# Supplementary material for: Dataset from dynamic shake-table testing of five full-scale single leaf and cavity URM walls subjected to out-of-plane two-way bending
Source: Data Brief. 2019 Mar 20;24:103854. doi: 10.1016/j.dib.2019.103854 (PMC6480314; doi:10.1016/j.dib.2019.103854)
Supplement: Multimedia component 2 [file mmc2.zip › DATA/CSW-000-RF/Test10.txt]

0 0.014211 0.012494 -0.067258 0.018155 0 -0.011807 0.022545 0.0088772 0.011818 0.0084139 0.05805 1.2066 0 0 0 0 0 0 0 0 0 0 0 0 0 0 0 0 0 0.015859 0.0054657 0.013519 0.017808 0 0 0 0 0
0.003906 0.015334 0.014523 0.011236 0.020315 0 0.0086505 0.028872 0.033683 0.050831 0.015667 0.062151 1.6689 0 0 0 0 0 0 0 0 0 0 0 0 0 0 0 0 0 0.027135 0.0098549 0.031156 0.034047 0 0 0 0 0
0.007812 0.0097164 0.010552 0.094323 0.018451 0 0.036581 0.024598 0.052436 0.078991 0.026049 0.054182 1.8458 0 0 0 0 0 0 0 0 0 0 0 0 0 0 0 0 0 0.02458 0.011109 0.053222 0.041479 0 0 0 0 0
0.011719 -0.00069475 0.00067108 0.09093 0.015084 0 0.04728 0.0091646 0.053307 0.077379 0.029831 0.051387 1.8054 0 0 0 0 0 0 0 0 0 0 0 0 0 0 0 0 0 0.008309 0.0066605 0.068181 0.03469 0 0 0 0 0
0.015625 -0.011543 -0.011781 -0.0073301 0.0086445 0 0.023754 -0.010977 0.035977 0.050284 0.017195 0.065736 1.7344 0 0 0 0 0 0 0 0 0 0 0 0 0 0 0 0 0 -0.012117 -0.0039309 0.065665 0.015436 0 0 0 0 0
0.019531 -0.019338 -0.022243 -0.11069 -0.0057239 0 -0.026071 -0.026912 0.010832 0.020692 -0.01008 0.089181 1.7631 0 0 0 0 0 0 0 0 0 0 0 0 0 0 0 0 0 -0.025822 -0.017795 0.044548 -0.0097406 0 0 0 0 0
0.023437 -0.023387 -0.027698 -0.12301 -0.028708 0 -0.072166 -0.03321 -0.0097602 0.0088 -0.036486 0.096923 1.8736 0 0 0 0 0 0 0 0 0 0 0 0 0 0 0 0 0 -0.0287 -0.029514 0.01444 -0.032929 0 0 0 0 0
0.027344 -0.025048 -0.028055 -0.042557 -0.050873 0 -0.084549 -0.030632 -0.020072 0.013588 -0.044459 0.067512 1.9594 0 0 0 0 0 0 0 0 0 0 0 0 0 0 0 0 0 -0.024527 -0.034023 -0.011589 -0.046724 0 0 0 0 0
0.03125 -0.025539 -0.025272 0.039354 -0.057022 0 -0.056557 -0.024236 -0.023003 0.014573 -0.029751 0.002402 1.9547 0 0 0 0 0 0 0 0 0 0 0 0 0 0 0 0 0 -0.019636 -0.0299 -0.027282 -0.045955 0 0 0 0 0
0.035156 -0.024593 -0.021251 0.039906 -0.039484 0 -0.0096487 -0.019187 -0.025542 -0.0082029 -0.0056058 -0.072689 1.8962 0 0 0 0 0 0 0 0 0 0 0 0 0 0 0 0 0 -0.017401 -0.020394 -0.037267 -0.031099 0 0 0 0 0
0.039062 -0.020972 -0.016434 -0.02744 -0.0079663 0 0.023923 -0.017505 -0.032652 -0.054579 0.008675 -0.12616 1.8702 0 0 0 0 0 0 0 0 0 0 0 0 0 0 0 0 0 -0.017261 -0.011008 -0.050845 -0.010965 0 0 0 0 0
0.042969 -0.013971 -0.010154 -0.07536 0.015543 0 0.025702 -0.017433 -0.043994 -0.10253 0.004039 -0.14293 1.9165 0 0 0 0 0 0 0 0 0 0 0 0 0 0 0 0 0 -0.017245 -0.005377 -0.071021 0.00045196 0 0 0 0 0
0.046875 -0.0044156 -0.0021569 -0.04541 0.014634 0 0.0030422 -0.015095 -0.054437 -0.12495 -0.012084 -0.13244 1.9942 0 0 0 0 0 0 0 0 0 0 0 0 0 0 0 0 0 -0.015905 -0.0029109 -0.089407 -0.0061308 0 0 0 0 0
0.050781 0.0054812 0.006255 0.028393 -0.0065751 0 -0.019587 -0.007342 -0.057058 -0.10994 -0.024209 -0.11694 2.0342 0 0 0 0 0 0 0 0 0 0 0 0 0 0 0 0 0 -0.012043 -0.0002949 -0.092625 -0.026006 0 0 0 0 0
0.054687 0.013002 0.012551 0.065146 -0.026003 0 -0.021157 0.0055289 -0.04733 -0.068174 -0.022687 -0.11148 2.0127 0 0 0 0 0 0 0 0 0 0 0 0 0 0 0 0 0 -0.004431 0.0045458 -0.074767 -0.041772 0 0 0 0 0
0.058594 0.015936 0.014504 0.033228 -0.022628 0 0.00034448 0.018764 -0.026937 -0.023738 -0.010354 -0.11215 1.9681 0 0 0 0 0 0 0 0 0 0 0 0 0 0 0 0 0 0.0063716 0.0097978 -0.043937 -0.036921 0 0 0 0 0
0.0625 0.013488 0.011674 -0.017704 0.0047045 0 0.028165 0.025223 -0.0045295 0.0027884 0.0021784 -0.10099 1.954 0 0 0 0 0 0 0 0 0 0 0 0 0 0 0 0 0 0.015906 0.011091 -0.015934 -0.010968 0 0 0 0 0
0.066406 0.0068945 0.0057002 -0.023295 0.035579 0 0.040723 0.020157 0.0090098 0.006598 0.0062173 -0.061988 1.9855 0 0 0 0 0 0 0 0 0 0 0 0 0 0 0 0 0 0.017397 0.0057626 -0.00048799 0.018323 0 0 0 0 0
0.070312 -0.00076729 -0.00071304 0.014948 0.044936 0 0.027696 0.0055881 0.0090653 -0.00016269 0.00094814 0.0045915 2.0328 0 0 0 0 0 0 0 0 0 0 0 0 0 0 0 0 0 0.0076477 -0.0038631 0.0068324 0.029443 0 0 0 0 0
0.074219 -0.0059801 -0.0053067 0.034582 0.023818 0 -0.0030581 -0.0097012 0.0027673 0.0026318 -0.0074056 0.079925 2.0574 0 0 0 0 0 0 0 0 0 0 0 0 0 0 0 0 0 -0.0078906 -0.011412 0.018957 0.016306 0 0 0 0 0
0.078125 -0.0068495 -0.0072231 -0.0042516 -0.01345 0 -0.031544 -0.015793 0.0047587 0.029162 -0.010424 0.13749 2.0474 0 0 0 0 0 0 0 0 0 0 0 0 0 0 0 0 0 -0.017159 -0.011151 0.043165 -0.005541 0 0 0 0 0
0.082031 -0.0043102 -0.0069334 -0.061796 -0.040557 0 -0.039597 -0.0091386 0.02442 0.075957 -0.0026184 0.15946 2.0191 0 0 0 0 0 0 0 0 0 0 0 0 0 0 0 0 0 -0.010799 -0.0026248 0.072257 -0.012166 0 0 0 0 0
0.085937 -0.001302 -0.0054661 -0.062801 -0.038849 0 -0.023134 0.0042951 0.055076 0.12024 0.014919 0.14751 1.9957 0 0 0 0 0 0 0 0 0 0 0 0 0 0 0 0 0 0.0089587 0.0086178 0.089851 0.0073774 0 0 0 0 0
0.089844 -0.00043725 -0.0036887 0.008125 -0.010053 0 0.0053953 0.013445 0.076433 0.13273 0.033584 0.12032 1.9912 0 0 0 0 0 0 0 0 0 0 0 0 0 0 0 0 0 0.028601 0.014893 0.084842 0.040612 0 0 0 0 0
0.09375 -0.0021431 -0.0021628 0.07764 0.026024 0 0.025906 0.010886 0.070539 0.099443 0.040927 0.09893 2.0105 0 0 0 0 0 0 0 0 0 0 0 0 0 0 0 0 0 0.033721 0.011839 0.061184 0.061462 0 0 0 0 0
0.097656 -0.0048715 -0.0014484 0.063807 0.045454 0 0.024811 -0.0014411 0.038053 0.036484 0.0288 0.090309 2.0521 0 0 0 0 0 0 0 0 0 0 0 0 0 0 0 0 0 0.020761 0.0013302 0.033903 0.051631 0 0 0 0 0
0.10156 -0.0069496 -0.0022526 -0.024853 0.035646 0 0.0043304 -0.014388 -0.00066342 -0.01778 0.00091154 0.082186 2.104 0 0 0 0 0 0 0 0 0 0 0 0 0 0 0 0 0 -0.00043449 -0.010178 0.0157 0.015074 0 0 0 0 0
0.10547 -0.0080452 -0.0049584 -0.091575 0.0027811 0 -0.019938 -0.019512 -0.022187 -0.031893 -0.027586 0.054379 2.1423 0 0 0 0 0 0 0 0 0 0 0 0 0 0 0 0 0 -0.01552 -0.016357 0.0070164 -0.026 0 0 0 0 0
0.10938 -0.0087714 -0.0087983 -0.060049 -0.032711 0 -0.031372 -0.015575 -0.020078 -0.0093708 -0.040449 -0.0017771 2.1445 0 0 0 0 0 0 0 0 0 0 0 0 0 0 0 0 0 -0.017723 -0.015103 -0.0018337 -0.048934 0 0 0 0 0
0.11328 -0.0090995 -0.011592 0.033997 -0.049647 0 -0.024803 -0.0081185 -0.0097279 0.011265 -0.032934 -0.072651 2.1119 0 0 0 0 0 0 0 0 0 0 0 0 0 0 0 0 0 -0.012135 -0.0091302 -0.019901 -0.046636 0 0 0 0 0
0.11719 -0.0076674 -0.010796 0.079431 -0.040174 0 -0.0089583 -0.0032768 -0.01301 -0.010552 -0.015189 -0.13075 2.0751 0 0 0 0 0 0 0 0 0 0 0 0 0 0 0 0 0 -0.0089519 -0.0030332 -0.046957 -0.029498 0 0 0 0 0
0.12109 -0.0031326 -0.0054919 0.018873 -0.014839 0 0.002793 -0.0022477 -0.036842 -0.078039 -0.0026934 -0.15606 2.0715 0 0 0 0 0 0 0 0 0 0 0 0 0 0 0 0 0 -0.012874 0.00042708 -0.074057 -0.013913 0 0 0 0 0
0.125 0.0036698 0.0022312 -0.078325 0.0056982 0 0.0047106 -0.0016174 -0.065877 -0.14828 -0.0026182 -0.15116 2.1111 0 0 0 0 0 0 0 0 0 0 0 0 0 0 0 0 0 -0.019064 0.00171 -0.090917 -0.0088329 0 0 0 0 0
0.12891 0.0092617 0.0080545 -0.090484 0.00685 0 0.0024406 0.0014594 -0.076399 -0.16623 -0.0092537 -0.13589 2.1662 0 0 0 0 0 0 0 0 0 0 0 0 0 0 0 0 0 -0.019109 0.0026764 -0.092476 -0.011518 0 0 0 0 0
0.13281 0.0098437 0.0083331 0.01284 -0.0084661 0 0.0048401 0.0051366 -0.05837 -0.11355 -0.012423 -0.12603 2.1969 0 0 0 0 0 0 0 0 0 0 0 0 0 0 0 0 0 -0.010496 0.0036799 -0.080073 -0.014118 0 0 0 0 0
0.13672 0.0046714 0.0030792 0.12374 -0.023055 0 0.012407 0.0044523 -0.024865 -0.027372 -0.0092831 -0.11692 2.1867 0 0 0 0 0 0 0 0 0 0 0 0 0 0 0 0 0 0.00016138 0.0027217 -0.058724 -0.013065 0 0 0 0 0
0.14063 -0.0026737 -0.0035812 0.10901 -0.021001 0 0.014993 -0.0028476 -7.5075e-05 0.030673 -0.0065174 -0.089017 2.1535 0 0 0 0 0 0 0 0 0 0 0 0 0 0 0 0 0 0.0035191 -0.002187 -0.034209 -0.011814 0 0 0 0 0
0.14453 -0.0066759 -0.0062968 -0.035716 -0.0018564 0 0.0026993 -0.012387 0.0027877 0.028414 -0.010637 -0.030917 2.1271 0 0 0 0 0 0 0 0 0 0 0 0 0 0 0 0 0 -0.0027711 -0.0096767 -0.011262 -0.014766 0 0 0 0 0
0.14844 -0.0042207 -0.0026761 -0.166 0.0195 0 -0.020312 -0.01578 -0.0068831 -0.0093795 -0.017517 0.042726 2.1205 0 0 0 0 0 0 0 0 0 0 0 0 0 0 0 0 0 -0.010749 -0.014392 0.0080073 -0.01927 0 0 0 0 0
0.15234 0.0027806 0.0046822 -0.13616 0.027101 0 -0.034599 -0.0080467 -0.0065158 -0.025887 -0.013888 0.098396 2.1239 0 0 0 0 0 0 0 0 0 0 0 0 0 0 0 0 0 -0.0089869 -0.010644 0.025104 -0.014998 0 0 0 0 0
0.15625 0.0088196 0.010186 0.039694 0.018442 0 -0.021638 0.0069733 0.017955 0.01365 0.0089869 0.11202 2.1237 0 0 0 0 0 0 0 0 0 0 0 0 0 0 0 0 0 0.0064114 0.0022475 0.043381 0.006774 0 0 0 0 0
0.16016 0.0091724 0.0097281 0.19096 0.0053135 0 0.015771 0.01867 0.057802 0.089105 0.04283 0.092551 2.1203 0 0 0 0 0 0 0 0 0 0 0 0 0 0 0 0 0 0.026856 0.017771 0.063314 0.041651 0 0 0 0 0
0.16406 0.0035964 0.0038924 0.16292 0.00062862 0 0.049695 0.017974 0.087301 0.14397 0.064885 0.0766 2.1241 0 0 0 0 0 0 0 0 0 0 0 0 0 0 0 0 0 0.03737 0.025946 0.079113 0.070158 0 0 0 0 0
0.16797 -0.0036743 -0.0028059 -0.020897 0.0051012 0 0.047935 0.0049296 0.084625 0.13684 0.055513 0.095843 2.1389 0 0 0 0 0 0 0 0 0 0 0 0 0 0 0 0 0 0.028882 0.020671 0.081845 0.070179 0 0 0 0 0
0.17188 -0.0074732 -0.0058176 -0.17934 0.0077173 0 0.004011 -0.011007 0.050125 0.077571 0.016122 0.14515 2.1539 0 0 0 0 0 0 0 0 0 0 0 0 0 0 0 0 0 0.0062741 0.0049251 0.068047 0.035551 0 0 0 0 0
0.17578 -0.0056846 -0.0040676 -0.15772 -0.00051953 0 -0.051466 -0.018236 0.0069423 0.01624 -0.028835 0.18154 2.1549 0 0 0 0 0 0 0 0 0 0 0 0 0 0 0 0 0 -0.014689 -0.010729 0.045426 -0.015065 0 0 0 0 0
0.17969 -0.00040336 -0.00011727 0.016341 -0.014391 0 -0.072363 -0.011761 -0.016509 -0.0027197 -0.048905 0.15795 2.1402 0 0 0 0 0 0 0 0 0 0 0 0 0 0 0 0 0 -0.019188 -0.015591 0.02785 -0.048989 0 0 0 0 0
0.18359 0.0043799 0.0027419 0.16586 -0.01778 0 -0.036274 0.0035654 -0.0083699 0.021945 -0.030788 0.0646 2.1216 0 0 0 0 0 0 0 0 0 0 0 0 0 0 0 0 0 -0.0045407 -0.0066933 0.022351 -0.043774 0 0 0 0 0
0.1875 0.0062275 0.0034295 0.14768 -0.00063746 0 0.032743 0.017314 0.01742 0.051053 0.010741 -0.057776 2.1107 0 0 0 0 0 0 0 0 0 0 0 0 0 0 0 0 0 0.01777 0.0089496 0.020821 -0.0058786 0 0 0 0 0
0.19141 0.0057611 0.0033403 -0.0064753 0.027276 0 0.080685 0.021212 0.031697 0.041978 0.04311 -0.14563 2.1081 0 0 0 0 0 0 0 0 0 0 0 0 0 0 0 0 0 0.030434 0.019454 0.0066413 0.032714 0 0 0 0 0
0.19531 0.0051831 0.0040943 -0.13268 0.041349 0 0.067987 0.014258 0.012874 -0.014739 0.040209 -0.15977 2.1078 0 0 0 0 0 0 0 0 0 0 0 0 0 0 0 0 0 0.022668 0.016759 -0.028167 0.038997 0 0 0 0 0
0.19922 0.0055755 0.0053953 -0.10814 0.023617 0 0.0039636 0.0021252 -0.035004 -0.089065 0.0025306 -0.11363 2.1089 0 0 0 0 0 0 0 0 0 0 0 0 0 0 0 0 0 -0.0021624 0.0024764 -0.071852 0.0055443 0 0 0 0 0
0.20313 0.0057247 0.0052553 0.028239 -0.018412 0 -0.059813 -0.0075734 -0.08312 -0.13662 -0.042393 -0.060008 2.1171 0 0 0 0 0 0 0 0 0 0 0 0 0 0 0 0 0 -0.028657 -0.013419 -0.10033 -0.042773 0 0 0 0 0
0.20703 0.0035557 0.0022297 0.12695 -0.054388 0 -0.072721 -0.010216 -0.098358 -0.13188 -0.060598 -0.047492 2.1338 0 0 0 0 0 0 0 0 0 0 0 0 0 0 0 0 0 -0.039731 -0.020124 -0.097599 -0.068343 0 0 0 0 0
0.21094 -0.001349 -0.0027546 0.087377 -0.055242 0 -0.027647 -0.0063487 -0.068855 -0.084255 -0.038369 -0.082334 2.1487 0 0 0 0 0 0 0 0 0 0 0 0 0 0 0 0 0 -0.028393 -0.014165 -0.069769 -0.051258 0 0 0 0 0
0.21484 -0.0067181 -0.0068602 -0.043419 -0.018611 0 0.034165 -0.00054888 -0.014617 -0.028423 0.0060476 -0.12598 2.1485 0 0 0 0 0 0 0 0 0 0 0 0 0 0 0 0 0 -0.0030207 -0.001909 -0.038982 -0.0057425 0 0 0 0 0
0.21875 -0.009145 -0.0075735 -0.12829 0.027294 0 0.059583 0.0018711 0.026752 0.0012045 0.036446 -0.12887 2.1336 0 0 0 0 0 0 0 0 0 0 0 0 0 0 0 0 0 0.018097 0.0058019 -0.022964 0.031359 0 0 0 0 0
0.22266 -0.0068439 -0.0045374 -0.084631 0.046157 0 0.02884 -0.0014647 0.029599 -0.0058231 0.028528 -0.071984 2.1209 0 0 0 0 0 0 0 0 0 0 0 0 0 0 0 0 0 0.020096 0.0028939 -0.020335 0.03099 0 0 0 0 0
0.22656 -0.0011305 0.00053498 0.036071 0.023882 0 -0.029512 -0.0079579 0.0014801 -0.029145 -0.0088074 0.017617 2.1262 0 0 0 0 0 0 0 0 0 0 0 0 0 0 0 0 0 0.0034363 -0.0064422 -0.015351 -0.0037251 0 0 0 0 0
0.23047 0.0045994 0.0053489 0.10919 -0.01924 0 -0.064986 -0.011353 -0.022772 -0.032731 -0.040019 0.088971 2.1448 0 0 0 0 0 0 0 0 0 0 0 0 0 0 0 0 0 -0.015516 -0.011163 0.004114 -0.039576 0 0 0 0 0
0.23438 0.0073542 0.0082805 0.066948 -0.045347 0 -0.048002 -0.0064028 -0.011132 0.0062656 -0.033465 0.10794 2.1541 0 0 0 0 0 0 0 0 0 0 0 0 0 0 0 0 0 -0.017399 -0.0034559 0.034269 -0.04075 0 0 0 0 0
0.23828 0.0063615 0.0085394 -0.037814 -0.030754 0 0.0075929 0.0060271 0.036166 0.075002 0.0098875 0.082976 2.1388 0 0 0 0 0 0 0 0 0 0 0 0 0 0 0 0 0 0.0030554 0.013149 0.060356 0.00064374 0 0 0 0 0
0.24219 0.0029804 0.0058599 -0.093231 0.014205 0 0.058748 0.017958 0.084321 0.12914 0.055575 0.055251 2.1104 0 0 0 0 0 0 0 0 0 0 0 0 0 0 0 0 0 0.030562 0.0255 0.071795 0.056525 0 0 0 0 0
0.24609 -0.00074636 0.00066109 -0.045064 0.053729 0 0.068742 0.019588 0.092981 0.12629 0.064757 0.062145 2.098 0 0 0 0 0 0 0 0 0 0 0 0 0 0 0 0 0 0.040974 0.021892 0.070766 0.084667 0 0 0 0 0
0.25 -0.0034724 -0.0054738 0.051817 0.055778 0 0.033574 0.0075608 0.05243 0.064716 0.028171 0.10464 2.1163 0 0 0 0 0 0 0 0 0 0 0 0 0 0 0 0 0 0.022651 0.0030292 0.06629 0.062863 0 0 0 0 0
0.25391 -0.0049721 -0.010074 0.094563 0.017333 0 -0.01945 -0.010921 -0.0057226 -0.0080667 -0.025461 0.1458 2.1482 0 0 0 0 0 0 0 0 0 0 0 0 0 0 0 0 0 -0.011472 -0.017497 0.062272 0.0070298 0 0 0 0 0
0.25781 -0.0057641 -0.011268 0.038575 -0.034495 0 -0.055172 -0.022868 -0.034928 -0.031553 -0.054311 0.14159 2.1603 0 0 0 0 0 0 0 0 0 0 0 0 0 0 0 0 0 -0.033704 -0.024534 0.053666 -0.042055 0 0 0 0 0
0.26172 -0.0065132 -0.0093343 -0.05957 -0.064698 0 -0.055232 -0.020101 -0.015131 0.013019 -0.039227 0.078292 2.1389 0 0 0 0 0 0 0 0 0 0 0 0 0 0 0 0 0 -0.026183 -0.014666 0.034313 -0.052205 0 0 0 0 0
0.26563 -0.0075172 -0.0065972 -0.10228 -0.056531 0 -0.026788 -0.0065028 0.028171 0.079229 0.0014624 -0.014662 2.1048 0 0 0 0 0 0 0 0 0 0 0 0 0 0 0 0 0 0.002065 0.00084989 0.0062331 -0.024946 0 0 0 0 0
0.26953 -0.0083507 -0.0053701 -0.049793 -0.021183 0 0.0069284 0.0052104 0.046059 0.09125 0.030219 -0.08735 2.0931 0 0 0 0 0 0 0 0 0 0 0 0 0 0 0 0 0 0.022637 0.006602 -0.021015 0.0087727 0 0 0 0 0
0.27344 -0.0079085 -0.0057895 0.04241 0.014008 0 0.024234 0.0049373 0.010979 0.012924 0.023745 -0.10856 2.1164 0 0 0 0 0 0 0 0 0 0 0 0 0 0 0 0 0 0.014221 -0.002649 -0.040051 0.017372 0 0 0 0 0
0.27734 -0.0051633 -0.0057641 0.082471 0.026768 0 0.018406 -0.005551 -0.056349 -0.11218 -0.0086277 -0.08873 2.1535 0 0 0 0 0 0 0 0 0 0 0 0 0 0 0 0 0 -0.016657 -0.017276 -0.052655 -0.0043595 0 0 0 0 0
0.28125 -0.0003709 -0.0032737 0.035117 0.013776 0 -0.00034286 -0.014519 -0.10355 -0.1916 -0.036296 -0.067679 2.1723 0 0 0 0 0 0 0 0 0 0 0 0 0 0 0 0 0 -0.04114 -0.022142 -0.065452 -0.033713 0 0 0 0 0
0.28516 0.0043457 0.001213 -0.045672 -0.010676 0 -0.014151 -0.011906 -0.092806 -0.16345 -0.035839 -0.078094 2.1623 0 0 0 0 0 0 0 0 0 0 0 0 0 0 0 0 0 -0.0355 -0.011061 -0.079338 -0.043575 0 0 0 0 0
0.28906 0.0060059 0.0047068 -0.07517 -0.027008 0 -0.01156 0.00036073 -0.03495 -0.053639 -0.010341 -0.11644 2.1413 0 0 0 0 0 0 0 0 0 0 0 0 0 0 0 0 0 -0.0043774 0.00729 -0.085611 -0.027747 0 0 0 0 0
0.29297 0.0029922 0.0042341 -0.025453 -0.023678 0 0.0033672 0.0096348 0.020117 0.044307 0.015902 -0.14627 2.1314 0 0 0 0 0 0 0 0 0 0 0 0 0 0 0 0 0 0.023123 0.017283 -0.074475 -0.0045674 0 0 0 0 0
0.29688 -0.0033374 -0.00046229 0.048149 -0.0038403 0 0.014216 0.0046456 0.028145 0.051704 0.019976 -0.13063 2.1337 0 0 0 0 0 0 0 0 0 0 0 0 0 0 0 0 0 0.021174 0.010301 -0.047044 0.0029108 0 0 0 0 0
0.30078 -0.0093061 -0.0066355 0.067129 0.017126 0 0.0064836 -0.013006 -0.010463 -0.025057 -0.00060861 -0.065192 2.1284 0 0 0 0 0 0 0 0 0 0 0 0 0 0 0 0 0 -0.0080166 -0.0081526 -0.016963 -0.010371 0 0 0 0 0
0.30469 -0.011572 -0.010843 0.011988 0.021604 0 -0.01814 -0.029213 -0.052843 -0.10159 -0.027532 0.01683 2.0995 0 0 0 0 0 0 0 0 0 0 0 0 0 0 0 0 0 -0.036565 -0.023904 0.0015115 -0.027726 0 0 0 0 0
0.30859 -0.0095848 -0.01159 -0.059477 0.0023879 0 -0.040639 -0.029698 -0.054144 -0.093866 -0.037963 0.071811 2.0545 0 0 0 0 0 0 0 0 0 0 0 0 0 0 0 0 0 -0.037844 -0.026146 0.0069989 -0.028055 0 0 0 0 0
0.3125 -0.0057637 -0.0099902 -0.075016 -0.029721 0 -0.039806 -0.01303 -0.0081879 0.004692 -0.022804 0.080863 2.0173 0 0 0 0 0 0 0 0 0 0 0 0 0 0 0 0 0 -0.011504 -0.01515 0.011591 -0.0060743 0 0 0 0 0
0.31641 -0.0034292 -0.0083074 -0.023335 -0.050674 0 -0.011762 0.0076773 0.048761 0.11813 0.0071384 0.062597 2.0046 0 0 0 0 0 0 0 0 0 0 0 0 0 0 0 0 0 0.017413 -0.00024249 0.027331 0.023804 0 0 0 0 0
0.32031 -0.004518 -0.0081892 0.037847 -0.040256 0 0.023915 0.015815 0.072721 0.15792 0.030236 0.053481 2.0109 0 0 0 0 0 0 0 0 0 0 0 0 0 0 0 0 0 0.023184 0.0082604 0.052433 0.041547 0 0 0 0 0
0.32422 -0.0089422 -0.010166 0.046424 -0.00029199 0 0.038596 0.0049509 0.051215 0.10163 0.030235 0.07428 2.0164 0 0 0 0 0 0 0 0 0 0 0 0 0 0 0 0 0 0.0029269 0.0056296 0.071679 0.037998 0 0 0 0 0
0.32813 -0.015494 -0.014185 0.00022541 0.041978 0 0.018048 -0.016775 0.010796 0.0086908 0.0074472 0.11225 2.0065 0 0 0 0 0 0 0 0 0 0 0 0 0 0 0 0 0 -0.023346 -0.0061359 0.070717 0.018519 0 0 0 0 0
0.33203 -0.022715 -0.019833 -0.048215 0.051961 0 -0.025606 -0.034359 -0.011528 -0.037663 -0.022572 0.13342 1.981 0 0 0 0 0 0 0 0 0 0 0 0 0 0 0 0 0 -0.033953 -0.020986 0.049581 -0.0062204 0 0 0 0 0
0.33594 -0.028745 -0.02572 -0.05534 0.015394 0 -0.063897 -0.037921 -0.0033794 -0.0055397 -0.041022 0.11222 1.9469 0 0 0 0 0 0 0 0 0 0 0 0 0 0 0 0 0 -0.025429 -0.031973 0.021762 -0.029624 0 0 0 0 0
0.33984 -0.030983 -0.029077 -0.032475 -0.047177 0 -0.074516 -0.02861 0.014694 0.061447 -0.03907 0.051866 1.9079 0 0 0 0 0 0 0 0 0 0 0 0 0 0 0 0 0 -0.012117 -0.033674 0.00033254 -0.048995 0 0 0 0 0
0.34375 -0.026957 -0.026833 -0.022045 -0.093226 0 -0.056152 -0.014961 0.01298 0.088148 -0.022273 -0.020859 1.8639 0 0 0 0 0 0 0 0 0 0 0 0 0 0 0 0 0 -0.0086162 -0.02441 -0.014146 -0.05939 0 0 0 0 0
0.34766 -0.016382 -0.017861 -0.036987 -0.089725 0 -0.024185 -0.0048354 -0.017135 0.03534 -0.0035177 -0.078664 1.8182 0 0 0 0 0 0 0 0 0 0 0 0 0 0 0 0 0 -0.01497 -0.0077297 -0.031561 -0.052588 0 0 0 0 0
0.35156 -0.0024175 -0.0044067 -0.041046 -0.038013 0 0.0054008 -0.00048782 -0.055745 -0.0695 0.008457 -0.11257 1.7789 0 0 0 0 0 0 0 0 0 0 0 0 0 0 0 0 0 -0.0192 0.0088027 -0.058697 -0.025363 0 0 0 0 0
0.35547 0.009679 0.0088862 0.002379 0.027977 0 0.026792 0.00043726 -0.074601 -0.15927 0.014264 -0.13107 1.751 0 0 0 0 0 0 0 0 0 0 0 0 0 0 0 0 0 -0.012226 0.018056 -0.088725 0.011589 0 0 0 0 0
0.35938 0.015924 0.017791 0.072144 0.067628 0 0.041046 0.0010273 -0.063011 -0.18172 0.018585 -0.14415 1.729 0 0 0 0 0 0 0 0 0 0 0 0 0 0 0 0 0 0.0020881 0.017974 -0.10494 0.036181 0 0 0 0 0
0.36328 0.016157 0.020786 0.099392 0.061949 0 0.046388 0.0026925 -0.034761 -0.1337 0.021076 -0.15001 1.7005 0 0 0 0 0 0 0 0 0 0 0 0 0 0 0 0 0 0.011845 0.012189 -0.09525 0.030282 0 0 0 0 0
0.36719 0.013427 0.019014 0.044346 0.023101 0 0.036203 0.0053941 -0.012412 -0.053711 0.014517 -0.13734 1.6587 0 0 0 0 0 0 0 0 0 0 0 0 0 0 0 0 0 0.010114 0.0058994 -0.063291 -0.0045874 0 0 0 0 0
0.37109 0.010831 0.014403 -0.047367 -0.018579 0 0.0085147 0.0085802 -0.0069615 0.011723 -0.0063597 -0.099181 1.6098 0 0 0 0 0 0 0 0 0 0 0 0 0 0 0 0 0 0.0012974 0.0012305 -0.025545 -0.045788 0 0 0 0 0
0.375 0.0088627 0.0080862 -0.082995 -0.03676 0 -0.024451 0.011183 -0.01199 0.037238 -0.03432 -0.043289 1.5656 0 0 0 0 0 0 0 0 0 0 0 0 0 0 0 0 0 -0.0050469 -0.0031416 0.0022439 -0.064797 0 0 0 0 0
0.37891 0.0057188 0.00056458 -0.02319 -0.024268 0 -0.040628 0.01137 -0.014181 0.026679 -0.05033 0.01167 1.5299 0 0 0 0 0 0 0 0 0 0 0 0 0 0 0 0 0 -0.0046982 -0.0081805 0.016344 -0.047151 0 0 0 0 0
0.38281 -2.4477e-05 -0.007069 0.067141 0.0057313 0 -0.026309 0.0075484 -0.006477 0.0035104 -0.038219 0.050546 1.4955 0 0 0 0 0 0 0 0 0 0 0 0 0 0 0 0 0 -0.0017488 -0.011529 0.024273 -0.0017953 0 0 0 0 0
0.38672 -0.0072283 -0.012667 0.083202 0.029535 0 0.0083594 0.00029069 0.0086258 -0.0050271 -0.00097947 0.07291 1.4538 0 0 0 0 0 0 0 0 0 0 0 0 0 0 0 0 0 -0.0020182 -0.009495 0.034458 0.045897 0 0 0 0 0
0.39063 -0.012667 -0.014162 -0.0036087 0.027225 0 0.03386 -0.0070681 0.02491 0.017163 0.037824 0.090779 1.4069 0 0 0 0 0 0 0 0 0 0 0 0 0 0 0 0 0 -0.0057162 -0.0019816 0.047431 0.070709 0 0 0 0 0
0.39453 -0.013541 -0.011196 -0.10736 -0.0044874 0 0.025295 -0.010501 0.037957 0.064832 0.051451 0.11521 1.3651 0 0 0 0 0 0 0 0 0 0 0 0 0 0 0 0 0 -0.0077879 0.0058237 0.056725 0.06208 0 0 0 0 0
0.39844 -0.0095177 -0.0054787 -0.11659 -0.047237 0 -0.014254 -0.0083965 0.045145 0.11176 0.032057 0.14385 1.3346 0 0 0 0 0 0 0 0 0 0 0 0 0 0 0 0 0 -0.0043732 0.0080596 0.057151 0.028777 0 0 0 0 0
0.40234 -0.0025994 0.00056487 -0.017015 -0.069488 0 -0.053045 -0.0025479 0.044083 0.12629 -0.0023461 0.16018 1.3092 0 0 0 0 0 0 0 0 0 0 0 0 0 0 0 0 0 0.0032007 0.0047076 0.050964 -0.0071868 0 0 0 0 0
0.40625 0.0046083 0.0055226 0.089474 -0.047311 0 -0.055552 0.0040134 0.034768 0.095291 -0.022832 0.14528 1.2772 0 0 0 0 0 0 0 0 0 0 0 0 0 0 0 0 0 0.011375 0.0024492 0.045405 -0.023496 0 0 0 0 0
0.41016 0.010346 0.009434 0.095326 0.015227 0 -0.012672 0.0098269 0.023084 0.037343 -0.013506 0.093153 1.236 0 0 0 0 0 0 0 0 0 0 0 0 0 0 0 0 0 0.019317 0.0077941 0.044457 -0.011067 0 0 0 0 0
0.41406 0.013855 0.012749 0.0062522 0.083562 0 0.048707 0.015159 0.018252 -0.010226 0.016289 0.018183 1.1956 0 0 0 0 0 0 0 0 0 0 0 0 0 0 0 0 0 0.028367 0.019159 0.04364 0.019336 0 0 0 0 0
0.41797 0.014839 0.015152 -0.066247 0.11439 0 0.0855 0.019451 0.02309 -0.023174 0.04118 -0.05093 1.1668 0 0 0 0 0 0 0 0 0 0 0 0 0 0 0 0 0 0.036261 0.026773 0.033549 0.043017 0 0 0 0 0
0.42188 0.013362 0.015605 -0.033153 0.087248 0 0.071477 0.019667 0.027126 -0.012526 0.041192 -0.087633 1.1472 0 0 0 0 0 0 0 0 0 0 0 0 0 0 0 0 0 0.034713 0.021686 0.0089912 0.038333 0 0 0 0 0
0.42578 0.010304 0.013525 0.067581 0.020222 0 0.016822 0.012654 0.013568 -0.013555 0.016818 -0.084177 1.1218 0 0 0 0 0 0 0 0 0 0 0 0 0 0 0 0 0 0.016496 0.0053548 -0.024942 0.0038524 0 0 0 0 0
0.42969 0.0075099 0.0097905 0.11201 -0.044185 0 -0.040537 -0.00010363 -0.022755 -0.049132 -0.013465 -0.057263 1.0791 0 0 0 0 0 0 0 0 0 0 0 0 0 0 0 0 0 -0.013614 -0.010173 -0.055552 -0.038268 0 0 0 0 0
0.43359 0.0070094 0.0065156 0.034183 -0.071318 0 -0.063346 -0.010778 -0.064194 -0.10267 -0.02886 -0.037384 1.0246 0 0 0 0 0 0 0 0 0 0 0 0 0 0 0 0 0 -0.037106 -0.012409 -0.071417 -0.057679 0 0 0 0 0
0.4375 0.0097881 0.0058135 -0.090282 -0.057137 0 -0.040334 -0.010044 -0.0808 -0.12973 -0.021246 -0.047318 0.97591 0 0 0 0 0 0 0 0 0 0 0 0 0 0 0 0 0 -0.034914 0.00057199 -0.069555 -0.039323 0 0 0 0 0
0.44141 0.015193 0.008622 -0.12137 -0.023705 0 0.0094883 0.0047015 -0.056514 -0.099955 0.0012308 -0.084176 0.94401 0 0 0 0 0 0 0 0 0 0 0 0 0 0 0 0 0 -0.0051852 0.018717 -0.055254 0.0041071 0 0 0 0 0
0.44531 0.021373 0.014321 -0.011558 0.0047032 0 0.053518 0.025431 -0.0064513 -0.028756 0.0222 -0.11918 0.92237 0 0 0 0 0 0 0 0 0 0 0 0 0 0 0 0 0 0.032076 0.029211 -0.036058 0.04186 0 0 0 0 0
0.44922 0.026158 0.020996 0.13362 0.020672 0 0.06831 0.038643 0.033839 0.034152 0.029 -0.11749 0.89539 0 0 0 0 0 0 0 0 0 0 0 0 0 0 0 0 0 0.050306 0.027174 -0.016131 0.049368 0 0 0 0 0
0.45313 0.02763 0.025902 0.16455 0.031935 0 0.052127 0.035912 0.039506 0.050293 0.020124 -0.064611 0.85707 0 0 0 0 0 0 0 0 0 0 0 0 0 0 0 0 0 0.038822 0.018042 0.0044311 0.026787 0 0 0 0 0
0.45703 0.024417 0.026171 0.049685 0.045297 0 0.021342 0.020532 0.018597 0.027963 0.0045322 0.021177 0.81895 0 0 0 0 0 0 0 0 0 0 0 0 0 0 0 0 0 0.011475 0.010648 0.026268 -0.0032674 0 0 0 0 0
0.46094 0.01623 0.020045 -0.088802 0.055567 0 -0.0035231 0.0041526 0.003081 0.012309 -0.0055095 0.10108 0.79854 0 0 0 0 0 0 0 0 0 0 0 0 0 0 0 0 0 -0.0068646 0.0088546 0.047702 -0.015631 0 0 0 0 0
0.46484 0.0046559 0.0083552 -0.10788 0.050594 0 -0.011334 -0.0034441 0.016757 0.039282 -0.0030884 0.14361 0.80105 0 0 0 0 0 0 0 0 0 0 0 0 0 0 0 0 0 -0.0030728 0.0096825 0.064795 -0.0023853 0 0 0 0 0
0.46875 -0.0067434 -0.0049489 0.00035989 0.025087 0 -0.0054741 -0.0018765 0.051485 0.098899 0.0087507 0.14544 0.81384 0 0 0 0 0 0 0 0 0 0 0 0 0 0 0 0 0 0.01384 0.0083066 0.073578 0.023466 0 0 0 0 0
0.47266 -0.013809 -0.014295 0.10237 -0.012216 0 0.0011599 0.0016205 0.075244 0.14394 0.019748 0.12844 0.81868 0 0 0 0 0 0 0 0 0 0 0 0 0 0 0 0 0 0.023685 0.0036189 0.071942 0.041278 0 0 0 0 0
0.47656 -0.014109 -0.01555 0.073944 -0.044531 0 -0.002727 0.00073157 0.06378 0.13492 0.020939 0.11664 0.80744 0 0 0 0 0 0 0 0 0 0 0 0 0 0 0 0 0 0.015472 -0.0011557 0.06022 0.039901 0 0 0 0 0
0.48047 -0.008392 -0.0085702 -0.0594 -0.058503 0 -0.01697 -0.0035022 0.024354 0.076798 0.012504 0.11407 0.78538 0 0 0 0 0 0 0 0 0 0 0 0 0 0 0 0 0 -0.0029406 -0.0021915 0.041355 0.024498 0 0 0 0 0
0.48438 0.00017007 0.0028092 -0.1487 -0.05007 0 -0.028524 -0.0044482 -0.011393 0.012541 0.0039984 0.10335 0.76109 0 0 0 0 0 0 0 0 0 0 0 0 0 0 0 0 0 -0.014104 0.0016066 0.021007 0.0095531 0 0 0 0 0
0.48828 0.0083424 0.013416 -0.08616 -0.022442 0 -0.020901 0.0026074 -0.017347 -0.017797 0.0057513 0.065206 0.73665 0 0 0 0 0 0 0 0 0 0 0 0 0 0 0 0 0 -0.0083781 0.0086485 0.0062389 0.0059458 0 0 0 0 0
0.49219 0.014649 0.019874 0.073894 0.017272 0 0.011154 0.015159 0.0041818 -0.011233 0.018306 0.00032319 0.70879 0 0 0 0 0 0 0 0 0 0 0 0 0 0 0 0 0 0.0079687 0.016566 0.0017103 0.01292 0 0 0 0 0
0.49609 0.019135 0.021791 0.17131 0.057869 0 0.053318 0.025497 0.027522 0.0021978 0.029747 -0.066852 0.67743 0 0 0 0 0 0 0 0 0 0 0 0 0 0 0 0 0 0.020386 0.022976 0.0055152 0.019882 0 0 0 0 0
0.5 0.02172 0.020523 0.11166 0.083659 0 0.07858 0.02749 0.029122 -0.0065535 0.024753 -0.10602 0.64948 0 0 0 0 0 0 0 0 0 0 0 0 0 0 0 0 0 0.019864 0.02486 0.0090441 0.015174 0 0 0 0 0
0.50391 0.02128 0.01722 -0.034824 0.080135 0 0.066655 0.021239 0.0074132 -0.037737 -0.0013627 -0.1047 0.63269 0 0 0 0 0 0 0 0 0 0 0 0 0 0 0 0 0 0.0090334 0.01914 0.0028018 -0.0049333 0 0 0 0 0
0.50781 0.016707 0.012222 -0.11302 0.044696 0 0.021291 0.011685 -0.020195 -0.067003 -0.035836 -0.077082 0.62714 0 0 0 0 0 0 0 0 0 0 0 0 0 0 0 0 0 -0.0033899 0.0057115 -0.01577 -0.03262 0 0 0 0 0
0.51172 0.0088641 0.006066 -0.051055 -0.0074177 0 -0.029831 0.0036486 -0.036217 -0.072942 -0.055881 -0.051244 0.62507 0 0 0 0 0 0 0 0 0 0 0 0 0 0 0 0 0 -0.011616 -0.0098352 -0.039537 -0.052257 0 0 0 0 0
0.51563 0.0010714 0.00045974 0.067699 -0.050284 0 -0.054528 -0.0013577 -0.037206 -0.057548 -0.045401 -0.046436 0.61956 0 0 0 0 0 0 0 0 0 0 0 0 0 0 0 0 0 -0.015543 -0.018048 -0.057058 -0.04959 0 0 0 0 0
0.51953 -0.0029392 -0.0023846 0.10378 -0.064004 0 -0.039971 -0.004214 -0.03121 -0.040388 -0.0078184 -0.059451 0.61197 0 0 0 0 0 0 0 0 0 0 0 0 0 0 0 0 0 -0.016574 -0.012384 -0.061317 -0.021406 0 0 0 0 0
0.52344 -0.0020357 -0.0016878 0.018004 -0.047455 0 -0.0013591 -0.0056323 -0.025535 -0.03606 0.03534 -0.069792 0.60958 0 0 0 0 0 0 0 0 0 0 0 0 0 0 0 0 0 -0.013739 0.0043916 -0.053491 0.020414 0 0 0 0 0
0.52734 0.0011814 0.00073095 -0.088205 -0.016552 0 0.031493 -0.0054008 -0.019716 -0.039729 0.059021 -0.057319 0.6161 0 0 0 0 0 0 0 0 0 0 0 0 0 0 0 0 0 -0.0054925 0.0206 -0.038612 0.054114 0 0 0 0 0
0.53125 0.0024173 0.0015932 -0.090232 0.0093088 0 0.037496 -0.003747 -0.0094293 -0.033918 0.051103 -0.017354 0.62574 0 0 0 0 0 0 0 0 0 0 0 0 0 0 0 0 0 0.0058107 0.023778 -0.018726 0.060558 0 0 0 0 0
0.53516 -0.00078709 -0.0011762 0.017647 0.020178 0 0.017733 -0.0022309 0.0060784 -0.006877 0.018769 0.037276 0.62719 0 0 0 0 0 0 0 0 0 0 0 0 0 0 0 0 0 0.013677 0.010216 0.0081324 0.0354 0 0 0 0 0
0.53906 -0.0071859 -0.0067458 0.11373 0.018103 0 -0.010411 -0.0025363 0.022476 0.036344 -0.018563 0.086078 0.61289 0 0 0 0 0 0 0 0 0 0 0 0 0 0 0 0 0 0.013086 -0.012178 0.041628 -0.0075046 0 0 0 0 0
0.54297 -0.01325 -0.012303 0.08322 0.010548 0 -0.02997 -0.0047373 0.034929 0.078188 -0.042865 0.1133 0.5843 0 0 0 0 0 0 0 0 0 0 0 0 0 0 0 0 0 0.0057147 -0.030131 0.073006 -0.04434 0 0 0 0 0
0.54688 -0.016399 -0.015673 -0.052796 0.0030969 0 -0.035701 -0.0075767 0.041396 0.10059 -0.047247 0.11437 0.54915 0 0 0 0 0 0 0 0 0 0 0 0 0 0 0 0 0 -0.0018762 -0.034899 0.087671 -0.05591 0 0 0 0 0
0.55078 -0.016898 -0.016968 -0.15588 -0.0027638 0 -0.032137 -0.010527 0.040611 0.093478 -0.036229 0.094431 0.51515 0 0 0 0 0 0 0 0 0 0 0 0 0 0 0 0 0 -0.0056028 -0.027548 0.07597 -0.038711 0 0 0 0 0
0.55469 -0.016668 -0.017622 -0.11756 -0.0080063 0 -0.024812 -0.014537 0.029392 0.057149 -0.019068 0.062866 0.48637 0 0 0 0 0 0 0 0 0 0 0 0 0 0 0 0 0 -0.0081949 -0.015958 0.042149 -0.0053988 0 0 0 0 0
0.55859 -0.016431 -0.017973 0.02341 -0.014485 0 -0.015775 -0.019655 0.0056093 0.00256 -0.0030746 0.028246 0.46352 0 0 0 0 0 0 0 0 0 0 0 0 0 0 0 0 0 -0.014831 -0.0073062 0.0021519 0.024655 0 0 0 0 0
0.5625 -0.014354 -0.016212 0.12061 -0.02406 0 -0.0063598 -0.022223 -0.025061 -0.049447 0.0083169 -0.0041097 0.44527 0 0 0 0 0 0 0 0 0 0 0 0 0 0 0 0 0 -0.024735 -0.0030739 -0.028198 0.037427 0 0 0 0 0
0.56641 -0.007969 -0.01021 0.074971 -0.036253 0 -0.00023786 -0.016354 -0.048035 -0.07504 0.013547 -0.032323 0.42879 0 0 0 0 0 0 0 0 0 0 0 0 0 0 0 0 0 -0.029219 -0.00039046 -0.043452 0.030814 0 0 0 0 0
0.57031 0.0022602 -0.00062862 -0.059785 -0.044877 0 -0.00040993 -0.00031888 -0.049629 -0.062139 0.011154 -0.056642 0.41085 0 0 0 0 0 0 0 0 0 0 0 0 0 0 0 0 0 -0.020253 0.002763 -0.048068 0.012566 0 0 0 0 0
0.57422 0.011418 0.00799 -0.13387 -0.038638 0 -0.0036274 0.018173 -0.030259 -0.023064 0.0007511 -0.077137 0.39053 0 0 0 0 0 0 0 0 0 0 0 0 0 0 0 0 0 -0.0012716 0.0042173 -0.047671 -0.0072236 0 0 0 0 0
0.57813 0.012886 0.0098855 -0.061218 -0.0095205 0 -0.001544 0.024979 -0.0068763 0.0098687 -0.014864 -0.091509 0.37067 0 0 0 0 0 0 0 0 0 0 0 0 0 0 0 0 0 0.012479 -0.00046856 -0.042819 -0.022899 0 0 0 0 0
0.58203 0.0036498 0.0026435 0.086153 0.035611 0 0.0091747 0.010765 0.00040494 0.0082918 -0.029898 -0.095004 0.35486 0 0 0 0 0 0 0 0 0 0 0 0 0 0 0 0 0 0.0068822 -0.012794 -0.032045 -0.034842 0 0 0 0 0
0.58594 -0.012324 -0.010274 0.14998 0.071984 0 0.018361 -0.01888 -0.013967 -0.027018 -0.03887 -0.083703 0.34157 0 0 0 0 0 0 0 0 0 0 0 0 0 0 0 0 0 -0.016558 -0.027997 -0.019217 -0.045927 0 0 0 0 0
0.58984 -0.026043 -0.021498 0.051057 0.070313 0 0.0083471 -0.045011 -0.036284 -0.064412 -0.039863 -0.059548 0.32241 0 0 0 0 0 0 0 0 0 0 0 0 0 0 0 0 0 -0.039843 -0.037162 -0.014495 -0.056409 0 0 0 0 0
0.59375 -0.029723 -0.024845 -0.12319 0.020102 0 -0.026883 -0.049298 -0.046972 -0.068709 -0.034083 -0.0326 0.28851 0 0 0 0 0 0 0 0 0 0 0 0 0 0 0 0 0 -0.043716 -0.033407 -0.025336 -0.061396 0 0 0 0 0
0.59766 -0.022437 -0.019486 -0.20165 -0.055918 0 -0.067874 -0.029055 -0.038789 -0.034405 -0.0223 -0.016644 0.24006 0 0 0 0 0 0 0 0 0 0 0 0 0 0 0 0 0 -0.025073 -0.017187 -0.046441 -0.052972 0 0 0 0 0
0.60156 -0.010515 -0.0099684 -0.10106 -0.11174 0 -0.079525 0.0002179 -0.021697 0.0074114 -0.0031368 -0.019328 0.18825 0 0 0 0 0 0 0 0 0 0 0 0 0 0 0 0 0 0.00039514 0.0035538 -0.060741 -0.026007 0 0 0 0 0
0.60547 -0.0023589 -0.0023947 0.087466 -0.10918 0 -0.041359 0.017547 -0.010415 0.017655 0.023119 -0.033822 0.14574 0 0 0 0 0 0 0 0 0 0 0 0 0 0 0 0 0 0.013039 0.018434 -0.052864 0.015658 0 0 0 0 0
0.60938 -0.0020022 -6.8045e-05 0.18547 -0.047542 0 0.028153 0.013342 -0.0086998 -0.012229 0.048305 -0.040147 0.11441 0 0 0 0 0 0 0 0 0 0 0 0 0 0 0 0 0 0.0069935 0.020933 -0.022837 0.056935 0 0 0 0 0
0.61328 -0.0066859 -0.0019146 0.10162 0.032901 0 0.079378 -0.0042979 -0.007066 -0.049269 0.056165 -0.018133 0.083727 0 0 0 0 0 0 0 0 0 0 0 0 0 0 0 0 0 -0.0063029 0.011502 0.013782 0.076448 0 0 0 0 0
0.61719 -0.010095 -0.0043701 -0.080273 0.079215 0 0.070174 -0.018427 0.0045906 -0.048175 0.032927 0.035726 0.042644 0 0 0 0 0 0 0 0 0 0 0 0 0 0 0 0 0 -0.011265 -0.0038963 0.039934 0.058469 0 0 0 0 0
0.62109 -0.0080698 -0.0046463 -0.18578 0.065533 0 0.0036958 -0.018089 0.024263 0.0053538 -0.017705 0.10058 -0.0073252 0 0 0 0 0 0 0 0 0 0 0 0 0 0 0 0 0 -0.0037446 -0.017749 0.051315 0.006051 0 0 0 0 0
0.625 -0.0018037 -0.0026451 -0.12064 0.012555 0 -0.069627 -0.0056821 0.039257 0.078184 -0.069509 0.14103 -0.052881 0 0 0 0 0 0 0 0 0 0 0 0 0 0 0 0 0 0.0066775 -0.024376 0.056549 -0.054481 0 0 0 0 0
0.62891 0.0038561 -0.00036641 0.042525 -0.030172 0 -0.09113 0.0081278 0.039738 0.11656 -0.087814 0.13003 -0.084217 0 0 0 0 0 0 0 0 0 0 0 0 0 0 0 0 0 0.0086951 -0.021436 0.063706 -0.08509 0 0 0 0 0
0.63281 0.0049641 0.00021379 0.14354 -0.026018 0 -0.042319 0.014988 0.028771 0.091874 -0.0553 0.069341 -0.10857 0 0 0 0 0 0 0 0 0 0 0 0 0 0 0 0 0 0.0016681 -0.01021 0.068124 -0.060463 0 0 0 0 0
0.63672 0.0016712 -0.0011262 0.094696 0.017209 0 0.038905 0.014355 0.017478 0.023693 0.011144 -0.0084171 -0.14578 0 0 0 0 0 0 0 0 0 0 0 0 0 0 0 0 0 -0.0049583 0.0046117 0.055456 0.010331 0 0 0 0 0
0.64063 -0.002464 -0.0027802 -0.040257 0.053484 0 0.088714 0.010366 0.011274 -0.039456 0.069072 -0.059841 -0.20793 0 0 0 0 0 0 0 0 0 0 0 0 0 0 0 0 0 -0.0036691 0.01619 0.017901 0.083734 0 0 0 0 0
0.64453 -0.0039086 -0.0027421 -0.12139 0.038954 0 0.068975 0.0057109 0.0037043 -0.061397 0.080767 -0.05995 -0.2837 0 0 0 0 0 0 0 0 0 0 0 0 0 0 0 0 0 0.001894 0.018665 -0.032913 0.10877 0 0 0 0 0
0.64844 -0.002027 -0.00031784 -0.07698 -0.027084 0 -0.0030188 -0.00011863 -0.013997 -0.043344 0.041669 -0.019595 -0.34517 0 0 0 0 0 0 0 0 0 0 0 0 0 0 0 0 0 0.001361 0.011068 -0.070766 0.064639 0 0 0 0 0
0.65234 0.0009325 0.0031989 0.032483 -0.096661 0 -0.070204 -0.0073195 -0.038136 -0.013397 -0.016725 0.022448 -0.37317 0 0 0 0 0 0 0 0 0 0 0 0 0 0 0 0 0 -0.0090493 -0.0011492 -0.074681 -0.02043 0 0 0 0 0
0.65625 0.0022483 0.005418 0.088992 -0.11005 0 -0.081951 -0.012639 -0.050721 0.003595 -0.052367 0.027872 -0.37707 0 0 0 0 0 0 0 0 0 0 0 0 0 0 0 0 0 -0.019711 -0.0093518 -0.046057 -0.087603 0 0 0 0 0
0.66016 0.0011187 0.0046917 0.04317 -0.045502 0 -0.032375 -0.011513 -0.035802 0.0043332 -0.045361 -0.012792 -0.38887 0 0 0 0 0 0 0 0 0 0 0 0 0 0 0 0 0 -0.016259 -0.0081668 -0.0074059 -0.091783 0 0 0 0 0
0.66406 -0.00094147 0.0015117 -0.042173 0.059945 0 0.038374 -0.0035761 0.001436 -0.00058297 -0.010811 -0.073061 -0.4356 0 0 0 0 0 0 0 0 0 0 0 0 0 0 0 0 0 0.0042672 7.885e-05 0.015965 -0.036975 0 0 0 0 0
0.66797 -0.0016777 -0.0016968 -0.069491 0.13648 0 0.077447 0.0051015 0.033966 -0.0052632 0.017601 -0.11027 -0.5156 0 0 0 0 0 0 0 0 0 0 0 0 0 0 0 0 0 0.027142 0.00724 0.014678 0.027642 0 0 0 0 0
0.67188 -2.2882e-05 -0.0023404 -0.01364 0.13316 0 0.058738 0.0067681 0.034817 -0.014125 0.017585 -0.097437 -0.60078 0 0 0 0 0 0 0 0 0 0 0 0 0 0 0 0 0 0.031857 0.0064937 -0.0014372 0.049085 0 0 0 0 0
0.67578 0.0032379 0.00037675 0.057413 0.053644 0 -0.0010924 -0.00024288 0.0022971 -0.029559 -0.0044044 -0.042923 -0.66221 0 0 0 0 0 0 0 0 0 0 0 0 0 0 0 0 0 0.011842 -0.0014141 -0.016012 0.014803 0 0 0 0 0
0.67969 0.0063723 0.0048994 0.063859 -0.050143 0 -0.058391 -0.0087332 -0.036283 -0.040305 -0.021894 0.017053 -0.69479 0 0 0 0 0 0 0 0 0 0 0 0 0 0 0 0 0 -0.017499 -0.0086003 -0.020895 -0.038117 0 0 0 0 0
0.68359 0.0081666 0.008605 0.0022092 -0.11709 0 -0.074652 -0.008527 -0.047735 -0.029149 -0.013479 0.046756 -0.71873 0 0 0 0 0 0 0 0 0 0 0 0 0 0 0 0 0 -0.031384 -0.0070306 -0.019235 -0.05649 0 0 0 0 0
0.6875 0.0086316 0.0097319 -0.055608 -0.11591 0 -0.040914 0.0038977 -0.022246 0.0056842 0.018398 0.037464 -0.75817 0 0 0 0 0 0 0 0 0 0 0 0 0 0 0 0 0 -0.017795 0.0040855 -0.016379 -0.017617 0 0 0 0 0
0.69141 0.0084303 0.0082505 -0.044914 -0.057529 0 0.020035 0.021137 0.018685 0.041226 0.050145 0.011478 -0.8186 0 0 0 0 0 0 0 0 0 0 0 0 0 0 0 0 0 0.01166 0.017048 -0.010414 0.051502 0 0 0 0 0
0.69531 0.0076988 0.0051313 0.022617 0.020512 0 0.070965 0.030409 0.043024 0.048635 0.056917 0.0016081 -0.88375 0 0 0 0 0 0 0 0 0 0 0 0 0 0 0 0 0 0.032447 0.021589 0.0064967 0.097616 0 0 0 0 0
0.69922 0.0055389 0.0011159 0.076443 0.079182 0 0.083008 0.024241 0.037564 0.024527 0.031904 0.024026 -0.93287 0 0 0 0 0 0 0 0 0 0 0 0 0 0 0 0 0 0.029134 0.012812 0.037178 0.085135 0 0 0 0 0
0.70313 0.00091349 -0.0035156 0.064331 0.095449 0 0.050201 0.006771 0.017805 0.00019171 -0.009943 0.066681 -0.9605 0 0 0 0 0 0 0 0 0 0 0 0 0 0 0 0 0 0.0081198 -0.0052529 0.070989 0.022615 0 0 0 0 0
0.70703 -0.0056844 -0.0080119 0.0011453 0.067645 0 -0.0098682 -0.009862 0.0096657 0.012956 -0.044253 0.10101 -0.98053 0 0 0 0 0 0 0 0 0 0 0 0 0 0 0 0 0 -0.010103 -0.022626 0.088196 -0.047796 0 0 0 0 0
0.71094 -0.011451 -0.010457 -0.057127 0.012988 0 -0.066546 -0.015557 0.022059 0.064473 -0.053771 0.10473 -1.0128 0 0 0 0 0 0 0 0 0 0 0 0 0 0 0 0 0 -0.010636 -0.029785 0.074834 -0.084408 0 0 0 0 0
0.71484 -0.012609 -0.0086857 -0.07317 -0.039977 0 -0.091138 -0.0097251 0.037894 0.10998 -0.036669 0.075878 -1.0661 0 0 0 0 0 0 0 0 0 0 0 0 0 0 0 0 0 0.0032842 -0.022707 0.034836 -0.07302 0 0 0 0 0
0.71875 -0.0072707 -0.0023671 -0.052063 -0.064396 0 -0.070156 -5.1368e-05 0.032269 0.095768 -0.0033919 0.028773 -1.1335 0 0 0 0 0 0 0 0 0 0 0 0 0 0 0 0 0 0.015868 -0.004095 -0.012002 -0.028205 0 0 0 0 0
0.72266 0.0024874 0.0058138 -0.014642 -0.050203 0 -0.0122 0.0054017 -0.00076053 0.012681 0.031872 -0.020059 -1.2003 0 0 0 0 0 0 0 0 0 0 0 0 0 0 0 0 0 0.015409 0.018509 -0.044694 0.024463 0 0 0 0 0
0.72656 0.011427 0.011506 0.030602 -0.01126 0 0.054606 0.0049471 -0.039992 -0.087532 0.0573 -0.060712 -1.2561 0 0 0 0 0 0 0 0 0 0 0 0 0 0 0 0 0 0.0049375 0.035865 -0.055329 0.064953 0 0 0 0 0
0.73047 0.014631 0.011788 0.077388 0.023872 0 0.095129 0.002926 -0.056069 -0.13358 0.064699 -0.087408 -1.2992 0 0 0 0 0 0 0 0 0 0 0 0 0 0 0 0 0 -0.0029532 0.040374 -0.050862 0.082136 0 0 0 0 0
0.73438 0.010956 0.0073078 0.09734 0.03301 0 0.085603 0.0035335 -0.039042 -0.097418 0.049306 -0.092816 -1.3336 0 0 0 0 0 0 0 0 0 0 0 0 0 0 0 0 0 -0.00056889 0.029144 -0.042565 0.069481 0 0 0 0 0
0.73828 0.0035107 0.0014473 0.053689 0.016591 0 0.028621 0.005607 -0.0073163 -0.018646 0.011936 -0.070677 -1.3637 0 0 0 0 0 0 0 0 0 0 0 0 0 0 0 0 0 0.0065639 0.005813 -0.034625 0.025341 0 0 0 0 0
0.74219 -0.0032087 -0.002745 -0.046778 -0.005097 0 -0.04545 0.0037834 0.010644 0.033503 -0.037341 -0.026691 -1.3942 0 0 0 0 0 0 0 0 0 0 0 0 0 0 0 0 0 0.0060002 -0.020327 -0.022954 -0.039571 0 0 0 0 0
0.74609 -0.0068841 -0.0049418 -0.1302 -0.011094 0 -0.094452 -0.0052301 0.0034419 0.023816 -0.079208 0.015787 -1.431 0 0 0 0 0 0 0 0 0 0 0 0 0 0 0 0 0 -0.0075182 -0.038349 -0.0040636 -0.098227 0 0 0 0 0
0.75 -0.0083884 -0.0070093 -0.1126 0.0020188 0 -0.090142 -0.01781 -0.014235 -0.0211 -0.092791 0.027431 -1.4798 0 0 0 0 0 0 0 0 0 0 0 0 0 0 0 0 0 -0.025018 -0.041073 0.0165 -0.11803 0 0 0 0 0
0.75391 -0.0095464 -0.010213 0.006086 0.01848 0 -0.037282 -0.025233 -0.019142 -0.045796 -0.068476 -0.0030119 -1.5405 0 0 0 0 0 0 0 0 0 0 0 0 0 0 0 0 0 -0.031021 -0.028654 0.025927 -0.08308 0 0 0 0 0
0.75781 -0.010185 -0.013046 0.11922 0.01805 0 0.028231 -0.020845 -0.0050992 -0.023892 -0.016789 -0.053709 -1.6045 0 0 0 0 0 0 0 0 0 0 0 0 0 0 0 0 0 -0.018715 -0.0080858 0.015131 -0.010061 0 0 0 0 0
0.76172 -0.0077165 -0.01195 0.10953 -0.0068118 0 0.063127 -0.0059289 0.010013 0.017984 0.035327 -0.081721 -1.6616 0 0 0 0 0 0 0 0 0 0 0 0 0 0 0 0 0 0.0025833 0.011105 -0.011584 0.058799 0 0 0 0 0
0.76563 0.00010075 -0.0044332 -0.022875 -0.044563 0 0.047173 0.011224 0.003714 0.032258 0.060976 -0.056648 -1.7094 0 0 0 0 0 0 0 0 0 0 0 0 0 0 0 0 0 0.015601 0.022256 -0.037642 0.084237 0 0 0 0 0
0.76953 0.011905 0.0082062 -0.14323 -0.071321 0 -0.001675 0.022035 -0.024526 0.0028302 0.051689 0.01169 -1.7563 0 0 0 0 0 0 0 0 0 0 0 0 0 0 0 0 0 0.011483 0.024738 -0.045396 0.058656 0 0 0 0 0
0.77344 0.0224 0.020968 -0.11322 -0.064384 0 -0.039969 0.023827 -0.047334 -0.036835 0.023203 0.07772 -1.8124 0 0 0 0 0 0 0 0 0 0 0 0 0 0 0 0 0 -0.0014316 0.022961 -0.027811 0.011159 0 0 0 0 0
0.77734 0.025739 0.028054 0.057332 -0.015525 0 -0.031829 0.02007 -0.032466 -0.037451 0.0025056 0.096185 -1.8761 0 0 0 0 0 0 0 0 0 0 0 0 0 0 0 0 0 -0.0053672 0.021948 0.0082971 -0.016716 0 0 0 0 0
0.78125 0.019926 0.026367 0.20496 0.060623 0 0.021573 0.015419 0.025305 0.016112 0.00528 0.060368 -1.9322 0 0 0 0 0 0 0 0 0 0 0 0 0 0 0 0 0 0.0094554 0.022683 0.048081 -0.0054543 0 0 0 0 0
0.78516 0.0084971 0.017175 0.17414 0.12813 0 0.079633 0.011163 0.093615 0.088747 0.022462 0.0088968 -1.9657 0 0 0 0 0 0 0 0 0 0 0 0 0 0 0 0 0 0.03413 0.0211 0.077152 0.026685 0 0 0 0 0
0.78906 -0.0019784 0.0050767 -0.016955 0.14579 0 0.091637 0.0055853 0.12503 0.12685 0.028696 -0.0064276 -1.9795 0 0 0 0 0 0 0 0 0 0 0 0 0 0 0 0 0 0.047674 0.012163 0.086693 0.040944 0 0 0 0 0
0.79297 -0.0065526 -0.0047665 -0.18574 0.09372 0 0.037558 -0.001973 0.094622 0.10476 0.0070037 0.034542 -1.9963 0 0 0 0 0 0 0 0 0 0 0 0 0 0 0 0 0 0.035485 -0.0039039 0.074471 0.014605 0 0 0 0 0
0.79688 -0.0050763 -0.0093306 -0.1687 -0.006607 0 -0.05154 -0.0085825 0.020731 0.042094 -0.031794 0.101 -2.0389 0 0 0 0 0 0 0 0 0 0 0 0 0 0 0 0 0 0.0030284 -0.019085 0.044451 -0.034976 0 0 0 0 0
0.80078 -0.001655 -0.0089342 0.01008 -0.099126 0 -0.11251 -0.01006 -0.048681 -0.019224 -0.054325 0.1347 -2.1077 0 0 0 0 0 0 0 0 0 0 0 0 0 0 0 0 0 -0.027829 -0.022502 0.006166 -0.061866 0 0 0 0 0
0.80469 -0.0011001 -0.0064645 0.16408 -0.1292 0 -0.09754 -0.0058307 -0.072478 -0.051153 -0.033323 0.097551 -2.1783 0 0 0 0 0 0 0 0 0 0 0 0 0 0 0 0 0 -0.036863 -0.0099576 -0.027755 -0.031605 0 0 0 0 0
0.80859 -0.0052094 -0.0052121 0.13815 -0.084409 0 -0.014057 -0.00076956 -0.04581 -0.05489 0.023977 0.0042938 -2.2252 0 0 0 0 0 0 0 0 0 0 0 0 0 0 0 0 0 -0.022104 0.010232 -0.046824 0.043668 0 0 0 0 0
0.8125 -0.011592 -0.0066982 -0.033409 -0.0054161 0 0.07644 -0.0013202 4.3654e-05 -0.047734 0.074676 -0.086908 -2.2484 0 0 0 0 0 0 0 0 0 0 0 0 0 0 0 0 0 -0.00066262 0.021779 -0.047915 0.10755 0 0 0 0 0
0.81641 -0.015769 -0.0099549 -0.16948 0.0458 0 0.10364 -0.0092714 0.025095 -0.041465 0.07172 -0.1189 -2.2753 0 0 0 0 0 0 0 0 0 0 0 0 0 0 0 0 0 0.0065549 0.013163 -0.036114 0.10148 0 0 0 0 0
0.82031 -0.014917 -0.01277 -0.13542 0.035799 0 0.043982 -0.019435 0.011903 -0.034549 0.0042146 -0.079745 -2.3344 0 0 0 0 0 0 0 0 0 0 0 0 0 0 0 0 0 -0.0073953 -0.012022 -0.020306 0.014103 0 0 0 0 0
0.82422 -0.010436 -0.013866 0.020503 -0.01497 0 -0.058572 -0.024007 -0.023843 -0.021126 -0.088224 -0.011532 -2.4252 0 0 0 0 0 0 0 0 0 0 0 0 0 0 0 0 0 -0.03049 -0.036959 -0.0076978 -0.10401 0 0 0 0 0
0.82813 -0.0072314 -0.014083 0.1277 -0.053272 0 -0.1258 -0.019869 -0.049914 -0.0029032 -0.1423 0.023289 -2.5172 0 0 0 0 0 0 0 0 0 0 0 0 0 0 0 0 0 -0.043185 -0.045113 -0.0021013 -0.17515 0 0 0 0 0
0.83203 -0.0099636 -0.015412 0.077518 -0.041421 0 -0.10721 -0.012002 -0.046148 0.0087154 -0.11948 -0.0084107 -2.5788 0 0 0 0 0 0 0 0 0 0 0 0 0 0 0 0 0 -0.035796 -0.033781 -0.0059566 -0.15271 0 0 0 0 0
0.83594 -0.018947 -0.018684 -0.068423 0.0099351 0 -0.020419 -0.0094738 -0.021261 0.00066721 -0.036572 -0.084139 -2.6091 0 0 0 0 0 0 0 0 0 0 0 0 0 0 0 0 0 -0.016667 -0.015493 -0.021438 -0.056279 0 0 0 0 0
0.83984 -0.029027 -0.022099 -0.15409 0.052003 0 0.063824 -0.017215 -0.0042683 -0.031279 0.047435 -0.14395 -2.6393 0 0 0 0 0 0 0 0 0 0 0 0 0 0 0 0 0 -0.0043093 -0.0059873 -0.047466 0.04453 0 0 0 0 0
0.84375 -0.032733 -0.022188 -0.096945 0.040157 0 0.079644 -0.030672 -0.017717 -0.076289 0.077805 -0.13881 -2.7019 0 0 0 0 0 0 0 0 0 0 0 0 0 0 0 0 0 -0.010545 -0.0099574 -0.075623 0.083951 0 0 0 0 0
0.84766 -0.025649 -0.01656 0.033918 -0.028225 0 0.018857 -0.038209 -0.055278 -0.10986 0.045301 -0.070229 -2.7998 0 0 0 0 0 0 0 0 0 0 0 0 0 0 0 0 0 -0.029241 -0.017666 -0.091328 0.04784 0 0 0 0 0
0.85156 -0.0099171 -0.0061332 0.1031 -0.10976 0 -0.064558 -0.029867 -0.083696 -0.10482 -0.011071 0.011322 -2.9053 0 0 0 0 0 0 0 0 0 0 0 0 0 0 0 0 0 -0.040577 -0.015155 -0.08215 -0.021243 0 0 0 0 0
0.85547 0.0068701 0.0050397 0.054374 -0.14518 0 -0.10018 -0.0059192 -0.069498 -0.050178 -0.040018 0.048286 -2.9882 0 0 0 0 0 0 0 0 0 0 0 0 0 0 0 0 0 -0.027841 0.0018175 -0.04713 -0.062335 0 0 0 0 0
0.85938 0.016534 0.012127 -0.040407 -0.099742 0 -0.057718 0.021479 -0.0092028 0.033621 -0.02073 0.023765 -3.0446 0 0 0 0 0 0 0 0 0 0 0 0 0 0 0 0 0 0.006973 0.022927 0.0015617 -0.044394 0 0 0 0 0
0.86328 0.015192 0.012153 -0.070018 0.012643 0 0.031257 0.035463 0.063329 0.099637 0.023061 -0.024856 -3.0955 0 0 0 0 0 0 0 0 0 0 0 0 0 0 0 0 0 0.042158 0.031428 0.046624 0.013285 0 0 0 0 0
0.86719 0.0047754 0.0051815 -0.004498 0.13474 0 0.10049 0.026043 0.10103 0.10526 0.04691 -0.038149 -3.1615 0 0 0 0 0 0 0 0 0 0 0 0 0 0 0 0 0 0.051904 0.01769 0.076092 0.061055 0 0 0 0 0
0.87109 -0.0091365 -0.0061749 0.079815 0.19687 0 0.099788 -0.0019404 0.080701 0.048991 0.024621 0.014218 -3.2422 0 0 0 0 0 0 0 0 0 0 0 0 0 0 0 0 0 0.026769 -0.013198 0.087237 0.059708 0 0 0 0 0
0.875 -0.020772 -0.017982 0.086454 0.15731 0 0.029076 -0.030764 0.021598 -0.020987 -0.030707 0.10639 -3.3205 0 0 0 0 0 0 0 0 0 0 0 0 0 0 0 0 0 -0.017578 -0.044847 0.082361 0.0094555 0 0 0 0 0
0.87891 -0.026373 -0.026179 -0.0021622 0.029986 0 -0.065962 -0.041333 -0.031024 -0.042655 -0.078728 0.17563 -3.3858 0 0 0 0 0 0 0 0 0 0 0 0 0 0 0 0 0 -0.051268 -0.060104 0.063326 -0.052626 0 0 0 0 0
0.88281 -0.02464 -0.027734 -0.11122 -0.11889 0 -0.12749 -0.026614 -0.043627 0.0049275 -0.084148 0.17109 -3.4468 0 0 0 0 0 0 0 0 0 0 0 0 0 0 0 0 0 -0.052752 -0.050839 0.031702 -0.081169 0 0 0 0 0
0.88672 -0.016495 -0.021842 -0.14742 -0.20794 0 -0.12145 0.0030284 -0.020235 0.077533 -0.042198 0.09153 -3.521 0 0 0 0 0 0 0 0 0 0 0 0 0 0 0 0 0 -0.024838 -0.021658 -0.0065919 -0.054354 0 0 0 0 0
0.89063 -0.0049398 -0.010619 -0.080635 -0.19053 0 -0.054026 0.027302 0.0058592 0.1005 0.020648 -0.016933 -3.614 0 0 0 0 0 0 0 0 0 0 0 0 0 0 0 0 0 0.0089802 0.013071 -0.039634 0.012638 0 0 0 0 0
0.89453 0.0055425 0.0015988 0.037981 -0.083755 0 0.035993 0.031047 0.0054405 0.036136 0.06737 -0.097214 -3.7125 0 0 0 0 0 0 0 0 0 0 0 0 0 0 0 0 0 0.024569 0.036573 -0.055319 0.078988 0 0 0 0 0
0.89844 0.010772 0.010368 0.12352 0.045295 0 0.10029 0.0151 -0.019976 -0.077007 0.074408 -0.11973 -3.8 0 0 0 0 0 0 0 0 0 0 0 0 0 0 0 0 0 0.016224 0.038121 -0.050107 0.10432 0 0 0 0 0
0.90234 0.0092019 0.013333 0.12095 0.12592 0 0.10651 -0.0058233 -0.04248 -0.1523 0.042579 -0.09436 -3.8745 0 0 0 0 0 0 0 0 0 0 0 0 0 0 0 0 0 -0.0014956 0.018717 -0.031719 0.072094 0 0 0 0 0
0.90625 0.0028889 0.010933 0.038507 0.12782 0 0.054888 -0.016226 -0.037186 -0.12843 -0.0085185 -0.053219 -3.9487 0 0 0 0 0 0 0 0 0 0 0 0 0 0 0 0 0 -0.0096548 -0.0095307 -0.01258 -0.0027579 0 0 0 0 0
0.91016 -0.0040361 0.005335 -0.062892 0.071742 0 -0.022221 -0.012402 -0.0072735 -0.023195 -0.054353 -0.024553 -4.0336 0 0 0 0 0 0 0 0 0 0 0 0 0 0 0 0 0 -0.0029524 -0.030805 -0.00054766 -0.083707 0 0 0 0 0
0.91406 -0.0082095 -0.0010811 -0.11203 0.0047357 0 -0.079012 -0.0035985 0.019272 0.080288 -0.07703 -0.018722 -4.1247 0 0 0 0 0 0 0 0 0 0 0 0 0 0 0 0 0 0.0071028 -0.035255 0.0038848 -0.13222 0 0 0 0 0
0.91797 -0.0086465 -0.0062324 -0.077144 -0.035336 0 -0.084144 -0.0013415 0.016878 0.10211 -0.069741 -0.030924 -4.2089 0 0 0 0 0 0 0 0 0 0 0 0 0 0 0 0 0 0.0060425 -0.0239 0.0024276 -0.12591 0 0 0 0 0
0.92188 -0.005846 -0.0078565 0.0086338 -0.039295 0 -0.040181 -0.0073531 -0.013425 0.028807 -0.035851 -0.050511 -4.2824 0 0 0 0 0 0 0 0 0 0 0 0 0 0 0 0 0 -0.007161 -0.0052276 -0.0063651 -0.067401 0 0 0 0 0
0.92578 0.00018237 -0.0034759 0.071257 -0.02266 0 0.019926 -0.011534 -0.045456 -0.080329 0.013628 -0.06651 -4.358 0 0 0 0 0 0 0 0 0 0 0 0 0 0 0 0 0 -0.017882 0.012837 -0.024838 0.018019 0 0 0 0 0
0.92969 0.010373 0.0081799 0.059594 -0.0087558 0 0.057873 -0.0018088 -0.051891 -0.14364 0.062718 -0.068651 -4.4513 0 0 0 0 0 0 0 0 0 0 0 0 0 0 0 0 0 -0.01016 0.027957 -0.048191 0.093986 0 0 0 0 0
0.93359 0.024706 0.025157 -0.0039033 -0.012138 0 0.057795 0.02353 -0.026992 -0.1183 0.094583 -0.049279 -4.561 0 0 0 0 0 0 0 0 0 0 0 0 0 0 0 0 0 0.016827 0.04133 -0.060887 0.12957 0 0 0 0 0
0.9375 0.039982 0.041798 -0.040613 -0.028721 0 0.035096 0.052521 0.012196 -0.024783 0.097816 -0.0079818 -4.666 0 0 0 0 0 0 0 0 0 0 0 0 0 0 0 0 0 0.04674 0.052076 -0.0448 0.1144 0 0 0 0 0
0.94141 0.0501 0.051016 0.0047496 -0.035701 0 0.020017 0.06824 0.044186 0.077002 0.07246 0.045836 -4.7451 0 0 0 0 0 0 0 0 0 0 0 0 0 0 0 0 0 0.060646 0.055105 0.0057923 0.064459 0 0 0 0 0
0.94531 0.049411 0.048126 0.099279 -0.0051596 0 0.030528 0.061643 0.061153 0.13399 0.031056 0.097219 -4.7972 0 0 0 0 0 0 0 0 0 0 0 0 0 0 0 0 0 0.053693 0.045256 0.075858 0.012812 0 0 0 0 0
0.94922 0.036627 0.033565 0.14604 0.070766 0 0.057258 0.037598 0.070173 0.13256 -0.0078176 0.13451 -4.8411 0 0 0 0 0 0 0 0 0 0 0 0 0 0 0 0 0 0.037589 0.023268 0.13681 -0.011725 0 0 0 0 0
0.95313 0.016083 0.012632 0.082569 0.1601 0 0.071913 0.0099477 0.079545 0.098646 -0.030189 0.15495 -4.8948 0 0 0 0 0 0 0 0 0 0 0 0 0 0 0 0 0 0.027162 -0.0029207 0.16428 -0.0042446 0 0 0 0 0
0.95703 -0.0045819 -0.007261 -0.047201 0.20024 0 0.050902 -0.0089586 0.086396 0.071284 -0.033732 0.16204 -4.9582 0 0 0 0 0 0 0 0 0 0 0 0 0 0 0 0 0 0.025375 -0.022964 0.15201 0.014238 0 0 0 0 0
0.96094 -0.018334 -0.019796 -0.13029 0.14122 0 -0.0051295 -0.015205 0.078546 0.071291 -0.025468 0.15807 -5.0181 0 0 0 0 0 0 0 0 0 0 0 0 0 0 0 0 0 0.022202 -0.030158 0.11137 0.016437 0 0 0 0 0
0.96484 -0.021465 -0.021691 -0.098593 -0.0066584 0 -0.069781 -0.012343 0.04807 0.086711 -0.01247 0.13979 -5.0678 0 0 0 0 0 0 0 0 0 0 0 0 0 0 0 0 0 0.0080617 -0.023464 0.05944 -0.0049013 0 0 0 0 0
0.96875 -0.014031 -0.013121 0.0016861 -0.16528 0 -0.10673 -0.0055293 0.0024918 0.084749 0.0052072 0.10152 -5.1184 0 0 0 0 0 0 0 0 0 0 0 0 0 0 0 0 0 -0.01281 -0.0054958 0.0078581 -0.027687 0 0 0 0 0
0.97266 0.0011023 0.0027943 0.063238 -0.23803 0 -0.091133 0.0029624 -0.037612 0.041347 0.031751 0.042373 -5.1874 0 0 0 0 0 0 0 0 0 0 0 0 0 0 0 0 0 -0.023684 0.01941 -0.038371 -0.019168 0 0 0 0 0
0.97656 0.019366 0.021032 0.03655 -0.18061 0 -0.024027 0.013462 -0.052743 -0.034653 0.065341 -0.029095 -5.2775 0 0 0 0 0 0 0 0 0 0 0 0 0 0 0 0 0 -0.010871 0.044726 -0.074285 0.031678 0 0 0 0 0
0.98047 0.035516 0.036238 -0.018603 -0.033614 0 0.066897 0.025582 -0.038255 -0.10378 0.091614 -0.096461 -5.3708 0 0 0 0 0 0 0 0 0 0 0 0 0 0 0 0 0 0.021726 0.061444 -0.090481 0.097221 0 0 0 0 0
0.98438 0.044988 0.044529 -0.0085284 0.11197 0 0.13958 0.03598 -0.006757 -0.12497 0.090121 -0.14157 -5.4449 0 0 0 0 0 0 0 0 0 0 0 0 0 0 0 0 0 0.053628 0.061513 -0.077644 0.12759 0 0 0 0 0
0.98828 0.045399 0.044571 0.077866 0.18453 0 0.15772 0.039507 0.021764 -0.087789 0.050641 -0.15171 -5.4937 0 0 0 0 0 0 0 0 0 0 0 0 0 0 0 0 0 0.06381 0.043732 -0.036711 0.089203 0 0 0 0 0
0.99219 0.037202 0.037196 0.14757 0.17511 0 0.10999 0.032611 0.033375 -0.020085 -0.014778 -0.12529 -5.5305 0 0 0 0 0 0 0 0 0 0 0 0 0 0 0 0 0 0.046921 0.016111 0.015645 -0.00638 0 0 0 0 0
0.99609 0.022866 0.024014 0.10652 0.1222 0 0.018194 0.016006 0.026898 0.034925 -0.076204 -0.074258 -5.5709 0 0 0 0 0 0 0 0 0 0 0 0 0 0 0 0 0 0.01533 -0.0091353 0.053497 -0.10766 0 0 0 0 0
1 0.0053953 0.0065786 -0.028314 0.063948 0 -0.072401 -0.0053292 0.010299 0.050314 -0.10455 -0.02061 -5.6168 0 0 0 0 0 0 0 0 0 0 0 0 0 0 0 0 0 -0.013256 -0.024191 0.057015 -0.15817 0 0 0 0 0
1.0039 -0.012316 -0.012911 -0.13829 0.0091594 0 -0.11771 -0.024517 -0.0081409 0.028289 -0.089607 0.013738 -5.6585 0 0 0 0 0 0 0 0 0 0 0 0 0 0 0 0 0 -0.029718 -0.02957 0.025397 -0.13304 0 0 0 0 0
1.0078 -0.026868 -0.030227 -0.12809 -0.050266 0 -0.10064 -0.03566 -0.025301 -0.011626 -0.043569 0.019711 -5.6924 0 0 0 0 0 0 0 0 0 0 0 0 0 0 0 0 0 -0.036456 -0.029724 -0.022728 -0.050786 0 0 0 0 0
1.0117 -0.033887 -0.039232 -0.026805 -0.11075 0 -0.040852 -0.035626 -0.040998 -0.050437 0.0104 0.0073064 -5.7302 0 0 0 0 0 0 0 0 0 0 0 0 0 0 0 0 0 -0.039058 -0.025798 -0.061719 0.04378 0 0 0 0 0
1.0156 -0.029432 -0.034652 0.049192 -0.14999 0 0.01944 -0.024459 -0.051796 -0.074657 0.052508 -0.0013888 -5.7879 0 0 0 0 0 0 0 0 0 0 0 0 0 0 0 0 0 -0.037421 -0.014271 -0.074428 0.108 0 0 0 0 0
1.0195 -0.01305 -0.016024 0.028993 -0.14736 0 0.044919 -0.0051308 -0.048875 -0.071214 0.072706 0.010984 -5.866 0 0 0 0 0 0 0 0 0 0 0 0 0 0 0 0 0 -0.025996 0.006661 -0.059279 0.12115 0 0 0 0 0
1.0234 0.01012 0.010441 -0.036793 -0.10323 0 0.030965 0.01685 -0.024089 -0.029751 0.068905 0.043282 -5.9439 0 0 0 0 0 0 0 0 0 0 0 0 0 0 0 0 0 -0.0020215 0.030607 -0.025271 0.087939 0 0 0 0 0
1.0273 0.030801 0.034218 -0.042713 -0.033411 0 0.0042554 0.034416 0.020552 0.042554 0.044491 0.076804 -5.9972 0 0 0 0 0 0 0 0 0 0 0 0 0 0 0 0 0 0.02808 0.04507 0.018113 0.030823 0 0 0 0 0
1.0313 0.04046 0.045967 0.041621 0.050378 0 -0.00061459 0.041285 0.069715 0.11235 0.0090203 0.090488 -6.021 0 0 0 0 0 0 0 0 0 0 0 0 0 0 0 0 0 0.051642 0.041515 0.065582 -0.021731 0 0 0 0 0
1.0352 0.036286 0.04249 0.13114 0.14332 0 0.029267 0.035302 0.10277 0.13807 -0.022223 0.07754 -6.0341 0 0 0 0 0 0 0 0 0 0 0 0 0 0 0 0 0 0.05935 0.023398 0.11158 -0.047582 0 0 0 0 0
1.0391 0.022477 0.027806 0.12226 0.22689 0 0.072621 0.020552 0.10705 0.10572 -0.035046 0.049851 -6.06 0 0 0 0 0 0 0 0 0 0 0 0 0 0 0 0 0 0.051829 0.0035336 0.14355 -0.041021 0 0 0 0 0
1.043 0.0069288 0.0099694 0.014245 0.25544 0 0.089472 0.0056936 0.084698 0.04614 -0.026235 0.027614 -6.1056 0 0 0 0 0 0 0 0 0 0 0 0 0 0 0 0 0 0.036938 -0.0068346 0.1435 -0.014911 0 0 0 0 0
1.0469 -0.0039737 -0.0038135 -0.087127 0.18171 0 0.053738 -0.0015047 0.047425 0.0087739 -0.0061353 0.023817 -6.1577 0 0 0 0 0 0 0 0 0 0 0 0 0 0 0 0 0 0.021296 -0.0062548 0.10016 0.0094848 0 0 0 0 0
1.0508 -0.0085621 -0.010514 -0.088101 0.0086938 0 -0.022427 0.00022199 0.0058853 0.012749 0.011047 0.035831 -6.2005 0 0 0 0 0 0 0 0 0 0 0 0 0 0 0 0 0 0.0052485 -0.0010021 0.022326 0.019777 0 0 0 0 0
1.0547 -0.0092613 -0.011472 -0.009913 -0.18599 0 -0.093089 0.0047647 -0.034752 0.026389 0.020555 0.048767 -6.2325 0 0 0 0 0 0 0 0 0 0 0 0 0 0 0 0 0 -0.013766 0.0034324 -0.060544 0.022318 0 0 0 0 0
1.0586 -0.0094695 -0.010192 0.042721 -0.29194 0 -0.11055 0.0039759 -0.069431 0.0017849 0.029273 0.046134 -6.2655 0 0 0 0 0 0 0 0 0 0 0 0 0 0 0 0 0 -0.033949 0.0069999 -0.11392 0.033689 0 0 0 0 0
1.0625 -0.010779 -0.0096423 0.0080522 -0.24827 0 -0.061497 -0.0049055 -0.087167 -0.068066 0.043008 0.020201 -6.3097 0 0 0 0 0 0 0 0 0 0 0 0 0 0 0 0 0 -0.046899 0.011254 -0.11911 0.059598 0 0 0 0 0
1.0664 -0.012338 -0.010596 -0.061938 -0.093403 0 0.020903 -0.016321 -0.075487 -0.13166 0.052684 -0.023096 -6.3614 0 0 0 0 0 0 0 0 0 0 0 0 0 0 0 0 0 -0.043952 0.013178 -0.082828 0.081537 0 0 0 0 0
1.0703 -0.012076 -0.01155 -0.06961 0.066421 0 0.079625 -0.020892 -0.034091 -0.12552 0.037429 -0.066565 -6.4092 0 0 0 0 0 0 0 0 0 0 0 0 0 0 0 0 0 -0.025101 0.0059294 -0.028974 0.067399 0 0 0 0 0
1.0742 -0.0083676 -0.0099522 0.0046939 0.14273 0 0.074941 -0.013514 0.017096 -0.040622 -0.014131 -0.091113 -6.4476 0 0 0 0 0 0 0 0 0 0 0 0 0 0 0 0 0 -0.0010134 -0.012738 0.018567 0.00052101 0 0 0 0 0
1.0781 -0.0010757 -0.0040445 0.074401 0.12649 0 0.013309 0.0021944 0.048154 0.06107 -0.084255 -0.088392 -6.4841 0 0 0 0 0 0 0 0 0 0 0 0 0 0 0 0 0 0.01486 -0.033804 0.04691 -0.097653 0 0 0 0 0
1.082 0.0081844 0.0055537 0.051402 0.074388 0 -0.05762 0.016881 0.04209 0.1005 -0.13054 -0.068558 -6.5292 0 0 0 0 0 0 0 0 0 0 0 0 0 0 0 0 0 0.016962 -0.041237 0.052809 -0.17365 0 0 0 0 0
1.0859 0.016362 0.015497 -0.040556 0.04292 0 -0.083836 0.022711 0.0092839 0.052886 -0.11541 -0.054615 -6.5838 0 0 0 0 0 0 0 0 0 0 0 0 0 0 0 0 0 0.010853 -0.025118 0.03609 -0.17577 0 0 0 0 0
1.0898 0.019915 0.021097 -0.084572 0.039204 0 -0.043813 0.018237 -0.022068 -0.034877 -0.036812 -0.063525 -6.6366 0 0 0 0 0 0 0 0 0 0 0 0 0 0 0 0 0 0.0060488 0.0084443 -0.0015124 -0.091068 0 0 0 0 0
1.0938 0.016429 0.018935 -0.0083459 0.030663 0 0.036256 0.0073896 -0.031622 -0.094672 0.066621 -0.087672 -6.6759 0 0 0 0 0 0 0 0 0 0 0 0 0 0 0 0 0 0.0059839 0.040474 -0.050828 0.042147 0 0 0 0 0
1.0977 0.0063543 0.0091953 0.1184 -0.0085384 0 0.1005 -0.0048176 -0.023572 -0.099096 0.14072 -0.094968 -6.7025 0 0 0 0 0 0 0 0 0 0 0 0 0 0 0 0 0 0.0054719 0.052878 -0.09223 0.15546 0 0 0 0 0
1.1016 -0.0064 -0.0039311 0.14928 -0.0681 0 0.10141 -0.014947 -0.017621 -0.071365 0.15033 -0.053031 -6.7293 0 0 0 0 0 0 0 0 0 0 0 0 0 0 0 0 0 -0.0018573 0.040734 -0.10325 0.19035 0 0 0 0 0
1.1055 -0.015958 -0.014286 0.026119 -0.11449 0 0.032314 -0.020533 -0.024147 -0.041844 0.097357 0.039441 -6.7697 0 0 0 0 0 0 0 0 0 0 0 0 0 0 0 0 0 -0.014223 0.013552 -0.073117 0.13147 0 0 0 0 0
1.1094 -0.017606 -0.017097 -0.14217 -0.12244 0 -0.066385 -0.019055 -0.030438 -0.0089653 0.013662 0.14196 -6.8248 0 0 0 0 0 0 0 0 0 0 0 0 0 0 0 0 0 -0.020815 -0.013274 -0.011357 0.014315 0 0 0 0 0
1.1133 -0.010572 -0.011488 -0.18509 -0.088471 0 -0.13136 -0.0094022 -0.013548 0.048244 -0.060208 0.19605 -6.8851 0 0 0 0 0 0 0 0 0 0 0 0 0 0 0 0 0 -0.011171 -0.028114 0.057889 -0.095655 0 0 0 0 0
1.1172 0.0016324 -0.0004976 -0.052753 -0.020569 0 -0.1167 0.005466 0.033069 0.12479 -0.094324 0.16798 -6.9398 0 0 0 0 0 0 0 0 0 0 0 0 0 0 0 0 0 0.014105 -0.02714 0.11083 -0.14009 0 0 0 0 0
1.1211 0.013724 0.011269 0.12519 0.070767 0 -0.025515 0.018863 0.087275 0.17295 -0.079443 0.076037 -6.9859 0 0 0 0 0 0 0 0 0 0 0 0 0 0 0 0 0 0.041996 -0.013121 0.13511 -0.10077 0 0 0 0 0
1.125 0.022157 0.020542 0.17378 0.16365 0 0.088728 0.025224 0.11423 0.14354 -0.028631 -0.020949 -7.0276 0 0 0 0 0 0 0 0 0 0 0 0 0 0 0 0 0 0.056814 0.0072245 0.12976 -0.0092413 0 0 0 0 0
1.1289 0.026856 0.026685 0.057528 0.21525 0 0.15526 0.025256 0.095704 0.043785 0.028953 -0.065798 -7.0695 0 0 0 0 0 0 0 0 0 0 0 0 0 0 0 0 0 0.052078 0.025686 0.098974 0.07431 0 0 0 0 0
1.1328 0.029833 0.030605 -0.085091 0.18009 0 0.13371 0.025453 0.044673 -0.056074 0.063071 -0.042285 -7.1122 0 0 0 0 0 0 0 0 0 0 0 0 0 0 0 0 0 0.033987 0.035769 0.049395 0.10143 0 0 0 0 0
1.1367 0.032084 0.032535 -0.094828 0.053203 0 0.043357 0.031207 -0.0072745 -0.083122 0.061252 0.018132 -7.1542 0 0 0 0 0 0 0 0 0 0 0 0 0 0 0 0 0 0.014495 0.036225 -0.0070344 0.067924 0 0 0 0 0
1.1406 0.031788 0.030929 0.035071 -0.10442 0 -0.049792 0.039985 -0.035476 -0.030357 0.037763 0.064407 -7.1946 0 0 0 0 0 0 0 0 0 0 0 0 0 0 0 0 0 0.0016533 0.031573 -0.052122 0.013957 0 0 0 0 0
1.1445 0.025767 0.023753 0.1544 -0.19619 0 -0.081255 0.042064 -0.036509 0.038249 0.02144 0.06415 -7.2329 0 0 0 0 0 0 0 0 0 0 0 0 0 0 0 0 0 -0.0039936 0.027519 -0.069017 -0.0101 0 0 0 0 0
1.1484 0.013109 0.011172 0.12316 -0.16189 0 -0.036195 0.029263 -0.022046 0.052553 0.028978 0.023085 -7.267 0 0 0 0 0 0 0 0 0 0 0 0 0 0 0 0 0 -0.0056731 0.024783 -0.054073 0.014244 0 0 0 0 0
1.1523 -0.0024374 -0.0029291 -0.034229 -0.029514 0 0.040716 0.003735 -0.0041444 0.0041096 0.04742 -0.025042 -7.2928 0 0 0 0 0 0 0 0 0 0 0 0 0 0 0 0 0 -0.005322 0.018121 -0.021024 0.058211 0 0 0 0 0
1.1563 -0.013989 -0.012495 -0.15559 0.10393 0 0.082328 -0.021918 0.011642 -0.051393 0.045118 -0.046161 -7.3097 0 0 0 0 0 0 0 0 0 0 0 0 0 0 0 0 0 -0.0028371 0.0027868 0.0087445 0.070877 0 0 0 0 0
1.1602 -0.01624 -0.013229 -0.11731 0.14939 0 0.053229 -0.033917 0.022584 -0.055348 0.0039235 -0.029605 -7.3241 0 0 0 0 0 0 0 0 0 0 0 0 0 0 0 0 0 0.0011261 -0.017798 0.021952 0.024233 0 0 0 0 0
1.1641 -0.0095689 -0.0058975 0.03335 0.093113 0 -0.023052 -0.027767 0.024823 -0.0045734 -0.05787 0.0069324 -7.3471 0 0 0 0 0 0 0 0 0 0 0 0 0 0 0 0 0 0.0038467 -0.032156 0.020626 -0.060054 0 0 0 0 0
1.168 0.00012632 0.0038886 0.13232 -0.0028498 0 -0.085166 -0.010757 0.016557 0.051026 -0.096451 0.03174 -7.3845 0 0 0 0 0 0 0 0 0 0 0 0 0 0 0 0 0 0.0030912 -0.030164 0.014761 -0.12517 0 0 0 0 0
1.1719 0.0059764 0.0095714 0.077219 -0.061491 0 -0.084243 0.0050066 0.0030839 0.061795 -0.079807 0.021869 -7.4291 0 0 0 0 0 0 0 0 0 0 0 0 0 0 0 0 0 0.000185 -0.012952 0.0094812 -0.12299 0 0 0 0 0
1.1758 0.0053595 0.0083153 -0.064588 -0.05395 0 -0.021345 0.012079 -0.006013 0.023038 -0.017103 -0.020336 -7.4639 0 0 0 0 0 0 0 0 0 0 0 0 0 0 0 0 0 -0.00097899 0.0071264 0.00080986 -0.051144 0 0 0 0 0
1.1797 0.0014422 0.0027802 -0.13306 -0.011577 0 0.056552 0.01154 -0.0068752 -0.030397 0.047834 -0.067716 -7.4756 0 0 0 0 0 0 0 0 0 0 0 0 0 0 0 0 0 0.0014564 0.017119 -0.016207 0.045662 0 0 0 0 0
1.1836 -0.00010854 -0.0013422 -0.050274 0.014002 0 0.094999 0.0093476 -0.0063265 -0.063092 0.072923 -0.086424 -7.467 0 0 0 0 0 0 0 0 0 0 0 0 0 0 0 0 0 0.0046095 0.014348 -0.037233 0.10889 0 0 0 0 0
1.1875 0.0037673 5.3373e-05 0.096909 -0.00083613 0 0.071863 0.010002 -0.013338 -0.064936 0.0504 -0.060217 -7.4569 0 0 0 0 0 0 0 0 0 0 0 0 0 0 0 0 0 0.0039694 0.0069143 -0.048675 0.10649 0 0 0 0 0
1.1914 0.010978 0.0063916 0.15279 -0.036819 0 0.0089712 0.013371 -0.025221 -0.043389 0.0075412 -0.0031824 -7.4664 0 0 0 0 0 0 0 0 0 0 0 0 0 0 0 0 0 -0.00074491 0.0040798 -0.038827 0.050712 0 0 0 0 0
1.1953 0.016181 0.013062 0.060296 -0.054836 0 -0.048289 0.016149 -0.026045 -0.00485 -0.021065 0.050098 -7.5022 0 0 0 0 0 0 0 0 0 0 0 0 0 0 0 0 0 -0.0040968 0.0070242 -0.0087854 -0.015956 0 0 0 0 0
1.1992 0.015112 0.014921 -0.080434 -0.03011 0 -0.063923 0.015152 -0.0029298 0.04559 -0.021505 0.070627 -7.5514 0 0 0 0 0 0 0 0 0 0 0 0 0 0 0 0 0 -0.00057551 0.0091268 0.027734 -0.052265 0 0 0 0 0
1.2031 0.0075356 0.0097451 -0.12201 0.030014 0 -0.033073 0.0092783 0.035726 0.090002 -0.005329 0.056558 -7.5921 0 0 0 0 0 0 0 0 0 0 0 0 0 0 0 0 0 0.0083198 0.0041673 0.054716 -0.043811 0 0 0 0 0
1.207 -0.0032618 -0.0007414 -0.027137 0.09194 0 0.018612 -0.00044684 0.061943 0.098555 0.007193 0.032017 -7.611 0 0 0 0 0 0 0 0 0 0 0 0 0 0 0 0 0 0.013928 -0.0071488 0.063729 -0.0074339 0 0 0 0 0
1.2109 -0.013319 -0.012425 0.094736 0.11601 0 0.053558 -0.01156 0.052254 0.056815 0.0055155 0.024189 -7.6142 0 0 0 0 0 0 0 0 0 0 0 0 0 0 0 0 0 0.0085833 -0.018765 0.055276 0.024734 0 0 0 0 0
1.2148 -0.02038 -0.021269 0.10694 0.078882 0 0.045982 -0.020863 0.011329 -0.0091246 -0.0064885 0.039098 -7.6212 0 0 0 0 0 0 0 0 0 0 0 0 0 0 0 0 0 -0.0060144 -0.025703 0.033782 0.028545 0 0 0 0 0
1.2188 -0.024074 -0.024962 -0.0090204 -0.010889 0 -0.0023379 -0.025511 -0.030202 -0.046465 -0.018106 0.057523 -7.648 0 0 0 0 0 0 0 0 0 0 0 0 0 0 0 0 0 -0.019421 -0.027413 0.0040129 0.0029895 0 0 0 0 0
1.2227 -0.024557 -0.02319 -0.13592 -0.11221 0 -0.062683 -0.024511 -0.043584 -0.024664 -0.02067 0.05373 -7.6939 0 0 0 0 0 0 0 0 0 0 0 0 0 0 0 0 0 -0.022089 -0.0252 -0.027764 -0.031507 0 0 0 0 0
1.2266 -0.021513 -0.01713 -0.14573 -0.17055 0 -0.096793 -0.019478 -0.02804 0.029322 -0.011372 0.018832 -7.7441 0 0 0 0 0 0 0 0 0 0 0 0 0 0 0 0 0 -0.014211 -0.018618 -0.052269 -0.049156 0 0 0 0 0
1.2305 -0.014614 -0.0088323 -0.03156 -0.15024 0 -0.081444 -0.01348 -0.0086035 0.052161 0.0062323 -0.032369 -7.7846 0 0 0 0 0 0 0 0 0 0 0 0 0 0 0 0 0 -0.0044989 -0.0065119 -0.060566 -0.037552 0 0 0 0 0
1.2344 -0.004768 -0.00065091 0.090899 -0.059656 0 -0.02425 -0.0086571 -0.0083678 0.0067979 0.022568 -0.075225 -7.8164 0 0 0 0 0 0 0 0 0 0 0 0 0 0 0 0 0 -0.00040805 0.0084847 -0.050657 -0.0059344 0 0 0 0 0
1.2383 0.0053579 0.0054131 0.10807 0.051403 0 0.041087 -0.0048017 -0.024653 -0.075935 0.025397 -0.094659 -7.8545 0 0 0 0 0 0 0 0 0 0 0 0 0 0 0 0 0 -0.00064169 0.018637 -0.030184 0.022386 0 0 0 0 0
1.2422 0.012341 0.0083791 0.022888 0.12335 0 0.077426 -0.00040744 -0.03403 -0.12247 0.0080287 -0.092184 -7.9122 0 0 0 0 0 0 0 0 0 0 0 0 0 0 0 0 0 0.0017636 0.0165 -0.011276 0.02712 0 0 0 0 0
1.2461 0.013884 0.0085259 -0.06011 0.12489 0 0.068172 0.0048977 -0.020067 -0.086776 -0.022827 -0.077374 -7.9849 0 0 0 0 0 0 0 0 0 0 0 0 0 0 0 0 0 0.0093653 0.0022373 -0.0019667 0.0047534 0 0 0 0 0
1.25 0.010152 0.0069102 -0.055111 0.06922 0 0.02526 0.0091525 0.006663 0.0033894 -0.0487 -0.056291 -8.0507 0 0 0 0 0 0 0 0 0 0 0 0 0 0 0 0 0 0.015036 -0.015185 -0.0022706 -0.030227 0 0 0 0 0
1.2539 0.0035872 0.0044695 0.014563 -0.0015203 0 -0.022642 0.009523 0.018283 0.070636 -0.05228 -0.029818 -8.0874 0 0 0 0 0 0 0 0 0 0 0 0 0 0 0 0 0 0.0084339 -0.024905 -0.0075994 -0.055658 0 0 0 0 0
1.2578 -0.0026086 0.0014513 0.052868 -0.047895 0 -0.050027 0.0050957 -0.00088238 0.058993 -0.030979 -0.0012465 -8.0921 0 0 0 0 0 0 0 0 0 0 0 0 0 0 0 0 0 -0.011813 -0.02249 -0.014252 -0.055057 0 0 0 0 0
1.2617 -0.0062545 -0.002331 0.0079753 -0.056069 0 -0.047424 -0.0017396 -0.036044 -0.016455 0.0019175 0.019033 -8.0852 0 0 0 0 0 0 0 0 0 0 0 0 0 0 0 0 0 -0.033337 -0.011726 -0.020588 -0.025902 0 0 0 0 0
1.2656 -0.0070851 -0.0066729 -0.065441 -0.038702 0 -0.021657 -0.0067668 -0.054311 -0.086119 0.029318 0.02047 -8.0938 0 0 0 0 0 0 0 0 0 0 0 0 0 0 0 0 0 -0.03905 0.00057609 -0.023993 0.019654 0 0 0 0 0
1.2695 -0.0063378 -0.010419 -0.070571 -0.019292 0 0.011162 -0.0071237 -0.035553 -0.088881 0.042673 0.0052498 -8.1318 0 0 0 0 0 0 0 0 0 0 0 0 0 0 0 0 0 -0.022296 0.010028 -0.019483 0.059963 0 0 0 0 0
1.2734 -0.005503 -0.011826 0.013448 -0.01424 0 0.033056 -0.0035747 0.0087645 -0.021758 0.042598 -0.0076902 -8.1919 0 0 0 0 0 0 0 0 0 0 0 0 0 0 0 0 0 0.0062471 0.014872 -0.0035339 0.073068 0 0 0 0 0
1.2773 -0.0052038 -0.0097075 0.097234 -0.023236 0 0.03087 -3.0214e-05 0.046435 0.064296 0.03065 0.0045107 -8.256 0 0 0 0 0 0 0 0 0 0 0 0 0 0 0 0 0 0.026867 0.013105 0.020672 0.04809 0 0 0 0 0
1.2813 -0.0049458 -0.0044621 0.076886 -0.0311 0 0.0037136 -0.00055555 0.053389 0.11067 0.0058285 0.047706 -8.3116 0 0 0 0 0 0 0 0 0 0 0 0 0 0 0 0 0 0.026998 0.0027012 0.043422 -0.0057189 0 0 0 0 0
1.2852 -0.0037472 0.0019031 -0.042763 -0.019248 0 -0.032321 -0.0059246 0.032892 0.095012 -0.027942 0.10048 -8.3585 0 0 0 0 0 0 0 0 0 0 0 0 0 0 0 0 0 0.010921 -0.013708 0.055316 -0.059714 0 0 0 0 0
1.2891 -0.0010053 0.0069176 -0.13926 0.01884 0 -0.050099 -0.01228 0.0089524 0.039625 -0.053986 0.12603 -8.4028 0 0 0 0 0 0 0 0 0 0 0 0 0 0 0 0 0 -0.0049817 -0.026005 0.054148 -0.080411 0 0 0 0 0
1.293 0.0030923 0.009168 -0.098827 0.067954 0 -0.02998 -0.013339 0.0028653 -0.013476 -0.049914 0.099112 -8.4469 0 0 0 0 0 0 0 0 0 0 0 0 0 0 0 0 0 -0.0063858 -0.022024 0.044604 -0.051381 0 0 0 0 0
1.2969 0.0077734 0.0090732 0.054258 0.096959 0 0.021157 -0.0051648 0.015448 -0.035077 -0.0085017 0.027115 -8.4877 0 0 0 0 0 0 0 0 0 0 0 0 0 0 0 0 0 0.0078032 0.0012922 0.031502 0.013024 0 0 0 0 0
1.3008 0.012122 0.0083485 0.17114 0.079902 0 0.069059 0.0098889 0.029122 -0.025242 0.048265 -0.051983 -8.5225 0 0 0 0 0 0 0 0 0 0 0 0 0 0 0 0 0 0.025747 0.031829 0.01464 0.074751 0 0 0 0 0
1.3047 0.015352 0.0086228 0.13044 0.017892 0 0.075842 0.023709 0.025019 -0.0070989 0.0811 -0.094665 -8.5552 0 0 0 0 0 0 0 0 0 0 0 0 0 0 0 0 0 0.03278 0.04936 -0.0085263 0.097173 0 0 0 0 0
1.3086 0.016917 0.010324 -0.029773 -0.057226 0 0.031812 0.028045 -0.00086419 -0.0060334 0.065287 -0.081823 -8.5931 0 0 0 0 0 0 0 0 0 0 0 0 0 0 0 0 0 0.022578 0.041298 -0.035467 0.070183 0 0 0 0 0
1.3125 0.016723 0.012673 -0.14588 -0.10291 0 -0.032457 0.021222 -0.034521 -0.029011 0.013511 -0.031511 -8.6407 0 0 0 0 0 0 0 0 0 0 0 0 0 0 0 0 0 0.0013579 0.013369 -0.055562 0.016038 0 0 0 0 0
1.3164 0.015438 0.014635 -0.09873 -0.094403 0 -0.067329 0.010066 -0.054005 -0.058156 -0.033741 0.015007 -8.6947 0 0 0 0 0 0 0 0 0 0 0 0 0 0 0 0 0 -0.016833 -0.014674 -0.056381 -0.028222 0 0 0 0 0
1.3203 0.014446 0.015886 0.059892 -0.038889 0 -0.043166 0.0045978 -0.044283 -0.064586 -0.042875 0.023722 -8.7479 0 0 0 0 0 0 0 0 0 0 0 0 0 0 0 0 0 -0.019707 -0.024545 -0.034082 -0.037525 0 0 0 0 0
1.3242 0.015105 0.016924 0.16234 0.033854 0 0.02518 0.009639 -0.0072365 -0.033516 -0.014707 -0.0076121 -8.795 0 0 0 0 0 0 0 0 0 0 0 0 0 0 0 0 0 -0.0047703 -0.012537 0.0020992 -0.014335 0 0 0 0 0
1.3281 0.017706 0.018368 0.10477 0.092444 0 0.089304 0.020812 0.038786 0.020245 0.020261 -0.049051 -8.8338 0 0 0 0 0 0 0 0 0 0 0 0 0 0 0 0 0 0.019164 0.010163 0.035732 0.017017 0 0 0 0 0
1.332 0.02111 0.020285 -0.042452 0.11822 0 0.10447 0.028812 0.069716 0.062335 0.032307 -0.062164 -8.8634 0 0 0 0 0 0 0 0 0 0 0 0 0 0 0 0 0 0.037921 0.028276 0.054052 0.030636 0 0 0 0 0
1.3359 0.023628 0.022293 -0.11414 0.10667 0 0.06265 0.028051 0.070789 0.067874 0.018549 -0.029629 -8.8816 0 0 0 0 0 0 0 0 0 0 0 0 0 0 0 0 0 0.041623 0.033909 0.054525 0.018055 0 0 0 0 0
1.3398 0.024507 0.024257 -0.032455 0.064115 0 -0.0038232 0.021494 0.046283 0.04307 0.0017417 0.031987 -8.8888 0 0 0 0 0 0 0 0 0 0 0 0 0 0 0 0 0 0.031466 0.030017 0.043116 -0.006764 0 0 0 0 0
1.3438 0.024552 0.026625 0.10871 0.0074943 0 -0.047939 0.017198 0.016534 0.017935 0.0067931 0.085739 -8.8907 0 0 0 0 0 0 0 0 0 0 0 0 0 0 0 0 0 0.018485 0.025481 0.028163 -0.0182 0 0 0 0 0
1.3477 0.025123 0.029758 0.15054 -0.036876 0 -0.041205 0.02018 0.0033643 0.01678 0.039011 0.10285 -8.8967 0 0 0 0 0 0 0 0 0 0 0 0 0 0 0 0 0 0.014839 0.027516 0.016108 0.0024727 0 0 0 0 0
1.3516 0.026373 0.032768 0.048181 -0.044383 0 0.0095647 0.027633 0.014444 0.036098 0.081613 0.083576 -8.9125 0 0 0 0 0 0 0 0 0 0 0 0 0 0 0 0 0 0.024122 0.036842 0.011153 0.052573 0 0 0 0 0
1.3555 0.026541 0.033194 -0.078621 -0.010411 0 0.070167 0.031816 0.038798 0.05189 0.10958 0.054646 -8.9346 0 0 0 0 0 0 0 0 0 0 0 0 0 0 0 0 0 0.038423 0.047368 0.016074 0.10676 0 0 0 0 0
1.3594 0.023237 0.028368 -0.081409 0.041147 0 0.10237 0.027298 0.056858 0.04735 0.10522 0.046594 -8.9538 0 0 0 0 0 0 0 0 0 0 0 0 0 0 0 0 0 0.044595 0.049739 0.031365 0.13097 0 0 0 0 0
1.3633 0.015726 0.017734 0.045867 0.072672 0 0.086295 0.015494 0.056354 0.030666 0.065804 0.069766 -8.9648 0 0 0 0 0 0 0 0 0 0 0 0 0 0 0 0 0 0.034728 0.037203 0.053341 0.10412 0 0 0 0 0
1.3672 0.006095 0.0041915 0.15424 0.06215 0 0.029948 0.0028937 0.040761 0.024458 0.0039223 0.10704 -8.9703 0 0 0 0 0 0 0 0 0 0 0 0 0 0 0 0 0 0.012429 0.011118 0.074041 0.033697 0 0 0 0 0
1.3711 -0.0018455 -0.006998 0.10431 0.020791 0 -0.037022 -0.0043197 0.024081 0.039622 -0.056337 0.12699 -8.9762 0 0 0 0 0 0 0 0 0 0 0 0 0 0 0 0 0 -0.0098696 -0.017889 0.084118 -0.046423 0 0 0 0 0
1.375 -0.0050707 -0.011285 -0.07262 -0.018517 0 -0.080169 -0.0040881 0.017617 0.06221 -0.088314 0.10597 -8.9822 0 0 0 0 0 0 0 0 0 0 0 0 0 0 0 0 0 -0.020129 -0.035508 0.076961 -0.095982 0 0 0 0 0
1.3789 -0.0031946 -0.0077263 -0.19833 -0.030931 0 -0.07861 0.0015353 0.020426 0.066187 -0.076796 0.043328 -8.9816 0 0 0 0 0 0 0 0 0 0 0 0 0 0 0 0 0 -0.01515 -0.033252 0.051407 -0.092894 0 0 0 0 0
1.3828 0.0016328 0.00047573 -0.13573 -0.018636 0 -0.03552 0.0085157 0.020853 0.037039 -0.029524 -0.038704 -8.9697 0 0 0 0 0 0 0 0 0 0 0 0 0 0 0 0 0 -0.0021391 -0.014585 0.012071 -0.045142 0 0 0 0 0
1.3867 0.0063507 0.0081496 0.061365 -0.0024104 0 0.024453 0.012748 0.0069768 -0.017423 0.025259 -0.10798 -8.9527 0 0 0 0 0 0 0 0 0 0 0 0 0 0 0 0 0 0.0072245 0.007782 -0.032061 0.017313 0 0 0 0 0
1.3906 0.0086909 0.011403 0.20023 0.0018895 0 0.069068 0.011502 -0.022777 -0.075479 0.057108 -0.13931 -8.9441 0 0 0 0 0 0 0 0 0 0 0 0 0 0 0 0 0 0.0054722 0.021308 -0.070094 0.062508 0 0 0 0 0
1.3945 0.0079655 0.0096582 0.14827 -0.0040009 0 0.075682 0.0050724 -0.056801 -0.11578 0.053894 -0.12633 -8.9518 0 0 0 0 0 0 0 0 0 0 0 0 0 0 0 0 0 -0.0055212 0.021587 -0.092473 0.072908 0 0 0 0 0
1.3984 0.0049847 0.0053456 -0.033142 -0.0092209 0 0.042562 -0.0023878 -0.077157 -0.12431 0.026931 -0.083484 -8.9683 0 0 0 0 0 0 0 0 0 0 0 0 0 0 0 0 0 -0.016447 0.012653 -0.094214 0.049221 0 0 0 0 0
1.4023 0.0015709 0.0018933 -0.15921 -0.008727 0 -0.010928 -0.0050078 -0.071347 -0.095818 -0.0025615 -0.037344 -8.9777 0 0 0 0 0 0 0 0 0 0 0 0 0 0 0 0 0 -0.017907 0.0013069 -0.0765 0.0046451 0 0 0 0 0
1.4063 -0.00017783 0.001609 -0.11502 -0.0053624 0 -0.05464 -7.374e-05 -0.040942 -0.037917 -0.020899 -0.011766 -8.9714 0 0 0 0 0 0 0 0 0 0 0 0 0 0 0 0 0 -0.0075974 -0.0077143 -0.045662 -0.041983 0 0 0 0 0
1.4102 0.0010848 0.0046895 0.035288 0.00065017 0 -0.063473 0.0086245 -0.00090635 0.024765 -0.026668 -0.01468 -8.9572 0 0 0 0 0 0 0 0 0 0 0 0 0 0 0 0 0 0.0082609 -0.011806 -0.010582 -0.070763 0 0 0 0 0
1.4141 0.0050331 0.0095624 0.13074 0.016522 0 -0.031541 0.013374 0.030233 0.059245 -0.022345 -0.034477 -8.9512 0 0 0 0 0 0 0 0 0 0 0 0 0 0 0 0 0 0.020334 -0.0086166 0.01965 -0.06643 0 0 0 0 0
1.418 0.0096957 0.01399 0.086634 0.045234 0 0.022953 0.0098795 0.042236 0.04814 -0.0071174 -0.048384 -8.9598 0 0 0 0 0 0 0 0 0 0 0 0 0 0 0 0 0 0.023733 0.0029739 0.03744 -0.027214 0 0 0 0 0
1.4219 0.012763 0.016217 -0.029009 0.071035 0 0.066921 0.0023061 0.03793 0.0089254 0.018882 -0.037228 -8.9729 0 0 0 0 0 0 0 0 0 0 0 0 0 0 0 0 0 0.021008 0.019349 0.03909 0.029253 0 0 0 0 0
1.4258 0.013252 0.015646 -0.08533 0.065332 0 0.07282 -4.6604e-06 0.027699 -0.016054 0.045991 0.003247 -8.9743 0 0 0 0 0 0 0 0 0 0 0 0 0 0 0 0 0 0.018074 0.031662 0.027991 0.072505 0 0 0 0 0
1.4297 0.011967 0.012818 -0.032674 0.015076 0 0.038013 0.0080771 0.019693 0.0034156 0.057129 0.061103 -8.9595 0 0 0 0 0 0 0 0 0 0 0 0 0 0 0 0 0 0.01753 0.031691 0.015393 0.078721 0 0 0 0 0
1.4336 0.010215 0.0087599 0.056761 -0.054261 0 -0.012036 0.021261 0.015381 0.055733 0.042937 0.11588 -8.9408 0 0 0 0 0 0 0 0 0 0 0 0 0 0 0 0 0 0.016494 0.019414 0.015103 0.049143 0 0 0 0 0
1.4375 0.0080662 0.0041719 0.081994 -0.090972 0 -0.041875 0.027758 0.013635 0.097693 0.013852 0.14894 -8.9347 0 0 0 0 0 0 0 0 0 0 0 0 0 0 0 0 0 0.011212 0.0038361 0.033519 0.010013 0 0 0 0 0
1.4414 0.0041865 -0.00085859 0.024061 -0.060679 0 -0.033228 0.020133 0.016505 0.097172 -0.0072812 0.15091 -8.9458 0 0 0 0 0 0 0 0 0 0 0 0 0 0 0 0 0 0.0029806 -0.005176 0.062827 -0.0089253 0 0 0 0 0
1.4453 -0.0023136 -0.006282 -0.046387 0.018538 0 0.00076594 0.0024943 0.027725 0.064432 -0.0073538 0.12438 -8.9638 0 0 0 0 0 0 0 0 0 0 0 0 0 0 0 0 0 -0.0020281 -0.006133 0.084874 0.00017896 0 0 0 0 0
1.4492 -0.0098349 -0.011168 -0.058718 0.086339 0 0.027125 -0.013103 0.044368 0.038068 0.003614 0.082068 -8.9753 0 0 0 0 0 0 0 0 0 0 0 0 0 0 0 0 0 0.00032608 -0.0061179 0.08426 0.017387 0 0 0 0 0
1.4531 -0.014518 -0.013549 -0.017878 0.090172 0 0.021314 -0.017239 0.052664 0.040539 0.0041278 0.040643 -8.9767 0 0 0 0 0 0 0 0 0 0 0 0 0 0 0 0 0 0.006239 -0.011342 0.05964 0.015135 0 0 0 0 0
1.457 -0.013144 -0.011645 0.015354 0.029907 0 -0.012039 -0.010281 0.037002 0.052587 -0.013293 0.011301 -8.975 0 0 0 0 0 0 0 0 0 0 0 0 0 0 0 0 0 0.006778 -0.018591 0.022943 -0.013697 0 0 0 0 0
1.4609 -0.006278 -0.0057365 0.003651 -0.044049 0 -0.043825 -3.2072e-05 -0.003609 0.035576 -0.031168 -0.0076468 -8.9769 0 0 0 0 0 0 0 0 0 0 0 0 0 0 0 0 0 -0.0023733 -0.01783 -0.012241 -0.046668 0 0 0 0 0
1.4648 0.0014608 0.0011106 -0.02663 -0.075983 0 -0.045779 0.0061014 -0.049068 -0.022944 -0.024721 -0.029184 -8.9814 0 0 0 0 0 0 0 0 0 0 0 0 0 0 0 0 0 -0.014877 -0.0039712 -0.040967 -0.051496 0 0 0 0 0
1.4688 0.0046707 0.0046269 -0.026332 -0.05058 0 -0.014006 0.0059135 -0.072171 -0.091691 0.009342 -0.065274 -8.983 0 0 0 0 0 0 0 0 0 0 0 0 0 0 0 0 0 -0.019312 0.015117 -0.065724 -0.017327 0 0 0 0 0
1.4727 0.0013744 0.0024372 0.011473 0.00052613 0 0.028583 0.0008467 -0.062437 -0.12593 0.044344 -0.11258 -8.9804 0 0 0 0 0 0 0 0 0 0 0 0 0 0 0 0 0 -0.011564 0.024108 -0.086666 0.031506 0 0 0 0 0
1.4766 -0.0054581 -0.0038183 0.042417 0.031603 0 0.050821 -0.0074475 -0.03611 -0.11147 0.046579 -0.15007 -8.9777 0 0 0 0 0 0 0 0 0 0 0 0 0 0 0 0 0 -0.00043118 0.014558 -0.096116 0.053151 0 0 0 0 0
1.4805 -0.010359 -0.0093848 0.025402 0.021149 0 0.03614 -0.017105 -0.020384 -0.073769 0.0076143 -0.15391 -8.9781 0 0 0 0 0 0 0 0 0 0 0 0 0 0 0 0 0 0.0010433 -0.0065641 -0.085193 0.023095 0 0 0 0 0
1.4844 -0.0096327 -0.0099178 -0.027226 -0.016321 0 -0.0071094 -0.023618 -0.026448 -0.045141 -0.046322 -0.11866 -8.9769 0 0 0 0 0 0 0 0 0 0 0 0 0 0 0 0 0 -0.0097832 -0.023046 -0.055713 -0.043528 0 0 0 0 0
1.4883 -0.0038959 -0.0048485 -0.062607 -0.04783 0 -0.052187 -0.020647 -0.039112 -0.030897 -0.076717 -0.065015 -8.9667 0 0 0 0 0 0 0 0 0 0 0 0 0 0 0 0 0 -0.020786 -0.023921 -0.02289 -0.10122 0 0 0 0 0
1.4922 0.0029106 0.0022455 -0.045553 -0.047898 0 -0.07022 -0.0059817 -0.034525 -0.013862 -0.064347 -0.024494 -8.9485 0 0 0 0 0 0 0 0 0 0 0 0 0 0 0 0 0 -0.01725 -0.011704 -0.0035878 -0.10749 0 0 0 0 0
1.4961 0.0068082 0.0066024 0.0058057 -0.013192 0 -0.046617 0.0134 -0.0074765 0.012427 -0.021012 -0.013012 -8.9349 0 0 0 0 0 0 0 0 0 0 0 0 0 0 0 0 0 0.0015132 0.0027063 -0.0012649 -0.053809 0 0 0 0 0
1.5 0.006528 0.0060415 0.043484 0.037944 0 0.0092459 0.024704 0.021506 0.02777 0.025071 -0.017153 -8.9398 0 0 0 0 0 0 0 0 0 0 0 0 0 0 0 0 0 0.019554 0.011292 -0.0036702 0.029009 0 0 0 0 0
1.5039 0.0038154 0.0023688 0.040055 0.075224 0 0.065998 0.020228 0.027868 0.010949 0.051729 -0.0067409 -8.9626 0 0 0 0 0 0 0 0 0 0 0 0 0 0 0 0 0 0.01999 0.014071 0.003747 0.093017 0 0 0 0 0
1.5078 0.0015733 -0.00058401 0.0095171 0.071426 0 0.086473 0.0053708 0.010514 -0.023432 0.052841 0.036861 -8.986 0 0 0 0 0 0 0 0 0 0 0 0 0 0 0 0 0 0.0031417 0.014525 0.022908 0.10502 0 0 0 0 0
1.5117 0.0015925 -0.00035259 -0.016622 0.020093 0 0.052685 -0.0055597 -0.005366 -0.027582 0.033849 0.10218 -8.9914 0 0 0 0 0 0 0 0 0 0 0 0 0 0 0 0 0 -0.012697 0.013131 0.042633 0.065728 0 0 0 0 0
1.5156 0.0034686 0.002333 -0.022604 -0.053225 0 -0.016743 -0.0028478 0.0055838 0.030002 0.004946 0.1554 -8.9768 0 0 0 0 0 0 0 0 0 0 0 0 0 0 0 0 0 -0.0096899 0.0075994 0.052446 0.0054559 0 0 0 0 0
1.5195 0.005174 0.0046485 -0.014391 -0.099992 0 -0.074189 0.0091756 0.041281 0.12016 -0.020607 0.16695 -8.9589 0 0 0 0 0 0 0 0 0 0 0 0 0 0 0 0 0 0.010973 -0.0013475 0.054376 -0.037598 0 0 0 0 0
1.5234 0.0046779 0.0044022 -0.0019456 -0.080438 0 -0.076356 0.016733 0.07293 0.16924 -0.028353 0.13356 -8.9561 0 0 0 0 0 0 0 0 0 0 0 0 0 0 0 0 0 0.030226 -0.007517 0.05883 -0.041015 0 0 0 0 0
1.5273 0.0015296 0.0018571 0.012368 0.0023537 0 -0.019793 0.010811 0.073618 0.12821 -0.011299 0.078052 -8.9702 0 0 0 0 0 0 0 0 0 0 0 0 0 0 0 0 0 0.030901 -0.0048568 0.069302 -0.0096167 0 0 0 0 0
1.5313 -0.0026028 -0.0007584 0.026603 0.096744 0 0.052675 -0.003686 0.044376 0.025045 0.020418 0.03006 -8.9854 0 0 0 0 0 0 0 0 0 0 0 0 0 0 0 0 0 0.014929 0.0048812 0.074347 0.030332 0 0 0 0 0
1.5352 -0.0048822 -0.0012782 0.030952 0.13676 0 0.084365 -0.013218 0.01055 -0.057566 0.042606 0.0055581 -8.9855 0 0 0 0 0 0 0 0 0 0 0 0 0 0 0 0 0 -0.00023086 0.012302 0.057783 0.049219 0 0 0 0 0
1.5391 -0.0032501 0.00078059 0.016439 0.092297 0 0.051048 -0.0094206 -0.0060373 -0.060575 0.035993 0.00025442 -8.9697 0 0 0 0 0 0 0 0 0 0 0 0 0 0 0 0 0 -0.0012491 0.0097397 0.017223 0.033239 0 0 0 0 0
1.543 0.0019724 0.0042383 -0.0094095 -0.0063288 0 -0.018837 0.003176 -0.0078917 -0.0037447 0.0050573 -0.0022474 -8.952 0 0 0 0 0 0 0 0 0 0 0 0 0 0 0 0 0 0.0074758 1.2884e-05 -0.029684 -0.0068244 0 0 0 0 0
1.5469 0.0081458 0.0075075 -0.024503 -0.091204 0 -0.068487 0.013062 -0.013764 0.038351 -0.023579 -0.017306 -8.9454 0 0 0 0 0 0 0 0 0 0 0 0 0 0 0 0 0 0.010964 -0.0056269 -0.059533 -0.042782 0 0 0 0 0
1.5508 0.012149 0.0097161 -0.014696 -0.1081 0 -0.060197 0.013991 -0.033006 0.012931 -0.024534 -0.050222 -8.9487 0 0 0 0 0 0 0 0 0 0 0 0 0 0 0 0 0 0.0024714 0.0010253 -0.063883 -0.048227 0 0 0 0 0
1.5547 0.012559 0.010783 0.0096204 -0.053987 0 -0.0042962 0.010062 -0.052887 -0.061382 0.0028935 -0.093813 -8.9507 0 0 0 0 0 0 0 0 0 0 0 0 0 0 0 0 0 -0.0082574 0.01625 -0.054762 -0.017518 0 0 0 0 0
1.5586 0.010343 0.010716 0.025093 0.026976 0 0.053724 0.0089587 -0.053372 -0.11939 0.034217 -0.1312 -8.9441 0 0 0 0 0 0 0 0 0 0 0 0 0 0 0 0 0 -0.0070385 0.027588 -0.049499 0.028774 0 0 0 0 0
1.5625 0.0075288 0.009128 0.021983 0.080184 0 0.072718 0.012036 -0.031618 -0.11648 0.042235 -0.143 -8.9338 0 0 0 0 0 0 0 0 0 0 0 0 0 0 0 0 0 0.0065004 0.0256 -0.051687 0.057006 0 0 0 0 0
1.5664 0.0052625 0.0056173 0.012119 0.077679 0 0.045606 0.012955 -0.0070944 -0.06618 0.020004 -0.11781 -8.9301 0 0 0 0 0 0 0 0 0 0 0 0 0 0 0 0 0 0.016397 0.011906 -0.048937 0.044134 0 0 0 0 0
1.5703 0.0032157 0.00069545 0.0083646 0.02988 0 -0.0029768 0.0061809 -0.00067452 -0.015109 -0.016552 -0.061068 -8.9354 0 0 0 0 0 0 0 0 0 0 0 0 0 0 0 0 0 0.0078284 -0.0038993 -0.029218 -0.0047734 0 0 0 0 0
1.5742 0.00083982 -0.0037381 0.0044339 -0.028839 0 -0.041627 -0.0048785 -0.011292 0.0085296 -0.044889 0.0050658 -8.9404 0 0 0 0 0 0 0 0 0 0 0 0 0 0 0 0 0 -0.014518 -0.013548 0.0030402 -0.058511 0 0 0 0 0
1.5781 -0.0010789 -0.0051306 -0.014581 -0.064004 0 -0.053431 -0.009994 -0.01699 0.014697 -0.052122 0.053797 -8.9341 0 0 0 0 0 0 0 0 0 0 0 0 0 0 0 0 0 -0.028613 -0.015153 0.029433 -0.080644 0 0 0 0 0
1.582 -0.00055507 -0.0019753 -0.042415 -0.058524 0 -0.03865 -0.0027157 0.00028363 0.025322 -0.037668 0.070472 -8.916 0 0 0 0 0 0 0 0 0 0 0 0 0 0 0 0 0 -0.017061 -0.010351 0.036169 -0.0545 0 0 0 0 0
1.5859 0.003581 0.0047438 -0.045687 -0.01836 0 -0.0060099 0.012036 0.033713 0.04153 -0.0067227 0.06135 -8.8977 0 0 0 0 0 0 0 0 0 0 0 0 0 0 0 0 0 0.014093 0.00027281 0.028301 0.0058541 0 0 0 0 0
1.5898 0.0098185 0.011683 -0.00011974 0.03238 0 0.032593 0.021892 0.057891 0.045284 0.032863 0.047303 -8.891 0 0 0 0 0 0 0 0 0 0 0 0 0 0 0 0 0 0.040183 0.016354 0.023923 0.066076 0 0 0 0 0
1.5938 0.014469 0.015114 0.069409 0.064599 0 0.061083 0.018674 0.055333 0.029305 0.067799 0.047843 -8.8962 0 0 0 0 0 0 0 0 0 0 0 0 0 0 0 0 0 0.041769 0.033057 0.034625 0.09478 0 0 0 0 0
1.5977 0.014496 0.013469 0.099753 0.061147 0 0.061826 0.0059019 0.034064 0.013383 0.080475 0.068256 -8.9024 0 0 0 0 0 0 0 0 0 0 0 0 0 0 0 0 0 0.022719 0.040644 0.0534 0.08227 0 0 0 0 0
1.6016 0.010139 0.008473 0.052337 0.028156 0 0.028002 -0.0051684 0.017669 0.023397 0.060547 0.098308 -8.8996 0 0 0 0 0 0 0 0 0 0 0 0 0 0 0 0 0 0.0042708 0.031955 0.062766 0.042709 0 0 0 0 0
1.6055 0.004733 0.0037576 -0.037455 -0.0088228 0 -0.024181 -0.0064053 0.019894 0.057538 0.017734 0.12044 -8.888 0 0 0 0 0 0 0 0 0 0 0 0 0 0 0 0 0 0.0025329 0.010892 0.053781 0.0012329 0 0 0 0 0
1.6094 0.00178 0.0019616 -0.086135 -0.023492 0 -0.060251 0.00043644 0.031962 0.082352 -0.020587 0.11953 -8.8769 0 0 0 0 0 0 0 0 0 0 0 0 0 0 0 0 0 0.01365 -0.0084554 0.035161 -0.022398 0 0 0 0 0
1.6133 0.0020261 0.0027478 -0.045249 -0.0086314 0 -0.052063 0.0070024 0.035009 0.066897 -0.029964 0.089056 -8.8728 0 0 0 0 0 0 0 0 0 0 0 0 0 0 0 0 0 0.021054 -0.013284 0.022982 -0.022639 0 0 0 0 0
1.6172 0.0033665 0.0035444 0.045076 0.019307 0 -0.0031165 0.0072249 0.021678 0.017279 -0.0098548 0.033761 -8.8721 0 0 0 0 0 0 0 0 0 0 0 0 0 0 0 0 0 0.014844 -0.0033779 0.022605 -0.0069219 0 0 0 0 0
1.6211 0.0035536 0.0023908 0.093936 0.034585 0 0.050101 0.0025904 0.0021688 -0.02844 0.016195 -0.030302 -8.8653 0 0 0 0 0 0 0 0 0 0 0 0 0 0 0 0 0 0.0014166 0.0094312 0.022605 0.011085 0 0 0 0 0
1.625 0.0028609 0.00021245 0.052794 0.022798 0 0.065761 -0.00057877 -0.010257 -0.04021 0.022544 -0.080749 -8.8471 0 0 0 0 0 0 0 0 0 0 0 0 0 0 0 0 0 -0.0058501 0.013274 0.0072355 0.018546 0 0 0 0 0
1.6289 0.0039089 0.00023364 -0.03465 -0.0092437 0 0.031237 0.0021208 -0.015246 -0.026204 0.0044038 -0.10033 -8.8241 0 0 0 0 0 0 0 0 0 0 0 0 0 0 0 0 0 -0.002487 0.0073525 -0.025729 0.0091067 0 0 0 0 0
1.6328 0.0087702 0.0049036 -0.079284 -0.040229 0 -0.025465 0.0094365 -0.023194 -0.019885 -0.020047 -0.089325 -8.8087 0 0 0 0 0 0 0 0 0 0 0 0 0 0 0 0 0 0.0032311 0.0010821 -0.060292 -0.0132 0 0 0 0 0
1.6367 0.016292 0.013181 -0.03895 -0.049472 0 -0.057829 0.016574 -0.038167 -0.039657 -0.028475 -0.06749 -8.8072 0 0 0 0 0 0 0 0 0 0 0 0 0 0 0 0 0 0.0019607 0.0031897 -0.075385 -0.034126 0 0 0 0 0
1.6406 0.022414 0.020821 0.042437 -0.02863 0 -0.038007 0.019888 -0.047849 -0.06715 -0.01407 -0.05952 -8.812 0 0 0 0 0 0 0 0 0 0 0 0 0 0 0 0 0 -0.004269 0.012899 -0.062744 -0.036506 0 0 0 0 0
1.6445 0.0233 0.023509 0.08644 0.014926 0 0.021456 0.019189 -0.034838 -0.067961 0.011732 -0.073066 -8.8066 0 0 0 0 0 0 0 0 0 0 0 0 0 0 0 0 0 -0.0040609 0.021887 -0.032731 -0.012946 0 0 0 0 0
1.6484 0.018337 0.020027 0.060877 0.061282 0 0.077703 0.016148 0.0017832 -0.03052 0.03193 -0.088773 -8.7796 0 0 0 0 0 0 0 0 0 0 0 0 0 0 0 0 0 0.0089249 0.023392 -0.0040783 0.025123 0 0 0 0 0
1.6523 0.010298 0.012693 0.0027336 0.085783 0 0.089731 0.011511 0.039468 0.020361 0.036705 -0.074395 -8.7352 0 0 0 0 0 0 0 0 0 0 0 0 0 0 0 0 0 0.025995 0.017906 0.011439 0.052006 0 0 0 0 0
1.6563 0.0027697 0.0050426 -0.032574 0.071328 0 0.047364 0.0045309 0.050372 0.048989 0.026073 -0.013775 -8.6913 0 0 0 0 0 0 0 0 0 0 0 0 0 0 0 0 0 0.030306 0.010373 0.015581 0.046234 0 0 0 0 0
1.6602 -0.0024494 -0.00075409 -0.030058 0.021249 0 -0.022979 -0.0048651 0.027926 0.044013 0.0060997 0.074179 -8.6655 0 0 0 0 0 0 0 0 0 0 0 0 0 0 0 0 0 0.014314 0.0040765 0.017884 0.0096527 0 0 0 0 0
1.6641 -0.0056377 -0.0043901 -0.017194 -0.037442 0 -0.077307 -0.013755 -0.0052684 0.02589 -0.013378 0.14502 -8.6612 0 0 0 0 0 0 0 0 0 0 0 0 0 0 0 0 0 -0.010657 -0.0009041 0.025351 -0.030164 0 0 0 0 0
1.668 -0.0073271 -0.0059556 -0.01798 -0.068554 0 -0.083054 -0.016715 -0.017195 0.021823 -0.019815 0.16089 -8.6645 0 0 0 0 0 0 0 0 0 0 0 0 0 0 0 0 0 -0.023443 -0.0040268 0.037354 -0.039483 0 0 0 0 0
1.6719 -0.0067181 -0.0046764 -0.022233 -0.052637 0 -0.038929 -0.0095044 0.0047964 0.037894 -0.0041303 0.1192 -8.6566 0 0 0 0 0 0 0 0 0 0 0 0 0 0 0 0 0 -0.01227 -0.0019984 0.048392 -0.0058852 0 0 0 0 0
1.6758 -0.0021655 0.00052249 -0.0061642 -0.0037008 0 0.025941 0.006854 0.043407 0.057086 0.02869 0.054081 -8.6299 0 0 0 0 0 0 0 0 0 0 0 0 0 0 0 0 0 0.014585 0.0076572 0.053932 0.049414 0 0 0 0 0
1.6797 0.0068161 0.00933 0.028307 0.04046 0 0.071912 0.025385 0.067938 0.060804 0.056601 0.010008 -8.5946 0 0 0 0 0 0 0 0 0 0 0 0 0 0 0 0 0 0.036652 0.021327 0.053498 0.086384 0 0 0 0 0
1.6836 0.018226 0.019339 0.050401 0.049116 0 0.074658 0.037295 0.061255 0.04771 0.054896 0.0094109 -8.5684 0 0 0 0 0 0 0 0 0 0 0 0 0 0 0 0 0 0.03951 0.030198 0.049502 0.077324 0 0 0 0 0
1.6875 0.028374 0.027331 0.038844 0.024305 0 0.040198 0.038221 0.032547 0.031391 0.019429 0.039249 -8.5596 0 0 0 0 0 0 0 0 0 0 0 0 0 0 0 0 0 0.026142 0.028375 0.044344 0.028975 0 0 0 0 0
1.6914 0.034077 0.03133 0.011356 -0.0023077 0 -0.00093686 0.031424 0.0065183 0.023855 -0.024348 0.064636 -8.5576 0 0 0 0 0 0 0 0 0 0 0 0 0 0 0 0 0 0.011963 0.019752 0.038697 -0.022731 0 0 0 0 0
1.6953 0.03428 0.031391 0.0048674 0.0009526 0 -0.016423 0.024713 0.0011869 0.024571 -0.040035 0.056569 -8.5412 0 0 0 0 0 0 0 0 0 0 0 0 0 0 0 0 0 0.0097384 0.014949 0.03171 -0.040883 0 0 0 0 0
1.6992 0.029981 0.028563 0.029318 0.03675 0 0.004367 0.023366 0.014191 0.024064 -0.012584 0.012485 -8.4972 0 0 0 0 0 0 0 0 0 0 0 0 0 0 0 0 0 0.018804 0.020245 0.022212 -0.015548 0 0 0 0 0
1.7031 0.023063 0.023524 0.053509 0.07636 0 0.043189 0.025419 0.027358 0.014217 0.036499 -0.043581 -8.4329 0 0 0 0 0 0 0 0 0 0 0 0 0 0 0 0 0 0.027355 0.030186 0.0098539 0.030563 0 0 0 0 0
1.707 0.015374 0.016516 0.042824 0.084627 0 0.06726 0.024052 0.023249 -0.0057318 0.067368 -0.078967 -8.3693 0 0 0 0 0 0 0 0 0 0 0 0 0 0 0 0 0 0.024213 0.032542 -0.0043277 0.06167 0 0 0 0 0
1.7109 0.0085323 0.0084608 0.003001 0.048744 0 0.054125 0.015046 -0.00057324 -0.029335 0.057023 -0.074791 -8.3234 0 0 0 0 0 0 0 0 0 0 0 0 0 0 0 0 0 0.0089379 0.021093 -0.018028 0.056514 0 0 0 0 0
1.7148 0.0038805 0.0015632 -0.025345 -0.013206 0 0.0084367 0.0018792 -0.029839 -0.045263 0.01795 -0.037843 -8.2935 0 0 0 0 0 0 0 0 0 0 0 0 0 0 0 0 0 -0.0080492 0.0027596 -0.028358 0.022087 0 0 0 0 0
1.7188 0.0020669 -0.0017319 -0.016154 -0.067278 0 -0.041423 -0.0070288 -0.044512 -0.041527 -0.016462 0.0053174 -8.2634 0 0 0 0 0 0 0 0 0 0 0 0 0 0 0 0 0 -0.01454 -0.0087325 -0.032676 -0.015255 0 0 0 0 0
1.7227 0.0026832 -0.00051849 0.010147 -0.08623 0 -0.063612 -0.006437 -0.033806 -0.014113 -0.02332 0.027502 -8.2175 0 0 0 0 0 0 0 0 0 0 0 0 0 0 0 0 0 -0.0066467 -0.0060969 -0.029152 -0.031617 0 0 0 0 0
1.7266 0.0047398 0.0039952 0.013691 -0.062589 0 -0.044744 0.00067446 -0.004252 0.024397 -0.0073133 0.0197 -8.1543 0 0 0 0 0 0 0 0 0 0 0 0 0 0 0 0 0 0.0084636 0.0052327 -0.01722 -0.022098 0 0 0 0 0
1.7305 0.007807 0.0097819 -0.011134 -0.008217 0 0.0020056 0.0067243 0.025387 0.048316 0.010181 -0.0042208 -8.0854 0 0 0 0 0 0 0 0 0 0 0 0 0 0 0 0 0 0.019238 0.013921 0.0017088 -0.0004388 0 0 0 0 0
1.7344 0.012524 0.015692 -0.023986 0.053284 0 0.047383 0.0081498 0.03883 0.039035 0.014679 -0.020357 -8.0234 0 0 0 0 0 0 0 0 0 0 0 0 0 0 0 0 0 0.019913 0.014704 0.023526 0.01518 0 0 0 0 0
1.7383 0.019513 0.021634 0.011885 0.095895 0 0.066674 0.0095448 0.034821 0.0060958 0.0098337 -0.014529 -7.9716 0 0 0 0 0 0 0 0 0 0 0 0 0 0 0 0 0 0.015199 0.012619 0.041983 0.017043 0 0 0 0 0
1.7422 0.027565 0.02718 0.077039 0.10169 0 0.05543 0.018248 0.026446 -0.015652 0.0082443 0.0078113 -7.9246 0 0 0 0 0 0 0 0 0 0 0 0 0 0 0 0 0 0.015021 0.015719 0.05135 0.011832 0 0 0 0 0
1.7461 0.0332 0.030517 0.10786 0.070745 0 0.029488 0.034747 0.027345 0.0024755 0.015852 0.02972 -7.8757 0 0 0 0 0 0 0 0 0 0 0 0 0 0 0 0 0 0.0239 0.0251 0.049877 0.012191 0 0 0 0 0
1.75 0.032733 0.029382 0.066025 0.023288 0 0.010352 0.049443 0.037638 0.050977 0.027297 0.040424 -7.8227 0 0 0 0 0 0 0 0 0 0 0 0 0 0 0 0 0 0.035152 0.033246 0.041088 0.024494 0 0 0 0 0
1.7539 0.025285 0.023217 -0.013364 -0.012138 0 0.0080846 0.050156 0.043805 0.085523 0.034051 0.044896 -7.7662 0 0 0 0 0 0 0 0 0 0 0 0 0 0 0 0 0 0.036221 0.03189 0.031225 0.043276 0 0 0 0 0
1.7578 0.013847 0.014142 -0.054529 -0.01883 0 0.01546 0.033393 0.033453 0.068735 0.03314 0.055884 -7.7056 0 0 0 0 0 0 0 0 0 0 0 0 0 0 0 0 0 0.020866 0.020288 0.024773 0.056069 0 0 0 0 0
1.7617 0.0031227 0.0054532 -0.021894 -0.0040045 0 0.017422 0.0081211 0.010196 0.010704 0.026949 0.076982 -7.638 0 0 0 0 0 0 0 0 0 0 0 0 0 0 0 0 0 -0.0035441 0.0053055 0.022153 0.05349 0 0 0 0 0
1.7656 -0.0038546 -0.00083884 0.041135 0.0093279 0 0.0064409 -0.011687 -0.0075778 -0.035881 0.017581 0.09509 -7.5621 0 0 0 0 0 0 0 0 0 0 0 0 0 0 0 0 0 -0.021366 -0.0056524 0.021469 0.035741 0 0 0 0 0
1.7695 -0.0070126 -0.004721 0.060084 0.0043984 0 -0.010741 -0.018122 -0.0042609 -0.025818 0.0050164 0.091181 -7.481 0 0 0 0 0 0 0 0 0 0 0 0 0 0 0 0 0 -0.022061 -0.010437 0.021756 0.010918 0 0 0 0 0
1.7734 -0.0073283 -0.0064089 0.010879 -0.013964 0 -0.020806 -0.013363 0.016565 0.032301 -0.0089297 0.059006 -7.4012 0 0 0 0 0 0 0 0 0 0 0 0 0 0 0 0 0 -0.0086454 -0.011028 0.023514 -0.011801 0 0 0 0 0
1.7773 -0.0042183 -0.0044195 -0.055244 -0.025237 0 -0.017253 -0.0041608 0.034414 0.082099 -0.017933 0.012308 -7.3277 0 0 0 0 0 0 0 0 0 0 0 0 0 0 0 0 0 0.0069594 -0.008442 0.025879 -0.027128 0 0 0 0 0
1.7813 0.0043149 0.0036559 -0.068311 -0.013794 0 -0.0051022 0.0057036 0.031607 0.073562 -0.015253 -0.027381 -7.2604 0 0 0 0 0 0 0 0 0 0 0 0 0 0 0 0 0 0.016338 -0.00076757 0.024515 -0.033002 0 0 0 0 0
1.7852 0.018368 0.017776 -0.01226 0.016637 0 0.007589 0.016603 0.010636 0.010908 -0.00047998 -0.049887 -7.1954 0 0 0 0 0 0 0 0 0 0 0 0 0 0 0 0 0 0.021413 0.013268 0.014307 -0.027256 0 0 0 0 0
1.7891 0.033209 0.032949 0.064179 0.047845 0 0.020448 0.027963 -0.008766 -0.05386 0.019404 -0.062314 -7.1275 0 0 0 0 0 0 0 0 0 0 0 0 0 0 0 0 0 0.028737 0.029921 -0.0046866 -0.007558 0 0 0 0 0
1.793 0.040707 0.041004 0.10194 0.063836 0 0.0394 0.034583 -0.009949 -0.073107 0.035923 -0.07554 -7.0522 0 0 0 0 0 0 0 0 0 0 0 0 0 0 0 0 0 0.038392 0.041075 -0.02458 0.023534 0 0 0 0 0
1.7969 0.035023 0.036082 0.084979 0.061081 0 0.062978 0.030069 0.0038739 -0.046506 0.044433 -0.08635 -6.9676 0 0 0 0 0 0 0 0 0 0 0 0 0 0 0 0 0 0.040867 0.039917 -0.034669 0.053845 0 0 0 0 0
1.8008 0.017794 0.019364 0.038955 0.044091 0 0.073137 0.014107 0.013505 -0.012804 0.042945 -0.076186 -6.8758 0 0 0 0 0 0 0 0 0 0 0 0 0 0 0 0 0 0.026537 0.026095 -0.030379 0.064831 0 0 0 0 0
1.8047 -0.0022086 -0.0012593 -0.0078619 0.016079 0 0.04657 -0.0048983 0.0038999 -0.0044764 0.02857 -0.030667 -6.7837 0 0 0 0 0 0 0 0 0 0 0 0 0 0 0 0 0 -0.002083 0.0056918 -0.017218 0.044036 0 0 0 0 0
1.8086 -0.015182 -0.016495 -0.046217 -0.021209 0 -0.01905 -0.015647 -0.020166 -0.016374 7.0839e-05 0.038783 -6.6994 0 0 0 0 0 0 0 0 0 0 0 0 0 0 0 0 0 -0.029048 -0.013061 -0.0051137 -0.0020795 0 0 0 0 0
1.8125 -0.017066 -0.021497 -0.070978 -0.05855 0 -0.090281 -0.012879 -0.038228 -0.019308 -0.033978 0.094922 -6.6256 0 0 0 0 0 0 0 0 0 0 0 0 0 0 0 0 0 -0.037299 -0.023965 0.0013673 -0.047345 0 0 0 0 0
1.8164 -0.011287 -0.017695 -0.06546 -0.075945 0 -0.11608 -0.00080017 -0.032982 0.0020105 -0.053383 0.10082 -6.5553 0 0 0 0 0 0 0 0 0 0 0 0 0 0 0 0 0 -0.022912 -0.024414 0.0065347 -0.061558 0 0 0 0 0
1.8203 -0.0045108 -0.0099536 -0.018935 -0.055767 0 -0.06966 0.011589 -0.0052244 0.031452 -0.039862 0.051197 -6.4765 0 0 0 0 0 0 0 0 0 0 0 0 0 0 0 0 0 0.0023413 -0.015442 0.016831 -0.032901 0 0 0 0 0
1.8242 -0.00081482 -0.0023908 0.043452 -0.0029455 0 0.022637 0.01773 0.02788 0.041878 0.0029858 -0.019123 -6.3835 0 0 0 0 0 0 0 0 0 0 0 0 0 0 0 0 0 0.021666 -0.001816 0.03128 0.020536 0 0 0 0 0
1.8281 0.00046716 0.0034761 0.068753 0.050344 0 0.096046 0.016444 0.047028 0.026712 0.044963 -0.059116 -6.2847 0 0 0 0 0 0 0 0 0 0 0 0 0 0 0 0 0 0.025975 0.0089101 0.040301 0.061262 0 0 0 0 0
1.832 0.0020796 0.0076291 0.02931 0.066456 0 0.097962 0.0097434 0.043671 0.0057759 0.050808 -0.039739 -6.1969 0 0 0 0 0 0 0 0 0 0 0 0 0 0 0 0 0 0.017494 0.010214 0.035255 0.0591 0 0 0 0 0
1.8359 0.0049028 0.0097705 -0.037652 0.03445 0 0.031584 0.00015367 0.022808 0.0010561 0.012084 0.023947 -6.1297 0 0 0 0 0 0 0 0 0 0 0 0 0 0 0 0 0 0.0040592 0.0018339 0.018766 0.014403 0 0 0 0 0
1.8398 0.0069113 0.009114 -0.060675 -0.017638 0 -0.04685 -0.009187 -0.0023932 0.0127 -0.041287 0.083982 -6.075 0 0 0 0 0 0 0 0 0 0 0 0 0 0 0 0 0 -0.007416 -0.0086622 0.0039184 -0.040763 0 0 0 0 0
1.8438 0.0056718 0.0056491 -0.011931 -0.044909 0 -0.075734 -0.013735 -0.017953 0.022368 -0.064298 0.094954 -6.0136 0 0 0 0 0 0 0 0 0 0 0 0 0 0 0 0 0 -0.012459 -0.011202 0.0017852 -0.065628 0 0 0 0 0
1.8477 0.0013055 0.00099755 0.055565 -0.024346 0 -0.0387 -0.0098526 -0.015605 0.016744 -0.035856 0.046741 -5.9327 0 0 0 0 0 0 0 0 0 0 0 0 0 0 0 0 0 -0.0082492 -0.0019199 0.0097685 -0.041139 0 0 0 0 0
1.8516 -0.0033086 -0.0024231 0.062404 0.024669 0 0.025607 0.00062429 0.0019019 0.0013084 0.022417 -0.029129 -5.8378 0 0 0 0 0 0 0 0 0 0 0 0 0 0 0 0 0 0.0043551 0.012834 0.013439 0.015415 0 0 0 0 0
1.8555 -0.005192 -0.0032412 -0.0059969 0.057146 0 0.060418 0.0092863 0.019876 -0.01055 0.065233 -0.082942 -5.747 0 0 0 0 0 0 0 0 0 0 0 0 0 0 0 0 0 0.017411 0.021668 0.00099265 0.063128 0 0 0 0 0
1.8594 -0.0040185 -0.0022305 -0.077037 0.041689 0 0.039219 0.0070781 0.019881 -0.016188 0.062415 -0.082326 -5.6728 0 0 0 0 0 0 0 0 0 0 0 0 0 0 0 0 0 0.018286 0.018018 -0.023967 0.06806 0 0 0 0 0
1.8633 -0.0023631 -0.0017344 -0.070145 -0.012755 0 -0.016242 -0.0070829 -0.0049839 -0.024682 0.021714 -0.034292 -5.6106 0 0 0 0 0 0 0 0 0 0 0 0 0 0 0 0 0 0.00014471 0.0052833 -0.044457 0.02818 0 0 0 0 0
1.8672 -0.0034435 -0.0040116 0.0088343 -0.065267 0 -0.059613 -0.023897 -0.040269 -0.039432 -0.022909 0.021602 -5.5448 0 0 0 0 0 0 0 0 0 0 0 0 0 0 0 0 0 -0.02848 -0.0075118 -0.045318 -0.026546 0 0 0 0 0
1.8711 -0.0084852 -0.0097287 0.068949 -0.07754 0 -0.060134 -0.031181 -0.058522 -0.047422 -0.043045 0.043508 -5.4662 0 0 0 0 0 0 0 0 0 0 0 0 0 0 0 0 0 -0.047238 -0.014606 -0.026776 -0.058636 0 0 0 0 0
1.875 -0.015699 -0.017327 0.035601 -0.044172 0 -0.024405 -0.024663 -0.042829 -0.033001 -0.037109 0.018314 -5.3801 0 0 0 0 0 0 0 0 0 0 0 0 0 0 0 0 0 -0.040988 -0.017662 -0.0035651 -0.052314 0 0 0 0 0
1.8789 -0.021217 -0.02336 -0.061584 0.005548 0 0.014349 -0.011318 -0.0047488 -0.0015089 -0.024595 -0.03028 -5.2995 0 0 0 0 0 0 0 0 0 0 0 0 0 0 0 0 0 -0.014905 -0.021411 0.0085567 -0.023906 0 0 0 0 0
1.8828 -0.021117 -0.02379 -0.11775 0.033033 0 0.025511 -0.0017669 0.023187 0.018786 -0.023457 -0.062996 -5.231 0 0 0 0 0 0 0 0 0 0 0 0 0 0 0 0 0 0.0088469 -0.026263 0.0052852 -0.0052371 0 0 0 0 0
1.8867 -0.013556 -0.016184 -0.069255 0.020506 0 0.0038487 0.00031677 0.016898 0.0049999 -0.033481 -0.058274 -5.1689 0 0 0 0 0 0 0 0 0 0 0 0 0 0 0 0 0 0.011747 -0.026386 -0.00576 -0.014323 0 0 0 0 0
1.8906 -0.00029752 -0.0019435 0.034785 -0.017265 0 -0.029067 0.00070491 -0.015274 -0.031394 -0.038683 -0.029422 -5.1034 0 0 0 0 0 0 0 0 0 0 0 0 0 0 0 0 0 -0.0031413 -0.015583 -0.014566 -0.038589 0 0 0 0 0
1.8945 0.013265 0.01317 0.088436 -0.04616 0 -0.042323 0.0065793 -0.039281 -0.051132 -0.023251 -0.010215 -5.0314 0 0 0 0 0 0 0 0 0 0 0 0 0 0 0 0 0 -0.014873 0.0051104 -0.017222 -0.045698 0 0 0 0 0
1.8984 0.020365 0.021576 0.047895 -0.039062 0 -0.018789 0.016936 -0.02855 -0.027858 0.013701 -0.02107 -4.9581 0 0 0 0 0 0 0 0 0 0 0 0 0 0 0 0 0 -0.007063 0.026022 -0.015848 -0.013532 0 0 0 0 0
1.9023 0.016891 0.018622 -0.024555 0.0037693 0 0.030597 0.022182 0.0085617 0.019884 0.055039 -0.046731 -4.889 0 0 0 0 0 0 0 0 0 0 0 0 0 0 0 0 0 0.014086 0.035277 -0.012885 0.046351 0 0 0 0 0
1.9063 0.0046818 0.0062404 -0.040896 0.053841 0 0.071034 0.013893 0.035756 0.044013 0.075246 -0.04789 -4.8228 0 0 0 0 0 0 0 0 0 0 0 0 0 0 0 0 0 0.025636 0.027374 -0.0077658 0.093291 0 0 0 0 0
1.9102 -0.0088755 -0.007746 0.0059057 0.073683 0 0.066734 -0.0052519 0.025007 0.018187 0.056992 0.0011792 -4.7552 0 0 0 0 0 0 0 0 0 0 0 0 0 0 0 0 0 0.012318 0.0069237 0.00085228 0.08857 0 0 0 0 0
1.9141 -0.015535 -0.014805 0.037849 0.044042 0 0.0097914 -0.021918 -0.013721 -0.029013 0.005385 0.082561 -4.686 0 0 0 0 0 0 0 0 0 0 0 0 0 0 0 0 0 -0.015939 -0.014576 0.011696 0.028335 0 0 0 0 0
1.918 -0.012004 -0.011637 -0.0046996 -0.019439 0 -0.066751 -0.023195 -0.040041 -0.038657 -0.050265 0.14193 -4.6211 0 0 0 0 0 0 0 0 0 0 0 0 0 0 0 0 0 -0.032292 -0.025657 0.021511 -0.049382 0 0 0 0 0
1.9219 -0.0021764 -0.0021516 -0.079639 -0.073613 0 -0.10727 -0.0079832 -0.022066 0.016801 -0.072557 0.13081 -4.5641 0 0 0 0 0 0 0 0 0 0 0 0 0 0 0 0 0 -0.019354 -0.020913 0.028649 -0.091137 0 0 0 0 0
1.9258 0.0062931 0.006094 -0.087009 -0.077311 0 -0.075453 0.011897 0.031062 0.097861 -0.042871 0.049074 -4.5093 0 0 0 0 0 0 0 0 0 0 0 0 0 0 0 0 0 0.013066 -0.0035605 0.034022 -0.068243 0 0 0 0 0
1.9297 0.0082484 0.0079663 0.0062951 -0.023377 0 0.012114 0.021678 0.075246 0.12914 0.020658 -0.049832 -4.4449 0 0 0 0 0 0 0 0 0 0 0 0 0 0 0 0 0 0.03683 0.016067 0.037368 0.0010341 0 0 0 0 0
1.9336 0.004743 0.0042508 0.11182 0.051939 0 0.092469 0.015556 0.07091 0.070804 0.07218 -0.097946 -4.3657 0 0 0 0 0 0 0 0 0 0 0 0 0 0 0 0 0 0.031894 0.025792 0.03404 0.065097 0 0 0 0 0
1.9375 0.0011164 -5.198e-05 0.11067 0.093053 0 0.10378 0.00042505 0.018622 -0.039235 0.072015 -0.065256 -4.281 0 0 0 0 0 0 0 0 0 0 0 0 0 0 0 0 0 0.0040366 0.018936 0.018499 0.077963 0 0 0 0 0
1.9414 0.0015308 -0.0006627 -0.0071292 0.067206 0 0.036988 -0.010826 -0.041805 -0.11533 0.019484 0.01727 -4.2075 0 0 0 0 0 0 0 0 0 0 0 0 0 0 0 0 0 -0.022439 -0.00045334 -0.0073239 0.03316 0 0 0 0 0
1.9453 0.0051925 0.0023609 -0.11934 -0.0079625 0 -0.05386 -0.0099303 -0.066289 -0.099475 -0.044524 0.082587 -4.1531 0 0 0 0 0 0 0 0 0 0 0 0 0 0 0 0 0 -0.028008 -0.019185 -0.030596 -0.033261 0 0 0 0 0
1.9492 0.0076166 0.005281 -0.10189 -0.07549 0 -0.095111 0.00092894 -0.042524 -0.011679 -0.070126 0.079663 -4.1087 0 0 0 0 0 0 0 0 0 0 0 0 0 0 0 0 0 -0.013806 -0.023928 -0.036013 -0.071737 0 0 0 0 0
1.9531 0.0053434 0.0045125 0.029453 -0.082642 0 -0.055232 0.011866 0.0038051 0.069875 -0.039375 0.010999 -4.0562 0 0 0 0 0 0 0 0 0 0 0 0 0 0 0 0 0 0.0033676 -0.011547 -0.020308 -0.056716 0 0 0 0 0
1.957 -0.00066257 -0.00013728 0.1305 -0.023094 0 0.028823 0.013457 0.034097 0.077921 0.019938 -0.07255 -3.9858 0 0 0 0 0 0 0 0 0 0 0 0 0 0 0 0 0 0.0086876 0.0079588 0.0018906 -0.0039223 0 0 0 0 0
1.9609 -0.0061205 -0.0056174 0.08757 0.056789 0 0.084143 0.0037535 0.028053 0.010728 0.059216 -0.11284 -3.9045 0 0 0 0 0 0 0 0 0 0 0 0 0 0 0 0 0 0.00098228 0.01925 0.0092448 0.044248 0 0 0 0 0
1.9648 -0.0076633 -0.008609 -0.053008 0.093732 0 0.064519 -0.010742 -0.0047204 -0.072897 0.049833 -0.087507 -3.8286 0 0 0 0 0 0 0 0 0 0 0 0 0 0 0 0 0 -0.010614 0.014025 -0.0067671 0.051974 0 0 0 0 0
1.9688 -0.0058491 -0.0082929 -0.13462 0.057081 0 -0.011802 -0.020274 -0.037448 -0.10707 0.0041375 -0.022672 -3.7682 0 0 0 0 0 0 0 0 0 0 0 0 0 0 0 0 0 -0.017651 -0.0026769 -0.032829 0.015752 0 0 0 0 0
1.9727 -0.004071 -0.0064491 -0.0672 -0.027448 0 -0.080781 -0.019069 -0.048024 -0.070634 -0.039135 0.03138 -3.7198 0 0 0 0 0 0 0 0 0 0 0 0 0 0 0 0 0 -0.018255 -0.01753 -0.045316 -0.03569 0 0 0 0 0
1.9766 -0.0046987 -0.0051845 0.068786 -0.09818 0 -0.088446 -0.0092346 -0.032265 0.0032718 -0.04883 0.039617 -3.6726 0 0 0 0 0 0 0 0 0 0 0 0 0 0 0 0 0 -0.014285 -0.020285 -0.032165 -0.064867 0 0 0 0 0
1.9805 -0.0064945 -0.0047638 0.11255 -0.10471 0 -0.033766 0.0014388 -0.0025663 0.059641 -0.024235 0.0059461 -3.6191 0 0 0 0 0 0 0 0 0 0 0 0 0 0 0 0 0 -0.0067168 -0.011113 -0.003862 -0.053054 0 0 0 0 0
1.9844 -0.0059395 -0.0036552 0.008379 -0.044343 0 0.036307 0.0058757 0.022593 0.063942 0.0098463 -0.034839 -3.5601 0 0 0 0 0 0 0 0 0 0 0 0 0 0 0 0 0 0.003865 0.0017053 0.01734 -0.011608 0 0 0 0 0
1.9883 -0.0011392 -0.00058698 -0.12527 0.03915 0 0.070084 0.0030859 0.03007 0.022622 0.026895 -0.047407 -3.4999 0 0 0 0 0 0 0 0 0 0 0 0 0 0 0 0 0 0.013686 0.0099841 0.019022 0.029236 0 0 0 0 0
1.9922 0.0055984 0.0035458 -0.1264 0.090485 0 0.051729 -0.001864 0.019034 -0.027182 0.01897 -0.022984 -3.442 0 0 0 0 0 0 0 0 0 0 0 0 0 0 0 0 0 0.016166 0.011377 0.0092169 0.043569 0 0 0 0 0
1.9961 0.0091661 0.0058843 0.023475 0.082262 0 0.0061619 -0.0030143 0.00079581 -0.046166 -0.0013969 0.017511 -3.3882 0 0 0 0 0 0 0 0 0 0 0 0 0 0 0 0 0 0.0080541 0.008352 0.005754 0.027151 0 0 0 0 0
2 0.0059301 0.0038642 0.16844 0.029593 0 -0.029407 0.00093442 -0.009225 -0.019723 -0.01516 0.044385 -3.3407 0 0 0 0 0 0 0 0 0 0 0 0 0 0 0 0 0 -0.0055924 0.0035374 0.016084 -0.0026524 0 0 0 0 0
2.0039 -0.0029029 -0.0024071 0.14455 -0.027189 0 -0.037073 0.0056724 -0.0036134 0.032292 -0.01276 0.044663 -3.301 0 0 0 0 0 0 0 0 0 0 0 0 0 0 0 0 0 -0.014784 -0.0026254 0.028965 -0.022145 0 0 0 0 0
2.0078 -0.011779 -0.0096971 -0.036941 -0.054317 0 -0.025782 0.0056446 0.0099099 0.068753 8.8102e-05 0.030092 -3.2654 0 0 0 0 0 0 0 0 0 0 0 0 0 0 0 0 0 -0.014115 -0.0099566 0.026634 -0.018979 0 0 0 0 0
2.0117 -0.014739 -0.013543 -0.19352 -0.045581 0 -0.014019 -0.00040998 0.014374 0.056889 0.0094424 0.021837 -3.2247 0 0 0 0 0 0 0 0 0 0 0 0 0 0 0 0 0 -0.0080477 -0.015785 0.0045215 0.00083571 0 0 0 0 0
2.0156 -0.0095917 -0.011102 -0.16252 -0.019447 0 -0.0091338 -0.0078271 -6.5214e-05 -0.00052423 0.0062287 0.027225 -3.1701 0 0 0 0 0 0 0 0 0 0 0 0 0 0 0 0 0 -0.005279 -0.015562 -0.022263 0.02036 0 0 0 0 0
2.0195 0.00079448 -0.0029791 0.026425 0.0008104 0 -0.0035421 -0.0097579 -0.023679 -0.062423 -0.0053498 0.031319 -3.1027 0 0 0 0 0 0 0 0 0 0 0 0 0 0 0 0 0 -0.0079037 -0.0068472 -0.032557 0.026114 0 0 0 0 0
2.0234 0.01067 0.0070356 0.18365 0.0057256 0 0.011702 -0.0030753 -0.032794 -0.078491 -0.011395 0.012391 -3.0333 0 0 0 0 0 0 0 0 0 0 0 0 0 0 0 0 0 -0.0080437 0.0073475 -0.019048 0.017303 0 0 0 0 0
2.0273 0.015045 0.013998 0.15944 0.0030139 0 0.03258 0.0084239 -0.011709 -0.030922 -0.0018721 -0.032654 -2.9724 0 0 0 0 0 0 0 0 0 0 0 0 0 0 0 0 0 0.0028275 0.019385 0.0054235 0.0031383 0 0 0 0 0
2.0313 0.012199 0.014342 -0.0045011 0.0059376 0 0.0426 0.016095 0.028632 0.045993 0.017404 -0.078079 -2.919 0 0 0 0 0 0 0 0 0 0 0 0 0 0 0 0 0 0.021283 0.021602 0.020655 -0.0078082 0 0 0 0 0
2.0352 0.0038327 0.0075935 -0.13059 0.01868 0 0.027761 0.012408 0.05533 0.089658 0.0269 -0.087153 -2.8608 0 0 0 0 0 0 0 0 0 0 0 0 0 0 0 0 0 0.030979 0.011181 0.017349 -0.015358 0 0 0 0 0
2.0391 -0.0065284 -0.0035274 -0.09919 0.031548 0 -0.0086135 -0.0033022 0.041103 0.060797 0.010769 -0.044791 -2.7871 0 0 0 0 0 0 0 0 0 0 0 0 0 0 0 0 0 0.017113 -0.0078993 0.0029278 -0.02501 0 0 0 0 0
2.043 -0.015518 -0.014657 0.031921 0.029416 0 -0.045546 -0.023389 -0.0091237 -0.020642 -0.025082 0.024275 -2.7019 0 0 0 0 0 0 0 0 0 0 0 0 0 0 0 0 0 -0.016916 -0.026663 -0.0090542 -0.037908 0 0 0 0 0
2.0469 -0.02129 -0.022217 0.10454 0.0055853 0 -0.059616 -0.036352 -0.058844 -0.089424 -0.053159 0.070823 -2.6233 0 0 0 0 0 0 0 0 0 0 0 0 0 0 0 0 0 -0.048534 -0.035672 -0.013221 -0.044936 0 0 0 0 0
2.0508 -0.023937 -0.025328 0.038149 -0.03091 0 -0.043192 -0.034885 -0.070326 -0.090231 -0.04677 0.059903 -2.5689 0 0 0 0 0 0 0 0 0 0 0 0 0 0 0 0 0 -0.054395 -0.030424 -0.015578 -0.033318 0 0 0 0 0
2.0547 -0.025013 -0.025938 -0.088993 -0.060801 0 -0.010825 -0.021941 -0.038473 -0.026867 -0.0062811 0.00064703 -2.542 0 0 0 0 0 0 0 0 0 0 0 0 0 0 0 0 0 -0.032095 -0.015025 -0.023938 -0.0014491 0 0 0 0 0
2.0586 -0.026356 -0.026968 -0.13689 -0.068551 0 0.011212 -0.009453 0.0035334 0.03955 0.036433 -0.05967 -2.5301 0 0 0 0 0 0 0 0 0 0 0 0 0 0 0 0 0 -0.0040408 -0.0011061 -0.037391 0.032768 0 0 0 0 0
2.0625 -0.02869 -0.029756 -0.061733 -0.053608 0 0.0041466 -0.0092748 0.013759 0.044246 0.042868 -0.074115 -2.5168 0 0 0 0 0 0 0 0 0 0 0 0 0 0 0 0 0 0.0019053 -0.00087903 -0.046406 0.041473 0 0 0 0 0
2.0664 -0.030877 -0.032817 0.041807 -0.030051 0 -0.029495 -0.022805 -0.01977 -0.022216 0.0015204 -0.035333 -2.4938 0 0 0 0 0 0 0 0 0 0 0 0 0 0 0 0 0 -0.021906 -0.017785 -0.042792 0.0095057 0 0 0 0 0
2.0703 -0.030532 -0.032991 0.053614 -0.01512 0 -0.067131 -0.03847 -0.066936 -0.10304 -0.060522 0.017916 -2.4623 0 0 0 0 0 0 0 0 0 0 0 0 0 0 0 0 0 -0.054843 -0.041972 -0.028341 -0.049067 0 0 0 0 0
2.0742 -0.025788 -0.028063 -0.03632 -0.015956 0 -0.081215 -0.040725 -0.082127 -0.12417 -0.099455 0.033049 -2.427 0 0 0 0 0 0 0 0 0 0 0 0 0 0 0 0 0 -0.065792 -0.055844 -0.013303 -0.097393 0 0 0 0 0
2.0781 -0.016967 -0.018683 -0.12069 -0.025003 0 -0.057856 -0.023877 -0.04607 -0.061012 -0.090437 -0.012052 -2.3903 0 0 0 0 0 0 0 0 0 0 0 0 0 0 0 0 0 -0.041129 -0.047022 -0.0070917 -0.10275 0 0 0 0 0
2.082 -0.0067541 -0.0080044 -0.098221 -0.027343 0 -0.0067575 0.0016344 0.015216 0.036608 -0.045171 -0.089691 -2.3536 0 0 0 0 0 0 0 0 0 0 0 0 0 0 0 0 0 0.002519 -0.018609 -0.01117 -0.06211 0 0 0 0 0
2.0859 0.0013845 0.00053267 0.014013 -0.013709 0 0.044011 0.017239 0.052066 0.085237 0.0023494 -0.14378 -2.3214 0 0 0 0 0 0 0 0 0 0 0 0 0 0 0 0 0 0.032414 0.01242 -0.020316 -0.0041489 0 0 0 0 0
2.0898 0.0053429 0.0052955 0.10219 0.011249 0 0.065407 0.012279 0.034434 0.040197 0.025858 -0.13389 -2.3007 0 0 0 0 0 0 0 0 0 0 0 0 0 0 0 0 0 0.02797 0.028176 -0.028912 0.034418 0 0 0 0 0
2.0938 0.0054238 0.0068299 0.08198 0.031871 0 0.046182 -0.0063939 -0.021692 -0.063473 0.024498 -0.065789 -2.2944 0 0 0 0 0 0 0 0 0 0 0 0 0 0 0 0 0 -0.0021433 0.023444 -0.034508 0.037334 0 0 0 0 0
2.0977 0.0036281 0.0066526 -0.012968 0.033269 0 0.00070661 -0.02047 -0.067913 -0.13827 0.015504 0.015282 -2.2966 0 0 0 0 0 0 0 0 0 0 0 0 0 0 0 0 0 -0.028766 0.0083544 -0.035791 0.017725 0 0 0 0 0
2.1016 0.002014 0.0059321 -0.074425 0.013147 0 -0.040109 -0.016577 -0.064546 -0.11729 0.013924 0.061321 -2.2952 0 0 0 0 0 0 0 0 0 0 0 0 0 0 0 0 0 -0.028141 -0.0016238 -0.029513 0.0016893 0 0 0 0 0
2.1055 0.0015408 0.0051794 -0.04046 -0.015117 0 -0.049576 0.0021441 -0.01305 -0.010532 0.020436 0.057344 -2.2804 0 0 0 0 0 0 0 0 0 0 0 0 0 0 0 0 0 -0.0014776 0.0011054 -0.011993 0.0038577 0 0 0 0 0
2.1094 0.0020716 0.0046994 0.042013 -0.030752 0 -0.023502 0.0198 0.047524 0.10366 0.02578 0.028283 -2.2521 0 0 0 0 0 0 0 0 0 0 0 0 0 0 0 0 0 0.028371 0.011466 0.015558 0.017684 0 0 0 0 0
2.1133 0.0030604 0.0048008 0.07745 -0.019994 0 0.017544 0.022736 0.074932 0.14423 0.022768 0.014077 -2.2182 0 0 0 0 0 0 0 0 0 0 0 0 0 0 0 0 0 0.038393 0.018389 0.044429 0.026804 0 0 0 0 0
2.1172 0.0040709 0.0054089 0.030892 0.013192 0 0.044231 0.011395 0.057771 0.093198 0.012461 0.035593 -2.1879 0 0 0 0 0 0 0 0 0 0 0 0 0 0 0 0 0 0.02477 0.015488 0.063099 0.023147 0 0 0 0 0
2.1211 0.0048544 0.0058023 -0.037443 0.048054 0 0.040599 -0.0014663 0.020563 0.0060571 0.00099669 0.079321 -2.1652 0 0 0 0 0 0 0 0 0 0 0 0 0 0 0 0 0 0.0034716 0.0057649 0.065885 0.013023 0 0 0 0 0
2.125 0.0053625 0.005236 -0.046569 0.060269 0 0.014773 -0.003234 -0.0014745 -0.039541 -0.0063792 0.11119 -2.149 0 0 0 0 0 0 0 0 0 0 0 0 0 0 0 0 0 -0.0062613 -0.0027072 0.057176 0.0071886 0 0 0 0 0
2.1289 0.0059476 0.0040364 0.010963 0.039229 0 -0.010097 0.0077809 0.0067161 -0.010163 -0.0076467 0.10555 -2.136 0 0 0 0 0 0 0 0 0 0 0 0 0 0 0 0 0 0.0011431 -0.0044957 0.046658 0.0080297 0 0 0 0 0
2.1328 0.0073794 0.0038066 0.062927 -0.0029738 0 -0.016125 0.022432 0.030528 0.059253 -0.00317 0.064491 -2.1232 0 0 0 0 0 0 0 0 0 0 0 0 0 0 0 0 0 0.01532 -0.00037788 0.039967 0.0084698 0 0 0 0 0
2.1367 0.010164 0.0060056 0.044266 -0.038547 0 -0.0040954 0.029716 0.042995 0.10102 0.0047253 0.013176 -2.109 0 0 0 0 0 0 0 0 0 0 0 0 0 0 0 0 0 0.022196 0.0052859 0.033983 0.0027535 0 0 0 0 0
2.1406 0.013435 0.0099634 -0.024786 -0.043306 0 0.011119 0.025228 0.030393 0.075114 0.011568 -0.022107 -2.0916 0 0 0 0 0 0 0 0 0 0 0 0 0 0 0 0 0 0.017218 0.0091632 0.021402 -0.0045065 0 0 0 0 0
2.1445 0.014586 0.012413 -0.060579 -0.014512 0 0.016795 0.012286 0.0025467 0.00071729 0.012797 -0.03303 -2.0704 0 0 0 0 0 0 0 0 0 0 0 0 0 0 0 0 0 0.0070468 0.010583 -0.00016772 -0.0024866 0 0 0 0 0
2.1484 0.010587 0.0095353 -0.014514 0.026536 0 0.013115 -0.0028972 -0.019296 -0.065428 0.0078838 -0.030214 -2.0454 0 0 0 0 0 0 0 0 0 0 0 0 0 0 0 0 0 5.9556e-05 0.0096583 -0.023964 0.012273 0 0 0 0 0
2.1523 0.00046852 0.00014465 0.064485 0.049712 0 0.0080639 -0.015935 -0.023235 -0.080015 0.0014784 -0.028323 -2.0169 0 0 0 0 0 0 0 0 0 0 0 0 0 0 0 0 0 -0.0029815 0.0053636 -0.039271 0.028032 0 0 0 0 0
2.1563 -0.012977 -0.01266 0.078483 0.037625 0 0.003848 -0.025157 -0.016189 -0.046917 -0.0017289 -0.031294 -1.9857 0 0 0 0 0 0 0 0 0 0 0 0 0 0 0 0 0 -0.0082823 -0.0035686 -0.041176 0.025825 0 0 0 0 0
2.1602 -0.024032 -0.02297 -0.00908 -0.0027788 0 -0.0079497 -0.029971 -0.014651 -0.0070724 -0.0036301 -0.031842 -1.9535 0 0 0 0 0 0 0 0 0 0 0 0 0 0 0 0 0 -0.019985 -0.015913 -0.035257 -0.0029034 0 0 0 0 0
2.1641 -0.027253 -0.025659 -0.12316 -0.046493 0 -0.034679 -0.029796 -0.02716 0.0011708 -0.011732 -0.024392 -1.9259 0 0 0 0 0 0 0 0 0 0 0 0 0 0 0 0 0 -0.03321 -0.026772 -0.032334 -0.045642 0 0 0 0 0
2.168 -0.020852 -0.019428 -0.14769 -0.068214 0 -0.066396 -0.02449 -0.045411 -0.026408 -0.028951 -0.016773 -1.9103 0 0 0 0 0 0 0 0 0 0 0 0 0 0 0 0 0 -0.037036 -0.029852 -0.037995 -0.075797 0 0 0 0 0
2.1719 -0.0078178 -0.0072598 -0.046528 -0.057561 0 -0.075706 -0.01492 -0.051619 -0.061788 -0.044885 -0.026635 -1.9106 0 0 0 0 0 0 0 0 0 0 0 0 0 0 0 0 0 -0.024654 -0.021636 -0.046896 -0.071998 0 0 0 0 0
2.1758 0.0059743 0.0056452 0.093963 -0.022208 0 -0.040109 -0.0027591 -0.034669 -0.073008 -0.041257 -0.063324 -1.9205 0 0 0 0 0 0 0 0 0 0 0 0 0 0 0 0 0 -0.00060151 -0.0041774 -0.047486 -0.033909 0 0 0 0 0
2.1797 0.015146 0.014672 0.14868 0.019695 0 0.031456 0.0097384 -0.00061997 -0.050822 -0.010215 -0.11154 -1.9248 0 0 0 0 0 0 0 0 0 0 0 0 0 0 0 0 0 0.021839 0.015465 -0.032996 0.017328 0 0 0 0 0
2.1836 0.017327 0.017571 0.078045 0.049908 0 0.09565 0.019394 0.030966 -0.01217 0.032185 -0.13455 -1.9101 0 0 0 0 0 0 0 0 0 0 0 0 0 0 0 0 0 0.030375 0.028603 -0.0083077 0.053051 0 0 0 0 0
2.1875 0.013407 0.014603 -0.036679 0.05725 0 0.10457 0.022291 0.041325 0.017784 0.054277 -0.099129 -1.8767 0 0 0 0 0 0 0 0 0 0 0 0 0 0 0 0 0 0.021808 0.029108 0.014003 0.05469 0 0 0 0 0
2.1914 0.0059648 0.0075732 -0.082078 0.040803 0 0.046115 0.015899 0.026135 0.026359 0.035393 -0.0045508 -1.84 0 0 0 0 0 0 0 0 0 0 0 0 0 0 0 0 0 0.0025633 0.016492 0.024932 0.024127 0 0 0 0 0
2.1953 -0.0025865 -0.0013464 -0.02911 0.010179 0 -0.041334 0.0020889 -0.0013054 0.020224 -0.013109 0.10901 -1.8175 0 0 0 0 0 0 0 0 0 0 0 0 0 0 0 0 0 -0.01685 -0.0034392 0.026812 -0.017936 0 0 0 0 0
2.1992 -0.010829 -0.010339 0.045185 -0.018266 0 -0.096262 -0.012408 -0.019223 0.016352 -0.054148 0.18306 -1.8129 0 0 0 0 0 0 0 0 0 0 0 0 0 0 0 0 0 -0.027848 -0.021059 0.029782 -0.043945 0 0 0 0 0
2.2031 -0.017951 -0.017996 0.048817 -0.030388 0 -0.082732 -0.020052 -0.012611 0.026926 -0.055348 0.18023 -1.8118 0 0 0 0 0 0 0 0 0 0 0 0 0 0 0 0 0 -0.02679 -0.027927 0.040081 -0.035936 0 0 0 0 0
2.207 -0.022955 -0.022962 -0.024161 -0.024342 0 -0.019023 -0.018305 0.015509 0.049563 -0.0167 0.11114 -1.7956 0 0 0 0 0 0 0 0 0 0 0 0 0 0 0 0 0 -0.015556 -0.021818 0.05179 0.0021667 0 0 0 0 0
2.2109 -0.024473 -0.023857 -0.091992 -0.01293 0 0.038829 -0.011682 0.044774 0.068352 0.029862 0.026712 -1.7599 0 0 0 0 0 0 0 0 0 0 0 0 0 0 0 0 0 -0.0010125 -0.0082492 0.051058 0.045012 0 0 0 0 0
2.2148 -0.021602 -0.019988 -0.079797 -0.013097 0 0.044472 -0.0075222 0.05099 0.064503 0.048252 -0.019373 -1.721 0 0 0 0 0 0 0 0 0 0 0 0 0 0 0 0 0 0.0074382 0.003211 0.029768 0.061693 0 0 0 0 0
2.2188 -0.015118 -0.012535 -0.002235 -0.029442 0 -0.0012903 -0.0092434 0.024327 0.030552 0.027771 -0.0099854 -1.7027 0 0 0 0 0 0 0 0 0 0 0 0 0 0 0 0 0 0.0033008 0.0056221 -0.0043722 0.038205 0 0 0 0 0
2.2227 -0.0078318 -0.0049379 0.056502 -0.047209 0 -0.054317 -0.013656 -0.021143 -0.020948 -0.011388 0.025228 -1.7154 0 0 0 0 0 0 0 0 0 0 0 0 0 0 0 0 0 -0.01118 -0.00074756 -0.032026 -0.010497 0 0 0 0 0
2.2266 -0.0032493 -0.0013204 0.038839 -0.044089 0 -0.067036 -0.014873 -0.055693 -0.062308 -0.038982 0.036552 -1.7466 0 0 0 0 0 0 0 0 0 0 0 0 0 0 0 0 0 -0.02463 -0.0096083 -0.038094 -0.050759 0 0 0 0 0
2.2305 -0.0031232 -0.0034879 -0.02435 -0.012311 0 -0.028768 -0.010563 -0.056088 -0.069253 -0.040771 -0.0038189 -1.7719 0 0 0 0 0 0 0 0 0 0 0 0 0 0 0 0 0 -0.024571 -0.014396 -0.024925 -0.056906 0 0 0 0 0
2.2344 -0.0057821 -0.0088991 -0.054176 0.029865 0 0.027397 -0.0040289 -0.02499 -0.041089 -0.02674 -0.078725 -1.7744 0 0 0 0 0 0 0 0 0 0 0 0 0 0 0 0 0 -0.0086146 -0.013378 -0.010305 -0.032429 0 0 0 0 0
2.2383 -0.0070016 -0.01193 -0.016345 0.050679 0 0.054646 -0.00026414 0.0094761 -0.0048391 -0.017101 -0.14052 -1.7565 0 0 0 0 0 0 0 0 0 0 0 0 0 0 0 0 0 0.011606 -0.0097084 -0.011775 -0.0060727 0 0 0 0 0
2.2422 -0.0032513 -0.00815 0.042032 0.032391 0 0.031983 -0.00054459 0.015965 0.0042609 -0.021581 -0.15051 -1.7343 0 0 0 0 0 0 0 0 0 0 0 0 0 0 0 0 0 0.019288 -0.0069534 -0.031694 -0.0047312 0 0 0 0 0
2.2461 0.0051261 0.0017042 0.052049 -0.011214 0 -0.019805 -0.0013607 -0.013427 -0.027328 -0.031012 -0.10986 -1.7218 0 0 0 0 0 0 0 0 0 0 0 0 0 0 0 0 0 0.0074922 -0.0049355 -0.056407 -0.027161 0 0 0 0 0
2.25 0.01366 0.011741 0.0064946 -0.044792 0 -0.056889 0.0014561 -0.055355 -0.077119 -0.027132 -0.056162 -1.7205 0 0 0 0 0 0 0 0 0 0 0 0 0 0 0 0 0 -0.013588 -0.00023777 -0.069057 -0.043709 0 0 0 0 0
2.2539 0.017024 0.015375 -0.032421 -0.041207 0 -0.048351 0.0080496 -0.074399 -0.10326 -0.00063876 -0.029124 -1.7229 0 0 0 0 0 0 0 0 0 0 0 0 0 0 0 0 0 -0.025067 0.0090954 -0.062996 -0.024196 0 0 0 0 0
2.2578 0.013297 0.010642 -0.010277 -0.0045634 0 2.29e-05 0.014164 -0.053215 -0.079885 0.038111 -0.035805 -1.7226 0 0 0 0 0 0 0 0 0 0 0 0 0 0 0 0 0 -0.016518 0.01953 -0.043729 0.030689 0 0 0 0 0
2.2617 0.0055476 0.0017899 0.050068 0.034065 0 0.051453 0.015194 -0.0068543 -0.019509 0.064422 -0.045848 -1.7209 0 0 0 0 0 0 0 0 0 0 0 0 0 0 0 0 0 0.0043527 0.023252 -0.019983 0.084244 0 0 0 0 0
2.2656 -0.00064812 -0.0042492 0.072084 0.04381 0 0.067064 0.010437 0.031826 0.038948 0.056982 -0.020876 -1.7227 0 0 0 0 0 0 0 0 0 0 0 0 0 0 0 0 0 0.019261 0.014418 0.0049105 0.092019 0 0 0 0 0
2.2695 -0.0015797 -0.0033271 0.017694 0.019592 0 0.035165 0.003703 0.042052 0.065849 0.015344 0.048006 -1.7295 0 0 0 0 0 0 0 0 0 0 0 0 0 0 0 0 0 0.0172 -0.004655 0.032427 0.040334 0 0 0 0 0
2.2734 0.0021531 0.0031984 -0.060812 -0.01534 0 -0.02036 0.00020967 0.032339 0.065731 -0.036021 0.12807 -1.736 0 0 0 0 0 0 0 0 0 0 0 0 0 0 0 0 0 0.0051932 -0.022988 0.061566 -0.038493 0 0 0 0 0
2.2773 0.0069497 0.010391 -0.07481 -0.029845 0 -0.05773 0.0027437 0.029054 0.066928 -0.061966 0.16963 -1.7354 0 0 0 0 0 0 0 0 0 0 0 0 0 0 0 0 0 0.0011133 -0.027533 0.084839 -0.088487 0 0 0 0 0
2.2813 0.009569 0.013965 -0.0014117 -0.009443 0 -0.04776 0.009784 0.047934 0.08676 -0.041093 0.14683 -1.7267 0 0 0 0 0 0 0 0 0 0 0 0 0 0 0 0 0 0.015309 -0.012554 0.092926 -0.072423 0 0 0 0 0
2.2852 0.0092342 0.012894 0.084736 0.034083 0 0.004494 0.016302 0.076568 0.1089 0.016876 0.079742 -1.7156 0 0 0 0 0 0 0 0 0 0 0 0 0 0 0 0 0 0.039037 0.015058 0.082865 -0.00016705 0 0 0 0 0
2.2891 0.0069424 0.0087047 0.091146 0.07227 0 0.062342 0.016544 0.085198 0.098222 0.075242 0.018916 -1.709 0 0 0 0 0 0 0 0 0 0 0 0 0 0 0 0 0 0.051319 0.038958 0.060502 0.079052 0 0 0 0 0
2.293 0.0035001 0.0031904 0.010949 0.078736 0 0.082947 0.0076299 0.055659 0.039966 0.09522 0.0053779 -1.708 0 0 0 0 0 0 0 0 0 0 0 0 0 0 0 0 0 0.038004 0.043586 0.034799 0.1131 0 0 0 0 0
2.2969 -0.0011423 -0.0027378 -0.068647 0.044398 0 0.048115 -0.0077692 0.00061041 -0.037052 0.063851 0.039122 -1.7075 0 0 0 0 0 0 0 0 0 0 0 0 0 0 0 0 0 0.0050737 0.024833 0.010876 0.083197 0 0 0 0 0
2.3008 -0.0066187 -0.0083069 -0.064873 -0.017456 0 -0.02166 -0.02191 -0.045478 -0.080009 0.0031726 0.080967 -1.702 0 0 0 0 0 0 0 0 0 0 0 0 0 0 0 0 0 -0.026113 -0.0064238 -0.010577 0.013539 0 0 0 0 0
2.3047 -0.010854 -0.011905 0.0070879 -0.076783 0 -0.08072 -0.026521 -0.055336 -0.059159 -0.04694 0.08454 -1.6925 0 0 0 0 0 0 0 0 0 0 0 0 0 0 0 0 0 -0.036781 -0.031002 -0.028359 -0.049765 0 0 0 0 0
2.3086 -0.010874 -0.011631 0.054071 -0.10099 0 -0.090262 -0.018883 -0.031189 0.0020704 -0.058521 0.031633 -1.6855 0 0 0 0 0 0 0 0 0 0 0 0 0 0 0 0 0 -0.02525 -0.034265 -0.038161 -0.071982 0 0 0 0 0
2.3125 -0.0054121 -0.0070458 0.016509 -0.073068 0 -0.045651 -0.0044329 -0.00081131 0.044534 -0.034061 -0.056087 -1.6874 0 0 0 0 0 0 0 0 0 0 0 0 0 0 0 0 0 -0.0057095 -0.016153 -0.036961 -0.050506 0 0 0 0 0
2.3164 0.003328 -0.00010243 -0.058401 -0.0046123 0 0.021197 0.0071627 0.0075978 0.024373 -0.00027233 -0.13509 -1.698 0 0 0 0 0 0 0 0 0 0 0 0 0 0 0 0 0 0.0057788 0.0091341 -0.029258 -0.01082 0 0 0 0 0
2.3203 0.010876 0.0060593 -0.070236 0.066891 0 0.065857 0.0097462 -0.011696 -0.048435 0.015498 -0.17081 -1.7106 0 0 0 0 0 0 0 0 0 0 0 0 0 0 0 0 0 0.0042018 0.023876 -0.025989 0.015447 0 0 0 0 0
2.3242 0.013866 0.0094667 0.013228 0.099038 0 0.063287 0.0054281 -0.040343 -0.11855 0.0056126 -0.15748 -1.7181 0 0 0 0 0 0 0 0 0 0 0 0 0 0 0 0 0 -0.0033502 0.019931 -0.03466 0.012484 0 0 0 0 0
2.3281 0.012478 0.010545 0.10871 0.072259 0 0.023475 0.0018689 -0.054018 -0.13211 -0.015964 -0.1153 -1.7188 0 0 0 0 0 0 0 0 0 0 0 0 0 0 0 0 0 -0.0069189 0.0040726 -0.050344 -0.012306 0 0 0 0 0
2.332 0.0096872 0.01108 0.10549 0.0043906 0 -0.01966 0.0046563 -0.042283 -0.079819 -0.028394 -0.071346 -1.717 0 0 0 0 0 0 0 0 0 0 0 0 0 0 0 0 0 -0.0028632 -0.00844 -0.058268 -0.037375 0 0 0 0 0
2.3359 0.008202 0.012075 -0.0063589 -0.060319 0 -0.035413 0.012116 -0.01392 -0.0005064 -0.020795 -0.040839 -1.7181 0 0 0 0 0 0 0 0 0 0 0 0 0 0 0 0 0 0.004965 -0.0064996 -0.047061 -0.043239 0 0 0 0 0
2.3398 0.0081044 0.012663 -0.11496 -0.081024 0 -0.017488 0.017347 0.01339 0.053636 0.0019031 -0.021201 -1.7245 0 0 0 0 0 0 0 0 0 0 0 0 0 0 0 0 0 0.010805 0.0084934 -0.019667 -0.024065 0 0 0 0 0
2.3438 0.0072991 0.011043 -0.10394 -0.047327 0 0.015663 0.01502 0.027367 0.057387 0.025624 0.00035982 -1.7337 0 0 0 0 0 0 0 0 0 0 0 0 0 0 0 0 0 0.012249 0.024945 0.0095541 0.01115 0 0 0 0 0
2.3477 0.0039767 0.0063563 0.018155 0.015619 0 0.038181 0.006106 0.02775 0.026325 0.038159 0.034062 -1.7416 0 0 0 0 0 0 0 0 0 0 0 0 0 0 0 0 0 0.010542 0.031114 0.028701 0.045626 0 0 0 0 0
2.3516 -0.0014922 -0.00029742 0.12145 0.065968 0 0.035733 -0.0035653 0.022872 -0.001447 0.035672 0.079175 -1.7449 0 0 0 0 0 0 0 0 0 0 0 0 0 0 0 0 0 0.0076304 0.023787 0.038597 0.064002 0 0 0 0 0
2.3555 -0.0068688 -0.0064711 0.091987 0.073086 0 0.012106 -0.0085704 0.021819 0.0038539 0.022061 0.12435 -1.7424 0 0 0 0 0 0 0 0 0 0 0 0 0 0 0 0 0 0.0043989 0.0088107 0.048843 0.058988 0 0 0 0 0
2.3594 -0.0098417 -0.0098312 -0.045278 0.035548 0 -0.017652 -0.0075133 0.028448 0.043979 0.0044661 0.15457 -1.7356 0 0 0 0 0 0 0 0 0 0 0 0 0 0 0 0 0 0.0015477 -0.0052875 0.064624 0.033924 0 0 0 0 0
2.3633 -0.0093991 -0.0092564 -0.15159 -0.020484 0 -0.038272 -0.0024112 0.039737 0.09413 -0.010632 0.15906 -1.7277 0 0 0 0 0 0 0 0 0 0 0 0 0 0 0 0 0 0.00067285 -0.013631 0.079185 0.0013886 0 0 0 0 0
2.3672 -0.0058255 -0.0050718 -0.12023 -0.059085 0 -0.04071 0.0040169 0.048001 0.12053 -0.018914 0.13578 -1.7231 0 0 0 0 0 0 0 0 0 0 0 0 0 0 0 0 0 0.0032021 -0.015939 0.080308 -0.022028 0 0 0 0 0
2.3711 -1.4504e-05 0.0012791 0.014451 -0.056903 0 -0.023181 0.0098339 0.045772 0.10218 -0.018295 0.090848 -1.7242 0 0 0 0 0 0 0 0 0 0 0 0 0 0 0 0 0 0.0083335 -0.013239 0.063372 -0.02393 0 0 0 0 0
2.375 0.0068262 0.007759 0.11902 -0.017275 0 0.0088996 0.013635 0.031209 0.04495 -0.0092123 0.03516 -1.7286 0 0 0 0 0 0 0 0 0 0 0 0 0 0 0 0 0 0.013001 -0.0055839 0.036453 -0.0039014 0 0 0 0 0
2.3789 0.01304 0.012437 0.10234 0.032083 0 0.042462 0.014505 0.010301 -0.020437 0.0045676 -0.019151 -1.7288 0 0 0 0 0 0 0 0 0 0 0 0 0 0 0 0 0 0.014506 0.0063404 0.01215 0.024489 0 0 0 0 0
2.3828 0.016796 0.014326 0.0023627 0.057374 0 0.059709 0.01303 -0.0070666 -0.057986 0.016032 -0.061231 -1.7179 0 0 0 0 0 0 0 0 0 0 0 0 0 0 0 0 0 0.01286 0.018409 -0.0043453 0.040792 0 0 0 0 0
2.3867 0.017104 0.01388 -0.067882 0.042357 0 0.047758 0.011626 -0.015098 -0.052432 0.017649 -0.08387 -1.697 0 0 0 0 0 0 0 0 0 0 0 0 0 0 0 0 0 0.009965 0.023878 -0.017737 0.030993 0 0 0 0 0
2.3906 0.014664 0.012566 -0.045059 0.00083311 0 0.010354 0.012522 -0.016949 -0.021791 0.0064842 -0.086448 -1.6757 0 0 0 0 0 0 0 0 0 0 0 0 0 0 0 0 0 0.0067022 0.01865 -0.033793 -0.0016949 0 0 0 0 0
2.3945 0.011422 0.011617 0.027564 -0.032966 0 -0.029612 0.014908 -0.02078 -0.0030235 -0.01173 -0.076645 -1.6646 0 0 0 0 0 0 0 0 0 0 0 0 0 0 0 0 0 0.0019366 0.0060687 -0.050293 -0.037167 0 0 0 0 0
2.3984 0.008956 0.010996 0.063091 -0.030853 0 -0.043567 0.014874 -0.029943 -0.019644 -0.024227 -0.067452 -1.6649 0 0 0 0 0 0 0 0 0 0 0 0 0 0 0 0 0 -0.0048395 -0.0044375 -0.058577 -0.051185 0 0 0 0 0
2.4023 0.0072552 0.0096092 0.030955 0.006167 0 -0.019359 0.009233 -0.037624 -0.059354 -0.019706 -0.068615 -1.6656 0 0 0 0 0 0 0 0 0 0 0 0 0 0 0 0 0 -0.010578 -0.0048269 -0.053662 -0.032455 0 0 0 0 0
2.4063 0.0051814 0.0066526 -0.01979 0.047681 0 0.026177 -0.00040052 -0.033026 -0.084203 0.0016903 -0.077617 -1.6527 0 0 0 0 0 0 0 0 0 0 0 0 0 0 0 0 0 -0.010201 0.0044545 -0.040668 0.0082214 0 0 0 0 0
2.4102 0.0021419 0.0027632 -0.029329 0.058002 0 0.057412 -0.0081036 -0.013999 -0.066062 0.025848 -0.078788 -1.6224 0 0 0 0 0 0 0 0 0 0 0 0 0 0 0 0 0 -0.0023045 0.014586 -0.029537 0.044101 0 0 0 0 0
2.4141 -0.00090875 -0.00027686 0.0017521 0.025154 0 0.04733 -0.0089328 0.0076376 -0.014027 0.034023 -0.054498 -1.5852 0 0 0 0 0 0 0 0 0 0 0 0 0 0 0 0 0 0.0072575 0.015954 -0.023851 0.050618 0 0 0 0 0
2.418 -0.0023168 -0.0010864 0.021768 -0.029293 0 0.00031355 -0.0037083 0.015924 0.033876 0.018056 -0.001615 -1.5564 0 0 0 0 0 0 0 0 0 0 0 0 0 0 0 0 0 0.0095268 0.0063841 -0.016654 0.023112 0 0 0 0 0
2.4219 -0.0014983 6.6801e-05 -0.0014757 -0.067109 0 -0.049565 0.0019578 0.0074602 0.047347 -0.011429 0.060944 -1.5429 0 0 0 0 0 0 0 0 0 0 0 0 0 0 0 0 0 0.0017221 -0.007282 0.0015142 -0.01879 0 0 0 0 0
2.4258 0.00044391 0.0016623 -0.039075 -0.062189 0 -0.064574 0.0035496 -0.0026753 0.03218 -0.032194 0.10281 -1.5386 0 0 0 0 0 0 0 0 0 0 0 0 0 0 0 0 0 -0.0080084 -0.015231 0.031073 -0.044325 0 0 0 0 0
2.4297 0.0020995 0.0026415 -0.038017 -0.018103 0 -0.03277 0.0021713 0.0056401 0.021477 -0.028032 0.1048 -1.5329 0 0 0 0 0 0 0 0 0 0 0 0 0 0 0 0 0 -0.0070352 -0.012419 0.061042 -0.033733 0 0 0 0 0
2.4336 0.0036165 0.0036722 0.011292 0.037168 0 0.023117 0.0028894 0.03632 0.039217 -0.0019143 0.075166 -1.5218 0 0 0 0 0 0 0 0 0 0 0 0 0 0 0 0 0 0.008925 -0.0013621 0.078391 0.0066759 0 0 0 0 0
2.4375 0.0067555 0.0065188 0.060649 0.071978 0 0.064 0.0088908 0.069644 0.074574 0.026958 0.043982 -1.5101 0 0 0 0 0 0 0 0 0 0 0 0 0 0 0 0 0 0.029532 0.011333 0.078886 0.048634 0 0 0 0 0
2.4414 0.012698 0.011964 0.060188 0.070548 0 0.064283 0.017914 0.078236 0.09375 0.039533 0.038765 -1.5023 0 0 0 0 0 0 0 0 0 0 0 0 0 0 0 0 0 0.037919 0.020386 0.068307 0.063265 0 0 0 0 0
2.4453 0.01982 0.018315 0.01679 0.039613 0 0.029353 0.024573 0.05249 0.075954 0.032093 0.061451 -1.4945 0 0 0 0 0 0 0 0 0 0 0 0 0 0 0 0 0 0.026549 0.024377 0.054224 0.043561 0 0 0 0 0
2.4492 0.024103 0.02217 -0.015305 0.0015357 0 -0.011526 0.025538 0.010688 0.034737 0.017239 0.086999 -1.4771 0 0 0 0 0 0 0 0 0 0 0 0 0 0 0 0 0 0.0052064 0.024514 0.038687 0.0096381 0 0 0 0 0
2.4531 0.022354 0.021053 0.00040237 -0.019851 0 -0.028972 0.021856 -0.016863 0.00262 0.010981 0.085174 -1.4459 0 0 0 0 0 0 0 0 0 0 0 0 0 0 0 0 0 -0.0076192 0.022384 0.019848 -0.0084652 0 0 0 0 0
2.457 0.015364 0.015653 0.040319 -0.013223 0 -0.014332 0.016601 -0.014756 -0.002885 0.018395 0.046479 -1.409 0 0 0 0 0 0 0 0 0 0 0 0 0 0 0 0 0 -0.0021469 0.019133 -0.00093449 0.0033943 0 0 0 0 0
2.4609 0.0077809 0.0095664 0.051382 0.01318 0 0.017128 0.011555 0.0054357 0.005542 0.030322 -0.010319 -1.3801 0 0 0 0 0 0 0 0 0 0 0 0 0 0 0 0 0 0.013691 0.015819 -0.016539 0.031223 0 0 0 0 0
2.4648 0.0044401 0.0065885 0.01693 0.036568 0 0.040401 0.0069493 0.018826 0.0037467 0.032716 -0.054629 -1.3651 0 0 0 0 0 0 0 0 0 0 0 0 0 0 0 0 0 0.02269 0.01327 -0.02024 0.045459 0 0 0 0 0
2.4688 0.0063503 0.0077592 -0.021985 0.036001 0 0.039663 0.003598 0.011878 -0.014393 0.019274 -0.068656 -1.3558 0 0 0 0 0 0 0 0 0 0 0 0 0 0 0 0 0 0.015641 0.011207 -0.013609 0.027671 0 0 0 0 0
2.4727 0.010014 0.010661 -0.016169 0.0098469 0 0.017993 0.0034286 -0.0066166 -0.030827 -0.0035213 -0.058426 -1.3379 0 0 0 0 0 0 0 0 0 0 0 0 0 0 0 0 0 -0.00011323 0.0081674 -0.00631 -0.012464 0 0 0 0 0
2.4766 0.010712 0.011545 0.0301 -0.020832 0 -0.0074842 0.0068418 -0.017644 -0.026722 -0.02216 -0.043523 -1.3042 0 0 0 0 0 0 0 0 0 0 0 0 0 0 0 0 0 -0.0091578 0.0031115 -0.0069743 -0.04539 0 0 0 0 0
2.4805 0.0067165 0.0084647 0.060022 -0.029097 0 -0.019666 0.010411 -0.012683 -0.0070619 -0.026823 -0.037614 -1.26 0 0 0 0 0 0 0 0 0 0 0 0 0 0 0 0 0 -0.004166 -0.0027864 -0.014731 -0.047576 0 0 0 0 0
2.4844 0.00063909 0.0028204 0.029559 -0.006772 0 -0.013707 0.0091141 -0.0011366 0.0032613 -0.018198 -0.03844 -1.216 0 0 0 0 0 0 0 0 0 0 0 0 0 0 0 0 0 0.007153 -0.0065486 -0.020708 -0.021348 0 0 0 0 0
2.4883 -0.0030822 -0.0018599 -0.03763 0.025953 0 0.0011637 0.0019403 0.001889 -0.011707 -0.0056011 -0.034628 -1.1776 0 0 0 0 0 0 0 0 0 0 0 0 0 0 0 0 0 0.011046 -0.0061286 -0.017838 0.0091218 0 0 0 0 0
2.4922 -0.0020398 -0.0027329 -0.071023 0.037549 0 0.010709 -0.0054098 -0.0071912 -0.038375 0.0014192 -0.019897 -1.144 0 0 0 0 0 0 0 0 0 0 0 0 0 0 0 0 0 0.0025492 -0.0026137 -0.0081878 0.020876 0 0 0 0 0
2.4961 0.0024203 0.00031143 -0.029725 0.014946 0 0.0078928 -0.0049806 -0.016917 -0.046046 0.00098821 0.00034105 -1.1147 0 0 0 0 0 0 0 0 0 0 0 0 0 0 0 0 0 -0.0095494 0.00082911 3.8971e-05 0.012073 0 0 0 0 0
2.5 0.0067823 0.0048588 0.049783 -0.02236 0 -0.0017632 0.0053814 -0.013796 -0.019944 -0.00016821 0.015484 -1.0926 0 0 0 0 0 0 0 0 0 0 0 0 0 0 0 0 0 -0.012314 0.0023959 0.0020878 0.00066247 0 0 0 0 0
2.5039 0.0083707 0.0079536 0.089028 -0.039191 0 -0.0060682 0.018752 0.0030289 0.021551 0.0061563 0.021157 -1.0791 0 0 0 0 0 0 0 0 0 0 0 0 0 0 0 0 0 -0.0021654 0.0035584 0.0019632 0.0047407 0 0 0 0 0
2.5078 0.006986 0.0080634 0.049237 -0.017738 0 0.0019232 0.02471 0.021065 0.045064 0.020348 0.023389 -1.0662 0 0 0 0 0 0 0 0 0 0 0 0 0 0 0 0 0 0.01183 0.0068994 0.0076682 0.024401 0 0 0 0 0
2.5117 0.004124 0.0055942 -0.028367 0.024979 0 0.016684 0.018592 0.027502 0.036469 0.032202 0.031815 -1.0393 0 0 0 0 0 0 0 0 0 0 0 0 0 0 0 0 0 0.017588 0.012024 0.021823 0.04198 0 0 0 0 0
2.5156 0.0010952 0.0019571 -0.06652 0.052499 0 0.024553 0.0051732 0.021481 0.014335 0.028605 0.049248 -0.99048 0 0 0 0 0 0 0 0 0 0 0 0 0 0 0 0 0 0.011825 0.014424 0.037945 0.03904 0 0 0 0 0
2.5195 -0.0019922 -0.0017133 -0.032497 0.042208 0 0.016058 -0.0066228 0.013146 0.0087479 0.0060133 0.067826 -0.93062 0 0 0 0 0 0 0 0 0 0 0 0 0 0 0 0 0 0.0020041 0.0093636 0.046165 0.013173 0 0 0 0 0
2.5234 -0.0057536 -0.0051704 0.030079 0.0043557 0 -0.0050044 -0.01208 0.011823 0.029096 -0.02382 0.07487 -0.88292 0 0 0 0 0 0 0 0 0 0 0 0 0 0 0 0 0 -0.0025604 -0.0028112 0.042007 -0.020348 0 0 0 0 0
2.5273 -0.010502 -0.0088206 0.049862 -0.03023 0 -0.024369 -0.013603 0.016501 0.055013 -0.041641 0.062702 -0.86213 0 0 0 0 0 0 0 0 0 0 0 0 0 0 0 0 0 -0.00033764 -0.015758 0.029216 -0.041716 0 0 0 0 0
2.5313 -0.015837 -0.013119 0.0033396 -0.039494 0 -0.029707 -0.016235 0.017816 0.058118 -0.036373 0.034191 -0.85888 0 0 0 0 0 0 0 0 0 0 0 0 0 0 0 0 0 0.0017464 -0.02226 0.014611 -0.041537 0 0 0 0 0
2.5352 -0.020977 -0.01806 -0.06227 -0.027232 0 -0.021342 -0.021705 0.0079466 0.029583 -0.014605 0.00047804 -0.8469 0 0 0 0 0 0 0 0 0 0 0 0 0 0 0 0 0 -0.0038253 -0.020625 0.0012967 -0.025442 0 0 0 0 0
2.5391 -0.025102 -0.022904 -0.080648 -0.01379 0 -0.011482 -0.027421 -0.01231 -0.014643 0.0052613 -0.02635 -0.80822 0 0 0 0 0 0 0 0 0 0 0 0 0 0 0 0 0 -0.017515 -0.015891 -0.012692 -0.0072848 0 0 0 0 0
2.543 -0.027283 -0.026213 -0.036336 -0.013758 0 -0.012796 -0.030199 -0.035171 -0.052215 0.0089541 -0.040317 -0.75195 0 0 0 0 0 0 0 0 0 0 0 0 0 0 0 0 0 -0.032486 -0.014542 -0.029883 0.00117 0 0 0 0 0
2.5469 -0.026411 -0.026334 0.02016 -0.024427 0 -0.026793 -0.029282 -0.052435 -0.073193 -0.002615 -0.044433 -0.70743 0 0 0 0 0 0 0 0 0 0 0 0 0 0 0 0 0 -0.040659 -0.018078 -0.048666 -0.003751 0 0 0 0 0
2.5508 -0.02174 -0.022347 0.026603 -0.033588 0 -0.042201 -0.025286 -0.05983 -0.080586 -0.016968 -0.048238 -0.6976 0 0 0 0 0 0 0 0 0 0 0 0 0 0 0 0 0 -0.038515 -0.021895 -0.063424 -0.01773 0 0 0 0 0
2.5547 -0.013824 -0.014944 -0.024713 -0.033761 0 -0.044298 -0.017755 -0.056826 -0.078388 -0.023272 -0.061201 -0.71806 0 0 0 0 0 0 0 0 0 0 0 0 0 0 0 0 0 -0.02814 -0.02033 -0.068826 -0.032055 0 0 0 0 0
2.5586 -0.0048339 -0.0064135 -0.077449 -0.026304 0 -0.026815 -0.0058491 -0.045196 -0.066064 -0.02115 -0.085278 -0.74167 0 0 0 0 0 0 0 0 0 0 0 0 0 0 0 0 0 -0.014606 -0.012431 -0.06373 -0.038195 0 0 0 0 0
2.5625 0.0024236 0.00054767 -0.068734 -0.014307 0 0.0031146 0.0081605 -0.02908 -0.045839 -0.017274 -0.1114 -0.74295 0 0 0 0 0 0 0 0 0 0 0 0 0 0 0 0 0 -0.003119 -0.0026519 -0.051417 -0.032198 0 0 0 0 0
2.5664 0.0062077 0.0044419 0.0044746 0.0027674 0 0.02991 0.017853 -0.014868 -0.02915 -0.015686 -0.12353 -0.71874 0 0 0 0 0 0 0 0 0 0 0 0 0 0 0 0 0 0.0026277 0.003699 -0.036886 -0.017306 0 0 0 0 0
2.5703 0.0068223 0.0056674 0.078082 0.024121 0 0.039719 0.017428 -0.0080665 -0.02826 -0.013756 -0.10889 -0.6868 0 0 0 0 0 0 0 0 0 0 0 0 0 0 0 0 0 0.0017625 0.0051543 -0.023912 -0.0023566 0 0 0 0 0
2.5742 0.0060199 0.0057355 0.082047 0.039929 0 0.028575 0.0082417 -0.0085467 -0.039748 -0.0075706 -0.067491 -0.6669 0 0 0 0 0 0 0 0 0 0 0 0 0 0 0 0 0 -0.0027464 0.0043486 -0.013539 0.004366 0 0 0 0 0
2.5781 0.0054542 0.0058126 0.010531 0.034909 0 0.0041415 -0.00062989 -0.009496 -0.041507 0.001242 -0.013201 -0.66393 0 0 0 0 0 0 0 0 0 0 0 0 0 0 0 0 0 -0.0051532 0.0044265 -0.0040725 0.0017679 0 0 0 0 0
2.582 0.0056104 0.005998 -0.069437 0.0042296 0 -0.018998 -9.9515e-05 -0.0028199 -0.012657 0.0066592 0.035338 -0.66731 0 0 0 0 0 0 0 0 0 0 0 0 0 0 0 0 0 -0.00090298 0.0059976 0.0076214 -0.0028202 0 0 0 0 0
2.5859 0.0059755 0.0058685 -0.081735 -0.034758 0 -0.027524 0.0099657 0.013364 0.041819 0.0062838 0.06689 -0.66349 0 0 0 0 0 0 0 0 0 0 0 0 0 0 0 0 0 0.0092382 0.0075798 0.023622 0.00036005 0 0 0 0 0
2.5898 0.005881 0.0053946 -0.015731 -0.051418 0 -0.016902 0.01998 0.03267 0.089821 0.0057715 0.083172 -0.64769 0 0 0 0 0 0 0 0 0 0 0 0 0 0 0 0 0 0.019172 0.0080852 0.0424 0.015115 0 0 0 0 0
2.5938 0.0049596 0.0049946 0.062965 -0.027408 0 0.0058243 0.019527 0.046134 0.099784 0.012873 0.093824 -0.62523 0 0 0 0 0 0 0 0 0 0 0 0 0 0 0 0 0 0.022384 0.0079236 0.058593 0.03583 0 0 0 0 0
2.5977 0.0029627 0.0046674 0.077862 0.024537 0 0.026064 0.0072102 0.049709 0.070755 0.027078 0.10616 -0.60499 0 0 0 0 0 0 0 0 0 0 0 0 0 0 0 0 0 0.017343 0.0076736 0.066341 0.051619 0 0 0 0 0
2.6016 -0.00032359 0.0034805 0.017986 0.068241 0 0.030659 -0.008299 0.045913 0.033435 0.037378 0.1189 -0.59275 0 0 0 0 0 0 0 0 0 0 0 0 0 0 0 0 0 0.0081115 0.0066315 0.063903 0.053879 0 0 0 0 0
2.6055 -0.0044677 0.00048679 -0.052753 0.072901 0 0.016194 -0.016556 0.038852 0.020187 0.0323 0.12422 -0.58877 0 0 0 0 0 0 0 0 0 0 0 0 0 0 0 0 0 -2.5797e-05 0.0036076 0.055048 0.040942 0 0 0 0 0
2.6094 -0.0076631 -0.0035859 -0.063297 0.03725 0 -0.009015 -0.014078 0.029334 0.034633 0.012227 0.11438 -0.58854 0 0 0 0 0 0 0 0 0 0 0 0 0 0 0 0 0 -0.0047978 -0.00083515 0.045233 0.017554 0 0 0 0 0
2.6133 -0.0071604 -0.0058597 -0.0093122 -0.011885 0 -0.030348 -0.005154 0.016072 0.051489 -0.0095145 0.086332 -0.58487 0 0 0 0 0 0 0 0 0 0 0 0 0 0 0 0 0 -0.0066112 -0.0037595 0.03604 -0.0081235 0 0 0 0 0
2.6172 -0.0012363 -0.0032094 0.04559 -0.042906 0 -0.035426 0.0043621 0.00081317 0.044718 -0.018482 0.041649 -0.57174 0 0 0 0 0 0 0 0 0 0 0 0 0 0 0 0 0 -0.0052213 -0.0022446 0.023796 -0.026964 0 0 0 0 0
2.6211 0.0087347 0.0047452 0.042669 -0.042063 0 -0.02011 0.012254 -0.010198 0.013 -0.011671 -0.014872 -0.54952 0 0 0 0 0 0 0 0 0 0 0 0 0 0 0 0 0 0.0011389 0.0034924 0.0043409 -0.031186 0 0 0 0 0
2.625 0.018259 0.014408 -0.005476 -0.01747 0 0.010317 0.018817 -0.011875 -0.02294 0.0017524 -0.074545 -0.52753 0 0 0 0 0 0 0 0 0 0 0 0 0 0 0 0 0 0.012069 0.0097238 -0.020818 -0.018311 0 0 0 0 0
2.6289 0.022427 0.02036 -0.030464 0.013155 0 0.043344 0.02261 -0.0072157 -0.044366 0.01074 -0.12345 -0.51905 0 0 0 0 0 0 0 0 0 0 0 0 0 0 0 0 0 0.02145 0.012223 -0.043749 0.0047007 0 0 0 0 0
2.6328 0.01948 0.019428 0.00943 0.035476 0 0.063181 0.020021 -0.0065342 -0.051247 0.011553 -0.14537 -0.5303 0 0 0 0 0 0 0 0 0 0 0 0 0 0 0 0 0 0.020257 0.0096707 -0.056131 0.022349 0 0 0 0 0
2.6367 0.012298 0.013205 0.073748 0.042249 0 0.056977 0.01017 -0.017748 -0.05476 0.0070221 -0.1308 -0.55216 0 0 0 0 0 0 0 0 0 0 0 0 0 0 0 0 0 0.0052004 0.0042432 -0.05611 0.019661 0 0 0 0 0
2.6406 0.0063506 0.0067689 0.080051 0.031502 0 0.023194 -0.0010298 -0.036901 -0.058269 -1.5717e-05 -0.086157 -0.56381 0 0 0 0 0 0 0 0 0 0 0 0 0 0 0 0 0 -0.015325 -0.00059554 -0.048891 -0.005395 0 0 0 0 0
2.6445 0.0056469 0.004657 0.0011331 0.0072831 0 -0.022604 -0.004117 -0.049352 -0.051733 -0.008831 -0.03396 -0.547 0 0 0 0 0 0 0 0 0 0 0 0 0 0 0 0 0 -0.02578 -0.0023588 -0.04056 -0.036801 0 0 0 0 0
2.6484 0.0098535 0.0075016 -0.091033 -0.017537 0 -0.052326 0.0051109 -0.041789 -0.026298 -0.016016 -0.00036896 -0.49991 0 0 0 0 0 0 0 0 0 0 0 0 0 0 0 0 0 -0.016261 1.1062e-05 -0.031874 -0.049582 0 0 0 0 0
2.6523 0.01478 0.011989 -0.093687 -0.02494 0 -0.042582 0.02016 -0.014143 0.0098474 -0.012667 0.0026373 -0.43878 0 0 0 0 0 0 0 0 0 0 0 0 0 0 0 0 0 0.0080182 0.0065222 -0.018724 -0.028207 0 0 0 0 0
2.6563 0.015698 0.013837 0.012262 -0.0051516 0 0.0053817 0.028344 0.019732 0.035485 0.0083874 -0.013012 -0.38642 0 0 0 0 0 0 0 0 0 0 0 0 0 0 0 0 0 0.030114 0.015557 0.0014615 0.019842 0 0 0 0 0
2.6602 0.010878 0.011118 0.12858 0.030793 0 0.060443 0.021792 0.04286 0.037593 0.04069 -0.018669 -0.35726 0 0 0 0 0 0 0 0 0 0 0 0 0 0 0 0 0 0.035144 0.022918 0.02474 0.067023 0 0 0 0 0
2.6641 0.0028046 0.0054023 0.13399 0.054668 0 0.080518 0.0046061 0.04725 0.025846 0.062633 0.010528 -0.35018 0 0 0 0 0 0 0 0 0 0 0 0 0 0 0 0 0 0.022022 0.023133 0.042946 0.084142 0 0 0 0 0
2.668 -0.0036206 0.00023264 0.012999 0.042971 0 0.044963 -0.010625 0.037392 0.023022 0.053318 0.075815 -0.35194 0 0 0 0 0 0 0 0 0 0 0 0 0 0 0 0 0 0.002913 0.013828 0.051163 0.060856 0 0 0 0 0
2.6719 -0.0045219 -0.00155 -0.11985 -0.00031949 0 -0.025219 -0.013447 0.024484 0.04097 0.013427 0.15001 -0.34649 0 0 0 0 0 0 0 0 0 0 0 0 0 0 0 0 0 -0.0078803 -0.00046805 0.052462 0.01327 0 0 0 0 0
2.6758 0.00015653 0.00027219 -0.13326 -0.042463 0 -0.078977 -0.0035236 0.018364 0.068145 -0.030379 0.19245 -0.32344 0 0 0 0 0 0 0 0 0 0 0 0 0 0 0 0 0 -0.0047045 -0.010069 0.054644 -0.026719 0 0 0 0 0
2.6797 0.006342 0.0031913 -0.014181 -0.046957 0 -0.073208 0.01038 0.023082 0.081719 -0.045468 0.17499 -0.2825 0 0 0 0 0 0 0 0 0 0 0 0 0 0 0 0 0 0.0076384 -0.0078283 0.061927 -0.032882 0 0 0 0 0
2.6836 0.0083438 0.0035785 0.11809 -0.0051631 0 -0.0082582 0.01799 0.036138 0.070266 -0.021442 0.10244 -0.23346 0 0 0 0 0 0 0 0 0 0 0 0 0 0 0 0 0 0.019877 0.0035849 0.069674 -0.0025948 0 0 0 0 0
2.6875 0.0027517 -0.00092819 0.13442 0.053016 0 0.068577 0.014411 0.048859 0.04255 0.019511 0.012705 -0.19118 0 0 0 0 0 0 0 0 0 0 0 0 0 0 0 0 0 0.024534 0.012423 0.06732 0.040482 0 0 0 0 0
2.6914 -0.0088295 -0.0095958 0.024963 0.08012 0 0.096645 0.0016043 0.048452 0.014927 0.040603 -0.045875 -0.16695 0 0 0 0 0 0 0 0 0 0 0 0 0 0 0 0 0 0.017826 0.0074332 0.046896 0.061289 0 0 0 0 0
2.6953 -0.020321 -0.018564 -0.099253 0.047787 0 0.047951 -0.01443 0.024494 -0.0062229 0.021193 -0.046948 -0.16072 0 0 0 0 0 0 0 0 0 0 0 0 0 0 0 0 0 -0.00067847 -0.011691 0.0098056 0.037293 0 0 0 0 0
2.6992 -0.024969 -0.022942 -0.12692 -0.029922 0 -0.049625 -0.027062 -0.021408 -0.027044 -0.026392 -0.0063553 -0.16092 0 0 0 0 0 0 0 0 0 0 0 0 0 0 0 0 0 -0.026822 -0.032672 -0.033378 -0.023709 0 0 0 0 0
2.7031 -0.019852 -0.019868 -0.055113 -0.10461 0 -0.13004 -0.031181 -0.070923 -0.053015 -0.067263 0.026513 -0.15358 0 0 0 0 0 0 0 0 0 0 0 0 0 0 0 0 0 -0.050089 -0.039843 -0.06919 -0.085196 0 0 0 0 0
2.707 -0.0077633 -0.01039 0.026013 -0.12672 0 -0.13516 -0.024731 -0.097257 -0.077776 -0.071178 0.0036218 -0.13375 0 0 0 0 0 0 0 0 0 0 0 0 0 0 0 0 0 -0.056499 -0.026434 -0.088508 -0.10479 0 0 0 0 0
2.7109 0.004988 0.0012859 0.042396 -0.079533 0 -0.056067 -0.010059 -0.083891 -0.088104 -0.034227 -0.083784 -0.10868 0 0 0 0 0 0 0 0 0 0 0 0 0 0 0 0 0 -0.037904 0.00036203 -0.090113 -0.06487 0 0 0 0 0
2.7148 0.012975 0.010591 0.010156 0.0094639 0 0.059557 0.0062284 -0.03938 -0.078891 0.019739 -0.19308 -0.089485 0 0 0 0 0 0 0 0 0 0 0 0 0 0 0 0 0 -0.0011047 0.025013 -0.079353 0.011158 0 0 0 0 0
2.7188 0.01467 0.015112 -0.0028136 0.086707 0 0.13889 0.01623 0.0062415 -0.059654 0.055996 -0.25611 -0.079647 0 0 0 0 0 0 0 0 0 0 0 0 0 0 0 0 0 0.033035 0.034414 -0.0637 0.071623 0 0 0 0 0
2.7227 0.011947 0.014974 0.029712 0.1073 0 0.13235 0.015382 0.023206 -0.044137 0.051238 -0.2265 -0.07227 0 0 0 0 0 0 0 0 0 0 0 0 0 0 0 0 0 0.042974 0.025304 -0.048179 0.072375 0 0 0 0 0
2.7266 0.0072538 0.011351 0.060234 0.063398 0 0.046222 0.005386 0.0049522 -0.034793 0.0080056 -0.11366 -0.058498 0 0 0 0 0 0 0 0 0 0 0 0 0 0 0 0 0 0.022885 0.0043857 -0.033263 0.010332 0 0 0 0 0
2.7305 0.0015713 0.0050988 0.032353 -0.012191 0 -0.062491 -0.0069961 -0.027266 -0.020465 -0.046197 0.022617 -0.037379 0 0 0 0 0 0 0 0 0 0 0 0 0 0 0 0 0 -0.011971 -0.016691 -0.016374 -0.071505 0 0 0 0 0
2.7344 -0.0050072 -0.0030165 -0.041384 -0.069199 0 -0.12489 -0.014411 -0.04234 0.0092427 -0.075168 0.1137 -0.015981 0 0 0 0 0 0 0 0 0 0 0 0 0 0 0 0 0 -0.03643 -0.027281 0.0042043 -0.1135 0 0 0 0 0
2.7383 -0.011327 -0.011127 -0.086882 -0.074094 0 -0.10614 -0.013298 -0.024602 0.048615 -0.057569 0.12831 9.2733e-06 0 0 0 0 0 0 0 0 0 0 0 0 0 0 0 0 0 -0.034465 -0.022306 0.026244 -0.082367 0 0 0 0 0
2.7422 -0.014589 -0.016062 -0.054198 -0.031589 0 -0.02673 -0.0053229 0.014736 0.077165 -0.0029728 0.089116 0.013717 0 0 0 0 0 0 0 0 0 0 0 0 0 0 0 0 0 -0.010503 -0.004681 0.044267 0.0045711 0 0 0 0 0
2.7461 -0.01227 -0.015075 0.021693 0.021495 0 0.054932 0.0045219 0.048567 0.077836 0.05294 0.049445 0.033209 0 0 0 0 0 0 0 0 0 0 0 0 0 0 0 0 0 0.015782 0.015559 0.0538 0.092231 0 0 0 0 0
2.75 -0.004719 -0.0081692 0.059379 0.045028 0 0.085291 0.011446 0.056642 0.054262 0.073664 0.050508 0.060518 0 0 0 0 0 0 0 0 0 0 0 0 0 0 0 0 0 0.025985 0.026595 0.055334 0.12749 0 0 0 0 0
2.7539 0.0043665 0.0013082 0.024126 0.025248 0 0.052059 0.013703 0.040608 0.029621 0.04946 0.092667 0.086848 0 0 0 0 0 0 0 0 0 0 0 0 0 0 0 0 0 0.016732 0.022633 0.053959 0.095519 0 0 0 0 0
2.7578 0.01036 0.0086458 -0.034637 -0.016696 0 -0.011472 0.013056 0.01993 0.027214 0.0040888 0.14031 0.10074 0 0 0 0 0 0 0 0 0 0 0 0 0 0 0 0 0 6.985e-05 0.0084178 0.054624 0.026337 0 0 0 0 0
2.7617 0.010859 0.010734 -0.045007 -0.042752 0 -0.055085 0.012536 0.013898 0.049889 -0.026204 0.15259 0.10066 0 0 0 0 0 0 0 0 0 0 0 0 0 0 0 0 0 -0.0083919 -0.0044231 0.057379 -0.030959 0 0 0 0 0
2.7656 0.006786 0.0075885 0.001535 -0.027754 0 -0.049543 0.013052 0.025546 0.076178 -0.023456 0.11407 0.097433 0 0 0 0 0 0 0 0 0 0 0 0 0 0 0 0 0 -0.0027991 -0.0072789 0.057145 -0.044671 0 0 0 0 0
2.7695 0.00082781 0.0015305 0.04299 0.021505 0 -0.0051402 0.011858 0.040186 0.076515 -0.00092218 0.04286 0.10271 0 0 0 0 0 0 0 0 0 0 0 0 0 0 0 0 0 0.0090964 -0.0020193 0.048034 -0.020018 0 0 0 0 0
2.7734 -0.0048243 -0.0047331 0.025193 0.070933 0 0.040444 0.0049846 0.038578 0.036764 0.012831 -0.026255 0.11601 0 0 0 0 0 0 0 0 0 0 0 0 0 0 0 0 0 0.013878 0.0014639 0.027889 0.010721 0 0 0 0 0
2.7773 -0.0092419 -0.0093308 -0.031119 0.082843 0 0.052352 -0.0079025 0.01325 -0.029012 0.0022566 -0.067769 0.12554 0 0 0 0 0 0 0 0 0 0 0 0 0 0 0 0 0 0.004748 -0.0041992 -0.00090362 0.016757 0 0 0 0 0
2.7813 -0.011936 -0.011267 -0.056748 0.04183 0 0.022816 -0.021019 -0.025242 -0.086724 -0.021745 -0.080417 0.12279 0 0 0 0 0 0 0 0 0 0 0 0 0 0 0 0 0 -0.012486 -0.015582 -0.033822 -0.0075335 0 0 0 0 0
2.7852 -0.012155 -0.010184 -0.021115 -0.033735 0 -0.026519 -0.02605 -0.056714 -0.10659 -0.034624 -0.082139 0.11465 0 0 0 0 0 0 0 0 0 0 0 0 0 0 0 0 0 -0.024716 -0.021207 -0.066142 -0.041196 0 0 0 0 0
2.7891 -0.0095034 -0.0066127 0.028377 -0.10132 0 -0.062251 -0.019642 -0.067168 -0.086249 -0.022549 -0.091831 0.11816 0 0 0 0 0 0 0 0 0 0 0 0 0 0 0 0 0 -0.023293 -0.013106 -0.092388 -0.056205 0 0 0 0 0
2.793 -0.0050771 -0.0022952 0.025423 -0.11943 0 -0.062049 -0.007601 -0.058797 -0.053784 0.005699 -0.11325 0.14184 0 0 0 0 0 0 0 0 0 0 0 0 0 0 0 0 0 -0.011696 0.0042847 -0.10557 -0.040595 0 0 0 0 0
2.7969 -0.0013549 0.00040145 -0.029077 -0.074166 0 -0.027627 -0.00055321 -0.045907 -0.045112 0.028441 -0.13288 0.17341 0 0 0 0 0 0 0 0 0 0 0 0 0 0 0 0 0 -0.0020497 0.017136 -0.099571 -0.0068568 0 0 0 0 0
2.8008 -0.00043521 -3.2865e-05 -0.062473 0.009525 0 0.018233 -0.0041655 -0.040632 -0.071457 0.030024 -0.13193 0.18867 0 0 0 0 0 0 0 0 0 0 0 0 0 0 0 0 0 -0.0035663 0.014544 -0.074142 0.0194 0 0 0 0 0
2.8047 -0.0022852 -0.0031346 -0.018982 0.081066 0 0.046776 -0.01343 -0.041577 -0.10512 0.010702 -0.10191 0.17449 0 0 0 0 0 0 0 0 0 0 0 0 0 0 0 0 0 -0.013761 -0.001753 -0.037558 0.019657 0 0 0 0 0
2.8086 -0.0049 -0.0068963 0.063718 0.096493 0 0.040916 -0.017422 -0.036216 -0.10039 -0.017897 -0.051487 0.14279 0 0 0 0 0 0 0 0 0 0 0 0 0 0 0 0 0 -0.021053 -0.019409 -0.0028449 -0.0048599 0 0 0 0 0
2.8125 -0.0062727 -0.0093961 0.088072 0.048939 0 0.0053537 -0.010399 -0.015082 -0.035852 -0.042516 0.00015728 0.12073 0 0 0 0 0 0 0 0 0 0 0 0 0 0 0 0 0 -0.016498 -0.026635 0.0203 -0.036353 0 0 0 0 0
2.8164 -0.0060936 -0.010042 0.009743 -0.025693 0 -0.036785 0.0020646 0.016042 0.059233 -0.053286 0.037217 0.12574 0 0 0 0 0 0 0 0 0 0 0 0 0 0 0 0 0 -0.0030756 -0.021371 0.030926 -0.054273 0 0 0 0 0
2.8203 -0.005453 -0.0093584 -0.10055 -0.074628 0 -0.058999 0.0086301 0.038782 0.12287 -0.044205 0.056663 0.14929 0 0 0 0 0 0 0 0 0 0 0 0 0 0 0 0 0 0.0070751 -0.010468 0.034755 -0.047787 0 0 0 0 0
2.8242 -0.0051358 -0.0079157 -0.12558 -0.067439 0 -0.04858 0.0040138 0.038485 0.11175 -0.015128 0.066274 0.16518 0 0 0 0 0 0 0 0 0 0 0 0 0 0 0 0 0 0.005117 -0.0015197 0.037209 -0.019177 0 0 0 0 0
2.8281 -0.0046842 -0.0058695 -0.030368 -0.017718 0 -0.014118 -0.0053752 0.01892 0.041145 0.024182 0.074697 0.15383 0 0 0 0 0 0 0 0 0 0 0 0 0 0 0 0 0 -0.0049912 0.0033607 0.038847 0.020331 0 0 0 0 0
2.832 -0.00339 -0.0035918 0.093584 0.030597 0 0.021756 -0.008206 0.00036655 -0.025367 0.055002 0.083563 0.11973 0 0 0 0 0 0 0 0 0 0 0 0 0 0 0 0 0 -0.010189 0.0062372 0.037349 0.056102 0 0 0 0 0
2.8359 -0.0019295 -0.0023157 0.12231 0.040449 0 0.038312 -0.00047432 0.0015847 -0.030237 0.060101 0.088497 0.086597 0 0 0 0 0 0 0 0 0 0 0 0 0 0 0 0 0 -0.0020303 0.0078566 0.032691 0.073902 0 0 0 0 0
2.8398 -0.0023934 -0.0035316 0.030189 0.010619 0 0.029042 0.0097511 0.022248 0.028202 0.03678 0.086226 0.076323 0 0 0 0 0 0 0 0 0 0 0 0 0 0 0 0 0 0.013561 0.0053889 0.028712 0.063811 0 0 0 0 0
2.8438 -0.0062354 -0.0074241 -0.086067 -0.02734 0 0.002365 0.010272 0.042761 0.095958 -0.00024676 0.078783 0.091618 0 0 0 0 0 0 0 0 0 0 0 0 0 0 0 0 0 0.021075 -0.0038653 0.028804 0.025965 0 0 0 0 0
2.8477 -0.012221 -0.012082 -0.11418 -0.039013 0 -0.026787 -0.0027803 0.041998 0.11253 -0.030185 0.069563 0.11671 0 0 0 0 0 0 0 0 0 0 0 0 0 0 0 0 0 0.010585 -0.017482 0.030659 -0.025424 0 0 0 0 0
2.8516 -0.016805 -0.014682 -0.042919 -0.015954 0 -0.04577 -0.020771 0.016287 0.062469 -0.041276 0.055865 0.13296 0 0 0 0 0 0 0 0 0 0 0 0 0 0 0 0 0 -0.011814 -0.027952 0.026598 -0.066153 0 0 0 0 0
2.8555 -0.016917 -0.013743 0.037982 0.020667 0 -0.047888 -0.030597 -0.018053 -0.017074 -0.035675 0.027786 0.13426 0 0 0 0 0 0 0 0 0 0 0 0 0 0 0 0 0 -0.02903 -0.028426 0.010057 -0.075477 0 0 0 0 0
2.8594 -0.012519 -0.010244 0.045597 0.04093 0 -0.032597 -0.026348 -0.040213 -0.074767 -0.021842 -0.022449 0.12954 0 0 0 0 0 0 0 0 0 0 0 0 0 0 0 0 0 -0.028686 -0.018559 -0.018096 -0.050604 0 0 0 0 0
2.8633 -0.006408 -0.0064459 -0.0082027 0.030137 0 -0.0060905 -0.013152 -0.042989 -0.089113 -0.0054952 -0.088315 0.13256 0 0 0 0 0 0 0 0 0 0 0 0 0 0 0 0 0 -0.01412 -0.0047433 -0.049724 -0.010077 0 0 0 0 0
2.8672 -0.0015308 -0.0036774 -0.044158 -0.0038752 0 0.018645 -0.00076838 -0.036647 -0.077646 0.010632 -0.14691 0.14878 0 0 0 0 0 0 0 0 0 0 0 0 0 0 0 0 0 -0.00023621 0.00519 -0.07552 0.018582 0 0 0 0 0
2.8711 0.0014065 -0.0013845 -0.016112 -0.041074 0 0.02698 0.0051604 -0.036426 -0.06967 0.021163 -0.17212 0.16977 0 0 0 0 0 0 0 0 0 0 0 0 0 0 0 0 0 0.0010021 0.0076015 -0.090538 0.018327 0 0 0 0 0
2.875 0.0037792 0.001675 0.037787 -0.063415 0 0.013303 0.0056088 -0.046963 -0.075518 0.017909 -0.15373 0.17844 0 0 0 0 0 0 0 0 0 0 0 0 0 0 0 0 0 -0.0089684 0.0043379 -0.09409 -0.0060866 0 0 0 0 0
2.8789 0.0068785 0.0056067 0.048862 -0.061358 0 -0.011336 0.0041153 -0.058328 -0.082121 -0.0010954 -0.10603 0.16082 0 0 0 0 0 0 0 0 0 0 0 0 0 0 0 0 0 -0.018153 -0.00017188 -0.085853 -0.033546 0 0 0 0 0
2.8828 0.01032 0.0090563 0.0049723 -0.033662 0 -0.024763 0.0026979 -0.055896 -0.072636 -0.023953 -0.057415 0.11615 0 0 0 0 0 0 0 0 0 0 0 0 0 0 0 0 0 -0.015834 -0.0023917 -0.064234 -0.04347 0 0 0 0 0
2.8867 0.012693 0.010732 -0.036077 0.012438 0 -0.011551 0.0022383 -0.033566 -0.044436 -0.031251 -0.028865 0.058878 0 0 0 0 0 0 0 0 0 0 0 0 0 0 0 0 0 -0.0013829 -0.00096109 -0.029694 -0.030144 0 0 0 0 0
2.8906 0.013437 0.010955 -0.019759 0.059712 0 0.02163 0.0047842 0.0014333 -0.0077886 -0.013734 -0.019154 0.011019 0 0 0 0 0 0 0 0 0 0 0 0 0 0 0 0 0 0.017094 0.0038728 0.011006 -0.0040793 0 0 0 0 0
2.8945 0.013578 0.011358 0.037613 0.084962 0 0.049152 0.012655 0.034596 0.02734 0.0167 -0.0087462 -0.010469 0 0 0 0 0 0 0 0 0 0 0 0 0 0 0 0 0 0.030672 0.010896 0.045867 0.018525 0 0 0 0 0
2.8984 0.014354 0.012944 0.069282 0.072416 0 0.047914 0.024284 0.054209 0.057759 0.036594 0.021729 -0.0031451 0 0 0 0 0 0 0 0 0 0 0 0 0 0 0 0 0 0.035569 0.018059 0.064808 0.028393 0 0 0 0 0
2.9023 0.015303 0.014608 0.039398 0.027931 0 0.018428 0.032507 0.057407 0.081297 0.033398 0.074403 0.020878 0 0 0 0 0 0 0 0 0 0 0 0 0 0 0 0 0 0.033025 0.022935 0.066759 0.028332 0 0 0 0 0
2.9063 0.014107 0.013826 -0.0151 -0.020866 0 -0.014823 0.029401 0.049599 0.091089 0.017699 0.13213 0.043836 0 0 0 0 0 0 0 0 0 0 0 0 0 0 0 0 0 0.026012 0.023883 0.059809 0.028576 0 0 0 0 0
2.9102 0.0086739 0.0089167 -0.031966 -0.043323 0 -0.025209 0.014011 0.039692 0.081234 0.011419 0.17163 0.05309 0 0 0 0 0 0 0 0 0 0 0 0 0 0 0 0 0 0.017263 0.020877 0.05413 0.03705 0 0 0 0 0
2.9141 -0.00050758 0.00073749 -0.00019613 -0.029605 0 -0.0079401 -0.0053078 0.034629 0.057747 0.02368 0.17989 0.046037 0 0 0 0 0 0 0 0 0 0 0 0 0 0 0 0 0 0.009282 0.014958 0.054284 0.051821 0 0 0 0 0
2.918 -0.010021 -0.0076986 0.028935 0.001704 0 0.016216 -0.017326 0.035572 0.038457 0.039961 0.16079 0.027195 0 0 0 0 0 0 0 0 0 0 0 0 0 0 0 0 0 0.0039771 0.0069714 0.057494 0.060989 0 0 0 0 0
2.9219 -0.01554 -0.013085 0.0087526 0.020268 0 0.02063 -0.017182 0.037503 0.037287 0.03661 0.12829 0.0022469 0 0 0 0 0 0 0 0 0 0 0 0 0 0 0 0 0 0.0012629 -0.0026143 0.058034 0.050646 0 0 0 0 0
2.9258 -0.01442 -0.013422 -0.042063 0.010596 0 -0.0027766 -0.0091629 0.033177 0.048641 0.0059582 0.0936 -0.024877 0 0 0 0 0 0 0 0 0 0 0 0 0 0 0 0 0 -0.00097452 -0.012246 0.052249 0.016398 0 0 0 0 0
2.9297 -0.0068591 -0.0083778 -0.060813 -0.01529 0 -0.036423 -0.00074967 0.019558 0.050806 -0.03387 0.057065 -0.050595 0 0 0 0 0 0 0 0 0 0 0 0 0 0 0 0 0 -0.0040233 -0.018095 0.039596 -0.029592 0 0 0 0 0
2.9336 0.0047122 0.0010363 -0.018128 -0.029927 0 -0.05212 0.0050096 0.0014939 0.02721 -0.054257 0.010909 -0.069894 0 0 0 0 0 0 0 0 0 0 0 0 0 0 0 0 0 -0.0054511 -0.01549 0.020536 -0.062895 0 0 0 0 0
2.9375 0.016896 0.012582 0.044535 -0.01532 0 -0.033567 0.010441 -0.011828 -0.016456 -0.040839 -0.050078 -0.078061 0 0 0 0 0 0 0 0 0 0 0 0 0 0 0 0 0 -0.00071432 -0.0027627 -0.0046028 -0.062012 0 0 0 0 0
2.9414 0.026207 0.022774 0.064178 0.021771 0 0.012245 0.01736 -0.015689 -0.057857 -0.0041255 -0.11861 -0.074919 0 0 0 0 0 0 0 0 0 0 0 0 0 0 0 0 0 0.010811 0.015771 -0.033945 -0.024778 0 0 0 0 0
2.9453 0.029646 0.027659 0.031605 0.056091 0 0.06088 0.022235 -0.015522 -0.08004 0.031441 -0.17407 -0.06671 0 0 0 0 0 0 0 0 0 0 0 0 0 0 0 0 0 0.021789 0.03098 -0.062217 0.02701 0 0 0 0 0
2.9492 0.025587 0.024707 -0.00093432 0.063885 0 0.085758 0.01884 -0.022482 -0.085278 0.046578 -0.19286 -0.062576 0 0 0 0 0 0 0 0 0 0 0 0 0 0 0 0 0 0.021065 0.034131 -0.08214 0.060335 0 0 0 0 0
2.9531 0.014847 0.014618 0.01034 0.038925 0 0.071902 0.0057354 -0.041581 -0.086062 0.037056 -0.16395 -0.068145 0 0 0 0 0 0 0 0 0 0 0 0 0 0 0 0 0 0.0039597 0.022457 -0.088587 0.053065 0 0 0 0 0
2.957 0.00090515 0.0012965 0.04155 -0.0061019 0 0.022831 -0.010227 -0.063795 -0.08538 0.010528 -0.09885 -0.081925 0 0 0 0 0 0 0 0 0 0 0 0 0 0 0 0 0 -0.021178 0.0010519 -0.081364 0.0091642 0 0 0 0 0
2.9609 -0.011518 -0.010366 0.030394 -0.049627 0 -0.039865 -0.019112 -0.071291 -0.071046 -0.020727 -0.027568 -0.097601 0 0 0 0 0 0 0 0 0 0 0 0 0 0 0 0 0 -0.037992 -0.020006 -0.063773 -0.04437 0 0 0 0 0
2.9648 -0.018887 -0.017296 -0.038637 -0.072686 0 -0.084851 -0.016887 -0.052512 -0.03212 -0.043612 0.018767 -0.10965 0 0 0 0 0 0 0 0 0 0 0 0 0 0 0 0 0 -0.035389 -0.031182 -0.039022 -0.076019 0 0 0 0 0
2.9688 -0.020531 -0.019406 -0.10064 -0.065857 0 -0.087127 -0.0088995 -0.013485 0.021528 -0.046698 0.027643 -0.11707 0 0 0 0 0 0 0 0 0 0 0 0 0 0 0 0 0 -0.016878 -0.02839 -0.0090815 -0.06958 0 0 0 0 0
2.9727 -0.018294 -0.018445 -0.079148 -0.032153 0 -0.045238 -0.0042796 0.025613 0.061139 -0.026255 0.01313 -0.12255 0 0 0 0 0 0 0 0 0 0 0 0 0 0 0 0 0 0.0029759 -0.01493 0.022657 -0.03193 0 0 0 0 0
2.9766 -0.014587 -0.015887 0.017863 0.012874 0 0.013615 -0.0071309 0.045803 0.063877 0.0074196 0.0051963 -0.12919 0 0 0 0 0 0 0 0 0 0 0 0 0 0 0 0 0 0.011431 0.00040425 0.048936 0.014184 0 0 0 0 0
2.9805 -0.010548 -0.011888 0.092575 0.045963 0 0.049484 -0.013194 0.042757 0.035564 0.033023 0.027187 -0.13868 0 0 0 0 0 0 0 0 0 0 0 0 0 0 0 0 0 0.0074051 0.0084622 0.061203 0.045024 0 0 0 0 0
2.9844 -0.0057699 -0.0059788 0.060728 0.047906 0 0.038815 -0.014519 0.027197 0.0067141 0.033396 0.077615 -0.15195 0 0 0 0 0 0 0 0 0 0 0 0 0 0 0 0 0 -0.00020696 0.0057087 0.0565 0.048591 0 0 0 0 0
2.9883 0.00047218 0.0015377 -0.048819 0.017447 0 -0.0058556 -0.0067609 0.013967 0.0047307 0.011034 0.12989 -0.17033 0 0 0 0 0 0 0 0 0 0 0 0 0 0 0 0 0 -0.0023166 -0.0029088 0.041911 0.029526 0 0 0 0 0
2.9922 0.007773 0.0090122 -0.11633 -0.023885 0 -0.044377 0.0077344 0.011114 0.029756 -0.012214 0.15046 -0.19476 0 0 0 0 0 0 0 0 0 0 0 0 0 0 0 0 0 0.0030224 -0.0072267 0.03063 0.0053118 0 0 0 0 0
2.9961 0.014256 0.014207 -0.05908 -0.043818 0 -0.041319 0.022527 0.017529 0.05722 -0.013752 0.12241 -0.22346 0 0 0 0 0 0 0 0 0 0 0 0 0 0 0 0 0 0.011728 -1.4081e-05 0.031555 -0.0042821 0 0 0 0 0
3 0.017598 0.015635 0.074465 -0.022706 0 0.0041914 0.031531 0.027533 0.062346 0.0092191 0.057606 -0.25109 0 0 0 0 0 0 0 0 0 0 0 0 0 0 0 0 0 0.019426 0.016121 0.041464 0.0098206 0 0 0 0 0
3.0039 0.016607 0.013406 0.15141 0.029204 0 0.056996 0.031515 0.035112 0.041149 0.036841 -0.010675 -0.27141 0 0 0 0 0 0 0 0 0 0 0 0 0 0 0 0 0 0.024247 0.029578 0.047418 0.037998 0 0 0 0 0
3.0078 0.012184 0.0091238 0.09431 0.07616 0 0.074558 0.022495 0.034563 0.0094146 0.044295 -0.049324 -0.28194 0 0 0 0 0 0 0 0 0 0 0 0 0 0 0 0 0 0.024767 0.028872 0.037788 0.056309 0 0 0 0 0
3.0117 0.0069473 0.0050575 -0.038073 0.082171 0 0.041515 0.0077361 0.021109 -0.014662 0.023259 -0.046293 -0.28642 0 0 0 0 0 0 0 0 0 0 0 0 0 0 0 0 0 0.018239 0.012775 0.012176 0.043529 0 0 0 0 0
3.0156 0.0036844 0.0030733 -0.11568 0.038757 0 -0.018401 -0.006607 -0.0049654 -0.024396 -0.012079 -0.017273 -0.29245 0 0 0 0 0 0 0 0 0 0 0 0 0 0 0 0 0 0.0035849 -0.0077145 -0.018417 -0.00017974 0 0 0 0 0
3.0195 0.0035773 0.0037194 -0.073828 -0.02677 0 -0.061478 -0.013871 -0.034036 -0.023957 -0.037789 0.0058699 -0.30546 0 0 0 0 0 0 0 0 0 0 0 0 0 0 0 0 0 -0.013845 -0.017984 -0.04063 -0.049063 0 0 0 0 0
3.0234 0.0054524 0.0059026 0.027602 -0.070092 0 -0.057178 -0.011194 -0.050117 -0.019727 -0.038376 -0.0027295 -0.32392 0 0 0 0 0 0 0 0 0 0 0 0 0 0 0 0 0 -0.023118 -0.01177 -0.048352 -0.068922 0 0 0 0 0
3.0273 0.0067263 0.0075254 0.07996 -0.062239 0 -0.0094099 -0.0022737 -0.042489 -0.015819 -0.015573 -0.044553 -0.33974 0 0 0 0 0 0 0 0 0 0 0 0 0 0 0 0 0 -0.016308 0.0040913 -0.044829 -0.044287 0 0 0 0 0
3.0313 0.0055099 0.0069547 0.04409 -0.011081 0 0.047927 0.0049959 -0.01655 -0.015795 0.015559 -0.094537 -0.34413 0 0 0 0 0 0 0 0 0 0 0 0 0 0 0 0 0 0.0027007 0.016164 -0.03709 0.0068487 0 0 0 0 0
3.0352 0.0022746 0.0043847 -0.020119 0.044572 0 0.075144 0.0049521 0.0081324 -0.022833 0.036628 -0.11751 -0.33453 0 0 0 0 0 0 0 0 0 0 0 0 0 0 0 0 0 0.019236 0.015922 -0.029322 0.045048 0 0 0 0 0
3.0391 -0.00038675 0.0019 -0.035039 0.064074 0 0.053038 -0.0010607 0.013613 -0.034464 0.035356 -0.092922 -0.31743 0 0 0 0 0 0 0 0 0 0 0 0 0 0 0 0 0 0.01981 0.0059571 -0.021237 0.04026 0 0 0 0 0
3.043 0.00011642 0.0019125 0.0053969 0.035408 0 -0.0048504 -0.0062924 -0.00029952 -0.039274 0.012284 -0.030653 -0.30448 0 0 0 0 0 0 0 0 0 0 0 0 0 0 0 0 0 0.0044664 -0.0038428 -0.011286 -0.0035083 0 0 0 0 0
3.0469 0.0040974 0.0051074 0.040052 -0.01611 0 -0.060375 -0.0050778 -0.015488 -0.024556 -0.017224 0.034585 -0.30454 0 0 0 0 0 0 0 0 0 0 0 0 0 0 0 0 0 -0.012677 -0.0054672 0.00011854 -0.050478 0 0 0 0 0
3.0508 0.0092128 0.0096834 0.023301 -0.047682 0 -0.07468 0.0021916 -0.01237 0.0090533 -0.029942 0.067514 -0.3176 0 0 0 0 0 0 0 0 0 0 0 0 0 0 0 0 0 -0.015902 0.001336 0.010864 -0.060899 0 0 0 0 0
3.0547 0.012428 0.012683 -0.019105 -0.032453 0 -0.034381 0.010262 0.011302 0.042148 -0.011135 0.05781 -0.33494 0 0 0 0 0 0 0 0 0 0 0 0 0 0 0 0 0 -0.0018008 0.010686 0.019677 -0.021912 0 0 0 0 0
3.0586 0.012608 0.012355 -0.026414 0.019215 0 0.0368 0.014527 0.037864 0.05072 0.030236 0.026993 -0.34557 0 0 0 0 0 0 0 0 0 0 0 0 0 0 0 0 0 0.018344 0.016514 0.027283 0.042833 0 0 0 0 0
3.0625 0.011319 0.0094994 0.01798 0.067411 0 0.091411 0.014879 0.046251 0.029515 0.063399 0.010614 -0.34378 0 0 0 0 0 0 0 0 0 0 0 0 0 0 0 0 0 0.029371 0.016728 0.034815 0.09122 0 0 0 0 0
3.0664 0.011054 0.0066049 0.063794 0.073716 0 0.09079 0.014362 0.031856 0.00095854 0.058972 0.029409 -0.33243 0 0 0 0 0 0 0 0 0 0 0 0 0 0 0 0 0 0.02543 0.012896 0.041754 0.093247 0 0 0 0 0
3.0703 0.012516 0.0055808 0.054768 0.031487 0 0.034393 0.014944 0.010698 -0.0026521 0.015994 0.072643 -0.31966 0 0 0 0 0 0 0 0 0 0 0 0 0 0 0 0 0 0.013394 0.0075694 0.046097 0.05098 0 0 0 0 0
3.0742 0.013624 0.0061134 -0.0023397 -0.028572 0 -0.037914 0.015327 0.0040462 0.030574 -0.033439 0.10718 -0.31232 0 0 0 0 0 0 0 0 0 0 0 0 0 0 0 0 0 0.0046455 0.0025967 0.04646 -0.0053245 0 0 0 0 0
3.0781 0.011354 0.0060927 -0.045105 -0.062139 0 -0.075173 0.012791 0.018284 0.078062 -0.05022 0.10462 -0.31126 0 0 0 0 0 0 0 0 0 0 0 0 0 0 0 0 0 0.0043311 -0.00082524 0.043227 -0.039965 0 0 0 0 0
3.082 0.0048442 0.0036995 -0.029916 -0.045602 0 -0.054454 0.0064794 0.03891 0.099846 -0.023099 0.063775 -0.31206 0 0 0 0 0 0 0 0 0 0 0 0 0 0 0 0 0 0.0082369 -0.0019432 0.037142 -0.036104 0 0 0 0 0
3.0859 -0.0031069 -0.00070247 0.016981 0.0060916 0 0.0022029 -0.0015053 0.043789 0.072436 0.020875 0.010347 -0.30983 0 0 0 0 0 0 0 0 0 0 0 0 0 0 0 0 0 0.008846 -0.00099506 0.027238 -0.00504 0 0 0 0 0
3.0898 -0.007785 -0.0045571 0.033347 0.051788 0 0.047412 -0.0078181 0.023001 0.0092377 0.041569 -0.025048 -0.30396 0 0 0 0 0 0 0 0 0 0 0 0 0 0 0 0 0 0.0033697 0.00054055 0.011321 0.024612 0 0 0 0 0
3.0938 -0.0063185 -0.0051158 -0.0019515 0.056355 0 0.047825 -0.010209 -0.012578 -0.050221 0.022989 -0.031068 -0.29895 0 0 0 0 0 0 0 0 0 0 0 0 0 0 0 0 0 -0.0041254 0.001116 -0.010638 0.029034 0 0 0 0 0
3.0977 -0.0003746 -0.0019052 -0.042662 0.017219 0 0.0095204 -0.0085577 -0.040735 -0.072027 -0.013476 -0.021999 -0.30094 0 0 0 0 0 0 0 0 0 0 0 0 0 0 0 0 0 -0.0076193 0.00070552 -0.033775 0.0063293 0 0 0 0 0
3.1016 0.0046169 0.0023778 -0.032278 -0.03499 0 -0.031279 -0.0047687 -0.046186 -0.053283 -0.031897 -0.022216 -0.31275 0 0 0 0 0 0 0 0 0 0 0 0 0 0 0 0 0 -0.0055135 0.00058792 -0.050083 -0.023826 0 0 0 0 0
3.1055 0.0034122 0.0035308 0.02393 -0.061062 0 -0.041855 -0.0022733 -0.031833 -0.021471 -0.017089 -0.043391 -0.33098 0 0 0 0 0 0 0 0 0 0 0 0 0 0 0 0 0 -0.0023291 0.0010286 -0.054054 -0.037537 0 0 0 0 0
3.1094 -0.0047859 -0.00085816 0.059899 -0.043367 0 -0.020262 -0.0046688 -0.014492 -0.010549 0.012501 -0.0743 -0.34707 0 0 0 0 0 0 0 0 0 0 0 0 0 0 0 0 0 -0.0044621 -0.00032295 -0.047187 -0.027083 0 0 0 0 0
3.1133 -0.015057 -0.0088902 0.02471 0.001442 0 0.0067559 -0.012817 -0.0099939 -0.03379 0.025213 -0.091357 -0.35184 0 0 0 0 0 0 0 0 0 0 0 0 0 0 0 0 0 -0.013931 -0.0064218 -0.036785 -0.0071995 0 0 0 0 0
3.1172 -0.019736 -0.014849 -0.054178 0.036106 0 0.010905 -0.022101 -0.020425 -0.073509 0.0076056 -0.080006 -0.3411 0 0 0 0 0 0 0 0 0 0 0 0 0 0 0 0 0 -0.025421 -0.016297 -0.029758 -0.0011853 0 0 0 0 0
3.1211 -0.013805 -0.012953 -0.095374 0.03201 0 -0.011091 -0.023613 -0.033381 -0.094347 -0.024019 -0.048215 -0.31913 0 0 0 0 0 0 0 0 0 0 0 0 0 0 0 0 0 -0.029228 -0.02304 -0.027083 -0.018293 0 0 0 0 0
3.125 0.0010513 -0.0019679 -0.050411 -0.008001 0 -0.03463 -0.010749 -0.032992 -0.070579 -0.040653 -0.020252 -0.29792 0 0 0 0 0 0 0 0 0 0 0 0 0 0 0 0 0 -0.018393 -0.018132 -0.023934 -0.04276 0 0 0 0 0
3.1289 0.016799 0.012883 0.043467 -0.050522 0 -0.029512 0.013231 -0.013507 -0.008285 -0.027046 -0.015637 -0.29147 0 0 0 0 0 0 0 0 0 0 0 0 0 0 0 0 0 0.0048381 0.00029636 -0.01502 -0.045903 0 0 0 0 0
3.1328 0.023953 0.022717 0.10193 -0.056521 0 0.012219 0.034429 0.015341 0.054976 0.0071293 -0.030774 -0.30738 0 0 0 0 0 0 0 0 0 0 0 0 0 0 0 0 0 0.028361 0.022896 0.00019258 -0.012312 0 0 0 0 0
3.1367 0.017829 0.020935 0.078774 -0.012793 0 0.065989 0.037476 0.035444 0.076228 0.03781 -0.039338 -0.34074 0 0 0 0 0 0 0 0 0 0 0 0 0 0 0 0 0 0.037125 0.03395 0.017136 0.042707 0 0 0 0 0
3.1406 0.0018029 0.0080276 0.0051964 0.05389 0 0.090659 0.018346 0.034529 0.042111 0.045328 -0.012872 -0.37502 0 0 0 0 0 0 0 0 0 0 0 0 0 0 0 0 0 0.023822 0.023171 0.030402 0.081342 0 0 0 0 0
3.1445 -0.014818 -0.0085176 -0.052578 0.093033 0 0.059379 -0.010581 0.016261 -0.015447 0.025621 0.053566 -0.39144 0 0 0 0 0 0 0 0 0 0 0 0 0 0 0 0 0 -0.0043534 -0.0050284 0.03802 0.072398 0 0 0 0 0
3.1484 -0.022833 -0.019239 -0.061923 0.06798 0 -0.017228 -0.028921 -0.0021677 -0.040676 -0.010044 0.13149 -0.38181 0 0 0 0 0 0 0 0 0 0 0 0 0 0 0 0 0 -0.02902 -0.033153 0.041712 0.017938 0 0 0 0 0
3.1523 -0.018795 -0.018863 -0.042819 -0.01249 0 -0.093501 -0.023909 -0.003648 -0.00032965 -0.04143 0.17493 -0.35566 0 0 0 0 0 0 0 0 0 0 0 0 0 0 0 0 0 -0.032885 -0.042626 0.043459 -0.045005 0 0 0 0 0
3.1563 -0.0063829 -0.0090539 -0.027217 -0.094813 0 -0.11756 -6.9687e-05 0.014704 0.082863 -0.047852 0.1525 -0.33461 0 0 0 0 0 0 0 0 0 0 0 0 0 0 0 0 0 -0.012254 -0.027002 0.042321 -0.070185 0 0 0 0 0
3.1602 0.007012 0.0038202 -0.017366 -0.11721 0 -0.068037 0.025118 0.038544 0.14237 -0.01905 0.072183 -0.33624 0 0 0 0 0 0 0 0 0 0 0 0 0 0 0 0 0 0.020028 0.0037844 0.034915 -0.036021 0 0 0 0 0
3.1641 0.015429 0.013493 0.0064563 -0.056862 0 0.027607 0.035245 0.047339 0.12101 0.034555 -0.021136 -0.35929 0 0 0 0 0 0 0 0 0 0 0 0 0 0 0 0 0 0.043801 0.030896 0.019188 0.037822 0 0 0 0 0
3.168 0.017322 0.017225 0.045971 0.04911 0 0.10886 0.0265 0.03074 0.021716 0.081979 -0.075263 -0.38299 0 0 0 0 0 0 0 0 0 0 0 0 0 0 0 0 0 0.045782 0.0395 -0.0020241 0.10298 0 0 0 0 0
3.1719 0.014787 0.015823 0.070132 0.12807 0 0.12315 0.0079997 -0.0029157 -0.089604 0.089077 -0.066436 -0.38321 0 0 0 0 0 0 0 0 0 0 0 0 0 0 0 0 0 0.027749 0.027448 -0.021092 0.11453 0 0 0 0 0
3.1758 0.01063 0.011426 0.048315 0.1251 0 0.062921 -0.0073273 -0.032678 -0.13501 0.044607 -0.014646 -0.353 0 0 0 0 0 0 0 0 0 0 0 0 0 0 0 0 0 0.0032036 0.0044003 -0.029818 0.060421 0 0 0 0 0
3.1797 0.006198 0.0056476 -0.0090624 0.044287 0 -0.029439 -0.012347 -0.040516 -0.08698 -0.026854 0.032694 -0.3098 0 0 0 0 0 0 0 0 0 0 0 0 0 0 0 0 0 -0.013475 -0.016367 -0.025024 -0.03101 0 0 0 0 0
3.1836 0.0014965 -0.0005539 -0.054799 -0.054933 0 -0.093065 -0.0086098 -0.024122 0.010707 -0.080128 0.035883 -0.28192 0 0 0 0 0 0 0 0 0 0 0 0 0 0 0 0 0 -0.016274 -0.026563 -0.011562 -0.10895 0 0 0 0 0
3.1875 -0.0033053 -0.0060477 -0.052432 -0.10363 0 -0.092068 -0.002481 0.0021726 0.080052 -0.083157 -0.009739 -0.28538 0 0 0 0 0 0 0 0 0 0 0 0 0 0 0 0 0 -0.0090272 -0.026096 -0.00027142 -0.13136 0 0 0 0 0
3.1914 -0.0069167 -0.0092411 -0.01273 -0.074974 0 -0.037734 0.0005436 0.01798 0.070494 -0.040763 -0.073553 -0.31167 0 0 0 0 0 0 0 0 0 0 0 0 0 0 0 0 0 -0.00014574 -0.020063 -0.0015835 -0.089764 0 0 0 0 0
3.1953 -0.0075173 -0.0088159 0.022123 -0.0012115 0 0.025537 -0.0010065 0.010723 -0.006334 0.012352 -0.11422 -0.3375 0 0 0 0 0 0 0 0 0 0 0 0 0 0 0 0 0 0.0038754 -0.013251 -0.018495 -0.012705 0 0 0 0 0
3.1992 -0.0042196 -0.0046763 0.025981 0.055601 0 0.056041 -0.0047794 -0.016347 -0.092582 0.041976 -0.10871 -0.34676 0 0 0 0 0 0 0 0 0 0 0 0 0 0 0 0 0 0.0016696 -0.0068828 -0.04361 0.053622 0 0 0 0 0
3.2031 0.0019632 0.0018046 0.011787 0.053465 0 0.04274 -0.0068105 -0.046271 -0.13095 0.039775 -0.064785 -0.34327 0 0 0 0 0 0 0 0 0 0 0 0 0 0 0 0 0 -0.0037059 0.00030839 -0.062725 0.074681 0 0 0 0 0
3.207 0.0083517 0.0082678 0.0068744 0.00089779 0 0.00627 -0.0043784 -0.058756 -0.10229 0.022377 -0.010741 -0.34252 0 0 0 0 0 0 0 0 0 0 0 0 0 0 0 0 0 -0.0075301 0.0085043 -0.063117 0.047592 0 0 0 0 0
3.2109 0.011743 0.012052 0.015596 -0.053941 0 -0.02227 0.0016495 -0.042758 -0.030142 0.0096219 0.026606 -0.35212 0 0 0 0 0 0 0 0 0 0 0 0 0 0 0 0 0 -0.0064168 0.014553 -0.041184 -0.00098469 0 0 0 0 0
3.2148 0.0097988 0.010903 0.016673 -0.06362 0 -0.024691 0.0066067 -0.0039972 0.042023 0.0059888 0.038443 -0.36254 0 0 0 0 0 0 0 0 0 0 0 0 0 0 0 0 0 -0.00048056 0.013539 -0.0044174 -0.036395 0 0 0 0 0
3.2188 0.0022064 0.0039716 -0.0041405 -0.018124 0 -0.0048915 0.0050749 0.037683 0.078872 0.0020398 0.034957 -0.3583 0 0 0 0 0 0 0 0 0 0 0 0 0 0 0 0 0 0.0063666 0.0031021 0.033204 -0.04051 0 0 0 0 0
3.2227 -0.0087695 -0.0070709 -0.030896 0.04921 0 0.018016 -0.0043194 0.060522 0.070296 -0.0099845 0.033291 -0.33726 0 0 0 0 0 0 0 0 0 0 0 0 0 0 0 0 0 0.0087706 -0.013325 0.058691 -0.021352 0 0 0 0 0
3.2266 -0.018861 -0.017922 -0.035537 0.088081 0 0.02397 -0.016507 0.055064 0.033081 -0.025439 0.043163 -0.31619 0 0 0 0 0 0 0 0 0 0 0 0 0 0 0 0 0 0.0039672 -0.027574 0.065378 -0.0021169 0 0 0 0 0
3.2305 -0.023738 -0.023554 -0.014643 0.068163 0 0.0044435 -0.023117 0.029891 -0.00098136 -0.032059 0.060303 -0.31492 0 0 0 0 0 0 0 0 0 0 0 0 0 0 0 0 0 -0.0056159 -0.031806 0.053822 -4.5477e-05 0 0 0 0 0
3.2344 -0.021502 -0.021447 0.0035878 -0.00016576 0 -0.031885 -0.01933 0.0038234 -0.0062148 -0.022956 0.071018 -0.33549 0 0 0 0 0 0 0 0 0 0 0 0 0 0 0 0 0 -0.013951 -0.023791 0.029655 -0.01276 0 0 0 0 0
3.2383 -0.013971 -0.013629 -0.0061701 -0.07413 0 -0.062653 -0.0083584 -0.0094391 0.017001 -0.0032374 0.063441 -0.35912 0 0 0 0 0 0 0 0 0 0 0 0 0 0 0 0 0 -0.016351 -0.008302 0.00098514 -0.022399 0 0 0 0 0
3.2422 -0.0054149 -0.0053325 -0.032637 -0.10813 0 -0.064666 0.0011548 -0.010994 0.039543 0.015147 0.036869 -0.36552 0 0 0 0 0 0 0 0 0 0 0 0 0 0 0 0 0 -0.013289 0.0063132 -0.023656 -0.012826 0 0 0 0 0
3.2461 0.00059392 -0.00090416 -0.039258 -0.083541 0 -0.030598 0.0028918 -0.012067 0.0265 0.02294 0.0023251 -0.35462 0 0 0 0 0 0 0 0 0 0 0 0 0 0 0 0 0 -0.0092083 0.013567 -0.037486 0.015058 0 0 0 0 0
3.25 0.0036471 -0.00040935 -0.0096588 -0.019198 0 0.022261 -0.0014612 -0.019883 -0.028437 0.017953 -0.025981 -0.34725 0 0 0 0 0 0 0 0 0 0 0 0 0 0 0 0 0 -0.0073968 0.012269 -0.037897 0.042506 0 0 0 0 0
3.2539 0.0060688 -0.0001063 0.028635 0.043505 0 0.061124 -0.0042098 -0.028644 -0.088776 0.0031136 -0.041334 -0.36341 0 0 0 0 0 0 0 0 0 0 0 0 0 0 0 0 0 -0.0063478 0.0060658 -0.027656 0.047058 0 0 0 0 0
3.2578 0.0099589 0.0035457 0.034539 0.069632 0 0.061208 0.00050222 -0.025548 -0.10128 -0.016193 -0.048192 -0.40125 0 0 0 0 0 0 0 0 0 0 0 0 0 0 0 0 0 -0.0018153 0.00027624 -0.013327 0.020317 0 0 0 0 0
3.2617 0.014599 0.010152 0.0036265 0.053312 0 0.02547 0.010625 -0.0062249 -0.045129 -0.032322 -0.055455 -0.43891 0 0 0 0 0 0 0 0 0 0 0 0 0 0 0 0 0 0.007332 -0.0013064 -0.0016349 -0.024341 0 0 0 0 0
3.2656 0.016901 0.015589 -0.023791 0.01808 0 -0.017367 0.017861 0.016883 0.041176 -0.036276 -0.065532 -0.45713 0 0 0 0 0 0 0 0 0 0 0 0 0 0 0 0 0 0.01594 0.0021297 0.0034665 -0.05992 0 0 0 0 0
3.2695 0.014585 0.015987 -0.01017 -0.0044111 0 -0.03624 0.015493 0.023746 0.086627 -0.022689 -0.070149 -0.45754 0 0 0 0 0 0 0 0 0 0 0 0 0 0 0 0 0 0.016351 0.008804 0.0011825 -0.063857 0 0 0 0 0
3.2734 0.0089505 0.011568 0.031848 -0.00010688 0 -0.022196 0.0049796 0.0062294 0.049991 0.0043339 -0.058029 -0.45723 0 0 0 0 0 0 0 0 0 0 0 0 0 0 0 0 0 0.0061621 0.015742 -0.007203 -0.033029 0 0 0 0 0
3.2773 0.0042754 0.0065454 0.051871 0.017953 0 0.0078757 -0.0047731 -0.021436 -0.038798 0.031822 -0.027609 -0.46682 0 0 0 0 0 0 0 0 0 0 0 0 0 0 0 0 0 -0.0078181 0.020373 -0.018492 0.014696 0 0 0 0 0
3.2813 0.0042093 0.0052404 0.023125 0.023688 0 0.029907 -0.0047177 -0.033177 -0.10027 0.04682 0.0083852 -0.47764 0 0 0 0 0 0 0 0 0 0 0 0 0 0 0 0 0 -0.014142 0.021695 -0.026708 0.052958 0 0 0 0 0
3.2852 0.008527 0.0082688 -0.020714 0.0031563 0 0.033944 0.0068543 -0.014239 -0.07436 0.045841 0.032814 -0.47314 0 0 0 0 0 0 0 0 0 0 0 0 0 0 0 0 0 -0.0063268 0.020424 -0.024037 0.064075 0 0 0 0 0
3.2891 0.013385 0.012432 -0.022217 -0.031125 0 0.027621 0.022743 0.024635 0.025395 0.035424 0.04006 -0.45139 0 0 0 0 0 0 0 0 0 0 0 0 0 0 0 0 0 0.011203 0.017934 -0.0055268 0.048685 0 0 0 0 0
3.293 0.014819 0.014096 0.028559 -0.049381 0 0.021756 0.032059 0.055958 0.12299 0.023584 0.041911 -0.43226 0 0 0 0 0 0 0 0 0 0 0 0 0 0 0 0 0 0.026402 0.014793 0.025345 0.021975 0 0 0 0 0
3.2969 0.012119 0.012471 0.074554 -0.029695 0 0.016855 0.027976 0.059481 0.14624 0.012085 0.055721 -0.43927 0 0 0 0 0 0 0 0 0 0 0 0 0 0 0 0 0 0.029212 0.010325 0.056349 0.00099215 0 0 0 0 0
3.3008 0.007996 0.0096404 0.054521 0.022227 0 0.006128 0.01253 0.039184 0.087426 -0.0017636 0.084942 -0.47452 0 0 0 0 0 0 0 0 0 0 0 0 0 0 0 0 0 0.019068 0.0038654 0.074042 -0.0063827 0 0 0 0 0
3.3047 0.0056866 0.0078129 -0.020341 0.075143 0 -0.010378 -0.0045429 0.017967 0.0044083 -0.016767 0.11151 -0.51405 0 0 0 0 0 0 0 0 0 0 0 0 0 0 0 0 0 0.0042914 -0.0034373 0.073652 -0.0030899 0 0 0 0 0
3.3086 0.0060568 0.0070153 -0.069154 0.094281 0 -0.019978 -0.012031 0.015842 -0.034553 -0.024369 0.10977 -0.52957 0 0 0 0 0 0 0 0 0 0 0 0 0 0 0 0 0 -0.0051934 -0.0084231 0.061857 0.0036778 0 0 0 0 0
3.3125 0.0073998 0.0056365 -0.029887 0.065609 0 -0.009749 -0.0046995 0.032238 -0.0089818 -0.016133 0.0707 -0.51468 0 0 0 0 0 0 0 0 0 0 0 0 0 0 0 0 0 -0.0051346 -0.0081403 0.048928 0.0095865 0 0 0 0 0
3.3164 0.007703 0.0028999 0.063402 0.0044022 0 0.015758 0.012756 0.047865 0.043411 0.0052666 0.013618 -0.4892 0 0 0 0 0 0 0 0 0 0 0 0 0 0 0 0 0 0.0012129 -0.0026872 0.037757 0.014482 0 0 0 0 0
3.3203 0.0067676 0.00028232 0.10852 -0.056172 0 0.033588 0.028284 0.042835 0.066767 0.024889 -0.027387 -0.47832 0 0 0 0 0 0 0 0 0 0 0 0 0 0 0 0 0 0.0068161 0.0042743 0.021587 0.018637 0 0 0 0 0
3.3242 0.0060868 0.00020567 0.046695 -0.085988 0 0.023481 0.030561 0.013885 0.036078 0.027861 -0.031747 -0.48915 0 0 0 0 0 0 0 0 0 0 0 0 0 0 0 0 0 0.0063061 0.0083494 -0.0061279 0.019779 0 0 0 0 0
3.3281 0.0069468 0.0034126 -0.064495 -0.073689 0 -0.009244 0.017257 -0.023455 -0.027095 0.013627 -0.010231 -0.50743 0 0 0 0 0 0 0 0 0 0 0 0 0 0 0 0 0 -0.00061708 0.0082084 -0.039774 0.014857 0 0 0 0 0
3.332 0.0089631 0.0078756 -0.10498 -0.029337 0 -0.034624 -0.002884 -0.04739 -0.078331 -0.0030791 0.0043065 -0.51483 0 0 0 0 0 0 0 0 0 0 0 0 0 0 0 0 0 -0.0091563 0.0066323 -0.061531 0.0042736 0 0 0 0 0
3.3359 0.010501 0.010428 -0.022216 0.023953 0 -0.025429 -0.016414 -0.045337 -0.086176 -0.0066334 -0.014203 -0.50698 0 0 0 0 0 0 0 0 0 0 0 0 0 0 0 0 0 -0.012279 0.00751 -0.05596 -0.0070575 0 0 0 0 0
3.3398 0.010285 0.0094708 0.10442 0.06234 0 0.01473 -0.015439 -0.021086 -0.050571 0.0037954 -0.061583 -0.49456 0 0 0 0 0 0 0 0 0 0 0 0 0 0 0 0 0 -0.0052807 0.01153 -0.026048 -0.013963 0 0 0 0 0
3.3438 0.0084191 0.0061317 0.14164 0.071418 0 0.051514 -0.0034848 0.0089835 0.0033483 0.013414 -0.10556 -0.48994 0 0 0 0 0 0 0 0 0 0 0 0 0 0 0 0 0 0.010029 0.014913 0.0060786 -0.016227 0 0 0 0 0
3.3477 0.0059518 0.0029698 0.044198 0.051167 0 0.05026 0.0080428 0.02611 0.043749 0.0071253 -0.11147 -0.49518 0 0 0 0 0 0 0 0 0 0 0 0 0 0 0 0 0 0.024673 0.012837 0.016589 -0.018461 0 0 0 0 0
3.3516 0.003787 0.0017216 -0.09271 0.014675 0 0.0085322 0.0097538 0.019804 0.049118 -0.014052 -0.069988 -0.50229 0 0 0 0 0 0 0 0 0 0 0 0 0 0 0 0 0 0.027532 0.0046172 0.00020351 -0.023703 0 0 0 0 0
3.3555 0.0021479 0.0021816 -0.13096 -0.018892 0 -0.040275 0.0018781 -0.0056022 0.018442 -0.031801 -0.0044564 -0.5021 0 0 0 0 0 0 0 0 0 0 0 0 0 0 0 0 0 0.013928 -0.0043879 -0.025798 -0.027247 0 0 0 0 0
3.3594 0.00085524 0.0028506 -0.034502 -0.034297 0 -0.055933 -0.0069775 -0.032124 -0.027095 -0.026183 0.046964 -0.49131 0 0 0 0 0 0 0 0 0 0 0 0 0 0 0 0 0 -0.0089109 -0.0065482 -0.03757 -0.018496 0 0 0 0 0
3.3633 -0.00029615 0.002301 0.09386 -0.028058 0 -0.026185 -0.0083658 -0.03858 -0.05417 0.0059694 0.059577 -0.47343 0 0 0 0 0 0 0 0 0 0 0 0 0 0 0 0 0 -0.025579 0.0012946 -0.025288 0.0086144 0 0 0 0 0
3.3672 -0.0015518 1.4396e-05 0.12294 -0.009331 0 0.023584 -0.0017185 -0.016044 -0.03866 0.046112 0.039095 -0.45688 0 0 0 0 0 0 0 0 0 0 0 0 0 0 0 0 0 -0.024236 0.013883 0.00084209 0.045451 0 0 0 0 0
3.3711 -0.0032105 -0.0035335 0.030493 0.0068913 0 0.052637 0.0057883 0.022689 0.014141 0.066485 0.015215 -0.45274 0 0 0 0 0 0 0 0 0 0 0 0 0 0 0 0 0 -0.0069485 0.020367 0.023158 0.069667 0 0 0 0 0
3.375 -0.0051114 -0.0070474 -0.079924 0.0098434 0 0.037999 0.0067012 0.049941 0.069335 0.049909 0.017347 -0.46992 0 0 0 0 0 0 0 0 0 0 0 0 0 0 0 0 0 0.011336 0.012472 0.033515 0.059844 0 0 0 0 0
3.3789 -0.006009 -0.0086735 -0.095849 -0.00023369 0 -0.0090567 0.0007615 0.044555 0.088215 0.0024154 0.050675 -0.50674 0 0 0 0 0 0 0 0 0 0 0 0 0 0 0 0 0 0.015657 -0.0080326 0.037691 0.013903 0 0 0 0 0
3.3828 -0.0039633 -0.0067136 -0.014535 -0.012725 0 -0.053495 -0.0047047 0.011387 0.060866 -0.049292 0.090526 -0.54611 0 0 0 0 0 0 0 0 0 0 0 0 0 0 0 0 0 0.0047043 -0.028756 0.044698 -0.044041 0 0 0 0 0
3.3867 0.0019432 -0.00083551 0.064933 -0.013989 0 -0.062445 -0.0017728 -0.019892 0.015016 -0.073365 0.10023 -0.56329 0 0 0 0 0 0 0 0 0 0 0 0 0 0 0 0 0 -0.0078092 -0.034388 0.054142 -0.076561 0 0 0 0 0
3.3906 0.0099745 0.0071214 0.059537 0.0031258 0 -0.026837 0.010265 -0.019177 -0.010203 -0.052151 0.060403 -0.54466 0 0 0 0 0 0 0 0 0 0 0 0 0 0 0 0 0 -0.0062932 -0.017727 0.055516 -0.058542 0 0 0 0 0
3.3945 0.016173 0.013835 -0.0071477 0.033167 0 0.033668 0.023464 0.016167 -0.0022262 0.0056349 -0.012414 -0.50113 0 0 0 0 0 0 0 0 0 0 0 0 0 0 0 0 0 0.010997 0.014056 0.039531 0.0028478 0 0 0 0 0
3.3984 0.017108 0.01656 -0.04188 0.059366 0 0.082815 0.027537 0.05598 0.013174 0.067916 -0.074059 -0.4611 0 0 0 0 0 0 0 0 0 0 0 0 0 0 0 0 0 0.02906 0.043136 0.0088907 0.070036 0 0 0 0 0
3.4023 0.012691 0.014916 0.0026867 0.062795 0 0.089284 0.018439 0.062184 0.00022804 0.09778 -0.084528 -0.4467 0 0 0 0 0 0 0 0 0 0 0 0 0 0 0 0 0 0.029783 0.052773 -0.022639 0.099613 0 0 0 0 0
3.4063 0.0062982 0.010796 0.071172 0.035162 0 0.046544 0.0018888 0.023313 -0.045678 0.07752 -0.039848 -0.45594 0 0 0 0 0 0 0 0 0 0 0 0 0 0 0 0 0 0.0096938 0.038721 -0.041162 0.072783 0 0 0 0 0
3.4102 0.0018349 0.0064984 0.073078 -0.012744 0 -0.020556 -0.011047 -0.032964 -0.08722 0.021717 0.022407 -0.46838 0 0 0 0 0 0 0 0 0 0 0 0 0 0 0 0 0 -0.015415 0.011742 -0.042251 0.0089808 0 0 0 0 0
3.4141 0.00048021 0.0029677 -0.006166 -0.054358 0 -0.069409 -0.012493 -0.062485 -0.079406 -0.032156 0.05111 -0.46788 0 0 0 0 0 0 0 0 0 0 0 0 0 0 0 0 0 -0.024191 -0.010734 -0.031003 -0.048375 0 0 0 0 0
3.418 0.000261 -0.00017352 -0.082844 -0.06301 0 -0.068121 -0.0034374 -0.043198 -0.017234 -0.050853 0.022314 -0.45735 0 0 0 0 0 0 0 0 0 0 0 0 0 0 0 0 0 -0.0093895 -0.017262 -0.015154 -0.063772 0 0 0 0 0
3.4219 -0.0011988 -0.0031141 -0.069812 -0.030788 0 -0.019841 0.007811 0.0052469 0.051849 -0.029916 -0.040707 -0.45018 0 0 0 0 0 0 0 0 0 0 0 0 0 0 0 0 0 0.015034 -0.0094385 0.00012689 -0.03468 0 0 0 0 0
3.4258 -0.003696 -0.0047822 0.020803 0.023366 0 0.037629 0.012681 0.039227 0.067234 0.0046766 -0.085986 -0.45033 0 0 0 0 0 0 0 0 0 0 0 0 0 0 0 0 0 0.026369 0.0017239 0.011732 0.0095472 0 0 0 0 0
3.4297 -0.0044111 -0.0035743 0.087906 0.064423 0 0.060284 0.0089812 0.030322 0.011775 0.019872 -0.075493 -0.44622 0 0 0 0 0 0 0 0 0 0 0 0 0 0 0 0 0 0.013745 0.006188 0.016353 0.033192 0 0 0 0 0
3.4336 -0.00088301 0.00085844 0.055749 0.065035 0 0.033299 0.0019354 -0.0097925 -0.068165 0.0041951 -0.016201 -0.42663 0 0 0 0 0 0 0 0 0 0 0 0 0 0 0 0 0 -0.01207 0.0028052 0.011878 0.022632 0 0 0 0 0
3.4375 0.006134 0.0067796 -0.038376 0.025326 0 -0.01671 -0.00073138 -0.04113 -0.10053 -0.023374 0.046667 -0.39912 0 0 0 0 0 0 0 0 0 0 0 0 0 0 0 0 0 -0.028377 -0.0015687 0.0015026 -0.0054461 0 0 0 0 0
3.4414 0.012945 0.011519 -0.085355 -0.026635 0 -0.044487 0.0047282 -0.032374 -0.050487 -0.032042 0.067997 -0.38615 0 0 0 0 0 0 0 0 0 0 0 0 0 0 0 0 0 -0.020493 0.00013918 -0.0057838 -0.021326 0 0 0 0 0
3.4453 0.01605 0.013487 -0.028903 -0.054711 0 -0.025086 0.01525 0.011076 0.048309 -0.008267 0.039574 -0.39996 0 0 0 0 0 0 0 0 0 0 0 0 0 0 0 0 0 0.0060893 0.0082808 -0.0016234 -0.0086434 0 0 0 0 0
3.4492 0.014931 0.013034 0.069149 -0.040271 0 0.025153 0.023598 0.052954 0.12215 0.031251 -0.0055491 -0.42441 0 0 0 0 0 0 0 0 0 0 0 0 0 0 0 0 0 0.031326 0.016526 0.013585 0.022946 0 0 0 0 0
3.4531 0.011799 0.011465 0.099016 0.0054722 0 0.063835 0.023882 0.059278 0.11957 0.054267 -0.023061 -0.42762 0 0 0 0 0 0 0 0 0 0 0 0 0 0 0 0 0 0.037783 0.018042 0.029697 0.04805 0 0 0 0 0
3.457 0.0088924 0.009483 0.028782 0.050813 0 0.059572 0.01548 0.027963 0.052633 0.041617 0.0053773 -0.39486 0 0 0 0 0 0 0 0 0 0 0 0 0 0 0 0 0 0.023805 0.011564 0.035351 0.04769 0 0 0 0 0
3.4609 0.0063673 0.0067852 -0.059254 0.066572 0 0.017557 0.0028307 -0.01114 -0.016917 0.0037796 0.058959 -0.34617 0 0 0 0 0 0 0 0 0 0 0 0 0 0 0 0 0 0.0024526 0.001996 0.028258 0.023546 0 0 0 0 0
3.4648 0.0029259 0.0030578 -0.064565 0.045467 0 -0.027677 -0.0080295 -0.024096 -0.031834 -0.028942 0.097248 -0.31702 0 0 0 0 0 0 0 0 0 0 0 0 0 0 0 0 0 -0.010796 -0.0042226 0.016921 -0.0061332 0 0 0 0 0
3.4688 -0.0018215 -0.00099549 0.013999 0.0046857 0 -0.043242 -0.013135 -0.0024652 0.014087 -0.032804 0.093215 -0.3209 0 0 0 0 0 0 0 0 0 0 0 0 0 0 0 0 0 -0.0098599 -0.0042762 0.01183 -0.022597 0 0 0 0 0
3.4727 -0.0060891 -0.0038586 0.076501 -0.028352 0 -0.023792 -0.01207 0.031187 0.074744 -0.0096706 0.051785 -0.33433 0 0 0 0 0 0 0 0 0 0 0 0 0 0 0 0 0 -0.00024455 -0.00033723 0.014909 -0.019733 0 0 0 0 0
3.4766 -0.0072178 -0.0043665 0.040218 -0.035434 0 0.0087277 -0.006964 0.044774 0.093047 0.017183 0.0012127 -0.32154 0 0 0 0 0 0 0 0 0 0 0 0 0 0 0 0 0 0.0079884 0.0031487 0.017836 -0.0050215 0 0 0 0 0
3.4805 -0.0041397 -0.0024779 -0.059069 -0.018385 0 0.027319 -0.00042591 0.024673 0.047974 0.024956 -0.031773 -0.27295 0 0 0 0 0 0 0 0 0 0 0 0 0 0 0 0 0 0.0089428 0.0032471 0.010794 0.0090783 0 0 0 0 0
3.4844 0.0015909 0.001062 -0.1036 0.0051617 0 0.022046 0.0059695 -0.013989 -0.030564 0.010448 -0.040804 -0.21579 0 0 0 0 0 0 0 0 0 0 0 0 0 0 0 0 0 0.0042594 0.00037531 -0.0072033 0.014244 0 0 0 0 0
3.4883 0.0071295 0.00545 -0.030187 0.016616 0 0.0039862 0.011821 -0.041749 -0.087933 -0.009772 -0.038868 -0.18543 0 0 0 0 0 0 0 0 0 0 0 0 0 0 0 0 0 -0.00010759 -0.0025625 -0.026519 0.0097194 0 0 0 0 0
3.4922 0.010474 0.0098493 0.090263 0.010466 0 -0.0083747 0.016904 -0.039713 -0.088276 -0.016376 -0.041854 -0.18876 0 0 0 0 0 0 0 0 0 0 0 0 0 0 0 0 0 0.00022238 -0.0025798 -0.035041 0.00036356 0 0 0 0 0
3.4961 0.01128 0.012791 0.12678 -0.0027848 0 -0.0054824 0.020039 -0.013626 -0.040421 -0.0049576 -0.052793 -0.19907 0 0 0 0 0 0 0 0 0 0 0 0 0 0 0 0 0 0.0044141 0.0010775 -0.02829 -0.0072763 0 0 0 0 0
3.5 0.010016 0.012216 0.036275 -0.0066742 0 0.007679 0.019032 0.013067 0.012304 0.011171 -0.059992 -0.18649 0 0 0 0 0 0 0 0 0 0 0 0 0 0 0 0 0 0.0073695 0.0060006 -0.012448 -0.0086069 0 0 0 0 0
3.5039 0.0069628 0.006927 -0.083465 0.0061891 0 0.018309 0.012252 0.01943 0.028089 0.014295 -0.049151 -0.14936 0 0 0 0 0 0 0 0 0 0 0 0 0 0 0 0 0 0.0041852 0.0078742 0.0014103 -0.0035645 0 0 0 0 0
3.5078 0.0023952 -0.001628 -0.10103 0.026398 0 0.016696 0.00090967 0.0031994 -0.00072464 -0.0010966 -0.01802 -0.11275 0 0 0 0 0 0 0 0 0 0 0 0 0 0 0 0 0 -0.0052616 0.0036763 0.0058631 0.0030946 0 0 0 0 0
3.5117 -0.0025199 -0.0093236 -0.00069492 0.034342 0 0.0026269 -0.010174 -0.019267 -0.043567 -0.023139 0.019197 -0.098155 0 0 0 0 0 0 0 0 0 0 0 0 0 0 0 0 0 -0.015178 -0.0051623 0.0013266 0.0051052 0 0 0 0 0
3.5156 -0.0056713 -0.011846 0.097047 0.016651 0 -0.015611 -0.014945 -0.027585 -0.058294 -0.032755 0.041552 -0.099954 0 0 0 0 0 0 0 0 0 0 0 0 0 0 0 0 0 -0.017601 -0.012586 -0.0061722 0.00023451 0 0 0 0 0
3.5195 -0.0053809 -0.0079013 0.071678 -0.020765 0 -0.027157 -0.010611 -0.013876 -0.026638 -0.019811 0.037467 -0.094181 0 0 0 0 0 0 0 0 0 0 0 0 0 0 0 0 0 -0.0087596 -0.011975 -0.010268 -0.0066808 0 0 0 0 0
3.5234 -0.0019214 -0.00025827 -0.056295 -0.054521 0 -0.025182 -0.00059885 0.011645 0.030308 0.0085306 0.014191 -0.067382 0 0 0 0 0 0 0 0 0 0 0 0 0 0 0 0 0 0.0070011 -0.0018297 -0.0080912 -0.0071431 0 0 0 0 0
3.5273 0.0025634 0.0064701 -0.14205 -0.060142 0 -0.010622 0.0073434 0.029644 0.069264 0.033711 -0.0073513 -0.031349 0 0 0 0 0 0 0 0 0 0 0 0 0 0 0 0 0 0.019677 0.012002 -0.00079568 0.003118 0 0 0 0 0
3.5313 0.0058451 0.0093991 -0.0776 -0.030514 0 0.0088125 0.0072303 0.027522 0.060686 0.04034 -0.0086147 -0.007794 0 0 0 0 0 0 0 0 0 0 0 0 0 0 0 0 0 0.02133 0.020367 0.0083029 0.019079 0 0 0 0 0
3.5352 0.0073155 0.009126 0.081887 0.018212 0 0.023711 0.00015184 0.0095293 0.013782 0.027203 0.012314 -0.0024513 0 0 0 0 0 0 0 0 0 0 0 0 0 0 0 0 0 0.012803 0.018215 0.016142 0.029751 0 0 0 0 0
3.5391 0.0078697 0.0082903 0.17196 0.057856 0 0.028733 -0.0063226 -0.006871 -0.030493 0.0063716 0.03982 0.00065857 0 0 0 0 0 0 0 0 0 0 0 0 0 0 0 0 0 0.0031146 0.0087067 0.021518 0.027393 0 0 0 0 0
3.543 0.0082303 0.0085839 0.097723 0.06757 0 0.02481 -0.004823 -0.0056257 -0.033237 -0.0076421 0.053855 0.019088 0 0 0 0 0 0 0 0 0 0 0 0 0 0 0 0 0 0.001381 -6.5106e-05 0.025115 0.013933 0 0 0 0 0
3.5469 0.0077125 0.0091377 -0.060295 0.046566 0 0.016378 0.004769 0.013925 0.0095847 -0.0089371 0.045977 0.050866 0 0 0 0 0 0 0 0 0 0 0 0 0 0 0 0 0 0.0081913 -0.0027335 0.027889 -0.00143 0 0 0 0 0
3.5508 0.0049502 0.00766 -0.13316 0.011795 0 0.0067419 0.014587 0.035339 0.062685 -0.0026269 0.024901 0.077777 0 0 0 0 0 0 0 0 0 0 0 0 0 0 0 0 0 0.014591 -0.0011685 0.029008 -0.010483 0 0 0 0 0
3.5547 -9.128e-05 0.0030418 -0.048845 -0.015804 0 -0.003653 0.015609 0.037837 0.079492 0.0021156 0.0073595 0.088823 0 0 0 0 0 0 0 0 0 0 0 0 0 0 0 0 0 0.01022 -0.0012913 0.025434 -0.011591 0 0 0 0 0
3.5586 -0.0049933 -0.003037 0.089756 -0.025193 0 -0.014603 0.0061951 0.013816 0.040036 0.0011583 0.0028745 0.095601 0 0 0 0 0 0 0 0 0 0 0 0 0 0 0 0 0 -0.0063944 -0.0055497 0.014296 -0.007856 0 0 0 0 0
3.5625 -0.0060302 -0.0068312 0.12145 -0.019827 0 -0.022765 -0.0055004 -0.023267 -0.032017 -0.0015555 0.0059971 0.12068 0 0 0 0 0 0 0 0 0 0 0 0 0 0 0 0 0 -0.024851 -0.0091185 -0.003475 -0.0016421 0 0 0 0 0
3.5664 -0.0007414 -0.0048596 0.0081075 -0.011522 0 -0.022137 -0.0077902 -0.047888 -0.086889 0.00098243 0.0025031 0.17168 0 0 0 0 0 0 0 0 0 0 0 0 0 0 0 0 0 -0.030362 -0.0042482 -0.021713 0.007363 0 0 0 0 0
3.5703 0.010237 0.0039333 -0.12143 -0.0094765 0 -0.0087449 0.0048183 -0.041781 -0.086624 0.011229 -0.016484 0.23048 0 0 0 0 0 0 0 0 0 0 0 0 0 0 0 0 0 -0.015579 0.011319 -0.03193 0.018729 0 0 0 0 0
3.5742 0.023467 0.01746 -0.11423 -0.012492 0 0.014975 0.026707 -0.0081023 -0.033396 0.024207 -0.045065 0.27027 0 0 0 0 0 0 0 0 0 0 0 0 0 0 0 0 0 0.013218 0.030523 -0.028838 0.028025 0 0 0 0 0
3.5781 0.034621 0.031371 0.035873 -0.0096948 0 0.040634 0.045057 0.031242 0.03365 0.031785 -0.065761 0.28196 0 0 0 0 0 0 0 0 0 0 0 0 0 0 0 0 0 0.040567 0.04209 -0.013997 0.029306 0 0 0 0 0
3.582 0.040485 0.04095 0.1788 0.010369 0 0.058791 0.04914 0.05281 0.069673 0.02975 -0.062274 0.28214 0 0 0 0 0 0 0 0 0 0 0 0 0 0 0 0 0 0.052954 0.040006 0.0055102 0.021471 0 0 0 0 0
3.5859 0.039972 0.043183 0.16996 0.048062 0 0.063779 0.037512 0.049003 0.05829 0.021104 -0.031305 0.29543 0 0 0 0 0 0 0 0 0 0 0 0 0 0 0 0 0 0.047565 0.028381 0.02216 0.010827 0 0 0 0 0
3.5898 0.03414 0.038128 0.024494 0.087335 0 0.054977 0.018125 0.031495 0.02183 0.013012 0.015241 0.33157 0 0 0 0 0 0 0 0 0 0 0 0 0 0 0 0 0 0.032414 0.017286 0.032457 0.0057416 0 0 0 0 0
3.5938 0.025609 0.028766 -0.1035 0.1031 0 0.035479 0.0022569 0.018962 0.00036723 0.010861 0.058207 0.38071 0 0 0 0 0 0 0 0 0 0 0 0 0 0 0 0 0 0.01895 0.013922 0.037435 0.0086351 0 0 0 0 0
3.5977 0.017514 0.01924 -0.089298 0.078762 0 0.011123 -0.0026778 0.020829 0.017321 0.015003 0.082743 0.42837 0 0 0 0 0 0 0 0 0 0 0 0 0 0 0 0 0 0.013725 0.017496 0.039717 0.014491 0 0 0 0 0
3.6016 0.01211 0.012474 0.0334 0.021649 0 -0.0097042 0.0032659 0.031176 0.060001 0.022308 0.085776 0.47127 0 0 0 0 0 0 0 0 0 0 0 0 0 0 0 0 0 0.015284 0.021843 0.040471 0.017997 0 0 0 0 0
3.6055 0.0096693 0.0088808 0.11981 -0.03765 0 -0.018181 0.013877 0.036876 0.091053 0.029693 0.075651 0.51734 0 0 0 0 0 0 0 0 0 0 0 0 0 0 0 0 0 0.017484 0.022062 0.03895 0.020923 0 0 0 0 0
3.6094 0.0086852 0.0071124 0.077132 -0.064863 0 -0.010365 0.021302 0.031025 0.081032 0.035492 0.065316 0.57335 0 0 0 0 0 0 0 0 0 0 0 0 0 0 0 0 0 0.015523 0.018322 0.034423 0.030011 0 0 0 0 0
3.6133 0.007542 0.006101 -0.039637 -0.047026 0 0.0081638 0.02091 0.018938 0.034509 0.037972 0.063621 0.63616 0 0 0 0 0 0 0 0 0 0 0 0 0 0 0 0 0 0.0096919 0.014004 0.0282 0.046393 0 0 0 0 0
3.6172 0.006376 0.0064124 -0.098554 -0.0022372 0 0.024343 0.014024 0.012091 -0.01267 0.034139 0.06972 0.69666 0 0 0 0 0 0 0 0 0 0 0 0 0 0 0 0 0 0.0044408 0.011497 0.02374 0.058736 0 0 0 0 0
3.6211 0.0072493 0.009568 -0.039674 0.035459 0 0.027209 0.0070938 0.016965 -0.022908 0.021765 0.073802 0.74984 0 0 0 0 0 0 0 0 0 0 0 0 0 0 0 0 0 0.0042592 0.01057 0.024628 0.05048 0 0 0 0 0
3.625 0.012086 0.015952 0.066121 0.044191 0 0.017553 0.0074131 0.02965 0.011796 0.0032421 0.063875 0.79885 0 0 0 0 0 0 0 0 0 0 0 0 0 0 0 0 0 0.009986 0.010273 0.031758 0.016734 0 0 0 0 0
3.6289 0.020053 0.023369 0.10609 0.03098 0 0.0080144 0.017607 0.040298 0.063054 -0.013435 0.034562 0.85025 0 0 0 0 0 0 0 0 0 0 0 0 0 0 0 0 0 0.018276 0.010995 0.041553 -0.025969 0 0 0 0 0
3.6328 0.026966 0.0278 0.052583 0.021946 0 0.011897 0.032599 0.041759 0.088965 -0.019288 -0.0078761 0.90772 0 0 0 0 0 0 0 0 0 0 0 0 0 0 0 0 0 0.024087 0.01358 0.046725 -0.049405 0 0 0 0 0
3.6367 0.027747 0.025958 -0.016366 0.034881 0 0.030001 0.041915 0.033757 0.066777 -0.011517 -0.047959 0.97084 0 0 0 0 0 0 0 0 0 0 0 0 0 0 0 0 0 0.023786 0.016682 0.039857 -0.03667 0 0 0 0 0
3.6406 0.020196 0.017604 -0.017857 0.059761 0 0.047776 0.03657 0.019917 0.0085874 0.003415 -0.069518 1.0375 0 0 0 0 0 0 0 0 0 0 0 0 0 0 0 0 0 0.01661 0.016298 0.018233 0.0020718 0 0 0 0 0
3.6445 0.0069758 0.0058628 0.037323 0.065974 0 0.046316 0.015922 0.0027462 -0.050495 0.01435 -0.06485 1.1051 0 0 0 0 0 0 0 0 0 0 0 0 0 0 0 0 0 0.0042633 0.009211 -0.013277 0.036504 0 0 0 0 0
3.6484 -0.0059043 -0.004613 0.062617 0.030528 0 0.018226 -0.010867 -0.017117 -0.079076 0.01411 -0.038864 1.1698 0 0 0 0 0 0 0 0 0 0 0 0 0 0 0 0 0 -0.0099471 -0.0027652 -0.043933 0.040664 0 0 0 0 0
3.6523 -0.012911 -0.010195 0.0046343 -0.038008 0 -0.02492 -0.03041 -0.037156 -0.068898 0.0046814 -0.0062327 1.2285 0 0 0 0 0 0 0 0 0 0 0 0 0 0 0 0 0 -0.021477 -0.012619 -0.062949 0.01368 0 0 0 0 0
3.6563 -0.012145 -0.0098508 -0.08733 -0.10149 0 -0.059413 -0.033801 -0.050474 -0.03485 -0.0054742 0.016179 1.2835 0 0 0 0 0 0 0 0 0 0 0 0 0 0 0 0 0 -0.025206 -0.013223 -0.065358 -0.020988 0 0 0 0 0
3.6602 -0.0056166 -0.0049828 -0.11311 -0.11895 0 -0.064796 -0.021914 -0.049193 -0.00069259 -0.0089605 0.017497 1.3431 0 0 0 0 0 0 0 0 0 0 0 0 0 0 0 0 0 -0.017631 -0.003329 -0.053487 -0.035993 0 0 0 0 0
3.6641 0.0030605 0.002023 -0.035163 -0.076177 0 -0.036505 -0.0034026 -0.031396 0.016095 -0.004724 -0.0019232 1.4145 0 0 0 0 0 0 0 0 0 0 0 0 0 0 0 0 0 0.00011336 0.011222 -0.033383 -0.021716 0 0 0 0 0
3.668 0.011382 0.0094221 0.076231 0.0050063 0 0.011832 0.012557 -0.0043172 0.011748 0.0030125 -0.030314 1.494 0 0 0 0 0 0 0 0 0 0 0 0 0 0 0 0 0 0.021347 0.022364 -0.010074 0.0086185 0 0 0 0 0
3.6719 0.018959 0.016842 0.11737 0.082604 0 0.056409 0.022567 0.020365 -0.0042759 0.0097407 -0.049966 1.5674 0 0 0 0 0 0 0 0 0 0 0 0 0 0 0 0 0 0.037244 0.026261 0.013853 0.032186 0 0 0 0 0
3.6758 0.026427 0.024664 0.061292 0.12143 0 0.076272 0.029351 0.035193 -0.014992 0.014108 -0.046595 1.6237 0 0 0 0 0 0 0 0 0 0 0 0 0 0 0 0 0 0.042709 0.025515 0.035961 0.035078 0 0 0 0 0
3.6797 0.033591 0.03255 -0.017713 0.11175 0 0.064761 0.036634 0.041225 -0.0055673 0.017283 -0.017863 1.67 0 0 0 0 0 0 0 0 0 0 0 0 0 0 0 0 0 0.039644 0.025557 0.051964 0.021209 0 0 0 0 0
3.6836 0.038507 0.038365 -0.029049 0.069812 0 0.033522 0.0439 0.04409 0.025579 0.020497 0.02486 1.7286 0 0 0 0 0 0 0 0 0 0 0 0 0 0 0 0 0 0.03418 0.029067 0.057579 0.0069353 0 0 0 0 0
3.6875 0.038347 0.038754 0.036382 0.024155 0 0.0056495 0.0462 0.046571 0.061867 0.024063 0.06383 1.8175 0 0 0 0 0 0 0 0 0 0 0 0 0 0 0 0 0 0.030303 0.03359 0.05288 0.0078822 0 0 0 0 0
3.6914 0.031439 0.031426 0.10114 -0.0020653 0 0.00015435 0.039221 0.045964 0.077803 0.028017 0.086822 1.9318 0 0 0 0 0 0 0 0 0 0 0 0 0 0 0 0 0 0.026371 0.033999 0.043954 0.028029 0 0 0 0 0
3.6953 0.019032 0.017617 0.088928 -0.0030146 0 0.017335 0.024614 0.038865 0.059701 0.032044 0.09443 2.047 0 0 0 0 0 0 0 0 0 0 0 0 0 0 0 0 0 0.018363 0.026999 0.038807 0.05717 0 0 0 0 0
3.6992 0.0054324 0.0025592 0.0058791 0.0088257 0 0.037255 0.010143 0.0275 0.021194 0.034013 0.096599 2.1424 0 0 0 0 0 0 0 0 0 0 0 0 0 0 0 0 0 0.006433 0.013792 0.040731 0.077051 0 0 0 0 0
3.7031 -0.0038104 -0.0069329 -0.06982 0.01314 0 0.035498 0.0040351 0.019691 -0.0038813 0.029917 0.10129 2.2199 0 0 0 0 0 0 0 0 0 0 0 0 0 0 0 0 0 -0.0027738 -0.00059175 0.045738 0.072509 0 0 0 0 0
3.707 -0.004726 -0.0063615 -0.071684 -0.0016311 0 0.0054717 0.0085081 0.021614 0.010096 0.017655 0.10545 2.3005 0 0 0 0 0 0 0 0 0 0 0 0 0 0 0 0 0 -0.001448 -0.0099439 0.046919 0.041862 0 0 0 0 0
3.7109 0.0029499 0.0038254 -0.0088068 -0.026591 0 -0.032054 0.018404 0.030906 0.054817 0.0020282 0.0967 2.4006 0 0 0 0 0 0 0 0 0 0 0 0 0 0 0 0 0 0.011437 -0.0095759 0.041315 0.00021033 0 0 0 0 0
3.7148 0.015635 0.018698 0.053226 -0.036317 0 -0.043131 0.026057 0.037973 0.091128 -0.0055648 0.064526 2.5157 0 0 0 0 0 0 0 0 0 0 0 0 0 0 0 0 0 0.028101 0.0016698 0.032126 -0.028154 0 0 0 0 0
3.7188 0.027762 0.03179 0.064627 -0.0089878 0 -0.0090406 0.027633 0.034786 0.081962 0.0043201 0.011253 2.6277 0 0 0 0 0 0 0 0 0 0 0 0 0 0 0 0 0 0.038518 0.020184 0.024154 -0.025393 0 0 0 0 0
3.7227 0.034365 0.038188 0.03618 0.051382 0 0.0549 0.024927 0.022204 0.02634 0.028512 -0.046708 2.7252 0 0 0 0 0 0 0 0 0 0 0 0 0 0 0 0 0 0.038899 0.037876 0.017884 0.0061841 0 0 0 0 0
3.7266 0.032878 0.035861 0.014958 0.11042 0 0.10747 0.021419 0.0081266 -0.038196 0.049516 -0.088102 2.8151 0 0 0 0 0 0 0 0 0 0 0 0 0 0 0 0 0 0.033158 0.045105 0.009096 0.043388 0 0 0 0 0
3.7305 0.023438 0.025263 0.026399 0.1246 0 0.11112 0.017231 -0.0014395 -0.068463 0.047365 -0.098986 2.9129 0 0 0 0 0 0 0 0 0 0 0 0 0 0 0 0 0 0.026133 0.035825 -0.0054683 0.057042 0 0 0 0 0
3.7344 0.0082007 0.0085249 0.047875 0.074119 0 0.059048 0.0087176 -0.0085529 -0.053294 0.016488 -0.07931 3.0248 0 0 0 0 0 0 0 0 0 0 0 0 0 0 0 0 0 0.016748 0.01193 -0.022996 0.032833 0 0 0 0 0
3.7383 -0.0094616 -0.010824 0.037504 -0.018898 0 -0.021371 -0.0067036 -0.019838 -0.020501 -0.027573 -0.041336 3.1417 0 0 0 0 0 0 0 0 0 0 0 0 0 0 0 0 0 -0.00034078 -0.016843 -0.036292 -0.017482 0 0 0 0 0
3.7422 -0.025506 -0.028071 -0.017651 -0.10358 0 -0.089018 -0.025645 -0.037067 -0.0078227 -0.058833 -0.0032022 3.2515 0 0 0 0 0 0 0 0 0 0 0 0 0 0 0 0 0 -0.025896 -0.038227 -0.040791 -0.063565 0 0 0 0 0
3.7461 -0.035898 -0.038444 -0.084749 -0.1355 0 -0.115 -0.039436 -0.052438 -0.027494 -0.060393 0.018215 3.3515 0 0 0 0 0 0 0 0 0 0 0 0 0 0 0 0 0 -0.050365 -0.044496 -0.03904 -0.077471 0 0 0 0 0
3.75 -0.037814 -0.039149 -0.11357 -0.10608 0 -0.095267 -0.040472 -0.054494 -0.058495 -0.036044 0.013479 3.4486 0 0 0 0 0 0 0 0 0 0 0 0 0 0 0 0 0 -0.059324 -0.036235 -0.037331 -0.052535 0 0 0 0 0
3.7539 -0.031024 -0.030981 -0.080142 -0.043847 0 -0.045894 -0.028443 -0.039211 -0.070916 -0.0048625 -0.014827 3.5471 0 0 0 0 0 0 0 0 0 0 0 0 0 0 0 0 0 -0.046138 -0.020499 -0.038021 -0.00671 0 0 0 0 0
3.7578 -0.018455 -0.018054 -0.0065154 0.010753 0 0.0091784 -0.010619 -0.014885 -0.055031 0.014566 -0.051481 3.6423 0 0 0 0 0 0 0 0 0 0 0 0 0 0 0 0 0 -0.019224 -0.0055886 -0.036382 0.03086 0 0 0 0 0
3.7617 -0.0051542 -0.005616 0.056792 0.034092 0 0.048012 0.0038668 0.0044428 -0.026193 0.015636 -0.074935 3.7274 0 0 0 0 0 0 0 0 0 0 0 0 0 0 0 0 0 0.0041681 0.0032181 -0.026033 0.03916 0 0 0 0 0
3.7656 0.0040016 0.0025203 0.068635 0.029451 0 0.056523 0.010185 0.010597 -0.0047165 0.003022 -0.069521 3.8047 0 0 0 0 0 0 0 0 0 0 0 0 0 0 0 0 0 0.012107 0.0046189 -0.0072806 0.016969 0 0 0 0 0
3.7695 0.0065267 0.0052082 0.026471 0.015247 0 0.033443 0.0091672 0.0066484 0.0043367 -0.015157 -0.036276 3.8855 0 0 0 0 0 0 0 0 0 0 0 0 0 0 0 0 0 0.0064597 -2.1223e-05 0.011113 -0.019367 0 0 0 0 0
3.7734 0.0030894 0.0033916 -0.033111 0.0062981 0 -0.0067648 0.0039576 0.0016073 0.010273 -0.032318 0.006472 3.9775 0 0 0 0 0 0 0 0 0 0 0 0 0 0 0 0 0 -0.0018495 -0.0079008 0.019364 -0.048042 0 0 0 0 0
3.7773 -0.0035196 -0.0013048 -0.06289 0.0047062 0 -0.039153 -0.0034724 0.00093214 0.019823 -0.042433 0.034898 4.0746 0 0 0 0 0 0 0 0 0 0 0 0 0 0 0 0 0 -0.0047446 -0.015275 0.015707 -0.054505 0 0 0 0 0
3.7813 -0.010324 -0.007518 -0.042581 0.0039202 0 -0.043612 -0.012397 0.0026221 0.026849 -0.038991 0.03593 4.1625 0 0 0 0 0 0 0 0 0 0 0 0 0 0 0 0 0 -0.0035167 -0.018442 0.0072945 -0.037603 0 0 0 0 0
3.7852 -0.015603 -0.014135 0.0039832 -0.0025869 0 -0.020719 -0.021126 0.0015714 0.021092 -0.019422 0.015692 4.2337 0 0 0 0 0 0 0 0 0 0 0 0 0 0 0 0 0 -0.0044647 -0.015912 0.0019656 -0.0077744 0 0 0 0 0
3.7891 -0.019003 -0.019836 0.029219 -0.016914 0 0.0067558 -0.026343 -0.0041048 0.0038702 0.0085454 -0.0061901 4.2959 0 0 0 0 0 0 0 0 0 0 0 0 0 0 0 0 0 -0.010232 -0.010093 -1.441e-05 0.019584 0 0 0 0 0
3.793 -0.020607 -0.02298 0.0055492 -0.037153 0 0.011562 -0.025484 -0.011922 -0.010227 0.02792 -0.01162 4.3628 0 0 0 0 0 0 0 0 0 0 0 0 0 0 0 0 0 -0.016993 -0.0060702 -0.0049393 0.031632 0 0 0 0 0
3.7969 -0.020058 -0.022145 -0.046608 -0.05788 0 -0.01416 -0.01946 -0.018921 -0.0092831 0.024179 0.0031274 4.4401 0 0 0 0 0 0 0 0 0 0 0 0 0 0 0 0 0 -0.019628 -0.0074367 -0.016391 0.023735 0 0 0 0 0
3.8008 -0.016643 -0.017 -0.075962 -0.069291 0 -0.050023 -0.012143 -0.024373 0.001183 -0.0014222 0.025526 4.5216 0 0 0 0 0 0 0 0 0 0 0 0 0 0 0 0 0 -0.017538 -0.012683 -0.028305 0.0015946 0 0 0 0 0
3.8047 -0.010304 -0.0088852 -0.049556 -0.059358 0 -0.062986 -0.006738 -0.02759 0.0036069 -0.030537 0.036034 4.5995 0 0 0 0 0 0 0 0 0 0 0 0 0 0 0 0 0 -0.013952 -0.015988 -0.028983 -0.021367 0 0 0 0 0
3.8086 -0.002556 -0.00057056 0.013656 -0.022302 0 -0.035161 -0.0030094 -0.024719 -0.01062 -0.041925 0.021436 4.6746 0 0 0 0 0 0 0 0 0 0 0 0 0 0 0 0 0 -0.010482 -0.012418 -0.012897 -0.031289 0 0 0 0 0
3.8125 0.0037633 0.0048707 0.060053 0.031675 0 0.01986 0.0013875 -0.01104 -0.028884 -0.029312 -0.015995 4.7537 0 0 0 0 0 0 0 0 0 0 0 0 0 0 0 0 0 -0.0049224 -0.0029717 0.011851 -0.022762 0 0 0 0 0
3.8164 0.0060155 0.0055514 0.053138 0.076195 0 0.066073 0.0069019 0.011448 -0.029936 -0.0064609 -0.058554 4.8382 0 0 0 0 0 0 0 0 0 0 0 0 0 0 0 0 0 0.0040858 0.0054878 0.028742 -0.0035118 0 0 0 0 0
3.8203 0.0034219 0.0017082 0.0067794 0.083219 0 0.071804 0.010147 0.029928 -0.0090362 0.0054634 -0.082559 4.9194 0 0 0 0 0 0 0 0 0 0 0 0 0 0 0 0 0 0.01151 0.0058046 0.026329 0.0099298 0 0 0 0 0
3.8242 -0.0025404 -0.0046164 -0.033611 0.043672 0 0.03246 0.006692 0.027983 0.012971 -0.0033802 -0.072735 4.9867 0 0 0 0 0 0 0 0 0 0 0 0 0 0 0 0 0 0.0080663 -0.0032814 0.0072211 0.004415 0 0 0 0 0
3.8281 -0.0093397 -0.010958 -0.039357 -0.022755 0 -0.027386 -0.0040526 0.00045664 0.0093119 -0.023571 -0.033323 5.0406 0 0 0 0 0 0 0 0 0 0 0 0 0 0 0 0 0 -0.01 -0.015861 -0.015518 -0.018182 0 0 0 0 0
3.832 -0.015042 -0.015774 -0.023056 -0.078803 0 -0.071963 -0.01707 -0.038109 -0.023615 -0.035576 0.012413 5.092 0 0 0 0 0 0 0 0 0 0 0 0 0 0 0 0 0 -0.033762 -0.023494 -0.030056 -0.040055 0 0 0 0 0
3.8359 -0.018878 -0.018628 -0.01556 -0.094716 0 -0.077616 -0.025228 -0.062054 -0.059324 -0.026819 0.036504 5.1494 0 0 0 0 0 0 0 0 0 0 0 0 0 0 0 0 0 -0.046547 -0.021494 -0.033903 -0.040272 0 0 0 0 0
3.8398 -0.020402 -0.019251 -0.026427 -0.067795 0 -0.045794 -0.024712 -0.054911 -0.065738 -0.0017084 0.026097 5.2101 0 0 0 0 0 0 0 0 0 0 0 0 0 0 0 0 0 -0.03808 -0.011655 -0.031797 -0.012556 0 0 0 0 0
3.8438 -0.018539 -0.016727 -0.035312 -0.021336 0 0.00066557 -0.017249 -0.02338 -0.036567 0.022633 -0.0062842 5.2663 0 0 0 0 0 0 0 0 0 0 0 0 0 0 0 0 0 -0.014217 9.9347e-05 -0.027768 0.026843 0 0 0 0 0
3.8477 -0.012048 -0.010038 -0.021694 0.01506 0 0.033485 -0.0075161 0.0086697 0.0031303 0.029814 -0.031959 5.3188 0 0 0 0 0 0 0 0 0 0 0 0 0 0 0 0 0 0.0080252 0.0082769 -0.020831 0.049687 0 0 0 0 0
3.8516 -0.001318 0.0003108 0.0067448 0.027019 0 0.036758 0.0010154 0.021196 0.022894 0.015753 -0.029131 5.3791 0 0 0 0 0 0 0 0 0 0 0 0 0 0 0 0 0 0.015753 0.010813 -0.0082004 0.037919 0 0 0 0 0
3.8555 0.010477 0.011368 0.023407 0.022049 0 0.01609 0.0076669 0.014444 0.016712 -0.0092147 -0.00093864 5.4552 0 0 0 0 0 0 0 0 0 0 0 0 0 0 0 0 0 0.010837 0.0091324 0.0089446 -0.00052395 0 0 0 0 0
3.8594 0.018725 0.019039 0.01717 0.01824 0 -0.0066351 0.012983 0.0056581 0.0056023 -0.027726 0.027734 5.5369 0 0 0 0 0 0 0 0 0 0 0 0 0 0 0 0 0 0.0058436 0.0065005 0.024463 -0.036468 0 0 0 0 0
3.8633 0.020764 0.02105 0.0066359 0.026534 0 -0.010033 0.016921 0.010213 0.01161 -0.02675 0.03275 5.6028 0 0 0 0 0 0 0 0 0 0 0 0 0 0 0 0 0 0.010311 0.006228 0.03217 -0.042135 0 0 0 0 0
3.8672 0.018396 0.019036 0.014616 0.041699 0 0.01001 0.019255 0.026284 0.032559 -0.0059347 0.012629 5.6438 0 0 0 0 0 0 0 0 0 0 0 0 0 0 0 0 0 0.021792 0.010223 0.030998 -0.013114 0 0 0 0 0
3.8711 0.016845 0.017572 0.035716 0.048317 0 0.037058 0.021179 0.037947 0.045212 0.022301 -0.010323 5.6785 0 0 0 0 0 0 0 0 0 0 0 0 0 0 0 0 0 0.030058 0.017958 0.025001 0.029004 0 0 0 0 0
3.875 0.020463 0.020523 0.041553 0.035503 0 0.048476 0.025212 0.032741 0.032879 0.041626 -0.010908 5.7382 0 0 0 0 0 0 0 0 0 0 0 0 0 0 0 0 0 0.028755 0.026519 0.019121 0.055527 0 0 0 0 0
3.8789 0.028741 0.027671 0.020541 0.007881 0 0.036231 0.032529 0.015459 0.0066338 0.043999 0.015614 5.8358 0 0 0 0 0 0 0 0 0 0 0 0 0 0 0 0 0 0.021733 0.032382 0.016067 0.054476 0 0 0 0 0
3.8828 0.036238 0.034555 0.00058488 -0.015957 0 0.015199 0.040414 0.0042703 -0.00376 0.035613 0.049837 5.9504 0 0 0 0 0 0 0 0 0 0 0 0 0 0 0 0 0 0.018065 0.033918 0.017161 0.038456 0 0 0 0 0
3.8867 0.036783 0.035784 0.018652 -0.016517 0 0.0095334 0.043166 0.013175 0.019635 0.030427 0.06751 6.0472 0 0 0 0 0 0 0 0 0 0 0 0 0 0 0 0 0 0.022071 0.032267 0.024239 0.030215 0 0 0 0 0
3.8906 0.028472 0.029182 0.068342 0.011394 0 0.028194 0.036449 0.038059 0.062958 0.035791 0.062913 6.1137 0 0 0 0 0 0 0 0 0 0 0 0 0 0 0 0 0 0.029113 0.029332 0.038318 0.039703 0 0 0 0 0
3.8945 0.015266 0.017463 0.093168 0.052528 0 0.053108 0.021389 0.05962 0.092239 0.043513 0.053317 6.1728 0 0 0 0 0 0 0 0 0 0 0 0 0 0 0 0 0 0.030867 0.024967 0.055696 0.054033 0 0 0 0 0
3.8984 0.0039606 0.0062761 0.046063 0.079532 0 0.053757 0.0045543 0.060085 0.085126 0.036727 0.059857 6.2581 0 0 0 0 0 0 0 0 0 0 0 0 0 0 0 0 0 0.023752 0.016983 0.06708 0.049916 0 0 0 0 0
3.9023 -0.00079961 0.00026549 -0.047094 0.07125 0 0.017 -0.0063422 0.038192 0.050921 0.0080901 0.083357 6.3772 0 0 0 0 0 0 0 0 0 0 0 0 0 0 0 0 0 0.011944 0.004871 0.063282 0.017426 0 0 0 0 0
3.9063 0.00051472 9.5803e-05 -0.0998 0.028633 0 -0.035865 -0.0075739 0.0094757 0.019789 -0.028159 0.099309 6.5024 0 0 0 0 0 0 0 0 0 0 0 0 0 0 0 0 0 0.0029156 -0.0067634 0.043377 -0.026923 0 0 0 0 0
3.9102 0.0033377 0.0023486 -0.053155 -0.02401 0 -0.063532 -0.0015833 -0.007372 0.012948 -0.044593 0.078576 6.5984 0 0 0 0 0 0 0 0 0 0 0 0 0 0 0 0 0 0.00073706 -0.010155 0.01677 -0.050984 0 0 0 0 0
3.9141 0.0026787 0.0021047 0.052338 -0.055164 0 -0.040622 0.0048829 -0.0057385 0.02329 -0.024826 0.01603 6.6586 0 0 0 0 0 0 0 0 0 0 0 0 0 0 0 0 0 0.0031883 -0.0017558 -0.0043187 -0.033923 0 0 0 0 0
3.918 -0.0034996 -0.0036161 0.1078 -0.049102 0 0.016596 0.0050262 0.0044361 0.024011 0.018138 -0.059286 6.7097 0 0 0 0 0 0 0 0 0 0 0 0 0 0 0 0 0 0.0040456 0.011801 -0.015393 0.013413 0 0 0 0 0
3.9219 -0.013271 -0.01372 0.047207 -0.018245 0 0.059707 -0.0038817 0.0056008 -0.0045022 0.048512 -0.10349 6.7819 0 0 0 0 0 0 0 0 0 0 0 0 0 0 0 0 0 -0.002299 0.016679 -0.022594 0.053228 0 0 0 0 0
3.9258 -0.022195 -0.023536 -0.078221 0.0061646 0 0.047311 -0.018478 -0.012699 -0.055078 0.036309 -0.092098 6.8769 0 0 0 0 0 0 0 0 0 0 0 0 0 0 0 0 0 -0.016965 0.0033667 -0.0346 0.048891 0 0 0 0 0
3.9297 -0.025975 -0.02774 -0.14765 -0.00054662 0 -0.018757 -0.030592 -0.044509 -0.098296 -0.016201 -0.041142 6.9673 0 0 0 0 0 0 0 0 0 0 0 0 0 0 0 0 0 -0.034933 -0.023048 -0.051708 -0.0050862 0 0 0 0 0
3.9336 -0.022878 -0.023991 -0.094849 -0.034789 0 -0.091654 -0.031907 -0.070404 -0.10595 -0.073975 0.0030246 7.0274 0 0 0 0 0 0 0 0 0 0 0 0 0 0 0 0 0 -0.04657 -0.044556 -0.063852 -0.075622 0 0 0 0 0
3.9375 -0.014809 -0.014803 0.023271 -0.065509 0 -0.11503 -0.019975 -0.071151 -0.073502 -0.096109 -0.001607 7.061 0 0 0 0 0 0 0 0 0 0 0 0 0 0 0 0 0 -0.04301 -0.044334 -0.060334 -0.1137 0 0 0 0 0
3.9414 -0.0064206 -0.0061196 0.088524 -0.059045 0 -0.067454 -0.0014012 -0.043026 -0.024413 -0.067776 -0.059789 7.0985 0 0 0 0 0 0 0 0 0 0 0 0 0 0 0 0 0 -0.023496 -0.021591 -0.041661 -0.090884 0 0 0 0 0
3.9453 -0.0024773 -0.0033149 0.046329 -0.0091748 0 0.01981 0.011358 -0.0033667 0.0060003 -0.010964 -0.13323 7.1681 0 0 0 0 0 0 0 0 0 0 0 0 0 0 0 0 0 0.0010072 0.0065544 -0.021087 -0.021743 0 0 0 0 0
3.9492 -0.0048708 -0.0074633 -0.042411 0.052876 0 0.085454 0.0086453 0.01973 -0.0043476 0.033585 -0.16703 7.2705 0 0 0 0 0 0 0 0 0 0 0 0 0 0 0 0 0 0.013338 0.018689 -0.013564 0.0457 0 0 0 0 0
3.9531 -0.011373 -0.01478 -0.076276 0.07914 0 0.083214 -0.0085183 0.0081966 -0.047293 0.037293 -0.12954 7.3814 0 0 0 0 0 0 0 0 0 0 0 0 0 0 0 0 0 0.0031286 0.0066357 -0.022446 0.065066 0 0 0 0 0
3.957 -0.01729 -0.019704 -0.027551 0.042175 0 0.015135 -0.028293 -0.029985 -0.087734 0.0031589 -0.036411 7.4746 0 0 0 0 0 0 0 0 0 0 0 0 0 0 0 0 0 -0.022929 -0.018407 -0.036616 0.02579 0 0 0 0 0
3.9609 -0.018971 -0.019138 0.033125 -0.040227 0 -0.070804 -0.036774 -0.063935 -0.087254 -0.039274 0.059074 7.5411 0 0 0 0 0 0 0 0 0 0 0 0 0 0 0 0 0 -0.044111 -0.036029 -0.040385 -0.039678 0 0 0 0 0
3.9648 -0.016387 -0.014417 0.025859 -0.11395 0 -0.11548 -0.028911 -0.062632 -0.03358 -0.057028 0.10308 7.5901 0 0 0 0 0 0 0 0 0 0 0 0 0 0 0 0 0 -0.041768 -0.033539 -0.026502 -0.08098 0 0 0 0 0
3.9688 -0.012652 -0.0096186 -0.04173 -0.12643 0 -0.089857 -0.012326 -0.020464 0.046032 -0.036929 0.07893 7.6359 0 0 0 0 0 0 0 0 0 0 0 0 0 0 0 0 0 -0.015437 -0.014978 -0.00066865 -0.067704 0 0 0 0 0
3.9727 -0.01099 -0.0079699 -0.083227 -0.065559 0 -0.01371 -0.00060385 0.036138 0.10114 0.0065543 0.017764 7.6876 0 0 0 0 0 0 0 0 0 0 0 0 0 0 0 0 0 0.015861 0.0042525 0.024865 -0.011029 0 0 0 0 0
3.9766 -0.011902 -0.0094928 -0.037321 0.030057 0 0.059888 -0.0018348 0.06843 0.095612 0.042599 -0.025952 7.7466 0 0 0 0 0 0 0 0 0 0 0 0 0 0 0 0 0 0.029292 0.010784 0.040925 0.046537 0 0 0 0 0
3.9805 -0.01302 -0.011587 0.054707 0.097983 0 0.082194 -0.012302 0.056194 0.037739 0.045915 -0.015632 7.8096 0 0 0 0 0 0 0 0 0 0 0 0 0 0 0 0 0 0.017271 0.0027136 0.0455 0.064127 0 0 0 0 0
3.9844 -0.01152 -0.011511 0.090276 0.096147 0 0.041787 -0.020432 0.013573 -0.02407 0.014512 0.040634 7.8703 0 0 0 0 0 0 0 0 0 0 0 0 0 0 0 0 0 -0.0070531 -0.011376 0.040897 0.032277 0 0 0 0 0
3.9883 -0.0066377 -0.0083421 0.021495 0.03162 0 -0.02944 -0.017007 -0.023883 -0.04002 -0.028675 0.097723 7.9223 0 0 0 0 0 0 0 0 0 0 0 0 0 0 0 0 0 -0.022267 -0.020589 0.029506 -0.022298 0 0 0 0 0
3.9922 -2.9791e-05 -0.0030117 -0.085614 -0.046647 0 -0.08023 -0.0025945 -0.029534 -0.0012471 -0.051937 0.10876 7.9637 0 0 0 0 0 0 0 0 0 0 0 0 0 0 0 0 0 -0.0171 -0.019155 0.013098 -0.058444 0 0 0 0 0
3.9961 0.0059947 0.0029635 -0.11793 -0.084409 0 -0.075917 0.013688 -0.0065708 0.051564 -0.037748 0.060063 8.0007 0 0 0 0 0 0 0 0 0 0 0 0 0 0 0 0 0 0.0017452 -0.0082693 -0.00516 -0.050696 0 0 0 0 0
4 0.01031 0.0084679 -0.036189 -0.060045 0 -0.020901 0.022094 0.018155 0.063094 0.0043763 -0.020622 8.0441 0 0 0 0 0 0 0 0 0 0 0 0 0 0 0 0 0 0.017872 0.0066069 -0.020254 -0.0055572 0 0 0 0 0
4.0039 0.013109 0.012716 0.082587 0.0034877 0 0.047048 0.019629 0.0202 0.012857 0.045261 -0.086859 8.099 0 0 0 0 0 0 0 0 0 0 0 0 0 0 0 0 0 0.020164 0.019276 -0.028026 0.04579 0 0 0 0 0
4.0078 0.014613 0.014758 0.1263 0.059084 0 0.084583 0.011133 -0.0011205 -0.064487 0.058061 -0.107 8.1581 0 0 0 0 0 0 0 0 0 0 0 0 0 0 0 0 0 0.010515 0.025016 -0.028038 0.070287 0 0 0 0 0
4.0117 0.014165 0.013622 0.062466 0.07072 0 0.07155 0.0041966 -0.024781 -0.10713 0.037203 -0.082239 8.2087 0 0 0 0 0 0 0 0 0 0 0 0 0 0 0 0 0 -0.00089842 0.021816 -0.02307 0.053992 0 0 0 0 0
4.0156 0.010972 0.0093177 -0.03651 0.036923 0 0.021082 0.0029665 -0.029497 -0.078882 -0.00041477 -0.038453 8.2469 0 0 0 0 0 0 0 0 0 0 0 0 0 0 0 0 0 -0.0059661 0.011274 -0.015929 0.0081968 0 0 0 0 0
4.0195 0.0058092 0.0037494 -0.077464 -0.012651 0 -0.033105 0.0059121 -0.013138 -0.0006094 -0.030958 -0.0030467 8.2851 0 0 0 0 0 0 0 0 0 0 0 0 0 0 0 0 0 -0.0042256 -0.0013984 -0.0075676 -0.040321 0 0 0 0 0
4.0234 0.0017179 0.0004103 -0.041508 -0.041568 0 -0.060042 0.0086954 0.0076073 0.067003 -0.040846 0.01231 8.3413 0 0 0 0 0 0 0 0 0 0 0 0 0 0 0 0 0 4.2747e-05 -0.0092139 0.0013932 -0.065905 0 0 0 0 0
4.0273 0.0024601 0.0025609 0.011966 -0.031954 0 -0.04832 0.0089609 0.015169 0.074283 -0.031404 0.011737 8.42 0 0 0 0 0 0 0 0 0 0 0 0 0 0 0 0 0 0.0041695 -0.0067385 0.0084233 -0.056699 0 0 0 0 0
4.0313 0.0095494 0.010845 0.025494 0.0066483 0 -0.0076571 0.0085669 0.0081695 0.02297 -0.010727 0.0038961 8.5059 0 0 0 0 0 0 0 0 0 0 0 0 0 0 0 0 0 0.0096611 0.0068638 0.010221 -0.017889 0 0 0 0 0
4.0352 0.020186 0.021966 0.0084806 0.04785 0 0.040971 0.011233 0.0013977 -0.037585 0.01533 -0.006152 8.5766 0 0 0 0 0 0 0 0 0 0 0 0 0 0 0 0 0 0.018894 0.026796 0.0070113 0.033245 0 0 0 0 0
4.0391 0.028051 0.029696 0.013535 0.067511 0 0.076695 0.017744 0.0096973 -0.05347 0.043062 -0.0146 8.6242 0 0 0 0 0 0 0 0 0 0 0 0 0 0 0 0 0 0.030114 0.044131 0.0047939 0.075689 0 0 0 0 0
4.043 0.026924 0.028165 0.059049 0.057211 0 0.085157 0.023371 0.031962 -0.010722 0.064501 -0.012335 8.6628 0 0 0 0 0 0 0 0 0 0 0 0 0 0 0 0 0 0.036324 0.049351 0.011288 0.092466 0 0 0 0 0
4.0469 0.014927 0.015738 0.095431 0.025274 0 0.060797 0.020709 0.050686 0.055692 0.066094 0.013901 8.7141 0 0 0 0 0 0 0 0 0 0 0 0 0 0 0 0 0 0.029774 0.036931 0.028209 0.076198 0 0 0 0 0
4.0508 -0.0035401 -0.0031417 0.05907 -0.011518 0 0.0088925 0.0063647 0.047615 0.093734 0.038292 0.069021 8.7867 0 0 0 0 0 0 0 0 0 0 0 0 0 0 0 0 0 0.0087469 0.0092572 0.047752 0.032182 0 0 0 0 0
4.0547 -0.019868 -0.01992 -0.046504 -0.037747 0 -0.052446 -0.014243 0.021203 0.07804 -0.011785 0.13619 8.8696 0 0 0 0 0 0 0 0 0 0 0 0 0 0 0 0 0 -0.018837 -0.022682 0.058052 -0.022009 0 0 0 0 0
4.0586 -0.026335 -0.026959 -0.13769 -0.045123 0 -0.095217 -0.029108 -0.010014 0.028464 -0.058821 0.17823 8.9439 0 0 0 0 0 0 0 0 0 0 0 0 0 0 0 0 0 -0.038552 -0.043787 0.053225 -0.062146 0 0 0 0 0
4.0625 -0.020916 -0.022294 -0.12769 -0.033595 0 -0.093711 -0.028276 -0.021788 -0.010544 -0.0743 0.15905 9.0004 0 0 0 0 0 0 0 0 0 0 0 0 0 0 0 0 0 -0.038309 -0.043311 0.038095 -0.068238 0 0 0 0 0
4.0664 -0.0083344 -0.010512 -0.015377 -0.0099373 0 -0.042161 -0.012057 -0.0046674 -0.010163 -0.047546 0.072208 9.0456 0 0 0 0 0 0 0 0 0 0 0 0 0 0 0 0 0 -0.01738 -0.022128 0.022489 -0.036494 0 0 0 0 0
4.0703 0.0035759 0.0010334 0.107 0.014751 0 0.034802 0.008614 0.026458 0.0182 0.0047061 -0.046492 9.0927 0 0 0 0 0 0 0 0 0 0 0 0 0 0 0 0 0 0.011276 0.0069904 0.010798 0.015453 0 0 0 0 0
4.0742 0.0095011 0.0076406 0.13716 0.028851 0 0.091406 0.020624 0.042451 0.03469 0.048938 -0.13669 9.1498 0 0 0 0 0 0 0 0 0 0 0 0 0 0 0 0 0 0.028589 0.027386 -0.0020508 0.056209 0 0 0 0 0
4.0781 0.0098079 0.0098099 0.055588 0.025449 0 0.089353 0.018899 0.022759 0.0082725 0.057937 -0.15272 9.2156 0 0 0 0 0 0 0 0 0 0 0 0 0 0 0 0 0 0.022714 0.029445 -0.023323 0.059359 0 0 0 0 0
4.082 0.0087466 0.011009 -0.060415 0.0069861 0 0.027805 0.0094338 -0.026584 -0.053282 0.029029 -0.096746 9.2843 0 0 0 0 0 0 0 0 0 0 0 0 0 0 0 0 0 -0.0016232 0.016288 -0.051137 0.021993 0 0 0 0 0
4.0859 0.0095242 0.013133 -0.11005 -0.014319 0 -0.050063 0.0026739 -0.074624 -0.10717 -0.015357 -0.018936 9.3517 0 0 0 0 0 0 0 0 0 0 0 0 0 0 0 0 0 -0.025862 9.3043e-05 -0.071559 -0.031019 0 0 0 0 0
4.0898 0.010964 0.01426 -0.05754 -0.022621 0 -0.08487 0.0036755 -0.087135 -0.11053 -0.044186 0.018571 9.416 0 0 0 0 0 0 0 0 0 0 0 0 0 0 0 0 0 -0.031446 -0.0076019 -0.069013 -0.062716 0 0 0 0 0
4.0938 0.0090212 0.010943 0.042758 -0.0091143 0 -0.046658 0.0082306 -0.05272 -0.05693 -0.039345 -0.011259 9.477 0 0 0 0 0 0 0 0 0 0 0 0 0 0 0 0 0 -0.014283 -0.0037944 -0.041289 -0.050459 0 0 0 0 0
4.0977 0.0017336 0.0026915 0.099766 0.019564 0 0.03725 0.0081595 0.0068387 0.016836 -0.0076215 -0.078685 9.5352 0 0 0 0 0 0 0 0 0 0 0 0 0 0 0 0 0 0.012022 0.0054486 -0.0045797 -0.0037414 0 0 0 0 0
4.1016 -0.0073682 -0.0060407 0.064865 0.042661 0 0.098883 0.00018464 0.051207 0.059865 0.024834 -0.11973 9.5917 0 0 0 0 0 0 0 0 0 0 0 0 0 0 0 0 0 0.027088 0.011141 0.017774 0.041603 0 0 0 0 0
4.1055 -0.011158 -0.0087167 -0.029985 0.038435 0 0.082881 -0.010209 0.051213 0.047731 0.032254 -0.087344 9.6477 0 0 0 0 0 0 0 0 0 0 0 0 0 0 0 0 0 0.020069 0.0087861 0.014088 0.050508 0 0 0 0 0
4.1094 -0.0048477 -0.0020601 -0.10172 0.0018785 0 -0.0048397 -0.013276 0.011251 0.00076904 0.0098673 0.0088335 9.7033 0 0 0 0 0 0 0 0 0 0 0 0 0 0 0 0 0 -0.0018332 0.001665 -0.0056709 0.017219 0 0 0 0 0
4.1133 0.0093732 0.010952 -0.085449 -0.046412 0 -0.095715 -0.0033473 -0.033368 -0.034335 -0.020458 0.10712 9.7584 0 0 0 0 0 0 0 0 0 0 0 0 0 0 0 0 0 -0.019189 -0.0018419 -0.017833 -0.027846 0 0 0 0 0
4.1172 0.02339 0.023113 0.011938 -0.070224 0 -0.11073 0.016367 -0.04295 -0.02318 -0.026347 0.14133 9.8166 0 0 0 0 0 0 0 0 0 0 0 0 0 0 0 0 0 -0.015486 0.0051409 -0.0044559 -0.040627 0 0 0 0 0
4.1211 0.029124 0.028121 0.1156 -0.043274 0 -0.026348 0.0359 -0.0039222 0.029712 0.0072021 0.094068 9.8849 0 0 0 0 0 0 0 0 0 0 0 0 0 0 0 0 0 0.01017 0.021701 0.032146 0.00033766 0 0 0 0 0
4.125 0.024207 0.024389 0.14251 0.02729 0 0.10114 0.044889 0.060074 0.086766 0.060603 0.012323 9.9683 0 0 0 0 0 0 0 0 0 0 0 0 0 0 0 0 0 0.041832 0.037619 0.071671 0.072488 0 0 0 0 0
4.1289 0.012696 0.014807 0.070782 0.099548 0 0.17604 0.03821 0.10525 0.10866 0.090569 -0.028998 10.062 0 0 0 0 0 0 0 0 0 0 0 0 0 0 0 0 0 0.05733 0.038927 0.092261 0.12191 0 0 0 0 0
4.1328 0.00086672 0.0036085 -0.040069 0.12318 0 0.13782 0.018082 0.10007 0.084513 0.064351 0.012462 10.151 0 0 0 0 0 0 0 0 0 0 0 0 0 0 0 0 0 0.043305 0.018272 0.086733 0.10342 0 0 0 0 0
4.1367 -0.007611 -0.0063946 -0.099794 0.076593 0 0.0092602 -0.0071719 0.048469 0.037679 -0.0096375 0.11053 10.223 0 0 0 0 0 0 0 0 0 0 0 0 0 0 0 0 0 0.0049121 -0.017048 0.06533 0.018258 0 0 0 0 0
4.1406 -0.013018 -0.014207 -0.068057 -0.013995 0 -0.12119 -0.026689 -0.013595 0.004656 -0.082755 0.18868 10.279 0 0 0 0 0 0 0 0 0 0 0 0 0 0 0 0 0 -0.036279 -0.047108 0.044001 -0.081386 0 0 0 0 0
4.1445 -0.017243 -0.019503 0.0092833 -0.091039 0 -0.16746 -0.03225 -0.045679 0.005122 -0.10182 0.17854 10.334 0 0 0 0 0 0 0 0 0 0 0 0 0 0 0 0 0 -0.055814 -0.052591 0.029624 -0.1278 0 0 0 0 0
4.1484 -0.020951 -0.021948 0.046439 -0.10743 0 -0.10884 -0.023403 -0.033455 0.026275 -0.052028 0.072786 10.401 0 0 0 0 0 0 0 0 0 0 0 0 0 0 0 0 0 -0.043402 -0.03036 0.015478 -0.088306 0 0 0 0 0
4.1523 -0.023168 -0.021731 0.0046278 -0.061466 0 0.00086527 -0.0089606 0.0010525 0.033088 0.029062 -0.069161 10.476 0 0 0 0 0 0 0 0 0 0 0 0 0 0 0 0 0 -0.011554 0.0019568 -0.009592 0.00795 0 0 0 0 0
4.1563 -0.02303 -0.02015 -0.06787 0.0032202 0 0.079996 -0.0019514 0.017869 -0.0028378 0.079694 -0.16602 10.544 0 0 0 0 0 0 0 0 0 0 0 0 0 0 0 0 0 0.012293 0.018319 -0.047425 0.089475 0 0 0 0 0
4.1602 -0.021199 -0.018967 -0.08721 0.033057 0 0.080159 -0.0099407 -0.007744 -0.076924 0.061692 -0.1741 10.592 0 0 0 0 0 0 0 0 0 0 0 0 0 0 0 0 0 0.0066146 0.0049695 -0.085397 0.094809 0 0 0 0 0
4.1641 -0.0192 -0.018842 -0.026368 0.0066779 0 0.014427 -0.028025 -0.063568 -0.14884 -0.011149 -0.11534 10.627 0 0 0 0 0 0 0 0 0 0 0 0 0 0 0 0 0 -0.025851 -0.02787 -0.10511 0.017955 0 0 0 0 0
4.168 -0.017634 -0.01857 0.05074 -0.049973 0 -0.062428 -0.041484 -0.10858 -0.1691 -0.086178 -0.054614 10.666 0 0 0 0 0 0 0 0 0 0 0 0 0 0 0 0 0 -0.058494 -0.054111 -0.097382 -0.088296 0 0 0 0 0
4.1719 -0.01552 -0.016241 0.05545 -0.086454 0 -0.098406 -0.037496 -0.106 -0.11842 -0.11369 -0.046954 10.719 0 0 0 0 0 0 0 0 0 0 0 0 0 0 0 0 0 -0.062136 -0.053369 -0.070221 -0.15303 0 0 0 0 0
4.1758 -0.011705 -0.01144 -0.02589 -0.068572 0 -0.077186 -0.016629 -0.054818 -0.02911 -0.082462 -0.097036 10.778 0 0 0 0 0 0 0 0 0 0 0 0 0 0 0 0 0 -0.030571 -0.027425 -0.042524 -0.139 0 0 0 0 0
4.1797 -0.0068675 -0.0063823 -0.10839 -0.0043835 0 -0.020296 0.0062976 0.0070747 0.033336 -0.022528 -0.16038 10.826 0 0 0 0 0 0 0 0 0 0 0 0 0 0 0 0 0 0.012362 0.0024922 -0.029333 -0.065417 0 0 0 0 0
4.1836 -0.0038659 -0.0047137 -0.094665 0.062877 0 0.034167 0.013689 0.032855 0.020299 0.022626 -0.18131 10.861 0 0 0 0 0 0 0 0 0 0 0 0 0 0 0 0 0 0.032079 0.014276 -0.031556 0.013198 0 0 0 0 0
4.1875 -0.0057945 -0.0088427 0.016154 0.086382 0 0.055999 -0.00044371 0.0056255 -0.05655 0.028775 -0.13522 10.896 0 0 0 0 0 0 0 0 0 0 0 0 0 0 0 0 0 0.012952 0.0023061 -0.038378 0.050702 0 0 0 0 0
4.1914 -0.013384 -0.017983 0.11567 0.046934 0 0.036015 -0.025609 -0.04726 -0.12817 0.0035018 -0.04282 10.942 0 0 0 0 0 0 0 0 0 0 0 0 0 0 0 0 0 -0.028261 -0.020957 -0.038519 0.039102 0 0 0 0 0
4.1953 -0.023977 -0.028417 0.091974 -0.036391 0 -0.013941 -0.043679 -0.077805 -0.12195 -0.026721 0.05023 10.994 0 0 0 0 0 0 0 0 0 0 0 0 0 0 0 0 0 -0.057762 -0.03823 -0.028994 0.0039857 0 0 0 0 0
4.1992 -0.0329 -0.035658 -0.051389 -0.11904 0 -0.068891 -0.043543 -0.058777 -0.024998 -0.039971 0.1078 11.031 0 0 0 0 0 0 0 0 0 0 0 0 0 0 0 0 0 -0.054697 -0.041639 -0.014033 -0.023581 0 0 0 0 0
4.2031 -0.036102 -0.036843 -0.18908 -0.15608 0 -0.10191 -0.028899 -0.0060072 0.099005 -0.03312 0.12316 11.042 0 0 0 0 0 0 0 0 0 0 0 0 0 0 0 0 0 -0.027838 -0.035515 0.0023783 -0.030715 0 0 0 0 0
4.207 -0.03224 -0.031866 -0.19245 -0.12551 0 -0.095933 -0.013128 0.038408 0.15946 -0.018392 0.11219 11.036 0 0 0 0 0 0 0 0 0 0 0 0 0 0 0 0 0 -0.0040469 -0.028051 0.020751 -0.023936 0 0 0 0 0
4.2109 -0.023095 -0.022907 -0.055115 -0.039882 0 -0.05257 -0.0068783 0.045803 0.11589 -0.0091159 0.092014 11.038 0 0 0 0 0 0 0 0 0 0 0 0 0 0 0 0 0 -0.00094839 -0.022401 0.0423 -0.014075 0 0 0 0 0
4.2148 -0.012418 -0.013042 0.10084 0.058472 0 0.0073853 -0.009828 0.025661 0.014457 -0.0084868 0.067178 11.059 0 0 0 0 0 0 0 0 0 0 0 0 0 0 0 0 0 -0.011152 -0.016027 0.062281 -0.0045499 0 0 0 0 0
4.2188 -0.0040349 -0.0048938 0.14302 0.11835 0 0.053954 -0.013331 0.01195 -0.051792 -0.0099906 0.034435 11.089 0 0 0 0 0 0 0 0 0 0 0 0 0 0 0 0 0 -0.013025 -0.0069185 0.069624 0.0058707 0 0 0 0 0
4.2227 -0.00011867 0.00011088 0.051403 0.10856 0 0.064205 -0.010295 0.025254 -0.026075 -0.0068187 -0.0029617 11.105 0 0 0 0 0 0 0 0 0 0 0 0 0 0 0 0 0 0.0040221 0.0017626 0.055286 0.013439 0 0 0 0 0
4.2266 -0.00042626 0.0018074 -0.073299 0.038418 0 0.035235 -0.0023854 0.049164 0.060049 2.2036e-05 -0.030089 11.102 0 0 0 0 0 0 0 0 0 0 0 0 0 0 0 0 0 0.026316 0.0041392 0.021588 0.008276 0 0 0 0 0
4.2305 -0.0028464 0.00092358 -0.11483 -0.046047 0 -0.014182 0.0020939 0.045801 0.11459 0.0030723 -0.032386 11.094 0 0 0 0 0 0 0 0 0 0 0 0 0 0 0 0 0 0.028851 -0.0017996 -0.017508 -0.01419 0 0 0 0 0
4.2344 -0.0049426 -0.0013991 -0.049031 -0.091743 0 -0.054376 -0.0028162 -0.0037842 0.069379 -0.0022932 -0.013436 11.101 0 0 0 0 0 0 0 0 0 0 0 0 0 0 0 0 0 0.0016261 -0.010959 -0.046451 -0.041968 0 0 0 0 0
4.2383 -0.0054627 -0.0039783 0.048101 -0.07502 0 -0.061761 -0.013831 -0.074652 -0.055599 -0.010671 0.0015847 11.123 0 0 0 0 0 0 0 0 0 0 0 0 0 0 0 0 0 -0.037369 -0.014946 -0.05914 -0.051171 0 0 0 0 0
4.2422 -0.0047453 -0.0058307 0.085749 -0.017396 0 -0.032533 -0.020493 -0.11529 -0.16705 -0.010358 -0.01521 11.142 0 0 0 0 0 0 0 0 0 0 0 0 0 0 0 0 0 -0.056514 -0.0093235 -0.060533 -0.026684 0 0 0 0 0
4.2461 -0.0038381 -0.0063689 0.042592 0.03285 0 0.014598 -0.01463 -0.093117 -0.17935 0.003963 -0.067548 11.144 0 0 0 0 0 0 0 0 0 0 0 0 0 0 0 0 0 -0.039319 0.002432 -0.058249 0.019611 0 0 0 0 0
4.25 -0.003259 -0.0055646 -0.028295 0.039052 0 0.048927 0.0014578 -0.025585 -0.088485 0.022069 -0.12533 11.135 0 0 0 0 0 0 0 0 0 0 0 0 0 0 0 0 0 -0.00025225 0.011588 -0.053843 0.052865 0 0 0 0 0
4.2539 -0.0025903 -0.0039182 -0.062905 0.0034207 0 0.046736 0.015996 0.033285 0.026976 0.02402 -0.14457 11.133 0 0 0 0 0 0 0 0 0 0 0 0 0 0 0 0 0 0.027691 0.010884 -0.04305 0.042104 0 0 0 0 0
4.2578 -0.0011804 -0.0021039 -0.044648 -0.038361 0 0.0079041 0.017616 0.039579 0.076453 -0.0013724 -0.10307 11.148 0 0 0 0 0 0 0 0 0 0 0 0 0 0 0 0 0 0.022329 -8.7225e-06 -0.023841 -0.011769 0 0 0 0 0
4.2617 0.00092087 -0.00047405 -0.0051912 -0.048728 0 -0.041545 0.0055423 -0.003179 0.034255 -0.041896 -0.021705 11.165 0 0 0 0 0 0 0 0 0 0 0 0 0 0 0 0 0 -0.0084029 -0.013952 -0.0022134 -0.072148 0 0 0 0 0
4.2656 0.0028522 0.0011255 0.017696 -0.018251 0 -0.065301 -0.0092452 -0.049467 -0.044889 -0.06714 0.048766 11.166 0 0 0 0 0 0 0 0 0 0 0 0 0 0 0 0 0 -0.034402 -0.02076 0.011769 -0.092813 0 0 0 0 0
4.2695 0.0037667 0.0029872 0.014304 0.029801 0 -0.042413 -0.013346 -0.053598 -0.08078 -0.05243 0.066485 11.149 0 0 0 0 0 0 0 0 0 0 0 0 0 0 0 0 0 -0.030599 -0.013806 0.013951 -0.05385 0 0 0 0 0
4.2734 0.0037024 0.004988 0.00069415 0.060626 0 0.015283 -0.0026344 -0.0091351 -0.039353 -0.0016079 0.031681 11.135 0 0 0 0 0 0 0 0 0 0 0 0 0 0 0 0 0 0.0014671 0.0050728 0.01095 0.021801 0 0 0 0 0
4.2773 0.0036108 0.0065528 -0.0051753 0.054463 0 0.06871 0.014267 0.048479 0.043064 0.052835 -0.01359 11.142 0 0 0 0 0 0 0 0 0 0 0 0 0 0 0 0 0 0.036316 0.025759 0.013793 0.084851 0 0 0 0 0
4.2813 0.0045746 0.0073435 0.00070617 0.017866 0 0.07869 0.023966 0.075457 0.099161 0.074638 -0.019534 11.169 0 0 0 0 0 0 0 0 0 0 0 0 0 0 0 0 0 0.047611 0.035989 0.02644 0.096237 0 0 0 0 0
4.2852 0.0069913 0.0079535 0.010868 -0.024595 0 0.035829 0.02035 0.057127 0.092161 0.053103 0.030962 11.192 0 0 0 0 0 0 0 0 0 0 0 0 0 0 0 0 0 0.030323 0.030054 0.041366 0.055239 0 0 0 0 0
4.2891 0.010336 0.0095886 0.016327 -0.047258 0 -0.030002 0.0094935 0.016876 0.042896 0.011274 0.10815 11.195 0 0 0 0 0 0 0 0 0 0 0 0 0 0 0 0 0 0.0030112 0.013626 0.047336 -0.0018676 0 0 0 0 0
4.293 0.013429 0.012665 0.012991 -0.036333 0 -0.069653 0.0029736 -0.0077681 0.0029869 -0.014273 0.15848 11.186 0 0 0 0 0 0 0 0 0 0 0 0 0 0 0 0 0 -0.010032 -8.7155e-05 0.041462 -0.030386 0 0 0 0 0
4.2969 0.014835 0.015625 0.0039402 0.005224 0 -0.050837 0.0062587 0.0021934 0.0049232 -0.0043079 0.14602 11.187 0 0 0 0 0 0 0 0 0 0 0 0 0 0 0 0 0 0.00021107 -0.00088375 0.032686 -0.010588 0 0 0 0 0
4.3008 0.013304 0.015502 -0.00099005 0.058721 0 0.016261 0.01354 0.034026 0.036539 0.02803 0.07946 11.209 0 0 0 0 0 0 0 0 0 0 0 0 0 0 0 0 0 0.021414 0.0096198 0.032456 0.038717 0 0 0 0 0
4.3047 0.0084374 0.010266 0.0080212 0.095699 0 0.083864 0.013969 0.057479 0.059261 0.049782 0.0042753 11.238 0 0 0 0 0 0 0 0 0 0 0 0 0 0 0 0 0 0.032377 0.018987 0.041851 0.075312 0 0 0 0 0
4.3086 0.001353 0.0010302 0.027915 0.090399 0 0.099885 0.003011 0.050824 0.04748 0.036233 -0.032752 11.253 0 0 0 0 0 0 0 0 0 0 0 0 0 0 0 0 0 0.021618 0.014675 0.048636 0.065283 0 0 0 0 0
4.3125 -0.0053866 -0.0081178 0.037269 0.036239 0 0.046214 -0.012404 0.016395 0.010246 -0.0092541 -0.018639 11.245 0 0 0 0 0 0 0 0 0 0 0 0 0 0 0 0 0 -0.0041111 -0.0045936 0.038058 0.0080356 0 0 0 0 0
4.3164 -0.0090608 -0.012888 0.012744 -0.044287 0 -0.045915 -0.020057 -0.02438 -0.022142 -0.05834 0.017654 11.233 0 0 0 0 0 0 0 0 0 0 0 0 0 0 0 0 0 -0.027173 -0.026955 0.007318 -0.062832 0 0 0 0 0
4.3203 -0.0085989 -0.011916 -0.041247 -0.10791 0 -0.11574 -0.013916 -0.048908 -0.029539 -0.079086 0.029332 11.238 0 0 0 0 0 0 0 0 0 0 0 0 0 0 0 0 0 -0.034075 -0.036854 -0.030326 -0.10274 0 0 0 0 0
4.3242 -0.0053389 -0.0074687 -0.082729 -0.11665 0 -0.11509 0.00022921 -0.048846 -0.019689 -0.058212 -0.010912 11.261 0 0 0 0 0 0 0 0 0 0 0 0 0 0 0 0 0 -0.024796 -0.027554 -0.056046 -0.086667 0 0 0 0 0
4.3281 -0.0018274 -0.0031153 -0.064639 -0.064819 0 -0.043127 0.010228 -0.032782 -0.017156 -0.0089891 -0.088694 11.286 0 0 0 0 0 0 0 0 0 0 0 0 0 0 0 0 0 -0.0098569 -0.0060024 -0.060841 -0.025776 0 0 0 0 0
4.332 0.00040008 -0.00060339 0.013684 0.014766 0 0.051802 0.008617 -0.017047 -0.036848 0.038478 -0.15726 11.299 0 0 0 0 0 0 0 0 0 0 0 0 0 0 0 0 0 9.861e-05 0.013399 -0.051703 0.040685 0 0 0 0 0
4.3359 0.0019486 0.0011455 0.091291 0.072369 0 0.10579 -0.0012383 -0.013202 -0.068495 0.056591 -0.17116 11.303 0 0 0 0 0 0 0 0 0 0 0 0 0 0 0 0 0 0.0021639 0.01994 -0.04338 0.071856 0 0 0 0 0
4.3398 0.004431 0.0041452 0.094945 0.075732 0 0.084822 -0.0091484 -0.020898 -0.085724 0.03698 -0.11913 11.315 0 0 0 0 0 0 0 0 0 0 0 0 0 0 0 0 0 0.00070928 0.013328 -0.043938 0.051607 0 0 0 0 0
4.3438 0.008186 0.0086274 0.012939 0.031324 0 0.0087539 -0.0077351 -0.029761 -0.069719 -0.004878 -0.032211 11.341 0 0 0 0 0 0 0 0 0 0 0 0 0 0 0 0 0 0.0012364 0.0017627 -0.047583 -0.0025666 0 0 0 0 0
4.3477 0.011248 0.012276 -0.083163 -0.022984 0 -0.064298 0.0014981 -0.027854 -0.025474 -0.039711 0.038533 11.367 0 0 0 0 0 0 0 0 0 0 0 0 0 0 0 0 0 0.0053614 -0.0053307 -0.040936 -0.052723 0 0 0 0 0
4.3516 0.010799 0.012145 -0.10101 -0.046895 0 -0.081678 0.010536 -0.010641 0.022464 -0.043504 0.057975 11.375 0 0 0 0 0 0 0 0 0 0 0 0 0 0 0 0 0 0.01079 -0.0035802 -0.016589 -0.065729 0 0 0 0 0
4.3555 0.0058093 0.0073417 -0.018834 -0.025955 0 -0.034867 0.012363 0.015434 0.049 -0.013738 0.03029 11.362 0 0 0 0 0 0 0 0 0 0 0 0 0 0 0 0 0 0.01445 0.0046835 0.018532 -0.033799 0 0 0 0 0
4.3594 -0.0016902 -6.3206e-05 0.087376 0.020482 0 0.036117 0.0063536 0.036983 0.045551 0.02853 -0.0066346 11.346 0 0 0 0 0 0 0 0 0 0 0 0 0 0 0 0 0 0.014677 0.01287 0.047407 0.022011 0 0 0 0 0
4.3633 -0.0079479 -0.0065979 0.11438 0.054925 0 0.075055 -0.0024956 0.042574 0.02313 0.053261 -0.010661 11.345 0 0 0 0 0 0 0 0 0 0 0 0 0 0 0 0 0 0.011007 0.014304 0.056088 0.066285 0 0 0 0 0
4.3672 -0.01018 -0.0097913 0.03307 0.048461 0 0.052684 -0.0084004 0.030546 0.0023773 0.042974 0.033274 11.362 0 0 0 0 0 0 0 0 0 0 0 0 0 0 0 0 0 0.0035493 0.0062183 0.044591 0.071945 0 0 0 0 0
4.3711 -0.0081909 -0.0093163 -0.081563 0.00068465 0 -0.012584 -0.0087511 0.010451 -1.6917e-06 0.005397 0.10236 11.385 0 0 0 0 0 0 0 0 0 0 0 0 0 0 0 0 0 -0.0061311 -0.0079514 0.026548 0.037156 0 0 0 0 0
4.375 -0.0037825 -0.0063064 -0.12342 -0.05903 0 -0.070781 -0.0044869 -0.0030005 0.019984 -0.032509 0.1524 11.406 0 0 0 0 0 0 0 0 0 0 0 0 0 0 0 0 0 -0.013808 -0.019667 0.018089 -0.0138 0 0 0 0 0
4.3789 0.00103 -0.0020331 -0.058028 -0.089445 0 -0.078899 0.0019037 0.00028929 0.05221 -0.044551 0.14896 11.427 0 0 0 0 0 0 0 0 0 0 0 0 0 0 0 0 0 -0.014 -0.020344 0.025181 -0.046491 0 0 0 0 0
4.3828 0.0051603 0.0026547 0.04788 -0.064277 0 -0.031694 0.0080956 0.018624 0.077364 -0.023996 0.090775 11.455 0 0 0 0 0 0 0 0 0 0 0 0 0 0 0 0 0 -0.0044292 -0.0077835 0.039511 -0.039474 0 0 0 0 0
4.3867 0.0082422 0.0069546 0.096677 0.0082911 0 0.03694 0.012295 0.038832 0.07669 0.012854 0.0096946 11.48 0 0 0 0 0 0 0 0 0 0 0 0 0 0 0 0 0 0.010297 0.011069 0.045806 0.00054384 0 0 0 0 0
4.3906 0.0098904 0.0097203 0.055133 0.087139 0 0.080279 0.013181 0.044503 0.043659 0.039807 -0.051858 11.485 0 0 0 0 0 0 0 0 0 0 0 0 0 0 0 0 0 0.020357 0.024331 0.034158 0.042802 0 0 0 0 0
4.3945 0.0095084 0.0097953 -0.020996 0.12267 0 0.071607 0.010355 0.027269 -0.0089373 0.039814 -0.069344 11.459 0 0 0 0 0 0 0 0 0 0 0 0 0 0 0 0 0 0.017794 0.023842 0.0072526 0.054411 0 0 0 0 0
4.3984 0.0067414 0.0067812 -0.051812 0.089951 0 0.020411 0.0048461 -0.006499 -0.053959 0.015901 -0.050469 11.42 0 0 0 0 0 0 0 0 0 0 0 0 0 0 0 0 0 0.0032841 0.011221 -0.022832 0.024999 0 0 0 0 0
4.4023 0.0018673 0.0014105 -0.015317 0.0074184 0 -0.037252 -0.0013761 -0.039103 -0.067563 -0.012872 -0.025921 11.403 0 0 0 0 0 0 0 0 0 0 0 0 0 0 0 0 0 -0.013818 -0.0040422 -0.044616 -0.02483 0 0 0 0 0
4.4063 -0.0042639 -0.0048068 0.036773 -0.074247 0 -0.06519 -0.0068331 -0.053658 -0.048153 -0.026331 -0.024199 11.431 0 0 0 0 0 0 0 0 0 0 0 0 0 0 0 0 0 -0.022855 -0.012781 -0.054988 -0.059053 0 0 0 0 0
4.4102 -0.010383 -0.010189 0.03924 -0.10696 0 -0.051197 -0.011454 -0.046338 -0.019885 -0.017861 -0.049895 11.492 0 0 0 0 0 0 0 0 0 0 0 0 0 0 0 0 0 -0.020352 -0.013181 -0.058499 -0.054585 0 0 0 0 0
4.4141 -0.014706 -0.013194 -0.01745 -0.078429 0 -0.012798 -0.015759 -0.028705 -0.013954 0.0014669 -0.082047 11.546 0 0 0 0 0 0 0 0 0 0 0 0 0 0 0 0 0 -0.012012 -0.01048 -0.060071 -0.019665 0 0 0 0 0
4.418 -0.015049 -0.012567 -0.078784 -0.018348 0 0.018247 -0.018973 -0.017313 -0.040639 0.012191 -0.09329 11.563 0 0 0 0 0 0 0 0 0 0 0 0 0 0 0 0 0 -0.0065543 -0.010335 -0.058867 0.0135 0 0 0 0 0
4.4219 -0.009926 -0.0078485 -0.082052 0.027034 0 0.020732 -0.018297 -0.018901 -0.076806 0.0024818 -0.073561 11.542 0 0 0 0 0 0 0 0 0 0 0 0 0 0 0 0 0 -0.0073446 -0.012803 -0.04936 0.016354 0 0 0 0 0
4.4258 -0.00032077 -0.00025137 -0.017366 0.031092 0 -0.00056655 -0.010845 -0.024468 -0.083238 -0.021386 -0.038014 11.507 0 0 0 0 0 0 0 0 0 0 0 0 0 0 0 0 0 -0.0097364 -0.012801 -0.028216 -0.011428 0 0 0 0 0
4.4297 0.0095938 0.0070562 0.06395 0.0046903 0 -0.02078 0.0028711 -0.018556 -0.03989 -0.039248 -0.012177 11.483 0 0 0 0 0 0 0 0 0 0 0 0 0 0 0 0 0 -0.0065563 -0.0062328 0.00014968 -0.041816 0 0 0 0 0
4.4336 0.014337 0.01021 0.09647 -0.017578 0 -0.017566 0.017148 0.0041188 0.031803 -0.033846 -0.0075796 11.473 0 0 0 0 0 0 0 0 0 0 0 0 0 0 0 0 0 0.0036412 0.0046482 0.02512 -0.043247 0 0 0 0 0
4.4375 0.010899 0.0071276 0.056427 -0.0096605 0 0.0083907 0.023577 0.030717 0.082328 -0.0067094 -0.010457 11.474 0 0 0 0 0 0 0 0 0 0 0 0 0 0 0 0 0 0.013671 0.012106 0.037367 -0.0088241 0 0 0 0 0
4.4414 0.0014185 -0.00061834 -0.021759 0.022965 0 0.033112 0.016941 0.040164 0.075044 0.021435 0.0049703 11.481 0 0 0 0 0 0 0 0 0 0 0 0 0 0 0 0 0 0.013456 0.0094577 0.035536 0.037003 0 0 0 0 0
4.4453 -0.0079104 -0.0083486 -0.077041 0.048461 0 0.030583 0.00016754 0.023135 0.019804 0.027885 0.049775 11.499 0 0 0 0 0 0 0 0 0 0 0 0 0 0 0 0 0 -0.00033362 -0.0026069 0.026365 0.059295 0 0 0 0 0
4.4492 -0.011258 -0.011253 -0.071106 0.036876 0 -0.0026692 -0.016235 -0.0066913 -0.032192 0.0085649 0.10504 11.527 0 0 0 0 0 0 0 0 0 0 0 0 0 0 0 0 0 -0.019459 -0.015534 0.018693 0.042664 0 0 0 0 0
4.4531 -0.0073071 -0.0076524 -0.01607 -0.012485 0 -0.042103 -0.020973 -0.022389 -0.030869 -0.017092 0.1339 11.551 0 0 0 0 0 0 0 0 0 0 0 0 0 0 0 0 0 -0.02915 -0.018856 0.017011 0.0040697 0 0 0 0 0
4.457 0.00036695 9.4817e-06 0.038661 -0.067277 0 -0.054887 -0.010369 -0.0074158 0.02846 -0.022964 0.11209 11.549 0 0 0 0 0 0 0 0 0 0 0 0 0 0 0 0 0 -0.019656 -0.0079751 0.019745 -0.022509 0 0 0 0 0
4.4609 0.0067813 0.0071967 0.04848 -0.085367 0 -0.027979 0.0084006 0.028204 0.098342 -0.00040013 0.050319 11.517 0 0 0 0 0 0 0 0 0 0 0 0 0 0 0 0 0 0.0050444 0.012058 0.02253 -0.015541 0 0 0 0 0
4.4648 0.0095378 0.010601 0.011335 -0.047159 0 0.020423 0.02244 0.055016 0.11773 0.032712 -0.01238 11.471 0 0 0 0 0 0 0 0 0 0 0 0 0 0 0 0 0 0.029066 0.029544 0.022539 0.016388 0 0 0 0 0
4.4688 0.0097993 0.01009 -0.030485 0.027981 0 0.056185 0.02298 0.049435 0.063914 0.047231 -0.039386 11.441 0 0 0 0 0 0 0 0 0 0 0 0 0 0 0 0 0 0.036322 0.033848 0.020003 0.043358 0 0 0 0 0
4.4727 0.0099145 0.0079803 -0.02912 0.093935 0 0.057156 0.011893 0.014785 -0.026842 0.028855 -0.024908 11.444 0 0 0 0 0 0 0 0 0 0 0 0 0 0 0 0 0 0.023016 0.022543 0.016506 0.04043 0 0 0 0 0
4.4766 0.010561 0.0066595 0.021057 0.10978 0 0.028891 -0.0006734 -0.021217 -0.088195 -0.0090318 0.0042991 11.471 0 0 0 0 0 0 0 0 0 0 0 0 0 0 0 0 0 0.00056434 0.0030353 0.012544 0.0080561 0 0 0 0 0
4.4805 0.010338 0.0067445 0.072317 0.067876 0 -0.0041341 -0.0053859 -0.030712 -0.078173 -0.037422 0.014256 11.502 0 0 0 0 0 0 0 0 0 0 0 0 0 0 0 0 0 -0.013855 -0.012575 0.0067944 -0.03005 0 0 0 0 0
4.4844 0.0078831 0.0071427 0.066335 -0.0023341 0 -0.021126 -0.001359 -0.0101 -0.013239 -0.036963 -0.0072214 11.52 0 0 0 0 0 0 0 0 0 0 0 0 0 0 0 0 0 -0.011463 -0.015825 -0.0025008 -0.047611 0 0 0 0 0
4.4883 0.0039072 0.0065124 -0.0047241 -0.056648 0 -0.019658 0.0044541 0.017178 0.046301 -0.012971 -0.042961 11.526 0 0 0 0 0 0 0 0 0 0 0 0 0 0 0 0 0 0.0013136 -0.007312 -0.015432 -0.035843 0 0 0 0 0
4.4922 0.00087575 0.0045529 -0.080522 -0.067027 0 -0.011066 0.0050674 0.021836 0.046705 0.012416 -0.064806 11.527 0 0 0 0 0 0 0 0 0 0 0 0 0 0 0 0 0 0.009407 0.0048268 -0.029237 -0.0066463 0 0 0 0 0
4.4961 0.00068574 0.0020652 -0.084568 -0.038048 0 -0.005064 0.00059796 -0.0049894 -0.015253 0.021503 -0.059099 11.527 0 0 0 0 0 0 0 0 0 0 0 0 0 0 0 0 0 0.0032613 0.011908 -0.038886 0.020633 0 0 0 0 0
4.5 0.0028232 7.2452e-05 -0.0017344 0.0016049 0 -0.00097716 -0.0022639 -0.043403 -0.090447 0.014812 -0.03596 11.521 0 0 0 0 0 0 0 0 0 0 0 0 0 0 0 0 0 -0.012201 0.01117 -0.039331 0.034522 0 0 0 0 0
4.5039 0.0048781 -0.00094164 0.097339 0.023338 0 0.006643 0.0022974 -0.061343 -0.11769 0.0057696 -0.015926 11.508 0 0 0 0 0 0 0 0 0 0 0 0 0 0 0 0 0 -0.022123 0.0063403 -0.028432 0.035499 0 0 0 0 0
4.5078 0.0048255 -0.0010248 0.11782 0.018422 0 0.016869 0.012533 -0.041518 -0.072242 0.0041988 -0.0088822 11.495 0 0 0 0 0 0 0 0 0 0 0 0 0 0 0 0 0 -0.015712 0.0025073 -0.0088074 0.028549 0 0 0 0 0
4.5117 0.0028007 -0.00027541 0.033769 -0.00051108 0 0.020062 0.020067 0.0042167 0.016302 0.0064257 -0.0060124 11.496 0 0 0 0 0 0 0 0 0 0 0 0 0 0 0 0 0 0.0033647 0.00086665 0.012975 0.015166 0 0 0 0 0
4.5156 0.00080431 0.001397 -0.080742 -0.013723 0 0.0080719 0.017672 0.044675 0.088923 0.0014482 0.0084127 11.515 0 0 0 0 0 0 0 0 0 0 0 0 0 0 0 0 0 0.020088 -0.0012684 0.029845 -0.0057114 0 0 0 0 0
4.5195 0.00087343 0.004005 -0.11941 -0.010233 0 -0.014038 0.0063632 0.054538 0.10292 -0.014317 0.037985 11.544 0 0 0 0 0 0 0 0 0 0 0 0 0 0 0 0 0 0.022014 -0.0055231 0.038058 -0.029795 0 0 0 0 0
4.5234 0.0035231 0.0071274 -0.046748 0.0067876 0 -0.02853 -0.0049619 0.033793 0.061693 -0.029615 0.067055 11.566 0 0 0 0 0 0 0 0 0 0 0 0 0 0 0 0 0 0.010941 -0.0084383 0.038428 -0.043542 0 0 0 0 0
4.5273 0.0076352 0.0099779 0.066829 0.025826 0 -0.019499 -0.0069271 0.0057757 0.0069834 -0.026567 0.073175 11.577 0 0 0 0 0 0 0 0 0 0 0 0 0 0 0 0 0 0.0011239 -0.0036171 0.03413 -0.031909 0 0 0 0 0
4.5313 0.011448 0.011869 0.11494 0.036084 0 0.011523 0.0026336 -0.0037385 -0.017314 0.0025012 0.048185 11.584 0 0 0 0 0 0 0 0 0 0 0 0 0 0 0 0 0 0.0054445 0.011214 0.02739 0.0071189 0 0 0 0 0
4.5352 0.01355 0.01256 0.05992 0.032668 0 0.044013 0.01713 0.01158 0.00059767 0.045055 0.0085973 11.599 0 0 0 0 0 0 0 0 0 0 0 0 0 0 0 0 0 0.022475 0.029339 0.01846 0.055189 0 0 0 0 0
4.5391 0.013282 0.01214 -0.033781 0.017205 0 0.053669 0.026432 0.034171 0.034747 0.074924 -0.015163 11.625 0 0 0 0 0 0 0 0 0 0 0 0 0 0 0 0 0 0.036819 0.038353 0.0077114 0.083035 0 0 0 0 0
4.543 0.010819 0.010726 -0.069766 -0.0032561 0 0.031955 0.024121 0.039144 0.046813 0.071108 -0.0028493 11.65 0 0 0 0 0 0 0 0 0 0 0 0 0 0 0 0 0 0.032949 0.029969 -0.0019066 0.071525 0 0 0 0 0
4.5469 0.0072494 0.0085014 -0.01856 -0.018227 0 -0.006481 0.01154 0.017476 0.020406 0.034128 0.037838 11.664 0 0 0 0 0 0 0 0 0 0 0 0 0 0 0 0 0 0.010148 0.0079178 -0.0055164 0.027342 0 0 0 0 0
4.5508 0.0044677 0.0061297 0.057141 -0.018344 0 -0.034657 -0.0033078 -0.014539 -0.024272 -0.01317 0.07502 11.666 0 0 0 0 0 0 0 0 0 0 0 0 0 0 0 0 0 -0.01518 -0.013648 -0.00024869 -0.020756 0 0 0 0 0
4.5547 0.0044021 0.0048985 0.073706 -0.0019392 0 -0.033415 -0.010642 -0.028618 -0.047479 -0.04154 0.076029 11.671 0 0 0 0 0 0 0 0 0 0 0 0 0 0 0 0 0 -0.022525 -0.020651 0.011275 -0.043227 0 0 0 0 0
4.5586 0.0076977 0.005976 0.016028 0.021679 0 -0.0049986 -0.0048227 -0.0097991 -0.024753 -0.036217 0.032639 11.689 0 0 0 0 0 0 0 0 0 0 0 0 0 0 0 0 0 -0.0047051 -0.0099173 0.021792 -0.031521 0 0 0 0 0
4.5625 0.012812 0.0091331 -0.049156 0.037411 0 0.02977 0.01158 0.028358 0.029568 -0.0068418 -0.031582 11.72 0 0 0 0 0 0 0 0 0 0 0 0 0 0 0 0 0 0.025208 0.0086971 0.024364 -0.0025603 0 0 0 0 0
4.5664 0.016537 0.012203 -0.047339 0.035699 0 0.047403 0.028249 0.053142 0.071054 0.021299 -0.077809 11.748 0 0 0 0 0 0 0 0 0 0 0 0 0 0 0 0 0 0.043674 0.020483 0.017103 0.017175 0 0 0 0 0
4.5703 0.015932 0.012258 0.022993 0.020099 0 0.038058 0.033139 0.039988 0.060967 0.027761 -0.079884 11.757 0 0 0 0 0 0 0 0 0 0 0 0 0 0 0 0 0 0.035343 0.017379 0.0035966 0.013736 0 0 0 0 0
4.5742 0.010413 0.0079434 0.087996 0.0031593 0 0.01056 0.021206 -0.0054399 0.00043936 0.012525 -0.042324 11.75 0 0 0 0 0 0 0 0 0 0 0 0 0 0 0 0 0 0.0054102 0.0034742 -0.01063 -0.0048322 0 0 0 0 0
4.5781 0.0024099 0.0010318 0.075384 -0.0059387 0 -0.016075 -0.00058915 -0.050177 -0.066639 -0.0061012 0.0048986 11.747 0 0 0 0 0 0 0 0 0 0 0 0 0 0 0 0 0 -0.024388 -0.0093124 -0.021604 -0.01857 0 0 0 0 0
4.582 -0.0040079 -0.0044381 -0.010384 -0.0092385 0 -0.026773 -0.017298 -0.060461 -0.087202 -0.0089711 0.029871 11.77 0 0 0 0 0 0 0 0 0 0 0 0 0 0 0 0 0 -0.03282 -0.011105 -0.027284 -0.014724 0 0 0 0 0
4.5859 -0.0056732 -0.0050875 -0.091166 -0.014649 0 -0.019356 -0.017328 -0.029486 -0.04295 0.0067959 0.021693 11.819 0 0 0 0 0 0 0 0 0 0 0 0 0 0 0 0 0 -0.015439 -0.0012861 -0.02599 0.0017995 0 0 0 0 0
4.5898 -0.0023355 -0.00088312 -0.091415 -0.023133 0 -0.0028867 -0.0021369 0.017523 0.032616 0.026384 -0.0044594 11.875 0 0 0 0 0 0 0 0 0 0 0 0 0 0 0 0 0 0.012887 0.012128 -0.016355 0.015214 0 0 0 0 0
4.5938 0.0031796 0.0047087 -0.010408 -0.023676 0 0.01116 0.014646 0.045119 0.080469 0.032121 -0.022319 11.911 0 0 0 0 0 0 0 0 0 0 0 0 0 0 0 0 0 0.030746 0.01945 0.00013695 0.014981 0 0 0 0 0
4.5977 0.0067456 0.0073033 0.078733 -0.0041267 0 0.016704 0.018632 0.036948 0.064979 0.019913 -0.015909 11.916 0 0 0 0 0 0 0 0 0 0 0 0 0 0 0 0 0 0.02721 0.016406 0.017232 0.0051785 0 0 0 0 0
4.6016 0.0055038 0.0048035 0.098153 0.031777 0 0.014258 0.0067288 0.0070334 0.0036542 0.0015389 0.0099648 11.903 0 0 0 0 0 0 0 0 0 0 0 0 0 0 0 0 0 0.0089267 0.0059884 0.026444 -0.0015157 0 0 0 0 0
4.6055 -0.00037279 -0.001317 0.034241 0.06022 0 0.0068509 -0.01103 -0.015688 -0.048824 -0.0084987 0.036647 11.893 0 0 0 0 0 0 0 0 0 0 0 0 0 0 0 0 0 -0.0078872 -0.0053449 0.023312 0.001709 0 0 0 0 0
4.6094 -0.0077853 -0.007442 -0.055525 0.054273 0 -0.0036239 -0.021122 -0.014138 -0.048712 -0.0074401 0.047747 11.904 0 0 0 0 0 0 0 0 0 0 0 0 0 0 0 0 0 -0.012396 -0.012944 0.011679 0.0081722 0 0 0 0 0
4.6133 -0.012601 -0.010498 -0.097777 0.0087661 0 -0.015841 -0.01811 0.0035166 -0.00073912 -0.005191 0.040088 11.933 0 0 0 0 0 0 0 0 0 0 0 0 0 0 0 0 0 -0.007214 -0.016117 0.0010005 0.0051406 0 0 0 0 0
4.6172 -0.012162 -0.009722 -0.065818 -0.050537 0 -0.026121 -0.0074525 0.014862 0.04841 -0.011462 0.021928 11.968 0 0 0 0 0 0 0 0 0 0 0 0 0 0 0 0 0 -0.0029525 -0.016197 -0.0017641 -0.01105 0 0 0 0 0
4.6211 -0.0068692 -0.0065205 0.0045974 -0.084341 0 -0.028142 0.0017265 0.0064461 0.053841 -0.023531 0.0030406 11.998 0 0 0 0 0 0 0 0 0 0 0 0 0 0 0 0 0 -0.0058528 -0.013612 0.0018594 -0.028141 0 0 0 0 0
4.625 0.00010965 -0.0030814 0.05329 -0.070186 0 -0.017442 0.0053095 -0.013618 0.012565 -0.028245 -0.012639 12.023 0 0 0 0 0 0 0 0 0 0 0 0 0 0 0 0 0 -0.011517 -0.0075576 0.0040427 -0.02791 0 0 0 0 0
4.6289 0.0048168 -0.0010552 0.048238 -0.019719 0 0.0028909 0.0055715 -0.025044 -0.03655 -0.01649 -0.025749 12.044 0 0 0 0 0 0 0 0 0 0 0 0 0 0 0 0 0 -0.010967 0.0014331 -0.00093807 -0.0046874 0 0 0 0 0
4.6328 0.0049162 -0.00097457 0.0068337 0.031505 0 0.021502 0.0055712 -0.016425 -0.050879 0.0052408 -0.035288 12.06 0 0 0 0 0 0 0 0 0 0 0 0 0 0 0 0 0 -0.0020611 0.009395 -0.010582 0.025584 0 0 0 0 0
4.6367 0.0010362 -0.002287 -0.027503 0.051819 0 0.025444 0.0044676 0.0032712 -0.022656 0.018969 -0.036022 12.066 0 0 0 0 0 0 0 0 0 0 0 0 0 0 0 0 0 0.0066218 0.010711 -0.016768 0.036372 0 0 0 0 0
4.6406 -0.0038059 -0.0037289 -0.027291 0.03506 0 0.0099863 -0.0004735 0.013852 0.017841 0.011781 -0.023566 12.06 0 0 0 0 0 0 0 0 0 0 0 0 0 0 0 0 0 0.0044004 0.0030828 -0.014531 0.013665 0 0 0 0 0
4.6445 -0.0063258 -0.0040307 -0.0026125 0.00026468 0 -0.016237 -0.0082697 0.0041379 0.03441 -0.01131 -0.0021548 12.049 0 0 0 0 0 0 0 0 0 0 0 0 0 0 0 0 0 -0.0091488 -0.0090211 -0.0077476 -0.029275 0 0 0 0 0
4.6484 -0.0052273 -0.0028249 0.014681 -0.026344 0 -0.035587 -0.012897 -0.016978 0.018541 -0.030817 0.014112 12.047 0 0 0 0 0 0 0 0 0 0 0 0 0 0 0 0 0 -0.021786 -0.016663 -0.0054094 -0.060032 0 0 0 0 0
4.6523 -0.0019803 -0.0010834 0.0057732 -0.030233 0 -0.033165 -0.0090367 -0.02942 -0.0076984 -0.029404 0.010532 12.061 0 0 0 0 0 0 0 0 0 0 0 0 0 0 0 0 0 -0.019969 -0.013464 -0.011991 -0.052746 0 0 0 0 0
4.6563 0.00054493 -0.00034946 -0.016629 -0.0151 0 -0.0081271 0.0013297 -0.021641 -0.01843 -0.0064754 -0.014828 12.084 0 0 0 0 0 0 0 0 0 0 0 0 0 0 0 0 0 -0.0029669 -0.0013236 -0.021986 -0.010102 0 0 0 0 0
4.6602 0.00064839 -0.0010434 -0.024149 0.0036082 0 0.023787 0.0097169 -0.0014974 -0.0098325 0.021726 -0.045779 12.102 0 0 0 0 0 0 0 0 0 0 0 0 0 0 0 0 0 0.015205 0.010752 -0.02473 0.037433 0 0 0 0 0
4.6641 -0.00051205 -0.0014267 -0.005385 0.010559 0 0.039726 0.009582 0.012293 0.0011164 0.035403 -0.057672 12.112 0 0 0 0 0 0 0 0 0 0 0 0 0 0 0 0 0 0.019021 0.014179 -0.014939 0.055234 0 0 0 0 0
4.668 0.0002146 0.0012549 0.020515 0.00036605 0 0.026346 0.0035141 0.0092233 7.14e-05 0.026013 -0.036379 12.12 0 0 0 0 0 0 0 0 0 0 0 0 0 0 0 0 0 0.0069432 0.0080756 0.0019178 0.031891 0 0 0 0 0
4.6719 0.0049159 0.0078674 0.025502 -0.018472 0 -0.0077785 0.00074543 -0.002592 -0.0074642 0.0013842 0.0085887 12.136 0 0 0 0 0 0 0 0 0 0 0 0 0 0 0 0 0 -0.0067755 -0.00035557 0.015206 -0.011887 0 0 0 0 0
4.6758 0.011885 0.015318 0.0062415 -0.027601 0 -0.035033 0.0069044 -0.0050166 -0.0043997 -0.021022 0.049158 12.158 0 0 0 0 0 0 0 0 0 0 0 0 0 0 0 0 0 -0.0063412 -0.002726 0.01998 -0.039832 0 0 0 0 0
4.6797 0.015973 0.017856 -0.0098699 -0.01109 0 -0.028555 0.016928 0.011145 0.015021 -0.026564 0.059964 12.172 0 0 0 0 0 0 0 0 0 0 0 0 0 0 0 0 0 0.0094073 0.0027205 0.021501 -0.028693 0 0 0 0 0
4.6836 0.012393 0.011455 0.0028594 0.029546 0 0.013664 0.019366 0.035678 0.035306 -0.013169 0.039291 12.171 0 0 0 0 0 0 0 0 0 0 0 0 0 0 0 0 0 0.025256 0.0095039 0.028205 0.013651 0 0 0 0 0
4.6875 0.0011005 -0.0022441 0.032541 0.069525 0 0.060741 0.0082415 0.047337 0.035387 0.0072925 0.011473 12.165 0 0 0 0 0 0 0 0 0 0 0 0 0 0 0 0 0 0.024147 0.0088808 0.040344 0.054249 0 0 0 0 0
4.6914 -0.012221 -0.016214 0.035599 0.073981 0 0.068573 -0.0098432 0.03306 0.012717 0.017095 0.0067861 12.176 0 0 0 0 0 0 0 0 0 0 0 0 0 0 0 0 0 0.0035196 -0.0020498 0.046905 0.060224 0 0 0 0 0
4.6953 -0.020015 -0.022925 -0.014069 0.025372 0 0.016422 -0.021223 -0.00012811 -0.011967 0.0059346 0.034278 12.217 0 0 0 0 0 0 0 0 0 0 0 0 0 0 0 0 0 -0.02241 -0.017223 0.035449 0.023882 0 0 0 0 0
4.6992 -0.018669 -0.019973 -0.084727 -0.055836 0 -0.069018 -0.018093 -0.031049 -0.016045 -0.019418 0.0708 12.273 0 0 0 0 0 0 0 0 0 0 0 0 0 0 0 0 0 -0.035879 -0.026019 0.0058441 -0.030802 0 0 0 0 0
4.7031 -0.01132 -0.011638 -0.10729 -0.11851 0 -0.1268 -0.0058453 -0.041728 4.2705e-05 -0.037906 0.077614 12.309 0 0 0 0 0 0 0 0 0 0 0 0 0 0 0 0 0 -0.030737 -0.021457 -0.026394 -0.065111 0 0 0 0 0
4.707 -0.0050232 -0.0049857 -0.045663 -0.11642 0 -0.10764 0.0024978 -0.030211 0.012069 -0.030269 0.032851 12.304 0 0 0 0 0 0 0 0 0 0 0 0 0 0 0 0 0 -0.015411 -0.0056718 -0.041979 -0.053935 0 0 0 0 0
4.7109 -0.0046336 -0.0039667 0.055419 -0.045906 0 -0.01712 -0.0010638 -0.0089687 -0.002417 0.0028265 -0.046803 12.266 0 0 0 0 0 0 0 0 0 0 0 0 0 0 0 0 0 -0.0028577 0.01127 -0.034565 -0.0052444 0 0 0 0 0
4.7148 -0.008812 -0.0066537 0.10403 0.046778 0 0.082301 -0.012439 0.0069142 -0.038872 0.037072 -0.11472 12.229 0 0 0 0 0 0 0 0 0 0 0 0 0 0 0 0 0 0.00090904 0.018189 -0.016266 0.043913 0 0 0 0 0
4.7188 -0.011683 -0.0077877 0.051347 0.09812 0 0.11728 -0.020428 0.0099894 -0.067962 0.041972 -0.12844 12.222 0 0 0 0 0 0 0 0 0 0 0 0 0 0 0 0 0 -0.0010443 0.010456 -0.006265 0.053323 0 0 0 0 0
4.7227 -0.0085036 -0.0039815 -0.053309 0.075692 0 0.062159 -0.01791 0.0020041 -0.06368 0.0072801 -0.082672 12.246 0 0 0 0 0 0 0 0 0 0 0 0 0 0 0 0 0 -0.003174 -0.0065831 -0.013174 0.0098909 0 0 0 0 0
4.7266 -8.4275e-05 0.0032313 -0.10628 0.0028749 0 -0.038932 -0.0078534 -0.010634 -0.028841 -0.044636 -0.014459 12.278 0 0 0 0 0 0 0 0 0 0 0 0 0 0 0 0 0 -0.0036248 -0.020808 -0.028015 -0.05989 0 0 0 0 0
4.7305 0.0079789 0.0089923 -0.05344 -0.060618 0 -0.10669 0.0010133 -0.021075 0.00755 -0.073811 0.024677 12.293 0 0 0 0 0 0 0 0 0 0 0 0 0 0 0 0 0 -0.0036574 -0.021384 -0.03429 -0.10618 0 0 0 0 0
4.7344 0.010295 0.0094928 0.052873 -0.066437 0 -0.089959 0.0032699 -0.023767 0.017454 -0.054587 0.0080529 12.285 0 0 0 0 0 0 0 0 0 0 0 0 0 0 0 0 0 -0.0033532 -0.0065571 -0.02478 -0.091071 0 0 0 0 0
4.7383 0.0061616 0.0050027 0.1065 -0.01464 0 -0.0052593 0.0010638 -0.016297 -0.0020195 0.0024083 -0.045936 12.27 0 0 0 0 0 0 0 0 0 0 0 0 0 0 0 0 0 -0.00070071 0.014415 -0.0082948 -0.0178 0 0 0 0 0
4.7422 -0.00035803 -0.00089172 0.056845 0.048905 0 0.079294 8.7209e-05 -0.0023726 -0.029458 0.057586 -0.088158 12.263 0 0 0 0 0 0 0 0 0 0 0 0 0 0 0 0 0 0.0043609 0.027262 9.1291e-05 0.068662 0 0 0 0 0
4.7461 -0.0043774 -0.0046472 -0.040213 0.070797 0 0.099995 0.0026349 0.0081221 -0.040461 0.073178 -0.076267 12.267 0 0 0 0 0 0 0 0 0 0 0 0 0 0 0 0 0 0.0069589 0.022889 -0.0048581 0.11216 0 0 0 0 0
4.75 -0.0042311 -0.0054507 -0.084136 0.0323 0 0.046002 0.0053889 0.0060048 -0.026452 0.041593 -0.0066899 12.273 0 0 0 0 0 0 0 0 0 0 0 0 0 0 0 0 0 0.0010581 0.0042314 -0.012516 0.085559 0 0 0 0 0
4.7539 -0.0021474 -0.0050859 -0.037002 -0.037195 0 -0.037418 0.0037289 -0.007141 0.0046285 -0.011383 0.082515 12.271 0 0 0 0 0 0 0 0 0 0 0 0 0 0 0 0 0 -0.012732 -0.015868 -0.0066485 0.010446 0 0 0 0 0
4.7578 -0.0015253 -0.0056412 0.039788 -0.083943 0 -0.088621 -0.0026654 -0.016443 0.039904 -0.048879 0.13904 12.26 0 0 0 0 0 0 0 0 0 0 0 0 0 0 0 0 0 -0.024465 -0.024399 0.018082 -0.059134 0 0 0 0 0
4.7617 -0.0037149 -0.0074328 0.057453 -0.070981 0 -0.076593 -0.0090146 -0.0051791 0.069402 -0.050516 0.13295 12.249 0 0 0 0 0 0 0 0 0 0 0 0 0 0 0 0 0 -0.022355 -0.017822 0.049481 -0.077029 0 0 0 0 0
4.7656 -0.0070671 -0.0088573 -0.0010738 -0.0054633 0 -0.018902 -0.01002 0.027631 0.084413 -0.02363 0.075781 12.247 0 0 0 0 0 0 0 0 0 0 0 0 0 0 0 0 0 -0.0044314 -0.0037626 0.067368 -0.038345 0 0 0 0 0
4.7695 -0.0085721 -0.0079309 -0.06476 0.067026 0 0.038056 -0.0048406 0.060957 0.07561 0.0073926 0.0092898 12.252 0 0 0 0 0 0 0 0 0 0 0 0 0 0 0 0 0 0.017618 0.0063234 0.060125 0.019842 0 0 0 0 0
4.7734 -0.0062999 -0.0039943 -0.056877 0.095837 0 0.055963 0.0024467 0.066548 0.039956 0.021746 -0.026422 12.259 0 0 0 0 0 0 0 0 0 0 0 0 0 0 0 0 0 0.027646 0.0068806 0.033097 0.050218 0 0 0 0 0
4.7773 -0.00076518 0.0016819 0.018059 0.061681 0 0.029755 0.0068721 0.034128 -0.0095654 0.016092 -0.021013 12.259 0 0 0 0 0 0 0 0 0 0 0 0 0 0 0 0 0 0.019387 0.0019738 0.0022843 0.033264 0 0 0 0 0
4.7813 0.0053573 0.0065657 0.080177 -0.0099935 0 -0.013989 0.0066604 -0.016549 -0.046742 0.0033143 0.0024695 12.254 0 0 0 0 0 0 0 0 0 0 0 0 0 0 0 0 0 0.0020681 0.00023376 -0.019346 -0.0091883 0 0 0 0 0
4.7852 0.0086402 0.0081878 0.0642 -0.068026 0 -0.039834 0.003515 -0.050493 -0.051789 -0.00024893 0.0099837 12.248 0 0 0 0 0 0 0 0 0 0 0 0 0 0 0 0 0 -0.0085156 0.0060822 -0.030004 -0.035147 0 0 0 0 0
4.7891 0.0066676 0.0053893 -0.0094434 -0.073024 0 -0.029494 -0.00046623 -0.047455 -0.031081 0.011258 -0.01384 12.246 0 0 0 0 0 0 0 0 0 0 0 0 0 0 0 0 0 -0.0050342 0.015214 -0.035792 -0.019828 0 0 0 0 0
4.793 -0.00053415 -0.0010403 -0.061262 -0.025783 0 0.0061102 -0.0054189 -0.019334 -0.014317 0.027851 -0.053088 12.251 0 0 0 0 0 0 0 0 0 0 0 0 0 0 0 0 0 0.0048168 0.018118 -0.041502 0.022576 0 0 0 0 0
4.7969 -0.010166 -0.0086763 -0.043465 0.034428 0 0.035749 -0.012909 0.0021016 -0.026695 0.030805 -0.075311 12.259 0 0 0 0 0 0 0 0 0 0 0 0 0 0 0 0 0 0.0065078 0.008302 -0.045405 0.051025 0 0 0 0 0
4.8008 -0.018002 -0.014723 0.0099648 0.060267 0 0.031499 -0.022639 -0.0041782 -0.061243 0.0079549 -0.060949 12.262 0 0 0 0 0 0 0 0 0 0 0 0 0 0 0 0 0 -0.00654 -0.011869 -0.04233 0.033176 0 0 0 0 0
4.8047 -0.020947 -0.01761 0.028486 0.032057 0 -0.0091702 -0.030513 -0.029142 -0.081022 -0.033783 -0.021866 12.255 0 0 0 0 0 0 0 0 0 0 0 0 0 0 0 0 0 -0.026053 -0.032357 -0.030523 -0.025934 0 0 0 0 0
4.8086 -0.019075 -0.017815 -0.010933 -0.028495 0 -0.059521 -0.030841 -0.044486 -0.053785 -0.069796 0.0077671 12.238 0 0 0 0 0 0 0 0 0 0 0 0 0 0 0 0 0 -0.036519 -0.042441 -0.014895 -0.086386 0 0 0 0 0
4.8125 -0.015341 -0.017168 -0.059688 -0.076468 0 -0.082604 -0.021401 -0.032507 0.012147 -0.074781 0.0010164 12.219 0 0 0 0 0 0 0 0 0 0 0 0 0 0 0 0 0 -0.029861 -0.037954 -0.003777 -0.10489 0 0 0 0 0
4.8164 -0.012965 -0.017086 -0.058705 -0.0786 0 -0.060021 -0.0067524 -0.0048909 0.067593 -0.043429 -0.037564 12.206 0 0 0 0 0 0 0 0 0 0 0 0 0 0 0 0 0 -0.013066 -0.0235 -0.0027469 -0.068878 0 0 0 0 0
4.8203 -0.012726 -0.017269 -0.0094554 -0.037335 0 -0.0074052 0.0039359 0.0087687 0.06321 0.003021 -0.074764 12.201 0 0 0 0 0 0 0 0 0 0 0 0 0 0 0 0 0 -0.0016103 -0.0084971 -0.010971 -0.0051531 0 0 0 0 0
4.8242 -0.012695 -0.016127 0.02987 0.01355 0 0.03728 0.0036734 -0.0084707 -0.0034924 0.032182 -0.076729 12.195 0 0 0 0 0 0 0 0 0 0 0 0 0 0 0 0 0 -0.0050251 -0.00043071 -0.022265 0.042611 0 0 0 0 0
4.8281 -0.010689 -0.01264 0.016243 0.036345 0 0.043871 -0.0063949 -0.041887 -0.079184 0.026345 -0.037671 12.174 0 0 0 0 0 0 0 0 0 0 0 0 0 0 0 0 0 -0.018184 -0.00042495 -0.029067 0.047539 0 0 0 0 0
4.832 -0.00698 -0.00785 -0.026839 0.017478 0 0.013198 -0.017373 -0.05724 -0.096084 -0.0036412 0.015952 12.132 0 0 0 0 0 0 0 0 0 0 0 0 0 0 0 0 0 -0.026351 -0.0040942 -0.026331 0.016562 0 0 0 0 0
4.8359 -0.0043686 -0.0043792 -0.041099 -0.024469 0 -0.026364 -0.019742 -0.033177 -0.0302 -0.02919 0.048899 12.074 0 0 0 0 0 0 0 0 0 0 0 0 0 0 0 0 0 -0.019132 -0.0063518 -0.013783 -0.020674 0 0 0 0 0
4.8398 -0.0053636 -0.0041834 -0.0085804 -0.054677 0 -0.044756 -0.011445 0.017009 0.074468 -0.029607 0.046563 12.017 0 0 0 0 0 0 0 0 0 0 0 0 0 0 0 0 0 -0.0003308 -0.0057293 0.0038019 -0.038085 0 0 0 0 0
4.8438 -0.0092452 -0.0065782 0.024199 -0.04836 0 -0.034359 0.00032318 0.055288 0.13882 -0.008765 0.024032 11.97 0 0 0 0 0 0 0 0 0 0 0 0 0 0 0 0 0 0.015374 -0.0044646 0.018528 -0.030969 0 0 0 0 0
4.8477 -0.012129 -0.0085182 0.0059886 -0.0081171 0 -0.01133 0.005628 0.051711 0.11257 0.011978 0.0081403 11.938 0 0 0 0 0 0 0 0 0 0 0 0 0 0 0 0 0 0.015854 -0.0047357 0.023415 -0.012633 0 0 0 0 0
4.8516 -0.010264 -0.0070878 -0.047776 0.038765 0 0.0040428 0.0009539 0.010294 0.015557 0.016087 0.010971 11.915 0 0 0 0 0 0 0 0 0 0 0 0 0 0 0 0 0 0.0026652 -0.0052887 0.016771 0.0024143 0 0 0 0 0
4.8555 -0.0035379 -0.0020537 -0.064397 0.059916 0 0.0065607 -0.0075049 -0.034886 -0.078391 0.0065715 0.020308 11.896 0 0 0 0 0 0 0 0 0 0 0 0 0 0 0 0 0 -0.010427 -0.002446 0.0037032 0.010611 0 0 0 0 0
4.8594 0.004136 0.003813 -0.0017788 0.040421 0 0.0063171 -0.0097918 -0.048941 -0.10172 -0.00068043 0.015179 11.878 0 0 0 0 0 0 0 0 0 0 0 0 0 0 0 0 0 -0.010278 0.0051073 -0.0071646 0.016705 0 0 0 0 0
4.8633 0.0079559 0.0069214 0.088022 -0.0069633 0 0.012456 -0.0019967 -0.024471 -0.046727 0.0037073 -0.0099377 11.859 0 0 0 0 0 0 0 0 0 0 0 0 0 0 0 0 0 0.0031959 0.012879 -0.009797 0.022655 0 0 0 0 0
4.8672 0.005983 0.0055681 0.10407 -0.050847 0 0.020071 0.0094289 0.014833 0.031894 0.011754 -0.036875 11.834 0 0 0 0 0 0 0 0 0 0 0 0 0 0 0 0 0 0.016535 0.013041 -0.004732 0.022224 0 0 0 0 0
4.8711 0.00020065 0.0008303 0.010456 -0.063271 0 0.015204 0.013246 0.036231 0.066202 0.0071357 -0.040301 11.798 0 0 0 0 0 0 0 0 0 0 0 0 0 0 0 0 0 0.014906 0.001585 0.0024779 0.0076908 0 0 0 0 0
4.875 -0.0057293 -0.0048721 -0.11008 -0.039141 0 -0.007667 0.0038669 0.025031 0.032621 -0.015927 -0.013369 11.749 0 0 0 0 0 0 0 0 0 0 0 0 0 0 0 0 0 -0.004084 -0.016525 0.0067063 -0.018937 0 0 0 0 0
4.8789 -0.0096031 -0.0099043 -0.13451 0.001263 0 -0.035479 -0.013165 -0.0059533 -0.031363 -0.044075 0.022631 11.692 0 0 0 0 0 0 0 0 0 0 0 0 0 0 0 0 0 -0.027626 -0.030019 0.0071595 -0.043273 0 0 0 0 0
4.8828 -0.011838 -0.014186 -0.033116 0.028405 0 -0.046356 -0.025882 -0.030412 -0.064274 -0.055796 0.035149 11.635 0 0 0 0 0 0 0 0 0 0 0 0 0 0 0 0 0 -0.03869 -0.03041 0.0060085 -0.048913 0 0 0 0 0
4.8867 -0.014047 -0.018159 0.089524 0.025355 0 -0.030751 -0.026409 -0.031992 -0.037123 -0.041189 0.0093025 11.585 0 0 0 0 0 0 0 0 0 0 0 0 0 0 0 0 0 -0.030861 -0.019454 0.0036757 -0.031772 0 0 0 0 0
4.8906 -0.016877 -0.02139 0.10043 -0.0019133 0 -0.0026146 -0.01755 -0.016882 0.021276 -0.011281 -0.037515 11.543 0 0 0 0 0 0 0 0 0 0 0 0 0 0 0 0 0 -0.013692 -0.00776 -0.0034674 -0.0048124 0 0 0 0 0
4.8945 -0.019304 -0.02247 -0.017702 -0.032783 0 0.01181 -0.0096176 -0.0060955 0.051895 0.011674 -0.069402 11.508 0 0 0 0 0 0 0 0 0 0 0 0 0 0 0 0 0 -0.0038906 -0.0053976 -0.019537 0.011782 0 0 0 0 0
4.8984 -0.019755 -0.020336 -0.14232 -0.049713 0 -0.0019652 -0.010808 -0.015398 0.01998 0.013231 -0.062649 11.475 0 0 0 0 0 0 0 0 0 0 0 0 0 0 0 0 0 -0.010449 -0.012978 -0.042693 0.0065913 0 0 0 0 0
4.9023 -0.017623 -0.015547 -0.1389 -0.049251 0 -0.032358 -0.020036 -0.040515 -0.053072 -0.0022327 -0.026468 11.434 0 0 0 0 0 0 0 0 0 0 0 0 0 0 0 0 0 -0.026896 -0.021357 -0.062779 -0.014543 0 0 0 0 0
4.9063 -0.013674 -0.010096 -0.0061415 -0.038526 0 -0.05103 -0.028297 -0.060026 -0.10842 -0.017276 0.0046432 11.374 0 0 0 0 0 0 0 0 0 0 0 0 0 0 0 0 0 -0.0371 -0.020129 -0.066974 -0.034201 0 0 0 0 0
4.9102 -0.0092421 -0.0059223 0.11997 -0.024214 0 -0.037792 -0.026749 -0.053438 -0.1011 -0.017383 0.00060206 11.293 0 0 0 0 0 0 0 0 0 0 0 0 0 0 0 0 0 -0.029127 -0.0071372 -0.049763 -0.037722 0 0 0 0 0
4.9141 -0.0053692 -0.0036935 0.11051 -0.0070502 0 0.0012025 -0.014204 -0.019369 -0.037723 -0.0030192 -0.037997 11.2 0 0 0 0 0 0 0 0 0 0 0 0 0 0 0 0 0 -0.0053059 0.0092604 -0.01861 -0.024193 0 0 0 0 0
4.918 -0.0027711 -0.0030539 -0.018469 0.013321 0 0.038003 0.0019114 0.021423 0.031198 0.011506 -0.07946 11.121 0 0 0 0 0 0 0 0 0 0 0 0 0 0 0 0 0 0.019268 0.016672 0.010305 -0.0058797 0 0 0 0 0
4.9219 -0.0023304 -0.0038929 -0.12443 0.031031 0 0.045709 0.011168 0.041237 0.054936 0.010318 -0.086633 11.074 0 0 0 0 0 0 0 0 0 0 0 0 0 0 0 0 0 0.02782 0.0080551 0.023377 0.0023868 0 0 0 0 0
4.9258 -0.0051025 -0.0069987 -0.093618 0.034862 0 0.019609 0.0074703 0.026981 0.022702 -0.010701 -0.046979 11.052 0 0 0 0 0 0 0 0 0 0 0 0 0 0 0 0 0 0.013681 -0.013349 0.018644 -0.0050338 0 0 0 0 0
4.9297 -0.011401 -0.013129 0.035239 0.017936 0 -0.020845 -0.0070944 -0.0093992 -0.032158 -0.039645 0.017586 11.026 0 0 0 0 0 0 0 0 0 0 0 0 0 0 0 0 0 -0.015442 -0.036439 0.0052893 -0.020594 0 0 0 0 0
4.9336 -0.019714 -0.02135 0.11335 -0.014088 0 -0.049291 -0.023933 -0.040368 -0.063005 -0.056717 0.068154 10.965 0 0 0 0 0 0 0 0 0 0 0 0 0 0 0 0 0 -0.042856 -0.049368 -0.0053183 -0.029911 0 0 0 0 0
4.9375 -0.026704 -0.028535 0.044465 -0.045762 0 -0.052955 -0.033464 -0.044671 -0.046893 -0.049203 0.078116 10.863 0 0 0 0 0 0 0 0 0 0 0 0 0 0 0 0 0 -0.053707 -0.04633 -0.0087121 -0.023362 0 0 0 0 0
4.9414 -0.028738 -0.030923 -0.10842 -0.063141 0 -0.039217 -0.03084 -0.023721 0.0012539 -0.022074 0.050392 10.746 0 0 0 0 0 0 0 0 0 0 0 0 0 0 0 0 0 -0.044116 -0.030265 -0.0087809 -0.0039737 0 0 0 0 0
4.9453 -0.024061 -0.026648 -0.18747 -0.06216 0 -0.024624 -0.018434 0.0010723 0.043906 0.0049412 0.010387 10.647 0 0 0 0 0 0 0 0 0 0 0 0 0 0 0 0 0 -0.022837 -0.010475 -0.011423 0.014722 0 0 0 0 0
4.9492 -0.014024 -0.01709 -0.10633 -0.046692 0 -0.018187 -0.003665 0.0076662 0.05007 0.012957 -0.016821 10.578 0 0 0 0 0 0 0 0 0 0 0 0 0 0 0 0 0 -0.0042804 0.0032886 -0.017427 0.019516 0 0 0 0 0
4.9531 -0.0024519 -0.0059082 0.059154 -0.02112 0 -0.014631 0.0062786 -0.0072076 0.016667 -3.4741e-05 -0.024743 10.525 0 0 0 0 0 0 0 0 0 0 0 0 0 0 0 0 0 0.0023691 0.0068075 -0.021625 0.0083807 0 0 0 0 0
4.957 0.0064356 0.0032843 0.1506 0.012084 0 -0.0028813 0.0089595 -0.025492 -0.030555 -0.017254 -0.025027 10.461 0 0 0 0 0 0 0 0 0 0 0 0 0 0 0 0 0 -0.00031364 0.0034577 -0.018626 -0.00809 0 0 0 0 0
4.9609 0.010122 0.0086383 0.090106 0.047017 0 0.019488 0.0070022 -0.024632 -0.055636 -0.018602 -0.031479 10.378 0 0 0 0 0 0 0 0 0 0 0 0 0 0 0 0 0 -0.0015729 0.0005512 -0.0088232 -0.016458 0 0 0 0 0
4.9648 0.008649 0.010091 -0.045127 0.070119 0 0.040488 0.0042478 0.00080387 -0.038741 -0.00026509 -0.044697 10.287 0 0 0 0 0 0 0 0 0 0 0 0 0 0 0 0 0 0.0063139 0.0025823 0.0014743 -0.012926 0 0 0 0 0
4.9688 0.0039679 0.0083326 -0.11044 0.066497 0 0.042814 0.0016372 0.032133 0.0071457 0.02051 -0.051373 10.207 0 0 0 0 0 0 0 0 0 0 0 0 0 0 0 0 0 0.019287 0.0072065 0.005638 -0.0065558 0 0 0 0 0
4.9727 -0.0014679 0.0041164 -0.04555 0.033667 0 0.019751 -0.002965 0.041506 0.04321 0.021616 -0.038125 10.14 0 0 0 0 0 0 0 0 0 0 0 0 0 0 0 0 0 0.024364 0.0079396 0.0021372 -0.0093011 0 0 0 0 0
4.9766 -0.0058251 -0.0015114 0.069357 -0.011747 0 -0.016868 -0.01086 0.016692 0.034521 -0.0012952 -0.0064948 10.071 0 0 0 0 0 0 0 0 0 0 0 0 0 0 0 0 0 0.012665 0.0013057 -0.0053715 -0.022027 0 0 0 0 0
4.9805 -0.0082145 -0.0067965 0.10583 -0.044283 0 -0.044385 -0.018971 -0.026084 -0.018547 -0.028265 0.025179 9.9873 0 0 0 0 0 0 0 0 0 0 0 0 0 0 0 0 0 -0.0097696 -0.00867 -0.012376 -0.03101 0 0 0 0 0
4.9844 -0.008418 -0.0096475 0.024016 -0.049409 0 -0.046341 -0.021193 -0.053764 -0.075542 -0.032557 0.035533 9.8895 0 0 0 0 0 0 0 0 0 0 0 0 0 0 0 0 0 -0.025302 -0.013625 -0.016861 -0.020264 0 0 0 0 0
4.9883 -0.006555 -0.0087824 -0.089782 -0.033899 0 -0.024312 -0.014042 -0.043828 -0.087519 -0.0064251 0.018199 9.7911 0 0 0 0 0 0 0 0 0 0 0 0 0 0 0 0 0 -0.020719 -0.0089784 -0.018283 0.011002 0 0 0 0 0
4.9922 -0.0030098 -0.0046284 -0.11771 -0.016318 0 0.0048592 -0.0009073 -0.0039172 -0.040954 0.029954 -0.011552 9.7007 0 0 0 0 0 0 0 0 0 0 0 0 0 0 0 0 0 -0.00071952 0.0012155 -0.014651 0.043431 0 0 0 0 0
4.9961 0.0014664 0.00090172 -0.032314 -0.0075731 0 0.022928 0.010069 0.034213 0.026952 0.045776 -0.027973 9.6133 0 0 0 0 0 0 0 0 0 0 0 0 0 0 0 0 0 0.015591 0.0079493 -0.0028552 0.052143 0 0 0 0 0
5 0.0057481 0.0055442 0.080276 -0.0019966 0 0.02297 0.013045 0.041994 0.060262 0.027035 -0.015353 9.5191 0 0 0 0 0 0 0 0 0 0 0 0 0 0 0 0 0 0.013192 0.0059564 0.016779 0.028878 0 0 0 0 0
5.0039 0.0085521 0.0077324 0.11286 0.012028 0 0.011444 0.0095361 0.018601 0.036765 -0.01173 0.018828 9.4173 0 0 0 0 0 0 0 0 0 0 0 0 0 0 0 0 0 -0.003489 -0.0015331 0.03692 -0.0092172 0 0 0 0 0
5.0078 0.0087961 0.0068964 0.043666 0.034343 0 0.00019154 0.0061559 -0.0095983 -0.010028 -0.041529 0.049309 9.3195 0 0 0 0 0 0 0 0 0 0 0 0 0 0 0 0 0 -0.014741 -0.0068438 0.046402 -0.033615 0 0 0 0 0
5.0117 0.0059596 0.003265 -0.05071 0.048692 0 -0.0034025 0.0072353 -0.014487 -0.023949 -0.044114 0.053082 9.2372 0 0 0 0 0 0 0 0 0 0 0 0 0 0 0 0 0 -0.0061904 -0.00619 0.038948 -0.029081 0 0 0 0 0
5.0156 0.00037989 -0.0022331 -0.080502 0.03776 0 -0.00057593 0.010067 0.0070381 0.016006 -0.024526 0.027748 9.1686 0 0 0 0 0 0 0 0 0 0 0 0 0 0 0 0 0 0.01499 -0.0032225 0.019157 -0.0061208 0 0 0 0 0
5.0195 -0.0066029 -0.0079247 -0.031706 0.0021513 0 0.0016835 0.0079365 0.030303 0.071446 -0.0017177 -0.00709 9.101 0 0 0 0 0 0 0 0 0 0 0 0 0 0 0 0 0 0.025919 -0.0040724 -0.0011352 0.010423 0 0 0 0 0
5.0234 -0.012847 -0.011748 0.03024 -0.037067 0 -0.0030934 -0.0021242 0.027004 0.081059 0.010379 -0.026642 9.0234 0 0 0 0 0 0 0 0 0 0 0 0 0 0 0 0 0 0.011224 -0.0095947 -0.01342 0.0054871 0 0 0 0 0
5.0273 -0.016121 -0.012265 0.036704 -0.055635 0 -0.015543 -0.015126 -0.0067049 0.023106 0.012267 -0.021606 8.9368 0 0 0 0 0 0 0 0 0 0 0 0 0 0 0 0 0 -0.019736 -0.0136 -0.019384 -0.012552 0 0 0 0 0
5.0313 -0.01515 -0.009643 -0.013259 -0.046079 0 -0.028864 -0.022128 -0.045318 -0.059538 0.012451 -0.0048976 8.8484 0 0 0 0 0 0 0 0 0 0 0 0 0 0 0 0 0 -0.040072 -0.0092436 -0.02662 -0.021388 0 0 0 0 0
5.0352 -0.010387 -0.0055773 -0.058845 -0.021145 0 -0.032188 -0.018535 -0.057177 -0.098809 0.015393 0.0012814 8.7601 0 0 0 0 0 0 0 0 0 0 0 0 0 0 0 0 0 -0.030818 0.0032201 -0.037598 -0.0076823 0 0 0 0 0
5.0391 -0.003867 -0.0019913 -0.046924 0.00076378 0 -0.018273 -0.0082461 -0.033483 -0.06657 0.017242 -0.013659 8.6646 0 0 0 0 0 0 0 0 0 0 0 0 0 0 0 0 0 0.00051593 0.015611 -0.044301 0.019025 0 0 0 0 0
5.043 0.0018612 0.00033292 0.01193 0.011729 0 0.0087877 0.00040997 0.0045866 8.8916e-05 0.011693 -0.038735 8.5553 0 0 0 0 0 0 0 0 0 0 0 0 0 0 0 0 0 0.026931 0.018784 -0.035598 0.034494 0 0 0 0 0
5.0469 0.0050142 0.0018204 0.057476 0.016304 0 0.032803 0.0024697 0.026603 0.0379 -0.0025051 -0.051406 8.4374 0 0 0 0 0 0 0 0 0 0 0 0 0 0 0 0 0 0.027388 0.010289 -0.010513 0.02191 0 0 0 0 0
5.0508 0.0051328 0.0028037 0.044483 0.020497 0 0.035511 -0.00013663 0.020333 0.019433 -0.020346 -0.038397 8.3256 0 0 0 0 0 0 0 0 0 0 0 0 0 0 0 0 0 0.0053489 -0.0044432 0.017063 -0.012788 0 0 0 0 0
5.0547 0.0026689 0.0023273 -0.01177 0.022377 0 0.011781 -0.002378 -0.0005219 -0.025051 -0.034849 -0.0082512 8.2308 0 0 0 0 0 0 0 0 0 0 0 0 0 0 0 0 0 -0.017213 -0.017418 0.02878 -0.045755 0 0 0 0 0
5.0586 -0.0017732 -0.0014349 -0.054515 0.014777 0 -0.023207 -0.0024203 -0.013753 -0.044846 -0.040878 0.015907 8.1496 0 0 0 0 0 0 0 0 0 0 0 0 0 0 0 0 0 -0.022671 -0.023848 0.01807 -0.054775 0 0 0 0 0
5.0625 -0.0076953 -0.009283 -0.045569 -0.0046135 0 -0.044079 -0.0033654 -0.011516 -0.022451 -0.035912 0.016757 8.0689 0 0 0 0 0 0 0 0 0 0 0 0 0 0 0 0 0 -0.013601 -0.023537 -0.0040766 -0.035912 0 0 0 0 0
5.0664 -0.014298 -0.019427 -0.002617 -0.02864 0 -0.036667 -0.0088346 -0.0053545 0.012813 -0.020522 -0.0022058 7.9792 0 0 0 0 0 0 0 0 0 0 0 0 0 0 0 0 0 -0.0067216 -0.018753 -0.019962 -0.0043566 0 0 0 0 0
5.0703 -0.020089 -0.027969 0.02299 -0.046868 0 -0.011824 -0.017719 -0.010367 0.021424 -0.0004511 -0.020374 7.8809 0 0 0 0 0 0 0 0 0 0 0 0 0 0 0 0 0 -0.013452 -0.012494 -0.021767 0.018662 0 0 0 0 0
5.0742 -0.023266 -0.031277 0.0016831 -0.054644 0 0.0031255 -0.024226 -0.027268 -0.0029503 0.013221 -0.018757 7.7777 0 0 0 0 0 0 0 0 0 0 0 0 0 0 0 0 0 -0.028375 -0.0083898 -0.016994 0.020559 0 0 0 0 0
5.0781 -0.022794 -0.028321 -0.044373 -0.054285 0 -0.01014 -0.023413 -0.041556 -0.030138 0.010237 0.0031186 7.6679 0 0 0 0 0 0 0 0 0 0 0 0 0 0 0 0 0 -0.036533 -0.0098658 -0.01774 0.00317 0 0 0 0 0
5.082 -0.019208 -0.021071 -0.066336 -0.047967 0 -0.041795 -0.016354 -0.039274 -0.030011 -0.009097 0.026603 7.545 0 0 0 0 0 0 0 0 0 0 0 0 0 0 0 0 0 -0.029777 -0.017087 -0.026013 -0.021511 0 0 0 0 0
5.0859 -0.014264 -0.012797 -0.040177 -0.032485 0 -0.060686 -0.0094045 -0.021329 -0.0056108 -0.030542 0.029438 7.4096 0 0 0 0 0 0 0 0 0 0 0 0 0 0 0 0 0 -0.014019 -0.024576 -0.031312 -0.039784 0 0 0 0 0
5.0898 -0.0095654 -0.0058392 0.0097998 -0.0038274 0 -0.042787 -0.0081721 -0.0015368 0.012945 -0.035479 0.0038092 7.2754 0 0 0 0 0 0 0 0 0 0 0 0 0 0 0 0 0 -0.00097329 -0.023851 -0.023145 -0.043025 0 0 0 0 0
5.0938 -0.005335 -0.00056011 0.038303 0.033 0 0.0048486 -0.012151 0.0077334 0.0034993 -0.016962 -0.037557 7.1595 0 0 0 0 0 0 0 0 0 0 0 0 0 0 0 0 0 0.0046524 -0.010645 -0.0045546 -0.030712 0 0 0 0 0
5.0977 -0.00048569 0.0040495 0.026278 0.061402 0 0.048183 -0.015187 0.0058724 -0.025231 0.012926 -0.070979 7.0649 0 0 0 0 0 0 0 0 0 0 0 0 0 0 0 0 0 0.0079092 0.0098802 0.0087675 -0.0098438 0 0 0 0 0
5.1016 0.0059894 0.0089489 -0.0021782 0.063778 0 0.055772 -0.011155 0.00059962 -0.046578 0.032977 -0.078574 6.9744 0 0 0 0 0 0 0 0 0 0 0 0 0 0 0 0 0 0.014615 0.026123 0.0038225 0.0089991 0 0 0 0 0
5.1055 0.01349 0.013971 -0.0091889 0.036791 0 0.026661 0.00049143 -0.0024418 -0.046115 0.031612 -0.059438 6.8659 0 0 0 0 0 0 0 0 0 0 0 0 0 0 0 0 0 0.022567 0.029566 -0.015643 0.017994 0 0 0 0 0
5.1094 0.019565 0.017721 0.014883 -0.0034821 0 -0.0095017 0.014079 -0.0037571 -0.033285 0.016446 -0.027985 6.7336 0 0 0 0 0 0 0 0 0 0 0 0 0 0 0 0 0 0.023768 0.021895 -0.031299 0.017292 0 0 0 0 0
5.1133 0.02138 0.018409 0.042252 -0.032439 0 -0.020047 0.022094 -0.0044622 -0.023877 0.0053171 -0.0018441 6.5936 0 0 0 0 0 0 0 0 0 0 0 0 0 0 0 0 0 0.014747 0.012573 -0.026879 0.014503 0 0 0 0 0
5.1172 0.017889 0.015161 0.039642 -0.034771 0 0.001467 0.020666 -0.00086162 -0.018183 0.0080669 0.011312 6.4681 0 0 0 0 0 0 0 0 0 0 0 0 0 0 0 0 0 0.0022226 0.0093726 -0.0027756 0.017514 0 0 0 0 0
5.1211 0.01101 0.0090172 0.0050923 -0.01409 0 0.031189 0.012051 0.011712 -0.0026099 0.017511 0.0183 6.3632 0 0 0 0 0 0 0 0 0 0 0 0 0 0 0 0 0 -0.0031762 0.011583 0.025517 0.026255 0 0 0 0 0
5.125 0.0046635 0.0027788 -0.030097 0.012551 0 0.03863 0.0027611 0.029956 0.028453 0.018256 0.032755 6.2649 0 0 0 0 0 0 0 0 0 0 0 0 0 0 0 0 0 0.0017271 0.012505 0.042536 0.031593 0 0 0 0 0
5.1289 0.0021408 -0.00060942 -0.034507 0.028831 0 0.015061 -0.00092184 0.041463 0.059733 0.0036934 0.060878 6.1554 0 0 0 0 0 0 0 0 0 0 0 0 0 0 0 0 0 0.0092411 0.0078065 0.045781 0.023941 0 0 0 0 0
5.1328 0.0036649 -0.00022268 -0.0075145 0.029738 0 -0.019313 0.0029276 0.036154 0.069344 -0.016266 0.092372 6.0325 0 0 0 0 0 0 0 0 0 0 0 0 0 0 0 0 0 0.0094594 0.00035195 0.044226 0.0043637 0 0 0 0 0
5.1367 0.0061659 0.0019776 0.023864 0.021514 0 -0.034581 0.010653 0.018718 0.054092 -0.024112 0.10578 5.911 0 0 0 0 0 0 0 0 0 0 0 0 0 0 0 0 0 0.0013304 -0.0033534 0.045758 -0.013188 0 0 0 0 0
5.1406 0.0057715 0.0027598 0.03457 0.013436 0 -0.018142 0.015552 0.0063043 0.034461 -0.011057 0.086083 5.8061 0 0 0 0 0 0 0 0 0 0 0 0 0 0 0 0 0 -0.0063177 -0.00049257 0.047714 -0.012843 0 0 0 0 0
5.1445 0.0012916 0.0007319 0.022819 0.009296 0 0.01459 0.012799 0.010991 0.031265 0.014809 0.040199 5.7167 0 0 0 0 0 0 0 0 0 0 0 0 0 0 0 0 0 -0.0048975 0.0053717 0.040161 0.0076719 0 0 0 0 0
5.1484 -0.0041778 -0.0018365 0.0032643 0.0050502 0 0.034125 0.0034434 0.025193 0.040617 0.035318 -0.004886 5.6263 0 0 0 0 0 0 0 0 0 0 0 0 0 0 0 0 0 0.0041936 0.0088621 0.017692 0.031898 0 0 0 0 0
5.1523 -0.0052251 -0.00056895 -0.012562 -0.0059282 0 0.022607 -0.0057229 0.027715 0.037717 0.036949 -0.023108 5.5195 0 0 0 0 0 0 0 0 0 0 0 0 0 0 0 0 0 0.011316 0.00895 -0.012865 0.03703 0 0 0 0 0
5.1563 0.0015392 0.00702 -0.021573 -0.023941 0 -0.010354 -0.0069348 0.0066198 0.0069276 0.0209 -0.012596 5.3959 0 0 0 0 0 0 0 0 0 0 0 0 0 0 0 0 0 0.0099416 0.0096937 -0.036493 0.014685 0 0 0 0 0
5.1602 0.014255 0.018632 -0.018095 -0.037782 0 -0.034352 0.0025164 -0.024849 -0.036244 0.0014485 0.000862 5.2695 0 0 0 0 0 0 0 0 0 0 0 0 0 0 0 0 0 0.0047567 0.015092 -0.041535 -0.018724 0 0 0 0 0
5.1641 0.026601 0.028332 0.0095297 -0.029774 0 -0.022184 0.017831 -0.038149 -0.0582 -0.005017 -0.013397 5.1552 0 0 0 0 0 0 0 0 0 0 0 0 0 0 0 0 0 0.0069586 0.024103 -0.028045 -0.033559 0 0 0 0 0
5.168 0.032231 0.031035 0.0607 0.0094753 0 0.026925 0.030008 -0.017444 -0.042671 0.007735 -0.060098 5.0583 0 0 0 0 0 0 0 0 0 0 0 0 0 0 0 0 0 0.021265 0.031124 -0.0064247 -0.012667 0 0 0 0 0
5.1719 0.029295 0.026415 0.10441 0.067119 0 0.082804 0.03229 0.022414 -0.009184 0.03014 -0.10787 4.9732 0 0 0 0 0 0 0 0 0 0 0 0 0 0 0 0 0 0.038598 0.030824 0.010992 0.030841 0 0 0 0 0
5.1758 0.021313 0.018715 0.095137 0.10933 0 0.10367 0.024565 0.047577 0.0071267 0.042157 -0.11231 4.8914 0 0 0 0 0 0 0 0 0 0 0 0 0 0 0 0 0 0.042985 0.022091 0.017831 0.061199 0 0 0 0 0
5.1797 0.013855 0.01282 0.020267 0.10258 0 0.067186 0.012622 0.036457 -0.0068018 0.027838 -0.054776 4.8062 0 0 0 0 0 0 0 0 0 0 0 0 0 0 0 0 0 0.026609 0.0080469 0.015821 0.049118 0 0 0 0 0
5.1836 0.010196 0.010407 -0.070647 0.041504 0 -0.0093092 0.0036426 0.00013005 -0.027894 -0.0097738 0.037177 4.7143 0 0 0 0 0 0 0 0 0 0 0 0 0 0 0 0 0 -0.0015692 -0.0060629 0.011463 -0.001292 0 0 0 0 0
5.1875 0.0097371 0.0096759 -0.099384 -0.040722 0 -0.076797 0.0019309 -0.028056 -0.022094 -0.045944 0.10764 4.6146 0 0 0 0 0 0 0 0 0 0 0 0 0 0 0 0 0 -0.022143 -0.014336 0.010788 -0.051876 0 0 0 0 0
5.1914 0.010136 0.0084362 -0.03477 -0.092432 0 -0.088212 0.0075571 -0.023189 0.018247 -0.050024 0.11537 4.5097 0 0 0 0 0 0 0 0 0 0 0 0 0 0 0 0 0 -0.020859 -0.011367 0.015581 -0.05907 0 0 0 0 0
5.1953 0.010485 0.0070607 0.066916 -0.081214 0 -0.034042 0.01744 0.0098658 0.064638 -0.01067 0.066054 4.4066 0 0 0 0 0 0 0 0 0 0 0 0 0 0 0 0 0 0.00039402 0.0047438 0.022864 -0.0096226 0 0 0 0 0
5.1992 0.012171 0.0082111 0.10988 -0.018535 0 0.048503 0.027027 0.043567 0.0802 0.050393 0.006771 4.3137 0 0 0 0 0 0 0 0 0 0 0 0 0 0 0 0 0 0.026152 0.028515 0.027791 0.06622 0 0 0 0 0
5.2031 0.016691 0.013754 0.055629 0.050341 0 0.10231 0.031797 0.054146 0.05566 0.091375 -0.012386 4.2353 0 0 0 0 0 0 0 0 0 0 0 0 0 0 0 0 0 0.04018 0.047366 0.028208 0.11612 0 0 0 0 0
5.207 0.022976 0.022129 -0.032783 0.082805 0 0.093469 0.029046 0.04141 0.017583 0.083008 0.022875 4.1681 0 0 0 0 0 0 0 0 0 0 0 0 0 0 0 0 0 0.037232 0.049201 0.027299 0.10524 0 0 0 0 0
5.2109 0.027207 0.028822 -0.054165 0.070137 0 0.036156 0.019693 0.025123 0.0029135 0.033523 0.082775 4.1037 0 0 0 0 0 0 0 0 0 0 0 0 0 0 0 0 0 0.024896 0.032586 0.031244 0.042433 0 0 0 0 0
5.2148 0.025513 0.029478 0.020189 0.037662 0 -0.021328 0.0083157 0.024501 0.026421 -0.017492 0.12003 4.0355 0 0 0 0 0 0 0 0 0 0 0 0 0 0 0 0 0 0.015599 0.0095554 0.042791 -0.027705 0 0 0 0 0
5.2188 0.017064 0.022789 0.10863 0.017063 0 -0.037258 0.00019542 0.041032 0.070195 -0.032695 0.10745 3.9617 0 0 0 0 0 0 0 0 0 0 0 0 0 0 0 0 0 0.016062 -0.003719 0.056254 -0.059748 0 0 0 0 0
5.2227 0.0047947 0.010961 0.10288 0.018271 0 -0.0093668 -0.0028483 0.058319 0.099751 -0.0082858 0.056288 3.884 0 0 0 0 0 0 0 0 0 0 0 0 0 0 0 0 0 0.022268 -0.0010729 0.05963 -0.040719 0 0 0 0 0
5.2266 -0.0065866 -0.001934 -0.011 0.025429 0 0.027281 -0.0037757 0.05618 0.088863 0.025511 0.00332 3.8049 0 0 0 0 0 0 0 0 0 0 0 0 0 0 0 0 0 0.023201 0.0083904 0.043551 0.0040912 0 0 0 0 0
5.2305 -0.013242 -0.01185 -0.12765 0.01654 0 0.033633 -0.0067128 0.026246 0.034767 0.034542 -0.020266 3.7268 0 0 0 0 0 0 0 0 0 0 0 0 0 0 0 0 0 0.010414 0.009994 0.0098663 0.035166 0 0 0 0 0
5.2344 -0.013393 -0.015654 -0.1286 -0.014473 0 0.00098357 -0.011404 -0.021462 -0.041054 0.012395 -0.012396 3.6534 0 0 0 0 0 0 0 0 0 0 0 0 0 0 0 0 0 -0.01357 -0.00084855 -0.028102 0.031074 0 0 0 0 0
5.2383 -0.0068847 -0.011433 -0.010072 -0.052688 0 -0.042836 -0.011638 -0.063526 -0.10276 -0.015902 0.0012194 3.5878 0 0 0 0 0 0 0 0 0 0 0 0 0 0 0 0 0 -0.034726 -0.01285 -0.054416 0.0027184 0 0 0 0 0
5.2422 0.0054325 0.00084668 0.10821 -0.074589 0 -0.058413 -0.0003817 -0.076298 -0.11769 -0.01989 -0.0095582 3.5287 0 0 0 0 0 0 0 0 0 0 0 0 0 0 0 0 0 -0.036547 -0.009472 -0.060947 -0.019888 0 0 0 0 0
5.2461 0.021456 0.018441 0.10894 -0.063946 0 -0.027468 0.022458 -0.050692 -0.077165 0.0069905 -0.053092 3.4693 0 0 0 0 0 0 0 0 0 0 0 0 0 0 0 0 0 -0.012986 0.014075 -0.05059 -0.014744 0 0 0 0 0
5.25 0.037283 0.035899 0.0045219 -0.019394 0 0.033956 0.047277 -4.7545e-05 -0.0076884 0.042319 -0.1073 3.4028 0 0 0 0 0 0 0 0 0 0 0 0 0 0 0 0 0 0.024727 0.04429 -0.031671 0.014471 0 0 0 0 0
5.2539 0.047757 0.046919 -0.075144 0.046456 0 0.08973 0.06063 0.046209 0.042533 0.056411 -0.13507 3.3304 0 0 0 0 0 0 0 0 0 0 0 0 0 0 0 0 0 0.054148 0.059981 -0.010198 0.043455 0 0 0 0 0
5.2578 0.048557 0.047268 -0.025898 0.11086 0 0.11019 0.055245 0.061987 0.039961 0.038441 -0.11172 3.2632 0 0 0 0 0 0 0 0 0 0 0 0 0 0 0 0 0 0.057356 0.050044 0.012443 0.048596 0 0 0 0 0
5.2617 0.038677 0.036944 0.11053 0.14654 0 0.089095 0.035467 0.043963 -0.0030676 0.0033888 -0.043373 3.212 0 0 0 0 0 0 0 0 0 0 0 0 0 0 0 0 0 0.034303 0.022051 0.035408 0.025791 0 0 0 0 0
5.2656 0.021477 0.020201 0.1839 0.13234 0 0.04146 0.013451 0.014097 -0.034925 -0.023127 0.037914 3.1758 0 0 0 0 0 0 0 0 0 0 0 0 0 0 0 0 0 0.0025643 -0.005106 0.053991 -0.0077751 0 0 0 0 0
5.2695 0.0034269 0.0035458 0.095702 0.067386 0 -0.010428 -0.00022024 0.00069312 -0.010687 -0.025304 0.097633 3.14 0 0 0 0 0 0 0 0 0 0 0 0 0 0 0 0 0 -0.016674 -0.016334 0.060846 -0.028094 0 0 0 0 0
5.2734 -0.0088476 -0.0071272 -0.088278 -0.021982 0 -0.04885 -0.0032334 0.013472 0.062204 -0.0052725 0.12135 3.0894 0 0 0 0 0 0 0 0 0 0 0 0 0 0 0 0 0 -0.014638 -0.009541 0.052273 -0.021706 0 0 0 0 0
5.2773 -0.011626 -0.0089033 -0.19678 -0.092827 0 -0.063748 -0.00054123 0.035949 0.12516 0.02377 0.11858 3.0227 0 0 0 0 0 0 0 0 0 0 0 0 0 0 0 0 0 0.0004911 0.0069154 0.033206 0.0074044 0 0 0 0 0
5.2813 -0.0057187 -0.0028431 -0.12504 -0.11096 0 -0.051097 0.0019572 0.043276 0.12112 0.048895 0.10748 2.9542 0 0 0 0 0 0 0 0 0 0 0 0 0 0 0 0 0 0.013475 0.023009 0.01545 0.044033 0 0 0 0 0
5.2852 0.0042039 0.0068033 0.058904 -0.07285 0 -0.013605 0.0025521 0.028407 0.050792 0.062988 0.09703 2.8993 0 0 0 0 0 0 0 0 0 0 0 0 0 0 0 0 0 0.016295 0.033026 0.010076 0.0729 0 0 0 0 0
5.2891 0.012394 0.014953 0.1832 -0.0063772 0 0.03567 0.0035964 0.0098615 -0.023794 0.063473 0.083532 2.86 0 0 0 0 0 0 0 0 0 0 0 0 0 0 0 0 0 0.013534 0.035493 0.020157 0.084879 0 0 0 0 0
5.293 0.015464 0.018511 0.14222 0.050327 0 0.073644 0.007629 0.012192 -0.035246 0.049737 0.062325 2.8242 0 0 0 0 0 0 0 0 0 0 0 0 0 0 0 0 0 0.014886 0.030631 0.039405 0.076037 0 0 0 0 0
5.2969 0.014287 0.017895 -0.0072892 0.074334 0 0.077575 0.014237 0.038616 0.025838 0.023221 0.038915 2.7801 0 0 0 0 0 0 0 0 0 0 0 0 0 0 0 0 0 0.023413 0.019649 0.057021 0.045341 0 0 0 0 0
5.3008 0.012824 0.016087 -0.11485 0.068223 0 0.041721 0.020366 0.064632 0.10125 -0.010668 0.025041 2.7294 0 0 0 0 0 0 0 0 0 0 0 0 0 0 0 0 0 0.031692 0.0058786 0.064329 -0.0029283 0 0 0 0 0
5.3047 0.014569 0.015874 -0.088454 0.050569 0 -0.01309 0.023057 0.060761 0.11858 -0.041803 0.02297 2.685 0 0 0 0 0 0 0 0 0 0 0 0 0 0 0 0 0 0.029565 -0.0051916 0.058329 -0.053902 0 0 0 0 0
5.3086 0.019446 0.017586 0.027106 0.038121 0 -0.048993 0.021794 0.022343 0.056317 -0.057412 0.016843 2.6559 0 0 0 0 0 0 0 0 0 0 0 0 0 0 0 0 0 0.015366 -0.0083605 0.040708 -0.082803 0 0 0 0 0
5.3125 0.023909 0.019257 0.1128 0.034504 0 -0.037346 0.018695 -0.024025 -0.04002 -0.047129 -0.015093 2.6365 0 0 0 0 0 0 0 0 0 0 0 0 0 0 0 0 0 -0.00096137 -0.0017731 0.014675 -0.067626 0 0 0 0 0
5.3164 0.024215 0.018872 0.098329 0.031196 0 0.017026 0.016773 -0.044854 -0.10214 -0.0099204 -0.075693 2.6115 0 0 0 0 0 0 0 0 0 0 0 0 0 0 0 0 0 -0.0064983 0.011871 -0.016794 -0.0077544 0 0 0 0 0
5.3203 0.019789 0.016285 0.01727 0.016616 0 0.075089 0.017549 -0.031235 -0.09819 0.040645 -0.13648 2.5719 0 0 0 0 0 0 0 0 0 0 0 0 0 0 0 0 0 0.0021786 0.02637 -0.049643 0.067531 0 0 0 0 0
5.3242 0.013356 0.01284 -0.045982 -0.01366 0 0.091136 0.019453 -0.0062548 -0.052502 0.078835 -0.15433 2.5245 0 0 0 0 0 0 0 0 0 0 0 0 0 0 0 0 0 0.0147 0.034225 -0.076252 0.11281 0 0 0 0 0
5.3281 0.0077542 0.0092687 -0.044503 -0.050637 0 0.048996 0.018238 -0.0010295 -0.013876 0.080187 -0.10671 2.4854 0 0 0 0 0 0 0 0 0 0 0 0 0 0 0 0 0 0.015549 0.029457 -0.085725 0.096973 0 0 0 0 0
5.332 0.0028105 0.0044031 -0.00061036 -0.073358 0 -0.023148 0.0098641 -0.023107 -0.0085289 0.039598 -0.014622 2.4638 0 0 0 0 0 0 0 0 0 0 0 0 0 0 0 0 0 -0.0014937 0.010963 -0.069231 0.027858 0 0 0 0 0
5.3359 -0.0042118 -0.0035209 0.03371 -0.060429 0 -0.07392 -0.005637 -0.048298 -0.021908 -0.020823 0.06925 2.4534 0 0 0 0 0 0 0 0 0 0 0 0 0 0 0 0 0 -0.026112 -0.015135 -0.027804 -0.050809 0 0 0 0 0
5.3398 -0.014828 -0.014143 0.029471 -0.0078043 0 -0.070039 -0.022525 -0.04393 -0.020385 -0.064773 0.099351 2.4384 0 0 0 0 0 0 0 0 0 0 0 0 0 0 0 0 0 -0.038735 -0.037219 0.024024 -0.090847 0 0 0 0 0
5.3438 -0.026169 -0.023819 -0.0057066 0.060027 0 -0.023034 -0.032379 -0.0013091 0.013142 -0.068587 0.070669 2.4067 0 0 0 0 0 0 0 0 0 0 0 0 0 0 0 0 0 -0.02709 -0.044907 0.063958 -0.075435 0 0 0 0 0
5.3477 -0.032127 -0.027702 -0.047729 0.099381 0 0.021992 -0.030286 0.053165 0.062912 -0.039373 0.018879 2.3579 0 0 0 0 0 0 0 0 0 0 0 0 0 0 0 0 0 0.0020303 -0.036475 0.074894 -0.029497 0 0 0 0 0
5.3516 -0.028255 -0.023465 -0.074124 0.076967 0 0.02599 -0.018965 0.078617 0.093961 -0.006715 -0.011448 2.3012 0 0 0 0 0 0 0 0 0 0 0 0 0 0 0 0 0 0.026753 -0.020096 0.055721 0.0045545 0 0 0 0 0
5.3555 -0.015876 -0.01329 -0.067667 -0.0010617 0 -0.010844 -0.0065284 0.053716 0.08052 0.0056625 -0.0023527 2.2465 0 0 0 0 0 0 0 0 0 0 0 0 0 0 0 0 0 0.02778 -0.0066577 0.020947 0.0047072 0 0 0 0 0
5.3594 -0.0014057 -0.0022729 -0.022647 -0.08718 0 -0.051125 0.0006415 -0.0053282 0.025783 0.0012191 0.027433 2.2001 0 0 0 0 0 0 0 0 0 0 0 0 0 0 0 0 0 0.0051746 -0.00038038 -0.010736 -0.012851 0 0 0 0 0
5.3633 0.0085849 0.0052888 0.040109 -0.12459 0 -0.054525 0.0031744 -0.057396 -0.039893 0.0033703 0.04328 2.1635 0 0 0 0 0 0 0 0 0 0 0 0 0 0 0 0 0 -0.020785 0.0034349 -0.028952 -0.012174 0 0 0 0 0
5.3672 0.01207 0.0084889 0.074346 -0.089764 0 -0.012863 0.0067624 -0.068348 -0.079297 0.026723 0.025798 2.1336 0 0 0 0 0 0 0 0 0 0 0 0 0 0 0 0 0 -0.026576 0.011093 -0.034539 0.024668 0 0 0 0 0
5.3711 0.012006 0.009405 0.04527 -0.0097616 0 0.044277 0.014929 -0.035863 -0.072947 0.05689 -0.014202 2.1035 0 0 0 0 0 0 0 0 0 0 0 0 0 0 0 0 0 -0.0060328 0.021559 -0.032111 0.075862 0 0 0 0 0
5.375 0.012707 0.01064 -0.026241 0.060969 0 0.075893 0.024307 0.011833 -0.031338 0.061554 -0.047158 2.0648 0 0 0 0 0 0 0 0 0 0 0 0 0 0 0 0 0 0.023988 0.026199 -0.022077 0.095808 0 0 0 0 0
5.3789 0.015915 0.013208 -0.068901 0.083877 0 0.062751 0.027849 0.040567 0.014346 0.02349 -0.050422 2.0143 0 0 0 0 0 0 0 0 0 0 0 0 0 0 0 0 0 0.038718 0.018309 -0.0017123 0.056022 0 0 0 0 0
5.3828 0.019898 0.016193 -0.028761 0.062203 0 0.019468 0.022704 0.037013 0.036889 -0.037564 -0.026071 1.9594 0 0 0 0 0 0 0 0 0 0 0 0 0 0 0 0 0 0.027956 0.002242 0.026215 -0.025504 0 0 0 0 0
5.3867 0.021577 0.017794 0.065202 0.029475 0 -0.021009 0.013916 0.015858 0.033174 -0.077671 0.0026905 1.9143 0 0 0 0 0 0 0 0 0 0 0 0 0 0 0 0 0 0.0048893 -0.0086381 0.048604 -0.094071 0 0 0 0 0
5.3906 0.019136 0.016557 0.11777 0.015172 0 -0.033706 0.0092459 0.0026249 0.02167 -0.065593 0.012121 1.8884 0 0 0 0 0 0 0 0 0 0 0 0 0 0 0 0 0 -0.007416 -0.0043311 0.049384 -0.10056 0 0 0 0 0
5.3945 0.013029 0.012232 0.06412 0.02046 0 -0.016968 0.010445 0.0084684 0.019493 -0.0094282 -0.0019241 1.8756 0 0 0 0 0 0 0 0 0 0 0 0 0 0 0 0 0 0.0010721 0.011574 0.023959 -0.040774 0 0 0 0 0
5.3984 0.00541 0.0061835 -0.052561 0.023531 0 0.011394 0.011006 0.020299 0.022799 0.051172 -0.0207 1.8579 0 0 0 0 0 0 0 0 0 0 0 0 0 0 0 0 0 0.017741 0.024848 -0.01379 0.041436 0 0 0 0 0
5.4023 -0.00086465 0.001192 -0.11527 0.0050077 0 0.029529 0.0038331 0.015807 0.012998 0.078424 -0.018927 1.8213 0 0 0 0 0 0 0 0 0 0 0 0 0 0 0 0 0 0.021023 0.024244 -0.040572 0.089386 0 0 0 0 0
5.4063 -0.0031964 0.00014749 -0.054374 -0.032078 0 0.025933 -0.0090971 -0.010748 -0.016121 0.064238 0.012402 1.7699 0 0 0 0 0 0 0 0 0 0 0 0 0 0 0 0 0 0.0038706 0.012012 -0.041443 0.077045 0 0 0 0 0
5.4102 -0.0004523 0.0039444 0.072356 -0.063994 0 0.0052625 -0.01642 -0.037917 -0.041375 0.029917 0.056005 1.7232 0 0 0 0 0 0 0 0 0 0 0 0 0 0 0 0 0 -0.017228 0.0007691 -0.019728 0.025174 0 0 0 0 0
5.4141 0.0058537 0.010157 0.13468 -0.064861 0 -0.015539 -0.0084388 -0.034647 -0.027845 0.0031559 0.08086 1.6976 0 0 0 0 0 0 0 0 0 0 0 0 0 0 0 0 0 -0.018044 0.00042563 0.0094486 -0.020734 0 0 0 0 0
5.418 0.011747 0.014201 0.067782 -0.025429 0 -0.018561 0.011274 0.0084637 0.031707 -0.0039462 0.068195 1.6894 0 0 0 0 0 0 0 0 0 0 0 0 0 0 0 0 0 0.0078691 0.0088677 0.033871 -0.029299 0 0 0 0 0
5.4219 0.013192 0.012718 -0.055953 0.040103 0 0.0015147 0.026682 0.064661 0.09786 0.001472 0.028881 1.6774 0 0 0 0 0 0 0 0 0 0 0 0 0 0 0 0 0 0.040038 0.015391 0.051476 -0.0056461 0 0 0 0 0
5.4258 0.0092903 0.0065054 -0.10392 0.10056 0 0.030603 0.023482 0.090327 0.11325 0.0051758 -0.0042653 1.6421 0 0 0 0 0 0 0 0 0 0 0 0 0 0 0 0 0 0.048914 0.012238 0.064183 0.01907 0 0 0 0 0
5.4297 0.0033136 0.00013347 -0.028091 0.12276 0 0.043328 0.0033606 0.062888 0.056933 -0.00070992 -0.0044995 1.5858 0 0 0 0 0 0 0 0 0 0 0 0 0 0 0 0 0 0.024081 0.0018539 0.068154 0.018416 0 0 0 0 0
5.4336 6.4938e-05 -0.001825 0.082042 0.089262 0 0.023789 -0.016278 0.002226 -0.02999 -0.013177 0.024454 1.5317 0 0 0 0 0 0 0 0 0 0 0 0 0 0 0 0 0 -0.014984 -0.0067581 0.054153 -0.0064004 0 0 0 0 0
5.4375 0.0016542 0.0013211 0.098967 0.011293 0 -0.01709 -0.017808 -0.045867 -0.078193 -0.022305 0.050197 1.5047 0 0 0 0 0 0 0 0 0 0 0 0 0 0 0 0 0 -0.036631 -0.0073012 0.019132 -0.029978 0 0 0 0 0
5.4414 0.005732 0.0060075 -0.00018225 -0.072606 0 -0.045878 0.00050412 -0.049783 -0.054412 -0.018408 0.03971 1.51 0 0 0 0 0 0 0 0 0 0 0 0 0 0 0 0 0 -0.026083 -0.00099403 -0.024418 -0.026972 0 0 0 0 0
5.4453 0.0080667 0.0079575 -0.10704 -0.11671 0 -0.033805 0.023282 -0.018249 0.007141 0.0012266 -0.010423 1.5292 0 0 0 0 0 0 0 0 0 0 0 0 0 0 0 0 0 0.0023866 0.0067539 -0.054132 0.0052638 0 0 0 0 0
5.4492 0.0069507 0.0062536 -0.10199 -0.09749 0 0.015258 0.032612 0.0117 0.039257 0.028272 -0.068801 1.5364 0 0 0 0 0 0 0 0 0 0 0 0 0 0 0 0 0 0.021178 0.012355 -0.055266 0.044439 0 0 0 0 0
5.4531 0.0048885 0.0040096 0.012924 -0.030639 0 0.063472 0.023971 0.012029 0.0087995 0.045678 -0.094317 1.519 0 0 0 0 0 0 0 0 0 0 0 0 0 0 0 0 0 0.016332 0.015789 -0.032988 0.061624 0 0 0 0 0
5.457 0.0057214 0.0050398 0.11645 0.040067 0 0.069765 0.0084229 -0.010607 -0.050809 0.038491 -0.069816 1.4855 0 0 0 0 0 0 0 0 0 0 0 0 0 0 0 0 0 -0.0010359 0.017635 -0.0066676 0.043649 0 0 0 0 0
5.4609 0.010128 0.0098239 0.10214 0.075477 0 0.026831 0.00019979 -0.024848 -0.074032 0.0073721 -0.015118 1.4546 0 0 0 0 0 0 0 0 0 0 0 0 0 0 0 0 0 -0.0086914 0.016687 0.0082032 0.0018937 0 0 0 0 0
5.4648 0.014272 0.014699 -0.0065035 0.068415 0 -0.030382 0.0029447 -0.0083352 -0.029199 -0.027746 0.030908 1.4389 0 0 0 0 0 0 0 0 0 0 0 0 0 0 0 0 0 0.0031976 0.011675 0.012032 -0.037412 0 0 0 0 0
5.4688 0.013225 0.015044 -0.086892 0.042538 0 -0.05464 0.0080421 0.029324 0.050097 -0.041047 0.042282 1.435 0 0 0 0 0 0 0 0 0 0 0 0 0 0 0 0 0 0.023015 0.0044207 0.015508 -0.051784 0 0 0 0 0
5.4727 0.0058987 0.0094514 -0.056077 0.025552 0 -0.028312 0.0053828 0.056128 0.097548 -0.022248 0.024147 1.4297 0 0 0 0 0 0 0 0 0 0 0 0 0 0 0 0 0 0.030815 -0.00047557 0.023903 -0.035715 0 0 0 0 0
5.4766 -0.0033852 0.0011173 0.040233 0.023279 0 0.021656 -0.0053397 0.048388 0.075864 0.013698 0.0036237 1.4123 0 0 0 0 0 0 0 0 0 0 0 0 0 0 0 0 0 0.018643 0.00018095 0.02941 -0.00095063 0 0 0 0 0
5.4805 -0.0082308 -0.0046315 0.085721 0.018815 0 0.049508 -0.01412 0.011845 0.0074553 0.039555 0.0040277 1.3841 0 0 0 0 0 0 0 0 0 0 0 0 0 0 0 0 0 -0.0025776 0.0050216 0.020304 0.033406 0 0 0 0 0
5.4844 -0.0052896 -0.004344 0.028279 -0.0047524 0 0.032564 -0.010621 -0.025358 -0.0508 0.040177 0.025749 1.3561 0 0 0 0 0 0 0 0 0 0 0 0 0 0 0 0 0 -0.014874 0.0099536 -0.0032629 0.05253 0 0 0 0 0
5.4883 0.0033998 0.001325 -0.062558 -0.04248 0 -0.0098323 0.0057533 -0.037889 -0.058469 0.024486 0.048632 1.3386 0 0 0 0 0 0 0 0 0 0 0 0 0 0 0 0 0 -0.010135 0.012785 -0.024762 0.052277 0 0 0 0 0
5.4922 0.012476 0.0085799 -0.077762 -0.06858 0 -0.036482 0.0251 -0.021673 -0.01939 0.013195 0.051227 1.3323 0 0 0 0 0 0 0 0 0 0 0 0 0 0 0 0 0 0.0045866 0.014804 -0.02437 0.038408 0 0 0 0 0
5.4961 0.017358 0.013385 0.006198 -0.058658 0 -0.022761 0.035294 0.0084737 0.032013 0.015523 0.029379 1.3277 0 0 0 0 0 0 0 0 0 0 0 0 0 0 0 0 0 0.016272 0.01726 0.0027086 0.020846 0 0 0 0 0
5.5 0.016819 0.013899 0.1012 -0.011485 0 0.018715 0.031096 0.034378 0.063472 0.019829 -0.00059422 1.3142 0 0 0 0 0 0 0 0 0 0 0 0 0 0 0 0 0 0.018128 0.01745 0.040747 0.006907 0 0 0 0 0
5.5039 0.012618 0.010959 0.10633 0.048852 0 0.052007 0.016716 0.046336 0.064503 0.0080429 -0.015371 1.2898 0 0 0 0 0 0 0 0 0 0 0 0 0 0 0 0 0 0.012806 0.0103 0.066123 -0.0025757 0 0 0 0 0
5.5078 0.0074559 0.0067924 0.017718 0.090022 0 0.050484 0.0013704 0.043616 0.043497 -0.021902 -0.0034298 1.2641 0 0 0 0 0 0 0 0 0 0 0 0 0 0 0 0 0 0.0062523 -0.0051376 0.065816 -0.011704 0 0 0 0 0
5.5117 0.0032827 0.0032375 -0.071596 0.091833 0 0.017722 -0.0071993 0.029487 0.015766 -0.050119 0.025216 1.2501 0 0 0 0 0 0 0 0 0 0 0 0 0 0 0 0 0 0.001197 -0.021581 0.044912 -0.023387 0 0 0 0 0
5.5156 0.00069456 0.00068086 -0.075692 0.05546 0 -0.019424 -0.0066283 0.0088989 -0.0043607 -0.052107 0.045718 1.2519 0 0 0 0 0 0 0 0 0 0 0 0 0 0 0 0 0 -0.0030027 -0.027718 0.018196 -0.033547 0 0 0 0 0
5.5195 -0.00095318 -0.0017525 -0.0043472 -0.00054523 0 -0.035467 -0.00015823 -0.011109 -0.0082289 -0.021757 0.037071 1.2595 0 0 0 0 0 0 0 0 0 0 0 0 0 0 0 0 0 -0.0065151 -0.017951 -0.0039382 -0.031852 0 0 0 0 0
5.5234 -0.0030702 -0.0050743 0.05733 -0.050949 0 -0.025627 0.0055749 -0.023532 0.00095575 0.022704 -0.00077206 1.2553 0 0 0 0 0 0 0 0 0 0 0 0 0 0 0 0 0 -0.0077831 0.0016476 -0.02155 -0.010599 0 0 0 0 0
5.5273 -0.0068823 -0.0092789 0.04597 -0.07525 0 -0.0056301 0.0040829 -0.026691 0.0059541 0.054165 -0.044941 1.2297 0 0 0 0 0 0 0 0 0 0 0 0 0 0 0 0 0 -0.0065718 0.017418 -0.039354 0.024686 0 0 0 0 0
5.5313 -0.012207 -0.013087 -0.017861 -0.06691 0 0.0039588 -0.0069853 -0.026214 -0.012576 0.056981 -0.06595 1.191 0 0 0 0 0 0 0 0 0 0 0 0 0 0 0 0 0 -0.0062778 0.018752 -0.057167 0.053547 0 0 0 0 0
5.5352 -0.016943 -0.014828 -0.06374 -0.036882 0 -0.0058662 -0.023342 -0.028884 -0.054314 0.034141 -0.050805 1.1595 0 0 0 0 0 0 0 0 0 0 0 0 0 0 0 0 0 -0.010906 0.0057278 -0.06699 0.052809 0 0 0 0 0
5.5391 -0.018147 -0.013704 -0.051859 -0.0069711 0 -0.027105 -0.035563 -0.033604 -0.090115 -0.00055904 -0.014265 1.1514 0 0 0 0 0 0 0 0 0 0 0 0 0 0 0 0 0 -0.019273 -0.012304 -0.059393 0.015284 0 0 0 0 0
5.543 -0.014154 -0.010256 -0.0072003 0.0057916 0 -0.04192 -0.034876 -0.030519 -0.082802 -0.033189 0.012287 1.1637 0 0 0 0 0 0 0 0 0 0 0 0 0 0 0 0 0 -0.023737 -0.024496 -0.032823 -0.04067 0 0 0 0 0
5.5469 -0.0058868 -0.0055747 0.020672 0.0026248 0 -0.035968 -0.019577 -0.011757 -0.024632 -0.053585 0.0063568 1.1757 0 0 0 0 0 0 0 0 0 0 0 0 0 0 0 0 0 -0.01656 -0.0252 0.0025775 -0.081119 0 0 0 0 0
5.5508 0.0039141 -0.00010944 0.014589 0.00097693 0 -0.0088827 0.0031912 0.016611 0.046011 -0.054885 -0.027091 1.1666 0 0 0 0 0 0 0 0 0 0 0 0 0 0 0 0 0 0.0017368 -0.015225 0.029952 -0.080358 0 0 0 0 0
5.5547 0.012745 0.0065055 -0.001721 0.016208 0 0.024958 0.022242 0.035697 0.072133 -0.035661 -0.060313 1.1326 0 0 0 0 0 0 0 0 0 0 0 0 0 0 0 0 0 0.020943 0.00074045 0.036009 -0.039814 0 0 0 0 0
5.5586 0.0195 0.014186 -0.001621 0.04341 0 0.046356 0.029989 0.029823 0.029513 -0.0039902 -0.066678 1.0902 0 0 0 0 0 0 0 0 0 0 0 0 0 0 0 0 0 0.029005 0.016776 0.019664 0.013813 0 0 0 0 0
5.5625 0.023652 0.020935 0.014345 0.05867 0 0.045315 0.026672 0.0027046 -0.046981 0.024432 -0.042272 1.0612 0 0 0 0 0 0 0 0 0 0 0 0 0 0 0 0 0 0.021986 0.027199 -0.0066658 0.049648 0 0 0 0 0
5.5664 0.023771 0.023016 0.028768 0.041196 0 0.028069 0.018112 -0.023244 -0.09085 0.036897 -0.0059858 1.0534 0 0 0 0 0 0 0 0 0 0 0 0 0 0 0 0 0 0.0066798 0.028111 -0.024435 0.054873 0 0 0 0 0
5.5703 0.017689 0.017273 0.033365 -0.004332 0 0.01042 0.0097884 -0.025705 -0.062095 0.033603 0.020785 1.055 0 0 0 0 0 0 0 0 0 0 0 0 0 0 0 0 0 -0.0061801 0.019289 -0.020842 0.039654 0 0 0 0 0
5.5742 0.004807 0.0039604 0.031319 -0.048318 0 0.0025161 0.0028832 -0.0023352 0.018134 0.025084 0.034459 1.0462 0 0 0 0 0 0 0 0 0 0 0 0 0 0 0 0 0 -0.011104 0.0045145 0.0026112 0.02266 0 0 0 0 0
5.5781 -0.011695 -0.012416 0.018709 -0.061044 0 -0.00050348 -0.0046428 0.027068 0.088181 0.018644 0.049711 1.0182 0 0 0 0 0 0 0 0 0 0 0 0 0 0 0 0 0 -0.01079 -0.010895 0.031376 0.01259 0 0 0 0 0
5.582 -0.025501 -0.025269 -0.017486 -0.038409 0 -0.011788 -0.013953 0.038251 0.1006 0.00948 0.079909 0.98076 0 0 0 0 0 0 0 0 0 0 0 0 0 0 0 0 0 -0.011096 -0.02332 0.048631 0.0034162 0 0 0 0 0
5.5859 -0.0309 -0.029703 -0.072057 -0.003791 0 -0.035569 -0.022714 0.02361 0.059367 -0.011387 0.11729 0.9525 0 0 0 0 0 0 0 0 0 0 0 0 0 0 0 0 0 -0.014026 -0.031388 0.04737 -0.013716 0 0 0 0 0
5.5898 -0.026709 -0.025182 -0.10357 0.015021 0 -0.057415 -0.026484 -0.0022173 0.0086492 -0.04021 0.1335 0.94235 0 0 0 0 0 0 0 0 0 0 0 0 0 0 0 0 0 -0.015774 -0.033644 0.033852 -0.035856 0 0 0 0 0
5.5938 -0.01699 -0.015358 -0.066203 0.010299 0 -0.054558 -0.022655 -0.01636 -0.010737 -0.055976 0.10224 0.94061 0 0 0 0 0 0 0 0 0 0 0 0 0 0 0 0 0 -0.01118 -0.027345 0.019691 -0.047284 0 0 0 0 0
5.5977 -0.007983 -0.0055696 0.030891 -0.0032546 0 -0.01891 -0.013308 -0.0080995 0.0052598 -0.038395 0.024639 0.92747 0 0 0 0 0 0 0 0 0 0 0 0 0 0 0 0 0 0.00012083 -0.011591 0.010266 -0.034377 0 0 0 0 0
5.6016 -0.0039154 1.9471e-05 0.10955 -0.0079722 0 0.029605 -0.00445 0.011898 0.0269 0.0075855 -0.065343 0.89125 0 0 0 0 0 0 0 0 0 0 0 0 0 0 0 0 0 0.011638 0.0079119 0.00068486 -0.0017786 0 0 0 0 0
5.6055 -0.00503 -4.8995e-05 0.089712 -0.0023832 0 0.055126 -0.0020834 0.020477 0.020524 0.048339 -0.12213 0.83944 0 0 0 0 0 0 0 0 0 0 0 0 0 0 0 0 0 0.013948 0.019254 -0.016914 0.027143 0 0 0 0 0
5.6094 -0.0087869 -0.0046853 -0.022314 -0.00041549 0 0.03532 -0.0078885 0.0012161 -0.023542 0.048005 -0.12064 0.79227 0 0 0 0 0 0 0 0 0 0 0 0 0 0 0 0 0 0.00175 0.012667 -0.042433 0.028174 0 0 0 0 0
5.6133 -0.012461 -0.011358 -0.12534 -0.013529 0 -0.017825 -0.017641 -0.041089 -0.0848 0.0018982 -0.074484 0.76456 0 0 0 0 0 0 0 0 0 0 0 0 0 0 0 0 0 -0.021047 -0.0096207 -0.064892 -0.0026399 0 0 0 0 0
5.6172 -0.014726 -0.017295 -0.11933 -0.036297 0 -0.065744 -0.02381 -0.081685 -0.1273 -0.056355 -0.026031 0.75233 0 0 0 0 0 0 0 0 0 0 0 0 0 0 0 0 0 -0.042219 -0.032477 -0.071151 -0.043872 0 0 0 0 0
5.6211 -0.015455 -0.020372 -0.011637 -0.050674 0 -0.073987 -0.020964 -0.0927 -0.12289 -0.08307 -0.015186 0.73598 0 0 0 0 0 0 0 0 0 0 0 0 0 0 0 0 0 -0.048581 -0.039129 -0.058019 -0.065192 0 0 0 0 0
5.625 -0.01475 -0.019638 0.084773 -0.043549 0 -0.039493 -0.010191 -0.064303 -0.070348 -0.062284 -0.049913 0.69709 0 0 0 0 0 0 0 0 0 0 0 0 0 0 0 0 0 -0.035609 -0.025456 -0.035797 -0.051905 0 0 0 0 0
5.6289 -0.012511 -0.015478 0.068392 -0.019023 0 0.0086243 0.0012129 -0.014449 -0.00020337 -0.017543 -0.10045 0.63369 0 0 0 0 0 0 0 0 0 0 0 0 0 0 0 0 0 -0.012163 -0.0037556 -0.019633 -0.016628 0 0 0 0 0
5.6328 -0.0087901 -0.0093943 -0.040776 0.0060199 0 0.034227 0.0053144 0.022198 0.041641 0.012218 -0.12214 0.56105 0 0 0 0 0 0 0 0 0 0 0 0 0 0 0 0 0 0.0048745 0.0083297 -0.016857 0.01191 0 0 0 0 0
5.6367 -0.0042982 -0.0034738 -0.1203 0.016894 0 0.022913 0.00026438 0.020437 0.026645 0.0081182 -0.090225 0.49818 0 0 0 0 0 0 0 0 0 0 0 0 0 0 0 0 0 0.0036696 0.0035882 -0.02193 0.013309 0 0 0 0 0
5.6406 -0.00043754 0.00027601 -0.077539 0.011565 0 -0.0091262 -0.0077803 -0.013933 -0.029391 -0.01522 -0.019884 0.45276 0 0 0 0 0 0 0 0 0 0 0 0 0 0 0 0 0 -0.011944 -0.0091975 -0.022851 -0.0077153 0 0 0 0 0
5.6445 0.0011827 0.00060047 0.047528 -0.0012844 0 -0.031307 -0.0099805 -0.046698 -0.072231 -0.027878 0.045279 0.4176 0 0 0 0 0 0 0 0 0 0 0 0 0 0 0 0 0 -0.024583 -0.014886 -0.012158 -0.026488 0 0 0 0 0
5.6484 -0.00049622 -0.0024474 0.12293 -0.01147 0 -0.024692 -0.0032148 -0.043081 -0.05217 -0.013971 0.068312 0.38037 0 0 0 0 0 0 0 0 0 0 0 0 0 0 0 0 0 -0.018293 -0.006997 0.0074838 -0.020886 0 0 0 0 0
5.6523 -0.0052145 -0.0073113 0.066566 -0.014088 0 0.0033574 0.0062328 0.0011703 0.028723 0.015631 0.049228 0.33618 0 0 0 0 0 0 0 0 0 0 0 0 0 0 0 0 0 0.0060374 0.0064844 0.026859 0.0083278 0 0 0 0 0
5.6563 -0.011 -0.011431 -0.064673 -0.0099856 0 0.026356 0.0078858 0.053681 0.11094 0.03578 0.024085 0.29069 0 0 0 0 0 0 0 0 0 0 0 0 0 0 0 0 0 0.029667 0.011538 0.038158 0.03725 0 0 0 0 0
5.6602 -0.014706 -0.012483 -0.13539 -0.0030767 0 0.020983 -0.0029045 0.072466 0.12651 0.029958 0.031902 0.25151 0 0 0 0 0 0 0 0 0 0 0 0 0 0 0 0 0 0.032098 0.0019584 0.03998 0.039496 0 0 0 0 0
5.6641 -0.013685 -0.009756 -0.075008 0.0019873 0 -0.012968 -0.019417 0.043512 0.061917 0.0030664 0.077377 0.21672 0 0 0 0 0 0 0 0 0 0 0 0 0 0 0 0 0 0.010426 -0.014683 0.036289 0.010293 0 0 0 0 0
5.668 -0.0077476 -0.0046773 0.051171 0.0019403 0 -0.05044 -0.028332 -0.0056985 -0.025638 -0.023943 0.12336 0.17293 0 0 0 0 0 0 0 0 0 0 0 0 0 0 0 0 0 -0.016565 -0.023949 0.031864 -0.027259 0 0 0 0 0
5.6719 0.00021181 6.857e-05 0.11606 -0.0023864 0 -0.059418 -0.021187 -0.030807 -0.059166 -0.030424 0.12216 0.10592 0 0 0 0 0 0 0 0 0 0 0 0 0 0 0 0 0 -0.024719 -0.017324 0.02853 -0.040435 0 0 0 0 0
5.6758 0.0058507 0.0022532 0.064597 -0.0052991 0 -0.026939 -0.0022683 -0.011655 -0.014571 -0.010876 0.059368 0.015017 0 0 0 0 0 0 0 0 0 0 0 0 0 0 0 0 0 -0.0068694 0.00051278 0.024413 -0.015128 0 0 0 0 0
5.6797 0.0063198 0.0013503 -0.037325 -0.0007845 0 0.027491 0.014451 0.028626 0.055379 0.020511 -0.02955 -0.082227 0 0 0 0 0 0 0 0 0 0 0 0 0 0 0 0 0 0.019793 0.015445 0.015854 0.030093 0 0 0 0 0
5.6836 0.0021545 -0.0015805 -0.083602 0.0098405 0 0.063856 0.016852 0.045151 0.071358 0.03818 -0.086766 -0.16079 0 0 0 0 0 0 0 0 0 0 0 0 0 0 0 0 0 0.028871 0.014826 0.00053846 0.057305 0 0 0 0 0
5.6875 -0.0034712 -0.0050195 -0.041638 0.01549 0 0.052245 0.0045512 0.013718 0.0048705 0.022836 -0.080811 -0.20686 0 0 0 0 0 0 0 0 0 0 0 0 0 0 0 0 0 0.0087788 -0.0030892 -0.01984 0.039955 0 0 0 0 0
5.6914 -0.0073499 -0.0079394 0.024323 0.0037782 0 -0.0016298 -0.011373 -0.045694 -0.092418 -0.021943 -0.033329 -0.22924 0 0 0 0 0 0 0 0 0 0 0 0 0 0 0 0 0 -0.02648 -0.027586 -0.039223 -0.014498 0 0 0 0 0
5.6953 -0.0082841 -0.0098065 0.035128 -0.025272 0 -0.058519 -0.018071 -0.086347 -0.13627 -0.067748 0.00048081 -0.25367 0 0 0 0 0 0 0 0 0 0 0 0 0 0 0 0 0 -0.049469 -0.042417 -0.050289 -0.069433 0 0 0 0 0
5.6992 -0.0069353 -0.010019 -0.015782 -0.054215 0 -0.075959 -0.011237 -0.076554 -0.088621 -0.080155 -0.019377 -0.30383 0 0 0 0 0 0 0 0 0 0 0 0 0 0 0 0 0 -0.042921 -0.036615 -0.049587 -0.087728 0 0 0 0 0
5.7031 -0.0042131 -0.0077817 -0.064106 -0.059824 0 -0.042414 0.0025244 -0.027146 0.0076025 -0.04681 -0.082809 -0.38411 0 0 0 0 0 0 0 0 0 0 0 0 0 0 0 0 0 -0.013486 -0.01227 -0.040646 -0.060252 0 0 0 0 0
5.707 -0.00030848 -0.0028263 -0.052983 -0.033014 0 0.014195 0.012321 0.019656 0.068784 0.0092978 -0.13876 -0.47781 0 0 0 0 0 0 0 0 0 0 0 0 0 0 0 0 0 0.015617 0.016246 -0.031584 -0.010718 0 0 0 0 0
5.7109 0.0046079 0.0037729 0.0064366 0.011368 0 0.051196 0.012053 0.028143 0.04603 0.046713 -0.13896 -0.56155 0 0 0 0 0 0 0 0 0 0 0 0 0 0 0 0 0 0.02497 0.031959 -0.028333 0.025867 0 0 0 0 0
5.7148 0.00921 0.0097474 0.055096 0.045249 0 0.046957 0.0043418 -0.0011415 -0.03421 0.040786 -0.077402 -0.62361 0 0 0 0 0 0 0 0 0 0 0 0 0 0 0 0 0 0.013851 0.027541 -0.029263 0.031427 0 0 0 0 0
5.7188 0.011285 0.012959 0.053388 0.049608 0 0.015841 -0.0029795 -0.034957 -0.097473 0.0054859 0.0075606 -0.67081 0 0 0 0 0 0 0 0 0 0 0 0 0 0 0 0 0 -0.0020518 0.010648 -0.026456 0.015664 0 0 0 0 0
5.7227 0.0096993 0.012888 0.016128 0.028315 0 -0.0094891 -0.0037626 -0.038238 -0.086842 -0.020235 0.06705 -0.71928 0 0 0 0 0 0 0 0 0 0 0 0 0 0 0 0 0 -0.0059179 -0.0025904 -0.012897 0.0024126 0 0 0 0 0
5.7266 0.0061049 0.011015 -0.015574 0.0019714 0 -0.0095539 0.0021672 -0.0035883 -0.0075855 -0.0098241 0.080063 -0.77867 0 0 0 0 0 0 0 0 0 0 0 0 0 0 0 0 0 0.0062832 -0.00098301 0.010955 0.0063416 0 0 0 0 0
5.7305 0.0042843 0.0097662 -0.021181 -0.010613 0 0.0070773 0.010206 0.044994 0.082916 0.025934 0.064269 -0.8444 0 0 0 0 0 0 0 0 0 0 0 0 0 0 0 0 0 0.024274 0.012994 0.03725 0.021845 0 0 0 0 0
5.7344 0.0072769 0.010886 -0.010565 -0.0054862 0 0.017729 0.01571 0.074338 0.12435 0.051253 0.053898 -0.90428 0 0 0 0 0 0 0 0 0 0 0 0 0 0 0 0 0 0.033773 0.026916 0.057086 0.032573 0 0 0 0 0
5.7383 0.014766 0.014428 0.0030499 0.0087351 0 0.01164 0.017875 0.069328 0.09826 0.042327 0.067551 -0.95196 0 0 0 0 0 0 0 0 0 0 0 0 0 0 0 0 0 0.028788 0.030733 0.066821 0.030056 0 0 0 0 0
5.7422 0.023114 0.018896 0.021649 0.022226 0 0.00079599 0.019646 0.042798 0.036202 0.011144 0.09434 -0.99353 0 0 0 0 0 0 0 0 0 0 0 0 0 0 0 0 0 0.015901 0.025559 0.068837 0.022237 0 0 0 0 0
5.7461 0.027995 0.022198 0.047687 0.03118 0 0.005494 0.024116 0.022126 -0.0087861 -0.0080275 0.10781 -1.041 0 0 0 0 0 0 0 0 0 0 0 0 0 0 0 0 0 0.0078801 0.020522 0.067228 0.023929 0 0 0 0 0
5.75 0.0273 0.022723 0.063795 0.035569 0 0.030818 0.030757 0.025323 -0.0025716 0.005106 0.092353 -1.0995 0 0 0 0 0 0 0 0 0 0 0 0 0 0 0 0 0 0.012374 0.021643 0.063614 0.039453 0 0 0 0 0
5.7539 0.022029 0.02008 0.045029 0.033925 0 0.058648 0.034969 0.046378 0.046337 0.035705 0.05779 -1.1614 0 0 0 0 0 0 0 0 0 0 0 0 0 0 0 0 0 0.024954 0.024905 0.056967 0.055452 0 0 0 0 0
5.7578 0.014951 0.015239 -0.0051702 0.023616 0 0.063347 0.031677 0.061098 0.094628 0.049249 0.029858 -1.2126 0 0 0 0 0 0 0 0 0 0 0 0 0 0 0 0 0 0.032425 0.021055 0.04628 0.051855 0 0 0 0 0
5.7617 0.0086029 0.010002 -0.044727 0.0063135 0 0.035673 0.020099 0.04829 0.097697 0.027038 0.026049 -1.2461 0 0 0 0 0 0 0 0 0 0 0 0 0 0 0 0 0 0.024208 0.0068982 0.032246 0.021374 0 0 0 0 0
5.7656 0.0041663 0.005909 -0.032738 -0.0094979 0 -0.0077489 0.0054035 0.0089315 0.045159 -0.014678 0.038518 -1.2677 0 0 0 0 0 0 0 0 0 0 0 0 0 0 0 0 0 0.0025724 -0.0093183 0.01631 -0.020767 0 0 0 0 0
5.7695 0.0014452 0.0031984 0.020986 -0.014222 0 -0.037582 -0.0047312 -0.032954 -0.029227 -0.040401 0.039625 -1.2915 0 0 0 0 0 0 0 0 0 0 0 0 0 0 0 0 0 -0.017707 -0.014823 -0.00078616 -0.046842 0 0 0 0 0
5.7734 -0.00065728 0.00067987 0.058634 -0.0062935 0 -0.035194 -0.0062274 -0.049554 -0.073998 -0.029001 0.0063657 -1.3273 0 0 0 0 0 0 0 0 0 0 0 0 0 0 0 0 0 -0.021386 -0.004944 -0.018563 -0.038802 0 0 0 0 0
5.7773 -0.0035288 -0.0031314 0.03496 0.0051188 0 -0.0065463 -0.0021532 -0.03325 -0.06369 0.0077628 -0.056637 -1.3743 0 0 0 0 0 0 0 0 0 0 0 0 0 0 0 0 0 -0.0068348 0.011324 -0.03516 -0.0040266 0 0 0 0 0
5.7813 -0.0079895 -0.0083962 -0.030172 0.0075933 0 0.023362 -0.00026674 -0.0043094 -0.022058 0.037487 -0.11605 -1.4245 0 0 0 0 0 0 0 0 0 0 0 0 0 0 0 0 0 0.010911 0.018639 -0.047366 0.02902 0 0 0 0 0
5.7852 -0.013387 -0.013338 -0.070661 -0.0036879 0 0.029514 -0.0062977 0.0060487 -0.0010823 0.035662 -0.13391 -1.471 0 0 0 0 0 0 0 0 0 0 0 0 0 0 0 0 0 0.012525 0.0086387 -0.053092 0.032353 0 0 0 0 0
5.7891 -0.01754 -0.015487 -0.047364 -0.021915 0 0.0048395 -0.018731 -0.016284 -0.031665 0.0037682 -0.098622 -1.5141 0 0 0 0 0 0 0 0 0 0 0 0 0 0 0 0 0 -0.0077985 -0.013061 -0.053391 0.00027621 0 0 0 0 0
5.793 -0.018196 -0.013963 0.0075558 -0.034619 0 -0.034707 -0.029828 -0.054179 -0.091557 -0.035864 -0.037108 -1.5596 0 0 0 0 0 0 0 0 0 0 0 0 0 0 0 0 0 -0.035604 -0.031987 -0.050916 -0.045801 0 0 0 0 0
5.7969 -0.015212 -0.010804 0.028336 -0.033454 0 -0.060841 -0.032184 -0.073245 -0.12349 -0.059222 0.004207 -1.6139 0 0 0 0 0 0 0 0 0 0 0 0 0 0 0 0 0 -0.048034 -0.036662 -0.046053 -0.073443 0 0 0 0 0
5.8008 -0.011432 -0.0098946 -0.0069527 -0.019497 0 -0.052997 -0.025141 -0.052753 -0.089309 -0.056355 -0.0039934 -1.6791 0 0 0 0 0 0 0 0 0 0 0 0 0 0 0 0 0 -0.034528 -0.026831 -0.035775 -0.06377 0 0 0 0 0
5.8047 -0.010887 -0.014037 -0.050743 -0.0015682 0 -0.015103 -0.015451 -0.0057516 -0.0089775 -0.034604 -0.049197 -1.7515 0 0 0 0 0 0 0 0 0 0 0 0 0 0 0 0 0 -0.0073465 -0.012388 -0.017962 -0.025727 0 0 0 0 0
5.8086 -0.015412 -0.022428 -0.044692 0.009028 0 0.023722 -0.011617 0.030706 0.054643 -0.011614 -0.085822 -1.8227 0 0 0 0 0 0 0 0 0 0 0 0 0 0 0 0 0 0.0085295 -0.0054121 0.0027576 0.010868 0 0 0 0 0
5.8125 -0.022553 -0.030634 0.0057705 0.0036116 0 0.028666 -0.016746 0.027309 0.052597 -0.0042194 -0.072024 -1.8831 0 0 0 0 0 0 0 0 0 0 0 0 0 0 0 0 0 -0.002467 -0.011802 0.015135 0.01822 0 0 0 0 0
5.8164 -0.026912 -0.033273 0.032801 -0.019516 0 -0.012295 -0.025847 -0.012039 -0.0054586 -0.017726 -0.0052213 -1.9273 0 0 0 0 0 0 0 0 0 0 0 0 0 0 0 0 0 -0.032332 -0.027463 0.0098864 -0.0079498 0 0 0 0 0
5.8203 -0.024096 -0.027516 -0.012064 -0.051615 0 -0.07315 -0.029675 -0.053606 -0.061057 -0.040378 0.07308 -1.9605 0 0 0 0 0 0 0 0 0 0 0 0 0 0 0 0 0 -0.05604 -0.040456 -0.010247 -0.044649 0 0 0 0 0
5.8242 -0.014115 -0.015008 -0.089814 -0.074118 0 -0.10431 -0.021978 -0.06245 -0.061087 -0.048923 0.10812 -1.9993 0 0 0 0 0 0 0 0 0 0 0 0 0 0 0 0 0 -0.052599 -0.038058 -0.029582 -0.058717 0 0 0 0 0
5.8281 -0.0015367 -0.0010425 -0.10574 -0.067203 0 -0.07042 -0.0046618 -0.030658 -0.0045492 -0.025899 0.074307 -2.0619 0 0 0 0 0 0 0 0 0 0 0 0 0 0 0 0 0 -0.02189 -0.015709 -0.030917 -0.032254 0 0 0 0 0
5.832 0.0074927 0.0083259 -0.014997 -0.02428 0 0.017113 0.012783 0.018349 0.060304 0.022445 -0.0041593 -2.1548 0 0 0 0 0 0 0 0 0 0 0 0 0 0 0 0 0 0.016366 0.017384 -0.010265 0.022439 0 0 0 0 0
5.8359 0.008881 0.0093593 0.11446 0.037916 0 0.102 0.019156 0.050546 0.081861 0.064747 -0.070551 -2.2642 0 0 0 0 0 0 0 0 0 0 0 0 0 0 0 0 0 0.038675 0.041391 0.018698 0.069682 0 0 0 0 0
5.8398 0.0023921 0.0022775 0.15928 0.084684 0 0.12217 0.0088901 0.047374 0.049006 0.066106 -0.077094 -2.3651 0 0 0 0 0 0 0 0 0 0 0 0 0 0 0 0 0 0.034172 0.038261 0.035423 0.074519 0 0 0 0 0
5.8438 -0.0089061 -0.0091674 0.065392 0.084496 0 0.057293 -0.01384 0.01619 -0.0051027 0.017641 -0.019381 -2.44 0 0 0 0 0 0 0 0 0 0 0 0 0 0 0 0 0 0.0092086 0.0058029 0.029331 0.027311 0 0 0 0 0
5.8477 -0.020394 -0.019704 -0.09133 0.032074 0 -0.053574 -0.037007 -0.019616 -0.036714 -0.051984 0.061011 -2.4941 0 0 0 0 0 0 0 0 0 0 0 0 0 0 0 0 0 -0.020103 -0.037973 0.0076449 -0.048122 0 0 0 0 0
5.8516 -0.027625 -0.025032 -0.17544 -0.044691 0 -0.13892 -0.047785 -0.039088 -0.028168 -0.095764 0.10611 -2.5501 0 0 0 0 0 0 0 0 0 0 0 0 0 0 0 0 0 -0.038822 -0.065726 -0.012493 -0.10829 0 0 0 0 0
5.8555 -0.027706 -0.023606 -0.12218 -0.10103 0 -0.14542 -0.040464 -0.035976 0.0027546 -0.083773 0.081279 -2.6288 0 0 0 0 0 0 0 0 0 0 0 0 0 0 0 0 0 -0.03991 -0.059853 -0.019718 -0.11662 0 0 0 0 0
5.8594 -0.020421 -0.016959 0.0061345 -0.10418 0 -0.073396 -0.019946 -0.018909 0.022251 -0.025233 -0.0022545 -2.7315 0 0 0 0 0 0 0 0 0 0 0 0 0 0 0 0 0 -0.025375 -0.024968 -0.017271 -0.065993 0 0 0 0 0
5.8633 -0.0086858 -0.0085661 0.090622 -0.05456 0 0.027589 0.0017896 -0.0032771 0.0076694 0.040229 -0.095965 -2.841 0 0 0 0 0 0 0 0 0 0 0 0 0 0 0 0 0 -0.0042083 0.016125 -0.017442 0.016549 0 0 0 0 0
5.8672 0.002431 -0.0019832 0.073454 0.015246 0 0.095557 0.013819 -0.0014388 -0.037723 0.0725 -0.1462 -2.9381 0 0 0 0 0 0 0 0 0 0 0 0 0 0 0 0 0 0.011542 0.039221 -0.027902 0.085272 0 0 0 0 0
5.8711 0.008158 0.00071906 0.00058728 0.062163 0 0.095966 0.013017 -0.015716 -0.087875 0.056578 -0.12793 -3.0189 0 0 0 0 0 0 0 0 0 0 0 0 0 0 0 0 0 0.012597 0.034504 -0.043311 0.10204 0 0 0 0 0
5.875 0.0066301 -0.00046775 -0.04384 0.060088 0 0.0382 0.0045355 -0.036697 -0.10954 0.0065765 -0.05848 -3.0949 0 0 0 0 0 0 0 0 0 0 0 0 0 0 0 0 0 -0.00164 0.0099591 -0.049844 0.058151 0 0 0 0 0
5.8789 -0.00011947 -0.0038782 -0.029445 0.015471 0 -0.036924 -0.0036277 -0.048463 -0.082381 -0.048522 0.016384 -3.1792 0 0 0 0 0 0 0 0 0 0 0 0 0 0 0 0 0 -0.021565 -0.017428 -0.037978 -0.020889 0 0 0 0 0
5.8828 -0.007467 -0.00703 0.0015898 -0.038159 0 -0.085011 -0.0068131 -0.039366 -0.014757 -0.08225 0.053359 -3.2737 0 0 0 0 0 0 0 0 0 0 0 0 0 0 0 0 0 -0.033189 -0.033369 -0.011709 -0.090293 0 0 0 0 0
5.8867 -0.010795 -0.0075044 -0.0020442 -0.062869 0 -0.082484 -0.0054358 -0.011725 0.055986 -0.080739 0.038277 -3.37 0 0 0 0 0 0 0 0 0 0 0 0 0 0 0 0 0 -0.027999 -0.032241 0.013817 -0.11202 0 0 0 0 0
5.8906 -0.00768 -0.0037483 -0.036272 -0.041738 0 -0.03566 -0.0018497 0.018096 0.084966 -0.045448 -0.0086461 -3.46 0 0 0 0 0 0 0 0 0 0 0 0 0 0 0 0 0 -0.0089417 -0.016189 0.023843 -0.076237 0 0 0 0 0
5.8945 0.0013054 0.0041906 -0.049233 0.0097217 0 0.026924 0.0033609 0.031478 0.053091 0.0082541 -0.050454 -3.5454 0 0 0 0 0 0 0 0 0 0 0 0 0 0 0 0 0 0.012718 0.0082348 0.014947 -0.0052006 0 0 0 0 0
5.8984 0.013014 0.014273 -0.0062454 0.054688 0 0.072512 0.011368 0.022663 -0.013614 0.056993 -0.059302 -3.6344 0 0 0 0 0 0 0 0 0 0 0 0 0 0 0 0 0 0.026673 0.032436 -0.0029611 0.062234 0 0 0 0 0
5.9023 0.022902 0.022964 0.065926 0.061982 0 0.082107 0.021669 0.0038887 -0.059822 0.080691 -0.031515 -3.7322 0 0 0 0 0 0 0 0 0 0 0 0 0 0 0 0 0 0.030489 0.047676 -0.014285 0.094648 0 0 0 0 0
5.9063 0.026786 0.026835 0.10464 0.029556 0 0.058576 0.029727 -0.0049718 -0.044366 0.074003 0.016694 -3.8343 0 0 0 0 0 0 0 0 0 0 0 0 0 0 0 0 0 0.028569 0.048147 -0.0085481 0.084502 0 0 0 0 0
5.9102 0.022959 0.024557 0.075443 -0.013951 0 0.020903 0.029369 0.006429 0.024332 0.048325 0.065213 -3.9298 0 0 0 0 0 0 0 0 0 0 0 0 0 0 0 0 0 0.025755 0.03427 0.013428 0.047375 0 0 0 0 0
5.9141 0.013622 0.01791 0.004541 -0.031855 0 -0.010103 0.018466 0.030478 0.09414 0.021256 0.10229 -4.0105 0 0 0 0 0 0 0 0 0 0 0 0 0 0 0 0 0 0.022922 0.01312 0.041483 0.0075144 0 0 0 0 0
5.918 0.0041901 0.010791 -0.049978 -0.0086846 0 -0.023523 0.0024035 0.049459 0.11368 0.002888 0.12423 -4.076 0 0 0 0 0 0 0 0 0 0 0 0 0 0 0 0 0 0.018532 -0.0053148 0.06364 -0.01764 0 0 0 0 0
5.9219 0.00015325 0.0067244 -0.051676 0.037891 0 -0.019836 -0.008703 0.051805 0.075965 -0.0077284 0.12763 -4.1333 0 0 0 0 0 0 0 0 0 0 0 0 0 0 0 0 0 0.013013 -0.013495 0.073221 -0.023285 0 0 0 0 0
5.9258 0.0034288 0.0066894 -0.0098741 0.072191 0 -0.0046362 -0.0073084 0.041129 0.02117 -0.013741 0.10648 -4.192 0 0 0 0 0 0 0 0 0 0 0 0 0 0 0 0 0 0.0099626 -0.0094701 0.070742 -0.013033 0 0 0 0 0
5.9297 0.011196 0.0090636 0.039295 0.069287 0 0.01639 0.0059415 0.030045 -0.0031215 -0.011588 0.05963 -4.2612 0 0 0 0 0 0 0 0 0 0 0 0 0 0 0 0 0 0.012457 0.0035565 0.060275 0.00738 0 0 0 0 0
5.9336 0.018503 0.011712 0.064787 0.032856 0 0.036403 0.023079 0.026015 0.014198 0.0053764 0.00054305 -4.3462 0 0 0 0 0 0 0 0 0 0 0 0 0 0 0 0 0 0.018826 0.019504 0.044448 0.031624 0 0 0 0 0
5.9375 0.022529 0.014284 0.055553 -0.011372 0 0.045286 0.035181 0.023986 0.041038 0.033977 -0.044328 -4.4451 0 0 0 0 0 0 0 0 0 0 0 0 0 0 0 0 0 0.02318 0.031666 0.023097 0.050817 0 0 0 0 0
5.9414 0.024599 0.018437 0.018939 -0.037667 0 0.03459 0.03856 0.013303 0.03688 0.056045 -0.052633 -4.5456 0 0 0 0 0 0 0 0 0 0 0 0 0 0 0 0 0 0.020816 0.034981 -0.0030991 0.054757 0 0 0 0 0
5.9453 0.027958 0.025555 -0.022464 -0.036894 0 0.0084445 0.03583 -0.0083209 -0.0061444 0.05174 -0.025959 -4.6289 0 0 0 0 0 0 0 0 0 0 0 0 0 0 0 0 0 0.013179 0.028774 -0.028006 0.039128 0 0 0 0 0
5.9492 0.033431 0.034059 -0.035896 -0.015554 0 -0.012172 0.031878 -0.028343 -0.055025 0.020557 0.0071261 -4.6807 0 0 0 0 0 0 0 0 0 0 0 0 0 0 0 0 0 0.0072817 0.01827 -0.040397 0.012432 0 0 0 0 0
5.9531 0.037419 0.039187 0.0016564 0.015912 0 -0.0027452 0.029085 -0.028193 -0.066509 -0.013262 0.012122 -4.7029 0 0 0 0 0 0 0 0 0 0 0 0 0 0 0 0 0 0.0097891 0.011948 -0.031215 -0.0069128 0 0 0 0 0
5.957 0.034599 0.036111 0.074538 0.05002 0 0.040389 0.025979 -0.00053485 -0.026417 -0.020856 -0.021089 -4.7155 0 0 0 0 0 0 0 0 0 0 0 0 0 0 0 0 0 0.020943 0.014841 -0.0025369 -0.0046922 0 0 0 0 0
5.9609 0.023077 0.024063 0.1241 0.07845 0 0.08753 0.01973 0.040495 0.037906 0.003045 -0.065248 -4.7447 0 0 0 0 0 0 0 0 0 0 0 0 0 0 0 0 0 0.033448 0.023062 0.030339 0.015004 0 0 0 0 0
5.9648 0.0070354 0.0078085 0.09235 0.087139 0 0.093061 0.00948 0.066531 0.080621 0.032951 -0.074863 -4.805 0 0 0 0 0 0 0 0 0 0 0 0 0 0 0 0 0 0.03717 0.025844 0.047652 0.030504 0 0 0 0 0
5.9688 -0.0059374 -0.00523 -0.015908 0.062393 0 0.034364 -0.0025505 0.05578 0.073577 0.03651 -0.024921 -4.8897 0 0 0 0 0 0 0 0 0 0 0 0 0 0 0 0 0 0.026237 0.015133 0.039211 0.021061 0 0 0 0 0
5.9727 -0.010645 -0.010076 -0.11896 0.0061572 0 -0.060843 -0.012629 0.011508 0.025629 0.0074952 0.062892 -4.9772 0 0 0 0 0 0 0 0 0 0 0 0 0 0 0 0 0 0.0038182 -0.0053909 0.012329 -0.011666 0 0 0 0 0
5.9766 -0.007937 -0.0073072 -0.12386 -0.056044 0 -0.12768 -0.017834 -0.037259 -0.027117 -0.025509 0.13131 -5.047 0 0 0 0 0 0 0 0 0 0 0 0 0 0 0 0 0 -0.018566 -0.02125 -0.013608 -0.040119 0 0 0 0 0
5.9805 -0.0029443 -0.0015959 -0.019062 -0.087964 0 -0.11305 -0.017192 -0.055404 -0.048912 -0.025394 0.13058 -5.0937 0 0 0 0 0 0 0 0 0 0 0 0 0 0 0 0 0 -0.027424 -0.018816 -0.021919 -0.032394 0 0 0 0 0
5.9844 0.0002354 0.0028002 0.10212 -0.069636 0 -0.021361 -0.011352 -0.028225 -0.028367 0.016396 0.059654 -5.1276 0 0 0 0 0 0 0 0 0 0 0 0 0 0 0 0 0 -0.016245 0.0022124 -0.010439 0.017459 0 0 0 0 0
5.9883 0.0022069 0.0054179 0.12443 -0.014943 0 0.083962 -0.001804 0.025707 0.016215 0.068105 -0.029654 -5.1643 0 0 0 0 0 0 0 0 0 0 0 0 0 0 0 0 0 0.0087258 0.027272 0.0093726 0.077873 0 0 0 0 0
5.9922 0.0068262 0.0088683 0.026153 0.038345 0 0.12803 0.0095086 0.067067 0.051524 0.083852 -0.071633 -5.2125 0 0 0 0 0 0 0 0 0 0 0 0 0 0 0 0 0 0.031165 0.038463 0.024239 0.10086 0 0 0 0 0
5.9961 0.016201 0.015045 -0.09184 0.059314 0 0.083597 0.020312 0.065927 0.053363 0.044482 -0.038742 -5.2679 0 0 0 0 0 0 0 0 0 0 0 0 0 0 0 0 0 0.03582 0.029142 0.030317 0.061327 0 0 0 0 0
6 0.027193 0.022204 -0.10287 0.048225 0 -0.0076566 0.028369 0.026195 0.024181 -0.023982 0.035987 -5.3186 0 0 0 0 0 0 0 0 0 0 0 0 0 0 0 0 0 0.020639 0.0087035 0.033619 -0.018317 0 0 0 0 0
6.0039 0.033044 0.025892 0.014826 0.032043 0 -0.069849 0.032096 -0.01676 -0.0089295 -0.070741 0.085856 -5.3557 0 0 0 0 0 0 0 0 0 0 0 0 0 0 0 0 0 -0.00061367 -0.006168 0.040293 -0.081431 0 0 0 0 0
6.0078 0.028888 0.0229 0.14856 0.035465 0 -0.054791 0.030929 -0.025519 -0.016242 -0.061413 0.065635 -5.3824 0 0 0 0 0 0 0 0 0 0 0 0 0 0 0 0 0 -0.0093223 -0.0054535 0.047354 -0.080437 0 0 0 0 0
6.0117 0.016203 0.014424 0.16002 0.054976 0 0.02016 0.025177 0.006464 0.0084083 -0.0049912 -0.010453 -5.4114 0 0 0 0 0 0 0 0 0 0 0 0 0 0 0 0 0 0.0014719 0.0071958 0.043832 -0.015528 0 0 0 0 0
6.0156 0.0021594 0.005409 0.02642 0.060944 0 0.088661 0.015804 0.047471 0.039942 0.054709 -0.079996 -5.4546 0 0 0 0 0 0 0 0 0 0 0 0 0 0 0 0 0 0.019847 0.019335 0.021759 0.063942 0 0 0 0 0
6.0195 -0.0056433 0.0006453 -0.13082 0.026637 0 0.091272 0.0046505 0.054402 0.042914 0.074401 -0.084264 -5.5106 0 0 0 0 0 0 0 0 0 0 0 0 0 0 0 0 0 0.025149 0.020925 -0.013603 0.09811 0 0 0 0 0
6.0234 -0.0046053 0.0012101 -0.16308 -0.042224 0 0.02404 -0.0052088 0.012169 0.0053545 0.044388 -0.017659 -5.5639 0 0 0 0 0 0 0 0 0 0 0 0 0 0 0 0 0 0.0077045 0.012007 -0.044668 0.064381 0 0 0 0 0
6.0273 0.0017087 0.004345 -0.041354 -0.10499 0 -0.059348 -0.010035 -0.049522 -0.045582 -0.0059816 0.066868 -5.5979 0 0 0 0 0 0 0 0 0 0 0 0 0 0 0 0 0 -0.020049 0.0014296 -0.053666 -0.0050496 0 0 0 0 0
6.0313 0.0073118 0.0066209 0.11538 -0.11472 0 -0.092122 -0.0074196 -0.079116 -0.064386 -0.033308 0.10143 -5.6103 0 0 0 0 0 0 0 0 0 0 0 0 0 0 0 0 0 -0.032749 -0.0010025 -0.035802 -0.05078 0 0 0 0 0
6.0352 0.0090353 0.0073164 0.15865 -0.055203 0 -0.048489 0.0015329 -0.047612 -0.028803 -0.015434 0.059464 -5.6176 0 0 0 0 0 0 0 0 0 0 0 0 0 0 0 0 0 -0.014656 0.0077696 -0.0023157 -0.036155 0 0 0 0 0
6.0391 0.0088939 0.0089823 0.056088 0.043804 0 0.036547 0.012129 0.02472 0.036271 0.030605 -0.02265 -5.6407 0 0 0 0 0 0 0 0 0 0 0 0 0 0 0 0 0 0.024873 0.022012 0.028597 0.022283 0 0 0 0 0
6.043 0.011851 0.014849 -0.081204 0.12544 0 0.096765 0.019147 0.084232 0.078133 0.062565 -0.076813 -5.6858 0 0 0 0 0 0 0 0 0 0 0 0 0 0 0 0 0 0.058064 0.03178 0.044751 0.069811 0 0 0 0 0
6.0469 0.021072 0.025463 -0.11288 0.14457 0 0.088941 0.021077 0.089377 0.063897 0.048849 -0.060537 -5.7383 0 0 0 0 0 0 0 0 0 0 0 0 0 0 0 0 0 0.062354 0.030727 0.046292 0.061722 0 0 0 0 0
6.0508 0.034633 0.03743 -0.0073682 0.097816 0 0.027355 0.02168 0.045508 0.012041 -0.0024468 0.008493 -5.7777 0 0 0 0 0 0 0 0 0 0 0 0 0 0 0 0 0 0.03967 0.021542 0.041648 0.0037735 0 0 0 0 0
6.0547 0.046286 0.04525 0.13272 0.02355 0 -0.02949 0.026675 -0.0021139 -0.024035 -0.046957 0.069934 -5.7975 0 0 0 0 0 0 0 0 0 0 0 0 0 0 0 0 0 0.013664 0.014505 0.038375 -0.050529 0 0 0 0 0
6.0586 0.049672 0.044835 0.17636 -0.02698 0 -0.028876 0.037726 -0.010303 -0.0069495 -0.040232 0.074718 -5.8089 0 0 0 0 0 0 0 0 0 0 0 0 0 0 0 0 0 0.0075955 0.019157 0.037399 -0.045092 0 0 0 0 0
6.0625 0.04272 0.036165 0.090344 -0.025857 0 0.030882 0.049141 0.023626 0.047532 0.022008 0.02824 -5.8252 0 0 0 0 0 0 0 0 0 0 0 0 0 0 0 0 0 0.023379 0.034987 0.034699 0.028615 0 0 0 0 0
6.0664 0.029008 0.023314 -0.03719 0.013872 0 0.098082 0.05114 0.061802 0.084426 0.095269 -0.015098 -5.8423 0 0 0 0 0 0 0 0 0 0 0 0 0 0 0 0 0 0.041013 0.049477 0.027508 0.11976 0 0 0 0 0
6.0703 0.015204 0.01195 -0.089965 0.05116 0 0.1109 0.037912 0.063191 0.063259 0.12027 -0.0013989 -5.8417 0 0 0 0 0 0 0 0 0 0 0 0 0 0 0 0 0 0.038425 0.047117 0.018677 0.15674 0 0 0 0 0
6.0742 0.006644 0.0059999 -0.034319 0.05024 0 0.050368 0.013784 0.023147 0.0006535 0.072833 0.072478 -5.812 0 0 0 0 0 0 0 0 0 0 0 0 0 0 0 0 0 0.013009 0.023299 0.015267 0.10547 0 0 0 0 0
6.0781 0.0043532 0.0056715 0.059042 0.008945 0 -0.041785 -0.0084315 -0.021573 -0.040854 -0.013618 0.15248 -5.7684 0 0 0 0 0 0 0 0 0 0 0 0 0 0 0 0 0 -0.015045 -0.0091319 0.02266 -0.0013761 0 0 0 0 0
6.082 0.0054803 0.0080371 0.093165 -0.039688 0 -0.09629 -0.01644 -0.02683 -0.010389 -0.074385 0.17137 -5.7438 0 0 0 0 0 0 0 0 0 0 0 0 0 0 0 0 0 -0.020625 -0.028237 0.039099 -0.089317 0 0 0 0 0
6.0859 0.0063627 0.0095879 0.038327 -0.054056 0 -0.072839 -0.0077885 0.017137 0.079536 -0.066926 0.10586 -5.7589 0 0 0 0 0 0 0 0 0 0 0 0 0 0 0 0 0 0.0034233 -0.02075 0.055113 -0.10087 0 0 0 0 0
6.0898 0.0054912 0.0087771 -0.0478 -0.018124 0 0.0075703 0.0083201 0.074344 0.15644 -0.0049735 -0.0024462 -5.8005 0 0 0 0 0 0 0 0 0 0 0 0 0 0 0 0 0 0.038821 0.0060486 0.05869 -0.039415 0 0 0 0 0
6.0938 0.0040401 0.006643 -0.082696 0.044248 0 0.081209 0.018399 0.092686 0.14685 0.056107 -0.080447 -5.8326 0 0 0 0 0 0 0 0 0 0 0 0 0 0 0 0 0 0.056418 0.02979 0.042942 0.037833 0 0 0 0 0
6.0977 0.0039328 0.0052285 -0.036755 0.086684 0 0.094166 0.015185 0.048775 0.040869 0.068294 -0.082876 -5.8312 0 0 0 0 0 0 0 0 0 0 0 0 0 0 0 0 0 0.040329 0.031879 0.011081 0.069674 0 0 0 0 0
6.1016 0.0055359 0.0053816 0.045142 0.075816 0 0.043794 0.0026713 -0.030891 -0.094409 0.029912 -0.027216 -5.8065 0 0 0 0 0 0 0 0 0 0 0 0 0 0 0 0 0 0.0012314 0.013073 -0.024874 0.039946 0 0 0 0 0
6.1055 0.0071725 0.0059661 0.089335 0.016695 0 -0.024444 -0.0081579 -0.090525 -0.16574 -0.018535 0.024442 -5.7908 0 0 0 0 0 0 0 0 0 0 0 0 0 0 0 0 0 -0.032237 -0.0084059 -0.051041 -0.015237 0 0 0 0 0
6.1094 0.0067542 0.005094 0.058151 -0.05159 0 -0.058529 -0.0088268 -0.089892 -0.12761 -0.034414 0.019549 -5.8041 0 0 0 0 0 0 0 0 0 0 0 0 0 0 0 0 0 -0.036727 -0.014262 -0.059588 -0.044651 0 0 0 0 0
6.1133 0.0038048 0.0020395 -0.022045 -0.085411 0 -0.041782 -3.4004e-05 -0.036003 -0.018174 -0.01042 -0.041555 -5.8336 0 0 0 0 0 0 0 0 0 0 0 0 0 0 0 0 0 -0.012863 -0.002634 -0.052191 -0.027734 0 0 0 0 0
6.1172 -0.00011322 -0.0020887 -0.086403 -0.067199 0 -0.00039577 0.0096968 0.023988 0.072063 0.023231 -0.10879 -5.8485 0 0 0 0 0 0 0 0 0 0 0 0 0 0 0 0 0 0.015919 0.011526 -0.037031 0.01155 0 0 0 0 0
6.1211 -0.0029172 -0.0054934 -0.084402 -0.014501 0 0.025286 0.011611 0.041926 0.073092 0.030093 -0.12671 -5.833 0 0 0 0 0 0 0 0 0 0 0 0 0 0 0 0 0 0.023315 0.011768 -0.022342 0.031815 0 0 0 0 0
6.125 -0.0039291 -0.0073746 -0.018442 0.036217 0 0.016586 0.0038733 0.0072168 -0.0094666 0.00098521 -0.080489 -5.8013 0 0 0 0 0 0 0 0 0 0 0 0 0 0 0 0 0 0.00224 -0.0040621 -0.011808 0.014059 0 0 0 0 0
6.1289 -0.0043494 -0.0084065 0.058206 0.055564 0 -0.011956 -0.0074929 -0.046468 -0.1011 -0.040034 -0.0051402 -5.7816 0 0 0 0 0 0 0 0 0 0 0 0 0 0 0 0 0 -0.029455 -0.022487 -0.0047617 -0.023053 0 0 0 0 0
6.1328 -0.0058693 -0.0096083 0.08185 0.037592 0 -0.031375 -0.014129 -0.070901 -0.12091 -0.059389 0.04678 -5.7872 0 0 0 0 0 0 0 0 0 0 0 0 0 0 0 0 0 -0.044563 -0.027944 0.00046065 -0.044133 0 0 0 0 0
6.1367 -0.0087694 -0.010895 0.029133 -0.0017437 0 -0.026293 -0.012331 -0.044055 -0.048689 -0.043446 0.048664 -5.8064 0 0 0 0 0 0 0 0 0 0 0 0 0 0 0 0 0 -0.030143 -0.017432 0.0040705 -0.031587 0 0 0 0 0
6.1406 -0.01128 -0.010865 -0.060132 -0.038175 0 -0.0061343 -0.0056216 0.012225 0.058613 -0.0077481 0.017289 -5.8197 0 0 0 0 0 0 0 0 0 0 0 0 0 0 0 0 0 0.001383 -0.0022401 0.005422 -0.00034697 0 0 0 0 0
6.1445 -0.010815 -0.0080401 -0.11061 -0.053386 0 0.0077701 -0.0009549 0.05216 0.1147 0.019408 -0.0077347 -5.8207 0 0 0 0 0 0 0 0 0 0 0 0 0 0 0 0 0 0.023646 0.0040371 0.0050559 0.01942 0 0 0 0 0
6.1484 -0.0060772 -0.0023615 -0.07378 -0.042458 0 0.0040206 -0.0020748 0.046178 0.076799 0.022102 -0.001111 -5.8183 0 0 0 0 0 0 0 0 0 0 0 0 0 0 0 0 0 0.020278 -0.0011669 0.0052029 0.012762 0 0 0 0 0
6.1523 0.0016121 0.0044216 0.025664 -0.013527 0 -0.0090869 -0.0059997 0.0063354 -0.017878 0.0084171 0.028016 -5.8202 0 0 0 0 0 0 0 0 0 0 0 0 0 0 0 0 0 -0.00038254 -0.0076687 0.0079671 -0.006537 0 0 0 0 0
6.1563 0.0087934 0.0096786 0.10509 0.018025 0 -0.013398 -0.0059987 -0.02546 -0.083907 0.00016492 0.048969 -5.8214 0 0 0 0 0 0 0 0 0 0 0 0 0 0 0 0 0 -0.013698 -0.0035678 0.013337 -0.011514 0 0 0 0 0
6.1602 0.011862 0.01131 0.095343 0.037824 0 0.00046248 0.0013805 -0.016283 -0.061702 0.011368 0.041225 -5.8111 0 0 0 0 0 0 0 0 0 0 0 0 0 0 0 0 0 -0.0028736 0.012084 0.01928 0.0096433 0 0 0 0 0
6.1641 0.0093033 0.0087209 0.0061247 0.039692 0 0.023201 0.011749 0.026749 0.029946 0.034676 0.014725 -5.7905 0 0 0 0 0 0 0 0 0 0 0 0 0 0 0 0 0 0.02388 0.027252 0.023548 0.040429 0 0 0 0 0
6.168 0.0027186 0.0030318 -0.079569 0.027741 0 0.034285 0.015691 0.062017 0.10974 0.047301 0.00011424 -5.7753 0 0 0 0 0 0 0 0 0 0 0 0 0 0 0 0 0 0.040086 0.027446 0.024875 0.050711 0 0 0 0 0
6.1719 -0.0041112 -0.0033993 -0.082793 0.011771 0 0.019996 0.0072858 0.051661 0.10561 0.031425 0.018045 -5.7792 0 0 0 0 0 0 0 0 0 0 0 0 0 0 0 0 0 0.026188 0.0090639 0.022467 0.025374 0 0 0 0 0
6.1758 -0.0076602 -0.0080234 -0.0054037 -0.0006244 0 -0.013335 -0.0092502 -0.0020278 0.019207 -0.0082434 0.056009 -5.7967 0 0 0 0 0 0 0 0 0 0 0 0 0 0 0 0 0 -0.010534 -0.01653 0.015329 -0.019953 0 0 0 0 0
6.1797 -0.006998 -0.0094522 0.071489 -0.0086147 0 -0.042348 -0.021686 -0.056412 -0.075294 -0.045407 0.075224 -5.8071 0 0 0 0 0 0 0 0 0 0 0 0 0 0 0 0 0 -0.040972 -0.031788 0.0033527 -0.050914 0 0 0 0 0
6.1836 -0.0042648 -0.0083444 0.069155 -0.015705 0 -0.044475 -0.019914 -0.066291 -0.097934 -0.052385 0.043731 -5.7967 0 0 0 0 0 0 0 0 0 0 0 0 0 0 0 0 0 -0.040436 -0.027005 -0.010723 -0.043793 0 0 0 0 0
6.1875 -0.0027369 -0.0069087 -0.0086236 -0.023578 0 -0.017008 -0.005346 -0.025702 -0.035232 -0.023718 -0.032322 -5.7749 0 0 0 0 0 0 0 0 0 0 0 0 0 0 0 0 0 -0.011752 -0.0078035 -0.021623 -0.0063777 0 0 0 0 0
6.1914 -0.0039222 -0.0070204 -0.080286 -0.029161 0 0.018458 0.0095355 0.025398 0.048228 0.017173 -0.10775 -5.7638 0 0 0 0 0 0 0 0 0 0 0 0 0 0 0 0 0 0.016962 0.0098185 -0.025435 0.028026 0 0 0 0 0
6.1953 -0.0062041 -0.0084171 -0.072367 -0.027934 0 0.03184 0.011938 0.037053 0.069751 0.03571 -0.13165 -5.7747 0 0 0 0 0 0 0 0 0 0 0 0 0 0 0 0 0 0.018273 0.012362 -0.023694 0.028525 0 0 0 0 0
6.1992 -0.0064382 -0.008817 0.0035813 -0.019224 0 0.0098611 0.00032477 -0.0045185 0.0048147 0.014885 -0.088812 -5.7963 0 0 0 0 0 0 0 0 0 0 0 0 0 0 0 0 0 -0.0090782 -0.00097428 -0.022542 -0.0071385 0 0 0 0 0
6.2031 -0.0032321 -0.0062116 0.065004 -0.0070669 0 -0.029991 -0.014164 -0.063249 -0.090624 -0.029252 -0.014167 -5.8098 0 0 0 0 0 0 0 0 0 0 0 0 0 0 0 0 0 -0.039113 -0.018633 -0.026349 -0.05021 0 0 0 0 0
6.207 0.0012046 -0.0012843 0.048108 0.0041705 0 -0.051187 -0.018139 -0.085324 -0.13178 -0.059791 0.034053 -5.8112 0 0 0 0 0 0 0 0 0 0 0 0 0 0 0 0 0 -0.042872 -0.026596 -0.031934 -0.064534 0 0 0 0 0
6.2109 0.0027023 0.0026144 -0.024172 0.013517 0 -0.029151 -0.0085582 -0.047965 -0.08209 -0.049735 0.021736 -5.8152 0 0 0 0 0 0 0 0 0 0 0 0 0 0 0 0 0 -0.015131 -0.019407 -0.030487 -0.036588 0 0 0 0 0
6.2148 -0.00096798 0.002298 -0.07001 0.021342 0 0.023819 0.0045193 0.019656 0.015184 -0.0053375 -0.032696 -5.8343 0 0 0 0 0 0 0 0 0 0 0 0 0 0 0 0 0 0.021082 -0.0035963 -0.016869 0.01301 0 0 0 0 0
6.2188 -0.0076345 -0.0022003 -0.040885 0.024276 0 0.063818 0.0076518 0.062167 0.077959 0.038586 -0.07385 -5.8612 0 0 0 0 0 0 0 0 0 0 0 0 0 0 0 0 0 0.035605 0.0085835 0.0028118 0.046228 0 0 0 0 0
6.2227 -0.012362 -0.0074752 0.024871 0.015149 0 0.050753 -0.0032344 0.046577 0.058865 0.047938 -0.056831 -5.8756 0 0 0 0 0 0 0 0 0 0 0 0 0 0 0 0 0 0.017723 0.0092843 0.014521 0.038852 0 0 0 0 0
6.2266 -0.011953 -0.0098877 0.047152 -0.0089801 0 -0.014347 -0.019282 -0.010039 -0.016059 0.018117 0.013548 -5.8696 0 0 0 0 0 0 0 0 0 0 0 0 0 0 0 0 0 -0.015818 0.0005887 0.0092398 0.00026479 0 0 0 0 0
6.2305 -0.0080737 -0.0089905 -0.0031773 -0.038465 0 -0.084335 -0.027367 -0.057182 -0.075396 -0.022707 0.085812 -5.8621 0 0 0 0 0 0 0 0 0 0 0 0 0 0 0 0 0 -0.037106 -0.0086228 -0.0066767 -0.034819 0 0 0 0 0
6.2344 -0.0057673 -0.0077678 -0.069508 -0.053826 0 -0.10199 -0.022182 -0.055185 -0.067179 -0.038651 0.1051 -5.8815 0 0 0 0 0 0 0 0 0 0 0 0 0 0 0 0 0 -0.031412 -0.011059 -0.015221 -0.035862 0 0 0 0 0
6.2383 -0.0085227 -0.0093509 -0.073551 -0.041096 0 -0.04895 -0.010146 -0.0074257 -0.0008023 -0.017631 0.059656 -5.9339 0 0 0 0 0 0 0 0 0 0 0 0 0 0 0 0 0 -0.007815 -0.0071266 -0.002848 -0.0024816 0 0 0 0 0
6.2422 -0.014545 -0.013495 -0.0064849 -0.0066338 0 0.035232 -0.0021705 0.045685 0.067475 0.018175 -0.009615 -5.9934 0 0 0 0 0 0 0 0 0 0 0 0 0 0 0 0 0 0.011326 -0.0036947 0.025747 0.035063 0 0 0 0 0
6.2461 -0.017972 -0.016431 0.057502 0.024602 0 0.083403 -0.0031643 0.062433 0.086195 0.03203 -0.044711 -6.0267 0 0 0 0 0 0 0 0 0 0 0 0 0 0 0 0 0 0.010459 -0.0070683 0.049991 0.041418 0 0 0 0 0
6.25 -0.014125 -0.014351 0.043587 0.028928 0 0.05667 -0.008474 0.032909 0.049161 0.0055056 -0.020462 -6.027 0 0 0 0 0 0 0 0 0 0 0 0 0 0 0 0 0 -0.0075113 -0.016614 0.050745 0.0062879 0 0 0 0 0
6.2539 -0.0039649 -0.0071206 -0.036835 0.0050303 0 -0.021953 -0.0097094 -0.016808 -0.0069545 -0.043904 0.034198 -6.0209 0 0 0 0 0 0 0 0 0 0 0 0 0 0 0 0 0 -0.026124 -0.024645 0.026749 -0.045994 0 0 0 0 0
6.2578 0.0064123 0.0013958 -0.09435 -0.023966 0 -0.08609 -0.0032323 -0.048915 -0.038697 -0.075851 0.0616 -6.0395 0 0 0 0 0 0 0 0 0 0 0 0 0 0 0 0 0 -0.030104 -0.02263 -0.0050859 -0.075297 0 0 0 0 0
6.2617 0.010832 0.0066662 -0.05902 -0.030787 0 -0.081567 0.0069702 -0.043864 -0.030692 -0.060326 0.025357 -6.0859 0 0 0 0 0 0 0 0 0 0 0 0 0 0 0 0 0 -0.016761 -0.008456 -0.025373 -0.05728 0 0 0 0 0
6.2656 0.0080719 0.0072704 0.040158 -0.0086211 0 -0.011449 0.01377 -0.01251 -0.0022497 -0.0033055 -0.057453 -6.1343 0 0 0 0 0 0 0 0 0 0 0 0 0 0 0 0 0 0.003784 0.011261 -0.028647 -0.0022787 0 0 0 0 0
6.2695 0.0025107 0.0056939 0.10356 0.022672 0 0.067649 0.013428 0.015966 0.013862 0.056642 -0.1287 -6.1605 0 0 0 0 0 0 0 0 0 0 0 0 0 0 0 0 0 0.017467 0.025708 -0.025207 0.052809 0 0 0 0 0
6.2734 0.0001212 0.0057066 0.067777 0.03452 0 0.093792 0.008097 0.018171 -0.0005083 0.078276 -0.13548 -6.1696 0 0 0 0 0 0 0 0 0 0 0 0 0 0 0 0 0 0.016469 0.027699 -0.027865 0.072183 0 0 0 0 0
6.2773 0.0035614 0.0089697 -0.025969 0.015308 0 0.050649 0.0031612 -0.0060409 -0.035249 0.049716 -0.071983 -6.1892 0 0 0 0 0 0 0 0 0 0 0 0 0 0 0 0 0 0.0040033 0.018787 -0.037504 0.04661 0 0 0 0 0
6.2813 0.01045 0.01382 -0.076867 -0.019124 0 -0.021353 0.0028443 -0.034373 -0.060275 -0.0033851 0.016426 -6.2368 0 0 0 0 0 0 0 0 0 0 0 0 0 0 0 0 0 -0.0084455 0.0078004 -0.041668 -0.0016579 0 0 0 0 0
6.2852 0.015755 0.016887 -0.032967 -0.038656 0 -0.060909 0.0076537 -0.03944 -0.04844 -0.039608 0.069482 -6.2972 0 0 0 0 0 0 0 0 0 0 0 0 0 0 0 0 0 -0.0092563 0.0038977 -0.027033 -0.036518 0 0 0 0 0
6.2891 0.015797 0.015803 0.055472 -0.023541 0 -0.036902 0.014461 -0.010102 0.0024522 -0.035007 0.058823 -6.3371 0 0 0 0 0 0 0 0 0 0 0 0 0 0 0 0 0 0.0047266 0.0093348 0.0066382 -0.034229 0 0 0 0 0
6.293 0.010633 0.010831 0.093434 0.019839 0 0.027617 0.018263 0.038498 0.064114 -0.0004914 0.0084033 -6.3396 0 0 0 0 0 0 0 0 0 0 0 0 0 0 0 0 0 0.024829 0.017529 0.044215 0.0004163 0 0 0 0 0
6.2969 0.0035217 0.0045618 0.043136 0.063325 0 0.076246 0.014987 0.074401 0.095369 0.030002 -0.026886 -6.3227 0 0 0 0 0 0 0 0 0 0 0 0 0 0 0 0 0 0.035809 0.018279 0.066412 0.038674 0 0 0 0 0
6.3008 -0.0014543 0.0002705 -0.040551 0.076533 0 0.06593 0.0047919 0.072336 0.073418 0.029442 -0.0067858 -6.3212 0 0 0 0 0 0 0 0 0 0 0 0 0 0 0 0 0 0.027358 0.0065921 0.064301 0.04965 0 0 0 0 0
6.3047 -0.0017148 7.0981e-05 -0.074166 0.047319 0 0.0016356 -0.00618 0.034112 0.01536 0.00026766 0.060893 -6.3522 0 0 0 0 0 0 0 0 0 0 0 0 0 0 0 0 0 0.003542 -0.01172 0.044986 0.024206 0 0 0 0 0
6.3086 0.002701 0.0037538 -0.033037 -0.0094952 0 -0.067367 -0.0084375 -0.011054 -0.031034 -0.028628 0.12562 -6.3997 0 0 0 0 0 0 0 0 0 0 0 0 0 0 0 0 0 -0.018403 -0.022832 0.024748 -0.01638 0 0 0 0 0
6.3125 0.0093767 0.0088576 0.032418 -0.05977 0 -0.085624 0.0037431 -0.028615 -0.025134 -0.026997 0.13444 -6.4336 0 0 0 0 0 0 0 0 0 0 0 0 0 0 0 0 0 -0.020799 -0.015148 0.016241 -0.034997 0 0 0 0 0
6.3164 0.014781 0.012073 0.059824 -0.07023 0 -0.034508 0.025732 -0.006645 0.029714 0.010753 0.07546 -6.4395 0 0 0 0 0 0 0 0 0 0 0 0 0 0 0 0 0 -0.00035767 0.010326 0.020037 -0.0080112 0 0 0 0 0
6.3203 0.016051 0.011324 0.039019 -0.030562 0 0.05216 0.043278 0.03376 0.084755 0.059535 -0.010674 -6.4304 0 0 0 0 0 0 0 0 0 0 0 0 0 0 0 0 0 0.0277 0.038144 0.026211 0.052207 0 0 0 0 0
6.3242 0.012511 0.0071475 0.0083102 0.03644 0 0.11173 0.04217 0.05567 0.086194 0.0819 -0.061693 -6.4301 0 0 0 0 0 0 0 0 0 0 0 0 0 0 0 0 0 0.040991 0.04813 0.023671 0.10125 0 0 0 0 0
6.3281 0.0060045 0.0022156 -0.00061818 0.086391 0 0.098707 0.01993 0.037569 0.024565 0.056376 -0.043413 -6.45 0 0 0 0 0 0 0 0 0 0 0 0 0 0 0 0 0 0.028139 0.030423 0.0095337 0.094148 0 0 0 0 0
6.332 -0.00035272 -0.0007817 0.0035036 0.082783 0 0.019311 -0.010791 -0.0080274 -0.052461 -0.0053345 0.021764 -6.4819 0 0 0 0 0 0 0 0 0 0 0 0 0 0 0 0 0 -0.0015411 -0.0056689 -0.0086484 0.022354 0 0 0 0 0
6.3359 -0.0041997 -0.0011601 -0.0042121 0.025102 0 -0.071613 -0.031143 -0.045116 -0.079464 -0.06484 0.071662 -6.5104 0 0 0 0 0 0 0 0 0 0 0 0 0 0 0 0 0 -0.02539 -0.036934 -0.019435 -0.074086 0 0 0 0 0
6.3398 -0.0052132 -0.00042441 -0.022361 -0.047381 0 -0.11037 -0.03043 -0.045156 -0.032371 -0.082895 0.05417 -6.5288 0 0 0 0 0 0 0 0 0 0 0 0 0 0 0 0 0 -0.02579 -0.042775 -0.017636 -0.13226 0 0 0 0 0
6.3438 -0.0046645 -0.00051534 -0.022578 -0.083071 0 -0.07166 -0.013701 -0.011657 0.046309 -0.046865 -0.029684 -6.5415 0 0 0 0 0 0 0 0 0 0 0 0 0 0 0 0 0 -0.0041331 -0.020607 -0.0095481 -0.11274 0 0 0 0 0
6.3477 -0.0037852 -0.001829 0.0080746 -0.057863 0 0.012817 0.003728 0.022893 0.081562 0.019455 -0.12466 -6.5552 0 0 0 0 0 0 0 0 0 0 0 0 0 0 0 0 0 0.02107 0.012207 -0.0081829 -0.030156 0 0 0 0 0
6.3516 -0.0025253 -0.0028632 0.040323 0.004886 0 0.079229 0.0095777 0.025025 0.03141 0.071537 -0.16367 -6.571 0 0 0 0 0 0 0 0 0 0 0 0 0 0 0 0 0 0.029787 0.031862 -0.021597 0.057285 0 0 0 0 0
6.3555 0.00015582 -0.0017027 0.032865 0.052512 0 0.080818 0.0039105 -0.010777 -0.073477 0.075387 -0.11966 -6.5855 0 0 0 0 0 0 0 0 0 0 0 0 0 0 0 0 0 0.016466 0.026432 -0.044133 0.091863 0 0 0 0 0
6.3594 0.0048342 0.0021622 -0.01369 0.046092 0 0.022657 -0.0030318 -0.056527 -0.15177 0.032113 -0.025502 -6.596 0 0 0 0 0 0 0 0 0 0 0 0 0 0 0 0 0 -0.0064246 0.0041875 -0.058956 0.058687 0 0 0 0 0
6.3633 0.01047 0.0073037 -0.048962 -0.007001 0 -0.045116 -0.0013674 -0.072954 -0.13737 -0.023276 0.053085 -6.6027 0 0 0 0 0 0 0 0 0 0 0 0 0 0 0 0 0 -0.019349 -0.014627 -0.0509 -0.0070166 0 0 0 0 0
6.3672 0.014714 0.011356 -0.028567 -0.058645 0 -0.068826 0.0094686 -0.041178 -0.033869 -0.049164 0.068846 -6.607 0 0 0 0 0 0 0 0 0 0 0 0 0 0 0 0 0 -0.011651 -0.015224 -0.019114 -0.051381 0 0 0 0 0
6.3711 0.015476 0.012487 0.029747 -0.059493 0 -0.033051 0.020852 0.021514 0.087187 -0.02985 0.027051 -6.6111 0 0 0 0 0 0 0 0 0 0 0 0 0 0 0 0 0 0.010279 3.8333e-05 0.02145 -0.044461 0 0 0 0 0
6.375 0.012474 0.01025 0.060615 -7.4985e-05 0 0.030362 0.023144 0.074009 0.1421 0.013211 -0.023299 -6.6199 0 0 0 0 0 0 0 0 0 0 0 0 0 0 0 0 0 0.028601 0.015318 0.051133 0.00052311 0 0 0 0 0
6.3789 0.0075188 0.0056032 0.025726 0.079864 0 0.070767 0.014247 0.082149 0.099436 0.041155 -0.031568 -6.6396 0 0 0 0 0 0 0 0 0 0 0 0 0 0 0 0 0 0.028548 0.016284 0.05954 0.043624 0 0 0 0 0
6.3828 0.0032747 0.00041603 -0.037699 0.12083 0 0.059139 0.0013402 0.044325 0.0025694 0.031598 0.014351 -6.6715 0 0 0 0 0 0 0 0 0 0 0 0 0 0 0 0 0 0.010307 0.0027083 0.050716 0.052864 0 0 0 0 0
6.3867 0.0013773 -0.0033057 -0.056175 0.08839 0 0.0078779 -0.0053216 -0.0076694 -0.065852 -0.0029575 0.081192 -6.7062 0 0 0 0 0 0 0 0 0 0 0 0 0 0 0 0 0 -0.011148 -0.012347 0.036497 0.027541 0 0 0 0 0
6.3906 0.0012405 -0.0044472 -0.006062 -0.00085427 0 -0.042952 -0.0012446 -0.033441 -0.049114 -0.028217 0.11981 -6.7269 0 0 0 0 0 0 0 0 0 0 0 0 0 0 0 0 0 -0.018335 -0.015265 0.025685 -0.0063596 0 0 0 0 0
6.3945 0.00050769 -0.0036018 0.054404 -0.090544 0 -0.058378 0.0080784 -0.015566 0.039021 -0.020238 0.10511 -6.724 0 0 0 0 0 0 0 0 0 0 0 0 0 0 0 0 0 -0.005979 -0.0044075 0.019065 -0.020791 0 0 0 0 0
6.3984 -0.0029702 -0.0028036 0.04958 -0.12389 0 -0.033281 0.011295 0.026911 0.12483 0.013016 0.053853 -6.7067 0 0 0 0 0 0 0 0 0 0 0 0 0 0 0 0 0 0.014143 0.0089322 0.01301 -0.0081187 0 0 0 0 0
6.4023 -0.00894 -0.0038744 -0.023657 -0.082512 0 0.0079239 0.00095736 0.054523 0.13303 0.03997 0.0074528 -6.6972 0 0 0 0 0 0 0 0 0 0 0 0 0 0 0 0 0 0.023005 0.01147 0.0057726 0.015548 0 0 0 0 0
6.4063 -0.01415 -0.0065299 -0.086424 0.0020827 0 0.032832 -0.01874 0.0407 0.048385 0.034909 -0.0044093 -6.7122 0 0 0 0 0 0 0 0 0 0 0 0 0 0 0 0 0 0.01121 0.0002796 -0.00064109 0.025932 0 0 0 0 0
6.4102 -0.014297 -0.0081535 -0.064837 0.071869 0 0.025465 -0.033375 -0.0052094 -0.069068 0.00098983 0.011722 -6.7479 0 0 0 0 0 0 0 0 0 0 0 0 0 0 0 0 0 -0.011703 -0.014688 -0.0039529 0.010773 0 0 0 0 0
6.4141 -0.0074793 -0.0059473 0.023887 0.083589 0 -0.0040127 -0.029239 -0.045635 -0.13054 -0.033517 0.020765 -6.7849 0 0 0 0 0 0 0 0 0 0 0 0 0 0 0 0 0 -0.024731 -0.019709 -0.0053573 -0.02096 0 0 0 0 0
6.418 0.0035389 0.0002115 0.086984 0.038451 0 -0.029362 -0.0057355 -0.047751 -0.09192 -0.040695 -0.0078778 -6.8082 0 0 0 0 0 0 0 0 0 0 0 0 0 0 0 0 0 -0.014247 -0.0093894 -0.0089757 -0.046545 0 0 0 0 0
6.4219 0.012526 0.0069801 0.058938 -0.02159 0 -0.029262 0.021703 -0.013277 0.0067544 -0.016346 -0.070427 -6.8213 0 0 0 0 0 0 0 0 0 0 0 0 0 0 0 0 0 0.012363 0.0088636 -0.01789 -0.04701 0 0 0 0 0
6.4258 0.014099 0.0099502 -0.024928 -0.04834 0 -0.0036413 0.032451 0.022177 0.072447 0.018415 -0.12828 -6.8398 0 0 0 0 0 0 0 0 0 0 0 0 0 0 0 0 0 0.031517 0.02125 -0.031194 -0.021472 0 0 0 0 0
6.4297 0.0079373 0.0073096 -0.069208 -0.025936 0 0.026542 0.017599 0.021016 0.038657 0.03621 -0.13864 -6.8722 0 0 0 0 0 0 0 0 0 0 0 0 0 0 0 0 0 0.023798 0.018713 -0.044596 0.012062 0 0 0 0 0
6.4336 -0.00070178 0.0014385 -0.027489 0.017685 0 0.036111 -0.011381 -0.021211 -0.073866 0.025108 -0.09099 -6.9085 0 0 0 0 0 0 0 0 0 0 0 0 0 0 0 0 0 -0.0078567 0.0035429 -0.052959 0.030035 0 0 0 0 0
6.4375 -0.0049384 -0.0030747 0.045912 0.036459 0 0.01651 -0.030784 -0.069757 -0.17044 -0.0042517 -0.017886 -6.9311 0 0 0 0 0 0 0 0 0 0 0 0 0 0 0 0 0 -0.039015 -0.013083 -0.051997 0.021031 0 0 0 0 0
6.4414 -0.0016287 -0.0031951 0.061299 0.0078154 0 -0.016157 -0.023811 -0.080301 -0.16199 -0.029106 0.030321 -6.9346 0 0 0 0 0 0 0 0 0 0 0 0 0 0 0 0 0 -0.043821 -0.019682 -0.038965 -0.0055996 0 0 0 0 0
6.4453 0.00628 0.00038029 -0.00029563 -0.045687 0 -0.033654 0.0053232 -0.038116 -0.042997 -0.032135 0.026416 -6.9341 0 0 0 0 0 0 0 0 0 0 0 0 0 0 0 0 0 -0.016953 -0.012392 -0.014135 -0.027185 0 0 0 0 0
6.4492 0.012327 0.0043385 -0.064523 -0.074502 0 -0.019535 0.034601 0.02844 0.10123 -0.012952 -0.01159 -6.9518 0 0 0 0 0 0 0 0 0 0 0 0 0 0 0 0 0 0.021855 0.002934 0.016994 -0.025754 0 0 0 0 0
6.4531 0.011797 0.0058041 -0.05169 -0.045316 0 0.015732 0.042073 0.072112 0.16549 0.013145 -0.036248 -6.9942 0 0 0 0 0 0 0 0 0 0 0 0 0 0 0 0 0 0.044459 0.015175 0.043932 -0.0022488 0 0 0 0 0
6.457 0.0052823 0.0045072 0.027444 0.028018 0 0.042543 0.023173 0.066547 0.11233 0.026996 -0.011132 -7.0445 0 0 0 0 0 0 0 0 0 0 0 0 0 0 0 0 0 0.037262 0.015711 0.056374 0.024762 0 0 0 0 0
6.4609 -0.0021622 0.002499 0.081255 0.093167 0 0.037345 -0.0067007 0.026436 0.00016555 0.019841 0.058188 -7.0768 0 0 0 0 0 0 0 0 0 0 0 0 0 0 0 0 0 0.010829 0.0046397 0.051611 0.034883 0 0 0 0 0
6.4648 -0.0051643 0.0021758 0.043197 0.10086 0 0.0035238 -0.025336 -0.008259 -0.070154 0.00034878 0.12829 -7.0791 0 0 0 0 0 0 0 0 0 0 0 0 0 0 0 0 0 -0.01078 -0.0086819 0.037334 0.022921 0 0 0 0 0
6.4688 -0.001937 0.0044677 -0.048208 0.044477 0 -0.030778 -0.020748 -0.0078942 -0.041402 -0.011421 0.15271 -7.0626 0 0 0 0 0 0 0 0 0 0 0 0 0 0 0 0 0 -0.010308 -0.011875 0.025881 0.0028658 0 0 0 0 0
6.4727 0.004881 0.0083226 -0.089492 -0.034741 0 -0.036414 0.001341 0.023374 0.055748 -0.0001672 0.1178 -7.0511 0 0 0 0 0 0 0 0 0 0 0 0 0 0 0 0 0 0.010096 0.00094324 0.024068 -0.0042689 0 0 0 0 0
6.4766 0.010493 0.011378 -0.028767 -0.079826 0 -0.0077653 0.023669 0.054703 0.13395 0.030379 0.05085 -7.0606 0 0 0 0 0 0 0 0 0 0 0 0 0 0 0 0 0 0.032817 0.023222 0.027887 0.01166 0 0 0 0 0
6.4805 0.0112 0.011233 0.073576 -0.060822 0 0.032987 0.030539 0.056899 0.12407 0.057851 -0.0036272 -7.0884 0 0 0 0 0 0 0 0 0 0 0 0 0 0 0 0 0 0.039697 0.039153 0.027325 0.040959 0 0 0 0 0
6.4844 0.0064618 0.0068687 0.10928 0.0047532 0 0.054394 0.017816 0.026107 0.029404 0.058135 -0.018003 -7.1197 0 0 0 0 0 0 0 0 0 0 0 0 0 0 0 0 0 0.025097 0.034958 0.016746 0.060712 0 0 0 0 0
6.4883 -0.0010927 -0.00032383 0.039497 0.066878 0 0.040117 -0.0057816 -0.015637 -0.081292 0.02554 0.0011412 -7.1415 0 0 0 0 0 0 0 0 0 0 0 0 0 0 0 0 0 -0.0017988 0.010049 0.00067054 0.051254 0 0 0 0 0
6.4922 -0.0072403 -0.0067717 -0.065327 0.07982 0 -0.00062363 -0.02514 -0.040165 -0.13001 -0.02152 0.023071 -7.1523 0 0 0 0 0 0 0 0 0 0 0 0 0 0 0 0 0 -0.024802 -0.021284 -0.010678 0.01022 0 0 0 0 0
6.4961 -0.0084215 -0.0086674 -0.10375 0.033817 0 -0.042116 -0.028211 -0.035071 -0.087721 -0.054901 0.018741 -7.1596 0 0 0 0 0 0 0 0 0 0 0 0 0 0 0 0 0 -0.031644 -0.039842 -0.011518 -0.044837 0 0 0 0 0
6.5 -0.0036749 -0.0046663 -0.048988 -0.038967 0 -0.060287 -0.01327 -0.011015 0.0073297 -0.058368 -0.018691 -7.171 0 0 0 0 0 0 0 0 0 0 0 0 0 0 0 0 0 -0.020865 -0.03546 -0.006324 -0.0859 0 0 0 0 0
6.5039 0.0047494 0.0028672 0.033185 -0.086741 0 -0.045764 0.010018 0.0086984 0.080051 -0.037237 -0.071865 -7.1875 0 0 0 0 0 0 0 0 0 0 0 0 0 0 0 0 0 -0.0014349 -0.013639 -0.0058131 -0.089905 0 0 0 0 0
6.5078 0.0127 0.0095479 0.064695 -0.073692 0 -0.0061177 0.02694 0.0064485 0.07299 -0.0091554 -0.11333 -7.2053 0 0 0 0 0 0 0 0 0 0 0 0 0 0 0 0 0 0.013824 0.010136 -0.01712 -0.051932 0 0 0 0 0
6.5117 0.016822 0.012516 0.036045 -0.0058292 0 0.039558 0.028113 -0.017029 -0.012521 0.012547 -0.12329 -7.2202 0 0 0 0 0 0 0 0 0 0 0 0 0 0 0 0 0 0.016845 0.022838 -0.037171 0.010512 0 0 0 0 0
6.5156 0.01682 0.012738 0.00038463 0.071042 0 0.069119 0.016566 -0.04369 -0.11581 0.026158 -0.099482 -7.232 0 0 0 0 0 0 0 0 0 0 0 0 0 0 0 0 0 0.0095334 0.022419 -0.054545 0.065304 0 0 0 0 0
6.5195 0.015418 0.013796 0.00070708 0.10236 0 0.067234 0.0052191 -0.051438 -0.15834 0.035194 -0.055174 -7.2423 0 0 0 0 0 0 0 0 0 0 0 0 0 0 0 0 0 0.0017908 0.016315 -0.057378 0.083209 0 0 0 0 0
6.5234 0.015835 0.018136 0.023328 0.065247 0 0.034684 0.0058042 -0.030169 -0.10045 0.039335 -0.0092567 -7.2508 0 0 0 0 0 0 0 0 0 0 0 0 0 0 0 0 0 0.0034036 0.013139 -0.040687 0.056168 0 0 0 0 0
6.5273 0.018795 0.02429 0.028095 -0.011618 0 -0.0088354 0.018333 0.010737 0.026791 0.034674 0.024717 -7.2529 0 0 0 0 0 0 0 0 0 0 0 0 0 0 0 0 0 0.015958 0.01575 -0.0085658 0.0041994 0 0 0 0 0
6.5313 0.021692 0.027745 0.0075559 -0.066916 0 -0.034479 0.030861 0.049123 0.14147 0.021956 0.044359 -7.2434 0 0 0 0 0 0 0 0 0 0 0 0 0 0 0 0 0 0.031572 0.020847 0.028657 -0.036108 0 0 0 0 0
6.5352 0.020743 0.024705 -0.0040809 -0.053586 0 -0.023824 0.030368 0.066165 0.17107 0.010484 0.056732 -7.2232 0 0 0 0 0 0 0 0 0 0 0 0 0 0 0 0 0 0.039667 0.023401 0.059566 -0.036079 0 0 0 0 0
6.5391 0.014305 0.015301 0.018213 0.022031 0 0.015598 0.014929 0.059375 0.1079 0.010362 0.071158 -7.2015 0 0 0 0 0 0 0 0 0 0 0 0 0 0 0 0 0 0.035704 0.020766 0.07657 0.0042877 0 0 0 0 0
6.543 0.0044869 0.0035284 0.049217 0.1019 0 0.0533 -0.0042961 0.042086 0.013672 0.020825 0.091702 -7.1909 0 0 0 0 0 0 0 0 0 0 0 0 0 0 0 0 0 0.023982 0.013517 0.078782 0.055479 0 0 0 0 0
6.5469 -0.004257 -0.0056931 0.039903 0.12039 0 0.057901 -0.0132 0.030389 -0.0322 0.02891 0.11424 -7.1971 0 0 0 0 0 0 0 0 0 0 0 0 0 0 0 0 0 0.012447 0.0040929 0.071422 0.07963 0 0 0 0 0
6.5508 -0.0082561 -0.0095614 -0.018316 0.056509 0 0.021677 -0.0072504 0.029456 0.0020699 0.022021 0.12935 -7.2134 0 0 0 0 0 0 0 0 0 0 0 0 0 0 0 0 0 0.0052764 -0.0044329 0.061524 0.058483 0 0 0 0 0
6.5547 -0.0068862 -0.0083137 -0.073382 -0.048192 0 -0.032604 0.0053447 0.031349 0.077252 0.0016614 0.12791 -7.2258 0 0 0 0 0 0 0 0 0 0 0 0 0 0 0 0 0 0.00072566 -0.0089919 0.052503 0.0068157 0 0 0 0 0
6.5586 -0.0024304 -0.0041236 -0.067446 -0.12103 0 -0.068356 0.012134 0.02524 0.12057 -0.016932 0.10531 -7.2248 0 0 0 0 0 0 0 0 0 0 0 0 0 0 0 0 0 -0.0043948 -0.007674 0.042061 -0.039026 0 0 0 0 0
6.5625 0.0018865 0.00044138 -0.0045615 -0.11324 0 -0.061724 0.0077339 0.0091237 0.089112 -0.019653 0.062639 -7.2142 0 0 0 0 0 0 0 0 0 0 0 0 0 0 0 0 0 -0.0095069 -0.0014258 0.025759 -0.048474 0 0 0 0 0
6.5664 0.0039274 0.0033424 0.050892 -0.034825 0 -0.017447 -0.002661 -0.0085817 0.0031786 -0.0074185 0.0062563 -7.2065 0 0 0 0 0 0 0 0 0 0 0 0 0 0 0 0 0 -0.010601 0.0055602 0.0031462 -0.018958 0 0 0 0 0
6.5703 0.0034648 0.0035715 0.046133 0.056449 0 0.036124 -0.0096041 -0.01831 -0.076388 0.0053072 -0.052685 -7.21 0 0 0 0 0 0 0 0 0 0 0 0 0 0 0 0 0 -0.0056943 0.0082183 -0.019905 0.023312 0 0 0 0 0
6.5742 0.0017644 0.0016412 -0.0018392 0.099731 0 0.066484 -0.0082005 -0.019237 -0.10178 0.005108 -0.099861 -7.2201 0 0 0 0 0 0 0 0 0 0 0 0 0 0 0 0 0 0.0012107 0.0043707 -0.035807 0.043498 0 0 0 0 0
6.5781 0.00060651 -0.0003725 -0.030683 0.073178 0 0.0564 -0.0011075 -0.01953 -0.073687 -0.0083084 -0.12272 -7.2241 0 0 0 0 0 0 0 0 0 0 0 0 0 0 0 0 0 0.0028651 -0.0034544 -0.04261 0.023541 0 0 0 0 0
6.582 0.0013031 1.8087e-05 -0.0094291 0.003714 0 0.012647 0.00547 -0.027157 -0.031874 -0.023896 -0.11789 -7.2145 0 0 0 0 0 0 0 0 0 0 0 0 0 0 0 0 0 -0.0040528 -0.0099353 -0.046168 -0.025346 0 0 0 0 0
6.5859 0.0039775 0.0037267 0.026208 -0.057492 0 -0.038223 0.007376 -0.041013 -0.016387 -0.030527 -0.095609 -7.197 0 0 0 0 0 0 0 0 0 0 0 0 0 0 0 0 0 -0.014819 -0.010831 -0.053897 -0.070868 0 0 0 0 0
6.5898 0.0073864 0.008976 0.022905 -0.071764 0 -0.063986 0.004559 -0.051183 -0.036476 -0.024729 -0.075092 -7.1857 0 0 0 0 0 0 0 0 0 0 0 0 0 0 0 0 0 -0.020204 -0.0054095 -0.065818 -0.08179 0 0 0 0 0
6.5938 0.0095859 0.012445 -0.018329 -0.035953 0 -0.045258 -0.00043417 -0.047569 -0.069802 -0.0090853 -0.071334 -7.1893 0 0 0 0 0 0 0 0 0 0 0 0 0 0 0 0 0 -0.014445 0.004024 -0.072322 -0.048813 0 0 0 0 0
6.5977 0.0092729 0.01199 -0.039146 0.020223 0 0.010201 -0.004359 -0.028382 -0.084774 0.012388 -0.082193 -7.204 0 0 0 0 0 0 0 0 0 0 0 0 0 0 0 0 0 -7.8117e-05 0.013987 -0.061968 0.0091819 0 0 0 0 0
6.6016 0.0068943 0.0084974 0.0022396 0.056786 0 0.067934 -0.004067 -0.0013327 -0.063551 0.034064 -0.08708 -7.2179 0 0 0 0 0 0 0 0 0 0 0 0 0 0 0 0 0 0.014504 0.021035 -0.032377 0.0572 0 0 0 0 0
6.6055 0.0044838 0.005059 0.070123 0.050149 0 0.086854 0.0024399 0.022196 -0.010776 0.045938 -0.060895 -7.2228 0 0 0 0 0 0 0 0 0 0 0 0 0 0 0 0 0 0.021793 0.022337 0.006371 0.066799 0 0 0 0 0
6.6094 0.0041219 0.0042243 0.08378 0.0078643 0 0.04917 0.013843 0.034342 0.051678 0.037164 0.0055647 -7.2196 0 0 0 0 0 0 0 0 0 0 0 0 0 0 0 0 0 0.019959 0.016963 0.03944 0.035002 0 0 0 0 0
6.6133 0.0061977 0.0059415 0.012745 -0.036941 0 -0.02205 0.024464 0.034558 0.096901 0.0074253 0.094266 -7.2148 0 0 0 0 0 0 0 0 0 0 0 0 0 0 0 0 0 0.012566 0.0076593 0.058756 -0.013099 0 0 0 0 0
6.6172 0.0089782 0.0079911 -0.077073 -0.048353 0 -0.075421 0.027231 0.029088 0.10683 -0.02569 0.16781 -7.2132 0 0 0 0 0 0 0 0 0 0 0 0 0 0 0 0 0 0.0051312 0.00062687 0.067507 -0.040668 0 0 0 0 0
6.6211 0.0099147 0.0081782 -0.08832 -0.013573 0 -0.068854 0.019545 0.02723 0.08322 -0.036086 0.19264 -7.2158 0 0 0 0 0 0 0 0 0 0 0 0 0 0 0 0 0 0.002004 0.0015643 0.073962 -0.024418 0 0 0 0 0
6.625 0.0075883 0.0059941 -0.0012501 0.045939 0 -0.0040316 0.0065609 0.035482 0.048319 -0.011655 0.16164 -7.2227 0 0 0 0 0 0 0 0 0 0 0 0 0 0 0 0 0 0.0047692 0.010341 0.081474 0.02817 0 0 0 0 0
6.6289 0.0026903 0.0023978 0.097291 0.087636 0 0.071623 -0.0023956 0.051715 0.030455 0.030909 0.099635 -7.2348 0 0 0 0 0 0 0 0 0 0 0 0 0 0 0 0 0 0.011428 0.019604 0.084716 0.082446 0 0 0 0 0
6.6328 -0.0026153 -0.0014746 0.10327 0.077769 0 0.099693 -0.0018492 0.063853 0.041582 0.056437 0.046886 -7.2507 0 0 0 0 0 0 0 0 0 0 0 0 0 0 0 0 0 0.016489 0.020057 0.075376 0.09973 0 0 0 0 0
6.6367 -0.0061938 -0.0049762 0.0073649 0.016794 0 0.055673 0.0049924 0.056836 0.065453 0.040701 0.031348 -7.2636 0 0 0 0 0 0 0 0 0 0 0 0 0 0 0 0 0 0.013555 0.0086717 0.05107 0.064431 0 0 0 0 0
6.6406 -0.007035 -0.0074685 -0.094542 -0.059005 0 -0.031694 0.0096339 0.025244 0.069979 -0.0074235 0.048944 -7.2654 0 0 0 0 0 0 0 0 0 0 0 0 0 0 0 0 0 0.00041297 -0.0077104 0.018668 -0.0041595 0 0 0 0 0
6.6445 -0.0053572 -0.0078027 -0.10398 -0.10167 0 -0.10159 0.0066985 -0.018535 0.035828 -0.052259 0.066416 -7.2548 0 0 0 0 0 0 0 0 0 0 0 0 0 0 0 0 0 -0.017157 -0.017346 -0.010717 -0.064351 0 0 0 0 0
6.6484 -0.0021113 -0.0049301 -0.021604 -0.084116 0 -0.10545 -0.0011046 -0.050106 -0.024427 -0.060872 0.045863 -7.241 0 0 0 0 0 0 0 0 0 0 0 0 0 0 0 0 0 -0.027718 -0.013148 -0.029818 -0.080407 0 0 0 0 0
6.6523 0.0014623 0.0007272 0.061916 -0.017777 0 -0.040493 -0.0063236 -0.051191 -0.075793 -0.029263 -0.025649 -7.2361 0 0 0 0 0 0 0 0 0 0 0 0 0 0 0 0 0 -0.022721 0.0015855 -0.039105 -0.046828 0 0 0 0 0
6.6563 0.0040669 0.0067279 0.069383 0.055962 0 0.05035 -0.004636 -0.025684 -0.091113 0.016801 -0.12285 -7.2428 0 0 0 0 0 0 0 0 0 0 0 0 0 0 0 0 0 -0.0045866 0.016104 -0.044073 0.0084728 0 0 0 0 0
6.6602 0.0046674 0.0098481 0.01513 0.093103 0 0.10889 0.00099551 0.001537 -0.073538 0.04405 -0.19638 -7.2511 0 0 0 0 0 0 0 0 0 0 0 0 0 0 0 0 0 0.013619 0.020675 -0.04958 0.04411 0 0 0 0 0
6.6641 0.0030019 0.0082519 -0.025652 0.073895 0 0.09931 0.0038306 0.0041154 -0.050172 0.035981 -0.2057 -7.2489 0 0 0 0 0 0 0 0 0 0 0 0 0 0 0 0 0 0.017991 0.013136 -0.056381 0.034022 0 0 0 0 0
6.668 -0.00010479 0.0027462 -0.011384 0.012823 0 0.028962 0.00035502 -0.023783 -0.044553 0.00086337 -0.14767 -7.2354 0 0 0 0 0 0 0 0 0 0 0 0 0 0 0 0 0 0.005111 -0.001054 -0.061693 -0.014875 0 0 0 0 0
6.6719 -0.0031027 -0.0038634 0.021981 -0.052363 0 -0.058058 -0.0065544 -0.062078 -0.05577 -0.037605 -0.059549 -7.2223 0 0 0 0 0 0 0 0 0 0 0 0 0 0 0 0 0 -0.015123 -0.01363 -0.061849 -0.067989 0 0 0 0 0
6.6758 -0.0046535 -0.008594 0.015099 -0.084207 0 -0.10864 -0.010989 -0.080846 -0.063452 -0.055838 0.0067176 -7.2206 0 0 0 0 0 0 0 0 0 0 0 0 0 0 0 0 0 -0.027699 -0.018449 -0.054392 -0.087124 0 0 0 0 0
6.6797 -0.0044339 -0.0097995 -0.034041 -0.067428 0 -0.093032 -0.0097374 -0.063963 -0.050652 -0.042293 0.020596 -7.2275 0 0 0 0 0 0 0 0 0 0 0 0 0 0 0 0 0 -0.024411 -0.013792 -0.038818 -0.05656 0 0 0 0 0
6.6836 -0.0031519 -0.0075882 -0.063644 -0.0168 0 -0.023183 -0.0045368 -0.020553 -0.019986 -0.0029732 -0.0070187 -7.2284 0 0 0 0 0 0 0 0 0 0 0 0 0 0 0 0 0 -0.009309 -0.0024977 -0.01667 0.0064903 0 0 0 0 0
6.6875 -0.001836 -0.003428 -0.02438 0.033333 0 0.054571 0.00052241 0.02389 0.0118 0.040127 -0.034361 -7.2135 0 0 0 0 0 0 0 0 0 0 0 0 0 0 0 0 0 0.0060709 0.0090332 0.0085987 0.06376 0 0 0 0 0
6.6914 -0.0010795 0.00052556 0.054449 0.051676 0 0.089598 0.0028518 0.047417 0.032035 0.059601 -0.021462 -7.1902 0 0 0 0 0 0 0 0 0 0 0 0 0 0 0 0 0 0.01242 0.013456 0.032437 0.081617 0 0 0 0 0
6.6953 -0.00083651 0.002279 0.090937 0.030452 0 0.061131 0.0026532 0.045779 0.042721 0.040443 0.039788 -7.1764 0 0 0 0 0 0 0 0 0 0 0 0 0 0 0 0 0 0.0088808 0.0069771 0.050911 0.052963 0 0 0 0 0
6.6992 -0.00073955 0.0010561 0.041705 -0.010232 0 -0.0074747 0.0015031 0.031397 0.054023 -0.0060814 0.12002 -7.1818 0 0 0 0 0 0 0 0 0 0 0 0 0 0 0 0 0 0.0018248 -0.0068076 0.062304 0.00070989 0 0 0 0 0
6.7031 -0.00046496 -0.001967 -0.046727 -0.037649 0 -0.065972 0.00075663 0.021013 0.070193 -0.046719 0.17397 -7.1966 0 0 0 0 0 0 0 0 0 0 0 0 0 0 0 0 0 -0.0011543 -0.017957 0.067155 -0.038885 0 0 0 0 0
6.707 0.00017765 -0.0041254 -0.08621 -0.030577 0 -0.074067 0.0012473 0.023195 0.083767 -0.050245 0.17199 -7.2012 0 0 0 0 0 0 0 0 0 0 0 0 0 0 0 0 0 0.003357 -0.017157 0.06658 -0.04087 0 0 0 0 0
6.7109 0.0013083 -0.0030637 -0.040721 0.0055909 0 -0.029976 0.003356 0.03411 0.082938 -0.01319 0.11862 -7.1874 0 0 0 0 0 0 0 0 0 0 0 0 0 0 0 0 0 0.013023 -0.0036113 0.060454 -0.0071395 0 0 0 0 0
6.7148 0.0029182 0.0013772 0.038756 0.043867 0 0.031007 0.0063724 0.042286 0.062973 0.036311 0.046343 -7.1674 0 0 0 0 0 0 0 0 0 0 0 0 0 0 0 0 0 0.021828 0.013523 0.047361 0.037101 0 0 0 0 0
6.7188 0.004704 0.0068909 0.073323 0.056298 0 0.065343 0.0080838 0.037503 0.030349 0.061987 -0.0083042 -7.1612 0 0 0 0 0 0 0 0 0 0 0 0 0 0 0 0 0 0.023897 0.022397 0.026594 0.062063 0 0 0 0 0
6.7227 0.0060932 0.010477 0.039017 0.034025 0 0.053385 0.0062672 0.017864 -0.0025268 0.04965 -0.02801 -7.176 0 0 0 0 0 0 0 0 0 0 0 0 0 0 0 0 0 0.017143 0.018347 0.00049677 0.05324 0 0 0 0 0
6.7266 0.0066118 0.010752 -0.017254 -0.0076948 0 0.010152 0.0014489 -0.0088651 -0.025481 0.016492 -0.021874 -7.1978 0 0 0 0 0 0 0 0 0 0 0 0 0 0 0 0 0 0.0048767 0.0072967 -0.025099 0.018916 0 0 0 0 0
6.7305 0.006304 0.0087365 -0.037544 -0.041397 0 -0.030335 -0.0022946 -0.030311 -0.035245 -0.0079219 -0.014082 -7.205 0 0 0 0 0 0 0 0 0 0 0 0 0 0 0 0 0 -0.0059845 -0.00038387 -0.043137 -0.018182 0 0 0 0 0
6.7344 0.0057381 0.0065331 -0.013572 -0.045988 0 -0.041327 -0.00057827 -0.037738 -0.035518 -0.0089906 -0.02448 -7.1893 0 0 0 0 0 0 0 0 0 0 0 0 0 0 0 0 0 -0.0096107 0.00053972 -0.049045 -0.037364 0 0 0 0 0
6.7383 0.0055232 0.0053718 0.017373 -0.01921 0 -0.019599 0.0064666 -0.031705 -0.034124 0.0035224 -0.055157 -7.1622 0 0 0 0 0 0 0 0 0 0 0 0 0 0 0 0 0 -0.0055828 0.0063117 -0.043474 -0.032592 0 0 0 0 0
6.7422 0.0058144 0.0049731 0.02462 0.022294 0 0.016931 0.01307 -0.020626 -0.038075 0.010087 -0.09089 -7.1434 0 0 0 0 0 0 0 0 0 0 0 0 0 0 0 0 0 0.00099654 0.0091253 -0.032145 -0.013782 0 0 0 0 0
6.7461 0.006365 0.0046531 0.015353 0.053275 0 0.0438 0.012704 -0.013273 -0.047707 0.0019955 -0.11098 -7.1431 0 0 0 0 0 0 0 0 0 0 0 0 0 0 0 0 0 0.0041695 0.005248 -0.022554 0.0020891 0 0 0 0 0
6.75 0.0071183 0.0047339 0.012017 0.054194 0 0.044989 0.0048653 -0.011779 -0.054214 -0.012872 -0.10317 -7.1565 0 0 0 0 0 0 0 0 0 0 0 0 0 0 0 0 0 0.0024961 -0.001687 -0.019321 0.0029535 0 0 0 0 0
6.7539 0.0086893 0.0065924 0.015017 0.022808 0 0.020878 -0.0031741 -0.011393 -0.045377 -0.021157 -0.07049 -7.1726 0 0 0 0 0 0 0 0 0 0 0 0 0 0 0 0 0 1.6757e-05 -0.0045783 -0.021125 -0.010724 0 0 0 0 0
6.7578 0.01208 0.011242 0.0048088 -0.022717 0 -0.012319 -0.0021982 -0.0066415 -0.0174 -0.016567 -0.027921 -7.1852 0 0 0 0 0 0 0 0 0 0 0 0 0 0 0 0 0 0.0019343 0.00081734 -0.021498 -0.026389 0 0 0 0 0
6.7617 0.017694 0.017929 -0.020377 -0.05243 0 -0.030838 0.010627 0.002913 0.017832 -0.001004 0.0078354 -7.194 0 0 0 0 0 0 0 0 0 0 0 0 0 0 0 0 0 0.0095203 0.013147 -0.01335 -0.027133 0 0 0 0 0
6.7656 0.024458 0.024225 -0.027598 -0.042554 0 -0.017213 0.028795 0.013367 0.03993 0.02212 0.028509 -7.1987 0 0 0 0 0 0 0 0 0 0 0 0 0 0 0 0 0 0.019405 0.027519 0.0057833 -0.0026582 0 0 0 0 0
6.7695 0.029947 0.027577 0.014421 0.007246 0 0.026457 0.041651 0.022226 0.038106 0.050088 0.038411 -7.1946 0 0 0 0 0 0 0 0 0 0 0 0 0 0 0 0 0 0.027481 0.038852 0.031678 0.042312 0 0 0 0 0
6.7734 0.031597 0.026959 0.085638 0.070174 0 0.075622 0.042732 0.031886 0.023443 0.075402 0.05047 -7.1763 0 0 0 0 0 0 0 0 0 0 0 0 0 0 0 0 0 0.032638 0.043361 0.056232 0.087696 0 0 0 0 0
6.7773 0.028247 0.02329 0.11938 0.10783 0 0.096752 0.03372 0.046146 0.021196 0.083157 0.076562 -7.1453 0 0 0 0 0 0 0 0 0 0 0 0 0 0 0 0 0 0.036149 0.038711 0.072957 0.10796 0 0 0 0 0
6.7813 0.020918 0.018502 0.069429 0.096137 0 0.070895 0.021388 0.063479 0.047707 0.060873 0.11771 -7.1103 0 0 0 0 0 0 0 0 0 0 0 0 0 0 0 0 0 0.038056 0.025114 0.080678 0.088092 0 0 0 0 0
6.7852 0.012302 0.014168 -0.031763 0.042923 0 0.010113 0.011614 0.075371 0.093178 0.014152 0.16039 -7.0811 0 0 0 0 0 0 0 0 0 0 0 0 0 0 0 0 0 0.035687 0.0071814 0.08252 0.035844 0 0 0 0 0
6.7891 0.0052957 0.010705 -0.095581 -0.017045 0 -0.048027 0.00622 0.072912 0.12754 -0.030087 0.18234 -7.0602 0 0 0 0 0 0 0 0 0 0 0 0 0 0 0 0 0 0.026831 -0.0065693 0.081466 -0.019716 0 0 0 0 0
6.793 0.0015351 0.0075186 -0.065024 -0.046711 0 -0.066208 0.0042209 0.055397 0.12481 -0.041719 0.16573 -7.0424 0 0 0 0 0 0 0 0 0 0 0 0 0 0 0 0 0 0.013992 -0.0084872 0.076742 -0.045077 0 0 0 0 0
6.7969 0.00080288 0.0038384 0.024995 -0.032666 0 -0.034471 0.0043868 0.031629 0.083566 -0.013162 0.10993 -7.0213 0 0 0 0 0 0 0 0 0 0 0 0 0 0 0 0 0 0.0039427 0.002003 0.06439 -0.0249 0 0 0 0 0
6.8008 0.001604 -0.00031119 0.082672 0.0069944 0 0.022404 0.005916 0.012036 0.02562 0.03182 0.03464 -6.9957 0 0 0 0 0 0 0 0 0 0 0 0 0 0 0 0 0 0.0017794 0.016578 0.04139 0.025589 0 0 0 0 0
6.8047 0.0024487 -0.0036407 0.054047 0.037828 0 0.063064 0.0074943 -0.00036264 -0.023077 0.05654 -0.030546 -6.969 0 0 0 0 0 0 0 0 0 0 0 0 0 0 0 0 0 0.0053949 0.023445 0.0095385 0.068968 0 0 0 0 0
6.8086 0.0029285 -0.0041219 -0.024247 0.034749 0 0.059236 0.007271 -0.010674 -0.049881 0.041228 -0.06447 -6.9444 0 0 0 0 0 0 0 0 0 0 0 0 0 0 0 0 0 0.0069123 0.016299 -0.024287 0.070694 0 0 0 0 0
6.8125 0.0038122 -0.00044437 -0.069152 -0.0006807 0 0.014942 0.0046065 -0.024077 -0.057181 -0.0022884 -0.068041 -6.9209 0 0 0 0 0 0 0 0 0 0 0 0 0 0 0 0 0 0.0005473 -0.00059165 -0.05153 0.023804 0 0 0 0 0
6.8164 0.0061021 0.0065327 -0.04051 -0.042445 0 -0.037598 0.001426 -0.03814 -0.052687 -0.042692 -0.06246 -6.8936 0 0 0 0 0 0 0 0 0 0 0 0 0 0 0 0 0 -0.010888 -0.015542 -0.06622 -0.044903 0 0 0 0 0
6.8203 0.0098437 0.013689 0.02269 -0.05853 0 -0.060958 0.0008875 -0.04426 -0.042375 -0.054868 -0.072202 -6.8579 0 0 0 0 0 0 0 0 0 0 0 0 0 0 0 0 0 -0.017903 -0.018211 -0.067281 -0.092549 0 0 0 0 0
6.8242 0.013772 0.017467 0.053502 -0.032632 0 -0.037926 0.0042508 -0.036942 -0.032128 -0.036248 -0.10491 -6.813 0 0 0 0 0 0 0 0 0 0 0 0 0 0 0 0 0 -0.013261 -0.006908 -0.058181 -0.089624 0 0 0 0 0
6.8281 0.016223 0.016494 0.031927 0.024293 0 0.017221 0.0093786 -0.020903 -0.030377 -0.0031588 -0.1437 -6.7629 0 0 0 0 0 0 0 0 0 0 0 0 0 0 0 0 0 0.00085471 0.010917 -0.044939 -0.040134 0 0 0 0 0
6.832 0.016557 0.012816 -0.001062 0.079295 0 0.068282 0.012786 -0.0079801 -0.042657 0.024571 -0.15852 -6.7149 0 0 0 0 0 0 0 0 0 0 0 0 0 0 0 0 0 0.014608 0.024612 -0.033531 0.02205 0 0 0 0 0
6.8359 0.015714 0.010384 0.00042698 0.096924 0 0.081361 0.013103 -0.0063755 -0.061628 0.03592 -0.12858 -6.6769 0 0 0 0 0 0 0 0 0 0 0 0 0 0 0 0 0 0.019393 0.027728 -0.02713 0.057804 0 0 0 0 0
6.8398 0.015154 0.011753 0.032049 0.062342 0 0.048295 0.012 -0.01264 -0.066313 0.031242 -0.05871 -6.6526 0 0 0 0 0 0 0 0 0 0 0 0 0 0 0 0 0 0.015047 0.021595 -0.023966 0.050167 0 0 0 0 0
6.8438 0.015033 0.015682 0.049012 -0.0062522 0 -0.0068776 0.01146 -0.014207 -0.037344 0.018508 0.022848 -6.6381 0 0 0 0 0 0 0 0 0 0 0 0 0 0 0 0 0 0.0087245 0.013113 -0.017526 0.014571 0 0 0 0 0
6.8477 0.013441 0.017817 0.024213 -0.066162 0 -0.044528 0.010606 -0.00027062 0.02315 0.0082091 0.08395 -6.6218 0 0 0 0 0 0 0 0 0 0 0 0 0 0 0 0 0 0.0072673 0.0088391 -0.00038192 -0.015123 0 0 0 0 0
6.8516 0.0078401 0.014035 -0.01807 -0.077396 0 -0.038901 0.0061408 0.028507 0.08731 0.007906 0.11031 -6.5906 0 0 0 0 0 0 0 0 0 0 0 0 0 0 0 0 0 0.010909 0.0097979 0.029792 -0.013622 0 0 0 0 0
6.8555 -0.0022409 0.0038067 -0.032723 -0.03166 0 0.0013849 -0.003543 0.05934 0.12064 0.01674 0.11294 -6.5385 0 0 0 0 0 0 0 0 0 0 0 0 0 0 0 0 0 0.013938 0.010923 0.066402 0.016563 0 0 0 0 0
6.8594 -0.013707 -0.0091218 -0.0093212 0.038808 0 0.03926 -0.014945 0.075779 0.10935 0.024109 0.11584 -6.4711 0 0 0 0 0 0 0 0 0 0 0 0 0 0 0 0 0 0.01071 0.0057583 0.096234 0.04829 0 0 0 0 0
6.8633 -0.021394 -0.019197 0.015799 0.082347 0 0.038949 -0.02099 0.068702 0.071264 0.017044 0.13383 -6.403 0 0 0 0 0 0 0 0 0 0 0 0 0 0 0 0 0 0.00081021 -0.007142 0.10724 0.05252 0 0 0 0 0
6.8672 -0.02179 -0.022677 0.0052675 0.065813 0 -0.0038235 -0.016866 0.042342 0.039797 -0.007056 0.1584 -6.3484 0 0 0 0 0 0 0 0 0 0 0 0 0 0 0 0 0 -0.010943 -0.021671 0.096136 0.022379 0 0 0 0 0
6.8711 -0.015964 -0.01975 -0.032048 0.0005593 0 -0.056963 -0.0048816 0.011573 0.035133 -0.034218 0.16318 -6.3131 0 0 0 0 0 0 0 0 0 0 0 0 0 0 0 0 0 -0.018644 -0.028425 0.069553 -0.020814 0 0 0 0 0
6.875 -0.0090198 -0.013885 -0.050406 -0.065428 0 -0.07793 0.0064667 -0.00796 0.047829 -0.043237 0.12525 -6.2927 0 0 0 0 0 0 0 0 0 0 0 0 0 0 0 0 0 -0.019556 -0.022766 0.037973 -0.044586 0 0 0 0 0
6.8789 -0.0062391 -0.0092442 -0.022927 -0.084723 0 -0.049214 0.0087903 -0.010826 0.048404 -0.024844 0.045613 -6.2774 0 0 0 0 0 0 0 0 0 0 0 0 0 0 0 0 0 -0.015532 -0.0095694 0.0078956 -0.031812 0 0 0 0 0
6.8828 -0.0090269 -0.0081098 0.023073 -0.047679 0 0.0068611 0.00017274 -0.0061348 0.013652 0.0071419 -0.048032 -6.2581 0 0 0 0 0 0 0 0 0 0 0 0 0 0 0 0 0 -0.011483 0.00024696 -0.020736 0.004824 0 0 0 0 0
6.8867 -0.014077 -0.0099241 0.034771 0.010808 0 0.046648 -0.013635 -0.01063 -0.052565 0.025258 -0.11924 -6.2302 0 0 0 0 0 0 0 0 0 0 0 0 0 0 0 0 0 -0.01222 -0.0010972 -0.050175 0.032385 0 0 0 0 0
6.8906 -0.016441 -0.012247 -0.0052635 0.040725 0 0.040818 -0.023847 -0.034155 -0.12012 0.011708 -0.14804 -6.1945 0 0 0 0 0 0 0 0 0 0 0 0 0 0 0 0 0 -0.019187 -0.011577 -0.078724 0.023778 0 0 0 0 0
6.8945 -0.013794 -0.012731 -0.056659 0.018073 0 -0.0031097 -0.025079 -0.068853 -0.15345 -0.025608 -0.14345 -6.1552 0 0 0 0 0 0 0 0 0 0 0 0 0 0 0 0 0 -0.028739 -0.021504 -0.099534 -0.020529 0 0 0 0 0
6.8984 -0.0082081 -0.010702 -0.064437 -0.036386 0 -0.049065 -0.018638 -0.092844 -0.13671 -0.059441 -0.1332 -6.1178 0 0 0 0 0 0 0 0 0 0 0 0 0 0 0 0 0 -0.033795 -0.022488 -0.10581 -0.072474 0 0 0 0 0
6.9023 -0.0039982 -0.0072931 -0.019635 -0.075589 0 -0.062465 -0.01072 -0.087692 -0.085463 -0.06604 -0.13901 -6.0863 0 0 0 0 0 0 0 0 0 0 0 0 0 0 0 0 0 -0.028922 -0.014655 -0.097119 -0.097725 0 0 0 0 0
6.9063 -0.0036515 -0.0041195 0.030898 -0.065417 0 -0.03607 -0.0073584 -0.055403 -0.036583 -0.043623 -0.15796 -6.0611 0 0 0 0 0 0 0 0 0 0 0 0 0 0 0 0 0 -0.015509 -0.0053833 -0.080276 -0.081042 0 0 0 0 0
6.9102 -0.0054283 -0.0015759 0.036272 -0.011845 0 0.0079527 -0.0098411 -0.018639 -0.022263 -0.010845 -0.16551 -6.0404 0 0 0 0 0 0 0 0 0 0 0 0 0 0 0 0 0 -0.0019265 -0.0012709 -0.063623 -0.035892 0 0 0 0 0
6.9141 -0.0046515 0.001757 -0.0031293 0.045333 0 0.038222 -0.013561 -0.0018094 -0.045383 0.011148 -0.13744 -6.022 0 0 0 0 0 0 0 0 0 0 0 0 0 0 0 0 0 0.0030962 -0.00154 -0.050188 0.0080829 0 0 0 0 0
6.918 0.0024563 0.0079206 -0.037306 0.065303 0 0.038322 -0.011015 -0.0091154 -0.074922 0.015697 -0.071876 -6.0054 0 0 0 0 0 0 0 0 0 0 0 0 0 0 0 0 0 -0.0010362 0.00079568 -0.036032 0.028456 0 0 0 0 0
6.9219 0.015528 0.017435 -0.021483 0.038011 0 0.016774 0.0027822 -0.020237 -0.067908 0.012782 0.0075074 -5.9906 0 0 0 0 0 0 0 0 0 0 0 0 0 0 0 0 0 -0.0046965 0.01161 -0.014839 0.025402 0 0 0 0 0
6.9258 0.029879 0.028037 0.036847 -0.0095912 0 -0.0021741 0.025825 -0.0089101 -0.0041609 0.017275 0.070011 -5.976 0 0 0 0 0 0 0 0 0 0 0 0 0 0 0 0 0 0.004089 0.02952 0.016032 0.018022 0 0 0 0 0
6.9297 0.039399 0.035619 0.087659 -0.035611 0 0.0019572 0.048888 0.032138 0.093245 0.035231 0.10208 -5.9573 0 0 0 0 0 0 0 0 0 0 0 0 0 0 0 0 0 0.027851 0.046406 0.053382 0.026222 0 0 0 0 0
6.9336 0.040364 0.036908 0.090315 -0.015013 0 0.030393 0.06056 0.083211 0.1713 0.059046 0.11644 -5.9308 0 0 0 0 0 0 0 0 0 0 0 0 0 0 0 0 0 0.055106 0.053409 0.090647 0.05351 0 0 0 0 0
6.9375 0.033615 0.031895 0.05057 0.042543 0 0.063776 0.054878 0.11431 0.18708 0.07344 0.13832 -5.8961 0 0 0 0 0 0 0 0 0 0 0 0 0 0 0 0 0 0.068571 0.046903 0.12152 0.084061 0 0 0 0 0
6.9414 0.023903 0.024088 0.007626 0.1001 0 0.075835 0.036302 0.11095 0.14286 0.066743 0.18069 -5.8561 0 0 0 0 0 0 0 0 0 0 0 0 0 0 0 0 0 0.059817 0.030316 0.14151 0.095507 0 0 0 0 0
6.9453 0.017015 0.018321 -0.0078028 0.11911 0 0.053324 0.017759 0.08528 0.085276 0.03994 0.22968 -5.8136 0 0 0 0 0 0 0 0 0 0 0 0 0 0 0 0 0 0.037191 0.011952 0.14778 0.076999 0 0 0 0 0
6.9492 0.016473 0.017715 0.0025763 0.085468 0 0.0082853 0.012221 0.063235 0.06676 0.0079056 0.25274 -5.7693 0 0 0 0 0 0 0 0 0 0 0 0 0 0 0 0 0 0.019308 0.0010831 0.13933 0.038662 0 0 0 0 0
6.9531 0.021712 0.021927 0.018152 0.019138 0 -0.027853 0.023425 0.060672 0.10047 -0.0088736 0.22354 -5.723 0 0 0 0 0 0 0 0 0 0 0 0 0 0 0 0 0 0.019491 0.0038255 0.11808 0.0054215 0 0 0 0 0
6.957 0.028744 0.027758 0.026651 -0.038342 0 -0.026584 0.042741 0.070696 0.14769 0.0017607 0.14353 -5.6769 0 0 0 0 0 0 0 0 0 0 0 0 0 0 0 0 0 0.034869 0.019543 0.08861 -0.00042203 0 0 0 0 0
6.9609 0.032856 0.031454 0.032176 -0.050788 0 0.014623 0.055036 0.072207 0.14958 0.03326 0.043322 -5.6343 0 0 0 0 0 0 0 0 0 0 0 0 0 0 0 0 0 0.049508 0.039657 0.055614 0.024513 0 0 0 0 0
6.9648 0.031637 0.031089 0.04039 -0.011857 0 0.067553 0.049627 0.050008 0.077486 0.062791 -0.037252 -5.5933 0 0 0 0 0 0 0 0 0 0 0 0 0 0 0 0 0 0.048294 0.051411 0.021302 0.061187 0 0 0 0 0
6.9688 0.026374 0.027535 0.045227 0.049506 0 0.093009 0.028243 0.0080407 -0.040491 0.067124 -0.075273 -5.5444 0 0 0 0 0 0 0 0 0 0 0 0 0 0 0 0 0 0.02919 0.046186 -0.013806 0.080369 0 0 0 0 0
6.9727 0.020929 0.023638 0.035597 0.088121 0 0.070929 0.0039785 -0.034203 -0.13843 0.040714 -0.077601 -5.4759 0 0 0 0 0 0 0 0 0 0 0 0 0 0 0 0 0 0.0039697 0.026853 -0.046827 0.062641 0 0 0 0 0
6.9766 0.018993 0.022248 0.012362 0.07477 0 0.016469 -0.008056 -0.056702 -0.16162 0.00074829 -0.07185 -5.3862 0 0 0 0 0 0 0 0 0 0 0 0 0 0 0 0 0 -0.011817 0.0071389 -0.070273 0.012545 0 0 0 0 0
6.9805 0.021711 0.02436 -0.0077246 0.018859 0 -0.031626 -0.0013458 -0.052241 -0.10661 -0.026084 -0.083324 -5.2881 0 0 0 0 0 0 0 0 0 0 0 0 0 0 0 0 0 -0.010315 0.001729 -0.076077 -0.043116 0 0 0 0 0
6.9844 0.027227 0.028464 -0.0075737 -0.036721 0 -0.040781 0.017956 -0.02923 -0.022017 -0.024244 -0.11564 -5.1996 0 0 0 0 0 0 0 0 0 0 0 0 0 0 0 0 0 0.0045374 0.014475 -0.063508 -0.072092 0 0 0 0 0
6.9883 0.032109 0.031468 0.013072 -0.047125 0 -0.0078727 0.036117 -0.0045228 0.02857 0.0001818 -0.14896 -5.1273 0 0 0 0 0 0 0 0 0 0 0 0 0 0 0 0 0 0.021632 0.035009 -0.042529 -0.057456 0 0 0 0 0
6.9922 0.033274 0.030555 0.038307 -0.00078719 0 0.041677 0.041699 0.0074827 0.012861 0.027159 -0.15566 -5.0588 0 0 0 0 0 0 0 0 0 0 0 0 0 0 0 0 0 0.030736 0.047149 -0.026982 -0.0084378 0 0 0 0 0
6.9961 0.02915 0.024747 0.052158 0.069343 0 0.075115 0.03264 0.0030771 -0.048299 0.039802 -0.12063 -4.9752 0 0 0 0 0 0 0 0 0 0 0 0 0 0 0 0 0 0.027856 0.041779 -0.022334 0.045644 0 0 0 0 0
7 0.019857 0.0152 0.050494 0.10894 0 0.074254 0.015843 -0.0090787 -0.097768 0.034952 -0.050861 -4.8699 0 0 0 0 0 0 0 0 0 0 0 0 0 0 0 0 0 0.015725 0.022883 -0.020025 0.073872 0 0 0 0 0
7.0039 0.0069979 0.0042343 0.037105 0.083125 0 0.042078 0.00074415 -0.013896 -0.084572 0.019986 0.031122 -4.756 0 0 0 0 0 0 0 0 0 0 0 0 0 0 0 0 0 0.0009218 0.0021914 -0.0054626 0.062293 0 0 0 0 0
7.0078 -0.0065834 -0.0059817 0.013643 0.003571 0 -0.0053721 -0.0074031 -0.00075098 -0.0018361 0.0028221 0.10247 -4.6524 0 0 0 0 0 0 0 0 0 0 0 0 0 0 0 0 0 -0.0099073 -0.011376 0.026843 0.021032 0 0 0 0 0
7.0117 -0.017442 -0.014136 -0.020184 -0.079252 0 -0.049807 -0.0096289 0.027572 0.10658 -0.013153 0.15107 -4.5654 0 0 0 0 0 0 0 0 0 0 0 0 0 0 0 0 0 -0.013113 -0.017337 0.065845 -0.02341 0 0 0 0 0
7.0156 -0.022927 -0.019646 -0.056019 -0.11258 0 -0.075749 -0.010303 0.055415 0.17611 -0.02591 0.17548 -4.4838 0 0 0 0 0 0 0 0 0 0 0 0 0 0 0 0 0 -0.0094563 -0.02034 0.092302 -0.044794 0 0 0 0 0
7.0195 -0.022741 -0.022298 -0.073318 -0.078631 0 -0.072408 -0.012674 0.065584 0.16739 -0.030555 0.17759 -4.3945 0 0 0 0 0 0 0 0 0 0 0 0 0 0 0 0 0 -0.0031633 -0.02318 0.095164 -0.032277 0 0 0 0 0
7.0234 -0.019319 -0.022218 -0.054731 -0.0053041 0 -0.038635 -0.016687 0.053063 0.094515 -0.021734 0.15786 -4.2992 0 0 0 0 0 0 0 0 0 0 0 0 0 0 0 0 0 0.0010598 -0.024068 0.079754 0.0042917 0 0 0 0 0
7.0273 -0.016252 -0.020101 -0.0079494 0.055698 0 0.010709 -0.02007 0.028888 0.013463 -0.0010553 0.11785 -4.2135 0 0 0 0 0 0 0 0 0 0 0 0 0 0 0 0 0 0.0010895 -0.020274 0.05986 0.04101 0 0 0 0 0
7.0313 -0.015695 -0.017123 0.032142 0.065375 0 0.046879 -0.020856 0.0096728 -0.021796 0.019664 0.065669 -4.1483 0 0 0 0 0 0 0 0 0 0 0 0 0 0 0 0 0 -0.0019418 -0.012977 0.042629 0.05406 0 0 0 0 0
7.0352 -0.016874 -0.014307 0.030459 0.022113 0 0.04368 -0.018956 0.0019331 -0.001473 0.025228 0.015644 -4.095 0 0 0 0 0 0 0 0 0 0 0 0 0 0 0 0 0 -0.0058075 -0.0073171 0.022574 0.033383 0 0 0 0 0
7.0391 -0.017026 -0.011877 -0.014512 -0.040797 0 -0.0010726 -0.015887 -0.0035812 0.034046 0.0092551 -0.020746 -4.0317 0 0 0 0 0 0 0 0 0 0 0 0 0 0 0 0 0 -0.009744 -0.0074451 -0.0091453 -0.011498 0 0 0 0 0
7.043 -0.014025 -0.0093501 -0.064468 -0.08011 0 -0.058272 -0.013369 -0.021139 0.030269 -0.019286 -0.04508 -3.9458 0 0 0 0 0 0 0 0 0 0 0 0 0 0 0 0 0 -0.014459 -0.01204 -0.050824 -0.056743 0 0 0 0 0
7.0469 -0.0083989 -0.0064615 -0.072909 -0.071461 0 -0.085348 -0.012009 -0.052839 -0.032921 -0.041671 -0.072172 -3.8474 0 0 0 0 0 0 0 0 0 0 0 0 0 0 0 0 0 -0.019609 -0.015245 -0.08761 -0.077897 0 0 0 0 0
7.0508 -0.0030442 -0.0040014 -0.027565 -0.023493 0 -0.058468 -0.010971 -0.082568 -0.1218 -0.043029 -0.11668 -3.7593 0 0 0 0 0 0 0 0 0 0 0 0 0 0 0 0 0 -0.022164 -0.012261 -0.10391 -0.064532 0 0 0 0 0
7.0547 -0.0010069 -0.0035576 0.036131 0.029993 0 0.0065639 -0.0088909 -0.0889 -0.17589 -0.023376 -0.17585 -3.6935 0 0 0 0 0 0 0 0 0 0 0 0 0 0 0 0 0 -0.018749 -0.004233 -0.098073 -0.02722 0 0 0 0 0
7.0586 -0.0032642 -0.0061419 0.064401 0.053139 0 0.063409 -0.0055932 -0.066 -0.15889 0.0019766 -0.2241 -3.6409 0 0 0 0 0 0 0 0 0 0 0 0 0 0 0 0 0 -0.010459 0.002138 -0.08384 0.0080684 0 0 0 0 0
7.0625 -0.0081726 -0.010872 0.031492 0.031112 0 0.068928 -0.0032224 -0.03223 -0.089426 0.012727 -0.22764 -3.583 0 0 0 0 0 0 0 0 0 0 0 0 0 0 0 0 0 -0.0046282 -9.511e-05 -0.076738 0.01589 0 0 0 0 0
7.0664 -0.012664 -0.01503 -0.038137 -0.021117 0 0.015834 -0.0051614 -0.016238 -0.024625 -0.0021005 -0.17025 -3.5139 0 0 0 0 0 0 0 0 0 0 0 0 0 0 0 0 0 -0.0096583 -0.012207 -0.079296 -0.011434 0 0 0 0 0
7.0703 -0.014041 -0.015707 -0.090378 -0.069219 0 -0.060731 -0.012658 -0.031268 -0.01069 -0.034859 -0.070675 -3.446 0 0 0 0 0 0 0 0 0 0 0 0 0 0 0 0 0 -0.025986 -0.027751 -0.079623 -0.056489 0 0 0 0 0
7.0742 -0.011234 -0.011821 -0.085475 -0.081961 0 -0.10738 -0.021797 -0.060787 -0.043572 -0.061757 0.024624 -3.3951 0 0 0 0 0 0 0 0 0 0 0 0 0 0 0 0 0 -0.041915 -0.035917 -0.063826 -0.085789 0 0 0 0 0
7.0781 -0.0051675 -0.0049417 -0.027797 -0.050883 0 -0.089473 -0.024584 -0.069938 -0.074 -0.05771 0.071107 -3.3615 0 0 0 0 0 0 0 0 0 0 0 0 0 0 0 0 0 -0.040518 -0.028422 -0.029184 -0.071483 0 0 0 0 0
7.082 0.0016522 0.0017236 0.040948 0.0053756 0 -0.015084 -0.01503 -0.034886 -0.052155 -0.015569 0.058144 -3.3294 0 0 0 0 0 0 0 0 0 0 0 0 0 0 0 0 0 -0.013966 -0.0058663 0.014132 -0.012412 0 0 0 0 0
7.0859 0.0061847 0.0053768 0.075536 0.054075 0 0.06971 0.0041266 0.034485 0.027275 0.044196 0.018802 -3.2834 0 0 0 0 0 0 0 0 0 0 0 0 0 0 0 0 0 0.026772 0.020811 0.052233 0.060932 0 0 0 0 0
7.0898 0.0063271 0.0051667 0.059003 0.069219 0 0.11043 0.020886 0.098771 0.1189 0.083822 0.0074463 -3.2239 0 0 0 0 0 0 0 0 0 0 0 0 0 0 0 0 0 0.05699 0.035935 0.076989 0.10394 0 0 0 0 0
7.0938 0.0020861 0.0021835 0.0097052 0.046425 0 0.079748 0.02216 0.11825 0.1643 0.074764 0.058919 -3.1634 0 0 0 0 0 0 0 0 0 0 0 0 0 0 0 0 0 0.056082 0.029356 0.087753 0.088313 0 0 0 0 0
7.0977 -0.0045109 -0.0018955 -0.036706 0.0032903 0 -0.0035705 0.0049026 0.083954 0.1404 0.021299 0.15873 -3.1107 0 0 0 0 0 0 0 0 0 0 0 0 0 0 0 0 0 0.024184 0.0044676 0.087198 0.024157 0 0 0 0 0
7.1016 -0.010954 -0.0062924 -0.053223 -0.033243 0 -0.085314 -0.019905 0.024935 0.076883 -0.039451 0.24823 -3.0619 0 0 0 0 0 0 0 0 0 0 0 0 0 0 0 0 0 -0.0168 -0.022919 0.078184 -0.044451 0 0 0 0 0
7.1055 -0.016022 -0.011456 -0.037005 -0.043657 0 -0.11133 -0.035299 -0.014835 0.02829 -0.064441 0.26414 -3.008 0 0 0 0 0 0 0 0 0 0 0 0 0 0 0 0 0 -0.039676 -0.035539 0.064108 -0.070065 0 0 0 0 0
7.1094 -0.020051 -0.017866 -0.0072244 -0.026946 0 -0.065632 -0.03222 -0.011659 0.026186 -0.03859 0.18494 -2.9485 0 0 0 0 0 0 0 0 0 0 0 0 0 0 0 0 0 -0.032793 -0.027676 0.048896 -0.037382 0 0 0 0 0
7.1133 -0.023242 -0.024257 0.010156 -0.00037176 0 0.01598 -0.016711 0.019404 0.053369 0.012631 0.049015 -2.8938 0 0 0 0 0 0 0 0 0 0 0 0 0 0 0 0 0 -0.0080049 -0.0093491 0.033704 0.02396 0 0 0 0 0
7.1172 -0.023733 -0.026954 0.00038979 0.011878 0 0.070075 -0.0033454 0.038319 0.062041 0.04379 -0.071467 -2.8516 0 0 0 0 0 0 0 0 0 0 0 0 0 0 0 0 0 0.010663 0.0025948 0.013972 0.061201 0 0 0 0 0
7.1211 -0.017844 -0.021454 -0.029303 -0.0046269 0 0.053276 -0.00084747 0.015063 0.018961 0.027097 -0.12273 -2.8161 0 0 0 0 0 0 0 0 0 0 0 0 0 0 0 0 0 0.0077377 -0.0005449 -0.017005 0.039676 0 0 0 0 0
7.125 -0.0031096 -0.0057118 -0.052831 -0.042074 0 -0.021396 -0.0037942 -0.04328 -0.062779 -0.02417 -0.10782 -2.7723 0 0 0 0 0 0 0 0 0 0 0 0 0 0 0 0 0 -0.011184 -0.011356 -0.058763 -0.028463 0 0 0 0 0
7.1289 0.018211 0.017097 -0.042348 -0.071503 0 -0.090166 0.0011914 -0.096485 -0.13337 -0.066031 -0.080242 -2.7128 0 0 0 0 0 0 0 0 0 0 0 0 0 0 0 0 0 -0.025275 -0.012853 -0.098127 -0.091603 0 0 0 0 0
7.1328 0.038549 0.038761 0.0096349 -0.060247 0 -0.086131 0.020496 -0.1037 -0.14848 -0.059508 -0.096715 -2.647 0 0 0 0 0 0 0 0 0 0 0 0 0 0 0 0 0 -0.017142 0.0056678 -0.11592 -0.097705 0 0 0 0 0
7.1367 0.048664 0.049796 0.07891 0.003044 0 0.005649 0.044566 -0.057732 -0.10659 -0.0027856 -0.16652 -2.5916 0 0 0 0 0 0 0 0 0 0 0 0 0 0 0 0 0 0.011626 0.037194 -0.10229 -0.035342 0 0 0 0 0
7.1406 0.043261 0.04475 0.12108 0.093218 0 0.12966 0.05438 0.0078287 -0.048724 0.065488 -0.23922 -2.5516 0 0 0 0 0 0 0 0 0 0 0 0 0 0 0 0 0 0.040786 0.060295 -0.066334 0.055141 0 0 0 0 0
7.1445 0.024481 0.025612 0.1019 0.15774 0 0.196 0.038095 0.044982 -0.02115 0.094043 -0.24247 -2.5139 0 0 0 0 0 0 0 0 0 0 0 0 0 0 0 0 0 0.047114 0.055103 -0.029558 0.10945 0 0 0 0 0
7.1484 0.00074586 0.00092727 0.024943 0.14861 0 0.14622 0.0026782 0.029739 -0.034443 0.056973 -0.14111 -2.4614 0 0 0 0 0 0 0 0 0 0 0 0 0 0 0 0 0 0.022768 0.019392 -0.0081407 0.085826 0 0 0 0 0
7.1523 -0.018058 -0.018841 -0.066712 0.057231 0 -0.00031179 -0.030239 -0.01906 -0.055096 -0.025705 0.029361 -2.3913 0 0 0 0 0 0 0 0 0 0 0 0 0 0 0 0 0 -0.017859 -0.027881 -0.00075698 -0.0036946 0 0 0 0 0
7.1563 -0.025642 -0.026702 -0.11914 -0.07343 0 -0.15559 -0.040774 -0.055602 -0.037307 -0.099556 0.18263 -2.3187 0 0 0 0 0 0 0 0 0 0 0 0 0 0 0 0 0 -0.047822 -0.058378 0.0067382 -0.099589 0 0 0 0 0
7.1602 -0.021593 -0.021982 -0.10498 -0.17114 0 -0.22174 -0.025379 -0.044049 0.032831 -0.11186 0.2407 -2.26 0 0 0 0 0 0 0 0 0 0 0 0 0 0 0 0 0 -0.046523 -0.052983 0.02531 -0.13416 0 0 0 0 0
7.1641 -0.010177 -0.0093485 -0.039906 -0.17874 0 -0.15722 0.0021462 0.013563 0.11975 -0.048274 0.18811 -2.2153 0 0 0 0 0 0 0 0 0 0 0 0 0 0 0 0 0 -0.0141 -0.014274 0.051845 -0.077006 0 0 0 0 0
7.168 0.002844 0.0047446 0.033368 -0.091085 0 -0.003718 0.022756 0.080075 0.16422 0.055143 0.080985 -2.1683 0 0 0 0 0 0 0 0 0 0 0 0 0 0 0 0 0 0.028893 0.035263 0.073463 0.043581 0 0 0 0 0
7.1719 0.013251 0.015634 0.077294 0.040803 0 0.14344 0.026519 0.11284 0.1324 0.13419 0.005059 -2.1049 0 0 0 0 0 0 0 0 0 0 0 0 0 0 0 0 0 0.056132 0.067655 0.081097 0.15726 0 0 0 0 0
7.1758 0.019824 0.022054 0.08034 0.14187 0 0.19874 0.018107 0.095757 0.047513 0.13929 0.014435 -2.0283 0 0 0 0 0 0 0 0 0 0 0 0 0 0 0 0 0 0.05394 0.066869 0.077771 0.19573 0 0 0 0 0
7.1797 0.023818 0.025352 0.054272 0.16033 0 0.14013 0.010746 0.049191 -0.023884 0.069464 0.095329 -1.9564 0 0 0 0 0 0 0 0 0 0 0 0 0 0 0 0 0 0.03012 0.038011 0.073984 0.13619 0 0 0 0 0
7.1836 0.027028 0.027378 0.018794 0.098958 0 0.018268 0.014808 0.011822 -0.022801 -0.027306 0.17939 -1.9031 0 0 0 0 0 0 0 0 0 0 0 0 0 0 0 0 0 0.0067213 0.0025987 0.076328 0.016196 0 0 0 0 0
7.1875 0.029754 0.028611 -0.0088702 0.010106 0 -0.081577 0.029908 0.010042 0.053193 -0.088216 0.19486 -1.8641 0 0 0 0 0 0 0 0 0 0 0 0 0 0 0 0 0 0.0022753 -0.016596 0.081116 -0.090401 0 0 0 0 0
7.1914 0.030146 0.027746 -0.015691 -0.041944 0 -0.097499 0.045436 0.038499 0.14288 -0.079299 0.11782 -1.8213 0 0 0 0 0 0 0 0 0 0 0 0 0 0 0 0 0 0.0173 -0.010613 0.07794 -0.12105 0 0 0 0 0
7.1953 0.025589 0.022886 0.0043122 -0.025957 0 -0.029846 0.048295 0.065558 0.1651 -0.016242 -0.01228 -1.7601 0 0 0 0 0 0 0 0 0 0 0 0 0 0 0 0 0 0.034552 0.011124 0.058028 -0.064368 0 0 0 0 0
7.1992 0.015173 0.013379 0.0414 0.034757 0 0.063575 0.032263 0.058452 0.081942 0.051653 -0.12202 -1.6817 0 0 0 0 0 0 0 0 0 0 0 0 0 0 0 0 0 0.03373 0.029385 0.019842 0.034676 0 0 0 0 0
7.2031 0.0011415 0.00086135 0.067178 0.07994 0 0.11075 0.0027715 0.008795 -0.067512 0.079388 -0.15541 -1.5988 0 0 0 0 0 0 0 0 0 0 0 0 0 0 0 0 0 0.0084136 0.029733 -0.03028 0.10726 0 0 0 0 0
7.207 -0.012116 -0.011377 0.051243 0.057938 0 0.076194 -0.026201 -0.060363 -0.19176 0.055675 -0.11013 -1.5224 0 0 0 0 0 0 0 0 0 0 0 0 0 0 0 0 0 -0.028723 0.011886 -0.079865 0.10737 0 0 0 0 0
7.2109 -0.020859 -0.02026 -0.009896 -0.032849 0 -0.016239 -0.041276 -0.1108 -0.2137 0.0035805 -0.034235 -1.4519 0 0 0 0 0 0 0 0 0 0 0 0 0 0 0 0 0 -0.056289 -0.012532 -0.11314 0.039658 0 0 0 0 0
7.2148 -0.02418 -0.024528 -0.080431 -0.1379 0 -0.10337 -0.038581 -0.11616 -0.12865 -0.042781 0.011644 -1.3797 0 0 0 0 0 0 0 0 0 0 0 0 0 0 0 0 0 -0.060705 -0.030446 -0.11676 -0.049359 0 0 0 0 0
7.2188 -0.023743 -0.02483 -0.10964 -0.18296 0 -0.12928 -0.025738 -0.079443 -0.0073002 -0.063356 -0.0032267 -1.3007 0 0 0 0 0 0 0 0 0 0 0 0 0 0 0 0 0 -0.044901 -0.036499 -0.088295 -0.10713 0 0 0 0 0
7.2227 -0.021543 -0.022443 -0.076312 -0.12818 0 -0.083519 -0.015204 -0.028344 0.059939 -0.060331 -0.063049 -1.2191 0 0 0 0 0 0 0 0 0 0 0 0 0 0 0 0 0 -0.023108 -0.03397 -0.041401 -0.10963 0 0 0 0 0
7.2266 -0.018032 -0.018001 -0.010015 -0.00027143 0 -0.003847 -0.014229 0.0066879 0.032912 -0.048158 -0.12345 -1.1446 0 0 0 0 0 0 0 0 0 0 0 0 0 0 0 0 0 -0.0081696 -0.028626 -0.00033973 -0.070936 0 0 0 0 0
7.2305 -0.012436 -0.011494 0.035501 0.1228 0 0.055284 -0.019691 0.013434 -0.050513 -0.038314 -0.14616 -1.0838 0 0 0 0 0 0 0 0 0 0 0 0 0 0 0 0 0 -0.0032174 -0.022617 0.015237 -0.02537 0 0 0 0 0
7.2344 -0.0047178 -0.0034398 0.032508 0.16472 0 0.062043 -0.021994 0.0018218 -0.1105 -0.031831 -0.12252 -1.0352 0 0 0 0 0 0 0 0 0 0 0 0 0 0 0 0 0 -0.0035808 -0.014062 0.0038107 2.0551e-05 0 0 0 0 0
7.2383 0.0030294 0.0041442 0.0018453 0.10317 0 0.024809 -0.014325 -0.0099049 -0.093397 -0.022649 -0.070913 -0.99161 0 0 0 0 0 0 0 0 0 0 0 0 0 0 0 0 0 -0.0045028 -0.0016106 -0.01833 0.0016295 0 0 0 0 0
7.2422 0.0072983 0.0081339 -0.015225 -0.016327 0 -0.021257 0.00092308 -0.012368 -0.014134 -0.0059598 -0.016115 -0.94652 0 0 0 0 0 0 0 0 0 0 0 0 0 0 0 0 0 -0.0059327 0.011502 -0.031345 -0.0046033 0 0 0 0 0
7.2461 0.0053565 0.0059215 -0.0038003 -0.11433 0 -0.043533 0.013813 -0.010014 0.0612 0.015819 0.028839 -0.8986 0 0 0 0 0 0 0 0 0 0 0 0 0 0 0 0 0 -0.010568 0.018272 -0.02687 2.2489e-05 0 0 0 0 0
7.25 -0.0030677 -0.0030034 0.011589 -0.13306 0 -0.033274 0.014565 -0.011423 0.074726 0.033019 0.064587 -0.85112 0 0 0 0 0 0 0 0 0 0 0 0 0 0 0 0 0 -0.018997 0.012903 -0.010475 0.021328 0 0 0 0 0
7.2539 -0.015801 -0.016609 0.00068452 -0.073337 0 -0.0062177 0.00057548 -0.016877 0.025493 0.034099 0.094737 -0.80714 0 0 0 0 0 0 0 0 0 0 0 0 0 0 0 0 0 -0.027963 -0.0045284 0.0084231 0.047732 0 0 0 0 0
7.2578 -0.029394 -0.031061 -0.033573 0.011522 0 0.012521 -0.022261 -0.016741 -0.032904 0.013362 0.11657 -0.76522 0 0 0 0 0 0 0 0 0 0 0 0 0 0 0 0 0 -0.033179 -0.0275 0.026547 0.058022 0 0 0 0 0
7.2617 -0.040202 -0.041997 -0.058268 0.057351 0 0.0054693 -0.043611 -0.0022316 -0.040646 -0.023524 0.12236 -0.72016 0 0 0 0 0 0 0 0 0 0 0 0 0 0 0 0 0 -0.032904 -0.046677 0.045812 0.035822 0 0 0 0 0
7.2656 -0.045019 -0.045845 -0.051763 0.034671 0 -0.028018 -0.054319 0.022863 0.017066 -0.060503 0.10767 -0.66866 0 0 0 0 0 0 0 0 0 0 0 0 0 0 0 0 0 -0.028479 -0.054871 0.064243 -0.017603 0 0 0 0 0
7.2695 -0.041884 -0.041121 -0.031104 -0.033469 0 -0.071877 -0.050348 0.042034 0.097771 -0.079415 0.076146 -0.6151 0 0 0 0 0 0 0 0 0 0 0 0 0 0 0 0 0 -0.022219 -0.050179 0.071313 -0.079897 0 0 0 0 0
7.2734 -0.031321 -0.029401 -0.029068 -0.091471 0 -0.10047 -0.034186 0.038475 0.13547 -0.070767 0.03578 -0.57102 0 0 0 0 0 0 0 0 0 0 0 0 0 0 0 0 0 -0.015833 -0.03596 0.055102 -0.11741 0 0 0 0 0
7.2773 -0.016973 -0.015131 -0.047604 -0.092854 0 -0.091017 -0.01378 0.0089859 0.090894 -0.039242 -0.0082843 -0.54658 0 0 0 0 0 0 0 0 0 0 0 0 0 0 0 0 0 -0.010756 -0.018323 0.014595 -0.10482 0 0 0 0 0
7.2813 -0.0042705 -0.0036254 -0.04855 -0.033829 0 -0.038179 0.001156 -0.032795 -0.019916 6.4841e-06 -0.055428 -0.54079 0 0 0 0 0 0 0 0 0 0 0 0 0 0 0 0 0 -0.0085636 -0.002896 -0.036249 -0.043337 0 0 0 0 0
7.2852 0.0026523 0.0019513 -0.00083844 0.044199 0 0.03712 0.0046499 -0.066031 -0.13692 0.030692 -0.10371 -0.53988 0 0 0 0 0 0 0 0 0 0 0 0 0 0 0 0 0 -0.0096553 0.0072832 -0.07771 0.035636 0 0 0 0 0
7.2891 0.0035394 0.0024358 0.069296 0.084501 0 0.094442 -0.0014012 -0.076621 -0.19585 0.042789 -0.14367 -0.52699 0 0 0 0 0 0 0 0 0 0 0 0 0 0 0 0 0 -0.011695 0.011808 -0.097982 0.087005 0 0 0 0 0
7.293 0.0017572 0.0015676 0.092545 0.056317 0 0.097367 -0.0084258 -0.064808 -0.16874 0.034065 -0.16056 -0.49534 0 0 0 0 0 0 0 0 0 0 0 0 0 0 0 0 0 -0.010874 0.011459 -0.098393 0.079908 0 0 0 0 0
7.2969 0.0012207 0.0025759 0.031623 -0.021666 0 0.040259 -0.0080302 -0.042469 -0.079886 0.0084306 -0.14505 -0.4529 0 0 0 0 0 0 0 0 0 0 0 0 0 0 0 0 0 -0.0059936 0.0070127 -0.086966 0.018696 0 0 0 0 0
7.3008 0.0031746 0.0053547 -0.064838 -0.093007 0 -0.042829 0.00071076 -0.023879 0.01115 -0.024637 -0.10335 -0.41426 0 0 0 0 0 0 0 0 0 0 0 0 0 0 0 0 0 -0.00088962 -0.00041315 -0.069168 -0.058332 0 0 0 0 0
7.3047 0.005679 0.0068499 -0.10034 -0.10318 0 -0.097979 0.010336 -0.016738 0.048925 -0.050291 -0.056118 -0.38817 0 0 0 0 0 0 0 0 0 0 0 0 0 0 0 0 0 -0.0011871 -0.0081296 -0.045814 -0.10278 0 0 0 0 0
7.3086 0.0060561 0.0043652 -0.031297 -0.039439 0 -0.088443 0.011972 -0.018359 0.019085 -0.053041 -0.024888 -0.37274 0 0 0 0 0 0 0 0 0 0 0 0 0 0 0 0 0 -0.0076107 -0.011954 -0.018247 -0.087034 0 0 0 0 0
7.3125 0.0037612 -0.0013487 0.077916 0.058049 0 -0.021599 0.0039689 -0.018525 -0.042122 -0.027135 -0.016126 -0.36148 0 0 0 0 0 0 0 0 0 0 0 0 0 0 0 0 0 -0.013296 -0.0087737 0.0076636 -0.021704 0 0 0 0 0
7.3164 0.00091393 -0.0062568 0.11449 0.1228 0 0.055669 -0.0062271 -0.0074142 -0.07456 0.0151 -0.015815 -0.35143 0 0 0 0 0 0 0 0 0 0 0 0 0 0 0 0 0 -0.0096159 0.00019683 0.024746 0.051881 0 0 0 0 0
7.3203 0.00017819 -0.0064218 0.035944 0.10825 0 0.090591 -0.0090813 0.016077 -0.039921 0.047562 -3.5125e-05 -0.34354 0 0 0 0 0 0 0 0 0 0 0 0 0 0 0 0 0 0.0042659 0.0090559 0.031396 0.088823 0 0 0 0 0
7.3242 0.0022143 -0.0015017 -0.079987 0.021038 0 0.062014 -0.0021241 0.04189 0.047729 0.048344 0.045545 -0.33599 0 0 0 0 0 0 0 0 0 0 0 0 0 0 0 0 0 0.01849 0.011313 0.033621 0.069722 0 0 0 0 0
7.3281 0.0050893 0.0048165 -0.11412 -0.08222 0 -0.0059728 0.0077577 0.055664 0.13192 0.018106 0.11176 -0.32109 0 0 0 0 0 0 0 0 0 0 0 0 0 0 0 0 0 0.020966 0.005502 0.039311 0.012778 0 0 0 0 0
7.332 0.0059371 0.007726 -0.032626 -0.13268 0 -0.063276 0.011057 0.050771 0.15792 -0.018234 0.16881 -0.29218 0 0 0 0 0 0 0 0 0 0 0 0 0 0 0 0 0 0.0097771 -0.0030137 0.050698 -0.039147 0 0 0 0 0
7.3359 0.0031385 0.0048781 0.076178 -0.095713 0 -0.070473 0.0045628 0.035102 0.11543 -0.030599 0.18516 -0.25387 0 0 0 0 0 0 0 0 0 0 0 0 0 0 0 0 0 -0.0035473 -0.0065191 0.062804 -0.0484 0 0 0 0 0
7.3398 -0.0027641 -0.0022984 0.097163 0.0055221 0 -0.026096 -0.0062829 0.024818 0.04405 -0.0087095 0.14993 -0.22227 0 0 0 0 0 0 0 0 0 0 0 0 0 0 0 0 0 -0.0047453 -0.002174 0.068567 -0.0095015 0 0 0 0 0
7.3438 -0.0096814 -0.010111 0.012289 0.10505 0 0.0339 -0.013368 0.028937 -0.0022673 0.02866 0.08215 -0.21123 0 0 0 0 0 0 0 0 0 0 0 0 0 0 0 0 0 0.008286 0.0047675 0.064284 0.046058 0 0 0 0 0
7.3477 -0.015138 -0.015145 -0.083441 0.13758 0 0.062762 -0.013631 0.038971 -0.00015421 0.048706 0.018797 -0.21747 0 0 0 0 0 0 0 0 0 0 0 0 0 0 0 0 0 0.021808 0.0053159 0.049973 0.072146 0 0 0 0 0
7.3516 -0.017125 -0.015781 -0.090281 0.081644 0 0.036565 -0.010759 0.035188 0.027805 0.031518 -0.011217 -0.22092 0 0 0 0 0 0 0 0 0 0 0 0 0 0 0 0 0 0.018774 -0.0047673 0.026359 0.042718 0 0 0 0 0
7.3555 -0.014643 -0.012206 -0.013342 -0.02652 0 -0.028115 -0.0099054 0.0056482 0.038132 -0.013484 -0.008318 -0.2025 0 0 0 0 0 0 0 0 0 0 0 0 0 0 0 0 0 -0.0039336 -0.020023 -0.0059273 -0.026634 0 0 0 0 0
7.3594 -0.0081678 -0.0057964 0.049739 -0.1175 0 -0.08469 -0.011614 -0.039557 0.006563 -0.05462 -0.0018249 -0.16241 0 0 0 0 0 0 0 0 0 0 0 0 0 0 0 0 0 -0.030723 -0.02874 -0.043219 -0.088064 0 0 0 0 0
7.3633 0.00021214 0.0013788 0.026339 -0.13527 0 -0.088851 -0.011403 -0.073849 -0.05309 -0.062136 -0.026358 -0.12054 0 0 0 0 0 0 0 0 0 0 0 0 0 0 0 0 0 -0.040438 -0.022275 -0.07644 -0.096595 0 0 0 0 0
7.3672 0.0075884 0.007105 -0.045811 -0.073878 0 -0.031099 -0.004988 -0.076165 -0.10484 -0.030386 -0.092151 -0.097889 0 0 0 0 0 0 0 0 0 0 0 0 0 0 0 0 0 -0.025359 -0.0024878 -0.094506 -0.044944 0 0 0 0 0
7.3711 0.011826 0.0099535 -0.065182 0.021058 0 0.053759 0.0066752 -0.049526 -0.12227 0.018124 -0.17273 -0.09737 0 0 0 0 0 0 0 0 0 0 0 0 0 0 0 0 0 0.0019023 0.018939 -0.091921 0.029392 0 0 0 0 0
7.375 0.012813 0.010145 0.0092136 0.086308 0 0.10889 0.017735 -0.018363 -0.10613 0.04884 -0.22115 -0.10249 0 0 0 0 0 0 0 0 0 0 0 0 0 0 0 0 0 0.019878 0.028795 -0.073236 0.071408 0 0 0 0 0
7.3789 0.012136 0.0093261 0.10217 0.085285 0 0.095514 0.02248 -0.0065917 -0.075446 0.039555 -0.20375 -0.093844 0 0 0 0 0 0 0 0 0 0 0 0 0 0 0 0 0 0.016952 0.021745 -0.049417 0.049844 0 0 0 0 0
7.3828 0.011313 0.0090095 0.10419 0.030538 0 0.02213 0.019803 -0.016766 -0.046393 -0.003619 -0.12555 -0.066394 0 0 0 0 0 0 0 0 0 0 0 0 0 0 0 0 0 6.3221e-05 0.003789 -0.029286 -0.019248 0 0 0 0 0
7.3867 0.010152 0.0089329 -0.00024171 -0.030319 0 -0.060019 0.01299 -0.029543 -0.021159 -0.049657 -0.027316 -0.031555 0 0 0 0 0 0 0 0 0 0 0 0 0 0 0 0 0 -0.013497 -0.012475 -0.01412 -0.084469 0 0 0 0 0
7.3906 0.006914 0.0070692 -0.10709 -0.052273 0 -0.093635 0.0058385 -0.023241 0.0051458 -0.063793 0.043902 -0.0049107 0 0 0 0 0 0 0 0 0 0 0 0 0 0 0 0 0 -0.01219 -0.016938 0.00015123 -0.09695 0 0 0 0 0
7.3945 0.00030151 0.0016465 -0.10419 -0.024811 0 -0.05763 -0.00047718 0.0054168 0.031585 -0.032566 0.067829 0.0065927 0 0 0 0 0 0 0 0 0 0 0 0 0 0 0 0 0 0.00078662 -0.0087146 0.016524 -0.045284 0 0 0 0 0
7.3984 -0.0084842 -0.0065122 0.0031769 0.024303 0 0.017218 -0.0067923 0.038459 0.048808 0.02526 0.062244 0.0068381 0 0 0 0 0 0 0 0 0 0 0 0 0 0 0 0 0 0.012515 0.00415 0.033166 0.037673 0 0 0 0 0
7.4023 -0.01561 -0.013629 0.09534 0.052944 0 0.071753 -0.01289 0.053277 0.049566 0.071236 0.064324 0.0038034 0 0 0 0 0 0 0 0 0 0 0 0 0 0 0 0 0 0.013037 0.011428 0.04537 0.099414 0 0 0 0 0
7.4063 -0.016846 -0.015287 0.069446 0.036272 0 0.06356 -0.015836 0.042562 0.03965 0.075292 0.097575 0.0030598 0 0 0 0 0 0 0 0 0 0 0 0 0 0 0 0 0 0.0036957 0.0086667 0.050214 0.10448 0 0 0 0 0
7.4102 -0.010625 -0.0097332 -0.046543 -0.016226 0 -0.00059651 -0.011971 0.01986 0.035625 0.038168 0.15078 0.0065686 0 0 0 0 0 0 0 0 0 0 0 0 0 0 0 0 0 -0.0052615 0.00020765 0.049149 0.057041 0 0 0 0 0
7.4141 0.00038027 0.00048946 -0.12418 -0.067798 0 -0.069742 -0.00095713 0.0071731 0.049634 -0.0098918 0.18552 0.014116 0 0 0 0 0 0 0 0 0 0 0 0 0 0 0 0 0 -0.0042466 -0.005086 0.046784 -0.0049576 0 0 0 0 0
7.418 0.010468 0.0099316 -0.075366 -0.078973 0 -0.08735 0.012121 0.016563 0.075593 -0.033577 0.16652 0.023496 0 0 0 0 0 0 0 0 0 0 0 0 0 0 0 0 0 0.0076514 -0.0018939 0.047538 -0.038325 0 0 0 0 0
7.4219 0.014285 0.013648 0.052375 -0.034037 0 -0.03475 0.019252 0.041001 0.091141 -0.020236 0.091045 0.030417 0 0 0 0 0 0 0 0 0 0 0 0 0 0 0 0 0 0.022152 0.0065301 0.052365 -0.025017 0 0 0 0 0
7.4258 0.010223 0.010204 0.12917 0.045957 0 0.053133 0.015276 0.060298 0.075509 0.011725 -0.0054122 0.031383 0 0 0 0 0 0 0 0 0 0 0 0 0 0 0 0 0 0.028126 0.010912 0.056865 0.016388 0 0 0 0 0
7.4297 0.0015409 0.0023226 0.082334 0.11232 0 0.11187 0.0024356 0.055879 0.028371 0.02978 -0.072706 0.028355 0 0 0 0 0 0 0 0 0 0 0 0 0 0 0 0 0 0.019516 0.0042254 0.052114 0.045693 0 0 0 0 0
7.4336 -0.0057435 -0.005087 -0.031803 0.11764 0 0.09459 -0.010444 0.023309 -0.027326 0.014531 -0.081752 0.029365 0 0 0 0 0 0 0 0 0 0 0 0 0 0 0 0 0 -0.00057886 -0.011395 0.02955 0.031929 0 0 0 0 0
7.4375 -0.0069829 -0.0080959 -0.096381 0.049043 0 0.0080662 -0.014265 -0.024977 -0.062356 -0.025089 -0.045852 0.042172 0 0 0 0 0 0 0 0 0 0 0 0 0 0 0 0 0 -0.021936 -0.025353 -0.011461 -0.02195 0 0 0 0 0
7.4414 -0.0022328 -0.0060979 -0.059455 -0.05687 0 -0.089387 -0.0068283 -0.067169 -0.064484 -0.059479 -0.010877 0.066439 0 0 0 0 0 0 0 0 0 0 0 0 0 0 0 0 0 -0.033746 -0.026744 -0.059167 -0.079089 0 0 0 0 0
7.4453 0.0038043 -0.0018785 0.021991 -0.13314 0 -0.12852 0.0050692 -0.084794 -0.048145 -0.061153 -0.020537 0.093081 0 0 0 0 0 0 0 0 0 0 0 0 0 0 0 0 0 -0.031376 -0.013297 -0.094158 -0.094972 0 0 0 0 0
7.4492 0.0054575 0.00060489 0.057506 -0.12776 0 -0.080089 0.010861 -0.07339 -0.041405 -0.024965 -0.082089 0.11213 0 0 0 0 0 0 0 0 0 0 0 0 0 0 0 0 0 -0.018964 0.0063308 -0.10225 -0.051722 0 0 0 0 0
7.4531 0.00069693 -0.00077721 0.022826 -0.044004 0 0.021612 0.00483 -0.044849 -0.060494 0.027714 -0.15855 0.12067 0 0 0 0 0 0 0 0 0 0 0 0 0 0 0 0 0 -0.0061106 0.01878 -0.085406 0.02532 0 0 0 0 0
7.457 -0.007083 -0.0047276 -0.027265 0.057936 0 0.10219 -0.0090545 -0.019358 -0.093723 0.062401 -0.19439 0.12246 0 0 0 0 0 0 0 0 0 0 0 0 0 0 0 0 0 -0.00098375 0.015721 -0.059868 0.082973 0 0 0 0 0
7.4609 -0.011776 -0.0076264 -0.034646 0.10408 0 0.10206 -0.020332 -0.01142 -0.10952 0.053715 -0.15639 0.12092 0 0 0 0 0 0 0 0 0 0 0 0 0 0 0 0 0 -0.0047493 -0.00039799 -0.041686 0.078123 0 0 0 0 0
7.4648 -0.0096535 -0.006582 -0.004306 0.063567 0 0.021824 -0.020587 -0.019507 -0.082811 0.0032274 -0.059263 0.11561 0 0 0 0 0 0 0 0 0 0 0 0 0 0 0 0 0 -0.011241 -0.018478 -0.032811 0.010603 0 0 0 0 0
7.4688 -0.0025122 -0.0019603 0.013711 -0.026762 0 -0.077491 -0.009973 -0.027578 -0.017673 -0.058614 0.04367 0.10715 0 0 0 0 0 0 0 0 0 0 0 0 0 0 0 0 0 -0.01188 -0.02664 -0.02158 -0.074271 0 0 0 0 0
7.4727 0.0039065 0.002825 -0.0055779 -0.0918 0 -0.12095 0.0036229 -0.018314 0.053183 -0.090233 0.098112 0.10328 0 0 0 0 0 0 0 0 0 0 0 0 0 0 0 0 0 -0.0021403 -0.020016 0.0025571 -0.11683 0 0 0 0 0
7.4766 0.0048744 0.0042192 -0.031426 -0.078716 0 -0.077029 0.011457 0.01178 0.091941 -0.067397 0.086801 0.11534 0 0 0 0 0 0 0 0 0 0 0 0 0 0 0 0 0 0.014891 -0.0033968 0.035297 -0.085652 0 0 0 0 0
7.4805 0.0006842 0.00167 -0.021649 0.0011392 0 0.01925 0.010474 0.047822 0.082873 -0.0028323 0.039511 0.14555 0 0 0 0 0 0 0 0 0 0 0 0 0 0 0 0 0 0.030107 0.012539 0.059558 -0.00021728 0 0 0 0 0
7.4844 -0.0037352 -0.0017713 0.018652 0.083011 0 0.095251 0.0043853 0.067162 0.041906 0.060313 0.00816 0.17948 0 0 0 0 0 0 0 0 0 0 0 0 0 0 0 0 0 0.034114 0.018652 0.0619 0.083257 0 0 0 0 0
7.4883 -0.0031033 -0.0019739 0.040837 0.10194 0 0.097571 -0.00034321 0.057355 0.0030599 0.079922 0.026546 0.19549 0 0 0 0 0 0 0 0 0 0 0 0 0 0 0 0 0 0.023737 0.013529 0.046375 0.11237 0 0 0 0 0
7.4922 0.0038464 0.0028006 0.015098 0.043879 0 0.03129 0.00077227 0.027007 -0.0056224 0.04786 0.085412 0.1849 0 0 0 0 0 0 0 0 0 0 0 0 0 0 0 0 0 0.0052027 0.0041964 0.031109 0.075443 0 0 0 0 0
7.4961 0.013515 0.010442 -0.027843 -0.04552 0 -0.0479 0.0081915 0.00012357 0.021148 -0.0037346 0.14111 0.16224 0 0 0 0 0 0 0 0 0 0 0 0 0 0 0 0 0 -0.0088325 0.00056002 0.030889 0.0076491 0 0 0 0 0
7.5 0.020427 0.016667 -0.030824 -0.098082 0 -0.07927 0.018878 -0.0023457 0.065137 -0.029999 0.15015 0.15302 0 0 0 0 0 0 0 0 0 0 0 0 0 0 0 0 0 -0.0077368 0.0073303 0.043544 -0.037349 0 0 0 0 0
7.5039 0.02125 0.018251 0.018979 -0.074371 0 -0.042453 0.027654 0.020663 0.096713 -0.011732 0.10231 0.17011 0 0 0 0 0 0 0 0 0 0 0 0 0 0 0 0 0 0.0084443 0.01971 0.053597 -0.028438 0 0 0 0 0
7.5078 0.016692 0.015143 0.069626 0.0097789 0 0.03138 0.029025 0.048872 0.091787 0.029391 0.02716 0.20313 0 0 0 0 0 0 0 0 0 0 0 0 0 0 0 0 0 0.027368 0.026892 0.048354 0.020484 0 0 0 0 0
7.5117 0.010349 0.010056 0.062586 0.097334 0 0.08697 0.020271 0.056473 0.046386 0.052257 -0.030201 0.23156 0 0 0 0 0 0 0 0 0 0 0 0 0 0 0 0 0 0.032976 0.021189 0.02931 0.06326 0 0 0 0 0
7.5156 0.0059658 0.0062676 0.0022896 0.13051 0 0.086475 0.0047309 0.033026 -0.017757 0.034233 -0.044143 0.24677 0 0 0 0 0 0 0 0 0 0 0 0 0 0 0 0 0 0.018819 0.0053029 0.0081013 0.059006 0 0 0 0 0
7.5195 0.0052441 0.005503 -0.046432 0.088368 0 0.033957 -0.008352 -0.0075822 -0.062982 -0.0093457 -0.026397 0.25839 0 0 0 0 0 0 0 0 0 0 0 0 0 0 0 0 0 -0.0052106 -0.0089501 -0.0067007 0.0049348 0 0 0 0 0
7.5234 0.0072742 0.0072236 -0.03212 -0.0014605 0 -0.031572 -0.0097743 -0.038087 -0.060473 -0.040673 -0.013157 0.27894 0 0 0 0 0 0 0 0 0 0 0 0 0 0 0 0 0 -0.020084 -0.010052 -0.016872 -0.061131 0 0 0 0 0
7.5273 0.0094768 0.0093661 0.024205 -0.08183 0 -0.065607 0.001391 -0.040247 -0.015551 -0.0337 -0.032665 0.306 0 0 0 0 0 0 0 0 0 0 0 0 0 0 0 0 0 -0.013974 0.0034677 -0.02908 -0.090256 0 0 0 0 0
7.5313 0.0093285 0.0097913 0.054271 -0.10302 0 -0.048127 0.015155 -0.019871 0.029598 0.0047129 -0.080246 0.32384 0 0 0 0 0 0 0 0 0 0 0 0 0 0 0 0 0 0.0066909 0.021446 -0.044548 -0.060399 0 0 0 0 0
7.5352 0.006035 0.0076138 0.022679 -0.054962 0 0.0049098 0.018071 -0.0010224 0.02642 0.04356 -0.12139 0.32313 0 0 0 0 0 0 0 0 0 0 0 0 0 0 0 0 0 0.022433 0.030179 -0.05616 0.0068882 0 0 0 0 0
7.5391 0.0012391 0.0037946 -0.032203 0.025865 0 0.054209 0.0055854 -0.0038061 -0.035611 0.054837 -0.12014 0.31499 0 0 0 0 0 0 0 0 0 0 0 0 0 0 0 0 0 0.018344 0.023251 -0.055558 0.06353 0 0 0 0 0
7.543 -0.0019198 0.00061618 -0.044391 0.081195 0 0.064642 -0.012335 -0.025368 -0.11056 0.033791 -0.069033 0.32085 0 0 0 0 0 0 0 0 0 0 0 0 0 0 0 0 0 -0.0021051 0.0060327 -0.041346 0.071395 0 0 0 0 0
7.5469 -0.001084 0.0001612 0.0011865 0.072532 0 0.029505 -0.01905 -0.041888 -0.12802 -0.0021739 0.0041655 0.3482 0 0 0 0 0 0 0 0 0 0 0 0 0 0 0 0 0 -0.020391 -0.009322 -0.019389 0.029439 0 0 0 0 0
7.5508 0.0033133 0.0027004 0.050338 0.010171 0 -0.024929 -0.0064515 -0.03074 -0.055037 -0.029688 0.058088 0.3803 0 0 0 0 0 0 0 0 0 0 0 0 0 0 0 0 0 -0.020398 -0.013426 0.0036369 -0.028257 0 0 0 0 0
7.5547 0.008147 0.006306 0.043026 -0.053795 0 -0.058409 0.016746 0.0071954 0.066682 -0.034764 0.069156 0.39363 0 0 0 0 0 0 0 0 0 0 0 0 0 0 0 0 0 -0.0031657 -0.0057237 0.024815 -0.059606 0 0 0 0 0
7.5586 0.010076 0.0082818 -0.01558 -0.065742 0 -0.046322 0.032246 0.046304 0.148 -0.017821 0.046895 0.38532 0 0 0 0 0 0 0 0 0 0 0 0 0 0 0 0 0 0.015205 0.0069119 0.042919 -0.044407 0 0 0 0 0
7.5625 0.0084256 0.0074359 -0.059248 -0.013707 0 0.00209 0.028666 0.058325 0.12666 0.0099535 0.02208 0.37935 0 0 0 0 0 0 0 0 0 0 0 0 0 0 0 0 0 0.019827 0.016487 0.054356 0.0046855 0 0 0 0 0
7.5664 0.00582 0.0052231 -0.035487 0.061757 0 0.051296 0.011721 0.037805 0.024028 0.033427 0.019874 0.40259 0 0 0 0 0 0 0 0 0 0 0 0 0 0 0 0 0 0.01099 0.019377 0.054354 0.054955 0 0 0 0 0
7.5703 0.0058066 0.004569 0.034537 0.099351 0 0.067059 -0.0016047 0.0070841 -0.069702 0.04078 0.041434 0.45512 0 0 0 0 0 0 0 0 0 0 0 0 0 0 0 0 0 0.0022884 0.017328 0.043136 0.077421 0 0 0 0 0
7.5742 0.0095333 0.0072511 0.078386 0.066468 0 0.041859 0.00087661 -0.0041632 -0.072326 0.029884 0.067745 0.50723 0 0 0 0 0 0 0 0 0 0 0 0 0 0 0 0 0 0.005807 0.014514 0.028989 0.063893 0 0 0 0 0
7.5781 0.01455 0.012138 0.050692 -0.013988 0 -0.0019387 0.01566 0.014107 0.019084 0.010188 0.078996 0.52747 0 0 0 0 0 0 0 0 0 0 0 0 0 0 0 0 0 0.019858 0.013799 0.022495 0.027969 0 0 0 0 0
7.582 0.016848 0.015896 -0.019751 -0.081194 0 -0.031969 0.027656 0.043843 0.12641 -0.0035281 0.070544 0.51317 0 0 0 0 0 0 0 0 0 0 0 0 0 0 0 0 0 0.031222 0.014929 0.026696 -0.0068351 0 0 0 0 0
7.5859 0.014197 0.015552 -0.062986 -0.083701 0 -0.030646 0.024483 0.056226 0.15912 -0.0026686 0.052412 0.49221 0 0 0 0 0 0 0 0 0 0 0 0 0 0 0 0 0 0.028593 0.015413 0.033881 -0.021966 0 0 0 0 0
7.5898 0.0077451 0.010663 -0.040733 -0.018371 0 -0.0048386 0.0071319 0.037929 0.090918 0.0082184 0.036054 0.49539 0 0 0 0 0 0 0 0 0 0 0 0 0 0 0 0 0 0.013223 0.01299 0.033228 -0.013139 0 0 0 0 0
7.5938 0.00061705 0.0033544 0.019593 0.068513 0 0.024 -0.012088 0.0019365 -0.022587 0.016414 0.023122 0.52906 0 0 0 0 0 0 0 0 0 0 0 0 0 0 0 0 0 -0.0031714 0.0076483 0.021428 0.0092505 0 0 0 0 0
7.5977 -0.0048264 -0.0035168 0.059199 0.11628 0 0.037001 -0.02085 -0.02583 -0.09619 0.013609 0.0067809 0.57454 0 0 0 0 0 0 0 0 0 0 0 0 0 0 0 0 0 -0.0098891 0.0015014 0.0048653 0.027297 0 0 0 0 0
7.6016 -0.008445 -0.008299 0.046307 0.092548 0 0.027693 -0.016357 -0.030174 -0.086843 0.0031451 -0.017605 0.61109 0 0 0 0 0 0 0 0 0 0 0 0 0 0 0 0 0 -0.006355 -0.0034648 -0.0086546 0.026323 0 0 0 0 0
7.6055 -0.01146 -0.011097 -0.0020531 0.012687 0 0.0008491 -0.0056897 -0.018473 -0.02265 -0.0056422 -0.044705 0.63526 0 0 0 0 0 0 0 0 0 0 0 0 0 0 0 0 0 -0.0010774 -0.0076911 -0.018742 0.0037391 0 0 0 0 0
7.6094 -0.014607 -0.012941 -0.046499 -0.074323 0 -0.032711 0.0012075 -0.011355 0.02938 -0.0090555 -0.062801 0.65731 0 0 0 0 0 0 0 0 0 0 0 0 0 0 0 0 0 -0.0031108 -0.01372 -0.031483 -0.029054 0 0 0 0 0
7.6133 -0.017291 -0.014646 -0.061815 -0.1199 0 -0.059258 -0.0012008 -0.022617 0.021862 -0.012723 -0.065156 0.68344 0 0 0 0 0 0 0 0 0 0 0 0 0 0 0 0 0 -0.014563 -0.022885 -0.049881 -0.053543 0 0 0 0 0
7.6172 -0.018298 -0.016244 -0.047912 -0.10522 0 -0.06498 -0.011487 -0.047038 -0.038784 -0.022812 -0.057586 0.70687 0 0 0 0 0 0 0 0 0 0 0 0 0 0 0 0 0 -0.029668 -0.03215 -0.067156 -0.056068 0 0 0 0 0
7.6211 -0.01693 -0.017036 -0.018129 -0.048565 0 -0.042936 -0.023201 -0.065605 -0.1046 -0.035646 -0.054174 0.71805 0 0 0 0 0 0 0 0 0 0 0 0 0 0 0 0 0 -0.039319 -0.035089 -0.071407 -0.037074 0 0 0 0 0
7.625 -0.013279 -0.015907 0.011545 0.010582 0 -0.00149 -0.028653 -0.061869 -0.12677 -0.039457 -0.064352 0.71969 0 0 0 0 0 0 0 0 0 0 0 0 0 0 0 0 0 -0.036749 -0.027337 -0.057265 -0.010952 0 0 0 0 0
7.6289 -0.0076497 -0.011768 0.024905 0.038166 0 0.03581 -0.02278 -0.035074 -0.090015 -0.027809 -0.082877 0.72673 0 0 0 0 0 0 0 0 0 0 0 0 0 0 0 0 0 -0.021327 -0.011658 -0.032006 0.003929 0 0 0 0 0
7.6328 -0.00015739 -0.0041839 0.011879 0.025862 0 0.044668 -0.0061924 -0.00037137 -0.018797 -0.0091071 -0.092179 0.75022 0 0 0 0 0 0 0 0 0 0 0 0 0 0 0 0 0 0.00065097 0.0030993 -0.0094136 -0.0016535 0 0 0 0 0
7.6367 0.0088666 0.0060221 -0.018052 -0.0065808 0 0.0201 0.014259 0.022659 0.04277 0.00075004 -0.076039 0.784 0 0 0 0 0 0 0 0 0 0 0 0 0 0 0 0 0 0.018867 0.0094416 0.0021528 -0.020636 0 0 0 0 0
7.6406 0.018225 0.016784 -0.0345 -0.027221 0 -0.016104 0.029067 0.024067 0.060854 -0.0035621 -0.033669 0.81058 0 0 0 0 0 0 0 0 0 0 0 0 0 0 0 0 0 0.025335 0.0084196 0.0053424 -0.033758 0 0 0 0 0
7.6445 0.025977 0.025699 -0.011434 -0.015009 0 -0.030549 0.032534 0.010419 0.033289 -0.008201 0.017711 0.82058 0 0 0 0 0 0 0 0 0 0 0 0 0 0 0 0 0 0.020778 0.0090339 0.0084689 -0.022606 0 0 0 0 0
7.6484 0.030488 0.031274 0.041158 0.025571 0 -0.0055752 0.027174 -4.9611e-05 -0.0095903 0.0070748 0.054922 0.8238 0 0 0 0 0 0 0 0 0 0 0 0 0 0 0 0 0 0.015172 0.019476 0.016403 0.016732 0 0 0 0 0
7.6523 0.031475 0.033476 0.078819 0.068285 0 0.044658 0.021549 0.0089064 -0.026087 0.046082 0.066675 0.83923 0 0 0 0 0 0 0 0 0 0 0 0 0 0 0 0 0 0.019877 0.038259 0.027619 0.068726 0 0 0 0 0
7.6563 0.029997 0.033174 0.065927 0.084536 0 0.084313 0.022679 0.038335 0.0060167 0.087374 0.062889 0.87459 0 0 0 0 0 0 0 0 0 0 0 0 0 0 0 0 0 0.036804 0.054143 0.038963 0.10643 0 0 0 0 0
7.6602 0.027452 0.031122 0.017066 0.064248 0 0.08424 0.029845 0.071687 0.070916 0.10061 0.066847 0.91793 0 0 0 0 0 0 0 0 0 0 0 0 0 0 0 0 0 0.054944 0.055523 0.050726 0.1084 0 0 0 0 0
7.6641 0.024562 0.027544 -0.014368 0.022974 0 0.044622 0.035733 0.086807 0.12527 0.073628 0.095034 0.95013 0 0 0 0 0 0 0 0 0 0 0 0 0 0 0 0 0 0.059239 0.040607 0.065372 0.073682 0 0 0 0 0
7.668 0.021164 0.022547 0.0055113 -0.0098485 0 -0.0063309 0.033758 0.074146 0.13246 0.024176 0.14049 0.96479 0 0 0 0 0 0 0 0 0 0 0 0 0 0 0 0 0 0.044682 0.018873 0.081929 0.023758 0 0 0 0 0
7.6719 0.016706 0.016575 0.050321 -0.01262 0 -0.034895 0.024094 0.045805 0.092889 -0.014924 0.17449 0.9742 0 0 0 0 0 0 0 0 0 0 0 0 0 0 0 0 0 0.021867 0.0027511 0.093726 -0.01131 0 0 0 0 0
7.6758 0.010729 0.010132 0.061098 0.012766 0 -0.0263 0.012473 0.025779 0.042872 -0.02288 0.16737 0.99647 0 0 0 0 0 0 0 0 0 0 0 0 0 0 0 0 0 0.0074583 -0.0023675 0.093054 -0.013904 0 0 0 0 0
7.6797 0.0030257 0.0031089 0.015109 0.042557 0 0.0068757 0.0035718 0.028152 0.021425 -0.0056666 0.11319 1.0384 0 0 0 0 0 0 0 0 0 0 0 0 0 0 0 0 0 0.0080767 -0.00090401 0.077771 0.0084167 0 0 0 0 0
7.6836 -0.0061799 -0.0051721 -0.044386 0.048462 0 0.035685 -0.0034606 0.042638 0.034661 0.012648 0.037389 1.0918 0 0 0 0 0 0 0 0 0 0 0 0 0 0 0 0 0 0.013639 -0.0013862 0.052385 0.028847 0 0 0 0 0
7.6875 -0.015736 -0.014704 -0.056712 0.017981 0 0.034912 -0.012464 0.042304 0.051216 0.011286 -0.020771 1.1448 0 0 0 0 0 0 0 0 0 0 0 0 0 0 0 0 0 0.0074895 -0.0086409 0.022691 0.022272 0 0 0 0 0
7.6914 -0.023215 -0.023442 -0.016901 -0.036524 0 -0.00091363 -0.023823 0.0083998 0.033251 -0.012241 -0.038623 1.1935 0 0 0 0 0 0 0 0 0 0 0 0 0 0 0 0 0 -0.016177 -0.020655 -0.0093068 -0.014674 0 0 0 0 0
7.6953 -0.025547 -0.027575 0.015437 -0.085745 0 -0.053479 -0.031749 -0.049844 -0.026521 -0.042995 -0.028685 1.2411 0 0 0 0 0 0 0 0 0 0 0 0 0 0 0 0 0 -0.044829 -0.031094 -0.043987 -0.060246 0 0 0 0 0
7.6992 -0.020758 -0.023863 -0.011593 -0.10219 0 -0.089948 -0.02889 -0.099547 -0.096875 -0.06047 -0.028957 1.2883 0 0 0 0 0 0 0 0 0 0 0 0 0 0 0 0 0 -0.057742 -0.033642 -0.078198 -0.083679 0 0 0 0 0
7.7031 -0.0096518 -0.012337 -0.071557 -0.07677 0 -0.081811 -0.013842 -0.11011 -0.13582 -0.051351 -0.071071 1.3277 0 0 0 0 0 0 0 0 0 0 0 0 0 0 0 0 0 -0.044176 -0.024876 -0.10283 -0.068146 0 0 0 0 0
7.707 0.0041161 0.0030774 -0.080562 -0.022863 0 -0.024587 0.0062468 -0.078069 -0.12668 -0.017069 -0.15139 1.3515 0 0 0 0 0 0 0 0 0 0 0 0 0 0 0 0 0 -0.012523 -0.005687 -0.10838 -0.022965 0 0 0 0 0
7.7109 0.015932 0.016773 0.0041031 0.033289 0 0.054242 0.020862 -0.029125 -0.089065 0.025617 -0.22885 1.3626 0 0 0 0 0 0 0 0 0 0 0 0 0 0 0 0 0 0.017338 0.017877 -0.093693 0.023456 0 0 0 0 0
7.7148 0.02275 0.024782 0.11933 0.067985 0 0.10839 0.024224 0.0036503 -0.057071 0.052066 -0.25258 1.375 0 0 0 0 0 0 0 0 0 0 0 0 0 0 0 0 0 0.030206 0.035633 -0.068385 0.043576 0 0 0 0 0
7.7188 0.024285 0.026521 0.14986 0.07133 0 0.10282 0.018832 0.005484 -0.048025 0.04448 -0.19861 1.4021 0 0 0 0 0 0 0 0 0 0 0 0 0 0 0 0 0 0.025401 0.038168 -0.045352 0.028602 0 0 0 0 0
7.7227 0.022108 0.023826 0.052504 0.049138 0 0.040741 0.011886 -0.011918 -0.05073 0.0064194 -0.087862 1.4424 0 0 0 0 0 0 0 0 0 0 0 0 0 0 0 0 0 0.013386 0.02396 -0.029924 -0.0072888 0 0 0 0 0
7.7266 0.017718 0.018626 -0.085769 0.017062 0 -0.035066 0.0087292 -0.023785 -0.040616 -0.035437 0.027733 1.4804 0 0 0 0 0 0 0 0 0 0 0 0 0 0 0 0 0 0.0051099 0.0025555 -0.016103 -0.037367 0 0 0 0 0
7.7305 0.011414 0.011549 -0.12938 -0.0081077 0 -0.071842 0.0093553 -0.013095 -0.0042708 -0.048484 0.10043 1.5022 0 0 0 0 0 0 0 0 0 0 0 0 0 0 0 0 0 0.0046217 -0.011153 0.0063309 -0.039302 0 0 0 0 0
7.7344 0.0028588 0.0024942 -0.035811 -0.01601 0 -0.04681 0.010054 0.018398 0.049116 -0.019918 0.11715 1.5121 0 0 0 0 0 0 0 0 0 0 0 0 0 0 0 0 0 0.0093618 -0.0086171 0.040464 -0.0083804 0 0 0 0 0
7.7383 -0.0074639 -0.0078539 0.095365 -0.0072936 0 0.014515 0.0073774 0.054409 0.096206 0.030607 0.10405 1.5306 0 0 0 0 0 0 0 0 0 0 0 0 0 0 0 0 0 0.014355 0.0047314 0.07725 0.039689 0 0 0 0 0
7.7422 -0.017457 -0.017354 0.12378 0.0063916 0 0.058115 0.00062398 0.076463 0.11718 0.06473 0.10314 1.576 0 0 0 0 0 0 0 0 0 0 0 0 0 0 0 0 0 0.015097 0.013784 0.10145 0.077442 0 0 0 0 0
7.7461 -0.024158 -0.023337 0.014916 0.0087243 0 0.044643 -0.0082817 0.074447 0.10795 0.055806 0.13861 1.6442 0 0 0 0 0 0 0 0 0 0 0 0 0 0 0 0 0 0.0085357 0.0071296 0.10327 0.081523 0 0 0 0 0
7.75 -0.025504 -0.024304 -0.12427 -0.0097332 0 -0.018809 -0.016147 0.05091 0.080659 0.010171 0.1969 1.7089 0 0 0 0 0 0 0 0 0 0 0 0 0 0 0 0 0 -0.0053273 -0.012505 0.085815 0.047435 0 0 0 0 0
7.7539 -0.021756 -0.020947 -0.15818 -0.04156 0 -0.084216 -0.019826 0.019411 0.0548 -0.039044 0.23481 1.7424 0 0 0 0 0 0 0 0 0 0 0 0 0 0 0 0 0 -0.021229 -0.030575 0.062175 -0.006087 0 0 0 0 0
7.7578 -0.015507 -0.015747 -0.06174 -0.063614 0 -0.10067 -0.017566 -0.0023596 0.044785 -0.05932 0.21013 1.7395 0 0 0 0 0 0 0 0 0 0 0 0 0 0 0 0 0 -0.029672 -0.033719 0.044794 -0.047775 0 0 0 0 0
7.7617 -0.01022 -0.011526 0.060892 -0.052692 0 -0.054193 -0.010535 -0.0034757 0.049551 -0.043179 0.11356 1.723 0 0 0 0 0 0 0 0 0 0 0 0 0 0 0 0 0 -0.023521 -0.02133 0.035597 -0.054565 0 0 0 0 0
7.7656 -0.0082236 -0.0098887 0.091372 -0.006358 0 0.021894 -0.0032536 0.010658 0.050839 -0.010267 -0.021028 1.7237 0 0 0 0 0 0 0 0 0 0 0 0 0 0 0 0 0 -0.0058259 -0.0052898 0.024752 -0.028578 0 0 0 0 0
7.7695 -0.0094079 -0.010438 0.017079 0.048684 0 0.072743 -0.0013699 0.018986 0.024748 0.011243 -0.13681 1.7547 0 0 0 0 0 0 0 0 0 0 0 0 0 0 0 0 0 0.0095141 0.0011164 -0.00071542 0.0032719 0 0 0 0 0
7.7734 -0.011474 -0.011186 -0.069404 0.071743 0 0.062912 -0.007371 -0.00033303 -0.037748 0.0061955 -0.19142 1.8016 0 0 0 0 0 0 0 0 0 0 0 0 0 0 0 0 0 0.0076391 -0.0055963 -0.044872 0.0090609 0 0 0 0 0
7.7773 -0.011653 -0.010033 -0.078912 0.03885 0 0.0014436 -0.017656 -0.04989 -0.1168 -0.019161 -0.1846 1.8378 0 0 0 0 0 0 0 0 0 0 0 0 0 0 0 0 0 -0.013919 -0.017444 -0.096966 -0.022556 0 0 0 0 0
7.7813 -0.0088224 -0.0065014 -0.016494 -0.034741 0 -0.066169 -0.024359 -0.1056 -0.17193 -0.044514 -0.15493 1.8501 0 0 0 0 0 0 0 0 0 0 0 0 0 0 0 0 0 -0.04084 -0.02299 -0.13701 -0.071134 0 0 0 0 0
7.7852 -0.0045163 -0.0025079 0.039531 -0.10089 0 -0.091591 -0.021497 -0.13225 -0.17154 -0.050324 -0.14703 1.849 0 0 0 0 0 0 0 0 0 0 0 0 0 0 0 0 0 -0.052373 -0.017012 -0.14924 -0.098343 0 0 0 0 0
7.7891 -0.0019865 -0.001312 0.033252 -0.11228 0 -0.057978 -0.010642 -0.11194 -0.12081 -0.030565 -0.17445 1.8556 0 0 0 0 0 0 0 0 0 0 0 0 0 0 0 0 0 -0.038782 -0.0039627 -0.13288 -0.078012 0 0 0 0 0
7.793 -0.0038555 -0.005125 -0.012585 -0.058546 0 0.0088656 -0.00081966 -0.06088 -0.061323 0.0025566 -0.20793 1.8793 0 0 0 0 0 0 0 0 0 0 0 0 0 0 0 0 0 -0.010678 0.0061487 -0.10134 -0.019094 0 0 0 0 0
7.7969 -0.010084 -0.013148 -0.036596 0.023965 0 0.059455 -0.0017915 -0.017439 -0.037595 0.024699 -0.19953 1.9078 0 0 0 0 0 0 0 0 0 0 0 0 0 0 0 0 0 0.0088432 0.0050562 -0.070534 0.038008 0 0 0 0 0
7.8008 -0.017848 -0.021779 -0.016885 0.077724 0 0.05592 -0.015688 -0.0097821 -0.057383 0.015262 -0.12389 1.9208 0 0 0 0 0 0 0 0 0 0 0 0 0 0 0 0 0 0.0033664 -0.0084284 -0.046584 0.050993 0 0 0 0 0
7.8047 -0.023431 -0.027021 0.0080503 0.065847 0 -0.0011503 -0.033998 -0.0315 -0.08233 -0.025213 -0.0028943 1.9116 0 0 0 0 0 0 0 0 0 0 0 0 0 0 0 0 0 -0.022595 -0.02755 -0.02384 0.0091172 0 0 0 0 0
7.8086 -0.024637 -0.027193 -0.0054935 -0.0015629 0 -0.073113 -0.043061 -0.047916 -0.061226 -0.070193 0.10735 1.8944 0 0 0 0 0 0 0 0 0 0 0 0 0 0 0 0 0 -0.046758 -0.041154 0.0057657 -0.056162 0 0 0 0 0
7.8125 -0.021833 -0.023659 -0.048301 -0.075868 0 -0.11062 -0.034355 -0.028306 0.020926 -0.083521 0.15739 1.89 0 0 0 0 0 0 0 0 0 0 0 0 0 0 0 0 0 -0.047368 -0.040073 0.041633 -0.093248 0 0 0 0 0
7.8164 -0.016993 -0.019064 -0.068812 -0.1057 0 -0.088315 -0.011564 0.024941 0.12233 -0.048168 0.1404 1.9047 0 0 0 0 0 0 0 0 0 0 0 0 0 0 0 0 0 -0.021311 -0.023258 0.072736 -0.069245 0 0 0 0 0
7.8203 -0.011801 -0.014791 -0.036917 -0.072938 0 -0.021815 0.011584 0.077008 0.1741 0.01644 0.094169 1.9243 0 0 0 0 0 0 0 0 0 0 0 0 0 0 0 0 0 0.013351 0.00056079 0.086741 0.0044709 0 0 0 0 0
7.8242 -0.0064968 -0.0099639 0.018544 -0.0032136 0 0.04501 0.021622 0.090951 0.13775 0.066738 0.068486 1.9305 0 0 0 0 0 0 0 0 0 0 0 0 0 0 0 0 0 0.032712 0.018168 0.080808 0.080293 0 0 0 0 0
7.8281 -0.00029338 -0.0027621 0.043678 0.054887 0 0.072331 0.01582 0.06039 0.041336 0.069774 0.08509 1.9198 0 0 0 0 0 0 0 0 0 0 0 0 0 0 0 0 0 0.027196 0.021391 0.063669 0.10998 0 0 0 0 0
7.832 0.0072828 0.0073362 0.022417 0.065446 0 0.051753 0.0041702 0.01528 -0.039081 0.030654 0.12282 1.9073 0 0 0 0 0 0 0 0 0 0 0 0 0 0 0 0 0 0.009212 0.013475 0.047681 0.07984 0 0 0 0 0
7.8359 0.015424 0.018453 -0.0075071 0.029972 0 0.0089898 0.00076257 -0.0043032 -0.039963 -0.012709 0.13839 1.9085 0 0 0 0 0 0 0 0 0 0 0 0 0 0 0 0 0 0.0014504 0.0062531 0.039153 0.018312 0 0 0 0 0
7.8398 0.022201 0.027195 -0.0026775 -0.015584 0 -0.018361 0.011436 0.016996 0.036646 -0.023368 0.10398 1.9223 0 0 0 0 0 0 0 0 0 0 0 0 0 0 0 0 0 0.015921 0.0097593 0.035699 -0.028595 0 0 0 0 0
7.8438 0.02558 0.030619 0.033833 -0.028691 0 -0.0095558 0.028311 0.05681 0.12253 0.0033333 0.030013 1.9312 0 0 0 0 0 0 0 0 0 0 0 0 0 0 0 0 0 0.04233 0.023233 0.031218 -0.032759 0 0 0 0 0
7.8477 0.024466 0.027752 0.058713 0.0070558 0 0.025707 0.036351 0.074712 0.13764 0.039 -0.04403 1.9212 0 0 0 0 0 0 0 0 0 0 0 0 0 0 0 0 0 0.056622 0.03575 0.021846 -0.0019889 0 0 0 0 0
7.8516 0.019223 0.019876 0.042782 0.067932 0 0.057199 0.026604 0.047023 0.055974 0.050511 -0.08133 1.8989 0 0 0 0 0 0 0 0 0 0 0 0 0 0 0 0 0 0.042507 0.035942 0.0072363 0.031391 0 0 0 0 0
7.8555 0.011569 0.0098334 0.0054719 0.10565 0 0.057957 0.0045105 -0.013095 -0.071153 0.029162 -0.074719 1.8867 0 0 0 0 0 0 0 0 0 0 0 0 0 0 0 0 0 0.0066933 0.021814 -0.011747 0.038716 0 0 0 0 0
7.8594 0.004009 0.00094399 -0.011839 0.082531 0 0.023579 -0.014336 -0.066654 -0.15458 -0.0055508 -0.048016 1.9013 0 0 0 0 0 0 0 0 0 0 0 0 0 0 0 0 0 -0.026268 0.0018872 -0.033982 0.015643 0 0 0 0 0
7.8633 -0.0010443 -0.0041531 0.0016736 0.0014265 0 -0.025797 -0.017335 -0.080645 -0.13842 -0.027114 -0.033225 1.9353 0 0 0 0 0 0 0 0 0 0 0 0 0 0 0 0 0 -0.035072 -0.012519 -0.056023 -0.019239 0 0 0 0 0
7.8672 -0.0022443 -0.0045064 0.014718 -0.092043 0 -0.06014 -0.0051885 -0.053448 -0.044736 -0.024922 -0.044406 1.9624 0 0 0 0 0 0 0 0 0 0 0 0 0 0 0 0 0 -0.019426 -0.016013 -0.070762 -0.04228 0 0 0 0 0
7.8711 8.7354e-05 -0.0012519 -0.0020337 -0.13846 0 -0.059294 0.0097221 -0.01321 0.045423 -0.0083662 -0.069458 1.9606 0 0 0 0 0 0 0 0 0 0 0 0 0 0 0 0 0 0.0016709 -0.011226 -0.070691 -0.041849 0 0 0 0 0
7.875 0.0041876 0.0030723 -0.03256 -0.10537 0 -0.024811 0.014954 0.0078793 0.05945 0.0068284 -0.084099 1.9304 0 0 0 0 0 0 0 0 0 0 0 0 0 0 0 0 0 0.0088712 -0.0040814 -0.053952 -0.022409 0 0 0 0 0
7.8789 0.0078941 0.0061034 -0.030697 -0.010937 0 0.022413 0.0086774 0.0004229 -0.0068213 0.012766 -0.073571 1.8932 0 0 0 0 0 0 0 0 0 0 0 0 0 0 0 0 0 0.00019132 0.0016773 -0.026899 0.0028757 0 0 0 0 0
7.8828 0.0098348 0.0070618 0.020152 0.087045 0 0.055658 -5.1608e-05 -0.017008 -0.086968 0.011197 -0.042915 1.8728 0 0 0 0 0 0 0 0 0 0 0 0 0 0 0 0 0 -0.0091662 0.0055544 0.00025524 0.021332 0 0 0 0 0
7.8867 0.0099303 0.006875 0.075602 0.12961 0 0.057997 -0.00077913 -0.017497 -0.10154 0.0062248 -0.0088258 1.8775 0 0 0 0 0 0 0 0 0 0 0 0 0 0 0 0 0 -0.0037002 0.0077569 0.020741 0.025382 0 0 0 0 0
7.8906 0.0089459 0.0069597 0.071726 0.095643 0 0.030955 0.0085245 0.0083182 -0.026482 -0.0005091 0.016998 1.8983 0 0 0 0 0 0 0 0 0 0 0 0 0 0 0 0 0 0.016155 0.0075034 0.034177 0.013794 0 0 0 0 0
7.8945 0.0076314 0.0078155 -0.0017599 0.014275 0 -0.0078249 0.020133 0.043423 0.085897 -0.0073682 0.036505 1.9195 0 0 0 0 0 0 0 0 0 0 0 0 0 0 0 0 0 0.034393 0.0044387 0.042832 -0.0070643 0 0 0 0 0
7.8984 0.0062472 0.0086984 -0.080427 -0.057249 0 -0.035399 0.024011 0.060108 0.15073 -0.0091235 0.058551 1.9296 0 0 0 0 0 0 0 0 0 0 0 0 0 0 0 0 0 0.035331 0.00076566 0.046479 -0.023157 0 0 0 0 0
7.9023 0.0047706 0.0085381 -0.086383 -0.073782 0 -0.036196 0.016592 0.045438 0.12127 0.00046241 0.084887 1.9268 0 0 0 0 0 0 0 0 0 0 0 0 0 0 0 0 0 0.018776 0.00054465 0.042491 -0.018463 0 0 0 0 0
7.9063 0.0033713 0.0070787 -0.0098122 -0.031932 0 -0.0099607 0.0033151 0.013234 0.026125 0.021435 0.10418 1.9168 0 0 0 0 0 0 0 0 0 0 0 0 0 0 0 0 0 -0.00015549 0.00612 0.031084 0.013408 0 0 0 0 0
7.9102 0.0025527 0.0051472 0.077384 0.03096 0 0.028358 -0.0062323 -0.0081064 -0.056856 0.044305 0.1013 1.9097 0 0 0 0 0 0 0 0 0 0 0 0 0 0 0 0 0 -0.0054525 0.015336 0.018768 0.059921 0 0 0 0 0
7.9141 0.0027953 0.003934 0.092809 0.066339 0 0.056249 -0.0057008 -0.0006432 -0.065565 0.055394 0.073419 1.9156 0 0 0 0 0 0 0 0 0 0 0 0 0 0 0 0 0 0.0057548 0.022644 0.014448 0.093082 0 0 0 0 0
7.918 0.0040724 0.0040713 0.025656 0.050199 0 0.055546 0.0038571 0.027783 -0.0015352 0.04639 0.036546 1.9387 0 0 0 0 0 0 0 0 0 0 0 0 0 0 0 0 0 0.022272 0.023153 0.021139 0.087075 0 0 0 0 0
7.9219 0.005695 0.0052594 -0.055277 -0.00077286 0 0.023484 0.0152 0.05118 0.076886 0.01974 0.01399 1.9722 0 0 0 0 0 0 0 0 0 0 0 0 0 0 0 0 0 0.030087 0.015908 0.032121 0.038279 0 0 0 0 0
7.9258 0.0066043 0.0065044 -0.073248 -0.043644 0 -0.023207 0.019843 0.048307 0.10559 -0.013398 0.015618 2.0006 0 0 0 0 0 0 0 0 0 0 0 0 0 0 0 0 0 0.023934 0.0039651 0.036354 -0.028733 0 0 0 0 0
7.9297 0.0058979 0.0065972 -0.018363 -0.042716 0 -0.055771 0.013496 0.020098 0.064441 -0.039118 0.027181 2.0098 0 0 0 0 0 0 0 0 0 0 0 0 0 0 0 0 0 0.0092662 -0.0078174 0.028129 -0.0758 0 0 0 0 0
7.9336 0.0033257 0.0046288 0.049279 0.0031165 0 -0.051057 -0.00096452 -0.013084 -0.013492 -0.046324 0.021425 2 0 0 0 0 0 0 0 0 0 0 0 0 0 0 0 0 0 -0.0046183 -0.014967 0.011175 -0.076741 0 0 0 0 0
7.9375 -0.00042322 0.00056636 0.064636 0.059257 0 -0.0093648 -0.014923 -0.030385 -0.074534 -0.031173 -0.016908 1.9861 0 0 0 0 0 0 0 0 0 0 0 0 0 0 0 0 0 -0.012112 -0.01473 -0.0066313 -0.035172 0 0 0 0 0
7.9414 -0.0038189 -0.0043137 0.019878 0.080964 0 0.041564 -0.019624 -0.027801 -0.087106 -0.00067137 -0.07423 1.986 0 0 0 0 0 0 0 0 0 0 0 0 0 0 0 0 0 -0.013354 -0.0072149 -0.021644 0.018402 0 0 0 0 0
7.9453 -0.005136 -0.0077105 -0.036361 0.046432 0 0.063437 -0.012639 -0.01905 -0.060084 0.027817 -0.11596 2.0049 0 0 0 0 0 0 0 0 0 0 0 0 0 0 0 0 0 -0.011591 0.0037637 -0.036487 0.047864 0 0 0 0 0
7.9492 -0.003514 -0.0075938 -0.052947 -0.026717 0 0.036109 -0.00010435 -0.020733 -0.027496 0.035359 -0.11426 2.0315 0 0 0 0 0 0 0 0 0 0 0 0 0 0 0 0 0 -0.01006 0.011795 -0.053725 0.035917 0 0 0 0 0
7.9531 0.00021494 -0.0037992 -0.023514 -0.092973 0 -0.023688 0.0079456 -0.036056 -0.017604 0.015797 -0.072286 2.0491 0 0 0 0 0 0 0 0 0 0 0 0 0 0 0 0 0 -0.010478 0.011817 -0.068811 -0.0051263 0 0 0 0 0
7.957 0.0037475 0.0014853 0.0165 -0.10973 0 -0.071327 0.0059415 -0.051513 -0.032389 -0.016221 -0.023062 2.0504 0 0 0 0 0 0 0 0 0 0 0 0 0 0 0 0 0 -0.012262 0.0044294 -0.071144 -0.04315 0 0 0 0 0
7.9609 0.0047582 0.0050954 0.030578 -0.065608 0 -0.067592 -0.0025193 -0.048793 -0.050439 -0.034249 -0.002639 2.0414 0 0 0 0 0 0 0 0 0 0 0 0 0 0 0 0 0 -0.012196 -0.0038199 -0.053277 -0.049701 0 0 0 0 0
7.9648 0.0026578 0.0052232 0.013923 0.012534 0 -0.01111 -0.0083191 -0.021307 -0.04696 -0.022108 -0.019765 2.0326 0 0 0 0 0 0 0 0 0 0 0 0 0 0 0 0 0 -0.006167 -0.0057031 -0.019237 -0.020806 0 0 0 0 0
7.9688 -0.00078566 0.0027472 -0.0099738 0.077638 0 0.057695 -0.0056096 0.018574 -0.013998 0.010111 -0.048225 2.0283 0 0 0 0 0 0 0 0 0 0 0 0 0 0 0 0 0 0.006557 3.9626e-05 0.016692 0.019971 0 0 0 0 0
7.9727 -0.0026522 0.00037324 -0.017226 0.092744 0 0.086813 0.0028603 0.047521 0.033349 0.033073 -0.048969 2.0264 0 0 0 0 0 0 0 0 0 0 0 0 0 0 0 0 0 0.020193 0.0072425 0.040023 0.039518 0 0 0 0 0
7.9766 -0.0010609 0.00037465 -0.0048538 0.05373 0 0.053829 0.0092457 0.04842 0.067939 0.024574 -0.0037611 2.0266 0 0 0 0 0 0 0 0 0 0 0 0 0 0 0 0 0 0.025338 0.0081841 0.045794 0.02184 0 0 0 0 0
7.9805 0.0034159 0.0029431 0.01151 -0.0097181 0 -0.015662 0.0091695 0.023628 0.070408 -0.0085327 0.067846 2.0353 0 0 0 0 0 0 0 0 0 0 0 0 0 0 0 0 0 0.017384 0.0014964 0.039813 -0.017272 0 0 0 0 0
7.9844 0.0082673 0.0064486 0.015599 -0.054901 0 -0.068034 0.0061289 -0.0059844 0.043531 -0.034628 0.12246 2.0606 0 0 0 0 0 0 0 0 0 0 0 0 0 0 0 0 0 0.0027076 -0.0058409 0.031773 -0.040986 0 0 0 0 0
7.9883 0.011 0.0090553 0.0055616 -0.054625 0 -0.063838 0.0069483 -0.016123 0.01023 -0.02554 0.12634 2.1007 0 0 0 0 0 0 0 0 0 0 0 0 0 0 0 0 0 -0.0052013 -0.0048985 0.02763 -0.021205 0 0 0 0 0
7.9922 0.01089 0.01006 -0.0054758 -0.014311 0 -0.0079607 0.013358 0.00255 -0.0040125 0.016924 0.081398 2.1422 0 0 0 0 0 0 0 0 0 0 0 0 0 0 0 0 0 0.0019741 0.006364 0.027505 0.036067 0 0 0 0 0
7.9961 0.009196 0.0099446 -0.0020422 0.033947 0 0.055819 0.019295 0.036811 0.0089828 0.060938 0.023267 2.1698 0 0 0 0 0 0 0 0 0 0 0 0 0 0 0 0 0 0.01821 0.020509 0.02878 0.092029 0 0 0 0 0
8 0.0078663 0.0095109 0.018218 0.055945 0 0.079911 0.017359 0.060645 0.034375 0.071378 -0.006274 2.1807 0 0 0 0 0 0 0 0 0 0 0 0 0 0 0 0 0 0.027426 0.026973 0.029577 0.10417 0 0 0 0 0
[truncated: 6,050,051 more chars]
