# Supplementary material for: Dataset from dynamic shake-table testing of five full-scale single leaf and cavity URM walls subjected to out-of-plane two-way bending
Source: Data Brief. 2019 Mar 20;24:103854. doi: 10.1016/j.dib.2019.103854 (PMC6480314; doi:10.1016/j.dib.2019.103854)
Supplement: Multimedia component 2 [file mmc2.zip › DATA/CSW-000-RF/Test11.txt]

0 -0.0023486 -0.00038147 0.0045537 0.0048725 0 0.0018267 -0.0023974 0.0037702 -0.012655 -0.00058674 0.0018512 -0.094292 -0.024556 -0.00073348 -0.0060576 0.0069833 0.0034263 -0.0027175 -0.002279 -0.0020364 0.012353 -0.019728 -0.0088527 -0.02175 0.00013123 -0.00091242 0.00024428 0.0012003 0.0069735 -0.0017497 -0.0021096 -0.00049824 -0.00264 -0.010405 -8.8092e-05 0.012515 -0.0052134 -0.0090223
0.003907 -0.0010648 -0.00054606 0.0046827 0.0032871 0 0.0017109 0.0011858 0.0030025 -0.0083619 -0.00030561 0.0012628 -0.10026 -0.023867 -0.0019928 -0.0064798 0.0090448 0.0030192 -0.0078475 0.004725 -0.00056997 0.0068766 -0.013934 -0.0035804 -0.025417 0.00058888 -0.00138 0.00064914 0.00021101 0.0092869 -0.0088643 -0.0058237 0.0041235 -0.0040628 -0.012686 -0.0048942 0.0048593 -0.012991 -0.010846
0.007813 0.00011806 -0.00049623 0.0037961 0.00036421 0 0.00068049 0.0041018 0.00033672 -0.0042812 -0.001486 0.00032315 -0.11164 -0.020041 -0.0029755 -0.0061389 0.0078508 0.0010581 -0.012486 0.011459 0.00063708 0.0032543 -0.012012 0.0026003 -0.026348 0.00040155 -0.00083744 0.00047503 -0.00074277 0.010581 -0.01059 -0.0083544 0.0071681 -0.0031171 -0.01073 -0.0073288 -0.0025084 -0.020168 -0.010388
0.011719 0.00085858 -0.00041249 0.0028896 -0.0016246 0 -0.00091324 0.0059442 -0.0028019 -2.3652e-05 -0.0036246 -0.0015726 -0.11894 -0.01407 -0.0031353 -0.0049559 0.0034738 -0.00084804 -0.015701 0.018501 -0.00014489 0.0025986 -0.014072 0.005402 -0.024181 -0.00010846 0.00026281 -0.00020705 -0.0011429 0.0083225 -0.0055592 -0.0079033 0.0071834 -0.00037435 -0.0042543 -0.0059207 -0.0078252 -0.024856 -0.0075593
0.015625 0.0011459 -0.00044893 0.0025079 -0.0013625 0 -0.002076 0.0069557 -0.0043401 0.0051325 -0.005258 -0.0041003 -0.11684 -0.0080767 -0.0015767 -0.0032264 -0.0032183 -0.00058905 -0.016211 0.026659 -0.0017526 0.0062769 -0.019162 0.0045061 -0.019257 -0.00031795 0.001035 -0.00077194 -0.00090616 0.0038113 0.0016775 -0.0046234 0.004136 0.0020631 0.0061126 -0.002149 -0.0083121 -0.0244 -0.0027257
0.019532 0.0011989 -0.00050386 0.0023524 0.00054688 0 -0.0018779 0.0073111 -0.0034794 0.010893 -0.0051184 -0.0061738 -0.10632 -0.0044032 0.0016919 -0.0021334 -0.0093943 0.0022601 -0.014644 0.035289 -0.0012641 0.012409 -0.023288 0.0029117 -0.014417 2.8589e-05 0.00097779 -0.00063014 -0.00034796 0.00056837 0.0048373 -0.00064914 -0.00033777 0.0026158 0.016346 0.0014473 -0.0047077 -0.020116 0.0018929
0.023438 0.0011978 -0.00039624 0.0017404 0.0023568 0 -0.00050024 0.0065471 -0.0015611 0.015499 -0.0030864 -0.0067507 -0.09285 -0.0032504 0.0051083 -0.0022588 -0.013913 0.0054072 -0.012042 0.043248 0.0023812 0.019051 -0.024564 0.0029623 -0.01111 0.00055135 0.00037099 0.00015086 0.00010848 0.0011887 0.0016561 0.0015596 -0.0038185 0.0013903 0.024414 0.0036747 0.00076533 -0.014384 0.0050639
0.027344 0.0011258 -0.00019348 0.00045494 0.0027163 0 0.00069922 0.0040849 -0.00080117 0.016784 -0.00019311 -0.0055626 -0.083947 -0.0044578 0.0065509 -0.0038743 -0.016344 0.005631 -0.0091042 0.049603 0.0065425 0.024949 -0.022142 0.0038862 -0.010027 0.00065379 -0.00011888 0.00088106 0.00020386 0.0054269 -0.0043328 0.0011677 -0.0046889 -0.00052327 0.029336 0.0051682 0.0063964 -0.0088886 0.006111
0.03125 0.0008684 -0.00022073 -0.00088072 0.0015877 0 0.00044456 0.0003527 -0.0020464 0.013914 0.0023403 -0.0032255 -0.086607 -0.0074952 0.005186 -0.007118 -0.016584 0.0020291 -0.0066174 0.053234 0.0073282 0.028795 -0.015599 0.00349 -0.011604 0.00017597 -0.00015125 0.0009352 -6.8151e-05 0.010387 -0.0074253 -0.00051587 -0.0032042 -0.002346 0.030483 0.0068174 0.010091 -0.0055634 0.0045014
0.035157 0.00043035 -0.00067482 -0.001314 2.5013e-05 0 -0.0011273 -0.0029856 -0.0038742 0.008211 0.0041688 -0.00077299 -0.10347 -0.010655 0.0022843 -0.011331 -0.015908 -0.002677 -0.0057396 0.052389 0.0038727 0.029139 -0.0066175 0.0015196 -0.015286 -0.00042311 3.3997e-05 0.00036917 -0.00053139 0.012212 -0.00493 -0.0013714 -0.0011246 -0.0038237 0.028546 0.0081805 0.0084693 -0.0070259 0.00038211
0.039063 -6.4932e-06 -0.0012862 -0.0004785 -0.00071554 0 -0.0025534 -0.0043275 -0.0040501 0.0021809 0.0059345 0.00094554 -0.12893 -0.012627 7.2763e-05 -0.014882 -0.016386 -0.0045509 -0.006216 0.048864 -0.00044665 0.027648 0.00082154 0.00026274 -0.018925 -0.00054966 3.7755e-05 -0.0001892 -0.00096226 0.008435 0.001039 -0.00035893 -0.00022617 -0.0044371 0.026443 0.0077175 0.0030653 -0.01142 -0.0039971
0.042969 -0.00027111 -0.0014732 0.0010052 -5.1961e-06 0 -0.0025172 -0.0037084 -0.0018532 -0.0024399 0.0082202 0.001621 -0.14991 -0.013209 -0.00028816 -0.017028 -0.018747 -0.0023995 -0.0079293 0.043605 -0.0015126 0.025192 0.0050425 0.0014802 -0.02179 -9.9155e-05 -0.00016052 -0.00023246 -0.001218 -3.3587e-05 0.0062774 0.0017554 -0.00099758 -0.0031885 0.025025 0.0045351 -0.0048575 -0.017522 -0.0076293
0.046875 -0.00042217 -0.00089029 0.0020605 0.0018045 0 -0.0011183 -0.0028047 0.0011933 -0.0058158 0.010382 0.0015032 -0.15401 -0.012423 0.00040493 -0.017214 -0.023418 0.00085069 -0.010731 0.037594 0.0010612 0.02261 0.0048349 0.0034924 -0.023366 0.00045185 -0.00020907 0.00012449 -0.0012993 -0.0088123 0.0083972 0.0033217 -0.0025468 0.00023985 0.024775 -0.00030599 -0.013839 -0.024043 -0.0096837
0.050782 -0.00071129 0.00019288 0.0020889 0.003601 0 0.00040451 -0.0031324 0.0029412 -0.0092298 0.010629 0.0011766 -0.14013 -0.01071 0.00046342 -0.014811 -0.030553 0.0010311 -0.014536 0.032264 0.0035752 0.021007 -0.0010299 0.0024348 -0.023315 0.00056823 8.6879e-05 0.00036056 -0.0012906 -0.012797 0.0080662 0.0032817 -0.003528 0.0042709 0.025476 -0.004345 -0.021295 -0.028962 -0.0091539
0.054688 -0.0012727 0.0010871 0.0013755 0.0042061 0 0.001073 -0.0043161 0.0027944 -0.013179 0.0075673 0.0012079 -0.12127 -0.0093158 -0.00085547 -0.010987 -0.038203 -0.002964 -0.018982 0.028537 0.0025474 0.020614 -0.0098968 -0.003157 -0.022569 0.0002059 0.00039119 0.00018147 -0.0012062 -0.010264 0.007087 0.0017823 -0.0030679 0.0060895 0.024982 -0.005618 -0.025099 -0.031216 -0.0068352
0.058594 -0.0018511 0.0012651 0.00061171 0.0031912 0 0.0010478 -0.0044067 0.0020766 -0.016304 0.0017901 0.0018029 -0.11485 -0.0086438 -0.0026269 -0.0072738 -0.044705 -0.0079277 -0.023673 0.025966 -0.0011515 0.020722 -0.01871 -0.0096026 -0.021875 -0.00020473 0.00014062 -0.00018433 -0.00090361 -0.0047027 0.0060753 -0.00036814 -0.0010197 0.0041234 0.022158 -0.004113 -0.025959 -0.031757 -0.0042502
0.0625 -0.0018975 0.00076199 0.00013009 0.0012188 0 0.001081 -0.002025 0.0022763 -0.016338 -0.0041989 0.0026666 -0.12755 -0.008711 -0.0032704 -0.0045885 -0.04912 -0.0094873 -0.02828 0.024196 -0.0031263 0.020843 -0.025838 -0.010878 -0.021461 -0.00028247 -0.00076133 -0.00034254 -0.00022275 -0.0019887 0.0043024 -0.0024964 0.0022025 -8.9983e-05 0.016619 -0.0015582 -0.02465 -0.031373 -0.0023492
0.066407 -0.0010152 5.9391e-05 -0.00028537 -0.00047091 0 0.0013832 0.0019664 0.0032286 -0.012242 -0.0079081 0.0032062 -0.14858 -0.0093561 -0.0021048 -0.0037844 -0.050668 -0.0063479 -0.032424 0.022778 -0.00045476 0.020456 -0.029862 -0.0046279 -0.021415 -0.00010325 -0.0016696 -0.00026328 0.0007284 -0.0049083 0.0013642 -0.0042146 0.0056636 -0.0029076 0.0083344 9.3806e-05 -0.022289 -0.031035 -0.0020634
0.070313 0.00063176 -0.00035255 -0.00085803 -0.0010721 0 0.0013844 0.0051232 0.0033129 -0.0054185 -0.0088317 0.0029565 -0.15831 -0.0097236 0.00017226 -0.0060734 -0.048245 -0.0012278 -0.034804 0.02135 0.004782 0.018886 -0.029303 0.0048929 -0.021136 -3.1576e-05 -0.001742 -0.00030342 0.0014697 -0.010291 -0.0017004 -0.0050521 0.0078835 -0.0018155 -0.0012543 9.4305e-05 -0.021343 -0.032524 -0.0047968
0.074219 0.002345 -0.00029705 -0.0012812 -0.00079548 0 0.00066347 0.0057353 0.001416 0.0012485 -0.0084714 0.001885 -0.14488 -0.009163 0.0024076 -0.0097171 -0.044037 0.002282 -0.035119 0.020498 0.0075404 0.016911 -0.027043 0.010461 -0.019968 -0.00020529 -0.00078787 -0.00067737 0.0014703 -0.012017 -0.0032567 -0.0043908 0.0073548 0.0022473 -0.0089692 -0.00083312 -0.022422 -0.035424 -0.0089783
0.078125 0.0033605 9.1107e-05 -0.00094283 -0.00043677 0 -0.00021359 0.0043345 -0.0016037 0.0056959 -0.0083506 0.00033303 -0.11409 -0.0076113 0.0041373 -0.013594 -0.039088 0.0033375 -0.033278 0.021048 0.0052481 0.015157 -0.024406 0.0087234 -0.017807 -0.00031299 0.00048587 -0.0010458 0.00068826 -0.0073169 -0.002798 -0.0020549 0.0037189 0.0058368 -0.013502 -0.0013768 -0.024984 -0.038896 -0.013462
0.082032 0.0033673 0.00054619 0.00024916 -0.00039965 0 -0.00014598 0.0028598 -0.0036378 0.008112 -0.0081212 -0.0012798 -0.084451 -0.005141 0.0056728 -0.016659 -0.034308 0.0040393 -0.029351 0.023782 0.00055557 0.01419 -0.022339 0.0032886 -0.01472 4.8514e-05 0.0011295 -0.00080295 -0.00023448 -7.4249e-05 -0.0014471 0.0011019 -0.0013767 0.0062339 -0.014001 -0.00082278 -0.028264 -0.042003 -0.017135
0.085938 0.0026453 0.00081499 0.0014222 -0.00026441 0 0.0011643 0.0025176 -0.0034408 0.01015 -0.0058602 -0.0026344 -0.073199 -0.0020545 0.0071689 -0.017349 -0.030849 0.0062951 -0.023562 0.030071 -0.0016797 0.01486 -0.021578 0.00085888 -0.011086 0.00085193 0.00084397 0.00018658 -0.00045892 0.0024931 -0.00066112 0.003493 -0.0049638 0.0036773 -0.0096607 0.00037978 -0.030654 -0.043035 -0.018232
0.089844 0.0017449 0.00073335 0.0013595 0.00059906 0 0.0025943 0.0026737 -0.0018062 0.012752 -0.00037146 -0.0034329 -0.085636 0.00083763 0.0079118 -0.014638 -0.02938 0.0091627 -0.01736 0.040158 0.00025472 0.017385 -0.020628 0.0043674 -0.0081086 0.0015881 0.00019456 0.001256 0.00024394 -0.0032367 -0.00066442 0.0039459 -0.004915 0.00053967 -0.0022956 0.001051 -0.029953 -0.040178 -0.015341
0.09375 0.0010271 0.00031532 -0.00030849 0.0020853 0 0.0025906 0.0018087 -0.00058451 0.014794 0.0068931 -0.0033201 -0.11472 0.0032811 0.0068196 -0.0097079 -0.029202 0.0097903 -0.012002 0.0518 0.0032715 0.020715 -0.017436 0.010172 -0.0062839 0.0017816 -4.5805e-05 0.0014895 0.0011791 -0.01348 -0.00036439 0.0026489 -0.0018282 -0.0013166 0.005218 0.00034756 -0.026539 -0.034216 -0.0096122
0.097657 0.00045998 -0.00018211 -0.0025896 0.0032135 0 0.00080647 -0.00072228 -0.000737 0.013939 0.012412 -0.0021076 -0.14769 0.0053257 0.0037332 -0.003375 -0.02988 0.0068272 -0.0080724 0.063299 0.0032972 0.024124 -0.010844 0.012058 -0.0057119 0.0014902 0.00030631 0.00065159 0.0013353 -0.020057 0.0012692 0.00094274 0.0012658 -0.0020549 0.011459 -0.0013963 -0.021048 -0.025819 -0.0018954
0.10156 -0.00020617 -0.00037098 -0.0039312 0.0030315 0 -0.001401 -0.004058 -0.0015711 0.0089154 0.01329 -0.00016525 -0.17267 0.00713 8.1346e-05 0.003389 -0.030913 0.0022802 -0.006002 0.072753 9.8573e-05 0.02683 1.9928e-05 0.007746 -0.0063308 0.001198 0.00074364 -0.0005037 0.00040491 -0.017302 0.0039863 0.00015043 0.001404 -0.0028961 0.01518 -0.0028182 -0.014432 -0.015915 0.0067397
0.10547 -0.0011019 -3.4736e-05 -0.003586 0.0015856 0 -0.0022054 -0.0067592 -0.0018111 0.0010073 0.0095612 0.0015454 -0.18239 0.0092631 -0.0019802 0.0085955 -0.031418 -0.00044405 -0.006209 0.075668 -0.0024134 0.027275 0.015623 0.0011577 -0.0076611 0.0012112 0.00071026 -0.0009313 -0.00081421 -0.0065534 0.0064759 0.00057028 -0.0017333 -0.0041924 0.014618 -0.0026566 -0.0091524 -0.0066054 0.013921
0.10938 -0.0020575 0.00063819 -0.002144 -0.00011796 0 -0.0010001 -0.0079953 -0.0010713 -0.0066675 0.0040176 0.0020835 -0.17653 0.011942 -0.0013133 0.01133 -0.030951 -0.0001642 -0.0072718 0.071513 -0.00069083 0.02556 0.031403 -0.0016926 -0.0086988 0.0012701 0.00023595 -0.00031182 -0.0011254 0.0053761 0.0075809 0.0014741 -0.0055175 -0.0049318 0.011201 -0.0009213 -0.0067962 0.00037991 0.018101
0.11328 -0.002714 0.0011754 -0.00071768 -0.0010947 0 0.0011669 -0.00771 -3.2781e-05 -0.011436 -0.00010992 0.0013316 -0.16282 0.01485 0.0011871 0.011663 -0.02947 0.00092799 -0.0083802 0.0613 0.0043346 0.022264 0.044207 0.0012529 -0.0092323 0.00086774 -0.00012816 0.00066499 -0.0001099 0.011685 0.007063 0.0018651 -0.006605 -0.0041263 0.0059305 0.0010263 -0.0072327 0.0048009 0.019101
0.11719 -0.0027949 0.001238 0.00026092 -0.0012099 0 0.0027115 -0.0059777 0.00065148 -0.012804 -0.0014269 0.00014658 -0.15396 0.017573 0.0033164 0.0097584 -0.026943 -2.4562e-06 -0.0090039 0.046178 0.0082151 0.017953 0.051617 0.0062963 -0.00923 -6.3261e-05 4.4063e-05 0.001033 0.0014065 0.010169 0.0052496 0.001127 -0.0036469 -0.0022369 -0.00050958 0.0016751 -0.010047 0.0066621 0.016957
0.12109 -0.0022992 0.00092138 0.0012602 -0.001033 0 0.0028851 -0.0027246 0.0011762 -0.012174 -0.00084333 -0.00043463 -0.15914 0.01934 0.0034217 0.0059533 -0.023325 -0.0028624 -0.0086235 0.028042 0.0078866 0.013489 0.050587 0.0079825 -0.0088448 -0.00090998 0.00057585 0.0005115 0.002106 0.0038522 0.0023356 -0.00086829 0.0018633 -0.00082749 -0.0074275 0.00074253 -0.014289 0.0062177 0.011926
0.125 -0.0014693 0.00061234 0.0026783 -0.0010824 0 0.0020702 0.0017233 0.0020716 -0.01104 -0.00036252 -0.00021671 -0.17562 0.018848 0.00175 0.0013254 -0.018684 -0.004346 -0.0072868 0.011562 0.0049488 0.010453 0.039769 0.0045412 -0.0085846 -0.00093986 0.00090201 -0.00030203 0.0014204 -0.0017578 -0.0015811 -0.0038523 0.0070336 -0.00082087 -0.014049 -0.00067336 -0.017486 0.004757 0.0055708
0.12891 -0.00059087 0.00055315 0.0039064 -0.0014336 0 0.001029 0.0061333 0.0031123 -0.0095074 -0.0015677 -2.1878e-05 -0.18964 0.016613 0.0001217 -0.0030327 -0.013549 -0.001489 -0.0058343 -0.00069337 0.0037193 0.0091771 0.024807 -0.0006817 -0.0084292 -9.6511e-05 0.00070633 -0.00064891 2.2635e-05 -0.0023434 -0.0057873 -0.0070363 0.009696 -0.0014125 -0.019867 -0.0013572 -0.01863 0.0035775 -0.00015231
0.13281 0.00019809 0.00060285 0.0036809 -0.0020019 0 0.00019503 0.0088905 0.0032199 -0.0065157 -0.00481 -0.00076565 -0.18827 0.013252 0.00028973 -0.0066934 -0.0082249 0.0047223 -0.0046292 -0.00783 0.0063791 0.0097162 0.0089922 -0.0028433 -0.0080333 0.00086041 0.00025711 -0.00040912 -0.00089527 0.0026162 -0.0087022 -0.0090243 0.0093972 -0.00092227 -0.024309 -0.0013013 -0.017655 0.003035 -0.0043354
0.13672 0.00093601 0.00046162 0.0014974 -0.002839 0 -0.00029647 0.009247 0.0016965 -0.0013866 -0.0090971 -0.0023645 -0.17216 0.0095879 0.0024496 -0.0093104 -0.0030616 0.0097339 -0.0039433 -0.0094635 0.010632 0.011972 -0.004326 -0.00027917 -0.006954 0.0010827 8.2832e-05 -0.0001257 -0.00078551 0.0093479 -0.0088301 -0.0083744 0.0069469 0.0013666 -0.026744 -0.0015832 -0.014799 0.0033208 -0.006211
0.14063 0.0016968 8.1291e-05 -0.0014875 -0.0038321 0 -0.00025964 0.0079225 -0.0006489 0.0049483 -0.012392 -0.0036512 -0.15609 0.0076619 0.0051134 -0.010308 0.0010865 0.0096461 -0.0038428 -0.0055902 0.012257 0.015659 -0.0092876 0.0043354 -0.0039795 0.00047899 0.0003748 -0.00029213 -0.00016646 0.011879 -0.0061823 -0.0047755 0.0035492 0.0044054 -0.025301 -0.0028736 -0.011088 0.0043211 -0.0044934
0.14453 0.0024132 -0.00024084 -0.0032422 -0.0042337 0 0.00044544 0.0062801 -0.0019994 0.010272 -0.01243 -0.0034342 -0.15541 0.0089876 0.0062961 -0.0098692 0.0034711 0.0049795 -0.0034473 -6.4127e-05 0.0094726 0.019523 -0.0052994 0.0069581 0.0010614 -0.0002325 0.00078592 -0.00074693 4.599e-05 0.0061623 -0.0026226 0.000203 0.0003831 0.0064074 -0.01966 -0.0043092 -0.0083823 0.0052109 7.8266e-05
0.14844 0.0028322 -0.00021077 -0.0027072 -0.00299 0 0.001415 0.0049256 -0.0013247 0.012642 -0.0081357 -0.0016084 -0.17156 0.013195 0.0049203 -0.0083149 0.0039546 0.00010112 -0.0021679 0.0047581 0.0043564 0.022869 0.0047386 0.0058741 0.0072618 -0.00032663 0.00082729 -0.00085754 -0.00049093 -0.0062313 -0.000511 0.0038616 -0.0015496 0.0064845 -0.010851 -0.0042307 -0.0070517 0.005658 0.0063774
0.15234 0.0026605 8.7217e-05 -0.00082614 5.102e-05 0 0.0016329 0.0032739 0.00048349 0.011707 -0.00083115 0.00082985 -0.19164 0.019627 0.0013864 -0.0058601 0.0024913 -0.0010549 0.00029242 0.007527 0.00023802 0.025254 0.01842 0.0025708 0.013676 0.00014191 0.00039951 -0.00026837 -0.0012942 -0.018181 -0.00076915 0.0043631 -0.0018638 0.0051822 8.2171e-05 -0.0021995 -0.0070361 0.0055619 0.01356
0.15625 0.0017925 0.00025726 0.00036592 0.0033496 0 0.00027789 0.00051687 0.0014935 0.0086519 0.0060808 0.002816 -0.20234 0.027088 -0.0028754 -0.0027737 -0.00085464 0.001449 0.0041286 0.0070388 -0.0015983 0.026241 0.032515 -0.0004339 0.018935 0.00042311 -0.00012757 0.00063723 -0.0016833 -0.021876 -0.0021781 0.0022957 -0.0013199 0.0035952 0.011578 -1.0951e-05 -0.0079354 0.0049454 0.020576
0.16016 0.00042908 4.7427e-05 -0.00028539 0.0045815 0 -0.0022985 -0.0031814 0.00076057 0.0049905 0.009323 0.0041318 -0.20287 0.031867 -0.0062717 0.00023424 -0.0052506 0.0041985 0.0086236 0.0026625 -0.0023353 0.025271 0.040934 -0.0020836 0.019892 -7.0331e-05 -0.00034789 0.0010808 -0.0015073 -0.015086 -0.0025781 0.00025 -0.0015422 0.0022756 0.019484 -0.00020712 -0.0080603 0.00438 0.025136
0.16406 -0.0010204 -0.00033892 -0.0020141 0.0027575 0 -0.0045784 -0.0066413 -0.00070238 0.0014509 0.0082356 0.0052365 -0.20261 0.03234 -0.0076889 0.0025076 -0.0088871 0.0042621 0.012083 -0.002996 -0.0033641 0.023207 0.043355 -0.0031351 0.016922 -0.0010721 -0.00026281 0.00067074 -0.0011803 -0.0032832 -0.00082728 0.00061317 -0.0036236 0.0010905 0.022497 -0.0032873 -0.0065101 0.0044466 0.02671
0.16797 -0.0021711 -0.00046018 -0.0030325 -0.00056606 0 -0.0050712 -0.0087484 -0.0010702 -0.0020691 0.0052151 0.0063269 -0.20664 0.02825 -0.0067497 0.003771 -0.010787 0.0019975 0.013616 -0.008716 -0.0044989 0.020488 0.040613 -0.0045588 0.010761 -0.0016888 -0.00024701 -0.00020598 -0.0010865 0.0047761 0.0022745 0.0035059 -0.00674 -0.00013878 0.020511 -0.0065612 -0.0032452 0.0053288 0.025085
0.17188 -0.0028379 -0.00014463 -0.0023605 -0.0025113 0 -0.0035707 -0.0093381 0.00030968 -0.0056674 0.0034527 0.0068144 -0.20686 0.019912 -0.0038692 0.0038647 -0.010102 3.8558e-05 0.012541 -0.01339 -0.0046592 0.017598 0.034093 -0.0061174 0.0025385 -0.0012961 -0.00059384 -0.0007712 -0.0011169 0.0043387 0.0048072 0.0066984 -0.0083859 -0.0012414 0.013978 -0.0062528 0.0015086 0.0071031 0.020298
0.17578 -0.0030286 0.00030653 -0.00069162 -0.0015637 0 -0.0012143 -0.0089104 0.0022633 -0.0087543 0.0040001 0.005886 -0.19066 0.008833 -0.00019466 0.0026912 -0.0054166 -2.7982e-05 0.0080013 -0.015506 -0.0036409 0.015388 0.026842 -0.0066494 -0.0051447 -0.00015426 -0.0011539 -0.00058923 -0.00086274 -0.0018314 0.0053757 0.0075074 -0.006441 -0.0020224 0.0044624 -0.0011541 0.0068499 0.0097171 0.012578
0.17969 -0.0028131 0.00047065 0.00048015 0.00098272 0 0.00066067 -0.007687 0.003097 -0.010269 0.0050024 0.0035152 -0.15855 -6.9147e-05 0.0027288 0.0011986 0.0027879 0.00061153 0.0015791 -0.014995 -0.0024054 0.014692 0.02333 -0.0055023 -0.0084878 0.00087262 -0.0014607 0.00010002 -0.00018353 -0.0068275 0.0040641 0.0049136 -0.0012712 -0.0026916 -0.0034983 0.0057476 0.010839 0.01247 0.0042451
0.18359 -0.002239 0.00030272 0.00042199 0.0023927 0 0.001634 -0.0052892 0.0023245 -0.0095376 0.0038103 0.00072365 -0.13006 -0.004224 0.0036386 0.00028675 0.012797 -0.0002406 -0.0045599 -0.012888 -0.0016055 0.015458 0.024248 -0.0034087 -0.0068782 0.0011442 -0.0012023 0.00071793 0.00055966 -0.0063076 0.0020339 0.00013956 0.0042793 -0.0036242 -0.0078747 0.0095314 0.012937 0.014939 -0.0028165
0.1875 -0.0013759 0.00018856 -0.00022512 0.0012976 0 0.0022218 -0.0014572 0.00092212 -0.0068588 -0.00024018 -0.0012795 -0.12811 -0.0024201 0.0022546 0.00050104 0.023474 -0.0027169 -0.0089961 -0.0097416 -0.00061911 0.017556 0.029418 -0.0018842 -0.00038189 0.00074486 -0.00053855 0.00092486 0.00087388 -0.0019487 0.00038012 -0.0045004 0.0071916 -0.0046397 -0.0079664 0.0075992 0.013099 0.016982 -0.0074513
0.19141 -0.00039848 0.00047691 -0.0002699 -0.00099126 0 0.0030108 0.0031375 -3.1496e-06 -0.0032365 -0.0052026 -0.0021838 -0.15621 0.0059723 -0.00054696 0.0023178 0.033565 -0.0042025 -0.010345 -0.0061474 0.0013026 0.020708 0.038035 -0.0018381 0.010361 0.00021896 5.1651e-05 0.00083631 0.0006496 0.0012916 -0.00065925 -0.0072052 0.0067234 -0.0047779 -0.0036549 0.0019873 0.011574 0.018546 -0.0086399
0.19531 0.00044531 0.0010352 0.00078291 -0.0020056 0 0.004001 0.0070833 -0.00046668 0.00040884 -0.0084954 -0.0027295 -0.19233 0.020194 -0.0032975 0.0063397 0.040524 -0.0020628 -0.0061726 -0.0026613 0.0032237 0.023955 0.047053 -0.0027696 0.022624 -5.4885e-05 0.00021406 0.00074161 0.00021864 0.00071185 -0.0016006 -0.0074583 0.0046591 -0.0030957 0.0032829 -0.0024147 0.0097371 0.019939 -0.0046365
0.19922 0.00099949 0.0013586 0.0023381 -0.0007686 0 0.0047861 0.0092946 -0.0013462 0.0037273 -0.0091976 -0.0037881 -0.2075 0.03377 -0.0048362 0.011079 0.044585 0.0031294 0.0010038 0.00076466 0.0028394 0.026117 0.053148 -0.0032136 0.032283 -0.00014514 -9.4521e-08 0.0007252 -7.0778e-05 -0.0016281 -0.0030325 -0.0057889 0.0032538 0.00022204 0.0083732 -0.0020359 0.0092881 0.021726 0.0019049
0.20313 0.0013309 0.0011203 0.0033772 0.0012844 0 0.0051066 0.0097559 -0.0030382 0.0066967 -0.0082676 -0.0053709 -0.19139 0.04363 -0.0048697 0.015676 0.046236 0.0075504 0.0095393 0.0042142 -0.00076983 0.026738 0.05544 -0.0019339 0.037957 -0.00029202 -0.00026439 0.00062208 -0.00021605 -0.0016254 -0.0050133 -0.0032069 0.0030932 0.0036582 0.010014 0.0026304 0.010629 0.024033 0.0095014
0.20703 0.0016498 0.00053345 0.0033265 0.00199 0 0.0049722 0.0091564 -0.0047102 0.0090288 -0.0067987 -0.0065655 -0.15961 0.047344 -0.0038706 0.019354 0.046109 0.0076239 0.017789 0.0076585 -0.0050752 0.02554 0.053558 0.0011315 0.038833 -0.0005147 -0.00033763 0.00030022 -0.00043593 0.0021929 -0.0069414 -0.00083857 0.0030122 0.005426 0.0072574 0.0079345 0.013847 0.02685 0.016729
0.21094 0.002055 0.00011501 0.0022915 0.00077858 0 0.0043005 0.0079653 -0.0050537 0.0099532 -0.0046212 -0.006363 -0.1364 0.041805 -0.0025831 0.020984 0.045283 0.0035449 0.023171 0.010798 -0.0057598 0.022253 0.047547 0.0047987 0.034328 -0.00059717 -0.0002728 -0.00010972 -0.00077198 0.0069292 -0.007861 0.00035781 0.001872 0.0048512 -0.00044339 0.010361 0.018603 0.029916 0.021475
0.21484 0.0023512 0.00012935 0.00069017 -0.00088249 0 0.0027705 0.0060805 -0.0036424 0.0086613 -0.00095992 -0.0044691 -0.13197 0.028099 -0.0016086 0.020104 0.045412 -0.00086864 0.023361 0.012345 -0.0010313 0.01771 0.039935 0.0073959 0.02686 -0.00041875 -0.00029384 -0.00032131 -0.00096995 0.0080181 -0.0069702 5.3862e-05 3.1902e-06 0.0028046 -0.0099403 0.0090215 0.022931 0.032151 0.022086
0.21875 0.0021606 0.00034927 -0.001105 -0.0012211 0 0.0003097 0.0033461 -0.0013263 0.0049802 0.0037472 -0.0013999 -0.13785 0.011516 -0.0012402 0.017767 0.04663 -0.0019109 0.019517 0.011505 0.0059664 0.013113 0.032952 0.0078342 0.019386 -0.00016427 -0.00051217 -0.00020939 -0.00081494 0.0035079 -0.0041007 -0.0010628 -0.0013219 0.0008716 -0.017751 0.0054854 0.025531 0.032926 0.019727
0.22266 0.0012655 0.00037722 -0.0027664 -1.532e-06 0 -0.0023404 9.9385e-05 0.00072514 -0.00035887 0.007276 0.0019746 -0.14238 -0.0049381 -0.0013966 0.014612 0.048609 0.00052749 0.012554 0.0077593 0.0096793 0.0090462 0.027429 0.0063172 0.013165 -0.00012643 -0.00079306 3.064e-05 -0.00047554 -0.0040211 3.1515e-05 -0.0015751 -0.0016308 0.00010965 -0.02224 0.0018353 0.025857 0.031909 0.015279
0.22656 -0.00012866 0.00011466 -0.0038922 0.0014819 0 -0.0038699 -0.0030329 0.0021501 -0.0060435 0.007318 0.0048292 -0.14637 -0.018286 -0.0015806 0.011339 0.050786 0.0032588 0.0037019 0.0007765 0.0073663 0.0060079 0.023908 0.004156 0.0091811 -0.00034491 -0.00089708 6.5256e-05 -0.00035489 -0.0092879 0.0039957 -0.00040437 -0.0019877 0.00044539 -0.02217 -0.00081419 0.023604 0.028909 0.0098501
0.23047 -0.00148 -0.00017495 -0.0041181 0.0019733 0 -0.0034815 -0.0057454 0.0034061 -0.010724 0.0037974 0.0064914 -0.16025 -0.023693 -0.0010753 0.0090634 0.051387 0.003382 -0.0044049 -0.0096306 0.0016048 0.0045788 0.02246 0.0026859 0.0081885 -0.00054233 -0.00073381 -0.00024736 -0.00056429 -0.0081392 0.0062683 0.0021384 -0.0036849 0.0010107 -0.016598 -0.0022688 0.018785 0.023839 0.0057034
0.23438 -0.0022895 -0.00024185 -0.0033974 0.0014457 0 -0.0017281 -0.0080875 0.0047893 -0.013357 -0.00075118 0.0065473 -0.18678 -0.022974 0.00047573 0.0078082 0.049597 0.0012136 -0.0097251 -0.02047 -0.0025985 0.0039353 0.021336 0.0020493 0.0082587 -0.00045664 -0.00046506 -0.00072507 -0.00067531 -0.00053954 0.0060286 0.004366 -0.0063286 0.00093153 -0.0095208 -0.002523 0.013572 0.018343 0.0039408
0.23828 -0.0024373 -0.00016166 -0.0020881 0.0007096 0 -9.861e-05 -0.0097291 0.0057643 -0.013326 -0.0033217 0.005135 -0.21145 -0.018509 0.0024894 0.0071877 0.045742 -0.00051966 -0.01198 -0.029771 -0.0029576 0.0035497 0.019888 0.00097987 0.0084485 -0.00017925 -0.00035663 -0.0010497 -0.00015308 0.0091319 0.0036205 0.0044781 -0.0076665 -4.9586e-05 -0.0031831 -0.0016552 0.0090623 0.013339 0.0043096
0.24219 -0.0021802 -0.00018338 -0.00070205 0.00024222 0 0.00034876 -0.0095072 0.0054681 -0.010591 -0.0030131 0.0030766 -0.21399 -0.012249 0.0035854 0.006873 0.040381 -0.00013705 -0.011163 -0.035973 -0.0017614 0.0030996 0.017866 -0.0019288 0.0082709 -8.794e-05 -0.00052413 -0.0010646 0.00094596 0.014682 0.00030794 0.0020645 -0.005687 -0.0014026 0.00093637 -0.00038401 0.0060156 0.0094804 0.0063814
0.24609 -0.0018436 -0.00031807 0.00040906 -0.00018842 0 -8.17e-05 -0.0062522 0.0037829 -0.0058921 -0.0015229 0.0013995 -0.18992 -0.0067311 0.0026706 0.0064179 0.034657 0.00089883 -0.0075317 -0.037045 -0.0026058 0.0023217 0.015349 -0.0063951 0.0074993 -0.00043524 -0.00081338 -0.00088084 0.0018448 0.012261 -0.0025585 -0.0014715 -0.00092226 -0.0021064 0.0013834 -0.00012114 0.0052517 0.0075048 0.0092969
0.25 -0.0015228 -0.00022346 0.0011301 -0.00079021 0 -0.00019713 -0.00034238 0.0016538 -0.00065819 -0.0012442 0.00046615 -0.15782 -0.0042252 0.00013093 0.0056622 0.031277 -0.00029782 -0.0024866 -0.031723 -0.0058804 0.0016682 0.013771 -0.0098572 0.0072771 -0.0010541 -0.00092826 -0.00071366 0.00176 0.0035144 -0.0043807 -0.0039559 0.0035745 -0.0013202 -0.0012872 -0.0018346 0.007013 0.0075676 0.011216
0.25391 -0.0010695 0.00040946 0.0014647 -0.0011242 0 0.00074396 0.0057886 0.00021391 0.003672 -0.0030241 -0.00039245 -0.14241 -0.0031049 -0.0021466 0.0052343 0.030866 -0.0043762 0.0024387 -0.023146 -0.0081537 0.0019332 0.0141 -0.0091176 0.0086525 -0.0015053 -0.00069451 -0.00064648 0.00076232 -0.0049232 -0.0055366 -0.0040591 0.0048006 0.00086892 -0.0040955 -0.0046848 0.010027 0.0083805 0.011688
0.25781 -0.00033668 0.0013971 0.0014851 -0.00061257 0 0.0022717 0.0091798 -0.00031398 0.0065515 -0.0057182 -0.0021597 -0.15065 -0.0018644 -0.0022786 0.0056855 0.033237 -0.008349 0.0067394 -0.01319 -0.0060795 0.0035979 0.016648 -0.0031661 0.011954 -0.0014911 -0.00022738 -0.00056502 -0.00018104 -0.0060827 -0.0068259 -0.0021663 0.00248 0.0032049 -0.0056465 -0.0061572 0.013727 0.0092592 0.010881
0.26172 0.00059605 0.0021016 0.001395 0.00043765 0 0.003269 0.0086999 -0.00070835 0.0086116 -0.0076003 -0.0049057 -0.16648 0.0011002 -0.00019328 0.007546 0.037794 -0.008307 0.010052 -0.0038559 -0.00033029 0.0070222 0.021449 0.0052897 0.017221 -0.0010888 0.00014709 -0.00030297 -0.0001279 0.0016347 -0.0085868 8.1574e-05 -0.00077374 0.0039725 -0.0048112 -0.00412 0.017554 0.0095497 0.0091914
0.26563 0.0014396 0.0019877 0.0014681 0.00079818 0 0.003129 0.005904 -0.0017583 0.010857 -0.0078791 -0.0073456 -0.16983 0.0086381 0.0020508 0.011752 0.042396 -0.0035641 0.012023 0.0011857 0.004869 0.012548 0.027838 0.01126 0.023605 -0.0006021 0.00015585 0.00017483 0.00086849 0.012615 -0.010209 0.0010513 -0.0019221 0.0023314 -0.00063484 0.00092531 0.020701 0.0082991 0.0078635
0.26953 0.001913 0.0011163 0.0017637 -0.00036617 0 0.0022101 0.0034511 -0.0033208 0.01336 -0.0068573 -0.0078012 -0.1593 0.019691 0.0019708 0.017363 0.043658 0.0022156 0.013039 0.00079384 0.0060023 0.018494 0.033079 0.010997 0.028249 -0.00026302 -0.00019475 0.00073575 0.0017709 0.018303 -0.010476 0.00016656 -0.00014967 -0.000836 0.0043902 0.0057559 0.022703 0.0058269 0.0082084
0.27344 0.0019222 5.4482e-05 0.0019422 -0.0022896 0 0.0012114 0.0026613 -0.0044362 0.014741 -0.005009 -0.0057112 -0.15307 0.031436 -0.0010733 0.023013 0.040635 0.0043118 0.013299 -0.0038275 0.0035426 0.023354 0.035625 0.0047594 0.029679 -0.00012075 -0.00062265 0.0011964 0.0015788 0.01431 -0.0085021 -0.0018983 0.0027429 -0.0034883 0.0082429 0.0069949 0.023458 0.0028799 0.01018
0.27734 0.0015394 -0.00066472 0.0015479 -0.0031188 0 0.00034274 0.0026603 -0.0042943 0.01313 -0.0023384 -0.0021757 -0.16707 0.041456 -0.0051953 0.02759 0.033093 0.0014034 0.012826 -0.011553 0.0008114 0.025999 0.034505 -0.0034698 0.02707 -0.00015438 -0.00079863 0.0014451 0.00032168 0.0039768 -0.0045407 -0.0037947 0.004257 -0.0040714 0.0097449 0.0041498 0.022833 3.7078e-05 0.013459
0.28125 0.0008575 -0.00092178 0.00057741 -0.001842 0 -0.00070325 0.0017887 -0.0029643 0.0079024 0.001254 0.0010149 -0.19441 0.046607 -0.0075682 0.029705 0.021317 -0.0033282 0.011564 -0.020718 8.1191e-05 0.025139 0.028824 -0.0089927 0.019805 -0.00035967 -0.00059916 0.0014481 -0.00098226 -0.0049375 2.9286e-05 -0.0043347 0.0033205 -0.0027831 0.0078408 0.00021088 0.020662 -0.0019863 0.017363
0.28516 -7.7528e-05 -0.00087294 -0.00034899 0.00046599 0 -0.0020359 -0.00045724 -0.001206 0.00056837 0.0052376 0.0028479 -0.20947 0.041837 -0.0067742 0.027205 0.0083184 -0.0054533 0.0093124 -0.027709 0.0004973 0.019195 0.018424 -0.0095333 0.0088242 -0.00065803 -0.00016977 0.0011805 -0.0013239 -0.0071985 0.0035711 -0.0031063 0.00070989 -0.0012487 0.0031013 -0.0009543 0.01677 -0.0021281 0.019744
0.28906 -0.0011731 -0.00058629 -0.00057075 0.0016186 0 -0.0030844 -0.0030587 0.00024759 -0.006149 0.0084148 0.0035833 -0.19351 0.030634 -0.0037181 0.021783 -0.0017675 -0.0034263 0.0066516 -0.031285 -6.2418e-05 0.010654 0.0068142 -0.0060882 -0.0017452 -0.00079739 0.00023389 0.00061698 -0.00061202 -0.0039572 0.0052509 -0.00063532 -0.0021162 -0.00093064 -0.0007361 0.0018991 0.012322 -0.00095527 0.019767
0.29297 -0.0021721 1.6542e-05 -0.00015242 0.00059852 0 -0.0030259 -0.0048099 0.001096 -0.010291 0.0097393 0.0039576 -0.15503 0.01565 -0.00042616 0.01462 -0.0072165 0.00056102 0.0040028 -0.031376 -0.001803 0.00094037 -0.004293 -0.0013091 -0.0098626 -0.00049681 0.00045703 -0.00016114 0.00038854 -0.00023378 0.0054408 0.0019151 -0.0041827 -0.001847 -0.0017304 0.0062671 0.0080918 0.0011609 0.017391
0.29688 -0.002705 0.00083965 0.00013115 -0.0013218 0 -0.0016809 -0.0055587 0.0013058 -0.011901 0.0091066 0.004192 -0.12355 -7.4646e-05 0.0018445 0.0070487 -0.0068598 0.0034497 0.0018201 -0.028294 -0.0025245 -0.0084725 -0.013335 0.0027069 -0.013787 0.00022604 0.00051239 -0.00086666 0.00090433 0.00062473 0.0051523 0.0033552 -0.0050853 -0.0028021 0.001665 0.0082259 0.0048963 0.0038064 0.012885
0.30078 -0.0025288 0.0014061 -0.0002671 -0.0018921 0 0.00014414 -0.0058949 0.00086748 -0.012391 0.0072702 0.0039656 -0.12278 -0.010831 0.0032659 0.0015076 0.0004384 0.0044303 0.0010075 -0.023074 -0.00042949 -0.015119 -0.017992 0.0053237 -0.010999 0.00092654 0.00047769 -0.0010928 0.00082985 -0.00053848 0.0050213 0.0030934 -0.0044948 -0.0027386 0.011306 0.0060185 0.0043624 0.0063483 0.0072316
0.30469 -0.0017417 0.0011861 -0.00085815 -0.00023579 0 0.0012777 -0.0058924 -7.2425e-05 -0.012757 0.005014 0.0032198 -0.15033 -0.012349 0.0044707 -0.00017376 0.011008 0.0049603 0.0019867 -0.018546 0.0032405 -0.017748 -0.018356 0.0067427 -0.002856 0.0010572 0.0003791 -0.00060423 0.00058557 -0.0012412 0.0047547 0.0014371 -0.0021909 -0.001725 0.024165 0.0015357 0.0072584 0.0083334 0.0028673
0.30859 -0.00074268 0.00020582 -0.00054527 0.0022812 0 0.0011361 -0.0047136 -0.00094958 -0.012432 0.0024866 0.0025894 -0.18293 -0.0064391 0.0053336 0.0012739 0.021113 0.0061225 0.0042111 -0.016002 0.0050751 -0.017465 -0.016405 0.0070694 0.0074226 0.00049319 0.00020591 0.00039036 0.00046985 -0.0011214 0.0035232 -0.00061143 0.0012426 -0.00063767 0.036024 -0.0016011 0.012621 0.0099201 0.00072273
0.3125 6.2055e-05 -0.0007836 0.00099822 0.0035241 0 9.0625e-05 -0.001751 -0.00097973 -0.0099578 -0.0006377 0.0027258 -0.19948 0.0049358 0.0049832 0.0050554 0.028655 0.006789 0.007188 -0.015998 0.0030748 -0.01519 -0.013487 0.0061699 0.017716 -0.0002926 1.7727e-05 0.0012728 0.00031858 -0.002067 0.00091377 -0.0019351 0.0041354 -7.9116e-05 0.044039 -0.0013839 0.01957 0.011263 0.0010811
0.31641 0.00055359 -0.00090949 0.0025938 0.0027209 0 -0.00097221 0.0020792 0.00012676 -0.0047405 -0.0043854 0.0032366 -0.19785 0.018922 0.0029624 0.010008 0.031782 0.0049108 0.010274 -0.018795 -0.0010949 -0.012121 -0.01111 0.0042137 0.025784 -0.00064686 -3.3028e-05 0.0014149 -0.0001752 -0.0047469 -0.0024694 -0.0019004 0.0047129 0.00019087 0.045419 0.0010237 0.026937 0.01257 0.0038972
0.32031 0.00092771 -2.5155e-05 0.0025653 0.000985 0 -0.0013305 0.0046765 0.0016559 0.0018831 -0.0079005 0.0026464 -0.1907 0.02813 9.6903e-05 0.01316 0.028309 0.00040178 0.011812 -0.0242 -0.0037634 -0.010762 -0.012097 0.0020148 0.027276 -0.00035288 0.00014903 0.00066012 -0.00094401 -0.0063006 -0.0053385 -0.00064337 0.0026767 0.00077541 0.035158 0.0028073 0.031481 0.014076 0.0080248
0.32422 0.0014401 0.0010905 0.00060125 -0.00011816 0 -0.00075563 0.0046569 0.0022961 0.0073758 -0.009662 -0.00024036 -0.18867 0.029791 -0.0020109 0.013348 0.022391 -0.003945 0.01148 -0.029795 -0.0029852 -0.011519 -0.015864 0.00066329 0.023633 0.00019266 0.00042415 -0.00052285 -0.0014984 -0.0027288 -0.0066998 0.0010693 -0.00027645 0.0018165 0.018658 0.0023237 0.032132 0.015511 0.011038
0.32813 0.0021192 0.0014489 -0.0016441 -0.00018583 0 0.00054443 0.0027944 0.0012512 0.0098495 -0.0084382 -0.0048368 -0.19047 0.024163 -0.0023643 0.010682 0.016195 -0.0048922 0.0094391 -0.034514 -0.00023439 -0.013863 -0.021525 0.0008172 0.016003 0.00043209 0.00045191 -0.0013783 -0.0014201 0.0062588 -0.0065795 0.0022808 -0.0018036 0.0028178 -0.00073798 0.00034214 0.028834 0.016568 0.01213
0.33203 0.0027146 0.0007838 -0.002153 -3.1707e-05 0 0.002062 0.0013095 -0.00097293 0.0093154 -0.004332 -0.0087813 -0.18859 0.012394 -0.0013705 0.0056345 0.011617 -0.002054 0.006051 -0.03743 0.0016106 -0.017025 -0.028004 0.0023192 0.0057415 0.00023928 -1.4511e-05 -0.0014338 -0.00081168 0.015617 -0.0058326 0.0023538 -0.0010025 0.0032205 -0.01964 -0.0013222 0.021937 0.016971 0.01085
0.33594 0.0029065 -0.00024459 -0.0007834 -0.0003922 0 0.0031133 0.0016425 -0.0029033 0.0072801 0.00088435 -0.0096812 -0.18087 -0.002509 -0.00029113 -0.00054583 0.011126 0.0015635 0.0021601 -0.037204 0.0014559 -0.019368 -0.033306 0.0043314 -0.0049608 1.1266e-05 -0.00083325 -0.000827 -0.0001804 0.019003 -0.0052286 0.0013031 0.0007908 0.0029477 -0.032685 -0.0020368 0.012432 0.016277 0.0070344
0.33984 0.0025562 -0.00074958 0.0003841 -0.00097854 0 0.0031326 0.0030455 -0.0032719 0.0052504 0.004588 -0.0070542 -0.17371 -0.013426 -4.36e-05 -0.0049354 0.015021 0.0024549 -0.00032051 -0.033161 0.0007082 -0.018618 -0.034778 0.0057046 -0.012877 0.00017134 -0.0015072 -0.00012507 9.8746e-05 0.014574 -0.0046876 -0.00022668 0.0013154 0.0022892 -0.035024 -0.0029305 0.0036484 0.014577 0.0025981
0.34375 0.0017713 -0.00045647 -0.00078177 -0.00093976 0 0.0021214 0.0034434 -0.0019521 0.0036214 0.0049671 -0.0026816 -0.17421 -0.017719 -0.00059496 -0.006465 0.020632 -6.4309e-05 -0.00065135 -0.02631 0.00099752 -0.015044 -0.032505 0.0053872 -0.017418 0.00064528 -0.0015802 0.0001837 0.00011553 0.0064707 -0.0034076 -0.0013596 -0.00046759 0.001403 -0.028767 -0.0052567 -0.0024712 0.012632 -0.00058279
0.34766 0.00077855 0.00018052 -0.0039872 -8.9816e-06 0 0.00080985 0.0015655 0.00010602 0.0018427 0.0024303 0.00088819 -0.18185 -0.014771 -0.0013344 -0.0048565 0.026303 -0.0034663 0.0014477 -0.017166 0.0019297 -0.0092713 -0.026813 0.0029796 -0.018518 0.00089549 -0.0010442 6.6849e-05 0.00019982 0.00051688 -0.00079677 -0.0015446 -0.0034556 0.00016837 -0.015561 -0.008471 -0.0051518 0.010945 -0.0016261
0.35156 -0.00021025 0.00061309 -0.0064774 0.0011332 0 0.00015193 -0.0018967 0.0017272 -0.00057798 -0.00045764 0.0022536 -0.1896 -0.0048632 -0.0017136 -0.00019243 0.030344 -0.0046762 0.0060276 -0.0063766 0.0016822 -0.0022987 -0.018381 -0.00064038 -0.016451 0.00047792 -0.00035163 -0.00011727 0.00044965 -0.0012396 0.0026538 -0.00089321 -0.0054702 -0.0014119 0.0023002 -0.010289 -0.004005 0.010028 0.00010635
0.35547 -0.00099998 0.00081291 -0.0056314 0.0016548 0 0.00047801 -0.0050991 0.0023127 -0.0033637 -0.00078903 0.0018541 -0.19194 0.0094132 -0.001404 0.0066025 0.03015 -0.0028362 0.012743 0.0046708 -0.00035717 0.0029095 -0.0091152 -0.0032568 -0.012086 -0.00048169 4.9919e-06 -2.4072e-05 0.00059056 -0.0016513 0.0054309 -3.5816e-05 -0.0051062 -0.0028427 0.019928 -0.0088398 0.00072694 0.010749 0.0049545
0.35938 -0.0013508 0.0011917 -0.0014931 0.0014611 0 0.0011748 -0.0066546 0.0020218 -0.005657 0.0023604 0.00112 -0.18994 0.021483 -0.00010684 0.012771 0.027186 0.00044646 0.019412 0.013949 -0.0023346 0.0041866 -0.0017641 -0.0024722 -0.0078984 -0.0013898 -6.1152e-05 0.00032744 0.00032208 -0.0048203 0.0060665 0.00040456 -0.0025976 -0.0033776 0.032782 -0.004714 0.0055993 0.012472 0.010242
0.36328 -0.0010348 0.001992 0.0034052 0.0011004 0 0.0013501 -0.0062843 0.0014337 -0.0067138 0.0070305 0.0011178 -0.18804 0.028889 0.0023207 0.017222 0.023168 0.0029869 0.024915 0.020384 -0.0019091 0.0013337 0.0027557 0.0023149 -0.00484 -0.0017274 -0.00020119 0.00057113 -0.00027873 -0.012146 0.0043591 0.00029827 0.00082349 -0.0026583 0.039883 -0.00074482 0.0088872 0.014471 0.014367
0.36719 -4.6962e-05 0.0029048 0.0065907 0.0009387 0 0.00086579 -0.004218 0.0011178 -0.0063121 0.0098222 0.0018864 -0.18797 0.030224 0.0053246 0.01929 0.01953 0.003651 0.028416 0.023116 0.00065717 -0.0053984 0.0039334 0.0087419 -0.0035177 -0.0014491 -3.557e-05 0.00033843 -0.00077963 -0.021967 0.001662 6.4008e-05 0.0040595 -0.001012 0.040864 0.00036472 0.0094041 0.016098 0.016143
0.37109 0.0012384 0.0033653 0.0077004 0.00076579 0 0.0005968 -0.00059438 0.00137 -0.0045868 0.0085669 0.0027511 -0.18753 0.024447 0.0074818 0.018391 0.018205 0.0023637 0.028897 0.020945 0.0020864 -0.015139 0.0013899 0.012605 -0.0044989 -0.00087102 0.0004396 -0.00038754 -0.00080917 -0.032013 -0.00011383 0.00026945 0.0065759 0.0009187 0.035763 -0.001715 0.005874 0.016405 0.014151
0.375 0.0022132 0.0031625 0.0079438 0.0003345 0 0.0015294 0.0041654 0.0021054 -0.0016891 0.0039365 0.0030406 -0.18461 0.013762 0.0073592 0.015083 0.020569 -0.00055203 0.025844 0.013444 -0.00066642 -0.02434 -0.0037681 0.010869 -0.0075033 -0.00026545 0.00087223 -0.0012098 -0.00038569 -0.041024 -1.9497e-05 0.0011257 0.0080622 0.0027034 0.027041 -0.004885 -0.0015404 0.01441 0.0079907
0.37891 0.0024561 0.002643 0.0079983 1.0188e-05 0 0.0035946 0.0086491 0.0028947 0.0022251 -0.0013325 0.0025674 -0.17947 0.0026771 0.004865 0.011107 0.024553 -0.0042742 0.020822 0.0033293 -0.0067568 -0.030371 -0.0092282 0.0041751 -0.011046 0.00034325 0.00096233 -0.0015897 0.00017974 -0.047937 0.001178 0.0022743 0.0082028 0.0041605 0.018216 -0.0065976 -0.01014 0.010929 2.1056e-05
0.38281 0.0020772 0.0022715 0.0070871 0.00047597 0 0.005504 0.010808 0.0031995 0.0066819 -0.0047326 0.0016774 -0.17191 -0.006948 0.0016649 0.007159 0.028652 -0.0069518 0.014616 -0.0078502 -0.011496 -0.032175 -0.013948 -0.003498 -0.014348 0.00099677 0.00079674 -0.001237 0.00062251 -0.0507 0.0017074 0.0030009 0.0070585 0.0049876 0.010724 -0.0058734 -0.018502 0.0065645 -0.0085255
0.38672 0.0016261 0.0020691 0.0043315 0.0016806 0 0.0058244 0.0095583 0.0027351 0.010694 -0.0056507 0.0010011 -0.15851 -0.013601 -7.3871e-05 0.0038241 0.031285 -0.0063922 0.00806 -0.018442 -0.010492 -0.029133 -0.017022 -0.0079191 -0.016659 0.0015381 0.00073245 -0.00033088 0.00087417 -0.047179 0.0003966 0.0027035 0.0054736 0.004704 0.0057499 -0.0036512 -0.025258 0.0020137 -0.016435
0.39063 0.0015901 0.0015894 0.00049372 0.0023779 0 0.0042125 0.006044 0.0016625 0.013021 -0.0051305 0.0010486 -0.1368 -0.015617 0.00039541 0.0016952 0.029588 -0.0022668 0.0025669 -0.025254 -0.0039086 -0.020894 -0.017165 -0.0078113 -0.016674 0.001649 0.0009573 0.00058159 0.00090392 -0.037327 -0.0022321 0.0013141 0.0046175 0.0032263 0.0048892 -0.0016004 -0.028172 -0.0013756 -0.021863
0.39453 0.0019289 0.00047799 -0.0023473 0.0011247 0 0.0015917 0.0029136 0.00038826 0.012738 -0.0044128 0.0017941 -0.11371 -0.01472 0.0017075 0.000337 0.023885 0.0024169 -0.0010069 -0.026988 0.003472 -0.011035 -0.015054 -0.0053857 -0.014447 0.0011777 0.0012296 0.0009444 0.00057684 -0.023622 -0.00436 -0.00057289 0.0047841 0.0014154 0.0070679 -0.00081472 -0.027469 -0.0030517 -0.024824
0.39844 0.0020997 -0.0010061 -0.0030434 -0.0021059 0 -0.00077271 0.0019941 -0.00082243 0.0096817 -0.003896 0.0025404 -0.10655 -0.012327 0.0017249 -0.00065527 0.016051 0.0030492 -0.002689 -0.024289 0.0065104 -0.0018804 -0.011595 -0.0039203 -0.010625 0.00036819 0.0011133 0.00057217 -0.00016846 -0.0088434 -0.0044036 -0.0019709 0.004729 0.00067574 0.010995 -0.0014153 -0.024225 -0.0034467 -0.026108
0.40234 0.0015725 -0.002098 -0.0028027 -0.0054751 0 -0.0022255 0.0026145 -0.0019443 0.0045247 -0.0032989 0.0023329 -0.12969 -0.0091633 -0.00034787 -0.0014772 0.0076477 -0.0023735 -0.0025411 -0.017803 0.0041525 0.0051413 -0.0073807 -0.004786 -0.0057347 -0.00030133 0.00047432 -0.00021244 -0.0010032 0.0060169 -0.0022831 -0.002083 0.002593 0.0016928 0.015761 -0.0028601 -0.019202 -0.0030202 -0.026226
0.40625 0.00035081 -0.0021808 -0.0038023 -0.0067101 0 -0.0028007 0.0023661 -0.002853 -0.0014814 -0.0023674 0.00075497 -0.17701 -0.0058207 -0.0031788 -0.0022717 0.00074259 -0.010608 -0.00072863 -0.0085715 -0.00014932 0.0086478 -0.0030711 -0.0065745 -0.00049026 -0.00051309 -0.00030868 -0.00079972 -0.001248 0.02073 0.00068644 -0.00086861 -0.0021598 0.0035682 0.020284 -0.0042579 -0.013334 -0.0024801 -0.025763
0.41016 -0.0010003 -0.0013338 -0.0064044 -0.0051314 0 -0.0026695 -0.00038809 -0.003031 -0.006899 -0.0011345 -0.001561 -0.21932 -0.0023152 -0.0046341 -0.002856 -0.0013625 -0.015365 0.002187 0.00076423 -0.0021321 0.0077596 0.00053833 -0.0067414 0.0036082 -0.00031869 -0.00067498 -0.00073559 -0.0004335 0.032937 0.003053 0.00084523 -0.0076743 0.0044476 0.022666 -0.0045549 -0.0080301 -0.0032746 -0.024973
0.41406 -0.001836 -0.00025596 -0.008353 -0.0022674 0 -0.0018759 -0.0047838 -0.0019028 -0.010558 0.00033019 -0.0032888 -0.22486 0.0014649 -0.0038674 -0.0030194 0.00015065 -0.012863 0.0051379 0.008128 -0.0007041 0.0050869 0.0035514 -0.0038688 0.0060846 3.1718e-05 -0.00042332 -6.2799e-05 0.0011172 0.037893 0.0043242 0.0019063 -0.010813 0.0031989 0.02274 -0.0029997 -0.003682 -0.0054778 -0.023426
0.41797 -0.0019463 0.00032379 -0.0072129 -0.00043081 0 -0.00069553 -0.0082242 0.00033991 -0.01199 0.0019862 -0.0034403 -0.18724 0.0052919 -0.0020878 -0.002681 0.0041515 -0.0054096 0.0077336 0.012865 0.0015341 0.0018223 0.0061413 0.0014715 0.006836 0.00039585 0.00010794 0.0007108 0.0023722 0.032784 0.0048717 0.0016919 -0.0096763 0.00046652 0.020522 0.00012388 -0.00027974 -0.0088167 -0.020602
0.42188 -0.0016251 0.00018145 -0.0033925 -0.00066031 0 6.4076e-05 -0.0087848 0.0023658 -0.011611 0.0034314 -0.0021695 -0.13399 0.0087864 -0.0013022 -0.0018188 0.0092851 0.00077775 0.0096615 0.014613 0.0013049 -0.00095289 0.0085184 0.0074787 0.0059162 0.00080907 0.00041222 0.00099958 0.0024166 0.021417 0.0049384 0.00056008 -0.0052501 -0.0020072 0.016208 0.003302 0.0022717 -0.012856 -0.016058
0.42578 -0.0012881 -0.00034262 -7.6972e-05 -0.0019803 0 -0.0004273 -0.0067996 0.00252 -0.010389 0.0037291 -0.00060693 -0.10522 0.010722 -0.0023412 -0.00049757 0.013045 0.0015058 0.010544 0.013113 -0.002068 -0.0019087 0.011052 0.012236 0.0035662 0.0012662 0.00033031 0.00056942 0.0012769 0.012991 0.0040052 -0.0005419 -0.00061886 -0.003058 0.010258 0.0047904 0.0041688 -0.016541 -0.0090908
0.42969 -0.0010779 -0.00069443 0.00019055 -0.0025304 0 -0.0020282 -0.0041712 0.00033642 -0.00907 0.002112 8.9944e-05 -0.12035 0.0098414 -0.0040892 0.00084756 0.013523 -0.0016527 0.010621 0.010018 -0.0062289 -0.0012636 0.014002 0.014203 0.0010378 0.0015356 0.00015036 -0.00033321 -9.3012e-05 0.014308 0.0013264 -0.00096328 0.0015805 -0.0029676 0.0043632 0.0041758 0.0058339 -0.018499 -0.00083111
0.43359 -0.00084458 -0.00050279 -0.0015089 -0.0013332 0 -0.0033482 -0.0023439 -0.0027371 -0.0075517 -0.00095275 -0.00043233 -0.16364 0.0064958 -0.0045647 0.0020051 0.011468 -0.0035305 0.010322 0.0067202 -0.0082412 -0.00012264 0.017229 0.012406 -0.00086255 0.0012976 0.00019884 -0.0012192 -0.00069379 0.022622 -0.0029289 -0.00084996 0.0011503 -0.0026718 -0.00045835 0.0028816 0.0074024 -0.018549 0.0069882
0.4375 -0.00043899 0.00023924 -0.0015323 0.00093424 0 -0.0028371 -0.0010861 -0.0043651 -0.0050091 -0.0036788 -0.0016689 -0.20119 0.0012362 -0.0027397 0.0029206 0.0077404 -0.0010205 0.0098788 0.0039805 -0.0072592 0.00080305 0.020538 0.0070261 -0.0016834 0.00049732 0.00040442 -0.0017116 -0.0003663 0.027074 -0.0072593 -0.0007532 9.0568e-05 -0.0023667 -0.0036372 0.0027961 0.0088904 -0.016683 0.013086
0.44141 7.5602e-05 0.0012112 0.0021381 0.0026597 0 -0.00035406 0.00084665 -0.003355 -0.00077283 -0.0043632 -0.0027804 -0.21178 -0.0050502 0.00056098 0.0036 0.0035639 0.0037708 0.0095116 0.0024765 -0.0049211 0.00078799 0.023662 6.1722e-05 -0.0010641 -0.00049014 0.00035472 -0.0017152 0.00019249 0.01831 -0.009754 -0.00081282 0.00059161 -0.0012266 -0.0047386 0.0042229 0.010278 -0.013079 0.016142
0.44531 0.00053502 0.001921 0.0072723 0.0026593 0 0.0024372 0.0041017 -0.00077453 0.0047936 -0.0030036 -0.0030428 -0.20164 -0.0095182 0.0033551 0.004272 0.001824 0.0060387 0.0093756 0.0034449 -0.0034092 -0.0010644 0.025615 -0.0051189 0.0015622 -0.0011141 -0.00018998 -0.0013325 0.00024887 -0.0029052 -0.0095321 -0.00049898 0.0032321 0.0014113 -0.0031472 0.0053785 0.011463 -0.0082474 0.01343
0.44922 0.00092266 0.0019333 0.0094975 0.0010262 0 0.0034537 0.007888 0.0010183 0.01025 -0.001306 -0.0019545 -0.19112 -0.010868 0.0040586 0.0051542 0.0027168 0.0035692 0.0091589 0.0062963 -0.0032754 -0.0035455 0.026025 -0.0057798 0.005131 -0.0010986 -0.00090394 -0.00071105 -0.00020741 -0.026613 -0.0072994 0.00070476 0.0068467 0.004828 -0.00042834 0.0042422 0.012561 -0.0034231 0.0073007
0.45313 0.0013878 0.0011275 0.0069552 -0.001031 0 0.0021069 0.010586 0.000572 0.013939 -0.00088053 0.0006751 -0.19027 -0.0091142 0.0025854 0.0062247 0.0055763 -0.00087507 0.0085972 0.010917 -0.0030773 -0.0058438 0.024603 -0.0019458 0.0091683 -0.00064194 -0.0011145 -1.9476e-06 -0.00054985 -0.042728 -0.0045593 0.0024268 0.0097513 0.0072092 0.0027953 0.00097363 0.013691 0.0010954 -0.00071904
0.45703 0.0019624 -0.00016794 0.0022744 -0.0020676 0 -0.0001583 0.010997 -0.0013487 0.014969 -0.0015326 0.0043917 -0.19007 -0.0047091 0.00021301 0.0073989 0.0094662 -0.0024561 0.0074559 0.017138 -0.0010117 -0.0072088 0.021172 0.0034386 0.013209 -0.00018008 -0.00047135 0.00059609 -0.00029579 -0.048495 -0.0024036 0.0034522 0.010891 0.0072508 0.0059696 -0.0017812 0.014985 0.0051181 -0.0089754
0.46094 0.0023245 -0.0013358 -0.00045734 -0.0013812 0 -0.0012652 0.0090179 -0.002594 0.013473 -0.0016208 0.0078849 -0.17713 0.00098671 -0.0015509 0.008407 0.01246 0.0007749 0.0053653 0.024821 0.0030754 -0.0065179 0.015416 0.0067644 0.016578 1.8949e-05 0.00061428 0.0008612 0.00031283 -0.047111 -0.0011025 0.0028436 0.0099982 0.0053505 0.0084319 -0.0013325 0.016701 0.0085584 -0.0147
0.46484 0.0019757 -0.0018884 -0.00030654 0.00048159 0 -0.00045412 0.0053915 -0.001729 0.0101 -0.00015126 0.0095174 -0.15362 0.0046251 -0.0021561 0.0087447 0.012045 0.0059921 0.0024135 0.033006 0.0071601 -0.0035474 0.0080655 0.0064351 0.018619 1.6034e-05 0.0012542 0.00068384 0.00056978 -0.040704 -0.00063188 0.0010077 0.0071532 0.0030968 0.0098383 0.002226 0.019122 0.011642 -0.015081
0.46875 0.0007396 -0.0018206 -0.00033279 0.0020494 0 0.0011251 0.0011025 0.00066718 0.0054384 0.0018287 0.00851 -0.13888 0.0050891 -0.0023119 0.0083514 0.0085475 0.0084479 -0.0007435 0.040505 0.0085071 0.0004582 0.00051085 0.0034834 0.019436 6.5705e-06 0.0008614 0.00016555 0.00010343 -0.027125 -0.0011576 -0.00054775 0.0026899 0.0016783 0.01041 0.0058314 0.022155 0.014473 -0.010978
0.47266 -0.00093504 -0.0015668 -0.0035768 0.0020018 0 0.00165 -0.0029618 0.0026594 -1.6362e-05 0.0023179 0.0057384 -0.14974 0.0022713 -0.0031391 0.0072414 0.0026276 0.0058924 -0.0036234 0.046406 0.0059356 0.0046502 -0.00633 -0.00016723 0.019082 4.7923e-05 -0.00031908 -0.00046109 -0.00067604 -0.004731 -0.0027009 -0.00066959 -0.0024029 0.00099278 0.010142 0.006326 0.025707 0.016921 -0.0032671
0.47656 -0.0022555 -0.0015812 -0.0088346 0.00029121 0 0.00035149 -0.006052 0.0027533 -0.0055254 0.00082997 0.0031445 -0.18046 -0.0034605 -0.0048588 0.005497 -0.0046753 0.00024906 -0.0057101 0.049775 0.00096527 0.0081066 -0.011518 -0.0036007 0.017682 2.7293e-05 -0.0014337 -0.0010154 -0.00097715 0.021174 -0.0044656 0.00026905 -0.0063845 0.00031409 0.0090053 0.0035595 0.029621 0.018784 0.0067479
0.48047 -0.002737 -0.0019326 -0.011344 -0.0016807 0 -0.0019429 -0.0076386 0.0010314 -0.010058 -0.00066736 0.0020576 -0.20455 -0.010089 -0.0062392 0.0033439 -0.010538 -0.0045523 -0.0058731 0.048191 -0.0032346 0.0090331 -0.012979 -0.0068256 0.015447 -0.00013408 -0.0017701 -0.0014327 -0.00045013 0.039602 -0.0049992 0.00080193 -0.0076578 -0.00047788 0.0063823 0.00050536 0.033305 0.019183 0.015809
0.48438 -0.0025829 -0.0022947 -0.0079779 -0.0021996 0 -0.0037667 -0.0076343 -0.0012711 -0.012806 0.00027796 0.0019776 -0.19863 -0.014543 -0.0055315 0.0012165 -0.013145 -0.0059669 -0.0043962 0.042356 -0.0043564 0.007656 -0.011238 -0.0091565 0.013144 -0.00033226 -0.0013193 -0.0016399 0.00043578 0.043474 -0.0034728 2.3173e-05 -0.0061359 -0.00068361 0.0022542 0.00020416 0.035889 0.017952 0.021162
0.48828 -0.0023971 -0.0023066 -0.0011734 -0.00080646 0 -0.0043184 -0.0064836 -0.0030089 -0.013726 0.0036801 0.0011054 -0.16518 -0.016132 -0.0022654 -0.00080628 -0.012561 -0.0043193 -0.0017789 0.03316 -0.0028301 0.0045951 -0.0071317 -0.0085774 0.011099 -0.00039511 -0.00066621 -0.0014516 0.00084236 0.037473 -0.00082476 -0.0013337 -0.0036646 0.00017474 -0.0032284 0.0026677 0.036792 0.015178 0.022313
0.49219 -0.0025245 -0.0019108 0.0030808 0.0012127 0 -0.0038461 -0.0048954 -0.0038415 -0.013416 0.0065452 -0.0017962 -0.13161 -0.014775 0.0017964 -0.0027051 -0.0092237 -0.0017241 0.0014649 0.021514 -0.0013327 0.00045117 -0.0015291 -0.00354 0.0095299 -0.00032373 -0.00039279 -0.00072617 0.00036326 0.034337 0.00073387 -0.0016569 -0.0027004 0.0014201 -0.0097879 0.0049488 0.035509 0.011021 0.019228
0.49609 -0.0027103 -0.0013398 0.0013556 0.0020379 0 -0.0030038 -0.0033964 -0.0039452 -0.012348 0.0055879 -0.0060341 -0.12601 -0.011075 0.0037678 -0.0045243 -0.0042464 -0.00012056 0.0045151 0.0088128 -0.002222 -0.003878 0.0041884 0.0045171 0.0086587 -0.00034058 -0.00059698 0.00031908 -0.00062078 0.041922 -0.00027489 -0.00031777 -0.0041589 0.0016706 -0.016845 0.004289 0.031254 0.005781 0.012339
0.5 -0.0024249 -0.00082586 -0.003593 0.0011276 0 -0.0020978 -0.0020997 -0.0034233 -0.010327 0.00056236 -0.0094833 -0.1523 -0.0081569 0.0021252 -0.0063181 -0.00077243 -0.00014625 0.005957 -0.0020517 -0.0051949 -0.0070931 0.0074191 0.011155 0.0083907 -0.00063454 -0.00092724 0.0010487 -0.0013276 0.054239 -0.0030375 0.0014107 -0.0064072 0.00027169 -0.022542 0.0010479 0.023608 0.00052715 0.0043725
0.50391 -0.0014801 -0.00039513 -0.0057379 -0.00022832 0 -0.0010189 -0.00084579 -0.0022527 -0.0068699 -0.0052839 -0.01044 -0.18763 -0.0079272 -0.0017059 -0.0079408 -0.00026186 -0.0011605 0.0056679 -0.0099753 -0.0074807 -0.0092201 0.0076117 0.01235 0.0081976 -0.0010667 -0.00099293 0.00085582 -0.0012621 0.05665 -0.0051365 0.0015062 -0.0065425 -0.0019243 -0.025864 -0.0016358 0.014131 -0.0038412 -0.0021109
0.50781 -0.00025879 3.9813e-05 -0.0021789 -0.00027689 0 0.00026661 0.00050616 -0.00072029 -0.002159 -0.0081593 -0.008971 -0.20346 -0.010749 -0.0043843 -0.0091877 -0.0030897 -0.0018613 0.0037245 -0.014641 -0.0065687 -0.010544 0.0047139 0.0083506 0.0077887 -0.0011997 -0.00070576 -0.00021177 -0.00055776 0.040753 -0.005 -0.00067751 -0.0029993 -0.0033589 -0.026369 -0.0010828 0.0037543 -0.006861 -0.0061715
0.51172 0.0006764 0.00045342 0.0038592 0.0012751 0 0.0013806 0.0019286 0.00041123 0.0025623 -0.0070563 -0.0064942 -0.19018 -0.016482 -0.0035612 -0.0098427 -0.0092554 -0.0011316 0.0003634 -0.01606 -0.0028776 -0.011496 -0.0010335 0.0038469 0.0068974 -0.00069507 -0.00027947 -0.0013204 0.00024498 0.013749 -0.0035882 -0.0035372 0.0028297 -0.0032567 -0.023875 0.0021477 -0.0064912 -0.0081607 -0.0072272
0.51563 0.0011372 0.00066513 0.006591 0.0028321 0 0.0017676 0.0032616 0.00043794 0.005793 -0.0041519 -0.0042233 -0.16335 -0.023441 5.7968e-05 -0.0094299 -0.018112 0.0010717 -0.0037756 -0.01478 0.00042453 -0.013213 -0.0088055 0.0037587 0.0051325 0.00029302 9.0495e-06 -0.0015039 0.00066057 -0.007725 -0.0033779 -0.0045797 0.0074992 -0.0021533 -0.018548 0.0047886 -0.014515 -0.0070494 -0.0051335
0.51953 0.0014016 0.0005579 0.0038209 0.0025129 0 0.0012176 0.0042819 -0.00054928 0.0070643 -0.002168 -0.0021749 -0.14786 -0.027986 0.0035135 -0.0083256 -0.026997 0.0033994 -0.0074142 -0.013655 0.00052187 -0.016652 -0.016265 0.0084903 0.0028088 0.0011503 2.5148e-05 -0.00056837 0.0005352 -0.013333 -0.0055325 -0.0026815 0.0082258 -0.0010024 -0.013083 0.0041359 -0.01931 -0.0042588 -0.0026067
0.52344 0.0017649 0.00029247 -0.00097496 0.00016634 0 0.00011971 0.0047283 -0.0015875 0.007324 -0.0016652 0.00032401 -0.15612 -0.029047 0.0044125 -0.0072024 -0.034825 0.0040673 -0.010114 -0.014273 -0.0020527 -0.021883 -0.022518 0.013397 0.00032769 0.0012911 -0.00018492 0.00066183 1.9795e-05 -0.008397 -0.0082552 0.00098085 0.005059 -8.4403e-05 -0.0091595 0.00073125 -0.021226 -0.00053898 -0.0013768
0.52734 0.0021035 0.00022906 -0.0026679 -0.0022944 0 -0.00077765 0.0043712 -0.0016219 0.007886 -0.00096072 0.0034052 -0.17966 -0.02644 0.002877 -0.0066744 -0.041106 0.0026536 -0.011681 -0.017663 -0.0037475 -0.028857 -0.027187 0.013125 -0.0020265 0.00067263 -0.00045651 0.0010862 -0.00059052 -0.0076166 -0.0082919 0.0041275 0.00068047 0.00093553 -0.0078599 -0.0022163 -0.0207 0.003546 -0.0025325
0.53125 0.0019933 0.00059865 2.8188e-05 -0.0025978 0 -0.00085814 0.00318 -0.00040906 0.0089777 0.0016792 0.0062004 -0.19976 -0.020642 0.00074708 -0.0075851 -0.045606 0.00093313 -0.012033 -0.02485 -0.0016152 -0.037376 -0.030139 0.0066086 -0.0039268 -0.00015002 -0.0005774 0.0003713 -0.00099352 -0.020017 -0.0042678 0.0053346 -0.0018454 0.0020036 -0.010269 -0.0020408 -0.018496 0.0072959 -0.0071392
0.53516 0.0012716 0.0012679 0.0035672 -0.0001397 0 -3.033e-06 0.0014508 0.0013367 0.0094483 0.006172 0.0076667 -0.20517 -0.015267 -0.00079594 -0.011353 -0.049006 0.0013681 -0.011526 -0.036417 0.0033472 -0.046531 -0.032293 -0.0021252 -0.0051314 -0.00049444 -0.00037264 -0.00075194 -0.00099737 -0.040567 0.001559 0.0048201 -0.0013162 0.0022225 -0.016853 0.00073382 -0.016727 0.0093442 -0.015549
0.53906 0.00038268 0.0018608 0.0038679 0.0036201 0 0.0013642 -0.00028716 0.0026448 0.0080187 0.01085 0.0077161 -0.20025 -0.013558 -0.0023256 -0.017055 -0.052503 0.0043419 -0.010932 -0.049593 0.0067613 -0.055058 -0.035066 -0.0078757 -0.0061497 -0.00012388 0.00017116 -0.0012461 -0.00064151 -0.056266 0.0051063 0.0035979 0.0011819 0.0007991 -0.024828 0.0028799 -0.016774 0.0095361 -0.024986
0.54297 4.4963e-05 0.0021207 0.0009036 0.0065724 0 0.0025436 -0.0015482 0.0030977 0.0047658 0.014016 0.0073281 -0.19737 -0.016395 -0.0047418 -0.023905 -0.056216 0.0071299 -0.010409 -0.062819 0.005108 -0.062328 -0.038834 -0.0087852 -0.0072931 0.00058941 0.00082448 -0.00078678 -0.00021523 -0.059301 0.0042077 0.0022802 0.0036598 -0.0016146 -0.032818 0.0015888 -0.018947 0.0078188 -0.033945
0.54688 0.00053887 0.0021392 -0.0014307 0.0076166 0 0.0030065 -0.0020989 0.0029989 0.0012266 0.014907 0.0074685 -0.20265 -0.023953 -0.0071961 -0.030944 -0.060027 0.0062829 -0.010002 -0.074503 -0.00051769 -0.067786 -0.043728 -0.0071016 -0.0088321 0.0010335 0.0012153 1.5208e-05 -5.4584e-05 -0.053353 0.0006051 0.00089522 0.0048671 -0.0029705 -0.039553 -0.0027435 -0.023252 0.004274 -0.040982
0.55078 0.0013813 0.0022234 0.00024968 0.0070475 0 0.0027827 -0.0019283 0.0028767 -0.0010234 0.013405 0.0079475 -0.20942 -0.034984 -0.007232 -0.036124 -0.06289 0.0013766 -0.009406 -0.081709 -0.0051182 -0.070384 -0.04929 -0.006031 -0.011076 0.00089446 0.0011068 0.00037518 -0.00022462 -0.04741 -0.0017993 -0.00038289 0.0047655 -0.0016222 -0.043221 -0.0066683 -0.02911 -0.00090521 -0.043688
0.55469 0.0017868 0.0025568 0.005142 0.0057132 0 0.002478 -0.0011025 0.0029306 -0.001794 0.0095898 0.0074366 -0.20568 -0.043931 -0.0034935 -0.037591 -0.06303 -0.0039636 -0.0078684 -0.08293 -0.0045435 -0.07013 -0.053641 -0.0064612 -0.013479 0.00037423 0.00062585 0.00019407 -0.00041068 -0.044992 -0.00069961 -0.00084571 0.0038482 0.0018798 -0.043969 -0.0066481 -0.034177 -0.0064956 -0.041672
0.55859 0.0014772 0.0030062 0.0092257 0.0041553 0 0.0027858 0.00026552 0.0029408 -0.0021613 0.0040985 0.0046881 -0.1878 -0.047855 0.0019086 -0.035594 -0.060109 -0.005399 -0.0051459 -0.079173 0.00037097 -0.067771 -0.055832 -0.0069035 -0.015252 -6.9242e-05 0.00019532 6.1149e-05 -0.00021236 -0.040838 0.0025228 7.679e-05 0.0024385 0.0050316 -0.043173 -0.0022073 -0.037137 -0.011712 -0.036396
0.5625 0.0010009 0.0032563 0.0094813 0.0025602 0 0.0038118 0.0019242 0.0025932 -0.0029756 -0.0013407 -0.00016755 -0.1668 -0.045463 0.0044469 -0.030544 -0.054154 -0.0024279 -0.0011849 -0.071238 0.0045083 -0.063777 -0.055444 -0.0060801 -0.015802 -0.00016715 0.00018766 0.00044629 0.00039483 -0.02822 0.0043038 0.0018555 0.00078236 0.0056304 -0.041691 0.0034663 -0.037289 -0.01617 -0.028868
0.56641 0.0012088 0.0031097 0.0066248 0.001161 0 0.0048359 0.0035017 0.0018031 -0.0037084 -0.0045567 -0.0054194 -0.16022 -0.036166 0.001219 -0.023212 -0.045537 0.00080189 0.0039296 -0.060311 0.0034306 -0.058731 -0.052318 -0.0047431 -0.014538 -4.1726e-05 0.00061071 0.0010656 0.0009272 -0.0082953 0.0023708 0.0029529 -0.00046168 0.003806 -0.04044 0.0059792 -0.034167 -0.019594 -0.020327
0.57031 0.0024014 0.0026542 0.0036884 0.00028872 0 0.0048505 0.0047526 0.0007589 -0.0029946 -0.0047165 -0.0088321 -0.17645 -0.021818 -0.0059327 -0.015971 -0.036296 -0.00028228 0.0094008 -0.049512 -0.0023097 -0.054008 -0.047237 -0.0046075 -0.010534 -1.1936e-05 0.0011239 0.0011955 0.00081306 0.0089925 -0.0021885 0.0021776 -0.00033979 0.0017315 -0.040454 0.0031828 -0.027589 -0.02193 -0.013361
0.57422 0.0039972 0.0021634 0.0025237 -9.8289e-06 0 0.0034704 0.0057713 -0.00022942 -0.0003158 -0.0033615 -0.0090972 -0.20594 -0.0095917 -0.011626 -0.011068 -0.029415 -0.0056401 0.013823 -0.041857 -0.0077569 -0.05077 -0.043008 -0.0059153 -0.0056012 -0.00024293 0.0013555 0.00058402 -1.4055e-06 0.013608 -0.0060251 -1.9009e-05 0.0014301 0.0013448 -0.040822 -0.0032139 -0.02042 -0.024212 -0.0090302
0.57813 0.005033 0.001867 0.0022614 -0.00011818 0 0.0013495 0.0068024 -0.00086618 0.0030737 -0.0031184 -0.0066016 -0.22767 -0.0025521 -0.011617 -0.0091813 -0.026071 -0.010246 0.016524 -0.038429 -0.00831 -0.049472 -0.04079 -0.0067835 -0.00093179 -0.00059986 0.0011949 -0.0001336 -0.00089678 0.0046868 -0.0064635 -0.0017503 0.0036479 0.0024921 -0.040729 -0.0091119 -0.01392 -0.026857 -0.0076265
0.58203 0.0049787 0.0018093 0.0010806 -0.00037469 0 -0.00034261 0.0077088 -0.00093075 0.005111 -0.0050056 -0.0030435 -0.22549 -0.002947 -0.0064798 -0.010629 -0.026987 -0.0091004 0.017009 -0.039839 -0.0038195 -0.05038 -0.041398 -0.0052895 0.0022903 -0.00082314 0.000795 -7.5406e-05 -0.0011053 -0.0089715 -0.0034932 -0.0013332 0.0041781 0.0033693 -0.039422 -0.011251 -0.0091535 -0.030153 -0.0092282
0.58594 0.0040852 0.0018816 -0.0012311 -0.00053165 0 -0.00090609 0.0076854 -0.00035018 0.0048384 -0.007142 -0.00024871 -0.19993 -0.01322 -0.0007552 -0.015497 -0.032762 -0.0025117 0.014618 -0.046569 0.0018708 -0.05376 -0.045608 -0.0018981 0.0020799 -0.00080691 0.00035342 0.00085919 -0.0004384 -0.017228 0.00065668 0.0012155 0.0017524 0.002624 -0.035732 -0.0094877 -0.0074807 -0.034292 -0.0139
0.58984 0.0030121 0.0019433 -0.0030294 2.9314e-05 0 -0.00060237 0.0057386 0.00070017 0.0032301 -0.0064855 0.00097888 -0.16582 -0.029824 0.0014221 -0.021781 -0.040803 0.0039906 0.010064 -0.05582 0.0049922 -0.058504 -0.051668 0.00069425 -0.0025944 -0.00068112 -3.8894e-05 0.0017583 0.00051724 -0.017113 0.0034764 0.0042454 -0.0025785 0.000766 -0.029768 -0.0063194 -0.0086836 -0.038494 -0.020445
0.59375 0.002198 0.0019116 -0.002935 0.0014093 0 -0.00022265 0.0016937 0.0017977 0.0020291 -0.0019964 0.0012102 -0.13905 -0.046705 -0.00019841 -0.02757 -0.047916 0.0051136 0.0048607 -0.06419 0.0050652 -0.063183 -0.057089 0.00028684 -0.010076 -0.0006334 -0.00033229 0.0016054 0.0009588 -0.013546 0.0037811 0.0059235 -0.0059426 -0.00054489 -0.023232 -0.0043072 -0.010994 -0.041853 -0.027502
0.59766 0.0016019 0.0017809 -0.0015381 0.0027124 0 -0.00025502 -0.0032101 0.0024808 0.0018506 0.0040807 0.0017304 -0.12511 -0.060557 -0.002596 -0.031967 -0.052354 0.00094753 -0.00015286 -0.069738 0.0041908 -0.067057 -0.0605 -0.0025206 -0.019124 -0.00069078 -0.00039689 0.00038095 0.00063504 -0.012855 0.0019861 0.0056061 -0.0059306 -0.00036144 -0.017355 -0.0038394 -0.013332 -0.04383 -0.034396
0.60156 0.00096843 0.0016064 -0.00056836 0.0027837 0 -0.00051251 -0.0068679 0.0025613 0.0016178 0.0082403 0.0033691 -0.11881 -0.068382 -0.0030212 -0.03426 -0.052596 -0.0035109 -0.0041628 -0.070717 0.0038462 -0.069481 -0.060704 -0.0050158 -0.028258 -0.00070642 -8.7405e-05 -0.00085455 5.4297e-05 -0.016641 -0.00053275 0.0039818 -0.0026697 0.00067826 -0.013442 -0.0032431 -0.014593 -0.043979 -0.040508
0.60547 0.00022101 0.0014742 -0.00060529 0.0015619 0 -0.00048257 -0.0077034 0.0022893 -5.5139e-05 0.0089615 0.0057505 -0.11298 -0.066087 -0.001549 -0.033619 -0.046579 -0.0037374 -0.0058352 -0.064225 0.0031553 -0.06969 -0.056222 -0.0052657 -0.034214 -0.00055017 0.0005245 -0.0010244 -6.4767e-05 -0.022008 -0.0021888 0.0021989 0.001287 0.0013214 -0.014142 -0.00095054 -0.012896 -0.041738 -0.044718
0.60938 -0.00045248 0.0014564 -0.00021212 0.00051706 0 0.00012978 -0.0057565 0.0021972 -0.0030594 0.0078028 0.0075989 -0.10598 -0.058595 -0.00027012 -0.031498 -0.037782 -0.00014846 -0.0057331 -0.053309 0.00052741 -0.069013 -0.049884 -0.0039785 -0.036205 -0.00026965 0.0010508 -0.00011439 0.00047239 -0.026595 -0.001797 0.001035 0.0032298 0.0012194 -0.018431 0.0025464 -0.0089884 -0.038618 -0.047169
0.61328 -0.00083875 0.0015592 0.002319 0.0014252 0 0.0012598 -0.0025305 0.0027006 -0.0055812 0.0073329 0.007843 -0.10126 -0.049459 -0.00056478 -0.02859 -0.028704 0.002883 -0.0043785 -0.040223 -0.0035604 -0.068338 -0.0436 -0.0033485 -0.034746 -3.2972e-05 0.001042 0.00088349 0.0011579 -0.03176 0.00082407 0.00072244 0.0026245 0.0011637 -0.024954 0.0049603 -0.0038416 -0.035506 -0.048016
0.61719 -0.00091869 0.0017085 0.006575 0.0045174 0 0.0027083 0.00023214 0.0037205 -0.005784 0.00825 0.0065134 -0.1014 -0.041496 -0.0017049 -0.02533 -0.021427 0.0019856 -0.0021821 -0.026873 -0.006252 -0.068301 -0.038861 -0.0043652 -0.030536 6.9083e-05 0.00041676 0.0010635 0.0013081 -0.04 0.0044797 0.0011246 0.001362 0.0018237 -0.032373 0.0044301 0.0016336 -0.033035 -0.047378
0.62109 -0.00080765 0.0018006 0.009845 0.0078787 0 0.0042547 0.0017627 0.0046022 -0.0036246 0.0087515 0.0045964 -0.10445 -0.038212 -0.0021044 -0.022028 -0.018773 -0.0018198 0.00039362 -0.015797 -0.0051698 -0.069588 -0.037509 -0.005774 -0.024848 0.00011121 -0.00038261 0.00051476 0.00072855 -0.049763 0.0070412 0.0017602 0.0017974 0.0025954 -0.0386 0.0014346 0.0060761 -0.031884 -0.045337
0.625 -0.00052798 0.0017842 0.0095959 0.0088509 0 0.0054903 0.0025145 0.0044576 -0.00087382 0.0066331 0.003021 -0.10614 -0.041318 -0.0013947 -0.018368 -0.022781 -0.004706 0.0031189 -0.0094241 -0.001309 -0.071666 -0.040016 -0.0058655 -0.020217 0.00019496 -0.0007391 7.3678e-05 -0.00014536 -0.054308 0.0068074 0.0017793 0.0045253 0.0020728 -0.040538 -0.0015716 0.0078799 -0.0318 -0.042126
0.62891 7.4698e-05 0.0017003 0.0060456 0.0062344 0 0.0057931 0.0034334 0.0027987 0.00068956 0.0017166 0.0018234 -0.10416 -0.046909 -0.00076815 -0.013936 -0.030474 -0.0044142 0.0062696 -0.0062674 0.0014743 -0.072656 -0.043609 -0.0048996 -0.017298 0.00025838 -0.00042319 0.00026719 -0.0007174 -0.047119 0.003854 0.00038926 0.0079356 -0.00024932 -0.038385 -0.0024516 0.0076956 -0.031436 -0.038175
0.63281 0.0011436 0.0016477 0.0020702 0.0013028 0 0.004816 0.0050322 6.9935e-05 0.001019 -0.0038844 0.00032588 -0.0989 -0.052344 -0.0013114 -0.0085378 -0.039751 -0.0024581 0.010157 -0.0051971 0.00015939 -0.071146 -0.046467 -0.0051405 -0.015849 0.00010541 0.00018507 0.00068285 -0.00078104 -0.028997 9.402e-05 -0.0022958 0.0097387 -0.0029567 -0.03252 -0.0012962 0.0061741 -0.02997 -0.03351
0.63672 0.0025505 0.0017149 0.00048462 -0.0032034 0 0.0031051 0.0070239 -0.0023973 0.0016782 -0.0076433 -0.0019219 -0.09072 -0.054888 -0.0024727 -0.0020899 -0.048246 -0.0020118 0.01507 -0.0048841 -0.0043608 -0.065781 -0.04675 -0.0082054 -0.01531 -0.00032106 0.00045529 0.00047819 -0.00060389 -0.0092879 -0.0021997 -0.004836 0.0088193 -0.0036889 -0.023659 -6.0433e-05 0.0041524 -0.026664 -0.028131
0.64063 0.003856 0.0019346 0.0014751 -0.0051113 0 0.0019773 0.0086283 -0.003174 0.0040346 -0.0084987 -0.004484 -0.078564 -0.049624 -0.002571 0.0051877 -0.051109 -0.0042074 0.021447 -0.0029334 -0.0080864 -0.053894 -0.041159 -0.012643 -0.01383 -0.00072778 0.00010232 -0.00057774 -0.00053716 0.0010119 -0.0021725 -0.0052648 0.0057557 -0.0012997 -0.013426 -0.00039941 0.0034848 -0.02046 -0.021774
0.64453 0.0045568 0.0022655 0.0027277 -0.0041582 0 0.0024139 0.0091288 -0.0018055 0.0076735 -0.0070228 -0.0063386 -0.06299 -0.037258 -0.00076955 0.011947 -0.046703 -0.0070044 0.028289 0.0014465 -0.0077867 -0.037405 -0.030684 -0.014671 -0.0098354 -0.0006345 -0.00056899 -0.0017409 -0.00062452 -0.0016835 -0.00085774 -0.0027103 0.0019179 0.0029212 -0.0045391 -0.0019858 0.0052325 -0.01276 -0.014756
0.64844 0.0044084 0.0025768 0.0019597 -0.0017757 0 0.0039412 0.0082306 0.00072058 0.010642 -0.0042816 -0.0067269 -0.049491 -0.020653 0.0017841 0.017318 -0.036283 -0.007583 0.034493 0.0073242 -0.003949 -0.019186 -0.017714 -0.011682 -0.0035729 0.00016081 -0.00099471 -0.0020368 -0.00061888 -0.010903 2.7091e-05 0.0016311 -0.0016038 0.0062144 0.0020933 -0.0029972 0.0089993 -0.0050299 -0.0076019
0.65234 0.003561 0.0026519 -0.00083013 0.00019304 0 0.0048083 0.0060827 0.0026644 0.01119 -0.00097187 -0.0056033 -0.045688 -0.0022099 0.0029657 0.020666 -0.021166 -0.0053242 0.039122 0.013706 7.5546e-05 -0.00173 -0.0042855 -0.0050322 0.0043535 0.0012747 -0.00090047 -0.0012866 -0.00033249 -0.016578 -0.00028268 0.0052638 -0.0042172 0.0066129 0.0059966 -0.0021457 0.014198 0.0016528 -0.00086784
0.65625 0.0024301 0.002271 -0.0035917 0.00074566 0 0.0035772 0.0030915 0.0029387 0.0092081 0.0024303 -0.0033343 -0.05255 0.014841 0.0017003 0.02128 -0.0034587 -0.0021841 0.040943 0.019059 0.0015418 0.011576 0.0068401 0.00078625 0.012736 0.0019753 -0.00051578 -0.00027929 0.00010224 -0.014432 -0.0010878 0.0063653 -0.0054533 0.0044174 0.0068595 -6.5875e-05 0.019776 0.0060177 0.0046009
0.66016 0.0014303 0.0013846 -0.0044779 0.0001887 0 0.00063834 -0.00028735 0.0019992 0.0059775 0.0052346 -0.00024228 -0.058704 0.025099 -0.001169 0.018556 0.011837 -0.00047176 0.038161 0.020531 0.00066974 0.014608 0.010935 0.0018962 0.018125 0.0018181 -0.00027956 7.5344e-05 0.0003454 -0.0091741 -0.0011554 0.0051755 -0.0049344 0.0016695 0.00498 0.0013381 0.022968 0.0068838 0.0067407
0.66406 0.00075054 0.00025249 -0.0036747 -0.00028457 0 -0.0019917 -0.0036487 0.0013296 0.0026977 0.0067206 0.003317 -0.046639 0.029176 -0.0039128 0.014185 0.02241 -0.00075715 0.0324 0.018653 -0.0002821 0.0089755 0.0089832 -0.0018904 0.019495 0.0010792 -0.0003854 -0.00034083 0.00019504 -0.0085534 1.9389e-05 0.003516 -0.0029412 0.00031802 0.0021287 0.00080852 0.022949 0.0061467 0.0055563
0.66797 0.00028453 -0.00063278 -0.0029814 0.00042072 0 -0.0025554 -0.0065855 0.0019406 -0.00058535 0.006736 0.0065187 -0.0081882 0.027934 -0.0054896 0.0089942 0.027761 -0.0019659 0.024667 0.01413 0.00022938 -0.0039286 0.001922 -0.0074322 0.016861 0.00051591 -0.00063316 -0.00085491 -0.00020813 -0.01448 0.001865 0.002956 -0.00075354 0.00080659 -0.0011055 -0.0010815 0.01968 0.0049659 0.001097
0.67188 -0.00025725 -0.00086522 -0.0037297 0.00233 0 -0.0012644 -0.008578 0.0033399 -0.0045655 0.0057816 0.0081266 0.044764 0.022653 -0.0059575 0.0038212 0.02795 -0.0029609 0.016124 0.007929 0.0015621 -0.022066 -0.008914 -0.011326 0.010721 0.00064132 -0.00068662 -0.00083593 -0.00051223 -0.020377 0.0034057 0.0034154 6.9897e-05 0.0021359 -0.0042264 -0.0025582 0.013502 0.004493 -0.0063209
0.67578 -0.0011024 -0.00046276 -0.0052806 0.0041437 0 -3.9596e-05 -0.0090333 0.0040359 -0.0093315 0.0043406 0.0073839 0.086519 0.015716 -0.0056256 1.9675e-05 0.023816 -0.0034969 0.0089114 0.0020201 0.00198 -0.041177 -0.020992 -0.012504 0.0028041 0.0012166 -0.00041779 -0.00037494 -0.00046413 -0.017533 0.0040197 0.0034707 -0.00091815 0.0029893 -0.0067411 -0.0022728 0.0056546 0.0065417 -0.015878
0.67969 -0.0021747 9.3783e-05 -0.0056468 0.0041062 0 -0.00050925 -0.0076102 0.003094 -0.013601 0.0023238 0.0048987 0.097431 0.01052 -0.0043402 -0.0016288 0.019276 -0.0037347 0.0048799 -0.0014627 0.00068787 -0.054785 -0.030713 -0.012135 -0.0028102 0.00149 1.3274e-05 -7.4836e-05 -9.3066e-05 -0.0039513 0.0035073 0.0019062 -0.002413 0.0027383 -0.0086075 -0.00026963 -0.00056339 0.011187 -0.024782
0.68359 -0.003048 0.000213 -0.0035694 0.0015354 0 -0.0023412 -0.004639 0.0011275 -0.015407 -0.00054941 0.0023489 0.079936 0.0077559 -0.00191 -0.0014502 0.016387 -0.0034849 0.0038223 -0.0025124 -0.0014797 -0.061184 -0.037281 -0.0116 -0.0044813 0.00096974 0.00036304 -0.00027174 0.00036481 0.013369 0.0017087 -0.001082 -0.0023757 0.0015966 -0.0099312 0.0024104 -0.0036152 0.017075 -0.03141
0.6875 -0.0032019 -0.00033223 7.257e-05 -0.0022813 0 -0.0036492 -0.0011878 -0.00035189 -0.013636 -0.0038759 0.00099269 0.055589 0.0074866 0.00097943 0.00026575 0.016039 -0.0024478 0.0053906 -0.00139 -0.0030843 -0.05988 -0.0405 -0.011037 -0.0015263 -4.2293e-05 0.00052585 -0.00063361 0.00067561 0.025056 -0.0015267 -0.0041221 6.1764e-05 0.00012926 -0.010665 0.0047376 -0.0027549 0.023215 -0.03482
0.69141 -0.002435 -0.0012197 0.0029394 -0.0048768 0 -0.0030122 0.0014839 -0.00057002 -0.0089997 -0.0064537 0.00043463 0.045653 0.0093828 0.002794 0.0030722 0.018737 -0.0010517 0.0089236 0.0013288 -0.0032922 -0.051204 -0.04057 -0.009818 0.0062524 -0.00071291 0.00055706 -0.0005849 0.00074867 0.028066 -0.0057703 -0.0059396 0.0036226 -0.0012323 -0.010721 0.0061995 0.0024094 0.028473 -0.034285
0.69531 -0.0010987 -0.0018501 0.0033176 -0.0046541 0 -0.00095641 0.0027464 -0.00036095 -0.0035823 -0.0073359 -0.00092264 0.05364 0.012205 0.0024493 0.0058184 0.024075 -0.00045137 0.012691 0.0042726 -0.002025 -0.037974 -0.038185 -0.0079053 0.0177 -0.00049449 0.00054977 -1.6459e-05 0.00063583 0.027644 -0.0095598 -0.0063492 0.0058569 -0.0023126 -0.009434 0.0066026 0.011408 0.031119 -0.029078
0.69922 9.647e-05 -0.0018329 0.0015627 -0.0023712 0 0.00062181 0.0029592 -0.001287 0.00059898 -0.0068965 -0.0040379 0.066061 0.014408 0.00054448 0.0074384 0.02935 -0.0012999 0.015188 0.0065976 0.00049125 -0.026736 -0.035152 -0.0062091 0.02851 0.00031766 0.0005526 0.00057533 0.00045722 0.030879 -0.010924 -0.0061083 0.0051765 -0.0030818 -0.0069093 0.0058503 0.020354 0.032428 -0.022461
0.70313 0.00058455 -0.0012598 -0.00047606 -0.00051512 0 0.00039665 0.0029555 -0.0038879 0.0027985 -0.0064833 -0.0079164 0.069417 0.015709 -0.00097786 0.0075517 0.033658 -0.0026852 0.016154 0.0084811 0.0036642 -0.01991 -0.031619 -0.0054938 0.037017 0.00085533 0.00059071 0.00067486 0.00033334 0.038919 -0.0087886 -0.0059722 0.0020586 -0.0035786 -0.0031644 0.0041751 0.027568 0.033475 -0.015956
0.70703 0.00033231 -0.00056498 -0.0013847 -0.0009996 0 -0.0011522 0.0030995 -0.0069094 0.0036284 -0.0068139 -0.010339 0.065474 0.015995 -0.00060951 0.0059443 0.036386 -0.0027295 0.015551 0.010233 0.006045 -0.01922 -0.027593 -0.0052704 0.041959 0.00051501 0.00067957 0.00034836 0.00033367 0.045997 -0.0040776 -0.0059778 -0.0015752 -0.0039178 0.0016833 0.0024114 0.031686 0.035322 -0.010952
0.71094 -0.0002242 -0.00015762 -0.0014626 -0.0033746 0 -0.0024022 0.0028564 -0.0083702 0.0041405 -0.0069035 -0.010003 0.069275 0.015386 0.0012717 0.0024471 0.037148 -0.00047567 0.013664 0.012646 0.0056835 -0.026411 -0.022604 -0.004153 0.041935 -0.0004641 0.000753 0.00013981 0.00043093 0.046011 0.00061703 -0.0055913 -0.0040035 -0.0042512 0.0073781 0.0015973 0.030999 0.039663 -0.0094225
0.71484 -0.00061445 -0.00017857 -0.0020666 -0.005338 0 -0.0022859 0.0013579 -0.0074057 0.0047673 -0.0049422 -0.0078414 0.092378 0.014541 0.0028057 -0.0018886 0.037182 0.0029485 0.011601 0.016214 0.001812 -0.038596 -0.016443 -0.0013928 0.038179 -0.001243 0.00061344 0.00038576 0.00049776 0.039384 0.0027437 -0.0044375 -0.0047663 -0.0046268 0.012893 0.0019997 0.026309 0.046823 -0.01198
0.71875 -0.00071867 -0.00053823 -0.0037969 -0.0050449 0 -0.0012035 -0.0015803 -0.0050286 0.0049585 -0.00039346 -0.0060687 0.12895 0.013739 0.0025415 -0.005789 0.037685 0.0052488 0.0097605 0.020017 -0.0037018 -0.051329 -0.01007 0.002167 0.033128 -0.0011881 6.6753e-05 0.00077077 0.00039384 0.032913 0.0015544 -0.0028208 -0.0044234 -0.0048766 0.017471 0.0025998 0.020208 0.054887 -0.01703
0.72266 -0.00077008 -0.0010869 -0.0055569 -0.002869 0 -0.00036735 -0.0050348 -0.003086 0.0037076 0.0049262 -0.0059129 0.15923 0.012972 0.00091634 -0.0084792 0.039101 0.0050652 0.0080237 0.02308 -0.0072179 -0.062222 -0.0044802 0.0048861 0.027945 -0.00043985 -0.0008097 0.00067448 0.00010413 0.032896 -0.0014806 -0.0015477 -0.003699 -0.004691 0.020671 0.0018804 0.014161 0.062366 -0.023582
0.72656 -0.0010473 -0.0016859 -0.0056054 -0.0008703 0 -0.00050635 -0.0076076 -0.0025261 0.00049625 0.0080874 -0.0064029 0.16718 0.012155 -0.0001409 -0.009241 0.041682 0.0030817 0.0060887 0.024259 -0.0063614 -0.069099 -0.00084032 0.0060477 0.023677 0.00027932 -0.0015628 -6.5842e-05 -0.00020529 0.038817 -0.0038776 -0.001255 -0.0030544 -0.0038662 0.022144 -0.00059277 0.0096086 0.06763 -0.030515
0.73047 -0.0016134 -0.0021462 -0.0035287 -0.0006269 0 -0.001335 -0.0085038 -0.0026912 -0.0040713 0.0074831 -0.0054778 0.15482 0.010912 0.00093522 -0.0067524 0.044998 0.0011189 0.0026349 0.020746 -0.0023773 -0.068803 -0.0022006 0.0065619 0.021423 0.00037144 -0.0016481 -0.00086198 -0.0003059 0.043863 -0.0039454 -0.0018831 -0.002846 -0.0025258 0.021382 -0.0033728 0.0087037 0.06741 -0.035812
0.73438 -0.0023338 -0.0022123 -0.00094405 -0.0017432 0 -0.0021122 -0.0080083 -0.0021983 -0.0084107 0.0040887 -0.0022184 0.13943 0.0093107 0.0038307 -0.0022124 0.047625 0.00034631 -0.0025887 0.013513 0.00088707 -0.064239 -0.0078477 0.0077858 0.02026 -0.0001414 -0.00092868 -0.0009306 -0.00011852 0.041287 -0.0018191 -0.0027644 -0.0033746 -0.0011159 0.019798 -0.0041688 0.010201 0.063246 -0.038942
0.73828 -0.0030541 -0.0017283 -3.8203e-06 -0.0024992 0 -0.0024089 -0.0069728 -0.00038658 -0.010801 0.00043546 0.0021248 0.13707 0.0076515 0.0065491 0.0035106 0.049154 0.00048739 -0.0090316 0.0041575 0.00067203 -0.057427 -0.016317 0.009728 0.019688 -0.0007743 0.00010049 -0.00012377 0.00018943 0.030027 0.00089311 -0.0032298 -0.0044197 -0.00014331 0.018416 -0.0019806 0.012928 0.057145 -0.040015
0.74219 -0.0036681 -0.00086456 -0.001175 -0.0017843 0 -0.0022357 -0.005925 0.0020727 -0.010385 -0.0015253 0.0052812 0.14893 0.0062816 0.0070533 0.0096816 0.049523 0.00055336 -0.015886 -0.0056039 -0.0020524 -0.04999 -0.025944 0.010706 0.019448 -0.0011354 0.00067099 0.00086898 0.00034274 0.014682 0.0023736 -0.0031722 -0.0048541 0.00016789 0.018178 0.00168 0.01589 0.051102 -0.039159
0.74609 -0.0040125 -0.00012632 -0.0026951 -0.00020469 0 -0.0016738 -0.0046981 0.0038018 -0.0076598 -0.0016551 0.0059795 0.16339 0.0058417 0.0048613 0.015345 0.049117 -1.2765e-05 -0.02148 -0.012847 -0.0038101 -0.043905 -0.033809 0.0090313 0.019513 -0.0012557 0.00042117 0.0011825 0.00021782 0.0012044 0.0017606 -0.0030415 -0.0032261 5.0802e-05 0.020533 0.0038413 0.017769 0.048304 -0.036505
0.75 -0.0038042 -2.3528e-05 -0.0024188 0.00066925 0 -0.00073987 -0.0028238 0.0038072 -0.0041313 -0.001202 0.0047877 0.17024 0.0072607 0.0013144 0.019708 0.05008 -0.0010103 -0.022385 -0.013162 -0.0024145 -0.040475 -0.034929 0.0050544 0.020806 -0.0013824 -0.00024956 0.0006116 -3.5694e-05 -0.0067572 -0.00050536 -0.0032686 0.00081357 4.6886e-05 0.027115 0.0026448 0.017673 0.052663 -0.032247
0.75391 -0.0028194 -0.00063377 -0.00017267 -9.3047e-05 0 0.00031065 -0.00014348 0.0020964 -0.0013455 -0.0016099 0.0031581 0.17173 0.01026 -0.0015388 0.023374 0.053697 -0.0019619 -0.018236 -0.0071687 0.00076706 -0.038363 -0.029286 0.0013273 0.023825 -0.0015467 -0.00054598 -0.00024135 -0.00014784 -0.0082154 -0.0031688 -0.003689 0.0055954 0.00060412 0.036931 -0.00087382 0.016666 0.062571 -0.026782
0.75781 -0.0011941 -0.0014607 0.0019253 -0.0020601 0 0.00084769 0.0029902 -0.00043462 6.7361e-05 -0.0036958 0.0019498 0.17929 0.014585 -0.0024342 0.026843 0.060411 -0.0025294 -0.0092063 0.0042718 0.0024696 -0.036639 -0.017499 0.00048577 0.028724 -0.0014503 -5.5063e-05 -0.00062205 -1.2547e-05 -0.0037171 -0.0049873 -0.0036017 0.0082653 0.0016994 0.049285 -0.0035519 0.015513 0.076486 -0.020167
0.76172 0.00050399 -0.0017739 0.001614 -0.0041129 0 0.00040426 0.0059666 -0.0025077 0.00069524 -0.0073573 0.00098274 0.19992 0.019847 -0.0016227 0.030658 0.070297 -0.0024571 0.0040105 0.019735 0.0011314 -0.034331 -0.0008624 0.0028283 0.035436 -0.00082964 0.0008191 -0.00036125 0.00018969 0.0046007 -0.0053603 -0.0025006 0.0069864 0.0027868 0.063233 -0.0028794 0.015012 0.09235 -0.012514
0.76563 0.0016044 -0.0011858 -0.0011314 -0.0054728 0 -0.00058043 0.0082025 -0.0030548 0.0017871 -0.011395 -0.00019737 0.22717 0.025077 -0.00041367 0.035658 0.082471 -0.0015146 0.018961 0.035714 -0.0016103 -0.029976 0.016881 0.0060157 0.043142 0.00011876 0.0012215 6.2385e-05 0.00017231 0.012273 -0.0045113 -0.00077144 0.0025995 0.0031471 0.076593 0.00067574 0.016392 0.10541 -0.0042646
0.76953 0.0018112 1.6187e-05 -0.004009 -0.0059282 0 -0.00084658 0.0091855 -0.0017979 0.0042037 -0.013584 -0.0014904 0.24614 0.028984 -2.3581e-05 0.041204 0.093299 0.00014407 0.030588 0.04769 -0.0030234 -0.024206 0.03 0.0072682 0.049476 0.00077749 0.00068297 0.00013004 -0.0001439 0.013942 -0.0032703 0.00045231 -0.0018897 0.0023912 0.086879 0.0039859 0.018962 0.11204 0.0029632
0.77344 0.0013812 0.0010703 -0.0046634 -0.0053569 0 0.00049824 0.0084596 0.00040229 0.0075911 -0.011669 -0.0023169 0.24788 0.031111 -0.000689 0.046119 0.10087 0.0016537 0.036701 0.054527 -0.0023232 -0.018243 0.036744 0.0059352 0.053322 0.00064771 -0.00039281 -0.00014485 -0.00050786 0.0075953 -0.0026203 0.00029683 -0.0036766 0.00072331 0.093348 0.0040703 0.021524 0.11221 0.0080149
0.77734 0.00082604 0.0013113 -0.002881 -0.0035415 0 0.002779 0.0058363 0.0018796 0.010385 -0.005216 -0.0023437 0.23829 0.031195 -0.0017193 0.049312 0.10403 0.0018956 0.036026 0.05579 -0.0010977 -0.013089 0.036429 0.0039024 0.054076 -0.00014195 -0.0010896 -0.00029203 -0.00055455 -0.0021748 -0.0031551 -0.0009178 -0.0023248 -0.0012283 0.095606 0.00089443 0.023097 0.10637 0.0099921
0.78125 0.00043774 0.00064527 -0.00045818 -0.00070993 0 0.0039619 0.0017287 0.0012978 0.010716 0.0032252 -0.0018905 0.23263 0.029035 -0.0023327 0.04925 0.10173 0.0005657 0.027524 0.051497 -0.00088661 -0.010049 0.029031 0.0034482 0.051308 -0.0009081 -0.00084267 1.8305e-05 -0.00016725 -0.0063447 -0.0046276 -0.0018375 0.00010726 -0.0028351 0.093416 -0.0024697 0.022407 0.095723 0.0078093
0.78516 9.478e-05 -0.00043566 0.00088201 0.0019863 0 0.0023848 -0.0028141 -0.0011594 0.0076513 0.0093135 -0.0015853 0.24101 0.02504 -0.0024014 0.043762 0.094644 -0.0013298 0.012585 0.04353 -0.0011503 -0.010637 0.018145 0.0047285 0.046185 -0.0010361 4.651e-05 0.0005441 0.00037404 0.0014528 -0.0058667 -0.0013199 0.00093047 -0.0037804 0.087733 -0.0026179 0.018181 0.084406 0.00072963
0.78906 -0.00050021 -0.0012601 0.001096 0.0030373 0 -0.0015387 -0.0065742 -0.0037224 0.0019008 0.010103 -0.0017778 0.25916 0.020856 -0.0023282 0.034975 0.087029 -0.0023304 -0.0028407 0.03528 -0.00025179 -0.013275 0.0095345 0.0054836 0.041752 -0.00054138 0.00075578 0.00069107 0.00062827 0.01903 -0.0053238 0.0004065 -0.0010541 -0.0040663 0.081558 0.00095025 0.01242 0.076005 -0.0083156
0.79297 -0.0014401 -0.0014456 0.0013018 0.0019372 0 -0.005367 -0.0087864 -0.0044448 -0.0045531 0.0065248 -0.0023848 0.27333 0.017289 -0.0022137 0.024444 0.080911 -0.0019254 -0.015876 0.027756 0.0018558 -0.016922 0.0055616 0.0033536 0.03946 3.5322e-06 0.00078922 0.00015312 0.00040712 0.036763 -0.0021554 0.0018675 -0.0048651 -0.0038484 0.076164 0.0052045 0.0065805 0.071681 -0.01765
0.79688 -0.0024777 -0.0010746 0.0020747 -9.4324e-05 0 -0.0065349 -0.0093668 -0.0029377 -0.0096542 0.0026038 -0.0031531 0.27381 0.015061 -0.0013608 0.013957 0.078031 -0.00089667 -0.02398 0.021658 0.0028882 -0.020466 0.0079369 -0.0014499 0.040483 9.8484e-05 0.0004564 -0.00071152 -3.3101e-05 0.045039 0.0028134 0.0016937 -0.0082935 -0.0033431 0.072635 0.0063124 0.0021985 0.072087 -0.025579
0.80078 -0.0032215 -0.00051472 0.0027766 -0.001055 0 -0.0044129 -0.0086163 -0.00073111 -0.012371 0.0018355 -0.0038276 0.26349 0.015261 0.0010623 0.0071115 0.080694 -0.00016195 -0.023375 0.017365 0.00078243 -0.021995 0.018316 -0.005819 0.04633 -0.0001607 0.00048686 -0.0011798 -0.00022869 0.041232 0.0071372 -0.00013399 -0.0094082 -0.0028505 0.0724 0.0032633 0.00219 0.077584 -0.029138
0.80469 -0.0034119 -0.00010436 0.0026635 -4.3559e-05 0 -0.00068286 -0.0068036 0.00020125 -0.012854 0.0040517 -0.0040408 0.25366 0.017424 0.0046988 0.0063616 0.087234 0.00043303 -0.015511 0.013971 -0.0033905 -0.020753 0.032256 -0.0062613 0.05515 -0.00022605 0.0011753 -0.0008527 3.2595e-05 0.030172 0.0081448 -0.0023774 -0.0074874 -0.0027009 0.074746 -0.0010989 0.0073597 0.085224 -0.027499
0.80859 -0.0030161 3.1566e-05 0.0021688 0.0017981 0 0.0021826 -0.0040816 -0.00067048 -0.011658 0.0057945 -0.0033381 0.25235 0.02033 0.0075619 0.01078 0.094809 0.0017284 -0.004048 0.011107 -0.0059832 -0.01759 0.045407 -0.0019956 0.064548 0.00023676 0.0019583 -4.5236e-05 0.00047585 0.018716 0.0048802 -0.0037939 -0.0031141 -0.0030071 0.078236 -0.002773 0.016045 0.092876 -0.022168
0.8125 -0.0021395 -4.6967e-05 0.0025003 0.0023546 0 0.0028439 -0.00071875 -0.0020534 -0.0089239 0.003799 -0.0016506 0.25746 0.02307 0.0074199 0.019335 0.10151 0.003615 0.0085397 0.0088921 -0.0046628 -0.013215 0.055087 0.0042294 0.073003 0.00088247 0.0019095 0.00051915 0.00058305 0.010344 -0.0009473 -0.0041682 0.0021927 -0.0034158 0.081925 -0.00052564 0.02686 0.099425 -0.014299
0.81641 -0.0009369 -0.00022099 0.0038886 0.00065254 0 0.0017838 0.0027472 -0.0023175 -0.0044257 -0.001842 0.00024812 0.26117 0.024612 0.0040026 0.030402 0.10534 0.0043418 0.019493 0.0076658 -0.0012286 -0.0085596 0.058749 0.0083591 0.078979 0.00096283 0.00070214 0.00041841 0.0001124 0.0044229 -0.0060003 -0.0040741 0.0065289 -0.0032114 0.084796 0.0028252 0.038004 0.10393 -0.0053845
0.82031 0.00038082 -0.00038644 0.0047603 -0.0020539 0 0.00046282 0.0056672 -0.0012098 0.0015563 -0.007782 0.0011072 0.25985 0.023051 -0.00024546 0.039691 0.10311 0.0021638 0.023869 0.0090149 0.00025459 -0.0054162 0.053132 0.0082858 0.080294 0.00010928 -0.00093139 -4.8015e-05 -0.00060725 -0.00089455 -0.0077139 -0.0038104 0.0083555 -0.0018404 0.085132 0.0031802 0.045455 0.10533 0.00166
0.82422 0.0015429 -0.00044618 0.0032246 -0.0033283 0 -1.3992e-05 0.0075581 5.4906e-05 0.007586 -0.01039 0.00039135 0.25844 0.019564 -0.0020521 0.044912 0.097307 -0.00215 0.022857 0.012459 -0.0017695 -0.0038013 0.043419 0.0052638 0.079116 -0.0011856 -0.0017612 -0.00015414 -0.00092917 -0.0064788 -0.0061262 -0.0028921 0.007321 0.0005493 0.08354 -0.00064668 0.04872 0.10502 0.006309
0.82813 0.0023308 -0.00030322 -0.00057093 -0.0017558 0 0.0004408 0.0081872 0.00033491 0.011617 -0.00854 -0.00085614 0.26501 0.015272 -0.00035601 0.045839 0.089494 -0.0050258 0.017554 0.017312 -0.0042288 -0.0033305 0.032384 0.0024065 0.076668 -0.001936 -0.0011628 0.0005031 -0.00049475 -0.012807 -0.0035442 -0.0007677 0.0046019 0.0030894 0.080435 -0.0055196 0.048199 0.1035 0.0089911
0.83203 0.0027322 8.0535e-05 -0.0040449 0.0017429 0 0.0011712 0.0074694 -9.7996e-05 0.012484 -0.0038244 -0.00065199 0.28163 0.011476 0.0025103 0.042816 0.081327 -0.0031219 0.0093451 0.022653 -0.0028606 -0.0034945 0.022698 0.0018302 0.074152 -0.0015677 0.000286 0.0015153 0.00037114 -0.021104 -0.0023239 0.0021108 0.0022331 0.0047879 0.076305 -0.0069217 0.044684 0.10126 0.010395
0.83594 0.0029391 0.00060964 -0.0045759 0.0046532 0 0.0014474 0.0054633 1.6608e-05 0.01093 0.0013539 0.0020767 0.30143 0.010722 0.0029566 0.037228 0.075447 0.0029739 0.00057584 0.026514 0.0023793 -0.0033008 0.018317 0.0030472 0.073279 -0.00047021 0.0013076 0.0019381 0.00088391 -0.032184 -0.0027737 0.0042872 0.0016708 0.0052429 0.071899 -0.0034287 0.039909 0.098829 0.012037
0.83984 0.0031362 0.0010751 -0.0022527 0.0049559 0 0.00095447 0.0025595 0.0012612 0.0089664 0.0055275 0.006187 0.31447 0.015479 -0.00028096 0.033054 0.07402 0.0083924 -0.0055347 0.026476 0.0063456 -0.0016681 0.02099 0.0038602 0.07482 0.00037345 0.0010756 0.0011325 0.00048053 -0.04384 -0.0030882 0.0046111 0.0026669 0.0048413 0.068216 0.0017723 0.037195 0.097056 0.015942
0.84375 0.003283 0.0013002 0.00014925 0.0027645 0 -5.8387e-05 -0.0004483 0.0026557 0.0079663 0.008335 0.0090319 0.31587 0.024793 -0.0046794 0.031962 0.076251 0.0079661 -0.0085157 0.022927 0.0039792 0.0011847 0.028008 0.0026862 0.077664 0.00032716 -6.3944e-05 -0.00057949 -0.00065592 -0.050601 -0.0013023 0.0035036 0.0034707 0.0043061 0.065513 0.0039306 0.037533 0.096413 0.021942
0.84766 0.0031397 0.0012999 0.00014727 0.00022139 0 -0.00089474 -0.0027223 0.0027065 0.0072748 0.0097588 0.0087061 0.3084 0.03762 -0.0062298 0.034311 0.081529 0.0010283 -0.0084106 0.016552 -0.003608 0.0049376 0.037405 0.00010388 0.080962 -0.00032092 -0.00096713 -0.0020736 -0.001726 -0.04769 0.0026466 0.0026785 0.0023035 0.0040657 0.063949 0.0013545 0.041119 0.09727 0.029477
0.85156 0.0025312 0.0012915 -0.0017124 -0.00017704 0 -0.00077713 -0.0039589 0.001253 0.0048391 0.0097992 0.0057199 0.29846 0.052419 -0.0033478 0.039919 0.088984 -0.0076625 -0.005614 0.0084591 -0.0092446 0.0091171 0.046862 -0.0016772 0.083747 -0.00070919 -0.00078044 -0.0023073 -0.0019938 -0.035939 0.0066962 0.003435 -0.0010765 0.0040166 0.063629 -0.0030146 0.047751 0.09994 0.037645
0.85547 0.001572 0.0015191 -0.0024532 0.0024857 0 0.00059448 -0.0045542 -7.7117e-05 -0.00057721 0.0088277 0.0024867 0.2913 0.064755 0.0015025 0.046673 0.097063 -0.011938 -0.0012647 0.0018101 -0.0066033 0.012579 0.051664 -0.00082032 0.084189 -0.00030475 0.00029857 -0.0011704 -0.0013947 -0.022329 0.0084027 0.0052522 -0.005008 0.0037824 0.065084 -0.0046274 0.056204 0.10498 0.043682
0.85938 0.00061159 0.002034 -2.9046e-05 0.0067652 0 0.0026357 -0.0050507 0.00049804 -0.0076841 0.007686 0.001162 0.29002 0.071386 0.0041419 0.050889 0.1043 -0.0094259 0.0025798 -0.001312 0.00311 0.014867 0.051169 0.0024406 0.082683 0.00056919 0.0012793 0.00045121 -0.00051931 -0.014766 0.0069336 0.0062139 -0.0070478 0.0030857 0.067967 -0.0018613 0.063764 0.11079 0.046184
0.86328 -2.3087e-05 0.0026331 0.0042766 0.0097977 0 0.0040976 -0.0053791 0.0028916 -0.013229 0.0069821 0.0019365 0.29719 0.071587 0.0026485 0.051379 0.11043 -0.0031395 0.005331 -0.00089551 0.011928 0.0161 0.046325 0.0057918 0.079996 0.0010995 0.0013517 0.0014474 -2.0715e-05 -0.015751 0.00353 0.0048956 -0.0056774 0.0018706 0.072161 0.0024874 0.069484 0.11617 0.045186
0.86719 -0.00020457 0.0030215 0.0071475 0.0093476 0 0.003961 -0.0047592 0.005011 -0.01448 0.0063516 0.0032722 0.31413 0.06527 -0.00097951 0.047619 0.11532 0.0017094 0.006653 0.0026213 0.012833 0.016478 0.038362 0.0064909 0.076917 0.00083229 0.00061876 0.0013843 -3.1141e-05 -0.021 0.00026998 0.0018071 -0.0013322 0.00023028 0.077522 0.0041269 0.072787 0.12006 0.041075
0.87109 5.0596e-05 0.0030563 0.0068417 0.0055223 0 0.0023488 -0.0024737 0.0047875 -0.011403 0.0047901 0.0035596 0.33735 0.052931 -0.0030095 0.039588 0.11891 0.0022995 0.0063294 0.0079919 0.006446 0.01641 0.029535 0.003425 0.07472 0.00011266 -7.2961e-05 0.0007352 -0.0001352 -0.024244 -0.0014801 -0.0010476 0.0038927 -0.0015676 0.083848 0.0015201 0.0732 0.12081 0.03486
0.875 0.00071263 0.0028565 0.0050833 0.00082326 0 0.00059233 0.001264 0.0022744 -0.0065452 0.0019094 0.0024328 0.35734 0.038809 -0.0016489 0.030426 0.12136 -2.9514e-05 0.0048803 0.011925 -0.00016459 0.016694 0.024342 -0.001902 0.075071 -0.00031908 3.0426e-05 0.00029929 0.00012452 -0.02329 -0.0015755 -0.0019846 0.0075455 -0.0029163 0.090271 -0.0027932 0.071584 0.11731 0.029686
0.87891 0.0017145 0.0026882 0.0050788 -0.0016477 0 0.00026232 0.0053105 -0.00039344 -0.0027502 -0.0013208 0.00067581 0.36408 0.027088 0.0014947 0.023411 0.12311 -0.0018467 0.003209 0.01334 -0.0010185 0.017567 0.024151 -0.0061814 0.07768 -0.00012066 0.00091494 0.00043377 0.00074723 -0.021579 -0.00052802 -0.00099477 0.0082397 -0.0029321 0.095998 -0.0049009 0.06965 0.11147 0.027335
0.88281 0.002804 0.0027428 0.0078094 -0.00052995 0 0.0019351 0.0084955 -0.001105 -0.00082551 -0.0033446 -0.00074875 0.35621 0.0196 0.0033986 0.019975 0.12431 -0.00094275 0.0017323 0.012462 0.0030267 0.019076 0.029382 -0.0064509 0.08225 0.00031047 0.0018711 0.00083993 0.001273 -0.024305 0.0011344 0.00055671 0.0063625 -0.0010365 0.10064 -0.0033132 0.068208 0.10468 0.028431
0.88672 0.0035523 0.0030023 0.010707 0.0027985 0 0.0047422 0.010453 0.00028766 0.00080384 -0.0035253 -0.0013358 0.34449 0.017688 0.0027445 0.021128 0.12519 0.0022098 0.00083468 0.010022 0.0060879 0.021216 0.039971 -0.0021934 0.088316 0.00028472 0.0021458 0.0010274 0.0012475 -0.033464 0.0028873 0.0013318 0.0037163 0.0022677 0.10393 -0.00010086 0.06799 0.09854 0.033224
0.89063 0.0036688 0.0032855 0.010229 0.0054431 0 0.0070449 0.0115 0.0021231 0.0042996 -0.0026384 -0.00090875 0.34434 0.022735 0.00094237 0.027676 0.12633 0.0054967 0.001221 0.0089521 0.0040343 0.024077 0.055214 0.0041187 0.094959 -0.00043593 0.0015222 0.00088128 0.00066361 -0.046452 0.0039638 0.0010301 0.0023334 0.0052613 0.10558 0.0014165 0.070186 0.096445 0.041419
0.89453 0.0033527 0.0034016 0.005608 0.0054108 0 0.0075971 0.011798 0.0027885 0.010199 -0.0017491 0.00065482 0.36302 0.030774 0.00027579 0.036048 0.12859 0.0070143 0.0029569 0.012335 -0.0014066 0.02767 0.070787 0.0085929 0.10097 -0.0013726 0.00037198 0.00070788 -4.4611e-05 -0.058655 0.0036063 0.00024262 0.0031771 0.0060149 0.10666 -0.00016346 0.074529 0.099333 0.049922
0.89844 0.003232 0.0032707 -0.00021405 0.003125 0 0.0062593 0.010896 0.0021934 0.016687 -0.00082782 0.0032226 0.39312 0.039137 0.0013945 0.044041 0.13229 0.0060469 0.0058962 0.020439 -0.0052739 0.032138 0.084209 0.0086332 0.10603 -0.0017869 -0.00071103 0.00075884 -0.00040584 -0.066728 0.0018484 -0.00028975 0.0055398 0.0039676 0.1079 -0.0033321 0.080554 0.10629 0.057096
0.90234 0.0038001 0.0029456 -0.0033741 0.00078115 0 0.0038741 0.0082598 0.0014579 0.020792 0.0011546 0.006006 0.41886 0.046116 0.0028065 0.050315 0.13753 0.0030419 0.0098931 0.032877 -0.0050929 0.037622 0.093654 0.0048017 0.10997 -0.0013611 -0.0012808 0.0008345 -0.00029244 -0.069683 -5.6095e-05 -7.8074e-05 0.0075435 0.00071086 0.10972 -0.0053472 0.087906 0.11636 0.061923
0.90625 0.0048463 0.0025697 -0.0026396 0.00029044 0 0.0016355 0.0041914 0.0015021 0.020368 0.0046709 0.0077385 0.4291 0.049981 0.0026836 0.053619 0.14429 -0.00065726 0.014715 0.04844 -0.0030216 0.044311 0.096982 0.0002871 0.11267 -0.00042629 -0.0011695 0.00047422 5.6443e-05 -0.067948 -0.00032929 0.0011984 0.0074065 -0.00096683 0.11256 -0.0045591 0.096122 0.12805 0.063426
0.91016 0.0055043 0.0023256 -0.00014161 0.0017636 0 0.00048609 -2.6651e-05 0.0022667 0.01535 0.00849 0.0075876 0.42541 0.050028 0.00088922 0.054 0.15143 -0.0031248 0.019483 0.062483 -0.0024449 0.052025 0.091684 -0.0017064 0.11413 0.00041745 -0.00046652 -0.0004435 0.00031225 -0.062434 0.0018864 0.0036561 0.004601 0.00074842 0.11624 -0.0012987 0.10401 0.13821 0.061483
0.91406 0.0049837 0.0023766 0.0011532 0.0037692 0 0.00077587 -0.0030611 0.0032452 0.0076016 0.010472 0.0059598 0.41867 0.048969 -0.00086771 0.054022 0.15736 -0.0027028 0.0233 0.071975 -0.0035829 0.059643 0.080909 -0.00053984 0.11489 0.00083117 0.00049559 -0.0013812 0.00031867 -0.054554 0.0056308 0.0067557 0.00014703 0.0050562 0.11961 0.0028766 0.11056 0.14583 0.058487
0.91797 0.0033283 0.002779 0.00037541 0.0047986 0 0.0021543 -0.0045551 0.0043333 -0.00025226 0.0096001 0.00427 0.41955 0.048247 -0.00073469 0.054863 0.16133 0.00064184 0.025704 0.076102 -0.0034754 0.066468 0.066292 0.0015034 0.11511 0.00089242 0.0011931 -0.0015407 0.00012692 -0.046299 0.0086849 0.0090348 -0.0040321 0.0089376 0.12199 0.0063273 0.11513 0.15098 0.05562
0.92188 0.0014568 0.0034029 -0.00081855 0.0043924 0 0.003706 -0.0051105 0.0057638 -0.0060998 0.0069903 0.003774 0.43193 0.049185 0.0015591 0.057478 0.16279 0.004632 0.026351 0.074729 -0.00015359 0.071847 0.049732 0.0013851 0.11496 0.00082783 0.0011504 -0.00064332 -0.000126 -0.039432 0.0091559 0.0087978 -0.0061419 0.0094378 0.12279 0.0079128 0.11721 0.15403 0.053988
0.92578 0.00041969 0.0039526 -0.00035465 0.0030769 0 0.0044215 -0.0052675 0.0072698 -0.0090716 0.004683 0.0045586 0.45348 0.053611 0.0045432 0.062801 0.16121 0.0058728 0.024759 0.068895 0.0042756 0.074658 0.034767 -0.001942 0.11471 0.00071411 0.00031025 0.00070151 -0.00031081 -0.034455 0.0067462 0.0055286 -0.0053181 0.0060275 0.12106 0.0071679 0.11577 0.15611 0.055283
0.92969 0.00058 0.0041335 0.0020885 0.0016225 0 0.0038712 -0.0047019 0.0077845 -0.0095075 0.0034918 0.0056134 0.47941 0.060717 0.0062982 0.069195 0.15848 0.0024745 0.021903 0.063565 0.0055506 0.075311 0.025269 -0.0066658 0.11484 0.00048084 -0.00080241 0.001465 -0.00031685 -0.030708 0.0027582 0.00072146 -0.001947 0.0010799 0.11747 0.0045255 0.11159 0.15892 0.059482
0.93359 0.0014715 0.0038674 0.0049709 0.00058924 0 0.0025894 -0.002615 0.0063928 -0.0083645 0.0023085 0.0058002 0.5042 0.068666 0.0058528 0.074923 0.15629 -0.0040539 0.018809 0.061156 0.0020609 0.074928 0.021873 -0.0098167 0.11556 0.00013224 -0.0013984 0.0010889 -7.6957e-05 -0.027691 -0.00092996 -0.0029281 0.0024654 -0.0019605 0.11309 0.0013688 0.10594 0.16246 0.065443
0.9375 0.0023756 0.0033744 0.0065718 0.00037424 0 0.0017188 0.0011114 0.0035914 -0.0064966 -0.00035994 0.0047288 0.52169 0.076153 0.0036212 0.078909 0.15565 -0.0095443 0.016088 0.062611 -0.0030637 0.074291 0.024699 -0.0098524 0.11692 -0.00014593 -0.0010477 -4.8621e-05 0.00034208 -0.026051 -0.0029583 -0.0035044 0.0058731 -0.0012227 0.10852 -0.00065797 0.099593 0.16626 0.072279
0.94141 0.002955 0.0030184 0.006502 0.001197 0 0.0020725 0.0053615 0.0012605 -0.0042632 -0.0043467 0.0028502 0.5272 0.081729 0.00090337 0.080143 0.15751 -0.010194 0.014335 0.068283 -0.0050685 0.074282 0.033332 -0.0077278 0.11892 -0.00014667 -5.7742e-05 -0.0010173 0.00069502 -0.026935 -0.0029772 -0.0013157 0.0067109 0.0022701 0.10439 -0.00088201 0.093375 0.16942 0.078893
0.94531 0.003326 0.0030203 0.0056569 0.0027119 0 0.0033977 0.008544 0.0010546 -0.0016485 -0.0075719 0.00096155 0.52222 0.082864 -0.00090914 0.077667 0.1626 -0.0054136 0.014105 0.076182 -0.0024084 0.076255 0.045238 -0.0056364 0.121 0.0001316 0.00078539 -0.001167 0.00069569 -0.030411 -0.0015748 0.001498 0.0049668 0.0055838 0.10091 -0.00021109 0.088367 0.16903 0.082649
0.94922 0.0036387 0.0032708 0.005009 0.0037922 0 0.0045416 0.0098777 0.0027611 0.0013489 -0.0079029 -0.00026098 0.51662 0.080808 -0.00096759 0.073911 0.16852 0.0018366 0.014312 0.082102 0.0020302 0.07944 0.05506 -0.0048718 0.12227 0.00047401 0.00089963 -0.00061232 0.00027446 -0.034844 4.8128e-05 0.0027907 0.0024593 0.0062276 0.096935 -0.00025255 0.084059 0.16491 0.082973
0.95313 0.0037596 0.0034015 0.0046371 0.0031699 0 0.0044167 0.0098128 0.0044005 0.0045002 -0.0051745 -0.00044161 0.52348 0.076212 0.00066219 0.070006 0.17402 0.007382 0.014315 0.084641 0.0043905 0.083174 0.060485 -0.0049286 0.12225 0.00066594 0.00037174 2.3599e-05 -0.00030033 -0.037967 0.0005905 0.0020057 0.0017081 0.0039294 0.091624 -0.0016266 0.079929 0.1574 0.079574
0.95703 0.0034453 0.0030566 0.0038366 0.00062779 0 0.0028983 0.0091947 0.0040708 0.0074807 -0.0013186 0.00041098 0.54913 0.069792 0.002997 0.066926 0.17798 0.0088109 0.013544 0.083027 0.0038155 0.08676 0.059754 -0.0044984 0.12063 0.00067713 -0.00022029 0.00026168 -0.00061059 -0.038398 -0.00060422 0.00026111 0.0039084 0.00052627 0.084273 -0.0032219 0.075456 0.14719 0.072406
0.96094 0.0027444 0.0021551 0.0019891 -0.0024993 0 0.00086514 0.0081988 0.0017025 0.010068 0.0013882 0.001806 0.58774 0.062445 0.0046761 0.065821 0.17894 0.006808 0.011214 0.077171 0.0025708 0.089047 0.050677 -0.0030469 0.11707 0.00061268 -0.00040221 0.0001533 -0.00044424 -0.03597 -0.0028932 -0.00085172 0.0076253 -0.001703 0.073876 -0.0032946 0.069822 0.13587 0.061406
0.96484 0.0020613 0.00095996 -0.00069848 -0.0042997 0 -0.0005813 0.0062657 -0.0009981 0.012032 0.002108 0.0029132 0.62592 0.055159 0.004869 0.066352 0.1772 0.0041092 0.0075807 0.070894 0.0027278 0.089561 0.035826 -0.0012545 0.11259 0.00053179 -0.00019475 9.6652e-05 2.8603e-05 -0.03098 -0.0044534 -0.00050663 0.0095962 -0.0017601 0.061555 -0.0013243 0.063085 0.12669 0.048533
0.96875 0.0017281 -7.0491e-05 -0.0031755 -0.0039457 0 -0.00095725 0.0030427 -0.0022313 0.012822 0.0016606 0.0031255 0.65358 0.048088 0.0038496 0.067236 0.1745 0.0031867 0.0037542 0.067148 0.003698 0.089245 0.019995 -5.3252e-05 0.10854 0.00039103 4.8818e-05 0.00036715 0.00044295 -0.023852 -0.0034756 0.0010173 0.0073085 -0.00039092 0.049761 0.0013614 0.056372 0.1208 0.035926
0.97266 0.0015564 -0.00053812 -0.0042264 -0.002348 0 -0.00059656 -0.00084857 -0.0016312 0.011589 0.001367 0.0026317 0.67036 0.041227 0.0026087 0.067781 0.17188 0.0044825 0.00048488 0.067175 0.0034456 0.088869 0.0061238 0.00039966 0.10578 0.00018396 9.3274e-05 0.00085816 0.00059539 -0.015774 0.00028365 0.002792 0.0012672 0.00082225 0.040314 0.00287 0.050596 0.11864 0.024875
0.97656 0.00094172 -0.00032847 -0.0033681 -0.0010856 0 -0.00019826 -0.0041613 -0.00024107 0.0078442 0.0019118 0.0022913 0.68221 0.034524 0.0017841 0.067359 0.17037 0.0063514 -0.0014646 0.0717 0.0014958 0.089313 -0.0028926 0.00052815 0.10508 6.4335e-05 2.2168e-05 0.0012266 0.0005976 -0.0089081 0.0049295 0.0038253 -0.005117 0.00077131 0.035094 0.0025231 0.04674 0.12028 0.016608
0.98047 -0.00050562 0.00029913 -0.0013199 -0.0007829 0 -0.00025806 -0.00609 0.00071223 0.0022391 0.00313 0.0027087 0.693 0.02813 0.0010213 0.065581 0.17127 0.0065708 -0.00079993 0.079919 -0.00025662 0.092316 -0.0018834 0.00024852 0.10772 0.00023183 1.7515e-06 0.001217 0.00068206 -0.0046971 0.0075439 0.0034031 -0.0080813 -0.00053147 0.038201 0.001213 0.046851 0.12552 0.013603
0.98438 -0.0024433 0.00081159 0.00041415 -0.00074144 0 -0.00084571 -0.0068227 0.0007926 -0.0034971 0.0044061 0.0033881 0.70067 0.022379 -0.00043275 0.0639 0.17327 0.0042075 0.0013564 0.086849 1.2602e-05 0.09712 0.005909 -0.0014248 0.11203 0.00066315 -3.7907e-05 0.00083356 0.00089819 -0.0013622 0.0062479 0.0013188 -0.0063737 -0.0022664 0.047242 8.9912e-05 0.049557 0.13175 0.014401
0.98828 -0.0039714 0.00068666 0.00069208 -0.00017912 0 -0.0017304 -0.0069907 0.00024807 -0.0077105 0.0049717 0.0029976 0.70146 0.01754 -0.0024559 0.063231 0.17534 0.00041386 0.0040569 0.090189 0.0015335 0.10264 0.017739 -0.0051615 0.11687 0.0010175 -0.00035947 0.00026635 0.0010453 0.0061166 0.00157 -0.0018927 -0.0020158 -0.0035558 0.06008 -0.00076731 0.053493 0.13805 0.017874
0.99219 -0.0043717 -0.00024029 -0.00028891 0.00049106 0 -0.0025792 -0.0067442 -0.00063527 -0.010093 0.0040215 0.0006808 0.69686 0.013787 -0.0035914 0.064232 0.17662 -0.002471 0.0064454 0.088405 0.0016957 0.10776 0.031013 -0.0095831 0.1212 0.00090154 -0.0010292 -0.00027153 0.00090623 0.021916 -0.003964 -0.0049766 0.0015237 -0.003957 0.074583 -0.0021208 0.057304 0.14375 0.022909
0.99609 -0.0036965 -0.001602 -0.0011641 1.3802e-05 0 -0.0030689 -0.0055954 -0.0017435 -0.011709 0.0010725 -0.0028777 0.69523 0.011316 -0.0022216 0.067639 0.17604 -0.0027839 0.0072832 0.079999 -0.00064725 0.11055 0.041924 -0.011216 0.12353 0.0002687 -0.0016627 -0.00062778 0.00050183 0.044161 -0.0076103 -0.006546 0.0019909 -0.0034659 0.08745 -0.0041506 0.058828 0.14818 0.027854
1 -0.0026564 -0.0026932 -0.00073967 -0.0020043 0 -0.0029784 -0.0032081 -0.0027877 -0.013578 -0.0034315 -0.0058409 0.70647 0.009606 0.0015927 0.072708 0.17351 -0.00077364 0.0056792 0.067033 -0.0033839 0.10879 0.046237 -0.0070016 0.12272 -0.00047353 -0.001686 -0.00071288 7.4378e-05 0.064116 -0.0081297 -0.0060124 -0.00037526 -0.0023024 0.094324 -0.0056979 0.055636 0.15068 0.030209
1.0039 -0.0019671 -0.0029716 0.0007219 -0.004096 0 -0.0023261 -0.00014799 -0.0031603 -0.015204 -0.0079841 -0.0067984 0.73508 0.0077467 0.0055627 0.077468 0.17053 0.0018682 0.0027153 0.053906 -0.0033024 0.10345 0.045281 0.0024885 0.11991 -0.00080908 -0.0009113 -0.00051069 -0.00016793 0.072036 -0.0062982 -0.0041021 -0.0036272 -0.0008202 0.09582 -0.0052777 0.048838 0.15124 0.029673
1.0078 -0.0018165 -0.002505 0.0016186 -0.0041116 0 -0.001451 0.0023625 -0.0024803 -0.014724 -0.010873 -0.005969 0.77709 0.0053222 0.0068169 0.080796 0.16791 0.0036712 -0.00081029 0.04268 0.00010809 0.0954 0.04038 0.012298 0.11593 -0.00059051 0.00017895 -0.00011788 -0.00024195 0.065295 -0.0041265 -0.0023872 -0.0058003 0.00044753 0.092916 -0.0028171 0.039434 0.14952 0.026281
1.0117 -0.0019027 -0.0019583 0.00051911 -0.0015787 0 -0.00088398 0.0034718 -0.0012565 -0.010742 -0.011451 -0.0048005 0.82199 0.0020151 0.0044345 0.081688 0.16639 0.0045708 -0.0040072 0.03507 0.0036952 0.085767 0.03331 0.016217 0.11172 -0.00016478 0.00079702 0.00026826 -0.00030642 0.05117 -0.0035246 -0.0021013 -0.0059852 0.00086573 0.087124 -6.8245e-05 0.028741 0.14523 0.020325
1.0156 -0.0018717 -0.0020569 -0.0024422 0.0013397 0 -0.0010404 0.0033718 -0.00070165 -0.0040693 -0.010531 -0.0044259 0.8572 -0.0023012 0.00045666 0.078693 0.16656 0.0054761 -0.0052121 0.032776 0.0038595 0.077053 0.027768 0.011667 0.10908 -1.321e-05 0.00054887 0.00046387 -0.0004311 0.040983 -0.0051938 -0.003187 -0.0043435 5.2026e-05 0.08214 0.00097167 0.019699 0.13755 0.012573
1.0195 -0.0016423 -0.0029396 -0.005718 0.0016313 0 -0.0019565 0.0028837 -0.0016287 0.0025157 -0.0093951 -0.0046279 0.87345 -0.0064734 -0.001762 0.073534 0.16666 0.0068364 -0.0044315 0.032533 0.00043561 0.071219 0.026011 0.0022008 0.10855 -0.00027099 -0.00021455 0.00043459 -0.00051361 0.040451 -0.0081835 -0.0043434 -0.0017103 -0.00171 0.081365 3.5028e-05 0.014285 0.12832 0.0050206
1.0234 -0.0013557 -0.0039722 -0.0077995 -0.0015947 0 -0.0032569 0.0024507 -0.0035232 0.0063801 -0.0083901 -0.004354 0.87046 -0.0096783 -0.00047479 0.067795 0.16517 0.0079096 -0.0025094 0.031905 -0.0031338 0.068293 0.027428 -0.00485 0.10956 -0.00061156 -0.00074157 0.00031433 -0.00044176 0.045118 -0.010307 -0.0040134 0.00063379 -0.0034297 0.084935 -0.0011945 0.01235 0.11942 -0.001535
1.0273 -0.0011485 -0.004233 -0.0083267 -0.0059509 0 -0.0043393 0.0016585 -0.0048743 0.006983 -0.006636 -0.0031051 0.85947 -0.011342 0.0029368 0.062607 0.16098 0.0075683 -0.00023459 0.029328 -0.0035144 0.068023 0.031048 -0.0039436 0.11153 -0.00060022 -0.00057689 0.00026816 -0.0002824 0.045224 -0.0093946 -0.0015411 0.0012187 -0.0039517 0.092338 -0.00092513 0.013465 0.11251 -0.0066091
1.0313 -0.0010764 -0.003286 -0.0077622 -0.007743 0 -0.0046429 -0.00024285 -0.0045393 0.0057611 -0.003198 -0.0016031 0.8581 -0.010828 0.0052581 0.059282 0.15285 0.0056425 0.0012349 0.023227 -0.00089035 0.069744 0.035031 0.0044249 0.11348 -0.00014718 5.9735e-05 0.00031909 -0.00023608 0.035427 -0.0048711 0.0022924 -0.00088043 -0.0027898 0.10217 0.00075935 0.016691 0.10987 -0.0097602
1.0352 -0.0012203 -0.0015772 -0.0063435 -0.0052646 0 -0.0039069 -0.0034486 -0.0027832 0.0042524 0.0015448 -0.0010113 0.8774 -0.0081078 0.0043296 0.058678 0.14077 0.0031455 0.00016717 0.013715 0.001628 0.071454 0.035316 0.014293 0.11356 0.0003887 0.00053607 0.0003025 -0.00039003 0.020218 0.001415 0.0056392 -0.0050894 -0.00062315 0.10975 0.0018855 0.019438 0.11474 -0.01078
1.0391 -0.0017174 -0.00010587 -0.0038594 -0.00028122 0 -0.0023658 -0.0072722 -0.00096317 0.0025773 0.0058443 -0.001604 0.91107 -0.0049673 0.00084915 0.059015 0.1283 0.0011113 -0.0028127 0.0041165 0.001623 0.071876 0.031383 0.019026 0.11163 0.00052624 0.00040139 -2.7761e-06 -0.00057267 0.0099845 0.0060456 0.0066053 -0.0091578 0.001014 0.11256 0.00059407 0.020252 0.12461 -0.01058
1.043 -0.0025686 0.00034202 -0.00054928 0.0036239 0 -0.00075404 -0.010584 -0.00026126 -0.00012778 0.0079365 -0.0023646 0.93875 -0.0024671 -0.0024929 0.059147 0.11755 -0.00046354 -0.0070493 -0.0038775 -0.00028823 0.070769 0.023726 0.016233 0.10792 8.7958e-05 -0.00026391 -0.00067126 -0.00051733 0.011541 0.0063174 0.0043675 -0.010385 0.00073676 0.11001 -0.002874 0.018864 0.13765 -0.0094436
1.0469 -0.0034268 -0.00025378 0.0022951 0.0041564 0 4.3895e-05 -0.012419 -0.00078647 -0.0040044 0.0074094 -0.0019473 0.94436 -0.0016421 -0.0035756 0.057951 0.11047 -0.0021687 -0.01174 -0.0088581 -0.001866 0.068119 0.013324 0.0089111 0.10281 -0.00065781 -0.0010041 -0.0015154 -0.0001737 0.02193 0.00231 -0.00021698 -0.0075511 -0.0016644 0.10215 -0.0061909 0.015297 0.15164 -0.0076587
1.0508 -0.0037045 -0.0012337 0.0032873 0.0019846 0 -0.00038332 -0.012205 -0.0018111 -0.0076247 0.005267 -4.109e-06 0.93357 -0.0043731 -0.0026025 0.053608 0.11026 -0.0037733 -0.015291 -0.0092356 -0.0022912 0.064297 0.0028052 0.0023639 0.097233 -0.0012192 -0.0014049 -0.0021476 0.00019897 0.030982 -0.0030558 -0.0049337 -0.0019712 -0.0049368 0.090275 -0.0069101 0.010089 0.16197 -0.0055822
1.0547 -0.0030193 -0.0018281 0.0026396 -0.00029312 0 -0.0015308 -0.0097049 -0.0026241 -0.0091128 0.002824 0.0024253 0.93144 -0.010787 -0.0014604 0.046511 0.11564 -0.0038374 -0.016782 -0.0074753 -0.0029152 0.060393 -0.0042203 -1.6526e-05 0.092522 -0.0012336 -0.0013512 -0.002193 0.00029709 0.029976 -0.0062044 -0.007419 0.0033354 -0.0070851 0.079464 -0.004496 0.0048903 0.16497 -0.0039625
1.0586 -0.0015786 -0.0016794 0.0023804 -0.00059527 0 -0.0022187 -0.0051242 -0.0029801 -0.0080221 0.00071109 0.0037442 0.959 -0.019828 -0.0015032 0.038271 0.12345 -0.0012373 -0.016843 -0.0063501 -0.0048635 0.056613 -0.0072704 0.0014067 0.088919 -0.00067498 -0.00096593 -0.0015304 0.00012021 0.018545 -0.0055785 -0.0065827 0.0057323 -0.0066447 0.072207 -0.00062359 0.0002142 0.16116 -0.0033601
1.0625 -7.6659e-05 -0.00092735 0.0042835 0.0010722 0 -0.0014903 0.00062026 -0.0028492 -0.0057915 -0.0010958 0.0030027 1.0105 -0.030741 -0.0021046 0.030132 0.13148 0.0030016 -0.016172 -0.0076116 -0.0067409 0.052835 -0.0065812 0.0039475 0.086411 0.0001739 -0.00041551 -0.00041434 2.0669e-06 0.0040583 -0.0025542 -0.0032723 0.0046531 -0.0036382 0.069639 0.0023163 -0.0038767 0.15142 -0.0042499
1.0664 0.00086142 7.6584e-05 0.0075667 0.0030138 0 0.00054772 0.0059685 -0.0021026 -0.0041475 -0.0025884 0.00048931 1.0552 -0.042569 -0.0014751 0.023576 0.13717 0.0059902 -0.015776 -0.012978 -0.0057122 0.048735 -0.003012 0.0053025 0.084799 0.00089733 0.00017522 0.00063093 0.00026198 -0.0053171 6.2882e-05 0.00034862 0.0016895 0.00044237 0.072373 0.0030402 -0.0075508 0.13736 -0.0071493
1.0703 0.0011857 0.0010631 0.0092107 0.0034474 0 0.0027464 0.009448 -0.00071728 -0.0031608 -0.0033902 -0.0025395 1.0651 -0.053277 0.0011316 0.021346 0.13669 0.0055925 -0.017982 -0.0239 -0.0010538 0.043265 -2.9597e-05 0.0049794 0.083392 0.0011532 0.00066624 0.0011184 0.00084277 -0.0074513 0.00045972 0.0022777 -0.00071984 0.0035998 0.079045 0.002037 -0.01166 0.12374 -0.013008
1.0742 0.0013974 0.0018957 0.0070372 0.0018149 0 0.0038555 0.01059 0.00079492 -0.0011503 -0.0031587 -0.0045869 1.0418 -0.061831 0.0042135 0.022358 0.13254 0.0026957 -0.022617 -0.036306 0.0040789 0.036767 -0.00049414 0.0037449 0.081665 0.00084102 0.00086639 0.0009194 0.0013345 -0.0072469 -0.00099901 0.0019164 -0.00084649 0.0045636 0.084738 0.00079092 -0.016365 0.11436 -0.020315
1.0781 0.0020261 0.0024561 0.002314 -0.001013 0 0.0035453 0.010138 0.0015164 0.0033416 -0.0021216 -0.0046438 1.0148 -0.067773 0.0052583 0.025769 0.12674 0.00042667 -0.029066 -0.047915 0.0052343 0.029855 -0.0051315 0.002375 0.079686 0.00017074 0.00063206 0.00035173 0.0013705 -0.011524 -0.0025857 0.0002361 0.0014824 0.0034767 0.087484 0.0004282 -0.021258 0.11022 -0.028111
1.082 0.0031095 0.0026033 -0.0012503 -0.0034332 0 0.0025651 0.0092368 0.00096509 0.0095536 -0.0010004 -0.0026898 1.013 -0.070799 0.0033148 0.030565 0.12142 0.00086559 -0.036469 -0.056654 0.0011763 0.023293 -0.014121 0.0011646 0.077632 -0.00043612 2.1381e-05 -6.4232e-05 0.00097719 -0.022653 -0.0028785 -0.0010649 0.0049409 0.0016512 0.085863 0.00088796 -0.025775 0.11165 -0.035368
1.0859 0.0041464 0.0023047 -0.0013402 -0.0040666 0 0.0019407 0.0083469 -0.00020103 0.014632 -0.00035844 0.00023139 1.038 -0.07035 0.00019632 0.03498 0.12023 0.0027809 -0.042969 -0.059479 -0.0045951 0.018737 -0.026955 0.00027655 0.076052 -0.00060858 -0.00067045 -8.9484e-06 0.00051387 -0.03643 -0.0016324 -0.00066096 0.007385 0.00064485 0.078555 0.0011301 -0.028525 0.11835 -0.040241
1.0898 0.0045237 0.001778 0.00050872 -0.0024879 0 0.0020503 0.0069582 -0.00053984 0.015836 -8.0495e-05 0.0025819 1.0664 -0.06723 -0.0012006 0.036928 0.12509 0.0030033 -0.046234 -0.056447 -0.0071789 0.017625 -0.040139 -2.3703e-05 0.07553 -0.00029531 -0.001065 0.00040539 0.00028712 -0.045742 0.00061421 0.0017278 0.0069052 0.0012837 0.068449 0.00010771 -0.028199 0.12651 -0.041389
1.0938 0.0039952 0.0014313 0.00076283 0.0005522 0 0.00246 0.0043632 0.00091747 0.012699 0.00050682 0.0034058 1.0778 -0.062936 1.8421e-05 0.036311 0.13353 2.4285e-05 -0.046384 -0.050694 -0.005019 0.019101 -0.051472 0.0002523 0.075726 0.00018435 -0.0009367 0.00077117 0.00026646 -0.046607 0.0032807 0.0052554 0.0029792 0.0032003 0.059173 -0.0022583 -0.0255 0.13335 -0.039731
1.0977 0.0028167 0.0015891 -0.0018719 0.003557 0 0.0025486 0.00066682 0.0037148 0.0071662 0.002079 0.003139 1.0777 -0.058421 0.0015102 0.033232 0.14344 -0.0042041 -0.04388 -0.044242 -0.001051 0.022207 -0.060091 0.00046857 0.076165 0.00038807 -0.00035776 0.00075258 0.00019152 -0.041364 0.0058579 0.0083227 -0.0028623 0.0051013 0.052736 -0.0048549 -0.021236 0.13768 -0.036118
1.1016 0.0015025 0.0022253 -0.0046925 0.0052135 0 0.0021589 -0.0030196 0.0063018 0.0018426 0.0048502 0.0032847 1.0899 -0.054703 -9.2301e-06 0.028034 0.15224 -0.0063301 -0.039572 -0.039253 0.00079366 0.025623 -0.06554 -0.00012201 0.076206 0.00011275 0.00034137 0.00034175 -8.4132e-05 -0.036356 0.0075301 0.0093119 -0.0075777 0.005593 0.050888 -0.0061319 -0.016541 0.13864 -0.031704
1.1055 0.00048129 0.0029449 -0.0039448 0.0052345 0 0.0016164 -0.0053787 0.0073206 -0.0018321 0.0084179 0.0049936 1.1283 -0.05416 -0.0049358 0.021503 0.15413 -0.005177 -0.036061 -0.039445 -0.00027143 0.025586 -0.068254 -0.0013139 0.073893 -0.00044086 0.00075969 -0.0002077 -0.00041471 -0.036266 0.0072379 0.0075447 -0.0084177 0.0041108 0.055725 -0.0053008 -0.014693 0.13563 -0.029492
1.1094 -8.1546e-05 0.0032501 0.00074267 0.0044263 0 0.0012497 -0.0058703 0.0065873 -0.0039657 0.011776 0.0077744 1.1787 -0.05698 -0.0094759 0.015198 0.14927 -0.0027414 -0.035416 -0.043591 -0.0015931 0.020712 -0.071123 -0.0016721 0.068892 -0.00085078 0.00065004 -0.00064817 -0.00053791 -0.040097 0.0045654 0.0039516 -0.0048866 0.0014007 0.063173 -0.0029914 -0.017074 0.13124 -0.030858
1.1133 -0.00025225 0.0028894 0.0055835 0.0038818 0 0.0010639 -0.0049743 0.0049334 -0.00531 0.013472 0.0096869 1.2106 -0.062886 -0.0088329 0.0096528 0.13932 -0.001574 -0.037923 -0.050199 -0.00065358 0.011189 -0.075114 0.00020058 0.061489 -0.00083856 6.0572e-05 -0.00090384 -0.00038257 -0.042321 0.00061457 0.00072286 0.00073411 -0.00084688 0.070874 -0.0007597 -0.023666 0.12649 -0.035759
1.1172 -0.00021137 0.0020402 0.0066184 0.0040157 0 0.00091462 -0.0035696 0.0033027 -0.0063064 0.012147 0.009028 1.2072 -0.071387 -0.0022236 0.0052854 0.1263 -0.0018039 -0.043429 -0.057794 0.0017723 -0.002318 -0.080717 0.0038907 0.052199 -0.0004864 -0.00068778 -0.00098873 -0.00014709 -0.038134 -0.0023352 -0.00018931 0.0049481 -0.0011241 0.076942 0.00015561 -0.034055 0.1221 -0.043768
1.1211 -0.00014867 0.0012046 0.0040302 0.0043379 0 0.00085296 -0.0021293 0.0021202 -0.006875 0.0074763 0.0059646 1.1806 -0.081523 0.0054 0.002651 0.11379 -0.0014659 -0.05112 -0.064126 0.0025106 -0.018192 -0.087966 0.0068936 0.042108 -0.00012278 -0.0011889 -0.00083935 -6.3441e-05 -0.028103 -0.0024767 0.0013063 0.0055859 0.00070163 0.079089 -0.00028966 -0.047157 0.11878 -0.053745
1.125 -0.00017504 0.00088971 0.0018236 0.0041215 0 0.001132 -0.0004649 0.0013804 -0.0066752 0.00086193 0.0024787 1.1597 -0.090545 0.0073367 0.0022277 0.10757 0.00032426 -0.057808 -0.066763 -0.00015362 -0.031765 -0.094808 0.0065754 0.033865 -5.421e-06 -0.0011966 -0.00032416 -0.00012207 -0.018025 -7.4389e-05 0.0032075 0.0032939 0.0030783 0.077131 -0.0011974 -0.059462 0.11678 -0.062181
1.1289 -0.00024568 0.001268 0.003169 0.0032091 0 0.0018557 0.0018559 0.00099052 -0.0052703 -0.0049895 0.00061243 1.1641 -0.096833 0.0015272 0.003623 0.10791 0.0015031 -0.061497 -0.066439 -0.0041196 -0.040589 -0.099539 0.0027415 0.028585 -0.00010659 -0.00075918 0.00053575 -7.1781e-05 -0.01405 0.0025434 0.0030613 0.00078338 0.0037799 0.074164 -0.0017496 -0.068854 0.11586 -0.067126
1.1328 -0.00015503 0.0020238 0.006746 0.0021046 0 0.0027492 0.0048756 0.00078163 -0.0022002 -0.0076591 0.00069403 1.1912 -0.099638 -0.0069346 0.0067213 0.11418 -0.0006997 -0.06137 -0.063836 -0.0053886 -0.043676 -0.10147 -0.0017827 0.026696 -0.00018986 -0.00014165 0.0013933 0.0003016 -0.017329 0.002767 0.00016406 0.00055131 0.0016221 0.072134 -0.0019179 -0.074505 0.1162 -0.067771
1.1367 0.00032931 0.0025126 0.0083041 0.0013124 0 0.0033732 0.0079474 0.00029932 0.0026345 -0.0066588 0.0012351 1.2267 -0.098512 -0.010177 0.011317 0.12503 -0.0057261 -0.056993 -0.059864 -0.0022672 -0.040576 -0.10025 -0.0034183 0.028321 -8.345e-05 0.00039108 0.0017145 0.00091652 -0.022802 -0.00020276 -0.0037237 0.0029855 -0.0024671 0.072958 -0.0022249 -0.075977 0.118 -0.06372
1.1406 0.0012411 0.0021814 0.0055924 0.0007068 0 0.0035113 0.0099892 -0.0010404 0.0083603 -0.0037169 0.0004925 1.2608 -0.093091 -0.0050227 0.016924 0.13678 -0.0089276 -0.048327 -0.056235 0.0026586 -0.031366 -0.096184 -0.00098516 0.033264 0.00012511 0.00073699 0.0011781 0.0014259 -0.02309 -0.0047021 -0.0058817 0.0062589 -0.0060039 0.07977 -0.0030058 -0.07313 0.12219 -0.054967
1.1445 0.002272 0.00099507 0.00088635 -0.00035385 0 0.0032228 0.010109 -0.0033059 0.013054 -0.0014015 -0.0019079 1.2918 -0.086325 0.0037537 0.02197 0.14483 -0.0058474 -0.038784 -0.054053 0.0049095 -0.020816 -0.092359 0.0032406 0.03893 0.00016708 0.00093533 -1.873e-05 0.0015015 -0.014181 -0.0078573 -0.0049403 0.0078302 -0.0067968 0.090738 -0.0040715 -0.069003 0.12813 -0.045269
1.1484 0.0028675 -0.00046772 -0.0017977 -0.0022851 0 0.0025135 0.0081784 -0.0056143 0.014722 -0.0012256 -0.0047777 1.318 -0.08002 0.0079032 0.025541 0.14842 0.0026445 -0.030231 -0.053189 0.002421 -0.011442 -0.090313 0.0055951 0.044105 -0.00012364 0.0010251 -0.0012541 0.001099 0.0017095 -0.0076344 -0.0018271 0.0062056 -0.004606 0.10344 -0.0050272 -0.065138 0.13479 -0.036751
1.1523 0.0025391 -0.0013991 -0.0014101 -0.0046867 0 0.0011319 0.0049328 -0.0066294 0.012712 -0.0027523 -0.0065458 1.3323 -0.075421 0.0037784 0.026976 0.14757 0.010226 -0.023872 -0.053424 -0.0025386 -0.0048346 -0.09089 0.0042735 0.048097 -0.00059103 0.00096479 -0.0019133 0.00048076 0.018095 -0.0041185 0.0013531 0.0017455 -0.0012528 0.1159 -0.0056386 -0.062471 0.14119 -0.030853
1.1563 0.0011856 -0.0013916 -0.00086252 -0.0065013 0 -0.0011147 0.0014397 -0.0057367 0.008209 -0.0042181 -0.0064954 1.33 -0.073905 -0.00402 0.025513 0.14319 0.010825 -0.020913 -0.054317 -0.0055791 -0.0025479 -0.094712 0.00075536 0.050357 -0.00083449 0.0007031 -0.0017853 1.4341e-05 0.029138 0.00071566 0.0031216 -0.0037293 0.00085243 0.12552 -0.0057011 -0.061855 0.14586 -0.029127
1.1602 -0.00080804 -0.00080615 -0.0031702 -0.006771 0 -0.0038489 -0.0016932 -0.003735 0.003214 -0.0039348 -0.0049952 1.32 -0.076256 -0.0072521 0.021022 0.13932 0.0045076 -0.021535 -0.055103 -0.0041839 -0.0047713 -0.10027 -0.0017408 0.051298 -0.00055677 0.00029897 -0.0011093 -6.8436e-05 0.033601 0.0043107 0.0032816 -0.0079912 0.00046915 0.12923 -0.0047469 -0.063369 0.14648 -0.032367
1.1641 -0.0027688 -0.00051683 -0.007476 -0.0053317 0 -0.0061368 -0.0046768 -0.0022263 -0.0010429 -0.0013827 -0.0028796 1.3208 -0.080273 -0.0024249 0.015654 0.13891 -0.002649 -0.023254 -0.055582 0.00029638 -0.0084193 -0.10431 -0.0011332 0.052339 0.00011116 -7.5309e-05 -0.00030178 0.00020316 0.035059 0.0049459 0.0021771 -0.0094725 -0.0018279 0.12901 -0.0023632 -0.065585 0.14418 -0.037905
1.168 -0.004098 -0.0011894 -0.0098513 -0.0029231 0 -0.0072061 -0.0080219 -0.0022153 -0.0046957 0.002513 -0.00086199 1.3442 -0.084691 0.0055025 0.010673 0.14277 -0.0046458 -0.024818 -0.055796 0.0041733 -0.012054 -0.1051 0.0019566 0.054044 0.00063212 -0.00027008 0.00033791 0.00057088 0.038542 0.0025356 -5.4812e-05 -0.0079545 -0.0043996 0.12623 0.00090858 -0.067896 0.14015 -0.044425
1.1719 -0.0045669 -0.0026984 -0.0079736 -0.00070421 0 -0.0071481 -0.011545 -0.0032913 -0.0083691 0.0058142 0.00054852 1.3822 -0.088227 0.0079496 0.0073324 0.15114 -0.0012207 -0.025068 -0.05581 0.004672 -0.014394 -0.10117 0.005076 0.05682 0.00048011 -0.00027979 0.00070792 0.00070573 0.046339 -0.0014493 -0.0031216 -0.0046665 -0.0058001 0.12245 0.0032467 -0.069774 0.13587 -0.050635
1.1758 -0.0043796 -0.004215 -0.0040043 0.00045292 0 -0.006748 -0.013933 -0.0041778 -0.011973 0.0064747 0.00094027 1.4146 -0.08867 0.0013074 0.0078939 0.16328 0.0027346 -0.02232 -0.055648 0.0019285 -0.01387 -0.090312 0.0061145 0.060843 -0.00037232 -0.00020726 0.00080176 0.00043193 0.056212 -0.0048356 -0.0057709 -0.0016738 -0.0055058 0.12025 0.0027693 -0.070606 0.13482 -0.054612
1.1797 -0.003991 -0.0049101 -0.0020935 0.00044219 0 -0.0065465 -0.013548 -0.0040208 -0.01458 0.0034898 0.00013376 1.4304 -0.085543 -0.0093243 0.012509 0.17509 0.0029671 -0.017025 -0.055008 -0.0016475 -0.011409 -0.074793 0.0047963 0.064861 -0.0013495 -0.00011912 0.0006208 -0.00010082 0.06346 -0.0060103 -0.0061531 -0.00072346 -0.0038725 0.12076 -0.00044307 -0.070506 0.13962 -0.055945
1.1836 -0.0038147 -0.0046515 -0.0034697 -0.00013493 0 -0.0062076 -0.0099183 -0.0031041 -0.015441 -0.0022504 -0.0015737 1.4374 -0.079902 -0.014945 0.019844 0.18448 0.00033362 -0.010562 -0.053554 -0.0036249 -0.0086082 -0.057535 0.0025019 0.067958 -0.0017095 2.3215e-05 0.0002045 -0.00045817 0.065345 -0.0049444 -0.0036413 -0.0021696 -0.0017894 0.12292 -0.0036731 -0.069691 0.14971 -0.055428
1.1875 -0.0040017 -0.0040697 -0.0051166 -0.00057513 0 -0.0050325 -0.0044922 -0.0024147 -0.014805 -0.0082036 -0.0035245 1.4505 -0.072635 -0.011088 0.028865 0.19042 -0.00075581 -0.0039639 -0.051021 -0.0033696 -0.0065715 -0.040473 0.00094251 0.069642 -0.0011812 0.00026775 -0.00031102 -0.00023695 0.06423 -0.0032738 -0.00024226 -0.0047488 -0.00041198 0.12573 -0.0035323 -0.068168 0.16428 -0.053637
1.1914 -0.0044076 -0.003959 -0.0037516 -0.00081253 0 -0.0031184 0.00023627 -0.0027034 -0.0135 -0.011755 -0.005227 1.4711 -0.064943 -0.0015265 0.038243 0.19231 0.0022353 0.0015453 -0.04714 -0.0021455 -0.0065045 -0.025706 0.00086434 0.069527 -0.00021986 0.00053773 -0.00073911 0.00053686 0.066329 -0.0032134 0.00048754 -0.0064685 -0.00082882 0.12781 0.00083546 -0.065871 0.18186 -0.0513
1.1953 -0.0047403 -0.0045888 -0.00027454 -0.0016073 0 -0.0017531 0.0025588 -0.0040294 -0.011774 -0.012106 -0.0067239 1.4833 -0.059593 0.0060225 0.045354 0.19085 0.0069541 0.0037249 -0.041675 -0.0017163 -0.0099431 -0.016335 0.0016242 0.067939 0.0003953 0.00064973 -0.00097697 0.0012989 0.07645 -0.0059309 -0.0033567 -0.0060212 -0.0034365 0.12672 0.0064421 -0.06222 0.1983 -0.049558
1.1992 -0.0047717 -0.005552 0.00092439 -0.0038169 0 -0.0023386 0.0026373 -0.0060037 -0.0089326 -0.010781 -0.0083139 1.4733 -0.057397 0.0073076 0.049919 0.18967 0.0087939 0.0032185 -0.035661 -0.0027011 -0.015036 -0.010549 0.001817 0.066838 0.00027811 0.00049148 -0.0010706 0.001332 0.09295 -0.01055 -0.0097225 -0.0036946 -0.0073492 0.12345 0.0087292 -0.057508 0.21095 -0.048548
1.2031 -0.0044817 -0.0062253 -0.0027539 -0.0072656 0 -0.0048284 0.0018423 -0.0081457 -0.0043815 -0.010094 -0.009928 1.4495 -0.058497 0.0044967 0.052264 0.19025 0.0059703 0.00058718 -0.029504 -0.0039962 -0.020534 -0.0071659 0.00058424 0.067225 -0.00021165 0.00015408 -0.0011103 0.00039887 0.10776 -0.014591 -0.013859 -0.0011432 -0.010596 0.11913 0.0056086 -0.051972 0.21938 -0.048072
1.207 -0.0040706 -0.0063455 -0.0085732 -0.010366 0 -0.0074253 0.0011123 -0.0098964 0.0010503 -0.01091 -0.010962 1.4381 -0.062722 0.0023254 0.052973 0.19375 0.0013265 -0.00343 -0.023518 -0.0037604 -0.025143 -0.004898 -0.0012431 0.069914 -0.0003412 -0.00015557 -0.001061 -0.00094807 0.11236 -0.015593 -0.012401 -0.00026078 -0.011358 0.11501 -0.00055581 -0.045956 0.22367 -0.047866
1.2109 -0.0038615 -0.0061556 -0.011201 -0.011169 0 -0.0081084 6.8614e-05 -0.010569 0.0051591 -0.011889 -0.010872 1.4569 -0.069477 0.002338 0.053364 0.20151 -0.00086626 -0.0074465 -0.017934 -0.001226 -0.026589 -0.0017179 -0.0012268 0.07598 0.00024302 -0.00033497 -0.00073605 -0.0017428 0.10507 -0.012754 -0.006488 -0.0019926 -0.0094128 0.11345 -0.0050513 -0.04021 0.22485 -0.047396
1.2148 -0.0041517 -0.0060663 -0.0087757 -0.0090942 0 -0.006576 -0.0022604 -0.0097329 0.0059987 -0.010991 -0.0098799 1.4944 -0.076076 0.0016568 0.055569 0.21222 0.00073591 -0.009438 -0.012282 0.0022329 -0.023482 0.003965 0.0029431 0.084422 0.0011277 -0.00047492 5.7393e-06 -0.0014129 0.093127 -0.007453 -0.00083604 -0.0058275 -0.0064634 0.11589 -0.0050582 -0.035868 0.22642 -0.046208
1.2188 -0.0050617 -0.0062466 -0.0051094 -0.005662 0 -0.0046 -0.0060285 -0.0078392 0.003491 -0.0076668 -0.0088926 1.5201 -0.080614 -0.0027384 0.059943 0.22359 0.0037633 -0.008986 -0.0060984 0.0039408 -0.016923 0.011471 0.011123 0.093244 0.0015123 -0.00069528 0.0010173 -0.00030304 0.087218 -0.0023715 0.00041211 -0.010152 -0.0048874 0.12099 -0.0019623 -0.033111 0.22989 -0.044521
1.2227 -0.0064302 -0.0065547 -0.0051683 -0.0033077 0 -0.0043428 -0.010097 -0.0062546 -0.00066039 -0.0034237 -0.0086188 1.5155 -0.081985 -0.0094498 0.066337 0.23422 0.0052302 -0.0060105 0.0007809 0.0022044 -0.0077912 0.020009 0.019961 0.10116 0.00099277 -0.00092112 0.0018409 0.00059965 0.092993 0.00010633 -0.0029179 -0.013148 -0.0059196 0.12751 0.00037892 -0.031961 0.2355 -0.042591
1.2266 -0.0078218 -0.0067911 -0.0090489 -0.0032673 0 -0.0062908 -0.013001 -0.0062641 -0.0046208 -0.00027788 -0.0088559 1.4937 -0.079292 -0.01323 0.074271 0.24273 0.004566 -0.00068925 0.0084042 -0.0019576 0.0027371 0.028497 0.024997 0.1069 -2.7133e-05 -0.00089772 0.0019895 0.00052141 0.10688 -0.00081553 -0.0074631 -0.013712 -0.0088249 0.13391 -0.00048875 -0.032293 0.24296 -0.040763
1.2305 -0.0087032 -0.0069182 -0.011696 -0.0046169 0 -0.008856 -0.014221 -0.0078306 -0.0078533 0.001086 -0.0087904 1.4853 -0.071206 -0.010263 0.081646 0.24642 0.0032996 0.006057 0.016025 -0.0054257 0.011784 0.033989 0.024265 0.10811 -0.00070335 -0.00047862 0.0013172 -0.00043293 0.11962 -0.0040516 -0.0097415 -0.011973 -0.011667 0.13669 -0.0034769 -0.033797 0.24976 -0.039938
1.2344 -0.0087366 -0.0069946 -0.0089251 -0.0054419 0 -0.009952 -0.014336 -0.0094486 -0.010901 0.0014127 -0.0080061 1.5058 -0.06108 -0.0024484 0.086213 0.24617 0.0024304 0.011925 0.02217 -0.0056252 0.017511 0.035602 0.020095 0.10633 -0.00052456 0.00012543 0.00015237 -0.0014114 0.12378 -0.0073936 -0.0089621 -0.0091211 -0.012791 0.13568 -0.0054505 -0.035631 0.25325 -0.040243
1.2383 -0.0080068 -0.0069578 -0.0026516 -0.0048685 0 -0.0088523 -0.013978 -0.0094587 -0.01402 0.0013514 -0.0070413 1.5397 -0.051027 0.0040051 0.087111 0.2425 0.0010947 0.015874 0.026041 -0.0028159 0.019443 0.033309 0.017033 0.10275 0.00027034 0.0004569 -0.00093462 -0.001599 0.1185 -0.0088469 -0.0067747 -0.0066553 -0.011677 0.1317 -0.0045496 -0.037795 0.25272 -0.041555
1.2422 -0.0069831 -0.006584 0.001104 -0.0037538 0 -0.0065158 -0.012907 -0.0076052 -0.016402 0.00038324 -0.0068319 1.5573 -0.043024 0.0043288 0.083863 0.23594 -0.0018894 0.017124 0.027082 0.00021048 0.017436 0.027347 0.017514 0.098488 0.00099954 0.00022252 -0.0015313 -0.00090928 0.10796 -0.0078199 -0.0049706 -0.0054663 -0.0087559 0.12586 -0.0019124 -0.040426 0.24806 -0.043679
1.2461 -0.0061996 -0.0057379 -0.0007078 -0.0033675 0 -0.0043273 -0.010347 -0.0052289 -0.016866 -0.0023559 -0.0076595 1.5462 -0.04013 -0.00059805 0.076068 0.2271 -0.0058109 0.014692 0.024616 0.00079158 0.011535 0.018273 0.019548 0.095245 0.0012012 -0.00040897 -0.0016106 3.1468e-05 0.096712 -0.0054901 -0.0040077 -0.0053858 -0.0048724 0.12014 -0.00028552 -0.044053 0.23968 -0.046228
1.25 -0.0058865 -0.0046563 -0.0044852 -0.0037371 0 -0.002833 -0.0062006 -0.0038754 -0.015093 -0.0064021 -0.0087943 1.5241 -0.045075 -0.0056491 0.065704 0.21751 -0.008203 0.0089791 0.019532 -0.0011821 0.0037862 0.0084846 0.01898 0.094771 0.00097349 -0.00094673 -0.0014188 0.00052479 0.086993 -0.0040575 -0.0036662 -0.0055012 -0.0011415 0.11758 -0.0012085 -0.049463 0.23083 -0.04835
1.2539 -0.0058569 -0.0039172 -0.0044336 -0.0037457 0 -0.0017961 -0.0017119 -0.0038169 -0.011859 -0.0097757 -0.0092028 1.5191 -0.055799 -0.0066373 0.05575 0.20853 -0.0073146 0.0020899 0.013884 -0.0034291 -0.0034557 1.8594e-06 0.014208 0.096464 0.00071898 -0.0010208 -0.0011789 0.00040728 0.079844 -0.0052553 -0.0043325 -0.0049481 0.001025 0.11816 -0.0036497 -0.056196 0.22396 -0.049707
1.2578 -0.0057394 -0.0040539 -0.00011939 -0.00294 0 -0.001202 0.001276 -0.004071 -0.0080292 -0.010938 -0.008475 1.5413 -0.070862 -0.0038431 0.047795 0.20091 -0.0039527 -0.0047777 0.008654 -0.0037085 -0.0090652 -0.0062329 0.0083738 0.099699 0.00065832 -0.00067048 -0.00091553 7.3515e-05 0.076886 -0.0090565 -0.0067884 -0.0035277 0.00045176 0.12135 -0.0052366 -0.063709 0.21989 -0.050205
1.2617 -0.0053401 -0.0051394 0.0021368 -0.0027534 0 -0.0017428 0.0017314 -0.0038081 -0.0036998 -0.010752 -0.0069587 1.5732 -0.088408 -0.00069949 0.043262 0.19531 -0.00051143 -0.010423 0.0046999 -0.0019148 -0.01211 -0.0095041 0.0063498 0.10364 0.00065799 -0.00020126 -0.00054869 -1.888e-05 0.079491 -0.013519 -0.010587 -0.0017352 -0.0026926 0.1262 -0.0046162 -0.071261 0.21902 -0.049842
1.2656 -0.0048066 -0.0067066 -0.0035783 -0.0052612 0 -0.0040419 8.3493e-05 -0.0034464 0.001301 -0.011857 -0.0051349 1.5886 -0.10436 0.00027966 0.044441 0.19306 0.0015489 -0.012707 0.0029169 0.00025081 -0.011343 -0.0089006 0.009421 0.10634 0.00049724 0.00018647 -0.00010508 0.00019032 0.086152 -0.015987 -0.013294 -0.00036853 -0.0063462 0.13021 -0.0026144 -0.076722 0.22076 -0.048778
1.2695 -0.0044788 -0.0080568 -0.014979 -0.01048 0 -0.0075125 -0.0024378 -0.0040933 0.0060894 -0.015635 -0.0031929 1.5772 -0.11534 -0.00026373 0.04929 0.19327 0.0027269 -0.011995 0.0019792 0.0014228 -0.0085404 -0.0065672 0.013393 0.10662 0.00019928 0.0005566 0.00022876 0.00038214 0.092164 -0.01488 -0.01221 -0.00017386 -0.0076728 0.13133 -0.0012642 -0.078786 0.22201 -0.0477
1.2734 -0.0046102 -0.0086799 -0.022619 -0.015326 0 -0.010325 -0.0049232 -0.0059473 0.0083966 -0.019981 -0.0013912 1.5508 -0.1208 -0.00011438 0.055787 0.19488 0.0039971 -0.0092982 0.00079286 0.0020081 -0.0051515 -0.0041395 0.012626 0.10455 2.8593e-05 0.0010227 0.00029475 0.00026771 0.093577 -0.010792 -0.0072305 -0.001703 -0.0053784 0.12954 -0.0017958 -0.077433 0.22148 -0.046873
1.2773 -0.0052323 -0.0084774 -0.019509 -0.015965 0 -0.010791 -0.0072046 -0.0075963 0.0061172 -0.020687 -0.00058879 1.5292 -0.12073 0.0015027 0.062283 0.19693 0.0050126 -0.005539 -0.0014085 0.0033497 -0.0022747 -0.0029176 0.0061951 0.10036 0.00018497 0.0014557 0.00017652 -8.1232e-05 0.091931 -0.0061177 -0.0017361 -0.0051416 -0.0012017 0.12518 -0.0034381 -0.072878 0.21859 -0.046426
1.2813 -0.0062319 -0.0077143 -0.0089547 -0.011593 0 -0.0088728 -0.0094032 -0.0072563 -0.00058128 -0.015499 -0.0018967 1.5224 -0.11557 0.0030908 0.0666 0.1981 0.0044915 -0.0020518 -0.0054809 0.0056999 -0.0012612 -0.0045811 -0.0002892 0.094564 0.00057308 0.0015095 0.00015281 -0.00031998 0.094137 -0.0034671 -7.0297e-05 -0.0099378 0.0011104 0.11913 -0.0040098 -0.06569 0.21309 -0.046421
1.2852 -0.007473 -0.0068312 -0.0015416 -0.0057068 0 -0.0063037 -0.011421 -0.0047927 -0.0088561 -0.0067951 -0.0054407 1.5268 -0.10809 0.0029198 0.065943 0.19613 0.0023068 -0.0010339 -0.01153 0.007451 -0.0033502 -0.011062 0.00043326 0.088882 0.00090334 0.00097668 0.0003808 -0.00021633 0.1063 -0.0040057 -0.003714 -0.01458 -0.0012139 0.11385 -0.001775 -0.058149 0.20674 -0.046578
1.2891 -0.0087907 -0.0062493 -0.00406 -0.0031511 0 -0.0051482 -0.013033 -0.0023061 -0.015196 8.8823e-05 -0.0095875 1.5341 -0.1015 0.0012207 0.061632 0.19135 0.00036072 -0.0024082 -0.017878 0.0066372 -0.0071189 -0.020711 0.010198 0.084617 0.00097292 7.462e-05 0.00064117 8.2295e-05 0.12698 -0.0068626 -0.0098302 -0.017115 -0.0075717 0.11054 0.0029053 -0.052288 0.20176 -0.046496
1.293 -0.0099045 -0.0061989 -0.012337 -0.0056 0 -0.006146 -0.014278 -0.00242 -0.018044 0.0014146 -0.011891 1.5386 -0.096845 -0.00015135 0.054794 0.18423 0.00065233 -0.0057779 -0.023568 0.0031421 -0.011538 -0.032369 0.023159 0.082324 0.00078999 -0.00069304 0.00048391 0.00017136 0.14688 -0.0099222 -0.013648 -0.01642 -0.014352 0.10929 0.0074604 -0.048832 0.19894 -0.046002
1.2969 -0.010453 -0.0065872 -0.01589 -0.0099522 0 -0.0082577 -0.015391 -0.0057993 -0.018539 -0.0019538 -0.011258 1.5379 -0.094733 -9.1832e-05 0.046846 0.17552 0.0025869 -0.0105 -0.027718 -0.00081007 -0.015469 -0.044645 0.030701 0.082394 0.00044135 -0.0009812 -0.0002873 -0.00022597 0.15609 -0.011333 -0.012444 -0.013268 -0.017763 0.10995 0.0088068 -0.0482 0.19872 -0.044967
1.3008 -0.010224 -0.007005 -0.0093544 -0.011333 0 -0.0096236 -0.016228 -0.010328 -0.018781 -0.0059409 -0.0092592 1.5291 -0.095193 0.00029817 0.040789 0.16708 0.0029886 -0.014994 -0.029006 -0.0025171 -0.016645 -0.054601 0.028804 0.085433 -6.1228e-05 -0.00088394 -0.001273 -0.00098173 0.15214 -0.010629 -0.007477 -0.010024 -0.016615 0.11162 0.0057417 -0.050519 0.20093 -0.043246
1.3047 -0.0093817 -0.0069713 0.0018069 -0.0077615 0 -0.0089628 -0.015951 -0.012809 -0.019518 -0.0073709 -0.0089791 1.5113 -0.095785 -0.00098213 0.039198 0.16126 -0.00058195 -0.017297 -0.028119 -0.0012016 -0.014066 -0.059767 0.020935 0.090419 -0.00071742 -0.0007558 -0.0017075 -0.0016398 0.1413 -0.0087554 -0.0024578 -0.0088786 -0.01277 0.11268 0.00013822 -0.053518 0.20294 -0.041111
1.3086 -0.008414 -0.006318 0.0073609 -0.0019232 0 -0.0063603 -0.013639 -0.01163 -0.019564 -0.0065624 -0.012183 1.4898 -0.095101 -0.0042348 0.041983 0.1585 -0.0066163 -0.017093 -0.026236 0.0013759 -0.0084072 -0.060124 0.014204 0.096348 -0.0013448 -0.00078941 -0.0011383 -0.0017631 0.13214 -0.0071499 -0.00043269 -0.0099792 -0.0092151 0.11291 -0.0042768 -0.055614 0.20323 -0.038746
1.3125 -0.0077675 -0.0054088 0.0031717 0.0014822 0 -0.0031287 -0.009362 -0.0079889 -0.017299 -0.0061276 -0.017376 1.476 -0.092498 -0.0072476 0.04874 0.15885 -0.010347 -0.014407 -0.02409 0.0025764 -0.00030472 -0.055905 0.013074 0.10254 -0.0015682 -0.00082825 8.7025e-05 -0.0012544 0.1278 -0.0066998 -0.0019829 -0.011185 -0.0077316 0.11256 -0.0048255 -0.05585 0.20104 -0.036205
1.3164 -0.0074783 -0.0049373 -0.0050648 -4.8091e-05 0 -0.001058 -0.0045326 -0.004741 -0.012419 -0.0077992 -0.02072 1.478 -0.087594 -0.0073698 0.058565 0.16197 -0.0081188 -0.009574 -0.022455 0.0011332 0.0092812 -0.047772 0.016572 0.10825 -0.0011159 -0.00060884 0.0010611 -0.00041403 0.12448 -0.0073605 -0.005744 -0.0098531 -0.0080502 0.1122 -0.0020361 -0.053337 0.19585 -0.0335
1.3203 -0.0071583 -0.0053932 -0.0088197 -0.0051226 0 -0.0014509 -0.00099127 -0.0040585 -0.0061205 -0.010832 -0.019116 1.4913 -0.081435 -0.0043001 0.068455 0.16608 -0.0011458 -0.0042606 -0.021899 -0.0020247 0.017992 -0.038233 0.020711 0.11188 -0.00014683 -0.00012759 0.0011241 0.00027314 0.11658 -0.0085392 -0.0098734 -0.0051889 -0.0086864 0.11391 0.0010002 -0.047283 0.18817 -0.030462
1.3242 -0.0063714 -0.006621 -0.0061009 -0.010387 0 -0.004274 0.00036863 -0.0059363 0.00019208 -0.013287 -0.012733 1.5006 -0.07664 -0.00054353 0.075628 0.16881 0.00524 -0.00051594 -0.021443 -0.004822 0.024402 -0.030662 0.022585 0.11323 0.00078212 0.0003108 0.00046261 0.00044611 0.10257 -0.0096837 -0.012801 0.00087826 -0.0082596 0.118 0.0016174 -0.039796 0.18064 -0.027211
1.3281 -0.005058 -0.0078611 -0.0027163 -0.013538 0 -0.0078933 8.8501e-05 -0.0085236 0.0059982 -0.014197 -0.0048058 1.4919 -0.074446 0.00098901 0.079145 0.16938 0.006209 0.00083414 -0.020422 -0.0057344 0.028016 -0.026374 0.021909 0.11213 0.0011452 0.00042751 -0.00011701 7.3657e-05 0.085516 -0.010463 -0.013181 0.0050741 -0.0062183 0.12413 8.1869e-05 -0.031906 0.17426 -0.02398
1.332 -0.0036218 -0.0082676 -0.0046332 -0.014362 0 -0.009855 -0.00066279 -0.0096675 0.011325 -0.013968 0.00096747 1.4628 -0.075775 -0.00030044 0.078477 0.16736 0.0014866 -0.00078295 -0.018261 -0.0046758 0.028561 -0.026294 0.019537 0.10856 0.00087163 0.00029674 -3.2282e-05 -0.00054705 0.068857 -0.010525 -0.010165 0.0052016 -0.0029024 0.13161 -0.00090327 -0.024604 0.16977 -0.021082
1.3359 -0.002624 -0.0074915 -0.010713 -0.013466 0 -0.0085407 -0.0012428 -0.0083579 0.015597 -0.012916 0.0030341 1.4229 -0.081738 -0.0024404 0.073241 0.16255 -0.0047904 -0.0060505 -0.014171 -0.0026797 0.025663 -0.031485 0.015889 0.10243 0.00034092 0.00027527 0.0004802 -0.00098096 0.053129 -0.009388 -0.0043536 0.0015901 0.00060058 0.13866 0.00077421 -0.019386 0.1678 -0.019337
1.3398 -0.0023829 -0.0058897 -0.014178 -0.010945 0 -0.0045673 -0.0018453 -0.0052188 0.01728 -0.010197 0.0024945 1.3839 -0.090478 -0.0031339 0.065766 0.15694 -0.0078095 -0.01366 -0.0087512 -0.00099317 0.020418 -0.039961 0.011442 0.095139 -2.4757e-05 0.00059812 0.00065342 -0.00092293 0.037638 -0.0068682 0.0016947 -0.0034524 0.0027252 0.14225 0.0042511 -0.016939 0.16705 -0.0197
1.3438 -0.0028136 -0.0042503 -0.010777 -0.0067595 0 -0.00060392 -0.0028504 -0.0020075 0.014932 -0.0048119 0.0014764 1.3527 -0.099337 -0.001939 0.058221 0.15217 -0.0057144 -0.021889 -0.0032662 -0.00033528 0.014089 -0.049066 0.0080897 0.088119 -0.00012667 0.0010922 7.0893e-05 -0.00038531 0.024836 -0.0036873 0.0046973 -0.0074708 0.0021342 0.14166 0.0065526 -0.016545 0.16616 -0.022066
1.3477 -0.003572 -0.0032883 -0.0039541 -0.0020389 0 0.00056602 -0.0041815 -0.00054243 0.0086025 0.0023762 0.001137 1.3311 -0.10665 -0.00016689 0.051679 0.14908 -0.00028959 -0.02976 0.0014904 -0.00060291 0.0073323 -0.057237 0.0086622 0.082279 -0.00014585 0.0013371 -0.00080419 0.0003195 0.021397 -0.0013887 0.0031354 -0.0093996 -0.0012242 0.13664 0.0058543 -0.017714 0.16454 -0.026213
1.3516 -0.0043028 -0.0032611 -0.0010389 0.00085719 0 -0.0017378 -0.0054616 -0.0015919 1.536e-06 0.0082227 0.0010184 1.3191 -0.11081 0.0010182 0.047039 0.14827 0.0049902 -0.036333 0.0047517 -0.00098005 0.0007906 -0.062968 0.014241 0.078485 -0.00019942 0.0011059 -0.0010524 0.00080209 0.033284 -0.0012324 -0.0012363 -0.0097938 -0.0055734 0.12734 0.0035914 -0.019813 0.16175 -0.031705
1.3555 -0.0047868 -0.0038834 -0.0048855 0.00023245 0 -0.0055299 -0.0066434 -0.0042963 -0.0087874 0.009478 -1.4124e-05 1.3148 -0.10873 0.0018914 0.045422 0.15014 0.0073068 -0.039951 0.0054564 -0.0003942 -0.0041926 -0.063516 0.022129 0.078471 -0.00013802 0.00061153 -0.00026318 0.00087033 0.058918 -0.002916 -0.0046094 -0.0099437 -0.0081405 0.11468 0.0029845 -0.021503 0.15799 -0.036909
1.3594 -0.0049614 -0.0045188 -0.010529 -0.0029683 0 -0.0078012 -0.0081311 -0.0065858 -0.0167 0.0056099 -0.0024132 1.3106 -0.10234 0.003404 0.045512 0.15258 0.0057009 -0.04135 0.0050767 0.0017834 -0.0071909 -0.060306 0.027281 0.080981 0.000263 0.00029831 0.00097542 0.00064363 0.087509 -0.0045104 -0.0043067 -0.01075 -0.0070805 0.10212 0.0054377 -0.021819 0.15482 -0.040017
1.3633 -0.0048983 -0.0045306 -0.01056 -0.0054797 0 -0.0069267 -0.010061 -0.0065185 -0.023765 -0.00058711 -0.0054384 1.2951 -0.092827 0.005475 0.046849 0.15467 0.0011752 -0.041018 0.0045789 0.0051547 -0.0079479 -0.054239 0.026399 0.085198 0.00094417 0.00041426 0.001607 0.00041548 0.10525 -0.0040474 -0.0011245 -0.012082 -0.0029942 0.090958 0.0087178 -0.020458 0.15287 -0.040376
1.3672 -0.004766 -0.0036484 -0.0031423 -0.0044487 0 -0.0037537 -0.011558 -0.0036949 -0.029919 -0.0052795 -0.0077825 1.2621 -0.081371 0.0065799 0.049132 0.15571 -0.0037977 -0.039464 0.0048114 0.008317 -0.0063305 -0.046224 0.020739 0.090304 0.0014757 0.00081379 0.0011325 0.00038779 0.10466 -0.0014872 0.0013583 -0.012822 0.0013586 0.082144 0.0090273 -0.017252 0.15252 -0.037667
1.3711 -0.0047179 -0.0021684 0.0060797 -7.995e-05 0 -0.0006113 -0.011027 0.00037051 -0.033987 -0.0065923 -0.0086147 1.2188 -0.069594 0.0053061 0.052301 0.15507 -0.0063793 -0.037411 0.0069479 0.0096257 -0.002139 -0.037524 0.014791 0.095077 0.0013915 0.0011633 7.7253e-05 0.0005167 0.089269 0.00089011 -7.4495e-05 -0.011499 0.0030438 0.076749 0.0048974 -0.012019 0.15401 -0.031761
1.375 -0.004711 -0.00081532 0.0098923 0.0043871 0 0.00063148 -0.0074751 0.0033112 -0.034058 -0.0055987 -0.0081101 1.1813 -0.059654 0.0021443 0.056665 0.15351 -0.005036 -0.036053 0.011475 0.0082315 0.0036164 -0.030026 0.012162 0.097996 0.00062497 0.0012802 -0.0005688 0.00060161 0.069834 0.00032235 -0.0054754 -0.0072553 0.0010477 0.074677 -0.001194 -0.0053433 0.15609 -0.024642
1.3789 -0.0044185 -0.00027603 0.0065295 0.0053944 0 -0.00027869 -0.0016781 0.003587 -0.028965 -0.0047468 -0.0071237 1.1599 -0.05186 -0.00062087 0.062057 0.15259 -0.00076693 -0.035786 0.017292 0.0046643 0.0093021 -0.024263 0.012814 0.099125 -0.00039402 0.0012302 -0.00033466 0.00051316 0.055912 -0.003891 -0.01165 -0.00070264 -0.0031446 0.074551 -0.0051707 0.0018023 0.15736 -0.018555
1.3828 -0.0034127 -0.00069635 0.00052187 0.0019741 0 -0.0022728 0.0039876 0.0014184 -0.019435 -0.0055573 -0.006417 1.148 -0.046234 -0.00096977 0.068213 0.15317 0.0034766 -0.036724 0.023775 0.00058809 0.014053 -0.020417 0.0141 0.098663 -0.0010732 0.0011242 0.00034172 0.00032327 0.049771 -0.0095175 -0.014658 0.0059466 -0.0067522 0.075901 -0.0051565 0.0090091 0.15715 -0.014557
1.3867 -0.0015633 -0.0015501 -0.0026827 -0.0036633 0 -0.0039792 0.0070358 -0.0016798 -0.0078183 -0.0076583 -0.0061343 1.1278 -0.04261 0.0010106 0.074716 0.15602 0.0051316 -0.038849 0.030281 -0.002072 0.017112 -0.018504 0.013977 0.096973 -0.0010952 0.00091301 0.00066843 0.00021114 0.046919 -0.01308 -0.012631 0.0098469 -0.0075659 0.078296 -0.0027876 0.015928 0.15497 -0.013446
1.3906 0.00067619 -0.0020357 -0.0019445 -0.0080923 0 -0.0044596 0.0064807 -0.0041576 0.0033105 -0.0095094 -0.0058947 1.089 -0.040621 0.0034712 0.080067 0.16211 0.0041087 -0.041836 0.036008 -0.002134 0.017575 -0.018443 0.012764 0.094913 -0.00057424 0.00045759 0.00034946 0.00025903 0.041349 -0.012568 -0.0067338 0.0091794 -0.0051519 0.081576 -0.00094614 0.022247 0.15049 -0.015778
1.3945 0.0024131 -0.0017014 -0.00027925 -0.0092442 0 -0.0034217 0.0033493 -0.0053167 0.012426 -0.0096411 -0.0052704 1.0399 -0.038917 0.0048857 0.08292 0.16949 0.0025215 -0.044408 0.041281 0.00014901 0.017203 -0.018832 0.011904 0.093551 0.00013179 -0.00020752 -0.00017622 0.00036639 0.030285 -0.0087247 4.5711e-05 0.0044023 -0.00087815 0.085327 -0.00066914 0.028322 0.14539 -0.018683
1.3984 0.0028628 -0.00077509 -0.00059556 -0.0075003 0 -0.0012797 -0.00014156 -0.005264 0.019247 -0.0073384 -0.004109 0.99955 -0.036938 0.005503 0.083011 0.17654 0.0022719 -0.045811 0.046623 0.0030384 0.01761 -0.01888 0.011678 0.093113 0.0006988 -0.00076247 -0.00029296 0.00037588 0.015058 -0.0039725 0.0049185 -0.0018989 0.0029175 0.089241 -0.00059424 0.034372 0.1407 -0.020227
1.4023 0.001887 6.5904e-05 -0.0026578 -0.0048249 0 0.0008262 -0.0020226 -0.0043721 0.023982 -0.0027514 -0.0024168 0.97827 -0.034321 0.0065409 0.080365 0.18198 0.0030177 -0.045475 0.052419 0.0041179 0.020119 -0.017994 0.01072 0.093661 0.00095744 -0.00084303 0.00010937 0.00026573 -0.0010932 -0.0003376 0.0065936 -0.00655 0.004092 0.093 0.00080023 0.040458 0.1371 -0.019025
1.4063 8.0088e-05 0.00024486 -0.0042048 -0.0030368 0 0.001459 -0.0016916 -0.0029825 0.026497 0.0030902 -7.9544e-05 0.96651 -0.030711 0.0080936 0.075311 0.18413 0.0026776 -0.042685 0.059124 0.0018044 0.026509 -0.015444 0.0077447 0.095124 0.00085425 -0.00042536 0.00056779 0.00018531 -0.015185 0.0016037 0.0053965 -0.0076512 0.0018033 0.096104 0.0030464 0.046507 0.13532 -0.01348
1.4102 -0.0016689 -0.00034076 -0.004009 -0.0026321 0 -8.1689e-05 -0.00016856 -0.001511 0.026118 0.0083595 0.0030661 0.94467 -0.026006 0.0082802 0.069891 0.18156 -0.00014357 -0.03712 0.066625 -0.0032773 0.038142 -0.010657 0.0032793 0.096955 0.00041248 6.3536e-05 0.00059444 0.00028534 -0.024819 0.0021871 0.0026904 -0.0055085 -0.0028647 0.097699 0.0041637 0.051563 0.13555 -0.0033223
1.4141 -0.0027767 -0.0013788 -0.0029875 -0.0028026 0 -0.002886 0.00058303 -0.00049866 0.022108 0.011045 0.0067177 0.90333 -0.020861 0.0048862 0.066069 0.17644 -0.0044934 -0.030354 0.073876 -0.0082518 0.052236 -0.0047296 -0.00067074 0.098617 -0.00023185 8.5218e-05 0.00017607 0.00052922 -0.027589 0.0017357 0.00017065 -0.0021565 -0.0072767 0.098118 0.00306 0.05487 0.13668 0.0080806
1.418 -0.0032637 -0.002451 -0.0025613 -0.0023777 0 -0.0048252 -0.0010516 -0.0002802 0.014351 0.010068 0.0097249 0.85322 -0.015627 -0.002024 0.064549 0.17017 -0.007902 -0.023287 0.080238 -0.0097635 0.066925 0.0015833 -0.002518 0.099979 -0.00081352 -0.00050721 -0.00030484 0.00070223 -0.021401 0.00049929 -0.00083571 8.9345e-06 -0.0087573 0.09775 0.00090632 0.055967 0.13825 0.018802
1.4219 -0.0035766 -0.0032419 -0.00288 -0.00092914 0 -0.0042802 -0.0051197 -0.00058548 0.0037419 0.0060525 0.010519 0.81507 -0.010647 -0.0093032 0.065716 0.16426 -0.0086425 -0.016842 0.085154 -0.0065009 0.080225 0.0074473 -0.0023135 0.10099 -0.0010506 -0.0012895 -0.00054685 0.00061928 -0.0059426 -0.00081267 -7.919e-05 -0.00042382 -0.0064562 0.097117 -0.00016086 0.054581 0.13984 0.027007
1.4258 -0.0041526 -0.0035411 -0.0031406 0.00073554 0 -0.0017419 -0.0098123 -0.00066815 -0.0079175 0.00091715 0.0082618 0.80029 -0.0064648 -0.012842 0.069495 0.16161 -0.0069883 -0.012637 0.087838 -0.00042183 0.088391 0.011143 -0.0010865 0.1018 -0.00083557 -0.0016142 -0.00059785 0.00030967 0.016315 -0.0011777 0.0012132 -0.003204 -0.0021591 0.097493 0.00054739 0.050589 0.14113 0.029803
1.4297 -0.005084 -0.003233 -0.0031104 0.001099 0 0.00041277 -0.012522 -2.867e-05 -0.018433 -0.003493 0.0036928 0.80128 -0.0029835 -0.010815 0.073421 0.16332 -0.0044786 -0.010852 0.089283 0.0045651 0.090744 0.01201 0.00056912 0.1029 -0.00032827 -0.0011903 -0.00063484 -1.8676e-05 0.041077 -0.00044278 0.00081608 -0.0065905 0.00082764 0.099913 0.0016086 0.046425 0.14233 0.02829
1.4336 -0.0060791 -0.0024333 -0.0034557 -0.00081348 0 2.7335e-05 -0.011645 0.00094465 -0.025878 -0.0065383 -0.0012935 0.79907 0.00027413 -0.0050957 0.076055 0.16836 -0.0025005 -0.010542 0.090637 0.005533 0.089244 0.010781 0.0028233 0.10457 0.00015181 -0.00036477 -0.00061057 -0.00018666 0.064504 -0.00016656 -0.0030095 -0.0082774 7.3816e-05 0.10419 0.0013454 0.044123 0.14366 0.025075
1.4375 -0.0066636 -0.0016196 -0.0044121 -0.0044181 0 -0.0027571 -0.0077425 0.0011461 -0.029102 -0.0087377 -0.0051483 0.77876 0.0037231 0.00036482 0.076689 0.17568 -0.0018214 -0.010848 0.092655 0.002616 0.085617 0.0082642 0.0056688 0.10696 0.0003496 0.00015902 -0.00027732 -0.00018818 0.084586 -0.0025643 -0.0098446 -0.006754 -0.004118 0.10994 -9.9968e-06 0.045142 0.14522 0.022153
1.4414 -0.0064485 -0.001452 -0.0048717 -0.0077567 0 -0.0055224 -0.003081 -0.00031378 -0.027868 -0.01081 -0.0078384 0.73837 0.0078973 0.0026026 0.074847 0.18371 -0.0029704 -0.010604 0.096133 -0.0015275 0.082222 0.0056922 0.0082953 0.11024 0.00022993 -7.7808e-05 0.00040668 -0.00012514 0.10027 -0.008032 -0.016648 -0.0024459 -0.0088924 0.11644 -0.00044124 0.051044 0.14705 0.021928
1.4453 -0.0053404 -0.0022682 -0.0035601 -0.0089092 0 -0.0057613 8.0262e-05 -0.0032549 -0.022695 -0.012876 -0.010461 0.68607 0.013689 0.0014468 0.071327 0.18851 -0.0061165 -0.0073427 0.10168 -0.0042291 0.083639 0.0064357 0.0099302 0.11449 -3.8336e-05 -0.00089799 0.0010146 -4.507e-05 0.10962 -0.013793 -0.01931 0.0022033 -0.010935 0.12128 0.0014848 0.063495 0.14868 0.02804
1.4492 -0.0036414 -0.0036821 -0.0010735 -0.0075088 0 -0.0031501 0.00095756 -0.0064539 -0.014621 -0.014477 -0.01363 0.63227 0.020387 -0.0011527 0.068604 0.1887 -0.010115 -0.0012264 0.1077 -0.0049008 0.08942 0.01139 0.011186 0.11903 -0.00022372 -0.0016425 0.00094547 9.4205e-05 0.10973 -0.015639 -0.015504 0.0040927 -0.0088516 0.123 0.0046679 0.078424 0.14949 0.03803
1.4531 -0.0020009 -0.0047699 3.1501e-06 -0.0050248 0 0.00023795 0.00030702 -0.0085251 -0.0050928 -0.015093 -0.016332 0.58443 0.027272 -0.0031524 0.067636 0.18386 -0.012243 0.0072657 0.11313 -0.0048809 0.098161 0.020609 0.013919 0.12334 -0.00018445 -0.0017238 3.5941e-05 0.00028393 0.099275 -0.011654 -0.0067826 0.0015715 -0.0040703 0.12087 0.0062158 0.093284 0.14903 0.049836
1.457 -0.0011758 -0.004809 -0.0024049 -0.0035568 0 0.0018486 -0.00067358 -0.0088775 0.0041199 -0.014454 -0.016588 0.54596 0.033498 -0.0037977 0.06901 0.17396 -0.0099806 0.017387 0.11696 -0.0055121 0.10793 0.033659 0.019182 0.12688 5.0621e-05 -0.0010945 -0.0011737 0.00035141 0.081507 -0.0043514 0.0019559 -0.0042386 0.00025856 0.11446 0.0042222 0.10547 0.14687 0.061129
1.4609 -0.0016417 -0.0039362 -0.007359 -0.0042373 0 0.0007418 -0.0013628 -0.0079923 0.011246 -0.012469 -0.01338 0.51623 0.037232 -0.0034808 0.07286 0.15916 -0.0037035 0.027488 0.11739 -0.0065674 0.11432 0.049079 0.0253 0.12835 0.00030375 -0.00024447 -0.001858 7.9843e-05 0.063942 0.0011696 0.0056651 -0.01008 0.0014534 0.10303 -0.00027162 0.11032 0.14208 0.067448
1.4648 -0.0032482 -0.003073 -0.011404 -0.006595 0 -0.0020142 -0.0018072 -0.006924 0.015089 -0.0091903 -0.0078954 0.49051 0.036862 -0.0028124 0.076322 0.14217 0.0027483 0.035081 0.11393 -0.0065749 0.11228 0.062284 0.028474 0.1263 0.00037093 0.00023748 -0.001616 -0.00052186 0.053841 0.0015998 0.0028217 -0.012824 -0.00095715 0.088128 -0.0041192 0.10555 0.13422 0.065394
1.4688 -0.0051861 -0.0031188 -0.011792 -0.0091907 0 -0.0046376 -0.0022229 -0.0065172 0.0155 -0.0050428 -0.0027532 0.46223 0.032823 -0.0020765 0.076918 0.12492 0.0050116 0.039753 0.10773 -0.004543 0.102 0.070593 0.025831 0.12048 0.00019146 0.00013682 -0.00076815 -0.0011228 0.052826 -0.001814 -0.0033329 -0.011645 -0.0050198 0.071763 -0.0048312 0.093691 0.12366 0.056397
1.4727 -0.00639 -0.0041248 -0.0089965 -0.010674 0 -0.0060451 -0.0027583 -0.0068889 0.013272 -0.00099 7.5196e-05 0.42789 0.025522 -0.0013771 0.07315 0.10815 0.0022209 0.041569 0.099472 -0.0012387 0.084226 0.07239 0.018132 0.11061 -6.3193e-05 -0.00027531 1.4624e-05 -0.0013357 0.055633 -0.0047565 -0.007216 -0.0083769 -0.0077246 0.055017 -0.0025817 0.076671 0.11045 0.041776
1.4766 -0.0061932 -0.0052066 -0.0058108 -0.010333 0 -0.0061226 -0.0037068 -0.0074111 0.0094737 0.0018045 0.00062568 0.39015 0.015672 -0.00090402 0.063795 0.092352 -0.002068 0.040964 0.089946 0.0012411 0.060545 0.066467 0.0094755 0.096588 -0.0001025 -0.00054614 0.00031091 -0.0011202 0.054668 -0.0040213 -0.0052942 -0.0058771 -0.0070678 0.03896 0.00025374 0.057016 0.094768 0.023489
1.4805 -0.0047973 -0.0052714 -0.0041868 -0.0080675 0 -0.0051193 -0.0055149 -0.0071159 0.0047507 0.0026641 0.00037125 0.35473 0.0051006 -0.00083565 0.047417 0.077251 -0.003372 0.039775 0.080385 0.0011357 0.035905 0.050907 0.0041795 0.07819 0.00020788 -0.00045686 0.00016659 -0.00087362 0.046563 -0.00024326 0.0010278 -0.0057963 -0.0034804 0.02554 0.0012967 0.040473 0.076887 0.0062578
1.4844 -0.0031703 -0.0038972 -0.0034319 -0.0043342 0 -0.0032674 -0.008138 -0.0053073 -0.00074088 0.0017635 0.00054528 0.32309 -0.0039709 -0.0010954 0.028953 0.061516 -0.00080517 0.040484 0.071595 -0.0016132 0.016079 0.031533 0.00371 0.058693 0.00065111 -0.00018505 -0.00018103 -0.0010438 0.034762 0.0032405 0.0064424 -0.0075223 0.00039354 0.014628 -1.5936e-05 0.029842 0.058994 -0.0065017
1.4883 -0.0023601 -0.001616 -0.0016615 -0.00022626 0 -0.0010423 -0.010361 -0.0020877 -0.0067537 -0.00018723 0.0011746 0.28913 -0.010944 -0.0014345 0.011062 0.044716 0.0021132 0.043874 0.063776 -0.0053681 0.0028283 0.01124 0.0062268 0.039794 0.00078579 -0.00010812 -0.00063889 -0.0016262 0.025733 0.0037959 0.0059459 -0.0088952 0.0015589 0.0060799 -0.0023776 0.025401 0.042307 -0.014115
1.4922 -0.0026782 0.00056189 0.0014558 0.0027532 0 0.00063515 -0.010187 0.0015286 -0.012356 -0.0025107 0.0016046 0.24455 -0.015539 -0.0018051 -0.0039497 0.02672 0.0013148 0.050323 0.057094 -0.0079677 -0.0029236 -0.0073554 0.0086677 0.023032 0.00034777 -0.00045955 -0.0012445 -0.0020982 0.022514 0.0015356 -0.0011709 -0.0078712 -0.0010538 -0.00033531 -0.0039765 0.026835 0.027907 -0.016454
1.4961 -0.0033758 0.0018878 0.0040493 0.0035458 0 0.00096336 -0.0064107 0.0040853 -0.016028 -0.0047312 0.0015433 0.18813 -0.017722 -0.0024698 -0.012894 0.0078344 -0.0033394 0.059911 0.051869 -0.0080482 -0.00067315 -0.020559 0.0091289 0.010718 -0.00044176 -0.0011411 -0.0019012 -0.0019213 0.021938 -0.0016804 -0.010735 -0.0038367 -0.0056022 -0.0049273 -0.0039294 0.033051 0.017458 -0.013885
1.5 -0.0031312 0.0022724 0.0042827 0.002424 0 0.00016864 -1.6342e-05 0.0045193 -0.016472 -0.006344 0.001232 0.12863 -0.01893 -0.0035589 -0.01461 -0.0097133 -0.007726 0.070427 0.048437 -0.0056716 0.0058521 -0.025611 0.0076482 0.0043493 -0.0010137 -0.0018149 -0.0022942 -0.0011162 0.018165 -0.0045113 -0.016832 0.0021084 -0.0085063 -0.0087938 -0.0027378 0.039932 0.011572 -0.0092721
1.5039 -0.0010464 0.00215 0.0027711 0.00087831 0 -0.00041465 0.0061738 0.0028144 -0.013471 -0.0068114 0.00066619 0.077545 -0.020474 -0.0045752 -0.012269 -0.024196 -0.0076173 0.079504 0.046459 -0.0020873 0.012327 -0.024618 0.0054336 0.0020474 -0.0009696 -0.0021516 -0.0021721 -0.00029021 0.0088377 -0.0068689 -0.015997 0.0077322 -0.0069924 -0.012804 -0.001652 0.04477 0.0082564 -0.0049536
1.5078 0.0025955 0.0020796 0.0021842 0.00034098 0 0.00047782 0.009564 1.5458e-05 -0.0080492 -0.0060771 -0.0008597 0.038867 -0.022777 -0.0045966 -0.0077267 -0.034544 -0.0029252 0.085834 0.04569 0.0010592 0.01692 -0.018863 0.003793 0.0026032 -0.00049166 -0.0020253 -0.0016719 -4.9951e-05 -0.0024916 -0.0086354 -0.0092177 0.010653 -0.0010951 -0.017205 -0.0015719 0.046571 0.0062719 -0.0017106
1.5117 0.0064312 0.0024392 0.0042764 0.0009268 0 0.0026813 0.0097369 -0.0023684 -0.0018159 -0.0049408 -0.0039445 0.0065659 -0.026054 -0.0031732 -0.0029726 -0.039931 0.0023387 0.088289 0.045754 0.0026047 0.018194 -0.0099726 0.0035389 0.0045471 -0.00020048 -0.0015437 -0.0012447 -0.00040128 -0.010254 -0.0085594 -0.00061456 0.0094163 0.0063655 -0.022093 -0.0023388 0.044759 0.0042577 -3.2888e-05
1.5156 0.0089373 0.0033379 0.0076141 0.0015547 0 0.0045871 0.0084674 -0.0031168 0.0039459 -0.0044428 -0.0077532 -0.027861 -0.029843 -0.00097024 -0.0011504 -0.039048 0.0041186 0.084847 0.045376 0.0024051 0.014745 -0.0009679 0.0046748 0.0048131 -0.00054419 -0.00095113 -0.0011935 -0.00077595 -0.013232 -0.0052655 0.0056379 0.0043903 0.01169 -0.026884 -0.0029875 0.039079 -0.00015897 -3.291e-05
1.5195 0.0094646 0.0046516 0.0086625 0.001375 0 0.0046838 0.0078651 -0.0017718 0.0087848 -0.0045362 -0.0098819 -0.066381 -0.032631 0.00071297 -0.0023381 -0.035397 0.0020294 0.077424 0.042841 0.0012602 0.0089144 0.0052357 0.0061378 0.0013351 -0.0013032 -0.00048822 -0.0013184 -0.0006562 -0.016972 0.00055013 0.0076732 -0.0020264 0.012587 -0.030271 -0.0027836 0.031991 -0.0069306 -0.00061893
1.5234 0.0085837 0.0060934 0.0053301 0.00091081 0 0.0031467 0.0085103 0.001274 0.012928 -0.0035399 -0.0080461 -0.10359 -0.033671 0.0012137 -0.0053878 -0.031388 -0.00087107 0.067382 0.037372 0.00030156 0.0018952 0.0079266 0.0060465 -0.0061274 -0.0017246 -0.00026766 -0.0011062 -0.000114 -0.029604 0.0056077 0.0063176 -0.0063973 0.0093108 -0.031555 -0.0020789 0.024445 -0.014852 -0.001559
1.5273 0.0075176 0.0073277 -0.00058567 0.0015528 0 0.0017981 0.0092735 0.0049646 0.016713 0.0005326 -0.002171 -0.13418 -0.032477 0.0012154 -0.0092495 -0.0289 -0.0014776 0.055734 0.028444 0.00029291 -0.0056731 0.0067445 0.0028795 -0.017523 -0.0011989 -0.00020658 -0.00030649 0.00032417 -0.05481 0.0065385 0.0040219 -0.006226 0.0042387 -0.030317 -0.0019693 0.016913 -0.022691 -0.0028599
1.5313 0.0071887 0.0081407 -0.0045889 0.0039112 0 0.0024181 0.0086865 0.0080017 0.020023 0.0076905 0.0052443 -0.15983 -0.028548 0.0019929 -0.012393 -0.030306 0.00061605 0.043649 0.015481 0.0013264 -0.013427 0.0014693 -0.0031178 -0.032489 0.00015069 -7.2946e-05 0.00071145 0.00031914 -0.088321 0.0032373 0.0034927 -0.0017062 0.00046837 -0.026182 -0.0028547 0.0095857 -0.028474 -0.004813
1.5352 0.0076683 0.0085796 -0.0033058 0.0069266 0 0.0051067 0.0062973 0.0094953 0.022065 0.015116 0.011027 -0.18805 -0.022215 0.0038728 -0.013147 -0.037756 0.0035161 0.032725 -0.0010939 0.0029795 -0.021988 -0.0069512 -0.0098268 -0.04895 0.0015216 0.00033378 0.0012285 0.00012158 -0.12093 -0.00049966 0.0065795 0.0042098 0.00028169 -0.020378 -0.0034027 0.001859 -0.029482 -0.0079945
1.5391 0.0083821 0.0089374 0.0025681 0.0088678 0 0.0083171 0.0028288 0.0095854 0.021636 0.019103 0.013767 -0.22473 -0.015162 0.0055926 -0.012481 -0.048823 0.0054031 0.023415 -0.019083 0.0045816 -0.031599 -0.016199 -0.015025 -0.064451 0.0020745 0.00097103 0.00083012 0.00025642 -0.14504 -0.00013081 0.013355 0.0077885 0.0040186 -0.015584 -0.001436 -0.006553 -0.027128 -0.011743
1.543 0.0087444 0.009566 0.0088659 0.0091885 0 0.010414 -0.0005633 0.0094909 0.01783 0.018319 0.01453 -0.26836 -0.0081655 0.0054102 -0.011299 -0.061891 0.0059708 0.016026 -0.037709 0.0053369 -0.042002 -0.025242 -0.018512 -0.077863 0.0015761 0.0015092 -0.00019598 0.00084081 -0.15915 0.0054966 0.021574 0.0072283 0.0097584 -0.01334 0.0036303 -0.015519 -0.022828 -0.015267
1.5469 0.008604 0.010648 0.011559 0.009149 0 0.011097 -0.0028856 0.010671 0.01085 0.015202 0.015349 -0.31107 -0.001941 0.0029283 -0.010596 -0.075134 0.0057589 0.010803 -0.056343 0.004505 -0.052677 -0.033116 -0.022264 -0.088245 0.00050514 0.0015608 -0.0010956 0.0013392 -0.16701 0.012978 0.02724 0.0040257 0.014179 -0.014993 0.0092401 -0.024742 -0.018337 -0.017627
1.5508 0.0082067 0.012073 0.010214 0.010437 0 0.011339 -0.0033496 0.01358 0.0023696 0.013885 0.017155 -0.34444 0.002418 -0.0003017 -0.01216 -0.084977 0.0048678 0.0085881 -0.074671 0.0019365 -0.061632 -0.038178 -0.028084 -0.093994 -0.00039124 0.0010312 -0.0012687 0.0010939 -0.17332 0.017217 0.026682 0.0018794 0.014513 -0.022658 0.011189 -0.033093 -0.017585 -0.016472
1.5547 0.0078932 0.013473 0.0082612 0.013279 0 0.012139 -0.0013991 0.017094 -0.0049855 0.016377 0.019171 -0.36448 0.0048549 -0.0021416 -0.015867 -0.089445 0.0029186 0.0090211 -0.09327 -0.001339 -0.066557 -0.040066 -0.035044 -0.095948 -0.00064088 0.00026519 -0.00069746 8.1554e-05 -0.18006 0.015554 0.019189 0.0039574 0.010566 -0.034095 0.0073698 -0.039337 -0.022805 -0.011036
1.5586 0.00792 0.014371 0.0097392 0.016113 0 0.013528 0.0028409 0.019257 -0.0088804 0.020611 0.020061 -0.37363 0.0056818 -0.0018514 -0.02037 -0.089169 0.00013702 0.011429 -0.11235 -0.0033382 -0.06712 -0.039147 -0.039647 -0.095253 -0.00026277 -0.00019524 0.00014798 -0.00095694 -0.18627 0.0094638 0.0081639 0.010621 0.0051731 -0.046399 0.00023853 -0.043353 -0.032947 -0.0023943
1.5625 0.0085014 0.014403 0.015293 0.017156 0 0.014735 0.0081804 0.018821 -0.0084372 0.022203 0.019423 -0.37984 0.0050108 -0.00063132 -0.024524 -0.08487 -0.0021469 0.015292 -0.1317 -0.002548 -0.063413 -0.0356 -0.039006 -0.092603 0.000399 -5.6552e-05 0.00074899 -0.0012142 -0.19035 0.0028377 -0.00056086 0.019234 0.0023668 -0.057403 -0.0048559 -0.045212 -0.046719 0.0083256
1.5664 0.009838 0.013561 0.021116 0.016094 0 0.015098 0.012862 0.016209 -0.0044787 0.018265 0.018047 -0.39328 0.0029311 -0.0001666 -0.026853 -0.077781 -0.0025238 0.01992 -0.15079 0.0004627 -0.05599 -0.029658 -0.034016 -0.088771 0.00097282 0.00048913 0.00090392 -0.00062897 -0.19216 -0.0010243 -0.0024245 0.025992 0.0043802 -0.064551 -0.0043347 -0.045205 -0.062011 0.019416
1.5703 0.011932 0.012325 0.022201 0.014135 0 0.014638 0.015822 0.013059 0.0013013 0.009832 0.016911 -0.42003 -0.00070654 -0.00077388 -0.025136 -0.07121 -0.00097972 0.02357 -0.16663 0.0030198 -0.047677 -0.02171 -0.029092 -0.085024 0.0012493 0.00096921 0.00077133 5.4728e-05 -0.19317 -0.0010298 0.002826 0.028259 0.0099141 -0.064078 0.00036871 -0.044448 -0.073507 0.026527
1.5742 0.014339 0.011495 0.017255 0.012598 0 0.013871 0.01747 0.010878 0.0075133 0.0010531 0.016116 -0.45526 -0.0052765 -0.0011857 -0.021073 -0.067592 0.00091344 0.025308 -0.17767 0.0025208 -0.041755 -0.013105 -0.028375 -0.082232 0.0012191 0.001074 0.00065963 5.4519e-05 -0.19488 0.0020559 0.011137 0.025819 0.015206 -0.058857 0.0042899 -0.044195 -0.079626 0.028511
1.5781 0.016222 0.011711 0.010546 0.011802 0 0.013336 0.018995 0.010099 0.013643 -0.003705 0.014853 -0.48321 -0.010561 -0.00019845 -0.016066 -0.067709 0.0013712 0.024842 -0.18315 -0.00091189 -0.039279 -0.0042968 -0.031995 -0.080723 0.0010264 0.0008938 0.00077474 -0.00066386 -0.19738 0.0066177 0.017181 0.020515 0.017042 -0.050849 0.0037411 -0.044682 -0.080576 0.025283
1.582 0.01682 0.012938 0.0082734 0.011378 0 0.013379 0.02079 0.010256 0.019696 -0.0022924 0.01232 -0.48824 -0.016317 0.0016916 -0.011652 -0.071953 -0.00011429 0.022112 -0.18285 -0.00405 -0.040789 0.0043092 -0.036118 -0.080714 0.00087443 0.00072926 0.0010763 -0.0013949 -0.19917 0.010763 0.018049 0.014894 0.015134 -0.042212 -0.0003713 -0.04597 -0.077231 0.017273
1.5859 0.015991 0.014378 0.012385 0.011245 0 0.014162 0.021733 0.010736 0.025448 0.0046114 0.0086418 -0.4707 -0.022168 0.0025873 -0.010687 -0.080537 -0.0026004 0.017303 -0.17703 -0.0033552 -0.046236 0.012181 -0.036802 -0.082506 0.00088454 0.00071111 0.0012945 -0.0014471 -0.19853 0.012765 0.014847 0.010873 0.011939 -0.036678 -0.0039488 -0.047758 -0.072156 0.0057896
1.5898 0.014335 0.014994 0.018034 0.011735 0 0.01549 0.020233 0.011128 0.030075 0.01421 0.0050332 -0.45214 -0.02759 0.0012334 -0.014688 -0.091032 -0.0047257 0.012179 -0.1705 0.0014028 -0.052206 0.019034 -0.033807 -0.08545 0.0009761 0.00066242 0.0011077 -0.0008162 -0.19505 0.012027 0.011333 0.0090511 0.010365 -0.036732 -0.0040906 -0.049178 -0.070453 -0.0050783
1.5938 0.012744 0.014283 0.017994 0.012696 0 0.016538 0.016007 0.011007 0.032444 0.022674 0.003188 -0.46044 -0.032445 -0.0013898 -0.022108 -0.10132 -0.0057232 0.007969 -0.16701 0.0063486 -0.056277 0.024932 -0.030606 -0.088694 0.00089691 0.00035155 0.00040919 -9.4212e-05 -0.19019 0.010026 0.010966 0.008775 0.011561 -0.040921 -0.0017423 -0.050062 -0.073523 -0.01331
1.5977 0.011757 0.012655 0.010302 0.013013 0 0.016092 0.010641 0.009897 0.031694 0.026443 0.0043261 -0.5046 -0.036649 -0.0027543 -0.031561 -0.1102 -0.0056268 0.0052939 -0.16859 0.0067434 -0.057306 0.02983 -0.030702 -0.0917 0.00043905 -0.00016461 -0.00052086 0.00020729 -0.18627 0.0097471 0.01464 0.0087196 0.014513 -0.047828 -3.9603e-05 -0.050525 -0.081483 -0.018075
1.6016 0.011265 0.011064 0.0011966 0.011631 0 0.013503 0.0062837 0.0078873 0.027623 0.023927 0.0084019 -0.56276 -0.040153 -0.0011931 -0.041254 -0.11663 -0.0049627 0.0046112 -0.17679 0.0014581 -0.054528 0.033699 -0.034091 -0.093929 -0.00032454 -0.00051756 -0.0011355 0.00013982 -0.1844 0.013255 0.020392 0.0077323 0.017285 -0.055541 -0.00058807 -0.05084 -0.0937 -0.018982
1.6055 0.010755 0.010238 -0.00057701 0.0091489 0 0.0095885 0.0038653 0.0062474 0.020728 0.016831 0.013876 -0.59773 -0.042574 0.0024041 -0.046845 -0.11866 -0.0044739 0.0062796 -0.1925 -0.0056502 -0.04796 0.036179 -0.037411 -0.094296 -0.0010237 -0.00037928 -0.001018 0.0001168 -0.18297 0.019265 0.024777 0.0055779 0.018385 -0.059644 -0.0019713 -0.052017 -0.10661 -0.016429
1.6094 0.0098071 0.010174 0.0069926 0.0078352 0 0.006332 0.0027127 0.0068727 0.01212 0.0095781 0.018338 -0.58875 -0.043894 0.0053532 -0.047634 -0.11767 -0.0048376 0.0086105 -0.20884 -0.0089888 -0.041254 0.037802 -0.037444 -0.093254 -0.0012547 0.0001808 -0.00024815 0.00033875 -0.17804 0.023317 0.024773 0.0031782 0.017211 -0.059432 -0.0019346 -0.054237 -0.11566 -0.013639
1.6133 0.0084143 0.010312 0.016189 0.0094562 0 0.005313 0.0018155 0.010533 0.0033988 0.0063851 0.019851 -0.55012 -0.043826 0.0056083 -0.044087 -0.11413 -0.006112 0.0109 -0.22204 -0.0061448 -0.035897 0.038785 -0.034266 -0.091084 -0.00090236 0.00072301 0.00062169 0.00053984 -0.16573 0.021009 0.01926 0.0020982 0.013833 -0.055638 -0.00038755 -0.057181 -0.11948 -0.011654
1.6172 0.0069537 0.010117 0.016929 0.012985 0 0.0062689 0.0011566 0.015529 -0.0036409 0.0079718 0.018213 -0.51835 -0.042118 0.0034137 -0.037061 -0.10849 -0.0072995 0.012608 -0.22885 0.00016714 -0.032934 0.039353 -0.030884 -0.088091 -0.00022402 0.00083072 0.0010097 0.00032627 -0.14522 0.01174 0.0096633 0.0035041 0.0089007 -0.049368 0.00041891 -0.060377 -0.11743 -0.011125
1.6211 0.00594 0.0094606 0.0075578 0.01495 0 0.0073565 0.0016141 0.018489 -0.0075884 0.010931 0.015038 -0.51908 -0.038237 0.00066371 -0.028321 -0.10112 -0.0068664 0.013186 -0.22472 0.0048656 -0.033298 0.039806 -0.029917 -0.084691 0.00037891 0.00046959 0.00077748 -0.00031855 -0.12025 -0.0004013 -0.00041084 0.0072599 0.003814 -0.042853 -0.001316 -0.062772 -0.10948 -0.012357
1.625 0.0057704 0.0085377 -0.0024916 0.012626 0 0.0070361 0.0037305 0.017051 -0.0080173 0.010719 0.012384 -0.54527 -0.032411 -0.0010938 -0.021469 -0.092819 -0.0042208 0.012909 -0.20942 0.0051635 -0.035488 0.040492 -0.030864 -0.081456 0.0006733 -3.2113e-05 0.00028907 -0.00095201 -0.097835 -0.0094376 -0.0066417 0.011823 0.00051931 -0.039493 -0.0045879 -0.062853 -0.099445 -0.013783
1.6289 0.0065349 0.0075605 -0.001939 0.0070109 0 0.005702 0.0069458 0.01205 -0.0056094 0.0057561 0.010972 -0.56687 -0.025954 -0.001807 -0.017634 -0.084459 -0.00074247 0.012546 -0.18916 0.0026771 -0.037187 0.041317 -0.030708 -0.078537 0.00070141 -0.0003193 1.3345e-05 -0.0010937 -0.084679 -0.011585 -0.0062351 0.015054 0.00049453 -0.039332 -0.0065106 -0.060859 -0.090824 -0.013887
1.6328 0.0079027 0.0066448 0.010229 0.0023642 0 0.0052772 0.010171 0.0069452 -0.0016199 -0.001196 0.0096634 -0.56124 -0.019777 -0.0022272 -0.016959 -0.076629 0.0010653 0.01243 -0.16781 0.0012664 -0.037315 0.042061 -0.027084 -0.075977 0.00062276 -0.00030004 8.0878e-05 -0.00067265 -0.08327 -0.007307 0.00018126 0.015407 0.003537 -0.041748 -0.0054437 -0.05724 -0.084933 -0.012002
1.6367 0.0091722 0.0059464 0.022793 0.0024061 0 0.0070742 0.012829 0.0048343 0.0028895 -0.0056652 0.0068097 -0.53397 -0.01485 -0.0025516 -0.019159 -0.069958 -0.00016056 0.012812 -0.14942 0.0030612 -0.035034 0.042434 -0.020694 -0.073799 0.00049683 -0.00013785 0.00022605 -4.2818e-05 -0.090023 -0.00018681 0.0084693 0.012739 0.0075082 -0.045672 -0.0026685 -0.052698 -0.0826 -0.0076984
1.6406 0.009588 0.005724 0.023364 0.0068155 0 0.010141 0.014932 0.0058431 0.0073795 -0.0054883 0.0021959 -0.51117 -0.013214 -0.0022029 -0.022829 -0.06617 -0.0032465 0.013611 -0.14136 0.0065689 -0.029926 0.041528 -0.014638 -0.072241 0.00024245 -3.6971e-05 0.000122 0.00038394 -0.096869 0.0058046 0.01328 0.0082981 0.0095202 -0.048242 -0.00073042 -0.049228 -0.083578 -0.0010124
1.6445 0.008821 0.0061023 0.011312 0.011501 0 0.011924 0.01614 0.0073751 0.011505 -0.0023094 -0.0023764 -0.51316 -0.014463 -0.0009666 -0.025375 -0.0655 -0.0055976 0.013918 -0.14261 0.0083617 -0.024623 0.039153 -0.011562 -0.071533 -0.00020376 -8.2064e-05 -0.00027983 0.00045914 -0.095766 0.0083514 0.011531 0.0040117 0.0077961 -0.047867 -0.00050453 -0.048266 -0.084199 0.0056438
1.6484 0.0072454 0.0067594 -0.001304 0.012368 0 0.010675 0.015219 0.0068408 0.014602 0.00063995 -0.0045558 -0.53642 -0.017636 0.00013139 -0.026092 -0.067606 -0.0057382 0.013251 -0.1501 0.0063585 -0.02067 0.035521 -0.011563 -0.071909 -0.00072124 -0.00024301 -0.00074084 0.00029569 -0.083625 0.0072628 0.0046152 0.0015025 0.0028558 -0.045085 -0.00043889 -0.049812 -0.0828 0.010976
1.6523 0.0056931 0.0069912 -0.0022512 0.0088481 0 0.007163 0.011009 0.0040616 0.015646 0.0018833 -0.0035557 -0.55977 -0.021779 -0.0003647 -0.024718 -0.071987 -0.0044805 0.01136 -0.16094 0.001575 -0.019087 0.030927 -0.012727 -0.073551 -0.0010253 -0.00043446 -0.00099454 7.218e-05 -0.06436 0.0039859 -0.0025216 0.0012904 -0.0027557 -0.040754 0.0012753 -0.053566 -0.078446 0.014117
1.6563 0.0047987 0.0062502 0.0079989 0.0039178 0 0.0039309 0.004068 0.0010704 0.013822 0.0026765 -0.00081892 -0.56553 -0.025417 -0.0025182 -0.021336 -0.0777 -0.0034465 0.0081102 -0.17076 -0.0029092 -0.020901 0.02592 -0.013316 -0.0767 -0.00087792 -0.00051955 -0.00095034 -8.0613e-05 -0.046147 0.00085061 -0.004942 0.0025162 -0.0059411 -0.036595 0.0043373 -0.058728 -0.070484 0.014159
1.6602 0.0044844 0.0046845 0.016873 0.00096066 0 0.0028561 -0.0030012 -0.00016111 0.0091821 0.0049159 0.0014025 -0.55381 -0.026186 -0.0043857 -0.017404 -0.081824 -0.0028438 0.0046067 -0.17289 -0.0044441 -0.025482 0.021918 -0.013155 -0.080968 -0.00031322 -0.00032524 -0.00066542 -6.3432e-05 -0.035453 2.4102e-05 -0.0012887 0.0033967 -0.0048334 -0.035764 0.0065903 -0.062814 -0.060659 0.011418
1.6641 0.0040726 0.0030928 0.013258 0.00084802 0 0.0035006 -0.0072884 0.00048312 0.0027807 0.0085634 0.0020943 -0.53829 -0.024257 -0.0037765 -0.014267 -0.082557 -0.0013766 0.0024493 -0.16769 -0.0025921 -0.030197 0.019529 -0.013021 -0.085034 0.00031919 0.00021031 -0.00022716 0.00016676 -0.032377 0.002147 0.005398 0.0023524 3.3383e-05 -0.037951 0.0064318 -0.064537 -0.051951 0.0081093
1.668 0.0029498 0.00226 -0.00056452 0.0018999 0 0.0038256 -0.0078332 0.0016541 -0.0037757 0.011449 0.0021463 -0.53155 -0.020079 -0.00083031 -0.012295 -0.079078 0.0014534 0.0025621 -0.15617 0.00085533 -0.03378 0.018954 -0.013205 -0.088021 0.00055087 0.0008387 0.00024414 0.00047442 -0.031378 0.0055105 0.010187 -0.00073436 0.0058169 -0.042111 0.004356 -0.063566 -0.045656 0.0053668
1.6719 0.0011713 0.0022898 -0.011491 0.0021797 0 0.0023957 -0.0060922 0.0022852 -0.0089073 0.011497 0.0031253 -0.53602 -0.01435 0.0014795 -0.011646 -0.070945 0.0036236 0.0057025 -0.14001 0.0031991 -0.035173 0.020222 -0.013198 -0.089075 0.00011103 0.0010297 0.00051028 0.00052903 -0.027085 0.0069372 0.009983 -0.0040595 0.0089077 -0.046776 0.0018509 -0.059888 -0.042733 0.0042283
1.6758 -0.00054974 0.0025769 -0.0097526 0.00141 0 -0.00020903 -0.004163 0.0025455 -0.011383 0.0087782 0.0055273 -0.54639 -0.0086749 -6.0413e-05 -0.012058 -0.057982 0.0021207 0.013005 -0.12288 0.0024915 -0.033245 0.023146 -0.012791 -0.086516 -0.0008579 0.00036523 0.00027963 6.924e-05 -0.019967 0.0042379 0.0055017 -0.0048917 0.0072855 -0.048187 -0.00071212 -0.054094 -0.043975 0.0062105
1.6797 -0.0014322 0.0024214 0.00086099 0.00073763 0 -0.0020491 -0.0027205 0.003083 -0.010469 0.0051995 0.0082312 -0.55696 -0.0046528 -0.0055283 -0.012371 -0.044047 -0.0034804 0.022543 -0.10917 -0.0012779 -0.029879 0.026303 -0.012986 -0.080818 -0.0018603 -0.00098356 -0.00051472 -0.00074921 -0.016195 -0.0016945 0.0001898 -0.0016191 0.0021718 -0.044066 -0.0043085 -0.048568 -0.046708 0.010514
1.6836 -0.0012264 0.0016496 0.0077223 0.0011245 0 -0.0016765 -0.00083714 0.0037728 -0.0062087 0.002355 0.0095146 -0.56413 -0.0022079 -0.011239 -0.012281 -0.031954 -0.0095633 0.032298 -0.099456 -0.0060369 -0.026823 0.028924 -0.015157 -0.073243 -0.0023738 -0.0022079 -0.0015052 -0.0013592 -0.021318 -0.0072457 -0.0026554 0.0046405 -0.0025424 -0.035544 -0.0092213 -0.044382 -0.048972 0.015798
1.6875 -0.00030904 0.0006546 0.0034846 0.0023467 0 0.00068927 0.0023428 0.0036661 0.00020366 3.4039e-05 0.00849 -0.56406 -0.00098537 -0.012857 -0.011843 -0.023617 -0.011471 0.040745 -0.093608 -0.008826 -0.025171 0.030574 -0.019106 -0.064798 -0.0022149 -0.0024344 -0.0020776 -0.0012775 -0.033638 -0.0088768 -0.0020605 0.010367 -0.0031236 -0.024146 -0.013466 -0.042051 -0.049629 0.021038
1.6914 0.00070815 -8.8149e-05 -0.0061767 0.003438 0 0.0035465 0.0061802 0.0022087 0.0065008 -0.0030613 0.0056628 -0.55185 -0.0002517 -0.0093971 -0.011383 -0.021066 -0.0082529 0.046077 -0.090832 -0.0078889 -0.02601 0.030878 -0.022326 -0.056791 -0.0016482 -0.0014816 -0.0018851 -0.00063757 -0.044032 -0.0059533 0.00060599 0.011979 0.00096183 -0.012417 -0.014114 -0.041891 -0.047637 0.024973
1.6953 0.0014096 -0.00046148 -0.0095589 0.0036556 0 0.0053284 0.0090396 0.00014231 0.010276 -0.0073645 0.0023603 -0.52611 0.0018565 -0.0041054 -0.012383 -0.02629 -0.0039638 0.045387 -0.08835 -0.0042186 -0.029692 0.02964 -0.021877 -0.051664 -0.00113 -8.4922e-05 -0.0011891 -0.00013914 -0.042938 -0.0010919 0.0031796 0.0084828 0.0064565 -0.006927 -0.010387 -0.0434 -0.042791 0.025443
1.6992 0.0016896 -0.00067387 -0.0024644 0.0027796 0 0.0052391 0.010016 -0.0011421 0.010398 -0.011498 -0.00024137 -0.49385 0.0055341 -0.0012483 -0.015298 -0.035033 -0.0036979 0.040341 -0.084071 -0.0010497 -0.033716 0.027682 -0.017325 -0.049339 -0.00091001 0.00069022 -0.00062694 -0.00036526 -0.028074 0.0021262 0.0041654 0.0022263 0.0089492 -0.0089671 -0.0049007 -0.044924 -0.037474 0.023015
1.7031 0.0016038 -0.0009011 0.0070583 0.00077478 0 0.0033381 0.0097412 -0.0011202 0.0078089 -0.01332 -0.0017258 -0.46815 0.01022 -0.0019895 -0.020063 -0.044976 -0.008308 0.031855 -0.077662 -0.0013022 -0.036735 0.025211 -0.011655 -0.049493 -0.00086432 0.00034708 -0.00058796 -0.0011482 -0.0056711 0.0018296 0.003171 -0.0029661 0.0065736 -0.018126 -0.0012729 -0.045893 -0.032758 0.018056
1.707 0.0012484 -0.0010737 0.0079579 -0.0022687 0 0.00035974 0.0092771 -0.00071412 0.0048506 -0.011774 -0.0024681 -0.45819 0.015068 -0.0035165 -0.026351 -0.053812 -0.013469 0.021037 -0.069134 -0.0049926 -0.037576 0.022367 -0.0087674 -0.051585 -0.00072067 -0.00065562 -0.00083706 -0.001702 0.015422 -0.0013276 0.00067015 -0.004739 0.0014589 -0.03316 -0.0005293 -0.045897 -0.029515 0.011097
1.7109 0.00079271 -0.0010267 -0.0011829 -0.0056006 0 -0.0023932 0.0084835 -0.0011875 0.0034644 -0.0076804 -0.0032568 -0.46054 0.017871 -0.0022536 -0.033084 -0.057858 -0.014146 0.009685 -0.059108 -0.0090133 -0.03464 0.019058 -0.0097688 -0.054506 -0.00042134 -0.0013756 -0.00079174 -0.0014398 0.030366 -0.0053256 -0.002153 -0.0037516 -0.0023582 -0.050638 -0.00037279 -0.04464 -0.028662 0.0030335
1.7148 0.00050499 -0.00075838 -0.010373 -0.0075419 0 -0.0034077 0.00594 -0.0026012 0.0036765 -0.0029077 -0.004687 -0.46072 0.016242 0.002228 -0.037933 -0.055872 -0.0096441 0.00018628 -0.049271 -0.0096869 -0.02887 0.015084 -0.011843 -0.05639 -0.00020406 -0.0012449 -0.00016637 -0.00061236 0.039255 -0.0082634 -0.0034911 -0.0026228 -0.0025245 -0.063651 0.0017854 -0.042785 -0.029081 -0.004425
1.7188 0.00060242 -0.00044034 -0.0092056 -0.0063736 0 -0.0018812 0.00070774 -0.0036298 0.0036945 0.0010121 -0.0065662 -0.44477 0.010428 0.00668 -0.040046 -0.05 -0.0038547 -0.0068668 -0.040046 -0.0058726 -0.02228 0.010589 -0.011064 -0.056725 -0.00028434 -0.00050036 0.00070763 -4.8718e-05 0.042822 -0.0088782 -0.0016094 -0.0034159 -0.00010028 -0.069974 0.0054883 -0.040856 -0.029234 -0.010553
1.7227 0.0010255 -0.00017424 0.0017466 -0.0019092 0 0.0013613 -0.0060138 -0.0029748 0.0015947 0.0035709 -0.0077921 -0.41098 0.00096586 0.0075413 -0.039094 -0.041905 -0.00073532 -0.011192 -0.031357 0.00018325 -0.016089 0.0058277 -0.006378 -0.055376 -0.00050148 0.00016264 0.0012232 -0.000256 0.039184 -0.0064461 0.0037339 -0.0059777 0.0019501 -0.068984 0.0075022 -0.039011 -0.028191 -0.01498
1.7266 0.0014218 0.00016656 0.011701 0.0038553 0 0.0040791 -0.011298 -0.00076903 -0.0028368 0.005083 -0.0070546 -0.37121 -0.01114 0.004629 -0.035064 -0.033624 -0.00032357 -0.012723 -0.022899 0.0049093 -0.011493 0.0011769 -0.00056202 -0.052422 -0.00039188 0.00030074 0.0011145 -0.00086195 0.025996 -0.0010762 0.01029 -0.0084034 0.0016928 -0.060966 0.0054852 -0.037301 -0.025099 -0.017486
1.7305 0.0014447 0.00078146 0.011461 0.0079923 0 0.0042641 -0.012704 0.0015936 -0.0077336 0.0062543 -0.0040055 -0.34073 -0.022627 0.0012989 -0.028778 -0.029315 0.00033099 -0.011072 -0.013634 0.0062952 -0.0099408 -0.00184 0.0029158 -0.048301 0.00030246 8.2653e-05 0.00067604 -0.0010246 0.0051219 0.005634 0.0142 -0.0088207 -0.00033064 -0.048749 0.00088735 -0.035199 -0.018894 -0.01777
1.7344 0.0011154 0.0016576 0.0030398 0.0088683 0 0.0019569 -0.010084 0.0029322 -0.010603 0.007913 0.00017008 -0.32558 -0.030567 0.00096855 -0.023073 -0.028974 0.0028156 -0.0077018 -0.003726 0.0049648 -0.0094722 -0.0026336 0.0037216 -0.044142 0.0012262 6.8414e-06 0.0003814 -0.00035783 -0.016792 0.010791 0.012709 -0.0066708 -0.0021605 -0.038529 -0.0022594 -0.032256 -0.011609 -0.017224
1.7383 0.00087766 0.0025309 -0.0031568 0.0073041 0 -0.00057898 -0.0053001 0.0033368 -0.010328 0.010625 0.0035376 -0.31831 -0.034034 0.003684 -0.01904 -0.031662 0.0050321 -0.0028794 0.0060544 0.0028467 -0.0088127 -0.0010335 0.0048039 -0.040151 0.0016239 0.00033792 0.00037225 0.00065508 -0.033806 0.011908 0.0066345 -0.0025742 -0.0023772 -0.032142 -0.0013295 -0.02836 -0.0044763 -0.016392
1.7422 0.0012702 0.0031808 0.00013907 0.0055881 0 -0.00074544 -0.00039112 0.0037021 -0.0079338 0.013996 0.0049975 -0.3058 -0.032578 0.0062658 -0.017448 -0.036153 0.0037725 0.0031849 0.014779 0.001212 -0.0068345 0.0029022 0.0084382 -0.036407 0.0010535 0.00084753 0.00040211 0.0012072 -0.046417 0.0089248 0.00017848 0.0025181 -0.00086296 -0.030605 0.0025598 -0.023516 0.0013205 -0.015734
1.7461 0.0025201 0.0037192 0.0097244 0.0053454 0 0.0020889 0.0038243 0.0044889 -0.0054475 0.016274 0.0051281 -0.28206 -0.025935 0.0057453 -0.019046 -0.040142 -0.00093248 0.010479 0.020503 7.5369e-05 -0.0019781 0.0088719 0.012505 -0.032749 -0.0001171 0.0010751 0.00025444 0.0010355 -0.060444 0.0044719 -0.002193 0.0077082 0.0019103 -0.03419 0.0062601 -0.017891 0.0038957 -0.015777
1.75 0.004424 0.0045091 0.016252 0.0063113 0 0.0060678 0.0075767 0.0053049 -0.0039046 0.015139 0.0053699 -0.25452 -0.016464 0.0024328 -0.022651 -0.040744 -0.0050763 0.018728 0.021305 -0.00088164 0.0057073 0.015113 0.011567 -0.028605 -0.00099398 0.00079544 8.9003e-05 0.00063224 -0.079628 0.001792 0.00070721 0.011907 0.005615 -0.03911 0.0080733 -0.012259 0.001856 -0.016575
1.7539 0.0065635 0.0057674 0.014525 0.0070459 0 0.0086177 0.011136 0.0057466 -0.0023654 0.009586 0.0063981 -0.23734 -0.0068199 -0.00047737 -0.026268 -0.038475 -0.0047354 0.027317 0.018405 -0.0013671 0.01407 0.020315 0.0023433 -0.023815 -0.00097967 0.00022438 0.0002677 0.00060163 -0.10043 0.0021692 0.0059535 0.013877 0.0097616 -0.04207 0.0089093 -0.0070532 -0.003692 -0.017586
1.7578 0.0085879 0.0072941 0.0082008 0.0066881 0 0.0087743 0.014339 0.0062797 0.0011207 0.0014031 0.007501 -0.23697 0.0017662 -0.00014642 -0.028854 -0.034289 -0.00037665 0.035816 0.012922 -0.00072035 0.021614 0.023968 -0.011939 -0.018376 -0.00029724 -0.00020132 0.00085345 0.00095515 -0.11583 0.0043277 0.0091644 0.01315 0.01306 -0.041812 0.010092 -0.0023697 -0.012014 -0.018456
1.7617 0.010307 0.0086445 0.0046082 0.0059414 0 0.0078488 0.01696 0.0078485 0.0074682 -0.0053841 0.0076932 -0.24302 0.0082404 0.0032526 -0.029491 -0.029559 0.0035873 0.043752 0.0063517 0.0010843 0.026786 0.025784 -0.023312 -0.012369 0.00032087 -0.00021959 0.0013987 0.0011733 -0.12457 0.0062245 0.0082429 0.010999 0.013871 -0.037601 0.010899 0.0017964 -0.022125 -0.018831
1.7656 0.011614 0.0095627 0.006572 0.0063827 0 0.0079522 0.019014 0.010543 0.015336 -0.0070859 0.0072475 -0.23442 0.010956 0.006975 -0.02703 -0.027809 0.003569 0.049908 0.0024393 0.0030149 0.026569 0.025971 -0.025913 -0.0061576 0.00041467 5.6759e-05 0.0013344 0.00092149 -0.13466 0.0071712 0.0048656 0.0099892 0.011798 -0.029969 0.0091257 0.0057472 -0.031662 -0.018215
1.7695 0.012446 0.010198 0.010479 0.0088333 0 0.009985 0.020364 0.012992 0.021915 -0.0029813 0.0077075 -0.1974 0.010644 0.0084006 -0.023171 -0.030131 0.00048774 0.053969 0.0032568 0.0037123 0.02213 0.0264 -0.021392 -0.00035948 0.00018394 0.00028437 0.00057368 0.00051236 -0.15545 0.0080584 0.0026062 0.011899 0.0086773 -0.023075 0.0040616 0.0099296 -0.03804 -0.017227
1.7734 0.012843 0.010874 0.01163 0.012345 0 0.01301 0.020219 0.013479 0.025047 0.0042042 0.010137 -0.13961 0.0076363 0.0070744 -0.01923 -0.035457 -0.0017494 0.055864 0.0086378 0.00258 0.014991 0.027869 -0.017366 0.0047344 9.25e-05 0.00021358 -0.00033628 0.00051802 -0.18551 0.009766 0.0037288 0.015745 0.0074684 -0.018758 -0.0018966 0.014288 -0.040174 -0.016565
1.7773 0.012986 0.011696 0.0096006 0.014733 0 0.015322 0.017575 0.011741 0.024761 0.010397 0.013556 -0.086265 0.0021081 0.0043713 -0.016267 -0.042334 -0.0010141 0.055525 0.01796 0.0001421 0.0065169 0.030766 -0.020236 0.0088624 0.00021591 -0.00010056 -0.00071608 0.00098911 -0.21041 0.011899 0.0076686 0.018137 0.0097478 -0.018089 -0.0052788 0.018619 -0.037333 -0.016888
1.7813 0.013065 0.012441 0.0074741 0.014243 0 0.015896 0.012484 0.0094659 0.022871 0.013083 0.015549 -0.059748 -0.005922 0.0017829 -0.015665 -0.048001 0.00069203 0.052781 0.029755 -0.0024715 -0.0013567 0.035218 -0.029309 0.011621 0.00014855 -0.00036928 -0.00040247 0.0012648 -0.21482 0.013389 0.012241 0.016118 0.014259 -0.021889 -0.0050918 0.022412 -0.028676 -0.019213
1.7852 0.013079 0.012832 0.0070025 0.011047 0 0.014846 0.0067475 0.0087996 0.021115 0.012725 0.014698 -0.060341 -0.015794 -7.2756e-05 -0.01843 -0.047125 9.3914e-10 0.047711 0.039564 -0.0041651 -0.0060956 0.039475 -0.037856 0.012321 -0.00040626 -0.00034803 0.00012375 0.00069114 -0.19804 0.014051 0.015874 0.010058 0.018057 -0.02849 -0.0037419 0.024376 -0.015256 -0.02472
1.7891 0.012818 0.012855 0.0065471 0.0073691 0 0.012888 0.0029119 0.010353 0.019668 0.011808 0.012231 -0.066036 -0.025609 -0.0010549 -0.022979 -0.03963 -0.0033595 0.041318 0.044904 -0.004127 -0.0081585 0.041468 -0.039726 0.011167 -0.0011066 -7.5338e-05 0.0002473 -0.00053943 -0.17646 0.014883 0.01847 0.0037656 0.019117 -0.03474 -0.0041294 0.024275 -0.00095141 -0.032459
1.793 0.01211 0.012738 0.0043434 0.0060449 0 0.01076 0.002285 0.01278 0.017411 0.012623 0.010955 -0.051798 -0.034 -0.00091876 -0.02823 -0.026357 -0.0058312 0.033996 0.044875 -0.0019645 -0.0081497 0.040052 -0.034807 0.0082036 -0.0012326 0.00014606 -0.00017261 -0.0014381 -0.16897 0.016489 0.020359 0.0014584 0.017787 -0.039363 -0.0062102 0.022005 0.012121 -0.041778
1.7969 0.011106 0.012653 0.0022519 0.008468 0 0.0091856 0.0039271 0.014281 0.013539 0.015571 0.012418 -0.0099865 -0.039562 0.00030711 -0.03299 -0.0088702 -0.0040692 0.026158 0.039116 0.0018923 -0.0068918 0.034365 -0.02826 0.0036173 -0.00052969 2.9371e-05 -0.00069774 -0.0011948 -0.17944 0.01755 0.021006 0.0043233 0.015836 -0.0414 -0.0070328 0.017619 0.021963 -0.051863
1.8008 0.010248 0.012498 0.0042915 0.013426 0 0.0089508 0.0057114 0.014335 0.0087866 0.019036 0.015342 0.047009 -0.039165 0.0015569 -0.034861 0.0084642 0.00092833 0.018459 0.027843 0.0058937 -0.0060178 0.023358 -0.025078 -0.0019088 0.00035021 -0.00039643 -0.00076671 -3.4873e-05 -0.19393 0.015623 0.019282 0.0098068 0.014439 -0.04012 -0.0042733 0.011324 0.025243 -0.06097
1.8047 0.0099107 0.012039 0.011153 0.017815 0 0.010479 0.0063781 0.013834 0.0050335 0.02054 0.017047 0.10231 -0.032892 0.0010836 -0.032954 0.020104 0.0044894 0.011552 0.015614 0.0079825 -0.0065824 0.01032 -0.025945 -0.0059975 0.00043837 -0.00076352 -0.00022022 0.0010021 -0.19553 0.0099446 0.015088 0.014144 0.01338 -0.037469 0.00078126 0.0047235 0.023354 -0.067458
1.8086 0.01004 0.011224 0.017752 0.018806 0 0.01312 0.0064793 0.013696 0.0037035 0.018291 0.016304 0.1504 -0.02255 -0.0018322 -0.027873 0.025242 0.0031566 0.0055454 0.005239 0.007082 -0.0080644 -0.0018418 -0.028206 -0.0069045 -0.00047752 -0.00068404 0.00059338 0.0011329 -0.18118 0.0032046 0.01035 0.015535 0.012022 -0.0345 0.0042503 -0.0011586 0.019219 -0.070955
1.8125 0.010192 0.010289 0.017892 0.015834 0 0.01513 0.00738 0.013685 0.0046138 0.012294 0.014458 0.19689 -0.0097324 -0.0055834 -0.020231 0.024253 -0.0016417 0.0004186 -0.0014473 0.0041493 -0.0097164 -0.011 -0.029863 -0.003201 -0.0014965 -0.00013364 0.0011548 0.00057159 -0.1631 -0.00016014 0.0078375 0.014998 0.010503 -0.03149 0.0035752 -0.0055556 0.015281 -0.071204
1.8164 0.0099514 0.0095222 0.011337 0.010797 0 0.014822 0.0095876 0.012784 0.0063531 0.0045832 0.013568 0.24526 0.0033261 -0.0071715 -0.010991 0.018689 -0.0051893 -0.003974 -0.0025732 0.0014875 -0.010291 -0.014705 -0.031578 0.0068316 -0.0014685 0.00048842 0.0011806 0.00014655 -0.15395 0.00201 0.0086606 0.014492 0.0095553 -0.028301 1.4273e-06 -0.0075753 0.014737 -0.068006
1.8203 0.0093112 0.008962 0.0048188 0.0063826 0 0.012007 0.012258 0.010565 0.0076692 -0.0016324 0.013738 0.28868 0.012 -0.0048743 -0.0025853 0.015491 -0.0044641 -0.0084904 0.0037992 0.0007073 -0.0066968 -0.0099443 -0.034631 0.025479 -0.00023034 0.00072429 0.00076317 0.00027988 -0.15241 0.0072197 0.010923 0.014636 0.0093091 -0.022583 -0.0029677 -0.0055526 0.023154 -0.061228
1.8242 0.0086351 0.0083586 0.004958 0.0040245 0 0.0082772 0.014212 0.0078539 0.0083811 -0.0036846 0.012782 0.31823 0.015724 9.325e-06 0.0035239 0.019936 -0.0009699 -0.014034 0.014335 0.0013436 0.0011167 -0.00050643 -0.037884 0.048721 0.0011326 0.00050665 0.00022584 0.0005255 -0.14479 0.010287 0.011163 0.014416 0.0088183 -0.013076 -0.0031964 -0.000347 0.038629 -0.052647
1.8281 0.0082381 0.007436 0.010679 0.003252 0 0.0056851 0.015062 0.0058845 0.0089984 -0.0011647 0.0087368 0.33811 0.014918 0.0043017 0.0069005 0.033788 0.0014345 -0.021009 0.027618 0.0016438 0.01291 0.011331 -0.037984 0.074274 0.0013544 0.00021988 -0.00011022 0.00018473 -0.12062 0.0080353 0.007483 0.012812 0.0071419 0.00065635 -0.0015989 0.0077003 0.059449 -0.042886
1.832 0.0080138 0.0061489 0.014032 0.0027484 0 0.0049708 0.015088 0.0049358 0.0096932 0.0035807 0.0024714 0.36758 0.010478 0.0058991 0.0074055 0.057696 0.00088104 -0.02966 0.042222 0.00070936 0.028083 0.023125 -0.033025 0.099668 0.00029605 0.00027525 -8.6148e-05 -0.00075362 -0.084772 0.0021885 0.0014677 0.010184 0.0046883 0.018586 -0.00041143 0.018047 0.083397 -0.032586
1.8359 0.0074782 0.0046805 0.0090654 0.0018035 0 0.0050386 0.014193 0.0040448 0.0098978 0.0068461 -0.0026226 0.42363 0.0045509 0.0054441 0.0051998 0.090956 -0.0009322 -0.04014 0.056228 -0.00043985 0.045202 0.030594 -0.025416 0.1204 -0.00090067 0.00063014 0.00023665 -0.0014866 -0.052856 -0.0023642 -0.0030206 0.0077468 0.0029845 0.039905 -0.00049939 0.02961 0.1061 -0.022748
1.8398 0.0061751 0.003245 -0.0010725 0.00069605 0 0.0041383 0.011443 0.0021308 0.008952 0.006125 -0.0037406 0.50132 0.00067962 0.0050149 0.0024996 0.12481 -0.0012842 -0.051009 0.068141 -0.00019507 0.060794 0.030986 -0.020188 0.1331 -0.00099585 0.00078503 0.00061399 -0.0012697 -0.035064 -0.0021864 -0.0031637 0.0058879 0.0028778 0.060479 -0.00084259 0.03957 0.1227 -0.014764
1.8438 0.0040548 0.0019498 -0.0071176 -7.6789e-05 0 0.0015551 0.0060141 -0.00073277 0.0069392 0.0019687 -0.0013655 0.57485 -0.00058807 0.0054637 0.00091984 0.15304 0.00034366 -0.060872 0.077967 0.0013797 0.07316 0.025625 -0.019978 0.1386 8.0392e-05 0.00030786 0.00076311 -0.00029249 -0.026262 0.0017286 0.00038332 0.0035133 0.0032497 0.077757 -0.00034472 0.04618 0.13318 -0.0092723
1.8477 0.0015042 0.00082651 -0.0038165 -0.00053407 0 -0.001796 -0.0014312 -0.0032853 0.0046275 -0.0024061 0.0012382 0.62108 0.00039424 0.0055206 0.0013653 0.17216 0.002171 -0.06878 0.085655 0.0020884 0.081332 0.015742 -0.021918 0.1377 0.0012068 -0.00065166 0.00056614 0.00047749 -0.012813 0.0053126 0.0041419 -0.00059321 0.0019909 0.090345 0.0006608 0.04822 0.13818 -0.0068158
1.8516 -0.00093633 -0.00010826 0.0041071 -0.00099646 0 -0.0043026 -0.0085783 -0.0042773 0.0025246 -0.0035806 0.0011469 0.64242 0.0027003 0.0036639 0.0045681 0.17944 0.0028316 -0.073839 0.091258 -0.00020327 0.084644 0.0031269 -0.019987 0.13176 0.0012823 -0.0014306 0.00017599 0.00034249 0.011852 0.0054126 0.0048646 -0.0058608 -0.0015906 0.097235 0.0010853 0.044652 0.13911 -0.0078421
1.8555 -0.0028798 -0.00090696 0.007069 -0.0013954 0 -0.0050944 -0.01293 -0.0036128 0.00016867 -0.00056487 -0.0017237 0.66459 0.0026308 0.00045285 0.01133 0.17171 0.0031611 -0.07433 0.093978 -0.0049598 0.081943 -0.0079491 -0.010754 0.12388 0.00035149 -0.0014766 -0.00010783 -0.00035476 0.040186 0.0023525 0.0021726 -0.0097908 -0.005614 0.097227 0.00078643 0.033395 0.14003 -0.01351
1.8594 -0.0042015 -0.0017742 0.001269 -0.0012692 0 -0.0046831 -0.01358 -0.0023514 -0.0034013 0.0044866 -0.0050975 0.71087 -0.0016041 -0.0016026 0.019083 0.15892 0.0047127 -0.072378 0.094268 -0.0089438 0.076564 -0.015161 0.0032011 0.11784 -0.00053069 -0.00088773 -0.00011062 -0.000616 0.059436 -0.0011345 -0.0015035 -0.010088 -0.0072393 0.094536 0.00083537 0.018674 0.14418 -0.021348
1.8633 -0.0049785 -0.0029711 -0.0071282 -0.00066603 0 -0.0044269 -0.011639 -0.0017631 -0.0083807 0.0079633 -0.0069035 0.77976 -0.010035 -0.00069319 0.026424 0.1455 0.0069725 -0.06908 0.091781 -0.0090998 0.069655 -0.018341 0.015477 0.11449 -0.00047333 -0.00029391 6.8502e-05 8.8711e-05 0.066184 -0.0029881 -0.0033725 -0.0070245 -0.0055277 0.090577 0.0019255 0.002571 0.15176 -0.030191
1.8672 -0.0054224 -0.004542 -0.0091287 -0.00076027 0 -0.0054703 -0.0090972 -0.0024711 -0.01351 0.0074176 -0.00707 0.84911 -0.022128 0.0021154 0.032039 0.13535 0.0070844 -0.065526 0.086213 -0.0054486 0.062196 -0.017861 0.021314 0.1142 0.00034008 -0.00019974 0.00019988 0.0012024 0.070429 -0.0035904 -0.0027226 -0.0035361 -0.0025286 0.086482 0.0031278 -0.01289 0.16233 -0.038904
1.8711 -0.0058728 -0.0061684 -0.0033705 -0.003019 0 -0.007999 -0.0073508 -0.0043416 -0.016831 0.0030061 -0.0069467 0.90098 -0.036232 0.0037964 0.033917 0.13345 0.00292 -0.063289 0.076736 -0.00092737 0.055158 -0.015051 0.020968 0.11684 0.00094271 -0.00049441 0.00020262 0.0016453 0.085024 -0.0047548 -0.0012441 -0.002779 -0.0014014 0.0832 0.0028873 -0.024722 0.17404 -0.045837
1.875 -0.0067587 -0.0074218 0.0020274 -0.0074704 0 -0.011157 -0.0066834 -0.0068715 -0.017259 -0.0031784 -0.0075023 0.93931 -0.048185 0.0024932 0.031171 0.14078 -0.003888 -0.063507 0.063602 0.0016513 0.04865 -0.013757 0.018236 0.12017 0.00067036 -0.00064935 0.00022513 0.00093346 0.11242 -0.0075125 -0.0012972 -0.0054345 -0.0035377 0.080485 0.0011784 -0.030932 0.18247 -0.049868
1.8789 -0.0084193 -0.008255 -0.0014496 -0.012048 0 -0.013529 -0.0067455 -0.0095094 -0.015474 -0.0089959 -0.0085049 0.98161 -0.056572 -0.00058511 0.025608 0.15268 -0.0086692 -0.065348 0.04857 0.0022329 0.041945 -0.015763 0.016444 0.12251 -0.00016973 -0.00036477 0.00040917 -0.00035463 0.14306 -0.011196 -0.0039929 -0.0093088 -0.0076323 0.077745 -5.2684e-05 -0.033279 0.18635 -0.051975
1.8828 -0.010843 -0.0092113 -0.012817 -0.014184 0 -0.01399 -0.0071536 -0.011782 -0.013265 -0.013628 -0.0093412 1.0359 -0.061304 -0.0025879 0.018502 0.16635 -0.0078233 -0.068079 0.032735 0.0029518 0.034561 -0.021631 0.016274 0.1232 -0.00070542 7.2045e-05 0.00061563 -0.001211 0.16645 -0.014475 -0.0087444 -0.011492 -0.011423 0.074968 0.00089417 -0.033071 0.18559 -0.052953
1.8867 -0.013543 -0.011016 -0.022163 -0.013352 0 -0.012575 -0.0076232 -0.013468 -0.012018 -0.017446 -0.010094 1.0906 -0.062882 -0.0020783 0.011346 0.17884 -0.0021056 -0.070792 0.017299 0.0051622 0.026047 -0.031446 0.017065 0.12182 -0.00043556 0.0001291 0.00048738 -0.0011817 0.18211 -0.016798 -0.01422 -0.010923 -0.01395 0.072331 0.0031143 -0.031908 0.18073 -0.053772
1.8906 -0.015756 -0.013842 -0.021335 -0.011885 0 -0.010795 -0.0079186 -0.014807 -0.011788 -0.020872 -0.011427 1.129 -0.063963 -0.0002419 0.0073677 0.18545 0.0042807 -0.071479 0.0048423 0.0075445 0.015976 -0.044148 0.01918 0.11814 0.00034613 -0.00030788 -0.00014464 -0.00065415 0.19871 -0.018543 -0.01934 -0.0090514 -0.0159 0.071493 0.003711 -0.032946 0.17425 -0.056498
1.8945 -0.016901 -0.016958 -0.012967 -0.01289 0 -0.010827 -0.0080982 -0.01637 -0.011727 -0.023535 -0.013559 1.1516 -0.068054 0.00094494 0.0074631 0.18712 0.0076448 -0.06974 -0.0040572 0.0075062 0.0058385 -0.05598 0.024212 0.11356 0.0010019 -0.00071219 -0.00094742 -0.00026058 0.22308 -0.020018 -0.023351 -0.008319 -0.018001 0.073749 0.0011063 -0.037157 0.17017 -0.061547
1.8984 -0.017008 -0.019192 -0.0077468 -0.017164 0 -0.013834 -0.0088807 -0.018431 -0.011283 -0.024508 -0.015828 1.1779 -0.075764 0.0011474 0.011145 0.18567 0.0076167 -0.066018 -0.0097135 0.0043092 -0.0030966 -0.065357 0.032758 0.10856 0.0012502 -0.00042431 -0.001278 -0.0001818 0.25212 -0.020799 -0.025426 -0.010161 -0.019707 0.079292 -0.0027085 -0.043901 0.16949 -0.068349
1.9023 -0.016758 -0.019841 -0.01281 -0.022267 0 -0.018714 -0.011439 -0.020428 -0.010926 -0.023239 -0.017523 1.2245 -0.086931 0.0016475 0.017693 0.18272 0.0062676 -0.060856 -0.012566 0.00031292 -0.0097137 -0.071269 0.042606 0.10339 0.0013118 0.00061994 -0.00077149 -0.00012785 0.27648 -0.020318 -0.024815 -0.014273 -0.019836 0.087936 -0.0039315 -0.052366 0.17253 -0.076188
1.9063 -0.017047 -0.019239 -0.024015 -0.024832 0 -0.022638 -0.016423 -0.021286 -0.011779 -0.020178 -0.018887 1.283 -0.10037 0.0029749 0.025731 0.18049 0.005199 -0.05521 -0.013395 -0.0012388 -0.012361 -0.072776 0.049809 0.098122 0.0014373 0.0017157 0.00025521 0.00011215 0.29124 -0.018927 -0.021758 -0.019328 -0.018366 0.098974 -0.0011319 -0.061077 0.17902 -0.083753
1.9102 -0.018347 -0.018474 -0.030533 -0.023818 0 -0.023291 -0.022992 -0.020563 -0.014577 -0.016525 -0.020885 1.3244 -0.11132 0.0034087 0.031936 0.18106 0.004118 -0.05087 -0.014145 0.00040447 -0.0097527 -0.070664 0.051904 0.092674 0.0014758 0.0019812 0.0010312 0.00032017 0.30133 -0.017954 -0.018014 -0.024019 -0.01707 0.1093 0.0028093 -0.067569 0.18641 -0.088538
1.9141 -0.020356 -0.01855 -0.026599 -0.021363 0 -0.020939 -0.028955 -0.019267 -0.018924 -0.013462 -0.023857 1.3285 -0.11711 0.00068324 0.034912 0.18324 0.0021304 -0.04814 -0.01582 0.00263 -0.0040963 -0.067457 0.050056 0.087435 0.00103 0.001147 0.0010053 0.00014738 0.31557 -0.018506 -0.015966 -0.027472 -0.018017 0.11676 0.0034572 -0.071853 0.19287 -0.090229
1.918 -0.022228 -0.019719 -0.017487 -0.020442 0 -0.018305 -0.032116 -0.019245 -0.023412 -0.011662 -0.026729 1.3072 -0.11693 -0.0048063 0.034321 0.18597 -0.00038266 -0.046849 -0.018438 0.0021154 0.0031892 -0.064058 0.047959 0.082973 -8.8637e-07 -0.00020572 0.00031343 -0.00034897 0.33634 -0.020296 -0.016728 -0.029144 -0.021478 0.12067 -0.0004911 -0.07444 0.19828 -0.088899
1.9219 -0.023234 -0.021482 -0.013357 -0.021845 0 -0.018168 -0.031778 -0.021488 -0.026472 -0.011423 -0.027962 1.2967 -0.11063 -0.0093327 0.03024 0.18805 -0.0018647 -0.046607 -0.021731 -0.0017574 0.010506 -0.061147 0.048618 0.079951 -0.0011539 -0.0011412 -0.00040776 -0.00066242 0.3566 -0.021888 -0.019085 -0.028873 -0.025546 0.12076 -0.0056763 -0.076107 0.20294 -0.084905
1.9258 -0.023292 -0.023073 -0.018048 -0.023665 0 -0.020866 -0.029093 -0.024997 -0.02734 -0.012991 -0.027314 1.324 -0.099302 -0.0091975 0.023594 0.18744 -0.0014817 -0.046252 -0.024275 -0.006274 0.014672 -0.058788 0.052107 0.080171 -0.0017455 -0.001097 -0.00064375 -0.00041341 0.36738 -0.022172 -0.020577 -0.027171 -0.027914 0.11768 -0.0074239 -0.078692 0.20895 -0.079228
1.9297 -0.022922 -0.02392 -0.02524 -0.023674 0 -0.024107 -0.026033 -0.02749 -0.02653 -0.016455 -0.026352 1.3811 -0.088468 -0.0048171 0.017654 0.18449 -0.00029755 -0.044436 -0.024309 -0.0081138 0.014197 -0.055553 0.056168 0.083719 -0.0014716 -0.00021677 -0.00043614 0.00012498 0.3672 -0.021496 -0.019858 -0.02523 -0.027917 0.11498 -0.0043795 -0.083277 0.2184 -0.07412
1.9336 -0.022651 -0.023789 -0.025953 -0.021866 0 -0.02524 -0.023916 -0.027408 -0.025494 -0.021197 -0.026899 1.4314 -0.080713 -0.00080005 0.0139 0.18064 -0.00012455 -0.041023 -0.021643 -0.0065403 0.0096693 -0.050693 0.058629 0.089488 -0.00065452 0.00088324 -0.00024388 0.00022842 0.36285 -0.021223 -0.017991 -0.024211 -0.026733 0.11429 0.00044215 -0.089217 0.23088 -0.070423
1.9375 -0.022459 -0.022716 -0.018685 -0.020395 0 -0.023671 -0.022679 -0.025252 -0.025568 -0.025615 -0.029019 1.443 -0.077365 -0.00137 0.013085 0.17706 -0.0013822 -0.036139 -0.016531 -0.0038806 0.0017423 -0.043969 0.059108 0.096354 6.2007e-05 0.0015903 -0.00044448 -0.00049813 0.36085 -0.022196 -0.017254 -0.024298 -0.025726 0.1163 0.0029715 -0.095675 0.24534 -0.068554
1.9414 -0.021798 -0.020973 -0.010898 -0.021048 0 -0.021043 -0.021288 -0.022915 -0.026832 -0.027745 -0.030777 1.4152 -0.079328 -0.0058108 0.015701 0.1753 -0.0025721 -0.030198 -0.0097363 -0.0030811 -0.0084875 -0.035449 0.058628 0.10263 0.00021739 0.0016226 -0.00099379 -0.0016108 0.3591 -0.023762 -0.018591 -0.024496 -0.024874 0.12129 0.0018607 -0.10126 0.25975 -0.068767
1.9453 -0.020183 -0.019076 -0.010477 -0.0231 0 -0.019183 -0.018747 -0.021754 -0.027782 -0.026598 -0.030133 1.3755 -0.085329 -0.0090303 0.020661 0.1772 -0.0020427 -0.02479 -0.0046334 -0.0050057 -0.018456 -0.027518 0.058024 0.10443 -0.00020675 0.0010904 -0.0015156 -0.0021864 0.34831 -0.02438 -0.020415 -0.023504 -0.022932 0.12729 -0.0011842 -0.10304 0.26774 -0.070736
1.9492 -0.017778 -0.017647 -0.016993 -0.023921 0 -0.018188 -0.014944 -0.021385 -0.026326 -0.023133 -0.026921 1.3543 -0.091267 -0.0069659 0.024914 0.18107 4.4203e-05 -0.021027 -0.0036481 -0.0080199 -0.026725 -0.023054 0.05695 0.10141 -0.00087437 0.00038782 -0.0016393 -0.0017058 0.32168 -0.023118 -0.020153 -0.02093 -0.019027 0.13126 -0.0040978 -0.10143 0.26737 -0.073121
1.9531 -0.015403 -0.017081 -0.022545 -0.021701 0 -0.016722 -0.010853 -0.020381 -0.021531 -0.019874 -0.022757 1.3621 -0.095702 -0.0011188 0.027052 0.18558 0.0018695 -0.019302 -0.0076966 -0.0098004 -0.033161 -0.023608 0.054343 0.093847 -0.0013268 -4.6973e-06 -0.0012411 -0.00053991 0.28312 -0.020487 -0.017026 -0.017687 -0.013889 0.13207 -0.0064537 -0.097215 0.2583 -0.07547
1.957 -0.013954 -0.017265 -0.020973 -0.017413 0 -0.014115 -0.0080916 -0.017953 -0.014699 -0.019243 -0.019053 1.3879 -0.097634 0.002837 0.025956 0.18933 0.0020199 -0.01981 -0.017131 -0.0092435 -0.037916 -0.030294 0.04961 0.082468 -0.0011907 0.00020434 -0.0004514 0.00045414 0.2453 -0.017864 -0.013169 -0.015218 -0.0095156 0.12902 -0.008537 -0.091511 0.24106 -0.077424
1.9609 -0.013827 -0.017673 -0.014862 -0.013998 0 -0.011753 -0.0080742 -0.014779 -0.0086866 -0.021806 -0.015463 1.4154 -0.096591 0.0010863 0.020245 0.18985 0.0010076 -0.022701 -0.031631 -0.0067946 -0.04177 -0.04455 0.043288 0.069146 -0.00036513 0.00087027 0.00045685 0.00076447 0.21997 -0.016243 -0.011828 -0.014329 -0.0077413 0.1219 -0.0093869 -0.086772 0.21774 -0.078642
1.9648 -0.014846 -0.017818 -0.012437 -0.013685 0 -0.012051 -0.011196 -0.012227 -0.0058655 -0.025768 -0.010617 1.4362 -0.095052 -0.0041009 0.011754 0.1864 0.00052201 -0.026835 -0.04627 -0.0035075 -0.046147 -0.062727 0.036729 0.05784 0.00082939 0.0014272 0.001177 0.00060758 0.21015 -0.015636 -0.01439 -0.014712 -0.0091091 0.11405 -0.0070998 -0.085583 0.19577 -0.079258
1.9688 -0.016631 -0.017682 -0.017986 -0.016155 0 -0.015953 -0.016536 -0.011019 -0.0064927 -0.028153 -0.0043447 1.4516 -0.094721 -0.0066003 0.0029684 0.18055 0.0014326 -0.031413 -0.057357 -0.0002334 -0.050992 -0.080752 0.031303 0.050022 0.0017191 0.0012847 0.0014849 0.00052813 0.21108 -0.015546 -0.019201 -0.015475 -0.012812 0.10789 -0.0015343 -0.087654 0.17899 -0.079449
1.9727 -0.018885 -0.017709 -0.026687 -0.019214 0 -0.021626 -0.022335 -0.010869 -0.0089469 -0.026827 0.0011732 1.4643 -0.096219 -0.0028469 -0.0045043 0.17365 0.0029814 -0.036124 -0.062652 0.0023947 -0.055714 -0.096064 0.027879 0.046273 0.0016923 0.00035661 0.0013814 0.00073681 0.21759 -0.015744 -0.023198 -0.016006 -0.01736 0.10459 0.0041104 -0.092254 0.1692 -0.079215
1.9766 -0.021252 -0.01834 -0.029705 -0.021021 0 -0.025819 -0.026952 -0.011331 -0.011541 -0.021938 0.0028105 1.4725 -0.099791 0.0043785 -0.0090652 0.16735 0.0040328 -0.040767 -0.060266 0.003759 -0.059355 -0.10619 0.026796 0.046726 0.00073099 -0.00076688 0.00114 0.0009288 0.22931 -0.016385 -0.024502 -0.016381 -0.021249 0.10496 0.0056399 -0.098128 0.16742 -0.078514
1.9805 -0.023039 -0.019494 -0.023798 -0.021537 0 -0.026575 -0.029547 -0.012618 -0.014051 -0.015846 -0.00082587 1.4714 -0.10373 0.008788 -0.00796 0.1655 0.0046601 -0.045436 -0.047644 0.0035175 -0.058205 -0.10717 0.028055 0.050788 -0.00044884 -0.0012517 0.0011132 0.00072305 0.2485 -0.017421 -0.023378 -0.017087 -0.023363 0.10862 0.0022356 -0.10124 0.1732 -0.07683
1.9844 -0.023326 -0.020459 -0.014696 -0.021918 0 -0.024602 -0.030027 -0.015242 -0.017428 -0.011633 -0.0081261 1.4574 -0.10515 0.0069653 -0.003512 0.16791 0.005931 -0.050232 -0.031165 0.0020671 -0.051945 -0.10329 0.031379 0.055397 -0.00090982 -0.00073326 0.0013898 0.00016357 0.27369 -0.018147 -0.021021 -0.018497 -0.023276 0.11165 -0.0020974 -0.099737 0.17956 -0.074193
1.9883 -0.021587 -0.020289 -0.010539 -0.022757 0 -0.022037 -0.028524 -0.018866 -0.022096 -0.011187 -0.015852 1.4299 -0.10304 0.0015592 0.0029699 0.1739 0.0080593 -0.054986 -0.013892 0.00042914 -0.040852 -0.096802 0.036154 0.059849 -0.00027998 0.00033728 0.0016502 -0.00029591 0.29652 -0.017587 -0.01803 -0.020561 -0.021441 0.11235 -0.0022609 -0.093313 0.18384 -0.070553
1.9922 -0.018261 -0.018423 -0.012808 -0.023121 0 -0.020067 -0.02514 -0.021849 -0.026769 -0.014065 -0.021698 1.3919 -0.096912 -0.0018155 0.010126 0.1824 0.0093141 -0.059439 0.0013353 -0.00053988 -0.025738 -0.089887 0.04147 0.063745 0.00092081 0.0010596 0.0014587 -0.00027889 0.30587 -0.015417 -0.014446 -0.022762 -0.018992 0.10945 0.0025929 -0.082181 0.18405 -0.065913
1.9961 -0.014601 -0.015087 -0.014942 -0.021324 0 -0.017928 -0.020274 -0.022307 -0.02915 -0.017854 -0.02555 1.3488 -0.086853 -0.00034631 0.015908 0.19124 0.007423 -0.062921 0.010526 -0.00075792 -0.0085563 -0.085518 0.046403 0.067224 0.0017568 0.00084578 0.00076891 0.00012269 0.29564 -0.012487 -0.010986 -0.024203 -0.017075 0.1016 0.0079194 -0.06725 0.17815 -0.060254
2 -0.011811 -0.011243 -0.010174 -0.016647 0 -0.014213 -0.014971 -0.019797 -0.027852 -0.019834 -0.028487 1.3076 -0.076474 0.0036719 0.018491 0.1964 0.0022628 -0.064612 0.012057 -0.0006381 0.0056652 -0.08501 0.050398 0.071436 0.0017045 -0.00010917 9.7422e-05 0.00047101 0.26929 -0.010329 -0.0094262 -0.023828 -0.016189 0.09056 0.008369 -0.052281 0.16803 -0.054037
2.0039 -0.010215 -0.0081146 0.00020565 -0.010375 0 -0.0089667 -0.010556 -0.015888 -0.023498 -0.018845 -0.030915 1.2735 -0.068718 0.0059732 0.018402 0.19656 -0.0032113 -0.064834 0.0089012 -0.00034641 0.014576 -0.086216 0.053384 0.076526 0.0010305 -0.0010439 8.677e-05 0.00043977 0.23703 -0.01004 -0.011078 -0.020907 -0.016076 0.079328 0.0033387 -0.039729 0.15734 -0.047896
2.0078 -0.0092031 -0.0065631 0.0074441 -0.0052414 0 -0.0042789 -0.0076272 -0.012925 -0.017873 -0.01603 -0.031845 1.2455 -0.06487 0.0049777 0.01607 0.19106 -0.0052574 -0.063995 0.0029451 0.00035128 0.017183 -0.08749 0.055373 0.082031 0.00039575 -0.001289 0.00082886 8.6035e-05 0.20831 -0.01146 -0.014855 -0.015673 -0.016118 0.069407 -0.0024784 -0.03074 0.14796 -0.042301
2.0117 -0.0079611 -0.0066469 0.0043531 -0.0037 0 -0.0026968 -0.005454 -0.012108 -0.012125 -0.013793 -0.029852 1.2152 -0.065728 0.00286 0.012119 0.17967 -0.0028545 -0.06269 -0.0036755 0.0014141 0.013095 -0.087012 0.05577 0.087176 0.00016808 -0.00076716 0.0016597 -0.00031502 0.18563 -0.013279 -0.017388 -0.0095596 -0.015688 0.062097 -0.0040998 -0.026111 0.14152 -0.037758
2.0156 -0.0062231 -0.0076149 -0.0069225 -0.0063087 0 -0.0049553 -0.0026609 -0.012663 -0.0060014 -0.013697 -0.024478 1.1727 -0.070954 0.0023538 0.0075911 0.16233 0.0011497 -0.062668 -0.0072745 0.0020449 0.00294 -0.081561 0.053052 0.088903 0.00016919 4.2903e-05 0.0017181 -0.00060874 0.16419 -0.013877 -0.015686 -0.0046049 -0.014119 0.058718 -0.0013071 -0.026905 0.13995 -0.035714
2.0195 -0.004387 -0.0083772 -0.016705 -0.011328 0 -0.0091508 0.0012319 -0.012752 0.0010618 -0.014962 -0.016651 1.1163 -0.075517 0.0033527 0.0034756 0.14352 0.0026274 -0.064929 -0.0072117 0.0013765 -0.0072833 -0.072778 0.045468 0.085927 4.4208e-05 0.00054886 0.00076838 -0.00085525 0.13686 -0.012293 -0.009916 -0.0022415 -0.010686 0.05682 0.0016816 -0.030351 0.14071 -0.036241
2.0234 -0.0030556 -0.0081893 -0.017214 -0.015753 0 -0.012072 0.0049203 -0.011105 0.0083437 -0.014955 -0.0079463 1.0551 -0.076755 0.0031814 -8.2724e-05 0.12567 9.5881e-05 -0.069376 -0.0041085 -0.00023669 -0.014544 -0.062796 0.032569 0.078588 -0.00025232 0.00047317 -0.00053503 -0.0011125 0.10045 -0.0087761 -0.0034473 -0.0023893 -0.0051468 0.054974 0.0012573 -0.035045 0.14212 -0.039101
2.0273 -0.0025996 -0.0071077 -0.0097736 -0.01708 0 -0.011528 0.006137 -0.0078408 0.013699 -0.01144 0.00035965 1.0024 -0.072782 -6.3332e-05 -0.0029928 0.1108 -0.0038522 -0.075611 0.0014208 -0.0010323 -0.016604 -0.053549 0.016424 0.067713 -0.00042405 -3.0959e-05 -0.0012293 -0.0012403 0.058899 -0.0047141 4.2899e-05 -0.0036277 0.0014329 0.05224 -0.0016595 -0.039857 0.14294 -0.043906
2.0313 -0.0031242 -0.0058918 -0.0026978 -0.014695 0 -0.0078305 0.0035658 -0.0040128 0.015228 -0.0047719 0.0075987 0.96477 -0.061461 -0.005121 -0.0051585 0.10158 -0.0050073 -0.082639 0.0085038 0.00050127 -0.010804 -0.047888 0.0011599 0.05518 -0.00023991 -0.00056663 -0.00091093 -0.0010216 0.021382 -0.0019589 -0.00039835 -0.0043045 0.0066156 0.047775 -0.0031526 -0.043381 0.14168 -0.049896
2.0352 -0.0046223 -0.0054266 -0.0026847 -0.010016 0 -0.0034671 -0.0019252 -0.00065723 0.013046 0.0019093 0.013476 0.9369 -0.04351 -0.0087657 -0.0061718 0.10022 -0.0014774 -0.087534 0.016249 0.0036579 0.0032159 -0.048043 -0.0093177 0.046237 0.00015151 -0.00078585 -5.0689e-05 -0.00047886 -0.0030561 -0.001756 -0.0027116 -0.0036215 0.0079333 0.04257 -0.0012713 -0.043655 0.13771 -0.054586
2.0391 -0.006914 -0.006104 -0.0088446 -0.0054021 0 -0.0013672 -0.0078925 0.0016454 0.0091706 0.0048115 0.017829 0.9071 -0.023809 -0.0090183 -0.0058341 0.10395 0.0046663 -0.088953 0.024642 0.0056473 0.020747 -0.050978 -0.013832 0.043093 0.00038748 -0.00059861 0.00050144 1.8783e-05 -0.010599 -0.0038297 -0.004255 -0.0018657 0.0047976 0.038739 0.0014684 -0.040532 0.13241 -0.056342
2.043 -0.0094127 -0.0076119 -0.014829 -0.0026527 0 -0.0030116 -0.012158 0.0025683 0.0055267 0.0022685 0.020542 0.86721 -0.0049923 -0.006719 -0.0039337 0.11099 0.0094317 -0.086412 0.033952 0.0042433 0.039179 -0.05423 -0.014493 0.046245 0.00032433 -0.000201 0.00027937 5.963e-05 -0.0037347 -0.0063789 -0.0042608 0.00013579 -0.00078114 0.037447 0.00096831 -0.03379 0.12647 -0.054355
2.0469 -0.0112 -0.0092248 -0.015727 -0.0021678 0 -0.0075481 -0.014174 0.0018321 0.0020381 -0.0041072 0.02134 0.81778 0.010416 -0.0040261 -0.00037192 0.11924 0.01045 -0.079806 0.044406 0.00040792 0.055842 -0.05507 -0.014575 0.055438 0.00020547 8.5392e-05 -0.00049846 -0.0003734 0.012562 -0.0073292 -0.00399 0.001572 -0.0055659 0.039624 -0.0035295 -0.023421 0.12053 -0.048143
2.0508 -0.011642 -0.010299 -0.012155 -0.0032234 0 -0.012406 -0.014832 -0.00055662 -0.0032054 -0.010774 0.01945 0.76516 0.018219 -0.0019918 0.0047015 0.12425 0.0086153 -0.069609 0.055995 -0.002133 0.065918 -0.047885 -0.015411 0.068405 0.00035886 6.7233e-05 -0.0012634 -0.00080911 0.036428 -0.0061335 -0.0049758 0.0017156 -0.0074876 0.04626 -0.0081826 -0.0095212 0.11531 -0.037394
2.0547 -0.011039 -0.010586 -0.0081222 -0.0049109 0 -0.015018 -0.015218 -0.0039514 -0.011825 -0.014873 0.013688 0.71551 0.019252 -9.0434e-05 0.0092525 0.12275 0.0065625 -0.059191 0.066674 -0.00040155 0.06845 -0.032442 -0.015052 0.078581 0.00078456 -0.00016306 -0.0016032 -0.0006884 0.071259 -0.0046037 -0.0076087 -0.00018529 -0.0069633 0.054343 -0.0084743 0.0047997 0.11053 -0.025634
2.0586 -0.010511 -0.010238 -0.0062678 -0.0068489 0 -0.014519 -0.015622 -0.0072456 -0.023118 -0.01592 0.0034134 0.67152 0.015638 0.0021277 0.011741 0.11469 0.0058995 -0.050198 0.074741 0.0046521 0.064659 -0.011724 -0.010012 0.083047 0.0011197 -0.00032103 -0.0014364 0.00010997 0.12154 -0.0057316 -0.011377 -0.0045644 -0.0060781 0.06132 -0.003996 0.01723 0.10569 -0.015362
2.0625 -0.010994 -0.0096213 -0.0060012 -0.0091514 0 -0.012217 -0.015578 -0.009655 -0.034005 -0.015431 -0.010198 0.63243 0.0089403 0.003709 0.011023 0.10038 0.0060689 -0.043447 0.07894 0.0087462 0.05554 0.01145 0.0014444 0.080268 0.0010226 -0.00021451 -0.00084317 0.0011393 0.18521 -0.011144 -0.015804 -0.010779 -0.0066135 0.06528 0.0011356 0.026026 0.10038 -0.0083033
2.0664 -0.012239 -0.0091449 -0.0056787 -0.011877 0 -0.010393 -0.014542 -0.011373 -0.040905 -0.015174 -0.02391 0.59419 0.0011114 0.0031556 0.0057725 0.080781 0.0057022 -0.039463 0.077838 0.0082891 0.042505 0.032978 0.017427 0.069198 0.00053826 6.0138e-05 8.0716e-05 0.0017833 0.24957 -0.019299 -0.02044 -0.016825 -0.0088113 0.063955 0.0025248 0.029124 0.094069 -0.0063444
2.0703 -0.012911 -0.0091329 -0.005175 -0.014573 0 -0.010373 -0.012387 -0.013333 -0.041801 -0.015773 -0.03396 0.54901 -0.004701 0.00043099 -0.0048178 0.059633 0.0046186 -0.036842 0.070925 0.0037935 0.028569 0.044927 0.033622 0.052078 4.8256e-05 0.00023795 0.0011324 0.0017885 0.29598 -0.026185 -0.023944 -0.0203 -0.011731 0.054486 -0.00033021 0.024453 0.085733 -0.010821
2.0742 -0.01186 -0.0096952 -0.0055866 -0.01633 0 -0.011488 -0.0094323 -0.016189 -0.036915 -0.016698 -0.038418 0.48787 -0.0076774 -0.0024805 -0.017182 0.040865 0.0040788 -0.032645 0.062479 -0.00083307 0.016263 0.047559 0.04635 0.035432 -0.00011228 0.00021482 0.0018871 0.0014143 0.31103 -0.028174 -0.024011 -0.02017 -0.014385 0.039728 -0.0042434 0.016024 0.075356 -0.017896
2.0781 -0.0093745 -0.010627 -0.007104 -0.016284 0 -0.01189 -0.0062689 -0.01947 -0.027972 -0.017231 -0.038314 0.40768 -0.0076386 -0.0033534 -0.029197 0.025652 0.0050313 -0.025496 0.054792 -0.00231 0.00639 0.042004 0.054671 0.021858 5.7625e-05 0.00020906 0.0018762 0.0010907 0.29568 -0.024682 -0.019187 -0.017783 -0.016366 0.020969 -0.0061483 0.0061942 0.062627 -0.025462
2.082 -0.0071423 -0.011468 -0.0084525 -0.014249 0 -0.010486 -0.0036861 -0.021796 -0.017153 -0.017201 -0.036391 0.31757 -0.0046257 -0.0018968 -0.038774 0.014569 0.0064901 -0.014406 0.049919 -0.0010112 -0.00055876 0.030152 0.059847 0.013263 0.0003018 0.00052096 0.0010032 0.00097072 0.26432 -0.018387 -0.011107 -0.015917 -0.017636 -0.00037971 -0.0059618 -0.0026245 0.047302 -0.031473
2.0859 -0.0068616 -0.011783 -0.0088404 -0.011104 0 -0.0081465 -0.0025796 -0.022028 -0.0066059 -0.016814 -0.034512 0.23593 0.001287 0.0001466 -0.042337 0.0072729 0.0061815 0.0015408 0.050648 0.00011996 -0.0041857 0.016032 0.06306 0.011061 0.00039547 0.0011169 -0.00023904 0.00084695 0.23434 -0.012953 -0.0043667 -0.016469 -0.018192 -0.022324 -0.0055847 -0.0064027 0.028645 -0.032745
2.0898 -0.0088117 -0.011496 -0.0095733 -0.0086216 0 -0.0069964 -0.003615 -0.020285 0.0016654 -0.015995 -0.032146 0.17675 0.0084505 0.0010413 -0.039659 -0.00039146 0.0030684 0.019037 0.054868 -0.000701 -0.0062857 0.0056635 0.063807 0.010424 0.00031292 0.0015282 -0.0010675 0.00049079 0.21488 -0.01042 -0.0032672 -0.018814 -0.01815 -0.042478 -0.0058581 -0.0041543 0.0076579 -0.029094
2.0938 -0.011717 -0.010994 -0.012607 -0.008594 0 -0.0084522 -0.0067786 -0.017847 0.0061391 -0.014173 -0.027371 0.13615 0.015474 0.00084869 -0.03353 -0.011028 -0.00097863 0.034662 0.058279 -0.0020762 -0.0084724 8.8566e-05 0.060453 0.0068093 0.0001594 0.0012635 -0.0010136 1.2988e-05 0.20383 -0.010454 -0.0080438 -0.020446 -0.017894 -0.060022 -0.0054576 0.0014888 -0.014043 -0.022786
2.0977 -0.013938 -0.010847 -0.017409 -0.011586 0 -0.011872 -0.011222 -0.016033 0.0063858 -0.010868 -0.019373 0.092728 0.021383 0.00097003 -0.026173 -0.025922 -0.0025343 0.046071 0.057494 -0.0013853 -0.011708 -0.00087509 0.052178 -0.0025044 3.5559e-05 0.00035221 -0.00027293 -0.00017523 0.19404 -0.011644 -0.014283 -0.019365 -0.017694 -0.074296 -0.002993 0.0082569 -0.035274 -0.015475
2.1016 -0.014749 -0.011355 -0.0203 -0.016173 0 -0.01507 -0.015592 -0.015073 0.0033129 -0.0065187 -0.0099003 0.02404 0.02517 0.0021439 -0.020274 -0.045915 -1.5778e-05 0.050969 0.048815 0.0016566 -0.016892 0.0017534 0.040285 -0.019901 4.0213e-06 -0.00057745 0.00051717 0.00021317 0.1814 -0.01305 -0.016457 -0.015916 -0.017036 -0.084718 0.00050807 0.013328 -0.054733 -0.0090847
2.1055 -0.014552 -0.012274 -0.017922 -0.019526 0 -0.016119 -0.018592 -0.01402 -0.0014358 -0.0026488 -0.0021284 -0.074224 0.024376 0.0033677 -0.021616 -0.070463 0.0043363 0.045269 0.024578 0.0041529 -0.025286 0.004381 0.027612 -0.047373 0.00011616 -0.00083277 0.00082354 0.00097556 0.16674 -0.014402 -0.012544 -0.012262 -0.014666 -0.08929 0.0020371 0.010412 -0.069896 -0.0069053
2.1094 -0.014053 -0.012956 -0.011284 -0.019278 0 -0.014728 -0.019388 -0.011731 -0.0065147 -0.0010372 0.0020351 -0.18392 0.019903 0.003025 -0.029209 -0.094416 0.0062791 0.033784 -0.0095842 0.0031169 -0.035196 0.0045876 0.016684 -0.076948 0.00037056 -0.00028987 0.00056482 0.0015236 0.15126 -0.015218 -0.0055983 -0.010041 -0.0098105 -0.090052 -0.00031278 0.00054251 -0.082338 -0.0076637
2.1133 -0.013486 -0.012787 -0.0054403 -0.015313 0 -0.012086 -0.0178 -0.0079879 -0.011396 -0.0025059 0.0035624 -0.27956 0.012136 0.00085456 -0.041505 -0.11542 0.0037154 0.018976 -0.050156 -0.00092176 -0.045674 0.0028132 0.0082982 -0.10435 0.00063215 0.0005218 1.7833e-05 0.0013903 0.1325 -0.014464 -0.0010367 -0.0086273 -0.0035719 -0.087989 -0.0051641 -0.014824 -0.093349 -0.010104
2.1172 -0.012639 -0.011591 -0.0045019 -0.0099073 0 -0.009649 -0.014399 -0.0037241 -0.015929 -0.0062995 0.0051768 -0.34954 0.0016099 -0.0015642 -0.056414 -0.13157 -0.0010025 0.0033473 -0.093251 -0.0040451 -0.055804 0.00013719 0.0017318 -0.12574 0.00068192 0.00095918 -0.00049385 0.00064896 0.10682 -0.011615 -0.0022783 -0.0058519 0.0011674 -0.084315 -0.0091361 -0.033774 -0.10433 -0.012892
2.1211 -0.011437 -0.0097295 -0.0073108 -0.0059178 0 -0.0081501 -0.010438 -0.00027995 -0.01953 -0.010566 0.0084737 -0.40469 -0.010959 -0.0023679 -0.069797 -0.14048 -0.0032174 -0.0094066 -0.1325 -0.0029666 -0.064254 -0.00024609 -0.0037949 -0.13551 0.00043305 0.00084761 -0.00077888 -0.00016872 0.076281 -0.0079507 -0.0084741 -0.00052421 0.0017468 -0.081194 -0.010143 -0.052838 -0.11765 -0.013897
2.125 -0.01019 -0.0078801 -0.0088521 -0.0045842 0 -0.0075386 -0.0073262 0.001516 -0.021042 -0.013566 0.01203 -0.46749 -0.024154 -0.0012482 -0.075779 -0.1433 -0.00063738 -0.016449 -0.16156 0.0013914 -0.070611 0.0065745 -0.0077943 -0.13311 8.2163e-05 0.00051242 -0.00075191 -0.0005655 0.051483 -0.0062287 -0.015696 0.0058287 -0.0019453 -0.08182 -0.0089939 -0.067694 -0.13468 -0.01213
2.1289 -0.009188 -0.0066566 -0.0061015 -0.0049493 0 -0.0074466 -0.0057184 0.0015615 -0.019563 -0.014699 0.012374 -0.55254 -0.03741 0.00039088 -0.073946 -0.14337 0.0042155 -0.0192 -0.18194 0.0048192 -0.07612 0.02043 -0.0085109 -0.12449 -4.5909e-05 0.0003049 -0.00039858 -0.00048014 0.045357 -0.0084162 -0.019892 0.0098718 -0.0070141 -0.086364 -0.0077093 -0.078705 -0.15322 -0.0094128
2.1328 -0.0082052 -0.0063041 -0.0017172 -0.0053608 0 -0.0074682 -0.0049657 -1.9272e-05 -0.015494 -0.014637 0.0070348 -0.65591 -0.050655 0.00094435 -0.064645 -0.14213 0.0064545 -0.018849 -0.19528 0.0043773 -0.081723 0.040394 -0.0042511 -0.11337 0.00014543 0.00021607 0.00014898 -0.00021512 0.062508 -0.01353 -0.019097 0.0092248 -0.0095793 -0.094251 -0.0068416 -0.086966 -0.17105 -0.0073298
2.1367 -0.0066782 -0.0066134 -0.0011536 -0.0054087 0 -0.0071526 -0.0036864 -0.0032928 -0.010668 -0.014553 -0.0030597 -0.7612 -0.063914 3.7563e-05 -0.048997 -0.14076 0.0037946 -0.016951 -0.20405 0.0016022 -0.088453 0.064718 0.0050663 -0.10372 0.0003757 8.9277e-06 0.00057465 -2.1156e-05 0.094397 -0.017948 -0.013869 0.0044005 -0.007632 -0.10431 -0.0051157 -0.094163 -0.18545 -0.0076706
2.1406 -0.0044739 -0.0070802 -0.006279 -0.0062272 0 -0.0061536 -0.0011988 -0.008191 -0.0072464 -0.015068 -0.013976 -0.85515 -0.077011 -0.0014696 -0.030279 -0.13881 -0.0010902 -0.016524 -0.21335 0.00073684 -0.098041 0.088099 0.017442 -0.10216 0.00028271 -0.00035492 0.00056795 0.00017567 0.12559 -0.018267 -0.0065723 -0.0019068 -0.0023989 -0.11185 -0.001671 -0.10455 -0.18903 -0.014063
2.1445 -0.0023667 -0.0072113 -0.012819 -0.0088624 0 -0.0046604 0.0015528 -0.013757 -0.0062095 -0.015664 -0.021588 -0.9384 -0.088621 -0.002487 -0.013746 -0.13343 -0.0033339 -0.018573 -0.22596 0.0038418 -0.10896 0.10582 0.029834 -0.10723 -0.00012497 -0.0005713 0.00013887 0.00060722 0.14529 -0.014144 -0.00029541 -0.007311 0.0026789 -0.11222 0.0021154 -0.11901 -0.18151 -0.024649
2.1484 -0.0015405 -0.0067907 -0.014777 -0.012535 0 -0.0035548 0.002713 -0.018004 -0.0067098 -0.014989 -0.024347 -1.0227 -0.097035 -0.0023975 -0.00065708 -0.12244 -0.00091474 -0.022393 -0.2406 0.0081797 -0.11917 0.11742 0.039869 -0.11584 -0.00040234 -0.00034114 -0.00029752 0.0012764 0.15324 -0.0084147 0.002435 -0.01141 0.0042741 -0.10371 0.0037851 -0.13589 -0.16435 -0.036993
2.1523 -0.0024879 -0.005936 -0.010949 -0.014789 0 -0.0037643 0.001341 -0.018979 -0.0068639 -0.011841 -0.023721 -1.1183 -0.10051 -0.0009946 0.00858 -0.10416 0.0033052 -0.027049 -0.25529 0.0088707 -0.12664 0.12341 0.046775 -0.12494 -0.00014208 0.00021342 -0.00025403 0.0018287 0.15497 -0.0044262 0.0010116 -0.015086 0.0010533 -0.085467 0.0027521 -0.15308 -0.13934 -0.048715
2.1563 -0.004415 -0.004922 -0.0060705 -0.013523 0 -0.0052018 -0.0015388 -0.016312 -0.0053734 -0.0062423 -0.022214 -1.2235 -0.095938 0.0016407 0.014417 -0.076331 0.0046361 -0.030747 -0.26582 0.0040614 -0.12787 0.12574 0.050806 -0.12962 0.00050698 0.00060302 0.00035225 0.0018631 0.15272 -0.0032305 -0.0026754 -0.018493 -0.0058012 -0.056932 0.0013874 -0.16652 -0.10953 -0.056038
2.1602 -0.0058166 -0.003936 -0.0051839 -0.008869 0 -0.0064375 -0.0039019 -0.011742 -0.0026889 0.00016542 -0.020949 -1.3251 -0.080472 0.004777 0.020396 -0.04014 0.001421 -0.030805 -0.26526 -0.0029305 -0.11888 0.13061 0.051838 -0.12383 0.00090606 0.00047824 0.0010756 0.0013436 0.142 -0.0032269 -0.0053363 -0.020166 -0.013251 -0.022647 0.0025307 -0.16992 -0.081527 -0.05483
2.1641 -0.0057036 -0.0029735 -0.0077085 -0.0030821 0 -0.0057315 -0.0047509 -0.0078582 -0.00077642 0.0048287 -0.01896 -1.4104 -0.058167 0.0068026 0.028925 -0.0019578 -0.0034007 -0.027869 -0.25503 -0.006774 -0.10256 0.14049 0.04872 -0.10973 0.00058866 1.4135e-05 0.0013378 0.00063359 0.11718 -0.0022142 -0.0046348 -0.01834 -0.017734 0.010451 0.0060197 -0.1647 -0.058027 -0.047742
2.168 -0.0043145 -0.0019348 -0.0081559 0.0013445 0 -0.0026314 -0.004936 -0.0059871 -0.0016185 0.0058441 -0.014566 -1.4803 -0.031999 0.0060904 0.040482 0.034503 -0.0054805 -0.023 -0.23724 -0.0051876 -0.081226 0.15511 0.040245 -0.089367 -0.00018095 -0.0002804 0.0009635 0.00010443 0.079119 0.00050942 -0.00092 -0.013028 -0.016791 0.039024 0.0083866 -0.15285 -0.039316 -0.037148
2.1719 -0.0026863 -0.00077896 -0.0027986 0.0033863 0 0.0014378 -0.0057414 -0.0051703 -0.0055581 0.0034169 -0.0073132 -1.5507 -0.0055396 0.0026375 0.054945 0.065594 -0.0034112 -0.017673 -0.21504 -0.00062631 -0.057864 0.17314 0.026889 -0.065477 -0.00061172 -0.0001105 0.00031738 -0.00022983 0.035922 0.0039778 0.0032562 -0.0064542 -0.010476 0.060276 0.0065434 -0.13725 -0.024927 -0.025985
2.1758 -0.0016058 0.00043735 0.0054483 0.0035524 0 0.0043007 -0.0068118 -0.0032484 -0.010758 3.8496e-05 0.0013467 -1.6402 0.012958 -0.0012596 0.070073 0.084666 0.00030861 -0.015866 -0.1968 0.0028308 -0.039446 0.18843 0.011447 -0.044028 -0.00019431 0.00033042 -7.3205e-05 -0.0006134 -0.0038216 0.0069187 0.0053767 -0.0011723 -0.0015921 0.070496 0.0016184 -0.12529 -0.012411 -0.02087
2.1797 -0.00098968 0.0016475 0.0098046 0.0027544 0 0.004864 -0.0059765 0.00091988 -0.014252 -0.0010865 0.0091173 -1.7527 0.018605 -0.0025411 0.081221 0.092836 0.0022915 -0.020389 -0.19055 0.0036571 -0.031209 0.19284 -0.0024064 -0.029764 0.00074423 0.0006476 1.0926e-05 -0.0011045 -0.03765 0.0087325 0.0047997 0.0022537 0.005814 0.074515 -0.0015202 -0.12343 0.0022915 -0.025112
2.1836 -0.00018815 0.0028367 0.0071249 0.0015383 0 0.0039063 -0.0015215 0.0062249 -0.013841 0.0015241 0.014508 -1.8707 0.011977 -9.3857e-05 0.086543 0.093387 0.0015938 -0.03117 -0.19725 0.0036091 -0.033191 0.18398 -0.012521 -0.022714 0.0013615 0.00070249 0.00038778 -0.0013552 -0.068431 0.0091328 0.0026303 0.0055582 0.0090395 0.076753 0.00093581 -0.13189 0.019727 -0.037498
2.1875 0.001261 0.003974 0.0015597 0.00038721 0 0.0031365 0.005453 0.010232 -0.0094241 0.0062032 0.017572 -1.9678 -0.0057161 0.0039937 0.085101 0.088903 -0.00016393 -0.047693 -0.21648 0.0047192 -0.044607 0.1609 -0.019451 -0.022247 0.0011695 0.00067175 0.00077138 -0.00096189 -0.097893 0.0075088 0.00024682 0.010682 0.0084631 0.080312 0.0074532 -0.14976 0.039513 -0.056384
2.1914 0.0032439 0.0049112 2.6529e-05 0.00023573 0 0.0035703 0.011411 0.011326 -0.0027432 0.0091329 0.01928 -2.0323 -0.031946 0.0061229 0.07635 0.082763 -0.0013891 -0.068724 -0.24625 0.0064824 -0.063441 0.12362 -0.025296 -0.026764 0.00051635 0.00067725 0.001053 -3.7844e-05 -0.12277 0.0034632 -0.0016397 0.017401 0.0069335 0.088728 0.012077 -0.1746 0.06028 -0.078847
2.1953 0.0053318 0.0054398 0.0045029 0.0020543 0 0.0048433 0.013513 0.0099997 0.0041407 0.0073071 0.020367 -2.0794 -0.058454 0.0043919 0.062523 0.0807 -0.0022918 -0.089609 -0.27734 0.0066125 -0.082157 0.07828 -0.031404 -0.031269 0.00017007 0.00053003 0.0012571 0.00069901 -0.13834 -0.0018006 -0.0025792 0.023098 0.0072653 0.10514 0.0099758 -0.1977 0.077381 -0.097388
2.1992 0.0072555 0.0055249 0.0099092 0.0057061 0 0.0059537 0.012384 0.008154 0.010269 0.0011738 0.020777 -2.1417 -0.078442 0.00026281 0.049018 0.084044 -0.0037601 -0.10617 -0.3007 0.0042699 -0.094321 0.035779 -0.037167 -0.032154 0.00048268 -7.3237e-06 0.0013139 0.00056237 -0.14489 -0.0052406 -0.0017449 0.024912 0.010019 0.1252 0.0021682 -0.21277 0.089409 -0.10858
2.2031 0.0090301 0.0054868 0.010054 0.0095095 0 0.0064348 0.011515 0.0072947 0.015855 -0.0053529 0.020028 -2.2408 -0.089737 -0.0028695 0.037967 0.093055 -0.005169 -0.11667 -0.31291 0.0016255 -0.097681 0.00063931 -0.04089 -0.028533 0.0010527 -0.00074418 0.0010246 -0.0003496 -0.14862 -0.0040392 0.0015451 0.02212 0.013428 0.14596 -0.0053146 -0.21778 0.096614 -0.11165
2.207 0.010676 0.0058781 0.0048877 0.011403 0 0.0066944 0.013715 0.007462 0.021072 -0.007703 0.017892 -2.3687 -0.091256 -0.0027115 0.030982 0.10762 -0.0044131 -0.11993 -0.31185 0.0016105 -0.091032 -0.023654 -0.041496 -0.020155 0.0012172 -0.0010553 0.00031631 -0.0011438 -0.15502 0.0016197 0.0065391 0.01654 0.015267 0.16432 -0.006985 -0.21182 0.099912 -0.10664
2.2109 0.011971 0.0070892 0.00075382 0.010792 0 0.0073684 0.018184 0.0077487 0.024914 -0.0039963 0.01464 -2.4934 -0.082985 0.00020404 0.029527 0.12779 -0.00058249 -0.11466 -0.29589 0.0043553 -0.074018 -0.033011 -0.039228 -0.0077551 0.00077954 -0.00052343 -0.00053143 -0.00099916 -0.16222 0.0080945 0.010886 0.010801 0.014759 0.17458 -0.0026842 -0.19486 0.10222 -0.094663
2.2148 0.012575 0.0090155 0.0032699 0.0091745 0 0.0086132 0.021197 0.0075522 0.02547 0.0038716 0.01075 -2.5881 -0.07222 0.0034542 0.030503 0.15148 0.0039784 -0.10502 -0.27377 0.0066287 -0.054116 -0.033124 -0.034884 0.0045632 0.00016726 0.00044069 -0.001032 -6.2914e-05 -0.16257 0.011223 0.012513 0.0063767 0.012879 0.17482 0.0028819 -0.17414 0.1084 -0.081456
2.2188 0.012405 0.011091 0.010893 0.0087763 0 0.010121 0.019631 0.0071196 0.021532 0.012117 0.0066048 -2.6534 -0.063825 0.005008 0.030906 0.17714 0.0052805 -0.095015 -0.2526 0.0052764 -0.036782 -0.030319 -0.028944 0.014573 -8.9484e-05 0.0008095 -0.00091674 0.00060963 -0.15157 0.010116 0.011878 0.0031401 0.0112 0.16772 0.0049329 -0.15414 0.11924 -0.069947
2.2227 0.011801 0.012647 0.016473 0.010479 0 0.011611 0.013763 0.0069877 0.014033 0.017947 0.0025873 -2.7148 -0.060285 0.0045771 0.029064 0.20381 0.0018044 -0.087127 -0.23636 0.00094864 -0.025017 -0.028098 -0.021839 0.021183 9.045e-05 -7.2367e-05 -0.00038167 0.00010491 -0.13417 0.0079615 0.011914 0.00041808 0.010667 0.15547 0.0027221 -0.13686 0.13438 -0.061382
2.2266 0.011249 0.013283 0.015057 0.013103 0 0.012993 0.0067232 0.0072294 0.0057925 0.02079 -0.00057499 -2.7965 -0.063505 0.0031777 0.023518 0.23047 -0.0033817 -0.083806 -0.22849 -0.0022122 -0.021324 -0.029725 -0.014912 0.02367 0.00036206 -0.0017175 0.00013115 -0.0013554 -0.12107 0.0087936 0.015126 -0.001882 0.011258 0.14096 -0.00079587 -0.12361 0.15256 -0.056471
2.2305 0.010944 0.012972 0.0091806 0.014686 0 0.013969 0.0015806 0.0074992 -0.00037677 0.021244 -0.0017725 -2.8985 -0.074419 0.0019155 0.013536 0.25377 -0.0052852 -0.088998 -0.2324 -0.00087974 -0.027705 -0.038179 -0.010446 0.021929 0.00042749 -0.0028315 0.0003755 -0.0025395 -0.11852 0.013345 0.02061 -0.0031632 0.01236 0.13096 -0.0026542 -0.11386 0.16867 -0.054819
2.2344 0.010619 0.011958 0.0058096 0.014365 0 0.013769 -0.00078237 0.0077363 -0.0035451 0.019543 -4.9114e-05 -2.9979 -0.087259 0.001317 0.0031624 0.27174 -0.0020166 -0.099387 -0.24065 0.0037496 -0.037043 -0.048978 -0.010146 0.019362 0.00033548 -0.0025018 0.000465 -0.0023811 -0.12306 0.018182 0.024253 -0.0027611 0.013106 0.12812 -0.0026737 -0.10375 0.17937 -0.053578
2.2383 0.0098532 0.010634 0.0085253 0.013008 0 0.011691 -0.0012193 0.0085068 -0.0048142 0.015582 0.0046366 -3.0726 -0.099773 0.0014151 -0.0054581 0.28298 0.0031033 -0.11313 -0.24959 0.0069987 -0.045998 -0.059693 -0.013508 0.017384 0.00028573 -0.0010386 0.00059318 -0.0010288 -0.12724 0.019034 0.022318 -0.00035464 0.012581 0.13303 -0.0026812 -0.092205 0.18423 -0.052077
2.2422 0.0085771 0.0094848 0.013783 0.012153 0 0.0081203 -0.00051051 0.010414 -0.0056781 0.010313 0.011084 -3.1215 -0.11015 0.0019448 -0.010477 0.28653 0.0047598 -0.12822 -0.25588 0.0055363 -0.051594 -0.068174 -0.018047 0.017229 0.00028482 0.00040005 0.00068493 0.00030671 -0.12955 0.014894 0.014976 0.0041264 0.010269 0.1456 -0.0036112 -0.078629 0.18366 -0.049953
2.2461 0.0072827 0.0089375 0.015271 0.012494 0 0.0048587 0.0014225 0.013204 -0.0062534 0.0063196 0.017296 -3.1637 -0.11653 0.0023585 -0.0093136 0.28087 0.00094312 -0.1414 -0.25486 0.00084994 -0.049804 -0.071607 -0.021464 0.020588 0.00016548 0.00097441 0.00044413 0.00054575 -0.13676 0.0087869 0.006266 0.010513 0.0067555 0.16519 -0.0040692 -0.063261 0.1796 -0.047422
2.25 0.0067377 0.0090922 0.011226 0.013394 0 0.0040528 0.0046399 0.015661 -0.0051257 0.0061013 0.021434 -3.2182 -0.11982 0.0020617 -0.0024062 0.26906 -0.0051232 -0.14901 -0.24482 -0.0023694 -0.040044 -0.070037 -0.023577 0.027974 -5.7636e-05 0.00087205 -0.00022847 -0.00024999 -0.15498 0.0046358 0.00061196 0.017913 0.0039005 0.18706 -0.0019643 -0.048684 0.17781 -0.045702
2.2539 0.0074117 0.0095361 0.0064108 0.013633 0 0.0064472 0.0082368 0.016516 -0.00092667 0.0094229 0.022641 -3.2876 -0.1221 0.0010474 0.0071636 0.25607 -0.0082637 -0.15092 -0.22865 -0.0011889 -0.025772 -0.066055 -0.025963 0.038299 -4.0688e-05 0.00086122 -0.00096432 -0.0010478 -0.1795 0.0036818 -0.00054709 0.024309 0.0037846 0.20733 0.0027439 -0.035995 0.18055 -0.044947
2.2578 0.0090845 0.0095651 0.0066567 0.012455 0 0.010545 0.010883 0.015434 0.0059802 0.012775 0.021275 -3.36 -0.12423 0.00023683 0.017695 0.2448 -0.0062586 -0.14711 -0.20779 0.0025752 -0.0089497 -0.060943 -0.029713 0.051099 0.00050397 0.0012858 -0.0011996 -0.00094815 -0.19566 0.0040719 0.0011052 0.027208 0.0069926 0.22402 0.0073325 -0.025094 0.18818 -0.044773
2.2617 0.010953 0.0087746 0.012204 0.01 0 0.013568 0.012292 0.013083 0.013417 0.012238 0.018501 -3.4249 -0.12684 0.00073642 0.027485 0.23804 -0.0014191 -0.13788 -0.18379 0.004465 0.0083262 -0.055913 -0.033845 0.06583 0.0012988 0.0016736 -0.00075587 -4.7968e-05 -0.19164 0.003604 0.0033361 0.025313 0.011802 0.23548 0.0084994 -0.015365 0.2002 -0.044509
2.2656 0.012153 0.0075098 0.017256 0.0070626 0 0.013515 0.013643 0.010359 0.019016 0.0073423 0.01557 -3.484 -0.12959 0.0024522 0.034383 0.24029 0.0022559 -0.12342 -0.15773 0.0022005 0.022951 -0.051708 -0.036146 0.081823 0.001577 0.0013632 -8.1698e-05 0.00076874 -0.17028 0.0022993 0.0054421 0.019795 0.015261 0.23913 0.0052238 -0.0033435 0.21309 -0.041603
2.2695 0.012282 0.0066568 0.01612 0.0046579 0 0.010607 0.016132 0.0077575 0.021965 0.0019767 0.013176 -3.5467 -0.13096 0.0036615 0.039688 0.24812 0.0028569 -0.10676 -0.13021 -0.0019926 0.0348 -0.047137 -0.035456 0.097577 0.00083687 0.00036059 0.00016545 0.00077732 -0.14719 0.0020234 0.0077871 0.01372 0.015368 0.23837 -0.00048717 0.01358 0.22183 -0.03511
2.2734 0.011541 0.0068576 0.0091677 0.0036618 0 0.0070166 0.019175 0.0055422 0.023198 0.0010235 0.0112 -3.6184 -0.13034 0.0024827 0.044715 0.25851 0.0014301 -0.088795 -0.10084 -0.0039317 0.044402 -0.041524 -0.032788 0.11226 -0.0005023 -0.00059814 -0.00021337 5.302e-05 -0.13626 0.0039313 0.010074 0.0097999 0.012416 0.23522 -0.0054461 0.035511 0.22512 -0.025351
2.2773 0.010415 0.0078688 0.0023547 0.004462 0 0.0052131 0.020428 0.0042069 0.023919 0.0057867 0.0089526 -3.6942 -0.12748 -0.00095806 0.05054 0.26867 -0.00018657 -0.070092 -0.069419 -0.0020222 0.052187 -0.034615 -0.030117 0.12511 -0.0013643 -0.00084651 -0.00076096 -0.00077976 -0.13709 0.0069117 0.011033 0.0083771 0.0084172 0.23134 -0.0076998 0.061784 0.22253 -0.013003
2.2813 0.0092367 0.0087378 0.0011676 0.0066497 0 0.0062491 0.017865 0.0043353 0.024002 0.01274 0.0057735 -3.7655 -0.12245 -0.0040714 0.058559 0.27448 -0.0014679 -0.050962 -0.035797 0.0010891 0.058576 -0.026601 -0.028373 0.13487 -0.0010576 -0.00050247 -0.00086389 -0.0012632 -0.13668 0.0088393 0.0101 0.0074767 0.0053484 0.22881 -0.0073261 0.09035 0.21447 0.00041971
2.2852 0.0080019 0.0086811 0.0055296 0.0090807 0 0.0091713 0.011774 0.0058048 0.021878 0.016875 0.0016611 -3.8295 -0.11704 -0.0039943 0.068839 0.27143 -0.0029046 -0.031501 -0.0022146 0.0013934 0.063475 -0.020174 -0.026933 0.1401 -2.2875e-05 -0.00027108 -0.00041341 -0.0014433 -0.12302 0.0090532 0.0088042 0.0048307 0.0039329 0.22922 -0.0054237 0.11475 0.20497 0.011176
2.2891 0.0065739 0.0078154 0.010606 0.010499 0 0.011763 0.0046075 0.0073793 0.016052 0.016272 -0.0025107 -3.8898 -0.11276 -0.00047546 0.079117 0.26138 -0.0042715 -0.01211 0.028192 -0.0022553 0.066658 -0.017389 -0.024919 0.14166 0.00056969 -0.00058884 9.1497e-05 -0.0015496 -0.096414 0.0090567 0.0096077 -1.6688e-05 0.003795 0.23114 -0.0028473 0.13196 0.19706 0.017895
2.293 0.0049959 0.0070042 0.011968 0.010322 0 0.012011 -0.0010719 0.0075476 0.0067955 0.013314 -0.0053838 -3.9497 -0.10998 0.0035802 0.087787 0.24561 -0.0040969 0.0066344 0.053202 -0.0070068 0.067812 -0.019132 -0.022401 0.13989 1.2529e-05 -0.0011246 0.00010581 -0.0015454 -0.068033 0.010561 0.013058 -0.0053381 0.0043155 0.23321 2.0095e-05 0.141 0.19126 0.020235
2.2969 0.0035689 0.0069761 0.0094928 0.0089035 0 0.0093913 -0.0043208 0.0060341 -0.0035864 0.011603 -0.0059063 -4.0067 -0.10879 0.0047304 0.093245 0.22584 -0.0012059 0.024011 0.07077 -0.0089765 0.066732 -0.02581 -0.019963 0.13525 -0.0012065 -0.0012047 -0.00035629 -0.0011631 -0.048988 0.013141 0.01652 -0.00863 0.0050927 0.23382 0.0027198 0.14176 0.18746 0.018306
2.3008 0.0026295 0.0076163 0.006519 0.0070612 0 0.0052623 -0.0056042 0.0043659 -0.012125 0.012069 -0.0039849 -4.0565 -0.10834 0.0022696 0.092465 0.20502 0.0035423 0.037652 0.076647 -0.0070662 0.063277 -0.036808 -0.017474 0.1283 -0.0019176 -0.0006289 -0.00073151 -0.00037046 -0.042237 0.014282 0.016373 -0.0083077 0.0058017 0.22921 0.0045168 0.13576 0.18321 0.013053
2.3047 0.0023056 0.0081359 0.0059897 0.005459 0 0.0020856 -0.0053649 0.0046298 -0.01691 0.012389 -0.00051905 -4.1005 -0.10677 -0.0011705 0.08684 0.1861 0.0075062 0.046388 0.073965 -0.0037808 0.059374 -0.047092 -0.014177 0.12071 -0.0014742 0.00010016 -0.00050963 0.00037046 -0.044465 0.011904 0.011672 -0.0043407 0.006107 0.21855 0.0049458 0.13008 0.17521 0.0079433
2.3086 0.002531 0.0079007 0.0078491 0.0044598 0 0.0018424 -0.0033332 0.0074618 -0.017707 0.009987 0.003223 -4.1474 -0.10375 -0.0023026 0.078551 0.16939 0.0083357 0.05024 0.066213 -0.0025047 0.056196 -0.054019 -0.010406 0.11308 -0.00036193 0.00038706 0.00023215 0.00046493 -0.053261 0.006659 0.0053673 0.0021838 0.0060074 0.20299 0.0043415 0.12775 0.16331 0.0044026
2.3125 0.0032609 0.007036 0.0097903 0.0043699 0 0.0046235 0.00065925 0.011288 -0.015186 0.0050181 0.006431 -4.2053 -0.099481 -0.00035869 0.06935 0.15486 0.0056882 0.049363 0.056056 -0.0042467 0.054429 -0.056139 -0.0086646 0.10568 0.00039798 0.00023552 0.00092032 -0.00017675 -0.069943 0.0015304 0.0015963 0.0096861 0.0060939 0.18371 0.0035288 0.13018 0.14826 0.0031988
2.3164 0.0045586 0.0062182 0.0098009 0.0054243 0 0.0084536 0.0056257 0.013665 -0.0098438 3.8647e-05 0.0091565 -4.2725 -0.094695 0.0024333 0.061526 0.14214 0.001057 0.044162 0.046835 -0.0070291 0.054661 -0.052348 -0.011891 0.098722 0.00033012 0.00018206 0.0010637 -0.00095441 -0.095137 -0.00082282 0.0018092 0.01639 0.007064 0.16263 0.0029405 0.13807 0.132 0.004895
2.3203 0.0063821 0.0059484 0.0077459 0.0072819 0 0.010642 0.0097304 0.013416 -0.001786 -0.0029615 0.011972 -4.3381 -0.092095 0.00331 0.058308 0.13048 -0.0035847 0.036838 0.043487 -0.0081263 0.056247 -0.044955 -0.020041 0.092175 -0.00012559 0.00056485 0.00068256 -0.0011093 -0.12361 -0.00019798 0.0037746 0.020597 0.0088001 0.14415 0.0022279 0.14825 0.12093 0.009233
2.3242 0.008324 0.0061106 0.0049551 0.0087124 0 0.0097362 0.011819 0.011422 0.0085071 -0.0045146 0.015143 -4.3922 -0.092482 0.0015932 0.058677 0.11956 -0.0066814 0.030569 0.0454 -0.0066069 0.057125 -0.03963 -0.028838 0.085919 -0.00028107 0.0010407 0.00017648 -0.00044426 -0.14563 0.0015405 0.0043743 0.021328 0.010139 0.1299 0.00087039 0.15568 0.11729 0.014635
2.3281 0.0097178 0.0062305 0.002865 0.0082651 0 0.0065637 0.012411 0.0094021 0.019453 -0.0063292 0.017984 -4.4347 -0.09558 -0.001149 0.061641 0.10981 -0.0071336 0.026645 0.051577 -0.0037727 0.056281 -0.039117 -0.032912 0.08008 -4.3157e-05 0.00097298 -0.0001399 0.00051173 -0.15413 0.0026034 0.0029927 0.018949 0.0098839 0.12004 -0.0009718 0.15836 0.12116 0.020742
2.332 0.010142 0.00606 0.0021126 0.0056199 0 0.0035058 0.012907 0.0080989 0.028656 -0.0083875 0.01902 -4.4741 -0.10065 -0.0031004 0.065963 0.10172 -0.0044853 0.026032 0.060572 -0.0015208 0.052947 -0.04554 -0.030747 0.074832 6.5976e-05 0.00024988 -0.00028178 0.0010427 -0.14968 0.0027682 0.0018296 0.015005 0.0081344 0.11419 -0.0024832 0.15495 0.13162 0.027313
2.3359 0.0098246 0.0058177 0.0024984 0.002239 0 0.0026317 0.013842 0.0068417 0.034097 -0.008179 0.016972 -4.5176 -0.10526 -0.0038132 0.069282 0.096665 0.00024019 0.029773 0.069289 -0.00060226 0.046399 -0.061249 -0.026266 0.07075 -0.00031872 -0.00046626 -0.00040008 0.00090317 -0.13828 0.0029401 0.0030468 0.011079 0.0063984 0.11083 -0.0031574 0.14462 0.14518 0.034468
2.3398 0.0094437 0.0058804 0.0034549 0.00035548 0 0.0042372 0.014165 0.0047834 0.03515 -0.003311 0.011901 -4.564 -0.10588 -0.0037697 0.069696 0.094617 0.0042127 0.035792 0.073899 -0.00040584 0.038878 -0.08106 -0.024927 0.068079 -0.00082781 -0.00041927 -0.0004704 0.00043966 -0.12493 0.0037838 0.0061923 0.0076598 0.006164 0.10607 -0.0035214 0.13211 0.15412 0.042094
2.3438 0.0094321 0.0063626 0.004604 0.0010674 0 0.0069 0.012392 0.0022668 0.032511 0.0053097 0.0055661 -4.6075 -0.10207 -0.0029182 0.067586 0.094543 0.0043472 0.042001 0.073774 -6.7505e-05 0.032625 -0.099419 -0.028099 0.066533 -0.00072262 0.00037467 -0.0002967 0.00014119 -0.11076 0.0051891 0.0088458 0.0041502 0.0073626 0.098457 -0.0045992 0.12086 0.15577 0.049537
2.3477 0.0095203 0.0070786 0.0060779 0.0034514 0 0.0088056 0.0083509 0.00071732 0.027271 0.013464 0.00055301 -4.6458 -0.094183 -0.00041324 0.06351 0.09575 6.6568e-06 0.047167 0.068867 0.00050735 0.029124 -0.11266 -0.031681 0.065856 0.00019326 0.0010829 0.00016648 0.00016438 -0.09622 0.0069326 0.0095809 3.7441e-05 0.0084085 0.087483 -0.006581 0.11256 0.1493 0.056062
2.3516 0.0090752 0.0078681 0.0082766 0.005695 0 0.0091262 0.0036353 0.0012124 0.020173 0.017169 -0.001317 -4.6841 -0.083259 0.0038871 0.058392 0.097422 -0.0058528 0.050124 0.059648 0.00067368 0.029831 -0.11709 -0.030631 0.065681 0.0012022 0.00092706 0.00059814 0.00030406 -0.085265 0.0092936 0.0096359 -0.0040069 0.0078395 0.073121 -0.0082594 0.10842 0.1349 0.060712
2.3555 0.0079417 0.0088228 0.011101 0.0070799 0 0.0084191 0.00034933 0.003389 0.011777 0.016225 -0.00011855 -4.7298 -0.073377 0.0080614 0.054455 0.098448 -0.0088338 0.049733 0.04827 -0.0001693 0.036546 -0.10758 -0.0246 0.06506 0.0013373 1.0971e-05 0.00053181 0.00032097 -0.084237 0.012572 0.01123 -0.0063016 0.0058194 0.056869 -0.0080782 0.10759 0.11625 0.060961
2.3594 0.0068684 0.010119 0.013466 0.0086479 0 0.0079836 -0.00042434 0.0059111 0.0031029 0.014097 0.0024058 -4.7839 -0.067471 0.0089693 0.052417 0.098938 -0.0068885 0.048161 0.038387 -0.0019743 0.045598 -0.091303 -0.018514 0.063455 0.00038518 -0.00081404 -0.00016953 0.00018001 -0.09609 0.01608 0.014453 -0.0054684 0.0039394 0.041583 -0.0057968 0.10532 0.10005 0.057818
2.3633 0.0069648 0.011693 0.014016 0.011776 0 0.0088751 0.0010666 0.0079101 -0.0042408 0.014267 0.0042679 -4.8384 -0.065858 0.0049363 0.052076 0.099188 -0.0020279 0.046528 0.031312 -0.0041142 0.054867 -0.072151 -0.01736 0.060711 -0.00088132 -0.000879 -0.0010987 -3.4643e-05 -0.11668 0.018104 0.016489 -0.0015672 0.0036503 0.028003 -0.0029142 0.099412 0.088153 0.052132
2.3672 0.0086815 0.013206 0.01272 0.016229 0 0.011279 0.0041002 0.009733 -0.0088442 0.016857 0.0047012 -4.8832 -0.068131 -0.0023342 0.052995 0.099453 0.0018473 0.045807 0.02795 -0.0058442 0.062252 -0.053937 -0.020892 0.056775 -0.0014995 -0.00036565 -0.0016181 -0.00031465 -0.13799 0.017288 0.014404 0.0040083 0.0051071 0.01647 -0.0012362 0.088283 0.081447 0.044981
2.3711 0.011378 0.014378 0.011552 0.019895 0 0.014488 0.0082125 0.012193 -0.010418 0.018811 0.0045206 -4.9139 -0.072303 -0.0086892 0.05407 0.099971 0.0027354 0.04719 0.029186 -0.0066428 0.064289 -0.042357 -0.024127 0.051622 -0.0012563 1.39e-05 -0.0014113 -0.00071528 -0.15536 0.014107 0.0086746 0.0096167 0.0075687 0.0067257 -0.0010412 0.070209 0.079607 0.038374
2.375 0.013951 0.015294 0.012906 0.020626 0 0.017354 0.013004 0.015277 -0.009743 0.017178 0.0052156 -4.9333 -0.073251 -0.010559 0.053579 0.10004 0.0019812 0.05015 0.033099 -0.0062777 0.058944 -0.040214 -0.023182 0.045819 -0.00075644 -9.5854e-05 -0.00072984 -0.0011518 -0.17101 0.010763 0.0035542 0.014296 0.010611 -0.0032742 -0.00085447 0.048063 0.077846 0.034733
2.3789 0.015859 0.01626 0.016893 0.018273 0 0.01896 0.01762 0.017876 -0.0075271 0.012017 0.007695 -4.9471 -0.069378 -0.0073462 0.051442 0.09875 0.0020696 0.052976 0.037067 -0.0048084 0.048042 -0.044095 -0.020018 0.039926 -0.00061353 -0.00029681 -0.00011169 -0.0013268 -0.1906 0.0094063 0.0035404 0.017829 0.014532 -0.014375 0.00085705 0.026014 0.073502 0.03383
2.3828 0.017426 0.017371 0.020527 0.014857 0 0.019169 0.020959 0.018902 -0.0033257 0.0062907 0.011774 -4.9591 -0.060678 -0.0012768 0.047978 0.095482 0.003489 0.054536 0.039597 -0.0026933 0.032803 -0.051475 -0.020814 0.034251 -0.00073788 1.6933e-05 0.00011 -0.000971 -0.21714 0.010402 0.0093046 0.020321 0.019463 -0.026412 0.0039002 0.0063795 0.066105 0.035076
2.3867 0.019143 0.018291 0.020343 0.012793 0 0.018701 0.022599 0.018513 0.0041822 0.0033642 0.016662 -4.9712 -0.047963 0.0046386 0.043794 0.089735 0.0042515 0.053724 0.039305 -0.0008636 0.014818 -0.059336 -0.029611 0.029091 -0.00053227 0.00083737 1.6726e-05 -0.00016434 -0.24878 0.012311 0.017044 0.02201 0.024371 -0.038789 0.0064726 -0.0087296 0.05597 0.037511
2.3906 0.020806 0.018555 0.016127 0.013074 0 0.018551 0.023292 0.018037 0.015603 0.0047309 0.021732 -4.9856 -0.035616 0.0084029 0.040983 0.081172 0.0024393 0.048864 0.034036 -0.00049012 -0.0025914 -0.061802 -0.04404 0.025207 0.0002757 0.001438 -0.0001204 0.00066063 -0.28181 0.01346 0.021824 0.023404 0.027368 -0.048032 0.0070837 -0.016163 0.047088 0.038542
2.3945 0.021521 0.01805 0.011637 0.015055 0 0.019135 0.024171 0.018607 0.029402 0.0096498 0.026747 -5.0051 -0.028692 0.009385 0.04091 0.072477 -0.0013484 0.042155 0.02603 -0.0024015 -0.016646 -0.058347 -0.057549 0.022745 0.0011734 0.0011397 -0.00019549 0.0010905 -0.31369 0.013432 0.02165 0.025145 0.027181 -0.051637 0.0061335 -0.019075 0.043823 0.036946
2.3984 0.020623 0.017116 0.011001 0.017539 0 0.019854 0.025334 0.019973 0.042111 0.016143 0.031407 -5.0309 -0.028333 0.0077972 0.043776 0.065307 -0.0045228 0.035273 0.017024 -0.0064824 -0.026495 -0.050414 -0.065522 0.021847 0.0013401 8.1953e-05 -0.00035949 0.0010898 -0.34172 0.013124 0.018569 0.027304 0.024255 -0.048916 0.0053275 -0.019241 0.046983 0.033041
2.4023 0.018446 0.016135 0.014366 0.019642 0 0.019569 0.025389 0.02075 0.050142 0.021988 0.034908 -5.0604 -0.034628 0.0043962 0.04947 0.06096 -0.0053191 0.029691 0.0086515 -0.011544 -0.031624 -0.039752 -0.068755 0.022596 0.00053383 -0.00088535 -0.00078582 0.00094714 -0.35945 0.01361 0.016226 0.028768 0.020321 -0.039804 0.0055348 -0.018057 0.056333 0.027432
2.4063 0.016049 0.015105 0.017644 0.020653 0 0.017573 0.02261 0.019819 0.051648 0.025309 0.036159 -5.0894 -0.046387 0.0005184 0.057475 0.061111 -0.0045771 0.027506 0.003396 -0.015906 -0.031458 -0.029504 -0.071007 0.025147 -0.00061125 -0.0010729 -0.0014025 0.00087536 -0.35713 0.015137 0.016551 0.02767 0.016944 -0.024822 0.0055479 -0.017029 0.070154 0.02146
2.4102 0.014175 0.013739 0.016926 0.019702 0 0.014181 0.01666 0.017391 0.046984 0.025277 0.03456 -5.1152 -0.057181 -0.0022845 0.065404 0.065547 -0.004496 0.029968 0.0039125 -0.018407 -0.027097 -0.024777 -0.07392 0.028914 -0.001211 -0.00061603 -0.0018913 0.00074375 -0.32838 0.017092 0.018571 0.022873 0.014546 -0.0084599 0.0033235 -0.017032 0.081475 0.017502
2.4141 0.012605 0.011999 0.012812 0.016277 0 0.010407 0.0091557 0.014713 0.037732 0.022854 0.03056 -5.1374 -0.062673 -0.0031985 0.071417 0.071154 -0.0059457 0.034924 0.0089123 -0.019118 -0.021237 -0.025966 -0.074996 0.032681 -0.0009848 -0.00021928 -0.0019507 0.00027326 -0.27722 0.018583 0.019867 0.015255 0.012655 0.0050632 -0.0014637 -0.017587 0.086471 0.01553
2.418 0.010635 0.0104 0.009759 0.011227 0 0.0071555 0.0025384 0.012824 0.025575 0.020548 0.025379 -5.1551 -0.061485 -0.0027635 0.074683 0.076125 -0.0074872 0.040926 0.0174 -0.019138 -0.015184 -0.032728 -0.070407 0.035756 -0.0004199 -0.00032178 -0.0015527 -0.00052426 -0.21776 0.018866 0.018814 0.0074841 0.01076 0.013918 -0.0063562 -0.018498 0.084219 0.014875
2.4219 0.0081045 0.0095967 0.011072 0.0068063 0 0.0048171 -0.0015832 0.011705 0.012061 0.020573 0.020062 -5.1647 -0.053157 -0.0022411 0.074637 0.078729 -0.007113 0.046398 0.028039 -0.019561 -0.010192 -0.044136 -0.059014 0.037498 -0.00013194 -0.00065211 -0.00095616 -0.0011994 -0.1651 0.017427 0.015536 0.0022951 0.0087123 0.016822 -0.0079498 -0.019619 0.074821 0.014533
2.4258 0.0057589 0.0096033 0.015171 0.0050998 0 0.0035406 -0.0030974 0.010555 -0.0009834 0.022662 0.014711 -5.1627 -0.039367 -0.0022172 0.070707 0.076389 -0.0045508 0.048511 0.037893 -0.020457 -0.0083109 -0.057607 -0.043201 0.03687 -0.000192 -0.00064383 -0.00049143 -0.0012409 -0.12511 0.014126 0.011278 0.00071113 0.0065263 0.01271 -0.0050076 -0.021342 0.061259 0.011766
2.4297 0.0044825 0.0095227 0.017357 0.0061449 0 0.0035765 -0.0027373 0.0086922 -0.011419 0.023786 0.008611 -5.1511 -0.027251 -0.0020105 0.065262 0.070946 -0.001515 0.047229 0.044305 -0.020844 -0.0092944 -0.068601 -0.026285 0.034805 -0.00016647 -0.00017062 -0.00032475 -0.00060219 -0.092408 0.0095494 0.0072686 0.0016598 0.004218 0.0061126 0.00023999 -0.024241 0.051105 0.005429
2.4336 0.0042681 0.0082146 0.014959 0.007779 0 0.0049808 -0.0011196 0.006041 -0.017582 0.02053 0.0011657 -5.1384 -0.019812 -0.00068798 0.059852 0.064783 0.00014521 0.043871 0.046937 -0.019772 -0.012106 -0.0754 -0.010094 0.032446 0.00024038 0.00028712 -0.00038465 0.00020664 -0.057592 0.0050173 0.0041453 0.0030706 0.0019933 -0.00022298 0.0039794 -0.028278 0.046873 -0.0034937
2.4375 0.0041136 0.0053545 0.0098588 0.00757 0 0.0069104 0.0014784 0.0028521 -0.01918 0.012113 -0.0071602 -5.1334 -0.018499 0.001437 0.055532 0.059805 9.8875e-05 0.039636 0.045855 -0.017495 -0.015781 -0.076955 0.0046857 0.030748 0.00073346 0.00023348 -0.00046927 0.00059914 -0.016478 0.001809 0.0019602 0.0032926 0.00029026 -0.0045951 0.004076 -0.033147 0.049403 -0.01372
2.4414 0.0030127 0.0018362 0.0056693 0.0049355 0 0.00756 0.0046353 -0.00076545 -0.017285 0.0011734 -0.014739 -5.1368 -0.024058 0.0027231 0.053456 0.058463 -0.00075847 0.036254 0.041564 -0.015506 -0.018907 -0.072324 0.016718 0.030991 0.00070459 -0.00021241 -0.00042151 0.00047846 0.027063 5.9963e-05 0.00028707 0.0017431 -0.00076467 -0.0053858 0.0015747 -0.038124 0.058382 -0.023014
2.4453 0.00096808 -0.00094286 0.0032757 0.0013057 0 0.0053447 0.0074552 -0.0047945 -0.013395 -0.0084031 -0.019693 -5.1408 -0.033172 0.0019116 0.054389 0.06333 -0.0017834 0.036214 0.03639 -0.015244 -0.018931 -0.061854 0.02393 0.034747 -7.5426e-05 -0.00041768 -0.00024351 0.00028756 0.065765 -0.0014938 -0.0016983 -0.0012618 -0.0019107 -0.0024788 -0.00085012 -0.040745 0.068172 -0.026531
2.4492 -0.0010778 -0.0022761 0.00032347 -0.0016725 0 0.00049055 0.0089303 -0.0088216 -0.0085733 -0.014339 -0.02116 -5.1371 -0.040431 -0.00020965 0.056675 0.07171 -0.0032471 0.038666 0.032573 -0.016689 -0.015997 -0.049399 0.02568 0.04061 -0.0011372 1.8185e-05 -8.1866e-05 0.00048353 0.095097 -0.0043775 -0.0048267 -0.0048538 -0.0042558 0.0012172 -0.001711 -0.040157 0.073242 -0.024133
2.4531 -0.0022991 -0.0027035 -0.0048572 -0.0037796 0 -0.0046281 0.0086049 -0.011859 -0.003504 -0.016755 -0.019924 -5.1263 -0.044032 -0.0012923 0.059358 0.081818 -0.0055313 0.042638 0.030734 -0.018293 -0.010628 -0.036778 0.024256 0.047451 -0.0017273 0.00073074 -9.3821e-05 0.00099475 0.11491 -0.0087631 -0.0091454 -0.0078265 -0.0077722 0.0044099 -0.0018794 -0.036296 0.072086 -0.016499
2.457 -0.0028586 -0.0034343 -0.010144 -0.0059459 0 -0.0071425 0.0067648 -0.012946 0.00090064 -0.016665 -0.017807 -5.1182 -0.042928 0.00010736 0.06148 0.091756 -0.008175 0.046959 0.031139 -0.018418 -0.0036609 -0.025743 0.023162 0.053971 -0.0015085 0.00091757 -0.00028252 0.0012492 0.12667 -0.01299 -0.013359 -0.0090326 -0.010438 0.0060461 -0.0030806 -0.029504 0.064262 -0.0049001
2.4609 -0.0036753 -0.0052279 -0.011735 -0.008628 0 -0.006119 0.0039383 -0.012064 0.0034057 -0.014481 -0.016204 -5.1208 -0.037392 0.0026426 0.061494 0.09835 -0.010113 0.049284 0.033397 -0.016843 0.0028344 -0.019186 0.023576 0.057486 -0.00081608 0.00020988 -0.00043638 0.00076539 0.13097 -0.014831 -0.015318 -0.0081691 -0.0095832 0.0052104 -0.0055046 -0.021227 0.051693 0.0074542
2.4648 -0.005415 -0.0077851 -0.0092008 -0.010967 0 -0.0035666 0.00027742 -0.010374 0.0032723 -0.010415 -0.014906 -5.1315 -0.032421 0.0031502 0.059252 0.10073 -0.010691 0.048399 0.035146 -0.0148 0.0063006 -0.017746 0.023128 0.056476 -0.00025235 -0.0008541 -0.00026146 -0.00029563 0.12844 -0.013391 -0.013575 -0.0063682 -0.0047193 0.0035718 -0.0071728 -0.014952 0.042094 0.015813
2.4688 -0.0078422 -0.010128 -0.0069699 -0.011793 0 -0.0029615 -0.0045005 -0.0093558 0.0010725 -0.0059454 -0.012269 -5.1386 -0.030567 -0.00015835 0.055758 0.10047 -0.010002 0.045232 0.03519 -0.01354 0.0065034 -0.020065 0.018823 0.051799 -0.00010495 -0.0012866 0.00035997 -0.0011918 0.1221 -0.0098529 -0.0088643 -0.0056962 0.0010149 0.0027202 -0.0057864 -0.012005 0.038858 0.01925
2.4727 -0.010181 -0.0115 -0.0096567 -0.011185 0 -0.00646 -0.010556 -0.0095349 -0.0016833 -0.0038274 -0.0068138 -5.1341 -0.032674 -0.0054507 0.051855 0.098843 -0.0082014 0.040717 0.033034 -0.012996 0.0037045 -0.025043 0.01112 0.044377 -0.00019065 -0.00058137 0.0012009 -0.0012316 0.11747 -0.0064706 -0.0041305 -0.0075506 0.0028614 0.0035443 -0.0011745 -0.01286 0.043203 0.017767
2.4766 -0.011968 -0.01192 -0.016352 -0.01056 0 -0.013159 -0.017328 -0.010003 -0.0040094 -0.0058245 0.00096741 -5.1231 -0.038821 -0.0084513 0.048615 0.097486 -0.005054 0.036174 0.02847 -0.012014 -0.0013496 -0.031199 0.0044484 0.035618 -0.00020075 0.0008267 0.0018005 -0.00037202 0.11929 -0.0048747 -0.002727 -0.011259 -0.0014374 0.0067993 0.0041721 -0.017539 0.055298 0.012073
2.4805 -0.013405 -0.011996 -0.021006 -0.01106 0 -0.019797 -0.023479 -0.0092963 -0.0064905 -0.010401 0.0082094 -5.1192 -0.045249 -0.0061765 0.048256 0.099038 -0.00072974 0.034343 0.022671 -0.0098596 -0.005743 -0.035098 0.0033119 0.029263 -8.6266e-05 0.0019995 0.0018082 0.00077458 0.12821 -0.0052425 -0.0059913 -0.01436 -0.0093173 0.012477 0.0070941 -0.024317 0.070832 0.0053583
2.4844 -0.014867 -0.012321 -0.019145 -0.012181 0 -0.023171 -0.027475 -0.0069225 -0.0106 -0.013367 0.011279 -5.1305 -0.04716 0.00026519 0.050414 0.10267 0.0031608 0.035035 0.01831 -0.00728 -0.0071841 -0.035497 0.0081384 0.026882 -5.3477e-05 0.0023325 0.0012739 0.0014927 0.14122 -0.006804 -0.012083 -0.014609 -0.01542 0.01805 0.0064212 -0.029829 0.082397 0.0010279
2.4883 -0.016245 -0.013042 -0.013305 -0.012438 0 -0.022281 -0.02836 -0.0041495 -0.016799 -0.011576 0.008273 -5.15 -0.043156 0.0064869 0.054549 0.10731 0.0041998 0.037502 0.016549 -0.0058374 -0.0051817 -0.032323 0.015471 0.028645 -0.00023717 0.0019509 0.00060921 0.0015273 0.15546 -0.008811 -0.017135 -0.012019 -0.016275 0.022346 0.003819 -0.03305 0.087739 -0.00023449
2.4922 -0.016897 -0.01387 -0.010394 -0.011428 0 -0.018687 -0.026189 -0.0032581 -0.023401 -0.0062475 0.00037004 -5.1625 -0.032839 0.0084969 0.059911 0.11183 0.0015349 0.040773 0.018208 -0.0061669 0.00023887 -0.025915 0.02214 0.034237 -0.00048093 0.0013749 0.00023772 0.0011551 0.17134 -0.010921 -0.017979 -0.009024 -0.013165 0.024438 0.0021082 -0.033427 0.08578 0.0016999
2.4961 -0.016256 -0.014356 -0.013564 -0.010783 0 -0.015121 -0.021845 -0.0057774 -0.027564 -0.0024136 -0.009135 -5.161 -0.017403 0.0058456 0.064984 0.11421 -0.0025492 0.042907 0.024141 -0.0070398 0.0081582 -0.017384 0.028525 0.042464 -0.0004939 0.00093095 0.00025387 0.00078223 0.19155 -0.012897 -0.014439 -0.0085454 -0.010461 0.023259 0.0026917 -0.030999 0.077001 0.0060094
2.5 -0.014389 -0.014129 -0.018083 -0.012595 0 -0.013514 -0.016403 -0.011143 -0.027589 -0.0046275 -0.017313 -5.1557 -0.0039325 0.0015187 0.067658 0.11347 -0.0042269 0.042102 0.032387 -0.0063121 0.014808 -0.0098297 0.037132 0.049523 -0.00020021 0.00055045 0.00040273 0.00053054 0.21681 -0.014331 -0.0094354 -0.011626 -0.011238 0.019803 0.0044544 -0.028465 0.068563 0.0095252
2.5039 -0.011938 -0.013019 -0.016573 -0.016785 0 -0.013756 -0.010572 -0.016906 -0.024253 -0.012868 -0.023438 -5.1654 0.0034494 -0.0010182 0.067752 0.11093 -0.001836 0.039117 0.040408 -0.0028812 0.018103 -0.0045675 0.04833 0.053409 0.00012239 6.2309e-05 0.0003776 0.00022023 0.2425 -0.014873 -0.0068414 -0.016644 -0.014604 0.015767 0.0050292 -0.027639 0.065008 0.010952
2.5078 -0.0096077 -0.011135 -0.0079603 -0.020368 0 -0.013895 -0.0046529 -0.020365 -0.019869 -0.022422 -0.028631 -5.1995 0.0032112 -0.00073499 0.065441 0.10759 0.0022387 0.034852 0.046774 0.0022486 0.017159 -0.0019145 0.058512 0.053243 8.1939e-05 -0.00047496 0.00012371 -0.00029938 0.25964 -0.014636 -0.0087402 -0.020598 -0.017155 0.011982 0.0031246 -0.029156 0.067889 0.010114
2.5117 -0.0077675 -0.0089211 0.0004306 -0.019773 0 -0.011664 0.00095556 -0.02032 -0.016062 -0.027713 -0.033788 -5.2484 -0.005179 0.00061637 0.061208 0.10458 0.0039466 0.030533 0.050194 0.0067508 0.01155 -0.0017679 0.063155 0.048562 -0.00044656 -0.00081899 -0.00014477 -0.00087997 0.25978 -0.01415 -0.014127 -0.021222 -0.016675 0.009171 -0.00027828 -0.033264 0.077713 0.0072945
2.5156 -0.0064703 -0.0070452 0.00068256 -0.01415 0 -0.0064299 0.005302 -0.017637 -0.012558 -0.02648 -0.037869 -5.2927 -0.018989 0.00067373 0.056674 0.10366 0.0019601 0.029069 0.048835 0.0087865 0.0017697 -0.0025288 0.061393 0.039416 -0.0011717 -0.00086588 -0.00019256 -0.0011767 0.24004 -0.013816 -0.019857 -0.018223 -0.01413 0.0078962 -0.0028955 -0.038815 0.091124 0.0045008
2.5195 -0.0056385 -0.0060659 -0.0066506 -0.006453 0 -0.00016192 0.0071449 -0.014283 -0.0080926 -0.020782 -0.038239 -5.3204 -0.029514 -0.0011194 0.053715 0.10374 -0.00079146 0.030553 0.045039 0.0082434 -0.0080494 -0.0015505 0.056688 0.029451 -0.0016022 -0.00080111 1.0795e-05 -0.0010076 0.20472 -0.013457 -0.02286 -0.013047 -0.012195 0.0070917 -0.0032758 -0.042896 0.099956 0.0038004
2.5234 -0.0051229 -0.0060659 -0.012863 -0.0011769 0 0.0036225 0.0059125 -0.011758 -0.0023034 -0.014551 -0.032846 -5.3364 -0.033364 -0.0030879 0.052719 0.10345 -0.00042187 0.033904 0.040155 0.0065796 -0.016256 0.0017941 0.052604 0.020108 -0.0014245 -0.0008611 0.00031263 -0.00056378 0.16264 -0.012488 -0.021839 -0.0077897 -0.012255 0.006326 -0.0020739 -0.044572 0.10122 0.0052717
2.5273 -0.0046917 -0.006574 -0.010856 -0.00086648 0 0.0025209 0.0024612 -0.0102 0.0034548 -0.010336 -0.022281 -5.3548 -0.028582 -0.0031259 0.053716 0.10145 0.0032813 0.037797 0.035259 0.0057055 -0.021778 0.0075653 0.048412 0.012344 -0.00072536 -0.00099361 0.00057587 -0.00022394 0.1224 -0.010503 -0.017437 -0.0041776 -0.013084 0.0053841 -0.0013139 -0.043475 0.093334 0.0084991
2.5313 -0.0041888 -0.0068915 -0.0032556 -0.0044571 0 -0.0025155 -0.0013258 -0.0087164 0.00715 -0.0079111 -0.0098432 -5.3842 -0.013935 -0.0009318 0.056267 0.095626 0.0062047 0.039695 0.031583 0.0068012 -0.023735 0.015021 0.039773 0.006936 9.1106e-05 -0.00086417 0.00079929 -0.00016499 0.088621 -0.0076353 -0.011265 -0.00302 -0.012276 0.0043011 -0.0024001 -0.039815 0.075633 0.012067
2.5352 -0.003792 -0.0065743 0.00066847 -0.0085785 0 -0.0075242 -0.0039719 -0.0064281 0.0077733 -0.0052652 0.00050913 -5.4205 0.0049146 0.0014539 0.058197 0.084765 0.0042725 0.036006 0.029324 0.009631 -0.023611 0.020503 0.024062 0.0027434 0.00059321 -0.00025951 0.0010302 -0.00019995 0.061116 -0.0043904 -0.0049318 -0.004023 -0.0085851 0.0039046 -0.0047656 -0.036571 0.054166 0.012481
2.5391 -0.0039624 -0.0056704 -0.0040465 -0.010264 0 -0.0085852 -0.0055456 -0.0032256 0.0059886 -0.00063323 0.0067097 -5.4542 0.020875 0.0014008 0.058129 0.07125 -0.0018675 0.027462 0.027208 0.012559 -0.023855 0.021852 0.0045166 -0.0022019 0.00059832 0.00055702 0.0012113 -3.8403e-05 0.036775 -0.0012897 0.00028489 -0.0058773 -0.0028755 0.0044431 -0.0063747 -0.036078 0.03543 0.0090214
2.543 -0.004921 -0.0045501 -0.011922 -0.0087206 0 -0.0050985 -0.0072652 0.00031121 0.0033102 0.0059897 0.0096194 -5.4815 0.030901 -0.0017468 0.055618 0.056745 -0.0071269 0.015112 0.02451 0.013412 -0.025499 0.018295 -0.011589 -0.0088511 0.00026367 0.00098858 0.0011853 0.00031072 0.012507 0.0012384 0.0034317 -0.0067524 0.0027722 0.0057143 -0.0055143 -0.039244 0.021779 0.0019757
2.5469 -0.0061317 -0.0035402 -0.013079 -0.0051744 0 -0.00024374 -0.0098561 0.003516 0.00088387 0.012549 0.011835 -5.5072 0.032818 -0.0056454 0.050547 0.0431 -0.0070938 0.00052508 0.020606 0.011035 -0.029304 0.009628 -0.019177 -0.017935 -4.7641e-05 0.000668 0.00087882 0.00046808 -0.012551 0.0027644 0.0041013 -0.0051947 0.0064658 0.007294 -0.0021702 -0.046535 0.014609 -0.0078151
2.5508 -0.0064886 -0.0027132 -0.0046971 -0.0015581 0 0.0019663 -0.012363 0.0060697 -0.00096552 0.015881 0.015296 -5.5369 0.025675 -0.0066526 0.043712 0.033944 -0.0024412 -0.012258 0.015168 0.0065943 -0.035519 -0.0028898 -0.019643 -0.029896 -2.9188e-05 -0.00012908 0.00044073 8.2117e-05 -0.036509 0.0029733 0.0028258 -0.00098836 0.0072522 0.0074377 0.0021597 -0.057573 0.013032 -0.017234
2.5547 -0.005227 -0.001964 0.005378 0.00074089 0 0.00033422 -0.012777 0.0079209 -0.0023816 0.013558 0.019577 -5.5696 0.017183 -0.0030499 0.038138 0.029797 0.0021264 -0.01992 0.010392 0.003255 -0.041794 -0.013701 -0.018924 -0.042058 0.0003535 -0.00068631 0.00013756 -0.00070284 -0.05564 0.0020767 0.0010049 0.0046353 0.0052858 0.0047439 0.0057674 -0.068543 0.0099638 -0.022437
2.5586 -0.0026864 -0.0012002 0.007227 0.0014604 0 -0.0026611 -0.0099341 0.0089629 -0.0036102 0.005754 0.022146 -5.5984 0.011635 0.0030234 0.035382 0.029745 0.0030266 -0.022339 0.0081314 0.0038671 -0.046851 -0.019917 -0.021548 -0.052434 0.00084739 -0.00050717 8.6088e-05 -0.001254 -0.065973 0.001 4.0938e-05 0.0096388 0.0019078 -0.00065516 0.0077513 -0.077653 0.0024719 -0.022662
2.5625 -4.1131e-05 -0.00040539 -8.8646e-05 0.0013815 0 -0.0035457 -0.0047115 0.0089349 -0.0050269 -0.0042615 0.020352 -5.6201 0.011469 0.0069368 0.036431 0.033032 0.0012321 -0.019968 0.0098182 0.0083248 -0.050004 -0.019677 -0.026716 -0.059516 0.0011108 0.0002129 0.00011973 -0.0010177 -0.064906 0.00082519 0.00028634 0.01224 -0.00060208 -0.00824 0.0079571 -0.083947 -0.010611 -0.017915
2.5664 0.0018231 0.00045483 -0.0076155 0.0017017 0 -0.0012718 0.00074377 0.0076668 -0.0071144 -0.011825 0.013563 -5.6403 0.018625 0.0053973 0.042245 0.03864 0.00037525 -0.014087 0.017241 0.013175 -0.05078 -0.011135 -0.029823 -0.061451 0.00097043 0.00078021 -3.6846e-05 -0.00010922 -0.052471 0.0017801 0.00084347 0.011709 -0.00020665 -0.016825 0.0064047 -0.086777 -0.029345 -0.0089603
2.5703 0.0031119 0.0015003 -0.0066328 0.0030738 0 0.002092 0.0048983 0.0053554 -0.009904 -0.013854 0.0037815 -5.6682 0.03025 -0.0005475 0.052203 0.045203 0.0021078 -0.0090024 0.031099 0.014349 -0.050465 0.0051364 -0.027123 -0.056874 0.00052882 0.0006735 -0.00045076 0.00071407 -0.031836 0.0027899 0.00053522 0.0085335 0.0031839 -0.022751 0.0032493 -0.087664 -0.0479 3.4583e-05
2.5742 0.0047041 0.0028266 0.0019179 0.0049172 0 0.0039119 0.0077962 0.0025388 -0.012294 -0.010757 -0.0057384 -5.7068 0.039585 -0.006212 0.062749 0.052 0.0042512 -0.0074689 0.047023 0.010808 -0.051331 0.023399 -0.018646 -0.049041 4.8545e-05 2.6268e-05 -0.00086635 0.00074645 -0.0085865 0.0022799 -0.0008224 0.0040275 0.0071374 -0.024616 -0.00060307 -0.089554 -0.060415 0.0054443
2.5781 0.0069648 0.0043159 0.0092871 0.0057537 0 0.0038546 0.01021 -0.00019821 -0.01225 -0.0055866 -0.012692 -5.7483 0.043713 -0.0072805 0.072074 0.058885 0.0037036 -0.010156 0.062317 0.0055929 -0.054312 0.040962 -0.0072395 -0.039744 -0.000253 -0.00054029 -0.00093689 3.5131e-05 0.011172 -0.00029965 -0.0020757 -0.00030847 0.0084035 -0.022337 -0.0032713 -0.093641 -0.064888 0.0059769
2.582 0.0091561 0.0056198 0.009333 0.0045738 0 0.0039468 0.012209 -0.0024657 -0.0081832 -0.0012424 -0.016872 -5.7812 0.040567 -0.0035237 0.078542 0.065651 0.00038692 -0.01716 0.074277 0.0030672 -0.060018 0.055404 0.0041456 -0.03084 -0.00030328 -0.00053274 -0.00057304 -0.00063461 0.022742 -0.0036195 -0.0016434 -0.0034058 0.0057639 -0.01639 -0.0029435 -0.10076 -0.060439 0.00092129
2.5859 0.010178 0.0064281 0.0050897 0.0020945 0 0.0059307 0.012974 -0.0040327 -0.00046153 0.0016206 -0.019332 -5.8009 0.028898 0.001279 0.079678 0.071366 -0.0025566 -0.027519 0.077974 0.0049196 -0.068645 0.063368 0.013779 -0.025488 -0.00011902 -1.6857e-05 -4.3879e-05 -0.00049544 0.023355 -0.0051922 0.0012111 -0.0049907 0.0013062 -0.0088363 0.0004434 -0.11143 -0.048148 -0.0099517
2.5898 0.0098381 0.0068203 0.0042187 0.00056925 0 0.0090625 0.01207 -0.0046297 0.0084559 0.0041944 -0.020522 -5.8133 0.015579 0.0031275 0.076505 0.073882 -0.0024574 -0.037281 0.072984 0.0088587 -0.077544 0.065789 0.020532 -0.024951 0.00026907 0.00053637 0.00027468 0.00044539 0.011057 -0.0031426 0.0058918 -0.0054701 -0.0013657 -0.0040792 0.0046489 -0.12308 -0.036585 -0.022622
2.5938 0.0091758 0.0073393 0.0094866 0.0020969 0 0.010956 0.010486 -0.0038685 0.015556 0.0075233 -0.019337 -5.828 0.0057344 0.001561 0.071264 0.071887 -0.00016148 -0.044628 0.062161 0.011214 -0.084912 0.064888 0.023178 -0.028244 0.00077699 0.00076843 0.00023869 0.0014112 -0.016362 0.0024494 0.011027 -0.005338 -0.00036988 -0.0034544 0.0066661 -0.13385 -0.03008 -0.034452
2.5977 0.0094087 0.0086331 0.015911 0.0069249 0 0.010543 0.0099652 -0.0013989 0.019185 0.011358 -0.014162 -5.8496 0.0021275 -0.00032988 0.065537 0.064501 0.001226 -0.048764 0.047707 0.01062 -0.089782 0.06187 0.020903 -0.034556 0.0011733 0.00074511 1.9043e-05 0.001616 -0.060397 0.0096729 0.015361 -0.0045132 0.003001 -0.0071962 0.0051889 -0.14275 -0.030336 -0.04399
2.6016 0.010669 0.010917 0.017536 0.013323 0 0.0096974 0.011214 0.002833 0.019716 0.014982 -0.0048516 -5.8758 0.0069804 0.00048804 0.061143 0.051005 0.00027138 -0.049297 0.032438 0.0089467 -0.091401 0.057936 0.014104 -0.042732 0.0011286 0.00076831 -0.00012339 0.0010067 -0.11903 0.016108 0.018219 -0.0022272 0.0060315 -0.014842 0.0016765 -0.14898 -0.037961 -0.049995
2.6055 0.011997 0.013727 0.014908 0.01901 0 0.01144 0.013119 0.0084339 0.01865 0.018576 0.0064844 -5.9027 0.019619 0.0036461 0.061027 0.031914 -0.0010384 -0.047144 0.021668 0.0087002 -0.0899 0.053409 0.0039693 -0.050433 0.00048017 0.0009599 -9.7302e-05 0.00025159 -0.18497 0.020206 0.019514 0.0023149 0.0075741 -0.022855 -0.0010743 -0.15234 -0.048567 -0.051259
2.6094 0.012638 0.016227 0.013828 0.022608 0 0.01651 0.014023 0.014606 0.017277 0.023039 0.016905 -5.9285 0.031702 0.0058861 0.06407 0.012885 0.00010385 -0.045224 0.015807 0.0099212 -0.088037 0.047552 -0.0088115 -0.056382 -0.00050764 0.0011161 -2.2703e-06 3.1678e-05 -0.24789 0.021829 0.019701 0.0090308 0.0090693 -0.027481 -0.001442 -0.15494 -0.054723 -0.049976
2.6133 0.013132 0.017843 0.01729 0.023868 0 0.022077 0.013695 0.020354 0.016143 0.028251 0.024935 -5.9529 0.039632 0.0048628 0.069325 -0.0032145 0.0035278 -0.044429 0.014142 0.0099749 -0.086687 0.039804 -0.024379 -0.060345 -0.0012137 0.00098446 6.0232e-05 0.00039176 -0.29978 0.021934 0.01978 0.016691 0.012651 -0.027896 -8.9676e-05 -0.15737 -0.054266 -0.046716
2.6172 0.01484 0.018697 0.0213 0.023024 0 0.024258 0.013711 0.024823 0.015418 0.032067 0.031358 -5.9732 0.040743 0.0020352 0.075684 -0.013934 0.0057453 -0.045316 0.01557 0.0062923 -0.086349 0.0299 -0.042374 -0.062274 -0.0011158 0.00060716 0.00012195 0.00078894 -0.33923 0.021875 0.020919 0.023627 0.018597 -0.024044 0.0012611 -0.15992 -0.046347 -0.041955
2.6211 0.018337 0.019448 0.020334 0.020569 0 0.022029 0.015752 0.027671 0.015319 0.031812 0.037635 -5.9856 0.03261 0.0013078 0.081244 -0.01581 0.003611 -0.04801 0.017908 -0.001044 -0.086788 0.017982 -0.060706 -0.062222 -0.00026994 0.00029745 0.00026712 0.00071434 -0.37064 0.022713 0.023534 0.028822 0.024925 -0.017376 0.001828 -0.16225 -0.032286 -0.035856
2.625 0.022451 0.020687 0.015567 0.017784 0 0.018483 0.019742 0.02927 0.016051 0.027137 0.043669 -5.9905 0.020529 0.0046741 0.084255 -0.010209 -0.0022375 -0.050765 0.018543 -0.0095158 -0.085399 0.0070907 -0.076511 -0.060898 0.00066679 0.00025612 0.0004714 0.0001955 -0.39892 0.024642 0.026482 0.032399 0.029379 -0.013248 0.0023 -0.16267 -0.020794 -0.02887
2.6289 0.02515 0.022428 0.014679 0.016868 0 0.018032 0.023983 0.030461 0.017594 0.021068 0.047467 -5.995 0.010755 0.0095404 0.08519 -0.0014832 -0.0081026 -0.052325 0.017914 -0.016531 -0.080583 -0.00016615 -0.088648 -0.058656 0.00096453 0.00028837 0.00060792 -0.00030671 -0.42461 0.026741 0.02747 0.035125 0.031383 -0.013918 0.0035163 -0.16054 -0.016535 -0.021861
2.6328 0.025468 0.024138 0.022256 0.019583 0 0.022248 0.027052 0.031882 0.019885 0.017682 0.047217 -6.007 0.0065804 0.01087 0.084664 0.0080092 -0.011129 -0.052158 0.017104 -0.021116 -0.071639 -0.0021165 -0.098624 -0.055405 0.0004585 -3.469e-06 0.00064188 -0.00040938 -0.44404 0.027391 0.024842 0.037504 0.031883 -0.019752 0.0050774 -0.15568 -0.020857 -0.015607
2.6367 0.024451 0.02527 0.032364 0.025252 0 0.028382 0.029197 0.033325 0.023206 0.018501 0.043545 -6.0261 0.010695 0.0062272 0.083575 0.015995 -0.011792 -0.049961 0.017657 -0.023461 -0.05829 0.002641 -0.10815 -0.050964 -0.00030237 -0.00072808 0.00075068 -0.00014714 -0.45363 0.025445 0.019434 0.039308 0.031641 -0.030223 0.005639 -0.14821 -0.03375 -0.010989
2.6406 0.024156 0.025788 0.033692 0.030436 0 0.031923 0.031606 0.033774 0.028015 0.021302 0.039291 -6.0417 0.024858 -0.0014454 0.084153 0.020577 -0.012321 -0.045945 0.023988 -0.023716 -0.041817 0.016306 -0.11569 -0.044477 -0.00056059 -0.0014835 0.001145 0.00015548 -0.45365 0.021454 0.014705 0.039827 0.030341 -0.040527 0.0044895 -0.13937 -0.049613 -0.010208
2.6445 0.02574 0.026219 0.022843 0.031464 0 0.03066 0.034535 0.032252 0.034018 0.02269 0.036708 -6.0439 0.040486 -0.0063344 0.087004 0.025141 -0.013424 -0.041998 0.035696 -0.022096 -0.027223 0.033688 -0.11633 -0.036731 -5.2137e-05 -0.001721 0.001733 0.00023177 -0.44779 0.017882 0.014636 0.038393 0.027654 -0.044246 0.0023892 -0.13173 -0.058378 -0.012213
2.6484 0.028611 0.027218 0.01029 0.02791 0 0.026526 0.036688 0.028847 0.039463 0.021808 0.034948 -6.0354 0.05308 -0.0051916 0.091673 0.032165 -0.013535 -0.038856 0.051187 -0.020095 -0.016918 0.05193 -0.10619 -0.028517 0.00075209 -0.0013463 0.0020389 3.2404e-05 -0.43987 0.017758 0.020863 0.0347 0.024765 -0.039353 0.00056957 -0.12611 -0.05705 -0.01577
2.6523 0.031349 0.029091 0.010509 0.023562 0 0.023839 0.03667 0.024988 0.041813 0.021318 0.030709 -6.0317 0.059258 -0.00027939 0.09743 0.043483 -0.011425 -0.037015 0.068453 -0.020483 -0.012644 0.068528 -0.087216 -0.020728 0.0010897 -0.00088283 0.0015828 -0.00037933 -0.43184 0.022581 0.03134 0.028914 0.024156 -0.025154 -0.00084684 -0.12294 -0.044648 -0.019567
2.6563 0.033257 0.031708 0.026058 0.023401 0 0.025808 0.03476 0.02264 0.039649 0.024732 0.021793 -6.0461 0.055193 0.0030666 0.10268 0.061166 -0.0085963 -0.036938 0.083686 -0.024954 -0.01643 0.080016 -0.06696 -0.015006 0.00060851 -0.00094917 0.00041155 -0.00093478 -0.42547 0.031046 0.041597 0.021864 0.027442 -0.0022516 -0.0028966 -0.12235 -0.022457 -0.021387
2.6602 0.034862 0.034775 0.043662 0.029117 0 0.032306 0.032791 0.023046 0.03411 0.032869 0.010194 -6.0739 0.042687 0.0016945 0.10436 0.082188 -0.0080584 -0.038292 0.090905 -0.031608 -0.026704 0.083594 -0.052925 -0.013736 -0.00033646 -0.001563 -0.00079183 -0.0014938 -0.42502 0.039722 0.047589 0.015263 0.033507 0.021139 -0.0060457 -0.12278 -0.0021398 -0.018982
2.6641 0.037035 0.038097 0.04785 0.03744 0 0.040332 0.03223 0.026031 0.028289 0.042986 0.0015674 -6.0931 0.028637 -0.0025792 0.10195 0.10008 -0.010682 -0.040284 0.090172 -0.035643 -0.038762 0.081029 -0.04713 -0.016691 -0.0010491 -0.0020417 -0.0012318 -0.001772 -0.43705 0.045254 0.048046 0.011442 0.039097 0.037846 -0.0088285 -0.12283 0.0078904 -0.013848
2.668 0.039883 0.041536 0.037708 0.043054 0 0.046285 0.03279 0.03038 0.024972 0.051112 0.0012906 -6.0822 0.016533 -0.005228 0.095432 0.11076 -0.013669 -0.042666 0.082254 -0.033603 -0.0503 0.073031 -0.046567 -0.023629 -0.0011438 -0.001678 -0.00071079 -0.0015098 -0.46655 0.046467 0.044829 0.012338 0.041449 0.044725 -0.0088717 -0.12212 0.0047893 -0.0075223
2.6719 0.042681 0.044774 0.02795 0.043422 0 0.048196 0.033268 0.034821 0.024805 0.05501 0.010526 -6.0376 0.0094669 -0.0036969 0.085204 0.11058 -0.013445 -0.045242 0.068685 -0.027257 -0.059238 0.060495 -0.048845 -0.033985 -0.0008498 -0.00052698 0.00017955 -0.00079469 -0.51333 0.044885 0.041431 0.018272 0.040436 0.039733 -0.0055295 -0.1205 -0.012453 -0.0018921
2.6758 0.044734 0.047286 0.032584 0.04094 0 0.046646 0.033549 0.038769 0.02663 0.055069 0.025574 -5.9744 0.01076 0.00034423 0.072723 0.093972 -0.010004 -0.047886 0.053453 -0.022822 -0.063054 0.043983 -0.056355 -0.046288 -0.00069736 0.00053642 0.00061697 -0.00012631 -0.57222 0.043423 0.040811 0.027601 0.038324 0.022146 -0.0011195 -0.11848 -0.039658 -0.0012551
2.6797 0.046078 0.048691 0.049236 0.040466 0 0.044182 0.035211 0.042386 0.029454 0.053033 0.040716 -5.9095 0.0155 0.0031825 0.061463 0.06932 -0.0076572 -0.05019 0.041518 -0.025786 -0.064004 0.025623 -0.073748 -0.057331 -0.0009225 0.0006058 0.0003254 -1.3184e-05 -0.63692 0.044351 0.04385 0.037705 0.037725 0.0023789 0.0010221 -0.11677 -0.060786 -0.0060407
2.6836 0.04725 0.049177 0.061801 0.044718 0 0.043676 0.039824 0.046145 0.033846 0.050506 0.051878 -5.8464 0.019887 0.0030092 0.052763 0.044016 -0.011075 -0.051568 0.033398 -0.036385 -0.064101 0.0063978 -0.10121 -0.065718 -0.0011917 -0.00039212 -0.00020406 -0.00044866 -0.70302 0.047957 0.049078 0.04657 0.039846 -0.013892 -0.00014193 -0.11497 -0.068699 -0.014187
2.6875 0.048575 0.049494 0.058585 0.051894 0 0.046519 0.046917 0.050347 0.041217 0.04863 0.058357 -5.7777 0.021392 0.0014132 0.047337 0.023753 -0.020798 -0.051395 0.02861 -0.05027 -0.064691 -0.012893 -0.1314 -0.070526 -0.00092526 -0.0016313 -0.00026594 -0.00086694 -0.76762 0.052625 0.053665 0.053666 0.044292 -0.023226 -0.0023041 -0.11231 -0.059598 -0.023448
2.6914 0.049926 0.050413 0.045497 0.057502 0 0.05169 0.054135 0.054835 0.051777 0.048359 0.062022 -5.6982 0.017386 0.0011567 0.045654 0.015645 -0.033001 -0.048655 0.025386 -0.063386 -0.067184 -0.031196 -0.15438 -0.070794 8.5322e-05 -0.0021854 0.00030815 -0.00072176 -0.82698 0.056063 0.055155 0.059538 0.049833 -0.022557 -0.0023782 -0.10723 -0.030962 -0.030145
2.6953 0.051175 0.052104 0.03937 0.05836 0 0.056505 0.059502 0.058947 0.063441 0.050159 0.065358 -5.6147 0.0078999 0.0029849 0.046446 0.025092 -0.043432 -0.041872 0.018239 -0.07558 -0.071492 -0.046566 -0.16612 -0.066394 0.0013606 -0.0018861 0.00097163 -0.00011125 -0.8762 0.056772 0.05302 0.064734 0.055055 -0.014203 5.835e-05 -0.096297 0.0089511 -0.02778
2.6992 0.052642 0.054072 0.04897 0.055061 0 0.05871 0.063138 0.06178 0.072955 0.053247 0.069892 -5.5367 -0.002452 0.0049873 0.04709 0.04259 -0.05091 -0.032317 0.0056399 -0.089038 -0.075151 -0.059257 -0.17165 -0.059818 0.0020436 -0.0014007 0.0010238 0.00026412 -0.91239 0.054941 0.0491 0.069203 0.058705 -0.0065488 0.0023288 -0.08002 0.044662 -0.017471
2.7031 0.054869 0.055755 0.065198 0.051094 0 0.05834 0.066424 0.062794 0.078226 0.055727 0.075519 -5.4614 -0.011787 0.0049624 0.04667 0.062159 -0.056774 -0.020783 -0.011734 -0.1037 -0.076654 -0.069789 -0.1791 -0.052002 0.0015925 -0.0015119 0.00031148 -0.00016642 -0.93798 0.052382 0.046536 0.072517 0.060297 -0.0031309 0.0017932 -0.059015 0.069934 -0.00094828
2.707 0.057976 0.057207 0.071534 0.049951 0 0.057711 0.069732 0.062467 0.079605 0.05621 0.08061 -5.3703 -0.018753 0.0029183 0.044606 0.077764 -0.061735 -0.0081999 -0.032261 -0.11538 -0.07468 -0.078987 -0.19081 -0.043768 0.00025976 -0.0023741 -0.0006413 -0.0011872 -0.96022 0.051579 0.047849 0.07439 0.060839 -0.0064757 -0.0010202 -0.034288 0.080365 0.01931
2.7109 0.061463 0.059172 0.062838 0.052938 0 0.059416 0.071641 0.062324 0.079022 0.05548 0.082829 -5.2456 -0.023279 0.00089672 0.041074 0.079762 -0.064521 0.0037912 -0.05035 -0.11931 -0.067277 -0.089061 -0.2009 -0.035759 -0.0010578 -0.0034635 -0.0011577 -0.0019544 -0.98614 0.054325 0.053466 0.074797 0.062575 -0.0174 -0.0029731 -0.0079365 0.073398 0.037634
2.7148 0.064774 0.062424 0.051288 0.05909 0 0.064106 0.070761 0.063996 0.078005 0.056229 0.080575 -5.0893 -0.029968 0.00048905 0.038796 0.069617 -0.063994 0.014056 -0.058542 -0.11542 -0.056314 -0.10245 -0.20182 -0.027439 -0.001482 -0.0041686 -0.0010028 -0.0018372 -1.0173 0.060636 0.061651 0.073779 0.067198 -0.026393 -0.0020103 0.017236 0.062876 0.04861
2.7188 0.067935 0.066989 0.052908 0.066522 0 0.070056 0.067907 0.067839 0.07655 0.060709 0.074281 -4.9243 -0.041578 0.0010262 0.039522 0.055336 -0.061706 0.022852 -0.055681 -0.1093 -0.044087 -0.11894 -0.19285 -0.017915 -0.00078913 -0.004339 -0.0004627 -0.0010489 -1.0489 0.068584 0.069742 0.07146 0.073844 -0.025972 0.00034402 0.041256 0.058781 0.052651
2.7227 0.071434 0.072009 0.069837 0.073678 0 0.074824 0.065779 0.072406 0.073754 0.068555 0.066461 -4.7739 -0.059275 0.00057437 0.044219 0.043447 -0.061026 0.030365 -0.042204 -0.10725 -0.032005 -0.13768 -0.18128 -0.0064463 0.00047747 -0.004261 6.3787e-05 -0.00038589 -1.0739 0.075303 0.075694 0.068429 0.079163 -0.011282 0.00079222 0.06475 0.066502 0.050989
2.7266 0.075413 0.076391 0.087949 0.079669 0 0.077288 0.066235 0.075487 0.069344 0.077024 0.060178 -4.6394 -0.083517 -0.0014273 0.05361 0.042007 -0.063358 0.036865 -0.02007 -0.11036 -0.02151 -0.15707 -0.17516 0.0078153 0.0014679 -0.0042123 0.00042891 -0.00037461 -1.0889 0.078694 0.07896 0.065908 0.080068 0.022285 -0.001569 0.088931 0.090386 0.046016
2.7305 0.079189 0.079608 0.092017 0.084009 0 0.078161 0.06836 0.075992 0.064505 0.083413 0.057136 -4.4993 -0.11011 -0.0030227 0.066574 0.064209 -0.066011 0.041248 0.000618 -0.11388 -0.014055 -0.17169 -0.17573 0.026023 0.001656 -0.0041658 0.00067862 -0.00076829 -1.0973 0.078775 0.080443 0.065148 0.076802 0.077257 -0.0036989 0.11598 0.12902 0.043888
2.7344 0.081779 0.081942 0.08149 0.086395 0 0.078824 0.06981 0.074956 0.061294 0.087121 0.057147 -4.3307 -0.13145 -0.0016184 0.078068 0.1011 -0.064887 0.041571 0.0092349 -0.11254 -0.0083351 -0.17988 -0.17768 0.045834 0.0011447 -0.0039436 0.00076771 -0.0009183 -1.1076 0.077662 0.081809 0.066449 0.073186 0.13739 -0.0018968 0.14312 0.16693 0.046155
2.7383 0.08296 0.084005 0.070134 0.086805 0 0.080016 0.070044 0.074648 0.061267 0.08938 0.059322 -4.1315 -0.14444 0.0030128 0.085375 0.14569 -0.059492 0.035479 0.0008786 -0.10631 -0.0041104 -0.18197 -0.17679 0.065578 0.00046092 -0.0035644 0.00051436 -0.00054993 -1.129 0.078052 0.08455 0.068874 0.073452 0.19427 0.0035396 0.16625 0.19755 0.051114
2.7422 0.083638 0.086104 0.071105 0.085732 0 0.081767 0.07159 0.076607 0.06455 0.091321 0.063524 -3.9197 -0.14719 0.0079459 0.086234 0.19025 -0.054606 0.020787 -0.027864 -0.10068 -0.0014184 -0.17915 -0.17596 0.083394 7.7905e-05 -0.0033278 -9.3714e-05 -3.8991e-05 -1.1674 0.081243 0.089139 0.071239 0.078617 0.24018 0.007777 0.18059 0.21595 0.056126
2.7461 0.085057 0.088076 0.084235 0.084268 0 0.084275 0.077538 0.080514 0.070019 0.092793 0.070319 -3.7126 -0.13858 0.0096382 0.077374 0.221 -0.056241 -0.0069517 -0.081611 -0.10156 -0.0015764 -0.17506 -0.18285 0.095427 7.8503e-05 -0.0035386 -0.00065803 9.8008e-05 -1.2223 0.086234 0.094632 0.073514 0.085918 0.26349 0.0061957 0.17502 0.21754 0.054308
2.75 0.087666 0.089671 0.098249 0.083885 0 0.088263 0.087869 0.084928 0.076319 0.09316 0.079578 -3.5057 -0.12646 0.007313 0.061163 0.22835 -0.065885 -0.04616 -0.15212 -0.11043 -0.007487 -0.17689 -0.2014 0.097813 0.00019599 -0.0042112 -0.00062134 -0.00014546 -1.288 0.090674 0.099125 0.077161 0.091716 0.26321 -0.00048492 0.14142 0.2104 0.038214
2.7539 0.090844 0.090979 0.10351 0.085874 0 0.09408 0.098762 0.088947 0.082838 0.092798 0.089588 -3.2769 -0.11737 0.0036709 0.042956 0.21768 -0.079109 -0.089676 -0.22811 -0.12426 -0.020038 -0.18598 -0.22664 0.09053 0.00012902 -0.0050839 0.00014004 -0.00027589 -1.3574 0.092872 0.10098 0.083811 0.094738 0.24866 -0.0064886 0.085376 0.20311 0.0098565
2.7578 0.093696 0.092391 0.10058 0.090617 0 0.10052 0.10583 0.092937 0.08987 0.09316 0.098108 -3.0085 -0.11392 0.002089 0.026161 0.1933 -0.090007 -0.13192 -0.30322 -0.13945 -0.039597 -0.20142 -0.24871 0.073248 -0.00017749 -0.0058854 0.0010362 2.8351e-05 -1.4253 0.093126 0.099983 0.093452 0.096421 0.22509 -0.0067605 0.012055 0.19854 -0.027732
2.7617 0.095901 0.094157 0.096752 0.097129 0 0.105 0.1079 0.097619 0.097835 0.09512 0.10437 -2.7074 -0.11761 0.0031195 0.014232 0.16101 -0.09665 -0.16659 -0.3713 -0.15485 -0.065963 -0.22092 -0.26185 0.046104 -0.00051527 -0.006514 0.001216 0.00039414 -1.4883 0.093176 0.097437 0.10391 0.098423 0.19815 -0.0022046 -0.071139 0.19806 -0.069846
2.7656 0.097652 0.096038 0.096839 0.10335 0 0.10534 0.10737 0.1027 0.10624 0.097572 0.10968 -2.4001 -0.12481 0.003889 0.012815 0.13024 -0.10187 -0.17835 -0.42087 -0.17071 -0.096508 -0.2336 -0.26906 0.0087858 -0.0006332 -0.0069609 0.00038225 5.3981e-05 -1.543 0.09437 0.095028 0.11224 0.10043 0.17418 0.0013172 -0.14271 0.193 -0.10181
2.7695 0.098936 0.097473 0.099454 0.10719 0 0.10178 0.10718 0.10678 0.11342 0.098243 0.1156 -2.1094 -0.12526 0.0010667 0.017269 0.10264 -0.10896 -0.16967 -0.45371 -0.18573 -0.1236 -0.23124 -0.27758 -0.031546 -0.00047253 -0.0071593 -0.00087409 -0.0012995 -1.5835 0.096359 0.093554 0.1167 0.10078 0.15155 -0.00076931 -0.1877 0.17117 -0.11579
2.7734 0.099249 0.098101 0.10126 0.1078 0 0.097074 0.10793 0.10872 0.11756 0.096186 0.12162 -1.8336 -0.11476 -0.0055682 0.023729 0.074283 -0.11747 -0.14449 -0.4696 -0.19643 -0.14344 -0.21208 -0.2906 -0.071198 -0.00021015 -0.0070257 -0.0016253 -0.0030399 -1.604 0.097638 0.092763 0.11766 0.098914 0.12718 -0.0069729 -0.20192 0.12817 -0.11099
2.7773 0.098289 0.098123 0.10196 0.10593 0 0.094659 0.10811 0.10891 0.11816 0.093367 0.12502 -1.5484 -0.091157 -0.012541 0.028482 0.041077 -0.12349 -0.10789 -0.46801 -0.20007 -0.15315 -0.17668 -0.30383 -0.10667 -9.1644e-05 -0.0066531 -0.0015147 -0.0040683 -1.6043 0.097337 0.092365 0.11662 0.096759 0.098606 -0.011524 -0.18423 0.063018 -0.088718
2.7813 0.096813 0.098134 0.10343 0.10328 0 0.096142 0.10646 0.10882 0.11663 0.093427 0.12357 -1.2281 -0.053965 -0.015673 0.025775 -0.0043262 -0.12396 -0.068896 -0.44576 -0.19785 -0.14903 -0.12904 -0.31036 -0.13238 -0.00021923 -0.0063525 -0.0010721 -0.0037651 -1.5927 0.096342 0.092916 0.11475 0.097087 0.062723 -0.010617 -0.13579 -0.021099 -0.053493
2.7852 0.096404 0.098615 0.10526 0.10122 0 0.10028 0.10346 0.10918 0.11498 0.098515 0.11804 -0.86592 -0.015639 -0.013758 0.011706 -0.062762 -0.11988 -0.04364 -0.4008 -0.19445 -0.13288 -0.088149 -0.30791 -0.14214 -0.00048524 -0.0063867 -0.0010923 -0.0024808 -1.5807 0.096472 0.095386 0.11208 0.10068 0.023862 -0.0061971 -0.076152 -0.097448 -0.021476
2.7891 0.098063 0.099582 0.10413 0.099945 0 0.10404 0.10026 0.10886 0.11382 0.10707 0.11191 -0.47578 0.011233 -0.0094677 -0.0085609 -0.12039 -0.11518 -0.035279 -0.34002 -0.19414 -0.11222 -0.067035 -0.30058 -0.13784 -0.00069959 -0.0066536 -0.0017373 -0.0011354 -1.573 0.098537 0.099766 0.10819 0.10533 -0.0081133 -0.0032904 -0.024719 -0.14401 -0.0020625
2.793 0.10101 0.10068 0.098567 0.098789 0 0.10487 0.097208 0.106 0.11163 0.11463 0.10798 -0.07692 0.020477 -0.0068603 -0.030705 -0.16504 -0.11308 -0.04326 -0.26781 -0.19723 -0.090886 -0.071579 -0.29379 -0.12028 -0.00078033 -0.0067285 -0.002339 -0.00041516 -1.563 0.10136 0.10442 0.10315 0.10774 -0.026 -0.0041828 0.0098538 -0.14935 0.0017396
2.7969 0.10314 0.10157 0.09274 0.097249 0 0.10237 0.094139 0.10032 0.10649 0.11694 0.10553 0.32235 0.0076938 -0.0080031 -0.049688 -0.18359 -0.11379 -0.064917 -0.18983 -0.20055 -0.072495 -0.1051 -0.28855 -0.091097 -0.00081855 -0.0063101 -0.0021333 -0.00036618 -1.5396 0.10287 0.10722 0.09785 0.10642 -0.022943 -0.0061374 0.021055 -0.10546 -0.010993
2.8008 0.10284 0.10206 0.092929 0.095878 0 0.098491 0.091907 0.09421 0.09864 0.11287 0.10108 0.72771 -0.029651 -0.011724 -0.054187 -0.14598 -0.11574 -0.090367 -0.12139 -0.20112 -0.061949 -0.16679 -0.28135 -0.053629 -0.00094752 -0.0056149 -0.001138 -0.00063755 -1.4996 0.10218 0.10747 0.093438 0.10268 0.013948 -0.0051174 0.0027788 -0.005881 -0.036331
2.8047 0.10053 0.10209 0.09974 0.096166 0 0.096038 0.092432 0.091062 0.09109 0.10485 0.092159 1.1488 -0.070955 -0.015154 -0.042948 -0.06196 -0.11784 -0.10467 -0.077454 -0.19908 -0.056855 -0.22859 -0.26952 -0.017943 -0.0011411 -0.005243 -0.00021208 -0.00093308 -1.4541 0.10037 0.10656 0.090559 0.09908 0.071169 -0.00098707 -0.026435 0.1074 -0.058137
2.8086 0.098206 0.10151 0.10561 0.099283 0 0.096597 0.096365 0.092187 0.087134 0.096919 0.080521 1.5884 -0.10356 -0.01618 -0.019987 0.049358 -0.12013 -0.10387 -0.062986 -0.19711 -0.054438 -0.27394 -0.25553 0.010734 -0.0011578 -0.0055831 -0.00019875 -0.0011648 -1.4198 0.099175 0.10634 0.089113 0.097135 0.13516 0.0020439 -0.055157 0.20753 -0.06975
2.8125 0.097545 0.10013 0.10209 0.10452 0 0.0992 0.10107 0.095333 0.087089 0.09197 0.071383 2.0413 -0.11887 -0.014613 0.010249 0.16939 -0.1224 -0.086994 -0.080435 -0.19747 -0.052765 -0.29128 -0.24537 0.028497 -0.00073158 -0.0063653 -0.0010492 -0.0013024 -1.4041 0.099016 0.10689 0.08864 0.09651 0.19435 0.0004077 -0.07572 0.27516 -0.067765
2.8164 0.098315 0.098012 0.089773 0.10874 0 0.10087 0.10216 0.096472 0.087748 0.090259 0.069486 2.5029 -0.10774 -0.011603 0.040381 0.26968 -0.12338 -0.055517 -0.13115 -0.19981 -0.049734 -0.26771 -0.24285 0.030582 0.00012951 -0.0068758 -0.0018552 -0.0012781 -1.3982 0.098474 0.10601 0.08883 0.09596 0.23274 -0.004175 -0.080147 0.28785 -0.050265
2.8203 0.098676 0.095551 0.079284 0.10791 0 0.098876 0.09789 0.093391 0.085594 0.089899 0.075535 2.9754 -0.07137 -0.0085067 0.055579 0.30165 -0.12179 -0.023028 -0.20211 -0.20197 -0.045401 -0.20264 -0.24626 0.013865 0.0010203 -0.0066667 -0.0017672 -0.0011103 -1.387 0.095869 0.1014 0.089719 0.094692 0.23 -0.0060514 -0.067256 0.23598 -0.025642
2.8242 0.096937 0.093132 0.080879 0.10012 0 0.093148 0.091635 0.087776 0.080693 0.088723 0.086063 3.4668 -0.030934 -0.0063378 0.053863 0.27069 -0.11818 -0.0024227 -0.26855 -0.2022 -0.042952 -0.1264 -0.25084 -0.012786 0.0013607 -0.0060446 -0.00084699 -0.0010025 -1.3653 0.091134 0.093256 0.091418 0.092863 0.19735 -0.0019117 -0.050264 0.15791 -0.0070308
2.8281 0.093035 0.090698 0.093104 0.087857 0 0.086562 0.088938 0.083769 0.077066 0.085973 0.096357 3.9813 0.0023306 -0.0057251 0.036327 0.18626 -0.11489 0.0015063 -0.31841 -0.2006 -0.044451 -0.055895 -0.25389 -0.044534 0.00083022 -0.0058108 1.547e-05 -0.0011632 -1.3425 0.085969 0.084767 0.093607 0.091166 0.14315 0.0049279 -0.036027 0.0747 9.3091e-05
2.832 0.088422 0.087743 0.103 0.077206 0 0.082595 0.091614 0.084261 0.078749 0.082494 0.10358 4.5139 0.018364 -0.0067239 0.0059019 0.06364 -0.11396 -0.013865 -0.34148 -0.19856 -0.051571 -0.0072868 -0.25684 -0.076197 -0.00034431 -0.0064812 1.1418e-05 -0.0015123 -1.3308 0.082217 0.079683 0.095233 0.090188 0.077736 0.0073644 -0.03066 0.0069564 -0.0080637
2.8359 0.084664 0.083939 0.098568 0.073668 0 0.08217 0.095196 0.088261 0.085425 0.079461 0.10764 5.0547 0.0034402 -0.0084312 -0.028832 -0.060223 -0.11526 -0.048249 -0.32303 -0.19737 -0.066061 -0.0067097 -0.26205 -0.098251 -0.0015185 -0.0077488 -0.00079543 -0.0016936 -1.3304 0.080311 0.079254 0.094861 0.089959 0.02157 0.0019132 -0.041774 -0.01336 -0.033776
2.8398 0.082118 0.079814 0.081184 0.077608 0 0.082744 0.093071 0.091739 0.092249 0.077 0.1098 5.5995 -0.031055 -0.0091663 -0.052925 -0.1363 -0.11693 -0.083901 -0.27699 -0.19741 -0.082272 -0.04748 -0.26842 -0.1054 -0.0020986 -0.0087151 -0.001573 -0.0014858 -1.3269 0.079405 0.081291 0.091712 0.089739 -0.0081439 -0.0070896 -0.062263 0.01088 -0.063197
2.8438 0.079706 0.076608 0.065091 0.083585 0 0.080796 0.083363 0.091141 0.094284 0.074287 0.11079 6.1562 -0.069089 -0.0076346 -0.061847 -0.15491 -0.11753 -0.10943 -0.22111 -0.1983 -0.094725 -0.10901 -0.271 -0.099177 -0.0019633 -0.0086625 -0.0015597 -0.0011518 -1.3055 0.078677 0.082109 0.086683 0.08821 -0.01218 -0.011189 -0.082839 0.059051 -0.086026
2.8477 0.07573 0.075113 0.064142 0.084846 0 0.07548 0.07126 0.08639 0.091057 0.071088 0.10997 6.7379 -0.099553 -0.004244 -0.05412 -0.11542 -0.11733 -0.11827 -0.16763 -0.19937 -0.099599 -0.17547 -0.26516 -0.081273 -0.0014826 -0.007639 -0.00076782 -0.0012283 -1.2654 0.078028 0.079433 0.082197 0.08432 0.0066569 -0.0059268 -0.097194 0.11555 -0.096086
2.8516 0.069011 0.074479 0.078502 0.079394 0 0.069668 0.064101 0.080651 0.086516 0.068864 0.10595 7.3491 -0.11014 -0.0011576 -0.030146 -0.024515 -0.1175 -0.10478 -0.13026 -0.19985 -0.092848 -0.22734 -0.25104 -0.054598 -0.0011376 -0.006351 0.00010574 -0.0018901 -1.2172 0.077338 0.073791 0.080422 0.078356 0.042352 0.0047642 -0.098534 0.16122 -0.087691
2.8555 0.059712 0.072349 0.093948 0.071796 0 0.066998 0.064251 0.0771 0.084504 0.069574 0.097901 7.9774 -0.087347 -0.00071326 0.0018509 0.081102 -0.11826 -0.068356 -0.12793 -0.19886 -0.07091 -0.23168 -0.23347 -0.027203 -0.0010953 -0.0055316 0.00038816 -0.0026112 -1.1677 0.075506 0.067584 0.081033 0.072004 0.077327 0.012232 -0.080461 0.16706 -0.058639
2.8594 0.049545 0.066672 0.094189 0.068447 0 0.067718 0.067176 0.075653 0.084567 0.072823 0.086692 8.6019 -0.050124 -0.0035393 0.027938 0.15731 -0.11849 -0.028461 -0.14731 -0.19561 -0.044088 -0.19962 -0.21763 -0.0064095 -0.0011224 -0.0053862 1.8318e-05 -0.0026142 -1.1086 0.07089 0.063048 0.080697 0.066726 0.098419 0.011062 -0.055381 0.1447 -0.025161
2.8633 0.041105 0.057748 0.074829 0.070488 0 0.067741 0.066409 0.072735 0.082435 0.074528 0.07483 9.2108 -0.010338 -0.008137 0.043144 0.19042 -0.1169 0.0056667 -0.17916 -0.1894 -0.01839 -0.14184 -0.2048 0.0053389 -0.00088863 -0.0055571 -0.0005031 -0.0017146 -1.0227 0.06293 0.06076 0.075413 0.061785 0.10274 0.0035002 -0.030656 0.10472 0.0047564
2.8672 0.036323 0.048371 0.046846 0.071609 0 0.062356 0.059745 0.064445 0.07446 0.069504 0.064888 9.8122 0.020527 -0.012267 0.04425 0.17337 -0.11335 0.026136 -0.21343 -0.1796 0.00047346 -0.071385 -0.19205 0.0066515 -0.00034955 -0.0055286 -0.00064394 -0.00062872 -0.90273 0.052965 0.059362 0.064154 0.054409 0.089674 -0.0034906 -0.013234 0.058933 0.024128
2.8711 0.034687 0.041322 0.027127 0.06366 0 0.051051 0.050105 0.050305 0.06114 0.056293 0.057349 10.426 0.024873 -0.01467 0.02909 0.1063 -0.10863 0.022655 -0.23307 -0.16569 0.0035105 -0.012621 -0.17543 -0.003437 0.00016503 -0.0050557 -0.00028859 -0.00031733 -0.75864 0.042845 0.056184 0.050427 0.042818 0.061738 -0.0050184 -0.013609 0.027412 0.023552
2.875 0.032594 0.03605 0.024297 0.04499 0 0.03827 0.040737 0.034064 0.046199 0.039229 0.049878 11.064 0.0017654 -0.015467 0.0078178 0.030916 -0.10324 0.00046342 -0.22637 -0.1479 -0.0095819 0.010685 -0.15331 -0.018514 0.00024139 -0.0042788 0.0002629 -0.0010016 -0.60491 0.032583 0.048211 0.039729 0.029261 0.032633 -0.0020768 -0.031557 0.02235 0.0061758
2.8789 0.024929 0.02774 0.031186 0.022761 0 0.028567 0.030596 0.020491 0.032596 0.02449 0.039474 11.719 -0.032415 -0.015177 -0.010178 -0.022153 -0.096843 -0.027138 -0.19935 -0.12786 -0.030081 0.002993 -0.12689 -0.032438 -0.00022071 -0.003521 0.00062725 -0.0019057 -0.43944 0.019772 0.033174 0.034603 0.018904 0.0099783 0.00068371 -0.056946 0.03457 -0.017308
2.8828 0.0083329 0.010417 0.029668 0.0058805 0 0.020487 0.015033 0.010799 0.019935 0.013062 0.026194 12.37 -0.065578 -0.013805 -0.020113 -0.038421 -0.088812 -0.051756 -0.15744 -0.10812 -0.051445 -0.028637 -0.098244 -0.041696 -0.00087242 -0.0029935 0.00063421 -0.0020359 -0.23765 0.0017713 0.010527 0.031654 0.013991 -0.0032701 0.00011407 -0.082616 0.05594 -0.040176
2.8867 -0.016069 -0.017807 0.0042956 -0.0051551 0 0.0055627 -0.0092783 0.00087355 0.0056673 -0.002031 0.014569 13.006 -0.084362 -0.011171 -0.018189 -0.0079397 -0.078741 -0.064912 -0.10807 -0.090025 -0.066276 -0.073032 -0.067938 -0.043136 -0.0011725 -0.0026292 0.00036783 -0.0011813 0.0294 -0.02146 -0.018128 0.023532 0.0085726 -0.0056525 -0.0027478 -0.10074 0.076243 -0.055536
2.8906 -0.042765 -0.051693 -0.045229 -0.02081 0 -0.025229 -0.040625 -0.015708 -0.011934 -0.029811 0.0097795 13.632 -0.063951 -0.0078656 -0.001717 0.070727 -0.065771 -0.05299 -0.066948 -0.071144 -0.058901 -0.098863 -0.033503 -0.031436 -0.0008206 -0.0021204 2.0995e-05 -6.9823e-05 0.36803 -0.046903 -0.049419 0.0045078 -0.0093622 0.0014468 -0.0045507 -0.096994 0.076292 -0.052523
2.8945 -0.065048 -0.081166 -0.10213 -0.053097 0 -0.072052 -0.073217 -0.042086 -0.032608 -0.070894 0.010586 14.26 -0.017979 -0.0052592 0.017723 0.15269 -0.047589 -0.026346 -0.039093 -0.045044 -0.033198 -0.090537 0.010601 -0.011894 -5.6093e-07 -0.0010982 -0.00025327 0.0004609 0.75048 -0.070805 -0.079139 -0.025038 -0.047445 0.0090697 -0.0033782 -0.078279 0.060908 -0.038383
2.8984 -0.079099 -0.097846 -0.14313 -0.10165 0 -0.12185 -0.101 -0.074626 -0.055605 -0.11259 0.0056561 14.895 0.040248 -0.0040109 0.034457 0.21837 -0.020933 0.0074111 -0.022261 -0.0043731 0.0058501 -0.047403 0.071272 0.012722 0.00077033 0.00065886 -0.0003987 0.00035716 1.128 -0.091093 -0.10317 -0.05895 -0.098336 0.014815 -0.00038522 -0.051384 0.038902 -0.018766
2.9023 -0.086019 -0.10091 -0.15392 -0.14863 0 -0.15398 -0.12036 -0.10467 -0.08129 -0.13607 -0.0211 15.522 0.097006 -0.0025599 0.044072 0.25366 0.016029 0.040989 -0.012772 0.054436 0.052455 0.027236 0.15293 0.039795 0.0010643 0.0031019 -0.00043885 0.00035088 1.4563 -0.10725 -0.11834 -0.089887 -0.14009 0.017531 0.0018243 -0.023355 0.01954 0.0008753
2.9063 -0.090519 -0.097549 -0.13795 -0.16943 0 -0.15326 -0.13037 -0.12435 -0.11041 -0.13113 -0.077925 16.122 0.12972 0.0024012 0.04152 0.24464 0.061415 0.063609 -0.0026145 0.12821 0.096681 0.12335 0.25272 0.065829 0.00089089 0.0059352 -0.0004264 0.0011283 1.7134 -0.1185 -0.12364 -0.11412 -0.15065 0.017721 0.0018469 -0.0056597 0.018617 0.012421
2.9102 -0.097514 -0.097518 -0.11219 -0.15218 0 -0.12204 -0.13252 -0.13205 -0.14181 -0.10632 -0.15488 16.691 0.11831 0.013292 0.028971 0.20755 0.10973 0.06738 0.021081 0.20779 0.12489 0.21062 0.35833 0.087155 0.00067917 0.0087583 -0.00038123 0.0026185 1.9046 -0.12347 -0.12151 -0.13293 -0.12659 0.020602 0.00043465 -0.0091313 0.047609 0.009667
2.9141 -0.10912 -0.10615 -0.09438 -0.1102 0 -0.082069 -0.13115 -0.13338 -0.17162 -0.084796 -0.22569 17.243 0.07644 0.02907 0.014906 0.17466 0.15441 0.059129 0.058597 0.28167 0.13752 0.27363 0.45175 0.10413 0.00089764 0.011226 -0.00025581 0.0041469 2.0558 -0.12281 -0.11791 -0.15035 -0.089927 0.02865 -0.00070121 -0.027826 0.093231 -0.0026936
2.918 -0.12383 -0.12125 -0.093026 -0.075745 0 -0.063244 -0.13285 -0.13723 -0.19512 -0.088272 -0.26301 17.796 0.016348 0.045261 0.0041201 0.16297 0.19052 0.044154 0.10772 0.33998 0.1369 0.30763 0.51835 0.11721 0.0016225 0.013136 2.0999e-05 0.0051848 2.2027 -0.12162 -0.11983 -0.16959 -0.074728 0.04203 -0.00056483 -0.056113 0.14414 -0.021131
2.9219 -0.13783 -0.13594 -0.10672 -0.077985 0 -0.084581 -0.14268 -0.14963 -0.20938 -0.12137 -0.2571 18.352 -0.046629 0.056865 0.0010936 0.18712 0.21582 0.028731 0.16442 0.37738 0.12713 0.31161 0.55506 0.12721 0.002429 0.014436 0.00043564 0.0057949 2.3729 -0.12743 -0.13069 -0.19075 -0.10191 0.059927 0.00057918 -0.086755 0.18711 -0.041405
2.9258 -0.14737 -0.14453 -0.12952 -0.12106 0 -0.13948 -0.15918 -0.16962 -0.21409 -0.16812 -0.22375 18.89 -0.077501 0.06171 0.012133 0.2637 0.2304 0.025289 0.2164 0.39451 0.11924 0.29284 0.57088 0.13566 0.0027257 0.015199 0.00082937 0.0063145 2.5637 -0.14359 -0.14703 -0.21033 -0.16165 0.077167 0.0018215 -0.1029 0.19359 -0.055372
2.9297 -0.1507 -0.14636 -0.15418 -0.17914 0 -0.19661 -0.17341 -0.18941 -0.21047 -0.20255 -0.19446 19.389 -0.063866 0.061434 0.030965 0.35987 0.23639 0.036157 0.25209 0.3978 0.12351 0.27942 0.57856 0.14483 0.0022609 0.015583 0.00098831 0.0067555 2.7306 -0.16413 -0.16005 -0.2225 -0.21844 0.086546 0.0023778 -0.097507 0.16324 -0.060395
2.9336 -0.14883 -0.14492 -0.17109 -0.21346 0 -0.21877 -0.17493 -0.19893 -0.20071 -0.20526 -0.19479 19.844 -0.01241 0.059543 0.051846 0.45057 0.23779 0.057782 0.26877 0.39669 0.14082 0.28276 0.58384 0.15533 0.0013519 0.015752 0.00083163 0.0067069 2.8051 -0.17649 -0.1619 -0.22179 -0.23606 0.086046 0.0018765 -0.073027 0.10772 -0.057812
2.9375 -0.14481 -0.14404 -0.16917 -0.20001 0 -0.18917 -0.16039 -0.19228 -0.18866 -0.17494 -0.22579 20.273 0.067584 0.058531 0.070243 0.51666 0.23889 0.086279 0.26539 0.39823 0.17006 0.30896 0.58118 0.16738 0.00060833 0.015743 0.00050764 0.0058761 2.7411 -0.17158 -0.15224 -0.20663 -0.20398 0.075146 0.00036457 -0.033353 0.039251 -0.049148
2.9414 -0.14188 -0.14495 -0.14412 -0.14814 0 -0.12629 -0.13702 -0.17253 -0.17955 -0.12882 -0.26188 20.691 0.1589 0.05855 0.080375 0.5343 0.24118 0.11524 0.24187 0.40185 0.20732 0.3618 0.55938 0.18096 0.00038947 0.015395 0.00027441 0.0045968 2.557 -0.15268 -0.13936 -0.18188 -0.14501 0.054587 -0.0016533 0.013959 -0.022504 -0.036936
2.9453 -0.14164 -0.14661 -0.10813 -0.095697 0 -0.074023 -0.11727 -0.15091 -0.17621 -0.092975 -0.26746 21.098 0.2215 0.058325 0.077509 0.48835 0.24112 0.13314 0.20485 0.39891 0.23841 0.4274 0.51183 0.1947 0.00050964 0.014454 0.00027215 0.0036492 2.3352 -0.13418 -0.13431 -0.15732 -0.098568 0.032239 -0.003313 0.049643 -0.043388 -0.025894
2.9492 -0.14342 -0.14803 -0.087541 -0.082452 0 -0.071087 -0.10976 -0.13981 -0.17444 -0.08784 -0.22176 21.486 0.24176 0.056963 0.0675 0.41089 0.23217 0.1388 0.16554 0.37897 0.25464 0.48209 0.44292 0.2067 0.00048968 0.012836 0.00042668 0.003539 2.1689 -0.13003 -0.14235 -0.14183 -0.092584 0.016244 -0.003915 0.065193 -0.023897 -0.017847
2.9531 -0.14541 -0.14981 -0.10379 -0.12021 0 -0.12141 -0.1147 -0.14335 -0.16358 -0.11617 -0.13526 21.846 0.21706 0.054887 0.054024 0.32008 0.2108 0.13297 0.12812 0.33893 0.25268 0.51394 0.3662 0.21555 0.00011384 0.010808 0.00058337 0.0040272 2.095 -0.14179 -0.15878 -0.13674 -0.12497 0.0099012 -0.0035668 0.058004 0.031202 -0.013188
2.957 -0.14659 -0.15304 -0.15195 -0.18207 0 -0.18933 -0.12694 -0.15307 -0.13529 -0.1602 -0.045808 22.183 0.14938 0.053344 0.040979 0.23451 0.18127 0.11751 0.096117 0.28749 0.23098 0.51321 0.29706 0.21988 -0.0002846 0.0088883 0.00070352 0.0044256 2.0722 -0.15725 -0.17259 -0.13446 -0.16763 0.015347 -0.0031671 0.027726 0.1134 -0.012021
2.9609 -0.14765 -0.1573 -0.19945 -0.22093 0 -0.2256 -0.14148 -0.15368 -0.094392 -0.19137 0.004486 22.506 0.049111 0.053262 0.034846 0.18378 0.15407 0.096875 0.074225 0.24055 0.1894 0.46617 0.2464 0.21635 -0.00013973 0.0075057 0.00088237 0.0043193 2.0246 -0.16121 -0.17485 -0.12491 -0.18854 0.033951 -0.0034815 -0.023034 0.20219 -0.014698
2.9648 -0.14992 -0.16017 -0.21124 -0.20507 0 -0.20531 -0.15527 -0.13616 -0.060396 -0.18869 -0.0034775 22.813 -0.047394 0.054508 0.036951 0.17173 0.13848 0.078857 0.062369 0.21093 0.14259 0.39137 0.21882 0.20514 0.00071753 0.0067531 0.0011707 0.0039294 1.9163 -0.1487 -0.16512 -0.10513 -0.17486 0.056594 -0.0041485 -0.075692 0.26862 -0.020443
2.9688 -0.15355 -0.15927 -0.18087 -0.14417 0 -0.14727 -0.16492 -0.10758 -0.054728 -0.15405 -0.053463 23.09 -0.12306 0.056001 0.044565 0.18505 0.13587 0.065676 0.059876 0.20107 0.10009 0.30841 0.21411 0.18812 0.0017716 0.0064838 0.0014391 0.0037761 1.7902 -0.129 -0.15102 -0.083722 -0.14019 0.077 -0.0037968 -0.11935 0.30585 -0.028816
2.9727 -0.15677 -0.15471 -0.13741 -0.083891 0 -0.098648 -0.16591 -0.08785 -0.08273 -0.11221 -0.10637 23.33 -0.16888 0.05647 0.055473 0.21355 0.13995 0.058109 0.067137 0.20457 0.067843 0.23071 0.22916 0.16685 0.0022252 0.0066184 0.0014857 0.0040858 1.7374 -0.11731 -0.14185 -0.07545 -0.11226 0.091573 -0.0014029 -0.14726 0.31185 -0.039495
2.9766 -0.15725 -0.14947 -0.11959 -0.071365 0 -0.096952 -0.1564 -0.09425 -0.12705 -0.092983 -0.12913 23.54 -0.17819 0.055372 0.06674 0.24424 0.14371 0.056161 0.085017 0.21414 0.051567 0.17318 0.25902 0.1435 0.0017401 0.007275 0.0012831 0.0046083 1.8212 -0.12209 -0.14162 -0.089695 -0.11139 0.097099 0.0024006 -0.15302 0.28788 -0.052008
2.9805 -0.15428 -0.14682 -0.14077 -0.11777 0 -0.14053 -0.14174 -0.12629 -0.16056 -0.10834 -0.1185 23.741 -0.15231 0.053428 0.073735 0.25925 0.14571 0.058105 0.11592 0.228 0.056915 0.15631 0.29831 0.12367 0.00077955 0.0085305 0.0010505 0.0049721 2.0231 -0.13892 -0.14679 -0.12261 -0.13623 0.092836 0.0055316 -0.1305 0.24503 -0.06388
2.9844 -0.14944 -0.14727 -0.17822 -0.18842 0 -0.19155 -0.13261 -0.16466 -0.16869 -0.14303 -0.10119 23.944 -0.1178 0.052286 0.076916 0.26308 0.14998 0.060642 0.15329 0.24918 0.073083 0.16583 0.34315 0.11043 0.00019051 0.010092 0.0010206 0.0050926 2.2528 -0.15534 -0.14988 -0.15952 -0.16655 0.086934 0.0061941 -0.094198 0.20283 -0.07224
2.9883 -0.14501 -0.14794 -0.19595 -0.22919 0 -0.20778 -0.13614 -0.18638 -0.16098 -0.16747 -0.11033 24.14 -0.084868 0.05332 0.077258 0.26244 0.16035 0.06315 0.19341 0.27967 0.095233 0.19299 0.39222 0.10498 0.00041946 0.011346 0.0011455 0.0051646 2.4133 -0.16111 -0.14587 -0.1853 -0.17962 0.083238 0.0045344 -0.05036 0.16619 -0.075556
2.9922 -0.14161 -0.14516 -0.17755 -0.20877 0 -0.17616 -0.14845 -0.18306 -0.16047 -0.16274 -0.15764 24.306 -0.061938 0.056367 0.075922 0.26459 0.17598 0.065297 0.23232 0.31595 0.11867 0.22808 0.445 0.10786 0.0011324 0.011854 0.0011099 0.0053223 2.4643 -0.15494 -0.13623 -0.19395 -0.16732 0.084959 0.0025534 -0.0049781 0.13802 -0.072773
2.9961 -0.13773 -0.1379 -0.13734 -0.14244 0 -0.12088 -0.15709 -0.16609 -0.18061 -0.13612 -0.22386 24.429 -0.058017 0.059611 0.074768 0.28236 0.19257 0.067348 0.26272 0.35038 0.13698 0.2552 0.49832 0.11934 0.0015923 0.01183 0.00069278 0.0054363 2.4373 -0.14334 -0.1277 -0.19005 -0.14116 0.095936 0.0022843 0.033943 0.1182 -0.062639
3 -0.1316 -0.12884 -0.10285 -0.078849 0 -0.081681 -0.1524 -0.15434 -0.21138 -0.11377 -0.2743 24.518 -0.067835 0.061053 0.074755 0.3183 0.20704 0.069852 0.27939 0.37621 0.14687 0.26101 0.54442 0.13406 0.0013821 0.011989 9.0732e-05 0.0052934 2.3962 -0.1341 -0.12662 -0.18262 -0.12243 0.11303 0.0039497 0.06265 0.098821 -0.048833
3.0039 -0.12357 -0.122 -0.090063 -0.061315 0 -0.082416 -0.13654 -0.15648 -0.22791 -0.11704 -0.28529 24.589 -0.081128 0.060408 0.074918 0.36162 0.21966 0.072471 0.28455 0.39089 0.15037 0.24819 0.57319 0.14723 0.00074276 0.012842 -0.00019134 0.0049018 2.3808 -0.1306 -0.13346 -0.17767 -0.12547 0.13063 0.0058235 0.084175 0.076338 -0.035456
3.0078 -0.11643 -0.11931 -0.095762 -0.095448 0 -0.11528 -0.12102 -0.16455 -0.21338 -0.1438 -0.25915 24.649 -0.092008 0.059528 0.07441 0.40359 0.23122 0.074705 0.28006 0.39506 0.14887 0.22008 0.57695 0.15602 0.00024367 0.014084 0.00017796 0.0045189 2.3778 -0.13086 -0.14186 -0.17526 -0.14694 0.14528 0.0058484 0.10071 0.050429 -0.024809
3.0117 -0.11306 -0.11934 -0.10861 -0.1481 0 -0.1508 -0.11524 -0.16409 -0.17453 -0.17067 -0.21719 24.691 -0.094891 0.060665 0.07227 0.43427 0.2392 0.075903 0.26868 0.38943 0.14417 0.18196 0.55387 0.15794 0.00020095 0.014783 0.00099528 0.00437 2.3369 -0.13063 -0.14351 -0.1718 -0.16854 0.15366 0.0034208 0.11501 0.022063 -0.018925
3.0156 -0.11387 -0.1191 -0.12081 -0.17597 0 -0.16211 -0.11803 -0.14943 -0.13569 -0.17335 -0.17992 24.707 -0.082925 0.064073 0.067239 0.43359 0.23833 0.074454 0.25563 0.37345 0.13872 0.1464 0.50755 0.14893 0.00046704 0.014217 0.0016744 0.0044107 2.215 -0.12727 -0.13488 -0.1637 -0.17068 0.15131 -0.00024134 0.13114 -0.001589 -0.0199
3.0195 -0.11634 -0.11708 -0.12785 -0.1591 0 -0.14327 -0.12062 -0.12878 -0.1173 -0.14648 -0.15272 24.701 -0.064592 0.067414 0.061489 0.41073 0.22532 0.071183 0.24468 0.34682 0.13373 0.12139 0.44405 0.13416 0.0007384 0.012538 0.0017622 0.0044137 2.0115 -0.12142 -0.12018 -0.14951 -0.14678 0.14438 -0.0032488 0.1488 -0.016088 -0.022891
3.0234 -0.11715 -0.11434 -0.12357 -0.11337 0 -0.10969 -0.11686 -0.11466 -0.11891 -0.10659 -0.12758 24.69 -0.04524 0.067738 0.05653 0.3738 0.20261 0.066813 0.23512 0.31128 0.12873 0.10753 0.36967 0.11635 0.00094543 0.010564 0.0012895 0.0042418 1.7704 -0.11569 -0.10791 -0.13002 -0.10791 0.1366 -0.004446 0.16576 -0.02089 -0.025332
3.0273 -0.1148 -0.11284 -0.10436 -0.07485 0 -0.084079 -0.10918 -0.11055 -0.12129 -0.077587 -0.09559 24.685 -0.029742 0.064157 0.053641 0.33125 0.17644 0.062062 0.22559 0.27042 0.12311 0.10391 0.29086 0.098016 0.001252 0.0089274 0.0006325 0.003954 1.5501 -0.11181 -0.10387 -0.10776 -0.07489 0.13123 -0.0038792 0.17946 -0.016529 -0.025192
3.0313 -0.11022 -0.11283 -0.079894 -0.070819 0 -0.080606 -0.10425 -0.10779 -0.10438 -0.072629 -0.056792 24.678 -0.025089 0.058501 0.054553 0.29613 0.15132 0.057978 0.21251 0.22814 0.11556 0.1071 0.21492 0.082619 0.0017052 0.007502 0.00010641 0.0036444 1.3846 -0.1087 -0.10694 -0.086386 -0.064089 0.13262 -0.0023238 0.18481 -0.0051082 -0.020185
3.0352 -0.1054 -0.11223 -0.072524 -0.10016 0 -0.09747 -0.10446 -0.095462 -0.064788 -0.087013 -0.019845 24.653 -0.034521 0.053333 0.058813 0.27967 0.12718 0.05508 0.1916 0.1878 0.10504 0.10753 0.14927 0.072692 0.002014 0.0057208 -0.00023421 0.0032805 1.2682 -0.10334 -0.11118 -0.06931 -0.076892 0.14121 -0.00073408 0.17663 0.0068234 -0.012062
3.0391 -0.10171 -0.10873 -0.096375 -0.13608 0 -0.12036 -0.10557 -0.072574 -0.018846 -0.10509 0.0054118 24.603 -0.051975 0.049522 0.063649 0.27554 0.1025 0.052502 0.16518 0.15299 0.092604 0.10126 0.099678 0.066625 0.0017833 0.0034309 -0.00042845 0.0027992 1.1723 -0.094017 -0.11182 -0.057868 -0.099941 0.15164 -0.00013388 0.15758 0.016578 -0.005526
3.043 -0.099603 -0.10264 -0.13528 -0.14717 0 -0.1324 -0.10296 -0.050003 0.0095642 -0.11305 0.014085 24.534 -0.073369 0.04601 0.067418 0.27794 0.079377 0.049596 0.13608 0.12795 0.079091 0.087794 0.069374 0.063305 0.00097286 0.0013137 -0.00038867 0.0023377 1.0813 -0.083131 -0.10922 -0.050637 -0.11529 0.1602 -0.0015343 0.12952 0.02442 -0.0036575
3.0469 -0.099504 -0.097395 -0.14932 -0.12073 0 -0.12447 -0.098404 -0.040742 0.0056168 -0.1072 0.0069683 24.453 -0.094102 0.041864 0.068555 0.2798 0.06407 0.045704 0.10796 0.1159 0.065503 0.06794 0.060061 0.061403 4.6759e-05 0.00036965 1.6787e-05 0.0022374 1.0146 -0.076686 -0.10728 -0.045382 -0.11292 0.16307 -0.0052591 0.095029 0.031544 -0.0093617
3.0508 -0.1022 -0.097162 -0.11313 -0.072545 0 -0.10087 -0.098653 -0.048854 -0.027371 -0.093922 -0.01172 24.356 -0.10535 0.038051 0.064972 0.26775 0.061574 0.040028 0.090689 0.11661 0.053986 0.047289 0.073024 0.059066 -0.00039944 0.00098611 0.0006621 0.0027092 1.0163 -0.080003 -0.10868 -0.042343 -0.096916 0.15348 -0.0099835 0.059078 0.043509 -0.027418
3.0547 -0.10796 -0.10345 -0.049799 -0.036709 0 -0.077474 -0.10721 -0.067725 -0.071257 -0.0841 -0.035995 24.231 -0.10615 0.036659 0.059111 0.24291 0.070144 0.033999 0.087372 0.12621 0.045193 0.034741 0.10825 0.0564 -0.00017009 0.0025764 0.0010865 0.0035103 1.1213 -0.093104 -0.11227 -0.045536 -0.081532 0.13545 -0.012728 0.026359 0.063557 -0.052119
3.0586 -0.1153 -0.11375 -0.018913 -0.042349 0 -0.072349 -0.11909 -0.087867 -0.10532 -0.086692 -0.05924 24.073 -0.099289 0.038306 0.052936 0.21213 0.082303 0.028939 0.096187 0.14064 0.038877 0.033779 0.16219 0.054868 0.00038821 0.004172 0.00087054 0.0040567 1.3254 -0.11009 -0.11508 -0.06001 -0.08054 0.11398 -0.010609 -0.003067 0.091177 -0.07826
3.0625 -0.12111 -0.12317 -0.061283 -0.092451 0 -0.093461 -0.12528 -0.10509 -0.1194 -0.10408 -0.077156 23.896 -0.087826 0.040841 0.047806 0.18196 0.092071 0.025902 0.11455 0.15972 0.034799 0.046623 0.2274 0.056038 0.00076381 0.0053419 0.00011961 0.003935 1.5839 -0.12344 -0.1159 -0.086923 -0.097557 0.093537 -0.0033693 -0.029895 0.12517 -0.10137
3.0664 -0.12243 -0.12755 -0.1524 -0.15955 0 -0.13129 -0.12216 -0.12102 -0.11978 -0.13016 -0.091949 23.72 -0.076847 0.041206 0.045168 0.16245 0.101 0.026271 0.13762 0.18739 0.032629 0.075533 0.29581 0.062569 0.00076343 0.0064869 -0.00052319 0.0032968 1.8363 -0.12939 -0.11614 -0.12084 -0.12381 0.080496 0.005606 -0.056091 0.16294 -0.11517
3.0703 -0.11854 -0.12544 -0.21635 -0.20242 0 -0.16282 -0.11505 -0.13713 -0.12363 -0.15238 -0.113 23.549 -0.07514 0.038797 0.044372 0.16437 0.11648 0.030627 0.15415 0.22703 0.03229 0.11917 0.3631 0.078013 0.0006149 0.0082497 -0.00045591 0.002703 2.0345 -0.12957 -0.11704 -0.15204 -0.14433 0.08184 0.011255 -0.085388 0.19773 -0.11248
3.0742 -0.11133 -0.11808 -0.19384 -0.19339 0 -0.16595 -0.11162 -0.15017 -0.14485 -0.15815 -0.15027 23.362 -0.082163 0.036644 0.042361 0.17896 0.14364 0.036769 0.16023 0.27593 0.034175 0.16991 0.42904 0.099925 0.00064492 0.010707 0.00027335 0.0025803 2.1548 -0.12762 -0.11721 -0.17207 -0.14784 0.09226 0.010591 -0.1165 0.22635 -0.097921
3.0781 -0.1039 -0.10817 -0.099928 -0.13754 0 -0.13525 -0.11258 -0.15446 -0.18101 -0.1432 -0.20369 23.135 -0.095109 0.0388 0.037461 0.19915 0.17905 0.043682 0.15556 0.32437 0.039413 0.22526 0.4924 0.12653 0.00092375 0.013181 0.00099335 0.0028692 2.1932 -0.12494 -0.11387 -0.17824 -0.13384 0.10726 0.0050662 -0.14626 0.24747 -0.074542
3.082 -0.098645 -0.098885 -0.012691 -0.069611 0 -0.087309 -0.11076 -0.14811 -0.21254 -0.11601 -0.25749 22.862 -0.1097 0.046305 0.028368 0.21713 0.21222 0.050466 0.14117 0.36062 0.049243 0.28297 0.54503 0.15557 0.0012344 0.014798 0.0010849 0.0032073 2.1594 -0.12014 -0.10671 -0.17387 -0.11254 0.12155 -0.00072924 -0.17055 0.26017 -0.04609
3.0859 -0.096478 -0.093298 -0.0017354 -0.030594 0 -0.050845 -0.1001 -0.13636 -0.21684 -0.093714 -0.28666 22.565 -0.11325 0.055793 0.014142 0.21883 0.23321 0.056497 0.12141 0.37761 0.067156 0.34084 0.57214 0.18192 0.0013219 0.015161 0.00060073 0.0033794 2.0762 -0.11258 -0.099594 -0.16498 -0.098183 0.12393 -0.0030289 -0.17735 0.26159 -0.019694
3.0898 -0.097318 -0.093567 -0.066196 -0.040513 0 -0.047762 -0.084565 -0.12801 -0.18727 -0.090739 -0.27256 22.271 -0.093666 0.062217 -0.00028058 0.20439 0.23886 0.062991 0.10536 0.3757 0.092459 0.39551 0.56064 0.20022 0.0011068 0.014482 0.00016378 0.003496 1.9778 -0.10547 -0.097288 -0.15644 -0.10012 0.10947 -0.0019042 -0.16029 0.25144 -0.0018912
3.0938 -0.10064 -0.099562 -0.14207 -0.08692 0 -0.078498 -0.076335 -0.12831 -0.14054 -0.10815 -0.21667 21.984 -0.05004 0.06307 -0.010736 0.18391 0.23253 0.070844 0.095474 0.35986 0.12209 0.44293 0.50918 0.20896 0.00068137 0.01319 0.00025867 0.0037367 1.8949 -0.10411 -0.10048 -0.14986 -0.11689 0.081722 -0.0005219 -0.12212 0.22897 0.0065738
3.0977 -0.10539 -0.10814 -0.16758 -0.13614 0 -0.12206 -0.084252 -0.13452 -0.10443 -0.13204 -0.14178 21.689 0.016194 0.060088 -0.014434 0.16641 0.21902 0.080243 0.092107 0.33493 0.15302 0.47822 0.43114 0.2071 0.00020309 0.011569 0.00070132 0.004037 1.834 -0.11049 -0.10459 -0.14356 -0.1368 0.044623 -0.0014724 -0.06655 0.19296 0.0056323
3.1016 -0.10972 -0.11448 -0.13829 -0.15756 0 -0.15061 -0.10429 -0.13776 -0.095267 -0.14298 -0.078952 21.365 0.10071 0.057114 -0.0085092 0.16397 0.20074 0.090942 0.09417 0.30352 0.18084 0.49421 0.34733 0.19376 -0.00013614 0.0097938 0.00087088 0.004142 1.7687 -0.1199 -0.10407 -0.13397 -0.14482 0.0043587 -0.0039277 -7.2675e-05 0.14179 -0.0040605
3.1055 -0.11173 -0.11521 -0.099152 -0.14296 0 -0.14808 -0.12225 -0.12915 -0.10485 -0.12989 -0.049064 21.012 0.18239 0.056562 0.0079201 0.1953 0.1781 0.098752 0.094992 0.26755 0.19398 0.4719 0.27439 0.16836 -9.907e-05 0.0081612 0.0004364 0.0039608 1.6609 -0.12382 -0.097953 -0.11787 -0.13207 -0.023952 -0.0045595 0.056261 0.076222 -0.019746
3.1094 -0.11089 -0.111 -0.089997 -0.10845 0 -0.12007 -0.12637 -0.10614 -0.10916 -0.098297 -0.051096 20.647 0.23931 0.057882 0.025862 0.24663 0.15229 0.09946 0.089559 0.23058 0.19038 0.41679 0.21784 0.1375 0.00048018 0.0070652 -0.00023976 0.0037462 1.4971 -0.11719 -0.090686 -0.095065 -0.10205 -0.035977 -0.0012734 0.088356 0.010376 -0.035948
3.1133 -0.10893 -0.10613 -0.10662 -0.080346 0 -0.088632 -0.11726 -0.075198 -0.091244 -0.066965 -0.064474 20.282 0.26104 0.058945 0.040231 0.30573 0.12645 0.090684 0.07712 0.19753 0.16934 0.33251 0.17419 0.10383 0.0014632 0.0066283 -0.00047161 0.0038227 1.3107 -0.10337 -0.08767 -0.069885 -0.069674 -0.031755 0.0041796 0.090831 -0.046511 -0.050819
3.1172 -0.10871 -0.10506 -0.1161 -0.076677 0 -0.076336 -0.10601 -0.049341 -0.057228 -0.055512 -0.063644 19.911 0.24044 0.058345 0.046433 0.3589 0.10419 0.070965 0.058154 0.17199 0.1316 0.22542 0.13828 0.07002 0.0023417 0.0064321 2.3326e-05 0.004162 1.1648 -0.09205 -0.090362 -0.049786 -0.052605 -0.013118 0.0075781 0.061276 -0.085427 -0.062847
3.1211 -0.11166 -0.10881 -0.10172 -0.096864 0 -0.090989 -0.10311 -0.041199 -0.030615 -0.071551 -0.035765 19.513 0.16882 0.056271 0.037551 0.37912 0.087586 0.039063 0.036156 0.1542 0.079836 0.11011 0.10935 0.040348 0.0025626 0.0057861 0.0008418 0.0043407 1.1088 -0.091522 -0.096023 -0.040973 -0.060176 0.014304 0.0063224 -0.00077862 -0.089553 -0.070082
3.125 -0.11615 -0.11428 -0.0825 -0.1245 0 -0.12107 -0.10937 -0.054796 -0.030541 -0.10588 0.0094889 19.081 0.070716 0.053641 0.016274 0.35068 0.077158 0.0038541 0.020471 0.14228 0.028387 0.018224 0.092074 0.018966 0.0020346 0.0043972 0.0013447 0.0039933 1.144 -0.10218 -0.10149 -0.044072 -0.086926 0.036512 0.0020588 -0.072144 -0.056802 -0.072491
3.1289 -0.11856 -0.11718 -0.086456 -0.13952 0 -0.14443 -0.11689 -0.081516 -0.054659 -0.13848 0.044659 18.623 -0.025525 0.051028 -0.0087679 0.28679 0.073235 -0.025678 0.014972 0.13583 -0.012492 -0.035424 0.093767 0.0065353 0.0012894 0.0028017 0.0013116 0.0032696 1.2274 -0.11639 -0.10607 -0.053714 -0.11568 0.047999 -0.0009133 -0.13359 -0.0012621 -0.071139
3.1328 -0.11649 -0.11568 -0.11269 -0.1314 0 -0.14382 -0.1175 -0.10464 -0.082446 -0.15109 0.041756 18.155 -0.102 0.048551 -0.031429 0.20003 0.076551 -0.043671 0.021277 0.13818 -0.036491 -0.042414 0.12078 0.003789 0.0010274 0.0020696 0.0010793 0.0027569 1.3108 -0.12459 -0.11037 -0.062986 -0.12873 0.047077 0.00014384 -0.17407 0.066498 -0.066404
3.1367 -0.11116 -0.11166 -0.12972 -0.10541 0 -0.1187 -0.10997 -0.11111 -0.095055 -0.13842 -0.0085345 17.684 -0.14151 0.04637 -0.045119 0.10726 0.087212 -0.04471 0.039819 0.15458 -0.038278 0.0023939 0.17492 0.011041 0.0014283 0.0029823 0.0010666 0.002909 1.3798 -0.12245 -0.11355 -0.069251 -0.11979 0.03384 0.0038737 -0.18418 0.13381 -0.058725
3.1406 -0.10677 -0.10866 -0.11332 -0.079024 0 -0.085636 -0.10005 -0.10207 -0.092471 -0.11094 -0.088876 17.198 -0.11384 0.044767 -0.037171 0.051909 0.10353 -0.019927 0.068769 0.18713 -0.0088209 0.10294 0.25039 0.029658 0.001934 0.0053981 0.0012761 0.0035884 1.4624 -0.11388 -0.1135 -0.076275 -0.098427 0.014099 0.0064696 -0.15108 0.17212 -0.048294
3.1445 -0.10705 -0.10881 -0.079086 -0.07062 0 -0.067222 -0.095044 -0.092883 -0.092128 -0.087792 -0.16511 16.687 -0.048224 0.0437 -0.015103 0.044842 0.12239 0.016286 0.098064 0.23086 0.034779 0.21596 0.33302 0.052588 0.0017903 0.0083463 0.0013482 0.0042119 1.6015 -0.10798 -0.11028 -0.090659 -0.083414 1.1926e-06 0.0056028 -0.10035 0.17912 -0.03708
3.1484 -0.11217 -0.11156 -0.069258 -0.087676 0 -0.076989 -0.098609 -0.10074 -0.11114 -0.084431 -0.20795 16.153 0.037535 0.042698 0.015044 0.083492 0.14089 0.055631 0.12422 0.27457 0.083745 0.32134 0.40461 0.076639 0.00082752 0.010721 0.0010523 0.0043245 1.8134 -0.11244 -0.10826 -0.11558 -0.089225 -0.0044773 0.0024578 -0.045114 0.15858 -0.0259
3.1523 -0.11868 -0.115 -0.10609 -0.12169 0 -0.11013 -0.10927 -0.12958 -0.14916 -0.10287 -0.2113 15.61 0.12544 0.041547 0.046778 0.16051 0.15738 0.090207 0.14472 0.30681 0.12969 0.40161 0.45199 0.098826 -0.00032652 0.011967 0.00059191 0.0039821 2.0647 -0.1277 -0.11281 -0.14709 -0.1152 0.0028522 -7.162e-05 0.0026385 0.11681 -0.015509
3.1563 -0.1225 -0.11786 -0.16344 -0.15334 0 -0.14618 -0.12204 -0.16535 -0.18743 -0.13099 -0.19373 15.066 0.18783 0.040928 0.069306 0.25871 0.1712 0.1082 0.15716 0.32269 0.16029 0.43296 0.47469 0.11482 -0.0008409 0.012249 0.00034598 0.0035793 2.2832 -0.1459 -0.12388 -0.17567 -0.14541 0.022749 -0.00075083 0.026265 0.066611 -0.0070098
3.1602 -0.12225 -0.12017 -0.1899 -0.16458 0 -0.16223 -0.13114 -0.18654 -0.20407 -0.15129 -0.18232 14.513 0.20032 0.041951 0.072027 0.33739 0.18201 0.10278 0.16306 0.32638 0.16654 0.40988 0.48396 0.1216 -0.00046721 0.012132 0.00037451 0.0033951 2.3959 -0.15577 -0.13403 -0.19171 -0.16 0.045977 -0.0010788 0.018029 0.032429 -0.0012678
3.1641 -0.12 -0.12223 -0.16035 -0.1499 0 -0.14822 -0.13263 -0.18124 -0.19159 -0.15282 -0.1915 13.933 0.17461 0.044801 0.059207 0.3804 0.19002 0.082865 0.16558 0.32705 0.15521 0.35743 0.49222 0.12176 0.00029769 0.012125 0.00032015 0.0033898 2.3704 -0.15074 -0.13438 -0.19072 -0.14997 0.063666 -0.0029657 -0.008905 0.020934 0.0021727
3.168 -0.11899 -0.12357 -0.10144 -0.11931 0 -0.11418 -0.12674 -0.15618 -0.16207 -0.13818 -0.21308 13.32 0.1208 0.048055 0.035083 0.38358 0.19643 0.054923 0.16533 0.33115 0.13124 0.2908 0.50125 0.11713 0.00080182 0.012428 -0.00013086 0.0034151 2.2363 -0.13424 -0.12357 -0.17543 -0.12429 0.071844 -0.0058593 -0.045696 0.032685 0.0034739
3.1719 -0.12058 -0.12316 -0.064963 -0.091669 0 -0.084053 -0.11832 -0.13026 -0.13655 -0.12059 -0.22435 12.685 0.052305 0.049736 0.0054448 0.34765 0.2026 0.026524 0.16252 0.33713 0.10083 0.22646 0.50009 0.10998 0.0008986 0.012925 -0.00076132 0.0034858 2.0675 -0.11763 -0.11036 -0.15403 -0.10329 0.067739 -0.0068487 -0.082332 0.065241 0.0028886
3.1758 -0.1232 -0.12069 -0.078137 -0.082864 0 -0.079305 -0.11407 -0.11894 -0.1287 -0.11344 -0.207 12.044 -0.0016729 0.049199 -0.016066 0.28515 0.20777 0.012699 0.1546 0.33696 0.07659 0.19328 0.47528 0.1049 0.00096039 0.013287 -0.00093068 0.0037353 1.9375 -0.11132 -0.10601 -0.13577 -0.10277 0.050413 -0.0038767 -0.10016 0.1077 0.00065021
3.1797 -0.12404 -0.11714 -0.12182 -0.096452 0 -0.10343 -0.11751 -0.12313 -0.13572 -0.12013 -0.16174 11.403 -0.024659 0.04783 -0.021862 0.23156 0.20804 0.015893 0.14123 0.32315 0.065274 0.19205 0.42448 0.10439 0.001297 0.013112 -0.00023966 0.0041354 1.872 -0.11633 -0.11357 -0.12602 -0.12111 0.031696 0.0014837 -0.097074 0.14065 -0.0019148
3.1836 -0.12162 -0.11402 -0.1548 -0.12212 0 -0.13861 -0.12562 -0.13101 -0.14273 -0.13184 -0.10797 10.751 -0.01832 0.047697 -0.012675 0.19965 0.19882 0.031959 0.1236 0.2956 0.065941 0.21342 0.36049 0.10796 0.0017142 0.012105 0.00095603 0.0044014 1.8367 -0.12377 -0.1247 -0.12315 -0.14021 0.017962 0.0050073 -0.078225 0.15861 -0.0040288
3.1875 -0.11687 -0.11194 -0.15396 -0.14249 0 -0.15808 -0.13077 -0.12945 -0.13584 -0.13467 -0.069466 10.07 0.012818 0.04957 0.0093363 0.19605 0.1794 0.056174 0.10333 0.26244 0.076441 0.24778 0.30191 0.11461 0.0017554 0.010283 0.00179 0.0042746 1.7686 -0.1233 -0.1276 -0.11977 -0.14006 0.013464 0.0038442 -0.04916 0.15947 -0.0050316
3.1914 -0.11196 -0.11019 -0.12914 -0.14398 0 -0.14591 -0.12679 -0.11454 -0.11319 -0.12087 -0.05749 9.3514 0.058543 0.052393 0.039246 0.22427 0.15535 0.080506 0.08358 0.2344 0.092055 0.27987 0.25892 0.12215 0.0013274 0.0080601 0.0016965 0.0038703 1.6298 -0.11277 -0.11826 -0.10825 -0.11534 0.022499 -0.00054453 -0.018941 0.14361 -0.0039924
3.1953 -0.10819 -0.10762 -0.10404 -0.12522 0 -0.10933 -0.11414 -0.093201 -0.085727 -0.095424 -0.063864 8.6023 0.093024 0.05461 0.063715 0.26779 0.13537 0.091063 0.070959 0.2177 0.10117 0.28616 0.22764 0.12527 0.00091514 0.0061001 0.00096646 0.0036335 1.4407 -0.099936 -0.104 -0.087249 -0.08025 0.042739 -0.0037215 -0.0027648 0.1229 -9.4801e-05
3.1992 -0.10497 -0.10383 -0.090821 -0.097646 0 -0.073544 -0.099409 -0.076545 -0.067769 -0.072824 -0.068791 7.8367 0.10555 0.055658 0.076353 0.30287 0.12494 0.087172 0.065848 0.21117 0.099496 0.26791 0.19769 0.12238 0.0010515 0.0049554 0.0004593 0.0038835 1.2637 -0.094285 -0.096031 -0.063751 -0.057247 0.06382 -0.0026159 -0.0017942 0.10894 0.0052758
3.2031 -0.10065 -0.099302 -0.085664 -0.077641 0 -0.062182 -0.089773 -0.071268 -0.065177 -0.066348 -0.057275 7.0654 0.094622 0.055957 0.075592 0.31968 0.12249 0.070645 0.066909 0.20923 0.086583 0.22968 0.1648 0.11327 0.0016146 0.0047316 0.00074994 0.004436 1.1535 -0.097318 -0.098818 -0.048178 -0.05928 0.080549 0.0015419 -0.014477 0.10523 0.010935
3.207 -0.094294 -0.094459 -0.082778 -0.074978 0 -0.078868 -0.087534 -0.075482 -0.070991 -0.07786 -0.031581 6.2918 0.061881 0.055774 0.061445 0.31115 0.12184 0.04482 0.071784 0.20703 0.063472 0.17856 0.13631 0.098415 0.0018196 0.0050318 0.0015684 0.0047466 1.1159 -0.10103 -0.10648 -0.046012 -0.080363 0.088436 0.0046175 -0.037702 0.11343 0.015496
3.2109 -0.086559 -0.088974 -0.083608 -0.08589 0 -0.10482 -0.089164 -0.080897 -0.07217 -0.096037 -0.010039 5.5136 0.016559 0.054718 0.03677 0.27185 0.11843 0.0181 0.073509 0.20311 0.035225 0.13153 0.12472 0.080021 0.0010369 0.005242 0.0020823 0.0044459 1.111 -0.096143 -0.10889 -0.053402 -0.10177 0.082045 0.0037165 -0.063724 0.13109 0.015592
3.2148 -0.079041 -0.082136 -0.089906 -0.096201 0 -0.11467 -0.088837 -0.079226 -0.061868 -0.10456 -0.012773 4.7259 -0.019905 0.052685 0.012927 0.22252 0.11308 0.0003932 0.065162 0.19837 0.013005 0.10524 0.13634 0.064 -0.00039892 0.0049675 0.0017168 0.0036943 1.0938 -0.081584 -0.10072 -0.061124 -0.10748 0.068328 -0.00021898 -0.082315 0.14518 0.0097
3.2188 -0.072844 -0.073857 -0.09394 -0.092589 0 -0.097184 -0.082704 -0.068544 -0.046491 -0.094074 -0.045322 3.9221 -0.04005 0.050857 -0.0050197 0.17791 0.10997 -0.0071881 0.047172 0.19401 0.00096406 0.1004 0.16584 0.053046 -0.0013295 0.0043084 0.00069379 0.0029946 1.0534 -0.065377 -0.084867 -0.06344 -0.09515 0.054438 -0.0037886 -0.091609 0.14967 -0.0012712
3.2227 -0.067736 -0.064988 -0.083433 -0.073193 0 -0.063467 -0.070714 -0.0553 -0.040787 -0.068803 -0.093246 3.0971 -0.040931 0.050987 -0.014524 0.14703 0.11143 -0.0052034 0.021617 0.19105 0.00093406 0.11516 0.20069 0.048693 -0.00083904 0.0037737 -0.000204 0.0027088 1.015 -0.056428 -0.068452 -0.063296 -0.074583 0.045173 -0.0046703 -0.091443 0.14176 -0.0162
3.2266 -0.062511 -0.056462 -0.057518 -0.048885 0 -0.036147 -0.055779 -0.049883 -0.054569 -0.042726 -0.13221 2.2532 -0.02198 0.053299 -0.01389 0.13856 0.11551 0.0040947 -0.0071378 0.19096 0.013615 0.14446 0.22996 0.052167 0.00079695 0.0038884 -0.00036108 0.0028207 1.0063 -0.055935 -0.056475 -0.068512 -0.057318 0.045723 -0.0034656 -0.083046 0.12004 -0.033202
3.2305 -0.055953 -0.048175 -0.032233 -0.034116 0 -0.029661 -0.041916 -0.058009 -0.082593 -0.028623 -0.14539 1.4008 0.007621 0.055508 -0.0048696 0.15669 0.11846 0.013102 -0.024835 0.1952 0.034089 0.17198 0.24915 0.062937 0.002278 0.0047694 0.00016937 0.0031398 1.0221 -0.057086 -0.049028 -0.082508 -0.047915 0.059781 -0.0021968 -0.071845 0.090441 -0.046896
3.2344 -0.047332 -0.038898 -0.024763 -0.03508 0 -0.039021 -0.032334 -0.074393 -0.10691 -0.028727 -0.13393 0.55254 0.03222 0.054699 0.0050871 0.18355 0.11894 0.016859 -0.025915 0.2026 0.051761 0.18646 0.25823 0.075222 0.0024507 0.0059871 0.00081564 0.0035987 1.0191 -0.052463 -0.043014 -0.098815 -0.043516 0.078168 -0.0015723 -0.063124 0.065346 -0.054656
3.2383 -0.03608 -0.027306 -0.03298 -0.04506 0 -0.046101 -0.027437 -0.08482 -0.11023 -0.034199 -0.11256 -0.28799 0.046423 0.050526 0.013334 0.2107 0.1188 0.014913 -0.010142 0.20742 0.062223 0.18549 0.25706 0.086357 0.0013478 0.0068259 0.0010608 0.004222 0.94349 -0.040614 -0.035084 -0.10513 -0.039166 0.095588 -0.00030405 -0.057811 0.049734 -0.055867
3.2422 -0.02131 -0.012914 -0.035707 -0.050254 0 -0.03639 -0.023349 -0.076347 -0.088947 -0.033134 -0.095409 -1.1294 0.046635 0.046171 0.017883 0.23054 0.11959 0.0077777 0.020368 0.20114 0.062103 0.16871 0.24351 0.093912 9.0161e-05 0.0067523 0.00085969 0.0048228 0.76419 -0.025138 -0.022977 -0.093282 -0.031952 0.1071 0.0028156 -0.056078 0.047115 -0.050656
3.2461 -0.0020476 0.004116 -0.01592 -0.040295 0 -0.010421 -0.012809 -0.047566 -0.054782 -0.019815 -0.08509 -1.9829 0.030379 0.045501 0.017145 0.23287 0.11873 -0.0017885 0.05733 0.1777 0.047497 0.13874 0.21504 0.094144 -0.00020928 0.0057291 0.00055413 0.0048988 0.4865 -0.0086287 -0.0054476 -0.065768 -0.020654 0.10536 0.0066591 -0.05654 0.060545 -0.040371
3.25 0.021772 0.023868 0.019545 -0.014448 0 0.019751 0.010593 -0.0095901 -0.024085 0.0025564 -0.073653 -2.8488 0.0067786 0.048932 0.013901 0.21835 0.10993 -0.0088098 0.07996 0.13738 0.023714 0.10684 0.17065 0.086351 0.00056191 0.0041329 0.00045609 0.004001 0.13877 0.010709 0.017621 -0.032792 -0.0036907 0.091771 0.0082064 -0.0557 0.080908 -0.030825
3.2539 0.048456 0.046808 0.048244 0.020547 0 0.044038 0.047058 0.023672 -0.0044963 0.027147 -0.052434 -3.713 -0.016919 0.052296 0.010777 0.19383 0.087554 -0.013131 0.078999 0.085529 -0.0026888 0.077089 0.11013 0.072259 0.0015462 0.0023741 0.00054186 0.0022449 -0.25038 0.035853 0.04469 -0.0031706 0.020635 0.073335 0.0055372 -0.053016 0.099288 -0.025155
3.2578 0.074876 0.072554 0.059932 0.057245 0 0.063867 0.088591 0.047187 0.0098578 0.050887 -0.019981 -4.5592 -0.037681 0.049987 0.0089353 0.16284 0.050479 -0.016051 0.049992 0.026799 -0.028203 0.049281 0.032122 0.052502 0.001818 0.00057495 0.00052936 0.00035481 -0.66509 0.065565 0.072795 0.022284 0.051779 0.054719 0.00024933 -0.049038 0.11066 -0.024711
3.2617 0.097902 0.098499 0.070301 0.092023 0 0.088677 0.12304 0.067441 0.031661 0.076439 0.019086 -5.3836 -0.053498 0.039263 0.0091893 0.12895 0.0018733 -0.019833 -0.0090111 -0.0391 -0.049655 0.021399 -0.065974 0.027831 0.0011944 -0.0014101 0.00021662 -0.00092015 -1.0988 0.093805 0.098832 0.04942 0.086043 0.040876 -0.0034684 -0.04495 0.11067 -0.030169
3.2656 0.11586 0.12018 0.10161 0.12423 0 0.12348 0.14173 0.093855 0.069073 0.10684 0.061427 -6.1972 -0.065838 0.021458 0.011071 0.094104 -0.054066 -0.032078 -0.095426 -0.11569 -0.064074 -0.019096 -0.18506 -0.0022825 0.00021859 -0.0036937 -0.00027113 -0.001472 -1.5422 0.115 0.12057 0.083965 0.11876 0.03927 -0.0024999 -0.045225 0.094071 -0.04041
3.2695 0.12876 0.13376 0.15112 0.15263 0 0.16021 0.14482 0.128 0.11937 0.13859 0.10968 -7.0118 -0.080652 -0.00049008 0.012006 0.057404 -0.11427 -0.052814 -0.18325 -0.2034 -0.076392 -0.076523 -0.32092 -0.035504 -0.00050694 -0.0061128 -0.00056695 -0.0018831 -1.9748 0.129 0.13621 0.12623 0.14683 0.043955 0.0022687 -0.050473 0.070942 -0.049732
3.2734 0.13732 0.13866 0.18606 0.17382 0 0.18187 0.14016 0.16162 0.17162 0.16114 0.16929 -7.825 -0.099515 -0.024703 0.011168 0.018234 -0.17571 -0.079984 -0.26229 -0.29522 -0.089112 -0.15052 -0.46345 -0.070964 -0.0008664 -0.0083087 -0.0004029 -0.002782 -2.3669 0.13988 0.14362 0.17137 0.16834 0.050577 0.0066114 -0.059733 0.046077 -0.056033
3.2773 0.14179 0.13776 0.17606 0.18422 0 0.17628 0.13694 0.185 0.21457 0.16483 0.24077 -8.6201 -0.1228 -0.050008 0.0082007 -0.023193 -0.23335 -0.11054 -0.32468 -0.37903 -0.10417 -0.23835 -0.59912 -0.10751 -0.0011642 -0.010044 0.00010922 -0.0041693 -2.6886 0.15015 0.14116 0.21326 0.18032 0.055012 0.0066203 -0.071385 0.023766 -0.057922
3.2813 0.14182 0.13496 0.12926 0.18315 0 0.14731 0.13934 0.19635 0.24305 0.15072 0.3148 -9.3809 -0.14873 -0.073565 0.0034067 -0.064839 -0.28074 -0.13792 -0.36191 -0.44496 -0.12337 -0.33215 -0.71406 -0.14286 -0.0016716 -0.011407 0.00052857 -0.0054165 -2.9201 0.15754 0.13037 0.24719 0.17938 0.051285 0.0019589 -0.08171 0.0095738 -0.054387
3.2852 0.13753 0.13207 0.089664 0.17373 0 0.1137 0.14485 0.20215 0.2584 0.13241 0.37469 -10.106 -0.16886 -0.090518 -0.0001879 -0.09845 -0.3137 -0.1523 -0.37973 -0.49057 -0.1435 -0.4104 -0.79591 -0.17202 -0.0023484 -0.012669 0.00044994 -0.005923 -3.0531 0.15823 0.1174 0.26965 0.16658 0.038449 -0.004163 -0.084531 0.0052679 -0.04861
3.2891 0.13052 0.1282 0.094312 0.16055 0 0.09602 0.14746 0.2083 0.26425 0.12664 0.40398 -10.808 -0.17849 -0.097469 -0.00052214 -0.1192 -0.33298 -0.1536 -0.39179 -0.51897 -0.15925 -0.4626 -0.83453 -0.19255 -0.0029725 -0.01392 -0.00012826 -0.0057217 -3.0841 0.1525 0.1104 0.27713 0.15115 0.023512 -0.0079834 -0.079299 0.0065258 -0.044186
3.293 0.12368 0.12199 0.13453 0.14668 0 0.10215 0.14251 0.2122 0.26162 0.13952 0.39401 -11.499 -0.17553 -0.096415 0.003291 -0.12427 -0.34227 -0.14308 -0.40398 -0.53172 -0.167 -0.48335 -0.8236 -0.20248 -0.0034002 -0.014852 -0.00077615 -0.0054017 -3.006 0.14553 0.11391 0.26677 0.14588 0.011699 -0.0082136 -0.066536 0.010859 -0.042602
3.2969 0.1198 0.11438 0.16461 0.13239 0 0.12243 0.12971 0.20454 0.24726 0.16079 0.34753 -12.181 -0.15906 -0.093968 0.011697 -0.11184 -0.34267 -0.12343 -0.42099 -0.52396 -0.16337 -0.46962 -0.76325 -0.20026 -0.0036093 -0.014924 -0.0009999 -0.0054588 -2.8104 0.14188 0.12504 0.23867 0.15545 0.0085252 -0.0064698 -0.047677 0.015622 -0.044838
3.3008 0.11998 0.10895 0.15063 0.11671 0 0.13771 0.11319 0.17927 0.21674 0.17178 0.27732 -12.842 -0.13012 -0.095226 0.024087 -0.080003 -0.32957 -0.10208 -0.442 -0.48718 -0.14236 -0.41814 -0.6614 -0.18195 -0.0035477 -0.013775 -0.00068693 -0.0057815 -2.5029 0.14032 0.13546 0.1973 0.1687 0.024213 -0.0051563 -0.02759 0.017103 -0.05025
3.3047 0.12324 0.1093 0.10732 0.10024 0 0.13415 0.099341 0.14133 0.16997 0.16103 0.20025 -13.477 -0.10057 -0.098069 0.035726 -0.041642 -0.29609 -0.087126 -0.45299 -0.41779 -0.11193 -0.3532 -0.53193 -0.15452 -0.0031008 -0.011534 -0.0002084 -0.0057993 -2.1215 0.13545 0.13774 0.1503 0.16557 0.052236 -0.005131 -0.012888 0.015758 -0.053916
3.3086 0.12752 0.1159 0.082617 0.087015 0 0.1136 0.093663 0.10429 0.11481 0.13403 0.12915 -14.085 -0.076126 -0.094424 0.044124 -0.0031013 -0.24115 -0.07931 -0.44434 -0.32406 -0.078203 -0.28668 -0.39008 -0.12228 -0.0023103 -0.0087744 -6.4137e-05 -0.0050999 -1.7357 0.12494 0.13072 0.1056 0.13524 0.084798 -0.0053268 -0.0055563 0.013192 -0.053547
3.3125 0.13099 0.1254 0.10603 0.083527 0 0.092329 0.097999 0.080496 0.0648 0.10832 0.066801 -14.674 -0.060711 -0.078367 0.047531 0.031317 -0.17436 -0.077869 -0.40907 -0.22464 -0.046387 -0.22687 -0.24887 -0.088819 -0.001567 -0.006177 -0.00040404 -0.0038557 -1.4191 0.11372 0.11967 0.068984 0.089129 0.11463 -0.0043435 -0.0065215 0.010923 -0.047932
3.3164 0.13283 0.13313 0.15672 0.09479 0 0.088913 0.10931 0.072915 0.031386 0.098573 0.0075157 -15.249 -0.058465 -0.05336 0.043971 0.057366 -0.1122 -0.07973 -0.33861 -0.13914 -0.023539 -0.18249 -0.11883 -0.058801 -0.0014176 -0.0041638 -0.00090128 -0.0026471 -1.2119 0.1096 0.11168 0.043237 0.054141 0.13072 -0.0021393 -0.016097 0.011273 -0.03641
3.3203 0.13318 0.13651 0.18578 0.11956 0 0.10998 0.12127 0.075482 0.016179 0.10501 -0.053313 -15.808 -0.06878 -0.030841 0.034103 0.075319 -0.067659 -0.076185 -0.23841 -0.07802 -0.016315 -0.15566 -0.010335 -0.038005 -0.0020505 -0.0027449 -0.0011094 -0.0019208 -1.1025 0.1145 0.11087 0.02801 0.050282 0.12053 -8.9427e-05 -0.030365 0.016986 -0.023498
3.3242 0.13271 0.13644 0.16808 0.14838 0 0.14433 0.12831 0.07944 0.010361 0.11529 -0.10895 -16.348 -0.083575 -0.020685 0.022884 0.091062 -0.042212 -0.064933 -0.13489 -0.039623 -0.019141 -0.13574 0.065261 -0.025298 -0.0029795 -0.0016362 -0.00093433 -0.0016554 -1.0478 0.12141 0.11675 0.020286 0.073222 0.092018 0.00050108 -0.043949 0.026805 -0.015157
3.3281 0.13221 0.13577 0.12731 0.16732 0 0.17025 0.12957 0.079046 0.0030397 0.11718 -0.14103 -16.869 -0.099054 -0.022552 0.013244 0.10671 -0.027526 -0.047024 -0.043847 -0.016591 -0.027964 -0.11755 0.097833 -0.019805 -0.0033546 -0.00055797 -0.00072029 -0.0015222 -1.0148 0.12105 0.12583 0.01614 0.099166 0.051866 -0.00022359 -0.054691 0.039745 -0.014245
3.332 0.13221 0.13634 0.10811 0.1662 0 0.17128 0.12939 0.0731 -0.0078742 0.1095 -0.13228 -17.374 -0.11172 -0.026777 0.00807 0.12368 -0.015689 -0.024897 0.019427 -0.0059725 -0.03809 -0.096416 0.08268 -0.020149 -0.002706 0.00046036 -0.00085055 -0.0013 -1.0095 0.11155 0.13405 0.013994 0.10778 0.0083848 -0.00086483 -0.060915 0.054497 -0.022771
3.3359 0.13247 0.1374 0.12726 0.14594 0 0.14859 0.13323 0.064298 -0.012185 0.10141 -0.082207 -17.863 -0.11694 -0.024203 0.012745 0.14026 -0.0086632 -0.0071411 0.026933 -0.01425 -0.040511 -0.068068 0.022908 -0.023955 -0.0014234 0.00097134 -0.0012935 -0.0010923 -1.0675 0.1006 0.13842 0.017157 0.10059 -0.020059 -0.00033305 -0.06078 0.068102 -0.041885
3.3398 0.13174 0.13654 0.15742 0.11871 0 0.12027 0.14189 0.059068 0.0046001 0.10182 -0.010294 -18.335 -0.11593 -0.015415 0.026613 0.1492 -0.018016 -0.0027609 -0.014282 -0.052527 -0.031771 -0.039498 -0.072146 -0.027296 -0.00046107 0.00032825 -0.0016003 -0.001174 -1.2185 0.097596 0.13782 0.032454 0.096818 -0.021754 0.00085075 -0.056678 0.07708 -0.061967
3.3438 0.12831 0.13196 0.1596 0.099752 0 0.10732 0.14922 0.066675 0.048302 0.11035 0.058659 -18.79 -0.11099 -0.010349 0.046552 0.14612 -0.054597 -0.012116 -0.086817 -0.12546 -0.015039 -0.019054 -0.19092 -0.029311 -0.00051263 -0.0018387 -0.001378 -0.0016949 -1.4582 0.10417 0.13307 0.064584 0.11139 0.0014395 0.00090951 -0.050188 0.080058 -0.075574
3.3477 0.1215 0.12415 0.12671 0.096925 0 0.11731 0.14631 0.094509 0.10974 0.11884 0.11467 -19.226 -0.10348 -0.018749 0.069806 0.12832 -0.11716 -0.033667 -0.17717 -0.22322 0.0060677 -0.013732 -0.32254 -0.029997 -0.0014316 -0.005212 -0.00073375 -0.0025564 -1.7519 0.11329 0.12619 0.11057 0.13847 0.046255 -0.0014388 -0.041994 0.076011 -0.077442
3.3516 0.11281 0.11562 0.089972 0.10627 0 0.13893 0.12973 0.14076 0.17068 0.12117 0.16882 -19.649 -0.09476 -0.040792 0.092524 0.093373 -0.19018 -0.063458 -0.26798 -0.32404 0.025804 -0.032404 -0.45673 -0.030019 -0.0024352 -0.0088192 -0.00019584 -0.0035345 -2.0606 0.11739 0.11897 0.15984 0.15745 0.10632 -0.00552 -0.032492 0.063854 -0.061755
3.3555 0.10544 0.10914 0.082985 0.11712 0 0.15181 0.10711 0.19122 0.21638 0.12086 0.23849 -20.056 -0.085325 -0.066659 0.10616 0.044093 -0.25326 -0.087014 -0.32968 -0.40598 0.030863 -0.087323 -0.58203 -0.032672 -0.0028518 -0.011586 -0.00018248 -0.0044589 -2.3601 0.11605 0.11227 0.20061 0.15464 0.16249 -0.0090017 -0.021304 0.043153 -0.024361
3.3594 0.10204 0.1059 0.10489 0.12183 0 0.14342 0.094195 0.22587 0.24308 0.12825 0.32515 -20.443 -0.074852 -0.084924 0.1089 -0.0051287 -0.29404 -0.095366 -0.36079 -0.45891 0.019585 -0.16363 -0.68526 -0.039789 -0.0026611 -0.013026 -0.00058903 -0.0052592 -2.635 0.11501 0.10703 0.2272 0.1378 0.20095 -0.0097544 -0.0094596 0.01956 0.020747
3.3633 0.10252 0.10499 0.12352 0.12119 0 0.11855 0.10375 0.23225 0.25502 0.14982 0.40626 -20.807 -0.063162 -0.091428 0.1003 -0.04698 -0.31397 -0.086248 -0.36361 -0.48666 -0.0073592 -0.25222 -0.75347 -0.052122 -0.0023448 -0.013483 -0.00094431 -0.0058901 -2.857 0.11811 0.1059 0.24115 0.12811 0.21689 -0.0075857 0.0015886 -0.003681 0.065129
3.3672 0.10408 0.10438 0.11339 0.1212 0 0.09395 0.13422 0.21445 0.25602 0.18003 0.4498 -21.147 -0.050332 -0.090737 0.080902 -0.074989 -0.32248 -0.059583 -0.34254 -0.49809 -0.047709 -0.34275 -0.77727 -0.069913 -0.0022921 -0.013696 -0.00095841 -0.0062788 -2.9767 0.12195 0.11236 0.24567 0.13826 0.20772 -0.0042791 0.010004 -0.023198 0.10027
3.3711 0.10363 0.10259 0.084917 0.12501 0 0.083422 0.16775 0.18897 0.24538 0.2033 0.4378 -21.469 -0.037343 -0.08999 0.052586 -0.07914 -0.32569 -0.019085 -0.30548 -0.49546 -0.095416 -0.41518 -0.75311 -0.092871 -0.0024232 -0.014057 -0.00084336 -0.0063718 -2.9418 0.11944 0.12694 0.23965 0.15915 0.17146 -0.0019807 0.010863 -0.032364 0.11087
3.375 0.10071 0.099811 0.072202 0.12854 0 0.086974 0.18101 0.17044 0.22174 0.20441 0.37766 -21.778 -0.027253 -0.091883 0.024481 -0.061989 -0.32025 0.018346 -0.26661 -0.4712 -0.13597 -0.45071 -0.68364 -0.11605 -0.0023911 -0.014235 -0.0010345 -0.0062019 -2.7306 0.10809 0.14383 0.2183 0.16837 0.12245 -0.0014741 -4.4195e-05 -0.027224 0.091857
3.3789 0.097931 0.097718 0.093804 0.124 0 0.093149 0.16212 0.16006 0.18878 0.17836 0.29257 -22.072 -0.021761 -0.093144 0.0026854 -0.032306 -0.29738 0.043373 -0.22892 -0.41602 -0.1624 -0.44868 -0.57676 -0.13512 -0.002068 -0.013491 -0.0016168 -0.0058658 -2.3718 0.093502 0.15307 0.18001 0.15132 0.072425 -0.0018636 -0.021634 -0.0095448 0.051331
3.3828 0.098533 0.098014 0.13049 0.10785 0 0.091334 0.12047 0.1471 0.15484 0.13283 0.20275 -22.351 -0.021969 -0.088736 -0.0090848 0.004875 -0.2527 0.051475 -0.1915 -0.33076 -0.17074 -0.40909 -0.44436 -0.14677 -0.0017418 -0.011394 -0.0021164 -0.0054206 -1.9358 0.084317 0.14811 0.13167 0.1139 0.027719 -0.0017494 -0.052447 0.019387 -0.0044491
3.3867 0.10314 0.10078 0.14465 0.085627 0 0.082092 0.080796 0.12138 0.12589 0.083134 0.11569 -22.616 -0.028677 -0.076824 -0.0077156 0.04421 -0.19231 0.039911 -0.15168 -0.23032 -0.15826 -0.33453 -0.30108 -0.1477 -0.0018082 -0.0082533 -0.0019408 -0.004826 -1.5041 0.084246 0.13231 0.085788 0.076017 -0.0061594 -0.00061735 -0.089923 0.057428 -0.067364
3.3906 0.10889 0.10399 0.12024 0.068901 0 0.076074 0.065147 0.084294 0.099724 0.044716 0.031663 -22.873 -0.043238 -0.06003 0.011721 0.078888 -0.12954 0.0089155 -0.1 -0.13569 -0.12071 -0.23155 -0.16215 -0.12941 -0.002314 -0.0049136 -0.0010354 -0.0040232 -1.1374 0.089776 0.11696 0.051248 0.054429 -0.021442 0.00083799 -0.12492 0.099214 -0.11844
3.3945 0.11172 0.10468 0.080319 0.066986 0 0.083053 0.076804 0.047911 0.068496 0.02735 -0.045338 -23.127 -0.061253 -0.042875 0.038941 0.10934 -0.075905 -0.024533 -0.03937 -0.061176 -0.073001 -0.12711 -0.040716 -0.097685 -0.0028614 -0.0021553 -4.9714e-05 -0.0030864 -0.86003 0.094961 0.11142 0.026966 0.051676 -0.026018 0.0015489 -0.14878 0.1365 -0.1496
3.3984 0.10975 0.10119 0.064041 0.080029 0 0.10154 0.099325 0.024018 0.028203 0.032153 -0.10437 -23.373 -0.081403 -0.028673 0.069002 0.13653 -0.034658 -0.05399 0.024584 -0.008204 -0.020995 -0.031653 0.054226 -0.055259 -0.0029721 -0.00025374 0.00021254 -0.0022742 -0.6655 0.09702 0.11455 0.0053845 0.058985 -0.02291 0.0010798 -0.15788 0.16566 -0.15908
3.4023 0.1046 0.094618 0.0875 0.098608 0 0.11857 0.11117 0.014541 -0.014269 0.051351 -0.13459 -23.597 -0.10263 -0.018445 0.097135 0.16109 -0.0024351 -0.074443 0.084687 0.029418 0.029777 0.046026 0.11789 -0.0055355 -0.0025175 0.00096893 -0.00045749 -0.0018844 -0.53567 0.096649 0.11636 -0.017462 0.066276 -0.014988 -0.0001347 -0.14999 0.1837 -0.14701
3.4063 0.09981 0.088354 0.12844 0.10978 0 0.11973 0.10314 0.012455 -0.043725 0.071681 -0.13365 -23.788 -0.12421 -0.011704 0.11636 0.18268 0.023672 -0.080677 0.12549 0.054879 0.071783 0.094031 0.14794 0.04583 -0.0017797 0.0017642 -0.0014619 -0.002003 -0.46191 0.094342 0.10885 -0.0357 0.068431 -0.0053207 -0.0013309 -0.12263 0.18581 -0.11494
3.4102 0.097976 0.085851 0.14863 0.10531 0 0.10106 0.083962 0.011207 -0.046829 0.08172 -0.10892 -23.95 -0.14632 -0.0074626 0.12233 0.19664 0.040802 -0.075933 0.12745 0.062915 0.09907 0.11056 0.14272 0.088516 -0.0011336 0.0021569 -0.001933 -0.0023725 -0.4552 0.088904 0.095016 -0.038004 0.064924 0.0035526 -0.0020266 -0.08311 0.17127 -0.074949
3.4141 0.099339 0.088285 0.12996 0.087069 0 0.07275 0.070304 0.012333 -0.021015 0.079716 -0.07173 -24.102 -0.16893 -0.0046967 0.11896 0.19894 0.041674 -0.067503 0.09252 0.044289 0.11348 0.10706 0.1015 0.11842 -0.00072561 0.0019613 -0.0015008 -0.0025351 -0.53827 0.080783 0.086488 -0.01847 0.058037 0.011486 -0.0021403 -0.041553 0.14528 -0.036887
3.418 0.10252 0.09385 0.089554 0.066371 0 0.052319 0.071723 0.023505 0.024601 0.075518 -0.03119 -24.26 -0.19149 -0.0027929 0.10898 0.18612 0.020809 -0.058371 0.02302 -0.0047802 0.11564 0.08908 0.026352 0.13312 -0.00047019 0.0010117 -0.00057308 -0.0021822 -0.72474 0.075479 0.091996 0.017058 0.053465 0.01857 -0.0017116 -0.0030003 0.11028 -0.0048982
3.4219 0.10604 0.099186 0.06228 0.057577 0 0.052524 0.084141 0.049409 0.075379 0.0831 0.0083835 -24.424 -0.21313 -0.0023613 0.09573 0.15524 -0.020371 -0.0509 -0.075872 -0.077429 0.10672 0.06251 -0.076351 0.13113 -0.00028725 -0.00064171 8.7477e-05 -0.0014434 -1.0014 0.080838 0.10862 0.055678 0.060039 0.025005 -0.0006864 0.028075 0.069084 0.017969
3.4258 0.10883 0.10175 0.069937 0.069126 0 0.072928 0.096322 0.085026 0.1186 0.10812 0.048007 -24.576 -0.22981 -0.0055887 0.085443 0.1005 -0.073795 -0.04477 -0.1905 -0.15956 0.087369 0.034312 -0.19673 0.1094 -0.00025111 -0.0027252 4.4695e-05 -0.00086305 -1.3293 0.099103 0.12462 0.088377 0.083841 0.03082 0.00098911 0.045854 0.0265 0.029209
3.4297 0.10988 0.10134 0.105 0.097482 0 0.10051 0.10129 0.11825 0.14795 0.14082 0.093984 -24.695 -0.2388 -0.015063 0.080648 0.034676 -0.12942 -0.0353 -0.2947 -0.23808 0.064359 0.0076968 -0.32413 0.078501 -0.0004814 -0.0048923 -0.0005005 -0.0010409 -1.6627 0.12205 0.13036 0.11619 0.11959 0.036024 0.0031161 0.056085 -0.011589 0.036086
3.4336 0.10823 0.099814 0.13968 0.1285 0 0.11839 0.10135 0.13945 0.16477 0.16162 0.15468 -24.774 -0.23902 -0.031437 0.080404 -0.033726 -0.17999 -0.020524 -0.37852 -0.30664 0.040838 -0.01871 -0.44914 0.044011 -0.00094965 -0.0069126 -0.00098652 -0.0021936 -1.9698 0.13599 0.12579 0.14578 0.14931 0.040583 0.0050993 0.062636 -0.042702 0.042186
3.4375 0.10389 0.09937 0.14898 0.14621 0 0.11677 0.10336 0.14885 0.17678 0.156 0.23174 -24.823 -0.22991 -0.051884 0.083332 -0.097505 -0.22258 0.00021087 -0.43548 -0.3649 0.019345 -0.046505 -0.56305 0.010336 -0.0014711 -0.0087759 -0.0010231 -0.0039716 -2.2344 0.13323 0.11768 0.17956 0.15392 0.044488 0.0060334 0.068322 -0.064986 0.049892
3.4414 0.098921 0.10091 0.1284 0.14349 0 0.099354 0.11082 0.15497 0.1937 0.12687 0.31083 -24.863 -0.21097 -0.071039 0.086721 -0.14682 -0.25698 0.026324 -0.459 -0.41359 0.0031719 -0.07861 -0.65558 -0.017088 -0.0018954 -0.010619 -0.0006819 -0.0056723 -2.4416 0.11912 0.1115 0.21089 0.13002 0.047736 0.0050258 0.07612 -0.076007 0.06136
3.4453 0.096538 0.10352 0.095005 0.12663 0 0.081088 0.12105 0.16569 0.21958 0.093792 0.3631 -24.91 -0.18571 -0.084022 0.08583 -0.17208 -0.28324 0.05038 -0.453 -0.45019 -0.0043059 -0.11667 -0.71417 -0.033073 -0.0022382 -0.012475 -0.00034783 -0.0066799 -2.5663 0.10731 0.10766 0.22899 0.095863 0.050312 0.0017334 0.086113 -0.07566 0.075346
3.4492 0.098601 0.10524 0.073649 0.11015 0 0.078387 0.12882 0.18025 0.24654 0.079093 0.36223 -24.96 -0.1604 -0.089236 0.080562 -0.17987 -0.30027 0.066381 -0.43481 -0.46859 -0.0052251 -0.15563 -0.72739 -0.04031 -0.0025677 -0.014019 -0.00034219 -0.0068011 -2.5801 0.10736 0.10493 0.22823 0.078379 0.05208 -0.0030873 0.094671 -0.069659 0.08781
3.4531 0.10339 0.10444 0.078367 0.10556 0 0.097437 0.13103 0.18929 0.25653 0.091511 0.30584 -25.005 -0.13804 -0.08876 0.071913 -0.17388 -0.30572 0.072116 -0.41132 -0.46211 -0.00078596 -0.19074 -0.69096 -0.040131 -0.0027936 -0.014584 -0.00067424 -0.006283 -2.4723 0.11651 0.10446 0.2121 0.090954 0.052639 -0.007515 0.099482 -0.060786 0.096442
3.457 0.10619 0.10066 0.10148 0.11295 0 0.12841 0.1274 0.18262 0.23337 0.11984 0.22163 -25.034 -0.12128 -0.086209 0.061489 -0.15849 -0.29673 0.066661 -0.38855 -0.42763 0.0075013 -0.21662 -0.61168 -0.034168 -0.0026769 -0.013579 -0.0010933 -0.0055703 -2.2604 0.12292 0.1077 0.18849 0.12161 0.051559 -0.0093283 0.098546 -0.051837 0.099249
3.4609 0.10264 0.094674 0.11892 0.12157 0 0.15039 0.11818 0.15765 0.17685 0.14096 0.14897 -25.048 -0.11411 -0.08386 0.053737 -0.14004 -0.27145 0.051978 -0.37193 -0.36836 0.017253 -0.21994 -0.50535 -0.024062 -0.0021286 -0.011058 -0.001334 -0.0050253 -1.977 0.11639 0.1108 0.16175 0.14248 0.047744 -0.0075174 0.089499 -0.047043 0.093468
3.4648 0.092172 0.087722 0.10983 0.11869 0 0.14505 0.1033 0.12135 0.10613 0.13608 0.10959 -25.055 -0.114 -0.08115 0.052441 -0.12355 -0.23079 0.039873 -0.35802 -0.29375 0.02623 -0.19783 -0.38917 -0.011822 -0.0014693 -0.0078949 -0.0013194 -0.0047807 -1.6469 0.096173 0.10477 0.1302 0.13231 0.042096 -0.0032791 0.077699 -0.046921 0.08323
3.4688 0.078556 0.080828 0.07605 0.099312 0 0.11024 0.084368 0.084594 0.047375 0.10362 0.093089 -25.057 -0.11794 -0.075445 0.057723 -0.10798 -0.17953 0.036216 -0.34229 -0.21611 0.034877 -0.15399 -0.27402 0.0028445 -0.0012729 -0.005269 -0.0011717 -0.0047385 -1.2815 0.069821 0.084613 0.091006 0.092636 0.036183 0.00062572 0.067951 -0.049472 0.072506
3.4727 0.067249 0.074606 0.043288 0.069676 0 0.063508 0.066182 0.054706 0.014919 0.060116 0.069935 -25.048 -0.12395 -0.064358 0.069178 -0.091388 -0.12534 0.043938 -0.32151 -0.14529 0.044153 -0.091776 -0.16242 0.020658 -0.0018472 -0.0037865 -0.0010603 -0.0046486 -0.89803 0.046384 0.058601 0.046617 0.045005 0.031478 0.0019356 0.063602 -0.052729 0.064145
3.4766 0.061866 0.069626 0.039493 0.042915 0 0.031827 0.054362 0.03266 0.002482 0.028965 0.019611 -25.018 -0.12975 -0.048019 0.085671 -0.070244 -0.075859 0.064852 -0.29199 -0.084801 0.055862 -0.016325 -0.05341 0.042956 -0.0028594 -0.0030157 -0.0010397 -0.0042396 -0.54063 0.031341 0.045094 0.0054803 0.013997 0.030072 0.00066736 0.068378 -0.053782 0.061453
3.4805 0.062648 0.066812 0.068009 0.030704 0 0.03377 0.050765 0.016487 -0.0077998 0.024817 -0.052011 -24.961 -0.13304 -0.029717 0.10335 -0.03718 -0.035382 0.092715 -0.25132 -0.032453 0.073939 0.059014 0.050148 0.071718 -0.0035459 -0.0019215 -0.0010173 -0.0033922 -0.27269 0.026548 0.056562 -0.023851 0.011099 0.035706 -0.0010891 0.084166 -0.046865 0.067615
3.4844 0.067547 0.067282 0.10199 0.036654 0 0.066646 0.052111 0.0060933 -0.02735 0.044217 -0.11964 -24.885 -0.13493 -0.014293 0.11875 0.0056724 -0.0038871 0.11441 -0.20679 0.014428 0.096945 0.12327 0.13791 0.10364 -0.0033644 0.00013322 -0.00086798 -0.0022716 -0.14029 0.032133 0.085589 -0.039052 0.030673 0.046537 -0.0012489 0.10276 -0.032383 0.077903
3.4883 0.074245 0.071547 0.10876 0.054959 0 0.10814 0.054096 0.0039465 -0.051141 0.069121 -0.15967 -24.802 -0.1366 -0.0051243 0.13088 0.055987 0.02088 0.12374 -0.16277 0.053273 0.123 0.17178 0.19504 0.13617 -0.002459 0.0027232 -0.00057956 -0.0012673 -0.14001 0.046429 0.10862 -0.044335 0.057315 0.060821 0.00032841 0.11924 -0.011072 0.089172
3.4922 0.081202 0.078715 0.08243 0.074369 0 0.13165 0.056612 0.011169 -0.064067 0.0808 -0.16424 -24.717 -0.13934 -0.0018808 0.13921 0.11049 0.039803 0.11597 -0.12368 0.07515 0.14959 0.20105 0.20914 0.16639 -0.0014782 0.0046459 -0.00028603 -0.00070839 -0.22601 0.064477 0.10626 -0.044704 0.076364 0.076266 0.001967 0.12886 0.015725 0.098113
3.4961 0.087405 0.086494 0.051685 0.084952 0 0.12431 0.063731 0.0242 -0.055711 0.07374 -0.13878 -24.625 -0.14571 -0.0010951 0.14346 0.16165 0.050067 0.085348 -0.09744 0.069674 0.1705 0.20503 0.17579 0.18783 -0.0009441 0.0048736 -0.00015235 -0.00057505 -0.35269 0.078924 0.081227 -0.040189 0.080822 0.087567 0.0021569 0.12375 0.045036 0.09863
3.5 0.091918 0.092268 0.052393 0.083938 0 0.094823 0.077882 0.036933 -0.02829 0.058692 -0.091489 -24.509 -0.15671 0.00046298 0.14523 0.19919 0.045836 0.041508 -0.087142 0.032091 0.17893 0.18802 0.099531 0.19515 -0.00083141 0.0032926 -0.00022324 -0.000524 -0.51227 0.084624 0.055834 -0.025789 0.073237 0.088615 0.0012021 0.1041 0.070905 0.087988
3.5039 0.094142 0.094521 0.090996 0.077104 0 0.065746 0.094783 0.047027 0.0086703 0.052552 -0.028756 -24.366 -0.17117 0.0022691 0.14513 0.22004 0.02154 -0.0048565 -0.090012 -0.033019 0.17414 0.156 -0.0091792 0.18836 -0.00075553 0.00062824 -0.00038785 -0.00028555 -0.73055 0.083007 0.05112 0.0031897 0.063576 0.078509 0.00074312 0.075644 0.090681 0.068391
3.5078 0.094358 0.093556 0.13639 0.074416 0 0.056644 0.10563 0.059428 0.048931 0.063753 0.04161 -24.204 -0.18805 -0.00022357 0.14279 0.22213 -0.024181 -0.047725 -0.10445 -0.11379 0.15586 0.1113 -0.13756 0.16712 -0.00049555 -0.0022193 -0.00049195 -6.3362e-05 -1.0266 0.081149 0.067978 0.045843 0.063697 0.056967 0.001765 0.042003 0.10275 0.04135
3.5117 0.093649 0.090961 0.14991 0.082385 0 0.070677 0.10506 0.081983 0.092949 0.085777 0.10864 -24.037 -0.20593 -0.011718 0.13753 0.20433 -0.086101 -0.081549 -0.1282 -0.19645 0.12474 0.056108 -0.27266 0.13172 -0.00024254 -0.0047259 -0.00047275 -0.00046077 -1.3782 0.085467 0.088442 0.095225 0.079743 0.024567 0.0034286 0.0072643 0.10594 0.0089527
3.5156 0.093006 0.088376 0.12337 0.098636 0 0.094074 0.096377 0.1162 0.14125 0.10396 0.16432 -23.866 -0.2208 -0.032106 0.12586 0.16441 -0.15312 -0.10039 -0.15757 -0.27003 0.082525 -0.0090014 -0.40218 0.0815 -0.00032611 -0.0067709 -0.00037535 -0.0018869 -1.7265 0.095856 0.094515 0.14236 0.10684 -0.015787 0.0041031 -0.023241 0.098114 -0.025365
3.5195 0.092538 0.086621 0.085812 0.11324 0 0.10778 0.08819 0.15239 0.18707 0.10863 0.2108 -23.682 -0.23027 -0.055035 0.1088 0.1164 -0.21226 -0.11252 -0.18566 -0.3283 0.037904 -0.077367 -0.5153 0.025547 -0.00079414 -0.0083625 -0.00025655 -0.0039887 -2.0127 0.10601 0.084776 0.18038 0.13135 -0.054635 0.0033682 -0.050935 0.085361 -0.058268
3.5234 0.091658 0.085767 0.072455 0.1163 0 0.10172 0.085702 0.17541 0.21817 0.10234 0.25715 -23.472 -0.23265 -0.071855 0.087202 0.066381 -0.25421 -0.12082 -0.20936 -0.36975 -0.0065273 -0.14543 -0.60348 -0.032538 -0.0013673 -0.0095102 -0.00011663 -0.0057507 -2.207 0.10959 0.072918 0.2055 0.1407 -0.087621 0.0025278 -0.077445 0.070355 -0.088674
3.5273 0.090007 0.085754 0.089266 0.1058 0 0.081237 0.086169 0.17663 0.22688 0.09532 0.30544 -23.239 -0.22645 -0.077939 0.062352 0.020298 -0.27714 -0.12711 -0.2257 -0.39622 -0.048633 -0.20925 -0.66043 -0.08905 -0.001802 -0.010323 4.751e-05 -0.0062957 -2.3072 0.10599 0.07195 0.21555 0.13341 -0.11088 0.0028902 -0.10399 0.055786 -0.11542
3.5313 0.088043 0.086709 0.11053 0.089413 0 0.061779 0.083312 0.16111 0.21716 0.095174 0.34078 -23.005 -0.20854 -0.075853 0.036899 -0.012637 -0.28584 -0.13084 -0.22929 -0.4101 -0.08604 -0.26122 -0.68097 -0.13784 -0.0021738 -0.011024 0.00015215 -0.005666 -2.3166 0.10036 0.08173 0.20937 0.12002 -0.11827 0.0038214 -0.13126 0.045817 -0.1359
3.5352 0.086655 0.088618 0.11028 0.078685 0 0.05714 0.075561 0.14269 0.20034 0.10118 0.339 -22.785 -0.17811 -0.072568 0.016021 -0.024962 -0.28621 -0.12425 -0.21609 -0.41066 -0.11689 -0.29218 -0.66054 -0.17081 -0.0026908 -0.011677 5.776e-05 -0.0047889 -2.233 0.098274 0.091712 0.18844 0.11323 -0.10746 0.0030909 -0.15375 0.044221 -0.1452
3.5391 0.086295 0.09089 0.091397 0.080534 0 0.070206 0.06875 0.1315 0.18381 0.1076 0.28787 -22.572 -0.13875 -0.07323 0.0016854 -0.019963 -0.27947 -0.10284 -0.18904 -0.39251 -0.14009 -0.30231 -0.59723 -0.18622 -0.0032603 -0.011921 -0.00027026 -0.0045956 -2.0604 0.10073 0.093579 0.15842 0.11615 -0.083165 -0.00054034 -0.16491 0.049631 -0.14114
3.543 0.086624 0.09251 0.080007 0.092849 0 0.092264 0.070229 0.12595 0.16477 0.11047 0.20135 -22.335 -0.092492 -0.077084 -0.0049575 0.00019694 -0.26115 -0.064635 -0.15001 -0.34917 -0.15314 -0.29103 -0.49602 -0.18199 -0.0034127 -0.011147 -0.00066578 -0.005128 -1.8242 0.10401 0.088987 0.1277 0.11965 -0.047526 -0.0053616 -0.15971 0.060603 -0.12141
3.5469 0.086983 0.092807 0.092593 0.10691 0 0.10998 0.080925 0.11664 0.13576 0.10996 0.11145 -22.052 -0.041876 -0.078925 -0.0032228 0.0322 -0.22644 -0.009262 -0.10182 -0.28086 -0.15317 -0.25878 -0.37123 -0.15677 -0.0028024 -0.0091127 -0.00089981 -0.0055245 -1.5659 0.10374 0.085197 0.10264 0.11155 -0.0031637 -0.007926 -0.13368 0.074962 -0.084246
3.5508 0.087017 0.092045 0.11461 0.11383 0 0.11418 0.094007 0.09742 0.095455 0.10711 0.044261 -21.73 0.0067585 -0.074263 0.0086575 0.068685 -0.17713 0.05684 -0.052449 -0.19968 -0.12968 -0.20466 -0.24349 -0.10649 -0.0017648 -0.0063814 -0.0009428 -0.0049066 -1.3186 0.098679 0.085588 0.083408 0.088563 0.045876 -0.0065385 -0.079685 0.086165 -0.026706
3.5547 0.086716 0.091082 0.11614 0.1098 0 0.10456 0.10123 0.071937 0.052523 0.10089 0.0029696 -21.403 0.046364 -0.063266 0.026091 0.099005 -0.12341 0.112 -0.013707 -0.12548 -0.086802 -0.14134 -0.13167 -0.045482 -0.0012 -0.0040201 -0.0010328 -0.0032827 -1.0889 0.090882 0.08654 0.064457 0.059843 0.092442 -0.0033031 -0.015667 0.088391 0.036178
3.5586 0.085966 0.090332 0.087416 0.097274 0 0.088375 0.099821 0.049488 0.018044 0.090225 -0.026946 -21.093 0.07324 -0.050173 0.046949 0.11963 -0.077887 0.14484 0.0087893 -0.073868 -0.029299 -0.07426 -0.045121 0.017277 -0.0017355 -0.0027288 -0.0013963 -0.0015754 -0.86605 0.082964 0.083293 0.039958 0.039154 0.13306 -0.0022028 0.045316 0.080041 0.093803
3.5625 0.084296 0.089062 0.052921 0.082478 0 0.075162 0.092832 0.035397 -0.0050068 0.078213 -0.057833 -20.792 0.084411 -0.039403 0.069426 0.12857 -0.046929 0.14743 0.011061 -0.046084 0.03737 -0.0076659 0.017512 0.073836 -0.0029848 -0.0022383 -0.0018869 -0.00077882 -0.64877 0.075682 0.076604 0.009741 0.033853 0.1647 -0.0049122 0.091969 0.060788 0.13674
3.5664 0.081225 0.085859 0.046181 0.071487 0 0.07101 0.084 0.026716 -0.023163 0.071602 -0.086616 -20.462 0.075434 -0.032296 0.0912 0.12436 -0.02718 0.11077 -0.011796 -0.030693 0.10385 0.053402 0.061911 0.11266 -0.0037665 -0.0016185 -0.0019914 -0.0011083 -0.4597 0.067982 0.072021 -0.019336 0.040735 0.18274 -0.0087473 0.10812 0.031496 0.1509
3.5703 0.076726 0.079915 0.071989 0.066827 0 0.075383 0.073902 0.017567 -0.042718 0.074036 -0.10015 -20.079 0.045633 -0.027163 0.10802 0.11186 -0.010886 0.04342 -0.055737 -0.016519 0.15067 0.10262 0.089588 0.12108 -0.0031952 -0.00023077 -0.0013142 -0.0019431 -0.3329 0.05891 0.07315 -0.037754 0.051128 0.18231 -0.0091819 0.082321 0.001334 0.12427
3.5742 0.071211 0.071905 0.098739 0.065913 0 0.081701 0.061786 0.0076064 -0.059393 0.080206 -0.090517 -19.66 0.0050168 -0.02187 0.11811 0.099321 0.0049889 -0.026801 -0.10443 -0.004827 0.17225 0.13931 0.094795 0.10625 -0.0015928 0.0016035 -9.0295e-05 -0.0025058 -0.28878 0.049219 0.077334 -0.039625 0.058625 0.16749 -0.0045675 0.032853 -0.020228 0.071609
3.5781 0.065049 0.063552 0.091296 0.062573 0 0.081372 0.049776 0.0038272 -0.059317 0.078925 -0.062457 -19.248 -0.041006 -0.01611 0.12 0.090316 0.014627 -0.084564 -0.14833 -0.0086557 0.16674 0.16139 0.06953 0.073071 -0.00025545 0.0028489 0.00086183 -0.0025154 -0.32299 0.041239 0.07869 -0.025719 0.061933 0.13992 0.0018191 -0.027929 -0.028258 0.0030194
3.582 0.058329 0.056255 0.04955 0.051723 0 0.069355 0.043082 0.013481 -0.031634 0.063818 -0.026392 -18.875 -0.086661 -0.011529 0.1126 0.087723 0.0083465 -0.11574 -0.17804 -0.039405 0.13459 0.16685 0.012008 0.028028 -0.00024755 0.0026253 0.00081331 -0.0022105 -0.41759 0.037239 0.074376 -0.0013917 0.062048 0.10189 0.0046663 -0.086262 -0.018982 -0.06962
3.5859 0.051202 0.050072 0.010113 0.034535 0 0.048015 0.044841 0.035772 0.019361 0.040896 0.01273 -18.53 -0.12093 -0.010174 0.093576 0.09426 -0.017886 -0.098502 -0.17602 -0.093626 0.079786 0.14794 -0.069037 -0.01547 -0.0014037 0.00085286 -0.0001938 -0.0018945 -0.55692 0.03763 0.066615 0.027742 0.059068 0.057494 0.0016376 -0.11556 0.012273 -0.12144
3.5898 0.044283 0.043995 0.0081145 0.019501 0 0.026288 0.051302 0.061236 0.074685 0.024182 0.057139 -18.171 -0.13885 -0.012981 0.068702 0.10423 -0.057336 -0.048765 -0.14552 -0.15315 0.023961 0.10832 -0.1579 -0.043945 -0.002525 -0.0018276 -0.0013521 -0.0016168 -0.72811 0.04036 0.058816 0.058056 0.052962 0.016433 -0.0045143 -0.10969 0.052361 -0.13876
3.5938 0.038352 0.037192 0.039804 0.016865 0 0.013926 0.053554 0.079357 0.11373 0.02284 0.10762 -17.767 -0.14166 -0.019306 0.043184 0.11309 -0.096459 0.013166 -0.09691 -0.19862 -0.021875 0.05328 -0.23979 -0.055605 -0.0025458 -0.004588 -0.0018064 -0.0013067 -0.90809 0.042079 0.051366 0.086629 0.046525 -0.01587 -0.0087422 -0.07844 0.090423 -0.12481
3.5977 0.03348 0.029954 0.066373 0.029674 0 0.014531 0.045088 0.0864 0.12801 0.032746 0.15624 -17.327 -0.13094 -0.027285 0.021132 0.11781 -0.12419 0.071596 -0.039487 -0.22337 -0.051101 -0.012683 -0.30613 -0.050851 -0.0014891 -0.0068085 -0.0013751 -0.0010642 -1.0574 0.040417 0.042444 0.10901 0.045345 -0.0352 -0.0084231 -0.031695 0.11846 -0.084589
3.6016 0.028691 0.023495 0.055135 0.049079 0 0.022844 0.027951 0.085905 0.12391 0.041184 0.1899 -16.887 -0.1096 -0.034527 0.0077425 0.11522 -0.13835 0.10686 0.013584 -0.23453 -0.057672 -0.083258 -0.35356 -0.032362 -0.00030906 -0.0081179 -0.00057236 -0.0011418 -1.1344 0.035738 0.032204 0.1196 0.052998 -0.036457 -0.0052608 0.015414 0.12702 -0.027489
3.6055 0.022905 0.018845 0.014048 0.059309 0 0.028933 0.011412 0.082608 0.11386 0.039588 0.20059 -16.471 -0.086293 -0.038976 0.010169 0.10403 -0.14422 0.094476 0.036027 -0.24143 -0.041374 -0.14277 -0.37918 -0.011797 0.00011279 -0.0083443 1.4886e-05 -0.0016056 -1.118 0.030764 0.024206 0.11517 0.065933 -0.013105 -0.0028012 0.033993 0.10659 0.020623
3.6094 0.016365 0.015951 -0.016963 0.049598 0 0.026176 0.0044021 0.077174 0.1054 0.031005 0.1904 -16.071 -0.068953 -0.039875 0.023035 0.090627 -0.14769 0.05189 0.025783 -0.24358 -0.01823 -0.18304 -0.37807 0.00055662 -0.00025689 -0.0076155 0.00026917 -0.0021348 -1.0181 0.028091 0.021593 0.098167 0.074122 0.025318 -0.0025398 0.023778 0.071156 0.045318
3.6133 0.010845 0.013757 -0.0080407 0.023397 0 0.016299 0.0086681 0.067046 0.097663 0.025064 0.16614 -15.658 -0.060236 -0.038234 0.042542 0.078636 -0.14956 -0.0080987 -0.015581 -0.23023 0.0049318 -0.19974 -0.34581 0.0022388 -0.00076778 -0.006431 0.00043757 -0.0022865 -0.86154 0.02767 0.022597 0.075948 0.068243 0.073735 -0.0027438 -0.0094585 0.029393 0.043398
3.6172 0.0079683 0.011051 0.029903 -0.0034592 0 0.0069374 0.018082 0.051134 0.085654 0.026758 0.13107 -15.216 -0.06165 -0.036071 0.064262 0.071463 -0.14528 -0.07114 -0.083426 -0.19113 0.022281 -0.19008 -0.28324 -0.0072936 -0.00086535 -0.0053834 0.00060707 -0.0019696 -0.67035 0.026677 0.02134 0.055819 0.047294 0.12629 -0.00091039 -0.056775 -0.0095007 0.014993
3.6211 0.0071582 0.0072314 0.057113 -0.014868 0 0.0039052 0.023554 0.031984 0.065893 0.031232 0.08421 -14.758 -0.073736 -0.034663 0.079693 0.074515 -0.12915 -0.11115 -0.16543 -0.12737 0.027497 -0.1489 -0.19827 -0.024395 -0.00059541 -0.0046315 0.00048052 -0.0015587 -0.45158 0.022061 0.013594 0.03989 0.019482 0.17174 0.0030806 -0.096734 -0.029177 -0.033914
3.625 0.0055842 0.0023993 0.045391 -0.0070484 0 0.0054119 0.018943 0.01288 0.037971 0.029216 0.027451 -14.313 -0.088477 -0.033286 0.082471 0.087193 -0.09887 -0.11346 -0.23217 -0.052156 0.025448 -0.087199 -0.10239 -0.035105 -0.00038489 -0.0036919 -0.00022203 -0.0014605 -0.20458 0.013323 0.00097164 0.024313 -0.0046814 0.19792 0.0065324 -0.1058 -0.022575 -0.079146
3.6289 0.0006603 -0.0030639 0.0045462 0.008765 0 0.0038659 0.0041926 -0.0060713 0.0030411 0.016102 -0.029632 -13.895 -0.099597 -0.029805 0.074611 0.10547 -0.057186 -0.087066 -0.26913 0.018065 0.023564 -0.016497 -0.0050213 -0.032549 -0.0004911 -0.0019281 -0.0012304 -0.0016068 0.066768 0.0027158 -0.011305 0.0035278 -0.020713 0.20278 0.0065191 -0.085096 0.0033447 -0.10853
3.6328 -0.0071708 -0.0088254 -0.030239 0.015539 0 -0.0062523 -0.01507 -0.027438 -0.036564 -0.0049342 -0.075192 -13.49 -0.10331 -0.022781 0.058742 0.12672 -0.010533 -0.040669 -0.26753 0.073078 0.026461 0.056415 0.089234 -0.013628 -0.00078732 0.00066088 -0.0017959 -0.0014861 0.34961 -0.0072177 -0.020225 -0.024376 -0.03231 0.1855 0.0026875 -0.039871 0.042413 -0.11651
3.6367 -0.014354 -0.014534 -0.033905 0.0037329 0 -0.022 -0.030647 -0.051622 -0.075556 -0.027257 -0.10569 -13.081 -0.096237 -0.013059 0.039 0.148 0.033589 0.013415 -0.22073 0.1116 0.038622 0.12467 0.17843 0.023091 -0.0010419 0.0032202 -0.0014214 -0.00072959 0.62485 -0.015947 -0.027323 -0.055878 -0.045665 0.14677 -0.0024676 0.01985 0.086224 -0.10001
3.6406 -0.017348 -0.019613 -0.012872 -0.02198 0 -0.033585 -0.0365 -0.073481 -0.10544 -0.04582 -0.129 -12.658 -0.074268 -0.0031923 0.026898 0.16499 0.069132 0.047639 -0.12069 0.13746 0.064338 0.17634 0.25896 0.07293 -0.0012435 0.0047565 -0.00046698 0.00039576 0.86899 -0.02453 -0.034954 -0.084844 -0.061808 0.091672 -0.005806 0.061894 0.11537 -0.062372
3.6445 -0.016092 -0.023348 0.0059569 -0.047201 0 -0.033052 -0.033027 -0.085248 -0.11895 -0.057576 -0.15479 -12.23 -0.046534 0.0047394 0.026894 0.17857 0.09328 0.056536 -0.0012408 0.15489 0.09376 0.21291 0.3236 0.11845 -0.0015449 0.0051234 0.0001286 0.0011851 1.054 -0.033178 -0.041685 -0.10669 -0.074548 0.038568 -0.0058773 0.070433 0.12503 -0.024833
3.6484 -0.014318 -0.025339 0.0026353 -0.059015 0 -0.022188 -0.027495 -0.083603 -0.11639 -0.059544 -0.1815 -11.809 -0.017954 0.010623 0.038958 0.18981 0.10699 0.043234 0.12194 0.1666 0.12131 0.23447 0.36368 0.15216 -0.0019457 0.0051992 -0.00018855 0.0012206 1.1529 -0.040008 -0.043221 -0.11987 -0.076098 -0.0042176 -0.0034308 0.044743 0.11625 0.0047888
3.6523 -0.016129 -0.025863 -0.020441 -0.054835 0 -0.012045 -0.028699 -0.07356 -0.10696 -0.050063 -0.19446 -11.391 0.0066231 0.015606 0.061493 0.19978 0.11372 0.013456 0.23365 0.17358 0.14191 0.24141 0.37325 0.16835 -0.0021836 0.0059599 -0.00096542 0.00084056 1.1532 -0.042789 -0.038177 -0.12416 -0.064991 -0.029576 -0.0002852 -0.011084 0.092154 0.020748
3.6563 -0.022065 -0.025694 -0.045899 -0.042609 0 -0.01388 -0.038967 -0.064431 -0.10137 -0.032997 -0.1786 -10.969 0.019387 0.020152 0.089621 0.20992 0.1166 -0.020013 0.31015 0.17432 0.14819 0.23262 0.35144 0.16043 -0.002016 0.0073568 -0.0011971 0.00081003 1.0673 -0.04165 -0.031271 -0.11847 -0.048512 -0.02707 0.0019355 -0.082865 0.060431 0.017769
3.6602 -0.028441 -0.025403 -0.058209 -0.033284 0 -0.029182 -0.050703 -0.061134 -0.10131 -0.018175 -0.1336 -10.54 0.015152 0.023197 0.11077 0.22012 0.11579 -0.03728 0.33385 0.16425 0.13923 0.20999 0.30199 0.13571 -0.0015409 0.0082073 -0.00042634 0.0015132 0.9238 -0.039153 -0.028864 -0.10141 -0.03691 0.0026222 0.0022957 -0.13392 0.037797 0.0034033
3.6641 -0.0306 -0.024733 -0.052512 -0.031982 0 -0.04748 -0.052027 -0.05921 -0.096003 -0.01405 -0.076243 -10.117 -0.0024043 0.023433 0.11958 0.22832 0.10818 -0.036751 0.31274 0.13791 0.12178 0.17772 0.23118 0.10733 -0.0011201 0.0072929 0.00070429 0.0025208 0.74435 -0.037093 -0.031141 -0.074032 -0.034389 0.046762 0.00062588 -0.15025 0.030032 -0.011996
3.668 -0.026894 -0.022669 -0.032677 -0.034613 0 -0.05402 -0.037534 -0.048751 -0.071096 -0.018681 -0.027292 -9.7144 -0.030897 0.021116 0.11408 0.23241 0.089821 -0.021227 0.25077 0.094271 0.099493 0.13766 0.14649 0.082067 -0.00095927 0.0045897 0.0010923 0.002992 0.52787 -0.033678 -0.030352 -0.041453 -0.035207 0.097305 -0.0022776 -0.12872 0.038368 -0.023903
3.6719 -0.019608 -0.018252 -0.0074359 -0.032058 0 -0.041061 -0.014115 -0.024022 -0.023197 -0.019959 0.0045128 -9.331 -0.067088 0.018057 0.093894 0.23001 0.059595 0.0036414 0.15421 0.040498 0.076138 0.091947 0.05599 0.066002 -0.00086191 0.0013836 0.00035204 0.0024806 0.26334 -0.024984 -0.018504 -0.010784 -0.028869 0.14538 -0.0046487 -0.0713 0.061883 -0.028829
3.6758 -0.012243 -0.011507 0.010922 -0.018241 0 -0.013666 0.0045027 0.0099532 0.033228 -0.0074264 0.026573 -8.9484 -0.10422 0.015543 0.061885 0.21428 0.021182 0.019974 0.033088 -0.010386 0.055686 0.045162 -0.032384 0.065225 -0.00049862 -0.00083813 -0.00074868 0.0013061 -0.039452 -0.0098587 0.0030807 0.013321 -0.010068 0.17237 -0.0046385 0.0026163 0.092751 -0.02621
3.6797 -0.0061322 -0.0036533 0.010628 0.0043862 0 0.014253 0.0098722 0.04002 0.07447 0.015682 0.052089 -8.548 -0.13481 0.012597 0.031151 0.1864 -0.017979 0.016452 -0.086408 -0.047258 0.036191 0.003764 -0.1122 0.068974 9.9487e-05 -0.0016022 -0.0010854 0.00015888 -0.33469 0.0071303 0.023167 0.031427 0.015589 0.17489 -0.0018313 0.054545 0.11471 -0.024746
3.6836 0.00022363 0.0036734 -0.0093167 0.026294 0 0.030023 0.006012 0.054749 0.085609 0.034028 0.086081 -8.129 -0.15604 0.0069257 0.0071209 0.14742 -0.050036 -0.006331 -0.19234 -0.067652 0.015289 -0.029278 -0.17945 0.069825 0.00043925 -0.0016202 -0.00035529 -0.00057121 -0.5632 0.018803 0.030689 0.047672 0.035594 0.15432 0.0020424 0.071148 0.12123 -0.028067
3.6875 0.0087319 0.0095789 -0.031942 0.038007 0 0.030433 0.0047403 0.053224 0.072547 0.035488 0.12041 -7.7087 -0.16588 -0.0020193 -0.0065844 0.098643 -0.070273 -0.045156 -0.27475 -0.077559 -0.0086706 -0.051871 -0.23179 0.062056 5.3187e-05 -0.001894 0.00064086 -0.0010133 -0.69561 0.022149 0.025424 0.065143 0.041088 0.11311 0.004299 0.045773 0.10829 -0.037903
3.6914 0.018989 0.014463 -0.031533 0.037082 0 0.022392 0.014112 0.045331 0.056949 0.024475 0.14072 -7.3042 -0.16172 -0.011213 -0.006456 0.041992 -0.078951 -0.091582 -0.31944 -0.084835 -0.037373 -0.061467 -0.26662 0.038704 -0.00093473 -0.0027723 0.00090449 -0.0014354 -0.75345 0.021717 0.017956 0.082514 0.03455 0.055691 0.0036177 -0.024003 0.072208 -0.054366
3.6953 0.028185 0.01943 0.0028442 0.029275 0 0.016565 0.031471 0.04321 0.057838 0.018104 0.13787 -6.9149 -0.1443 -0.015911 0.0046185 -0.014859 -0.080618 -0.12411 -0.31406 -0.092657 -0.067086 -0.060284 -0.28047 0.0012637 -0.0018326 -0.003859 0.00032258 -0.0018049 -0.78413 0.025379 0.018813 0.094833 0.027561 -0.0034186 0.0012588 -0.10923 0.02122 -0.06868
3.6992 0.033678 0.02504 0.051631 0.02325 0 0.01952 0.047163 0.050962 0.075609 0.028077 0.11435 -6.5233 -0.12059 -0.013851 0.018234 -0.06357 -0.081201 -0.13522 -0.27203 -0.098645 -0.090943 -0.056251 -0.27101 -0.036664 -0.0020333 -0.0046515 -0.00026226 -0.0018429 -0.81302 0.036179 0.02817 0.097403 0.030476 -0.052191 -0.00019654 -0.17585 -0.02804 -0.073382
3.7031 0.035519 0.03058 0.077485 0.023719 0 0.030071 0.053841 0.061244 0.092367 0.047394 0.082161 -6.1116 -0.094289 -0.0076467 0.030615 -0.097875 -0.08431 -0.12396 -0.20017 -0.099168 -0.1044 -0.053522 -0.24021 -0.06625 -0.0016166 -0.005064 -4.6128e-05 -0.0014754 -0.8208 0.048621 0.036772 0.089134 0.043281 -0.08431 0.00053602 -0.20854 -0.06614 -0.065688
3.707 0.036353 0.034602 0.059543 0.02889 0 0.041613 0.051589 0.061867 0.088173 0.056822 0.054883 -5.6779 -0.069256 -0.0027343 0.038507 -0.11163 -0.088938 -0.092192 -0.10723 -0.093629 -0.10347 -0.055981 -0.19534 -0.078916 -0.001236 -0.0052921 0.0008059 -0.001077 -0.76966 0.053623 0.036553 0.072811 0.055882 -0.094564 0.0021368 -0.19602 -0.084318 -0.044421
3.7109 0.038822 0.036315 0.016466 0.033796 0 0.047757 0.045135 0.047016 0.058869 0.045039 0.039711 -5.2368 -0.052966 -0.0026673 0.0384 -0.089567 -0.090421 -0.04922 -0.011051 -0.084778 -0.081661 -0.069283 -0.14606 -0.059508 -0.0014001 -0.005338 0.0013322 -0.0011321 -0.65092 0.047436 0.029253 0.052856 0.057465 -0.07301 0.0021337 -0.12897 -0.066813 -0.012556
3.7148 0.043064 0.036487 -0.0079053 0.035598 0 0.046773 0.038324 0.0234 0.02 0.021181 0.033791 -4.805 -0.048068 -0.0063405 0.034008 -0.03633 -0.084426 -0.015288 0.063363 -0.075907 -0.048602 -0.089308 -0.09971 -0.016939 -0.0019198 -0.0048772 0.0008463 -0.0016589 -0.50428 0.035564 0.024041 0.033063 0.046248 -0.029427 -0.00030548 -0.045241 -0.022064 0.014501
3.7188 0.046689 0.036862 0.014236 0.035664 0 0.041898 0.032541 0.0054534 -0.0061445 0.0062771 0.027009 -4.3874 -0.053208 -0.00978 0.028448 0.03826 -0.071081 0.0028587 0.10615 -0.068593 -0.013348 -0.11005 -0.058747 0.03593 -0.0021175 -0.0036592 -0.00029275 -0.002086 -0.38793 0.027685 0.027331 0.0159 0.030772 0.026377 -0.0031693 0.0292 0.037747 0.029055
3.7227 0.047146 0.038511 0.066585 0.037055 0 0.037967 0.029229 0.0032362 -0.0086045 0.0125 0.010027 -3.9736 -0.066705 -0.01044 0.023583 0.12485 -0.055613 0.0024598 0.11109 -0.062853 0.017269 -0.12624 -0.022398 0.088472 -0.0015591 -0.0019393 -0.0010574 -0.0018131 -0.32981 0.028739 0.036114 0.0028947 0.021871 0.086434 -0.0033793 0.077104 0.10221 0.026873
3.7266 0.044177 0.040692 0.1031 0.040726 0 0.037398 0.031095 0.013717 0.0047032 0.031911 -0.017486 -3.5465 -0.085637 -0.0094759 0.021138 0.20953 -0.044507 -0.016976 0.072439 -0.058362 0.034894 -0.13056 0.0092243 0.12655 -0.00052189 -0.00039019 -0.00084206 -0.0008987 -0.30919 0.035074 0.041687 -0.0051292 0.02306 0.14024 0.00013446 0.08024 0.15705 0.0047676
3.7305 0.040116 0.041478 0.091901 0.044552 0 0.038716 0.039036 0.02375 0.015714 0.045721 -0.044975 -3.0946 -0.10165 -0.0098045 0.020563 0.2599 -0.040323 -0.045473 -0.0054245 -0.054879 0.030417 -0.1119 0.032589 0.1295 0.00027532 0.00044065 -6.2084e-05 -0.00010848 -0.28581 0.039054 0.039146 -0.0082491 0.028232 0.16807 0.0051674 0.030628 0.17623 -0.030958
3.7344 0.037925 0.039701 0.045358 0.045748 0 0.038603 0.048756 0.02253 0.012616 0.04327 -0.058169 -2.6193 -0.10951 -0.012386 0.018666 0.26763 -0.039947 -0.06881 -0.091911 -0.052055 0.0129 -0.076936 0.042022 0.10582 0.00034889 0.00054068 0.00036667 -0.00019444 -0.24567 0.036943 0.03223 -0.0072717 0.02845 0.16908 0.0081378 -0.037378 0.16101 -0.063669
3.7383 0.03883 0.036378 0.0069012 0.043656 0 0.03554 0.052911 0.012024 -0.00065052 0.030808 -0.050144 -2.1336 -0.10764 -0.014972 0.013983 0.23061 -0.038149 -0.082341 -0.17153 -0.050063 -0.012037 -0.031067 0.033432 0.062527 -0.00018269 0.00029497 4.7255e-05 -0.0011111 -0.21746 0.031965 0.028763 -0.002835 0.021089 0.14403 0.0073282 -0.10596 0.11461 -0.086186
3.7422 0.041593 0.034083 0.0086962 0.039983 0 0.031749 0.048127 0.0051544 -0.0093313 0.022622 -0.026574 -1.6537 -0.095615 -0.014708 0.0055439 0.15098 -0.033192 -0.083269 -0.22977 -0.050879 -0.038375 0.018847 0.0071827 0.0084365 -0.00084953 1.4582e-05 -0.00051417 -0.0019942 -0.24516 0.030006 0.032182 0.0053152 0.012637 0.096024 0.0042981 -0.15845 0.043303 -0.093066
3.7461 0.043798 0.034669 0.042694 0.036811 0 0.031486 0.039234 0.013028 -0.0017353 0.026009 4.1755e-05 -1.1885 -0.074806 -0.011626 -0.0068542 0.038287 -0.029019 -0.071189 -0.24274 -0.057968 -0.056186 0.057644 -0.03196 -0.039243 -0.0013229 -0.00033071 -0.00054078 -0.0019717 -0.34547 0.033013 0.038244 0.017722 0.01262 0.033279 0.0021378 -0.17084 -0.037365 -0.079219
3.75 0.043786 0.037442 0.071904 0.034972 0 0.0369 0.034827 0.033467 0.020635 0.036104 0.021859 -0.73287 -0.054589 -0.0089932 -0.018457 -0.066784 -0.031701 -0.057068 -0.2113 -0.073208 -0.06126 0.069708 -0.077148 -0.064133 -0.0015948 -0.00094354 0.00012121 -0.0010171 -0.4904 0.03702 0.03984 0.033586 0.024409 -0.020802 0.0023844 -0.14729 -0.096987 -0.056766
3.7539 0.041533 0.039559 0.067427 0.034337 0 0.045125 0.03797 0.052354 0.045043 0.043562 0.041499 -0.27059 -0.04053 -0.0099667 -0.025624 -0.13958 -0.043409 -0.047322 -0.15262 -0.093538 -0.057518 0.053856 -0.12195 -0.066723 -0.0017507 -0.0018762 0.00085007 8.1718e-06 -0.62796 0.03643 0.034263 0.04991 0.041451 -0.05375 0.0037008 -0.10633 -0.12337 -0.036818
3.7578 0.03798 0.038376 0.033375 0.034818 0 0.049641 0.042322 0.056873 0.058838 0.04408 0.066246 0.21289 -0.035414 -0.014101 -0.026176 -0.16544 -0.059756 -0.044517 -0.079698 -0.11154 -0.048305 0.010877 -0.16162 -0.049457 -0.001734 -0.0029439 0.00096576 0.00017403 -0.71837 0.029817 0.025475 0.062824 0.052376 -0.058425 0.0035671 -0.060624 -0.11059 -0.025375
3.7617 0.033783 0.033551 -0.0018493 0.036234 0 0.045385 0.038749 0.047759 0.05967 0.039463 0.096733 0.71872 -0.041133 -0.017531 -0.018269 -0.13226 -0.073101 -0.049864 -0.0084737 -0.12076 -0.038055 -0.055822 -0.19312 -0.01753 -0.0014359 -0.0039045 0.00047331 -0.00064564 -0.75383 0.021447 0.019783 0.07018 0.050417 -0.02941 0.0011651 -0.024344 -0.05585 -0.027502
3.7656 0.028834 0.027006 -0.014157 0.03716 0 0.033433 0.025766 0.038338 0.056072 0.032139 0.12242 1.2338 -0.056032 -0.016744 -0.0011676 -0.030685 -0.078708 -0.058943 0.027101 -0.12105 -0.034581 -0.13128 -0.21453 0.013947 -0.0009621 -0.0046207 3.8305e-06 -0.001691 -0.75015 0.017306 0.019944 0.072862 0.038775 0.035155 -0.0015561 -0.018354 0.033564 -0.043678
3.7695 0.022939 0.020942 -0.0022818 0.034831 0 0.020811 0.01213 0.041088 0.058666 0.022446 0.1294 1.743 -0.069056 -0.01203 0.017193 0.089225 -0.077985 -0.063095 0.024767 -0.1181 -0.036968 -0.1923 -0.22439 0.032984 -0.00065771 -0.0050222 6.1854e-05 -0.0020742 -0.724 0.019642 0.023333 0.073217 0.027276 0.10566 -0.0017871 -0.0317 0.11977 -0.058686
3.7734 0.016736 0.015985 0.017778 0.027187 0 0.014902 0.0080892 0.054882 0.070023 0.011987 0.11325 2.2428 -0.075142 -0.0070825 0.032807 0.20234 -0.07606 -0.059838 -0.012396 -0.11663 -0.042793 -0.22893 -0.22128 0.03718 -0.00077646 -0.0050176 0.00046077 -0.0016082 -0.6769 0.024866 0.025011 0.071966 0.023419 0.16708 0.001141 -0.056037 0.18548 -0.065521
3.7773 0.01166 0.011245 0.030119 0.015277 0 0.016936 0.014394 0.065342 0.081677 0.0062762 0.083932 2.7434 -0.070436 -0.005333 0.04217 0.28555 -0.076362 -0.048247 -0.077937 -0.11406 -0.049254 -0.23387 -0.204 0.026199 -0.0011667 -0.0045677 0.00057953 -0.00090961 -0.59629 0.026315 0.021992 0.066736 0.025815 0.20585 0.0047089 -0.082756 0.21655 -0.059065
3.7813 0.0087425 0.0059978 0.028529 0.0032148 0 0.020588 0.021112 0.057849 0.080481 0.010066 0.057579 3.2551 -0.050685 -0.0069363 0.040305 0.30437 -0.077378 -0.029915 -0.15774 -0.10161 -0.051243 -0.19787 -0.17261 0.0025862 -0.0013932 -0.0038458 0.00012441 -0.00072563 -0.46903 0.019407 0.014965 0.05401 0.025876 0.20148 0.0053028 -0.098786 0.19417 -0.03471
3.7852 0.0073828 0.00096518 0.013797 -0.004775 0 0.017579 0.017768 0.030729 0.059074 0.019641 0.042824 3.7747 -0.022572 -0.0093449 0.027823 0.25206 -0.074223 -0.015206 -0.22066 -0.072836 -0.045572 -0.13329 -0.12932 -0.021126 -0.0012155 -0.0031886 -0.00048306 -0.0011906 -0.29634 0.0052975 0.0069283 0.032899 0.016169 0.15211 0.0015542 -0.097604 0.12888 -0.0039379
3.7891 0.0054567 -0.0023219 -0.010601 -0.0073995 0 0.0057304 0.0039683 -0.0033639 0.022314 0.023143 0.034453 4.2863 0.0032644 -0.010401 0.010597 0.16049 -0.063027 -0.010043 -0.25339 -0.031386 -0.035448 -0.06154 -0.078187 -0.037478 -0.00088697 -0.0027607 -0.00053456 -0.0017331 -0.09995 -0.0094978 0.00071439 0.0071807 -0.0021764 0.079185 -0.0042496 -0.086912 0.05097 0.019034
3.793 0.00091928 -0.0034953 -0.036666 -0.0064932 0 -0.0081434 -0.010803 -0.028172 -0.015227 0.011987 0.019651 4.7774 0.020315 -0.01031 -0.0076217 0.051845 -0.044007 -0.016438 -0.25009 0.010007 -0.023565 0.0050737 -0.023358 -0.04337 -0.000892 -0.0022819 0.00019514 -0.0016745 0.08625 -0.017424 -0.0026924 -0.01651 -0.019961 -0.0025635 -0.0080816 -0.072482 -0.020371 0.026412
3.7969 -0.0064729 -0.0045096 -0.05007 -0.0047017 0 -0.014034 -0.017682 -0.036264 -0.039018 -0.0082194 -0.0096393 5.2541 0.022527 -0.010474 -0.022847 -0.048613 -0.020958 -0.034829 -0.2082 0.038871 -0.013109 0.054659 0.032492 -0.037001 -0.0013693 -0.0012252 0.0011813 -0.00088966 0.23654 -0.015547 -0.0044565 -0.032991 -0.028138 -0.076594 -0.007673 -0.060892 -0.065588 0.011797
3.8008 -0.01497 -0.0085292 -0.038368 -0.0037456 0 -0.0087419 -0.017608 -0.03287 -0.044619 -0.021404 -0.049337 5.7382 0.001066 -0.010951 -0.027561 -0.087774 0.0016085 -0.059814 -0.12852 0.051904 -0.0095766 0.06806 0.087609 -0.017564 -0.0018638 0.0005992 0.0016687 0.00010504 0.35298 -0.0085882 -0.0070441 -0.041791 -0.026313 -0.10819 -0.0043649 -0.062407 -0.049266 -0.029331
3.8047 -0.022419 -0.017333 -0.005715 -0.0051527 0 -0.00074248 -0.019488 -0.029837 -0.040612 -0.018151 -0.086107 6.2478 -0.030649 -0.0098543 -0.022944 -0.062181 0.020905 -0.077191 -0.041969 0.055282 -0.010032 0.058459 0.13886 0.0062885 -0.0017292 0.0026765 0.0014116 0.00066322 0.46648 -0.0063766 -0.012659 -0.046862 -0.02341 -0.096891 -0.0016628 -0.071641 0.010634 -0.073402
3.8086 -0.028128 -0.029578 0.022961 -0.011608 0 -0.0042406 -0.029906 -0.03639 -0.041879 -0.0080953 -0.10681 6.7788 -0.062598 -0.0056548 -0.010937 0.017902 0.036295 -0.080904 0.03697 0.056983 -0.010242 0.037369 0.18057 0.031634 -0.00079695 0.0041186 0.00086229 0.00057144 0.61191 -0.016554 -0.02176 -0.053242 -0.029421 -0.050413 -0.0019599 -0.081954 0.095779 -0.10613
3.8125 -0.033213 -0.041573 0.019182 -0.025691 0 -0.026436 -0.04581 -0.053747 -0.057803 -0.011951 -0.10685 7.3076 -0.085814 0.00029793 0.0064556 0.1391 0.048284 -0.067237 0.097083 0.059527 -0.0061227 0.015599 0.20697 0.056619 0.00038431 0.0044521 0.0006475 0.00013356 0.79336 -0.037778 -0.032776 -0.063386 -0.045595 0.021614 -0.0045342 -0.087356 0.18805 -0.11638
3.8164 -0.039151 -0.049959 -0.022503 -0.046065 0 -0.059157 -0.057752 -0.075471 -0.084265 -0.039262 -0.092367 7.8115 -0.087117 0.0042412 0.026272 0.27748 0.057452 -0.033012 0.12461 0.060158 0.0089163 0.009249 0.21687 0.080062 0.0010089 0.0040715 0.00092031 -0.00022173 0.96993 -0.059577 -0.043428 -0.075627 -0.062413 0.10223 -0.0065771 -0.079006 0.25921 -0.090109
3.8203 -0.046106 -0.054029 -0.074916 -0.065484 0 -0.083382 -0.059574 -0.091535 -0.10606 -0.07551 -0.076035 8.287 -0.056882 0.0034586 0.043642 0.38358 0.064065 0.012982 0.1148 0.056956 0.039173 0.03463 0.21582 0.10217 0.00072402 0.0038543 0.001256 -0.00034386 1.0804 -0.070205 -0.052498 -0.085371 -0.067743 0.15842 -0.0060463 -0.052796 0.27479 -0.029343
3.8242 -0.052821 -0.055855 -0.098821 -0.074645 0 -0.084158 -0.054104 -0.093776 -0.10848 -0.094345 -0.069144 8.7496 -0.0077761 -0.00077176 0.056886 0.4395 0.068153 0.055878 0.084126 0.053055 0.076576 0.082766 0.21242 0.12247 -9.7814e-05 0.0043011 0.0011501 -0.00037159 1.0908 -0.066529 -0.060229 -0.08792 -0.058032 0.1805 -0.0034838 -0.019513 0.24377 0.039518
3.8281 -0.058162 -0.058369 -0.077303 -0.070049 0 -0.063659 -0.049578 -0.081033 -0.089096 -0.084057 -0.074074 9.2152 0.05099 -0.0040306 0.065217 0.43943 0.069743 0.087917 0.041116 0.053898 0.11454 0.14548 0.21107 0.1391 -0.0007515 0.0050793 0.00055549 -0.00041886 1.0247 -0.057151 -0.067016 -0.081283 -0.042234 0.16652 -0.001142 0.013187 0.17584 0.10021
3.832 -0.062616 -0.063164 -0.031988 -0.058605 0 -0.040731 -0.051542 -0.061313 -0.060071 -0.060694 -0.08188 9.6843 0.1087 -0.002822 0.068117 0.3828 0.069113 0.10235 -0.0052535 0.060776 0.14563 0.21235 0.20808 0.14965 -0.00083268 0.0054245 -9.3481e-05 -0.00034767 0.9474 -0.055238 -0.072133 -0.067604 -0.034668 0.11828 -0.00052008 0.037213 0.084928 0.13666
3.8359 -0.06803 -0.069753 -0.0049333 -0.053342 0 -0.036515 -0.058814 -0.04795 -0.0387 -0.052967 -0.078177 10.143 0.14229 0.0021787 0.063724 0.27498 0.067021 0.089118 -0.040612 0.068526 0.1531 0.25911 0.19574 0.14601 -0.00051655 0.0049534 -0.00035431 9.5023e-05 0.91662 -0.066988 -0.074368 -0.05244 -0.043179 0.045024 -0.00092455 0.037489 0.0033436 0.12085
3.8398 -0.075732 -0.07655 -0.022307 -0.062738 0 -0.057787 -0.066571 -0.0504 -0.03416 -0.07369 -0.055081 10.578 0.14255 0.0069754 0.053166 0.15867 0.06458 0.058616 -0.059416 0.070812 0.13465 0.27146 0.17121 0.12675 -0.00030085 0.0040374 -0.00022525 0.0009319 0.9437 -0.086202 -0.074008 -0.04207 -0.0631 -0.023593 -0.00046996 0.016987 -0.039828 0.064573
3.8438 -0.084964 -0.082414 -0.072751 -0.083003 0 -0.091862 -0.072026 -0.066264 -0.04177 -0.1071 -0.020418 10.993 0.11309 0.00828 0.037257 0.055975 0.062674 0.020339 -0.063178 0.067924 0.096259 0.25063 0.14198 0.094797 -0.00054179 0.0033994 -0.0001134 0.0018002 0.99796 -0.10011 -0.073551 -0.04022 -0.08191 -0.0744 0.0016538 -0.015759 -0.04154 -0.012535
3.8477 -0.093299 -0.087401 -0.11884 -0.10081 0 -0.11705 -0.076684 -0.082447 -0.049579 -0.12495 0.0050519 11.402 0.058547 0.0065685 0.016674 -0.018328 0.061425 -0.018769 -0.05335 0.068642 0.044087 0.19986 0.12195 0.053645 -0.0012113 0.0034276 -0.00038022 0.002183 1.0468 -0.10108 -0.075686 -0.04637 -0.08969 -0.09941 0.0041072 -0.053451 -0.0032654 -0.093885
3.8516 -0.098732 -0.09228 -0.12958 -0.10458 0 -0.11963 -0.083939 -0.086245 -0.050902 -0.11432 0.0026768 11.814 -0.012861 0.0051477 -0.0076356 -0.048609 0.060432 -0.050424 -0.032203 0.083441 -0.012157 0.12617 0.1213 0.009198 -0.0019933 0.0039363 -0.00094016 0.001815 1.0905 -0.093269 -0.080507 -0.056986 -0.086028 -0.091374 0.004676 -0.086046 0.068287 -0.15691
3.8555 -0.10141 -0.097519 -0.10468 -0.09454 0 -0.1035 -0.095519 -0.077101 -0.050904 -0.088735 -0.028364 12.227 -0.07863 0.0064393 -0.031622 -0.0223 0.05981 -0.064803 -0.004167 0.11513 -0.051118 0.05269 0.13932 -0.022791 -0.0025237 0.0045349 -0.0013117 0.00088641 1.1593 -0.088171 -0.085411 -0.068753 -0.078381 -0.051115 0.0025683 -0.099115 0.14542 -0.16814
3.8594 -0.10336 -0.10277 -0.071501 -0.082726 0 -0.085513 -0.11008 -0.067617 -0.060974 -0.072928 -0.069093 12.623 -0.12373 0.0095036 -0.050603 0.037095 0.060985 -0.066105 0.025653 0.15584 -0.066451 -0.0016839 0.16689 -0.035641 -0.0025599 0.0050978 -0.0010654 -0.00010508 1.2792 -0.093794 -0.088347 -0.081016 -0.075067 0.00029293 -0.00066503 -0.096638 0.2032 -0.13765
3.8633 -0.10657 -0.10732 -0.060356 -0.083125 0 -0.081695 -0.12411 -0.071951 -0.086337 -0.078954 -0.095792 12.988 -0.14204 0.011343 -0.061597 0.11954 0.066146 -0.056557 0.055948 0.19314 -0.056889 -0.029505 0.1957 -0.026942 -0.0020452 0.0058035 -0.00024022 -0.0006637 1.4434 -0.10781 -0.090837 -0.095207 -0.079817 0.053644 -0.0025555 -0.082799 0.23311 -0.074848
3.8672 -0.11128 -0.11096 -0.080644 -0.10054 0 -0.095897 -0.13358 -0.092418 -0.11906 -0.098311 -0.099535 13.32 -0.12968 0.010451 -0.062015 0.21453 0.076525 -0.038768 0.085661 0.21944 -0.023416 -0.025889 0.22522 0.003808 -0.0011299 0.0067846 0.00066079 -0.00049524 1.6167 -0.12073 -0.096797 -0.11186 -0.091506 0.10048 -0.0020489 -0.062834 0.2301 0.0078855
3.8711 -0.11616 -0.11437 -0.11612 -0.12704 0 -0.11896 -0.13575 -0.11741 -0.14365 -0.11514 -0.092707 13.63 -0.081168 0.0087591 -0.046807 0.30686 0.091101 -0.015682 0.11342 0.23613 0.030034 0.015071 0.26115 0.055383 -0.0001436 0.0078811 0.0010863 0.00046296 1.7644 -0.1253 -0.10779 -0.12832 -0.10702 0.12895 -0.00039859 -0.04653 0.19102 0.085702
3.875 -0.11976 -0.11848 -0.14056 -0.14806 0 -0.13709 -0.13115 -0.13265 -0.15051 -0.12322 -0.096709 13.933 -0.010934 0.0099388 -0.019018 0.38167 0.1071 0.0090471 0.1377 0.24948 0.086157 0.07753 0.30765 0.1117 0.00054742 0.0088076 0.00088811 0.0020446 1.8779 -0.12266 -0.12003 -0.1399 -0.12331 0.13812 0.00022532 -0.040832 0.13677 0.13209
3.8789 -0.12185 -0.12338 -0.13964 -0.15261 0 -0.14181 -0.12442 -0.13442 -0.14444 -0.12833 -0.12253 14.238 0.067934 0.015836 0.015815 0.43538 0.12194 0.034415 0.15757 0.26331 0.13593 0.14799 0.36149 0.16224 0.00076052 0.0094919 0.00040684 0.003819 1.9714 -0.12017 -0.1272 -0.14363 -0.1375 0.1333 -0.0010438 -0.043263 0.082019 0.14477
3.8828 -0.12344 -0.12795 -0.12169 -0.14029 0 -0.13434 -0.12189 -0.13145 -0.14028 -0.13658 -0.16195 14.54 0.14741 0.024644 0.053907 0.46532 0.13479 0.05982 0.17209 0.27564 0.17481 0.21897 0.4133 0.20095 0.00061895 0.010137 0.00012461 0.0051523 2.0607 -0.12376 -0.12691 -0.1414 -0.14685 0.11768 -0.0029407 -0.050722 0.034405 0.12485
3.8867 -0.12563 -0.13065 -0.10932 -0.12104 0 -0.12298 -0.12641 -0.13455 -0.14915 -0.14505 -0.1962 14.828 0.21922 0.032496 0.090901 0.46957 0.1462 0.084657 0.18031 0.2819 0.19948 0.28345 0.4539 0.22252 0.00043069 0.010918 0.00020955 0.005507 2.1471 -0.13279 -0.12363 -0.13896 -0.1502 0.095004 -0.0033782 -0.058504 0.00034083 0.077129
3.8906 -0.12859 -0.13103 -0.11893 -0.10876 0 -0.11668 -0.134 -0.14537 -0.16826 -0.14619 -0.21219 15.088 0.26779 0.03669 0.11842 0.44343 0.15646 0.10574 0.18048 0.28059 0.20802 0.33278 0.4791 0.22124 0.00040843 0.011705 0.00037575 0.0048463 2.2194 -0.1416 -0.12438 -0.14157 -0.14913 0.070711 -0.0015113 -0.055796 -0.014818 0.017325
3.8945 -0.13152 -0.13041 -0.14523 -0.11292 0 -0.11958 -0.13662 -0.15592 -0.18342 -0.13912 -0.21076 15.31 0.29405 0.03743 0.13616 0.40211 0.16451 0.12098 0.1767 0.27533 0.2102 0.37131 0.48944 0.20945 0.00049472 0.012161 0.00019358 0.0037575 2.2664 -0.14515 -0.13095 -0.14986 -0.14692 0.049223 0.0014677 -0.042138 -0.020687 -0.03403
3.8984 -0.13326 -0.13064 -0.16502 -0.13269 0 -0.12918 -0.13002 -0.15819 -0.18176 -0.13262 -0.20131 15.496 0.29713 0.036782 0.1443 0.35148 0.16875 0.12895 0.17046 0.27177 0.2089 0.40014 0.48671 0.19208 0.0004601 0.012116 -0.00044096 0.0030632 2.2834 -0.14305 -0.13734 -0.15941 -0.14546 0.032116 0.0034562 -0.019176 -0.019746 -0.071238
3.9023 -0.13313 -0.13222 -0.15882 -0.157 0 -0.13856 -0.11895 -0.15262 -0.16297 -0.13517 -0.19075 15.653 0.27711 0.036392 0.14352 0.29738 0.16881 0.12878 0.16303 0.27248 0.2063 0.42015 0.47192 0.17355 0.00015919 0.011736 -0.001136 0.0031751 2.2671 -0.13854 -0.13575 -0.16432 -0.14342 0.020657 0.0032606 0.01054 -0.013708 -0.090862
3.9063 -0.13131 -0.13337 -0.13103 -0.17076 0 -0.14111 -0.11373 -0.14621 -0.13912 -0.14388 -0.17874 15.793 0.23254 0.036349 0.13451 0.24801 0.16632 0.11936 0.15541 0.27511 0.20339 0.43036 0.44618 0.1588 -0.00032825 0.011279 -0.0013217 0.0037686 2.2111 -0.13481 -0.12533 -0.16137 -0.13808 0.017002 0.0013728 0.041857 -0.0018715 -0.09086
3.9102 -0.1288 -0.13162 -0.10821 -0.16441 0 -0.13484 -0.12043 -0.14349 -0.12389 -0.14631 -0.16206 15.924 0.17218 0.035925 0.12053 0.21041 0.16378 0.10483 0.14655 0.27514 0.19823 0.4298 0.41223 0.14875 -0.00079829 0.010721 -0.00077621 0.0041108 2.1118 -0.13248 -0.11442 -0.15155 -0.12904 0.02046 -0.00081376 0.067266 0.018406 -0.080432
3.9141 -0.12715 -0.12653 -0.11415 -0.14043 0 -0.12361 -0.1344 -0.1412 -0.12148 -0.13418 -0.14111 16.05 0.10747 0.034889 0.10377 0.18302 0.16241 0.089986 0.13474 0.27032 0.18959 0.42006 0.37413 0.14033 -0.0011181 0.0097694 0.00014347 0.0037515 1.9806 -0.13046 -0.11315 -0.13825 -0.11982 0.027472 -0.0023137 0.08563 0.046146 -0.06805
3.918 -0.12779 -0.12101 -0.14492 -0.11229 0 -0.11435 -0.14418 -0.13288 -0.12477 -0.11366 -0.12048 16.167 0.045253 0.033872 0.084778 0.16418 0.1613 0.077221 0.11877 0.26267 0.17709 0.40211 0.33548 0.13165 -0.0012817 0.0082761 0.00080091 0.0029249 1.8475 -0.12818 -0.12373 -0.12448 -0.11508 0.03545 -0.0030321 0.096981 0.0797 -0.057234
3.9219 -0.13119 -0.11935 -0.17039 -0.095756 0 -0.11238 -0.14227 -0.11776 -0.1232 -0.10036 -0.10384 16.268 -0.0076447 0.033656 0.063846 0.15132 0.15855 0.068572 0.097587 0.2565 0.16086 0.37752 0.29874 0.12082 -0.0012863 0.0066104 0.00083901 0.0022988 1.7469 -0.12662 -0.13812 -0.11163 -0.11656 0.041442 -0.0031599 0.10213 0.11641 -0.050665
3.9258 -0.13625 -0.12354 -0.16381 -0.098909 0 -0.1183 -0.13198 -0.10351 -0.11242 -0.10411 -0.090355 16.35 -0.037514 0.034468 0.040663 0.13905 0.15337 0.065899 0.070433 0.25465 0.14311 0.3512 0.26667 0.10593 -0.001021 0.0054887 0.00047238 0.0023618 1.6974 -0.12711 -0.14558 -0.10032 -0.12178 0.038366 -0.00244 0.10264 0.14694 -0.050256
3.9297 -0.14062 -0.13099 -0.13073 -0.11766 0 -0.12862 -0.12329 -0.099296 -0.09735 -0.11976 -0.077266 16.41 -0.04859 0.036044 0.017047 0.12346 0.14718 0.065162 0.043007 0.25646 0.12828 0.33052 0.24379 0.090276 -0.00034752 0.0053713 0.00024812 0.0030602 1.6921 -0.12961 -0.14213 -0.091627 -0.12687 0.026201 -0.00031883 0.10167 0.1652 -0.05244
3.9336 -0.14181 -0.13616 -0.1056 -0.13954 0 -0.13867 -0.12253 -0.1068 -0.087215 -0.13328 -0.065633 16.45 -0.045294 0.038056 -0.0052731 0.10505 0.14283 0.064318 0.019096 0.25903 0.11809 0.31829 0.23528 0.076362 0.00068653 0.0060301 0.0005256 0.0039744 1.7081 -0.13222 -0.13282 -0.087258 -0.12965 0.0069154 0.0031005 0.099467 0.17043 -0.055832
3.9375 -0.13842 -0.13465 -0.11648 -0.152 0 -0.14459 -0.12646 -0.11858 -0.088124 -0.13549 -0.062055 16.472 -0.032314 0.040149 -0.024469 0.085082 0.14255 0.062003 0.001943 0.26038 0.11359 0.31625 0.24374 0.066308 0.0017478 0.0067496 0.0011786 0.0047431 1.7249 -0.13245 -0.12511 -0.088346 -0.12983 -0.016794 0.0064042 0.096058 0.16341 -0.059449
3.9414 -0.13068 -0.12634 -0.15348 -0.14893 0 -0.14326 -0.12658 -0.12528 -0.099382 -0.1285 -0.073532 16.479 -0.016879 0.041601 -0.037213 0.066914 0.14632 0.057124 -0.0037193 0.26149 0.11566 0.32592 0.26679 0.063123 0.0023819 0.0069743 0.0017708 0.0052514 1.7328 -0.12881 -0.12108 -0.094277 -0.12655 -0.039647 0.0074457 0.091033 0.14716 -0.062451
3.9453 -0.12002 -0.11481 -0.1759 -0.13202 0 -0.13199 -0.11811 -0.12356 -0.11509 -0.11976 -0.10026 16.468 -0.0099046 0.041395 -0.039409 0.056786 0.15162 0.05183 0.0037839 0.26531 0.12216 0.34323 0.298 0.067839 0.0023218 0.0067608 0.0019768 0.0054695 1.7283 -0.12166 -0.11649 -0.10266 -0.11765 -0.051341 0.0048782 0.08522 0.13278 -0.064208
3.9492 -0.10826 -0.10387 -0.15337 -0.1082 0 -0.11039 -0.10411 -0.11702 -0.1281 -0.11248 -0.13347 16.441 -0.012242 0.039054 -0.03267 0.054974 0.15486 0.049253 0.017992 0.27373 0.12961 0.36131 0.32989 0.076757 0.0016678 0.0066201 0.0018171 0.0052757 1.7054 -0.11258 -0.10676 -0.11042 -0.10252 -0.049868 -0.00065853 0.080764 0.12647 -0.064503
3.9531 -0.096949 -0.094771 -0.09878 -0.085807 0 -0.083392 -0.091169 -0.11066 -0.13308 -0.10402 -0.16042 16.396 -0.022168 0.03543 -0.017872 0.060892 0.15354 0.05096 0.034963 0.28515 0.13673 0.37707 0.35604 0.087854 0.00079609 0.0069652 0.0015212 0.0045775 1.6552 -0.10343 -0.09275 -0.11516 -0.085499 -0.035257 -0.0067934 0.079064 0.12945 -0.063048
3.957 -0.08717 -0.086476 -0.056617 -0.07143 0 -0.06111 -0.082628 -0.106 -0.12804 -0.092571 -0.17193 16.338 -0.036541 0.03233 0.003588 0.073174 0.14809 0.058061 0.050493 0.29461 0.14257 0.38793 0.37116 0.099022 0.00010489 0.0077328 0.0012342 0.0035981 1.5758 -0.095519 -0.080039 -0.11585 -0.074652 -0.0089524 -0.010956 0.081313 0.1413 -0.059658
3.9609 -0.079432 -0.078079 -0.05735 -0.067355 0 -0.053047 -0.076834 -0.10183 -0.11507 -0.082117 -0.16649 16.271 -0.045692 0.031064 0.029068 0.088335 0.14198 0.070911 0.057135 0.29651 0.1468 0.39089 0.37087 0.10698 -0.00018207 0.0085006 0.00090568 0.0029008 1.4785 -0.089459 -0.073131 -0.11268 -0.075315 0.023335 -0.011915 0.088675 0.15591 -0.05445
3.9648 -0.073638 -0.070486 -0.086142 -0.070273 0 -0.060159 -0.071132 -0.097748 -0.099886 -0.078474 -0.14913 16.194 -0.040985 0.03136 0.053299 0.10147 0.13949 0.083907 0.054713 0.28731 0.15111 0.38921 0.35321 0.1113 -4.6858e-05 0.0088926 0.00044739 0.0029811 1.3809 -0.085149 -0.071168 -0.10646 -0.084117 0.049248 -0.010136 0.096603 0.1612 -0.05015
3.9688 -0.069235 -0.065504 -0.10019 -0.072934 0 -0.072499 -0.065641 -0.09493 -0.089075 -0.08091 -0.12741 16.105 -0.021207 0.031914 0.074326 0.11213 0.14226 0.093585 0.046386 0.26644 0.15615 0.38495 0.32092 0.11278 0.0003892 0.0088409 -6.0187e-05 0.0037847 1.2918 -0.081739 -0.06957 -0.098096 -0.090235 0.063805 -0.0069293 0.10129 0.15288 -0.048801
3.9727 -0.065651 -0.063559 -0.076462 -0.069164 0 -0.076434 -0.062089 -0.092886 -0.085265 -0.080393 -0.10768 16.001 0.013462 0.03203 0.091008 0.12097 0.14704 0.097736 0.035094 0.23508 0.16204 0.37893 0.28099 0.11201 0.00092168 0.0085079 -0.00036326 0.0046818 1.2019 -0.077633 -0.065125 -0.088284 -0.083991 0.064243 -0.0033941 0.099865 0.12905 -0.051816
3.9766 -0.062656 -0.062746 -0.037464 -0.059131 0 -0.066289 -0.059976 -0.087403 -0.084125 -0.068161 -0.092718 15.878 0.061361 0.032405 0.10239 0.12996 0.14682 0.094186 0.02516 0.19496 0.16845 0.37128 0.24047 0.10978 0.0012963 0.0080394 -0.00023994 0.0049812 1.0926 -0.071023 -0.058733 -0.077509 -0.065299 0.048494 -0.00011968 0.088797 0.089159 -0.060747
3.9805 -0.060197 -0.060347 -0.025755 -0.049885 0 -0.049707 -0.05591 -0.073901 -0.077025 -0.045929 -0.080623 15.74 0.11384 0.033991 0.10881 0.14501 0.1355 0.084033 0.02301 0.14869 0.1729 0.35826 0.20166 0.10697 0.0012822 0.007419 0.00029712 0.004493 0.95418 -0.061056 -0.053309 -0.066141 -0.04396 0.020906 0.0023805 0.06643 0.041283 -0.074266
3.9844 -0.057809 -0.055185 -0.054812 -0.049301 0 -0.040708 -0.047709 -0.053421 -0.058547 -0.026084 -0.06578 15.592 0.1615 0.036182 0.1132 0.16731 0.11254 0.07378 0.026948 0.10115 0.17385 0.33748 0.1618 0.10405 0.0008001 0.0065068 0.00098477 0.0035919 0.79626 -0.04892 -0.049963 -0.054383 -0.031314 -0.0066485 0.0033499 0.040075 -0.0021501 -0.08602
3.9883 -0.054338 -0.048372 -0.091238 -0.057901 0 -0.046098 -0.03822 -0.03388 -0.032419 -0.020548 -0.042745 15.438 0.20083 0.036687 0.11652 0.19655 0.084 0.066647 0.034522 0.059436 0.17063 0.30733 0.1179 0.10125 1.1727e-05 0.0051633 0.0014679 0.002772 0.63915 -0.037622 -0.046988 -0.042056 -0.030887 -0.028713 0.0022003 0.013907 -0.036118 -0.091805
3.9922 -0.048597 -0.041821 -0.089772 -0.066224 0 -0.058033 -0.033328 -0.023514 -0.009475 -0.02923 -0.011483 15.274 0.22928 0.033764 0.11949 0.2316 0.058762 0.065324 0.042617 0.030058 0.16296 0.26693 0.071995 0.098843 -0.00073664 0.0033649 0.0014897 0.0022067 0.49495 -0.03 -0.042341 -0.028557 -0.03627 -0.040643 -0.00072098 -0.0080567 -0.056952 -0.087697
3.9961 -0.040548 -0.036332 -0.043613 -0.061442 0 -0.060499 -0.035414 -0.022554 0.0016198 -0.039786 0.020414 15.1 0.24372 0.028601 0.12229 0.26892 0.042775 0.072927 0.044289 0.014915 0.15083 0.21547 0.031081 0.09779 -0.0011167 0.0012953 0.0010058 0.0017575 0.35807 -0.026282 -0.036203 -0.013425 -0.037436 -0.036032 -0.0039741 -0.019607 -0.061081 -0.0666
4 -0.031789 -0.031284 0.0059474 -0.03849 0 -0.044292 -0.039524 -0.022396 0.002387 -0.038953 0.041741 14.918 0.24811 0.024927 0.12373 0.30179 0.035984 0.084717 0.035233 0.0098871 0.13733 0.16054 0.0013704 0.099168 -0.0010325 -0.0006204 0.00020235 0.0013214 0.21677 -0.023554 -0.03061 0.002609 -0.029218 -0.019186 -0.005909 -0.022233 -0.05666 -0.031677
4.0039 -0.024578 -0.025968 0.012833 -0.0060265 0 -0.016529 -0.03729 -0.014298 0.0029202 -0.024434 0.045772 14.733 0.24498 0.025585 0.1227 0.32796 0.034024 0.095136 0.017554 0.0080832 0.12438 0.1083 -0.016979 0.10296 -0.000688 -0.0018422 -0.0005798 0.0010366 0.075536 -0.018268 -0.026976 0.016951 -0.014752 0.0035841 -0.0058768 -0.021208 -0.050024 0.0098572
4.0078 -0.020091 -0.020768 -0.02405 0.018701 0 0.0045902 -0.025244 0.00085323 0.011368 -0.0063808 0.03559 14.55 0.23433 0.029366 0.11823 0.3464 0.032615 0.10034 -0.0062625 0.0055444 0.11287 0.062673 -0.02887 0.10882 -0.00045209 -0.0020364 -0.0010147 0.0010973 -0.034908 -0.0099674 -0.02478 0.02584 -0.0020776 0.028379 -0.0045979 -0.02044 -0.043978 0.052634
4.0117 -0.017536 -0.016807 -0.059339 0.022508 0 0.0053267 -0.0089653 0.012232 0.024695 0.0020317 0.021359 14.366 0.21519 0.031662 0.10927 0.35676 0.030521 0.096278 -0.032355 0.0043772 0.10342 0.027586 -0.037817 0.116 -0.00060187 -0.0013835 -0.0009908 0.0014491 -0.073919 -0.0025582 -0.022797 0.026394 0.0022212 0.051073 -0.0033139 -0.024498 -0.040452 0.090289
4.0156 -0.01509 -0.014643 -0.050383 0.0061244 0 -0.01177 0.0014052 0.0093973 0.030551 -0.0042164 0.011519 14.175 0.18039 0.028883 0.09358 0.35972 0.028963 0.077658 -0.050597 0.010167 0.095391 0.0079294 -0.041074 0.12103 -0.0011109 -0.00054176 -0.00068356 0.0017931 -0.02322 -0.0011868 -0.020917 0.018589 -0.0026648 0.066458 -0.0026006 -0.040107 -0.036134 0.11118
4.0195 -0.011784 -0.013712 -0.003666 -0.016819 0 -0.03024 -3.5703e-05 -0.0068484 0.019311 -0.018508 0.0059606 13.974 0.13227 0.022428 0.073541 0.35978 0.02901 0.052015 -0.057817 0.025818 0.086461 -0.0040567 -0.032084 0.12121 -0.0016311 -0.00017262 -0.00039168 0.0019253 0.092585 -0.0070926 -0.019986 0.0054867 -0.0117 0.076893 -0.0020576 -0.062209 -0.025038 0.11838
4.0234 -0.0085354 -0.013206 0.032212 -0.030585 0 -0.03381 -0.010339 -0.024265 -0.0054276 -0.0286 -0.0022664 13.774 0.072514 0.017944 0.050079 0.35726 0.030103 0.023587 -0.053876 0.047565 0.075612 -0.01208 -0.0082398 0.11533 -0.0017099 -0.00038793 -0.00025408 0.0019844 0.21751 -0.015511 -0.020038 -0.0086304 -0.017443 0.083823 -0.0011023 -0.086749 -0.0043492 0.11445
4.0273 -0.0073199 -0.013199 0.01926 -0.028846 0 -0.019648 -0.021081 -0.030294 -0.028796 -0.0264 -0.018297 13.586 0.0041261 0.020116 0.024258 0.35192 0.030983 -0.0034121 -0.039763 0.067077 0.062126 -0.019669 0.024099 0.10271 -0.0011222 -0.00065378 -0.00013752 0.0022629 0.30111 -0.019395 -0.019694 -0.020693 -0.015003 0.088649 0.00012552 -0.10939 0.027541 0.10252
4.0313 -0.0093683 -0.014535 -0.029051 -0.017875 0 0.00018323 -0.025664 -0.023627 -0.037744 -0.014041 -0.038418 13.416 -0.06599 0.027889 -0.002326 0.34111 0.031416 -0.02246 -0.018376 0.077782 0.045331 -0.031478 0.052991 0.082842 -8.1762e-05 -0.00031064 0.00015025 0.0027724 0.33149 -0.016016 -0.018099 -0.02984 -0.0061097 0.092832 0.00082456 -0.12241 0.071459 0.087585
4.0352 -0.01417 -0.017582 -0.06296 -0.0097565 0 0.0092181 -0.023655 -0.014834 -0.032444 -0.0023537 -0.051957 13.251 -0.12333 0.034934 -0.026877 0.32109 0.032392 -0.030388 0.0020301 0.079502 0.026979 -0.048489 0.069988 0.059905 0.00086516 0.00074921 0.00053718 0.0031057 0.33775 -0.01001 -0.017115 -0.036436 0.00058829 0.096118 0.00047597 -0.12093 0.11848 0.075169
4.0391 -0.020144 -0.021489 -0.050311 -0.012058 0 -0.00049161 -0.019457 -0.015577 -0.024622 -0.0030014 -0.050875 13.071 -0.16195 0.035174 -0.047879 0.29217 0.034582 -0.030628 0.017723 0.077246 0.0091308 -0.066794 0.076371 0.038046 0.001227 0.0019188 0.00065853 0.0028273 0.36098 -0.0093471 -0.020331 -0.040551 -0.0052683 0.096954 -0.00047955 -0.10862 0.16029 0.064692
4.043 -0.026124 -0.025067 -0.010342 -0.022518 0 -0.023227 -0.018189 -0.027216 -0.024781 -0.019497 -0.038102 12.862 -0.17878 0.028221 -0.064034 0.25487 0.037097 -0.025557 0.027528 0.075792 -0.007054 -0.082972 0.080814 0.019473 0.00094015 0.0024267 0.00024512 0.0019949 0.41978 -0.017686 -0.02898 -0.041681 -0.02727 0.093986 -0.0010834 -0.088344 0.19229 0.054296
4.0469 -0.032105 -0.028391 0.0083909 -0.032383 0 -0.045039 -0.022795 -0.039953 -0.031846 -0.043548 -0.026338 12.633 -0.17239 0.019594 -0.07411 0.21042 0.038256 -0.018073 0.031192 0.075672 -0.020554 -0.093104 0.091082 0.0060629 0.00039707 0.0020818 -0.00045856 0.0012051 0.49956 -0.030648 -0.039096 -0.039965 -0.057033 0.085879 -0.00093328 -0.063886 0.21064 0.041302
4.0508 -0.038658 -0.033088 -0.019324 -0.034729 0 -0.054396 -0.033407 -0.043074 -0.036173 -0.060336 -0.027647 12.403 -0.14262 0.01572 -0.073984 0.16265 0.037616 -0.013094 0.030378 0.07427 -0.029895 -0.08721 0.10768 0.00020279 8.086e-05 0.0014718 -0.00077512 0.0010555 0.57231 -0.040053 -0.043979 -0.037301 -0.078232 0.07002 -0.00060039 -0.043314 0.21017 0.018126
4.0547 -0.045879 -0.040616 -0.069153 -0.030519 0 -0.049906 -0.047593 -0.036021 -0.032434 -0.05985 -0.042826 12.188 -0.10782 0.018559 -0.065787 0.11804 0.036842 -0.01171 0.029802 0.070155 -0.036944 -0.066549 0.12475 -0.0020861 0.00013095 0.0014046 -0.00021821 0.0015741 0.62616 -0.042166 -0.040595 -0.03681 -0.078599 0.050172 -0.0008413 -0.030794 0.20095 -0.014574
4.0586 -0.053049 -0.050249 -0.094016 -0.027645 0 -0.040217 -0.060883 -0.029503 -0.027884 -0.045456 -0.060221 11.983 -0.075937 0.024726 -0.050531 0.07887 0.038156 -0.012996 0.030168 0.065473 -0.042391 -0.032605 0.13612 -0.0025249 0.00025372 0.0021381 0.00094085 0.0022219 0.67658 -0.041614 -0.033618 -0.040816 -0.060436 0.028561 -0.0015184 -0.026862 0.18736 -0.054404
4.0625 -0.059277 -0.059133 -0.073276 -0.034229 0 -0.037032 -0.068552 -0.035591 -0.035943 -0.031726 -0.0655 11.772 -0.052896 0.029283 -0.029429 0.046649 0.041908 -0.015812 0.031328 0.063687 -0.046556 0.012743 0.14028 -0.0022083 6.6878e-05 0.003151 0.0018193 0.0024518 0.74952 -0.046699 -0.032259 -0.049156 -0.039699 0.0071622 -0.0015812 -0.031441 0.1725 -0.098285
4.0664 -0.064245 -0.064676 -0.032177 -0.051902 0 -0.046441 -0.068744 -0.056181 -0.060876 -0.032355 -0.054185 11.541 -0.045098 0.030044 -0.0042656 0.022996 0.045949 -0.018081 0.031515 0.065408 -0.049125 0.066748 0.14026 -0.0016324 -0.00047314 0.003663 0.0017357 0.0022043 0.85344 -0.060587 -0.042096 -0.059288 -0.033237 -0.011333 -0.00025807 -0.043998 0.15873 -0.14039
4.0703 -0.06822 -0.066957 -0.013988 -0.074327 0 -0.064592 -0.064451 -0.080501 -0.089881 -0.048612 -0.036084 11.288 -0.050301 0.028473 0.019916 0.0074037 0.047672 -0.017145 0.025949 0.067445 -0.047499 0.12229 0.14011 0.0018953 -0.0010069 0.0033759 0.00088769 0.0018285 0.96725 -0.077256 -0.059577 -0.067923 -0.045042 -0.024671 0.0018798 -0.060756 0.14326 -0.16985
4.0742 -0.071413 -0.068572 -0.037087 -0.091662 0 -0.080753 -0.061618 -0.093865 -0.10243 -0.069204 -0.027609 11.021 -0.057411 0.027143 0.03951 -0.0021053 0.046628 -0.013153 0.013942 0.06678 -0.039781 0.1742 0.14228 0.01104 -0.0011426 0.002719 0.00015539 0.0015925 1.0557 -0.086576 -0.074814 -0.072672 -0.064056 -0.033895 0.0032987 -0.077385 0.12185 -0.18369
4.0781 -0.073539 -0.071952 -0.080872 -0.09711 0 -0.085629 -0.064178 -0.089791 -0.089137 -0.081737 -0.038478 10.749 -0.059893 0.027088 0.052555 -0.0045685 0.045044 -0.0062301 -0.0039209 0.065457 -0.024279 0.21985 0.14794 0.027562 -0.00086656 0.0024091 0.00018636 0.0013961 1.0981 -0.08373 -0.080242 -0.072722 -0.075496 -0.03925 0.0030202 -0.091404 0.092253 -0.17986
4.082 -0.07413 -0.076873 -0.11 -0.090659 0 -0.078664 -0.070618 -0.074953 -0.061761 -0.084305 -0.064113 10.472 -0.051514 0.027645 0.057544 0.001542 0.045771 0.0033712 -0.026169 0.070784 0.00040224 0.25702 0.15839 0.052739 -0.00054757 0.002798 0.00072093 0.0010151 1.1056 -0.073801 -0.076911 -0.068896 -0.074736 -0.04098 0.0016022 -0.10036 0.053031 -0.15726
4.0859 -0.073261 -0.080677 -0.10742 -0.078033 0 -0.0683 -0.075698 -0.063085 -0.043802 -0.085433 -0.090044 10.187 -0.022358 0.028208 0.052037 0.024421 0.049944 0.016146 -0.047193 0.089637 0.03704 0.28053 0.17493 0.087753 -0.00052069 0.0036364 0.0009074 0.00053453 1.111 -0.067088 -0.072532 -0.06373 -0.070367 -0.037562 0.00044752 -0.098138 0.0051799 -0.11243
4.0898 -0.071822 -0.080937 -0.083802 -0.066668 0 -0.064678 -0.075808 -0.063612 -0.049966 -0.092781 -0.10407 9.8943 0.020044 0.029265 0.041256 0.066005 0.056653 0.031907 -0.059534 0.12187 0.079142 0.29166 0.19704 0.12468 -0.00070355 0.0044162 0.00029846 0.00038947 1.1415 -0.06976 -0.073538 -0.061248 -0.07392 -0.028142 0.0002263 -0.084138 -0.038523 -0.055426
4.0938 -0.070961 -0.077789 -0.060997 -0.061982 0 -0.070876 -0.07243 -0.07487 -0.073877 -0.1031 -0.10535 9.5948 0.066627 0.031454 0.029126 0.1252 0.06453 0.050456 -0.060497 0.1592 0.12093 0.29108 0.22125 0.1577 -0.00067599 0.0048832 -0.00055708 0.00090149 1.1983 -0.078741 -0.079107 -0.065434 -0.087005 -0.011851 0.00025253 -0.059999 -0.06902 0.0067085
4.0977 -0.071141 -0.073634 -0.052402 -0.065677 0 -0.080477 -0.07018 -0.087174 -0.09537 -0.1047 -0.1027 9.2868 0.10949 0.034036 0.018653 0.20021 0.073014 0.071225 -0.048528 0.19097 0.15729 0.27882 0.24264 0.18226 -0.00015559 0.0052078 -0.0006228 0.0018308 1.2574 -0.085257 -0.082675 -0.077475 -0.098931 0.011983 -0.00045727 -0.027868 -0.079181 0.067925
4.1016 -0.071675 -0.070724 -0.058245 -0.075676 0 -0.083774 -0.071723 -0.092101 -0.099691 -0.090173 -0.10467 8.9635 0.13754 0.034966 0.013572 0.28753 0.081789 0.092954 -0.02236 0.21158 0.18097 0.25415 0.25765 0.19253 0.00064166 0.0056983 0.00050511 0.0024991 1.2895 -0.083071 -0.078853 -0.093818 -0.097125 0.044213 -0.0017495 0.0084162 -0.059859 0.11985
4.1055 -0.071187 -0.06922 -0.072196 -0.086802 0 -0.076843 -0.07506 -0.089231 -0.089833 -0.065528 -0.11105 8.6187 0.13489 0.032804 0.017632 0.3723 0.089401 0.10968 0.015216 0.22289 0.18088 0.21684 0.26554 0.18341 0.001161 0.0064061 0.0020565 0.0024162 1.2795 -0.073514 -0.068602 -0.10736 -0.079764 0.082527 -0.0023413 0.036653 -0.0050601 0.1463
4.1094 -0.068658 -0.067542 -0.085978 -0.092379 0 -0.06492 -0.075853 -0.08455 -0.080901 -0.045742 -0.11378 8.2544 0.10818 0.028366 0.026976 0.43976 0.093322 0.1168 0.055453 0.22988 0.16175 0.17323 0.26722 0.1634 0.0010433 0.0070331 0.0027433 0.0017725 1.2313 -0.063209 -0.057945 -0.11172 -0.058128 0.11946 -0.0013628 0.049563 0.066491 0.14639
4.1133 -0.064266 -0.064352 -0.089437 -0.087281 0 -0.057032 -0.071861 -0.082868 -0.083357 -0.040993 -0.10568 7.8805 0.062316 0.024248 0.03875 0.48086 0.092044 0.11137 0.094422 0.23416 0.12669 0.12667 0.26273 0.13717 0.00048204 0.0072128 0.0019763 0.0012758 1.1577 -0.057571 -0.052213 -0.10532 -0.046591 0.15003 0.00043817 0.043935 0.14367 0.11962
4.1172 -0.059344 -0.059911 -0.074555 -0.071449 0 -0.057352 -0.064723 -0.082199 -0.092356 -0.047962 -0.087884 7.5048 0.0038588 0.022622 0.049724 0.48784 0.087049 0.091245 0.12847 0.2316 0.08005 0.080849 0.25044 0.10964 3.2827e-05 0.0068581 0.00040913 0.001494 1.0674 -0.056521 -0.051858 -0.09187 -0.050185 0.1693 0.0014499 0.018305 0.21465 0.067441
4.1211 -0.055423 -0.055577 -0.045471 -0.051069 0 -0.061819 -0.057761 -0.07584 -0.093236 -0.054828 -0.068781 7.1258 -0.053701 0.023608 0.053337 0.44512 0.08211 0.053337 0.15143 0.21609 0.0309 0.043403 0.22863 0.088798 7.6494e-05 0.0062338 -0.00071928 0.002352 0.96192 -0.055837 -0.053407 -0.076665 -0.061349 0.16688 0.0011812 -0.027091 0.25662 -0.0056167
4.125 -0.053006 -0.052246 -0.021945 -0.035359 0 -0.062945 -0.052868 -0.060062 -0.076777 -0.053875 -0.05576 6.7357 -0.093786 0.025717 0.046322 0.36331 0.080057 0.0074941 0.16118 0.18564 -0.0071867 0.020503 0.19801 0.077606 0.0004884 0.0056965 -0.00073799 0.0032294 0.84274 -0.051914 -0.053591 -0.062467 -0.067978 0.14229 0.0010384 -0.075192 0.25901 -0.077111
4.1289 -0.05105 -0.049512 -0.024793 -0.030467 0 -0.057429 -0.049821 -0.039493 -0.048769 -0.04802 -0.048539 6.3317 -0.11273 0.027552 0.030753 0.25949 0.0801 -0.036599 0.15798 0.1451 -0.030033 0.01272 0.16248 0.072902 0.00082674 0.0053673 -3.57e-05 0.0034966 0.71914 -0.045074 -0.051942 -0.048682 -0.06421 0.10145 0.0026339 -0.1139 0.22747 -0.13276
4.1328 -0.047698 -0.046239 -0.053042 -0.035176 0 -0.048685 -0.047762 -0.024319 -0.024907 -0.045108 -0.040705 5.9216 -0.10935 0.028753 0.008895 0.14625 0.078597 -0.072036 0.14109 0.10367 -0.035864 0.020248 0.12744 0.071748 0.00080098 0.0050472 0.00050267 0.0029658 0.60694 -0.03872 -0.049713 -0.034284 -0.053876 0.049183 0.0053391 -0.13574 0.16738 -0.1634
4.1367 -0.04185 -0.041692 -0.078616 -0.042243 0 -0.042184 -0.046105 -0.021498 -0.016723 -0.047463 -0.027532 5.5156 -0.084378 0.02938 -0.015753 0.03888 0.072729 -0.091236 0.10954 0.069617 -0.024308 0.042475 0.096956 0.070071 0.00051558 0.0044462 0.0004119 0.0019383 0.51833 -0.035782 -0.047283 -0.020863 -0.044612 -0.0080286 0.0061057 -0.13372 0.087181 -0.16033
4.1406 -0.034276 -0.036033 -0.07073 -0.044397 0 -0.039132 -0.043644 -0.028334 -0.022169 -0.048798 -0.011671 5.1125 -0.04518 0.028954 -0.033687 -0.029269 0.063475 -0.082577 0.060602 0.046797 -0.0001145 0.075014 0.07229 0.06024 0.00027114 0.003503 -3.9471e-05 0.00095212 0.45195 -0.035973 -0.043454 -0.012151 -0.039617 -0.053845 0.0023788 -0.10318 0.009942 -0.11551
4.1445 -0.027169 -0.029937 -0.028792 -0.039727 0 -0.035454 -0.03784 -0.034698 -0.028894 -0.041568 -0.00074267 4.697 -0.0087086 0.026696 -0.04085 -0.053941 0.054895 -0.057559 0.0042256 0.034592 0.0228 0.10553 0.052484 0.043769 0.00020137 0.0024982 -0.00032223 0.00049585 0.39298 -0.036097 -0.037253 -0.010334 -0.035278 -0.080204 -0.0046596 -0.064508 -0.044859 -0.055276
4.1484 -0.02233 -0.02401 0.012333 -0.031829 0 -0.026949 -0.026568 -0.031913 -0.02582 -0.02596 0.00061288 4.2545 0.018428 0.02285 -0.036309 -0.033955 0.050474 -0.023046 -0.0535 0.030166 0.039034 0.12802 0.03628 0.023696 0.00017518 0.0018516 -0.0002444 0.00080626 0.32408 -0.03276 -0.029676 -0.013153 -0.026272 -0.083672 -0.010188 -0.027997 -0.069551 0.0068524
4.1523 -0.019535 -0.018584 0.015286 -0.025114 0 -0.014718 -0.011204 -0.019964 -0.011869 -0.010324 -0.0040983 3.789 0.031105 0.019371 -0.020348 0.028543 0.050201 0.013561 -0.10588 0.030449 0.044497 0.13723 0.023565 0.0038583 5.162e-05 0.0017774 -1.227e-05 0.0017295 0.23833 -0.025086 -0.022963 -0.015203 -0.012325 -0.062636 -0.0097064 -0.0028953 -0.059318 0.057986
4.1563 -0.016666 -0.013745 -0.020147 -0.020226 0 -0.0047405 0.0027285 -0.00651 0.0050501 -0.0027682 -0.0062476 3.3256 0.02319 0.018738 0.0051093 0.12842 0.051135 0.039836 -0.1396 0.032797 0.034917 0.12488 0.015304 -0.007447 -5.5271e-05 0.0021007 0.00017124 0.0027071 0.14355 -0.015296 -0.018109 -0.012468 0.00032465 -0.015381 -0.0032491 -0.0020086 -0.0086315 0.078448
4.1602 -0.01158 -0.0092219 -0.053619 -0.01396 0 -0.0018472 0.0092995 0.00076665 0.016032 -0.0032944 -0.00034209 2.891 0.00037269 0.021762 0.030424 0.23538 0.050554 0.046079 -0.14286 0.035 0.016404 0.092348 0.012332 -0.002422 0.00013392 0.0023949 0.0003642 0.003036 0.054801 -0.0067995 -0.013548 -0.005671 0.0042923 0.044564 0.0043707 -0.022845 0.064843 0.063178
4.1641 -0.0039999 -0.0042747 -0.044058 -0.0032597 0 -0.0043442 0.0073744 0.00087012 0.017998 -0.0045975 0.010614 2.4898 -0.02721 0.026578 0.049191 0.32579 0.048307 0.036085 -0.11894 0.03556 -0.0024722 0.049302 0.014166 0.016404 0.00067406 0.0023204 0.00067082 0.0023663 -0.018083 -0.001335 -0.0066831 0.00082232 -0.0017042 0.10277 0.0077514 -0.051067 0.13967 0.026665
4.168 0.0044048 0.0019721 0.0071771 0.011126 0 -0.0049379 0.0021225 -0.00074037 0.014144 0.00016333 0.017781 2.0996 -0.053616 0.029957 0.058034 0.38549 0.046198 0.013627 -0.071159 0.034294 -0.016955 0.0023666 0.018788 0.045868 0.0011519 0.0018721 0.00090326 0.0010613 -0.077199 0.00254 0.0032872 0.0032969 -0.010442 0.15027 0.0055587 -0.07711 0.20267 -0.02077
4.1719 0.011767 0.0097701 0.055821 0.024926 0 0.0027759 0.00093362 0.0018567 0.0095217 0.011323 0.014511 1.6899 -0.07299 0.029838 0.05444 0.40207 0.045488 -0.015859 -0.005192 0.032498 -0.022756 -0.041029 0.023406 0.081139 0.00094504 0.0013323 0.00066283 6.5867e-06 -0.13272 0.0081949 0.014333 0.0018426 -0.011177 0.17852 0.001228 -0.090966 0.24104 -0.067108
4.1758 0.017782 0.018328 0.059109 0.033864 0 0.018421 0.007401 0.0096757 0.0069212 0.024025 0.0023463 1.2477 -0.075673 0.026779 0.035446 0.35212 0.045359 -0.039423 0.061716 0.032188 -0.015269 -0.064533 0.025372 0.10764 -0.00017514 0.00099484 -0.000163 -8.8388e-05 -0.19328 0.017738 0.023423 -0.0004063 0.0017529 0.17025 -0.00075351 -0.07624 0.22973 -0.088946
4.1797 0.02368 0.026365 0.019463 0.03666 0 0.034942 0.018916 0.018907 0.0063368 0.033985 -0.0099979 0.78677 -0.06701 0.023209 0.010879 0.26445 0.043707 -0.050464 0.10861 0.034649 -0.0039023 -0.067765 0.022438 0.11603 -0.0016726 0.00091883 -0.0010924 0.00070019 -0.26008 0.029602 0.029221 -0.00048399 0.023768 0.1367 0.00084031 -0.045435 0.18335 -0.087137
4.1836 0.030598 0.033213 -0.018003 0.034996 0 0.044382 0.029743 0.025382 0.0071139 0.040824 -0.013141 0.333 -0.051282 0.021355 -0.014405 0.15563 0.038959 -0.049267 0.12691 0.039033 0.0052857 -0.053361 0.012434 0.10409 -0.0025431 0.00091894 -0.0014071 0.0015839 -0.33007 0.039333 0.032883 0.0024529 0.042944 0.085478 0.0031969 -0.0096231 0.11235 -0.067897
4.1875 0.038188 0.039223 -0.011245 0.031516 0 0.044137 0.036229 0.02847 0.0098286 0.046269 -0.0033576 -0.096666 -0.032808 0.021681 -0.036277 0.041648 0.030783 -0.037671 0.11086 0.041777 0.0071024 -0.02528 -0.0067615 0.071691 -0.0021087 0.00075638 -0.00088809 0.0017765 -0.40371 0.043306 0.036489 0.0081241 0.049211 0.024589 0.0026298 0.020452 0.027793 -0.038641
4.1914 0.045005 0.044925 0.037468 0.028597 0 0.038675 0.039337 0.031016 0.016144 0.050799 0.015788 -0.50389 -0.018219 0.022831 -0.049313 -0.053862 0.019252 -0.020668 0.05362 0.037424 -0.0056731 0.0089292 -0.036228 0.020786 -0.00063562 0.00031953 -0.00012515 0.0011634 -0.48858 0.042171 0.041143 0.017087 0.042646 -0.033431 -0.0016823 0.027867 -0.052968 -0.012512
4.1953 0.05011 0.049865 0.086274 0.028743 0 0.035873 0.042861 0.036287 0.027184 0.053226 0.036666 -0.90096 -0.015324 0.022719 -0.050527 -0.10365 0.0040211 -0.010665 -0.034917 0.020936 -0.034398 0.032582 -0.074457 -0.033627 0.00080632 -0.00036587 1.3713e-05 0.00029107 -0.59361 0.040671 0.046684 0.03065 0.033783 -0.069647 -0.0069059 0.00012906 -0.1042 -0.0071894
4.1992 0.053972 0.052681 0.096751 0.034775 0 0.041186 0.049623 0.0453 0.042043 0.053025 0.052682 -1.2973 -0.02307 0.019838 -0.044038 -0.11183 -0.015089 -0.012287 -0.13209 -0.0093245 -0.06932 0.038795 -0.11683 -0.077964 0.0011785 -0.0012511 -0.00074002 -0.00024784 -0.7186 0.043637 0.05266 0.048494 0.035102 -0.08117 -0.0090874 -0.048964 -0.12266 -0.020713
4.2031 0.057654 0.052692 0.069246 0.048003 0 0.053836 0.059023 0.05649 0.057613 0.051682 0.061987 -1.6942 -0.040166 0.014147 -0.032076 -0.082174 -0.036683 -0.026316 -0.2257 -0.049762 -0.10383 0.024953 -0.15729 -0.10539 0.00031089 -0.0023316 -0.0017403 -0.00035704 -0.84911 0.051702 0.05873 0.066965 0.050411 -0.067272 -0.0063937 -0.10829 -0.10807 -0.04861
4.207 0.061299 0.051378 0.036438 0.06554 0 0.067295 0.067405 0.067074 0.069939 0.051086 0.067992 -2.0892 -0.06443 0.0072335 -0.017136 -0.021504 -0.057441 -0.051868 -0.30387 -0.092591 -0.13092 -0.0096831 -0.19145 -0.11056 -0.00098176 -0.0035811 -0.0020229 -0.00037936 -0.96294 0.060758 0.063854 0.080738 0.071213 -0.029241 -0.0003386 -0.16463 -0.062972 -0.084056
4.2109 0.063821 0.051817 0.026969 0.080111 0 0.073589 0.070527 0.07457 0.076524 0.051398 0.07653 -2.4818 -0.090843 0.0015356 -0.0028781 0.055959 -0.073739 -0.082887 -0.34459 -0.12967 -0.13673 -0.063437 -0.21864 -0.085891 -0.0016155 -0.0048505 -0.0012185 -0.00060797 -1.044 0.065749 0.065814 0.086868 0.083572 0.028927 0.0055035 -0.18859 0.0053858 -0.10917
4.2148 0.064243 0.05613 0.039822 0.084139 0 0.068824 0.066526 0.077853 0.078214 0.051621 0.091041 -2.8724 -0.1125 -0.0012181 0.0087945 0.12532 -0.083926 -0.10626 -0.34951 -0.15663 -0.12291 -0.11929 -0.24086 -0.04625 -0.0011605 -0.0058886 0.00012179 -0.00097234 -1.0919 0.065207 0.062768 0.087261 0.079862 0.08865 0.007841 -0.17225 0.072985 -0.11201
4.2188 0.063126 0.06325 0.053411 0.075576 0 0.056452 0.057745 0.077786 0.079026 0.052298 0.10876 -3.2573 -0.12703 -0.0013811 0.018114 0.17819 -0.089102 -0.11659 -0.32409 -0.17427 -0.095483 -0.1683 -0.25938 -0.0021934 -0.00016052 -0.0065022 0.0010644 -0.0012183 -1.1194 0.062281 0.055921 0.086797 0.065238 0.1408 0.0054569 -0.12206 0.12919 -0.093252
4.2227 0.062297 0.069417 0.053684 0.060407 0 0.045744 0.049989 0.076943 0.083237 0.056411 0.12119 -3.6282 -0.13293 -0.00122 0.025367 0.20975 -0.091701 -0.11074 -0.27266 -0.18611 -0.060162 -0.20425 -0.27184 0.038223 0.00042283 -0.0066976 0.0011107 -0.0012789 -1.1395 0.061481 0.050199 0.088711 0.053142 0.1788 -0.00021183 -0.045888 0.16687 -0.055738
4.2266 0.06304 0.07125 0.047966 0.048964 0 0.045768 0.048885 0.077793 0.091336 0.066345 0.11974 -3.9784 -0.12872 -0.002889 0.03105 0.21612 -0.093384 -0.086109 -0.2005 -0.19447 -0.025462 -0.22021 -0.27308 0.065078 0.00011737 -0.0066473 0.0005154 -0.001332 -1.1538 0.064473 0.051097 0.091707 0.053913 0.1951 -0.0057194 0.042664 0.17855 -0.0060691
4.2305 0.064784 0.068652 0.051893 0.048539 0 0.058691 0.05542 0.080163 0.09834 0.079877 0.10281 -4.3087 -0.11489 -0.0061587 0.035394 0.1999 -0.094242 -0.047658 -0.11967 -0.19859 -0.006213 -0.21265 -0.25935 0.067729 -0.0006473 -0.0065128 -7.952e-05 -0.001483 -1.1522 0.068923 0.059875 0.091588 0.066543 0.18325 -0.0073602 0.11195 0.16075 0.036491
[truncated: 2,472,027 more chars]
