# Supplementary material for: Dataset from dynamic shake-table testing of five full-scale single leaf and cavity URM walls subjected to out-of-plane two-way bending
Source: Data Brief. 2019 Mar 20;24:103854. doi: 10.1016/j.dib.2019.103854 (PMC6480314; doi:10.1016/j.dib.2019.103854)
Supplement: Multimedia component 2 [file mmc2.zip › DATA/CSW-000-RF/Test12.txt]

0 -0.0025799 0.00040787 -0.00060113 -0.00056833 0 -0.0034323 -0.0081862 0.001588 -0.006794 0.001155 0.0057479 -0.39839 0.105 0.0019994 0.045607 0.12647 0.0015521 0.048723 0.1242 -0.0035799 0.019489 0.047763 0.0026632 0.0045967 0.00057669 -0.00090893 -0.00051171 -0.0012689 0.0044965 0.0039233 0.00049759 -0.0062128 -0.0013124 0.15973 -0.010539 0.022082 0.067087 0.027052
0.003906 -0.0025332 0.00072833 0.0019467 0.0017094 0 -0.00081973 -0.008036 0.0016492 -0.010314 -0.0003176 0.0031183 -0.39306 0.10759 0.0021909 0.04657 0.12561 0.0031781 0.043387 0.11133 0.00025418 0.015585 0.045271 -0.0015691 -0.00252 0.0014555 0.00012573 -0.00042363 -0.00043461 0.0063351 0.0050237 0.0013563 -0.005784 -0.0018644 0.14859 -0.0049131 0.015263 0.067739 0.019533
0.007812 -0.0025595 0.00074422 0.0025086 0.0033313 0 0.0010513 -0.0056392 0.0020737 -0.012636 -0.0003465 0.0015024 -0.38408 0.10235 0.004275 0.048297 0.12998 0.002046 0.043048 0.1005 0.0049286 0.010768 0.048256 -0.0040391 -0.0064761 0.001654 0.00097444 -0.00017225 0.00084373 0.0036908 0.0045505 0.00018351 -0.0028389 -0.0026809 0.14094 0.00022455 0.014181 0.071831 0.015459
0.011719 -0.0026101 0.00041189 0.0018815 0.0033901 0 0.0011992 -0.002148 0.0021598 -0.012759 0.00087676 0.00085904 -0.37334 0.094491 0.0080288 0.04926 0.13905 0.00026083 0.046054 0.093197 0.0054187 0.0068788 0.056113 -0.0021863 -0.0082343 0.0010307 0.0012169 0.00028704 0.0017389 0.00074012 0.0025384 -0.0019589 0.0010928 -0.0030561 0.13866 0.0017422 0.017382 0.079369 0.013746
0.015625 -0.0022156 -0.00017283 0.0019405 0.0019533 0 0.00025709 0.0008623 0.0012638 -0.01018 0.0015145 -4.0963e-05 -0.36933 0.08638 0.010517 0.048475 0.15213 0.0008858 0.050925 0.089755 0.00066811 0.0043006 0.067831 0.0022821 -0.0089652 -1.276e-05 0.00079979 0.00066927 0.0016989 0.0025873 -0.00053128 -0.0035249 0.0043307 -0.0026964 0.14127 0.00082418 0.023295 0.090076 0.013339
0.019531 -0.0010699 -0.00076816 0.0027527 -0.00036669 0 -0.00044053 0.0028086 -0.0007204 -0.0057474 -0.00055303 -0.0024136 -0.37776 0.080089 0.0093984 0.045101 0.16815 0.0041371 0.055924 0.09011 -0.0053714 0.0031272 0.082048 0.0055788 -0.010027 -0.00080954 0.00010131 0.00064953 0.00090365 0.012592 -0.003875 -0.0040487 0.0057869 -0.0023453 0.14753 0.0007416 0.029999 0.1033 0.013028
0.023437 0.0004895 -0.0010654 0.0021746 -0.0028815 0 -0.00028685 0.0042493 -0.0033224 -0.0013041 -0.0055459 -0.0060754 -0.39293 0.078204 0.0056975 0.037824 0.1849 0.0067935 0.057617 0.093781 -0.0075998 0.0028661 0.09615 0.0060258 -0.014105 -0.00092923 -0.00032846 0.00028056 6.5337e-05 0.028938 -0.0062927 -0.0040295 0.0050124 -0.0029732 0.15391 0.0028895 0.033645 0.1173 0.010521
0.027344 0.0016767 -0.00089241 -0.0013067 -0.0048614 0 0.00018579 0.0057453 -0.005776 0.0017293 -0.010934 -0.0094367 -0.40074 0.080247 0.0025888 0.027507 0.19838 0.0054939 0.053035 0.098017 -0.0046963 0.0016835 0.10712 0.0054056 -0.022856 -0.00046298 -0.00021488 -3.3078e-07 -0.00023352 0.044242 -0.0065183 -0.0037043 0.0021417 -0.0044473 0.15447 0.0054258 0.030704 0.12833 0.0041711
0.03125 0.0019447 -0.00041164 -0.0059685 -0.0055183 0 0.0002212 0.0069015 -0.0073496 0.00347 -0.013113 -0.010951 -0.39206 0.08386 0.0015837 0.016137 0.20695 0.00024483 0.043101 0.1009 -0.00021801 -0.0012473 0.11498 0.0061421 -0.034786 0.00014305 0.00019355 0.00016044 -2.7203e-05 0.050182 -0.0042585 -0.002557 -0.0018846 -0.0053826 0.14814 0.0055831 0.022117 0.13479 -0.0050682
0.035156 0.0014424 -7.9819e-05 -0.0080184 -0.0044438 0 -0.00012004 0.0067667 -0.0076021 0.005214 -0.010326 -0.01042 -0.37311 0.087648 0.00074872 0.0049667 0.20943 -0.0056179 0.028864 0.10136 0.0011449 -0.0062064 0.12008 0.0079322 -0.048464 0.00050148 0.00035958 0.00061446 0.00017827 0.043755 -0.00091108 -0.00025189 -0.0052887 -0.0045496 0.13512 0.0027466 0.0090623 0.13585 -0.016225
0.039062 0.0007977 -0.00029552 -0.0056301 -0.0022013 0 -8.6235e-05 0.0050628 -0.0065562 0.0078526 -0.0041322 -0.008728 -0.36138 0.090209 -0.00272 -0.0047237 0.20493 -0.008729 0.011946 0.098468 -0.0017119 -0.013218 0.12315 0.0080194 -0.062027 0.00053024 -1.4448e-06 0.00085014 -3.8688e-06 0.029251 0.001229 0.0023232 -0.0062786 -0.0023157 0.11658 -0.0010156 -0.0066339 0.13107 -0.027968
0.042969 0.00050606 -0.00099485 -0.0012548 -0.00019829 0 0.00062346 0.0026776 -0.0047185 0.010598 0.0019856 -0.0065201 -0.36986 0.089742 -0.0084615 -0.010774 0.19073 -0.008537 -0.0033025 0.090555 -0.0053975 -0.021437 0.1256 0.0048349 -0.070835 0.00035116 -0.000605 0.00056111 -0.00043892 0.014089 0.00096822 0.0034928 -0.0044442 -0.00041801 0.09768 -0.0031392 -0.020177 0.12002 -0.036863
0.046875 0.00056409 -0.0015977 0.00073407 0.00042582 0 0.0011602 0.00074312 -0.002821 0.011341 0.0055116 -0.0035672 -0.39498 0.087698 -0.012324 -0.014416 0.17047 -0.0068741 -0.014078 0.079782 -0.0057487 -0.02868 0.12803 0.00052777 -0.074324 5.4777e-05 -0.00086066 1.9543e-06 -0.00067423 0.0028814 -0.0004988 0.0024935 -0.0014249 -0.00019855 0.084706 -0.0028059 -0.028974 0.10696 -0.041901
0.050781 0.00063699 -0.001436 -0.0012927 -6.577e-05 0 0.00032422 -0.0006231 -0.001335 0.008451 0.0065252 0.00035059 -0.42004 0.085046 -0.010292 -0.016539 0.1457 -0.0052964 -0.019996 0.067284 -0.0022646 -0.033984 0.1296 -0.00096586 -0.073145 -0.00035375 -0.00047747 -0.0002847 -0.00050183 -0.0046783 -0.00056441 0.00055525 0.0001519 -0.0011896 0.079797 -0.0010493 -0.032976 0.09354 -0.043309
0.054687 0.00046272 -0.00032682 -0.0044142 -0.00012657 0 -0.0018525 -0.002358 -0.00010619 0.0024231 0.0067448 0.004306 -0.43062 0.082614 -0.0028744 -0.017975 0.11803 -0.0035157 -0.021244 0.054212 0.0013348 -0.036625 0.12923 0.0016206 -0.068325 -0.00080144 0.00021494 -6.5737e-05 -0.00023293 -0.011284 0.0022666 -5.4722e-06 -0.0011526 -0.0015909 0.084105 0.00076476 -0.032715 0.081119 -0.041682
0.058594 3.7196e-05 0.0012298 -0.0043268 0.0015935 0 -0.0035865 -0.005133 0.0015057 -0.0041585 0.0073178 0.0065897 -0.4263 0.081428 0.0048893 -0.01981 0.089867 -0.0005629 -0.01881 0.04234 0.00097259 -0.035676 0.12459 0.0051048 -0.061865 -0.0010639 0.00058674 0.00034144 -0.00034703 -0.018822 0.0067645 0.00208 -0.0042116 -0.00013098 0.09839 0.002012 -0.029766 0.071294 -0.038391
0.0625 -0.00051341 0.002425 -5.7523e-05 0.0047819 0 -0.0028 -0.0081737 0.0039854 -0.0084045 0.007741 0.0064991 -0.41803 0.081695 0.0079699 -0.022566 0.065799 0.003057 -0.016439 0.03409 -0.0034921 -0.031428 0.11336 0.0051675 -0.057421 -0.00095129 0.00034899 0.00045303 -0.00088401 -0.027695 0.0099334 0.005759 -0.0061422 0.0026389 0.11806 0.0025077 -0.028123 0.064926 -0.036674
0.066406 -0.0010907 0.00275 0.0049275 0.0075052 0 0.00068875 -0.0096334 0.007025 -0.0091668 0.0068024 0.0054668 -0.41537 0.082489 0.0057433 -0.025406 0.047853 0.0050419 -0.016257 0.029575 -0.0079303 -0.025463 0.097264 0.0013062 -0.055737 -0.00058606 -0.00016211 0.00017355 -0.0012774 -0.037602 0.0095985 0.0084427 -0.0046869 0.0048717 0.13747 0.0018707 -0.029169 0.061249 -0.03775
0.070312 -0.0015795 0.0023059 0.0063582 0.0077944 0 0.0045337 -0.0081981 0.0094986 -0.0076109 0.0042075 0.0058738 -0.41785 0.083317 0.0018546 -0.027645 0.037297 0.0033665 -0.018773 0.028707 -0.0078793 -0.018518 0.077725 -0.0022217 -0.05653 -0.00039088 -0.00036369 -0.00012006 -0.00088674 -0.047186 0.0060963 0.0080382 -5.3326e-05 0.0051008 0.15403 -0.00018406 -0.03285 0.060175 -0.041822
0.074219 -0.0017153 0.0015987 0.0035145 0.0053007 0 0.005719 -0.0042484 0.010178 -0.0058583 0.0010314 0.0085073 -0.41843 0.083711 0.00011614 -0.028585 0.034965 -0.0014773 -0.024008 0.031074 -0.0027713 -0.011336 0.056563 -0.00085414 -0.059059 -0.00068582 -5.841e-05 -4.291e-05 0.00028511 -0.053069 0.0016369 0.0044394 0.0053647 0.0033803 0.16563 -0.0029711 -0.038569 0.061619 -0.048671
0.078125 -0.0011433 0.0010899 -0.00030099 0.0015459 0 0.0033275 0.00054373 0.008661 -0.0049353 -0.0013315 0.011405 -0.41327 0.083175 0.0010098 -0.027179 0.042342 -0.006474 -0.030474 0.035264 0.0036906 -0.0051337 0.038004 0.005146 -0.060881 -0.0012755 0.00036538 0.00035037 0.0014659 -0.051359 -0.0016561 -0.00052322 0.0089564 0.0010148 0.16957 -0.0048262 -0.043663 0.066374 -0.056786
0.082031 0.00027833 0.00092882 -0.0013645 -0.0012984 0 -0.00043124 0.0045801 0.005751 -0.0038795 -0.002378 0.01153 -0.40587 0.082068 0.0021852 -0.024879 0.05379 -0.0083053 -0.035076 0.037869 0.0071798 -0.00069134 0.024623 0.010649 -0.060038 -0.0015203 0.00037995 0.00066248 0.0017867 -0.041973 -0.0029751 -0.0042979 0.0096819 -0.00054101 0.16866 -0.0044325 -0.045492 0.073608 -0.063114
0.085937 0.0022135 0.0010122 0.00086615 -0.0019012 0 -0.0020264 0.0071969 0.0029289 -0.00083391 -0.0025641 0.007666 -0.40187 0.08046 0.0017144 -0.023241 0.065529 -0.0056582 -0.036937 0.037278 0.0066416 0.0015101 0.016292 0.010997 -0.05676 -0.00092437 -8.13e-05 0.00065597 0.0011179 -0.031017 -0.0025438 -0.0050364 0.0082698 -0.00053894 0.16432 -0.0021284 -0.044024 0.082526 -0.066546
0.089844 0.0039297 0.0011707 0.0037687 -0.00038691 0 0.0003433 0.0084146 0.0013075 0.0048515 -0.0023951 0.0015793 -0.40211 0.078177 0.00013885 -0.023624 0.074535 0.00020851 -0.035861 0.032431 0.0046872 0.00095568 0.012434 0.0069992 -0.051726 0.00030816 -0.00052758 0.00053216 0.00021386 -0.026602 -0.00083503 -0.002567 0.0060911 0.00086152 0.15717 0.00037678 -0.039845 0.092296 -0.066502
0.09375 0.0047151 0.0012491 0.0046141 0.0020463 0 0.0051982 0.008328 0.00087189 0.011469 -0.0017665 -0.0036151 -0.40304 0.074665 -0.00071965 -0.027967 0.076868 0.0065366 -0.032271 0.022242 0.0044521 -0.0032356 0.011697 0.0040266 -0.046488 0.0013424 -0.00042258 0.00063532 -1.2543e-05 -0.030646 0.0015311 0.0014212 0.004053 0.002766 0.14722 0.0016503 -0.03455 0.10157 -0.06263
0.097656 0.0043036 0.0010922 0.0030856 0.0038895 0 0.0090215 0.007049 0.00060066 0.015931 -0.0002788 -0.0059957 -0.40331 0.068097 -0.00028868 -0.03816 0.068124 0.010483 -0.029484 0.0075694 0.0063406 -0.012193 0.010078 0.0060482 -0.044849 0.0014098 0.00025107 0.00094557 0.00061733 -0.035481 0.0034387 0.0042353 0.0023957 0.0038852 0.13261 0.0016853 -0.03284 0.10723 -0.056289
0.10156 0.002993 0.00060225 0.00090988 0.0039915 0 0.0090625 0.0050765 -0.00062203 0.016112 0.0020182 -0.0057468 -0.40737 0.058198 6.582e-05 -0.051749 0.051561 0.010099 -0.030231 -0.0076046 0.0078602 -0.024345 0.0053059 0.011072 -0.04756 0.00049405 0.00097481 0.0010095 0.0013787 -0.030581 0.0036113 0.0039269 0.0010945 0.0031763 0.1133 0.0013171 -0.03635 0.1083 -0.049929
0.10547 0.0014113 -0.00010384 -0.00029124 0.002085 0 0.005284 0.0032385 -0.0030069 0.012482 0.0044531 -0.0040752 -0.42011 0.044908 -0.0011315 -0.06706 0.029181 0.0050535 -0.03562 -0.021064 0.0064 -0.038797 -0.0031108 0.013083 -0.054397 -0.00064945 0.0012222 0.00045094 0.0013654 -0.013673 0.0018346 0.00088473 8.5205e-05 0.00069002 0.089384 0.00082394 -0.045147 0.10422 -0.04436
0.10938 0.00014124 -0.00064538 -0.00027312 -0.00090035 0 9.4107e-05 0.0019677 -0.0055571 0.0075327 0.0063153 -0.0019611 -0.43867 0.028475 -0.0034734 -0.082195 0.0034232 -0.002814 -0.046257 -0.03073 0.0019465 -0.054461 -0.01513 0.008559 -0.064626 -0.0011521 0.00095539 -0.00050808 0.00038434 0.0057193 -0.0002882 -0.0022052 -0.00088217 -0.0021004 0.061378 -0.00038449 -0.058583 0.094745 -0.040088
0.11328 -0.0005553 -0.00060988 0.00040923 -0.0031191 0 -0.0035221 0.00076753 -0.0067272 0.0035257 0.0074247 -0.00018405 -0.45222 0.0098701 -0.0048877 -0.093305 -0.021063 -0.0098027 -0.06228 -0.033058 -0.0028769 -0.069082 -0.029473 0.00059038 -0.07591 -0.000743 0.00058424 -0.0011501 -0.00085192 0.015135 -0.00039284 -0.0024383 -0.0022562 -0.0031684 0.031144 -0.0025679 -0.07384 0.079349 -0.036867
0.11719 -0.00078648 7.5807e-05 0.001455 -0.0028992 0 -0.0038541 -0.0012642 -0.0055652 0.00068285 0.0080107 0.00012399 -0.45179 -0.0076965 -0.003726 -0.098149 -0.039569 -0.012144 -0.079449 -0.029081 -0.0051894 -0.080342 -0.042072 -0.0039366 -0.084277 0.00011847 0.0004846 -0.00093705 -0.001392 0.0116 0.0023796 0.00075958 -0.0042055 -0.0015834 0.0035303 -0.0046139 -0.084816 0.060892 -0.032311
0.12109 -0.00086097 0.0010097 0.0028386 -4.9408e-05 0 -0.001202 -0.0042485 -0.0024579 -0.0024795 0.0081502 -0.0019457 -0.4402 -0.022534 -0.00033889 -0.097079 -0.051255 -0.008491 -0.09495 -0.021407 -0.0041684 -0.087835 -0.050825 -0.0012846 -0.088593 0.00072425 0.00062231 -4.8503e-05 -0.00089776 0.0040341 0.006185 0.0049877 -0.0060741 0.0015307 -0.019125 -0.0048015 -0.08888 0.041431 -0.024838
0.125 -0.0010073 0.0016086 0.0040874 0.0037615 0 0.0025387 -0.0070327 0.0011174 -0.0070692 0.0075546 -0.0054603 -0.43023 -0.033608 0.0033865 -0.09036 -0.055795 -0.0011008 -0.10707 -0.011926 -0.0013026 -0.091426 -0.054365 0.005277 -0.088493 0.00069505 0.00065577 0.00079157 0.000117 0.0026494 0.0078614 0.0069103 -0.0065372 0.0038055 -0.035441 -0.0027415 -0.084489 0.022225 -0.013369
0.12891 -0.0011694 0.001584 0.0042097 0.006118 0 0.0049506 -0.0080801 0.003651 -0.012103 0.0059718 -0.007193 -0.4322 -0.040009 0.0056554 -0.078522 -0.053317 0.0055678 -0.11419 -0.0029158 0.0011811 -0.091243 -0.05141 0.0087137 -0.084098 0.00015028 0.0003389 0.0010013 0.00080675 0.0070254 0.0057738 0.0051311 -0.0045749 0.0035937 -0.044297 -0.00013679 -0.070454 0.0045543 0.0031514
0.13281 -0.0010556 0.0011335 0.0026712 0.0056643 0 0.0043845 -0.0068206 0.0046195 -0.014924 0.0036312 -0.0039229 -0.44394 -0.041052 0.005734 -0.062212 -0.045164 0.0078894 -0.11499 0.0022155 0.0019711 -0.08818 -0.040385 0.0052191 -0.077188 -0.00055326 -0.00024424 0.00061193 0.00070809 0.0064545 0.0013402 0.0011762 -0.00044046 0.001267 -0.045392 0.00084132 -0.046476 -0.0097057 0.025574
0.13672 -0.00043883 0.00066846 0.00022088 0.0030553 0 0.0010111 -0.0039731 0.0046524 -0.01342 0.0011029 0.0041266 -0.45383 -0.039628 0.0037406 -0.043527 -0.035785 0.005273 -0.11292 0.0044175 0.0011441 -0.084491 -0.024877 -0.0021256 -0.070712 -0.001146 -0.0008224 8.841e-05 5.5516e-07 -0.0074685 -0.0022835 -0.0021998 0.0043231 -0.0013077 -0.043552 -9.2264e-05 -0.018613 -0.021148 0.050378
0.14063 0.00054899 0.0003877 -0.0016194 0.0002558 0 -0.0030317 -0.00058947 0.0047669 -0.0079246 -0.0012493 0.012396 -0.45338 -0.036693 0.00027478 -0.022502 -0.02662 -6.0398e-05 -0.1093 0.0049508 -0.0003623 -0.080632 -0.0061073 -0.0065144 -0.065266 -0.0015275 -0.0012155 -0.00020023 -0.0007957 -0.030079 -0.0030125 -0.0034513 0.0078725 -0.0024167 -0.040326 -0.0010105 0.011056 -0.029844 0.075947
0.14453 0.0014425 0.00015791 -0.0019551 -0.0010819 0 -0.0048639 0.0028796 0.0053872 -0.0010155 -0.003459 0.01533 -0.44527 -0.033065 -0.0033878 0.00094293 -0.0188 -0.0050519 -0.1053 0.0053086 -0.0014229 -0.07681 0.014708 -0.0039622 -0.061019 -0.0016468 -0.0014042 -0.00024233 -0.0012731 -0.047017 -0.0013843 -0.0029642 0.0091687 -0.0016055 -0.03693 -3.4529e-05 0.040724 -0.035919 0.10074
0.14844 0.0018236 -0.0001995 -0.0012454 -0.00069573 0 -0.0029514 0.0063084 0.0060082 0.0045485 -0.0054758 0.011212 -0.43876 -0.029401 -0.0052606 0.027719 -0.013362 -0.0075933 -0.10193 0.0084104 -0.001164 -0.072536 0.036123 0.0032628 -0.05709 -0.0014233 -0.0013729 -0.00018098 -0.0013248 -0.048238 0.00042199 -0.0017626 0.0083085 0.00052499 -0.034062 0.0023331 0.068471 -0.039167 0.12246
0.15234 0.001702 -0.00058691 -0.00061625 0.0004952 0 0.001495 0.0089055 0.0057253 0.0077707 -0.0066405 0.0037471 -0.43903 -0.025832 -0.0037977 0.057436 -0.0094536 -0.0070325 -0.098691 0.016298 0.00064235 -0.06645 0.056257 0.0092224 -0.050828 -0.00082536 -0.0010208 -3.66e-05 -0.001046 -0.037207 0.00076949 -0.00015041 0.0060498 0.0030625 -0.030681 0.0035649 0.093545 -0.040168 0.13996
0.15625 0.0014847 -0.00067909 -0.00067671 0.0013561 0 0.0051923 0.0091188 0.0040635 0.0095336 -0.0059525 -0.0013544 -0.44295 -0.022357 0.00034569 0.088267 -0.0057432 -0.0038901 -0.094474 0.027643 0.0032397 -0.05821 0.074263 0.0097449 -0.041294 8.5575e-06 -0.00032681 0.00023456 -0.00060757 -0.025441 -0.00028933 0.0020279 0.0032 0.005024 -0.026023 0.0018722 0.11594 -0.03967 0.15382
0.16016 0.001525 -0.00030374 -0.001167 0.0012756 0 0.0052808 0.0060258 0.0013497 0.011044 -0.0030586 -0.0015264 -0.44539 -0.019166 0.0039939 0.11862 -0.001507 0.00033242 -0.088474 0.041049 0.0051028 -0.04781 0.089461 0.0053245 -0.028245 0.00077376 0.00043006 0.00046712 -0.00024447 -0.019202 -0.0016494 0.0041421 0.00038705 0.0052111 -0.020009 -0.0017535 0.13499 -0.037958 0.16409
0.16406 0.0017117 0.00029487 -0.0015521 0.00030201 0 0.0016572 0.00076501 -0.0015926 0.012292 0.0010864 0.00083254 -0.44669 -0.016556 0.0036845 0.14661 0.0039008 0.0033629 -0.079922 0.054629 0.0049632 -0.035506 0.10125 -0.0005677 -0.011857 0.0011434 0.00075363 0.00028029 -0.00023477 -0.01375 -0.0023906 0.0045957 -0.0019027 0.0026543 -0.012875 -0.0045785 0.14985 -0.035305 0.17088
0.16797 0.0015568 0.00064982 -0.0015617 -0.0010091 0 -0.0029028 -0.0039039 -0.0039925 0.012005 0.0047434 0.0014098 -0.45154 -0.015932 -0.0011971 0.16691 0.010908 0.0031551 -0.067233 0.063355 0.0029256 -0.022682 0.10781 -0.0050335 0.0062342 0.00093322 0.00035122 -0.00049984 -0.00071914 -0.001282 -0.0022139 0.002421 -0.0034044 -0.0021839 -0.0072181 -0.0050281 0.15612 -0.031611 0.17261
0.17188 0.00071552 0.00054432 -0.0010714 -0.0017731 0 -0.0050117 -0.0058732 -0.0053976 0.0089652 0.0066984 -0.001516 -0.4607 -0.017409 -0.0074811 0.17936 0.017753 -0.00044476 -0.051786 0.066124 0.00048423 -0.011336 0.11112 -0.0072894 0.02276 0.00019151 -0.00051599 -0.0014541 -0.0014783 0.017419 -0.0010486 -0.0011241 -0.0042812 -0.006806 -0.0057378 -0.004067 0.15447 -0.026956 0.17002
0.17578 -0.00060928 0.00024295 0.00011466 -0.0011647 0 -0.0033853 -0.0055296 -0.0055954 0.0033521 0.0070555 -0.0057209 -0.46697 -0.020735 -0.010698 0.18407 0.023098 -0.0048988 -0.033877 0.063332 -0.00081937 -0.00204 0.11215 -0.0074272 0.036627 -0.00079028 -0.0011804 -0.0017908 -0.0019691 0.031804 0.0011578 -0.0031894 -0.0050594 -0.0080681 -0.0094673 -0.0035395 0.1453 -0.021116 0.1629
0.17969 -0.0018171 0.00020222 0.0018805 0.00086554 0 0.00029627 -0.0051214 -0.0045463 -0.0031228 0.0067351 -0.0077906 -0.46201 -0.025446 -0.0087787 0.18149 0.025675 -0.0064604 -0.013652 0.05591 -0.000834 0.005 0.11191 -0.0049466 0.047204 -0.0015443 -0.0011443 -0.0010941 -0.0017196 0.032657 0.0039948 -0.0020179 -0.0061023 -0.0049063 -0.018782 -0.0036462 0.12952 -0.013934 0.15121
0.18359 -0.0024484 0.00055613 0.0032473 0.0031024 0 0.0029719 -0.0062327 -0.0025466 -0.0082556 0.0062968 -0.0066524 -0.4467 -0.030513 -0.0034909 0.17223 0.023343 -0.0032512 0.0092534 0.045925 -0.00076022 0.0099852 0.11186 0.00059561 0.054125 -0.0016146 -0.00053003 0.00016659 -0.00077176 0.022749 0.0062127 0.0010665 -0.0070522 0.00021113 -0.033501 -0.0027909 0.10884 -0.0051473 0.13468
0.1875 -0.0025234 0.00094104 0.0027868 0.0036298 0 0.0027052 -0.0080624 -0.00036841 -0.010607 0.0054016 -0.0041806 -0.43223 -0.033907 0.0015189 0.1594 0.014874 0.0027453 0.035362 0.03832 -0.0015813 0.015024 0.11354 0.0076349 0.059237 -0.0008502 6.2132e-05 0.00099203 0.00028393 0.014548 0.0063025 0.0027166 -0.0069079 0.0030298 -0.048993 -6.5784e-05 0.088678 0.0043989 0.11498
0.19141 -0.0023401 0.00087399 8.9487e-05 0.0013991 0 1.6358e-06 -0.008333 0.0010242 -0.010064 0.0034456 -0.0027302 -0.42939 -0.035325 0.0038182 0.14579 0.0024216 0.0069234 0.063751 0.035137 -0.002698 0.021635 0.11655 0.012288 0.064472 0.00039106 0.00015224 0.00079127 0.000783 0.017037 0.0037468 0.0008285 -0.0048442 0.0012531 -0.060804 0.0028052 0.072376 0.01308 0.094751
0.19531 -0.0020214 0.00029697 -0.0032731 -0.0025281 0 -0.0029021 -0.0057456 0.0011359 -0.0075331 0.00055276 -0.0026966 -0.43752 -0.035028 0.0034042 0.13233 -0.012568 0.005775 0.093487 0.036918 -0.0024367 0.030291 0.12015 0.011049 0.070384 0.001391 -0.00017919 -6.2441e-05 0.00055342 0.02602 -0.00032986 -0.0032931 -0.0010853 -0.0032423 -0.066628 0.0028676 0.061192 0.019656 0.075335
0.19922 -0.0013784 -0.00029886 -0.0047851 -0.0054997 0 -0.0038752 -0.0012699 0.00037996 -0.0042088 -0.0022562 -0.0026807 -0.44588 -0.033589 0.0014946 0.11966 -0.028366 -0.00011897 0.12328 0.043596 -3.8643e-05 0.041117 0.12338 0.0042735 0.0772 0.0015818 -0.00044646 -0.00066238 3.1587e-05 0.028408 -0.0038943 -0.0061203 0.0030056 -0.0060434 -0.064689 -0.00053209 0.055743 0.022875 0.057944
0.20313 -0.00025372 -0.00032651 -0.0033477 -0.0054135 0 -0.0023025 0.0029752 -0.00023359 -0.0009154 -0.0039165 -0.0015882 -0.44577 -0.032937 -0.0010337 0.10785 -0.041164 -0.0065099 0.14872 0.053592 0.003087 0.052952 0.12353 -0.003261 0.083725 0.0010312 -0.00030914 -0.00052989 -0.00018222 0.015759 -0.0054561 -0.0052059 0.0057591 -0.0042515 -0.053026 -0.0042409 0.055504 0.019909 0.044366
0.20703 0.0010942 0.00031228 -0.00047839 -0.0025777 0 0.00078733 0.0057451 3.1102e-05 0.002165 -0.0042232 5.4871e-05 -0.43941 -0.03453 -0.0036828 0.095928 -0.048962 -0.0089288 0.16613 0.062077 0.0044542 0.062639 0.11972 -0.0059123 0.087629 0.00041219 8.5564e-05 -6.4976e-05 0.00011579 -0.0072806 -0.0048816 -0.0012722 0.0062686 0.00093562 -0.038069 -0.0040842 0.055249 0.012194 0.03332
0.21094 0.0020828 0.0011003 0.0011602 0.00056521 0 0.0036124 0.007279 0.0010182 0.0052961 -0.0038024 0.00099498 -0.43546 -0.038066 -0.005411 0.083572 -0.051777 -0.0061402 0.17408 0.066951 0.0029738 0.068655 0.11243 -0.0019116 0.087907 0.0003895 0.00031098 -9.3864e-06 0.00060122 -0.02779 -0.0030319 0.0027793 0.0048747 0.0055107 -0.024237 0.00066864 0.052558 0.0014984 0.02371
0.21484 0.0023304 0.0013628 0.00046195 0.0016675 0 0.0047487 0.0081147 0.0019162 0.0086169 -0.0032562 0.0010064 -0.43748 -0.042852 -0.0047259 0.070696 -0.049929 -0.00079292 0.17168 0.066899 0.00014714 0.070061 0.10237 0.005075 0.084018 0.00095951 0.00014536 -0.00054723 0.00081021 -0.036577 -0.00092864 0.0045729 0.0028112 0.0063588 -0.014986 0.0060585 0.046007 -0.010568 0.014772
0.21875 0.0020317 0.00085753 -0.0011395 0.00050666 0 0.0038298 0.0079189 0.0020777 0.011553 -0.0025075 0.0012583 -0.43986 -0.047352 -0.0013032 0.057444 -0.044193 0.002951 0.15802 0.060685 -0.0014573 0.065989 0.09089 0.0090877 0.075575 0.0014161 -0.00021996 -0.0010704 0.00061641 -0.034756 0.00066001 0.0038834 0.0013909 0.0037251 -0.014713 0.0071102 0.034454 -0.021671 0.0057072
0.22266 0.0017334 -5.8653e-05 -0.0014765 -0.0011237 0 0.0016067 0.0059162 0.0015675 0.012736 -0.0010714 0.0028668 -0.43627 -0.048091 0.0027941 0.0448 -0.037339 0.0026187 0.13557 0.04926 -0.0009116 0.057965 0.081453 0.0068727 0.064222 0.001048 -0.00045114 -0.00087795 0.00031345 -0.029471 0.0012035 0.0020165 0.0012575 0.00038133 -0.027128 0.0027738 0.01975 -0.028223 -0.0034843
0.22656 0.0017301 -0.00079907 -0.00012827 -0.001396 0 -0.00057565 0.0022689 0.00093284 0.010695 0.001111 0.0053912 -0.42967 -0.044992 0.0043397 0.033352 -0.031717 -0.0009982 0.11127 0.036639 0.00013455 0.050133 0.075584 0.0002814 0.053073 -8.7832e-05 -0.00046811 -1.7251e-05 0.00026586 -0.025065 0.00055596 0.0002509 0.0020341 -0.0011771 -0.047183 -0.0030517 0.0061071 -0.03061 -0.011661
0.23047 0.0017395 -0.0010474 0.0012584 -0.0001972 0 -0.0016166 -0.0015689 0.00056717 0.0049811 0.0032676 0.0070382 -0.43015 -0.038962 0.0019242 0.023332 -0.027993 -0.0047411 0.088249 0.024711 -0.00060442 0.044651 0.073702 -0.0057865 0.043433 -0.0011225 -0.00049395 0.00069456 0.00053624 -0.019442 -0.00065314 -0.00084894 0.0025111 -0.00058591 -0.071973 -0.0054858 -0.0044244 -0.029591 -0.017841
0.23438 0.001214 -0.00091824 0.0010201 0.0010287 0 -0.001335 -0.004195 0.00042969 -0.0031532 0.0043026 0.00634 -0.44207 -0.031501 -0.0024214 0.014853 -0.026494 -0.0054936 0.069318 0.01518 -0.0033163 0.043449 0.075804 -0.0076227 0.036325 -0.0011791 -0.00071857 0.00051183 0.00087597 -0.0082799 -0.0011162 -0.0010447 0.0013944 0.00083913 -0.098268 -0.0034171 -0.010171 -0.026331 -0.02108
0.23828 -5.3711e-05 -0.00070182 -0.00067586 0.0009175 0 -0.00050088 -0.0056932 0.00036376 -0.011151 0.0037005 0.0035041 -0.45599 -0.027051 -0.0050488 0.0080492 -0.027016 -0.0023674 0.058419 0.010518 -0.0056436 0.049606 0.08122 -0.0051983 0.032779 -0.00026459 -0.001004 -0.00045319 0.0010403 0.0087544 0.00010226 -0.0001356 -0.0016616 0.0016953 -0.12022 -0.00013982 -0.0090629 -0.023592 -0.019481
0.24219 -0.0016716 -0.00053205 -0.0023192 -0.0005389 0 -0.00015018 -0.0072514 0.00047736 -0.016454 0.0019372 0.00014903 -0.45687 -0.030028 -0.0043517 0.002328 -0.027764 0.0027099 0.053979 0.009985 -0.0051551 0.061589 0.08665 -0.0011104 0.031059 0.00065928 -0.0010068 -0.0013505 0.0010433 0.026468 0.0023782 0.0015963 -0.0054404 0.0013822 -0.13385 0.0004813 -0.0041657 -0.024418 -0.013969
0.24609 -0.0029673 -0.00032532 -0.002975 -0.0022295 0 -0.00069782 -0.0092727 0.00099056 -0.017803 7.2372e-05 -0.0020996 -0.44052 -0.040349 -0.0023919 -0.0023904 -0.028084 0.0063687 0.053256 0.012049 -0.0020999 0.077006 0.090412 0.0022886 0.029808 0.00055766 -0.00058822 -0.001467 0.0010728 0.037965 0.003679 0.0030279 -0.0076776 -0.00010823 -0.13904 -0.0019953 0.0016233 -0.029112 -0.0061253
0.25 -0.0034981 9.2033e-06 -0.0029941 -0.0030731 0 -0.00159 -0.01031 0.0017068 -0.015662 -0.0010161 -0.0027266 -0.41928 -0.056969 -0.0025901 -0.0058658 -0.027856 0.0062709 0.054543 0.015759 0.00063424 0.094313 0.091611 0.0045207 0.028388 -0.00067317 -2.3432e-05 -0.00089887 0.0011913 0.039283 0.0023714 0.0029338 -0.0066255 -0.0024997 -0.13572 -0.0045338 0.0065569 -0.037464 0.0029888
0.25391 -0.0032408 0.00038808 -0.0026862 -0.0027175 0 -0.001792 -0.0083604 0.0018816 -0.011596 -0.0011042 -0.0023561 -0.40933 -0.077575 -0.0058301 -0.0076026 -0.027272 0.0029223 0.056005 0.020077 0.00045639 0.11179 0.08956 0.006166 0.02636 -0.0020636 0.00026097 -0.00033818 0.0011959 0.030911 -0.00093858 0.0013564 -0.0025253 -0.004993 -0.12409 -0.004105 0.0089155 -0.048719 0.012154
0.25781 -0.002396 0.0006326 -0.0010963 -0.0013275 0 -0.00068099 -0.0032386 0.00089245 -0.007173 -0.00057992 -0.0020381 -0.41353 -0.093383 -0.0091895 -0.0059152 -0.027625 -0.00071618 0.056161 0.024035 -0.0022035 0.12728 0.084462 0.0071738 0.0247 -0.0024494 0.00014133 -0.00028378 0.0008197 0.01634 -0.0035943 -4.7726e-05 0.0023668 -0.0061401 -0.10435 -0.00070326 0.0078663 -0.059862 0.019805
0.26172 -0.0011646 0.00070693 0.0029051 0.00080394 0 0.0014135 0.0027343 -0.00090789 -0.0031405 -0.0001055 -0.002518 -0.41971 -0.098524 -0.0087863 -0.0013483 -0.02917 -0.0017338 0.056229 0.027943 -0.0043525 0.14097 0.078961 0.0065727 0.025024 -0.0015349 -7.5863e-05 -0.00057289 6.4035e-05 -2.474e-05 -0.0032557 0.0005397 0.0054196 -0.0047087 -0.08056 0.0030673 0.0064436 -0.0681 0.026288
0.26563 0.00023257 0.00080532 0.0082249 0.0031323 0 0.0034258 0.0066866 -0.0022128 0.00068873 -0.00023834 -0.0038237 -0.41663 -0.090709 -0.0038046 0.0056658 -0.031282 0.00016043 0.057306 0.032324 -0.0036519 0.15296 0.074241 0.003926 0.028226 -0.00013037 -1.1765e-05 -0.00068865 -0.00071608 -0.014244 -0.00022273 0.0031737 0.0056068 -0.0010687 -0.053812 0.0047964 0.0064151 -0.072275 0.031963
0.26953 0.0014458 0.0011349 0.011241 0.0045973 0 0.0042869 0.0077288 -0.001896 0.0049269 -0.0011059 -0.0051871 -0.4086 -0.06889 0.0025401 0.014437 -0.032978 0.0024103 0.060373 0.037706 -0.00096442 0.16324 0.071314 0.00064307 0.034927 0.00063281 0.00034183 -0.00040448 -0.001097 -0.023805 0.0026835 0.0058614 0.0040942 0.002512 -0.025155 0.0041717 0.0093293 -0.071542 0.037171
0.27344 0.0021013 0.0015987 0.0089869 0.0040755 0 0.0035984 0.007303 -0.00021365 0.009847 -0.0022355 -0.0053961 -0.41051 -0.032625 0.0060825 0.023406 -0.031426 0.0021175 0.066851 0.045065 0.00052783 0.17108 0.071524 -0.0007228 0.045853 0.00032386 0.00060358 -7.2394e-06 -0.00097174 -0.028249 0.002682 0.0063592 0.0029711 0.0034833 0.0041999 0.0023594 0.017359 -0.064535 0.042184
0.27734 0.0021082 0.0017465 0.0027389 0.0014968 0 0.0018275 0.0071118 0.001252 0.014846 -0.0027491 -0.0036042 -0.42811 0.009071 0.0055653 0.029719 -0.023206 -0.0010431 0.075447 0.054266 -0.0012574 0.17466 0.074326 0.0012088 0.059016 -0.00049426 0.0004396 9.4713e-05 -0.0006491 -0.02888 -0.00044101 0.0042113 0.0033844 0.0012627 0.032022 0.00032401 0.029206 -0.052156 0.046281
0.28125 0.0017931 0.0011301 -0.0024381 -0.0016 0 -2.0382e-05 0.0071483 0.0010287 0.018519 -0.0019759 -0.00010678 -0.44719 0.048661 0.0033398 0.032361 -0.008499 -0.0044085 0.083608 0.064114 -0.0049525 0.17286 0.078064 0.0051047 0.072273 -0.00091252 -3.7126e-05 -0.00015141 -0.00056005 -0.027535 -0.0042356 0.00094174 0.0047849 -0.0021267 0.056777 -0.001701 0.041787 -0.035924 0.048422
0.28516 0.0016088 -0.00021998 -0.0025296 -0.0030633 0 -0.0010244 0.0060862 -0.00078098 0.019389 -7.6185e-05 0.0037267 -0.44643 0.082128 0.0024865 0.030849 0.012013 -0.004899 0.089515 0.073605 -0.0069567 0.16462 0.081515 0.0079619 0.084507 -0.00056714 -0.00036827 -0.00044728 -0.00085518 -0.02563 -0.0058129 -0.0015898 0.0057535 -0.0038068 0.07711 -0.0034101 0.052987 -0.01637 0.047729
0.28906 0.0016699 -0.0016573 0.0011777 -0.0019954 0 -0.00091943 0.0033562 -0.0024983 0.016841 0.0019607 0.0065222 -0.4212 0.10612 0.0036696 0.025037 0.036918 -0.0019815 0.091316 0.081576 -0.0049987 0.14906 0.083328 0.0078833 0.094766 9.3887e-05 -0.00025342 -0.00056257 -0.0012772 -0.024359 -0.0040972 -0.0027104 0.0053319 -0.0025341 0.091675 -0.0039685 0.060623 0.005977 0.043364
0.29297 0.0016365 -0.0023184 0.0033943 0.00039531 0 -0.00025911 0.00021515 -0.0023796 0.01155 0.0031163 0.007983 -0.39157 0.1162 0.0049994 0.015274 0.060891 0.0020092 0.085464 0.084872 -0.00042706 0.12429 0.079996 0.0058159 0.10229 0.00035779 0.00010544 -0.00060296 -0.0014194 -0.025038 -0.00015396 -0.0028093 0.0035391 0.00044801 0.096245 -0.0028786 0.06051 0.030482 0.033808
0.29688 0.0011116 -0.0017671 0.00066359 0.0019803 0 1.617e-05 -0.0015769 -0.00016824 0.0050031 0.0032704 0.0087704 -0.38383 0.11933 0.0046424 0.0051371 0.078363 0.0044096 0.075045 0.083569 0.003033 0.095914 0.071474 0.0044331 0.10915 -8.7902e-06 0.00021339 -0.00079277 -0.0011119 -0.027945 0.0041516 -0.0021925 0.00089723 0.0028234 0.09324 -0.0010327 0.055176 0.054293 0.022235
0.30078 0.00012069 -0.00034922 -0.0046566 0.001793 0 -0.00062908 -0.0018416 0.0027827 -0.0014572 0.0032872 0.0092517 -0.4047 0.11817 0.0029602 -0.0038676 0.087354 0.004785 0.061997 0.077812 0.0027423 0.066839 0.057757 0.0052734 0.11631 -0.00057039 -0.0001728 -0.0010804 -0.000571 -0.030299 0.0074366 -0.00068843 -0.0021217 0.0032577 0.08361 -0.00027396 0.046322 0.075356 0.010587
0.30469 -0.00087405 0.001046 -0.0069442 0.00080956 0 -0.0018232 -0.0021972 0.0047912 -0.0072081 0.00403 0.0086307 -0.43606 0.11476 0.0017842 -0.010548 0.086869 0.0047597 0.048212 0.06799 -0.00055709 0.039742 0.039143 0.0070903 0.1244 -0.00072451 -0.00075857 -0.0011143 -0.00018699 -0.026425 0.00897 0.0014634 -0.0050188 0.0021095 0.068493 -0.0016345 0.035688 0.091628 0.00068851
0.30859 -0.0014465 0.0016179 -0.0037462 0.00060063 0 -0.0026253 -0.0040292 0.00515 -0.012046 0.0052142 0.0057221 -0.4553 0.1105 0.0018897 -0.013466 0.076368 0.0055417 0.036437 0.054745 -0.0036468 0.018506 0.016156 0.0071501 0.13383 -0.00033158 -0.00099657 -0.00067016 -0.00016452 -0.01184 0.0083049 0.0028644 -0.0069385 0.00050201 0.049396 -0.0042584 0.025827 0.099377 -0.0046833
0.3125 -0.0016145 0.001168 0.0012002 0.0013803 0 -0.00251 -0.0066111 0.0042597 -0.015493 0.0053291 0.00068894 -0.4581 0.10404 0.0018077 -0.012901 0.061231 0.0061992 0.028866 0.040615 -0.0038082 0.0056131 -0.0079348 0.0041662 0.14274 0.00017534 -0.00063565 -1.3515e-05 -0.00035143 0.011762 0.0054126 0.0018322 -0.006949 -0.00087682 0.030018 -0.0063468 0.019351 0.095798 -0.0039787
0.31641 -0.0017121 0.00012696 0.0020033 0.0016759 0 -0.0020439 -0.0076681 0.002785 -0.016652 0.0029049 -0.0043599 -0.45828 0.093668 -0.00048641 -0.011 0.047461 0.0048064 0.024117 0.027686 -0.0010032 -0.0016537 -0.029841 -0.00014655 0.14876 0.00027947 4.6631e-05 0.00029339 -0.00039973 0.036071 0.0012509 -0.0016886 -0.0049908 -0.0020056 0.0128 -0.0070129 0.015655 0.084057 0.00036561
0.32031 -0.0018959 -0.00083738 -0.0027006 4.5941e-05 0 -0.0024187 -0.0057938 0.0009923 -0.014941 -0.0019625 -0.0070001 -0.46663 0.078401 -0.0048516 -0.0090139 0.037688 0.001101 0.021003 0.016982 0.0024939 -0.0050641 -0.04756 -0.0025025 0.1502 -6.6756e-05 0.00054725 -2.0189e-05 -9.432e-05 0.051947 -0.0023029 -0.0054185 -0.0024381 -0.0029546 -0.0010959 -0.0068198 0.013996 0.066266 0.0066178
0.32422 -0.0018985 -0.0012588 -0.0080219 -0.0030349 0 -0.004103 -0.0019468 -0.0010415 -0.010923 -0.0072859 -0.0068682 -0.47512 0.057662 -0.0083916 -0.0082126 0.033877 -0.0026213 0.01807 0.0093152 0.0042666 -0.006719 -0.059288 -0.0010318 0.14549 -0.00039692 0.00062333 -0.00061364 0.00045539 0.056274 -0.0036568 -0.0064657 -0.0012964 -0.0035152 -0.010814 -0.0064916 0.013341 0.045087 0.012777
0.32813 -0.0013393 -0.0010501 -0.008119 -0.0052544 0 -0.0059332 0.0016245 -0.0028642 -0.0061694 -0.010472 -0.0061318 -0.46591 0.031841 -0.007929 -0.010849 0.037016 -0.0036826 0.012379 0.005878 0.0036172 -0.010436 -0.061474 0.0031118 0.13143 -0.00022253 0.00045268 -0.00088082 0.00092384 0.052891 -0.0028436 -0.0039901 -0.0024636 -0.0034623 -0.015156 -0.0056792 0.011435 0.02625 0.014808
0.33203 -0.00022376 -0.00041254 -0.0025677 -0.004545 0 -0.0057683 0.0036462 -0.0036766 -0.0020654 -0.010161 -0.0072479 -0.43495 0.0064388 -0.0031511 -0.016572 0.040753 -0.0019118 0.003407 0.0046568 0.0017302 -0.017762 -0.057388 0.0069598 0.11133 0.00045769 0.00036136 -0.00060011 0.0010595 0.046732 -0.0015102 -3.8005e-05 -0.0047002 -0.0029071 -0.016963 -0.0035853 0.0072017 0.013762 0.011977
0.33594 0.00098224 0.00033293 0.0033692 -0.001088 0 -0.0023748 0.004629 -0.0030839 0.0012839 -0.0070792 -0.010207 -0.40146 -0.015695 0.002789 -0.024557 0.041188 0.00014599 -0.0079934 0.0042428 0.00042466 -0.027998 -0.049941 0.0083778 0.087787 0.001148 0.00047797 -0.0001572 0.00088014 0.037933 -0.0013862 0.0024136 -0.0054932 -0.0021609 -0.018094 -0.00067336 0.00096258 0.0076734 0.0053719
0.33984 0.0018076 0.00086406 0.0046946 0.0027304 0 0.0031245 0.005518 -0.0016733 0.0048008 -0.0033052 -0.01222 -0.39043 -0.032761 0.0058935 -0.034047 0.035583 0.00010975 -0.020897 0.0035307 0.00074594 -0.040182 -0.041645 0.0075537 0.062932 0.0013355 0.00069024 -7.9982e-05 0.00060055 0.022803 -0.002718 0.0022027 -0.0031932 -0.0013637 -0.01997 0.0010552 -0.0067865 0.0072859 -0.0037766
0.34375 0.0022243 0.00096106 0.0018758 0.0042835 0 0.0077027 0.0061411 -0.00059723 0.0089743 -0.00069842 -0.010317 -0.40637 -0.043063 0.0046562 -0.04395 0.020892 -0.0014962 -0.03378 0.0011327 0.0023839 -0.052509 -0.03597 0.0061773 0.039487 0.00095493 0.00087518 -0.00041248 0.00038566 0.00049604 -0.0041968 0.00072605 0.0015026 -0.0005115 -0.024333 0.00012968 -0.015083 0.010716 -0.013394
0.34766 0.0025564 0.00064839 -0.00054882 0.0026957 0 0.0085861 0.0054944 -0.00046889 0.012714 0.00019125 -0.0042271 -0.42806 -0.048158 0.0010199 -0.052403 -0.002671 -0.0018867 -0.044129 -0.0042957 0.0040745 -0.06132 -0.037631 0.0055241 0.020892 0.00037685 0.0010592 -0.00065223 0.00019226 -0.022966 -0.0042853 0.00013357 0.0060597 0.0001332 -0.03249 -0.0022722 -0.021917 0.012091 -0.019618
0.35156 0.0029784 0.00028127 0.000148 -0.00075629 0 0.0053725 0.0034024 -0.000729 0.013879 7.1499e-05 0.0033175 -0.43073 -0.052969 -0.0016915 -0.058973 -0.028525 0.00053582 -0.051926 -0.01166 0.0045482 -0.065934 -0.045342 0.0054556 0.0064907 -2.7782e-05 0.0013021 -0.00033907 -0.00013146 -0.03898 -0.0024456 0.0011283 0.0080839 1.5701e-05 -0.042484 -0.0031006 -0.026828 0.0083022 -0.021932
0.35547 0.0032417 0.00040317 0.0018471 -0.0037602 0 0.00039192 0.0012366 -0.00018784 0.011148 8.8981e-05 0.0089384 -0.41156 -0.059492 -0.001673 -0.063563 -0.053207 0.0038607 -0.057499 -0.020149 0.0034055 -0.066324 -0.057734 0.005021 -0.0043135 -0.00025383 0.0014886 0.00037052 -0.00059411 -0.044887 0.00083609 0.00268 0.006994 -0.00097038 -0.052819 -0.00081596 -0.029875 -0.0012425 -0.020647
0.35938 0.0030003 0.0013669 0.0010148 -0.0043845 0 -0.0029121 0.00055498 0.0018094 0.0054318 0.0010664 0.011068 -0.3908 -0.069186 0.00026985 -0.066234 -0.073515 0.0043383 -0.06139 -0.028816 0.0013755 -0.062828 -0.072911 0.0036317 -0.012372 -0.00056619 0.0013491 0.00081711 -0.00094448 -0.046997 0.0047923 0.003589 0.0041247 -0.0017842 -0.061836 0.0024018 -0.031335 -0.016299 -0.0165
0.36328 0.0023546 0.0029925 -0.0019206 -0.0019035 0 -0.0022852 0.0012702 0.0047726 -0.0006066 0.0032334 0.010306 -0.38842 -0.082412 0.0020184 -0.067114 -0.084817 0.00043435 -0.064679 -0.035734 -0.00026437 -0.056343 -0.086604 0.0015149 -0.019112 -0.0010715 0.00074882 0.00054967 -0.00086263 -0.054043 0.0087237 0.0038204 0.001521 -0.00076486 -0.066026 0.002636 -0.032037 -0.034403 -0.01149
0.36719 0.001918 0.0046 -0.0023609 0.0029657 0 0.0019451 0.0017246 0.0075233 -0.0045178 0.0062817 0.0080891 -0.40332 -0.094275 0.0021654 -0.067291 -0.089353 -0.0051704 -0.068421 -0.039763 -0.00074126 -0.049665 -0.094593 -0.00071609 -0.026367 -0.0014666 -7.983e-05 -0.00014149 -0.0003074 -0.067801 0.011687 0.0041152 0.00062766 0.002698 -0.064271 -0.0012955 -0.033434 -0.049038 -0.0085839
0.37109 0.0022381 0.0054629 0.0027064 0.0081998 0 0.0071269 0.00076049 0.0091057 -0.005644 0.0094174 0.0056824 -0.41774 -0.10122 0.00084319 -0.067319 -0.09087 -0.0079893 -0.072399 -0.041186 -0.00045886 -0.04405 -0.096576 -0.0025817 -0.034397 -0.0012892 -0.00066422 -0.00048001 0.00033982 -0.081165 0.012435 0.0046523 0.001733 0.0070288 -0.057793 -0.0059195 -0.035881 -0.05744 -0.0084574
0.375 0.0031815 0.0053243 0.0099119 0.011191 0 0.0098852 -0.0006963 0.0092462 -0.0049387 0.011419 0.0043501 -0.41991 -0.10101 -0.00097019 -0.067498 -0.091855 -0.0060988 -0.076192 -0.040374 -0.00062026 -0.040224 -0.092893 -0.003834 -0.043138 -0.00043783 -0.00068359 -1.0615e-05 0.00054434 -0.085814 0.010307 0.0046336 0.0041353 0.0094054 -0.047764 -0.0064057 -0.039426 -0.058267 -0.011268
0.37891 0.0039871 0.0045296 0.012121 0.010212 0 0.0081701 -0.00059142 0.0081814 -0.0034803 0.011004 0.0055032 -0.41705 -0.091554 -0.0024847 -0.068089 -0.09506 -0.0018573 -0.079079 -0.037992 -0.0020585 -0.038825 -0.084644 -0.0044484 -0.052265 0.00060496 -0.00022354 0.00088495 0.00010535 -0.080974 0.0062876 0.0033713 0.0066054 0.008224 -0.035948 -0.0018561 -0.043909 -0.050793 -0.016807
0.38281 0.0039737 0.0036704 0.0062885 0.0058783 0 0.0026915 0.0017737 0.0063892 -0.0013586 0.0076032 0.009582 -0.42356 -0.072923 -0.0033578 -0.069413 -0.10267 0.0007522 -0.079568 -0.035994 -0.0043624 -0.040778 -0.075906 -0.0049059 -0.060696 0.0011357 0.00035941 0.0013165 -0.00059742 -0.073682 0.0027618 0.0014665 0.0079449 0.0047046 -0.026595 0.0033587 -0.048374 -0.037368 -0.023816
0.38672 0.0031635 0.0030839 -0.0023563 0.0011668 0 -0.0032122 0.0047049 0.0045763 0.0019912 0.0020952 0.014583 -0.43947 -0.053203 -0.0032957 -0.07134 -0.11116 0.00016046 -0.078371 -0.03599 -0.00618 -0.045161 -0.070438 -0.0063663 -0.067988 0.00085703 0.00078056 0.00074043 -0.00088041 -0.070663 0.0016536 0.00049517 0.0076016 0.0018829 -0.021594 0.0041149 -0.051969 -0.025002 -0.030656
0.39063 0.0021858 0.002666 -0.0052126 -0.00059489 0 -0.0055775 0.0058707 0.003595 0.0065866 -0.0032459 0.01654 -0.44648 -0.036524 -0.0019143 -0.073875 -0.11792 -0.0016745 -0.076236 -0.038741 -0.0064195 -0.051878 -0.069307 -0.0099453 -0.074016 0.00014255 0.0009891 -0.00050774 -0.00035236 -0.07108 0.0026328 0.0014256 0.0060469 0.0018634 -0.021408 0.0001746 -0.054477 -0.016746 -0.037117
0.39453 0.0016248 0.0021187 0.00056222 0.001587 0 -0.0026967 0.0048386 0.003872 0.011278 -0.005907 0.012577 -0.42835 -0.026546 0.00073064 -0.076995 -0.12051 -0.0019706 -0.074051 -0.044835 -0.0051369 -0.060766 -0.07298 -0.015232 -0.078741 -0.00033354 0.0010219 -0.0015083 0.00070702 -0.06789 0.0033705 0.0035612 0.0044524 0.0040207 -0.026061 -0.0034244 -0.055847 -0.015052 -0.043211
0.39844 0.0015429 0.0013345 0.0087837 0.0054013 0 0.0032528 0.003375 0.0047186 0.0144 -0.004788 0.0039525 -0.39295 -0.028637 0.0036076 -0.080672 -0.11495 -0.00034207 -0.073607 -0.055344 -0.0032463 -0.071773 -0.081248 -0.019523 -0.082064 -0.00022934 0.00081648 -0.001565 0.0015528 -0.055569 0.0018433 0.0052216 0.0036881 0.0058352 -0.035224 -0.0019731 -0.056286 -0.023061 -0.049558
0.40234 0.0016273 0.00053023 0.010756 0.0070904 0 0.0075349 0.0031545 0.0044898 0.014952 -0.0011058 -0.0043487 -0.36928 -0.041461 0.005094 -0.084307 -0.10223 0.0010566 -0.076197 -0.069631 -0.0014828 -0.083378 -0.090494 -0.019179 -0.084276 0.0002065 0.00028574 -0.00075302 0.0015947 -0.035397 -0.0015569 0.0053902 0.0034698 0.0053275 -0.046144 0.0034113 -0.056896 -0.03832 -0.05703
0.40625 0.00166 3.6878e-05 0.0045811 0.00466 0 0.0065632 0.0036687 0.0019292 0.013095 0.0023483 -0.0077305 -0.38002 -0.059564 0.0042471 -0.087163 -0.086859 0.00033953 -0.081015 -0.086246 0.00015646 -0.093912 -0.098428 -0.012539 -0.085591 0.00048227 -0.00042202 0.00024244 0.0008728 -0.01326 -0.0042946 0.0045241 0.0025837 0.0026031 -0.05717 0.006708 -0.05825 -0.056587 -0.06524
0.41016 0.0016983 9.9454e-07 -0.0029781 -0.00039255 0 0.0010318 0.0029083 -0.0023849 0.0095865 0.0032416 -0.0060595 -0.41784 -0.079527 0.0017923 -0.088537 -0.072035 -0.0018183 -0.087139 -0.10428 0.0018866 -0.10206 -0.10413 -0.0018944 -0.085994 0.00040837 -0.00086462 0.00074995 -2.982e-05 0.0061812 -0.0041024 0.0037888 0.00012254 -0.00073748 -0.067692 0.0036205 -0.060519 -0.075495 -0.073455
0.41406 0.0018044 0.00029069 -0.0040834 -0.004343 0 -0.0044749 7.3719e-06 -0.0060994 0.0049619 0.0014971 -0.0035644 -0.4514 -0.097719 -0.0003045 -0.087661 -0.061199 -0.0030733 -0.093289 -0.12269 0.0032468 -0.10647 -0.10708 0.007651 -0.085448 0.00024741 -0.00065579 0.00058905 -0.00052229 0.021926 -0.0010871 0.003757 -0.0034564 -0.0032437 -0.077359 -0.0033604 -0.063709 -0.092735 -0.080636
0.41797 0.0017692 0.00065244 0.0016645 -0.0043061 0 -0.0053887 -0.0034107 -0.0069549 -0.00058131 -0.00066914 -0.0045174 -0.45565 -0.10795 -0.00050159 -0.082097 -0.060787 -0.0023252 -0.095569 -0.13872 0.003073 -0.10371 -0.1079 0.011838 -0.083568 0.0003388 8.165e-05 4.4599e-05 -0.00047516 0.034017 0.0025141 0.0040122 -0.0065828 -0.0044811 -0.08614 -0.0072976 -0.066934 -0.10504 -0.083058
0.42188 0.0012715 0.00092157 0.0071683 -0.00042855 0 -0.0012127 -0.004927 -0.0048138 -0.0065765 -0.00061975 -0.0089884 -0.43525 -0.11165 0.0009078 -0.072605 -0.067471 -0.0011323 -0.092648 -0.15077 0.00059378 -0.095766 -0.1093 0.010322 -0.080867 0.00065808 0.00069421 -0.00049909 -0.0002203 0.040701 0.0044782 0.003847 -0.0079234 -0.0046524 -0.094245 -0.0042678 -0.068684 -0.11385 -0.080153
0.42578 0.00031663 0.0010925 0.0059973 0.0044506 0 0.0040445 -0.0040941 -0.0017847 -0.011809 0.0024401 -0.012902 -0.41794 -0.11002 0.0020335 -0.059623 -0.078531 -0.0019122 -0.084133 -0.15778 -0.0034488 -0.083797 -0.11209 0.0064496 -0.077524 0.0008323 0.00055104 -0.00085474 -0.00015601 0.03967 0.0043561 0.0030194 -0.0074319 -0.0040209 -0.10097 0.0021963 -0.068177 -0.11988 -0.072035
0.42969 -0.0006188 0.0012392 -0.00059727 0.0070636 0 0.005552 -0.0029218 -0.00020801 -0.014696 0.0067549 -0.012183 -0.42571 -0.10433 0.0011508 -0.043819 -0.091138 -0.0049821 -0.070043 -0.15899 -0.0069449 -0.069135 -0.11662 0.0040809 -0.073699 0.00059633 -0.00032287 -0.0010372 -0.00038408 0.031528 0.0032683 0.0017542 -0.0060389 -0.0029859 -0.10538 0.0047297 -0.064871 -0.12366 -0.05929
0.43359 -0.001001 0.0014096 -0.0055312 0.0059463 0 0.0020429 -0.0034266 -0.0005012 -0.014315 0.0094978 -0.0066898 -0.45388 -0.096121 -0.001629 -0.026375 -0.10089 -0.0078614 -0.050608 -0.1531 -0.0078882 -0.053838 -0.1227 0.004478 -0.069525 0.00015054 -0.001197 -0.0010927 -0.00070304 0.020305 0.0023876 0.00032267 -0.0044526 -0.002302 -0.10526 6.5857e-05 -0.058108 -0.12535 -0.0433
0.4375 -0.00078933 0.0015854 -0.0040672 0.0021541 0 -0.0031874 -0.0051508 -0.001059 -0.011144 0.0091089 -0.00013205 -0.47799 -0.086989 -0.0043706 -0.010376 -0.1039 -0.0077148 -0.028807 -0.14126 -0.0058885 -0.041066 -0.12792 0.0059377 -0.065081 -2.8485e-05 -0.001285 -0.00099566 -0.00088412 0.0096995 0.0019383 -0.0010241 -0.0025153 -0.0025138 -0.098106 -0.0073006 -0.049148 -0.12418 -0.028576
0.44141 -0.00048383 0.0016987 0.0011954 -0.0016559 0 -0.0054762 -0.0056538 -0.00022724 -0.0067997 0.0063976 0.0035734 -0.47909 -0.077388 -0.0050288 0.0023286 -0.10225 -0.0043131 -0.0077421 -0.12713 -0.0024004 -0.031458 -0.13073 0.0059966 -0.060406 0.00025084 -0.00048918 -0.00071162 -0.00089778 -0.00043077 0.0015565 -0.0017612 0.0001727 -0.002933 -0.085417 -0.0097401 -0.040383 -0.11982 -0.017955
0.44531 -0.00057722 0.0016645 0.0039564 -0.0029566 0 -0.0030056 -0.0034262 0.0018457 -0.0029614 0.0035089 0.00365 -0.46089 -0.06748 -0.0032736 0.010653 -0.097893 -0.00034979 0.010945 -0.11284 0.00041912 -0.025067 -0.13065 0.0036955 -0.055522 0.00059486 0.00049298 -0.00031478 -0.00087779 -0.012787 0.0011354 -0.001189 0.0032446 -0.0016862 -0.068561 -0.0044533 -0.033296 -0.11194 -0.012836
0.44922 -0.0010096 0.0014228 0.0018103 -0.00091905 0 0.0018851 0.00025962 0.0034812 -0.00030076 0.0018847 0.0024851 -0.4432 -0.057474 -0.000746 0.013768 -0.093275 0.0011461 0.025794 -0.10056 0.0011528 -0.021609 -0.12759 -0.00016672 -0.050474 0.00037421 0.0008079 -1.2569e-06 -0.00092334 -0.028073 0.00092083 0.00077443 0.0055789 0.0024647 -0.049462 0.0037328 -0.02931 -0.10041 -0.014165
0.45313 -0.0012361 0.00098661 -0.0012165 0.0029824 0 0.0051667 0.0027911 0.0034692 0.0017824 0.001221 0.0029166 -0.44099 -0.048727 0.00043048 0.010045 -0.09348 -0.00045719 0.034042 -0.09441 -0.00020375 -0.02014 -0.1227 -0.0044436 -0.045516 -0.00059612 0.00020661 3.8686e-05 -0.00098734 -0.042935 0.00085556 0.0029726 0.0064933 0.0081116 -0.033387 0.0075545 -0.031003 -0.085507 -0.023065
0.45703 -0.0008322 0.00045187 6.2518e-06 0.0058043 0 0.0046677 0.0032096 0.0024636 0.0044713 0.0002951 0.0057542 -0.45092 -0.042858 -0.00055796 0.0024983 -0.099184 -0.0031814 0.037225 -0.093841 -0.0025137 -0.018384 -0.11937 -0.00875 -0.040998 -0.0017647 -0.00078858 -0.00022042 -0.00095355 -0.052955 0.00027757 0.0036326 0.0066985 0.011508 -0.02451 0.0047174 -0.036426 -0.070497 -0.034901
0.46094 3.1507e-05 -7.6162e-05 0.0050175 0.0051491 0 0.0014123 0.0031314 0.0021627 0.0083853 -0.0014 0.0095511 -0.45691 -0.04027 -0.0027356 -0.0069402 -0.10851 -0.0046022 0.036604 -0.097178 -0.0042106 -0.015588 -0.11879 -0.013059 -0.037004 -0.0022898 -0.0014109 -0.0005935 -0.00077631 -0.056676 -0.0013793 0.0019809 0.0076398 0.0096325 -0.023447 -0.00036896 -0.043455 -0.057047 -0.046904
0.46484 0.00074341 -0.00058525 0.0077504 0.0010717 0 -0.0019536 0.0044721 0.0032111 0.012767 -0.0030164 0.012083 -0.44675 -0.040774 -0.0044316 -0.016747 -0.11935 -0.0039527 0.033207 -0.10273 -0.0040196 -0.011339 -0.12145 -0.016558 -0.033502 -0.0018099 -0.0013085 -0.00080419 -0.00051475 -0.055241 -0.0036358 -0.0007795 0.0096671 0.0032957 -0.02997 -0.001991 -0.05013 -0.046231 -0.056962
0.46875 0.00082076 -0.0011575 0.0033965 -0.0037657 0 -0.0035791 0.0067417 0.0042456 0.015621 -0.0033264 0.011775 -0.42319 -0.043414 -0.0047413 -0.025014 -0.12818 -0.0022574 0.028313 -0.10785 -0.0015893 -0.0053667 -0.1272 -0.017403 -0.030314 -0.00077592 -0.00072954 -0.00068441 -0.00025377 -0.048209 -0.0050401 -0.0023785 0.011034 -0.0030523 -0.042846 0.0005689 -0.053542 -0.039084 -0.062473
0.47266 0.00026574 -0.0018233 -0.005714 -0.0061547 0 -0.0033722 0.0072507 0.0032455 0.014857 -0.002153 0.0082202 -0.40087 -0.043191 -0.0039886 -0.029436 -0.12917 -0.0009116 0.024099 -0.10793 0.0021208 0.0018431 -0.13247 -0.013915 -0.026559 -2.2275e-05 -0.00016437 -0.00029586 -4.0526e-05 -0.031738 -0.0044371 -0.0015572 0.0091242 -0.0050687 -0.055838 0.0026739 -0.049564 -0.034812 -0.061188
0.47656 -0.00060398 -0.0024182 -0.012057 -0.0050502 0 -0.002237 0.0040942 -0.00024422 0.0097833 -0.00064495 0.0021484 -0.39366 -0.036554 -0.0029988 -0.030626 -0.12306 -0.00050058 0.021447 -0.10268 0.0051249 0.0092497 -0.13369 -0.0061085 -0.021672 -1.6933e-05 0.00010957 0.00013328 8.8975e-05 -0.0028567 -0.0021662 0.0007686 0.002968 -0.002368 -0.063539 -4.5484e-05 -0.039502 -0.030562 -0.055554
0.48047 -0.0015438 -0.0026559 -0.010702 -0.0024574 0 -0.0010131 -0.0015591 -0.0044422 0.0018719 -0.00010619 -0.0047403 -0.40401 -0.022039 -0.0021761 -0.029007 -0.11107 -0.00084048 0.020485 -0.092545 0.0055715 0.016414 -0.12914 0.0039027 -0.015464 -0.00052023 0.0001486 0.00040967 6.999e-05 0.034542 0.00011979 0.0024581 -0.0054124 0.0012975 -0.063729 -0.0065438 -0.024557 -0.024961 -0.04699
0.48438 -0.002509 -0.0024173 -0.004405 -0.0015146 0 -0.00023906 -0.0065529 -0.0069433 -0.0059129 -0.00068586 -0.010348 -0.42171 0.00094446 -0.0013672 -0.025189 -0.095094 -0.0016103 0.021094 -0.078534 0.0031441 0.022946 -0.1177 0.012982 -0.0079139 -0.00092499 0.00012598 0.00053356 -0.0001385 0.069797 0.00087948 0.0021716 -0.012325 0.0016719 -0.055026 -0.011321 -0.0064422 -0.016885 -0.03712
0.48828 -0.003454 -0.0019637 -0.00049593 -0.0034736 0 -0.00041328 -0.0089103 -0.0068879 -0.010928 -0.0013523 -0.013319 -0.43185 0.031295 -0.00044399 -0.020212 -0.079432 -0.0025402 0.022487 -0.063328 -0.0005029 0.028196 -0.098483 0.018634 0.00054272 -0.00086341 9.9389e-05 0.0006552 -0.00044743 0.093087 -7.3801e-05 0.00037334 -0.015242 -0.0021899 -0.036575 -0.010258 0.010916 -0.0052046 -0.028893
0.49219 -0.0041715 -0.0017735 -0.0030564 -0.0064684 0 -0.001841 -0.0094122 -0.0054604 -0.012514 -0.001125 -0.013948 -0.42574 0.059787 0.00027986 -0.015728 -0.068716 -0.0031105 0.022695 -0.051217 -0.0028832 0.031999 -0.077156 0.020172 0.0081446 -0.00046663 2.1662e-06 0.00086002 -0.0006393 0.10283 -0.0016517 -0.0015227 -0.014511 -0.0075258 -0.015357 -0.0049156 0.02291 0.0076385 -0.024505
0.49609 -0.0044393 -0.0020785 -0.008808 -0.0072813 0 -0.0040374 -0.0099367 -0.0043933 -0.012199 -0.00017188 -0.013769 -0.40738 0.080488 0.0003726 -0.012225 -0.06325 -0.0025538 0.020825 -0.043444 -0.0025817 0.034358 -0.058006 0.018923 0.013889 -0.00010345 -0.00020822 0.001006 -0.00054911 0.1046 -0.0026076 -0.0026399 -0.01245 -0.010826 0.00371 -0.00080165 0.028556 0.019281 -0.023892
0.5 -0.0042845 -0.0025575 -0.010832 -0.0043798 0 -0.0056191 -0.010806 -0.0042448 -0.012244 0.00039898 -0.013938 -0.39041 0.089581 -9.1414e-05 -0.0098859 -0.062524 -0.00051399 0.016419 -0.040449 -0.00029284 0.035206 -0.043872 0.017511 0.017178 2.7565e-05 -0.0004598 0.00081614 -0.00026496 0.10288 -0.0024802 -0.0030685 -0.010945 -0.010836 0.017495 -0.0017083 0.027577 0.02802 -0.026736
0.50391 -0.0039762 -0.0025721 -0.0058283 0.00068909 0 -0.0052454 -0.01043 -0.004218 -0.013699 -0.00026371 -0.014037 -0.38716 0.083377 -0.00049795 -0.0087361 -0.065118 0.0023257 0.0091917 -0.042176 0.0018981 0.034458 -0.037698 0.018391 0.017506 6.3433e-06 -0.00062234 0.00017461 -0.00010101 0.095461 -0.0016275 -0.0030746 -0.0099589 -0.0087977 0.022875 -0.0061169 0.020266 0.031958 -0.032296
0.50781 -0.0037028 -0.0017889 0.0026968 0.0047162 0 -0.0028534 -0.0075664 -0.0034098 -0.015529 -0.0019402 -0.012675 -0.39793 0.060545 -0.00044738 -0.0082439 -0.066078 0.0045161 9.3152e-05 -0.046634 0.002262 0.032182 -0.04205 0.02213 0.015259 -3.137e-05 -0.00061459 -0.00067156 -0.00030356 0.077431 -0.00070666 -0.0024438 -0.0081741 -0.0064123 0.017269 -0.009102 0.009263 0.028873 -0.037954
0.51172 -0.0033248 -0.00057485 0.0081513 0.0054783 0 0.00014077 -0.0032231 -0.0018832 -0.015486 -0.003733 -0.0092798 -0.4101 0.033271 -0.00044018 -0.0073973 -0.062138 0.0049067 -0.0080557 -0.050299 0.00062316 0.029597 -0.050895 0.026493 0.013119 -0.00010082 -0.00044946 -0.0012537 -0.00076083 0.049798 -0.00031176 -0.00095122 -0.0047472 -0.0042203 0.0068323 -0.0073102 -0.00071316 0.022041 -0.041156
0.51563 -0.0025402 0.0002857 0.0071228 0.0031273 0 0.0020092 0.00027504 -0.00043892 -0.011933 -0.0050641 -0.0049688 -0.40909 0.0076436 -0.0015156 -0.0057237 -0.052364 0.0034753 -0.013713 -0.052052 -0.0018534 0.027355 -0.061111 0.027503 0.012475 -0.00029195 -0.0002152 -0.001277 -0.0010414 0.021753 -0.00089547 0.00075286 -0.00024679 -0.0019497 -0.0054882 -0.0018433 -0.0079994 0.013105 -0.040868
0.51953 -0.0012859 0.00032738 0.0019158 -0.00052871 0 0.0021244 0.0019563 0.00038649 -0.0051341 -0.0060378 -0.0013719 -0.39173 -0.010821 -0.0039745 -0.0028323 -0.036467 0.0011661 -0.015548 -0.051198 -0.003746 0.026052 -0.069714 0.022268 0.014522 -0.00053857 -4.269e-05 -0.00088895 -0.00077736 0.0023596 -0.0025564 0.0013169 0.0039964 0.00026458 -0.016917 0.0033518 -0.011433 0.0037041 -0.036426
0.52344 0.00012316 -0.00012699 -0.0023896 -0.0035922 0 0.0012655 0.0032616 0.00079991 0.0029345 -0.0068053 0.0012641 -0.3692 -0.014241 -0.0065059 0.0018737 -0.014802 -0.00092736 -0.011449 -0.04752 -0.004221 0.026603 -0.072344 0.011541 0.020979 -0.00057356 -5.1453e-05 -0.00053009 -3.7587e-05 -0.0095877 -0.0045959 0.00013093 0.0071457 0.0017576 -0.023678 0.0052567 -0.010066 -0.0038353 -0.027157
0.52734 0.0013172 -0.00024832 -0.0026474 -0.0049068 0 0.00069572 0.0060698 0.0012908 0.0099586 -0.0068541 0.0043369 -0.35617 -0.0040753 -0.0069032 0.0080251 0.0082773 -0.0021494 -0.0024868 -0.043363 -0.0031723 0.028744 -0.06841 -0.00042952 0.030788 -0.00018448 -0.00024503 -0.00049486 0.00069482 -0.02547 -0.005447 -0.0015532 0.00931 0.0024696 -0.025219 0.0037927 -0.006487 -0.0085544 -0.015618
0.53125 0.0022706 0.0005335 0.00040648 -0.0039834 0 0.0011071 0.010025 0.0020384 0.014683 -0.0052871 0.0090042 -0.35682 0.011876 -0.0040276 0.014711 0.02974 -0.0022937 0.0085198 -0.040409 -0.0010455 0.031344 -0.0611 -0.0090674 0.041501 0.0005016 -0.0004273 -0.0006481 0.00094568 -0.055121 -0.0035392 -0.0014147 0.010915 0.0035505 -0.023998 0.00075222 -0.0032123 -0.011545 -0.0045254
0.53516 0.0032652 0.0020314 0.0038554 -0.00094919 0 0.0023908 0.012483 0.0029857 0.017303 -0.0019373 0.014284 -0.36226 0.028323 0.00076269 0.021224 0.047971 -0.0014742 0.019638 -0.039378 0.0012452 0.033541 -0.052745 -0.013013 0.051404 0.0010512 -0.00029403 -0.00060148 0.00067216 -0.095188 0.0013226 0.0016855 0.011942 0.0061717 -0.021683 -0.0023203 -0.0015124 -0.013669 0.0044379
0.53906 0.0044316 0.0035291 0.0053693 0.0031011 0 0.0040757 0.011305 0.0042825 0.018694 0.0019811 0.017523 -0.36144 0.039576 0.004276 0.026764 0.061679 -0.0002367 0.028778 -0.040688 0.002509 0.034386 -0.045995 -0.014739 0.058686 0.0010869 0.00027707 -0.00017347 0.00027208 -0.1299 0.0073374 0.0062682 0.011967 0.0096948 -0.020129 -0.0048328 -0.0024098 -0.015974 0.0096908
0.54297 0.0054364 0.0044526 0.0044698 0.0061713 0 0.0056477 0.0073213 0.0061996 0.019253 0.0046507 0.016965 -0.35329 0.035623 0.0039495 0.029138 0.068781 0.00041329 0.031573 -0.043592 0.0019388 0.031864 -0.045766 -0.017586 0.059648 0.00062025 0.00098692 0.00035741 0.00017784 -0.14387 0.011684 0.009275 0.01083 0.011582 -0.022194 -0.0063078 -0.0063511 -0.020419 0.0085506
0.54688 0.0057576 0.0048016 0.0021004 0.0065912 0 0.0064989 0.0035867 0.0084187 0.018343 0.0052665 0.013639 -0.34637 0.021456 4.0677e-05 0.028375 0.0721 -0.00040959 0.029079 -0.045175 -7.7889e-05 0.026926 -0.05031 -0.022148 0.055991 1.7589e-05 0.0012499 0.00049462 0.00044471 -0.13429 0.012481 0.0087345 0.0090502 0.0097012 -0.026518 -0.0058242 -0.010303 -0.026723 0.0039953
0.55078 0.0052859 0.004982 -0.00021385 0.0046155 0 0.0060306 0.002302 0.0097272 0.014869 0.0048397 0.010348 -0.34708 0.0013958 -0.0044426 0.024626 0.072545 -0.002546 0.022311 -0.043981 -0.0019343 0.020321 -0.057606 -0.025647 0.048899 -0.00035291 0.00070381 2.8279e-05 0.00073587 -0.11153 0.010114 0.0054924 0.0074421 0.0048302 -0.031703 -0.0028825 -0.012653 -0.034383 -0.0021822
0.55469 0.0045402 0.0053263 -0.00093299 0.0025718 0 0.0042447 0.0029008 0.0089545 0.0085268 0.0052196 0.0087713 -0.35113 -0.020002 -0.0061071 0.018281 0.070917 -0.0045734 0.012537 -0.038868 -0.0019847 0.012859 -0.065388 -0.024891 0.039668 -0.00041533 -0.00035097 -0.00071763 0.00069603 -0.089108 0.0068285 0.0023821 0.0063554 0.00053639 -0.03633 0.0013359 -0.012095 -0.042815 -0.0081994
0.55859 0.0041865 0.0058396 0.00085329 0.0028846 0 0.002218 0.0032835 0.0064284 0.00064632 0.0071735 0.0078573 -0.3492 -0.035377 -0.0038174 0.010146 0.067898 -0.0048916 0.0018699 -0.028294 -2.9039e-05 0.0057917 -0.069675 -0.019706 0.030253 -0.00033864 -0.0010829 -0.0011582 0.00032002 -0.073869 0.0049784 0.001744 0.0053908 0.00020089 -0.038079 0.0042019 -0.0069325 -0.051055 -0.011326
0.5625 0.0043645 0.0063519 0.0046094 0.0056801 0 0.0015524 0.0024585 0.0042034 -0.0062381 0.0094109 0.0052883 -0.34044 -0.037949 0.00062939 0.0027803 0.064299 -0.0032612 -0.0063279 -0.012743 0.0024005 0.00024745 -0.066162 -0.013265 0.022954 -0.00025529 -0.00081663 -0.00096984 -5.0521e-05 -0.064487 0.0053911 0.003648 0.0038902 0.0039825 -0.035332 0.0036838 0.0022606 -0.05794 -0.0092808
0.56641 0.0045964 0.0067802 0.0082334 0.0085207 0 0.0029453 0.0014236 0.0043566 -0.0099053 0.0095962 0.00039312 -0.33646 -0.030744 0.004254 -0.0021683 0.060694 -0.0011835 -0.011378 0.0053663 0.0034033 -0.0043979 -0.05611 -0.0090567 0.017659 -0.00010035 0.00033444 -0.00034402 -7.8294e-05 -0.056721 0.0070086 0.0062153 0.0017058 0.0086991 -0.029655 0.00035098 0.012693 -0.063428 -0.0034006
0.57031 0.0044054 0.0071465 0.0093779 0.0088026 0 0.0052968 0.0015473 0.006852 -0.0098408 0.0064803 -0.0047033 -0.34849 -0.016421 0.005393 -0.0038622 0.057434 -0.00054498 -0.013308 0.024941 0.002443 -0.0088653 -0.040816 -0.0077475 0.013976 0.00024104 0.0015284 0.00025388 0.00023856 -0.048499 0.0078483 0.0073542 -0.00046844 0.010685 -0.022241 -0.002786 0.022722 -0.067469 0.005223
0.57422 0.0039404 0.0073829 0.0074319 0.0064497 0 0.0065522 0.0028046 0.0093017 -0.0072779 0.0011871 -0.0069275 -0.37059 0.00153 0.0047451 -0.0017312 0.054866 -0.0018157 -0.01253 0.044931 0.00069364 -0.014042 -0.022187 -0.0071435 0.011295 0.00066873 0.0019287 0.00054171 0.00058079 -0.040971 0.0064477 0.0062232 -0.0014613 0.0088036 -0.014525 -0.0026918 0.030718 -0.070066 0.015175
0.57813 0.0038597 0.0072498 0.004256 0.0040183 0 0.0056928 0.0041473 0.0091566 -0.0038474 -0.0035367 -0.0050915 -0.37935 0.016063 0.0042379 0.004794 0.053831 -0.0036536 -0.010514 0.06414 -0.00032654 -0.021952 -0.0048206 -0.0050251 0.0084943 0.00083256 0.0014116 0.00062539 0.0006339 -0.037088 0.0028567 0.0034762 -0.00037774 0.0049011 -0.0094655 0.0011419 0.033987 -0.070707 0.023396
0.58203 0.0045742 0.0065447 0.0026776 0.0039827 0 0.0038533 0.0053008 0.0062282 -0.00014323 -0.0054434 -0.0007929 -0.35425 0.023958 0.0049862 0.012605 0.054104 -0.0042983 -0.0097617 0.082301 -0.00034102 -0.032319 0.0072656 -0.0016419 0.005506 0.00042779 0.00056679 0.00078311 0.00039151 -0.040157 -0.0013411 0.00060073 0.0027541 0.0017169 -0.0079511 0.0062824 0.033757 -0.06954 0.028192
0.58594 0.0057071 0.0053854 0.0039786 0.0060398 0 0.0032548 0.0073186 0.0029058 0.0043673 -0.0044309 0.003295 -0.29951 0.026263 0.0062937 0.019752 0.055207 -0.0032297 -0.011042 0.099207 -0.00043902 -0.043997 0.013156 0.00068956 0.003356 -0.00046074 4.062e-05 0.0011007 0.00014709 -0.052024 -0.0039819 -0.00092922 0.0067934 0.00059295 -0.009536 0.0093639 0.031468 -0.066558 0.029657
0.58984 0.0064148 0.0042193 0.0067572 0.007341 0 0.004935 0.010869 0.0017809 0.01003 -0.0023571 0.0057209 -0.24402 0.02446 0.0064944 0.024712 0.056616 -0.001392 -0.014732 0.11441 -0.0017068 -0.055756 0.012422 0.00010144 0.003226 -0.0013429 -6.6856e-05 0.0013485 0.00020094 -0.070272 -0.0037431 -0.00033993 0.0099026 0.001004 -0.013644 0.0086696 0.028319 -0.061802 0.028131
0.59375 0.0062366 0.0035048 0.0082759 0.0054647 0 0.0076242 0.0144 0.0031392 0.015763 -0.0012751 0.0068748 -0.21707 0.02134 0.004678 0.025543 0.057446 5.6024e-06 -0.020995 0.12686 -0.0039424 -0.065539 0.0048322 -0.0031413 0.007234 -0.0017043 -0.00014509 0.0012041 0.00057148 -0.086978 -0.0011182 0.0019972 0.010483 0.0017539 -0.019262 0.0051403 0.025893 -0.055356 0.024383
0.59766 0.0055318 0.0033756 0.0070055 0.0010183 0 0.0089717 0.014875 0.0049127 0.019399 -0.0016228 0.007782 -0.22265 0.021554 0.0016361 0.020822 0.055922 0.00055365 -0.028745 0.13364 -0.0058107 -0.070024 -0.0082789 -0.0074104 0.018378 -0.0014478 -0.00049966 0.00057132 0.00097182 -0.092722 0.0018852 0.0046404 0.0081984 0.0021996 -0.02417 0.0012568 0.025675 -0.048344 0.020391
0.60156 0.0050222 0.0036049 0.0039792 -0.0028222 0 0.0078417 0.010763 0.0050275 0.019462 -0.0018584 0.00876 -0.23732 0.024911 -0.00074803 0.012877 0.051747 0.00044036 -0.036345 0.13424 -0.0061156 -0.069845 -0.024046 -0.011557 0.034785 -0.00097637 -0.00095414 -0.00031014 0.0010528 -0.084441 0.0032937 0.0059361 0.0043827 0.0023975 -0.027362 -0.00092509 0.0266 -0.042287 0.017162
0.60547 0.0049766 0.0038475 0.00178 -0.0032771 0 0.0053018 0.0039913 0.0035429 0.01659 0.00017696 0.0093007 -0.23276 0.029945 -0.00097904 0.0030119 0.044749 -0.00038613 -0.043163 0.12805 -0.0047287 -0.065757 -0.041808 -0.015399 0.054935 -0.00082535 -0.0010714 -0.0010314 0.00068409 -0.069592 0.0027849 0.0052552 0.0013183 0.0025418 -0.028574 -0.00088126 0.027618 -0.03798 0.014668
0.60938 0.0049636 0.0038781 0.0021781 -0.00034712 0 0.0033964 -0.0015485 0.0023425 0.013014 0.0052547 0.0088749 -0.20045 0.034643 0.0010188 -0.007375 0.034916 -0.002253 -0.048721 0.11474 -0.0023628 -0.05892 -0.061074 -0.018479 0.076843 -0.0011743 -0.00070199 -0.0012767 4.2498e-05 -0.060582 0.0019124 0.0035387 0.00071179 0.0026508 -0.027755 0.00071774 0.027535 -0.036065 0.012624
0.61328 0.0044333 0.0036401 0.0045508 0.0036218 0 0.0031417 -0.0035235 0.0028886 0.010471 0.011719 0.0075093 -0.15533 0.033924 0.0040062 -0.015993 0.022141 -0.0047752 -0.052574 0.09358 0.00017068 -0.051989 -0.081927 -0.019162 0.095874 -0.0016837 -0.00019413 -0.00098455 -0.00053673 -0.063319 0.0026221 0.0024742 0.0024649 0.0027579 -0.02508 0.0029828 0.023789 -0.037415 0.0097562
0.61719 0.0034225 0.0031839 0.0064167 0.0063564 0 0.0038267 -0.0029194 0.0046037 0.008642 0.016321 0.005666 -0.1184 0.025476 0.0062987 -0.021982 0.0079599 -0.0063057 -0.055529 0.068592 0.0021795 -0.048043 -0.10345 -0.01589 0.10772 -0.0018004 -1.2107e-05 -0.000353 -0.00079546 -0.071312 0.0053839 0.0029584 0.0047682 0.0030674 -0.021964 0.0052878 0.015877 -0.040469 0.0048435
0.62109 0.0025494 0.0026524 0.005594 0.007374 0 0.0040922 -0.0022944 0.0055726 0.0057379 0.016434 0.0038975 -0.098276 0.011084 0.0066173 -0.026019 -0.0065963 -0.0050986 -0.058114 0.04266 0.0028028 -0.047371 -0.12418 -0.0095339 0.11193 -0.0012516 -0.00021282 0.00025438 -0.00069025 -0.072104 0.0087177 0.0043445 0.0054999 0.0036916 -0.019175 0.0069959 0.0049501 -0.043736 -0.0019832
0.625 0.0023047 0.0022863 0.0021809 0.0075175 0 0.0033729 -0.0027567 0.0046162 0.00065204 0.012007 0.0026941 -0.089101 -0.0072193 0.0045509 -0.028733 -0.020818 -0.001341 -0.060515 0.017582 0.0011847 -0.049643 -0.14257 -0.0038821 0.10865 -0.00028597 -0.00040167 0.0004645 -0.00036097 -0.059696 0.010541 0.005222 0.0037958 0.0043276 -0.017183 0.0071776 -0.0079 -0.046203 -0.010337
0.62891 0.0024798 0.0023015 -0.0013291 0.0074019 0 0.002196 -0.0031375 0.0023967 -0.0055646 0.0057128 0.002289 -0.082293 -0.026225 0.00075936 -0.031038 -0.033912 0.0023311 -0.062777 -0.0048202 -0.0025124 -0.053878 -0.15637 -0.0028841 0.098755 0.00053576 -0.00022538 9.3608e-05 -1.3386e-06 -0.039786 0.0099468 0.0048469 0.00055572 0.0044346 -0.016435 0.0050832 -0.021085 -0.046757 -0.019442
0.63281 0.0024235 0.002657 -0.002033 0.0067965 0 0.0013689 -0.001964 0.00050028 -0.010436 0.0010503 0.0022115 -0.075661 -0.038252 -0.0030332 -0.034363 -0.044337 0.0029858 -0.064024 -0.022687 -0.0063593 -0.056353 -0.16023 -0.0069446 0.086447 0.00079829 0.0001787 -0.00069536 0.00025027 -0.022547 0.0076635 0.0036706 -0.0023749 0.0038328 -0.017435 0.0011208 -0.030974 -0.04429 -0.026881
0.63672 0.0018531 0.0029807 0.0008274 0.0054352 0 0.0012523 0.00051628 -0.00025485 -0.012225 -0.00018321 0.0011517 -0.070092 -0.041656 -0.0045833 -0.038399 -0.052227 0.00038134 -0.063528 -0.037938 -0.0075842 -0.054736 -0.15542 -0.012095 0.077296 0.00052944 0.00031908 -0.0014281 0.00034109 -0.011744 0.0049536 0.0025189 -0.0035259 0.0030157 -0.019475 -0.0027908 -0.036625 -0.040459 -0.031576
0.64063 0.0012789 0.0028558 0.0049843 0.0038574 0 0.0018228 0.0027809 -0.00037028 -0.011313 0.00093744 -0.002099 -0.060842 -0.036593 -0.002408 -0.042347 -0.057515 -0.0024188 -0.06076 -0.051422 -0.0048863 -0.048356 -0.14279 -0.013292 0.073515 0.00010271 -6.57e-05 -0.0016064 0.00028391 -0.0028275 0.0023726 0.0015529 -0.0026077 0.0027243 -0.02224 -0.0042752 -0.037832 -0.036282 -0.033282
0.64453 0.0015078 0.0022643 0.0069637 0.0029776 0 0.0030047 0.004132 -0.00069848 -0.0094821 0.0015813 -0.0070517 -0.037114 -0.024067 0.0028481 -0.045237 -0.060264 -0.0018525 -0.05533 -0.063919 4.241e-05 -0.03708 -0.12376 -0.0088777 0.076675 -0.00012554 -0.00065105 -0.0010743 0.00014091 0.0084287 -0.00021393 0.00031865 -0.00044464 0.0031954 -0.025391 -0.0023215 -0.034749 -0.032788 -0.032063
0.64844 0.0027257 0.0017009 0.0052061 0.002905 0 0.0045226 0.0054963 -0.0013126 -0.0080046 -0.00037016 -0.010992 0.0072231 -0.0067841 0.0082465 -0.04479 -0.06048 0.0025125 -0.04658 -0.07607 0.0036515 -0.021485 -0.1013 -0.0019551 0.08854 -9.5022e-05 -0.00083536 -0.00015206 2.009e-05 0.017931 -0.0026002 -0.0012374 0.0016371 0.0039099 -0.028419 0.0017688 -0.027855 -0.03167 -0.0284
0.65234 0.0041533 0.0017369 0.0015873 0.0026787 0 0.0055271 0.0077648 -0.0015207 -0.0065606 -0.0045213 -0.010717 0.063568 0.0085157 0.010264 -0.039388 -0.059504 0.0072836 -0.035716 -0.087423 0.0035601 -0.005637 -0.081762 0.0025713 0.10549 -3.8318e-06 -0.00039541 0.00061207 4.4323e-05 0.016184 -0.0037137 -0.0021846 0.0025363 0.00412 -0.030803 0.0053407 -0.019886 -0.033458 -0.024472
0.65625 0.0046812 0.0024144 -0.00034026 0.0015112 0 0.004933 0.0098917 -0.00078287 -0.003928 -0.0082228 -0.0053745 0.1119 0.018919 0.0073653 -0.029773 -0.058434 0.0083907 -0.024386 -0.097017 0.00056576 0.0078447 -0.067874 0.0022565 0.12336 -4.293e-05 0.00024259 0.00087328 0.00027117 -0.0011037 -0.0024915 -0.0013779 0.0019978 0.0035783 -0.032516 0.0064643 -0.012589 -0.037144 -0.021398
0.66016 0.003853 0.0031132 0.0011132 0.00011089 0 0.0025764 0.0095149 0.00071705 0.00049206 -0.0085622 0.0023812 0.13626 0.023202 0.0012801 -0.016586 -0.057787 0.0049987 -0.013674 -0.104 -0.0024107 0.017626 -0.060846 -0.0013428 0.13977 -0.00019682 0.00043571 0.00072128 0.00061599 -0.027433 0.00073417 0.0011795 0.00090678 0.0027076 -0.033563 0.0052041 -0.0068192 -0.041941 -0.01955
0.66406 0.0022198 0.0030824 0.0039979 0.00025315 0 -0.00010029 0.0056894 0.0024258 0.0059358 -0.004464 0.0084316 0.13793 0.020853 -0.0043236 -0.00082095 -0.057972 0.00023822 -0.0046889 -0.1075 -0.0033122 0.022756 -0.06119 -0.0048482 0.1525 -0.00030274 4.1312e-07 0.00051174 0.00087005 -0.051467 0.0040401 0.0039867 0.0008714 0.0020992 -0.03401 0.0029799 -0.0032177 -0.046879 -0.01904
0.66797 0.00075972 0.0021204 0.0047054 0.0026993 0 -0.0010846 0.00040658 0.0039926 0.010863 0.0025889 0.01067 0.13412 0.012323 -0.0067704 0.015109 -0.05896 -0.0019475 0.00026279 -0.10546 -0.0026957 0.022503 -0.068215 -0.006297 0.15825 -0.00027159 -0.00060189 0.00048759 0.00084124 -0.066906 0.0053894 0.0052535 0.0029896 0.0019115 -0.033847 0.00093742 -0.0024853 -0.049684 -0.019044
0.67188 3.6e-06 0.00071201 0.0018032 0.0056996 0 0.00010419 -0.0032412 0.0052047 0.014014 0.0094985 0.01048 0.1437 0.0029511 -0.0062839 0.028981 -0.059414 -0.00057277 0.002163 -0.1 -0.0024958 0.020807 -0.075497 -0.006235 0.16012 -0.00020468 -0.00076473 0.0005712 0.00051986 -0.074396 0.0043811 0.004463 0.0065476 0.0017579 -0.033167 -0.00078067 -0.0029357 -0.049733 -0.018022
0.67578 -0.00028579 -0.0004841 -0.0023456 0.0060643 0 0.0015396 -0.0043065 0.005537 0.014881 0.013331 0.010737 0.17348 -0.0053204 -0.0051403 0.040213 -0.058483 0.0017893 0.001597 -0.091945 -0.0033949 0.019323 -0.080416 -0.0061901 0.15978 -0.00026805 -0.00036892 0.0005096 0.00011618 -0.074544 0.0024779 0.0026908 0.0089635 0.001125 -0.031701 -0.0021889 -0.0038974 -0.046726 -0.015476
0.67969 -0.0006864 -0.0012139 -0.0040403 0.0021563 0 0.00064849 -0.0047599 0.0043042 0.013517 0.012826 0.012488 0.21564 -0.010974 -0.0050173 0.048535 -0.05545 0.0019783 -0.00077614 -0.082047 -0.0038926 0.01941 -0.080934 -0.006732 0.15878 -0.00046812 0.00013516 0.00018568 -8.8072e-05 -0.063142 0.0015039 0.0014541 0.0075554 -0.00011015 -0.029142 -0.0024158 -0.0048017 -0.040469 -0.011176
0.68359 -0.0015045 -0.001676 -0.0021892 -0.0040965 0 -0.0028723 -0.0067421 0.001595 0.010285 0.0088938 0.013807 0.25609 -0.012346 -0.0052933 0.053847 -0.049233 -0.00044844 -0.0040349 -0.071045 -0.0021313 0.022644 -0.074709 -0.0071706 0.15913 -0.00059776 0.00026003 -0.00024087 3.9365e-05 -0.03671 0.0019668 0.0013593 0.001968 -0.0014974 -0.024766 -0.0002227 -0.005022 -0.03046 -0.0051558
0.6875 -0.0026024 -0.0021032 0.0006141 -0.0084098 0 -0.0061682 -0.0095925 -0.0011885 0.0058776 0.0039235 0.011912 0.28514 -0.0097929 -0.0040327 0.057447 -0.039941 -0.0029399 -0.0070378 -0.059422 0.0016916 0.028881 -0.062894 -0.0066536 0.16177 -0.00044148 2.3893e-05 -0.00048835 0.00037969 -0.001542 0.0028 0.0017957 -0.0049684 -0.0023088 -0.018099 0.0041218 -0.0044333 -0.016915 0.001008
0.69141 -0.0037045 -0.002472 0.0011148 -0.0077395 0 -0.0057961 -0.010414 -0.0023171 0.0012367 0.00020922 0.006109 0.30271 -0.0054579 -0.00052857 0.060594 -0.029114 -0.0027648 -0.0098446 -0.04716 0.0051856 0.036274 -0.049337 -0.004939 0.16526 -3.2112e-05 -8.9305e-05 -0.00041176 0.0006676 0.02776 0.0025175 0.0016346 -0.0091181 -0.0021501 -0.0099921 0.0079122 -0.0035535 -0.0010333 0.0059638
0.69531 -0.0047058 -0.0026993 -0.00093317 -0.0030207 0 -0.0014591 -0.0076851 -0.0015986 -0.0029434 -0.0016338 -0.0015139 0.31653 -0.00047509 0.0034332 0.063668 -0.017524 0.00015583 -0.012908 -0.034182 0.0061285 0.043805 -0.036077 -0.0020071 0.1684 0.00033283 0.00030659 -9.4706e-05 0.00070002 0.042483 0.0004402 1.4707e-05 -0.008321 -0.0014913 -0.0011613 0.0078247 -0.0027251 0.016614 0.0090749
0.69922 -0.0056146 -0.0029936 -0.0027263 0.0015004 0 0.0030366 -0.0035197 -0.0010234 -0.0067009 -0.0030995 -0.0080722 0.33592 0.004017 0.0051035 0.0669 -0.005921 0.0032515 -0.016855 -0.020453 0.0046682 0.05048 -0.025027 0.0025352 0.16988 0.00036617 0.0010357 0.00027928 0.00046417 0.051212 -0.0030493 -0.003313 -0.0041944 -0.0016031 0.0075107 0.003261 -0.0023034 0.035367 0.0098993
0.70313 -0.0062847 -0.0037781 -0.0020721 0.0017727 0 0.0030192 -0.0015373 -0.0030245 -0.010545 -0.0064445 -0.012199 0.36468 0.0061189 0.0035835 0.070082 0.0049954 0.0039393 -0.023595 -0.006391 0.0029039 0.054918 -0.018575 0.0090489 0.16697 8.885e-05 0.0014933 0.00058898 9.9066e-05 0.072433 -0.0069945 -0.0078272 -0.0007439 -0.0036566 0.013763 -0.002277 -0.0029123 0.053796 0.008191
0.70703 -0.0063715 -0.0051461 -0.00035374 -0.0028001 0 -0.0025287 -0.0026108 -0.0078356 -0.014503 -0.012358 -0.014436 0.39694 0.0057959 0.00092026 0.072876 0.015935 0.0021053 -0.033176 0.0066237 0.0024178 0.057875 -0.014272 0.016788 0.16047 -0.0001677 0.0012301 0.00079042 -0.00023138 0.11308 -0.010285 -0.012082 -0.00101 -0.0074843 0.016847 -0.0038583 -0.0042928 0.070348 0.0060362
0.71094 -0.0056681 -0.0065032 -0.0010432 -0.0090699 0 -0.009652 -0.0036424 -0.012801 -0.017568 -0.01864 -0.015949 0.41985 0.00356 0.00019242 0.075403 0.027705 3.3927e-05 -0.044791 0.017754 0.0026364 0.060156 -0.0097164 0.02371 0.15173 -7.9117e-05 0.00038677 0.0008208 -0.00042377 0.15658 -0.011831 -0.014064 -0.0048042 -0.011151 0.01719 0.00023135 -0.0060501 0.084468 0.004685
0.71484 -0.0044788 -0.006972 -0.0052952 -0.012845 0 -0.012788 -0.0012185 -0.014705 -0.018414 -0.021411 -0.017426 0.42341 1.3678e-05 0.0024597 0.077942 0.040939 5.1042e-05 -0.057417 0.026407 0.0018252 0.062417 -0.0028424 0.027881 0.14203 0.00034653 -0.00043596 0.00057517 -0.00044 0.17655 -0.010993 -0.012508 -0.0094368 -0.012138 0.015505 0.0064675 -0.0077801 0.095877 0.005091
0.71875 -0.0035582 -0.0062732 -0.0099432 -0.012151 0 -0.0096952 0.0038777 -0.012919 -0.016825 -0.018238 -0.019087 0.41116 -0.0038037 0.005694 0.081136 0.056469 0.0022745 -0.06918 0.031884 -0.00059577 0.065501 0.0092644 0.029148 0.1333 0.00076876 -0.00070525 3.5178e-05 -0.00029162 0.16395 -0.0083377 -0.0083584 -0.012396 -0.0095016 0.01324 0.0090997 -0.0088281 0.10441 0.0084356
0.72266 -0.0035609 -0.0051366 -0.010728 -0.0084496 0 -0.0033347 0.0067471 -0.010034 -0.014181 -0.010493 -0.020903 0.40124 -0.0053024 0.0067846 0.086478 0.074192 0.0045444 -0.075942 0.034594 -0.0032115 0.070086 0.029176 0.029127 0.12826 0.00084568 -0.00036591 -0.00059434 -4.7921e-05 0.13782 -0.0058214 -0.0046605 -0.01322 -0.0050689 0.01423 0.0055723 -0.007992 0.11136 0.015369
0.72656 -0.00447 -0.0046863 -0.0073628 -0.0051248 0 0.00089828 0.0034426 -0.0091729 -0.012191 -0.0026339 -0.02211 0.41396 -0.0032755 0.0045414 0.094061 0.092139 0.004452 -0.076805 0.036642 -0.0041863 0.075505 0.053695 0.02932 0.12638 0.00056409 0.00019697 -0.00094651 0.00017364 0.12584 -0.0055379 -0.0042401 -0.012976 -0.0022461 0.020059 -0.00095874 -0.0051646 0.11883 0.024232
0.73047 -0.0055575 -0.0053507 -0.0043833 -0.0047063 0 -0.00020616 -0.0044675 -0.010722 -0.01106 0.0012319 -0.020775 0.45443 0.0029419 0.00066638 0.10375 0.10909 0.0015584 -0.071494 0.039018 -0.0033006 0.081278 0.080589 0.029359 0.12693 0.00024121 0.00051764 -0.00075906 0.00028439 0.13404 -0.007718 -0.0069874 -0.012425 -0.0031504 0.031352 -0.0046075 -0.00024645 0.12777 0.034122
0.73438 -0.0059627 -0.0064261 -0.0062146 -0.0070084 0 -0.0053683 -0.011107 -0.011952 -0.0092138 0.00046166 -0.014946 0.50622 0.013714 -0.0021154 0.11518 0.12388 -0.0021239 -0.060252 0.042583 -0.0020198 0.086872 0.1073 0.027426 0.12887 0.00020733 0.00037003 -0.00011169 0.00031365 0.13945 -0.0099871 -0.0095828 -0.011136 -0.0066436 0.048258 -0.0023289 0.0067365 0.13888 0.044085
0.73828 -0.0054033 -0.0067691 -0.011735 -0.0094327 0 -0.01042 -0.012182 -0.0099021 -0.0051709 -0.0021441 -0.0050808 0.54374 0.02943 -0.0026278 0.12719 0.13461 -0.0037504 -0.044177 0.048267 -0.0016088 0.091261 0.12847 0.022513 0.12978 0.00049511 -0.00016597 0.00060938 0.00038317 0.11496 -0.0091353 -0.0084361 -0.0084391 -0.009245 0.070398 0.0034217 0.015737 0.15267 0.052448
0.74219 -0.0043987 -0.0058934 -0.014777 -0.0090286 0 -0.011816 -0.0091647 -0.004467 0.00030838 -0.0033332 0.0049117 0.55354 0.046785 -0.0018377 0.13753 0.14244 -0.0019955 -0.028339 0.054853 -0.0016617 0.094003 0.14114 0.016025 0.12744 0.000836 -0.00082808 0.0010082 0.00054402 0.060275 -0.0041354 -0.0032216 -0.0048298 -0.008198 0.093327 0.0074103 0.025267 0.16672 0.05839
0.74609 -0.0038077 -0.0043361 -0.010612 -0.004763 0 -0.0089292 -0.0072268 0.001524 0.0042739 -0.0023384 0.010093 0.54507 0.063263 -0.0011292 0.14519 0.14919 0.0018194 -0.015524 0.061049 -0.00082764 0.095153 0.14581 0.010873 0.12176 0.00094287 -0.0013177 0.00097177 0.00064837 0.0048491 0.0024817 0.0025706 -0.0019409 -0.003831 0.11437 0.0067438 0.034211 0.17892 0.062032
0.75 -0.0040841 -0.0029939 -0.0014858 0.0015773 0 -0.0038205 -0.0093454 0.0051123 0.0041464 -0.00097074 0.0088304 0.54084 0.07709 -0.00046319 0.14949 0.15617 0.0048184 -0.0074558 0.065981 0.0012481 0.09467 0.14309 0.008914 0.11289 0.00078341 -0.0014011 0.00070274 0.00045807 -0.020757 0.006491 0.0047884 -0.00094479 0.00093993 0.13182 0.0032211 0.041683 0.18766 0.063442
0.75391 -0.0048932 -0.0022507 0.005175 0.0064486 0 0.00055172 -0.013152 0.005759 0.00033255 -0.0011383 0.0046755 0.55538 0.086299 0.0013945 0.14979 0.1649 0.0050399 -0.0057549 0.068709 0.0032624 0.092482 0.13415 0.009412 0.10142 0.00058817 -0.00099925 0.00049372 -5.444e-05 -0.014045 0.0055039 0.0023721 -0.0012001 0.0032715 0.14402 0.00091668 0.046607 0.19106 0.062741
0.75781 -0.0054082 -0.0018485 0.0043462 0.006864 0 0.0020554 -0.013799 0.0050673 -0.0038516 -0.002684 0.0032552 0.58296 0.088457 0.004874 0.14549 0.17672 0.0031453 -0.011275 0.068677 0.0037507 0.088114 0.12226 0.010041 0.089225 0.00061691 -0.00026276 0.00047737 -0.0005385 0.00086782 0.00085281 -0.0020203 -0.00078855 0.0025305 0.14953 0.0019093 0.04691 0.1867 0.059993
0.76172 -0.005012 -0.0015034 -0.0013606 0.0024151 0 0.00031435 -0.0093431 0.0044262 -0.0050466 -0.0038494 0.0067966 0.60488 0.086509 0.0082363 0.13872 0.1892 0.0016954 -0.019555 0.067849 0.0028614 0.082101 0.11151 0.0091864 0.078088 0.00092318 0.00045111 0.00057016 -0.00050696 0.0018681 -0.0038778 -0.0049058 0.0014988 0.0001205 0.15172 0.004564 0.043503 0.17793 0.05602
0.76563 -0.0037946 -0.0013874 -0.0045919 -0.0043606 0 -0.0031407 -0.0025905 0.0035188 -0.0027503 -0.0036141 0.011809 0.60764 0.08195 0.0086365 0.13017 0.20026 0.0024746 -0.028572 0.067211 0.0020952 0.074518 0.10318 0.0070671 0.06837 0.0013164 0.00075532 0.00060904 0.00015842 -0.0083705 -0.0060669 -0.0051385 0.0048141 -0.0022337 0.15196 0.0056558 0.036724 0.16647 0.050882
0.76953 -0.0024385 -0.0018427 -0.0011913 -0.0095379 0 -0.0055616 0.0022386 0.0013071 0.00052481 -0.0030649 0.012523 0.59424 0.076328 0.0047434 0.12053 0.20782 0.0043781 -0.036459 0.067596 0.0022157 0.065509 0.098105 0.0047968 0.060151 0.0015127 0.00047523 0.00050633 0.00095327 -0.0099269 -0.005872 -0.0041591 0.006978 -0.0036819 0.15155 0.0036339 0.027082 0.15413 0.044612
0.77344 -0.001639 -0.0027257 0.0054566 -0.01029 0 -0.0046176 0.0038237 -0.0020015 0.0018274 -0.0041414 0.0067004 0.57945 0.071919 -0.0017438 0.11049 0.20772 0.0041878 -0.040673 0.069878 0.0019695 0.055254 0.096956 0.0029338 0.052958 0.0013216 -0.00022479 0.00028157 0.0011123 0.0078382 -0.0052295 -0.003648 0.0065055 -0.0040685 0.15194 -0.0003147 0.015353 0.14371 0.03697
0.77734 -0.0015924 -0.0033071 0.0082952 -0.0066856 0 -0.00028217 0.0041657 -0.0046379 0.00043604 -0.0071801 -0.0021348 0.57624 0.070097 -0.007305 0.10095 0.19896 -0.00013168 -0.040999 0.072767 -0.00052851 0.044821 0.097825 0.0014448 0.045164 0.0007481 -0.00093658 -7.0483e-06 0.00033425 0.033109 -0.0055723 -0.0036862 0.0038451 -0.0034088 0.15359 -0.0038897 0.003685 0.13698 0.028286
0.78125 -0.0019688 -0.0029974 0.0042313 -0.0016154 0 0.0046092 0.0052188 -0.0051297 -0.0018406 -0.010118 -0.0082399 0.58724 0.070171 -0.0094094 0.092461 0.18444 -0.0067595 -0.039115 0.074394 -0.0051229 0.035045 0.098905 0.00097074 0.036164 -6.8226e-06 -0.0012564 -0.00031421 -0.00083977 0.046658 -0.0067497 -0.0034528 0.00069824 -0.0021526 0.156 -0.0057082 -0.0066634 0.13316 0.01926
0.78516 -0.0023035 -0.0020991 -0.0028709 0.0011546 0 0.0061701 0.0062153 -0.0041024 -0.0026533 -0.010369 -0.0091236 0.60685 0.071513 -0.0082435 0.085537 0.1664 -0.01095 -0.036116 0.073433 -0.0088817 0.02647 0.099201 0.0033848 0.025874 -0.00061675 -0.0010119 -0.00058728 -0.001448 0.045707 -0.0078448 -0.0030819 -0.0016604 -0.0017069 0.15894 -0.0057056 -0.014958 0.13146 0.010486
0.78906 -0.0023806 -0.0016291 -0.0067897 -0.00042092 0 0.0026111 0.0048853 -0.0037436 -0.0012403 -0.0073689 -0.0073142 0.62808 0.073283 -0.005882 0.080716 0.14757 -0.0091514 -0.033229 0.068598 -0.0085536 0.019591 0.097831 0.010302 0.01446 -0.00076506 -0.00033475 -0.00073616 -0.00099433 0.047059 -0.0083893 -0.0038617 -0.0032749 -0.0037402 0.1622 -0.0042368 -0.020606 0.13082 0.0026541
0.79297 -0.0022768 -0.0022759 -0.0056102 -0.005159 0 -0.0039525 0.00075123 -0.0053841 0.0011282 -0.0030126 -0.0070458 0.64597 0.073898 -0.0040342 0.079786 0.13397 -0.0024503 -0.032405 0.057708 -0.0038087 0.015411 0.093352 0.020767 0.0032992 -0.00032775 0.00043186 -0.00067215 6.3496e-05 0.065512 -0.008407 -0.0062634 -0.0049314 -0.0082056 0.16624 -0.0015497 -0.022521 0.12894 -0.0021797
0.79688 -0.002141 -0.0035957 -0.0030046 -0.0093873 0 -0.0089137 -0.0038133 -0.0079335 0.0022938 0.00037803 -0.009829 0.6565 0.073278 -0.0027654 0.081736 0.12647 0.0042179 -0.033287 0.044088 0.0022455 0.012763 0.086746 0.030776 -0.0061178 0.00049192 0.00092042 -0.0003982 0.00073981 0.093739 -0.0075637 -0.0084051 -0.0070627 -0.012225 0.17154 0.0017632 -0.022532 0.12512 -0.0040179
0.80078 -0.0020348 -0.0043637 -0.0032049 -0.0096009 0 -0.0088359 -0.0061206 -0.0089919 0.00063166 0.0021962 -0.013503 0.65637 0.071721 -0.0013069 0.085963 0.12429 0.0065512 -0.035447 0.029602 0.0058883 0.011059 0.078286 0.035683 -0.013307 0.0012175 0.00092251 -4.945e-05 0.00046255 0.10833 -0.0049809 -0.0074187 -0.0093827 -0.011882 0.17832 0.0044226 -0.021437 0.1196 -0.0029121
0.80469 -0.001994 -0.0037495 -0.0059297 -0.0051945 0 -0.0042062 -0.0061145 -0.0073936 -0.0041393 0.00344 -0.015045 0.64607 0.069569 0.00026679 0.091687 0.12605 0.0046508 -0.038453 0.016022 0.0059265 0.0096939 0.06824 0.033537 -0.018065 0.0013796 0.00048194 0.00017956 -0.00040994 0.095391 -0.00034046 -0.0026807 -0.011345 -0.0059524 0.18653 0.0052294 -0.02 0.11284 0.00087855
0.80859 -0.0021313 -0.002079 -0.0071463 0.00090826 0 0.0011413 -0.006052 -0.0043058 -0.010708 0.0047402 -0.013432 0.6324 0.067365 0.00059861 0.097522 0.12887 0.0022931 -0.041766 0.0059305 0.0039351 0.0077523 0.056753 0.026271 -0.02041 0.0008569 -0.00015585 0.00016802 -0.0010076 0.065561 0.0049935 0.0028021 -0.012524 0.0021264 0.19567 0.0042397 -0.019237 0.10583 0.0068528
0.8125 -0.002527 -0.00042211 -0.0043896 0.0044773 0 0.0033287 -0.007355 -0.0017122 -0.01635 0.0051214 -0.0096031 0.62523 0.065443 -0.0014997 0.10113 0.12754 0.0025831 -0.0452 0.00068549 0.0018055 0.0042533 0.044333 0.017742 -0.021935 5.4381e-06 -0.00071212 -5.3012e-05 -0.00084618 0.040708 0.0084918 0.004901 -0.012386 0.0066788 0.20323 0.0027584 -0.019912 0.10033 0.013126
0.81641 -0.00297 0.00046505 -1.5094e-05 0.0034364 0 0.0014919 -0.008607 -0.00015308 -0.017922 0.0031471 -0.0045022 0.6302 0.063508 -0.005242 0.10209 0.12108 0.0046951 -0.049095 -0.0015751 -0.00020902 -0.00063706 0.031762 0.010708 -0.023993 -0.00056465 -0.0010398 -0.00033431 -0.000264 0.028455 0.0084756 0.0024242 -0.010056 0.0048447 0.20732 0.0018895 -0.021547 0.096716 0.018404
0.82031 -0.0029144 0.00067908 0.0015703 -0.00035186 0 -0.0019224 -0.0072436 0.0016045 -0.013774 -0.00089346 0.001707 0.64504 0.061358 -0.0078387 0.10046 0.10984 0.0051969 -0.053714 -0.0020635 -0.002717 -0.0066909 0.019647 0.0055677 -0.027048 -0.00042493 -0.001152 -0.00050685 2.9035e-05 0.015091 0.0056128 -0.0016517 -0.0049135 -0.00061651 0.20675 0.0013375 -0.023682 0.095061 0.022173
0.82422 -0.0018756 0.00073254 -0.00067745 -0.0026945 0 -0.0035075 -0.0028708 0.0046404 -0.0054434 -0.0045606 0.0083362 0.66393 0.058814 -0.0066903 0.096636 0.09489 0.0023867 -0.059279 -0.0021465 -0.0050873 -0.013536 0.0086599 0.001521 -0.031343 0.00035079 -0.001105 -0.00046306 -0.00023989 -0.014653 0.002245 -0.0032379 0.0022586 -0.0037875 0.20054 7.679e-05 -0.025732 0.095276 0.02413
0.82813 2.618e-05 0.00083071 -0.002975 -0.0008249 0 -0.0016367 0.001937 0.0080934 0.0027604 -0.0054611 0.013116 0.68466 0.056067 -0.0019282 0.092208 0.08054 -0.0013117 -0.065783 -0.0039535 -0.0052059 -0.020105 0.00069359 -0.0017415 -0.036379 0.0012255 -0.00088062 -0.00019136 -0.00062622 -0.055088 0.00021073 -0.0012226 0.0089699 -0.0010865 0.18708 -0.0018049 -0.026263 0.097171 0.024349
0.83203 0.0019693 0.00077866 -0.0011188 0.0040308 0 0.0025615 0.0044493 0.0097656 0.0067332 -0.0037467 0.013652 0.70974 0.054269 0.0031971 0.089629 0.072008 -0.0017298 -0.071851 -0.0073393 -0.001897 -0.025251 -0.0040428 -0.0038558 -0.040447 0.0015645 -0.0004222 0.00021564 -0.00049359 -0.082298 -0.00053798 0.0017984 0.012442 0.0055756 0.17018 -0.0025275 -0.024841 0.099693 0.024558
0.83594 0.0030217 0.00053558 0.0043311 0.0076962 0 0.0063494 0.0048214 0.0085352 0.0059511 -0.0019612 0.010211 0.73953 0.054187 0.0047689 0.089625 0.070985 0.0024135 -0.076558 -0.011346 0.002881 -0.028603 -0.0059174 -0.0049231 -0.042818 0.0010574 0.00020801 0.0005783 0.00026521 -0.080242 -0.0011914 0.0027416 0.011791 0.010936 0.15222 -0.00048422 -0.021696 0.1025 0.025519
0.83984 0.0029481 0.00056908 0.0082558 0.0068136 0 0.0074163 0.0056136 0.0057758 0.0040259 -0.002148 0.0063029 0.76596 0.056311 0.0015389 0.092453 0.078283 0.0077954 -0.079233 -0.015116 0.0052449 -0.029992 -0.0054604 -0.0060766 -0.043102 -8.897e-05 0.00075301 0.00070996 0.0011091 -0.059946 -0.0022953 0.0014056 0.0088517 0.011375 0.13503 0.0033507 -0.0172 0.10536 0.027625
0.84375 0.0024417 0.0014208 0.0065817 0.0018792 0 0.0053426 0.0082964 0.0040328 0.0054695 -0.0033579 0.0055999 0.77636 0.061126 -0.0038251 0.097993 0.094294 0.0097317 -0.079071 -0.017403 0.0033179 -0.02936 -0.0036589 -0.0083874 -0.04107 -0.0012891 0.0009171 0.00055792 0.0014327 -0.048585 -0.0030693 0.00023989 0.0066373 0.0076975 0.12088 0.0055567 -0.012089 0.108 0.031052
0.84766 0.0024952 0.0029529 0.0010335 -0.0032154 0 0.0017756 0.010996 0.0043502 0.011383 -0.0024963 0.0081535 0.76564 0.067337 -0.0068504 0.104 0.11525 0.0069339 -0.076421 -0.017544 -0.00041805 -0.027805 -0.0033638 -0.011324 -0.037967 -0.001933 0.00063706 0.00029661 0.0011798 -0.060032 -0.0024959 0.0010888 0.0067274 0.0033973 0.11158 0.0034744 -0.008332 0.10975 0.034367
0.85156 0.0034821 0.0042635 -0.0023716 -0.0045665 0 -0.00060899 0.010378 0.0052507 0.018146 0.0021741 0.010164 0.74425 0.072224 -0.0050157 0.1082 0.13517 0.00262 -0.073422 -0.017252 -0.0014432 -0.026971 -0.0062002 -0.012853 -0.035581 -0.0017286 0.00017372 0.00023097 0.0008171 -0.080308 -0.00066113 0.0029722 0.0080748 0.00094752 0.10532 -0.0016737 -0.0068659 0.11021 0.035795
0.85547 0.0048353 0.0045336 0.00045237 -0.0013431 0 0.00020448 0.0056237 0.0045561 0.020492 0.0086465 0.0079185 0.7318 0.07413 0.00013389 0.10963 0.15125 0.00083302 -0.071212 -0.017812 0.0018538 -0.027715 -0.012819 -0.0115 -0.034616 -0.0008418 -0.00012034 0.00051721 0.00074952 -0.084498 0.0014052 0.0035405 0.0083009 0.00021867 0.10111 -0.005388 -0.0080733 0.1091 0.034357
0.85938 0.0056182 0.0039235 0.007421 0.0040586 0 0.0041324 -0.00015589 0.0020223 0.016132 0.012671 0.0018039 0.74082 0.07159 0.0044288 0.10772 0.16111 0.0021068 -0.070797 -0.0205 0.0059865 -0.030744 -0.02349 -0.0082188 -0.035524 0.00022718 -0.00014491 0.00093533 0.00087826 -0.065549 0.0031671 0.0023002 0.0060765 5.9297e-05 0.097896 -0.0041239 -0.012094 0.10625 0.029329
0.86328 0.0053915 0.0034705 0.012435 0.0084053 0 0.0087977 -0.0028803 -0.00019139 0.00759 0.011766 -0.0039365 0.76623 0.062207 0.0047848 0.10228 0.16128 0.0032556 -0.0734 -0.027436 0.0057321 -0.037017 -0.037957 -0.0058036 -0.038249 0.00094528 -0.00013226 0.00099416 0.00079702 -0.041959 0.0053444 0.0015074 0.0022235 0.0003492 0.094329 0.0010336 -0.01882 0.10165 0.019933
0.86719 0.004524 0.0040223 0.011414 0.0099618 0 0.010995 -0.0015948 0.00019655 -0.00029637 0.0075945 -0.0054262 0.79109 0.048533 0.0017868 0.096433 0.15489 0.001363 -0.077219 -0.037015 -0.00020973 -0.044837 -0.052434 -0.0061043 -0.040444 0.0010408 -0.00034534 0.00037867 0.00035822 -0.036051 0.0087834 0.0034402 -0.0013101 0.0017998 0.090215 0.0052265 -0.025942 0.097304 0.0091851
0.87109 0.0037174 0.0053493 0.0058608 0.0088655 0 0.009 0.00083692 0.0030409 -0.0045604 0.00422 -0.0027781 0.80297 0.033533 -0.0012078 0.092239 0.14535 -0.002671 -0.080155 -0.046595 -0.0073292 -0.052396 -0.064391 -0.0079292 -0.040589 0.00061492 -0.00070966 -0.00063123 -8.8327e-05 -0.048468 0.012657 0.0072393 -0.0032176 0.0041069 0.086267 0.0045748 -0.031972 0.094857 -0.00032975
0.875 0.0033325 0.0064086 0.00075272 0.0060579 0 0.00398 0.0011065 0.0057636 -0.0059331 0.0041351 0.00060399 0.8044 0.019361 -0.0014904 0.090989 0.13502 -0.0050637 -0.080565 -0.053965 -0.0094755 -0.058281 -0.072086 -0.008044 -0.037759 1.608e-05 -0.00081467 -0.0012288 -8.4262e-05 -0.058451 0.014395 0.0092789 -0.0034587 0.0053867 0.083076 2.5794e-05 -0.035924 0.095568 -0.0067402
0.87891 0.0032257 0.0064545 -0.00038367 0.0025414 0 -0.00074791 -0.00095803 0.0059455 -0.0069506 0.0061902 0.0018776 0.80789 0.0085407 0.00044888 0.093921 0.12661 -0.0034483 -0.076458 -0.056281 -0.0048925 -0.060768 -0.073673 -0.0045166 -0.031116 -0.00041342 -0.00034463 -0.00070714 0.00036976 -0.049316 0.012018 0.0070288 -0.0024478 0.00417 0.081403 -0.0036616 -0.036787 0.10089 -0.0079198
0.88281 0.0031702 0.0057671 0.0019833 -0.0003933 0 -0.0021458 -0.0024677 0.0037881 -0.008708 0.007358 0.0013559 0.82227 0.0040506 0.001766 0.1013 0.12372 0.00040892 -0.065358 -0.049278 0.0021674 -0.057421 -0.067682 0.0009422 -0.021119 -0.00052889 0.00049726 0.00084633 0.00074539 -0.029534 0.0066498 0.0021914 -0.00020116 0.0016833 0.081685 -0.0027291 -0.033795 0.11212 -0.0015915
0.88672 0.0032807 0.0052465 0.0050617 -0.0010599 0 0.00038223 -0.00078922 0.0018967 -0.0096426 0.0061147 0.0013316 0.84517 0.0029434 0.0005944 0.10961 0.12484 0.0025726 -0.050552 -0.0364 0.0058782 -0.050573 -0.058661 0.0041454 -0.011375 -0.00039067 0.0010663 0.0024535 0.00053517 -0.025136 0.0022957 -0.00056542 0.0033657 0.001256 0.082075 0.0019315 -0.029249 0.12552 0.0084151
0.89063 0.0039189 0.0054175 0.0068888 0.0015714 0 0.0048125 0.0037799 0.0026807 -0.007304 0.0037147 0.0030958 0.86853 0.0031224 -0.0016479 0.11705 0.12876 0.0013271 -0.034106 -0.020066 0.0045551 -0.041846 -0.049161 0.0020912 -0.0038806 -0.00012736 0.00085328 0.0029469 -0.00017212 -0.051883 0.0025437 0.0018182 0.0075029 0.0048822 0.081222 0.0058979 -0.024399 0.13869 0.019865
0.89453 0.0052048 0.0059884 0.0074848 0.0064479 0 0.0082807 0.0087043 0.0060678 -0.001015 0.0022773 0.0058267 0.88908 0.0023743 -0.0015426 0.12201 0.134 -0.0010053 -0.018224 -0.003012 0.0016981 -0.033075 -0.041725 -0.0044191 -0.00041919 0.00019448 6.3775e-06 0.0019269 -0.00073228 -0.098075 0.0071524 0.0076782 0.010579 0.010577 0.077815 0.0056925 -0.020478 0.14919 0.030473
0.89844 0.0067287 0.0063708 0.0076154 0.010573 0 0.009188 0.01196 0.009727 0.0072582 0.002232 0.0082437 0.91095 -0.0031782 0.0025661 0.12215 0.13774 -0.00083787 -0.00683 0.0097079 0.0016166 -0.027798 -0.04064 -0.01167 -0.0038053 0.00057822 -0.00075511 0.00012816 -0.00058377 -0.13611 0.011951 0.012216 0.011424 0.013768 0.0695 0.0019129 -0.019476 0.15254 0.036435
0.90234 0.0078288 0.0064195 0.0074662 0.011287 0 0.0079892 0.013493 0.011344 0.014438 0.0021782 0.010407 0.93758 -0.01496 0.0081684 0.11828 0.13715 0.002512 -0.0021296 0.014405 0.0046684 -0.028733 -0.047182 -0.016367 -0.013018 0.0010019 -0.0007982 -0.0011725 0.00017646 -0.14896 0.012405 0.012077 0.010671 0.011663 0.056544 -0.0019281 -0.021893 0.14738 0.036321
0.90625 0.008155 0.0064772 0.0068585 0.0087199 0 0.0063701 0.01411 0.01057 0.018572 0.0011753 0.013157 0.9633 -0.030651 0.010265 0.11288 0.1322 0.0059796 -0.0026303 0.012444 0.0072397 -0.035003 -0.058649 -0.018074 -0.024884 0.0013398 -0.00017417 -0.0012076 0.00086604 -0.14299 0.0076228 0.0082601 0.010357 0.0061272 0.041398 -0.003191 -0.026456 0.13667 0.032235
0.91016 0.0079352 0.0067516 0.0061398 0.005729 0 0.005802 0.013761 0.0088991 0.019785 0.00052279 0.016065 0.97575 -0.04825 0.0058406 0.10767 0.12308 0.0061131 -0.0070477 0.0052371 0.0061406 -0.045611 -0.072766 -0.018608 -0.037225 0.0013992 0.00043677 -0.00029668 0.00084567 -0.13594 0.0011363 0.0047303 0.011819 0.001978 0.025994 -0.0024132 -0.032159 0.12287 0.02595
0.91406 0.0076957 0.0069203 0.0060759 0.0051009 0 0.006612 0.011607 0.007971 0.019478 0.0026629 0.016979 0.96831 -0.065259 -0.0030516 0.10444 0.11042 0.0027791 -0.013606 -0.0050991 0.0022893 -0.058987 -0.086683 -0.019496 -0.047669 0.0010569 0.00038367 0.00054915 6.733e-05 -0.1364 -0.002173 0.0046242 0.014003 0.0024469 0.012565 -0.0020498 -0.037771 0.10911 0.019694
0.91797 0.0077611 0.0065502 0.0067724 0.006789 0 0.0079845 0.0076576 0.0081619 0.018855 0.0082493 0.014275 0.94958 -0.075822 -0.010629 0.10638 0.096153 -0.00089245 -0.018332 -0.013625 -0.00036634 -0.070728 -0.0932 -0.020412 -0.05153 0.00038657 -0.00034167 0.00059402 -0.00095292 -0.13792 -8.0292e-05 0.00791 0.014147 0.0064212 0.0065041 -0.0034873 -0.040532 0.10321 0.018562
0.92188 0.0080279 0.0058383 0.0072829 0.008176 0 0.0086408 0.0035856 0.0086826 0.018026 0.014726 0.009289 0.93937 -0.079927 -0.01202 0.11161 0.083445 -0.0020488 -0.019577 -0.018059 0.00073265 -0.077945 -0.091245 -0.0201 -0.050148 -0.00033388 -0.0011259 1.5056e-06 -0.0016287 -0.13111 0.0055499 0.012235 0.010426 0.010034 0.0072116 -0.0056663 -0.040329 0.10624 0.022801
0.92578 0.0081554 0.0056663 0.0067582 0.0071625 0 0.0077603 0.0014178 0.0087161 0.016162 0.018262 0.005645 0.95382 -0.078439 -0.0070347 0.1187 0.073501 -0.00097459 -0.017484 -0.018629 0.0040517 -0.080081 -0.081193 -0.01841 -0.044737 -0.00075841 -0.0013369 -0.00042995 -0.0017475 -0.11686 0.010781 0.015284 0.004007 0.010548 0.013959 -0.0064721 -0.037553 0.11756 0.031626
0.92969 0.007897 0.0067247 0.0057913 0.0047376 0 0.0056982 0.0015576 0.0082572 0.012349 0.017235 0.0057113 0.99362 -0.072688 0.00015472 0.12612 0.067209 -0.00011198 -0.012641 -0.016116 0.0058983 -0.07723 -0.064198 -0.016875 -0.036763 -0.00067401 -0.00089252 -0.00010048 -0.001502 -0.10501 0.012857 0.016078 -0.0015792 0.0084329 0.025604 -0.0049923 -0.032828 0.13566 0.04378
0.93359 0.007251 0.008621 0.0060554 0.0041157 0 0.0039976 0.0025412 0.0079161 0.0065698 0.013671 0.0079863 1.0457 -0.065183 0.0047695 0.1314 0.06567 -0.00067478 -0.0066279 -0.012595 0.0046537 -0.070382 -0.042861 -0.017054 -0.028665 -0.00013436 -0.00025193 0.00082085 -0.001197 -0.10207 0.01182 0.014633 -0.0031952 0.0059829 0.040157 -0.0021583 -0.02738 0.15721 0.05672
0.9375 0.0063939 0.010038 0.0083439 0.007225 0 0.0043957 0.0028309 0.0081073 0.0001788 0.011166 0.0085503 1.0956 -0.060082 0.0050309 0.13254 0.068118 -0.0010497 -0.0028462 -0.01185 0.0025103 -0.064059 -0.024031 -0.018504 -0.02361 0.0005717 0.0001041 0.0016033 -0.00097188 -0.10397 0.0095688 0.011328 -0.00042757 0.0046227 0.053596 0.00055027 -0.023262 0.17462 0.066024
0.94141 0.005568 0.0099011 0.01128 0.012294 0 0.0072978 0.0024895 0.0085341 -0.0045845 0.011396 0.0052384 1.1371 -0.057955 0.0026651 0.13091 0.072554 0.0010543 -0.0023038 -0.014272 0.0028691 -0.061141 -0.011057 -0.018853 -0.021597 0.0011053 0.00014259 0.0016671 -0.00075418 -0.10192 0.0078277 0.0070366 0.0044756 0.0039828 0.064459 0.0025186 -0.020698 0.18506 0.070794
0.94531 0.0050197 0.0083681 0.012423 0.015212 0 0.010992 0.0028193 0.0084284 -0.0059991 0.01271 4.325e-05 1.1723 -0.058156 0.00054031 0.12784 0.078185 0.0052897 -0.0050737 -0.019206 0.0063878 -0.062729 -0.0051416 -0.016241 -0.022061 0.0012869 0.00023245 0.0010758 -0.00040059 -0.092906 0.0069998 0.0033754 0.0086043 0.0032348 0.072564 0.0039429 -0.019282 0.18793 0.071092
0.94922 0.0049222 0.0066277 0.010752 0.013366 0 0.01265 0.0045937 0.0072567 -0.0042454 0.012003 -0.0028895 1.2027 -0.059406 7.7021e-05 0.12504 0.084331 0.008279 -0.01076 -0.02541 0.010036 -0.069343 -0.0066638 -0.011723 -0.024008 0.001171 0.00067451 0.00037433 0.00013138 -0.081848 0.0065558 0.0019823 0.01027 0.0025395 0.078224 0.0047461 -0.018271 0.1836 0.067548
0.95313 0.0052417 0.0057326 0.0077821 0.0080598 0 0.010643 0.0071419 0.0052684 -0.0014553 0.0078668 -0.0014911 1.2251 -0.056995 0.00065526 0.12679 0.090987 0.0069242 -0.017259 -0.0287 0.010107 -0.07998 -0.014179 -0.0089438 -0.024453 0.00093575 0.0013244 2.2016e-05 0.00068935 -0.074125 0.006026 0.0030797 0.0093958 0.0027615 0.083524 0.0041445 -0.014922 0.17574 0.062583
0.95703 0.0056706 0.0056976 0.0060413 0.0031804 0 0.0061967 0.0092907 0.003445 -2.7531e-05 0.0019759 0.0023054 1.2354 -0.047459 0.00094132 0.13454 0.099138 0.0018664 -0.020989 -0.02642 0.0059212 -0.08901 -0.020412 -0.011008 -0.021003 0.00070517 0.0017037 2.4986e-05 0.00096292 -0.069206 0.0054125 0.0049364 0.0068452 0.0040832 0.091628 0.0016154 -0.0073871 0.17248 0.060094
0.96094 0.0057777 0.0057031 0.0065416 0.0016307 0 0.0026316 0.010743 0.0028482 -0.00049628 -0.0023043 0.0048217 1.2366 -0.030007 0.00040616 0.14798 0.1097 -0.0028139 -0.020445 -0.018605 0.00042389 -0.093332 -0.021811 -0.017365 -0.013121 0.00048391 0.0014809 8.585e-05 0.00067665 -0.063346 0.0048054 0.0051784 0.0038519 0.0055083 0.10364 -0.0018673 0.0045887 0.17725 0.061345
0.96484 0.0053022 0.0050242 0.0079382 0.0031068 0 0.0025507 0.012007 0.003782 -0.00099169 -0.0025667 0.0044159 1.2416 -0.0044771 -0.0003532 0.16651 0.12337 -0.0035009 -0.014638 -0.0058699 -0.0026486 -0.090643 -0.015927 -0.023788 -0.00063474 0.00026292 0.00082951 2.0811e-05 -0.00013508 -0.05658 0.0039343 0.0028624 0.0018749 0.0059136 0.12011 -0.0040017 0.020834 0.19218 0.066994
0.96875 0.0043177 0.0036324 0.0080629 0.0050355 0 0.0054257 0.013036 0.0054017 0.00096665 0.00098792 0.0027855 1.2649 0.028806 -0.00040971 0.1889 0.1411 -0.00045722 -0.0025119 0.01018 -0.0019748 -0.078111 -0.00010094 -0.025753 0.016395 0.00014761 0.00030016 -4.0599e-05 -0.0010028 -0.053572 0.0023457 -0.00074114 0.0021821 0.0052138 0.14135 -0.0029355 0.040644 0.2192 0.077411
0.97266 0.0030979 0.0019673 0.0059856 0.0051961 0 0.0079081 0.012552 0.0062017 0.0059166 0.0058563 0.0027827 1.3116 0.065604 0.0005887 0.21145 0.16236 0.0027979 0.014977 0.024643 0.00079125 -0.055491 0.024656 -0.022273 0.03606 0.00031092 0.00032614 0.00014049 -0.0012717 -0.056491 6.9227e-05 -0.0033917 0.004837 0.0041125 0.16516 0.00098288 0.060443 0.25496 0.090656
0.97656 0.0018497 0.00037047 0.0025162 0.0032917 0 0.0067405 0.0092472 0.0051725 0.011647 0.0088807 0.0054192 1.3724 0.10052 0.0021678 0.23141 0.18397 0.0033192 0.034024 0.034925 0.0030984 -0.028766 0.051648 -0.016672 0.055656 0.00076861 0.00083653 0.0005775 -0.00063806 -0.05948 -0.0019989 -0.0037874 0.0080106 0.0028803 0.18809 0.0052967 0.077056 0.29115 0.10353
0.98047 0.00062375 -0.0010783 -0.00091025 0.00045324 0 0.001676 0.0035437 0.0027296 0.015014 0.0081018 0.0090912 1.4304 0.13093 0.0034361 0.2477 0.20385 0.0016149 0.052656 0.040377 0.0037543 -0.0012369 0.077265 -0.013489 0.073995 0.001224 0.0013432 0.00098416 0.00049188 -0.053139 -0.0025562 -0.0022784 0.0088366 0.00096584 0.20846 0.0074531 0.088954 0.32368 0.11448
0.98438 -0.00052657 -0.0022584 -0.003378 -0.0020549 0 -0.0042438 -0.002319 0.00049947 0.014607 0.0039563 0.011251 1.4723 0.1546 0.0037254 0.25958 0.21993 0.00065369 0.068953 0.04096 0.0033276 0.023753 0.098068 -0.014264 0.090052 0.00123 0.0014106 0.0010399 0.0012585 -0.03479 -0.00093505 -3.5706e-05 0.0055868 -0.001866 0.22486 0.0069213 0.095005 0.34889 0.12212
0.98828 -0.0014118 -0.0028321 -0.004604 -0.003406 0 -0.0072654 -0.0062266 -4.1512e-05 0.011628 -0.00077827 0.010349 1.4967 0.16782 0.0030356 0.26609 0.22806 0.0023295 0.07943 0.037791 0.0029231 0.040225 0.10839 -0.016025 0.10218 0.00059942 0.0010548 0.00070342 0.0011015 -0.012053 0.0021565 0.0020661 -0.00073221 -0.0043839 0.23518 0.0054375 0.093603 0.36146 0.12404
0.99219 -0.0018531 -0.0025735 -0.004554 -0.0030827 0 -0.0059998 -0.0080223 0.0010473 0.0082226 -0.00259 0.0063694 1.5124 0.17314 0.0019991 0.26944 0.22879 0.0052763 0.083667 0.034881 0.0029674 0.047189 0.1096 -0.013903 0.11085 -0.00032709 0.00069349 0.00024898 0.00031279 0.0054684 0.0049019 0.0036835 -0.007067 -0.0045989 0.24145 0.0051309 0.088034 0.36518 0.12078
0.99609 -0.0019766 -0.0018201 -0.0034997 -0.0010594 0 -0.0023396 -0.0091492 0.0020873 0.0051781 0.00019581 0.00031226 1.5296 0.17342 0.0013089 0.27096 0.22461 0.0062364 0.082687 0.033553 0.003039 0.046567 0.10513 -0.0055952 0.11677 -0.00088978 0.00070009 8.0998e-07 -0.00022187 0.017144 0.0055354 0.0045521 -0.010807 -0.0019825 0.24576 0.0062857 0.080827 0.36473 0.11328
1 -0.0022428 -0.0013773 -0.0023313 0.0015593 0 0.00036101 -0.010606 0.0012147 0.0014694 0.0056523 -0.0061974 1.5531 0.17057 0.00098698 0.27123 0.21758 0.003359 0.077232 0.034067 0.0024351 0.0399 0.09755 0.0063044 0.12031 -0.0006753 0.0010059 3.9295e-05 8.0218e-05 0.031788 0.0035279 0.0043153 -0.011703 0.0013195 0.24946 0.0069019 0.073507 0.36338 0.10202
1.0039 -0.0030521 -0.0018309 -0.0021684 0.0026136 0 5.4082e-05 -0.011691 -0.0019085 -0.0039907 0.0091214 -0.011115 1.5806 0.16671 0.00022164 0.27053 0.21056 -0.00199 0.068303 0.035985 0.00071541 0.029321 0.090063 0.016208 0.12184 8.8505e-05 0.0011527 0.00015082 0.00085768 0.056533 -0.00011045 0.0029224 -0.011409 0.0020711 0.25398 0.0046131 0.067576 0.36485 0.08743
1.0078 -0.0042994 -0.0029862 -0.0032281 0.00046059 0 -0.0026347 -0.010966 -0.0056976 -0.01047 0.0066356 -0.012821 1.6082 0.16478 -0.0018213 0.26777 0.20914 -0.0064939 0.058115 0.03583 -0.0020093 0.01901 0.08746 0.020005 0.12186 0.00072702 0.00076506 4.2086e-05 0.0011332 0.086877 -0.0036173 0.0008749 -0.011339 -0.000972 0.26049 -0.00071592 0.063927 0.37314 0.070142
1.0117 -0.0054142 -0.0040965 -0.0043122 -0.0041377 0 -0.0053257 -0.0081396 -0.0079659 -0.015583 -0.0017085 -0.011512 1.6352 0.16508 -0.0048382 0.26215 0.21393 -0.0076771 0.049071 0.03128 -0.0049103 0.011441 0.089217 0.01823 0.12153 0.00074803 -1.7188e-05 -0.00038871 0.00033621 0.1098 -0.0057162 -0.0012571 -0.011252 -0.0057274 0.26746 -0.0062245 0.060824 0.38499 0.052156
1.0156 -0.0059287 -0.0046548 -0.003959 -0.0080597 0 -0.0060435 -0.0045225 -0.0077653 -0.017389 -0.011506 -0.0095605 1.6644 0.16735 -0.0071917 0.25287 0.22446 -0.0055389 0.042126 0.021654 -0.0065739 0.007172 0.094306 0.015257 0.12128 0.00028779 -0.00059641 -0.00094442 -0.0010372 0.11686 -0.0063734 -0.003532 -0.0099844 -0.0087947 0.27356 -0.0081657 0.057228 0.39777 0.03444
1.0195 -0.0059757 -0.0048603 -0.0022557 -0.0084226 0 -0.0047758 -0.0015907 -0.006091 -0.016183 -0.017435 -0.0097042 1.6984 0.17111 -0.0072731 0.2393 0.23969 -0.0019466 0.038025 0.0068858 -0.0058012 0.0063775 0.10138 0.015419 0.12152 -8.1629e-05 -0.00045407 -0.0012511 -0.0018652 0.11277 -0.0065887 -0.0065376 -0.007257 -0.0088184 0.27743 -0.0052595 0.052215 0.40871 0.017945
1.0234 -0.0061187 -0.0052452 -0.0010825 -0.0054731 0 -0.0033008 0.00042325 -0.004897 -0.014093 -0.017394 -0.012392 1.7352 0.17536 -0.0052819 0.22008 0.257 0.0011016 0.037901 -0.012063 -0.002781 0.0089013 0.1079 0.019525 0.12277 1.742e-05 0.00033128 -0.0010157 -0.0015327 0.10988 -0.007497 -0.010405 -0.004318 -0.007665 0.27638 -0.00019789 0.044551 0.41278 0.0043993
1.0273 -0.0066373 -0.0059259 -0.0021158 -0.0026842 0 -0.0035627 0.0021556 -0.0054023 -0.01295 -0.013668 -0.015131 1.7697 0.17864 -0.0034298 0.1965 0.27122 0.0026684 0.041055 -0.030213 0.00053951 0.012687 0.11155 0.024696 0.1248 0.00036827 0.0011032 -0.0002537 -0.00057292 0.11506 -0.0094787 -0.014072 -0.0026763 -0.0081652 0.26971 0.0024346 0.035094 0.40816 -0.0055258
1.0313 -0.0070642 -0.0063805 -0.0047116 -0.0035562 0 -0.005912 0.0036112 -0.0071812 -0.012643 -0.010268 -0.014976 1.7981 0.18064 -0.0039355 0.17069 0.28054 0.002936 0.046181 -0.044638 0.0017338 0.016438 0.11278 0.027295 0.12688 0.00041908 0.0012017 0.00066346 -0.00011452 0.12311 -0.011835 -0.015806 -0.0024917 -0.010846 0.259 0.00027679 0.02548 0.39768 -0.012728
1.0352 -0.0065702 -0.0060198 -0.0063377 -0.0080996 0 -0.0086142 0.0037151 -0.0086771 -0.011526 -0.0091909 -0.011749 1.8227 0.18127 -0.0066367 0.14398 0.28424 0.0026489 0.052535 -0.053872 2.1552e-05 0.019529 0.11224 0.026052 0.12835 -8.1026e-05 0.00056206 0.0012074 -0.00069454 0.12296 -0.013131 -0.014598 -0.0025904 -0.013125 0.24538 -0.0044264 0.016749 0.38359 -0.017926
1.0391 -0.0048778 -0.0048753 -0.005409 -0.012569 0 -0.009127 0.0016908 -0.0085153 -0.0082967 -0.0091885 -0.0084043 1.8498 0.18057 -0.008861 0.11777 0.28221 0.0025399 0.059326 -0.056971 -0.0028276 0.021478 0.11091 0.02261 0.12848 -0.00076735 -0.00023871 0.0010469 -0.0016899 0.10872 -0.011974 -0.010965 -0.0020843 -0.011825 0.23026 -0.0066976 0.0099142 0.36873 -0.022078
1.043 -0.0027368 -0.0035968 -0.0033283 -0.012866 0 -0.0062755 -0.0015041 -0.0064783 -0.0033579 -0.0078134 -0.0078123 1.8825 0.17839 -0.0080528 0.0948 0.27554 0.002902 0.065003 -0.053793 -0.0040029 0.021413 0.11081 0.019383 0.12513 -0.0010219 -0.00053347 0.00031363 -0.0019806 0.083819 -0.0078652 -0.006387 -0.0015867 -0.0064117 0.21625 -0.0035353 0.0060783 0.35914 -0.027547
1.0469 -0.0013871 -0.0027695 -0.0031037 -0.0083321 0 -0.0015611 -0.003773 -0.0035016 0.0015177 -0.0042445 -0.0093397 1.9152 0.17504 -0.0045662 0.074932 0.26888 0.00339 0.068787 -0.049918 -0.0023109 0.01962 0.11174 0.01711 0.11864 -0.00062551 -0.00017343 -0.00046493 -0.0011459 0.05589 -0.0017442 -0.0021577 -0.0024436 0.00023167 0.20415 0.0029434 0.0028169 0.35522 -0.035465
1.0508 -0.0014856 -0.0023534 -0.0058337 -0.0022728 0 0.0017092 -0.0040868 -0.00089465 0.0046596 3.0323e-05 -0.0091256 1.9371 0.17011 -0.001487 0.057913 0.26367 0.0033294 0.070086 -0.047748 0.00070582 0.015775 0.11258 0.014546 0.1091 1.4817e-05 0.00039654 -0.00076424 7.5439e-05 0.029994 0.0041978 0.0010918 -0.0047983 0.0041333 0.19358 0.0071787 -0.0015021 0.35583 -0.046031
1.0547 -0.0025558 -0.00187 -0.0091135 0.0011565 0 0.0010434 -0.0036554 0.00054301 0.0056072 0.0029675 -0.0040821 1.9435 0.16311 -0.0013526 0.043328 0.26083 0.0025287 0.068348 -0.049282 0.0024636 0.009525 0.11197 0.010367 0.096758 0.00031921 0.00064006 -0.00048166 0.0005481 0.0076263 0.0075662 0.0029999 -0.0068322 0.0033844 0.18389 0.0053667 -0.008399 0.35924 -0.059167
1.0586 -0.0034822 -0.0010652 -0.0094751 0.00054973 0 -0.0029837 -0.0044412 0.00092551 0.0050268 0.0039057 0.0045085 1.9446 0.15289 -0.003171 0.030542 0.26077 0.0018524 0.062355 -0.05705 0.0021423 -0.0001156 0.10714 0.0051498 0.08192 0.0001714 0.00047163 9.9479e-06 -8.2693e-05 -0.0099517 0.00723 0.0032168 -0.0063053 -0.00060348 0.17359 -0.00072217 -0.020275 0.36181 -0.07447
1.0625 -0.0035078 -0.00023217 -0.0062683 -0.0020096 0 -0.0069422 -0.0066331 0.0010121 0.0038478 0.0036552 0.011691 1.9613 0.13895 -0.003186 0.018274 0.26102 0.0026551 0.051528 -0.070794 0.0015764 -0.013631 0.09553 0.0012884 0.065902 2.8848e-05 0.00028721 0.00024411 -0.0010318 -0.020447 0.0041874 0.0019412 -0.0028769 -0.0044265 0.1606 -0.0051239 -0.037641 0.3578 -0.090079
1.0664 -0.002734 0.00017508 -0.0024629 -0.0033757 0 -0.0072829 -0.0081558 0.0014939 0.0025408 0.0030818 0.013238 2.0087 0.12288 0.0010417 0.0061263 0.25912 0.0052722 0.037271 -0.08747 0.0031694 -0.029792 0.078817 0.00088255 0.049866 0.00037092 0.00048793 0.00011836 -0.0011838 -0.023339 0.00098135 0.00048998 0.0013222 -0.0051669 0.14514 -0.0031167 -0.057705 0.34653 -0.1047
1.0703 -0.0017354 0.00014333 -0.0012519 -0.0022758 0 -0.0033138 -0.0069702 0.0023691 0.0010227 0.0021231 0.0093079 2.0804 0.10599 0.0074517 -0.0056584 0.25382 0.0081096 0.020515 -0.10545 0.0070137 -0.047777 0.05848 0.0036989 0.034394 0.0010891 0.0010309 -3.3285e-05 -0.00020915 -0.021958 -0.00013305 0.00064974 0.0035645 -0.0021548 0.1278 0.00442 -0.078528 0.32819 -0.11773
1.0742 -0.00084286 0.00018428 -0.002321 -4.157e-05 0 0.0022397 -0.0034831 0.0029405 -0.00095744 0.00030431 0.0038235 2.149 0.089858 0.010835 -0.016622 0.24417 0.008687 0.0024471 -0.12307 0.010403 -0.06657 0.036497 0.0072234 0.020009 0.0015113 0.0014822 0.00016718 0.0011469 -0.02063 0.0010988 0.0029469 0.0029253 0.0028464 0.10955 0.011845 -0.097959 0.30371 -0.12874
1.0781 9.9498e-05 0.00080495 -0.0022604 0.0011018 0 0.0056281 -9.2767e-05 0.0025216 -0.0033222 -0.0021823 0.00054643 2.1848 0.078536 0.0077214 -0.024718 0.22928 0.0060142 -0.013791 -0.13778 0.010438 -0.083791 0.017746 0.0087531 0.0078271 0.0010764 0.0014824 0.00069767 0.0018301 -0.019897 0.0028099 0.0056528 0.00081492 0.0068173 0.093331 0.013859 -0.11159 0.27614 -0.13713
1.082 0.0013442 0.0019876 0.0011779 0.00021008 0 0.0052596 0.0016953 0.0012623 -0.0053585 -0.0043637 7.0145e-06 2.1784 0.073002 -3.9321e-05 -0.029176 0.21278 0.0019071 -0.025522 -0.14955 0.0070837 -0.098011 0.0049756 0.0075292 -0.0022512 -3.6367e-05 0.0010959 0.0011263 0.0014571 -0.016592 0.0026929 0.0060247 -0.00063124 0.0073147 0.081134 0.0099291 -0.11957 0.25106 -0.14408
1.0859 0.0027884 0.0032497 0.0059713 -0.00169 0 0.0028253 0.0030761 0.00024111 -0.0058495 -0.0054681 6.5082e-05 2.148 0.072529 -0.0066869 -0.030019 0.1966 -0.0004485 -0.031896 -0.1588 0.0034189 -0.10911 -0.0018358 0.0049933 -0.010312 -0.00099939 0.00067981 0.0010639 0.00054364 -0.0098762 9.0413e-05 0.002939 -0.00037223 0.0040525 0.07314 0.0040586 -0.12335 0.23035 -0.15014
1.0898 0.00402 0.0041459 0.007787 -0.0026397 0 0.0014956 0.0063076 0.000554 -0.0037714 -0.0056653 -0.0011219 2.1255 0.075977 -0.0075983 -0.027515 0.18208 0.00044573 -0.032556 -0.16587 0.0027284 -0.11725 -0.0032502 0.0031474 -0.016453 -0.0010826 0.00046471 0.00059756 -0.00012937 -0.0059105 -0.0033269 -0.0017207 0.0012804 -0.00077263 0.069115 0.0006665 -0.12445 0.21513 -0.15576
1.0938 0.0047629 0.0046029 0.0050278 -0.001341 0 0.0030014 0.01143 0.0021658 0.00076528 -0.0055691 -0.0031176 2.1337 0.08109 -0.0030188 -0.022318 0.17052 0.0028439 -0.027411 -0.17108 0.0053742 -0.12295 -0.00071802 0.0027564 -0.020787 -0.00031896 0.00035797 0.00022322 -0.00026396 -0.013882 -0.0048958 -0.0045322 0.0036584 -0.003906 0.06825 0.00086665 -0.12535 0.2062 -0.16141
1.0977 0.0051401 0.0047755 0.0010861 0.0019234 0 0.006247 0.015352 0.0037132 0.0061431 -0.0051672 -0.0039846 2.1743 0.082086 0.0029059 -0.017222 0.16117 0.0035399 -0.019518 -0.1751 0.0086131 -0.12833 0.0011953 0.0030513 -0.024226 0.00055754 0.00018388 0.00033259 -0.00016867 -0.035996 -0.0031321 -0.0035322 0.0063335 -0.0034173 0.06721 0.0024452 -0.13029 0.2018 -0.1678
1.1016 0.0054312 0.0047422 0.00084736 0.0054716 0 0.0084859 0.01473 0.0036507 0.010069 -0.0036262 -0.002488 2.2329 0.076545 0.0062734 -0.014561 0.15119 0.0013183 -0.013273 -0.17888 0.009434 -0.13498 -0.00017509 0.002923 -0.028087 0.00080705 3.2577e-05 0.0008004 -0.00026673 -0.062373 0.0011243 0.00022404 0.0086194 -0.00016048 0.063505 0.0027783 -0.13957 0.19822 -0.17517
1.1055 0.005638 0.0044917 0.0051313 0.0072611 0 0.0077627 0.0095455 0.0017679 0.011186 -0.00030231 0.00072501 2.2927 0.063726 0.0063327 -0.015351 0.13898 -0.0015838 -0.010881 -0.18305 0.0073939 -0.14324 -0.005388 0.0021362 -0.033054 0.00031699 0.00023691 0.0011173 -0.00061194 -0.077889 0.0054691 0.0039701 0.0091211 0.0030733 0.056217 0.0012899 -0.15262 0.19396 -0.18368
1.1094 0.0054161 0.0041619 0.0094336 0.006223 0 0.0044583 0.0032983 -0.00041493 0.010068 0.0042981 0.003845 2.343 0.04364 0.0047115 -0.020238 0.12319 -0.0017306 -0.014154 -0.18825 0.004585 -0.15312 -0.01436 0.0012978 -0.039701 -0.00039816 0.00094043 0.00092035 -0.00090454 -0.07526 0.0078079 0.0058304 0.0066478 0.0040618 0.044865 -0.00074046 -0.1683 0.18777 -0.19338
1.1133 0.0044831 0.0040748 0.0086904 0.0031267 0 0.00085198 -0.00051609 -0.000881 0.0085059 0.0088363 0.0054022 2.3774 0.017696 0.0027612 -0.02957 0.10227 0.0017924 -0.025515 -0.19615 0.0029967 -0.16341 -0.025147 0.00081383 -0.048794 -0.00073983 0.0017555 0.00034176 -0.00088551 -0.061312 0.0077405 0.006015 0.0019046 0.0030026 0.029545 -0.0020362 -0.18332 0.17831 -0.20409
1.1172 0.0030412 0.0043722 0.002927 0.00024239 0 -0.00067778 -0.0016726 0.001103 0.0076329 0.012325 0.0051467 2.3912 -0.0074835 0.0004506 -0.039688 0.079728 0.0061772 -0.040926 -0.20714 0.0022596 -0.17113 -0.032742 0.00018393 -0.058938 -0.00053437 0.0019909 -0.00018822 -0.00061539 -0.050104 0.0064755 0.0057504 -0.0021827 0.0019689 0.013895 -0.0024125 -0.19337 0.16691 -0.2142
1.1211 0.001716 0.0046778 -0.0025415 -0.00025286 0 0.00065177 -0.002612 0.0043199 0.0067453 0.01463 0.003997 2.3848 -0.02849 -0.0022504 -0.047845 0.059152 0.0076302 -0.056299 -0.22045 0.00024372 -0.17476 -0.034801 -0.0014772 -0.068573 -6.8171e-05 0.0013165 -0.00043479 -0.00036122 -0.050065 0.0056071 0.005613 -0.0025908 0.0026196 0.00021436 -0.0021743 -0.19718 0.15487 -0.22225
1.125 0.0010551 0.0043361 -0.0026975 0.0019729 0 0.0035426 -0.0048862 0.0066556 0.0041557 0.015663 0.0034936 2.3708 -0.04333 -0.0038829 -0.052047 0.043432 0.0052327 -0.068479 -0.23513 -0.0041418 -0.17331 -0.029897 -0.0042656 -0.076379 0.00026471 0.00018818 -0.00057398 -0.00028469 -0.057932 0.0058723 0.0052237 0.00096261 0.0045553 -0.0099296 -0.0011442 -0.19404 0.14311 -0.22693
1.1289 0.0010949 0.0031273 0.0019231 0.0050667 0 0.0055488 -0.0069844 0.0068552 -0.00066769 0.014518 0.0049796 2.3719 -0.050277 -0.0023834 -0.050024 0.036155 0.0018095 -0.073611 -0.24962 -0.0090023 -0.16585 -0.016788 -0.0070606 -0.080648 0.00028572 -0.00048207 -0.00089328 -0.0003001 -0.064248 0.0067721 0.0042689 0.0054822 0.0059215 -0.014871 0.0011213 -0.18356 0.13266 -0.22657
1.1328 0.0014045 0.0016759 0.006022 0.0065742 0 0.0048241 -0.006113 0.0053902 -0.0059211 0.010092 0.008551 2.4058 -0.049498 0.0023412 -0.039293 0.042368 0.0008463 -0.066124 -0.25933 -0.01062 -0.1526 0.004283 -0.008474 -0.078546 5.7246e-05 -0.00016632 -0.0013486 -0.00022045 -0.063111 0.0071286 0.0031698 0.0073767 0.0054313 -0.012844 0.0041894 -0.16673 0.12514 -0.21833
1.1367 0.0014932 0.00095886 0.0053215 0.0055934 0 0.0015726 -0.0017313 0.0037985 -0.0086882 0.0028788 0.012395 2.4687 -0.046611 0.0073089 -0.023962 0.057042 0.0027622 -0.050142 -0.26259 -0.006844 -0.13798 0.027798 -0.0082405 -0.071895 -0.00029035 0.00074606 -0.0015277 1.5189e-05 -0.055857 0.0060106 0.0024253 0.0058165 0.0035751 -0.0067413 0.0063411 -0.1481 0.1203 -0.20482
1.1406 0.0011533 0.0013009 0.0008617 0.0034167 0 -0.001917 0.003432 0.0032685 -0.0075671 -0.0042837 0.01355 2.5343 -0.04378 0.0086579 -0.0063025 0.077313 0.0045666 -0.028188 -0.25866 0.0004837 -0.12413 0.051423 -0.007491 -0.06182 -0.00067442 0.0012852 -0.0011041 0.00027997 -0.046417 0.0033577 0.001628 0.003291 0.0018643 0.0023236 0.0057649 -0.12938 0.11825 -0.18742
1.1445 0.00047989 0.0019118 -0.0027103 0.0019859 0 -0.002973 0.0061074 0.0037362 -0.0041268 -0.0079934 0.010132 2.5745 -0.042717 0.0052287 0.011293 0.099986 0.0032731 -0.0032094 -0.24733 0.0064757 -0.113 0.073084 -0.0074546 -0.049713 -0.0010274 0.00081527 -0.0002827 0.00038842 -0.035192 -4.9485e-05 -0.00027533 0.0027432 0.0011649 0.01323 0.0022541 -0.11201 0.11904 -0.16776
1.1484 -0.00031107 0.0015494 -0.0025168 0.0017499 0 -0.00087432 0.0057261 0.0040811 -0.001628 -0.0072615 0.0032757 2.5843 -0.044735 -0.00018818 0.024728 0.1196 -0.00065502 0.019527 -0.22863 0.0068861 -0.10752 0.090058 -0.0078813 -0.038199 -0.0012422 -0.00035603 0.00029628 0.00025569 -0.018504 -0.0031707 -0.0035356 0.0043237 0.0010038 0.024651 -0.002414 -0.097707 0.12298 -0.14871
1.1523 -0.0010243 -0.00029009 -0.00030491 0.0011952 0 0.0022038 0.0044267 0.003041 -0.0021122 -0.0045929 -0.0033629 2.5861 -0.047239 -0.0033587 0.031428 0.13167 -0.003621 0.034794 -0.20735 0.0014501 -0.10747 0.10257 -0.0069734 -0.030503 -0.0012231 -0.0012678 0.00014799 -4.7199e-05 0.0065798 -0.0053718 -0.0067602 0.0052282 0.00040584 0.035203 -0.005844 -0.086406 0.12862 -0.1334
1.1563 -0.0015308 -0.0028511 9.8314e-05 -0.0014143 0 0.0028138 0.0040357 0.0001129 -0.0045888 -0.0037395 -0.0065556 2.6098 -0.047478 -0.0023778 0.032446 0.13698 -0.0026961 0.042503 -0.18719 -0.0058834 -0.11049 0.11258 -0.0031532 -0.027223 -0.0009881 -0.0012058 -0.00056691 -0.00034101 0.037894 -0.0066608 -0.0079719 0.0027396 -0.00093532 0.044382 -0.0067457 -0.077172 0.13405 -0.1221
1.1602 -0.001824 -0.0047931 -0.0026603 -0.0059235 0 -0.00068095 0.0038072 -0.0040329 -0.0060174 -0.0061873 -0.006248 2.6645 -0.043802 0.0010043 0.028695 0.13654 0.0011605 0.043042 -0.17021 -0.0099459 -0.11498 0.12131 0.0030139 -0.028571 -0.00067775 -0.00033925 -0.0011676 -0.0004287 0.068579 -0.0073372 -0.0065869 -0.0028473 -0.0025076 0.051719 -0.0054483 -0.069614 0.13769 -0.11469
1.1641 -0.0020971 -0.0053668 -0.0062097 -0.010051 0 -0.0063609 0.001609 -0.0077768 -0.0041358 -0.0099094 -0.0052933 2.7304 -0.034817 0.0035207 0.021569 0.13209 0.0039545 0.037539 -0.15816 -0.0081036 -0.11914 0.13008 0.008838 -0.03437 -0.00043147 0.0004944 -0.0010776 -0.00020046 0.091109 -0.0074548 -0.0040732 -0.0085009 -0.0037984 0.05675 -0.003119 -0.06335 0.13782 -0.11061
1.168 -0.002688 -0.0049444 -0.0075385 -0.011311 0 -0.010225 -0.0030746 -0.0093891 0.00046169 -0.01158 -0.0063664 2.7777 -0.019379 0.0034858 0.014103 0.1277 0.0027346 0.029001 -0.15339 -0.001886 -0.11962 0.14095 0.011737 -0.043978 -0.0002686 0.00059939 -0.00033043 0.0002696 0.1012 -0.0067219 -0.0024743 -0.011451 -0.0049006 0.057656 -0.00084153 -0.058536 0.12978 -0.1083
1.1719 -0.0038158 -0.0045 -0.0063904 -0.0091449 0 -0.0097565 -0.0081548 -0.0081837 0.0047779 -0.0098176 -0.0092648 2.7944 -0.0025524 0.0017695 0.0087811 0.12597 -0.0013709 0.022017 -0.15191 0.0045211 -0.11679 0.15355 0.011623 -0.054136 -0.00011266 2.1494e-05 0.00051608 0.0007123 0.099635 -0.0050258 -0.0024538 -0.011572 -0.0061928 0.055477 0.00061816 -0.054793 0.1153 -0.10539
1.1758 -0.00532 -0.0047013 -0.0050467 -0.0052445 0 -0.0062478 -0.011221 -0.005242 0.0058401 -0.0061265 -0.011417 2.7948 0.013342 0.00020355 0.0060086 0.12668 -0.0042946 0.017765 -0.15198 0.0074612 -0.11127 0.16734 0.011006 -0.063745 7.4588e-05 -0.00060034 0.00091978 0.00081292 0.09206 -0.0030129 -0.0030503 -0.010786 -0.0076634 0.050859 0.00070952 -0.052067 0.095644 -0.10149
1.1797 -0.006728 -0.0055207 -0.0052571 -0.0020047 0 -0.0035621 -0.012245 -0.002914 0.0029339 -0.0029197 -0.010905 2.804 0.026408 -0.00038203 0.005797 0.12906 -0.0030912 0.016902 -0.15199 0.0061379 -0.10387 0.18166 0.012546 -0.071909 0.00021833 -0.00070847 0.00079982 0.00045836 0.086951 -0.0019336 -0.0032532 -0.010568 -0.0088548 0.044741 -0.0006526 -0.050229 0.072546 -0.096487
1.1836 -0.0076742 -0.0065646 -0.0063892 -0.00083339 0 -0.004499 -0.013332 -0.0031503 -0.0021233 -0.0011959 -0.008567 2.8338 0.034471 -0.00045171 0.0075601 0.13067 0.0012969 0.019596 -0.14995 0.0025266 -0.095937 0.19524 0.016446 -0.077572 0.0002149 -0.00032891 0.00050299 -0.00012967 0.091346 -0.0026547 -0.003353 -0.01061 -0.0094774 0.039049 -0.002654 -0.049041 0.04929 -0.090887
1.1875 -0.0082765 -0.0075639 -0.0068971 -0.0017716 0 -0.00831 -0.015821 -0.0059226 -0.0066483 -0.00042498 -0.0068929 2.8752 0.038771 -0.00062868 0.0088164 0.12709 0.0052565 0.023464 -0.14508 -0.00065326 -0.089286 0.20609 0.020352 -0.080612 7.9874e-05 5.3709e-05 0.00040996 -0.00053912 0.10619 -0.004743 -0.0044175 -0.0099735 -0.0098124 0.037504 -0.0038203 -0.047805 0.031603 -0.086454
1.1914 -0.0090408 -0.0084881 -0.0067902 -0.0042136 0 -0.011728 -0.018375 -0.0092419 -0.0091719 -0.00028091 -0.0071396 2.9115 0.042686 -0.00086862 0.0080112 0.1178 0.0061793 0.026366 -0.13872 -0.0020266 -0.08408 0.21355 0.021932 -0.081928 -2.1313e-05 4.6707e-05 0.0005968 -0.00049837 0.12533 -0.0066793 -0.0066826 -0.0089384 -0.010322 0.04128 -0.0031444 -0.046265 0.02092 -0.083919
1.1953 -0.010332 -0.0093406 -0.0076209 -0.0075187 0 -0.012287 -0.018474 -0.01095 -0.010284 -0.0016372 -0.008057 2.9364 0.048017 -0.00083286 0.004372 0.10309 0.0046966 0.027339 -0.13172 -0.002101 -0.080185 0.21693 0.021428 -0.08189 8.3663e-05 -0.00026634 0.00082105 -9.5711e-05 0.14044 -0.0072155 -0.0090405 -0.0089881 -0.011004 0.050879 -0.0010538 -0.04451 0.01758 -0.0835
1.1992 -0.011933 -0.010051 -0.01 -0.010966 0 -0.01049 -0.015495 -0.010671 -0.011714 -0.0053845 -0.0076376 2.9571 0.056359 -0.00061145 -0.0026414 0.083947 0.0033992 0.025681 -0.12501 -0.0021687 -0.077296 0.21563 0.021383 -0.080882 0.00039683 -0.00046874 0.00076087 0.00032129 0.14822 -0.0066365 -0.010385 -0.010818 -0.011411 0.066325 0.0009717 -0.042772 0.021206 -0.085174
1.2031 -0.013157 -0.010618 -0.012142 -0.01365 0 -0.0088234 -0.011542 -0.0099932 -0.014504 -0.010617 -0.0057336 2.983 0.069052 -0.00063012 -0.013832 0.063945 0.0037866 0.020854 -0.12004 -0.0028439 -0.074816 0.20757 0.023719 -0.079271 0.00072354 -0.00028101 0.00027083 0.00046276 0.15285 -0.0066063 -0.011103 -0.012891 -0.011355 0.086711 0.0018906 -0.042217 0.029698 -0.088371
1.207 -0.013432 -0.011224 -0.011787 -0.014944 0 -0.0089861 -0.0089799 -0.010671 -0.017834 -0.014779 -0.00443 3.0127 0.082462 -0.00090902 -0.027015 0.048077 0.004851 0.015123 -0.11654 -0.003571 -0.072345 0.19485 0.027339 -0.077591 0.00083123 0.00014936 -0.00050044 0.00031944 0.16075 -0.0086157 -0.012652 -0.012635 -0.011334 0.10685 0.0020833 -0.043606 0.036918 -0.091278
1.2109 -0.012789 -0.01207 -0.0093453 -0.015123 0 -0.010391 -0.0077967 -0.012739 -0.01954 -0.016044 -0.0057654 3.0358 0.094222 -0.00086421 -0.040967 0.037965 0.0046226 0.0097966 -0.11395 -0.0033313 -0.070089 0.17901 0.02912 -0.075969 0.00064657 0.00042145 -0.0011561 0.0001022 0.1733 -0.012487 -0.01555 -0.0092728 -0.011979 0.12424 0.0026844 -0.046999 0.040499 -0.093217
1.2148 -0.011826 -0.013114 -0.0081251 -0.015177 0 -0.011317 -0.006175 -0.01457 -0.018026 -0.015319 -0.0094774 3.0453 0.1027 -0.00010738 -0.054664 0.034446 0.0026777 0.0059005 -0.11174 -0.0016679 -0.06828 0.16154 0.027559 -0.074439 0.00031506 0.00031258 -0.0012478 1.0811e-05 0.18584 -0.016399 -0.018252 -0.0051631 -0.013174 0.13714 0.0040388 -0.052212 0.039052 -0.093763
1.2188 -0.011239 -0.014067 -0.010836 -0.015766 0 -0.011117 -0.0036001 -0.014813 -0.013958 -0.015372 -0.013321 3.0464 0.1062 0.00080411 -0.066746 0.038006 0.00071445 0.0047321 -0.10917 0.00094705 -0.067337 0.14472 0.025174 -0.072928 8.294e-05 1.5072e-05 -0.00057795 8.8725e-05 0.19432 -0.018414 -0.018557 -0.0039305 -0.014045 0.14358 0.0051496 -0.058684 0.031528 -0.092541
1.2227 -0.011366 -0.014702 -0.01634 -0.016479 0 -0.010942 -0.0024124 -0.014043 -0.010117 -0.017805 -0.015446 3.0507 0.10642 0.00087079 -0.07535 0.045937 0.00062933 0.0072125 -0.10535 0.0035466 -0.067253 0.13286 0.026678 -0.070853 0.00011143 -5.7538e-05 0.00056166 0.0002712 0.20137 -0.018018 -0.016138 -0.0071685 -0.014016 0.14392 0.0048449 -0.064148 0.020376 -0.089767
1.2266 -0.012071 -0.015036 -0.020695 -0.01642 0 -0.012343 -0.0054088 -0.014183 -0.0092638 -0.021139 -0.016059 3.0648 0.10813 2.4087e-05 -0.080628 0.054032 0.0023488 0.012022 -0.10039 0.005294 -0.066955 0.12688 0.034277 -0.067741 0.0003689 0.00030655 0.0014721 0.00050042 0.21376 -0.016269 -0.013179 -0.01307 -0.013671 0.14213 0.0032912 -0.067056 0.010067 -0.086271
1.2305 -0.012914 -0.015121 -0.021453 -0.015502 0 -0.015434 -0.012062 -0.01623 -0.011791 -0.022142 -0.016669 3.0839 0.11396 -0.00036704 -0.082535 0.060656 0.0038671 0.018461 -0.094322 0.0057473 -0.065593 0.12701 0.044883 -0.063287 0.00066599 0.00088443 0.0015261 0.00074573 0.2329 -0.01458 -0.012127 -0.01828 -0.014174 0.14012 0.0019823 -0.066719 0.0026899 -0.082326
1.2344 -0.013362 -0.014716 -0.019994 -0.014748 0 -0.01859 -0.018092 -0.018794 -0.015357 -0.018958 -0.018173 3.0982 0.1261 0.0011936 -0.081204 0.064561 0.0034254 0.025741 -0.087263 0.0048205 -0.062319 0.13294 0.052454 -0.057289 0.0007945 0.0011979 0.00072149 0.00093882 0.24963 -0.013459 -0.012969 -0.020866 -0.015731 0.13959 0.0021265 -0.062763 -6.3791e-05 -0.078176
1.2383 -0.013004 -0.013407 -0.018978 -0.014927 0 -0.01977 -0.019512 -0.019199 -0.017029 -0.012733 -0.020114 3.1028 0.14694 0.0044537 -0.076734 0.064732 0.0014146 0.032478 -0.079251 0.0028043 -0.0555 0.1433 0.053519 -0.04964 0.00067398 0.00092985 -0.00022647 0.00096352 0.25073 -0.012372 -0.013188 -0.021374 -0.016899 0.14252 0.0033226 -0.055147 0.0037405 -0.074126
1.2422 -0.011798 -0.011237 -0.018149 -0.015055 0 -0.018009 -0.01688 -0.016137 -0.016004 -0.0063079 -0.021647 3.0997 0.17035 0.0071827 -0.07126 0.063361 -4.821e-05 0.037565 -0.070928 0.00046935 -0.046157 0.15272 0.050303 -0.042009 0.00041076 0.00019281 -0.00046094 0.00075383 0.2317 -0.01063 -0.010637 -0.021284 -0.01584 0.14709 0.004117 -0.047093 0.010814 -0.070725
1.2461 -0.01028 -0.0091434 -0.014277 -0.012925 0 -0.013892 -0.014817 -0.011127 -0.014253 -0.0018867 -0.022461 3.0919 0.19065 0.0071428 -0.066107 0.06192 0.00065261 0.0409 -0.062922 -0.001134 -0.03604 0.15832 0.048036 -0.03583 0.00022216 -0.00057612 0.00021841 0.00037972 0.20238 -0.008264 -0.0062128 -0.021016 -0.012371 0.15112 0.0037571 -0.040784 0.018488 -0.068503
1.25 -0.0094528 -0.0085058 -0.006087 -0.0077178 0 -0.0091599 -0.017001 -0.007222 -0.014373 -0.00027494 -0.022246 3.0784 0.20356 0.0042984 -0.062126 0.061203 0.0030163 0.042527 -0.055869 -0.00135 -0.026664 0.15829 0.04901 -0.032236 0.00026502 -0.00096888 0.0011034 -8.2387e-06 0.17897 -0.0061033 -0.0033223 -0.019763 -0.008587 0.15297 0.0029676 -0.037717 0.025151 -0.067958
1.2539 -0.010217 -0.010026 0.0017932 -0.0020444 0 -0.0061394 -0.022083 -0.0063061 -0.016757 -0.0018563 -0.019668 3.0569 0.20405 0.00087782 -0.060186 0.061856 0.0050589 0.042663 -0.050701 -0.00053196 -0.02006 0.15089 0.049664 -0.032611 0.00049226 -0.00088294 0.0011935 -0.00031902 0.17039 -0.0052241 -0.0046866 -0.016988 -0.0072318 0.15074 0.0027844 -0.039505 0.029252 -0.069771
1.2578 -0.012679 -0.013022 0.0018282 -0.00067583 0 -0.0069806 -0.025112 -0.007715 -0.018978 -0.0071117 -0.012988 3.0309 0.18711 -0.00080913 -0.060689 0.063712 0.005366 0.042393 -0.049596 0.0001736 -0.019612 0.13591 0.044156 -0.03844 0.00066767 -0.0005106 0.00015147 -0.00055798 0.17295 -0.0063935 -0.0098687 -0.013459 -0.0093782 0.14296 0.0029804 -0.047324 0.030792 -0.074735
1.2617 -0.015942 -0.015959 -0.0083681 -0.0064689 0 -0.012361 -0.022906 -0.009395 -0.018119 -0.015368 -0.0025039 3.0109 0.16184 -0.00044342 -0.061656 0.065733 0.0043224 0.043079 -0.052097 -9.5008e-05 -0.023762 0.1191 0.03113 -0.046815 0.00055365 -0.00011705 -0.0013228 -0.00069848 0.17794 -0.0098284 -0.015981 -0.010489 -0.013673 0.13328 0.0022735 -0.057613 0.033055 -0.081072
1.2656 -0.018657 -0.017771 -0.021767 -0.017231 0 -0.020225 -0.017445 -0.010156 -0.013749 -0.023444 0.0078026 3.0072 0.13359 0.00048245 -0.061749 0.067875 0.0033504 0.045352 -0.05782 -0.00098185 -0.031274 0.10358 0.016659 -0.055857 0.00012598 0.00015173 -0.0020936 -0.00057207 0.18258 -0.015098 -0.020456 -0.0084624 -0.017679 0.12396 0.00030645 -0.068421 0.038021 -0.087544
1.2695 -0.019915 -0.018657 -0.027484 -0.026889 0 -0.026193 -0.013615 -0.010628 -0.0085515 -0.0269 0.012055 3.021 0.10781 0.00063415 -0.059633 0.070359 0.0032077 0.049689 -0.06607 -0.0011939 -0.040604 0.092273 0.0098455 -0.063571 -0.00038011 0.000283 -0.0016016 7.2574e-06 0.19221 -0.02104 -0.022757 -0.0066501 -0.019742 0.11721 -0.0010858 -0.077811 0.047425 -0.092834
1.2734 -0.019739 -0.019545 -0.021541 -0.030273 0 -0.026408 -0.014021 -0.012187 -0.0059517 -0.023783 0.0069023 3.0438 0.093687 0.00018695 -0.052795 0.074629 0.0032905 0.056745 -0.075193 0.00014216 -0.048755 0.090113 0.014961 -0.066205 -0.00065145 0.0003007 -0.00031823 0.00095039 0.21261 -0.025947 -0.023589 -0.0046931 -0.019655 0.11665 0.00064161 -0.082592 0.063905 -0.094395
1.2773 -0.018816 -0.020854 -0.011477 -0.027184 0 -0.020964 -0.016651 -0.015304 -0.0071228 -0.017198 -0.0054367 3.0645 0.09447 0.00010064 -0.04084 0.082927 0.0026067 0.065495 -0.081926 0.0024382 -0.052725 0.097589 0.027732 -0.061969 -0.00055314 0.00022041 0.0007596 0.0017757 0.24222 -0.028293 -0.02321 -0.0038763 -0.018126 0.12204 0.0056832 -0.081908 0.085696 -0.091286
1.2813 -0.017847 -0.021937 -0.0090385 -0.021958 0 -0.014501 -0.017689 -0.019101 -0.010259 -0.013277 -0.018682 3.0775 0.10556 0.00048532 -0.025545 0.095608 0.0011867 0.074621 -0.085043 0.0041303 -0.052705 0.11135 0.039459 -0.052543 -0.00023022 0.00010678 0.0010203 0.0019052 0.2732 -0.02767 -0.021222 -0.0063377 -0.016231 0.13001 0.010724 -0.077529 0.10946 -0.085049
1.2852 -0.017161 -0.021801 -0.017951 -0.019107 0 -0.012567 -0.015896 -0.022303 -0.012621 -0.015684 -0.027355 3.0818 0.12334 0.00031528 -0.0082959 0.11259 0.0002982 0.083271 -0.08405 0.0043052 -0.049276 0.12895 0.044875 -0.039406 3.0714e-05 0.00011879 0.00065303 0.0011672 0.29866 -0.025158 -0.017924 -0.012721 -0.015418 0.13789 0.011545 -0.070797 0.13309 -0.077075
1.2891 -0.016811 -0.020282 -0.02975 -0.019352 0 -0.016574 -0.013574 -0.024237 -0.013151 -0.021909 -0.03053 3.0754 0.14322 -0.0010282 0.0091861 0.13332 0.0012416 0.090582 -0.078869 0.0037581 -0.043541 0.14744 0.046071 -0.024578 4.1898e-05 0.00041757 0.00025213 4.8916e-06 0.31707 -0.022621 -0.015088 -0.020802 -0.017222 0.14258 0.0071493 -0.063382 0.15445 -0.06917
1.293 -0.016837 -0.018357 -0.032534 -0.019704 0 -0.022217 -0.013443 -0.024888 -0.013174 -0.0254 -0.031239 3.0535 0.15608 -0.0023689 0.022871 0.15498 0.0040383 0.095014 -0.070702 0.0042718 -0.038736 0.16043 0.048983 -0.012971 -0.00015947 0.00098038 0.00014322 -0.00087575 0.3294 -0.021408 -0.014637 -0.026847 -0.022004 0.13745 0.001088 -0.058667 0.17058 -0.065849
1.2969 -0.017263 -0.017243 -0.023562 -0.017127 0 -0.023344 -0.015488 -0.024397 -0.014886 -0.021776 -0.032694 3.0132 0.16098 -0.0015502 0.032082 0.17354 0.0073387 0.097604 -0.063523 0.0068028 -0.036889 0.16658 0.056519 -0.0062632 -0.00038231 0.0015186 0.00016654 -0.0011089 0.33481 -0.021497 -0.016498 -0.028613 -0.027691 0.12489 -0.0017444 -0.057044 0.18425 -0.06746
1.3008 -0.017892 -0.017268 -0.01217 -0.011895 0 -0.017878 -0.017454 -0.022986 -0.019451 -0.013076 -0.035327 2.9598 0.15939 0.0020927 0.037008 0.18755 0.0095113 0.098981 -0.058914 0.0105 -0.03815 0.16596 0.065476 -0.0043084 -0.00044405 0.0016423 5.6053e-05 -0.0009268 0.3317 -0.021736 -0.018234 -0.027123 -0.030459 0.10727 0.0001663 -0.058021 0.19738 -0.073317
1.3047 -0.018296 -0.017701 -0.0097285 -0.0074274 0 -0.010022 -0.01797 -0.021379 -0.026417 -0.0058201 -0.037162 2.9048 0.15348 0.006378 0.038243 0.19624 0.0097568 0.099827 -0.058006 0.013624 -0.042178 0.15919 0.070081 -0.0063603 -0.00027018 0.0011788 -0.00012604 -0.00081845 0.32289 -0.020837 -0.017259 -0.025486 -0.027663 0.087545 0.0035007 -0.060812 0.21181 -0.082205
1.3086 -0.018166 -0.01763 -0.017482 -0.0070535 0 -0.0064268 -0.018209 -0.020744 -0.034413 -0.0049086 -0.036377 2.8571 0.14761 0.0079152 0.037134 0.19932 0.0083438 0.10122 -0.061926 0.01535 -0.047636 0.14773 0.067941 -0.010402 0.00011135 0.00036901 -4.1502e-05 -0.00096764 0.31625 -0.018301 -0.013457 -0.025979 -0.020536 0.07132 0.003487 -0.063771 0.23038 -0.091434
1.3125 -0.017666 -0.016852 -0.025483 -0.010981 0 -0.0099698 -0.020056 -0.021611 -0.041855 -0.0094518 -0.032992 2.8167 0.14765 0.0053625 0.037094 0.20099 0.0061384 0.10428 -0.068609 0.01647 -0.050903 0.13599 0.062072 -0.011673 0.00060945 -0.00025856 0.00046726 -0.0010806 0.3172 -0.014688 -0.0094582 -0.028132 -0.013639 0.066043 -0.0012564 -0.064345 0.25396 -0.096135
1.3164 -0.017327 -0.015887 -0.023718 -0.016196 0 -0.017228 -0.023247 -0.02276 -0.046978 -0.014381 -0.028249 2.7782 0.15344 0.00094756 0.039746 0.2055 0.0041404 0.10889 -0.074849 0.018248 -0.050456 0.12657 0.057204 -0.0083829 0.0010856 -0.00026162 0.0010947 -0.0007788 0.32021 -0.011314 -0.0082801 -0.029353 -0.011009 0.071801 -0.0072521 -0.062275 0.27987 -0.095285
1.3203 -0.017465 -0.015266 -0.013204 -0.019062 0 -0.021961 -0.025221 -0.021695 -0.047824 -0.015749 -0.022926 2.7395 0.16389 -0.001489 0.045694 0.21522 0.0032658 0.11484 -0.078821 0.02077 -0.045756 0.12046 0.054754 -5.1747e-05 0.0013788 0.00038808 0.0013368 -0.00010283 0.31051 -0.0096566 -0.010777 -0.027156 -0.012571 0.087996 -0.0094369 -0.057786 0.30618 -0.088919
1.3242 -0.017743 -0.014999 -0.0048852 -0.018103 0 -0.02097 -0.023976 -0.016823 -0.042996 -0.014221 -0.016661 2.7039 0.17712 -8.3823e-05 0.055168 0.23214 0.0040244 0.12183 -0.078865 0.022735 -0.03671 0.1182 0.051894 0.013194 0.001388 0.0012832 0.0010279 0.00045191 0.2766 -0.010655 -0.01526 -0.020896 -0.014489 0.11303 -0.0058436 -0.051443 0.33071 -0.07775
1.3281 -0.01736 -0.014758 -0.0076317 -0.014762 0 -0.01658 -0.020386 -0.0094169 -0.032837 -0.013675 -0.0088013 2.6739 0.18823 0.0033909 0.067791 0.25906 0.0059858 0.12907 -0.072469 0.022966 -0.024067 0.11972 0.045306 0.029643 0.0011652 0.0018736 0.00053993 0.00043008 0.22185 -0.014045 -0.019182 -0.011871 -0.013232 0.14236 0.00078604 -0.044985 0.34934 -0.064809
1.332 -0.015758 -0.014373 -0.018502 -0.011909 0 -0.013698 -0.017085 -0.0031271 -0.019705 -0.016887 0.00033748 2.643 0.19435 0.0053887 0.080515 0.29068 0.0076749 0.13552 -0.062528 0.021932 -0.011469 0.12177 0.035112 0.044666 0.00089981 0.0018427 0.00040538 -9.0069e-05 0.16297 -0.018153 -0.020884 -0.0023547 -0.0091912 0.16812 0.0056714 -0.040183 0.3631 -0.05509
1.3359 -0.013122 -0.013938 -0.025824 -0.011569 0 -0.014827 -0.01524 -0.0011126 -0.0067077 -0.022779 0.009013 2.5976 0.19578 0.004023 0.091878 0.32357 0.007557 0.14066 -0.051166 0.021484 -0.00036725 0.12292 0.024679 0.056513 0.00075769 0.0013031 0.00076557 -0.00054682 0.11684 -0.020605 -0.019944 0.0053359 -0.0060358 0.18775 0.0061012 -0.037258 0.37389 -0.050223
1.3398 -0.010208 -0.013425 -0.021544 -0.013519 0 -0.018007 -0.013241 -0.0033713 0.0040708 -0.027429 0.014557 2.5296 0.1933 0.00070944 0.1008 0.35486 0.0056172 0.144 -0.040136 0.023011 0.0083273 0.12225 0.016958 0.064157 0.00071451 0.00069673 0.0012368 -0.00045001 0.08914 -0.019753 -0.016648 0.0093256 -0.0065571 0.19988 0.0032542 -0.036116 0.3835 -0.051015
1.3438 -0.0077285 -0.012422 -0.0093984 -0.015552 0 -0.019186 -0.00902 -0.0068782 0.012183 -0.027245 0.014423 2.446 0.18859 -0.0013582 0.10597 0.38075 0.0039223 0.14474 -0.03173 0.025998 0.013841 0.11897 0.011893 0.066822 0.00057844 0.00049462 0.001324 0.00013502 0.075262 -0.015865 -0.011762 0.0085762 -0.0095019 0.20366 0.0006135 -0.036231 0.39469 -0.057809
1.3477 -0.0059455 -0.010466 -0.0003998 -0.015092 0 -0.016129 -0.0032284 -0.0084489 0.017808 -0.021277 0.0075321 2.3642 0.18497 -0.00016291 0.10688 0.39732 0.005066 0.14183 -0.027785 0.028556 0.017014 0.11413 0.007865 0.066264 0.00022044 0.00089417 0.00092497 0.00066861 0.069942 -0.010995 -0.0066941 0.0033874 -0.010855 0.20259 0.00091484 -0.035903 0.41058 -0.067558
1.3516 -0.0047974 -0.0076741 -0.0010699 -0.011149 0 -0.01005 0.00072216 -0.007562 0.020479 -0.011314 -0.0044388 2.2964 0.1828 0.0035702 0.10538 0.40637 0.009496 0.13589 -0.026472 0.029294 0.019924 0.11017 0.0050981 0.065673 -0.00021177 0.0016988 0.00040151 0.00068028 0.073098 -0.0075329 -0.0031298 -0.0044017 -0.0082189 0.2021 0.004256 -0.034432 0.42964 -0.07624
1.3555 -0.0042431 -0.004892 -0.0072987 -0.0052784 0 -0.0040349 0.0001041 -0.0064709 0.019148 -0.00064875 -0.016873 2.2396 0.18116 0.00732 0.10242 0.40845 0.014307 0.12716 -0.026455 0.028475 0.023475 0.10855 0.0064544 0.066347 -0.00035263 0.0024483 0.00018426 0.00020725 0.085857 -0.0065729 -0.0018638 -0.012011 -0.0035998 0.20449 0.0083981 -0.031919 0.45018 -0.082207
1.3594 -0.004323 -0.0031089 -0.0099064 -0.00070566 0 -0.00046851 -0.0040601 -0.0076588 0.013608 0.0072836 -0.024211 2.18 0.17874 0.0089385 0.099031 0.40431 0.015168 0.11607 -0.026206 0.027326 0.028422 0.11061 0.014101 0.069295 4.9493e-05 0.0027177 0.0003597 -0.00029749 0.10354 -0.0073771 -0.0019863 -0.016953 -0.0015886 0.21158 0.010488 -0.028728 0.47014 -0.084237
1.3633 -0.004889 -0.0026687 -0.005026 6.6742e-06 0 0.00016174 -0.0078784 -0.011222 0.0055519 0.010074 -0.023534 2.1085 0.17194 0.0080133 0.097163 0.39378 0.01011 0.10354 -0.022629 0.026523 0.035576 0.11866 0.025677 0.075319 0.00082996 0.0023858 0.00065191 -0.00045066 0.11596 -0.0081808 -0.0016726 -0.018116 -0.0047769 0.22511 0.0088887 -0.026362 0.48473 -0.081308
1.3672 -0.0054526 -0.0030604 0.0022578 -0.002946 0 -0.00121 -0.0084904 -0.014625 -0.0022175 0.0074188 -0.016969 2.029 0.16001 0.0055981 0.098414 0.37898 0.0017775 0.092009 -0.014383 0.025761 0.043965 0.13097 0.034793 0.082511 0.0014577 0.0016821 0.00075165 -0.00030302 0.11556 -0.0074624 -5.5426e-05 -0.015998 -0.011052 0.24142 0.0041926 -0.026303 0.49214 -0.076345
1.3711 -0.0054816 -0.0034156 0.0043877 -0.0065556 0 -0.0030969 -0.0066397 -0.014867 -0.0079244 0.001519 -0.010261 1.9526 0.14495 0.0030396 0.10332 0.36116 -0.0042219 0.082813 -0.0018645 0.024848 0.052783 0.14528 0.036212 0.089651 0.001445 0.00097893 0.00060133 -0.00023606 0.10375 -0.004729 0.0018155 -0.012105 -0.015394 0.25765 -0.0010302 -0.028471 0.49369 -0.071159
1.375 -0.0048916 -0.0031437 1.2643e-05 -0.0072675 0 -0.0039391 -0.0051998 -0.010934 -0.012204 -0.0040069 -0.0080799 1.8846 0.1289 0.0010612 0.11233 0.34128 -0.0037037 0.076858 0.014539 0.024745 0.061539 0.15982 0.030709 0.09614 0.00077187 0.00050413 0.00036238 -0.00053574 0.087749 -0.00062148 0.002093 -0.0080173 -0.01427 0.27195 -0.0037955 -0.032419 0.4908 -0.066646
1.3789 -0.0041475 -0.002146 -0.0048843 -0.0038198 0 -0.0025956 -0.0056102 -0.0045014 -0.017178 -0.0063818 -0.010092 1.8209 0.11517 -0.00037734 0.12596 0.32055 0.0027362 0.075097 0.034177 0.026895 0.06975 0.1723 0.024389 0.10158 -6.1061e-05 0.00022112 0.00017559 -0.0010845 0.071946 0.0033345 0.00014107 -0.0046279 -0.0084288 0.2824 -0.0028139 -0.037163 0.48576 -0.063406
1.3828 -0.0037742 -0.00064636 -0.004149 0.0017143 0 0.00079978 -0.006394 0.0014041 -0.023887 -0.0053488 -0.011627 1.7546 0.11044 -0.0016554 0.14434 0.30246 0.010326 0.077995 0.055381 0.031259 0.077085 0.17892 0.02276 0.10686 -0.00041523 -3.1492e-05 1.8638e-05 -0.0014558 0.054472 0.0052335 -0.002815 -0.0018454 -0.0018015 0.28775 0.00038484 -0.039451 0.48355 -0.060162
1.3867 -0.0037561 0.00096125 0.0015533 0.0055535 0 0.0043977 -0.0052322 0.0044445 -0.030451 -0.0027973 -0.0084666 1.6858 0.11387 -0.0029391 0.16444 0.289 0.014042 0.082673 0.076047 0.035322 0.083917 0.1805 0.025362 0.11328 -1.5204e-05 -0.00029986 -0.00020687 -0.0012949 0.032704 0.0037519 -0.0050203 0.0011084 0.0020146 0.29099 0.0025052 -0.03783 0.4855 -0.054815
1.3906 -0.0034871 0.002118 0.0056351 0.0051052 0 0.0056742 -0.0018466 0.0042362 -0.032777 -0.00083819 -0.0010571 1.6202 0.12394 -0.0038497 0.18461 0.28113 0.012352 0.08768 0.095278 0.035699 0.09029 0.17767 0.026341 0.12118 0.00084145 -0.00042873 -0.00050784 -0.00062743 0.0097078 -0.00067869 -0.0057759 0.004869 0.0023809 0.29353 0.0011534 -0.031945 0.49098 -0.046386
1.3945 -0.0023639 0.0022415 0.002923 0.00077825 0 0.0035562 0.0017795 0.0022479 -0.027467 -0.00033532 0.0060595 1.5598 0.13836 -0.0035998 0.20315 0.27932 0.0077562 0.091614 0.11228 0.031184 0.096196 0.17141 0.020374 0.13054 0.0015171 -0.00021615 -0.00075728 0.00015878 -0.0077102 -0.0055375 -0.0053924 0.0090589 0.0014339 0.29657 -0.0031161 -0.021896 0.49866 -0.034262
1.3984 -0.0004264 0.0011696 -0.0049077 -0.0045201 0 -0.00036994 0.0038851 0.0006416 -0.014647 -0.0011135 0.0089254 1.4974 0.15203 -0.0016231 0.21689 0.28385 0.0041898 0.092263 0.12558 0.024284 0.1013 0.16342 0.0079581 0.14034 0.0015038 0.00036173 -0.00079725 0.00061941 -0.017636 -0.0076161 -0.0038815 0.012175 0.0018321 0.30135 -0.0072921 -0.0085303 0.50445 -0.018088
1.4023 0.0015988 -0.00047789 -0.011402 -0.0074941 0 -0.0030899 0.0048841 0.00081807 0.0015394 -0.0029571 0.0080372 1.4241 0.15849 0.0017239 0.22425 0.29049 0.0039279 0.089131 0.13486 0.019469 0.10524 0.15642 -0.0050667 0.14737 0.00076947 0.0010967 -0.0005463 0.0005846 -0.027048 -0.0055007 -0.00051196 0.012611 0.0045488 0.30668 -0.0085172 0.0045584 0.50227 -0.00090496
1.4063 0.0028554 -0.0015867 -0.011984 -0.00648 0 -0.0028882 0.0063692 0.0025257 0.015283 -0.0057198 0.0074426 1.3418 0.15709 0.0051072 0.22629 0.29578 0.0064898 0.083357 0.14076 0.019551 0.10809 0.15101 -0.012967 0.14998 -0.00024904 0.0017132 -1.9012e-05 0.00026218 -0.044455 -0.00097136 0.0047944 0.010108 0.0082415 0.31059 -0.0063455 0.01554 0.4905 0.014817
1.4102 0.0029298 -0.0014447 -0.0078193 -0.0021956 0 -0.00085439 0.0085213 0.0041756 0.022674 -0.00839 0.010198 1.2658 0.14824 0.0071155 0.22378 0.29778 0.0097793 0.07568 0.14355 0.023494 0.10995 0.14711 -0.014929 0.14727 -0.0009609 0.0020638 0.00068902 4.6556e-05 -0.068566 0.0023318 0.0099856 0.0062507 0.010333 0.31159 -0.0026101 0.023662 0.46833 0.027697
1.4141 0.0019383 -0.00042894 -0.003475 0.0028777 0 0.00042372 0.0093101 0.0042533 0.023902 -0.0087806 0.015062 1.2116 0.13335 0.0074561 0.21789 0.29481 0.011862 0.066995 0.14362 0.027594 0.111 0.14424 -0.014715 0.13874 -0.0010072 0.0021597 0.0013793 0.00018902 -0.086587 0.0021012 0.011793 0.0032977 0.0089173 0.30814 0.00063063 0.028586 0.43568 0.036593
1.418 0.00022244 0.00028983 -0.0019553 0.0059206 0 -0.00040252 0.0066805 0.0027137 0.022404 -0.0050816 0.01777 1.1779 0.11733 0.0072637 0.211 0.28506 0.01191 0.058491 0.14149 0.028714 0.11166 0.14018 -0.016128 0.12485 -0.00046356 0.002051 0.0017483 0.00059202 -0.085535 -0.00054866 0.0088389 0.0022776 0.0042359 0.29719 0.002754 0.031205 0.39333 0.04055
1.4219 -0.0018845 -0.00017798 -0.0027035 0.0053299 0 -0.0022079 0.0012081 0.00098849 0.021529 0.0019119 0.015301 1.1441 0.10519 0.0080286 0.20543 0.27286 0.010178 0.050292 0.13897 0.026527 0.11238 0.1335 -0.019187 0.11092 0.00025407 0.001748 0.001524 0.00089994 -0.064575 -0.0022572 0.0036612 0.0021459 -0.0012997 0.28182 0.0042954 0.03446 0.3491 0.043079
1.4258 -0.003999 -0.0016503 -0.0037135 0.0016771 0 -0.0029128 -0.0040024 0.00040203 0.02133 0.0085136 0.0085966 1.0872 0.097927 0.010045 0.20149 0.26003 0.0076905 0.041972 0.13662 0.022999 0.11301 0.12399 -0.020572 0.0993 0.00070172 0.0012883 0.00071112 0.00081779 -0.034471 -0.00081256 0.00086847 0.00087433 -0.0047487 0.26343 0.0055345 0.039138 0.30587 0.045597
1.4297 -0.0055982 -0.0031537 -0.0041323 -0.0026013 0 -0.00195 -0.0062334 0.00052658 0.018324 0.01075 0.0012356 1.0005 0.095702 0.011908 0.1991 0.24807 0.0059102 0.033063 0.13484 0.020168 0.1133 0.1118 -0.017165 0.091837 0.00071323 0.00083144 -0.0002891 0.00037973 -0.0049494 0.0026266 0.0027107 -0.0025841 -0.0048436 0.24344 0.0058903 0.045545 0.266 0.049202
1.4336 -0.006232 -0.0039094 -0.004192 -0.0048421 0 -0.00087401 -0.0056738 -0.00059446 0.0087969 0.0076281 -0.004111 0.8994 0.097473 0.011665 0.19749 0.23844 0.0060853 0.022662 0.13403 0.018638 0.11254 0.097876 -0.0087218 0.090781 0.00047886 0.00059488 -0.00089274 -8.4654e-05 0.024923 0.0047511 0.006563 -0.0073616 -0.0029299 0.22365 0.0047899 0.05313 0.23241 0.054854
1.4375 -0.0059223 -0.0039348 -0.0035618 -0.004076 0 -0.0014807 -0.004808 -0.0042193 -0.0069366 0.0018443 -0.0076283 0.80686 0.098768 0.008623 0.19429 0.2298 0.0082498 0.010494 0.13402 0.017955 0.10987 0.085668 0.002623 0.094613 0.00033863 0.00064217 -0.00077775 -0.00026173 0.061646 0.0034724 0.0072382 -0.01153 -0.0016829 0.20552 0.0026922 0.058576 0.20545 0.061135
1.4414 -0.0052687 -0.0037071 -0.001277 -0.0016343 0 -0.0036378 -0.0055258 -0.0089068 -0.023259 -0.0027965 -0.011124 0.7347 0.0976 0.0041206 0.18859 0.21961 0.010706 -0.0023677 0.13452 0.017862 0.10558 0.07731 0.014626 0.099356 0.00046037 0.00076412 -0.00017108 -0.00013868 0.10358 -8.2808e-05 0.0020246 -0.013636 -0.0026816 0.1887 0.00077174 0.059935 0.18271 0.065946
1.4453 -0.0049971 -0.0034644 0.0022839 0.00019966 0 -0.0053173 -0.0072605 -0.011215 -0.032694 -0.004597 -0.015492 0.67671 0.093892 0.00061049 0.1801 0.20632 0.010914 -0.015015 0.13556 0.018707 0.10003 0.073986 0.026052 0.10261 0.00067883 0.0006401 0.0003279 2.863e-05 0.136 -0.0029699 -0.0066459 -0.01332 -0.0051468 0.17296 -0.00041554 0.056398 0.1632 0.068084
1.4492 -0.0053174 -0.0030846 0.0044288 0.000276 0 -0.0047948 -0.0080337 -0.0089572 -0.031553 -0.004735 -0.019698 0.61744 0.088286 -9.4153e-05 0.16886 0.18859 0.0075207 -0.026399 0.13725 0.020597 0.093745 0.076523 0.035796 0.10205 0.00064362 0.00015407 0.00027049 2.7366e-05 0.14314 -0.0035976 -0.013556 -0.01079 -0.0070466 0.158 -0.0015091 0.047666 0.14596 0.066552
1.4531 -0.0057473 -0.0026424 0.0024684 -0.00066456 0 -0.0025606 -0.0068724 -0.0038989 -0.02285 -0.0053097 -0.021947 0.54606 0.084985 0.0020672 0.15566 0.16504 0.0018475 -0.033897 0.14044 0.02253 0.088018 0.086 0.041911 0.093763 0.00015049 -0.00046957 -0.00023995 -6.7711e-05 0.12525 -0.0032358 -0.015484 -0.0063299 -0.007288 0.14419 -0.0032461 0.035023 0.1306 0.060435
1.457 -0.0056243 -0.0027768 -0.0028615 -0.0013168 0 -0.00088 -0.0047185 -0.00081181 -0.013635 -0.007171 -0.021383 0.46293 0.088022 0.005601 0.14293 0.14003 -0.0027385 -0.037354 0.14511 0.022771 0.083539 0.097981 0.042514 0.080369 -0.00064303 -0.00087402 -0.0006442 -1.9473e-06 0.10139 -0.0043379 -0.013483 -0.00076145 -0.0065651 0.13243 -0.0049812 0.024211 0.11677 0.053278
1.4609 -0.0047963 -0.0041569 -0.0073572 -0.0016995 0 -0.0015658 -0.0030342 -0.0032567 -0.0089812 -0.0096806 -0.018544 0.37614 0.098253 0.0084955 0.13142 0.11645 -0.0033583 -0.037048 0.15084 0.020313 0.079974 0.10987 0.037921 0.064158 -0.0013165 -0.00090148 -0.00043404 0.00030955 0.092961 -0.0076207 -0.010772 0.0038705 -0.0060399 0.12365 -0.0048716 0.018116 0.10477 0.047252
1.4648 -0.0037741 -0.0065122 -0.0076633 -0.0033534 0 -0.0043681 -0.0020785 -0.010005 -0.0080726 -0.0119 -0.014607 0.29425 0.1156 0.0092482 0.12149 0.096518 3.7168e-05 -0.03328 0.15698 0.015986 0.076741 0.11952 0.031341 0.047112 -0.0015117 -0.00068313 0.00039419 0.00060004 0.10388 -0.011081 -0.0091248 0.0049086 -0.0056233 0.11856 -0.00191 0.018729 0.094865 0.043983
1.4688 -0.0031933 -0.0084386 -0.0053293 -0.007407 0 -0.0074805 -0.00096507 -0.015769 -0.0059845 -0.013201 -0.010589 0.22162 0.13885 0.0074515 0.11309 0.083005 0.0046225 -0.026409 0.16222 0.01205 0.072563 0.12405 0.026646 0.031907 -0.0011922 -0.00040993 0.0013348 0.00048903 0.11755 -0.011917 -0.0077904 0.0011808 -0.0041227 0.11814 0.0024099 0.028227 0.087586 0.045401
1.4727 -0.0031721 -0.0084804 -0.0053848 -0.012569 0 -0.0092757 0.00079651 -0.015808 0.00072145 -0.01269 -0.0071822 0.15748 0.16128 0.0039189 0.10443 0.076378 0.0070557 -0.017493 0.16362 0.010608 0.064784 0.12078 0.025038 0.021048 -0.00062475 -9.4285e-05 0.001787 -8.2539e-05 0.11343 -0.0092218 -0.0055891 -0.0053219 -0.0011831 0.12156 0.0049751 0.04487 0.0831 0.051372
1.4766 -0.0032538 -0.0065201 -0.010235 -0.015458 0 -0.0093098 0.0023856 -0.010099 0.01011 -0.0089605 -0.0047943 0.096578 0.17741 0.00031929 0.093905 0.072262 0.0061711 -0.0078013 0.16065 0.012213 0.053211 0.11181 0.024027 0.013015 -0.00013566 0.00035907 0.001502 -0.00070609 0.086031 -0.0046976 -0.0030532 -0.010328 0.0014802 0.12543 0.0039242 0.062412 0.08034 0.058335
1.4805 -0.0029728 -0.0039888 -0.015724 -0.013313 0 -0.0078869 0.0025395 -0.0030931 0.016441 -0.0014796 -0.0033141 0.03123 0.18469 -0.0017247 0.080852 0.068333 0.0036678 0.0022292 0.15335 0.015736 0.038073 0.098175 0.020104 0.0065595 0.00010958 0.00086409 0.00070452 -0.00085982 0.048029 -0.00089548 -0.0018234 -0.010522 0.0014848 0.12781 0.00054272 0.077457 0.07897 0.064224
1.4844 -0.0023971 -0.0025628 -0.014703 -0.0065254 0 -0.0052923 0.0010224 0.00058398 0.015484 0.0076239 -0.0019251 -0.044485 0.18144 -0.0016905 0.064895 0.062439 0.0023019 0.0122 0.14222 0.019349 0.020001 0.081175 0.012633 0.00023649 0.00012576 0.0010661 -0.0001427 -0.00042981 0.016529 0.0010141 -0.0021918 -0.0063294 -0.001433 0.12691 -0.0019823 0.086859 0.078679 0.067081
1.4883 -0.0020337 -0.0026275 -0.0051513 0.0015216 0 -0.0019113 -0.0011868 0.00020689 0.0082875 0.013993 0.00039541 -0.12997 0.16601 -0.00050885 0.046123 0.052186 0.0033184 0.021365 0.12931 0.021669 0.0010442 0.062828 0.005005 -0.0086057 -2.2295e-05 0.00067462 -0.00067457 0.00014978 -0.0017291 0.0017964 -0.0021342 -0.0015161 -0.004553 0.1201 -0.0017881 0.085672 0.079395 0.063934
1.4922 -0.0021851 -0.0030574 0.0061175 0.0071386 0 0.0011051 -0.0031272 -0.0010193 -0.00013551 0.014286 0.003877 -0.21748 0.1461 0.00030517 0.027455 0.040742 0.0054373 0.028915 0.11935 0.022266 -0.015105 0.045814 0.001714 -0.020366 -0.00030848 -0.00011206 -0.00079344 0.00030577 -0.012008 0.0028917 0.00059991 0.0001522 -0.0046962 0.11001 -0.00016655 0.076778 0.080762 0.056825
1.4961 -0.0024653 -0.0024608 0.009288 0.0089227 0 0.0020421 -0.0047864 0.00037837 -0.0055443 0.0093461 0.0074702 -0.29794 0.12715 0.00011614 0.010806 0.031921 0.0062118 0.034325 0.11443 0.021485 -0.02698 0.03102 0.0041115 -0.033712 -0.00069026 -0.00064638 -0.00061125 -0.00012538 -0.021533 0.0049091 0.0055846 -0.0018984 -0.0016707 0.10013 -4.8538e-05 0.064159 0.082434 0.048607
1.5 -0.0020358 -0.00050903 0.0017483 0.0080367 0 0.00015814 -0.0064643 0.0046837 -0.0077821 0.0037656 0.0094946 -0.36888 0.11297 -0.00020073 -0.0024672 0.02877 0.0044359 0.037121 0.11567 0.019995 -0.03374 0.019028 0.0090531 -0.047318 -0.0010087 -0.00043576 -0.00029035 -0.00076669 -0.03085 0.0072335 0.0094807 -0.0049053 0.0013085 0.093408 -0.0027609 0.050781 0.084001 0.041497
1.5039 -0.00036912 0.0019982 -0.0081623 0.0065084 0 -0.0028987 -0.0074805 0.0090494 -0.0096523 0.0018947 0.0088155 -0.43658 0.10778 0.000765 -0.010857 0.035101 0.0013905 0.036693 0.12383 0.018451 -0.034736 0.010402 0.011811 -0.059221 -0.0010204 0.00027647 6.4361e-05 -0.0010972 -0.035627 0.0086961 0.0090805 -0.0055214 0.0010917 0.09375 -0.0065042 0.040269 0.084808 0.038267
1.5078 0.0022284 0.0042048 -0.0087361 0.005662 0 -0.0037032 -0.0061714 0.010601 -0.013006 0.0042066 0.0054342 -0.50978 0.11611 0.0032681 -0.012986 0.054605 -0.00021288 0.03248 0.13648 0.017347 -0.030736 0.0058384 0.010364 -0.065849 -0.00059792 0.00064734 0.00040646 -0.00093438 -0.034948 0.0084417 0.0045747 -0.0026409 -0.0016251 0.10697 -0.0081261 0.037033 0.082815 0.042148
1.5117 0.0048855 0.0060734 0.0032368 0.0059876 0 0.00027297 -0.0015666 0.0092097 -0.016263 0.0076751 0.00022533 -0.59099 0.13245 0.0058041 -0.01177 0.080012 0.0013173 0.026425 0.14709 0.01699 -0.025713 0.003817 0.0068027 -0.068016 7.8862e-05 7.1751e-05 0.00068784 -0.0005089 -0.0356 0.0064581 -0.0003382 0.0022118 -0.0025373 0.12891 -0.0062866 0.038292 0.077304 0.049879
1.5156 0.0069859 0.0081254 0.018554 0.0077117 0 0.0082122 0.0051441 0.0072998 -0.015711 0.0094147 -0.0054328 -0.67462 0.15393 0.0063973 -0.008513 0.10666 0.004983 0.019436 0.15198 0.017492 -0.021422 0.0037908 0.0045166 -0.066637 0.00056563 -0.0011044 0.00081725 -0.00011434 -0.0476 0.0037569 -0.0015776 0.0067647 0.0018503 0.15668 -0.0027596 0.041686 0.067605 0.058997
1.5195 0.0087318 0.01052 0.024232 0.01072 0 0.01618 0.01131 0.0072987 -0.0089883 0.0093406 -0.0096229 -0.7534 0.17747 0.0045907 -0.0045141 0.12967 0.0077736 0.012394 0.14785 0.018696 -0.019441 0.005128 0.0041349 -0.062988 0.00046523 -0.0018002 0.00068938 0.00022203 -0.0761 0.0021206 0.0020564 0.0099375 0.01014 0.1868 -0.0006899 0.044541 0.053223 0.066783
1.5234 0.010874 0.01269 0.016339 0.013925 0 0.020106 0.015203 0.0094967 0.0027684 0.0090936 -0.010051 -0.8257 0.1979 0.0020864 -0.0015456 0.14013 0.0072369 0.0065179 0.12895 0.020084 -0.022125 0.0067835 0.0024767 -0.059758 -0.00022559 -0.0012222 0.00027557 0.00067379 -0.1177 0.0031536 0.0083572 0.01212 0.016774 0.21245 -0.0017227 0.041647 0.032956 0.067919
1.5273 0.013847 0.01398 0.0040331 0.015506 0 0.018995 0.017512 0.012258 0.01584 0.0091516 -0.0052305 -0.89536 0.21063 0.0012808 -0.00050769 0.13462 0.0037503 0.0019629 0.096623 0.02084 -0.029631 0.006913 -0.004277 -0.060299 -0.0010475 0.00031321 -0.00029584 0.0012707 -0.16364 0.0069506 0.013861 0.014116 0.017151 0.22708 -0.00481 0.029852 0.0082524 0.05939
1.5313 0.017143 0.014482 0.00053922 0.01462 0 0.015603 0.020206 0.01395 0.026599 0.0082252 0.0038604 -0.96506 0.21524 0.0030717 -0.00092472 0.11721 0.00040055 -0.0021149 0.055906 0.020255 -0.040799 0.0046038 -0.016349 -0.065107 -0.0013924 0.0016198 -0.00076076 0.0017236 -0.20592 0.011595 0.016361 0.016235 0.012055 0.23065 -0.0075349 0.010649 -0.018832 0.042788
1.5352 0.019589 0.015022 0.010108 0.012936 0 0.014111 0.023999 0.014461 0.03341 0.005957 0.013556 -1.0317 0.21137 0.0060448 -0.0024034 0.091147 0.00038864 -0.006409 0.0099848 0.01833 -0.055079 -0.00077675 -0.02947 -0.074185 -0.0009706 0.0017362 -0.00086815 0.001662 -0.24131 0.014483 0.015911 0.018322 0.0069968 0.22365 -0.0083366 -0.014625 -0.046943 0.019416
1.5391 0.020326 0.016284 0.024079 0.013752 0 0.01686 0.02725 0.015 0.036591 0.0053036 0.0198 -1.0901 0.1991 0.0077427 -0.0044116 0.060747 0.0041366 -0.011733 -0.037522 0.016004 -0.071843 -0.0097405 -0.038502 -0.087075 -4.1679e-05 0.00078629 -0.00056103 0.001038 -0.27161 0.014715 0.014303 0.020188 0.0071938 0.20751 -0.0075234 -0.04396 -0.074575 -0.0087788
1.543 0.019608 0.018126 0.029871 0.01876 0 0.022768 0.027573 0.016718 0.037269 0.010699 0.021413 -1.1413 0.17782 0.0067159 -0.0060166 0.035144 0.0087115 -0.019608 -0.080083 0.014505 -0.090488 -0.023116 -0.04218 -0.10194 0.00080013 -0.00023434 -2.9749e-05 0.00023722 -0.30116 0.014241 0.013968 0.021677 0.013151 0.18634 -0.0065139 -0.072688 -0.098056 -0.037708
1.5469 0.018677 0.019856 0.023652 0.025577 0 0.028393 0.024416 0.019644 0.036445 0.023037 0.021185 -1.1946 0.1529 0.0034966 -0.0069452 0.017585 0.010221 -0.029033 -0.11631 0.014135 -0.1093 -0.038123 -0.044258 -0.11554 0.0011108 -0.00047039 0.00043645 -0.00024728 -0.33302 0.016227 0.016771 0.022465 0.020847 0.16706 -0.0063975 -0.097371 -0.11637 -0.063951
1.5508 0.018763 0.02111 0.013929 0.029147 0 0.03053 0.019834 0.022802 0.034719 0.037016 0.023341 -1.2593 0.12642 -9.8076e-05 -0.0072085 0.0078827 0.0071392 -0.039175 -0.14608 0.013628 -0.12738 -0.053322 -0.049741 -0.12666 0.00092543 4.0941e-05 0.0006864 -0.0002497 -0.36592 0.02191 0.02283 0.022225 0.02579 0.15173 -0.0071106 -0.11699 -0.12868 -0.086824
1.5547 0.020104 0.022247 0.012702 0.026401 0 0.028396 0.016738 0.025169 0.032296 0.044729 0.029555 -1.3337 0.10045 -0.0023702 -0.0068452 0.0049919 0.0015878 -0.049111 -0.16959 0.011047 -0.14373 -0.067275 -0.059763 -0.13441 0.00063774 0.00058411 0.00081314 -3.2351e-05 -0.39448 0.029115 0.029961 0.02123 0.026755 0.14171 -0.0076039 -0.13094 -0.13439 -0.10606
1.5586 0.021856 0.023817 0.023329 0.019839 0 0.02408 0.016555 0.026561 0.029034 0.042707 0.037343 -1.4039 0.078215 -0.0026004 -0.0058703 0.0062394 -0.0025539 -0.05718 -0.18701 0.0057695 -0.15648 -0.077609 -0.07014 -0.13764 0.00055809 0.00059854 0.0010156 2.891e-05 -0.41388 0.034157 0.034719 0.020638 0.026022 0.13805 -0.0065842 -0.1385 -0.1322 -0.12171
1.5625 0.022964 0.025764 0.037235 0.016092 0 0.021129 0.018583 0.02775 0.024782 0.035305 0.042415 -1.4539 0.0629 -0.0010336 -0.0042569 0.0058441 -0.0029495 -0.061838 -0.19996 -0.00026694 -0.1638 -0.082453 -0.075208 -0.13704 0.00059403 0.00019284 0.0013395 -0.00016797 -0.42545 0.035278 0.034836 0.02184 0.026658 0.13828 -0.0033393 -0.14109 -0.12342 -0.13526
1.5664 0.023173 0.027351 0.042482 0.020223 0 0.022197 0.02125 0.029766 0.019994 0.030533 0.042599 -1.4795 0.053961 0.0014994 -0.0020031 0.0020074 -0.00050512 -0.063621 -0.20996 -0.0036112 -0.16647 -0.082746 -0.073319 -0.13446 0.00038763 -0.00013975 0.001557 -0.00037857 -0.43676 0.033995 0.03114 0.02534 0.029775 0.13938 0.0016731 -0.14089 -0.11133 -0.14754
1.5703 0.023244 0.027904 0.035395 0.030895 0 0.027124 0.02355 0.032869 0.016026 0.032185 0.03947 -1.4915 0.050921 0.003897 0.00092372 -0.0053047 0.0019082 -0.062944 -0.21733 -0.0021285 -0.16507 -0.079049 -0.068662 -0.13079 -0.00022165 -0.00016846 0.0013265 -0.0002947 -0.45385 0.032938 0.026906 0.030293 0.033928 0.14001 0.0068019 -0.13882 -0.097824 -0.15841
1.5742 0.024212 0.027517 0.023805 0.041016 0 0.032774 0.025302 0.035958 0.014525 0.03621 0.036368 -1.5068 0.052816 0.0051359 0.0045153 -0.015418 0.0022507 -0.060439 -0.22233 0.0028544 -0.16056 -0.072194 -0.067507 -0.12696 -0.00090352 -0.00016487 0.00050781 0.00012467 -0.47256 0.032703 0.024971 0.035143 0.036491 0.13906 0.009994 -0.13575 -0.084865 -0.16749
1.5781 0.026427 0.026953 0.019067 0.043466 0 0.035043 0.026622 0.037076 0.016234 0.035 0.035082 -1.5353 0.056957 0.0047891 0.0084925 -0.025299 0.00092813 -0.057395 -0.22505 0.0072728 -0.15557 -0.063744 -0.072415 -0.12442 -0.0010728 -0.00051905 -0.00064664 0.00059188 -0.47912 0.031426 0.025412 0.038581 0.035603 0.13532 0.010082 -0.13328 -0.076355 -0.17292
1.582 0.029271 0.026909 0.0251 0.036827 0 0.031945 0.027727 0.034918 0.02035 0.025306 0.034516 -1.5746 0.058398 0.0033679 0.01185 -0.032137 -5.6042e-05 -0.055326 -0.22763 0.0075389 -0.15358 -0.056202 -0.079884 -0.1236 -0.00047206 -0.0012448 -0.0016032 0.00073299 -0.46254 0.027646 0.026143 0.039891 0.031529 0.12962 0.0076031 -0.13306 -0.072988 -0.17526
1.5859 0.031726 0.027497 0.035206 0.026244 0 0.025543 0.029244 0.030218 0.025143 0.011915 0.032203 -1.615 0.055044 0.0019781 0.013904 -0.035849 0.00077545 -0.054696 -0.23148 0.0034269 -0.1559 -0.050411 -0.083624 -0.12457 0.00048867 -0.0019515 -0.0018789 0.00040236 -0.42775 0.023037 0.025676 0.03868 0.026878 0.12206 0.0043607 -0.13602 -0.074361 -0.1755
1.5898 0.033128 0.02835 0.039385 0.019061 0 0.02091 0.032002 0.025615 0.029255 0.0037045 0.026787 -1.6485 0.045496 0.0014083 0.014074 -0.036914 0.0031317 -0.055829 -0.2378 -0.0019962 -0.16327 -0.046917 -0.080231 -0.1273 0.0010359 -0.0022584 -0.0013439 -0.00018834 -0.39495 0.021433 0.024813 0.0349 0.025311 0.1125 0.0020344 -0.1429 -0.07988 -0.17473
1.5938 0.03336 0.029015 0.034419 0.019288 0 0.02241 0.035866 0.023696 0.032375 0.0061514 0.019239 -1.6729 0.02826 0.0015038 0.011499 -0.036815 0.005497 -0.059111 -0.24831 -0.00524 -0.17634 -0.046252 -0.071939 -0.13174 0.0007371 -0.0021252 -0.00028808 -0.00061233 -0.38318 0.024713 0.02532 0.029445 0.028933 0.1002 0.0011151 -0.15471 -0.0885 -0.17483
1.5977 0.032444 0.02906 0.026533 0.025238 0 0.029937 0.038802 0.024722 0.034783 0.017197 0.012366 -1.6888 0.0050476 0.0015186 0.0058104 -0.039245 0.006504 -0.064658 -0.26364 -0.005274 -0.19317 -0.048013 -0.064202 -0.13723 -8.5649e-05 -0.0017508 0.00076288 -0.00053254 -0.39279 0.030051 0.027237 0.024403 0.035912 0.08375 0.0010794 -0.17086 -0.097312 -0.17875
1.6016 0.030181 0.02795 0.024193 0.031471 0 0.038192 0.037797 0.026209 0.036548 0.029487 0.0095107 -1.6967 -0.018867 0.0010801 -0.0015218 -0.045078 0.0057078 -0.071651 -0.2809 -0.0038021 -0.21001 -0.05069 -0.060881 -0.14268 -0.00067135 -0.0012635 0.0013441 3.7565e-05 -0.4044 0.032016 0.028255 0.021926 0.040685 0.064032 0.0013786 -0.18802 -0.10431 -0.18617
1.6055 0.026403 0.025233 0.028657 0.032796 0 0.040039 0.031428 0.025062 0.037369 0.036074 0.013081 -1.6975 -0.040403 0.00066062 -0.0096072 -0.053964 0.0034247 -0.079675 -0.29804 -0.0030334 -0.22493 -0.053565 -0.061686 -0.14746 -0.00056835 -0.00065336 0.0012863 0.00070428 -0.39637 0.027899 0.026191 0.022284 0.037631 0.0418 0.0020013 -0.20414 -0.10868 -0.1963
1.6094 0.021584 0.021173 0.032312 0.027407 0 0.031786 0.021705 0.020492 0.03705 0.034646 0.022878 -1.6946 -0.056558 0.00096307 -0.017467 -0.065019 0.00036088 -0.088214 -0.3128 -0.0034796 -0.23614 -0.055959 -0.063708 -0.15102 -5.6547e-05 -1.1699e-05 0.0007708 0.00095099 -0.36415 0.020856 0.021835 0.023155 0.025844 0.018144 0.0030464 -0.21712 -0.10987 -0.20791
1.6133 0.017048 0.017136 0.026907 0.017696 0 0.016518 0.013003 0.01497 0.035624 0.027917 0.034865 -1.694 -0.061567 0.0019027 -0.023097 -0.075209 -0.002445 -0.095957 -0.32022 -0.0039655 -0.24059 -0.056813 -0.064615 -0.15224 0.00018989 0.00032423 0.00018182 0.00053062 -0.32302 0.017348 0.018664 0.021453 0.010814 -0.003934 0.0040657 -0.22283 -0.1071 -0.21759
1.6172 0.014317 0.015007 0.013412 0.0088702 0 0.0027493 0.0087226 0.012206 0.032717 0.021287 0.042075 -1.7001 -0.056371 0.0024125 -0.02556 -0.081151 -0.0037528 -0.10125 -0.31916 -0.0034735 -0.23933 -0.056195 -0.06391 -0.15136 -0.00016211 3.7635e-05 -0.00015999 -0.00031098 -0.29295 0.021128 0.019375 0.016362 0.000924 -0.021087 0.0042311 -0.22148 -0.10193 -0.22215
1.6211 0.014078 0.015843 0.0028837 0.0061566 0 -0.0010027 0.0087981 0.01399 0.027092 0.019823 0.038562 -1.7108 -0.04386 0.0014232 -0.025007 -0.082383 -0.0028593 -0.10337 -0.31091 -0.0025047 -0.23399 -0.054619 -0.061495 -0.14895 -0.00075534 -0.00073273 -0.00020832 -0.0010033 -0.28163 0.029633 0.022941 0.010548 0.0012933 -0.03231 0.00326 -0.21493 -0.095271 -0.22118
1.625 0.015727 0.018981 0.0063638 0.011682 0 0.0079057 0.010493 0.01881 0.017602 0.025618 0.024251 -1.7178 -0.026409 -0.00097597 -0.021622 -0.079013 -0.00050012 -0.10183 -0.29672 -0.0023922 -0.22567 -0.052563 -0.056135 -0.14546 -0.00094582 -0.0013524 -0.00017765 -0.0011082 -0.2819 0.036238 0.025533 0.007986 0.010153 -0.037048 0.0019235 -0.20468 -0.087626 -0.21479
1.6289 0.01794 0.022531 0.023238 0.022674 0 0.024115 0.011577 0.023387 0.0052067 0.036197 0.0064167 -1.7135 -0.0072378 -0.0034636 -0.015766 -0.071744 0.001283 -0.096154 -0.27854 -0.0034596 -0.21568 -0.050714 -0.046394 -0.14143 -0.00050697 -0.0012263 -0.00029545 -0.00066476 -0.2833 0.036086 0.02445 0.010305 0.02076 -0.034952 0.0013553 -0.1928 -0.079386 -0.20357
1.6328 0.019708 0.024838 0.040075 0.032599 0 0.03762 0.012532 0.025419 -0.0060316 0.045141 -0.0046368 -1.6983 0.0073842 -0.0046361 -0.0086437 -0.063364 0.00074034 -0.086906 -0.26113 -0.0042851 -0.20609 -0.050558 -0.03333 -0.13779 0.00014345 -0.00040527 -0.00052806 -8.6829e-05 -0.28335 0.029919 0.020871 0.015275 0.02683 -0.027192 0.001883 -0.18301 -0.070837 -0.19049
1.6367 0.020877 0.025491 0.042255 0.03527 0 0.040487 0.015546 0.024911 -0.010775 0.045647 -0.0029323 -1.6812 0.015677 -0.0042256 -0.0019068 -0.05619 -0.0018114 -0.077135 -0.24772 -0.0030909 -0.19798 -0.052321 -0.021578 -0.13484 0.00043731 0.00040754 -0.00055604 0.00028733 -0.28706 0.022699 0.018509 0.019023 0.026638 -0.018028 0.0028068 -0.17631 -0.062386 -0.17884
1.6406 0.021769 0.025018 0.027776 0.029356 0 0.032231 0.021524 0.023257 -0.0061817 0.035358 0.0088583 -1.6724 0.017486 -0.0031848 0.0038284 -0.050371 -0.0039577 -0.068278 -0.23934 0.00015551 -0.19172 -0.055974 -0.016693 -0.13254 0.00030493 0.00051146 -7.0712e-05 0.00051795 -0.29767 0.018949 0.019727 0.019734 0.022814 -0.0090599 0.0034359 -0.17264 -0.054374 -0.1695
1.6445 0.02244 0.023823 0.0095711 0.019662 0 0.019855 0.028417 0.021531 0.0055581 0.01866 0.021965 -1.6735 0.013334 -0.0026228 0.0080974 -0.045591 -0.0032853 -0.061569 -0.23642 0.0032452 -0.18754 -0.061283 -0.020733 -0.13075 0.00023314 -0.00013775 0.00085989 0.00089801 -0.31082 0.019332 0.023237 0.019047 0.019133 -0.0016267 0.0040571 -0.17164 -0.04718 -0.16288
1.6484 0.022396 0.021694 0.0033918 0.013603 0 0.012385 0.032682 0.019905 0.018475 0.0039653 0.028648 -1.6736 0.0050519 -0.0026954 0.010373 -0.039995 0.00026607 -0.058606 -0.23882 0.0035342 -0.18578 -0.067494 -0.030396 -0.12906 0.00065384 -0.00094554 0.0017271 0.0014767 -0.31822 0.021088 0.025543 0.019834 0.01774 0.0027663 0.0054673 -0.17231 -0.041738 -0.15846
1.6523 0.021028 0.018357 0.01271 0.015287 0 0.013973 0.032335 0.018363 0.027065 -0.002257 0.027608 -1.6578 -0.0017631 -0.0024896 0.011417 -0.030993 0.0041691 -0.058101 -0.24204 0.0003572 -0.18544 -0.072541 -0.039859 -0.12673 0.0013576 -0.0013087 0.001942 0.001835 -0.31508 0.021028 0.024219 0.022852 0.018676 0.0047266 0.0074994 -0.17274 -0.038496 -0.15313
1.6563 0.018226 0.014263 0.025546 0.021971 0 0.02091 0.028434 0.017274 0.029907 0.00026134 0.023448 -1.6199 -0.0042356 -0.0009307 0.01211 -0.018752 0.0055325 -0.057868 -0.24253 -0.0042786 -0.18529 -0.075263 -0.045745 -0.12345 0.0016302 -0.0011555 0.0013334 0.0014415 -0.30197 0.018003 0.019564 0.025822 0.02078 0.0054244 0.0084665 -0.17247 -0.03706 -0.14532
1.6602 0.014533 0.010494 0.026505 0.026001 0 0.024942 0.023617 0.016849 0.029589 0.0064991 0.021656 -1.5694 -0.00084986 0.0021333 0.012953 -0.0041455 0.0036387 -0.056426 -0.23788 -0.0073384 -0.18442 -0.074912 -0.049346 -0.119 0.0010121 -0.00085219 0.00032825 0.00026336 -0.2802 0.013146 0.013509 0.025737 0.022367 0.0054557 0.0065991 -0.17151 -0.037127 -0.13436
1.6641 0.010729 0.0078087 0.012041 0.020863 0 0.020164 0.019378 0.016225 0.029354 0.010892 0.024181 -1.5243 0.0094243 0.0055462 0.014422 0.011258 0.0003658 -0.052238 -0.22577 -0.0071595 -0.18181 -0.070881 -0.053919 -0.11321 -0.0001355 -0.00068223 -0.00037023 -0.0010397 -0.2482 0.0085435 0.0077184 0.021805 0.021569 0.0053802 0.0021355 -0.17011 -0.038265 -0.12
1.668 0.0073656 0.0059658 -0.0063458 0.0065764 0 0.0078179 0.014934 0.013762 0.029788 0.011356 0.028932 -1.4951 0.026906 0.0074356 0.016881 0.021546 -0.0017211 -0.043159 -0.20175 -0.0045107 -0.17499 -0.062377 -0.059889 -0.10558 -0.0009052 -0.00055585 -0.00033651 -0.0016241 -0.20449 0.0058582 0.0030971 0.015973 0.017267 0.0054511 -0.0023936 -0.16917 -0.039743 -0.10347
1.6719 0.0046681 0.0041856 -0.0139 -0.0098105 0 -0.0048625 0.0086764 0.0087473 0.028557 0.0095005 0.032219 -1.4744 0.045676 0.0064251 0.019318 0.024189 -0.0015252 -0.032034 -0.17085 -0.0016679 -0.1648 -0.052298 -0.062982 -0.096855 -0.00070785 -0.00026247 0.0002695 -0.0012086 -0.15364 0.0056633 0.00056174 0.010786 0.010443 0.0052895 -0.0043532 -0.16881 -0.041234 -0.088245
1.6758 0.0027546 0.0022618 -0.0069946 -0.018985 0 -0.01054 0.00052308 0.002799 0.023081 0.0080173 0.031108 -1.4441 0.063029 0.0027244 0.020927 0.018639 0.00021542 -0.020758 -0.13572 -0.0006087 -0.15186 -0.042016 -0.05741 -0.087308 0.00016384 0.00011405 0.00088074 -0.0003027 -0.10657 0.0073961 0.0012099 0.0071091 0.0042704 0.0047015 -0.0034809 -0.16859 -0.043084 -0.075644
1.6797 0.0017754 0.00099378 0.0045776 -0.015775 0 -0.0072811 -0.0072823 -0.00091362 0.013409 0.0084065 0.024233 -1.3936 0.076614 -0.0017093 0.020905 0.0052554 0.0022554 -0.011208 -0.09924 -0.0018398 -0.13702 -0.032818 -0.041139 -0.077235 0.00084753 0.0001894 0.00099257 0.00031635 -0.073154 0.0097289 0.0051313 0.0040281 0.001861 0.0036044 -0.0019147 -0.16786 -0.045741 -0.066546
1.6836 0.0017812 0.0013497 0.008985 -0.0025807 0 0.0007232 -0.011699 -0.00033026 0.0026227 0.010655 0.011958 -1.3325 0.083212 -0.0043233 0.01777 -0.014289 0.0040612 -0.0064271 -0.066205 -0.0044498 -0.12184 -0.026576 -0.018248 -0.067086 0.00074974 -0.00027539 0.00051328 0.00032642 -0.054176 0.011299 0.010351 0.00059017 0.0032906 0.0021002 -0.0016662 -0.16519 -0.050275 -0.061627
1.6875 0.0025226 0.003245 0.0046058 0.012421 0 0.0071935 -0.011234 0.0033876 -0.005414 0.013872 -0.0032515 -1.2825 0.082964 -0.0038571 0.010792 -0.032721 0.005654 -0.0077505 -0.042041 -0.0069468 -0.10891 -0.024067 0.0038303 -0.057611 3.8205e-05 -0.0010222 -0.00024758 4.2017e-05 -0.040965 0.011452 0.01369 -0.0028865 0.0050596 0.0011562 -0.0023779 -0.15884 -0.057336 -0.058455
1.6914 0.0034712 0.0053174 6.9361e-05 0.020793 0 0.0085781 -0.0069941 0.0064683 -0.0088915 0.016484 -0.017082 -1.2555 0.079713 -0.0014828 0.0012072 -0.045253 0.0066948 -0.012764 -0.026446 -0.008188 -0.098697 -0.023934 0.019539 -0.04907 -0.00066139 -0.0015014 -0.00086199 -7.4631e-05 -0.022811 0.01038 0.013129 -0.0053661 0.0031423 0.0015279 -0.001979 -0.14906 -0.065755 -0.054254
1.6953 0.0040662 0.0060025 0.002904 0.019119 0 0.005694 -0.0017108 0.0054773 -0.0091802 0.016318 -0.025415 -1.2392 0.076009 5.0169e-05 -0.010092 -0.049532 0.0063117 -0.019742 -0.018808 -0.0079875 -0.091092 -0.025293 0.028282 -0.041595 -0.00094904 -0.001432 -0.0010703 2.6977e-05 0.0055559 0.0084799 0.009294 -0.0065989 -0.0030439 0.0037168 0.00046266 -0.13604 -0.074352 -0.047608
1.6992 0.0039383 0.0048029 0.010184 0.010478 0 0.0016813 0.0022142 -3.0036e-05 -0.0095415 0.01172 -0.027177 -1.2068 0.0746 -0.0011447 -0.022002 -0.043962 0.0040648 -0.026684 -0.017768 -0.007173 -0.085617 -0.02713 0.033119 -0.035246 -0.00095328 -0.0010688 -0.00088874 -1.1594e-05 0.042534 0.0057248 0.0044819 -0.0076174 -0.0097973 0.0081403 0.0030691 -0.12021 -0.081664 -0.037373
1.7031 0.0029582 0.0024917 0.011932 0.0013547 0 -0.0010228 0.004015 -0.0074169 -0.012543 0.0033918 -0.025145 -1.143 0.080902 -0.0042094 -0.031939 -0.027185 0.00085397 -0.029772 -0.019627 -0.0069288 -0.080388 -0.027773 0.037002 -0.030111 -0.0010005 -0.00085667 -0.00053633 -0.00043725 0.082612 0.0019219 0.000369 -0.0095803 -0.012499 0.015658 0.0028544 -0.10245 -0.083574 -0.022564
1.707 0.0012173 0.0002102 0.0032686 -0.0034412 0 -0.0019119 0.0044469 -0.013206 -0.018045 -0.0052268 -0.023238 -1.0606 0.093919 -0.0062077 -0.038686 -0.0071922 -0.0014929 -0.029043 -0.01853 -0.0076569 -0.073117 -0.02726 0.040221 -0.02558 -0.0011308 -0.00088025 -0.00027207 -0.00099108 0.11829 -0.0023647 -0.0030986 -0.012272 -0.0099118 0.024919 -0.00086803 -0.084847 -0.079501 -0.0067099
1.7109 -0.00092132 -0.0014478 -0.0088648 -0.0038593 0 -0.0015567 0.0047253 -0.015417 -0.02309 -0.010278 -0.022619 -0.98939 0.11148 -0.0049707 -0.042249 0.01173 -0.0016744 -0.025875 -0.012763 -0.0082567 -0.06336 -0.026431 0.040923 -0.021608 -0.001059 -0.00076822 -0.00022978 -0.0011232 0.13967 -0.0055536 -0.0066678 -0.013906 -0.0051232 0.035131 -0.0052161 -0.068198 -0.070211 0.0079704
1.7148 -0.0027989 -0.0024755 -0.012563 -0.0034162 0 -0.00043289 0.0055222 -0.014117 -0.023796 -0.010688 -0.020666 -0.94657 0.13117 -0.0013833 -0.042917 0.026201 9.7872e-05 -0.02179 -0.001586 -0.0067895 -0.051163 -0.026221 0.037432 -0.018336 -0.00059645 -0.00018402 -0.00032434 -0.00058236 0.13607 -0.0062096 -0.010166 -0.012422 -0.0023493 0.04558 -0.0062972 -0.053155 -0.05688 0.01967
1.7188 -0.003694 -0.0028858 -0.004072 -0.0050667 0 0.001171 0.0066528 -0.010367 -0.018027 -0.0088705 -0.014138 -0.91964 0.14883 0.0013369 -0.041441 0.031966 0.0025444 -0.019401 0.014966 -0.0023848 -0.03724 -0.02831 0.029789 -0.016318 1.7263e-05 0.0006727 -0.00030629 0.00028892 0.10209 -0.0045754 -0.012342 -0.0070155 -0.0030085 0.055249 -0.0030776 -0.040599 -0.041816 0.025968
1.7227 -0.0032839 -0.0024573 0.0075944 -0.0080366 0 0.0025926 0.0073917 -0.0051056 -0.0070434 -0.0079243 -0.0032247 -0.88003 0.15707 0.00080965 -0.040447 0.026501 0.0045424 -0.022321 0.032472 0.0032512 -0.024877 -0.034858 0.019375 -0.017094 0.00030511 0.0011699 2.3892e-05 0.00088324 0.043962 -0.0025564 -0.012214 0.0013122 -0.0049426 0.062433 0.0015294 -0.031683 -0.030775 0.025417
1.7266 -0.001933 -0.0011322 0.010046 -0.0085996 0 0.0028677 0.0069834 0.00092605 0.0051563 -0.0082509 0.0079763 -0.8139 0.15491 -0.0021266 -0.041712 0.013975 0.0057599 -0.029743 0.046356 0.0065162 -0.016214 -0.044821 0.0076017 -0.021002 6.0811e-05 0.00088263 0.00058364 0.00090619 -0.021535 -0.0017656 -0.010092 0.010246 -0.0050971 0.066666 0.0035498 -0.02619 -0.02627 0.020552
1.7305 -0.00042986 0.00057295 0.00077734 -0.0040278 0 0.0016916 0.0050186 0.0066535 0.014396 -0.0073453 0.01521 -0.73754 0.14214 -0.0043792 -0.045938 -0.0036218 0.0062747 -0.040625 0.054504 0.0047302 -0.012188 -0.057194 -0.0046787 -0.028268 -0.00042004 7.1056e-05 0.00098974 0.00057658 -0.076715 -0.0016328 -0.0070406 0.017068 -0.0024902 0.067426 0.001788 -0.024398 -0.029263 0.0125
1.7344 0.00067271 0.0018639 -0.010272 0.0041729 0 9.5145e-05 0.0016347 0.010645 0.018896 -0.0029449 0.017978 -0.68026 0.11941 -0.0039203 -0.053507 -0.024166 0.0060358 -0.053494 0.055405 -0.0012643 -0.013302 -0.070626 -0.01659 -0.038872 -0.00066028 -0.00054369 0.00084692 0.00028772 -0.11328 9.9483e-05 -0.0035806 0.019594 0.0014708 0.064292 -0.0013259 -0.026483 -0.040046 0.0024323
1.7383 0.0014949 0.0024657 -0.01157 0.011035 0 -0.00024958 -0.0023912 0.01194 0.019871 0.0041811 0.019343 -0.65254 0.088704 -0.0018575 -0.06442 -0.044902 0.0050187 -0.064929 0.047705 -0.0073487 -0.019691 -0.081733 -0.026515 -0.052331 -0.00050457 -0.00047936 0.0001352 0.00017759 -0.1342 0.00472 0.00066429 0.017108 0.0050297 0.055951 -0.0025288 -0.033229 -0.058219 -0.0084896
1.7422 0.0025944 0.0029782 -0.0021727 0.012321 0 0.0014094 -0.0057283 0.010915 0.019828 0.011078 0.021933 -0.63377 0.058124 -0.00098114 -0.075734 -0.06406 0.0037513 -0.072219 0.037134 -0.0093962 -0.027289 -0.087718 -0.032439 -0.06535 -0.00023149 6.9314e-05 -0.00067608 9.9616e-05 -0.14672 0.010626 0.0060097 0.010991 0.0078145 0.04388 -0.00099686 -0.042454 -0.077972 -0.019662
1.7461 0.0043134 0.0042807 0.0080337 0.0081841 0 0.0041382 -0.0069333 0.0091643 0.020212 0.015944 0.024703 -0.59368 0.031802 -0.0024345 -0.08552 -0.081613 0.0032191 -0.075415 0.02765 -0.0067312 -0.033664 -0.088244 -0.033338 -0.075743 -0.00016504 0.00048951 -0.00095869 -4.5487e-05 -0.15478 0.014531 0.011826 0.0042916 0.010504 0.029392 0.0012688 -0.052301 -0.096299 -0.031222
1.75 0.0064174 0.0066004 0.0097171 0.0028802 0 0.0062607 -0.0052084 0.0083447 0.020462 0.019747 0.024075 -0.5248 0.0124 -0.0043071 -0.092378 -0.09752 0.0039606 -0.074922 0.021844 -0.0025098 -0.037258 -0.083354 -0.030337 -0.081846 -0.00026009 0.00039013 -0.00044919 -9.3026e-05 -0.15805 0.014747 0.016921 1.7607e-05 0.01332 0.013383 0.0019656 -0.061312 -0.11148 -0.043203
1.7539 0.0084093 0.0092959 0.0040173 0.0009755 0 0.0070564 -0.00099522 0.008956 0.019037 0.023986 0.018131 -0.45097 0.0025801 -0.0038032 -0.094692 -0.11173 0.0053863 -0.071703 0.022405 -0.0005874 -0.036505 -0.073525 -0.026372 -0.08167 -0.00015375 -5.7007e-05 0.00050903 0.0001903 -0.15639 0.012945 0.020608 -0.0007751 0.015383 -0.0031232 0.00090467 -0.06765 -0.12205 -0.055562
1.7578 0.010129 0.011585 0.00019672 0.0037651 0 0.0074103 0.0042229 0.010117 0.015168 0.027415 0.0091782 -0.40204 0.0034828 -0.00053966 -0.090669 -0.12318 0.0062874 -0.068312 0.030435 -0.0018849 -0.03064 -0.061367 -0.02434 -0.073073 0.00038267 -0.0003736 0.0012453 0.00075125 -0.15285 0.012303 0.022974 0.00063151 0.015599 -0.018957 -0.00019267 -0.068595 -0.12845 -0.066876
1.7617 0.011924 0.013348 0.0045196 0.0090389 0 0.0087811 0.008995 0.010505 0.0096463 0.026178 0.0019208 -0.3819 0.0085642 0.00284 -0.082694 -0.13137 0.0060656 -0.066167 0.040653 -0.0038075 -0.022605 -0.0504 -0.025119 -0.05965 0.0011276 -0.00028435 0.0013163 0.0012102 -0.15178 0.014028 0.024039 0.0022611 0.013846 -0.034416 9.8525e-05 -0.065547 -0.13439 -0.075531
1.7656 0.014177 0.015071 0.013518 0.013785 0 0.011703 0.013038 0.0096523 0.0042564 0.01796 -0.00066001 -0.36401 0.014516 0.0035253 -0.07174 -0.13556 0.0052404 -0.065176 0.050207 -0.0032422 -0.01364 -0.041916 -0.027161 -0.043163 0.0016014 6.1696e-05 0.00083399 0.0012281 -0.15575 0.016201 0.023199 0.0035671 0.011122 -0.050108 0.0013704 -0.05946 -0.14141 -0.080417
1.7695 0.016748 0.017068 0.019003 0.016742 0 0.01545 0.01731 0.0085211 0.0007163 0.0056543 0.00063736 -0.31901 0.018118 0.0016471 -0.058813 -0.13514 0.0046329 -0.064933 0.05644 -5.352e-05 -0.0048334 -0.03684 -0.028122 -0.025473 0.0015445 0.00031118 0.00029694 0.00085736 -0.16587 0.0163 0.020065 0.0058479 0.008761 -0.066724 0.0020759 -0.051521 -0.15068 -0.08067
1.7734 0.018997 0.018969 0.018199 0.018503 0 0.019063 0.02275 0.0088556 5.8395e-05 -0.0039585 0.0030206 -0.24453 0.014234 4.8493e-05 -0.045074 -0.12881 0.0043241 -0.063923 0.055385 0.0025205 0.002761 -0.036094 -0.0273 -0.0094865 0.0011367 0.00025784 0.00012662 0.00045566 -0.18438 0.01446 0.015784 0.010492 0.0077828 -0.085727 0.0013574 -0.043952 -0.16293 -0.074886
1.7773 0.02039 0.020128 0.016712 0.019851 0 0.022334 0.028813 0.011744 0.0024677 -0.0057204 0.0049318 -0.16516 0.0018229 0.00092609 -0.031474 -0.11856 0.0038154 -0.060593 0.047802 0.0010448 0.0098669 -0.037883 -0.02672 0.0027661 0.00072903 -2.6014e-05 0.0003489 0.0002649 -0.21403 0.013541 0.012826 0.016966 0.008834 -0.10712 -0.00014441 -0.039217 -0.17516 -0.065471
1.7813 0.021029 0.020439 0.021043 0.020669 0 0.025538 0.033357 0.016518 0.0071691 -0.00022525 0.0072255 -0.10388 -0.016231 0.003185 -0.017906 -0.10689 0.0031876 -0.055417 0.03685 -0.0045054 0.017683 -0.040692 -0.029709 0.01165 0.00043302 -0.00031015 0.00066165 0.00016971 -0.25341 0.015778 0.01287 0.02283 0.012185 -0.12932 -0.0011739 -0.037563 -0.18445 -0.05532
1.7852 0.021497 0.020528 0.02999 0.020517 0 0.028292 0.034255 0.020987 0.012485 0.0075898 0.011562 -0.056498 -0.037625 0.0035975 -0.0041093 -0.095339 0.0035159 -0.049207 0.024522 -0.010311 0.02701 -0.04396 -0.037956 0.017506 6.1418e-05 -0.00037607 0.00074389 -7.199e-05 -0.29404 0.019884 0.015024 0.025893 0.017333 -0.15077 -0.0011432 -0.038916 -0.18872 -0.046264
1.7891 0.022201 0.021065 0.035521 0.019705 0 0.029179 0.031287 0.023058 0.016642 0.013541 0.01831 0.0032918 -0.059435 0.00051224 0.010305 -0.085477 0.0055538 -0.043227 0.012966 -0.011942 0.038626 -0.047346 -0.04965 0.020937 -0.00052524 -0.00011002 0.00049305 -0.00042623 -0.32534 0.022185 0.016681 0.026258 0.022757 -0.16949 -0.00037178 -0.042869 -0.18594 -0.040155
1.793 0.022952 0.022002 0.03213 0.019205 0 0.026945 0.026405 0.022538 0.019223 0.017393 0.026208 0.094733 -0.075075 -0.0040996 0.026239 -0.079297 0.0081025 -0.041211 0.0045933 -0.0082097 0.053328 -0.052023 -0.060569 0.022711 -0.0011131 0.00043297 3.4237e-05 -0.00054302 -0.34421 0.020734 0.016407 0.026078 0.026626 -0.17987 0.00063438 -0.048091 -0.17244 -0.039518
1.7969 0.023203 0.022649 0.023415 0.019509 0 0.022183 0.021991 0.021495 0.021897 0.021232 0.033601 0.20874 -0.083455 -0.006628 0.043209 -0.074616 0.0084595 -0.043516 -0.0026013 -0.0021026 0.068967 -0.059074 -0.067416 0.023847 -0.0012813 0.00097028 -0.00041087 -0.00017929 -0.35851 0.017771 0.015607 0.027289 0.028121 -0.18227 0.0016842 -0.052588 -0.15283 -0.041434
1.8008 0.022654 0.022455 0.017921 0.020074 0 0.017555 0.018868 0.022569 0.027111 0.02577 0.039455 0.31674 -0.084818 -0.0056417 0.060827 -0.069636 0.0051735 -0.04955 -0.010119 0.0018638 0.084434 -0.068889 -0.070432 0.024289 -0.00087613 0.0010673 -0.00064591 0.00041182 -0.37882 0.017548 0.016835 0.029734 0.027987 -0.17683 0.0026138 -0.055755 -0.12888 -0.044002
1.8047 0.02153 0.021541 0.019205 0.020241 0 0.015919 0.016094 0.026504 0.035334 0.029286 0.043282 0.39902 -0.080037 -0.0032877 0.078655 -0.062462 0.00023341 -0.058206 -0.019224 0.0012732 0.09874 -0.081417 -0.07276 0.023974 -0.00027212 0.00044337 -0.00057258 0.0006429 -0.40574 0.021736 0.020544 0.031549 0.02754 -0.16418 0.0029156 -0.057176 -0.10222 -0.045316
1.8086 0.020274 0.020365 0.022115 0.020455 0 0.017901 0.012681 0.031109 0.043442 0.030115 0.044764 0.46231 -0.071067 -0.0027978 0.095936 -0.049585 -0.0022787 -0.066854 -0.031388 -0.0027902 0.11053 -0.095808 -0.077022 0.022669 -8.2132e-05 -0.00068812 -0.00024826 0.00019862 -0.42643 0.027458 0.024154 0.031204 0.027147 -0.14513 0.0021215 -0.056439 -0.074435 -0.042304
1.8125 0.019083 0.01906 0.019731 0.021885 0 0.021213 0.0092316 0.032833 0.046401 0.029038 0.043927 0.53022 -0.062943 -0.0049959 0.11199 -0.028385 -0.00031778 -0.070599 -0.044452 -0.0073854 0.11983 -0.10768 -0.08235 0.021267 -0.00057385 -0.0016367 9.8694e-05 -0.00057451 -0.42503 0.030112 0.024782 0.028872 0.025965 -0.12293 0.0006094 -0.054035 -0.045798 -0.033382
1.8164 0.017808 0.017363 0.012414 0.024494 0 0.022457 0.0075696 0.029713 0.041299 0.028243 0.041393 0.61944 -0.057924 -0.0076768 0.12709 -0.00058494 0.0035463 -0.068091 -0.054354 -0.010443 0.12804 -0.11361 -0.084792 0.021352 -0.0013886 -0.0017409 0.00018114 -0.00096755 -0.39625 0.027894 0.022555 0.025796 0.023233 -0.099567 -0.00033492 -0.050696 -0.015117 -0.020673
1.8203 0.01627 0.015252 0.0076999 0.025868 0 0.019852 0.0087133 0.023067 0.030087 0.028165 0.037717 0.72692 -0.056571 -0.008317 0.14151 0.032609 0.0044097 -0.058857 -0.058008 -0.012036 0.13601 -0.11117 -0.080764 0.024298 -0.0018593 -0.00096383 -0.00012241 -0.00061689 -0.34801 0.023156 0.020467 0.022629 0.019471 -0.075298 0.00038384 -0.046662 0.018809 -0.0057734
1.8242 0.014542 0.013375 0.010851 0.022824 0 0.014537 0.011514 0.016349 0.018165 0.026491 0.032266 0.83816 -0.058812 -0.0068337 0.15565 0.069531 0.00029119 -0.043015 -0.052381 -0.013449 0.14463 -0.098242 -0.070157 0.031523 -0.0016151 2.9198e-05 -0.00062288 0.0001316 -0.29129 0.019414 0.02068 0.018768 0.016001 -0.049999 0.0024794 -0.042125 0.057214 0.0093889
1.8281 0.012865 0.012493 0.017625 0.014777 0 0.0094906 0.013599 0.012253 0.0098885 0.020962 0.023339 0.94336 -0.062391 -0.0052991 0.17036 0.1066 -0.0052645 -0.021554 -0.0314 -0.015392 0.15514 -0.070141 -0.056082 0.046442 -0.00088733 0.00046311 -0.00094791 0.00059441 -0.22979 0.017604 0.021574 0.013387 0.013346 -0.02153 0.0043768 -0.037073 0.10271 0.020688
1.832 0.011331 0.012422 0.01864 0.0053967 0 0.0072025 0.013655 0.010766 0.0052144 0.012663 0.010256 1.0435 -0.062918 -0.0052342 0.1858 0.1404 -0.0065167 0.00055185 -0.0014611 -0.017204 0.16668 -0.033061 -0.041697 0.066695 -0.00025373 0.00017074 -0.00087757 0.00045267 -0.16148 0.015676 0.019287 0.0068628 0.010644 0.010489 0.0045924 -0.03172 0.15217 0.027117
1.8359 0.0097607 0.011806 0.010719 0.00023444 0 0.0080398 0.012502 0.0098103 0.00069969 0.0054456 -0.0044772 1.1432 -0.058648 -0.0058576 0.20154 0.17015 -0.0016611 0.021511 0.032343 -0.017574 0.1783 0.0092509 -0.027597 0.090115 -0.0001069 -0.00028651 -0.00056599 3.3885e-05 -0.088929 0.011552 0.012283 0.00087995 0.0070026 0.045394 0.0029563 -0.026204 0.20323 0.029068
1.8398 0.0078872 0.0092517 0.0014846 0.0020336 0 0.010308 0.011761 0.0075266 -0.0062507 0.0017694 -0.01575 1.2432 -0.048562 -0.0053085 0.21698 0.19557 0.004846 0.040196 0.065284 -0.01586 0.1891 0.05354 -0.012519 0.11453 -0.00035554 -0.00022392 -0.00039288 -9.838e-05 -0.024086 0.00569 0.0036784 -0.0029539 0.0030877 0.082115 0.00046524 -0.020663 0.25369 0.027106
1.8438 0.0055957 0.0047923 0.00078297 0.0080584 0 0.011521 0.011649 0.0037946 -0.014243 -0.00017767 -0.019462 1.3411 -0.031848 -0.0031928 0.23085 0.21677 0.0066532 0.055719 0.090309 -0.012749 0.19756 0.095464 0.0036005 0.13649 -0.00058611 0.00046099 -0.00056637 0.0002337 0.020343 0.00040114 -0.0017068 -0.0045009 0.00063576 0.1184 -0.0018254 -0.015315 0.30032 0.022191
1.8477 0.0029291 5.1571e-05 0.0083692 0.012158 0 0.0097657 0.010516 -0.00027633 -0.019006 -0.004317 -0.015957 1.4373 -0.011276 -0.0012559 0.24044 0.23588 0.0021967 0.068964 0.099335 -0.0098034 0.20179 0.12991 0.017885 0.15086 -0.00047485 0.0012054 -0.00088995 0.00066011 0.044129 -0.0029061 -0.0024835 -0.0050868 7.9529e-05 0.14905 -0.0034661 -0.010475 0.33932 0.016301
1.8516 -6.1882e-05 -0.0032089 0.012799 0.009806 0 0.0045223 0.0066794 -0.0038708 -0.017533 -0.011669 -0.0097645 1.5361 0.0084711 -0.0013514 0.24506 0.25502 -0.0034822 0.081726 0.095467 -0.0084247 0.20224 0.1576 0.026427 0.15776 -6.5503e-05 0.0013716 -0.00095848 0.00068895 0.061388 -0.0050477 -0.0021777 -0.0062311 -0.00075251 0.17249 -0.0042381 -0.0061798 0.37174 0.010352
1.8555 -0.0033437 -0.0047148 0.0041399 0.0015807 0 -0.0031214 0.00044166 -0.0071016 -0.011067 -0.018334 -0.0057385 1.6401 0.024987 -0.0031947 0.24403 0.27458 -0.0039165 0.094491 0.080941 -0.0090236 0.1989 0.17908 0.028111 0.15744 0.00028919 0.00085872 -0.00058901 0.00021485 0.087238 -0.0075189 -0.0051498 -0.0084599 -0.0046561 0.18804 -0.0036461 -0.0025603 0.39798 0.0042123
1.8594 -0.0067392 -0.0057758 -0.01346 -0.0078374 0 -0.010783 -0.0060884 -0.010207 -0.0040836 -0.019112 -0.0054475 1.7468 0.036175 -0.0046625 0.23689 0.29453 0.002057 0.10749 0.05881 -0.010873 0.1919 0.1953 0.026194 0.15067 0.00022661 0.0001109 -2.3578e-05 -0.00042574 0.12299 -0.010287 -0.011429 -0.01122 -0.011487 0.1956 -0.0013635 0.00022465 0.41868 -0.0024661
1.8633 -0.0098589 -0.0077993 -0.024526 -0.013805 0 -0.015757 -0.011184 -0.012613 -0.00050007 -0.012936 -0.0071849 1.8518 0.03882 -0.0043251 0.22223 0.31286 0.0092141 0.1198 0.034664 -0.012632 0.18074 0.20728 0.02562 0.13873 -0.00033129 -0.00041089 0.00031851 -0.00084293 0.15604 -0.011822 -0.016363 -0.013656 -0.017236 0.1953 0.0017348 0.0014149 0.43369 -0.011057
1.8672 -0.012348 -0.010871 -0.018707 -0.015095 0 -0.016521 -0.015124 -0.013301 -0.00084145 -0.0041442 -0.0088922 1.9558 0.035761 -0.0031901 0.20295 0.32618 0.01156 0.12955 0.014454 -0.013221 0.16671 0.21711 0.028508 0.12547 -0.0010868 -0.00066461 0.00026445 -0.00095199 0.17457 -0.011292 -0.015658 -0.015306 -0.017606 0.192 0.0034907 0.00054599 0.44417 -0.021828
1.8711 -0.014247 -0.013912 -0.0031176 -0.013925 0 -0.013959 -0.019322 -0.012193 -0.0027692 0.0016248 -0.010252 2.0627 0.029836 -0.0035279 0.18118 0.33265 0.0084114 0.13593 -0.0011684 -0.012553 0.15064 0.22476 0.03242 0.112 -0.0015354 -0.00091928 1.9196e-05 -0.00093817 0.18076 -0.010049 -0.010271 -0.016175 -0.01282 0.18778 0.002053 -0.0025526 0.4498 -0.034061
1.875 -0.016033 -0.016102 0.0039092 -0.013416 0 -0.011185 -0.024052 -0.01088 -0.0039323 0.0021441 -0.011749 2.1716 0.023085 -0.0060686 0.1585 0.33089 0.0043872 0.13844 -0.01242 -0.011629 0.13309 0.22966 0.033279 0.098646 -0.0013033 -0.0013104 -0.00012664 -0.0009497 0.18843 -0.010409 -0.0057575 -0.016463 -0.0083507 0.18346 -0.0022031 -0.0079803 0.44974 -0.04697
1.8789 -0.018213 -0.017874 -0.0081093 -0.01519 0 -0.011644 -0.027611 -0.011552 -0.0041915 -0.0010722 -0.012571 2.2727 0.017909 -0.0087908 0.13675 0.31932 0.0036615 0.13669 -0.020427 -0.011789 0.11472 0.23057 0.030027 0.085214 -0.00044511 -0.0016242 -0.00015429 -0.00091129 0.20897 -0.013162 -0.0068498 -0.016432 -0.01015 0.17923 -0.0065743 -0.015794 0.44239 -0.059309
1.8828 -0.02089 -0.020363 -0.030363 -0.018861 0 -0.016655 -0.028159 -0.015052 -0.005414 -0.006207 -0.010778 2.3562 0.017292 -0.0087446 0.11886 0.29743 0.0052424 0.13146 -0.028436 -0.013524 0.097054 0.22508 0.026219 0.070334 0.00053056 -0.0015502 -0.00030656 -0.00064309 0.24193 -0.016873 -0.013208 -0.016467 -0.018922 0.17276 -0.0081917 -0.025103 0.42471 -0.068478
1.8867 -0.023787 -0.02403 -0.043714 -0.023026 0 -0.024329 -0.026203 -0.020063 -0.0095569 -0.013382 -0.0061506 2.4267 0.020193 -0.0049821 0.10471 0.27126 0.0046599 0.12551 -0.037937 -0.015693 0.081142 0.21527 0.026911 0.05408 0.00098556 -0.0010633 -0.00071252 -9.6713e-05 0.28013 -0.019814 -0.020693 -0.017085 -0.029349 0.16265 -0.006428 -0.033832 0.39985 -0.07443
1.8906 -0.026654 -0.028114 -0.038672 -0.026393 0 -0.030919 -0.024693 -0.024316 -0.017021 -0.022906 -0.0022625 2.5028 0.025937 0.00047153 0.0941 0.24357 1.9597e-06 0.11982 -0.048583 -0.015848 0.067543 0.20256 0.034078 0.037165 0.00062493 -0.0004574 -0.0010985 0.00056784 0.32136 -0.022078 -0.026165 -0.018747 -0.035153 0.14861 -0.0031298 -0.040871 0.36916 -0.077431
1.8945 -0.029539 -0.031498 -0.024847 -0.02839 0 -0.033688 -0.026268 -0.02666 -0.026473 -0.032487 -0.0045064 2.5998 0.033714 0.0044605 0.086559 0.21705 -0.004817 0.11509 -0.059637 -0.011554 0.05668 0.18867 0.045297 0.020626 -0.00026206 -1.6789e-06 -0.00096933 0.0011018 0.3719 -0.025222 -0.030176 -0.021663 -0.034798 0.13091 -0.00053151 -0.045261 0.3342 -0.078011
1.8984 -0.032545 -0.033933 -0.019881 -0.029414 0 -0.033001 -0.030552 -0.027964 -0.035858 -0.038113 -0.015293 2.7104 0.042407 0.0053056 0.081095 0.19562 -0.0035789 0.1117 -0.068799 -0.0018102 0.049342 0.17711 0.05693 0.0073888 -0.0010264 0.00035229 -0.0001176 0.0013069 0.43779 -0.029929 -0.03493 -0.025779 -0.032154 0.11135 0.00082757 -0.045492 0.29727 -0.077349
1.9023 -0.035438 -0.03615 -0.030341 -0.030835 0 -0.031907 -0.034541 -0.030145 -0.043625 -0.038519 -0.031276 2.8074 0.050813 0.0036913 0.075053 0.18 0.0055973 0.10808 -0.074277 0.012381 0.044655 0.1711 0.06827 0.00031117 -0.0011848 0.00085341 0.0010763 0.0010801 0.51523 -0.034794 -0.040618 -0.030867 -0.031979 0.095187 0.0019789 -0.042599 0.26152 -0.077491
1.9063 -0.03771 -0.038786 -0.045508 -0.034338 0 -0.033573 -0.035806 -0.034424 -0.04944 -0.037767 -0.045823 2.8687 0.058717 0.0014634 0.067049 0.16805 0.017761 0.1029 -0.076894 0.028524 0.041571 0.17051 0.082117 -0.00061878 -0.00079073 0.0015757 0.0018992 0.00043157 0.59217 -0.037949 -0.044879 -0.036571 -0.035404 0.085014 0.0035686 -0.038406 0.2277 -0.078871
1.9102 -0.039182 -0.041501 -0.050257 -0.04055 0 -0.038699 -0.035087 -0.040431 -0.054068 -0.041704 -0.054511 2.9008 0.066025 -1.8902e-05 0.056298 0.15817 0.025572 0.095332 -0.077609 0.04372 0.039562 0.17492 0.10109 0.004382 -0.00032427 0.0022533 0.0018854 -0.00044382 0.65915 -0.039592 -0.045966 -0.042408 -0.039934 0.082124 0.0045339 -0.034082 0.19611 -0.081405
1.9141 -0.040445 -0.043391 -0.042075 -0.047932 0 -0.045043 -0.035474 -0.046673 -0.058467 -0.051348 -0.058228 2.9335 0.072691 -0.000469 0.042195 0.14838 0.026006 0.08462 -0.077838 0.055662 0.038111 0.18339 0.12357 0.014609 -0.00022033 0.002544 0.0011624 -0.0011426 0.71601 -0.042064 -0.045432 -0.047863 -0.043067 0.087227 0.003109 -0.030864 0.16675 -0.084682
1.918 -0.04246 -0.044231 -0.03322 -0.053312 0 -0.049335 -0.039134 -0.051584 -0.062599 -0.060796 -0.061009 2.9913 0.078277 -0.00024429 0.024284 0.13521 0.022482 0.070123 -0.080524 0.063247 0.036675 0.19322 0.14383 0.028071 -0.00048967 0.0024272 0.00026724 -0.0012391 0.76654 -0.04701 -0.046736 -0.052531 -0.044891 0.098984 -0.000876 -0.030289 0.13998 -0.08674
1.9219 -0.045561 -0.044973 -0.036296 -0.054186 0 -0.049927 -0.045201 -0.054273 -0.064964 -0.062936 -0.06528 3.0689 0.082918 0.00017837 0.0054381 0.11931 0.020762 0.054618 -0.085216 0.066856 0.034977 0.20152 0.15639 0.041303 -0.00076998 0.0022755 -0.00032162 -0.00062322 0.80871 -0.052911 -0.05116 -0.056125 -0.047001 0.10986 -0.0050246 -0.030741 0.11554 -0.086338
1.9258 -0.048918 -0.046766 -0.050058 -0.050971 0 -0.04801 -0.050968 -0.054731 -0.063653 -0.0573 -0.069562 3.1377 0.0868 0.00042952 -0.01279 0.10204 0.023447 0.039566 -0.090469 0.068223 0.032855 0.2078 0.16066 0.053749 -0.00070913 0.0025063 -0.00046655 0.00033496 0.83361 -0.056188 -0.055901 -0.058351 -0.049879 0.11642 -0.006017 -0.0309 0.094353 -0.083065
1.9297 -0.051127 -0.049477 -0.061376 -0.047019 0 -0.046518 -0.054753 -0.053748 -0.058345 -0.0511 -0.070659 3.1756 0.090301 0.00046688 -0.028888 0.085045 0.028647 0.026342 -0.094557 0.069655 0.030135 0.21203 0.16096 0.065317 -0.00027936 0.0031857 -0.00029007 0.0010387 0.83548 -0.054938 -0.056767 -0.058975 -0.052405 0.11591 -0.0024028 -0.029445 0.077452 -0.076793
1.9336 -0.051422 -0.051408 -0.060445 -0.046001 0 -0.047694 -0.05703 -0.052549 -0.051382 -0.051553 -0.067479 3.1873 0.094478 0.00081381 -0.040296 0.071744 0.033193 0.017105 -0.09389 0.072688 0.02638 0.21501 0.16217 0.077004 0.00025857 0.0039902 3.6853e-05 0.0011538 0.82021 -0.051061 -0.05259 -0.058231 -0.053863 0.10479 0.0040948 -0.024108 0.067416 -0.067588
1.9375 -0.050244 -0.050684 -0.051366 -0.048748 0 -0.051208 -0.05868 -0.052014 -0.046457 -0.057522 -0.062336 3.195 0.10156 0.0022566 -0.045434 0.065637 0.035986 0.012797 -0.085773 0.076976 0.021242 0.21929 0.16508 0.091434 0.00064207 0.0045254 0.00035667 0.00085014 0.80048 -0.048159 -0.04641 -0.057102 -0.055196 0.085509 0.0098849 -0.014123 0.065568 -0.057355
1.9414 -0.048636 -0.046997 -0.046098 -0.052354 0 -0.054162 -0.058818 -0.051887 -0.045713 -0.059912 -0.058681 3.2111 0.11221 0.0048364 -0.045641 0.065772 0.037931 0.012003 -0.072617 0.080456 0.015071 0.22574 0.16595 0.10904 0.0008198 0.0046397 0.00046536 0.00053679 0.78159 -0.047497 -0.042218 -0.05674 -0.057209 0.064257 0.012099 -0.0016631 0.069581 -0.04778
1.9453 -0.047198 -0.042031 -0.049369 -0.052459 0 -0.052973 -0.055267 -0.050819 -0.047895 -0.051093 -0.057941 3.2255 0.12655 0.0071489 -0.041688 0.071151 0.039556 0.013901 -0.056715 0.080991 0.0082046 0.23429 0.16038 0.12939 0.00090156 0.0044387 0.00017399 0.00038722 0.75472 -0.04678 -0.041016 -0.057138 -0.05792 0.04491 0.010266 0.011537 0.077859 -0.039739
1.9492 -0.045819 -0.038215 -0.052736 -0.046923 0 -0.045948 -0.047539 -0.047638 -0.049493 -0.033637 -0.058434 3.2203 0.14427 0.0071864 -0.034612 0.080201 0.039996 0.017503 -0.041012 0.078332 0.0011032 0.24443 0.14744 0.1515 0.0009571 0.0040743 -0.00045064 0.00019913 0.70743 -0.04332 -0.04054 -0.056403 -0.053284 0.031369 0.0060962 0.023444 0.088391 -0.033967
1.9531 -0.044396 -0.037087 -0.045287 -0.037954 0 -0.034998 -0.038893 -0.042838 -0.047859 -0.019041 -0.056773 3.1954 0.16306 0.0043541 -0.026206 0.089025 0.038639 0.021167 -0.032914 0.074607 -0.0048806 0.25332 0.13011 0.17093 0.00090712 0.0035949 -0.00095589 -0.00024779 0.64139 -0.037954 -0.038611 -0.051953 -0.041882 0.030868 0.0020507 0.029209 0.096702 -0.031621
1.957 -0.043515 -0.038655 -0.028776 -0.030985 0 -0.025345 -0.034543 -0.038657 -0.043234 -0.017611 -0.050033 3.1719 0.17803 0.00052737 -0.018666 0.094245 0.03685 0.023726 -0.034044 0.072705 -0.0090315 0.25806 0.11208 0.18356 0.00060893 0.0030052 -0.00078228 -0.00077699 0.57774 -0.034972 -0.036068 -0.043128 -0.028713 0.040029 -7.2653e-05 0.028397 0.10036 -0.031276
1.9609 -0.044089 -0.041982 -0.018943 -0.03111 0 -0.023005 -0.037247 -0.037313 -0.037819 -0.029727 -0.037308 3.1704 0.18653 -0.0014565 -0.012401 0.095517 0.036973 0.025135 -0.043164 0.073834 -0.011343 0.25779 0.094743 0.18787 2.4535e-05 0.0024028 0.00018799 -0.00089097 0.54276 -0.037772 -0.036006 -0.032733 -0.022841 0.055551 0.00010805 0.02175 0.099621 -0.032155
1.9648 -0.046266 -0.046048 -0.029825 -0.039549 0 -0.031103 -0.044606 -0.038976 -0.033283 -0.046791 -0.020606 3.1869 0.1866 -0.00068767 -0.0075014 0.093163 0.039448 0.025543 -0.058407 0.076487 -0.012003 0.25219 0.077745 0.18316 -0.00069658 0.0019893 0.0013614 -0.00032497 0.54729 -0.045021 -0.040423 -0.025477 -0.029803 0.074222 0.0015617 0.010264 0.095358 -0.033634
1.9688 -0.048939 -0.050044 -0.057436 -0.052537 0 -0.047162 -0.051015 -0.041611 -0.029722 -0.059652 -0.0050688 3.194 0.17564 0.00068695 -0.0036716 0.088556 0.041711 0.025441 -0.076139 0.077879 -0.011528 0.24142 0.062158 0.16896 -0.0012749 0.0019325 0.0018311 0.00053999 0.58029 -0.051745 -0.048105 -0.024217 -0.04584 0.091218 0.0025928 -0.0043408 0.089844 -0.034991
1.9727 -0.050597 -0.053193 -0.081164 -0.063436 0 -0.063551 -0.052509 -0.042999 -0.027129 -0.065261 0.0024237 3.168 0.15463 -0.00030185 0.00056747 0.08626 0.040745 0.026283 -0.08879 0.076604 -0.011516 0.229 0.05251 0.14937 -0.0014356 0.0022309 0.0011712 0.00094089 0.62157 -0.054257 -0.055758 -0.027595 -0.060155 0.099838 0.0021383 -0.018128 0.089287 -0.035676
1.9766 -0.050668 -0.054669 -0.082776 -0.066821 0 -0.071578 -0.049759 -0.042881 -0.027142 -0.065689 -0.0031997 3.1109 0.12999 -0.0039998 0.006093 0.088582 0.03664 0.028826 -0.094364 0.074035 -0.012684 0.21861 0.054672 0.13029 -0.0010428 0.0027062 -0.00011719 0.00047366 0.65896 -0.053503 -0.060621 -0.031709 -0.063618 0.10023 0.0008019 -0.029173 0.096441 -0.036053
1.9805 -0.049792 -0.053892 -0.063819 -0.061906 0 -0.067014 -0.046424 -0.042959 -0.032253 -0.062817 -0.021324 3.047 0.10518 -0.0073314 0.013143 0.096261 0.032963 0.03345 -0.093016 0.073114 -0.015006 0.21179 0.071047 0.1144 -0.00018716 0.0031064 -0.0009927 -0.00046402 0.6925 -0.053131 -0.061636 -0.034406 -0.055831 0.093131 0.0005361 -0.036966 0.1125 -0.036527
1.9844 -0.048631 -0.050811 -0.043345 -0.052835 0 -0.053098 -0.044889 -0.044806 -0.042756 -0.055998 -0.044956 2.9974 0.083599 -0.0068432 0.021741 0.10945 0.03316 0.040372 -0.085855 0.075694 -0.018167 0.2096 0.0976 0.10385 0.00081654 0.0032346 -0.00077687 -0.0010362 0.72414 -0.054637 -0.058584 -0.037671 -0.044197 0.079982 0.0028306 -0.041408 0.1379 -0.037578
1.9883 -0.046617 -0.045828 -0.038252 -0.045377 0 -0.038328 -0.043956 -0.048004 -0.054888 -0.044988 -0.064846 2.9607 0.0708 -0.0024447 0.031363 0.12728 0.036878 0.049833 -0.076993 0.080937 -0.020498 0.21248 0.12582 0.10116 0.001568 0.0030568 0.00026538 -0.0007882 0.74732 -0.055219 -0.051212 -0.045173 -0.036599 0.064322 0.0069025 -0.043068 0.17248 -0.040391
1.9922 -0.042286 -0.039523 -0.04663 -0.042274 0 -0.030196 -0.040774 -0.05052 -0.062976 -0.033229 -0.075606 2.9192 0.065758 0.0023258 0.040365 0.14516 0.040373 0.060126 -0.072635 0.086297 -0.01972 0.21589 0.14808 0.10256 0.0018168 0.0027661 0.0012062 -6.5843e-05 0.74889 -0.050885 -0.039947 -0.057163 -0.035185 0.051947 0.0098659 -0.044599 0.20907 -0.045221
1.9961 -0.035119 -0.03258 -0.051096 -0.04093 0 -0.029635 -0.034631 -0.050659 -0.06404 -0.026146 -0.078568 2.8582 0.065507 0.0039414 0.048083 0.16111 0.04062 0.069946 -0.074062 0.090001 -0.015072 0.21674 0.16159 0.10507 0.0016286 0.0027257 0.0013048 0.00039937 0.72043 -0.041285 -0.027197 -0.068192 -0.036557 0.044896 0.0091661 -0.047086 0.24353 -0.051695
2 -0.026911 -0.025937 -0.038153 -0.035655 0 -0.030863 -0.028334 -0.048269 -0.060191 -0.025713 -0.078787 2.7789 0.067575 0.0024532 0.054222 0.17419 0.038556 0.078209 -0.081275 0.092509 -0.0062173 0.21286 0.16765 0.10671 0.0013115 0.0032336 0.00061589 0.0002701 0.66524 -0.030766 -0.016995 -0.070727 -0.036628 0.044303 0.0051343 -0.051073 0.27314 -0.059401
2.0039 -0.02091 -0.020713 -0.013183 -0.023016 0 -0.027012 -0.025582 -0.043965 -0.056073 -0.02785 -0.079132 2.6899 0.068619 0.0010253 0.058677 0.18384 0.037846 0.08349 -0.093101 0.09541 0.0069296 0.20182 0.16762 0.10544 0.001132 0.0042206 -0.00016978 -0.0001017 0.59392 -0.024342 -0.012573 -0.061693 -0.03431 0.051014 0.0010159 -0.056895 0.29503 -0.067656
2.0078 -0.019242 -0.017675 0.004338 -0.0059323 0 -0.01684 -0.027126 -0.037799 -0.053861 -0.0264 -0.07717 2.5945 0.063386 0.0020617 0.062476 0.19163 0.040621 0.083337 -0.10372 0.098789 0.022534 0.18209 0.16003 0.10014 0.0010826 0.005172 -0.0004178 -0.00015717 0.51498 -0.022989 -0.014058 -0.045551 -0.030939 0.063911 0.00015239 -0.063949 0.30735 -0.074695
2.0117 -0.021048 -0.016649 0.00020553 0.0072637 0 -0.0064741 -0.029824 -0.029493 -0.051096 -0.019768 -0.067675 2.487 0.052405 0.0044544 0.067165 0.20012 0.04492 0.078607 -0.10891 0.09973 0.037166 0.15857 0.14189 0.093499 0.00094702 0.0054495 -8.2736e-05 0.00018622 0.43184 -0.023315 -0.018573 -0.030638 -0.027584 0.07807 0.0029247 -0.07084 0.31498 -0.079735
2.0156 -0.0232 -0.016602 -0.020379 0.0085298 0 -0.0042763 -0.029625 -0.020112 -0.043669 -0.012778 -0.048075 2.3635 0.036545 0.0051399 0.07336 0.20974 0.046504 0.069539 -0.1076 0.093743 0.049251 0.13377 0.11263 0.086914 0.00060682 0.0048065 0.00036629 0.00043879 0.34778 -0.02173 -0.022562 -0.022094 -0.02405 0.091213 0.0064715 -0.077023 0.32003 -0.08254
2.0195 -0.022948 -0.016455 -0.037794 -0.0036993 0 -0.013043 -0.025389 -0.012627 -0.030587 -0.011405 -0.021602 2.2304 0.017079 0.0030586 0.081453 0.22034 0.042888 0.056574 -0.099628 0.078275 0.057509 0.11016 0.076526 0.081651 0.00025247 0.0036128 0.00045701 0.00014251 0.2696 -0.0183 -0.023961 -0.018097 -0.020105 0.10126 0.0074794 -0.082085 0.32444 -0.083088
2.0234 -0.019951 -0.015862 -0.036526 -0.022716 0 -0.026514 -0.019614 -0.0096572 -0.015199 -0.016017 0.0044711 2.1012 -0.0035725 0.00074136 0.091581 0.22956 0.035291 0.040221 -0.086473 0.05549 0.060174 0.091586 0.040752 0.079205 0.00023248 0.002529 0.00013707 -0.00051367 0.20268 -0.016061 -0.022522 -0.012748 -0.016285 0.10495 0.0052784 -0.085585 0.33022 -0.081613
2.0273 -0.015941 -0.015132 -0.018781 -0.037558 0 -0.033673 -0.015468 -0.010207 -0.0016197 -0.020526 0.023534 1.9841 -0.022305 0.0015274 0.10188 0.23228 0.026968 0.022852 -0.07436 0.031841 0.058932 0.078889 0.010929 0.078397 0.0006686 0.0019216 -0.00023396 -0.0007871 0.14229 -0.016817 -0.018836 -0.0023531 -0.012669 0.10237 0.0022616 -0.088045 0.33653 -0.079715
2.0313 -0.012714 -0.014445 -0.00068389 -0.039828 0 -0.027533 -0.013414 -0.0094038 0.0094084 -0.018464 0.033292 1.8778 -0.038616 0.0056187 0.11086 0.22629 0.020305 0.0060031 -0.065967 0.014445 0.056049 0.070241 -0.011771 0.077427 0.001254 0.0016129 -0.00022994 -0.00013215 0.07385 -0.018407 -0.013749 0.011143 -0.0076217 0.095598 0.0014284 -0.089945 0.34106 -0.078137
2.0352 -0.010654 -0.013345 0.0038239 -0.028518 0 -0.011012 -0.011054 -0.00273 0.020302 -0.0095804 0.036117 1.7758 -0.052447 0.009643 0.11758 0.21038 0.015791 -0.0093966 -0.06204 0.0067202 0.052904 0.064379 -0.029535 0.075174 0.0014915 0.0012123 0.00029583 0.0011705 -0.013226 -0.016666 -0.0085935 0.022436 0.00066286 0.086057 0.0036345 -0.091456 0.3418 -0.077006
2.0391 -0.0091059 -0.011231 -0.004877 -0.0099518 0 0.0051469 -0.0063148 0.0088364 0.032306 -0.00016857 0.036668 1.675 -0.06406 0.010322 0.12121 0.18396 0.013127 -0.022483 -0.062424 0.0064421 0.050918 0.059762 -0.044381 0.070548 0.0011609 0.00063705 0.0011094 0.0021809 -0.10937 -0.010031 -0.0051614 0.027827 0.010577 0.075449 0.0071004 -0.09268 0.33646 -0.076175
2.043 -0.0077514 -0.0083371 -0.014704 0.0064554 0 0.010703 -0.00043301 0.018327 0.042304 0.0029022 0.038614 1.5744 -0.073778 0.0079994 0.12071 0.14874 0.012237 -0.031831 -0.062658 0.0077034 0.052164 0.054372 -0.055708 0.062776 0.00053923 0.00021367 0.0017559 0.0021234 -0.18348 -0.0017406 -0.0046444 0.027702 0.016006 0.066818 0.0092254 -0.093246 0.31991 -0.073701
2.0469 -0.0072244 -0.0060249 -0.014938 0.013528 0 0.0035486 0.0026796 0.018418 0.044977 -0.0017311 0.042047 1.4696 -0.082117 0.0059405 0.11846 0.11411 0.012806 -0.038972 -0.057317 0.005493 0.055735 0.048563 -0.060804 0.054506 0.00013799 0.00024888 0.0018522 0.0010674 -0.20129 0.0028675 -0.0064688 0.024627 0.01069 0.060636 0.0086318 -0.092942 0.2954 -0.068108
2.0508 -0.0083183 -0.0058482 -0.0061432 0.0097034 0 -0.0094696 0.00028303 0.0082471 0.038263 -0.0093686 0.042865 1.3524 -0.088416 0.0062883 0.11542 0.08431 0.013527 -0.044641 -0.044528 -0.00034086 0.06115 0.04352 -0.057045 0.047151 0.00022477 0.00059889 0.0013492 -0.00016792 -0.14955 0.0012897 -0.0085613 0.019911 -0.0050383 0.056342 0.0056849 -0.091547 0.26424 -0.05871
2.0547 -0.010845 -0.0081972 0.001959 -0.00099111 0 -0.018708 -0.0060694 -0.0054363 0.025834 -0.013871 0.035092 1.2188 -0.09192 0.007525 0.1124 0.062736 0.012921 -0.049612 -0.023452 -0.0047179 0.067896 0.040576 -0.043393 0.04189 0.00060974 0.00079008 0.000605 -0.00074432 -0.045551 -0.0039362 -0.0091011 0.01253 -0.02219 0.053026 0.0016594 -0.08887 0.2279 -0.045231
2.0586 -0.013549 -0.011873 0.0010117 -0.011927 0 -0.019321 -0.011565 -0.014368 0.013225 -0.012518 0.015577 1.0774 -0.090722 0.0064494 0.11019 0.053729 0.01124 -0.055011 0.0057145 -0.001064 0.075375 0.042522 -0.020398 0.040167 0.00088324 0.00058349 0.0001701 -0.00045585 0.075826 -0.0078505 -0.0080164 0.0011404 -0.029231 0.048513 -0.0021257 -0.084479 0.18815 -0.027701
2.0625 -0.015185 -0.015023 -0.0080811 -0.017994 0 -0.014093 -0.012565 -0.016324 0.0015855 -0.0071365 -0.012096 0.94338 -0.083893 0.0022763 0.1081 0.054504 0.010979 -0.0617 0.036036 0.013404 0.082904 0.051196 0.010121 0.040848 0.00081943 0.00030661 0.00037174 0.00025691 0.18599 -0.0078105 -0.0067229 -0.013508 -0.021773 0.039479 -0.0045389 -0.078238 0.14757 -0.0094452
2.0664 -0.015546 -0.016516 -0.016961 -0.018429 0 -0.0098603 -0.010097 -0.01658 -0.013564 -0.0018076 -0.038424 0.82423 -0.07308 -0.0020955 0.1047 0.05798 0.014676 -0.069063 0.061981 0.034848 0.09019 0.064779 0.04472 0.041373 0.00053107 0.00050906 0.0010076 0.00082871 0.27704 -0.005746 -0.0066261 -0.028465 -0.0068903 0.025533 -0.0047435 -0.07045 0.1072 0.0064281
2.0703 -0.015376 -0.0165 -0.018356 -0.016533 0 -0.011261 -0.0088115 -0.021768 -0.036187 -7.7693e-05 -0.054173 0.71095 -0.05935 -0.0032243 0.098845 0.059982 0.022038 -0.076276 0.08097 0.054874 0.096964 0.081797 0.078101 0.040134 0.00027643 0.0013033 0.0014661 0.0010628 0.35632 -0.0059669 -0.0081826 -0.040536 0.0024555 0.0067862 -0.0027248 -0.061155 0.067466 0.018124
2.0742 -0.015409 -0.015854 -0.012585 -0.016406 0 -0.017259 -0.012316 -0.032355 -0.062276 -0.003571 -0.057293 0.58745 -0.044013 -0.0009695 0.089425 0.056434 0.029712 -0.082268 0.09123 0.066175 0.10292 0.10032 0.1045 0.035586 0.00019075 0.0021728 0.0012532 0.0011604 0.42882 -0.010828 -0.011281 -0.047953 -0.0018708 -0.016145 0.0002379 -0.050423 0.028704 0.024135
2.0781 -0.015677 -0.015332 -0.0064114 -0.019172 0 -0.022844 -0.019453 -0.041483 -0.079781 -0.011794 -0.054107 0.44782 -0.02956 0.0015246 0.073992 0.04133 0.034302 -0.083643 0.092352 0.067464 0.10674 0.11538 0.12046 0.025311 0.00022904 0.0025181 0.00047815 0.0013602 0.485 -0.018365 -0.015849 -0.050295 -0.016886 -0.040776 0.0020938 -0.038253 -0.0074995 0.022344
2.082 -0.015757 -0.015255 -0.0064014 -0.02189 0 -0.023754 -0.025207 -0.041473 -0.077757 -0.022403 -0.053051 0.30192 -0.017268 0.0016465 0.054645 0.020038 0.035479 -0.079706 0.092682 0.063757 0.10795 0.12393 0.12653 0.01196 0.00030501 0.0023267 -0.00019522 0.0016092 0.50561 -0.023956 -0.021473 -0.047568 -0.031908 -0.062565 0.0015171 -0.025862 -0.03979 0.017292
2.0859 -0.015484 -0.015765 -0.013407 -0.02035 0 -0.019909 -0.025328 -0.031526 -0.056728 -0.032025 -0.056502 0.16224 -0.0070784 0.00030757 0.032889 -0.0026962 0.035788 -0.070691 0.096207 0.061831 0.1063 0.12503 0.12583 -0.002639 0.00039339 0.0021625 -0.00015287 0.0015934 0.47905 -0.024372 -0.026592 -0.040143 -0.037923 -0.079509 -0.00094739 -0.014122 -0.066907 0.011726
2.0898 -0.015218 -0.016967 -0.022647 -0.013522 0 -0.014976 -0.020121 -0.018994 -0.029891 -0.037805 -0.058673 0.027354 0.001224 0.00047519 0.010149 -0.022531 0.037457 -0.057202 0.10559 0.064697 0.10164 0.1182 0.12053 -0.016968 0.00047882 0.0024526 0.0005686 0.0010701 0.41535 -0.020574 -0.028922 -0.029706 -0.034231 -0.090164 -0.0033338 -0.003902 -0.087812 0.0078998
2.0938 -0.015424 -0.018665 -0.028273 -0.005586 0 -0.013011 -0.013843 -0.012976 -0.012925 -0.038754 -0.051768 -0.11754 0.0081248 0.0030394 -0.011488 -0.032991 0.039899 -0.040544 0.12328 0.069708 0.093794 0.10297 0.10994 -0.029095 0.00048542 0.0029172 0.0012979 0.00016644 0.3431 -0.016831 -0.027364 -0.019597 -0.027078 -0.092728 -0.003966 0.0033087 -0.10082 0.0087149
2.0977 -0.01615 -0.020121 -0.027954 -0.0032896 0 -0.015287 -0.010621 -0.016453 -0.011252 -0.035584 -0.03431 -0.28232 0.014436 0.0051475 -0.028994 -0.028596 0.040661 -0.02515 0.14546 0.07158 0.083545 0.0818 0.092308 -0.038032 0.0003486 0.0028719 0.0013803 -0.000646 0.29024 -0.016956 -0.023341 -0.013364 -0.022747 -0.087588 -0.0027632 0.0054885 -0.10651 0.01536
2.1016 -0.017031 -0.020406 -0.023997 -0.010447 0 -0.019696 -0.011144 -0.024215 -0.016474 -0.029221 -0.013215 -0.45697 0.020239 0.0033033 -0.041961 -0.014498 0.038428 -0.014068 0.16426 0.067284 0.072353 0.059373 0.068549 -0.045435 0.0001539 0.0021064 0.00081753 -0.00089554 0.26396 -0.020934 -0.019567 -0.012405 -0.022075 -0.078422 -0.00093993 0.0031253 -0.10933 0.024312
2.1055 -0.017738 -0.019177 -0.020947 -0.024166 0 -0.022712 -0.01315 -0.02802 -0.01525 -0.019908 0.0024091 -0.61918 0.025168 -0.0022204 -0.049884 0.0056961 0.034405 -0.0087272 0.17491 0.058385 0.060663 0.038128 0.043453 -0.052207 0.00010777 0.0012889 0.00023161 -0.00049242 0.24672 -0.024886 -0.017186 -0.0149 -0.020996 -0.066625 0.00036655 -0.0037164 -0.11154 0.033019
2.1094 -0.018269 -0.017074 -0.021922 -0.036159 0 -0.021982 -0.014587 -0.023723 -0.0022037 -0.0082655 0.0093406 -0.75809 0.028781 -0.0069273 -0.052403 0.027771 0.030624 -0.010055 0.17307 0.04913 0.048788 0.020435 0.022424 -0.05919 0.00028782 0.0013186 0.0001812 0.00017628 0.21271 -0.024471 -0.014608 -0.017111 -0.015667 -0.053452 0.00099649 -0.014771 -0.11529 0.038716
2.1133 -0.018764 -0.015217 -0.02626 -0.038359 0 -0.017687 -0.0157 -0.014002 0.015183 0.0029591 0.01212 -0.88809 0.029989 -0.0064858 -0.047708 0.043729 0.027601 -0.018923 0.15137 0.042612 0.036539 0.011016 0.0069117 -0.066823 0.00045059 0.0022733 0.00054988 0.00053844 0.15108 -0.018763 -0.0098486 -0.015942 -0.006896 -0.039654 0.0014147 -0.029909 -0.12317 0.035542
2.1172 -0.019148 -0.014253 -0.029867 -0.028536 0 -0.012083 -0.017921 -0.0050363 0.02395 0.009217 0.017277 -1.0362 0.029649 -0.0012584 -0.037132 0.05064 0.024448 -0.030379 0.11672 0.038753 0.023413 0.010327 -0.0062981 -0.073134 0.00020276 0.0031659 0.00066729 0.00029373 0.076343 -0.011107 -0.0039375 -0.010687 8.9214e-05 -0.024859 0.001823 -0.046628 -0.1324 0.022858
2.1211 -0.0191 -0.013913 -0.028161 -0.011762 0 -0.0079437 -0.021247 -0.00097986 0.017955 0.0073315 0.026234 -1.2154 0.02902 0.0040108 -0.021798 0.050761 0.021122 -0.041182 0.07629 0.035568 0.0093544 0.017414 -0.020504 -0.07614 -0.0005552 0.0028899 5.0087e-05 -0.00034221 0.017062 -0.0061143 -0.0010965 -0.0029499 4.4673e-05 -0.0084616 0.0018962 -0.06354 -0.13902 0.0024315
2.125 -0.018347 -0.013479 -0.019838 0.0031387 0 -0.0069432 -0.023474 -0.0012591 0.0034282 -0.0012821 0.033949 -1.4129 0.029146 0.0049866 -0.0025901 0.046701 0.019473 -0.049158 0.035568 0.031839 -0.005458 0.031525 -0.033689 -0.074219 -0.0013927 0.001391 -0.0010226 -0.00082228 -0.0065569 -0.0056083 -0.0046315 0.0045908 -0.0076964 0.0099241 0.0013228 -0.079663 -0.13939 -0.024133
2.1289 -0.016895 -0.012568 -0.0086061 0.0092995 0 -0.0087732 -0.022345 -0.0023724 -0.0071865 -0.010991 0.033994 -1.604 0.031417 0.0018073 0.01932 0.042782 0.021158 -0.051981 0.0013825 0.028336 -0.020539 0.051622 -0.038335 -0.065282 -0.0016677 -0.00021877 -0.0017265 -0.00072915 0.0041839 -0.0073708 -0.012669 0.0094232 -0.018277 0.030664 0.0003058 -0.093886 -0.12832 -0.05448
2.1328 -0.014931 -0.011373 -0.00087124 0.0056834 0 -0.011328 -0.018216 -0.0017602 -0.0069756 -0.01617 0.024378 -1.7769 0.037095 -0.0016939 0.040469 0.047758 0.024823 -0.048547 -0.017715 0.026749 -0.0338 0.074527 -0.027523 -0.04777 -0.0011546 -0.00076367 -0.0015 -0.00010851 0.033195 -0.0078731 -0.018816 0.0099689 -0.024727 0.052775 -0.00062337 -0.10464 -0.097947 -0.083386
2.1367 -0.012598 -0.010228 -0.00052767 -0.0031828 0 -0.011962 -0.014041 -0.00011548 -0.00080723 -0.015426 0.0086183 -1.939 0.043865 -0.0022357 0.057901 0.062297 0.026573 -0.043129 -0.026363 0.027944 -0.043972 0.095993 -0.0018157 -0.026299 -0.00032495 -0.00014297 -0.00061111 0.00061687 0.067421 -0.0061425 -0.017851 0.0060236 -0.022992 0.073738 -0.0011208 -0.11251 -0.053791 -0.10768
2.1406 -0.0099832 -0.0091412 -0.0052923 -0.010928 0 -0.0092817 -0.012459 -0.00046925 -0.00038441 -0.011811 -0.0078911 -2.1018 0.049785 6.4611e-05 0.070182 0.085426 0.024105 -0.038287 -0.02817 0.031423 -0.050309 0.11408 0.029811 -0.0032741 7.6044e-05 0.00071109 9.9021e-05 0.0010486 0.10686 -0.0047182 -0.01081 -0.0011383 -0.01462 0.092086 -0.0011303 -0.1175 0.00087468 -0.12592
2.1445 -0.0073075 -0.007907 -0.0085784 -0.013705 0 -0.0043581 -0.012992 -0.0052188 -0.012793 -0.0092086 -0.021714 -2.2643 0.052784 0.002878 0.076346 0.11522 0.020004 -0.036536 -0.027386 0.036094 -0.052307 0.12718 0.056116 0.018947 -0.00022968 0.00095094 3.3441e-05 0.0011316 0.15725 -0.0066688 -0.004034 -0.0092955 -0.0051213 0.10655 -0.00053951 -0.11967 0.062051 -0.13703
2.1484 -0.0049645 -0.0065679 -0.0059691 -0.01226 0 -0.00026278 -0.012398 -0.013655 -0.033032 -0.0089129 -0.031998 -2.4155 0.048591 0.0046744 0.075277 0.14697 0.019801 -0.042208 -0.03201 0.040978 -0.04906 0.1327 0.071099 0.03688 -0.00076782 0.00071834 -0.00060955 0.0010967 0.21476 -0.011863 -0.0029434 -0.016353 0.00047837 0.11509 0.00089077 -0.11842 0.12244 -0.13869
2.1523 -0.003253 -0.00555 -0.00015041 -0.010468 0 9.6132e-05 -0.0078933 -0.021918 -0.047277 -0.0096958 -0.038691 -2.5534 0.036448 0.0057328 0.071093 0.17344 0.026126 -0.05549 -0.047577 0.045095 -0.042365 0.13213 0.076204 0.050346 -0.00080464 0.00084056 -0.0010782 0.0011355 0.2606 -0.016588 -0.0069753 -0.021167 0.0010485 0.11936 0.0029774 -0.11371 0.17392 -0.1322
2.1563 -0.0021109 -0.0052026 0.0013673 -0.011583 0 -0.0036507 -3.3017e-05 -0.025466 -0.044037 -0.010426 -0.041327 -2.6949 0.019261 0.0064685 0.067701 0.19304 0.035206 -0.073457 -0.07207 0.047245 -0.033892 0.12806 0.076129 0.061588 -0.00011313 0.0017332 -0.00081948 0.0011791 0.2727 -0.01706 -0.010798 -0.023424 -0.0010085 0.12206 0.0046566 -0.10546 0.21523 -0.11958
2.1602 -0.0012435 -0.0052815 -0.0055647 -0.015136 0 -0.0087675 0.0075284 -0.022314 -0.023636 -0.01156 -0.039575 -2.8621 -0.00036997 0.0059647 0.067575 0.20557 0.040055 -0.093779 -0.10287 0.046686 -0.024497 0.1221 0.073303 0.072211 0.00079653 0.0028196 1.7057e-05 0.0010135 0.24338 -0.01313 -0.010118 -0.022946 -0.0030338 0.12498 0.0045354 -0.093176 0.24597 -0.1019
2.1641 -0.00054737 -0.0050543 -0.015849 -0.01705 0 -0.011374 0.01098 -0.014573 0.0019103 -0.013701 -0.034111 -3.0584 -0.019018 0.0030757 0.073133 0.21177 0.037357 -0.11353 -0.1359 0.044195 -0.014969 0.11595 0.066487 0.084067 0.001216 0.0031381 0.00077185 0.00057026 0.18542 -0.0081816 -0.0056584 -0.019523 -0.0046943 0.13013 0.0021973 -0.076226 0.26657 -0.080343
2.168 -0.00028537 -0.0039768 -0.018662 -0.01309 0 -0.0094305 0.0091491 -0.0069024 0.018199 -0.015356 -0.026262 -3.262 -0.028279 -0.0012886 0.087024 0.21502 0.030682 -0.12592 -0.15926 0.041908 -0.0062215 0.11191 0.053884 0.09914 0.00095262 0.002412 0.00090575 4.5131e-05 0.12086 -0.0053513 -0.0013674 -0.013683 -0.00722 0.14049 -0.0011624 -0.052384 0.27745 -0.057438
2.1719 -0.00070422 -0.0021863 -0.0081329 -0.0028981 0 -0.0041889 0.0039078 -0.0028893 0.018983 -0.013194 -0.017007 -3.4465 -0.027558 -0.0040552 0.10363 0.21966 0.026407 -0.12976 -0.16815 0.041343 0.0014405 0.1093 0.036407 0.11454 0.00045463 0.0013351 0.00043678 -0.00028911 0.063914 -0.0042107 0.0004925 -0.007327 -0.010466 0.15373 -0.0036994 -0.024215 0.28287 -0.036685
2.1758 -0.0015001 -0.00024615 0.0094332 0.0088904 0 0.001152 -0.0015338 -0.0022865 0.0095088 -0.0050582 -0.006911 -3.6079 -0.017691 -0.0028763 0.1194 0.22605 0.026822 -0.12447 -0.16102 0.041414 0.007468 0.10708 0.017408 0.12756 0.00025496 0.00077004 -0.00016924 -0.00034696 0.014294 -0.0015713 0.0015468 -0.0028856 -0.011583 0.16775 -0.0045759 0.006918 0.28215 -0.019673
2.1797 -0.0018367 0.0015368 0.020209 0.015713 0 0.0042626 -0.0046006 -0.0015998 0.00068824 0.0074672 0.0029142 -3.7679 -0.00048923 0.0011397 0.13082 0.23384 0.028124 -0.10992 -0.13768 0.038962 0.011203 0.10406 -0.00027146 0.13542 0.00039001 0.00082816 -0.00045363 -0.00026592 -0.03506 0.0045147 0.0046215 -0.0012487 -0.007406 0.18022 -0.0044273 0.039351 0.27416 -0.0076119
2.1836 -0.0010351 0.003401 0.015929 0.014036 0 0.0053305 -0.0043051 0.0024169 -0.00020986 0.019869 0.010555 -3.9501 0.019872 0.0042998 0.13199 0.24058 0.025461 -0.085618 -0.098695 0.031913 0.010888 0.097846 -0.016131 0.13294 0.00043974 0.00089786 -0.00030974 -0.00019625 -0.086354 0.012043 0.0098021 -0.00052998 0.0016901 0.18648 -0.00407 0.069928 0.25455 -0.0021628
2.1875 0.00078671 0.0057004 0.0024388 0.0061716 0 0.006176 -0.0012546 0.0095972 0.0055786 0.028124 0.014775 -4.1551 0.034401 0.004165 0.12046 0.24107 0.019124 -0.054665 -0.053782 0.022015 0.0048811 0.086421 -0.030745 0.11796 9.9913e-05 0.0005256 2.6823e-05 -0.00012661 -0.1342 0.016724 0.014084 0.0026236 0.010971 0.18187 -0.0030913 0.093845 0.22049 -0.0015604
2.1914 0.0028961 0.0083218 -0.0056245 -0.001332 0 0.0080734 0.0028103 0.0166 0.011275 0.031235 0.016704 -4.3599 0.0397 0.0020818 0.10067 0.23411 0.01459 -0.021041 -0.011473 0.01393 -0.0060059 0.070643 -0.04346 0.094579 -0.00040914 3.3281e-05 0.00022751 3.2764e-05 -0.17319 0.016312 0.014908 0.010006 0.015201 0.16719 -0.0003167 0.10975 0.17585 -0.0023722
2.1953 0.0048168 0.010709 0.0007033 -0.0023553 0 0.010699 0.0059354 0.020322 0.011765 0.030701 0.019247 -4.5418 0.034604 0.0014464 0.075795 0.21942 0.01621 0.012946 0.023731 0.011032 -0.021125 0.051196 -0.052271 0.065549 -0.00058093 0.00010077 0.0001079 0.00023317 -0.20581 0.012951 0.013221 0.020003 0.013653 0.14304 0.0041097 0.11659 0.12372 -0.0027033
2.1992 0.0069103 0.012496 0.015815 0.0047904 0 0.013155 0.0073117 0.021007 0.0082741 0.028231 0.024136 -4.6998 0.019071 0.0036523 0.049694 0.19747 0.021799 0.044914 0.048 0.012053 -0.039446 0.029101 -0.056166 0.034183 -0.00022481 0.00082737 -0.00028203 0.00025572 -0.2411 0.011072 0.012392 0.028877 0.010946 0.11071 0.0076176 0.11377 0.068147 -0.0007637
2.2031 0.0099456 0.013976 0.02561 0.016792 0 0.01555 0.0081901 0.021809 0.006703 0.024542 0.029647 -4.8517 -0.0040891 0.0064068 0.03053 0.17036 0.024566 0.069 0.0553 0.012255 -0.058144 0.0066541 -0.056914 0.0068901 0.00027793 0.001456 -0.00070205 -3.608e-05 -0.285 0.013098 0.014339 0.033991 0.012401 0.073162 0.0070282 0.099089 0.019558 0.005469
2.207 0.014081 0.015792 0.022277 0.027981 0 0.018976 0.011128 0.025189 0.011759 0.020097 0.031843 -5.012 -0.024806 0.0063625 0.020498 0.14377 0.020521 0.08352 0.052867 0.0082607 -0.073965 -0.013749 -0.05774 -0.014297 0.00037137 0.0011703 -0.00085576 -0.00044386 -0.33228 0.017394 0.017418 0.035691 0.018463 0.037163 0.0019235 0.077699 -0.016286 0.01283
2.2109 0.01841 0.018158 0.01212 0.03376 0 0.023712 0.017671 0.029884 0.022483 0.016057 0.028457 -5.1784 -0.038545 0.0029884 0.018726 0.1193 0.013125 0.087637 0.044951 0.0016289 -0.086095 -0.031389 -0.060043 -0.030147 -7.1664e-05 6.6005e-05 -0.0005768 -0.00053128 -0.36787 0.020264 0.018442 0.036052 0.024068 0.0054253 -0.0041051 0.051419 -0.038809 0.018523
2.2148 0.021655 0.020524 0.0081423 0.032598 0 0.027857 0.026479 0.03172 0.032979 0.013747 0.021343 -5.339 -0.042071 -0.00078104 0.023761 0.097712 0.0098672 0.080892 0.035204 -0.0026347 -0.094314 -0.045813 -0.061866 -0.041805 -0.0006183 -0.00087059 2.78e-05 -4.0941e-05 -0.37686 0.01961 0.016387 0.036046 0.023875 -0.020091 -0.0062645 0.021561 -0.048696 0.01998
2.2188 0.0233 0.022094 0.015618 0.026061 0 0.028531 0.03399 0.027602 0.03727 0.013333 0.0147 -5.4898 -0.031716 -0.0017621 0.032755 0.079049 0.014425 0.062458 0.028342 -0.0011644 -0.099007 -0.056536 -0.060003 -0.051458 -0.00074892 -0.00082051 0.00061804 0.00079824 -0.35502 0.016532 0.013606 0.034342 0.018112 -0.037089 -0.0030456 -0.010884 -0.048326 0.013192
2.2227 0.023956 0.022619 0.026538 0.017641 0 0.024918 0.037296 0.018789 0.033846 0.013735 0.010896 -5.6402 -0.0094899 0.00020155 0.039494 0.060785 0.022905 0.035279 0.02871 0.0043677 -0.10337 -0.063962 -0.053583 -0.062566 -0.00038814 -4.2535e-05 0.0008734 0.0014357 -0.3123 0.013823 0.013482 0.029051 0.012919 -0.045822 0.002193 -0.044924 -0.047196 -0.00472
2.2266 0.024555 0.022571 0.02897 0.01115 0 0.019956 0.036457 0.010232 0.026291 0.014159 0.0084382 -5.801 0.016024 0.0025652 0.041694 0.041348 0.028073 0.0055678 0.034176 0.0090188 -0.10983 -0.069484 -0.045289 -0.075056 8.7333e-05 0.00041689 0.00075724 0.0014979 -0.26777 0.01348 0.017329 0.02042 0.014626 -0.050415 0.0044359 -0.079269 -0.051833 -0.02955
2.2305 0.025287 0.02253 0.020717 0.009104 0 0.018288 0.033834 0.0066259 0.020053 0.015313 0.0043789 -5.9703 0.040114 0.003288 0.039162 0.020921 0.026671 -0.023699 0.042673 0.0094288 -0.11897 -0.073525 -0.039045 -0.087621 0.00031903 -9.45e-05 0.00051626 0.0011057 -0.23947 0.015745 0.02365 0.011466 0.023559 -0.052659 0.0019273 -0.11277 -0.064172 -0.058574
2.2344 0.025422 0.022537 0.011798 0.011566 0 0.021851 0.031264 0.0088769 0.018384 0.018439 -0.0014795 -6.1347 0.058208 0.0029345 0.032433 0.00026505 0.021926 -0.049784 0.051576 0.0064831 -0.13082 -0.076469 -0.036831 -0.098443 0.00033489 -0.0010962 0.00037932 0.0006855 -0.23542 0.019827 0.029733 0.0058249 0.0334 -0.054248 -0.0022112 -0.14403 -0.084873 -0.088658
2.2383 0.024158 0.022163 0.012825 0.016268 0 0.027381 0.02825 0.013979 0.020544 0.023108 -0.0052284 -6.285 0.062429 0.0033616 0.024168 -0.016524 0.019137 -0.068646 0.054579 0.0031625 -0.1433 -0.078564 -0.03791 -0.10228 0.00040269 -0.0015141 0.00026803 0.00050732 -0.25061 0.024679 0.03327 0.0050457 0.036612 -0.056912 -0.0033011 -0.16851 -0.11134 -0.11363
2.2422 0.021545 0.021175 0.022458 0.020261 0 0.028776 0.023205 0.017948 0.023079 0.026635 -0.0020413 -6.4254 0.054435 0.0049919 0.018872 -0.025386 0.019872 -0.081825 0.047871 0.00041111 -0.15161 -0.08046 -0.040694 -0.097551 0.00059686 -0.00087967 -0.00012418 0.00047027 -0.27186 0.028924 0.032708 0.0079332 0.030686 -0.060066 0.00011949 -0.18341 -0.13379 -0.13058
2.2461 0.018493 0.019935 0.028487 0.022042 0 0.022659 0.016156 0.018922 0.022695 0.026369 0.0091263 -6.5662 0.037935 0.0062573 0.017819 -0.025411 0.021217 -0.091576 0.031333 -0.0040283 -0.15358 -0.082484 -0.044559 -0.08569 0.00064252 0.0001607 -0.00091337 0.00034903 -0.28727 0.03077 0.027351 0.012198 0.019709 -0.062343 0.0049741 -0.18808 -0.14735 -0.14008
2.25 0.015978 0.019039 0.021847 0.022386 0 0.012034 0.0095313 0.017987 0.01855 0.0226 0.023824 -6.7097 0.015877 0.0058153 0.021483 -0.016427 0.020128 -0.099501 0.0052745 -0.012437 -0.14794 -0.084819 -0.049487 -0.068294 0.00024159 0.00057264 -0.0017228 0.00016466 -0.29343 0.029016 0.01836 0.016359 0.010583 -0.062544 0.0069341 -0.18216 -0.14892 -0.14286
2.2539 0.014357 0.018602 0.0079501 0.023041 0 0.0043308 0.0059331 0.017635 0.01257 0.018668 0.034905 -6.8472 -0.0078796 0.0044976 0.029821 0.0010876 0.017164 -0.10747 -0.029359 -0.023373 -0.13369 -0.087602 -0.054502 -0.048006 -0.0005177 4.1462e-05 -0.0019075 0.00020288 -0.29464 0.024473 0.0095546 0.020069 0.0079031 -0.059013 0.0046934 -0.16543 -0.13547 -0.14018
2.2578 0.013446 0.018089 0.0020227 0.024511 0 0.0052462 0.005488 0.019546 0.0078471 0.017757 0.037328 -6.9715 -0.027285 0.0043117 0.040698 0.022545 0.01529 -0.1168 -0.068018 -0.031932 -0.11302 -0.090354 -0.057483 -0.030689 -0.0011795 -0.00077343 -0.0011694 0.00063909 -0.29537 0.019936 0.005853 0.023107 0.011692 -0.049935 0.00088687 -0.14042 -0.10708 -0.13463
2.2617 0.01306 0.016924 0.012705 0.025158 0 0.013798 0.0060613 0.023303 0.006348 0.019618 0.031192 -7.0893 -0.041492 0.0057168 0.05125 0.041594 0.015766 -0.12594 -0.10452 -0.034124 -0.092388 -0.092131 -0.05706 -0.018286 -0.0013661 -0.0010523 5.8102e-05 0.0012259 -0.29364 0.018036 0.0094993 0.024738 0.018737 -0.037742 -0.00088279 -0.11385 -0.072828 -0.12826
2.2656 0.013278 0.015224 0.031546 0.022646 0 0.023011 0.0062184 0.026621 0.007611 0.02076 0.021233 -7.2161 -0.050873 0.0068105 0.060831 0.055756 0.016608 -0.13336 -0.1361 -0.030744 -0.074705 -0.092254 -0.054346 -0.010571 -0.0011379 -0.00071123 0.00091599 0.0014564 -0.28275 0.018808 0.01746 0.024293 0.02519 -0.023893 0.0005328 -0.08822 -0.036182 -0.12087
2.2695 0.014162 0.013796 0.04032 0.016414 0 0.025636 0.0073321 0.026803 0.0094806 0.017959 0.01362 -7.3574 -0.056272 0.0057621 0.069191 0.063251 0.015514 -0.13753 -0.16049 -0.026534 -0.062349 -0.090144 -0.052113 -0.0066074 -0.00086021 -0.00038435 0.0008829 0.0010658 -0.25975 0.01959 0.02325 0.022153 0.028227 -0.0099291 0.003362 -0.065508 -0.00014541 -0.11196
2.2734 0.015418 0.013401 0.029115 0.0088055 0 0.019947 0.011973 0.022688 0.010361 0.011458 0.012166 -7.4993 -0.059514 0.0035426 0.077112 0.062372 0.01332 -0.13548 -0.17412 -0.025489 -0.058158 -0.084832 -0.051993 -0.0032814 -0.00076549 -0.0006127 0.00024426 0.00031127 -0.2316 0.017606 0.0222 0.019805 0.02655 0.0016272 0.0052707 -0.047299 0.032383 -0.099473
2.2773 0.016497 0.014053 0.0065285 0.0037075 0 0.010833 0.020133 0.015912 0.010999 0.0046968 0.015979 -7.6209 -0.063491 0.0032408 0.08677 0.05732 0.013281 -0.12766 -0.17902 -0.027253 -0.058749 -0.077598 -0.052799 0.0043175 -0.00075262 -0.0012453 -0.00022079 -0.00030158 -0.21144 0.012733 0.015327 0.018773 0.02061 0.010179 0.005575 -0.030304 0.062557 -0.082575
2.2813 0.017038 0.015067 -0.0085054 0.0038824 0 0.0056338 0.027778 0.010272 0.013908 0.001176 0.019977 -7.7183 -0.068724 0.0063053 0.098839 0.051756 0.016759 -0.1163 -0.17855 -0.028167 -0.05994 -0.070214 -0.051917 0.017134 -0.00064199 -0.0017125 -2.5374e-05 -0.00055405 -0.2077 0.0076759 0.0080712 0.019487 0.012703 0.01738 0.0051293 -0.011184 0.092362 -0.062448
2.2852 0.017095 0.015727 -0.0047326 0.0091574 0 0.0084348 0.029964 0.0090474 0.020575 0.0017583 0.018463 -7.811 -0.075102 0.010139 0.11344 0.047722 0.020735 -0.10271 -0.17467 -0.025446 -0.059038 -0.063925 -0.048159 0.035097 -0.00051184 -0.0017486 0.00057137 -0.00070367 -0.21644 0.0054563 0.0053184 0.021034 0.0062049 0.024815 0.0046671 0.012198 0.12276 -0.04014
2.2891 0.016868 0.015809 0.01168 0.016666 0 0.017272 0.025574 0.01213 0.028984 0.0047434 0.0097863 -7.9229 -0.082114 0.01036 0.13032 0.047078 0.020706 -0.088357 -0.16952 -0.019876 -0.053289 -0.060079 -0.042771 0.057349 -0.00062421 -0.0016487 0.0008975 -0.0011076 -0.22454 0.0068596 0.0077201 0.021744 0.0037309 0.034548 0.0038807 0.041883 0.15449 -0.017086
2.293 0.016339 0.015526 0.024499 0.022588 0 0.025947 0.018542 0.015681 0.034169 0.0079451 -0.0015929 -8.0564 -0.087926 0.0056233 0.14777 0.051734 0.016023 -0.074045 -0.16629 -0.014511 -0.039138 -0.060461 -0.037594 0.079968 -0.00098801 -0.0017943 0.00061089 -0.0017165 -0.22056 0.010256 0.012465 0.019967 0.0054081 0.051167 0.0021306 0.07963 0.18638 0.0037512
2.2969 0.015303 0.015125 0.023272 0.024075 0 0.028581 0.014054 0.015248 0.031892 0.010424 -0.0081034 -8.1872 -0.091934 -0.00044841 0.16363 0.059243 0.011307 -0.058205 -0.16571 -0.011405 -0.02077 -0.062454 -0.032882 0.098987 -0.001143 -0.0021076 5.5089e-05 -0.0020466 -0.20285 0.013547 0.016732 0.014807 0.0088612 0.073176 -0.00047167 0.11953 0.21565 0.022103
2.3008 0.013739 0.014696 0.011797 0.020476 0 0.023503 0.013635 0.0099304 0.022378 0.012664 -0.0053407 -8.2893 -0.094238 -0.0027718 0.17719 0.068954 0.011769 -0.0391 -0.16777 -0.010142 -0.0005031 -0.064068 -0.027645 0.11332 -0.00056963 -0.0021548 -0.0001291 -0.0017067 -0.17882 0.015909 0.019697 0.0069056 0.01114 0.098912 -0.0030764 0.15826 0.24086 0.038533
2.3047 0.012021 0.014295 0.0024357 0.013638 0 0.014068 0.014274 0.0036146 0.010532 0.015764 0.0038732 -8.3629 -0.095132 -9.2863e-05 0.18804 0.08041 0.017378 -0.015193 -0.17228 -0.0093087 0.019384 -0.063251 -0.022084 0.12251 0.00063389 -0.0017539 0.00031025 -0.00090426 -0.15822 0.017703 0.021552 -0.0011161 0.011024 0.1262 -0.0049843 0.19271 0.26099 0.053807
2.3086 0.01062 0.01404 0.0037476 0.007164 0 0.0062024 0.012245 0.0017222 0.0021883 0.020528 0.011875 -8.4366 -0.095328 0.0038009 0.19583 0.093835 0.02252 0.01608 -0.17887 -0.0085333 0.035536 -0.056293 -0.01874 0.12668 0.0016163 -0.0012771 0.00099157 -0.00033217 -0.1479 0.019194 0.021809 -0.0054691 0.0097816 0.15054 -0.0060553 0.21794 0.27482 0.069412
2.3125 0.0096695 0.01394 0.013715 0.0045968 0 0.0044327 0.0072217 0.0062776 -0.0003129 0.026558 0.013244 -8.5401 -0.095959 0.0043376 0.20145 0.10974 0.021866 0.052996 -0.18621 -0.0084953 0.046158 -0.041406 -0.020318 0.12894 0.0015015 -0.0012087 0.0013222 -0.00049307 -0.15079 0.019895 0.019599 -0.0034736 0.0098147 0.16601 -0.0061733 0.2323 0.2843 0.08634
2.3164 0.008958 0.013693 0.02324 0.0071883 0 0.0088986 0.0022991 0.014037 0.00079421 0.031483 0.0098691 -8.6743 -0.09705 0.001103 0.20552 0.12724 0.016118 0.090504 -0.19334 -0.0093034 0.05265 -0.021456 -0.026365 0.13118 0.0003234 -0.0014855 0.0010903 -0.0011498 -0.16627 0.0192 0.015428 0.0042137 0.012399 0.17226 -0.0048455 0.23911 0.29172 0.10326
2.3203 0.0083763 0.012866 0.024565 0.012819 0 0.015302 0.0004096 0.019551 0.0017209 0.031365 0.008845 -8.8096 -0.098318 -0.0020514 0.20775 0.14501 0.011298 0.12491 -0.19975 -0.0097906 0.055665 0.0011978 -0.03293 0.13359 -0.00085219 -0.0014804 0.00059426 -0.0014982 -0.1894 0.017279 0.011556 0.013654 0.01635 0.16949 -0.0019177 0.24005 0.29746 0.11856
2.3242 0.0082392 0.011404 0.016725 0.017319 0 0.017986 0.0015536 0.020128 0.0010722 0.023197 0.015114 -8.9132 -0.099317 -0.0016805 0.20764 0.16127 0.012339 0.15231 -0.20497 -0.0089365 0.055957 0.023638 -0.036235 0.13584 -0.00087887 -0.00073537 0.00023906 -0.00092692 -0.21094 0.015013 0.009896 0.020469 0.018684 0.15874 0.0013621 0.23695 0.30145 0.1303
2.3281 0.0090039 0.009897 0.0050797 0.017577 0 0.014168 0.0038557 0.017777 0.00085911 0.0082265 0.026182 -8.9787 -0.098913 0.0012844 0.20248 0.16938 0.01797 0.16426 -0.20802 -0.0076077 0.053199 0.038724 -0.036536 0.13455 0.00033413 0.0004014 0.00011516 0.00037191 -0.22181 0.013114 0.0098205 0.023139 0.016898 0.14308 0.0026826 0.23099 0.29977 0.13305
2.332 0.010677 0.0091852 -0.0028538 0.013959 0 0.006223 0.0066166 0.016433 0.0038789 -0.0071659 0.034155 -9.0297 -0.09751 0.0027878 0.1925 0.16685 0.022323 0.16439 -0.20934 -0.0081052 0.047296 0.044803 -0.037597 0.12761 0.0016719 0.0010441 2.6717e-05 0.0015352 -0.21983 0.011609 0.0088976 0.023599 0.0113 0.12894 0.00069534 0.22246 0.28987 0.12795
2.3359 0.012665 0.0096192 -0.0020434 0.0098113 0 6.5855e-05 0.011202 0.017606 0.010423 -0.015079 0.032911 -9.096 -0.095949 0.00050184 0.17835 0.1534 0.021223 0.15613 -0.20923 -0.011681 0.037646 0.042665 -0.041994 0.11458 0.00186 0.00070785 -0.00014022 0.001766 -0.21173 0.010277 0.0060903 0.02449 0.0055048 0.11827 -0.0033316 0.2101 0.27056 0.11676
2.3398 0.014323 0.010768 0.0068596 0.0084037 0 0.00064218 0.018518 0.019053 0.017698 -0.011901 0.023209 -9.1884 -0.095119 -0.0034527 0.16094 0.12974 0.016228 0.1429 -0.20801 -0.01689 0.023916 0.033755 -0.047492 0.09568 0.00068107 -0.00014609 -0.00021978 0.00098252 -0.20641 0.0093166 0.003639 0.025896 0.0042349 0.1121 -0.0064205 0.19276 0.24143 0.10152
2.3438 0.015592 0.011922 0.017385 0.01013 0 0.0080247 0.026321 0.017584 0.022338 -0.0011268 0.011169 -9.2942 -0.096581 -0.004993 0.14199 0.097898 0.012395 0.12987 -0.20608 -0.020876 0.0057471 0.021033 -0.048965 0.071892 -0.00085569 -0.00061422 -1.6628e-06 -0.00017466 -0.20571 0.0092626 0.005033 0.02508 0.0096199 0.11083 -0.0067917 0.16842 0.20236 0.08568
2.3477 0.016932 0.012864 0.021466 0.012592 0 0.017336 0.030137 0.012736 0.023295 0.009748 0.0025142 -9.3942 -0.10165 -0.002715 0.12551 0.067012 0.012765 0.1238 -0.20407 -0.022203 -0.014205 0.011817 -0.044141 0.048199 -0.0015371 -0.00035375 0.00040968 -0.00090342 -0.20294 0.010262 0.011067 0.019597 0.018869 0.11123 -0.0056383 0.13735 0.15889 0.075171
2.3516 0.018599 0.014048 0.016259 0.013334 0 0.022615 0.027373 0.0074017 0.022316 0.015525 -0.0013049 -9.4809 -0.10854 0.00073664 0.11317 0.044192 0.015722 0.12428 -0.20191 -0.02191 -0.03193 0.0093779 -0.036732 0.028485 -0.0010902 6.5761e-05 0.00060846 -0.00082537 -0.19228 0.011784 0.018498 0.010492 0.025744 0.10983 -0.0055587 0.10424 0.11783 0.070975
2.3555 0.02016 0.015997 0.0077819 0.012401 0 0.021431 0.020224 0.0050379 0.021929 0.016834 -0.0020238 -9.5614 -0.11547 0.0019503 0.10551 0.032771 0.017555 0.12993 -0.19905 -0.021631 -0.044989 0.014679 -0.032969 0.014455 -0.0003001 -0.00012745 0.0003259 -0.00014274 -0.17911 0.013299 0.023034 0.0021259 0.025261 0.10522 -0.0072271 0.072139 0.082554 0.072885
2.3594 0.020926 0.018625 0.0063679 0.012227 0 0.016477 0.014012 0.0066858 0.023205 0.017919 -0.0011376 -9.6458 -0.12034 0.0005596 0.10262 0.035017 0.01665 0.13865 -0.19471 -0.021306 -0.051208 0.027808 -0.034959 0.0072397 -7.0286e-05 -0.0009623 -0.00020502 0.00063492 -0.17912 0.015145 0.023434 -0.0013189 0.017902 0.096484 -0.0082144 0.044141 0.055827 0.080004
2.3633 0.02086 0.021253 0.016593 0.01517 0 0.013029 0.012512 0.0108 0.025278 0.02166 0.0015016 -9.7363 -0.11766 -0.00093714 0.10401 0.053081 0.014533 0.14541 -0.18606 -0.019564 -0.046824 0.04718 -0.038224 0.0078644 -0.00048609 -0.0016555 -0.00043279 0.0010704 -0.20539 0.018357 0.02226 0.00088765 0.0094621 0.083349 -0.0056914 0.026296 0.041501 0.08957
2.3672 0.020876 0.023318 0.03155 0.021299 0 0.014672 0.015034 0.01549 0.026503 0.027266 0.0061564 -9.8259 -0.10563 -0.00084972 0.10626 0.07664 0.01329 0.14671 -0.17151 -0.016381 -0.035707 0.065831 -0.036629 0.01155 -0.000856 -0.0015114 -7.8785e-05 0.0010051 -0.25625 0.023443 0.022713 0.0061282 0.0063524 0.069702 -0.00018419 0.017834 0.034457 0.096828
2.3711 0.022033 0.024951 0.03879 0.028482 0 0.020872 0.017978 0.020302 0.025724 0.032427 0.011671 -9.9056 -0.085269 -0.00068112 0.10796 0.098963 0.013055 0.14309 -0.15091 -0.014369 -0.021542 0.080505 -0.029701 0.015518 -0.00059003 -0.00074215 0.00051066 0.00055428 -0.31651 0.029449 0.025439 0.011438 0.010467 0.057709 0.0041094 0.016061 0.030883 0.10038
2.375 0.024469 0.026783 0.033245 0.034271 0 0.028037 0.018776 0.025711 0.022731 0.036549 0.016368 -9.9709 -0.057819 -0.0030987 0.10848 0.11541 0.012529 0.13563 -0.12439 -0.016356 -0.0070966 0.089226 -0.024314 0.018049 0.00011897 -0.0002395 0.00068595 -3.3531e-06 -0.37082 0.034484 0.028812 0.01604 0.018241 0.048657 0.003381 0.018732 0.028352 0.099605
2.3789 0.02729 0.029229 0.023504 0.037466 0 0.032685 0.018066 0.031502 0.018274 0.040912 0.020129 -10.022 -0.025468 -0.007933 0.1075 0.12087 0.011217 0.12651 -0.092476 -0.021682 0.004245 0.0902 -0.028543 0.017501 0.00055993 -0.00054447 0.00018738 -0.00036593 -0.41514 0.037272 0.031735 0.020999 0.024549 0.043679 -0.0015009 0.022814 0.024427 0.094312
2.3828 0.029587 0.032058 0.0234 0.038099 0 0.033878 0.018426 0.036391 0.014178 0.045917 0.024614 -10.063 0.0055658 -0.011332 0.10605 0.11187 0.009987 0.12063 -0.058842 -0.026031 0.0086377 0.083717 -0.043912 0.013462 0.00036508 -0.0012137 -0.00053387 -0.000361 -0.45561 0.038124 0.03503 0.026989 0.027402 0.041988 -0.0053803 0.023604 0.018095 0.085823
2.3867 0.031439 0.034673 0.036733 0.036634 0 0.03326 0.021782 0.03937 0.013136 0.049388 0.031059 -10.099 0.031024 -0.0096197 0.1054 0.095816 0.0091186 0.11898 -0.028592 -0.026046 0.0083317 0.074658 -0.064188 0.0083611 -4.3705e-05 -0.0013381 -0.000741 -6.0849e-05 -0.49842 0.038347 0.039588 0.03309 0.028934 0.040159 -0.0039362 0.020681 0.011617 0.076443
2.3906 0.033696 0.03668 0.051864 0.033843 0 0.033242 0.028249 0.040953 0.017402 0.048532 0.038479 -10.138 0.049335 -0.0036833 0.10576 0.076434 0.0067512 0.12096 -0.004559 -0.024067 0.0048483 0.064919 -0.081882 0.0032857 5.7464e-05 -0.00064132 -0.00016076 0.000241 -0.54318 0.038809 0.043917 0.037946 0.032193 0.036624 0.0017238 0.014602 0.0063143 0.066516
2.3945 0.036722 0.03804 0.05333 0.031404 0 0.035166 0.03671 0.042573 0.026846 0.043346 0.04483 -10.183 0.059631 0.0013257 0.10709 0.057389 0.00049446 0.12538 0.010825 -0.027067 -0.00012028 0.056113 -0.095353 -0.00084015 0.00082607 0.00010337 0.00072191 0.00023187 -0.5859 0.03918 0.044745 0.04163 0.037575 0.030128 0.0060368 0.006264 0.0033165 0.056119
2.3984 0.03954 0.038693 0.038779 0.031788 0 0.038702 0.045442 0.044793 0.038244 0.03717 0.049788 -10.235 0.0612 0.0010897 0.10847 0.04385 -0.0091512 0.129 0.013261 -0.039698 -0.0039446 0.049823 -0.10895 -0.0031088 0.0015975 -0.00015471 0.0011246 -0.00016317 -0.62503 0.038515 0.040535 0.045749 0.042609 0.019387 0.0047158 -0.0025012 0.0039105 0.044336
2.4023 0.040459 0.038256 0.022406 0.036532 0 0.042393 0.052003 0.046545 0.04722 0.033421 0.055366 -10.284 0.05877 -0.0033562 0.10796 0.036673 -0.01785 0.12823 0.0055256 -0.05832 -0.0054007 0.045304 -0.1263 -0.0044433 0.0015576 -0.0016139 0.0006973 -0.00068415 -0.66082 0.036349 0.033796 0.051445 0.044836 0.0068973 -0.0007605 -0.010025 0.0064103 0.030448
2.4063 0.038625 0.036298 0.020014 0.044114 0 0.044521 0.053591 0.046383 0.051628 0.03222 0.063005 -10.322 0.055765 -0.006642 0.10507 0.033556 -0.020939 0.12323 -0.0075844 -0.07291 -0.0054104 0.041635 -0.14442 -0.0058521 0.00062424 -0.0033657 -0.00021278 -0.00090578 -0.68828 0.033147 0.029096 0.05751 0.044175 -0.0046647 -0.0046801 -0.016624 0.0091887 0.01513
2.4102 0.034857 0.032937 0.031524 0.049861 0 0.04372 0.048887 0.044197 0.05318 0.030903 0.070412 -10.344 0.054015 -0.0046209 0.099772 0.033035 -0.018124 0.11475 -0.022773 -0.075921 -0.00478 0.038624 -0.15515 -0.00784 -0.00042278 -0.0042727 -0.00096641 -0.00055716 -0.69402 0.029854 0.028673 0.060755 0.042247 -0.013485 -0.0030238 -0.022792 0.011571 -0.00073194
2.4141 0.030855 0.029022 0.040599 0.048833 0 0.03939 0.0399 0.04122 0.055257 0.027674 0.072358 -10.354 0.055117 0.0014042 0.092383 0.033435 -0.014102 0.10429 -0.036276 -0.069495 -0.0045637 0.036347 -0.15243 -0.010802 -0.00071955 -0.0040062 -0.0012193 0.00025605 -0.66363 0.027201 0.030493 0.058377 0.039903 -0.017701 0.0025089 -0.029295 0.013152 -0.015818
2.418 0.027576 0.025543 0.032653 0.039647 0 0.032087 0.03117 0.038263 0.058627 0.023886 0.065363 -10.362 0.0605 0.0061256 0.084918 0.033721 -0.013937 0.096175 -0.041169 -0.063414 -0.0060586 0.037208 -0.13764 -0.014303 -0.00018451 -0.003161 -0.0010901 0.0010942 -0.59384 0.025398 0.030857 0.050017 0.036249 -0.014602 0.0065346 -0.037209 0.015606 -0.026407
2.4219 0.024487 0.02281 0.011652 0.025888 0 0.023649 0.026055 0.034443 0.059387 0.022211 0.051389 -10.371 0.067904 0.0056024 0.07957 0.035266 -0.017832 0.09203 -0.038244 -0.065391 -0.0080034 0.042443 -0.11742 -0.016833 0.0004313 -0.002442 -0.00084261 0.0014537 -0.49636 0.024163 0.028423 0.037748 0.030339 -0.007523 0.0057028 -0.045351 0.021108 -0.03237
2.4258 0.020411 0.020279 -0.003424 0.013645 0 0.016596 0.023561 0.02816 0.051798 0.023108 0.036296 -10.381 0.076426 0.00089218 0.07701 0.039452 -0.020927 0.091568 -0.028611 -0.073258 -0.0092411 0.052644 -0.096821 -0.017589 0.00034321 -0.0019252 -0.00054739 0.001077 -0.38918 0.022808 0.025023 0.024439 0.023221 0.0018838 0.0019276 -0.052511 0.030516 -0.034201
2.4297 0.014995 0.017189 0.00074726 0.0071309 0 0.012771 0.019365 0.019373 0.033926 0.024092 0.024511 -10.386 0.085249 -0.0034869 0.077512 0.047394 -0.018465 0.093949 -0.013903 -0.076805 -0.0086752 0.067892 -0.075347 -0.015944 -0.00046415 -0.0012007 -0.00012295 0.00011296 -0.28443 0.020443 0.0227 0.012234 0.017486 0.011966 -9.2118e-05 -0.05752 0.044111 -0.032827
2.4336 0.0092242 0.01335 0.01675 0.0060212 0 0.012006 0.010475 0.01038 0.010763 0.022638 0.015562 -10.382 0.09345 -0.0041645 0.080895 0.060634 -0.010869 0.096844 0.0028679 -0.067332 -0.0045314 0.087689 -0.049672 -0.011054 -0.0012422 -0.00012037 0.00036624 -0.00095468 -0.18489 0.016495 0.020879 0.002217 0.014493 0.020373 0.0019326 -0.058368 0.061355 -0.030334
2.4375 0.0045023 0.0092502 0.024089 0.0065036 0 0.011958 -0.0012438 0.0039088 -0.008627 0.018871 0.0060216 -10.37 0.10037 -0.0017309 0.084559 0.076847 -0.0033476 0.096285 0.016702 -0.045444 0.0028689 0.10758 -0.019512 -0.0037162 -0.0012438 0.0008218 0.00060572 -0.0015746 -0.09013 0.011279 0.017197 -0.0052082 0.012435 0.025559 0.0056356 -0.055365 0.077598 -0.030525
2.4414 0.0013476 0.0054595 0.011574 0.0047985 0 0.0095925 -0.010552 0.00042799 -0.017925 0.014479 -0.005755 -10.352 0.10582 0.0006226 0.086619 0.092164 -0.00051614 0.091742 0.026324 -0.019933 0.011162 0.12415 0.010252 0.0045864 -0.0004461 0.00096164 0.00031757 -0.0014513 -0.0024213 0.0059214 0.010771 -0.01012 0.0077172 0.028354 0.0068212 -0.051317 0.089634 -0.034319
2.4453 -0.00092861 0.0020506 -0.010299 2.0481e-05 0 0.0034493 -0.013812 -0.0023035 -0.018331 0.009428 -0.017636 -10.335 0.10937 0.00055273 0.086199 0.10415 -0.0018067 0.083547 0.031589 0.00021126 0.018679 0.13565 0.033458 0.013081 0.00045993 0.0002387 -0.0003799 -0.00073762 0.075033 0.0014274 0.0036566 -0.01318 -0.0014931 0.029437 0.0039386 -0.048308 0.095994 -0.041722
2.4492 -0.0033068 -0.0013092 -0.020852 -0.0057462 0 -0.0050203 -0.012077 -0.006798 -0.016941 0.0013423 -0.026502 -10.324 0.11059 -0.0015692 0.082709 0.11051 -0.0023951 0.072611 0.03295 0.012314 0.023659 0.14077 0.048077 0.021028 0.00072585 -0.00064809 -0.00099397 5.1182e-05 0.1432 -0.002232 -0.0013903 -0.015471 -0.013126 0.029698 -0.00064264 -0.048578 0.095825 -0.052222
2.4531 -0.0059452 -0.0047556 -0.011914 -0.0097208 0 -0.012243 -0.0091384 -0.013108 -0.020151 -0.01078 -0.032087 -10.327 0.10784 -0.0037008 0.075885 0.10786 0.0015852 0.061951 0.032532 0.01947 0.022815 0.13862 0.057236 0.027316 0.00016395 -0.00090744 -0.0010955 0.00038602 0.2061 -0.0059282 -0.0039821 -0.017866 -0.022562 0.030974 -0.0035075 -0.056502 0.089879 -0.063546
2.457 -0.0080236 -0.0078557 0.0035266 -0.01085 0 -0.015001 -0.0071669 -0.018759 -0.02808 -0.022971 -0.037074 -10.346 0.10252 -0.0043224 0.068338 0.10114 0.0091261 0.054109 0.033824 0.025203 0.018015 0.13498 0.06504 0.032131 -0.0008064 -0.00040932 -0.00071776 0.00010874 0.26276 -0.010161 -0.0060947 -0.020473 -0.026043 0.034138 -0.0036421 -0.069546 0.084827 -0.072647
2.4609 -0.0086582 -0.0099338 0.0062399 -0.010485 0 -0.012742 -0.0051737 -0.021389 -0.034977 -0.028309 -0.043284 -10.374 0.095949 -0.0034554 0.061211 0.093738 0.015573 0.049222 0.037734 0.029851 0.010932 0.13287 0.072035 0.035481 -0.0015939 0.00029192 -0.0002811 -0.00045037 0.30292 -0.014241 -0.009073 -0.022731 -0.023031 0.039323 -0.0027142 -0.085071 0.083719 -0.07875
2.4648 -0.0079536 -0.010779 -0.007683 -0.01108 0 -0.0079304 -0.0018812 -0.021175 -0.034916 -0.023794 -0.048606 -10.392 0.089601 -0.0020394 0.055332 0.088573 0.017305 0.046961 0.04461 0.031912 0.0031247 0.13462 0.075084 0.0373 -0.0018622 0.00063919 -0.0001338 -0.00074912 0.31491 -0.016982 -0.011675 -0.023931 -0.015998 0.04655 -0.0024269 -0.10042 0.088599 -0.08156
2.4688 -0.0071981 -0.011012 -0.022875 -0.01416 0 -0.004259 0.00095563 -0.020474 -0.027266 -0.014762 -0.048467 -10.387 0.086033 -0.00088364 0.051546 0.089646 0.014897 0.046171 0.054242 0.031422 -0.0031838 0.14297 0.071227 0.03724 -0.001623 0.00065749 -0.0002229 -0.00049997 0.2994 -0.018208 -0.011938 -0.023544 -0.00869 0.055798 -0.0024634 -0.11134 0.1014 -0.081214
2.4727 -0.0080447 -0.011752 -0.022663 -0.019127 0 -0.0042636 -0.00060841 -0.021176 -0.016935 -0.01098 -0.040309 -10.359 0.088626 -0.00026854 0.049724 0.099002 0.011937 0.04412 0.064088 0.030686 -0.0061317 0.15741 0.060914 0.034953 -0.0010838 0.00080444 -0.00024865 7.2892e-05 0.2728 -0.01916 -0.010626 -0.021189 -0.0045437 0.066321 -0.0014411 -0.11317 0.11915 -0.079783
2.4766 -0.011377 -0.013897 -0.0085429 -0.023713 0 -0.0081941 -0.0082298 -0.022715 -0.0095283 -0.017464 -0.026151 -10.329 0.096263 -0.00013217 0.048791 0.11261 0.011288 0.040292 0.072212 0.031586 -0.0070148 0.17322 0.047335 0.031193 -0.00050549 0.0013212 -9.2154e-05 0.00043287 0.25425 -0.02105 -0.011577 -0.01676 -0.0056823 0.076951 0.00057152 -0.10811 0.13605 -0.078971
2.4805 -0.01673 -0.017608 0.00093201 -0.0257 0 -0.014666 -0.018492 -0.022797 -0.0064537 -0.029459 -0.010703 -10.319 0.10761 -0.00028748 0.048386 0.12789 0.012769 0.035176 0.078048 0.033155 -0.0068546 0.18758 0.03341 0.026536 -0.00014533 0.001876 6.5468e-06 0.00023053 0.24903 -0.023356 -0.017817 -0.010998 -0.012067 0.086962 0.0013664 -0.098118 0.14925 -0.079225
2.4844 -0.022624 -0.02229 -0.0092301 -0.02467 0 -0.022033 -0.025634 -0.019947 -0.0047391 -0.037184 0.0023958 -10.337 0.12078 -0.00052879 0.048238 0.14211 0.014086 0.029652 0.081441 0.032631 -0.0067933 0.19774 0.020365 0.021706 -0.00017463 0.0019195 -0.00025771 -0.00034704 0.24731 -0.024132 -0.027685 -0.005844 -0.021103 0.095606 -0.001118 -0.08577 0.15637 -0.080703
2.4883 -0.027519 -0.026925 -0.033319 -0.02249 0 -0.02911 -0.02726 -0.015219 -0.0014767 -0.035501 0.01195 -10.371 0.1308 -0.00079292 0.0485 0.15088 0.013409 0.026509 0.083566 0.02881 -0.0085621 0.19925 0.0093228 0.018622 -0.00054033 0.0013352 -0.00083252 -0.00071931 0.24072 -0.022384 -0.035742 -0.0037237 -0.028734 0.10109 -0.0060732 -0.076832 0.15491 -0.082771
2.4922 -0.030665 -0.030472 -0.050388 -0.02207 0 -0.034947 -0.026712 -0.0115 0.0019093 -0.028313 0.017408 -10.401 0.134 -0.001245 0.049533 0.15518 0.010906 0.027136 0.087898 0.023702 -0.011375 0.19475 0.0032332 0.018667 -0.00093669 0.00063418 -0.0012711 -0.00044735 0.23788 -0.019843 -0.037821 -0.0059659 -0.03199 0.10319 -0.0099476 -0.075074 0.15015 -0.083971
2.4961 -0.032239 -0.032197 -0.046364 -0.025219 0 -0.038527 -0.029236 -0.011314 0.00021464 -0.023366 0.017068 -10.415 0.1306 -0.0019698 0.051377 0.15789 0.008289 0.030766 0.096135 0.02059 -0.013543 0.18787 0.005947 0.022033 -0.0010295 0.00046575 -0.0011654 0.00031897 0.25937 -0.019655 -0.034674 -0.011846 -0.030991 0.10239 -0.0096097 -0.080315 0.14593 -0.083937
2.5 -0.032734 -0.031876 -0.028604 -0.031169 0 -0.039102 -0.036002 -0.015146 -0.010424 -0.023706 0.0091142 -10.421 0.12154 -0.0024815 0.05396 0.16159 0.0074272 0.036352 0.1093 0.02093 -0.013548 0.18174 0.018846 0.028741 -0.00077988 0.00097726 -0.00058494 0.00091536 0.31532 -0.022901 -0.030224 -0.019351 -0.028257 0.099166 -0.0053118 -0.09187 0.14481 -0.082598
2.5039 -0.032176 -0.02982 -0.017277 -0.036866 0 -0.036814 -0.042506 -0.021381 -0.027866 -0.025338 -0.0057325 -10.435 0.10905 -0.0018379 0.05705 0.16995 0.0093599 0.04201 0.12832 0.02371 -0.009233 0.18061 0.038769 0.038644 -0.00051275 0.0017012 -2.3347e-05 0.00073358 0.38941 -0.026726 -0.026769 -0.026924 -0.025868 0.09434 -0.00035846 -0.10819 0.14943 -0.080124
2.5078 -0.029978 -0.026644 -0.023421 -0.038838 0 -0.032676 -0.043027 -0.027417 -0.044599 -0.023101 -0.023553 -10.465 0.10002 0.00034533 0.05991 0.18779 0.013917 0.043928 0.15199 0.027684 0.0017309 0.19062 0.059878 0.050648 -0.00058233 0.0020565 0.00011043 -0.00020352 0.44825 -0.026647 -0.023022 -0.034211 -0.023592 0.090114 0.0020967 -0.1248 0.16005 -0.077364
2.5117 -0.025667 -0.022933 -0.037617 -0.03526 0 -0.027691 -0.036191 -0.030994 -0.053423 -0.017397 -0.039803 -10.505 0.097925 0.0029705 0.062379 0.21186 0.019658 0.04215 0.17577 0.033318 0.016293 0.20926 0.077781 0.063034 -0.00094684 0.0019069 -8.9399e-05 -0.001193 0.46822 -0.021127 -0.017175 -0.040954 -0.020226 0.087897 0.001731 -0.13873 0.17162 -0.074752
2.5156 -0.019803 -0.019071 -0.040977 -0.026918 0 -0.02211 -0.025798 -0.031175 -0.052887 -0.01387 -0.052319 -10.545 0.10334 0.0039867 0.064775 0.23955 0.024268 0.037642 0.19732 0.041812 0.032349 0.23456 0.091685 0.075357 -0.0011353 0.0016123 -0.00015528 -0.0014109 0.45297 -0.013669 -0.010816 -0.045519 -0.016523 0.088128 0.0005964 -0.14933 0.18162 -0.072048
2.5195 -0.014048 -0.015368 -0.025836 -0.01667 0 -0.015851 -0.01662 -0.028731 -0.047363 -0.016775 -0.061367 -10.578 0.11582 0.0022803 0.067579 0.26779 0.025804 0.031828 0.21448 0.052424 0.047609 0.26395 0.10262 0.087316 -0.00071198 0.0015918 0.00021604 -0.00061015 0.42471 -0.0098788 -0.0082926 -0.045283 -0.015761 0.090958 0.00040695 -0.15649 0.18787 -0.068872
2.5234 -0.010074 -0.01225 -0.0037562 -0.0079687 0 -0.0096705 -0.010287 -0.025613 -0.041929 -0.024055 -0.067017 -10.612 0.13231 -0.00099041 0.072248 0.29027 0.024274 0.028186 0.22369 0.061778 0.057737 0.29219 0.11012 0.098842 0.0002201 0.0019105 0.00080682 0.00065836 0.39999 -0.012218 -0.011745 -0.039066 -0.020421 0.096154 0.00073071 -0.16098 0.18796 -0.06405
2.5273 -0.0082691 -0.010188 0.0069503 -0.0033182 0 -0.005479 -0.0055605 -0.023542 -0.037395 -0.029685 -0.067474 -10.656 0.14454 -0.0033194 0.07976 0.30261 0.022084 0.029421 0.22557 0.066603 0.06094 0.31298 0.11143 0.10997 0.0010446 0.0023039 0.0010957 0.0015137 0.37587 -0.017746 -0.017764 -0.029079 -0.028332 0.1016 -4.7979e-05 -0.16556 0.18488 -0.05724
2.5313 -0.0075662 -0.0093252 -1.873e-05 -0.0032545 0 -0.0049118 -0.001691 -0.02263 -0.030543 -0.030018 -0.060712 -10.71 0.14896 -0.0033044 0.089535 0.30558 0.022407 0.034384 0.22243 0.067051 0.058787 0.32472 0.10406 0.12014 0.0012185 0.0025363 0.00081609 0.001494 0.33873 -0.021132 -0.020195 -0.019883 -0.033116 0.1061 -0.0023492 -0.17115 0.1819 -0.049419
2.5352 -0.0066775 -0.009235 -0.013778 -0.006252 0 -0.0073889 -8.1778e-05 -0.0214 -0.019031 -0.026486 -0.047402 -10.769 0.14406 -0.0019345 0.10081 0.3 0.026519 0.041416 0.21557 0.066517 0.052621 0.3264 0.088607 0.12847 0.00082745 0.0026449 0.00025127 0.0009191 0.28289 -0.019752 -0.016459 -0.014851 -0.029508 0.10909 -0.0044534 -0.17783 0.18075 -0.041618
2.5391 -0.0054893 -0.0091677 -0.01891 -0.009711 0 -0.0099867 -0.0021629 -0.018444 -0.0053996 -0.022039 -0.031248 -10.823 0.12926 -0.0011417 0.11237 0.28744 0.032465 0.047922 0.20643 0.06759 0.044325 0.31745 0.068573 0.13374 0.00049922 0.0028071 -5.3477e-05 0.0005426 0.21756 -0.015644 -0.010275 -0.01352 -0.018472 0.11015 -0.0041107 -0.18523 0.18288 -0.035254
2.543 -0.0050973 -0.0086404 -0.011363 -0.011646 0 -0.0098434 -0.0064928 -0.01407 0.0045989 -0.016636 -0.015891 -10.874 0.10777 -0.0012594 0.12059 0.27126 0.036396 0.046709 0.19646 0.068271 0.037628 0.29688 0.047324 0.13211 0.00073249 0.003015 0.0001459 0.0008217 0.15585 -0.012614 -0.0075205 -0.012495 -0.0065999 0.1095 -0.00094157 -0.1909 0.18721 -0.033791
2.5469 -0.0063833 -0.0077747 -0.00095789 -0.011933 0 -0.0069325 -0.0092558 -0.0099656 0.007917 -0.0079219 -0.0018748 -10.931 0.088537 -0.0005555 0.12434 0.25574 0.035437 0.037 0.18622 0.06285 0.033745 0.2708 0.025744 0.12454 0.0013431 0.0029618 0.00055197 0.0014861 0.10043 -0.011911 -0.0097726 -0.0088941 -4.55e-05 0.10869 0.0029647 -0.19324 0.18865 -0.036612
2.5508 -0.0086916 -0.0070086 0.00068701 -0.011911 0 -0.0041567 -0.0080642 -0.006981 0.0080017 0.0038745 0.012664 -11 0.075123 0.0023112 0.12352 0.24179 0.029547 0.019615 0.17554 0.047151 0.032471 0.24125 0.0031681 0.11183 0.0016399 0.0023065 0.00065678 0.0018069 0.042233 -0.011129 -0.012764 -0.0027146 0.00081429 0.10816 0.0048779 -0.19152 0.18455 -0.042867
2.5547 -0.010161 -0.0064901 -0.007256 -0.012421 0 -0.0042653 -0.0046436 -0.00358 0.011779 0.013688 0.028335 -11.075 0.07012 0.0057773 0.11849 0.22996 0.021055 -0.003728 0.1643 0.023236 0.033317 0.21026 -0.019751 0.095242 0.001174 0.0010707 0.00028565 0.001306 -0.027284 -0.0071925 -0.01134 0.0040979 0.00056385 0.10817 0.0037964 -0.18532 0.17306 -0.051357
2.5586 -0.0094607 -0.0058318 -0.014882 -0.012089 0 -0.0066412 -0.0030022 0.0027637 0.022247 0.015935 0.042256 -11.142 0.076209 0.0062275 0.11046 0.22042 0.01281 -0.028899 0.1525 -0.0010414 0.035157 0.18058 -0.039871 0.077499 0.0002697 -0.00024635 -0.00022054 0.00023376 -0.10456 8.859e-05 -0.0051098 0.01029 0.0030136 0.10857 0.0010838 -0.17402 0.15236 -0.059664
2.5625 -0.0070486 -0.0044992 -0.012926 -0.0079692 0 -0.0075542 -0.0049395 0.012204 0.034212 0.010868 0.050034 -11.19 0.089231 0.0018972 0.10323 0.21244 0.0068147 -0.047998 0.14183 -0.017367 0.036625 0.15566 -0.053606 0.063973 -0.00024689 -0.00099815 -0.00036828 -0.00063088 -0.17456 0.0076867 0.0015523 0.016277 0.0070601 0.10826 -0.00098802 -0.1591 0.12804 -0.064474
2.5664 -0.0045044 -0.00237 -0.0024278 0.0014208 0 -0.0039872 -0.0079478 0.020932 0.038119 0.0051 0.049723 -11.224 0.10373 -0.0044288 0.098686 0.20595 0.004041 -0.058713 0.13421 -0.022473 0.038131 0.13664 -0.059841 0.056642 0.0001307 -0.0009113 -3.1633e-05 -0.00065702 -0.2208 0.012296 0.0046918 0.022354 0.0085904 0.10692 -0.0011441 -0.14243 0.10687 -0.065621
2.5703 -0.0026562 0.00019038 0.0072478 0.01337 0 0.0028679 -0.0078481 0.023807 0.028847 0.0049131 0.043182 -11.26 0.11721 -0.0074509 0.097519 0.20145 0.0046419 -0.06047 0.13122 -0.019352 0.04052 0.12451 -0.06026 0.056355 0.0010643 -0.0003354 0.00041179 0.00011575 -0.23398 0.013198 0.0048117 0.026657 0.0059083 0.10471 0.00027627 -0.12488 0.092797 -0.063512
2.5742 -0.00063447 0.002797 0.0088612 0.021716 0 0.0083785 -0.0031049 0.019158 0.010928 0.0096538 0.033418 -11.314 0.12768 -0.0045384 0.099948 0.19964 0.0077961 -0.053692 0.13444 -0.013878 0.044906 0.11999 -0.056734 0.063334 0.0016914 3.0604e-05 0.00046431 0.0010624 -0.21361 0.012231 0.0052406 0.025907 0.0022435 0.10209 0.0021301 -0.10726 0.08932 -0.059033
2.5781 0.0030087 0.0054486 0.0044628 0.021293 0 0.0090491 0.0039632 0.010796 -0.0051838 0.012938 0.021377 -11.392 0.13447 0.001386 0.10512 0.20305 0.011634 -0.041149 0.14745 -0.010298 0.054458 0.12524 -0.048969 0.076939 0.001467 -0.00026191 1.4763e-05 0.0015276 -0.16624 0.011416 0.0073752 0.018722 0.0024261 0.10162 0.0034991 -0.090885 0.10092 -0.054794
2.582 0.0083667 0.0083488 0.0020616 0.012489 0 0.0062032 0.010069 0.0047191 -0.012297 0.010392 0.0061979 -11.483 0.14173 0.0046392 0.10979 0.21044 0.01413 -0.029913 0.16627 -0.0091465 0.06829 0.13533 -0.035445 0.091352 0.00067206 -0.00099525 -0.00054175 0.00131 -0.10468 0.01107 0.008976 0.0079014 0.0075634 0.10523 0.003956 -0.076186 0.11826 -0.052839
2.5859 0.013719 0.01139 0.0062724 0.0016057 0 0.0047221 0.014271 0.003549 -0.012096 0.0048759 -0.011439 -11.567 0.15121 0.0025255 0.11286 0.22058 0.014679 -0.022173 0.18809 -0.0083511 0.085064 0.14755 -0.016706 0.10421 9.501e-05 -0.0014431 -0.00068303 0.00068341 -0.046735 0.010207 0.007623 -0.0011949 0.013767 0.11347 0.0032951 -0.063401 0.13575 -0.053176
2.5898 0.01721 0.01404 0.013462 -0.0037671 0 0.0079766 0.018007 0.0044924 -0.011741 0.0029824 -0.027283 -11.632 0.16379 -0.0020585 0.11372 0.23208 0.014734 -0.01917 0.21012 -0.0057141 0.10324 0.15942 0.0029692 0.11378 0.00023851 -0.0010033 -0.00025872 5.1662e-05 -0.0099315 0.0083172 0.004831 -0.0049246 0.016263 0.12635 0.0015462 -0.052691 0.14874 -0.055418
2.5938 0.018848 0.015927 0.016418 -0.00044975 0 0.014317 0.02237 0.0031041 -0.015196 0.006973 -0.035825 -11.674 0.17941 -0.003941 0.11209 0.24259 0.016451 -0.021529 0.22795 -0.00063631 0.12007 0.16737 0.017929 0.11827 0.00085914 0.00023973 0.00037018 -0.00036173 -0.0042175 0.0064311 0.0053427 -0.0040332 0.014187 0.1432 -0.0005686 -0.044344 0.15111 -0.058393
2.5977 0.020507 0.017485 0.013021 0.0085718 0 0.018995 0.026394 -0.0010998 -0.018429 0.011926 -0.03482 -11.705 0.19298 -0.0012273 0.10948 0.24833 0.020396 -0.026533 0.23585 0.0057346 0.13121 0.16758 0.025359 0.11799 0.0012603 0.0015483 0.00066901 -0.00053775 -0.029814 0.0065109 0.011991 -0.0020356 0.010928 0.15943 -0.0015306 -0.037909 0.14051 -0.059644
2.6016 0.023838 0.019803 0.0092062 0.017652 0 0.019557 0.028448 -0.00334 -0.013514 0.011826 -0.027031 -11.735 0.20008 0.0029731 0.10739 0.24891 0.024683 -0.031194 0.23447 0.011423 0.13633 0.16138 0.026705 0.11554 0.00098789 0.0021552 0.00041055 -0.00051291 -0.08273 0.010025 0.022094 -0.0011404 0.010178 0.17095 3.1602e-05 -0.032176 0.12329 -0.058974
2.6055 0.028423 0.023646 0.012796 0.023627 0 0.018815 0.028718 0.001762 0.0025976 0.0075643 -0.017215 -11.772 0.19854 0.004306 0.10611 0.24425 0.026579 -0.034621 0.22438 0.014653 0.1355 0.14974 0.024503 0.11192 0.00022469 0.0019046 -0.00014574 -0.00031438 -0.16112 0.017004 0.029843 -2.824e-05 0.012522 0.17546 0.0038671 -0.026597 0.10302 -0.056985
2.6094 0.032279 0.028622 0.024784 0.027724 0 0.021962 0.029363 0.01438 0.023809 0.007165 -0.0076159 -11.812 0.18697 0.0019221 0.10566 0.23467 0.024877 -0.036338 0.20677 0.014262 0.12925 0.134 0.017924 0.108 -0.00044634 0.0012929 -0.00051856 -3.9368e-05 -0.26404 0.026041 0.032232 0.0043822 0.016195 0.17115 0.0076009 -0.020685 0.083371 -0.054657
2.6133 0.034186 0.033468 0.037652 0.032911 0 0.030753 0.031967 0.028773 0.039731 0.017371 0.0032887 -11.852 0.1649 -0.0011585 0.10477 0.22074 0.02044 -0.037016 0.18407 0.0093541 0.11873 0.11668 0.002122 0.10405 -0.00059462 0.00087755 -0.0004467 0.00010579 -0.38435 0.03496 0.031997 0.013368 0.020352 0.15522 0.0081649 -0.014013 0.069385 -0.054953
2.6172 0.035119 0.037225 0.043006 0.039974 0 0.041071 0.035476 0.03857 0.044965 0.035905 0.017923 -11.889 0.14119 -0.0021501 0.10158 0.20545 0.014342 -0.038675 0.16189 -0.0012367 0.10763 0.10078 -0.027342 0.099252 -0.00025452 0.00066732 -0.00010254 -4.7173e-05 -0.50649 0.041818 0.034392 0.024929 0.026418 0.13343 0.0043256 -0.0072421 0.059881 -0.059349
2.6211 0.037081 0.040069 0.040671 0.046487 0 0.046755 0.037327 0.042606 0.043637 0.053229 0.03624 -11.926 0.12099 -0.001924 0.095805 0.18997 0.0059347 -0.041685 0.14231 -0.018672 0.097319 0.086706 -0.069198 0.093138 0.00022444 0.00014542 9.804e-05 -0.00042225 -0.61556 0.04595 0.041513 0.035788 0.035834 0.11014 -0.0018674 -0.00097611 0.05227 -0.067116
2.625 0.040616 0.042898 0.039189 0.049485 0 0.045817 0.036597 0.04535 0.044849 0.061915 0.055499 -11.962 0.10757 -0.0035571 0.087627 0.17489 -0.006637 -0.045912 0.12646 -0.042681 0.088571 0.074351 -0.11573 0.085534 0.00053487 -0.0010891 -0.00010346 -0.00070639 -0.70899 0.048408 0.050274 0.044466 0.047159 0.088671 -0.0062856 0.0043685 0.044714 -0.077193
2.6289 0.043985 0.046158 0.046374 0.048684 0 0.042451 0.035457 0.051714 0.053757 0.063217 0.072809 -11.993 0.10413 -0.0077966 0.077844 0.16065 -0.023746 -0.050664 0.11516 -0.070098 0.081971 0.063068 -0.15758 0.076466 0.00060177 -0.0027606 -0.00056477 -0.0006365 -0.79643 0.051108 0.055746 0.052191 0.056373 0.073041 -0.0059037 0.0083376 0.035116 -0.087615
2.6328 0.045173 0.049317 0.059615 0.046834 0 0.042626 0.037194 0.061844 0.067059 0.063866 0.087097 -12.008 0.10994 -0.01113 0.06982 0.14726 -0.042442 -0.053842 0.10747 -0.095278 0.07754 0.050814 -0.18961 0.067317 0.0005063 -0.004086 -0.00086992 -0.00028854 -0.88563 0.055048 0.055843 0.060958 0.060329 0.067724 -0.0013669 0.011033 0.023462 -0.094007
2.6367 0.044655 0.051673 0.067061 0.047057 0 0.047966 0.043101 0.07115 0.076885 0.067428 0.098398 -12.004 0.1171 -0.0092445 0.06552 0.13428 -0.057866 -0.055411 0.10036 -0.11305 0.074246 0.03697 -0.21243 0.059492 0.00033439 -0.0045409 -0.00070636 -3.0605e-05 -0.96997 0.059255 0.052649 0.071042 0.059596 0.069319 0.0033733 0.013566 0.01321 -0.095813
2.6406 0.045704 0.053626 0.060003 0.050205 0 0.054551 0.051698 0.075141 0.078673 0.070547 0.10591 -11.991 0.12192 -0.0022312 0.065435 0.1217 -0.066822 -0.056321 0.092677 -0.12215 0.071879 0.021903 -0.22886 0.053387 0.00013784 -0.0044001 -0.00015252 -0.00014426 -1.0335 0.061848 0.050041 0.080497 0.057709 0.075773 0.0042493 0.016377 0.0062812 -0.09359
2.6445 0.05157 0.05686 0.044137 0.054938 0 0.058021 0.06083 0.073798 0.075137 0.068245 0.10751 -11.986 0.12134 0.0045701 0.069518 0.10961 -0.069965 -0.057918 0.08349 -0.12587 0.070284 0.0063392 -0.23939 0.049098 -1.7368e-05 -0.0044244 0.00038205 -0.00050466 -1.0697 0.06247 0.050907 0.08681 0.058014 0.084733 0.00046684 0.019757 0.0040846 -0.088424
2.6484 0.062248 0.06296 0.036778 0.060063 0 0.05938 0.069804 0.071239 0.072875 0.061616 0.10137 -12.002 0.11209 0.005536 0.076538 0.098564 -0.070413 -0.06394 0.07205 -0.12894 0.0696 -0.0073115 -0.2415 0.045948 -5.3904e-05 -0.0049864 0.0005138 -0.00068927 -1.0924 0.063451 0.056361 0.088858 0.061643 0.092191 -0.004844 0.023554 0.0073251 -0.083217
2.6523 0.074148 0.071723 0.050783 0.066248 0 0.064846 0.079071 0.071597 0.075642 0.058381 0.08779 -12.025 0.098775 0.00044377 0.082206 0.089172 -0.070447 -0.076722 0.059868 -0.1332 0.069632 -0.016233 -0.23306 0.041537 3.4335e-05 -0.0055904 0.0002229 -0.000438 -1.1243 0.067943 0.066104 0.087439 0.068146 0.09499 -0.0073418 0.026201 0.0099124 -0.081463
2.6563 0.083032 0.080904 0.080599 0.075132 0 0.079196 0.088267 0.075576 0.081123 0.065111 0.069669 -12.026 0.086228 -0.00527 0.084698 0.08169 -0.069896 -0.094769 0.04843 -0.13651 0.069971 -0.020022 -0.21595 0.034853 0.00014265 -0.0053718 -0.00013238 1.4883e-05 -1.173 0.076538 0.078179 0.084385 0.076863 0.093394 -0.00521 0.026604 0.0070061 -0.083055
2.6602 0.087285 0.087752 0.10549 0.086769 0 0.099202 0.0955 0.080703 0.08394 0.079668 0.051889 -11.977 0.07721 -0.006042 0.0834 0.07645 -0.067699 -0.11624 0.038709 -0.1359 0.070238 -0.018669 -0.19615 0.025578 0.00015033 -0.0041062 -0.00013994 0.00012053 -1.2228 0.085909 0.088617 0.081401 0.086694 0.087911 -0.00062826 0.024044 -0.0041689 -0.08711
2.6641 0.08841 0.090948 0.1083 0.098227 0 0.11427 0.098955 0.084173 0.081362 0.092391 0.040373 -11.879 0.074192 -0.0016555 0.078291 0.073836 -0.064469 -0.13828 0.031678 -0.1316 0.069944 -0.012608 -0.18041 0.013766 6.0976e-05 -0.002642 0.00029871 -0.00043225 -1.2511 0.09131 0.092994 0.079472 0.094836 0.07954 0.0023034 0.017884 -0.025905 -0.091919
2.668 0.08871 0.091182 0.091553 0.10497 0 0.11462 0.098781 0.085063 0.07601 0.094985 0.040481 -11.761 0.076962 0.0030118 0.07216 0.07506 -0.062777 -0.15305 0.028448 -0.12756 0.067771 -0.0040036 -0.17275 0.0013212 1.2667e-05 -0.0022155 0.00089863 -0.0013398 -1.2531 0.090739 0.089852 0.078869 0.097271 0.070614 0.0012687 0.0076108 -0.056626 -0.092263
2.6719 0.088925 0.090075 0.074392 0.10397 0 0.09978 0.096781 0.084311 0.073381 0.087958 0.054001 -11.656 0.078047 0.0033686 0.069033 0.07882 -0.064687 -0.15882 0.026893 -0.12767 0.063491 0.003293 -0.17372 -0.0091436 0.00011978 -0.0032728 0.0012822 -0.0018851 -1.2478 0.086664 0.082748 0.079416 0.091992 0.062874 -0.0023193 -0.0044531 -0.084626 -0.08714
2.6758 0.088244 0.088744 0.0731 0.09601 0 0.079739 0.09429 0.083475 0.077025 0.079416 0.076254 -11.575 0.073542 -0.00031036 0.070137 0.084431 -0.069454 -0.15603 0.025946 -0.13185 0.056691 0.00792 -0.18198 -0.016922 0.00031592 -0.0049841 0.0013444 -0.0015598 -1.2582 0.083625 0.07802 0.080845 0.082101 0.056396 -0.0048572 -0.017836 -0.10386 -0.077461
2.6797 0.086261 0.087457 0.085322 0.08538 0 0.067443 0.091003 0.083889 0.085833 0.077349 0.096953 -11.494 0.060429 -0.0037611 0.075921 0.090993 -0.074245 -0.14601 0.024586 -0.13653 0.046959 0.0089345 -0.19596 -0.021849 0.00038705 -0.0059645 0.0013255 -0.00053372 -1.2894 0.084301 0.07971 0.083078 0.074953 0.050959 -0.0040447 -0.03236 -0.1095 -0.06492
2.6836 0.08433 0.086407 0.094379 0.077359 0 0.069282 0.086307 0.086402 0.095221 0.083508 0.10644 -11.378 0.035317 -0.0036018 0.085572 0.09663 -0.077257 -0.13227 0.021339 -0.13885 0.033061 0.0054693 -0.214 -0.024786 0.0001778 -0.0055116 0.001508 0.00046088 -1.3278 0.087939 0.086551 0.086133 0.07704 0.045577 -0.0010058 -0.048912 -0.095546 -0.053895
2.6875 0.084714 0.086418 0.088707 0.075362 0 0.081403 0.08138 0.090974 0.10048 0.09394 0.10326 -11.216 0.0040562 -0.0006889 0.093232 0.098157 -0.079711 -0.12191 0.015527 -0.13998 0.014302 -0.00061755 -0.23382 -0.029829 -0.00024485 -0.0041726 0.001845 0.00072409 -1.3609 0.092193 0.094002 0.08964 0.088838 0.038616 0.000929 -0.069409 -0.069165 -0.051063
2.6914 0.088493 0.088584 0.075117 0.079439 0 0.094192 0.079162 0.096229 0.099509 0.10378 0.095738 -11.028 -0.024924 0.0013803 0.095081 0.094596 -0.084336 -0.11652 0.0076609 -0.14355 -0.0084276 -0.007167 -0.25266 -0.039151 -0.00064565 -0.0031592 0.0019239 0.00013581 -1.3926 0.095755 0.098875 0.092609 0.10423 0.030225 -0.00046583 -0.093544 -0.042496 -0.056853
2.6953 0.094565 0.093194 0.071373 0.086864 0 0.1003 0.081928 0.10006 0.093654 0.1106 0.094845 -10.841 -0.046552 0.0004477 0.089335 0.085509 -0.091952 -0.1154 -0.0022655 -0.15107 -0.034438 -0.01316 -0.26837 -0.053422 -0.00083319 -0.0032586 0.0013554 -0.00079339 -1.436 0.098873 0.10152 0.094148 0.11502 0.021166 -0.0041185 -0.12011 -0.022523 -0.070306
2.6992 0.10072 0.099184 0.086393 0.094289 0 0.09945 0.089223 0.10152 0.087038 0.11411 0.10398 -10.666 -0.056194 -0.0021057 0.07499 0.070911 -0.10007 -0.11671 -0.014326 -0.15962 -0.062705 -0.017756 -0.28015 -0.072623 -0.00080696 -0.0042845 0.00023348 -0.0013662 -1.4948 0.1019 0.1038 0.094781 0.11656 0.012642 -0.0066558 -0.1471 -0.015647 -0.089278
2.7031 0.10552 0.10483 0.11007 0.10008 0 0.096997 0.098571 0.10228 0.084851 0.11448 0.11572 -10.485 -0.04776 -0.0033015 0.053266 0.052151 -0.10524 -0.1124 -0.030786 -0.16493 -0.089507 -0.020407 -0.28806 -0.093241 -0.00070217 -0.0054536 -0.00081178 -0.0012385 -1.5576 0.10436 0.10614 0.09683 0.11026 0.0095871 -0.0055587 -0.16516 -0.028303 -0.10575
2.707 0.10912 0.109 0.12398 0.10522 0 0.098698 0.10797 0.10546 0.090745 0.11221 0.1191 -10.276 -0.032302 -0.0019265 0.033504 0.034864 -0.10653 -0.097637 -0.052943 -0.16623 -0.11047 -0.02273 -0.29222 -0.10787 -0.00061766 -0.0061456 -0.0010876 -0.00063031 -1.6112 0.10588 0.10753 0.10276 0.10181 0.014602 -0.0014271 -0.1673 -0.044743 -0.11238
2.7109 0.11253 0.11191 0.12101 0.11201 0 0.10639 0.11704 0.11239 0.10407 0.10902 0.1106 -10.033 -0.016721 0.00049632 0.020561 0.021889 -0.10626 -0.072403 -0.082064 -0.16715 -0.12319 -0.02557 -0.29269 -0.11263 -0.0005202 -0.0062819 -0.00044247 -8.9044e-05 -1.6572 0.10745 0.10804 0.11254 0.097338 0.028722 0.0027162 -0.15034 -0.054004 -0.10735
2.7148 0.11644 0.11459 0.11198 0.12144 0 0.11745 0.12572 0.12045 0.11905 0.10746 0.097701 -9.7728 -0.0067995 0.0018505 0.018126 0.015368 -0.107 -0.038198 -0.11896 -0.17121 -0.12587 -0.029567 -0.29039 -0.10477 -0.00031013 -0.0061237 0.00056252 -3.7659e-05 -1.7076 0.11081 0.10977 0.12275 0.099983 0.052245 0.0042397 -0.11278 -0.046882 -0.090355
2.7188 0.12095 0.11795 0.11252 0.1315 0 0.12734 0.13268 0.12491 0.12772 0.10898 0.091697 -9.5128 -0.010143 0.0019069 0.030799 0.017962 -0.10847 0.00048443 -0.16474 -0.17701 -0.11598 -0.035443 -0.28763 -0.080883 4.4846e-05 -0.0059126 0.0011008 -0.00047254 -1.7671 0.11631 0.11445 0.12885 0.10863 0.085058 0.0030367 -0.053694 -0.010608 -0.062717
2.7227 0.12598 0.12227 0.1255 0.13822 0 0.13288 0.13602 0.12346 0.1257 0.11295 0.097085 -9.2484 -0.028559 0.0023355 0.056646 0.028178 -0.10796 0.030219 -0.21529 -0.17917 -0.095651 -0.043211 -0.28727 -0.044899 0.00044903 -0.0057769 0.00075839 -0.0010281 -1.8238 0.12208 0.12052 0.12894 0.11889 0.1209 0.0010523 0.014489 0.055329 -0.034208
2.7266 0.13136 0.12735 0.13891 0.1388 0 0.13396 0.13582 0.11912 0.11638 0.11803 0.10845 -8.9578 -0.05257 0.0044864 0.085944 0.039739 -0.10434 0.044659 -0.2627 -0.17478 -0.072331 -0.052224 -0.29123 -0.0074947 0.00072985 -0.005854 -0.0001636 -0.0013274 -1.8639 0.12596 0.12429 0.12545 0.1262 0.15191 -3.3186e-05 0.074979 0.12963 -0.012914
2.7305 0.13662 0.13292 0.14088 0.13427 0 0.13324 0.13491 0.11807 0.10937 0.12433 0.11724 -8.6257 -0.076151 0.0076057 0.11294 0.048716 -0.10085 0.04147 -0.30123 -0.16837 -0.050396 -0.062595 -0.29998 0.024951 0.00073394 -0.0062933 -0.00097262 -0.0013108 -1.894 0.12826 0.12443 0.12302 0.12926 0.17312 -0.00044642 0.11807 0.19773 -0.0023243
2.7344 0.14081 0.13868 0.13368 0.12908 0 0.13427 0.1364 0.12428 0.1133 0.13323 0.12071 -8.2619 -0.09317 0.0094028 0.13193 0.051193 -0.10317 0.020082 -0.32517 -0.16936 -0.03422 -0.074603 -0.3136 0.046221 0.00040239 -0.0070501 -0.0011994 -0.0012576 -1.942 0.13175 0.12471 0.12464 0.13125 0.17995 -0.0016427 0.13514 0.24445 -0.0047266
2.7383 0.14338 0.14416 0.13054 0.12799 0 0.13913 0.14051 0.13602 0.12879 0.14473 0.12374 -7.8918 -0.093524 0.008188 0.13271 0.039742 -0.11394 -0.016854 -0.32173 -0.18368 -0.03208 -0.090243 -0.3328 0.044663 -0.00018436 -0.0077713 -0.00092711 -0.0014808 -2.0308 0.1385 0.13061 0.1299 0.13696 0.1631 -0.0041746 0.11143 0.23984 -0.021419
2.7422 0.14509 0.14879 0.13965 0.13299 0 0.14703 0.14462 0.14766 0.14774 0.1558 0.1325 -7.5292 -0.081671 0.0042689 0.11822 0.016787 -0.12951 -0.053171 -0.29576 -0.20788 -0.042765 -0.11055 -0.35823 0.024317 -0.00079881 -0.0080445 -0.00057939 -0.0019903 -2.1536 0.14717 0.14324 0.13678 0.14781 0.12905 -0.0065119 0.062165 0.19042 -0.041728
2.7461 0.14789 0.15243 0.15486 0.1428 0 0.15486 0.14679 0.15489 0.16029 0.16239 0.14753 -7.1596 -0.064708 -0.00064703 0.093842 -0.013351 -0.14266 -0.080943 -0.2553 -0.23215 -0.062745 -0.13543 -0.38843 -0.0084198 -0.0011451 -0.0078303 -0.0004534 -0.0024669 -2.2789 0.15427 0.15731 0.1444 0.15961 0.085069 -0.0062372 0.0017454 0.11204 -0.059475
2.75 0.15323 0.15563 0.16392 0.15479 0 0.15959 0.14854 0.15829 0.1633 0.16359 0.16341 -6.754 -0.048549 -0.0051802 0.064182 -0.04683 -0.14917 -0.095306 -0.20782 -0.24925 -0.088918 -0.16441 -0.41911 -0.048104 -0.0010462 -0.0075845 -0.00049229 -0.0026029 -2.381 0.15821 0.16618 0.15352 0.16614 0.037403 -0.0025558 -0.058384 0.018982 -0.070651
2.7539 0.16041 0.15927 0.16367 0.167 0 0.16077 0.15302 0.16197 0.16264 0.1631 0.17434 -6.2983 -0.041153 -0.0093694 0.035557 -0.078188 -0.15181 -0.091798 -0.16432 -0.26061 -0.11691 -0.19636 -0.44536 -0.087271 -0.00062986 -0.0078524 -0.00048325 -0.0024688 -2.4631 0.16129 0.16858 0.16442 0.16557 -0.005329 0.0024072 -0.10348 -0.06825 -0.071221
2.7578 0.16684 0.16378 0.16304 0.17826 0 0.16091 0.16064 0.16912 0.16694 0.16596 0.17912 -5.8072 -0.05115 -0.014266 0.017974 -0.098189 -0.15756 -0.072604 -0.14564 -0.27349 -0.13891 -0.22629 -0.46531 -0.11366 -0.000314 -0.0087078 -0.00039708 -0.0024952 -2.5456 0.16694 0.16944 0.17522 0.16295 -0.028513 0.005014 -0.11523 -0.11583 -0.060871
2.7617 0.17032 0.16858 0.17027 0.18705 0 0.16312 0.16753 0.17901 0.17878 0.17361 0.181 -5.3089 -0.071137 -0.020609 0.011378 -0.10695 -0.17069 -0.050746 -0.15323 -0.29269 -0.15321 -0.25003 -0.48154 -0.12665 -0.0005128 -0.0096344 -0.00045905 -0.0030287 -2.6357 0.17503 0.1738 0.18304 0.16531 -0.032597 0.0031494 -0.10287 -0.12529 -0.04768
2.7656 0.17104 0.17252 0.18071 0.19123 0 0.1681 0.16948 0.18784 0.19174 0.18243 0.18374 -4.814 -0.095284 -0.027767 0.014668 -0.1054 -0.18828 -0.032173 -0.18551 -0.31538 -0.15968 -0.26529 -0.49814 -0.12726 -0.0012629 -0.010006 -0.00087188 -0.0038971 -2.7143 0.18111 0.18091 0.18685 0.17401 -0.018981 -0.0018204 -0.073398 -0.10179 -0.035646
2.7695 0.17138 0.1749 0.18163 0.18944 0 0.17338 0.16736 0.19209 0.19643 0.18735 0.18867 -4.303 -0.11712 -0.033771 0.02586 -0.095337 -0.20277 -0.021957 -0.2384 -0.33396 -0.15884 -0.27047 -0.516 -0.11764 -0.0021173 -0.0096804 -0.0015155 -0.0044745 -2.7557 0.18103 0.18545 0.18854 0.18258 0.0094167 -0.0060017 -0.035268 -0.053776 -0.028347
2.7734 0.1734 0.17596 0.1694 0.18287 0 0.17586 0.1673 0.1911 0.18974 0.18649 0.19471 -3.7444 -0.12425 -0.036465 0.040785 -0.080681 -0.20875 -0.026141 -0.30062 -0.34341 -0.15199 -0.2632 -0.53091 -0.1027 -0.0024645 -0.0091112 -0.0019761 -0.0042537 -2.7574 0.17597 0.18425 0.19061 0.1834 0.045943 -0.0061106 -0.0043015 0.00021266 -0.030454
2.7773 0.17665 0.17649 0.15722 0.17516 0 0.17542 0.1746 0.18702 0.17824 0.18232 0.19974 -3.1248 -0.11256 -0.035099 0.052747 -0.068686 -0.20748 -0.0391 -0.34924 -0.34536 -0.1435 -0.24935 -0.53689 -0.091363 -0.0020325 -0.0088784 -0.0018908 -0.0033768 -2.7443 0.1719 0.18041 0.1931 0.17631 0.076878 -0.0021322 0.0073457 0.035694 -0.03913
2.7813 0.17871 0.177 0.16158 0.17019 0 0.17557 0.18769 0.18292 0.17236 0.17882 0.20121 -2.4609 -0.087487 -0.031206 0.059991 -0.061618 -0.20512 -0.053577 -0.37536 -0.34538 -0.1352 -0.23456 -0.53169 -0.086411 -0.0011284 -0.0091571 -0.0012548 -0.0025603 -2.7425 0.17344 0.17973 0.19355 0.16978 0.096813 0.0027252 0.0017106 0.04901 -0.049657
2.7852 0.17787 0.17739 0.18156 0.16976 0 0.18017 0.19894 0.18086 0.17683 0.17797 0.19705 -1.7828 -0.053888 -0.027854 0.062052 -0.06019 -0.2067 -0.064882 -0.37489 -0.34717 -0.12782 -0.22244 -0.5192 -0.088776 -0.00038622 -0.0096415 -0.0003923 -0.0024507 -2.753 0.17902 0.18379 0.19023 0.17241 0.10312 0.0046649 -0.017997 0.040986 -0.058831
2.7891 0.17523 0.17746 0.1967 0.17314 0 0.18884 0.20176 0.18109 0.18658 0.1791 0.18755 -1.1059 -0.018445 -0.027486 0.059225 -0.064288 -0.212 -0.068139 -0.34607 -0.34995 -0.1217 -0.21678 -0.50658 -0.098415 -0.00024882 -0.0099295 0.00033039 -0.0030447 -2.7571 0.18262 0.18813 0.18486 0.18347 0.094312 0.0022523 -0.04613 0.016121 -0.063159
2.793 0.17392 0.17766 0.18909 0.17841 0 0.19613 0.19656 0.18221 0.19203 0.18051 0.17696 -0.42017 0.005096 -0.029982 0.05399 -0.070964 -0.21677 -0.058041 -0.29592 -0.35084 -0.11687 -0.22237 -0.49881 -0.11228 -0.00065365 -0.0099095 0.00072522 -0.0037585 -2.7427 0.18055 0.18768 0.18143 0.19289 0.071802 -0.0027136 -0.068672 -0.0086282 -0.058129
2.7969 0.17609 0.17889 0.1659 0.18381 0 0.19588 0.18927 0.18238 0.18835 0.18108 0.17144 0.29514 0.015409 -0.032808 0.050085 -0.075392 -0.21741 -0.041999 -0.24865 -0.34882 -0.11298 -0.23379 -0.49585 -0.12458 -0.0011774 -0.0097752 0.00075203 -0.0040522 -2.7217 0.17552 0.183 0.18204 0.19121 0.046744 -0.0069109 -0.079412 -0.019826 -0.048022
2.8008 0.18074 0.1816 0.1544 0.18811 0 0.18727 0.18482 0.18083 0.17975 0.18034 0.17362 1.0496 0.014297 -0.03338 0.048588 -0.075851 -0.21414 -0.024132 -0.21414 -0.34572 -0.11049 -0.2477 -0.49451 -0.13349 -0.001452 -0.0097488 0.00039023 -0.0039383 -2.715 0.17353 0.17958 0.18457 0.17949 0.023291 -0.0081277 -0.078352 -0.015369 -0.035387
2.8047 0.18471 0.18492 0.17166 0.19026 0 0.1766 0.18295 0.17889 0.17484 0.17834 0.17892 1.8343 0.0047891 -0.03153 0.050148 -0.071191 -0.21001 -0.0083113 -0.19991 -0.34388 -0.10989 -0.26067 -0.49239 -0.13778 -0.0014407 -0.009869 -0.00033661 -0.0038508 -2.7259 0.17716 0.18118 0.18488 0.1685 0.0048485 -0.0065839 -0.067019 0.0043343 -0.022749
2.8086 0.18561 0.18698 0.20209 0.18971 0 0.17235 0.18049 0.179 0.17806 0.17589 0.17887 2.6361 -0.006572 -0.029598 0.055093 -0.060368 -0.2075 7.1815e-05 -0.21408 -0.34372 -0.11239 -0.26701 -0.48986 -0.13668 -0.0013525 -0.010033 -0.0011921 -0.0040721 -2.7337 0.18293 0.1853 0.18129 0.16824 -0.0046856 -0.0040767 -0.050186 0.034117 -0.013786
2.8125 0.18383 0.18632 0.21103 0.18688 0 0.17752 0.17615 0.18212 0.18558 0.17462 0.16949 3.4543 -0.009941 -0.029904 0.061598 -0.046083 -0.20657 0.00057953 -0.24518 -0.34394 -0.11784 -0.26333 -0.48859 -0.13302 -0.001352 -0.010149 -0.0017021 -0.0043965 -2.7171 0.18535 0.18645 0.17626 0.17842 -0.0062272 -0.0020516 -0.037491 0.058523 -0.0097714
2.8164 0.18153 0.18308 0.1832 0.18284 0 0.18635 0.17165 0.1858 0.18933 0.17555 0.15663 4.3036 -0.003793 -0.032204 0.06817 -0.031328 -0.20566 -0.0021174 -0.27615 -0.34353 -0.12433 -0.25214 -0.48926 -0.12932 -0.0013857 -0.010174 -0.0014621 -0.0044095 -2.677 0.18269 0.18308 0.17343 0.18956 -0.0030271 -0.00049678 -0.03112 0.071745 -0.0082918
2.8203 0.17987 0.17884 0.14393 0.17803 0 0.18892 0.16819 0.18567 0.18463 0.17734 0.15158 5.1986 0.011617 -0.033841 0.074225 -0.017572 -0.20405 -0.0048417 -0.29701 -0.34281 -0.13032 -0.23527 -0.49109 -0.12651 -0.0012739 -0.01005 -0.00054705 -0.0040357 -2.6333 0.17772 0.17945 0.17357 0.19275 0.0037593 0.0014433 -0.030589 0.072786 -0.0075311
2.8242 0.1776 0.17513 0.1359 0.17168 0 0.17988 0.16403 0.17954 0.17403 0.17674 0.16041 6.1377 0.034815 -0.032553 0.079374 -0.006063 -0.20263 -0.0041999 -0.29845 -0.34261 -0.13406 -0.21516 -0.49322 -0.12512 -0.00093247 -0.0097063 0.00044042 -0.0036831 -2.6005 0.17336 0.17986 0.17417 0.1876 0.013177 0.0039811 -0.034068 0.062774 -0.005423
2.8281 0.1727 0.17214 0.17239 0.16322 0 0.16344 0.15724 0.17053 0.16414 0.1718 0.17757 7.1021 0.061194 -0.028966 0.083593 0.0019105 -0.20273 0.0052824 -0.26747 -0.34304 -0.13161 -0.19626 -0.49551 -0.12418 -0.00048488 -0.0091913 0.00084586 -0.0037833 -2.5728 0.16905 0.18239 0.17286 0.18065 0.026302 0.0059943 -0.03443 0.050144 0.0017078
2.832 0.16527 0.1688 0.21762 0.15465 0 0.14985 0.15016 0.16512 0.15965 0.16438 0.1905 8.0711 0.084611 -0.02608 0.087605 0.0083778 -0.20449 0.019988 -0.22164 -0.34366 -0.12428 -0.18069 -0.49746 -0.12139 -0.0001756 -0.0087444 0.00055287 -0.0042543 -2.5374 0.1626 0.18032 0.17049 0.17739 0.042882 0.005935 -0.027358 0.045853 0.012308
2.8359 0.15848 0.16429 0.21956 0.15047 0 0.14655 0.14892 0.16724 0.16018 0.15874 0.1908 9.0395 0.10357 -0.02629 0.091365 0.014385 -0.20684 0.036487 -0.17261 -0.34445 -0.11376 -0.16819 -0.4967 -0.116 -0.00018661 -0.0086425 7.6125e-05 -0.0045341 -2.495 0.15467 0.17009 0.16991 0.17688 0.062184 0.0034737 -0.013338 0.05187 0.024371
2.8398 0.15603 0.15924 0.16486 0.15377 0 0.15215 0.15648 0.17386 0.16223 0.15668 0.18077 10.021 0.1172 -0.029113 0.094594 0.020723 -0.20863 0.051463 -0.13076 -0.34601 -0.10193 -0.15827 -0.48966 -0.10778 -0.00051134 -0.0089258 2.1043e-05 -0.004194 -2.4604 0.1495 0.15644 0.17197 0.17408 0.082866 0.00016765 0.0060044 0.068054 0.03579
2.8438 0.1584 0.15541 0.098274 0.16196 0 0.1585 0.16706 0.17694 0.16286 0.15496 0.16936 11.036 0.12482 -0.031909 0.096355 0.028193 -0.20959 0.059725 -0.11066 -0.34844 -0.092025 -0.14986 -0.47468 -0.097199 -0.00095213 -0.0093159 0.0004546 -0.0034507 -2.4389 0.15015 0.14813 0.17371 0.1663 0.10176 -0.0016869 0.026391 0.091069 0.042962
2.8477 0.16153 0.15376 0.082031 0.16729 0 0.15867 0.1696 0.17051 0.16119 0.14855 0.16275 12.094 0.12683 -0.032601 0.094509 0.036394 -0.21001 0.05681 -0.12057 -0.35049 -0.088432 -0.14176 -0.45431 -0.087854 -0.0012174 -0.0094641 0.00086117 -0.0029741 -2.4109 0.15383 0.14865 0.17114 0.15634 0.1116 -0.0010773 0.038545 0.10835 0.041726
2.8516 0.1597 0.15296 0.1334 0.16313 0 0.1529 0.1584 0.1563 0.15723 0.13691 0.15947 13.186 0.12431 -0.031398 0.088651 0.043936 -0.20985 0.046093 -0.14725 -0.35046 -0.090536 -0.1345 -0.43408 -0.082391 -0.0010719 -0.0092876 0.00073879 -0.0031744 -2.3474 0.15377 0.15253 0.16361 0.14966 0.11055 0.00074101 0.040408 0.11398 0.033443
2.8555 0.15019 0.14995 0.20377 0.15056 0 0.14701 0.13955 0.14224 0.15083 0.12599 0.1542 14.296 0.11703 -0.029962 0.078563 0.049871 -0.20864 0.030064 -0.18173 -0.34802 -0.097318 -0.12909 -0.41821 -0.081902 -0.00048762 -0.0090213 0.00017733 -0.003758 -2.2419 0.14625 0.15149 0.15453 0.1491 0.098352 0.0013513 0.032118 0.10672 0.019241
2.8594 0.13556 0.14235 0.22304 0.13772 0 0.14528 0.1251 0.13508 0.14241 0.12278 0.14455 15.412 0.10479 -0.029428 0.064336 0.053307 -0.20609 0.011784 -0.21402 -0.34454 -0.10716 -0.12661 -0.40647 -0.086911 0.00029071 -0.0089272 -0.00023791 -0.0040635 -2.1188 0.13475 0.14306 0.1475 0.15231 0.075887 -0.00054323 0.015025 0.087132 0.00079614
2.8633 0.12149 0.13068 0.16715 0.13148 0 0.14497 0.12045 0.13431 0.13403 0.12744 0.13329 16.538 0.087069 -0.029625 0.046649 0.052679 -0.20254 -0.002477 -0.22558 -0.34109 -0.1159 -0.12929 -0.39512 -0.096528 0.00085465 -0.0089978 -9.8199e-05 -0.0038114 -2.0056 0.12584 0.13195 0.14225 0.15318 0.047963 -0.0037854 -0.0059925 0.061112 -0.018072
2.8672 0.11192 0.11806 0.081769 0.12966 0 0.13832 0.11859 0.13314 0.12835 0.13187 0.12452 17.688 0.068744 -0.029991 0.029334 0.049677 -0.19845 -0.0091639 -0.21465 -0.33631 -0.11958 -0.13449 -0.38069 -0.10451 0.00089557 -0.0089938 0.00035354 -0.0034166 -1.8987 0.12116 0.12318 0.13513 0.14556 0.026459 -0.0057103 -0.022601 0.041755 -0.032683
2.8711 0.10558 0.10718 0.038532 0.1228 0 0.12029 0.10808 0.12518 0.1257 0.12691 0.11927 18.872 0.053809 -0.030535 0.014676 0.046175 -0.19359 -0.0084511 -0.18766 -0.32689 -0.11756 -0.13876 -0.36258 -0.10717 0.00044178 -0.0087509 0.00051753 -0.0034951 -1.7643 0.11498 0.11568 0.12356 0.12699 0.016794 -0.0045842 -0.032482 0.033468 -0.041561
2.875 0.096745 0.096929 0.066539 0.10477 0 0.094433 0.085764 0.11004 0.12251 0.11108 0.11525 20.086 0.045465 -0.031509 0.0044256 0.043894 -0.18692 -0.00090699 -0.15067 -0.31052 -0.10978 -0.13889 -0.34183 -0.10193 -0.00014777 -0.0083622 0.00018395 -0.0041083 -1.5744 0.1005 0.10396 0.10909 0.10097 0.02222 -0.0012777 -0.034741 0.038142 -0.043898
2.8789 0.079026 0.081893 0.12553 0.080903 0 0.070609 0.059541 0.092364 0.11367 0.091056 0.10995 21.311 0.047875 -0.032541 0.00075378 0.045346 -0.17744 0.012197 -0.11274 -0.28816 -0.096732 -0.1301 -0.318 -0.085904 -0.00046406 -0.0080044 -0.00015616 -0.0046123 -1.3328 0.077592 0.084847 0.095397 0.075973 0.045595 0.001435 -0.02943 0.056153 -0.03911
2.8828 0.04922 0.055542 0.14459 0.062863 0 0.055329 0.0375 0.075762 0.096833 0.072987 0.10292 22.533 0.063731 -0.032839 0.0055046 0.054819 -0.16484 0.026918 -0.087167 -0.26263 -0.081089 -0.10563 -0.28803 -0.058845 -0.00037376 -0.0076248 0.00013167 -0.0043123 -1.0554 0.052143 0.060057 0.083344 0.0594 0.082658 0.0013534 -0.020273 0.080214 -0.028904
2.8867 0.0087082 0.015188 0.08656 0.053123 0 0.042949 0.016081 0.057737 0.074041 0.05336 0.095369 23.747 0.085196 -0.032403 0.015064 0.071499 -0.14899 0.039712 -0.071736 -0.23482 -0.065649 -0.069617 -0.24794 -0.028141 -9.6224e-05 -0.0068914 0.00098927 -0.0032113 -0.72611 0.02743 0.031389 0.068784 0.049102 0.11981 -0.0011822 -0.011716 0.10089 -0.018047
2.8906 -0.037616 -0.035105 -0.02335 0.035237 0 0.016518 -0.017665 0.030729 0.048721 0.019926 0.088464 24.962 0.10749 -0.032233 0.027545 0.095022 -0.12869 0.049339 -0.061737 -0.20093 -0.050838 -0.024634 -0.19473 0.0024929 3.7739e-05 -0.0054808 0.001558 -0.002006 -0.28663 -0.0019189 -0.0043789 0.045432 0.030239 0.15034 -0.0036555 -0.0048246 0.11526 -0.0088059
2.8945 -0.083408 -0.085961 -0.12661 -0.016081 0 -0.0398 -0.070264 -0.011605 0.020999 -0.036672 0.081473 26.184 0.1258 -0.032352 0.040915 0.12463 -0.10111 0.054969 -0.051139 -0.15348 -0.036623 0.026217 -0.12509 0.029618 -8.7771e-05 -0.0033449 0.0010556 -0.0013016 0.31292 -0.044396 -0.052203 0.0097175 -0.015453 0.16842 -0.0036978 -0.00011944 0.12173 -0.0032135
2.8984 -0.12284 -0.12762 -0.18361 -0.10955 0 -0.12456 -0.12955 -0.068103 -0.013371 -0.11053 0.068901 27.406 0.13214 -0.029526 0.0517 0.1592 -0.06232 0.055798 -0.026192 -0.084507 -0.021343 0.077814 -0.032165 0.048453 -0.00026811 -0.00062 -0.00025455 -0.00089952 1.0457 -0.099153 -0.10912 -0.03721 -0.091652 0.16569 -0.0011719 0.0029493 0.12115 -0.0044003
2.9023 -0.15239 -0.15501 -0.19748 -0.21907 0 -0.21209 -0.17132 -0.12886 -0.059079 -0.17911 0.037528 28.609 0.12711 -0.018024 0.057713 0.19501 -0.0087034 0.054268 0.020127 0.011741 -0.0022516 0.12624 0.094293 0.061065 -0.00017084 0.0026806 -0.0011327 3.7784e-05 1.7971 -0.15105 -0.16015 -0.091226 -0.17628 0.14792 0.0018932 0.0061105 0.12172 -0.011219
2.9063 -0.17227 -0.16978 -0.19396 -0.29359 0 -0.26359 -0.18076 -0.18017 -0.1164 -0.21603 -0.031064 29.777 0.11657 0.0059681 0.059474 0.23044 0.061672 0.052532 0.082789 0.13717 0.021374 0.1733 0.26092 0.072095 0.00038024 0.0067154 -0.00054673 0.0020775 2.436 -0.18147 -0.18771 -0.14752 -0.23174 0.12378 0.0033408 0.0091287 0.12724 -0.020982
2.9102 -0.1866 -0.17842 -0.18828 -0.29298 0 -0.25256 -0.16761 -0.21283 -0.18044 -0.20968 -0.14763 30.91 0.10507 0.040053 0.057595 0.26488 0.14759 0.05203 0.15648 0.28747 0.049748 0.22167 0.46055 0.085011 0.0012882 0.01142 0.0012063 0.0048205 2.9088 -0.18604 -0.1877 -0.201 -0.23349 0.098959 0.0028999 0.011136 0.139 -0.031741
2.9141 -0.2012 -0.18818 -0.17781 -0.22295 0 -0.1884 -0.15909 -0.22856 -0.24466 -0.17477 -0.29776 32.02 0.098187 0.076105 0.053123 0.29812 0.24289 0.054297 0.23328 0.44887 0.082678 0.27554 0.66806 0.10384 0.0022892 0.016108 0.002676 0.0071769 3.2724 -0.18119 -0.17604 -0.24648 -0.19427 0.079686 0.0023186 0.010641 0.15711 -0.041191
2.918 -0.21991 -0.20337 -0.16368 -0.13846 0 -0.11863 -0.17634 -0.24007 -0.30421 -0.14727 -0.43703 33.115 0.10402 0.10577 0.048554 0.33105 0.33554 0.061715 0.29472 0.59792 0.11816 0.34516 0.84879 0.13428 0.0031263 0.019666 0.0026511 0.0083578 3.6363 -0.19101 -0.17737 -0.28127 -0.16026 0.073997 0.003642 0.0038042 0.1761 -0.045584
2.9219 -0.24196 -0.22372 -0.16778 -0.10838 0 -0.10239 -0.21657 -0.26313 -0.3552 -0.16331 -0.51222 34.185 0.1167 0.12598 0.045588 0.36455 0.41028 0.072276 0.33744 0.70911 0.15208 0.42731 0.97607 0.17064 0.0036329 0.021364 0.0013702 0.0085737 4.0685 -0.22577 -0.2053 -0.3086 -0.17776 0.076449 0.0073528 -0.007541 0.18912 -0.046336
2.9258 -0.26287 -0.24525 -0.21654 -0.16581 0 -0.16892 -0.25723 -0.30442 -0.39202 -0.23356 -0.4999 35.213 0.13106 0.13921 0.044333 0.3981 0.45552 0.084555 0.36304 0.76859 0.18245 0.51759 1.0456 0.20855 0.0037288 0.021513 0.00027582 0.0087367 4.5422 -0.27245 -0.25172 -0.33662 -0.25581 0.083504 0.012027 -0.02142 0.19408 -0.045017
2.9297 -0.27819 -0.26268 -0.30421 -0.28161 0 -0.2906 -0.27659 -0.35359 -0.408 -0.33032 -0.43135 36.188 0.14173 0.14888 0.044558 0.43063 0.47092 0.096894 0.37496 0.78419 0.20752 0.60999 1.0753 0.24335 0.0034292 0.021238 0.00053806 0.0094927 4.9583 -0.30608 -0.29406 -0.3704 -0.35626 0.091629 0.015585 -0.035483 0.19017 -0.043483
2.9336 -0.28682 -0.27223 -0.37957 -0.38284 0 -0.39456 -0.27079 -0.38735 -0.40092 -0.39998 -0.37613 37.116 0.13943 0.15528 0.045166 0.4585 0.46893 0.10608 0.38108 0.78118 0.22415 0.6906 1.0901 0.26638 0.0028888 0.021471 0.0018739 0.010581 5.2084 -0.31104 -0.31243 -0.40316 -0.42039 0.095883 0.016825 -0.045098 0.17827 -0.045347
2.9375 -0.29098 -0.27369 -0.38217 -0.40379 0 -0.41111 -0.25331 -0.3853 -0.37797 -0.39763 -0.38981 38.012 0.12191 0.15654 0.043845 0.47545 0.46682 0.10885 0.39392 0.78401 0.23123 0.74011 1.102 0.27202 0.002388 0.022155 0.002888 0.01115 5.2312 -0.29255 -0.30203 -0.41723 -0.41139 0.09519 0.015959 -0.046849 0.16634 -0.053506
2.9414 -0.29313 -0.2706 -0.30155 -0.33313 0 -0.32636 -0.24093 -0.34676 -0.353 -0.3214 -0.46599 38.885 0.097846 0.15294 0.040011 0.47946 0.47375 0.10565 0.41394 0.79716 0.23016 0.75537 1.1018 0.26405 0.0021899 0.022441 0.0025608 0.010678 5.037 -0.26971 -0.27357 -0.39763 -0.33952 0.09331 0.014047 -0.043232 0.15889 -0.066343
2.9453 -0.29348 -0.26833 -0.20029 -0.22326 0 -0.19846 -0.24145 -0.29442 -0.33613 -0.21936 -0.53544 39.725 0.074377 0.14869 0.033662 0.46909 0.48329 0.097113 0.43764 0.80162 0.22114 0.73492 1.0663 0.24534 0.0023613 0.021661 0.0013079 0.0095389 4.7048 -0.25922 -0.24548 -0.3475 -0.25297 0.093015 0.012153 -0.036788 0.15709 -0.08204
2.9492 -0.29068 -0.27105 -0.16918 -0.15434 0 -0.12015 -0.25251 -0.25951 -0.3248 -0.15876 -0.51773 40.521 0.059708 0.14833 0.025152 0.44372 0.47872 0.084422 0.4592 0.77109 0.20454 0.67986 0.9778 0.21979 0.0027373 0.020007 0.00051571 0.0086689 4.3557 -0.2651 -0.23508 -0.28979 -0.20414 0.097239 0.010889 -0.030833 0.16091 -0.098108
2.9531 -0.28496 -0.27932 -0.24774 -0.17798 0 -0.15178 -0.26812 -0.25887 -0.30595 -0.17801 -0.38555 41.27 0.070941 0.15151 0.016307 0.40321 0.44755 0.070873 0.4571 0.69503 0.17963 0.59515 0.83998 0.19506 0.0030839 0.018217 0.001078 0.0086835 4.099 -0.28095 -0.25102 -0.25047 -0.21683 0.10984 0.010349 -0.033139 0.1647 -0.10765
2.957 -0.27974 -0.2901 -0.38344 -0.27984 0 -0.27482 -0.28386 -0.28218 -0.26896 -0.25866 -0.18954 41.979 0.10065 0.15255 0.009561 0.36024 0.3931 0.060232 0.425 0.58936 0.15155 0.50879 0.68085 0.17577 0.0033017 0.016708 0.0024828 0.0093211 3.9705 -0.29807 -0.28779 -0.23706 -0.27467 0.12466 0.010125 -0.043326 0.1603 -0.10873
2.9609 -0.27944 -0.29902 -0.47213 -0.38843 0 -0.40355 -0.29714 -0.30057 -0.21782 -0.34061 -0.023969 42.655 0.13942 0.14619 0.005716 0.32154 0.33317 0.053326 0.36397 0.48644 0.12322 0.43295 0.54028 0.16163 0.0034615 0.015207 0.0033681 0.009721 3.9092 -0.31014 -0.32582 -0.23311 -0.33448 0.1366 0.0094604 -0.058397 0.14515 -0.10197
2.9648 -0.28537 -0.30325 -0.44704 -0.42556 0 -0.44843 -0.30592 -0.2899 -0.17064 -0.36876 0.038104 43.291 0.17703 0.13359 0.0051872 0.2929 0.28721 0.050338 0.27805 0.41393 0.09755 0.37725 0.4512 0.15167 0.0036486 0.013339 0.0029031 0.0092252 3.8102 -0.31282 -0.34189 -0.21546 -0.35416 0.14109 0.0077983 -0.0747 0.1185 -0.088814
2.9688 -0.2939 -0.30287 -0.33588 -0.36362 0 -0.38317 -0.30964 -0.24995 -0.14635 -0.33266 -0.010008 43.876 0.19569 0.12204 0.0081915 0.28268 0.26361 0.050663 0.17709 0.38054 0.079316 0.35395 0.42562 0.14334 0.0038155 0.011459 0.0015509 0.0079436 3.6279 -0.30344 -0.32658 -0.17907 -0.31898 0.13113 0.0055492 -0.085276 0.08157 -0.07246
2.9727 -0.29933 -0.30005 -0.23344 -0.24783 0 -0.26359 -0.3106 -0.20442 -0.15083 -0.2685 -0.11364 44.405 0.17536 0.11799 0.013065 0.29531 0.25795 0.050807 0.09081 0.37848 0.074396 0.36563 0.45324 0.13307 0.0038283 0.01065 0.00050817 0.006617 3.4411 -0.28416 -0.29443 -0.14549 -0.2517 0.10459 0.0042501 -0.081059 0.046328 -0.060643
2.9766 -0.29888 -0.29702 -0.21647 -0.16475 0 -0.18349 -0.31215 -0.183 -0.17518 -0.22571 -0.20163 44.895 0.1249 0.12097 0.017912 0.32236 0.26201 0.04867 0.036338 0.39688 0.081512 0.39711 0.51177 0.12239 0.0036571 0.011725 0.00051583 0.0059895 3.4073 -0.26451 -0.27421 -0.14572 -0.199 0.071094 0.0055234 -0.064673 0.022999 -0.05624
2.9805 -0.29499 -0.29469 -0.28065 -0.1781 0 -0.20228 -0.31448 -0.20065 -0.20657 -0.22917 -0.23433 45.361 0.053399 0.12489 0.022085 0.3588 0.2734 0.043924 0.022279 0.43194 0.10003 0.44068 0.58177 0.11445 0.00347 0.014274 0.0012807 0.0062931 3.6321 -0.25721 -0.2839 -0.19243 -0.19999 0.037532 0.0094546 -0.039558 0.016912 -0.059748
2.9844 -0.29268 -0.29262 -0.35516 -0.27948 0 -0.3008 -0.31322 -0.24945 -0.24 -0.26638 -0.22288 45.803 -0.026854 0.12534 0.025173 0.39892 0.29648 0.036838 0.054174 0.48582 0.12859 0.48816 0.6565 0.11321 0.0034874 0.016874 0.0019678 0.0072314 4.0642 -0.26836 -0.31269 -0.26715 -0.25679 0.011392 0.013986 -0.010589 0.032009 -0.070627
2.9883 -0.2945 -0.29002 -0.37377 -0.3933 0 -0.39864 -0.30388 -0.30637 -0.27929 -0.30407 -0.2127 46.201 -0.085187 0.12477 0.027401 0.43178 0.33478 0.030293 0.13953 0.55839 0.1646 0.52669 0.74118 0.13028 0.0037335 0.018342 0.002083 0.0083384 4.5179 -0.29058 -0.32937 -0.33419 -0.33056 0.0082306 0.016309 0.0095474 0.073157 -0.085239
2.9922 -0.2979 -0.28634 -0.33072 -0.43382 0 -0.4173 -0.28779 -0.3488 -0.32714 -0.31514 -0.24757 46.53 -0.10213 0.12968 0.03019 0.45149 0.38392 0.028814 0.24808 0.64184 0.20025 0.5513 0.8429 0.16682 0.0039693 0.018779 0.0018059 0.0092981 4.8086 -0.30729 -0.31173 -0.36831 -0.36977 0.027647 0.015299 0.012793 0.1249 -0.095656
2.9961 -0.29735 -0.28111 -0.27166 -0.37092 0 -0.33915 -0.27223 -0.36592 -0.37593 -0.29486 -0.33851 46.788 -0.078473 0.14272 0.034023 0.4582 0.43252 0.033957 0.36111 0.7234 0.23184 0.563 0.95882 0.21866 0.0039141 0.019268 0.0015906 0.0099803 4.8827 -0.30549 -0.26908 -0.37141 -0.35081 0.063481 0.012717 -0.00016607 0.17673 -0.098975
3 -0.28891 -0.27367 -0.2396 -0.25219 0 -0.21767 -0.26334 -0.36062 -0.40951 -0.25971 -0.45577 46.997 -0.018419 0.1586 0.038993 0.45261 0.47014 0.046331 0.46488 0.79195 0.25667 0.56295 1.0713 0.28099 0.0035455 0.020563 0.0016479 0.010308 4.8303 -0.28606 -0.23487 -0.36493 -0.2972 0.10975 0.011773 -0.027178 0.22074 -0.093793
3.0039 -0.27322 -0.26338 -0.23656 -0.16364 0 -0.13386 -0.25915 -0.3435 -0.41494 -0.23473 -0.54737 47.183 0.068105 0.16837 0.044842 0.43633 0.49374 0.065933 0.54313 0.84117 0.27152 0.55299 1.154 0.3457 0.0031589 0.02218 0.001885 0.010225 4.7778 -0.26227 -0.23502 -0.36726 -0.25895 0.15739 0.014176 -0.063424 0.24731 -0.079445
3.0078 -0.25487 -0.25062 -0.23647 -0.16123 0 -0.13497 -0.25111 -0.32462 -0.39295 -0.23763 -0.57226 47.351 0.14941 0.16797 0.049677 0.41456 0.50667 0.088271 0.57791 0.86718 0.273 0.53694 1.1844 0.39384 0.0031039 0.022889 0.0022002 0.0098254 4.7659 -0.24816 -0.2629 -0.37776 -0.26863 0.18996 0.018413 -0.09505 0.24674 -0.06016
3.0117 -0.23946 -0.23748 -0.22485 -0.22912 0 -0.20247 -0.23345 -0.30783 -0.35737 -0.26617 -0.52589 47.488 0.20504 0.16195 0.052194 0.39272 0.51209 0.10716 0.58055 0.86522 0.2649 0.51862 1.1551 0.41945 0.0034473 0.022059 0.0026216 0.0094485 4.7222 -0.24764 -0.28568 -0.38022 -0.31268 0.20566 0.021011 -0.11493 0.22824 -0.042796
3.0156 -0.23106 -0.2275 -0.21508 -0.29768 0 -0.27136 -0.21089 -0.29062 -0.32432 -0.29566 -0.43977 47.578 0.22955 0.15858 0.051977 0.37206 0.50787 0.11971 0.55609 0.83071 0.24835 0.49824 1.0748 0.421 0.0038966 0.020378 0.003105 0.0094863 4.54 -0.25359 -0.27597 -0.35954 -0.34389 0.20598 0.019674 -0.12184 0.19669 -0.030078
3.0195 -0.23117 -0.22402 -0.22502 -0.30422 0 -0.28273 -0.1959 -0.26913 -0.30105 -0.29313 -0.35492 47.626 0.22162 0.16142 0.048951 0.35327 0.48818 0.12371 0.51064 0.76401 0.2247 0.47551 0.96069 0.39914 0.0040559 0.019132 0.0033521 0.0099923 4.1846 -0.25644 -0.23771 -0.31519 -0.32389 0.19417 0.015354 -0.11629 0.15769 -0.023967
3.0234 -0.23852 -0.22822 -0.24745 -0.2446 0 -0.22829 -0.1976 -0.24427 -0.28309 -0.24366 -0.29046 47.654 0.18705 0.16595 0.043752 0.33587 0.44933 0.11625 0.45235 0.67352 0.19531 0.4476 0.82789 0.3575 0.0037665 0.018807 0.0030265 0.010459 3.7314 -0.25321 -0.20189 -0.26051 -0.25718 0.17863 0.011325 -0.10269 0.12057 -0.026
3.0273 -0.24919 -0.23789 -0.25512 -0.1736 0 -0.15381 -0.21277 -0.22341 -0.26001 -0.16918 -0.23381 47.673 0.15413 0.16417 0.039334 0.31796 0.39413 0.10195 0.3953 0.57277 0.16488 0.41233 0.68495 0.31359 0.0032138 0.018528 0.0021812 0.010089 3.3126 -0.24878 -0.19723 -0.21146 -0.187 0.1718 0.010225 -0.092652 0.094559 -0.031168
3.0313 -0.25744 -0.24799 -0.23641 -0.1562 0 -0.1212 -0.22779 -0.21433 -0.22371 -0.11843 -0.16086 47.674 0.13536 0.15215 0.037194 0.29945 0.33099 0.085165 0.34516 0.47393 0.13664 0.37002 0.53807 0.27597 0.0027309 0.016963 0.0013373 0.0084423 3.0244 -0.24884 -0.22461 -0.17636 -0.15836 0.17576 0.011894 -0.089779 0.081426 -0.035854
3.0352 -0.25794 -0.25271 -0.21632 -0.21192 0 -0.15973 -0.22931 -0.21609 -0.17336 -0.12916 -0.067366 47.631 0.1351 0.13304 0.038026 0.28106 0.26965 0.068329 0.30508 0.38395 0.11304 0.3214 0.39873 0.24849 0.0025143 0.013751 0.0010056 0.0059394 2.8694 -0.25213 -0.25768 -0.15418 -0.18182 0.18987 0.013918 -0.094579 0.082035 -0.038305
3.0391 -0.24866 -0.24835 -0.23142 -0.29803 0 -0.24331 -0.21413 -0.21593 -0.11627 -0.19283 0.018376 47.525 0.15393 0.1137 0.042205 0.26415 0.2176 0.053759 0.27751 0.30677 0.096818 0.26795 0.28639 0.23333 0.0025205 0.0099941 0.0011493 0.0037113 2.7703 -0.24968 -0.26668 -0.13957 -0.22816 0.21126 0.014125 -0.10569 0.096486 -0.037253
3.043 -0.23221 -0.23533 -0.28239 -0.3433 0 -0.31021 -0.19054 -0.19806 -0.066299 -0.25688 0.054607 47.362 0.17445 0.099091 0.048427 0.25395 0.17936 0.042984 0.26442 0.24841 0.093376 0.21699 0.22192 0.22631 0.0026017 0.0073251 0.0012452 0.0028413 2.639 -0.23263 -0.24231 -0.12799 -0.25469 0.2272 0.012541 -0.11366 0.1229 -0.034262
3.0469 -0.21447 -0.21817 -0.32086 -0.30381 0 -0.30936 -0.17157 -0.15885 -0.039902 -0.26776 0.020685 47.16 0.17389 0.090059 0.053284 0.25171 0.15739 0.033359 0.25689 0.21814 0.098917 0.17733 0.2158 0.21597 0.0027063 0.0065491 0.00093159 0.0035704 2.4491 -0.20187 -0.20039 -0.11758 -0.23844 0.22871 0.011089 -0.11121 0.15107 -0.03381
3.0508 -0.20127 -0.20321 -0.29387 -0.1969 0 -0.23828 -0.1665 -0.11474 -0.049028 -0.21794 -0.063387 46.937 0.1441 0.085074 0.055287 0.25804 0.15244 0.023792 0.25062 0.22327 0.11142 0.15523 0.26048 0.19841 0.0029274 0.0071895 0.0004951 0.0051248 2.2647 -0.17073 -0.1672 -0.10924 -0.19012 0.21317 0.011552 -0.096757 0.17612 -0.03773
3.0547 -0.19569 -0.19537 -0.20381 -0.089312 0 -0.14521 -0.17627 -0.093432 -0.092902 -0.15299 -0.14957 46.691 0.081261 0.082821 0.053364 0.27296 0.16317 0.013602 0.24155 0.26192 0.12842 0.15633 0.33389 0.17142 0.0033578 0.0082524 0.00056275 0.0063096 2.2035 -0.1569 -0.16034 -0.1072 -0.14254 0.18002 0.013854 -0.070514 0.19358 -0.047078
3.0586 -0.19755 -0.19586 -0.11756 -0.050572 0 -0.094369 -0.19395 -0.11366 -0.15495 -0.13109 -0.19583 46.413 -0.013186 0.082733 0.046458 0.29632 0.18607 0.0030408 0.22369 0.32136 0.14568 0.19181 0.41237 0.1353 0.0039092 0.0092744 0.0012925 0.006386 2.3563 -0.16908 -0.17956 -0.11882 -0.12639 0.13137 0.016167 -0.035975 0.19616 -0.062006
3.0625 -0.20442 -0.20225 -0.10801 -0.10614 0 -0.12062 -0.20896 -0.17019 -0.21037 -0.17292 -0.19437 46.095 -0.10613 0.08413 0.037214 0.32359 0.21657 -0.0041419 0.19661 0.38477 0.15749 0.26057 0.48411 0.10222 0.0042947 0.010576 0.0020238 0.0055473 2.7191 -0.19912 -0.21088 -0.15086 -0.15143 0.082963 0.016625 -0.0061265 0.18258 -0.076527
3.0664 -0.21276 -0.21027 -0.18352 -0.22184 0 -0.20577 -0.21298 -0.23704 -0.24163 -0.24752 -0.17443 45.739 -0.17132 0.086246 0.028831 0.35106 0.25061 -0.0050637 0.1669 0.44154 0.16299 0.34931 0.55355 0.081645 0.0042266 0.012611 0.0019076 0.0046827 3.1869 -0.2271 -0.23772 -0.20251 -0.20257 0.046064 0.015071 0.012517 0.15919 -0.085665
3.0703 -0.21863 -0.21603 -0.27725 -0.3274 0 -0.29243 -0.20501 -0.28597 -0.25046 -0.30337 -0.1803 45.351 -0.19382 0.089502 0.023199 0.3769 0.28562 0.0021596 0.14042 0.49242 0.16235 0.44886 0.6339 0.078932 0.0036795 0.015257 0.00090019 0.0046932 3.617 -0.236 -0.25085 -0.26112 -0.25032 0.026828 0.013351 0.01741 0.13077 -0.086671
3.0742 -0.2187 -0.21712 -0.30851 -0.36144 0 -0.324 -0.19212 -0.30396 -0.25509 -0.31103 -0.24152 44.938 -0.16187 0.095916 0.022022 0.3996 0.32045 0.018969 0.12399 0.54518 0.1565 0.54851 0.73329 0.098149 0.0029854 0.017804 -2.175e-05 0.0058968 3.9095 -0.2238 -0.25134 -0.30648 -0.26834 0.029986 0.013885 0.0076354 0.10298 -0.077444
3.0781 -0.21191 -0.21277 -0.25509 -0.30841 0 -0.282 -0.18436 -0.29641 -0.27328 -0.27856 -0.35295 44.502 -0.06217 0.10715 0.02763 0.41688 0.35458 0.04684 0.13518 0.60431 0.14884 0.62259 0.84411 0.14301 0.0026381 0.019567 0.00020582 0.0078852 4.0431 -0.20304 -0.24609 -0.32279 -0.24937 0.061139 0.017566 -0.01385 0.088982 -0.056527
3.082 -0.20067 -0.20391 -0.1669 -0.20532 0 -0.19571 -0.18674 -0.27687 -0.30506 -0.23384 -0.47439 44.041 0.058429 0.12181 0.036011 0.43023 0.38698 0.077231 0.17018 0.66344 0.14399 0.66351 0.94243 0.19406 0.002927 0.020374 0.0015777 0.0098159 4.0484 -0.18874 -0.23996 -0.3096 -0.21 0.10183 0.022639 -0.033971 0.090455 -0.033675
3.0859 -0.19001 -0.19342 -0.11359 -0.11597 0 -0.11981 -0.19543 -0.25572 -0.33091 -0.20005 -0.5495 43.55 0.17468 0.13537 0.044616 0.43958 0.41464 0.10537 0.22327 0.70656 0.14285 0.67026 0.99778 0.2409 0.0036874 0.020474 0.0029128 0.010889 3.9589 -0.18645 -0.23162 -0.28212 -0.18036 0.14222 0.025654 -0.048232 0.10524 -0.014142
3.0898 -0.18461 -0.1858 -0.12384 -0.090398 0 -0.097332 -0.20214 -0.23769 -0.32853 -0.18801 -0.53573 43.022 0.26502 0.14334 0.051127 0.44454 0.43193 0.12709 0.28712 0.71699 0.14551 0.64408 0.98789 0.27473 0.0043985 0.020103 0.0030031 0.010748 3.7936 -0.19109 -0.21724 -0.25959 -0.18359 0.17376 0.024096 -0.053974 0.12983 -0.0022592
3.0938 -0.18587 -0.1851 -0.17351 -0.13538 0 -0.13358 -0.20282 -0.2259 -0.29354 -0.20187 -0.43038 42.457 0.30013 0.14502 0.052144 0.44339 0.43236 0.13644 0.34807 0.68737 0.15075 0.58813 0.91048 0.28353 0.0045798 0.019286 0.0018544 0.0096459 3.5767 -0.19572 -0.19856 -0.25088 -0.2193 0.18458 0.018729 -0.049816 0.15698 -0.0037935
3.0977 -0.1914 -0.19202 -0.22205 -0.21399 0 -0.19674 -0.20162 -0.22341 -0.2449 -0.2394 -0.27617 41.86 0.268 0.1436 0.045408 0.43341 0.4127 0.13042 0.38148 0.62415 0.1532 0.52041 0.78601 0.26279 0.0041644 0.018036 0.0006952 0.0082879 3.3537 -0.19957 -0.18577 -0.24909 -0.26365 0.168 0.013485 -0.042443 0.1717 -0.019591
3.1016 -0.19715 -0.20247 -0.249 -0.27277 0 -0.24217 -0.20563 -0.22863 -0.20895 -0.28284 -0.13939 41.245 0.19858 0.14258 0.033678 0.41563 0.3768 0.11483 0.38264 0.54446 0.14986 0.45715 0.64929 0.22529 0.0035246 0.016592 0.00071377 0.0074036 3.1677 -0.2062 -0.18969 -0.2393 -0.28623 0.13441 0.012479 -0.038763 0.16979 -0.042095
3.1055 -0.20028 -0.20979 -0.25527 -0.27721 0 -0.24233 -0.21573 -0.23123 -0.19583 -0.2984 -0.071725 40.62 0.11022 0.14199 0.018864 0.3907 0.33497 0.093034 0.35095 0.46804 0.1397 0.40489 0.5336 0.17846 0.0031256 0.015311 0.0018392 0.007281 3.0185 -0.21528 -0.20972 -0.21233 -0.27089 0.090563 0.016411 -0.041209 0.1508 -0.066913
3.1094 -0.20038 -0.20953 -0.24297 -0.23169 0 -0.20256 -0.22396 -0.21718 -0.19062 -0.2589 -0.080667 39.979 0.022991 0.13856 0.0032405 0.35988 0.29791 0.06886 0.289 0.40904 0.12249 0.36837 0.45552 0.13038 0.0031328 0.014329 0.0028379 0.0076024 2.8602 -0.21903 -0.23088 -0.17257 -0.22489 0.044283 0.021648 -0.051045 0.11629 -0.089494
3.1133 -0.19896 -0.20304 -0.2099 -0.17221 0 -0.15422 -0.22111 -0.18175 -0.16846 -0.17405 -0.12926 39.304 -0.027197 0.12956 -0.0083215 0.32692 0.26975 0.049213 0.20727 0.37124 0.10031 0.35154 0.40947 0.095012 0.0033384 0.013416 0.0025989 0.0077569 2.6553 -0.20963 -0.2359 -0.13415 -0.17179 0.011334 0.023229 -0.065918 0.074056 -0.1021
3.1172 -0.19811 -0.19657 -0.1664 -0.13926 0 -0.13174 -0.20698 -0.13813 -0.12067 -0.094179 -0.16432 38.579 -0.034539 0.11636 -0.013228 0.29921 0.2465 0.037596 0.13419 0.34866 0.081362 0.34297 0.37606 0.075995 0.0034521 0.012252 0.0012408 0.007396 2.4336 -0.19004 -0.22147 -0.10996 -0.13572 -0.0012492 0.019312 -0.076165 0.040888 -0.10499
3.1211 -0.1994 -0.19607 -0.14398 -0.15093 0 -0.15002 -0.19196 -0.11101 -0.067124 -0.07399 -0.15175 37.807 -0.0086926 0.10393 -0.011373 0.28045 0.222 0.033974 0.08226 0.33104 0.07007 0.33701 0.33914 0.070913 0.0034284 0.010811 -8.9005e-05 0.0067376 2.2845 -0.17516 -0.20166 -0.10365 -0.12891 0.005334 0.012861 -0.077467 0.023521 -0.10072
3.125 -0.20309 -0.2022 -0.17091 -0.1939 0 -0.19633 -0.18759 -0.11776 -0.041914 -0.12532 -0.094861 37.004 0.040679 0.096925 -0.0029359 0.27329 0.19614 0.038058 0.059389 0.31195 0.069532 0.33088 0.29995 0.077386 0.0034737 0.0094403 -0.0004295 0.0063156 2.2779 -0.17929 -0.19343 -0.11009 -0.14792 0.028948 0.0087993 -0.067592 0.0258 -0.091486
3.1289 -0.20754 -0.20988 -0.23498 -0.23574 0 -0.24037 -0.19539 -0.15328 -0.06393 -0.20507 -0.027314 36.185 0.098647 0.096019 0.011542 0.28085 0.17728 0.049182 0.073246 0.29488 0.083213 0.32341 0.27778 0.091805 0.0037353 0.0085671 8.8552e-05 0.0064153 2.3913 -0.20144 -0.19905 -0.12182 -0.17745 0.06537 0.0093183 -0.045209 0.050754 -0.080259
3.1328 -0.20968 -0.21286 -0.28125 -0.24777 0 -0.25448 -0.20553 -0.19269 -0.11922 -0.2526 0.0094704 35.344 0.13945 0.097924 0.029246 0.30355 0.17616 0.064905 0.1213 0.2926 0.11113 0.3219 0.29645 0.10803 0.0040428 0.0084141 0.00054939 0.0067726 2.5258 -0.22419 -0.20471 -0.13435 -0.19846 0.10204 0.012081 -0.016627 0.092546 -0.071037
3.1367 -0.20712 -0.20905 -0.2603 -0.22269 0 -0.23078 -0.20678 -0.21047 -0.17219 -0.24125 -0.011512 34.469 0.15928 0.098607 0.046285 0.3326 0.19673 0.081581 0.18119 0.31885 0.14397 0.33345 0.3665 0.12335 0.0040319 0.0090209 0.00032743 0.0068625 2.6027 -0.22876 -0.19729 -0.14686 -0.19858 0.12959 0.013175 0.0076375 0.1357 -0.064119
3.1406 -0.20081 -0.20209 -0.18268 -0.17723 0 -0.18517 -0.19727 -0.20038 -0.19629 -0.1954 -0.090842 33.554 0.16082 0.096625 0.060937 0.36363 0.23237 0.09782 0.24338 0.37698 0.17688 0.36197 0.47649 0.13811 0.0035537 0.01044 -0.00027917 0.0064839 2.6463 -0.21239 -0.18067 -0.16017 -0.18078 0.14471 0.011636 0.022912 0.17347 -0.058998
3.1445 -0.1954 -0.19795 -0.11808 -0.14056 0 -0.14706 -0.18572 -0.1794 -0.19615 -0.16037 -0.20291 32.611 0.14924 0.093875 0.071743 0.39229 0.27093 0.1124 0.29937 0.45446 0.20522 0.40988 0.59924 0.15318 0.0029225 0.012722 -0.00047781 0.006014 2.7645 -0.19096 -0.17269 -0.17595 -0.16384 0.14554 0.01054 0.025697 0.20022 -0.054972
3.1484 -0.19605 -0.20013 -0.13148 -0.13686 0 -0.14163 -0.18238 -0.17347 -0.20077 -0.16028 -0.30746 31.654 0.13773 0.093752 0.076399 0.41156 0.30324 0.12336 0.33885 0.52852 0.22145 0.47899 0.70741 0.17151 0.0026859 0.015613 0.00010256 0.0060426 3.0429 -0.18443 -0.18563 -0.19731 -0.17017 0.13103 0.013315 0.012506 0.20917 -0.050961
3.1523 -0.20381 -0.20758 -0.21774 -0.17166 0 -0.17455 -0.18976 -0.19711 -0.23404 -0.18518 -0.36949 30.685 0.14077 0.098623 0.076022 0.41991 0.32767 0.13039 0.3648 0.58011 0.22559 0.55348 0.78647 0.19432 0.0031055 0.018356 0.0010461 0.0067659 3.4537 -0.19948 -0.21199 -0.22762 -0.20718 0.11093 0.019272 -0.0077527 0.20652 -0.047142
3.1563 -0.21416 -0.21642 -0.30371 -0.22853 0 -0.22798 -0.20172 -0.24292 -0.29044 -0.21237 -0.3787 29.681 0.1583 0.10836 0.072439 0.42001 0.34753 0.13417 0.38353 0.60546 0.2218 0.62071 0.83675 0.21994 0.0038742 0.020008 0.0016642 0.007784 3.8638 -0.22519 -0.23189 -0.26616 -0.25754 0.091739 0.023519 -0.027657 0.19936 -0.044727
3.1602 -0.22078 -0.22318 -0.31821 -0.27768 0 -0.2703 -0.2105 -0.28761 -0.33856 -0.23087 -0.35488 28.62 0.18756 0.12044 0.066787 0.41382 0.3657 0.13522 0.3985 0.61598 0.21316 0.67214 0.86564 0.24653 0.0043813 0.02013 0.0017236 0.0085125 4.1278 -0.24434 -0.2339 -0.30422 -0.28944 0.076988 0.021846 -0.042887 0.19181 -0.04478
3.1641 -0.22125 -0.22626 -0.25926 -0.29231 0 -0.27524 -0.21355 -0.30832 -0.34904 -0.24244 -0.33184 27.504 0.22272 0.13115 0.060328 0.40393 0.38191 0.13428 0.41301 0.62615 0.20349 0.69896 0.87827 0.27138 0.0042796 0.019175 0.0015709 0.0087537 4.1778 -0.24773 -0.22585 -0.32749 -0.2813 0.069683 0.015527 -0.049429 0.18785 -0.04859
3.168 -0.21907 -0.22541 -0.19039 -0.26464 0 -0.23944 -0.21409 -0.29699 -0.32009 -0.24673 -0.32958 26.355 0.24609 0.13742 0.054614 0.39455 0.39409 0.13302 0.42662 0.63991 0.19904 0.69002 0.87367 0.28746 0.0037881 0.018123 0.0016055 0.0088154 4.0414 -0.23895 -0.22406 -0.32517 -0.24042 0.070576 0.010697 -0.045148 0.18968 -0.057662
3.1719 -0.2195 -0.22087 -0.17312 -0.21194 0 -0.18675 -0.21661 -0.26373 -0.27731 -0.23703 -0.33784 25.194 0.25092 0.13844 0.049478 0.3871 0.40059 0.13272 0.43465 0.64706 0.19957 0.66228 0.84781 0.29378 0.0034384 0.01762 0.0017987 0.0090831 3.8007 -0.22791 -0.2343 -0.29891 -0.19845 0.072491 0.012527 -0.038131 0.19191 -0.068679
3.1758 -0.22352 -0.2137 -0.20838 -0.16713 0 -0.15404 -0.22273 -0.22821 -0.24896 -0.21451 -0.32693 24.019 0.237 0.13599 0.044263 0.38102 0.40005 0.13331 0.43371 0.63267 0.20343 0.62374 0.79926 0.28982 0.0035428 0.017478 0.0018159 0.0095562 3.5425 -0.22207 -0.24668 -0.26275 -0.18651 0.07199 0.020069 -0.032165 0.19139 -0.0796
3.1797 -0.2264 -0.20648 -0.24587 -0.15797 0 -0.16601 -0.23061 -0.20602 -0.24121 -0.19836 -0.27757 22.809 0.20638 0.1331 0.03822 0.37541 0.39028 0.13441 0.42127 0.59091 0.20842 0.58222 0.73261 0.27564 0.0039268 0.017004 0.0015274 0.0098726 3.3325 -0.22274 -0.249 -0.23278 -0.21092 0.066241 0.027124 -0.030408 0.18551 -0.088427
3.1836 -0.22276 -0.20252 -0.24478 -0.18797 0 -0.21618 -0.23658 -0.19905 -0.23633 -0.21058 -0.2024 21.547 0.16577 0.13159 0.029805 0.368 0.36913 0.13441 0.39397 0.53121 0.20976 0.54829 0.65788 0.25118 0.0041695 0.015808 0.0012302 0.0097624 3.1993 -0.22669 -0.24085 -0.2153 -0.24965 0.051892 0.028244 -0.036389 0.17098 -0.091895
3.1875 -0.2129 -0.20329 -0.21643 -0.23306 0 -0.26945 -0.23689 -0.19628 -0.21367 -0.24704 -0.1381 20.243 0.13181 0.13076 0.018547 0.35695 0.33772 0.13051 0.3583 0.47194 0.2024 0.5265 0.58684 0.22132 0.0040578 0.014245 0.001297 0.0093806 3.1199 -0.22857 -0.23095 -0.20412 -0.2707 0.032082 0.023652 -0.047411 0.15093 -0.089203
3.1914 -0.20335 -0.20655 -0.20443 -0.25844 0 -0.28664 -0.22918 -0.18424 -0.17175 -0.27119 -0.11464 18.92 0.11086 0.12833 0.0060363 0.34345 0.30253 0.12232 0.3229 0.428 0.18691 0.51149 0.5283 0.19076 0.0037722 0.013064 0.0016947 0.0091186 3.0254 -0.22283 -0.22254 -0.18928 -0.25575 0.012469 0.018238 -0.058666 0.1309 -0.082757
3.1953 -0.20063 -0.20737 -0.22957 -0.24429 0 -0.25368 -0.2145 -0.15941 -0.13049 -0.24627 -0.12991 17.586 0.10469 0.12299 -0.0061807 0.32884 0.27288 0.11008 0.29275 0.40295 0.16427 0.49903 0.48475 0.16234 0.0036426 0.012677 0.0019901 0.0091143 2.8503 -0.20687 -0.20749 -0.16832 -0.21094 -0.0033517 0.016173 -0.067531 0.11433 -0.074186
3.1992 -0.20438 -0.20191 -0.2638 -0.20082 0 -0.19261 -0.19827 -0.13252 -0.11272 -0.17652 -0.15248 16.228 0.11295 0.11614 -0.016219 0.3149 0.25517 0.094571 0.27243 0.39122 0.13627 0.4841 0.45208 0.13879 0.0037751 0.012826 0.0018592 0.0090402 2.5987 -0.18481 -0.17903 -0.14912 -0.15986 -0.011901 0.017118 -0.071689 0.10453 -0.06537
3.2031 -0.20719 -0.19063 -0.26156 -0.16009 0 -0.14466 -0.18761 -0.12054 -0.12401 -0.11055 -0.14938 14.83 0.12922 0.11088 -0.018783 0.30622 0.24904 0.07951 0.26805 0.38576 0.10799 0.45771 0.42341 0.12606 0.0039536 0.012938 0.0014868 0.0084374 2.36 -0.16723 -0.14735 -0.1417 -0.12755 -0.0077 0.017715 -0.06947 0.10661 -0.059547
3.207 -0.20156 -0.17787 -0.21175 -0.14996 0 -0.13843 -0.18548 -0.13226 -0.14905 -0.097517 -0.11339 13.391 0.14012 0.10933 -0.014007 0.30282 0.24898 0.069234 0.27093 0.3834 0.084635 0.42317 0.39541 0.12228 0.0038934 0.012716 0.0013462 0.0072438 2.2398 -0.16368 -0.13524 -0.14755 -0.12701 0.003029 0.016029 -0.066435 0.11521 -0.05649
3.2109 -0.18678 -0.16815 -0.15181 -0.17123 0 -0.1686 -0.18673 -0.15945 -0.16602 -0.13895 -0.067749 11.93 0.14172 0.11081 -0.0027939 0.30347 0.2495 0.0652 0.27619 0.38394 0.067651 0.38477 0.37275 0.12607 0.0035534 0.012326 0.0015948 0.0059445 2.2603 -0.17302 -0.1537 -0.1572 -0.15388 0.016312 0.013582 -0.065581 0.12726 -0.055256
3.2148 -0.16897 -0.16238 -0.12903 -0.19699 0 -0.2024 -0.18121 -0.18191 -0.16392 -0.18776 -0.047077 10.465 0.13211 0.11282 0.013459 0.30649 0.24862 0.068001 0.27984 0.38669 0.057713 0.34702 0.36656 0.13576 0.0031854 0.012068 0.0018178 0.0051778 2.3328 -0.18189 -0.1843 -0.15838 -0.18936 0.028581 0.012947 -0.069141 0.14014 -0.054834
3.2188 -0.15451 -0.15737 -0.15152 -0.19518 0 -0.20738 -0.16245 -0.18301 -0.14827 -0.19647 -0.072279 8.9892 0.11133 0.11363 0.032063 0.30866 0.24713 0.077509 0.27714 0.38977 0.055042 0.31741 0.38655 0.14868 0.0030953 0.012007 0.0014847 0.0052022 2.3374 -0.17544 -0.19247 -0.14678 -0.20985 0.034948 0.014211 -0.079529 0.1506 -0.053572
3.2227 -0.14398 -0.1488 -0.18073 -0.15551 0 -0.17663 -0.13423 -0.16276 -0.13332 -0.16307 -0.13746 7.4777 0.089011 0.11373 0.047109 0.30478 0.24585 0.088234 0.26811 0.39296 0.056138 0.30327 0.43226 0.15927 0.003372 0.012012 0.00063926 0.0057346 2.2362 -0.15135 -0.16161 -0.12962 -0.20012 0.03308 0.01477 -0.094492 0.15701 -0.05003
3.2266 -0.13257 -0.13452 -0.17154 -0.098103 0 -0.13072 -0.10803 -0.13718 -0.1304 -0.1263 -0.21447 5.9167 0.07331 0.11473 0.056402 0.29472 0.24492 0.094754 0.25851 0.39939 0.057181 0.30083 0.49008 0.16524 0.0038248 0.012083 4.4033e-06 0.0062479 2.0996 -0.12288 -0.11196 -0.11925 -0.16315 0.027373 0.012673 -0.10867 0.16129 -0.045179
3.2305 -0.11602 -0.11564 -0.1174 -0.056997 0 -0.097032 -0.093567 -0.12449 -0.14168 -0.11826 -0.26876 4.3198 0.06737 0.11704 0.059431 0.27918 0.24517 0.094303 0.25184 0.41218 0.056674 0.30708 0.53893 0.16602 0.0041454 0.012466 0.00028715 0.006382 2.0189 -0.10666 -0.081317 -0.12317 -0.11867 0.020942 0.0093199 -0.11901 0.16443 -0.039962
3.2344 -0.095117 -0.094995 -0.055727 -0.05307 0 -0.086306 -0.091243 -0.12967 -0.1608 -0.12913 -0.2771 2.7157 0.072957 0.11895 0.056428 0.25955 0.24851 0.084739 0.25131 0.42841 0.053506 0.31804 0.56074 0.16168 0.0041303 0.013327 0.0013815 0.006113 1.9956 -0.1067 -0.086365 -0.13868 -0.089022 0.017145 0.0080725 -0.12276 0.16738 -0.035497
3.2383 -0.074243 -0.074699 -0.031297 -0.079145 0 -0.086839 -0.09299 -0.1405 -0.17619 -0.1229 -0.23908 1.1205 0.088821 0.11836 0.049535 0.23978 0.25516 0.063467 0.26049 0.43677 0.046929 0.32547 0.5483 0.15392 0.0038094 0.014323 0.0023602 0.0056597 1.9283 -0.11056 -0.10586 -0.15529 -0.082072 0.021873 0.010355 -0.11579 0.17024 -0.034131
3.2422 -0.05585 -0.054829 -0.0545 -0.1079 0 -0.078972 -0.089357 -0.13759 -0.17518 -0.083082 -0.17692 -0.47439 0.10297 0.11514 0.044614 0.22393 0.26023 0.037186 0.27176 0.42319 0.039073 0.32369 0.50582 0.14735 0.0034274 0.014639 0.0023482 0.0053184 1.7078 -0.10133 -0.10411 -0.16124 -0.085738 0.033315 0.013957 -0.10236 0.17111 -0.035766
3.2461 -0.037145 -0.033418 -0.092219 -0.11325 0 -0.053971 -0.074833 -0.10953 -0.14927 -0.03356 -0.12184 -2.0864 0.10926 0.11139 0.043971 0.21211 0.25447 0.010207 0.27783 0.38028 0.030829 0.31188 0.44286 0.1432 0.0032926 0.01355 0.0014134 0.0053269 1.3152 -0.072625 -0.068191 -0.14909 -0.079144 0.047847 0.01571 -0.085712 0.16857 -0.039391
3.25 -0.012324 -0.0073136 -0.095686 -0.08617 0 -0.019187 -0.047302 -0.060391 -0.099716 -0.0096329 -0.093627 -3.7187 0.10381 0.10889 0.048829 0.20349 0.22996 -0.014472 0.2724 0.31207 0.022478 0.2895 0.36684 0.14153 0.0035456 0.010995 0.0005313 0.0056991 0.81765 -0.031545 -0.017532 -0.11767 -0.050241 0.062284 0.01534 -0.068088 0.16176 -0.044043
3.2539 0.022224 0.026429 -0.038725 -0.034302 0 0.013693 -0.0052 -0.0045698 -0.03861 -0.013449 -0.087219 -5.3565 0.082896 0.10608 0.059967 0.19582 0.18565 -0.033569 0.24653 0.22928 0.013801 0.25589 0.27871 0.14117 0.003968 0.0075725 0.00061192 0.0060568 0.2749 0.011513 0.023445 -0.071025 -0.0037131 0.072135 0.015742 -0.051842 0.14982 -0.048267
3.2578 0.064919 0.068631 0.064065 0.029515 0 0.043596 0.051836 0.045541 0.018516 -0.0069714 -0.07757 -6.9855 0.048827 0.09775 0.074815 0.18232 0.12688 -0.045745 0.18986 0.13924 0.0024709 0.20937 0.17302 0.13564 0.0040165 0.0039758 0.0015563 0.0056839 -0.33131 0.053589 0.05573 -0.015574 0.046957 0.072668 0.019096 -0.037981 0.13449 -0.049818
3.2617 0.11043 0.11627 0.16968 0.096456 0 0.082057 0.11881 0.088111 0.064469 0.047411 -0.039699 -8.6059 0.012633 0.078419 0.088601 0.16061 0.059258 -0.055419 0.11172 0.039909 -0.012774 0.15168 0.04133 0.12081 0.0031661 0.00044938 0.0023081 0.0039668 -1.0616 0.098679 0.10195 0.043214 0.09349 0.06804 0.023446 -0.024566 0.1199 -0.048854
3.2656 0.15311 0.16251 0.23713 0.16176 0 0.13969 0.18381 0.13012 0.10607 0.14353 0.032983 -10.222 -0.020512 0.046672 0.099288 0.13022 -0.016683 -0.064922 0.016736 -0.076522 -0.032527 0.081565 -0.12313 0.094712 0.0013711 -0.0031995 0.0018703 0.00097272 -1.9191 0.14836 0.17232 0.10327 0.13818 0.061723 0.024192 -0.010652 0.10787 -0.04566
3.2695 0.18904 0.19954 0.25309 0.22003 0 0.21055 0.2335 0.17803 0.15701 0.2339 0.12759 -11.824 -0.046116 0.0068304 0.10532 0.09159 -0.10398 -0.076394 -0.089722 -0.2139 -0.056967 -0.0020522 -0.32111 0.056355 -0.00076147 -0.007131 0.00028149 -0.0024036 -2.8014 0.19589 0.24212 0.16564 0.18644 0.057561 0.019255 0.004459 0.099781 -0.040681
3.2734 0.21585 0.22272 0.23574 0.26419 0 0.27078 0.26161 0.22986 0.22346 0.27511 0.22665 -13.379 -0.058412 -0.033582 0.10516 0.046985 -0.20245 -0.092413 -0.19944 -0.36551 -0.085692 -0.10282 -0.54459 0.005505 -0.0023397 -0.011111 -0.0014093 -0.005023 -3.5641 0.23116 0.27136 0.23122 0.23642 0.06296 0.012061 0.02067 0.096632 -0.034623
3.2773 0.23232 0.23309 0.21625 0.28987 0 0.29488 0.27225 0.27587 0.29644 0.26659 0.32232 -14.865 -0.061584 -0.068454 0.10214 0.0036104 -0.3042 -0.1108 -0.30299 -0.51638 -0.11436 -0.2137 -0.77693 -0.047921 -0.0028745 -0.014648 -0.0021284 -0.0063973 -4.1292 0.25028 0.24804 0.29712 0.27761 0.078933 0.0084919 0.035018 0.094631 -0.028436
3.2813 0.23899 0.23589 0.21383 0.29961 0 0.27632 0.27423 0.30708 0.35896 0.24298 0.41547 -16.292 -0.061015 -0.09606 0.099012 -0.035494 -0.39697 -0.12832 -0.3979 -0.65176 -0.13995 -0.32608 -0.9962 -0.096732 -0.002697 -0.017426 -0.0017405 -0.0070587 -4.5255 0.25848 0.20586 0.35642 0.29977 0.10085 0.010725 0.045483 0.09092 -0.022248
3.2852 0.23873 0.23625 0.22512 0.30083 0 0.2346 0.2724 0.32361 0.4007 0.23383 0.50284 -17.697 -0.059913 -0.11836 0.097263 -0.068983 -0.4722 -0.14256 -0.48241 -0.7639 -0.16035 -0.4329 -1.1801 -0.13617 -0.0026785 -0.019504 -0.0010633 -0.0079884 -4.825 0.26335 0.19271 0.40206 0.30227 0.12442 0.014704 0.050835 0.084004 -0.016072
3.2891 0.23541 0.23584 0.2353 0.29939 0 0.20167 0.26502 0.33464 0.42503 0.23789 0.56877 -19.113 -0.061494 -0.13785 0.098197 -0.096207 -0.52942 -0.15075 -0.55491 -0.85142 -0.17331 -0.52541 -1.3102 -0.16143 -0.0034559 -0.021065 -0.00098013 -0.0096198 -5.0501 0.26688 0.22182 0.43113 0.29435 0.14382 0.014288 0.050023 0.072725 -0.0098509
3.293 0.2315 0.23312 0.23694 0.2954 0 0.19828 0.24891 0.34909 0.44063 0.23712 0.59307 -20.531 -0.067543 -0.15503 0.10163 -0.11831 -0.57241 -0.14896 -0.60926 -0.91337 -0.17503 -0.58456 -1.3747 -0.16647 -0.0048561 -0.022031 -0.0015742 -0.011392 -5.1509 0.26553 0.25903 0.44486 0.28694 0.14711 0.007794 0.043179 0.058628 -0.0039032
3.2969 0.22699 0.22663 0.2353 0.28509 0 0.21944 0.2261 0.36518 0.44738 0.22678 0.56809 -21.911 -0.073765 -0.16826 0.10424 -0.13869 -0.60111 -0.14122 -0.64688 -0.94437 -0.16905 -0.61414 -1.369 -0.16022 -0.0060654 -0.022043 -0.0021376 -0.012299 -5.0656 0.25713 0.26161 0.44413 0.28441 0.13642 -0.00013369 0.034998 0.047012 0.0010709
3.3008 0.22138 0.21786 0.23533 0.26585 0 0.24055 0.20419 0.36907 0.43281 0.22193 0.50744 -23.221 -0.077624 -0.17534 0.10421 -0.15672 -0.60808 -0.12939 -0.66519 -0.93567 -0.15616 -0.615 -1.2966 -0.1462 -0.0063884 -0.020864 -0.0019891 -0.011865 -4.791 0.24535 0.2262 0.42584 0.283 0.11457 -0.0033773 0.02713 0.040502 0.0044505
3.3047 0.21639 0.21097 0.22933 0.23881 0 0.23906 0.19079 0.34562 0.38475 0.23391 0.43612 -24.469 -0.077033 -0.17485 0.10007 -0.17094 -0.58352 -0.11527 -0.66189 -0.88122 -0.13717 -0.58919 -1.168 -0.1277 -0.0058746 -0.018782 -0.001229 -0.010569 -4.3905 0.23623 0.19258 0.38526 0.27515 0.085468 -0.00066519 0.020749 0.04105 0.0056854
3.3086 0.21621 0.2099 0.20566 0.20792 0 0.21371 0.18863 0.29298 0.30789 0.2499 0.37046 -25.69 -0.069528 -0.16614 0.089824 -0.17542 -0.5243 -0.1009 -0.63007 -0.7835 -0.11197 -0.53784 -0.99876 -0.10797 -0.0052183 -0.016517 -0.0006543 -0.0093275 -3.9455 0.23199 0.19843 0.32302 0.25549 0.056816 0.0034098 0.016352 0.050812 0.0037486
3.3125 0.22418 0.21589 0.17152 0.17915 0 0.18597 0.19619 0.22786 0.2258 0.24529 0.30586 -26.907 -0.058225 -0.14908 0.075159 -0.16257 -0.4388 -0.086692 -0.57238 -0.655 -0.081622 -0.47072 -0.80589 -0.087876 -0.0050478 -0.014664 -0.00093656 -0.0086346 -3.5099 0.23016 0.23595 0.24968 0.22504 0.038196 0.0035423 0.011263 0.065319 -0.0009976
3.3164 0.23921 0.22718 0.15866 0.1615 0 0.18239 0.21102 0.17535 0.16416 0.21604 0.22344 -28.109 -0.04764 -0.12474 0.059265 -0.13277 -0.34347 -0.071391 -0.49866 -0.51465 -0.047832 -0.39526 -0.60515 -0.06595 -0.0053078 -0.013199 -0.001912 -0.0082336 -3.1088 0.22871 0.26005 0.18171 0.19274 0.029682 -0.00076395 0.0035017 0.079101 -0.0073173
3.3203 0.25567 0.24071 0.19453 0.16611 0 0.21255 0.23033 0.15098 0.13025 0.19014 0.11032 -29.265 -0.040181 -0.096656 0.044107 -0.087242 -0.25469 -0.053964 -0.41485 -0.38166 -0.011814 -0.31442 -0.41197 -0.041163 -0.0053281 -0.01154 -0.002709 -0.0075749 -2.7621 0.22914 0.24054 0.13143 0.17253 0.029749 -0.0052002 -0.0076498 0.089135 -0.01455
3.3242 0.26729 0.25368 0.26419 0.19908 0 0.26058 0.24846 0.15019 0.10895 0.19927 -0.022328 -30.359 -0.037878 -0.070558 0.031651 -0.028895 -0.18248 -0.033379 -0.32771 -0.27019 0.024939 -0.23073 -0.24405 -0.012614 -0.0045046 -0.0091472 -0.0025834 -0.0064682 -2.4936 0.23259 0.19976 0.10007 0.17505 0.035417 -0.0057571 -0.022403 0.092782 -0.02202
3.3281 0.2713 0.26392 0.31102 0.2516 0 0.29738 0.25659 0.15486 0.080007 0.24034 -0.13739 -31.41 -0.041052 -0.0517 0.025513 0.031128 -0.12963 -0.008462 -0.25138 -0.18746 0.057447 -0.14853 -0.12196 0.019046 -0.0029346 -0.0061466 -0.0016235 -0.005233 -2.3203 0.23446 0.19103 0.080634 0.19785 0.038049 -0.0030109 -0.038227 0.087632 -0.028965
3.332 0.26914 0.26968 0.28893 0.29845 0 0.30334 0.24872 0.15118 0.040788 0.27256 -0.18945 -32.443 -0.042391 -0.041466 0.024303 0.077794 -0.095095 0.017252 -0.19187 -0.13597 0.082213 -0.073748 -0.064607 0.047811 -0.0014152 -0.0034309 -0.00063222 -0.0042904 -2.2507 0.22709 0.23829 0.067914 0.22361 0.03295 -0.00099322 -0.049825 0.080429 -0.035454
3.3359 0.2638 0.26983 0.21725 0.3121 0 0.28291 0.22909 0.14286 0.012563 0.25801 -0.15246 -33.462 -0.037684 -0.036835 0.027367 0.1052 -0.07852 0.041452 -0.15144 -0.11838 0.097244 -0.011915 -0.081621 0.069671 -0.00081317 -0.0021553 -0.00032867 -0.0037536 -2.2986 0.2108 0.30226 0.065476 0.23228 0.021061 -0.0023455 -0.054735 0.074869 -0.041492
3.3398 0.25707 0.26464 0.17235 0.28423 0 0.25879 0.21188 0.14737 0.023965 0.20382 -0.039903 -34.445 -0.023853 -0.034057 0.034089 0.10972 -0.082908 0.062095 -0.13155 -0.14082 0.1011 0.031366 -0.16856 0.08121 -0.0013699 -0.0030127 -0.00068923 -0.0034787 -2.489 0.20032 0.31346 0.082525 0.21948 0.0046421 -0.0054386 -0.051338 0.073849 -0.046934
3.3438 0.24943 0.25586 0.2116 0.23534 0 0.2511 0.21074 0.17869 0.086185 0.15907 0.099181 -35.37 0.002554 -0.033532 0.043988 0.087986 -0.11411 0.076162 -0.13513 -0.21061 0.091441 0.0451 -0.30927 0.077182 -0.0025285 -0.0058054 -0.001077 -0.0034277 -2.8305 0.21539 0.24228 0.12369 0.20342 -0.010484 -0.0065332 -0.037952 0.080738 -0.051171
3.3477 0.24163 0.24591 0.30486 0.2005 0 0.25986 0.22679 0.23226 0.18196 0.1678 0.21083 -36.243 0.035903 -0.040778 0.055916 0.049969 -0.1765 0.08245 -0.16052 -0.32804 0.069872 0.019854 -0.4836 0.056842 -0.0033964 -0.0095771 -0.00098678 -0.0038315 -3.2783 0.26088 0.13499 0.18203 0.20961 -0.013413 -0.0042035 -0.018068 0.093565 -0.052459
3.3516 0.23526 0.23677 0.35431 0.20106 0 0.26611 0.24716 0.28624 0.27774 0.22688 0.27406 -37.087 0.064677 -0.061508 0.068249 0.010543 -0.26665 0.08388 -0.20012 -0.47848 0.042009 -0.035293 -0.67407 0.027434 -0.0034386 -0.013171 -0.00060253 -0.0049297 -3.7391 0.31629 0.077281 0.24234 0.24495 -0.0033355 -0.00092462 0.0024945 0.10584 -0.050239
3.3555 0.23123 0.22959 0.29465 0.22754 0 0.25077 0.25621 0.31834 0.34794 0.29214 0.31501 -37.915 0.081239 -0.094846 0.079742 -0.023736 -0.36969 0.081757 -0.2512 -0.63305 0.010152 -0.11531 -0.86656 -0.007345 -0.0028567 -0.015837 -0.00057726 -0.0066117 -4.1316 0.34849 0.11873 0.29171 0.28663 0.018156 -0.0002672 0.021051 0.11364 -0.044262
3.3594 0.22824 0.2249 0.171 0.2501 0 0.21407 0.24851 0.32361 0.39072 0.32406 0.38043 -38.717 0.078351 -0.1314 0.089002 -0.047604 -0.46332 0.077386 -0.3109 -0.76072 -0.023533 -0.21347 -1.0465 -0.04367 -0.0023907 -0.017504 -0.0012707 -0.0084083 -4.4428 0.33837 0.22955 0.32715 0.30086 0.047757 -0.0031355 0.035352 0.11333 -0.034614
3.3633 0.22359 0.2226 0.10341 0.24729 0 0.17748 0.23133 0.31759 0.42259 0.3232 0.48899 -39.469 0.04288 -0.15898 0.091997 -0.057472 -0.52911 0.071378 -0.37515 -0.8444 -0.056953 -0.3159 -1.1962 -0.076174 -0.0027308 -0.018596 -0.0022646 -0.0098574 -4.7112 0.29666 0.32807 0.35342 0.27617 0.074603 -0.0072001 0.043142 0.09974 -0.022537
3.3672 0.21602 0.22128 0.16385 0.22537 0 0.16595 0.21564 0.3219 0.45775 0.3197 0.604 -40.167 -0.01243 -0.17141 0.087851 -0.06513 -0.56302 0.063288 -0.43566 -0.88785 -0.089312 -0.40396 -1.2979 -0.1039 -0.0039867 -0.019542 -0.0027004 -0.01083 -4.9437 0.25359 0.34961 0.37402 0.2385 0.087557 -0.0096986 0.047926 0.079728 -0.012416
3.3711 0.20736 0.21828 0.2936 0.21002 0 0.18591 0.20655 0.34455 0.4903 0.33229 0.65733 -40.834 -0.074274 -0.17228 0.077517 -0.077993 -0.5754 0.052409 -0.4872 -0.90656 -0.12003 -0.47041 -1.3392 -0.12753 -0.0055976 -0.020372 -0.0021298 -0.011474 -5.0587 0.23261 0.2928 0.3847 0.22962 0.085181 -0.01006 0.051668 0.059543 -0.0066089
3.375 0.20111 0.21139 0.35628 0.21918 0 0.21894 0.20284 0.3714 0.49511 0.34385 0.60753 -41.493 -0.1308 -0.17017 0.062421 -0.10055 -0.57876 0.038475 -0.52493 -0.90964 -0.14796 -0.51011 -1.3172 -0.14717 -0.0067312 -0.020696 -0.0010178 -0.0119 -4.9328 0.23364 0.20833 0.37617 0.26658 0.068479 -0.0095659 0.055309 0.044237 -0.0066572
3.3789 0.19929 0.20153 0.27914 0.24425 0 0.23704 0.20359 0.37628 0.44797 0.31986 0.47898 -42.141 -0.16497 -0.16983 0.045283 -0.13668 -0.5739 0.021518 -0.54159 -0.88898 -0.17064 -0.517 -1.236 -0.16224 -0.0068657 -0.020062 -0.00036262 -0.011995 -4.5231 0.23992 0.15124 0.34343 0.32063 0.041594 -0.0091262 0.059179 0.040448 -0.014134
3.3828 0.20084 0.19348 0.13399 0.25815 0 0.22626 0.2114 0.34177 0.3495 0.24911 0.34251 -42.75 -0.15297 -0.168 0.03409 -0.17846 -0.54788 0.0055464 -0.52636 -0.82645 -0.1804 -0.48804 -1.1032 -0.16768 -0.0061189 -0.018363 -0.00077986 -0.01155 -3.9386 0.23826 0.14431 0.29254 0.33802 0.021474 -0.0082964 0.060427 0.053807 -0.027244
3.3867 0.20311 0.19283 0.066298 0.2413 0 0.19834 0.22694 0.27426 0.23252 0.16299 0.25333 -43.292 -0.10482 -0.15752 0.032833 -0.20858 -0.48722 -0.0042926 -0.48557 -0.7132 -0.1751 -0.43724 -0.92739 -0.16051 -0.0050848 -0.01593 -0.0019345 -0.010484 -3.3782 0.23055 0.17728 0.23811 0.28565 0.019092 -0.0066309 0.057045 0.076327 -0.03948
3.3906 0.20448 0.20099 0.14293 0.20007 0 0.1806 0.24205 0.20102 0.14359 0.11294 0.20568 -43.772 -0.028648 -0.1355 0.043089 -0.21585 -0.39419 -0.0046239 -0.42124 -0.56346 -0.15284 -0.36901 -0.72105 -0.13775 -0.0043343 -0.013255 -0.002861 -0.0088863 -2.9793 0.22674 0.22707 0.19316 0.18096 0.038096 -0.0051773 0.048553 0.10269 -0.046885
3.3945 0.205 0.21265 0.28026 0.16062 0 0.19313 0.24246 0.15102 0.10989 0.12729 0.14817 -44.225 0.064525 -0.10693 0.065331 -0.19037 -0.29016 0.007367 -0.33648 -0.40919 -0.11274 -0.28781 -0.50356 -0.097227 -0.0039999 -0.010624 -0.0028432 -0.006908 -2.7198 0.23011 0.27114 0.16001 0.079835 0.079582 -0.0057108 0.035242 0.12711 -0.045749
3.3984 0.20486 0.21887 0.33155 0.14601 0 0.23234 0.22076 0.13409 0.11675 0.18672 0.043919 -44.681 0.15018 -0.0805 0.098573 -0.11456 -0.20128 0.036469 -0.23566 -0.28005 -0.05381 -0.19762 -0.30016 -0.035092 -0.0037802 -0.0080363 -0.0020068 -0.0047454 -2.4632 0.23205 0.28742 0.13005 0.034288 0.14 -0.0084141 0.020036 0.13875 -0.029373
3.4023 0.20304 0.21372 0.24113 0.15845 0 0.27315 0.18685 0.13485 0.1167 0.23853 -0.085934 -45.141 0.20012 -0.061062 0.13222 -0.0032341 -0.13976 0.075756 -0.13385 -0.18654 0.010822 -0.10663 -0.13572 0.036719 -0.0033142 -0.0054422 -0.0011081 -0.0027729 -2.099 0.22091 0.25695 0.092749 0.056492 0.19673 -0.011069 0.010607 0.13391 -0.00044827
3.4063 0.1984 0.1992 0.10003 0.18112 0 0.28704 0.16293 0.12707 0.067317 0.2366 -0.1789 -45.584 0.20823 -0.046703 0.15935 0.12252 -0.09847 0.11706 -0.040466 -0.12116 0.070389 -0.02035 -0.027097 0.1062 -0.0025513 -0.0030388 -0.00079275 -0.0015514 -1.648 0.19381 0.18019 0.046371 0.11614 0.23612 -0.011233 0.010292 0.11631 0.034983
3.4102 0.1921 0.18394 0.045609 0.19397 0 0.26164 0.16505 0.097344 -0.029981 0.17565 -0.18969 -45.989 0.17234 -0.032926 0.1755 0.24686 -0.063675 0.15421 0.037491 -0.074593 0.11703 0.05625 0.020779 0.16407 -0.0017759 -0.0012854 -0.0010633 -0.001482 -1.2487 0.15939 0.092133 0.0017047 0.16787 0.24966 -0.0090826 0.020504 0.089254 0.072074
3.4141 0.18804 0.17687 0.11694 0.18771 0 0.20884 0.1881 0.058932 -0.1233 0.095813 -0.13059 -46.353 0.09354 -0.019084 0.17633 0.35077 -0.03281 0.1799 0.092216 -0.050145 0.14196 0.1169 0.013253 0.19943 -0.001302 -0.00062962 -0.0014038 -0.0023508 -1.0574 0.13073 0.050003 -0.024196 0.18345 0.22955 -0.0073902 0.04166 0.057502 0.10469
3.418 0.18997 0.1811 0.2227 0.16675 0 0.15756 0.2095 0.043073 -0.1456 0.054841 -0.054376 -46.681 -0.013969 -0.010044 0.1578 0.39983 -0.019312 0.18133 0.10793 -0.062067 0.13096 0.14507 -0.039407 0.19247 -0.0011723 -0.0012166 -0.0013417 -0.0033268 -1.1571 0.1176 0.090741 -0.019075 0.16639 0.17106 -0.008291 0.068072 0.031084 0.12027
3.4219 0.19763 0.19251 0.25004 0.14388 0 0.13644 0.20893 0.073677 -0.067148 0.086608 -0.00081623 -46.974 -0.11664 -0.011509 0.13088 0.40288 -0.039952 0.16458 0.093817 -0.12046 0.096446 0.14373 -0.1276 0.15454 -0.0011609 -0.0028425 -0.00086157 -0.0036273 -1.5322 0.12375 0.19244 0.017355 0.14394 0.099306 -0.010471 0.088434 0.013647 0.11943
3.4258 0.20615 0.20354 0.18759 0.13399 0 0.15643 0.18594 0.14586 0.077196 0.17428 0.03796 -47.225 -0.20042 -0.024197 0.10075 0.36542 -0.097741 0.13335 0.05256 -0.21855 0.044575 0.11304 -0.2458 0.091438 -0.0010514 -0.0051399 -0.00033108 -0.0033077 -2.0943 0.14721 0.28141 0.075042 0.1466 0.026031 -0.010318 0.09761 0.0055744 0.10314
3.4297 0.20979 0.20829 0.12646 0.14857 0 0.2027 0.15921 0.22707 0.21051 0.25991 0.1016 -47.434 -0.25388 -0.043057 0.072326 0.29516 -0.17744 0.092213 -0.01211 -0.33503 -0.017738 0.054797 -0.39234 0.010296 -0.00087995 -0.0077744 -0.00011444 -0.0033277 -2.7208 0.17994 0.28899 0.14128 0.18782 -0.037937 -0.0061022 0.091865 0.0063701 0.073457
3.4336 0.20663 0.20547 0.14593 0.18895 0 0.24147 0.14885 0.28119 0.2707 0.28752 0.21668 -47.615 -0.26155 -0.062058 0.052661 0.20372 -0.25756 0.048974 -0.095968 -0.44879 -0.079743 -0.028534 -0.56541 -0.077554 -0.00089985 -0.010503 -0.00028999 -0.004671 -3.2945 0.20876 0.21181 0.20708 0.25386 -0.077217 -0.00052275 0.067049 0.01447 0.034289
3.4375 0.19993 0.198 0.22067 0.2408 0 0.24039 0.15858 0.2962 0.25686 0.24793 0.36903 -47.787 -0.2319 -0.079262 0.04417 0.11225 -0.32642 0.014426 -0.18567 -0.55118 -0.12939 -0.11981 -0.75662 -0.1553 -0.001325 -0.013143 -0.00068334 -0.0072954 -3.7448 0.22213 0.11826 0.2672 0.30995 -0.089612 0.0015772 0.031995 0.024547 -0.0040227
3.4414 0.19483 0.19075 0.25556 0.27771 0 0.19138 0.17331 0.29222 0.22715 0.18616 0.51484 -47.955 -0.18472 -0.096978 0.043211 0.028404 -0.38688 -0.0090242 -0.27247 -0.64481 -0.16551 -0.20553 -0.94631 -0.21807 -0.0021281 -0.015571 -0.0010785 -0.0099758 -4.0704 0.2199 0.089761 0.31588 0.32199 -0.085982 -0.0018541 -0.0025465 0.034014 -0.036073
3.4453 0.1938 0.18802 0.20316 0.2775 0 0.11991 0.1726 0.30269 0.24925 0.16094 0.61144 -48.099 -0.13164 -0.11736 0.047431 -0.045418 -0.4467 -0.02068 -0.35164 -0.7318 -0.18821 -0.27779 -1.1056 -0.26382 -0.0030769 -0.017714 -0.001355 -0.011281 -4.311 0.21526 0.14807 0.34457 0.282 -0.073332 -0.007823 -0.030456 0.042041 -0.059244
3.4492 0.19517 0.19143 0.12312 0.24108 0 0.07063 0.14728 0.34435 0.34323 0.19032 0.63694 -48.195 -0.084598 -0.13855 0.054044 -0.10865 -0.5055 -0.021015 -0.41915 -0.80457 -0.19895 -0.32959 -1.2065 -0.29206 -0.0039275 -0.019466 -0.0014695 -0.010786 -4.4775 0.22271 0.23697 0.34597 0.21783 -0.059558 -0.011289 -0.046213 0.048289 -0.071827
3.4531 0.19556 0.19882 0.11335 0.19578 0 0.076487 0.10599 0.40099 0.46291 0.2358 0.59047 -48.24 -0.063116 -0.15546 0.058928 -0.16136 -0.55135 -0.01201 -0.46642 -0.84795 -0.20066 -0.34757 -1.2344 -0.30173 -0.0045552 -0.020532 -0.001392 -0.0093695 -4.5092 0.24148 0.27737 0.32098 0.1752 -0.057763 -0.010224 -0.043098 0.053211 -0.072045
3.457 0.19334 0.20509 0.19399 0.17566 0 0.13347 0.068844 0.43448 0.53032 0.24278 0.48749 -48.254 -0.061715 -0.16404 0.061421 -0.20733 -0.56917 -0.0018735 -0.49779 -0.84956 -0.20055 -0.34394 -1.1941 -0.30301 -0.0049258 -0.020453 -0.001117 -0.0083463 -4.3208 0.25282 0.2434 0.28136 0.18266 -0.067231 -0.0072702 -0.032661 0.058055 -0.067903
3.4609 0.18953 0.20507 0.28079 0.19282 0 0.20192 0.054767 0.41376 0.49558 0.19866 0.35974 -48.264 -0.074291 -0.16422 0.06231 -0.24413 -0.55185 0.0067757 -0.51306 -0.80785 -0.1997 -0.32388 -1.1038 -0.29818 -0.0050119 -0.018954 -0.00072604 -0.0083151 -3.9076 0.23759 0.18475 0.24375 0.22794 -0.084599 -0.0063195 -0.021346 0.063031 -0.062784
3.4648 0.18581 0.19708 0.27972 0.22578 0 0.23517 0.071224 0.33851 0.3746 0.14817 0.24991 -48.277 -0.094241 -0.1588 0.062461 -0.26845 -0.50417 0.012114 -0.51152 -0.73131 -0.19837 -0.29196 -0.98308 -0.28865 -0.0048017 -0.016373 -0.00040179 -0.0088121 -3.3951 0.19833 0.17241 0.2189 0.26751 -0.10601 -0.0080091 -0.014492 0.068317 -0.059437
3.4688 0.1822 0.18419 0.19306 0.23734 0 0.21337 0.11087 0.23942 0.23565 0.14731 0.18995 -48.276 -0.11104 -0.14974 0.063309 -0.27174 -0.43773 0.012609 -0.48902 -0.63206 -0.19513 -0.2527 -0.84209 -0.27427 -0.0043908 -0.013677 -0.00034882 -0.0089568 -2.9581 0.16111 0.2223 0.20512 0.26261 -0.12485 -0.0092032 -0.018578 0.074161 -0.060997
3.4727 0.17708 0.17192 0.11429 0.20757 0 0.15541 0.15553 0.15635 0.14681 0.20252 0.17515 -48.236 -0.11251 -0.13627 0.065879 -0.24441 -0.3636 0.010108 -0.44099 -0.52102 -0.18632 -0.20903 -0.68305 -0.25313 -0.0040049 -0.011826 -0.00067315 -0.0083166 -2.6706 0.15193 0.27551 0.19121 0.2105 -0.13315 -0.0069368 -0.032352 0.081727 -0.067433
3.4766 0.16941 0.16405 0.11931 0.15205 0 0.10069 0.18545 0.11211 0.12654 0.26017 0.16336 -48.146 -0.10071 -0.11657 0.069506 -0.19162 -0.2887 0.008379 -0.37175 -0.40762 -0.17138 -0.15995 -0.50905 -0.22531 -0.0038541 -0.010929 -0.0013004 -0.0071426 -2.4408 0.16989 0.25774 0.16619 0.14378 -0.13159 -0.0022162 -0.045881 0.092055 -0.074464
3.4805 0.16047 0.16036 0.18167 0.10857 0 0.078059 0.18969 0.10129 0.13581 0.26036 0.11026 -48.013 -0.078926 -0.091102 0.073918 -0.11596 -0.21679 0.0099274 -0.28289 -0.30101 -0.15009 -0.10319 -0.33175 -0.19036 -0.0039264 -0.010012 -0.0019734 -0.0059242 -2.1136 0.18589 0.15901 0.12732 0.10096 -0.12104 0.00071319 -0.052424 0.10592 -0.078787
3.4844 0.15327 0.15796 0.20979 0.10449 0 0.08812 0.17197 0.10027 0.1163 0.19935 0.011873 -47.853 -0.051927 -0.063881 0.078922 -0.021408 -0.15064 0.017243 -0.17705 -0.20884 -0.12267 -0.03645 -0.17049 -0.14809 -0.0039373 -0.0077937 -0.0023448 -0.0049031 -1.6443 0.17067 0.050894 0.080679 0.096553 -0.10301 -0.0011566 -0.045328 0.12389 -0.076867
3.4883 0.15003 0.15479 0.15989 0.13418 0 0.11072 0.14724 0.088655 0.042306 0.13374 -0.08931 -47.672 -0.031304 -0.040525 0.085619 0.085074 -0.092938 0.035881 -0.060305 -0.13485 -0.089561 0.044796 -0.044065 -0.097357 -0.0035322 -0.0039214 -0.00216 -0.0040621 -1.1641 0.12477 0.020773 0.035878 0.11629 -0.07907 -0.006386 -0.012959 0.146 -0.060535
3.4922 0.15031 0.15134 0.089677 0.16567 0 0.12586 0.13073 0.064876 -0.056491 0.12066 -0.144 -47.472 -0.02359 -0.024954 0.095911 0.18899 -0.046402 0.064107 0.050454 -0.079545 -0.054713 0.13113 0.036777 -0.042453 -0.002593 0.00045512 -0.0014594 -0.0034306 -0.86421 0.079668 0.08774 0.00079745 0.13604 -0.051645 -0.010666 0.035338 0.16722 -0.030982
3.4961 0.15157 0.14946 0.088462 0.16876 0 0.12747 0.1276 0.044936 -0.11944 0.15787 -0.142 -47.253 -0.027046 -0.017606 0.11084 0.2839 -0.01445 0.099 0.14553 -0.044645 -0.020108 0.21262 0.069861 0.013386 -0.001382 0.0033786 -0.00063294 -0.003187 -0.81892 0.068274 0.18537 -0.019672 0.14232 -0.020175 -0.01131 0.089329 0.18362 0.0082356
3.5 0.15149 0.14982 0.16667 0.13892 0 0.12091 0.13155 0.04676 -0.10539 0.18814 -0.11558 -47.02 -0.038433 -0.016186 0.13087 0.36451 -0.0014315 0.13746 0.21693 -0.036537 0.012552 0.27963 0.056638 0.066944 -0.00038539 0.0035174 -0.00019113 -0.003389 -0.93554 0.094536 0.22858 -0.022417 0.13625 0.01609 -0.0096284 0.14005 0.19198 0.053322
3.5039 0.14996 0.15126 0.2373 0.09821 0 0.11265 0.13312 0.073759 -0.026243 0.16331 -0.097474 -46.774 -0.051032 -0.017846 0.15611 0.42356 -0.010957 0.17448 0.25369 -0.063285 0.04088 0.31712 -0.0018219 0.11314 2.0729e-05 0.0011053 -0.000354 -0.0037315 -1.0791 0.13212 0.19545 -0.0059562 0.12422 0.058623 -0.0087702 0.17481 0.18789 0.098108
3.5078 0.14884 0.1525 0.21494 0.07592 0 0.10587 0.12943 0.11141 0.064342 0.098487 -0.081218 -46.506 -0.048672 -0.02104 0.18237 0.44871 -0.042938 0.19842 0.24406 -0.12655 0.059644 0.30189 -0.10362 0.14079 -0.00018767 -0.0023917 -0.00080937 -0.0037624 -1.2272 0.15174 0.14071 0.027934 0.11088 0.10642 -0.0097912 0.17746 0.16853 0.12892
3.5117 0.14998 0.15381 0.11841 0.087299 0 0.10415 0.12611 0.13976 0.11671 0.05805 -0.030026 -46.204 -0.027565 -0.026216 0.20367 0.44267 -0.092398 0.20554 0.2018 -0.21632 0.067463 0.2433 -0.2417 0.14781 -0.00071688 -0.0054928 -0.00094358 -0.0034151 -1.4814 0.14803 0.13082 0.073711 0.10166 0.15275 -0.010598 0.156 0.1419 0.14167
3.5156 0.15349 0.15651 0.055336 0.12613 0 0.1143 0.13036 0.15119 0.1251 0.088935 0.074987 -45.859 0.011769 -0.035268 0.21647 0.40387 -0.15196 0.1938 0.13239 -0.31474 0.062406 0.14682 -0.40196 0.13192 -0.0012203 -0.0076802 -0.00042384 -0.0032397 -1.9266 0.13997 0.17285 0.12478 0.1063 0.19244 -0.0088499 0.11629 0.11299 0.13479
3.5195 0.15766 0.16088 0.10196 0.17251 0 0.14053 0.14323 0.15734 0.1275 0.17265 0.20294 -45.478 0.066472 -0.050064 0.21783 0.33206 -0.2159 0.16252 0.042276 -0.40665 0.043014 0.020682 -0.56642 0.092047 -0.0015674 -0.0093751 0.00040531 -0.0039516 -2.5036 0.14785 0.21308 0.17719 0.13294 0.22022 -0.0052195 0.065806 0.087069 0.10831
3.5234 0.16065 0.16513 0.2141 0.20622 0 0.17505 0.15891 0.17818 0.1671 0.2451 0.2972 -45.078 0.12611 -0.070569 0.20295 0.22461 -0.28155 0.11142 -0.059531 -0.48698 0.0055745 -0.11834 -0.71887 0.02579 -0.0019007 -0.011174 0.00076817 -0.0056702 -3.0394 0.17299 0.20274 0.22984 0.17617 0.22462 -0.0029955 0.019177 0.074039 0.064087
3.5273 0.16199 0.167 0.2726 0.21635 0 0.19819 0.17098 0.22175 0.25064 0.25984 0.33168 -44.668 0.17007 -0.093756 0.178 0.10261 -0.34647 0.054647 -0.15721 -0.55833 -0.042646 -0.24043 -0.84802 -0.051961 -0.002446 -0.013212 0.00019522 -0.007641 -3.3995 0.19934 0.15471 0.27999 0.21458 0.20619 -0.0043677 -0.009717 0.076421 0.017828
3.5313 0.16266 0.16618 0.21438 0.20395 0 0.19258 0.17786 0.27301 0.34035 0.2272 0.3369 -44.247 0.19025 -0.11452 0.14994 -0.015439 -0.40493 0.0025243 -0.24354 -0.62174 -0.093812 -0.33375 -0.94637 -0.12877 -0.003248 -0.015187 -0.00095502 -0.0088067 -3.5865 0.21097 0.12719 0.319 0.22587 0.17189 -0.0077287 -0.019791 0.090139 -0.020481
3.5352 0.16363 0.16464 0.10257 0.17987 0 0.16006 0.18139 0.30325 0.38497 0.19313 0.36423 -43.803 0.18263 -0.12849 0.12367 -0.11557 -0.44827 -0.037905 -0.31349 -0.67049 -0.14193 -0.39143 -1.0073 -0.19574 -0.0040677 -0.016774 -0.0017658 -0.0087283 -3.6811 0.2048 0.15393 0.3345 0.20766 0.12737 -0.0093019 -0.011632 0.11153 -0.044401
3.5391 0.1646 0.16431 0.057212 0.15921 0 0.124 0.1814 0.29322 0.36107 0.18804 0.42509 -43.328 0.14514 -0.1348 0.10473 -0.18155 -0.46961 -0.059168 -0.36191 -0.6932 -0.17983 -0.40821 -1.0242 -0.24285 -0.0045449 -0.017838 -0.001625 -0.0079632 -3.7086 0.18783 0.20217 0.3194 0.18251 0.080161 -0.0074363 0.012228 0.1354 -0.047577
3.543 0.16428 0.16475 0.12448 0.15391 0 0.11203 0.17398 0.25021 0.28945 0.20279 0.47172 -42.821 0.085304 -0.13632 0.10104 -0.1856 -0.46824 -0.051277 -0.37917 -0.68278 -0.19414 -0.38253 -0.99302 -0.25386 -0.0044903 -0.018256 -0.00083159 -0.0075144 -3.6016 0.16765 0.20836 0.27993 0.17907 0.04629 -0.0046814 0.043213 0.151 -0.023763
3.5469 0.16207 0.16375 0.22973 0.16591 0 0.1332 0.15717 0.20314 0.21588 0.2108 0.44249 -42.293 0.028311 -0.13684 0.10741 -0.14691 -0.44897 -0.026558 -0.37495 -0.64222 -0.18939 -0.34034 -0.91566 -0.2397 -0.0040472 -0.017721 -0.00029817 -0.0078746 -3.305 0.14967 0.15281 0.23398 0.20544 0.029647 -0.0050731 0.070766 0.15635 0.012265
3.5508 0.15916 0.16017 0.26325 0.1855 0 0.17017 0.13766 0.17926 0.17618 0.20218 0.3257 -41.753 -0.014462 -0.13752 0.12062 -0.07654 -0.41716 0.008799 -0.35227 -0.58202 -0.1684 -0.2908 -0.80158 -0.20592 -0.0035674 -0.015968 -0.00061515 -0.0085775 -2.8906 0.14138 0.087495 0.19903 0.23992 0.030296 -0.0094552 0.092046 0.15252 0.053125
3.5547 0.15763 0.15586 0.19944 0.19714 0 0.19348 0.12923 0.18245 0.17472 0.18826 0.17537 -41.201 -0.033642 -0.13571 0.13719 0.012545 -0.37489 0.048308 -0.31464 -0.51287 -0.13495 -0.24171 -0.6662 -0.15894 -0.0033158 -0.013236 -0.0014318 -0.0086664 -2.5261 0.15205 0.082182 0.17929 0.24837 0.046635 -0.01407 0.10538 0.14169 0.091562
3.5586 0.15827 0.15397 0.11722 0.18997 0 0.1852 0.14122 0.19169 0.18902 0.17758 0.063858 -40.631 -0.01659 -0.12731 0.15171 0.098231 -0.32223 0.082053 -0.26615 -0.44096 -0.095365 -0.20068 -0.52693 -0.10858 -0.0032862 -0.010385 -0.0018139 -0.0076176 -2.3145 0.18242 0.14599 0.16372 0.21251 0.07419 -0.014244 0.11012 0.12931 0.11647
3.5625 0.15914 0.1554 0.10462 0.16553 0 0.15192 0.167 0.1804 0.19028 0.16035 0.020862 -40.03 0.028566 -0.11047 0.16023 0.15562 -0.26186 0.10245 -0.2157 -0.36916 -0.060029 -0.16594 -0.39855 -0.066663 -0.0032984 -0.0083583 -0.0012253 -0.0058469 -2.1835 0.21551 0.21234 0.13713 0.14437 0.099647 -0.0093761 0.11111 0.12431 0.12297
3.5664 0.15671 0.15712 0.16007 0.13684 0 0.1175 0.18492 0.13928 0.16188 0.12446 0.018683 -39.39 0.084585 -0.0877 0.16423 0.18394 -0.20119 0.11145 -0.16788 -0.30079 -0.031931 -0.13143 -0.28986 -0.034823 -0.0032496 -0.0073919 -0.00011202 -0.0043507 -1.9637 0.22411 0.20719 0.094976 0.076276 0.11627 -0.0038456 0.11171 0.12845 0.1164
3.5703 0.14879 0.15458 0.20075 0.11926 0 0.10393 0.17394 0.083535 0.10603 0.081842 0.011524 -38.712 0.14099 -0.064581 0.16521 0.18575 -0.14906 0.11099 -0.12477 -0.24099 -0.011807 -0.093761 -0.20308 -0.012895 -0.0032274 -0.0068024 0.00053042 -0.0038401 -1.5828 0.1937 0.12782 0.048306 0.037698 0.1211 -0.0026672 0.11303 0.14163 0.10073
3.5742 0.13639 0.14562 0.16305 0.11939 0 0.11593 0.13158 0.039896 0.040152 0.066117 -0.017959 -38.003 0.18714 -0.046609 0.16519 0.16711 -0.11023 0.10406 -0.087764 -0.19455 0.00071796 -0.049906 -0.13673 0.00056692 -0.0033502 -0.0056445 0.00016061 -0.0041593 -1.1628 0.13913 0.046492 0.01466 0.038302 0.11254 -0.0063942 0.11565 0.16246 0.080936
3.5781 0.12276 0.13209 0.077098 0.13 0 0.13949 0.078203 0.025936 -0.011953 0.096775 -0.051124 -37.278 0.20551 -0.036465 0.16796 0.14557 -0.083634 0.096444 -0.058838 -0.16367 0.0078861 0.00081979 -0.090361 0.0090023 -0.0035311 -0.003674 -0.00078068 -0.0044927 -0.90458 0.09532 0.034459 0.0034118 0.066947 0.09119 -0.010631 0.11817 0.18494 0.066732
3.582 0.11054 0.11764 0.031504 0.13466 0 0.15231 0.042514 0.038855 -0.031728 0.14947 -0.063007 -36.544 0.20465 -0.033322 0.17332 0.13803 -0.066041 0.092073 -0.034976 -0.14822 0.014686 0.048504 -0.067665 0.017092 -0.003482 -0.0016741 -0.0013513 -0.0041411 -0.88221 0.087148 0.088812 0.0091214 0.10197 0.069003 -0.010686 0.11866 0.20144 0.06099
3.5859 0.099745 0.10442 0.071483 0.11938 0 0.13791 0.03985 0.06086 -0.016577 0.17185 -0.049199 -35.799 0.19102 -0.034043 0.17989 0.14689 -0.056988 0.090789 -0.016367 -0.14774 0.021559 0.086579 -0.074876 0.024613 -0.0030178 -0.00079789 -0.0010661 -0.0031622 -0.96985 0.10692 0.14043 0.018572 0.12294 0.051313 -0.0064513 0.11672 0.20963 0.062831
3.5898 0.0885 0.092164 0.14705 0.083605 0 0.095377 0.061306 0.07439 0.017597 0.13449 -0.021843 -35.035 0.17106 -0.035239 0.18619 0.17153 -0.059435 0.091859 -0.0037357 -0.16184 0.028214 0.1094 -0.11495 0.030688 -0.0023422 -0.0015378 -0.00032468 -0.0023089 -0.98464 0.12252 0.13137 0.024163 0.11862 0.042385 -0.0023995 0.11238 0.20827 0.070638
3.5938 0.075501 0.07994 0.16803 0.042539 0 0.040533 0.08249 0.074273 0.047513 0.063836 0.012233 -34.252 0.15388 -0.035142 0.18963 0.20633 -0.075515 0.093145 -0.00010789 -0.18839 0.032559 0.10835 -0.18209 0.032339 -0.0019533 -0.0033011 9.4729e-05 -0.0023345 -0.88746 0.10905 0.074873 0.030582 0.091054 0.047566 -0.0027628 0.10632 0.19672 0.080992
3.5977 0.061596 0.068022 0.10202 0.017737 0 -0.0021542 0.083773 0.06854 0.061219 0.019283 0.059044 -33.457 0.14704 -0.03442 0.1885 0.23254 -0.10226 0.091155 -0.0098642 -0.22204 0.030415 0.082284 -0.26168 0.025661 -0.0021903 -0.0049691 -0.00012961 -0.0032934 -0.82003 0.072731 0.033497 0.048512 0.055087 0.066358 -0.0070638 0.10104 0.1797 0.0878
3.6016 0.049092 0.057445 0.0069266 0.021644 0 -0.013839 0.064679 0.069219 0.067664 0.035875 0.12143 -32.664 0.14668 -0.035372 0.18491 0.24152 -0.13206 0.085953 -0.031199 -0.25557 0.021936 0.04266 -0.33629 0.012369 -0.0028649 -0.0058672 -0.00060811 -0.0044671 -0.93728 0.04352 0.044075 0.081811 0.031065 0.090995 -0.010691 0.097665 0.16238 0.089841
3.6055 0.039863 0.048264 -0.033799 0.047446 0 0.006193 0.041172 0.081163 0.085507 0.091652 0.18308 -31.878 0.14898 -0.039766 0.18048 0.23102 -0.15747 0.078272 -0.062626 -0.28302 0.0079564 -0.0041721 -0.39335 -0.0057506 -0.0033915 -0.0062204 -0.00078364 -0.0049831 -1.2186 0.044502 0.076274 0.12077 0.032186 0.1169 -0.0098203 0.096295 0.14677 0.087366
3.6094 0.034268 0.03919 0.0017159 0.073125 0 0.03903 0.02991 0.097274 0.11976 0.13242 0.21706 -31.09 0.14938 -0.046858 0.177 0.20131 -0.17531 0.069289 -0.10168 -0.30127 -0.0099631 -0.051488 -0.42847 -0.026222 -0.0033222 -0.0067204 -0.00059949 -0.0045602 -1.4632 0.06912 0.070738 0.14799 0.0546 0.13931 -0.0053939 0.096678 0.13432 0.081295
3.6133 0.031473 0.02939 0.057704 0.077802 0 0.058646 0.034027 0.10352 0.15028 0.12557 0.21174 -30.284 0.13898 -0.053465 0.17738 0.15947 -0.18628 0.061991 -0.14107 -0.30838 -0.027023 -0.088011 -0.4426 -0.042855 -0.0027495 -0.0076995 -0.00051747 -0.0036983 -1.4736 0.088274 0.011173 0.15141 0.079462 0.14945 -0.001973 0.097132 0.12582 0.074296
3.6172 0.030033 0.020086 0.066156 0.057589 0 0.050166 0.042197 0.090067 0.14726 0.086039 0.18308 -29.452 0.11924 -0.056445 0.1802 0.12475 -0.19131 0.05783 -0.17054 -0.30122 -0.038055 -0.11131 -0.43654 -0.051674 -0.0021577 -0.008731 -0.00088825 -0.0031526 -1.2318 0.078822 -0.053281 0.13238 0.087076 0.14755 -0.002778 0.095293 0.11877 0.068982
3.6211 0.027824 0.013416 0.017128 0.027479 0 0.01951 0.040125 0.060053 0.10133 0.051169 0.15685 -28.601 0.095239 -0.055438 0.18308 0.10466 -0.18896 0.056263 -0.18604 -0.27578 -0.041826 -0.12245 -0.40808 -0.05249 -0.001897 -0.0089916 -0.0014304 -0.003218 -0.8901 0.044612 -0.061466 0.10235 0.071768 0.13645 -0.0062667 0.09052 0.11244 0.065059
3.625 0.022068 0.0093765 -0.039633 0.0074534 0 -0.013584 0.023188 0.028259 0.037495 0.037418 0.14001 -27.749 0.071983 -0.053011 0.18391 0.1034 -0.17639 0.056552 -0.18503 -0.23058 -0.037915 -0.12203 -0.35394 -0.045625 -0.0018617 -0.0079702 -0.0014542 -0.0035203 -0.60403 0.010582 -0.0090429 0.072231 0.04435 0.11897 -0.0078832 0.082622 0.10687 0.061752
3.6289 0.010787 0.0046157 -0.054709 0.0050703 0 -0.032655 -0.00067779 0.0095921 -0.0045565 0.027598 0.11454 -26.907 0.057247 -0.051638 0.1797 0.12398 -0.15195 0.057338 -0.16506 -0.16938 -0.026474 -0.11015 -0.27382 -0.032049 -0.0017181 -0.0058398 -0.00061369 -0.0034877 -0.39193 -0.0019755 0.044876 0.045138 0.020245 0.099483 -0.0050668 0.071766 0.10303 0.057279
3.6328 -0.004865 -0.0047046 -0.029811 0.0101 0 -0.036393 -0.019113 0.006237 -0.0071966 -0.0013488 0.061129 -26.074 0.061646 -0.05032 0.16827 0.15954 -0.11635 0.056554 -0.1291 -0.09994 -0.010591 -0.084603 -0.17239 -0.014951 -0.0013888 -0.003208 0.00064736 -0.0029741 -0.15876 0.0061426 0.040681 0.01795 0.0049189 0.086663 -0.0001592 0.060107 0.10461 0.048521
3.6367 -0.020014 -0.018465 -0.0076071 0.005461 0 -0.03561 -0.026236 0.0050641 0.0076963 -0.046413 -0.014664 -25.242 0.080586 -0.044556 0.15389 0.19576 -0.071602 0.054678 -0.087855 -0.029914 0.0058255 -0.04641 -0.057962 0.0029089 -0.0011941 -0.00057726 0.0014786 -0.0023557 0.16816 0.016076 -0.01913 -0.01198 -0.0093827 0.083171 0.0018884 0.050051 0.11231 0.036579
3.6406 -0.029128 -0.031589 -0.020206 -0.016461 0 -0.040156 -0.026743 -0.011155 -0.00033377 -0.080276 -0.084761 -24.407 0.11006 -0.030287 0.13971 0.22708 -0.020238 0.05273 -0.045481 0.035984 0.021864 0.005443 0.060494 0.021316 -0.0014443 0.0019455 0.0014542 -0.0020043 0.55307 0.010401 -0.075621 -0.043167 -0.033027 0.089664 -0.0014045 0.042691 0.12614 0.023126
3.6445 -0.030832 -0.038346 -0.056756 -0.047429 0 -0.049503 -0.030572 -0.047842 -0.050519 -0.082849 -0.12717 -23.578 0.14493 -0.0083104 0.12906 0.24922 0.03378 0.051941 -0.0054891 0.095251 0.037067 0.071315 0.17503 0.040402 -0.0019469 0.0044786 0.00097534 -0.0017426 0.89951 -0.012155 -0.078425 -0.072625 -0.065698 0.10587 -0.0074795 0.038865 0.1455 0.01032
3.6484 -0.02976 -0.038 -0.081453 -0.071829 0 -0.055448 -0.04363 -0.092521 -0.12165 -0.064211 -0.14793 -22.764 0.17449 0.015252 0.12825 0.25876 0.083953 0.05512 0.028742 0.14526 0.052166 0.15141 0.27858 0.061533 -0.0020517 0.0070026 0.00082224 -0.00094 1.1564 -0.039131 -0.037168 -0.10017 -0.094064 0.13024 -0.011274 0.039755 0.1681 0.0035339
3.6523 -0.032671 -0.035775 -0.075133 -0.080581 0 -0.052525 -0.062599 -0.12467 -0.17244 -0.052414 -0.17107 -21.966 0.19001 0.0332 0.13712 0.26298 0.1229 0.062465 0.059096 0.18301 0.068383 0.23313 0.36424 0.084454 -0.0012825 0.0092129 0.0013348 0.00078746 1.3525 -0.058073 -0.0051808 -0.12801 -0.10309 0.15511 -0.010122 0.043555 0.18797 0.0056857
3.6563 -0.041718 -0.037677 -0.052723 -0.077019 0 -0.044689 -0.077572 -0.13258 -0.18026 -0.061631 -0.20792 -21.177 0.19179 0.042438 0.1515 0.26697 0.14671 0.071968 0.087066 0.20741 0.085004 0.30581 0.42556 0.10704 9.5564e-05 0.010718 0.0020808 0.0030077 1.527 -0.066497 -0.018284 -0.15532 -0.090268 0.17644 -0.0059934 0.048587 0.20237 0.015237
3.6602 -0.051401 -0.044231 -0.041904 -0.070685 0 -0.041938 -0.079705 -0.1215 -0.15904 -0.078126 -0.24121 -20.386 0.18101 0.04543 0.1678 0.273 0.15798 0.081702 0.11245 0.22074 0.10065 0.36117 0.45752 0.12698 0.0012339 0.011341 0.0023356 0.0046948 1.6533 -0.069791 -0.05839 -0.17458 -0.06913 0.19187 -0.0030337 0.05377 0.20979 0.03029
3.6641 -0.052883 -0.049653 -0.051718 -0.06707 0 -0.050992 -0.067697 -0.10572 -0.13993 -0.079086 -0.24219 -19.593 0.1604 0.046964 0.18121 0.28237 0.16345 0.088978 0.13397 0.22642 0.11296 0.38962 0.45746 0.14092 0.0014958 0.011213 0.0018384 0.0050892 1.6511 -0.07218 -0.079002 -0.17529 -0.058118 0.19944 -0.0033101 0.057942 0.2091 0.047734
3.668 -0.042208 -0.047482 -0.065941 -0.063815 0 -0.06889 -0.048458 -0.09362 -0.13729 -0.060501 -0.202 -18.808 0.13741 0.049713 0.18268 0.29068 0.16743 0.088144 0.14269 0.22471 0.11493 0.37578 0.42522 0.14112 0.0010906 0.010568 0.0010322 0.0043479 1.4744 -0.071553 -0.058793 -0.15282 -0.064492 0.19846 -0.0052505 0.059553 0.20055 0.059216
3.6719 -0.024578 -0.036936 -0.064357 -0.055551 0 -0.084357 -0.031925 -0.08085 -0.13625 -0.040828 -0.14234 -18.039 0.11852 0.052691 0.17381 0.29161 0.16682 0.080061 0.13504 0.21121 0.10643 0.33492 0.36293 0.12961 0.00086621 0.0094885 0.00056659 0.0033279 1.1691 -0.062811 -0.021633 -0.11379 -0.077365 0.19491 -0.0060392 0.059391 0.18957 0.061568
3.6758 -0.01022 -0.023471 -0.045313 -0.040543 0 -0.084818 -0.023992 -0.058113 -0.11312 -0.036942 -0.093738 -17.286 0.10508 0.0533 0.15671 0.2822 0.15302 0.065684 0.10867 0.18064 0.087866 0.27438 0.27488 0.1078 0.0014395 0.0078523 0.00061749 0.0027349 0.83219 -0.044697 -0.0044109 -0.071914 -0.076241 0.19138 -0.0049435 0.058013 0.17802 0.054373
3.6797 -0.0054349 -0.013137 -0.02552 -0.022058 0 -0.064 -0.022664 -0.024113 -0.064292 -0.041977 -0.065437 -16.536 0.09761 0.050125 0.13426 0.26061 0.11955 0.046438 0.062739 0.13244 0.060481 0.20217 0.1672 0.0778 0.0025425 0.0055357 0.00073371 0.0025147 0.52049 -0.022165 -0.014089 -0.037996 -0.048093 0.19011 -0.0038569 0.056055 0.16732 0.038273
3.6836 -0.0072589 -0.0067492 -0.020002 -0.0045201 0 -0.026372 -0.020178 0.010663 -0.011612 -0.032186 -0.038779 -15.776 0.095567 0.04355 0.11212 0.22534 0.068505 0.024929 -0.003072 0.072639 0.027152 0.13009 0.047244 0.043434 0.0032496 0.0026624 0.00034396 0.0020746 0.21231 -0.0020709 -0.023704 -0.013317 0.001155 0.19373 -0.0047558 0.054606 0.15847 0.015811
3.6875 -0.0066712 0.00011258 -0.024897 0.010028 0 0.013616 -0.0094997 0.033501 0.020658 0.0043967 0.0099921 -15.006 0.095181 0.034348 0.097124 0.18424 0.010148 0.0051121 -0.075347 0.010165 -0.0046364 0.069301 -0.077086 0.011557 0.0028503 -0.00034988 -0.00061992 0.0010348 -0.13889 0.012737 -0.0080541 0.0080268 0.05019 0.20083 -0.0072641 0.054448 0.15002 -0.0048644
3.6914 0.0029551 0.011587 -0.020674 0.021619 0 0.038476 0.0099089 0.042098 0.031346 0.050663 0.082615 -14.231 0.094578 0.022605 0.089428 0.14428 -0.04381 -0.01233 -0.14257 -0.048434 -0.031715 0.019151 -0.19723 -0.015734 0.0014955 -0.0029943 -0.0016112 -0.00032024 -0.52644 0.0247 0.026088 0.03161 0.077866 0.20786 -0.0091684 0.054986 0.14048 -0.019793
3.6953 0.020289 0.026571 0.00774 0.030335 0 0.038851 0.031868 0.046918 0.042646 0.075356 0.15487 -13.46 0.093108 0.0084657 0.088108 0.10885 -0.087079 -0.027602 -0.19832 -0.10066 -0.053114 -0.022148 -0.30353 -0.037943 1.6605e-05 -0.0049528 -0.001954 -0.00134 -0.87965 0.037394 0.050501 0.058141 0.077972 0.21221 -0.0091272 0.055407 0.12918 -0.027419
3.6992 0.038196 0.039554 0.053169 0.036363 0 0.021865 0.049131 0.060918 0.075633 0.064858 0.19771 -12.695 0.090437 -0.0064954 0.09122 0.080547 -0.12023 -0.041405 -0.23718 -0.14549 -0.068778 -0.057764 -0.3859 -0.055347 -0.00083348 -0.0062214 -0.0014358 -0.0016753 -1.13 0.050947 0.051482 0.085238 0.061677 0.21116 -0.0082311 0.054624 0.11571 -0.027143
3.7031 0.050708 0.046211 0.088147 0.041956 0 0.00814 0.05979 0.087164 0.12745 0.037484 0.20088 -11.927 0.085604 -0.019473 0.093013 0.060629 -0.14682 -0.055998 -0.25246 -0.18086 -0.081464 -0.09451 -0.43646 -0.069731 -0.00094844 -0.0070102 -0.00046388 -0.00158 -1.276 0.062046 0.046288 0.11111 0.04687 0.19872 -0.0085065 0.048947 0.10066 -0.020849
3.707 0.057678 0.047768 0.087529 0.051354 0 0.016494 0.068171 0.11614 0.17316 0.025026 0.17769 -11.146 0.07747 -0.028439 0.089526 0.042015 -0.16872 -0.072296 -0.25849 -0.20473 -0.096607 -0.13499 -0.45311 -0.084265 -0.00076864 -0.0075378 0.00030212 -0.0015693 -1.3733 0.068151 0.060295 0.13441 0.044449 0.17797 -0.010179 0.037898 0.086564 -0.016128
3.7109 0.063057 0.049698 0.053966 0.066819 0 0.04758 0.078992 0.13411 0.18828 0.041474 0.15068 -10.343 0.06426 -0.033834 0.080432 0.022014 -0.18481 -0.089707 -0.26203 -0.21814 -0.11551 -0.17739 -0.44099 -0.098979 -0.00075023 -0.0078984 0.00046347 -0.0018742 -1.4633 0.070698 0.09327 0.1508 0.052909 0.15077 -0.011104 0.021581 0.074439 -0.015933
3.7148 0.069541 0.05624 0.021987 0.084555 0 0.08191 0.090602 0.13352 0.1682 0.071465 0.13443 -9.52 0.044417 -0.037914 0.066184 -0.0010109 -0.19289 -0.10731 -0.26859 -0.22571 -0.13846 -0.21906 -0.40983 -0.11333 -0.00099143 -0.0080747 0.00010896 -0.0022913 -1.524 0.073249 0.11632 0.15251 0.063898 0.11916 -0.0092704 0.0005653 0.064939 -0.022263
3.7188 0.075536 0.06635 0.031043 0.096075 0 0.096314 0.094961 0.11664 0.1275 0.088637 0.12943 -8.6804 0.015186 -0.04234 0.048584 -0.027613 -0.19193 -0.12298 -0.28418 -0.23186 -0.16413 -0.25403 -0.36885 -0.12515 -0.0013036 -0.0080303 -0.0003542 -0.0025225 -1.496 0.076538 0.10442 0.13427 0.071391 0.086204 -0.0055222 -0.023814 0.058577 -0.036892
3.7227 0.077363 0.074872 0.086617 0.095141 0 0.084719 0.085667 0.091871 0.084928 0.082595 0.12676 -7.8307 -0.021785 -0.046617 0.032647 -0.052272 -0.18258 -0.13364 -0.3066 -0.23647 -0.18577 -0.27419 -0.32296 -0.13038 -0.0014989 -0.0077687 -0.00054235 -0.0025424 -1.3543 0.076543 0.066853 0.10078 0.075336 0.056667 -0.0031401 -0.047017 0.05398 -0.056095
3.7266 0.073855 0.077382 0.14668 0.083729 0 0.063165 0.066537 0.068329 0.051699 0.066338 0.11578 -6.9757 -0.059265 -0.049016 0.020427 -0.069845 -0.16656 -0.13961 -0.32658 -0.2352 -0.19918 -0.28048 -0.27306 -0.1289 -0.0015247 -0.0073144 -0.00032821 -0.0025674 -1.146 0.068916 0.039764 0.066446 0.077913 0.032222 -0.0043978 -0.066122 0.049609 -0.07405
3.7305 0.068275 0.073917 0.15448 0.070501 0 0.053528 0.05121 0.052803 0.031721 0.05897 0.089691 -6.1195 -0.091786 -0.048766 0.012333 -0.077507 -0.14621 -0.14131 -0.33793 -0.22462 -0.20223 -0.27365 -0.21961 -0.12101 -0.0013785 -0.0066628 0.00014249 -0.0027195 -0.95495 0.055633 0.04831 0.04553 0.078569 0.014 -0.0078529 -0.079715 0.045191 -0.087521
3.7344 0.065568 0.068456 0.094246 0.063019 0 0.062121 0.052338 0.048187 0.026138 0.064575 0.049208 -5.265 -0.11357 -0.046916 0.0081795 -0.073189 -0.12451 -0.13955 -0.33475 -0.20684 -0.19363 -0.25536 -0.16564 -0.10761 -0.0010342 -0.00577 0.00057896 -0.0028384 -0.83298 0.04596 0.080573 0.04088 0.074273 0.0029078 -0.0096042 -0.086852 0.040775 -0.093609
3.7383 0.067881 0.065316 0.015374 0.061729 0 0.075093 0.069787 0.051775 0.032538 0.069891 0.0040613 -4.4117 -0.11168 -0.044948 0.0064399 -0.054773 -0.10454 -0.13588 -0.3073 -0.18845 -0.17237 -0.22813 -0.11669 -0.09129 -0.00053437 -0.004607 0.00070599 -0.0026813 -0.76763 0.048865 0.10165 0.042665 0.064383 0.0023449 -0.0074221 -0.08652 0.038404 -0.08773
3.7422 0.072791 0.066012 -0.007601 0.061857 0 0.075126 0.089556 0.055347 0.041099 0.061313 -0.030448 -3.5536 -0.089748 -0.042939 0.0040152 -0.0317 -0.088108 -0.13236 -0.26622 -0.17506 -0.14726 -0.19881 -0.0784 -0.076945 -0.00010279 -0.0032436 0.00039614 -0.002257 -0.71355 0.063577 0.091306 0.038728 0.053682 0.010765 -0.0033044 -0.083266 0.04028 -0.074515
3.7461 0.075782 0.068929 0.051627 0.060481 0 0.06108 0.095483 0.050105 0.038031 0.041297 -0.042299 -2.6804 -0.054274 -0.039621 0.00033396 -0.0095169 -0.075152 -0.12905 -0.22119 -0.16714 -0.12313 -0.16972 -0.054554 -0.06628 -3.7781e-05 -0.001903 -0.00025545 -0.0018723 -0.64894 0.078567 0.063555 0.026374 0.049188 0.027204 -0.0015181 -0.079474 0.04702 -0.057688
3.75 0.074318 0.071242 0.13765 0.060292 0 0.049003 0.083188 0.034567 0.018354 0.026458 -0.030804 -1.7843 -0.011622 -0.034351 -0.0046281 0.0077944 -0.06481 -0.12576 -0.18035 -0.16142 -0.1034 -0.14263 -0.047048 -0.060338 -0.00041347 -0.00093452 -0.00095176 -0.0018191 -0.59885 0.081537 0.048622 0.014013 0.053717 0.050695 -0.0040789 -0.076725 0.058655 -0.040261
3.7539 0.069627 0.071009 0.16189 0.065555 0 0.053423 0.063066 0.017879 -0.0048781 0.030163 -0.0059524 -0.86608 0.028451 -0.028647 -0.010275 0.015719 -0.057433 -0.12188 -0.15481 -0.15551 -0.091923 -0.11967 -0.0566 -0.06006 -0.00091129 -0.00068616 -0.0013346 -0.0020628 -0.60712 0.071135 0.059514 0.011843 0.063144 0.079841 -0.0085183 -0.076573 0.074628 -0.026121
3.7578 0.064814 0.068019 0.092192 0.075069 0 0.069833 0.049637 0.013242 -0.0086926 0.048393 0.021057 0.063501 0.049197 -0.025285 -0.014778 0.012025 -0.055026 -0.11698 -0.15661 -0.15022 -0.090868 -0.10603 -0.082387 -0.065319 -0.0010321 -0.0013107 -0.001195 -0.0022892 -0.68979 0.058097 0.080168 0.022024 0.070246 0.10876 -0.010396 -0.079227 0.090588 -0.019944
3.7617 0.061453 0.063346 -0.0080654 0.080817 0 0.078325 0.047919 0.026047 0.018363 0.063247 0.046591 0.99113 0.050041 -0.025744 -0.017983 0.0022897 -0.0592 -0.11265 -0.17759 -0.14746 -0.095778 -0.104 -0.12071 -0.073916 -0.00054045 -0.002614 -0.00062551 -0.0022481 -0.81547 0.053914 0.085525 0.038292 0.070857 0.13124 -0.0078925 -0.082777 0.10221 -0.020388
3.7656 0.057995 0.058297 -0.038716 0.074836 0 0.064896 0.050104 0.048351 0.062707 0.059931 0.073613 1.9118 0.032771 -0.028768 -0.020465 -0.010978 -0.068731 -0.11057 -0.21261 -0.1471 -0.10479 -0.11609 -0.1647 -0.085452 0.00028754 -0.0040848 6.4351e-06 -0.0020015 -0.92721 0.058722 0.068585 0.053847 0.066066 0.14354 -0.0035603 -0.086521 0.10745 -0.026633
3.7695 0.051389 0.053331 0.034027 0.057377 0 0.037041 0.045115 0.066124 0.096222 0.040126 0.10295 2.8329 0.0010968 -0.031603 -0.023051 -0.025365 -0.079782 -0.1125 -0.25557 -0.14719 -0.11606 -0.14414 -0.20648 -0.099592 0.00086801 -0.0051589 0.00027174 -0.0018187 -0.98235 0.061656 0.044826 0.06749 0.05927 0.14252 -0.0014639 -0.089957 0.10487 -0.03751
3.7734 0.040321 0.047572 0.13675 0.037466 0 0.016221 0.030651 0.07237 0.10201 0.019387 0.12788 3.7677 -0.035366 -0.032561 -0.027868 -0.038151 -0.089074 -0.12233 -0.29598 -0.14714 -0.12773 -0.19148 -0.24038 -0.1165 0.00077615 -0.0055784 -4.5973e-05 -0.0018718 -0.9755 0.053609 0.032257 0.081207 0.052544 0.1227 -0.0029367 -0.093343 0.092964 -0.051222
3.7773 0.027053 0.039433 0.15864 0.024857 0 0.015315 0.01539 0.072247 0.088925 0.012332 0.13923 4.7212 -0.061183 -0.03216 -0.035419 -0.048795 -0.096709 -0.13877 -0.32556 -0.14909 -0.13873 -0.24652 -0.26425 -0.13418 4.5332e-05 -0.0055684 -0.00079482 -0.0020863 -0.92929 0.038131 0.031943 0.093288 0.04641 0.091262 -0.0055815 -0.098244 0.077481 -0.064395
3.7813 0.016146 0.028253 0.065037 0.021521 0 0.025763 0.0096781 0.074522 0.079012 0.020366 0.13528 5.6847 -0.071791 -0.031837 -0.044048 -0.057475 -0.10523 -0.15786 -0.34394 -0.15471 -0.14865 -0.29763 -0.27784 -0.15022 -0.00092881 -0.0056349 -0.0015286 -0.0022779 -0.86546 0.027578 0.030153 0.096569 0.041769 0.056743 -0.0064064 -0.10513 0.063136 -0.07542
3.7852 0.011048 0.015679 -0.062837 0.021205 0 0.028242 0.014799 0.07902 0.081267 0.032653 0.12434 6.6426 -0.065414 -0.031994 -0.051916 -0.063694 -0.11549 -0.17595 -0.35108 -0.16065 -0.15675 -0.33557 -0.28012 -0.16225 -0.0017162 -0.0060955 -0.0017756 -0.002368 -0.78311 0.028167 0.01686 0.084935 0.039948 0.025774 -0.005378 -0.11375 0.053171 -0.083065
3.7891 0.011291 0.0051151 -0.10651 0.016943 0 0.014575 0.021765 0.074961 0.080926 0.037523 0.11582 7.5879 -0.041906 -0.031732 -0.056317 -0.066397 -0.12382 -0.18802 -0.3475 -0.15887 -0.16181 -0.34921 -0.26843 -0.16717 -0.0020903 -0.0067257 -0.0013372 -0.0024184 -0.66206 0.031161 -0.002143 0.060766 0.040027 0.0064338 -0.0053148 -0.12327 0.051095 -0.085932
3.793 0.012553 -0.00095326 -0.028827 0.0081397 0 -0.0036053 0.020221 0.05338 0.057235 0.032116 0.10912 8.531 -0.0070031 -0.030391 -0.051279 -0.060534 -0.12388 -0.18347 -0.33212 -0.14277 -0.15913 -0.3201 -0.24037 -0.15823 -0.0020401 -0.00686 -0.00042074 -0.0024891 -0.4865 0.021644 -0.012547 0.03417 0.037376 0.012583 -0.0082648 -0.12875 0.061299 -0.080914
3.7969 0.0094591 -0.0036906 0.089016 -0.0001131 0 -0.0088247 0.0078804 0.020243 0.010705 0.021444 0.093076 9.4905 0.027092 -0.028737 -0.038393 -0.045578 -0.11184 -0.1644 -0.30741 -0.11343 -0.14809 -0.26235 -0.19596 -0.13841 -0.0016729 -0.0059053 0.00049029 -0.0025345 -0.26539 -0.0036831 -0.0084098 0.01398 0.026648 0.037573 -0.012538 -0.12686 0.07856 -0.069754
3.8008 -0.0011137 -0.0078812 0.12899 -0.0041698 0 0.0014902 -0.0088183 -0.0056901 -0.031456 0.0096474 0.057648 10.475 0.056426 -0.028009 -0.019441 -0.021444 -0.089406 -0.13294 -0.27255 -0.078829 -0.12829 -0.18424 -0.13773 -0.10948 -0.001153 -0.0038353 0.00095366 -0.0024657 -0.027436 -0.030165 0.00067939 0.00012761 0.006624 0.076372 -0.0139 -0.11612 0.10012 -0.053246
3.8047 -0.018601 -0.018474 0.050796 -0.0072566 0 0.010501 -0.022491 -0.010579 -0.040771 -0.0059456 0.0057231 11.473 0.078257 -0.027754 0.0030972 0.011041 -0.061516 -0.092364 -0.22713 -0.046452 -0.10001 -0.095287 -0.068786 -0.073865 -0.00066941 -0.0012179 0.00085617 -0.0022568 0.2074 -0.039552 -0.001057 -0.014422 -0.019001 0.12263 -0.0098312 -0.095963 0.12302 -0.032624
3.8086 -0.039749 -0.036361 -0.076681 -0.017147 0 -0.0014918 -0.032311 -0.0013316 -0.018724 -0.031065 -0.047327 12.458 0.090743 -0.025138 0.023895 0.049208 -0.031182 -0.04939 -0.1699 -0.016631 -0.064414 -0.011631 0.0085711 -0.03601 -0.00034526 0.0012536 0.00046466 -0.0019176 0.4516 -0.030824 -0.020884 -0.034792 -0.046272 0.16388 -0.002347 -0.066787 0.14252 -0.010476
3.8125 -0.060674 -0.057202 -0.15198 -0.038376 0 -0.037306 -0.043717 -0.0019508 -1.9913e-05 -0.065226 -0.086263 13.414 0.099033 -0.017042 0.036076 0.084231 0.0027364 -0.014874 -0.10797 0.01632 -0.028489 0.051187 0.092199 -0.0028811 -0.00012471 0.0032955 0.00020111 -0.0013639 0.73976 -0.023907 -0.052252 -0.058689 -0.075094 0.18509 0.0036558 -0.036891 0.15462 0.0074527
3.8164 -0.0783 -0.074645 -0.13896 -0.066877 0 -0.080181 -0.061422 -0.031812 -0.021562 -0.097755 -0.10839 14.345 0.10738 -0.0031562 0.039037 0.1116 0.042254 0.008622 -0.049353 0.056728 0.0029485 0.094872 0.17837 0.023764 0.00020844 0.0051443 0.00031226 -0.00040664 1.0872 -0.039854 -0.081835 -0.080226 -0.10651 0.18497 0.0048284 -0.012803 0.15971 0.018296
3.8203 -0.090844 -0.085255 -0.085984 -0.092399 0 -0.10932 -0.083434 -0.08627 -0.086618 -0.11493 -0.12423 15.272 0.11739 0.013134 0.033268 0.12949 0.085178 0.02087 0.00067933 0.10207 0.027297 0.12276 0.26154 0.043595 0.0008181 0.007166 0.00068924 0.0010339 1.4564 -0.077421 -0.099959 -0.09783 -0.13559 0.16434 0.0020838 0.0017859 0.15822 0.020382
3.8242 -0.098116 -0.090858 -0.05913 -0.10652 0 -0.11663 -0.10213 -0.13891 -0.15995 -0.11228 -0.14667 16.21 0.12998 0.027146 0.020337 0.13725 0.12424 0.023152 0.037167 0.14508 0.042583 0.14058 0.33623 0.057154 0.001593 0.0093736 0.00097498 0.0026909 1.7708 -0.112 -0.1054 -0.11623 -0.14997 0.12631 -0.00092126 0.0039287 0.15112 0.012636
3.8281 -0.102 -0.096367 -0.073176 -0.10922 0 -0.10923 -0.11108 -0.16403 -0.19928 -0.099853 -0.17911 17.151 0.14312 0.036338 0.0058833 0.13837 0.15203 0.02215 0.05237 0.18042 0.04696 0.16305 0.399 0.067337 0.0021812 0.011337 0.00086967 0.0040007 1.9717 -0.1201 -0.10365 -0.13976 -0.13995 0.082488 -0.0016184 -0.0090085 0.14071 -0.005591
3.832 -0.10623 -0.10531 -0.09454 -0.10859 0 -0.099708 -0.11099 -0.1583 -0.19248 -0.094663 -0.21221 18.074 0.15288 0.04152 -0.0031777 0.14401 0.16693 0.027676 0.05846 0.20833 0.048271 0.19772 0.44807 0.079447 0.0023112 0.012565 0.00039033 0.0044834 2.0684 -0.10454 -0.10297 -0.165 -0.1119 0.050142 -0.00063018 -0.025273 0.13184 -0.025457
3.8359 -0.1144 -0.11722 -0.099759 -0.11446 0 -0.097047 -0.10955 -0.14164 -0.16492 -0.10703 -0.2306 18.957 0.15811 0.044968 -0.0047709 0.15893 0.17383 0.042666 0.06265 0.23159 0.050133 0.24323 0.48143 0.094901 0.002091 0.012966 -0.00011857 0.0041269 2.1297 -0.09292 -0.11083 -0.18203 -0.089399 0.035594 -0.00031541 -0.038776 0.12673 -0.042361
3.8398 -0.12723 -0.12894 -0.11014 -0.13098 0 -0.10574 -0.11573 -0.13763 -0.15196 -0.13334 -0.22352 19.8 0.15851 0.047807 0.0021349 0.18628 0.1789 0.068442 0.071451 0.25056 0.055502 0.29617 0.49628 0.11436 0.0019468 0.012923 -0.00023037 0.0034008 2.2217 -0.10988 -0.13024 -0.1839 -0.096229 0.0428 -0.0017871 -0.044375 0.12719 -0.052274
3.8438 -0.14154 -0.13825 -0.15898 -0.15348 0 -0.12789 -0.1333 -0.15286 -0.1656 -0.16084 -0.19245 20.62 0.15494 0.049457 0.017852 0.2289 0.1841 0.10474 0.093875 0.26293 0.06787 0.34753 0.49158 0.13761 0.0022099 0.012915 0.00024717 0.0028813 2.3504 -0.15141 -0.15707 -0.17412 -0.13469 0.075272 -0.003764 -0.035292 0.13598 -0.049394
3.8477 -0.15288 -0.146 -0.23504 -0.17172 0 -0.16088 -0.15842 -0.17391 -0.18757 -0.17853 -0.1517 21.438 0.15283 0.049381 0.037088 0.27865 0.18696 0.14201 0.13139 0.2685 0.086372 0.38041 0.47147 0.1606 0.0027538 0.013078 0.0011159 0.0028424 2.4644 -0.18844 -0.18132 -0.16379 -0.18068 0.12185 -0.004289 -0.012043 0.15316 -0.032572
3.8516 -0.15992 -0.15503 -0.27848 -0.17739 0 -0.19327 -0.18247 -0.18291 -0.19269 -0.18354 -0.12143 22.259 0.15526 0.048665 0.054402 0.3236 0.18534 0.17158 0.17267 0.27257 0.10575 0.39237 0.44528 0.17991 0.0030686 0.013127 0.001904 0.0031663 2.5153 -0.196 -0.19368 -0.16121 -0.2029 0.16623 -0.0031624 0.015681 0.17433 -0.0091542
3.8555 -0.16638 -0.16713 -0.24335 -0.17084 0 -0.2087 -0.19768 -0.17517 -0.17593 -0.17968 -0.11601 23.071 0.16284 0.049274 0.067175 0.35668 0.18121 0.189 0.20906 0.28253 0.12253 0.38425 0.42286 0.19365 0.0027397 0.01273 0.0021742 0.0035744 2.5136 -0.17752 -0.19276 -0.16513 -0.18975 0.19927 -0.0023218 0.041609 0.19634 0.015722
3.8594 -0.17801 -0.18127 -0.15747 -0.16226 0 -0.1997 -0.20185 -0.16267 -0.15583 -0.17293 -0.1343 23.853 0.17515 0.0517 0.073285 0.37151 0.17908 0.1908 0.23135 0.30068 0.13322 0.35925 0.40897 0.20028 0.00188 0.011931 0.0018098 0.0038849 2.5241 -0.15968 -0.18621 -0.16848 -0.15911 0.21264 -0.0037612 0.059286 0.21571 0.036349
3.8633 -0.19677 -0.19465 -0.10601 -0.1654 0 -0.17851 -0.1991 -0.16164 -0.15327 -0.16977 -0.15976 24.593 0.18719 0.053868 0.069809 0.35747 0.18084 0.17278 0.22057 0.32151 0.13117 0.32826 0.40222 0.19701 0.001093 0.011217 0.00108 0.0040622 2.6073 -0.16449 -0.18436 -0.16768 -0.14185 0.19221 -0.0072151 0.056937 0.22413 0.040269
3.8672 -0.21791 -0.20543 -0.14806 -0.18741 0 -0.17037 -0.19674 -0.17758 -0.16973 -0.17684 -0.17234 25.292 0.19032 0.053026 0.060784 0.32654 0.18346 0.14653 0.18368 0.33731 0.11937 0.30774 0.39978 0.18764 0.00098188 0.011146 0.00044098 0.0041115 2.7663 -0.18862 -0.19234 -0.16703 -0.15534 0.14964 -0.010023 0.038936 0.22009 0.026436
3.8711 -0.23328 -0.21426 -0.2539 -0.22228 0 -0.19145 -0.20049 -0.20156 -0.18763 -0.19767 -0.16433 25.958 0.18074 0.048972 0.048616 0.28854 0.18275 0.11928 0.132 0.3467 0.10145 0.30187 0.40336 0.1746 0.0016376 0.011881 0.00022377 0.0040239 2.9513 -0.21071 -0.20782 -0.17347 -0.19156 0.095321 -0.0093725 0.011631 0.20533 -0.0017393
3.875 -0.23805 -0.22321 -0.33243 -0.25356 0 -0.23223 -0.2115 -0.2198 -0.19099 -0.22714 -0.14721 26.593 0.15632 0.04521 0.035033 0.25163 0.17941 0.096356 0.076515 0.35677 0.080725 0.31192 0.42022 0.1598 0.0025499 0.013064 0.00044321 0.003849 3.1108 -0.21615 -0.22488 -0.18819 -0.22844 0.038158 -0.0048403 -0.019242 0.18216 -0.040239
3.8789 -0.23465 -0.23325 -0.32193 -0.26551 0 -0.26464 -0.22677 -0.22645 -0.18343 -0.25133 -0.14257 27.195 0.11534 0.046426 0.021913 0.22674 0.18065 0.084027 0.034196 0.37624 0.061948 0.33666 0.45809 0.14568 0.0030061 0.014141 0.00086306 0.0037627 3.237 -0.21163 -0.23854 -0.20481 -0.2504 -0.009667 0.0010288 -0.045428 0.15484 -0.082174
3.8828 -0.23016 -0.24287 -0.2489 -0.25457 0 -0.26801 -0.24195 -0.22778 -0.18488 -0.25747 -0.16466 27.754 0.064473 0.054497 0.011308 0.22644 0.19486 0.085811 0.031397 0.40701 0.052493 0.36434 0.51838 0.1362 0.0026455 0.014841 0.001236 0.0039898 3.363 -0.2147 -0.24609 -0.21615 -0.25775 -0.03199 0.0045913 -0.056054 0.1343 -0.11182
3.8867 -0.23007 -0.24931 -0.19436 -0.23219 0 -0.24834 -0.25389 -0.23505 -0.21103 -0.2467 -0.20955 28.269 0.017096 0.066881 0.0034136 0.24472 0.2243 0.094286 0.06426 0.44292 0.052403 0.38478 0.59401 0.1324 0.0017397 0.015367 0.0014897 0.0046277 3.5228 -0.23217 -0.24667 -0.22226 -0.25944 -0.032591 0.0038642 -0.054007 0.12554 -0.12335
3.8906 -0.23448 -0.25134 -0.20695 -0.21664 0 -0.23143 -0.2613 -0.25354 -0.25691 -0.23551 -0.25984 28.75 -0.019347 0.078993 -0.0013258 0.27734 0.26287 0.10508 0.12768 0.47645 0.061211 0.3954 0.67331 0.13502 0.00099922 0.016135 0.001699 0.0055485 3.7197 -0.25251 -0.24233 -0.2309 -0.26087 -0.015022 1.8058e-05 -0.042423 0.13005 -0.11495
3.8945 -0.24011 -0.2508 -0.25719 -0.22039 0 -0.237 -0.26427 -0.27794 -0.301 -0.24107 -0.29922 29.209 -0.038147 0.088184 -0.0025024 0.31886 0.30086 0.1137 0.21347 0.50533 0.077719 0.39551 0.746 0.14447 0.0010542 0.017297 0.0019054 0.0064785 3.9295 -0.2599 -0.23919 -0.25007 -0.26098 0.015512 -0.0034876 -0.025487 0.14784 -0.086682
3.8984 -0.24482 -0.2513 -0.27872 -0.2426 0 -0.26048 -0.26388 -0.29757 -0.32463 -0.26365 -0.3229 29.651 -0.027575 0.095354 0.0014327 0.35883 0.33162 0.1128 0.30229 0.53177 0.099207 0.38945 0.80626 0.16161 0.0019772 0.018509 0.0020118 0.0071694 4.125 -0.25307 -0.24446 -0.27993 -0.25886 0.047874 -0.0034488 -0.011948 0.17617 -0.041654
3.9023 -0.24946 -0.25503 -0.24629 -0.27122 0 -0.28018 -0.26226 -0.30579 -0.32705 -0.28507 -0.33612 30.063 0.0060102 0.10276 0.0095241 0.3865 0.35414 0.10194 0.36723 0.5565 0.11894 0.39044 0.85186 0.1821 0.003197 0.019178 0.0018881 0.0075167 4.2898 -0.24686 -0.25922 -0.31173 -0.2588 0.067471 0.00074463 -0.0089277 0.20212 0.0023456
3.9063 -0.25528 -0.2605 -0.20244 -0.29182 0 -0.28052 -0.26155 -0.30471 -0.32215 -0.28666 -0.34528 30.43 0.052538 0.11061 0.019957 0.3997 0.37029 0.084749 0.40033 0.57562 0.13352 0.40339 0.88193 0.20213 0.0038931 0.019006 0.0015788 0.0075786 4.4096 -0.25502 -0.27473 -0.33413 -0.26622 0.07028 0.0067085 -0.016118 0.21851 0.034516
3.9102 -0.2607 -0.26356 -0.20525 -0.29578 0 -0.26621 -0.26207 -0.30103 -0.322 -0.26866 -0.35187 30.741 0.10455 0.11624 0.031083 0.39739 0.38123 0.064104 0.39778 0.58476 0.14055 0.4298 0.89603 0.21873 0.0036089 0.018313 0.0013521 0.0075429 4.4611 -0.27379 -0.27871 -0.34053 -0.27944 0.05442 0.010895 -0.032459 0.22095 0.047632
3.9141 -0.262 -0.26101 -0.25795 -0.28311 0 -0.25382 -0.26156 -0.29792 -0.32491 -0.25003 -0.35366 31.006 0.1529 0.11698 0.040632 0.37935 0.38692 0.04376 0.35796 0.58523 0.1376 0.46915 0.89429 0.22842 0.00261 0.017812 0.0014767 0.0076605 4.4206 -0.28501 -0.26764 -0.33198 -0.28861 0.019219 0.011217 -0.055623 0.20545 0.034332
3.918 -0.25761 -0.25369 -0.30094 -0.26037 0 -0.25221 -0.25746 -0.29146 -0.31938 -0.24855 -0.34838 31.242 0.18171 0.11369 0.043357 0.34732 0.3881 0.029554 0.28709 0.58384 0.12122 0.51017 0.87702 0.22528 0.0016703 0.017978 0.0019234 0.0081102 4.287 -0.2755 -0.25173 -0.31446 -0.2847 -0.031888 0.0083759 -0.079753 0.17068 -0.012654
3.9219 -0.25099 -0.24634 -0.27705 -0.23689 0 -0.25424 -0.25085 -0.2759 -0.29827 -0.26299 -0.33455 31.457 0.19206 0.11096 0.039097 0.31077 0.38692 0.020426 0.20984 0.58536 0.09692 0.53887 0.84367 0.21294 0.0014342 0.018587 0.0023222 0.0088284 4.0954 -0.25186 -0.24504 -0.2943 -0.26951 -0.086046 0.0049 -0.10082 0.12991 -0.075702
3.9258 -0.24823 -0.24407 -0.19908 -0.22157 0 -0.24762 -0.24721 -0.25236 -0.26756 -0.27673 -0.30987 31.639 0.18597 0.11323 0.028302 0.27339 0.38462 0.014756 0.13537 0.58616 0.067205 0.54969 0.79347 0.1934 0.0019067 0.018892 0.0022792 0.0094688 3.9018 -0.23482 -0.25007 -0.27518 -0.25538 -0.13835 0.0029056 -0.11827 0.08925 -0.14612
3.9297 -0.25226 -0.24845 -0.14443 -0.2204 0 -0.23134 -0.25178 -0.23137 -0.24073 -0.2779 -0.27224 31.771 0.16684 0.12058 0.012066 0.23862 0.37926 0.010609 0.071354 0.57752 0.034829 0.53932 0.72866 0.16909 0.0025429 0.018324 0.0017755 0.0096308 3.7512 -0.23918 -0.25446 -0.25768 -0.2539 -0.18458 0.0026636 -0.13206 0.054304 -0.21516
3.9336 -0.25964 -0.25645 -0.17848 -0.23423 0 -0.21848 -0.26304 -0.22504 -0.22555 -0.27181 -0.22487 31.847 0.1414 0.12822 -0.0069312 0.21174 0.36723 0.0044862 0.027212 0.556 0.0043525 0.50574 0.65788 0.14402 0.0028492 0.017079 0.0012392 0.0092278 3.6553 -0.2599 -0.24594 -0.24083 -0.26448 -0.21894 0.003123 -0.14282 0.033004 -0.26903
3.9375 -0.26349 -0.26275 -0.28457 -0.25747 0 -0.22257 -0.2716 -0.23532 -0.21803 -0.27144 -0.17975 31.887 0.12217 0.13078 -0.02267 0.19578 0.348 -0.0055711 0.0017764 0.52971 -0.019147 0.46465 0.59522 0.12307 0.0028854 0.01599 0.0011762 0.0086368 3.5963 -0.27751 -0.22973 -0.22406 -0.2736 -0.24041 0.0035164 -0.15182 0.026016 -0.29993
3.9414 -0.25959 -0.26328 -0.3735 -0.27938 0 -0.2425 -0.26749 -0.2501 -0.2098 -0.27836 -0.15305 31.915 0.11366 0.12708 -0.032566 0.18936 0.32688 -0.017546 -0.011426 0.51231 -0.034984 0.42955 0.55387 0.10692 0.0031414 0.015764 0.0016966 0.0084044 3.5467 -0.27622 -0.22648 -0.20826 -0.26547 -0.25108 0.0041786 -0.15851 0.02833 -0.31224
3.9453 -0.24938 -0.25697 -0.36512 -0.2883 0 -0.26214 -0.24967 -0.25216 -0.2003 -0.27863 -0.15409 31.937 0.11769 0.12104 -0.03537 0.19157 0.31195 -0.02937 -0.015335 0.51024 -0.042908 0.40769 0.53865 0.095641 0.0039138 0.016302 0.0023997 0.0087306 3.4851 -0.25656 -0.24891 -0.19528 -0.23444 -0.25097 0.0057904 -0.16175 0.037251 -0.30909
3.9492 -0.23708 -0.24485 -0.26241 -0.27719 0 -0.26449 -0.22794 -0.23345 -0.1992 -0.25978 -0.17732 31.93 0.13478 0.11782 -0.030473 0.20092 0.30738 -0.038467 -0.012906 0.51648 -0.043275 0.40493 0.54399 0.088762 0.0048706 0.016794 0.0027399 0.0092464 3.3971 -0.23181 -0.28099 -0.1863 -0.18983 -0.24001 0.0081551 -0.16014 0.049849 -0.29488
3.9531 -0.22454 -0.22828 -0.14674 -0.2475 0 -0.24607 -0.2141 -0.20145 -0.21493 -0.22839 -0.20548 31.865 0.16364 0.11902 -0.01769 0.21392 0.30993 -0.038802 -0.0052984 0.51821 -0.036804 0.42614 0.5593 0.085587 0.005321 0.016535 0.0025132 0.0093561 3.2708 -0.21395 -0.28584 -0.18075 -0.15041 -0.21312 0.010122 -0.15025 0.063686 -0.27647
3.957 -0.20949 -0.20825 -0.10121 -0.20881 0 -0.21833 -0.21044 -0.17201 -0.2411 -0.20483 -0.22182 31.735 0.19383 0.12178 -0.0028413 0.22475 0.31236 -0.032531 0.0059442 0.51048 -0.028376 0.45259 0.57651 0.084053 0.0049364 0.015658 0.0019905 0.0088302 3.0994 -0.20339 -0.23998 -0.17706 -0.13339 -0.17457 0.010787 -0.13632 0.078455 -0.25909
3.9609 -0.18891 -0.18618 -0.13755 -0.17379 0 -0.19657 -0.20732 -0.15587 -0.25668 -0.19924 -0.22098 31.563 0.22141 0.12234 0.011993 0.23178 0.31061 -0.022184 0.02137 0.5013 -0.019067 0.47452 0.59301 0.084196 0.0041355 0.015022 0.0015959 0.0080336 2.8891 -0.19099 -0.16109 -0.17434 -0.14433 -0.12602 0.010438 -0.12129 0.094785 -0.24151
3.9648 -0.16359 -0.16457 -0.1944 -0.15088 0 -0.18741 -0.1929 -0.15193 -0.24303 -0.19715 -0.20992 31.381 0.2432 0.12023 0.025172 0.23424 0.30711 -0.010696 0.041449 0.50218 -0.0094789 0.48345 0.60787 0.086078 0.0036669 0.015328 0.0014891 0.0075416 2.6622 -0.16826 -0.098182 -0.17261 -0.17303 -0.069737 0.0099687 -0.10795 0.11292 -0.22166
3.9688 -0.13869 -0.14618 -0.20288 -0.13931 0 -0.18495 -0.16551 -0.152 -0.20234 -0.17445 -0.19956 31.197 0.25538 0.11868 0.034995 0.23246 0.30703 -0.0033522 0.067366 0.51372 0.00062454 0.46767 0.61642 0.090089 0.0038102 0.016344 0.0014858 0.007546 2.4463 -0.13579 -0.089184 -0.17102 -0.19801 -0.0096254 0.0094564 -0.10052 0.13254 -0.19399
3.9727 -0.11988 -0.13214 -0.15168 -0.13053 0 -0.1766 -0.1363 -0.14998 -0.15855 -0.12684 -0.19524 30.989 0.25725 0.1207 0.041495 0.23195 0.31118 -0.0058926 0.098493 0.52138 0.012714 0.42486 0.6097 0.094454 0.0040781 0.017049 0.001359 0.0076886 2.2558 -0.10337 -0.12587 -0.16647 -0.19856 0.045182 0.0078283 -0.1 0.14943 -0.15236
3.9766 -0.10905 -0.12113 -0.090109 -0.11598 0 -0.15336 -0.11936 -0.14505 -0.13741 -0.07942 -0.19326 30.732 0.25182 0.12521 0.046147 0.2372 0.31338 -0.016119 0.13187 0.50605 0.026499 0.36763 0.57973 0.095765 0.0037837 0.016557 0.0011502 0.007483 2.0831 -0.082861 -0.16128 -0.1556 -0.1681 0.090272 0.0043586 -0.10121 0.16009 -0.10076
3.9805 -0.10381 -0.11067 -0.072199 -0.09559 0 -0.11748 -0.11926 -0.13722 -0.14334 -0.062768 -0.18461 30.427 0.23957 0.12726 0.049427 0.25035 0.30471 -0.031371 0.16537 0.45905 0.040793 0.30335 0.52541 0.091127 0.0028647 0.014918 0.001128 0.0068378 1.9074 -0.07995 -0.15366 -0.1389 -0.11946 0.12362 0.00030851 -0.10006 0.16268 -0.043777
3.9844 -0.10043 -0.099542 -0.10208 -0.079252 0 -0.082921 -0.1277 -0.12302 -0.15504 -0.080706 -0.16177 30.107 0.2208 0.12246 0.05171 0.27274 0.28052 -0.047992 0.19651 0.38743 0.05381 0.23987 0.45323 0.077616 0.0020221 0.012973 0.0014398 0.0061023 1.7142 -0.090198 -0.10437 -0.12163 -0.076568 0.14422 -0.0015895 -0.092245 0.15601 0.012431
3.9883 -0.096712 -0.088993 -0.13457 -0.078307 0 -0.066885 -0.13122 -0.098668 -0.14504 -0.10613 -0.12366 29.804 0.19235 0.11109 0.052593 0.3038 0.24336 -0.056297 0.21796 0.30628 0.058566 0.1907 0.37255 0.048773 0.0019689 0.011458 0.0018594 0.0056162 1.5053 -0.10174 -0.053026 -0.10872 -0.057406 0.15155 0.00019826 -0.06962 0.14038 0.049725
3.9922 -0.092105 -0.081368 -0.12584 -0.093417 0 -0.076353 -0.12159 -0.067107 -0.10483 -0.11027 -0.076428 29.519 0.15529 0.097802 0.052031 0.33293 0.19995 -0.051764 0.22539 0.22741 0.050807 0.1574 0.29059 0.010097 0.0026016 0.010294 0.0019379 0.0053137 1.2902 -0.10273 -0.036638 -0.097852 -0.061468 0.1547 0.003966 -0.037596 0.12542 0.058699
3.9961 -0.086062 -0.077513 -0.079056 -0.11016 0 -0.099531 -0.099747 -0.039265 -0.051967 -0.092051 -0.030084 29.227 0.11144 0.08717 0.050364 0.35323 0.15624 -0.03548 0.21634 0.15555 0.029731 0.13753 0.21132 -0.032405 0.0030576 0.0087929 0.0014319 0.0048421 1.0689 -0.088831 -0.054809 -0.079547 -0.071887 0.15736 0.0059717 -0.0033844 0.11656 0.038847
4 -0.077476 -0.075383 -0.037871 -0.10848 0 -0.11183 -0.072568 -0.025284 -0.012919 -0.074061 0.0069653 28.901 0.063332 0.079702 0.048142 0.35924 0.11546 -0.0096965 0.18877 0.092885 -0.0044072 0.12891 0.13771 -0.073036 0.0026603 0.0065225 0.00057605 0.0040323 0.82923 -0.065409 -0.074894 -0.046708 -0.070164 0.16127 0.0041012 0.026216 0.11742 -0.0082515
4.0039 -0.065944 -0.071228 -0.037466 -0.079567 0 -0.095091 -0.048251 -0.024122 0.00095562 -0.071101 0.032047 28.545 0.015774 0.072196 0.046479 0.34371 0.079749 0.020766 0.13958 0.043514 -0.050177 0.1286 0.073116 -0.1031 0.001726 0.003871 -8.2344e-05 0.0031401 0.56507 -0.042806 -0.068635 -0.0050716 -0.05071 0.16685 0.00019542 0.040809 0.1317 -0.07812
4.0078 -0.053013 -0.062335 -0.066441 -0.035388 0 -0.054553 -0.033951 -0.023652 0.00084224 -0.070333 0.048105 28.184 -0.017455 0.06183 0.048062 0.30314 0.051704 0.042707 0.070268 0.011483 -0.097826 0.13221 0.019881 -0.1105 0.0012874 0.0017114 -0.00013201 0.0025653 0.30037 -0.028482 -0.040358 0.027789 -0.023609 0.16768 -0.0017271 0.028178 0.15571 -0.15004
4.0117 -0.041456 -0.04904 -0.079972 -0.0010043 0 -0.016319 -0.03408 -0.012757 0.0053809 -0.048123 0.059588 27.838 -0.030093 0.049561 0.05327 0.2505 0.033125 0.050218 -0.0059881 -0.0046584 -0.13701 0.13687 -0.02235 -0.099859 0.0019574 0.00054396 0.00038759 0.0023903 0.088475 -0.022623 -0.018494 0.036749 -0.0050317 0.15789 0.00021827 -0.0028131 0.17735 -0.20494
4.0156 -0.033155 -0.034525 -0.049187 0.005109 0 -0.0046206 -0.046984 0.0069049 0.019799 -0.0035458 0.068105 27.496 -0.018726 0.039315 0.061889 0.19338 0.022677 0.041563 -0.081383 -0.012405 -0.1626 0.14186 -0.055072 -0.075388 0.0031573 5.4251e-05 0.0010641 0.0023027 -0.021527 -0.020574 -0.022617 0.023606 -0.0045463 0.13427 0.003519 -0.04491 0.18965 -0.23411
4.0195 -0.027981 -0.02289 0.0066805 -0.01402 0 -0.019273 -0.062798 0.022524 0.030895 0.033748 0.071662 27.131 0.018227 0.034043 0.073273 0.13989 0.016103 0.016732 -0.14778 -0.018426 -0.17064 0.14645 -0.077005 -0.042797 0.0036109 -0.00044543 0.0014602 0.0019964 -0.024704 -0.018855 -0.043177 0.0061323 -0.018901 0.09486 0.0037333 -0.089329 0.18643 -0.23129
4.0234 -0.02481 -0.017046 0.03972 -0.03694 0 -0.036251 -0.067798 0.023841 0.022117 0.034348 0.067304 26.731 0.08128 0.03293 0.085235 0.10538 0.0097903 -0.021064 -0.18823 -0.021307 -0.15576 0.14856 -0.082755 -0.014948 0.0026583 -0.0011951 0.0014038 0.0015607 0.034318 -0.018308 -0.054757 0.0011043 -0.035014 0.038897 -0.00067263 -0.11726 0.15835 -0.18911
4.0273 -0.023251 -0.017654 0.023142 -0.042224 0 -0.032334 -0.054753 0.01382 -0.0079742 0.0039558 0.053582 26.315 0.14963 0.032614 0.094051 0.095464 0.0042214 -0.056673 -0.19669 -0.01269 -0.12868 0.14497 -0.067278 -0.0039846 0.0010101 -0.0016965 0.0010192 0.0013777 0.1019 -0.021663 -0.045653 0.0081535 -0.038734 -0.018311 -0.0062528 -0.11815 0.1156 -0.12878
4.0313 -0.023899 -0.023212 -0.02189 -0.026051 0 -0.009355 -0.030423 0.0041402 -0.043281 -0.02047 0.030647 25.917 0.20805 0.030893 0.098602 0.10665 0.0033934 -0.081794 -0.17602 0.013239 -0.098756 0.13427 -0.032725 -0.010105 0.00010023 -0.0012741 0.00056465 0.0016507 0.16514 -0.029223 -0.029511 0.011519 -0.02421 -0.064604 -0.0076999 -0.096145 0.070809 -0.067605
4.0352 -0.027036 -0.030866 -0.050175 -0.004008 0 0.0075784 -0.011405 0.00057979 -0.065529 -0.012084 -0.00011098 25.548 0.24587 0.0288 0.098563 0.13582 0.010525 -0.091308 -0.1283 0.051527 -0.072037 0.11599 0.0098727 -0.031284 0.00066563 0.00012094 0.00025542 0.0021456 0.259 -0.038092 -0.026819 -0.0020644 0.00081156 -0.09094 -0.0031393 -0.056571 0.033683 -0.017135
4.0391 -0.031804 -0.037655 -0.040116 0.0032567 0 -0.0031974 -0.010562 -0.00448 -0.070571 0.013955 -0.034342 25.184 0.25145 0.028894 0.094149 0.17819 0.024417 -0.080482 -0.056836 0.088428 -0.054891 0.09028 0.047664 -0.062632 0.0020155 0.0017363 0.00016799 0.0024709 0.41969 -0.045582 -0.039421 -0.028901 0.0178 -0.08704 0.0038007 -0.0084196 0.015921 0.010265
4.043 -0.037216 -0.041947 -0.013754 -0.012873 0 -0.036413 -0.026739 -0.022743 -0.06885 0.016877 -0.063101 24.789 0.21234 0.031806 0.088298 0.22262 0.040141 -0.047083 0.029399 0.11193 -0.052566 0.063548 0.076309 -0.086668 0.0027438 0.0026735 0.00021409 0.0025483 0.63247 -0.052039 -0.049117 -0.053178 0.0091969 -0.040271 0.0072698 0.025699 0.034249 0.0016119
4.0469 -0.0438 -0.044509 -0.0096715 -0.043389 0 -0.065243 -0.047856 -0.053753 -0.071188 -0.021845 -0.076665 24.346 0.15178 0.034986 0.085062 0.25983 0.053111 -0.005345 0.11435 0.12038 -0.05557 0.046152 0.10362 -0.091757 0.0021363 0.002704 0.00017822 0.0026702 0.8337 -0.059189 -0.042476 -0.065125 -0.027329 0.0291 0.0045134 0.037776 0.075153 -0.025335
4.0508 -0.053436 -0.048276 -0.040705 -0.070427 0 -0.070338 -0.063478 -0.081006 -0.076821 -0.074667 -0.073995 23.873 0.083018 0.035115 0.08597 0.28693 0.062302 0.038348 0.19108 0.1212 -0.05789 0.044281 0.142 -0.074219 0.00082822 0.0024341 -0.00014782 0.0030428 0.9713 -0.06618 -0.031465 -0.070982 -0.074271 0.10968 -0.0019682 0.028044 0.12953 -0.060272
4.0547 -0.067007 -0.056514 -0.082649 -0.081304 0 -0.061097 -0.073041 -0.087143 -0.077036 -0.097936 -0.068402 23.406 0.019709 0.031638 0.09196 0.30219 0.069818 0.078087 0.25336 0.1222 -0.053699 0.06299 0.19606 -0.032925 8.8077e-05 0.0026977 -0.00076347 0.0033925 1.0599 -0.069097 -0.042235 -0.082769 -0.10647 0.18941 -0.0071602 -0.0004271 0.18718 -0.09269
4.0586 -0.08241 -0.070358 -0.10322 -0.076473 0 -0.065561 -0.081753 -0.073298 -0.069368 -0.082672 -0.079053 22.967 -0.014857 0.027639 0.10351 0.30402 0.078154 0.10562 0.29049 0.12529 -0.033621 0.1104 0.25684 0.030296 0.00054066 0.0038183 -0.0013557 0.0032022 1.1664 -0.065794 -0.081762 -0.1002 -0.11199 0.24733 -0.0080352 -0.03761 0.2297 -0.10562
4.0625 -0.095616 -0.08761 -0.096139 -0.067195 0 -0.099322 -0.091016 -0.061142 -0.064728 -0.066736 -0.11171 22.554 -0.0089476 0.027055 0.1164 0.29811 0.088364 0.11938 0.30009 0.12811 0.0022445 0.17817 0.30814 0.095868 0.0016528 0.0054336 -0.0014605 0.0023977 1.3358 -0.060765 -0.12202 -0.10795 -0.1022 0.26911 -0.0054426 -0.062404 0.24296 -0.092108
4.0664 -0.10417 -0.10397 -0.08311 -0.066963 0 -0.14704 -0.096404 -0.073268 -0.077516 -0.091942 -0.1478 22.143 0.027178 0.031037 0.12694 0.28973 0.10034 0.1239 0.28819 0.12997 0.045223 0.25172 0.33909 0.14996 0.0024226 0.0069429 -0.000833 0.0016749 1.5396 -0.063377 -0.12646 -0.094439 -0.099469 0.26021 -0.0022433 -0.068471 0.23134 -0.060893
4.0703 -0.10953 -0.11592 -0.086213 -0.08333 0 -0.17676 -0.095874 -0.11072 -0.10841 -0.15416 -0.15813 21.711 0.084949 0.037028 0.13291 0.28158 0.11352 0.12184 0.25842 0.1342 0.088633 0.32119 0.35136 0.18497 0.0024384 0.0080345 0.00028793 0.0019563 1.7095 -0.079698 -0.095399 -0.071487 -0.11308 0.22549 -0.00032559 -0.054844 0.19949 -0.019127
4.0742 -0.11546 -0.12297 -0.10583 -0.11412 0 -0.17165 -0.09669 -0.1507 -0.13943 -0.20458 -0.13312 21.245 0.15291 0.041264 0.13242 0.27606 0.12656 0.11624 0.21558 0.14444 0.12487 0.37627 0.35526 0.19492 0.0021751 0.0087896 0.0013075 0.0034364 1.8232 -0.1059 -0.078728 -0.069455 -0.12879 0.17245 0.00046279 -0.023572 0.15468 0.024201
4.0781 -0.12396 -0.12734 -0.12775 -0.14867 0 -0.14537 -0.10964 -0.16737 -0.14923 -0.20252 -0.099208 20.739 0.20452 0.042022 0.12277 0.27656 0.13674 0.1111 0.17107 0.16028 0.13753 0.39645 0.35968 0.17288 0.0023091 0.0093878 0.0017321 0.0052286 1.9407 -0.13044 -0.13184 -0.10787 -0.12499 0.11881 0.0011587 0.012143 0.11503 0.049666
4.082 -0.13299 -0.13158 -0.14463 -0.17312 0 -0.1258 -0.135 -0.15541 -0.13481 -0.15994 -0.099258 20.198 0.22983 0.040569 0.10936 0.28133 0.1414 0.10781 0.13841 0.17829 0.13147 0.39192 0.36594 0.13972 0.0028923 0.0098334 0.0015495 0.0060812 2.134 -0.14333 -0.25212 -0.17078 -0.099881 0.080294 0.0022915 0.034839 0.09232 0.055862
4.0859 -0.13849 -0.13623 -0.16103 -0.17797 0 -0.12619 -0.15742 -0.13345 -0.11738 -0.12663 -0.15029 19.63 0.22915 0.039378 0.095001 0.28964 0.14091 0.10629 0.12334 0.19721 0.11178 0.37032 0.37049 0.10511 0.0032963 0.009996 0.0011715 0.005511 2.3798 -0.14349 -0.36268 -0.21529 -0.078919 0.06107 0.0037316 0.040207 0.088762 0.046112
4.0898 -0.13861 -0.13965 -0.17701 -0.16408 0 -0.13516 -0.15927 -0.125 -0.12434 -0.13336 -0.22043 19.048 0.20568 0.03983 0.082363 0.30074 0.13989 0.10647 0.12976 0.2205 0.084623 0.34027 0.37197 0.077542 0.0029366 0.0098432 0.0010084 0.0042245 2.5425 -0.1374 -0.37016 -0.20895 -0.091057 0.063122 0.0052345 0.027073 0.10447 0.025398
4.0938 -0.13567 -0.14003 -0.17761 -0.14277 0 -0.13403 -0.14025 -0.137 -0.16338 -0.15912 -0.25314 18.463 0.16789 0.041616 0.075387 0.31388 0.14415 0.10852 0.16241 0.25199 0.060952 0.31602 0.37446 0.068179 0.0019482 0.0095499 0.0011081 0.0034131 2.4911 -0.13179 -0.24916 -0.16023 -0.13659 0.087242 0.0064631 -0.001452 0.13738 0.0037001
4.0977 -0.13386 -0.13751 -0.14982 -0.12862 0 -0.11986 -0.12093 -0.15608 -0.21322 -0.15992 -0.2197 17.872 0.13782 0.043835 0.076909 0.32775 0.15525 0.11347 0.21271 0.28915 0.055473 0.31476 0.38367 0.080476 0.0011021 0.0093665 0.0012069 0.0036524 2.243 -0.12835 -0.072534 -0.11163 -0.18204 0.123 0.0065764 -0.026021 0.17544 -0.0029113
4.1016 -0.13505 -0.13399 -0.10893 -0.1293 0 -0.10775 -0.12265 -0.16418 -0.24025 -0.1239 -0.14886 17.26 0.12522 0.046069 0.084886 0.34138 0.1684 0.12159 0.26475 0.32239 0.067934 0.33464 0.40066 0.10454 0.0010934 0.0094283 0.0010863 0.0044985 1.9757 -0.12475 0.046118 -0.10116 -0.19094 0.15924 0.0045847 -0.034366 0.20973 0.0074234
4.1055 -0.1371 -0.13108 -0.095025 -0.14007 0 -0.11148 -0.14332 -0.1558 -0.22588 -0.085994 -0.10162 16.616 0.13273 0.048272 0.098039 0.35419 0.17659 0.13283 0.30918 0.34248 0.096093 0.37184 0.41989 0.13415 0.0019476 0.0097159 0.00081925 0.0050919 1.8725 -0.11857 0.046655 -0.12984 -0.16014 0.19087 0.00073117 -0.022084 0.23665 0.033344
4.1094 -0.13613 -0.12819 -0.13155 -0.14778 0 -0.12619 -0.15582 -0.14054 -0.1798 -0.084078 -0.11405 15.942 0.16034 0.050075 0.11469 0.36556 0.17743 0.14676 0.33701 0.349 0.13569 0.4201 0.43347 0.16254 0.0030768 0.010156 0.00064546 0.0050421 1.9458 -0.10859 -0.034025 -0.16506 -0.12303 0.21364 -0.0027041 0.012535 0.25369 0.071339
4.1133 -0.13023 -0.12306 -0.18929 -0.14122 0 -0.13322 -0.13369 -0.1312 -0.12874 -0.10969 -0.16475 15.249 0.20122 0.050821 0.13147 0.37356 0.17548 0.16061 0.33224 0.35044 0.1744 0.46185 0.43686 0.17746 0.0038125 0.010682 0.00066302 0.0046744 2.0213 -0.093302 -0.10676 -0.17346 -0.11463 0.22162 -0.0028075 0.064028 0.25797 0.10986
4.1172 -0.12085 -0.11445 -0.20492 -0.1196 0 -0.12055 -0.079061 -0.13148 -0.093321 -0.11498 -0.19876 14.55 0.23584 0.050513 0.14463 0.37751 0.17723 0.16946 0.3041 0.35481 0.19895 0.48169 0.43059 0.17795 0.0038546 0.011176 0.00072511 0.0045079 1.9094 -0.071418 -0.11465 -0.14946 -0.135 0.21957 0.0011505 0.10912 0.2548 0.13534
4.1211 -0.11099 -0.10427 -0.1461 -0.092729 0 -0.095171 -0.023669 -0.1351 -0.075292 -0.071001 -0.18157 13.84 0.25648 0.050392 0.15269 0.37687 0.18357 0.17089 0.26194 0.36041 0.20605 0.47642 0.41692 0.16689 0.0033167 0.011404 0.00066292 0.0046501 1.5946 -0.046223 -0.074075 -0.11386 -0.15022 0.21051 0.0064268 0.13758 0.24614 0.14451
4.125 -0.10245 -0.096528 -0.054826 -0.07343 0 -0.074414 -0.00073083 -0.1344 -0.064619 -0.0086547 -0.12735 13.112 0.25861 0.052045 0.15451 0.37119 0.18785 0.1634 0.21386 0.3564 0.19454 0.44543 0.3958 0.14717 0.0025101 0.011114 0.00054104 0.0047742 1.251 -0.028699 -0.03949 -0.089817 -0.12998 0.19672 0.0089055 0.14339 0.23311 0.1364
4.1289 -0.094996 -0.093661 -0.013614 -0.068639 0 -0.067879 -0.015786 -0.12769 -0.055724 0.00995 -0.075405 12.364 0.23873 0.055677 0.14864 0.35963 0.18219 0.14551 0.17091 0.33308 0.16482 0.39038 0.36446 0.12322 0.0017599 0.010229 0.00059915 0.0045996 1.0699 -0.032525 -0.03897 -0.083151 -0.081373 0.18077 0.0068543 0.1217 0.21627 0.11195
4.1328 -0.087649 -0.093702 -0.061002 -0.075597 0 -0.070837 -0.045214 -0.11846 -0.05439 -0.038728 -0.045812 11.61 0.20395 0.059401 0.13488 0.34248 0.16579 0.1204 0.14653 0.29154 0.1265 0.32606 0.32092 0.10263 0.0013257 0.0089514 0.00092352 0.0042421 1.078 -0.062201 -0.051543 -0.084153 -0.04197 0.16658 0.0025035 0.082659 0.19708 0.081845
4.1367 -0.080208 -0.091387 -0.14537 -0.084681 0 -0.073815 -0.061655 -0.1096 -0.068734 -0.10844 -0.024648 10.864 0.16942 0.060591 0.11737 0.32321 0.1466 0.095575 0.13698 0.24314 0.091293 0.26879 0.26752 0.087617 0.001317 0.0076215 0.001259 0.0040359 1.1302 -0.10496 -0.04396 -0.082459 -0.039832 0.15618 -0.00029923 0.046619 0.17902 0.057158
4.1406 -0.073311 -0.082693 -0.17319 -0.085895 0 -0.073377 -0.058288 -0.10018 -0.095386 -0.12938 0.0077834 10.123 0.14196 0.058194 0.098398 0.30383 0.13414 0.074776 0.1383 0.19987 0.06376 0.22512 0.21119 0.078373 0.0015993 0.0064863 0.0012471 0.0040996 1.071 -0.1363 -0.016741 -0.075907 -0.063673 0.15072 0.00010592 0.02264 0.16483 0.041956
4.1445 -0.067365 -0.068692 -0.10645 -0.074689 0 -0.070263 -0.048003 -0.087714 -0.11713 -0.082457 0.043312 9.3633 0.12724 0.05375 0.080404 0.28639 0.13059 0.061221 0.14541 0.16569 0.047231 0.19969 0.16022 0.074461 0.0018534 0.0055909 0.00086289 0.0041946 0.88392 -0.1368 -0.0031325 -0.066472 -0.075144 0.15107 0.0019934 0.017825 0.15725 0.038863
4.1484 -0.061807 -0.054841 -0.0054493 -0.054208 0 -0.060395 -0.042819 -0.072017 -0.11596 -0.018094 0.050176 8.5591 0.13203 0.050058 0.068219 0.27483 0.12914 0.059216 0.14837 0.13697 0.044685 0.19651 0.12041 0.074589 0.0018527 0.0048733 0.00052711 0.0040282 0.67868 -0.10613 -0.024142 -0.05333 -0.049409 0.15867 0.0027645 0.03876 0.16204 0.049092
4.1523 -0.055418 -0.046025 0.032895 -0.033159 0 -0.035697 -0.039653 -0.05603 -0.089109 0.0018752 0.01265 7.7089 0.14789 0.048743 0.063955 0.26949 0.12095 0.064027 0.14105 0.1099 0.048422 0.20187 0.093061 0.075523 0.001715 0.0042971 0.000683 0.0036029 0.54821 -0.062096 -0.056652 -0.033962 -0.00058795 0.1697 0.0020608 0.06922 0.17692 0.062942
4.1563 -0.047111 -0.041916 -0.022354 -0.020358 0 0.0014609 -0.028213 -0.043223 -0.05203 -0.02681 -0.040743 6.8385 0.16644 0.04906 0.066593 0.26812 0.10375 0.070508 0.12551 0.085753 0.052883 0.20546 0.075582 0.076323 0.0017955 0.0038438 0.0012548 0.0031889 0.46734 -0.025914 -0.05628 -0.010684 0.033606 0.1804 0.0018052 0.096237 0.1965 0.07448
4.1602 -0.036318 -0.037155 -0.10316 -0.018802 0 0.028412 -0.0089007 -0.034923 -0.02513 -0.049619 -0.057558 5.9815 0.18202 0.04898 0.074973 0.26852 0.083485 0.075126 0.10427 0.068663 0.054798 0.20069 0.063651 0.076674 0.0022506 0.0034026 0.0016188 0.0029881 0.3401 -0.0071111 -0.010129 0.0085788 0.029887 0.18787 0.0032832 0.11178 0.2161 0.080397
4.1641 -0.023002 -0.026314 -0.11565 -0.023085 0 0.016298 0.0035758 -0.029787 -0.016684 -0.020122 -0.013269 5.154 0.18836 0.047364 0.087152 0.26745 0.068252 0.073942 0.08151 0.05958 0.051095 0.18081 0.053636 0.076576 0.0027388 0.0027686 0.0012107 0.0029329 0.1258 -7.8311e-05 0.044032 0.018547 0.00027017 0.18861 0.0050424 0.108 0.22947 0.077889
4.168 -0.0078219 -0.0089557 -0.039901 -0.022535 0 -0.038916 -0.0025565 -0.024702 -0.017743 0.043385 0.060179 4.347 0.17835 0.04507 0.097734 0.25764 0.061067 0.063055 0.064658 0.054484 0.040211 0.14064 0.044185 0.076277 0.0026752 0.001838 0.00017365 0.002859 -0.11134 0.0075876 0.058513 0.023802 -0.022507 0.17814 0.0044702 0.082273 0.22539 0.067037
4.1719 0.007602 0.010016 0.052165 -0.008523 0 -0.10079 -0.017942 -0.015694 -0.012733 0.077836 0.1018 3.5407 0.1587 0.044019 0.10327 0.23885 0.058558 0.0475 0.052764 0.049134 0.026909 0.0922 0.036022 0.075481 0.0018643 0.00081026 -0.00067786 0.0027913 -0.28408 0.02447 0.031428 0.034413 -0.015726 0.16173 0.0013344 0.051925 0.20744 0.054779
4.1758 0.021101 0.024933 0.078142 0.019185 0 -0.11573 -0.016443 0.00078629 0.0053323 0.049074 0.078966 2.7241 0.13321 0.045255 0.1029 0.21212 0.055562 0.030208 0.043007 0.044326 0.013344 0.041995 0.029621 0.073559 0.00082829 0.00010973 -0.00062067 0.0029228 -0.39066 0.050789 0.011203 0.053593 0.017925 0.1432 -0.0011852 0.025475 0.17913 0.043957
4.1797 0.031372 0.034316 0.03369 0.051835 0 -0.059868 0.019069 0.025341 0.029389 -0.0063616 0.017318 1.9005 0.10592 0.047842 0.096547 0.17944 0.049722 0.014018 0.032045 0.044524 0.0013852 -0.0036436 0.022163 0.069851 0.00038352 -1.0495e-06 0.0002327 0.0032708 -0.51589 0.080311 0.040833 0.072121 0.059894 0.12665 0.00020723 0.010189 0.14504 0.036828
4.1836 0.039332 0.041536 -0.0089528 0.077238 0 0.035166 0.075889 0.053324 0.046593 -0.020324 -0.024778 1.0787 0.083127 0.049459 0.085412 0.14588 0.041335 0.002977 0.013125 0.050465 -0.006866 -0.034859 0.006603 0.062898 0.00081947 0.00022319 0.00099586 0.0034571 -0.72354 0.10418 0.10449 0.077408 0.093267 0.11971 0.0047484 0.014836 0.11418 0.035526
4.1875 0.047816 0.05094 0.013298 0.087214 0 0.10652 0.11902 0.076106 0.051278 0.031502 -0.0089593 0.26193 0.069099 0.047991 0.07539 0.12034 0.029882 -0.002891 -0.015791 0.054133 -0.012314 -0.049538 -0.025175 0.052792 0.0015458 8.0979e-05 0.0008587 0.0029759 -0.97186 0.11415 0.1405 0.067608 0.10983 0.12609 0.007646 0.032453 0.09603 0.037324
4.1914 0.059308 0.06358 0.083888 0.081863 0 0.11502 0.12148 0.086845 0.050301 0.104 0.05499 -0.55219 0.062477 0.042712 0.069932 0.10523 0.012434 -0.0067278 -0.049233 0.042833 -0.016802 -0.053895 -0.0766 0.041122 0.0016468 -0.0010508 -0.00011628 0.0017332 -1.1574 0.10603 0.11014 0.054395 0.10753 0.14166 0.0050027 0.051337 0.089958 0.039153
4.1953 0.073553 0.076687 0.12974 0.068813 0 0.078838 0.088126 0.086572 0.056728 0.13492 0.12647 -1.3646 0.062 0.034314 0.070734 0.10098 -0.013558 -0.010601 -0.082376 0.0094838 -0.021217 -0.052518 -0.14261 0.029158 0.00081395 -0.003161 -0.00106 0.00025043 -1.2376 0.083552 0.045205 0.051019 0.090452 0.16264 -0.0014614 0.0646 0.094175 0.039586
4.1992 0.08735 0.086861 0.10757 0.059094 0 0.053247 0.050331 0.084393 0.078534 0.11328 0.17142 -2.1695 0.065738 0.024139 0.078851 0.10667 -0.046315 -0.016684 -0.10947 -0.041034 -0.026307 -0.050897 -0.2117 0.018383 -0.000326 -0.0055208 -0.0011586 -0.00077061 -1.2861 0.058855 0.017493 0.059766 0.073209 0.1841 -0.0054193 0.065824 0.10536 0.037553
4.2031 0.097036 0.093334 0.052502 0.062127 0 0.076214 0.038393 0.090312 0.11218 0.085562 0.18193 -2.9583 0.069218 0.01341 0.094083 0.116 -0.079575 -0.027205 -0.11873 -0.096095 -0.031892 -0.060361 -0.2729 0.012288 -0.0008604 -0.0071807 -0.00044069 -0.001122 -1.411 0.046644 0.060955 0.073502 0.077082 0.19383 -0.0022684 0.049021 0.11482 0.033583
4.207 0.10154 0.098072 0.035266 0.081308 0 0.13294 0.058827 0.10643 0.14544 0.095513 0.16872 -3.7258 0.068567 0.0029392 0.10945 0.1184 -0.10709 -0.03819 -0.1168 -0.14597 -0.036444 -0.08135 -0.32231 0.010348 -0.00053205 -0.0076526 0.00028533 -0.0012861 -1.63 0.054705 0.13323 0.08848 0.11171 0.19053 0.0056765 0.02848 0.11773 0.03106
4.2109 0.10331 0.1032 0.080627 0.11139 0 0.1725 0.095624 0.12468 0.16621 0.13137 0.14612 -4.4725 0.062429 -0.0067977 0.12177 0.10998 -0.12728 -0.04674 -0.11045 -0.19019 -0.039353 -0.11212 -0.36363 0.011794 4.6969e-05 -0.0072262 0.00024016 -0.0019095 -1.8492 0.078779 0.16124 0.11118 0.15832 0.176 0.010895 0.012044 0.11481 0.031246
4.2148 0.10617 0.1089 0.14199 0.13978 0 0.158 0.12901 0.13352 0.17038 0.14329 0.12777 -5.2005 0.049968 -0.015509 0.12848 0.088424 -0.14332 -0.050329 -0.10695 -0.23368 -0.040355 -0.14995 -0.40231 0.015551 0.000135 -0.0066925 -0.00060282 -0.0030834 -1.9699 0.10679 0.12091 0.14903 0.17851 0.15335 0.0079463 0.0061032 0.10788 0.034767
4.2188 0.11218 0.11391 0.15832 0.15306 0 0.10066 0.15053 0.12792 0.16419 0.10879 0.12775 -5.9112 0.030253 -0.022997 0.12632 0.052225 -0.15877 -0.045321 -0.1191 -0.27776 -0.039618 -0.1893 -0.43876 0.019581 -0.00028776 -0.0067338 -0.001565 -0.0041916 -1.9995 0.12851 0.061772 0.19547 0.14898 0.12919 -0.0010234 0.018318 0.10187 0.041515
4.2227 0.11999 0.1175 0.12388 0.14605 0 0.047236 0.16222 0.11392 0.1598 0.065893 0.1532 -6.6064 0.006087 -0.029102 0.11622 0.010251 -0.17357 -0.032794 -0.15597 -0.31614 -0.039422 -0.21976 -0.46664 0.020449 -0.00053666 -0.007472 -0.0019514 -0.0045025 -2.0335 0.1413 0.049399 0.22895 0.089867 0.11503 -0.0082365 0.043525 0.10419 0.047455
4.2266 0.12616 0.12036 0.089816 0.12669 0 0.036996 0.16674 0.10411 0.1666 0.071504 0.19122 -7.2914 -0.017829 -0.033679 0.10301 -0.027174 -0.18448 -0.018836 -0.20724 -0.34036 -0.041286 -0.23781 -0.47768 0.017504 -0.00010849 -0.0084863 -0.001649 -0.0039059 -2.1318 0.14752 0.092386 0.23038 0.053213 0.11242 -0.0077333 0.067655 0.11366 0.049446
4.2305 0.12794 0.12346 0.10044 0.11116 0 0.070763 0.16251 0.10808 0.18318 0.13252 0.21085 -7.9728 -0.038318 -0.036655 0.089367 -0.054503 -0.18902 -0.0073868 -0.26325 -0.34858 -0.045625 -0.24172 -0.46873 0.010839 0.00058587 -0.0092128 -0.0010946 -0.0030359 -2.2366 0.14809 0.13737 0.2014 0.076394 0.12013 -0.0007587 0.082412 0.12746 0.046125
4.2344 0.12551 0.12657 0.14251 0.1116 0 0.11743 0.14815 0.12556 0.19608 0.19172 0.18878 -8.6505 -0.052146 -0.038147 0.077946 -0.067041 -0.18821 -0.0023768 -0.31226 -0.34785 -0.052434 -0.23074 -0.44489 0.001031 0.0005519 -0.0093717 -0.00075943 -0.0026628 -2.2332 0.14083 0.13582 0.16295 0.14519 0.1352 0.0061024 0.080194 0.14142 0.036732
4.2383 0.12171 0.12846 0.16642 0.12613 0 0.14516 0.12786 0.14705 0.1886 0.18813 0.13672 -9.3124 -0.051854 -0.038506 0.072894 -0.058261 -0.18523 -0.010241 -0.32543 -0.34742 -0.059803 -0.20351 -0.41632 -0.0094851 -0.00066493 -0.0090967 -0.0007337 -0.0029735 -2.0864 0.12515 0.10204 0.13481 0.20546 0.14715 0.0076477 0.051597 0.14391 0.021923
4.2422 0.11986 0.12863 0.1493 0.14052 0 0.14493 0.10942 0.16078 0.15522 0.12449 0.097271 -9.9406 -0.0393 -0.038184 0.072918 -0.038809 -0.1821 -0.025604 -0.29904 -0.35 -0.063781 -0.16947 -0.3917 -0.016756 -0.0022898 -0.0087212 -0.00077025 -0.0034516 -1.8919 0.10659 0.092834 0.11848 0.21369 0.14601 0.0045772 0.013471 0.13187 0.0078521
4.2461 0.12127 0.12813 0.12106 0.14078 0 0.12876 0.097112 0.16084 0.10997 0.064694 0.10496 -10.524 -0.017384 -0.037486 0.076452 -0.015511 -0.17826 -0.042957 -0.24097 -0.35008 -0.062611 -0.13332 -0.37361 -0.019155 -0.0029192 -0.0084465 -0.00062056 -0.0034374 -1.7811 0.0945 0.13321 0.10187 0.17542 0.13058 0.001659 -0.02105 0.10915 -0.0025685
4.25 0.12424 0.1283 0.12297 0.12558 0 0.1124 0.088809 0.15062 0.078957 0.063983 0.14948 -11.069 0.010891 -0.036468 0.082278 0.006575 -0.17273 -0.057496 -0.16103 -0.34075 -0.055282 -0.098668 -0.35894 -0.015678 -0.0019 -0.0081878 -0.00026289 -0.0027789 -1.7846 0.094343 0.17921 0.07928 0.13331 0.10189 0.0022657 -0.041574 0.080979 -0.0075689
4.2539 0.12536 0.12858 0.15254 0.10739 0 0.10341 0.081123 0.13928 0.080001 0.11147 0.18225 -11.596 0.040797 -0.035102 0.088988 0.021683 -0.16685 -0.062408 -0.076737 -0.32147 -0.040979 -0.069831 -0.34326 -0.0053759 -7.4731e-05 -0.0077204 0.00014491 -0.0019477 -1.8112 0.10286 0.16691 0.06228 0.12015 0.064173 0.005322 -0.03473 0.057399 -0.0056698
4.2578 0.12203 0.12636 0.16526 0.10111 0 0.10229 0.076 0.13349 0.10592 0.1489 0.1637 -12.125 0.06278 -0.033605 0.095594 0.02726 -0.16393 -0.051653 -0.024606 -0.29897 -0.022521 -0.051389 -0.32511 0.0098692 0.00093493 -0.0069733 0.0004215 -0.0015644 -1.7613 0.11153 0.092644 0.068119 0.12839 0.034023 0.0073462 0.0045512 0.058155 0.00037629
4.2617 0.11451 0.11933 0.132 0.11086 0 0.10817 0.080076 0.13117 0.12824 0.1406 0.10378 -12.662 0.073969 -0.032601 0.10241 0.029299 -0.16581 -0.032003 -0.013133 -0.28071 -0.0051863 -0.041318 -0.30746 0.025301 0.00024124 -0.0061815 0.00042754 -0.0018446 -1.6414 0.11453 0.026808 0.098549 0.12678 0.021676 0.0065347 0.055369 0.083736 0.0050368
4.2656 0.10567 0.10829 0.080142 0.12658 0 0.11864 0.096641 0.1229 0.12103 0.11153 0.052576 -13.194 0.07367 -0.032889 0.10963 0.031221 -0.17013 -0.0085287 -0.04208 -0.26844 0.0083824 -0.038668 -0.29539 0.038418 -0.0015032 -0.005735 6.2993e-05 -0.0024858 -1.5454 0.1126 0.037349 0.13397 0.10137 0.030898 0.0041612 0.10443 0.13085 0.0057927
4.2695 0.098781 0.097157 0.064212 0.13287 0 0.12599 0.11925 0.10135 0.084915 0.11036 0.049912 -13.704 0.062298 -0.034907 0.11724 0.036227 -0.17178 0.013077 -0.10658 -0.25813 0.015944 -0.042093 -0.2922 0.046943 -0.0027896 -0.0058478 -0.00066321 -0.0030251 -1.5312 0.10973 0.10779 0.15052 0.072359 0.063107 0.0022886 0.1383 0.19322 0.00073129
4.2734 0.09499 0.089948 0.098924 0.12138 0 0.11906 0.13489 0.070605 0.048338 0.14478 0.086578 -14.18 0.042206 -0.038269 0.12404 0.048041 -0.1677 0.021549 -0.18899 -0.24568 0.01434 -0.049502 -0.29676 0.047199 -0.0027001 -0.0063581 -0.0015107 -0.0032542 -1.5434 0.10784 0.14863 0.14185 0.068463 0.11591 0.0011351 0.13364 0.25202 -0.011528
4.2773 0.092709 0.087485 0.13672 0.09627 0 0.093305 0.13462 0.045805 0.043135 0.16846 0.117 -14.626 0.022815 -0.041781 0.12687 0.062485 -0.16009 0.014034 -0.25168 -0.23177 0.0070175 -0.056387 -0.30363 0.041176 -0.0016601 -0.006858 -0.0020413 -0.0033017 -1.4785 0.10588 0.097416 0.12211 0.090541 0.16771 -0.00061825 0.09516 0.28235 -0.025116
4.2813 0.08933 0.087031 0.12153 0.069762 0 0.058993 0.12132 0.041203 0.075789 0.13685 0.10808 -15.057 0.0087786 -0.044003 0.12377 0.074589 -0.1547 -0.004878 -0.28021 -0.22097 -0.0024726 -0.060833 -0.30606 0.031974 -0.00082809 -0.0070368 -0.001915 -0.0033818 -1.3165 0.10329 -0.0035318 0.10847 0.10818 0.20553 -0.0032704 0.038984 0.27814 -0.035517
4.2852 0.083717 0.085001 0.057795 0.053255 0 0.036297 0.10718 0.056726 0.12104 0.065048 0.071576 -15.485 0.0027265 -0.044055 0.11345 0.080862 -0.15544 -0.030668 -0.26755 -0.21687 -0.01174 -0.061764 -0.29955 0.021919 -0.00086931 -0.0069076 -0.0012186 -0.0035295 -1.1596 0.10154 -0.04566 0.10374 0.093735 0.22108 -0.0048657 -0.021618 0.238 -0.03983
4.2891 0.077202 0.080003 0.011056 0.05117 0 0.039243 0.10266 0.076606 0.14383 0.016437 0.047684 -15.916 0.006823 -0.042101 0.094679 0.077437 -0.1605 -0.056627 -0.20991 -0.21862 -0.01814 -0.058302 -0.28376 0.013864 -0.0014098 -0.0067046 -0.00045066 -0.0035909 -1.1218 0.10067 0.025809 0.097623 0.054443 0.20625 -0.0031746 -0.06926 0.16427 -0.035151
4.293 0.072301 0.073494 0.034979 0.060292 0 0.063151 0.10661 0.08333 0.12896 0.032385 0.060739 -16.34 0.020416 -0.039144 0.068814 0.06261 -0.16372 -0.068744 -0.11962 -0.22214 -0.018866 -0.050498 -0.26154 0.01192 -0.0016349 -0.0065752 -8.8282e-05 -0.0034233 -1.1931 0.095544 0.14289 0.082308 0.025448 0.15732 0.0013291 -0.076076 0.078427 -0.020882
4.2969 0.07053 0.068031 0.10766 0.072658 0 0.088107 0.10566 0.074458 0.091141 0.084745 0.095294 -16.746 0.035389 -0.036303 0.043717 0.04593 -0.15994 -0.065731 -0.031956 -0.22381 -0.016379 -0.041539 -0.23649 0.014313 -0.0012575 -0.0064057 -0.0001348 -0.0030558 -1.2356 0.078988 0.18036 0.061986 0.031931 0.096997 0.005214 -0.051682 0.010579 -0.0052104
4.3008 0.071361 0.065276 0.15284 0.079535 0 0.095465 0.084244 0.065174 0.058208 0.10886 0.11508 -17.126 0.047802 -0.034165 0.02395 0.03308 -0.14927 -0.049088 0.038038 -0.22258 -0.012141 -0.032797 -0.21127 0.019368 -0.00077734 -0.0059701 -0.00013874 -0.0026466 -1.1272 0.051234 0.0916 0.045441 0.0636 0.036738 0.0052789 -0.0056126 -0.026702 0.0073034
4.3047 0.073019 0.065453 0.12406 0.075622 0 0.081977 0.038533 0.072451 0.045838 0.080958 0.10069 -17.482 0.054132 -0.032755 0.01369 0.029233 -0.13677 -0.021809 0.078059 -0.21915 -0.0076084 -0.025453 -0.1881 0.025103 -0.00082371 -0.0052418 0.00028378 -0.0023225 -0.89953 0.025521 -0.033246 0.032988 0.089275 -0.012622 0.0018476 0.050353 -0.024508 0.012505
4.3086 0.073986 0.067912 0.055692 0.062494 0 0.059543 -0.015524 0.095661 0.047971 0.049408 0.06593 -17.824 0.049082 -0.032038 0.020031 0.042202 -0.12809 0.0088905 0.0721 -0.21451 -0.0047939 -0.020962 -0.17016 0.027699 -0.0013967 -0.0045152 0.00095035 -0.002098 -0.71805 0.021105 -0.055968 0.016 0.092285 -0.034308 -0.0015041 0.093185 0.026789 0.0040006
4.3125 0.073738 0.071544 0.022033 0.048523 0 0.043232 -0.047751 0.11367 0.048842 0.079806 0.04036 -18.161 0.033429 -0.032309 0.041579 0.068365 -0.12531 0.030744 0.030734 -0.20974 -0.0039434 -0.018747 -0.16144 0.024471 -0.0018714 -0.0041765 0.0011959 -0.0019451 -0.72249 0.047309 0.063599 -0.0093121 0.084485 -0.025827 -0.0016038 0.10204 0.10394 -0.016371
4.3164 0.072417 0.074754 0.05212 0.043302 0 0.040438 -0.032174 0.10317 0.040848 0.17353 0.041237 -18.497 0.011868 -0.033903 0.071134 0.097763 -0.12628 0.040545 -0.027401 -0.20661 -0.0036024 -0.017444 -0.16409 0.016858 -0.0017199 -0.0043313 0.00051833 -0.0018889 -0.89366 0.093171 0.21972 -0.031519 0.084175 0.0020594 0.0011872 0.08044 0.18174 -0.041682
4.3203 0.070385 0.075954 0.099075 0.049386 0 0.050103 0.032713 0.061532 0.029698 0.25358 0.062945 -18.831 -0.012354 -0.036427 0.10357 0.12317 -0.12729 0.03765 -0.09176 -0.20679 -0.0026196 -0.016349 -0.17536 0.006517 -0.0011045 -0.0046622 -0.00083642 -0.0019808 -1.0803 0.13377 0.26466 -0.032097 0.087609 0.041953 0.0036722 0.033832 0.24514 -0.066905
4.3242 0.068393 0.074936 0.098581 0.058717 0 0.068999 0.11777 0.012139 0.024922 0.23895 0.087373 -19.158 -0.03555 -0.038419 0.13308 0.13685 -0.12611 0.023044 -0.15184 -0.20983 0.00028472 -0.014821 -0.1876 -0.0042264 -0.00067989 -0.0046743 -0.001955 -0.0021717 -1.1482 0.14882 0.15687 -0.0048051 0.071557 0.085116 0.0034376 -0.02866 0.28015 -0.086487
4.3281 0.06792 0.073845 0.046812 0.058866 0 0.095595 0.17931 -0.013556 0.029419 0.12963 0.098152 -19.477 -0.049327 -0.038129 0.14719 0.12378 -0.12287 0.0026344 -0.19248 -0.21255 0.0075221 -0.012953 -0.19266 -0.0087898 -0.00085395 -0.0041125 -0.0019726 -0.002269 -1.0941 0.13709 -0.00018816 0.035966 0.026082 0.11498 0.0013834 -0.082023 0.26504 -0.088396
4.332 0.070724 0.076037 0.0060061 0.04529 0 0.12708 0.18807 -0.00076144 0.039541 0.010377 0.086628 -19.788 -0.052602 -0.034998 0.14699 0.093751 -0.11881 -0.012817 -0.21805 -0.21151 0.017316 -0.012309 -0.18782 -0.0057305 -0.0013417 -0.0031847 -0.00078287 -0.0020878 -1.0224 0.11414 -0.065439 0.068744 -0.022268 0.12956 0.00051883 -0.11109 0.2231 -0.075695
4.3359 0.077559 0.083172 0.031469 0.028468 0 0.15464 0.14884 0.039187 0.052276 -0.031217 0.05382 -20.09 -0.044956 -0.030515 0.13433 0.053904 -0.11489 -0.019625 -0.2309 -0.20665 0.028341 -0.013857 -0.17862 0.0046004 -0.0014894 -0.0024176 0.00088355 -0.0016714 -1.0299 0.096763 0.0017078 0.085881 -0.028692 0.13072 0.0025175 -0.11326 0.16632 -0.050889
4.3398 0.087271 0.093193 0.10594 0.027555 0 0.16504 0.094032 0.081117 0.067882 0.014465 0.014648 -20.378 -0.026637 -0.02745 0.11194 0.012029 -0.11162 -0.015377 -0.23331 -0.20191 0.039139 -0.018245 -0.17582 0.02102 -0.00097926 -0.0022992 0.0020405 -0.0013253 -1.1292 0.089344 0.11346 0.098108 0.025642 0.12149 0.0058253 -0.088952 0.10634 -0.017311
4.3438 0.097366 0.10165 0.158 0.054248 0 0.14947 0.056556 0.10643 0.084524 0.08167 -0.0026215 -20.651 0.0020045 -0.027859 0.084616 -0.018896 -0.10981 0.0020733 -0.2268 -0.20151 0.04716 -0.026071 -0.18858 0.040623 -0.00014419 -0.0029949 0.0021568 -0.0013719 -1.2682 0.083754 0.15476 0.1178 0.1111 0.10776 0.0072239 -0.042239 0.059182 0.019354
4.3477 0.10576 0.10551 0.14233 0.10072 0 0.11245 0.046193 0.11329 0.094438 0.10516 0.026981 -20.907 0.035555 -0.031517 0.061031 -0.026195 -0.11097 0.027508 -0.21211 -0.20562 0.049348 -0.034989 -0.21882 0.055978 0.00040431 -0.004301 0.0014384 -0.0018474 -1.3991 0.070815 0.099462 0.14115 0.17517 0.099535 0.0050145 0.0082208 0.035404 0.049007
4.3516 0.11203 0.10588 0.088457 0.14324 0 0.071682 0.049709 0.11111 0.090819 0.083513 0.09942 -21.147 0.067867 -0.036115 0.043794 -0.014249 -0.11654 0.053461 -0.19048 -0.21037 0.045603 -0.041862 -0.2607 0.063497 0.00037876 -0.0057894 0.00056061 -0.0024644 -1.5106 0.05114 0.023151 0.15112 0.19053 0.098849 0.00052342 0.050054 0.027116 0.068004
[truncated: 2,386,518 more chars]
