# Supplementary material for: Dataset from dynamic shake-table testing of five full-scale single leaf and cavity URM walls subjected to out-of-plane two-way bending
Source: Data Brief. 2019 Mar 20;24:103854. doi: 10.1016/j.dib.2019.103854 (PMC6480314; doi:10.1016/j.dib.2019.103854)
Supplement: Multimedia component 2 [file mmc2.zip › DATA/CSW-000-RF/Test13.txt]

0 0.00025456 -0.00049793 -5.8392e-05 -0.0025634 0 -0.0020763 0.0041269 -0.00095325 0.012368 -0.0066248 -0.00021471 -0.52928 -0.014835 0.0042483 -0.0044413 -0.024652 0.0035982 -0.00020688 -0.033606 -0.00060306 -0.036833 0.012639 0.0032664 -0.019805 -0.00019629 -0.00055412 -0.00057955 0.00012691 -0.0037985 0.0027989 0.00042759 -0.0031985 0.0022902 -0.023905 0.0048235 -0.0071381 -0.030736 -0.025628
0.003906 -3.6013e-05 -6.1354e-05 -0.00082458 -0.0014969 0 -0.0034654 0.0023436 -0.0015685 0.014612 -0.0025857 0.00072465 -0.55899 -0.0059901 -0.0035365 0.00057045 -0.031205 0.0016653 0.0011958 -0.021194 -0.0047739 -0.032857 0.0191 0.0018278 -0.027374 -0.00064223 -0.001102 -0.00094641 -0.00038356 -0.010652 0.0039323 0.0024233 -0.0040595 0.0012792 -0.030688 0.0022517 -0.0018979 -0.020773 -0.019883
0.007812 -0.0001813 -0.00027985 -0.0016731 -0.0010309 0 -0.0041304 -0.00056578 -0.002379 0.015149 0.0039366 0.0010586 -0.5893 0.0022428 -0.0085877 -5.3111e-05 -0.041303 0.00039392 -0.0021665 -0.01 -0.0053008 -0.030332 0.021774 0.004943 -0.037024 -0.00063767 -0.001164 -0.00091833 -0.00053277 -0.0086212 0.0032913 0.002957 -0.0046087 -0.0015894 -0.034836 0.00047059 5.8042e-06 -0.012836 -0.012777
0.011718 -0.00074817 -0.0012184 -0.0017808 -0.0019363 0 -0.0038271 -0.0043414 -0.0026637 0.012985 0.0090877 0.0018349 -0.58744 0.0074155 -0.0076654 -0.0070422 -0.052253 -0.00061506 -0.010194 -0.0021126 -0.00065761 -0.030026 0.019214 0.0099967 -0.045961 8.6592e-05 -0.00065983 -0.00055363 -0.00025409 -0.0001123 0.001985 0.0027256 -0.0049667 -0.0041633 -0.033328 0.00072825 -0.0017557 -0.010176 -0.0066181
0.015625 -0.0018677 -0.0022187 -0.0011391 -0.0033928 0 -0.002897 -0.0078618 -0.0018785 0.0077603 0.0094957 0.0035589 -0.55413 0.0088591 -0.0022272 -0.016046 -0.05902 -0.0024189 -0.018788 0.0027592 0.0065158 -0.031417 0.012998 0.012054 -0.051236 0.0011747 3.8037e-05 -0.00020608 0.00028904 0.0072839 0.0015121 0.0027565 -0.0047886 -0.004574 -0.026068 0.0020505 -0.005242 -0.012912 -0.0032461
0.019531 -0.0030732 -0.0024436 -0.00049788 -0.0036738 0 -0.0019626 -0.010056 -0.00022638 0.00024392 0.0057673 0.0056887 -0.5242 0.0075604 0.0033734 -0.023852 -0.059822 -0.0048459 -0.025317 0.0059874 0.011437 -0.033794 0.0050018 0.0085729 -0.052649 0.0018701 0.00036786 -0.00014404 0.00081581 0.0075514 0.0026334 0.003254 -0.003916 -0.0028475 -0.01507 0.0025861 -0.0090598 -0.018965 -0.0023724
0.023437 -0.0037847 -0.0016987 -0.00034133 -0.0018877 0 -0.0013805 -0.01063 0.0014094 -0.0078083 0.0019741 0.0070324 -0.53122 0.0041991 0.0057557 -0.028752 -0.053885 -0.0059737 -0.028384 0.0084288 0.011042 -0.036736 -0.0036008 0.0019624 -0.050363 0.0016835 4.6647e-05 -0.00022913 0.0010421 0.0021983 0.0046254 0.003271 -0.0027342 -0.00069953 -0.0018343 0.0018751 -0.012492 -0.026746 -0.0035269
0.027343 -0.0038749 -0.00068111 -0.00027304 0.00096228 0 -0.0010378 -0.0098163 0.0021325 -0.014406 0.0013692 0.0065998 -0.57319 -0.00036441 0.0047113 -0.029352 -0.041015 -0.0038089 -0.026903 0.011014 0.0062243 -0.039792 -0.011562 -0.0024206 -0.044961 0.00087498 -0.00067538 -2.8015e-05 0.00081109 -0.00038513 0.0056392 0.0016041 -0.0018197 5.5004e-05 0.011782 0.0013064 -0.014933 -0.034289 -0.0058905
0.03125 -0.0036661 -0.00033183 0.00039994 0.002804 0 -0.00065285 -0.0076401 0.0016729 -0.018169 0.0029986 0.0042332 -0.61503 -0.0049069 0.0022953 -0.025149 -0.022965 0.0014067 -0.020597 0.014672 0.00073517 -0.041965 -0.016481 -0.00093185 -0.038107 0.00024262 -0.0012151 0.0007227 0.00023248 0.0074823 0.0041057 -0.0019066 -0.0013028 -0.001098 0.022455 0.0022528 -0.015843 -0.037728 -0.0072778
0.035156 -0.0033834 -0.00090028 0.0016948 0.0024836 0 -0.00015159 -0.0038275 0.00044172 -0.018707 0.0030559 0.00066444 -0.62423 -0.0089389 0.00050382 -0.01986 -0.0055674 0.00671 -0.013245 0.01867 -0.0019573 -0.042613 -0.018094 0.0052771 -0.031776 0.00037596 -0.0011438 0.0017738 -0.00030181 0.024595 0.00014487 -0.0059426 -0.00068218 -0.0032037 0.030292 0.0041292 -0.015874 -0.037073 -0.0065353
0.039062 -0.002748 -0.0016698 0.0028852 0.00088201 0 0.00034989 0.0014115 -0.00093097 -0.016427 -0.00053903 -0.0029215 -0.6015 -0.012446 -5.3146e-05 -0.014835 0.0088659 0.0085327 -0.0062934 0.022369 -0.0010471 -0.041185 -0.016052 0.011329 -0.026236 0.001083 -0.00053633 0.0025155 -0.0003496 0.040023 -0.0042627 -0.0085958 0.00065663 -0.0046497 0.036009 0.0047088 -0.015111 -0.032844 -0.0034346
0.042968 -0.0012617 -0.0016476 0.0033844 -5.2185e-05 0 0.00086859 0.0067667 -0.0020322 -0.012091 -0.0055708 -0.005507 -0.57622 -0.015422 0.00014273 -0.011049 0.018542 0.00562 -0.00086538 0.025149 0.0016341 -0.037238 -0.010183 0.012643 -0.021522 0.0015605 0.00011601 0.0024928 0.00020772 0.041432 -0.0066183 -0.0087584 0.0026962 -0.0041211 0.040498 0.0024324 -0.01358 -0.025885 0.0019896
0.046875 0.0010789 -0.00053808 0.0033462 0.00063699 0 0.0016725 0.010413 -0.0026926 -0.0065101 -0.0078792 -0.006702 -0.57437 -0.017744 0.00035585 -0.0091001 0.021363 5.8892e-05 0.0020154 0.02598 0.0034938 -0.029954 -7.2775e-06 0.0083874 -0.017175 0.0011568 0.00033518 0.0017791 0.00098803 0.025599 -0.0057099 -0.0067529 0.0045486 -0.0012438 0.045332 -0.0017903 -0.01101 -0.01788 0.00936
0.050781 0.0034653 0.00096716 0.0031628 0.0019591 0 0.002935 0.011413 -0.0027667 -0.00044152 -0.0058524 -0.0067766 -0.59415 -0.019003 2.907e-05 -0.007409 0.018932 -0.0045258 0.0034448 0.024559 0.0031429 -0.020344 0.012819 0.0017051 -0.01234 -2.8124e-06 4.7807e-05 0.00085925 0.0013732 0.0013822 -0.0023916 -0.0037646 0.0050266 0.0031095 0.051427 -0.0052052 -0.0072989 -0.011773 0.016714
0.054687 0.0048139 0.0018455 0.0026087 0.0021501 0 0.0042965 0.010418 -0.0020991 0.0054648 -0.0019085 -0.0062194 -0.61264 -0.019064 -0.0010438 -0.0047321 0.014344 -0.0058892 0.0048942 0.021589 0.0011073 -0.010706 0.025687 -0.003031 -0.0072647 -0.0011164 -0.00038876 0.00017502 0.001044 -0.017933 0.0012391 -0.00082773 0.0036116 0.0069916 0.057439 -0.0055872 -0.0030379 -0.0084097 0.022578
0.058593 0.0046768 0.0016566 0.00096349 0.00066355 0 0.0049105 0.0088067 -0.00079548 0.010729 0.00053881 -0.0051416 -0.61232 -0.017918 -0.0024204 -0.00083707 0.009048 -0.0045387 0.006904 0.017402 -0.00088202 -0.0028076 0.036684 -0.0034994 -0.0025637 -0.0014085 -0.00052608 -0.0002 0.00028796 -0.025824 0.0034658 0.0016134 0.0010167 0.0083188 0.06186 -0.0030229 0.001163 -0.008005 0.026032
0.0625 0.0035909 0.00082157 -0.00184 -0.0012235 0 0.0040546 0.0071599 0.00056379 0.014986 0.00088128 -0.0030781 -0.59771 -0.015689 -0.0029679 0.0041418 0.0043386 -0.0025524 0.0097892 0.012365 -0.0013142 0.0014592 0.043789 -0.00076509 0.00091998 -0.00075773 -0.00022608 -0.00047382 -0.00025482 -0.026694 0.0040153 0.0033903 -0.0011999 0.0063246 0.062913 0.00036949 0.0045492 -0.01044 0.026273
0.066406 0.0024987 8.4751e-05 -0.0045157 -0.0018222 0 0.001757 0.0048047 0.0011789 0.017755 0.0014794 0.00050469 -0.58696 -0.013392 -0.0016916 0.0077961 0.0011279 -0.0013296 0.012541 0.0067408 -6.7416e-05 -0.0023117 0.042016 0.00203 0.00046683 0.00029734 0.00021663 -0.00080682 -0.00019058 -0.029529 0.0038648 0.0042781 -0.0017721 0.0024172 0.056134 0.0021534 0.0049268 -0.014912 0.021571
0.070312 0.0018521 -0.00019874 -0.0053173 -0.00081509 0 -0.0011395 0.0009635 0.00067468 0.018299 0.004315 0.0053521 -0.59163 -0.012752 0.0010237 0.0075462 -0.0018902 -0.00058081 0.01313 0.0008736 0.0014688 -0.012229 0.032733 0.0023378 -0.0038863 0.0010887 0.00033174 -0.0011238 0.00027331 -0.038017 0.0042202 0.0042526 -0.00074694 -0.00061366 0.043388 0.001091 0.0022626 -0.01913 0.013813
0.074218 0.0013315 -0.00022719 -0.0037332 0.00060878 0 -0.0034799 -0.0038302 -0.00044406 0.015882 0.0083798 0.010061 -0.60735 -0.014519 0.0032517 0.0027521 -0.0054141 0.00067104 0.010701 -0.0050907 0.0015144 -0.026192 0.017553 0.00011895 -0.011436 0.0013276 -0.00010462 -0.0012326 0.00057658 -0.047243 0.0055973 0.0039626 0.00051105 -0.00070934 0.026932 -0.0024098 -0.0028257 -0.022367 0.0042131
0.078125 0.00041314 -0.00031842 -0.001052 0.0013323 0 -0.0043876 -0.0077498 -0.0010368 0.010387 0.010872 0.012764 -0.62216 -0.019085 0.0031556 -0.006517 -0.0097922 0.0024563 0.0048718 -0.010951 -0.00046272 -0.041907 -0.0016218 -0.0023781 -0.021225 0.0011615 -0.00083936 -0.0010535 0.00039421 -0.049681 0.007568 0.0044994 0.00047831 0.0017989 0.009194 -0.0066615 -0.0094628 -0.024218 -0.0060248
0.082031 -0.00090539 -0.00046413 0.00092679 0.0016407 0 -0.0035695 -0.009207 -0.00017662 0.0027799 0.01047 0.012468 -0.62971 -0.026652 0.00098875 -0.019233 -0.01503 0.0034887 -0.0043989 -0.016281 -0.0029721 -0.055498 -0.021539 -0.0026571 -0.031448 0.00086072 -0.0013161 -0.00067764 -5.1871e-05 -0.043404 0.0090923 0.0062718 -0.001082 0.0045624 -0.0057303 -0.0094361 -0.01591 -0.024506 -0.015048
0.085937 -0.0020338 -0.00037957 0.0015917 0.0026551 0 -0.0013692 -0.0082284 0.0020564 -0.0051088 0.00854 0.0098941 -0.63233 -0.035067 -0.00085473 -0.030099 -0.019089 0.0024412 -0.01422 -0.020105 -0.0035185 -0.06115 -0.035849 -0.00010725 -0.038479 0.00053954 -0.0011341 -0.00022412 -0.00027038 -0.03365 0.0090897 0.0080694 -0.0026665 0.0052968 -0.012179 -0.0090349 -0.018652 -0.024323 -0.020116
0.089843 -0.0024026 7.4349e-05 0.0017261 0.0045391 0 0.0012815 -0.0061702 0.0044922 -0.01138 0.0069333 0.0069914 -0.63427 -0.041609 -0.00019433 -0.035474 -0.020206 -0.00055497 -0.021467 -0.022189 -0.00080339 -0.059064 -0.042639 0.0035299 -0.041349 0.00017269 -0.00041233 0.00027923 -4.6523e-05 -0.026718 0.0070084 0.0076329 -0.0021359 0.0035805 -0.010917 -0.0054858 -0.016944 -0.024854 -0.021155
0.09375 -0.0020166 0.00064685 0.0021779 0.0057537 0 0.0031194 -0.0041438 0.0056014 -0.01482 0.0054367 0.0054097 -0.63624 -0.044768 0.0025471 -0.033847 -0.017463 -0.0038067 -0.02452 -0.022394 0.0038188 -0.050066 -0.041276 0.0056859 -0.03984 -0.00021446 0.00027797 0.0008256 0.00033642 -0.023525 0.0032404 0.0036546 0.0014138 0.00076503 -0.0030522 -0.00094272 -0.010767 -0.026554 -0.018294
0.097656 -0.0013218 0.00093952 0.0027986 0.0045313 0 0.003203 -0.0019516 0.004528 -0.015095 0.0022832 0.0051835 -0.6374 -0.043294 0.0046776 -0.024448 -0.01028 -0.0054604 -0.022113 -0.020701 0.0071601 -0.035732 -0.031838 0.0050883 -0.034137 -0.00047045 0.00039014 0.0012812 0.00041524 -0.01995 -0.0008695 -0.0025622 0.0066135 -0.0015859 0.009619 0.0015972 -0.00057914 -0.029681 -0.011997
0.10156 -0.00059189 0.00085231 0.002967 0.0010983 0 0.0017041 0.0013102 0.001703 -0.0125 -0.0028934 0.0047419 -0.63947 -0.035412 0.0041502 -0.00768 0.0015354 -0.0050016 -0.012656 -0.01713 0.0067754 -0.020264 -0.015383 0.0026246 -0.025056 -0.00045941 -0.00011449 0.001404 2.9811e-05 -0.012867 -0.0036271 -0.0076204 0.010629 -0.0029027 0.022886 0.00066903 0.011771 -0.033936 -0.0035712
0.10547 0.00038842 0.00070535 0.00283 -0.0019557 0 7.6354e-05 0.0057522 -0.0013988 -0.0077658 -0.0075964 0.0022327 -0.6453 -0.024381 0.0018543 0.0094073 0.013902 -0.0034542 -7.7847e-05 -0.012884 0.0030115 -0.0092369 0.0017492 0.00032351 -0.015659 -0.00024482 -0.00072556 0.0010734 -0.00054787 -0.0043342 -0.0040045 -0.0086134 0.011243 -0.0033552 0.032165 -0.0022955 0.022198 -0.037325 0.00386
0.10938 0.0019336 0.00087847 0.0033618 -0.0019207 0 9.5e-05 0.010043 -0.0032329 -0.0021013 -0.008717 -0.0029053 -0.6535 -0.012806 0.00056723 0.022999 0.024243 -0.0022542 0.01278 -0.0084972 -0.0013651 -0.0039164 0.016427 -0.00042385 -0.007109 -9.0668e-05 -0.00084578 0.00047661 -0.00092601 0.0010286 -0.0023741 -0.0055475 0.0084725 -0.0029091 0.036905 -0.0042154 0.029125 -0.038614 0.0090093
0.11328 0.0038201 0.0013606 0.0049051 0.0012989 0 0.0023106 0.012344 -0.0032592 0.0029372 -0.0060294 -0.0093054 -0.65787 -0.0025907 0.0016349 0.030713 0.030785 -0.0019955 0.023893 -0.004269 -0.0035556 -0.0045782 0.026635 0.00026025 -1.6402e-05 -0.00025793 -0.00033371 -8.6241e-06 -0.00095128 0.0020715 -0.00029503 -0.0013171 0.0043723 -0.0011953 0.037329 -0.003283 0.031726 -0.036949 0.011145
0.11719 0.0052056 0.0017119 0.0060593 0.0047949 0 0.0052831 0.011805 -0.0023327 0.0061293 -0.0026614 -0.014351 -0.65439 0.0040184 0.0032568 0.030281 0.03159 -0.0021649 0.03094 -0.0004341 -0.0028374 -0.010675 0.030366 0.0013344 0.0052131 -0.00078225 0.00039417 -0.00016442 -0.00073391 0.0029353 0.00061367 0.00082479 0.0012717 0.00155 0.034529 -0.00066754 0.029469 -0.031389 0.0096852
0.12109 0.0053096 0.0015 0.0046929 0.0051427 0 0.0065072 0.0090914 -0.0020184 0.0074448 -0.0017486 -0.015632 -0.64773 0.0050875 0.0025933 0.022182 0.025983 -0.0018982 0.031965 0.0027954 -0.00055197 -0.018244 0.026846 0.0019849 0.0087896 -0.0014233 0.0007964 -0.00014759 -0.00040846 0.0079539 -0.00011667 -1.0368e-05 4.7484e-05 0.0038438 0.032253 0.00084325 0.023836 -0.022003 0.0053811
0.125 0.0041811 0.00076885 0.00033314 0.0014136 0 0.0044398 0.0055857 -0.0032314 0.0081123 -0.0030687 -0.012274 -0.64782 0.0032057 -0.00056886 0.01229 0.017974 -0.00089413 0.029639 0.0052458 0.0016074 -0.023394 0.019941 0.0020993 0.011508 -0.0018153 0.00072432 -0.00030674 -1.305e-06 0.015261 -0.0014671 -0.0018732 -0.00013437 0.0038627 0.032527 -0.00013611 0.018232 -0.011726 0.00080154
0.12891 0.002719 6.0415e-05 -0.0047409 -0.0040625 0 -7.7948e-05 0.0022759 -0.0052685 0.0094609 -0.00353 -0.0054532 -0.65895 -0.0001435 -0.0029784 0.0031621 0.0095387 0.00031714 0.025365 0.0064455 0.0030014 -0.025081 0.011256 0.001864 0.013293 -0.0017026 0.00048647 -0.00077098 0.00043278 0.016753 -0.0017222 -0.0019975 -0.00061339 0.0012901 0.035351 -0.0021959 0.01395 -0.0021597 -0.0029446
0.13281 0.0018709 -4.1489e-05 -0.007193 -0.0076434 0 -0.0042773 -0.00058549 -0.0061612 0.011404 -0.00082346 0.0021401 -0.67411 -0.0034535 -0.0013013 -0.0030612 0.0025088 0.00085336 0.020584 0.0058645 0.0038394 -0.022898 0.0022964 0.0013115 0.013944 -0.001112 0.00041338 -0.0012559 0.00066561 0.0052756 0.00024228 0.00073157 -0.0018569 -0.0019023 0.040177 -0.0029008 0.011948 0.0051843 -0.0049451
0.13672 0.0017964 0.00057832 -0.0055383 -0.0070298 0 -0.0054548 -0.0030372 -0.0042521 0.012112 0.0041065 0.0076709 -0.68201 -0.0044885 0.0038381 -0.0041714 -0.00066188 0.00023179 0.01738 0.002025 0.0040861 -0.01771 -0.0051116 0.00048912 0.012439 -0.0003651 0.00043541 -0.0013208 0.00045783 -0.018072 0.0041268 0.0050673 -0.0031478 -0.0028884 0.044607 -0.0016724 0.012923 0.0078779 -0.0041732
0.14063 0.0018139 0.0014544 -0.0013158 -0.0024633 0 -0.002891 -0.0049652 0.00026161 0.0095033 0.0084473 0.0097267 -0.67924 -0.0029934 0.0078796 -0.0026162 -0.00067468 -0.0011658 0.016504 -0.0050736 0.0031461 -0.013581 -0.010459 -8.2355e-05 0.0085397 9.5196e-05 0.00018422 -0.00082314 -8.4156e-05 -0.043944 0.0083511 0.0087357 -0.0034034 -0.00047094 0.04512 -0.00041293 0.014868 0.0065037 -0.0018032
0.14453 0.0011444 0.0019014 0.0024867 0.0038844 0 0.0017217 -0.0061414 0.0052228 0.0033621 0.010652 0.0091379 -0.67313 -0.00024355 0.0068345 -0.0011009 0.00051411 -0.0022254 0.017279 -0.014034 0.00081212 -0.012234 -0.014093 0.00049277 0.0031313 -1.0415e-05 -0.00047259 -8.77e-05 -0.0004373 -0.061882 0.010982 0.010222 -0.002161 0.0037749 0.041261 -0.001104 0.01621 0.0031534 0.00080108
0.14844 -0.00031335 0.0015267 0.0038772 0.0091975 0 0.0054744 -0.0064609 0.0080826 -0.0039353 0.011311 0.0083447 -0.67153 0.0028062 0.0015613 -0.0010886 0.0016221 -0.0018107 0.019202 -0.023496 -0.0018147 -0.014181 -0.016044 0.0026414 -0.0028784 -0.00058164 -0.0010987 0.00039324 -0.00012383 -0.067409 0.010817 0.0094032 0.00016714 0.0068084 0.033311 -0.0032256 0.016159 -0.00059073 0.0028221
0.15234 -0.0019032 0.00049616 0.0027935 0.011081 0 0.0060826 -0.0059284 0.0078377 -0.0089688 0.011011 0.0095164 -0.6723 0.005019 -0.0029694 -0.003844 0.0012697 0.00032247 0.021629 -0.03162 -0.0028842 -0.019333 -0.016272 0.0055597 -0.008226 -0.0011828 -0.0010328 0.00041152 0.00070168 -0.062877 0.0079941 0.0069336 0.0027746 0.0066019 0.022216 -0.0041893 0.014121 -0.0028387 0.0034656
0.15625 -0.0028112 -0.00060542 0.00030743 0.0084866 0 0.0032266 -0.0044798 0.0056348 -0.0098226 0.0085592 0.0127 -0.66592 0.0050041 -0.0028404 -0.0090464 -0.0017487 0.003066 0.023754 -0.033589 -0.0015416 -0.024816 -0.013597 0.0074642 -0.0096445 -0.0013642 -0.00012852 0.0001781 0.0012414 -0.052938 0.0038423 0.0035076 0.0050159 0.0035258 0.011844 -0.0024652 0.010572 -0.00018295 0.0021624
0.16016 -0.0027061 -0.0011708 -0.0022731 0.0025931 0 -0.0012428 -0.0020566 0.0035427 -0.0073709 0.0024815 0.015506 -0.64885 0.0041407 0.00073619 -0.013043 -0.0052077 0.0044955 0.025631 -0.029401 0.0010356 -0.02706 -0.008297 0.0068112 -0.0070944 -0.0010177 0.00091548 3.0779e-05 0.00079147 -0.040481 7.4184e-05 -0.00021612 0.006544 -0.00032514 0.0053611 0.00026513 0.0078073 0.0061973 0.0004692
0.16406 -0.0018605 -0.00093787 -0.0034815 -0.0031917 0 -0.0043001 0.001052 0.0027034 -0.0042143 -0.0058714 0.014783 -0.63105 0.0035408 0.0028851 -0.014056 -0.0075263 0.0032412 0.02749 -0.019766 0.0026525 -0.024948 -0.00048309 0.0034852 -0.001081 -0.00044469 0.0010991 6.4833e-05 -0.00046039 -0.026707 -0.0021812 -0.0033666 0.0071616 -0.0028564 0.0036125 0.00071769 0.0068532 0.015156 -0.00070799
0.16797 -0.00078468 -0.00010876 -0.001893 -0.005054 0 -0.0035535 0.0041174 0.0025834 -0.0023565 -0.012042 0.0090826 -0.62686 0.0042775 0.00048224 -0.0108 -0.0072425 -0.00031402 0.029546 -0.0060403 0.0022798 -0.018019 0.0094737 -0.00097406 0.0074945 -5.8285e-05 8.0983e-05 8.954e-05 -0.0014696 -0.013309 -0.0028895 -0.0050676 0.0067867 -0.0031623 0.0068556 -0.0021905 0.0084352 0.025297 -0.00055342
0.17188 0.00017451 0.00081362 0.0025775 -0.0017304 0 0.0010333 0.0064447 0.0018767 -0.001758 -0.012396 -2.569e-05 -0.63862 0.0080722 -0.0044103 -0.0020528 -0.0020452 -0.0041235 0.032083 0.0085619 0.0011021 -0.0066551 0.020609 -0.0041703 0.01658 -5.3661e-06 -0.0014125 -7.9618e-05 -0.0012965 -0.0026356 -0.0028347 -0.0051148 0.0056027 -0.0016231 0.014691 -0.0057303 0.013215 0.034001 0.0021342
0.17578 0.00092642 0.0013379 0.0074261 0.0039261 0 0.0067275 0.0079184 -3.0403e-05 -0.00089518 -0.0081908 -0.0088628 -0.65261 0.014908 -0.0068206 0.0090534 0.0077866 -0.0059661 0.034789 0.017828 0.0012098 0.0047083 0.030061 -0.0040898 0.022576 -8.5959e-05 -0.0021959 -0.000358 -7.4309e-05 0.0047605 -0.0028204 -0.0042747 0.0040737 0.00054602 0.023504 -0.0061084 0.019395 0.038396 0.0072447
0.17969 0.0014789 0.0012407 0.0086556 0.0068021 0 0.0096211 0.0088476 -0.0025369 0.0014513 -0.004714 -0.014046 -0.6533 0.022844 -0.0042904 0.018831 0.019477 -0.0051413 0.037061 0.019939 0.0032271 0.013033 0.036208 -0.00020387 0.024676 -3.5237e-05 -0.0016844 -0.00046098 0.0010424 0.011609 -0.0030416 -0.0036188 0.0026108 0.0017825 0.030923 -0.0027455 0.024896 0.03869 0.013504
0.18359 0.0017948 0.00062592 0.0043115 0.0037737 0 0.0074442 0.0091502 -0.004604 0.0048888 -0.0057609 -0.014508 -0.64045 0.030486 0.00051996 0.025333 0.031131 -0.0028724 0.038457 0.014558 0.005376 0.016994 0.038128 0.0059511 0.022855 0.00016427 -0.00036366 -0.00020818 0.00097119 0.02158 -0.0031294 -0.0034565 0.0011722 0.00082576 0.036021 0.00080644 0.028602 0.035286 0.020125
0.1875 0.0018002 -0.00020397 -0.0028989 -0.0033681 0 0.0014733 0.0079131 -0.0057853 0.0075849 -0.0093914 -0.011715 -0.6288 0.036331 0.0028026 0.026961 0.040711 -0.0010724 0.038545 0.0022457 0.005044 0.015804 0.035188 0.011162 0.017591 0.00029974 0.0007606 0.000293 -0.00023675 0.035021 -0.0026982 -0.0030558 -0.00070519 -0.002368 0.038265 0.0006642 0.029576 0.028972 0.026281
0.19141 0.001462 -0.00093427 -0.0073654 -0.0092465 0 -0.0042534 0.0041672 -0.006341 0.0075417 -0.0099369 -0.0082086 -0.63034 0.037563 0.00075619 0.022548 0.044326 -0.00066327 0.036484 -0.013113 0.0013419 0.0098185 0.026543 0.012214 0.011003 0.0002392 0.0011187 0.00077167 -0.0014432 0.047486 -0.0017512 -0.001557 -0.003353 -0.0061166 0.037848 -0.0028858 0.026893 0.021555 0.030591
0.19531 0.00082197 -0.0013545 -0.0057727 -0.009487 0 -0.0060437 -0.001712 -0.0064556 0.003899 -0.0042957 -0.0057934 -0.63994 0.035606 -0.0027165 0.01702 0.04326 -0.0010137 0.033143 -0.023981 -0.0038696 0.0038469 0.015773 0.0082354 0.00629 0.00013707 0.0009568 0.0010465 -0.0015263 0.053011 -0.00054409 0.00089176 -0.0064152 -0.0078396 0.037193 -0.0053095 0.023071 0.015126 0.033373
0.19922 -1.745e-05 -0.0013838 -0.0005026 -0.0043704 0 -0.003445 -0.0075835 -0.005666 -0.0024935 0.0044485 -0.0046516 -0.64229 0.031918 -0.0034233 0.012919 0.038891 -0.0008857 0.029061 -0.027453 -0.0074545 -0.00017594 0.0045408 0.0019244 0.0042431 0.00025049 0.00084313 0.0011111 -0.00041687 0.048904 0.00080556 0.0030901 -0.0088887 -0.0060446 0.03704 -0.0026033 0.019445 0.010028 0.034951
0.20313 -0.00089728 -0.0010688 0.0027562 0.0017668 0 0.00059956 -0.010902 -0.0033292 -0.0093654 0.01015 -0.0037212 -0.6325 0.027939 -0.00046033 0.012056 0.032577 0.00019813 0.024735 -0.021822 -0.0075241 -0.0010262 -0.0058289 -0.0019766 0.0051056 0.00057014 0.00095256 0.0010048 0.00094116 0.037253 0.0023626 0.0039568 -0.0097667 -0.0018141 0.03777 0.0040866 0.017027 0.0063559 0.035584
0.20703 -0.0016087 -0.00058957 0.0010121 0.0045805 0 0.0024469 -0.010722 0.00033629 -0.013978 0.0099105 -0.0017575 -0.6253 0.0259 0.0030176 0.016244 0.026289 0.0015271 0.020863 -0.005819 -0.0047124 0.0022093 -0.013769 -0.00039416 0.0085048 0.00074521 0.00094733 0.00070224 0.0015739 0.022176 0.003952 0.0036357 -0.0086699 0.0018446 0.039405 0.0091247 0.016936 0.0039261 0.0355
0.21094 -0.0019638 -0.00022185 -0.0028987 0.0032457 0 0.0008407 -0.0083091 0.0038945 -0.014412 0.0064916 0.0017102 -0.63953 0.02802 0.003374 0.023491 0.022137 0.001972 0.018274 0.015355 -0.0012939 0.0073627 -0.018547 0.0052245 0.011658 0.00046739 0.00052101 0.00020433 0.0013319 0.0063412 0.0048528 0.0032551 -0.0059081 0.0024973 0.04081 0.0078846 0.018826 0.002122 0.034573
0.21484 -0.0019141 -0.00019996 -0.0036647 0.00039837 0 -0.0023227 -0.0056806 0.0056299 -0.010609 0.004406 0.006011 -0.67399 0.033113 0.00024556 0.029357 0.019604 0.0010147 0.016916 0.034173 0.00075825 0.011387 -0.02133 0.0098673 0.012647 -9.9423e-05 -0.00010518 -0.00029747 0.00079725 -0.0095732 0.0042098 0.0035592 -0.0020709 0.00039143 0.041302 0.0014192 0.02087 0.00089345 0.032552
0.21875 -0.0015907 -0.00054074 0.00033074 -0.00084164 0 -0.0039926 -0.0036064 0.0049705 -0.0044114 0.0045619 0.0096527 -0.70327 0.040091 -0.0035107 0.031405 0.018018 -0.00094793 0.016734 0.046752 0.0010147 0.012969 -0.02258 0.0093387 0.010871 -0.00039672 -0.00035602 -0.00046266 0.00049985 -0.024815 0.0019408 0.0039359 0.0022647 -0.0018529 0.040764 -0.0045347 0.022045 0.00065362 0.029141
0.22266 -0.0011867 -0.00099026 0.0050537 0.00045744 0 -0.0026705 -0.0011935 0.0029878 0.0016677 0.0037493 0.011151 -0.70122 0.04758 -0.0051659 0.027556 0.01654 -0.0030641 0.017581 0.049814 0.0003767 0.011166 -0.022742 0.0041222 0.0061365 -6.7662e-05 4.9438e-05 -9.8063e-05 0.00039 -0.037192 -0.00083338 0.0029929 0.0063916 -0.0016766 0.039255 -0.005104 0.021419 0.0019176 0.024095
0.22656 -0.00077828 -0.0011894 0.0053994 0.0029238 0 0.0005743 0.0025919 0.0014415 0.0061698 -0.000745 0.0099397 -0.66824 0.052482 -0.004737 0.015397 0.013664 -0.0045677 0.019035 0.03887 2.1313e-05 0.0056328 -0.02186 -0.0011385 -0.00072474 0.00056564 0.00074244 0.00059175 9.5444e-05 -0.044238 -0.002508 0.00012713 0.0092588 0.0011973 0.037314 -0.00062915 0.017755 0.0061259 0.017
0.23047 -0.00027965 -0.00095048 0.0010498 0.0046561 0 0.0033185 0.0072622 0.0012661 0.0094595 -0.0072151 0.0067711 -0.6321 0.053175 -0.0041183 0.00012595 0.0096833 -0.004953 0.019902 0.020504 0.00055494 -0.00029199 -0.01986 -0.0022125 -0.0066073 0.00074984 0.0010693 0.0011168 -0.00046211 -0.045155 -0.0023489 -0.0035905 0.0097775 0.0047538 0.035631 0.0043709 0.012499 0.012525 0.0091206
0.23438 0.00041665 -0.0004073 -0.0032213 0.0046961 0 0.0037827 0.010904 0.0018934 0.012786 -0.011098 0.0032269 -0.62027 0.049793 -0.0042071 -0.014122 0.0057984 -0.0040052 0.019401 1.0071e-05 0.0018656 -0.0048 -0.016663 0.00062834 -0.010224 0.00010632 0.00076328 0.0011106 -0.00089104 -0.04085 -0.0011612 -0.0061892 0.0076423 0.0066203 0.033969 0.0060167 0.0069618 0.019739 0.0014647
0.23828 0.0012789 9.8234e-05 -0.0031503 0.0031136 0 0.0019045 0.011888 0.0019286 0.016493 -0.010058 0.00059459 -0.63341 0.04261 -0.0036647 -0.02433 0.003145 -0.0020071 0.016903 -0.018775 0.0034696 -0.0068747 -0.012299 0.0032049 -0.010927 -0.00085741 0.00016608 0.00062256 -0.00079944 -0.032157 -0.00051008 -0.006434 0.0038835 0.005944 0.03189 0.0044362 0.0021101 0.026465 -0.0051662
0.24219 0.0021452 0.00028791 0.00015118 0.0004712 0 -0.00096585 0.010241 0.00043791 0.019163 -0.0063985 -0.0010166 -0.64867 0.032202 -0.00074645 -0.026938 0.0034091 0.00011688 0.011586 -0.031365 0.0049264 -0.0057288 -0.0069334 0.0021004 -0.0083457 -0.0011601 -0.000214 -2.4688e-06 -0.00030855 -0.019018 -0.0011811 -0.0046645 0.0003756 0.0036455 0.028521 0.0026087 -0.000899 0.030763 -0.0097386
0.24609 0.00287 0.00014139 0.0018558 -0.0022981 0 -0.0030457 0.0072365 -0.0023021 0.018622 -0.0039936 -0.0025304 -0.6479 0.020396 0.004107 -0.019816 0.0085983 0.0012564 0.0029626 -0.034076 0.0060463 -0.0025716 -0.0017373 -0.001536 -0.003877 -0.0003386 -0.00024596 -0.0004914 4.3494e-05 -0.0021347 -0.0023858 -0.0021226 -0.0015116 0.0012857 0.02234 0.0026775 -0.0010835 0.029727 -0.011008
0.25 0.0033933 -0.00012105 -0.000448 -0.0038138 0 -0.0030381 0.003857 -0.0050775 0.013848 -0.0036114 -0.0048006 -0.63809 0.0092571 0.0080783 -0.0085762 0.016662 0.0010861 -0.0068763 -0.031569 0.0068014 -0.00011403 0.0022187 -0.0031238 4.4708e-05 0.0010072 -0.0001817 -0.00082488 -8.497e-05 0.015006 -0.002504 0.00030101 -0.0019651 -0.00011696 0.014329 0.0039891 0.00038867 0.02478 -0.0099366
0.25391 0.0036235 -0.00019946 -0.0036835 -0.0028814 0 -0.00077846 2.456e-05 -0.006606 0.0059162 -0.0024 -0.0075285 -0.64031 -0.00026233 0.0084979 0.0036697 0.026083 0.00057781 -0.016475 -0.026524 0.0070296 0.00066424 0.0045735 0.00045269 0.0025778 0.0017332 -0.00017793 -0.0010604 -0.00043944 0.027064 -0.000624 0.0024945 -0.0024427 -0.00046828 0.005583 0.0045119 0.0030022 0.017193 -0.0069696
0.25781 0.0033162 0.00012572 -0.003165 0.00025876 0 0.0024827 -0.0045798 -0.0062783 -0.0028555 0.0019523 -0.009233 -0.66074 -0.0072986 0.0053075 0.013892 0.03516 0.0011953 -0.024278 -0.021621 0.0062578 -0.00083255 0.0051942 0.0073893 0.0031887 0.0012382 -3.6429e-07 -0.0010891 -0.00047537 0.030738 0.0026052 0.0044517 -0.0042191 -0.00036946 -0.002561 0.0033424 0.0062689 0.0085427 -0.0026288
0.26172 0.0022052 0.0008931 0.0012403 0.0035115 0 0.004549 -0.009279 -0.0043893 -0.010539 0.0076852 -0.0083845 -0.67886 -0.010054 0.00088822 0.017575 0.040585 0.0032607 -0.027055 -0.020577 0.0040199 -0.0044136 0.004419 0.012583 0.0018408 5.7653e-06 0.00065457 -0.00070889 -2.6055e-05 0.027635 0.0055335 0.0055805 -0.0070695 -0.00073257 -0.006995 0.0012968 0.0098184 0.0020918 0.0023442
0.26563 0.00035252 0.0018961 0.0044295 0.0043832 0 0.0036814 -0.012416 -0.0018994 -0.016337 0.010597 -0.0047626 -0.66913 -0.0081768 -0.0022905 0.015215 0.04088 0.0051659 -0.023835 -0.022963 0.00060179 -0.0071698 0.0041555 0.012547 0.00052029 -0.00094153 0.0015938 3.2318e-05 0.0004555 0.022642 0.0068098 0.0050426 -0.0093084 -0.00226 -0.0060842 -0.0005608 0.013724 0.00013749 0.006846
0.26953 -0.0016665 0.0026807 0.0021593 0.0022756 0 0.00014229 -0.012739 8.364e-05 -0.019998 0.0089422 0.00012009 -0.63276 -0.0023559 -0.003516 0.0099601 0.037188 0.0045769 -0.016181 -0.025867 -0.0025527 -0.0075706 0.0053139 0.0084616 0.0002981 -0.0010659 0.0020807 0.00068363 0.00038824 0.019185 0.0061929 0.0028311 -0.0091364 -0.0047335 -0.001049 -0.0020794 0.018077 0.0018661 0.010351
0.27344 -0.003059 0.0027113 -0.0032666 -0.0007632 0 -0.0035934 -0.01058 0.0008852 -0.021055 0.0055225 0.0039043 -0.60238 0.0068554 -0.0034653 0.0040497 0.030541 0.00077611 -0.0055473 -0.027022 -0.0035912 -0.0050705 0.0081649 0.0044318 0.0015559 -0.00072557 0.001514 0.00073727 -0.00025739 0.016466 0.0043525 0.0002479 -0.0060646 -0.0066634 0.0067609 -0.0033607 0.022755 0.006213 0.012415
0.27734 -0.0034097 0.0017215 -0.0049954 -0.0019119 0 -0.0046118 -0.0074512 0.00061558 -0.019044 0.0042438 0.0049169 -0.6107 0.018619 -0.0026564 7.7129e-05 0.022411 -0.0041448 0.0060074 -0.023771 -0.0019275 0.00041692 0.01266 0.0032087 0.0043795 -0.00059823 0.00014589 0.00017155 -0.0008728 0.011566 0.0021741 -0.0010041 -0.0012115 -0.0060991 0.015314 -0.0035862 0.02747 0.011478 0.012548
0.28125 -0.0029992 2.7461e-05 0.00038616 -0.00036067 0 -0.0020478 -0.0045204 4.9313e-06 -0.014399 0.0052197 0.0032478 -0.65527 0.030003 -0.00088607 0.0013439 0.015669 -0.0066817 0.013412 -0.012607 0.00068898 0.0062803 0.016712 0.0040422 0.0073081 -0.00083868 -0.0010074 -0.00044544 -0.0008378 0.003671 0.00031499 -0.00034345 0.0036164 -0.0024056 0.019394 -0.0015182 0.030401 0.013521 0.0094145
0.28516 -0.002479 -0.0015352 0.008131 0.0018675 0 0.0020172 -0.0016839 -0.00023756 -0.0086477 0.0044958 0.00065628 -0.69825 0.037849 0.0017883 0.0052291 0.010926 -0.0048486 0.015314 0.0019422 0.0011952 0.0087513 0.017718 0.0045319 0.008451 -0.00094346 -0.0010776 -0.00050835 -0.00017826 -0.0047585 -0.00084542 0.0011184 0.0071034 0.0025942 0.017856 0.0024941 0.030432 0.011737 0.003876
0.28906 -0.0022042 -0.0021373 0.0099481 0.0019779 0 0.0043002 0.001824 -3.1929e-05 -0.0032648 -0.0010242 -0.00061527 -0.70346 0.040648 0.0041211 0.0097548 0.0076911 4.1931e-05 0.01189 0.016659 -0.0020499 0.0063805 0.014501 0.0038219 0.0072636 -0.00044398 -0.00016996 -3.6317e-05 0.00046058 -0.011137 -0.0012369 0.0016049 0.008913 0.0056541 0.011117 0.005703 0.027096 0.0069668 -0.0035293
0.29297 -0.0019199 -0.0015865 0.0032489 -0.00077301 0 0.0032162 0.0061216 7.2375e-05 0.001655 -0.0092621 0.00062105 -0.6728 0.037389 0.0043716 0.012997 0.0052321 0.0044488 0.0039725 0.028298 -0.0072369 -0.0015774 0.0063975 0.0033445 0.0036174 0.00042068 0.00076474 0.00031507 0.00048041 -0.015967 -0.0012661 0.00030488 0.0093787 0.0048328 0.00025964 0.0051682 0.020315 0.00057966 -0.012037
0.29688 -0.0011424 -0.00050593 -0.0055289 -0.0044022 0 0.00020052 0.010198 -0.00047872 0.0072087 -0.014589 0.0035866 -0.64344 0.026907 0.0020624 0.012052 0.0019238 0.0055376 -0.0060936 0.031321 -0.010095 -0.015145 -0.0069412 0.0045492 -0.0018657 0.00087624 0.00088098 -2.3362e-05 -9.5692e-05 -0.021597 -0.0017478 -0.0019735 0.0089869 0.0014011 -0.011888 0.0011214 0.010531 -0.0040968 -0.019976
0.30078 0.00018771 0.00015438 -0.0077262 -0.0062477 0 -0.0017966 0.012685 -0.0016364 0.013879 -0.013753 0.0059425 -0.64883 0.012766 -0.0012725 0.0069538 -0.00358 0.0032998 -0.012894 0.023775 -0.0075177 -0.029102 -0.021384 0.0066355 -0.0059777 0.0004692 0.00021582 -0.00084696 -0.00072753 -0.027723 -0.0032667 -0.0036403 0.0081325 -0.0011718 -0.019843 -0.0024326 0.0012765 -0.0027347 -0.024383
0.30469 0.0015249 -0.00011038 -0.0020066 -0.0054799 0 -0.0011301 0.012874 -0.0028003 0.020036 -0.0092818 0.0054252 -0.68464 -0.0005153 -0.003407 0.00083595 -0.010271 9.8177e-05 -0.01441 0.0098951 -0.00064575 -0.03912 -0.032794 0.0071167 -0.0068505 -0.00036919 -0.00047981 -0.0013303 -0.00095702 -0.029572 -0.0053611 -0.0036681 0.0070789 -0.00041772 -0.022108 -0.0012772 -0.0047792 0.0043549 -0.024284
0.30859 0.0022344 -0.00097036 0.0041795 -0.0035466 0 0.001145 0.010924 -0.0034411 0.022659 -0.0063916 0.0016677 -0.71473 -0.010158 -0.0034743 -0.0040054 -0.01692 -0.0016345 -0.01007 -0.0070949 0.0057089 -0.042901 -0.038599 0.0045644 -0.0036851 -0.00072789 -0.00059076 -0.00091758 -0.00081269 -0.022201 -0.0064426 -0.002146 0.0058373 0.0028362 -0.018482 0.0045995 -0.0061622 0.016076 -0.019211
0.3125 0.002226 -0.0015845 0.0030194 -0.0024218 0 0.0025071 0.0073643 -0.0035621 0.019867 -0.0070024 -0.0032455 -0.7092 -0.013551 -0.0025178 -0.0051208 -0.021948 -0.0012904 -2.7844e-05 -0.023365 0.0070834 -0.0387 -0.036519 0.00034988 0.0038774 -0.00018417 -0.00021409 2.0721e-05 -0.00062491 -0.0068293 -0.0048691 0.000206 0.00402 0.0053872 -0.0095193 0.01052 -0.0017658 0.030515 -0.0090923
0.31641 0.0019611 -0.0013304 -0.0048218 -0.0027593 0 0.0014226 0.0027527 -0.0034831 0.012712 -0.0078263 -0.0061859 -0.67357 -0.0064263 -0.0019874 0.0018526 -0.021082 -7.2273e-05 0.013186 -0.030801 0.0032129 -0.025211 -0.022924 -0.00254 0.014847 0.00071909 0.00010019 0.00054101 -0.00055673 0.0084727 -0.00042445 0.0027095 0.0010495 0.0048269 0.0017608 0.011485 0.0092723 0.041314 0.0052291
0.32031 0.0017967 -0.00030505 -0.010969 -0.0037496 0 -0.0013938 -0.0021761 -0.0032772 0.0042958 -0.0046629 -0.0054315 -0.63964 0.0061574 -0.0019596 0.013558 -0.014741 0.00046974 0.023663 -0.029276 -0.0019338 -0.0097803 -0.00413 -0.002209 0.024548 0.001019 3.9792e-05 0.00015489 -0.00043545 0.015932 0.0051436 0.0048183 -0.0031771 0.0017142 0.010257 0.0070483 0.02156 0.04424 0.018917
0.32422 0.0014313 0.00078535 -0.0088198 -0.0043398 0 -0.0038942 -0.0064635 -0.0026406 -0.0029389 0.0022306 -0.0021162 -0.63101 0.020697 -0.0011375 0.027037 -0.0042766 -0.00023561 0.029061 -0.020719 -0.0039569 0.0037601 0.015888 0.00077248 0.030793 0.00032294 -0.00017614 -0.00060588 -4.861e-05 0.016166 0.0091466 0.0058454 -0.00772 -0.0013387 0.014455 0.0015904 0.032094 0.038579 0.029508
0.32813 0.00018098 0.001184 -0.0009791 -0.0041717 0 -0.0046098 -0.0094581 -0.0014338 -0.008843 0.0079752 0.00073926 -0.64147 0.033949 0.0013961 0.039439 0.0085931 -0.0016087 0.027888 -0.0075564 -0.0019908 0.012379 0.033513 0.0043419 0.032027 -0.00080454 -0.00017758 -0.00076475 0.00050767 0.018073 0.0097611 0.0050949 -0.01086 -0.002457 0.013637 -0.00029065 0.038398 0.024598 0.035024
0.33203 -0.0021014 0.00062183 0.0037118 -0.0034271 0 -0.003705 -0.011359 -0.00021045 -0.014456 0.0082054 0.0009074 -0.64752 0.041131 0.0047179 0.046342 0.020648 -0.0026332 0.018798 0.0058119 0.00092476 0.012335 0.043448 0.0067278 0.02652 -0.001433 4.0313e-05 -2.2387e-05 0.00088182 0.029446 0.0071497 0.0025634 -0.011225 -0.0021414 0.0077157 0.001669 0.03715 0.0038413 0.032791
0.33594 -0.0044551 -0.00051162 5.6028e-05 -0.0023204 0 -0.0024793 -0.012799 8.0411e-05 -0.019566 0.0035081 -0.0010787 -0.63737 0.038382 0.0066329 0.043992 0.026427 -0.0025938 0.0047524 0.012241 0.0012081 0.0036312 0.041438 0.0072203 0.015893 -0.0011665 0.00011751 0.00083424 0.00086335 0.047437 0.0031113 -0.00058713 -0.0088642 -0.0022379 0.0001226 0.0037219 0.027658 -0.016601 0.022568
0.33984 -0.0053315 -0.0013874 -0.0078077 -0.001139 0 -0.0020918 -0.013581 -0.00089254 -0.021916 -0.0017242 -0.0025933 -0.62248 0.028986 0.0057456 0.035389 0.025428 -0.0013666 -0.0091837 0.010988 -0.0016462 -0.0083413 0.031097 0.0059374 0.0044525 -0.00041158 -0.00017945 0.00075415 0.00063744 0.058965 -0.00023552 -0.0025977 -0.005212 -0.0036756 -0.0059426 0.0027181 0.014362 -0.031693 0.0084874
0.34375 -0.0038405 -0.0011678 -0.010966 -0.00050127 0 -0.0026331 -0.012082 -0.0021902 -0.019175 -0.004223 -0.0016658 -0.62028 0.015375 0.0028491 0.022784 0.018073 0.00062986 -0.020511 0.0025591 -0.0047117 -0.020563 0.014876 0.0037359 -0.0055388 0.0001822 -0.00061314 -0.00038201 0.00058121 0.051248 -0.0015995 -0.0024274 -0.0018874 -0.0054836 -0.0093708 -0.00026495 -6.5913e-05 -0.039393 -0.0070965
0.34766 -0.00054673 0.00054972 -0.005065 -0.00085759 0 -0.0030125 -0.0065003 -0.002186 -0.011592 -0.0045954 0.00086717 -0.63068 0.00047726 0.00017991 0.0088836 0.0055156 0.0026305 -0.027075 -0.011718 -0.0046468 -0.030065 -0.004242 0.0023957 -0.012017 0.00040671 -0.00072475 -0.001526 0.00083514 0.022308 -0.0008342 -0.00055081 0.00057992 -0.0058647 -0.009545 -0.0013113 -0.01284 -0.038485 -0.021722
0.35156 0.0029841 0.0034513 0.0058362 -0.0013819 0 -0.0015358 0.002902 4.2042e-06 -0.0022781 -0.0050801 0.0020469 -0.63544 -0.0098138 -0.00068395 -0.0010147 -0.0086015 0.0038751 -0.026059 -0.028161 -0.00092621 -0.032373 -0.020441 0.0038533 -0.0121 0.00055686 -0.00038302 -0.0015103 0.0011501 -0.018451 0.0013714 0.0016235 0.0029042 -0.0038402 -0.0070045 0.0015987 -0.019097 -0.028508 -0.030993
0.35547 0.0054605 0.0065658 0.014288 0.00014281 0 0.0030302 0.012966 0.0036033 0.0054064 -0.005772 -0.0001751 -0.62137 -0.013137 -0.00017281 -0.0050521 -0.018657 0.0040671 -0.020782 -0.041639 0.0038039 -0.029331 -0.030274 0.0080838 -0.0083536 0.00089759 3.8281e-05 -0.00028748 0.0011828 -0.059019 0.0039081 0.0031291 0.0060011 0.00022649 -0.0052246 0.0059465 -0.019189 -0.016156 -0.034431
0.35938 0.0067442 0.0087282 0.016809 0.0053773 0 0.01022 0.01954 0.0066955 0.010677 -0.0044209 -0.0044415 -0.5994 -0.010574 -7.4329e-05 -0.0045087 -0.022937 0.0035957 -0.013931 -0.05114 0.0062935 -0.02366 -0.034089 0.011638 -0.003316 0.0012436 7.8637e-05 0.00098682 0.00088744 -0.09317 0.0055905 0.0041535 0.0098524 0.0052307 -0.0056571 0.0071886 -0.015203 -0.0048786 -0.033265
0.36328 0.007555 0.0092343 0.015482 0.012858 0 0.017276 0.020602 0.0077206 0.01535 -4.4316e-05 -0.0065614 -0.59541 -0.0035001 -0.0016269 -0.00088709 -0.020723 0.0031991 -0.0074168 -0.056522 0.0054754 -0.01753 -0.032688 0.0094053 0.0010573 0.0011733 -0.00029106 0.0011469 0.00054666 -0.1206 0.0055938 0.0053685 0.013402 0.0098569 -0.0089736 0.003681 -0.0090271 0.0032222 -0.028661
0.36719 0.0084292 0.0082346 0.013396 0.017842 0 0.020211 0.017601 0.0065864 0.021094 0.0045551 -0.0028485 -0.62137 0.005665 -0.0041986 0.003261 -0.011898 0.0032906 -0.0034215 -0.058436 0.0029207 -0.013732 -0.027769 -0.00089437 0.0023246 0.00060904 -0.00066357 0.00022283 0.00041746 -0.14099 0.0039778 0.0067391 0.015484 0.012563 -0.015427 -0.0014422 -0.003378 0.0062519 -0.022361
0.37109 0.0090585 0.0065347 0.010607 0.015782 0 0.016484 0.013686 0.0045368 0.026925 0.0051774 0.0066653 -0.65918 0.011783 -0.0057076 0.0031001 0.00016471 0.0036254 -0.0035683 -0.05991 0.0009348 -0.015132 -0.023699 -0.01569 -0.0018461 3.9061e-05 -0.00069232 -0.00062702 0.00041753 -0.15067 0.0018779 0.0072796 0.015738 0.011875 -0.022874 -0.0035161 -0.0024284 0.0045703 -0.017672
0.375 0.0086428 0.0049422 0.0055081 0.0067581 0 0.0074629 0.010703 0.0031244 0.029697 0.0011916 0.017931 -0.67717 0.013379 -0.0043533 -0.0018108 0.0105 0.0036802 -0.0058317 -0.0628 0.00041207 -0.019686 -0.022695 -0.027838 -0.0091794 6.1053e-05 -0.00047684 -0.00037141 0.00022713 -0.14619 0.00093962 0.006131 0.014626 0.00764 -0.028594 -0.0011584 -0.0058249 0.0018798 -0.01573
0.37891 0.0068013 0.003716 -0.001124 -0.0036181 0 -0.0017673 0.0080217 0.003251 0.027042 -0.0028896 0.025689 -0.66293 0.010531 -0.00021658 -0.010885 0.017034 0.0032928 -0.0090734 -0.06692 0.00039691 -0.025917 -0.024998 -0.032792 -0.018177 0.00072115 -0.00037508 0.00080143 -0.00030211 -0.12995 0.002178 0.0037498 0.012711 0.0021293 -0.031649 0.0025399 -0.012798 -0.00036428 -0.016696
0.38281 0.0040521 0.0025801 -0.0055619 -0.0084235 0 -0.0058472 0.0041358 0.0048213 0.019609 -0.0016645 0.026992 -0.63689 0.0038609 0.0045144 -0.023029 0.018201 0.0027691 -0.012174 -0.07155 -0.0005963 -0.032224 -0.0303 -0.032574 -0.02721 0.0013921 -0.00049823 0.0017016 -0.0008964 -0.10968 0.0050843 0.0017638 0.01013 -0.00088064 -0.031534 0.0035594 -0.022215 -0.0010406 -0.02042
0.38672 0.0014074 0.0012229 -0.0053213 -0.0053096 0 -0.0033323 -0.0010548 0.006879 0.010386 0.0053944 0.022727 -0.63078 -0.0047042 0.0068981 -0.035503 0.012248 0.0023341 -0.013656 -0.073612 -0.0029874 -0.035952 -0.03683 -0.032957 -0.033419 0.0013694 -0.00054232 0.0013894 -0.0010649 -0.091201 0.0077816 0.0014932 0.0068234 0.00083861 -0.028539 0.0011932 -0.031728 0.00046218 -0.026293
0.39063 -0.00042939 -0.00025159 -0.0026862 0.0014686 0 0.0020731 -0.0058711 0.0079856 0.0020559 0.013017 0.016318 -0.6534 -0.011723 0.0052877 -0.044745 0.0023833 0.0017104 -0.013729 -0.069634 -0.0056612 -0.036442 -0.040902 -0.036342 -0.035573 0.00058371 -0.00019313 0.00011183 -0.00056902 -0.072299 0.0082607 0.002665 0.0030859 0.0054594 -0.025992 -0.0016014 -0.038823 0.0019939 -0.032265
0.39453 -0.0014411 -0.0013588 -0.0024841 0.004978 0 0.0046547 -0.0085835 0.0068865 -0.0046711 0.015183 0.010983 -0.68054 -0.016386 0.00064064 -0.050142 -0.0084414 0.00054014 -0.013361 -0.059475 -0.0068264 -0.034844 -0.041264 -0.037959 -0.034436 -0.00031371 0.00038991 -0.001019 0.00031103 -0.045685 0.0058467 0.0037094 -0.0003535 0.0081121 -0.025725 -0.001852 -0.043329 0.0020832 -0.037359
0.39844 -0.0019808 -0.001669 -0.0062272 0.0018996 0 0.0016382 -0.0090117 0.0034074 -0.010288 0.010749 0.0076403 -0.68058 -0.018599 -0.0039839 -0.051619 -0.018475 -0.0007568 -0.013196 -0.043613 -0.0053816 -0.032025 -0.037444 -0.030145 -0.03061 -0.00058569 0.00064504 -0.0011714 0.0009671 -0.0087011 0.0017918 0.0033304 -0.0029049 0.0051727 -0.028578 4.245e-05 -0.04539 9.4699e-05 -0.041028
0.40234 -0.0022415 -0.0011721 -0.0097573 -0.0046669 0 -0.0044462 -0.0081541 -0.0010521 -0.014697 0.0038378 0.0046954 -0.64905 -0.018731 -0.0055863 -0.049539 -0.026008 -0.00091302 -0.013932 -0.023295 -0.00179 -0.029064 -0.029404 -0.01087 -0.024948 -0.00011539 0.00021675 -0.00051488 0.00093169 0.030733 -0.0015163 0.0016761 -0.0046472 -0.0020712 -0.03502 0.00093644 -0.045487 -0.0042931 -0.042824
0.40625 -0.0021146 -0.00023744 -0.0077417 -0.008315 0 -0.0081171 -0.0065605 -0.0042246 -0.016812 -0.0008973 -0.00040619 -0.61501 -0.018476 -0.0034965 -0.045254 -0.029291 0.00095657 -0.016043 -0.003434 0.0020842 -0.027225 -0.018738 0.012451 -0.018832 0.00052375 -0.00059252 0.00015883 0.00022126 0.059315 -0.0022408 -7.4541e-05 -0.00612 -0.0081996 -0.043616 -0.0012963 -0.044731 -0.0094372 -0.042126
0.41016 -0.0014933 0.00070922 -6.2537e-05 -0.0051972 0 -0.0058331 -0.003678 -0.0047188 -0.015972 -0.0026281 -0.0089703 -0.61205 -0.019148 0.00015147 -0.040833 -0.030419 0.0039681 -0.018359 0.011435 0.0041029 -0.025839 -0.008988 0.028515 -0.01318 0.00067821 -0.0010898 0.00035837 -0.00069238 0.070114 -0.00047836 -0.0011045 -0.0075669 -0.0084957 -0.050636 -0.0051834 -0.043984 -0.012399 -0.039903
0.41406 -0.00055061 0.0014288 0.007514 0.0027761 0 0.00099553 0.00094453 -0.0033357 -0.013188 -0.0039054 -0.019569 -0.6438 -0.02065 0.0022998 -0.036571 -0.030392 0.0056887 -0.020225 0.019761 0.003283 -0.024224 -0.001507 0.031978 -0.008156 0.00026455 -0.00091792 0.00029873 -0.0012169 0.06864 0.0017449 -0.0016888 -0.0085246 -0.003284 -0.054437 -0.0071342 -0.043089 -0.012029 -0.036434
0.41797 0.00038334 0.001854 0.009446 0.0098826 0 0.0073999 0.0061974 -0.0024618 -0.01035 -0.00674 -0.028355 -0.68004 -0.022604 0.0016408 -0.032561 -0.030136 0.0042405 -0.021108 0.020747 0.00053468 -0.021755 0.0027062 0.027718 -0.0038939 -0.00019273 -0.00042416 0.00043649 -0.0010287 0.066498 0.0019957 -0.002486 -0.0082922 0.0024518 -0.053801 -0.0052901 -0.041772 -0.0076859 -0.032018
0.42188 0.0011796 0.0019707 0.0062902 0.011359 0 0.0091179 0.0097701 -0.0037847 -0.0081161 -0.010116 -0.031262 -0.68727 -0.023674 -0.0003662 -0.028412 -0.030746 0.00035931 -0.020403 0.014057 -0.0019744 -0.017573 0.0025683 0.025124 -0.00070202 -0.00014825 -0.00024013 0.00079718 -0.00027971 0.068986 -0.00059644 -0.0033615 -0.0067649 0.0037674 -0.04735 -0.0015163 -0.039225 0.00075981 -0.027005
0.42578 0.0020275 0.0018076 0.0035006 0.0067016 0 0.0058559 0.010206 -0.0064646 -0.0050859 -0.011466 -0.026783 -0.66182 -0.022103 -0.0011189 -0.023606 -0.032368 -0.0029059 -0.018815 0.0044236 -0.0024838 -0.012373 -0.00045387 0.02828 0.00086459 0.00036746 -0.00054355 0.00092463 0.00049563 0.069558 -0.0044997 -0.003281 -0.0046381 0.00018116 -0.037239 0.00055659 -0.035117 0.0096462 -0.022156
0.42969 0.0031256 0.0015129 0.0046957 -0.00068916 0 0.00097941 0.0083376 -0.0077387 0.00040041 -0.0097467 -0.017218 -0.63165 -0.018166 0.00045956 -0.018522 -0.034281 -0.0029298 -0.017374 -0.0040747 -0.00098174 -0.007635 -0.0043181 0.032045 0.00057703 0.00075354 -0.00084977 0.00048182 0.00073746 0.056839 -0.0068857 -0.0015201 -0.0026841 -0.0042848 -0.026348 -0.00075093 -0.030257 0.015969 -0.017933
0.43359 0.0042894 0.001322 0.0075005 -0.0063397 0 -0.0016061 0.0063326 -0.0055581 0.0076266 -0.0062653 -0.0071075 -0.62601 -0.012452 0.0029002 -0.013682 -0.035996 -9.2445e-05 -0.016569 -0.0094205 0.0010078 -0.0043062 -0.0079828 0.027771 -0.0017237 0.00045026 -0.00058076 -0.00024796 0.00027255 0.026684 -0.0058828 0.0012098 -0.00091478 -0.0051065 -0.016152 -0.0036113 -0.02534 0.018196 -0.014599
0.4375 0.0049539 0.0013566 0.0068936 -0.0074297 0 -0.0004716 0.0053479 -0.00064989 0.013207 -0.0026805 0.00015958 -0.64517 -0.0059045 0.0038319 -0.009753 -0.037004 0.0025114 -0.016774 -0.010015 0.0020003 -0.0032754 -0.01051 0.012411 -0.0060664 -0.0004484 0.0002347 -0.00057528 -0.00052886 -0.013241 -0.0020736 0.0031654 0.0013633 -0.0012453 -0.0079526 -0.0047275 -0.021184 0.015203 -0.012354
0.44141 0.0046162 0.0014644 0.0018385 -0.0039445 0 0.0027038 0.0044326 0.0041487 0.014028 0.00086905 0.0047653 -0.66134 -0.0013874 0.0025077 -0.0084573 -0.036436 0.0021085 -0.017725 -0.0043035 0.0018906 -0.0055012 -0.01085 -0.0083264 -0.011801 -0.0012055 0.00093571 -0.00010698 -0.0010347 -0.0505 0.0021128 0.0032451 0.004595 0.0043872 -0.0030842 -0.0026289 -0.01947 0.0064853 -0.011403
0.44531 0.0032697 0.0013222 -0.0030559 0.0016761 0 0.0048795 0.0019031 0.0066133 0.010621 0.0050842 0.0096701 -0.64834 -0.00017555 0.00050424 -0.0091642 -0.034677 -0.0010105 -0.017757 0.003692 0.0016556 -0.0083873 -0.010133 -0.025463 -0.01636 -0.0011111 0.00092336 0.00083996 -0.0008909 -0.078283 0.0045694 0.0021433 0.0081895 0.0077824 0.00040759 0.00113 -0.01946 -0.0029164 -0.010756
0.44922 0.0013862 0.00073706 -0.0030551 0.0058676 0 0.0040488 -0.002459 0.007039 0.0072232 0.0094309 0.017207 -0.60849 -0.0021394 -0.00011176 -0.010978 -0.031827 -0.003878 -0.015984 0.012096 0.0018121 -0.010184 -0.0089783 -0.034573 -0.018235 -0.00020052 0.00030875 0.0015421 -0.00034269 -0.098008 0.0051902 0.0016335 0.010833 0.0069774 0.0034827 0.0037417 -0.020223 -0.010458 -0.0098482
0.45313 -0.00050776 -0.00017413 0.00068478 0.0058999 0 0.00052798 -0.0069332 0.0073465 0.0078742 0.011727 0.02618 -0.56915 -0.0067708 0.00092797 -0.012902 -0.0279 -0.0039503 -0.011818 0.019472 0.0015095 -0.0093725 -0.0078388 -0.037885 -0.016208 0.00068215 -0.00019444 0.0015264 9.8746e-06 -0.11224 0.0054616 0.0026436 0.011601 0.0029758 0.006812 0.0037408 -0.020791 -0.014146 -0.0081985
0.45703 -0.0021951 -0.0011229 0.0021832 0.0017489 0 -0.0034892 -0.0095644 0.0084836 0.012135 0.01027 0.03227 -0.5541 -0.012775 0.0019051 -0.013167 -0.022651 -0.0016421 -0.0046833 0.02431 -0.00048712 -0.0037527 -0.0071148 -0.039414 -0.0085533 0.00060105 -1.3363e-06 0.00089429 -0.00017216 -0.11702 0.0064636 0.0041601 0.010656 -0.001535 0.010915 0.0018649 -0.019545 -0.011522 -0.005144
0.46094 -0.0037268 -0.0019335 -0.0020689 -0.0035088 0 -0.0055672 -0.009964 0.0091011 0.014815 0.0059996 0.031458 -0.56024 -0.016957 0.0011919 -0.0096792 -0.015584 0.00034715 0.003984 0.026879 -0.003898 0.0073618 -0.0062653 -0.039284 0.0043995 -0.00058879 0.00078439 7.4523e-05 -0.00059877 -0.10311 0.007429 0.00417 0.0087657 -0.004045 0.014899 -0.00018321 -0.015042 -0.0027648 -0.0005234
0.46484 -0.0051051 -0.0026345 -0.0082165 -0.0057149 0 -0.0047245 -0.0091627 0.0070384 0.010426 0.0019371 0.023341 -0.56333 -0.018156 -0.00081726 -0.0031921 -0.0069897 7.868e-05 0.011808 0.029114 -0.0064367 0.021267 -0.0042928 -0.033618 0.019341 -0.0020241 0.0015416 -0.00059983 -0.00065749 -0.065576 0.0064491 0.00169 0.0062678 -0.0034495 0.017534 -0.0013434 -0.00846 0.0085697 0.0047875
0.46875 -0.0061098 -0.0032758 -0.0088158 -0.0030005 0 -0.0020976 -0.0079388 0.0019623 -0.0015714 0.00030748 0.011343 -0.54533 -0.016209 -0.0021594 0.0054763 0.0028493 -0.001581 0.017449 0.032022 -0.005729 0.036324 -0.00047306 -0.019657 0.034284 -0.0025488 0.0017755 -0.0010202 -0.00011992 -0.011252 0.0026261 -0.0022187 0.0027508 -0.00050277 0.018161 -0.001593 -0.00084809 0.020648 0.010201
0.47266 -0.0064652 -0.0037469 -0.0014719 0.0023105 0 -9.4676e-05 -0.0058611 -0.0038565 -0.015638 0.00050861 -0.00016416 -0.51395 -0.011373 -0.0016258 0.015195 0.013483 -0.0021066 0.019733 0.036486 -0.0018815 0.05079 0.0058477 -3.0434e-05 0.047197 -0.0017587 0.001518 -0.0011357 0.00050875 0.044311 -0.0026439 -0.005451 -0.0021153 0.0024322 0.016296 -0.001286 0.0065208 0.03169 0.015082
0.47656 -0.0061199 -0.0038771 0.0075275 0.0053387 0 -0.00056217 -0.0022573 -0.0076104 -0.024344 5.1449e-05 -0.0089816 -0.49441 -0.0051956 -0.00025403 0.023178 0.023405 -0.00028149 0.016941 0.043323 0.002165 0.061602 0.015817 0.018611 0.054355 -0.00040818 0.001133 -0.00086203 0.00043763 0.088056 -0.0067245 -0.0067662 -0.0075683 0.0025789 0.011613 -0.0006731 0.010811 0.039225 0.018115
0.48047 -0.0052862 -0.0037162 0.0092004 0.0028006 0 -0.0033206 0.0022239 -0.0086759 -0.024199 -0.002776 -0.01572 -0.50283 -0.00078024 -0.0002039 0.027559 0.03078 0.0023754 0.011435 0.050688 0.0032612 0.068562 0.027632 0.031039 0.056263 0.00025193 0.00086374 -0.00025456 -0.00057349 0.11783 -0.0081205 -0.0066427 -0.011866 -0.0012988 0.006287 -0.00016013 0.011374 0.043866 0.019153
0.48438 -0.0042015 -0.0036038 0.0013153 -0.0039377 0 -0.0062832 0.0056205 -0.0090249 -0.018016 -0.007441 -0.0219 -0.52923 0.00077587 -0.0022432 0.028329 0.034873 0.0032996 0.0051339 0.057089 0.0011374 0.072499 0.039573 0.037224 0.054457 -0.00036406 0.00066473 0.0003247 -0.0018733 0.14 -0.0077041 -0.0063698 -0.013621 -0.0075202 0.0015538 -0.00058718 0.0090248 0.046485 0.018478
0.48828 -0.0029223 -0.0038416 -0.0089532 -0.0097891 0 -0.0071248 0.0064597 -0.010864 -0.011954 -0.012037 -0.027823 -0.54703 -0.0010702 -0.0047219 0.025755 0.035228 0.0017455 -0.00052941 0.061394 -0.0013592 0.074075 0.050106 0.040934 0.050261 -0.0015996 0.00041861 0.00039811 -0.0024862 0.15945 -0.0074863 -0.0065389 -0.013044 -0.012273 -0.0018389 -0.0026779 0.0046611 0.047564 0.01635
0.49219 -0.0014182 -0.0042855 -0.012127 -0.010165 0 -0.0051081 0.005262 -0.014043 -0.010124 -0.014931 -0.032238 -0.53864 -0.0065978 -0.0052672 0.020531 0.031413 -0.0004172 -0.0038353 0.062201 -0.0013489 0.074137 0.057033 0.045225 0.045501 -0.0021367 0.00016139 -0.00016422 -0.0020367 0.1724 -0.0082512 -0.006566 -0.011751 -0.012458 -0.0032337 -0.0059908 -0.00023741 0.047442 0.013143
0.49609 0.00015132 -0.0043563 -0.0057831 -0.0047712 0 -0.0015237 0.0038782 -0.015999 -0.011546 -0.015326 -0.033641 -0.5107 -0.014336 -0.0033431 0.014876 0.024197 -0.00085025 -0.0034409 0.058612 0.00083339 0.073515 0.05699 0.04959 0.042727 -0.0012167 6.198e-06 -0.00092021 -0.0010713 0.16917 -0.0086071 -0.0055787 -0.011261 -0.0082746 -0.0033102 -0.0086488 -0.0029516 0.04535 0.0096831
0.5 0.0013519 -0.003558 0.0034758 0.0022734 0 0.0015097 0.003358 -0.014277 -0.011829 -0.012847 -0.031449 -0.4849 -0.021667 -0.00081518 0.010409 0.016217 0.00063331 -0.0011728 0.052805 0.0018 0.072245 0.051183 0.051034 0.041721 0.00064507 -7.9123e-05 -0.0012129 -0.00044047 0.14373 -0.0065119 -0.0035113 -0.011674 -0.0030342 -0.0040636 -0.0085392 -0.0032843 0.040835 0.0066332
0.50391 0.0017525 -0.0020099 0.0069747 0.0058796 0 0.0026603 0.0028503 -0.0090017 -0.0076779 -0.0075935 -0.025896 -0.47524 -0.027493 9.1786e-05 0.0074901 0.0086525 0.0019819 0.0018335 0.045881 -0.0012518 0.069957 0.040341 0.047078 0.041716 0.002122 -0.0002681 -0.00081355 -0.00041649 0.1004 -0.0016821 -0.0011898 -0.011785 -0.00019218 -0.0065514 -0.0051047 -0.0017366 0.033613 0.0042645
0.50781 0.0013062 -0.00041664 0.0022222 0.0038695 0 0.0020079 0.000833 -0.0028409 -5.2851e-05 -0.00091655 -0.017285 -0.47579 -0.030947 -0.00087489 0.0062078 0.0025522 0.001461 0.0044089 0.038933 -0.0071616 0.066279 0.025552 0.037448 0.041698 0.0022579 -0.00059604 -0.00017756 -0.00050059 0.051473 0.0036723 0.00054402 -0.010378 -0.00039071 -0.011655 -4.7343e-05 0.00088381 0.023661 0.0027904
0.51172 0.00041543 0.00053247 -0.0056263 -0.0017791 0 0.00046255 -0.0028069 0.0013311 0.0066897 0.0045696 -0.0059399 -0.47032 -0.031003 -0.0019591 0.0061278 -0.00061451 -8.9789e-05 0.004669 0.033507 -0.011379 0.06051 0.008977 0.023548 0.039288 0.0012394 -0.00078595 -1.4974e-06 -0.00010342 0.0085201 0.0066213 0.0015794 -0.0072901 -0.0013226 -0.020578 0.0038124 0.0025081 0.011569 0.0025972
0.51563 -0.00040475 0.00074701 -0.0094811 -0.006822 0 -0.0010698 -0.006324 0.0027079 0.0086978 0.0067424 0.0069636 -0.4522 -0.02895 -0.0015742 0.0058175 -0.0013092 1.7291e-05 0.0024518 0.029831 -0.010144 0.053635 -0.0054739 0.0073035 0.033188 7.7263e-05 -0.00049682 -0.00051421 0.00069548 -0.02483 0.0060705 0.0023694 -0.0032502 -0.00036395 -0.031782 0.0045631 0.0013218 0.00045039 0.003444
0.51953 -0.00091003 0.0007336 -0.0066366 -0.0078208 0 -0.0019183 -0.0077918 0.0027767 0.0060126 0.0060356 0.018893 -0.43297 -0.026059 -0.00011742 0.004869 -0.00056236 0.0032617 -0.0012209 0.027236 -0.0041182 0.046934 -0.016216 -0.0091751 0.024167 -0.00039617 0.00022272 -0.0012394 0.0011873 -0.052941 0.0036355 0.0031932 0.0010728 0.0028273 -0.043537 0.0023957 -0.0023204 -0.0078824 0.0049406
0.52344 -0.0011546 0.0010625 0.00012232 -0.0040978 0 -0.001471 -0.0068736 0.0036858 0.0025065 0.0052092 0.026938 -0.4304 -0.023072 0.00063525 0.0032858 0.00094394 0.0078781 -0.0055597 0.025266 0.0022453 0.04135 -0.022346 -0.023583 0.013089 -0.00019011 0.00083455 -0.0014788 0.00083902 -0.082291 0.0021075 0.0037689 0.005616 0.0062737 -0.05468 -0.00088324 -0.0077498 -0.012429 0.0067855
0.52734 -0.0011742 0.0018807 0.0062176 0.0023237 0 0.00064771 -0.004659 0.0064711 0.0025076 0.0064594 0.029748 -0.44859 -0.020715 -0.00026679 0.0013329 0.0024321 0.010213 -0.0095776 0.023384 0.0049366 0.037951 -0.023191 -0.034126 0.0012913 9.8291e-05 0.00078594 -0.0010049 -5.4714e-05 -0.11513 0.0030785 0.0035949 0.010502 0.0078781 -0.063946 -0.0033457 -0.013789 -0.012424 0.0085975
0.53125 -0.0007363 0.0029256 0.0091136 0.0082189 0 0.0039532 -0.002001 0.010482 0.0070927 0.0088206 0.028572 -0.47083 -0.019675 -0.0018074 0.00038531 0.0026949 0.0082095 -0.011764 0.021203 0.0039508 0.038278 -0.018522 -0.040601 -0.0078482 4.9771e-05 9.8234e-05 -0.000246 -0.00063919 -0.14724 0.0058657 0.0025323 0.015304 0.0073312 -0.069404 -0.0040995 -0.017187 -0.008423 0.0094667
0.53516 0.00051188 0.0039135 0.0091039 0.011011 0 0.0069144 0.0013922 0.013994 0.013254 0.009008 0.026173 -0.47317 -0.019287 -0.0022706 0.0010603 0.0017109 0.0034354 -0.0126 0.019253 0.002699 0.040784 -0.011957 -0.044285 -0.013262 -0.00016828 -0.00060388 0.00019894 -0.00041988 -0.17048 0.0084039 0.00098909 0.018979 0.0059197 -0.072056 -0.0033963 -0.017144 -0.0044755 0.0092192
0.53906 0.0026415 0.0048178 0.0078598 0.010078 0 0.0079451 0.005967 0.015251 0.016605 0.0051596 0.024394 -0.44623 -0.019157 -0.0013799 0.0033676 -0.00046794 -0.00043844 -0.012576 0.018016 0.0041325 0.044693 -0.0049496 -0.046115 -0.014793 -0.00012664 -0.00072165 0.00017189 0.00018647 -0.17774 0.009 -0.00033515 0.020596 0.004942 -0.072225 -0.0020274 -0.013928 -0.0023305 0.0078985
0.54297 0.0052499 0.0057754 0.0070688 0.0069528 0 0.0069477 0.010888 0.013413 0.015198 -0.00058362 0.022588 -0.40488 -0.018886 -0.00072988 0.0070819 -0.0037149 -0.0010889 -0.012243 0.017907 0.007686 0.049241 0.0012032 -0.045028 -0.012619 0.0002723 -0.00031714 5.3375e-05 0.00030561 -0.16727 0.0074323 -0.00073566 0.020031 0.0047484 -0.070256 -0.00075718 -0.0082254 -0.0033318 0.0056844
0.54688 0.0077262 0.0068307 0.0078636 0.0042457 0 0.0057656 0.014327 0.009142 0.011061 -0.0037589 0.018379 -0.37674 -0.017845 -0.0019444 0.0114 -0.0078301 0.00057941 -0.012522 0.019524 0.010038 0.053474 0.0048335 -0.038723 -0.0072893 0.00064782 -4.3155e-05 0.00028096 -0.00041282 -0.14413 0.0048425 0.00035748 0.017862 0.0052148 -0.0663 -0.00012706 -0.0018821 -0.008835 0.0031067
0.55078 0.0097072 0.0078622 0.010282 0.0038643 0 0.0066826 0.01543 0.0044706 0.0081443 -0.0019444 0.010134 -0.38007 -0.0156 -0.004688 0.014437 -0.012035 0.0018197 -0.013993 0.022136 0.0086043 0.057083 0.0057181 -0.026623 -0.0010484 0.00058606 -0.00041066 0.00083428 -0.0013632 -0.11766 0.0028934 0.0031397 0.014684 0.0065057 -0.060937 -0.00042156 0.0017947 -0.016531 0.0014513
0.55469 0.011233 0.008735 0.012774 0.0057296 0 0.010129 0.01552 0.0016531 0.0086134 0.0028757 -0.0010298 -0.40984 -0.012251 -0.0068496 0.015542 -0.015672 0.00095104 -0.016304 0.024397 0.0040479 0.060563 0.0050069 -0.011898 0.0049069 0.00012771 -0.0011803 0.0012354 -0.0015896 -0.09623 0.0028587 0.0069963 0.010691 0.008783 -0.054895 -0.0015413 0.0021652 -0.023383 0.0012664
0.55859 0.012452 0.0094143 0.012945 0.0080202 0 0.013875 0.01667 0.0015082 0.010937 0.0064922 -0.011434 -0.44265 -0.007811 -0.0067057 0.014565 -0.018264 -0.001279 -0.01919 0.025332 -0.00057068 0.064235 0.0034011 0.00010377 0.010215 -0.0002748 -0.0015562 0.0010495 -0.00078647 -0.082567 0.0049727 0.010377 0.0060122 0.011209 -0.048763 -0.0028895 -0.00058484 -0.027638 0.002776
0.5625 0.013232 0.0098692 0.00972 0.0087785 0 0.014779 0.018967 0.0026809 0.011524 0.0067397 -0.017106 -0.4544 -0.0023366 -0.0045978 0.011629 -0.019349 -0.0029726 -0.022321 0.023954 -0.002762 0.068414 0.0016687 0.0060056 0.014747 -0.00026419 -0.0010001 0.00035845 0.00037356 -0.07329 0.0082183 0.011579 0.0012825 0.011887 -0.043243 -0.0035823 -0.0057405 -0.027742 0.0060347
0.56641 0.013161 0.0099323 0.0048958 0.0075165 0 0.011637 0.019723 0.0028469 0.0082939 0.0052335 -0.016357 -0.43581 0.0041917 -0.0022775 0.0078594 -0.017889 -0.0032151 -0.025311 0.018283 -0.0025445 0.073082 0.00089981 0.0070134 0.01897 5.3263e-05 0.00019232 -0.0002718 0.00092288 -0.063493 0.010805 0.010135 -0.0023591 0.0094426 -0.040666 -0.0030266 -0.01015 -0.022037 0.010641
0.57031 0.011963 0.0093845 0.0018579 0.0054638 0 0.0064528 0.015991 0.001055 0.0027504 0.0050171 -0.010761 -0.39528 0.011028 -0.0008217 0.0053424 -0.01498 -0.0026749 -0.028308 0.0099469 -0.0016953 0.077114 0.00084243 0.0071553 0.023541 0.0002952 0.0011525 -0.0002935 0.00055297 -0.052567 0.011324 0.0075116 -0.0039827 0.0048127 -0.041687 -0.0014481 -0.010778 -0.014694 0.014931
0.57422 0.0098676 0.0082387 0.0022915 0.0043731 0 0.0028293 0.0079381 -0.0010586 -0.0014158 0.0071431 -0.0038613 -0.35023 0.017758 0.00036594 0.0048138 -0.011485 -0.0023423 -0.031545 7.9944e-05 -0.001606 0.07978 0.0010216 0.0088025 0.028366 0.00029464 0.0012524 0.00033145 -0.00015093 -0.045867 0.0098732 0.0060983 -0.0035635 0.0010842 -0.046404 0.00015879 -0.0068576 -0.008188 0.018234
0.57813 0.0075293 0.0068794 0.0044254 0.0050659 0 0.0029039 -0.0006777 -0.00066259 -0.0017941 0.010016 0.0013708 -0.31563 0.023974 0.0023478 0.0066696 -0.0083067 -0.0022308 -0.035198 -0.010205 -0.0021717 0.080545 0.00095583 0.010099 0.03317 0.00028837 0.00062794 0.0010924 -0.00037902 -0.050209 0.0080865 0.0071008 -0.0019197 0.0010574 -0.054585 0.00076382 0.0017531 -0.0046062 0.020104
0.58203 0.0055405 0.0058222 0.0050542 0.0069366 0 0.0056196 -0.0056719 0.0034126 0.00059496 0.011715 0.0044555 -0.29736 0.028992 0.0048286 0.011089 -0.0069802 -0.0016398 -0.039465 -0.019239 -0.0025616 0.07877 -0.00015307 0.0070179 0.037135 0.00057037 -7.0674e-05 0.0013574 9.0323e-05 -0.06712 0.0077857 0.009329 2.4268e-05 0.0047052 -0.065556 0.00019277 0.014488 -0.0067652 0.020146
0.58594 0.0040673 0.0052978 0.0032526 0.0085882 0 0.0078197 -0.0060009 0.009219 0.0025022 0.012081 0.0072668 -0.2917 0.031993 0.0060745 0.016325 -0.009121 -0.00046122 -0.043924 -0.025443 -0.0025373 0.075318 -0.002889 -0.0020768 0.038742 0.0010354 -0.00035809 0.00088387 0.00076867 -0.090287 0.0093102 0.010254 0.0018806 0.0090581 -0.076275 -0.0006021 0.027252 -0.01515 0.019117
0.58984 0.0029563 0.0051078 0.0014707 0.0088473 0 0.0070581 -0.0040159 0.013273 0.0017358 0.012122 0.011936 -0.28886 0.033114 0.0048239 0.020391 -0.013843 0.00033064 -0.04787 -0.029604 -0.002656 0.072045 -0.0066016 -0.014131 0.037965 0.0011952 -0.00029162 -7.8935e-06 0.0010573 -0.10993 0.011125 0.0084834 0.0037967 0.010744 -0.084466 -0.00025889 0.036786 -0.02622 0.018208
0.59375 0.0021368 0.0049066 0.0026068 0.0074355 0 0.0036071 -0.0023755 0.01369 -0.00072274 0.012012 0.018478 -0.27791 0.03232 0.0019588 0.022279 -0.020253 -0.00019585 -0.050909 -0.032483 -0.003303 0.069968 -0.010768 -0.023723 0.034977 0.00070618 -0.00023142 -0.00071147 0.00085225 -0.12023 0.011201 0.0052214 0.0060252 0.0088378 -0.089077 0.0017544 0.0416 -0.037805 0.01792
0.59766 0.0018156 0.0045804 0.0064781 0.0051277 0 8.0567e-05 -0.001224 0.011693 -0.0017661 0.010677 0.024201 -0.25227 0.029643 -0.00014984 0.021198 -0.027165 -0.0015268 -0.052724 -0.035047 -0.0039519 0.069981 -0.014769 -0.027591 0.030183 -0.00017459 -0.00035496 -0.000811 0.00053522 -0.123 0.0088962 0.003168 0.0086469 0.0054315 -0.089407 0.0044208 0.040684 -0.047659 0.01862
0.60156 0.0022345 0.0042941 0.0099658 0.0034797 0 -0.00075492 0.0012868 0.010006 0.00078254 0.0076371 0.025613 -0.21347 0.024858 -4.1567e-05 0.016317 -0.031546 -0.0019016 -0.053117 -0.039441 -0.003668 0.073193 -0.017218 -0.026852 0.024824 -0.00075699 -0.00049121 -0.0003682 0.0004703 -0.1244 0.0055203 0.0038955 0.011623 0.0035916 -0.08492 0.0057637 0.033238 -0.051923 0.020306
0.60547 0.0032906 0.0041975 0.010723 0.0040551 0 0.0019343 0.0060365 0.0099111 0.0061173 0.0044628 0.021377 -0.17049 0.018926 0.0013661 0.010248 -0.031799 -0.00017309 -0.053469 -0.046336 -0.0022762 0.077802 -0.01767 -0.024969 0.020803 -0.00058775 -0.00039775 0.00019176 0.00063317 -0.12822 0.0030465 0.0063367 0.01481 0.0047035 -0.07898 0.0044802 0.023766 -0.051263 0.021644
0.60938 0.0044984 0.0042005 0.0098987 0.0072283 0 0.0065735 0.011216 0.010112 0.011255 0.0034435 0.013742 -0.13361 0.012471 0.0019359 0.004949 -0.028297 0.0027002 -0.054768 -0.055028 -0.00076999 0.082436 -0.016243 -0.023987 0.018722 7.4986e-05 -9.2706e-05 0.00046604 0.00074953 -0.13206 0.0023329 0.0078876 0.017679 0.007499 -0.073454 0.0013155 0.014889 -0.047312 0.02193
0.61328 0.005377 0.0041162 0.010414 0.011326 0 0.010392 0.013924 0.0085044 0.013704 0.0047116 0.0069801 -0.1067 0.006053 0.00080951 0.0019793 -0.021782 0.0043707 -0.05774 -0.06459 -0.0004002 0.08616 -0.013061 -0.02296 0.018882 0.00050222 0.00015398 0.00037948 0.00068803 -0.1296 0.0026313 0.0069442 0.019081 0.0093178 -0.069518 -0.0011652 0.008399 -0.041425 0.020811
0.61719 0.0058402 0.0039697 0.0128 0.013228 0 0.011279 0.01317 0.0047651 0.01337 0.0055295 0.0040151 -0.084359 0.00047707 -0.00058483 0.0033665 -0.013796 0.0034547 -0.063258 -0.073329 -0.001386 0.087973 -0.008307 -0.019834 0.021449 0.00021968 0.00012741 0.00014991 0.00059943 -0.1163 0.0027435 0.0042981 0.017683 0.0082972 -0.06828 -0.0005096 0.0062134 -0.035402 0.018099
0.62109 0.0061425 0.0040197 0.013893 0.010602 0 0.0090557 0.010756 0.00090114 0.01208 0.0032252 0.0041314 -0.05729 -0.0026127 -0.00015407 0.011007 -0.0085116 0.0010135 -0.071458 -0.077481 -0.0026101 0.088086 -0.0024205 -0.014295 0.025782 -0.00052583 -0.00010476 -9.095e-06 0.00066265 -0.093172 0.0024513 0.0021393 0.013024 0.0047344 -0.069214 0.0034558 0.0089077 -0.031322 0.015186
0.625 0.0064451 0.0043967 0.010412 0.0041773 0 0.0054762 0.0090422 -0.00077922 0.011521 -0.0012736 0.003832 -0.021544 -0.0030197 0.0024569 0.022401 -0.0075386 -0.00052287 -0.080369 -0.076496 -0.0026092 0.088622 0.0039508 -0.0083322 0.030622 -0.0010316 -0.00029034 -0.00010852 0.00079387 -0.065842 0.0026588 0.0019235 0.006298 0.00078516 -0.069753 0.0081457 0.013337 -0.028675 0.014032
0.62891 0.0065172 0.0047967 0.0034008 -0.0022073 0 0.0030107 0.008278 2.4036e-06 0.011696 -0.0036418 0.00010758 0.01702 -0.00066163 0.0053868 0.036049 -0.010995 9.8365e-05 -0.088822 -0.070415 -0.00088111 0.090833 0.010605 -0.0040324 0.035659 -0.00084973 -0.00027241 -0.00028239 0.00069789 -0.040586 0.0041745 0.0033339 -0.00010969 -0.0011123 -0.068564 0.010046 0.017796 -0.026838 0.015659
0.63281 0.0059534 0.0046886 -0.0020149 -0.0044052 0 0.0031313 0.0065919 0.001335 0.011192 -0.00047916 -0.0067706 0.047737 0.0043132 0.0064833 0.050275 -0.018384 0.0016718 -0.095675 -0.059771 0.0016617 0.095792 0.01733 -0.0012184 0.040703 -0.00021638 -0.0001287 -0.00049843 0.00020276 -0.021017 0.0065456 0.0051198 -0.0041722 2.3066e-05 -0.064548 0.0074467 0.020636 -0.025115 0.020809
0.63672 0.0046894 0.003895 -0.0018592 -0.0014493 0 0.0052243 0.0025629 0.0011614 0.008693 0.0067306 -0.013331 0.0652 0.011298 0.0054058 0.061966 -0.027379 0.0018999 -0.09898 -0.046301 0.0033607 0.10487 0.023644 0.0023443 0.045913 0.00021347 -4.8601e-05 -0.00047001 -0.00052467 -0.0075431 0.008254 0.0065129 -0.0055856 0.0029785 -0.056504 0.0017704 0.019244 -0.022488 0.030183
0.64063 0.0032187 0.0028868 0.0022036 0.0034993 0 0.0070021 -0.0027135 -0.00072078 0.004222 0.012523 -0.015646 0.074788 0.017629 0.003606 0.069169 -0.03292 -9.5514e-05 -0.09908 -0.034731 0.0029429 0.1157 0.028683 0.008281 0.051534 2.496e-05 -0.00012401 4.0243e-05 -0.001128 0.00095821 0.008093 0.00757 -0.0056857 0.0052139 -0.047032 -0.0036135 0.013761 -0.01942 0.040696
0.64453 0.0021998 0.0023713 0.0044321 0.0058802 0 0.006296 -0.006462 -0.0026611 -0.00084506 0.012565 -0.012287 0.088295 0.021632 0.0024325 0.072301 -0.033118 -0.0028224 -0.097387 -0.027396 0.00032028 0.12557 0.031844 0.015262 0.057286 -0.00056863 -0.00028289 0.00082028 -0.0013815 0.0051517 0.0063032 0.0083371 -0.0059808 0.0048603 -0.038874 -0.0059889 0.0056382 -0.017137 0.049563
0.64844 0.0018162 0.0025368 0.0012212 0.0037897 0 0.0029229 -0.0069424 -0.0028755 -0.0047297 0.0076842 -0.0051344 0.11399 0.022205 0.0017328 0.071897 -0.02722 -0.0039644 -0.095002 -0.025655 -0.0033088 0.13244 0.032625 0.019509 0.062706 -0.00096081 -0.00039526 0.0012268 -0.0013102 0.0043694 0.0043299 0.0082056 -0.0066672 0.0023482 -0.034025 -0.0050251 -0.0040807 -0.016651 0.054806
0.65234 0.0015614 0.0027707 -0.0048232 -0.00041106 0 -0.00098691 -0.0049487 -0.00098941 -0.0063016 0.0026768 0.002264 0.15065 0.018285 0.00055496 0.06891 -0.015087 -0.0026416 -0.093297 -0.030607 -0.0060404 0.13402 0.030476 0.017831 0.067056 -0.00073836 -0.00040508 0.0007534 -0.0010187 -0.0026307 0.0034623 0.0064524 -0.0064928 0.0001653 -0.034701 -0.002348 -0.014118 -0.019171 0.054286
0.65625 0.00071594 0.0022051 -0.0075264 -0.0024775 0 -0.0026927 -0.0025853 0.0019099 -0.0056044 0.0013256 0.007167 0.19075 0.0091084 -0.0011178 0.065949 0.00048152 2.1293e-05 -0.094739 -0.042293 -0.006327 0.12718 0.024903 0.010406 0.068175 -4.584e-05 -0.00036868 -0.00036568 -0.00050494 -0.015587 0.0036649 0.0033099 -0.0040485 0.00068953 -0.043771 0.00025242 -0.022353 -0.026097 0.045336
0.66016 -0.00093177 0.00055689 -0.0036988 -0.00040637 0 -0.0012805 -0.00099023 0.0043135 -0.0037333 0.0029162 0.0090531 0.22828 -0.0017288 -0.0019723 0.06517 0.01385 0.0023664 -0.098928 -0.055456 -0.0040441 0.11594 0.018343 0.00072393 0.066268 0.00057976 -0.00041054 -0.0012089 0.00027021 -0.030649 0.0036476 9.9869e-05 0.00073399 0.0038996 -0.057001 0.0020808 -0.02856 -0.034612 0.032306
0.66406 -0.002826 -0.0015998 0.0034449 0.0035863 0 0.0013146 0.00034463 0.0052109 -0.0021959 0.0035477 0.0092958 0.26291 -0.012311 -0.0010164 0.067287 0.02283 0.0037929 -0.10535 -0.067621 -0.00076932 0.10273 0.012325 -0.007173 0.061801 0.00070064 -0.00065167 -0.00096867 0.0011485 -0.04041 0.0020508 -0.0019565 0.0062005 0.0071554 -0.07185 0.0032689 -0.032801 -0.042772 0.017684
0.66797 -0.0040933 -0.0033775 0.0075031 0.0050377 0 0.0018038 0.0021875 0.0043401 -0.0020115 0.00033245 0.009709 0.29704 -0.020815 0.00069377 0.072717 0.025943 0.0046696 -0.11329 -0.076584 0.0012721 0.090098 0.0084067 -0.011583 0.055578 0.00033411 -0.0011182 0.00022864 0.0017218 -0.037397 -0.0013042 -0.0029625 0.0099815 0.0074488 -0.085676 0.0037672 -0.03525 -0.048589 0.0040195
0.67188 -0.0042569 -0.0043293 0.0051162 0.0012661 0 -0.0015364 0.0041366 0.002117 -0.0030287 -0.006007 0.011047 0.33061 -0.024354 0.00060923 0.081868 0.022039 0.0050068 -0.12136 -0.079204 0.0010642 0.082362 0.0094831 -0.01362 0.049567 -0.00010984 -0.0016419 0.0013469 0.0016204 -0.019413 -0.0051216 -0.0041247 0.010514 0.0041043 -0.093933 0.0030624 -0.036132 -0.048432 -0.0044497
0.67578 -0.0035624 -0.0046558 -0.0012424 -0.0062019 0 -0.0070309 0.004968 -0.00044732 -0.0040394 -0.012243 0.012332 0.36077 -0.022375 -0.0026587 0.093229 0.015537 0.0038946 -0.12758 -0.075874 -0.00013506 0.082087 0.016964 -0.015063 0.047201 -0.00020576 -0.0018564 0.0013719 0.00087796 0.0076796 -0.0075134 -0.0062362 0.0079318 -0.00065429 -0.093843 0.00099571 -0.036225 -0.040704 -0.0053788
0.67969 -0.0026953 -0.0047847 -0.0062344 -0.012822 0 -0.010628 0.0041496 -0.0021217 -0.0038035 -0.015537 0.011431 0.38688 -0.01711 -0.0074048 0.10529 0.010896 0.00068007 -0.13147 -0.069811 0.00018342 0.087422 0.02924 -0.015852 0.049422 0.00013602 -0.001402 0.00026221 -2.8867e-05 0.033253 -0.0073996 -0.0085819 0.0037942 -0.0038248 -0.087233 -0.0014453 -0.036044 -0.027541 -0.00067022
0.68359 -0.0022529 -0.0049126 -0.0067388 -0.014633 0 -0.0091618 0.002414 -0.0023361 -0.0022348 -0.015106 0.0066909 0.4141 -0.010154 -0.010001 0.11728 0.010578 -0.0035258 -0.13283 -0.063225 0.0032367 0.096834 0.045097 -0.01374 0.056506 0.00061748 -0.00026352 -0.0010412 -0.00055236 0.049823 -0.0053875 -0.0095916 -1.9749e-05 -0.0043521 -0.075536 -0.0026104 -0.035848 -0.010531 0.0081965
0.6875 -0.002461 -0.005015 -0.0040156 -0.011218 0 -0.0032192 0.00059807 -0.0019309 -0.00061759 -0.011933 -0.0013693 0.44973 -0.0033659 -0.0083063 0.12853 0.01666 -0.0061662 -0.13163 -0.058535 0.0072274 0.10827 0.062932 -0.0065259 0.068243 0.00081222 0.0010653 -0.0015606 -0.00050265 0.059107 -0.0034087 -0.0085867 -0.0024736 -0.0038516 -0.060716 -0.0017309 -0.035868 0.0082999 0.019271
0.69141 -0.0032612 -0.005161 -0.0017195 -0.0058338 0 0.0028772 -0.0016789 -0.0027398 -0.00048701 -0.0078786 -0.0097676 0.49468 -0.00049516 -0.0038906 0.13787 0.03124 -0.005533 -0.12777 -0.060465 0.0084337 0.1172 0.078987 0.0052798 0.08298 0.00051374 0.0018473 -0.0012053 -0.00012538 0.070398 -0.0032656 -0.0066615 -0.0038774 -0.0048127 -0.046881 8.5443e-05 -0.036579 0.024457 0.028461
0.69531 -0.0045039 -0.005593 -0.0025658 -0.0028817 0 0.0041983 -0.0055888 -0.0059621 -0.0021547 -0.0051607 -0.0149 0.53951 -0.0015488 -0.00067879 0.14542 0.04822 -0.0026762 -0.12278 -0.067671 0.0045364 0.12168 0.091109 0.018036 0.09634 -0.00010081 0.0016634 -0.00072907 0.00020431 0.092028 -0.0051446 -0.0056494 -0.0054581 -0.0082163 -0.036392 0.00067217 -0.037885 0.035935 0.033957
0.69922 -0.0059892 -0.0064023 -0.0066506 -0.0047006 0 -0.00091433 -0.011226 -0.010763 -0.0043921 -0.0055096 -0.015416 0.57058 -0.0057325 -0.0012583 0.15098 0.064249 -0.00061279 -0.11716 -0.078469 -0.0028048 0.12177 0.098936 0.027484 0.10662 -0.00061429 0.00078322 -0.00081824 0.00032212 0.12334 -0.0073597 -0.0062583 -0.0082965 -0.012802 -0.029221 -0.0011467 -0.039567 0.042535 0.03584
0.70313 -0.0074072 -0.0072403 -0.011857 -0.0099148 0 -0.0093331 -0.016616 -0.014678 -0.0057217 -0.0085924 -0.013644 0.58184 -0.012016 -0.0044966 0.15432 0.076481 -0.001359 -0.11134 -0.090933 -0.0087845 0.11794 0.10254 0.032072 0.11266 -0.0007016 -4.0024e-05 -0.0013243 0.00032396 0.1545 -0.0077194 -0.0074009 -0.012381 -0.016309 -0.024867 -0.0042499 -0.041319 0.044473 0.034562
0.70703 -0.0084019 -0.0075462 -0.015159 -0.01441 0 -0.015331 -0.019107 -0.015669 -0.0060619 -0.011215 -0.013861 0.58097 -0.018518 -0.0067672 0.15481 0.0811 -0.0038524 -0.10579 -0.10171 -0.0092738 0.11145 0.10244 0.034076 0.11335 -0.00037597 -0.00019572 -0.0014652 0.00035739 0.17435 -0.0054904 -0.0074306 -0.016511 -0.017162 -0.021862 -0.0060212 -0.042483 0.042456 0.031258
0.71094 -0.0088041 -0.007141 -0.014163 -0.014343 0 -0.014882 -0.017862 -0.013906 -0.0069265 -0.0093213 -0.018454 0.58387 -0.022301 -0.0054555 0.15211 0.077208 -0.0050804 -0.10113 -0.10629 -0.0042845 0.10559 0.10139 0.037373 0.11044 5.8191e-05 0.00031386 -0.00073475 0.00044775 0.17882 -0.0022324 -0.005917 -0.019154 -0.015165 -0.016831 -0.0045841 -0.041932 0.039398 0.028569
0.71484 -0.0087918 -0.0065174 -0.0088164 -0.0091829 0 -0.00873 -0.014695 -0.01147 -0.0097668 -0.0020509 -0.0253 0.60247 -0.023069 -0.0012949 0.14733 0.069035 -0.0033258 -0.097523 -0.10502 0.0020985 0.10201 0.10144 0.043807 0.10701 0.00029886 0.00098451 0.00050122 0.00053935 0.17262 -0.00063242 -0.0040679 -0.019545 -0.011202 -0.0088056 -0.00040523 -0.039673 0.037428 0.027456
0.71875 -0.0087347 -0.0064171 -0.0022672 -0.0024604 0 -0.0017832 -0.012207 -0.01034 -0.014032 0.0060995 -0.029017 0.637 -0.02107 0.0025166 0.14118 0.058986 -8.4225e-05 -0.095129 -0.09874 0.0052582 0.10122 0.10328 0.051376 0.10446 0.00031093 0.0013366 0.0013639 0.00063215 0.1633 -0.0022629 -0.0034534 -0.018057 -0.0068323 0.0021277 0.0041385 -0.035937 0.037338 0.027967
0.72266 -0.0088129 -0.0070887 0.00077118 0.00071764 0 0.00073216 -0.01119 -0.010696 -0.017035 0.0082311 -0.025365 0.6784 -0.01691 0.0032485 0.13455 0.049547 0.0014216 -0.094075 -0.088916 0.003822 0.10338 0.1073 0.055805 0.10389 0.00030931 0.0012954 0.0013421 0.00078977 0.15408 -0.0062405 -0.0045041 -0.01554 -0.0040068 0.015397 0.0066722 -0.031173 0.039623 0.029831
0.72656 -0.008789 -0.0080081 -0.0020662 -0.0021715 0 -0.0026682 -0.010062 -0.011131 -0.016038 0.0012825 -0.015024 0.71651 -0.012404 0.00075211 0.12947 0.044404 -0.0004549 -0.094719 -0.079628 0.00037876 0.10806 0.11318 0.053977 0.10595 0.00048259 0.0010854 0.00071962 0.00099554 0.14189 -0.0099716 -0.0063367 -0.012366 -0.004317 0.028463 0.0064129 -0.027037 0.044406 0.031739
0.73047 -0.0082015 -0.0083581 -0.0080083 -0.0085904 0 -0.008662 -0.0068295 -0.010221 -0.010731 -0.010416 -0.0033104 0.74532 -0.0098797 -0.002873 0.12727 0.042847 -0.0041787 -0.096328 -0.075294 -0.0011827 0.11283 0.11873 0.046182 0.10804 0.00074542 0.00086076 0.00013545 0.0010632 0.12142 -0.011244 -0.0078624 -0.0082041 -0.0076364 0.037974 0.0042283 -0.025519 0.04956 0.032123
0.73438 -0.0068212 -0.0077474 -0.011052 -0.012612 0 -0.01185 -0.0013622 -0.007683 -0.0037422 -0.018357 0.0039738 0.76233 -0.010036 -0.0052232 0.12804 0.043127 -0.0067373 -0.098436 -0.076949 0.00096859 0.11655 0.12293 0.035446 0.10841 0.00078811 0.00055045 -0.00014467 0.00076606 0.090408 -0.0097587 -0.0087662 -0.0028057 -0.011374 0.042933 0.001546 -0.027307 0.053844 0.030709
0.73828 -0.0049262 -0.0064433 -0.0076891 -0.0098128 0 -0.0090514 0.004368 -0.0041726 0.0014054 -0.017249 0.0049531 0.7663 -0.013274 -0.0051854 0.13165 0.04379 -0.0066875 -0.10071 -0.084877 0.0054657 0.11844 0.1252 0.024967 0.10587 0.00038964 7.3323e-05 -0.00039707 8.1653e-05 0.051875 -0.0069119 -0.0093162 0.0030893 -0.011793 0.042945 -0.00062855 -0.032718 0.056344 0.027495
0.74219 -0.0031192 -0.0049917 -0.00084959 -0.0013491 0 -0.0017506 0.00804 -0.00048195 0.0030726 -0.0094931 0.0026014 0.75875 -0.019918 -0.0031533 0.13763 0.042897 -0.0052828 -0.10275 -0.098747 0.009335 0.11767 0.12504 0.016097 0.099144 -0.00032067 -0.00041295 -0.00091415 -0.0007153 0.012722 -0.0043547 -0.0094719 0.0077919 -0.007011 0.038012 -0.0018772 -0.041886 0.055969 0.022759
0.74609 -0.0018674 -0.0037584 0.0025946 0.0065381 0 0.005134 0.008667 0.0027109 0.0025507 -0.0023858 0.0016836 0.74735 -0.02957 -0.00033674 0.14396 0.038918 -0.0047156 -0.10423 -0.11481 0.010422 0.11382 0.12316 0.0083436 0.088811 -0.00092963 -0.00060852 -0.0014829 -0.0012328 -0.018892 -0.0028359 -0.0085605 0.0097705 0.00087677 0.030746 -0.0020768 -0.053071 0.052084 0.017742
0.75 -0.0012078 -0.0028776 -0.0012009 0.007516 0 0.007047 0.0066676 0.0045468 0.0025511 -0.001026 0.0046442 0.74503 -0.040577 0.0019371 0.1488 0.033737 -0.0056758 -0.10534 -0.12861 0.0085437 0.10825 0.12138 0.00080573 0.07843 -0.001085 -0.00043852 -0.0015395 -0.0012495 -0.03595 -0.0021594 -0.006001 0.0087828 0.0069625 0.024674 -0.0013235 -0.063423 0.046509 0.013359
0.75391 -0.00087834 -0.0024811 -0.0088824 0.00049034 0 0.0031306 0.0028653 0.0041393 0.004616 -0.0040612 0.009914 0.76211 -0.052303 0.0026629 0.1514 0.028805 -0.0069028 -0.10618 -0.13827 0.0049477 0.10162 0.12061 -0.0065596 0.07 -0.00078897 -0.00022341 -0.00083796 -0.00084387 -0.035107 -0.0018125 -0.002216 0.0059273 0.0074603 0.021167 -0.00012887 -0.071613 0.040377 0.0097886
0.75781 -0.00070309 -0.0027291 -0.013258 -0.0093447 0 -0.0033658 -0.002054 0.0015098 0.0077372 -0.0060982 0.01363 0.79734 -0.064119 0.0015718 0.15128 0.025615 -0.0068828 -0.10685 -0.14237 0.0011792 0.094657 0.12165 -0.012694 0.065345 -0.00036577 -0.00036956 0.00016441 -0.0002818 -0.019049 -0.0013917 0.0013901 0.0026186 0.0029672 0.021174 0.00064303 -0.076571 0.034921 0.0070566
0.76172 -0.00082861 -0.0035238 -0.010751 -0.014644 0 -0.0076968 -0.007184 -0.0018022 0.0092181 -0.0036286 0.012867 0.83709 -0.074924 -0.00053437 0.14803 0.026765 -0.0054324 -0.10735 -0.13929 -0.0015846 0.088653 0.12572 -0.015948 0.067314 -0.00015179 -0.00087624 0.00069323 0.00018434 0.003722 -0.00062524 0.0034286 -0.00043853 -0.0021032 0.025253 0.00035683 -0.076915 0.032644 0.0048458
0.76563 -0.0015838 -0.0043413 -0.0048164 -0.01167 0 -0.0071348 -0.011166 -0.0036823 0.0068597 0.0017961 0.0076692 0.86465 -0.083554 -0.0020194 0.14353 0.031658 -0.0033825 -0.10746 -0.1324 -0.0026853 0.084723 0.13238 -0.014773 0.07413 -0.000218 -0.0012396 0.00041083 0.00041924 0.023635 0.00053926 0.0034534 -0.0033052 -0.0035479 0.030212 -0.00079457 -0.074582 0.034728 0.0024313
0.76953 -0.0031072 -0.0045822 -0.0016158 -0.0029112 0 -0.0028061 -0.012925 -0.003417 0.00065835 0.005785 0.00063351 0.87205 -0.089449 -0.0014246 0.13912 0.038257 -0.0011408 -0.10703 -0.12463 -0.0021048 0.083018 0.14088 -0.0084822 0.083002 -0.00037185 -0.00093914 -0.0002886 0.00039042 0.036924 0.0015984 0.001943 -0.0060559 -0.0011547 0.033667 -0.0018867 -0.071512 0.0406 -0.00028055
0.77344 -0.0050906 -0.0041749 -0.0030326 0.0052198 0 0.0013434 -0.012685 -0.0025954 -0.0071341 0.0055696 -0.0051595 0.86416 -0.092134 0.0013899 0.1356 0.045002 0.0017194 -0.10596 -0.11781 -0.00060631 0.08355 0.15085 0.0019552 0.091962 -0.00039544 -2.7889e-05 -0.00074463 0.00013956 0.048466 0.001458 -0.00040125 -0.0082245 0.0012701 0.034132 -0.0020651 -0.068933 0.049642 -0.0031984
0.77734 -0.0068644 -0.003718 -0.0050625 0.0073198 0 0.0015818 -0.011844 -0.0036138 -0.013406 0.0019317 -0.0081715 0.85271 -0.091114 0.0049845 0.13372 0.049978 0.0052068 -0.10421 -0.11383 0.00057348 0.08616 0.16185 0.013689 0.098741 -0.00026096 0.00082685 -0.0007101 -0.00021342 0.066704 -0.00076948 -0.0030987 -0.0091167 -0.00043561 0.030184 -0.0012389 -0.068115 0.060834 -0.0060733
0.78125 -0.0077588 -0.0038684 -0.0032355 0.0025577 0 -0.0027771 -0.0115 -0.0070845 -0.016005 -0.002568 -0.0091405 0.84761 -0.086077 0.0072834 0.134 0.050407 0.0077985 -0.10219 -0.11491 0.00061519 0.089685 0.17323 0.023135 0.10025 -0.00012282 0.00094615 -0.00050249 -0.00050054 0.094298 -0.0046344 -0.0056722 -0.0085837 -0.0068788 0.020959 5.5212e-05 -0.070245 0.07123 -0.0081906
0.78516 -0.0074726 -0.0045758 0.0016308 -0.0053961 0 -0.0087575 -0.011176 -0.010942 -0.014904 -0.0061751 -0.010276 0.85319 -0.079822 0.0069803 0.13507 0.047936 0.0074073 -0.1008 -0.11914 -0.00011516 0.092075 0.18396 0.028219 0.098431 -0.00012306 0.00028875 -0.00053145 -0.00061597 0.1234 -0.0081732 -0.0073571 -0.0073199 -0.014421 0.010082 0.0013901 -0.073649 0.078673 -0.0096442
0.78906 -0.0062074 -0.0050412 0.0043946 -0.01134 0 -0.011808 -0.0092584 -0.012411 -0.012106 -0.0084862 -0.013517 0.87012 -0.073806 0.0043269 0.13629 0.043825 0.0038058 -0.10061 -0.12568 -0.00030805 0.092313 0.19321 0.02994 0.094619 -0.0002165 -0.00051613 -0.0008076 -0.00061109 0.14092 -0.0092839 -0.0074505 -0.0063203 -0.018091 -0.00064687 0.0028449 -0.077399 0.082447 -0.010736
0.79297 -0.0044953 -0.0045224 0.0021451 -0.011966 0 -0.0091648 -0.0047822 -0.01084 -0.010258 -0.0093304 -0.018924 0.89736 -0.069392 0.00085807 0.13705 0.039423 -0.00032954 -0.10203 -0.1337 0.0010779 0.089592 0.20013 0.031483 0.090238 -0.00018252 -0.00077357 -0.00098935 -0.00063447 0.13923 -0.0075633 -0.0060994 -0.0060797 -0.015415 -0.0095898 0.0045512 -0.080647 0.082246 -0.01185
0.79688 -0.002848 -0.0031283 -0.0017504 -0.007626 0 -0.0020397 0.0013737 -0.0083062 -0.010675 -0.0083128 -0.024295 0.93052 -0.068672 -0.0015794 0.13661 0.036945 -0.0014961 -0.10572 -0.14232 0.0037573 0.08276 0.20268 0.035193 0.087503 0.00018566 -0.0003401 -0.00084302 -0.00074066 0.12209 -0.0047436 -0.004527 -0.0063379 -0.0080703 -0.014449 0.005972 -0.0823 0.078091 -0.013822
0.80078 -0.0014605 -0.00171 -0.0014242 -0.001717 0 0.0051124 0.0071523 -0.0072735 -0.01205 -0.0057765 -0.026428 0.96015 -0.071623 -0.0018799 0.13503 0.037431 0.0011879 -0.11091 -0.15091 0.0062857 0.073066 0.19978 0.040032 0.087361 0.00087025 0.00033778 -0.00052137 -0.0007855 0.099738 -0.0031053 -0.004129 -0.0064855 -0.00043122 -0.015325 0.0059508 -0.08271 0.072878 -0.017143
0.80469 -0.00017986 -0.00095909 0.0040642 0.0017295 0 0.0078384 0.010982 -0.0078823 -0.011071 -0.0034101 -0.023264 0.97537 -0.076177 -0.00038495 0.13301 0.039684 0.0048331 -0.11625 -0.15939 0.0072927 0.062671 0.19255 0.042037 0.088505 0.00157 0.00071794 -0.00034438 -0.0005754 0.078399 -0.0033535 -0.0051399 -0.0060515 0.0035339 -0.014147 0.0037369 -0.083127 0.068892 -0.021173
0.80859 0.001232 -0.00073475 0.0086895 0.00082394 0 0.0050064 0.012575 -0.0078953 -0.0049292 -0.0029179 -0.015365 0.97201 -0.08079 0.001097 0.13099 0.042734 0.0054514 -0.12079 -0.16763 0.0065375 0.052979 0.18191 0.037541 0.089805 0.0018629 0.00062874 -0.00040115 -0.00014379 0.055093 -0.0040835 -0.0062316 -0.0047984 0.0027143 -0.012065 -3.3956e-05 -0.0844 0.067338 -0.025205
0.8125 0.0027447 -0.00037493 0.0059095 -0.002814 0 -0.00043722 0.012254 -0.0053389 0.005944 -0.0039282 -0.0055259 0.95739 -0.083731 0.00028047 0.12948 0.045415 0.0018887 -0.12356 -0.17544 0.0048092 0.045413 0.16912 0.026191 0.089923 0.0015041 0.00027956 -0.00048503 0.00017498 0.023022 -0.0033347 -0.0055918 -0.0026066 -0.00076782 -0.010285 -0.0035825 -0.087383 0.06917 -0.028337
0.81641 0.0039323 0.00040838 -0.003409 -0.005243 0 -0.0039034 0.010048 -0.0008346 0.017284 -0.0038971 0.0031474 0.94534 -0.081503 -0.0037976 0.12943 0.045664 -0.0030426 -0.1225 -0.18153 0.0029843 0.042646 0.15764 0.011082 0.086191 0.00064823 -6.0941e-05 -0.00041424 2.9846e-05 -0.018394 -0.00055136 -0.0025449 0.000398 -0.0032287 -0.010207 -0.0054123 -0.093293 0.075375 -0.028025
0.82031 0.0042359 0.0011407 -0.010922 -0.0033666 0 -0.0027912 0.0059266 0.0030139 0.023523 -0.00071124 0.0091115 0.94491 -0.075448 -0.0093817 0.13056 0.044237 -0.0053999 -0.1187 -0.18519 0.0013947 0.043178 0.15 -0.0037598 0.079773 -0.00020452 -0.00028774 -0.0002885 -0.00055838 -0.059698 0.0030597 0.0017924 0.0035074 -0.0019783 -0.010726 -0.0055412 -0.10033 0.083059 -0.024413
0.82422 0.0034368 0.0011901 -0.009323 0.0023012 0 0.0016566 0.00079265 0.0044468 0.021794 0.0047026 0.012774 0.95356 -0.067029 -0.012596 0.13273 0.042107 -0.0039001 -0.11293 -0.18601 0.0001283 0.045954 0.14683 -0.015823 0.071942 -0.00055837 -0.00038784 -0.00033226 -0.0011367 -0.088068 0.0059299 0.0053882 0.0054827 0.0028418 -0.01081 -0.0052448 -0.10725 0.0909 -0.018049
0.82813 0.0019304 0.00064665 -0.00026644 0.0077447 0 0.0056728 -0.0033953 0.0043655 0.014188 0.0089036 0.015391 0.9616 -0.057848 -0.010291 0.13574 0.040256 -0.00075086 -0.10605 -0.18382 -0.0003274 0.049903 0.14826 -0.024392 0.06406 -0.00031866 -0.00029122 -0.00053956 -0.0012121 -0.097765 0.0075569 0.0068232 0.0053516 0.0083622 -0.0095425 -0.0055421 -0.1129 0.097846 -0.0097356
0.83203 0.00052515 0.00038672 0.0071741 0.0086594 0 0.006157 -0.0050413 0.0051241 0.0061539 0.0093216 0.017716 0.96292 -0.050622 -0.0030618 0.13939 0.040265 0.0010614 -0.099306 -0.17852 0.00087946 0.053474 0.15395 -0.029298 0.058425 0.00011789 8.0857e-05 -0.00062282 -0.00072217 -0.093969 0.0084202 0.0061165 0.0033972 0.011054 -0.0055942 -0.0060217 -0.11551 0.10275 -0.0010411
0.83594 -8.9969e-05 0.001166 0.0060292 0.0041669 0 0.0030199 -0.004455 0.0077412 0.0022252 0.0068325 0.019521 0.96085 -0.048204 0.0045262 0.14331 0.043103 0.00083957 -0.094277 -0.17182 0.0040757 0.055251 0.16086 -0.03026 0.05731 0.00021573 0.00062789 -0.00038188 -8.1092e-05 -0.086779 0.0087889 0.0043549 0.0012816 0.0093268 0.00098419 -0.0053003 -0.11416 0.10597 0.0051041
0.83984 0.00024359 0.0027495 -0.0013452 -0.0022531 0 -0.0010398 -0.0035745 0.010704 0.0026314 0.004619 0.020032 0.9636 -0.049427 0.007401 0.14727 0.047472 0.00034235 -0.090812 -0.16568 0.0082681 0.055911 0.16664 -0.027645 0.059723 -0.00018066 0.0010504 -2.6048e-05 0.000269 -0.082193 0.0081389 0.0027585 0.00091853 0.0046703 0.0081869 -0.0026772 -0.1104 0.10915 0.0080318
0.84375 0.0012017 0.0041011 -0.0060046 -0.0055078 0 -0.0027683 -0.003855 0.01163 0.0037466 0.0046007 0.01854 0.97549 -0.053008 0.0044125 0.15119 0.052417 0.0012797 -0.088548 -0.161 0.011447 0.056261 0.17059 -0.023145 0.064856 -0.0006559 0.0011171 2.6604e-05 0.00032676 -0.079117 0.0060183 0.0020771 0.002969 0.00042166 0.014686 0.00077526 -0.10519 0.11327 0.0077257
0.84766 0.0023796 0.0044707 -0.0018508 -0.0029116 0 -0.00062018 -0.0045314 0.0098095 0.0019094 0.0054892 0.014697 0.99376 -0.057241 -0.00045577 0.15499 0.05687 0.0032865 -0.086926 -0.15849 0.011888 0.057315 0.17249 -0.01881 0.071631 -0.00060012 0.00093625 -0.00029467 0.00049976 -0.074149 0.0032347 0.0025432 0.0063193 -0.00079958 0.01914 0.0029289 -0.099601 0.11922 0.0045453
0.85156 0.0036214 0.0041854 0.0084173 0.0039515 0 0.0044865 -0.0032571 0.0068146 -0.0028889 0.004608 0.0087076 1.0136 -0.05809 -0.0016212 0.15851 0.058968 0.004625 -0.084497 -0.15873 0.0093067 0.061544 0.1737 -0.015191 0.078024 0.00015716 0.0008688 -0.00049061 0.0010894 -0.067577 0.0016453 0.0039781 0.0090097 0.0011391 0.019247 0.0025044 -0.095389 0.12815 -6.8676e-05
0.85547 0.0049766 0.0042742 0.016635 0.010813 0 0.010008 0.0014331 0.0046905 -0.0068342 0.0012617 0.0016176 1.0337 -0.054135 0.0028773 0.16168 0.059116 0.0044614 -0.080415 -0.15976 0.0048968 0.069192 0.17733 -0.011014 0.082881 0.0010757 0.0011169 1.3503e-05 0.0018573 -0.063567 0.0024293 0.0057619 0.0097171 0.0042103 0.016429 0.00028128 -0.092805 0.13836 -0.0034366
0.85938 0.0064167 0.0053563 0.017423 0.013982 0 0.013307 0.0084176 0.003935 -0.0057725 -0.0022668 -0.0046599 1.0551 -0.04642 0.009439 0.16439 0.058262 0.0037864 -0.074906 -0.16046 0.0003786 0.079409 0.18443 -0.0053364 0.086471 0.0013225 0.0014422 0.0011264 0.0021775 -0.064861 0.0046759 0.0069078 0.0084813 0.0060576 0.012346 -0.0016143 -0.091346 0.1484 -0.0048176
0.86328 0.0076972 0.0070153 0.012495 0.012491 0 0.013018 0.014787 0.0034514 0.00089048 -0.0031461 -0.0081421 1.0747 -0.036373 0.012213 0.16652 0.057197 0.003911 -0.06842 -0.16018 -0.0029701 0.091207 0.19524 0.00017352 0.089182 0.00053857 0.0013748 0.0019737 0.0016555 -0.068732 0.0060329 0.0065987 0.0062641 0.0056417 0.0083746 -0.0016704 -0.09057 0.15711 -0.0039926
0.86719 0.0085555 0.0082886 0.007477 0.0079531 0 0.0097842 0.018191 0.0022156 0.0094664 -0.0009442 -0.0081583 1.0846 -0.026662 0.008512 0.16781 0.056983 0.004548 -0.061908 -0.15837 -0.0045972 0.10289 0.20933 0.0020165 0.091745 -0.00076774 0.00072915 0.0016683 0.00056981 -0.069442 0.0049855 0.0049729 0.0040699 0.0035973 0.0063613 -0.00032034 -0.089862 0.163 -0.0011922
0.87109 0.0090082 0.0086473 0.0059209 0.0030663 0 0.0060666 0.018298 0.00055181 0.015058 0.0022389 -0.0060667 1.079 -0.022872 0.0011241 0.16775 0.058269 0.0039864 -0.057796 -0.1561 -0.0044409 0.11087 0.22214 -0.001344 0.095047 -0.0016102 -0.0001407 0.00023163 -0.00033787 -0.064963 0.0024688 0.0033777 0.0025286 0.001527 0.0078863 0.0005746 -0.08894 0.16501 0.001349
0.875 0.0093592 0.0083803 0.0070261 0.00023005 0 0.0048269 0.016226 -0.00032068 0.015569 0.0043447 -0.0042517 1.0646 -0.025645 -0.0045456 0.1665 0.059828 0.0012194 -0.056792 -0.15531 -0.0027585 0.11434 0.22945 -0.0067665 0.09853 -0.0013653 -0.00065642 -0.0013237 -0.00052261 -0.060715 0.0011097 0.0035553 0.0020268 0.0010579 0.011093 -0.00048757 -0.088597 0.16504 0.0017109
0.87891 0.0098445 0.0080851 0.0082046 0.00071615 0 0.0075203 0.013127 0.00036845 0.013034 0.0054312 -0.0039406 1.059 -0.034421 -0.0054385 0.16411 0.060768 -0.002602 -0.059043 -0.15709 -0.00020313 0.11309 0.22919 -0.0086263 0.10145 -0.00029755 -0.00058549 -0.0018976 -8.039e-05 -0.065879 0.0028298 0.006208 0.002797 0.0030719 0.014523 -0.0032905 -0.08963 0.16425 -0.000849
0.88281 0.010285 0.0079974 0.0082671 0.0041244 0 0.012718 0.0096466 0.0023867 0.011263 0.0069137 -0.0038112 1.0777 -0.04788 -0.0030263 0.16075 0.060241 -0.0052452 -0.064367 -0.16227 0.0022076 0.10732 0.21997 -0.0046351 0.10297 0.00069485 -0.00025382 -0.0012919 0.0004437 -0.085439 0.0071797 0.01016 0.0046402 0.0071094 0.01661 -0.0061221 -0.092825 0.16387 -0.0067352
0.88672 0.010172 0.0079571 0.0076606 0.0082916 0 0.016744 0.0064394 0.0051284 0.012182 0.009216 -0.00093963 1.1191 -0.062013 -0.0010017 0.15691 0.057052 -0.0057454 -0.071868 -0.17176 0.0035162 0.097698 0.20052 0.00067272 0.10136 0.00084535 -0.00017711 -0.00029217 0.00062884 -0.11541 0.011894 0.013009 0.0067202 0.011226 0.014397 -0.0072074 -0.099734 0.16604 -0.015967
0.89063 0.0091714 0.0079098 0.0067754 0.01035 0 0.016321 0.0044052 0.0082778 0.01431 0.010936 0.0064888 1.1652 -0.070455 -0.0013773 0.15397 0.052624 -0.0051727 -0.078511 -0.18272 0.0033739 0.087586 0.17772 -0.00073146 0.096989 8.7116e-05 -0.00052267 0.00018529 0.00051377 -0.14557 0.014866 0.012917 0.0080197 0.012911 0.0078896 -0.0060048 -0.10931 0.1712 -0.025789
0.89453 0.007554 0.0081572 0.0054447 0.0088555 0 0.011308 0.0039345 0.011571 0.014569 0.010608 0.017079 1.1969 -0.071287 -0.0030772 0.15276 0.048821 -0.004905 -0.082736 -0.19263 0.0021718 0.078699 0.15695 -0.012625 0.091352 -0.0010244 -0.00097955 -5.3313e-05 0.00039045 -0.16703 0.015536 0.01012 0.0082701 0.010988 -0.00094692 -0.0033675 -0.11974 0.17847 -0.034532
0.89844 0.0060847 0.0089493 0.0041614 0.0053263 0 0.0051388 0.0041745 0.01423 0.011471 0.0088048 0.026702 1.2113 -0.06379 -0.003937 0.15382 0.047005 -0.0046467 -0.083629 -0.19974 0.00062797 0.071966 0.14173 -0.029958 0.085702 -0.0018444 -0.0011375 -0.00047555 0.00036687 -0.1777 0.014665 0.0068592 0.0083817 0.0070791 -0.010378 -0.00068837 -0.12954 0.18708 -0.041291
0.90234 0.0054396 0.0099385 0.004517 0.0033258 0 0.0023015 0.0037186 0.015248 0.0065814 0.0078335 0.031239 1.2226 -0.048 -0.0033078 0.15771 0.048717 -0.0028394 -0.080423 -0.20219 -0.00072175 0.068135 0.13565 -0.042515 0.081651 -0.0020781 -0.00091559 -0.00053762 0.00023322 -0.18158 0.013247 0.0056893 0.0096903 0.0048719 -0.018068 0.0010983 -0.13687 0.196 -0.045339
0.90625 0.0057138 0.010305 0.0074173 0.0053112 0 0.0047837 0.0023775 0.01451 0.0030099 0.0091537 0.029343 1.2471 -0.027415 -0.0022714 0.16442 0.055288 0.00087366 -0.073092 -0.1982 -0.001665 0.067224 0.14187 -0.043708 0.081784 -0.0017983 -0.00057322 -0.00024435 -0.00022472 -0.18328 0.011861 0.0074958 0.012554 0.0071833 -0.01956 0.0019238 -0.13865 0.2032 -0.046975
0.91016 0.006493 0.0095743 0.011254 0.010048 0 0.010479 0.0019593 0.01327 0.002559 0.011483 0.023082 1.2865 -0.0089647 -0.0016666 0.17142 0.063317 0.0042659 -0.064755 -0.19159 -0.0021606 0.066893 0.15306 -0.036034 0.084647 -0.001195 -0.00035719 2.6719e-05 -0.00085593 -0.1834 0.010791 0.010814 0.015677 0.013228 -0.015786 0.0023077 -0.1365 0.20846 -0.048699
0.91406 0.0073694 0.0082493 0.013053 0.01339 0 0.014923 0.0047179 0.013023 0.0043274 0.011874 0.016212 1.3269 0.0045364 -0.0007565 0.17723 0.070682 0.0043699 -0.056777 -0.18453 -0.0023126 0.066092 0.16534 -0.027968 0.088908 -0.00041631 -0.00024611 0.00010677 -0.0011797 -0.17858 0.010233 0.013014 0.016981 0.018848 -0.0078379 0.0027871 -0.1317 0.21193 -0.051614
0.91797 0.0083137 0.0074568 0.01192 0.012105 0 0.014891 0.010789 0.013791 0.005955 0.0086951 0.011623 1.3527 0.010975 0.001629 0.18047 0.075378 0.00082211 -0.050324 -0.17911 -0.0025605 0.063931 0.175 -0.025751 0.093056 0.00037211 -8.3646e-05 0.00025445 -0.00082676 -0.16584 0.01007 0.01239 0.015354 0.019902 0.0028024 0.003492 -0.12572 0.21399 -0.05656
0.92188 0.0094984 0.0078963 0.010568 0.007161 0 0.010881 0.017412 0.01393 0.0061135 0.003362 0.0097768 1.362 0.0079434 0.0049181 0.17894 0.074249 -0.0031713 -0.046806 -0.17856 -0.0036435 0.059305 0.17661 -0.028424 0.094216 0.00090536 0.00012201 0.00075394 7.5389e-05 -0.1468 0.0096454 0.0094408 0.011707 0.015818 0.013198 0.0041025 -0.12133 0.21548 -0.064338
0.92578 0.010808 0.0091701 0.012364 0.0030844 0 0.0065145 0.021045 0.011969 0.0057587 -0.00093543 0.0089449 1.3679 -0.00097945 0.0065604 0.17312 0.067785 -0.0037409 -0.045397 -0.18327 -0.0060004 0.052879 0.16975 -0.03055 0.09062 0.00093299 0.00016155 0.0014309 0.00098461 -0.12784 0.0081968 0.0063488 0.0083479 0.0099329 0.019691 0.0041827 -0.12103 0.21803 -0.073199
0.92969 0.01166 0.010193 0.01691 0.0037894 0 0.0055236 0.02033 0.0085361 0.0070145 -0.0020117 0.0068099 1.3861 -0.011089 0.0045372 0.1657 0.059483 -0.00020113 -0.044249 -0.19054 -0.0090387 0.046177 0.15882 -0.028822 0.083675 0.00046305 -7.5119e-05 0.0017339 0.0014107 -0.11583 0.0057391 0.0051588 0.0072288 0.0063012 0.022036 0.0036575 -0.12427 0.22229 -0.081019
0.93359 0.011458 0.010214 0.019605 0.0088372 0 0.0087952 0.016894 0.0060056 0.010882 -0.00016211 0.0023429 1.4226 -0.019682 2.7967e-05 0.15876 0.05194 0.0043937 -0.042156 -0.19833 -0.011192 0.040267 0.14697 -0.02509 0.074735 -0.00014937 -0.00035531 0.0013343 0.0012943 -0.11279 0.0033959 0.006243 0.008532 0.0061049 0.020561 0.0030385 -0.13024 0.22863 -0.086417
0.9375 0.010244 0.009378 0.01642 0.013757 0 0.013718 0.013336 0.0060049 0.015996 0.0027501 -0.0032214 1.4711 -0.024219 -0.0029678 0.1546 0.048012 0.0066299 -0.037911 -0.20425 -0.011058 0.036262 0.13774 -0.02303 0.065592 -0.00043261 -0.00028739 0.00054321 0.00094677 -0.11401 0.0025873 0.0082782 0.010665 0.0071039 0.016124 0.0031034 -0.13768 0.23727 -0.088109
0.94141 0.0088249 0.0083349 0.0087265 0.014078 0 0.016203 0.010763 0.0075147 0.019551 0.0051687 -0.0070473 1.5221 -0.02105 -0.0011631 0.15841 0.053378 0.0062158 -0.029711 -0.20332 -0.0086784 0.03643 0.1376 -0.023015 0.060631 -0.00017448 0.00021751 3.0599e-05 0.00066993 -0.11155 0.0037853 0.0095752 0.011499 0.0063866 0.011469 0.0041746 -0.14296 0.24854 -0.083984
0.94531 0.0080917 0.0074763 0.0023732 0.0091904 0 0.013781 0.0084704 0.0078439 0.019471 0.0067518 -0.0067564 1.5701 -0.013795 0.0047096 0.16841 0.06513 0.0055902 -0.019793 -0.1968 -0.0056328 0.0395 0.14384 -0.021499 0.060407 0.00040391 0.00074931 0.00013621 0.00047218 -0.10048 0.0061278 0.0094478 0.0098103 0.0034271 0.0093193 0.0056237 -0.14421 0.26071 -0.077067
0.94922 0.0081322 0.0066737 0.001615 0.0025783 0 0.0074979 0.0056194 0.00557 0.015902 0.0079421 -0.0024566 1.6151 -0.0046633 0.010226 0.18263 0.080719 0.0062396 -0.0097812 -0.18636 -0.0036888 0.044557 0.15367 -0.015611 0.064263 0.00084132 0.00076652 0.00054313 0.00014238 -0.082968 0.0082721 0.00845 0.0059688 0.00043414 0.010337 0.0061895 -0.14112 0.2729 -0.0691
0.95313 0.0080426 0.0056836 0.0046418 -0.0013989 0 0.0012015 0.0025412 0.0022055 0.010874 0.009229 0.0030539 1.6577 0.0042476 0.01108 0.19872 0.097406 0.0063232 -0.0012591 -0.174 -0.0033196 0.0506 0.16412 -0.007349 0.071138 0.00081554 0.00018229 0.00067415 -0.00045292 -0.066599 0.0094959 0.0075141 0.001604 -3.9509e-05 0.014763 0.0050044 -0.13381 0.28425 -0.061746
0.95703 0.0067296 0.0045834 0.0058772 -0.00093261 0 -0.0013116 8.2611e-05 0.0006665 0.0066387 0.010865 0.0064389 1.6975 0.009924 0.0067901 0.21234 0.11068 0.002831 0.003233 -0.1634 -0.0036056 0.056004 0.17028 -0.0021607 0.078873 0.00037223 -0.00047536 0.00035146 -0.0011802 -0.058315 0.0098623 0.0070171 -0.0013976 0.0024071 0.02246 0.0024523 -0.12294 0.29343 -0.057477
0.96094 0.0040013 0.0036636 0.0024615 0.0024361 0 0.0007932 -0.0018314 0.0021781 0.0041629 0.012753 0.0066735 1.7346 0.010231 0.00092663 0.21731 0.11593 -0.0039345 0.0020054 -0.15994 -0.0035716 0.058659 0.16761 -0.0032204 0.083648 -0.00016505 -0.00054759 -2.3615e-05 -0.0017252 -0.058929 0.0094745 0.0066447 -0.0019385 0.0057649 0.031228 -1.3469e-05 -0.11148 0.29932 -0.058256
0.96484 0.00088569 0.0029691 -0.0025597 0.0056444 0 0.0047143 -0.0041714 0.004993 0.0028679 0.014112 0.00591 1.7726 0.0068415 -0.0021216 0.21359 0.11481 -0.0090155 -0.0030108 -0.16412 -0.003402 0.058524 0.15856 -0.0078578 0.084761 -0.00047761 0.00010842 4.8551e-05 -0.0018313 -0.062654 0.0079652 0.0059191 -0.00023225 0.0074431 0.039092 -0.001046 -0.10161 0.30264 -0.062935
0.96875 -0.001191 0.0021469 -0.0039753 0.0064401 0 0.006268 -0.0070683 0.0062472 0.0015231 0.013396 0.0072569 1.8163 0.00093503 -0.00070917 0.20179 0.10895 -0.0070191 -0.010465 -0.17598 -0.0041127 0.055705 0.14538 -0.010343 0.082352 -0.00046727 0.00098045 0.00058685 -0.0014638 -0.061708 0.0050027 0.0046102 0.0024816 0.0062065 0.045075 -0.00053829 -0.094292 0.30389 -0.070858
0.97266 -0.0016283 0.0008546 -0.000607 0.0044457 0 0.0033712 -0.0086668 0.0048021 -0.00061992 0.0092204 0.011384 1.8656 -0.0060615 0.00315 0.18336 0.10055 0.0019761 -0.018746 -0.19497 -0.0060681 0.050524 0.13095 -0.0080701 0.077017 -0.00025638 0.001402 0.0010979 -0.00080653 -0.051831 0.0012007 0.002638 0.0048261 0.0027164 0.048364 0.00035524 -0.090206 0.30374 -0.081186
0.97656 -0.0011253 -0.00076096 0.0033104 0.00086176 0 -0.0021626 -0.0065373 0.0019953 -0.0033296 0.0018999 0.015314 1.9135 -0.011544 0.0057925 0.16232 0.094292 0.011243 -0.024713 -0.21981 -0.0081716 0.043551 0.1216 -0.0042265 0.070625 -2.8406e-05 0.0011565 0.0011017 -0.00015266 -0.034342 -0.0018601 -0.00011807 0.0061123 -0.0011874 0.047438 0.00033384 -0.090287 0.30349 -0.092859
0.98047 -0.00096159 -0.0021289 0.0030663 -0.0023959 0 -0.006167 -0.00053711 -0.00023018 -0.0057525 -0.0059883 0.014841 1.951 -0.014564 0.004747 0.14485 0.092442 0.012917 -0.027369 -0.24543 -0.0088668 0.036141 0.11957 -0.0038633 0.065532 0.00012873 0.00058384 0.00061959 0.0002239 -0.013776 -0.0028408 -0.0035629 0.0064483 -0.0035308 0.043313 -0.00086737 -0.092745 0.30421 -0.10474
0.98438 -0.0017922 -0.0028257 -0.0011945 -0.0036787 0 -0.005754 0.0061399 -0.001427 -0.0072005 -0.011109 0.008441 1.9753 -0.01559 0.0002384 0.13272 0.094114 0.005191 -0.027393 -0.26969 -0.0079341 0.028509 0.12371 -0.0076238 0.061935 0.00025974 0.00016174 0.00011624 0.00019441 0.006194 -0.0019298 -0.0069069 0.0061151 -0.0031163 0.036638 -0.0023348 -0.096749 0.30573 -0.11676
0.98828 -0.0031198 -0.0029992 -0.0049551 -0.0026282 0 -0.0018214 0.0093354 -0.0026302 -0.0077093 -0.011889 -0.001133 1.9936 -0.0152 -0.0052466 0.12665 0.098011 -0.0058733 -0.025612 -0.29102 -0.0069485 0.020641 0.13253 -0.010117 0.059606 0.0004569 7.0286e-05 1.2593e-05 -0.00012945 0.025146 -0.00080544 -0.0088063 0.0049336 -0.00029593 0.02795 -0.0029294 -0.10178 0.30765 -0.12893
0.99219 -0.0039179 -0.0031759 -0.0048136 -0.00072633 0 0.0018257 0.0075249 -0.0046075 -0.0079439 -0.009682 -0.0091429 2.017 -0.014413 -0.0085815 0.12668 0.10163 -0.011763 -0.023483 -0.30768 -0.0076256 0.012232 0.14338 -0.0049747 0.057697 0.00073709 0.00016791 0.0003095 -0.00042166 0.045296 -0.0012202 -0.0084405 0.0023839 0.0027924 0.017916 -0.002347 -0.10741 0.30903 -0.14134
0.99609 -0.0037433 -0.0037208 -0.0023553 -0.00051019 0 0.0018793 0.0028931 -0.0067389 -0.0085305 -0.0073884 -0.012799 2.0519 -0.014844 -0.0077808 0.12927 0.10042 -0.0089219 -0.023412 -0.31793 -0.0097491 0.002619 0.15128 0.0085507 0.05416 0.00098477 0.0002765 0.00066453 -0.00035334 0.068932 -0.0035716 -0.0065941 -0.0015924 0.0032794 0.0083452 -0.0012951 -0.11316 0.30779 -0.1534
1 -0.0032283 -0.0045949 -0.0020121 -0.0034994 0 -0.001734 -0.0011962 -0.0078506 -0.009377 -0.006933 -0.013038 2.0957 -0.016302 -0.0031532 0.13039 0.094621 -0.0011831 -0.025164 -0.3232 -0.011093 -0.0077931 0.15563 0.024217 0.048979 0.0010192 0.00035822 0.0007476 0.00012291 0.095823 -0.0067462 -0.0053755 -0.006037 -0.0002399 0.00077285 -0.0007468 -0.11839 0.30401 -0.16394
1.0039 -0.0034908 -0.0056149 -0.0057907 -0.0085026 0 -0.006224 -0.0034976 -0.0077656 -0.0096358 -0.0080864 -0.012718 2.1413 -0.018084 0.0027762 0.12876 0.085409 0.0045237 -0.027836 -0.32367 -0.0097008 -0.018461 0.15736 0.033993 0.042904 0.00074916 0.00040857 0.00047799 0.00067845 0.12215 -0.0091522 -0.0064158 -0.0094639 -0.0061086 -0.003898 -0.0010859 -0.12245 0.29825 -0.17191
1.0078 -0.0050744 -0.0067575 -0.011217 -0.012247 0 -0.0087986 -0.0054214 -0.0075137 -0.0084708 -0.0095128 -0.013446 2.1857 -0.019239 0.0067877 0.12371 0.074547 0.0044928 -0.030187 -0.31963 -0.0061738 -0.028689 0.15799 0.03461 0.037031 0.00029178 0.00031927 -1.1113e-05 0.00086039 0.14188 -0.009803 -0.0091501 -0.011085 -0.010539 -0.0049572 -0.0018993 -0.12463 0.29143 -0.17627
1.0117 -0.0074386 -0.0080357 -0.014565 -0.012239 0 -0.0090857 -0.0085844 -0.0079884 -0.0060182 -0.010489 -0.014407 2.2326 -0.017128 0.0071691 0.11586 0.066617 0.00060639 -0.028911 -0.31085 -0.0033747 -0.036623 0.16175 0.02938 0.034512 -6.8429e-05 -4.5089e-06 -0.00050985 0.0005144 0.15035 -0.0086373 -0.011059 -0.011543 -0.010813 -0.0012561 -0.0024224 -0.12287 0.28636 -0.17468
1.0156 -0.0094251 -0.0091194 -0.014992 -0.0092508 0 -0.0088806 -0.012514 -0.008877 -0.0035851 -0.011279 -0.014056 2.2869 -0.010112 0.0049394 0.10938 0.065499 -0.0026358 -0.022059 -0.29961 -0.0036083 -0.041147 0.17159 0.024389 0.03737 -7.7055e-05 -0.00039538 -0.00079258 -2.2841e-05 0.14804 -0.0062726 -0.0099313 -0.012291 -0.0079061 0.0049436 -0.0021014 -0.11662 0.28607 -0.16814
1.0195 -0.010176 -0.0093278 -0.014524 -0.0067416 0 -0.0098019 -0.015183 -0.0092684 -0.0027076 -0.012024 -0.012407 2.3468 0.0014491 0.0028644 0.10641 0.070966 -0.0026358 -0.010383 -0.28781 -0.0061679 -0.042552 0.18654 0.023408 0.044878 0.00029088 -0.00044821 -0.00065312 -0.00019663 0.14119 -0.0037555 -0.0060306 -0.014131 -0.0057125 0.011347 -0.00086222 -0.10656 0.29091 -0.15859
1.0234 -0.0096383 -0.0082243 -0.014417 -0.0074688 0 -0.011422 -0.015451 -0.0090482 -0.0038147 -0.011875 -0.011235 2.4011 0.017025 0.0029161 0.10803 0.082236 -0.00035086 0.0051198 -0.27681 -0.0079265 -0.041234 0.20507 0.026066 0.055986 0.00081059 5.9973e-05 -4.2229e-05 0.00024254 0.13732 -0.0023235 -0.0019679 -0.016341 -0.0072795 0.016283 0.00088474 -0.09336 0.30062 -0.14753
1.0273 -0.0083273 -0.0062211 -0.013004 -0.010592 0 -0.011707 -0.014232 -0.0090707 -0.0057966 -0.0096978 -0.012043 2.4366 0.035607 0.0044738 0.11491 0.097627 0.001638 0.022735 -0.26821 -0.0064822 -0.037918 0.22459 0.029677 0.068857 0.0011895 0.00078665 0.0007724 0.00096387 0.13836 -0.0028039 -0.00030851 -0.017272 -0.011664 0.01782 0.0023482 -0.078029 0.31426 -0.13687
1.0313 -0.0067519 -0.0044168 -0.0080233 -0.012331 0 -0.0091341 -0.012931 -0.0097311 -0.0070322 -0.0056116 -0.014197 2.4479 0.053882 0.0050589 0.12553 0.11197 0.0018497 0.037729 -0.2646 -0.0026089 -0.034728 0.23817 0.031738 0.078259 0.0012797 0.0010132 0.0012806 0.0013224 0.13758 -0.0048093 -0.001306 -0.015795 -0.01469 0.013432 0.0026214 -0.063477 0.32746 -0.13003
1.0352 -0.0051334 -0.0036688 -0.00036091 -0.0096942 0 -0.004316 -0.011284 -0.0098749 -0.0069519 -0.0014886 -0.015281 2.4435 0.06894 0.0029549 0.1352 0.12172 0.00072078 0.047855 -0.26456 0.00055801 -0.033286 0.24397 0.03077 0.081941 0.0011241 0.00035002 0.0011159 0.00093866 0.12443 -0.0066479 -0.0030196 -0.012173 -0.013005 0.0057245 0.0012114 -0.051861 0.33604 -0.12692
1.0391 -0.00356 -0.0038193 0.0058655 -0.0035484 0 0.00034701 -0.0075629 -0.0078462 -0.0065184 0.00035401 -0.013251 2.4406 0.079653 -0.00088936 0.14192 0.12592 -0.00049606 0.052709 -0.26708 0.00071259 -0.03402 0.24212 0.026051 0.079497 0.00082404 -0.00076106 0.00043528 4.78e-05 0.094362 -0.0065422 -0.0035688 -0.0076006 -0.0074006 -0.0036158 -0.0014245 -0.044016 0.33843 -0.12707
1.043 -0.0022147 -0.0039231 0.0074246 0.0020666 0 0.0025074 -0.0011602 -0.0037615 -0.0069952 -0.0009857 -0.0081382 2.4544 0.085328 -0.00361 0.14414 0.12423 -0.00095511 0.052494 -0.27095 -0.0014406 -0.037083 0.23358 0.017868 0.071187 0.00040875 -0.0013752 -0.00014251 -0.00070736 0.054696 -0.0043182 -0.0030631 -0.00309 -0.0020696 -0.012809 -0.0039075 -0.040424 0.33378 -0.12971
1.0469 -0.0013156 -0.0032705 0.0053758 0.0036648 0 0.0015552 0.0056545 -0.00014843 -0.0082018 -0.0043728 -0.0018282 2.4883 0.085279 -0.0030918 0.14009 0.11685 -0.00045885 0.048431 -0.27393 -0.0032398 -0.042334 0.22123 0.008294 0.058354 -0.00012989 -0.00096447 -7.5574e-05 -0.00083278 0.020196 -0.0018226 -0.0032038 0.0010874 -0.00061601 -0.018853 -0.0047758 -0.041586 0.32174 -0.1333
1.0508 -0.0008531 -0.002113 0.0035223 0.0013209 0 -0.0010618 0.0093151 0.00034796 -0.0082073 -0.0076417 0.003459 2.5341 0.082273 8.8749e-05 0.13216 0.10719 0.0007838 0.044913 -0.27378 -0.0030361 -0.048268 0.21184 0.00077817 0.045884 -0.00069108 2.1717e-05 0.00057357 -0.00036365 0.0015988 -0.0013318 -0.0051381 0.0049473 -0.0028501 -0.020414 -0.0035511 -0.045308 0.30745 -0.13551
1.0547 -0.00050872 -0.0013143 0.0037529 -0.0018817 0 -0.0028931 0.0084761 -0.0020634 -0.0050852 -0.009053 0.0063487 2.5792 0.078944 0.0032395 0.12334 0.097245 0.0021136 0.044029 -0.2708 -0.0017532 -0.054138 0.20796 -0.0021443 0.03613 -0.0010204 0.00060889 0.001167 0.00025157 -0.0024392 -0.0033292 -0.0079905 0.0080678 -0.0053843 -0.019246 -0.0010522 -0.049551 0.29511 -0.13592
1.0586 7.8629e-05 -0.0013291 0.0040015 -0.0030705 0 -0.0021088 0.0055097 -0.0041811 0.00085802 -0.0080006 0.0064971 2.6155 0.076642 0.0038929 0.11525 0.08765 0.0023725 0.046479 -0.26562 -0.0014136 -0.059834 0.21045 -0.0011526 0.029889 -0.0008823 0.00033858 0.0010842 0.00059185 -0.002374 -0.0059076 -0.0096197 0.0095428 -0.0050768 -0.016945 0.0013947 -0.053307 0.28679 -0.13462
1.0625 0.0009746 -0.0016452 0.001305 -0.002068 0 0.0012507 0.0040853 -0.0030767 0.006743 -0.0049124 0.0044093 2.6435 0.076514 0.0016301 0.10928 0.078649 0.00061681 0.052411 -0.25929 -0.0024867 -0.065464 0.21932 0.00023141 0.027361 -0.00030341 -0.00021745 0.00030837 0.00058041 -0.007125 -0.0064922 -0.0086549 0.0086972 -0.0017248 -0.015514 0.0030757 -0.055722 0.2841 -0.132
1.0664 0.001929 -0.0012881 -0.0039474 -0.00088767 0 0.0051461 0.0053533 0.00066737 0.0093408 -0.0009423 0.001462 2.669 0.079555 -0.0019873 0.1067 0.069314 -0.002671 0.060065 -0.25531 -0.0032357 -0.072221 0.23234 -0.0011495 0.026799 0.00038024 -7.2192e-05 -0.00056339 0.00041596 -0.016709 -0.0041494 -0.0055705 0.0057775 0.0023579 -0.019789 0.0042076 -0.056086 0.2875 -0.12947
1.0703 0.0026904 0.00017976 -0.0079899 -0.0012372 0 0.0068344 0.0069118 0.0034878 0.007917 0.0023974 -0.0003242 2.6968 0.083415 -0.0047629 0.10504 0.058987 -0.0052964 0.065688 -0.2557 -0.0019033 -0.080457 0.24373 -0.0050688 0.024367 0.00076175 0.0010508 -0.0008745 0.00027027 -0.025193 -0.00014482 -0.0018208 0.0019119 0.0048751 -0.029599 0.0052151 -0.055908 0.29076 -0.12809
1.0742 0.0032673 0.0022329 -0.0079746 -0.0027844 0 0.0049891 0.0056305 0.0027849 0.004913 0.003986 0.00057879 2.7277 0.086877 -0.0050663 0.103 0.047994 -0.0048687 0.067964 -0.26105 0.00078969 -0.089815 0.25153 -0.0082325 0.018839 0.00067623 0.0023011 -0.0004739 0.00010785 -0.0296 0.0036278 0.0017163 -0.0015484 0.0053878 -0.043995 0.0059177 -0.055982 0.29062 -0.12786
1.0781 0.003818 0.0039183 -0.0051892 -0.0036747 0 0.0010777 0.0011074 -4.9526e-05 0.003649 0.0040201 0.0037354 2.7591 0.088964 -0.0023287 0.099552 0.03693 -0.00099865 0.066153 -0.2715 0.0019124 -0.099627 0.25446 -0.0077102 0.0095923 0.00028951 0.0024951 0.00021834 -0.0001987 -0.034035 0.0064179 0.0051378 -0.003661 0.0049755 -0.061595 0.0056664 -0.056952 0.28437 -0.12855
1.082 0.0043225 0.0047089 -0.0031164 -0.0023235 0 -0.001484 -0.0040163 -0.0010367 0.0051639 0.0040753 0.0066046 2.7892 0.088551 0.0027226 0.093514 0.027332 0.004042 0.059913 -0.28684 -0.00059123 -0.10821 0.25154 -0.0039892 -0.0034233 -0.00010541 0.0013219 0.0006269 -0.00062094 -0.044134 0.0086435 0.0085009 -0.0041009 0.0047036 -0.079696 0.0042861 -0.059581 0.26838 -0.12938
1.0859 0.004497 0.0048013 -0.0028025 0.0014091 0 -0.00016581 -0.0069274 0.0019533 0.0072419 0.0056864 0.0065169 2.8185 0.086364 0.0079067 0.085322 0.021442 0.007086 0.052203 -0.30388 -0.0052642 -0.11236 0.24522 -0.00057182 -0.016978 -0.0003539 -0.00030622 0.00047467 -0.00089043 -0.058528 0.010457 0.010921 -0.0030906 0.0047308 -0.093398 0.0025923 -0.063463 0.24328 -0.12876
1.0898 0.0041361 0.0047017 -0.0015116 0.0063836 0 0.0042009 -0.0071941 0.0066503 0.006595 0.0085342 0.0032499 2.8491 0.084508 0.010195 0.076584 0.018792 0.0066602 0.046035 -0.31944 -0.0080541 -0.11158 0.23867 -0.00065522 -0.028281 -0.0004978 -0.0011365 -9.8166e-05 -0.00069219 -0.068062 0.010921 0.011129 -0.0012899 0.0046498 -0.10129 0.0016531 -0.067171 0.21444 -0.12651
1.0938 0.003511 0.0046989 0.0034559 0.010964 0 0.0078471 -0.0062164 0.0086556 0.0021061 0.010311 -0.00043341 2.8811 0.084302 0.0075621 0.068024 0.018606 0.0039323 0.042756 -0.33185 -0.0062058 -0.10588 0.23317 -0.0043218 -0.036132 -0.0006104 -0.00076958 -0.00073128 3.7304e-05 -0.065021 0.0090334 0.0089731 0.00043694 0.0042131 -0.10273 0.0015107 -0.069697 0.18492 -0.12281
1.0977 0.0032881 0.0047785 0.010584 0.013622 0 0.0074426 -0.0047092 0.0061294 -0.0039559 0.0089044 -0.0011746 2.9116 0.086982 0.00099282 0.060235 0.019706 0.0012989 0.043325 -0.33964 -0.001212 -0.095719 0.22966 -0.008848 -0.039755 -0.00064223 6.0642e-05 -0.0010957 0.00098619 -0.052788 0.0053954 0.0060381 0.0015289 0.0035835 -0.097557 0.00094522 -0.070016 0.15778 -0.11812
1.1016 0.0039217 0.004885 0.015134 0.013393 0 0.0034197 -0.0016487 0.001774 -0.0078145 0.0048844 0.001821 2.9372 0.094375 -0.0054611 0.053303 0.01875 0.00029136 0.048084 -0.34035 0.0024033 -0.083093 0.22843 -0.011391 -0.03908 -0.00047544 0.00035176 -0.0010273 0.0016426 -0.044716 0.0022739 0.0044488 0.0022303 0.0031702 -0.085428 -0.0011627 -0.065977 0.13785 -0.11392
1.1055 0.0051128 0.0050526 0.014452 0.010471 0 -0.00012703 0.0039236 -2.6447e-05 -0.0072597 0.0014371 0.0060342 2.9576 0.10393 -0.0074206 0.045797 0.013572 0.00086639 0.05316 -0.33661 0.0014837 -0.072445 0.2271 -0.011166 -0.038047 -0.00011567 -0.00012493 -0.00056544 0.0016419 -0.052055 0.0015792 0.0049513 0.0034687 0.0034959 -0.070348 -0.0042448 -0.058536 0.1236 -0.11151
1.1094 0.0059575 0.0052333 0.011087 0.0064832 0 0.00080275 0.010611 0.0022563 -0.0030654 0.0013757 0.0081234 2.9787 0.11335 -0.0037521 0.037004 0.0042626 0.0023079 0.056345 -0.33044 -0.0025599 -0.065529 0.2244 -0.0093274 -0.038598 0.00022803 -0.00068895 5.2903e-05 0.0010248 -0.07276 0.0028605 0.006234 0.0059461 0.0050303 -0.054324 -0.0061753 -0.048864 0.11284 -0.11093
1.1133 0.00573 0.0051563 0.0096475 0.0036675 0 0.0061773 0.015053 0.0059513 0.002282 0.0041449 0.007145 3.0101 0.12065 0.0023052 0.02662 -0.0086373 0.0042054 0.056102 -0.32347 -0.0050902 -0.063363 0.21949 -0.0073937 -0.041937 0.00030264 -0.00057199 0.00049238 0.00021293 -0.092754 0.00369 0.0061714 0.009218 0.007638 -0.03901 -0.005341 -0.03808 0.10376 -0.11193
1.1172 0.0045491 0.0045405 0.01106 0.0031604 0 0.011699 0.014979 0.0072502 0.0069632 0.0061356 0.0052402 3.0585 0.12301 0.0057806 0.014636 -0.023782 0.0063097 0.050751 -0.31791 -0.0029132 -0.066754 0.21155 -0.0062153 -0.049123 5.7047e-05 0.00026022 0.00054506 -0.00028402 -0.098623 0.0022449 0.0037252 0.011805 0.0099663 -0.026604 -0.0025791 -0.027868 0.094066 -0.11377
1.1211 0.0032475 0.0034691 0.011408 0.0039452 0 0.012621 0.011532 0.0051228 0.010952 0.0042781 0.0052016 3.121 0.11769 0.0041449 0.003165 -0.037326 0.0078313 0.040572 -0.31666 0.002378 -0.07393 0.20102 -0.0061662 -0.058844 -0.00029061 0.0011439 0.00033415 -0.00022666 -0.089154 -0.00063698 -0.00026646 0.012425 0.0098091 -0.021003 -0.00069688 -0.021185 0.081891 -0.11429
1.125 0.0025607 0.0024264 0.007051 0.0038264 0 0.0079903 0.0081268 0.0019317 0.015088 -0.00070359 0.0075441 3.1845 0.10747 -0.00075233 -0.0055869 -0.047507 0.007567 0.029223 -0.31912 0.0058108 -0.081118 0.18987 -0.0075465 -0.067814 -0.00044299 0.0014622 0.00025086 0.00019255 -0.074688 -0.0022091 -0.0038808 0.011137 0.0058384 -0.022764 -0.0017107 -0.018386 0.068783 -0.11256
1.1289 0.0024542 0.0018474 -0.00018908 0.0017375 0 0.0013194 0.0069771 0.00050245 0.019391 -0.0048103 0.01005 3.2325 0.094273 -0.0046013 -0.010487 -0.054046 0.0050756 0.018651 -0.32464 0.003887 -0.086668 0.17903 -0.010186 -0.074337 -0.00027805 0.0012107 0.00059053 0.00051728 -0.065823 -0.00063307 -0.0054665 0.0091392 -0.0006336 -0.032638 -0.0045461 -0.019504 0.056099 -0.10849
1.1328 0.0022459 0.001646 -0.0044606 -0.0010085 0 -0.0027367 0.007078 0.0011829 0.02242 -0.0045914 0.010029 3.2574 0.080291 -0.0043913 -0.010746 -0.057157 0.0015249 0.010673 -0.33219 -0.0019091 -0.089238 0.16935 -0.012736 -0.076971 8.037e-05 0.00080898 0.0012048 0.00040972 -0.063166 0.0031169 -0.0044254 0.0073429 -0.0059246 -0.050949 -0.005783 -0.024255 0.045251 -0.10226
1.1367 0.0013491 0.0012747 -0.0026557 -0.0020846 0 -0.0023471 0.0057106 0.0019548 0.022183 -0.00037118 0.0068002 3.268 0.069866 -0.00056151 -0.005599 -0.058246 -0.0010433 0.0080785 -0.33926 -0.0064567 -0.087384 0.1621 -0.012977 -0.07373 0.00041444 0.00050619 0.0015586 -5.8497e-05 -0.057506 0.006199 -0.001252 0.0052985 -0.0067039 -0.07833 -0.0029918 -0.031861 0.03865 -0.094942
1.1406 -0.00016842 0.000279 0.0015831 -0.0008657 0 0.00047227 0.0015624 0.00095411 0.017604 0.004277 0.0020133 3.2838 0.06546 0.003948 0.0014208 -0.060535 -0.0014667 0.0098204 -0.34259 -0.0059341 -0.083262 0.15728 -0.0094342 -0.06691 0.00059862 0.00014945 0.0012107 -0.00046787 -0.038742 0.0065536 0.0026879 0.001761 -0.002937 -0.10873 0.0026201 -0.039436 0.035199 -0.088956
1.1445 -0.0017611 -0.0012656 0.00179 0.00049352 0 0.0021905 -0.0040223 -0.0017118 0.009267 0.0059776 -0.0021191 3.3198 0.06634 0.0062519 0.0076682 -0.064888 -0.00037405 0.013908 -0.34123 -0.0015361 -0.07876 0.15465 -0.0028896 -0.058855 0.00063508 -0.00044371 0.00027398 -0.00043647 -0.0042663 0.0044519 0.0054903 -0.0036309 0.001859 -0.1372 0.0070427 -0.045511 0.032694 -0.085169
1.1484 -0.0030538 -0.0029013 -0.0038146 -0.000934 0 0.0007978 -0.0086947 -0.0046102 -0.00092061 0.0042629 -0.0045987 3.3738 0.071546 0.0052557 0.011462 -0.071384 0.0006986 0.018911 -0.33468 0.0016441 -0.075012 0.15419 0.0038772 -0.051101 0.00055406 -0.0010516 -0.00062711 5.1601e-06 0.039938 0.0016124 0.0054721 -0.0094481 0.0035589 -0.16005 0.007096 -0.049213 0.029461 -0.083936
1.1523 -0.0042083 -0.004294 -0.010161 -0.0056602 0 -0.0031228 -0.011352 -0.0067774 -0.010612 0.0011133 -0.0058538 3.4272 0.079412 0.0016888 0.011112 -0.079531 0.00089097 0.023124 -0.32273 -0.00050415 -0.073113 0.15598 0.0081638 -0.045301 0.00034286 -0.0011743 -0.00090068 0.0004088 0.084091 -0.00072966 0.0022764 -0.013488 0.00089066 -0.17301 0.0032947 -0.049765 0.023471 -0.085341
1.1563 -0.0056129 -0.005473 -0.011242 -0.010812 0 -0.0075266 -0.012414 -0.0083495 -0.017883 -0.0015506 -0.0067525 3.4628 0.085465 -0.0026888 0.0055416 -0.086543 0.00049444 0.024143 -0.3067 -0.0071379 -0.073493 0.16025 0.0094695 -0.043081 -2.314e-06 -0.00062241 -0.00052232 0.00030931 0.11971 -0.002585 -0.0026006 -0.014736 -0.0038338 -0.1702 -0.00085422 -0.046851 0.012506 -0.088279
1.1602 -0.0072767 -0.0065663 -0.0071007 -0.012601 0 -0.01056 -0.012349 -0.0096434 -0.021857 -0.0034871 -0.0078147 3.4813 0.087123 -0.0057811 -0.0018497 -0.090589 1.6894e-05 0.022614 -0.29069 -0.013121 -0.074322 0.16551 0.0098235 -0.042687 -0.00038694 0.00015303 -4.0264e-05 -0.00032345 0.14195 -0.0043417 -0.0067286 -0.014166 -0.0072198 -0.15806 -0.0022809 -0.042722 -0.00059826 -0.090755
1.1641 -0.0086429 -0.0074534 -0.0035052 -0.0098573 0 -0.011354 -0.01084 -0.010359 -0.022974 -0.0055192 -0.00924 3.5028 0.08358 -0.0058844 -0.0093345 -0.091326 -0.00067406 0.019063 -0.2765 -0.0136 -0.074743 0.17087 0.0121 -0.04311 -0.00063552 0.0004615 -4.879e-05 -0.0010112 0.15031 -0.005796 -0.0086165 -0.013474 -0.0078663 -0.14038 -0.00099123 -0.038389 -0.013793 -0.092188
1.168 -0.0090735 -0.0078636 -0.0047561 -0.005096 0 -0.010046 -0.0077851 -0.010122 -0.02262 -0.008042 -0.01115 3.5481 0.07453 -0.0027926 -0.015327 -0.088875 -0.0018625 0.01412 -0.26563 -0.0081855 -0.074069 0.1754 0.017755 -0.043372 -0.00062728 0.00011424 -0.00063686 -0.0011615 0.14893 -0.006449 -0.0088194 -0.013158 -0.0070797 -0.12128 0.00056394 -0.034768 -0.025002 -0.092267
1.1719 -0.0085211 -0.0078389 -0.0084964 -0.0021585 0 -0.0076617 -0.0045348 -0.0094666 -0.022047 -0.010608 -0.013401 3.6171 0.059955 0.0014501 -0.017628 -0.08431 -0.0028729 0.0087317 -0.2601 -0.0010357 -0.071638 0.1774 0.025678 -0.042113 -0.00040556 -0.00034079 -0.0013181 -0.00057788 0.14531 -0.0065363 -0.0090997 -0.012119 -0.0069788 -0.10779 0.00034739 -0.033069 -0.030633 -0.091135
1.1758 -0.0076917 -0.0079423 -0.009009 -0.0029301 0 -0.0058635 -0.0032184 -0.0095698 -0.021239 -0.012758 -0.015285 3.6857 0.043252 0.003485 -0.016457 -0.080936 -0.0021954 0.0039211 -0.25877 0.0029117 -0.06839 0.1764 0.032817 -0.039196 -0.00013293 -0.0002101 -0.0014742 0.00037257 0.14615 -0.0071808 -0.010478 -0.0092515 -0.0083265 -0.10474 -0.0013848 -0.033176 -0.03004 -0.090318
1.1797 -0.007516 -0.0088275 -0.0049864 -0.0063208 0 -0.0061276 -0.004503 -0.010792 -0.018886 -0.014654 -0.015844 3.726 0.02712 0.0012485 -0.013582 -0.080033 0.00071825 -0.00012847 -0.25924 0.0019058 -0.065283 0.17382 0.036054 -0.03553 6.2176e-05 0.00054682 -0.00088858 0.0010636 0.15283 -0.0092025 -0.01228 -0.0052631 -0.010237 -0.1099 -0.0029861 -0.034044 -0.025859 -0.090502
1.1836 -0.0084287 -0.010569 -0.0019877 -0.010076 0 -0.0086359 -0.0065862 -0.011957 -0.013838 -0.016622 -0.014747 3.7313 0.013126 -0.003921 -0.010069 -0.081862 0.0039763 -0.0032875 -0.26007 -0.0018393 -0.062627 0.17095 0.034204 -0.031709 0.00017806 0.0012044 7.8075e-05 0.0010852 0.16138 -0.011993 -0.013201 -0.002585 -0.011556 -0.12094 -0.003682 -0.034937 -0.020029 -0.091735
1.1875 -0.01011 -0.012515 -0.006076 -0.013091 0 -0.012025 -0.0071279 -0.011674 -0.0068807 -0.018371 -0.012717 3.7227 0.0026639 -0.0080654 -0.0070193 -0.086192 0.0043383 -0.0054695 -0.2598 -0.004664 -0.060541 0.16942 0.028961 -0.028368 0.00027661 0.0010045 0.00077047 0.00047929 0.16784 -0.013989 -0.013069 -0.0033374 -0.012044 -0.13456 -0.0043816 -0.035055 -0.014812 -0.093763
1.1914 -0.011865 -0.013891 -0.016064 -0.015812 0 -0.014583 -0.0062302 -0.010366 -0.00094013 -0.019146 -0.010892 3.7295 -0.0014881 -0.0080142 -0.0056342 -0.09066 0.0004115 -0.0059212 -0.25632 -0.0045132 -0.057557 0.17341 0.024068 -0.026206 0.00035599 -3.7423e-05 0.00072121 -0.00039202 0.17379 -0.014356 -0.013118 -0.0074098 -0.012233 -0.14257 -0.0061261 -0.032876 -0.014298 -0.094369
1.1953 -0.013237 -0.014524 -0.023971 -0.018761 0 -0.015818 -0.0068557 -0.010331 0.00093862 -0.018641 -0.0097909 3.7631 -0.0012404 -0.0042255 -0.004767 -0.092302 -0.0053034 -0.0047221 -0.25094 -0.0018774 -0.051873 0.18245 0.022947 -0.024293 0.00032738 -0.0011202 -2.2016e-05 -0.0011298 0.18521 -0.013924 -0.014354 -0.012595 -0.012561 -0.14234 -0.0081677 -0.029003 -0.017265 -0.09165
1.1992 -0.014311 -0.014934 -0.023674 -0.021275 0 -0.016637 -0.011723 -0.013275 -0.001773 -0.017374 -0.0091621 3.8092 0.0027397 -0.00010806 -0.0035572 -0.090212 -0.0081423 -0.0018042 -0.24458 0.0015024 -0.042659 0.19554 0.026321 -0.021915 0.00013877 -0.0014475 -0.00092738 -0.0014656 0.20518 -0.01417 -0.015998 -0.01652 -0.013083 -0.13427 -0.0081982 -0.023902 -0.022037 -0.084874
1.2031 -0.015531 -0.015713 -0.017742 -0.021982 0 -0.017853 -0.019909 -0.017937 -0.0064456 -0.015921 -0.0088979 3.8439 0.0097114 0.0015523 -0.0012682 -0.084022 -0.0055541 0.0027573 -0.23811 0.0042552 -0.029541 0.21124 0.031738 -0.01843 -9.8491e-05 -0.00097461 -0.0013384 -0.0012715 0.22849 -0.015414 -0.016134 -0.018354 -0.013892 -0.11961 -0.004779 -0.018078 -0.026756 -0.07378
1.207 -0.017242 -0.016936 -0.014314 -0.020367 0 -0.018857 -0.027121 -0.020836 -0.0095951 -0.014156 -0.0097209 3.8576 0.018818 0.0012734 0.0030741 -0.073888 0.00030523 0.0087447 -0.23267 0.0057675 -0.012472 0.22672 0.035667 -0.012876 -0.00015389 -0.00034515 -0.00093896 -0.00056192 0.2455 -0.016427 -0.014143 -0.01877 -0.015379 -0.10138 0.00063138 -0.01229 -0.028155 -0.058477
1.2109 -0.019347 -0.018189 -0.017637 -0.017595 0 -0.018342 -0.029649 -0.019815 -0.010174 -0.011825 -0.012463 3.8607 0.028278 0.0017635 0.0091248 -0.062952 0.004484 0.014794 -0.22836 0.0056532 0.0052602 0.23729 0.036518 -0.0052395 0.00010884 -0.00015008 -1.2187e-05 0.00043813 0.25241 -0.016007 -0.012095 -0.018709 -0.017776 -0.086185 0.0044501 -0.0072787 -0.023453 -0.042226
1.2148 -0.021282 -0.019065 -0.023472 -0.015738 0 -0.016446 -0.027792 -0.016635 -0.010653 -0.00993 -0.016596 3.8689 0.037001 0.0042982 0.015393 -0.053715 0.0038696 0.019857 -0.22387 0.0036377 0.020365 0.24228 0.035888 0.0031708 0.00054884 -0.00034395 0.00073096 0.0012866 0.25671 -0.014634 -0.013085 -0.018574 -0.020627 -0.076048 0.004021 -0.0028595 -0.014514 -0.028049
1.2188 -0.022284 -0.019439 -0.024651 -0.016252 0 -0.015553 -0.025003 -0.015478 -0.014601 -0.01078 -0.020019 3.8843 0.044552 0.0067615 0.021031 -0.047133 -0.00013241 0.023508 -0.21819 0.00027123 0.031046 0.24188 0.036865 0.011476 0.00080177 -0.00041368 0.00068223 0.0015326 0.27041 -0.014109 -0.017868 -0.018559 -0.023028 -0.071068 -3.4196e-05 0.0012051 -0.0030007 -0.017446
1.2227 -0.021815 -0.019261 -0.019805 -0.019033 0 -0.01803 -0.023767 -0.018608 -0.022893 -0.015722 -0.02099 3.8939 0.050659 0.00576 0.025253 -0.043751 -0.0035034 0.025515 -0.21031 -0.0026139 0.035852 0.23693 0.041094 0.018747 0.00056615 -3.3154e-05 -0.00016665 0.0010507 0.29647 -0.015426 -0.023383 -0.019192 -0.02441 -0.070512 -0.0044601 0.0052223 0.0089919 -0.011557
1.2266 -0.019904 -0.018308 -0.014525 -0.022509 0 -0.022878 -0.022953 -0.023719 -0.032158 -0.022615 -0.02043 3.887 0.055256 0.00061438 0.027179 -0.043164 -0.0038749 0.026181 -0.19849 -0.0028389 0.032922 0.23016 0.047528 0.023155 -0.00011203 0.00056205 -0.0011945 0.00018854 0.32272 -0.017397 -0.025163 -0.020923 -0.024769 -0.071032 -0.0062546 0.0097326 0.016884 -0.011526
1.2305 -0.017223 -0.016426 -0.013781 -0.024346 0 -0.025288 -0.019631 -0.025982 -0.03714 -0.026359 -0.021738 3.87 0.059653 -0.0052841 0.028277 -0.042163 -0.0025473 0.027375 -0.18466 0.0002829 0.026748 0.22584 0.053889 0.025029 -0.00082033 0.00086557 -0.0016509 -0.00047651 0.33078 -0.01784 -0.021563 -0.02309 -0.023994 -0.068299 -0.0049155 0.014525 0.01955 -0.013542
1.2344 -0.014791 -0.014108 -0.015458 -0.022499 0 -0.020678 -0.013171 -0.022855 -0.034937 -0.023097 -0.027461 3.8628 0.064443 -0.0075595 0.029544 -0.039456 -0.0023226 0.029946 -0.17077 0.0050682 0.020072 0.22503 0.058873 0.025009 -0.0010778 0.0006725 -0.0012578 -0.0006009 0.31267 -0.016187 -0.015607 -0.023766 -0.021385 -0.061723 -0.0021137 0.019067 0.01805 -0.015469
1.2383 -0.013459 -0.012628 -0.01365 -0.016604 0 -0.0098865 -0.0067882 -0.016768 -0.027303 -0.014497 -0.035714 3.8788 0.06989 -0.0053139 0.031619 -0.034416 -0.0038833 0.034327 -0.15862 0.0087226 0.014869 0.22805 0.06244 0.023688 -0.0007257 0.00027284 -0.00036989 -0.00032907 0.27922 -0.014512 -0.012448 -0.021278 -0.01653 -0.051594 0.00035122 0.022798 0.013658 -0.015864
1.2422 -0.013538 -0.013279 -0.0078936 -0.0091648 0 -0.00012004 -0.0046627 -0.012956 -0.018993 -0.007539 -0.040288 3.91 0.076008 -0.002213 0.035074 -0.026852 -0.0049289 0.040723 -0.15092 0.009716 0.013332 0.2346 0.064082 0.021902 -8.4947e-05 8.7996e-05 0.00042228 -9.4445e-05 0.25208 -0.015593 -0.014818 -0.016149 -0.010922 -0.039429 0.0019318 0.024767 0.0086044 -0.013295
1.2461 -0.01484 -0.016308 -0.0061881 -0.005112 0 0.000228 -0.0078521 -0.014674 -0.013794 -0.0091413 -0.035272 3.9328 0.080994 -0.0028755 0.038867 -0.019251 -0.0029904 0.047312 -0.15088 0.0089617 0.015726 0.24168 0.061753 0.020886 0.00027528 0.00020947 0.00081485 -0.00017371 0.24699 -0.019926 -0.020813 -0.011316 -0.0080785 -0.030542 0.0028821 0.023648 0.0065958 -0.0084409
1.25 -0.017039 -0.020619 -0.016442 -0.0089015 0 -0.011244 -0.013577 -0.020483 -0.011915 -0.020103 -0.020522 3.9295 0.082867 -0.00816 0.040952 -0.014384 0.0014031 0.051686 -0.15661 0.0086578 0.018664 0.24689 0.053654 0.020758 -2.0315e-06 0.000362 0.00092013 -0.00044603 0.2637 -0.024951 -0.025947 -0.01001 -0.011021 -0.027477 0.0030989 0.020063 0.0075687 -0.0043689
1.2539 -0.019966 -0.024613 -0.035499 -0.020656 0 -0.028295 -0.018501 -0.02593 -0.01094 -0.033926 -0.0030088 3.904 0.080245 -0.014093 0.040078 -0.013568 0.0049224 0.052491 -0.16696 0.010082 0.020053 0.2496 0.041481 0.021332 -0.00074061 0.00028281 0.00095422 -0.00057823 0.29047 -0.02743 -0.027221 -0.013134 -0.019016 -0.031038 0.0020247 0.014401 0.010533 -0.002904
1.2578 -0.023516 -0.027366 -0.049467 -0.034791 0 -0.040585 -0.022084 -0.027567 -0.009125 -0.04173 0.0076055 3.8774 0.071998 -0.015448 0.035217 -0.017709 0.0048674 0.048656 -0.18042 0.012638 0.017908 0.24965 0.031176 0.022292 -0.0013323 3.7797e-05 0.00092228 -0.00040358 0.31648 -0.026539 -0.025271 -0.01865 -0.027095 -0.041377 -0.00023197 0.0071936 0.014045 -0.0056666
1.2617 -0.027298 -0.028988 -0.046975 -0.04329 0 -0.041607 -0.026206 -0.025464 -0.0077376 -0.039015 0.0057495 3.868 0.056238 -0.010407 0.02499 -0.027545 0.0020091 0.038729 -0.19425 0.014918 0.0090695 0.24804 0.029154 0.022784 -0.0012109 -8.3903e-05 0.00068502 -7.9784e-05 0.33956 -0.024439 -0.022972 -0.023563 -0.029717 -0.057884 -0.0021943 -0.00052365 0.014352 -0.015058
1.2656 -0.030473 -0.029945 -0.031501 -0.041713 0 -0.033259 -0.031799 -0.022415 -0.010171 -0.028608 -0.0063757 3.876 0.036765 -0.0019549 0.012485 -0.03908 -0.00031303 0.026002 -0.20537 0.016273 -0.0044827 0.2478 0.036851 0.022035 -0.00032686 6.7073e-05 0.00027165 0.00011397 0.3635 -0.023845 -0.022433 -0.026501 -0.025656 -0.075866 -0.0020518 -0.0072727 0.0092232 -0.028256
1.2695 -0.032088 -0.030235 -0.018496 -0.032829 0 -0.023549 -0.036768 -0.021288 -0.018636 -0.017886 -0.020987 3.8848 0.017577 0.0048533 0.0006554 -0.049383 0.00020456 0.01352 -0.21304 0.016985 -0.019721 0.24991 0.049021 0.020008 0.00077697 0.00033097 -3.024e-05 7.6901e-05 0.39046 -0.02528 -0.023426 -0.02837 -0.01945 -0.093244 0.00038769 -0.012566 -0.00036795 -0.042032
1.2734 -0.031693 -0.029402 -0.019372 -0.0243 0 -0.019895 -0.037875 -0.023044 -0.031472 -0.013185 -0.030706 3.8752 0.0018872 0.0068212 -0.0083271 -0.05654 0.0025452 0.0035011 -0.21687 0.017079 -0.03434 0.25462 0.058026 0.016774 0.0013723 0.00045144 8.4424e-06 -5.7759e-05 0.41707 -0.026845 -0.024313 -0.030686 -0.017625 -0.10906 0.003082 -0.016117 -0.013078 -0.053988
1.2773 -0.029701 -0.02731 -0.029467 -0.022089 0 -0.023699 -0.034443 -0.026533 -0.043559 -0.015951 -0.033499 3.8389 -0.0062886 0.0043098 -0.011939 -0.05857 0.0038585 -0.0014815 -0.21665 0.015641 -0.045516 0.26166 0.060444 0.01255 0.0011108 0.0003928 0.00021751 -0.0001364 0.4372 -0.026522 -0.023967 -0.033507 -0.022938 -0.12274 0.003559 -0.017698 -0.026612 -0.061283
1.2813 -0.02712 -0.024685 -0.033396 -0.025499 0 -0.030118 -0.029486 -0.029553 -0.049677 -0.02286 -0.033029 3.7826 -0.0003139 -9.3884e-06 -0.0072156 -0.054017 0.0029008 0.0018648 -0.21238 0.011955 -0.04934 0.26841 0.059693 0.0081617 0.00028101 0.00037719 0.00016093 -0.00017272 0.44663 -0.024367 -0.022649 -0.035161 -0.031907 -0.13461 0.0015477 -0.017185 -0.035047 -0.060325
1.2852 -0.024897 -0.02269 -0.022235 -0.028388 0 -0.032449 -0.026768 -0.030223 -0.048129 -0.028844 -0.034727 3.7212 0.015835 -0.0034752 0.001981 -0.046789 0.0014897 0.010241 -0.20616 0.0072794 -0.048295 0.27244 0.062168 0.0044293 -0.00045085 0.00060961 -0.00031295 -0.00026881 0.44493 -0.022314 -0.021402 -0.033949 -0.037836 -0.14536 -0.00039245 -0.015656 -0.036772 -0.054561
1.2891 -0.023385 -0.021941 -0.00382 -0.025391 0 -0.027406 -0.02699 -0.028203 -0.041714 -0.030443 -0.040979 3.6695 0.039672 -0.0048138 0.013374 -0.038876 0.0023719 0.021805 -0.19881 0.004846 -0.044054 0.27303 0.070801 0.0016318 -0.00058111 0.0010285 -0.00074916 -0.0003833 0.43427 -0.02205 -0.021033 -0.029962 -0.036472 -0.15426 0.00074288 -0.013518 -0.031742 -0.046195
1.293 -0.02232 -0.022036 0.0051091 -0.017266 0 -0.017567 -0.027307 -0.025212 -0.035247 -0.027572 -0.049115 3.6352 0.068142 -0.0041803 0.024595 -0.032159 0.0059788 0.034596 -0.19123 0.0073144 -0.038472 0.26991 0.082289 -7.5712e-05 -0.00013284 0.0013715 -0.0004841 -0.00027676 0.418 -0.023376 -0.021679 -0.025219 -0.029221 -0.16022 0.0051492 -0.011179 -0.020594 -0.037594
1.2969 -0.021198 -0.022077 -0.0036474 -0.010392 0 -0.0095235 -0.024607 -0.0241 -0.031589 -0.02305 -0.053535 3.6143 0.095631 -0.0026196 0.031739 -0.029318 0.0097487 0.045556 -0.18508 0.014005 -0.034595 0.26354 0.090274 -0.00063915 0.00043327 0.0014652 0.00056861 0.00023315 0.40016 -0.024653 -0.022924 -0.022072 -0.021453 -0.15982 0.0094304 -0.0092642 -0.0052509 -0.03278
1.3008 -0.019683 -0.021587 -0.021487 -0.011 0 -0.0090806 -0.018849 -0.026524 -0.029432 -0.020342 -0.050206 3.5915 0.11539 -0.0014706 0.033078 -0.030334 0.010759 0.052867 -0.1826 0.020995 -0.034351 0.25729 0.090818 -0.00089439 0.00063456 0.0013961 0.0016376 0.00096732 0.38392 -0.02459 -0.023975 -0.021478 -0.017864 -0.15068 0.0094016 -0.0083955 0.0092444 -0.033945
1.3047 -0.017804 -0.020824 -0.032301 -0.019497 0 -0.016705 -0.012921 -0.030922 -0.024722 -0.020841 -0.039979 3.5482 0.12647 -0.0016807 0.030585 -0.032965 0.0087177 0.057649 -0.18446 0.02442 -0.036694 0.25309 0.084746 -0.0014798 0.00033111 0.0013834 0.0017637 0.001411 0.36858 -0.023377 -0.023848 -0.022556 -0.019005 -0.13441 0.0040247 -0.0086397 0.021089 -0.039462
1.3086 -0.015934 -0.020267 -0.028744 -0.029883 0 -0.026634 -0.009558 -0.033099 -0.014668 -0.022643 -0.028054 3.4736 0.12879 -0.0031783 0.026039 -0.035476 0.0060535 0.06102 -0.19104 0.023839 -0.040574 0.25185 0.075378 -0.002691 -0.00023574 0.0015235 0.00080462 0.0011237 0.34813 -0.022162 -0.021928 -0.02352 -0.02152 -0.11258 -0.0032926 -0.010004 0.030065 -0.047887
1.3125 -0.014659 -0.019984 -0.018213 -0.034516 0 -0.030864 -0.0089662 -0.029669 -0.00095813 -0.022126 -0.019845 3.3739 0.12313 -0.0049221 0.02172 -0.035901 0.0051554 0.064462 -0.20237 0.022239 -0.044586 0.25408 0.064951 -0.0047269 -0.00069514 0.0016964 -0.00032065 0.00016123 0.31513 -0.021739 -0.018707 -0.022929 -0.021311 -0.087536 -0.0074498 -0.012402 0.036687 -0.057301
1.3164 -0.014515 -0.019612 -0.013401 -0.029967 0 -0.025513 -0.0095566 -0.021468 0.010736 -0.017418 -0.016596 3.2688 0.11191 -0.0058797 0.023228 -0.029872 0.0059496 0.071338 -0.2173 0.022701 -0.045675 0.25965 0.05366 -0.0072577 -0.00083681 0.0017054 -0.00050587 -0.00091777 0.2682 -0.021834 -0.015851 -0.020344 -0.016908 -0.066146 -0.00605 -0.015475 0.045207 -0.063632
1.3203 -0.015586 -0.018886 -0.018773 -0.019274 0 -0.014446 -0.010373 -0.013361 0.01487 -0.010694 -0.014561 3.178 0.10096 -0.0060787 0.031088 -0.018569 0.0064758 0.081417 -0.23081 0.025315 -0.043944 0.26573 0.041507 -0.0089098 -0.00072309 0.001459 0.00041205 -0.0014884 0.21582 -0.021435 -0.015029 -0.016247 -0.010613 -0.052308 -0.0014309 -0.018373 0.059565 -0.0665
1.3242 -0.0172 -0.01795 -0.027267 -0.009234 0 -0.0065359 -0.012033 -0.010041 0.010391 -0.0067458 -0.0087533 3.1075 0.091779 -0.0064923 0.044803 -0.0030116 0.005643 0.093668 -0.24038 0.027554 -0.040123 0.27152 0.029937 -0.0087608 -0.00059174 0.0010063 0.001473 -0.001337 0.17151 -0.019529 -0.016332 -0.011644 -0.0067629 -0.046756 0.0015067 -0.020939 0.08128 -0.066869
1.3281 -0.018095 -0.017053 -0.029149 -0.0052655 0 -0.0081787 -0.015176 -0.011667 0.0015073 -0.0085864 0.0018627 3.0481 0.085223 -0.0077103 0.063338 0.015468 0.0048702 0.10668 -0.24399 0.027462 -0.03515 0.27648 0.021039 -0.005998 -0.00066027 0.00045841 0.0015858 -0.00075224 0.14363 -0.015584 -0.017903 -0.0076479 -0.0083013 -0.049246 -0.00035039 -0.023199 0.11106 -0.06611
1.332 -0.017163 -0.01603 -0.022087 -0.0077452 0 -0.017421 -0.018679 -0.013771 -0.0060298 -0.014111 0.012497 2.9853 0.081481 -0.0089003 0.084536 0.034536 0.0066144 0.11749 -0.23887 0.025889 -0.030784 0.2804 0.015558 0.00073449 -0.00096246 -5.0282e-05 0.0006423 -0.0001976 0.12958 -0.0098085 -0.017424 -0.0051326 -0.014032 -0.058201 -0.0057315 -0.025619 0.14917 -0.067125
1.3359 -0.014303 -0.014303 -0.011979 -0.012225 0 -0.025262 -0.020145 -0.011778 -0.0099304 -0.017342 0.016045 2.9117 0.078057 -0.0084636 0.10351 0.050317 0.011346 0.12166 -0.22669 0.025261 -0.029051 0.28391 0.012515 0.011513 -0.0013034 -0.00032684 -0.00043482 8.6506e-05 0.12046 -0.0033876 -0.014235 -0.004457 -0.018826 -0.066787 -0.010324 -0.029884 0.19039 -0.073902
1.3398 -0.010644 -0.011517 -0.0054743 -0.013106 0 -0.023451 -0.018315 -0.0056873 -0.01306 -0.013602 0.0091788 2.8293 0.073009 -0.0058504 0.11815 0.061783 0.016383 0.11877 -0.21284 0.026453 -0.029492 0.28696 0.011032 0.02446 -0.0013682 -0.00014458 -0.00072769 0.00019499 0.11129 0.0015651 -0.0099762 -0.0053893 -0.017247 -0.070753 -0.010608 -0.036936 0.22908 -0.086159
1.3438 -0.0077773 -0.0081125 -0.0036201 -0.0080675 0 -0.011878 -0.014536 -0.00014189 -0.020068 -0.0039807 -0.0043808 2.7435 0.065609 -0.0024318 0.12768 0.068599 0.018093 0.10879 -0.20068 0.027593 -0.031396 0.28881 0.011878 0.038415 -0.0009434 0.0005849 -0.00027008 0.00035596 0.10591 0.0029002 -0.0071055 -0.0072485 -0.0082144 -0.068518 -0.0066571 -0.047331 0.262 -0.10312
1.3477 -0.0065469 -0.0051448 -0.0029705 -2.8555e-05 0 0.001221 -0.011427 0.00019988 -0.031891 0.0051433 -0.016418 2.6566 0.055484 -0.00019327 0.13184 0.070841 0.015366 0.09219 -0.19354 0.026301 -0.033745 0.2884 0.016402 0.052107 -0.00011141 0.0016325 0.00013409 0.00066861 0.11114 -5.0717e-05 -0.0067184 -0.0091163 0.0032382 -0.059326 -0.0015963 -0.06139 0.28631 -0.12339
1.3516 -0.0064114 -0.0034795 -0.0011098 0.0049869 0 0.0064717 -0.010162 -0.0047064 -0.04331 0.0072408 -0.020457 2.5684 0.043132 0.00043426 0.13111 0.069129 0.010837 0.070445 -0.19711 0.022772 -0.033827 0.28175 0.023835 0.063069 0.0007611 0.0025059 -4.2501e-05 0.0010222 0.12621 -0.0055678 -0.0077997 -0.0099986 0.0092969 -0.044149 0.0013774 -0.079119 0.29688 -0.1428
1.3555 -0.0059629 -0.003154 0.00064127 0.002745 0 0.0013238 -0.0094125 -0.010282 -0.046204 0.00087659 -0.016321 2.4801 0.031357 0.0010545 0.13 0.066996 0.0085882 0.048857 -0.20774 0.019935 -0.030321 0.26839 0.030457 0.071016 0.0012811 0.0027727 -0.00038849 0.0012152 0.13937 -0.010388 -0.008455 -0.0090577 0.0056134 -0.02957 0.0014808 -0.097014 0.29838 -0.15701
1.3594 -0.0041591 -0.0034906 -0.00016162 -0.0053134 0 -0.008305 -0.007089 -0.011728 -0.036006 -0.0094087 -0.0093873 2.3949 0.021383 0.0033208 0.13065 0.065999 0.010517 0.029803 -0.22135 0.020326 -0.023204 0.24949 0.032333 0.076499 0.0013384 0.0023834 -6.5373e-05 0.0011257 0.13592 -0.011932 -0.0076675 -0.0060768 -0.0048226 -0.01849 0.00024969 -0.11291 0.29411 -0.16474
1.3633 -0.0011806 -0.0037278 -0.0033357 -0.012645 0 -0.013654 -0.0028394 -0.0082691 -0.015845 -0.016921 -0.0056735 2.3142 0.013957 0.0066382 0.13466 0.06721 0.014836 0.015015 -0.23421 0.023234 -0.012648 0.22673 0.029123 0.080139 0.0011704 0.0016826 0.0010988 0.00080186 0.11045 -0.01008 -0.0058033 -0.001932 -0.013893 -0.012708 -0.00054604 -0.12512 0.28673 -0.16536
1.3672 0.001805 -0.0034782 -0.0059455 -0.012649 0 -0.01042 0.0014666 -0.0032238 0.0052857 -0.017699 -0.007228 2.233 0.0097067 0.008318 0.14383 0.071765 0.017935 0.0065211 -0.24077 0.025535 0.00092346 0.20331 0.02467 0.082947 0.0010891 0.0011005 0.0022329 0.00043554 0.071191 -0.0068704 -0.0036532 0.0015317 -0.01497 -0.013786 -0.00061353 -0.13139 0.27958 -0.15847
1.3711 0.0036734 -0.0026855 -0.0054604 -0.0042133 0 -0.001387 0.0036606 -0.00037425 0.018834 -0.012519 -0.011337 2.1438 0.0076658 0.0062893 0.15857 0.079622 0.017663 0.0051462 -0.23457 0.025356 0.015869 0.18701 0.023253 0.086687 0.0011289 0.00083214 0.0022637 0.00024533 0.032721 -0.0044405 -0.0013698 0.0025311 -0.0081144 -0.019669 -0.00085007 -0.13075 0.27664 -0.14647
1.375 0.004187 -0.0013871 -0.0020867 0.0070736 0 0.0069679 0.0033398 -0.00061798 0.022285 -0.0051417 -0.013406 2.0435 0.0056894 0.0014591 0.17566 0.088585 0.014919 0.007743 -0.21893 0.024256 0.030535 0.18043 0.025146 0.091637 0.00099663 0.00079072 0.0010716 0.00031701 0.0041418 -0.0031565 0.0014621 0.00068674 0.00070011 -0.025437 -0.0017128 -0.12675 0.27741 -0.13351
1.3789 0.0039495 0.00029315 0.0020538 0.013342 0 0.0099296 0.0018989 -0.0019389 0.019723 0.00099872 -0.010564 1.9379 0.0028597 -0.0029838 0.1932 0.097409 0.012366 0.012782 -0.19649 0.02518 0.044243 0.18424 0.026182 0.097514 0.00041729 0.00080771 -0.00033853 0.00050047 -0.016081 -0.0016536 0.0048656 -0.0025082 0.0052507 -0.028802 -0.0022792 -0.12139 0.28094 -0.12117
1.3828 0.0036634 0.0019636 0.0051138 0.010805 0 0.0073593 0.0008186 -0.0019658 0.017453 0.0048502 -0.0032849 1.8368 -0.0015562 -0.0046572 0.20919 0.10484 0.011787 0.018643 -0.17055 0.028446 0.056422 0.19812 0.021918 0.10382 -0.00046905 0.00081059 -0.00086671 0.00049109 -0.035128 0.0014319 0.0078997 -0.0047007 0.0041444 -0.02787 -0.0011309 -0.11671 0.28579 -0.1107
1.3867 0.0034823 0.0030079 0.0063571 0.002587 0 0.0025608 0.00032056 -8.164e-05 0.018669 0.0074512 0.0055294 1.7454 -0.0082262 -0.0040768 0.21964 0.10856 0.012668 0.022577 -0.14772 0.030622 0.065998 0.21975 0.012093 0.10909 -0.0011105 0.00081 -0.00041529 0.00011081 -0.056965 0.0058508 0.009208 -0.0044243 0.00090075 -0.020499 0.0019289 -0.11604 0.28827 -0.10323
1.3906 0.0030266 0.0030085 0.0056054 -0.0042533 0 -0.00071646 -0.00028628 0.0027182 0.021409 0.010162 0.012697 1.6606 -0.015787 -0.0034877 0.22317 0.10823 0.013085 0.022728 -0.13252 0.028094 0.072942 0.24016 0.00078386 0.11218 -0.0010078 0.00079848 0.00014873 -0.00042537 -0.078387 0.0097931 0.0080927 -0.0020571 -0.00022245 -0.009978 0.0053234 -0.11936 0.28456 -0.097193
1.3945 0.0019115 0.0021529 0.0031796 -0.0046144 0 -0.00058553 -0.0013863 0.0052796 0.020897 0.013056 0.016576 1.5763 -0.023156 -0.0039449 0.22046 0.10449 0.011783 0.018882 -0.1242 0.021606 0.077439 0.25518 -0.007729 0.11324 -0.0001999 0.00075038 8.5597e-05 -0.00057151 -0.092516 0.011424 0.0049904 0.00081418 0.0018635 0.00060884 0.0070832 -0.12477 0.27344 -0.09129
1.3984 0.00019411 0.001123 0.00066038 0.0010007 0 0.0022852 -0.0026061 0.0071211 0.013947 0.014635 0.017639 1.4894 -0.029653 -0.0041783 0.21212 0.097766 0.0093474 0.010908 -0.12144 0.016441 0.079583 0.26265 -0.012912 0.11262 0.00073243 0.00072068 -0.00033994 8.5938e-05 -0.094914 0.010349 0.00098868 0.0029012 0.0048689 0.009074 0.0067739 -0.13054 0.25408 -0.084729
1.4023 -0.0016494 0.00050966 0.0005188 0.0077285 0 0.0053027 -0.0035019 0.00811 0.0018964 0.013044 0.017645 1.4013 -0.034598 -0.0026101 0.1991 0.088605 0.0074984 -0.0012219 -0.12181 0.01744 0.079506 0.26101 -0.017638 0.11098 0.0011727 0.00085523 -0.00020527 0.0013263 -0.086173 0.0076916 -0.0029457 0.0041038 0.0058851 0.012927 0.0058653 -0.13427 0.22571 -0.076738
1.4063 -0.0030795 0.00034588 0.0036619 0.010639 0 0.0055429 -0.0042264 0.0080205 -0.0099564 0.0078634 0.017913 1.3132 -0.037644 -1.51e-05 0.184 0.077877 0.0073358 -0.017027 -0.11967 0.023871 0.078093 0.25231 -0.024178 0.11021 0.00098521 0.001222 0.00089733 0.0022864 -0.069697 0.0048956 -0.0062539 0.0050726 0.0038429 0.0091158 0.0060437 -0.13181 0.18846 -0.066988
1.4102 -0.0037864 0.00022477 0.0073792 0.0081268 0 0.0018327 -0.0051897 0.0067841 -0.015859 0.0010019 0.017887 1.2232 -0.039999 0.00066543 0.17004 0.066811 0.0082636 -0.033993 -0.1132 0.029745 0.077294 0.24376 -0.030953 0.11118 0.0005403 0.001646 0.0022169 0.0020947 -0.048144 0.0024832 -0.0085752 0.006145 -0.00032921 0.00040029 0.0072392 -0.12433 0.14803 -0.056741
1.4141 -0.0037275 -0.00019656 0.0070359 0.002128 0 -0.0039623 -0.006218 0.0048831 -0.013581 -0.0043382 0.015321 1.1289 -0.042164 -0.0024297 0.15838 0.055788 0.0085933 -0.051054 -0.1029 0.029542 0.078139 0.23806 -0.03342 0.11391 0.00026751 0.001801 0.0025076 0.00065366 -0.022112 -0.00010539 -0.0095951 0.0068583 -0.0049804 -0.011876 0.0075828 -0.11298 0.10706 -0.046612
1.418 -0.0030378 -0.0009085 0.00086607 -0.0039804 0 -0.0079461 -0.0064681 0.0029594 -0.0061051 -0.006056 0.008287 1.0325 -0.044541 -0.0073779 0.14988 0.045156 0.0072377 -0.067205 -0.08992 0.023508 0.081507 0.23709 -0.028076 0.11817 0.00023927 0.0015283 0.0013189 -0.001172 0.0085488 -0.0035598 -0.0092324 0.0064173 -0.0086087 -0.026257 0.0055043 -0.099276 0.068135 -0.037142
1.4219 -0.0019884 -0.0017379 -0.0072312 -0.007601 0 -0.0073178 -0.0053546 0.0009067 0.00034363 -0.004875 -0.0025759 0.94012 -0.047386 -0.009727 0.14549 0.035525 0.0049101 -0.080832 -0.077466 0.017041 0.088762 0.2418 -0.015542 0.12304 0.0002051 0.0010387 -0.00047889 -0.0022121 0.042856 -0.0075835 -0.0078334 0.0044106 -0.0099489 -0.040645 0.0017847 -0.086106 0.035565 -0.029025
1.4258 -0.00096412 -0.0026495 -0.010824 -0.0079717 0 -0.0030373 -0.0033471 -0.0022278 0.00084358 -0.0036434 -0.013816 0.85548 -0.0499 -0.0068498 0.14362 0.027571 0.0036713 -0.091151 -0.069442 0.014964 0.098966 0.24658 -3.7122e-05 0.12653 -3.0113e-05 0.00072221 -0.0015048 -0.0019417 0.077818 -0.010672 -0.0059732 0.00098188 -0.0082879 -0.05301 -0.00077973 -0.076424 0.011357 -0.022053
1.4297 -0.00032295 -0.0036933 -0.00746 -0.0061469 0 0.00077934 -0.0015704 -0.0069708 -0.0043152 -0.0046569 -0.021535 0.77462 -0.05118 -0.00088836 0.14242 0.02156 0.0051348 -0.098504 -0.06551 0.016824 0.11026 0.24669 0.013745 0.12792 -0.0003569 0.00073052 -0.001162 -0.00086065 0.10865 -0.011091 -0.0040199 -0.0034891 -0.0043737 -0.063166 -1.4498e-05 -0.069958 -0.0059412 -0.01567
1.4336 -0.00017467 -0.0046811 -0.0015614 -0.0042647 0 0.00058953 -0.00066748 -0.012083 -0.0096438 -0.0075112 -0.024339 0.68955 -0.050527 0.0030202 0.1408 0.017757 0.0088781 -0.10293 -0.064558 0.018031 0.12143 0.23935 0.02327 0.12693 -0.0005172 0.00079994 -9.3438e-05 3.0215e-05 0.12988 -0.0083423 -0.0020001 -0.0085423 -0.00071571 -0.071126 0.0033127 -0.065992 -0.017283 -0.0096038
1.4375 -0.00033979 -0.0051427 -5.7129e-05 -0.0041756 0 -0.0032421 -0.00037427 -0.015 -0.0089541 -0.0096254 -0.024008 0.59729 -0.047262 0.0016134 0.13766 0.016354 0.012517 -0.10453 -0.064699 0.015281 0.13119 0.2223 0.028509 0.12353 -0.00044011 0.00055349 0.00058394 0.00012408 0.13754 -0.0039256 4.5993e-05 -0.01339 -0.000124 -0.077119 0.005987 -0.063304 -0.024051 -0.0036017
1.4414 -0.00064627 -0.0048166 -0.0051295 -0.0059244 0 -0.0069514 -0.00036483 -0.014099 -0.0010435 -0.0089128 -0.02318 0.5042 -0.039939 -0.0034716 0.13117 0.017671 0.013492 -0.10249 -0.06006 0.010206 0.13739 0.1938 0.030695 0.11816 -0.00032754 -3.1272e-05 0.0003789 -0.00037517 0.13206 -0.00058813 0.0016783 -0.016827 -0.0033653 -0.081746 0.0053383 -0.058387 -0.028685 0.0023477
1.4453 -0.0013151 -0.0041734 -0.01194 -0.007414 0 -0.0073031 -0.0012123 -0.010556 0.0083932 -0.0058519 -0.022478 0.41958 -0.030483 -0.0075237 0.12237 0.019672 0.011106 -0.097781 -0.049114 0.0074651 0.14132 0.16301 0.031192 0.11269 -0.00038478 -0.00053286 -0.00026188 -0.00083057 0.11984 -0.00043494 0.0021862 -0.017867 -0.0083231 -0.086506 0.0017882 -0.050016 -0.034124 0.0079482
1.4492 -0.0029426 -0.0042258 -0.013879 -0.0062103 0 -0.0048733 -0.0040035 -0.007601 0.010896 -0.0028879 -0.020136 0.34497 -0.01996 -0.0073816 0.1118 0.021323 0.0070728 -0.09024 -0.032412 0.0096134 0.14383 0.13434 0.031067 0.10769 -0.0005399 -0.00051948 -0.0006001 -0.00085762 0.1107 -0.0033048 0.0011483 -0.016693 -0.011818 -0.091848 -0.0016231 -0.038417 -0.040731 0.012983
1.4531 -0.0058997 -0.0055953 -0.0095591 -0.0023544 0 -0.0032745 -0.0087921 -0.0075728 0.0023914 -0.0019599 -0.01452 0.27099 -0.0095209 -0.0040911 0.10005 0.021673 0.0041299 -0.079735 -0.011264 0.014406 0.14572 0.1116 0.030868 0.10355 -0.00051795 -4.1279e-05 -0.0003841 -0.00060034 0.11189 -0.0068129 -0.0012158 -0.014822 -0.012396 -0.098022 -0.0022434 -0.024255 -0.048445 0.017286
1.457 -0.0096305 -0.0077324 -0.0039346 0.00070057 0 -0.0052541 -0.013722 -0.0096508 -0.012847 -0.0028402 -0.0067151 0.18543 -0.0011176 -0.0012099 0.087971 0.019302 0.0039282 -0.065623 0.011138 0.017249 0.14802 0.099789 0.030284 0.10052 -0.00019971 0.00039043 5.0779e-05 -0.00040987 0.12259 -0.0081873 -0.0042963 -0.013945 -0.011222 -0.10502 -0.00028839 -0.0092334 -0.056254 0.020617
1.4609 -0.012621 -0.0092025 -0.0025919 -0.0012301 0 -0.0098534 -0.016169 -0.010636 -0.025281 -0.003861 -0.00022953 0.084131 0.0030076 -0.0010186 0.076698 0.013791 0.0059969 -0.048213 0.028533 0.015876 0.15065 0.098478 0.028264 0.098077 0.00017082 0.00034917 0.00029622 -0.00039303 0.13397 -0.0064589 -0.0075905 -0.014356 -0.010312 -0.11122 0.0016509 0.0032217 -0.061283 0.023087
1.4648 -0.013304 -0.0088919 -0.0057535 -0.0086729 0 -0.013453 -0.014991 -0.0080952 -0.027822 -0.0039016 0.0019921 -0.026707 0.003035 -0.002722 0.066515 0.0065357 0.0084984 -0.029105 0.039362 0.012275 0.15213 0.10156 0.024046 0.095592 0.00020835 -3.2495e-05 0.00028537 -0.0003584 0.13535 -0.0031541 -0.010797 -0.014544 -0.010232 -0.11493 0.0013856 0.012203 -0.062421 0.024984
1.4688 -0.011245 -0.0069737 -0.0084298 -0.016767 0 -0.013245 -0.011555 -0.0027563 -0.021349 -0.0033559 0.00012902 -0.13814 -0.00084503 -0.0040805 0.057533 -0.0015387 0.0098844 -0.0093548 0.043445 0.010206 0.15108 0.10553 0.018356 0.092791 -0.00019238 -0.00020496 0.00016494 -0.00014705 0.12167 -0.00089101 -0.013431 -0.012484 -0.0098499 -0.11483 -0.0007925 0.017574 -0.059256 0.026289
1.4727 -0.0075285 -0.0046584 -0.0060605 -0.018658 0 -0.0093691 -0.0083542 0.0021594 -0.013062 -0.003306 -0.0029976 -0.24614 -0.0081341 -0.004097 0.049775 -0.0094011 0.0099284 0.0098518 0.041369 0.011415 0.14604 0.1069 0.013399 0.089449 -0.0007185 0.00018138 -6.627e-05 0.00012909 0.095967 -0.0011365 -0.014602 -0.007451 -0.0081211 -0.10972 -0.0027723 0.019602 -0.051793 0.026922
1.4766 -0.0039147 -0.0030031 0.00075076 -0.011478 0 -0.0039492 -0.0065873 0.0039108 -0.0093331 -0.004237 -0.0047147 -0.35081 -0.017437 -0.0036525 0.043321 -0.015093 0.0094437 0.025663 0.035339 0.01451 0.13356 0.10094 0.011285 0.085203 -0.00095296 0.00087194 -0.00057393 0.00026089 0.065264 -0.0030939 -0.0135 -0.00066764 -0.0055286 -0.097111 -0.0030215 0.019302 -0.041179 0.026074
1.4805 -0.0014498 -0.0020164 0.0070898 0.00063593 0 0.0011319 -0.0051792 0.0025616 -0.0098945 -0.0057852 -0.0045232 -0.45022 -0.025478 -0.003765 0.0375 -0.018508 0.009306 0.037177 0.029652 0.017126 0.11577 0.091028 0.012268 0.080081 -0.00079054 0.0012763 -0.0012976 0.00028747 0.034375 -0.0045839 -0.010242 0.0056822 -0.0034213 -0.080437 -0.001954 0.01881 -0.031916 0.023376
1.4844 0.00021419 -0.000919 0.008502 0.0096738 0 0.0050161 -0.0021466 0.00056822 -0.0088009 -0.0073411 -0.0034952 -0.53905 -0.030709 -0.003938 0.032113 -0.020097 0.0098304 0.0444 0.024756 0.018461 0.094796 0.080939 0.014551 0.073905 -0.00049296 0.0011102 -0.001708 0.00051853 0.003668 -0.003949 -0.0061065 0.009922 -0.00224 -0.062456 -0.00089686 0.018219 -0.026396 0.018601
1.4883 0.0021966 0.00085125 0.0045498 0.010381 0 0.007032 0.003223 0.0003083 -0.00096471 -0.0082712 -0.0023352 -0.61592 -0.031991 -0.0026939 0.027113 -0.020285 0.010865 0.047515 0.020244 0.019483 0.072668 0.073994 0.01585 0.066485 -0.00034815 0.00068802 -0.0011748 0.0011273 -0.027678 -0.0012283 -0.0026776 0.011464 -0.00097989 -0.045628 -0.00014725 0.017159 -0.026425 0.011581
1.4922 0.0051035 0.0030465 -0.0015102 0.004379 0 0.0063618 0.0095827 0.0020405 0.012261 -0.0074727 -0.00071712 -0.69067 -0.027934 0.00043161 0.022651 -0.019672 0.012115 0.046909 0.014278 0.02117 0.052384 0.075021 0.015136 0.057442 -0.00035509 0.00054351 0.0003303 0.0017866 -0.057388 0.0022578 -0.00054241 0.010385 0.0014574 -0.033522 0.0013773 0.014377 -0.034291 0.0020338
1.4961 0.0083483 0.0050117 -0.0053419 -0.0017822 0 0.0033507 0.014683 0.0040519 0.023865 -0.0034392 0.0014518 -0.78006 -0.018621 0.0039294 0.019683 -0.018819 0.013204 0.04457 0.0022553 0.023257 0.037956 0.087906 0.012953 0.046918 -0.00029942 0.0008247 0.0019815 0.0018648 -0.080264 0.0052394 0.0012128 0.0070136 0.0048691 -0.029904 0.0043934 0.0070827 -0.050281 -0.0098477
1.5 0.010715 0.0064984 -0.0038625 -0.0024214 0 0.00068535 0.017074 0.0045483 0.027413 0.0043596 0.0028785 -0.89253 -0.0072772 0.005609 0.018926 -0.017519 0.013612 0.042651 -0.015968 0.024836 0.02846 0.10759 0.01036 0.036422 -9.1756e-05 0.0011566 0.0027012 0.0010898 -0.093348 0.0074314 0.0041745 0.0022065 0.0081827 -0.032085 0.0075765 -0.0044995 -0.06971 -0.02298
1.5039 0.011555 0.0078991 0.0033186 0.0030531 0 0.0019664 0.016789 0.003404 0.022627 0.014005 0.0018843 -1.017 0.0042771 0.0046888 0.021127 -0.015359 0.012967 0.041923 -0.039596 0.025626 0.022769 0.13054 0.0078414 0.027228 8.1763e-05 0.0011144 0.0021133 -1.3461e-05 -0.10074 0.009423 0.0091471 -0.002255 0.011048 -0.037946 0.0082651 -0.019808 -0.08986 -0.037025
1.5078 0.011411 0.0096796 0.013078 0.010759 0 0.0081767 0.014829 0.0023152 0.015157 0.021696 -0.0011878 -1.1295 0.014197 0.0023614 0.026969 -0.011929 0.011587 0.042896 -0.067107 0.026056 0.019294 0.15279 0.0051321 0.020712 2.5948e-06 0.00074095 0.00089957 -0.00047084 -0.11235 0.011927 0.015332 -0.0042 0.014202 -0.044925 0.0051512 -0.037842 -0.10789 -0.05169
1.5117 0.011472 0.01177 0.019666 0.016229 0 0.015767 0.012421 0.0034254 0.011182 0.024564 -0.0030851 -1.2136 0.019105 0.00035629 0.038143 -0.006561 0.010556 0.04566 -0.094007 0.026097 0.014414 0.16644 0.0015353 0.020214 -0.00025074 0.00050243 0.0001673 0.00024668 -0.13659 0.015167 0.020784 -0.0025006 0.017784 -0.047743 5.1781e-05 -0.055807 -0.11828 -0.066878
1.5156 0.012465 0.013686 0.018602 0.01762 0 0.019219 0.010676 0.0076626 0.012208 0.023114 5.7019e-05 -1.2761 0.018723 -0.00070369 0.053136 -0.00067659 0.010827 0.04823 -0.1149 0.024591 0.0051409 0.16861 -0.0039941 0.026021 -0.00033161 0.00074207 0.00042742 0.0016457 -0.17362 0.018758 0.023704 0.0019649 0.019829 -0.043881 -0.0034551 -0.070058 -0.11944 -0.082464
1.5195 0.014111 0.015232 0.011482 0.016053 0 0.016256 0.010387 0.014076 0.014711 0.020607 0.0090771 -1.3415 0.014426 -0.0013077 0.069999 0.0039623 0.012047 0.049215 -0.12902 0.02027 -0.0082822 0.16117 -0.012802 0.036667 -2.5773e-05 0.0012765 0.0011805 0.0025682 -0.21548 0.021972 0.023599 0.0070316 0.017624 -0.034909 -0.0033855 -0.079782 -0.11251 -0.098277
1.5234 0.015626 0.01687 0.0063896 0.014099 0 0.010535 0.011629 0.020595 0.014274 0.019889 0.020452 -1.4293 0.0074196 -0.001682 0.087101 0.0058085 0.012439 0.047637 -0.13666 0.013444 -0.025056 0.14601 -0.025657 0.05077 0.00044932 0.001601 0.0014898 0.0021919 -0.25358 0.024133 0.021576 0.011155 0.011275 -0.022814 -0.0011999 -0.084818 -0.09836 -0.11408
1.5273 0.016668 0.019241 0.011225 0.01433 0 0.008691 0.013565 0.025576 0.0098702 0.021103 0.028829 -1.5367 -0.00057928 -0.00097426 0.10228 0.002809 0.010276 0.042432 -0.13921 0.0063012 -0.043507 0.12611 -0.041182 0.066278 0.00064442 0.0014482 0.00093475 0.00074165 -0.28634 0.025032 0.019716 0.014623 0.0054539 -0.010909 -8.3298e-05 -0.085537 -0.078305 -0.12946
1.5313 0.01773 0.022354 0.025155 0.018438 0 0.014354 0.015118 0.028877 0.004503 0.022681 0.031195 -1.6423 -0.0060646 0.0017868 0.11137 -0.0080677 0.0057129 0.032844 -0.14238 0.0012266 -0.058515 0.10826 -0.055382 0.078445 0.0003865 0.0010362 -8.8955e-06 -0.00074401 -0.31963 0.02513 0.019902 0.018826 0.0063803 -0.0071034 -0.0014313 -0.084529 -0.055188 -0.14304
1.5352 0.019643 0.025413 0.037596 0.026252 0 0.024909 0.016193 0.03156 0.0023586 0.024017 0.028934 -1.7264 -0.0080256 0.0059697 0.11482 -0.023787 0.0010141 0.021431 -0.15043 -0.0011888 -0.067668 0.096065 -0.063846 0.085639 -2.9025e-06 0.00073064 -0.0005022 -0.001331 -0.35969 0.025296 0.022727 0.024397 0.016106 -0.012622 -0.0033772 -0.084894 -0.032257 -0.15429
1.5391 0.022777 0.027573 0.037872 0.034908 0 0.034039 0.018139 0.034468 0.0056123 0.026182 0.026237 -1.7886 -0.0063533 0.0089806 0.11315 -0.042322 -0.0013558 0.0095228 -0.16418 -0.00243 -0.070249 0.090494 -0.065571 0.087691 -7.7993e-05 0.00055891 -0.00021048 -0.00092186 -0.40567 0.026088 0.027127 0.030283 0.029787 -0.027004 -0.0030614 -0.087412 -0.010277 -0.16278
1.543 0.026738 0.028826 0.026748 0.039755 0 0.037301 0.022594 0.037057 0.013557 0.02968 0.026701 -1.8457 -0.0012765 0.0080743 0.1073 -0.061359 -0.0010529 -0.001578 -0.18352 -0.0044825 -0.066179 0.091844 -0.064842 0.085007 0.00017161 0.00019127 0.00037486 -0.00018144 -0.44962 0.027219 0.031073 0.034746 0.03928 -0.048837 -0.00019513 -0.092386 0.010329 -0.16822
1.5469 0.03077 0.029993 0.017091 0.037619 0 0.03538 0.02964 0.037802 0.023963 0.032447 0.031089 -1.914 0.0064993 0.0028166 0.099225 -0.076437 -0.0001801 -0.0098302 -0.20628 -0.0081256 -0.056064 0.10001 -0.068467 0.07915 0.00024806 -0.00056708 0.00046098 0.00016291 -0.484 0.027879 0.032973 0.037152 0.040102 -0.074291 0.0021405 -0.09914 0.029678 -0.16993
1.5508 0.034281 0.031778 0.021219 0.030152 0 0.032549 0.037241 0.035979 0.034736 0.031472 0.037508 -1.9932 0.014565 -0.0041425 0.092788 -0.084043 -0.0011155 -0.014807 -0.22584 -0.012625 -0.044736 0.11111 -0.079974 0.07462 -0.0002867 -0.0013801 -0.00021863 -6.6055e-05 -0.50914 0.02778 0.032761 0.038528 0.035131 -0.095395 0.00064493 -0.10464 0.049143 -0.16887
1.5547 0.036962 0.033885 0.037423 0.023616 0 0.032615 0.042753 0.032989 0.04447 0.026869 0.043082 -2.0679 0.021734 -0.0088217 0.08933 -0.084991 -0.0039996 -0.017733 -0.23942 -0.016618 -0.035219 0.12255 -0.095887 0.073406 -0.0012104 -0.0016192 -0.0010955 -0.00048076 -0.53242 0.027824 0.031768 0.040283 0.031508 -0.1093 -0.0043108 -0.10754 0.069293 -0.16618
1.5586 0.038558 0.035193 0.050574 0.024129 0 0.036282 0.045032 0.031553 0.05216 0.023281 0.045662 -2.1226 0.027465 -0.0087491 0.089309 -0.080267 -0.006572 -0.019536 -0.24606 -0.018946 -0.029022 0.13305 -0.10803 0.076269 -0.0017296 -0.0010389 -0.0012781 -0.00059769 -0.55958 0.029429 0.031488 0.042554 0.033857 -0.11496 -0.0083693 -0.10747 0.090174 -0.16241
1.5625 0.03879 0.034878 0.047426 0.032122 0 0.041421 0.044958 0.033196 0.057045 0.025781 0.044903 -2.1561 0.031415 -0.0045984 0.092736 -0.07154 -0.0066712 -0.021337 -0.24566 -0.018898 -0.027239 0.14159 -0.11037 0.083436 -0.0012548 -0.00014182 -0.00040009 -0.00027853 -0.58696 0.032945 0.032365 0.044016 0.040368 -0.11229 -0.0071822 -0.10451 0.11159 -0.1581
1.5664 0.037693 0.033373 0.03081 0.041381 0 0.04485 0.043954 0.036527 0.058858 0.034015 0.042519 -2.1822 0.033106 0.00051673 0.098534 -0.063279 -0.004811 -0.025311 -0.24106 -0.016409 -0.030533 0.14681 -0.10424 0.093411 -7.1604e-05 0.00022904 0.00098892 0.00022298 -0.60316 0.03688 0.033733 0.043303 0.045045 -0.10349 -0.00084529 -0.10095 0.13185 -0.15383
1.5703 0.035954 0.032179 0.017222 0.044195 0 0.043977 0.042394 0.038381 0.057967 0.041496 0.041298 -2.2162 0.033316 0.0033184 0.10389 -0.058972 -0.0039731 -0.031256 -0.2388 -0.012652 -0.035139 0.14991 -0.097201 0.10195 0.00084189 -0.00030683 0.0018493 0.00054717 -0.59944 0.039079 0.034812 0.040415 0.043417 -0.095474 0.0058103 -0.10023 0.14956 -0.14986
1.5742 0.034692 0.032672 0.019916 0.038229 0 0.038174 0.039789 0.037002 0.055006 0.041981 0.042851 -2.2619 0.031828 0.0024428 0.10805 -0.059311 -0.006591 -0.038588 -0.24099 -0.010202 -0.039594 0.15118 -0.096243 0.10741 0.0007237 -0.0012938 0.0015142 0.00052807 -0.57906 0.038949 0.035598 0.036618 0.03627 -0.090452 0.0075532 -0.10364 0.16402 -0.14636
1.5781 0.034664 0.034983 0.03559 0.028723 0 0.029986 0.036337 0.034098 0.050372 0.036558 0.04556 -2.3083 0.028332 -0.00099426 0.11064 -0.064343 -0.01176 -0.046548 -0.24881 -0.011772 -0.042724 0.15097 -0.10171 0.10867 -0.00023823 -0.0018794 0.00023251 0.00027276 -0.5559 0.038346 0.036684 0.033147 0.028646 -0.089882 0.0035015 -0.11187 0.17477 -0.14351
1.582 0.035573 0.037873 0.048917 0.023926 0 0.024876 0.033542 0.03335 0.044157 0.033205 0.045132 -2.3393 0.021768 -0.0044343 0.11173 -0.073209 -0.015683 -0.05365 -0.26261 -0.017963 -0.043328 0.14956 -0.10738 0.10464 -0.0010836 -0.0016075 -0.0010584 2.7502e-05 -0.5431 0.039832 0.038298 0.030317 0.025864 -0.094753 -0.0023389 -0.1252 0.18118 -0.14172
1.5859 0.036204 0.039601 0.049344 0.027964 0 0.027974 0.03268 0.03662 0.036562 0.038249 0.038435 -2.3465 0.011427 -0.0056094 0.11304 -0.081653 -0.015141 -0.058059 -0.27759 -0.026167 -0.04208 0.14792 -0.10649 0.097636 -0.00097916 -0.00077946 -0.0014976 -1.8836e-05 -0.54179 0.043738 0.039708 0.027948 0.030017 -0.10212 -0.0050897 -0.14001 0.1844 -0.14147
1.5898 0.035359 0.039014 0.041176 0.037519 0 0.039067 0.032791 0.041637 0.028259 0.048465 0.027681 -2.3355 -0.0014391 -0.0038159 0.11555 -0.086877 -0.010636 -0.059938 -0.28956 -0.032189 -0.040641 0.14694 -0.09804 0.090861 5.4237e-05 -9.6921e-05 -0.00093219 0.00014343 -0.54035 0.047036 0.03966 0.026332 0.038817 -0.10873 -0.003423 -0.15271 0.1863 -0.14254
1.5938 0.032789 0.036091 0.036129 0.04486 0 0.050469 0.03099 0.043754 0.020362 0.052862 0.020401 -2.3201 -0.015715 -4.4687e-05 0.11945 -0.087559 -0.0060712 -0.059597 -0.29655 -0.033505 -0.039866 0.14722 -0.087615 0.086005 0.0012481 -3.0734e-05 8.689e-05 0.00035791 -0.52439 0.045553 0.037297 0.026283 0.046625 -0.1131 -0.00011082 -0.16143 0.18766 -0.14473
1.5977 0.029365 0.031793 0.038036 0.044003 0 0.051448 0.025549 0.040228 0.014212 0.043214 0.023756 -2.3115 -0.029965 0.0038914 0.12458 -0.082818 -0.0052734 -0.057591 -0.29723 -0.031154 -0.0405 0.14931 -0.082395 0.084545 0.0018238 -0.00053912 0.00085339 0.0004373 -0.4885 0.037721 0.032627 0.02808 0.047112 -0.11408 0.0013952 -0.16468 0.18916 -0.14771
1.6016 0.026451 0.027522 0.038342 0.034733 0 0.037112 0.018682 0.03286 0.011229 0.022784 0.037423 -2.3107 -0.03998 0.0064496 0.12926 -0.071795 -0.0087079 -0.055251 -0.29077 -0.028403 -0.043146 0.15426 -0.084841 0.088378 0.0015963 -0.0012787 0.0010552 0.00033331 -0.44002 0.026374 0.026341 0.030636 0.037058 -0.11064 0.00048528 -0.16075 0.19127 -0.15059
1.6055 0.025089 0.024568 0.028003 0.02202 0 0.014186 0.015611 0.026397 0.012578 0.0041444 0.051825 -2.3118 -0.043547 0.006904 0.13122 -0.058549 -0.013428 -0.053886 -0.28239 -0.027633 -0.046158 0.16072 -0.090624 0.09474 0.00094471 -0.0019391 0.00086171 0.00020123 -0.3934 0.016854 0.019648 0.032166 0.019636 -0.1054 -0.00055952 -0.15401 0.19324 -0.1524
1.6094 0.025609 0.023688 0.011407 0.012475 0 -0.002478 0.020083 0.024341 0.018335 -0.0017668 0.054444 -2.3103 -0.040244 0.005231 0.12969 -0.045238 -0.01599 -0.053571 -0.27444 -0.028605 -0.048478 0.16747 -0.092211 0.10174 0.00034863 -0.0023457 0.00058135 0.00026963 -0.36143 0.013118 0.014485 0.031827 0.0041866 -0.099553 0.00038251 -0.14703 0.19439 -0.15299
1.6133 0.027717 0.024902 0.0046685 0.010851 0 -0.00085885 0.030532 0.02624 0.026605 0.0056691 0.039602 -2.3101 -0.030147 0.0018554 0.12434 -0.033576 -0.015331 -0.054151 -0.26836 -0.029626 -0.049339 0.17335 -0.08484 0.10783 3.0314e-05 -0.002379 0.00031571 0.00059939 -0.35023 0.015314 0.013361 0.030507 0.00083929 -0.093899 0.0027021 -0.14176 0.19413 -0.15239
1.6172 0.030741 0.027543 0.01849 0.018144 0 0.018808 0.040891 0.028806 0.033861 0.018356 0.013494 -2.3199 -0.013802 -0.0022955 0.11515 -0.025736 -0.01303 -0.05508 -0.26525 -0.02988 -0.047867 0.17648 -0.070036 0.11103 -3.3804e-05 -0.0019887 -3.9242e-05 0.000964 -0.35927 0.020582 0.018003 0.029741 0.012829 -0.089127 0.0037202 -0.14047 0.19157 -0.15097
1.6211 0.033795 0.030579 0.044442 0.03118 0 0.044172 0.045528 0.029278 0.037109 0.028251 -0.0098606 -2.3434 0.0045236 -0.0056786 0.10457 -0.023737 -0.011265 -0.054953 -0.26362 -0.030126 -0.044362 0.17429 -0.054332 0.1098 6.8657e-05 -0.0013513 -0.0005215 0.0010134 -0.38335 0.025786 0.027362 0.02987 0.03284 -0.085428 0.0016624 -0.14389 0.18586 -0.15024
1.625 0.035954 0.033024 0.061043 0.043653 0 0.060129 0.043597 0.02755 0.036445 0.033453 -0.018265 -2.3717 0.020131 -0.0066233 0.095446 -0.026254 -0.010893 -0.053407 -0.26089 -0.031215 -0.040651 0.16747 -0.044708 0.10577 0.00025076 -0.00090215 -0.00093374 0.00060653 -0.41424 0.029436 0.037054 0.029595 0.047561 -0.082617 -0.0023728 -0.14908 0.1778 -0.15105
1.6289 0.036522 0.034202 0.054421 0.048983 0 0.059277 0.038681 0.025413 0.035398 0.036304 -0.0087996 -2.3871 0.030706 -0.0045037 0.089088 -0.032763 -0.01142 -0.050468 -0.25604 -0.032572 -0.037723 0.15643 -0.044426 0.099896 0.00037419 -0.0010383 -0.0010028 -1.1522e-05 -0.44254 0.031546 0.041676 0.027624 0.047614 -0.08098 -0.005456 -0.15421 0.1677 -0.15361
1.6328 0.035254 0.033783 0.031831 0.044339 0 0.045353 0.034465 0.024389 0.03791 0.037903 0.011975 -2.3746 0.034395 -0.00061766 0.08648 -0.042564 -0.012296 -0.046334 -0.2484 -0.032744 -0.03646 0.1419 -0.051962 0.093287 0.00028673 -0.001712 -0.00068836 -0.00039891 -0.46109 0.032443 0.038742 0.024654 0.034638 -0.080875 -0.0055652 -0.15744 0.1559 -0.15787
1.6367 0.032305 0.031725 0.013593 0.033089 0 0.028413 0.031082 0.024672 0.0442 0.036617 0.033658 -2.3307 0.028534 0.0023933 0.088758 -0.054647 -0.013669 -0.041617 -0.23798 -0.031349 -0.037971 0.12531 -0.063063 0.087896 -3.8625e-06 -0.0023753 -0.00026885 -0.00032026 -0.46777 0.032204 0.030823 0.023304 0.019354 -0.083524 -0.0031099 -0.15543 0.14274 -0.16288
1.6406 0.027975 0.028262 0.012339 0.022906 0 0.017149 0.025798 0.025843 0.049542 0.031903 0.048192 -2.2647 0.017316 0.0024967 0.093501 -0.06634 -0.015775 -0.037168 -0.22748 -0.029813 -0.040757 0.10968 -0.073768 0.084947 -0.00024753 -0.0024314 -7.452e-05 2.752e-05 -0.46461 0.031043 0.02361 0.025647 0.012491 -0.088235 2.2685e-05 -0.14828 0.12927 -0.16615
1.6445 0.022599 0.023923 0.0217 0.019966 0 0.014318 0.016924 0.027791 0.047822 0.027294 0.052746 -2.1904 0.0045047 -4.7813e-05 0.098992 -0.076057 -0.017947 -0.032891 -0.21805 -0.029679 -0.043231 0.096319 -0.082068 0.084484 -0.00015494 -0.0017867 -0.00014804 0.00019933 -0.45301 0.02962 0.021301 0.030722 0.016706 -0.093372 0.0024141 -0.13739 0.11601 -0.16648
1.6484 0.016761 0.019414 0.02554 0.023736 0 0.017047 0.0065781 0.030373 0.037087 0.027411 0.049216 -2.1197 -0.0072193 -0.002958 0.1042 -0.082548 -0.018707 -0.028447 -0.21001 -0.030441 -0.04422 0.086055 -0.087493 0.086484 0.00027479 -0.0009459 -0.00021163 -8.167e-05 -0.43 0.028472 0.023382 0.034717 0.026078 -0.097311 0.0038368 -0.12384 0.1033 -0.16321
1.6523 0.011508 0.015325 0.016269 0.027211 0 0.019916 -0.00061306 0.032324 0.021891 0.031905 0.042244 -2.0598 -0.014746 -0.004017 0.10813 -0.084291 -0.017052 -0.023146 -0.20312 -0.029807 -0.042331 0.079681 -0.089731 0.090812 0.00068632 -0.00054329 1.0351e-05 -0.00068102 -0.39015 0.027177 0.025638 0.033996 0.032329 -0.097675 0.004395 -0.1091 0.091491 -0.15584
1.6563 0.008056 0.011898 0.0019555 0.023006 0 0.018325 -0.001432 0.031233 0.0098454 0.034129 0.03681 -2.0136 -0.014585 -0.0029648 0.11023 -0.079102 -0.013546 -0.015243 -0.19461 -0.026535 -0.036382 0.077694 -0.087901 0.09672 0.00070125 -0.0007922 0.00046209 -0.0011963 -0.33226 0.024462 0.024175 0.028225 0.031283 -0.090153 0.0037077 -0.095712 0.080644 -0.1455
1.6602 0.0069585 0.009075 -0.0042799 0.01019 0 0.010995 0.0033529 0.025316 0.005316 0.027425 0.035554 -1.9783 -0.010038 -0.0013327 0.11144 -0.06944 -0.009981 -0.0049947 -0.18259 -0.022629 -0.028823 0.077938 -0.081031 0.10246 0.00032314 -0.0013888 0.00078518 -0.0013053 -0.26373 0.019449 0.018549 0.020592 0.024323 -0.076838 0.0014716 -0.084663 0.069703 -0.13573
1.6641 0.0075104 0.0067874 0.00078226 -0.0042849 0 0.00097698 0.0099918 0.015448 0.0061122 0.012655 0.036716 -1.9437 -0.0034051 -0.00053106 0.11197 -0.056561 -0.0079131 0.0071208 -0.16675 -0.021869 -0.021238 0.079671 -0.068939 0.10699 -4.2427e-05 -0.0018897 0.00068414 -0.0009699 -0.1971 0.012818 0.011359 0.014915 0.015332 -0.059734 -0.0013263 -0.07635 0.057809 -0.12829
1.668 0.0081371 0.0051492 0.0081641 -0.011007 0 -0.0058329 0.014888 0.005241 0.0062421 -0.0017606 0.034686 -1.8962 0.0028096 -0.00036216 0.11187 -0.041887 -0.0074899 0.020373 -0.14738 -0.025657 -0.015226 0.082239 -0.052398 0.10929 6.3506e-07 -0.0020913 0.0002459 -0.00035926 -0.14103 0.0065741 0.0054061 0.01238 0.007348 -0.041369 -0.0024474 -0.071033 0.044074 -0.1246
1.6719 0.0076342 0.0043236 0.0084724 -0.0057044 0 -0.0046935 0.016727 -0.0013264 0.0018887 -0.007976 0.023926 -1.828 0.0040531 0.00042045 0.11048 -0.027814 -0.0075765 0.032971 -0.12643 -0.030578 -0.013569 0.085169 -0.032526 0.10721 0.00044301 -0.0020218 -0.00011461 0.00033141 -0.094405 0.0025424 0.0015982 0.010937 0.0017249 -0.027212 -0.00025641 -0.069424 0.026626 -0.12657
1.6758 0.0061343 0.0042036 0.0031219 0.0074431 0 0.0039562 0.016123 -0.0028046 -0.0052893 -0.006413 0.0038061 -1.7455 -0.001802 0.0022623 0.10672 -0.016696 -0.0068237 0.04257 -0.10909 -0.030809 -0.016607 0.088702 -0.010374 0.10004 0.00092387 -0.0016748 -1.7617e-05 0.00094069 -0.049195 0.0010188 -0.00068497 0.007689 -0.0010909 -0.022038 0.0043782 -0.070938 0.0052178 -0.13201
1.6797 0.0047926 0.0042924 0.0019151 0.019242 0 0.014119 0.014012 -0.0012158 -0.010553 -0.0045647 -0.01986 -1.6653 -0.012507 0.0039326 0.10045 -0.0085427 -0.0046051 0.048828 -0.097523 -0.023488 -0.02226 0.093362 0.012554 0.088874 0.0011458 -0.00091878 0.00056653 0.0012865 0.00092983 0.00078174 -0.0020273 0.0017695 -0.0013392 -0.024708 0.0083981 -0.074561 -0.018584 -0.13768
1.6836 0.0044341 0.003969 0.010295 0.022318 0 0.018557 0.010747 -0.00033053 -0.011365 -0.0083319 -0.03841 -1.6002 -0.025815 0.0037522 0.091819 -0.0030996 -0.0012371 0.05176 -0.09256 -0.011759 -0.028799 0.09955 0.033486 0.074567 0.0011446 0.00025067 0.0013106 0.0011873 0.054894 0.00023022 -0.002451 -0.0050615 -0.00046528 -0.033463 0.0091499 -0.07958 -0.043351 -0.14125
1.6875 0.0045319 0.0028912 0.021457 0.015661 0 0.014339 0.0064466 -0.0028231 -0.0099765 -0.01557 -0.046227 -1.5466 -0.038693 0.0015541 0.081203 0.00022862 0.0022826 0.05173 -0.094326 -0.0023047 -0.034104 0.10764 0.048737 0.058314 0.0011062 0.0014478 0.001768 0.00063443 0.10624 -0.0015417 -0.0023035 -0.0104 -0.00074561 -0.045421 0.0067923 -0.085127 -0.067253 -0.1403
1.6914 0.0036254 0.0011475 0.02265 0.0039167 0 0.004616 0.0015318 -0.0085267 -0.010759 -0.018824 -0.043863 -1.489 -0.042996 -0.00094115 0.07044 0.0029529 0.0046415 0.050043 -0.10043 0.00033007 -0.033297 0.11762 0.055651 0.043251 0.0010047 0.0020438 0.0016175 -7.5452e-05 0.14904 -0.004504 -0.0028338 -0.013532 -0.0034271 -0.051985 0.0040535 -0.088614 -0.085115 -0.13012
1.6953 0.00081682 -0.00093007 0.0087792 -0.0069087 0 -0.0048046 -0.003399 -0.014819 -0.015245 -0.013807 -0.036041 -1.4156 -0.037619 -0.00188 0.061554 0.0063708 0.0047202 0.048795 -0.10451 -0.0028346 -0.026865 0.12699 0.054624 0.031477 0.00058228 0.0016875 0.00078711 -0.00048364 0.18024 -0.0080077 -0.0051113 -0.015717 -0.0072102 -0.049474 0.0035659 -0.088564 -0.096175 -0.11392
1.6992 -0.0031637 -0.0029988 -0.01156 -0.013362 0 -0.010346 -0.0080458 -0.01849 -0.020095 -0.0040237 -0.027103 -1.3307 -0.023194 -0.0012237 0.055008 0.010384 0.0023341 0.048234 -0.1043 -0.0070289 -0.015749 0.13391 0.049003 0.023566 -0.00023682 0.00068191 -0.00050301 -0.00034003 0.19651 -0.011032 -0.0083136 -0.018287 -0.0091876 -0.03797 0.0054819 -0.084259 -0.10036 -0.093639
1.7031 -0.0064212 -0.0047045 -0.02393 -0.015432 0 -0.012208 -0.01237 -0.017667 -0.020008 0.0032233 -0.01843 -1.2495 -0.0013898 -0.00067168 0.050829 0.014625 -0.0012692 0.048271 -0.098302 -0.0084768 -0.0013629 0.13659 0.042482 0.019655 -0.0010154 -0.00021961 -0.0017546 0.00014986 0.19109 -0.012306 -0.0096946 -0.020646 -0.0076943 -0.018846 0.0076681 -0.075345 -0.09818 -0.071432
1.707 -0.0074282 -0.0055566 -0.021246 -0.014813 0 -0.011883 -0.016 -0.012658 -0.012569 0.0043915 -0.0096212 -1.181 0.023753 -0.0016441 0.048286 0.01785 -0.0039431 0.047943 -0.085443 -0.0072114 0.013466 0.13175 0.036189 0.019459 -0.0010822 -0.00044095 -0.0023573 0.00048801 0.15682 -0.010759 -0.0069091 -0.020335 -0.0040901 0.0036445 0.0079865 -0.061492 -0.090781 -0.050825
1.7109 -0.0061281 -0.0050386 -0.0089614 -0.012757 0 -0.0094519 -0.017922 -0.0054681 -0.00031928 0.0023304 -0.0010229 -1.1189 0.04255 -0.0036484 0.044281 0.017971 -0.0042126 0.044963 -0.069566 -0.0056937 0.023915 0.11804 0.028285 0.020125 -0.00025506 -3.0075e-05 -0.0019516 0.00033318 0.09419 -0.0063178 -0.00055789 -0.015193 -0.001448 0.018982 0.0061235 -0.04528 -0.082629 -0.035771
1.7148 -0.0036499 -0.0030479 0.0017779 -0.009315 0 -0.0041246 -0.01704 0.0015271 0.01154 0.0018261 0.0057598 -1.0508 0.050743 -0.0049043 0.037234 0.014821 -0.0026035 0.038875 -0.05481 -0.0054822 0.028875 0.098564 0.016551 0.019518 0.00077991 0.0004921 -0.00077212 -0.00020026 0.015853 -0.00034785 0.0058247 -0.0055882 -0.0015334 0.023091 0.0032634 -0.029726 -0.07651 -0.026047
1.7188 -0.0011432 -0.00024791 0.0047405 -0.0041405 0 0.0030369 -0.013071 0.0068258 0.01908 0.0039854 0.0097805 -0.97569 0.046508 -0.0044633 0.026714 0.0085039 -0.0012564 0.029831 -0.042987 -0.0057474 0.028204 0.075516 0.0013931 0.016828 0.0009859 0.00067908 0.00040499 -0.0006854 -0.058233 0.0049799 0.0086148 0.0053827 -0.0033281 0.014695 0.00048363 -0.016509 -0.07341 -0.021184
1.7227 0.00099534 0.0021872 0.0024387 0.0022573 0 0.0083548 -0.006794 0.010141 0.021472 0.0058883 0.012346 -0.90722 0.029166 -0.0033087 0.012792 -0.00056035 -0.0018833 0.01841 -0.03541 -0.0047864 0.022382 0.051557 -0.013785 0.011617 -1.032e-05 0.00052785 0.00081218 -0.00079965 -0.11205 0.008063 0.0070717 0.013904 -0.0044703 -0.006102 -0.0019975 -0.007124 -0.073807 -0.020237
1.7266 0.0028926 0.0034028 0.0011267 0.0080541 0 0.0085723 0.00054017 0.011775 0.019829 0.0050225 0.015892 -0.85771 -3.6054e-05 -0.0031342 -0.0023657 -0.010988 -0.0039685 0.0072802 -0.032246 -0.0022668 0.013711 0.032815 -0.025205 0.0046656 -0.0014445 0.000343 0.00032655 -0.00058066 -0.14124 0.0087627 0.0035842 0.017856 -0.0036573 -0.035705 -0.00399 -0.0038554 -0.076871 -0.021041
1.7305 0.0045621 0.0035661 0.0037928 0.010935 0 0.0045893 0.0078531 0.011818 0.015319 0.0025 0.021083 -0.82033 -0.029411 -0.0042523 -0.014134 -0.02023 -0.0051452 -9.6859e-05 -0.028978 0.0004709 0.0072897 0.021842 -0.031653 -0.00064765 -0.0020654 0.00032269 -0.00042454 -0.00029659 -0.15124 0.0080135 0.0011807 0.017675 -0.0012652 -0.062576 -0.0043938 -0.0038635 -0.078915 -0.020552
1.7344 0.0057779 0.0037263 0.0082798 0.0096488 0 0.0013174 0.014257 0.010142 0.0088891 0.0012997 0.025397 -0.77203 -0.053117 -0.0051429 -0.020416 -0.027361 -0.0035576 -0.0025016 -0.023633 0.0020932 0.0052713 0.018541 -0.034832 -0.0024948 -0.0013398 0.00034194 -0.00066029 -0.00013638 -0.14929 0.0066942 0.00098089 0.01527 0.0020519 -0.082149 -0.0018452 -0.0051417 -0.07842 -0.018011
1.7383 0.006553 0.0048889 0.010925 0.005121 0 0.0031718 0.018781 0.0072061 0.0022625 0.0023273 0.025074 -0.69743 -0.066804 -0.0042301 -0.019872 -0.031791 0.00013777 0.00063968 -0.015163 0.0026828 0.0091448 0.022274 -0.037057 0.00045067 -5.9915e-06 0.00013065 -0.00020499 -8.092e-05 -0.1394 0.0050723 0.0019781 0.012344 0.0064943 -0.091613 0.0034519 -0.0060078 -0.074499 -0.013065
1.7422 0.0074535 0.0071643 0.010667 0.00019095 0 0.0097613 0.020629 0.004588 -0.0019492 0.0035527 0.018719 -0.60843 -0.065252 -0.001842 -0.011164 -0.032951 0.0032527 0.0095429 -0.0031345 0.0032426 0.020582 0.031545 -0.03892 0.0097947 0.00062403 -0.00039676 0.00035358 -4.3809e-05 -0.12462 0.0033586 0.002834 0.0096541 0.012303 -0.088612 0.0089511 -0.0042315 -0.066512 -0.0056488
1.7461 0.0091724 0.0098053 0.0095219 -0.0019596 0 0.016378 0.020009 0.0042346 -0.0019871 0.0031241 0.009032 -0.53514 -0.047981 -4.5122e-05 0.0034476 -0.031376 0.0036188 0.020851 0.0086689 0.0041243 0.038863 0.04132 -0.0393 0.024852 -5.9887e-05 -0.0010225 0.00029094 -2.9359e-05 -0.11187 0.0024901 0.0034032 0.0075081 0.018174 -0.07719 0.011452 0.0018473 -0.0564 0.0030151
1.75 0.011782 0.012061 0.0099821 0.00040529 0 0.018726 0.01847 0.0068297 0.0012158 0.0021175 0.00097143 -0.49413 -0.024028 -0.00050618 0.018759 -0.028792 0.0016032 0.030047 0.01605 0.0044399 0.059797 0.048041 -0.0373 0.041546 -0.0013848 -0.0014078 -0.00047425 -6.9495e-05 -0.11181 0.0038977 0.0044846 0.0064652 0.021386 -0.065443 0.009878 0.010257 -0.047175 0.011468
1.7539 0.01459 0.01394 0.012658 0.0068019 0 0.016838 0.017929 0.010989 0.004593 0.0032117 -0.0019181 -0.46631 0.0017161 -0.0028035 0.032339 -0.026002 -0.00045782 0.034734 0.016872 0.0031607 0.081271 0.050497 -0.033674 0.057593 -0.0020778 -0.0013605 -0.0012629 -4.1177e-05 -0.13224 0.008222 0.0065725 0.0072293 0.020136 -0.056917 0.0062522 0.019452 -0.040196 0.019083
1.7578 0.016867 0.016098 0.01618 0.015117 0 0.014346 0.019041 0.014434 0.0059569 0.0070894 0.00023964 -0.41052 0.024346 -0.0050476 0.042107 -0.023783 -0.00072401 0.032855 0.0095888 0.00049788 0.1012 0.048037 -0.030176 0.070751 -0.0015021 -0.00094349 -0.0013149 0.00031773 -0.17146 0.014346 0.0093743 0.0098577 0.015641 -0.054493 0.0036528 0.027665 -0.036519 0.02533
1.7617 0.018612 0.018992 0.01875 0.022866 0 0.014534 0.020635 0.016199 0.0065156 0.011473 0.004474 -0.3023 0.035711 -0.0059614 0.045593 -0.023534 0.00042501 0.020964 -0.0073882 -0.0021363 0.11589 0.040586 -0.027861 0.076998 -0.0002135 -0.00039337 -0.00055938 0.0010959 -0.21926 0.020009 0.012584 0.01334 0.011498 -0.061049 0.0031725 0.031052 -0.037194 0.029267
1.7656 0.020435 0.022236 0.019656 0.028179 0 0.017726 0.020995 0.017572 0.0099474 0.014287 0.0077366 -0.15987 0.035633 -0.0059476 0.045697 -0.025789 0.0011172 0.0020836 -0.028071 -0.0035571 0.12453 0.031687 -0.026572 0.076684 0.00065829 2.7449e-05 0.00032375 0.0019222 -0.26513 0.023617 0.016665 0.016248 0.010798 -0.071783 0.0030635 0.028308 -0.039817 0.030964
1.7695 0.022633 0.024852 0.019724 0.03023 0 0.022256 0.019772 0.020559 0.018492 0.016847 0.0091834 -0.030105 0.027251 -0.0060257 0.045111 -0.030512 0.00016456 -0.020804 -0.048451 -0.0040039 0.12762 0.023002 -0.026257 0.071589 0.00050307 0.00014105 0.0006003 0.0021172 -0.3058 0.025486 0.022374 0.01793 0.013939 -0.083071 0.00095735 0.020183 -0.042826 0.030513
1.7734 0.024598 0.02617 0.020617 0.029349 0 0.026833 0.018477 0.025377 0.029873 0.022565 0.010437 0.053107 0.013064 -0.0061698 0.045646 -0.037606 -0.0017879 -0.045606 -0.066074 -0.0048773 0.12551 0.015351 -0.0284 0.063152 -0.00030023 -8.2662e-05 0.00019012 0.0012702 -0.34486 0.027202 0.029426 0.019028 0.019168 -0.092709 -0.0032798 0.0074307 -0.045375 0.027884
1.7773 0.025378 0.026418 0.023418 0.026936 0 0.03101 0.018979 0.029739 0.038439 0.032227 0.014066 0.09818 -0.0036166 -0.0052735 0.049265 -0.046838 -0.0032939 -0.069887 -0.078585 -0.0075055 0.11861 0.0092548 -0.035573 0.053312 -0.00090432 -0.00051207 -0.00033613 -0.00028638 -0.3855 0.029718 0.035947 0.020729 0.024686 -0.098582 -0.0071653 -0.0087386 -0.046793 0.022969
1.7813 0.024854 0.026415 0.027404 0.024885 0 0.033771 0.021637 0.03097 0.039879 0.041623 0.021586 0.14555 -0.017716 -0.0028443 0.057249 -0.05647 -0.0039647 -0.090083 -0.085658 -0.012327 0.10818 0.0043652 -0.04919 0.045823 -0.00085422 -0.0009293 -0.00041349 -0.001629 -0.42465 0.032155 0.039585 0.023532 0.02972 -0.10005 -0.0080737 -0.025332 -0.047404 0.015973
1.7852 0.024141 0.02672 0.030246 0.024436 0 0.033148 0.02511 0.028909 0.03518 0.044943 0.032289 0.22983 -0.028429 -0.0002073 0.066973 -0.063795 -0.0049571 -0.10597 -0.091846 -0.019052 0.097196 9.0091e-05 -0.067707 0.042107 -0.00040077 -0.001188 -5.7211e-05 -0.001966 -0.45494 0.032592 0.039336 0.026847 0.033759 -0.10002 -0.0058445 -0.040006 -0.048085 0.0085435
1.7891 0.024567 0.027128 0.029956 0.025266 0 0.028413 0.027918 0.026485 0.02996 0.040535 0.043529 0.35157 -0.036265 0.00058031 0.077153 -0.066957 -0.007566 -0.1172 -0.099252 -0.027083 0.087049 -0.0029506 -0.087158 0.042665 -7.0377e-05 -0.0013268 0.00023433 -0.0012862 -0.47253 0.030087 0.036277 0.029812 0.035747 -0.099291 -0.0027435 -0.052045 -0.048543 0.0015909
1.793 0.026171 0.027001 0.02701 0.025875 0 0.022353 0.029846 0.02714 0.02963 0.032527 0.052254 0.48329 -0.042052 -0.00090246 0.086682 -0.064256 -0.011572 -0.12352 -0.10957 -0.035421 0.079029 -0.0038172 -0.10351 0.047674 -7.7022e-05 -0.0015019 7.6209e-05 -0.00032398 -0.48175 0.025871 0.032494 0.032385 0.034859 -0.098251 -0.00097087 -0.061062 -0.048058 -0.0040309
1.7969 0.027377 0.02597 0.024303 0.025227 0 0.01997 0.031517 0.031534 0.034749 0.02644 0.056744 0.59931 -0.047455 -0.0026266 0.094545 -0.052296 -0.015204 -0.1235 -0.12434 -0.042409 0.075354 0.00069259 -0.11459 0.057344 -0.00020834 -0.0017784 -0.00039235 0.00011668 -0.49053 0.022452 0.029293 0.035369 0.031916 -0.095689 -0.00053105 -0.066864 -0.043511 -0.0069277
1.8008 0.026323 0.02423 0.024428 0.024009 0 0.023799 0.032786 0.036759 0.040745 0.023796 0.057293 0.69818 -0.053734 -0.0021438 0.10218 -0.032155 -0.016705 -0.11728 -0.1404 -0.046262 0.076184 0.012983 -0.12013 0.069216 -0.00018836 -0.0020124 -0.00070066 -0.0001661 -0.50002 0.021398 0.026326 0.039228 0.029103 -0.088514 0.00031636 -0.07135 -0.030483 -0.0075173
1.8047 0.022635 0.022156 0.026789 0.023877 0 0.030568 0.032168 0.038741 0.042055 0.021687 0.055289 0.7988 -0.06021 0.00057275 0.11128 -0.0073727 -0.015795 -0.10594 -0.15442 -0.046419 0.079919 0.031927 -0.12035 0.081148 -1.6305e-06 -0.001987 -0.00056965 -0.0007102 -0.49879 0.021909 0.022275 0.042912 0.027618 -0.075899 0.002789 -0.075926 -0.0078866 -0.0074302
1.8086 0.017866 0.019796 0.02776 0.025125 0 0.033368 0.028334 0.035478 0.036808 0.017248 0.051562 0.91869 -0.066037 0.0027299 0.12282 0.019473 -0.013591 -0.09012 -0.16434 -0.04441 0.085249 0.0561 -0.11496 0.091719 0.00018388 -0.0016745 -0.00017036 -0.00092244 -0.46902 0.021555 0.016362 0.044056 0.025954 -0.057939 0.0061684 -0.081331 0.024727 -0.0080596
1.8125 0.014182 0.01692 0.024129 0.025347 0 0.027881 0.022116 0.028205 0.02795 0.011371 0.045561 1.0581 -0.070087 0.0014802 0.13757 0.045352 -0.011386 -0.070706 -0.1683 -0.042938 0.09052 0.083231 -0.10342 0.099482 0.00030605 -0.0013105 0.00011651 -0.0006421 -0.40107 0.018577 0.0094248 0.040557 0.021393 -0.035463 0.0086824 -0.088186 0.067088 -0.011063
1.8164 0.012592 0.013585 0.016425 0.021192 0 0.016549 0.016477 0.019921 0.020196 0.0074477 0.036144 1.2027 -0.069978 -0.0029945 0.15503 0.06374 -0.0097274 -0.050254 -0.16465 -0.043629 0.091572 0.10586 -0.085796 0.10139 0.0004746 -0.0011538 0.00010424 -0.00021627 -0.30414 0.013658 0.0037871 0.03215 0.013629 -0.013758 0.0093865 -0.096978 0.11613 -0.020492
1.8203 0.012354 0.010501 0.0086802 0.012083 0 0.0064383 0.013963 0.013094 0.01589 0.0072479 0.023079 1.3378 -0.067242 -0.0074457 0.1709 0.074684 -0.0085709 -0.032315 -0.15893 -0.045496 0.087609 0.11977 -0.063189 0.098955 0.00071763 -0.0011823 -8.9358e-05 -9.649e-05 -0.20268 0.0095175 0.0019715 0.020589 0.0063343 0.0012455 0.008764 -0.10622 0.16289 -0.035345
1.8242 0.011934 0.0086037 0.0048552 0.0021019 0 0.0029631 0.014076 0.0085088 0.013462 0.0092954 0.0077413 1.4597 -0.06295 -0.0086726 0.18265 0.078947 -0.0078694 -0.01832 -0.15387 -0.045686 0.078656 0.12404 -0.037551 0.093016 0.00077735 -0.0010944 -0.00027151 -0.00040502 -0.12031 0.008555 0.0049288 0.0084359 0.0041803 0.0073217 0.00757 -0.11498 0.20362 -0.054824
1.8281 0.010358 0.0081349 0.0055751 -0.0026157 0 0.0056757 0.01346 0.0055557 0.0094875 0.011354 -0.0075465 1.5757 -0.058155 -0.0064515 0.18816 0.077854 -0.0076453 -0.0092133 -0.15186 -0.041931 0.065198 0.11905 -0.011405 0.084655 0.00030792 -0.00065194 -0.00039174 -0.00086641 -0.06412 0.010568 0.010891 -0.0023099 0.0079203 0.0033793 0.0056863 -0.12234 0.23544 -0.077761
1.832 0.0076969 0.0081925 0.0081239 0.00075414 0 0.0096982 0.0090201 0.0029784 0.0021523 0.013132 -0.020532 1.6979 -0.054283 -0.0032143 0.1842 0.073988 -0.0075842 -0.005921 -0.15602 -0.034465 0.04844 0.10711 0.012339 0.075696 -0.00067623 1.8801e-05 -0.00047802 -0.0010949 -0.022747 0.012602 0.015906 -0.010641 0.01282 -0.010844 0.0026362 -0.12663 0.25495 -0.10197
1.8359 0.0044999 0.0073216 0.0090112 0.008597 0 0.010439 0.00098404 -0.00053618 -0.0070005 0.015268 -0.029371 1.836 -0.051129 -0.0010956 0.17179 0.072262 -0.0070153 -0.0056682 -0.16627 -0.025789 0.032172 0.098098 0.03089 0.068976 -0.0016324 0.00054349 -0.00043906 -0.00091909 0.020573 0.011246 0.016164 -0.016131 0.012587 -0.027959 -0.00090629 -0.1265 0.26529 -0.12327
1.8398 0.0010865 0.0046615 0.0062368 0.013355 0 0.0066211 -0.0071435 -0.0057207 -0.014355 0.016164 -0.032546 1.9916 -0.046518 0.00013759 0.15556 0.074049 -0.005621 -0.0048427 -0.17948 -0.018752 0.018458 0.098067 0.042601 0.064947 -0.0018893 0.00072657 -7.433e-05 -0.00047298 0.072115 0.0055209 0.010694 -0.018593 0.0050991 -0.04137 -0.0028415 -0.12254 0.27257 -0.13998
1.8438 -0.0025398 0.00055292 -0.00024872 0.0097426 0 -0.00036619 -0.011671 -0.01197 -0.017199 0.011827 -0.029515 2.1558 -0.038492 0.0019695 0.13813 0.079263 -0.0040485 -0.0014644 -0.19405 -0.014834 0.0080718 0.10977 0.047786 0.06334 -0.0012672 0.00078207 0.00064845 -4.5563e-05 0.12344 -0.002155 0.0021907 -0.018318 -0.0058083 -0.048088 -0.001513 -0.11502 0.27953 -0.15119
1.8477 -0.0062879 -0.0039549 -0.0089508 -0.00095078 0 -0.0085006 -0.011805 -0.017244 -0.015853 0.00035335 -0.022078 2.3115 -0.024977 0.0044181 0.12213 0.087134 -0.0034339 0.0062096 -0.20839 -0.013875 0.0013474 0.13477 0.048408 0.063442 -0.00027203 0.001052 0.0013884 0.00013583 0.16193 -0.0079002 -0.0050523 -0.016417 -0.014089 -0.046033 0.0021503 -0.10441 0.28843 -0.15634
1.8516 -0.0097768 -0.008125 -0.017062 -0.012371 0 -0.015789 -0.0098856 -0.019369 -0.013362 -0.014004 -0.01472 2.4436 -0.001429 0.0052913 0.11123 0.09382 -0.0041155 0.020349 -0.22112 -0.014883 -0.0023388 0.1724 0.046721 0.062265 0.00037188 0.0015102 0.0016285 3.5186e-05 0.18483 -0.0096196 -0.0085601 -0.014493 -0.016706 -0.035217 0.0049176 -0.091434 0.29924 -0.15411
1.8555 -0.012646 -0.011999 -0.021261 -0.018793 0 -0.019917 -0.0089395 -0.017998 -0.013158 -0.023106 -0.012277 2.5501 0.02842 0.0026753 0.10344 0.095001 -0.0049956 0.036959 -0.23347 -0.016761 -0.0064601 0.20987 0.044191 0.056831 0.00038321 0.0016696 0.0011513 -0.00019236 0.2024 -0.0087207 -0.0094436 -0.013654 -0.015219 -0.025425 0.0042056 -0.078331 0.30591 -0.14779
1.8594 -0.014977 -0.015909 -0.020038 -0.019587 0 -0.019145 -0.010247 -0.015275 -0.016564 -0.022552 -0.01606 2.6465 0.060937 -0.0021173 0.096466 0.089043 -0.004507 0.05314 -0.24625 -0.018447 -0.012456 0.2405 0.041621 0.04625 9.818e-05 0.0010971 0.00029671 -0.00030567 0.22722 -0.0087542 -0.010929 -0.013775 -0.013078 -0.022043 0.00078109 -0.065982 0.30393 -0.13872
1.8633 -0.017281 -0.019735 -0.015969 -0.018657 0 -0.014603 -0.013124 -0.014159 -0.021945 -0.016633 -0.022059 2.7536 0.092525 -0.0048839 0.088236 0.074973 -0.002333 0.066384 -0.25979 -0.01895 -0.021189 0.25932 0.03986 0.03026 4.2274e-06 1.1985e-05 -0.00031576 -0.00013988 0.26113 -0.012242 -0.015191 -0.013826 -0.012397 -0.029012 -0.0018375 -0.055008 0.2897 -0.12797
1.8672 -0.020058 -0.022881 -0.014712 -0.020117 0 -0.011033 -0.016525 -0.015831 -0.026019 -0.014535 -0.023763 2.8807 0.11742 -0.0024402 0.075715 0.05183 -1.0985e-05 0.073103 -0.2739 -0.017783 -0.033295 0.26033 0.039635 0.0091314 0.0001711 -0.00075294 -0.00035568 0.00025977 0.294 -0.018634 -0.021643 -0.012991 -0.013561 -0.050964 -0.00096821 -0.046075 0.25821 -0.11662
1.8711 -0.023418 -0.025067 -0.020134 -0.024717 0 -0.013646 -0.020317 -0.01886 -0.026318 -0.021182 -0.017763 3.0178 0.12804 0.0037911 0.056742 0.02209 0.00037042 0.070495 -0.28536 -0.015447 -0.04681 0.2439 0.040372 -0.012955 0.00021283 -0.00050615 -6.5208e-05 0.00064362 0.31582 -0.025197 -0.028139 -0.011534 -0.016852 -0.086256 0.0023017 -0.039163 0.20976 -0.10626
1.875 -0.027133 -0.026983 -0.030031 -0.030016 0 -0.023266 -0.024956 -0.021084 -0.022981 -0.032447 -0.0070842 3.1461 0.12645 0.0085227 0.034375 -0.0089611 -0.0018858 0.061853 -0.29148 -0.013138 -0.05853 0.22106 0.03983 -0.031447 -0.00019448 0.00057313 3.2023e-05 0.00073892 0.32931 -0.029757 -0.033372 -0.010657 -0.022935 -0.1247 0.0040234 -0.033167 0.15501 -0.097579
1.8789 -0.030966 -0.029895 -0.037717 -0.033272 0 -0.034856 -0.030375 -0.022197 -0.018603 -0.039894 0.0010815 3.2562 0.11442 0.0073275 0.010902 -0.038619 -0.0054543 0.049185 -0.29062 -0.011512 -0.066481 0.19783 0.03619 -0.043858 -0.00084729 0.0015313 -0.00031279 0.00048027 0.34955 -0.032477 -0.037671 -0.011652 -0.031248 -0.16055 0.0013636 -0.027589 0.10011 -0.09103
1.8828 -0.034844 -0.034455 -0.038886 -0.033843 0 -0.041742 -0.035697 -0.02413 -0.016313 -0.039718 0.0011666 3.3542 0.094589 0.00075838 -0.011114 -0.064308 -0.0081475 0.034799 -0.28163 -0.0094638 -0.068854 0.18014 0.031391 -0.048124 -0.0011584 0.0015331 -0.00082626 7.6334e-05 0.39088 -0.035065 -0.041596 -0.015211 -0.038919 -0.18823 -0.0043954 -0.021964 0.051244 -0.086927
1.8867 -0.038775 -0.039941 -0.036569 -0.033268 0 -0.041739 -0.040167 -0.028845 -0.017639 -0.036046 -0.0069287 3.4519 0.072754 -0.0062363 -0.026352 -0.081171 -0.0084436 0.022891 -0.26299 -0.0041785 -0.062053 0.17757 0.032048 -0.040771 -0.00078259 0.00067061 -0.0010069 -0.00017249 0.45508 -0.038548 -0.044497 -0.021366 -0.042704 -0.19825 -0.0089196 -0.01581 0.019349 -0.085822
1.8906 -0.042694 -0.044821 -0.038048 -0.033873 0 -0.038957 -0.044034 -0.036089 -0.021902 -0.035498 -0.019245 3.5514 0.056617 -0.0089265 -0.033486 -0.088883 -0.0058226 0.015839 -0.2402 0.0072459 -0.047874 0.18838 0.045628 -0.026009 -4.036e-05 -0.00012813 -0.00063183 -0.00014352 0.53305 -0.042211 -0.045197 -0.029752 -0.042482 -0.19317 -0.0088532 -0.0094222 0.0038276 -0.085892
1.8945 -0.046479 -0.048133 -0.046454 -0.037552 0 -0.039422 -0.048196 -0.04373 -0.027527 -0.039815 -0.032228 3.6421 0.048202 -0.0067699 -0.033744 -0.088337 -2.2087e-05 0.013287 -0.21675 0.025649 -0.028463 0.20765 0.074246 -0.0074741 0.00035218 2.1453e-05 3.6486e-05 1.8158e-05 0.61675 -0.044772 -0.044027 -0.039728 -0.042059 -0.17793 -0.0047489 -0.0032605 8.7414e-05 -0.085443
1.8984 -0.050024 -0.050249 -0.056592 -0.045126 0 -0.045158 -0.05292 -0.050191 -0.033965 -0.044996 -0.045262 3.7145 0.048297 -0.0029959 -0.028183 -0.080005 0.0093313 0.014684 -0.19466 0.048692 -0.0053294 0.23148 0.1117 0.012361 -3.2362e-06 0.0011934 0.00051306 7.9578e-05 0.70662 -0.046253 -0.043409 -0.050341 -0.045573 -0.15618 -0.00013556 0.002301 0.0045481 -0.083055
1.9023 -0.053232 -0.052249 -0.060478 -0.055675 0 -0.052812 -0.057176 -0.055967 -0.042259 -0.047144 -0.059091 3.7738 0.056915 -0.00076493 -0.018336 -0.064358 0.021916 0.018974 -0.17565 0.071651 0.019745 0.25486 0.14721 0.030734 -0.00076624 0.0027168 0.00051922 -2.4724e-05 0.80526 -0.048206 -0.045653 -0.060483 -0.052972 -0.13235 0.0020129 0.0067784 0.012553 -0.076851
1.9063 -0.055949 -0.054653 -0.056753 -0.066005 0 -0.057686 -0.059471 -0.062349 -0.053558 -0.047357 -0.072839 3.8376 0.070572 -0.00021273 -0.0069815 -0.042801 0.035746 0.023513 -0.15868 0.089729 0.043832 0.27061 0.173 0.044826 -0.0011713 0.0038813 0.00016797 -0.00013599 0.90527 -0.051952 -0.050249 -0.069262 -0.059767 -0.11227 0.0017125 0.0096221 0.01758 -0.064159
1.9102 -0.058087 -0.056955 -0.052835 -0.071602 0 -0.058364 -0.059373 -0.068978 -0.066946 -0.049843 -0.083674 3.9187 0.083243 0.00074009 0.0039359 -0.019588 0.047647 0.026408 -0.13978 0.10051 0.065474 0.27964 0.18902 0.056262 -0.00076091 0.0044798 -0.0002061 -6.6071e-05 0.98742 -0.056899 -0.054082 -0.07617 -0.06177 -0.096161 0.0011431 0.011475 0.019173 -0.047205
1.9141 -0.059839 -0.058481 -0.056495 -0.069641 0 -0.057181 -0.058074 -0.073491 -0.078889 -0.056241 -0.089534 4.0098 0.092553 0.0032538 0.014155 0.00339 0.055265 0.02709 -0.11707 0.10506 0.083976 0.28333 0.20065 0.0662 0.00018797 0.0046998 -0.00034696 0.00018075 1.0348 -0.061025 -0.054903 -0.080777 -0.059827 -0.083261 0.0019215 0.012636 0.018617 -0.027546
1.918 -0.061611 -0.059463 -0.066331 -0.062028 0 -0.05702 -0.057349 -0.074062 -0.085272 -0.0637 -0.091342 4.0877 0.096646 0.0059147 0.023603 0.024345 0.058768 0.025227 -0.089349 0.10686 0.098781 0.28344 0.21198 0.075827 0.00093173 0.0046784 -0.0002356 0.00040435 1.0493 -0.06307 -0.054297 -0.082417 -0.059186 -0.072568 0.0035161 0.013399 0.017574 -0.007035
1.9219 -0.063445 -0.060906 -0.072734 -0.055127 0 -0.058748 -0.05795 -0.071917 -0.08452 -0.069001 -0.091757 4.1321 0.093262 0.0063484 0.03245 0.040306 0.060435 0.020467 -0.056324 0.10921 0.10852 0.28296 0.22158 0.08677 0.00090874 0.0043534 -3.9307e-05 0.00041529 1.0513 -0.063857 -0.056368 -0.080562 -0.063924 -0.06254 0.0041901 0.014067 0.019381 0.010572
1.9258 -0.064456 -0.063188 -0.068974 -0.055143 0 -0.061754 -0.059043 -0.070456 -0.079031 -0.072795 -0.091891 4.1419 0.084775 0.0040384 0.040592 0.050514 0.062498 0.013922 -0.024607 0.11292 0.11354 0.28412 0.22464 0.098681 0.00013943 0.0037616 3.7436e-05 0.00021138 1.0595 -0.065058 -0.062984 -0.075819 -0.072326 -0.052521 0.0030481 0.014614 0.024863 0.021974
1.9297 -0.063142 -0.065006 -0.059408 -0.062524 0 -0.065515 -0.059188 -0.07145 -0.073448 -0.077701 -0.090188 4.1339 0.074227 0.0010096 0.047358 0.056252 0.065386 0.0065845 0.00018372 0.11599 0.11491 0.28602 0.21881 0.10976 -0.00091512 0.0032945 -0.00011401 -5.9833e-05 1.0711 -0.066782 -0.070687 -0.070364 -0.078115 -0.043379 0.00088499 0.014776 0.031553 0.02738
1.9336 -0.058759 -0.064193 -0.05436 -0.070657 0 -0.069202 -0.057866 -0.072531 -0.071128 -0.082384 -0.085023 4.1281 0.063538 -0.00036424 0.052016 0.05832 0.06799 -0.00089359 0.0142 0.11595 0.11323 0.28755 0.20712 0.11842 -0.0017701 0.0034436 -0.00042944 -0.00027447 1.0624 -0.066954 -0.073206 -0.066797 -0.07612 -0.035958 -0.00079903 0.014331 0.037244 0.02725
1.9375 -0.052665 -0.059987 -0.057185 -0.070906 0 -0.070033 -0.056112 -0.069276 -0.071773 -0.080131 -0.077721 4.1337 0.054712 0.00017062 0.053706 0.05775 0.069271 -0.0078063 0.013814 0.11256 0.10921 0.28712 0.19495 0.12281 -0.0021711 0.0042389 -0.00067849 -0.00041782 1.0127 -0.063634 -0.067565 -0.065993 -0.066525 -0.031253 -0.0012423 0.01305 0.039226 0.022605
1.9414 -0.048115 -0.054535 -0.0595 -0.060238 0 -0.064204 -0.055756 -0.060207 -0.07214 -0.065927 -0.071613 4.1474 0.051444 0.00083957 0.050586 0.055845 0.069243 -0.01217 -0.0060314 0.10871 0.10414 0.28152 0.18447 0.11902 -0.0020615 0.0050578 -0.00059943 -0.00049867 0.92841 -0.057891 -0.057566 -0.066007 -0.054008 -0.030814 -0.00078844 0.010727 0.032536 0.016232
1.9453 -0.048204 -0.051817 -0.051918 -0.044794 0 -0.051529 -0.057983 -0.049408 -0.068928 -0.045018 -0.067493 4.1607 0.05293 0.00028303 0.044835 0.053547 0.068418 -0.013418 -0.034064 0.10803 0.099617 0.27259 0.17243 0.10995 -0.0014902 0.0051386 -0.00012873 -0.0004482 0.84275 -0.05379 -0.050803 -0.063529 -0.04376 -0.032356 -0.00013222 0.008277 0.020799 0.011344
1.9492 -0.053509 -0.054614 -0.038403 -0.035875 0 -0.039154 -0.062416 -0.043567 -0.061216 -0.031999 -0.060918 4.1665 0.05869 -0.00061125 0.03768 0.050472 0.06681 -0.011109 -0.064824 0.11149 0.09595 0.2619 0.15393 0.097312 -0.00065294 0.0043188 0.00045667 -0.00018246 0.79139 -0.054938 -0.051993 -0.056943 -0.038957 -0.03485 0.00042177 0.0062688 0.0068644 0.008441
1.9531 -0.061557 -0.062157 -0.035756 -0.041308 0 -0.038355 -0.06735 -0.046039 -0.050674 -0.038718 -0.045885 4.1612 0.067963 0.00027849 0.030364 0.046114 0.064018 -0.0050653 -0.093177 0.11605 0.093195 0.25112 0.1285 0.083041 5.0397e-05 0.0032011 0.00068319 0.00022625 0.78592 -0.060854 -0.059227 -0.048156 -0.041134 -0.037467 0.00092861 0.005222 -0.0062752 0.0075047
1.957 -0.068692 -0.070625 -0.055592 -0.05917 0 -0.054899 -0.070953 -0.053812 -0.040118 -0.062224 -0.022471 4.1431 0.079446 0.0035653 0.024764 0.039162 0.060336 0.0049101 -0.11192 0.11713 0.090927 0.24311 0.10258 0.070247 0.00018574 0.0025459 0.00027417 0.00051614 0.80999 -0.067042 -0.066572 -0.041298 -0.050839 -0.039584 0.0013699 0.0059463 -0.013623 0.0074114
1.9609 -0.072673 -0.075989 -0.08782 -0.078882 0 -0.081571 -0.07252 -0.060403 -0.032248 -0.085666 -0.0005347 4.1126 0.089984 0.0071016 0.021887 0.028997 0.057286 0.016606 -0.11855 0.11275 0.087539 0.23993 0.086269 0.06197 -0.00034664 0.0025443 -0.00053971 0.00046405 0.83888 -0.068968 -0.069825 -0.039398 -0.066217 -0.042556 0.0015574 0.0083851 -0.012516 0.0047871
1.9648 -0.073678 -0.076603 -0.1061 -0.088706 0 -0.10142 -0.072832 -0.061698 -0.029446 -0.092381 0.0057673 4.0729 0.09793 0.0078499 0.020555 0.017017 0.056577 0.027575 -0.11829 0.10571 0.082261 0.24029 0.087162 0.057531 -0.0011174 0.0027608 -0.0011353 0.0001695 0.8616 -0.066077 -0.069374 -0.04227 -0.08129 -0.048042 0.0014314 0.011475 -0.0064537 -0.0016592
1.9688 -0.072985 -0.073413 -0.092814 -0.083807 0 -0.10064 -0.073182 -0.059024 -0.033712 -0.079767 -0.010972 4.0264 0.1026 0.0049914 0.019842 0.0044165 0.058516 0.036484 -0.11465 0.10152 0.074807 0.24327 0.10611 0.056066 -0.0014526 0.0027724 -0.0010058 5.0304e-05 0.88438 -0.061841 -0.067838 -0.047545 -0.087809 -0.057029 0.0011949 0.014462 0.0018316 -0.012248
1.9727 -0.070951 -0.068118 -0.058039 -0.068979 0 -0.079973 -0.073677 -0.05693 -0.045547 -0.059753 -0.044581 3.9711 0.10369 0.00091038 0.018674 -0.0073667 0.061743 0.042193 -0.11158 0.10412 0.065119 0.24773 0.1374 0.056291 -0.0010145 0.0027382 -0.0002164 0.00047408 0.91548 -0.059901 -0.066004 -0.053513 -0.081053 -0.070254 0.0010289 0.016527 0.009153 -0.026791
1.9766 -0.06645 -0.061463 -0.031042 -0.054447 0 -0.053858 -0.072268 -0.058488 -0.062285 -0.046512 -0.079223 3.8996 0.10192 -0.0010675 0.015242 -0.014775 0.064743 0.043492 -0.11582 0.11301 0.053766 0.25237 0.17209 0.055205 -0.00011684 0.0032222 0.00064485 0.0013635 0.94931 -0.06035 -0.061912 -0.060472 -0.064564 -0.08771 0.00084035 0.016001 0.009918 -0.043319
1.9805 -0.058288 -0.053311 -0.03143 -0.048131 0 -0.037877 -0.065786 -0.062836 -0.077974 -0.044423 -0.10081 3.8045 0.1013 0.00017876 0.010494 -0.017332 0.067391 0.043637 -0.12637 0.12434 0.042846 0.2575 0.20178 0.05135 0.00057697 0.004467 0.0010009 0.0021999 0.96623 -0.059909 -0.053769 -0.069039 -0.048313 -0.10448 0.00048977 0.013357 0.0064132 -0.057527
1.9844 -0.047006 -0.043983 -0.049838 -0.050025 0 -0.036122 -0.052662 -0.06661 -0.086084 -0.04733 -0.10599 3.6865 0.10394 0.0027789 0.0058963 -0.01544 0.070679 0.044834 -0.14069 0.13434 0.033117 0.26426 0.22111 0.045138 0.00069272 0.0059637 0.00079683 0.0024648 0.94673 -0.055577 -0.042854 -0.077414 -0.040873 -0.11751 0.00017562 0.0092539 0.0028121 -0.067745
1.9883 -0.035124 -0.035041 -0.058772 -0.052611 0 -0.039724 -0.03522 -0.06688 -0.083548 -0.047353 -0.10162 3.5544 0.11129 0.0040741 0.0029304 -0.0096207 0.074939 0.048864 -0.15628 0.14173 0.024966 0.27362 0.22839 0.03734 0.00046348 0.0068452 0.00048945 0.0020982 0.8851 -0.047802 -0.032899 -0.081077 -0.042556 -0.12437 0.00026235 0.0043468 0.0034485 -0.073019
1.9922 -0.025586 -0.028478 -0.042236 -0.04696 0 -0.036882 -0.019208 -0.062584 -0.072728 -0.042494 -0.096355 3.418 0.12496 0.0032966 0.0040983 -0.00067926 0.078723 0.058067 -0.1693 0.1469 0.018504 0.28708 0.22449 0.029679 0.00039838 0.0066963 0.00053553 0.001513 0.7908 -0.039938 -0.026795 -0.07598 -0.046039 -0.12175 0.00056929 -0.00037148 0.01579 -0.072682
1.9961 -0.019922 -0.025157 -0.012642 -0.030168 0 -0.024227 -0.010327 -0.054072 -0.059306 -0.036035 -0.092755 3.2816 0.14277 0.0019534 0.012027 0.0097321 0.07977 0.072535 -0.17615 0.14927 0.012204 0.30376 0.21065 0.025607 0.00067627 0.0059021 0.00090865 0.0011643 0.67977 -0.034856 -0.024505 -0.062399 -0.043728 -0.109 0.00013429 -0.0038116 0.048095 -0.069571
2 -0.017775 -0.024183 0.0025972 -0.0085805 0 -0.0092876 -0.010312 -0.04255 -0.04777 -0.030997 -0.086168 3.1441 0.15904 0.0018613 0.024854 0.020744 0.076946 0.087946 -0.1793 0.14581 0.0045735 0.31927 0.18664 0.025628 0.00094633 0.0051711 0.0011401 0.0011292 0.56575 -0.032398 -0.024227 -0.045489 -0.034606 -0.091398 -0.0017852 -0.0065303 0.09495 -0.067916
2.0039 -0.017863 -0.023821 -0.010239 0.0058997 0 -0.0030725 -0.015839 -0.030331 -0.038465 -0.027299 -0.070117 3.0059 0.17001 0.003271 0.041274 0.032443 0.070842 0.10119 -0.18095 0.13244 -0.0048975 0.33013 0.15125 0.029559 0.00076771 0.0047801 0.00083681 0.0011219 0.45791 -0.030193 -0.024792 -0.031557 -0.024251 -0.071682 -0.0042787 -0.0093166 0.15208 -0.069835
2.0078 -0.019103 -0.022935 -0.037731 0.0041684 0 -0.010442 -0.021284 -0.020652 -0.028625 -0.023831 -0.042631 2.8724 0.17199 0.0050583 0.059661 0.045046 0.062414 0.10903 -0.18362 0.1074 -0.016403 0.33276 0.10522 0.036772 0.00019214 0.004365 0.00013723 0.00088761 0.36143 -0.026511 -0.026061 -0.0233 -0.018763 -0.052581 -0.0047693 -0.013157 0.21401 -0.077066
2.0117 -0.020817 -0.021512 -0.054055 -0.013083 0 -0.026402 -0.022911 -0.015743 -0.015966 -0.020838 -0.00849 2.7479 0.15769 0.0063414 0.076819 0.059255 0.051586 0.10473 -0.19225 0.07351 -0.029029 0.31916 0.05394 0.045303 -0.00019653 0.0034393 -0.00037281 0.00051135 0.27618 -0.021834 -0.027127 -0.018312 -0.018926 -0.037969 -0.0011436 -0.020707 0.2686 -0.091733
2.0156 -0.022213 -0.019977 -0.046519 -0.03503 0 -0.040062 -0.020899 -0.014369 -0.0011683 -0.018617 0.02345 2.6267 0.13038 0.0073132 0.090586 0.073974 0.037917 0.089308 -0.20675 0.037628 -0.039391 0.29118 0.0065158 0.051926 0.00011402 0.0020163 -0.00021143 0.00030225 0.19431 -0.017551 -0.025319 -0.012061 -0.019822 -0.027318 0.0057341 -0.032826 0.30697 -0.10967
2.0195 -0.022201 -0.018322 -0.02493 -0.047506 0 -0.041999 -0.017842 -0.011873 0.012815 -0.014962 0.045309 2.4936 0.095082 0.0083457 0.10124 0.087564 0.022754 0.066342 -0.22433 0.0073789 -0.045407 0.25344 -0.029191 0.055849 0.00095341 0.00064336 0.00052392 0.00040847 0.10328 -0.013672 -0.018267 -0.0022986 -0.015423 -0.018684 0.011913 -0.048858 0.32869 -0.12718
2.0234 -0.020018 -0.016108 -0.0076434 -0.042088 0 -0.029787 -0.015736 -0.0039231 0.023218 -0.0065485 0.054341 2.3366 0.055917 0.008808 0.10937 0.098495 0.0099938 0.038992 -0.24226 -0.012524 -0.045547 0.21008 -0.051576 0.056958 0.0015473 -0.00014211 0.0012255 0.00062411 -0.0034257 -0.0085649 -0.0071795 0.0091931 -0.003648 -0.010607 0.013402 -0.067981 0.33427 -0.14137
2.0273 -0.016053 -0.013221 -0.0023778 -0.02113 0 -0.0091633 -0.014579 0.0089695 0.028864 0.0057881 0.054007 2.1595 0.018348 0.0074881 0.11614 0.10458 0.003715 0.01172 -0.25649 -0.02218 -0.038048 0.16701 -0.065447 0.055702 0.0012684 -0.0003021 0.0013238 0.00062275 -0.11487 -0.001349 0.0026769 0.018711 0.01183 -0.0012874 0.009772 -0.08877 0.32551 -0.1486
2.0313 -0.011881 -0.010388 -0.0026049 0.0043396 0 0.0091017 -0.013553 0.020771 0.029542 0.014498 0.051282 1.9813 -0.0086081 0.0043802 0.1244 0.1029 0.0045459 -0.007428 -0.25978 -0.025525 -0.021934 0.13614 -0.076587 0.05507 0.00030193 -0.00022812 0.00079282 0.0003522 -0.20205 0.0057689 0.005714 0.024048 0.023497 0.010355 0.004712 -0.10709 0.30851 -0.14405
2.0352 -0.0092917 -0.008742 -7.6144e-05 0.021748 0 0.01515 -0.012834 0.024505 0.025121 0.010668 0.051414 1.8204 -0.025193 0.001533 0.135 0.096631 0.0086039 -0.018075 -0.25316 -0.027153 -0.0018441 0.11979 -0.08553 0.057681 -0.00048688 -0.000281 0.00014478 0.00012476 -0.23214 0.0082814 0.00064851 0.025778 0.02406 0.021935 0.0026804 -0.12044 0.29028 -0.13116
2.0391 -0.009136 -0.0088811 0.0039587 0.024059 0 0.00609 -0.013593 0.018215 0.016134 -0.0066408 0.053413 1.6776 -0.032288 0.0013992 0.14769 0.08798 0.010585 -0.021262 -0.23748 -0.028901 0.020116 0.1185 -0.086497 0.064617 -0.00039156 -0.00049854 -6.3315e-05 0.00027212 -0.18897 0.0032223 -0.0085781 0.025547 0.010892 0.031543 0.0047565 -0.12752 0.27165 -0.11167
2.043 -0.010912 -0.010409 0.0019717 0.012652 0 -0.011665 -0.016142 0.0066391 0.0049868 -0.027094 0.050071 1.5367 -0.031459 0.0041028 0.16177 0.079431 0.0082822 -0.018862 -0.2141 -0.02852 0.041924 0.13166 -0.072557 0.076512 0.00041948 -0.00072634 0.00025762 0.00073508 -0.083981 -0.0074954 -0.016434 0.023546 -0.011138 0.037322 0.007758 -0.12744 0.25252 -0.087625
2.0469 -0.013295 -0.012388 -0.0081443 -0.0048446 0 -0.026329 -0.018633 -0.0032103 -0.0047195 -0.036776 0.033537 1.3802 -0.025418 0.0067547 0.17499 0.075702 0.0042126 -0.015375 -0.18506 -0.021496 0.060791 0.15759 -0.042055 0.0938 0.0010339 -0.00087558 0.00066462 0.0010606 0.050873 -0.017831 -0.020169 0.017911 -0.030905 0.035921 0.0075111 -0.11851 0.22952 -0.062181
2.0508 -0.015013 -0.014134 -0.018713 -0.019688 0 -0.029052 -0.018298 -0.0084271 -0.011336 -0.03023 0.0026278 1.2066 -0.018856 0.0060702 0.18384 0.0791 0.0029781 -0.017149 -0.15467 -0.0048676 0.076137 0.18658 -0.00029714 0.11287 0.00066011 -0.00091739 0.00061146 0.00085156 0.18312 -0.022294 -0.020761 0.0065588 -0.037363 0.028254 0.0030258 -0.10348 0.199 -0.039094
2.0547 -0.015435 -0.015514 -0.020752 -0.026922 0 -0.020346 -0.014304 -0.012436 -0.017596 -0.015014 -0.034363 1.0314 -0.012694 0.0018591 0.18699 0.087553 0.0072475 -0.025052 -0.12447 0.019834 0.089166 0.21259 0.04453 0.13068 -0.00060366 -0.00067147 -2.6451e-05 0.00021332 0.29677 -0.020452 -0.020318 -0.010426 -0.027679 0.017398 -0.0024966 -0.085281 0.16198 -0.019128
2.0586 -0.014681 -0.016588 -0.014408 -0.027393 0 -0.0090697 -0.0092266 -0.020881 -0.028512 -0.004304 -0.064513 0.87201 -0.0067308 -0.002371 0.18353 0.098968 0.016219 -0.038569 -0.095093 0.04693 0.10062 0.232 0.086594 0.14521 -0.0018168 0.0001908 -0.00080299 -0.00028654 0.39364 -0.017017 -0.019514 -0.030051 -0.010556 0.0054984 -0.0046347 -0.06559 0.12023 -0.002537
2.0625 -0.013463 -0.0172 -0.0084366 -0.025869 0 -0.0046381 -0.0072398 -0.035106 -0.045318 -0.0051996 -0.079218 0.73082 -0.00016155 -0.0026515 0.17276 0.11042 0.027294 -0.05607 -0.06692 0.069996 0.11133 0.24159 0.12374 0.15443 -0.0019927 0.0017555 -0.0010634 -0.00013856 0.47935 -0.017276 -0.017829 -0.047744 -0.00045123 -0.0050005 -0.0016389 -0.046143 0.076698 0.010764
2.0664 -0.01279 -0.017106 -0.0098056 -0.02654 0 -0.0093834 -0.010527 -0.049475 -0.061335 -0.014112 -0.079707 0.59281 0.0093631 0.0015289 0.15316 0.11493 0.038296 -0.07068 -0.041248 0.085503 0.12143 0.23582 0.15461 0.15453 -0.00090509 0.0034983 -0.00051003 0.00061245 0.54805 -0.022082 -0.015531 -0.059442 -0.0062843 -0.010122 0.0043726 -0.029744 0.040688 0.020866
2.0703 -0.013539 -0.016494 -0.016402 -0.029196 0 -0.017778 -0.017337 -0.055324 -0.065476 -0.022495 -0.074425 0.43774 0.020666 0.0066769 0.12919 0.11211 0.04776 -0.07727 -0.019062 0.093767 0.12969 0.22027 0.17587 0.14838 0.00077598 0.0045006 0.00051091 0.0013867 0.58108 -0.027131 -0.014347 -0.062996 -0.024231 -0.011281 0.0095475 -0.016519 0.015489 0.029162
2.0742 -0.016003 -0.016196 -0.021152 -0.02938 0 -0.022584 -0.023578 -0.048235 -0.052024 -0.025627 -0.070915 0.25534 0.032035 0.0087096 0.10258 0.1032 0.053879 -0.074141 -0.0017961 0.096869 0.13458 0.19699 0.18312 0.13704 0.0020508 0.0042225 0.0012506 0.0015844 0.56256 -0.027265 -0.015768 -0.058534 -0.041414 -0.0095893 0.011267 -0.0065373 0.0012974 0.035444
2.0781 -0.019694 -0.017197 -0.021276 -0.022894 0 -0.021565 -0.026361 -0.032316 -0.027926 -0.025444 -0.069643 0.050945 0.041558 0.0067841 0.075179 0.090198 0.054646 -0.060611 0.0092821 0.096026 0.13459 0.16829 0.1745 0.12172 0.0023122 0.0030958 0.0011379 0.0010978 0.4986 -0.021698 -0.019245 -0.048264 -0.047259 -0.0062127 0.0093091 0.00026983 -0.0029024 0.039352
2.082 -0.023611 -0.019795 -0.020623 -0.011008 0 -0.018546 -0.026088 -0.017626 -0.0093731 -0.02615 -0.064951 -0.16055 0.045472 0.0036588 0.049911 0.077509 0.049886 -0.03666 0.011628 0.09105 0.12676 0.13736 0.15289 0.10389 0.0016583 0.0022378 0.00022593 0.00034648 0.4206 -0.015078 -0.022723 -0.035983 -0.041802 -0.0027015 0.0049814 0.0038024 -0.00026204 0.039475
2.0859 -0.026776 -0.023184 -0.022932 -0.0013046 0 -0.018762 -0.025318 -0.012669 -0.0089591 -0.028829 -0.051526 -0.36524 0.041841 0.002492 0.030783 0.071767 0.042762 -0.0086987 0.0061263 0.082042 0.11048 0.10993 0.124 0.086398 0.00066818 0.0024476 -0.00085959 -0.00015022 0.3658 -0.013249 -0.024909 -0.025974 -0.033367 0.00043143 -7.867e-05 0.0050327 0.00032277 0.034592
2.0898 -0.028615 -0.025883 -0.025949 -0.0023999 0 -0.023709 -0.02587 -0.018024 -0.024448 -0.030747 -0.030019 -0.55744 0.033963 0.0036951 0.019012 0.073417 0.038081 0.017742 -0.0032123 0.07099 0.088784 0.088981 0.092705 0.070934 -6.3582e-05 0.0034475 -0.0014239 -0.0002195 0.349 -0.017708 -0.026342 -0.021165 -0.028832 0.004353 -0.0042456 0.0051172 -0.004727 0.025442
2.0938 -0.028955 -0.026671 -0.024827 -0.016467 0 -0.030237 -0.027127 -0.02633 -0.040081 -0.028784 -0.0069745 -0.74065 0.024731 0.0050848 0.015734 0.081549 0.038202 0.040046 -0.014109 0.061137 0.063591 0.076623 0.061204 0.058676 -0.00026008 0.0041543 -0.00124 -8.4504e-05 0.35021 -0.024131 -0.027846 -0.021351 -0.02694 0.010052 -0.0059246 0.0045175 -0.015768 0.012403
2.0977 -0.027843 -0.025315 -0.020117 -0.03617 0 -0.033696 -0.026963 -0.028634 -0.040186 -0.022442 0.010198 -0.92387 0.01763 0.004749 0.021763 0.094202 0.040645 0.056163 -0.024242 0.054581 0.03713 0.074611 0.030582 0.050716 -5.2726e-06 0.0037384 -0.00067798 -3.3064e-05 0.33144 -0.026464 -0.028473 -0.022962 -0.021306 0.018524 -0.0042477 0.0036213 -0.031823 -0.00392
2.1016 -0.025495 -0.0226 -0.018612 -0.049244 0 -0.031478 -0.024064 -0.0218 -0.022982 -0.013925 0.018373 -1.1155 0.02074 0.0031611 0.03955 0.10464 0.040346 0.063693 -0.030815 0.050622 0.013897 0.087319 0.0031353 0.050186 0.00042055 0.0024169 -0.00033793 -8.824e-05 0.26969 -0.022641 -0.025999 -0.021097 -0.009107 0.03089 -0.00010745 0.0023194 -0.045426 -0.022473
2.1055 -0.022381 -0.019726 -0.024393 -0.04728 0 -0.024202 -0.019234 -0.010707 -0.0017118 -0.0067286 0.019825 -1.3178 0.033417 0.0022909 0.063284 0.10712 0.034727 0.066661 -0.036442 0.046687 -0.0042875 0.10867 -0.017606 0.055615 0.00074409 0.0012031 -0.00051699 -1.5937e-05 0.17757 -0.016362 -0.019942 -0.012835 0.0043453 0.043587 0.003967 -0.00028851 -0.047577 -0.040911
2.1094 -0.019139 -0.017553 -0.031466 -0.031535 0 -0.014822 -0.014628 -0.0033708 0.0080439 -0.004528 0.01914 -1.5253 0.052599 0.0030966 0.089753 0.10065 0.026517 0.066289 -0.044243 0.040964 -0.017269 0.13489 -0.02913 0.066027 0.00082329 0.00091042 -0.00096783 0.00037093 0.092959 -0.013247 -0.013466 0.0004935 0.010058 0.053786 0.0056746 -0.005257 -0.034635 -0.058431
2.1133 -0.016214 -0.016168 -0.029304 -0.01132 0 -0.0071747 -0.011864 -0.0034555 0.0028176 -0.0098799 0.019042 -1.7292 0.074658 0.0045253 0.11612 0.085424 0.021316 0.063015 -0.057161 0.034144 -0.025118 0.16245 -0.031571 0.080349 0.00066375 0.0014361 -0.0011388 0.00095172 0.047756 -0.015227 -0.011225 0.013854 0.0039111 0.059016 0.0049924 -0.013585 -0.0044807 -0.074436
2.1172 -0.01358 -0.015003 -0.016605 0.003043 0 -0.0044527 -0.010823 -0.0071739 -0.0062715 -0.021782 0.018449 -1.9257 0.093009 0.0050908 0.13843 0.063161 0.022315 0.056033 -0.079949 0.028699 -0.027988 0.18617 -0.02666 0.096951 0.00036349 0.0019932 -0.00066655 0.0013558 0.044721 -0.0188 -0.01474 0.021586 -0.0095685 0.055601 0.0041524 -0.027004 0.044866 -0.088219
2.1211 -0.010963 -0.013404 -0.0060461 0.0066221 0 -0.0073809 -0.010046 -0.0076402 -0.0052299 -0.034028 0.013944 -2.1213 0.09731 0.0048831 0.15251 0.041888 0.027465 0.041874 -0.11561 0.026653 -0.026975 0.19929 -0.01541 0.112 4.6603e-05 0.0019498 0.0003096 0.0012809 0.062813 -0.018817 -0.020225 0.020767 -0.021482 0.042136 0.0052623 -0.046188 0.10672 -0.099079
2.125 -0.0084343 -0.011224 -0.011288 0.0012387 0 -0.013039 -0.0081953 -0.0025561 0.0083629 -0.037841 0.0032187 -2.3279 0.088168 0.0054105 0.15995 0.027293 0.031719 0.020242 -0.15808 0.028104 -0.023434 0.20277 0.0023166 0.1234 -0.00017521 0.0013726 0.0012632 0.00076425 0.082853 -0.013881 -0.021643 0.012415 -0.025784 0.024094 0.0079406 -0.067779 0.16906 -0.10705
2.1289 -0.006692 -0.0090037 -0.029244 -0.0076743 0 -0.016206 -0.0053722 0.0025379 0.022153 -0.028605 -0.01223 -2.5515 0.067448 0.0074637 0.16191 0.021672 0.031756 -0.0085784 -0.20285 0.03168 -0.017289 0.19788 0.025502 0.13025 -0.00022367 0.00079767 0.0017015 0.00016344 0.10618 -0.0078158 -0.01627 -6.3648e-05 -0.022419 0.0051396 0.0095811 -0.089014 0.22554 -0.11147
2.1328 -0.0065509 -0.0075563 -0.039435 -0.015079 0 -0.013357 -0.0033001 -0.000732 0.020176 -0.010858 -0.02738 -2.7844 0.038407 0.0097439 0.15998 0.026363 0.028447 -0.043473 -0.24476 0.036032 -0.0083103 0.18671 0.049736 0.13204 -8.8188e-05 0.00061389 0.0015265 -0.00011167 0.14785 -0.005747 -0.0071815 -0.013521 -0.014851 -0.010788 0.008135 -0.1067 0.27024 -0.11158
2.1367 -0.0080235 -0.0072737 -0.024876 -0.018437 0 -0.006107 -0.0041478 -0.014705 -0.0021063 0.0044401 -0.036989 -3.0101 0.0097657 0.010133 0.15707 0.041926 0.025166 -0.079636 -0.27221 0.040694 0.005103 0.17462 0.068413 0.12827 0.00014112 0.00077047 0.0010565 0.00013229 0.21327 -0.0088287 -0.0002391 -0.02638 -0.0063831 -0.015932 0.0044886 -0.11258 0.29224 -0.1044
2.1406 -0.0099897 -0.0077637 0.0068401 -0.017808 0 -0.00030546 -0.0086482 -0.031768 -0.032769 0.0090085 -0.039415 -3.2174 -0.0086168 0.0082071 0.15586 0.060488 0.024418 -0.10749 -0.28133 0.04572 0.022078 0.1688 0.077105 0.12227 0.0003103 0.0010286 0.00073468 0.00080201 0.2837 -0.012995 0.0011954 -0.037704 0.00062921 -0.010035 0.0017959 -0.10358 0.29374 -0.0902
2.1445 -0.010966 -0.0081577 0.027346 -0.015032 0 -0.00081637 -0.014857 -0.039916 -0.052777 0.0040281 -0.03756 -3.4116 -0.015219 0.0059222 0.15603 0.0776 0.026303 -0.12234 -0.27394 0.050902 0.041032 0.17121 0.076962 0.1158 0.0003345 0.0013208 0.00079073 0.0016326 0.32623 -0.012942 -0.0015011 -0.045454 0.0035305 0.0034877 0.002341 -0.080824 0.27839 -0.070143
2.1484 -0.010328 -0.0078101 0.015571 -0.012453 0 -0.0068191 -0.018847 -0.033074 -0.051091 -0.0023859 -0.03574 -3.6103 -0.010364 0.0054818 0.15666 0.090387 0.029605 -0.12109 -0.25202 0.055503 0.060334 0.1825 0.073361 0.10977 0.0003172 0.0017329 0.0011156 0.0023352 0.31819 -0.0072659 -0.0046752 -0.04631 -0.00028468 0.021305 0.0051966 -0.045895 0.24852 -0.045351
2.1523 -0.0087576 -0.0067238 -0.018553 -0.011162 0 -0.012485 -0.017362 -0.016462 -0.032459 -0.0042137 -0.035165 -3.829 0.0036898 0.0068055 0.15578 0.095936 0.033354 -0.10064 -0.21882 0.058548 0.077455 0.20233 0.070676 0.10483 0.0004829 0.0021822 0.0014002 0.0026757 0.26261 0.00031982 -0.0062321 -0.037905 -0.010523 0.038384 0.0071428 -0.0017813 0.2066 -0.017551
2.1563 -0.0073971 -0.0053216 -0.04148 -0.0097459 0 -0.012516 -0.01058 -0.0017996 -0.012094 -0.0031078 -0.032569 -4.0674 0.016857 0.0076299 0.14844 0.092355 0.036952 -0.062747 -0.18257 0.059067 0.086525 0.22457 0.068115 0.099791 0.00090796 0.0022978 0.0013827 0.0025149 0.18217 0.0046634 -0.0066751 -0.021666 -0.022086 0.044895 0.0058569 0.040986 0.15687 0.0081906
2.1602 -0.0065488 -0.0038629 -0.029048 -0.0052182 0 -0.0068602 -0.0024016 0.0030139 -0.0029436 -0.0045842 -0.023799 -4.3113 0.021383 0.0062063 0.13429 0.083619 0.039389 -0.021105 -0.15007 0.056125 0.086563 0.24086 0.060716 0.09258 0.0013043 0.0017682 0.0010073 0.0018806 0.10048 0.0039026 -0.0069722 -0.0033091 -0.027518 0.039938 0.0020369 0.073076 0.10584 0.028137
2.1641 -0.0052594 -0.0021651 0.0086466 0.0037492 0 0.00012624 0.0026016 -7.9758e-05 -0.0065326 -0.0098013 -0.0090526 -4.5453 0.01514 0.003429 0.11378 0.071019 0.039333 0.017379 -0.12319 0.049115 0.076919 0.2468 0.044529 0.08203 0.0011656 0.00079359 0.00041839 0.0010331 0.029156 0.00071333 -0.00654 0.010211 -0.022461 0.024187 -0.0016176 0.089929 0.056304 0.040259
2.168 -0.0022513 8.7745e-05 0.036977 0.014033 0 0.0046919 0.0032541 -0.0028223 -0.013912 -0.013039 0.0058386 -4.7663 -0.0024681 0.0018238 0.088084 0.05572 0.036388 0.046308 -0.10291 0.038544 0.057554 0.23878 0.020951 0.067294 0.00025646 5.2827e-05 -0.00014962 0.00039737 -0.031032 -0.00067354 -0.0039769 0.015237 -0.0089947 -0.00061357 -0.0032451 0.088178 0.010872 0.043011
2.1719 0.0027291 0.0028454 0.031527 0.019178 0 0.0070537 0.0030174 0.00059453 -0.014274 -0.0081672 0.014125 -4.9835 -0.029205 0.002557 0.060535 0.03831 0.031846 0.055553 -0.089503 0.026565 0.028412 0.21092 -0.0038786 0.047474 -0.0010074 9.474e-05 -0.00048081 0.00031374 -0.082325 0.0016342 0.0006145 0.013689 0.0063951 -0.030019 -0.0033605 0.062658 -0.025663 0.033527
2.1758 0.0084973 0.0056221 0.0019282 0.014591 0 0.0096303 0.006751 0.008495 -0.003366 0.0034841 0.014555 -5.2079 -0.053714 0.0040497 0.037997 0.019566 0.027602 0.046479 -0.079257 0.016226 -0.0045326 0.16901 -0.02382 0.025984 -0.0017649 0.00074833 -0.00044253 0.0007623 -0.1263 0.0060594 0.0049823 0.011114 0.017987 -0.054955 -0.0036292 0.022211 -0.051759 0.015203
2.1797 0.013342 0.007965 -0.019397 0.0024933 0 0.012909 0.015682 0.014779 0.014485 0.013451 0.012878 -5.4404 -0.069982 0.0039254 0.023492 0.00058099 0.024293 0.026438 -0.070516 0.0095023 -0.036617 0.12137 -0.037023 0.006328 -0.0014351 0.0012134 -2.8632e-05 0.0013239 -0.16616 0.0096899 0.0069258 0.012167 0.024084 -0.071888 -0.0045461 -0.023467 -0.068953 -0.0078534
2.1836 0.016345 0.009927 -0.010825 -0.0084347 0 0.014428 0.025485 0.015898 0.030937 0.014808 0.016468 -5.6713 -0.075078 0.001992 0.01882 -0.017306 0.02095 0.00051186 -0.063134 0.0057812 -0.064771 0.07381 -0.04607 -0.0088918 -0.00029392 0.00080534 0.00060572 0.0014821 -0.20814 0.011112 0.0068733 0.017413 0.026074 -0.079085 -0.0047887 -0.068167 -0.078092 -0.033147
2.1875 0.017875 0.011977 0.017822 -0.0092164 0 0.012304 0.029765 0.014171 0.040171 0.009481 0.027165 -5.8902 -0.067174 0.00061322 0.025287 -0.032246 0.016755 -0.025334 -0.057582 0.0024773 -0.08588 0.032883 -0.054509 -0.016877 0.00073655 -0.00038028 0.0011644 0.0010524 -0.25758 0.011323 0.0076798 0.023917 0.025644 -0.075619 -0.0029602 -0.10537 -0.080376 -0.058024
2.1914 0.018938 0.014431 0.037721 0.0025252 0 0.0088141 0.025948 0.014579 0.042299 0.0059276 0.039518 -6.0962 -0.048012 0.0018901 0.044049 -0.037818 0.012772 -0.041019 -0.05753 -0.0024028 -0.094007 0.011431 -0.063465 -0.012089 0.00096188 -0.0015631 0.0013417 0.00036196 -0.31351 0.012441 0.01163 0.028493 0.023661 -0.061822 0.00036533 -0.1242 -0.076867 -0.078017
2.1953 0.020165 0.017052 0.031631 0.020926 0 0.0090389 0.017906 0.019263 0.041725 0.0099252 0.046113 -6.2998 -0.029007 0.0049763 0.067489 -0.033455 0.011291 -0.047377 -0.063173 -0.0080561 -0.09269 0.0065411 -0.071288 0.0014421 0.00058791 -0.0020299 0.0010266 -9.0366e-06 -0.36804 0.015875 0.017887 0.03027 0.021077 -0.045245 0.0027729 -0.12917 -0.070036 -0.09288
2.1992 0.021415 0.019304 0.010184 0.036627 0 0.015384 0.012583 0.025712 0.042453 0.018937 0.044427 -6.5146 -0.014718 0.0068518 0.092784 -0.018984 0.01327 -0.046374 -0.07425 -0.011335 -0.083221 0.016182 -0.075825 0.021969 0.00045616 -0.0017683 0.00042131 0.00028343 -0.41126 0.021457 0.023189 0.030363 0.019405 -0.028494 0.0023703 -0.12262 -0.058891 -0.10237
2.2031 0.022219 0.020986 -0.0013385 0.043371 0 0.024126 0.013802 0.02987 0.044351 0.025974 0.038311 -6.7453 -0.00863 0.0057995 0.11746 0.0049313 0.016855 -0.040542 -0.089989 -0.0097416 -0.067139 0.037408 -0.076601 0.047527 0.0010744 -0.001362 -7.4479e-05 0.0010624 -0.4357 0.027739 0.025044 0.029687 0.019413 -0.013715 -9.8025e-05 -0.10722 -0.04201 -0.10639
2.207 0.022467 0.02253 0.010302 0.041001 0 0.028486 0.019224 0.030101 0.043358 0.027785 0.033125 -6.9831 -0.014377 0.0034743 0.13864 0.036578 0.018965 -0.034329 -0.1086 -0.0042509 -0.046243 0.065314 -0.074876 0.075474 0.0019804 -0.0013177 -0.00017448 0.0018009 -0.43728 0.032828 0.024016 0.027674 0.019872 -0.0031875 -0.001735 -0.086274 -0.014927 -0.10408
2.2109 0.022615 0.024571 0.034281 0.033588 0 0.025519 0.023286 0.027831 0.035441 0.027731 0.030179 -7.2111 -0.027725 0.0029486 0.15577 0.068381 0.018337 -0.032342 -0.12589 0.000867 -0.024072 0.090477 -0.07203 0.10215 0.0021853 -0.0015692 3.9867e-05 0.0020737 -0.41562 0.035317 0.022903 0.023366 0.018788 0.0033074 -0.00025104 -0.063865 0.026003 -0.095618
2.2148 0.023299 0.027208 0.048801 0.025802 0 0.019561 0.022895 0.025158 0.020999 0.030681 0.026384 -7.4165 -0.042028 0.0049041 0.17051 0.095105 0.016561 -0.03345 -0.14049 0.0014013 -0.0024429 0.1093 -0.068297 0.12647 0.0012803 -0.001653 0.00017941 0.0018635 -0.37726 0.035039 0.023952 0.017487 0.016322 0.0074641 0.0037103 -0.040541 0.077936 -0.082306
2.2188 0.024772 0.029741 0.043464 0.020905 0 0.018253 0.020066 0.022918 0.005786 0.036808 0.018936 -7.5992 -0.053821 0.0065581 0.18366 0.11397 0.015893 -0.035675 -0.15236 -0.0031695 0.017931 0.12069 -0.06309 0.14796 -3.6334e-06 -0.0012994 -8.8815e-05 0.0014643 -0.33848 0.033197 0.027027 0.012914 0.015712 0.009898 0.0070156 -0.015652 0.13837 -0.064654
2.2227 0.026657 0.031155 0.02777 0.020612 0 0.024994 0.019142 0.021243 -0.0028086 0.041679 0.0095013 -7.7721 -0.06004 0.0048817 0.19593 0.12282 0.016419 -0.036273 -0.16211 -0.0091802 0.036573 0.12452 -0.056405 0.16639 -0.00047413 -0.00075992 -0.00069654 0.0011359 -0.31981 0.031432 0.030182 0.012702 0.020151 0.011127 0.0068729 0.011826 0.20371 -0.043339
2.2266 0.028188 0.030911 0.019201 0.02499 0 0.035417 0.021952 0.020951 -0.0012236 0.041725 0.0033915 -7.9505 -0.057357 0.0005396 0.2069 0.11835 0.01601 -0.02768 -0.17309 -0.012146 0.052667 0.12275 -0.049743 0.18044 0.00025796 -0.00053023 -0.0011978 0.00088875 -0.3321 0.030343 0.0315 0.017472 0.028475 0.010708 0.0033717 0.044489 0.26336 -0.019958
2.2305 0.028715 0.029297 0.025164 0.031751 0 0.04126 0.026163 0.023135 0.0077671 0.037669 0.0049453 -8.1412 -0.050916 -0.0021947 0.21508 0.1071 0.013163 -0.0093729 -0.18838 -0.011169 0.066585 0.12187 -0.04564 0.19045 0.0012983 -0.00080933 -0.0011752 0.00059754 -0.36585 0.028885 0.030257 0.024791 0.034771 0.0086421 -0.00060994 0.079696 0.30854 0.0017046
2.2344 0.028118 0.027095 0.036996 0.036572 0 0.037633 0.028317 0.027204 0.017772 0.031989 0.014042 -8.3379 -0.043427 0.00012893 0.21899 0.092078 0.0092672 0.016915 -0.20846 -0.010332 0.077883 0.12418 -0.046191 0.19577 0.0013672 -0.0012968 -0.00065008 0.00026236 -0.39701 0.025601 0.026856 0.03114 0.033317 0.0052224 -0.0019468 0.11444 0.33582 0.019677
2.2383 0.02685 0.024975 0.040094 0.035716 0 0.026842 0.027846 0.030286 0.024275 0.024803 0.026686 -8.5272 -0.03675 0.0061419 0.21736 0.075681 0.0073717 0.048815 -0.23303 -0.015432 0.085941 0.1311 -0.051665 0.19573 0.00017557 -0.0015201 -8.1518e-05 8.5996e-05 -0.40711 0.020678 0.022382 0.034578 0.024356 0.0010379 0.0001441 0.14556 0.34302 0.032399
2.2422 0.025547 0.023164 0.028526 0.02928 0 0.015965 0.027485 0.029604 0.027861 0.01469 0.037983 -8.6992 -0.032443 0.010691 0.20814 0.06054 0.008725 0.081831 -0.26056 -0.028526 0.089213 0.14364 -0.060134 0.18881 -0.001204 -0.0012987 6.4075e-05 0.00026172 -0.3988 0.016523 0.018404 0.03566 0.014691 -0.0025061 0.003743 0.16746 0.32743 0.037709
2.2461 0.024507 0.021577 0.010163 0.021584 0 0.011289 0.029705 0.025521 0.032278 0.0037294 0.044211 -8.8546 -0.028346 0.010003 0.19111 0.048734 0.011164 0.10697 -0.28479 -0.045058 0.085604 0.15925 -0.068281 0.17457 -0.0014296 -0.00085086 -0.0002499 0.00071636 -0.39013 0.015799 0.016619 0.036024 0.012101 -0.0019056 0.0061994 0.1731 0.29341 0.035486
2.25 0.023468 0.020126 -0.0010337 0.017509 0 0.014468 0.033335 0.021494 0.039468 -0.0008543 0.043244 -9.0029 -0.020951 0.0054166 0.1701 0.039782 0.011434 0.12164 -0.30154 -0.056544 0.076197 0.17401 -0.072998 0.15611 -0.00032076 -0.00049592 -0.00062849 0.0011222 -0.39262 0.018664 0.017872 0.036299 0.018776 0.0038058 0.0064489 0.16477 0.25163 0.029512
2.2539 0.021953 0.01888 0.0026396 0.017951 0 0.022397 0.034332 0.020423 0.046633 0.0070631 0.0351 -9.1546 -0.0084621 0.0016606 0.14716 0.033669 0.008858 0.12498 -0.30854 -0.057148 0.061449 0.18603 -0.073 0.13507 0.00090612 -0.000349 -0.00067183 0.0011976 -0.39651 0.022259 0.021213 0.035362 0.029809 0.014722 0.0055673 0.14372 0.20642 0.021678
2.2578 0.019895 0.018002 0.01647 0.019038 0 0.02947 0.030016 0.021321 0.04834 0.024216 0.023256 -9.3156 0.010359 0.0016836 0.12441 0.03035 0.0060413 0.11703 -0.30414 -0.04873 0.042126 0.19377 -0.069526 0.11321 0.00088086 -0.00034588 -0.00037371 0.00098569 -0.38017 0.023354 0.024241 0.031483 0.037565 0.030312 0.0052627 0.112 0.16168 0.01386
2.2617 0.017893 0.017608 0.027797 0.016221 0 0.030451 0.022176 0.020362 0.041633 0.03806 0.014395 -9.4861 0.035528 0.0038258 0.10536 0.03077 0.0056716 0.098417 -0.28558 -0.039741 0.019709 0.1952 -0.065498 0.09352 -0.00049617 -0.0004807 -7.2985e-05 0.00080294 -0.33493 0.021603 0.024897 0.024165 0.037386 0.047571 0.0059532 0.073066 0.12172 0.0085322
2.2656 0.016724 0.017696 0.026822 0.0093363 0 0.023277 0.015578 0.015557 0.029157 0.037496 0.014399 -9.6626 0.059393 0.0043232 0.090706 0.034242 0.0071665 0.076203 -0.25948 -0.038353 -0.0019878 0.19305 -0.06339 0.077135 -0.0019491 -0.00087413 -3.4059e-05 0.00090113 -0.27849 0.019862 0.023143 0.015108 0.029853 0.059524 0.0063687 0.034206 0.086155 0.0050619
2.2695 0.016543 0.018121 0.014906 0.0035365 0 0.011066 0.013391 0.0098899 0.017203 0.023908 0.02278 -9.838 0.076589 0.0020533 0.079652 0.039839 0.007256 0.053367 -0.23025 -0.045462 -0.021159 0.18929 -0.063191 0.063529 -0.002137 -0.0015379 -0.00014373 0.001195 -0.24139 0.021051 0.020829 0.0076191 0.019057 0.062367 0.005017 -0.0021894 0.054032 0.0017089
2.2734 0.016642 0.018629 0.003587 0.0050056 0 0.0013771 0.014306 0.0090002 0.01056 0.010338 0.031365 -10.002 0.083126 -2.4674e-05 0.071601 0.046635 0.0040195 0.031513 -0.20091 -0.053774 -0.036548 0.1852 -0.062154 0.05216 -0.00098348 -0.0021526 -7.5673e-05 0.0013443 -0.23955 0.024818 0.019858 0.0048545 0.0096815 0.053377 0.0019647 -0.034914 0.025115 -0.0030708
2.2773 0.016154 0.018946 0.0047309 0.015396 0 0.0015594 0.014326 0.015375 0.0089238 0.0087258 0.030317 -10.146 0.074241 0.0016167 0.065779 0.053199 -0.00032347 0.011795 -0.17482 -0.054103 -0.046764 0.18204 -0.056902 0.042169 0.00034435 -0.0022417 0.00026801 0.0011031 -0.2604 0.027667 0.020537 0.0078906 0.0051671 0.029471 -0.00096273 -0.063255 -0.00029742 -0.011451
2.2813 0.015076 0.018931 0.019694 0.029914 0 0.012583 0.0112 0.025084 0.0079571 0.018255 0.017156 -10.265 0.047143 0.0066843 0.061604 0.056462 -0.0013843 -0.0058557 -0.15539 -0.04354 -0.050565 0.18028 -0.04645 0.032397 0.00070775 -0.001667 0.00056539 0.00057315 -0.27563 0.026485 0.021682 0.014665 0.0067562 -0.0096797 -0.0018674 -0.087781 -0.019224 -0.025972
2.2852 0.014481 0.018673 0.037169 0.040412 0 0.02682 0.006833 0.030708 0.0036704 0.026895 6.4301e-05 -10.372 0.01204 0.010892 0.059103 0.056214 0.0025947 -0.022511 -0.14058 -0.028163 -0.050256 0.17862 -0.033595 0.02302 0.00011634 -0.00090701 0.00039487 0.00010894 -0.26609 0.02169 0.022068 0.020666 0.012723 -0.053928 -0.00067531 -0.11027 -0.031191 -0.044039
2.2891 0.015553 0.018428 0.042556 0.040649 0 0.033115 0.0052919 0.027772 -0.0039622 0.024144 -0.0086868 -10.487 -0.025524 0.010336 0.059038 0.05298 0.0084853 -0.037931 -0.12935 -0.017767 -0.046461 0.17626 -0.023222 0.014986 -0.00044802 -0.00070237 -0.00026061 -5.2958e-06 -0.23437 0.016664 0.021466 0.021477 0.018655 -0.097725 0.00076016 -0.13043 -0.035699 -0.063731
2.293 0.01831 0.018404 0.031126 0.029912 0 0.025937 0.0086655 0.018459 -0.011025 0.011279 -0.0036616 -10.624 -0.059947 0.00566 0.062204 0.047717 0.01128 -0.051597 -0.12054 -0.017377 -0.039771 0.17246 -0.018695 0.0094362 -0.00019522 -0.0013195 -0.00089861 0.00022994 -0.19673 0.014196 0.020335 0.015911 0.020083 -0.13556 0.00057153 -0.14756 -0.032796 -0.082889
2.2969 0.021343 0.018597 0.012693 0.013228 0 0.010629 0.01508 0.0093209 -0.012733 -0.001038 0.0088835 -10.779 -0.081735 0.0015308 0.070568 0.04304 0.0092025 -0.06114 -0.11277 -0.02336 -0.030218 0.16604 -0.019425 0.0094246 0.0006477 -0.0021805 -0.00094525 0.00061069 -0.16799 0.013917 0.018945 0.0074363 0.016274 -0.15756 -0.0011228 -0.1584 -0.02315 -0.09725
2.3008 0.022902 0.01879 0.0027559 -0.0012907 0 -0.00057488 0.020644 0.0056722 -0.0066803 -0.0039113 0.017084 -10.932 -0.08803 0.0020415 0.083323 0.042078 0.0053463 -0.064776 -0.10512 -0.027571 -0.018421 0.15727 -0.021864 0.016102 0.0011926 -0.0023289 -0.00032041 0.0009642 -0.1559 0.013372 0.017201 0.0022331 0.011454 -0.16142 -0.0022919 -0.16039 -0.012846 -0.10457
2.3047 0.02231 0.018675 0.0081671 -0.006558 0 0.0012404 0.023002 0.0080384 0.0060076 0.002199 0.01468 -11.06 -0.082527 0.0068836 0.098315 0.044666 0.0041219 -0.063074 -0.097909 -0.025408 -0.0050105 0.14674 -0.023113 0.028194 0.00092215 -0.0013556 0.00047673 0.0012616 -0.16519 0.011221 0.015241 0.0047829 0.011202 -0.15141 -0.0011948 -0.15384 -0.0058717 -0.10605
2.3086 0.020339 0.017953 0.021192 -0.00049882 0 0.014194 0.022825 0.013167 0.021716 0.010162 0.0065829 -11.158 -0.068061 0.011967 0.11388 0.049834 0.0065114 -0.056768 -0.091596 -0.019978 0.0094685 0.1346 -0.023784 0.04462 0.0002092 0.00012901 0.00085779 0.0015219 -0.19864 0.0087981 0.013704 0.014288 0.016715 -0.13076 0.0015698 -0.13908 -0.0045463 -0.10276
2.3125 0.018293 0.016403 0.027706 0.012244 0 0.027435 0.022118 0.017472 0.036204 0.014033 0.0037478 -11.244 -0.048448 0.013378 0.12802 0.055754 0.0093412 -0.04716 -0.08682 -0.018542 0.024279 0.12089 -0.027305 0.063807 -0.00018805 0.00099956 0.00069556 0.0016821 -0.24983 0.0084029 0.01309 0.025042 0.022812 -0.10375 0.0034591 -0.11701 -0.010861 -0.096294
2.3164 0.016833 0.014046 0.021039 0.022782 0 0.030372 0.021625 0.019305 0.046108 0.012996 0.012707 -11.346 -0.031278 0.010514 0.13665 0.055997 0.0091382 -0.038333 -0.084977 -0.024981 0.036726 0.10482 -0.03618 0.081853 1.091e-05 0.00064842 0.0003692 0.0016324 -0.29821 0.010572 0.013039 0.030692 0.022438 -0.079237 0.0025903 -0.09066 -0.026049 -0.089965
2.3203 0.015714 0.011393 0.0075598 0.024052 0 0.021039 0.020229 0.01883 0.049724 0.009183 0.029683 -11.475 -0.020358 0.0057921 0.14046 0.048395 0.0060462 -0.033441 -0.085222 -0.035766 0.045107 0.087079 -0.048738 0.096212 0.00038351 -0.00046432 0.00029596 0.001381 -0.31908 0.013605 0.012705 0.028867 0.013756 -0.062104 -0.00015286 -0.065721 -0.043504 -0.085573
2.3242 0.014496 0.009466 -0.00082812 0.01632 0 0.006833 0.016773 0.016996 0.047151 0.0047438 0.044046 -11.621 -0.016443 0.0021252 0.14015 0.033073 0.0034477 -0.0332 -0.087251 -0.043267 0.048394 0.068315 -0.059615 0.10618 0.00039882 -0.0012903 0.00048413 0.0011222 -0.30372 0.01576 0.011982 0.022285 0.0027246 -0.053353 -0.0018707 -0.044161 -0.059863 -0.082993
2.3281 0.013273 0.0093319 0.001551 0.007135 0 -0.0020052 0.01202 0.015063 0.039795 0.0023546 0.047005 -11.763 -0.019636 0.001003 0.13673 0.011254 0.0039644 -0.037649 -0.090783 -0.042949 0.045936 0.049479 -0.063679 0.11153 6.7556e-05 -0.0012136 0.00057978 0.0010787 -0.26896 0.017292 0.012042 0.015676 -0.0017343 -0.053113 -0.00062501 -0.027341 -0.071996 -0.081741
2.332 0.012601 0.011327 0.010387 0.0049636 0 -4.7613e-05 0.0084699 0.014377 0.02942 0.0063296 0.037626 -11.884 -0.029597 0.0023784 0.13198 -0.013136 0.0065396 -0.045727 -0.095769 -0.037347 0.036774 0.032905 -0.059888 0.11237 -0.00011486 -0.00058372 0.00031164 0.0012643 -0.24305 0.01983 0.014217 0.011699 0.0045328 -0.060705 0.0024766 -0.016441 -0.075051 -0.080313
2.3359 0.012887 0.014654 0.018054 0.011764 0 0.01035 0.0081755 0.015528 0.017397 0.019533 0.022113 -11.983 -0.042636 0.0053524 0.12857 -0.030096 0.0078353 -0.052438 -0.10258 -0.033156 0.023637 0.022276 -0.051642 0.11161 0.00018247 -0.00024845 -0.00018617 0.0014424 -0.23998 0.023894 0.018329 0.0096559 0.017585 -0.071083 0.0043933 -0.0085624 -0.067278 -0.07653
2.3398 0.014055 0.017863 0.021788 0.021433 0 0.02189 0.010892 0.01744 0.0048511 0.037809 0.0086113 -12.073 -0.055801 0.0085036 0.12694 -0.035105 0.0061333 -0.054675 -0.11163 -0.034633 0.01028 0.018321 -0.043635 0.11155 0.00068382 -0.00061397 -0.00051764 0.0013564 -0.24894 0.027677 0.022436 0.0077446 0.029153 -0.080792 0.0033583 -0.00022686 -0.051558 -0.070503
2.3438 0.015862 0.019949 0.024261 0.025798 0 0.027849 0.014476 0.017977 -0.006471 0.049741 0.0023382 -12.163 -0.067608 0.010131 0.12697 -0.02601 0.0031925 -0.050864 -0.12346 -0.039852 -0.00095859 0.021326 -0.038424 0.11325 0.00079104 -0.0012294 -0.0004402 0.00099977 -0.25036 0.028726 0.024523 0.005986 0.033325 -0.088407 0.00074681 0.010461 -0.029321 -0.062777
2.3477 0.018329 0.021096 0.027547 0.022439 0 0.026249 0.017109 0.016231 -0.013785 0.045409 0.0037773 -12.258 -0.076765 0.0091612 0.12822 -0.0018602 0.002081 -0.039961 -0.13855 -0.043152 -0.0077928 0.031036 -0.035709 0.11748 0.00025286 -0.0013112 -8.185e-05 0.00062895 -0.24089 0.026633 0.024356 0.0065473 0.02999 -0.092936 -0.00044237 0.025162 -0.0022724 -0.054271
2.3516 0.021659 0.022377 0.029274 0.016727 0 0.020486 0.019042 0.014201 -0.014341 0.026722 0.0096047 -12.355 -0.080797 0.0062292 0.12933 0.036551 0.003683 -0.021125 -0.15809 -0.040881 -0.0058088 0.045853 -0.034244 0.1247 -0.0005443 -0.00061851 0.00024199 0.00049767 -0.23932 0.023631 0.023467 0.011202 0.023151 -0.093481 0.0011545 0.045923 0.027678 -0.047712
2.3555 0.025724 0.024698 0.02608 0.016295 0 0.016592 0.022135 0.015478 -0.0075169 0.0075561 0.015027 -12.451 -0.080766 0.0034796 0.12948 0.076278 0.0059424 -8.1137e-05 -0.17975 -0.034625 0.0023312 0.05972 -0.033721 0.1323 -0.00096536 0.00026712 0.00035576 0.00059938 -0.26678 0.022379 0.023385 0.018835 0.017222 -0.091863 0.0038507 0.069049 0.057817 -0.044217
2.3594 0.029874 0.028036 0.019649 0.023734 0 0.019007 0.027668 0.02164 0.0040087 0.0016449 0.016599 -12.542 -0.077431 0.0027262 0.12889 0.11128 0.0065555 0.0204 -0.20208 -0.029045 0.014494 0.069951 -0.034682 0.13868 -0.00074116 0.00054762 0.0003267 0.00070219 -0.32348 0.023441 0.024233 0.025859 0.014994 -0.088339 0.0048838 0.092056 0.087319 -0.043496
2.3633 0.033427 0.031639 0.01695 0.034712 0 0.027569 0.034639 0.030066 0.015579 0.010011 0.01445 -12.626 -0.071721 0.0037476 0.12798 0.1369 0.0057964 0.038107 -0.2238 -0.027045 0.028535 0.074555 -0.037293 0.14241 -0.00016819 3.4595e-05 0.00029238 0.00063038 -0.38783 0.0252 0.025268 0.029282 0.017629 -0.082866 0.0035214 0.1127 0.11544 -0.044929
2.3672 0.03632 0.034849 0.023399 0.042692 0 0.037844 0.040311 0.035898 0.023819 0.021431 0.012296 -12.699 -0.065246 0.0047414 0.12772 0.14747 0.0060845 0.050303 -0.24312 -0.027422 0.041147 0.071177 -0.041234 0.14139 0.00023057 -0.00069414 0.000284 0.00046288 -0.43889 0.026063 0.026443 0.029363 0.024744 -0.074674 0.0017514 0.12762 0.14102 -0.047109
2.3711 0.039089 0.037587 0.036601 0.044762 0 0.04465 0.042602 0.036597 0.029202 0.025556 0.014613 -12.766 -0.062021 0.0045877 0.12943 0.14253 0.008722 0.055912 -0.25873 -0.02727 0.047778 0.060381 -0.047208 0.13412 0.00015407 -0.00096227 0.0002588 0.00040977 -0.47678 0.026322 0.028856 0.029195 0.033955 -0.062442 0.0017679 0.13395 0.16224 -0.047087
2.375 0.04212 0.040066 0.048155 0.042808 0 0.045975 0.042086 0.034436 0.0355 0.024113 0.022971 -12.834 -0.064158 0.0042644 0.13263 0.13002 0.011499 0.057675 -0.27214 -0.026386 0.048472 0.046393 -0.057925 0.12265 -0.00033575 -0.0007483 0.0002378 0.00050571 -0.51969 0.027724 0.033398 0.031717 0.041459 -0.046974 0.003197 0.13396 0.17914 -0.044204
2.3789 0.045031 0.04224 0.051832 0.040092 0 0.044004 0.041604 0.034221 0.046251 0.027687 0.034928 -12.913 -0.072854 0.0055725 0.13669 0.11393 0.0099733 0.056982 -0.28446 -0.028811 0.04364 0.031242 -0.076334 0.10826 -0.00096071 -0.00069934 0.0003068 0.00049696 -0.58239 0.031566 0.039337 0.037161 0.044652 -0.028899 0.0034157 0.12892 0.19159 -0.038586
2.3828 0.046921 0.043748 0.049228 0.038091 0 0.04255 0.043613 0.038541 0.061054 0.042061 0.046746 -12.998 -0.088844 0.0085948 0.14079 0.098226 0.0013153 0.055297 -0.29691 -0.039527 0.034201 0.016863 -0.10207 0.092465 -0.0013849 -0.0013877 0.00045925 0.00010624 -0.661 0.037553 0.044722 0.043326 0.044642 -0.0091095 0.00078817 0.12046 0.19969 -0.030736
2.3867 0.047231 0.044404 0.047126 0.037051 0 0.043602 0.047576 0.0455 0.074947 0.060144 0.057102 -13.074 -0.11287 0.011101 0.14299 0.088584 -0.013 0.054739 -0.31177 -0.059243 0.022406 0.0058731 -0.12989 0.078622 -0.0012886 -0.0026179 0.00052488 -0.00057777 -0.73866 0.044349 0.048209 0.048096 0.04543 0.010273 -0.0028754 0.11141 0.2038 -0.022392
2.3906 0.04619 0.044522 0.05008 0.038298 0 0.046296 0.049935 0.051144 0.081651 0.068997 0.067652 -13.122 -0.13906 0.01095 0.14284 0.085128 -0.028093 0.056172 -0.32887 -0.082357 0.012277 -0.0020336 -0.15262 0.069444 -0.00050539 -0.0035469 0.00035105 -0.001036 -0.80205 0.050614 0.050067 0.051451 0.0497 0.027208 -0.0037425 0.10461 0.20714 -0.015828
2.3945 0.044375 0.044542 0.056333 0.044056 0 0.048742 0.047025 0.053713 0.078273 0.063865 0.07968 -13.138 -0.16328 0.0087869 0.14121 0.086184 -0.03914 0.059445 -0.34654 -0.10043 0.0051668 -0.0075968 -0.16651 0.065511 0.000739 -0.003516 4.7687e-05 -0.00073444 -0.84811 0.05521 0.051109 0.055019 0.055406 0.041435 -8.9448e-05 0.10051 0.21136 -0.011392
2.3984 0.042001 0.044344 0.060436 0.054048 0 0.050008 0.038537 0.055007 0.067705 0.052975 0.090712 -13.139 -0.18232 0.0075782 0.13905 0.090536 -0.044309 0.064416 -0.36295 -0.10841 0.0017791 -0.011165 -0.17367 0.067044 0.0017707 -0.0027317 -5.509e-05 0.00033706 -0.87548 0.056918 0.051051 0.059835 0.057214 0.05297 0.0052913 0.099172 0.21744 -0.0090082
2.4023 0.038873 0.043136 0.058536 0.063127 0 0.049912 0.028369 0.05754 0.056658 0.047695 0.095397 -13.151 -0.19216 0.0091477 0.138 0.096745 -0.045132 0.070875 -0.37514 -0.10823 0.0025587 -0.0129 -0.17877 0.074015 0.001871 -0.0020844 0.00021921 0.0015466 -0.87505 0.054853 0.048627 0.064761 0.051799 0.062121 0.0073082 0.10025 0.22627 -0.0081458
2.4063 0.035034 0.040196 0.050765 0.063982 0 0.04751 0.021819 0.06084 0.050706 0.049671 0.090241 -13.185 -0.18868 0.011671 0.14099 0.10374 -0.044661 0.078406 -0.37738 -0.10645 0.0065118 -0.011781 -0.18291 0.084511 0.00092308 -0.0022828 0.00059417 0.0020969 -0.83425 0.049565 0.043509 0.06714 0.041483 0.069848 0.0034402 0.10204 0.2374 -0.0069092
2.4102 0.031167 0.035679 0.039945 0.053356 0 0.041133 0.021412 0.0611 0.050131 0.04982 0.077172 -13.228 -0.17721 0.011424 0.14747 0.11157 -0.045203 0.086207 -0.37056 -0.1081 0.011084 -0.0075831 -0.18104 0.094998 -0.00034639 -0.0031778 0.00053352 0.0016903 -0.75062 0.043182 0.037465 0.064909 0.032186 0.076743 -0.003666 0.10295 0.24844 -0.0044311
2.4141 0.028028 0.030544 0.029615 0.035585 0 0.030776 0.025019 0.054608 0.049888 0.03988 0.061825 -13.256 -0.16082 0.007195 0.15656 0.12053 -0.047018 0.093814 -0.3555 -0.11211 0.01542 -2.3826e-05 -0.16605 0.10412 -0.00091653 -0.0039322 -0.00018761 0.00076692 -0.63707 0.037647 0.03281 0.058036 0.027836 0.082248 -0.0085681 0.10254 0.25809 -0.00091058
2.418 0.025476 0.02562 0.022972 0.019367 0 0.019965 0.027939 0.041381 0.04384 0.022595 0.048178 -13.253 -0.14291 0.0023339 0.167 0.13078 -0.048392 0.10072 -0.33361 -0.11239 0.018899 0.010937 -0.13578 0.11083 -0.00038559 -0.003828 -0.001144 9.2335e-05 -0.5112 0.03258 0.029609 0.04803 0.027206 0.085603 -0.0079829 0.10064 0.26525 0.0031422
2.4219 0.022358 0.0209 0.021397 0.010599 0 0.013865 0.026941 0.025413 0.029995 0.0086321 0.035298 -13.228 -0.12958 0.0016462 0.17579 0.14202 -0.046843 0.10573 -0.30804 -0.10329 0.021294 0.025076 -0.096083 0.11425 0.00066024 -0.0028956 -0.0015982 8.5459e-05 -0.38125 0.025489 0.025154 0.036349 0.026262 0.084402 -0.0034062 0.097603 0.26827 0.0058865
2.4258 0.017632 0.015859 0.022217 0.0082306 0 0.014492 0.022521 0.011552 0.012508 0.0042837 0.019686 -13.205 -0.12488 0.0061907 0.18006 0.15191 -0.040833 0.10809 -0.28513 -0.084505 0.023944 0.039746 -0.056709 0.11645 0.001244 -0.0017896 -0.0012305 0.00051492 -0.2458 0.014716 0.016917 0.023521 0.022802 0.078113 0.00091152 0.095262 0.26818 0.0053529
2.4297 0.011578 0.010405 0.01892 0.0068406 0 0.017939 0.017474 0.0021646 -0.0013547 0.0046605 0.00047092 -13.201 -0.12774 0.011735 0.17993 0.15891 -0.030997 0.10812 -0.26729 -0.060978 0.027841 0.053472 -0.02406 0.11937 0.00096747 -0.0011221 -0.00048813 0.00081679 -0.10691 0.0020958 0.0059221 0.0098289 0.017906 0.068431 0.0021468 0.094664 0.26666 0.001691
2.4336 0.0056702 0.0052324 0.0064484 0.0026502 0 0.017265 0.013599 -0.0036733 -0.0069497 0.00013815 -0.01845 -13.217 -0.13684 0.012876 0.17595 0.16209 -0.019896 0.10617 -0.25557 -0.038408 0.033571 0.065687 0.0022718 0.12417 0.00033424 -0.00095866 -0.00013624 0.00068125 0.021413 -0.0079888 -0.003593 -0.0034478 0.012976 0.056995 0.00090982 0.096439 0.26482 -0.0045568
2.4375 0.0011142 0.0010644 -0.012181 -0.0033723 0 0.0088454 0.010038 -0.0085271 -0.005949 -0.012034 -0.031749 -13.237 -0.14995 0.0085579 0.16923 0.16076 -0.010272 0.10288 -0.2504 -0.019021 0.041633 0.076165 0.026322 0.13196 9.5568e-05 -0.00092092 -0.00045847 0.00031808 0.1225 -0.012648 -0.0083297 -0.013966 0.0067474 0.046074 -0.0004661 0.1011 0.26386 -0.012329
2.4414 -0.0023357 -0.0022922 -0.026078 -0.0078432 0 -0.0041231 0.004795 -0.014427 -0.0048043 -0.024706 -0.037794 -13.249 -0.16088 0.0030649 0.16327 0.15533 -0.0032293 0.10036 -0.25025 -0.00155 0.052146 0.086576 0.049904 0.14335 0.00036868 -0.00067789 -0.00097474 0.00016398 0.19413 -0.013312 -0.0093986 -0.019933 -0.0033359 0.041165 -0.00084028 0.10892 0.26559 -0.01803
2.4453 -0.0059086 -0.005822 -0.026096 -0.0092672 0 -0.014638 -0.0025327 -0.021662 -0.0092234 -0.029353 -0.03999 -13.252 -0.16565 0.0014414 0.1604 0.14996 0.0020364 0.10017 -0.24987 0.015149 0.063076 0.099249 0.070288 0.15532 0.00052997 -0.00025968 -0.00099996 0.0003682 0.2517 -0.013984 -0.010965 -0.021984 -0.016683 0.04247 -0.0010212 0.1176 0.26929 -0.019717
2.4492 -0.010203 -0.01006 -0.01514 -0.0093909 0 -0.018328 -0.0099999 -0.028667 -0.019448 -0.025389 -0.043049 -13.255 -0.16315 0.0043687 0.16094 0.14648 0.0067534 0.10278 -0.24738 0.029213 0.073429 0.11484 0.083291 0.16618 5.8786e-06 9.0327e-05 -0.00043391 0.00060778 0.31073 -0.016652 -0.015341 -0.023266 -0.027797 0.049037 -0.0019254 0.12606 0.27448 -0.017003
2.4531 -0.014339 -0.014159 -0.0068672 -0.010755 0 -0.016758 -0.015396 -0.032754 -0.030464 -0.01939 -0.048296 -13.26 -0.15308 0.0079511 0.16471 0.14631 0.011031 0.10828 -0.24147 0.037017 0.082321 0.13341 0.087776 0.17444 -0.00095174 0.00027409 0.00010793 0.00043257 0.36771 -0.019098 -0.020127 -0.027118 -0.030425 0.059247 -0.0027894 0.13325 0.2806 -0.010029
2.457 -0.016962 -0.016549 -0.011849 -0.013918 0 -0.014689 -0.018741 -0.0317 -0.036798 -0.016248 -0.052739 -13.26 -0.13588 0.0083023 0.17053 0.15093 0.013968 0.11627 -0.23119 0.037268 0.088444 0.15372 0.086505 0.17786 -0.0014243 0.00046558 -8.6726e-06 -0.00021342 0.40238 -0.017856 -0.020951 -0.034071 -0.023916 0.069346 -0.0018125 0.13758 0.28675 0.00022306
2.4609 -0.017994 -0.01671 -0.025324 -0.017526 0 -0.014996 -0.022245 -0.025754 -0.037311 -0.013993 -0.052256 -13.248 -0.11713 0.0056365 0.17497 0.15803 0.015183 0.12389 -0.21945 0.033395 0.091647 0.17041 0.082843 0.17665 -0.00078675 0.00087813 -0.00068144 -0.00084183 0.40082 -0.013102 -0.016909 -0.040889 -0.014804 0.073416 0.0014793 0.13834 0.2918 0.0098249
2.4648 -0.019052 -0.016155 -0.031379 -0.020465 0 -0.016909 -0.027626 -0.018442 -0.035458 -0.0086631 -0.045139 -13.227 -0.10129 0.0035048 0.17667 0.16432 0.015745 0.12907 -0.20944 0.031271 0.092908 0.18013 0.077454 0.17314 0.00058391 0.001472 -0.0011221 -0.00082733 0.37346 -0.0096453 -0.012394 -0.042791 -0.011297 0.070735 0.0050304 0.13634 0.29547 0.016568
2.4688 -0.021905 -0.017385 -0.021043 -0.023025 0 -0.018782 -0.033751 -0.014624 -0.034991 -0.0023349 -0.032785 -13.211 -0.090775 0.0044946 0.17527 0.16785 0.01717 0.13071 -0.20302 0.034277 0.092694 0.18102 0.068805 0.16871 0.0016459 0.001959 -0.00069388 -2.5434e-06 0.34693 -0.012364 -0.012884 -0.037227 -0.015938 0.061858 0.0058418 0.13197 0.29764 0.019497
2.4727 -0.026602 -0.021692 -0.004724 -0.02581 0 -0.021171 -0.037358 -0.016646 -0.035618 -0.0030689 -0.018012 -13.212 -0.087595 0.0074768 0.17093 0.16692 0.019509 0.12798 -0.20182 0.040549 0.091506 0.17188 0.056607 0.16479 0.0017143 0.002111 0.00037064 0.0011297 0.33818 -0.020883 -0.019196 -0.02606 -0.02392 0.048296 0.0028096 0.12574 0.29827 0.018092
2.4766 -0.031376 -0.027991 -0.0033864 -0.02841 0 -0.026122 -0.036268 -0.022019 -0.033266 -0.015738 -0.0036668 -13.226 -0.094681 0.0092453 0.16531 0.15952 0.020935 0.12018 -0.20805 0.045071 0.089753 0.15227 0.043907 0.16328 0.0010607 0.002027 0.0011734 0.0017842 0.34072 -0.029585 -0.026705 -0.014276 -0.028571 0.035832 -0.0021555 0.1183 0.29741 0.01245
2.4805 -0.034403 -0.033822 -0.025917 -0.030006 0 -0.033743 -0.031717 -0.025453 -0.024883 -0.034702 0.0073465 -13.241 -0.10652 0.0081743 0.16137 0.15012 0.01961 0.1112 -0.21734 0.04436 0.087827 0.13139 0.035259 0.16315 0.00048472 0.0020498 0.0010754 0.0015354 0.33866 -0.0333 -0.030483 -0.0064197 -0.028071 0.030011 -0.0058566 0.11094 0.29654 0.0061465
2.4844 -0.035436 -0.037384 -0.057114 -0.031149 0 -0.040741 -0.0273 -0.023973 -0.012863 -0.047953 0.012019 -13.246 -0.12002 0.0055342 0.16003 0.1416 0.015908 0.10323 -0.22702 0.039163 0.085879 0.1141 0.033047 0.16342 0.0004012 0.0024009 0.00035042 0.00063977 0.33161 -0.03256 -0.030552 -0.0038971 -0.02645 0.031993 -0.006546 0.10426 0.29671 0.00056415
2.4883 -0.035517 -0.038557 -0.07105 -0.033901 0 -0.043224 -0.025598 -0.0202 -0.0042369 -0.04879 0.0084934 -13.249 -0.13244 0.0033745 0.1617 0.13645 0.012385 0.098168 -0.23467 0.033128 0.084128 0.1043 0.036133 0.1633 0.00048809 0.0029114 -0.00012994 -0.00022671 0.33978 -0.03255 -0.03125 -0.0053229 -0.028317 0.041803 -0.004986 0.098813 0.2989 -0.0033464
2.4922 -0.035289 -0.038125 -0.05702 -0.039368 0 -0.040611 -0.02601 -0.020084 -0.0048785 -0.04184 -0.0023829 -13.269 -0.13999 0.0020755 0.16645 0.13822 0.011366 0.098638 -0.23672 0.029618 0.083081 0.10712 0.042248 0.16189 0.00023377 0.0031443 0.00017587 -0.00054217 0.38171 -0.036868 -0.035513 -0.0090739 -0.033371 0.058029 -0.0031272 0.095521 0.30485 -0.0047389
2.4961 -0.03406 -0.036465 -0.030393 -0.045336 0 -0.035939 -0.025893 -0.026929 -0.014182 -0.036627 -0.017345 -13.319 -0.13955 0.00068014 0.17236 0.14865 0.012785 0.10604 -0.23008 0.030127 0.083929 0.12328 0.051161 0.15989 -0.00033199 0.0028175 0.00094343 -0.00029822 0.44947 -0.043041 -0.04082 -0.015156 -0.036559 0.073461 -0.0021138 0.095452 0.31622 -0.0042282
2.5 -0.030836 -0.033331 -0.016215 -0.04728 0 -0.032161 -0.023604 -0.037657 -0.025507 -0.036567 -0.033006 -13.393 -0.13329 -0.00078208 0.17767 0.16405 0.01473 0.11772 -0.21684 0.034982 0.086931 0.14557 0.064782 0.15939 -0.00062583 0.0021244 0.001385 0.0001292 0.51076 -0.044878 -0.041636 -0.024431 -0.033478 0.083368 -0.001621 0.09807 0.33163 -0.0031918
2.5039 -0.026017 -0.028823 -0.023169 -0.042383 0 -0.028978 -0.02014 -0.045326 -0.032103 -0.036342 -0.047698 -13.468 -0.12265 -0.00045835 0.18187 0.18218 0.016003 0.13207 -0.19838 0.044125 0.092118 0.1698 0.08396 0.16182 -0.00023977 0.001626 0.0011046 0.00039768 0.53731 -0.039128 -0.035668 -0.036185 -0.025222 0.086317 -0.00076664 0.10302 0.35014 -0.0020486
2.5078 -0.021593 -0.024071 -0.036169 -0.032452 0 -0.024102 -0.01784 -0.045478 -0.032764 -0.03018 -0.060773 -13.525 -0.10939 0.0031602 0.18473 0.20057 0.017582 0.14728 -0.17648 0.05627 0.099285 0.19168 0.10558 0.16846 0.00046899 0.0017787 0.00046027 0.00047336 0.52867 -0.029086 -0.026699 -0.046949 -0.017811 0.081916 0.00075583 0.10975 0.37052 -0.0010485
2.5117 -0.019333 -0.020538 -0.035059 -0.022413 0 -0.017292 -0.017839 -0.039844 -0.031729 -0.020265 -0.070497 -13.564 -0.096672 0.0086618 0.1868 0.21473 0.021159 0.15982 -0.15524 0.067832 0.10724 0.2038 0.12335 0.18112 0.00067289 0.0025081 8.1574e-05 0.00053963 0.50586 -0.021221 -0.020686 -0.052253 -0.016996 0.07269 0.0024773 0.11672 0.38987 0.00031835
2.5156 -0.018986 -0.018631 -0.017783 -0.015834 0 -0.011844 -0.019078 -0.033711 -0.033241 -0.014598 -0.073728 -13.608 -0.08678 0.012273 0.1896 0.22322 0.026454 0.16771 -0.13967 0.074286 0.11308 0.20627 0.13175 0.19596 -2.2758e-05 0.0032244 0.00013988 0.00071225 0.48358 -0.018631 -0.01954 -0.049968 -0.0234 0.066884 0.0037163 0.12146 0.40529 0.0029696
2.5195 -0.01861 -0.017299 -0.0019483 -0.012233 0 -0.01124 -0.019694 -0.030083 -0.036667 -0.016897 -0.06848 -13.676 -0.079647 0.011459 0.19341 0.22652 0.030687 0.17073 -0.13215 0.073871 0.11519 0.20157 0.12927 0.20943 -0.001075 0.0033031 0.00021077 0.00090379 0.45355 -0.018475 -0.019633 -0.042075 -0.032054 0.067777 0.0040491 0.12281 0.41583 0.0069985
2.5234 -0.016792 -0.01524 -0.0037706 -0.0088565 0 -0.014752 -0.018969 -0.027053 -0.037403 -0.021207 -0.056557 -13.767 -0.074914 0.0076129 0.19811 0.22503 0.031206 0.16876 -0.13454 0.069828 0.11242 0.19179 0.1181 0.21857 -0.001498 0.0026357 -0.00014147 0.00097143 0.39781 -0.015905 -0.016557 -0.033102 -0.036108 0.076783 0.0033679 0.11994 0.4208 0.012161
2.5273 -0.014243 -0.012397 -0.019149 -0.0046142 0 -0.01757 -0.017704 -0.021092 -0.032512 -0.018331 -0.042662 -13.861 -0.071729 0.0046362 0.2031 0.21929 0.028447 0.16177 -0.14926 0.067755 0.10341 0.17974 0.10126 0.21943 -0.00086317 0.0017588 -0.00075818 0.00094462 0.31514 -0.0098165 -0.010454 -0.026622 -0.031448 0.094213 0.0018994 0.11194 0.41942 0.017739
2.5313 -0.012915 -0.010025 -0.028548 -0.0016165 0 -0.015843 -0.016891 -0.012195 -0.024763 -0.0067563 -0.030209 -13.933 -0.068065 0.0049232 0.20608 0.21002 0.025697 0.15045 -0.1776 0.069691 0.088084 0.16932 0.080416 0.2077 0.00025296 0.001406 -0.00098094 0.0010364 0.22865 -0.0040059 -0.0057062 -0.022929 -0.019065 0.11321 0.00035619 0.098764 0.41105 0.020979
2.5352 -0.01358 -0.0091932 -0.019536 -0.0027418 0 -0.011005 -0.016466 -0.0047375 -0.020183 0.0050621 -0.018291 -13.975 -0.063192 0.0072792 0.20625 0.19849 0.025595 0.13732 -0.21237 0.070879 0.07055 0.16107 0.056257 0.18822 0.00084236 0.0018393 -0.00037041 0.0013928 0.16407 -0.0027453 -0.0054991 -0.019661 -0.0041671 0.125 -0.00024575 0.083418 0.39796 0.020518
2.5391 -0.01464 -0.0094541 -0.00065821 -0.0081776 0 -0.0081861 -0.015498 -0.0027802 -0.02122 0.0079873 -0.0034772 -13.998 -0.057274 0.0089884 0.20354 0.18476 0.027079 0.1234 -0.24959 0.06337 0.052955 0.15471 0.030034 0.16394 0.00045402 0.0025537 0.00074034 0.0018527 0.12276 -0.0059626 -0.0077788 -0.014266 0.0070822 0.12552 0.00055518 0.067297 0.38049 0.015861
2.543 -0.013617 -0.0092404 0.0090181 -0.014727 0 -0.010215 -0.013285 -0.0050149 -0.022835 0.0022281 0.015183 -14.025 -0.050697 0.0092841 0.19821 0.16889 0.02629 0.10969 -0.28499 0.043752 0.037396 0.14983 0.0040525 0.13815 -0.00041412 0.0026713 0.0014878 0.0020207 0.079774 -0.0093121 -0.0074571 -0.0058389 0.011221 0.11195 0.0018235 0.051744 0.35895 0.0069304
2.5469 -0.0097076 -0.0075506 0.0018845 -0.018264 0 -0.014025 -0.009848 -0.0052913 -0.016438 -0.003588 0.033491 -14.073 -0.044635 0.0098963 0.19147 0.15068 0.020702 0.097945 -0.31028 0.017444 0.027404 0.14617 -0.01948 0.11674 -0.00086601 0.0017286 0.001296 0.0016399 0.010193 -0.0087403 -0.0023891 0.0049191 0.0093382 0.081837 0.0016313 0.038806 0.33299 -0.0057041
2.5508 -0.0046219 -0.0049754 -0.010381 -0.016446 0 -0.013724 -0.0053902 0.0012965 0.0014254 -0.002851 0.045046 -14.145 -0.039924 0.012097 0.18603 0.13171 0.01215 0.089559 -0.32108 -0.0050568 0.023471 0.14485 -0.039463 0.10329 -0.00047999 0.00016257 0.00043811 0.00091192 -0.084097 -0.0043522 0.0037988 0.016694 0.0057237 0.046406 -0.0011213 0.029018 0.30472 -0.01822
2.5547 -0.00078074 -0.0028701 -0.011512 -0.0093315 0 -0.0070229 0.00022881 0.012981 0.024199 0.0017331 0.046897 -14.234 -0.03588 0.014178 0.18279 0.11348 0.0054986 0.084785 -0.31923 -0.016613 0.024055 0.14755 -0.055329 0.096773 0.00036768 -0.00098903 -0.0002255 0.00040806 -0.17432 0.0003777 0.005398 0.027933 0.0041615 0.015287 -0.0050928 0.021742 0.27655 -0.028355
2.5586 0.0011066 -0.0016456 0.00025069 0.001441 0 0.0021463 0.0069572 0.022368 0.039726 0.0025125 0.041876 -14.328 -0.031559 0.01294 0.18198 0.097166 0.0042314 0.083832 -0.30659 -0.018465 0.028114 0.15582 -0.06567 0.096097 0.00095275 -0.00096165 -5.9404e-05 0.00058993 -0.22964 0.0026432 0.00083353 0.036413 0.0049391 -0.0052343 -0.0070593 0.016559 0.25043 -0.034848
2.5625 0.0024751 -0.00019662 0.01124 0.013005 0 0.0077588 0.013526 0.02313 0.040402 -0.0027702 0.035163 -14.421 -0.025547 0.0077788 0.18346 0.084017 0.0073864 0.086792 -0.28623 -0.01732 0.034344 0.17138 -0.068187 0.099511 0.00087418 5.5744e-05 0.00078345 0.0013568 -0.24057 0.0029601 -0.0053532 0.039265 0.0054159 -0.0088491 -0.0046471 0.012921 0.22876 -0.036678
2.5664 0.0050224 0.0028176 0.0098869 0.021208 0 0.0079321 0.017539 0.015695 0.029566 -0.0074229 0.02896 -14.507 -0.01411 0.0023616 0.18563 0.076158 0.010727 0.093202 -0.26624 -0.018176 0.040755 0.19647 -0.06163 0.10356 0.00028592 0.0010712 0.0015567 0.002062 -0.21979 0.0039347 -0.0067627 0.034396 0.0036711 0.011455 0.0011903 0.0098787 0.21641 -0.033724
2.5703 0.0087233 0.0072925 0.00095664 0.022021 0 0.0064571 0.01723 0.0064115 0.017957 -0.0033453 0.021103 -14.587 0.0021296 0.001308 0.18657 0.071566 0.010679 0.099832 -0.25301 -0.020417 0.046247 0.22507 -0.047863 0.10616 -0.00041118 0.0011594 0.0016242 0.0020339 -0.18539 0.0071266 -0.00099096 0.022414 0.001352 0.042043 0.006533 0.0062905 0.21074 -0.029964
2.5742 0.011928 0.011553 -0.00076777 0.014799 0 0.0082477 0.013385 0.0013953 0.013666 0.0094591 0.0088604 -14.661 0.022155 0.0051964 0.18587 0.069223 0.0071001 0.10494 -0.24803 -0.020515 0.050614 0.25354 -0.031549 0.10731 -0.00097557 0.00026217 0.00097911 0.0011676 -0.14745 0.01163 0.008774 0.0071309 0.0023168 0.075518 0.0076463 0.0015386 0.20962 -0.027223
2.5781 0.013318 0.014013 0.010625 0.0043593 0 0.01401 0.0093052 0.0014281 0.015324 0.022695 -0.0065675 -14.73 0.044439 0.0096169 0.18347 0.068049 0.0026629 0.1069 -0.25165 -0.017246 0.053693 0.2782 -0.017312 0.10732 -0.0014095 -0.00081382 0.00014173 5.6961e-05 -0.10986 0.01549 0.017276 -0.0062371 0.0081659 0.10465 0.004069 -0.0049892 0.21047 -0.02705
2.582 0.0135 0.014861 0.024135 -0.0014929 0 0.019874 0.0084794 0.0027032 0.014947 0.028827 -0.019911 -14.795 0.065506 0.0097307 0.17999 0.066462 0.00017594 0.10286 -0.26256 -0.013143 0.055041 0.29265 -0.0068976 0.10709 -0.0017468 -0.0011739 -0.0003753 -0.00047335 -0.079929 0.01787 0.021591 -0.013896 0.0156 0.1182 -0.0012261 -0.014592 0.20819 -0.031436
2.5859 0.014563 0.015976 0.025046 0.0019991 0 0.02193 0.012005 0.0019859 0.007182 0.028472 -0.026081 -14.855 0.079992 0.0055009 0.17747 0.063121 0.00069249 0.091959 -0.27332 -0.010904 0.053892 0.29357 0.00091587 0.1072 -0.0018812 -0.00063296 -0.00048918 -4.7121e-05 -0.071275 0.01961 0.022318 -0.015041 0.019082 0.11168 -0.0045849 -0.027996 0.19698 -0.039507
2.5898 0.018186 0.019239 0.013804 0.012542 0 0.020421 0.018115 0.00051555 -0.0044984 0.027894 -0.024171 -14.911 0.086852 0.0017289 0.17662 0.058293 0.0036302 0.076326 -0.27968 -0.0096555 0.049859 0.28429 0.0076361 0.10663 -0.0016525 0.0002101 -0.00050514 0.0009566 -0.096935 0.022126 0.021758 -0.011163 0.016555 0.09198 -0.0045596 -0.044334 0.17735 -0.048649
2.5938 0.024293 0.024999 0.0073287 0.023312 0 0.019372 0.024105 0.0028188 -0.010795 0.030697 -0.017245 -14.966 0.085872 0.0026867 0.17747 0.052306 0.0077709 0.057389 -0.28019 -0.0060822 0.042539 0.26705 0.01224 0.10423 -0.0010664 0.00062565 -0.00073309 0.001732 -0.16158 0.026271 0.022022 -0.0041627 0.012154 0.064097 -0.0023459 -0.062875 0.15057 -0.057157
2.5977 0.031404 0.032114 0.019955 0.029854 0 0.022706 0.028673 0.012045 -0.0055049 0.034315 -0.0087887 -15.022 0.07758 0.0072239 0.17971 0.045658 0.011625 0.036905 -0.27438 0.00051384 0.031651 0.2447 0.010895 0.098626 -0.00038351 0.00043206 -0.0011656 0.0017197 -0.26076 0.03214 0.024677 0.0048785 0.012653 0.034071 7.6682e-05 -0.082601 0.11892 -0.063269
2.6016 0.038007 0.039178 0.045746 0.034164 0 0.031146 0.032561 0.026684 0.0087044 0.035055 0.00016891 -15.08 0.064355 0.0098209 0.18163 0.03942 0.013145 0.018705 -0.2654 0.0050899 0.016986 0.22241 -0.00064112 0.086707 3.1736e-05 2.612e-05 -0.0014973 0.0010385 -0.3849 0.039245 0.030704 0.015555 0.021019 0.014039 0.0017403 -0.10045 0.089673 -0.063685
2.6055 0.043519 0.045429 0.063448 0.041476 0 0.042398 0.037309 0.041675 0.023291 0.03427 0.01076 -15.134 0.052413 0.0065309 0.18167 0.03413 0.009886 0.0046556 -0.26082 -0.00024803 0.0018259 0.20351 -0.024196 0.070904 -3.7737e-05 -0.00019615 -0.0014251 0.0003144 -0.52171 0.046403 0.039537 0.027433 0.033785 0.0063115 0.0026617 -0.11425 0.068744 -0.059934
2.6094 0.048202 0.050601 0.059566 0.053273 0 0.053252 0.04363 0.052426 0.032289 0.037123 0.024155 -15.177 0.043886 -0.00062696 0.17973 0.029818 0.00010751 -0.0050412 -0.26362 -0.019801 -0.012018 0.18801 -0.058227 0.053337 -0.00051927 -0.00035366 -0.00093408 8.2236e-05 -0.65654 0.051823 0.04831 0.039865 0.044913 0.009312 0.0026531 -0.12342 0.057471 -0.053307
2.6133 0.052577 0.054388 0.043618 0.06449 0 0.061127 0.05086 0.057911 0.037658 0.045419 0.04036 -15.206 0.040087 -0.0055412 0.17608 0.026446 -0.01606 -0.010574 -0.27556 -0.050594 -0.023066 0.17541 -0.099031 0.036096 -0.0011089 -0.00095535 -0.00032068 0.0003109 -0.77618 0.054189 0.053404 0.052353 0.051818 0.020679 0.00092798 -0.12783 0.056027 -0.045135
2.6172 0.057034 0.05656 0.037797 0.068362 0 0.064521 0.057537 0.060519 0.046497 0.054193 0.058676 -15.224 0.041955 -0.0040706 0.17171 0.023896 -0.036464 -0.012614 -0.29784 -0.084793 -0.02935 0.16422 -0.14263 0.022464 -0.0014708 -0.0022734 5.2066e-05 0.00047474 -0.87677 0.054135 0.053792 0.064673 0.057039 0.035919 -0.0027866 -0.12781 0.063359 -0.03747
2.6211 0.061749 0.057701 0.052164 0.06375 0 0.063454 0.062299 0.063567 0.063338 0.057259 0.078298 -15.238 0.046802 0.0021078 0.16904 0.02172 -0.057839 -0.013982 -0.32496 -0.1153 -0.030873 0.15133 -0.18576 0.015158 -0.0014447 -0.0039078 5.1167e-05 9.0658e-05 -0.96762 0.054365 0.052709 0.076351 0.064067 0.046673 -0.0070613 -0.12672 0.072361 -0.03314
2.625 0.066688 0.059505 0.073299 0.056791 0 0.060096 0.064574 0.068985 0.085295 0.055325 0.097862 -15.25 0.050954 0.0075925 0.16858 0.019437 -0.076908 -0.016675 -0.3499 -0.13906 -0.030681 0.13604 -0.22557 0.011797 -0.0011369 -0.0050481 -0.00013189 -0.000787 -1.0635 0.057663 0.055146 0.086146 0.072502 0.050724 -0.0093039 -0.12751 0.077533 -0.032361
2.6289 0.071717 0.063914 0.079601 0.055003 0 0.058296 0.065129 0.076697 0.10449 0.05629 0.11481 -15.259 0.052805 0.0086315 0.16995 0.01669 -0.091138 -0.021304 -0.36951 -0.15609 -0.030576 0.11856 -0.25919 0.010423 -0.00082879 -0.0052103 -0.00016853 -0.0015795 -1.1705 0.06456 0.063257 0.092478 0.078346 0.048043 -0.0079016 -0.1313 0.076995 -0.035134
2.6328 0.076968 0.071727 0.066558 0.060425 0 0.061451 0.066294 0.08542 0.11483 0.066626 0.12602 -15.259 0.051133 0.0060781 0.17234 0.013082 -0.099335 -0.028114 -0.38142 -0.16696 -0.03235 0.099451 -0.28383 0.0087322 -0.00075032 -0.0047188 9.9845e-05 -0.0016968 -1.2805 0.073218 0.074604 0.094735 0.079197 0.039512 -0.0038461 -0.13872 0.069806 -0.041197
2.6367 0.083156 0.081995 0.053724 0.069319 0 0.070482 0.07115 0.093752 0.11648 0.083963 0.12944 -15.251 0.045101 0.0034259 0.17284 0.0073355 -0.10222 -0.0363 -0.38405 -0.17226 -0.038736 0.080683 -0.29779 0.0021702 -0.00088948 -0.0044422 0.00050857 -0.0010751 -1.3806 0.081778 0.085315 0.094252 0.078322 0.028366 -2.308e-05 -0.14906 0.057205 -0.050118
2.6406 0.091186 0.092739 0.064869 0.07822 0 0.084044 0.081441 0.10089 0.1143 0.099919 0.12518 -15.239 0.037916 0.0027767 0.16912 -0.001122 -0.1023 -0.042975 -0.3846 -0.17394 -0.048135 0.064351 -0.30155 -0.0094508 -0.0010117 -0.005021 0.00071416 -0.00023478 -1.4681 0.090472 0.094532 0.093809 0.08256 0.019774 0.0012859 -0.15775 0.046298 -0.059803
2.6445 0.10097 0.1022 0.10205 0.088738 0 0.10041 0.095483 0.1068 0.1127 0.10969 0.11516 -15.224 0.031337 0.0031961 0.16125 -0.012373 -0.10243 -0.046588 -0.38728 -0.17539 -0.058382 0.050995 -0.29807 -0.023903 -0.00088903 -0.0063032 0.00051004 0.00019418 -1.5516 0.10085 0.10476 0.095834 0.095743 0.014985 0.00027372 -0.16215 0.040469 -0.069299
2.6484 0.11056 0.10945 0.14118 0.10504 0 0.11807 0.10826 0.11191 0.11226 0.1164 0.1025 -15.201 0.026299 0.0026054 0.14988 -0.026344 -0.10377 -0.046035 -0.39465 -0.17902 -0.06769 0.040941 -0.29178 -0.038915 -0.00052103 -0.0074882 2.067e-05 3.3375e-05 -1.637 0.11285 0.1174 0.10079 0.11422 0.014412 -0.0009122 -0.16045 0.041789 -0.077905
2.6523 0.11691 0.11416 0.15422 0.12674 0 0.13381 0.1145 0.11638 0.11077 0.12467 0.091681 -15.156 0.023391 0.00043505 0.13655 -0.042771 -0.10511 -0.040046 -0.40897 -0.18373 -0.073676 0.034489 -0.28683 -0.050908 -0.00011653 -0.0078099 -0.00041046 -0.00032641 -1.7137 0.12325 0.12887 0.10709 0.12902 0.017839 -0.00042194 -0.15068 0.052145 -0.084781
2.6563 0.11805 0.11618 0.13532 0.14584 0 0.14129 0.11264 0.1196 0.10685 0.13176 0.08828 -15.075 0.02046 -0.0019634 0.12611 -0.059464 -0.10463 -0.028174 -0.42806 -0.18587 -0.074169 0.031704 -0.28555 -0.054324 0.0001405 -0.0071371 -0.0005309 -0.00035313 -1.7593 0.12776 0.13248 0.11256 0.1326 0.023049 0.0015881 -0.13278 0.070767 -0.088497
2.6602 0.1149 0.1157 0.10521 0.15213 0 0.13429 0.10635 0.12051 0.10227 0.12879 0.096365 -14.958 0.01428 -0.0030963 0.12077 -0.073501 -0.10261 -0.013347 -0.4454 -0.18343 -0.071865 0.03119 -0.28803 -0.05083 0.00026606 -0.0060161 -0.00038721 7.7462e-05 -1.7614 0.12494 0.12505 0.11613 0.12408 0.027931 0.0033153 -0.11165 0.092758 -0.089076
2.6641 0.11055 0.11357 0.09054 0.14219 0 0.11349 0.10183 0.11883 0.1008 0.11206 0.11418 -14.814 0.0030152 -0.0028648 0.12097 -0.082918 -0.10192 0.0032281 -0.45799 -0.17908 -0.068589 0.032445 -0.29294 -0.042132 0.00037833 -0.0052045 -0.00023679 0.00055269 -1.7324 0.11771 0.11122 0.11829 0.10923 0.032203 0.0031371 -0.08917 0.11695 -0.086142
2.668 0.1078 0.11105 0.099666 0.12266 0 0.089833 0.10315 0.11595 0.10507 0.091433 0.13265 -14.656 -0.014768 -0.0022439 0.12645 -0.085924 -0.10543 0.020378 -0.46355 -0.17836 -0.066226 0.034827 -0.29865 -0.030443 0.00045472 -0.0051374 -0.00026739 0.00053839 -1.7009 0.11082 0.10042 0.12011 0.096415 0.035887 0.0010433 -0.0669 0.14268 -0.079425
2.6719 0.10716 0.10915 0.11805 0.10458 0 0.078756 0.10963 0.11425 0.11405 0.083694 0.14035 -14.49 -0.041067 -0.0019445 0.1355 -0.078809 -0.1126 0.036546 -0.46028 -0.18451 -0.067808 0.036765 -0.3038 -0.020127 0.00028714 -0.0057179 -0.00041306 -8.0745e-05 -1.6876 0.10684 0.099097 0.12184 0.092268 0.039892 -0.0015085 -0.045726 0.17138 -0.068014
2.6758 0.10743 0.10805 0.12537 0.094672 0 0.088095 0.11723 0.11491 0.12315 0.09627 0.13264 -14.314 -0.071816 -0.001843 0.14296 -0.063264 -0.11924 0.05065 -0.45463 -0.19514 -0.07289 0.035065 -0.30734 -0.014406 -0.00023885 -0.00649 -0.00044084 -0.00088549 -1.6898 0.10498 0.10589 0.12232 0.099248 0.044847 -0.0028908 -0.023603 0.20468 -0.053714
2.6797 0.10795 0.10767 0.11577 0.092139 0 0.11081 0.12248 0.11642 0.12686 0.1186 0.11655 -14.123 -0.10286 -0.0015989 0.14678 -0.043002 -0.12106 0.062133 -0.4515 -0.20429 -0.078913 0.027665 -0.30872 -0.012278 -0.00085462 -0.0069793 -0.00020118 -0.0013536 -1.6924 0.10345 0.11434 0.12003 0.11483 0.049644 -0.0024746 0.00095564 0.2411 -0.03878
2.6836 0.10984 0.10846 0.10171 0.092867 0 0.13039 0.12492 0.1157 0.12235 0.1317 0.10564 -13.917 -0.13131 -0.0013261 0.14613 -0.021061 -0.11794 0.070105 -0.45333 -0.20777 -0.083806 0.012923 -0.30857 -0.012417 -0.0010346 -0.0069547 0.00021497 -0.0013984 -1.6898 0.10244 0.11944 0.11486 0.13209 0.052723 -0.00084529 0.028356 0.27788 -0.025119
2.6875 0.11456 0.11161 0.099943 0.095341 0 0.13496 0.12641 0.11147 0.11214 0.12666 0.10828 -13.697 -0.15397 -0.0014175 0.14077 -0.0013228 -0.11418 0.073297 -0.46183 -0.20644 -0.085036 -0.010872 -0.30903 -0.012709 -0.00052613 -0.0065032 0.00055133 -0.0014484 -1.6963 0.10413 0.12124 0.10917 0.14243 0.051754 0.00081006 0.058428 0.3105 -0.015108
2.6914 0.12171 0.11795 0.11484 0.10175 0 0.12697 0.1285 0.10672 0.10358 0.11267 0.11997 -13.465 -0.16553 -0.0019891 0.13256 0.0069422 -0.11445 0.067032 -0.4732 -0.20457 -0.07905 -0.045604 -0.31251 -0.0091979 0.0002668 -0.0059356 0.00059704 -0.0019624 -1.7327 0.11008 0.12253 0.10687 0.14062 0.040143 0.0015288 0.085729 0.32235 -0.014397
2.6953 0.12873 0.12665 0.13525 0.11419 0 0.11933 0.13093 0.10725 0.1047 0.10662 0.12771 -13.216 -0.16901 -0.0028624 0.12515 0.0026327 -0.1192 0.051968 -0.47771 -0.20554 -0.069684 -0.084157 -0.31936 -0.0031897 0.00056101 -0.0055992 0.00033488 -0.0028685 -1.8048 0.11918 0.1247 0.11086 0.12896 0.018861 0.0011158 0.10361 0.30873 -0.022098
2.6992 0.13326 0.13529 0.14633 0.13117 0 0.12248 0.13252 0.11692 0.11828 0.11585 0.12251 -12.945 -0.16555 -0.0040033 0.11937 -0.014437 -0.12445 0.028161 -0.4703 -0.20938 -0.059961 -0.12236 -0.32689 0.0028992 -3.5533e-05 -0.0056949 -7.0101e-05 -0.0035349 -1.8976 0.12862 0.12701 0.12065 0.11654 -0.010905 0.00018121 0.108 0.26762 -0.037507
2.7031 0.13567 0.14152 0.14373 0.1483 0 0.13535 0.13304 0.13351 0.13862 0.13266 0.1081 -12.649 -0.15646 -0.0055076 0.1155 -0.043399 -0.12599 -0.0036454 -0.44733 -0.21415 -0.053032 -0.15597 -0.33154 0.006276 -0.0010456 -0.0061947 -0.00038675 -0.0033637 -1.9892 0.13644 0.12945 0.13232 0.113 -0.047055 -0.0003386 0.095911 0.19949 -0.05925
2.707 0.13881 0.14502 0.13654 0.16164 0 0.14841 0.13393 0.14933 0.1545 0.14483 0.097594 -12.333 -0.14298 -0.0069384 0.11267 -0.081984 -0.12379 -0.041669 -0.40489 -0.21869 -0.054569 -0.17745 -0.33312 0.0010598 -0.0015189 -0.0069088 -0.00044284 -0.0024491 -2.0691 0.1428 0.13448 0.14106 0.12135 -0.084737 8.1778e-05 0.063072 0.1077 -0.084357
2.7109 0.145 0.14775 0.13733 0.16943 0 0.15423 0.13717 0.15679 0.15731 0.14927 0.1016 -11.999 -0.12742 -0.0071148 0.10778 -0.12027 -0.12225 -0.07824 -0.35418 -0.22376 -0.066813 -0.18285 -0.33697 -0.015898 -0.00097923 -0.0076454 -0.00021562 -0.001617 -2.1426 0.14885 0.14478 0.14457 0.13657 -0.11414 0.0011207 0.017764 0.015513 -0.10555
2.7148 0.15366 0.15226 0.14994 0.17133 0 0.15401 0.14374 0.15443 0.14826 0.15351 0.11949 -11.645 -0.11128 -0.0052738 0.099957 -0.15142 -0.12628 -0.10785 -0.30926 -0.23097 -0.085689 -0.17636 -0.35095 -0.040408 4.9209e-05 -0.0083345 0.00013039 -0.0017336 -2.2216 0.15507 0.15935 0.14435 0.15096 -0.13127 0.0019427 -0.027987 -0.059295 -0.11911
2.7188 0.1621 0.1595 0.16699 0.16746 0 0.15438 0.15312 0.14822 0.13822 0.16518 0.14149 -11.262 -0.095523 -0.0026643 0.089457 -0.17161 -0.13723 -0.12708 -0.27925 -0.24149 -0.10797 -0.16133 -0.37892 -0.068663 0.0005304 -0.0090158 0.00030707 -0.0028989 -2.3133 0.16123 0.17323 0.1442 0.16115 -0.13409 0.0020912 -0.06652 -0.10622 -0.12302
2.7227 0.1685 0.16822 0.17862 0.15963 0 0.15982 0.1639 0.14695 0.13953 0.18247 0.15822 -10.84 -0.081223 -0.0024438 0.07715 -0.17781 -0.15254 -0.13313 -0.27279 -0.25603 -0.12977 -0.14221 -0.41671 -0.095853 -4.8672e-05 -0.0097214 9.4405e-05 -0.0043041 -2.419 0.16748 0.18181 0.14726 0.16967 -0.12163 0.0020456 -0.090317 -0.11658 -0.11598
2.7266 0.17361 0.17621 0.18268 0.15271 0 0.1693 0.17463 0.15547 0.15613 0.19638 0.16794 -10.382 -0.072286 -0.0072066 0.067424 -0.16613 -0.16869 -0.12137 -0.30518 -0.27538 -0.14289 -0.13037 -0.45498 -0.11012 -0.0011726 -0.010376 -0.00044544 -0.0049294 -2.538 0.17453 0.18507 0.15439 0.18025 -0.093942 0.0027397 -0.085869 -0.076963 -0.096883
2.7305 0.17934 0.18216 0.18551 0.15295 0 0.17943 0.18413 0.1715 0.18051 0.20069 0.17554 -9.8984 -0.070329 -0.016322 0.063484 -0.14819 -0.18411 -0.10193 -0.35867 -0.29997 -0.14774 -0.13227 -0.48712 -0.11065 -0.0018484 -0.010814 -0.0009476 -0.0044536 -2.6687 0.18251 0.18686 0.16493 0.19232 -0.063682 0.0044231 -0.064239 -0.01559 -0.074763
2.7344 0.18613 0.18645 0.19304 0.16351 0 0.18874 0.19161 0.18816 0.20015 0.19756 0.18621 -9.4 -0.076347 -0.026081 0.065766 -0.1304 -0.19941 -0.080464 -0.42218 -0.32857 -0.14684 -0.1496 -0.51457 -0.10004 -0.0016087 -0.010904 -0.0010243 -0.003528 -2.8054 0.19013 0.19018 0.17831 0.20098 -0.036803 0.0061031 -0.033355 0.052277 -0.054104
2.7383 0.19242 0.1903 0.20291 0.18143 0 0.19755 0.19709 0.19972 0.20805 0.19337 0.20086 -8.889 -0.090775 -0.032965 0.073813 -0.11841 -0.21568 -0.062053 -0.4854 -0.35806 -0.14324 -0.18272 -0.54429 -0.081966 -0.00089376 -0.010676 -0.00065148 -0.0031574 -2.9381 0.19596 0.19409 0.1943 0.20244 -0.018172 0.0063229 -0.00095796 0.11307 -0.038643
2.7422 0.19679 0.19446 0.20732 0.20011 0 0.20514 0.20173 0.20549 0.20781 0.19144 0.21654 -8.3566 -0.11402 -0.036873 0.085691 -0.12013 -0.23286 -0.053924 -0.53355 -0.38503 -0.14248 -0.23109 -0.58039 -0.063763 -0.00044819 -0.010373 -0.00027962 -0.0037771 -3.0581 0.20035 0.19583 0.21173 0.19867 -0.014122 0.0045786 0.021242 0.14807 -0.033308
2.7461 0.19992 0.19868 0.20373 0.2149 0 0.20904 0.20711 0.20902 0.20923 0.19081 0.22968 -7.7911 -0.14152 -0.040882 0.094583 -0.13945 -0.24982 -0.061139 -0.55458 -0.40789 -0.15157 -0.28545 -0.61838 -0.058363 -0.00047288 -0.010378 -0.00048338 -0.0048947 -3.1631 0.2053 0.1952 0.22765 0.19613 -0.025955 0.0018595 0.021986 0.14481 -0.039508
2.75 0.20377 0.20235 0.2004 0.22604 0 0.2083 0.21381 0.21409 0.21859 0.19118 0.2382 -7.1885 -0.16691 -0.047711 0.096992 -0.16857 -0.26518 -0.078517 -0.55664 -0.42714 -0.16869 -0.33571 -0.64811 -0.067493 -0.00051072 -0.011018 -0.0014147 -0.0056093 -3.2545 0.21164 0.19539 0.2385 0.1997 -0.045793 -0.00031688 0.0065054 0.1165 -0.051612
2.7539 0.2087 0.20543 0.20804 0.23561 0 0.20596 0.22034 0.22123 0.23264 0.19574 0.2418 -6.5546 -0.18649 -0.056649 0.091945 -0.20214 -0.27767 -0.10249 -0.54581 -0.44358 -0.19111 -0.37644 -0.66284 -0.090201 -0.00016409 -0.012332 -0.0025793 -0.0054734 -3.3289 0.2168 0.19892 0.24261 0.20826 -0.068959 -0.0013233 -0.02064 0.071905 -0.066243
2.7578 0.21252 0.20865 0.22569 0.2426 0 0.20661 0.22412 0.22767 0.24183 0.20725 0.24182 -5.8973 -0.19686 -0.064219 0.079441 -0.23418 -0.28601 -0.12881 -0.52946 -0.45662 -0.21501 -0.40288 -0.66529 -0.12378 0.00025058 -0.013925 -0.0031951 -0.0048611 -3.3759 0.21685 0.20403 0.24128 0.21637 -0.090477 -0.0017056 -0.053517 0.021302 -0.079812
2.7617 0.21297 0.21277 0.23787 0.24235 0 0.21132 0.2238 0.23012 0.23947 0.22225 0.2409 -5.2164 -0.1919 -0.067715 0.062294 -0.25274 -0.28942 -0.1491 -0.52129 -0.46475 -0.23035 -0.40658 -0.6647 -0.15927 -4.6345e-05 -0.01508 -0.0028351 -0.0045195 -3.388 0.21144 0.20661 0.2372 0.22011 -0.10134 -0.0020867 -0.079648 -0.016069 -0.086149
2.7656 0.21117 0.21759 0.22982 0.23191 0 0.21647 0.22084 0.22777 0.22844 0.23236 0.24132 -4.5019 -0.17646 -0.067697 0.048447 -0.25597 -0.28854 -0.15966 -0.52629 -0.46759 -0.23193 -0.39459 -0.66767 -0.1845 -0.0013573 -0.015182 -0.0017637 -0.0047961 -3.3732 0.20617 0.20597 0.23187 0.22073 -0.10079 -0.0021388 -0.092337 -0.032306 -0.085279
2.7695 0.21148 0.22183 0.20603 0.21534 0 0.21862 0.21854 0.22291 0.2191 0.23267 0.2423 -3.7433 -0.15515 -0.066842 0.04098 -0.24746 -0.28589 -0.16143 -0.54124 -0.46684 -0.22081 -0.37313 -0.67213 -0.19647 -0.00295 -0.014197 -0.00067298 -0.0053259 -3.3535 0.2085 0.20707 0.22493 0.22271 -0.091588 -0.0010406 -0.093053 -0.030041 -0.07953
2.7734 0.21733 0.2242 0.19006 0.20245 0 0.21956 0.21907 0.21911 0.22015 0.22775 0.23953 -2.9407 -0.13172 -0.06675 0.041374 -0.23101 -0.28455 -0.15578 -0.56231 -0.46512 -0.19905 -0.34711 -0.67045 -0.19429 -0.0036031 -0.012817 -0.00010199 -0.0054662 -3.3479 0.22032 0.2155 0.21628 0.22842 -0.076559 0.0010388 -0.084232 -0.012713 -0.071037
2.7773 0.22714 0.22459 0.20147 0.20141 0 0.2244 0.22144 0.21854 0.23052 0.22722 0.2293 -2.1065 -0.11098 -0.066465 0.050281 -0.21285 -0.28606 -0.1452 -0.58293 -0.46394 -0.1708 -0.32284 -0.65809 -0.17886 -0.0027714 -0.012037 -9.48e-05 -0.0049962 -3.3574 0.23482 0.22996 0.20808 0.23521 -0.060083 0.0023946 -0.070656 0.013546 -0.062915
2.7813 0.23533 0.22444 0.23298 0.21223 0 0.23403 0.22235 0.22069 0.23978 0.23478 0.21406 -1.253 -0.099066 -0.064263 0.06293 -0.20457 -0.28934 -0.13515 -0.59187 -0.46335 -0.14724 -0.30898 -0.63907 -0.15931 -0.0011605 -0.012408 -0.00035045 -0.0043483 -3.367 0.24199 0.24139 0.20411 0.2376 -0.050377 0.0012917 -0.062653 0.036044 -0.059386
2.7852 0.23767 0.22553 0.25448 0.22767 0 0.24123 0.21948 0.22326 0.23726 0.24304 0.20277 -0.37917 -0.094161 -0.060374 0.072544 -0.2075 -0.29182 -0.128 -0.5896 -0.4632 -0.13367 -0.30451 -0.62269 -0.14518 -8.4876e-05 -0.013587 -0.00060462 -0.0041442 -3.364 0.23772 0.2411 0.20647 0.23228 -0.048975 -0.0018419 -0.062823 0.050125 -0.059436
2.7891 0.23538 0.22835 0.24363 0.23986 0 0.23718 0.21387 0.22444 0.22209 0.24092 0.20355 0.53086 -0.094517 -0.057322 0.076601 -0.22012 -0.29162 -0.12365 -0.57829 -0.46413 -0.13112 -0.30764 -0.61538 -0.1396 -0.00024932 -0.01459 -0.00081373 -0.0045358 -3.3528 0.2277 0.22989 0.21348 0.22106 -0.055555 -0.0041253 -0.070269 0.055859 -0.061599
2.793 0.23345 0.23145 0.21181 0.24585 0 0.22233 0.2092 0.2247 0.20519 0.22611 0.21483 1.4925 -0.09787 -0.057463 0.073527 -0.23953 -0.28887 -0.12144 -0.56114 -0.4665 -0.13924 -0.31571 -0.61606 -0.14434 -0.0011826 -0.01461 -0.0010243 -0.0050465 -3.3503 0.2219 0.21791 0.22111 0.20964 -0.068891 -0.0026811 -0.082899 0.054604 -0.064075
2.7969 0.23485 0.23271 0.19495 0.2472 0 0.20909 0.20852 0.22649 0.20066 0.20905 0.22533 2.5039 -0.099766 -0.06058 0.063243 -0.2577 -0.28525 -0.11883 -0.54505 -0.46891 -0.15494 -0.32258 -0.61922 -0.15911 -0.0018387 -0.01366 -0.0011928 -0.0050768 -3.3678 0.22523 0.21468 0.22649 0.2037 -0.085375 0.0023866 -0.094486 0.051093 -0.06321
2.8008 0.23724 0.23124 0.21555 0.2458 0 0.21093 0.21169 0.23169 0.21347 0.20372 0.22488 3.5446 -0.096501 -0.064182 0.053136 -0.26462 -0.28264 -0.11307 -0.53589 -0.46876 -0.16873 -0.32131 -0.62179 -0.17465 -0.0016712 -0.012504 -0.0012228 -0.0045397 -3.3999 0.23368 0.21967 0.22971 0.20571 -0.09802 0.007657 -0.098093 0.052139 -0.057833
2.8047 0.23581 0.2281 0.25576 0.24134 0 0.22797 0.21583 0.23896 0.23432 0.21429 0.21605 4.5941 -0.088396 -0.06598 0.047754 -0.25891 -0.28226 -0.10451 -0.53258 -0.4649 -0.17692 -0.31107 -0.62629 -0.18575 -0.0010711 -0.011946 -0.0011473 -0.0039585 -3.4299 0.23905 0.22366 0.23193 0.21422 -0.10434 0.0093416 -0.093842 0.058463 -0.04993
2.8086 0.2291 0.225 0.27321 0.23274 0 0.24491 0.21819 0.24356 0.2469 0.23128 0.21362 5.6536 -0.076205 -0.065685 0.049427 -0.24104 -0.28434 -0.094076 -0.53333 -0.45956 -0.17814 -0.29218 -0.63725 -0.18984 -0.00081361 -0.012165 -0.0011595 -0.0039213 -3.4441 0.23674 0.21947 0.23261 0.22504 -0.10323 0.0066974 -0.083137 0.069417 -0.041463
2.8125 0.22089 0.22224 0.24554 0.2208 0 0.24494 0.21836 0.24058 0.24174 0.2405 0.23012 6.7474 -0.061397 -0.064413 0.059816 -0.21314 -0.288 -0.083438 -0.53501 -0.4566 -0.17205 -0.26614 -0.65511 -0.18513 -0.0012056 -0.012704 -0.0013831 -0.0044671 -3.4381 0.22867 0.21012 0.22965 0.23318 -0.094224 0.0024783 -0.068943 0.08311 -0.035169
2.8164 0.21584 0.21828 0.19638 0.20839 0 0.22622 0.21777 0.22954 0.22452 0.23544 0.26122 7.9007 -0.047786 -0.062974 0.076647 -0.18424 -0.29125 -0.077175 -0.53116 -0.45769 -0.1621 -0.23926 -0.67417 -0.17308 -0.0018427 -0.013026 -0.0016496 -0.0050452 -3.4111 0.21972 0.20512 0.22261 0.23482 -0.079147 4.7892e-05 -0.059924 0.093418 -0.036371
2.8203 0.21376 0.2116 0.17229 0.19876 0 0.20374 0.21713 0.21605 0.21095 0.22141 0.28636 9.1133 -0.037293 -0.061357 0.091254 -0.16286 -0.29186 -0.075782 -0.5223 -0.46055 -0.15401 -0.21786 -0.68622 -0.16089 -0.002137 -0.013024 -0.001609 -0.0050949 -3.3615 0.2128 0.2091 0.21487 0.22896 -0.064072 0.00024802 -0.058995 0.097922 -0.043279
2.8242 0.20945 0.20299 0.19351 0.19417 0 0.19438 0.2149 0.20816 0.21257 0.2091 0.28582 10.357 -0.030041 -0.059787 0.099832 -0.1511 -0.28919 -0.078451 -0.51058 -0.46169 -0.14904 -0.20376 -0.68593 -0.15089 -0.0019589 -0.012981 -0.0011305 -0.004638 -3.2903 0.20792 0.21558 0.21114 0.21803 -0.051346 0.0012415 -0.065341 0.096808 -0.053825
2.8281 0.19884 0.19552 0.23156 0.19578 0 0.20055 0.20865 0.20972 0.22643 0.20485 0.25842 11.598 -0.025719 -0.059454 0.099588 -0.14956 -0.28517 -0.083785 -0.4986 -0.46059 -0.14756 -0.19766 -0.67285 -0.1445 -0.0017115 -0.013108 -0.0005594 -0.0042592 -3.2066 0.20458 0.21355 0.21257 0.20637 -0.042819 0.0011939 -0.076951 0.091017 -0.065486
2.832 0.18475 0.19177 0.23939 0.20293 0 0.20913 0.19811 0.21634 0.23815 0.20661 0.2225 12.834 -0.023132 -0.061463 0.087807 -0.15641 -0.28301 -0.088357 -0.49156 -0.4603 -0.14807 -0.19881 -0.64945 -0.14176 -0.001842 -0.013237 -0.00048163 -0.0044863 -3.1239 0.20319 0.19979 0.2148 0.19719 -0.040594 0.00055669 -0.088087 0.083349 -0.07327
2.8359 0.17536 0.19098 0.20239 0.21139 0 0.20607 0.18643 0.21828 0.23521 0.20744 0.19949 14.092 -0.019511 -0.065078 0.070706 -0.16161 -0.28414 -0.087268 -0.49182 -0.46315 -0.14539 -0.19981 -0.61858 -0.13749 -0.0023754 -0.013025 -0.0011713 -0.0052101 -3.0461 0.20329 0.18323 0.21207 0.19039 -0.042852 0.0013114 -0.089724 0.07889 -0.072921
2.8398 0.17626 0.18926 0.15433 0.21359 0 0.19061 0.1779 0.20859 0.21765 0.20211 0.19566 15.409 -0.013966 -0.067706 0.055534 -0.15937 -0.28635 -0.080168 -0.49513 -0.46655 -0.13781 -0.19577 -0.58339 -0.12833 -0.0029339 -0.012422 -0.0022791 -0.0057554 -2.9604 0.20195 0.17593 0.20302 0.18337 -0.046439 0.00412 -0.080987 0.078574 -0.06619
2.8438 0.18398 0.18316 0.14014 0.20373 0 0.17466 0.17387 0.18935 0.1961 0.19101 0.19922 16.794 -0.0063432 -0.067199 0.046344 -0.14726 -0.28553 -0.067623 -0.49742 -0.46404 -0.1253 -0.18448 -0.54841 -0.1129 -0.0031349 -0.011822 -0.0031084 -0.0055492 -2.8472 0.19552 0.18017 0.19173 0.17446 -0.049512 0.0068265 -0.062972 0.08212 -0.055137
2.8477 0.18803 0.17295 0.16627 0.1843 0 0.16919 0.17102 0.17013 0.18019 0.17918 0.19381 18.223 0.0031652 -0.064114 0.046652 -0.12403 -0.27956 -0.051001 -0.49377 -0.45149 -0.10876 -0.1646 -0.51885 -0.090591 -0.0029048 -0.011688 -0.0032192 -0.0047141 -2.6997 0.18352 0.18557 0.18239 0.16544 -0.050274 0.006307 -0.038316 0.088518 -0.042692
2.8516 0.17988 0.16223 0.19394 0.16597 0 0.17275 0.16428 0.15933 0.16957 0.17161 0.17403 19.658 0.013369 -0.061281 0.060049 -0.09114 -0.27021 -0.035094 -0.47276 -0.43178 -0.093313 -0.13693 -0.49713 -0.063415 -0.0024446 -0.012022 -0.0027557 -0.0039815 -2.5309 0.16979 0.17973 0.1738 0.15999 -0.045897 0.0018561 -0.016896 0.094161 -0.036579
2.8555 0.16018 0.15407 0.18297 0.15797 0 0.17379 0.15212 0.15643 0.15677 0.16839 0.14865 21.082 0.022611 -0.06091 0.077216 -0.058845 -0.26095 -0.024224 -0.43853 -0.41238 -0.083962 -0.11004 -0.47996 -0.038652 -0.0019907 -0.012265 -0.0021985 -0.0039955 -2.3591 0.15859 0.16106 0.16068 0.15886 -0.038311 -0.0036083 -0.0067714 0.096593 -0.038973
2.8594 0.13751 0.14755 0.1371 0.15733 0 0.16283 0.13885 0.15265 0.13786 0.16361 0.13034 22.512 0.030508 -0.062399 0.092997 -0.031117 -0.2528 -0.01926 -0.39616 -0.39812 -0.081598 -0.087494 -0.46 -0.019228 -0.0016612 -0.011766 -0.0018565 -0.004692 -2.1892 0.14997 0.1402 0.14096 0.15687 -0.028983 -0.0060521 -0.0095526 0.096017 -0.049077
2.8633 0.12007 0.13805 0.09955 0.15023 0 0.14129 0.13064 0.13985 0.11855 0.1498 0.12369 23.977 0.036896 -0.063332 0.10313 -0.010626 -0.24322 -0.020238 -0.35129 -0.38661 -0.085936 -0.071648 -0.4315 -0.0070483 -0.0014791 -0.010377 -0.0016578 -0.0053608 -2.0104 0.13998 0.12844 0.1207 0.14612 -0.019403 -0.0041253 -0.025142 0.093211 -0.06527
2.8672 0.10817 0.12083 0.10321 0.12755 0 0.11868 0.12813 0.11901 0.10833 0.12498 0.12263 25.485 0.041811 -0.062544 0.10216 0.00036358 -0.22952 -0.026114 -0.31372 -0.37158 -0.094799 -0.064344 -0.39531 -0.0037515 -0.0014449 -0.0086004 -0.0014113 -0.0053279 -1.811 0.12556 0.12524 0.10967 0.12377 -0.011937 -0.00039606 -0.051211 0.090348 -0.083957
2.8711 0.093966 0.093837 0.13112 0.098696 0 0.10233 0.12237 0.099349 0.10874 0.095285 0.11791 27.021 0.046 -0.061687 0.089959 0.0060201 -0.21291 -0.031696 -0.29447 -0.35018 -0.099813 -0.060022 -0.35804 -0.0056133 -0.0015422 -0.0071664 -0.001161 -0.0045923 -1.5847 0.10729 0.11747 0.11117 0.096308 -0.0091905 0.0012265 -0.076417 0.091655 -0.09776
2.875 0.067623 0.057373 0.1316 0.084663 0 0.089662 0.099142 0.087932 0.10895 0.068746 0.10662 28.563 0.050018 -0.063312 0.07371 0.012908 -0.19791 -0.03358 -0.28934 -0.32592 -0.09636 -0.05071 -0.32584 -0.0070809 -0.0017116 -0.0064723 -0.0011665 -0.0038048 -1.3155 0.085639 0.090584 0.11676 0.073912 -0.010392 -0.00074256 -0.093148 0.097573 -0.10477
2.8789 0.02431 0.012132 0.071619 0.091554 0 0.068592 0.049582 0.079572 0.094643 0.044457 0.095174 30.101 0.053999 -0.06736 0.057661 0.024352 -0.18682 -0.030532 -0.29331 -0.30329 -0.082658 -0.031551 -0.2977 -0.0055303 -0.001867 -0.0063406 -0.001522 -0.0036191 -0.95653 0.055176 0.040243 0.1119 0.057674 -0.014668 -0.0041235 -0.098472 0.10761 -0.10504
2.8828 -0.032775 -0.04074 -0.030156 0.090797 0 0.024094 -0.021271 0.057927 0.061668 0.0090655 0.093595 31.644 0.058034 -0.069848 0.046045 0.043193 -0.17474 -0.021949 -0.29953 -0.27917 -0.057973 0.0018106 -0.26341 0.0012371 -0.0019316 -0.0061876 -0.0018935 -0.0040335 -0.44091 0.0060154 -0.025808 0.087172 0.032466 -0.020719 -0.0053989 -0.090825 0.12068 -0.099569
2.8867 -0.09412 -0.097026 -0.12491 0.03386 0 -0.052714 -0.095475 0.0088037 0.020019 -0.052074 0.10484 33.194 0.062429 -0.065252 0.045477 0.073352 -0.15088 -0.0082131 -0.29014 -0.2399 -0.022998 0.057244 -0.20693 0.016056 -0.0018202 -0.0053276 -0.0017589 -0.0043319 0.26693 -0.065052 -0.094793 0.043374 -0.023419 -0.024876 -0.0031309 -0.070608 0.13355 -0.092099
2.8906 -0.14829 -0.148 -0.18261 -0.10207 0 -0.15543 -0.1529 -0.065476 -0.017035 -0.13654 0.11572 34.738 0.068103 -0.050265 0.052924 0.11047 -0.10539 0.0062291 -0.2554 -0.16735 0.013941 0.12746 -0.11204 0.036283 -0.0014019 -0.003177 -0.00095678 -0.0036622 1.1196 -0.14434 -0.15584 -0.013535 -0.11558 -0.02363 0.00084918 -0.048652 0.14312 -0.087893
2.8945 -0.18692 -0.18409 -0.21244 -0.27713 0 -0.25725 -0.1839 -0.14439 -0.048486 -0.21758 0.096825 36.248 0.07611 -0.025414 0.064506 0.15199 -0.035312 0.019723 -0.19555 -0.048847 0.049759 0.20734 0.032654 0.061064 -0.000561 0.00060283 5.1783e-05 -0.0017171 1.991 -0.2056 -0.20117 -0.080095 -0.21752 -0.016008 0.0034065 -0.029957 0.14944 -0.087664
2.8984 -0.20876 -0.20216 -0.23586 -0.40236 0 -0.31768 -0.19462 -0.20357 -0.08976 -0.25965 0.016296 37.705 0.087463 0.0065058 0.077155 0.1965 0.055852 0.031582 -0.11215 0.11617 0.083168 0.2936 0.22977 0.090597 0.00063543 0.0058913 0.00055084 0.0010672 2.7485 -0.22956 -0.22505 -0.15544 -0.28124 -0.0016792 0.0031669 -0.017485 0.15322 -0.09105
2.9023 -0.22065 -0.20982 -0.25089 -0.40395 0 -0.30561 -0.2015 -0.23402 -0.15974 -0.24731 -0.13638 39.114 0.10376 0.042908 0.086982 0.24311 0.16248 0.041791 -0.0089577 0.31535 0.11413 0.38331 0.46922 0.12643 0.0018592 0.011919 0.00025041 0.0039122 3.3428 -0.22225 -0.22672 -0.23423 -0.27321 0.019236 0.0018605 -0.013664 0.15628 -0.096316
2.9063 -0.23363 -0.22119 -0.23622 -0.2882 0 -0.22849 -0.2198 -0.24947 -0.26133 -0.20286 -0.33179 40.499 0.12644 0.082063 0.090815 0.29305 0.27876 0.053215 0.10154 0.52587 0.14771 0.47665 0.72633 0.17355 0.002719 0.017403 -0.00039618 0.0062844 3.8366 -0.21309 -0.21626 -0.30355 -0.20867 0.042871 0.0029142 -0.016368 0.16355 -0.097682
2.9102 -0.25553 -0.24621 -0.19255 -0.14811 0 -0.14261 -0.25418 -0.27488 -0.37317 -0.17518 -0.50621 41.878 0.15256 0.12165 0.091916 0.3466 0.39538 0.068126 0.20846 0.71861 0.1875 0.57549 0.96626 0.2309 0.0031141 0.021136 -0.0005764 0.0081506 4.3473 -0.23153 -0.21458 -0.35156 -0.15144 0.063866 0.0086064 -0.019304 0.17638 -0.093012
2.9141 -0.2851 -0.28255 -0.16677 -0.098275 0 -0.12521 -0.29709 -0.32518 -0.46095 -0.20578 -0.59671 43.243 0.18013 0.15746 0.09273 0.40348 0.4967 0.087257 0.30893 0.8656 0.23429 0.68107 1.1566 0.29725 0.0033559 0.022688 0.00014992 0.0097435 4.9473 -0.28231 -0.24152 -0.3806 -0.1713 0.079759 0.018033 -0.020036 0.19477 -0.082253
2.918 -0.31319 -0.31734 -0.21738 -0.18749 0 -0.21831 -0.33451 -0.39204 -0.50022 -0.29798 -0.58542 44.569 0.20699 0.18432 0.095783 0.46281 0.56563 0.11078 0.40138 0.95191 0.28774 0.7937 1.2829 0.37029 0.0038367 0.022651 0.0014595 0.011143 5.6007 -0.34209 -0.29889 -0.4083 -0.2881 0.08872 0.027337 -0.016779 0.21803 -0.066165
2.9219 -0.33059 -0.33762 -0.34695 -0.36009 0 -0.38585 -0.35464 -0.44961 -0.49309 -0.4122 -0.51784 45.832 0.22872 0.19894 0.10533 0.52085 0.59544 0.1375 0.48545 0.98558 0.34387 0.91037 1.3552 0.44307 0.0045369 0.022162 0.0025569 0.012115 6.18 -0.38036 -0.36407 -0.45053 -0.4487 0.089008 0.032066 -0.0086947 0.24371 -0.04782
2.9258 -0.33569 -0.34025 -0.47637 -0.49844 0 -0.52584 -0.35458 -0.47382 -0.46601 -0.48999 -0.47413 47.029 0.24327 0.20225 0.12069 0.57069 0.59773 0.16206 0.5636 0.99503 0.39198 1.0165 1.3991 0.50354 0.0049374 0.022108 0.0028393 0.012365 6.5421 -0.3847 -0.40353 -0.50126 -0.55973 0.086561 0.030188 -0.00021459 0.26653 -0.032901
2.9297 -0.3351 -0.33306 -0.50248 -0.51198 0 -0.53988 -0.34188 -0.45914 -0.45021 -0.48991 -0.50918 48.173 0.25171 0.19926 0.13875 0.60904 0.59588 0.18123 0.63355 1.0101 0.42651 1.1008 1.4338 0.54656 0.0045418 0.022638 0.0023268 0.011923 6.6079 -0.36728 -0.39765 -0.53212 -0.55433 0.086613 0.02374 0.0057613 0.28432 -0.022706
2.9336 -0.33671 -0.32743 -0.39477 -0.40277 0 -0.41154 -0.33025 -0.42013 -0.45895 -0.41336 -0.6068 49.277 0.25503 0.19619 0.15716 0.63347 0.6063 0.19285 0.69066 1.0383 0.44387 1.1537 1.4544 0.56882 0.0035149 0.023329 0.0015361 0.011258 6.4012 -0.34951 -0.3564 -0.51711 -0.44136 0.092554 0.017737 0.0077525 0.29575 -0.017238
2.9375 -0.34272 -0.32972 -0.23668 -0.25945 0 -0.22916 -0.33135 -0.379 -0.47807 -0.30647 -0.68658 50.348 0.25473 0.19678 0.17297 0.64166 0.62346 0.19477 0.72752 1.0561 0.44087 1.1646 1.4325 0.56759 0.0027076 0.023682 0.001007 0.010932 6.0341 -0.34278 -0.31224 -0.4603 -0.29879 0.1078 0.016718 0.0046919 0.29972 -0.015543
2.9414 -0.34974 -0.33882 -0.16241 -0.18946 0 -0.12723 -0.34759 -0.35128 -0.47696 -0.23583 -0.66149 51.378 0.25349 0.20025 0.18169 0.63043 0.62361 0.1845 0.72263 1.0264 0.4153 1.1174 1.3378 0.54164 0.0029163 0.023428 0.00093426 0.011104 5.6533 -0.34423 -0.29602 -0.39718 -0.21723 0.13361 0.02133 -0.0022649 0.29465 -0.013217
2.9453 -0.35508 -0.35017 -0.24053 -0.24314 0 -0.18633 -0.37082 -0.34011 -0.43294 -0.24868 -0.50359 52.358 0.25238 0.20211 0.18525 0.60843 0.58594 0.16794 0.68243 0.92956 0.38027 1.0387 1.1655 0.50601 0.0040734 0.022473 0.0011551 0.011349 5.3697 -0.34791 -0.31619 -0.3642 -0.23811 0.15961 0.027816 -0.0086688 0.28383 -0.0075062
2.9492 -0.36144 -0.36082 -0.4115 -0.38269 0 -0.36928 -0.38864 -0.33967 -0.35109 -0.339 -0.26845 53.281 0.25035 0.19772 0.18486 0.57812 0.51289 0.14744 0.61153 0.78388 0.34076 0.94225 0.94938 0.46629 0.0052346 0.020765 0.0013881 0.011017 5.2044 -0.35492 -0.35708 -0.36444 -0.33137 0.17883 0.031154 -0.013037 0.26774 0.0011901
2.9531 -0.37385 -0.37065 -0.5389 -0.5123 0 -0.54642 -0.39388 -0.34106 -0.26376 -0.44502 -0.06113 54.144 0.24594 0.18605 0.18185 0.5418 0.43088 0.12531 0.51729 0.63631 0.30126 0.84243 0.74744 0.42746 0.0054548 0.018405 0.0014628 0.0098605 5.0875 -0.36952 -0.39417 -0.36426 -0.42401 0.18468 0.029325 -0.014478 0.24692 0.011601
2.957 -0.39189 -0.37994 -0.52796 -0.54462 0 -0.59309 -0.38928 -0.33534 -0.20825 -0.48867 0.029752 54.945 0.2353 0.17088 0.17783 0.50133 0.37061 0.10463 0.41535 0.5318 0.26713 0.76308 0.61195 0.39542 0.004703 0.01591 0.0013924 0.0083545 4.9219 -0.38709 -0.41126 -0.32711 -0.45296 0.1657 0.024886 -0.013011 0.22155 0.019306
2.9609 -0.40649 -0.38731 -0.40316 -0.45898 0 -0.48414 -0.38314 -0.316 -0.19961 -0.43516 -0.01645 55.687 0.21602 0.1583 0.17363 0.46025 0.34471 0.088097 0.33619 0.48657 0.24058 0.72269 0.56321 0.37202 0.0038794 0.01418 0.0013185 0.0073796 4.6781 -0.39158 -0.40675 -0.25292 -0.4039 0.12263 0.02228 -0.012187 0.19517 0.017744
2.9648 -0.40652 -0.39036 -0.27786 -0.31527 0 -0.31128 -0.38012 -0.28437 -0.22143 -0.32636 -0.14685 56.374 0.19098 0.15204 0.16873 0.42233 0.34281 0.076083 0.29179 0.48635 0.22072 0.71592 0.58564 0.35573 0.0039063 0.013967 0.001406 0.0075077 4.4457 -0.37018 -0.38906 -0.18405 -0.31382 0.068458 0.023487 -0.014063 0.17231 0.0068161
2.9688 -0.38971 -0.38797 -0.25021 -0.21461 0 -0.21022 -0.37647 -0.25514 -0.24374 -0.25338 -0.27386 57.011 0.16327 0.151 0.16271 0.39143 0.3469 0.069146 0.28818 0.5075 0.20806 0.73776 0.64628 0.34674 0.0048214 0.015255 0.001734 0.0085277 4.3861 -0.33161 -0.37008 -0.17032 -0.24245 0.013407 0.026322 -0.019183 0.15692 -0.012135
2.9727 -0.3666 -0.38146 -0.32314 -0.23043 0 -0.25556 -0.3652 -0.25321 -0.25273 -0.28314 -0.33048 57.6 0.13699 0.15119 0.15517 0.37198 0.35099 0.067726 0.32809 0.53961 0.20331 0.7803 0.72022 0.34547 0.0057908 0.017183 0.0022146 0.0096492 4.612 -0.30613 -0.36176 -0.22562 -0.23361 -0.030742 0.027112 -0.027478 0.15321 -0.036404
2.9766 -0.35256 -0.37351 -0.41589 -0.3547 0 -0.40603 -0.34595 -0.2972 -0.2644 -0.39923 -0.30841 58.135 0.12499 0.15063 0.14676 0.37922 0.36599 0.074381 0.41233 0.59025 0.21287 0.82625 0.80409 0.35817 0.0059923 0.018718 0.0026122 0.010203 5.0843 -0.32173 -0.37306 -0.3167 -0.28919 -0.035359 0.024894 -0.035713 0.17249 -0.055538
2.9805 -0.35448 -0.36641 -0.44547 -0.49939 0 -0.54103 -0.32861 -0.37978 -0.30752 -0.51229 -0.25831 58.609 0.13089 0.15207 0.14028 0.41111 0.4065 0.086688 0.50702 0.67096 0.23509 0.86035 0.91017 0.38368 0.0054324 0.019517 0.0027019 0.01019 5.6201 -0.37626 -0.40358 -0.39311 -0.36922 -0.0031612 0.022638 -0.039405 0.20831 -0.061472
2.9844 -0.36468 -0.36106 -0.39709 -0.5577 0 -0.55676 -0.32536 -0.46373 -0.39079 -0.53535 -0.25329 59.02 0.15518 0.1605 0.13741 0.46557 0.47331 0.10364 0.59777 0.78055 0.2687 0.88066 1.0484 0.42114 0.0048748 0.02015 0.0024797 0.010173 6.0123 -0.43347 -0.43783 -0.42844 -0.41836 0.060092 0.024107 -0.037162 0.2555 -0.052029
2.9883 -0.36787 -0.35701 -0.32337 -0.48395 0 -0.44437 -0.33801 -0.50376 -0.48617 -0.45847 -0.3378 59.371 0.19682 0.17757 0.13931 0.53883 0.54913 0.12404 0.67256 0.90111 0.31135 0.88761 1.2114 0.46849 0.0050167 0.021434 0.0022235 0.010661 6.1666 -0.45021 -0.4495 -0.43479 -0.40464 0.14625 0.029715 -0.02856 0.30792 -0.026839
2.9922 -0.35443 -0.35248 -0.28506 -0.33059 0 -0.29058 -0.35407 -0.48052 -0.54698 -0.35464 -0.4943 59.67 0.25295 0.19853 0.14729 0.62357 0.61094 0.14603 0.71594 1.0081 0.35806 0.88531 1.3723 0.52114 0.0057986 0.02352 0.0022893 0.011602 6.1468 -0.41236 -0.41873 -0.44145 -0.34481 0.24008 0.035915 -0.01429 0.35454 0.012619
2.9961 -0.3281 -0.34485 -0.29651 -0.20892 0 -0.20488 -0.35713 -0.41796 -0.54607 -0.31179 -0.65159 59.92 0.31054 0.21547 0.15874 0.69952 0.6466 0.16561 0.72123 1.0835 0.39527 0.88636 1.4956 0.5652 0.0065192 0.025596 0.0027765 0.012466 6.0948 -0.34684 -0.35063 -0.46314 -0.29472 0.31172 0.038852 -0.00065115 0.37811 0.054227
3 -0.30188 -0.33229 -0.32423 -0.20114 0 -0.23499 -0.34235 -0.36555 -0.49851 -0.35478 -0.73145 60.124 0.35949 0.22391 0.16909 0.75517 0.66034 0.18076 0.70057 1.1205 0.41593 0.89513 1.5527 0.59261 0.0065582 0.026526 0.0033706 0.012791 6.0992 -0.2984 -0.27708 -0.48878 -0.30619 0.35188 0.038322 0.0075832 0.37695 0.088011
3.0039 -0.28729 -0.31626 -0.32929 -0.29486 0 -0.33709 -0.32172 -0.35791 -0.44702 -0.42864 -0.701 60.279 0.395 0.22612 0.1757 0.78492 0.66344 0.19034 0.65926 1.1197 0.41649 0.91061 1.5321 0.59909 0.0059338 0.025794 0.003555 0.012593 6.1209 -0.29181 -0.23623 -0.49715 -0.38124 0.35835 0.037693 0.0084332 0.35154 0.10956
3.0078 -0.28705 -0.30252 -0.30539 -0.39602 0 -0.41875 -0.3124 -0.38679 -0.42389 -0.4543 -0.59117 60.389 0.41354 0.22764 0.17624 0.78528 0.66048 0.19349 0.60316 1.0833 0.39496 0.92962 1.4406 0.58194 0.0051943 0.02389 0.0030483 0.012233 6.0337 -0.31386 -0.24471 -0.47868 -0.46327 0.3325 0.039888 0.0007846 0.30464 0.11582
3.0117 -0.29606 -0.29833 -0.27756 -0.41066 0 -0.41454 -0.31935 -0.41097 -0.42514 -0.40047 -0.46703 60.459 0.41042 0.23054 0.16728 0.75221 0.64446 0.18814 0.53856 1.0137 0.34985 0.93739 1.2969 0.53813 0.0048657 0.021827 0.0020831 0.011937 5.737 -0.33003 -0.28689 -0.44087 -0.47869 0.28389 0.04392 -0.014823 0.24557 0.10462
3.0156 -0.30728 -0.30683 -0.27124 -0.32583 0 -0.33283 -0.3293 -0.3955 -0.41963 -0.306 -0.37517 60.501 0.39632 0.23033 0.15323 0.70563 0.60435 0.17698 0.47402 0.91554 0.29785 0.92042 1.1232 0.48486 0.0050464 0.020299 0.0012563 0.011531 5.2482 -0.31842 -0.3308 -0.39638 -0.39866 0.24138 0.045868 -0.030298 0.19498 0.087931
3.0195 -0.31583 -0.32327 -0.2886 -0.21957 0 -0.24162 -0.32328 -0.34318 -0.38102 -0.23922 -0.31305 60.519 0.37681 0.22006 0.13744 0.65579 0.53705 0.16135 0.41281 0.79731 0.24807 0.87546 0.93878 0.43184 0.0054538 0.019258 0.0010599 0.010681 4.7013 -0.28862 -0.35539 -0.35068 -0.26834 0.21628 0.043235 -0.041689 0.1612 0.071938
3.0234 -0.3189 -0.33692 -0.31373 -0.19152 0 -0.21159 -0.29563 -0.28929 -0.31049 -0.23906 -0.24523 60.507 0.35521 0.19747 0.12235 0.60922 0.45255 0.1421 0.35773 0.66997 0.20684 0.80203 0.75908 0.38583 0.0057262 0.018198 0.0014929 0.0093651 4.2576 -0.2688 -0.36333 -0.30282 -0.1748 0.2147 0.037759 -0.046619 0.14917 0.060402
3.0273 -0.31424 -0.33775 -0.33305 -0.27468 0 -0.26367 -0.26082 -0.26563 -0.23129 -0.2906 -0.14899 60.45 0.33409 0.16815 0.11073 0.57198 0.36875 0.11995 0.3128 0.54535 0.18103 0.70216 0.59817 0.35426 0.0056336 0.01675 0.0020865 0.0080216 3.994 -0.27566 -0.36826 -0.25448 -0.17724 0.2406 0.03352 -0.043065 0.16309 0.056525
3.0313 -0.30063 -0.32284 -0.34343 -0.40434 0 -0.3575 -0.24074 -0.27002 -0.16633 -0.34683 -0.04535 60.328 0.31137 0.14165 0.10382 0.54337 0.30137 0.096447 0.28492 0.43591 0.17306 0.59535 0.47098 0.34008 0.0051061 0.015002 0.0023051 0.0071918 3.8546 -0.29714 -0.37223 -0.21314 -0.25831 0.28094 0.032471 -0.033737 0.1964 0.057482
3.0352 -0.28014 -0.29737 -0.34111 -0.46991 0 -0.42303 -0.24463 -0.27092 -0.12415 -0.36709 0.014023 60.128 0.28325 0.12463 0.098416 0.51434 0.25735 0.073887 0.27191 0.35468 0.17285 0.50508 0.39176 0.33333 0.0042318 0.013355 0.001968 0.0070465 3.7014 -0.30431 -0.35901 -0.1844 -0.3388 0.31246 0.032549 -0.025413 0.23087 0.055587
3.0391 -0.25864 -0.2704 -0.31219 -0.40457 0 -0.40854 -0.26084 -0.24159 -0.10404 -0.33903 -0.0078301 59.856 0.24788 0.11724 0.09279 0.48066 0.2354 0.053897 0.27292 0.31262 0.17559 0.44385 0.36818 0.32913 0.0032964 0.012172 0.0013435 0.0073103 3.4309 -0.28006 -0.31227 -0.16433 -0.34393 0.32367 0.030566 -0.02113 0.25783 0.047092
3.043 -0.24303 -0.24965 -0.24587 -0.23884 0 -0.31368 -0.26856 -0.18901 -0.10716 -0.27766 -0.097038 59.533 0.20434 0.11532 0.085469 0.43916 0.23055 0.038127 0.28628 0.31308 0.17684 0.42214 0.39539 0.32298 0.0027275 0.011599 0.00087287 0.0076426 3.0715 -0.23639 -0.24027 -0.14387 -0.26465 0.30522 0.026572 -0.023235 0.26975 0.029121
3.0469 -0.23719 -0.23906 -0.16029 -0.07757 0 -0.18992 -0.25771 -0.14938 -0.13618 -0.21439 -0.19478 59.183 0.15404 0.11481 0.075317 0.38869 0.2381 0.030442 0.30892 0.34802 0.17161 0.45821 0.45577 0.31004 0.0028321 0.011639 0.00079432 0.0080095 2.7856 -0.20414 -0.17953 -0.12277 -0.16335 0.24474 0.024452 -0.033712 0.25637 -0.00082397
3.0508 -0.24035 -0.23939 -0.10708 -0.022986 0 -0.11008 -0.23817 -0.15562 -0.18423 -0.1847 -0.24052 58.82 0.10858 0.11414 0.065765 0.34118 0.2547 0.031022 0.33219 0.4012 0.16289 0.53647 0.52716 0.29453 0.0035017 0.012256 0.00098828 0.0086042 2.7649 -0.20601 -0.1694 -0.11671 -0.1214 0.16085 0.027695 -0.046675 0.22613 -0.033983
3.0547 -0.24882 -0.24913 -0.13566 -0.10483 0 -0.12398 -0.22991 -0.20906 -0.23118 -0.21148 -0.21688 58.435 0.076248 0.11359 0.060179 0.3065 0.27821 0.037897 0.35302 0.45772 0.15568 0.63776 0.59553 0.28257 0.0042241 0.013373 0.0011419 0.0094238 3.0922 -0.23842 -0.21857 -0.14619 -0.17422 0.073071 0.034929 -0.05732 0.19015 -0.062909
3.0586 -0.25859 -0.2641 -0.2431 -0.26606 0 -0.22508 -0.24388 -0.28048 -0.25796 -0.28586 -0.16136 58.007 0.062917 0.11401 0.060955 0.29177 0.30782 0.049489 0.37061 0.51316 0.1537 0.74883 0.66321 0.2788 0.0044934 0.014819 0.0010558 0.010053 3.6716 -0.27762 -0.29424 -0.2152 -0.28606 -0.0048474 0.040474 -0.062708 0.15635 -0.082605
3.0625 -0.26631 -0.2775 -0.36095 -0.40665 0 -0.35041 -0.27152 -0.33575 -0.26629 -0.36235 -0.13868 57.523 0.074713 0.11688 0.070646 0.30452 0.3443 0.063644 0.38538 0.57433 0.16121 0.85435 0.74539 0.28857 0.0042651 0.016368 0.00082056 0.010001 4.2823 -0.30148 -0.3452 -0.30079 -0.38063 -0.057358 0.039861 -0.060038 0.13383 -0.087869
3.0664 -0.26889 -0.28224 -0.4022 -0.44871 0 -0.4185 -0.29184 -0.35908 -0.27939 -0.38408 -0.19613 56.989 0.11681 0.12464 0.090935 0.35187 0.38863 0.075891 0.40285 0.65021 0.18303 0.92814 0.8558 0.31789 0.0039856 0.017869 0.00072606 0.0092787 4.7123 -0.30499 -0.33951 -0.36609 -0.39864 -0.06206 0.034582 -0.048469 0.1357 -0.073915
3.0703 -0.26398 -0.27516 -0.33309 -0.3793 0 -0.38401 -0.28884 -0.35518 -0.31768 -0.32689 -0.33225 56.421 0.17022 0.13908 0.11433 0.4133 0.43892 0.084519 0.42652 0.74003 0.21156 0.97076 0.99081 0.35607 0.0041244 0.019293 0.00099941 0.0085523 4.8726 -0.29709 -0.28564 -0.38676 -0.33698 -0.035427 0.030765 -0.035426 0.1539 -0.051796
3.0742 -0.25224 -0.25969 -0.20385 -0.24981 0 -0.27074 -0.26409 -0.33592 -0.37266 -0.22481 -0.49588 55.832 0.22476 0.15856 0.13678 0.47799 0.48821 0.089631 0.45633 0.82832 0.24246 0.98348 1.1235 0.39681 0.004664 0.020592 0.0015944 0.0085931 4.8145 -0.28676 -0.222 -0.36763 -0.2443 0.012971 0.032802 -0.024647 0.1831 -0.02715
3.0781 -0.23897 -0.24412 -0.10782 -0.13941 0 -0.15596 -0.23465 -0.31041 -0.4089 -0.14857 -0.61272 55.214 0.27047 0.17728 0.15457 0.53537 0.52599 0.091802 0.49082 0.89116 0.27136 0.96931 1.2134 0.43379 0.0050737 0.021529 0.0022022 0.0095168 4.6579 -0.27541 -0.18676 -0.33544 -0.1826 0.072407 0.038545 -0.019353 0.21726 -0.0053801
3.082 -0.23206 -0.23629 -0.10539 -0.10787 0 -0.11493 -0.21973 -0.28699 -0.39655 -0.15065 -0.62425 54.549 0.29111 0.18875 0.16202 0.56859 0.54321 0.09275 0.52393 0.90939 0.29121 0.9325 1.2272 0.45646 0.0048132 0.021715 0.0024728 0.010598 4.5008 -0.26238 -0.19364 -0.31566 -0.18589 0.12527 0.041289 -0.023766 0.24607 0.0055853
3.0859 -0.23656 -0.23889 -0.18219 -0.1639 0 -0.16736 -0.22702 -0.27707 -0.34291 -0.22469 -0.51982 53.828 0.28119 0.19088 0.15924 0.57136 0.53733 0.095214 0.54262 0.87914 0.29878 0.88729 1.1576 0.45998 0.0038731 0.020915 0.0022728 0.01091 4.3776 -0.25332 -0.22908 -0.314 -0.24298 0.1546 0.036739 -0.035511 0.26011 0.0037835
3.0898 -0.25027 -0.24859 -0.27409 -0.26438 0 -0.26731 -0.24856 -0.28852 -0.28909 -0.31478 -0.34538 53.063 0.25031 0.18762 0.15098 0.55247 0.51327 0.099077 0.54183 0.81291 0.29688 0.84176 1.0284 0.44908 0.0028296 0.019346 0.00178 0.010181 4.2714 -0.25779 -0.26677 -0.31687 -0.31069 0.1611 0.027773 -0.04922 0.26035 -0.0060595
3.0938 -0.26463 -0.25899 -0.32609 -0.34337 0 -0.34237 -0.26739 -0.31256 -0.27197 -0.36321 -0.18183 52.276 0.20545 0.18501 0.14019 0.51787 0.47965 0.10333 0.51901 0.73168 0.28715 0.79911 0.88295 0.42687 0.0023774 0.017633 0.0013392 0.0090446 4.1462 -0.27664 -0.28471 -0.30646 -0.34405 0.14675 0.021975 -0.061592 0.24818 -0.020865
3.0977 -0.27105 -0.26477 -0.3262 -0.3537 0 -0.34816 -0.26947 -0.32223 -0.28837 -0.3512 -0.10094 51.479 0.15524 0.18523 0.13007 0.47491 0.44347 0.10637 0.4733 0.65421 0.2717 0.76143 0.7617 0.39738 0.0027917 0.01641 0.0011925 0.0084258 3.9702 -0.29432 -0.27444 -0.27547 -0.32292 0.11578 0.024309 -0.069357 0.22624 -0.03709
3.1016 -0.26738 -0.26419 -0.29217 -0.2959 0 -0.29476 -0.25272 -0.29189 -0.29821 -0.30005 -0.12314 50.654 0.11766 0.18472 0.12497 0.43658 0.40751 0.10262 0.40685 0.59022 0.2527 0.72953 0.68255 0.36694 0.0037806 0.015898 0.0013018 0.0087048 3.7301 -0.289 -0.24185 -0.2308 -0.26035 0.07875 0.032319 -0.067866 0.20043 -0.049348
3.1055 -0.25906 -0.25927 -0.24265 -0.21572 0 -0.22965 -0.22803 -0.22343 -0.26473 -0.24273 -0.20493 49.779 0.098006 0.17821 0.12269 0.40785 0.3719 0.091763 0.33947 0.53995 0.23286 0.69938 0.63588 0.33957 0.0047735 0.01583 0.0014158 0.0094559 3.4483 -0.25411 -0.20331 -0.18704 -0.19116 0.048921 0.038645 -0.061692 0.17791 -0.057838
3.1094 -0.25401 -0.25422 -0.19178 -0.17136 0 -0.19792 -0.21171 -0.15258 -0.19255 -0.20021 -0.2673 48.841 0.095689 0.16469 0.12101 0.38817 0.33737 0.075038 0.27971 0.49843 0.21274 0.67011 0.5963 0.31548 0.0053215 0.015753 0.0013277 0.0099423 3.1907 -0.20973 -0.17888 -0.15761 -0.15015 0.029969 0.038189 -0.053678 0.16052 -0.06382
3.1133 -0.25568 -0.25287 -0.16393 -0.19273 0 -0.21376 -0.21445 -0.12406 -0.12603 -0.18087 -0.24868 47.856 0.10873 0.14911 0.11793 0.37623 0.30675 0.054466 0.2344 0.46078 0.19308 0.64147 0.54335 0.29467 0.0052866 0.015384 0.0010889 0.0097863 3.0398 -0.18919 -0.18261 -0.1491 -0.1534 0.023982 0.032717 -0.046342 0.14938 -0.068555
3.1172 -0.26035 -0.25614 -0.19113 -0.26137 0 -0.25946 -0.23418 -0.1551 -0.10965 -0.18976 -0.1466 46.849 0.13283 0.13827 0.11066 0.36935 0.28363 0.034478 0.21203 0.42645 0.17534 0.61462 0.47757 0.27694 0.0047804 0.014716 0.00096658 0.0091481 3.0369 -0.2105 -0.21357 -0.15938 -0.19221 0.032281 0.028525 -0.042936 0.14543 -0.07383
3.1211 -0.26065 -0.26109 -0.27761 -0.32498 0 -0.30314 -0.25803 -0.21999 -0.14868 -0.22681 -0.019248 45.826 0.15737 0.13502 0.099386 0.3636 0.26998 0.023535 0.21196 0.40078 0.16336 0.59389 0.42168 0.26306 0.0040215 0.013889 0.0011617 0.0083592 3.1396 -0.25892 -0.25464 -0.17865 -0.24077 0.048678 0.029878 -0.044072 0.14739 -0.080077
3.125 -0.25202 -0.26272 -0.36965 -0.33554 0 -0.31771 -0.27207 -0.27055 -0.20649 -0.27559 0.053918 44.769 0.17733 0.13643 0.088196 0.35907 0.26568 0.023359 0.22325 0.39358 0.15884 0.58149 0.40665 0.25434 0.0032475 0.01307 0.0015546 0.0075411 3.2455 -0.29801 -0.28243 -0.19374 -0.27181 0.065313 0.034952 -0.046452 0.15305 -0.085529
3.1289 -0.2368 -0.25799 -0.38246 -0.28291 0 -0.2924 -0.2714 -0.27445 -0.23846 -0.30428 0.024082 43.651 0.19157 0.13712 0.079985 0.35739 0.2701 0.033975 0.24084 0.41414 0.16296 0.5792 0.45205 0.25244 0.0026718 0.012504 0.0017599 0.0066634 3.2782 -0.30003 -0.28303 -0.19604 -0.2716 0.078329 0.038109 -0.047983 0.16192 -0.088831
3.1328 -0.22269 -0.24885 -0.27876 -0.2008 0 -0.23787 -0.26277 -0.23836 -0.22959 -0.28918 -0.097878 42.472 0.20003 0.13412 0.077641 0.36068 0.2838 0.054243 0.25991 0.46473 0.17635 0.5884 0.55379 0.25895 0.0024291 0.012569 0.001495 0.0058919 3.2643 -0.26819 -0.26177 -0.18875 -0.24718 0.084346 0.035833 -0.046604 0.17363 -0.088677
3.1367 -0.2174 -0.24145 -0.12364 -0.14267 0 -0.1849 -0.25817 -0.1984 -0.20322 -0.24074 -0.25256 41.26 0.2047 0.12894 0.086162 0.37456 0.30797 0.079511 0.27613 0.53666 0.1993 0.61262 0.68639 0.2774 0.0025234 0.013625 0.00092232 0.0056964 3.327 -0.23147 -0.23915 -0.18713 -0.22198 0.078182 0.03025 -0.039615 0.18846 -0.083322
3.1406 -0.22363 -0.24153 -0.044766 -0.14631 0 -0.17135 -0.26538 -0.18996 -0.19758 -0.201 -0.37214 40.05 0.20967 0.12565 0.1013 0.39667 0.34223 0.1005 0.29189 0.61291 0.22419 0.64589 0.8172 0.30222 0.0028397 0.015645 0.00059011 0.006475 3.5891 -0.21907 -0.23576 -0.20895 -0.22123 0.063861 0.026929 -0.030278 0.20448 -0.076198
3.1445 -0.23825 -0.24993 -0.11853 -0.21122 0 -0.21757 -0.28325 -0.22339 -0.23432 -0.20818 -0.4206 38.846 0.21526 0.1276 0.11884 0.42319 0.38286 0.11421 0.31033 0.67711 0.24677 0.68452 0.92265 0.32904 0.0032257 0.018023 0.00094446 0.008069 4.0634 -0.23831 -0.25765 -0.26078 -0.25433 0.044997 0.029415 -0.021589 0.22024 -0.070027
3.1484 -0.25518 -0.26222 -0.28957 -0.30126 0 -0.30546 -0.3044 -0.28188 -0.3043 -0.26077 -0.40868 37.609 0.22096 0.13549 0.13531 0.45046 0.42375 0.11939 0.33366 0.72274 0.26406 0.72559 0.99634 0.35433 0.003569 0.019862 0.0018441 0.0097471 4.6199 -0.27369 -0.29252 -0.33062 -0.3057 0.02473 0.035911 -0.015857 0.23449 -0.06684
3.1523 -0.26941 -0.27247 -0.41207 -0.36797 0 -0.38218 -0.32117 -0.33661 -0.37723 -0.3178 -0.37797 36.292 0.22505 0.14745 0.14611 0.47288 0.45925 0.11593 0.36449 0.7551 0.27281 0.76546 1.0453 0.37348 0.0038134 0.020603 0.002588 0.010759 5.0589 -0.30323 -0.3186 -0.39339 -0.34287 0.0074292 0.041022 -0.015973 0.24551 -0.069083
3.1563 -0.27885 -0.27759 -0.38309 -0.3783 0 -0.39424 -0.32928 -0.36406 -0.42251 -0.33637 -0.36807 34.875 0.22405 0.16015 0.14734 0.48215 0.48637 0.10998 0.40111 0.78361 0.27273 0.79848 1.0789 0.38239 0.0039414 0.020453 0.0025196 0.010929 5.2295 -0.31456 -0.31954 -0.42573 -0.33897 -0.00016394 0.040607 -0.022668 0.25179 -0.076919
3.1602 -0.28351 -0.27815 -0.23945 -0.33147 0 -0.32921 -0.32759 -0.35551 -0.42571 -0.30987 -0.38995 33.388 0.21914 0.17011 0.14346 0.48007 0.50448 0.10842 0.43608 0.81072 0.26973 0.82347 1.0993 0.38519 0.003982 0.020161 0.001679 0.010675 5.1096 -0.30869 -0.29551 -0.4195 -0.29452 0.0016758 0.035178 -0.030795 0.25535 -0.085415
3.1641 -0.28382 -0.27607 -0.1203 -0.25758 0 -0.23006 -0.31692 -0.31833 -0.39307 -0.27054 -0.42151 31.884 0.21209 0.17529 0.13759 0.46841 0.51348 0.1137 0.46474 0.82739 0.26663 0.83918 1.0991 0.38453 0.0040373 0.020297 0.00084608 0.01048 4.8019 -0.29382 -0.26336 -0.38477 -0.24047 0.012426 0.029136 -0.037088 0.25741 -0.091443
3.168 -0.28004 -0.27222 -0.13154 -0.19995 0 -0.166 -0.30025 -0.27182 -0.34482 -0.25703 -0.42673 30.396 0.20514 0.17618 0.13301 0.44973 0.51248 0.12719 0.48278 0.81972 0.26587 0.84463 1.0685 0.38323 0.0042556 0.020722 0.00085359 0.010385 4.4623 -0.27879 -0.24533 -0.34118 -0.21737 0.030844 0.027014 -0.038383 0.25923 -0.091998
3.1719 -0.27311 -0.26668 -0.24839 -0.19037 0 -0.18048 -0.28328 -0.23826 -0.30234 -0.28058 -0.38419 28.909 0.20366 0.17562 0.13534 0.42909 0.50063 0.14823 0.48247 0.78139 0.26983 0.8363 1.005 0.38558 0.0047265 0.020764 0.0017799 0.010078 4.2135 -0.27027 -0.25298 -0.30483 -0.24498 0.054035 0.030152 -0.029458 0.26252 -0.081984
3.1758 -0.26525 -0.26053 -0.35099 -0.23017 0 -0.25783 -0.27222 -0.23053 -0.27557 -0.31953 -0.30495 27.381 0.20995 0.17641 0.14448 0.41263 0.47878 0.16784 0.46704 0.72073 0.27493 0.81641 0.91839 0.39141 0.0053798 0.019938 0.0028207 0.0094099 4.0876 -0.27107 -0.27761 -0.27978 -0.30577 0.075099 0.036234 -0.012787 0.2667 -0.063789
3.1797 -0.25885 -0.25603 -0.3495 -0.28884 0 -0.3358 -0.26915 -0.24353 -0.25874 -0.34067 -0.2269 25.776 0.22159 0.1787 0.15682 0.40112 0.45015 0.18064 0.4419 0.65613 0.27728 0.78776 0.82731 0.39744 0.0060001 0.018495 0.0030198 0.008717 4.0232 -0.27738 -0.29585 -0.25911 -0.35594 0.090903 0.04143 0.0066916 0.26988 -0.042024
3.1836 -0.25447 -0.25447 -0.26636 -0.3234 0 -0.35365 -0.2694 -0.2575 -0.23831 -0.32334 -0.18817 24.094 0.23581 0.17943 0.16928 0.39427 0.41905 0.18346 0.41042 0.60378 0.27411 0.75218 0.74908 0.40066 0.0063589 0.017227 0.002185 0.0085238 3.9162 -0.279 -0.28781 -0.23383 -0.35605 0.099606 0.043098 0.025047 0.27038 -0.020249
3.1875 -0.25009 -0.25397 -0.19662 -0.3082 0 -0.29728 -0.26475 -0.25359 -0.20789 -0.26879 -0.19836 22.364 0.24831 0.1752 0.17782 0.39077 0.3891 0.17358 0.37628 0.56854 0.26244 0.71185 0.68989 0.39699 0.0063454 0.016722 0.0010868 0.0089253 3.697 -0.26656 -0.25398 -0.20251 -0.29842 0.09966 0.04115 0.037367 0.26605 -0.0028603
3.1914 -0.24297 -0.25049 -0.20022 -0.25445 0 -0.20714 -0.25056 -0.2294 -0.17651 -0.1966 -0.22951 20.617 0.249 0.16581 0.17595 0.3859 0.36244 0.15142 0.34314 0.54495 0.24012 0.67159 0.64308 0.37949 0.0059937 0.016799 0.00071382 0.0093619 3.3864 -0.24147 -0.21565 -0.17399 -0.21186 0.090449 0.037581 0.035658 0.2539 0.0031941
3.1953 -0.23246 -0.24151 -0.2464 -0.20282 0 -0.14517 -0.23017 -0.20051 -0.16091 -0.13718 -0.23627 18.857 0.23778 0.15519 0.16678 0.37657 0.34039 0.12725 0.31085 0.52566 0.21444 0.63548 0.59667 0.35262 0.0054239 0.016704 0.0013058 0.0090999 3.0844 -0.21748 -0.19694 -0.16057 -0.14202 0.077649 0.034865 0.023773 0.23787 0.00093549
3.1992 -0.22102 -0.22865 -0.26338 -0.19151 0 -0.14807 -0.21197 -0.18594 -0.16772 -0.12092 -0.19213 17.067 0.21632 0.14831 0.15287 0.362 0.32416 0.10569 0.2788 0.5084 0.18941 0.60524 0.5449 0.31959 0.0047892 0.01585 0.0021261 0.0079628 2.894 -0.20899 -0.2041 -0.16662 -0.12194 0.063524 0.034353 0.0045038 0.22073 -0.0072905
3.2031 -0.21177 -0.2161 -0.22641 -0.22384 0 -0.20217 -0.20159 -0.19082 -0.18354 -0.16041 -0.11391 15.235 0.18751 0.147 0.13717 0.34207 0.31447 0.09058 0.24662 0.49564 0.1688 0.58213 0.49469 0.28412 0.0042549 0.014371 0.0022103 0.0065512 2.8358 -0.21597 -0.22113 -0.18246 -0.15233 0.050129 0.035576 -0.018837 0.20536 -0.018703
3.207 -0.20506 -0.20631 -0.18111 -0.26297 0 -0.2567 -0.19694 -0.2021 -0.18502 -0.23413 -0.052829 13.363 0.15817 0.14869 0.12479 0.31745 0.31045 0.086556 0.21481 0.48917 0.15835 0.56804 0.46222 0.25305 0.0039484 0.01296 0.0013386 0.0057032 2.8313 -0.22176 -0.22592 -0.19014 -0.20303 0.040092 0.036819 -0.040432 0.19698 -0.028417
3.2109 -0.19754 -0.19733 -0.18069 -0.26114 0 -0.2637 -0.19077 -0.20074 -0.1614 -0.29099 -0.056023 11.466 0.1389 0.14915 0.11918 0.2926 0.30938 0.090317 0.18744 0.48683 0.15791 0.56079 0.46178 0.2326 0.0038566 0.012207 0.00025427 0.0057396 2.7716 -0.20859 -0.21055 -0.178 -0.23382 0.034157 0.036558 -0.054576 0.19763 -0.031967
3.2148 -0.18509 -0.18464 -0.21699 -0.20091 0 -0.2135 -0.17796 -0.17835 -0.12752 -0.28367 -0.12806 9.5556 0.1315 0.1465 0.11845 0.27058 0.3084 0.095712 0.1676 0.48499 0.16258 0.55727 0.49523 0.2219 0.0037766 0.012145 -8.4809e-05 0.0062497 2.613 -0.17626 -0.18546 -0.15168 -0.22147 0.031246 0.034746 -0.061668 0.20379 -0.03012
3.2188 -0.16683 -0.1656 -0.22879 -0.11291 0 -0.13963 -0.1603 -0.14387 -0.11287 -0.20812 -0.22487 7.6228 0.13562 0.14262 0.12074 0.25323 0.30667 0.098991 0.15734 0.48333 0.16898 0.55593 0.54938 0.21977 0.0034458 0.012422 0.00054546 0.0065971 2.4113 -0.14383 -0.16457 -0.13075 -0.1751 0.030787 0.032893 -0.062607 0.21237 -0.024073
3.2227 -0.14595 -0.14179 -0.1769 -0.053076 0 -0.090469 -0.14427 -0.11591 -0.13534 -0.11142 -0.28711 5.6521 0.14926 0.14084 0.12355 0.2421 0.30611 0.096498 0.15815 0.48556 0.17343 0.55522 0.6026 0.22409 0.0027954 0.012818 0.0014361 0.0065709 2.2633 -0.13106 -0.14892 -0.1324 -0.12821 0.032088 0.032798 -0.059083 0.21947 -0.015745
3.2266 -0.12634 -0.11726 -0.095462 -0.057132 0 -0.090897 -0.13449 -0.10878 -0.18351 -0.054423 -0.28614 3.6387 0.16383 0.1425 0.12166 0.24004 0.30913 0.082962 0.17042 0.49434 0.16913 0.55261 0.63542 0.22986 0.0020776 0.013457 0.0016596 0.0065025 2.2115 -0.1379 -0.12757 -0.15576 -0.11135 0.03409 0.034923 -0.054965 0.21537 -0.010195
3.2305 -0.10814 -0.094393 -0.056818 -0.11115 0 -0.12489 -0.12867 -0.12275 -0.22386 -0.059624 -0.24331 1.5977 0.16936 0.14567 0.11515 0.24251 0.31517 0.063703 0.18254 0.50498 0.15758 0.54652 0.63805 0.23195 0.0016846 0.014454 0.0009458 0.0067766 2.1978 -0.14369 -0.093936 -0.18124 -0.12568 0.035088 0.03786 -0.053138 0.19985 -0.0097711
3.2344 -0.0868 -0.071707 -0.08831 -0.16327 0 -0.15186 -0.11786 -0.14389 -0.22599 -0.093182 -0.20607 -0.44695 0.16293 0.14691 0.10543 0.24683 0.31883 0.04175 0.18767 0.50479 0.1401 0.5351 0.61094 0.229 0.001793 0.015398 -0.00014535 0.0073193 2.1014 -0.12717 -0.057051 -0.1859 -0.14063 0.033943 0.039445 -0.05356 0.17443 -0.01464
3.2383 -0.05672 -0.045058 -0.13655 -0.16567 0 -0.14073 -0.091187 -0.15169 -0.18357 -0.098629 -0.20282 -2.4809 0.14323 0.1438 0.094188 0.25012 0.31159 0.019832 0.17963 0.4794 0.11802 0.51624 0.55964 0.22007 0.0021969 0.015344 -0.00084927 0.0076241 1.8177 -0.086329 -0.032303 -0.16111 -0.12017 0.029551 0.038562 -0.055717 0.14154 -0.024429
3.2422 -0.015776 -0.010659 -0.12108 -0.10982 0 -0.09096 -0.041653 -0.13012 -0.11459 -0.049178 -0.21811 -4.5084 0.11029 0.13603 0.084528 0.24732 0.28625 0.0014414 0.14865 0.42118 0.092839 0.48493 0.48833 0.20405 0.0025212 0.013458 -0.00091908 0.0072461 1.3087 -0.037406 -0.020916 -0.11663 -0.055971 0.019861 0.036042 -0.057964 0.10605 -0.037975
3.2461 0.033299 0.03274 -0.018462 -0.026052 0 -0.023968 0.029308 -0.076804 -0.044272 0.031937 -0.21025 -6.5426 0.072882 0.12422 0.079779 0.23164 0.24054 -0.012249 0.090203 0.3325 0.065245 0.4346 0.3959 0.18087 0.0025883 0.0097205 -0.00073109 0.0061809 0.60161 0.0046916 -0.0031406 -0.068497 0.023947 0.0039876 0.033849 -0.057389 0.077216 -0.051469
3.25 0.085404 0.083344 0.11532 0.048056 0 0.04248 0.11043 -0.0046153 0.01281 0.099668 -0.15286 -8.5882 0.038801 0.10807 0.078959 0.20284 0.1771 -0.023916 0.012971 0.22152 0.034532 0.36612 0.27605 0.15152 0.0025231 0.0049879 -0.00077468 0.0047164 -0.24113 0.042107 0.04318 -0.023454 0.081591 -0.015278 0.033337 -0.053837 0.057535 -0.062567
3.2539 0.13618 0.13671 0.20547 0.099262 0 0.1088 0.184 0.06713 0.058316 0.13161 -0.059115 -10.634 0.011089 0.085738 0.081068 0.16057 0.099781 -0.035132 -0.078836 0.094391 -0.00033424 0.27904 0.12072 0.11547 0.0024685 0.00030606 -0.0011502 0.0029811 -1.1443 0.088391 0.11653 0.025069 0.10654 -0.035702 0.0342 -0.04773 0.047251 -0.070202
3.2578 0.18262 0.18658 0.23166 0.14257 0 0.18305 0.2343 0.12689 0.10317 0.14383 0.034616 -12.658 -0.0083239 0.054903 0.084777 0.10519 0.0097208 -0.047449 -0.18047 -0.049252 -0.040329 0.1737 -0.075471 0.072106 0.0022608 -0.0038575 -0.0015867 0.00077238 -2.0344 0.1487 0.18811 0.086857 0.12688 -0.054653 0.034973 -0.039872 0.045462 -0.073618
3.2617 0.22165 0.22677 0.23503 0.19854 0 0.26012 0.25688 0.17859 0.15695 0.16706 0.10806 -14.644 -0.019833 0.014838 0.087933 0.037115 -0.09495 -0.062271 -0.28635 -0.21382 -0.086976 0.049294 -0.31141 0.018638 0.0014948 -0.0077417 -0.0018531 -0.0020928 -2.8611 0.20939 0.22838 0.16264 0.18011 -0.065752 0.034451 -0.032441 0.048055 -0.071471
3.2656 0.24986 0.25399 0.25927 0.26923 0 0.31692 0.26155 0.23437 0.22154 0.21314 0.17844 -16.587 -0.032036 -0.032048 0.090373 -0.034991 -0.21501 -0.07713 -0.3921 -0.40033 -0.13563 -0.082986 -0.5777 -0.040938 -3.1504e-05 -0.011723 -0.0020279 -0.0053112 -3.6192 0.25021 0.23736 0.2427 0.27127 -0.068044 0.032569 -0.027039 0.047059 -0.065812
3.2695 0.26565 0.26972 0.2995 0.33553 0 0.33173 0.26493 0.29831 0.29139 0.26657 0.28132 -18.488 -0.04896 -0.080383 0.0933 -0.10715 -0.34506 -0.089929 -0.49789 -0.59989 -0.18277 -0.21755 -0.85734 -0.10326 -0.0019847 -0.015712 -0.0023363 -0.0081143 -4.3419 0.26603 0.24454 0.31677 0.36151 -0.063612 0.029959 -0.023474 0.039977 -0.057727
3.2734 0.27165 0.27884 0.31671 0.37556 0 0.30741 0.27755 0.35841 0.35833 0.30441 0.42973 -20.351 -0.072933 -0.12395 0.097792 -0.17662 -0.4726 -0.099147 -0.60397 -0.79378 -0.22551 -0.35018 -1.1282 -0.16527 -0.0037007 -0.019159 -0.0028082 -0.00987 -5.0517 0.27375 0.27557 0.38327 0.40146 -0.055118 0.026802 -0.021267 0.025677 -0.048081
3.2773 0.27374 0.28541 0.29434 0.38362 0 0.2721 0.29671 0.39729 0.41765 0.31881 0.5924 -22.176 -0.10569 -0.1588 0.10545 -0.24049 -0.58331 -0.10301 -0.7109 -0.96068 -0.26 -0.47583 -1.3669 -0.22248 -0.0047583 -0.021622 -0.0032024 -0.010679 -5.7071 0.2952 0.32066 0.44694 0.37824 -0.047422 0.02227 -0.01933 0.0038938 -0.037932
3.2813 0.27651 0.28929 0.26458 0.3722 0 0.25504 0.31183 0.41167 0.47074 0.31922 0.71322 -23.964 -0.14293 -0.1852 0.11626 -0.29677 -0.66879 -0.10224 -0.81553 -1.0865 -0.28318 -0.58781 -1.5524 -0.26807 -0.0053108 -0.023218 -0.0032842 -0.011311 -6.2025 0.33364 0.34123 0.50748 0.32921 -0.050746 0.015213 -0.015464 -0.020994 -0.029536
3.2852 0.27959 0.28742 0.27095 0.35781 0 0.26243 0.31657 0.41796 0.52083 0.31809 0.75362 -25.718 -0.1768 -0.20687 0.12639 -0.34726 -0.73003 -0.10121 -0.91175 -1.1691 -0.29936 -0.68573 -1.6696 -0.30283 -0.0058057 -0.024427 -0.0031026 -0.012466 -6.4349 0.36878 0.31191 0.55232 0.30753 -0.066402 0.0054415 -0.0095697 -0.043592 -0.024182
3.2891 0.27888 0.27866 0.31266 0.34672 0 0.27793 0.31481 0.43424 0.5636 0.31926 0.71868 -27.439 -0.20328 -0.2273 0.13297 -0.39139 -0.7727 -0.10211 -0.99346 -1.2144 -0.31042 -0.76659 -1.7109 -0.32686 -0.0064193 -0.025463 -0.0029272 -0.014084 -6.38 0.37586 0.25405 0.56331 0.33296 -0.093331 -0.0056422 -0.002112 -0.061719 -0.022717
3.293 0.27213 0.26744 0.33965 0.33337 0 0.28462 0.31396 0.45623 0.58175 0.31956 0.64588 -29.123 -0.21904 -0.24591 0.13319 -0.42811 -0.79781 -0.1068 -1.0544 -1.2265 -0.31819 -0.82702 -1.6771 -0.34065 -0.0068715 -0.02593 -0.0029257 -0.015376 -6.1064 0.34907 0.22191 0.53201 0.37595 -0.12893 -0.015675 0.006172 -0.073769 -0.025755
3.2969 0.26309 0.26185 0.3085 0.31005 0 0.28228 0.31406 0.456 0.55283 0.31552 0.57117 -30.762 -0.21931 -0.25723 0.12181 -0.45114 -0.79658 -0.11695 -1.0785 -1.2001 -0.32365 -0.85367 -1.5751 -0.34325 -0.0068424 -0.025186 -0.0029785 -0.015551 -5.7148 0.30605 0.25073 0.46893 0.38923 -0.16461 -0.022692 0.013342 -0.077933 -0.034373
3.3008 0.25956 0.26734 0.2367 0.2768 0 0.2815 0.30703 0.41041 0.4683 0.30528 0.50484 -32.348 -0.20965 -0.25411 0.10174 -0.45598 -0.75556 -0.12802 -1.066 -1.124 -0.32526 -0.843 -1.4162 -0.3367 -0.0064818 -0.023059 -0.002846 -0.014519 -5.2704 0.27121 0.31893 0.39677 0.3537 -0.18694 -0.026131 0.017869 -0.077053 -0.045695
3.3047 0.26679 0.28202 0.19168 0.24303 0 0.28595 0.28914 0.33136 0.3477 0.28712 0.43414 -33.881 -0.19519 -0.23308 0.078238 -0.44158 -0.6693 -0.13558 -1.0234 -0.99399 -0.32051 -0.79717 -1.2144 -0.32116 -0.0063476 -0.020129 -0.0024736 -0.012903 -4.7934 0.2566 0.3656 0.33391 0.29376 -0.19172 -0.026877 0.020006 -0.072529 -0.056973
3.3086 0.28263 0.29822 0.22243 0.22182 0 0.28797 0.27273 0.26264 0.23162 0.26263 0.34291 -35.37 -0.17882 -0.19778 0.055542 -0.40714 -0.54998 -0.13639 -0.9553 -0.82349 -0.30713 -0.71744 -0.9866 -0.29584 -0.0067655 -0.017254 -0.002061 -0.011419 -4.3057 0.25876 0.34923 0.2833 0.25048 -0.1773 -0.026579 0.020209 -0.064386 -0.06611
3.3125 0.29947 0.30883 0.3067 0.22272 0 0.28452 0.27991 0.24056 0.15476 0.24275 0.22742 -36.827 -0.16328 -0.15781 0.038994 -0.35223 -0.42455 -0.12677 -0.86745 -0.64322 -0.28237 -0.60611 -0.7536 -0.25923 -0.0073396 -0.01483 -0.0018214 -0.010298 -3.8645 0.26978 0.28906 0.23641 0.24329 -0.14366 -0.026825 0.019324 -0.051854 -0.0706
3.3164 0.31105 0.31256 0.37076 0.2471 0 0.2912 0.31959 0.25704 0.12154 0.24437 0.099298 -38.255 -0.14934 -0.12381 0.037157 -0.28098 -0.32026 -0.10311 -0.77195 -0.48672 -0.24381 -0.47432 -0.53901 -0.20926 -0.0072488 -0.012585 -0.0017353 -0.0093115 -3.5358 0.28622 0.24587 0.18644 0.25791 -0.099155 -0.028522 0.01936 -0.030648 -0.066517
3.3203 0.31722 0.31349 0.36214 0.28656 0 0.33009 0.36999 0.26665 0.10724 0.27373 -0.018826 -39.646 -0.13419 -0.10207 0.045905 -0.20913 -0.24968 -0.073403 -0.68255 -0.37377 -0.20042 -0.34705 -0.36634 -0.15439 -0.0061008 -0.010129 -0.0016007 -0.0082458 -3.3369 0.30603 0.26008 0.13735 0.26766 -0.059778 -0.031473 0.020847 -0.0018227 -0.056601
3.3242 0.32214 0.31632 0.30016 0.32504 0 0.39885 0.38899 0.2352 0.085351 0.31285 -0.098993 -40.987 -0.11639 -0.092125 0.062033 -0.14447 -0.20753 -0.042222 -0.6052 -0.30517 -0.15767 -0.23673 -0.25449 -0.10031 -0.0044222 -0.0076545 -0.0013054 -0.0072518 -3.2248 0.32144 0.30983 0.10059 0.26131 -0.031938 -0.034314 0.023422 0.03328 -0.042576
3.3281 0.32827 0.32224 0.25388 0.34604 0 0.45706 0.3489 0.18024 0.055245 0.32987 -0.11688 -42.264 -0.095087 -0.088662 0.081757 -0.094067 -0.18164 -0.014205 -0.54509 -0.2727 -0.12114 -0.15445 -0.21446 -0.053221 -0.0031985 -0.00601 -0.00097754 -0.006695 -3.1561 0.32161 0.33302 0.085259 0.24955 -0.020323 -0.03513 0.026477 0.072393 -0.02647
3.332 0.33268 0.32873 0.27229 0.34272 0 0.45453 0.26539 0.15768 0.043561 0.3102 -0.066276 -43.476 -0.07056 -0.086371 0.098276 -0.069681 -0.1681 0.0027961 -0.51212 -0.27413 -0.10101 -0.11925 -0.2487 -0.025798 -0.002912 -0.0060163 -0.00083067 -0.0067479 -3.1542 0.3055 0.2924 0.092747 0.24897 -0.029728 -0.03279 0.028394 0.10954 -0.011957
3.3359 0.3298 0.33233 0.33729 0.32357 0 0.38035 0.19134 0.20344 0.077884 0.27656 0.030375 -44.632 -0.049115 -0.084434 0.10576 -0.072498 -0.17702 0.0052946 -0.50917 -0.31829 -0.10203 -0.13167 -0.35226 -0.026609 -0.0031174 -0.0077342 -0.00090968 -0.0072429 -3.3027 0.28898 0.2178 0.12061 0.265 -0.050683 -0.028172 0.02755 0.13442 -0.0028458
3.3398 0.31757 0.33075 0.38369 0.30661 0 0.28246 0.17736 0.28978 0.15902 0.2707 0.13079 -45.752 -0.036021 -0.087518 0.10555 -0.095057 -0.22345 -0.003413 -0.53224 -0.41507 -0.11998 -0.17828 -0.51399 -0.052044 -0.0030328 -0.010434 -0.0010603 -0.007946 -3.6562 0.29328 0.18091 0.16883 0.29092 -0.073006 -0.024046 0.02439 0.14371 0.00089492
3.3438 0.30051 0.32308 0.36305 0.3044 0 0.23118 0.23278 0.34581 0.25882 0.30944 0.20176 -46.85 -0.034863 -0.10219 0.099341 -0.1335 -0.31171 -0.021156 -0.58021 -0.55999 -0.15212 -0.25207 -0.71718 -0.099314 -0.002496 -0.013269 -0.0011507 -0.0088771 -4.159 0.3229 0.22507 0.23922 0.31858 -0.09156 -0.02319 0.019606 0.13576 -0.00026821
3.3477 0.28652 0.30956 0.28921 0.31288 0 0.2572 0.32088 0.32639 0.34415 0.36116 0.24498 -47.927 -0.04871 -0.13103 0.089808 -0.18331 -0.42698 -0.045066 -0.6512 -0.72863 -0.19469 -0.34491 -0.94042 -0.16384 -0.0022062 -0.015928 -0.0012401 -0.010235 -4.6622 0.35648 0.31897 0.32718 0.34539 -0.10206 -0.026028 0.014261 0.11031 -0.0052773
3.3516 0.28045 0.29221 0.22492 0.31578 0 0.32421 0.39028 0.26057 0.40176 0.37307 0.29252 -48.964 -0.08217 -0.16889 0.083035 -0.23938 -0.54197 -0.070374 -0.74359 -0.88724 -0.24083 -0.44659 -1.1603 -0.23443 -0.0029459 -0.018582 -0.0014586 -0.011983 -5.0305 0.36388 0.38152 0.41544 0.37159 -0.10249 -0.029941 0.011553 0.069559 -0.010843
3.3555 0.28055 0.27556 0.22475 0.30221 0 0.36428 0.41171 0.22745 0.44019 0.32616 0.37179 -49.94 -0.1223 -0.20494 0.081073 -0.29511 -0.63323 -0.093049 -0.83953 -1.0111 -0.28284 -0.54575 -1.3552 -0.29597 -0.0046221 -0.021279 -0.0017542 -0.013616 -5.2369 0.33511 0.35665 0.47912 0.39548 -0.10276 -0.031273 0.012519 0.028468 -0.01336
3.3594 0.28072 0.26513 0.28628 0.2802 0 0.34116 0.3891 0.27956 0.47019 0.25966 0.47332 -50.847 -0.16199 -0.22946 0.083145 -0.34824 -0.69373 -0.11203 -0.93039 -1.0948 -0.31815 -0.63906 -1.5087 -0.343 -0.0062026 -0.023536 -0.0018786 -0.0145 -5.3525 0.2918 0.26754 0.50054 0.4147 -0.10738 -0.028574 0.017079 -0.0068442 -0.011833
3.3633 0.27592 0.26363 0.3509 0.27112 0 0.27892 0.34241 0.38869 0.48722 0.23479 0.55564 -51.693 -0.19446 -0.24021 0.087959 -0.39626 -0.73171 -0.12646 -1.008 -1.1472 -0.34469 -0.72327 -1.6096 -0.37164 -0.0066664 -0.024661 -0.0017005 -0.014501 -5.4487 0.26779 0.19808 0.48156 0.42927 -0.11937 -0.024185 0.02477 -0.031559 -0.0058649
3.3672 0.26582 0.26824 0.35316 0.28831 0 0.23079 0.28734 0.46836 0.47528 0.27206 0.58413 -52.502 -0.20929 -0.24268 0.092691 -0.43423 -0.75792 -0.13482 -1.0595 -1.1765 -0.35911 -0.79248 -1.65 -0.37704 -0.0059885 -0.024462 -0.0014819 -0.014208 -5.5142 0.27709 0.21729 0.4424 0.4384 -0.14076 -0.022464 0.034405 -0.039938 0.0043373
3.3711 0.25439 0.27227 0.27791 0.32055 0 0.22456 0.23322 0.45189 0.42702 0.32831 0.56303 -53.289 -0.20005 -0.24404 0.093888 -0.45363 -0.77277 -0.13543 -1.0754 -1.1795 -0.35923 -0.83725 -1.6233 -0.36244 -0.0051299 -0.023531 -0.0017066 -0.01439 -5.4691 0.30149 0.31585 0.40747 0.4329 -0.16274 -0.026009 0.043026 -0.034037 0.014985
3.375 0.24671 0.27049 0.17777 0.33852 0 0.24196 0.19401 0.35093 0.3579 0.34035 0.52467 -54.052 -0.17422 -0.24606 0.092647 -0.45244 -0.76455 -0.12876 -1.0629 -1.1431 -0.34708 -0.8549 -1.525 -0.33674 -0.005059 -0.02269 -0.0025447 -0.015144 -5.2521 0.31083 0.41278 0.38968 0.39669 -0.17505 -0.033209 0.049521 -0.022429 0.022647
3.3789 0.24594 0.26335 0.13374 0.32044 0 0.24896 0.19022 0.24079 0.29847 0.29057 0.48689 -54.778 -0.13689 -0.24365 0.09073 -0.42833 -0.71964 -0.11469 -1.0254 -1.0563 -0.32281 -0.84117 -1.3576 -0.30319 -0.0058243 -0.022117 -0.0035265 -0.015599 -4.8852 0.29481 0.426 0.38468 0.32312 -0.17198 -0.039411 0.053794 -0.0094138 0.025465
3.3828 0.25187 0.25605 0.18775 0.27345 0 0.23819 0.23111 0.19081 0.2708 0.2246 0.42752 -55.453 -0.094284 -0.23006 0.090442 -0.38002 -0.63551 -0.093461 -0.96699 -0.92109 -0.28692 -0.79251 -1.1349 -0.26474 -0.0065831 -0.021083 -0.0038605 -0.014604 -4.4511 0.27322 0.34275 0.37648 0.23199 -0.14906 -0.040687 0.056153 0.00096685 0.021959
3.3867 0.26078 0.25329 0.30281 0.22966 0 0.23486 0.29507 0.2078 0.26991 0.20134 0.30946 -56.082 -0.059603 -0.20367 0.097546 -0.30502 -0.5254 -0.066268 -0.89237 -0.75492 -0.23958 -0.69813 -0.88381 -0.22275 -0.0064628 -0.01864 -0.0031574 -0.01182 -4.015 0.27326 0.2275 0.34789 0.16433 -0.1027 -0.036857 0.058359 0.0042671 0.010196
3.3906 0.26673 0.25483 0.38848 0.21918 0 0.26155 0.33495 0.24109 0.26602 0.2291 0.13372 -56.672 -0.040616 -0.16965 0.11184 -0.22156 -0.41093 -0.040215 -0.81319 -0.58325 -0.1898 -0.57815 -0.63967 -0.17865 -0.0053264 -0.01463 -0.0018361 -0.0082075 -3.5748 0.29739 0.16274 0.28889 0.15164 -0.052364 -0.031176 0.062642 0.0045191 -0.0047175
3.3945 0.26439 0.25632 0.37472 0.2439 0 0.30431 0.31241 0.2359 0.22628 0.2577 -0.038499 -57.231 -0.037866 -0.13562 0.13062 -0.14099 -0.30954 -0.019407 -0.73305 -0.42942 -0.14318 -0.44638 -0.43555 -0.13352 -0.0037539 -0.010043 -0.00077285 -0.0053882 -3.0922 0.3156 0.17845 0.2013 0.18592 -0.011 -0.027299 0.069284 0.0055554 -0.01909
3.3984 0.25289 0.25408 0.27182 0.27563 0 0.32052 0.233 0.18021 0.1408 0.23574 -0.12668 -57.754 -0.050613 -0.10594 0.15089 -0.07261 -0.22723 -0.0068999 -0.6544 -0.30766 -0.10437 -0.31474 -0.29111 -0.088986 -0.002439 -0.006352 -0.00053843 -0.0044145 -2.5689 0.29194 0.23363 0.10081 0.22267 0.011382 -0.026461 0.078007 0.010359 -0.029791
3.4023 0.23782 0.24903 0.1617 0.27974 0 0.28187 0.14723 0.10692 0.035714 0.17091 -0.10127 -58.237 -0.076456 -0.080564 0.16756 -0.02887 -0.16177 -0.006436 -0.57977 -0.22261 -0.079804 -0.19974 -0.2071 -0.04842 -0.0017166 -0.0044627 -0.00098364 -0.0050202 -2.0927 0.22088 0.26312 0.01473 0.21899 0.0020973 -0.027238 0.087713 0.022688 -0.032455
3.4063 0.22857 0.24569 0.12699 0.2437 0 0.20659 0.11258 0.060194 -0.037 0.12633 -0.014248 -58.681 -0.1047 -0.058564 0.17224 -0.02157 -0.11182 -0.01811 -0.51426 -0.17341 -0.0757 -0.12485 -0.17002 -0.020998 -0.001592 -0.0042206 -0.0015369 -0.0059736 -1.8055 0.13849 0.24237 -0.028102 0.17272 -0.043535 -0.027579 0.094339 0.043336 -0.02263
3.4102 0.23186 0.24766 0.1825 0.18705 0 0.14676 0.14861 0.062824 -0.030448 0.15473 0.043555 -59.093 -0.12537 -0.041872 0.16594 -0.039255 -0.082637 -0.033653 -0.46109 -0.15867 -0.085611 -0.087405 -0.16487 -0.0096868 -0.0019853 -0.0048151 -0.0018122 -0.0061628 -1.8138 0.096854 0.20787 -0.013364 0.12441 -0.10433 -0.026754 0.095759 0.065822 -0.0043514
3.4141 0.2461 0.25392 0.27119 0.14661 0 0.14333 0.22399 0.10858 0.062062 0.24038 0.020587 -59.476 -0.13384 -0.034798 0.15032 -0.0759 -0.083054 -0.04835 -0.4248 -0.17888 -0.10618 -0.08677 -0.18782 -0.016621 -0.0027585 -0.0055841 -0.0018582 -0.0054494 -2.1107 0.12405 0.21547 0.047302 0.12016 -0.1678 -0.025477 0.091086 0.085919 0.019673
3.418 0.262 0.25971 0.32315 0.1502 0 0.19321 0.28471 0.17394 0.19336 0.3119 -0.054298 -59.818 -0.12665 -0.040207 0.12804 -0.12453 -0.11713 -0.057598 -0.41001 -0.23528 -0.13349 -0.12056 -0.24931 -0.042839 -0.00355 -0.0064564 -0.0018742 -0.0046292 -2.568 0.20363 0.27918 0.12156 0.1712 -0.22124 -0.024606 0.079985 0.09942 0.046146
3.4219 0.26948 0.2608 0.31622 0.19878 0 0.25714 0.29602 0.23181 0.288 0.31415 -0.10276 -60.108 -0.099045 -0.056793 0.10549 -0.1742 -0.17921 -0.053794 -0.43015 -0.32663 -0.1613 -0.18821 -0.3645 -0.089951 -0.0038302 -0.0077702 -0.0018578 -0.0046661 -3.0115 0.28905 0.35151 0.17855 0.24772 -0.24283 -0.024157 0.062732 0.098648 0.068055
3.4258 0.26536 0.25717 0.28125 0.26726 0 0.29513 0.26263 0.26071 0.29676 0.26407 -0.065759 -60.345 -0.060579 -0.080283 0.090442 -0.2153 -0.25732 -0.038867 -0.48292 -0.44681 -0.18391 -0.27414 -0.53786 -0.14548 -0.0033493 -0.0098295 -0.0016685 -0.0059275 -3.3328 0.33815 0.36563 0.21179 0.30857 -0.23273 -0.023652 0.044501 0.085074 0.079408
3.4297 0.25517 0.25285 0.25714 0.32073 0 0.29393 0.2163 0.25362 0.24003 0.23171 0.054441 -60.546 -0.020062 -0.10681 0.084367 -0.24735 -0.34163 -0.018227 -0.56101 -0.58519 -0.2009 -0.37043 -0.75365 -0.20056 -0.0025582 -0.012669 -0.0013977 -0.0080022 -3.5604 0.3393 0.29837 0.24264 0.33436 -0.20234 -0.023102 0.028355 0.063329 0.079378
3.4336 0.24767 0.25225 0.25126 0.33481 0 0.26649 0.18925 0.22565 0.19871 0.26587 0.20912 -60.735 0.016029 -0.13463 0.087485 -0.27093 -0.42923 0.0037898 -0.65893 -0.72911 -0.21256 -0.47271 -0.97977 -0.24932 -0.0024181 -0.016102 -0.0014762 -0.010105 -3.8291 0.31205 0.19266 0.29947 0.33379 -0.16091 -0.02331 0.016094 0.036849 0.067757
3.4375 0.24752 0.25637 0.24586 0.30894 0 0.2343 0.19759 0.20924 0.25016 0.34153 0.34783 -60.917 0.040062 -0.16296 0.098973 -0.28787 -0.52058 0.021607 -0.76941 -0.86603 -0.2199 -0.57694 -1.1817 -0.28556 -0.0035998 -0.019782 -0.0022432 -0.011624 -4.2572 0.28719 0.11808 0.38971 0.32543 -0.1207 -0.025088 0.009339 0.0099148 0.045005
3.4414 0.25247 0.26196 0.23275 0.26591 0 0.21398 0.24078 0.23133 0.39849 0.38369 0.44619 -61.071 0.040465 -0.19013 0.11419 -0.30241 -0.61139 0.026436 -0.87606 -0.98387 -0.22565 -0.67574 -1.3359 -0.30275 -0.0057815 -0.023144 -0.0034126 -0.0124 -4.8212 0.28457 0.10923 0.4895 0.32022 -0.10172 -0.028337 0.0081852 -0.011235 0.014677
3.4453 0.25685 0.26406 0.22743 0.23759 0 0.21545 0.3063 0.28789 0.56178 0.34333 0.50086 -61.173 0.024166 -0.21374 0.12707 -0.31729 -0.68884 0.02136 -0.96734 -1.0706 -0.23208 -0.76353 -1.4332 -0.30959 -0.0077797 -0.025406 -0.0041337 -0.012641 -5.3386 0.30336 0.14218 0.56019 0.3216 -0.1016 -0.031971 0.0080244 -0.027176 -0.015272
3.4492 0.257 0.25992 0.24527 0.24412 0 0.24196 0.37106 0.34226 0.63444 0.24817 0.51382 -61.212 -0.0042861 -0.23208 0.13554 -0.33201 -0.73706 0.0092273 -1.0379 -1.1156 -0.23928 -0.83523 -1.474 -0.31047 -0.0084688 -0.025904 -0.0037518 -0.012668 -5.5899 0.32722 0.16898 0.57639 0.33411 -0.11569 -0.034684 0.0067275 -0.039063 -0.041339
3.4531 0.25325 0.25103 0.27385 0.2795 0 0.28516 0.40447 0.35475 0.57413 0.17751 0.49107 -61.202 -0.039366 -0.24454 0.13816 -0.34555 -0.74722 -0.0064912 -1.0836 -1.114 -0.24702 -0.88597 -1.4611 -0.30973 -0.0076689 -0.024611 -0.0025395 -0.012698 -5.486 0.33729 0.17058 0.54094 0.36229 -0.13793 -0.03569 0.0025478 -0.048239 -0.060423
3.457 0.24746 0.24174 0.28211 0.31471 0 0.32234 0.38251 0.31844 0.43608 0.18647 0.45134 -61.168 -0.070728 -0.25011 0.13334 -0.35463 -0.72303 -0.019357 -1.0961 -1.0693 -0.25389 -0.90404 -1.3972 -0.31307 -0.0062118 -0.02234 -0.0015713 -0.012766 -5.1318 0.3237 0.17184 0.47604 0.39857 -0.15667 -0.034856 -0.0063681 -0.056465 -0.06743
3.4609 0.23992 0.23539 0.25821 0.31838 0 0.32663 0.30787 0.26518 0.3223 0.25463 0.4219 -61.118 -0.086749 -0.24634 0.1233 -0.35649 -0.67617 -0.023747 -1.0776 -0.99236 -0.25761 -0.88732 -1.2884 -0.321 -0.0051886 -0.020276 -0.0017538 -0.012753 -4.7233 0.28977 0.20481 0.4028 0.41853 -0.16207 -0.032502 -0.017161 -0.063296 -0.061754
3.4648 0.22954 0.23135 0.22734 0.28067 0 0.28682 0.21687 0.23322 0.29199 0.30765 0.41532 -61.042 -0.08671 -0.23103 0.1105 -0.35172 -0.61618 -0.02084 -1.0348 -0.89472 -0.25731 -0.84276 -1.1448 -0.3284 -0.0051001 -0.019093 -0.0029319 -0.012482 -4.3707 0.2481 0.26347 0.32986 0.39662 -0.15748 -0.029377 -0.025694 -0.065881 -0.046274
3.4688 0.21659 0.22557 0.22165 0.22182 0 0.21896 0.15937 0.22852 0.31507 0.28847 0.411 -60.926 -0.071463 -0.20519 0.096262 -0.34044 -0.54451 -0.01228 -0.96938 -0.78305 -0.25213 -0.7734 -0.97768 -0.33044 -0.005607 -0.018399 -0.0039834 -0.011818 -4.0192 0.21188 0.30203 0.25864 0.33036 -0.14725 -0.026719 -0.028898 -0.061306 -0.022474
3.4727 0.20436 0.21466 0.23666 0.17736 0 0.15652 0.16293 0.21992 0.30987 0.2086 0.36801 -60.765 -0.043645 -0.17375 0.081911 -0.32311 -0.45797 -0.00065071 -0.88336 -0.6589 -0.24129 -0.68314 -0.79562 -0.32159 -0.0059411 -0.017035 -0.0038414 -0.010727 -3.5436 0.18798 0.28105 0.19428 0.24694 -0.1376 -0.02584 -0.023687 -0.046374 0.0077887
3.4766 0.19692 0.1998 0.23163 0.17114 0 0.12685 0.21115 0.17486 0.22581 0.13287 0.26265 -60.567 -0.012527 -0.1423 0.070836 -0.29801 -0.35781 0.0077646 -0.77564 -0.52459 -0.22131 -0.57453 -0.60343 -0.28752 -0.0055091 -0.014018 -0.0024587 -0.0092799 -2.9172 0.17632 0.21169 0.14662 0.18218 -0.14343 -0.027167 -0.0037489 -0.013343 0.041072
3.4805 0.19529 0.18682 0.18156 0.19746 0 0.13465 0.25717 0.098569 0.091624 0.11657 0.11426 -60.343 0.0098761 -0.11332 0.065316 -0.26665 -0.25493 0.010791 -0.66067 -0.38923 -0.19439 -0.45957 -0.4073 -0.23442 -0.0042361 -0.0093535 -0.00080338 -0.0076235 -2.2771 0.17447 0.14867 0.12016 0.15175 -0.16308 -0.029626 0.024457 0.02982 0.071431
3.4844 0.19612 0.18171 0.12022 0.22626 0 0.16477 0.26191 0.034776 -0.013546 0.15696 -0.027971 -60.094 0.019616 -0.086255 0.067284 -0.22858 -0.16596 0.0090167 -0.54611 -0.26833 -0.16135 -0.34214 -0.22074 -0.16699 -0.0025501 -0.004115 4.9037e-05 -0.0059526 -1.8154 0.18165 0.13694 0.10629 0.14314 -0.19122 -0.031279 0.056941 0.077687 0.095766
3.4883 0.19495 0.18556 0.11416 0.22649 0 0.19674 0.22376 0.024626 -0.0339 0.20269 -0.12346 -59.814 0.014433 -0.061485 0.078249 -0.18395 -0.10338 0.0036424 -0.44005 -0.17681 -0.12355 -0.2264 -0.065409 -0.091245 -0.0011438 0.00019022 -0.00018437 -0.0044907 -1.6074 0.19687 0.16779 0.089402 0.13468 -0.2211 -0.030918 0.089436 0.12431 0.11131
3.4922 0.19068 0.19352 0.18657 0.18893 0 0.21577 0.17472 0.064865 0.016072 0.20691 -0.16434 -59.501 -0.0071604 -0.043053 0.10083 -0.13324 -0.068721 -0.0025493 -0.35701 -0.12169 -0.083712 -0.1195 0.034992 -0.018182 -0.00062586 0.0024179 -0.00091049 -0.0034484 -1.5588 0.21401 0.19129 0.062141 0.11904 -0.23917 -0.029144 0.11483 0.15925 0.11333
3.4961 0.18681 0.19906 0.27768 0.13186 0 0.21465 0.14951 0.10856 0.071598 0.16995 -0.16419 -59.16 -0.036796 -0.035832 0.13238 -0.08367 -0.054424 -0.0052867 -0.31332 -0.10088 -0.049632 -0.034928 0.063629 0.03417 -0.0011473 0.0022263 -0.0013385 -0.0029509 -1.5234 0.22132 0.17163 0.033412 0.10691 -0.22951 -0.027763 0.12568 0.17127 0.10036
3.5 0.18785 0.1993 0.2975 0.087641 0 0.19388 0.1575 0.10946 0.079183 0.13275 -0.13148 -58.797 -0.064982 -0.039662 0.16552 -0.043284 -0.052333 -0.0046984 -0.30629 -0.10893 -0.026302 0.02096 0.0167 0.061533 -0.0022109 4.4952e-05 -0.00118 -0.0029897 -1.4674 0.20988 0.12601 0.019879 0.11105 -0.19628 -0.028063 0.12375 0.16319 0.077888
3.5039 0.19463 0.19658 0.22334 0.081776 0 0.16487 0.1813 0.06738 0.04013 0.13246 -0.062682 -58.41 -0.087246 -0.047785 0.19517 -0.018098 -0.061405 -0.0019466 -0.33495 -0.14346 -0.017129 0.041682 -0.095968 0.061862 -0.0029227 -0.0032331 -0.00075383 -0.0034597 -1.5039 0.18436 0.10532 0.029992 0.13252 -0.14475 -0.029716 0.11067 0.13764 0.04936
3.5078 0.20324 0.1951 0.13345 0.11868 0 0.14961 0.1983 0.030378 0.0015785 0.16727 0.038246 -57.989 -0.099974 -0.05305 0.21608 -0.013813 -0.088631 0.0011611 -0.3963 -0.20648 -0.024854 0.021673 -0.25488 0.035033 -0.002654 -0.0066374 -0.0005466 -0.0042579 -1.7688 0.16381 0.13788 0.058124 0.16401 -0.082832 -0.031356 0.089084 0.098874 0.018829
3.5117 0.2084 0.19652 0.13008 0.18109 0 0.16762 0.20115 0.051721 0.012495 0.20374 0.14368 -57.528 -0.099525 -0.056266 0.21722 -0.043108 -0.14303 -0.0005866 -0.48546 -0.29976 -0.054931 -0.054372 -0.43705 -0.018373 -0.0016247 -0.0094956 -0.00074955 -0.005329 -2.2709 0.16794 0.19722 0.094756 0.20121 -0.031472 -0.032018 0.065117 0.057228 -0.0049295
3.5156 0.20797 0.19913 0.22819 0.2407 0 0.21603 0.19865 0.14187 0.087803 0.21425 0.21762 -57.032 -0.093905 -0.067005 0.20225 -0.094681 -0.22751 -0.0088765 -0.57945 -0.41911 -0.096441 -0.16367 -0.6225 -0.079331 -0.00081382 -0.011689 -0.0011695 -0.0065891 -2.8731 0.19901 0.22841 0.13981 0.24341 -0.0053229 -0.031719 0.046623 0.025541 -0.01755
3.5195 0.20409 0.20079 0.33245 0.27283 0 0.26319 0.20073 0.25874 0.20548 0.20298 0.25133 -56.51 -0.087854 -0.094155 0.17652 -0.15914 -0.33409 -0.022501 -0.66855 -0.55271 -0.14226 -0.29036 -0.79864 -0.13884 -0.0011536 -0.013608 -0.0014717 -0.0078189 -3.4099 0.23718 0.20467 0.2019 0.28163 -0.005307 -0.030678 0.035877 0.0074509 -0.018958
3.5234 0.20046 0.2018 0.33447 0.26805 0 0.26961 0.20622 0.3424 0.32705 0.19435 0.27765 -55.964 -0.084716 -0.13495 0.14519 -0.22813 -0.44525 -0.039725 -0.74592 -0.68425 -0.18656 -0.42068 -0.96021 -0.1903 -0.0026896 -0.015733 -0.001461 -0.0087082 -3.8089 0.25599 0.1542 0.28262 0.29368 -0.02956 -0.028485 0.034037 0.0046233 -0.0098579
3.5273 0.19905 0.20406 0.22929 0.23595 0 0.22267 0.20589 0.36103 0.41808 0.20073 0.3404 -55.392 -0.08805 -0.17434 0.11617 -0.28989 -0.5406 -0.057185 -0.80418 -0.79785 -0.22172 -0.53563 -1.1039 -0.22611 -0.0045213 -0.018115 -0.0011995 -0.00909 -4.0963 0.24522 0.13022 0.36362 0.26153 -0.072151 -0.024664 0.041727 0.017566 0.0079236
3.5313 0.19937 0.2079 0.12375 0.19917 0 0.1531 0.19523 0.32915 0.45812 0.20873 0.44522 -54.788 -0.097914 -0.19677 0.10147 -0.32834 -0.60538 -0.067943 -0.84007 -0.88181 -0.2401 -0.60961 -1.2213 -0.2414 -0.0056208 -0.020211 -0.00094992 -0.0091524 -4.3081 0.21979 0.15742 0.41418 0.19722 -0.11229 -0.020188 0.055551 0.038811 0.027413
3.5352 0.20028 0.21073 0.12468 0.18026 0 0.1139 0.1818 0.28775 0.44489 0.20082 0.54342 -54.152 -0.10895 -0.19945 0.10032 -0.34575 -0.63615 -0.070841 -0.86246 -0.93033 -0.24646 -0.64677 -1.2963 -0.24385 -0.0057508 -0.021295 -0.001006 -0.0093521 -4.4266 0.20564 0.21057 0.41534 0.1457 -0.13677 -0.017871 0.069829 0.057945 0.042888
3.5391 0.2017 0.20962 0.2263 0.18849 0 0.1378 0.17926 0.26851 0.39649 0.18546 0.56969 -53.489 -0.11831 -0.19387 0.1105 -0.34453 -0.64005 -0.066214 -0.87425 -0.94352 -0.24378 -0.65035 -1.3121 -0.23697 -0.005581 -0.021095 -0.0014722 -0.010015 -4.4111 0.21596 0.24399 0.37748 0.15161 -0.14195 -0.020363 0.082196 0.070547 0.052288
3.543 0.20406 0.20512 0.31862 0.21485 0 0.21078 0.19471 0.27303 0.34535 0.19504 0.49883 -52.802 -0.12344 -0.1938 0.12838 -0.32856 -0.6277 -0.055243 -0.87804 -0.92579 -0.23562 -0.62577 -1.2612 -0.22442 -0.0059146 -0.02005 -0.002113 -0.010972 -4.2642 0.24029 0.23714 0.33217 0.21668 -0.1269 -0.027265 0.090688 0.073192 0.054357
3.5469 0.20674 0.20127 0.30621 0.23887 0 0.28478 0.22199 0.27962 0.31859 0.24574 0.3661 -52.085 -0.12115 -0.20181 0.14521 -0.30488 -0.60454 -0.041483 -0.87348 -0.88267 -0.22751 -0.58157 -1.1527 -0.21079 -0.0068373 -0.01891 -0.0024499 -0.01163 -4.0361 0.25622 0.20919 0.3046 0.29076 -0.096247 -0.034459 0.092802 0.062305 0.048415
3.5508 0.20773 0.20114 0.20714 0.24271 0 0.31611 0.24648 0.26578 0.31603 0.30193 0.23374 -51.332 -0.11472 -0.20737 0.15185 -0.28328 -0.56725 -0.030995 -0.85909 -0.81755 -0.22266 -0.53389 -1.0079 -0.19883 -0.0076543 -0.018045 -0.0021412 -0.011463 -3.7546 0.25075 0.19334 0.29261 0.31051 -0.069373 -0.037003 0.09031 0.045309 0.039632
3.5547 0.20519 0.20257 0.12629 0.22288 0 0.29475 0.25536 0.22576 0.30736 0.29317 0.14005 -50.542 -0.10747 -0.1978 0.14779 -0.26475 -0.50838 -0.02521 -0.83283 -0.73121 -0.21931 -0.48567 -0.84924 -0.18758 -0.007635 -0.017161 -0.0013585 -0.010494 -3.3797 0.22994 0.20334 0.27247 0.25257 -0.05483 -0.033279 0.084976 0.028588 0.030924
3.5586 0.19907 0.19923 0.13773 0.1915 0 0.24302 0.24419 0.17172 0.25728 0.1807 0.080603 -49.724 -0.10142 -0.1704 0.13416 -0.24826 -0.4258 -0.024254 -0.79268 -0.62538 -0.21518 -0.43621 -0.69033 -0.17565 -0.0067526 -0.01566 -0.00074331 -0.0092646 -2.8583 0.20884 0.22649 0.22497 0.15231 -0.056601 -0.026454 0.077835 0.016598 0.023801
3.5625 0.19046 0.1867 0.20827 0.16696 0 0.19233 0.21635 0.12231 0.15948 0.010986 0.032104 -48.883 -0.098518 -0.13417 0.11402 -0.23078 -0.32861 -0.027238 -0.7361 -0.50737 -0.2066 -0.38185 -0.53557 -0.16072 -0.005662 -0.013243 -0.00085253 -0.0083159 -2.2315 0.19437 0.24267 0.15539 0.072333 -0.076767 -0.021692 0.069915 0.014325 0.019406
3.5664 0.17956 0.16746 0.24333 0.16083 0 0.16273 0.17932 0.0902 0.047365 -0.10551 -0.014848 -48.017 -0.098531 -0.10103 0.097536 -0.20352 -0.23406 -0.029137 -0.6614 -0.39068 -0.18618 -0.31087 -0.38667 -0.13763 -0.004995 -0.010137 -0.0015629 -0.0076909 -1.6588 0.17983 0.24178 0.088653 0.052119 -0.10743 -0.021709 0.062351 0.027387 0.017219
3.5703 0.16491 0.14914 0.19706 0.16992 0 0.15819 0.14208 0.077062 -0.031042 -0.08402 -0.050204 -47.116 -0.097158 -0.076631 0.090464 -0.16615 -0.1577 -0.025958 -0.57982 -0.28989 -0.15622 -0.22512 -0.24902 -0.10728 -0.0047512 -0.006794 -0.0020728 -0.0069688 -1.3045 0.15546 0.22232 0.045986 0.084288 -0.1322 -0.024913 0.055728 0.049072 0.014857
3.5742 0.14549 0.13751 0.12044 0.17826 0 0.17153 0.11356 0.076315 -0.052084 0.055551 -0.064577 -46.177 -0.092095 -0.059366 0.093657 -0.12059 -0.10512 -0.016568 -0.49748 -0.21348 -0.1191 -0.12883 -0.13239 -0.070664 -0.0043999 -0.0035263 -0.0016196 -0.0057886 -1.1871 0.12164 0.18251 0.027517 0.13182 -0.14438 -0.027685 0.050591 0.075478 0.011657
3.5781 0.12375 0.13116 0.096557 0.16758 0 0.18794 0.099134 0.079071 -0.033164 0.19856 -0.064081 -45.21 -0.081596 -0.046212 0.10655 -0.069994 -0.071959 -0.00066398 -0.42064 -0.16135 -0.078016 -0.028239 -0.047134 -0.029468 -0.0035208 -0.00053879 -0.00026983 -0.0043083 -1.1559 0.089603 0.12363 0.016885 0.16144 -0.13927 -0.028169 0.047532 0.10242 0.0073318
3.582 0.10556 0.12329 0.14162 0.1298 0 0.18748 0.095895 0.078775 -0.012206 0.23177 -0.060715 -44.233 -0.064014 -0.037194 0.12552 -0.02263 -0.051229 0.020728 -0.36072 -0.12914 -0.039766 0.060816 -0.00058938 0.012358 -0.0022764 0.0017304 0.0010378 -0.0031152 -1.0343 0.069664 0.063071 0.000859 0.16085 -0.11277 -0.027669 0.048157 0.12267 0.0025783
3.5859 0.095894 0.10891 0.18613 0.074016 0 0.15402 0.091791 0.073216 -0.01096 0.13898 -0.05363 -43.258 -0.044524 -0.033807 0.1405 0.0098467 -0.040595 0.041273 -0.32453 -0.11466 -0.012527 0.11822 0.0042648 0.047338 -0.001254 0.0025301 0.0013227 -0.0026808 -0.79109 0.061295 0.033673 -0.017153 0.13298 -0.077533 -0.028489 0.053124 0.13121 -4.4186e-05
3.5898 0.093856 0.08987 0.15569 0.022772 0 0.089828 0.073092 0.064672 -0.017573 0.0075523 -0.029095 -42.283 -0.028713 -0.034933 0.14759 0.025085 -0.042888 0.056996 -0.30959 -0.11943 0.0026172 0.14085 -0.030372 0.072037 -0.00090459 0.0012977 0.00049122 -0.0029242 -0.5669 0.056522 0.057561 -0.022348 0.085695 -0.045878 -0.030903 0.061357 0.12956 0.000412
3.5938 0.092086 0.072866 0.05781 -0.00095955 0 0.0212 0.036776 0.058659 -0.0033333 -0.057217 0.018275 -41.297 -0.020215 -0.036543 0.14562 0.022355 -0.060404 0.065679 -0.31464 -0.14349 0.0054887 0.12784 -0.095589 0.084117 -0.0011741 -0.0016681 -0.00056854 -0.0033199 -0.52859 0.051739 0.11724 -0.0049553 0.031802 -0.024955 -0.032634 0.07186 0.11917 0.0041089
3.5977 0.082158 0.062749 -0.023442 0.011494 0 -0.016759 -0.0027452 0.060833 0.045111 -0.025237 0.070637 -40.289 -0.022361 -0.036004 0.1348 0.0025191 -0.08945 0.065668 -0.33733 -0.17959 -0.0030037 0.081276 -0.17593 0.081881 -0.0016396 -0.0051284 -0.00084662 -0.0034085 -0.7049 0.052788 0.16012 0.029796 -0.0071425 -0.02104 -0.031292 0.083269 0.10239 0.01074
3.6016 0.061498 0.057958 -0.017409 0.048329 0 -0.0077522 -0.021078 0.072512 0.10988 0.045101 0.10143 -39.259 -0.039954 -0.035455 0.12001 -0.030605 -0.12087 0.054905 -0.37452 -0.21401 -0.020094 0.0095367 -0.25442 0.061818 -0.001924 -0.0076821 -0.00018042 -0.0031793 -0.9666 0.066057 0.14203 0.066946 -0.008542 -0.041968 -0.027017 0.091411 0.084901 0.017745
3.6055 0.035594 0.052326 0.05904 0.084666 0 0.030628 -0.0024383 0.087797 0.15614 0.07734 0.10602 -38.214 -0.063455 -0.039492 0.10997 -0.063621 -0.14599 0.040173 -0.41392 -0.23497 -0.037164 -0.059885 -0.32074 0.034512 -0.0019513 -0.0087588 0.00062613 -0.0029801 -1.1557 0.085713 0.070121 0.094605 0.03227 -0.072515 -0.022538 0.094369 0.072103 0.021809
3.6094 0.013464 0.040821 0.12171 0.098622 0 0.060597 0.044973 0.096051 0.16137 0.052825 0.11155 -37.164 -0.087866 -0.049424 0.10747 -0.091957 -0.16215 0.024279 -0.45103 -0.24103 -0.051265 -0.11679 -0.37512 0.0048469 -0.001871 -0.0088863 0.00063027 -0.0031188 -1.2156 0.09341 -0.00082378 0.11049 0.091529 -0.10526 -0.020738 0.091565 0.065499 0.02198
3.6133 0.0005727 0.023457 0.10626 0.084131 0 0.055342 0.090925 0.089726 0.13234 0.016083 0.1491 -36.112 -0.10852 -0.060835 0.11402 -0.11203 -0.17278 0.0097791 -0.48176 -0.24103 -0.059999 -0.15312 -0.42265 -0.02236 -0.0018362 -0.008976 -0.00032244 -0.0035947 -1.1913 0.073821 -0.019944 0.11746 0.13081 -0.13344 -0.022343 0.082972 0.065837 0.017952
3.6172 -0.004503 0.0042914 0.026565 0.051186 0 0.0187 0.1032 0.071457 0.09655 0.013351 0.21557 -35.062 -0.11875 -0.067586 0.13016 -0.11973 -0.18241 5.3587e-05 -0.50007 -0.24503 -0.060322 -0.15901 -0.46161 -0.039719 -0.0018872 -0.0093499 -0.001477 -0.0041704 -1.1256 0.030928 0.010696 0.11573 0.12564 -0.14794 -0.025862 0.069008 0.073425 0.010241
3.6211 -0.0074147 -0.012362 -0.051444 0.014934 0 -0.023842 0.070759 0.052708 0.078136 0.037424 0.26815 -34.015 -0.116 -0.067879 0.14962 -0.11553 -0.19137 -0.0029596 -0.5014 -0.25387 -0.051534 -0.13672 -0.47709 -0.041032 -0.0019812 -0.0094747 -0.0019146 -0.0046035 -0.98633 -0.012869 0.04003 0.10166 0.081952 -0.14588 -0.029273 0.053408 0.084458 0.0030282
3.625 -0.012854 -0.024542 -0.081082 -0.015739 0 -0.05104 0.01131 0.042991 0.079564 0.03915 0.26125 -32.968 -0.10553 -0.065437 0.16674 -0.10355 -0.19452 -0.00080316 -0.48792 -0.25662 -0.035988 -0.098655 -0.44773 -0.028993 -0.0020458 -0.0085942 -0.001382 -0.0047473 -0.70886 -0.035703 0.021106 0.073955 0.025517 -0.1346 -0.031382 0.039242 0.095058 -0.00083052
3.6289 -0.021902 -0.0326 -0.071138 -0.040371 0 -0.06174 -0.043188 0.038959 0.082534 -0.011042 0.18875 -31.919 -0.090461 -0.064367 0.17919 -0.084931 -0.18427 0.0058907 -0.45984 -0.23781 -0.014371 -0.050133 -0.36126 -0.0052498 -0.0019889 -0.0065231 -0.00042418 -0.0044876 -0.2924 -0.035078 -0.041898 0.038627 -0.02258 -0.11855 -0.031749 0.027856 0.10345 -0.00021989
3.6328 -0.033325 -0.038094 -0.057771 -0.060252 0 -0.067537 -0.070811 0.025345 0.064628 -0.083185 0.087404 -30.863 -0.074186 -0.063482 0.18544 -0.060649 -0.15491 0.016336 -0.41781 -0.18797 0.012543 0.0037658 -0.22536 0.027751 -0.0017238 -0.0037563 0.0002076 -0.0037159 0.17254 -0.02798 -0.10089 0.0059088 -0.058432 -0.10256 -0.030087 0.020222 0.10823 0.0054046
3.6367 -0.04582 -0.043242 -0.057476 -0.07231 0 -0.075086 -0.07362 -0.010557 0.017249 -0.11544 -0.00099946 -29.807 -0.061206 -0.056537 0.18533 -0.029532 -0.10554 0.030052 -0.36063 -0.10935 0.044482 0.058901 -0.064264 0.065607 -0.0012559 -0.00086362 0.00021622 -0.002457 0.58252 -0.032828 -0.11514 -0.018667 -0.086684 -0.094114 -0.026457 0.017125 0.10796 0.015145
3.6406 -0.058076 -0.050348 -0.058305 -0.071551 0 -0.07984 -0.07065 -0.063844 -0.048304 -0.079906 -0.066507 -28.767 -0.050559 -0.038337 0.18448 0.0062549 -0.040776 0.04506 -0.29612 -0.014145 0.077881 0.11448 0.095409 0.10143 -0.00074933 0.00207 -0.00011048 -0.00098938 0.91381 -0.052126 -0.090626 -0.039653 -0.10662 -0.092431 -0.022075 0.015697 0.10566 0.023885
3.6445 -0.067221 -0.060013 -0.050511 -0.059613 0 -0.076562 -0.078074 -0.11263 -0.10968 -0.015125 -0.12809 -27.753 -0.039834 -0.010407 0.18511 0.044898 0.030248 0.06045 -0.22833 0.081545 0.11052 0.17119 0.23716 0.1331 -0.00045082 0.0053088 -0.00029045 0.00027255 1.2215 -0.072912 -0.067254 -0.06749 -0.11231 -0.094668 -0.019185 0.014676 0.10313 0.029338
3.6484 -0.069003 -0.069082 -0.048317 -0.048813 0 -0.070904 -0.09513 -0.13625 -0.14946 0.010297 -0.19849 -26.764 -0.027002 0.019387 0.18827 0.084406 0.096254 0.075394 -0.16072 0.16355 0.14038 0.22922 0.35613 0.15926 -0.00049405 0.0088344 -8.3381e-05 0.0010929 1.5474 -0.082576 -0.072058 -0.10819 -0.10518 -0.098167 -0.019347 0.013344 0.1017 0.030087
3.6523 -0.061077 -0.071247 -0.070743 -0.054381 0 -0.075413 -0.10748 -0.13414 -0.16587 -0.034712 -0.26074 -25.786 -0.0092784 0.042515 0.19423 0.12138 0.14773 0.088653 -0.09802 0.2233 0.16438 0.28825 0.45209 0.17867 -0.00077129 0.012017 0.000408 0.0015987 1.8458 -0.081782 -0.09206 -0.15633 -0.099376 -0.098978 -0.021587 0.011292 0.10294 0.024904
3.6563 -0.046296 -0.061503 -0.10668 -0.0799 0 -0.093098 -0.10259 -0.12535 -0.17035 -0.11392 -0.28465 -24.804 0.013396 0.055205 0.19946 0.14928 0.18097 0.098069 -0.047595 0.25968 0.17836 0.34362 0.52282 0.1913 -0.0010141 0.01404 0.0009283 0.0020979 2.0108 -0.080777 -0.094924 -0.19746 -0.10825 -0.092863 -0.022672 0.0097254 0.10745 0.015647
3.6602 -0.031539 -0.041223 -0.11398 -0.10975 0 -0.1083 -0.081334 -0.1276 -0.1747 -0.15976 -0.26365 -23.816 0.035527 0.059321 0.20101 0.16746 0.19934 0.10357 -0.010136 0.27854 0.18374 0.39062 0.56374 0.19926 -0.0010092 0.01464 0.0012699 0.0027072 1.9744 -0.08455 -0.070357 -0.21757 -0.12563 -0.081786 -0.019834 0.0099136 0.11345 0.0063472
3.6641 -0.021933 -0.018591 -0.062616 -0.11796 0 -0.098174 -0.055478 -0.13691 -0.1797 -0.13573 -0.22685 -22.827 0.05314 0.059358 0.19799 0.17588 0.20976 0.10498 0.012957 0.28843 0.18086 0.4254 0.57075 0.20251 -0.00073821 0.014312 0.0013283 0.0032131 1.7629 -0.084686 -0.043055 -0.21153 -0.12602 -0.067318 -0.013527 0.012361 0.11993 -0.0013198
3.668 -0.01587 -0.0027402 0.024122 -0.088258 0 -0.055322 -0.035724 -0.13042 -0.17573 -0.063695 -0.2093 -21.839 0.062317 0.059017 0.19022 0.17518 0.21599 0.10232 0.020669 0.29321 0.17036 0.44426 0.54086 0.20077 -0.00033067 0.013697 0.0010852 0.0033421 1.4571 -0.067964 -0.042711 -0.18449 -0.088828 -0.05133 -0.007376 0.017282 0.12593 -0.0060693
3.6719 -0.0065676 0.0037024 0.081313 -0.028943 0 0.0014613 -0.023177 -0.09151 -0.15428 0.0047523 -0.21235 -20.853 0.055693 0.059485 0.17929 0.16682 0.21384 0.095281 0.0083556 0.28641 0.1522 0.43775 0.47037 0.19128 6.6261e-05 0.012807 0.00062152 0.0031236 1.1111 -0.03273 -0.066804 -0.14646 -0.023004 -0.03701 -0.005136 0.024141 0.12994 -0.0070842
3.6758 0.010464 0.0065774 0.062302 0.030653 0 0.040545 -0.011685 -0.031391 -0.11797 0.036869 -0.19928 -19.864 0.03666 0.059152 0.17047 0.15623 0.19268 0.08555 -0.020375 0.25338 0.12917 0.40762 0.35542 0.17388 0.00034519 0.010926 0.00012335 0.0028795 0.72409 0.0053068 -0.080043 -0.10532 0.035759 -0.025754 -0.0074822 0.02994 0.13185 -0.0074085
3.6797 0.0314 0.014343 -0.012138 0.060388 0 0.043291 0.0037781 0.017513 -0.077582 0.038711 -0.1335 -18.878 0.010968 0.054143 0.16554 0.14472 0.14313 0.073737 -0.062852 0.18158 0.1023 0.35716 0.1977 0.1495 0.00041015 0.0073659 -0.00020943 0.0027949 0.28626 0.025579 -0.052019 -0.06343 0.055525 -0.016998 -0.011687 0.032979 0.13195 -0.0091232
3.6836 0.046349 0.029717 -0.067358 0.05059 0 0.018813 0.022685 0.032491 -0.03879 0.034743 -0.019362 -17.905 -0.017105 0.04014 0.16482 0.13192 0.065006 0.059848 -0.11802 0.071958 0.071819 0.28793 0.01088 0.11882 0.00018416 0.0023026 -0.00031341 0.0025574 -0.17266 0.021961 0.0088587 -0.019196 0.036874 -0.010395 -0.01434 0.032208 0.13017 -0.013446
3.6875 0.048574 0.046863 -0.041303 0.018089 0 -0.0046079 0.041896 0.024993 0.0061367 0.037543 0.098043 -16.949 -0.042312 0.015526 0.16757 0.1161 -0.03066 0.043486 -0.18522 -0.058219 0.037604 0.20137 -0.18049 0.082793 -0.00029706 -0.0031287 -0.00031136 0.0015554 -0.59834 0.0096846 0.062662 0.028804 0.01116 -0.0055433 -0.014305 0.026666 0.12621 -0.021457
3.6914 0.041713 0.056945 0.058175 -0.0068209 0 -0.0021582 0.060111 0.031804 0.069928 0.04081 0.17362 -15.998 -0.058363 -0.016258 0.16783 0.089968 -0.127 0.022838 -0.26373 -0.18425 -0.0007764 0.1005 -0.35119 0.044072 -0.00083103 -0.0075792 -0.00038403 -0.00047111 -0.96988 0.012452 0.077803 0.078729 0.010625 -0.0035198 -0.013098 0.01656 0.11813 -0.032843
3.6953 0.037258 0.056739 0.15848 -0.0017307 0 0.030536 0.077211 0.079178 0.15162 0.036593 0.20091 -15.031 -0.069148 -0.047916 0.16084 0.052385 -0.20971 -0.0014189 -0.34648 -0.2876 -0.040805 -0.0039056 -0.48707 0.0062412 -0.001174 -0.010353 -0.00059312 -0.0029964 -1.3196 0.04138 0.059856 0.1255 0.040663 -0.0055124 -0.012714 0.0054888 0.10569 -0.044552
3.6992 0.044068 0.051998 0.18477 0.034077 0 0.077567 0.090011 0.15465 0.22776 0.03069 0.21027 -14.037 -0.078055 -0.072956 0.14513 0.0034524 -0.27215 -0.028745 -0.42949 -0.36359 -0.080775 -0.10629 -0.58804 -0.029212 -0.0012697 -0.011664 -0.00084924 -0.0050146 -1.6793 0.084955 0.040406 0.16338 0.080112 -0.012827 -0.013467 -0.0049152 0.088568 -0.055338
3.7031 0.060047 0.052394 0.12383 0.081973 0 0.11591 0.092008 0.21514 0.26648 0.03721 0.23255 -13.025 -0.088632 -0.089783 0.12038 -0.055468 -0.31458 -0.058239 -0.50841 -0.41791 -0.1188 -0.20098 -0.66024 -0.060975 -0.001321 -0.012223 -0.0010446 -0.0058594 -2.0134 0.11859 0.042153 0.18875 0.10527 -0.026443 -0.014061 -0.013239 0.066842 -0.064237
3.707 0.074356 0.062901 0.034825 0.11867 0 0.12978 0.080219 0.22455 0.25405 0.060965 0.26867 -12.008 -0.10681 -0.10125 0.088455 -0.11981 -0.33985 -0.0876 -0.5737 -0.45709 -0.15078 -0.27662 -0.70559 -0.086601 -0.0015677 -0.012653 -0.0011697 -0.0057433 -2.2277 0.12475 0.060258 0.2011 0.11092 -0.047899 -0.013511 -0.017666 0.041187 -0.070398
3.7109 0.078106 0.079629 -0.000907 0.13157 0 0.11782 0.06204 0.18507 0.2086 0.090307 0.29433 -10.987 -0.13245 -0.11026 0.059317 -0.17655 -0.35022 -0.11253 -0.61619 -0.48212 -0.17354 -0.32572 -0.71869 -0.10486 -0.0019812 -0.013212 -0.0012663 -0.0054729 -2.2569 0.10629 0.077088 0.20195 0.10911 -0.073031 -0.012548 -0.019049 0.016463 -0.075143
3.7148 0.072886 0.093595 0.051873 0.12454 0 0.092082 0.052318 0.13316 0.16583 0.1088 0.28897 -9.9479 -0.15958 -0.11642 0.039005 -0.2183 -0.347 -0.13114 -0.63445 -0.48968 -0.1872 -0.34974 -0.6929 -0.11561 -0.0022392 -0.013787 -0.0012954 -0.0056334 -2.1383 0.082845 0.087691 0.19305 0.11218 -0.096787 -0.012889 -0.019239 -0.0034622 -0.079529
3.7188 0.068711 0.098502 0.15219 0.11192 0 0.070825 0.060656 0.10594 0.14895 0.11125 0.25499 -8.8729 -0.18305 -0.11726 0.030731 -0.2402 -0.3315 -0.14218 -0.62675 -0.47747 -0.19154 -0.34889 -0.62845 -0.11801 -0.0020673 -0.013978 -0.0011246 -0.0060645 -1.9846 0.074789 0.10334 0.17576 0.12066 -0.1156 -0.015208 -0.019368 -0.015845 -0.083752
3.7227 0.073681 0.095381 0.21635 0.10657 0 0.068218 0.081214 0.11095 0.15087 0.10576 0.20945 -7.7659 -0.19688 -0.11215 0.036684 -0.23838 -0.30497 -0.14478 -0.5924 -0.44701 -0.18671 -0.32443 -0.53459 -0.11119 -0.0015947 -0.013211 -0.00068811 -0.0061244 -1.8755 0.088164 0.13021 0.15154 0.1269 -0.12589 -0.018091 -0.020584 -0.018132 -0.087722
3.7266 0.085941 0.090477 0.18893 0.111 0 0.08543 0.096964 0.12564 0.14511 0.1012 0.16313 -6.6515 -0.18762 -0.10365 0.057348 -0.20566 -0.2678 -0.13726 -0.52841 -0.4018 -0.1715 -0.27609 -0.42483 -0.091537 -0.0012878 -0.011044 -0.00012405 -0.0054106 -1.7826 0.11156 0.15242 0.12268 0.12573 -0.12067 -0.019197 -0.024466 -0.0051971 -0.089189
3.7305 0.09587 0.089115 0.092369 0.11721 0 0.10938 0.09588 0.12265 0.11335 0.096758 0.11286 -5.5534 -0.16206 -0.094329 0.079907 -0.15892 -0.21997 -0.1255 -0.45343 -0.34474 -0.15117 -0.2185 -0.31114 -0.064994 -0.0014614 -0.0076303 0.00031108 -0.0041755 -1.6083 0.12582 0.14419 0.09201 0.11833 -0.10638 -0.017554 -0.029866 0.015698 -0.087186
3.7344 0.095863 0.091379 0.0099325 0.11442 0 0.12193 0.082924 0.09395 0.06226 0.085908 0.053207 -4.4717 -0.12526 -0.083128 0.098836 -0.10535 -0.16391 -0.11174 -0.37519 -0.27906 -0.12732 -0.15615 -0.20208 -0.034632 -0.0018755 -0.0039075 0.0004873 -0.0030584 -1.2981 0.11841 0.099995 0.061998 0.1073 -0.086657 -0.014691 -0.036128 0.040979 -0.081698
3.7383 0.087656 0.09307 0.012601 0.098311 0 0.11376 0.074725 0.053147 0.014884 0.068898 -0.010306 -3.3824 -0.083103 -0.066647 0.10964 -0.051904 -0.10684 -0.098028 -0.30108 -0.21175 -0.1016 -0.093142 -0.10453 -0.0038164 -0.0019059 -0.0011291 0.00052183 -0.0024926 -0.90999 0.09206 0.047652 0.034275 0.092308 -0.065347 -0.013444 -0.042637 0.067003 -0.073251
3.7422 0.08016 0.090316 0.093052 0.07481 0 0.091324 0.081678 0.019455 -0.011828 0.056822 -0.063249 -2.26 -0.045639 -0.044744 0.10695 -0.0084193 -0.059212 -0.086916 -0.24192 -0.15392 -0.076223 -0.03444 -0.025208 0.021716 -0.0011886 2.9105e-05 0.00061627 -0.0024251 -0.57129 0.062106 0.02598 0.010226 0.073135 -0.048424 -0.015482 -0.048621 0.088284 -0.063556
3.7461 0.080655 0.083298 0.17015 0.05564 0 0.070358 0.095993 0.0021926 -0.019624 0.060682 -0.09554 -1.1005 -0.024085 -0.023818 0.093213 0.017234 -0.028899 -0.079786 -0.20586 -0.11548 -0.054669 0.014984 0.02999 0.035384 -9.0048e-05 -3.2282e-06 0.00079308 -0.0025574 -0.37496 0.045134 0.048315 -0.0080291 0.054907 -0.041224 -0.01977 -0.053808 0.10007 -0.057176
3.75 0.088336 0.075875 0.16495 0.049431 0 0.061834 0.098608 -0.001169 -0.021063 0.077216 -0.10804 0.077605 -0.016739 -0.01266 0.076464 0.027863 -0.015893 -0.075479 -0.18895 -0.097975 -0.038402 0.054185 0.057297 0.03782 0.00052858 -0.00012196 0.00085628 -0.0027266 -0.32188 0.047403 0.090002 -0.017435 0.046207 -0.041808 -0.02332 -0.058614 0.1041 -0.055779
3.7539 0.095885 0.071779 0.078125 0.055479 0 0.063731 0.078293 0.0028636 -0.022866 0.08847 -0.10493 1.2537 -0.021065 -0.014111 0.061229 0.025077 -0.013061 -0.073367 -0.1892 -0.093358 -0.028565 0.081502 0.055232 0.029757 8.095e-05 0.0003818 0.00064033 -0.002965 -0.35545 0.061598 0.11289 -0.014998 0.050356 -0.048366 -0.023585 -0.063243 0.10178 -0.059632
3.7578 0.09627 0.070949 -0.0091031 0.06497 0 0.065997 0.043557 0.010199 -0.019318 0.077759 -0.083851 2.424 -0.033056 -0.021572 0.051846 0.011312 -0.013248 -0.072721 -0.20372 -0.091242 -0.026043 0.095446 0.024276 0.012788 -0.0011812 0.0011287 0.00024618 -0.0032415 -0.43329 0.07394 0.10063 0.00054195 0.060372 -0.058388 -0.020473 -0.067874 0.095129 -0.068282
3.7617 0.0876 0.069202 -0.015879 0.068262 0 0.062195 0.015597 0.019234 -0.00089678 0.046609 -0.038859 3.6024 -0.043354 -0.025138 0.054347 -0.010069 -0.016437 -0.072899 -0.22897 -0.088531 -0.033083 0.090164 -0.032153 -0.0094446 -0.002368 0.0010326 -4.8162e-05 -0.0032989 -0.5527 0.075467 0.068894 0.027173 0.065055 -0.066567 -0.01635 -0.072392 0.088076 -0.078493
3.7656 0.072411 0.061574 0.054897 0.061919 0 0.054796 0.0099145 0.02882 0.033675 0.015278 0.026333 4.8045 -0.045484 -0.021633 0.063496 -0.032174 -0.02968 -0.073617 -0.25643 -0.091991 -0.045291 0.07182 -0.10597 -0.030044 -0.0027205 -0.00061362 -0.0001235 -0.0028631 -0.71367 0.06796 0.043354 0.058889 0.060181 -0.069927 -0.01408 -0.076327 0.083845 -0.084599
3.7695 0.054134 0.046579 0.11795 0.049849 0 0.049092 0.024627 0.038535 0.075211 0.0056046 0.092747 6.0323 -0.039816 -0.017826 0.074905 -0.052726 -0.059073 -0.075088 -0.28344 -0.11066 -0.059954 0.044821 -0.18493 -0.046862 -0.0022099 -0.0034231 -0.00019023 -0.0020054 -0.87856 0.059858 0.032642 0.086609 0.051768 -0.06882 -0.014761 -0.079416 0.082636 -0.084747
3.7734 0.035406 0.027886 0.094074 0.038489 0 0.04419 0.044861 0.049396 0.11161 0.022271 0.13871 7.2737 -0.027784 -0.022867 0.085007 -0.070032 -0.10119 -0.077427 -0.30814 -0.14514 -0.074745 0.013371 -0.25683 -0.05863 -0.001438 -0.0062386 -0.00054118 -0.0011984 -0.9844 0.056573 0.025267 0.10148 0.047426 -0.06407 -0.017041 -0.081499 0.084216 -0.078167
3.7773 0.018967 0.011895 -0.00482 0.03113 0 0.032989 0.055992 0.061301 0.1346 0.049776 0.1586 8.5117 -0.012955 -0.03776 0.089211 -0.082091 -0.14268 -0.080715 -0.32859 -0.18425 -0.086498 -0.016264 -0.31417 -0.064362 -0.0010175 -0.0080872 -0.0011382 -0.00092994 -0.99405 0.054717 0.0097572 0.099762 0.046371 -0.057522 -0.018528 -0.082426 0.087708 -0.0649
3.7813 0.0078668 0.0029883 -0.085279 0.026539 0 0.012095 0.052116 0.069289 0.13944 0.066903 0.16589 9.7346 -0.0024846 -0.05333 0.085004 -0.086424 -0.1694 -0.083622 -0.34222 -0.21271 -0.091261 -0.033362 -0.35463 -0.064714 -0.0010712 -0.0087843 -0.0015375 -0.0012562 -0.92408 0.045805 -0.0085917 0.086087 0.040707 -0.052865 -0.017986 -0.082392 0.091047 -0.049927
3.7852 0.0028693 0.00016893 -0.069471 0.022077 0 -0.01023 0.034792 0.065302 0.12267 0.064236 0.17504 10.94 0.0030469 -0.059262 0.077171 -0.08369 -0.17691 -0.084218 -0.3487 -0.22257 -0.089766 -0.036258 -0.37659 -0.061528 -0.0012759 -0.0086982 -0.0013124 -0.0017706 -0.81615 0.025677 -0.014409 0.071257 0.026708 -0.050705 -0.016276 -0.081727 0.093722 -0.038378
3.7891 -0.00031828 -0.0022015 0.021293 0.016822 0 -0.019471 0.0084392 0.046829 0.085566 0.048555 0.18203 12.135 0.0053869 -0.054667 0.068818 -0.073478 -0.17248 -0.081001 -0.34662 -0.21759 -0.082327 -0.024408 -0.37495 -0.054405 -0.0012835 -0.0081353 -0.00054596 -0.0020202 -0.68607 0.00010953 -0.0032772 0.064335 0.011628 -0.050422 -0.015173 -0.080235 0.096153 -0.032199
3.793 -0.0094772 -0.01015 0.086002 0.01069 0 -0.010419 -0.02085 0.023454 0.040283 0.031495 0.16664 13.333 0.0072135 -0.048689 0.06311 -0.055582 -0.16653 -0.072568 -0.33463 -0.20667 -0.06954 0.0017109 -0.34264 -0.042606 -0.0010366 -0.0071048 0.00017464 -0.0019184 -0.5076 -0.019439 0.0088901 0.064526 0.0058125 -0.050927 -0.01525 -0.077609 0.099015 -0.032559
3.7969 -0.029655 -0.025768 0.047108 0.00084007 0 0.0032544 -0.044811 0.010852 0.0072701 0.015012 0.11606 14.547 0.015878 -0.050201 0.065089 -0.028672 -0.16137 -0.055942 -0.30812 -0.19296 -0.05177 0.0413 -0.27699 -0.022203 -0.0007146 -0.0056157 0.00031389 -0.0017314 -0.2444 -0.026476 0.00013108 0.060315 0.007762 -0.049005 -0.015061 -0.072538 0.10429 -0.039369
3.8008 -0.05785 -0.046221 -0.071023 -0.019147 0 -0.0023421 -0.056847 0.014432 -0.00060875 -0.011088 0.044074 15.78 0.034637 -0.057403 0.07314 0.0033429 -0.14789 -0.03337 -0.26958 -0.16911 -0.031344 0.086379 -0.18392 0.0073003 -0.00047889 -0.0039362 -7.7641e-05 -0.0016958 0.11173 -0.026603 -0.035039 0.038082 0.00035858 -0.042501 -0.012632 -0.064772 0.11237 -0.046508
3.8047 -0.08455 -0.06659 -0.16975 -0.053922 0 -0.04008 -0.059455 0.018941 0.0058874 -0.056392 -0.017635 17.019 0.060627 -0.058323 0.083622 0.037467 -0.11292 -0.0078676 -0.22209 -0.12296 -0.0091353 0.13372 -0.074312 0.044091 -0.00033782 -0.0023252 -0.00042881 -0.0017174 0.53821 -0.034014 -0.07943 -0.0064142 -0.034053 -0.031993 -0.0078522 -0.055075 0.1221 -0.05083
3.8086 -0.10161 -0.083782 -0.17766 -0.098614 0 -0.097584 -0.065874 -0.0017474 -0.0043376 -0.11425 -0.049884 18.239 0.090413 -0.041894 0.093701 0.071689 -0.05071 0.018094 -0.1677 -0.047874 0.014472 0.18208 0.044317 0.086289 -0.00022129 -0.00051849 -0.00024893 -0.0014632 1.0078 -0.059682 -0.10951 -0.063957 -0.093247 -0.018417 -0.0031908 -0.044355 0.13228 -0.050831
3.8125 -0.1092 -0.098147 -0.11727 -0.13735 0 -0.14453 -0.089679 -0.060149 -0.05698 -0.16005 -0.067372 19.423 0.11838 -0.0084869 0.099809 0.1038 0.031748 0.041272 -0.10878 0.051183 0.039262 0.23109 0.17209 0.13094 -8.9652e-05 0.0022773 0.00038532 -0.00070031 1.5034 -0.10118 -0.11655 -0.11916 -0.15117 -0.0035022 -0.0016706 -0.034095 0.14113 -0.045652
3.8164 -0.11492 -0.11183 -0.070705 -0.15294 0 -0.15638 -0.12998 -0.13907 -0.14583 -0.1685 -0.10721 20.576 0.13276 0.030195 0.098128 0.13176 0.11896 0.056049 -0.048786 0.16031 0.06491 0.28307 0.3117 0.17066 8.431e-05 0.0066203 0.00096985 0.00050984 2.0039 -0.14307 -0.11152 -0.16235 -0.17732 0.0083407 -0.0039078 -0.028019 0.1456 -0.038333
3.8203 -0.12619 -0.12592 -0.088907 -0.14193 0 -0.13423 -0.16844 -0.20207 -0.23276 -0.13672 -0.19311 21.719 0.13444 0.060928 0.092752 0.15798 0.196 0.063611 0.010121 0.26421 0.090419 0.33842 0.45875 0.20263 0.00039495 0.011992 0.0011462 0.0019284 2.4666 -0.16815 -0.11176 -0.19491 -0.16302 0.015707 -0.0072606 -0.02657 0.14713 -0.034047
3.8242 -0.14331 -0.13939 -0.14524 -0.12166 0 -0.10421 -0.18452 -0.22347 -0.27806 -0.091977 -0.30855 22.868 0.1265 0.078506 0.086736 0.1843 0.25469 0.065232 0.06727 0.35214 0.11512 0.39641 0.59755 0.2265 0.00096736 0.016843 0.0010454 0.0033555 2.8423 -0.17067 -0.12544 -0.22367 -0.13061 0.018582 -0.0082019 -0.029311 0.14754 -0.034666
3.8281 -0.16013 -0.15052 -0.17796 -0.12005 0 -0.097601 -0.17582 -0.21037 -0.27423 -0.07411 -0.40429 24.014 0.11344 0.086777 0.083218 0.21254 0.29377 0.06275 0.12196 0.41895 0.13833 0.45566 0.7076 0.24286 0.0017848 0.019665 0.0010385 0.0046681 3.1112 -0.16079 -0.14852 -0.25114 -0.1169 0.017449 -0.0057166 -0.035255 0.14904 -0.041216
3.832 -0.17092 -0.15933 -0.16517 -0.15351 0 -0.12853 -0.16211 -0.19525 -0.25078 -0.10509 -0.43466 25.128 0.10586 0.092285 0.087607 0.24578 0.31585 0.060024 0.17199 0.46353 0.15859 0.5118 0.77528 0.25405 0.0025801 0.020126 0.0012377 0.0056961 3.2988 -0.15636 -0.17303 -0.27215 -0.14502 0.013807 -0.0022886 -0.041584 0.15657 -0.053374
3.8359 -0.17608 -0.16811 -0.14543 -0.2107 0 -0.18549 -0.16736 -0.20576 -0.24491 -0.17123 -0.39173 26.187 0.11445 0.098107 0.10028 0.28329 0.32528 0.062196 0.21357 0.48768 0.17508 0.55826 0.80072 0.26642 0.0029762 0.019198 0.0013694 0.0062004 3.444 -0.16851 -0.19441 -0.27974 -0.20752 0.010916 -0.001376 -0.043545 0.17311 -0.064697
3.8398 -0.18131 -0.17967 -0.16535 -0.25784 0 -0.24041 -0.19675 -0.24023 -0.26666 -0.23417 -0.31054 27.194 0.13742 0.10321 0.11683 0.32116 0.32761 0.069858 0.24393 0.49631 0.1878 0.59297 0.79474 0.28182 0.0027998 0.018193 0.0011709 0.0060776 3.5538 -0.19296 -0.21139 -0.2731 -0.27212 0.0095933 -0.0038845 -0.040186 0.19628 -0.07121
3.8438 -0.19175 -0.19485 -0.22064 -0.26425 0 -0.26685 -0.23233 -0.27151 -0.29226 -0.26148 -0.24316 28.177 0.17102 0.10585 0.13367 0.35576 0.32855 0.082499 0.26033 0.49673 0.19633 0.61446 0.77007 0.29997 0.0022728 0.017721 0.00080518 0.0055688 3.5981 -0.21452 -0.22267 -0.25865 -0.30413 0.0097537 -0.0072371 -0.031748 0.22338 -0.07118
3.8477 -0.20761 -0.2117 -0.26049 -0.22828 0 -0.2555 -0.25158 -0.27415 -0.29087 -0.25047 -0.22306 29.158 0.20901 0.10606 0.14653 0.38276 0.33129 0.098712 0.26011 0.49586 0.2002 0.62191 0.73488 0.31944 0.0018754 0.017531 0.00074523 0.0051537 3.5565 -0.2211 -0.22752 -0.24374 -0.28908 0.010826 -0.0079728 -0.019342 0.25061 -0.063714
3.8516 -0.22513 -0.22709 -0.24842 -0.18172 0 -0.21965 -0.24943 -0.24819 -0.25653 -0.22528 -0.24503 30.136 0.23155 0.10519 0.14638 0.39075 0.33431 0.11251 0.23725 0.49711 0.19689 0.61291 0.69222 0.33201 0.0019822 0.017191 0.0012171 0.0051469 3.4664 -0.21482 -0.22954 -0.23085 -0.24186 0.010293 -0.005158 -0.008576 0.26655 -0.051527
3.8555 -0.24081 -0.23938 -0.20706 -0.16706 0 -0.18872 -0.24124 -0.21809 -0.21352 -0.21293 -0.27282 31.089 0.23155 0.10427 0.13632 0.38311 0.33291 0.11917 0.2044 0.49954 0.18865 0.59585 0.64331 0.33331 0.0025868 0.016698 0.0018604 0.0053989 3.4125 -0.21026 -0.23656 -0.21881 -0.1974 0.0073002 -0.0011277 -0.0043747 0.26837 -0.042816
3.8594 -0.25393 -0.24972 -0.19478 -0.20495 0 -0.19191 -0.24496 -0.20995 -0.19182 -0.22201 -0.26723 31.996 0.20944 0.10377 0.11939 0.36247 0.32366 0.11722 0.16843 0.50018 0.17668 0.57328 0.59068 0.32231 0.003334 0.016371 0.0020587 0.0054597 3.4609 -0.22124 -0.25402 -0.20856 -0.18815 0.0023352 0.0010158 -0.0079162 0.25619 -0.04075
3.8633 -0.26561 -0.26103 -0.24147 -0.27798 0 -0.23915 -0.26292 -0.22987 -0.19944 -0.24234 -0.21556 32.852 0.16863 0.10425 0.099372 0.33261 0.3082 0.1063 0.13628 0.49737 0.16269 0.54771 0.54013 0.29954 0.0037941 0.016291 0.001617 0.0050758 3.6042 -0.24825 -0.27853 -0.20524 -0.22169 -0.0036901 0.00033824 -0.01914 0.23173 -0.047262
3.8672 -0.27658 -0.27534 -0.31613 -0.34366 0 -0.31103 -0.28228 -0.26209 -0.21898 -0.26102 -0.14219 33.665 0.11904 0.10611 0.083178 0.30072 0.29243 0.087215 0.11918 0.49248 0.15009 0.52236 0.50174 0.26799 0.0037335 0.016127 0.0010138 0.004502 3.7738 -0.2784 -0.29953 -0.21327 -0.27435 -0.0084522 -0.0015908 -0.035922 0.19971 -0.063376
3.8711 -0.28683 -0.29179 -0.3609 -0.36588 0 -0.36783 -0.29164 -0.28551 -0.22921 -0.275 -0.092463 34.441 0.085722 0.10834 0.07914 0.27984 0.28227 0.067859 0.12487 0.48929 0.1453 0.50297 0.48925 0.24054 0.0031954 0.015588 0.00089221 0.0042828 3.9082 -0.29741 -0.30827 -0.2305 -0.30883 -0.0085112 -0.0029472 -0.04867 0.17408 -0.081607
3.875 -0.29677 -0.30689 -0.35116 -0.3399 0 -0.37596 -0.29388 -0.2914 -0.22676 -0.2882 -0.10012 35.17 0.078774 0.10852 0.086488 0.27393 0.28034 0.054631 0.14678 0.49266 0.15031 0.49346 0.51542 0.22565 0.0024059 0.014941 0.0013216 0.0047276 4.0067 -0.30193 -0.30499 -0.2493 -0.30478 -0.0041936 -0.0036588 -0.051656 0.16203 -0.094537
3.8789 -0.30748 -0.31686 -0.31603 -0.29253 0 -0.33442 -0.30127 -0.28746 -0.22638 -0.3008 -0.16287 35.844 0.10131 0.10534 0.10362 0.28436 0.28671 0.050879 0.17968 0.50736 0.16595 0.49761 0.58437 0.22766 0.0016346 0.014874 0.001665 0.0056386 4.1217 -0.30066 -0.29738 -0.26459 -0.2774 0.0034508 -0.0048788 -0.042555 0.16659 -0.098474
3.8828 -0.31882 -0.32045 -0.30133 -0.26003 0 -0.27883 -0.31993 -0.28816 -0.24292 -0.30714 -0.24597 36.463 0.15307 0.10132 0.12769 0.31094 0.30199 0.059137 0.21697 0.53688 0.19221 0.51913 0.6864 0.24954 0.001112 0.015796 0.0012502 0.0065638 4.3053 -0.30443 -0.29363 -0.27957 -0.26518 0.012699 -0.0067739 -0.020411 0.18906 -0.090672
3.8867 -0.32805 -0.32003 -0.32052 -0.26296 0 -0.25616 -0.34227 -0.30263 -0.27664 -0.30579 -0.3116 37.04 0.22371 0.10216 0.15069 0.35083 0.32846 0.082011 0.24421 0.58153 0.22676 0.5685 0.80131 0.29394 0.0010006 0.017367 0.00014599 0.0072674 4.5716 -0.31625 -0.29787 -0.30183 -0.29459 0.017885 -0.0075191 0.011435 0.22702 -0.069727
3.8906 -0.33142 -0.31995 -0.34679 -0.29636 0 -0.28792 -0.3555 -0.32953 -0.31662 -0.30755 -0.34859 37.583 0.28248 0.11225 0.16466 0.39082 0.36714 0.1093 0.25625 0.63658 0.25904 0.63675 0.90948 0.34476 0.0013697 0.018854 -0.00080701 0.0078899 4.8996 -0.33078 -0.31069 -0.33369 -0.35359 0.015336 -0.0049569 0.037878 0.26269 -0.047195
3.8945 -0.32804 -0.32332 -0.34902 -0.33894 0 -0.35222 -0.3555 -0.36016 -0.35453 -0.32695 -0.37588 38.088 0.31531 0.1303 0.16754 0.42558 0.41392 0.13489 0.25562 0.69297 0.28357 0.71598 1.0021 0.39308 0.0021537 0.019912 -0.00077796 0.008657 5.2526 -0.34164 -0.32974 -0.36799 -0.40089 0.0047602 0.00084973 0.050983 0.28675 -0.029512
3.8984 -0.32162 -0.32951 -0.32694 -0.37012 0 -0.40071 -0.34992 -0.38446 -0.39061 -0.36292 -0.41704 38.537 0.31254 0.14973 0.15851 0.45165 0.45957 0.15388 0.24629 0.74117 0.29629 0.79819 1.0816 0.4319 0.0031261 0.020872 0.00026377 0.0095229 5.5798 -0.34684 -0.34736 -0.39477 -0.40457 -0.013227 0.0071738 0.045122 0.29223 -0.021373
3.9023 -0.31775 -0.33466 -0.3076 -0.3811 0 -0.39702 -0.34817 -0.39555 -0.42533 -0.39101 -0.47167 38.922 0.26366 0.16372 0.13765 0.46584 0.49481 0.16 0.2364 0.77621 0.29229 0.87056 1.1526 0.4524 0.003944 0.022188 0.0015573 0.01019 5.8076 -0.34724 -0.35005 -0.41139 -0.37326 -0.036627 0.011019 0.013816 0.27062 -0.028166
3.9063 -0.31905 -0.33486 -0.31204 -0.37439 0 -0.3442 -0.35101 -0.39212 -0.44954 -0.38181 -0.5124 39.256 0.17591 0.17015 0.1112 0.47072 0.51628 0.15012 0.24242 0.79947 0.27236 0.91201 1.2119 0.4495 0.0042938 0.023693 0.0023119 0.010468 5.8598 -0.34257 -0.32723 -0.42377 -0.34813 -0.057778 0.011861 -0.038624 0.22224 -0.049092
3.9102 -0.32323 -0.32959 -0.33202 -0.35701 0 -0.27928 -0.35156 -0.37889 -0.44863 -0.33166 -0.51085 39.558 0.078158 0.17191 0.086991 0.47372 0.5277 0.13201 0.267 0.8156 0.24712 0.92224 1.2473 0.43264 0.004087 0.024598 0.002401 0.010517 5.7159 -0.33263 -0.28559 -0.43652 -0.36206 -0.071542 0.011763 -0.094142 0.16404 -0.074204
3.9141 -0.32622 -0.32266 -0.3409 -0.33529 0 -0.24266 -0.3449 -0.36468 -0.41865 -0.27418 -0.46615 39.836 -0.014627 0.173 0.068738 0.47786 0.53501 0.11027 0.309 0.82681 0.22245 0.90228 1.2452 0.40664 0.0035771 0.024292 0.0023007 0.010645 5.4557 -0.32255 -0.25363 -0.44333 -0.40639 -0.075764 0.012801 -0.1424 0.10562 -0.098451
3.918 -0.32666 -0.31954 -0.32379 -0.31461 0 -0.25043 -0.33377 -0.35753 -0.37599 -0.25604 -0.40693 40.077 -0.088376 0.17486 0.059546 0.4855 0.53983 0.089763 0.36505 0.82991 0.20403 0.85559 1.2006 0.37663 0.0032529 0.023049 0.0024331 0.010897 5.2267 -0.32295 -0.26446 -0.43046 -0.43859 -0.069221 0.014702 -0.17356 0.056555 -0.11719
3.9219 -0.32673 -0.32316 -0.29398 -0.30126 0 -0.29064 -0.32426 -0.35939 -0.34642 -0.29588 -0.36496 40.255 -0.12067 0.17646 0.06425 0.49761 0.5376 0.07873 0.42387 0.8187 0.201 0.79095 1.1199 0.35006 0.0035078 0.021788 0.0026858 0.010951 5.1383 -0.34011 -0.32647 -0.39149 -0.42339 -0.051251 0.01534 -0.17098 0.033482 -0.12446
3.9258 -0.32852 -0.33145 -0.28062 -0.30161 0 -0.33997 -0.31846 -0.36438 -0.34194 -0.36541 -0.34756 40.36 -0.11832 0.17684 0.078641 0.50847 0.52203 0.077989 0.46785 0.78996 0.21036 0.73039 1.0174 0.33023 0.004301 0.021117 0.002611 0.010487 5.1704 -0.3651 -0.40818 -0.33804 -0.36623 -0.029786 0.013473 -0.14237 0.034932 -0.12441
3.9297 -0.3305 -0.33853 -0.30162 -0.31793 0 -0.38016 -0.31413 -0.36249 -0.34903 -0.41214 -0.33578 40.406 -0.094468 0.17662 0.098407 0.51384 0.49192 0.084025 0.4912 0.74786 0.22569 0.68251 0.91068 0.31598 0.0051229 0.020746 0.0020165 0.0096352 5.1882 -0.37655 -0.45645 -0.29348 -0.30642 -0.0095696 0.010549 -0.10042 0.052503 -0.12166
3.9336 -0.32846 -0.3384 -0.34662 -0.34405 0 -0.40064 -0.31063 -0.34633 -0.34176 -0.40391 -0.30845 40.423 -0.059119 0.17676 0.12032 0.51088 0.45406 0.093669 0.49099 0.70298 0.24158 0.6516 0.81669 0.30623 0.0053792 0.019943 0.0012475 0.0089378 5.0576 -0.35931 -0.43658 -0.27425 -0.27917 0.0064349 0.0094779 -0.055325 0.079111 -0.11905
3.9375 -0.31976 -0.32841 -0.38306 -0.36579 0 -0.3934 -0.31107 -0.31551 -0.30763 -0.35345 -0.26563 40.429 -0.024919 0.17671 0.14041 0.49657 0.41955 0.10241 0.46554 0.66682 0.25086 0.64023 0.74916 0.29932 0.004917 0.018504 0.00085002 0.0088265 4.7566 -0.32123 -0.36037 -0.27688 -0.28554 0.015322 0.01166 -0.020366 0.10508 -0.11936
3.9414 -0.30579 -0.30998 -0.37941 -0.36747 0 -0.35376 -0.31554 -0.2763 -0.25996 -0.30167 -0.22819 40.414 -0.010579 0.17446 0.15169 0.47019 0.39668 0.10281 0.41895 0.64595 0.24252 0.64276 0.71393 0.29296 0.0042114 0.017105 0.0010154 0.0091703 4.3817 -0.28809 -0.27633 -0.2829 -0.29836 0.015268 0.015551 -0.015596 0.11402 -0.12189
3.9453 -0.2895 -0.28664 -0.32863 -0.34117 0 -0.28968 -0.31404 -0.23783 -0.22443 -0.27818 -0.2159 40.349 -0.014244 0.16885 0.1537 0.43993 0.38627 0.095915 0.36522 0.63981 0.22063 0.6448 0.70536 0.28646 0.00398 0.016586 0.0014213 0.0094212 4.0472 -0.27802 -0.23033 -0.27599 -0.29311 0.010552 0.018303 -0.034423 0.10653 -0.12141
3.9492 -0.27112 -0.26141 -0.25491 -0.29224 0 -0.22556 -0.29133 -0.20839 -0.21391 -0.2781 -0.22819 40.207 -0.031856 0.16124 0.14635 0.40953 0.38298 0.0837 0.30777 0.64282 0.18882 0.64131 0.70831 0.28005 0.0045293 0.016997 0.0016111 0.0092152 3.7845 -0.28093 -0.23156 -0.25385 -0.2696 0.0024182 0.018654 -0.07044 0.085905 -0.11516
3.9531 -0.24758 -0.23564 -0.19667 -0.23649 0 -0.18867 -0.24272 -0.19309 -0.21745 -0.27418 -0.24633 39.982 -0.057635 0.15476 0.1302 0.38221 0.38078 0.068813 0.24881 0.64833 0.15167 0.62879 0.70699 0.274 0.0054466 0.017509 0.0014644 0.0087561 3.5348 -0.26721 -0.25221 -0.22529 -0.24437 -0.0082082 0.017917 -0.11544 0.057132 -0.10129
3.957 -0.21709 -0.20957 -0.17649 -0.19041 0 -0.1858 -0.18401 -0.19231 -0.21351 -0.24726 -0.25217 39.695 -0.078709 0.15188 0.10662 0.36173 0.37743 0.056866 0.18731 0.65092 0.11828 0.60571 0.69413 0.26863 0.0059638 0.017336 0.0012534 0.008538 3.2337 -0.21981 -0.25688 -0.19916 -0.22781 -0.021822 0.018135 -0.15277 0.031892 -0.078983
3.9609 -0.1837 -0.18378 -0.18286 -0.16101 0 -0.19382 -0.14175 -0.20052 -0.1925 -0.20231 -0.24289 39.38 -0.079412 0.15277 0.082583 0.34572 0.37407 0.052735 0.12079 0.64615 0.097674 0.58139 0.67242 0.26286 0.0056667 0.0166 0.001279 0.0087195 2.8885 -0.15626 -0.23203 -0.17848 -0.21381 -0.039805 0.019578 -0.16578 0.024598 -0.057283
3.9648 -0.15593 -0.15989 -0.18327 -0.14337 0 -0.17861 -0.13037 -0.20737 -0.16505 -0.15742 -0.22832 39.061 -0.056982 0.1555 0.063012 0.33026 0.37108 0.05532 0.051946 0.62924 0.089886 0.56231 0.64713 0.25558 0.0048619 0.016126 0.0015288 0.008881 2.5711 -0.11501 -0.19064 -0.16399 -0.19145 -0.061771 0.020388 -0.15461 0.03706 -0.043705
3.9688 -0.1398 -0.14005 -0.15907 -0.12778 0 -0.12811 -0.1391 -0.20254 -0.14908 -0.12328 -0.21696 38.744 -0.010774 0.15728 0.051097 0.31319 0.36476 0.062944 -0.014474 0.59526 0.093982 0.55112 0.61789 0.24611 0.0042366 0.01636 0.0017178 0.0084692 2.3423 -0.11742 -0.15392 -0.1584 -0.16144 -0.086478 0.018669 -0.12135 0.068886 -0.042669
3.9727 -0.1335 -0.12584 -0.12679 -0.11029 0 -0.06772 -0.14299 -0.1825 -0.15083 -0.097959 -0.20687 38.418 0.057755 0.15545 0.049774 0.29258 0.34888 0.072902 -0.071591 0.54169 0.10767 0.54921 0.57823 0.23393 0.0041594 0.016657 0.0016127 0.0074386 2.1943 -0.1453 -0.13206 -0.16321 -0.13616 -0.1118 0.014633 -0.070809 0.1175 -0.05782
3.9766 -0.12934 -0.11725 -0.11922 -0.096848 0 -0.039944 -0.12733 -0.15371 -0.15964 -0.079551 -0.18971 38.066 0.13986 0.14823 0.063834 0.2688 0.31994 0.077866 -0.094259 0.4713 0.12452 0.55054 0.52297 0.2193 0.0043383 0.015823 0.0012539 0.0063421 2.069 -0.15914 -0.12137 -0.17156 -0.12397 -0.12754 0.010476 -0.017737 0.17238 -0.090059
3.9805 -0.12131 -0.11261 -0.14338 -0.096714 0 -0.065002 -0.10014 -0.12831 -0.15973 -0.076431 -0.16145 37.681 0.2139 0.13583 0.085074 0.24789 0.28118 0.075509 -0.08106 0.39237 0.13722 0.54217 0.45497 0.20523 0.0041735 0.013376 0.00086208 0.0057389 1.9226 -0.13888 -0.11472 -0.16846 -0.11826 -0.12771 0.0082633 0.022855 0.21806 -0.12256
3.9844 -0.11009 -0.1092 -0.16414 -0.1109 0 -0.11959 -0.080839 -0.11471 -0.14465 -0.097984 -0.12771 37.27 0.26903 0.12117 0.10902 0.23319 0.24076 0.066231 -0.034188 0.315 0.14386 0.51813 0.38365 0.19308 0.0034194 0.010162 0.0005969 0.0055794 1.7584 -0.10342 -0.10988 -0.14245 -0.1054 -0.10949 0.0081712 0.046687 0.24881 -0.14667
3.9883 -0.10054 -0.10421 -0.13983 -0.12714 0 -0.1551 -0.078756 -0.11073 -0.11969 -0.13541 -0.098999 36.85 0.29595 0.10845 0.1311 0.22712 0.20546 0.051288 0.040152 0.24597 0.14334 0.47454 0.31694 0.18379 0.0024517 0.0076153 0.0004529 0.0052819 1.5969 -0.087328 -0.10693 -0.097862 -0.081887 -0.071941 0.008873 0.051583 0.26061 -0.15516
3.9922 -0.094775 -0.095762 -0.075154 -0.12762 0 -0.13915 -0.085165 -0.10568 -0.092756 -0.15896 -0.081435 36.433 0.27991 0.099856 0.1439 0.23215 0.17564 0.033899 0.12639 0.18646 0.13498 0.40786 0.25568 0.17808 0.0018692 0.0064121 0.00035672 0.0044348 1.426 -0.10053 -0.10173 -0.053536 -0.059757 -0.01552 0.009327 0.036684 0.24893 -0.13844
3.9961 -0.088886 -0.083389 -0.027515 -0.10367 0 -0.081964 -0.085555 -0.089796 -0.066221 -0.14225 -0.071219 36.017 0.2219 0.093167 0.14179 0.24143 0.14647 0.02039 0.18498 0.13438 0.12132 0.3312 0.19604 0.17308 0.0018674 0.0059127 0.00027733 0.0033258 1.2001 -0.1162 -0.086675 -0.026933 -0.053043 0.043896 0.0098206 0.01239 0.22054 -0.10169
4 -0.077185 -0.068095 -0.048133 -0.064062 0 -0.024583 -0.075721 -0.0628 -0.038339 -0.091358 -0.057131 35.591 0.14181 0.083459 0.1282 0.24548 0.11446 0.012123 0.19771 0.088978 0.1047 0.26082 0.13675 0.16543 0.002053 0.004927 0.00019829 0.0026628 0.89273 -0.10101 -0.060203 -0.019024 -0.061532 0.090796 0.0112 -0.011784 0.18638 -0.060946
4.0039 -0.059054 -0.051909 -0.11755 -0.028727 0 -0.0018971 -0.062903 -0.03382 -0.0099324 -0.04471 -0.029197 35.142 0.052774 0.0682 0.10592 0.23843 0.082395 0.0087017 0.15653 0.052752 0.08548 0.20619 0.08259 0.15314 0.0018883 0.0029491 3.6944e-05 0.0027726 0.54465 -0.053809 -0.033467 -0.015398 -0.070984 0.11574 0.01341 -0.031914 0.15196 -0.026258
4.0078 -0.040667 -0.037267 -0.15376 -0.012672 0 -0.015552 -0.053086 -0.013211 0.013647 -0.037215 0.011978 34.667 -0.030568 0.050851 0.078718 0.21504 0.057696 0.0088182 0.058383 0.028878 0.063753 0.17569 0.040628 0.13456 0.0012867 0.00059345 -0.00030895 0.003189 0.24634 -0.0083461 -0.023701 -0.0022203 -0.068903 0.1105 0.015188 -0.04512 0.12241 -0.0076227
4.0117 -0.029488 -0.026443 -0.096792 -0.014553 0 -0.038902 -0.042644 -0.0041394 0.027612 -0.062852 0.05205 34.172 -0.076043 0.038719 0.055377 0.16822 0.045564 0.0074144 -0.089577 0.017058 0.038298 0.18192 0.013885 0.10798 0.0007312 -0.0011 -0.00079116 0.0031373 0.067124 0.0038673 -0.037731 0.019806 -0.056177 0.061699 0.015321 -0.049826 0.10547 -0.021506
4.0156 -0.027477 -0.021059 0.018121 -0.020004 0 -0.044804 -0.025743 -0.0017674 0.032354 -0.077372 0.070676 33.671 -0.078775 0.036489 0.041815 0.11331 0.044104 0.00040584 -0.23301 0.012978 0.011288 0.20648 -0.00065712 0.079614 0.00079375 -0.0016468 -0.0011409 0.0024092 0.0032777 -0.011584 -0.061808 0.03728 -0.040938 -0.0076823 0.013996 -0.052131 0.098809 -0.054931
4.0195 -0.030144 -0.021627 0.086221 -0.016331 0 -0.028472 -0.0071197 -0.00021584 0.030901 -0.043808 0.057442 33.176 -0.04354 0.041715 0.038901 0.061813 0.04636 -0.012045 -0.34395 0.012536 -0.014589 0.23724 -0.0083063 0.053859 0.0015403 -0.0013868 -0.0010612 0.0016397 -0.00044538 -0.020257 -0.070561 0.038067 -0.024438 -0.081395 0.012672 -0.05441 0.10068 -0.096071
4.0234 -0.032014 -0.027221 0.040608 -0.0047917 0 -0.0071605 -0.0011948 0.00015648 0.022876 0.024245 0.023823 32.689 0.02268 0.047009 0.04652 0.023834 0.046847 -0.028663 -0.40138 0.016223 -0.036429 0.26423 -0.012125 0.034544 0.0024014 -0.00093873 -0.00053575 0.0016322 0.019311 -0.0016465 -0.049886 0.021727 0.00029151 -0.14505 0.012591 -0.057899 0.10973 -0.13426
4.0273 -0.032199 -0.035612 -0.072921 0.00071912 0 -0.0021768 -0.015272 -0.0071796 0.0043906 0.070012 -0.0022693 32.204 0.10689 0.046854 0.06352 0.014128 0.045452 -0.045902 -0.37955 0.028087 -0.049025 0.27474 -0.012094 0.027303 0.0026222 -0.0005923 8.3864e-05 0.0024453 0.084791 0.023462 -0.013024 -0.0029773 0.032825 -0.17789 0.013534 -0.062881 0.12483 -0.15404
4.0313 -0.034307 -0.044165 -0.14107 -0.012982 0 -0.02196 -0.036932 -0.027201 -0.023957 0.04963 0.0006747 31.708 0.17708 0.042116 0.0837 0.043831 0.044898 -0.054276 -0.27847 0.049455 -0.045379 0.26154 -0.0069163 0.036773 0.0018742 -0.00026778 0.00035432 0.0032582 0.24083 0.015579 0.0078058 -0.027397 0.053324 -0.16011 0.014151 -0.065779 0.14421 -0.14138
4.0352 -0.041632 -0.051297 -0.1046 -0.045256 0 -0.058423 -0.044476 -0.055407 -0.050813 -0.019393 0.026607 31.196 0.21788 0.037892 0.10149 0.097368 0.045583 -0.050689 -0.14604 0.074282 -0.028596 0.23751 0.005555 0.05756 0.00051684 0.0001143 0.00013573 0.0032032 0.48008 -0.033976 -0.0098008 -0.047212 0.035 -0.10715 0.013475 -0.064004 0.16514 -0.10788
4.0391 -0.053556 -0.057614 -0.022345 -0.08031 0 -0.094348 -0.032593 -0.077861 -0.060179 -0.07189 0.045356 30.667 0.22458 0.037497 0.11482 0.16433 0.044704 -0.034517 -0.0086046 0.09253 -0.0011157 0.21184 0.029949 0.086631 -0.00066379 0.00046021 -0.00029205 0.0022827 0.7154 -0.084331 -0.054707 -0.059242 -0.026456 -0.03018 0.011986 -0.056742 0.18588 -0.062406
4.043 -0.066932 -0.065715 -0.0031404 -0.098657 0 -0.11317 -0.023853 -0.08043 -0.047095 -0.06298 0.032298 30.133 0.19627 0.039326 0.12226 0.23283 0.041284 -0.0064962 0.1076 0.099708 0.033589 0.19441 0.073051 0.12041 -0.00099676 0.00075346 -0.00051046 0.0013782 0.84211 -0.084158 -0.088634 -0.059753 -0.09917 0.057022 0.011157 -0.043898 0.20448 -0.01538
4.0469 -0.080019 -0.078397 -0.080228 -0.091923 0 -0.10624 -0.048302 -0.060218 -0.027023 -0.021256 -0.0030255 29.603 0.13871 0.039685 0.12251 0.27914 0.040918 0.029006 0.15901 0.10305 0.067412 0.20432 0.13869 0.15243 -0.00036045 0.0013201 -0.00034839 0.0013421 0.83977 -0.030568 -0.081564 -0.050538 -0.13852 0.12529 0.011959 -0.027546 0.21564 0.012324
4.0508 -0.093902 -0.096295 -0.17221 -0.069694 0 -0.077207 -0.10891 -0.030018 -0.026738 -0.026029 -0.021517 29.075 0.082723 0.037863 0.11909 0.29338 0.053306 0.05962 0.1501 0.11682 0.09119 0.24184 0.22159 0.17724 0.00075409 0.0026519 1.3077e-05 0.0021589 0.81457 0.017562 -0.044609 -0.04566 -0.12913 0.15472 0.01381 -0.014499 0.21667 0.013159
4.0547 -0.10991 -0.11672 -0.17835 -0.053796 0 -0.042215 -0.17054 -0.011998 -0.062775 -0.12307 0.0059967 28.537 0.043337 0.037367 0.11385 0.2804 0.083466 0.079783 0.10259 0.14986 0.10307 0.29829 0.30751 0.19405 0.0015768 0.0049163 0.00028678 0.0030753 0.92965 -0.0073096 -0.024876 -0.06595 -0.10166 0.14618 0.014949 -0.0079866 0.208 -0.0073222
4.0586 -0.12668 -0.13488 -0.099803 -0.064239 0 -0.022845 -0.18895 -0.024861 -0.12709 -0.26217 0.061399 27.972 0.029149 0.041989 0.10766 0.24601 0.12552 0.086393 0.034728 0.1974 0.1028 0.36596 0.382 0.20273 0.0015933 0.0077312 0.00037784 0.0035145 1.2734 -0.11229 -0.05957 -0.12067 -0.10284 0.10328 0.013896 -0.0097926 0.19054 -0.043037
4.0625 -0.14083 -0.14694 -0.043781 -0.10598 0 -0.032932 -0.15389 -0.072894 -0.19319 -0.32696 0.08567 27.37 0.047288 0.051388 0.10109 0.20001 0.16639 0.077055 -0.028664 0.24536 0.091571 0.43385 0.44042 0.20373 0.00093637 0.010493 0.00041927 0.0037261 1.7771 -0.23036 -0.12987 -0.19347 -0.1465 0.034257 0.010761 -0.021265 0.16622 -0.084174
4.0664 -0.15036 -0.1527 -0.10042 -0.16461 0 -0.068469 -0.10268 -0.14331 -0.23636 -0.23912 0.030263 26.738 0.093081 0.061313 0.093867 0.16597 0.19661 0.055415 -0.047316 0.28321 0.077482 0.4826 0.48937 0.20032 0.00031039 0.012873 0.00055405 0.0044372 2.2567 -0.27936 -0.16512 -0.25027 -0.19702 -0.033699 0.0073481 -0.039745 0.14245 -0.11028
4.0703 -0.15667 -0.15577 -0.23287 -0.21401 0 -0.11062 -0.088227 -0.21269 -0.24907 -0.040547 -0.093127 26.086 0.14157 0.068107 0.086385 0.15411 0.21738 0.034155 -0.023945 0.31243 0.070061 0.51176 0.53774 0.19803 0.00042323 0.014886 0.00074932 0.0059083 2.549 -0.23663 -0.10579 -0.26599 -0.20527 -0.079198 0.0059533 -0.057208 0.12589 -0.11684
4.0742 -0.16251 -0.1607 -0.31143 -0.23186 0 -0.1411 -0.13167 -0.25832 -0.24035 0.12887 -0.2153 25.419 0.1818 0.072252 0.079538 0.1663 0.23678 0.019233 0.03437 0.34216 0.073283 0.52401 0.58618 0.19939 0.0013339 0.016489 0.00085374 0.0074787 2.6298 -0.1566 0.027512 -0.24523 -0.16133 -0.09525 0.007701 -0.069788 0.11925 -0.10484
4.0781 -0.16855 -0.16928 -0.25798 -0.2138 0 -0.15637 -0.20528 -0.26853 -0.22416 0.14364 -0.26701 24.728 0.20476 0.077103 0.074493 0.20175 0.25945 0.015669 0.11704 0.37729 0.089924 0.52381 0.62586 0.20656 0.0023163 0.017293 0.00080172 0.0081579 2.6182 -0.11615 0.1306 -0.2159 -0.10808 -0.078425 0.011649 -0.074226 0.12422 -0.077382
4.082 -0.17274 -0.17892 -0.13603 -0.17637 0 -0.16705 -0.26026 -0.24707 -0.21007 -0.0050704 -0.23835 24.003 0.20024 0.084619 0.074513 0.25521 0.28128 0.030208 0.20178 0.41196 0.12294 0.52091 0.6473 0.22294 0.0024699 0.016889 0.00070491 0.0076533 2.6631 -0.14397 0.096707 -0.20161 -0.099375 -0.02862 0.015417 -0.065955 0.14216 -0.042759
4.0859 -0.17317 -0.18449 -0.080714 -0.14567 0 -0.18316 -0.27007 -0.20971 -0.2015 -0.20823 -0.18304 23.246 0.17938 0.093135 0.081738 0.30726 0.29454 0.057356 0.26047 0.4355 0.16386 0.52764 0.64974 0.24658 0.0015968 0.015479 0.00072974 0.0067228 2.8101 -0.20164 -0.082545 -0.20097 -0.14519 0.029287 0.016992 -0.048516 0.16527 -0.015735
4.0898 -0.17063 -0.18239 -0.14699 -0.13917 0 -0.20068 -0.24715 -0.17517 -0.19725 -0.33394 -0.16394 22.471 0.15624 0.099453 0.094886 0.34802 0.29735 0.088398 0.28885 0.44386 0.20414 0.54444 0.64135 0.27316 0.00049867 0.014035 0.0009244 0.0064492 2.9609 -0.22837 -0.29295 -0.19496 -0.20085 0.077902 0.016314 -0.027604 0.18697 -0.00010114
4.0938 -0.16752 -0.17335 -0.25061 -0.15438 0 -0.2038 -0.22151 -0.15576 -0.1915 -0.32808 -0.19371 21.694 0.13905 0.10233 0.11245 0.37256 0.29616 0.11751 0.28679 0.44403 0.23817 0.56904 0.63055 0.29917 0.00030514 0.013607 0.0012006 0.0071758 2.9594 -0.19944 -0.38527 -0.17276 -0.21198 0.10763 0.01519 -0.0069513 0.20345 0.0034979
4.0977 -0.16451 -0.16174 -0.26941 -0.17333 0 -0.18104 -0.20793 -0.15319 -0.17548 -0.2346 -0.2281 20.915 0.1356 0.10323 0.13212 0.37752 0.29832 0.13852 0.25769 0.44653 0.26024 0.59685 0.61816 0.32046 0.0013897 0.014369 0.0014594 0.0081889 2.7317 -0.1421 -0.30363 -0.14686 -0.16839 0.11052 0.015423 0.0094728 0.21121 -0.0037008
4.1016 -0.15947 -0.15212 -0.18487 -0.17883 0 -0.1389 -0.1953 -0.16146 -0.14503 -0.13392 -0.21538 20.112 0.15225 0.10382 0.14667 0.36063 0.30302 0.14097 0.21272 0.45432 0.25973 0.61165 0.59789 0.32646 0.0029295 0.015401 0.0016656 0.0084368 2.3586 -0.10165 -0.13622 -0.14003 -0.11164 0.079707 0.016818 0.014984 0.20601 -0.015103
4.1055 -0.15045 -0.14595 -0.097803 -0.16835 0 -0.099252 -0.16467 -0.17314 -0.1092 -0.071248 -0.14979 19.259 0.17351 0.104 0.15259 0.3354 0.30143 0.13094 0.17007 0.46001 0.24382 0.60683 0.56336 0.31783 0.0036151 0.015499 0.0017646 0.0075186 2.0176 -0.098644 -0.035422 -0.15848 -0.090443 0.037783 0.017138 0.012696 0.19469 -0.022495
4.1094 -0.13919 -0.14137 -0.10187 -0.15333 0 -0.082468 -0.11308 -0.18338 -0.087573 -0.040785 -0.076074 18.348 0.191 0.10282 0.14901 0.30588 0.286 0.11212 0.13339 0.45367 0.21589 0.5811 0.51374 0.29532 0.0028827 0.014245 0.001588 0.0059766 1.8427 -0.11803 -0.078297 -0.18144 -0.11238 -0.0050996 0.014427 0.0045821 0.18019 -0.024486
4.1133 -0.13025 -0.1358 -0.1696 -0.14579 0 -0.091977 -0.058614 -0.18879 -0.092909 -0.022376 -0.043901 17.395 0.19755 0.10089 0.13611 0.2753 0.25884 0.088523 0.10448 0.43217 0.17975 0.53531 0.45321 0.26078 0.0014651 0.012298 0.00095905 0.0047086 1.8213 -0.13222 -0.19944 -0.17999 -0.14117 -0.039977 0.0095538 -0.0071363 0.16518 -0.020894
4.1172 -0.12609 -0.12861 -0.19044 -0.14574 0 -0.11338 -0.025115 -0.18456 -0.1144 -0.015894 -0.060314 16.433 0.18395 0.10048 0.1154 0.24592 0.22967 0.066301 0.082293 0.40009 0.14104 0.47302 0.38717 0.21788 0.00069024 0.010659 -3.1624e-05 0.0041871 1.8164 -0.12759 -0.26111 -0.14585 -0.13853 -0.055323 0.0061899 -0.019097 0.15272 -0.013804
4.1211 -0.12359 -0.1213 -0.11534 -0.14173 0 -0.12745 -0.024362 -0.16498 -0.12248 -0.034784 -0.08633 15.484 0.15426 0.10257 0.094718 0.21713 0.20608 0.051433 0.059955 0.36296 0.10785 0.40994 0.32078 0.17711 0.0012013 0.0097172 -0.00089666 0.0042363 1.691 -0.11013 -0.19161 -0.099947 -0.1032 -0.050443 0.0076813 -0.027662 0.14358 -0.0097786
4.125 -0.11666 -0.11508 -0.028279 -0.12338 0 -0.12488 -0.050912 -0.12853 -0.096158 -0.076157 -0.076922 14.548 0.12172 0.10447 0.079481 0.18833 0.18707 0.043006 0.035081 0.32199 0.08245 0.35622 0.26024 0.14437 0.0023653 0.0090245 -0.0010294 0.0044248 1.4248 -0.093196 -0.055066 -0.071579 -0.066728 -0.036044 0.013543 -0.033002 0.13617 -0.011018
4.1289 -0.10278 -0.10879 -0.048506 -0.092879 0 -0.1113 -0.088893 -0.082575 -0.046918 -0.11175 -0.022892 13.61 0.094345 0.10161 0.072259 0.1602 0.16692 0.03971 0.0081972 0.27672 0.065771 0.31645 0.21284 0.12239 0.002944 0.0079193 -0.00023621 0.0045238 1.1213 -0.085637 0.015994 -0.070471 -0.055337 -0.018626 0.019208 -0.03576 0.12993 -0.017618
4.1328 -0.086166 -0.099389 -0.17454 -0.063845 0 -0.10033 -0.12095 -0.04127 -0.011005 -0.1139 0.042879 12.65 0.079824 0.092264 0.074819 0.134 0.14416 0.039537 -0.019077 0.23137 0.058 0.29367 0.18319 0.11282 0.0023302 0.0062835 0.00097452 0.0045706 0.9104 -0.089388 -0.043766 -0.080263 -0.06246 -0.0049853 0.019807 -0.037006 0.12444 -0.028723
4.1367 -0.073841 -0.08502 -0.26354 -0.048976 0 -0.10124 -0.13407 -0.017026 -0.013293 -0.084661 0.074352 11.661 0.088703 0.079955 0.088464 0.11593 0.12454 0.038165 -0.039856 0.19538 0.059277 0.29029 0.16944 0.11677 0.0011063 0.0046731 0.0017019 0.0046267 0.83897 -0.10039 -0.16596 -0.078468 -0.060977 -0.0056592 0.014704 -0.039412 0.12152 -0.039989
4.1406 -0.06844 -0.067427 -0.18722 -0.049156 0 -0.11072 -0.12388 -0.012642 -0.039241 -0.051109 0.046222 10.648 0.10845 0.070497 0.10512 0.10818 0.11467 0.033306 -0.051922 0.17571 0.063693 0.29338 0.1648 0.12452 0.00041489 0.0038047 0.0013654 0.0046337 0.84968 -0.10749 -0.21708 -0.060183 -0.037646 -0.016863 0.0083939 -0.044376 0.12338 -0.0466
4.1445 -0.06562 -0.051177 0.0091779 -0.054401 0 -0.11481 -0.097479 -0.021477 -0.047794 -0.03197 -0.033286 9.627 0.12956 0.066641 0.12068 0.11035 0.11412 0.025367 -0.05675 0.16936 0.068768 0.297 0.16394 0.1316 0.00083626 0.0039838 0.00020002 0.0045294 0.85352 -0.094784 -0.13153 -0.040757 -0.0088405 -0.033885 0.00663 -0.051617 0.13091 -0.047792
4.1484 -0.058712 -0.03992 0.13805 -0.054521 0 -0.10047 -0.069649 -0.03489 -0.015733 -0.016439 -0.13208 8.6082 0.14417 0.066161 0.13204 0.12106 0.11595 0.015121 -0.056578 0.16557 0.072616 0.2968 0.16729 0.1348 0.001905 0.0049651 -0.00093256 0.0043978 0.81471 -0.053644 0.024685 -0.036694 -0.00075561 -0.05243 0.011258 -0.060514 0.14421 -0.043698
4.1523 -0.045307 -0.032994 0.071484 -0.047836 0 -0.06869 -0.050783 -0.048623 0.033091 0.017905 -0.212 7.5951 0.14189 0.065343 0.13551 0.13707 0.11506 0.0042699 -0.055931 0.15647 0.073105 0.2881 0.17753 0.1307 0.0026668 0.0061975 -0.0012631 0.004393 0.76271 0.003305 0.12057 -0.046924 -0.018752 -0.066353 0.018604 -0.069623 0.16249 -0.035661
4.1563 -0.028552 -0.025607 -0.10959 -0.039416 0 -0.037087 -0.035672 -0.061422 0.048585 0.069562 -0.24429 6.5801 0.11867 0.063484 0.1301 0.14843 0.11383 -0.0042552 -0.062852 0.14444 0.068912 0.26953 0.19177 0.11946 0.0026111 0.0071071 -0.0007295 0.004521 0.72807 0.044627 0.086395 -0.054175 -0.041426 -0.070172 0.022882 -0.075648 0.17908 -0.028713
4.1602 -0.012384 -0.012691 -0.19559 -0.032145 0 -0.026459 -0.0068383 -0.068694 0.0075692 0.10517 -0.221 5.55 0.086926 0.062884 0.1204 0.14982 0.11754 -0.01038 -0.077571 0.13744 0.061618 0.24554 0.19875 0.1058 0.0020316 0.0072467 3.943e-05 0.0045851 0.67881 0.044538 -0.025849 -0.043194 -0.044618 -0.067336 0.021289 -0.077625 0.18802 -0.025509
4.1641 0.0030732 0.0068377 -0.077397 -0.021386 0 -0.040023 0.046614 -0.060688 -0.056536 0.093126 -0.15976 4.4948 0.054321 0.064394 0.10882 0.13937 0.12458 -0.014719 -0.098601 0.13693 0.051942 0.21772 0.18585 0.091923 0.0015656 0.006408 0.00030875 0.0043938 0.53073 0.009262 -0.10099 -0.015334 -0.025947 -0.060368 0.016019 -0.075293 0.18629 -0.026603
4.168 0.020396 0.029079 0.13077 0.00045307 0 -0.05502 0.11214 -0.030203 -0.082442 0.042236 -0.09482 3.4174 0.028563 0.064377 0.097765 0.11651 0.12394 -0.018234 -0.12349 0.13254 0.040653 0.18749 0.14927 0.07975 0.0015161 0.0047452 -0.00015739 0.0039699 0.22516 -0.023365 -0.071898 0.014906 -0.0018793 -0.052125 0.011652 -0.068796 0.17178 -0.031914
4.1719 0.039922 0.048266 0.21675 0.034394 0 -0.039223 0.15854 0.016958 -0.041773 -0.00093951 -0.053829 2.3339 0.021334 0.057647 0.090833 0.082626 0.10473 -0.023442 -0.14606 0.11073 0.028443 0.15469 0.096592 0.070903 0.0016628 0.0027413 -0.00097276 0.0034697 -0.20369 -0.015964 0.027096 0.035312 0.016578 -0.04694 0.010834 -0.059018 0.14272 -0.039895
4.1758 0.057839 0.061281 0.10632 0.070945 0 0.018441 0.16139 0.061231 0.031003 0.0029621 -0.036147 1.2647 0.026937 0.043658 0.088145 0.047918 0.068072 -0.03181 -0.16262 0.06882 0.015527 0.11812 0.038157 0.062638 0.0016315 0.0008782 -0.0015145 0.0028999 -0.6409 0.033477 0.10699 0.045887 0.038081 -0.044779 0.012442 -0.049506 0.1096 -0.046874
4.1797 0.07043 0.069818 -0.055454 0.096577 0 0.092007 0.12535 0.082593 0.072484 0.046763 -0.014617 0.22086 0.035914 0.028467 0.088456 0.01699 0.027159 -0.042811 -0.17545 0.018627 0.0013556 0.077057 -0.023501 0.052625 0.0013026 -0.00076083 -0.0014217 0.0020256 -0.97385 0.089003 0.11261 0.054516 0.077049 -0.043314 0.013492 -0.041935 0.079528 -0.051916
4.1836 0.079431 0.078549 -0.069146 0.10468 0 0.13695 0.080559 0.077546 0.054351 0.086668 0.036308 -0.80036 0.040748 0.018982 0.090785 -0.0079147 -0.0061296 -0.055676 -0.18778 -0.025408 -0.014691 0.031245 -0.094684 0.039352 0.00082329 -0.0025119 -0.00080494 0.00066456 -1.1719 0.11052 0.064039 0.066319 0.12913 -0.040723 0.012299 -0.037285 0.05717 -0.054838
4.1875 0.091198 0.091067 0.094732 0.10059 0 0.12993 0.056239 0.063593 0.011514 0.090805 0.11134 -1.8087 0.031817 0.014947 0.093858 -0.025518 -0.034182 -0.069002 -0.20529 -0.061716 -0.033589 -0.019278 -0.18089 0.021286 0.00033491 -0.004654 -8.6488e-05 -0.00094286 -1.2971 0.091279 0.022327 0.079989 0.16806 -0.034696 0.0096265 -0.036399 0.047403 -0.056044
4.1914 0.10933 0.10699 0.26528 0.096329 0 0.092246 0.058216 0.065554 0.0059445 0.072752 0.17505 -2.8078 -0.00044078 0.0077107 0.09587 -0.039986 -0.07131 -0.079496 -0.24009 -0.10385 -0.056645 -0.071702 -0.27743 -0.0011082 -0.00016326 -0.0069138 0.00031066 -0.0021809 -1.4469 0.062472 0.027764 0.09395 0.1711 -0.024852 0.0071533 -0.038856 0.051403 -0.057646
4.1953 0.12889 0.12245 0.26618 0.1005 0 0.071293 0.071942 0.095182 0.064964 0.073653 0.1952 -3.791 -0.044103 -0.011616 0.096539 -0.058254 -0.12738 -0.086391 -0.29048 -0.16629 -0.081992 -0.1219 -0.37111 -0.023475 -0.00065953 -0.0085712 0.00018092 -0.0025857 -1.6838 0.062186 0.07303 0.11263 0.14518 -0.016491 0.0054509 -0.041851 0.058607 -0.060753
4.1992 0.13988 0.13321 0.11263 0.11273 0 0.095424 0.08445 0.14207 0.15745 0.1143 0.17657 -4.7484 -0.091001 -0.042274 0.095922 -0.082874 -0.19449 -0.089683 -0.35349 -0.24807 -0.10824 -0.16812 -0.45136 -0.043573 -0.00096537 -0.0091734 -0.00041703 -0.00233 -2.0043 0.10068 0.12436 0.14344 0.1224 -0.013473 0.0037248 -0.044129 0.063489 -0.065271
4.2031 0.13738 0.13786 -0.0112 0.12661 0 0.14639 0.098918 0.18319 0.22859 0.17122 0.15954 -5.6788 -0.13269 -0.072603 0.094198 -0.11526 -0.25136 -0.089694 -0.42457 -0.33117 -0.13375 -0.20906 -0.51849 -0.059471 -0.00085202 -0.0091242 -0.0012277 -0.0021082 -2.3533 0.15469 0.15508 0.18685 0.12741 -0.019339 0.0012486 -0.044629 0.061156 -0.070808
4.207 0.12781 0.1386 0.037338 0.13679 0 0.17808 0.12599 0.20129 0.252 0.20233 0.18274 -6.5932 -0.15469 -0.089502 0.091728 -0.15476 -0.28173 -0.087256 -0.49281 -0.3953 -0.15488 -0.2432 -0.57963 -0.068526 -0.00038249 -0.0094286 -0.0019194 -0.0024869 -2.6585 0.19172 0.15783 0.23114 0.15207 -0.039978 -0.0014742 -0.042069 0.045319 -0.075951
4.2109 0.12367 0.13928 0.2032 0.14335 0 0.16351 0.16415 0.19572 0.24465 0.19178 0.24598 -7.5045 -0.15485 -0.089757 0.08953 -0.19146 -0.288 -0.084437 -0.54396 -0.43393 -0.16852 -0.27256 -0.63673 -0.072572 -1.2373e-05 -0.010738 -0.0022377 -0.0033896 -2.8599 0.19722 0.13777 0.25895 0.16621 -0.070816 -0.0031963 -0.037435 0.021466 -0.079026
4.2148 0.13169 0.14245 0.30462 0.15012 0 0.12229 0.19437 0.17852 0.23586 0.1642 0.30986 -8.4156 -0.14191 -0.082297 0.08839 -0.21818 -0.28674 -0.081741 -0.57517 -0.4562 -0.17454 -0.2982 -0.68 -0.074197 -0.0002448 -0.012657 -0.0021466 -0.00426 -2.9298 0.18024 0.10761 0.26024 0.15298 -0.1032 -0.0033474 -0.032051 -0.0014578 -0.080057
4.2188 0.14648 0.14783 0.24112 0.1602 0 0.10039 0.19748 0.16267 0.2321 0.15526 0.33092 -9.3163 -0.12238 -0.079509 0.089001 -0.23023 -0.29175 -0.079018 -0.5855 -0.4745 -0.17286 -0.31939 -0.69445 -0.074609 -0.0011494 -0.014061 -0.0018583 -0.0047044 -2.8825 0.15893 0.089035 0.23936 0.1296 -0.13051 -0.0026494 -0.026546 -0.017094 -0.079245
4.2227 0.15668 0.15308 0.098349 0.17304 0 0.1236 0.17534 0.15417 0.21761 0.17396 0.29679 -10.191 -0.10407 -0.086374 0.092135 -0.22342 -0.3025 -0.075769 -0.57574 -0.4919 -0.16377 -0.33457 -0.6733 -0.074824 -0.0022642 -0.014152 -0.0016861 -0.0048865 -2.7666 0.14527 0.10455 0.21013 0.12958 -0.14528 -0.0022808 -0.021436 -0.018679 -0.077038
4.2266 0.15679 0.15621 0.038371 0.18516 0 0.17309 0.1515 0.15251 0.18389 0.19785 0.22989 -11.031 -0.098664 -0.097652 0.099673 -0.19232 -0.3086 -0.069787 -0.54963 -0.50166 -0.14823 -0.3346 -0.62473 -0.073891 -0.0030146 -0.013165 -0.0017973 -0.0052451 -2.6354 0.14206 0.15519 0.18428 0.16562 -0.1333 -0.0026872 -0.016044 0.0036442 -0.07403
4.2305 0.15217 0.1573 0.11337 0.19249 0 0.20694 0.14915 0.15469 0.14692 0.2017 0.16298 -11.835 -0.10107 -0.10465 0.10999 -0.15105 -0.30315 -0.0609 -0.52027 -0.49708 -0.13145 -0.31873 -0.56593 -0.069936 -0.0032219 -0.012022 -0.0020661 -0.0058954 -2.5144 0.14786 0.20778 0.16446 0.21351 -0.10383 -0.0034078 -0.0088258 0.037197 -0.070344
4.2344 0.15197 0.15818 0.21932 0.1921 0 0.20277 0.16916 0.15687 0.12954 0.18383 0.11567 -12.606 -0.10568 -0.10376 0.12192 -0.10598 -0.28931 -0.049424 -0.4909 -0.47934 -0.11537 -0.28657 -0.51106 -0.06203 -0.0031747 -0.011362 -0.0021711 -0.0064402 -2.3957 0.1596 0.21769 0.14679 0.23456 -0.063354 -0.0039227 0.00095906 0.074118 -0.065479
4.2383 0.15841 0.16019 0.23158 0.183 0 0.17596 0.19068 0.15423 0.13277 0.16205 0.091639 -13.344 -0.10682 -0.098462 0.13412 -0.063087 -0.27446 -0.036009 -0.46379 -0.45571 -0.10165 -0.23937 -0.46484 -0.049843 -0.0032218 -0.011004 -0.0018682 -0.0064285 -2.2679 0.17137 0.17439 0.12872 0.21222 -0.019246 -0.0042918 0.013605 0.10661 -0.05903
4.2422 0.16439 0.16228 0.15157 0.16674 0 0.15721 0.19217 0.14292 0.13494 0.15015 0.088708 -14.052 -0.095413 -0.094103 0.14395 -0.030674 -0.26076 -0.022237 -0.44006 -0.43191 -0.092339 -0.1808 -0.42568 -0.033868 -0.0033633 -0.010368 -0.0012049 -0.0059207 -2.1485 0.17599 0.12103 0.11376 0.16492 0.015655 -0.0047704 0.028753 0.12236 -0.050396
4.2461 0.16182 0.16123 0.091708 0.14785 0 0.15775 0.17036 0.12462 0.12198 0.14567 0.1023 -14.734 -0.070983 -0.092159 0.14855 -0.012676 -0.2443 -0.011257 -0.41853 -0.40873 -0.087328 -0.12653 -0.39243 -0.019326 -0.0032909 -0.009282 -0.00048479 -0.0054686 -2.0753 0.17096 0.1163 0.10897 0.12462 0.028746 -0.0050346 0.042084 0.11626 -0.041239
4.25 0.15105 0.15437 0.12755 0.13276 0 0.16138 0.13957 0.1082 0.10995 0.14039 0.11955 -15.403 -0.044577 -0.089888 0.14849 -0.0049118 -0.22313 -0.0040556 -0.39947 -0.38575 -0.084449 -0.087375 -0.36671 -0.010137 -0.0028 -0.0082282 -1.9568e-05 -0.0054963 -2.0578 0.16111 0.16966 0.11817 0.10705 0.023122 -0.0042487 0.049925 0.097575 -0.034134
4.2539 0.14061 0.1424 0.20363 0.12646 0 0.14886 0.1163 0.10388 0.12667 0.13412 0.11969 -16.067 -0.024765 -0.084734 0.14462 -0.0050623 -0.20327 -0.00094098 -0.38466 -0.3659 -0.082358 -0.069279 -0.34991 -0.0082379 -0.002082 -0.0077754 0.00010233 -0.005786 -2.0451 0.15243 0.22052 0.13721 0.10464 0.0024804 -0.0021416 0.050034 0.073237 -0.030829
4.2578 0.13746 0.12979 0.20721 0.12897 0 0.12342 0.10718 0.11353 0.17068 0.1311 0.090366 -16.722 -0.020708 -0.077881 0.13828 -0.010404 -0.19427 -0.0018122 -0.37647 -0.35375 -0.079623 -0.076596 -0.34056 -0.014869 -0.0015607 -0.0079258 3.3073e-05 -0.005694 -1.9589 0.14408 0.1947 0.15517 0.10382 -0.027517 0.00015936 0.04066 0.051329 -0.032917
4.2617 0.13888 0.1217 0.11516 0.13476 0 0.10689 0.10976 0.12675 0.19967 0.12653 0.04495 -17.355 -0.04932 -0.073162 0.13327 -0.018093 -0.1988 -0.0055422 -0.38288 -0.3492 -0.073678 -0.11349 -0.33604 -0.029603 -0.0014682 -0.0081623 -2.2027e-05 -0.0048941 -1.7758 0.13107 0.088038 0.16052 0.10172 -0.052549 0.00075977 0.020296 0.04763 -0.042242
4.2656 0.13528 0.11986 0.029718 0.13648 0 0.11285 0.11879 0.12812 0.17169 0.10761 0.016458 -17.954 -0.096493 -0.073062 0.13245 -0.026519 -0.20889 -0.0084509 -0.40078 -0.3452 -0.064985 -0.15765 -0.33622 -0.043528 -0.001645 -0.0081243 -2.0624e-06 -0.0038253 -1.574 0.11709 -0.011886 0.14787 0.10287 -0.062773 -0.001287 -0.0016698 0.06031 -0.052907
4.2695 0.12096 0.12083 0.055671 0.13028 0 0.13019 0.12746 0.11017 0.098164 0.07428 0.027408 -18.518 -0.14814 -0.07644 0.13605 -0.036082 -0.21369 -0.0089881 -0.42531 -0.33385 -0.054628 -0.19593 -0.34356 -0.05201 -0.0017739 -0.008066 -1.5552e-05 -0.0033167 -1.4796 0.11987 -3.5696e-05 0.12102 0.105 -0.057463 -0.0049185 -0.019194 0.083249 -0.060628
4.2734 0.10109 0.11867 0.16714 0.11817 0 0.13707 0.12492 0.079741 0.044539 0.052585 0.065924 -19.059 -0.19075 -0.080051 0.14373 -0.04701 -0.21043 -0.0061049 -0.45083 -0.31521 -0.043819 -0.21746 -0.35894 -0.051725 -0.0017598 -0.0085115 -0.00019027 -0.0037652 -1.5486 0.15483 0.14146 0.090681 0.097238 -0.037834 -0.007873 -0.027249 0.10986 -0.061823
4.2773 0.087218 0.10998 0.22892 0.10543 0 0.12785 0.10045 0.051944 0.066757 0.074384 0.097598 -19.596 -0.20306 -0.081665 0.1542 -0.059468 -0.20594 0.0012666 -0.46715 -0.29868 -0.034694 -0.20751 -0.37797 -0.038956 -0.0018154 -0.009501 -0.00051247 -0.0047392 -1.6993 0.20893 0.31226 0.068675 0.076166 -0.0081482 -0.0086642 -0.018861 0.12906 -0.051493
4.2813 0.086112 0.097165 0.15288 0.095648 0 0.1198 0.056311 0.037607 0.14673 0.13768 0.10428 -20.137 -0.16559 -0.081358 0.16337 -0.070525 -0.20728 0.012001 -0.45855 -0.29415 -0.030509 -0.15963 -0.39252 -0.016377 -0.0021642 -0.010354 -0.00081902 -0.0054104 -1.7739 0.23655 0.3729 0.062577 0.058473 0.017456 -0.0077876 0.0078204 0.12714 -0.029017
4.2852 0.093636 0.086851 0.0059216 0.088507 0 0.13122 0.015533 0.036007 0.20081 0.19398 0.10669 -20.676 -0.096074 -0.080252 0.16941 -0.076541 -0.21256 0.022997 -0.42715 -0.30172 -0.030955 -0.092639 -0.39602 0.0069446 -0.0027139 -0.010301 -0.00094959 -0.0053272 -1.6838 0.19383 0.26273 0.073605 0.068584 0.03092 -0.0070205 0.041699 0.10884 -0.0032317
4.2891 0.099622 0.084683 -0.060793 0.082415 0 0.15774 0.010052 0.038633 0.16171 0.1877 0.14062 -21.199 -0.0089708 -0.078858 0.17214 -0.075033 -0.21297 0.032491 -0.37667 -0.31086 -0.035399 -0.018707 -0.38693 0.026047 -0.0030816 -0.0093176 -0.00090776 -0.0047216 -1.497 0.086019 0.048298 0.097703 0.10957 0.029464 -0.0076093 0.075251 0.079636 0.019759
4.293 0.097874 0.090733 0.018279 0.078904 0 0.17628 0.053984 0.038695 0.051752 0.1135 0.20793 -21.697 0.078317 -0.076985 0.17197 -0.063939 -0.20362 0.038814 -0.31321 -0.31018 -0.042729 0.048899 -0.36731 0.036428 -0.0029501 -0.0081925 -0.00086794 -0.0041095 -1.377 -0.02072 -0.13695 0.12755 0.1505 0.011995 -0.0091354 0.10049 0.046811 0.033669
4.2969 0.090781 0.099425 0.15055 0.083196 0 0.1725 0.12654 0.036742 -0.032383 0.028527 0.25784 -22.169 0.12702 -0.074775 0.17124 -0.040146 -0.19029 0.039035 -0.25387 -0.29788 -0.049763 0.083984 -0.33959 0.031829 -0.0023727 -0.0077257 -0.0010077 -0.0037217 -1.4261 -0.045102 -0.19804 0.15411 0.15054 -0.020182 -0.0099959 0.10149 0.027313 0.026509
4.3008 0.084741 0.10391 0.19301 0.098985 0 0.15819 0.18439 0.038114 -0.013417 -0.0010808 0.22743 -22.624 0.12071 -0.073031 0.17319 -0.011032 -0.18368 0.03452 -0.21811 -0.28245 -0.052431 0.081359 -0.30603 0.01899 -0.001713 -0.0079133 -0.001315 -0.0034036 -1.5859 0.040278 -0.13342 0.16879 0.099619 -0.053831 -0.0088135 0.079019 0.029681 0.002162
4.3047 0.08266 0.10109 0.11298 0.12199 0 0.15615 0.1958 0.046262 0.088933 0.032283 0.10673 -23.07 0.06679 -0.07231 0.17788 0.016913 -0.18728 0.027361 -0.2104 -0.27372 -0.049627 0.048792 -0.2713 0.0048928 -0.0013087 -0.0080219 -0.001559 -0.003 -1.6916 0.17996 -0.0062944 0.16734 0.033142 -0.082135 -0.0054386 0.041147 0.050386 -0.0307
4.3086 0.082053 0.093288 0.016034 0.13956 0 0.1698 0.16602 0.058624 0.17721 0.069681 -0.038795 -23.508 -0.02513 -0.072146 0.18452 0.038555 -0.19291 0.019364 -0.23181 -0.27403 -0.04103 -0.0058231 -0.24314 -0.0051959 -0.0012238 -0.007454 -0.0014796 -0.0026658 -1.6263 0.27708 0.11866 0.15356 0.0015867 -0.1008 -0.00093116 -0.0043918 0.084487 -0.064227
4.3125 0.079954 0.085738 0.014368 0.13897 0 0.17545 0.13051 0.067957 0.17271 0.049832 -0.11814 -23.937 -0.13802 -0.07169 0.19102 0.047354 -0.1893 0.013023 -0.28065 -0.27804 -0.026908 -0.070155 -0.22803 -0.0048371 -0.0013174 -0.0064244 -0.0010478 -0.0026956 -1.4221 0.27014 0.20793 0.1382 0.023681 -0.10567 0.0030836 -0.046055 0.12307 -0.087218
4.3164 0.077998 0.082721 0.095576 0.11825 0 0.14971 0.12274 0.067211 0.089459 -0.021489 -0.092917 -24.357 -0.22855 -0.071068 0.19099 0.035534 -0.1746 0.01275 -0.34062 -0.27998 -0.011128 -0.11729 -0.22546 0.011545 -0.0014904 -0.0056977 -0.00056065 -0.003102 -1.2164 0.1768 0.24853 0.13121 0.071076 -0.09532 0.005106 -0.061935 0.1453 -0.081539
4.3203 0.081355 0.085553 0.14597 0.089852 0 0.10216 0.14661 0.054574 0.011536 -0.073397 -0.0085919 -24.769 -0.27629 -0.071517 0.18302 0.010676 -0.15854 0.01826 -0.39056 -0.27934 0.0011826 -0.13773 -0.22762 0.035159 -0.0017928 -0.0057073 -0.00045012 -0.0035089 -1.1188 0.069035 0.23311 0.13285 0.10077 -0.078353 0.0043689 -0.051971 0.14606 -0.052887
4.3242 0.092732 0.093335 0.095528 0.072419 0 0.072986 0.17664 0.036178 0.0027007 -0.043996 0.051737 -25.174 -0.27581 -0.073739 0.16764 -0.022688 -0.15198 0.028948 -0.42233 -0.27931 0.0076216 -0.12988 -0.22655 0.06004 -0.002271 -0.00607 -0.00093234 -0.0035385 -1.1303 0.0087118 0.17017 0.13281 0.10107 -0.058398 0.0013703 -0.019318 0.12626 -0.0072583
4.3281 0.10846 0.10458 0.0073642 0.076951 0 0.093817 0.18242 0.024509 0.046391 0.052236 0.044826 -25.562 -0.22656 -0.076301 0.14648 -0.059477 -0.15542 0.043685 -0.43031 -0.28091 0.0063897 -0.095138 -0.22244 0.079976 -0.002753 -0.0060489 -0.0017848 -0.0032452 -1.1845 0.0053317 0.10081 0.12054 0.10218 -0.038844 -0.0020782 0.030302 0.089321 0.047318
4.332 0.12125 0.11771 0.0037033 0.099092 0 0.15272 0.15381 0.03162 0.076081 0.13716 0.00088006 -25.921 -0.13381 -0.076374 0.125 -0.090798 -0.15924 0.059658 -0.40978 -0.28084 -0.0047444 -0.039989 -0.22459 0.083679 -0.0028692 -0.0054371 -0.0024612 -0.003064 -1.2509 0.027863 0.083134 0.098128 0.13978 -0.024061 -0.0038216 0.082566 0.045708 0.093135
4.3359 0.12681 0.13042 0.11691 0.12427 0 0.20312 0.10714 0.060046 0.056056 0.14853 -0.014954 -26.242 -0.033045 -0.072587 0.11293 -0.11026 -0.15548 0.071494 -0.37737 -0.27584 -0.021046 0.012512 -0.24378 0.068582 -0.0023575 -0.0048646 -0.002481 -0.0033082 -1.3757 0.047007 0.14367 0.082219 0.21055 -0.015174 -0.0030419 0.11523 0.014377 0.11179
4.3398 0.12738 0.13975 0.24399 0.14058 0 0.20906 0.072261 0.098799 0.020798 0.10042 0.03081 -26.532 0.055558 -0.067148 0.11328 -0.11916 -0.14794 0.076808 -0.34711 -0.26873 -0.037479 0.050334 -0.28325 0.040733 -0.0013872 -0.0051783 -0.001792 -0.0038016 -1.617 0.060448 0.24425 0.090518 0.26752 -0.011045 -0.0012233 0.12245 0.0003692 0.10247
4.3438 0.129 0.14373 0.26039 0.14744 0 0.17899 0.072864 0.13057 0.031798 0.060641 0.11223 -26.811 0.12157 -0.064594 0.12702 -0.11905 -0.14946 0.074115 -0.3271 -0.26883 -0.050712 0.066854 -0.3368 0.0050091 -0.00056171 -0.0065702 -0.00081461 -0.0040852 -1.9532 0.08124 0.30799 0.12445 0.26213 -0.011275 -0.0011153 0.10261 0.0045498 0.066816
4.3477 0.13564 0.14342 0.16087 0.15262 0 0.15228 0.1125 0.14672 0.10391 0.073131 0.17633 -27.097 0.15701 -0.067897 0.15372 -0.11261 -0.16922 0.06229 -0.32475 -0.28512 -0.057312 0.05699 -0.39466 -0.032266 -0.00052393 -0.0083825 -0.00013886 -0.0039662 -2.2732 0.11218 0.28745 0.16546 0.19189 -0.015462 -0.0041855 0.057003 0.025119 0.0095765
4.3516 0.14616 0.14285 0.064363 0.16207 0 0.15479 0.1714 0.15659 0.18529 0.11274 0.19538 -27.387 0.15576 -0.075556 0.1872 -0.1057 -0.20339 0.040232 -0.3473 -0.31839 -0.052042 0.01608 -0.45016 -0.058158 -0.001445 -0.0097648 -0.00011856 -0.0037616 -2.4664 0.1395 0.20789 0.19028 0.10678 -0.024873 -0.0088488 -0.002864 0.050781 -0.052647
4.3555 0.15642 0.14626 0.079111 0.17364 0 0.17291 0.21566 0.17958 0.21255 0.12076 0.18562 -27.655 0.13902 -0.082659 0.21524 -0.10209 -0.23835 0.014594 -0.38002 -0.35953 -0.040028 -0.03737 -0.50096 -0.071241 -0.0028195 -0.010454 -0.00067094 -0.0039406 -2.5219 0.15069 0.14 0.19132 0.068867 -0.038619 -0.01145 -0.054629 0.067712 -0.10113
4.3594 0.16342 0.15475 0.18503 0.18055 0 0.17378 0.21687 0.22432 0.17887 0.078103 0.18118 -27.874 0.1134 -0.085123 0.23314 -0.10171 -0.26258 -0.011631 -0.41618 -0.39555 -0.024272 -0.096184 -0.54596 -0.072774 -0.0037783 -0.010884 -0.0013916 -0.0045777 -2.534 0.15136 0.12972 0.18221 0.1034 -0.056935 -0.0094401 -0.090117 0.073028 -0.13004
[truncated: 2,378,607 more chars]
