# Supplementary material for: Dataset from dynamic shake-table testing of five full-scale single leaf and cavity URM walls subjected to out-of-plane two-way bending
Source: Data Brief. 2019 Mar 20;24:103854. doi: 10.1016/j.dib.2019.103854 (PMC6480314; doi:10.1016/j.dib.2019.103854)
Supplement: Multimedia component 2 [file mmc2.zip › DATA/CSW-000-RF/Test14.txt]

0 -0.00251 0.00073574 0.0020398 0.0019984 0 -0.00094842 -0.0018275 0.00242 -0.017943 -0.0037627 -0.00049012 -0.79167 -0.0026921 -0.0105 -0.025091 -0.040407 0.0014668 -0.014842 -0.017208 -0.0059608 -0.020666 -0.043176 0.00021323 -0.012938 -0.00081136 -0.0006124 -0.00016619 -0.00089585 0.020276 0.00011356 0.0010022 -0.0026977 -0.0027407 -0.014362 0.00023909 -0.031556 -0.037272 -0.017337
0.003906 -0.0031741 0.00071333 0.0013658 -0.00080767 0 -0.00076717 0.0011306 0.0029253 -0.018494 -0.008687 -0.0023941 -0.81148 -0.0026582 -0.006945 -0.025205 -0.033678 -0.0017898 -0.017205 -0.01837 -0.0069394 -0.023471 -0.03383 0.001252 -0.012609 -0.00058473 -0.0011072 -0.00048808 -0.00098111 0.028119 -0.0018083 -0.002258 0.00012137 -0.0039288 -0.019377 0.00085792 -0.029294 -0.033814 -0.012399
0.007813 -0.003 -0.00010388 0.00021458 -0.0026002 0 0.0007405 0.0042825 0.0019789 -0.01683 -0.010753 -0.0048515 -0.79877 -0.00012772 -0.0025217 -0.023419 -0.020434 -0.0045404 -0.01624 -0.018 -0.0068505 -0.025776 -0.018292 0.0011033 -0.011253 -0.00053073 -0.00096378 -0.00084646 -0.00088955 0.033896 -0.0036291 -0.005656 0.0037874 -0.0041633 -0.020276 -0.00019791 -0.0233 -0.025531 -0.0060866
0.011719 -0.0017586 -0.001338 -0.0014561 -0.003421 0 0.0023763 0.0068048 -0.00077218 -0.013936 -0.011153 -0.0068667 -0.77085 0.0045938 1.6994e-06 -0.020189 -0.0032889 -0.0051657 -0.012126 -0.016571 -0.0052023 -0.027149 2.0881e-05 0.0012563 -0.0095155 -0.0007451 -0.00064333 -0.00095337 -0.00077211 0.040967 -0.0058688 -0.0087985 0.0065121 -0.0035874 -0.01651 -0.0015838 -0.014662 -0.014209 -0.00069893
0.015625 -0.00015446 -0.00234 -0.0036827 -0.0041788 0 0.0024474 0.0082647 -0.004307 -0.010086 -0.011936 -0.0078028 -0.75503 0.011166 0.00038606 -0.01665 0.012513 -0.0043086 -0.005892 -0.015212 -0.0028531 -0.02659 0.014739 0.0026945 -0.0082576 -0.0011032 -0.00082316 -0.00072959 -0.00066996 0.050012 -0.0079903 -0.010815 0.0067359 -0.0028576 -0.0078145 -0.0029091 -0.0061691 -0.0046844 0.00011521
0.019531 0.00084159 -0.0026766 -0.0057878 -0.0053624 0 0.00024421 0.008331 -0.0071863 -0.0050755 -0.013661 -0.0079387 -0.76374 0.018216 0.00018213 -0.014495 0.021637 -0.0039952 -0.00066702 -0.014916 -0.0011806 -0.023631 0.02092 0.0044986 -0.0077045 -0.0013205 -0.0015317 -0.00038612 -0.00045454 0.058449 -0.0087613 -0.010458 0.0040707 -0.0024128 0.0023886 -0.0046805 -0.0016145 -0.0029318 -0.0041666
0.023438 0.00084766 -0.0023966 -0.006549 -0.0064455 0 -0.0032271 0.0066637 -0.0086145 0.001032 -0.014545 -0.0080069 -0.78398 0.024713 0.00018795 -0.013993 0.024227 -0.0054064 0.0022307 -0.015311 -0.00084364 -0.01867 0.019884 0.0049381 -0.007415 -0.0011346 -0.0020465 -0.0002188 -2.5838e-06 0.062425 -0.0075457 -0.0072606 -0.0004004 -0.0021596 0.011463 -0.0068269 -0.0013782 -0.0091144 -0.011098
0.027344 0.00027293 -0.0018715 -0.0055576 -0.0064606 0 -0.0059049 0.0033832 -0.008543 0.0074597 -0.012074 -0.0082433 -0.79218 0.029885 -0.00046251 -0.015036 0.021115 -0.0075349 0.0023467 -0.015903 -0.0014259 -0.01208 0.013365 0.0037979 -0.0070486 -0.00049503 -0.0017006 -0.00031979 0.00057116 0.058789 -0.0049916 -0.0024335 -0.0047211 -0.0017752 0.017907 -0.0079699 -0.0050829 -0.02225 -0.01869
0.03125 -0.00022249 -0.0014171 -0.004105 -0.0049901 0 -0.0061967 -0.00049611 -0.0071082 0.012879 -0.0055347 -0.0079733 -0.77916 0.032921 -0.002472 -0.017239 0.013999 -0.0081015 -0.0003713 -0.015985 -0.002123 -0.0044245 0.0041045 0.0030948 -0.0062122 0.00037965 -0.00067461 -0.00050131 0.0009407 0.04598 -0.0023645 0.0018117 -0.0072062 -0.0011247 0.020423 -0.0066757 -0.011684 -0.04017 -0.024533
0.035156 -0.00035296 -0.0010737 -0.0040311 -0.0025696 0 -0.0041478 -0.0035032 -0.0044481 0.015909 0.0030131 -0.0062056 -0.75943 0.031783 -0.004435 -0.018935 0.0075994 -0.0058706 -0.0045077 -0.014149 -0.0024688 0.002433 -0.0009353 0.0050373 -0.004444 0.0011207 0.00015407 -0.00049836 0.00089955 0.024863 -0.00033879 0.0040555 -0.0073737 -0.00027406 0.017584 -0.003348 -0.017286 -0.055064 -0.023765
0.039063 -0.00029649 -0.00070751 -0.0054782 -0.00024175 0 -0.0013556 -0.0048342 -0.0011535 0.015597 0.010173 -0.0026783 -0.75551 0.027541 -0.0037721 -0.018802 0.0050105 -0.0020786 -0.0073428 -0.011194 -0.0022783 0.0069372 0.00054439 0.0092405 -0.0024451 0.0014098 0.00015574 -0.00022803 0.00063676 -0.00014628 0.0014236 0.0047662 -0.0060509 0.00080673 0.012568 -0.00037776 -0.019032 -0.061605 -0.017759
0.042969 -0.00030518 -0.00024443 -0.0063058 0.001203 0 0.00027461 -0.0049655 0.0015344 0.011793 0.013569 0.0016583 -0.77434 0.020848 8.1122e-05 -0.016501 0.006522 0.00051072 -0.0080438 -0.0079857 -0.0011973 0.0083882 0.0080457 0.012319 -0.00072397 0.0011228 -0.00038428 0.00015475 0.00058467 -0.021591 0.0035856 0.0055385 -0.0046427 0.00233 0.0067848 -2.3612e-05 -0.016477 -0.058696 -0.0079882
0.046875 -0.0003892 0.00024963 -0.0043083 0.0016568 0 -4.5653e-05 -0.0049527 0.0025325 0.0053891 0.013015 0.0052206 -0.80076 0.012583 0.0040772 -0.011989 0.011836 0.00013254 -0.006189 -0.0054298 0.0011499 0.0063778 0.020224 0.010698 0.0002534 0.00036033 -0.000637 0.00043311 0.00093737 -0.032824 0.0062243 0.0072942 -0.004133 0.004333 0.0015136 -0.0021676 -0.0098223 -0.046475 0.0037246
0.050781 -0.00041479 0.00070007 7.6033e-05 0.0015922 0 -0.0014749 -0.0051138 0.0020898 -0.0018083 0.009881 0.0069519 -0.81363 0.0044182 0.0040536 -0.0056119 0.019576 -0.0022249 -0.0018365 -0.0051117 0.004284 0.0004884 0.033563 0.0041143 -0.00022135 -0.00059637 -0.0002061 0.00053217 0.0013755 -0.033072 0.0086343 0.0093024 -0.004491 0.0062761 -0.0015906 -0.0044036 -0.00043313 -0.026915 0.014023
0.054688 -0.000383 0.0011572 0.0038624 0.0016303 0 -0.0023263 -0.0046177 0.0018467 -0.0078044 0.0057596 0.0070607 -0.80606 -0.00082233 -0.00086059 0.00055876 0.02619 -0.0035498 0.002594 -0.0076239 0.0064039 -0.0073499 0.041313 -0.0036466 -0.0020498 -0.0013625 0.00041772 0.00055159 0.0013718 -0.028587 0.0098333 0.0098809 -0.0047858 0.0071566 -0.0019297 -0.004413 0.0071926 -0.0085346 0.018828
0.058594 -0.0004486 0.0017316 0.0046254 0.0020797 0 -0.0015182 -0.0025286 0.0033091 -0.011416 0.0017391 0.006715 -0.78866 -0.00245 -0.0067186 0.0050879 0.03045 -0.0014626 0.0053123 -0.011442 0.0053952 -0.01473 0.041867 -0.0077125 -0.0042592 -0.0015813 0.00043784 0.00062572 0.00080012 -0.027401 0.0090916 0.0078744 -0.0038274 0.0061672 -0.00047397 -0.0020853 0.010969 0.0037794 0.018268
0.0625 -0.00062267 0.0023926 0.0031204 0.0026963 0 0.00050711 0.00087299 0.006147 -0.012745 -0.0015368 0.006978 -0.77515 -0.00031581 -0.0081491 0.0072803 0.032208 0.0035509 0.005581 -0.015378 0.00075955 -0.020258 0.035186 -0.0061691 -0.0061734 -0.0011163 -0.00032192 0.0007732 0.00016192 -0.031931 0.0061325 0.0034765 -0.00091116 0.0033316 0.0022528 0.00080202 0.01027 0.0082208 0.012866
0.066406 -0.00056107 0.002889 0.002272 0.0028436 0 0.0022145 0.0040871 0.008223 -0.012604 -0.0036967 0.0078976 -0.76908 0.005349 -0.0034387 0.0066649 0.031753 0.0083467 0.0029848 -0.018096 -0.0054527 -0.022658 0.022163 -0.0015236 -0.0070819 -0.00020006 -0.0012226 0.00087661 0.00010597 -0.037028 0.001292 -0.0020121 0.0037167 -0.00041554 0.0056705 0.0027411 0.0050684 0.0040251 0.0036753
0.070313 0.00021654 0.0029334 0.0036465 0.0020429 0 0.0024422 0.005817 0.0075606 -0.011411 -0.0047217 0.0084917 -0.7661 0.013223 0.00384 0.0029252 0.03058 0.0096397 -0.0020816 -0.017075 -0.009955 -0.01986 0.0068895 0.0016698 -0.0056457 0.00063643 -0.0015501 0.00079203 0.0007089 -0.036164 -0.0041585 -0.0068152 0.008873 -0.0036799 0.0090587 0.0039018 -0.0029747 -0.0071995 -0.0065819
0.074219 0.0018434 0.0024888 0.0056345 0.00055031 0 0.0016061 0.0062173 0.0043231 -0.0086894 -0.0049348 0.0076004 -0.76594 0.019968 0.0082049 -0.0015621 0.030477 0.0066653 -0.0067018 -0.013461 -0.010785 -0.014117 -0.0040507 0.00076237 -0.0025428 0.00089353 -0.0012947 0.00048242 0.0013114 -0.029569 -0.0080179 -0.0091715 0.012929 -0.0051812 0.012057 0.0052636 -0.0094639 -0.017473 -0.014641
0.078125 0.003868 0.0018494 0.0055737 -0.0006001 0 0.0014412 0.006494 0.00073308 -0.0037857 -0.0045872 0.0048716 -0.77623 0.024329 0.0070634 -0.0055511 0.031521 0.0017078 -0.0095877 -0.0088377 -0.0086946 -0.0070423 -0.0084924 -0.0030193 0.0014999 0.0004755 -0.0010554 6.9207e-05 0.0011497 -0.025136 -0.0081519 -0.0079341 0.01456 -0.0042092 0.014591 0.0067482 -0.012864 -0.023808 -0.019725
0.082031 0.0055296 0.0013998 0.0031809 -0.00031989 0 0.0033343 0.007281 -0.0010229 0.002902 -0.0034384 0.0010995 -0.80179 0.025596 0.0022619 -0.0080909 0.03347 -0.0018877 -0.0099174 -0.0047236 -0.0060441 -2.3041e-05 -0.0053284 -0.0061381 0.0057948 -0.00021835 -0.0012201 -0.00023642 0.00015003 -0.030096 -0.0041623 -0.0035008 0.013365 -0.0010142 0.016575 0.0068396 -0.01236 -0.024536 -0.021511
0.085938 0.0062775 0.0012741 0.00093223 0.0015273 0 0.0066971 0.0076912 -0.00075233 0.0095591 -0.00099181 -0.0022821 -0.83297 0.02331 -0.0024824 -0.0080392 0.035496 -0.0024046 -0.0069634 -0.0034799 -0.0044325 0.0050695 0.0059739 -0.0061163 0.0093137 -0.0005984 -0.0014516 -0.00028389 -0.0009566 -0.041848 0.0017473 0.0016964 0.009989 0.0029501 0.017826 0.0043584 -0.0075578 -0.018748 -0.020017
0.089844 0.0060456 0.0012546 0.00078841 0.0037481 0 0.0090014 0.0062223 -0.00012663 0.01402 0.0026897 -0.0040793 -0.84991 0.019422 -0.0049491 -0.0051285 0.0359 -0.00080155 -0.0018593 -0.007112 -0.0035384 0.0067063 0.021201 -0.0035324 0.01092 -0.0003424 -0.0011305 -0.00011405 -0.0013371 -0.048403 0.0059678 0.0043186 0.0056949 0.0054009 0.018113 0.00033755 -0.00089452 -0.010626 -0.016868
0.09375 0.0051181 0.0010172 0.0014188 0.0045715 0 0.0077199 0.0025635 -0.00075361 0.015324 0.0065285 -0.0039448 -0.84125 0.016702 -0.0052192 -0.00093386 0.034733 0.0006396 0.0031301 -0.013382 -0.0022233 0.0062256 0.034734 -0.0010291 0.011097 0.00038145 -0.00022555 4.641e-05 -0.00084126 -0.0394 0.0061835 0.0026863 0.0016878 0.0045315 0.017792 -0.0024203 0.0046967 -0.0052419 -0.013791
0.097656 0.0038467 0.00048642 -0.00022552 0.0030502 0 0.0026268 -0.0017348 -0.0025482 0.01424 0.0090645 -0.0024253 -0.81713 0.016449 -0.0040835 0.0036845 0.032453 0.00058747 0.0069799 -0.020409 -0.00041397 0.0046193 0.043959 -0.00061883 0.010292 0.0010886 0.0005071 -3.6758e-05 -6.3798e-05 -0.017177 0.003329 -0.0013519 -0.0013575 0.00060377 0.017198 -0.0019861 0.0081015 -0.0046199 -0.011349
0.10156 0.0025248 -4.9567e-05 -0.0045321 -1.8397e-05 0 -0.0036035 -0.0045289 -0.0039856 0.012209 0.0096773 -0.00061316 -0.80073 0.019653 -0.0017954 0.0078657 0.029736 -0.00037699 0.0088628 -0.026052 0.00051068 0.0030153 0.046769 -0.0019879 0.0090783 0.0013509 0.00031983 -0.00037679 0.00032521 0.0037484 0.00089849 -0.0034657 -0.0033595 -0.0036351 0.016752 0.00059864 0.0085884 -0.010057 -0.0099144
0.10547 0.0014047 -0.00017669 -0.0075654 -0.0024751 0 -0.0071997 -0.0049435 -0.0037309 0.009775 0.0090997 0.00034039 -0.80588 0.027154 0.0013155 0.010289 0.028256 -0.00091373 0.0079953 -0.025818 -0.00070598 0.0034887 0.040525 -0.0032408 0.0086595 0.0010413 -0.00062684 -0.00070627 0.00022124 0.0091693 0.0020142 -0.00047174 -0.0046148 -0.0046278 0.0176 0.0021832 0.0060589 -0.021512 -0.0096179
0.10938 0.00064861 0.00027954 -0.0049402 -0.0022895 0 -0.0061224 -0.0038845 -0.0018294 0.0060934 0.0085852 -0.00023257 -0.82433 0.035783 0.0038355 0.011131 0.028642 -0.0007864 0.0060452 -0.019303 -0.0035229 0.0063453 0.029497 -0.0030225 0.0096822 0.00031954 -0.0013517 -0.00069324 3.5153e-05 -0.0021388 0.0067579 0.0065931 -0.0055356 -0.00084746 0.020342 0.0006668 0.0033369 -0.032679 -0.0096961
0.11328 0.00018674 0.001096 0.0026546 0.00089362 0 -0.001618 -0.0028196 0.00060844 3.797e-05 0.0085507 -0.00198 -0.83606 0.043155 0.0040006 0.011078 0.030151 -0.0012932 0.0042157 -0.008612 -0.0058494 0.010663 0.017218 -0.0017526 0.011929 -0.00051399 -0.0011054 -0.000269 0.00010508 -0.017821 0.012067 0.012992 -0.0064023 0.005567 0.024763 -0.0027405 0.0018935 -0.040003 -0.0098608
0.11719 -0.00027036 0.0018317 0.0088805 0.0052705 0 0.0027504 -0.0023081 0.0025852 -0.0081181 0.0081127 -0.0033517 -0.83078 0.047592 0.0017846 0.010675 0.03194 -0.0036852 0.0032515 0.0042013 -0.0060472 0.015544 0.0062168 -0.00086415 0.015094 -0.0011366 -0.00021252 0.00025784 0.00030383 -0.023805 0.01418 0.014143 -0.0070887 0.010092 0.030518 -0.0045586 0.0024975 -0.041407 -0.010029
0.12109 -0.00091552 0.0021664 0.0076669 0.007885 0 0.0037785 -0.0018242 0.0038984 -0.016069 0.0059875 -0.0022846 -0.81719 0.047204 -0.00037384 0.010632 0.032657 -0.0072818 0.0038741 0.016058 -0.0044803 0.019642 -0.00056939 -0.0010994 0.01862 -0.0012911 0.00028976 0.00045899 0.00027969 -0.01698 0.01145 0.0093048 -0.006881 0.0092599 0.036957 -0.0024498 0.0056816 -0.035112 -0.01025
0.125 -0.0014951 0.0020987 -0.00031129 0.006595 0 0.00091141 -0.00076849 0.0048285 -0.020581 0.0018189 0.0022677 -0.81114 0.040709 0.0002467 0.011741 0.030022 -0.0095445 0.0061323 0.021304 -0.0028824 0.020682 0.00023017 -0.0017742 0.021134 -0.00091674 -0.00015305 0.00019607 -1.6258e-05 -0.0069064 0.0052658 0.001809 -0.0047261 0.0034548 0.042216 0.0023496 0.010435 -0.022593 -0.010945
0.12891 -0.0013957 0.0018601 -0.0077535 0.001768 0 -0.0034846 0.00072978 0.0055105 -0.019549 -0.0033332 0.0089709 -0.81757 0.031556 0.0035595 0.013423 0.024966 -0.0084017 0.0086399 0.020272 -0.0022741 0.019144 0.0060842 -0.0016936 0.022115 -0.0002646 -0.00093901 -0.0002329 -0.000198 -0.0059516 -0.0012831 -0.0040188 -4.9954e-05 -0.0032961 0.045453 0.0059753 0.014511 -0.010237 -0.012161
0.13281 -0.000241 0.0016634 -0.007748 -0.0035715 0 -0.0058992 0.0021072 0.0057894 -0.013438 -0.0076522 0.014325 -0.82652 0.02157 0.0062548 0.015126 0.018561 -0.0045687 0.010765 0.014004 -0.0018132 0.015638 0.015555 -0.00054996 0.021403 0.00019312 -0.00095757 -0.00038697 0.00010654 -0.018 -0.0055654 -0.0060973 0.0063246 -0.0063599 0.046493 0.0053578 0.017045 -0.00094138 -0.013804
0.13672 0.0015576 0.0015287 -0.00049522 -0.0056006 0 -0.0041464 0.0031407 0.0055308 -0.0050452 -0.0096423 0.014865 -0.82631 0.012537 0.0049833 0.01625 0.012098 -0.0012682 0.011992 0.0040893 9.953e-05 0.010983 0.027008 0.00078668 0.018978 0.00011307 0.00014112 -0.00013209 0.00076019 -0.035848 -0.0066974 -0.0052167 0.012061 -0.0038481 0.045409 0.00091975 0.01745 0.0029528 -0.015706
0.14063 0.0029547 0.0013232 0.0071849 -0.0025671 0 0.0011132 0.0040554 0.0047901 0.0022622 -0.0088168 0.009921 -0.8172 0.0071753 -4.1636e-05 0.015644 0.0082752 -0.0012634 0.011822 -0.0060383 0.0037033 0.0068449 0.037728 0.0012906 0.014921 -0.00038086 0.0014887 0.00022419 0.0011898 -0.048093 -0.0054373 -0.0033016 0.014478 0.0022567 0.042741 -0.0038339 0.015417 -0.00117 -0.017408
0.14453 0.00312 0.00093923 0.0087611 0.0034567 0 0.0067113 0.0048556 0.0036061 0.006605 -0.0058128 0.0025501 -0.80993 0.0058428 -0.0049495 0.013184 0.0085727 -0.0040244 0.011033 -0.012383 0.0071596 0.0048119 0.045143 0.00080901 0.010409 -0.00075567 0.0018944 0.00026625 0.00098319 -0.047943 -0.0032816 -0.0016567 0.01237 0.0077301 0.040421 -0.0052813 0.012794 -0.009611 -0.018341
0.14844 0.0021924 0.00042266 0.003941 0.0076834 0 0.0089638 0.004931 0.0018372 0.0084961 -0.0021047 -0.0024964 -0.81244 0.0070422 -0.0058775 0.0097952 0.011866 -0.0060195 0.010426 -0.014871 0.0081021 0.0047691 0.049041 -8.6336e-05 0.0063487 -0.00056968 0.0011157 -7.8726e-05 0.00034186 -0.036631 -0.0015556 -0.00073063 0.0070309 0.0089729 0.039363 -0.0025077 0.0109 -0.018085 -0.018407
0.15234 0.0011499 -6.2908e-05 -0.0020901 0.0062185 0 0.0061444 0.0036688 -0.00057241 0.0099285 0.00065913 -0.0023887 -0.82122 0.009742 -0.0025828 0.006305 0.017051 -0.0041206 0.010437 -0.014094 0.0058205 0.0064331 0.049437 -0.0010676 0.0033842 3.6921e-05 9.7928e-05 -0.00046065 -0.00013093 -0.020596 -0.00084093 -0.00069336 0.001477 0.0051296 0.039951 0.0022729 0.010379 -0.023961 -0.017562
0.15625 0.00087084 -0.00037506 -0.0044106 -0.00054784 0 -0.00014321 0.0013874 -0.0031728 0.012317 0.0016558 0.0015739 -0.82718 0.012722 0.0016777 0.0037602 0.022584 0.0011199 0.011438 -0.01131 0.0017868 0.009262 0.046649 -0.0024549 0.002181 0.00039927 -7.4834e-05 -0.00048697 -7.6984e-05 -0.0066683 -0.00078262 -0.0014149 -0.0016891 -0.001587 0.042358 0.0056905 0.011692 -0.024692 -0.015817
0.16016 0.0013073 -0.00048317 -0.0025803 -0.0078167 0 -0.0057992 -0.00072618 -0.0050655 0.014934 0.0016158 0.0050837 -0.82746 0.014248 0.0035542 0.0045882 0.025237 0.0056277 0.013527 -0.0099439 -0.0019127 0.011999 0.041632 -0.0044568 0.0042949 -4.3493e-05 0.0006523 -0.00014909 0.00025222 0.0011229 -0.00035769 -0.0018828 -0.0020765 -0.0072554 0.046051 0.0057046 0.014723 -0.017375 -0.013143
0.16406 0.0015942 -0.00043167 0.00042484 -0.010074 0 -0.0069872 -0.0018416 -0.0055418 0.015254 0.0023365 0.0043416 -0.82831 0.014686 0.0024515 0.0082975 0.025176 0.0053837 0.015654 -0.011093 -0.0044482 0.014023 0.036723 -0.006301 0.0088941 -0.0011459 0.0012896 0.00016953 0.0003002 0.0027695 0.0013706 -0.00045983 -0.0015047 -0.0085298 0.049285 0.0026832 0.017827 -0.0067014 -0.010041
0.16797 0.00095652 -0.00024926 0.0020837 -0.0057215 0 -0.002989 -0.0024525 -0.0046494 0.011081 0.0048969 -0.0010008 -0.83596 0.014604 3.6434e-05 0.014233 0.023383 3.8546e-05 0.017336 -0.014022 -0.006486 0.015461 0.032739 -0.0066692 0.015545 -0.0021151 0.00091428 0.000103 -0.00018622 0.0022485 0.0043935 0.0034618 -0.0022437 -0.0047555 0.051296 -0.0013938 0.020484 0.0048725 -0.0066928
0.17188 -0.00052461 6.266e-05 0.0022089 0.0014079 0 0.0030895 -0.0037234 -0.0030489 0.0027387 0.0080536 -0.0077908 -0.84766 0.014592 -0.0023418 0.021481 0.021093 -0.0067991 0.018186 -0.017558 -0.0088241 0.016553 0.030302 -0.0052547 0.023642 -0.0022163 -0.00033854 -0.00032803 -0.00092092 0.0056518 0.0074923 0.0079959 -0.005003 0.0013599 0.051455 -0.0046 0.022371 0.015055 -0.0033216
0.17578 -0.0020286 0.00043374 0.0015554 0.0051862 0 0.0065693 -0.0057493 -0.0013594 -0.0066651 0.008733 -0.011941 -0.8545 0.015591 -0.0049043 0.028164 0.020764 -0.010658 0.017745 -0.018832 -0.011176 0.017887 0.0301 -0.0035569 0.03204 -0.0014352 -0.0014508 -0.00078389 -0.0014307 0.01686 0.0089404 0.0096137 -0.0082975 0.0053336 0.048864 -0.0061974 0.023422 0.020635 -0.00037019
0.17969 -0.0027903 0.00064802 0.00010728 0.0023691 0 0.0048022 -0.0068006 0.00021201 -0.013274 0.0047493 -0.011289 -0.85253 0.017873 -0.0080395 0.031515 0.024402 -0.0096041 0.016264 -0.01463 -0.012461 0.019865 0.031474 -0.003513 0.038481 -0.00043529 -0.0015898 -0.0010016 -0.0015459 0.033065 0.0077081 0.0061846 -0.0095926 0.0040996 0.043554 -0.00656 0.024507 0.020623 0.0013286
0.18359 -0.0027106 0.00043399 -0.0023598 -0.0047167 0 -0.00078066 -0.0047869 0.0015739 -0.015113 -0.0026299 -0.0066454 -0.84806 0.020677 -0.010493 0.03125 0.030551 -0.0050258 0.014315 -0.0060957 -0.012066 0.021893 0.033076 -0.005081 0.042045 0.00012146 -0.00087179 -0.0010476 -0.0014746 0.044804 0.0041897 -0.00062791 -0.0072122 -0.0014645 0.036404 -0.0062847 0.026064 0.017197 0.001455
0.1875 -0.0022229 -0.00030044 -0.0046688 -0.010313 0 -0.0059278 0.0003508 0.0023223 -0.013048 -0.0090794 -0.00077215 -0.85017 0.0235 -0.0099888 0.027556 0.03766 0.00023199 0.012127 0.0051874 -0.010474 0.023293 0.034057 -0.0055802 0.042264 0.00017229 -7.6547e-05 -0.0011473 -0.0014438 0.042551 -0.00012862 -0.0063226 -0.0015705 -0.0069588 0.027825 -0.0054611 0.028045 0.011617 -0.00018116
0.19141 -0.0016974 -0.0013001 -0.0046092 -0.010199 0 -0.0070746 0.0059511 0.0019215 -0.0094128 -0.010723 0.0034488 -0.85936 0.025817 -0.0059797 0.021033 0.043759 0.0040241 0.0098908 0.016971 -0.008555 0.023265 0.033576 -0.0021239 0.038921 0.00017102 0.00022666 -0.0013232 -0.0013953 0.025372 -0.0036968 -0.0073229 0.0050159 -0.0078848 0.018278 -0.0037876 0.03021 0.0052615 -0.0036471
0.19531 -0.0010977 -0.0020629 -0.0015405 -0.0050675 0 -0.0040948 0.0087059 0.00040911 -0.0058235 -0.0076198 0.0043955 -0.86655 0.02701 -0.0011912 0.013862 0.044059 0.005519 0.0076174 0.022912 -0.0065238 0.019783 0.030118 0.0049805 0.032038 0.00047685 0.00012799 -0.001304 -0.0011086 0.0035394 -0.0057223 -0.0040114 0.0096435 -0.0033537 0.0087519 -0.0013425 0.031123 -7.433e-05 -0.00867
0.19922 -0.00020365 -0.0021677 0.0020646 0.00048371 0 -2.0204e-05 0.0076012 -0.0012787 -0.0022894 -0.0037262 0.0022226 -0.86379 0.02783 0.00039757 0.0090149 0.0386 0.0046639 0.0051985 0.020862 -0.0039323 0.013553 0.024764 0.011607 0.024534 0.00091859 2.5154e-05 -0.00083925 -0.00056303 -0.0087498 -0.006241 -0.00010086 0.010395 0.003195 0.00071764 0.00087532 0.029894 -0.0043368 -0.013317
0.20313 0.00097059 -0.001557 0.0027394 0.0021165 0 0.0018135 0.0047495 -0.0019548 0.0018082 -0.0031436 -0.001352 -0.85372 0.02879 -0.0025326 0.0073259 0.028889 0.0019759 0.0026744 0.011524 -0.00070919 0.0055438 0.018544 0.01322 0.01779 0.0010038 5.6709e-05 -6.0125e-05 -4.5954e-05 -0.0051528 -0.0056668 0.00093988 0.0073415 0.0069833 -0.0047985 0.0013901 0.026518 -0.0079296 -0.016506
0.20703 0.0020965 -0.00052592 -0.00010232 -0.0007256 0 0.0005465 0.0032319 -0.0012392 0.0062632 -0.0061835 -0.0039108 -0.84607 0.030199 -0.0069953 0.0090774 0.016668 -0.001058 0.00014892 -0.0037189 0.0021268 -0.0032271 0.012459 0.0092296 0.012807 0.00050879 4.2533e-05 0.00055751 0.00015474 0.006965 -0.0044057 -0.0011504 0.0024978 0.0059117 -0.006884 -0.00051114 0.021258 -0.011168 -0.017409
0.21094 0.0028463 0.00054335 -0.0031103 -0.0047805 0 -0.0018384 0.0041294 0.00012909 0.0097823 -0.0090739 -0.0037081 -0.84539 0.03224 -0.0083489 0.014028 0.0049673 -0.0022191 -0.002106 -0.021896 0.0031415 -0.011095 0.0080815 0.0037709 0.010672 -0.00022445 -0.00010059 0.00062807 9.8591e-05 0.012409 -0.0028035 -0.0037329 -0.0012963 0.0019941 -0.0040459 -0.0038305 0.014864 -0.014393 -0.014982
0.21484 0.0031674 0.0014192 -0.0024266 -0.0060159 0 -0.0025813 0.005682 0.0010951 0.011041 -0.0075611 -0.00084907 -0.8453 0.033728 -0.0047406 0.019071 -0.0018637 -0.00019672 -0.003584 -0.036066 0.001942 -0.015818 0.0071523 0.0017648 0.010973 -0.00061057 -0.00012956 0.00022916 0.00012556 0.0011258 -0.0012198 -0.0040672 -0.0020746 -0.0008844 0.0042416 -0.006228 0.0095131 -0.017417 -0.0095679
0.21875 0.0031735 0.0020158 0.002039 -0.0029355 0 -0.00060353 0.005222 0.0012974 0.0097065 -0.00089385 0.0027477 -0.83658 0.033237 0.0011258 0.021362 -0.0044502 0.0037282 -0.004408 -0.043858 -0.00022998 -0.017823 0.0087507 0.0041163 0.011574 -0.00040396 0.00019404 -0.00019439 0.00041835 -0.022818 4.7669e-05 -0.0015991 -4.6793e-05 -0.00053809 0.015161 -0.0056289 0.00607 -0.019876 -0.0035383
0.22266 0.0028324 0.0022364 0.0063779 0.0024377 0 0.0027075 0.0017491 0.0011714 0.0063244 0.0075113 0.0048604 -0.81937 0.029885 0.0046065 0.019596 -0.0040926 0.0062156 -0.0047997 -0.045055 -0.0015446 -0.017693 0.011998 0.0070452 0.01127 8.1473e-05 0.00064258 -0.00029091 0.0007155 -0.043857 0.00094588 0.0021758 0.0024699 0.0019567 0.026784 -0.0018294 0.0045663 -0.021693 0.0016417
0.22656 0.0019115 0.0019435 0.0068431 0.0063184 0 0.0047752 -0.0033323 0.0011704 0.0015032 0.013055 0.0047701 -0.80406 0.022988 0.0033709 0.012895 -0.0026151 0.0048564 -0.0050713 -0.040321 -0.0012364 -0.01627 0.015756 0.0063577 0.0089479 0.00032144 0.00061903 -0.00012932 0.00055993 -0.046854 0.0016988 0.0054493 0.0026726 0.0038048 0.036968 0.0032294 0.0047151 -0.022922 0.0045236
0.23047 0.00031777 0.0011631 0.0037022 0.0060551 0 0.0039005 -0.0076241 0.0012069 -0.0043626 0.013584 0.0036534 -0.79912 0.011772 -0.00086731 0.00072671 -0.0043392 0.00084195 -0.0060463 -0.032787 -0.0001464 -0.015427 0.017316 0.0021947 0.003012 0.00010128 -0.00016587 -6.0393e-05 -0.00015249 -0.028679 0.0025917 0.007356 -0.00057123 0.0032488 0.041009 0.0067481 0.0051153 -0.024333 0.0024865
0.23438 -0.0015541 0.00028453 0.00054827 0.0020599 0 0.00051744 -0.0095175 0.0010527 -0.010473 0.010542 0.0031228 -0.80081 -0.00076857 -0.0044164 -0.012514 -0.010969 -0.001785 -0.0080793 -0.028321 0.0003536 -0.016452 0.015105 -0.00084446 -0.0049806 -0.00032477 -0.0012035 -0.00029935 -0.00094274 -0.00069032 0.0036915 0.0078645 -0.0056641 0.00087609 0.037666 0.0068834 0.0037975 -0.027268 -0.0035289
0.23828 -0.00294 -8.3737e-05 0.0001905 -0.0024523 0 -0.0031013 -0.0087226 0.0010628 -0.015176 0.0071998 0.0034183 -0.79805 -0.012354 -0.0049504 -0.023842 -0.020774 -4.7543e-05 -0.010838 -0.028466 -0.00015126 -0.019026 0.00951 0.0015414 -0.013306 -0.00054076 -0.0015529 -0.00070203 -0.0011388 0.019219 0.004731 0.0071588 -0.0092598 -0.0013487 0.028169 0.0037728 0.00055568 -0.032073 -0.011799
0.24219 -0.0032619 0.00039653 0.0020207 -0.0037197 0 -0.0043586 -0.0057024 0.0020125 -0.016738 0.0059742 0.0032221 -0.78759 -0.021343 -0.0028548 -0.031167 -0.031647 0.004775 -0.013892 -0.033545 -0.00075865 -0.022622 0.0012288 0.0086945 -0.020635 -0.00037371 -0.00077951 -0.00095312 -0.00051126 0.018932 0.0051912 0.0055441 -0.0086419 -0.0019471 0.013866 -0.00075705 -0.0043324 -0.038712 -0.02089
0.24609 -0.0025818 0.0013996 0.0035572 -0.00024759 0 -0.0021101 -0.0012368 0.003946 -0.01482 0.0069716 0.0013466 -0.78074 -0.025836 8.9933e-05 -0.032148 -0.040044 0.0082556 -0.016501 -0.042921 -0.00026566 -0.026237 -0.0083673 0.015375 -0.025304 2.6393e-06 0.00053227 -0.00091091 0.00049707 0.00016472 0.0044972 0.0037086 -0.0036909 -0.00090525 -0.0030402 -0.0043432 -0.0099966 -0.046769 -0.028871
0.25 -0.0014846 0.0021056 0.0036855 0.0057919 0 0.0023821 0.0034329 0.0054519 -0.010889 0.008286 -0.0015831 -0.79157 -0.024536 0.0026284 -0.02547 -0.039081 0.0073626 -0.017159 -0.052088 0.0015772 -0.027829 -0.015342 0.016791 -0.025685 0.00029225 0.0012952 -0.00070658 0.0011711 -0.023111 0.0023101 0.0025121 0.0030655 0.00070424 -0.017297 -0.0053045 -0.013408 -0.053821 -0.032892
0.25391 -0.00050927 0.001889 0.0034344 0.0098744 0 0.0060865 0.0066879 0.0046579 -0.0067672 0.0073956 -0.0034547 -0.81876 -0.020686 0.0044901 -0.015758 -0.029984 0.0036827 -0.016098 -0.057364 0.003754 -0.027513 -0.01793 0.013009 -0.023835 0.00034307 0.00096187 -0.00052103 0.0011266 -0.034885 -0.0010996 0.0022423 0.0082822 0.0016761 -0.026636 -0.0034063 -0.013408 -0.058009 -0.033708
0.25781 0.00028541 0.00091576 0.0037799 0.0085705 0 0.0063106 0.0075259 0.0012974 -0.0027117 0.0028681 -0.0028269 -0.84272 -0.016002 0.0055058 -0.0055787 -0.01486 0.0016972 -0.013816 -0.057833 0.0047024 -0.025902 -0.015729 0.0082605 -0.02108 0.00021488 1.4415e-05 -0.00034991 0.00053146 -0.029012 -0.0046363 0.0022857 0.010021 0.0013891 -0.030675 3.9719e-05 -0.0099856 -0.058674 -0.032126
0.26172 0.0011988 3.803e-05 0.0039588 0.0025848 0 0.0029414 0.0066877 -0.0024027 0.0026715 -0.0042848 -0.00061411 -0.84397 -0.012129 0.0050274 0.0025417 0.003313 0.0037659 -0.011015 -0.053323 0.0033037 -0.02385 -0.0088917 0.0062081 -0.018791 6.957e-05 -0.00057933 -5.9449e-05 -0.00017898 -0.013999 -0.0067329 0.0018269 0.0087267 0.00011478 -0.029653 0.0028387 -0.0036091 -0.055575 -0.02918
0.26563 0.0023834 2.1225e-05 0.0028336 -0.0033587 0 -0.0010974 0.0063609 -0.0034047 0.010261 -0.01051 0.00066306 -0.82402 -0.011345 0.0025714 0.0045025 0.017477 0.0072501 -0.0094046 -0.045215 -0.000475 -0.023409 0.0012893 0.0064313 -0.019233 4.5694e-05 -0.00032293 0.00034431 -0.00069753 -0.0062902 -0.0063391 0.00084063 0.006441 -0.001026 -0.024967 0.0032131 0.003844 -0.049136 -0.026871
0.26953 0.0035149 0.00081285 0.0012907 -0.0042152 0 -0.0020257 0.0081638 -0.00077836 0.018294 -0.011621 -0.00054725 -0.80506 -0.013216 -0.0011559 -1.6004e-05 0.020544 0.0071442 -0.010526 -0.038745 -0.005365 -0.026087 0.0099657 0.0057472 -0.022696 0.00019742 0.00043649 0.00059479 -0.00094176 -0.016476 -0.0038665 0.00010925 0.0051053 -0.00063294 -0.020971 0.0010589 0.0085158 -0.042926 -0.026862
0.27344 0.0039804 0.0015662 0.0017577 0.00091148 0 0.0014124 0.011202 0.0031133 0.022976 -0.0059862 -0.0030612 -0.80697 -0.015862 -0.004262 -0.0084235 0.012826 0.0016453 -0.014071 -0.036189 -0.0090246 -0.031194 0.014474 0.0024906 -0.027673 0.00046628 0.0010092 0.00039589 -0.00087999 -0.039511 -0.0010966 0.00016852 0.0052763 0.0018605 -0.019409 -0.0018605 0.0092109 -0.039086 -0.028796
0.27734 0.0033872 0.0014176 0.0046624 0.0075153 0 0.0063332 0.012386 0.0046373 0.021712 0.0034888 -0.0038895 -0.82529 -0.017952 -0.004924 -0.018721 -0.0043162 -0.005318 -0.019481 -0.038365 -0.0089995 -0.037819 0.013338 -0.0013175 -0.032924 0.00067743 0.0010823 -0.00021598 -0.00043288 -0.057939 0.00019096 0.00054466 0.0060184 0.0052926 -0.020819 -0.0032177 0.005659 -0.038704 -0.032114
0.28125 0.0018921 0.00027999 0.0064049 0.0091959 0 0.0077466 0.0090884 0.0023179 0.01575 0.010932 -0.0010153 -0.8344 -0.018017 -0.0027327 -0.02844 -0.028084 -0.0075889 -0.025797 -0.045413 -0.004382 -0.044571 0.0054613 -0.0023825 -0.036911 0.00062408 0.0008778 -0.00079457 0.00037225 -0.056252 -0.00020063 0.00039944 0.0057824 0.0072284 -0.025181 -0.0020309 -0.0018347 -0.042534 -0.035909
0.28516 6.7339e-05 -0.0010984 0.0025354 0.0032408 0 0.0029046 0.0017116 -0.0017289 0.0092069 0.012014 0.0046589 -0.81388 -0.01438 0.0010786 -0.032887 -0.049513 -0.0029384 -0.030147 -0.0548 0.0028819 -0.047661 -0.0092719 -0.00024674 -0.036863 0.00024406 0.00070781 -0.00083365 0.0012197 -0.034059 -0.00066288 -0.00013757 0.0035191 0.0058766 -0.030265 0.00050325 -0.010519 -0.050112 -0.037915
0.28906 -0.0015316 -0.001841 -0.0065259 -0.0065822 0 -0.005835 -0.0063792 -0.0038286 0.0051106 0.0076317 0.0099498 -0.77115 -0.0095741 0.004564 -0.032575 -0.062342 0.0044434 -0.031419 -0.061875 0.0085759 -0.046471 -0.024984 0.0018076 -0.034059 -0.00026816 0.00056108 -0.00023254 0.0016241 -0.0059641 0.0006427 0.00020937 -0.00065047 0.0019 -0.032999 0.0021283 -0.016551 -0.057461 -0.037723
0.29297 -0.0026922 -0.0017092 -0.014103 -0.012734 0 -0.012509 -0.011535 -0.0022245 0.002456 0.0031175 0.011843 -0.73658 -0.0053412 0.0062597 -0.028489 -0.065334 0.0077486 -0.029632 -0.065132 0.0089803 -0.041343 -0.038838 0.00036859 -0.029712 -0.00059022 0.00020809 0.00057755 0.0013298 0.011863 0.0037954 0.0022972 -0.0054846 -0.0018319 -0.032412 0.0016064 -0.018694 -0.062855 -0.035594
0.29688 -0.0035178 -0.0012035 -0.013148 -0.010049 0 -0.012438 -0.012516 0.0014271 -0.0024757 0.003323 0.0094941 -0.73608 -0.0033113 0.0058455 -0.021935 -0.05855 0.0038414 -0.02519 -0.063728 0.0038956 -0.03306 -0.048322 -0.0038854 -0.025178 -0.0005827 -0.00039092 0.00098087 0.00059094 0.015707 0.0067231 0.0049814 -0.0092669 -0.002701 -0.028028 -0.00026803 -0.016305 -0.064946 -0.031999
0.30078 -0.0041435 -0.00096123 -0.0038744 -0.00013904 0 -0.0062583 -0.010724 0.0038569 -0.011635 0.0080687 0.004349 -0.76837 -0.0059842 0.0041235 -0.015321 -0.043996 -0.0041616 -0.019327 -0.057471 -0.0028637 -0.02349 -0.049786 -0.0061958 -0.022847 -0.0004681 -0.00094689 0.00068403 -3.4046e-06 0.015572 0.0069787 0.0056988 -0.010681 -0.00080048 -0.019868 -0.0017203 -0.0092951 -0.062182 -0.027981
0.30469 -0.0044876 -0.0010947 0.005457 0.009733 0 0.00061923 -0.0081589 0.0032671 -0.022146 0.012339 -0.0012081 -0.80855 -0.013183 0.0025076 -0.011506 -0.03005 -0.010226 -0.014915 -0.050041 -0.0063746 -0.016241 -0.043154 -0.0023338 -0.024327 -0.00063127 -0.0011526 -6.2602e-05 -3.0016e-05 0.023093 0.0040586 0.0030695 -0.0094616 0.0011086 -0.010787 -0.0019645 -0.0011275 -0.055953 -0.025051
0.30859 -0.0042661 -0.0011234 0.0064188 0.012392 0 0.0027389 -0.0054894 0.00063288 -0.02806 0.011065 -0.0053244 -0.83198 -0.021869 0.002192 -0.010255 -0.021069 -0.010917 -0.012841 -0.044278 -0.004588 -0.012264 -0.032154 0.0068723 -0.028195 -0.0011895 -0.0010268 -0.00069061 0.00041926 0.038863 -3.6711e-05 -0.0012144 -0.0064578 0.00027585 -0.0028495 -0.0019505 0.0054867 -0.048793 -0.023228
0.3125 -0.0032602 -0.00052772 -0.0009184 0.0063462 0 -0.00069843 -0.0021729 -0.0017374 -0.025492 0.0038593 -0.0074389 -0.8335 -0.029906 0.0032975 -0.010856 -0.018351 -0.0076788 -0.013135 -0.041292 0.00017494 -0.011627 -0.019135 0.015885 -0.033104 -0.0017838 -0.00084054 -0.00075723 0.00086445 0.052107 -0.002623 -0.0035977 -0.0030839 -0.0033008 0.0031971 -0.0030753 0.0094181 -0.041969 -0.02221
0.31641 -0.0016139 0.00065451 -0.0079323 -0.0032726 0 -0.0053587 0.0019205 -0.0025418 -0.016207 -0.0047794 -0.0082901 -0.82513 -0.035019 0.004613 -0.012185 -0.022133 -0.004342 -0.015419 -0.041718 0.0035398 -0.013934 -0.0066749 0.019452 -0.037375 -0.0018665 -0.00073096 -0.00023922 0.00088343 0.052427 -0.002764 -0.0020903 -0.00049926 -0.0067992 0.006974 -0.0053021 0.0099558 -0.036611 -0.021477
0.32031 0.0001113 0.0017708 -0.0064365 -0.0089804 0 -0.0058631 0.0055488 -0.002321 -0.0061413 -0.0096979 -0.0092941 -0.81904 -0.033013 0.0044149 -0.011253 -0.029448 -0.0032145 -0.017738 -0.04488 0.0029219 -0.017466 0.00035655 0.017206 -0.037186 -0.001237 -0.00052379 0.00050988 0.00043772 0.040746 -0.0019232 0.0015897 0.00093855 -0.0072242 0.0092053 -0.0068392 0.0073253 -0.033755 -0.019648
0.32422 0.0012394 0.0020758 0.002694 -0.0068528 0 -0.00070216 0.0070178 -0.002334 -0.00028986 -0.0094544 -0.01135 -0.81617 -0.026161 0.0019594 -0.007251 -0.033845 -0.0037798 -0.018014 -0.047291 -0.00071241 -0.019893 0.0017633 0.013324 -0.032772 -0.00027194 -1.961e-05 0.0010466 -0.00017649 0.027892 -0.0022609 0.0035484 0.001633 -0.0041737 0.012236 -0.0058413 0.0047424 -0.03179 -0.016552
0.32813 0.0014763 0.001349 0.010403 0.00059204 0 0.0063557 0.0059168 -0.0030668 0.0011886 -0.0068138 -0.013632 -0.81107 -0.016766 -0.0016201 -0.0009338 -0.033654 -0.0044724 -0.016068 -0.047786 -0.0044747 -0.021062 -0.0016357 0.011856 -0.025602 0.00041671 0.00062522 0.001134 -0.00061113 0.022803 -0.0043729 0.0014891 0.0022553 -0.00013032 0.016636 -0.0023421 0.0033186 -0.029907 -0.012753
0.33203 0.0012188 9.67e-05 0.0088123 0.0066167 0 0.0094783 0.0036535 -0.0039591 0.0021875 -0.0054757 -0.013579 -0.80379 -0.0070309 -0.0039943 0.0066011 -0.028416 -0.0046538 -0.012215 -0.045844 -0.0064596 -0.021291 -0.008882 0.012697 -0.017416 0.00055849 0.00096066 0.00085877 -0.00067807 0.023177 -0.0067175 -0.0030814 0.0032374 0.0017801 0.022451 0.0016717 0.0035837 -0.027621 -0.0089422
0.33594 0.001367 -0.0007644 -0.00085579 0.0057173 0 0.0057481 0.0021505 -0.0042488 0.0063173 -0.0065703 -0.0088385 -0.80296 -0.00027879 -0.0034619 0.013089 -0.019126 -0.0044701 -0.0076669 -0.041569 -0.0068876 -0.021837 -0.018472 0.012255 -0.0114 0.00043558 0.00074606 0.00052307 -0.00036642 0.018109 -0.0071283 -0.0063346 0.0045918 0.00034928 0.028955 0.0041174 0.0055016 -0.024693 -0.0064365
0.33984 0.0026965 -0.00044054 -0.0097413 -0.0019044 0 -0.0022438 0.0021304 -0.0036451 0.013309 -0.00801 3.372e-05 -0.81601 0.00037399 -0.00033553 0.014605 -0.011929 -0.0034823 -0.0058897 -0.037842 -0.0067747 -0.025674 -0.027739 0.0078058 -0.012299 0.00051021 0.00029201 0.00039573 0.00021694 -0.0010035 -0.0047024 -0.0055721 0.0060464 -0.0029263 0.032965 0.0045781 0.0066246 -0.022334 -0.006852
0.34375 0.0052418 0.0013575 -0.010015 -0.01022 0 -0.0081736 0.00281 -0.0021065 0.019308 -0.0066015 0.008774 -0.83833 -0.0030592 0.003297 0.01113 -0.010386 -0.00058523 -0.0079894 -0.036823 -0.0062017 -0.033089 -0.035766 0.00075014 -0.019516 0.00087873 0.00015697 0.00049648 0.00085924 -0.033196 -0.0002069 -0.0011562 0.0072454 -0.0050276 0.03298 0.0041211 0.0052293 -0.021616 -0.0093534
0.34766 0.0081903 0.0043295 -0.00157 -0.01174 0 -0.0066319 0.0031808 0.00063962 0.02035 -0.0005618 0.012137 -0.85473 -0.0089129 0.0050914 0.0032654 -0.015238 0.0042067 -0.013958 -0.039208 -0.0043651 -0.043574 -0.042519 -0.0046808 -0.031962 0.0011486 0.00047784 0.00057813 0.0012548 -0.070902 0.0050483 0.0045517 0.0078502 -0.0033188 0.028598 0.0035649 0.00086878 -0.022887 -0.01302
0.35156 0.010396 0.0077245 0.00923 -0.0032031 0 0.0028644 0.0032931 0.0048723 0.015613 0.0094004 0.0084294 -0.85242 -0.015206 0.0038709 -0.0078327 -0.026201 0.0084367 -0.023236 -0.045218 -0.0011529 -0.056107 -0.048213 -0.0058835 -0.047882 0.00087384 0.00072277 0.000346 0.0011353 -0.10782 0.010306 0.0094788 0.007619 0.002949 0.019941 0.0023453 -0.0064358 -0.026199 -0.016671
0.35547 0.011109 0.010592 0.015945 0.011631 0 0.015308 0.0040625 0.010051 0.0078277 0.020447 0.0017565 -0.83253 -0.018179 2.748e-05 -0.018829 -0.039401 0.0086873 -0.0332 -0.053786 0.0019618 -0.067247 -0.053639 -0.0048444 -0.062602 7.8243e-05 0.00024487 -0.00024366 0.00048001 -0.14185 0.015198 0.012803 0.0066019 0.011933 0.0087005 -0.0006091 -0.014993 -0.030508 -0.017451
0.35938 0.010362 0.012092 0.016523 0.024281 0 0.023399 0.0058911 0.014529 0.0010729 0.028659 -0.00066544 -0.80863 -0.017215 -0.0048894 -0.025762 -0.046685 0.0039662 -0.039513 -0.061008 0.0030461 -0.073361 -0.059512 -0.0065269 -0.071383 -0.00069768 -0.00090915 -0.00086926 -0.00040154 -0.17088 0.018842 0.014217 0.0053765 0.019576 -0.00033029 -0.0049914 -0.020794 -0.03289 -0.014299
0.36328 0.0087619 0.011812 0.012626 0.027398 0 0.022327 0.007792 0.016525 -0.0018457 0.030531 0.0056534 -0.79461 -0.013962 -0.0087669 -0.027898 -0.045132 -0.0026088 -0.040883 -0.065301 0.0016479 -0.073893 -0.065553 -0.014216 -0.073502 -0.00088202 -0.0018579 -0.0010535 -0.001052 -0.18882 0.019732 0.013252 0.0050013 0.021498 -0.0050986 -0.0085363 -0.022336 -0.032098 -0.0080612
0.36719 0.0069689 0.0099528 0.0067302 0.019903 0 0.012966 0.0081545 0.015617 -0.00055973 0.024887 0.018495 -0.79444 -0.010061 -0.009616 -0.025254 -0.033555 -0.006146 -0.036914 -0.065936 -0.00074492 -0.069006 -0.071291 -0.026286 -0.069059 -0.00039223 -0.0016706 -0.00055164 -0.0011848 -0.18893 0.016963 0.0099343 0.0064573 0.016008 -0.0045356 -0.0087291 -0.019015 -0.027565 0.00019068
0.37109 0.0053066 0.00724 0.00095596 0.0075543 0 0.00132 0.0064252 0.013207 0.0033299 0.014209 0.030415 -0.80248 -0.0080258 -0.0065907 -0.018582 -0.011821 -0.004428 -0.027874 -0.062615 -0.0022981 -0.059652 -0.075822 -0.037351 -0.059008 0.00032201 -0.0003198 0.00041616 -0.00085435 -0.17159 0.011542 0.0057451 0.0098053 0.0061943 0.0020442 -0.005216 -0.01078 -0.019076 0.0085875
0.375 0.003761 0.0045609 -0.0024324 -0.0014769 0 -0.0055248 0.0038807 0.011313 0.0074434 0.0037448 0.034438 -0.81166 -0.011472 -0.00093196 -0.01182 0.013707 -1.5635e-05 -0.017608 -0.05746 -0.0026156 -0.050277 -0.077168 -0.04252 -0.047987 0.00072222 0.0011972 0.0013083 -0.00034303 -0.14646 0.0060916 0.0030642 0.013723 -0.0013605 0.012293 -0.00037991 -0.00098402 -0.0090803 0.01291
0.37891 0.0022339 0.0025328 -0.0016037 -0.0026197 0 -0.0042409 0.0025636 0.010766 0.0097432 -0.0018633 0.02904 -0.81963 -0.018571 0.00432 -0.0083388 0.034224 0.0022863 -0.010484 -0.053499 -0.0026683 -0.044495 -0.075516 -0.040759 -0.04022 0.00064806 0.0017339 0.0016657 8.88e-05 -0.12423 0.0028506 0.0030687 0.015997 -0.0013 0.021351 0.0026732 0.0060386 -0.0012413 0.012486
0.38281 0.00077228 0.0012917 0.0026748 0.0021024 0 0.0025609 0.0033783 0.010533 0.0093512 -0.002049 0.018429 -0.82768 -0.02734 0.0063518 -0.0091621 0.046068 0.00014068 -0.0080879 -0.051597 -0.0031311 -0.043234 -0.071047 -0.034598 -0.036981 0.00037772 0.0010091 0.0014225 0.00034044 -0.10583 0.00184 0.0043575 0.014861 0.0058349 0.027142 0.0028142 0.0086629 0.002888 0.0076903
0.38672 -0.00038367 0.00061427 0.0063825 0.006261 0 0.0084928 0.0052558 0.0088208 0.0069363 -0.00061691 0.0085516 -0.83594 -0.035416 0.0049543 -0.014693 0.046695 -0.0041845 -0.011311 -0.052128 -0.0033545 -0.046685 -0.064128 -0.027018 -0.038847 0.0002956 -0.00021722 0.00087114 0.00042625 -0.081625 0.0010809 0.0041938 0.010283 0.013431 0.02811 0.0016549 0.0059296 0.0022625 -0.00054233
0.39063 -0.00090392 0.00023128 0.0054083 0.0044878 0 0.0083569 0.0062278 0.0048773 0.0043542 -0.0021193 0.0026697 -0.84177 -0.037699 0.0028512 -0.024254 0.033944 -0.0063471 -0.0201 -0.054258 -0.0023538 -0.05337 -0.055417 -0.018781 -0.045299 0.00054072 -0.00090925 0.00035906 0.0003887 -0.043003 -0.0012498 0.0013767 0.0041595 0.014032 0.022825 0.0017036 -0.0022144 -0.0037611 -0.0094302
0.39453 -0.00053587 6.0816e-05 -5.7444e-05 -0.0031501 0 0.0021286 0.0053197 -0.00018992 0.0034286 -0.0074324 -5.5035e-05 -0.84266 -0.031542 0.0031668 -0.0331 0.016025 -0.0044206 -0.029 -0.054474 -0.0005468 -0.057616 -0.046489 -0.0085821 -0.051542 0.00094971 -0.00064746 3.3951e-05 0.0002961 0.0051745 -0.0048589 -0.0023143 -0.00089108 0.0057391 0.015108 0.0037983 -0.010541 -0.010964 -0.014259
0.39844 0.00072235 0.0002006 -0.0050895 -0.011201 0 -0.0051498 0.0033678 -0.0042645 0.0045138 -0.012765 -0.0027108 -0.83925 -0.018821 0.0062231 -0.038476 -0.00029063 -0.00072505 -0.034311 -0.051211 0.00017856 -0.056649 -0.037934 0.004568 -0.054868 0.0012674 0.00017943 -0.00014482 0.00027059 0.045377 -0.0075235 -0.0038048 -0.0033325 -0.0060327 0.0084459 0.0062967 -0.015604 -0.016004 -0.013674
0.40234 0.0025135 0.00074979 -0.004865 -0.013117 0 -0.0074431 0.0019924 -0.0058773 0.005991 -0.013172 -0.0077562 -0.83393 -0.0014522 0.0089968 -0.038916 -0.011077 0.000727 -0.03394 -0.043901 -0.0014695 -0.049193 -0.029995 0.019359 -0.053951 0.001364 0.00091014 -0.00020967 0.00041798 0.062066 -0.0071892 -0.0018206 -0.0037173 -0.013203 0.0049433 0.0066678 -0.015625 -0.016905 -0.0072844
0.40625 0.0041933 0.0016579 0.00021416 -0.0063998 0 -0.002482 0.0018383 -0.0051998 0.0053521 -0.0072204 -0.015278 -0.8269 0.017743 0.0081286 -0.033337 -0.012764 -0.001636 -0.026158 -0.032484 -0.0043256 -0.034606 -0.022791 0.032524 -0.047913 0.0012695 0.0012096 -7.0186e-05 0.00068705 0.055744 -0.0038498 0.0019134 -0.0040775 -0.011861 0.0065733 0.0038515 -0.0093045 -0.011899 0.0046626
0.41016 0.0051301 0.0027253 0.0049977 0.005286 0 0.006528 0.0019154 -0.0036366 0.0012234 0.0016646 -0.022962 -0.81517 0.031794 0.0035939 -0.021949 -0.0025516 -0.0054781 -0.010555 -0.019224 -0.0055823 -0.015027 -0.016559 0.041021 -0.037514 0.0010637 0.0011716 0.00037298 0.00085474 0.041836 0.00057123 0.0045762 -0.006156 -0.0050663 0.01489 -0.00077916 0.0023141 4.0738e-05 0.019339
0.41406 0.0050709 0.0037097 0.0053067 0.014575 0 0.01342 0.00072423 -0.0025327 -0.0052722 0.0083254 -0.027283 -0.79658 0.038541 -0.00085972 -0.010015 0.011566 -0.0070666 0.0061335 -0.0081091 -0.0037471 0.0026318 -0.011397 0.043868 -0.027411 0.00078143 0.0010096 0.0010189 0.00074154 0.035363 0.0040092 0.0050517 -0.0098941 0.00061864 0.025112 -0.0045421 0.012673 0.013583 0.031616
0.41797 0.0042726 0.0044055 0.0023348 0.015614 0 0.01364 -0.001989 -0.0021519 -0.011053 0.010261 -0.025335 -0.77463 0.037927 -0.00122 0.00013215 0.025798 -0.0050031 0.020625 -0.00043355 -0.00048525 0.015344 -0.0078529 0.042059 -0.0195 0.00042279 0.00081209 0.0015255 0.00046437 0.037022 0.0057973 0.0045953 -0.01338 0.0011503 0.034724 -0.0054992 0.0187 0.026174 0.039484
0.42188 0.0032485 0.0046455 0.00062782 0.0082451 0 0.0073453 -0.0046648 -0.0017042 -0.013247 0.0091302 -0.016688 -0.75741 0.030611 0.002816 0.0065583 0.036797 -0.0014026 0.03007 0.0031345 0.00095249 0.020802 -0.0065202 0.036999 -0.015217 2.3457e-05 0.00060177 0.0015382 0.00040365 0.03439 0.0065644 0.004907 -0.014252 -0.0020719 0.041442 -0.0037243 0.018005 0.035637 0.041524
0.42578 0.0023364 0.0042952 0.002233 -0.0019119 0 -0.0010432 -0.0051949 -0.00026303 -0.01131 0.008362 -0.0041593 -0.75031 0.018398 0.0075176 0.0068374 0.040245 0.00044176 0.030501 0.0026781 -0.00080869 0.01631 -0.0088427 0.029237 -0.016031 -0.00030692 0.0004788 0.00099775 0.00082881 0.015902 0.006978 0.0060602 -0.01138 -0.0044861 0.04198 -0.00099236 0.0077806 0.039235 0.036232
0.42969 0.001488 0.0033287 0.0042813 -0.0075748 0 -0.0061638 -0.0028244 0.0022988 -0.0073377 0.0096051 0.0075419 -0.74963 0.0062918 0.0088161 0.0021341 0.03634 -0.00065883 0.022629 0.0021105 -0.0037779 0.0052825 -0.015365 0.018704 -0.01989 -0.00042433 0.00055393 0.00022826 0.0015408 -0.017462 0.0069262 0.006634 -0.0055372 -0.0029011 0.036161 0.00061865 -0.0084578 0.038191 0.026455
0.43359 0.00046887 0.001944 0.0030302 -0.0051415 0 -0.0053307 0.0011491 0.0051709 -0.0042182 0.011425 0.014874 -0.7447 -0.0035186 0.0062035 -0.0043144 0.028926 -0.0028218 0.010937 0.0042149 -0.0048771 -0.0067357 -0.02469 0.0058983 -0.02387 -0.00024268 0.00073399 -0.00031042 0.0019567 -0.05398 0.0059679 0.0056153 0.001309 0.0021262 0.02698 0.00010961 -0.024885 0.036167 0.015991
0.4375 -0.00076614 0.00055726 -0.00077241 0.0027371 0 -5.0372e-05 0.004532 0.0073489 -0.0031356 0.011017 0.01788 -0.728 -0.010466 0.0028952 -0.010634 0.020115 -0.0031634 -0.001829 0.010136 -0.0034749 -0.016573 -0.035729 -0.0074905 -0.026433 0.00018524 0.00069941 -0.00039776 0.0016301 -0.082573 0.0042831 0.0035998 0.0073122 0.0075364 0.01627 -0.0019239 -0.038038 0.035403 0.0068688
0.44141 -0.0019327 -0.00042158 -0.0023094 0.0093397 0 0.0053095 0.0060756 0.0085215 -0.0025894 0.0068743 0.019638 -0.70361 -0.014538 0.0023234 -0.014977 0.012019 -0.00064593 -0.01279 0.020496 -0.0020733 -0.021242 -0.047117 -0.019285 -0.026236 0.00066317 0.00021402 -0.00021312 0.00070792 -0.10052 0.0027963 0.001879 0.011609 0.010502 0.0059944 -0.0038379 -0.04465 0.038095 0.00092921
0.44531 -0.002651 -0.00090474 0.0010733 0.009138 0 0.0066076 0.0062148 0.0091851 6.1659e-05 -1.4584e-05 0.022949 -0.68449 -0.017018 0.0047787 -0.014607 0.0069519 0.0030663 -0.017034 0.034408 -0.0032152 -0.016302 -0.055274 -0.028047 -0.021892 0.00095 -0.00053751 -0.0001245 -0.00016321 -0.1102 0.0022127 0.00071291 0.014252 0.0099377 -0.00076003 -0.0041251 -0.03977 0.047348 0.00070146
0.44922 -0.0027817 -0.0012429 0.0054809 0.0019973 0 0.0027062 0.0061136 0.0097985 0.0057494 -0.0070343 0.027287 -0.68012 -0.020083 0.0075383 -0.011274 0.0033432 0.0053411 -0.015825 0.047284 -0.0061378 -0.005925 -0.058608 -0.033405 -0.015995 0.00090948 -0.0010078 -0.00029924 -0.00041614 -0.11089 0.0020807 -0.00093247 0.015575 0.006289 -0.0046473 -0.0024539 -0.028757 0.059715 0.0036672
0.45313 -0.0025029 -0.0019638 0.0041118 -0.0069962 0 -0.0038553 0.0061707 0.0098292 0.012126 -0.011696 0.029026 -0.68616 -0.023802 0.0079032 -0.0063399 7.7106e-05 0.0050189 -0.010736 0.057358 -0.007236 0.0070899 -0.056735 -0.035146 -0.0098855 0.00059141 -0.00076439 -0.00051698 -4.9571e-05 -0.096534 0.0010721 -0.0038059 0.015657 0.00091878 -0.006698 0.00015307 -0.015205 0.07258 0.0083111
0.45703 -0.0020883 -0.0032958 -0.0044846 -0.0118 0 -0.0087483 0.0056097 0.0078421 0.01497 -0.012912 0.024767 -0.68742 -0.027814 0.0056609 -0.00099228 -0.003572 0.0032403 -0.0033338 0.063628 -0.0041517 0.020314 -0.049587 -0.032242 -0.0045011 0.0001598 7.0204e-05 -0.00039175 0.00045503 -0.062406 -0.001662 -0.0069614 0.014206 -0.0041054 -0.0078946 0.002132 -0.0022528 0.08362 0.013375
0.46094 -0.0016858 -0.0048862 -0.013315 -0.010145 0 -0.0090383 0.003521 0.0028505 0.011643 -0.011278 0.01448 -0.67237 -0.030782 0.0026051 0.0032138 -0.0080852 0.0021043 0.0040761 0.065578 0.0010296 0.030556 -0.037213 -0.02328 -0.00066822 -0.00026942 0.00087565 0.00018725 0.00065294 -0.012406 -0.0054288 -0.0084209 0.010752 -0.0065165 -0.0096529 0.0025427 0.0058598 0.089504 0.017347
0.46484 -0.0013466 -0.0060095 -0.013682 -0.004882 0 -0.0053688 0.00011227 -0.0042502 0.0036037 -0.0085204 0.0014639 -0.64513 -0.030048 0.00022899 0.0053487 -0.011689 0.0026657 0.008738 0.066252 0.0033492 0.035758 -0.021717 -0.0081921 0.002708 -0.0007012 0.0010507 0.00083731 0.00051502 0.042043 -0.0083669 -0.0073098 0.0049502 -0.0053109 -0.013121 0.0016308 0.0063621 0.088213 0.019433
0.46875 -0.0012016 -0.0061292 -0.0049983 -0.0011374 0 -0.0014334 -0.003283 -0.010742 -0.0044689 -0.0063979 -0.010529 -0.62219 -0.02581 -0.0015308 0.0064884 -0.012465 0.0042022 0.010874 0.068931 8.5064e-06 0.038141 -0.0057711 0.01045 0.0075691 -0.0011415 0.00049683 0.00095877 0.000299 0.090541 -0.0089458 -0.0049902 -0.0030681 -0.0021461 -0.017548 0.00037889 0.0024071 0.082764 0.020632
0.47266 -0.0014773 -0.0053351 0.0035248 -0.0019866 0 -0.0010422 -0.0054846 -0.013954 -0.0084136 -0.0055602 -0.019833 -0.61592 -0.018775 -0.0033405 0.0073652 -0.0094892 0.0052598 0.010983 0.074816 -0.0064512 0.039226 0.0094552 0.028273 0.01497 -0.001418 -0.00036037 0.00030267 0.00014873 0.13013 -0.0071847 -0.0037663 -0.012348 -0.00073917 -0.022296 -0.0004256 -0.0038971 0.075077 0.021577
0.47656 -0.0022568 -0.0042641 0.0021138 -0.0062947 0 -0.0050686 -0.0066148 -0.013424 -0.0079473 -0.0051402 -0.026727 -0.62137 -0.010095 -0.0049508 0.0087355 -0.0022307 0.0052325 0.0098178 0.084544 -0.010382 0.04067 0.022947 0.041731 0.02572 -0.0012055 -0.00096349 -0.00071252 -5.6434e-05 0.1628 -0.0045216 -0.0045109 -0.021022 -0.0039577 -0.026651 -0.00069201 -0.01022 0.067261 0.022911
0.48047 -0.0032616 -0.0035733 -0.0089119 -0.010144 0 -0.010749 -0.0078184 -0.011279 -0.0065851 -0.0036399 -0.031481 -0.62055 -0.0031298 -0.005241 0.011595 0.0088634 0.0048254 0.0089718 0.097054 -0.0084854 0.045096 0.033115 0.050253 0.040348 -0.000339 -0.0010247 -0.0013035 -0.00043397 0.18792 -0.0025972 -0.0058136 -0.026834 -0.010995 -0.029411 -0.00076466 -0.012664 0.062884 0.025431
0.48438 -0.0039767 -0.0034376 -0.018771 -0.010191 0 -0.01389 -0.009826 -0.010309 -0.0081847 -0.00055721 -0.033367 -0.60129 -0.00067853 -0.0037497 0.015086 0.018989 0.0049966 0.0095979 0.1072 -0.0028501 0.051961 0.040308 0.055799 0.055298 0.00086542 -0.0006259 -0.0010284 -0.00079561 0.19931 -0.0021146 -0.0055533 -0.028208 -0.017559 -0.03092 -0.00092601 -0.011074 0.062284 0.02847
0.48828 -0.0040651 -0.0035025 -0.016998 -0.0060739 0 -0.012102 -0.011932 -0.011409 -0.013324 0.002772 -0.031782 -0.57171 -0.0027776 -0.0016252 0.018113 0.02541 0.0055957 0.011645 0.11239 0.001459 0.059591 0.044833 0.060159 0.067976 0.0016835 -5.8944e-05 -0.0002331 -0.00075966 0.19085 -0.0026306 -0.0031377 -0.025224 -0.019295 -0.031923 -0.0013215 -0.0070534 0.064131 0.031223
0.49219 -0.0036557 -0.0032857 -0.0041431 -0.00033328 0 -0.0064226 -0.012519 -0.012796 -0.01884 0.0041475 -0.027745 -0.55423 -0.0089112 -0.0006205 0.019798 0.026392 0.0052828 0.014922 0.11115 0.0014768 0.066486 0.046776 0.062588 0.076449 0.0015226 0.0003699 0.00024495 -0.0002065 0.16404 -0.0031582 -5.0284e-05 -0.019643 -0.015404 -0.033012 -0.0022283 -0.0020184 0.067219 0.033071
0.49609 -0.0031821 -0.0026205 0.0088114 0.0035672 0 -0.00022319 -0.010595 -0.011763 -0.020787 0.0025206 -0.023385 -0.56322 -0.017736 -0.0012187 0.019005 0.020243 0.0029996 0.018994 0.10228 -0.00128 0.070506 0.046057 0.06014 0.078389 0.00048529 0.00045653 -0.00011 0.00047394 0.12849 -0.0028974 0.0016752 -0.01379 -0.0090612 -0.034952 -0.0039838 0.0020234 0.069805 0.033244
0.5 -0.0029277 -0.0017433 0.011438 0.0034194 0 0.0033804 -0.0067211 -0.007313 -0.017862 -0.0009606 -0.019601 -0.58811 -0.024888 -0.0021182 0.014992 0.0079767 -0.00046679 0.022763 0.08822 -0.0032171 0.068931 0.042538 0.050471 0.072405 -0.00061946 0.00018437 -0.00094396 0.00071614 0.093955 -0.0016447 0.0012641 -0.0090602 -0.004403 -0.038311 -0.0063081 0.0026536 0.069668 0.031344
0.50391 -0.0027502 -0.0010051 0.0036234 -0.00058265 0 0.0034059 -0.0024346 -0.0011983 -0.012105 -0.004005 -0.01466 -0.60014 -0.027987 -0.0017371 0.0097489 -0.0049198 -0.0026386 0.025614 0.075076 -0.0026937 0.063574 0.037501 0.034427 0.062871 -0.00092064 -0.00021071 -0.0013366 0.00038772 0.06231 0.00012259 -0.00047962 -0.005185 -0.0030954 -0.042164 -0.0077912 0.001092 0.067688 0.028766
0.50781 -0.0022494 -0.00053033 -0.005542 -0.0060305 0 0.0010258 0.0011215 0.0035706 -0.0065019 -0.0052363 -0.005874 -0.57824 -0.026566 -2.4105e-05 0.0045306 -0.015862 -0.0014592 0.027301 0.065593 -0.0011538 0.055714 0.031558 0.015877 0.052145 -0.00023462 -0.00031724 -0.00071373 -2.2158e-05 0.027811 0.0014122 -0.0022504 -0.00082162 -0.0035919 -0.045869 -0.006571 -0.0015523 0.064822 0.026376
0.51172 -0.0011588 -0.00013757 -0.0075203 -0.0095611 0 -0.0016691 0.0038932 0.0052938 -0.0021274 -0.0050663 0.0070069 -0.53009 -0.020768 0.0014627 0.00059559 -0.022676 0.0024873 0.027662 0.061921 -0.00057679 0.046831 0.025359 -0.001074 0.042563 0.00078532 0.00015976 0.00052729 8.4461e-05 -0.015105 0.0012319 -0.0032489 0.0050837 -0.0032473 -0.048792 -0.0020669 -0.0040538 0.062154 0.025019
0.51563 0.0004617 0.00045958 -0.0020224 -0.0086882 0 -0.0028683 0.0063795 0.0048805 0.0023813 -0.0045612 0.020297 -0.48749 -0.012124 0.0012188 0.00010323 -0.022816 0.0059408 0.026387 0.066278 -0.00073599 0.039574 0.020018 -0.014852 0.037776 0.0012507 0.0010814 0.0013447 0.00072127 -0.064978 -0.0005927 -0.0032075 0.012266 -0.00078406 -0.049905 0.0038391 -0.0042949 0.061683 0.026126
0.51953 0.0023673 0.0014059 0.0045351 -0.0033589 0 -0.001595 0.0087081 0.0048322 0.0087738 -0.0038001 0.028777 -0.4796 -0.0052123 -0.00071962 0.0030073 -0.019306 0.0055162 0.023993 0.07421 0.00035087 0.035544 0.016122 -0.026601 0.038049 0.00081556 0.0018781 0.0010583 0.0012338 -0.11398 -0.0028604 -0.00197 0.019167 0.0031369 -0.049482 0.0077257 -0.0020732 0.063678 0.029527
0.52344 0.0043439 0.0026283 0.0065902 0.0038215 0 0.002085 0.010448 0.0069709 0.016836 -0.001772 0.029914 -0.50822 -0.0019752 -0.0029902 0.0078379 -0.015719 0.00068559 0.021098 0.081431 0.0034909 0.034091 0.013278 -0.037817 0.041211 -0.00010196 0.0019823 3.6744e-05 0.00098245 -0.1539 -0.0034439 0.00044785 0.023843 0.0070988 -0.048381 0.0072774 0.0011673 0.066744 0.03413
0.52734 0.0062213 0.0039413 0.0043228 0.0091712 0 0.0069091 0.011235 0.010922 0.024054 0.0020542 0.025806 -0.54741 -0.0032293 -0.0043129 0.013464 -0.014324 -0.0056128 0.018193 0.085349 0.0066769 0.034514 0.011059 -0.047895 0.04555 -0.00081088 0.0013445 -0.00065344 7.7128e-05 -0.18038 -0.00078256 0.0033839 0.024989 0.010102 -0.047206 0.0033137 0.0042196 0.069639 0.039069
0.53125 0.0077501 0.0051924 0.0016732 0.010425 0 0.010679 0.011262 0.014494 0.027448 0.0064995 0.020988 -0.56608 -0.0092821 -0.0044257 0.018491 -0.017413 -0.0094508 0.015875 0.083492 0.006931 0.03575 0.0088356 -0.05406 0.048929 -0.0010056 0.00051391 -0.00032075 -0.00066973 -0.1921 0.0046803 0.0055867 0.022495 0.011663 -0.046649 -0.00088061 0.0055771 0.070765 0.043272
0.53516 0.0086411 0.0063353 0.0013111 0.0082669 0 0.011406 0.010954 0.015463 0.02574 0.0095348 0.018355 -0.55246 -0.018509 -0.0038005 0.020544 -0.027063 -0.0092518 0.015608 0.074212 0.0035798 0.035681 0.0052948 -0.053727 0.047648 -0.0009342 0.00014539 0.00063015 -0.00058438 -0.1884 0.010517 0.006199 0.017386 0.01146 -0.047656 -0.0024877 0.0028069 0.067088 0.044625
0.53906 0.0088456 0.0074162 0.0026517 0.0056159 0 0.0088747 0.010278 0.013265 0.020059 0.010489 0.017149 -0.51939 -0.026715 -0.0029538 0.020327 -0.038892 -0.0069046 0.017339 0.063233 -0.00087573 0.034127 0.00067548 -0.046994 0.042773 -0.00097986 0.00038479 0.0010801 0.00011785 -0.17039 0.014055 0.0057612 0.011352 0.0095492 -0.049587 -0.0015884 -0.0023999 0.059975 0.043472
0.54297 0.0087615 0.0085148 0.0041294 0.0052684 0 0.0052515 0.0087015 0.0093994 0.012933 0.011035 0.014584 -0.48921 -0.032351 -0.0023318 0.018661 -0.050442 -0.0056734 0.020885 0.053652 -0.0033368 0.031706 -0.0043815 -0.036877 0.035575 -0.0011706 0.00075054 0.00032324 0.00051474 -0.14411 0.014439 0.0059967 0.0060866 0.00697 -0.052022 -0.00070934 -0.0086541 0.05065 0.040217
0.54688 0.0090111 0.0096657 0.0057704 0.0078982 0 0.003731 0.0060111 0.0063604 0.0066613 0.013499 0.0090467 -0.47459 -0.034328 -0.002533 0.016514 -0.059437 -0.0069944 0.025865 0.048242 -0.003135 0.029278 -0.0090517 -0.027092 0.027587 -0.0011545 0.00065073 -0.0011832 -4.9813e-05 -0.12032 0.013154 0.0083485 0.0026073 0.0056007 -0.054549 -0.0019638 -0.014454 0.040563 0.03545
0.55078 0.0098919 0.010789 0.0086708 0.011971 0 0.0059993 0.0030523 0.0059164 0.0022481 0.018061 0.0016835 -0.47151 -0.03169 -0.0039537 0.015685 -0.062545 -0.0092181 0.031379 0.050973 -0.0020599 0.02886 -0.011453 -0.019465 0.021735 -0.00063783 1.9617e-05 -0.0022066 -0.00122 -0.10807 0.0125 0.012616 0.00087477 0.0067938 -0.056603 -0.0047098 -0.017125 0.032419 0.030325
0.55469 0.011037 0.011693 0.012619 0.015285 0 0.010659 0.0013897 0.0079384 -0.00071225 0.021878 -0.0047269 -0.46674 -0.02658 -0.0058973 0.017661 -0.059488 -0.009355 0.035499 0.061343 -0.0015823 0.032654 -0.0097012 -0.013273 0.020797 0.00021196 -0.00058061 -0.0018915 -0.0019261 -0.10739 0.013459 0.016979 3.4632e-05 0.0099648 -0.058096 -0.0061163 -0.015002 0.028838 0.02678
0.55859 0.011689 0.012175 0.015471 0.016522 0 0.014205 0.0020715 0.010615 -0.0033394 0.021351 -0.007974 -0.4496 -0.021335 -0.0064578 0.02176 -0.053034 -0.0059864 0.037512 0.075131 -0.0008405 0.04034 -0.0043048 -0.0069379 0.02409 0.00083568 -0.00050903 -0.00055243 -0.0014489 -0.10941 0.014945 0.019294 -0.00074049 0.012749 -0.059464 -0.0040392 -0.0094282 0.029275 0.025419
0.5625 0.011359 0.01217 0.015316 0.015613 0 0.013902 0.0047489 0.011909 -0.0063389 0.015501 -0.0075555 -0.41795 -0.016985 -0.0040205 0.02724 -0.044798 -0.00058034 0.03717 0.089648 0.0020052 0.051458 0.0041476 -0.00033221 0.030793 0.00075701 0.00030247 0.00064844 -0.00015455 -0.10522 0.015044 0.018441 -0.0013897 0.012878 -0.061005 0.0007334 -0.0015015 0.033056 0.026502
0.56641 0.010249 0.011769 0.012701 0.013159 0 0.010077 0.0080446 0.011136 -0.0090373 0.0071358 -0.0042767 -0.37703 -0.014303 0.0008203 0.033082 -0.036493 0.0037878 0.034471 0.10205 0.0066539 0.065164 0.014703 0.0045369 0.039637 -3.1561e-06 0.0012465 0.00079062 0.00086041 -0.095213 0.012875 0.014755 -0.0008549 0.010091 -0.063024 0.0050975 0.0073613 0.039094 0.030081
0.57031 0.0090198 0.011083 0.010145 0.0099279 0 0.0057962 0.010714 0.0093425 -0.0093971 0.00068637 0.00063585 -0.33556 -0.013228 0.0052061 0.03675 -0.030299 0.0048639 0.030014 0.10724 0.0097932 0.079006 0.024713 0.0050887 0.047404 -0.00094455 0.0015832 -7.2841e-06 0.00083294 -0.089276 0.0092439 0.0096548 0.0020448 0.0062881 -0.065915 0.006398 0.01415 0.044663 0.035979
0.57422 0.0082056 0.01009 0.0095961 0.0068494 0 0.0042232 0.012363 0.0081552 -0.0054038 -0.0012354 0.005985 -0.30223 -0.011484 0.006424 0.037599 -0.025498 0.002629 0.025808 0.10641 0.008071 0.090222 0.031939 0.00051583 0.051954 -0.0014836 0.0010934 -0.00079779 5.9602e-06 -0.097006 0.0056399 0.0050539 0.0074168 0.0038576 -0.069136 0.0045555 0.017981 0.047639 0.042192
0.57813 0.0078748 0.0086823 0.010835 0.0049579 0 0.0060241 0.013176 0.0081822 0.0029917 0.00056203 0.010752 -0.2823 -0.0079835 0.0045113 0.035971 -0.021291 -0.0011065 0.022447 0.10072 0.0019288 0.097842 0.035922 -0.0072608 0.053016 -0.0013626 0.00023471 -0.00074059 -0.00074014 -0.11783 0.0028608 0.0026952 0.013826 0.0038249 -0.072322 0.0016372 0.019169 0.047655 0.047807
0.58203 0.0078022 0.0069413 0.012304 0.0048119 0 0.0090315 0.013289 0.0085414 0.013134 0.0032007 0.014398 -0.27441 -0.0020309 0.0021534 0.032456 -0.017097 -0.0040552 0.020184 0.091273 -0.0040869 0.10128 0.036595 -0.014929 0.050708 -0.00076365 -0.00029641 0.00015863 -0.00083683 -0.14098 0.00073342 0.0032972 0.019034 0.0054197 -0.075166 -0.00035241 0.018241 0.04468 0.052093
0.58594 0.0078263 0.0053262 0.012828 0.0058383 0 0.01028 0.012711 0.0080094 0.021201 0.0044148 0.017108 -0.27029 0.0069556 0.0017534 0.028294 -0.012397 -0.0045571 0.018868 0.079363 -0.0053127 0.099924 0.034319 -0.02025 0.045651 -0.00010511 -0.00014225 0.0011476 -0.00052878 -0.15509 -0.00098999 0.0058495 0.021387 0.0070921 -0.077258 -0.0010534 0.016256 0.039052 0.054112
0.58984 0.0079307 0.0044907 0.012126 0.0065732 0 0.0085042 0.011735 0.006568 0.024982 0.0041213 0.019367 -0.25939 0.017316 0.0028298 0.026018 -0.0083336 -0.0021051 0.01672 0.066495 -0.0013186 0.095133 0.031347 -0.023468 0.040317 0.00027499 0.00050754 0.0014691 -0.00044902 -0.15746 -0.0018344 0.0079569 0.020727 0.0077725 -0.078386 -0.0013056 0.015178 0.032649 0.053675
0.59375 0.0080226 0.0047732 0.010189 0.0059514 0 0.0050001 0.010983 0.0056153 0.025368 0.0039092 0.021015 -0.23585 0.026567 0.0027613 0.026302 -0.006562 0.0024134 0.012458 0.053307 0.0038548 0.089443 0.029353 -0.02647 0.036389 0.00032276 0.0011658 0.001002 -0.00081748 -0.15394 -0.00095939 0.007539 0.018175 0.0073481 -0.078761 -0.0015852 0.015453 0.02694 0.052076
0.59766 0.0078084 0.0058236 0.0071692 0.0044819 0 0.0023751 0.010704 0.0064753 0.02499 0.0053797 0.020891 -0.20149 0.033371 0.00016625 0.029178 -0.0081215 0.0068062 0.0055332 0.040119 0.0057457 0.084081 0.028827 -0.030505 0.034503 0.00024885 0.0014349 0.00026167 -0.0011838 -0.15079 0.0017348 0.0046935 0.015119 0.0063638 -0.078309 -0.0012704 0.016943 0.02246 0.050138
0.60156 0.0070356 0.0067879 0.004101 0.0039631 0 0.00243 0.010125 0.0087355 0.025237 0.0088473 0.017828 -0.16226 0.036605 -0.0029792 0.034358 -0.013818 0.0085058 -0.0043242 0.02732 0.0035581 0.080174 0.029963 -0.034569 0.035049 0.00032084 0.0011955 -0.00013473 -0.0009779 -0.14778 0.0051201 0.0018626 0.012309 0.0055336 -0.076902 0.00051722 0.019271 0.019549 0.04875
0.60547 0.0058499 0.0069603 0.0028315 0.0057736 0 0.0048913 0.0079335 0.010281 0.024671 0.013143 0.012212 -0.12244 0.034773 -0.0031813 0.040628 -0.024375 0.0063207 -0.016802 0.016719 0.0002508 0.079491 0.032217 -0.035918 0.038367 0.00061957 0.00055717 9.6025e-06 -0.00020898 -0.13939 0.0076745 0.0017914 0.0096817 0.0053822 -0.073673 0.0036397 0.021133 0.018436 0.049714
0.60938 0.0047812 0.0063223 0.0041861 0.0093225 0 0.0077628 0.0037361 0.009183 0.020539 0.01633 0.0062917 -0.08288 0.030515 0.00057842 0.045675 -0.0359 0.0017593 -0.028914 0.01029 -0.0009982 0.08152 0.033857 -0.032216 0.043002 0.00095333 -0.00024323 0.00040036 0.0005015 -0.12172 0.0088131 0.005024 0.0068011 0.0059644 -0.068431 0.006805 0.021194 0.018114 0.053261
0.61328 0.0042664 0.0054642 0.0062507 0.012229 0 0.008804 -0.0010293 0.005593 0.011878 0.016786 0.0025098 -0.04418 0.02585 0.00522 0.048753 -0.045624 -0.0016367 -0.038969 0.0088895 7.5965e-05 0.085538 0.03437 -0.023404 0.048301 0.0010247 -0.00087958 0.00061269 0.0006023 -0.096558 0.009278 0.0093646 0.0033641 0.0067185 -0.061451 0.0087253 0.019104 0.018174 0.05883
0.61719 0.0041987 0.0049845 0.0055903 0.012165 0 0.0070244 -0.0039444 0.0017152 0.00098016 0.014133 0.0012767 -0.008997 0.022237 0.0064408 0.049557 -0.051495 -0.0010006 -0.045818 0.012934 0.0012018 0.091002 0.033646 -0.011741 0.053898 0.00072639 -0.0009948 0.00050682 0.00023765 -0.068953 0.010156 0.011864 -0.00057488 0.0067665 -0.053179 0.0092107 0.014665 0.018443 0.065806
0.62109 0.0040353 0.0049672 0.001069 0.0087214 0 0.0032909 -0.0036173 -0.00013964 -0.008354 0.0095046 0.00051896 0.020847 0.021374 0.0031871 0.048056 -0.051055 0.0032129 -0.048221 0.022631 0.00048241 0.097259 0.031922 -0.00021366 0.059524 0.00028356 -0.00038958 0.00033355 8.912e-05 -0.042045 0.011596 0.011344 -0.0045983 0.0056724 -0.044488 0.0089526 0.0077258 0.018897 0.073182
0.625 0.0033988 0.0050228 -0.0039013 0.0037007 0 -0.00022828 -0.00085304 0.00052678 -0.01394 0.0048712 -0.002312 0.048968 0.024261 -0.0011642 0.045802 -0.042858 0.0072046 -0.046114 0.035255 -0.0016513 0.10337 0.030798 0.0091224 0.065014 6.8625e-05 0.00074877 0.00046478 0.00057598 -0.01601 0.012577 0.0090199 -0.0079579 0.0040029 -0.038242 0.0083167 -0.0014104 0.019993 0.078689
0.62891 0.0025265 0.0047695 -0.0040906 -0.00025753 0 -0.0014395 0.0022248 0.0022985 -0.016497 0.0017616 -0.0076113 0.083188 0.02847 -0.0023265 0.044865 -0.031026 0.0068756 -0.042554 0.04601 -0.0033527 0.10899 0.031283 0.015559 0.070195 0.00023747 0.0018356 0.0010032 0.0012907 0.0080354 0.011913 0.006859 -0.0096865 0.0029339 -0.036001 0.0066585 -0.011447 0.021934 0.081598
0.63281 0.0020588 0.0042029 0.0019278 -0.0014479 0 0.00028686 0.0041518 0.0034018 -0.017941 0.00034807 -0.012936 0.12725 0.032349 0.00043916 0.046238 -0.017667 0.0014789 -0.039092 0.052539 -0.003605 0.11401 0.033547 0.019036 0.074799 0.00055825 0.0022294 0.0016245 0.0013334 0.024861 0.0093381 0.0056633 -0.0089697 0.0030701 -0.038568 0.0031121 -0.021828 0.024834 0.08173
0.63672 0.0023721 0.0035929 0.0094156 2.7188e-05 0 0.0036277 0.0051135 0.0031942 -0.018753 -0.00032172 -0.014933 0.17433 0.03419 0.003757 0.050697 -0.0048405 -0.0054027 -0.037193 0.052932 -0.0030439 0.1184 0.037484 0.019506 0.078529 0.00063858 0.0017104 0.0018169 0.00025558 0.027818 0.0056126 0.0048184 -0.0057136 0.0036652 -0.046365 -0.0019091 -0.031993 0.028741 0.079162
0.64063 0.0031668 0.0031071 0.011694 0.0026277 0 0.0061806 0.0060594 0.0022649 -0.017401 -0.0012167 -0.012036 0.21189 0.030755 0.003984 0.059313 0.0045686 -0.0085784 -0.039096 0.044634 -0.0027053 0.12193 0.042201 0.017118 0.080602 0.00033547 0.00067871 0.0013393 -0.0013567 0.015318 0.0017487 0.0035683 -0.00086851 0.003242 -0.059741 -0.0062287 -0.040881 0.033729 0.074341
0.64453 0.0037262 0.0026265 0.0069812 0.0044749 0 0.0062026 0.0071755 0.0014947 -0.012341 -0.0024619 -0.0055214 0.23522 0.021647 0.0011414 0.07039 0.010658 -0.0053917 -0.044556 0.031215 -0.0026218 0.12449 0.04565 0.012757 0.081042 -9.0053e-05 -0.00015098 0.00049094 -0.0023041 -0.0061583 -0.0016114 0.0020224 0.0039186 0.0011633 -0.074926 -0.0072759 -0.047617 0.039299 0.06937
0.64844 0.0035331 0.0019343 0.00037828 0.0044662 0 0.0039147 0.0075486 0.0013336 -0.0042519 -0.0035065 0.0017281 0.25553 0.0086324 -0.0013703 0.082104 0.015179 0.0022508 -0.052141 0.016502 -0.0021177 0.12591 0.047241 0.0078775 0.080487 -0.00025277 -0.00032725 -9.8409e-05 -0.0018384 -0.026439 -0.0040905 0.00075375 0.0072066 -0.0014745 -0.088922 -0.0042541 -0.051994 0.045161 0.06533
0.65234 0.0025862 0.00099294 -0.0015686 0.0028489 0 0.0012295 0.0062924 0.0018487 0.0040461 -0.0039097 0.0073005 0.29141 -0.0068107 -0.00076944 0.093211 0.019377 0.0095617 -0.060811 0.0028909 -0.0012382 0.126 0.046932 0.0034561 0.079503 -5.373e-05 -8.1651e-06 -2.7304e-05 -0.00035052 -0.039145 -0.005241 -0.00022542 0.008532 -0.0027158 -0.0997 0.00090107 -0.053824 0.051206 0.062757
0.65625 0.0011697 -4.9028e-05 0.001973 0.00089531 0 8.3809e-06 0.0036149 0.0029452 0.0098809 -0.0037099 0.010393 0.35019 -0.022706 0.0020038 0.10234 0.024698 0.012609 -0.069299 -0.0071725 -0.0011843 0.12453 0.045051 -0.00089488 0.078846 0.00023991 0.000235 0.00047074 0.00097946 -0.044425 -0.0047591 -0.0015876 0.0083969 -0.0016484 -0.10515 0.0047971 -0.052965 0.05738 0.062025
0.66016 -0.00053148 -0.0010943 0.0051626 -0.00026127 0 0.00032152 0.00047669 0.0041407 0.01274 -0.0030349 0.011516 0.41799 -0.034661 0.0035035 0.10728 0.032652 0.010872 -0.075316 -0.011212 -0.0028987 0.12115 0.043697 -0.0064497 0.080171 0.00033208 -3.1094e-05 0.00069806 0.0012303 -0.044578 -0.0031221 -0.0036787 0.0075234 0.00058485 -0.102 0.005102 -0.049367 0.063834 0.062932
0.66406 -0.0024703 -0.0022254 0.0019741 -0.00081377 0 0.00034742 -0.0026501 0.0043022 0.013967 -0.0016988 0.011547 0.47038 -0.041704 0.0017585 0.10925 0.04143 0.0067465 -0.078777 -0.012567 -0.0054657 0.11702 0.044666 -0.013646 0.083382 0.00024733 -0.00070941 0.00014234 0.00049884 -0.038464 -0.0016505 -0.0057142 0.0061213 0.0017649 -0.09343 0.0021857 -0.04481 0.070562 0.063906
0.66797 -0.0044489 -0.0035215 -0.0069007 -0.0022629 0 -0.0018435 -0.0061977 0.0022333 0.01477 0.0004541 0.011016 0.49436 -0.043814 -0.0015699 0.109 0.049637 0.0029454 -0.079747 -0.012986 -0.0065196 0.11278 0.048402 -0.020668 0.088149 0.00026571 -0.0012887 -0.00099112 -0.00029581 -0.022054 -0.0014626 -0.0063407 0.003882 0.0006492 -0.08081 -0.0014412 -0.039988 0.077464 0.064321
0.67188 -0.005992 -0.0048013 -0.014313 -0.0057843 0 -0.006179 -0.010399 -0.0019897 0.014876 0.0028315 0.0098104 0.4997 -0.041421 -0.003169 0.10738 0.055927 0.00037377 -0.078434 -0.014031 -0.0045935 0.10904 0.054939 -0.023873 0.093973 0.00051489 -0.0013283 -0.0019018 -0.00030775 0.0051394 -0.0022378 -0.0050177 0.00064674 -0.0019095 -0.065592 -0.0032771 -0.035514 0.084363 0.063699
0.67578 -0.0066885 -0.0056848 -0.013832 -0.010319 0 -0.010195 -0.014032 -0.0063804 0.013152 0.0041225 0.00721 0.50875 -0.03566 -0.0017293 0.10585 0.058093 -0.0017957 -0.075118 -0.017514 -0.00089826 0.10684 0.063577 -0.019988 0.099773 0.00073094 -0.00083583 -0.0018911 0.00050383 0.035822 -0.0023508 -0.0026267 -0.0030296 -0.0038452 -0.049713 -0.002657 -0.032132 0.090732 0.06158
0.67969 -0.0066804 -0.0059938 -0.0061628 -0.012601 0 -0.010974 -0.014866 -0.0083186 0.0091502 0.0033849 0.0023324 0.53585 -0.030167 0.00094251 0.10612 0.056073 -0.0043619 -0.070975 -0.02258 0.001612 0.10657 0.071247 -0.0084033 0.104 0.00052953 -0.00020308 -0.00097673 0.00143 0.059628 -0.00067828 -0.00065499 -0.0061069 -0.0038814 -0.035401 -0.00079887 -0.029907 0.095597 0.058632
0.68359 -0.0066829 -0.0060453 0.0017472 -0.0098652 0 -0.0078308 -0.011793 -0.0069758 0.0036177 0.0010043 -0.0049613 0.57765 -0.02692 0.0024101 0.10828 0.052023 -0.0066653 -0.066892 -0.02698 0.0011084 0.10748 0.076303 0.0082094 0.10651 -8.8715e-05 0.0001836 0.00016434 0.0017025 0.073533 0.0016271 -2.6194e-06 -0.0079265 -0.0027845 -0.023204 0.00068973 -0.028386 0.098567 0.055701
0.6875 -0.0073792 -0.0064345 0.0034763 -0.0030937 0 -0.0033216 -0.0064474 -0.0044982 -0.0024476 -0.0018158 -0.013299 0.62221 -0.026784 0.0025188 0.11216 0.047416 -0.0069685 -0.063367 -0.029327 -0.0012789 0.10903 0.078117 0.025322 0.10743 -0.00061217 0.00024408 0.00083687 0.001133 0.086977 0.0015334 -0.00075945 -0.0088329 -0.0027961 -0.013501 0.0012819 -0.027408 0.099351 0.053195
0.69141 -0.008748 -0.0074672 -0.0014716 0.0026297 0 -0.0014462 -0.0023049 -0.0043986 -0.0087953 -0.0046535 -0.020158 0.66383 -0.030252 0.0032178 0.11734 0.043868 -0.0042359 -0.060848 -0.028349 -0.0025797 0.11053 0.076468 0.03885 0.10713 -0.00049621 0.0001484 0.00089 0.00017231 0.11454 -0.0031776 -0.0028654 -0.009847 -0.0057877 -0.0065515 0.0016361 -0.026842 0.097771 0.051435
0.69531 -0.010036 -0.0088422 -0.0085019 0.0018395 0 -0.0044204 -0.0018345 -0.0083808 -0.015613 -0.0085502 -0.023559 0.70587 -0.037253 0.0056098 0.1225 0.044339 0.00050447 -0.060216 -0.023039 -0.00083639 0.11059 0.072433 0.046847 0.10683 0.00023913 4.0564e-05 0.00066594 -0.00054519 0.16148 -0.011347 -0.0063749 -0.011642 -0.011613 -0.0036656 0.0024619 -0.027172 0.093629 0.050431
0.69922 -0.010442 -0.0099511 -0.012894 -0.0063875 0 -0.010731 -0.0044128 -0.014625 -0.02238 -0.01451 -0.023769 0.74997 -0.044557 0.0079495 0.12625 0.047999 0.0046578 -0.060812 -0.017424 0.0032728 0.10929 0.069642 0.049905 0.10764 0.00097382 -0.00010826 0.00048521 -0.00068828 0.21589 -0.01872 -0.01075 -0.013833 -0.017831 -0.0038097 0.003502 -0.028862 0.089011 0.049152
0.70313 -0.0098488 -0.010478 -0.013294 -0.016957 0 -0.0162 -0.0070611 -0.019304 -0.027562 -0.021221 -0.023236 0.78759 -0.050694 0.0072528 0.12828 0.053862 0.0060838 -0.062089 -0.014013 0.0075024 0.10712 0.069593 0.050382 0.10969 0.0011041 -0.0003642 0.00030016 -0.00035856 0.25585 -0.021194 -0.014294 -0.015324 -0.021 -0.0065086 0.0037748 -0.032256 0.085194 0.04706
0.70703 -0.0088718 -0.010637 -0.011162 -0.02259 0 -0.017258 -0.0072353 -0.019923 -0.029795 -0.024923 -0.02436 0.80691 -0.054527 0.0028748 0.12846 0.060901 0.004809 -0.063444 -0.014825 0.010346 0.10466 0.073278 0.05096 0.11286 0.00065873 -0.00062211 -0.00010023 0.00012538 0.2659 -0.018175 -0.015105 -0.015401 -0.018843 -0.011138 0.0028014 -0.037546 0.083377 0.043788
0.71094 -0.0082328 -0.010794 -0.0084412 -0.019813 0 -0.013746 -0.0049525 -0.017262 -0.02923 -0.022417 -0.027006 0.80827 -0.054696 -0.0020857 0.12697 0.067528 0.0028295 -0.063821 -0.022507 0.012041 0.10303 0.081625 0.05303 0.11663 0.00023368 -0.00063001 -0.00062923 0.00050289 0.24808 -0.012912 -0.013056 -0.014455 -0.012018 -0.016599 0.0014057 -0.04492 0.085498 0.038972
0.71484 -0.0081191 -0.010932 -0.0065349 -0.01172 0 -0.0089742 -0.0024253 -0.01417 -0.027247 -0.014612 -0.028201 0.80861 -0.051381 -0.0034462 0.12526 0.071884 0.0021924 -0.061787 -0.036282 0.013512 0.10364 0.092945 0.055637 0.11949 0.00031645 -0.00026507 -0.00079923 0.0006809 0.21788 -0.0095139 -0.010534 -0.013544 -0.0042363 -0.020123 0.0010589 -0.053236 0.093194 0.033342
0.71875 -0.0081485 -0.010622 -0.0066123 -0.0050031 0 -0.0070346 -0.0019407 -0.012634 -0.024644 -0.0066667 -0.024606 0.82661 -0.046659 -4.146e-05 0.12458 0.074111 0.0031911 -0.05756 -0.051253 0.014846 0.10612 0.10433 0.055835 0.12087 0.00075654 0.00025731 -0.00017805 0.00068367 0.18972 -0.0095125 -0.0105 -0.013205 -0.00018515 -0.020365 0.0023189 -0.060862 0.10507 0.028171
0.72266 -0.00788 -0.0095442 -0.0092534 -0.0041055 0 -0.0095573 -0.0041535 -0.012078 -0.02041 -0.003854 -0.01566 0.86271 -0.041663 0.0050412 0.12549 0.074396 0.0043798 -0.051468 -0.064383 0.015199 0.10996 0.11436 0.050618 0.12076 0.0009736 0.00053086 0.0010681 0.000572 0.166 -0.011073 -0.013436 -0.012746 -0.0022962 -0.016786 0.0040307 -0.066849 0.12027 0.024187
0.72656 -0.0072795 -0.0079553 -0.013186 -0.0078302 0 -0.014459 -0.0080443 -0.01039 -0.012873 -0.0068035 -0.0045193 0.89708 -0.037524 0.007381 0.12835 0.073059 0.0042784 -0.044059 -0.072681 0.014078 0.11445 0.12185 0.039332 0.11934 0.00065059 0.00035657 0.0021725 0.00040294 0.13891 -0.011225 -0.016397 -0.010846 -0.0086726 -0.0092223 0.0042966 -0.070351 0.13771 0.022032
0.73047 -0.0066903 -0.0065348 -0.015321 -0.01112 0 -0.017569 -0.011954 -0.0063422 -0.0023097 -0.010853 0.0041113 0.90981 -0.036096 0.0052317 0.13336 0.07043 0.0029325 -0.036836 -0.071018 0.012284 0.11773 0.12526 0.024642 0.11765 0.00010767 -3.2882e-05 0.0023767 0.00020772 0.10167 -0.0086358 -0.015576 -0.0069824 -0.014136 0.0016272 0.0023585 -0.069959 0.15513 0.022631
0.73438 -0.0064323 -0.005739 -0.013304 -0.0098308 0 -0.015802 -0.014461 -0.00094136 0.0078567 -0.010402 0.0073778 0.90282 -0.037196 0.00060757 0.13883 0.067172 0.0017096 -0.031428 -0.062216 0.011277 0.11862 0.12612 0.011057 0.11737 -7.037e-05 -0.00019852 0.001567 -2.9624e-05 0.057293 -0.0043457 -0.0099759 -0.0023106 -0.014021 0.011685 -0.00057311 -0.06721 0.17018 0.024603
0.73828 -0.0065023 -0.0053881 -0.008187 -0.0040151 0 -0.0094606 -0.014697 0.0034137 0.013076 -0.0041508 0.0060613 0.89936 -0.040267 -0.003272 0.14377 0.063429 0.0016425 -0.028139 -0.049769 0.011703 0.11725 0.12531 0.0020087 0.11901 0.00028599 4.0929e-05 0.0003259 -0.00035159 0.017211 -0.00027985 -0.0024656 0.00099161 -0.0078372 0.018738 -0.0025281 -0.063443 0.18229 0.026788
0.74219 -0.0066451 -0.0049508 -0.0037072 0.0026876 0 -0.0020374 -0.01255 0.0048831 0.011396 0.003803 0.0034969 0.92037 -0.044903 -0.0051432 0.14751 0.059325 0.0022255 -0.026974 -0.036542 0.012815 0.11396 0.12323 -0.0021315 0.12278 0.0007312 0.0004032 -0.00060382 -0.00074006 -0.0077249 0.0024578 0.0028944 0.0014305 0.00031123 0.021308 -0.0028235 -0.059707 0.19117 0.028269
0.74609 -0.0066263 -0.0041933 -0.002349 0.0062138 0 0.0022512 -0.0088947 0.0034248 0.0053475 0.0078905 0.0028164 0.9626 -0.050633 -0.0062123 0.14934 0.055032 0.0020328 -0.027638 -0.026343 0.013393 0.10954 0.11991 -0.0035752 0.12862 0.0007044 0.0004323 -0.00088317 -0.001042 -0.014586 0.0037957 0.0044004 -0.00053501 0.0050249 0.017836 -0.0027163 -0.057334 0.19673 0.027877
0.75 -0.006384 -0.0034501 -0.0026422 0.0047958 0 0.0013898 -0.0053379 0.00051991 -1.6495e-05 0.0060198 0.0047938 1.0017 -0.056911 -0.0079711 0.14921 0.051333 0.00042907 -0.028571 -0.023438 0.013008 0.1061 0.11417 -0.0048496 0.13519 0.00013825 -1.9942e-05 -0.00067602 -0.0010329 -0.0083093 0.0037464 0.0035054 -0.0028126 0.0038452 0.0088221 -0.0038308 -0.057787 0.1999 0.024479
0.75391 -0.005961 -0.0032212 -0.0012262 -0.00039093 0 -0.0031094 -0.0031645 -0.002022 -0.0013016 0.00088567 0.0076966 1.0171 -0.063322 -0.010107 0.14853 0.04881 -0.0016529 -0.028494 -0.025323 0.012143 0.10453 0.10593 -0.0068967 0.14084 -0.00051711 -0.00064256 -0.0003345 -0.0006189 0.0037213 0.001919 0.0024235 -0.0033103 -0.0011634 -0.0012471 -0.0060075 -0.060165 0.20245 0.019246
0.75781 -0.0053911 -0.0035885 0.002531 -0.0062123 0 -0.0073692 -0.002282 -0.0031606 0.00063717 -0.0030984 0.0088598 1.0122 -0.069649 -0.010802 0.14804 0.047743 -0.0028127 -0.027113 -0.029919 0.011206 0.10491 0.095436 -0.0089428 0.14492 -0.00084088 -0.0010032 -9.3317e-05 7.2455e-06 0.016408 -0.00176 0.0015688 -0.0014761 -0.0056187 -0.010023 -0.0070525 -0.063814 0.20489 0.012893
0.76172 -0.0047026 -0.004141 0.0051477 -0.0091722 0 -0.0079577 -0.0013952 -0.0030703 0.0019636 -0.0038175 0.0066447 1.0092 -0.075629 -0.0088038 0.14839 0.048276 -0.0028316 -0.024379 -0.034831 0.0098429 0.10699 0.083327 -0.0096039 0.14699 -0.00088133 -0.00098975 -3.2046e-05 0.00046049 0.027857 -0.0061461 -0.00030377 0.0014831 -0.0065964 -0.015358 -0.0049391 -0.067959 0.20756 0.0062044
0.76563 -0.0039887 -0.0044768 0.0030927 -0.0072043 0 -0.0043559 0.00050481 -0.0028775 -0.00034456 -0.0026926 0.0014897 1.0253 -0.080399 -0.0048129 0.15046 0.050392 -0.0027722 -0.020869 -0.035507 0.007544 0.10975 0.071946 -0.0077258 0.14676 -0.0009767 -0.00086487 -0.00017117 0.00048216 0.038194 -0.009233 -0.0038171 0.0036955 -0.0046549 -0.014066 -0.00026084 -0.071131 0.2104 0.00050595
0.76953 -0.0033955 -0.0046608 -0.0024154 -0.0012707 0 0.00068687 0.0028495 -0.003833 -0.0057023 -0.0026452 -0.0045055 1.0566 -0.082962 -0.00078868 0.15371 0.052779 -0.0032674 -0.018218 -0.030009 0.0047981 0.11118 0.065226 -0.0023975 0.14584 -0.0012227 -0.00090084 -0.00046713 0.00019058 0.049057 -0.0097214 -0.0076253 0.0039435 -0.0027312 -0.0077889 0.0037984 -0.072287 0.21267 -0.0035763
0.77344 -0.0030096 -0.0050751 -0.0061712 0.0044452 0 0.0031887 0.0039261 -0.0063009 -0.010502 -0.0052871 -0.0091196 1.0851 -0.083031 0.0017745 0.15727 0.05471 -0.0031318 -0.016974 -0.019905 0.0031655 0.11075 0.064489 0.0070036 0.14538 -0.001286 -0.0010473 -0.00073498 -1.7723e-05 0.063597 -0.008171 -0.009742 0.0021507 -0.0033646 0.0004243 0.0042268 -0.071535 0.2141 -0.0063935
0.77734 -0.0027951 -0.0058402 -0.0051144 0.004922 0 0.00089297 0.0026954 -0.0092954 -0.011305 -0.0097778 -0.011613 1.0992 -0.080486 0.0026584 0.16053 0.055906 -0.00039858 -0.017255 -0.0067085 0.0038236 0.10843 0.070224 0.019925 0.14603 -0.00082357 -0.0010299 -0.00072358 0.00013478 0.084809 -0.0063928 -0.0098334 -0.0010785 -0.0067652 0.0083521 0.00098416 -0.069055 0.2146 -0.0082675
0.78125 -0.0026739 -0.0065209 -0.002534 -0.0016466 0 -0.0050411 -1.9325e-05 -0.011168 -0.00774 -0.013627 -0.013159 1.1031 -0.075363 0.0022916 0.1628 0.056275 0.0049182 -0.018905 0.0073802 0.0060728 0.10449 0.082367 0.033643 0.14838 6.8149e-06 -0.00074036 -0.00037739 0.00049673 0.11194 -0.0056392 -0.0094956 -0.0051344 -0.010974 0.013398 -0.0030306 -0.065203 0.21426 -0.0096674
0.78516 -0.0026481 -0.0065065 -0.0044882 -0.011445 0 -0.010878 -0.0023819 -0.01107 -0.0027498 -0.01421 -0.015628 1.1079 -0.068772 0.00092056 0.16329 0.056752 0.0095267 -0.020571 0.017716 0.0076708 0.10072 0.097706 0.043848 0.15257 0.00060911 -0.00040911 1.6551e-05 0.00060991 0.13824 -0.0055015 -0.010029 -0.0095846 -0.013448 0.011657 -0.004784 -0.061033 0.2139 -0.011368
0.78906 -0.002782 -0.005656 -0.011828 -0.01718 0 -0.013024 -0.0034968 -0.0098123 -0.00021443 -0.010065 -0.019597 1.1162 -0.063199 -0.0012228 0.16289 0.058439 0.0091926 -0.020927 0.023415 0.0070126 0.09877 0.11002 0.047243 0.15703 0.00056357 -0.00031278 6.984e-05 0.00018243 0.15333 -0.0046402 -0.010433 -0.013863 -0.012662 0.0054253 -0.0037346 -0.057732 0.21444 -0.013427
0.79297 -0.0030404 -0.0044577 -0.017448 -0.013813 0 -0.010539 -0.0041796 -0.0090283 -0.0019927 -0.0018239 -0.023348 1.1201 -0.059824 -0.0031776 0.16211 0.061575 0.0029503 -0.019707 0.024592 0.0050107 0.09911 0.11657 0.044131 0.16092 7.8877e-05 -0.00036802 -0.00025913 -0.00055721 0.14939 -0.0024374 -0.0082904 -0.017043 -0.0088376 -0.003667 -0.0016581 -0.055836 0.21618 -0.015603
0.79688 -0.0031906 -0.0035046 -0.013273 -0.0030565 0 -0.0055705 -0.0056095 -0.0092579 -0.0066263 0.0075117 -0.023938 1.115 -0.059569 -0.0033619 0.16142 0.066091 -0.0051603 -0.016933 0.021699 0.004521 0.10189 0.11539 0.038223 0.16351 -0.00027539 -0.0001614 -0.0005334 -0.0010188 0.12609 0.00030463 -0.0027739 -0.018131 -0.0037328 -0.013819 -0.00023308 -0.055777 0.21922 -0.017595
0.80078 -0.0029442 -0.0028761 1.369e-05 0.0077515 0 -0.001524 -0.007483 -0.008979 -0.010543 0.013735 -0.019563 1.1092 -0.063652 -0.00097136 0.16144 0.071128 -0.0091776 -0.013256 0.015576 0.0075533 0.10677 0.10427 0.033284 0.16372 -0.0002549 0.00053259 -0.0002703 -0.00080673 0.090141 0.0023179 0.0036811 -0.016697 0.0003183 -0.022027 0.0006196 -0.05827 0.22342 -0.018757
0.80469 -0.0022329 -0.0021312 0.011918 0.011763 0 -0.000491 -0.00799 -0.005921 -0.010772 0.014056 -0.011128 1.1184 -0.070675 0.0027265 0.16197 0.073984 -0.0065183 -0.010744 0.0082533 0.012923 0.11148 0.087786 0.029602 0.16162 -0.00021367 0.0013335 0.00047609 -0.00012839 0.050198 0.0032575 0.0072282 -0.013229 0.0017513 -0.026056 0.0017808 -0.062947 0.22749 -0.018749
0.80859 -0.0013125 -0.00090679 0.012328 0.0082621 0 -0.00192 -0.0058204 0.00040139 -0.007151 0.0094153 -0.0015863 1.1469 -0.078352 0.0049582 0.16227 0.073427 -0.00025204 -0.010198 0.00053224 0.016847 0.11457 0.07169 0.023896 0.15821 -0.00060191 0.0015134 0.0010675 0.00037849 0.011927 0.0038757 0.0062105 -0.0087941 0.00080897 -0.026792 0.0028473 -0.06875 0.23056 -0.018003
0.8125 -0.00053644 0.00058551 0.0025243 0.0026625 0 -0.0033713 -0.0019099 0.0075733 -0.0023621 0.0041161 0.006304 1.1795 -0.085312 0.0038139 0.16179 0.068998 0.0040555 -0.011759 -0.0074149 0.016224 0.11539 0.05936 0.013067 0.15407 -0.0012756 0.00076724 0.00091704 0.00025481 -0.02299 0.0048456 0.0026954 -0.004261 -0.00058562 -0.025037 0.0019555 -0.074982 0.23224 -0.016894
0.81641 4.2567e-06 0.0017451 -0.005429 0.001077 0 -0.0025768 0.0012371 0.012021 0.00029623 0.0024173 0.01167 1.1931 -0.090222 0.00024059 0.15998 0.060659 0.0037477 -0.015232 -0.01556 0.01162 0.11355 0.053904 -0.0018681 0.14981 -0.0014938 -0.00033181 0.00015565 -0.00033498 -0.054494 0.0057322 0.00035259 0.00023187 -0.00029381 -0.021906 -0.0017534 -0.080873 0.23224 -0.015889
0.82031 0.0006015 0.0022337 -0.0011887 0.0047507 0 0.00081611 0.002067 0.01209 -0.00027147 0.0048866 0.015259 1.179 -0.090994 -0.0025091 0.1559 0.050008 0.0011683 -0.018921 -0.023746 0.007043 0.10915 0.059648 -0.015823 0.14644 -0.00070969 -0.00078298 -0.00044621 -0.00077382 -0.08177 0.0054296 0.0010059 0.0050461 0.0022914 -0.019299 -0.0058903 -0.084759 0.23061 -0.01599
0.82422 0.0016573 0.0023375 0.012555 0.0094713 0 0.0050121 0.0015707 0.0093982 -0.0018793 0.0079979 0.017865 1.1522 -0.089343 -0.0017596 0.15085 0.041399 0.00042101 -0.020481 -0.030991 0.0065131 0.10464 0.070406 -0.023929 0.14406 0.00070678 -0.00014699 -0.00028705 -0.00061212 -0.10291 0.0036038 0.0034052 0.010234 0.005754 -0.017505 -0.0061026 -0.0867 0.22892 -0.017077
0.82813 0.0032663 0.002631 0.022378 0.010006 0 0.007377 0.0021502 0.0070773 -0.00079585 0.0075447 0.019294 1.1385 -0.08638 0.0020061 0.14575 0.036714 0.0025103 -0.019181 -0.03637 0.010458 0.10109 0.082403 -0.025862 0.1426 0.0016897 0.00094848 0.00039394 -1.3478e-05 -0.11596 0.0014117 0.0050849 0.014926 0.0079153 -0.015776 -0.00042582 -0.087112 0.22792 -0.018763
0.83203 0.0050612 0.0033466 0.01799 0.004982 0 0.0063301 0.0050162 0.0067339 0.0049975 0.0026559 0.018852 1.1518 -0.08313 0.0054099 0.14149 0.037208 0.0042479 -0.014739 -0.039082 0.015256 0.099294 0.092283 -0.025742 0.14196 0.0014942 0.0013741 0.00076289 0.0004157 -0.11985 0.00054238 0.0048957 0.01761 0.0076636 -0.013287 0.0077387 -0.086575 0.22818 -0.020584
0.83594 0.0064819 0.0041821 0.0030294 -0.0021706 0 0.0025799 0.0089836 0.0072599 0.013798 -0.0034114 0.0165 1.1836 -0.08098 0.0051812 0.13947 0.044104 0.0020556 -0.0073053 -0.037837 0.016381 0.10017 0.095424 -0.027582 0.1421 0.00044058 0.00060553 0.00032921 0.00022352 -0.11515 0.0015702 0.0035739 0.017248 0.0056561 -0.0084829 0.011827 -0.086241 0.23043 -0.021656
0.83984 0.0072194 0.0047454 -0.0085817 -0.0063976 0 -0.0011134 0.011853 0.006563 0.021272 -0.0062588 0.013146 1.2129 -0.080916 0.0011441 0.14068 0.054889 -0.0036826 0.00049328 -0.032882 0.012348 0.10349 0.089941 -0.030957 0.14285 -0.00043166 -0.00075718 -0.00046621 -0.00047323 -0.10507 0.0034603 0.0023747 0.014295 0.0034245 -0.00046365 0.0080726 -0.08815 0.23454 -0.020815
0.84375 0.0074297 0.0050852 -0.0066727 -0.0049008 0 -0.001614 0.012623 0.0041685 0.023801 -0.0039965 0.0097269 1.2255 -0.082309 -0.0035975 0.14413 0.065408 -0.0086604 0.0064397 -0.026679 0.0059238 0.10792 0.080429 -0.031442 0.14402 -0.00043654 -0.0015919 -0.00071225 -0.0011484 -0.095715 0.0047973 0.0018791 0.010597 0.002041 0.0089312 -0.00059055 -0.092572 0.23945 -0.018278
0.84766 0.0075369 0.0056628 0.0055735 0.0014251 0 0.0024181 0.01202 0.0018388 0.021149 0.0017985 0.0062816 1.2238 -0.084861 -0.0054221 0.14913 0.073617 -0.0090736 0.0096245 -0.020731 0.0016216 0.11289 0.070139 -0.025501 0.1455 0.0001128 -0.0013408 -6.5981e-05 -0.0013827 -0.093385 0.0053549 0.002238 0.0080267 0.0016898 0.018115 -0.006961 -0.099348 0.24459 -0.014343
0.85156 0.0078254 0.0067873 0.015894 0.0092334 0 0.0092982 0.01105 0.0016548 0.016159 0.0080642 0.0022491 1.2217 -0.088271 -0.0032937 0.1549 0.077808 -0.0055021 0.0094922 -0.016545 0.0018813 0.11786 0.062624 -0.014792 0.14722 0.00035555 -0.00046106 0.00079589 -0.0011796 -0.099417 0.0062278 0.003857 0.0069174 0.0021865 0.02528 -0.0062616 -0.10802 0.24942 -0.0094812
0.85547 0.0081948 0.0081712 0.015627 0.01483 0 0.015084 0.0096409 0.0037663 0.011881 0.012632 -0.0022803 1.2319 -0.09278 0.00062829 0.16 0.076245 -0.0019715 0.0061126 -0.016575 0.0053866 0.12227 0.064804 -0.005329 0.14891 -0.00011676 0.00016351 0.00086397 -0.00079659 -0.1069 0.0083846 0.0070045 0.0057782 0.0033894 0.0263 -0.00043678 -0.11691 0.2531 -0.0049614
0.85938 0.0082848 0.0091367 0.0072922 0.015753 0 0.016102 0.0071629 0.0062373 0.0089261 0.014866 -0.0058858 1.257 -0.098976 0.0032467 0.16371 0.072633 -0.0013821 0.0026183 -0.019502 0.0088133 0.12611 0.076058 -0.0021608 0.15024 -0.00084022 0.00014718 -9.9593e-05 -0.00036626 -0.10442 0.011311 0.010687 0.0027495 0.0049153 0.02133 0.0042913 -0.12364 0.25577 -0.0020467
0.86328 0.0078477 0.0092618 0.00027603 0.01176 0 0.011595 0.0040304 0.0070346 0.0054529 0.014938 -0.0067251 1.2901 -0.10732 0.0033199 0.16619 0.069519 -0.00254 0.00055664 -0.0236 0.010027 0.12924 0.093396 -0.0048396 0.15108 -0.0010739 -0.00013456 -0.0012621 0.00021077 -0.086016 0.013328 0.012695 -0.0023721 0.0058663 0.012064 0.0039598 -0.12756 0.25775 -0.0010484
0.86719 0.0070356 0.0087697 0.00074613 0.0052958 0 0.004481 0.0020959 0.0059794 -0.00037394 0.013436 -0.004266 1.3196 -0.11803 0.0021319 0.16763 0.068627 -0.0020597 0.00084109 -0.027456 0.0095673 0.1314 0.11391 -0.008179 0.15136 -0.00068765 -0.00013506 -0.0015837 0.00097918 -0.059125 0.013272 0.011576 -0.0074279 0.0054973 0.00023676 0.00058655 -0.12841 0.25935 -0.0020939
0.87109 0.0063492 0.0082659 0.0067277 0.00069497 0 -0.00053707 0.0029875 0.0047432 -0.007926 0.011673 -2.7805e-05 1.3354 -0.13121 0.001646 0.16841 0.071764 0.0012722 0.004223 -0.029201 0.0092341 0.13201 0.13313 -0.0074725 0.15104 -0.00031106 0.00017919 -0.00091192 0.0016353 -0.041799 0.011699 0.0086067 -0.009341 0.0043913 -0.011404 -0.00070118 -0.12633 0.26096 -0.0052006
0.875 0.0062804 0.0081456 0.012075 0.0016022 0 -0.00023894 0.0062165 0.0051478 -0.014003 0.011432 0.0035993 1.3343 -0.1449 0.0022758 0.16916 0.078504 0.0049088 0.0096409 -0.027435 0.0096066 0.1297 0.14355 -0.0029574 0.15027 -0.00057741 0.00034475 -0.00011099 0.0016642 -0.049615 0.010281 0.0071454 -0.0065435 0.0045153 -0.017831 0.0022744 -0.12339 0.26327 -0.0096514
0.87891 0.0069398 0.0083146 0.013301 0.0079835 0 0.004885 0.0094117 0.0076045 -0.015137 0.013367 0.0054537 1.3238 -0.15614 0.0026397 0.17001 0.085003 0.0056466 0.014557 -0.024397 0.0093193 0.12474 0.14505 0.00071551 0.14933 -0.0013375 4.4231e-05 -9.3655e-05 0.00085538 -0.082979 0.010068 0.009421 -0.00021564 0.0073848 -0.018648 0.0063032 -0.12189 0.2664 -0.014263
0.88281 0.0079829 0.0084582 0.011717 0.015495 0 0.011127 0.010643 0.011012 -0.01022 0.015579 0.006633 1.3196 -0.16309 0.0014243 0.17083 0.089145 0.0037197 0.017856 -0.02182 0.0068367 0.1174 0.13834 -0.00088545 0.14827 -0.0017515 -0.00043334 -0.00083118 -0.00034536 -0.12651 0.01052 0.013975 0.0067719 0.01191 -0.014352 0.0066335 -0.12265 0.27042 -0.018621
0.88672 0.008903 0.0084744 0.010129 0.018577 0 0.014343 0.010291 0.0138 -0.0012539 0.014617 0.009414 1.3363 -0.16422 -0.0008366 0.17142 0.089104 0.0028502 0.018692 -0.021508 0.0026227 0.10817 0.1249 -0.008028 0.14709 -0.0011793 -0.00048439 -0.0014198 -0.0011011 -0.16138 0.010289 0.016742 0.012151 0.014543 -0.0060132 0.0026569 -0.12612 0.27532 -0.022406
0.89063 0.0094437 0.008562 0.0093677 0.0151 0 0.012889 0.010355 0.014977 0.0082024 0.0088225 0.01496 1.3758 -0.15687 -0.0021809 0.17141 0.082589 0.0058703 0.016388 -0.026824 -0.00091742 0.098374 0.10803 -0.017189 0.14561 9.6606e-05 9.8884e-05 -0.0010938 -0.0008983 -0.17943 0.0088312 0.014984 0.01561 0.012351 0.0035389 -0.0011474 -0.13211 0.28109 -0.025344
0.89453 0.0097712 0.0089141 0.0085652 0.0083464 0 0.0085778 0.012036 0.01452 0.015434 0.00084143 0.021824 1.4234 -0.14392 -0.001496 0.17099 0.072976 0.010884 0.013144 -0.037278 -0.0018898 0.09043 0.093604 -0.024732 0.14372 0.0010972 0.00083258 -4.3257e-05 -3.6071e-05 -0.18643 0.0070465 0.010043 0.018116 0.0063261 0.0099316 -0.0002739 -0.13755 0.28715 -0.027791
0.89844 0.010262 0.0094334 0.0075452 0.0041864 0 0.0051509 0.014393 0.013247 0.019934 -0.0038171 0.026614 1.4584 -0.12882 -0.00011339 0.17069 0.064066 0.012688 0.010674 -0.050234 -0.0011242 0.085259 0.083464 -0.029777 0.14158 0.0010811 0.001015 0.00083772 0.00061383 -0.19301 0.0063417 0.0060271 0.020235 0.0013708 0.0121 0.0043794 -0.14047 0.29313 -0.029993
0.90234 0.011108 0.0098241 0.0074012 0.0058607 0 0.0055312 0.015534 0.012371 0.022943 -0.0014259 0.026425 1.4704 -0.11394 -0.00069928 0.17093 0.058548 0.00834 0.009975 -0.063467 -0.0015225 0.08334 0.078397 -0.03362 0.13939 0.00022018 0.00044479 0.00092697 0.00037842 -0.20338 0.0072096 0.0058406 0.021374 0.0023275 0.0098393 0.0070434 -0.13964 0.29885 -0.032031
0.90625 0.012116 0.0099482 0.0086528 0.011229 0 0.0098142 0.014797 0.012735 0.025832 0.006471 0.021191 1.4685 -0.10192 -0.0043057 0.17228 0.059397 0.00082076 0.011939 -0.07408 -0.004934 0.084952 0.078658 -0.037076 0.1375 -0.00062863 -0.00040193 0.00045431 -0.00063542 -0.21285 0.0088672 0.0087327 0.020672 0.0095327 0.0035504 0.0033883 -0.1339 0.30416 -0.033922
0.91016 0.01287 0.010018 0.010027 0.015044 0 0.015267 0.013307 0.013986 0.0287 0.014319 0.014066 1.474 -0.096172 -0.0086629 0.17547 0.070066 -0.0035135 0.016642 -0.07666 -0.0097923 0.089622 0.083208 -0.039148 0.13692 -0.0007513 -0.00088937 9.0557e-05 -0.0016776 -0.21476 0.010219 0.011698 0.018294 0.018199 -0.0039563 -0.004177 -0.1227 0.30932 -0.035382
0.91406 0.013077 0.010398 0.009935 0.013966 0 0.018236 0.012391 0.01453 0.030203 0.01746 0.0093298 1.5032 -0.094055 -0.0098301 0.17949 0.085493 -0.0013073 0.021585 -0.072694 -0.012228 0.094835 0.088682 -0.038438 0.13768 -0.00015818 -0.0008206 0.00010963 -0.002036 -0.20793 0.010986 0.012796 0.015483 0.022396 -0.009192 -0.0082919 -0.10977 0.31507 -0.03638
0.91797 0.012753 0.011217 0.0087146 0.0095194 0 0.01669 0.011937 0.012839 0.02865 0.015905 0.009219 1.5557 -0.093667 -0.0059285 0.18356 0.10282 0.0043235 0.025609 -0.063617 -0.0098178 0.099664 0.094205 -0.035296 0.13963 0.0005711 -0.00048366 0.0001324 -0.0015955 -0.19687 0.011793 0.012646 0.013275 0.019973 -0.010985 -0.0040593 -0.096811 0.32189 -0.036986
0.92188 0.012105 0.01219 0.0084155 0.0063985 0 0.011715 0.010781 0.0092172 0.023485 0.013475 0.012142 1.6174 -0.092991 0.00068087 0.18689 0.11924 0.0070079 0.02777 -0.051309 -0.0042361 0.10337 0.099191 -0.03185 0.14248 0.00089701 -0.000203 -0.00028777 -0.00079913 -0.18598 0.013275 0.012837 0.011445 0.013907 -0.0086407 0.0056129 -0.085341 0.33018 -0.037353
0.92578 0.011315 0.012808 0.010173 0.0080385 0 0.0068537 0.0085386 0.0061527 0.015981 0.013618 0.013906 1.6723 -0.088596 0.0051373 0.18793 0.1305 0.0036734 0.026999 -0.03936 8.0062e-06 0.10514 0.10353 -0.029686 0.14545 0.00074671 -2.887e-06 -0.00099809 -0.00015481 -0.17539 0.01526 0.013616 0.0090717 0.0091584 -0.0017695 0.01253 -0.077361 0.34046 -0.037917
0.92969 0.010465 0.012682 0.012628 0.013654 0 0.0055627 0.0064573 0.0063287 0.0085376 0.016301 0.011229 1.7129 -0.078693 0.0042986 0.18592 0.13543 -0.0024674 0.02439 -0.032286 -0.0003805 0.10541 0.10818 -0.027932 0.14718 0.00044159 0.00024031 -0.0013393 0.0001705 -0.16286 0.016877 0.013747 0.006112 0.0082962 0.006919 0.01119 -0.072679 0.35181 -0.03942
0.93359 0.0096523 0.011764 0.013614 0.019108 0 0.0085135 0.0060694 0.0098616 0.0030946 0.018729 0.0046589 1.742 -0.064945 -0.00050882 0.18168 0.13682 -0.0055204 0.02158 -0.030626 -0.0046099 0.10491 0.11357 -0.024248 0.14732 0.00033555 0.00045129 -0.000906 0.00032478 -0.14795 0.017292 0.012456 0.0040229 0.0099186 0.015163 0.0040744 -0.069576 0.36277 -0.042016
0.9375 0.0090488 0.010312 0.012965 0.020329 0 0.012895 0.0072765 0.013627 -6.1599e-05 0.018422 -0.0017379 1.7682 -0.048685 -0.0047885 0.17585 0.13673 -0.0030799 0.019443 -0.034391 -0.0088599 0.1039 0.11972 -0.017858 0.14588 0.00054715 0.00035752 -5.8283e-05 0.00046646 -0.13236 0.016226 0.010749 0.0043982 0.01076 0.021883 -0.0010874 -0.067015 0.37227 -0.04571
0.94141 0.0087557 0.0087037 0.012585 0.016133 0 0.014537 0.0083414 0.013791 -0.0020873 0.015174 -0.0038685 1.8005 -0.031611 -0.0049149 0.16923 0.1375 0.0016072 0.01875 -0.04307 -0.010041 0.10258 0.12648 -0.011217 0.14307 0.00094298 -0.00010416 0.00045666 0.00057675 -0.11628 0.013852 0.01024 0.0069678 0.0089289 0.026255 0.00086354 -0.063921 0.37924 -0.050388
0.94531 0.0085917 0.007244 0.013499 0.0085611 0 0.011347 0.0079715 0.0093427 -0.0041932 0.010376 -0.0012018 1.845 -0.017094 -0.0011009 0.16356 0.14324 0.0035181 0.020068 -0.055671 -0.0084374 0.10055 0.13276 -0.0080773 0.14004 0.0012718 -0.00051696 0.00036001 0.00055656 -0.096531 0.010466 0.010889 0.0093297 0.0052447 0.027721 0.0076298 -0.058886 0.38152 -0.055466
0.94922 0.0081278 0.0060459 0.013829 0.0011657 0 0.0051793 0.0069896 0.0031317 -0.0063881 0.0052828 0.0029213 1.9007 -0.0055944 0.0032518 0.15938 0.15254 0.0012874 0.021736 -0.069344 -0.0068257 0.097585 0.13758 -0.0096986 0.13826 0.0013176 -0.00030845 0.00016947 0.00040815 -0.070651 0.0064368 0.010564 0.0090845 0.0020189 0.028347 0.012161 -0.052835 0.38102 -0.059969
0.95313 0.0070347 0.0050173 0.010795 -0.0031023 0 0.00034526 0.007397 -0.00074857 -0.0075094 0.00044418 0.0046079 1.9593 0.0034311 0.0048018 0.15645 0.16355 -0.001689 0.022951 -0.083675 -0.0073496 0.093566 0.14062 -0.013234 0.13805 0.0010271 0.00059343 0.00058186 0.00023535 -0.042854 0.0023701 0.0072596 0.0063182 0.00097405 0.028865 0.0097455 -0.04655 0.37905 -0.063603
0.95703 0.0054213 0.0039758 0.004608 -0.0032536 0 -0.00011583 0.009738 -0.00062407 -0.0064029 -0.003602 0.0031507 2.0081 0.010695 0.002895 0.15435 0.17435 -0.0013887 0.023158 -0.098472 -0.0095043 0.088483 0.14179 -0.014281 0.13942 0.00057324 0.0015305 0.0015917 7.3468e-05 -0.023797 -0.0009707 0.0015572 0.0037255 0.0021546 0.029716 0.0021969 -0.040746 0.3769 -0.066237
0.96094 0.0037754 0.0028301 -0.00087331 -0.00054536 0 0.0028833 0.011884 0.0016784 -0.0029907 -0.0059762 0.0014834 2.0409 0.017463 -0.00054139 0.15215 0.18165 0.0022493 0.021907 -0.11397 -0.011026 0.08239 0.14116 -0.011186 0.14189 0.00026545 0.001678 0.0023662 -0.00019387 -0.021979 -0.0030872 -0.003547 0.0040135 0.0042241 0.030987 -0.0045758 -0.036445 0.37651 -0.067906
0.96484 0.0025171 0.0016749 -0.0022203 0.002301 0 0.0053273 0.010888 0.0031708 0.0017997 -0.0062651 0.0029217 2.065 0.025261 -0.0030852 0.14822 0.18245 0.0052873 0.020312 -0.13009 -0.010337 0.075746 0.13986 -0.0066545 0.14307 0.00030159 0.00087478 0.002067 -0.00067562 -0.034653 -0.004045 -0.0053795 0.0071532 0.0054186 0.031221 -0.0064332 -0.033998 0.37935 -0.069535
0.96875 0.0016128 0.0006811 -0.00064344 0.0027624 0 0.0037511 0.0060218 0.0027258 0.0069514 -0.0053085 0.007529 2.0984 0.033874 -0.0035797 0.1424 0.17837 0.0041268 0.019894 -0.14561 -0.0078846 0.068768 0.13899 -0.0048908 0.14151 0.00055639 -0.00017343 0.00074237 -0.0012441 -0.04828 -0.0042231 -0.0039586 0.010312 0.0045044 0.029178 -0.0042097 -0.032426 0.384 -0.071855
0.97266 0.00066592 -0.00012291 -0.00091107 0.00025842 0 -0.0016594 -0.00036774 0.0016058 0.01192 -0.0045172 0.011805 2.1547 0.042854 -0.0022668 0.13487 0.1706 -0.00065023 0.02151 -0.15928 -0.005326 0.061288 0.13905 -0.0071429 0.1365 0.00066118 -0.00057907 -0.00068082 -0.0015466 -0.04924 -0.0037814 -0.0015501 0.010522 0.0015167 0.024114 -0.0017129 -0.03113 0.3892 -0.075106
0.97656 -0.00060868 -0.00091636 -0.0056788 -0.0033575 0 -0.0073476 -0.0051387 0.0013423 0.016188 -0.0042399 0.011942 2.2304 0.051621 5.2334e-05 0.12603 0.16068 -0.0049878 0.025862 -0.16971 -0.0038938 0.053038 0.14042 -0.010257 0.1277 0.00036738 -0.00014349 -0.0012966 -0.0013211 -0.034528 -0.0025613 -0.00015607 0.0072971 -0.0020232 0.015484 -0.0014992 -0.029492 0.39343 -0.079364
0.98047 -0.0020456 -0.0018698 -0.01181 -0.0052744 0 -0.0096533 -0.0072341 0.0017321 0.018546 -0.0032697 0.0072642 2.3056 0.059118 0.0025287 0.11726 0.15125 -0.0055618 0.033826 -0.17336 -0.0037671 0.042993 0.14362 -0.0097259 0.11529 -0.00016072 0.00050238 -0.0010435 -0.0007093 -0.011899 -0.00064111 0.00017685 0.0025816 -0.0038992 0.0025915 -0.0029874 -0.026647 0.3933 -0.084035
0.98438 -0.0031997 -0.0028652 -0.01343 -0.0041617 0 -0.0079154 -0.0080722 0.0012593 0.017347 -0.00044206 0.00048855 2.3602 0.065873 0.0041722 0.11031 0.14356 -0.0028291 0.043329 -0.17126 -0.0046682 0.031367 0.14787 -0.0040264 0.10285 -0.00047717 0.00061027 -0.00061039 -0.00020743 0.0098665 0.0011462 0.00060411 -0.0015938 -0.0028715 -0.011896 -0.0041364 -0.023059 0.38864 -0.087442
0.98828 -0.0038368 -0.0035287 -0.0085693 -0.0013991 0 -0.0046242 -0.0093333 -0.00082162 0.011937 0.0034043 -0.0051045 2.3911 0.072768 0.0039461 0.10572 0.13704 8.6128e-05 0.053081 -0.16537 -0.0064436 0.018933 0.15269 0.0042132 0.092387 -0.00032683 8.6853e-05 -0.0006086 -0.00024947 0.029496 0.0015785 0.001603 -0.0049807 2.5156e-05 -0.026331 -0.0040084 -0.019345 0.38065 -0.088672
0.99219 -0.0042035 -0.0036517 -0.0017157 0.0001633 0 -0.0028276 -0.010952 -0.003446 0.0038598 0.0056317 -0.0083856 2.4134 0.080504 0.0015391 0.10373 0.13099 0.00097079 0.062188 -0.15761 -0.0087644 0.0065799 0.15777 0.01127 0.085278 4.09e-05 -0.00048952 -0.00095764 -0.00081179 0.051638 0.00015905 0.0023646 -0.0085053 0.0019859 -0.039491 -0.0032951 -0.016021 0.37053 -0.08711
0.99609 -0.0047951 -0.0035934 0.00090279 -0.0011849 0 -0.0035338 -0.011594 -0.0050273 -0.0037147 0.0043035 -0.010358 2.4472 0.089996 -0.0018811 0.10446 0.12418 0.00045327 0.069688 -0.15093 -0.010572 -0.0041495 0.16273 0.016183 0.083049 0.00010184 -0.00055466 -0.0011105 -0.0014303 0.078237 -0.002199 0.0019959 -0.0122 0.00066002 -0.049935 -0.0028604 -0.013786 0.36019 -0.082089
1 -0.0058918 -0.0041512 -0.0020512 -0.0045542 0 -0.0054888 -0.010717 -0.0054346 -0.0082742 0.00022134 -0.012062 2.5012 0.10109 -0.0040437 0.10667 0.11499 0.00046392 0.075232 -0.15045 -0.010421 -0.010407 0.16718 0.021286 0.085543 -0.00037034 -0.00013683 -0.00076469 -0.001616 0.10408 -0.0038721 0.00074913 -0.014408 -0.003842 -0.056719 -0.0026011 -0.013256 0.35242 -0.074248
1.0039 -0.0073531 -0.0058852 -0.0061351 -0.007537 0 -0.007078 -0.0094386 -0.0061878 -0.0099916 -0.0039998 -0.013213 2.5688 0.11154 -0.0031643 0.10824 0.10418 0.0014685 0.079882 -0.15613 -0.0077177 -0.012538 0.17115 0.029001 0.089215 -0.0010059 0.00028893 -0.00019986 -0.001267 0.1224 -0.0041108 -0.00040725 -0.013437 -0.0091349 -0.061534 -0.0019967 -0.013767 0.34657 -0.066169
1.0078 -0.0088123 -0.0084964 -0.0068223 -0.0086386 0 -0.0080524 -0.0090674 -0.0086088 -0.011501 -0.0069175 -0.013088 2.6364 0.11977 0.00053514 0.10806 0.09247 0.0018874 0.084 -0.16723 -0.0035328 -0.011093 0.17466 0.038532 0.092135 -0.001175 0.00041508 0.00011361 -0.00070231 0.13396 -0.0038903 -0.0013085 -0.0098508 -0.012786 -0.065287 -0.0012618 -0.01496 0.34136 -0.059261
1.0117 -0.00996 -0.010901 -0.0048053 -0.0085472 0 -0.0093143 -0.0092342 -0.012157 -0.015424 -0.0098023 -0.012219 2.6937 0.12431 0.0047995 0.10511 0.08063 0.00028579 0.087844 -0.18239 9.6459e-05 -0.0069902 0.1778 0.046115 0.092493 -0.00062861 0.00041495 0.00011426 -0.00032678 0.14795 -0.0049988 -0.0031295 -0.0065751 -0.014306 -0.068899 -0.0013099 -0.016448 0.33512 -0.054814
1.0156 -0.010581 -0.012 -0.0045433 -0.0090586 0 -0.011282 -0.0081509 -0.014919 -0.02182 -0.01471 -0.012468 2.7369 0.12273 0.0069418 0.097553 0.069936 -0.0024399 0.09114 -0.19811 0.0018062 -0.0024787 0.18072 0.048559 0.087487 0.00023693 0.00060637 0.00021371 -0.00027905 0.17173 -0.008157 -0.0070221 -0.0063462 -0.014907 -0.073705 -0.0025123 -0.017676 0.32383 -0.05486
1.0195 -0.01042 -0.011454 -0.0080369 -0.010955 0 -0.012847 -0.0049085 -0.01559 -0.027851 -0.02116 -0.015107 2.7663 0.11744 0.0058002 0.086194 0.060281 -0.0036495 0.09304 -0.20933 0.0018452 -0.00050443 0.18387 0.046249 0.078278 0.00077777 0.0009333 0.00074407 -0.00037048 0.20001 -0.012077 -0.012343 -0.0090138 -0.015512 -0.0798 -0.0039948 -0.018305 0.30609 -0.058163
1.0234 -0.0092267 -0.0097858 -0.01172 -0.013107 0 -0.012171 -0.0010551 -0.014573 -0.029955 -0.02543 -0.0191 2.7859 0.1119 0.0025478 0.072523 0.050758 -0.001814 0.093231 -0.21474 0.0014495 -0.0014151 0.18749 0.042424 0.067262 0.00072602 0.00095421 0.0014575 -0.00030809 0.2157 -0.014483 -0.016638 -0.011573 -0.015403 -0.086381 -0.0045766 -0.018241 0.28385 -0.062605
1.0273 -0.00707 -0.0078161 -0.010553 -0.013622 0 -0.0085438 0.00063927 -0.013042 -0.026567 -0.023768 -0.021657 2.8041 0.10882 -0.00017497 0.05769 0.04073 0.0015927 0.091663 -0.21392 0.0014904 -0.004916 0.1917 0.03963 0.05627 0.00037249 0.00039111 0.0017054 5.0579e-05 0.20352 -0.014094 -0.017628 -0.010993 -0.013121 -0.092695 -0.0042443 -0.017309 0.25922 -0.066505
1.0313 -0.0045802 -0.0060652 -0.0044479 -0.011674 0 -0.003438 -0.00097389 -0.01138 -0.019086 -0.016349 -0.02058 2.832 0.11149 -0.00014224 0.043145 0.029484 0.0034456 0.088494 -0.20706 0.0018807 -0.010089 0.1966 0.037226 0.047543 0.00015515 -0.00042669 0.0011442 0.00061788 0.16362 -0.011598 -0.015191 -0.0070226 -0.0085606 -0.097716 -0.0041811 -0.015242 0.23534 -0.067769
1.0352 -0.0026827 -0.0046447 0.00094859 -0.0081452 0 0.00032656 -0.0041782 -0.0090284 -0.010494 -0.0076414 -0.015882 2.8757 0.1247 0.0028113 0.031848 0.017258 0.0022556 0.085172 -0.19697 0.0021555 -0.01346 0.20185 0.032523 0.044511 0.00016532 -0.00081202 0.00018923 0.0011674 0.11179 -0.0087153 -0.011298 -0.0022339 -0.0037629 -0.099361 -0.005111 -0.011105 0.21968 -0.062783
1.0391 -0.0019384 -0.0035494 0.00044055 -0.0046411 0 0.00060642 -0.0062122 -0.0057987 -0.0030853 -0.0025535 -0.0092033 2.929 0.14407 0.0064733 0.024127 0.0064964 -0.0001439 0.083304 -0.18854 0.0022716 -0.013245 0.20646 0.024121 0.045396 0.00013645 -0.00044104 -0.00031322 0.0014678 0.066382 -0.0064447 -0.0081189 0.00051251 -0.0013167 -0.098138 -0.0059766 -0.0052457 0.21267 -0.053095
1.043 -0.0021106 -0.0028473 -0.0047426 -0.0021091 0 -0.0024904 -0.0061137 -0.0026484 0.0027371 -0.0021809 -0.0021139 2.9769 0.16646 0.0076407 0.019873 -0.00098798 -0.0004341 0.083302 -0.1837 0.00262 -0.0093831 0.20969 0.013717 0.048736 -0.00012294 0.00026708 0.00011301 0.0013788 0.034667 -0.004335 -0.0062869 0.00049297 -0.0019371 -0.094474 -0.0048239 0.0020295 0.21327 -0.039922
1.0469 -0.0024395 -0.0025255 -0.0083088 -0.00043108 0 -0.0066341 -0.0054067 -0.00065876 0.0078137 -0.0033803 0.0045399 3.0084 0.18846 0.0044875 0.018651 -0.003597 0.0026394 0.085216 -0.18389 0.0034071 -0.0024154 0.21081 0.0045231 0.05282 -0.00042494 0.00057872 0.0011175 0.00091053 0.011101 -0.001406 -0.0048951 -0.00081217 -0.0037524 -0.089021 -0.0011758 0.010216 0.21954 -0.024797
1.0508 -0.002372 -0.0022793 -0.0060925 0.00091613 0 -0.0088024 -0.0059822 0.00052928 0.012635 -0.002321 0.009837 3.0278 0.20376 -0.0017745 0.019357 0.0013274 0.0066786 0.088275 -0.1907 0.0043349 0.0054623 0.20829 -0.0017679 0.054431 -0.0004281 0.0002339 0.0018616 0.000245 -0.012661 0.0024257 -0.0027908 -0.0016156 -0.0040269 -0.083119 0.0028282 0.01803 0.22668 -0.010682
1.0547 -0.0019815 -0.0016428 -0.00065315 0.002089 0 -0.0072466 -0.0077226 0.0025124 0.016333 0.0018114 0.012259 3.0495 0.20813 -0.0075195 0.01902 0.011894 0.0077163 0.089508 -0.2016 0.0049589 0.0093295 0.20177 -0.0060588 0.0508 -0.00012452 -0.00028753 0.0017833 -0.00032956 -0.037495 0.0059788 0.00037559 -0.0014343 -0.0015624 -0.079231 0.0041174 0.023175 0.22671 -0.0011435
1.0586 -0.0016396 -0.00040632 0.0020201 0.0027678 0 -0.0026483 -0.0085766 0.0059463 0.01712 0.0064971 0.010853 3.0829 0.20381 -0.0095098 0.016223 0.023739 0.0039566 0.087388 -0.21321 0.0051047 0.007494 0.1923 -0.009973 0.04258 3.9345e-05 -0.00033401 0.0010287 -0.00058005 -0.056387 0.007803 0.0041509 -0.00091613 0.0024999 -0.078379 0.0016433 0.02489 0.21785 0.0034509
1.0625 -0.0013493 0.0011607 -0.00034525 0.0025868 0 0.0023007 -0.0068383 0.0089807 0.013757 0.0086605 0.0069718 3.1227 0.19285 -0.0076298 0.010379 0.033753 -0.0024844 0.081263 -0.22346 0.0047113 -0.0005308 0.1806 -0.013422 0.030566 -0.00037145 0.0001474 0.00019577 -0.00047646 -0.062827 0.0074269 0.0077965 -0.00054805 0.0059461 -0.081177 -0.0025213 0.022841 0.20004 0.0031468
1.0664 -0.00055569 0.0025923 -0.0037353 0.0015435 0 0.0047685 -0.002895 0.0086994 0.0068547 0.0073085 0.0040494 3.156 0.17813 -0.0048978 0.0012583 0.038644 -0.0074682 0.070898 -0.23032 0.0034607 -0.014513 0.16758 -0.014547 0.016046 -0.0012235 0.00051816 -0.00025293 -0.00018347 -0.058451 0.0056524 0.010535 5.2721e-05 0.0073137 -0.088001 -0.0051656 0.017011 0.17441 -0.0015362
1.0703 0.0012743 0.0037206 -0.0026429 0.00013701 0 0.0039503 0.0014622 0.0045181 -0.0010605 0.003669 0.0047516 3.1798 0.16625 -0.0044398 -0.010239 0.031808 -0.0084384 0.057525 -0.22979 0.0010662 -0.031699 0.15546 -0.012101 0.0025078 -0.0018355 0.00016613 -0.00029862 0.00010682 -0.052365 0.0038185 0.011568 0.0015879 0.0066195 -0.099365 -0.0049498 0.0082178 0.14653 -0.0090371
1.0742 0.0039173 0.0047999 0.0036542 -0.00067598 0 0.0018747 0.005096 -0.00027176 -0.0068548 -0.00045592 0.0081255 3.207 0.16016 -0.0062607 -0.020538 0.017084 -0.0063086 0.045645 -0.22378 -0.0018017 -0.046093 0.14586 -0.0074105 -0.0074252 -0.0016299 -0.00074925 -0.00017855 0.00032673 -0.053712 0.0029008 0.010402 0.0041735 0.0047954 -0.11203 -0.0033716 -1.7018e-05 0.12432 -0.015997
1.0781 0.0063658 0.0060926 0.010551 0.00024416 0 0.0019083 0.0083875 -0.001113 -0.0085907 -0.0038802 0.010114 3.2535 0.15957 -0.00722 -0.027897 -0.0025256 -0.0040605 0.037246 -0.21334 -0.0032129 -0.05546 0.13949 -0.0034973 -0.013005 -0.00074016 -0.0013681 -2.7331e-05 0.0005073 -0.065011 0.0031458 0.0074364 0.0072234 0.0028223 -0.12435 -0.0029264 -0.0061696 0.11032 -0.021461
1.082 0.0076454 0.0074054 0.013377 0.0035034 0 0.0058454 0.012007 0.0032999 -0.006524 -0.005884 0.0075364 3.3184 0.16346 -0.0044974 -0.030964 -0.023798 -0.0036938 0.033755 -0.19961 -0.0012823 -0.058376 0.13684 -0.0022015 -0.013894 9.9063e-05 -0.00098567 0.00022911 0.0006307 -0.081619 0.0041648 0.004047 0.010092 0.0013386 -0.13476 -0.0046205 -0.009073 0.10584 -0.024853
1.0859 0.0076801 0.0081683 0.011898 0.0082591 0 0.011983 0.015326 0.0093458 -0.002551 -0.0058138 0.0016811 3.3815 0.16911 0.0010238 -0.027983 -0.041461 -0.0045534 0.036741 -0.18421 0.003815 -0.053664 0.13862 -0.0025231 -0.0098959 0.00029236 0.00019429 0.00067474 0.00058218 -0.096271 0.0051266 0.0017289 0.012496 0.00062545 -0.1409 -0.0073272 -0.0073193 0.11145 -0.025876
1.0898 0.0073132 0.0080257 0.0092037 0.012071 0 0.016139 0.016595 0.011735 0.0014243 -0.003495 -0.0024158 3.4218 0.17092 0.0052843 -0.019923 -0.049907 -0.0044595 0.044192 -0.16983 0.0093351 -0.044751 0.14404 -0.0020858 -0.0030204 -2.7331e-05 0.001206 0.0012052 0.00030653 -0.10401 0.0050781 0.0010271 0.014197 0.00060113 -0.14119 -0.00917 -0.001663 0.12124 -0.025914
1.0938 0.0074464 0.0072834 0.0073924 0.0123 0 0.01509 0.014756 0.0085863 0.0048275 0.00015174 -0.00069016 3.439 0.16737 0.0052166 -0.010218 -0.050767 -0.0022506 0.052159 -0.15745 0.012004 -0.036193 0.15098 -0.00010942 0.0043441 -0.00019105 0.0012282 0.0015832 -1.5683e-05 -0.10437 0.0036305 0.0014192 0.014531 0.00091278 -0.13739 -0.009058 0.0053558 0.12922 -0.026427
1.0977 0.0081649 0.0066686 0.0058886 0.0083999 0 0.0095226 0.010747 0.0031617 0.0083275 0.0036123 0.0058543 3.4538 0.15841 0.002077 -0.00079918 -0.04586 0.00088456 0.058583 -0.14737 0.010892 -0.030036 0.15827 0.0014783 0.01109 0.00024256 0.00033988 0.0016591 -5.2242e-05 -0.10078 0.0016994 0.0022717 0.01271 0.0013845 -0.1307 -0.006934 0.012398 0.13287 -0.02804
1.1016 0.0087097 0.0066271 0.0039127 0.0030215 0 0.0036816 0.0067242 0.00052871 0.012507 0.0062778 0.011898 3.4861 0.14469 3.5727e-05 0.006442 -0.037769 0.0025321 0.061622 -0.13965 0.0081833 -0.027888 0.16469 0.00011341 0.016242 0.00097605 -0.00060371 0.0014773 0.00033314 -0.098446 0.0013504 0.0036704 0.0087666 0.0024979 -0.12259 -0.0032255 0.018178 0.1304 -0.031204
1.1055 0.0082702 0.0069121 0.0027636 0.00039749 0 0.0017945 0.0041028 0.0026803 0.016656 0.0091203 0.012802 3.5347 0.12882 0.0013207 0.0085013 -0.032608 0.0014075 0.058886 -0.13405 0.0069237 -0.030802 0.16773 -0.0044061 0.018215 0.0012614 -0.00079598 0.0011598 0.00083352 -0.10138 0.0042589 0.0060354 0.0040541 0.0051012 -0.11629 0.0012426 0.0208 0.12099 -0.036157
1.1094 0.006768 0.0069016 0.0041156 0.0028838 0 0.0044053 0.0025629 0.0070382 0.018967 0.013301 0.0089486 3.5804 0.11519 0.0033895 0.0068518 -0.034201 -0.0014067 0.05309 -0.12892 0.0080372 -0.034652 0.16692 -0.0093428 0.017485 0.00067924 -0.00016651 0.00074936 0.00090596 -0.10942 0.0098056 0.0089828 0.00053313 0.009195 -0.11374 0.004867 0.021037 0.11036 -0.041447
1.1133 0.0048895 0.0062688 0.0066373 0.0086788 0 0.0079832 0.00093903 0.0094917 0.018014 0.01801 0.0052037 3.6085 0.10493 0.0017345 0.0032877 -0.042239 -0.0034936 0.046293 -0.12371 0.0097595 -0.036983 0.16254 -0.011576 0.014476 -0.0004101 0.00068519 0.00023244 0.00031942 -0.11738 0.014776 0.010997 -0.0006009 0.012966 -0.11483 0.0056752 0.019729 0.10141 -0.04621
1.1172 0.0034301 0.0052655 0.0063656 0.013091 0 0.0082066 -0.0012573 0.0084576 0.014098 0.020247 0.0061594 3.6266 0.098493 -0.0044282 -0.00064467 -0.05566 -0.0033368 0.040008 -0.11823 0.00993 -0.036134 0.15498 -0.010565 0.0095564 -0.0011973 0.001131 -0.00029522 -0.00051513 -0.11806 0.015549 0.010635 0.00038673 0.013546 -0.11907 0.0029795 0.017517 0.095911 -0.049776
1.1211 0.0026522 0.0043531 0.0015824 0.012527 0 0.0039095 -0.003375 0.0058507 0.0090905 0.017427 0.011823 3.6559 0.095798 -0.010123 -0.002804 -0.071978 -0.0016097 0.035976 -0.11262 0.0084004 -0.03037 0.14492 -0.0085767 0.0031959 -0.0011768 0.0010389 -0.00057788 -0.00085965 -0.10774 0.011198 0.0080778 0.0023568 0.00941 -0.12521 -0.0013236 0.01515 0.095412 -0.051292
1.125 0.0022201 0.0036641 -0.0037783 0.0076479 0 -0.0019027 -0.0044115 0.0045244 0.0048575 0.010376 0.017695 3.7075 0.094899 -0.0092455 -0.00077664 -0.084317 -0.00037873 0.034917 -0.10828 0.0068094 -0.02013 0.13472 -0.0080395 -0.0030733 -0.00056164 0.0007248 -0.00040589 -0.00037683 -0.089543 0.0046146 0.0052062 0.0043858 0.0023348 -0.12928 -0.0038352 0.013307 0.098426 -0.049848
1.1289 0.0016312 0.0029195 -0.0035896 0.0026863 0 -0.0048025 -0.0038462 0.0053222 0.0017264 0.0033385 0.018804 3.7695 0.094007 -0.0013981 0.0042826 -0.089465 -0.0010874 0.034877 -0.10617 0.0061959 -0.008926 0.12656 -0.0089835 -0.0076064 5.1026e-06 0.00050927 0.00011354 0.00046578 -0.070849 0.00026401 0.003886 0.0061582 -0.0033237 -0.12895 -0.0027524 0.011927 0.10114 -0.045988
1.1328 0.00064008 0.0018368 0.0030643 0.0014947 0 -0.0028677 -0.0016924 0.0066627 -0.0015695 0.00046519 0.013754 3.8201 0.093056 0.0066548 0.011496 -0.086321 -0.0032595 0.034812 -0.1067 0.0055491 0.0017069 0.12164 -0.0092612 -0.009239 8.4488e-05 0.00040349 0.00055935 0.00079586 -0.056204 0.00037616 0.0041966 0.0074378 -0.0039164 -0.12323 9.4493e-05 0.011042 0.10207 -0.039673
1.1367 -0.00067048 0.00048492 0.0094216 0.003975 0 0.0017048 0.0017467 0.0064391 -0.0064229 0.0020355 0.0053822 3.8519 0.092339 0.007222 0.019827 -0.074552 -0.0050503 0.033788 -0.11006 0.0032194 0.010526 0.12098 -0.0070776 -0.0068841 -0.00021838 0.00020491 0.0005532 0.00019801 -0.042131 0.0030486 0.0044548 0.0075471 0.00036902 -0.11159 0.00085724 0.010726 0.1002 -0.030882
1.1406 -0.0020843 -0.00084568 0.0076451 0.0062048 0 0.0045371 0.0056399 0.0038232 -0.012697 0.0041729 -0.0019577 3.8801 0.093818 -0.00046542 0.027567 -0.054442 -0.0049869 0.030901 -0.11593 -0.00052201 0.016718 0.12652 -0.0028605 0.0018914 -0.00047121 -0.00019062 0.00013984 -0.00083532 -0.019314 0.004067 0.0029531 0.0057207 0.0054329 -0.093658 -0.0022557 0.011613 0.095471 -0.018962
1.1445 -0.0034289 -0.0020526 -0.0022219 0.0040923 0 0.0026823 0.0082475 -0.00057275 -0.018338 0.0024278 -0.0057294 3.9244 0.099187 -0.0091361 0.034021 -0.031906 -0.0032148 0.027645 -0.12126 -0.0031445 0.022919 0.13676 0.001572 0.016051 -0.00037539 -0.00063926 -0.00022819 -0.0013586 0.018877 0.00073392 -0.00047253 0.0020305 0.0064861 -0.073513 -0.0066846 0.014346 0.091568 -0.0046438
1.1484 -0.0046121 -0.0033562 -0.011493 -0.0028333 0 -0.0031628 0.0075075 -0.005534 -0.0206 -0.0041986 -0.0065253 3.986 0.10814 -0.010637 0.039877 -0.01029 -0.001196 0.025529 -0.12391 -0.0025514 0.031246 0.14993 0.0054138 0.033588 8.2259e-06 -0.00089863 -0.00013977 -0.00089455 0.068782 -0.0058573 -0.004557 -0.0022506 0.0018378 -0.053873 -0.0077888 0.018995 0.090608 0.011165
1.1523 -0.0056053 -0.0049684 -0.012009 -0.010872 0 -0.0094455 0.0027106 -0.0097812 -0.01794 -0.012485 -0.0068795 4.0447 0.12003 -0.0040825 0.045818 0.0084582 -0.00033201 0.02554 -0.12237 0.00023334 0.042999 0.16483 0.0099315 0.052909 0.00041225 -0.00087156 0.00032882 0.00011974 0.11686 -0.01204 -0.0079576 -0.005449 -0.0059331 -0.03643 -0.0036324 0.025454 0.093628 0.027733
1.1563 -0.0064543 -0.0067124 -0.0051887 -0.015178 0 -0.012617 -0.0043059 -0.012115 -0.011236 -0.017872 -0.008987 4.0799 0.13357 0.0035151 0.052826 0.022574 -0.00089 0.028676 -0.11501 0.0018276 0.059391 0.18007 0.016864 0.07195 0.00063521 -0.00067185 0.00065434 0.0008143 0.14841 -0.014833 -0.010204 -0.0067748 -0.012217 -0.022863 0.0027566 0.033394 0.10127 0.04411
1.1602 -0.0072698 -0.0081032 -0.00037745 -0.013616 0 -0.011703 -0.010094 -0.011954 -0.0035007 -0.018067 -0.013076 4.0933 0.14472 0.0047399 0.06226 0.0307 -0.0021131 0.035013 -0.10031 0.00023589 0.080152 0.19343 0.025927 0.086594 0.00063148 -0.00047221 0.00039564 0.0007668 0.1578 -0.014071 -0.011443 -0.0068488 -0.013938 -0.014701 0.0062489 0.041003 0.11161 0.058239
1.1641 -0.0081368 -0.008838 -0.0040539 -0.0082526 0 -0.0087543 -0.012214 -0.010195 0.0017836 -0.014304 -0.017355 4.1081 0.1513 -0.00064035 0.072858 0.035855 -0.0031519 0.041483 -0.082343 -0.0026612 0.10097 0.20463 0.034277 0.096484 0.00040545 -0.00033258 -0.00031578 0.00034391 0.15185 -0.011727 -0.011761 -0.0070163 -0.011549 -0.0093027 0.0047124 0.046421 0.12029 0.069885
1.168 -0.0090281 -0.0091377 -0.012351 -0.0035579 0 -0.0070521 -0.011122 -0.0090883 0.0027224 -0.0097607 -0.019405 4.1461 0.15267 -0.0059571 0.083514 0.039255 -0.0037646 0.046409 -0.063201 -0.0030667 0.11966 0.21377 0.0387 0.10191 -6.6835e-05 -0.000199 -0.00085589 0.00017123 0.14415 -0.0096606 -0.011167 -0.008198 -0.0081592 -0.0055353 0.00093936 0.0488 0.1257 0.079174
1.1719 -0.0098665 -0.0095454 -0.015776 -0.0030529 0 -0.00855 -0.0094783 -0.010444 0.00012479 -0.0070602 -0.018048 4.2065 0.14863 -0.0051795 0.093066 0.042063 -0.004183 0.048324 -0.04492 0.00019812 0.13439 0.22111 0.038367 0.10361 -0.00074784 -4.9296e-05 -0.00072329 0.00035875 0.1452 -0.0082607 -0.010122 -0.010353 -0.0068949 -0.0023415 -0.00063492 0.047592 0.12687 0.086459
1.1758 -0.010715 -0.010429 -0.010701 -0.0070587 0 -0.012473 -0.0097124 -0.01367 -0.0032444 -0.0068768 -0.014358 4.2685 0.13938 0.0006327 0.099357 0.045738 -0.0045054 0.045096 -0.030619 0.0037806 0.14261 0.22714 0.035468 0.1033 -0.0014045 6.0138e-06 -7.8885e-05 0.00036589 0.1566 -0.0070758 -0.0095666 -0.012846 -0.0086676 0.0014693 0.0012059 0.042209 0.12376 0.092619
1.1797 -0.011862 -0.011761 -0.0039997 -0.012993 0 -0.016126 -0.012337 -0.016032 -0.004975 -0.0082105 -0.010918 4.3126 0.12811 0.0048254 0.10185 0.051173 -0.0044035 0.037713 -0.021225 0.0031255 0.14583 0.23299 0.033253 0.1047 -0.0016609 -0.00019325 0.00036926 -0.00033729 0.1733 -0.0062272 -0.010111 -0.015097 -0.011923 0.0061078 0.0033418 0.034701 0.12111 0.099509
1.1836 -0.013615 -0.013351 -0.0050985 -0.017631 0 -0.01729 -0.016356 -0.015443 -0.0051846 -0.0096182 -0.0097493 4.3372 0.11686 0.0026346 0.10214 0.058159 -0.0034566 0.028622 -0.01492 -0.0022834 0.14707 0.239 0.033543 0.10921 -0.0012753 -0.00065743 6.8252e-05 -0.0015577 0.19067 -0.0067747 -0.011347 -0.016839 -0.014294 0.010997 0.0020816 0.027042 0.12235 0.10763
1.1875 -0.01593 -0.015145 -0.014705 -0.019463 0 -0.016211 -0.020573 -0.012973 -0.0065645 -0.010466 -0.010632 4.3563 0.10637 -0.0036535 0.1015 0.06652 -0.0016882 0.019297 -0.010355 -0.0076626 0.14802 0.24508 0.035923 0.11727 -0.00040187 -0.0011427 -0.00077645 -0.002434 0.2091 -0.0096208 -0.012363 -0.017939 -0.014698 0.015795 -0.0024647 0.020228 0.12921 0.11693
1.1914 -0.018271 -0.017134 -0.023606 -0.019437 0 -0.015367 -0.023965 -0.012035 -0.011857 -0.011495 -0.011466 4.3836 0.097076 -0.0072854 0.10141 0.075962 0.00030295 0.011229 -0.00591 -0.0074937 0.15033 0.25102 0.038832 0.12889 0.00045023 -0.0012869 -0.0013249 -0.0022409 0.23154 -0.014247 -0.013002 -0.018206 -0.014172 0.020172 -0.0062944 0.015085 0.14281 0.12702
1.1953 -0.019913 -0.019032 -0.023149 -0.019691 0 -0.017029 -0.025105 -0.014689 -0.020752 -0.014239 -0.010487 4.4215 0.088327 -0.0042189 0.10486 0.085654 0.0017396 0.0064617 0.0014365 -0.001316 0.15567 0.25546 0.041019 0.14266 0.00077991 -0.0009086 -0.0008741 -0.0011028 0.25686 -0.018727 -0.014258 -0.017477 -0.014718 0.02408 -0.0057706 0.012155 0.16249 0.13582
1.1992 -0.02049 -0.020271 -0.015152 -0.021412 0 -0.02078 -0.022403 -0.019005 -0.029198 -0.019426 -0.0082533 4.4644 0.078647 0.0029398 0.11103 0.094321 0.0021767 0.0035457 0.011391 0.0054848 0.16196 0.25783 0.04205 0.15499 0.00048366 -0.00021376 0.00045685 0.000128 0.27707 -0.021094 -0.017079 -0.015827 -0.017197 0.028273 -0.001496 0.0096339 0.18106 0.14177
1.2031 -0.020286 -0.020526 -0.0096545 -0.023671 0 -0.023552 -0.015903 -0.020748 -0.032307 -0.02561 -0.0073279 4.5065 0.067631 0.0080729 0.11871 0.10124 0.0016942 0.0016223 0.023068 0.0069118 0.1679 0.25786 0.042036 0.16444 -7.813e-05 0.00030329 0.0017954 0.00068315 0.28315 -0.02084 -0.020916 -0.013667 -0.020302 0.033031 0.0023975 0.0067675 0.1951 0.14434
1.207 -0.019983 -0.020228 -0.013379 -0.02435 0 -0.022526 -0.0087622 -0.017999 -0.0286 -0.029668 -0.0098271 4.5436 0.055151 0.0078323 0.12653 0.10581 0.00075212 -2.0653e-05 0.035409 0.0022012 0.17241 0.25552 0.041475 0.16997 -0.00040702 0.00023118 0.0022723 0.00052805 0.27555 -0.019324 -0.023915 -0.011719 -0.021816 0.038426 0.002605 0.0030515 0.202 0.14336
1.2109 -0.020068 -0.02033 -0.02263 -0.022463 0 -0.018317 -0.005802 -0.013793 -0.021665 -0.029399 -0.01525 4.5693 0.041474 0.0042757 0.13196 0.10708 -2.6295e-05 -0.0020742 0.046478 -0.0037211 0.1742 0.25087 0.04138 0.17043 -0.00029705 -0.00040636 0.0017403 0.0002266 0.26849 -0.018835 -0.024813 -0.010941 -0.021118 0.044158 -0.00017695 -0.0017976 0.19855 0.13896
1.2148 -0.02043 -0.021362 -0.028672 -0.019682 0 -0.015093 -0.0094892 -0.013566 -0.017335 -0.026027 -0.020869 4.5754 0.02834 0.0017266 0.13248 0.10522 -1.4519e-05 -0.0039328 0.054139 -0.0053222 0.17393 0.24539 0.043032 0.16723 1.4537e-05 -0.0011325 0.00079843 0.00025917 0.28113 -0.021018 -0.024353 -0.012322 -0.020278 0.048461 -0.0025006 -0.0064181 0.18694 0.13348
1.2188 -0.020484 -0.022714 -0.028377 -0.019284 0 -0.016938 -0.01714 -0.019683 -0.018678 -0.023688 -0.024384 4.5606 0.016932 0.0020713 0.12924 0.10189 0.0011912 -0.0044456 0.058905 -0.0014816 0.17364 0.2406 0.047034 0.16318 0.00010451 -0.0013845 0.00016898 0.00056338 0.32073 -0.025595 -0.024345 -0.016359 -0.022116 0.050186 -0.002074 -0.0094118 0.17321 0.12896
1.2227 -0.01972 -0.023046 -0.026826 -0.023023 0 -0.023559 -0.022783 -0.028614 -0.023429 -0.025545 -0.026154 4.5385 0.0078781 0.0036604 0.12333 0.098072 0.0034231 -0.0029434 0.061305 0.0045716 0.17443 0.23727 0.052518 0.15972 -0.00021976 -0.00097108 8.185e-05 0.00072986 0.37248 -0.030149 -0.025287 -0.022409 -0.026781 0.048739 0.00012006 -0.010062 0.1606 0.12626
1.2266 -0.01822 -0.021584 -0.029051 -0.028704 0 -0.029643 -0.022517 -0.033798 -0.026352 -0.030054 -0.028642 4.5311 0.001644 0.0041823 0.11623 0.094768 0.0057549 0.001073 0.062099 0.0095136 0.17724 0.23604 0.0576 0.15821 -0.00073786 -0.00021856 0.00023494 0.00052981 0.40728 -0.031365 -0.025397 -0.028544 -0.030486 0.043797 0.0014995 -0.0078709 0.15215 0.12595
1.2305 -0.016759 -0.019089 -0.032072 -0.031147 0 -0.02914 -0.018184 -0.031461 -0.024324 -0.031629 -0.033443 4.5495 -0.00084232 0.0034165 0.11126 0.093674 0.0068685 0.0076138 0.062636 0.013109 0.18288 0.23766 0.060916 0.16049 -0.0010352 0.000333 0.0002611 0.00014405 0.40338 -0.027335 -0.022556 -0.032398 -0.028466 0.035556 0.00094482 -0.002708 0.15209 0.12812
1.2344 -0.016432 -0.017457 -0.028288 -0.02644 0 -0.021014 -0.015531 -0.023785 -0.019272 -0.025996 -0.038763 4.5818 -0.00083689 0.0026842 0.10984 0.094419 0.0059257 0.013688 0.063631 0.016985 0.18905 0.24034 0.062647 0.16505 -0.00090286 0.00040734 0.0001405 -0.00010716 0.36432 -0.019539 -0.017197 -0.0326 -0.019953 0.027436 -0.00038896 0.0026458 0.15713 0.13044
1.2383 -0.018052 -0.018284 -0.016701 -0.016068 0 -0.011189 -0.018622 -0.016692 -0.016171 -0.015372 -0.039951 4.6007 0.0011999 0.0023366 0.11136 0.096176 0.0032859 0.017492 0.064639 0.021223 0.19429 0.2428 0.063806 0.17053 -0.00052301 0.00019925 0.00014083 -0.0001371 0.31765 -0.012686 -0.012759 -0.02969 -0.01025 0.021297 -0.0010717 0.0066807 0.16443 0.13178
1.2422 -0.021687 -0.021696 -0.0074418 -0.006991 0 -0.0084242 -0.026186 -0.014798 -0.018171 -0.0078543 -0.033014 4.5891 0.0050263 0.00094446 0.11497 0.098175 0.00035636 0.017775 0.065107 0.023451 0.19762 0.24402 0.064544 0.17576 -0.00026072 0.00012566 0.00042656 -0.00011028 0.29507 -0.011805 -0.012818 -0.02569 -0.0071769 0.018422 -0.0013518 0.008399 0.17178 0.13147
1.2461 -0.026588 -0.026463 -0.012105 -0.0068778 0 -0.017256 -0.03341 -0.01834 -0.02369 -0.01068 -0.018389 4.5558 0.01059 -0.0026732 0.11898 0.099264 -0.001418 0.013163 0.064003 0.021774 0.1981 0.24265 0.063577 0.17919 -0.00028112 0.00038357 0.00081676 -0.00013939 0.31074 -0.018391 -0.017761 -0.022693 -0.014495 0.020201 -0.0025452 0.0068088 0.17646 0.12895
1.25 -0.031511 -0.031081 -0.029853 -0.01798 0 -0.033935 -0.036853 -0.024176 -0.028216 -0.02332 -0.0019001 4.5279 0.017732 -0.0073239 0.12017 0.098161 -0.0015716 0.0045556 0.060209 0.017852 0.19662 0.23783 0.059734 0.17927 -0.00039135 0.0007676 0.00095004 -9.9074e-05 0.35499 -0.028842 -0.02453 -0.021672 -0.028259 0.026053 -0.0047912 0.0027147 0.1765 0.12517
1.2539 -0.035246 -0.034657 -0.046028 -0.03476 0 -0.048881 -0.037121 -0.028938 -0.028863 -0.037201 0.0081004 4.5244 0.025556 -0.010202 0.11826 0.095595 -0.00072153 -0.0041636 0.054837 0.016014 0.19568 0.23139 0.054113 0.17705 -0.0002734 0.00093054 0.00063974 0.00018345 0.40618 -0.036983 -0.029631 -0.022389 -0.039678 0.032535 -0.006264 -0.0011848 0.17383 0.12193
1.2578 -0.037033 -0.036897 -0.046605 -0.047553 0 -0.053701 -0.036927 -0.031149 -0.027067 -0.042769 0.0057099 4.5385 0.033588 -0.0098533 0.11371 0.092173 0.00029789 -0.010879 0.048692 0.018944 0.19642 0.22458 0.050275 0.17326 0.0001418 0.00080677 2.3535e-05 0.00061467 0.44787 -0.038901 -0.032099 -0.024148 -0.042116 0.037838 -0.005089 -0.003518 0.16934 0.11994
1.2617 -0.036704 -0.037584 -0.033101 -0.049597 0 -0.047103 -0.037436 -0.031209 -0.026876 -0.037575 -0.0086897 4.545 0.04137 -0.007753 0.1074 0.088578 0.0013614 -0.013696 0.042629 0.024742 0.19966 0.21877 0.051789 0.16879 0.00056889 0.00074038 -0.00060658 0.00084045 0.47656 -0.03592 -0.033375 -0.026444 -0.036082 0.040332 -0.0016952 -0.003127 0.16383 0.11966
1.2656 -0.034569 -0.036426 -0.020905 -0.041841 0 -0.035165 -0.037311 -0.030413 -0.030677 -0.02797 -0.028411 4.5239 0.048239 -0.0064849 0.10152 0.085894 0.0030817 -0.0098933 0.037885 0.028835 0.20557 0.21666 0.059336 0.16529 0.00066133 0.0011584 -0.001043 0.00062482 0.49689 -0.032959 -0.034759 -0.028978 -0.028085 0.03773 0.0014161 0.0013383 0.15747 0.1209
1.2695 -0.03127 -0.033533 -0.022335 -0.031678 0 -0.02618 -0.035132 -0.030231 -0.036624 -0.023104 -0.044554 4.4777 0.054567 -0.0066583 0.098036 0.083811 0.0059331 -0.0019399 0.033653 0.028742 0.21063 0.21879 0.070271 0.16377 0.00039762 0.0021035 -0.0012042 0.00016446 0.51262 -0.033768 -0.035755 -0.031365 -0.024907 0.031741 0.002417 0.0076325 0.14897 0.12101
1.2734 -0.027678 -0.029857 -0.033357 -0.026732 0 -0.024475 -0.031682 -0.031734 -0.040146 -0.026992 -0.051639 4.4263 0.061101 -0.0063175 0.096556 0.081068 0.0094453 0.0072109 0.028138 0.026421 0.21222 0.22403 0.081045 0.16389 0.00013478 0.0031003 -0.0010225 -7.1976e-05 0.52289 -0.037544 -0.035189 -0.033136 -0.028547 0.024409 0.0021534 0.013606 0.13742 0.11822
1.2773 -0.024757 -0.026873 -0.038998 -0.028828 0 -0.028003 -0.029067 -0.034794 -0.037988 -0.03572 -0.05081 4.386 0.068419 -0.0035956 0.096247 0.076422 0.012412 0.015516 0.019707 0.02572 0.20853 0.23128 0.089947 0.16519 0.00024805 0.0035135 -0.00042646 0.00015694 0.52509 -0.040106 -0.033334 -0.034107 -0.03569 0.016967 0.002866 0.017805 0.12244 0.11129
1.2813 -0.02326 -0.025611 -0.031139 -0.033084 0 -0.031089 -0.027881 -0.037695 -0.031056 -0.041611 -0.048062 4.3554 0.077215 0.00061657 0.095585 0.068139 0.013998 0.020673 0.0061878 0.027979 0.19766 0.23894 0.097421 0.1668 0.00072785 0.0030784 0.00049698 0.00058827 0.51867 -0.038253 -0.032015 -0.034614 -0.041115 0.010636 0.0050644 0.018661 0.10391 0.099002
1.2852 -0.023348 -0.025947 -0.018057 -0.032707 0 -0.029646 -0.026334 -0.038228 -0.02375 -0.039869 -0.048748 4.3188 0.087717 0.0033182 0.090632 0.05312 0.014627 0.020582 -0.015452 0.030843 0.17848 0.24345 0.104 0.16622 0.0011698 0.0021248 0.0013914 0.00073637 0.50571 -0.032902 -0.032327 -0.035266 -0.041531 0.0051591 0.0064463 0.01506 0.084532 0.080839
1.2891 -0.024459 -0.026809 -0.014701 -0.025341 0 -0.024498 -0.022781 -0.035812 -0.020678 -0.031795 -0.052861 4.2615 0.097855 0.0027135 0.081085 0.0335 0.015636 0.018375 -0.041268 0.031398 0.15615 0.244 0.10855 0.16227 0.0011823 0.0013084 0.0018158 0.00043363 0.489 -0.027964 -0.032874 -0.036427 -0.037066 -0.0021764 0.0045116 0.0099773 0.068701 0.06082
1.293 -0.02566 -0.027095 -0.025062 -0.015505 0 -0.020316 -0.0186 -0.032455 -0.023581 -0.022631 -0.05523 4.1825 0.10601 0.00027149 0.067509 0.010835 0.017916 0.016047 -0.068365 0.02976 0.13299 0.2406 0.10886 0.15434 0.00078516 0.0011079 0.0016201 1.9795e-05 0.47097 -0.026375 -0.031065 -0.037927 -0.030286 -0.013243 7.044e-06 0.0051321 0.058608 0.040929
1.2969 -0.02629 -0.026428 -0.037223 -0.010958 0 -0.021283 -0.017477 -0.030967 -0.030593 -0.016904 -0.050504 4.0934 0.11062 -0.00097066 0.050969 -0.012989 0.020821 0.01552 -0.093578 0.02881 0.1111 0.23362 0.10391 0.14204 0.00037514 0.0015102 0.0011027 -4.0155e-05 0.45352 -0.02747 -0.026274 -0.039128 -0.024219 -0.029595 -0.0030667 0.0021575 0.055835 0.023009
1.3008 -0.026342 -0.025183 -0.036876 -0.015977 0 -0.027207 -0.021337 -0.031835 -0.037868 -0.015474 -0.038368 4.008 0.10879 8.8935e-05 0.034144 -0.034172 0.022488 0.019751 -0.11074 0.030514 0.093039 0.22406 0.094966 0.12476 0.00029864 0.0020967 0.00071385 0.00032071 0.43673 -0.028217 -0.021089 -0.039107 -0.020653 -0.053485 -0.0014598 0.003595 0.062184 0.009789
1.3047 -0.02625 -0.023982 -0.0237 -0.027295 0 -0.033397 -0.027512 -0.032189 -0.042086 -0.016081 -0.024043 3.9322 0.10118 0.0014246 0.02119 -0.04872 0.021411 0.028443 -0.11648 0.033315 0.078197 0.21474 0.084201 0.10459 0.00049467 0.0023895 0.00057699 0.00069729 0.41669 -0.026698 -0.018876 -0.036844 -0.019297 -0.081671 0.0035167 0.0094005 0.073023 0.0013483
1.3086 -0.026273 -0.023232 -0.011666 -0.036304 0 -0.034455 -0.030775 -0.028469 -0.04219 -0.016045 -0.013603 3.8608 0.091303 0.00039808 0.012873 -0.056423 0.01785 0.038847 -0.11369 0.03385 0.064405 0.20687 0.072619 0.083844 0.00058881 0.0021612 0.00036538 0.00066291 0.38625 -0.024 -0.020199 -0.031608 -0.018206 -0.10924 0.0068334 0.01749 0.08342 -0.0042374
1.3125 -0.026111 -0.022984 -0.013064 -0.03587 0 -0.028857 -0.028424 -0.02034 -0.039484 -0.01462 -0.0086579 3.782 0.08198 -0.0029933 0.0091506 -0.057329 0.013764 0.048987 -0.10507 0.031056 0.050468 0.20093 0.059773 0.064045 0.00032305 0.0015186 -0.00028242 0.00022621 0.3407 -0.02267 -0.02222 -0.023605 -0.015547 -0.13272 0.0047715 0.026396 0.090646 -0.0081593
1.3164 -0.025119 -0.022954 -0.024666 -0.026056 0 -0.020373 -0.022889 -0.011627 -0.036196 -0.013388 -0.0056247 3.6863 0.076444 -0.0059369 0.0093661 -0.052027 0.011318 0.05671 -0.094335 0.02783 0.035273 0.19707 0.04571 0.046717 -0.00015605 0.00077972 -0.0012405 -0.00021215 0.28408 -0.02367 -0.021817 -0.014349 -0.011624 -0.14856 -0.0010875 0.03446 0.092327 -0.011735
1.3203 -0.022891 -0.022565 -0.031724 -0.013899 0 -0.014976 -0.018923 -0.0069348 -0.033438 -0.014655 -0.00017381 3.5741 0.082372 -0.0058528 0.010949 -0.041741 0.011307 0.058267 -0.091182 0.028131 0.018742 0.19507 0.032646 0.035229 -0.00046006 0.00027661 -0.0018787 -0.0003216 0.22864 -0.025206 -0.018858 -0.0060627 -0.0091714 -0.14981 -0.0053044 0.038412 0.086841 -0.016702
1.3242 -0.019615 -0.021099 -0.024773 -0.0074546 0 -0.015772 -0.01846 -0.0072893 -0.030076 -0.019049 0.0076884 3.4575 0.097555 -0.0030875 0.010779 -0.03063 0.012904 0.056191 -0.098585 0.032674 0.0037844 0.19359 0.024011 0.028399 -0.00037844 0.00019862 -0.0016421 -0.0001711 0.18596 -0.024607 -0.015852 -0.00030269 -0.010917 -0.14231 -0.0041099 0.038711 0.081021 -0.022564
1.3281 -0.015879 -0.018135 -0.0098612 -0.0092723 0 -0.02032 -0.018835 -0.0093918 -0.023646 -0.024143 0.013028 3.3537 0.11973 -0.00022861 0.0085354 -0.019663 0.014797 0.052413 -0.11622 0.038046 -0.0077239 0.19269 0.021569 0.025669 -8.5552e-05 0.00053143 -0.00064188 -6.3407e-05 0.15783 -0.021089 -0.01453 0.002925 -0.01629 -0.12948 0.00076059 0.035794 0.078988 -0.028614
1.332 -0.01221 -0.014015 -0.0010215 -0.014869 0 -0.02271 -0.016208 -0.0092834 -0.012945 -0.025528 0.010452 3.2711 0.14592 0.00092276 0.0045059 -0.0094276 0.01649 0.048908 -0.14253 0.040229 -0.014308 0.19266 0.023762 0.026317 8.3572e-05 0.0010998 0.0003966 -0.00011573 0.13711 -0.016464 -0.013592 0.0044955 -0.020752 -0.11484 0.0039517 0.030225 0.084414 -0.03417
1.3359 -0.0088306 -0.0098187 -0.004359 -0.01726 0 -0.018661 -0.010129 -0.0064882 -0.00017619 -0.020104 -0.00072962 3.2018 0.17055 0.001045 0.00038082 4.4736e-05 0.018464 0.04879 -0.17337 0.03867 -0.013993 0.19464 0.027278 0.029387 2.1185e-05 0.001683 0.00081459 -0.00012156 0.11801 -0.013231 -0.010451 0.0045189 -0.01926 -0.10363 0.0020574 0.022751 0.10286 -0.038192
1.3398 -0.0058126 -0.0066722 -0.012132 -0.013258 0 -0.0092166 -0.0040813 -0.0042474 0.0096504 -0.0091771 -0.015443 3.1257 0.18507 0.0018212 0.00057955 0.010294 0.021184 0.053963 -0.19807 0.036509 -0.0085119 0.20041 0.030195 0.033089 -4.3485e-05 0.0021302 0.00063075 0.00013422 0.10437 -0.012198 -0.0048955 0.0016845 -0.011075 -0.099788 -0.0029713 0.014703 0.13515 -0.04062
1.3438 -0.0033342 -0.004916 -0.01279 -0.0059185 0 8.3165e-05 -0.0015553 -0.0057527 0.012254 0.0016157 -0.02657 3.0266 0.18836 0.0033884 0.0065723 0.022403 0.024107 0.062174 -0.21175 0.036994 -0.001992 0.20949 0.033214 0.036762 0.00016636 0.0023945 0.00043875 0.0005093 0.10529 -0.012033 -0.00010295 -0.0052085 -0.0011529 -0.10052 -0.0059693 0.0068115 0.17492 -0.042767
1.3477 -0.0016991 -0.0039509 -0.004441 -0.0012579 0 0.0037442 -0.0023087 -0.010537 0.007814 0.0062329 -0.029839 2.9064 0.18045 0.0039989 0.018785 0.036947 0.025847 0.071561 -0.21236 0.040158 0.0034085 0.22118 0.037651 0.040534 0.0006119 0.0024762 0.00071054 0.00057636 0.12148 -0.010831 0.00053129 -0.014839 0.003778 -0.10316 -0.0037654 -0.00055682 0.2184 -0.045551
1.3516 -0.001121 -0.0029474 0.003852 -0.0025803 0 0.00061463 -0.002988 -0.014773 0.001368 0.0030614 -0.025869 2.7824 0.16241 0.0022852 0.037019 0.054322 0.025377 0.079921 -0.19906 0.043237 0.0057539 0.23432 0.04267 0.044768 0.00090398 0.002352 0.0012633 0.00010453 0.13797 -0.007823 -0.0027617 -0.022878 0.0010025 -0.10445 0.0019792 -0.0070685 0.26153 -0.049907
1.3555 -0.0015412 -0.0017023 0.0035773 -0.0075964 0 -0.0055386 -0.0011379 -0.014882 -0.0010606 -0.0036635 -0.01851 2.6707 0.13739 -0.00078191 0.059514 0.075064 0.023022 0.082423 -0.17234 0.043913 0.0032412 0.24493 0.045209 0.051204 0.00063939 0.0019803 0.001465 -0.00059595 0.13335 -0.0035953 -0.0061323 -0.024696 -0.0060256 -0.097109 0.0068619 -0.011712 0.29729 -0.057354
1.3594 -0.0026281 -0.00073896 -0.0030777 -0.010608 0 -0.0092979 0.0021491 -0.010503 0.0023832 -0.0073907 -0.011668 2.5713 0.1131 -0.0027815 0.080802 0.097206 0.02021 0.078639 -0.14305 0.04257 -0.00017247 0.24931 0.042927 0.060491 -0.00023512 0.0013824 0.00094785 -0.00090217 0.098406 0.00089621 -0.0061113 -0.019148 -0.011122 -0.080849 0.0080906 -0.014409 0.32506 -0.066445
1.3633 -0.0038394 -0.00055776 -0.0061265 -0.0074162 0 -0.0077304 0.0038114 -0.0040852 0.0075407 -0.0046732 -0.007193 2.4693 0.091761 -0.002551 0.098747 0.11956 0.018205 0.069671 -0.1161 0.041293 -0.0014525 0.24611 0.036819 0.072415 -0.0013764 0.00070317 5.6774e-05 -0.00048466 0.045236 0.0050618 -0.0030903 -0.0097551 -0.010813 -0.058117 0.0065131 -0.015454 0.34614 -0.075714
1.3672 -0.0044448 -0.00088079 0.00037499 0.0014 0 -0.0021297 0.0024887 0.0017794 0.0076657 0.0024256 -0.0046075 2.3518 0.074342 -0.0014014 0.1121 0.14108 0.017123 0.05672 -0.094784 0.041224 0.0017548 0.23458 0.030298 0.086517 -0.0023166 0.00016592 -0.00044346 0.00034502 -0.0030451 0.0084518 -0.00037857 -0.0018645 -0.0065087 -0.03162 0.0047603 -0.015365 0.36166 -0.083847
1.3711 -0.0036633 -0.00076221 0.011686 0.01118 0 0.0035505 -3.5154e-05 0.0061346 -0.00058328 0.0088848 -0.0020613 2.2214 0.060833 -0.0013543 0.1199 0.16023 0.01613 0.041701 -0.082356 0.041476 0.01244 0.21409 0.025519 0.1018 -0.0027605 -5.3094e-05 -8.7239e-05 0.00092171 -0.032046 0.010306 -0.00011977 0.0016654 -0.0019009 -0.005904 0.0041407 -0.015231 0.37306 -0.088909
1.375 -0.0011186 0.00050797 0.018131 0.016658 0 0.0058683 -0.0010009 0.0091521 -0.013742 0.011392 0.0022717 2.094 0.047492 -0.0026188 0.12406 0.17437 0.014483 0.028152 -0.078159 0.040536 0.031005 0.18758 0.021037 0.11529 -0.0026701 7.9435e-05 0.00088262 0.00085229 -0.045754 0.0098851 -0.00096575 0.0021829 0.00099825 0.011582 0.0037287 -0.018266 0.38157 -0.088879
1.3789 0.0026118 0.0026489 0.015739 0.015248 0 0.0041604 0.0003976 0.010843 -0.023756 0.010563 0.0088514 1.983 0.031272 -0.0034726 0.1282 0.18313 0.012229 0.017244 -0.076335 0.038085 0.051939 0.16085 0.013537 0.12542 -0.0021637 0.00045653 0.0017823 0.00033957 -0.057919 0.0074066 -0.00016363 0.0029997 0.0030031 0.02096 0.0021289 -0.025898 0.38728 -0.085229
1.3828 0.0059926 0.0045722 0.0093823 0.008158 0 0.00054356 0.0026835 0.010966 -0.024013 0.0091054 0.016185 1.8873 0.011449 -0.0026898 0.1337 0.18573 0.0098872 0.0091744 -0.074233 0.035009 0.071977 0.13676 0.0018024 0.13151 -0.0014177 0.00089887 0.0020935 -8.7017e-05 -0.07637 0.0043742 0.0026696 0.0058377 0.0056385 0.023469 -0.00057446 -0.038726 0.3892 -0.078808
1.3867 0.0074399 0.0053037 0.0058302 -0.00062219 0 -0.0019313 0.0042755 0.0099609 -0.014159 0.0085366 0.02172 1.7957 -0.012021 -0.0013867 0.14149 0.18154 0.0076719 0.0038461 -0.06957 0.031942 0.087926 0.11785 -0.011516 0.13326 -0.00064898 0.0012164 0.0017965 -0.00010003 -0.097319 0.0025682 0.0048294 0.0096459 0.008873 0.021168 -0.0029276 -0.056863 0.38626 -0.070613
1.3906 0.006584 0.0047167 0.0059855 -0.0064318 0 -0.0014889 0.0051603 0.009115 8.1846e-05 0.0080477 0.023883 1.6998 -0.037003 -0.0017794 0.15163 0.16843 0.0053082 0.00093288 -0.060173 0.02856 0.094504 0.10815 -0.022368 0.13058 -9.2878e-05 0.001251 0.0012039 0.0001882 -0.11328 0.0025132 0.0038186 0.012515 0.011287 0.019002 -0.0038084 -0.079496 0.37565 -0.062116
1.3945 0.0046996 0.003435 0.0053819 -0.0062643 0 0.0012462 0.0061221 0.0092596 0.011583 0.006179 0.023447 1.6012 -0.058095 -0.0042274 0.16072 0.14885 0.0027017 -0.001008 -0.049233 0.024639 0.093256 0.10558 -0.029159 0.12654 0.0001058 0.00093975 0.00060098 0.00044828 -0.12239 0.0030067 0.00060589 0.013956 0.011877 0.021826 -0.0035037 -0.10127 0.35888 -0.054312
1.3984 0.0036828 0.0021645 0.0011499 -0.00054172 0 0.0038509 0.0069719 0.0095597 0.016862 0.002836 0.022599 1.5043 -0.072997 -0.0062934 0.16643 0.12533 0.00058652 -0.0025489 -0.03995 0.021353 0.087645 0.10709 -0.033539 0.12289 8.6848e-06 0.00038806 9.7254e-05 0.00048976 -0.12702 0.0023219 -0.0012858 0.014785 0.010868 0.02934 -0.0030257 -0.11883 0.33798 -0.046939
1.4023 0.0043511 0.0012068 -0.0040019 0.0067322 0 0.0039715 0.0064505 0.008248 0.01752 -0.00069779 0.022324 1.4066 -0.080512 -0.0053121 0.16718 0.099725 0.00017053 -0.0040635 -0.034597 0.020686 0.080217 0.11046 -0.037219 0.12057 -0.00014806 -0.00014014 -0.00026661 0.00036128 -0.12505 -2.5512e-05 5.0312e-05 0.015062 0.0087406 0.040273 -0.0027858 -0.12991 0.31412 -0.03965
1.4063 0.0056627 0.00052995 -0.0056397 0.01023 0 0.0011376 0.0040578 0.0047827 0.017455 -0.0032887 0.020913 1.2979 -0.079878 -0.0016357 0.16134 0.074353 0.0019432 -0.0059546 -0.035727 0.023235 0.074074 0.113 -0.038627 0.12034 -0.00014685 -0.00038213 -0.00042374 0.00017681 -0.10742 -0.0026796 0.0024952 0.013069 0.0052939 0.051966 -0.002362 -0.13211 0.28847 -0.031867
1.4102 0.0056801 8.5869e-05 -0.0037993 0.0070696 0 -0.002852 0.0012676 0.0008586 0.01868 -0.0047739 0.015617 1.1726 -0.072903 0.0014023 0.14808 0.053635 0.0049155 -0.0095873 -0.045337 0.026969 0.072933 0.11053 -0.033655 0.1218 3.9586e-05 -0.00028615 -0.0003634 -3.7061e-05 -0.068001 -0.0036222 0.0023544 0.00704 0.00045312 0.057021 -0.0014982 -0.12369 0.26115 -0.022807
1.4141 0.0033982 -0.00010751 -0.0031586 -0.00068145 0 -0.0053422 0.0001653 -0.0012361 0.019418 -0.0051449 0.0060717 1.0392 -0.065316 0.0010762 0.13204 0.038386 0.0072834 -0.015724 -0.058308 0.028773 0.074943 0.1036 -0.020125 0.12281 0.00027511 -5.7554e-05 -0.0002388 -0.0002803 -0.014932 -0.0020222 -0.0010607 -0.0022063 -0.0042915 0.053763 -0.00085594 -0.11058 0.23161 -0.013121
1.418 -0.0003299 -0.00014891 -0.0067595 -0.0073175 0 -0.004941 0.00088861 -0.0012298 0.015881 -0.0036366 -0.0042842 0.91688 -0.058979 -0.0016153 0.11545 0.028928 0.0080189 -0.024849 -0.071687 0.027407 0.078624 0.093066 -0.0011671 0.12241 0.00044108 5.2095e-05 -0.00027191 -0.00044645 0.032047 0.00094134 -0.0042166 -0.011023 -0.0063575 0.042608 -0.0014015 -0.095511 0.19926 -0.0033434
1.4219 -0.003632 -0.00032058 -0.011328 -0.0080822 0 -0.0025733 0.0010865 -0.0013084 0.0060419 0.00049976 -0.010806 0.81834 -0.055111 -0.003028 0.10045 0.025218 0.0078073 -0.037145 -0.082524 0.024644 0.082485 0.080158 0.016499 0.11987 0.00054937 2.7032e-05 -0.00050454 -0.00036827 0.058426 0.0029844 -0.0032215 -0.015849 -0.0047667 0.02492 -0.0031254 -0.081037 0.16387 0.005993
1.4258 -0.0053008 -0.00083293 -0.01052 -0.0032154 0 -0.00056908 -0.0015917 -0.0035648 -0.0079065 0.0061768 -0.011909 0.73861 -0.053776 -0.001084 0.090265 0.02727 0.0083137 -0.052399 -0.085778 0.023217 0.084521 0.067559 0.027968 0.11455 0.00065693 0.0001256 -0.00070302 -3.7082e-05 0.068335 0.0025228 0.0015392 -0.016334 -0.0020285 0.004617 -0.0047133 -0.070565 0.12592 0.014068
1.4297 -0.0056317 -0.0015465 -0.0026124 0.0023751 0 -0.00063279 -0.0066728 -0.0072287 -0.02052 0.010157 -0.010478 0.65942 -0.050788 0.0022166 0.085649 0.032217 0.010466 -0.066961 -0.079618 0.023779 0.08541 0.059078 0.03377 0.10833 0.0007093 0.00058235 -0.00059154 0.00028701 0.078676 -0.0001454 0.0054253 -0.015232 -0.0022978 -0.010828 -0.0046965 -0.064338 0.090334 0.021163
1.4336 -0.0057365 -0.0021013 0.0065972 0.0037346 0 -0.0025369 -0.011043 -0.0090269 -0.02683 0.0094352 -0.010679 0.56544 -0.043287 0.0030221 0.084931 0.037766 0.013469 -0.077652 -0.066193 0.0243 0.087454 0.055676 0.038054 0.10308 0.00054626 0.0012632 -0.00019054 0.00027466 0.099239 -0.0031984 0.0043802 -0.015133 -0.0070649 -0.019309 -0.0028728 -0.060089 0.061185 0.028207
1.4375 -0.0062791 -0.0024042 0.0094348 0.00043478 0 -0.0046333 -0.012091 -0.0066519 -0.025872 0.004179 -0.013446 0.45598 -0.029841 0.00016455 0.086981 0.0426 0.015521 -0.08222 -0.046904 0.022562 0.092291 0.05771 0.043424 0.099897 0.00010724 0.0016772 0.00013663 -0.00013486 0.12089 -0.0048604 -0.00084102 -0.015629 -0.013076 -0.020435 -0.00050131 -0.056237 0.041391 0.035803
1.4414 -0.0070286 -0.0029124 0.0042196 -0.0034157 0 -0.0055347 -0.010335 -0.0016754 -0.021135 -0.0021251 -0.015471 0.34186 -0.00958 -0.0032522 0.090411 0.045491 0.015437 -0.078582 -0.023583 0.018911 0.10155 0.065047 0.047942 0.099722 -0.00040001 0.0014117 2.6429e-05 -0.00063803 0.12594 -0.0049309 -0.0058169 -0.014001 -0.015319 -0.014851 0.00080442 -0.051035 0.033572 0.044544
1.4453 -0.0075032 -0.0042766 -0.0035593 -0.0037947 0 -0.00532 -0.0086135 0.0014338 -0.017473 -0.0059165 -0.012831 0.23272 0.016141 -0.0032351 0.09242 0.043994 0.013562 -0.062975 0.00058716 0.016059 0.1166 0.076182 0.047274 0.10317 -0.00061438 0.00058154 -0.000502 -0.00085712 0.10967 -0.0050271 -0.0075295 -0.0086132 -0.012265 -0.0065552 0.0002204 -0.041889 0.042184 0.054619
1.4492 -0.0076889 -0.0066136 -0.0077975 -0.0013501 0 -0.0052571 -0.0089241 -0.00056175 -0.016955 -0.0069183 -0.0053537 0.12856 0.039598 0.00044245 0.091572 0.039064 0.011176 -0.041997 0.022704 0.016108 0.13175 0.086033 0.039477 0.1069 -0.00036254 -0.00019532 -0.0010402 -0.00072595 0.088438 -0.0072109 -0.0074078 -0.0011804 -0.0075912 -0.0014519 -0.0021007 -0.030731 0.057434 0.063852
1.4531 -0.0078752 -0.0091606 -0.0082359 -0.0011234 0 -0.006521 -0.0105 -0.0065452 -0.01718 -0.0079173 0.0029342 0.022346 0.056872 0.0036474 0.087252 0.03117 0.0092128 -0.019112 0.041762 0.018159 0.14321 0.092217 0.027348 0.10908 0.00011801 -0.00033748 -0.0011691 -0.0005518 0.08378 -0.011953 -0.0088786 0.0044943 -0.0062062 -0.00090925 -0.0054894 -0.019077 0.074356 0.070561
1.457 -0.0078962 -0.010736 -0.0095195 -0.0074071 0 -0.0091554 -0.011075 -0.012063 -0.013593 -0.011098 0.007514 -0.09126 0.064795 0.0022476 0.079041 0.020999 0.0076944 0.002294 0.056905 0.019259 0.14758 0.092767 0.016192 0.10807 0.00034347 0.00015581 -0.00081541 -0.00067582 0.099286 -0.017123 -0.01251 0.0058194 -0.008805 -0.0053648 -0.0089831 -0.0084182 0.088221 0.073193
1.4609 -0.0069301 -0.010615 -0.014449 -0.018724 0 -0.012017 -0.009485 -0.013345 -0.0039511 -0.01498 0.0071014 -0.21082 0.059048 -0.0032593 0.066167 0.0097632 0.0063314 0.01713 0.066575 0.017707 0.13947 0.084902 0.0096648 0.10157 1.5431e-05 0.00071124 -0.00023063 -0.0010914 0.11582 -0.019139 -0.014727 0.0032254 -0.0111 -0.013862 -0.011222 -0.0010879 0.0921 0.06909
1.4648 -0.0043621 -0.0090018 -0.01965 -0.027997 0 -0.013468 -0.0065276 -0.01029 0.0089645 -0.015497 0.0036545 -0.33036 0.041939 -0.0079476 0.049403 0.00028399 0.0054254 0.022434 0.069662 0.01505 0.11862 0.069543 0.0078243 0.089822 -0.00069475 0.00075359 0.00031824 -0.0014256 0.111 -0.015682 -0.01185 -0.0010129 -0.0087194 -0.020888 -0.010796 0.001939 0.082695 0.057873
1.4688 -0.00081845 -0.0067158 -0.018759 -0.028051 0 -0.012212 -0.0035168 -0.0057936 0.018917 -0.01024 -0.00054863 -0.44483 0.021213 -0.007355 0.03094 -0.0059694 0.0059411 0.021574 0.067029 0.014527 0.09193 0.05136 0.0085833 0.076015 -0.0012948 0.00027299 0.00075513 -0.0012961 0.081966 -0.0078053 -0.0048055 -0.0050705 -0.0023058 -0.023268 -0.0073586 0.002541 0.065161 0.042855
1.4727 0.0019567 -0.0044789 -0.0095126 -0.017502 0 -0.0079805 -0.00084117 -0.002657 0.020911 -0.0013094 -0.0048475 -0.55335 0.0015462 -0.0018805 0.012237 -0.0082212 0.008614 0.017035 0.0588 0.017596 0.063846 0.033403 0.010197 0.062183 -0.0014117 -0.00018902 0.0010945 -0.00067098 0.046936 0.00053802 0.0011782 -0.0083586 0.0029729 -0.019917 -0.0024795 0.0019192 0.04306 0.026156
1.4766 0.0025268 -0.0025002 0.0031189 -0.0018867 0 -0.0019522 0.0015897 -0.0013957 0.015034 0.006355 -0.0090801 -0.65921 -0.012355 0.0038296 -0.0050951 -0.0060033 0.013013 0.011792 0.045303 0.02226 0.039137 0.018897 0.012102 0.05045 -0.0011002 -0.00011515 0.0012471 0.0001168 0.024763 0.0054476 0.0018917 -0.010568 0.002979 -0.010504 0.0010996 0.0013799 0.020514 0.010107
1.4805 0.001131 -0.00062358 0.011044 0.010639 0 0.0034112 0.0030495 -0.00074521 0.0061472 0.0094443 -0.011605 -0.7681 -0.012192 0.0055604 -0.016999 0.00092612 0.017499 0.01173 0.026887 0.024911 0.026396 0.014489 0.014064 0.044676 -0.00074225 0.00044884 0.0010597 0.00066505 0.015973 0.0060734 -0.0013479 -0.010977 -0.0010467 0.0033185 0.0016074 0.0026869 0.005321 -0.00096348
1.4844 -0.00044999 0.001302 0.010131 0.01501 0 0.0055364 0.0022539 0.00037643 -0.0002834 0.0089362 -0.0098945 -0.88517 -0.0013665 0.0032117 -0.022429 0.0086303 0.02014 0.017853 0.0074677 0.023742 0.02345 0.019297 0.015531 0.043696 -0.00067223 0.00094491 0.00057942 0.0007853 0.0057884 0.0049975 -0.0030905 -0.0092874 -0.0041297 0.015588 -0.00021368 0.0048723 -0.0015266 -0.0072572
1.4883 -0.00044861 0.003279 0.0035416 0.01184 0 0.0035858 -0.00061485 0.0018182 -0.0025236 0.0084388 -0.0036801 -1.0107 0.016022 -1.7643e-05 -0.021425 0.014803 0.01984 0.028604 -0.011031 0.020264 0.026288 0.031173 0.016186 0.045836 -0.0009014 0.00087812 0.00017681 0.00053819 -0.016162 0.0056561 0.00044359 -0.0066835 -0.0030429 0.023953 -0.0019197 0.0064801 -0.0018519 -0.010382
1.4922 0.0014699 0.0052997 -0.0011412 0.005753 0 -0.0003944 -0.0028113 0.0028988 -0.0033681 0.010371 0.0032547 -1.1372 0.036165 -0.001379 -0.014262 0.017663 0.016963 0.042112 -0.027206 0.017683 0.031048 0.047915 0.016519 0.049563 -0.0011698 0.00031582 0.00026971 9.2479e-05 -0.043616 0.0092086 0.0075238 -0.0050916 0.00079614 0.027038 -0.0018951 0.0061938 0.0024055 -0.01204
1.4961 0.0042812 0.0074671 0.0020633 0.0018106 0 -0.0024133 -0.0010542 0.0036546 -0.0068901 0.01409 0.0056949 -1.2523 0.05349 -0.00089759 -0.0014663 0.014971 0.013184 0.05505 -0.039455 0.018054 0.031828 0.0661 0.01704 0.052692 -0.0012129 -0.00019209 0.00087104 -0.00037647 -0.063359 0.013737 0.013108 -0.0048794 0.0040728 0.023806 -0.00096301 0.0020261 0.0081566 -0.015038
1.5 0.0069091 0.0098948 0.013113 0.0028556 0 0.00064092 0.0049372 0.0051001 -0.014157 0.01745 0.0020993 -1.3489 0.060955 -0.0001778 0.014117 0.0061941 0.010667 0.061682 -0.047641 0.020986 0.021646 0.080067 0.016775 0.052886 -0.00095981 -0.00016871 0.0014719 -0.00067984 -0.074707 0.016332 0.014389 -0.0037403 0.0061575 0.016411 -0.0012654 -0.0073629 0.011399 -0.023453
1.5039 0.0092826 0.012532 0.025831 0.0087015 0 0.0084171 0.011508 0.0083107 -0.021637 0.019358 -0.0031737 -1.4339 0.060275 0.00016776 0.029287 -0.0048241 0.010833 0.061639 -0.054501 0.024585 0.0035018 0.089169 0.013193 0.051262 -0.00051494 0.00033144 0.0014668 -0.00062899 -0.09458 0.015839 0.013454 0.0013336 0.0096157 0.0086302 -0.003582 -0.019474 0.012972 -0.036602
1.5078 0.012117 0.015169 0.031994 0.016555 0 0.017104 0.014457 0.013356 -0.023509 0.020215 -0.00337 -1.5253 0.053472 0.0011061 0.042824 -0.015703 0.013241 0.055313 -0.061594 0.027045 -0.019509 0.094174 0.0043035 0.049124 -2.1281e-05 0.00079831 0.00073385 -0.00016909 -0.14068 0.013628 0.014384 0.010686 0.015958 0.0017061 -0.0061099 -0.032721 0.014833 -0.05339
1.5117 0.015884 0.017636 0.027407 0.022271 0 0.02231 0.0135 0.019057 -0.015824 0.020197 0.0045832 -1.6375 0.043306 0.003292 0.05382 -0.024019 0.015448 0.043667 -0.070446 0.027163 -0.043502 0.096514 -0.0090981 0.048034 0.00041848 0.00075662 -0.00022833 0.00048338 -0.21127 0.011962 0.018413 0.021037 0.022168 -0.003552 -0.00623 -0.045422 0.019445 -0.072228
1.5156 0.020232 0.019945 0.016066 0.0226 0 0.022537 0.012833 0.023683 0.00076754 0.018168 0.017437 -1.7677 0.035795 0.0054041 0.061425 -0.025435 0.014425 0.028821 -0.083509 0.023929 -0.059955 0.10026 -0.023764 0.051497 0.0007187 0.00016777 -0.00076452 0.00091396 -0.28513 0.012008 0.022722 0.028393 0.023042 -0.0074592 -0.0034368 -0.054727 0.033105 -0.089271
1.5195 0.024395 0.0222 0.0083895 0.017797 0 0.020323 0.016834 0.026059 0.021471 0.013243 0.028873 -1.8972 0.035251 0.0050914 0.067246 -0.020566 0.0088953 0.01436 -0.10005 0.01655 -0.064815 0.1091 -0.036893 0.060215 0.000787 -0.00060898 -0.00065651 0.00081786 -0.3426 0.013512 0.02397 0.031871 0.01742 -0.012452 -0.00016291 -0.060666 0.057351 -0.10124
1.5234 0.027913 0.02442 0.013156 0.01248 0 0.020096 0.025361 0.026436 0.040205 0.0073807 0.035048 -2.008 0.040826 0.0016151 0.072205 -0.012123 0.00073667 0.00086378 -0.11848 0.005457 -0.060085 0.12264 -0.048529 0.072684 0.00058199 -0.0011819 -0.00024943 0.00027925 -0.38485 0.016048 0.02228 0.03415 0.011089 -0.019268 0.00056985 -0.064825 0.089956 -0.10808
1.5273 0.030768 0.026523 0.029005 0.012903 0 0.024572 0.033752 0.02653 0.052661 0.0054956 0.036909 -2.0991 0.050931 -0.0029382 0.07662 -0.0024595 -0.0061333 -0.011803 -0.13761 -0.0068881 -0.048135 0.13963 -0.060716 0.087405 0.00019411 -0.0014262 -2.3796e-05 -0.00027463 -0.42955 0.019938 0.021107 0.03793 0.012164 -0.027822 -0.0017803 -0.068593 0.12874 -0.11018
1.5313 0.032916 0.028481 0.044036 0.021827 0 0.032577 0.037498 0.028406 0.057831 0.01185 0.037725 -2.1844 0.062548 -0.0054583 0.080515 0.0051901 -0.0089081 -0.024404 -0.15597 -0.016894 -0.032916 0.15751 -0.074321 0.10212 -0.00017622 -0.0014728 -0.00010196 -0.00044205 -0.48795 0.025577 0.023364 0.04242 0.023056 -0.037319 -0.0048238 -0.07388 0.17039 -0.10857
1.5352 0.034043 0.030428 0.045948 0.035244 0 0.039907 0.03648 0.032726 0.057636 0.025749 0.039375 -2.2759 0.067732 -0.0047796 0.082398 0.0052963 -0.0084181 -0.039117 -0.17194 -0.022218 -0.023249 0.16862 -0.08724 0.11213 -0.00036612 -0.0014904 -0.00019868 -0.00020213 -0.54905 0.032092 0.028365 0.044055 0.037467 -0.043561 -0.0059154 -0.083604 0.20766 -0.10646
1.5391 0.034022 0.032527 0.034268 0.044663 0 0.042399 0.034369 0.037817 0.055297 0.040997 0.041421 -2.3709 0.06423 -0.002636 0.081562 -0.00092117 -0.0084893 -0.055695 -0.18667 -0.023528 -0.021586 0.17052 -0.096229 0.11696 -0.00038954 -0.0015253 -7.9896e-06 8.589e-05 -0.58921 0.037288 0.032976 0.040822 0.045933 -0.044354 -0.0049978 -0.096605 0.23797 -0.1062
1.543 0.033484 0.034752 0.022052 0.043961 0 0.038977 0.034327 0.040857 0.053433 0.050307 0.043048 -2.456 0.052214 -0.0016705 0.077773 -0.011883 -0.012356 -0.073111 -0.20117 -0.023784 -0.027504 0.16298 -0.10038 0.11701 -0.00041449 -0.0015276 0.00043724 4.0196e-05 -0.59723 0.039443 0.035339 0.03526 0.044552 -0.039255 -0.0044453 -0.11182 0.26089 -0.10811
1.5469 0.033596 0.036847 0.023628 0.035047 0 0.032605 0.036093 0.04059 0.052723 0.050984 0.044595 -2.5242 0.032921 -0.0027378 0.071141 -0.025446 -0.019321 -0.089985 -0.21646 -0.025513 -0.039598 0.14684 -0.10223 0.11315 -0.00058295 -0.0014666 0.0008075 -0.00037446 -0.58791 0.039182 0.036754 0.032463 0.038197 -0.028601 -0.0060897 -0.12798 0.27664 -0.11202
1.5508 0.035015 0.038541 0.039768 0.026867 0 0.028535 0.037409 0.03902 0.051801 0.046721 0.046663 -2.5835 0.010398 -0.0043075 0.062554 -0.03696 -0.024954 -0.10284 -0.23429 -0.028592 -0.053821 0.12526 -0.10504 0.10749 -0.00084946 -0.0013839 0.00082022 -0.00081553 -0.58901 0.039208 0.039686 0.035023 0.035321 -0.014569 -0.0088169 -0.14266 0.28599 -0.11659
1.5547 0.037128 0.039746 0.055938 0.028011 0 0.030808 0.037413 0.03989 0.048531 0.043832 0.048474 -2.6458 -0.0065294 -0.0043187 0.055556 -0.041243 -0.024928 -0.10886 -0.25442 -0.030685 -0.063268 0.10692 -0.10934 0.10372 -0.0010094 -0.0013473 0.00048607 -0.00088732 -0.61496 0.041808 0.04445 0.04047 0.039901 -0.0039958 -0.0095635 -0.15387 0.29261 -0.11897
1.5586 0.038568 0.040541 0.056645 0.039227 0 0.039173 0.03758 0.044887 0.041968 0.045427 0.048319 -2.7105 -0.014579 -0.0022918 0.052295 -0.038 -0.019046 -0.10886 -0.27495 -0.029865 -0.066341 0.095481 -0.11262 0.10276 -0.00089854 -0.0013845 3.6395e-05 -0.00050681 -0.65378 0.046483 0.048531 0.044064 0.04836 -0.00018014 -0.0067513 -0.16179 0.29798 -0.11837
1.5625 0.038649 0.041036 0.041548 0.052588 0 0.048685 0.039271 0.051337 0.033613 0.048862 0.045971 -2.7617 -0.012533 0.00041466 0.054051 -0.027578 -0.011669 -0.10388 -0.29422 -0.026831 -0.062861 0.092173 -0.11252 0.10466 -0.00056399 -0.0014647 -0.00031098 2.7213e-05 -0.67966 0.050157 0.049313 0.04385 0.053626 -0.004623 -0.0023602 -0.16652 0.30221 -0.11468
1.5664 0.038233 0.041384 0.026152 0.058209 0 0.052862 0.041464 0.054259 0.026865 0.048726 0.043774 -2.7862 -0.00029632 0.0020701 0.06179 -0.011116 -0.0080954 -0.095577 -0.31029 -0.024491 -0.053581 0.097112 -0.10967 0.10897 -0.00022526 -0.0015227 -0.0004671 0.00031355 -0.67743 0.049912 0.047002 0.042383 0.05155 -0.017999 -0.00016805 -0.16839 0.30496 -0.10822
1.5703 0.039006 0.041918 0.025874 0.052571 0 0.048655 0.041974 0.051258 0.024888 0.042475 0.044191 -2.7924 0.018612 0.001967 0.076322 0.0077894 -0.01021 -0.088626 -0.31846 -0.025287 -0.041889 0.10601 -0.10691 0.11338 -5.4236e-05 -0.0014931 -0.0004113 0.00021336 -0.65481 0.045648 0.044416 0.043373 0.043726 -0.038425 -0.0018381 -0.167 0.3039 -0.10078
1.5742 0.041785 0.043052 0.040285 0.041194 0 0.039502 0.040783 0.0453 0.028433 0.033462 0.046153 -2.8065 0.034555 0.00052641 0.092504 0.024285 -0.015323 -0.086146 -0.32044 -0.028871 -0.032277 0.11016 -0.10567 0.11561 2.6581e-06 -0.0013566 -0.00012994 -2.9345e-05 -0.63271 0.040173 0.043952 0.047295 0.035359 -0.057343 -0.0050088 -0.16308 0.29985 -0.094799
1.5781 0.04553 0.044759 0.054339 0.033598 0 0.033421 0.040922 0.042043 0.035335 0.028412 0.044922 -2.8472 0.043798 -0.0014103 0.10788 0.037078 -0.018948 -0.088674 -0.3174 -0.032397 -0.025584 0.10634 -0.10417 0.11525 0.00016408 -0.0011942 0.00032575 -1.9655e-05 -0.62541 0.036718 0.045141 0.050953 0.031339 -0.071198 -0.0055678 -0.1563 0.29391 -0.090868
1.582 0.048045 0.046042 0.054763 0.035251 0 0.036811 0.045003 0.044022 0.042083 0.031415 0.036893 -2.9046 0.043709 -0.0029995 0.12025 0.045474 -0.018681 -0.096082 -0.31079 -0.033208 -0.022039 0.092589 -0.099814 0.11231 0.00055598 -0.0011891 0.00077255 0.00040433 -0.62973 0.036292 0.045374 0.051285 0.033783 -0.077319 -0.0019022 -0.14648 0.28749 -0.089191
1.5859 0.047665 0.045205 0.043272 0.043392 0 0.048569 0.051069 0.047636 0.046215 0.039697 0.024902 -2.9477 0.031709 -0.0033467 0.12644 0.049289 -0.015679 -0.10723 -0.30306 -0.031356 -0.020892 0.067779 -0.093275 0.10752 0.0010159 -0.0015107 0.00098521 0.00097481 -0.63058 0.037202 0.042787 0.048717 0.041454 -0.07277 0.0032455 -0.13327 0.28348 -0.08944
1.5898 0.044387 0.04111 0.032399 0.04975 0 0.059703 0.053078 0.046433 0.047719 0.045164 0.0179 -2.9539 0.012796 -0.0017402 0.12567 0.051188 -0.012919 -0.11764 -0.29775 -0.029569 -0.019226 0.039586 -0.089427 0.10382 0.0011867 -0.0021298 0.00089656 0.0011766 -0.61489 0.036904 0.03808 0.046131 0.050069 -0.061058 0.0052932 -0.1187 0.28536 -0.089485
1.5938 0.039597 0.034523 0.029894 0.047313 0 0.059566 0.046517 0.037713 0.0485 0.040924 0.023918 -2.9326 -0.0057238 0.0015438 0.12083 0.053311 -0.012444 -0.12469 -0.29535 -0.030705 -0.016049 0.016216 -0.093242 0.10274 0.00084993 -0.0027471 0.00066784 0.00067846 -0.58099 0.034297 0.03353 0.044879 0.053641 -0.048542 0.0022272 -0.10571 0.2925 -0.088109
1.5977 0.034972 0.028182 0.030501 0.035561 0 0.044283 0.033576 0.025805 0.050499 0.027588 0.042215 -2.9153 -0.019937 0.0047823 0.11368 0.056289 -0.014232 -0.12738 -0.2956 -0.035117 -0.011538 0.0021866 -0.10445 0.10486 0.00018698 -0.0029778 0.00051012 -0.00034872 -0.53834 0.030525 0.030649 0.042898 0.047678 -0.0387 -0.0034789 -0.096333 0.30391 -0.084975
1.6016 0.031715 0.025194 0.024714 0.020667 0 0.020716 0.022109 0.018587 0.05391 0.013937 0.062029 -2.925 -0.026386 0.0057548 0.10619 0.060382 -0.01715 -0.12515 -0.29778 -0.040403 -0.0063262 0.0012783 -0.11637 0.11041 -0.00031406 -0.0026846 0.00045364 -0.0013208 -0.50124 0.027972 0.029207 0.037465 0.033169 -0.034721 -0.0072614 -0.092535 0.31803 -0.080046
1.6055 0.030509 0.026913 0.013465 0.011294 0 0.0025416 0.018966 0.02062 0.056708 0.010905 0.069695 -2.9542 -0.020692 0.0036974 0.10182 0.064378 -0.020289 -0.11823 -0.29968 -0.043681 -0.0031968 0.018508 -0.12031 0.11889 -0.00025987 -0.0021417 0.00036217 -0.0016847 -0.48185 0.028585 0.028444 0.029395 0.017754 -0.04096 -0.006701 -0.098223 0.33039 -0.074319
1.6094 0.031686 0.032086 0.010108 0.013315 0 0.0011408 0.02424 0.029549 0.055743 0.023316 0.058461 -2.9747 -0.009599 0.00039615 0.10098 0.066146 -0.023149 -0.1107 -0.29945 -0.044125 -0.003672 0.043571 -0.11175 0.12722 0.00029966 -0.0018154 0.00019745 -0.0013399 -0.48541 0.032811 0.028707 0.023401 0.011477 -0.052536 -0.0034558 -0.1099 0.33734 -0.069875
1.6133 0.03505 0.037973 0.025792 0.026564 0 0.01791 0.032048 0.038869 0.048785 0.045906 0.033238 -2.967 0.0022267 -0.0010019 0.10283 0.064859 -0.024935 -0.10432 -0.29715 -0.04332 -0.0074776 0.070046 -0.093037 0.134 0.00091586 -0.0019228 0.00018652 -0.00066658 -0.50805 0.039572 0.031402 0.023597 0.01936 -0.065833 -0.0012494 -0.12476 0.33811 -0.067447
1.6172 0.039517 0.042324 0.054479 0.044992 0 0.043358 0.036585 0.043713 0.036354 0.066798 0.0072077 -2.9368 0.011038 0.0013166 0.10635 0.060081 -0.024504 -0.10026 -0.29321 -0.043289 -0.013963 0.092816 -0.071448 0.13827 0.0011483 -0.002206 0.00060273 -0.00014979 -0.53859 0.046847 0.037197 0.02892 0.03692 -0.077877 -0.0021927 -0.14029 0.33254 -0.067411
1.6211 0.043267 0.044461 0.075697 0.059854 0 0.063286 0.036984 0.043893 0.022191 0.075603 -0.0064087 -2.9041 0.01205 0.006084 0.1098 0.051521 -0.021555 -0.099659 -0.2889 -0.044353 -0.021647 0.10543 -0.055069 0.13893 0.0009443 -0.0021924 0.0013388 2.4799e-05 -0.56435 0.05236 0.044475 0.033791 0.052967 -0.084773 -0.0050891 -0.15299 0.32097 -0.069958
1.625 0.044599 0.044731 0.073628 0.064341 0 0.06755 0.036465 0.042055 0.011749 0.069755 -0.0014955 -2.8785 0.0031226 0.0098786 0.11008 0.040677 -0.017787 -0.10196 -0.28729 -0.04507 -0.027281 0.1042 -0.049758 0.13596 0.0006259 -0.001719 0.0017926 1.9098e-05 -0.57779 0.054185 0.049807 0.033743 0.057701 -0.083773 -0.0070687 -0.15908 0.30671 -0.073905
1.6289 0.042889 0.043319 0.052423 0.057324 0 0.055707 0.037618 0.040041 0.0092186 0.05461 0.018626 -2.8503 -0.009808 0.0099361 0.10677 0.029854 -0.016258 -0.10488 -0.28905 -0.044185 -0.030203 0.095717 -0.0577 0.13113 0.00051977 -0.0011795 0.0013303 3.5203e-05 -0.57867 0.051302 0.050148 0.030137 0.049383 -0.078157 -0.0065381 -0.16023 0.29324 -0.07773
1.6328 0.038795 0.039854 0.031234 0.04387 0 0.036304 0.039422 0.037667 0.014852 0.038295 0.043752 -2.8049 -0.022698 0.006286 0.1 0.020043 -0.018902 -0.10728 -0.29389 -0.042335 -0.03076 0.084067 -0.076582 0.12518 0.00063096 -0.0011843 -5.3407e-05 3.3781e-05 -0.56998 0.044045 0.044825 0.028813 0.034456 -0.069968 -0.0044332 -0.15776 0.28182 -0.080939
1.6367 0.033593 0.034174 0.024559 0.031839 0 0.020768 0.038877 0.034483 0.024588 0.026237 0.06221 -2.7431 -0.031281 0.0013867 0.090273 0.012073 -0.024394 -0.10812 -0.30097 -0.041528 -0.029696 0.073595 -0.09954 0.11883 0.00069695 -0.0019279 -0.0015776 -0.00018804 -0.55201 0.03421 0.035749 0.033923 0.02199 -0.061427 -0.0028486 -0.15326 0.27329 -0.083228
1.6406 0.028294 0.027173 0.029255 0.026519 0 0.01602 0.034709 0.031442 0.032603 0.019435 0.066626 -2.6817 -0.027344 -0.0021616 0.079187 0.0070909 -0.028715 -0.10569 -0.30711 -0.042896 -0.029203 0.071786 -0.11745 0.11307 0.00052959 -0.0029047 -0.0022826 -0.00065928 -0.52112 0.024546 0.02596 0.043305 0.017602 -0.056173 -0.0028384 -0.14936 0.26814 -0.084716
1.6445 0.023291 0.02056 0.031274 0.027099 0 0.020571 0.028708 0.030004 0.035142 0.016344 0.057516 -2.6338 -0.010886 -0.0035878 0.070053 0.0045157 -0.028382 -0.10025 -0.30763 -0.045257 -0.030917 0.079527 -0.12367 0.10862 0.00023235 -0.0033136 -0.0018719 -0.0010672 -0.47415 0.017625 0.017866 0.050111 0.021079 -0.054919 -0.0037182 -0.14684 0.26399 -0.086431
1.6484 0.018617 0.015654 0.022949 0.027761 0 0.026502 0.023515 0.029802 0.032722 0.015259 0.042541 -2.5916 0.014278 -0.0039478 0.064388 0.003965 -0.023581 -0.0923 -0.30074 -0.046228 -0.034083 0.09391 -0.1181 0.10588 3.6717e-05 -0.0028049 -0.00096266 -0.0010129 -0.41322 0.014496 0.012374 0.04888 0.027881 -0.056406 -0.0042791 -0.14417 0.25935 -0.088684
1.6523 0.014315 0.012455 0.010734 0.022646 0 0.025805 0.019776 0.028142 0.028948 0.014902 0.031308 -2.5326 0.044763 -0.004512 0.063194 0.0053676 -0.018176 -0.082071 -0.28538 -0.04485 -0.037523 0.11236 -0.10648 0.10532 -3.3104e-05 -0.0018404 -0.00047704 -0.00043848 -0.34523 0.013979 0.0090937 0.039968 0.032192 -0.059522 -0.0042414 -0.13969 0.25328 -0.091462
1.6563 0.010546 0.01 0.0056996 0.010784 0 0.0164 0.015922 0.022458 0.027039 0.013852 0.028791 -2.4431 0.075766 -0.005315 0.067465 0.0088317 -0.016317 -0.069723 -0.2607 -0.042817 -0.03914 0.13123 -0.094656 0.1076 -0.00022568 -0.0012838 -0.00077117 0.00027179 -0.27697 0.013358 0.0070625 0.028357 0.029723 -0.062688 -0.004265 -0.1308 0.24479 -0.094479
1.6602 0.0074749 0.0075968 0.0093771 -0.0029059 0 0.0033767 0.010461 0.013278 0.027112 0.010813 0.032121 -2.334 0.097955 -0.0052239 0.077413 0.014634 -0.018654 -0.055331 -0.2283 -0.042774 -0.034305 0.14412 -0.083039 0.11385 -0.00072166 -0.0015921 -0.0013558 0.00067555 -0.21158 0.010372 0.005419 0.018743 0.019793 -0.063445 -0.0046952 -0.11328 0.23284 -0.096233
1.6641 0.0052271 0.0055815 0.012216 -0.011233 0 -0.0053231 0.0039549 0.0043687 0.026519 0.0060594 0.033281 -2.2311 0.10976 -0.0032826 0.089357 0.021273 -0.021711 -0.040025 -0.19496 -0.045238 -0.023779 0.15055 -0.066739 0.12244 -0.001269 -0.0023849 -0.001449 0.00072984 -0.15019 0.005202 0.0037905 0.012067 0.006084 -0.061916 -0.00475 -0.090097 0.21848 -0.09599
1.668 0.003937 0.0048269 0.0061136 -0.0099429 0 -0.0050862 -0.0014027 -0.00031056 0.022623 0.0021031 0.025457 -2.1511 0.11117 8.5566e-05 0.1014 0.027525 -0.021147 -0.024425 -0.16391 -0.047384 -0.0089507 0.15095 -0.04154 0.13229 -0.0012892 -0.0028032 -0.00076548 0.0007822 -0.095254 0.00068993 0.0023702 0.0062949 -0.0050952 -0.058434 -0.0033014 -0.063763 0.20183 -0.093551
1.6719 0.0036783 0.0055852 -0.004597 -0.0005471 0 0.0023093 -0.0038002 0.00013862 0.015216 0.0019588 0.0079008 -2.0874 0.10301 0.0031989 0.11165 0.032004 -0.015914 -0.0092116 -0.13807 -0.045111 0.0081754 0.14621 -0.0096824 0.14212 -0.00045665 -0.002306 0.0002453 0.0010723 -0.049977 0.0001634 0.0017037 -0.00040684 -0.0089328 -0.053448 -0.00045138 -0.037284 0.18298 -0.088953
1.6758 0.0042061 0.0069519 -0.0074526 0.010975 0 0.010796 -0.0032402 0.0030867 0.006375 0.0061559 -0.014181 -2.0207 0.08715 0.0044615 0.11682 0.031518 -0.0093326 0.0042022 -0.12202 -0.036495 0.022823 0.138 0.020676 0.1492 0.00083609 -0.0011333 0.00088658 0.0013235 -0.013438 0.0043998 0.0022621 -0.0078241 -0.0058395 -0.047568 0.0020118 -0.017002 0.16149 -0.082626
1.6797 0.0047934 0.0074978 0.0030714 0.018108 0 0.01481 -0.0013477 0.0047262 -0.001713 0.011617 -0.033629 -1.9397 0.070005 0.0036979 0.11572 0.024257 -0.0059386 0.014804 -0.11503 -0.023355 0.029689 0.12958 0.041955 0.15114 0.0016992 -2.2803e-05 0.00086852 0.00096632 0.022184 0.010384 0.0040075 -0.014608 -0.001206 -0.041242 0.0021058 -0.0078273 0.1377 -0.07638
1.6836 0.0044873 0.0063608 0.017399 0.01737 0 0.012505 -0.00026103 0.0027286 -0.0084922 0.013989 -0.045354 -1.8498 0.054872 0.0022417 0.10967 0.01153 -0.0070462 0.022901 -0.11339 -0.00966 0.028784 0.12206 0.052983 0.14812 0.0015357 0.00049321 0.00047462 -0.00017046 0.066705 0.013273 0.0062075 -0.020082 -0.00079615 -0.034211 -0.00025546 -0.0085203 0.11247 -0.071011
1.6875 0.0026981 0.0037067 0.019751 0.0094533 0 0.0054228 -0.0015637 -0.0028654 -0.014637 0.011372 -0.047706 -1.7632 0.043365 0.0016471 0.099666 -0.005262 -0.0093489 0.028824 -0.11459 0.0013347 0.02096 0.11586 0.058303 0.14048 0.00062733 0.00050457 0.00015772 -0.0014671 0.12217 0.010132 0.0076385 -0.024572 -0.0057892 -0.026135 -0.0028116 -0.01752 0.08648 -0.066704
1.6914 -0.00035443 0.00027984 0.0048352 -0.0020198 0 -0.0037282 -0.005429 -0.010339 -0.020314 0.005708 -0.041701 -1.6831 0.036632 0.0021789 0.087042 -0.024044 -0.0080648 0.033139 -0.11569 0.008457 0.008078 0.11116 0.062069 0.12897 -0.00012249 0.00048872 6.3038e-05 -0.0019523 0.17764 0.0022545 0.0071286 -0.02817 -0.012202 -0.016597 -0.0028693 -0.032192 0.060585 -0.063375
1.6953 -0.003723 -0.0032511 -0.015957 -0.012727 0 -0.012411 -0.010046 -0.017203 -0.02432 0.00046602 -0.03004 -1.6023 0.035842 0.0025447 0.07461 -0.038325 -0.0017053 0.037327 -0.11112 0.011833 -0.0034968 0.10815 0.063355 0.11574 -7.4847e-05 0.00073977 -3.0092e-05 -0.0012202 0.21454 -0.0059673 0.0042135 -0.029791 -0.015117 -0.0048928 0.00014348 -0.045019 0.037236 -0.059511
1.6992 -0.0062493 -0.0064106 -0.025629 -0.01946 0 -0.018093 -0.012108 -0.020788 -0.025122 -0.0028147 -0.016599 -1.5151 0.037649 0.0012643 0.06429 -0.044575 0.0061946 0.042569 -0.10081 0.011727 -0.0087151 0.10611 0.057846 0.10369 0.00053241 0.0010826 -0.00036175 0.00011411 0.21857 -0.010516 -0.000443 -0.027849 -0.013247 0.0075737 0.0040235 -0.050501 0.017223 -0.053519
1.7031 -0.0071045 -0.0085965 -0.017945 -0.020894 0 -0.018293 -0.0089623 -0.019083 -0.022481 -0.0054097 -0.0054825 -1.4271 0.040782 -0.0015446 0.056347 -0.041579 0.010224 0.048855 -0.085526 0.0087285 -0.0064232 0.10474 0.043777 0.093481 0.0008937 0.0011385 -0.0008693 0.00094425 0.18806 -0.010421 -0.0052158 -0.021806 -0.0092987 0.019849 0.0057892 -0.047284 0.0009903 -0.044766
1.707 -0.0060747 -0.0090325 -0.0020555 -0.017468 0 -0.012139 -0.001241 -0.012027 -0.017656 -0.0090066 0.0008059 -1.3488 0.044016 -0.0038108 0.050698 -0.029034 0.0081986 0.055866 -0.066464 0.0047361 0.0035123 0.10357 0.025332 0.085336 0.000543 0.00080071 -0.0012287 0.00069186 0.13277 -0.0075479 -0.0083587 -0.01283 -0.0064023 0.03094 0.004414 -0.035077 -0.011221 -0.032943
1.7109 -0.0036069 -0.0073284 0.0081735 -0.010801 0 -0.0021373 0.0066903 -0.0021441 -0.011933 -0.013029 0.0028078 -1.2821 0.045648 -0.0032342 0.046671 -0.0073094 0.0032548 0.062383 -0.046007 0.0026919 0.019834 0.10142 0.0096063 0.07886 -0.00011949 0.00037044 -0.0011759 -0.00020713 0.066695 -0.0043094 -0.0090903 -0.002963 -0.0050344 0.039038 0.0015962 -0.014784 -0.018897 -0.017939
1.7148 -0.00069137 -0.004095 0.0075635 -0.0030674 0 0.0064269 0.0097619 0.0065991 -0.0053806 -0.014928 0.0035241 -1.2144 0.044014 0.00034835 0.042063 0.016926 0.00083247 0.065647 -0.028366 0.0043951 0.035772 0.095551 0.00028414 0.07184 -0.00026657 0.00020527 -0.0007538 -0.00082018 0.0021261 -0.0018597 -0.0081162 0.0061795 -0.0037166 0.042553 -0.00016668 0.006668 -0.022888 -0.0019347
1.7188 0.0014998 -0.00078787 0.0019438 0.0035295 0 0.0089585 0.0064745 0.011206 0.0024495 -0.013115 0.0059875 -1.1313 0.039217 0.0043258 0.035911 0.037628 0.0034397 0.064673 -0.014641 0.0084374 0.047049 0.084713 -0.0052889 0.063228 0.00041249 0.0002868 -0.00025782 -0.00066279 -0.051772 -0.00020289 -0.0070328 0.013838 -0.0019 0.041951 -0.0001676 0.024194 -0.024531 0.012914
1.7227 0.0022474 0.0013011 -0.00085372 0.0072562 0 0.0051075 0.0003101 0.011305 0.010612 -0.0090002 0.01111 -1.033 0.031386 0.0053515 0.028071 0.051461 0.0083313 0.05898 -0.0049426 0.010931 0.05194 0.068152 -0.012647 0.052936 0.0012984 0.00021532 2.6263e-05 -8.3585e-05 -0.088931 0.00070769 -0.0069414 0.019557 -0.00090579 0.037355 -1.9608e-05 0.035462 -0.024164 0.02541
1.7266 0.0018563 0.0020306 0.00039095 0.007419 0 -0.0010283 -0.0033874 0.0086836 0.016239 -0.0055122 0.017539 -0.93539 0.020904 0.0023638 0.018735 0.055609 0.010357 0.048452 0.0011509 0.0090136 0.049528 0.045513 -0.024063 0.041271 0.0014444 -0.00032823 3.3721e-05 0.00024169 -0.10819 0.0006801 -0.0073767 0.022606 -0.0015824 0.02907 -0.0015556 0.038857 -0.022028 0.034535
1.7305 0.0015969 0.0024324 0.0012948 0.0047941 0 -0.0043808 -0.0021252 0.0055162 0.01678 -0.0035942 0.02305 -0.854 0.0092048 -0.0023139 0.0096652 0.045631 0.0071004 0.033634 0.005747 0.0038721 0.040559 0.017347 -0.035989 0.030695 0.00058467 -0.0011446 -7.5705e-05 6.9855e-05 -0.11526 0.00013865 -0.0065063 0.022168 -0.0019032 0.01733 -0.0043499 0.033314 -0.017427 0.038717
1.7344 0.0028447 0.0037605 -0.00063948 0.0014371 0 -0.0027902 0.0020902 0.0031864 0.013071 -0.00079884 0.025718 -0.78642 -0.00049626 -0.0050216 0.0034337 0.028282 0.0012068 0.018959 0.012497 2.2108e-05 0.032032 -0.010042 -0.042388 0.024185 -0.00052384 -0.001606 -7.9505e-05 -0.00024289 -0.12053 0.00066924 -0.0024997 0.018089 0.0017825 0.0046944 -0.0056365 0.025493 -0.010608 0.040336
1.7383 0.0060319 0.006492 -0.0022542 -0.00035168 0 0.0021721 0.0055519 0.0024635 0.0096551 0.0060136 0.024189 -0.71446 -0.006426 -0.0040926 0.0012321 0.0078719 -0.0023207 0.0068119 0.022579 0.0012257 0.027246 -0.032855 -0.040337 0.022948 -0.00081435 -0.0012338 0.0001248 -0.00027569 -0.13245 0.0040098 0.0050408 0.011422 0.010564 -0.0074846 -0.0029781 0.018789 -0.0016078 0.040908
1.7422 0.010349 0.010161 0.00089902 0.00065137 0 0.007548 0.006758 0.0039485 0.011111 0.016506 0.018022 -0.62365 -0.0071948 -0.0012137 0.0038771 -0.011881 -0.0010049 -0.00090869 0.036526 0.0069955 0.028542 -0.047993 -0.032468 0.027647 4.1876e-05 -0.0001957 0.00043732 -8.2064e-05 -0.15219 0.010243 0.014692 0.0043137 0.020608 -0.018032 0.0029005 0.0157 0.0094812 0.041743
1.7461 0.014498 0.013999 0.0082075 0.0040673 0 0.011584 0.0072482 0.0076582 0.017489 0.025879 0.0087822 -0.51936 -0.00089254 0.00051862 0.012356 -0.025901 0.0029346 -0.0016744 0.054404 0.013185 0.038513 -0.051161 -0.024402 0.038818 0.001322 0.00079855 0.00062522 -8.2312e-05 -0.17503 0.01724 0.024019 -0.0007106 0.025873 -0.025246 0.008108 0.019042 0.022536 0.044629
1.75 0.017774 0.017591 0.014129 0.0087267 0 0.014165 0.0090528 0.012324 0.023581 0.028641 0.00057712 -0.42136 0.012511 -0.00018857 0.025791 -0.028925 0.0050917 0.005404 0.073021 0.015997 0.056496 -0.040741 -0.020151 0.053874 0.0019676 0.0011245 0.00051193 -0.00046694 -0.19739 0.022265 0.030816 -0.0017239 0.023568 -0.027511 0.0087129 0.028781 0.0364 0.051448
1.7539 0.020433 0.020939 0.014989 0.014038 0 0.015677 0.012317 0.015949 0.023422 0.023674 -0.0018538 -0.34222 0.028991 -0.0017019 0.041008 -0.023334 0.0032565 0.016351 0.088595 0.015245 0.077398 -0.023293 -0.019755 0.068554 0.0015679 0.00077731 0.00015777 -0.00086741 -0.22168 0.024227 0.033958 0.001713 0.016738 -0.02637 0.0041701 0.040329 0.049499 0.061352
1.7578 0.023087 0.02406 0.01414 0.020392 0 0.016515 0.01595 0.017742 0.016115 0.015526 0.003075 -0.2731 0.04626 -0.001577 0.056477 -0.010756 -0.00080361 0.028649 0.098854 0.013621 0.098659 -0.002545 -0.020737 0.080769 0.00062228 0.00028913 -0.00014132 -0.00073375 -0.2539 0.024297 0.033641 0.0082392 0.011362 -0.022958 -0.0021969 0.050931 0.060794 0.073689
1.7617 0.025876 0.026723 0.018753 0.027986 0 0.017821 0.01994 0.019334 0.0072279 0.010568 0.011746 -0.19287 0.06195 0.00041352 0.070735 0.0066203 -0.0036838 0.039538 0.10178 0.013002 0.11781 0.01756 -0.021408 0.088714 -9.9838e-05 0.00013229 -9.5625e-05 -5.2362e-06 -0.2966 0.024361 0.031183 0.015392 0.011177 -0.018691 -0.0061199 0.057841 0.069272 0.087554
1.7656 0.028336 0.02864 0.031327 0.035286 0 0.021635 0.025721 0.023329 0.0040482 0.011716 0.018048 -0.090861 0.071652 0.0017051 0.081453 0.02444 -0.0040375 0.043146 0.093304 0.011931 0.13086 0.030102 -0.023019 0.089752 -0.00035077 0.00023549 0.00027843 0.00072073 -0.34506 0.025161 0.028522 0.021125 0.015498 -0.016834 -0.0059295 0.056066 0.072561 0.10075
1.7695 0.029974 0.02979 0.045496 0.03912 0 0.029008 0.033624 0.030143 0.0090017 0.016739 0.019178 0.021838 0.074523 -0.00040242 0.088621 0.037605 -0.0037374 0.037201 0.075907 0.0069466 0.13767 0.033608 -0.029181 0.086203 -0.00051724 0.00011271 0.00061262 0.00076636 -0.3909 0.026136 0.027347 0.025088 0.021483 -0.01964 -0.0034376 0.046305 0.070997 0.11056
1.7734 0.030792 0.03044 0.051319 0.036986 0 0.037621 0.040722 0.036624 0.017634 0.021335 0.018891 0.12514 0.07151 -0.0056029 0.092957 0.044667 -0.0055714 0.022539 0.052208 -0.003714 0.1391 0.030142 -0.043137 0.080353 -0.0010231 -0.00054095 0.00051265 8.8188e-05 -0.42903 0.026812 0.02813 0.028502 0.02737 -0.026867 -0.001584 0.030902 0.065733 0.11583
1.7773 0.031136 0.030831 0.044913 0.029673 0 0.042238 0.042613 0.038553 0.023212 0.023485 0.024255 0.21312 0.063286 -0.010372 0.095004 0.044877 -0.010191 0.00020925 0.024012 -0.017994 0.13562 0.021624 -0.064793 0.073813 -0.001753 -0.0014266 -2.2733e-05 -0.00065598 -0.46078 0.027723 0.029794 0.032684 0.032913 -0.037794 -0.0014322 0.011732 0.057883 0.1157
1.7813 0.031169 0.030935 0.03239 0.021524 0 0.038906 0.037984 0.034971 0.023496 0.024718 0.038447 0.30184 0.050718 -0.011119 0.095459 0.037796 -0.015522 -0.027918 -0.0065889 -0.031557 0.12763 0.010898 -0.089591 0.068451 -0.0021422 -0.0018591 -0.00053957 -0.00076621 -0.49075 0.029575 0.030556 0.037642 0.037448 -0.05088 -0.0015537 -0.0087272 0.049132 0.10924
1.7852 0.030704 0.030567 0.024 0.017588 0 0.029331 0.030797 0.029747 0.023015 0.02753 0.056672 0.41284 0.035017 -0.0075935 0.095801 0.025026 -0.018967 -0.055726 -0.036051 -0.041217 0.11572 0.0032001 -0.1104 0.066523 -0.0018005 -0.0014298 -0.00055646 -0.00017655 -0.52137 0.031777 0.029476 0.04216 0.039113 -0.060848 -0.00022822 -0.026301 0.044199 0.096243
1.7891 0.029612 0.029693 0.024488 0.019937 0 0.02056 0.026906 0.028307 0.028529 0.032126 0.069628 0.55007 0.017833 -0.0030864 0.097376 0.011741 -0.019814 -0.077654 -0.062296 -0.046776 0.10239 -0.00023266 -0.12171 0.067293 -0.00095827 -0.00044742 -7.828e-05 0.00055212 -0.55059 0.032493 0.027337 0.045174 0.036888 -0.064423 0.0020731 -0.04019 0.04583 0.080667
1.793 0.028183 0.028511 0.029359 0.026323 0 0.019282 0.028147 0.032504 0.042016 0.035971 0.07141 0.69575 -0.00056224 -0.0012211 0.10096 0.00056498 -0.019422 -0.091024 -0.084062 -0.049855 0.089013 0.000375 -0.12328 0.070358 -0.00025416 0.00029619 0.00037075 0.00085705 -0.57312 0.030568 0.025898 0.046794 0.032787 -0.060145 0.0027232 -0.050532 0.055829 0.064384
1.7969 0.026854 0.027208 0.030406 0.032243 0 0.025754 0.030365 0.038757 0.057909 0.036307 0.064171 0.82987 -0.019892 -0.0025968 0.10726 -0.0060283 -0.019398 -0.093823 -0.10019 -0.051589 0.077079 0.0043636 -0.12013 0.075252 -0.0001223 0.00021751 0.00029021 0.00070609 -0.5823 0.027175 0.026127 0.047718 0.030673 -0.047217 -0.00037265 -0.057797 0.075574 0.049185
1.8008 0.025565 0.025706 0.024447 0.034312 0 0.033311 0.0279 0.041363 0.067204 0.03276 0.055179 0.95192 -0.039689 -0.004637 0.11774 -0.0035715 -0.020073 -0.082852 -0.10772 -0.051862 0.069756 0.010153 -0.11821 0.081547 -0.00044394 -0.00057953 -0.00023135 0.00050053 -0.57077 0.024923 0.027159 0.047774 0.032167 -0.024854 -0.0061655 -0.063035 0.10794 0.037742
1.8047 0.023667 0.023767 0.016346 0.031988 0 0.034224 0.019909 0.037584 0.064584 0.02746 0.049611 1.0805 -0.057941 -0.0046231 0.13192 0.0086283 -0.02081 -0.062557 -0.10642 -0.050551 0.069027 0.015462 -0.11891 0.08862 -0.000791 -0.0014806 -0.00057455 0.00054579 -0.53198 0.025021 0.027128 0.045492 0.034249 0.001599 -0.010759 -0.06816 0.14953 0.030124
1.8086 0.020701 0.021345 0.013551 0.026717 0 0.026431 0.011604 0.02954 0.05213 0.022949 0.046308 1.2308 -0.07269 -0.0026224 0.14815 0.028227 -0.021377 -0.038336 -0.098187 -0.048764 0.073989 0.020312 -0.11749 0.096171 -0.000927 -0.0019812 -0.00026873 0.00072541 -0.4641 0.025582 0.025124 0.039462 0.031928 0.027634 -0.010628 -0.073388 0.19573 0.02432
1.8125 0.01722 0.01876 0.018038 0.020175 0 0.01491 0.0089497 0.021552 0.036701 0.020271 0.040116 1.396 -0.082109 -0.0012262 0.16501 0.0536 -0.022422 -0.013522 -0.084436 -0.048206 0.083644 0.025362 -0.1069 0.10394 -0.00098892 -0.0021166 0.00043078 0.00070316 -0.37389 0.023294 0.022258 0.03008 0.023672 0.050463 -0.0058046 -0.078301 0.24354 0.018702
1.8164 0.014528 0.016422 0.023986 0.01365 0 0.0068509 0.012549 0.016207 0.023913 0.018919 0.027555 1.5529 -0.084167 -0.0024384 0.18074 0.082636 -0.024437 0.0084235 -0.067127 -0.049202 0.096384 0.03175 -0.083968 0.1116 -0.0011861 -0.0022966 0.00075415 0.00034666 -0.2756 0.017001 0.02065 0.019597 0.01372 0.067391 2.0762e-05 -0.082084 0.28963 0.011307
1.8203 0.013348 0.014384 0.023562 0.008582 0 0.0056445 0.017248 0.013064 0.014289 0.017969 0.009938 1.6888 -0.073416 -0.0051053 0.19032 0.11054 -0.026545 0.022098 -0.052092 -0.049713 0.10717 0.043244 -0.052359 0.11764 -0.0014201 -0.0027605 0.00026418 -0.00013766 -0.1835 0.0093807 0.021231 0.010278 0.0083743 0.073762 0.0026882 -0.081461 0.32724 -0.0015925
1.8242 0.012796 0.012227 0.014963 0.006605 0 0.0090716 0.017593 0.010442 0.0045288 0.016705 -0.0082665 1.8177 -0.053282 -0.0057623 0.19285 0.13368 -0.026786 0.030004 -0.044131 -0.046754 0.11225 0.059837 -0.019888 0.12117 -0.0013099 -0.0032394 -0.00056866 -0.00046315 -0.10384 0.0046315 0.022502 0.0026797 0.0098577 0.072864 0.0010872 -0.076025 0.35615 -0.018129
1.8281 0.010959 0.0094302 0.00446 0.0081632 0 0.012316 0.012964 0.0074667 -0.0080318 0.014187 -0.022929 1.9676 -0.02499 -0.0022169 0.18782 0.15058 -0.023866 0.034013 -0.04535 -0.039053 0.11035 0.081251 0.0068805 0.12158 -0.00062736 -0.0031825 -0.00076145 -0.00054823 -0.033491 0.0043189 0.021488 -0.0040368 0.014077 0.065659 -0.0022309 -0.065693 0.37605 -0.036282
1.832 0.0066765 0.0058428 0.00015934 0.011058 0 0.011959 0.0070692 0.0041252 -0.022188 0.0089405 -0.031856 2.1505 0.0099088 0.0037659 0.17526 0.16018 -0.018563 0.036232 -0.056968 -0.028428 0.10089 0.10683 0.025707 0.11847 0.00034404 -0.0023204 0.00014704 -0.00049065 0.033536 0.0056063 0.016023 -0.010217 0.014496 0.053119 -0.0037937 -0.050777 0.38693 -0.053669
1.8359 0.00073317 0.0017636 0.0036114 0.011139 0 0.0073742 0.0031167 0.00015889 -0.033521 -9.1284e-05 -0.034194 2.3459 0.049334 0.0076001 0.15523 0.16073 -0.013264 0.040128 -0.080189 -0.018583 0.083647 0.13529 0.037475 0.11119 0.00096758 -0.00099941 0.0015088 -0.00033274 0.098493 0.0037584 0.0063618 -0.014644 0.0080081 0.035739 -0.0025605 -0.032041 0.388 -0.065554
1.8398 -0.0048556 -0.0024038 0.007937 0.0053895 0 -0.00036312 0.00057637 -0.0049964 -0.037926 -0.011943 -0.030075 2.5193 0.088578 0.0060034 0.1314 0.15325 -0.010021 0.048913 -0.10903 -0.0125 0.063159 0.16326 0.043376 0.10095 0.00082627 4.7505e-05 0.0021169 1.4218e-05 0.15659 -0.00353 -0.0050901 -0.015702 -0.0029388 0.01458 -0.00065755 -0.01279 0.38041 -0.067299
1.8438 -0.0087549 -0.0064877 0.0047542 -0.0051846 0 -0.0095982 -0.0030887 -0.010905 -0.034757 -0.023232 -0.021673 2.6555 0.12464 0.00019229 0.10727 0.14036 -0.0089834 0.061515 -0.13626 -0.010707 0.043677 0.18885 0.044144 0.089546 0.00014774 0.00028637 0.0013921 0.00056153 0.2023 -0.014153 -0.015357 -0.013488 -0.013298 -0.0091137 -0.00091622 0.0047259 0.36613 -0.060514
1.8477 -0.011414 -0.010503 -0.006937 -0.015879 0 -0.018074 -0.0085344 -0.015546 -0.027171 -0.02996 -0.013669 2.7738 0.15554 -0.0050621 0.084474 0.1228 -0.0086277 0.076572 -0.15762 -0.011586 0.027305 0.21101 0.041598 0.077811 -0.00036894 -0.00020988 -1.3642e-05 0.0010465 0.23468 -0.023587 -0.022359 -0.01029 -0.019667 -0.034662 -0.0037944 0.01945 0.34532 -0.046879
1.8516 -0.014256 -0.014358 -0.019251 -0.021959 0 -0.02307 -0.013589 -0.016973 -0.019768 -0.030246 -0.010945 2.9087 0.17944 -0.0058005 0.064423 0.10126 -0.0073925 0.092169 -0.16922 -0.012985 0.015768 0.22885 0.039429 0.066501 -0.00019426 -0.0008781 -0.00085193 0.0010819 0.2574 -0.028563 -0.025419 -0.0087137 -0.021748 -0.061242 -0.0068042 0.030631 0.31805 -0.028916
1.8555 -0.017974 -0.017766 -0.023326 -0.022485 0 -0.02304 -0.016288 -0.015715 -0.015559 -0.025648 -0.014708 3.0761 0.19115 -0.0025685 0.049025 0.075277 -0.0051172 0.10307 -0.16449 -0.013605 0.01134 0.23998 0.041043 0.056405 0.00052363 -0.0011669 -0.00051432 0.00056124 0.27482 -0.02899 -0.025071 -0.0094924 -0.020904 -0.086241 -0.0069998 0.037478 0.28253 -0.013205
1.8594 -0.021896 -0.020561 -0.018691 -0.020782 0 -0.019591 -0.017798 -0.014884 -0.014419 -0.019943 -0.021106 3.2591 0.19257 0.00015865 0.036757 0.046857 -0.0030722 0.10709 -0.15029 -0.013366 0.010868 0.24566 0.046313 0.047152 0.0010757 -0.00096263 0.00040383 -0.00013974 0.28993 -0.026998 -0.022762 -0.011424 -0.018679 -0.10692 -0.0039797 0.042529 0.24236 -0.004505
1.8633 -0.025048 -0.023058 -0.014094 -0.021224 0 -0.017185 -0.021329 -0.017284 -0.01391 -0.016603 -0.024484 3.4278 0.18476 -0.0016134 0.027175 0.017503 -0.0027443 0.10419 -0.13132 -0.012953 0.013105 0.24615 0.051218 0.038761 0.00084052 -0.00059106 0.00078002 -0.00045647 0.3063 -0.024925 -0.020542 -0.013336 -0.016907 -0.1217 -0.00034243 0.046847 0.19991 -0.0030592
1.8672 -0.027561 -0.025955 -0.018534 -0.025453 0 -0.019894 -0.02823 -0.022504 -0.011728 -0.017117 -0.022482 3.5684 0.16888 -0.0073279 0.020204 -0.01105 -0.0045039 0.09475 -0.11163 -0.013106 0.017373 0.24171 0.051599 0.031508 -0.00013241 -0.00044423 0.00014346 -0.00016711 0.33005 -0.024304 -0.020412 -0.015579 -0.018008 -0.12933 0.00087532 0.051116 0.15758 -0.0080139
1.8711 -0.030667 -0.029777 -0.031841 -0.03145 0 -0.02794 -0.036111 -0.027391 -0.0079983 -0.02108 -0.017902 3.6927 0.14649 -0.012116 0.016494 -0.035584 -0.0071684 0.079795 -0.096584 -0.01389 0.023639 0.23241 0.047535 0.02633 -0.0011431 -0.00059483 -0.00088333 0.00039008 0.36735 -0.026045 -0.023371 -0.019208 -0.023626 -0.12782 -0.00081324 0.055805 0.11925 -0.016596
1.875 -0.035253 -0.034397 -0.044961 -0.035946 0 -0.037518 -0.041384 -0.029632 -0.0056937 -0.02721 -0.015559 3.819 0.12257 -0.011245 0.01805 -0.049826 -0.0086895 0.063184 -0.090105 -0.014103 0.033742 0.22028 0.043808 0.025826 -0.0014479 -0.00072751 -0.0012971 0.0006497 0.41923 -0.030474 -0.02886 -0.02402 -0.032552 -0.11675 -0.0029439 0.060084 0.091185 -0.020076
1.8789 -0.040714 -0.039194 -0.04968 -0.037555 0 -0.044239 -0.043206 -0.030461 -0.0087301 -0.034034 -0.017747 3.9493 0.1013 -0.0046006 0.024823 -0.052749 -0.0074438 0.047905 -0.087976 -0.011257 0.048392 0.20869 0.045956 0.030705 -0.00089543 -0.00041919 -0.00076722 0.00035598 0.48042 -0.036757 -0.035221 -0.028197 -0.040808 -0.099849 -0.0026547 0.062751 0.073756 -0.014171
1.8828 -0.045519 -0.0437 -0.04706 -0.037791 0 -0.046831 -0.044059 -0.033345 -0.019009 -0.040097 -0.023184 4.0691 0.084431 0.0030972 0.036839 -0.043585 -0.0032533 0.034865 -0.086656 -0.0025473 0.067992 0.19969 0.056126 0.041548 -1.8922e-05 0.0004895 9.3581e-05 -0.00024226 0.54536 -0.042776 -0.040936 -0.030437 -0.044793 -0.078661 0.00043699 0.062985 0.06731 0.0024948
1.8867 -0.048895 -0.04803 -0.045288 -0.039511 0 -0.047592 -0.0464 -0.040078 -0.034715 -0.044416 -0.03001 4.1684 0.073149 0.0065612 0.053734 -0.022328 0.002621 0.024532 -0.082145 0.013482 0.092543 0.19523 0.07287 0.058577 0.00047568 0.0017419 0.00045596 -0.00069155 0.6157 -0.046496 -0.045608 -0.032187 -0.04464 -0.054795 0.0039364 0.060078 0.071549 0.030099
1.8906 -0.051641 -0.052565 -0.049698 -0.044609 0 -0.049622 -0.049668 -0.048787 -0.051377 -0.047323 -0.038687 4.2566 0.068291 0.0045969 0.074066 0.010565 0.008631 0.016572 -0.066043 0.035726 0.12104 0.19906 0.09435 0.081935 0.00032951 0.0028471 0.00013608 -0.00075926 0.70017 -0.047937 -0.049843 -0.037023 -0.044103 -0.030475 0.0051477 0.052697 0.086091 0.066195
1.8945 -0.055083 -0.057226 -0.056819 -0.052908 0 -0.053973 -0.051446 -0.056143 -0.064947 -0.050672 -0.05106 4.3537 0.065341 0.00072553 0.092819 0.045876 0.014428 0.0085634 -0.037848 0.060814 0.14831 0.20935 0.12056 0.10696 -0.00011419 0.0034461 -0.00033998 -0.00054169 0.80478 -0.049545 -0.054314 -0.047271 -0.046875 -0.0082062 0.0036802 0.042413 0.10397 0.099943
1.8984 -0.059392 -0.061199 -0.059538 -0.062575 0 -0.059383 -0.051308 -0.061161 -0.074376 -0.056483 -0.06681 4.4659 0.061604 -0.00064148 0.10731 0.077973 0.021349 -0.00033021 -0.001339 0.08479 0.17131 0.22327 0.15169 0.13069 -0.00032274 0.0035756 -0.00044412 -0.00022304 0.92261 -0.054055 -0.059039 -0.061278 -0.053232 0.010815 0.0015281 0.030545 0.12139 0.12581
1.9023 -0.063294 -0.063622 -0.057067 -0.071154 0 -0.064074 -0.052292 -0.066058 -0.081507 -0.064858 -0.082018 4.5757 0.055585 0.0014673 0.11579 0.10286 0.031191 -0.010297 0.039776 0.10487 0.18794 0.23843 0.18491 0.15108 -0.00010823 0.0036305 -0.00024244 0.00016085 1.0344 -0.061702 -0.063574 -0.074358 -0.06045 0.02549 0.00072635 0.018006 0.1358 0.14033
1.9063 -0.065604 -0.064634 -0.057136 -0.0765 0 -0.067247 -0.057714 -0.073126 -0.088508 -0.073372 -0.092151 4.6585 0.046092 0.0040363 0.11647 0.11601 0.044119 -0.021034 0.079883 0.12001 0.19587 0.25151 0.21401 0.16584 0.00025009 0.0040533 -0.00020049 0.00067118 1.1211 -0.069695 -0.067749 -0.082587 -0.06614 0.034283 0.0012324 0.0058321 0.14456 0.14023
1.9102 -0.066786 -0.065638 -0.066834 -0.077651 0 -0.069039 -0.066871 -0.081383 -0.09534 -0.079066 -0.096354 4.7089 0.035038 0.0036073 0.10936 0.11351 0.057634 -0.030018 0.10801 0.1302 0.19383 0.25686 0.23337 0.17315 0.00037651 0.0049826 -0.00049874 0.0012405 1.1775 -0.074687 -0.07195 -0.085674 -0.070484 0.034577 0.0012983 -0.0047172 0.14545 0.12612
1.9141 -0.068568 -0.068219 -0.082704 -0.075601 0 -0.069944 -0.074945 -0.087112 -0.099636 -0.081391 -0.098024 4.7451 0.026925 5.7478e-05 0.10006 0.10266 0.067854 -0.035515 0.12337 0.13572 0.18704 0.25507 0.24245 0.17654 0.00022735 0.0061283 -0.00074491 0.001607 1.2133 -0.075816 -0.076486 -0.086247 -0.075073 0.028768 -0.00023249 -0.013844 0.14196 0.10827
1.918 -0.071854 -0.072489 -0.092731 -0.073244 0 -0.070875 -0.077688 -0.087843 -0.099027 -0.082828 -0.10077 4.7883 0.024181 -0.0033128 0.09129 0.087269 0.072281 -0.036799 0.12682 0.13716 0.17769 0.24706 0.2458 0.17761 0.00010474 0.0069719 -0.00046982 0.0015384 1.2415 -0.075194 -0.080689 -0.086871 -0.080289 0.018035 -0.0023968 -0.021652 0.13583 0.091328
1.9219 -0.075278 -0.076465 -0.089267 -0.073698 0 -0.073261 -0.075776 -0.085138 -0.093612 -0.085976 -0.10436 4.8384 0.028668 -0.0032896 0.08553 0.071272 0.071713 -0.033556 0.12032 0.13599 0.16783 0.23427 0.24854 0.17793 0.00026186 0.0071485 0.00019173 0.0011079 1.2646 -0.075422 -0.082811 -0.088161 -0.084629 0.00389 -0.0031223 -0.028293 0.12886 0.07941
1.9258 -0.076242 -0.077335 -0.078089 -0.077656 0 -0.077847 -0.073831 -0.082805 -0.086207 -0.08975 -0.10536 4.8765 0.042486 1.7241e-05 0.086279 0.060944 0.069592 -0.025887 0.10851 0.13462 0.15974 0.21987 0.25192 0.17926 0.0005725 0.0067236 0.00052004 0.00070345 1.2727 -0.076834 -0.081144 -0.089494 -0.086498 -0.010787 -0.0016322 -0.033821 0.12378 0.077754
1.9297 -0.073596 -0.073827 -0.072054 -0.081964 0 -0.082669 -0.07518 -0.082493 -0.080226 -0.089053 -0.10176 4.8889 0.060043 0.0036347 0.092305 0.059097 0.06941 -0.01747 0.10009 0.1353 0.15335 0.20889 0.25325 0.18142 0.00066915 0.0061503 1.8234e-05 0.00073098 1.253 -0.077363 -0.075549 -0.090509 -0.085759 -0.021762 0.00052889 -0.038632 0.12204 0.083831
1.9336 -0.069194 -0.067707 -0.075769 -0.081402 0 -0.082989 -0.078256 -0.08182 -0.077203 -0.079285 -0.095849 4.8866 0.075551 0.0051924 0.10031 0.063587 0.072416 -0.01088 0.097532 0.13865 0.14739 0.20281 0.2496 0.18301 0.00040837 0.0059315 -0.00088409 0.0012884 1.2025 -0.075073 -0.068092 -0.091036 -0.082934 -0.027755 0.0010954 -0.043019 0.12303 0.092694
1.9375 -0.066569 -0.062988 -0.079549 -0.073077 0 -0.07496 -0.07866 -0.077403 -0.076068 -0.061981 -0.091489 4.8945 0.085228 0.0054469 0.10796 0.072543 0.077358 -0.0075956 0.10131 0.14327 0.14119 0.20224 0.24044 0.18299 0.00011414 0.0062375 -0.0011205 0.0020936 1.1327 -0.070562 -0.062126 -0.089791 -0.077651 -0.028164 -0.00042724 -0.047142 0.1262 0.10122
1.9414 -0.067961 -0.063253 -0.071347 -0.060075 0 -0.060654 -0.074399 -0.069477 -0.074462 -0.045929 -0.088475 4.9225 0.085319 0.0070571 0.11264 0.083382 0.081925 -0.0088762 0.11075 0.14672 0.13411 0.20724 0.2267 0.18023 0.00026568 0.0067732 -9.1316e-05 0.0026882 1.0631 -0.066762 -0.060434 -0.084367 -0.069388 -0.022806 -0.0021882 -0.051159 0.13074 0.10614
1.9453 -0.072588 -0.069151 -0.053865 -0.050807 0 -0.049147 -0.068361 -0.062749 -0.07064 -0.041721 -0.080916 4.9513 0.071518 0.011044 0.11032 0.091064 0.084324 -0.015535 0.12101 0.14737 0.12721 0.21688 0.20832 0.17368 0.00092994 0.0070042 0.001569 0.0027217 1.0113 -0.066465 -0.063742 -0.073685 -0.060393 -0.012113 -0.0020329 -0.055042 0.13524 0.10401
1.9492 -0.077729 -0.078002 -0.045835 -0.053572 0 -0.050849 -0.065479 -0.062169 -0.06448 -0.053786 -0.06277 4.9502 0.052708 0.015005 0.10398 0.094851 0.083937 -0.023396 0.12674 0.14536 0.12332 0.22732 0.18464 0.16658 0.0015794 0.006576 0.0024628 0.0021295 0.98758 -0.070105 -0.07058 -0.060511 -0.056663 7.4043e-05 9.3047e-05 -0.05819 0.13903 0.099374
1.9531 -0.081248 -0.085746 -0.063029 -0.069971 0 -0.068749 -0.06802 -0.067947 -0.057377 -0.076578 -0.035839 4.9078 0.034071 0.015268 0.09592 0.095686 0.081246 -0.030264 0.1265 0.1421 0.12445 0.23749 0.15804 0.16109 0.0015586 0.0056032 0.0017568 0.0011582 0.99405 -0.075762 -0.078346 -0.050579 -0.063818 0.012637 0.0020898 -0.05971 0.14217 0.09517
1.957 -0.082935 -0.089544 -0.098578 -0.092403 0 -0.094244 -0.074053 -0.075082 -0.051695 -0.098163 -0.0119 4.8425 0.020561 0.010812 0.088564 0.094941 0.077651 -0.034115 0.11972 0.13908 0.13215 0.24668 0.13628 0.15922 0.00074655 0.0045946 3.9061e-05 0.00026052 1.0255 -0.08091 -0.08465 -0.048206 -0.080639 0.024686 0.0020891 -0.058602 0.14473 0.094073
1.9609 -0.083546 -0.089014 -0.12561 -0.10822 0 -0.11213 -0.079975 -0.077927 -0.050158 -0.10812 -0.0055907 4.7793 0.019898 0.0047556 0.086045 0.09557 0.075086 -0.031846 0.10683 0.13711 0.14872 0.25457 0.12942 0.16418 -0.00029525 0.0040668 -0.0011987 -0.00012161 1.0706 -0.083969 -0.088042 -0.052588 -0.097276 0.035422 0.00058683 -0.052564 0.1469 0.099857
1.9648 -0.083017 -0.085399 -0.122 -0.10808 0 -0.11139 -0.083427 -0.075163 -0.054896 -0.10352 -0.023442 4.7207 0.034262 0.0017108 0.090777 0.10057 0.075036 -0.022724 0.092903 0.13661 0.17118 0.26233 0.14253 0.17581 -0.00087246 0.0041573 -0.00095783 0.00017898 1.1138 -0.084456 -0.087954 -0.058888 -0.10175 0.04443 -0.00013634 -0.039963 0.14837 0.11154
1.9688 -0.08002 -0.079844 -0.092019 -0.092456 0 -0.093064 -0.083402 -0.070389 -0.065988 -0.089049 -0.058425 4.6445 0.057252 0.0036299 0.10004 0.10854 0.077364 -0.0093185 0.081181 0.13817 0.19362 0.27083 0.17118 0.18989 -0.00083035 0.0045594 0.00037823 0.00091444 1.1409 -0.0823 -0.08432 -0.063316 -0.089891 0.05116 0.0012904 -0.022336 0.1484 0.12387
1.9727 -0.073343 -0.072509 -0.061458 -0.071223 0 -0.068757 -0.078699 -0.068238 -0.080399 -0.072532 -0.094624 4.5299 0.084519 0.0082546 0.11137 0.11754 0.080263 0.0067865 0.072744 0.14245 0.21198 0.28034 0.20409 0.20318 -0.00062947 0.0048364 0.0015141 0.0015729 1.1443 -0.07747 -0.077367 -0.066815 -0.06928 0.054484 0.0035852 -0.00099648 0.14623 0.133
1.9766 -0.06347 -0.063216 -0.050951 -0.056256 0 -0.051429 -0.068086 -0.07016 -0.092698 -0.060022 -0.11793 4.3833 0.11114 0.011505 0.12173 0.12488 0.081981 0.023788 0.068007 0.14941 0.22206 0.29091 0.23093 0.21209 -0.00075768 0.0048363 0.0015306 0.0017626 1.1237 -0.070254 -0.067641 -0.073145 -0.05299 0.05305 0.0041188 0.02225 0.14109 0.1349
1.9805 -0.052608 -0.052663 -0.056103 -0.052589 0 -0.046059 -0.052763 -0.073586 -0.097783 -0.053393 -0.12406 4.2328 0.12832 0.011185 0.12359 0.1227 0.082871 0.038526 0.065145 0.15766 0.21477 0.30168 0.2477 0.20826 -0.0011468 0.0048228 0.00067312 0.0015129 1.0819 -0.061509 -0.056056 -0.083217 -0.048575 0.041968 0.001946 0.042303 0.13137 0.12154
1.9844 -0.043167 -0.042754 -0.055462 -0.054966 0 -0.047371 -0.037713 -0.074417 -0.093922 -0.050692 -0.11838 4.0984 0.1372 0.0084175 0.11582 0.1098 0.085324 0.050344 0.059675 0.16491 0.19413 0.31098 0.2554 0.19292 -0.0012524 0.0051859 -7.1414e-05 0.0012036 1.0177 -0.052353 -0.043851 -0.091973 -0.052594 0.022689 -0.00082427 0.055691 0.11968 0.097664
1.9883 -0.036342 -0.035517 -0.036648 -0.052661 0 -0.045587 -0.028926 -0.069931 -0.083666 -0.047998 -0.10912 3.9713 0.14116 0.0059367 0.099711 0.087676 0.090942 0.059765 0.049882 0.16917 0.16368 0.31798 0.25449 0.1684 -0.00070225 0.0059908 -4.3829e-05 0.0011826 0.92586 -0.043658 -0.032558 -0.091755 -0.055221 -0.0028354 -0.0010292 0.061621 0.10842 0.067653
1.9922 -0.03206 -0.031657 -0.011156 -0.038862 0 -0.035074 -0.02838 -0.059967 -0.071736 -0.041906 -0.10026 3.8265 0.14375 0.005465 0.07717 0.058811 0.097516 0.06746 0.034788 0.16939 0.12704 0.3221 0.24193 0.13747 0.00022766 0.0067979 0.00052153 0.0014554 0.80438 -0.035967 -0.024004 -0.079255 -0.049776 -0.032175 0.002142 0.060034 0.10003 0.035805
1.9961 -0.029909 -0.030145 -0.0015874 -0.017052 0 -0.019203 -0.0321 -0.046526 -0.061551 -0.031965 -0.089352 3.6539 0.15075 0.0067387 0.05198 0.028314 0.09936 0.074637 0.01372 0.16475 0.089644 0.32252 0.21395 0.10479 0.00085903 0.0069567 0.00092774 0.0017481 0.66302 -0.029851 -0.019966 -0.059085 -0.037984 -0.060877 0.0059647 0.051573 0.098758 0.0087127
2 -0.029656 -0.029248 -0.016191 0.0009064 0 -0.0080141 -0.033853 -0.032903 -0.053156 -0.021625 -0.070996 3.4725 0.16803 0.0084497 0.032778 0.0082487 0.091567 0.083097 -0.010669 0.1533 0.059964 0.31906 0.17109 0.079178 0.0008087 0.0061285 0.00083926 0.0018296 0.52341 -0.026017 -0.021175 -0.04017 -0.026981 -0.08007 0.0066123 0.041254 0.1101 -0.0058375
2.0039 -0.030728 -0.027923 -0.039343 0.003653 0 -0.010421 -0.030863 -0.022534 -0.043985 -0.01612 -0.042502 3.3106 0.19159 0.0094624 0.023048 0.0031614 0.074516 0.092698 -0.034676 0.1321 0.039381 0.31283 0.11973 0.063176 0.0003593 0.004569 0.00056045 0.0017077 0.40731 -0.024733 -0.026076 -0.028352 -0.022244 -0.087659 0.0028301 0.033587 0.13242 -0.010038
2.0078 -0.031559 -0.026234 -0.048023 -0.010797 0 -0.026506 -0.025513 -0.017183 -0.031405 -0.017898 -0.0074727 3.1747 0.21722 0.0091247 0.024148 0.014806 0.054108 0.10273 -0.056731 0.099762 0.027964 0.30376 0.068324 0.057478 0.00010328 0.0029165 0.0005421 0.0015028 0.32081 -0.025115 -0.030613 -0.022213 -0.023335 -0.083188 -0.0028216 0.030205 0.16476 -0.0061468
2.0117 -0.030021 -0.024518 -0.03523 -0.033053 0 -0.045691 -0.021468 -0.015254 -0.01483 -0.023282 0.025249 3.041 0.23975 0.0071554 0.036508 0.043456 0.037139 0.11215 -0.075599 0.059695 0.024975 0.29172 0.022505 0.061846 0.00028533 0.0016933 0.000776 0.0012233 0.24783 -0.025186 -0.030063 -0.01568 -0.025204 -0.067309 -0.0063268 0.032027 0.20552 0.0026769
2.0156 -0.024972 -0.022413 -0.014723 -0.048533 0 -0.052977 -0.01901 -0.012224 0.0038557 -0.024304 0.046581 2.8791 0.24638 0.0040068 0.059911 0.087238 0.026102 0.11775 -0.089948 0.020643 0.02863 0.2749 -0.016122 0.074862 0.0005893 0.00097988 0.00080482 0.00078221 0.16103 -0.022978 -0.022267 -0.0043074 -0.02243 -0.042948 -0.0057546 0.038291 0.25148 0.0094832
2.0195 -0.017475 -0.01898 -0.0037067 -0.046932 0 -0.039658 -0.015106 -0.0040331 0.02118 -0.015383 0.052874 2.6816 0.23277 0.0013194 0.086464 0.13178 0.018369 0.11751 -0.1015 -0.0073875 0.033526 0.25325 -0.04727 0.089298 0.00057531 0.00051592 0.00030872 0.00024651 0.044284 -0.017875 -0.0098432 0.010912 -0.012658 -0.019735 -0.0025988 0.042765 0.2956 0.0087648
2.0234 -0.010343 -0.013885 -0.0047154 -0.028235 0 -0.010727 -0.0079984 0.0088535 0.033315 0.00069357 0.04825 2.4681 0.20136 0.0011848 0.11213 0.16928 0.010217 0.11119 -0.11087 -0.019595 0.038056 0.22742 -0.069435 0.10214 0.0002174 5.1051e-05 -0.00044932 -5.673e-05 -0.089655 -0.011146 0.00088469 0.025097 0.0020983 -0.001544 3.218e-05 0.041917 0.33471 0.0006707
2.0273 -0.0062287 -0.0083628 -0.0067659 -0.0018386 0 0.017384 -0.00058674 0.020651 0.037393 0.013606 0.041592 2.2631 0.15507 0.0041366 0.13441 0.19452 0.0012391 0.098779 -0.11791 -0.019965 0.041697 0.1982 -0.080673 0.11181 -9.3981e-05 -0.00044162 -0.00085928 0.00016396 -0.20144 -0.0052885 0.0040607 0.033891 0.015834 0.0097031 0.00026731 0.033501 0.36649 -0.013709
2.0313 -0.0058972 -0.004738 -0.0020032 0.01953 0 0.028041 0.0018282 0.024319 0.033058 0.013523 0.039922 2.0739 0.098879 0.0078753 0.15093 0.20206 -0.0054094 0.080493 -0.12172 -0.018201 0.044658 0.16697 -0.081183 0.11727 -5.4115e-05 -0.00086039 -0.00062083 0.00074051 -0.24788 -0.0026433 -0.0014767 0.036164 0.020803 0.012918 -0.0013316 0.015327 0.38822 -0.031792
2.0352 -0.0081184 -0.004741 0.0036603 0.026723 0 0.016342 -0.0028131 0.017394 0.023513 -0.00037454 0.042936 1.8918 0.045772 0.0087846 0.16076 0.18988 -0.006782 0.058448 -0.11876 -0.021678 0.049324 0.13852 -0.073663 0.12004 0.00018849 -0.0011778 -7.2774e-05 0.0010488 -0.20955 -0.0040862 -0.011391 0.033217 0.012033 0.011678 -0.0028566 -0.0114 0.39612 -0.045876
2.0391 -0.011056 -0.0081216 -0.0013574 0.018194 0 -0.0077841 -0.010689 0.0042671 0.014426 -0.018668 0.043069 1.7107 0.0038559 0.00549 0.16755 0.16973 -0.003472 0.036555 -0.10892 -0.028929 0.056886 0.11642 -0.060232 0.12362 0.00025599 -0.0014516 0.00017941 0.0005912 -0.10257 -0.0084146 -0.019217 0.026414 -0.0078826 0.012313 -0.0028597 -0.03886 0.39319 -0.052008
2.043 -0.01371 -0.012868 -0.018208 -0.0001843 0 -0.02782 -0.015619 -0.0074776 0.010064 -0.029185 0.031394 1.537 -0.024032 0.00091537 0.17258 0.14733 0.00117 0.016532 -0.092137 -0.030553 0.067573 0.10274 -0.039439 0.12934 6.6152e-05 -0.0016225 -8.1469e-05 -0.00039739 0.034218 -0.012851 -0.021089 0.016077 -0.028263 0.016922 -0.0011837 -0.062906 0.37956 -0.048942
2.0469 -0.016176 -0.016798 -0.033827 -0.01884 0 -0.033197 -0.014985 -0.013526 0.0089967 -0.026571 0.0050378 1.3779 -0.03638 9.315e-05 0.17684 0.12808 0.0048153 -0.00013674 -0.068869 -0.017267 0.081249 0.098976 -0.0076364 0.13806 -2.6824e-05 -0.0013915 -0.00047608 -0.0010431 0.16595 -0.014688 -0.017951 0.002216 -0.036714 0.026664 0.0013705 -0.079759 0.35548 -0.036312
2.0508 -0.018794 -0.019006 -0.034541 -0.029894 0 -0.025764 -0.011727 -0.016185 0.003718 -0.015591 -0.029634 1.2247 -0.031727 0.0052427 0.18045 0.11969 0.0085038 -0.011148 -0.040327 0.011576 0.09703 0.10768 0.035687 0.15003 0.00030088 -0.00042462 -0.00048556 -0.00066138 0.28043 -0.013286 -0.013781 -0.014374 -0.028634 0.040659 0.0036361 -0.08339 0.31959 -0.014466
2.0547 -0.021299 -0.019937 -0.021084 -0.031422 0 -0.015687 -0.010605 -0.021499 -0.013713 -0.0059164 -0.060627 1.0539 -0.018222 0.012982 0.18145 0.12175 0.014936 -0.017069 -0.011474 0.046405 0.1122 0.12375 0.083981 0.16172 0.00082271 0.001248 -5.0981e-05 0.00049113 0.38455 -0.01088 -0.011939 -0.031943 -0.011593 0.05151 0.0044209 -0.075557 0.27594 0.010275
2.0586 -0.02287 -0.02032 -0.0075394 -0.027838 0 -0.011722 -0.013251 -0.032769 -0.04345 -0.003916 -0.078059 0.84868 -0.0017049 0.016966 0.17822 0.12893 0.024791 -0.019371 0.015205 0.074244 0.12561 0.14152 0.12596 0.17034 0.00088053 0.0030663 0.00035158 0.0013804 0.48422 -0.011025 -0.01297 -0.048251 0.00032837 0.054812 0.0029359 -0.061054 0.22898 0.033988
2.0625 -0.022924 -0.02029 -0.0059275 -0.025677 0 -0.0149 -0.01732 -0.046471 -0.07445 -0.0089165 -0.080245 0.61745 0.014794 0.013827 0.16954 0.13715 0.035338 -0.018782 0.038561 0.088037 0.13668 0.15709 0.15293 0.17398 0.00010902 0.0042636 0.00023362 0.0011912 0.56829 -0.015489 -0.015347 -0.060806 -0.002091 0.048254 -0.00046194 -0.042955 0.18186 0.054522
2.0664 -0.0218 -0.019621 -0.014585 -0.027668 0 -0.020135 -0.019959 -0.054426 -0.090615 -0.016199 -0.073725 0.38695 0.028616 0.0065828 0.15431 0.14155 0.04288 -0.016056 0.057893 0.090649 0.14509 0.1662 0.16445 0.17083 -0.0010299 0.0044485 -0.00036616 0.00015505 0.61273 -0.022281 -0.017655 -0.066925 -0.016297 0.030275 -0.0039156 -0.024704 0.13813 0.070039
2.0703 -0.020645 -0.018615 -0.022795 -0.030204 0 -0.022469 -0.021031 -0.050559 -0.083015 -0.022495 -0.067484 0.17668 0.036924 0.0018851 0.13146 0.13352 0.046215 -0.011521 0.073455 0.090656 0.15042 0.16133 0.16693 0.15818 -0.001573 0.0039145 -0.00090473 -0.00066519 0.60184 -0.027094 -0.01983 -0.064525 -0.031614 0.0028469 -0.0050249 -0.011095 0.10484 0.078135
2.0742 -0.020641 -0.018412 -0.024316 -0.027019 0 -0.021341 -0.022495 -0.036504 -0.058063 -0.028315 -0.06595 -0.018751 0.041575 0.0036433 0.10616 0.11614 0.047311 -0.005769 0.087781 0.094301 0.15357 0.14678 0.16645 0.14074 -0.00098065 0.0033795 -0.00087804 -0.00043173 0.54621 -0.027326 -0.022564 -0.053749 -0.039321 -0.022993 -0.0027918 -0.0012457 0.080253 0.081401
2.0781 -0.022222 -0.02013 -0.022933 -0.016316 0 -0.019741 -0.025326 -0.021145 -0.033573 -0.035588 -0.066143 -0.22079 0.043208 0.0093339 0.081039 0.092196 0.048665 0.0012937 0.10076 0.10078 0.15392 0.12549 0.16267 0.12068 0.00030075 0.0033925 -0.00030019 0.00066223 0.47948 -0.024891 -0.02601 -0.038037 -0.039109 -0.042168 0.0011947 0.0058905 0.06288 0.080103
2.082 -0.024822 -0.023641 -0.024709 -0.0045729 0 -0.020569 -0.028078 -0.014161 -0.02478 -0.043962 -0.061038 -0.44281 0.042519 0.012682 0.05857 0.06499 0.050521 0.0096876 0.11167 0.10426 0.15066 0.10099 0.14976 0.10023 0.0012504 0.0039416 0.00035819 0.0016498 0.43471 -0.024651 -0.029301 -0.023091 -0.036392 -0.05066 0.003789 0.011363 0.050784 0.074353
2.0859 -0.02723 -0.027308 -0.028693 -0.0025055 0 -0.024287 -0.028671 -0.018625 -0.031994 -0.049768 -0.046287 -0.67755 0.040294 0.0099502 0.042656 0.040424 0.051013 0.019436 0.11723 0.099855 0.14128 0.079714 0.12319 0.082765 0.0012373 0.0045702 0.00065698 0.0017869 0.42027 -0.029485 -0.031143 -0.013913 -0.034672 -0.043561 0.0028866 0.016345 0.040799 0.063011
2.0898 -0.02825 -0.029129 -0.028787 -0.015827 0 -0.029233 -0.026836 -0.028742 -0.041002 -0.048498 -0.024653 -0.90819 0.038504 0.0034949 0.035171 0.024653 0.048738 0.029102 0.11173 0.087797 0.12399 0.069479 0.085798 0.071375 0.0005396 0.0048145 0.0005714 0.0012147 0.4157 -0.036784 -0.030625 -0.012023 -0.031716 -0.025732 -0.00079985 0.02006 0.029654 0.045439
2.0938 -0.027308 -0.02828 -0.023725 -0.038911 0 -0.033029 -0.024138 -0.03475 -0.036309 -0.038365 -0.0043065 -1.1283 0.038722 -0.00081182 0.034153 0.016896 0.044615 0.036897 0.094033 0.072779 0.10061 0.070622 0.047325 0.065958 -6.0874e-05 0.0045283 0.00042192 0.00065169 0.39064 -0.040248 -0.027615 -0.01495 -0.023256 -0.0062968 -0.0045113 0.020324 0.019005 0.023035
2.0977 -0.024762 -0.025639 -0.020581 -0.05759 0 -0.033485 -0.021921 -0.031016 -0.015426 -0.022091 0.0076783 -1.348 0.042033 0.0005685 0.038637 0.015916 0.04093 0.041283 0.063457 0.060069 0.0727 0.082648 0.017738 0.066683 -9.5466e-05 0.0038669 0.00050024 0.00056176 0.33003 -0.035671 -0.022867 -0.018171 -0.0094019 0.0093097 -0.0059555 0.015181 0.011939 -0.0032101
2.1016 -0.021762 -0.022857 -0.025534 -0.059345 0 -0.029285 -0.020176 -0.02043 0.0089135 -0.0059189 0.010892 -1.581 0.04939 0.0056728 0.047413 0.019639 0.038908 0.040664 0.020181 0.052315 0.04244 0.10397 0.00060137 0.07346 0.00024545 0.0030689 0.00080824 0.0007566 0.24487 -0.025098 -0.018094 -0.01781 0.0035861 0.015859 -0.0050491 0.0026874 0.012483 -0.031939
2.1055 -0.019654 -0.020943 -0.033378 -0.042501 0 -0.021141 -0.018704 -0.011159 0.02068 0.0034012 0.0111 -1.8297 0.062127 0.0094451 0.059368 0.023283 0.037682 0.030632 -0.034224 0.049204 0.016218 0.12961 -0.0077281 0.087162 0.00049747 0.0023075 0.0011247 0.00079715 0.16159 -0.015042 -0.015618 -0.012384 0.008062 0.0052868 -0.0033353 -0.02098 0.033749 -0.05933
2.1094 -0.01917 -0.019671 -0.031109 -0.016961 0 -0.012497 -0.018459 -0.0086795 0.015382 0.0021747 0.014023 -2.0847 0.076076 0.0088722 0.07245 0.02358 0.035688 0.013226 -0.089162 0.049074 -0.0013718 0.15101 -0.012757 0.10435 0.00047138 0.0017005 0.001244 0.00061477 0.10188 -0.010412 -0.01707 -0.0030907 0.0012575 -0.014882 -0.0020514 -0.049845 0.074852 -0.081769
2.1133 -0.019905 -0.018201 -0.013941 0.0035068 0 -0.0079861 -0.020489 -0.010643 0.0037167 -0.0078169 0.019258 -2.3373 0.087975 0.0055725 0.086249 0.021049 0.03265 -0.0098958 -0.13974 0.050306 -0.0087607 0.16521 -0.015674 0.1233 0.00032085 0.001348 0.0011146 0.00057481 0.07079 -0.010213 -0.02172 0.0068324 -0.01287 -0.039106 -0.001098 -0.079426 0.13243 -0.097709
2.1172 -0.020502 -0.016093 0.0053706 0.010621 0 -0.0098631 -0.023453 -0.0097689 0.00053111 -0.019735 0.020358 -2.5872 0.094742 0.0036049 0.1004 0.016966 0.029835 -0.036806 -0.18206 0.051629 -0.0051887 0.17044 -0.012142 0.14234 0.00016674 0.0012834 0.00080239 0.00093921 0.061367 -0.0093731 -0.026107 0.013269 -0.027 -0.062361 0.00014551 -0.10542 0.20174 -0.10603
2.1211 -0.019544 -0.013673 0.0078364 0.005439 0 -0.015566 -0.023453 -0.0022106 0.0096634 -0.025521 0.011244 -2.8392 0.091374 0.005193 0.11441 0.014602 0.028545 -0.064242 -0.21106 0.052053 0.0099585 0.16531 0.0028741 0.15882 -0.00012811 0.0014024 0.00041217 0.0014337 0.068011 -0.0046594 -0.026082 0.012827 -0.035033 -0.077476 0.0014512 -0.12096 0.27361 -0.10508
2.125 -0.01658 -0.011533 -0.010109 -0.0048171 0 -0.019431 -0.017739 0.0070531 0.019371 -0.021204 -0.007227 -3.094 0.073873 0.0087463 0.12661 0.020386 0.028812 -0.085318 -0.22435 0.051228 0.032351 0.15408 0.028811 0.1686 -0.00069433 0.001512 7.0081e-05 0.0014915 0.094008 0.0015563 -0.020099 0.0045214 -0.034251 -0.078456 0.0016546 -0.11878 0.32771 -0.095098
2.1289 -0.0125 -0.0098854 -0.029692 -0.012925 0 -0.017611 -0.008646 0.0079189 0.013081 -0.0097741 -0.027095 -3.3481 0.046993 0.010738 0.13562 0.034905 0.029719 -0.097134 -0.22665 0.049864 0.055543 0.14347 0.057712 0.17132 -0.0012725 0.0014998 -8.6996e-05 0.00090994 0.14577 0.0036284 -0.010912 -0.0094176 -0.025141 -0.069667 -6.5576e-06 -0.10239 0.35672 -0.079408
2.1328 -0.0089497 -0.0085149 -0.028337 -0.015844 0 -0.011551 -0.002624 -0.0048668 -0.014315 0.0010921 -0.039853 -3.6009 0.013989 0.0090862 0.14027 0.057613 0.030621 -0.097918 -0.21915 0.049343 0.076539 0.13668 0.078934 0.16679 -0.0013121 0.0014478 -2.3004e-06 0.00013491 0.21998 -0.0014101 -0.0038239 -0.024413 -0.010917 -0.054164 -0.0027815 -0.074024 0.35769 -0.059084
2.1367 -0.0071743 -0.0072771 -0.0050353 -0.014985 0 -0.0064161 -0.0041558 -0.025167 -0.049776 0.0048813 -0.04333 -3.8579 -0.021227 0.0047232 0.13951 0.086996 0.031559 -0.086541 -0.20297 0.050535 0.092717 0.1364 0.086524 0.15532 -0.00056964 0.0015454 0.00019662 -0.00018652 0.29687 -0.010473 -0.0027139 -0.035669 0.0028518 -0.035628 -0.0049192 -0.036795 0.33004 -0.035208
2.1406 -0.0071643 -0.0064639 0.016297 -0.013818 0 -0.0060122 -0.010633 -0.039428 -0.071382 0.00072216 -0.04224 -4.1235 -0.050362 0.00038903 0.13083 0.11787 0.032523 -0.060808 -0.17639 0.052968 0.10016 0.1456 0.082995 0.13785 0.00047258 0.0018807 0.00025043 0.00011561 0.34767 -0.017027 -0.007236 -0.040131 0.0099483 -0.020978 -0.0052386 0.0030937 0.27556 -0.0088592
2.1445 -0.0077244 -0.0065143 0.011493 -0.01492 0 -0.0094027 -0.014265 -0.038109 -0.065471 -0.0072724 -0.042222 -4.3906 -0.068598 -0.001589 0.11674 0.14164 0.032883 -0.028297 -0.14102 0.05529 0.10075 0.15847 0.076294 0.11974 0.00095183 0.0023274 6.2888e-06 0.00059686 0.3512 -0.016904 -0.013521 -0.037182 0.0069602 -0.014041 -0.0039542 0.037173 0.21557 0.016828
2.1484 -0.0073605 -0.0073371 -0.016874 -0.017927 0 -0.012488 -0.0098349 -0.023843 -0.036844 -0.014523 -0.043766 -4.6449 -0.07614 -0.00048911 0.099486 0.15476 0.032042 0.0055721 -0.098353 0.056581 0.096107 0.16988 0.072685 0.10369 0.00046451 0.0026408 -0.0003799 0.00073572 0.30656 -0.011494 -0.017484 -0.028206 -0.0040141 -0.014578 -0.001942 0.062319 0.16039 0.039278
2.1523 -0.0052774 -0.0080109 -0.04031 -0.019368 0 -0.012384 -0.00033081 -0.0085227 -0.0039714 -0.019408 -0.042178 -4.8806 -0.073716 0.0029807 0.080805 0.15495 0.030489 0.036509 -0.050085 0.057033 0.087033 0.17573 0.071757 0.091365 -0.0004959 0.0026454 -0.00053381 0.0004974 0.23173 -0.0055577 -0.017648 -0.015957 -0.016362 -0.022124 0.00042054 0.076314 0.11609 0.055925
2.1563 -0.0017802 -0.0072985 -0.033592 -0.014944 0 -0.0096811 0.0058375 -0.002291 0.015659 -0.022356 -0.033212 -5.1115 -0.062981 0.0072602 0.06286 0.14 0.029626 0.059 0.0009717 0.057186 0.074021 0.17063 0.06768 0.0844 -0.0010181 0.0023262 -0.00021536 0.00027694 0.15008 -0.0024111 -0.015272 -0.0040254 -0.023363 -0.03572 0.0032459 0.076662 0.087888 0.062848
2.1602 0.0020855 -0.0046003 -0.0015004 -0.0034036 0 -0.0065492 0.0034936 -0.0051825 0.017362 -0.022539 -0.018146 -5.3607 -0.049038 0.010354 0.048824 0.11105 0.030175 0.064911 0.045268 0.056576 0.056522 0.14844 0.055138 0.08273 -0.00068146 0.0017837 0.00040841 0.00034029 0.076188 -0.0014399 -0.012328 0.0040784 -0.022247 -0.053016 0.0060122 0.061156 0.073666 0.053053
2.1641 0.0052636 -0.00050087 0.025863 0.010921 0 -0.0036137 -0.0038133 -0.0090205 0.0095797 -0.016948 -0.0030066 -5.6386 -0.036641 0.01051 0.038685 0.077444 0.03101 0.057095 0.076407 0.053411 0.035634 0.11538 0.034328 0.082589 7.7253e-05 0.00117 0.00087519 0.00048176 0.01171 0.00015598 -0.0096281 0.0065253 -0.014589 -0.071069 0.0070443 0.035793 0.061215 0.029884
2.168 0.0072512 0.0036111 0.02436 0.019942 0 0.00035459 -0.0073102 -0.0065902 0.0046159 -0.0035961 0.0069689 -5.9307 -0.027116 0.0074246 0.032522 0.043416 0.030057 0.036976 0.090645 0.045892 0.012018 0.07536 0.010689 0.082366 0.00050167 0.00068382 0.00084047 0.00032784 -0.048122 0.0039706 -0.0066085 0.0044723 -0.0037025 -0.08879 0.0047814 0.0029254 0.045889 -0.0045758
2.1719 0.0082415 0.0065649 0.0003058 0.017735 0 0.0057683 -0.001778 0.001751 0.0088193 0.01466 0.011757 -6.2117 -0.021276 0.0030397 0.030318 0.012957 0.02648 0.0067268 0.085332 0.034067 -0.01328 0.032947 -0.0098281 0.08075 0.00031391 0.00053991 0.00038259 -0.00010132 -0.10608 0.0090839 -0.0023973 0.0015935 0.0076251 -0.10512 -0.00027529 -0.034757 0.024461 -0.047259
2.1758 0.0089176 0.008244 -0.017411 0.0060044 0 0.010392 0.0095775 0.010188 0.019655 0.030638 0.015627 -6.4706 -0.019661 0.00060497 0.03293 -0.007804 0.021606 -0.029863 0.055956 0.020439 -0.037178 -0.0028911 -0.025221 0.076768 -0.00011514 0.00081636 -0.00010353 -0.00030673 -0.16116 0.01368 0.0032026 0.0016594 0.017163 -0.11779 -0.0052989 -0.072483 -0.0030719 -0.091305
2.1797 0.010081 0.0095816 -0.0081008 -0.0060844 0 0.011285 0.018885 0.01479 0.029961 0.038115 0.022399 -6.7192 -0.020834 0.0021424 0.040409 -0.018015 0.017358 -0.064181 0.012174 0.0086758 -0.054476 -0.024435 -0.037695 0.073019 -0.0003329 0.0012748 -0.00029455 0.00012964 -0.21347 0.017196 0.009544 0.0059989 0.022621 -0.12469 -0.0073497 -0.10268 -0.024051 -0.12531
2.1836 0.012255 0.011759 0.020197 -0.0083895 0 0.0086377 0.021469 0.017531 0.034227 0.036849 0.031946 -6.976 -0.024333 0.0064239 0.052703 -0.020185 0.013971 -0.091784 -0.036723 0.0013972 -0.062905 -0.031323 -0.050218 0.072218 -0.00035515 0.0014077 -0.00019438 0.00098113 -0.26776 0.02052 0.015521 0.013073 0.022653 -0.12526 -0.0060315 -0.12148 -0.028773 -0.14483
2.1875 0.015393 0.015271 0.041014 0.0026141 0 0.0068109 0.019456 0.023005 0.031875 0.032156 0.040951 -7.2434 -0.030342 0.0096449 0.070005 -0.01589 0.0098725 -0.10967 -0.085104 -0.0012658 -0.060981 -0.023749 -0.063227 0.076294 -0.00052348 0.00080493 -1.6908e-05 0.0015164 -0.32982 0.024407 0.020046 0.020434 0.018861 -0.11909 -0.0037615 -0.12587 -0.01072 -0.14724
2.1914 0.018905 0.01959 0.037658 0.021576 0 0.010626 0.018084 0.032264 0.026349 0.029507 0.046257 -7.5046 -0.039333 0.0085804 0.092469 -0.0070859 0.004116 -0.11499 -0.12727 -0.0014347 -0.047592 -0.0029464 -0.074563 0.087225 -0.00089952 -0.00044189 0.00011962 0.0012545 -0.39827 0.028278 0.022523 0.026959 0.015662 -0.10604 -0.0032437 -0.1129 0.036201 -0.13079
2.1953 0.022098 0.023647 0.018912 0.038956 0 0.020434 0.019709 0.041013 0.022042 0.029808 0.047114 -7.7443 -0.052358 0.0034487 0.11929 0.003299 -0.0014956 -0.10235 -0.15618 -0.0019328 -0.022664 0.026612 -0.082013 0.10696 -0.0010358 -0.0017258 0.00031106 0.00050488 -0.46108 0.030786 0.023269 0.033107 0.016764 -0.087327 -0.0047996 -0.077548 0.11617 -0.095433
2.1992 0.024778 0.026684 0.0075146 0.048039 0 0.03124 0.022244 0.043952 0.021538 0.029997 0.044728 -7.9682 -0.06648 -0.0022403 0.14541 0.012787 -0.0034899 -0.078532 -0.17727 -0.0045216 0.0049755 0.055148 -0.085435 0.12932 -0.00050503 -0.0023999 0.00067093 5.7323e-05 -0.50201 0.031272 0.02347 0.039178 0.021385 -0.068638 -0.006423 -0.031237 0.20452 -0.054955
2.2031 0.027485 0.028765 0.0161 0.048252 0 0.037047 0.022955 0.040083 0.024446 0.02766 0.040613 -8.1977 -0.079351 -0.0047382 0.16768 0.020883 -0.00035156 -0.046174 -0.19348 -0.008913 0.031237 0.07905 -0.086396 0.15058 0.0004235 -0.0023213 0.0010766 0.00033445 -0.51229 0.030349 0.024381 0.043827 0.024754 -0.052416 -0.0063878 0.020409 0.28791 -0.015195
2.207 0.030985 0.03054 0.036324 0.043094 0 0.036149 0.022411 0.033212 0.028044 0.024178 0.03574 -8.4454 -0.088534 -0.0031022 0.18314 0.027308 0.0051895 -0.0082461 -0.20758 -0.013024 0.052397 0.095489 -0.086201 0.16707 0.00086558 -0.0019221 0.0011879 0.00093796 -0.49691 0.029152 0.026267 0.044741 0.023228 -0.040636 -0.0053427 0.071542 0.35373 0.01864
2.2109 0.035347 0.032503 0.050108 0.036187 0 0.032195 0.023831 0.027725 0.029372 0.02309 0.030689 -8.6995 -0.089357 0.00055831 0.1864 0.031913 0.008061 0.030755 -0.22278 -0.014357 0.062897 0.10103 -0.084698 0.17248 0.00022884 -0.0017284 0.0007536 0.0010985 -0.47045 0.028387 0.028219 0.04093 0.018883 -0.035704 -0.0054142 0.11243 0.3816 0.039365
2.2148 0.039455 0.034446 0.048389 0.029592 0 0.030394 0.028953 0.024886 0.027627 0.026027 0.025798 -8.9356 -0.079917 0.0035408 0.17608 0.035282 0.0053847 0.063648 -0.23861 -0.011824 0.061434 0.097898 -0.080968 0.16411 -0.0010276 -0.0018354 -0.00011346 0.00053814 -0.44712 0.028266 0.029213 0.03419 0.018203 -0.035932 -0.0073453 0.13442 0.36517 0.045713
2.2188 0.041561 0.035612 0.037655 0.02481 0 0.032923 0.03562 0.023472 0.025092 0.03107 0.021098 -9.1434 -0.064071 0.0050103 0.15667 0.037929 -0.00087101 0.087477 -0.25133 -0.0069035 0.051923 0.090965 -0.074895 0.14605 -0.0017216 -0.001892 -0.00098048 -0.00020251 -0.43448 0.029 0.02935 0.02809 0.025508 -0.038 -0.009111 0.13881 0.31879 0.0428
2.2227 0.040559 0.035398 0.030276 0.023619 0 0.037695 0.039862 0.022943 0.025421 0.035129 0.016862 -9.3386 -0.044965 0.0060633 0.13116 0.040024 -0.0057924 0.10022 -0.25771 -0.003194 0.036609 0.082899 -0.067907 0.12108 -0.001138 -0.0015792 -0.0014085 -0.00032875 -0.4343 0.030776 0.029733 0.025373 0.037738 -0.040395 -0.0078892 0.1264 0.25162 0.033464
2.2266 0.036877 0.03392 0.031434 0.026848 0 0.040722 0.039842 0.024529 0.030347 0.037077 0.014791 -9.5475 -0.026456 0.007725 0.10321 0.041705 -0.0059842 0.10042 -0.25436 -0.0043772 0.018086 0.076332 -0.062398 0.092677 0.00017246 -0.0010175 -0.0012279 0.00036598 -0.44602 0.033107 0.030992 0.026187 0.046299 -0.041849 -0.0033725 0.099089 0.17457 0.020851
2.2305 0.032177 0.031907 0.03603 0.032614 0 0.039176 0.037064 0.028875 0.037686 0.037878 0.018062 -9.7799 -0.017709 0.0093556 0.0807 0.043105 -0.0021964 0.08435 -0.23389 -0.011853 0.00052337 0.075109 -0.060556 0.068013 0.00090576 -0.00063171 -0.00056186 0.0012748 -0.46688 0.034653 0.032213 0.028565 0.044574 -0.042743 0.0013751 0.059856 0.10797 0.0091335
2.2344 0.028144 0.030031 0.03611 0.036925 0 0.032805 0.033903 0.033744 0.042779 0.038065 0.028771 -10.02 -0.019822 0.0092898 0.067235 0.044581 0.0020242 0.059953 -0.20255 -0.023726 -0.013665 0.077742 -0.063356 0.050621 0.00035577 -0.00065006 0.00032712 0.0015815 -0.48945 0.034289 0.031867 0.030336 0.033881 -0.046331 0.0027836 0.018971 0.060207 -0.00049405
2.2383 0.025471 0.028375 0.029101 0.036854 0 0.023804 0.030882 0.035489 0.042309 0.036396 0.044364 -10.244 -0.031107 0.0069381 0.063432 0.046258 0.003668 0.031279 -0.16454 -0.035911 -0.023819 0.082739 -0.069835 0.040925 -0.00081799 -0.00085178 0.00116 0.001043 -0.50241 0.032502 0.029932 0.030585 0.022249 -0.05455 0.00046752 -0.019747 0.031102 -0.0085919
2.2422 0.023876 0.026567 0.019172 0.033139 0 0.016106 0.02701 0.033112 0.036893 0.031834 0.057133 -10.442 -0.049072 0.0039339 0.069289 0.048149 0.0021512 0.00204 -0.12378 -0.044542 -0.029361 0.088667 -0.076825 0.038834 -0.0012454 -0.00087998 0.0016724 0.00016981 -0.49701 0.031279 0.028609 0.029669 0.017556 -0.068628 -0.0022664 -0.05322 0.019093 -0.01573
2.2461 0.022889 0.02441 0.012645 0.0292 0 0.013916 0.022293 0.029938 0.029889 0.026285 0.058959 -10.624 -0.068815 0.0029294 0.084463 0.050091 -0.0013376 -0.022539 -0.085811 -0.048007 -0.029132 0.093438 -0.079912 0.04389 -0.00025875 -0.00073897 0.001671 -0.00029948 -0.47349 0.032077 0.03026 0.028329 0.021614 -0.089698 -0.0017879 -0.077483 0.020592 -0.022747
2.25 0.022433 0.022318 0.013067 0.027372 0 0.018993 0.01874 0.0302 0.023725 0.02389 0.048147 -10.8 -0.080783 0.0051583 0.10507 0.050946 -0.0052859 -0.036707 -0.056059 -0.047395 -0.02179 0.095045 -0.076017 0.053457 0.0014047 -0.00083576 0.0011785 -4.7569e-05 -0.44003 0.033797 0.034448 0.026952 0.029996 -0.11387 0.0021122 -0.089428 0.025824 -0.029432
2.2539 0.022625 0.021058 0.019361 0.026379 0 0.028121 0.018213 0.033958 0.017747 0.026597 0.031898 -10.976 -0.082748 0.0091887 0.12673 0.049654 -0.0083099 -0.04184 -0.032747 -0.045409 -0.0084695 0.094228 -0.066237 0.065103 0.0023211 -0.0014551 0.00052447 0.00064164 -0.40425 0.033182 0.037543 0.025442 0.036436 -0.13529 0.0060508 -0.091318 0.029045 -0.034345
2.2578 0.023218 0.02107 0.026857 0.022847 0 0.033937 0.019777 0.0363 0.01002 0.030846 0.021149 -11.147 -0.074768 0.012092 0.14769 0.045335 -0.0090018 -0.039069 -0.014448 -0.044667 0.010395 0.091553 -0.056159 0.078415 0.0017472 -0.0022784 0.00018172 0.0012113 -0.36684 0.027775 0.035854 0.023489 0.037093 -0.15084 0.0065885 -0.083625 0.028981 -0.036261
2.2617 0.023544 0.022033 0.030133 0.015386 0 0.030257 0.020192 0.032373 0.0011188 0.029933 0.021669 -11.313 -0.058118 0.011886 0.16646 0.037197 -0.0066201 -0.030174 0.000618 -0.046339 0.034003 0.087715 -0.052225 0.093225 0.00024561 -0.0025879 0.00039752 0.0012578 -0.32526 0.018701 0.02934 0.020993 0.031742 -0.15795 0.0036773 -0.067111 0.025315 -0.034027
2.2656 0.023144 0.02312 0.026867 0.0069944 0 0.018166 0.017569 0.023063 -0.0045595 0.020614 0.029385 -11.487 -0.037754 0.0090134 0.18094 0.023571 -0.00247 -0.018811 0.014425 -0.04963 0.059971 0.083507 -0.056426 0.11025 -0.00097229 -0.0020289 0.00095224 0.00071383 -0.28372 0.010354 0.021854 0.018517 0.022677 -0.15377 0.00044474 -0.041906 0.01982 -0.025644
2.2695 0.022364 0.023632 0.020357 0.0032773 0 0.006703 0.014127 0.014915 -0.0020772 0.0072355 0.034253 -11.677 -0.022557 0.0057019 0.1915 0.0069341 9.7046e-05 -0.0099794 0.026304 -0.052246 0.082514 0.078803 -0.063997 0.12843 -0.001201 -0.0010913 0.0013301 -0.00020084 -0.25646 0.0069914 0.017489 0.017431 0.013465 -0.14567 -0.00024224 -0.013225 0.01607 -0.01418
2.2734 0.022131 0.023399 0.01746 0.0080394 0 0.0060159 0.014568 0.013879 0.0090264 -0.001467 0.029146 -11.878 -0.015354 0.0040473 0.19843 -0.010128 -0.0017523 -0.0046926 0.033429 -0.051768 0.098547 0.072836 -0.066827 0.14611 -0.000715 -0.00069233 0.0011865 -0.0010908 -0.25743 0.00932 0.016833 0.019155 0.0079612 -0.13906 0.0013718 0.016106 0.015189 -0.0023695
2.2773 0.023008 0.022682 0.022053 0.020089 0 0.018253 0.021287 0.019243 0.023141 -0.00026568 0.015723 -12.069 -0.017362 0.0045743 0.20186 -0.025191 -0.0072251 -0.0030124 0.032963 -0.047335 0.10595 0.064963 -0.060123 0.16167 -0.00023495 -0.0012255 0.00066498 -0.0015172 -0.28484 0.0142 0.017166 0.023608 0.0086826 -0.13767 0.0025927 0.044149 0.017972 0.0076945
2.2813 0.024501 0.021839 0.029949 0.03362 0 0.034721 0.031298 0.024152 0.032532 0.0078571 0.0025121 -12.232 -0.028841 0.0062313 0.20175 -0.034656 -0.011824 -0.0040741 0.020476 -0.040542 0.10239 0.054321 -0.046489 0.17253 -0.00011758 -0.0020998 0.0002389 -0.0012141 -0.31735 0.017555 0.016241 0.028185 0.01484 -0.14557 0.0014421 0.068799 0.025319 0.013416
2.2852 0.025372 0.021175 0.031869 0.041522 0 0.042628 0.03821 0.022273 0.033458 0.015049 -0.0023515 -12.369 -0.044797 0.0074054 0.19884 -0.032178 -0.011205 -0.0032617 -0.0087838 -0.034623 0.088636 0.041382 -0.03367 0.17484 -0.00013851 -0.0023337 0.00024148 -0.00031991 -0.32899 0.017617 0.015202 0.02885 0.022097 -0.16269 -0.0012487 0.088693 0.039588 0.013042
2.2891 0.02466 0.02097 0.023161 0.039301 0 0.035764 0.037485 0.013848 0.028778 0.016567 0.0029122 -12.498 -0.058061 0.0069562 0.19573 -0.019082 -0.0054568 0.0029105 -0.047342 -0.032217 0.072717 0.029521 -0.028078 0.17092 5.0986e-05 -0.0016231 0.00056651 0.00062587 -0.31054 0.015681 0.017201 0.023235 0.025411 -0.17966 -0.002917 0.10644 0.061234 0.01045
2.293 0.022391 0.021376 0.01024 0.027634 0 0.019553 0.030085 0.0052729 0.024709 0.015202 0.01347 -12.638 -0.065749 0.0047084 0.19396 0.0037322 0.00074147 0.016058 -0.090311 -0.033391 0.059025 0.021304 -0.030074 0.16258 0.00044233 -0.00073058 0.00083207 0.0010439 -0.2774 0.01426 0.023247 0.013304 0.023112 -0.19045 -0.0020244 0.12352 0.091787 0.0083496
2.2969 0.019368 0.022106 0.0053499 0.012478 0 0.0061691 0.021379 0.0031018 0.024991 0.017684 0.02233 -12.791 -0.065767 0.0014592 0.19505 0.034614 0.0025649 0.037199 -0.1323 -0.035686 0.051706 0.019264 -0.035011 0.15209 0.00070529 -0.00072988 0.0007988 0.00077969 -0.2563 0.014876 0.030161 0.0047921 0.018414 -0.18931 0.00062047 0.1413 0.13253 0.0095249
2.3008 0.016435 0.022316 0.013679 0.0022442 0 0.0044765 0.016704 0.0086482 0.027982 0.026916 0.025309 -12.953 -0.056159 -0.0013308 0.20168 0.069908 -0.00040903 0.067472 -0.16294 -0.036288 0.057588 0.028553 -0.038374 0.1442 0.00059869 -0.0018697 0.00058002 0.0002192 -0.26346 0.017414 0.033227 0.0032262 0.016541 -0.16615 0.0031282 0.16147 0.18661 0.019097
2.3047 0.01403 0.0211 0.026712 0.0028251 0 0.013672 0.017577 0.017939 0.029045 0.038032 0.023225 -13.113 -0.042258 -0.0021903 0.21303 0.1015 -0.0043036 0.10173 -0.17746 -0.034449 0.075072 0.048035 -0.039748 0.14298 0.00021598 -0.0032601 0.00044229 -9.993e-05 -0.29374 0.020906 0.030741 0.0096979 0.019946 -0.12464 0.0045473 0.1824 0.24879 0.036943
2.3086 0.012335 0.018356 0.030287 0.013217 0 0.025268 0.021268 0.025927 0.025382 0.042254 0.020735 -13.271 -0.028612 -0.00052985 0.22641 0.12562 -0.005452 0.13555 -0.17924 -0.031944 0.098625 0.073311 -0.042153 0.14801 -0.00018018 -0.0037286 0.00046014 -1.167e-05 -0.32832 0.024245 0.025483 0.020146 0.026019 -0.074035 0.005248 0.2012 0.31236 0.059306
2.3125 0.011548 0.015191 0.019663 0.025477 0 0.030432 0.023327 0.03018 0.018534 0.034717 0.022985 -13.423 -0.01802 0.0027875 0.23954 0.14004 -0.0042822 0.16589 -0.17161 -0.03118 0.12397 0.10087 -0.048157 0.15827 -0.00045147 -0.0029554 0.00043166 0.0001593 -0.35041 0.026122 0.021574 0.028814 0.029323 -0.021326 0.0055787 0.21532 0.37203 0.082957
2.3164 0.011787 0.013265 0.0050031 0.030237 0 0.026085 0.020834 0.031056 0.012538 0.018842 0.031777 -13.565 -0.013224 0.0058654 0.24951 0.14302 -0.0043508 0.18949 -0.15947 -0.032825 0.14586 0.1263 -0.056977 0.17181 -0.00062584 -0.0017189 0.00013835 3.9754e-06 -0.35404 0.024987 0.020368 0.032668 0.026189 0.025033 0.0048822 0.22167 0.42149 0.1037
2.3203 0.012813 0.0135 0.00052634 0.024104 0 0.015824 0.014368 0.02965 0.010107 0.003539 0.04334 -13.691 -0.01723 0.0071399 0.25021 0.13384 -0.0078093 0.20053 -0.15387 -0.035273 0.15433 0.14086 -0.06507 0.18264 -0.00070258 -0.0010428 -0.0003658 -0.00048155 -0.34145 0.019982 0.019962 0.032817 0.017717 0.049659 0.0023684 0.21427 0.44781 0.11254
2.3242 0.014107 0.015354 0.0089727 0.012603 0 0.0065441 0.0077986 0.026534 0.010643 -0.0037098 0.049738 -13.806 -0.025491 0.0066515 0.24308 0.12102 -0.01256 0.20224 -0.15809 -0.036377 0.15114 0.14578 -0.068969 0.18736 -0.00055865 -0.0011883 -0.00076981 -0.00085238 -0.31706 0.012332 0.018495 0.032059 0.009088 0.056344 -0.0012193 0.19781 0.45535 0.11031
2.3281 0.01543 0.017406 0.018965 0.0055241 0 0.0040085 0.0060092 0.02228 0.011507 -0.0016935 0.044074 -13.918 -0.035592 0.0060117 0.22956 0.10835 -0.01432 0.19589 -0.17119 -0.035611 0.13826 0.14322 -0.067402 0.18529 -0.00012733 -0.001525 -0.00079933 -0.00065758 -0.28595 0.0054739 0.016985 0.031455 0.0061542 0.04868 -0.0034971 0.17492 0.44647 0.098318
2.332 0.017191 0.018726 0.018536 0.0084501 0 0.0097789 0.01158 0.018136 0.010751 0.0052195 0.02623 -14.041 -0.045084 0.0069285 0.21162 0.09926 -0.011186 0.18304 -0.19092 -0.034482 0.11843 0.1362 -0.061294 0.17661 0.00039398 -0.0013213 -0.00045724 0.00010616 -0.25574 0.0030453 0.018161 0.029448 0.011753 0.031355 -0.0025409 0.14861 0.42437 0.078689
2.3359 0.02003 0.01967 0.0094119 0.018179 0 0.020466 0.02254 0.01542 0.008657 0.011601 0.0042353 -14.174 -0.050028 0.0095462 0.19319 0.09858 -0.0055528 0.16574 -0.21114 -0.034874 0.096771 0.13109 -0.052597 0.16275 0.00064251 -0.00053129 2.7624e-05 0.00098882 -0.23573 0.0061103 0.022707 0.024135 0.02374 0.012832 0.00092925 0.12377 0.39395 0.055624
2.3398 0.023905 0.021337 0.0053209 0.026248 0 0.029653 0.03321 0.01435 0.0072474 0.014963 -0.010814 -14.309 -0.047562 0.012169 0.18004 0.10681 -0.0014074 0.14817 -0.22136 -0.037077 0.080834 0.13625 -0.04345 0.14957 0.00045461 0.00024326 0.00043296 0.0014908 -0.23182 0.012215 0.027632 0.016057 0.035748 0.0042212 0.0038843 0.10514 0.36426 0.036767
2.3438 0.027751 0.024325 0.015814 0.026976 0 0.032022 0.038131 0.014086 0.0088394 0.016413 -0.012626 -14.434 -0.038621 0.012724 0.17324 0.11997 -0.00028854 0.13248 -0.21957 -0.039468 0.072055 0.15196 -0.035907 0.14018 8.1232e-05 0.00046433 0.00067046 0.0014374 -0.24371 0.017418 0.029124 0.0085712 0.040718 0.0067729 0.0038332 0.091956 0.33853 0.024549
2.3477 0.030282 0.028093 0.034149 0.022253 0 0.027398 0.036159 0.014162 0.014873 0.018481 -0.0037107 -14.547 -0.023824 0.010685 0.17274 0.13534 -0.00045712 0.11964 -0.206 -0.040014 0.070432 0.17705 -0.031571 0.13575 -3.8095e-05 0.00018881 0.00070896 0.0009961 -0.26907 0.01964 0.026894 0.0054871 0.035698 0.01993 0.0013091 0.082916 0.31748 0.019687
2.3516 0.031241 0.031576 0.043721 0.018923 0 0.021299 0.031166 0.015525 0.025159 0.022612 0.007902 -14.653 -0.0042135 0.0076847 0.17779 0.14984 0.00017618 0.11027 -0.18247 -0.037972 0.075036 0.20898 -0.031054 0.13671 0.00026986 -0.00013064 0.00047899 0.00043788 -0.30982 0.020302 0.025019 0.0082816 0.02469 0.04174 -0.00069883 0.07599 0.30091 0.022032
2.3555 0.031761 0.034287 0.036469 0.022116 0 0.020734 0.028544 0.019666 0.037353 0.028349 0.01584 -14.756 0.017942 0.0062115 0.18548 0.15728 0.0011949 0.10483 -0.15688 -0.034208 0.082369 0.23876 -0.034049 0.14147 0.00072564 -0.00024114 -4.7005e-05 -3.9991e-05 -0.37159 0.022769 0.028035 0.015321 0.016592 0.066088 0.00013341 0.065803 0.28619 0.029743
2.3594 0.033347 0.036704 0.022664 0.03131 0 0.028339 0.030709 0.026731 0.047211 0.034338 0.019722 -14.855 0.038409 0.0074836 0.1912 0.15747 0.00031522 0.10024 -0.13989 -0.030185 0.087113 0.25791 -0.040295 0.14443 0.00088731 -0.00033817 -0.00068145 -0.0003022 -0.45466 0.029146 0.036347 0.023424 0.018801 0.08544 0.003045 0.050042 0.26921 0.037091
2.3633 0.036507 0.03959 0.020703 0.042144 0 0.040176 0.03576 0.034915 0.050519 0.039839 0.023285 -14.948 0.055328 0.01034 0.19386 0.15122 -0.0035533 0.094789 -0.13492 -0.027052 0.087847 0.26379 -0.050418 0.14327 0.00059314 -0.00071647 -0.0010307 -0.00023838 -0.54694 0.038395 0.045818 0.030144 0.031365 0.097719 0.0050058 0.029072 0.24896 0.042301
2.3672 0.040426 0.043098 0.037699 0.050777 0 0.049451 0.040272 0.042045 0.046228 0.045263 0.029413 -15.036 0.067241 0.012091 0.19305 0.13963 -0.0089141 0.087004 -0.14372 -0.025845 0.083897 0.25525 -0.065352 0.13639 7.9501e-05 -0.0013215 -0.00078838 0.00014373 -0.62977 0.047383 0.051886 0.03502 0.04703 0.10177 0.0038631 0.0039015 0.22504 0.044307
2.3711 0.043972 0.046661 0.061796 0.055895 0 0.052554 0.043009 0.047612 0.038269 0.051287 0.037679 -15.123 0.072142 0.010629 0.18915 0.1244 -0.013904 0.074764 -0.16701 -0.028267 0.075199 0.23188 -0.08471 0.12228 -0.00031021 -0.0017968 -5.3013e-05 0.00060446 -0.69329 0.053575 0.05377 0.03927 0.057518 0.096804 0.00048614 -0.022988 0.19771 0.04251
2.375 0.046822 0.049698 0.074148 0.057405 0 0.051513 0.045679 0.052883 0.033676 0.057508 0.04632 -15.209 0.070105 0.0061051 0.18536 0.10901 -0.01938 0.057216 -0.19662 -0.036584 0.064854 0.20092 -0.10612 0.10327 -0.00045258 -0.0019737 0.00069029 0.00077086 -0.7455 0.056747 0.054509 0.044574 0.060287 0.085523 -0.002262 -0.045871 0.16998 0.038988
2.3789 0.049483 0.052184 0.067396 0.05511 0 0.050785 0.050302 0.058938 0.037548 0.062168 0.055249 -15.289 0.064548 0.0008756 0.18375 0.095093 -0.028696 0.036938 -0.22312 -0.052053 0.05583 0.17061 -0.12688 0.083975 -0.00044739 -0.0021674 0.00096158 0.00044805 -0.80353 0.058325 0.057236 0.051874 0.059436 0.071813 -0.0024944 -0.062735 0.14447 0.036117
2.3828 0.052299 0.054387 0.0515 0.049851 0 0.052384 0.056412 0.06493 0.048825 0.063498 0.066011 -15.356 0.057289 -0.0022139 0.18484 0.083064 -0.043757 0.015744 -0.24207 -0.073094 0.049373 0.14428 -0.14645 0.066766 -0.00037081 -0.0028477 0.00067723 -0.0001696 -0.87443 0.059404 0.061858 0.060788 0.060308 0.057088 -0.0010428 -0.072999 0.12254 0.034796
2.3867 0.054731 0.056133 0.042386 0.045313 0 0.0547 0.061243 0.068652 0.06088 0.061531 0.078793 -15.41 0.050195 -0.0018811 0.18868 0.07308 -0.061618 -0.0043218 -0.24991 -0.095201 0.04638 0.12446 -0.16688 0.053802 -0.00015052 -0.0040195 0.00015003 -0.0006624 -0.94536 0.059651 0.065356 0.069872 0.063836 0.042544 -0.00030217 -0.076734 0.10533 0.035616
2.3906 0.055791 0.05659 0.04664 0.046666 0 0.05565 0.062507 0.068793 0.066923 0.058365 0.090509 -15.454 0.046232 0.00073626 0.19379 0.065226 -0.075846 -0.018842 -0.2423 -0.11326 0.047675 0.11314 -0.18985 0.048387 0.0002644 -0.0050586 -0.00027532 -0.00079471 -0.99358 0.058067 0.064818 0.077509 0.066498 0.029594 -0.0016385 -0.074998 0.095017 0.038531
2.3945 0.055064 0.054961 0.057433 0.05576 0 0.055627 0.060516 0.066311 0.065631 0.056223 0.096733 -15.49 0.045423 0.003052 0.19687 0.058859 -0.081828 -0.026982 -0.22693 -0.12476 0.050819 0.10522 -0.21305 0.048275 0.00068997 -0.00528 -0.00053599 -0.00073317 -1.0056 0.054506 0.05984 0.082731 0.065245 0.018866 -0.0041665 -0.072644 0.089674 0.041307
2.3984 0.053012 0.051344 0.063175 0.067579 0 0.056273 0.057373 0.063339 0.061879 0.055038 0.095561 -15.515 0.046566 0.003073 0.1968 0.054238 -0.080766 -0.029833 -0.20895 -0.13116 0.054475 0.098216 -0.22972 0.051499 0.00079395 -0.00467 -0.00078392 -0.00082412 -0.98466 0.050099 0.052295 0.085255 0.061165 0.0108 -0.0059785 -0.07149 0.087886 0.042867
2.4023 0.050174 0.046742 0.057973 0.072722 0 0.056736 0.054367 0.060837 0.061818 0.052226 0.089068 -15.528 0.048527 0.00091427 0.19317 0.051843 -0.07826 -0.028578 -0.19192 -0.13612 0.05781 0.091074 -0.2327 0.056689 0.00044983 -0.0039702 -0.0010677 -0.0011774 -0.93948 0.046077 0.044493 0.084708 0.057539 0.0057739 -0.0062189 -0.072448 0.08858 0.0426
2.4063 0.046265 0.04213 0.044292 0.064839 0 0.052805 0.050568 0.057561 0.066754 0.045298 0.080761 -15.533 0.04962 -0.0014289 0.18606 0.052671 -0.078922 -0.025139 -0.17973 -0.1418 0.060058 0.083611 -0.21941 0.062354 -5.3823e-05 -0.0039573 -0.0011886 -0.001534 -0.86929 0.042317 0.037847 0.080017 0.054916 0.0043395 -0.0057002 -0.075989 0.090457 0.04004
2.4102 0.040423 0.037597 0.028626 0.046306 0 0.041176 0.044036 0.051392 0.071444 0.034905 0.07199 -15.541 0.047553 -0.0018569 0.17815 0.058236 -0.08238 -0.023435 -0.17486 -0.14626 0.0612 0.079877 -0.19327 0.067323 -0.00024689 -0.0046369 -0.00093554 -0.001569 -0.76378 0.037362 0.032755 0.069991 0.049703 0.0059143 -0.0056108 -0.080604 0.091132 0.035901
2.4141 0.03242 0.032498 0.016845 0.026526 0 0.024527 0.034101 0.041578 0.068309 0.025041 0.061259 -15.557 0.043187 3.3937e-05 0.17239 0.067009 -0.084277 -0.024591 -0.17366 -0.14432 0.062358 0.082838 -0.16016 0.072072 5.5085e-05 -0.0051908 -0.0004201 -0.0012717 -0.6194 0.03009 0.028884 0.054814 0.0386 0.0075095 -0.0060123 -0.084125 0.089597 0.031855
2.418 0.023446 0.026447 0.012389 0.014295 0 0.011022 0.022278 0.0296 0.053716 0.019802 0.046807 -15.574 0.03749 0.0027054 0.16989 0.078026 -0.080608 -0.028237 -0.17419 -0.13128 0.064213 0.093834 -0.12386 0.077124 0.00056101 -0.004751 -7.2031e-05 -0.00094845 -0.45276 0.021388 0.025291 0.036884 0.023838 0.0073342 -0.0058839 -0.085735 0.085661 0.02853
2.4219 0.015397 0.019971 0.015244 0.011336 0 0.0074388 0.011196 0.018021 0.03087 0.01968 0.029167 -15.58 0.031654 0.0041784 0.17131 0.090134 -0.070875 -0.033499 -0.1746 -0.10675 0.067412 0.11342 -0.084701 0.083005 0.00081551 -0.003231 -0.0002278 -0.00084465 -0.2939 0.01396 0.020809 0.019711 0.012527 0.0037386 -0.004556 -0.084907 0.079457 0.026378
2.4258 0.0093248 0.014086 0.020636 0.01255 0 0.012477 0.0029022 0.0086414 0.0072021 0.02103 0.010909 -15.568 0.028218 0.0038465 0.17682 0.10108 -0.057537 -0.037531 -0.1725 -0.075498 0.073129 0.14109 -0.042531 0.090595 0.00067249 -0.0014067 -0.00074495 -0.00083956 -0.164 0.01019 0.015064 0.0056165 0.009803 -0.0059125 -0.0027662 -0.081425 0.072016 0.025617
2.4297 0.004718 0.0092625 0.020504 0.011692 0 0.017412 -0.0019676 0.0016189 -0.011039 0.01923 -0.0056062 -15.55 0.028574 0.0028799 0.18312 0.10903 -0.043382 -0.037108 -0.16796 -0.044657 0.081162 0.16931 -8.5817e-05 0.099508 0.00040604 -0.00021135 -0.0011034 -0.00059448 -0.060498 0.0099354 0.0092327 -0.0055248 0.012923 -0.019616 -0.002054 -0.077332 0.06644 0.025131
2.4336 0.00037615 0.0049774 0.0097443 0.006451 0 0.013918 -0.0041073 -0.0040666 -0.022354 0.012449 -0.019526 -15.541 0.032107 0.0028955 0.18815 0.11417 -0.0299 -0.03214 -0.16203 -0.019535 0.09067 0.19354 0.037032 0.10898 0.00034946 4.159e-05 -0.00093864 5.4613e-06 0.035219 0.010339 0.0052603 -0.015131 0.013121 -0.033938 -0.0031316 -0.073967 0.064392 0.024262
2.4375 -0.0041493 0.0003655 -0.0076863 -0.0012661 0 0.001436 -0.0052064 -0.00959 -0.029377 0.0025834 -0.03074 -15.548 0.038229 0.0042992 0.19087 0.11693 -0.017649 -0.023161 -0.15524 -0.0012126 0.10095 0.21134 0.063982 0.11851 0.00049222 -0.00019912 -0.00045095 0.00063948 0.1362 0.007934 0.0038347 -0.023619 0.0038783 -0.046148 -0.0050187 -0.072067 0.066868 0.022774
2.4414 -0.0081933 -0.0047758 -0.020751 -0.0085668 0 -0.013019 -0.0074083 -0.015524 -0.03551 -0.006968 -0.0389 -15.559 0.046033 0.00598 0.19046 0.11811 -0.0070631 -0.011432 -0.14803 0.012552 0.11109 0.22084 0.080139 0.1275 0.00050427 -0.00023973 -0.00022239 0.00084378 0.23741 0.0012652 0.0031849 -0.029647 -0.012743 -0.052951 -0.0058857 -0.072246 0.074678 0.020608
2.4453 -0.011028 -0.0097575 -0.021766 -0.014157 0 -0.021813 -0.012099 -0.021572 -0.042047 -0.014025 -0.044037 -15.563 0.053889 0.0065561 0.18747 0.12006 0.0017077 -0.0013453 -0.13964 0.024306 0.11875 0.22284 0.088904 0.13518 0.00015495 0.00025507 -0.00059785 0.00050036 0.32393 -0.0081779 0.00032875 -0.031902 -0.028092 -0.048608 -0.0047267 -0.074633 0.087661 0.018776
2.4492 -0.012993 -0.013776 -0.014836 -0.018226 0 -0.023025 -0.018455 -0.026758 -0.04779 -0.01839 -0.047738 -15.56 0.061116 0.0057286 0.18491 0.1241 0.0092569 0.0044122 -0.1294 0.034528 0.12329 0.22485 0.0942 0.1419 -0.00036498 0.0011051 -0.0012723 -2.4597e-05 0.3879 -0.017305 -0.0062161 -0.031388 -0.034904 -0.036621 -0.0021763 -0.077463 0.10145 0.018432
2.4531 -0.015299 -0.016798 -0.011857 -0.02119 0 -0.020365 -0.023393 -0.030086 -0.050667 -0.020833 -0.05225 -15.562 0.067834 0.0042872 0.1841 0.13036 0.016259 0.0054644 -0.1173 0.041758 0.1245 0.23 0.097204 0.14779 -0.00059974 0.0019121 -0.0015411 -0.00025089 0.43424 -0.023704 -0.015033 -0.031216 -0.033054 -0.019322 0.00022749 -0.07994 0.11403 0.020055
2.457 -0.018726 -0.01957 -0.019121 -0.023454 0 -0.018222 -0.02389 -0.031433 -0.049496 -0.022206 -0.057402 -15.58 0.074212 0.0029349 0.18602 0.13864 0.021959 0.0021225 -0.10374 0.044688 0.12247 0.24057 0.096308 0.15295 -0.00030078 0.0024174 -0.00098566 -5.3559e-05 0.46977 -0.026963 -0.023198 -0.033572 -0.027969 0.00059344 0.0014455 -0.08138 0.12365 0.02388
2.4609 -0.022792 -0.022827 -0.0296 -0.026018 0 -0.017962 -0.020118 -0.031892 -0.044557 -0.023593 -0.058846 -15.602 0.08049 0.0014772 0.19161 0.14788 0.023939 -0.0038618 -0.090598 0.044069 0.11766 0.25843 0.089891 0.15731 0.00030114 0.0025994 9.3703e-05 0.0002731 0.49106 -0.028285 -0.028904 -0.036976 -0.024661 0.018455 0.0015979 -0.080875 0.12797 0.029906
2.4648 -0.026412 -0.026625 -0.030999 -0.030141 0 -0.018899 -0.016202 -0.032896 -0.037011 -0.02648 -0.050952 -15.607 0.085903 -0.00057767 0.19889 0.15531 0.020347 -0.0075444 -0.082611 0.04262 0.11297 0.27835 0.078933 0.16071 0.00071415 0.0025442 0.00093706 0.00038745 0.48747 -0.02919 -0.032578 -0.037199 -0.024139 0.029579 0.001429 -0.078591 0.12751 0.036174
2.4688 -0.029294 -0.030506 -0.021413 -0.035745 0 -0.021308 -0.01719 -0.03467 -0.028069 -0.031828 -0.032664 -15.588 0.089154 -0.0027895 0.20543 0.15959 0.012732 -0.0070635 -0.081829 0.043062 0.11053 0.29444 0.067068 0.16318 0.00065305 0.0023202 0.0010175 0.00025739 0.45734 -0.03055 -0.035654 -0.031501 -0.02507 0.034226 0.0013665 -0.07537 0.12454 0.041009
2.4727 -0.03237 -0.03415 -0.013982 -0.04064 0 -0.026894 -0.024691 -0.035691 -0.018748 -0.03876 -0.010465 -15.557 0.089087 -0.0036615 0.20972 0.16003 0.0061205 -0.0020917 -0.089167 0.046011 0.11157 0.30311 0.058337 0.16476 0.00027187 0.0019768 0.00048855 0.0001104 0.41837 -0.03249 -0.038903 -0.022084 -0.027174 0.032881 0.0011996 -0.071675 0.12015 0.043402
2.4766 -0.036662 -0.037628 -0.023207 -0.042262 0 -0.036085 -0.035372 -0.034152 -0.010303 -0.044687 0.0054638 -15.542 0.084552 -0.0021529 0.2104 0.1563 0.0053662 0.0069558 -0.10482 0.049523 0.11709 0.30124 0.054789 0.16553 -4.3946e-05 0.0015863 -2.127e-05 8.6679e-05 0.39866 -0.034721 -0.042233 -0.01499 -0.03164 0.02659 0.00055469 -0.067979 0.11539 0.042499
2.4805 -0.041812 -0.040949 -0.047215 -0.040583 0 -0.045984 -0.043891 -0.03029 -0.0047125 -0.047228 0.0089086 -15.557 0.073295 0.00073383 0.20526 0.1484 0.010887 0.016527 -0.12633 0.050675 0.12834 0.28463 0.055846 0.16593 -7.2446e-05 0.0012237 -2.3656e-05 4.3734e-05 0.4154 -0.036745 -0.045567 -0.015215 -0.038431 0.017084 -0.00052729 -0.064779 0.11066 0.036964
2.4844 -0.045966 -0.043523 -0.066866 -0.038765 0 -0.052127 -0.047308 -0.026996 -0.0043835 -0.045992 0.0017835 -15.597 0.059117 0.0023204 0.19713 0.14008 0.018125 0.021821 -0.14446 0.047999 0.14157 0.26241 0.059609 0.16682 6.2135e-05 0.00091125 0.00041229 -0.0002497 0.46199 -0.037867 -0.048897 -0.022652 -0.044545 0.0070308 -0.0015856 -0.06163 0.10504 0.029341
2.4883 -0.047237 -0.044343 -0.06472 -0.04022 0 -0.052424 -0.046644 -0.027531 -0.010839 -0.042197 -0.0091831 -15.644 0.044583 0.00064187 0.18762 0.13326 0.021626 0.021484 -0.15438 0.04297 0.15478 0.23967 0.064875 0.16854 5.4016e-05 0.00063115 0.00079267 -0.00077598 0.51545 -0.037364 -0.051085 -0.032712 -0.045992 -0.0033624 -0.0022385 -0.057949 0.098061 0.021022
2.4922 -0.045234 -0.042802 -0.043841 -0.044803 0 -0.048739 -0.044501 -0.032315 -0.023229 -0.036713 -0.019453 -15.689 0.032094 -0.0034357 0.1783 0.12963 0.02001 0.015103 -0.1523 0.039442 0.16628 0.22083 0.072272 0.17135 -0.00027703 0.00041973 0.00068078 -0.0012047 0.55539 -0.034951 -0.049428 -0.040688 -0.041487 -0.01409 -0.0025495 -0.053117 0.089595 0.01328
2.4961 -0.041156 -0.039287 -0.025082 -0.048309 0 -0.04432 -0.04189 -0.038164 -0.038102 -0.029265 -0.029916 -15.737 0.025322 -0.0066925 0.17137 0.13165 0.017072 0.0033393 -0.133 0.041264 0.17386 0.2119 0.083563 0.17558 -0.00082007 0.00042042 4.8238e-05 -0.0011921 0.57613 -0.03118 -0.041747 -0.045339 -0.033661 -0.025592 -0.0028349 -0.045968 0.080108 0.0079465
2.5 -0.036499 -0.03487 -0.024944 -0.046136 0 -0.040218 -0.037865 -0.041115 -0.051114 -0.020152 -0.043397 -15.796 0.026495 -0.0063809 0.16895 0.14047 0.018039 -0.0080276 -0.09775 0.049584 0.17698 0.21554 0.099408 0.18108 -0.0012543 0.00079057 -0.00077126 -0.00071276 0.58319 -0.027307 -0.029507 -0.048402 -0.026642 -0.037814 -0.0031585 -0.035374 0.072855 0.0065532
2.5039 -0.031867 -0.030431 -0.038203 -0.037571 0 -0.034939 -0.031911 -0.040121 -0.05952 -0.012359 -0.059031 -15.862 0.032273 -0.0026662 0.17025 0.15342 0.024668 -0.014643 -0.056082 0.061704 0.17808 0.22644 0.11721 0.18725 -0.0012844 0.0015211 -0.0013828 -7.572e-05 0.5819 -0.024577 -0.018192 -0.051238 -0.022962 -0.049534 -0.0031274 -0.022185 0.070061 0.008205
2.5078 -0.02701 -0.026153 -0.044645 -0.026432 0 -0.027484 -0.025662 -0.037666 -0.063237 -0.010646 -0.071274 -15.926 0.040197 0.00171 0.17478 0.16874 0.033723 -0.014782 -0.013513 0.07254 0.17857 0.24147 0.13113 0.19383 -0.00086705 0.0023524 -0.0015706 0.00035111 0.5711 -0.023428 -0.013369 -0.052636 -0.022899 -0.059749 -0.0022789 -0.0070918 0.072689 0.012352
2.5117 -0.021754 -0.021878 -0.032274 -0.017638 0 -0.019752 -0.021571 -0.036559 -0.063412 -0.017343 -0.074773 -15.985 0.047442 0.0040857 0.18178 0.18436 0.039882 -0.0075191 0.024304 0.077913 0.17987 0.25725 0.13518 0.20055 -0.00028875 0.0029012 -0.0013324 0.00038789 0.54593 -0.023228 -0.015757 -0.050073 -0.025821 -0.067463 -0.00069402 0.008973 0.081129 0.018266
2.5156 -0.01662 -0.017787 -0.010831 -0.013325 0 -0.015075 -0.020103 -0.036367 -0.060059 -0.028884 -0.069522 -16.045 0.048207 0.0041003 0.18964 0.19547 0.040059 0.0064519 0.04699 0.077382 0.18365 0.26854 0.1274 0.2068 -7.5098e-06 0.0029169 -0.00080093 5.5683e-05 0.50346 -0.022743 -0.020457 -0.042736 -0.030768 -0.071022 0.00082304 0.023553 0.093984 0.024603
2.5195 -0.012507 -0.014558 -0.00063737 -0.012101 0 -0.014502 -0.019103 -0.03367 -0.051647 -0.037371 -0.060457 -16.116 0.041533 0.003418 0.19583 0.19925 0.035328 0.019957 0.054872 0.074307 0.18803 0.27466 0.11162 0.21181 -0.00030062 0.0024623 -0.00019068 -0.0005271 0.44473 -0.021047 -0.021597 -0.0328 -0.035422 -0.072757 0.0012879 0.034607 0.10419 0.029784
2.5234 -0.0099764 -0.012786 -0.0098751 -0.01146 0 -0.015396 -0.016389 -0.026187 -0.037563 -0.0366 -0.051964 -16.197 0.028953 0.0036352 0.19907 0.19518 0.029363 0.029579 0.05088 0.0728 0.19068 0.2768 0.094632 0.21486 -0.00096297 0.0018735 0.00023634 -0.0011568 0.37359 -0.018255 -0.017818 -0.023617 -0.035831 -0.075037 0.00038689 0.041785 0.10774 0.033297
2.5273 -0.0089544 -0.012368 -0.026095 -0.010365 0 -0.014258 -0.012544 -0.016326 -0.020807 -0.027054 -0.043428 -16.273 0.012029 0.0047634 0.19835 0.18305 0.025325 0.033373 0.037521 0.07387 0.18952 0.27581 0.080622 0.2152 -0.0013816 0.0015297 0.0002698 -0.0014973 0.29595 -0.015524 -0.01293 -0.016897 -0.028962 -0.079845 -0.0011434 0.045159 0.10194 0.034798
2.5313 -0.0089935 -0.012532 -0.030857 -0.009634 0 -0.010617 -0.010365 -0.0098097 -0.0071377 -0.01499 -0.03063 -16.338 -0.0067902 0.0056269 0.1923 0.16281 0.023834 0.029865 0.018156 0.074029 0.18158 0.27257 0.067764 0.21162 -0.001056 0.0015939 -9.7178e-05 -0.0012033 0.21947 -0.014185 -0.011266 -0.011818 -0.016205 -0.089891 -0.0020353 0.045269 0.083809 0.033914
2.5352 -0.0095571 -0.012459 -0.019928 -0.010484 0 -0.0074593 -0.011335 -0.010107 -0.00026622 -0.0065868 -0.011239 -16.403 -0.023405 0.00524 0.1799 0.1369 0.023109 0.02229 -0.0016922 0.067811 0.16422 0.26632 0.050436 0.20249 -0.00015933 0.0018946 -0.00061342 -0.00026019 0.15021 -0.014497 -0.01299 -0.0066292 -0.0035142 -0.1073 -0.0015311 0.045304 0.054711 0.030567
2.5391 -0.010033 -0.011784 -0.0061131 -0.013084 0 -0.0076156 -0.013292 -0.014195 0.0024055 -0.0030164 0.011637 -16.485 -0.037204 0.003455 0.16399 0.1103 0.020585 0.01716 -0.019399 0.052339 0.14189 0.25565 0.025285 0.18956 0.00046005 0.0020266 -0.00092347 0.00079834 0.087101 -0.015016 -0.014458 -0.00068534 0.0031392 -0.12813 -3.1331e-05 0.048337 0.023769 0.025909
2.543 -0.0097744 -0.010513 -0.0028599 -0.016152 0 -0.010273 -0.012375 -0.014448 0.0082576 -0.00099314 0.031447 -16.589 -0.04861 0.00055705 0.14627 0.085303 0.014744 0.01759 -0.034465 0.030166 0.11765 0.23911 -0.004487 0.17392 5.2362e-07 0.0016253 -0.00083307 0.0011761 0.021262 -0.013367 -0.012778 0.0052423 0.0028779 -0.14959 0.0012766 0.055725 -0.0041393 0.020471
2.5469 -0.0084601 -0.0086499 -0.008968 -0.017314 0 -0.011626 -0.0073496 -0.0054755 0.022189 0.0025742 0.043304 -16.695 -0.058322 -0.0030578 0.12862 0.063958 0.0061972 0.026019 -0.046711 0.0079619 0.094872 0.21557 -0.030866 0.15687 -0.0014467 0.00064905 -0.00044647 0.0005022 -0.055168 -0.0081308 -0.0090146 0.010241 0.00015752 -0.16872 0.0015043 0.068367 -0.024495 0.014837
2.5508 -0.0064458 -0.0060879 -0.012003 -0.013936 0 -0.0089223 -0.0013661 0.010419 0.040246 0.0072154 0.04696 -16.779 -0.067599 -0.0064316 0.115 0.049635 -0.0025054 0.045136 -0.05577 -0.0078701 0.08032 0.18345 -0.04723 0.14124 -0.0028091 -0.0005324 -4.568e-05 -0.00071674 -0.13687 -0.00031437 -0.006335 0.014273 -0.00024367 -0.17972 0.00082108 0.08699 -0.030148 0.010174
2.5547 -0.004454 -0.0028789 -0.0048226 -0.0046908 0 -0.0033014 0.0012073 0.024578 0.051262 0.01013 0.04533 -16.84 -0.076402 -0.0077502 0.10823 0.042032 -0.008367 0.069119 -0.061537 -0.015082 0.076834 0.14839 -0.053163 0.12988 -0.0029393 -0.0013552 0.00015798 -0.0014315 -0.20351 0.0070968 -0.0055941 0.017724 0.0020263 -0.18122 0.00010373 0.10748 -0.023541 0.0077385
2.5586 -0.0026786 0.00060832 0.0057548 0.0085816 0 0.0016494 -0.00039684 0.029137 0.046302 0.0099753 0.040947 -16.902 -0.08298 -0.0054536 0.10823 0.039642 -0.0099165 0.092769 -0.063354 -0.016062 0.082472 0.1159 -0.053468 0.12332 -0.0017209 -0.0014699 0.00014702 -0.00097656 -0.23387 0.011464 -0.0039053 0.020249 0.0036271 -0.17568 -0.00019517 0.12661 -0.0098086 0.0080601
2.5625 -0.00029108 0.0039865 0.008497 0.020572 0 0.003842 -0.0022235 0.023443 0.027365 0.0086609 0.034162 -16.992 -0.085518 -0.00015844 0.11473 0.041649 -0.0082064 0.11284 -0.060412 -0.015086 0.095392 0.090012 -0.052788 0.12171 -0.00025061 -0.0010324 1.7308e-06 0.00027582 -0.22421 0.012704 0.0019057 0.020549 0.0025628 -0.1651 -0.00072525 0.1423 0.007753 0.011599
2.5664 0.0038392 0.0072926 0.0028798 0.025353 0 0.004683 0.00042627 0.013982 0.0064705 0.0093329 0.02417 -17.109 -0.081583 0.0049412 0.12701 0.047144 -0.0058571 0.12609 -0.051675 -0.015025 0.11278 0.075265 -0.051394 0.12491 0.00018098 -0.00060696 -0.00025118 0.0012201 -0.19234 0.01318 0.011028 0.017509 0.0012816 -0.15224 -0.00257 0.15243 0.025482 0.018836
2.5703 0.0097697 0.010956 0.00026092 0.020974 0 0.0071312 0.0081712 0.0081989 -0.0047188 0.013122 0.011016 -17.222 -0.067151 0.006484 0.14225 0.055023 -0.0048327 0.12996 -0.036034 -0.016092 0.12813 0.077897 -0.046063 0.13163 -0.00064944 -0.00071138 -0.00062993 0.0010407 -0.16214 0.015176 0.018749 0.011529 0.0039617 -0.14229 -0.0057534 0.15484 0.039832 0.030314
2.5742 0.01602 0.015215 0.0092025 0.011656 0 0.012281 0.017086 0.0082392 -0.0048639 0.018189 -0.0035021 -17.301 -0.047203 0.0042118 0.15596 0.063235 -0.0049433 0.13023 -0.018043 -0.016916 0.13793 0.089953 -0.034548 0.13854 -0.0016749 -0.0013661 -0.001038 -2.9032e-05 -0.14423 0.018429 0.021046 0.0046429 0.011194 -0.13643 -0.0085303 0.1535 0.052995 0.043423
2.5781 0.020821 0.019673 0.023398 0.0047963 0 0.018306 0.022954 0.010309 -0.0025739 0.021641 -0.016284 -17.345 -0.025233 0.0014748 0.1664 0.070803 -0.004478 0.12957 -0.00028611 -0.016289 0.14153 0.10686 -0.018773 0.14444 -0.0016144 -0.0020464 -0.0011946 -0.00096133 -0.13362 0.020409 0.018637 -0.00065623 0.018607 -0.13421 -0.0085381 0.15009 0.06693 0.056674
2.582 0.023948 0.023653 0.028267 0.0050127 0 0.022685 0.02544 0.0097043 -0.0060479 0.021937 -0.023966 -17.386 -0.0050048 0.0018229 0.17219 0.076707 -0.0022602 0.13026 0.014708 -0.013966 0.13897 0.12381 -0.0037782 0.14831 -0.00026821 -0.0021014 -0.00083403 -0.00094112 -0.12644 0.019336 0.016153 -0.0027179 0.02143 -0.13478 -0.0050288 0.14612 0.08338 0.068504
2.5859 0.027129 0.027087 0.019361 0.01097 0 0.02502 0.027736 0.0062408 -0.013455 0.019663 -0.024181 -17.455 0.0065317 0.0049664 0.17158 0.078821 0.0010035 0.13462 0.022728 -0.010401 0.13113 0.13282 0.0058695 0.14889 0.0012915 -0.0012914 -2.4924e-05 -0.000121 -0.13618 0.016894 0.017643 -0.0011334 0.019894 -0.13622 -3.5395e-05 0.14298 0.10457 0.075963
2.5898 0.032358 0.030889 0.010056 0.01819 0 0.02748 0.032484 0.0047823 -0.014204 0.016937 -0.016957 -17.555 0.0051866 0.0066965 0.16611 0.075406 0.0033326 0.14058 0.022427 -0.0064253 0.12202 0.12862 0.0082467 0.14623 0.0018142 1.5572e-05 0.00075793 0.00060663 -0.18884 0.017499 0.023438 0.0037322 0.019192 -0.1361 0.0029561 0.13984 0.12784 0.076928
2.5938 0.039775 0.036199 0.017614 0.024687 0 0.03268 0.038863 0.010566 1.7846e-05 0.016699 -0.0052653 -17.654 -0.005849 0.0034176 0.15841 0.067065 0.0030905 0.14459 0.016247 -0.0035291 0.11354 0.11383 0.0031271 0.14112 0.0010935 0.0011309 0.00098866 0.00054424 -0.29948 0.024425 0.031221 0.011327 0.02397 -0.13457 0.0019135 0.13496 0.14863 0.072274
2.5977 0.047379 0.043134 0.042655 0.033023 0 0.041345 0.044022 0.024033 0.025904 0.021962 0.006634 -17.722 -0.023913 -0.0033378 0.1499 0.054414 -0.0003187 0.14447 0.0055682 -0.0042745 0.10612 0.090561 -0.010082 0.13375 6.4682e-05 0.0015315 0.00059285 -0.00013517 -0.45444 0.036513 0.039137 0.021116 0.033671 -0.13223 -0.0018847 0.12725 0.16387 0.06268
2.6016 0.052949 0.050389 0.066459 0.046356 0 0.05179 0.046814 0.040173 0.050757 0.034143 0.016669 -17.755 -0.045443 -0.0076217 0.142 0.03851 -0.0072451 0.13823 -0.0079941 -0.011883 0.099655 0.061805 -0.03268 0.1243 -0.00025281 0.0011238 8.383e-05 -0.00062828 -0.61923 0.048916 0.04701 0.032515 0.043881 -0.1301 -0.0048964 0.11579 0.17058 0.04924
2.6055 0.056167 0.056263 0.070799 0.063068 0 0.061187 0.049175 0.052921 0.064183 0.05103 0.027186 -17.773 -0.062857 -0.0048732 0.13684 0.022907 -0.018645 0.12372 -0.02323 -0.028763 0.091895 0.033406 -0.065026 0.11234 0.00020985 0.00012588 0.0001178 -0.00036738 -0.76554 0.057386 0.054929 0.044823 0.051705 -0.13083 -0.0044302 0.10032 0.16443 0.034571
2.6094 0.058714 0.060197 0.058421 0.076557 0 0.067255 0.053537 0.060355 0.067359 0.066864 0.043008 -17.801 -0.07379 0.0030831 0.13399 0.011532 -0.035427 0.10687 -0.040256 -0.054893 0.081058 0.0089933 -0.10525 0.099124 0.00063645 -0.0012196 0.00084182 0.0003817 -0.89091 0.06187 0.061964 0.057261 0.058582 -0.13437 -0.00097668 0.085448 0.15329 0.021896
2.6133 0.06238 0.063297 0.050305 0.081117 0 0.069322 0.059588 0.065837 0.070627 0.076014 0.066309 -17.842 -0.079307 0.0093623 0.13301 0.0056914 -0.056712 0.090802 -0.060361 -0.087315 0.066797 -0.011411 -0.15008 0.085351 0.00032462 -0.0027814 0.0016806 0.0007664 -1.0124 0.065871 0.067148 0.069051 0.067345 -0.14005 0.0023845 0.073784 0.14177 0.012025
2.6172 0.067402 0.06736 0.061918 0.077699 0 0.068544 0.064583 0.074231 0.082368 0.077797 0.093248 -17.881 -0.081136 0.0086384 0.13341 0.0059068 -0.079154 0.07797 -0.084677 -0.12125 0.049215 -0.028342 -0.19672 0.071759 -0.00053925 -0.0044354 0.0018271 0.00015871 -1.1434 0.072405 0.071272 0.079608 0.077493 -0.14705 0.0028588 0.067387 0.13383 0.0052714
2.6211 0.07288 0.073436 0.085349 0.073111 0 0.067378 0.067187 0.086997 0.10078 0.077555 0.11625 -17.905 -0.082991 0.0022587 0.13449 0.012 -0.098575 0.071254 -0.11512 -0.15213 0.029056 -0.043431 -0.24337 0.05956 -0.0011542 -0.0059228 0.0010058 -0.0012691 -1.2793 0.080947 0.076604 0.08886 0.084908 -0.15394 0.0003299 0.068859 0.13469 0.0014247
2.625 0.078623 0.081337 0.098398 0.073431 0 0.068467 0.070361 0.10084 0.11657 0.082046 0.1301 -17.911 -0.090225 -0.0034876 0.13503 0.018648 -0.11264 0.069599 -0.15049 -0.1772 0.0095445 -0.059963 -0.28761 0.049955 -0.001039 -0.0069059 -0.00023138 -0.0027182 -1.4052 0.088586 0.084487 0.097365 0.086788 -0.15912 -0.002872 0.076425 0.14465 -0.0020879
2.6289 0.086075 0.090376 0.091082 0.078901 0 0.073582 0.079496 0.11102 0.12275 0.093214 0.13564 -17.912 -0.10209 -0.0040039 0.13447 0.020708 -0.12187 0.068689 -0.18605 -0.19579 -0.0071806 -0.078563 -0.325 0.042285 -0.00053176 -0.0072126 -0.00098268 -0.0034636 -1.5159 0.093939 0.093963 0.10584 0.086094 -0.16293 -0.0043338 0.084575 0.1569 -0.0071149
2.6328 0.096966 0.10023 0.07927 0.085812 0 0.083486 0.09714 0.11587 0.12106 0.10671 0.1372 -17.916 -0.11668 -0.00078423 0.13251 0.015467 -0.12808 0.066412 -0.21853 -0.20838 -0.02007 -0.098863 -0.35031 0.035963 -0.00032196 -0.0070141 -0.0007971 -0.0034063 -1.622 0.099287 0.10349 0.11432 0.089962 -0.16582 -0.0036083 0.09017 0.16697 -0.014102
2.6367 0.11099 0.11086 0.088627 0.092741 0 0.098667 0.11965 0.11818 0.11876 0.11686 0.13698 -17.919 -0.13125 0.00094018 0.12895 0.00083711 -0.13201 0.061007 -0.24464 -0.21552 -0.028375 -0.12007 -0.36105 0.030235 -0.00060991 -0.006718 -2.4168e-05 -0.0030155 -1.7374 0.10829 0.11351 0.12183 0.10329 -0.16838 -0.0020905 0.090321 0.17034 -0.023047
2.6406 0.1251 0.12157 0.12535 0.10338 0 0.11938 0.13928 0.12215 0.12048 0.12271 0.13309 -17.904 -0.13826 -0.0016855 0.12338 -0.025381 -0.13299 0.051946 -0.25798 -0.21763 -0.030803 -0.1396 -0.36008 0.023627 -0.00088419 -0.0066402 0.00059915 -0.002799 -1.8612 0.12153 0.12585 0.12727 0.12404 -0.17138 -0.0012037 0.081487 0.15947 -0.0319
2.6445 0.13529 0.13063 0.16602 0.12212 0 0.14374 0.14985 0.12914 0.12426 0.12814 0.124 -17.854 -0.13518 -0.0062384 0.11681 -0.055122 -0.13092 0.044541 -0.2618 -0.21606 -0.029635 -0.15568 -0.35446 0.01601 -0.00055457 -0.0067652 0.00066975 -0.0028401 -1.9742 0.1347 0.1399 0.1309 0.14464 -0.17431 -0.00096511 0.0695 0.13908 -0.036803
2.6484 0.13941 0.13598 0.17915 0.14711 0 0.16538 0.1506 0.13641 0.12553 0.13584 0.11395 -17.763 -0.12378 -0.0083988 0.10999 -0.082856 -0.12808 0.042184 -0.26006 -0.21401 -0.025924 -0.16818 -0.3514 0.0084506 0.00031314 -0.0068382 0.00041304 -0.0028133 -2.054 0.14164 0.15031 0.13473 0.15749 -0.17633 -0.00032345 0.059532 0.11436 -0.036093
2.6523 0.13831 0.13677 0.15639 0.16893 0 0.17441 0.14526 0.13996 0.12369 0.14213 0.11206 -17.638 -0.10643 -0.0074407 0.10355 -0.10435 -0.12841 0.046934 -0.25603 -0.21595 -0.020303 -0.17712 -0.35447 0.002195 0.0010063 -0.0067109 0.000304 -0.0024155 -2.0913 0.13956 0.15039 0.14097 0.15887 -0.17679 0.0013432 0.055659 0.089355 -0.028918
2.6563 0.13459 0.13401 0.12087 0.17709 0 0.16356 0.13812 0.13854 0.12357 0.13936 0.12436 -17.495 -0.087501 -0.0073508 0.098322 -0.11435 -0.13444 0.060588 -0.25412 -0.22519 -0.013253 -0.18261 -0.36307 -0.00056126 0.00089436 -0.0065936 0.00048784 -0.0017717 -2.0934 0.13133 0.13889 0.14963 0.14914 -0.17489 0.0033233 0.063138 0.069139 -0.014775
2.6602 0.13052 0.12982 0.10389 0.16818 0 0.13562 0.13143 0.13487 0.13036 0.12461 0.1465 -17.345 -0.076081 -0.012249 0.09535 -0.10967 -0.14503 0.078295 -0.25897 -0.24112 -0.0053652 -0.18489 -0.37445 0.003641 5.2623e-05 -0.0069248 0.00065035 -0.0014103 -2.0739 0.12312 0.12281 0.15769 0.13159 -0.17115 0.0042058 0.083914 0.056494 0.0026478
2.6641 0.12702 0.12605 0.11464 0.14805 0 0.10487 0.12588 0.13305 0.14377 0.10534 0.16541 -17.192 -0.073593 -0.021395 0.094144 -0.097887 -0.15626 0.090309 -0.26779 -0.25889 0.0024021 -0.18435 -0.38583 0.013184 -0.00087835 -0.007936 0.00044856 -0.0018033 -2.0428 0.11959 0.11233 0.16094 0.11253 -0.16793 0.0032904 0.1081 0.045508 0.017308
2.668 0.12439 0.12354 0.13411 0.12648 0 0.088879 0.12227 0.13473 0.15743 0.09532 0.16962 -17.027 -0.078993 -0.029542 0.094496 -0.083352 -0.16455 0.091048 -0.27795 -0.2723 0.0093763 -0.18023 -0.39505 0.026538 -0.0013685 -0.0093128 -2.9142e-05 -0.002883 -2.0071 0.12137 0.1125 0.15698 0.10107 -0.16643 0.0012652 0.1288 0.032202 0.026181
2.6719 0.12332 0.12265 0.13789 0.11052 0 0.095883 0.12177 0.13774 0.16387 0.10363 0.1586 -16.834 -0.090075 -0.032269 0.096171 -0.070483 -0.16911 0.075886 -0.28657 -0.27812 0.014877 -0.17164 -0.40034 0.041673 -0.0014274 -0.010323 -0.00032647 -0.0039991 -1.9761 0.12607 0.12018 0.14673 0.10526 -0.16752 -0.00047672 0.13899 0.012918 0.026859
2.6758 0.12492 0.12391 0.12273 0.10237 0 0.1187 0.12458 0.13825 0.15965 0.12687 0.14235 -16.605 -0.10035 -0.030311 0.099189 -0.06629 -0.1715 0.038516 -0.28839 -0.27816 0.017426 -0.15575 -0.40067 0.053817 -0.0013782 -0.010369 -0.00014429 -0.004415 -1.9611 0.13119 0.12913 0.13345 0.12555 -0.17135 -0.0010885 0.12512 -0.016747 0.016422
2.6797 0.12982 0.12806 0.1089 0.10177 0 0.14099 0.12934 0.13434 0.14667 0.15207 0.13196 -16.343 -0.102 -0.028204 0.10374 -0.070668 -0.17339 -0.0093643 -0.28417 -0.27725 0.017262 -0.13334 -0.39671 0.058816 -0.001361 -0.0095064 0.00028465 -0.0039296 -1.9683 0.13569 0.13679 0.1206 0.15168 -0.17336 -0.00082815 0.08868 -0.048612 0.0009773
2.6836 0.13734 0.13511 0.11745 0.10838 0 0.15059 0.13448 0.12795 0.13018 0.1671 0.13046 -16.064 -0.094416 -0.029058 0.11027 -0.079144 -0.17496 -0.055281 -0.27866 -0.27875 0.015547 -0.10688 -0.39094 0.056858 -0.0012069 -0.0084352 0.00042827 -0.0030525 -1.9945 0.13963 0.14511 0.11092 0.16837 -0.1697 -0.00049516 0.03925 -0.072395 -0.01353
2.6875 0.14565 0.14369 0.14723 0.12147 0 0.14816 0.14001 0.12379 0.11647 0.16892 0.13238 -15.776 -0.078655 -0.031493 0.11927 -0.087945 -0.17546 -0.090048 -0.27615 -0.28182 0.013253 -0.078628 -0.38626 0.048804 -0.00079064 -0.0079321 5.4245e-05 -0.0025349 -2.0328 0.14333 0.15513 0.10691 0.16662 -0.15758 -0.00045638 -0.014901 -0.079741 -0.022985
2.6914 0.15281 0.15169 0.1756 0.13863 0 0.14375 0.14733 0.12634 0.11138 0.16308 0.13087 -15.48 -0.057515 -0.031888 0.13129 -0.092143 -0.17458 -0.10311 -0.28235 -0.28282 0.011657 -0.051653 -0.38413 0.036512 -0.00034188 -0.008204 -0.00048914 -0.0026769 -2.0831 0.14726 0.16325 0.11095 0.15083 -0.13405 -0.00027397 -0.062726 -0.060605 -0.022889
2.6953 0.15789 0.1576 0.18106 0.15649 0 0.14611 0.15686 0.137 0.11813 0.15685 0.12451 -15.164 -0.041357 -0.028896 0.14651 -0.0838 -0.17308 -0.080456 -0.30706 -0.2794 0.012821 -0.033733 -0.38435 0.026084 -0.00026366 -0.0087579 -0.00065736 -0.0030871 -2.1534 0.15227 0.16467 0.12366 0.13477 -0.097558 0.00073716 -0.081951 -0.0013511 -0.0086194
2.6992 0.16139 0.16161 0.16419 0.17296 0 0.15551 0.16641 0.15279 0.13435 0.15373 0.1177 -14.817 -0.036402 -0.024825 0.16184 -0.067072 -0.17204 -0.038312 -0.34368 -0.2734 0.015654 -0.026805 -0.38659 0.021451 -0.00065158 -0.0089169 -0.00034427 -0.0031523 -2.2483 0.15901 0.16041 0.14188 0.12992 -0.058371 0.0025964 -0.074349 0.07796 0.011575
2.7031 0.16484 0.16527 0.14612 0.18756 0 0.16618 0.17271 0.16751 0.15154 0.15363 0.11588 -14.437 -0.04413 -0.022631 0.17511 -0.045931 -0.17209 0.013131 -0.38663 -0.26984 0.018727 -0.032096 -0.39207 0.023298 -0.0011256 -0.0084953 -3.5296e-05 -0.0027522 -2.358 0.16675 0.15835 0.15917 0.13717 -0.022731 0.0042684 -0.043584 0.16435 0.032535
2.707 0.16976 0.17017 0.14768 0.19901 0 0.17385 0.17499 0.1751 0.15989 0.15638 0.12155 -14.03 -0.064483 -0.022614 0.18409 -0.025022 -0.17375 0.063027 -0.42941 -0.27335 0.020334 -0.050133 -0.40336 0.031333 -0.0012343 -0.0079808 -0.00026796 -0.0024578 -2.4617 0.17335 0.16577 0.16946 0.14917 0.0033464 0.0042303 0.0044519 0.24399 0.049082
2.7109 0.17651 0.17678 0.17051 0.20351 0 0.1797 0.17674 0.1736 0.15635 0.16357 0.13427 -13.602 -0.094941 -0.023008 0.18448 -0.013618 -0.1784 0.092528 -0.4592 -0.28561 0.016656 -0.082149 -0.42247 0.043164 -0.00099098 -0.0080472 -0.00098715 -0.0029561 -2.5473 0.17715 0.18099 0.17143 0.15958 0.009477 0.0016584 0.057197 0.29166 0.052449
2.7148 0.18404 0.18437 0.19778 0.19748 0 0.18723 0.1829 0.16723 0.14848 0.17663 0.15273 -13.153 -0.12396 -0.023596 0.17507 -0.019084 -0.18833 0.090132 -0.46593 -0.30566 0.0047358 -0.12275 -0.44937 0.051147 -0.00090187 -0.0088878 -0.0015479 -0.0042706 -2.6265 0.17901 0.19442 0.16946 0.16899 -0.0058373 -0.0026478 0.094028 0.29211 0.040041
2.7188 0.19079 0.19188 0.21152 0.1829 0 0.19714 0.19498 0.16432 0.14931 0.19413 0.17542 -12.681 -0.14497 -0.02743 0.15899 -0.038818 -0.20532 0.063288 -0.45387 -0.33192 -0.014186 -0.16616 -0.48249 0.051522 -0.0014173 -0.010044 -0.0014183 -0.005624 -2.7282 0.1822 0.19858 0.17011 0.18214 -0.034385 -0.0064341 0.10963 0.25562 0.017838
2.7227 0.19614 0.19868 0.20852 0.16891 0 0.20662 0.20895 0.1717 0.16636 0.21167 0.19963 -12.189 -0.15498 -0.037927 0.13862 -0.070157 -0.22888 0.018506 -0.42778 -0.36322 -0.038924 -0.20904 -0.52036 0.042558 -0.0024067 -0.010901 -0.00082494 -0.0061573 -2.8727 0.18952 0.19607 0.17735 0.20054 -0.070373 -0.0073805 0.10283 0.19093 -0.0095051
2.7266 0.20114 0.20475 0.20041 0.16616 0 0.21337 0.21846 0.18949 0.19497 0.22454 0.22152 -11.678 -0.15227 -0.054375 0.11691 -0.10902 -0.2559 -0.035318 -0.39463 -0.39803 -0.067645 -0.2482 -0.56245 0.023439 -0.0032484 -0.011322 -0.00058411 -0.0057959 -3.0511 0.20049 0.19613 0.19056 0.21918 -0.10699 -0.0048356 0.075066 0.11014 -0.036349
2.7305 0.20741 0.21038 0.20035 0.17838 0 0.21858 0.22063 0.21106 0.22241 0.23049 0.23825 -11.141 -0.13746 -0.071257 0.10059 -0.14523 -0.28224 -0.077847 -0.3739 -0.43343 -0.095548 -0.27782 -0.60813 -0.0048806 -0.0034324 -0.011756 -0.0012288 -0.0053385 -3.2314 0.21175 0.20375 0.20658 0.23076 -0.13055 -0.00050045 0.034778 0.041711 -0.050474
2.7344 0.21529 0.21577 0.21106 0.19985 0 0.22505 0.21869 0.22854 0.23906 0.23053 0.25016 -10.56 -0.12218 -0.082758 0.091405 -0.17197 -0.30476 -0.10097 -0.37505 -0.46588 -0.11881 -0.3003 -0.6553 -0.033361 -0.0030165 -0.012687 -0.0023479 -0.0056219 -3.3847 0.22037 0.2141 0.22291 0.23249 -0.14036 0.0027243 9.9889e-05 0.00083455 -0.051702
2.7383 0.22305 0.22105 0.225 0.22153 0 0.23292 0.21886 0.23929 0.24587 0.22789 0.25996 -9.9203 -0.11132 -0.087799 0.088844 -0.18833 -0.32251 -0.10527 -0.39906 -0.49321 -0.13657 -0.31744 -0.70039 -0.058292 -0.0024714 -0.01404 -0.0028916 -0.0066113 -3.5083 0.22673 0.21909 0.23869 0.22849 -0.13867 0.0029915 -0.023201 -0.011002 -0.042434
2.7422 0.22854 0.22631 0.23419 0.23947 0 0.23899 0.22456 0.24712 0.25119 0.22663 0.26945 -9.2193 -0.1086 -0.0902 0.091727 -0.19463 -0.33623 -0.09341 -0.44431 -0.51571 -0.14863 -0.33128 -0.73999 -0.076872 -0.0021614 -0.015181 -0.0021948 -0.007386 -3.6214 0.2336 0.21817 0.25325 0.22594 -0.12864 0.000962 -0.031618 0.0044945 -0.026012
2.7461 0.23154 0.23167 0.23803 0.25613 0 0.24085 0.23372 0.25721 0.26085 0.23006 0.27752 -8.4768 -0.11815 -0.093937 0.097366 -0.19303 -0.34701 -0.072146 -0.50521 -0.53483 -0.15542 -0.34507 -0.77216 -0.086018 -0.0020726 -0.015558 -0.00068571 -0.007074 -3.7393 0.2424 0.21993 0.26473 0.22927 -0.11599 -0.0009474 -0.022952 0.040935 -0.0088113
2.75 0.23443 0.23714 0.24147 0.27392 0 0.24053 0.24143 0.26953 0.27206 0.23908 0.28171 -7.7186 -0.13733 -0.098911 0.099879 -0.19143 -0.35533 -0.057189 -0.56182 -0.55088 -0.16036 -0.36309 -0.79604 -0.087554 -0.002039 -0.015296 0.00046563 -0.0057728 -3.8523 0.25088 0.23175 0.27087 0.23768 -0.1093 -0.00094659 -0.0061893 0.076755 -0.00088312
2.7539 0.23977 0.24263 0.24716 0.28875 0 0.24271 0.245 0.27784 0.27691 0.25106 0.28133 -6.9559 -0.15844 -0.10183 0.097383 -0.19414 -0.36088 -0.054181 -0.60206 -0.56239 -0.16586 -0.38494 -0.81052 -0.086745 -0.0020909 -0.015093 0.00042514 -0.0044918 -3.9305 0.25496 0.24969 0.27111 0.24686 -0.10902 0.00036246 0.00824 0.099934 -0.0031292
2.7578 0.24736 0.24797 0.25167 0.29201 0 0.24916 0.24635 0.27559 0.27142 0.2609 0.2782 -6.1769 -0.17704 -0.10079 0.08976 -0.20222 -0.36323 -0.063854 -0.62086 -0.56777 -0.1724 -0.4092 -0.81396 -0.08612 -0.0024344 -0.015492 -0.00057177 -0.0041752 -3.9503 0.25314 0.26126 0.26725 0.25256 -0.11362 0.00064093 0.0157 0.10684 -0.014423
2.7617 0.25386 0.25294 0.25032 0.27934 0 0.25622 0.2497 0.26312 0.26027 0.26463 0.27394 -5.3589 -0.18879 -0.097927 0.077665 -0.21572 -0.36267 -0.085002 -0.61531 -0.56756 -0.17994 -0.43366 -0.80596 -0.08794 -0.0030883 -0.016281 -0.0015312 -0.0048331 -3.9162 0.24861 0.25912 0.26196 0.2531 -0.12049 -0.0016772 0.012646 0.096318 -0.03231
2.7656 0.25595 0.25711 0.24473 0.25654 0 0.25905 0.25747 0.24869 0.25269 0.26266 0.26741 -4.4884 -0.18615 -0.097145 0.064395 -0.23172 -0.36079 -0.1106 -0.5845 -0.56454 -0.18626 -0.45113 -0.78924 -0.09444 -0.0036842 -0.016681 -0.0016861 -0.0056661 -3.8594 0.24647 0.25002 0.25665 0.25025 -0.12221 -0.0055622 -0.003594 0.072651 -0.049211
2.7695 0.25388 0.25978 0.24325 0.23602 0 0.25802 0.26833 0.24188 0.25381 0.25957 0.25612 -3.5713 -0.1723 -0.099677 0.054914 -0.24421 -0.35988 -0.12892 -0.54763 -0.56182 -0.18863 -0.45722 -0.76935 -0.10273 -0.0037731 -0.016151 -0.0011457 -0.0059908 -3.8141 0.24884 0.248 0.2514 0.24828 -0.11511 -0.0082198 -0.02371 0.051781 -0.057576
2.7734 0.25159 0.26034 0.25233 0.22733 0 0.25912 0.27863 0.24559 0.26008 0.25987 0.24063 -2.6237 -0.15095 -0.10289 0.050484 -0.25133 -0.36152 -0.13671 -0.51434 -0.56095 -0.18637 -0.45158 -0.75193 -0.11067 -0.0033444 -0.015007 -0.00062016 -0.0059301 -3.7947 0.25296 0.25873 0.24647 0.25115 -0.10042 -0.0078277 -0.042434 0.039574 -0.056366
2.7773 0.253 0.25895 0.26779 0.23153 0 0.26692 0.28498 0.25406 0.2628 0.26377 0.22667 -1.6552 -0.1254 -0.10362 0.051407 -0.25237 -0.36523 -0.13277 -0.49114 -0.56184 -0.17937 -0.43483 -0.73986 -0.1168 -0.0029331 -0.0142 -0.0006159 -0.0061477 -3.7938 0.25418 0.27275 0.24329 0.25891 -0.080176 -0.0053586 -0.056255 0.039051 -0.04593
2.7813 0.25828 0.25702 0.27689 0.24384 0 0.27793 0.28544 0.25898 0.25613 0.26702 0.22165 -0.65972 -0.10023 -0.10204 0.057101 -0.24742 -0.3685 -0.11748 -0.48473 -0.56414 -0.16816 -0.40899 -0.73286 -0.11963 -0.0031085 -0.014453 -0.00098397 -0.0069895 -3.7974 0.25084 0.27567 0.24334 0.26634 -0.058488 -0.0035273 -0.061652 0.051765 -0.028335
2.7852 0.26372 0.25664 0.27091 0.25941 0 0.28262 0.27949 0.25744 0.24247 0.26535 0.22815 0.3784 -0.082894 -0.1013 0.06299 -0.24071 -0.36877 -0.09847 -0.49558 -0.5677 -0.15643 -0.38314 -0.72958 -0.1199 -0.0038509 -0.015604 -0.0012328 -0.0080368 -3.802 0.24593 0.26418 0.24638 0.26657 -0.044391 -0.0039285 -0.05926 0.070877 -0.011925
2.7891 0.26538 0.25911 0.25554 0.27532 0 0.27537 0.26832 0.25431 0.23116 0.25893 0.24085 1.4711 -0.074453 -0.1036 0.065181 -0.23652 -0.36567 -0.083587 -0.51231 -0.57182 -0.1477 -0.36501 -0.72983 -0.12086 -0.0045063 -0.016755 -0.0011641 -0.0085673 -3.8168 0.24397 0.24985 0.25048 0.25769 -0.039911 -0.0054178 -0.05555 0.086666 -0.0022272
2.793 0.2624 0.26351 0.24656 0.28811 0 0.26161 0.25568 0.25692 0.23193 0.25235 0.25045 2.6184 -0.075012 -0.10734 0.062377 -0.23616 -0.36156 -0.075474 -0.52927 -0.57465 -0.14334 -0.35765 -0.73468 -0.12421 -0.0044124 -0.017069 -0.00109 -0.0083689 -3.8513 0.24668 0.2466 0.25431 0.24634 -0.044905 -0.0055169 -0.053608 0.095372 -0.00080283
2.7969 0.25687 0.2668 0.25353 0.29287 0 0.25359 0.24733 0.26731 0.24786 0.2501 0.25134 3.8103 -0.083926 -0.10887 0.053986 -0.24024 -0.35949 -0.075679 -0.54122 -0.57435 -0.14421 -0.3628 -0.74494 -0.13132 -0.0035586 -0.016426 -0.0014134 -0.0079575 -3.9018 0.25184 0.25619 0.25884 0.2431 -0.058208 -0.0033518 -0.056058 0.094389 -0.0081074
2.8008 0.25115 0.2658 0.26821 0.28698 0 0.25805 0.24759 0.27932 0.27252 0.25209 0.24614 5.0353 -0.099336 -0.10678 0.040695 -0.24775 -0.36046 -0.084269 -0.54093 -0.57132 -0.15077 -0.38077 -0.75999 -0.14358 -0.0025944 -0.015396 -0.0020773 -0.0079505 -3.9496 0.25589 0.26762 0.26585 0.25278 -0.076285 -0.00088346 -0.065614 0.082141 -0.022601
2.8047 0.24615 0.25975 0.27162 0.27392 0 0.26846 0.25531 0.28299 0.2931 0.25385 0.24342 6.2878 -0.11421 -0.10347 0.027968 -0.25346 -0.36259 -0.094307 -0.53089 -0.56847 -0.15891 -0.40034 -0.77809 -0.15743 -0.0021848 -0.014661 -0.0025187 -0.0083282 -3.9712 0.25716 0.27004 0.27443 0.26871 -0.092154 -0.0009558 -0.078083 0.066494 -0.036626
2.8086 0.24211 0.25137 0.25436 0.26071 0 0.27057 0.26356 0.27259 0.29841 0.25133 0.25074 7.5695 -0.12464 -0.10215 0.018678 -0.25479 -0.3632 -0.10214 -0.51614 -0.56866 -0.16595 -0.41402 -0.79714 -0.16962 -0.0023886 -0.014478 -0.0021994 -0.0084477 -3.9533 0.25616 0.26365 0.27972 0.27752 -0.10388 -0.0041481 -0.089341 0.052564 -0.046839
2.8125 0.24011 0.24515 0.22916 0.25044 0 0.25649 0.26496 0.25148 0.28675 0.24565 0.26839 8.886 -0.12816 -0.103 0.014291 -0.25042 -0.36159 -0.10601 -0.50033 -0.57164 -0.17032 -0.41713 -0.8143 -0.17791 -0.0026813 -0.014624 -0.0011665 -0.0078106 -3.9002 0.2537 0.25668 0.2764 0.27111 -0.11093 -0.0078393 -0.096628 0.043198 -0.051834
2.8164 0.24145 0.24397 0.22024 0.23919 0 0.23338 0.25847 0.23039 0.26779 0.24298 0.28829 10.242 -0.12239 -0.10301 0.015818 -0.23949 -0.35978 -0.10477 -0.48775 -0.57404 -0.1706 -0.4052 -0.82493 -0.17985 -0.0025478 -0.014743 -7.8066e-05 -0.0067109 -3.8326 0.24993 0.25391 0.26432 0.25445 -0.11364 -0.0086424 -0.097027 0.040826 -0.051059
2.8203 0.24536 0.24678 0.23858 0.22297 0 0.218 0.25078 0.22039 0.25554 0.24903 0.29823 11.638 -0.10599 -0.099909 0.021574 -0.22377 -0.3603 -0.099806 -0.48423 -0.57292 -0.16618 -0.3765 -0.82325 -0.17312 -0.0020057 -0.014666 0.00032563 -0.0060141 -3.776 0.2456 0.2517 0.25038 0.24148 -0.11474 -0.0057834 -0.088333 0.045564 -0.047656
2.8242 0.24842 0.24945 0.26824 0.20754 0 0.22216 0.25006 0.22569 0.25722 0.26274 0.28924 13.071 -0.086142 -0.095442 0.026056 -0.20892 -0.36344 -0.095262 -0.48711 -0.56911 -0.1602 -0.34344 -0.80576 -0.16241 -0.001545 -0.01448 -0.00019998 -0.0062885 -3.7465 0.24334 0.24503 0.24366 0.24274 -0.11681 -0.0019162 -0.076333 0.051489 -0.046794
2.8281 0.24743 0.24815 0.28021 0.20739 0 0.24247 0.25731 0.24113 0.26711 0.27476 0.26217 14.538 -0.066678 -0.093904 0.026782 -0.19743 -0.36673 -0.092338 -0.4944 -0.56646 -0.15396 -0.31223 -0.77519 -0.15004 -0.0016034 -0.014372 -0.0012702 -0.0072362 -3.7406 0.24587 0.23626 0.24775 0.2559 -0.11988 -0.00047972 -0.06416 0.056045 -0.050076
2.832 0.24281 0.24217 0.26116 0.23118 0 0.26309 0.26385 0.2556 0.27163 0.27318 0.22922 16.04 -0.051253 -0.097417 0.021834 -0.19119 -0.36717 -0.091691 -0.50375 -0.56748 -0.14852 -0.28843 -0.74089 -0.13819 -0.0021363 -0.014478 -0.00222 -0.0080296 -3.733 0.25199 0.23297 0.25722 0.26779 -0.12351 -0.0022813 -0.054775 0.05713 -0.058299
2.8359 0.23798 0.23378 0.22755 0.26782 0 0.26794 0.25817 0.25918 0.26174 0.25261 0.20784 17.582 -0.045695 -0.10329 0.0090311 -0.19238 -0.36399 -0.092956 -0.51101 -0.57032 -0.14491 -0.27967 -0.71386 -0.12976 -0.0026808 -0.01482 -0.0025738 -0.0081566 -3.688 0.25488 0.23676 0.26205 0.2653 -0.1257 -0.0047725 -0.052622 0.052396 -0.070962
2.8398 0.23438 0.22516 0.20894 0.29074 0 0.25145 0.23598 0.24889 0.24108 0.21956 0.20918 19.165 -0.050644 -0.10658 -0.0080892 -0.19786 -0.35923 -0.093071 -0.51186 -0.57078 -0.14219 -0.28333 -0.69957 -0.12475 -0.0027986 -0.015295 -0.0022758 -0.0078468 -3.5789 0.24638 0.23775 0.25591 0.24527 -0.12408 -0.0046976 -0.05795 0.043858 -0.082637
2.8438 0.22771 0.21564 0.21639 0.27995 0 0.2202 0.2044 0.22932 0.22197 0.18889 0.22892 20.786 -0.061466 -0.1051 -0.024778 -0.2033 -0.35585 -0.09059 -0.5058 -0.56716 -0.13897 -0.29078 -0.69423 -0.12084 -0.0024549 -0.015682 -0.0016112 -0.007669 -3.4023 0.22434 0.22388 0.24074 0.21573 -0.1192 -0.0013947 -0.067306 0.034919 -0.090013
2.8477 0.2109 0.20226 0.22933 0.24048 0 0.18644 0.1763 0.20797 0.21314 0.173 0.24882 22.433 -0.074691 -0.10139 -0.037859 -0.20579 -0.35514 -0.085085 -0.49246 -0.56212 -0.13442 -0.29608 -0.68767 -0.11631 -0.0020203 -0.015704 -0.00098375 -0.007829 -3.1782 0.1959 0.19568 0.22368 0.18885 -0.11187 0.002515 -0.07823 0.027914 -0.091595
2.8516 0.18214 0.18328 0.21607 0.19698 0 0.16014 0.16046 0.18947 0.21169 0.17243 0.24991 24.096 -0.086269 -0.099725 -0.044183 -0.20243 -0.35562 -0.076591 -0.47189 -0.55843 -0.12777 -0.29293 -0.67036 -0.10932 -0.0019405 -0.015167 -0.00071828 -0.0079859 -2.9347 0.17248 0.16861 0.20961 0.17226 -0.10339 0.0035908 -0.087919 0.025241 -0.086561
2.8555 0.14958 0.16105 0.16835 0.16879 0 0.14474 0.15615 0.17348 0.20718 0.17584 0.22705 25.773 -0.087665 -0.10154 -0.037245 -0.18721 -0.35376 -0.066562 -0.44364 -0.55301 -0.11788 -0.26983 -0.63877 -0.096527 -0.0023646 -0.014092 -0.00093473 -0.007744 -2.6901 0.16024 0.15798 0.19686 0.16501 -0.09682 0.00068526 -0.090557 0.032445 -0.075768
2.8594 0.12571 0.14077 0.11349 0.15221 0 0.1377 0.15553 0.15752 0.19285 0.17014 0.19204 27.472 -0.079891 -0.10436 -0.021135 -0.16348 -0.34552 -0.057388 -0.41257 -0.53652 -0.10617 -0.23373 -0.59544 -0.080031 -0.0030031 -0.012702 -0.0014901 -0.0071773 -2.4445 0.15499 0.16199 0.17978 0.15978 -0.092395 -0.0041794 -0.086415 0.047753 -0.06542
2.8633 0.11523 0.12532 0.089473 0.13014 0 0.13385 0.14964 0.14103 0.17138 0.15148 0.16203 29.201 -0.064908 -0.10489 0.0019968 -0.13289 -0.32794 -0.049164 -0.38065 -0.50058 -0.092991 -0.18943 -0.54502 -0.061211 -0.0033097 -0.011286 -0.002021 -0.0067374 -2.1857 0.14628 0.16182 0.15545 0.14921 -0.088964 -0.0076875 -0.076074 0.070199 -0.057803
2.8672 0.10801 0.11068 0.10606 0.097908 0 0.12832 0.1318 0.12569 0.14939 0.12656 0.14414 30.962 -0.045207 -0.10239 0.029758 -0.097271 -0.30044 -0.041491 -0.3496 -0.44645 -0.078465 -0.14169 -0.49041 -0.041395 -0.0028803 -0.010049 -0.0021203 -0.0066632 -1.8963 0.12631 0.13911 0.12771 0.13115 -0.085132 -0.0078787 -0.060434 0.098327 -0.054442
2.8711 0.08546 0.086754 0.13054 0.073246 0 0.11693 0.097515 0.11127 0.12783 0.10257 0.13183 32.751 -0.025193 -0.098612 0.058569 -0.059088 -0.26537 -0.03265 -0.32159 -0.38577 -0.062141 -0.097348 -0.43173 -0.022358 -0.0018102 -0.0090872 -0.0015867 -0.0066267 -1.5523 0.094444 0.091957 0.10439 0.10845 -0.078136 -0.0053073 -0.040878 0.12955 -0.056451
2.875 0.036032 0.044058 0.11347 0.073876 0 0.093398 0.044474 0.091674 0.10026 0.075727 0.1163 34.559 -0.010737 -0.094663 0.082746 -0.021973 -0.22698 -0.019261 -0.29668 -0.33123 -0.042556 -0.060315 -0.36708 -0.0047767 -0.00071613 -0.0083911 -0.00058036 -0.0060652 -1.1166 0.05362 0.032931 0.089772 0.082277 -0.065932 -0.0021874 -0.020775 0.15702 -0.060664
2.8789 -0.033956 -0.018291 0.030796 0.084627 0 0.046862 -0.024382 0.056802 0.061652 0.031193 0.099679 36.378 -0.00154 -0.088698 0.1004 0.013291 -0.18831 -0.0012997 -0.27132 -0.28444 -0.019249 -0.025141 -0.29244 0.013043 -0.00032019 -0.0077663 0.00044879 -0.0048204 -0.5433 0.004318 -0.026319 0.078535 0.044734 -0.051032 -0.00070338 -0.0023082 0.17666 -0.063234
2.8828 -0.10421 -0.089836 -0.095734 0.055011 0 -0.034216 -0.097875 0.00040903 0.016681 -0.043357 0.092874 38.194 0.0037848 -0.076918 0.11053 0.047106 -0.14755 0.020512 -0.24193 -0.23138 0.0082706 0.013698 -0.19978 0.032807 -0.00084976 -0.006689 0.0010337 -0.0033082 0.19644 -0.055318 -0.084439 0.056581 -0.019333 -0.035752 -0.0018224 0.013395 0.18626 -0.062319
2.8867 -0.15551 -0.15395 -0.21602 -0.058323 0 -0.14936 -0.15926 -0.072624 -0.024225 -0.14186 0.096841 39.986 0.0074263 -0.05644 0.11259 0.080401 -0.096842 0.044835 -0.20439 -0.14931 0.040334 0.06262 -0.076252 0.056466 -0.0017523 -0.0043472 0.00098231 -0.0019865 1.0803 -0.12239 -0.14349 0.0090289 -0.11704 -0.022804 -0.0049927 0.025401 0.18437 -0.056497
2.8906 -0.18272 -0.19771 -0.28756 -0.23901 0 -0.27285 -0.19561 -0.14697 -0.059021 -0.2368 0.086381 41.736 0.015428 -0.026862 0.10568 0.11723 -0.025434 0.067301 -0.14667 -0.019503 0.078069 0.13774 0.092126 0.089326 -0.0020449 -5.1513e-05 0.00049042 -0.00073551 2.0235 -0.18424 -0.19694 -0.06944 -0.22926 -0.017998 -0.008415 0.031672 0.17024 -0.044587
2.8945 -0.19563 -0.21963 -0.29821 -0.40325 0 -0.35599 -0.20737 -0.2065 -0.10268 -0.29383 0.0185 43.439 0.030906 0.010511 0.095563 0.16125 0.073877 0.084314 -0.067527 0.16267 0.11955 0.23805 0.31212 0.13166 -0.0010754 0.0061704 6.2732e-06 0.0010796 2.9117 -0.22465 -0.23062 -0.16897 -0.31022 -0.019896 -0.009684 0.033724 0.15481 -0.030656
2.8984 -0.20944 -0.23001 -0.26356 -0.45647 0 -0.3543 -0.20968 -0.24582 -0.17752 -0.2945 -0.13367 45.11 0.053443 0.05384 0.085922 0.21394 0.19896 0.09577 0.031366 0.38465 0.16428 0.35867 0.57441 0.18301 0.00094704 0.013287 -6.1603e-05 0.00386 3.6655 -0.23847 -0.2385 -0.26834 -0.31623 -0.024857 -0.0068324 0.032708 0.1453 -0.016733
2.9023 -0.2344 -0.24391 -0.21222 -0.37246 0 -0.26661 -0.22291 -0.27445 -0.29094 -0.2512 -0.34749 46.769 0.08211 0.10036 0.079883 0.27612 0.33676 0.1024 0.14779 0.61931 0.21212 0.49457 0.85098 0.24296 0.0031295 0.019643 0.00039631 0.0071492 4.2897 -0.24069 -0.23487 -0.34688 -0.24727 -0.029187 0.00051178 0.029648 0.14745 -0.0040101
2.9063 -0.27206 -0.27134 -0.17664 -0.22508 0 -0.15393 -0.25929 -0.30991 -0.42117 -0.2045 -0.55066 48.421 0.11494 0.14519 0.0818 0.34848 0.46703 0.10628 0.27794 0.83148 0.2635 0.63785 1.1028 0.31107 0.0046142 0.023822 0.0011323 0.0098688 4.8667 -0.25785 -0.24617 -0.39716 -0.16414 -0.026916 0.010671 0.025957 0.16877 0.0066467
2.9102 -0.31704 -0.3112 -0.18896 -0.13872 0 -0.1115 -0.31512 -0.36451 -0.52696 -0.20346 -0.6629 50.042 0.1473 0.18197 0.096395 0.42679 0.56971 0.1138 0.40892 0.98855 0.31873 0.77228 1.2957 0.38448 0.0051721 0.025389 0.0017296 0.01123 5.4884 -0.30634 -0.28822 -0.42894 -0.15535 -0.010196 0.020774 0.024139 0.21257 0.016701
2.9141 -0.35986 -0.3525 -0.26818 -0.19359 0 -0.20275 -0.37372 -0.4349 -0.57549 -0.2776 -0.65234 51.599 0.17725 0.20595 0.11967 0.50262 0.63304 0.12755 0.52929 1.0744 0.37521 0.89113 1.4169 0.45783 0.005175 0.024997 0.0019124 0.011395 6.1726 -0.37622 -0.35184 -0.46004 -0.26986 0.016915 0.028472 0.024694 0.26586 0.028258
2.918 -0.38942 -0.38182 -0.39762 -0.36247 0 -0.40129 -0.41576 -0.50145 -0.56529 -0.41363 -0.56293 53.073 0.20464 0.21734 0.1487 0.57064 0.65898 0.1476 0.63296 1.0997 0.43027 0.99157 1.4805 0.52763 0.0050942 0.02387 0.0017475 0.011217 6.8246 -0.43645 -0.41118 -0.50009 -0.46852 0.050431 0.03317 0.027377 0.32041 0.041889
2.9219 -0.39757 -0.39212 -0.51575 -0.53061 0 -0.59323 -0.43007 -0.53833 -0.52549 -0.55208 -0.48783 54.474 0.22971 0.22129 0.17982 0.6257 0.66253 0.17304 0.7148 1.0983 0.48068 1.072 1.5174 0.59021 0.0051057 0.023123 0.0015668 0.01139 7.2792 -0.4585 -0.44454 -0.54005 -0.64077 0.08533 0.035801 0.031583 0.36764 0.057672
2.9258 -0.3857 -0.38704 -0.54587 -0.58252 0 -0.6503 -0.41904 -0.52909 -0.49286 -0.61444 -0.50416 55.826 0.25308 0.22421 0.20475 0.65698 0.66375 0.19927 0.7642 1.107 0.51707 1.1281 1.5532 0.63638 0.0051519 0.023339 0.0016669 0.011896 7.4 -0.43813 -0.44628 -0.55782 -0.68144 0.11019 0.037515 0.035176 0.3915 0.073699
2.9297 -0.36771 -0.37806 -0.45621 -0.48785 0 -0.52652 -0.39642 -0.47901 -0.48647 -0.55386 -0.61507 57.142 0.27422 0.22945 0.21658 0.66566 0.67516 0.21794 0.78609 1.1389 0.53335 1.165 1.5881 0.66215 0.0052377 0.024473 0.0020476 0.01227 7.1762 -0.3972 -0.42268 -0.53728 -0.56942 0.1183 0.038636 0.035184 0.39078 0.085097
2.9336 -0.36319 -0.37664 -0.30179 -0.32245 0 -0.30304 -0.37928 -0.41594 -0.49878 -0.39833 -0.7421 58.417 0.29076 0.23573 0.2148 0.65684 0.69262 0.22599 0.78609 1.1722 0.52925 1.1843 1.5931 0.66794 0.0055009 0.025955 0.0024359 0.012247 6.7475 -0.36567 -0.38423 -0.48546 -0.38426 0.112 0.038798 0.030809 0.37336 0.089535
2.9375 -0.38315 -0.38711 -0.19937 -0.21247 0 -0.13916 -0.37833 -0.37613 -0.50656 -0.24694 -0.77564 59.636 0.30003 0.23917 0.19973 0.63394 0.69754 0.22198 0.76681 1.1652 0.50494 1.1852 1.5296 0.6539 0.0059602 0.026896 0.0025727 0.012018 6.3349 -0.36137 -0.34704 -0.43145 -0.24729 0.094459 0.037843 0.021839 0.34597 0.085736
2.9414 -0.42003 -0.40532 -0.24065 -0.24444 0 -0.15892 -0.39259 -0.38163 -0.48978 -0.20703 -0.65064 60.789 0.29823 0.23658 0.17287 0.60115 0.67112 0.20528 0.73051 1.0896 0.4616 1.1647 1.3802 0.62062 0.0063197 0.026464 0.0024725 0.01185 6.1111 -0.38322 -0.33593 -0.40515 -0.23515 0.07114 0.03635 0.0085044 0.31785 0.072831
2.9453 -0.45244 -0.42329 -0.41135 -0.40477 0 -0.35711 -0.41244 -0.42343 -0.44434 -0.31087 -0.39632 61.879 0.279 0.22751 0.14106 0.5651 0.61059 0.17971 0.67893 0.95463 0.40679 1.1153 1.1692 0.57216 0.0061834 0.024386 0.0023819 0.01163 6.0941 -0.41863 -0.37237 -0.41219 -0.33344 0.055957 0.035221 -0.006488 0.3052 0.053177
2.9492 -0.46225 -0.43555 -0.59198 -0.58845 0 -0.59852 -0.42877 -0.46466 -0.38243 -0.48087 -0.12513 62.908 0.24991 0.2144 0.11353 0.53046 0.5342 0.15512 0.62109 0.80475 0.35532 1.0482 0.95696 0.52159 0.0055126 0.021259 0.0024802 0.010967 6.1381 -0.45294 -0.44825 -0.42702 -0.4599 0.053976 0.034878 -0.019113 0.30703 0.034476
2.9531 -0.44934 -0.44192 -0.65039 -0.67058 0 -0.71491 -0.44026 -0.4652 -0.3235 -0.58323 0.0338 63.869 0.21632 0.20136 0.093728 0.49769 0.46948 0.13547 0.56113 0.69005 0.3137 0.97 0.80827 0.47461 0.0047779 0.01833 0.002653 0.0097669 6.045 -0.47255 -0.51448 -0.41269 -0.52984 0.064869 0.035025 -0.027662 0.31911 0.020218
2.957 -0.43033 -0.44527 -0.55144 -0.59311 0 -0.62836 -0.45127 -0.41203 -0.28292 -0.53576 0.014062 64.75 0.18423 0.19224 0.084052 0.46676 0.43423 0.1239 0.50352 0.63592 0.28719 0.88871 0.75714 0.43632 0.0045475 0.016753 0.0026086 0.0085869 5.7263 -0.46571 -0.51109 -0.35311 -0.51014 0.086445 0.035187 -0.030923 0.33574 0.013202
2.9609 -0.42282 -0.44753 -0.38659 -0.40842 0 -0.40801 -0.46277 -0.33223 -0.26512 -0.38024 -0.14782 65.555 0.16527 0.18873 0.086873 0.43683 0.4265 0.12398 0.45697 0.63441 0.28301 0.82089 0.79172 0.41449 0.0049073 0.016884 0.0022328 0.0082548 5.3013 -0.42899 -0.42426 -0.27125 -0.42825 0.11138 0.035358 -0.027632 0.34447 0.016838
2.9648 -0.4302 -0.44818 -0.29445 -0.24659 0 -0.21737 -0.46729 -0.27667 -0.26522 -0.25106 -0.33902 66.302 0.167 0.18936 0.096434 0.40793 0.43201 0.1318 0.4297 0.66117 0.29561 0.78547 0.86974 0.40959 0.0053633 0.018166 0.001793 0.0090934 5.0451 -0.37747 -0.3162 -0.21644 -0.34275 0.12508 0.036007 -0.021101 0.33447 0.02709
2.9688 -0.44104 -0.44623 -0.34212 -0.22459 0 -0.19284 -0.45636 -0.28478 -0.27799 -0.26142 -0.44673 67.011 0.18482 0.19078 0.10689 0.38258 0.4412 0.14225 0.42187 0.69991 0.31541 0.78501 0.95124 0.41667 0.005375 0.019698 0.0017356 0.010571 5.2047 -0.3447 -0.28613 -0.22925 -0.30416 0.1229 0.037518 -0.014865 0.30962 0.038171
2.9727 -0.44225 -0.44259 -0.47393 -0.35979 0 -0.34537 -0.43458 -0.35664 -0.30678 -0.40522 -0.43283 67.682 0.21407 0.19106 0.1151 0.36399 0.45886 0.15275 0.43367 0.7528 0.33688 0.82056 1.0239 0.43308 0.0049529 0.020938 0.0022512 0.01177 5.8119 -0.36289 -0.38416 -0.31101 -0.32938 0.10352 0.039722 -0.010962 0.27525 0.046516
2.9766 -0.43186 -0.43962 -0.57062 -0.55359 0 -0.55772 -0.42325 -0.45338 -0.36259 -0.56281 -0.35531 68.289 0.24816 0.19225 0.11836 0.35597 0.4972 0.16102 0.46405 0.83065 0.35456 0.89054 1.1037 0.45579 0.0046498 0.021957 0.0030541 0.012197 6.6348 -0.43447 -0.5551 -0.42191 -0.3965 0.067589 0.042028 -0.011225 0.23918 0.048689
2.9805 -0.4191 -0.43796 -0.55855 -0.66277 0 -0.6757 -0.4439 -0.52466 -0.45061 -0.60566 -0.3214 68.809 0.26967 0.19921 0.11378 0.37078 0.55977 0.16589 0.51075 0.9356 0.36157 0.98874 1.2137 0.48117 0.0049477 0.023101 0.0036166 0.012098 7.317 -0.52093 -0.67233 -0.50881 -0.45826 0.022048 0.043917 -0.017626 0.22433 0.039856
2.9844 -0.41319 -0.43459 -0.46532 -0.60773 0 -0.62148 -0.49343 -0.54151 -0.55475 -0.50537 -0.40569 69.241 0.27267 0.21488 0.10632 0.40383 0.63321 0.17128 0.55998 1.0533 0.36378 1.0866 1.3598 0.50585 0.0057215 0.024523 0.0036362 0.012041 7.6047 -0.56519 -0.64092 -0.54076 -0.47005 -0.017062 0.045239 -0.025504 0.23597 0.026281
2.9883 -0.4135 -0.42479 -0.3763 -0.43306 0 -0.44438 -0.5368 -0.51075 -0.63729 -0.35079 -0.5925 69.606 0.25769 0.2363 0.098452 0.45211 0.69538 0.1795 0.60673 1.1601 0.36564 1.1718 1.5202 0.52901 0.0063755 0.026032 0.0032712 0.012281 7.4931 -0.53399 -0.47972 -0.52547 -0.42113 -0.043229 0.046107 -0.031789 0.27292 0.011965
2.9922 -0.41092 -0.40684 -0.34556 -0.27057 0 -0.2755 -0.53093 -0.46339 -0.66033 -0.26401 -0.7844 69.929 0.22738 0.25569 0.092326 0.5115 0.73213 0.19234 0.64689 1.2365 0.3714 1.234 1.6558 0.54981 0.0064857 0.027294 0.0029342 0.012627 7.1861 -0.44489 -0.30664 -0.4965 -0.34817 -0.051532 0.046692 -0.033496 0.33135 0.00081927
2.9961 -0.39816 -0.38472 -0.3541 -0.23335 0 -0.22643 -0.46298 -0.42968 -0.61491 -0.29705 -0.87052 70.212 0.18871 0.26633 0.090651 0.57462 0.746 0.21204 0.67536 1.2741 0.38743 1.2583 1.7292 0.56665 0.0062146 0.028043 0.0028843 0.012821 6.914 -0.35326 -0.23942 -0.48409 -0.31316 -0.035754 0.047193 -0.025624 0.40218 -0.0010004
3 -0.37777 -0.36611 -0.35054 -0.32746 0 -0.31077 -0.36755 -0.42031 -0.53219 -0.40061 -0.80388 70.439 0.15845 0.26774 0.093664 0.62737 0.74886 0.23654 0.69075 1.2729 0.41492 1.2409 1.7208 0.5765 0.0060474 0.028093 0.0030376 0.012891 6.7637 -0.30952 -0.3018 -0.49347 -0.35399 0.00073316 0.047882 -0.0051658 0.46383 0.01019
3.0039 -0.36017 -0.35742 -0.31973 -0.45362 0 -0.44415 -0.30297 -0.42508 -0.46288 -0.4815 -0.6308 70.593 0.14272 0.26504 0.098668 0.66457 0.74678 0.26086 0.69636 1.2348 0.44599 1.1967 1.6338 0.57834 0.0061909 0.027268 0.003143 0.013009 6.6521 -0.3236 -0.41701 -0.50552 -0.44582 0.047078 0.048904 0.023895 0.50776 0.029924
3.0078 -0.35459 -0.36003 -0.29956 -0.49509 0 -0.51626 -0.3049 -0.42565 -0.43948 -0.48503 -0.45202 70.678 0.14249 0.26298 0.10407 0.6837 0.73289 0.28173 0.69258 1.1615 0.47438 1.1335 1.488 0.57092 0.0063436 0.02551 0.0030739 0.01309 6.4425 -0.36566 -0.48588 -0.49607 -0.51201 0.097637 0.049925 0.058623 0.5317 0.054891
3.0117 -0.36198 -0.37052 -0.32979 -0.41598 0 -0.47535 -0.35848 -0.41021 -0.45252 -0.42788 -0.3475 70.712 0.15648 0.26069 0.10827 0.68352 0.69493 0.29587 0.67952 1.0578 0.49315 1.0601 1.3097 0.55332 0.0060818 0.023106 0.0029075 0.012722 6.0867 -0.39786 -0.47113 -0.4563 -0.48457 0.14665 0.050101 0.095327 0.53585 0.081057
3.0156 -0.3754 -0.38329 -0.39626 -0.28778 0 -0.36191 -0.41411 -0.38003 -0.46143 -0.36494 -0.32305 70.716 0.17596 0.25264 0.10868 0.66127 0.62922 0.29631 0.65242 0.93466 0.48627 0.99108 1.1238 0.52325 0.0053753 0.020705 0.0027518 0.011621 5.6646 -0.40481 -0.41287 -0.39869 -0.36591 0.18316 0.048702 0.12471 0.52496 0.099267
3.0195 -0.38544 -0.39247 -0.439 -0.22492 0 -0.27059 -0.43075 -0.34559 -0.43022 -0.33567 -0.31862 70.69 0.18555 0.23461 0.10591 0.62696 0.54684 0.28518 0.61216 0.80805 0.45552 0.93616 0.94912 0.48738 0.0046214 0.018933 0.0025784 0.010118 5.3001 -0.39638 -0.37335 -0.34572 -0.23507 0.20292 0.045932 0.14049 0.5131 0.10529
3.0234 -0.38506 -0.3924 -0.41751 -0.28658 0 -0.27376 -0.40587 -0.3169 -0.35677 -0.34066 -0.26792 70.621 0.18063 0.20879 0.1006 0.58399 0.46666 0.26459 0.5596 0.69305 0.40617 0.8965 0.7987 0.44975 0.0041944 0.017907 0.0022862 0.0090131 5.042 -0.38663 -0.37397 -0.31204 -0.18659 0.20392 0.043099 0.14064 0.50251 0.098823
3.0273 -0.37115 -0.37862 -0.35724 -0.42663 0 -0.36549 -0.36721 -0.29579 -0.27203 -0.3566 -0.15912 70.489 0.15953 0.18285 0.093198 0.53417 0.40307 0.23632 0.49608 0.59997 0.34376 0.87212 0.68268 0.41362 0.0040848 0.017174 0.001909 0.0088532 4.822 -0.37508 -0.38414 -0.29444 -0.25161 0.18442 0.041751 0.12399 0.49247 0.080163
3.0313 -0.34478 -0.35073 -0.31988 -0.52991 0 -0.46641 -0.34025 -0.27554 -0.21309 -0.36106 -0.046924 70.282 0.12292 0.16449 0.083994 0.47809 0.36016 0.2026 0.42401 0.53462 0.27716 0.86182 0.60972 0.38314 0.0040567 0.016232 0.0016825 0.0093677 4.5241 -0.34995 -0.36267 -0.27652 -0.37027 0.14126 0.042453 0.089276 0.47785 0.05023
3.0352 -0.31199 -0.31523 -0.32859 -0.50216 0 -0.48364 -0.32682 -0.24824 -0.19572 -0.34217 -0.0070348 70 0.084245 0.1566 0.072997 0.41592 0.3355 0.1679 0.3534 0.50036 0.22371 0.85831 0.58466 0.36234 0.0040668 0.015124 0.0018355 0.0097127 4.1021 -0.30679 -0.30237 -0.24399 -0.44101 0.076179 0.044342 0.041029 0.44373 0.014627
3.0391 -0.28348 -0.28435 -0.33699 -0.34215 0 -0.38144 -0.31362 -0.21467 -0.20816 -0.29738 -0.07136 69.649 0.056874 0.15686 0.060828 0.35184 0.32678 0.13572 0.29337 0.49777 0.18875 0.85358 0.60327 0.34868 0.0043496 0.014451 0.0023032 0.0093139 3.6417 -0.25988 -0.23514 -0.19866 -0.40477 0.0036239 0.045927 -0.0098234 0.389 -0.019626
3.043 -0.27055 -0.26978 -0.28571 -0.14363 0 -0.21122 -0.29514 -0.18829 -0.22689 -0.23629 -0.19748 69.245 0.046543 0.16074 0.048094 0.28994 0.33304 0.10792 0.24934 0.52152 0.17382 0.84494 0.64932 0.341 0.0050134 0.014746 0.0026873 0.0084235 3.3206 -0.2332 -0.20058 -0.16047 -0.2917 -0.067241 0.046395 -0.057646 0.31624 -0.049179
3.0469 -0.27822 -0.27536 -0.18753 -0.030195 0 -0.079268 -0.28228 -0.18853 -0.2369 -0.18657 -0.29787 68.806 0.057097 0.16417 0.035635 0.23513 0.35088 0.086205 0.22593 0.55925 0.17873 0.83072 0.70011 0.33799 0.0056792 0.015838 0.0025577 0.0077993 3.2976 -0.24041 -0.21425 -0.15537 -0.19256 -0.12672 0.046224 -0.09709 0.23074 -0.071106
3.0508 -0.30065 -0.29463 -0.13853 -0.072668 0 -0.07412 -0.28748 -0.22654 -0.24034 -0.18467 -0.30618 68.346 0.091433 0.16456 0.026181 0.20128 0.37258 0.074464 0.23251 0.59685 0.20187 0.8113 0.74003 0.33877 0.0057278 0.016948 0.0018405 0.0078702 3.6137 -0.27412 -0.26279 -0.19686 -0.18299 -0.15389 0.046555 -0.11854 0.15003 -0.080233
3.0547 -0.324 -0.31527 -0.22574 -0.24478 0 -0.20406 -0.3063 -0.29379 -0.25042 -0.24613 -0.22902 67.864 0.13351 0.16123 0.022331 0.19568 0.39093 0.071961 0.26187 0.62811 0.23036 0.79448 0.77314 0.34249 0.0049867 0.017469 0.0009323 0.0083107 4.1657 -0.3134 -0.32046 -0.27415 -0.26564 -0.14378 0.047981 -0.12277 0.097748 -0.078552
3.0586 -0.33517 -0.32684 -0.41996 -0.44252 0 -0.38892 -0.3187 -0.36332 -0.27909 -0.33989 -0.14333 67.343 0.17244 0.15633 0.024545 0.21703 0.40635 0.076681 0.3062 0.66047 0.25805 0.78571 0.82301 0.34964 0.0040588 0.017616 0.00042267 0.0084854 4.7593 -0.33977 -0.3648 -0.35603 -0.37458 -0.10334 0.049899 -0.11426 0.080265 -0.069242
3.0625 -0.32989 -0.32556 -0.57399 -0.55034 0 -0.51263 -0.30971 -0.40458 -0.32764 -0.3997 -0.14136 66.765 0.20141 0.1548 0.032828 0.26332 0.42784 0.087038 0.36019 0.70981 0.28174 0.78893 0.91574 0.3608 0.0037954 0.018227 0.00065091 0.0082427 5.2025 -0.34603 -0.38062 -0.40879 -0.43089 -0.039322 0.050941 -0.096462 0.099632 -0.054567
3.0664 -0.31377 -0.31378 -0.54624 -0.51083 0 -0.50046 -0.28578 -0.40202 -0.38418 -0.37414 -0.26325 66.119 0.21366 0.16148 0.046698 0.33051 0.46452 0.10088 0.41771 0.78595 0.29902 0.8084 1.0559 0.3768 0.0043957 0.019848 0.0014504 0.008146 5.3874 -0.33392 -0.36028 -0.41653 -0.40023 0.037863 0.050038 -0.0739 0.15475 -0.037314
3.0703 -0.29656 -0.29677 -0.33686 -0.3562 0 -0.36717 -0.26787 -0.36458 -0.42834 -0.27425 -0.46471 65.414 0.20522 0.17662 0.062695 0.40308 0.51485 0.11302 0.46828 0.8797 0.30991 0.84686 1.2133 0.39759 0.0051384 0.022032 0.0022691 0.0088531 5.324 -0.30869 -0.30947 -0.38969 -0.31024 0.10228 0.047194 -0.055067 0.22781 -0.022647
3.0742 -0.28512 -0.28034 -0.099973 -0.18476 0 -0.20359 -0.26913 -0.31941 -0.4415 -0.17229 -0.64124 64.665 0.18861 0.19433 0.075961 0.46299 0.56418 0.12021 0.5078 0.96291 0.31888 0.8918 1.3335 0.41874 0.0051302 0.023604 0.0025653 0.010306 5.1174 -0.27892 -0.25229 -0.35623 -0.22343 0.14089 0.043454 -0.043261 0.28973 -0.012689
3.0781 -0.28074 -0.27025 -0.012843 -0.098634 0 -0.11286 -0.28241 -0.29477 -0.4185 -0.14735 -0.6923 63.88 0.16961 0.20661 0.084523 0.50258 0.59378 0.12136 0.53404 1.0034 0.32698 0.93571 1.3666 0.43749 0.004309 0.023656 0.0021923 0.011623 4.9041 -0.25831 -0.22239 -0.34171 -0.19315 0.15049 0.04025 -0.038865 0.32906 -0.0079413
3.082 -0.28123 -0.27085 -0.12412 -0.14143 0 -0.14252 -0.29068 -0.30313 -0.37263 -0.22299 -0.58402 63.056 0.15339 0.21001 0.087016 0.5163 0.59393 0.11597 0.54536 0.98469 0.33474 0.97099 1.297 0.45117 0.003578 0.022299 0.0015029 0.01184 4.7773 -0.26092 -0.23969 -0.35254 -0.23374 0.13107 0.038655 -0.041453 0.33754 -0.0084109
3.0859 -0.28417 -0.28201 -0.32258 -0.27419 0 -0.25848 -0.28694 -0.33464 -0.32787 -0.35007 -0.37139 62.193 0.14624 0.20844 0.082135 0.49703 0.56976 0.10399 0.53764 0.91653 0.34072 0.98353 1.1531 0.45497 0.0038543 0.020474 0.0010912 0.010775 4.7405 -0.2893 -0.29168 -0.37339 -0.31771 0.087155 0.038986 -0.049312 0.30702 -0.013625
3.0898 -0.28804 -0.29714 -0.44723 -0.40388 0 -0.37494 -0.27997 -0.36373 -0.30147 -0.44601 -0.1664 61.292 0.14655 0.20866 0.073762 0.45718 0.53565 0.089597 0.51378 0.82829 0.34111 0.96744 0.99132 0.44851 0.0050317 0.019076 0.0013315 0.0091754 4.7128 -0.32689 -0.33989 -0.37922 -0.3946 0.042527 0.040809 -0.05723 0.25654 -0.020142
3.0938 -0.29135 -0.30602 -0.42527 -0.44531 0 -0.41505 -0.28038 -0.36458 -0.29089 -0.45418 -0.071047 60.36 0.14881 0.21279 0.065602 0.41121 0.504 0.075803 0.47944 0.75094 0.33446 0.92899 0.8645 0.43528 0.0060072 0.018296 0.0020541 0.0080486 4.5896 -0.34627 -0.34941 -0.35266 -0.41866 0.010869 0.04325 -0.063065 0.20555 -0.025892
3.0977 -0.2924 -0.30207 -0.31101 -0.3762 0 -0.35967 -0.28538 -0.32677 -0.27741 -0.37635 -0.11637 59.397 0.14952 0.21564 0.059651 0.3675 0.47835 0.064029 0.43802 0.70035 0.32016 0.87291 0.79539 0.41762 0.0057953 0.017763 0.0026431 0.0078738 4.3218 -0.32996 -0.31654 -0.29548 -0.37345 -0.0014389 0.045404 -0.066217 0.16492 -0.029965
3.1016 -0.29047 -0.28827 -0.20982 -0.24947 0 -0.25418 -0.28193 -0.2629 -0.24493 -0.26199 -0.24577 58.392 0.14515 0.20996 0.057607 0.33406 0.45509 0.055327 0.3934 0.67261 0.29826 0.80562 0.77039 0.39832 0.0045603 0.017183 0.0025436 0.0083733 3.9643 -0.28604 -0.26976 -0.22789 -0.28246 0.009545 0.046701 -0.066701 0.14433 -0.031779
3.1055 -0.2872 -0.27552 -0.18116 -0.15546 0 -0.17376 -0.26484 -0.20304 -0.19739 -0.17283 -0.35415 57.332 0.1314 0.1943 0.060913 0.32287 0.43007 0.050218 0.35395 0.65208 0.27115 0.74181 0.75478 0.3826 0.0034649 0.016686 0.001785 0.0089146 3.655 -0.24338 -0.24428 -0.17748 -0.19768 0.042773 0.047059 -0.066452 0.15508 -0.031424
3.1094 -0.28596 -0.27397 -0.21352 -0.15991 0 -0.1727 -0.24726 -0.17797 -0.15783 -0.15053 -0.3577 56.216 0.11429 0.1755 0.06562 0.32493 0.40318 0.046058 0.32361 0.62469 0.24649 0.69171 0.71821 0.37166 0.003498 0.016545 0.001035 0.0090478 3.5288 -0.22931 -0.25394 -0.16431 -0.16852 0.076295 0.046785 -0.067885 0.17862 -0.031003
3.1133 -0.28907 -0.28446 -0.26956 -0.25957 0 -0.25 -0.24887 -0.20005 -0.1494 -0.2005 -0.24776 55.052 0.097539 0.16294 0.069927 0.33534 0.37797 0.042221 0.30367 0.58719 0.22788 0.65822 0.65484 0.3654 0.0045158 0.016679 0.0010533 0.0087218 3.6209 -0.24908 -0.28438 -0.18981 -0.20863 0.10113 0.046336 -0.071215 0.20615 -0.031158
3.1172 -0.29537 -0.29799 -0.32829 -0.38506 0 -0.35149 -0.27355 -0.25402 -0.17514 -0.29174 -0.092885 53.853 0.084633 0.16038 0.072381 0.34927 0.35844 0.038478 0.29464 0.54829 0.21825 0.64269 0.58694 0.36348 0.0054622 0.016608 0.0019791 0.0081611 3.8312 -0.28411 -0.30975 -0.2353 -0.28469 0.11032 0.046076 -0.07613 0.22993 -0.032256
3.1211 -0.30063 -0.30374 -0.37769 -0.44868 0 -0.40613 -0.30227 -0.30517 -0.21511 -0.37143 0.010312 52.617 0.08068 0.16348 0.071417 0.36024 0.3472 0.035557 0.29701 0.5233 0.22176 0.64611 0.5514 0.3653 0.0054573 0.015972 0.0031191 0.0076619 3.9887 -0.30852 -0.31451 -0.27206 -0.33931 0.096282 0.046111 -0.081052 0.24056 -0.03429
3.125 -0.3008 -0.29825 -0.38882 -0.40451 0 -0.37393 -0.31096 -0.3211 -0.24311 -0.39345 0.00070944 51.337 0.087064 0.16471 0.068137 0.36441 0.34587 0.036266 0.30699 0.52618 0.23753 0.66154 0.57744 0.36954 0.0045835 0.015044 0.003501 0.0074665 3.9788 -0.30843 -0.30183 -0.27854 -0.33357 0.065331 0.046243 -0.082207 0.2374 -0.035842
3.1289 -0.29565 -0.28766 -0.32873 -0.27985 0 -0.27473 -0.29488 -0.29342 -0.24777 -0.34929 -0.11342 50.01 0.099069 0.16044 0.065066 0.36523 0.3558 0.041679 0.32052 0.56255 0.25955 0.68158 0.66876 0.37548 0.0036346 0.014615 0.0027387 0.0076775 3.8431 -0.28913 -0.28564 -0.25497 -0.27712 0.031325 0.046055 -0.078715 0.22932 -0.036078
3.1328 -0.28958 -0.28167 -0.21124 -0.15672 0 -0.17706 -0.27319 -0.24433 -0.24018 -0.2779 -0.26894 48.64 0.11378 0.15335 0.063576 0.3658 0.37724 0.052153 0.3366 0.62604 0.28449 0.70379 0.80061 0.38318 0.0032545 0.015312 0.00141 0.0081825 3.766 -0.268 -0.27822 -0.22469 -0.221 0.0016921 0.045183 -0.07071 0.22151 -0.03487
3.1367 -0.28871 -0.28527 -0.11859 -0.11669 0 -0.15214 -0.26894 -0.21294 -0.24339 -0.23907 -0.39377 47.23 0.12806 0.14903 0.064874 0.36969 0.40763 0.067552 0.35469 0.70007 0.30888 0.72647 0.93368 0.39273 0.0034461 0.017017 0.00056317 0.0087045 3.9451 -0.26201 -0.2841 -0.21913 -0.21772 -0.016737 0.043707 -0.058967 0.21909 -0.032387
3.1406 -0.2963 -0.29574 -0.14426 -0.18679 0 -0.22325 -0.2865 -0.22983 -0.27399 -0.2656 -0.44894 45.777 0.13676 0.151 0.070182 0.38433 0.44163 0.086096 0.37671 0.76559 0.32657 0.75038 1.036 0.40439 0.0038583 0.018983 0.00079723 0.0090438 4.4343 -0.27868 -0.30133 -0.25572 -0.27994 -0.014899 0.042338 -0.047009 0.22852 -0.030372
3.1445 -0.31003 -0.30655 -0.29821 -0.32327 0 -0.347 -0.30992 -0.29641 -0.33026 -0.33426 -0.44216 44.272 0.14034 0.15895 0.076797 0.4081 0.47363 0.10263 0.40311 0.81127 0.33678 0.77716 1.0986 0.41611 0.0043285 0.020504 0.0017743 0.0093174 5.0823 -0.31324 -0.32388 -0.32453 -0.37004 -0.002038 0.0421 -0.039616 0.24384 -0.03129
3.1484 -0.32334 -0.3133 -0.47514 -0.44248 0 -0.44223 -0.32166 -0.38303 -0.39388 -0.38456 -0.41196 42.714 0.14063 0.17022 0.083053 0.43757 0.50101 0.11499 0.43307 0.83951 0.34038 0.80674 1.1349 0.42631 0.0049698 0.021451 0.0026101 0.0098779 5.6195 -0.35076 -0.3425 -0.3943 -0.4279 0.015035 0.043593 -0.03819 0.26012 -0.036025
3.1523 -0.3299 -0.31622 -0.53532 -0.4763 0 -0.44674 -0.31933 -0.44719 -0.44152 -0.37185 -0.3986 41.114 0.13938 0.1818 0.087777 0.46915 0.52478 0.1219 0.46521 0.86254 0.33837 0.83825 1.1647 0.43368 0.0057796 0.022155 0.0027324 0.010883 5.8319 -0.37261 -0.34681 -0.43359 -0.41476 0.031052 0.046391 -0.043205 0.2736 -0.044933
3.1563 -0.32786 -0.31779 -0.43049 -0.41414 0 -0.36089 -0.313 -0.46013 -0.45771 -0.30756 -0.4196 39.49 0.13923 0.19111 0.08972 0.49703 0.5467 0.12235 0.49656 0.89017 0.33228 0.86924 1.1953 0.43638 0.0063846 0.022835 0.0023597 0.011943 5.6929 -0.36661 -0.33175 -0.43091 -0.34019 0.039702 0.049149 -0.054363 0.27981 -0.057998
3.1602 -0.32035 -0.31923 -0.25165 -0.30493 0 -0.24619 -0.30988 -0.42416 -0.44152 -0.2492 -0.46048 37.843 0.14342 0.19621 0.089192 0.51171 0.56544 0.11891 0.51959 0.91871 0.32563 0.89205 1.215 0.4336 0.0063431 0.023232 0.0021656 0.012319 5.358 -0.33587 -0.30437 -0.39889 -0.2545 0.038013 0.050434 -0.066789 0.27805 -0.072224
3.1641 -0.31227 -0.31934 -0.14715 -0.221 0 -0.18095 -0.30683 -0.3688 -0.40434 -0.24967 -0.48459 36.153 0.1511 0.19695 0.088278 0.51302 0.57552 0.11614 0.53179 0.9312 0.32058 0.90339 1.2035 0.4282 0.0056711 0.022835 0.0025175 0.011601 5.0382 -0.29867 -0.28263 -0.36124 -0.21438 0.032215 0.049618 -0.075555 0.27429 -0.08411
3.168 -0.30645 -0.31647 -0.18882 -0.21004 0 -0.20618 -0.29911 -0.32836 -0.36112 -0.31228 -0.45852 34.395 0.16128 0.19574 0.087833 0.50127 0.57063 0.11593 0.53194 0.91048 0.31763 0.90141 1.1511 0.42171 0.0049147 0.021466 0.0030845 0.010216 4.8574 -0.27647 -0.28316 -0.33468 -0.24602 0.026003 0.047141 -0.078599 0.27155 -0.091991
3.1719 -0.30245 -0.31077 -0.31507 -0.2667 0 -0.29993 -0.29167 -0.3173 -0.32154 -0.3905 -0.37954 32.562 0.1726 0.19605 0.088472 0.47771 0.54905 0.11966 0.51966 0.85502 0.31689 0.88517 1.0694 0.41565 0.0046157 0.019577 0.0031921 0.0091656 4.7966 -0.278 -0.30626 -0.32015 -0.32892 0.022954 0.044037 -0.074556 0.27243 -0.094618
3.1758 -0.29863 -0.30432 -0.40052 -0.34073 0 -0.3956 -0.29559 -0.32221 -0.28769 -0.42839 -0.2842 30.671 0.18195 0.19908 0.090036 0.44499 0.51656 0.12784 0.4945 0.78362 0.31738 0.85339 0.98547 0.41189 0.0047617 0.017972 0.0025332 0.0091573 4.7475 -0.29316 -0.33233 -0.30793 -0.40838 0.027785 0.041293 -0.06268 0.27886 -0.090615
3.1797 -0.29457 -0.29926 -0.37572 -0.37433 0 -0.42853 -0.3121 -0.31675 -0.25948 -0.40289 -0.22538 28.747 0.18648 0.20197 0.090195 0.41162 0.48385 0.13573 0.46354 0.72376 0.31608 0.8149 0.92298 0.40901 0.0048627 0.017213 0.0015006 0.0099686 4.6127 -0.30273 -0.33571 -0.28943 -0.4288 0.037171 0.039534 -0.048996 0.28522 -0.083765
3.1836 -0.2908 -0.2958 -0.27932 -0.34296 0 -0.37818 -0.32449 -0.28703 -0.24092 -0.33353 -0.23011 26.8 0.1854 0.20033 0.087635 0.38144 0.45987 0.14008 0.43024 0.69243 0.3114 0.7752 0.88536 0.40462 0.0045599 0.017274 0.00081785 0.010678 4.3714 -0.29551 -0.30616 -0.26506 -0.3684 0.046544 0.039048 -0.037457 0.28692 -0.076886
3.1875 -0.28661 -0.29201 -0.20307 -0.27196 0 -0.27913 -0.31188 -0.24535 -0.23888 -0.25951 -0.27254 24.813 0.17808 0.19293 0.081736 0.3567 0.44622 0.13878 0.39617 0.68512 0.30238 0.73764 0.85519 0.39672 0.0040397 0.01769 0.00085854 0.010535 4.0759 -0.27686 -0.25916 -0.24309 -0.25472 0.052597 0.039761 -0.03055 0.2811 -0.071745
3.1914 -0.27917 -0.28523 -0.19887 -0.21665 0 -0.19558 -0.27243 -0.21956 -0.25361 -0.21067 -0.29082 22.765 0.16386 0.18361 0.072186 0.33932 0.43695 0.12976 0.36222 0.68196 0.28813 0.70543 0.80981 0.38266 0.0037678 0.017962 0.0013281 0.0095912 3.8017 -0.26138 -0.22437 -0.23237 -0.14941 0.051485 0.041114 -0.030719 0.26502 -0.070108
3.1953 -0.26617 -0.27393 -0.24286 -0.21918 0 -0.17693 -0.22956 -0.22676 -0.27152 -0.1958 -0.23977 20.657 0.1425 0.1778 0.061297 0.32986 0.42412 0.11302 0.32739 0.66516 0.26939 0.68053 0.74071 0.35931 0.0038884 0.017815 0.0015952 0.0084952 3.5968 -0.25786 -0.22085 -0.23476 -0.10928 0.040458 0.042215 -0.038847 0.24031 -0.072566
3.1992 -0.2495 -0.25866 -0.2788 -0.27355 0 -0.22403 -0.2108 -0.2556 -0.27134 -0.20866 -0.13489 18.508 0.1183 0.17702 0.053071 0.32338 0.40441 0.094909 0.29153 0.63278 0.25069 0.6587 0.66147 0.33128 0.0040457 0.017184 0.0013147 0.0077793 3.4595 -0.26151 -0.24102 -0.24228 -0.14845 0.026178 0.042497 -0.049496 0.21704 -0.075702
3.2031 -0.23505 -0.24169 -0.28026 -0.32714 0 -0.28938 -0.21979 -0.27406 -0.24178 -0.23678 -0.045358 16.345 0.093583 0.17748 0.049361 0.3178 0.38167 0.078563 0.25598 0.59796 0.23456 0.63801 0.59883 0.30167 0.0038568 0.016106 0.00073599 0.0074382 3.3465 -0.26006 -0.25807 -0.24061 -0.22929 0.012662 0.042371 -0.060114 0.20046 -0.077592
3.207 -0.22711 -0.22546 -0.26427 -0.32064 0 -0.31272 -0.23165 -0.25704 -0.19459 -0.26393 -0.037477 14.176 0.07076 0.1745 0.051457 0.31121 0.36343 0.066724 0.22276 0.57603 0.22327 0.61678 0.57466 0.27375 0.0034428 0.014742 0.00042722 0.0071913 3.2028 -0.24567 -0.2502 -0.21795 -0.29099 0.003715 0.043042 -0.068437 0.1949 -0.0765
3.2109 -0.22249 -0.21087 -0.25448 -0.23686 0 -0.26742 -0.21837 -0.20863 -0.15788 -0.2705 -0.11745 11.987 0.054471 0.16802 0.060516 0.30128 0.35486 0.063024 0.19802 0.57213 0.22044 0.59333 0.59236 0.25369 0.0033202 0.013473 0.0007178 0.0069928 2.9974 -0.22027 -0.21847 -0.1752 -0.29445 0.0051753 0.045295 -0.071636 0.20604 -0.069893
3.2148 -0.21119 -0.19651 -0.24706 -0.11861 0 -0.18224 -0.17849 -0.1587 -0.15335 -0.24068 -0.22542 9.7588 0.047411 0.16282 0.072046 0.28846 0.3554 0.065196 0.18787 0.57947 0.22451 0.56909 0.63624 0.24452 0.0037377 0.012838 0.0013926 0.0071105 2.7495 -0.19053 -0.18137 -0.12981 -0.24759 0.015818 0.048345 -0.070867 0.2273 -0.058978
3.2188 -0.18495 -0.17961 -0.21963 -0.038416 0 -0.1193 -0.13973 -0.1366 -0.17842 -0.1745 -0.28634 7.4817 0.047939 0.16318 0.081825 0.27481 0.36036 0.068857 0.19144 0.58756 0.23101 0.5462 0.68196 0.24377 0.0042694 0.013217 0.0019001 0.0076833 2.5195 -0.16002 -0.15264 -0.10761 -0.19054 0.030017 0.05009 -0.068817 0.24936 -0.046685
3.2227 -0.14605 -0.15815 -0.16631 -0.042828 0 -0.12377 -0.13158 -0.1461 -0.21059 -0.092988 -0.27087 5.1608 0.0544 0.16779 0.087387 0.26182 0.36511 0.071167 0.207 0.59073 0.23652 0.52602 0.70913 0.24937 0.0042329 0.014489 0.0018507 0.0083546 2.3645 -0.12736 -0.12691 -0.12471 -0.15573 0.043688 0.04886 -0.067076 0.26622 -0.035076
3.2266 -0.10688 -0.13223 -0.11178 -0.11647 0 -0.18592 -0.15581 -0.16375 -0.22871 -0.027329 -0.21208 2.8091 0.064322 0.17096 0.086568 0.25107 0.36745 0.069224 0.23125 0.58874 0.2372 0.50977 0.70809 0.25841 0.0035113 0.015977 0.0013398 0.0085156 2.2821 -0.09091 -0.089481 -0.17219 -0.14027 0.052299 0.045092 -0.067202 0.27196 -0.026372
3.2305 -0.07891 -0.10329 -0.085753 -0.19532 0 -0.24796 -0.18403 -0.16078 -0.22858 0.0026196 -0.16782 0.43804 0.0702 0.16845 0.077379 0.24484 0.36594 0.05888 0.2517 0.5802 0.22445 0.49796 0.67906 0.26424 0.0027981 0.016796 0.00082861 0.0079418 2.1916 -0.052339 -0.039907 -0.21783 -0.11563 0.047415 0.041167 -0.070418 0.25795 -0.024773
3.2344 -0.06075 -0.071522 -0.08776 -0.21687 0 -0.25035 -0.1823 -0.12728 -0.21727 0.0035085 -0.16863 -1.9438 0.067238 0.16151 0.066081 0.24004 0.35688 0.044435 0.25686 0.55736 0.20106 0.48544 0.62703 0.26361 0.0028804 0.016312 0.000725 0.007076 1.9741 -0.014607 -0.0010575 -0.22684 -0.062561 0.03327 0.039394 -0.073845 0.23444 -0.028147
3.2383 -0.03735 -0.034258 -0.083608 -0.16425 0 -0.17779 -0.13657 -0.077149 -0.19539 0.0037749 -0.1991 -4.3296 0.053842 0.15401 0.055846 0.23383 0.3336 0.028482 0.2418 0.50838 0.16922 0.4685 0.55629 0.25572 0.0037002 0.014371 0.0010519 0.0065597 1.5452 0.022549 0.0017462 -0.18643 0.0057102 0.012978 0.040052 -0.075692 0.20721 -0.035114
3.2422 0.0075057 0.012601 -0.037991 -0.06925 0 -0.066038 -0.055949 -0.031732 -0.15037 0.031421 -0.22205 -6.7132 0.029493 0.1461 0.049423 0.2231 0.28956 0.013468 0.20337 0.42528 0.13169 0.44338 0.46688 0.2402 0.004274 0.011176 0.0014759 0.00648 0.90119 0.062735 -0.026278 -0.11336 0.056412 -0.0099981 0.04144 -0.074445 0.18173 -0.044118
3.2461 0.076172 0.070469 0.051655 0.022661 0 0.033598 0.042403 0.00063786 -0.070665 0.09188 -0.2133 -9.0901 -0.0055936 0.13176 0.050431 0.20164 0.22239 0.0027976 0.13756 0.30933 0.093183 0.40291 0.35329 0.21649 0.0036416 0.0070391 0.0016228 0.0061576 0.10159 0.10775 -0.040798 -0.037379 0.072838 -0.03004 0.041782 -0.068066 0.16569 -0.052713
3.25 0.15347 0.13478 0.15386 0.090307 0 0.097436 0.1454 0.03034 0.035148 0.16438 -0.172 -11.456 -0.04426 0.10364 0.058251 0.16345 0.13494 -0.003004 0.051587 0.16831 0.060105 0.34081 0.20573 0.18545 0.0018499 0.0022618 0.0013658 0.0047324 -0.78841 0.15362 0.0087547 0.024443 0.075145 -0.041736 0.040886 -0.057668 0.16139 -0.058104
3.2539 0.21785 0.19589 0.23183 0.14515 0 0.14198 0.24121 0.074327 0.13829 0.22005 -0.10423 -13.804 -0.080045 0.060363 0.068218 0.11045 0.032291 -0.0075218 -0.043945 0.0084756 0.032519 0.25911 0.014179 0.14803 -0.00011413 -0.0027944 0.00083985 0.0019394 -1.7359 0.19347 0.13012 0.078872 0.10353 -0.046618 0.039772 -0.046779 0.16207 -0.060331
3.2578 0.25724 0.24417 0.27105 0.20877 0 0.19877 0.31197 0.13952 0.21231 0.24599 -0.0072043 -16.122 -0.1099 0.0083887 0.077442 0.04358 -0.082252 -0.013438 -0.1456 -0.1706 0.0090701 0.15749 -0.22589 0.10339 -0.0013805 -0.0076615 0.00022872 -0.0017064 -2.7239 0.22483 0.27052 0.14387 0.17965 -0.046458 0.038839 -0.037641 0.1627 -0.059694
3.2617 0.27553 0.27551 0.28218 0.28613 0 0.27918 0.33903 0.21718 0.25564 0.25359 0.1251 -18.396 -0.13149 -0.043513 0.083009 -0.035382 -0.20809 -0.023625 -0.25094 -0.37231 -0.012562 0.036151 -0.50875 0.050479 -0.0020785 -0.011907 -0.00041285 -0.005411 -3.7074 0.25248 0.35335 0.22643 0.28457 -0.043789 0.03676 -0.032469 0.1577 -0.056803
3.2656 0.28553 0.29296 0.28451 0.36026 0 0.36233 0.32051 0.29168 0.29022 0.26356 0.28383 -20.621 -0.14314 -0.091357 0.080259 -0.12368 -0.34437 -0.043684 -0.36334 -0.59381 -0.039759 -0.1088 -0.81752 -0.01517 -0.00307 -0.015387 -0.0011121 -0.0086681 -4.6013 0.28318 0.34069 0.31426 0.37437 -0.04482 0.031491 -0.034984 0.13594 -0.053118
3.2695 0.29656 0.30338 0.29105 0.40935 0 0.41368 0.28126 0.35388 0.33806 0.28305 0.44038 -22.806 -0.15269 -0.13726 0.072104 -0.21312 -0.4862 -0.070934 -0.48658 -0.82025 -0.076627 -0.26773 -1.1276 -0.089241 -0.0048511 -0.018348 -0.0017951 -0.011332 -5.3252 0.31764 0.26551 0.38915 0.41716 -0.053164 0.022263 -0.042227 0.099835 -0.050561
3.2734 0.30852 0.312 0.3062 0.42603 0 0.41366 0.25889 0.40639 0.4017 0.29933 0.56442 -24.96 -0.16484 -0.18431 0.0613 -0.30067 -0.62394 -0.10225 -0.62159 -1.0289 -0.12299 -0.43539 -1.4129 -0.16774 -0.006883 -0.021213 -0.0022293 -0.013333 -5.8644 0.3493 0.2029 0.44654 0.41559 -0.069209 0.010246 -0.051549 0.053543 -0.049755
3.2773 0.31612 0.31946 0.32911 0.42044 0 0.37136 0.27455 0.45699 0.46809 0.29798 0.64606 -27.088 -0.18317 -0.23125 0.05018 -0.38403 -0.74659 -0.13466 -0.76744 -1.2007 -0.17759 -0.60666 -1.6509 -0.24653 -0.0081238 -0.024198 -0.0022208 -0.014574 -6.2782 0.37149 0.20622 0.49867 0.39666 -0.092763 -0.0028829 -0.060589 0.0011678 -0.05111
3.2813 0.31664 0.32315 0.35351 0.40787 0 0.3161 0.31604 0.50674 0.52715 0.28598 0.69723 -29.181 -0.2121 -0.27285 0.041833 -0.46048 -0.84618 -0.16362 -0.92037 -1.3283 -0.23723 -0.77371 -1.8257 -0.31877 -0.0081756 -0.027057 -0.0018808 -0.015188 -6.6341 0.3846 0.2663 0.55674 0.38414 -0.123 -0.016679 -0.065985 -0.051056 -0.055071
3.2852 0.31298 0.32129 0.36638 0.39573 0 0.27862 0.35082 0.5438 0.57933 0.29112 0.73084 -31.224 -0.25198 -0.30484 0.038346 -0.52629 -0.91914 -0.18319 -1.0619 -1.4153 -0.29175 -0.91965 -1.9282 -0.37271 -0.0077524 -0.029191 -0.0016411 -0.015706 -6.9239 0.39448 0.32831 0.61134 0.38258 -0.15552 -0.031702 -0.064274 -0.093587 -0.061389
3.2891 0.31028 0.31589 0.35449 0.38148 0 0.27601 0.35672 0.54925 0.62272 0.33264 0.74206 -33.207 -0.29484 -0.32711 0.037071 -0.58087 -0.96345 -0.19433 -1.1772 -1.4645 -0.33522 -1.037 -1.9546 -0.40748 -0.0079328 -0.030033 -0.0019247 -0.016655 -7.0485 0.40367 0.34579 0.63407 0.38402 -0.18557 -0.047387 -0.057364 -0.1252 -0.068632
3.293 0.31144 0.31206 0.3183 0.35979 0 0.30556 0.34057 0.51141 0.63894 0.39291 0.71377 -35.125 -0.33521 -0.3411 0.036117 -0.6214 -0.97483 -0.19769 -1.2566 -1.4701 -0.3647 -1.1189 -1.9052 -0.42224 -0.0090159 -0.029408 -0.002754 -0.017888 -6.8968 0.40604 0.31921 0.60196 0.38306 -0.21048 -0.060619 -0.046593 -0.14541 -0.075935
3.2969 0.31661 0.31463 0.27956 0.32985 0 0.34669 0.32748 0.4381 0.60265 0.42545 0.63936 -36.988 -0.3674 -0.34495 0.033525 -0.64488 -0.94645 -0.19432 -1.2919 -1.4185 -0.37825 -1.1592 -1.7845 -0.41721 -0.010228 -0.02762 -0.0036926 -0.018469 -6.4576 0.39264 0.2868 0.52148 0.38117 -0.22774 -0.06733 -0.033605 -0.15436 -0.082361
3.3008 0.32567 0.32473 0.26962 0.29734 0 0.37146 0.3342 0.35619 0.51063 0.39915 0.5354 -38.803 -0.3792 -0.33283 0.02624 -0.64053 -0.87409 -0.18503 -1.266 -1.3014 -0.37237 -1.1406 -1.6021 -0.39151 -0.010561 -0.025224 -0.004206 -0.017483 -5.86 0.36326 0.28419 0.42733 0.37895 -0.23171 -0.066141 -0.021315 -0.15059 -0.085727
3.3047 0.33926 0.33925 0.30379 0.27259 0 0.36288 0.35445 0.29654 0.39744 0.3351 0.42795 -40.579 -0.36913 -0.30067 0.015892 -0.60974 -0.76322 -0.17188 -1.1976 -1.1289 -0.35436 -1.0755 -1.3745 -0.35502 -0.0097897 -0.022671 -0.0041012 -0.015084 -5.2986 0.33106 0.31516 0.35538 0.3716 -0.22316 -0.060426 -0.011717 -0.13718 -0.084981
3.3086 0.35671 0.35335 0.36381 0.26734 0 0.33171 0.37007 0.27411 0.31266 0.29211 0.32751 -42.313 -0.34093 -0.25283 0.0055136 -0.55737 -0.63177 -0.1547 -1.1035 -0.93095 -0.32855 -0.97654 -1.1255 -0.31294 -0.0085657 -0.020098 -0.0036222 -0.012606 -4.9013 0.31354 0.35728 0.31504 0.35624 -0.2044 -0.056188 -0.0045971 -0.1154 -0.08021
3.3125 0.37396 0.36394 0.40798 0.2896 0 0.31506 0.37316 0.27862 0.2767 0.30841 0.22262 -43.997 -0.2978 -0.20215 -0.0023148 -0.48761 -0.50466 -0.13289 -0.99469 -0.74466 -0.29713 -0.85285 -0.88195 -0.26817 -0.0075919 -0.017388 -0.0031419 -0.011431 -4.6558 0.31821 0.38699 0.28722 0.34103 -0.17737 -0.057247 0.00042665 -0.08581 -0.071574
3.3164 0.38543 0.37125 0.4048 0.33637 0 0.34973 0.37379 0.28459 0.26151 0.35873 0.10235 -45.62 -0.2444 -0.16229 -0.0041561 -0.40638 -0.40263 -0.10528 -0.88395 -0.59634 -0.26176 -0.71536 -0.6692 -0.22332 -0.0068971 -0.014473 -0.0028068 -0.011675 -4.4567 0.33689 0.39406 0.24883 0.34034 -0.14476 -0.062122 0.0040976 -0.048857 -0.059444
3.3203 0.38848 0.37752 0.36304 0.38981 0 0.43686 0.38501 0.27342 0.2213 0.37758 -0.016037 -47.182 -0.19194 -0.13877 0.0046463 -0.32941 -0.33313 -0.071302 -0.78883 -0.49245 -0.22341 -0.58589 -0.50616 -0.18144 -0.0060322 -0.011638 -0.0025069 -0.01208 -4.2288 0.35399 0.37564 0.19896 0.35709 -0.11411 -0.065598 0.0078142 -0.0078225 -0.045518
3.3242 0.38568 0.38406 0.32917 0.42424 0 0.52996 0.40248 0.24913 0.14546 0.33131 -0.086984 -48.695 -0.14897 -0.12705 0.020113 -0.26827 -0.29067 -0.036319 -0.71149 -0.4259 -0.18479 -0.47788 -0.40522 -0.14406 -0.0048684 -0.0095564 -0.0021417 -0.011326 -4.0103 0.35951 0.32819 0.16118 0.37276 -0.091509 -0.063524 0.011983 0.030093 -0.032338
3.3281 0.38169 0.38935 0.34836 0.42311 0 0.56306 0.4033 0.23369 0.077457 0.26294 -0.070177 -50.178 -0.11918 -0.11904 0.039539 -0.22829 -0.26668 -0.0043406 -0.65328 -0.39138 -0.14865 -0.39837 -0.37507 -0.11339 -0.0039557 -0.0089517 -0.0018195 -0.0094444 -3.9202 0.3537 0.2552 0.16045 0.36135 -0.079949 -0.056349 0.016336 0.060409 -0.020936
3.332 0.37827 0.39 0.41929 0.39271 0 0.50081 0.36858 0.24611 0.075929 0.25473 0.032593 -51.635 -0.10523 -0.11164 0.059872 -0.21326 -0.26043 0.020431 -0.61512 -0.39543 -0.11826 -0.35295 -0.42187 -0.091922 -0.0039475 -0.010088 -0.0017364 -0.0078599 -4.0419 0.3409 0.18291 0.19807 0.31664 -0.08158 -0.048363 0.020487 0.078977 -0.012121
3.3359 0.37318 0.38361 0.4852 0.35805 0 0.36874 0.30819 0.2847 0.15564 0.33954 0.1738 -53.043 -0.11159 -0.10957 0.075459 -0.2293 -0.28131 0.029156 -0.60281 -0.45206 -0.10241 -0.35377 -0.54582 -0.086864 -0.0047637 -0.012494 -0.0019052 -0.0079989 -4.3379 0.32258 0.1572 0.24919 0.26355 -0.099633 -0.043826 0.023444 0.077928 -0.0069646
3.3398 0.3645 0.37119 0.47834 0.34163 0 0.23683 0.26087 0.32916 0.26987 0.45445 0.29537 -54.372 -0.13315 -0.12033 0.082299 -0.26704 -0.33978 0.01876 -0.61787 -0.5676 -0.10795 -0.39536 -0.73494 -0.10182 -0.0055426 -0.015221 -0.0021098 -0.009903 -4.6787 0.2991 0.21128 0.28491 0.23815 -0.12769 -0.043856 0.024685 0.058443 -0.004602
3.3438 0.35494 0.35694 0.38541 0.34396 0 0.17004 0.26492 0.35993 0.35444 0.49371 0.37104 -55.602 -0.16353 -0.14664 0.081489 -0.31607 -0.4349 -0.0064439 -0.65845 -0.72862 -0.13347 -0.46639 -0.96311 -0.13426 -0.0055473 -0.017492 -0.0021796 -0.012266 -4.9621 0.2774 0.3296 0.29793 0.25455 -0.15849 -0.046621 0.024615 0.02705 -0.0039809
3.3477 0.35019 0.34561 0.27247 0.3454 0 0.18743 0.32346 0.37572 0.38849 0.41492 0.41826 -56.753 -0.19922 -0.18332 0.074182 -0.37093 -0.55016 -0.043097 -0.7244 -0.90429 -0.17733 -0.56094 -1.1968 -0.1823 -0.0050429 -0.019219 -0.0022443 -0.013782 -5.2058 0.27245 0.44729 0.30826 0.29303 -0.18753 -0.049829 0.023541 -0.011964 -0.0047217
3.3516 0.35204 0.33948 0.23506 0.32878 0 0.2601 0.39639 0.39188 0.40893 0.28894 0.47214 -57.866 -0.23666 -0.22103 0.062265 -0.42632 -0.6623 -0.086613 -0.81478 -1.0623 -0.23624 -0.67239 -1.4077 -0.2429 -0.0050966 -0.020926 -0.0025971 -0.014329 -5.5189 0.2961 0.49543 0.34402 0.32255 -0.2103 -0.052601 0.021876 -0.053593 -0.0065436
3.3555 0.35418 0.33722 0.30881 0.30033 0 0.34142 0.42898 0.42202 0.46433 0.23557 0.5495 -58.969 -0.27023 -0.25279 0.050266 -0.47587 -0.75546 -0.12598 -0.92544 -1.1851 -0.29885 -0.78955 -1.5816 -0.30707 -0.0064174 -0.023114 -0.0032618 -0.0148 -5.9722 0.34255 0.45567 0.41466 0.33286 -0.21984 -0.055194 0.02019 -0.088414 -0.0099832
3.3594 0.34669 0.33517 0.42522 0.28643 0 0.39789 0.39507 0.46165 0.55818 0.30522 0.63649 -60.052 -0.29801 -0.27758 0.041968 -0.52001 -0.82779 -0.15435 -1.0346 -1.2742 -0.34998 -0.89856 -1.7162 -0.36241 -0.0084673 -0.02565 -0.003789 -0.015906 -6.4901 0.38682 0.373 0.49902 0.341 -0.2215 -0.057665 0.018631 -0.11409 -0.014744
3.3633 0.32628 0.33 0.4668 0.30761 0 0.41761 0.31814 0.49018 0.64149 0.42659 0.70677 -61.078 -0.31882 -0.2983 0.038508 -0.55874 -0.88468 -0.16966 -1.1311 -1.3387 -0.3833 -0.99295 -1.8108 -0.40327 -0.0098546 -0.027783 -0.0036249 -0.017344 -6.8734 0.40185 0.31239 0.5579 0.36496 -0.21851 -0.059418 0.017148 -0.13036 -0.020473
3.3672 0.30174 0.32108 0.38118 0.35515 0 0.40132 0.25188 0.48921 0.66146 0.47599 0.74629 -62.021 -0.33162 -0.31657 0.040581 -0.59177 -0.92584 -0.17101 -1.2051 -1.3805 -0.39435 -1.067 -1.8559 -0.42524 -0.009668 -0.028758 -0.002742 -0.018176 -6.9424 0.38039 0.29946 0.56117 0.39521 -0.21412 -0.060054 0.015752 -0.13754 -0.026578
3.3711 0.2881 0.31121 0.24321 0.39459 0 0.35519 0.23636 0.45925 0.61379 0.39868 0.75741 -62.891 -0.33368 -0.32942 0.049005 -0.61684 -0.93996 -0.15787 -1.2407 -1.3887 -0.37747 -1.1102 -1.8343 -0.42158 -0.0083742 -0.028428 -0.0018195 -0.017854 -6.673 0.34124 0.30255 0.50906 0.3984 -0.21302 -0.060137 0.014643 -0.13604 -0.031569
3.375 0.29373 0.30506 0.19172 0.3946 0 0.29416 0.26749 0.4196 0.54428 0.25951 0.73996 -63.724 -0.32359 -0.33078 0.062226 -0.62915 -0.91291 -0.13656 -1.2338 -1.3469 -0.33998 -1.1175 -1.7315 -0.39476 -0.0073313 -0.027244 -0.0016611 -0.016675 -6.2026 0.3131 0.27364 0.43202 0.35233 -0.21722 -0.060697 0.014813 -0.12882 -0.032708
3.3789 0.31248 0.30593 0.29043 0.35448 0 0.24486 0.30514 0.39223 0.50054 0.1747 0.67443 -64.543 -0.30375 -0.31635 0.077789 -0.62691 -0.84155 -0.11346 -1.198 -1.2474 -0.29462 -1.0954 -1.5494 -0.35476 -0.0074133 -0.025631 -0.0023746 -0.015243 -5.7018 0.31063 0.20694 0.36889 0.27503 -0.22272 -0.061992 0.016981 -0.11836 -0.029412
3.3828 0.32858 0.3125 0.4513 0.30461 0 0.23533 0.31116 0.38442 0.48546 0.19937 0.53264 -65.336 -0.27529 -0.28742 0.094433 -0.60785 -0.7393 -0.091274 -1.1402 -1.0991 -0.24751 -1.0451 -1.3113 -0.30646 -0.0081626 -0.023464 -0.0031875 -0.013734 -5.2371 0.32421 0.15415 0.33865 0.21447 -0.22562 -0.063104 0.021645 -0.10534 -0.021558
3.3867 0.32971 0.31837 0.50959 0.27975 0 0.27529 0.28147 0.3835 0.45864 0.28526 0.31397 -66.072 -0.23981 -0.25031 0.11087 -0.57018 -0.62738 -0.072202 -1.0681 -0.92345 -0.20424 -0.96864 -1.0557 -0.25489 -0.0083135 -0.020242 -0.0031747 -0.011922 -4.7508 0.33136 0.17734 0.32652 0.20633 -0.22146 -0.06292 0.02916 -0.09026 -0.0094467
3.3906 0.31627 0.31593 0.38791 0.28986 0 0.34554 0.24407 0.36619 0.37963 0.34262 0.074053 -66.732 -0.20115 -0.21194 0.12431 -0.50869 -0.52033 -0.058244 -0.99166 -0.745 -0.1709 -0.86396 -0.82274 -0.20717 -0.0071048 -0.015857 -0.0022026 -0.00989 -4.1737 0.31724 0.28266 0.29641 0.24123 -0.19922 -0.061347 0.039736 -0.073115 0.0052956
3.3945 0.29912 0.30269 0.18455 0.31377 0 0.40869 0.22755 0.315 0.24721 0.33116 -0.089775 -67.335 -0.1665 -0.17559 0.13354 -0.4349 -0.41998 -0.046706 -0.91757 -0.58299 -0.1428 -0.745 -0.63968 -0.16563 -0.0050298 -0.01114 -0.0011052 -0.0084037 -3.5498 0.28561 0.40123 0.22243 0.27415 -0.16183 -0.05928 0.050555 -0.055196 0.018563
3.3984 0.28941 0.28507 0.086221 0.31865 0 0.43354 0.2332 0.23224 0.09983 0.28429 -0.099358 -67.911 -0.13919 -0.14077 0.13822 -0.35569 -0.32325 -0.036229 -0.84574 -0.4498 -0.11649 -0.61872 -0.51304 -0.13015 -0.0033184 -0.0075046 -0.00086544 -0.0082766 -3.0453 0.25343 0.4411 0.11561 0.26678 -0.11461 -0.057367 0.059812 -0.037079 0.028817
3.4023 0.29059 0.27545 0.18412 0.28713 0 0.41283 0.23857 0.14443 -0.014782 0.25433 0.037551 -68.474 -0.12162 -0.10706 0.1383 -0.2773 -0.23442 -0.025943 -0.77575 -0.35286 -0.089564 -0.49171 -0.43039 -0.10059 -0.0027581 -0.0059217 -0.0016156 -0.0093399 -2.8249 0.2383 0.36659 0.022585 0.22195 -0.063667 -0.055116 0.065998 -0.019108 0.035218
3.4063 0.29866 0.28311 0.37947 0.23032 0 0.36294 0.22688 0.092641 -0.067348 0.25272 0.21192 -69.003 -0.11669 -0.077729 0.13395 -0.20867 -0.16831 -0.015211 -0.70653 -0.29552 -0.05981 -0.37389 -0.37229 -0.076985 -0.0030529 -0.0061462 -0.0024847 -0.010274 -2.9092 0.25036 0.23227 -0.0059608 0.17996 -0.019879 -0.051517 0.066995 -0.0014886 0.037299
3.4102 0.30783 0.30613 0.48034 0.18005 0 0.31073 0.20979 0.10933 -0.052932 0.25374 0.27546 -69.466 -0.12324 -0.05907 0.12782 -0.16251 -0.14025 -0.0049907 -0.64043 -0.27651 -0.030209 -0.2838 -0.32886 -0.059888 -0.0032674 -0.0069806 -0.0024632 -0.0097327 -3.1485 0.29097 0.13801 0.046533 0.184 -0.0030718 -0.046514 0.061648 0.01646 0.037767
3.4141 0.31453 0.3315 0.39406 0.16896 0 0.28012 0.21748 0.19253 0.016035 0.24635 0.1457 -69.856 -0.13409 -0.055684 0.12303 -0.13881 -0.15336 0.0031807 -0.58326 -0.29101 -0.0069811 -0.22671 -0.31087 -0.048889 -0.0027885 -0.0073697 -0.0014159 -0.0077224 -3.3406 0.3516 0.14377 0.14951 0.24746 -0.015487 -0.041578 0.052667 0.03516 0.040172
3.418 0.3171 0.34429 0.21695 0.21148 0 0.28401 0.26541 0.29716 0.11434 0.26052 -0.12272 -70.195 -0.14581 -0.066421 0.12088 -0.13872 -0.19653 0.0081181 -0.5413 -0.33546 0.0052378 -0.208 -0.34589 -0.044936 -0.0018365 -0.0073362 -0.00023778 -0.0057755 -3.392 0.41139 0.22118 0.24959 0.34727 -0.057219 -0.038627 0.041552 0.054231 0.046161
3.4219 0.31409 0.33877 0.1288 0.29458 0 0.31923 0.33317 0.35799 0.20798 0.32938 -0.36171 -70.511 -0.15523 -0.085361 0.1223 -0.16247 -0.25545 0.0086953 -0.52111 -0.41192 0.0021232 -0.23165 -0.45952 -0.048969 -0.0011557 -0.0079146 -2.384e-05 -0.0056259 -3.3881 0.44083 0.28599 0.31202 0.44086 -0.12586 -0.038444 0.029916 0.072874 0.05694
3.4258 0.30516 0.32195 0.20567 0.38171 0 0.36505 0.37986 0.33535 0.26919 0.43248 -0.40037 -70.808 -0.15851 -0.10715 0.12743 -0.21337 -0.32533 0.0021879 -0.5401 -0.52625 -0.025232 -0.30949 -0.65365 -0.06433 -0.0013563 -0.010181 -0.0010923 -0.0076564 -3.5216 0.41851 0.28071 0.34337 0.48871 -0.21344 -0.040313 0.020432 0.087095 0.073375
3.4297 0.29365 0.30691 0.34899 0.42991 0 0.39135 0.38207 0.25 0.29856 0.49506 -0.18426 -71.065 -0.15848 -0.13132 0.13209 -0.28037 -0.41194 -0.010655 -0.59576 -0.67903 -0.070779 -0.42279 -0.89882 -0.088378 -0.0025639 -0.014276 -0.0027695 -0.010632 -3.9428 0.35237 0.22953 0.37658 0.47032 -0.29522 -0.04314 0.014021 0.092042 0.090943
3.4336 0.28619 0.30214 0.40104 0.41445 0 0.37841 0.35562 0.17432 0.32913 0.45603 0.18699 -71.263 -0.15898 -0.16109 0.13337 -0.35596 -0.52006 -0.028775 -0.68045 -0.85636 -0.12774 -0.55626 -1.1476 -0.11844 -0.0045285 -0.019233 -0.0040402 -0.012913 -4.6467 0.28436 0.21289 0.43423 0.39303 -0.35915 -0.046602 0.010167 0.085623 0.10635
3.4375 0.28781 0.30632 0.31551 0.34713 0 0.33533 0.33771 0.17957 0.39618 0.33464 0.53237 -71.4 -0.16298 -0.19786 0.12941 -0.43474 -0.64111 -0.051466 -0.78798 -1.0301 -0.19123 -0.69875 -1.3591 -0.15263 -0.0068382 -0.023645 -0.0043661 -0.013863 -5.4654 0.26496 0.285 0.50505 0.2932 -0.39773 -0.05092 0.0084309 0.0666 0.11728
3.4414 0.2968 0.31209 0.1977 0.27284 0 0.29737 0.34761 0.27895 0.4941 0.22077 0.71423 -71.496 -0.17417 -0.23736 0.11826 -0.51035 -0.75309 -0.077884 -0.90987 -1.1697 -0.25536 -0.83687 -1.5158 -0.18868 -0.0089531 -0.026495 -0.0039495 -0.014101 -6.1553 0.31257 0.41307 0.5551 0.22366 -0.40393 -0.055666 0.0081853 0.034014 0.12119
3.4453 0.30519 0.31364 0.17822 0.24121 0 0.29787 0.36692 0.41498 0.56676 0.19421 0.71792 -71.564 -0.19551 -0.27162 0.10043 -0.57174 -0.83334 -0.10547 -1.0265 -1.2569 -0.31121 -0.94854 -1.6207 -0.22286 -0.010201 -0.027538 -0.0033645 -0.014543 -6.5163 0.39261 0.49931 0.56031 0.22566 -0.37858 -0.059275 0.0087556 -0.0081097 0.11641
3.4492 0.3052 0.31042 0.26765 0.27093 0 0.33692 0.36061 0.50386 0.55256 0.25539 0.63169 -71.601 -0.22054 -0.29487 0.082491 -0.61782 -0.87234 -0.13051 -1.1238 -1.2925 -0.35728 -1.0322 -1.6817 -0.25351 -0.010042 -0.027131 -0.0030383 -0.015379 -6.4799 0.44033 0.46889 0.52745 0.29978 -0.34513 -0.060138 0.010009 -0.048294 0.10798
3.4531 0.29562 0.30455 0.35353 0.33473 0 0.37774 0.3165 0.49977 0.44801 0.33581 0.55691 -71.595 -0.24479 -0.30716 0.068299 -0.64748 -0.87636 -0.15042 -1.1943 -1.2895 -0.39227 -1.0865 -1.6988 -0.27955 -0.0085533 -0.02588 -0.0030361 -0.016039 -6.1281 0.41273 0.34269 0.48385 0.40032 -0.31485 -0.058196 0.012318 -0.080347 0.098501
3.457 0.28171 0.2963 0.33457 0.37937 0 0.37774 0.26094 0.42414 0.32485 0.37024 0.53144 -71.537 -0.26366 -0.31214 0.061402 -0.6603 -0.85795 -0.16263 -1.2319 -1.2609 -0.41502 -1.1116 -1.6653 -0.2999 -0.0066342 -0.02441 -0.0031816 -0.015977 -5.6361 0.32503 0.22397 0.4488 0.46352 -0.29781 -0.055173 0.016072 -0.098729 0.090513
3.4609 0.26907 0.28357 0.23339 0.36647 0 0.32685 0.23284 0.33773 0.27399 0.35094 0.5248 -71.436 -0.26858 -0.3116 0.067726 -0.65359 -0.82418 -0.16133 -1.223 -1.2103 -0.42051 -1.104 -1.5776 -0.31116 -0.0055427 -0.023222 -0.0032635 -0.015288 -5.169 0.23782 0.20728 0.41701 0.45033 -0.30787 -0.053073 0.022148 -0.094179 0.087841
3.4648 0.25842 0.26558 0.16146 0.30117 0 0.25594 0.24287 0.28532 0.32292 0.31314 0.49212 -71.298 -0.25777 -0.30282 0.085511 -0.63096 -0.77282 -0.1453 -1.1724 -1.1336 -0.4065 -1.0699 -1.4412 -0.31077 -0.0059816 -0.02249 -0.0031579 -0.014509 -4.7887 0.20489 0.29209 0.37035 0.36971 -0.33856 -0.052556 0.030039 -0.069906 0.090836
3.4688 0.24664 0.24587 0.18515 0.22556 0 0.2071 0.26082 0.26484 0.40586 0.2819 0.42398 -71.125 -0.23608 -0.28134 0.10912 -0.59526 -0.69782 -0.11762 -1.0912 -1.0257 -0.37393 -1.0138 -1.2662 -0.29808 -0.0074891 -0.021852 -0.0028782 -0.013961 -4.4351 0.22911 0.38206 0.30316 0.26498 -0.37413 -0.052906 0.03865 -0.034656 0.097178
3.4727 0.23216 0.23055 0.25355 0.18382 0 0.19595 0.24568 0.24509 0.41983 0.24775 0.34505 -70.908 -0.20707 -0.24604 0.1346 -0.54658 -0.59763 -0.080471 -0.98613 -0.88642 -0.32294 -0.93563 -1.0598 -0.2719 -0.0087164 -0.020451 -0.0025812 -0.013433 -3.9997 0.26619 0.37259 0.23276 0.17898 -0.40262 -0.053417 0.047249 0.0057346 0.1052
3.4766 0.21812 0.2232 0.26927 0.18936 0 0.20345 0.18853 0.20731 0.31703 0.19502 0.27377 -70.643 -0.17523 -0.20128 0.15742 -0.48453 -0.4793 -0.036855 -0.86476 -0.72257 -0.25436 -0.83486 -0.82583 -0.2312 -0.008421 -0.017393 -0.0024642 -0.012506 -3.434 0.27071 0.2466 0.18305 0.12979 -0.41047 -0.054299 0.055049 0.044671 0.11294
3.4805 0.20943 0.22202 0.21111 0.21969 0 0.20284 0.12451 0.16591 0.14766 0.13919 0.19467 -70.337 -0.14856 -0.15455 0.16944 -0.40445 -0.35674 0.0056867 -0.74236 -0.54736 -0.17257 -0.70557 -0.57377 -0.17372 -0.0063737 -0.012398 -0.0025492 -0.01104 -2.8045 0.23853 0.09049 0.15908 0.113 -0.371 -0.055863 0.06101 0.070593 0.11706
3.4844 0.20777 0.22219 0.15779 0.23882 0 0.19008 0.10128 0.14914 0.014423 0.12028 0.07696 -70.002 -0.12782 -0.11257 0.1728 -0.31453 -0.24599 0.040453 -0.63351 -0.3794 -0.09391 -0.56315 -0.32665 -0.11048 -0.0034707 -0.0061807 -0.0025503 -0.0092389 -2.2451 0.20529 0.016555 0.14025 0.11833 -0.29875 -0.057068 0.066071 0.084858 0.11812
3.4883 0.2104 0.22081 0.18537 0.22523 0 0.18427 0.13489 0.16375 -0.016544 0.15688 -0.079881 -69.639 -0.11145 -0.079576 0.16958 -0.21992 -0.16002 0.064628 -0.54423 -0.23951 -0.026733 -0.41678 -0.11866 -0.047427 -0.0010352 -0.00025062 -0.002061 -0.0073446 -1.8542 0.20512 0.064959 0.10063 0.1389 -0.20445 -0.055621 0.070795 0.089507 0.11685
3.4922 0.2143 0.2192 0.26689 0.18344 0 0.19937 0.19555 0.18322 0.033973 0.21712 -0.22409 -69.246 -0.097391 -0.057574 0.16224 -0.12672 -0.10436 0.076273 -0.47896 -0.14391 0.021644 -0.2766 0.017954 0.0093903 7.729e-05 0.0037688 -0.0009927 -0.0054577 -1.6343 0.23324 0.17516 0.036247 0.16679 -0.10084 -0.0502 0.075647 0.087188 0.11405
3.4961 0.21999 0.22055 0.30188 0.13591 0 0.2221 0.23569 0.17259 0.087467 0.2456 -0.28177 -68.82 -0.081736 -0.046397 0.15486 -0.047271 -0.075299 0.072644 -0.44429 -0.096962 0.039726 -0.16196 0.065848 0.049449 -9.8946e-05 0.0048831 0.00017329 -0.0037617 -1.5297 0.25077 0.24881 -0.028279 0.18825 -0.010885 -0.04264 0.081073 0.082281 0.11089
3.5 0.22983 0.22607 0.24394 0.10747 0 0.22402 0.23167 0.12473 0.082047 0.21951 -0.21584 -68.368 -0.061647 -0.043 0.15177 0.0020675 -0.063426 0.057505 -0.43543 -0.09062 0.027263 -0.094298 0.026295 0.064405 -0.00087758 0.0031274 0.0006893 -0.0027796 -1.5166 0.22594 0.24011 -0.060058 0.19114 0.038132 -0.03735 0.086275 0.080273 0.10815
3.5039 0.24252 0.23383 0.16828 0.11425 0 0.19698 0.20036 0.071084 0.022643 0.17157 -0.060855 -67.896 -0.040091 -0.04251 0.15237 0.019853 -0.062618 0.037496 -0.44129 -0.11392 -0.0029912 -0.072184 -0.086199 0.058169 -0.0015078 -0.00054268 0.00021906 -0.0031496 -1.6462 0.16942 0.18798 -0.044445 0.17839 0.047122 -0.037848 0.090032 0.081239 0.10525
3.5078 0.25116 0.24087 0.18674 0.15932 0 0.17118 0.17868 0.056537 -0.030588 0.15425 0.09855 -67.399 -0.020442 -0.042598 0.1555 0.0051827 -0.078594 0.016029 -0.45753 -0.16549 -0.043701 -0.095181 -0.25096 0.033069 -0.0016538 -0.0047727 -0.00077106 -0.0049874 -1.9923 0.12755 0.16485 0.0079135 0.17011 0.019281 -0.043525 0.091508 0.084083 0.10156
3.5117 0.24884 0.2455 0.30388 0.23068 0 0.19049 0.18918 0.10268 -0.014895 0.18598 0.18845 -66.855 -0.0068012 -0.047863 0.15951 -0.040753 -0.12801 -0.0035939 -0.48025 -0.25642 -0.086896 -0.16015 -0.44528 -0.0073179 -0.0015153 -0.0084777 -0.0013773 -0.0075189 -2.5546 0.14021 0.19842 0.077598 0.18702 -0.038424 -0.049915 0.089968 0.087022 0.096367
3.5156 0.23645 0.24721 0.39124 0.30206 0 0.26475 0.22413 0.1926 0.08994 0.23759 0.19645 -66.247 -0.0098145 -0.068272 0.16059 -0.11469 -0.22521 -0.01641 -0.50951 -0.39783 -0.11961 -0.26222 -0.64757 -0.056528 -0.0016135 -0.011316 -0.0010958 -0.009527 -3.221 0.20439 0.2452 0.15629 0.22986 -0.10688 -0.052495 0.084528 0.085063 0.088353
3.5195 0.2237 0.24543 0.32747 0.34148 0 0.34769 0.2586 0.28691 0.25324 0.26895 0.17449 -65.575 -0.027694 -0.11026 0.15814 -0.19326 -0.36542 -0.023728 -0.54741 -0.58257 -0.14079 -0.37294 -0.84269 -0.10365 -0.0024216 -0.013685 -0.00031014 -0.010311 -3.8318 0.27749 0.2393 0.24814 0.27572 -0.1594 -0.050515 0.078037 0.077085 0.078844
3.5234 0.2205 0.23966 0.15119 0.32901 0 0.36861 0.27499 0.35232 0.41577 0.26985 0.1956 -64.864 -0.056839 -0.16766 0.1533 -0.26664 -0.5197 -0.027306 -0.59684 -0.77909 -0.15385 -0.48169 -1.0262 -0.14576 -0.0040418 -0.016226 8.0715e-05 -0.010242 -4.2863 0.3148 0.16473 0.35277 0.29657 -0.18857 -0.047294 0.072273 0.063858 0.06898
3.5273 0.22713 0.23132 0.041372 0.27268 0 0.29445 0.27471 0.37755 0.52084 0.26037 0.29949 -64.138 -0.093298 -0.22223 0.14731 -0.32768 -0.64891 -0.028861 -0.65985 -0.94598 -0.16258 -0.58101 -1.2008 -0.18133 -0.0060935 -0.019162 -0.00046739 -0.010342 -4.5919 0.30425 0.078286 0.45075 0.2829 -0.19102 -0.04691 0.068596 0.046428 0.059761
3.5313 0.23388 0.22442 0.12785 0.20761 0 0.16684 0.26929 0.36986 0.53956 0.25806 0.46502 -63.403 -0.1306 -0.25596 0.14237 -0.36857 -0.72756 -0.030965 -0.73924 -1.0568 -0.17343 -0.66349 -1.3641 -0.20976 -0.0078901 -0.022013 -0.001656 -0.011291 -4.8167 0.26859 0.060609 0.51062 0.2516 -0.16634 -0.050588 0.068641 0.026675 0.052595
3.5352 0.23149 0.22291 0.33696 0.17393 0 0.077404 0.26433 0.34394 0.48434 0.25749 0.62442 -62.645 -0.15859 -0.26497 0.14073 -0.38878 -0.75824 -0.036997 -0.82943 -1.1136 -0.19464 -0.72788 -1.4977 -0.23435 -0.0088253 -0.02393 -0.0027023 -0.012838 -5.0037 0.2389 0.14324 0.51312 0.23293 -0.13123 -0.056081 0.071861 0.0080605 0.048344
3.5391 0.22164 0.2266 0.45437 0.18865 0 0.098241 0.25416 0.31591 0.40394 0.24647 0.70643 -61.845 -0.1767 -0.26176 0.14081 -0.39904 -0.76403 -0.046596 -0.91693 -1.1376 -0.22388 -0.78157 -1.5706 -0.25833 -0.0087341 -0.024372 -0.003114 -0.014147 -5.1311 0.22855 0.27982 0.46903 0.24897 -0.10374 -0.060084 0.074833 -0.0083354 0.045613
3.543 0.21578 0.23051 0.35118 0.2344 0 0.2238 0.23147 0.30139 0.35501 0.23274 0.67952 -61 -0.18617 -0.26267 0.1409 -0.40381 -0.76565 -0.058902 -0.99262 -1.1448 -0.25769 -0.82596 -1.557 -0.28172 -0.0079784 -0.023523 -0.0030516 -0.014635 -5.1446 0.23033 0.38505 0.4122 0.29909 -0.09107 -0.060949 0.075345 -0.022262 0.043537
3.5469 0.22265 0.22902 0.12955 0.27513 0 0.37148 0.20028 0.3096 0.36157 0.24084 0.56882 -60.12 -0.18925 -0.27183 0.13905 -0.40701 -0.76333 -0.072589 -1.0474 -1.1313 -0.29144 -0.86162 -1.4565 -0.30369 -0.0071916 -0.02207 -0.002961 -0.014412 -5.0116 0.23229 0.40208 0.37272 0.35877 -0.098177 -0.059246 0.071305 -0.033639 0.04123
3.5508 0.23748 0.22123 0.020947 0.28534 0 0.44035 0.17712 0.3332 0.39308 0.27819 0.43662 -59.215 -0.19109 -0.2772 0.13113 -0.41042 -0.7386 -0.083813 -1.061 -1.0793 -0.31298 -0.88128 -1.296 -0.31822 -0.0068646 -0.020585 -0.0029798 -0.013948 -4.7349 0.23105 0.33875 0.3547 0.38973 -0.12741 -0.056384 0.059355 -0.041522 0.037513
3.5547 0.24482 0.21163 0.13881 0.26789 0 0.38225 0.17758 0.3462 0.38657 0.31361 0.33953 -58.284 -0.19559 -0.26254 0.11791 -0.40875 -0.67322 -0.08863 -1.035 -0.97735 -0.3152 -0.87762 -1.1122 -0.31915 -0.0070631 -0.019108 -0.0028244 -0.013418 -4.3274 0.22974 0.24856 0.33778 0.35881 -0.16061 -0.053358 0.042948 -0.044664 0.03318
3.5586 0.23298 0.2052 0.35261 0.24623 0 0.2328 0.19978 0.31968 0.30194 0.30211 0.29134 -57.315 -0.20063 -0.2238 0.10241 -0.39661 -0.5674 -0.085686 -0.97607 -0.83445 -0.29841 -0.84631 -0.92867 -0.30437 -0.007448 -0.017288 -0.0022499 -0.012499 -3.7958 0.22762 0.18302 0.29934 0.26028 -0.18631 -0.050866 0.0263 -0.041294 0.029597
3.5625 0.20567 0.20211 0.4237 0.24024 0 0.082515 0.22122 0.24674 0.16328 0.23461 0.25862 -56.302 -0.20298 -0.17386 0.087516 -0.36966 -0.4416 -0.074087 -0.88871 -0.67496 -0.2636 -0.78364 -0.74733 -0.27266 -0.0075425 -0.014821 -0.0014836 -0.010815 -3.164 0.21707 0.16028 0.23543 0.129 -0.19705 -0.049935 0.012964 -0.029628 0.027957
3.5664 0.17878 0.19753 0.25956 0.24834 0 0.013079 0.21455 0.15384 0.044589 0.15582 0.1927 -55.252 -0.19687 -0.13148 0.077483 -0.32243 -0.32213 -0.052975 -0.77856 -0.52162 -0.21308 -0.68499 -0.56007 -0.2232 -0.0070407 -0.011692 -0.0010678 -0.0084998 -2.504 0.19221 0.16873 0.16234 0.028232 -0.18516 -0.051546 0.0077029 -0.0070484 0.029899
3.5703 0.16549 0.18688 0.013309 0.25058 0 0.045609 0.17088 0.083358 0.0072874 0.12429 0.073152 -54.177 -0.17078 -0.10565 0.079234 -0.25157 -0.22453 -0.023318 -0.65701 -0.38371 -0.15532 -0.55032 -0.36699 -0.16041 -0.0059662 -0.0080473 -0.0012608 -0.0062343 -1.9198 0.15801 0.18918 0.099873 0.010332 -0.14855 -0.055231 0.016887 0.028831 0.03732
3.5742 0.16477 0.17037 -0.077907 0.22737 0 0.13492 0.11019 0.059457 0.045451 0.15295 -0.072114 -53.084 -0.1288 -0.090188 0.089949 -0.17109 -0.14858 0.0086899 -0.53758 -0.26061 -0.10054 -0.40239 -0.18452 -0.096859 -0.0046131 -0.0040007 -0.0016914 -0.0047024 -1.4778 0.12788 0.20918 0.054253 0.075324 -0.1041 -0.058365 0.035499 0.070732 0.047773
3.5781 0.16415 0.15206 0.059207 0.17549 0 0.20816 0.067646 0.067777 0.091249 0.19367 -0.18623 -51.972 -0.075413 -0.07277 0.10694 -0.088968 -0.086515 0.039957 -0.4262 -0.15369 -0.052481 -0.25293 -0.037459 -0.03842 -0.0033285 0.00023616 -0.001696 -0.0040154 -1.153 0.11123 0.22146 0.016643 0.16398 -0.060386 -0.057544 0.059953 0.11415 0.059612
3.582 0.15287 0.13497 0.26345 0.10892 0 0.21581 0.065045 0.069484 0.077789 0.18426 -0.22518 -50.837 -0.016692 -0.047951 0.12676 -0.013326 -0.034575 0.067487 -0.32832 -0.072158 -0.014031 -0.11372 0.05569 0.0096843 -0.0022869 0.0040256 -0.00099853 -0.0036946 -0.8576 0.10449 0.21885 -0.022888 0.19927 -0.025435 -0.051273 0.086059 0.1543 0.071014
3.5859 0.13149 0.11817 0.31404 0.047173 0 0.15857 0.091863 0.038359 0.0012212 0.10978 -0.18726 -49.68 0.033261 -0.021609 0.14213 0.041126 0.0027487 0.085994 -0.25487 -0.026742 0.010996 -0.0061462 0.091275 0.039315 -0.0014171 0.0063 3.7065e-06 -0.0032155 -0.54181 0.095448 0.19707 -0.060797 0.14669 -0.011257 -0.041547 0.10559 0.18198 0.078454
3.5898 0.10885 0.09923 0.15821 0.0041444 0 0.076075 0.11401 -0.013314 -0.07612 0.01573 -0.10833 -48.507 0.05969 -0.0039153 0.14647 0.068555 0.017724 0.093975 -0.20987 -0.018898 0.025363 0.059626 0.078394 0.052104 -0.00055164 0.0061722 0.00065278 -0.0025596 -0.26758 0.076356 0.16117 -0.079363 0.041922 -0.016809 -0.032737 0.11234 0.19294 0.079873
3.5938 0.091439 0.078856 -0.046782 -0.014218 0 0.012894 0.104 -0.044907 -0.083994 -0.037122 -0.031862 -47.322 0.062062 0.00043105 0.14049 0.073585 0.0072425 0.093475 -0.19073 -0.037739 0.03224 0.088183 0.031346 0.053689 0.00031315 0.0037316 0.00068292 -0.0022312 -0.17132 0.052058 0.12385 -0.060976 -0.040021 -0.033868 -0.028632 0.10767 0.19028 0.076133
3.5977 0.077355 0.061454 -0.10782 -0.0062374 0 -0.0093487 0.065377 -0.024785 -0.0089243 -0.026962 0.018578 -46.125 0.041788 -0.0051039 0.1257 0.059336 -0.023714 0.085862 -0.19641 -0.067814 0.032783 0.082174 -0.036542 0.047281 0.00089891 0.00021796 0.00041683 -0.0027285 -0.33556 0.035045 0.094286 -0.0049144 -0.047231 -0.056876 -0.030097 0.09333 0.17663 0.068038
3.6016 0.060651 0.050487 0.0092965 0.026624 0 0.0037279 0.028305 0.039672 0.09388 0.018728 0.044918 -44.916 0.0028448 -0.014243 0.10493 0.030242 -0.064783 0.072995 -0.22493 -0.099434 0.027901 0.04602 -0.11575 0.036397 0.00084233 -0.0027594 0.00033852 -0.003981 -0.68844 0.033093 0.070375 0.067987 0.010655 -0.07943 -0.034986 0.072412 0.15576 0.056854
3.6055 0.03988 0.043846 0.16434 0.07534 0 0.033004 0.020031 0.10686 0.14961 0.058348 0.062102 -43.698 -0.040872 -0.024007 0.086722 -0.0057982 -0.10569 0.058522 -0.27136 -0.13173 0.016787 -0.012046 -0.20145 0.025034 8.4435e-05 -0.0043562 0.00055216 -0.0053012 -1.0339 0.041788 0.045 0.12712 0.079623 -0.091443 -0.039913 0.053327 0.13614 0.045676
3.6094 0.020468 0.035104 0.20182 0.11957 0 0.059886 0.038925 0.13539 0.12683 0.073161 0.084704 -42.478 -0.073445 -0.035152 0.076781 -0.039155 -0.14028 0.046184 -0.31828 -0.16741 0.0021308 -0.0712 -0.29249 0.014587 -0.00092822 -0.0049679 0.00070973 -0.0059211 -1.1942 0.048217 0.019728 0.15126 0.11245 -0.094608 -0.042243 0.041903 0.12314 0.03707
3.6133 0.0084345 0.019939 0.10187 0.13294 0 0.070403 0.057401 0.11632 0.058633 0.070162 0.12229 -41.263 -0.090365 -0.048077 0.076314 -0.067048 -0.16742 0.037033 -0.35853 -0.20643 -0.014667 -0.12369 -0.38679 0.0047809 -0.0015142 -0.0056229 0.00043071 -0.005648 -1.1363 0.04109 0.007714 0.14051 0.1035 -0.091403 -0.04114 0.039372 0.11756 0.031788
3.6172 0.0030764 0.00081656 -0.027739 0.097795 0 0.054697 0.05013 0.07547 0.0079461 0.059155 0.1784 -40.052 -0.08945 -0.060286 0.085359 -0.0874 -0.18926 0.031711 -0.38617 -0.24499 -0.031889 -0.16288 -0.47449 -0.0046452 -0.0013392 -0.0068945 -0.00028823 -0.0050377 -0.96816 0.018022 0.018641 0.11241 0.07906 -0.08481 -0.037621 0.045829 0.11916 0.030208
3.6211 -0.0027742 -0.01546 -0.083418 0.019643 0 0.011517 0.018297 0.046977 0.01249 0.038367 0.24536 -38.841 -0.070761 -0.068529 0.10238 -0.097571 -0.20788 0.030733 -0.39325 -0.27819 -0.046056 -0.17948 -0.53486 -0.01389 -0.00076753 -0.0083513 -0.0010942 -0.0048913 -0.81437 -0.014605 0.041197 0.086457 0.061949 -0.080062 -0.033948 0.059846 0.12616 0.032537
3.625 -0.015183 -0.024879 -0.063566 -0.071084 0 -0.044028 -0.014656 0.044508 0.057446 0.0042284 0.29863 -37.627 -0.047291 -0.072363 0.11968 -0.097928 -0.2216 0.032459 -0.38159 -0.30092 -0.052087 -0.172 -0.54289 -0.021303 -0.00057365 -0.0089749 -0.0016258 -0.0054942 -0.69523 -0.04664 0.045907 0.069881 0.050736 -0.082571 -0.032468 0.073913 0.13234 0.036706
3.6289 -0.032708 -0.030233 -0.037767 -0.13389 0 -0.08262 -0.029881 0.055062 0.094244 -0.033472 0.30331 -36.406 -0.029051 -0.074033 0.1326 -0.091004 -0.22346 0.035156 -0.36032 -0.30527 -0.048962 -0.1481 -0.48307 -0.024868 -0.0012024 -0.0080329 -0.0017602 -0.0062878 -0.5223 -0.069227 0.010993 0.055659 0.031198 -0.091657 -0.034124 0.083174 0.13464 0.040609
3.6328 -0.048051 -0.037591 -0.048307 -0.14153 0 -0.080074 -0.032744 0.056371 0.083423 -0.055794 0.23628 -35.18 -0.020229 -0.074382 0.13926 -0.077581 -0.20389 0.038195 -0.33407 -0.2799 -0.035968 -0.11156 -0.36027 -0.022895 -0.0022697 -0.0055682 -0.0015437 -0.0063221 -0.20524 -0.077751 -0.053362 0.032653 -0.0002027 -0.10625 -0.037533 0.085375 0.13212 0.043087
3.6367 -0.05555 -0.049197 -0.068916 -0.096782 0 -0.041033 -0.04407 0.037742 0.023899 -0.055627 0.1087 -33.955 -0.023521 -0.069859 0.13868 -0.058515 -0.15716 0.041132 -0.30735 -0.21592 -0.012968 -0.066576 -0.19817 -0.013794 -0.0028364 -0.0021944 -0.0010184 -0.0051154 0.24439 -0.073096 -0.10987 -0.0025121 -0.031113 -0.12457 -0.039726 0.079012 0.12457 0.043102
3.6406 -0.056158 -0.060689 -0.058555 -0.031654 0 -0.0025469 -0.073623 0.0051201 -0.051719 -0.04896 -0.034049 -32.742 -0.038474 -0.054977 0.13145 -0.034249 -0.087298 0.044283 -0.28377 -0.11638 0.020403 -0.017905 -0.02589 0.0058921 -0.0022548 0.0014047 -0.00023648 -0.0031237 0.71609 -0.061424 -0.12712 -0.042836 -0.05095 -0.14218 -0.038443 0.062866 0.1139 0.03889
3.6445 -0.054968 -0.065626 -0.028369 0.011258 0 -0.0071925 -0.10634 -0.030076 -0.10627 -0.060141 -0.14077 -31.552 -0.052935 -0.028342 0.12411 -0.0083793 -0.0079371 0.048588 -0.25876 0.00034005 0.05717 0.031244 0.1362 0.031575 -0.00079761 0.0047457 0.00057155 -0.0013338 1.1007 -0.051663 -0.10859 -0.078955 -0.066993 -0.15505 -0.034118 0.043592 0.10537 0.032121
3.6484 -0.054834 -0.06213 -0.031531 0.0042308 0 -0.065204 -0.11755 -0.06298 -0.12541 -0.096021 -0.19013 -30.384 -0.06132 0.004191 0.11937 0.017709 0.065033 0.054566 -0.22752 0.1093 0.094068 0.082006 0.28121 0.060503 0.00054921 0.007521 0.00099551 -0.00033487 1.3804 -0.050924 -0.087144 -0.10861 -0.096503 -0.16168 -0.029501 0.024374 0.10125 0.024069
3.6523 -0.053464 -0.054305 -0.089058 -0.048621 0 -0.14025 -0.10042 -0.095292 -0.12309 -0.13739 -0.20301 -29.227 -0.059726 0.033105 0.11907 0.043064 0.12284 0.062541 -0.18599 0.19418 0.12839 0.13588 0.40967 0.090298 0.00093893 0.0095906 0.00075647 0.00021758 1.6162 -0.060391 -0.089513 -0.13742 -0.14214 -0.16093 -0.026963 0.0077332 0.10321 0.015991
3.6563 -0.046794 -0.04724 -0.14815 -0.11363 0 -0.17532 -0.07451 -0.12592 -0.12508 -0.15637 -0.22003 -28.061 -0.044079 0.052454 0.12498 0.066849 0.16747 0.07284 -0.12822 0.25586 0.15658 0.1961 0.52032 0.11784 0.00035268 0.011127 4.1045e-05 0.0011664 1.8503 -0.074641 -0.10773 -0.1702 -0.17986 -0.15105 -0.026035 -0.0032259 0.11323 0.0098695
3.6602 -0.034268 -0.041591 -0.132 -0.14849 0 -0.13856 -0.064821 -0.14552 -0.1464 -0.14 -0.26409 -26.881 -0.016761 0.06375 0.13582 0.089612 0.20631 0.084515 -0.054561 0.30628 0.17537 0.26437 0.60557 0.14018 -0.00049677 0.012622 -0.00056989 0.0028443 2.0311 -0.084891 -0.10846 -0.20258 -0.1767 -0.13154 -0.023851 -0.0064452 0.13106 0.0083904
3.6641 -0.019981 -0.033887 -0.028967 -0.12923 0 -0.04935 -0.073947 -0.14301 -0.18068 -0.096652 -0.32032 -25.7 0.013785 0.072919 0.14788 0.11255 0.24251 0.095758 0.022686 0.35306 0.18649 0.33439 0.65298 0.15818 -0.00087447 0.014463 -0.00060779 0.0045344 2.0428 -0.083839 -0.070841 -0.2222 -0.12267 -0.10584 -0.018329 -0.0040612 0.1529 0.011116
3.668 -0.0087976 -0.021762 0.082465 -0.065743 0 0.037664 -0.078596 -0.11771 -0.20759 -0.044156 -0.34922 -24.539 0.043459 0.083621 0.15945 0.13579 0.2695 0.10539 0.094637 0.38875 0.19032 0.39973 0.64956 0.17198 -0.00061363 0.016299 -0.00017282 0.0050332 1.8137 -0.069231 -0.012353 -0.21879 -0.044551 -0.075684 -0.010909 0.0031031 0.17689 0.017504
3.6719 -0.0020065 -0.0075994 0.1071 0.0050093 0 0.075262 -0.055144 -0.083165 -0.20939 0.002811 -0.31919 -23.408 0.068469 0.093413 0.16904 0.15902 0.27435 0.11221 0.15181 0.39413 0.18739 0.45285 0.58603 0.18171 -7.9838e-05 0.016901 0.00016081 0.0038208 1.3918 -0.044759 0.026211 -0.19245 0.013769 -0.043056 -0.0058267 0.014069 0.20108 0.026623
3.6758 0.0031115 0.0038936 0.029124 0.04422 0 0.055947 -0.0066189 -0.056743 -0.1817 0.034383 -0.23018 -22.292 0.0831 0.095825 0.17464 0.17896 0.24673 0.11341 0.17251 0.35193 0.17682 0.47257 0.46112 0.18516 0.00029771 0.014915 -6.9501e-05 0.0016538 0.90998 -0.018159 0.021748 -0.15162 0.026234 -0.012369 -0.0063572 0.027672 0.22161 0.035871
3.6797 0.010194 0.011343 -0.070727 0.037484 0 0.009958 0.038676 -0.043598 -0.13085 0.043282 -0.11131 -21.163 0.088187 0.085526 0.17685 0.19012 0.18555 0.10872 0.15397 0.25897 0.16012 0.45167 0.28513 0.18023 0.00035102 0.010014 -0.0007362 -8.0903e-05 0.47098 0.0030532 -0.0073735 -0.10348 0.0028594 0.011439 -0.011676 0.040932 0.23549 0.041492
3.6836 0.020988 0.018822 -0.094137 0.0033854 0 -0.022806 0.055828 -0.030768 -0.063687 0.029764 0.00079367 -20.005 0.084725 0.061605 0.17603 0.18881 0.098598 0.098349 0.10045 0.12773 0.13737 0.39197 0.079725 0.16498 8.3102e-05 0.0034204 -0.0012541 -0.00065961 0.067072 0.016569 -0.020107 -0.048201 -0.022681 0.026293 -0.01755 0.051904 0.2412 0.042025
3.6875 0.035171 0.031637 -0.017591 -0.021504 0 -0.019665 0.048367 0.0017227 0.017251 0.0094186 0.083649 -18.832 0.072723 0.02702 0.17199 0.17194 -0.0029074 0.082278 0.015235 -0.021337 0.10814 0.29567 -0.12885 0.13759 -0.0005522 -0.0027891 -0.0011808 -0.00067316 -0.38853 0.027448 0.0058292 0.016457 -0.021191 0.030677 -0.020191 0.058875 0.23733 0.036568
3.6914 0.05153 0.05029 0.092835 -0.0095952 0 0.017725 0.042926 0.061696 0.10789 0.0082114 0.13652 -17.666 0.051354 -0.01366 0.16406 0.13536 -0.10882 0.060282 -0.097279 -0.16895 0.071306 0.16677 -0.32022 0.095497 -0.0016022 -0.0070776 -0.00064621 -0.0013746 -0.95188 0.044292 0.053431 0.085966 0.013725 0.022867 -0.019425 0.059467 0.22185 0.024302
3.6953 0.068271 0.069325 0.15098 0.03905 0 0.072743 0.060126 0.13469 0.19422 0.041344 0.17399 -16.511 0.018057 -0.055384 0.15 0.075974 -0.21028 0.032364 -0.22573 -0.30144 0.025297 0.02129 -0.48626 0.037863 -0.0028439 -0.0093536 -0.00017183 -0.0033846 -1.571 0.070982 0.08711 0.14747 0.068225 0.0026906 -0.018105 0.050074 0.19295 0.0059864
3.6992 0.082542 0.082363 0.12881 0.099427 0 0.12527 0.093773 0.19264 0.25459 0.09552 0.21379 -15.346 -0.022926 -0.092478 0.13097 0.0051388 -0.29798 0.0016057 -0.3537 -0.41104 -0.025719 -0.11875 -0.62796 -0.025579 -0.0037331 -0.010676 -0.00011178 -0.0060556 -2.1159 0.10111 0.09055 0.1895 0.12234 -0.022813 -0.018688 0.033708 0.15713 -0.01407
3.7031 0.091159 0.087865 0.069898 0.14176 0 0.15774 0.12021 0.21476 0.27485 0.13705 0.26596 -14.146 -0.068712 -0.11932 0.10781 -0.071289 -0.36308 -0.030464 -0.47369 -0.49535 -0.079114 -0.24406 -0.74613 -0.089286 -0.0038186 -0.012148 -0.0003406 -0.0080881 -2.4832 0.12174 0.080757 0.21299 0.1609 -0.050483 -0.020731 0.012258 0.11798 -0.033967
3.707 0.093063 0.089653 0.037057 0.15241 0 0.15924 0.12577 0.20316 0.26257 0.14216 0.32658 -12.908 -0.11567 -0.13278 0.081744 -0.14714 -0.40159 -0.062193 -0.57864 -0.55694 -0.13184 -0.34695 -0.83501 -0.14759 -0.0032495 -0.014035 -0.00050305 -0.0087141 -2.6691 0.1248 0.085301 0.23019 0.17638 -0.077232 -0.021809 -0.011927 0.07935 -0.051973
3.7109 0.091078 0.092219 0.053826 0.14011 0 0.13134 0.12079 0.18006 0.24365 0.11925 0.37824 -11.661 -0.15521 -0.13464 0.055839 -0.21138 -0.41781 -0.090264 -0.65435 -0.60122 -0.17714 -0.41556 -0.88453 -0.18983 -0.0027526 -0.015782 -0.00049218 -0.0082564 -2.745 0.11548 0.11034 0.2508 0.16879 -0.098237 -0.020543 -0.03404 0.048713 -0.065542
3.7148 0.090355 0.096409 0.092962 0.12506 0 0.091087 0.12505 0.16901 0.2408 0.098589 0.39854 -10.434 -0.1783 -0.13099 0.034941 -0.25662 -0.42168 -0.11179 -0.69483 -0.63138 -0.20892 -0.45425 -0.88772 -0.21193 -0.0029591 -0.016673 -0.00057452 -0.0076228 -2.7686 0.10826 0.13524 0.26937 0.14599 -0.11131 -0.018222 -0.048944 0.031345 -0.07449
3.7188 0.09429 0.10001 0.1114 0.12163 0 0.063609 0.14199 0.176 0.2528 0.099966 0.37369 -9.2249 -0.18384 -0.12824 0.020645 -0.28334 -0.42034 -0.12636 -0.70225 -0.64391 -0.22649 -0.47041 -0.84504 -0.21717 -0.0037265 -0.016389 -0.0010111 -0.0074072 -2.726 0.11326 0.13788 0.26871 0.12171 -0.11723 -0.017287 -0.056189 0.026675 -0.079802
3.7227 0.1018 0.10169 0.091025 0.12886 0 0.065804 0.15233 0.18631 0.25537 0.1135 0.30818 -8.0005 -0.17168 -0.1287 0.013725 -0.29155 -0.41109 -0.13364 -0.67696 -0.62916 -0.22937 -0.4666 -0.76198 -0.20776 -0.0042185 -0.015042 -0.001633 -0.0075383 -2.5605 0.12626 0.11998 0.23726 0.10792 -0.1163 -0.018544 -0.056083 0.034117 -0.081854
3.7266 0.10864 0.10312 0.050043 0.13438 0 0.094052 0.13508 0.17892 0.2243 0.1143 0.22226 -6.727 -0.14301 -0.12914 0.014442 -0.28198 -0.38281 -0.13355 -0.62025 -0.57841 -0.21778 -0.44488 -0.645 -0.18687 -0.0037483 -0.0129 -0.0019142 -0.0076604 -2.2491 0.13317 0.10357 0.18265 0.10593 -0.10902 -0.020329 -0.049781 0.052268 -0.081009
3.7305 0.11132 0.10655 0.022757 0.12661 0 0.12756 0.093408 0.14534 0.15882 0.093352 0.13812 -5.4044 -0.10326 -0.12371 0.02172 -0.25457 -0.32616 -0.12612 -0.53506 -0.49224 -0.19287 -0.40123 -0.50185 -0.15995 -0.0025352 -0.010219 -0.0015234 -0.0076053 -1.8429 0.12473 0.10409 0.12646 0.10578 -0.095324 -0.020521 -0.041854 0.077595 -0.076694
3.7344 0.10939 0.11106 0.029922 0.10464 0 0.14487 0.055962 0.096216 0.082629 0.068975 0.066587 -4.0664 -0.0648 -0.10849 0.029862 -0.2191 -0.24434 -0.1161 -0.44356 -0.38354 -0.16415 -0.34263 -0.3458 -0.13359 -0.0015492 -0.0072989 -0.00075902 -0.0073765 -1.4304 0.10585 0.11239 0.084712 0.096225 -0.078658 -0.01906 -0.037775 0.10275 -0.069938
3.7383 0.10448 0.11236 0.063064 0.078656 0 0.13882 0.050861 0.050957 0.022323 0.066254 0.005534 -2.746 -0.031629 -0.084586 0.03686 -0.17848 -0.15456 -0.10511 -0.35489 -0.27216 -0.13469 -0.27143 -0.19649 -0.10906 -0.0015635 -0.004527 -0.00033584 -0.0068247 -1.069 0.089651 0.10663 0.054346 0.076613 -0.060336 -0.018056 -0.039235 0.12537 -0.061068
3.7422 0.098008 0.1069 0.092431 0.061912 0 0.1176 0.07854 0.021164 -0.01436 0.088504 -0.050028 -1.443 -0.0065746 -0.057542 0.041165 -0.13547 -0.078134 -0.094517 -0.27716 -0.17544 -0.10701 -0.19093 -0.072893 -0.08705 -0.0023949 -0.0022147 -0.00067615 -0.0056407 -0.75789 0.082905 0.079644 0.020424 0.057982 -0.041772 -0.019369 -0.047114 0.14365 -0.050608
3.7461 0.090657 0.095883 0.092192 0.061181 0 0.094253 0.11125 0.0039826 -0.038885 0.11321 -0.097937 -0.12639 0.0079933 -0.034228 0.041271 -0.093541 -0.027097 -0.085773 -0.22172 -0.10131 -0.083609 -0.10736 0.016509 -0.067587 -0.0031258 -0.0003921 -0.0014269 -0.0038358 -0.47786 0.079573 0.049484 -0.023472 0.051729 -0.025436 -0.022397 -0.061558 0.15551 -0.03968
3.75 0.08351 0.084578 0.063989 0.072506 0 0.076531 0.11932 -0.009372 -0.06267 0.11593 -0.12951 1.2326 0.016213 -0.019182 0.038533 -0.056865 0.0014627 -0.078817 -0.1904 -0.048338 -0.064105 -0.033778 0.076051 -0.049743 -0.0030509 0.0011453 -0.0017471 -0.0021069 -0.24511 0.069825 0.040434 -0.063696 0.057338 -0.014572 -0.024598 -0.07768 0.1616 -0.030934
3.7539 0.078213 0.077387 0.03787 0.084515 0 0.065524 0.097515 -0.020362 -0.080656 0.094438 -0.13888 2.6312 0.022656 -0.012635 0.035113 -0.026679 0.01875 -0.072497 -0.17432 -0.011289 -0.04685 0.024232 0.11408 -0.033811 -0.0023236 0.0025135 -0.00113 -0.0014429 -0.11498 0.053989 0.056242 -0.077187 0.06228 -0.0096752 -0.024184 -0.091401 0.16386 -0.025584
3.7578 0.074912 0.073799 0.044978 0.08612 0 0.059989 0.066443 -0.020354 -0.076019 0.067204 -0.1292 4.0387 0.028901 -0.011169 0.03199 -0.0039481 0.031812 -0.066193 -0.16863 0.012505 -0.031595 0.063853 0.13121 -0.020923 -0.0016473 0.0034709 5.3452e-05 -0.0021825 -0.12819 0.044467 0.075733 -0.054191 0.054575 -0.010966 -0.022031 -0.10072 0.16288 -0.024216
3.7617 0.070549 0.069298 0.083437 0.073027 0 0.058594 0.050186 -0.0019461 -0.040533 0.051258 -0.10801 5.4278 0.035944 -0.010586 0.029962 0.01071 0.036782 -0.059325 -0.16806 0.020637 -0.01838 0.083678 0.11797 -0.012531 -0.0014306 0.0035218 0.00085819 -0.0035164 -0.25839 0.052005 0.075194 -0.0097864 0.035108 -0.018218 -0.020721 -0.10411 0.15919 -0.027082
3.7656 0.060867 0.06005 0.11228 0.04914 0 0.058106 0.054029 0.028123 0.012216 0.046442 -0.077176 6.7994 0.042183 -0.0091256 0.029251 0.015524 0.023843 -0.051613 -0.16639 0.0082853 -0.010478 0.082575 0.064754 -0.013505 -0.0013963 0.0023336 0.00064452 -0.0041148 -0.42036 0.071164 0.05197 0.027884 0.017038 -0.030213 -0.021752 -0.10023 0.15251 -0.033798
3.7695 0.045271 0.046478 0.087047 0.023037 0 0.05281 0.062986 0.050222 0.055747 0.042041 -0.030368 8.1781 0.045234 -0.0086364 0.028277 0.01549 -0.011087 -0.044338 -0.16332 -0.026033 -0.009433 0.074311 -0.025525 -0.022037 -0.0010569 7.8546e-05 -0.00032326 -0.0033693 -0.53433 0.08209 0.02401 0.041216 0.013036 -0.041664 -0.023934 -0.093988 0.14438 -0.040538
3.7734 0.029237 0.032407 0.0079277 0.0028956 0 0.039119 0.059132 0.048637 0.07295 0.033629 0.037273 9.5856 0.04493 -0.012517 0.026341 0.012795 -0.05921 -0.038415 -0.1614 -0.075879 -0.015686 0.063685 -0.13473 -0.036015 -0.00043143 -0.0025984 -0.0011459 -0.0019862 -0.58363 0.068448 0.0085858 0.035801 0.023425 -0.050149 -0.024603 -0.087594 0.13581 -0.045561
3.7773 0.020244 0.021218 -0.069457 -0.0065933 0 0.021188 0.038415 0.027837 0.069138 0.02774 0.11669 11.021 0.041901 -0.021909 0.023073 0.0091492 -0.10333 -0.034542 -0.16306 -0.12752 -0.028927 0.053694 -0.23913 -0.052993 -9.8484e-05 -0.0049276 -0.0011558 -0.0012695 -0.61113 0.033439 0.0058941 0.031434 0.036836 -0.053855 -0.022317 -0.082627 0.12784 -0.047622
3.7813 0.020012 0.013013 -0.079642 -0.004561 0 0.0096286 0.01164 0.010492 0.063804 0.029995 0.18419 12.464 0.038372 -0.033612 0.018355 0.0063709 -0.13024 -0.033599 -0.17235 -0.1666 -0.047856 0.04596 -0.32189 -0.068692 -0.00048572 -0.0063834 -0.00052794 -0.0018116 -0.66237 -0.0027039 0.0044589 0.042453 0.0418 -0.050613 -0.018236 -0.080548 0.12217 -0.045397
3.7852 0.020874 0.0050374 -0.010942 0.0065233 0 0.011996 -0.007962 0.016986 0.071248 0.033904 0.21594 13.896 0.040363 -0.042125 0.013674 0.0052551 -0.14003 -0.034848 -0.19042 -0.18688 -0.065376 0.036773 -0.37744 -0.075752 -0.001253 -0.0068661 -5.3226e-05 -0.0029617 -0.73275 -0.021021 -0.0020989 0.066889 0.036729 -0.040996 -0.014967 -0.080293 0.12064 -0.039821
3.7891 0.010989 -0.0059374 0.075993 0.020393 0 0.023622 -0.016499 0.045426 0.089886 0.025571 0.2053 15.313 0.049253 -0.044368 0.010383 0.004747 -0.14388 -0.035891 -0.21119 -0.19395 -0.07577 0.023224 -0.40632 -0.073104 -0.0015766 -0.0066852 -0.00032909 -0.0036045 -0.76454 -0.019459 -0.009375 0.092084 0.028132 -0.029202 -0.014286 -0.079179 0.12207 -0.033819
3.793 -0.015619 -0.021817 0.098288 0.026626 0 0.028657 -0.02063 0.071804 0.10816 -0.001865 0.16733 16.719 0.064475 -0.042588 0.0089932 0.0043595 -0.15243 -0.0352 -0.23016 -0.19946 -0.076204 0.0053456 -0.40816 -0.060625 -0.0010954 -0.0063848 -0.001179 -0.0033604 -0.68685 -0.011725 -0.013322 0.10705 0.019677 -0.017588 -0.016039 -0.075792 0.1254 -0.028932
3.7969 -0.053522 -0.042858 0.025308 0.013482 0 0.011653 -0.03041 0.070606 0.11658 -0.042427 0.12625 18.117 0.084413 -0.042046 0.0097566 0.0037538 -0.16468 -0.031305 -0.24247 -0.20878 -0.064717 -0.015552 -0.37964 -0.039001 -0.00043154 -0.0063992 -0.001848 -0.0028827 -0.45656 -0.01353 -0.020951 0.1077 0.0045867 -0.0084795 -0.018929 -0.068964 0.12932 -0.02655
3.8008 -0.090131 -0.067832 -0.09335 -0.025016 0 -0.030142 -0.052104 0.036205 0.11144 -0.086143 0.096981 19.509 0.10276 -0.045079 0.012334 0.0038703 -0.16693 -0.021584 -0.2376 -0.21183 -0.039408 -0.030531 -0.31708 -0.01006 -0.00058448 -0.0066207 -0.0017348 -0.0029595 -0.071149 -0.031513 -0.043755 0.092365 -0.029125 -0.0057827 -0.021863 -0.057565 0.13108 -0.028539
3.8047 -0.11557 -0.093978 -0.17304 -0.081858 0 -0.083948 -0.085635 -0.014669 0.088883 -0.12885 0.075661 20.897 0.11217 -0.047192 0.014678 0.007966 -0.14229 -0.0077848 -0.21499 -0.18611 -0.0093375 -0.02686 -0.21848 0.019958 -0.0017552 -0.0061995 -0.00091647 -0.0034733 0.44007 -0.063287 -0.080509 0.057234 -0.084197 -0.008432 -0.024295 -0.044849 0.13017 -0.033006
3.8086 -0.12914 -0.11745 -0.16851 -0.13695 0 -0.12931 -0.12523 -0.059835 0.041077 -0.16897 0.044847 22.287 0.11171 -0.039539 0.016142 0.018812 -0.082663 0.0079818 -0.1769 -0.11143 0.01992 0.0011163 -0.083184 0.04905 -0.0028938 -0.0039404 1.2823e-05 -0.0034207 1.0258 -0.1031 -0.1126 -0.00041219 -0.14463 -0.014134 -0.025559 -0.03326 0.12837 -0.038153
3.8125 -0.13745 -0.13513 -0.10796 -0.16775 0 -0.14992 -0.16107 -0.090166 -0.036683 -0.19702 -0.012929 23.682 0.10225 -0.016213 0.016692 0.038864 0.0059148 0.024044 -0.12476 0.014207 0.044841 0.05694 0.087505 0.076521 -0.002581 0.00077514 0.00055753 -0.0019887 1.6204 -0.14391 -0.12183 -0.07475 -0.18277 -0.020839 -0.024521 -0.024544 0.12782 -0.042662
3.8164 -0.14763 -0.14692 -0.060133 -0.16532 0 -0.14229 -0.18259 -0.11292 -0.13459 -0.1969 -0.10311 25.07 0.086808 0.020183 0.016862 0.071564 0.10753 0.038247 -0.060047 0.17024 0.061992 0.14393 0.28593 0.10256 -0.00043298 0.0072235 0.00073833 0.0005124 2.1623 -0.17605 -0.11246 -0.15036 -0.18033 -0.025619 -0.020416 -0.020711 0.13217 -0.044966
3.8203 -0.1624 -0.15615 -0.072008 -0.14347 0 -0.11863 -0.18464 -0.14029 -0.22755 -0.16431 -0.21443 26.428 0.077647 0.059921 0.019753 0.12042 0.2054 0.048259 0.01532 0.32445 0.072017 0.25654 0.49391 0.13049 0.002406 0.013515 0.00093466 0.0029014 2.6246 -0.1901 -0.11033 -0.21153 -0.14646 -0.023681 -0.014087 -0.022815 0.14867 -0.043809
3.8242 -0.18021 -0.16719 -0.13617 -0.13166 0 -0.10301 -0.17309 -0.17727 -0.29023 -0.12261 -0.32261 27.735 0.08208 0.093259 0.027035 0.17851 0.28853 0.055924 0.096048 0.45063 0.082555 0.37395 0.6856 0.16237 0.0042289 0.017779 0.0013989 0.00429 3.0317 -0.18598 -0.13667 -0.25335 -0.11612 -0.01586 -0.0080172 -0.027346 0.17576 -0.040902
3.8281 -0.19789 -0.18205 -0.20988 -0.15407 0 -0.12008 -0.16368 -0.21993 -0.31528 -0.11245 -0.401 28.992 0.10209 0.11665 0.039224 0.24201 0.3527 0.062773 0.1797 0.53992 0.097761 0.48669 0.83865 0.19852 0.004249 0.019439 0.0019898 0.0048845 3.4349 -0.17817 -0.18404 -0.28299 -0.1264 -0.0034282 -0.0046501 -0.032441 0.21145 -0.037226
3.832 -0.21246 -0.19916 -0.25745 -0.20995 0 -0.1785 -0.17223 -0.26133 -0.31679 -0.15802 -0.43473 30.217 0.13768 0.13268 0.056255 0.30668 0.39787 0.070457 0.26332 0.59912 0.12118 0.58638 0.94512 0.23854 0.0031496 0.019476 0.0023707 0.0055797 3.8566 -0.18669 -0.22235 -0.30952 -0.1877 0.011704 -0.0043376 -0.036304 0.25267 -0.033759
3.8359 -0.2219 -0.21549 -0.27367 -0.27131 0 -0.25903 -0.2027 -0.29586 -0.31549 -0.24167 -0.43054 31.434 0.1845 0.14476 0.07672 0.36434 0.42586 0.081951 0.33933 0.64032 0.15732 0.66088 1.0121 0.27978 0.0022379 0.0194 0.0023907 0.0068463 4.2511 -0.21862 -0.23015 -0.33313 -0.27319 0.024722 -0.0048885 -0.036308 0.29156 -0.031913
3.8398 -0.22667 -0.22972 -0.27452 -0.30223 0 -0.32064 -0.24362 -0.31836 -0.32066 -0.31455 -0.41288 32.645 0.22511 0.1528 0.0949 0.40796 0.43995 0.097212 0.39745 0.67171 0.19989 0.71261 1.0506 0.31542 0.0021555 0.019907 0.0022063 0.0081642 4.5262 -0.25895 -0.2178 -0.34521 -0.33669 0.029501 -0.0033409 -0.032772 0.31722 -0.031763
3.8438 -0.23139 -0.24328 -0.2747 -0.28654 0 -0.32715 -0.277 -0.32409 -0.3265 -0.33604 -0.40557 33.834 0.25 0.15421 0.1075 0.43658 0.4449 0.1135 0.43354 0.69533 0.24084 0.74812 1.0635 0.34185 0.0024572 0.020465 0.0020456 0.008609 4.6178 -0.28307 -0.21684 -0.33897 -0.34639 0.02475 0.0014833 -0.027633 0.32668 -0.032615
3.8477 -0.24343 -0.25841 -0.27684 -0.24266 0 -0.27747 -0.29233 -0.31352 -0.32424 -0.30574 -0.41138 34.978 0.25386 0.14874 0.11255 0.44933 0.44538 0.1282 0.44472 0.71015 0.27434 0.77006 1.0443 0.35666 0.0023608 0.020152 0.0019354 0.0079125 4.5514 -0.28047 -0.24701 -0.31892 -0.30796 0.010296 0.0078665 -0.022373 0.31868 -0.034082
3.8516 -0.26719 -0.27562 -0.27744 -0.21265 0 -0.21302 -0.29345 -0.29695 -0.3144 -0.25958 -0.4084 36.065 0.23268 0.14107 0.10846 0.44587 0.44349 0.13793 0.42887 0.71511 0.29393 0.78061 0.98707 0.35776 0.0017367 0.018824 0.0017253 0.0068254 4.4352 -0.26531 -0.29647 -0.299 -0.25879 -0.013059 0.012534 -0.018767 0.29326 -0.035767
3.8555 -0.29855 -0.29334 -0.27702 -0.23204 0 -0.19051 -0.29309 -0.28959 -0.30492 -0.23751 -0.36949 37.099 0.18679 0.13783 0.094651 0.42551 0.43762 0.13511 0.38656 0.70961 0.28929 0.77535 0.89802 0.34299 0.0012561 0.017376 0.0013548 0.0064093 4.3827 -0.26196 -0.33558 -0.291 -0.23845 -0.039225 0.013331 -0.019997 0.25498 -0.037839
3.8594 -0.32608 -0.30981 -0.28254 -0.30246 0 -0.2386 -0.30101 -0.29819 -0.29882 -0.25431 -0.28972 38.095 0.13722 0.14175 0.078409 0.3983 0.4245 0.12252 0.33877 0.69321 0.2703 0.75554 0.79691 0.32207 0.0016115 0.016856 0.0010105 0.0070374 4.432 -0.2805 -0.34767 -0.29479 -0.25986 -0.058318 0.010978 -0.025024 0.21786 -0.040893
3.8633 -0.33993 -0.32491 -0.30172 -0.38828 0 -0.33399 -0.31727 -0.31252 -0.28823 -0.29595 -0.1965 39.061 0.093624 0.1491 0.062933 0.3683 0.40311 0.10275 0.29475 0.66696 0.24249 0.72114 0.70768 0.29938 0.0027256 0.017381 0.00095291 0.0081335 4.5309 -0.30848 -0.34341 -0.29954 -0.3035 -0.065456 0.0084083 -0.033064 0.18746 -0.04529
3.8672 -0.34069 -0.33966 -0.33553 -0.44064 0 -0.41873 -0.33551 -0.31379 -0.26445 -0.33665 -0.13155 39.993 0.064366 0.15341 0.050962 0.33952 0.37707 0.079179 0.2625 0.63563 0.21174 0.67377 0.64767 0.2791 0.0038055 0.018023 0.0012113 0.0088293 4.5979 -0.32698 -0.34571 -0.2945 -0.33716 -0.056936 0.0082438 -0.043123 0.16821 -0.051181
3.8711 -0.33904 -0.35413 -0.37403 -0.43179 0 -0.44522 -0.351 -0.29409 -0.23371 -0.35721 -0.11994 40.885 0.06099 0.15161 0.045931 0.31826 0.35352 0.058673 0.25253 0.60784 0.18737 0.61869 0.62382 0.26748 0.0041423 0.017779 0.0015205 0.0087761 4.6032 -0.33195 -0.36447 -0.27923 -0.34255 -0.027715 0.010541 -0.053471 0.16542 -0.05842
3.875 -0.34571 -0.36642 -0.39862 -0.37433 0 -0.41108 -0.3645 -0.26699 -0.21872 -0.3534 -0.15415 41.726 0.081923 0.14668 0.046905 0.30999 0.33966 0.050264 0.26285 0.59295 0.17713 0.57487 0.6363 0.26775 0.00378 0.016625 0.0015966 0.0083088 4.599 -0.33627 -0.38869 -0.26483 -0.32706 0.015155 0.012822 -0.061388 0.17543 -0.06494
3.8789 -0.36158 -0.37402 -0.39229 -0.31151 0 -0.35622 -0.37875 -0.25634 -0.24012 -0.33599 -0.20593 42.509 0.11498 0.14424 0.050103 0.31386 0.3398 0.054446 0.28263 0.59706 0.17927 0.55432 0.68293 0.27712 0.0033916 0.015584 0.0014391 0.0079523 4.676 -0.35147 -0.40116 -0.26593 -0.31372 0.059434 0.012477 -0.06574 0.19069 -0.069016
3.8828 -0.37796 -0.37647 -0.35467 -0.28648 0 -0.32774 -0.39283 -0.27401 -0.29476 -0.32553 -0.25222 43.231 0.15265 0.14702 0.053368 0.32938 0.3549 0.070374 0.30616 0.62154 0.19245 0.56411 0.75964 0.29386 0.0035685 0.015763 0.0013034 0.0079252 4.8884 -0.37216 -0.3965 -0.29026 -0.32093 0.097011 0.0094663 -0.065576 0.20734 -0.069564
3.8867 -0.38644 -0.37624 -0.31013 -0.31372 0 -0.34456 -0.40167 -0.31023 -0.35487 -0.34054 -0.29 43.885 0.18687 0.15292 0.054597 0.35532 0.38395 0.095802 0.32795 0.66452 0.21451 0.60935 0.85901 0.31572 0.0042887 0.017341 0.0013791 0.0081391 5.2145 -0.38267 -0.38374 -0.33316 -0.34962 0.11968 0.0067913 -0.060064 0.22179 -0.065693
3.8906 -0.38745 -0.3769 -0.29668 -0.37288 0 -0.38931 -0.40139 -0.34681 -0.39243 -0.38192 -0.32965 44.469 0.20287 0.15829 0.051527 0.38911 0.42479 0.12286 0.34473 0.72258 0.24308 0.69546 0.97115 0.33906 0.0050404 0.019494 0.0015657 0.0085303 5.5811 -0.37799 -0.37531 -0.38056 -0.38626 0.11095 0.0080038 -0.046413 0.23044 -0.056085
3.8945 -0.38816 -0.38013 -0.33747 -0.42694 0 -0.42836 -0.39398 -0.37741 -0.40581 -0.42761 -0.37936 44.986 0.20146 0.16256 0.047282 0.42279 0.47374 0.14155 0.36515 0.79065 0.27434 0.79292 1.0874 0.36071 0.0053631 0.021233 0.0016297 0.0092105 5.9243 -0.37239 -0.3777 -0.41803 -0.41567 0.080033 0.013834 -0.027312 0.23694 -0.044129
3.8984 -0.39262 -0.38436 -0.41643 -0.44863 0 -0.43798 -0.38589 -0.41025 -0.42077 -0.44944 -0.43859 45.442 0.18524 0.16903 0.044294 0.4533 0.52511 0.14879 0.39612 0.86115 0.30822 0.8862 1.2026 0.3805 0.0052219 0.022251 0.0015506 0.010253 6.2256 -0.38317 -0.39137 -0.43993 -0.43143 0.034829 0.021138 -0.0046691 0.24388 -0.031536
3.9023 -0.39583 -0.38636 -0.48249 -0.43508 0 -0.41608 -0.38196 -0.44974 -0.46217 -0.44132 -0.50331 45.846 0.15735 0.18123 0.044623 0.47843 0.57244 0.14315 0.44298 0.92527 0.3447 0.96246 1.3124 0.39876 0.0049254 0.022997 0.0016114 0.011443 6.4942 -0.40751 -0.41323 -0.4524 -0.43649 -0.016439 0.025504 0.01929 0.25328 -0.019667
3.9063 -0.38944 -0.38424 -0.48514 -0.40296 0 -0.3763 -0.38206 -0.48016 -0.52354 -0.42903 -0.56968 46.203 0.12276 0.19878 0.051136 0.49578 0.61104 0.12437 0.51254 0.97636 0.38409 1.0047 1.4082 0.41677 0.0048031 0.024003 0.002074 0.012366 6.7177 -0.42168 -0.43478 -0.46712 -0.43677 -0.060615 0.02537 0.04054 0.26746 -0.010108
3.9102 -0.37286 -0.37942 -0.41486 -0.37252 0 -0.33624 -0.3845 -0.47534 -0.56644 -0.44458 -0.62709 46.516 0.092084 0.217 0.064143 0.50588 0.63954 0.10082 0.59838 1.0122 0.42348 1.0061 1.4749 0.43764 0.005003 0.025263 0.0028063 0.012777 6.8394 -0.40693 -0.44126 -0.49027 -0.43539 -0.079735 0.023727 0.051363 0.28522 -0.0031401
3.9141 -0.35717 -0.37581 -0.31493 -0.35531 0 -0.31025 -0.39158 -0.42847 -0.55344 -0.48731 -0.65066 46.784 0.071121 0.2306 0.079388 0.51245 0.65855 0.081512 0.68158 1.0329 0.45818 0.98397 1.496 0.4621 0.0055074 0.026245 0.0033379 0.012815 6.7939 -0.37429 -0.42104 -0.51533 -0.43282 -0.074607 0.025485 0.049924 0.30222 0.0028986
3.918 -0.35599 -0.37724 -0.2533 -0.35298 0 -0.30752 -0.4088 -0.36897 -0.4846 -0.51595 -0.61083 47.004 0.062989 0.23746 0.094192 0.51684 0.6677 0.070461 0.75015 1.0367 0.48461 0.94743 1.4621 0.48994 0.006199 0.026432 0.0033504 0.012807 6.5728 -0.35787 -0.38059 -0.52669 -0.43053 -0.047338 0.032707 0.035381 0.31589 0.008848
3.9219 -0.37214 -0.38467 -0.27537 -0.36304 0 -0.33013 -0.4359 -0.34242 -0.40158 -0.48775 -0.50113 47.169 0.069934 0.23924 0.10583 0.52017 0.66437 0.070595 0.79258 1.019 0.49938 0.90598 1.3781 0.52036 0.0068529 0.025782 0.0030578 0.012884 6.2554 -0.38015 -0.34605 -0.51156 -0.43236 -0.0021416 0.042269 0.0079236 0.32392 0.015447
3.9258 -0.39379 -0.39523 -0.37179 -0.38238 0 -0.36992 -0.45908 -0.36821 -0.35356 -0.40746 -0.35895 47.277 0.095838 0.23879 0.1096 0.52209 0.64586 0.084008 0.78859 0.97766 0.49555 0.87211 1.2628 0.54962 0.0071461 0.024669 0.0029945 0.012847 5.963 -0.42542 -0.3421 -0.46996 -0.44002 0.050558 0.048423 -0.030323 0.32303 0.02297
3.9297 -0.40449 -0.40327 -0.48296 -0.4053 0 -0.40886 -0.45604 -0.41755 -0.35586 -0.33054 -0.25193 47.324 0.13022 0.2375 0.10699 0.52059 0.61338 0.10058 0.75279 0.91966 0.47906 0.84641 1.1426 0.57148 0.0068183 0.023489 0.0033802 0.012411 5.7678 -0.45155 -0.36557 -0.41397 -0.4468 0.094129 0.047967 -0.067306 0.31726 0.029337
3.9336 -0.39672 -0.40281 -0.53678 -0.42092 0 -0.4266 -0.41367 -0.4372 -0.37965 -0.31061 -0.23215 47.311 0.16396 0.23482 0.10053 0.5141 0.57334 0.11369 0.7008 0.86152 0.45562 0.82402 1.0415 0.58214 0.0059151 0.022367 0.0037678 0.011545 5.6359 -0.42987 -0.38406 -0.35794 -0.43756 0.12294 0.043061 -0.096155 0.30967 0.032662
3.9375 -0.37572 -0.38999 -0.49584 -0.41648 0 -0.41208 -0.34366 -0.39849 -0.38155 -0.34385 -0.29458 47.239 0.18901 0.22954 0.092171 0.5015 0.53427 0.11875 0.64441 0.82016 0.42949 0.80109 0.97264 0.5784 0.004854 0.021232 0.003439 0.01052 5.4605 -0.37247 -0.36657 -0.30999 -0.39892 0.13369 0.038912 -0.11199 0.30202 0.031366
3.9414 -0.35093 -0.36443 -0.38415 -0.38579 0 -0.37025 -0.27865 -0.32341 -0.34419 -0.37237 -0.37883 47.113 0.19394 0.22114 0.084308 0.48141 0.50175 0.1107 0.59805 0.80114 0.40574 0.77266 0.93355 0.55579 0.0041746 0.020053 0.002199 0.0096611 5.1585 -0.31869 -0.31599 -0.27237 -0.33312 0.12361 0.038661 -0.10924 0.29582 0.023307
3.9453 -0.32536 -0.32901 -0.27247 -0.33531 0 -0.31834 -0.24844 -0.26221 -0.28949 -0.34603 -0.41612 46.935 0.16171 0.21016 0.078723 0.45431 0.47611 0.088021 0.57318 0.79503 0.38847 0.73768 0.90849 0.51021 0.0041438 0.018948 0.00072107 0.0090927 4.741 -0.2956 -0.26668 -0.2473 -0.26217 0.093934 0.040606 -0.086056 0.28862 0.006663
3.9492 -0.2944 -0.28853 -0.22676 -0.28065 0 -0.27394 -0.25526 -0.24531 -0.25385 -0.27645 -0.38162 46.711 0.10188 0.19813 0.073241 0.42518 0.45469 0.060624 0.55545 0.78562 0.37321 0.70475 0.87775 0.45131 0.0045616 0.018046 7.396e-06 0.0087371 4.2931 -0.29355 -0.24663 -0.23838 -0.21464 0.055122 0.040498 -0.055149 0.27591 -0.014653
3.9531 -0.25436 -0.24808 -0.25504 -0.23562 0 -0.24379 -0.27125 -0.2578 -0.25131 -0.22231 -0.30714 46.447 0.022336 0.18732 0.06591 0.39639 0.43561 0.033997 0.53313 0.76235 0.35608 0.67956 0.82893 0.38413 0.0049378 0.017318 0.00045886 0.008478 3.8854 -0.28035 -0.24538 -0.244 -0.20329 0.010859 0.036417 -0.023538 0.25492 -0.0385
3.957 -0.2102 -0.21204 -0.29894 -0.20298 0 -0.22129 -0.26209 -0.25945 -0.26072 -0.22124 -0.24597 46.144 -0.066489 0.17981 0.054828 0.37012 0.41866 0.013409 0.49431 0.72548 0.33313 0.66708 0.76275 0.31425 0.0048744 0.016584 0.0014955 0.008266 3.5089 -0.23662 -0.22598 -0.25091 -0.21331 -0.035311 0.031093 0.0018433 0.22372 -0.062579
3.9609 -0.17358 -0.18343 -0.28564 -0.17559 0 -0.19434 -0.21649 -0.22681 -0.24811 -0.24528 -0.22479 45.804 -0.14001 0.17578 0.036818 0.34941 0.40242 0.007228 0.4178 0.68026 0.29735 0.6737 0.68918 0.25222 0.0043284 0.015686 0.0021231 0.0080774 3.1015 -0.17498 -0.17022 -0.23955 -0.21447 -0.078187 0.029249 0.0093648 0.18065 -0.082775
3.9648 -0.15298 -0.16346 -0.19917 -0.14652 0 -0.15766 -0.15516 -0.17391 -0.2009 -0.23212 -0.22587 45.424 -0.17141 0.17239 0.014494 0.3335 0.38204 0.014169 0.31004 0.6281 0.25119 0.68802 0.61763 0.20707 0.0035794 0.014639 0.0018679 0.0078573 2.6387 -0.12625 -0.10619 -0.20024 -0.18861 -0.11125 0.032761 -0.0015582 0.13574 -0.096487
3.9688 -0.1466 -0.15114 -0.10157 -0.11842 0 -0.12012 -0.112 -0.13388 -0.1404 -0.15828 -0.21119 45.008 -0.15667 0.16508 -0.007435 0.32031 0.35164 0.028128 0.19234 0.56494 0.20196 0.69647 0.55024 0.17952 0.0029886 0.013612 0.0011386 0.0075663 2.1903 -0.11048 -0.083437 -0.14515 -0.14736 -0.13023 0.038666 -0.023926 0.098213 -0.10401
3.9727 -0.14494 -0.14352 -0.074289 -0.10283 0 -0.10018 -0.10552 -0.1247 -0.10145 -0.070708 -0.16118 44.567 -0.095799 0.15138 -0.025168 0.30861 0.31034 0.044511 0.082241 0.48848 0.1556 0.68924 0.48383 0.16954 0.0027626 0.012767 0.00069746 0.0072497 1.8775 -0.12268 -0.11942 -0.10166 -0.12134 -0.13101 0.042031 -0.052119 0.074664 -0.10559
3.9766 -0.13974 -0.13684 -0.13174 -0.10935 0 -0.11066 -0.12605 -0.13457 -0.10003 -0.038664 -0.091784 44.116 0.0069081 0.13382 -0.034179 0.29704 0.26547 0.057738 0.0014216 0.4053 0.11939 0.65564 0.41738 0.17592 0.0028656 0.012128 0.00085174 0.0069824 1.7635 -0.14271 -0.17631 -0.089973 -0.12932 -0.10888 0.040647 -0.078933 0.072033 -0.1018
3.9805 -0.12986 -0.12835 -0.19828 -0.13423 0 -0.14419 -0.14752 -0.13781 -0.11969 -0.07794 -0.038084 43.663 0.12694 0.11859 -0.026731 0.28441 0.22823 0.0581 -0.010698 0.32887 0.10622 0.58232 0.35616 0.19308 0.003085 0.011569 0.0012179 0.006715 1.782 -0.15354 -0.19616 -0.10529 -0.15669 -0.055705 0.036749 -0.090584 0.098893 -0.094059
3.9844 -0.11906 -0.11741 -0.18261 -0.15899 0 -0.17285 -0.14949 -0.12028 -0.12808 -0.13249 -0.023506 43.2 0.22521 0.11026 -0.0093648 0.27129 0.20466 0.047948 0.024388 0.26938 0.10854 0.49167 0.30763 0.20827 0.0031814 0.010912 0.0012399 0.0062413 1.7767 -0.14907 -0.15821 -0.12225 -0.16592 0.011435 0.034212 -0.088134 0.13834 -0.086103
3.9883 -0.10971 -0.10512 -0.078596 -0.16181 0 -0.1667 -0.12913 -0.08852 -0.10644 -0.13461 -0.042572 42.711 0.28518 0.1074 0.013347 0.25798 0.1905 0.029741 0.089294 0.22605 0.12054 0.39712 0.27355 0.21634 0.0030333 0.010043 0.00083222 0.005403 1.6205 -0.1301 -0.096742 -0.11785 -0.13105 0.081603 0.034444 -0.074586 0.18059 -0.079551
3.9922 -0.099709 -0.09273 0.018297 -0.13328 0 -0.11872 -0.096735 -0.058332 -0.064228 -0.076886 -0.068448 42.184 0.2948 0.10382 0.036338 0.24462 0.17543 0.0065898 0.16376 0.19012 0.13561 0.31201 0.24734 0.21319 0.0026932 0.0089734 0.00043659 0.0043395 1.3092 -0.10022 -0.06138 -0.090772 -0.063752 0.14311 0.035291 -0.05419 0.21589 -0.075877
3.9961 -0.085485 -0.080498 0.0079485 -0.084303 0 -0.054518 -0.064694 -0.039668 -0.027534 -0.016841 -0.074843 41.625 0.23969 0.094605 0.050515 0.23086 0.15326 -0.015843 0.21033 0.15518 0.14194 0.258 0.21996 0.19351 0.0023077 0.0078116 0.00047424 0.0034587 0.95255 -0.067292 -0.065138 -0.058977 -0.0056294 0.17409 0.03389 -0.035764 0.22835 -0.077497
4 -0.066856 -0.067902 -0.10085 -0.038959 0 -0.014582 -0.041819 -0.03245 -0.014366 -0.011938 -0.053796 41.058 0.14397 0.081166 0.048822 0.21526 0.12801 -0.030808 0.19533 0.12374 0.12985 0.24323 0.18869 0.16105 0.0019587 0.006685 0.00084004 0.0030809 0.67927 -0.043755 -0.077556 -0.039698 0.0067348 0.15935 0.030159 -0.030629 0.21172 -0.084986
4.0039 -0.04824 -0.054899 -0.18737 -0.017023 0 -0.021048 -0.033532 -0.031834 -0.02039 -0.059296 -0.01859 40.505 0.042191 0.069912 0.034733 0.19749 0.10976 -0.037973 0.12955 0.10302 0.10353 0.25342 0.15961 0.12408 0.0015817 0.0056512 0.0010042 0.0031103 0.54384 -0.038403 -0.066776 -0.033386 -0.027979 0.10912 0.027098 -0.038948 0.17696 -0.096244
4.0078 -0.035319 -0.042784 -0.14162 -0.019459 0 -0.057442 -0.040668 -0.032679 -0.026391 -0.10496 0.0069517 39.969 -0.045257 0.065852 0.011774 0.17797 0.10446 -0.037773 0.02608 0.095471 0.067625 0.2784 0.14138 0.087784 0.0010696 0.0046841 0.00059538 0.0031215 0.50734 -0.046323 -0.038578 -0.027355 -0.076435 0.032673 0.027673 -0.05898 0.13277 -0.10961
4.0117 -0.030886 -0.033696 0.012971 -0.028902 0 -0.081754 -0.055211 -0.029984 -0.018179 -0.10597 0.0045993 39.435 -0.098866 0.067721 -0.015115 0.15758 0.10816 -0.031453 -0.095725 0.095123 0.028661 0.30604 0.1367 0.057508 0.00047807 0.0037695 -0.00017826 0.0028157 0.49216 -0.05077 -0.026269 -0.013119 -0.098743 -0.057142 0.031684 -0.087184 0.089689 -0.12305
4.0156 -0.033575 -0.029281 0.1338 -0.025757 0 -0.063843 -0.06094 -0.02078 0.00021415 -0.071375 -0.025833 38.88 -0.086556 0.06968 -0.033171 0.1413 0.11137 -0.021935 -0.1837 0.094023 0.0034921 0.3144 0.13942 0.043616 9.2322e-05 0.0030317 -0.00070997 0.002364 0.45192 -0.03928 -0.04537 0.0025577 -0.077753 -0.12659 0.035942 -0.11195 0.071423 -0.13103
4.0195 -0.039625 -0.029807 0.10449 -0.0071534 0 -0.01426 -0.045202 -0.0095353 0.011026 -0.039927 -0.064721 38.301 -0.033991 0.067542 -0.036851 0.13332 0.10874 -0.013314 -0.21309 0.09123 -0.0024189 0.30411 0.13949 0.043104 0.00021862 0.0027371 -0.00056788 0.0022377 0.40052 -0.018025 -0.069874 0.0047522 -0.027073 -0.15745 0.037465 -0.12373 0.080174 -0.13166
4.0234 -0.045391 -0.034453 -0.041345 0.0080974 0 0.023007 -0.013721 -0.0092149 -0.00056414 -0.029685 -0.083761 37.712 0.040985 0.06267 -0.026288 0.13543 0.10346 -0.006224 -0.18376 0.093508 0.009872 0.28238 0.13021 0.053186 0.00085764 0.003097 0.00012914 0.0026778 0.38899 -0.0072418 -0.061572 -0.012876 0.022741 -0.14803 0.036295 -0.12054 0.11172 -0.12485
4.0273 -0.049017 -0.042225 -0.15473 -0.0050489 0 0.0091762 0.0088016 -0.030786 -0.032797 -0.024464 -0.064644 37.13 0.12142 0.059433 -0.0030955 0.14836 0.10215 -0.0008022 -0.10189 0.1063 0.037649 0.25736 0.11194 0.070866 0.0016014 0.0039989 0.0008644 0.0033716 0.45936 -0.020756 -0.019869 -0.040209 0.044567 -0.10111 0.035088 -0.10228 0.16001 -0.11116
4.0313 -0.051281 -0.052445 -0.13087 -0.053489 0 -0.053724 -0.0014293 -0.06847 -0.067883 -0.01034 -0.013434 36.557 0.18269 0.059448 0.028468 0.17231 0.10617 0.0035427 0.015438 0.12515 0.074818 0.24347 0.09099 0.091699 0.0019163 0.0049396 0.0011839 0.0037092 0.61283 -0.051616 0.0078037 -0.059899 0.028428 -0.02626 0.0361 -0.071021 0.2134 -0.092189
4.0352 -0.055622 -0.064487 -0.020519 -0.11432 0 -0.12337 -0.043428 -0.098487 -0.085476 -0.0092448 0.040375 35.97 0.20114 0.059455 0.056095 0.19997 0.10939 0.0085868 0.11806 0.13795 0.10668 0.25639 0.076677 0.10892 0.0015848 0.0053111 0.00099961 0.0033701 0.81185 -0.080042 -0.027767 -0.063572 -0.014762 0.041847 0.038785 -0.038752 0.24999 -0.073976
4.0391 -0.066491 -0.077419 0.030128 -0.14901 0 -0.15447 -0.08888 -0.098335 -0.077901 -0.05897 0.061445 35.349 0.18661 0.055417 0.073488 0.22284 0.10526 0.01465 0.18077 0.13699 0.1272 0.2892 0.078817 0.12118 0.00088632 0.0048738 0.0005261 0.0026394 1.0106 -0.094709 -0.12195 -0.05849 -0.058795 0.082076 0.040412 -0.014531 0.26461 -0.060687
4.043 -0.085901 -0.090328 -0.05543 -0.13445 0 -0.1397 -0.10734 -0.070082 -0.055626 -0.15777 0.032133 34.693 0.14748 0.048137 0.07861 0.2365 0.095385 0.021364 0.19645 0.12832 0.13517 0.33493 0.10514 0.12875 0.00034245 0.0040234 3.8846e-05 0.0021398 1.189 -0.10302 -0.21143 -0.059234 -0.077578 0.086757 0.03887 -0.0020062 0.25723 -0.054115
4.0469 -0.11057 -0.10312 -0.1985 -0.084947 0 -0.11693 -0.096124 -0.042287 -0.039518 -0.24208 -0.033546 34.024 0.094805 0.043632 0.07088 0.23733 0.090092 0.028085 0.16419 0.12824 0.13108 0.38463 0.15796 0.13259 0.00028179 0.0035882 -0.00026354 0.0022794 1.3616 -0.11908 -0.22723 -0.074348 -0.06591 0.052496 0.03476 -0.0034102 0.23046 -0.055355
4.0508 -0.133 -0.11682 -0.25535 -0.044368 0 -0.13553 -0.083915 -0.045007 -0.046194 -0.23364 -0.095647 33.369 0.051183 0.047331 0.052374 0.22082 0.099724 0.032719 0.097522 0.14976 0.1195 0.41903 0.23206 0.13579 0.00064155 0.0042842 -0.00023897 0.0029702 1.5512 -0.14456 -0.15335 -0.10128 -0.049962 -0.016451 0.030802 -0.019488 0.19435 -0.064964
4.0547 -0.14675 -0.13272 -0.18057 -0.052658 0 -0.21065 -0.10258 -0.081569 -0.077362 -0.11265 -0.11219 32.728 0.031156 0.058282 0.034213 0.19715 0.12559 0.03432 0.042536 0.19226 0.1111 0.43221 0.31681 0.14197 0.0011449 0.0062597 0.00021239 0.0038321 1.7533 -0.16576 -0.037147 -0.13259 -0.070934 -0.084682 0.029373 -0.038975 0.16729 -0.076779
4.0586 -0.15184 -0.15077 -0.077673 -0.11395 0 -0.30573 -0.15488 -0.12632 -0.12063 0.059228 -0.068677 32.072 0.033845 0.069891 0.02128 0.17409 0.15972 0.033277 0.018258 0.24422 0.10911 0.43033 0.40197 0.15169 0.001596 0.0090715 0.0010498 0.0045849 1.9348 -0.17041 0.050269 -0.16489 -0.1468 -0.13498 0.030635 -0.056132 0.15482 -0.087485
4.0625 -0.15478 -0.16877 -0.079275 -0.1936 0 -0.35883 -0.21131 -0.15099 -0.16046 0.18919 0.0051648 31.368 0.056412 0.076647 0.016403 0.15758 0.19328 0.030183 0.035168 0.29499 0.11473 0.42067 0.48256 0.16496 0.001965 0.012046 0.0019939 0.0052029 2.0815 -0.16356 0.060332 -0.20109 -0.24495 -0.15682 0.032849 -0.067483 0.15918 -0.094976
4.0664 -0.16269 -0.18321 -0.19395 -0.24655 0 -0.3315 -0.23901 -0.152 -0.19011 0.223 0.046371 30.606 0.092465 0.079661 0.02186 0.15501 0.22443 0.026153 0.1008 0.34337 0.12779 0.41569 0.5583 0.18114 0.002239 0.014665 0.0026165 0.0057632 2.2504 -0.16273 -0.015738 -0.24482 -0.29934 -0.14067 0.03418 -0.069953 0.18049 -0.097219
4.0703 -0.17673 -0.19145 -0.29578 -0.25229 0 -0.2402 -0.23198 -0.15087 -0.21479 0.16699 -0.0024267 29.806 0.12546 0.085073 0.035283 0.17267 0.25767 0.023991 0.19935 0.39473 0.14293 0.43785 0.62891 0.19787 0.0023141 0.016684 0.00262 0.0062677 2.5523 -0.17759 -0.15507 -0.2935 -0.26732 -0.092702 0.034096 -0.064969 0.20873 -0.094317
4.0742 -0.19107 -0.19355 -0.26923 -0.22652 0 -0.14502 -0.21075 -0.16951 -0.24326 0.056693 -0.14829 28.996 0.14693 0.097114 0.049323 0.20162 0.29605 0.024866 0.2949 0.45131 0.15508 0.48507 0.69104 0.21362 0.0021195 0.017996 0.0020779 0.0066783 3.0465 -0.19799 -0.3135 -0.33642 -0.17662 -0.040518 0.033235 -0.059387 0.23166 -0.090037
4.0781 -0.19836 -0.19236 -0.14346 -0.20182 0 -0.10521 -0.19408 -0.20863 -0.27517 -0.076477 -0.33208 28.184 0.15555 0.11334 0.060917 0.23658 0.33536 0.029195 0.37173 0.50665 0.16325 0.55187 0.74044 0.22838 0.0018241 0.018519 0.0013958 0.0070622 3.631 -0.20443 -0.43309 -0.35889 -0.1119 0.0034821 0.032278 -0.056037 0.24512 -0.085912
4.082 -0.19621 -0.19158 -0.062076 -0.19736 0 -0.13691 -0.17595 -0.25072 -0.29602 -0.20294 -0.46198 27.356 0.15183 0.12691 0.067617 0.27191 0.36643 0.037109 0.41715 0.54987 0.16733 0.63003 0.77635 0.2424 0.001807 0.018278 0.00099753 0.0075879 4.0528 -0.18828 -0.46167 -0.34976 -0.14367 0.028918 0.031198 -0.057069 0.2466 -0.083158
4.0859 -0.18868 -0.19316 -0.12222 -0.20568 0 -0.20553 -0.13537 -0.27993 -0.28602 -0.27971 -0.47839 26.488 0.14005 0.13321 0.06701 0.29798 0.38295 0.048639 0.41603 0.57459 0.16974 0.69925 0.80198 0.25699 0.0023222 0.017564 0.00099633 0.0083185 4.0745 -0.15879 -0.38649 -0.30856 -0.26245 0.024115 0.029587 -0.063753 0.23577 -0.082464
4.0898 -0.18179 -0.19588 -0.26599 -0.20614 0 -0.25641 -0.068739 -0.29361 -0.2378 -0.2673 -0.39927 25.57 0.13086 0.13356 0.062688 0.31067 0.38648 0.061488 0.38618 0.58332 0.17565 0.73823 0.81931 0.27293 0.0031816 0.016904 0.0011305 0.0090565 3.6758 -0.13112 -0.2529 -0.24879 -0.38276 0.0023296 0.027532 -0.070932 0.22317 -0.081632
4.0938 -0.17819 -0.19611 -0.34564 -0.18901 0 -0.25716 -0.0071832 -0.29487 -0.16886 -0.17582 -0.30354 24.612 0.12734 0.13279 0.057852 0.31237 0.38373 0.073931 0.34551 0.58383 0.18588 0.74493 0.82367 0.28895 0.0038331 0.016771 0.0010215 0.0094705 3.1043 -0.11291 -0.13819 -0.19419 -0.41715 -0.022112 0.025985 -0.074764 0.21472 -0.079153
4.0977 -0.17609 -0.19055 -0.28568 -0.1658 0 -0.21757 0.0043964 -0.28073 -0.11628 -0.081164 -0.26212 23.631 0.12992 0.13403 0.054183 0.30489 0.37981 0.084678 0.30408 0.58217 0.19966 0.71998 0.80515 0.30328 0.0038248 0.017231 0.0005406 0.0094046 2.7016 -0.10563 -0.093633 -0.16714 -0.35113 -0.040662 0.026181 -0.073183 0.21305 -0.074424
4.1016 -0.17265 -0.17887 -0.15816 -0.15695 0 -0.17372 -0.051157 -0.24511 -0.11362 -0.070228 -0.27703 22.632 0.13743 0.13651 0.053094 0.29076 0.37434 0.092266 0.27135 0.57893 0.21495 0.66711 0.75675 0.31321 0.0032182 0.017844 -2.4013e-05 0.0090223 2.6389 -0.11431 -0.10822 -0.17502 -0.24804 -0.045026 0.028573 -0.064561 0.21965 -0.067212
4.1055 -0.16746 -0.16443 -0.092551 -0.17058 0 -0.15356 -0.14273 -0.19323 -0.16461 -0.1566 -0.28628 21.612 0.14231 0.13799 0.054244 0.27314 0.36317 0.093339 0.2523 0.57029 0.22306 0.59927 0.68178 0.31095 0.0025382 0.017942 -0.00015984 0.0086087 2.7917 -0.14582 -0.13163 -0.20453 -0.18237 -0.030774 0.03225 -0.050304 0.23037 -0.0598
4.1094 -0.16249 -0.15236 -0.13117 -0.1935 0 -0.15564 -0.21324 -0.14592 -0.23398 -0.25807 -0.23146 20.569 0.13908 0.13767 0.054464 0.25397 0.34277 0.088743 0.23487 0.55101 0.22009 0.5345 0.59293 0.29699 0.0023039 0.017046 0.00044411 0.0082469 2.8656 -0.1923 -0.13164 -0.22965 -0.17123 -0.01312 0.035354 -0.03761 0.23641 -0.055379
4.1133 -0.15891 -0.14612 -0.19615 -0.20234 0 -0.1581 -0.22436 -0.1226 -0.26626 -0.2728 -0.12136 19.508 0.12666 0.13583 0.052511 0.23263 0.31229 0.078773 0.21282 0.51636 0.2052 0.47663 0.50379 0.27203 0.0025971 0.015113 0.0015763 0.0077382 2.6539 -0.22233 -0.12185 -0.22854 -0.17155 0.00039069 0.036256 -0.029703 0.23455 -0.054943
4.1172 -0.15487 -0.14497 -0.19543 -0.18335 0 -0.14575 -0.18235 -0.12023 -0.22322 -0.18226 -0.026283 18.435 0.10528 0.13124 0.047679 0.20852 0.27302 0.064104 0.18124 0.46399 0.1789 0.42748 0.42112 0.23771 0.0030557 0.012463 0.0025858 0.0068608 2.1922 -0.2018 -0.13016 -0.19596 -0.13972 0.0036872 0.034645 -0.028959 0.22294 -0.058747
4.1211 -0.14674 -0.14417 -0.13304 -0.14253 0 -0.12643 -0.12518 -0.11561 -0.11381 -0.070776 -0.0064524 17.343 0.077746 0.12081 0.040103 0.18039 0.22779 0.046065 0.13536 0.39677 0.14389 0.38544 0.34475 0.19765 0.0032376 0.0095527 0.0028593 0.0056749 1.6869 -0.13171 -0.14906 -0.14247 -0.085609 -0.0094632 0.031741 -0.037664 0.20125 -0.065593
4.125 -0.13265 -0.13786 -0.092959 -0.09907 0 -0.11993 -0.088607 -0.092562 0.0078239 -0.035928 -0.047584 16.218 0.054225 0.10301 0.033982 0.15103 0.18182 0.029038 0.084058 0.32466 0.11092 0.3425 0.27372 0.16109 0.0029665 0.0067999 0.0023211 0.0045324 1.312 -0.060917 -0.1336 -0.083935 -0.062653 -0.029827 0.029452 -0.050585 0.17901 -0.069314
4.1289 -0.1147 -0.1229 -0.12453 -0.070116 0 -0.13172 -0.084298 -0.063898 0.078653 -0.084754 -0.072472 15.053 0.040113 0.081448 0.032402 0.12492 0.14279 0.015786 0.038481 0.26172 0.086061 0.29683 0.21119 0.13245 0.0023674 0.004555 0.0015021 0.0037833 1.0809 -0.04884 -0.05575 -0.032759 -0.10678 -0.044806 0.028994 -0.06167 0.16379 -0.06632
4.1328 -0.097657 -0.10096 -0.17594 -0.060798 0 -0.14017 -0.10343 -0.059712 0.071574 -0.12965 -0.020192 13.858 0.037887 0.063606 0.036962 0.10543 0.11767 0.0078424 0.005255 0.21836 0.072099 0.25 0.16329 0.11375 0.0016545 0.0030991 0.0010661 0.0034894 0.8966 -0.1066 0.048366 0.0027732 -0.19158 -0.047161 0.029956 -0.067668 0.15957 -0.05505
4.1367 -0.085307 -0.077805 -0.15903 -0.065454 0 -0.11317 -0.13125 -0.091499 0.01315 -0.089746 0.087354 12.661 0.048834 0.054866 0.048711 0.095916 0.10782 0.006338 -0.0098056 0.1947 0.070657 0.20519 0.13413 0.10602 0.00094898 0.0025635 0.0011928 0.0034196 0.69322 -0.17717 0.10203 0.016026 -0.24767 -0.030657 0.030548 -0.065864 0.1693 -0.034829
4.1406 -0.077492 -0.059862 -0.064057 -0.075263 0 -0.03997 -0.15355 -0.13294 -0.041241 0.014379 0.16159 11.481 0.072019 0.053878 0.067347 0.10248 0.10756 0.012429 0.00028982 0.18175 0.081742 0.17577 0.12291 0.10919 0.00028313 0.0028261 0.0014089 0.0032833 0.50834 -0.18301 0.065639 0.0044677 -0.22554 0.0096058 0.028961 -0.054402 0.19491 -0.008192
4.1445 -0.07008 -0.050348 0.020044 -0.083979 0 0.053091 -0.15452 -0.14307 -0.054286 0.078848 0.13207 10.312 0.095311 0.054378 0.085473 0.11662 0.10863 0.020604 0.019277 0.17012 0.094677 0.16458 0.12567 0.1144 -0.00029441 0.0035408 0.0010701 0.0029502 0.4239 -0.10043 -0.016965 -0.023795 -0.13762 0.053336 0.024918 -0.04168 0.2237 0.014791
4.1484 -0.057832 -0.047176 0.0096965 -0.088361 0 0.1201 -0.12062 -0.10948 -0.034583 0.028744 0.015123 9.1302 0.11313 0.051787 0.099382 0.13247 0.10688 0.028068 0.038399 0.15804 0.10506 0.17 0.13856 0.11822 -0.00067605 0.004344 5.3938e-05 0.0024995 0.46138 0.013623 -0.061063 -0.049665 -0.041192 0.08913 0.020214 -0.032159 0.24954 0.029404
4.1523 -0.038123 -0.04404 -0.069471 -0.086041 0 0.13212 -0.055241 -0.062874 -0.020666 -0.098517 -0.10176 7.9202 0.12118 0.047528 0.10623 0.14448 0.10449 0.032512 0.050367 0.15087 0.10962 0.18864 0.15854 0.11822 -0.00075893 0.0050639 -0.001035 0.0021438 0.54945 0.073153 -0.030234 -0.055303 0.014353 0.10788 0.017667 -0.029235 0.26759 0.032322
4.1563 -0.013007 -0.034171 -0.10705 -0.074575 0 0.10015 0.01181 -0.043577 -0.037301 -0.18902 -0.14154 6.6889 0.11426 0.046457 0.10256 0.14416 0.1055 0.030984 0.045955 0.15287 0.10497 0.21305 0.18123 0.11213 -0.00053044 0.0057004 -0.0013982 0.0021233 0.58395 0.044317 0.027844 -0.040244 0.022005 0.098137 0.019135 -0.036775 0.27202 0.019937
4.1602 0.011884 -0.014539 -0.035678 -0.052311 0 0.064804 0.039089 -0.055455 -0.06748 -0.16645 -0.10225 5.4586 0.094005 0.05052 0.090199 0.12588 0.1097 0.023155 0.023648 0.16004 0.092662 0.22661 0.19936 0.10195 -9.9614e-05 0.0061682 -0.00081757 0.0025594 0.50053 -0.02459 0.042256 -0.02389 0.0075097 0.06314 0.024054 -0.051953 0.26335 -0.002767
4.1641 0.031068 0.012246 0.088648 -0.019489 0 0.06331 0.0077462 -0.059978 -0.069 -0.061327 -0.04465 4.2439 0.069506 0.055963 0.07607 0.096738 0.11157 0.01272 -0.0060138 0.16161 0.078089 0.22398 0.20406 0.09187 0.00032745 0.0060848 0.00010833 0.0032606 0.29054 -0.053966 0.0079424 -0.027656 -0.0023814 0.022185 0.029722 -0.066721 0.24959 -0.025526
4.168 0.043084 0.039717 0.15043 0.021301 0 0.10289 -0.055775 -0.020275 -0.019902 0.032154 -0.024354 3.0388 0.045944 0.057245 0.064162 0.062044 0.1054 0.001795 -0.036852 0.14834 0.063678 0.2043 0.18773 0.08378 0.0005138 0.0049169 0.00052539 0.0036452 -0.024065 -0.011858 -0.0031843 -0.051634 0.0025764 -0.013618 0.033228 -0.07648 0.23495 -0.042846
4.1719 0.051541 0.06183 0.10794 0.064809 0 0.16056 -0.09516 0.052677 0.05395 0.054877 -0.04252 1.8268 0.02838 0.052939 0.0583 0.027947 0.090254 -0.0075253 -0.062679 0.11883 0.0515 0.16872 0.1458 0.079142 0.00030977 0.0024562 0.00013351 0.0030149 -0.39965 0.058787 0.07071 -0.069703 0.02188 -0.03367 0.033531 -0.077058 0.22341 -0.049821
4.1758 0.062292 0.076662 0.038314 0.10319 0 0.20442 -0.069129 0.10554 0.099926 0.02843 -0.059581 0.60282 0.024785 0.046541 0.064461 0.0068126 0.068915 -0.01244 -0.074589 0.07778 0.042815 0.12293 0.077102 0.078271 -0.00021107 -0.0007965 -0.00056723 0.0011406 -0.75812 0.089019 0.19252 -0.051015 0.053503 -0.022811 0.031939 -0.062935 0.22004 -0.039916
4.1797 0.07882 0.086857 0.042524 0.12809 0 0.21614 0.013876 0.098063 0.089907 0.010428 -0.045388 -0.61747 0.030758 0.041058 0.078259 0.00022092 0.042129 -0.015089 -0.077913 0.029193 0.033701 0.079325 -0.015536 0.07615 -0.00073098 -0.0037891 -0.00082977 -0.0013237 -1.0074 0.055303 0.24394 0.010804 0.090957 0.0054679 0.03053 -0.042125 0.22128 -0.021494
4.1836 0.099594 0.096794 0.12554 0.13531 0 0.19904 0.10387 0.049998 0.050446 0.025734 -0.005941 -1.8105 0.040246 0.03376 0.094729 0.0034143 0.0053214 -0.01812 -0.080036 -0.027639 0.021131 0.040294 -0.12418 0.069396 -0.00089341 -0.0056153 -0.00043247 -0.0031281 -1.1201 0.00073584 0.14447 0.089095 0.11791 0.037348 0.02984 -0.021436 0.22317 -0.0016157
4.1875 0.11957 0.10909 0.19498 0.12904 0 0.17143 0.15283 0.026777 0.039431 0.054636 0.036779 -2.9654 0.047846 0.017779 0.10965 0.011126 -0.047439 -0.023717 -0.087532 -0.095712 0.0028549 0.0055938 -0.23686 0.055558 -0.00062431 -0.0062066 0.00011462 -0.0033677 -1.2012 -0.010654 -0.050528 0.1458 0.11791 0.0618 0.028004 -0.0060513 0.22251 0.014333
4.1914 0.13438 0.12334 0.17702 0.12074 0 0.15423 0.1527 0.07597 0.090615 0.078174 0.078445 -4.0909 0.045783 -0.01042 0.11722 0.014575 -0.11581 -0.034826 -0.10986 -0.17522 -0.023855 -0.028022 -0.34287 0.031754 -0.00025358 -0.0063909 0.00010866 -0.0023079 -1.4423 0.044803 -0.18223 0.16366 0.09464 0.064527 0.022328 -0.0023648 0.21515 0.019718
4.1953 0.14342 0.13752 0.10682 0.12165 0 0.15973 0.13434 0.17946 0.18103 0.11021 0.13548 -5.2041 0.024024 -0.045619 0.11072 -0.0021874 -0.19019 -0.053437 -0.15882 -0.26179 -0.059483 -0.072201 -0.43912 -0.0021646 -0.00023744 -0.0072125 -0.00064351 -0.0012676 -1.963 0.13432 -0.12711 0.15906 0.076212 0.034074 0.012041 -0.013858 0.19757 0.0098995
4.1992 0.14949 0.15025 0.083413 0.13449 0 0.1846 0.13276 0.27018 0.25394 0.17124 0.21674 -6.3138 -0.011783 -0.076792 0.094826 -0.038404 -0.25704 -0.075017 -0.22676 -0.34904 -0.0978 -0.12986 -0.53134 -0.039186 -0.00070068 -0.009081 -0.0016624 -0.0015517 -2.6766 0.2061 0.093459 0.16446 0.089934 -0.012981 -0.00033052 -0.031039 0.17427 -0.0072148
4.2031 0.15585 0.16126 0.14576 0.15217 0 0.20998 0.15499 0.29487 0.27366 0.24271 0.3032 -7.4164 -0.056855 -0.095941 0.073169 -0.091083 -0.3077 -0.096367 -0.3083 -0.43111 -0.13499 -0.19983 -0.62677 -0.075462 -0.0012903 -0.011493 -0.002277 -0.0033644 -3.3261 0.23532 0.3378 0.19793 0.13053 -0.065731 -0.010475 -0.047959 0.148 -0.026869
4.207 0.16372 0.17025 0.22357 0.16545 0 0.2123 0.17947 0.25872 0.25657 0.27161 0.36339 -8.5037 -0.10523 -0.10409 0.050092 -0.15515 -0.34224 -0.11413 -0.39677 -0.50231 -0.16718 -0.27889 -0.72381 -0.10726 -0.0015675 -0.013553 -0.0022132 -0.0057094 -3.6796 0.23437 0.47018 0.24793 0.16049 -0.11272 -0.015576 -0.058697 0.12176 -0.044244
4.2109 0.17219 0.17586 0.22451 0.17257 0 0.18157 0.18206 0.21081 0.24864 0.23159 0.38547 -9.5713 -0.14399 -0.10871 0.034569 -0.21725 -0.36584 -0.12176 -0.47826 -0.55604 -0.18682 -0.3557 -0.8081 -0.12829 -0.0015598 -0.014771 -0.0017253 -0.007346 -3.7068 0.2276 0.46074 0.28512 0.1494 -0.13404 -0.016426 -0.053445 0.10087 -0.051805
4.2148 0.17961 0.17673 0.15063 0.18098 0 0.13392 0.15897 0.19263 0.27579 0.16706 0.38484 -10.617 -0.16322 -0.11586 0.032575 -0.25934 -0.38264 -0.11829 -0.53893 -0.58728 -0.19234 -0.41303 -0.85988 -0.13866 -0.0018229 -0.015376 -0.001247 -0.00785 -3.5689 0.22576 0.37383 0.28794 0.11245 -0.12726 -0.016388 -0.034058 0.088082 -0.049782
4.2188 0.18481 0.17374 0.098305 0.19897 0 0.10414 0.12588 0.20465 0.31983 0.15668 0.37732 -11.637 -0.164 -0.12518 0.042906 -0.27668 -0.3936 -0.10678 -0.57609 -0.5976 -0.18639 -0.44568 -0.86692 -0.1415 -0.0028346 -0.015893 -0.0010027 -0.0077786 -3.4426 0.22495 0.28202 0.25877 0.10171 -0.10254 -0.01814 -0.0079519 0.082941 -0.042612
4.2227 0.1873 0.17076 0.13905 0.22536 0 0.11928 0.099848 0.21909 0.34266 0.22713 0.35363 -12.621 -0.14849 -0.13223 0.063869 -0.26741 -0.39857 -0.089556 -0.58841 -0.59643 -0.17096 -0.45127 -0.83222 -0.13882 -0.0043229 -0.016452 -0.0009478 -0.0078979 -3.3637 0.221 0.20811 0.21914 0.15278 -0.068011 -0.021299 0.019112 0.085287 -0.033494
4.2266 0.18726 0.17242 0.22746 0.24809 0 0.17389 0.086613 0.21512 0.32834 0.31566 0.29145 -13.566 -0.12102 -0.13438 0.092387 -0.23167 -0.39818 -0.069726 -0.57573 -0.59446 -0.14874 -0.42922 -0.77092 -0.13299 -0.0053303 -0.016575 -0.00096996 -0.0083706 -3.2454 0.21555 0.14354 0.1915 0.24156 -0.034202 -0.023143 0.040016 0.094786 -0.026242
4.2305 0.18577 0.18026 0.25382 0.25366 0 0.23021 0.084791 0.19557 0.29583 0.33198 0.19445 -14.476 -0.094262 -0.13331 0.11989 -0.17758 -0.39228 -0.052449 -0.54134 -0.59401 -0.12532 -0.38506 -0.70047 -0.12654 -0.0050895 -0.015676 -0.0010349 -0.0087348 -3.0269 0.2087 0.09594 0.18403 0.30112 -0.018017 -0.021622 0.043803 0.11124 -0.024803
4.2344 0.18464 0.19082 0.18123 0.23846 0 0.24661 0.096789 0.17405 0.27102 0.25604 0.10842 -15.362 -0.077364 -0.13189 0.14014 -0.12547 -0.37796 -0.03844 -0.50162 -0.58658 -0.10519 -0.33729 -0.6329 -0.11956 -0.0038578 -0.01376 -0.0011301 -0.0085729 -2.7745 0.19456 0.095 0.18891 0.28619 -0.016277 -0.017541 0.036161 0.13047 -0.025214
4.2383 0.185 0.19764 0.097633 0.21099 0 0.21108 0.12946 0.15672 0.25381 0.16114 0.086153 -16.226 -0.071671 -0.12998 0.15164 -0.083329 -0.35183 -0.026716 -0.46263 -0.56195 -0.089299 -0.29149 -0.57346 -0.11084 -0.0027735 -0.011593 -0.0011668 -0.0080346 -2.6208 0.17107 0.15191 0.19235 0.21903 -0.024154 -0.013785 0.021865 0.15036 -0.024304
4.2422 0.18563 0.19578 0.11131 0.18331 0 0.15101 0.18208 0.14206 0.22076 0.13254 0.13307 -17.059 -0.076626 -0.12451 0.15405 -0.057419 -0.31606 -0.015937 -0.42949 -0.52063 -0.077876 -0.25163 -0.52327 -0.099067 -0.0027795 -0.01014 -0.001034 -0.0076293 -2.6194 0.15133 0.23218 0.18681 0.16636 -0.036013 -0.012486 0.0062144 0.16867 -0.019124
4.2461 0.18326 0.1851 0.21182 0.16137 0 0.11086 0.23665 0.13277 0.16008 0.17164 0.19514 -17.855 -0.087519 -0.11391 0.14859 -0.055138 -0.28097 -0.0032819 -0.40829 -0.47647 -0.069933 -0.21983 -0.4814 -0.081457 -0.0036918 -0.0097745 -0.00075059 -0.0075913 -2.6819 0.15599 0.28347 0.1759 0.16925 -0.041985 -0.013177 -0.0015576 0.18089 -0.0052807
4.25 0.17528 0.16988 0.27032 0.1439 0 0.11744 0.26513 0.13701 0.095925 0.19576 0.20876 -18.617 -0.091503 -0.10136 0.14287 -0.06962 -0.25929 0.012984 -0.39756 -0.44544 -0.060763 -0.19047 -0.44552 -0.057777 -0.0044156 -0.010036 -0.00049591 -0.0076027 -2.665 0.18818 0.2865 0.16862 0.19934 -0.036765 -0.0138 0.0039449 0.18293 0.014961
4.2539 0.16279 0.15549 0.1912 0.12986 0 0.16123 0.24991 0.15391 0.06881 0.13649 0.16358 -19.361 -0.084282 -0.092857 0.14136 -0.089311 -0.25545 0.030932 -0.39135 -0.43106 -0.047794 -0.15986 -0.41352 -0.030892 -0.0041159 -0.010122 -0.00043962 -0.0071993 -2.5037 0.21944 0.26476 0.16786 0.18851 -0.026164 -0.013333 0.018021 0.1758 0.035168
4.2578 0.15041 0.14501 0.038755 0.12412 0 0.20603 0.19888 0.16462 0.090298 0.025664 0.11088 -20.101 -0.065647 -0.091761 0.1458 -0.10742 -0.26085 0.048504 -0.38606 -0.42145 -0.030065 -0.1277 -0.38626 -0.0030366 -0.0031048 -0.0096311 -0.00056342 -0.0063645 -2.2465 0.20925 0.24161 0.16392 0.10243 -0.015587 -0.013075 0.03633 0.16073 0.050811
4.2617 0.14245 0.13837 -0.021213 0.13334 0 0.21595 0.14015 0.14773 0.1237 -0.031122 0.10722 -20.835 -0.037524 -0.095751 0.15698 -0.11729 -0.26081 0.063136 -0.37801 -0.40156 -0.0072667 -0.094922 -0.36839 0.023172 -0.0024797 -0.0088505 -0.0006968 -0.0055982 -1.9788 0.14471 0.20337 0.14167 -0.017719 -0.011545 -0.015143 0.053367 0.13991 0.057254
4.2656 0.13898 0.1336 0.089586 0.15529 0 0.17864 0.10127 0.10605 0.11754 0.031929 0.15337 -21.543 -0.012713 -0.099265 0.1724 -0.10839 -0.24771 0.068334 -0.36226 -0.36834 0.018002 -0.070878 -0.36469 0.041385 -0.0028965 -0.0083737 -0.00072756 -0.005377 -1.7428 0.059952 0.12302 0.098003 -0.088059 -0.026997 -0.019822 0.056996 0.12049 0.046726
4.2695 0.1358 0.12877 0.25946 0.17431 0 0.11157 0.091589 0.071526 0.059947 0.16422 0.19404 -22.214 -0.0048742 -0.098724 0.18398 -0.087775 -0.22748 0.065578 -0.34298 -0.33363 0.038923 -0.061302 -0.37461 0.051265 -0.0038225 -0.0084954 -0.00072326 -0.0056336 -1.5497 0.011367 0.019278 0.053436 -0.056554 -0.054908 -0.024693 0.048211 0.10942 0.027684
4.2734 0.12879 0.12299 0.30007 0.17059 0 0.051016 0.10158 0.075868 -0.0046466 0.24412 0.17763 -22.852 -0.018001 -0.095096 0.18807 -0.060738 -0.21306 0.056952 -0.32392 -0.31235 0.052008 -0.067243 -0.39103 0.053168 -0.0041044 -0.0089798 -0.00080564 -0.0058571 -1.4402 0.02972 -0.029675 0.042034 0.053329 -0.087757 -0.026578 0.0306 0.10874 0.0059901
4.2773 0.11819 0.11658 0.15683 0.13708 0 0.031101 0.11551 0.11574 -0.017921 0.1984 0.11078 -23.476 -0.052963 -0.091687 0.1822 -0.032651 -0.21148 0.044959 -0.30865 -0.30857 0.054757 -0.087747 -0.40556 0.047881 -0.0032408 -0.0093593 -0.00093564 -0.005683 -1.4813 0.095089 0.045574 0.082456 0.1674 -0.11778 -0.024349 0.008491 0.11916 -0.012902
4.2813 0.10866 0.11083 -0.022767 0.088302 0 0.062999 0.12278 0.15272 0.033112 0.070025 0.050359 -24.097 -0.10691 -0.090245 0.16391 -0.011958 -0.21771 0.034032 -0.30279 -0.31338 0.04419 -0.1187 -0.41526 0.036724 -0.0019581 -0.009381 -0.00089203 -0.005284 -1.6778 0.15761 0.22033 0.1547 0.22381 -0.13196 -0.019811 -0.010271 0.14007 -0.021016
4.2852 0.10496 0.10754 -0.047487 0.051424 0 0.12557 0.11866 0.15214 0.10241 -0.03159 0.044363 -24.711 -0.15756 -0.089702 0.13872 -0.0074333 -0.22101 0.03034 -0.3089 -0.3156 0.024793 -0.14386 -0.42325 0.024202 -0.0014456 -0.0091334 -0.00049717 -0.0051273 -1.9064 0.18087 0.37419 0.20835 0.21388 -0.11987 -0.015937 -0.015908 0.16263 -0.014417
4.2891 0.10775 0.1081 0.10665 0.046218 0 0.17672 0.099156 0.12013 0.13199 -0.037579 0.086265 -25.303 -0.18719 -0.088355 0.11599 -0.016261 -0.21639 0.033641 -0.32092 -0.31281 0.00615 -0.1536 -0.43232 0.01393 -0.0020844 -0.0088022 0.00016489 -0.0054113 -1.9854 0.16528 0.39204 0.20136 0.17143 -0.090792 -0.014414 -0.010276 0.17905 -0.00032518
4.293 0.11349 0.11218 0.27063 0.07101 0 0.18258 0.061307 0.097182 0.11055 0.028215 0.1275 -25.869 -0.1873 -0.086363 0.10124 -0.035697 -0.20896 0.04281 -0.33442 -0.3114 -0.0058251 -0.14429 -0.43882 0.007822 -0.003065 -0.0084125 0.00079259 -0.0058537 -1.8374 0.13432 0.2711 0.13718 0.1338 -0.052461 -0.014833 0.0038313 0.18578 0.016202
4.2969 0.11782 0.11712 0.27144 0.10621 0 0.14409 0.011461 0.11412 0.081744 0.093287 0.1282 -26.418 -0.15227 -0.08558 0.099537 -0.061773 -0.20735 0.055912 -0.34448 -0.31694 -0.005485 -0.1145 -0.43468 0.0074989 -0.0033048 -0.007886 0.0011183 -0.0060625 -1.5717 0.10621 0.12135 0.06415 0.11581 -0.014245 -0.015847 0.022364 0.18039 0.029651
4.3008 0.11879 0.11901 0.12157 0.13101 0 0.096582 -0.028492 0.15834 0.094261 0.11393 0.090238 -26.965 -0.079789 -0.087245 0.11907 -0.084751 -0.2138 0.067758 -0.34148 -0.32655 0.017082 -0.067876 -0.41618 0.016095 -0.0026409 -0.0073218 0.0010765 -0.0060179 -1.3851 0.083025 0.056381 0.034977 0.11223 0.00353 -0.016612 0.035793 0.16159 0.030531
4.3047 0.11704 0.11524 -0.0040357 0.13768 0 0.078082 -0.02926 0.18754 0.14772 0.10173 0.044305 -27.506 -0.0029024 -0.090466 0.15059 -0.095852 -0.22182 0.073823 -0.32678 -0.33176 0.053822 -0.024974 -0.38991 0.030635 -0.0019819 -0.0071045 0.00072937 -0.0060726 -1.3717 0.063023 0.088011 0.062529 0.11262 -0.0040213 -0.017004 0.039262 0.14031 0.021585
4.3086 0.1139 0.10687 0.028116 0.13238 0 0.09358 0.024211 0.17495 0.19201 0.087171 0.015469 -28.025 0.057872 -0.093177 0.18543 -0.093412 -0.22307 0.073669 -0.30542 -0.32792 0.095957 0.0040983 -0.36834 0.0483 -0.0022694 -0.0076093 0.00011104 -0.0064606 -1.4477 0.053905 0.13331 0.11326 0.10876 -0.031925 -0.016937 0.034468 0.1228 0.0086181
4.3125 0.11049 0.098693 0.16199 0.12476 0 0.11137 0.11461 0.13587 0.17985 0.079166 0.0071458 -28.508 0.087437 -0.094155 0.21611 -0.077339 -0.2158 0.067575 -0.28237 -0.31933 0.13561 0.012905 -0.35863 0.066416 -0.0034114 -0.0087408 -0.00075927 -0.0069082 -1.4702 0.06747 0.11865 0.1426 0.095002 -0.074387 -0.016116 0.023935 0.11324 -0.0031843
4.3164 0.10833 0.096723 0.22697 0.11849 0 0.098795 0.1965 0.10826 0.11596 0.0689 0.011894 -28.961 0.067799 -0.093675 0.23216 -0.049107 -0.20584 0.056724 -0.26537 -0.31443 0.16138 -0.0047539 -0.35615 0.080941 -0.0043631 -0.0098057 -0.0017101 -0.0068425 -1.4103 0.10297 0.062233 0.13533 0.072182 -0.12153 -0.014685 0.012522 0.11596 -0.0063443
4.3203 0.10993 0.1044 0.14269 0.11138 0 0.062562 0.22488 0.11204 0.051537 0.059837 0.024522 -29.401 -0.0067534 -0.092377 0.22074 -0.018993 -0.2 0.04519 -0.26591 -0.31682 0.15758 -0.043998 -0.35008 0.084329 -0.0042483 -0.0099533 -0.0023779 -0.0060049 -1.3808 0.14202 0.046585 0.11116 0.054629 -0.15433 -0.013664 0.0091911 0.12996 0.006353
4.3242 0.11737 0.12028 0.013255 0.10236 0 0.048363 0.18792 0.13331 0.032338 0.073638 0.039676 -29.843 -0.10197 -0.090205 0.18937 0.0020476 -0.19947 0.035585 -0.28072 -0.32183 0.13037 -0.085403 -0.33555 0.076307 -0.0032801 -0.0088702 -0.0024635 -0.0048007 -1.4888 0.16356 0.11896 0.094731 0.065719 -0.16921 -0.014151 0.013664 0.14546 0.027136
4.3281 0.13004 0.13883 0.0034891 0.096289 0 0.093747 0.11699 0.14685 0.056603 0.12099 0.046722 -30.276 -0.19782 -0.086948 0.14372 0.0084938 -0.19987 0.028228 -0.30619 -0.32211 0.084781 -0.11936 -0.32031 0.057212 -0.0024935 -0.0071174 -0.0020545 -0.0039862 -1.6964 0.16232 0.23583 0.087046 0.11628 -0.16724 -0.015911 0.023441 0.15732 0.04963
4.332 0.14433 0.1539 0.14475 0.10096 0 0.17996 0.063915 0.14541 0.085336 0.17952 0.041771 -30.679 -0.27421 -0.083538 0.090938 -0.0039879 -0.19694 0.022917 -0.33753 -0.31593 0.027602 -0.13744 -0.31908 0.028412 -0.0026217 -0.0057775 -0.0016111 -0.0040066 -1.8666 0.15011 0.31147 0.071355 0.18442 -0.15148 -0.01718 0.034936 0.16094 0.066825
4.3359 0.1563 0.16236 0.29657 0.11973 0 0.23713 0.062348 0.14034 0.089449 0.21464 0.046993 -31.039 -0.29578 -0.082033 0.046167 -0.042019 -0.19146 0.017958 -0.36451 -0.30976 -0.026598 -0.12819 -0.34136 -0.005894 -0.0033561 -0.0056811 -0.0015397 -0.0046477 -1.9463 0.14079 0.3099 0.044716 0.22343 -0.1303 -0.01638 0.03916 0.14995 0.064846
4.3398 0.16471 0.16552 0.30604 0.14771 0 0.20675 0.10418 0.13825 0.080331 0.22003 0.10297 -31.366 -0.26105 -0.083795 0.023285 -0.095504 -0.18914 0.010885 -0.37941 -0.31314 -0.061723 -0.10124 -0.38433 -0.034752 -0.0037547 -0.0068509 -0.0017747 -0.0053029 -2.059 0.13917 0.27408 0.034864 0.19938 -0.11631 -0.014131 0.030703 0.12949 0.041997
4.3438 0.17124 0.16718 0.17828 0.17524 0 0.10387 0.14976 0.12974 0.092138 0.22318 0.22357 -31.679 -0.18847 -0.087817 0.023609 -0.15412 -0.19639 0.0016791 -0.38417 -0.33155 -0.074967 -0.069279 -0.4364 -0.052507 -0.0032923 -0.0085979 -0.0018504 -0.0055227 -2.3721 0.14679 0.26496 0.077298 0.12568 -0.11182 -0.013121 0.012657 0.10651 0.0062047
4.3477 0.17778 0.17045 0.064065 0.19491 0 0.014499 0.16232 0.10895 0.13867 0.24312 0.35579 -31.991 -0.092848 -0.091372 0.046847 -0.21066 -0.21658 -0.0090632 -0.38182 -0.36338 -0.065835 -0.041407 -0.48667 -0.055624 -0.0023903 -0.01013 -0.0014297 -0.0053065 -2.8711 0.1732 0.28907 0.17384 0.058096 -0.11676 -0.015519 -0.01096 0.085874 -0.035337
4.3516 0.184 0.17567 0.08598 0.20555 0 0.023844 0.13723 0.097423 0.19439 0.25382 0.40229 -32.289 0.0062999 -0.09263 0.090755 -0.25697 -0.24862 -0.020058 -0.37767 -0.40219 -0.035879 -0.028052 -0.53131 -0.040959 -0.0019004 -0.011114 -0.00072388 -0.0049546 -3.3126 0.23189 0.30157 0.27906 0.049791 -0.1292 -0.020438 -0.033682 0.073065 -0.072703
4.3555 0.18809 0.1814 0.20735 0.21056 0 0.14025 0.1027 0.13261 0.22056 0.20884 0.30687 -32.556 0.072995 -0.092574 0.14561 -0.28044 -0.28738 -0.027233 -0.38447 -0.44085 0.0056245 -0.043575 -0.57304 -0.0078955 -0.0021671 -0.011748 -0.00031868 -0.0047618 -3.4477 0.31986 0.27544 0.33466 0.10677 -0.14162 -0.024334 -0.039163 0.074714 -0.086002
4.3594 0.18955 0.18687 0.28866 0.21311 0 0.28687 0.093974 0.22262 0.2069 0.10802 0.12677 -32.786 0.10481 -0.094132 0.19623 -0.28697 -0.32481 -0.029493 -0.40355 -0.47425 0.043066 -0.077239 -0.61677 0.029722 -0.0026964 -0.012374 -0.00056388 -0.0048801 -3.2958 0.40491 0.24519 0.32051 0.18547 -0.14888 -0.024288 -0.025383 0.084365 -0.076739
4.3633 0.19064 0.19326 0.25373 0.21327 0 0.36871 0.1251 0.31748 0.18305 0.024766 0.0082371 -32.987 0.10618 -0.099351 0.23718 -0.27992 -0.35254 -0.026784 -0.43235 -0.50023 0.070758 -0.12222 -0.66609 0.06495 -0.0027354 -0.013083 -0.0011871 -0.0053672 -3.1609 0.4425 0.26439 0.27107 0.23356 -0.15053 -0.020965 0.0063049 0.098254 -0.048434
4.3672 0.19447 0.20223 0.16748 0.20906 0 0.35097 0.18151 0.34096 0.18749 0.045683 0.068491 -33.174 0.084576 -0.10745 0.26453 -0.2633 -0.36602 -0.019501 -0.46671 -0.51956 0.084498 -0.17109 -0.72145 0.091364 -0.0020885 -0.013688 -0.0015648 -0.0062188 -3.3389 0.41244 0.32593 0.24052 0.23375 -0.14709 -0.018116 0.052665 0.11264 -0.0063622
4.3711 0.202 0.21334 0.14318 0.19991 0 0.27758 0.2359 0.26275 0.22751 0.17635 0.28656 -33.344 0.05594 -0.11551 0.27397 -0.243 -0.36766 -0.0087176 -0.49641 -0.53488 0.079628 -0.21148 -0.77866 0.099032 -0.0013156 -0.014034 -0.001367 -0.0072977 -3.8057 0.33988 0.34785 0.25208 0.21081 -0.14106 -0.018942 0.10573 0.12224 0.038818
4.375 0.21129 0.22336 0.20244 0.18939 0 0.22024 0.26981 0.13818 0.27208 0.31913 0.50941 -33.475 0.043499 -0.12075 0.27143 -0.22582 -0.36536 0.0025033 -0.50882 -0.54839 0.062245 -0.23422 -0.82793 0.087359 -0.0011702 -0.014251 -0.00088553 -0.0083106 -4.2176 0.27651 0.25734 0.28267 0.20073 -0.13672 -0.022923 0.14999 0.126 0.072338
4.3789 0.21984 0.22896 0.25865 0.18495 0 0.2141 0.28225 0.066715 0.28382 0.36032 0.57554 -33.55 0.050214 -0.1223 0.26435 -0.21218 -0.36625 0.012936 -0.50431 -0.55961 0.040462 -0.2425 -0.85647 0.064581 -0.0019059 -0.014651 -0.00070928 -0.0089604 -4.2399 0.25753 0.08685 0.29476 0.21689 -0.13399 -0.026289 0.18068 0.12755 0.092463
4.3828 0.22711 0.23022 0.2361 0.19442 0 0.24024 0.28207 0.10248 0.2561 0.28255 0.44564 -33.574 0.074186 -0.12105 0.2565 -0.20134 -0.37107 0.022256 -0.4853 -0.56593 0.018758 -0.23948 -0.85537 0.036485 -0.003108 -0.015344 -0.0011199 -0.0091616 -3.8732 0.27541 -0.031528 0.27847 0.24509 -0.13163 -0.025622 0.19667 0.12954 0.10014
4.3867 0.23406 0.23094 0.17026 0.22082 0 0.26053 0.27617 0.20441 0.21795 0.1818 0.22361 -33.571 0.11024 -0.11872 0.25131 -0.19175 -0.37473 0.030439 -0.45644 -0.56603 0.0014077 -0.22984 -0.8265 0.0097262 -0.0040966 -0.016011 -0.0018515 -0.0090698 -3.4454 0.29391 0.016615 0.25893 0.26554 -0.12769 -0.020963 0.1987 0.13484 0.098303
4.3906 0.24057 0.23483 0.16237 0.25856 0 0.25905 0.26598 0.27717 0.20417 0.16624 0.057813 -33.568 0.14065 -0.11711 0.25265 -0.18004 -0.37271 0.037551 -0.43235 -0.56274 -0.0047581 -0.22406 -0.78287 -0.0019565 -0.0044344 -0.016113 -0.002416 -0.00888 -3.2862 0.28542 0.21277 0.26448 0.27339 -0.11715 -0.015495 0.19187 0.14724 0.095409
[truncated: 2,371,470 more chars]
