# Supplementary material for: Dataset from dynamic shake-table testing of five full-scale single leaf and cavity URM walls subjected to out-of-plane two-way bending
Source: Data Brief. 2019 Mar 20;24:103854. doi: 10.1016/j.dib.2019.103854 (PMC6480314; doi:10.1016/j.dib.2019.103854)
Supplement: Multimedia component 2 [file mmc2.zip › DATA/CSW-000-RF/Test15.txt]

0 -0.0013697 -0.0040521 0.001617 -0.0041965 0 -0.0045812 -0.006476 -0.0055862 0.0046365 -0.0020021 0.0018279 -0.91298 0.14129 -0.010309 -0.037127 0.053127 -0.0074818 0.060994 0.029364 0.002774 0.03942 0.009491 0.0096669 0.078114 0.00090106 0.00038172 0.00027073 -0.0009873 0.012774 0.0065706 0.020823 -0.0074496 0.0048765 0.19343 -0.0044824 -0.016951 0.011635 -0.023664
0.003907 -0.0025029 -0.0034864 0.0054696 -0.0022554 0 -0.0020938 -0.0016729 0.00041971 -0.0064555 -0.0058255 0.00050031 -0.91051 0.14553 -0.0093364 -0.038736 0.045122 -0.0045499 0.063714 0.022405 0.0027042 0.047569 0.013906 0.0063527 0.076221 -7.4459e-05 0.00028882 0.00018421 -0.00069295 0.012577 0.013717 0.017828 -0.012786 0.0099968 0.19363 -0.0066788 -0.014633 0.032494 -0.025944
0.007813 -0.0041802 -0.0017567 0.0059557 0.00086787 0 0.00084743 0.0020436 0.006025 -0.018051 -0.0033194 -0.00067503 -0.90682 0.14729 -0.0045038 -0.039926 0.036815 -0.00062645 0.06296 0.021453 -0.00032795 0.054139 0.017861 0.0030241 0.072583 -0.00050802 -8.5469e-05 -0.00031331 7.3436e-07 0.012289 0.01498 0.0052256 -0.012734 0.0097518 0.19355 -0.0074595 -0.016885 0.053037 -0.026954
0.011719 -0.0059095 -0.00030741 0.002135 0.0025512 0 0.0016438 0.0025618 0.0075969 -0.026236 0.0024611 0.00037001 -0.9084 0.14726 0.00054995 -0.040455 0.032318 0.0016323 0.060708 0.023958 -0.0030238 0.060556 0.022393 0.0027467 0.068645 -0.00035373 -0.00058892 -0.00072355 0.00063677 0.016299 0.0084184 -0.0093595 -0.0065111 0.0031388 0.19391 -0.0073664 -0.022294 0.07209 -0.025648
0.015625 -0.0069632 -0.00025251 -0.0027545 0.0011536 0 -0.00099323 -2.6129e-05 0.0047902 -0.027915 0.0063775 0.0041115 -0.91588 0.14721 0.0021695 -0.040752 0.031511 0.001253 0.058731 0.025143 -0.0027255 0.068123 0.026994 0.0051888 0.065352 -1.7353e-05 -0.00072242 -0.00048578 0.0009306 0.025846 -0.0036389 -0.018541 0.0029185 -0.0072883 0.19364 -0.0064495 -0.028296 0.090172 -0.0233
0.019532 -0.0066905 -0.0016622 -0.0051154 -0.0030312 0 -0.0055627 -0.0037672 0.00025692 -0.022632 0.0048541 0.0085584 -0.92753 0.14818 -0.0004929 -0.041092 0.033553 -0.0005766 0.057416 0.022884 -0.00013804 0.077248 0.030857 0.0070706 0.063104 6.0259e-05 -0.00029215 0.00045456 0.00085878 0.036897 -0.015271 -0.018802 0.010909 -0.015943 0.19165 -0.0043912 -0.033651 0.10765 -0.020844
0.023438 -0.0049253 -0.0036159 -0.0046703 -0.007911 0 -0.0085633 -0.0061216 -0.0031663 -0.013022 -0.0020565 0.010106 -0.9441 0.15117 -0.0048429 -0.041732 0.037132 -0.0019621 0.056816 0.015629 0.001734 0.088066 0.033052 0.0056963 0.062196 -0.00019304 0.00027989 0.0015289 0.00056545 0.043594 -0.020261 -0.011014 0.013894 -0.017399 0.18678 -0.0016048 -0.037229 0.1249 -0.019263
0.027344 -0.0022008 -0.0048621 -0.0039369 -0.010667 0 -0.0072501 -0.0052896 -0.0047094 -0.003516 -0.011084 0.006009 -0.967 0.15776 -0.0068897 -0.042863 0.038982 -0.0021218 0.055545 0.0030631 0.00081231 0.099808 0.031508 0.0017981 0.063141 -0.00046073 0.00040234 0.0020197 0.00023274 0.043587 -0.016036 0.00070005 0.011068 -0.010377 0.17667 0.00039466 -0.037193 0.14201 -0.020064
0.03125 0.00049948 -0.004559 -0.0046619 -0.0093553 0 -0.0020638 -0.0010427 -0.0052892 0.0021681 -0.017687 -0.0031369 -0.99194 0.16654 -0.0044559 -0.04378 0.037126 -0.0018031 0.051315 -0.0088412 -0.0023305 0.11005 0.027302 -0.0011889 0.065318 -0.000393 6.6836e-06 0.0016721 -8.2287e-06 0.039242 -0.0054339 0.01044 0.0044071 0.00079915 0.16281 0.0002095 -0.03403 0.15792 -0.022235
0.035157 0.0023444 -0.0026641 -0.0058094 -0.0042729 0 0.0035415 0.0050611 -0.0055546 0.0033118 -0.018227 -0.013058 -1.0074 0.1757 0.0009553 -0.04385 0.032059 -0.0020809 0.043225 -0.016471 -0.0056223 0.11751 0.02239 -0.00046249 0.068185 3.1376e-05 -0.00034824 0.00087103 -0.00011915 0.033643 0.0051001 0.012711 -0.0025637 0.0089741 0.147 -0.0018349 -0.028391 0.17132 -0.024278
0.039063 0.0031314 0.00011916 -0.0053624 0.0018906 0 0.0058752 0.010129 -0.0049852 0.0026448 -0.011652 -0.018413 -1.0036 0.18359 0.005265 -0.042598 0.024559 -0.0029621 0.030824 -0.017571 -0.0075118 0.12123 0.018539 0.0036979 0.071252 0.0004916 -0.00011357 0.00026103 -0.0001441 0.026636 0.0096498 0.0056623 -0.0065335 0.0093147 0.13059 -0.0036346 -0.020728 0.18097 -0.024921
0.042969 0.0032316 0.0026928 -0.0032742 0.0056197 0 0.0039758 0.011159 -0.0030266 0.0042439 -0.00031438 -0.016634 -0.98355 0.18786 0.0051681 -0.039451 0.016099 -0.0032793 0.013866 -0.010008 -0.0074787 0.12011 0.018285 0.0085559 0.073809 0.00065006 0.0005957 0.00021224 -0.00014514 0.016008 0.0064355 -0.0064967 -0.0060655 0.0027617 0.11527 -0.0031481 -0.011541 0.18503 -0.022423
0.046875 0.0031003 0.0040446 -0.0015926 0.0050267 0 0.0001689 0.006795 -0.00054082 0.010088 0.010726 -0.0098582 -0.96422 0.18467 0.00094535 -0.034321 0.0096338 -0.0019124 -0.0057743 0.004486 -0.0052453 0.11326 0.024715 0.011466 0.074243 0.00046669 0.0010931 0.00060455 -0.00013161 0.0022136 -0.001388 -0.014982 -0.0024151 -0.0049416 0.10244 -0.00032882 -0.0017715 0.18081 -0.01496
0.050782 0.0028603 0.0037156 -0.0016005 0.0013193 0 -0.0021409 -0.0013322 0.00058825 0.017928 0.016207 -0.0031797 -0.96265 0.17521 -0.0038127 -0.02864 0.0053959 0.0010122 -0.024363 0.018549 -0.00068415 0.10278 0.03497 0.011588 0.072163 0.00018589 0.00086669 0.0010271 -5.6597e-05 -0.0099044 -0.0079419 -0.012301 0.0011591 -0.0076759 0.090571 0.0028855 0.0075644 0.1706 -0.0047205
0.054688 0.0023427 0.0020753 -0.0018075 -0.0021027 0 -0.001337 -0.008953 -0.00047155 0.022521 0.013914 -0.00054134 -0.98032 0.16015 -0.0054207 -0.023112 0.0026919 0.0041994 -0.039952 0.028424 0.0050151 0.089224 0.046642 0.0095295 0.067346 3.9906e-05 0.00013509 0.0011204 0.00011177 -0.015661 -0.0082304 0.00157 0.0015048 -0.0032094 0.078465 0.0045275 0.015921 0.15532 0.0068384
0.058594 0.0014534 0.00020162 0.00035066 -0.0023568 0 0.0013639 -0.011548 -0.0021539 0.019578 0.0063436 -0.0017418 -1.0013 0.14048 -0.003284 -0.018339 0.00050287 0.0064043 -0.050823 0.030881 0.0088656 0.073137 0.056993 0.0061002 0.059764 1.0384e-05 -0.00040602 0.00077475 0.00033016 -0.01659 -0.0010386 0.018246 -0.0021467 0.0057248 0.064937 0.0044296 0.022797 0.13607 0.018137
0.0625 0.00040831 -0.00067533 0.0050373 0.00066111 0 0.00331 -0.0074341 -0.0016837 0.0093118 -0.00087747 -0.0030564 -1.0072 0.1178 -4.3237e-06 -0.014929 -0.0036976 0.0074653 -0.054036 0.021431 0.0080476 0.0547 0.060374 0.0018516 0.049537 -9.2342e-05 -0.00034155 0.00013618 0.00050856 -0.020363 0.010319 0.026774 -0.0074404 0.013713 0.048104 0.004024 0.027155 0.11427 0.026319
0.066407 -0.00041537 0.00010223 0.0092294 0.0044129 0 0.0027577 0.00079875 0.0021987 -0.0034767 -0.0029381 -0.00076533 -0.99518 0.095153 0.0016085 -0.011852 -0.011461 0.0080544 -0.050727 0.0039166 0.0029168 0.034963 0.054467 -0.0025057 0.038778 -0.00033919 6.0817e-05 -0.00047838 0.00058986 -0.033305 0.01973 0.021726 -0.010395 0.016156 0.028829 0.0044261 0.029076 0.092344 0.030313
0.070313 -0.00079588 0.0021888 0.0099643 0.0060471 0 0.0001715 0.0078945 0.0077711 -0.012842 0.00087446 0.005595 -0.98046 0.073454 0.001448 -0.0079126 -0.021681 0.0084619 -0.043313 -0.01637 -0.0024848 0.014884 0.041695 -0.0059748 0.028969 -0.00053176 0.00022456 -0.00071103 0.0005718 -0.053045 0.021678 0.0068921 -0.0080824 0.011714 0.0091408 0.0049708 0.02925 0.071217 0.031233
0.074219 -0.00076005 0.0044158 0.0078747 0.0047513 0 -0.0023057 0.0095811 0.011646 -0.015716 0.0071052 0.012965 -0.98166 0.052913 0.001838 -0.0023168 -0.033037 0.0078432 -0.033366 -0.036017 -0.0038025 -0.0047556 0.024382 -0.0079731 0.020996 -0.000389 -5.7742e-05 -0.00036171 0.00044714 -0.069562 0.014569 -0.0080711 -0.00052345 0.0027442 -0.0094666 0.003864 0.02816 0.051363 0.030038
0.078125 -0.00037172 0.0054916 0.0065712 0.0020898 0 -0.0025257 0.005487 0.011536 -0.013233 0.011027 0.017386 -1.0029 0.033392 0.0044059 0.005726 -0.043574 0.0049618 -0.022694 -0.051417 -0.00055195 -0.023013 0.0058375 -0.0089414 0.015668 0.00011646 -0.00042758 0.00041233 0.00017366 -0.074128 0.0019624 -0.014657 0.0094126 -0.0060155 -0.025301 0.00030908 0.026408 0.033145 0.02804
0.082032 0.00046938 0.0047769 0.0082846 0.00029355 0 0.00010705 -0.00089433 0.00783 -0.0087607 0.009884 0.01701 -1.0304 0.013788 0.007634 0.016613 -0.048507 -0.00013955 -0.014364 -0.058003 0.0034359 -0.037561 -0.0064019 -0.0098349 0.013484 0.00065113 -0.00043365 0.0010994 -0.00023051 -0.06699 -0.0093317 -0.010495 0.017714 -0.0099088 -0.036192 -0.0041739 0.025103 0.017418 0.027655
0.085938 0.0019083 0.0026634 0.010863 0.00031168 0 0.0041111 -0.0049582 0.0028323 -0.0049223 0.0041053 0.013023 -1.0455 -0.0065715 0.0080099 0.027714 -0.048046 -0.0053139 -0.0088275 -0.059553 0.0040743 -0.048742 -0.011139 -0.010953 0.011979 0.00079704 -8.5529e-05 0.0011578 -0.00055984 -0.055942 -0.013358 0.00051206 0.021208 -0.0070298 -0.044929 -0.0067537 0.024569 0.0038346 0.029027
0.089844 0.0037929 0.00035301 0.009932 0.0013694 0 0.0067382 -0.0041122 -0.0011456 -0.0022231 -0.0036671 0.0081429 -1.0412 -0.027437 0.0037753 0.037467 -0.043195 -0.0075576 -0.0057981 -0.058113 0.0013204 -0.056805 -0.0092783 -0.011614 0.0098085 0.00045581 0.0001633 0.00046517 -0.00047739 -0.047837 -0.0087025 0.011431 0.018824 0.00034566 -0.053315 -0.0057747 0.024643 -0.007327 0.031536
0.09375 0.0055274 -0.00082135 0.0040267 0.0021116 0 0.0057878 0.00099296 -0.0029927 0.00016887 -0.0102 0.0043259 -1.0269 -0.048307 -0.0027187 0.044474 -0.035472 -0.0055517 -0.0046793 -0.055615 -0.0009916 -0.062205 -0.0025303 -0.011195 0.0057516 -3.1554e-05 -3.629e-05 -0.000517 0.00019058 -0.042456 0.00077818 0.015972 0.011901 0.0069282 -0.063069 -0.0023341 0.025034 -0.01582 0.034335
0.097657 0.0063757 -0.00016454 -0.0031734 0.0019583 0 0.0014082 0.0074668 -0.0027714 0.0030233 -0.012776 0.0016476 -1.0175 -0.067655 -0.0067367 0.046622 -0.028131 -0.0011682 -0.0040141 -0.054333 0.00042915 -0.065735 0.0050665 -0.010192 -0.0020023 -0.00018877 -0.00050382 -0.0010856 0.0011794 -0.034875 0.0086773 0.011153 0.0036708 0.0079887 -0.076735 0.00059875 0.024985 -0.020854 0.035554
0.10156 0.0059881 0.0019321 -0.0062732 0.001403 0 -0.0035277 0.012039 -0.0012693 0.0065023 -0.0099429 -0.0010495 -1.0195 -0.083273 -0.0053673 0.044536 -0.025649 0.0017735 -0.00082044 -0.054215 0.0046297 -0.069212 0.0070838 -0.0096821 -0.013234 0.00015119 -0.00072031 -0.00089119 0.0018751 -0.022663 0.010229 -0.0011193 -0.0021292 0.0029475 -0.094105 0.00071125 0.023453 -0.02276 0.03323
0.10547 0.0046643 0.0041505 -0.0036068 0.0012428 0 -0.0052326 0.012396 0.00022897 0.010408 -0.0023957 -0.0046105 -1.0269 -0.095009 8.3692e-06 0.041102 -0.02814 0.00070788 0.0061458 -0.053268 0.0075196 -0.073342 0.002735 -0.00961 -0.025792 0.00068516 -0.00041068 -0.00025107 0.001789 -0.0092696 0.0050894 -0.014134 -0.0032594 -0.0040378 -0.11213 -0.0018214 0.020385 -0.022883 0.027706
0.10938 0.0031087 0.0050074 0.0012406 0.0017037 0 -0.0020287 0.0078075 0.00030336 0.014256 0.0065847 -0.008496 -1.0294 -0.10292 0.0053273 0.03832 -0.034889 -0.0033772 0.017558 -0.050122 0.0063568 -0.078236 -0.0073225 -0.0081304 -0.038133 0.0009086 0.00014506 0.00012404 0.0010016 -0.00013371 -0.0029094 -0.01937 -0.00055086 -0.0073244 -0.12846 -0.004789 0.015848 -0.022075 0.019415
0.11328 0.0019181 0.0038202 0.0033318 0.0022807 0 0.0038683 -0.00048501 -0.0016436 0.01693 0.012318 -0.010972 -1.0224 -0.1074 0.0076115 0.038317 -0.044475 -0.0068259 0.033767 -0.043465 0.0024569 -0.083796 -0.021442 -0.0033602 -0.048575 0.00055416 0.00041337 -0.00024512 0.00011337 0.0031844 -0.0084642 -0.011939 0.0023785 -0.004332 -0.14057 -0.0060446 0.010055 -0.021291 0.0090919
0.11719 0.0012451 0.0012384 0.0012463 0.0022848 0 0.0077158 -0.0091731 -0.0044488 0.016737 0.011579 -0.010365 -1.0116 -0.10954 0.0069936 0.045207 -0.052404 -0.0067095 0.054878 -0.031974 -0.0007258 -0.089215 -0.033618 0.0040623 -0.053584 -0.00019734 0.00017975 -0.0011884 -0.00029689 0.0036597 -0.0079765 0.0050847 0.0016328 0.0025015 -0.14324 -0.0051497 0.0035855 -0.022588 -0.0014492
0.12109 0.00084446 -0.0011173 -0.0022193 0.0015222 0 0.0060584 -0.013903 -0.0055677 0.012485 0.0051292 -0.0064584 -1.0072 -0.11177 0.0053803 0.057057 -0.055592 -0.0035098 0.076745 -0.019608 -0.0015341 -0.093764 -0.038909 0.010684 -0.054091 -0.00089415 -0.00022677 -0.0020324 -0.00018569 0.0038707 -0.0014098 0.021669 -0.0038244 0.0080107 -0.13921 -0.0031602 -0.0025934 -0.026398 -0.01039
0.125 0.00034722 -0.0017514 -0.0036307 0.00058375 0 -0.00018005 -0.011692 -0.0030392 0.0047641 -0.0024811 -0.00097011 -1.0152 -0.1145 0.0038676 0.071936 -0.05393 -0.00042419 0.097117 -0.0088508 -0.0013456 -0.097346 -0.036426 0.013114 -0.051193 -0.0011874 -0.00027947 -0.0021559 -1.5509e-05 0.002122 0.0078556 0.027517 -0.010977 0.0086549 -0.13085 -0.0011525 -0.0081821 -0.032553 -0.017192
0.12891 -0.00049925 -0.00035683 -0.0022894 0.00055597 0 -0.0062237 -0.0033752 0.0025426 -0.0039909 -0.0061492 0.0033851 -1.034 -0.11769 0.0019844 0.087878 -0.048011 3.9054e-05 0.11407 -0.0016697 -0.0019875 -0.099953 -0.026258 0.011297 -0.046053 -0.0010712 0.00020557 -0.0014687 -0.00022091 -0.0051272 0.014816 0.019527 -0.014752 0.0050176 -0.12041 0.00071713 -0.01294 -0.040686 -0.021486
0.13281 -0.0017125 0.0019809 8.3676e-05 0.0022451 0 -0.0073637 0.0061476 0.0080753 -0.010998 -0.0039791 0.0047648 -1.0555 -0.12049 -0.00074805 0.10176 -0.039724 -0.0013195 0.12483 -0.00054254 -0.0029372 -0.10166 -0.0097173 0.0085412 -0.040462 -0.00081808 0.00087548 -0.00044 -0.0007365 -0.017358 0.015404 0.0038258 -0.011772 0.00053085 -0.11113 0.0026763 -0.016524 -0.050001 -0.022783
0.13672 -0.0030126 0.0036213 0.0020308 0.0052896 0 -0.0028864 0.010819 0.010254 -0.014762 0.0015339 0.0036427 -1.0703 -0.12008 -0.003301 0.10993 -0.034144 -0.0013457 0.12792 -0.0047788 -0.0019929 -0.1024 0.0070825 0.0080076 -0.036793 -0.00070562 0.0011552 0.00029588 -0.0010776 -0.0283 0.0086982 -0.0092568 -0.002849 -0.001882 -0.10574 0.0042442 -0.018274 -0.058118 -0.020892
0.14063 -0.0038211 0.0035838 0.0036076 0.007853 0 0.0034647 0.0076873 0.0081243 -0.015252 0.0057193 0.0025534 -1.072 -0.11534 -0.0037916 0.11326 -0.033052 0.0018497 0.12622 -0.0098792 0.0014569 -0.10167 0.020081 0.0093821 -0.034932 -0.00077277 0.00075332 0.00041227 -0.0008667 -0.031586 -0.0023234 -0.012741 0.0076868 -0.0019187 -0.10226 0.0042299 -0.017773 -0.063489 -0.016384
0.14453 -0.0034594 0.0021758 0.0050046 0.007539 0 0.0068143 -0.00077505 0.0036093 -0.012785 0.0052821 0.004066 -1.059 -0.10571 -0.0015936 0.11271 -0.036441 0.006436 0.12134 -0.013206 0.0048697 -0.09862 0.028017 0.0094551 -0.034292 -0.00078946 -8.2219e-05 8.5531e-05 -0.00023177 -0.027997 -0.012147 -0.0068924 0.015057 -0.0011572 -0.098627 0.002128 -0.014305 -0.065164 -0.0091542
0.14844 -0.0015893 0.00058967 0.0051997 0.0033253 0 0.0052077 -0.0083048 -0.00026465 -0.0073256 0.00035653 0.0084459 -1.036 -0.091019 0.0016726 0.10959 -0.04355 0.0083444 0.11509 -0.012278 0.004965 -0.09227 0.030398 0.0060505 -0.034001 -0.00045219 -0.00073936 -0.00020065 0.00033512 -0.025795 -0.015724 0.0027111 0.016928 -0.00083495 -0.092435 -0.00070743 -0.0071412 -0.062394 0.00088175
0.15234 0.0013679 -9.9843e-05 0.0031672 -0.0029011 0 0.00088645 -0.0092625 -0.0015985 0.00068344 -0.0060446 0.012982 -1.0123 -0.071429 0.0035419 0.10665 -0.050719 0.005375 0.11038 -0.0036054 0.0013832 -0.079791 0.028325 0.00088824 -0.031819 0.00033842 -0.0006871 -6.8127e-05 0.00047714 -0.03275 -0.01144 0.0098912 0.014173 -0.00067201 -0.078387 -0.0018685 0.005925 -0.053691 0.014359
0.15625 0.0042588 0.00033073 0.0002293 -0.0069232 0 -0.0020006 -0.0024891 -0.00044068 0.0090906 -0.010151 0.013795 -0.99818 -0.050851 0.0029589 0.10603 -0.052752 -0.00026539 0.1081 0.0089946 -0.0028733 -0.061986 0.026819 -0.0019673 -0.026824 0.0013268 0.00012685 0.00044818 0.00028851 -0.047727 -0.0021273 0.011089 0.0095598 0.00029298 -0.056984 -0.0003045 0.023538 -0.041594 0.029536
0.16016 0.0058201 0.0013047 -0.00018034 -0.0051528 0 -0.00094079 0.0081074 0.0019319 0.014521 -0.0094892 0.0089205 -0.9988 -0.031375 0.00093958 0.10753 -0.048291 -0.0037303 0.10725 0.021479 -0.004847 -0.040532 0.027685 -0.00046143 -0.019627 0.0020185 0.0011889 0.00094106 0.00014646 -0.060645 0.0066925 0.0058487 0.0058242 0.0021463 -0.031024 0.0021974 0.043937 -0.02816 0.044918
0.16406 0.0055021 0.0020576 0.0038019 0.0020734 0 0.0031469 0.016283 0.0040321 0.014932 -0.0040417 0.00023153 -1.0105 -0.014395 -0.00084093 0.11064 -0.03701 -0.0019691 0.10664 0.030552 -0.0047786 -0.017048 0.031641 0.0031698 -0.011037 0.002016 0.0017234 0.00099355 0.00029212 -0.061088 0.010261 -0.0037254 0.0043771 0.0036721 -0.0032197 0.0024836 0.065471 -0.015059 0.059228
0.16797 0.0038249 0.0021751 0.0093262 0.0098592 0 0.0069522 0.017293 0.0046155 0.011815 0.0036255 -0.007483 -1.0228 -0.0013748 -0.0016795 0.11425 -0.019434 0.0035385 0.10427 0.031859 -0.0051834 0.0060099 0.038707 0.0048308 -0.0024998 0.0013314 0.0012287 0.00055716 0.0006178 -0.047021 0.0074556 -0.01324 0.0048991 0.003467 0.022313 -0.00063192 0.085687 -0.004492 0.070704
0.17188 0.0019295 0.0016611 0.010635 0.011984 0 0.0073727 0.010375 0.0028941 0.0092601 0.0093946 -0.0097978 -1.0255 0.0070372 -0.0019186 0.11601 -0.00047031 0.0083452 0.096561 0.020973 -0.0070977 0.023756 0.045867 0.0030546 0.0029377 0.00040328 -0.00011385 -3.1466e-06 0.00083174 -0.025318 0.0012223 -0.017033 0.0056195 0.0013607 0.038592 -0.0047036 0.099706 0.00038366 0.076842
0.17578 0.00067019 0.00067973 0.004864 0.0058431 0 0.0035956 -0.0011855 -0.00091953 0.010091 0.0098337 -0.0058896 -1.0163 0.013253 -0.0018367 0.11577 0.014684 0.0091356 0.08425 0.0030035 -0.0083544 0.035513 0.050306 0.00055539 0.0050164 -0.00023258 -0.0015014 -0.00025979 0.0007555 -0.0045605 -0.0036222 -0.011271 0.004243 -0.0012648 0.046344 -0.0058957 0.10698 0.00066362 0.078927
0.17969 4.4259e-06 -0.00061997 -0.0042938 -0.0049846 0 -0.0025387 -0.011968 -0.0051434 0.012655 0.0046661 0.00075743 -1.0029 0.018298 -0.0011136 0.11404 0.024084 0.006259 0.068342 -0.018751 -0.0062838 0.041374 0.051238 0.0011573 0.0041665 -0.00035482 -0.0020626 -0.00014108 0.00043491 0.011978 -0.0036481 0.0023157 -0.00055835 -0.0024866 0.046753 -0.0031822 0.10744 -0.0027869 0.077793
0.18359 -0.00081873 -0.0020264 -0.009626 -0.013059 0 -0.0077948 -0.017166 -0.0072644 0.011804 -0.0025094 0.0048225 -0.9958 0.023115 0.00043993 0.11158 0.026554 0.0025632 0.050292 -0.040663 -0.0015812 0.041955 0.048435 0.0056038 0.0012143 -0.00017889 -0.0014921 1.1187e-05 2.8385e-05 0.026586 0.0010252 0.015882 -0.0078338 -0.0012795 0.041661 6.5121e-05 0.10152 -0.008779 0.074513
0.1875 -0.0024638 -0.0031438 -0.0074918 -0.012751 0 -0.0095572 -0.014943 -0.0057769 0.003679 -0.0065217 0.0030369 -1.0002 0.028671 0.002125 0.11031 0.021652 0.00031903 0.033583 -0.056112 0.0017082 0.038878 0.042884 0.010904 -0.0015579 -7.5524e-05 -0.00023676 -0.00017555 -0.00032023 0.041861 0.0069801 0.020155 -0.014418 0.0016684 0.034834 -0.00062621 0.090363 -0.014879 0.071082
0.19141 -0.0048047 -0.0035154 -0.0014678 -0.0047522 0 -0.0074924 -0.0073394 -0.0017159 -0.010036 -0.0046739 -0.0034113 -1.0116 0.034662 0.0029281 0.11159 0.015083 -0.0003774 0.022206 -0.061824 0.00055166 0.036298 0.038598 0.013739 -0.0010456 -0.00016993 0.00092146 -0.00067647 -0.00049345 0.056546 0.0098603 0.011472 -0.016801 0.0042289 0.031026 -0.0056959 0.078691 -0.018127 0.069741
0.19531 -0.0068965 -0.0029716 0.0015313 0.0043668 0 -0.0038118 0.00088713 0.0018345 -0.022505 0.00083279 -0.0098212 -1.0206 0.040288 0.0028595 0.11473 0.010812 -0.00050889 0.016757 -0.059528 -0.0034337 0.035752 0.037298 0.013867 0.0032686 -0.0002387 0.0014814 -0.0010705 -0.00039305 0.066589 0.007214 -0.0047825 -0.01361 0.0040575 0.030667 -0.010244 0.069009 -0.018127 0.070728
0.19922 -0.0076207 -0.0018599 -0.0014485 0.0073041 0 -0.0016972 0.0050358 0.0021664 -0.026678 0.0045524 -0.011613 -1.022 0.044934 0.0031483 0.11883 0.011113 -0.00028125 0.017268 -0.050801 -0.0056688 0.037724 0.039606 0.013684 0.011282 -1.4822e-05 0.0014731 -0.00099252 -3.7492e-05 0.069153 -8.9126e-06 -0.017757 -0.0066521 0.00021392 0.033294 -0.0086729 0.062653 -0.015032 0.073901
0.20313 -0.0064706 -0.00086322 -0.0065695 0.0017964 0 -0.00274 0.003272 -0.00080603 -0.020494 0.0024072 -0.0078707 -1.0196 0.047907 0.0046529 0.12244 0.017973 0.0010472 0.023203 -0.038002 -0.0039317 0.042204 0.045618 0.014781 0.022354 0.00043653 0.0011909 -0.00054187 0.00032994 0.064502 -0.0081637 -0.019065 0.00045127 -0.0057549 0.03766 -0.00091396 0.060668 -0.0094818 0.078768
0.20703 -0.0038837 -0.00050117 -0.0077404 -0.0075804 0 -0.0053952 -0.0023811 -0.004561 -0.0080485 -0.0047593 -0.0019946 -1.0214 0.048191 0.0063199 0.12183 0.032428 0.0036414 0.032068 -0.025999 -0.00098074 0.04724 0.053202 0.015816 0.033393 0.00070896 0.00080386 -0.0001705 0.00034519 0.054184 -0.013213 -0.0086492 0.0048506 -0.010288 0.039996 0.006551 0.063424 -0.0040955 0.083411
0.21094 -0.00093214 -0.00074015 -0.0032791 -0.012968 0 -0.0060744 -0.007543 -0.0061657 0.0037937 -0.011904 0.0010928 -1.0307 0.046944 0.0059279 0.1168 0.048884 0.0061013 0.039771 -0.017361 -0.0010976 0.050283 0.058928 0.014331 0.041226 0.00046171 0.00030029 -0.0001555 -0.00014612 0.038827 -0.013054 0.0058095 0.0060468 -0.010072 0.039064 0.0067141 0.067475 -0.001087 0.086088
0.21484 0.0013406 -0.0010637 0.0026306 -0.009334 0 -0.0023592 -0.0083732 -0.0045628 0.010098 -0.014084 -0.0010513 -1.0408 0.044709 0.0027361 0.10788 0.064644 0.0065579 0.04507 -0.012316 -0.0045183 0.050466 0.061757 0.010237 0.044715 -0.00018465 -0.00025001 -0.0002667 -0.00085256 0.01902 -0.008458 0.014747 0.0053269 -0.0047555 0.035304 -0.00064048 0.071342 -0.00089101 0.086089
0.21875 0.0024509 -0.00093976 0.0048583 0.0015743 0 0.0043703 -0.0038794 -0.0010255 0.010253 -0.010399 -0.0064368 -1.0406 0.042016 -0.00099098 0.096029 0.07727 0.004698 0.0472 -0.010642 -0.0066403 0.04731 0.061167 0.0065702 0.043226 -0.00071888 -0.0005587 -5.3251e-05 -0.0012238 -0.0017198 -0.0022705 0.012941 0.0040438 0.002171 0.029604 -0.0081185 0.073735 -0.0034705 0.082925
0.22266 0.0025672 -0.00026902 0.002651 0.012369 0 0.0095053 0.0036825 0.0021873 0.0070835 -0.0042045 -0.010304 -1.0262 0.039527 -0.0018118 0.083477 0.083265 0.002227 0.045803 -0.011377 -0.0034585 0.040608 0.057276 0.0063006 0.036385 -0.00074326 -0.00038571 0.00054607 -0.00096174 -0.016447 0.0023744 0.0020214 0.0026173 0.0056335 0.024269 -0.0078547 0.073001 -0.0078633 0.075892
0.22656 0.0022066 0.00056276 -0.00054973 0.015373 0 0.0088756 0.010196 0.0034443 0.0042721 0.00017656 -0.0089529 -1.0066 0.037531 0.0012667 0.074154 0.08213 0.0010182 0.043229 -0.012046 0.0029945 0.032521 0.05298 0.0087625 0.027368 -0.00038732 8.0756e-05 0.00099967 -0.00034757 -0.019155 0.0036804 -0.011281 0.00099226 0.0029792 0.022291 0.00039834 0.069257 -0.010698 0.065983
0.23047 0.0018217 0.00104 -0.0018864 0.0082274 0 0.0024445 0.011833 0.002418 0.0041279 0.00097675 -0.0025461 -0.99763 0.035696 0.0053668 0.069057 0.076382 0.00099054 0.04142 -0.011675 0.0060361 0.024795 0.049975 0.0099815 0.019097 -0.00016832 0.00027292 0.00071111 4.4222e-06 -0.010724 0.0018914 -0.019157 -0.00045895 -0.0035727 0.023302 0.0087297 0.063971 -0.010451 0.054765
0.23438 0.0015643 0.00094609 -0.0022555 -0.0042846 0 -0.0053218 0.0069824 -8.7741e-05 0.0065448 -0.0002115 0.0052889 -1.008 0.033727 0.0064305 0.068352 0.067379 0.00022191 0.041215 -0.0099731 0.0016476 0.018163 0.048672 0.0067905 0.013045 -0.00042024 -0.00019028 -0.0002489 -0.00024314 -0.00025989 -0.0010484 -0.01678 -0.00095631 -0.0084145 0.026333 0.008985 0.057997 -0.006722 0.043165
0.23828 0.0013207 0.00051149 -0.0041102 -0.013516 0 -0.0089011 -0.0026926 -0.0025167 0.0091389 -0.00046469 0.010446 -1.0306 0.031282 0.0033447 0.071688 0.056622 -0.002722 0.04317 -0.0068749 -0.0064769 0.013122 0.049034 0.00024212 0.010407 -0.00089975 -0.001001 -0.0010552 -0.00080794 0.00073746 -0.0025808 -0.004884 -0.00029347 -0.0070073 0.029866 0.0011214 0.052227 0.00036928 0.032149
0.24219 0.00091677 0.00020238 -0.0070933 -0.012994 0 -0.006079 -0.012589 -0.0030631 0.0085226 0.0018581 0.011283 -1.0478 0.027623 -0.0010132 0.077235 0.04609 -0.0068657 0.047064 -0.0024158 -0.010346 0.0096925 0.049024 -0.0054695 0.012302 -0.0010187 -0.0013582 -0.00089063 -0.0010908 -0.012822 -0.0009105 0.010267 0.00053215 0.00037995 0.029454 -0.0067095 0.04794 0.0083952 0.023989
0.24609 0.00030994 0.0003665 -0.0075177 -0.002943 0 0.00043741 -0.017237 -0.00062678 0.0025353 0.006064 0.0092638 -1.0475 0.023007 -0.0030371 0.081341 0.036684 -0.0095476 0.050453 0.0027675 -0.0062618 0.0063955 0.046317 -0.0073401 0.015576 -0.00048928 -0.00076569 0.00018756 -0.00081037 -0.03529 0.0039049 0.020106 7.8392e-05 0.0088118 0.023996 -0.0065272 0.044761 0.012933 0.019278
0.25 -0.00035277 0.0010176 -0.0028541 0.0099285 0 0.0053697 -0.013513 0.0040806 -0.0076856 0.0099686 0.0072214 -1.0333 0.017676 -0.002333 0.082787 0.028478 -0.0090542 0.052202 0.0086104 0.00093712 0.0028031 0.040588 -0.0063212 0.01854 0.00029695 0.00039542 0.0012121 -0.00028816 -0.054235 0.0097817 0.018983 -0.0019698 0.012518 0.014296 0.0013391 0.042231 0.012116 0.018349
0.25391 -0.00081518 0.0018719 0.0042386 0.017212 0 0.0050758 -0.0031028 0.0084375 -0.017606 0.011509 0.0069718 -1.0212 0.011904 -0.0018678 0.080833 0.021513 -0.0062865 0.051511 0.015002 0.0030047 -0.0012495 0.032122 -0.005635 0.019826 0.00058474 0.001187 0.0011955 -8.2775e-05 -0.059428 0.013662 0.0081134 -0.0040842 0.0091662 0.0016752 0.0087496 0.039919 0.0048167 0.021363
0.25781 -0.0008599 0.0025417 0.0078612 0.014702 0 0.00022503 0.0079308 0.009533 -0.021964 0.0099402 0.0081395 -1.0236 0.0061302 -0.004166 0.074915 0.015909 -0.0037182 0.047544 0.02173 -0.002679 -0.0055557 0.022317 -0.0068732 0.017734 -2.1515e-05 0.0010444 5.6648e-05 -0.0003885 -0.049583 0.013319 -0.0049911 -0.0039775 0.0012651 -0.011042 0.0081787 0.037214 -0.0099114 0.02861
0.26172 -0.00043765 0.002724 0.0053026 0.0051255 0 -0.0049438 0.012864 0.0064785 -0.018563 0.0061172 0.0087524 -1.0385 0.0011432 -0.0079832 0.066509 0.011791 -0.0029489 0.041207 0.027432 -0.010179 -0.0088117 0.015703 -0.0084622 0.012102 -0.0011476 0.00032841 -0.0013508 -0.00086006 -0.031933 0.0087625 -0.011695 -0.00062336 -0.0059661 -0.018593 0.00014613 0.033763 -0.028466 0.038697
0.26563 0.00028634 0.0023001 0.00057126 -0.0042495 0 -0.0059788 0.008972 0.0012647 -0.010035 0.0018961 0.0068831 -1.0522 -0.0027667 -0.0094096 0.057775 0.0088127 -0.0035608 0.03458 0.030783 -0.011471 -0.01041 0.014169 -0.0080631 0.0051725 -0.0019629 -0.00011078 -0.0020892 -0.0010296 -0.015809 0.0021827 -0.0082775 0.0046376 -0.0082324 -0.020247 -0.0078615 0.030104 -0.045464 0.04912
0.26953 0.00099898 0.0013549 0.00031424 -0.0072396 0 -0.0016464 -0.00041379 -0.0028712 -0.0017961 -0.0010692 0.0021604 -1.0542 -0.0053892 -0.0062666 0.049596 0.0067824 -0.0042524 0.028711 0.030808 -0.0051034 -0.01021 0.01809 -0.0057847 -0.0016743 -0.0019048 0.00012023 -0.0019506 -0.00081502 -0.005848 -0.003532 0.0017966 0.0089181 -0.0047025 -0.016391 -0.0092924 0.026748 -0.057958 0.058451
0.27344 0.0013965 0.00014548 0.0060919 -0.0032833 0 0.0049599 -0.0082573 -0.004142 0.002238 -0.0024656 -0.003751 -1.0469 -0.006571 -0.00079237 0.04267 0.0054391 -0.0045364 0.024526 0.026678 0.0025565 -0.0082925 0.027143 -0.0042546 -0.0070334 -0.0011163 0.00056013 -0.0014366 -0.00054084 0.00015243 -0.0065901 0.010853 0.0098094 0.0017991 -0.0081139 -0.0046299 0.02428 -0.063356 0.065315
0.27734 0.0013454 -0.0009945 0.011743 0.0025685 0 0.0084548 -0.0088907 -0.003394 0.0024633 -0.0034629 -0.0080608 -1.0422 -0.0058943 0.0025207 0.037575 0.0041528 -0.0048702 0.023201 0.016952 0.0046457 -0.0054378 0.038708 -0.0054702 -0.0084549 -0.00022463 0.0004895 -0.0010657 -0.00048361 0.0079538 -0.0070758 0.012514 0.006952 0.0066169 0.0010827 0.0003358 0.024135 -0.057595 0.067073
0.28125 0.00093657 -0.0018141 0.0094547 0.0040956 0 0.0051214 -0.0019585 -0.0027583 0.0025208 -0.005466 -0.0087655 -1.0473 -0.0040726 0.001566 0.033278 0.0022668 -0.0053027 0.023411 0.0045893 0.001269 -0.0034907 0.046931 -0.008231 -0.0065892 0.00024898 -0.0001671 -0.00086122 -0.00051304 0.021463 -0.006329 0.0055293 0.0020792 0.0060359 0.0065501 0.0013054 0.026399 -0.045076 0.06444
0.28516 0.00038875 -0.0022892 -0.0015759 -0.00084285 0 -0.0039002 0.0076063 -0.0033818 0.0055022 -0.008406 -0.0063415 -1.0564 -0.0015998 -0.0014356 0.029197 -0.00016238 -0.0047139 0.024004 -0.0080215 -0.0012666 -0.0030975 0.049643 -0.0092292 -0.0027403 0.00025507 -0.00068697 -0.00054695 -0.00027775 0.039366 -0.0056754 -0.0061673 -0.0022573 -0.00027379 0.0073307 -0.00050214 0.030641 -0.029616 0.058552
0.28906 -0.0001143 -0.0026121 -0.013376 -0.008521 0 -0.012793 0.013214 -0.004646 0.010985 -0.010295 -0.0037094 -1.0568 0.0011676 -0.0027518 0.025017 -0.0028998 -0.0019793 0.024114 -0.019021 0.00171 -0.0045351 0.04584 -0.0065121 0.0019481 8.2492e-05 -0.00035149 -8.5749e-05 0.00027975 0.055829 -0.0055676 -0.016199 -0.0042744 -0.0085494 0.003324 -0.0010533 0.036397 -0.014167 0.050319
0.29297 -0.00050785 -0.0029729 -0.016712 -0.012486 0 -0.015072 0.010954 -0.0054009 0.015458 -0.0088267 -0.0040034 -1.0434 0.0038196 -0.0013687 0.020514 -0.0053947 0.0022089 0.022687 -0.026061 0.0074737 -0.007856 0.035149 -0.0012783 0.0058653 -1.581e-05 0.00069464 0.00018191 0.00071605 0.064211 -0.0055722 -0.019096 -0.0039387 -0.012953 -0.0047522 0.0010153 0.04291 -0.0024143 0.040917
0.29688 -0.00079056 -0.0032781 -0.010174 -0.0090303 0 -0.0087505 0.0017451 -0.0054332 0.015442 -0.0037043 -0.0076789 -1.0247 0.0059857 0.00018104 0.01594 -0.0062988 0.0052846 0.018784 -0.027056 0.0088335 -0.011913 0.021327 0.0039215 0.0066397 -7.6973e-06 0.0015238 -1.2394e-05 0.00049846 0.061035 -0.004871 -0.012848 -0.002903 -0.0096567 -0.012982 0.0028803 0.04819 0.0014431 0.032094
0.30078 -0.00093033 -0.0030875 -0.0012188 -0.00041416 0 0.0015687 -0.0095749 -0.0053407 0.010319 0.002666 -0.011625 -1.0138 0.0079302 -0.00086534 0.011642 -0.0056492 0.0050555 0.013395 -0.024817 0.002395 -0.015303 0.00983 0.0081695 0.0046947 4.0381e-05 0.0013929 -0.0004191 -0.00037399 0.047789 -0.002782 -7.5942e-05 -0.0034089 -0.00023656 -0.018235 0.0015561 0.051078 -0.00045411 0.024251
0.30469 -0.00088504 -0.0019315 0.0018958 0.0069472 0 0.0079925 -0.017127 -0.0051547 0.0025126 0.0070745 -0.011605 -1.0144 0.0098774 -0.0040773 0.0076742 -0.0038688 0.0019742 0.0070573 -0.021182 -0.0071768 -0.017606 0.0027801 0.012637 0.00058866 0.00013574 0.00053281 -0.00045325 -0.0012389 0.029751 0.00086557 0.012766 -0.0066198 0.0087676 -0.019612 -0.0017422 0.050941 -0.0067839 0.017252
0.30859 -0.00074652 0.00017063 -0.0013958 0.0078846 0 0.0057896 -0.017069 -0.0037367 -0.004728 0.0082913 -0.0062232 -1.017 0.012039 -0.0062947 0.0040091 -0.0016214 -0.0011579 0.00033438 -0.018113 -0.011627 -0.01863 0.0015895 0.018065 -0.0048883 0.00032492 -0.00012182 0.0001388 -0.0013366 0.012847 0.0054598 0.018612 -0.011372 0.010609 -0.016766 -0.0024778 0.047335 -0.015996 0.010832
0.3125 -0.00081896 0.002433 -0.0040636 0.0028779 0 -0.0024332 -0.0095038 -5.472e-05 -0.0097002 0.0079369 0.001295 -1.0108 0.014637 -0.0053081 0.00031956 -0.00080617 -0.0018967 -0.0059765 -0.019117 -0.0073594 -0.018703 0.0068922 0.022629 -0.010023 0.00052537 4.1807e-05 0.00091187 -0.00053302 0.00053928 0.009584 0.014252 -0.01445 0.0039521 -0.010248 0.0018498 0.039461 -0.025801 0.0043668
0.31641 -0.0014415 0.0036254 0.00017884 -0.0024143 0 -0.0087937 0.0015351 0.0050045 -0.012786 0.0084857 0.0056141 -0.99856 0.016989 -0.0023623 -0.0039134 -0.0032934 -0.00037743 -0.011556 -0.025165 0.0013487 -0.019463 0.013309 0.023155 -0.012982 0.00051533 0.00068125 0.0011469 0.0005334 -0.00738 0.011532 0.0029949 -0.012654 -0.0055815 -0.0036457 0.0081616 0.029045 -0.03436 -0.0025174
0.32031 -0.0026195 0.0028928 0.0094862 -0.0022423 0 -0.0069924 0.010156 0.0086084 -0.015063 0.01041 0.0041306 -0.99641 0.01811 -0.00060526 -0.0086676 -0.0089793 0.0013238 -0.016583 -0.034701 0.0071168 -0.021678 0.017098 0.018535 -0.01361 0.0001891 0.00095534 0.00064477 0.0010386 -0.013445 0.01029 -0.0071794 -0.0053979 -0.0098144 0.0013677 0.010527 0.017812 -0.041844 -0.0094439
0.32422 -0.0037976 0.0005045 0.015448 0.003891 0 0.0020049 0.01195 0.008236 -0.016548 0.011434 -0.00041692 -1.0163 0.017081 -0.0014342 -0.013745 -0.017391 0.0018057 -0.021148 -0.046363 0.0065838 -0.025655 0.016204 0.011281 -0.012026 -0.00019163 0.00052854 -6.3133e-06 0.00071728 -0.019699 0.0063237 -0.0092982 0.0042598 -0.0049427 0.0041111 0.0064587 0.006963 -0.048563 -0.015938
0.32813 -0.0040663 -0.0020905 0.011887 0.010426 0 0.010648 0.0067496 0.0040913 -0.015744 0.0087444 -0.0023314 -1.0489 0.012758 -0.0030515 -0.01876 -0.027552 0.001808 -0.025344 -0.058299 0.0024863 -0.031475 0.0089374 0.0052052 -0.0086457 -0.00011302 -3.3485e-05 -2.8655e-05 5.2918e-05 -0.02572 0.0014236 -0.0026065 0.011355 0.0050546 0.0042984 -0.00017261 -0.0021538 -0.055058 -0.021311
0.33203 -0.0027243 -0.0030544 0.0015145 0.010467 0 0.011391 -0.0011335 -0.00083108 -0.010935 0.0020371 0.001637 -1.0675 0.0028923 -0.0027768 -0.022293 -0.035966 0.0028299 -0.028785 -0.06683 -0.00047669 -0.037984 -0.004334 0.0018024 -0.0049902 0.0007073 6.8215e-05 0.00070989 -0.00022639 -0.029431 -0.0023722 0.0070798 0.012479 0.011735 0.0030097 -0.0029811 -0.007092 -0.061905 -0.023877
0.33594 0.0002408 -0.0013026 -0.006455 0.002138 0 0.0033893 -0.0056815 -0.0031605 -0.0021311 -0.0055466 0.0089115 -1.0514 -0.010395 -0.00019845 -0.023867 -0.040392 0.0046619 -0.031039 -0.071708 -0.00056731 -0.043076 -0.017457 -0.00046486 -0.0025552 0.0019177 0.00089624 0.0015332 0.00017287 -0.030424 -0.0039131 0.012231 0.0082845 0.0094963 0.0022655 0.00037628 -0.0086362 -0.06846 -0.024035
0.33984 0.0041541 0.0027989 -0.0050538 -0.0089754 0 -0.0065234 -0.0031588 -0.0016741 0.0080701 -0.0094621 0.013035 -1.0082 -0.025684 0.0025799 -0.023331 -0.040179 0.0050186 -0.031642 -0.073337 0.00048174 -0.04574 -0.027534 -0.003284 -0.0017549 0.0026821 0.0016199 0.0016428 0.00088699 -0.032954 -0.0032151 0.00952 0.002978 0.00050849 0.0023957 0.0059125 -0.0072251 -0.073946 -0.02204
0.34375 0.0081129 0.0076671 0.0043283 -0.013708 0 -0.0093272 0.0055337 0.0023345 0.015721 -0.0069776 0.0092788 -0.97135 -0.041333 0.0036832 -0.020718 -0.0352 0.0020466 -0.030205 -0.072392 0.00076129 -0.045212 -0.032219 -0.005772 -0.0027685 0.0023483 0.0013764 0.00090915 0.0012745 -0.045109 -0.00087204 0.0019403 0.0011518 -0.0070037 0.003367 0.0075764 -0.0034601 -0.077604 -0.018267
0.34766 0.011479 0.011481 0.014163 -0.0065773 0 -0.00098995 0.01577 0.0067029 0.018217 0.00097834 -0.0010806 -0.97172 -0.054202 0.0036784 -0.016241 -0.025957 -0.0030468 -0.025994 -0.070168 0.00058051 -0.040478 -0.028656 -0.0056064 -0.005506 0.0010564 0.00021395 -5.6462e-05 0.00099223 -0.073363 0.0025792 -0.0041205 0.0044749 -0.00558 0.0041455 0.0033496 0.0017215 -0.078017 -0.013286
0.35156 0.014 0.013206 0.018212 0.0094682 0 0.014443 0.022448 0.010033 0.016371 0.010414 -0.011454 -1.01 -0.061122 0.0045248 -0.011324 -0.01629 -0.0064834 -0.019658 -0.068572 0.0012896 -0.032876 -0.019428 -0.0028975 -0.0085188 -0.00030615 -0.00091809 -0.0005637 0.00025212 -0.116 0.0066623 -0.0038624 0.010754 0.0053701 0.002256 -0.0031723 0.0065804 -0.075214 -0.0081549
0.35547 0.015561 0.012997 0.016284 0.024756 0 0.027836 0.023025 0.011889 0.013958 0.016565 -0.014716 -1.0556 -0.062479 0.0066588 -0.0069512 -0.0087963 -0.0054287 -0.012629 -0.067822 0.0027359 -0.024508 -0.0090982 -0.0018471 -0.010798 -0.00081617 -0.0011238 -0.00048397 -0.00040874 -0.16119 0.010579 0.002928 0.015843 0.019103 -0.0029281 -0.0068615 0.010459 -0.070626 -0.0032297
0.35938 0.015924 0.011798 0.012266 0.02981 0 0.031242 0.018362 0.012152 0.014716 0.016456 -0.0079883 -1.0733 -0.058832 0.0079838 -0.0035974 -0.0047106 -0.00093578 -0.0058766 -0.067684 0.0030481 -0.01663 -0.00024804 -0.0073074 -0.011888 -0.0002721 -0.00043785 -0.00022089 -0.00058807 -0.19268 0.013232 0.012444 0.016705 0.026762 -0.011383 -0.006 0.013137 -0.065107 0.0014115
0.36328 0.014778 0.010531 0.0088633 0.022148 0 0.022839 0.011411 0.010933 0.019101 0.010627 0.0059647 -1.0531 -0.051249 0.006226 -0.0016173 -0.0048787 0.0029353 -0.00042423 -0.067684 0.0010655 -0.010476 0.0047098 -0.019364 -0.011492 0.00068233 0.00028438 -0.00015035 -0.00031204 -0.20003 0.013933 0.019615 0.013308 0.023892 -0.022638 -0.0029849 0.014565 -0.059563 0.0057777
0.36719 0.012041 0.0094888 0.0053343 0.0078492 0 0.0076214 0.0052313 0.0091788 0.023616 0.0032089 0.020939 -1.0163 -0.042576 0.0019117 -0.0014248 -0.0097534 0.003072 0.0016214 -0.066411 -0.0018745 -0.008205 0.0029814 -0.032063 -0.009595 0.0011635 0.00029046 -0.00021406 4.4223e-05 -0.18554 0.01308 0.020825 0.0082749 0.013317 -0.034082 -0.0008393 0.014941 -0.055098 0.009861
0.37109 0.0080917 0.0083018 0.0001559 -0.0031038 0 -0.0059946 0.0016616 0.0086466 0.023532 -0.00019215 0.030881 -0.99343 -0.036134 -0.0017259 -0.0020356 -0.015697 0.00025701 0.0010248 -0.06364 -0.0032807 -0.0086011 -0.0012029 -0.038398 -0.0075769 0.00080627 -0.00034184 -8.0753e-05 0.00010585 -0.16184 0.011891 0.015445 0.0048577 0.002659 -0.042076 5.2787e-06 0.015209 -0.051081 0.013486
0.375 0.0037115 0.0064297 -0.005421 -0.0040886 0 -0.011305 0.00096552 0.010428 0.016806 0.0037561 0.032668 -0.99867 -0.032577 -0.0020467 -0.0030337 -0.021121 -0.0019509 -0.0014198 -0.059603 -0.0024259 -0.01068 -0.0051346 -0.03676 -0.0059877 -1.0815e-05 -0.00090156 0.00039831 -0.00018019 -0.14147 0.011245 0.0060511 0.0047964 -0.0012459 -0.045053 0.0012063 0.015662 -0.046804 0.016297
0.37891 -0.00021907 0.0037692 -0.0077459 0.003602 0 -0.007251 0.0020761 0.013259 0.0058736 0.013029 0.027155 -1.0223 -0.031988 0.00021731 -0.0040639 -0.024803 -0.0011508 -0.0048239 -0.054576 -0.0011909 -0.013398 -0.0065333 -0.032 -0.0051768 -0.0006224 -0.00086339 0.00099916 -0.000513 -0.12701 0.010738 -0.0026674 0.0073566 0.0030571 -0.04194 0.0035457 0.016496 -0.041672 0.017951
0.38281 -0.0030022 0.00092549 -0.0048542 0.012075 0 0.0011423 0.0032156 0.01382 -0.004165 0.020724 0.018376 -1.0452 -0.033643 0.001943 -0.004692 -0.025382 0.001356 -0.0076894 -0.048995 -0.0017161 -0.015047 -0.0024003 -0.029838 -0.0053699 -0.00071381 -0.00040442 0.0013768 -0.00052329 -0.11007 0.0090278 -0.0062969 0.0099787 0.011033 -0.031421 0.0054509 0.017862 -0.034892 0.017819
0.38672 -0.0042531 -0.0010537 0.00067349 0.012965 0 0.0063434 0.0028819 0.0095112 -0.0092772 0.019769 0.011141 -1.0564 -0.034086 0.0012452 -0.0044426 -0.022865 0.0020486 -0.007914 -0.043095 -0.0037177 -0.013222 0.0075518 -0.030545 -0.00571 -0.00051934 -0.00010976 0.0014084 -0.00013338 -0.080381 0.0052726 -0.0034183 0.010029 0.01567 -0.014881 0.004779 0.019634 -0.026881 0.015778
0.39063 -0.0039219 -0.0013121 0.0038668 0.0039502 0 0.0039017 0.00090067 0.0013285 -0.0089522 0.0087124 0.0079059 -1.0565 -0.031202 -0.00047489 -0.0032692 -0.018785 -0.00099115 -0.0055983 -0.036413 -0.0047946 -0.007871 0.019361 -0.028749 -0.0051257 -0.00045481 -0.00027527 0.0012342 0.0003412 -0.037211 0.00028592 0.0032391 0.0065687 0.012556 0.0040998 0.0015637 0.021569 -0.019314 0.012899
0.39453 -0.0022921 0.00023258 0.0025659 -0.0090834 0 -0.0039174 -0.0012333 -0.0061857 -0.0056886 -0.0064003 0.0069415 -1.0488 -0.024183 -0.00045003 -0.0010819 -0.013749 -0.0060042 -0.0011628 -0.028362 -0.0034093 0.00084737 0.030503 -0.019506 -0.003021 -0.0006392 -0.00060803 0.0010173 0.00047034 0.0071093 -0.0037761 0.0085184 0.0010252 0.002953 0.023832 -0.0016651 0.023569 -0.013311 0.0099093
0.39844 7.3958e-05 0.0027624 -7.3411e-05 -0.016061 0 -0.0096417 -0.0012941 -0.0084102 -0.0025802 -0.016266 0.003652 -1.0315 -0.012687 0.0018599 0.0021628 -0.0083058 -0.0093153 0.0046619 -0.018332 -0.0009483 0.01245 0.038415 -0.0039376 0.0010777 -0.00082818 -0.0006162 0.00076721 0.00012443 0.0352 -0.0050065 0.0084756 -0.003706 -0.0072711 0.0427 -0.0024234 0.025538 -0.0099267 0.0075896
0.40234 0.0025228 0.0050001 0.0011336 -0.010314 0 -0.0066476 0.0019092 -0.0045769 -0.0013363 -0.015549 -0.0053384 -1.0018 0.0027127 0.003831 0.0065173 -0.0027591 -0.0089047 0.0096701 -0.0050321 -0.00032761 0.025356 0.038699 0.011707 0.0076788 -0.00078958 -0.00019925 0.00042151 -0.00038723 0.037972 -0.0032333 0.0031403 -0.0051888 -0.012075 0.058143 -0.00078367 0.02726 -0.010812 0.0074523
0.40625 0.0045793 0.0059465 0.0075476 0.0057676 0 0.004931 0.0073008 0.0014579 -0.0019483 -0.0069204 -0.018535 -0.96456 0.017695 0.002664 0.010932 0.0028609 -0.0060021 0.011579 0.010109 -0.0027162 0.036215 0.033178 0.022309 0.014986 -0.00064544 0.00023551 1.7925e-05 -0.00062188 0.022258 -0.00013093 -0.0037985 -0.0030938 -0.0096547 0.069751 0.00090726 0.028438 -0.013816 0.0092614
0.41016 0.0060884 0.005427 0.014555 0.02161 0 0.017609 0.01196 0.004379 -0.0033766 0.0016108 -0.029841 -0.93322 0.029936 -0.0010802 0.014484 0.0082973 -0.0032479 0.0097933 0.025483 -0.0061582 0.043322 0.024494 0.028314 0.021614 -0.00074601 0.00024042 -0.00030323 -0.00045725 0.0061135 0.0020851 -0.0079248 0.00058816 -0.0033929 0.07753 0.00064926 0.028786 -0.016875 0.012185
0.41406 0.0070824 0.0040891 0.015687 0.025808 0 0.022202 0.013009 0.0016938 -0.0041713 0.0036325 -0.033003 -0.91879 0.03781 -0.0036093 0.016309 0.013095 -0.0017116 0.0040968 0.039652 -0.0076216 0.045426 0.014837 0.033426 0.026425 -0.0011923 -0.00015917 -0.000457 -0.00020634 0.0051663 0.0022791 -0.0070918 0.0029009 0.0013504 0.08131 -0.0011869 0.02803 -0.018327 0.015397
0.41797 0.0074943 0.0028722 0.0089824 0.014737 0 0.015174 0.009562 -0.0045396 -0.0029059 -0.00065786 -0.026513 -0.92008 0.039494 -0.0018573 0.015111 0.016326 -0.00011765 -0.0054734 0.05053 -0.0060632 0.041029 0.0071403 0.038508 0.027896 -0.0015725 -0.00047291 -0.00049097 -0.00024013 0.020597 0.0011051 -0.002312 0.0018843 0.0018055 0.080598 -0.0024655 0.02574 -0.015984 0.017612
0.42188 0.0070331 0.0023467 -0.00088543 -0.0042957 0 0.0014579 0.0032891 -0.0096967 0.0010232 -0.0054693 -0.014591 -0.92607 0.034276 0.0029609 0.0090183 0.015669 0.0030009 -0.017135 0.05532 -0.0031206 0.029749 0.004674 0.039091 0.024305 -0.0012951 -0.00026302 -0.00046739 -0.00051297 0.038045 0.00037218 0.0034893 -0.0021496 -0.00022372 0.074574 -0.0016103 0.021527 -0.0080845 0.016628
0.42578 0.0053999 0.0023851 -0.0068496 -0.018175 0 -0.0095701 -0.0027145 -0.010211 0.0064313 -0.0049542 -0.0034344 -0.92778 0.025652 0.0061986 -0.00077489 0.011134 0.0068459 -0.02828 0.055579 -0.00096234 0.015503 0.005536 0.029877 0.01719 -0.00024147 0.00038028 -0.00033616 -0.00053944 0.038192 0.0015929 0.0073433 -0.0067421 -0.00056427 0.064901 0.00087694 0.016283 0.0023796 0.012631
0.42969 0.002674 0.0023623 -0.0057466 -0.017667 0 -0.011391 -0.0058691 -0.005796 0.010485 0.001944 0.0036974 -0.92527 0.015167 0.0043627 -0.013604 0.0029106 0.0085816 -0.037916 0.052321 -2.4153e-05 0.00032475 0.0080032 0.011491 0.0072942 0.00096075 0.00089904 -2.0292e-05 9.2683e-05 0.01095 0.0047481 0.0075061 -0.0086463 0.0031164 0.052205 0.0030338 0.010546 0.013263 0.005872
0.43359 -0.00051393 0.0016814 -0.00050006 -0.0041473 0 -0.0048292 -0.0055371 0.0010489 0.01071 0.011155 0.0081441 -0.92161 0.0043294 -0.0012619 -0.028599 -0.008461 0.0062421 -0.045335 0.046803 0.0008568 -0.013753 0.010081 -0.008251 -0.004511 0.0014189 0.0007988 0.0003715 0.0012001 -0.037116 0.0081416 0.0040107 -0.0056618 0.0090145 0.037229 0.0032578 0.0048976 0.02226 -0.0031856
0.4375 -0.0032387 0.00021484 0.0034511 0.011842 0 0.0035067 -0.0031351 0.0071618 0.0074942 0.017033 0.013238 -0.91242 -0.0048176 -0.0057067 -0.04414 -0.021442 0.0012322 -0.050047 0.041273 0.0024442 -0.023309 0.007752 -0.02061 -0.01691 0.00079662 0.00011931 0.00052612 0.0020666 -0.086904 0.0095302 -0.0012687 0.001952 0.012811 0.021104 0.0015349 0.00041109 0.024839 -0.013623
0.44141 -0.0047988 -0.0016352 0.003318 0.018856 0 0.0068083 -0.0010127 0.010542 0.0043878 0.016247 0.020411 -0.88656 -0.011515 -0.0050709 -0.058016 -0.032659 -0.0024664 -0.053945 0.037878 0.0038488 -0.027567 -0.00063167 -0.023525 -0.028329 -0.00034931 -0.0006094 0.00022033 0.0020843 -0.11854 0.0077949 -0.0052919 0.011247 0.011541 0.0056946 -0.00073051 -0.0025574 0.019952 -0.023675
0.44531 -0.0051035 -0.0032353 0.00055732 0.012909 0 0.0028802 -0.00086886 0.010838 0.0050586 0.0092552 0.027682 -0.84025 -0.016085 -0.00024056 -0.069614 -0.040763 -0.0019024 -0.058434 0.036654 0.0034492 -0.027874 -0.013649 -0.022622 -0.038313 -0.0010917 -0.00087009 -0.00038315 0.0013285 -0.12193 0.0038622 -0.0055418 0.017889 0.0061071 -0.008315 -0.0017972 -0.0045132 0.0097492 -0.032722
0.44922 -0.0046601 -0.0041158 -0.0018649 -0.00043678 0 -0.0051155 -0.0026953 0.0087923 0.0092705 -0.0006299 0.03139 -0.78857 -0.018656 0.0039593 -0.078652 -0.045098 0.0019568 -0.064278 0.03737 0.00073931 -0.025288 -0.0299 -0.024539 -0.046538 -0.0010045 -0.00063093 -0.00083827 0.00046716 -0.099439 -9.0416e-06 -0.0019587 0.018543 0.00032877 -0.020522 -0.0007373 -0.0059719 -0.0038288 -0.04046
0.45313 -0.0042105 -0.0041975 -0.0027493 -0.011206 0 -0.01162 -0.0049123 0.0054851 0.012006 -0.0091033 0.028972 -0.75776 -0.019375 0.003231 -0.085029 -0.045308 0.0050686 -0.072109 0.039468 -0.0030366 -0.02123 -0.047322 -0.029507 -0.052709 -0.00049092 -0.00033892 -0.00087395 0.0001105 -0.060705 -0.0021305 0.0025701 0.01297 -0.0023411 -0.030605 0.0018803 -0.0076765 -0.018066 -0.046698
0.45703 -0.0042872 -0.0037723 -0.0029194 -0.012711 0 -0.012602 -0.0056111 0.0018458 0.0074213 -0.012667 0.020356 -0.76179 -0.017962 -0.0023176 -0.08892 -0.04195 0.0042275 -0.08163 0.041628 -0.0059472 -0.018196 -0.061045 -0.03086 -0.055864 -0.00024268 -0.00044099 -0.00069089 0.00029502 -0.015262 -0.002834 0.0040874 0.0042811 -0.0014196 -0.037909 0.0041456 -0.011357 -0.026834 -0.051182
0.46094 -0.0049414 -0.0033337 -0.0030822 -0.0058286 0 -0.0078995 -0.0040164 -0.0015443 -0.0054447 -0.010251 0.007536 -0.78669 -0.015161 -0.0082516 -0.091794 -0.037826 0.00023142 -0.090592 0.043248 -0.0067725 -0.016803 -0.069481 -0.021828 -0.056514 -0.00043557 -0.00088648 -0.00070178 0.00061429 0.031413 -0.004033 0.00059294 -0.0030961 0.00067873 -0.043141 0.0040308 -0.01707 -0.028831 -0.054461
0.46484 -0.0057569 -0.0033746 -0.0027401 0.002696 0 -0.0010226 -0.0010669 -0.0045186 -0.020617 -0.0042044 -0.0065015 -0.80084 -0.011308 -0.0095329 -0.093956 -0.033723 -0.0028801 -0.097817 0.044562 -0.0054833 -0.016737 -0.072307 -0.0025815 -0.054556 -0.00055477 -0.0010994 -0.00097514 0.00076771 0.077115 -0.0071753 -0.0063347 -0.0064164 0.00086403 -0.046186 0.0011682 -0.024591 -0.024148 -0.056464
0.46875 -0.0061209 -0.0041896 -0.0017264 0.0057798 0 0.0031449 0.0013159 -0.0073001 -0.029313 0.00051723 -0.018642 -0.78303 -0.0068632 -0.004627 -0.095614 -0.03017 -0.0018216 -0.10234 0.045937 -0.002981 -0.017484 -0.069672 0.019446 -0.049989 -4.6782e-05 -0.00049385 -0.0010649 0.0008549 0.1203 -0.011535 -0.012779 -0.0063024 -0.0023502 -0.04694 -0.0023164 -0.033503 -0.013517 -0.057115
0.47266 -0.0056229 -0.0056855 -0.0019378 0.00098202 0 0.001493 0.0016232 -0.010324 -0.027044 -0.00059622 -0.026525 -0.74052 -0.0028724 0.0032568 -0.096703 -0.027285 0.0026614 -0.10287 0.048336 -0.00083197 -0.017855 -0.062149 0.035894 -0.042621 0.00093949 0.00090525 -0.00052128 0.0011015 0.15878 -0.01462 -0.015459 -0.0058233 -0.0081061 -0.044818 -0.0031966 -0.042857 0.0011526 -0.056031
0.47656 -0.0043642 -0.0072798 -0.0060395 -0.0082319 0 -0.0050811 -0.00034887 -0.013857 -0.01739 -0.0080343 -0.029628 -0.69879 -0.0012081 0.0085804 -0.097162 -0.024265 0.0065196 -0.10055 0.05234 -0.00087454 -0.016708 -0.053152 0.043976 -0.033801 0.0015917 0.0023236 0.00044787 0.0014199 0.18993 -0.014404 -0.013859 -0.0078333 -0.014035 -0.040364 -5.7064e-05 -0.050965 0.014605 -0.053612
0.48047 -0.0029544 -0.0080521 -0.013731 -0.015198 0 -0.011996 -0.0037026 -0.017519 -0.0089331 -0.017206 -0.029705 -0.67477 -0.0025493 0.007624 -0.097294 -0.021009 0.0064079 -0.097437 0.057137 -0.0040484 -0.014484 -0.045074 0.047247 -0.025107 0.0012691 0.0027807 0.00098441 0.0014159 0.21076 -0.011185 -0.0099878 -0.012819 -0.017698 -0.034921 0.0049715 -0.057375 0.024224 -0.050827
0.48438 -0.0021425 -0.0072168 -0.020052 -0.014626 0 -0.014097 -0.0072732 -0.020025 -0.0079875 -0.02137 -0.029524 -0.66235 -0.0072959 0.0012916 -0.097432 -0.017953 0.0029301 -0.09472 0.061853 -0.0089132 -0.011784 -0.039168 0.050867 -0.017574 0.00023591 0.0018994 0.00039755 0.00088562 0.21707 -0.0071799 -0.0065049 -0.018833 -0.017756 -0.029446 0.0077933 -0.061995 0.028796 -0.048411
0.48828 -0.0023113 -0.0047112 -0.018922 -0.0061709 0 -0.0095652 -0.01018 -0.01961 -0.013535 -0.016577 -0.030431 -0.64466 -0.015625 -0.0055204 -0.097995 -0.015812 -0.00014959 -0.093505 0.065387 -0.011718 -0.0094298 -0.03647 0.056589 -0.012219 -0.00054782 0.00027086 -0.0010217 0.00019117 0.20385 -0.0043272 -0.0050262 -0.023125 -0.014512 -0.024997 0.0061631 -0.06495 0.027615 -0.047166
0.49219 -0.003224 -0.0014608 -0.0092838 0.0051681 0 -0.0014968 -0.011767 -0.015218 -0.018663 -0.0046435 -0.030888 -0.61748 -0.027619 -0.0076416 -0.10019 -0.017632 0.00013387 -0.094987 0.064687 -0.0090838 -0.0095053 -0.038815 0.061804 -0.011107 -0.00040551 -0.00098621 -0.002124 -1.9574e-05 0.16867 -0.0026248 -0.0055983 -0.023822 -0.0096965 -0.023975 0.0019828 -0.06691 0.020256 -0.048901
0.49609 -0.0042252 0.0010121 0.0026446 0.012184 0 0.0043915 -0.011428 -0.0077705 -0.01691 0.008241 -0.0277 -0.59602 -0.040498 -0.0036959 -0.1039 -0.023776 0.0029408 -0.097214 0.059945 -0.0014494 -0.011843 -0.044329 0.062346 -0.012879 0.00034336 -0.0011229 -0.0019562 0.00048379 0.11618 -0.00069468 -0.0070132 -0.020491 -0.0055143 -0.026013 -0.00054893 -0.06923 0.011186 -0.052928
0.5 -0.0047118 0.0015125 0.0083222 0.010331 0 0.004234 -0.0088965 -0.00028046 -0.0077808 0.015946 -0.019031 -0.5971 -0.053054 0.0027615 -0.10878 -0.03358 0.0046921 -0.098818 0.051806 0.0063368 -0.01576 -0.052185 0.055589 -0.016647 0.00072531 -0.00033005 -0.00071042 0.0011853 0.058745 0.0022338 -0.0073902 -0.01385 -0.0032813 -0.030567 0.00069769 -0.072229 0.0023081 -0.058545
0.50391 -0.0044591 2.3755e-05 0.0048194 0.0010549 0 -0.0010683 -0.0047486 0.0038767 0.0031872 0.016194 -0.006349 -0.61783 -0.064302 0.0061816 -0.11432 -0.04583 0.0030288 -0.098617 0.041194 0.0087073 -0.020418 -0.06157 0.041423 -0.021521 0.00016555 0.00051837 0.00042963 0.001309 0.010208 0.0052884 -0.0050393 -0.0054375 -0.0025415 -0.036962 0.0034646 -0.076031 -0.0048221 -0.064959
0.50781 -0.0035671 -0.0021751 -0.0022678 -0.0089909 0 -0.0068553 -0.00034872 0.0035573 0.0093787 0.011128 0.0065726 -0.63619 -0.073 0.0037354 -0.11952 -0.057738 -0.00059217 -0.09494 0.029863 0.0043322 -0.024251 -0.071415 0.021638 -0.026202 -0.00087477 0.00068713 0.00042547 0.00064176 -0.023682 0.007065 0.00031751 0.0025792 -0.0014666 -0.044062 0.0035073 -0.080502 -0.0082846 -0.070836
0.51172 -0.0021859 -0.0032858 -0.0042528 -0.012571 0 -0.0085196 0.0030753 0.0011234 0.0084832 0.0050234 0.016498 -0.63404 -0.078697 -0.0022706 -0.12269 -0.063219 -0.0024806 -0.087611 0.021274 -0.0025382 -0.025197 -0.079996 -0.00066522 -0.029236 -0.0013652 0.00019405 -0.00063369 -0.00021465 -0.049785 0.0075129 0.0067319 0.008071 0.0015722 -0.049943 -0.00064167 -0.084731 -0.0073563 -0.074426
0.51563 -0.0003638 -0.0021408 0.0021277 -0.0070006 0 -0.0047272 0.0054335 0.00086572 0.0038762 0.0014953 0.022584 -0.61641 -0.082455 -0.0065082 -0.12362 -0.060542 -0.00078907 -0.078941 0.016496 -0.0059353 -0.023581 -0.086639 -0.021401 -0.030843 -0.00077691 -0.00032504 -0.0016721 -0.00046742 -0.08164 0.0082179 0.010819 0.010249 0.0064618 -0.054109 -0.0056522 -0.088244 -0.0037324 -0.075932
0.51953 0.001846 0.0010922 0.011745 0.0041419 0 0.0023418 0.0077279 0.005479 0.0013578 0.0019794 0.02578 -0.60462 -0.084733 -0.0054101 -0.12239 -0.049285 0.0023505 -0.070424 0.015831 -0.0035379 -0.01991 -0.090946 -0.036558 -0.03139 0.00038148 -0.00030563 -0.0016988 3.5012e-05 -0.1269 0.010523 0.010183 0.010578 0.01118 -0.056456 -0.006492 -0.090995 0.0016708 -0.07575
0.52344 0.0042323 0.0051191 0.016545 0.013954 0 0.0091927 0.010836 0.013517 0.0044033 0.0056784 0.027053 -0.61047 -0.086006 -0.00023503 -0.11926 -0.029879 0.00303 -0.063598 0.019188 0.0017383 -0.014944 -0.092648 -0.044186 -0.031404 0.0011047 0.00020365 -0.00070775 0.00067126 -0.17886 0.01355 0.0056208 0.01197 0.013243 -0.057045 -0.0015582 -0.093093 0.0078385 -0.074504
0.52734 0.0064922 0.0084156 0.013567 0.017286 0 0.013319 0.01434 0.020218 0.011795 0.010287 0.026634 -0.62114 -0.086692 0.0043424 -0.11509 -0.0050334 -0.00020623 -0.061184 0.025798 0.0052137 -0.010399 -0.09108 -0.045678 -0.032076 0.00088579 0.00064345 0.00043287 0.00073787 -0.21992 0.014555 0.00090217 0.016383 0.011642 -0.055972 0.0055022 -0.095319 0.013012 -0.073762
0.53125 0.0084868 0.010125 0.0072213 0.013926 0 0.014044 0.016714 0.021191 0.019069 0.013127 0.024716 -0.61292 -0.087178 0.0045801 -0.11143 0.0173 -0.0047055 -0.062244 0.032414 0.0050186 -0.0073086 -0.087549 -0.044642 -0.033941 0.00010371 0.00052049 0.00086461 0.0001674 -0.23464 0.011642 -4.3837e-05 0.022766 0.0077266 -0.054048 0.009186 -0.098693 0.016141 -0.074671
0.53516 0.01037 0.010393 0.0039932 0.0078135 0 0.012189 0.016799 0.015874 0.022101 0.012586 0.022012 -0.57896 -0.087495 0.00074279 -0.10862 0.033733 -0.0064868 -0.065202 0.037659 0.0030493 -0.0052819 -0.082813 -0.043869 -0.036678 -0.00052653 -0.00014222 0.00045675 -0.00051431 -0.22111 0.0061307 0.0038545 0.027441 0.0043907 -0.051458 0.0072134 -0.10338 0.017033 -0.077086
0.53906 0.012368 0.010063 0.0057963 0.0036349 0 0.0095521 0.015039 0.0078806 0.019849 0.0092846 0.018983 -0.53929 -0.08762 -0.0037554 -0.10673 0.042324 -0.0044717 -0.068669 0.040716 0.0019394 -0.0037221 -0.077405 -0.043071 -0.039834 -0.00072939 -0.00088106 -0.00025712 -0.00086831 -0.19156 0.0020399 0.010255 0.026872 0.0042182 -0.04832 0.0022025 -0.10929 0.015576 -0.080604
0.54297 0.014386 0.01009 0.0090657 0.003828 0 0.0083429 0.013111 0.0021489 0.014454 0.005932 0.014773 -0.52018 -0.087447 -0.0057827 -0.10547 0.041551 -0.0015362 -0.07069 0.040894 0.0020215 -0.0014675 -0.071915 -0.039528 -0.042552 -0.00078868 -0.0012382 -0.00067443 -0.0010007 -0.16266 0.0029203 0.015566 0.020477 0.007864 -0.044725 -0.001348 -0.11597 0.011651 -0.08432
0.54688 0.015866 0.01104 0.0097996 0.007899 0 0.01009 0.012281 0.0014928 0.0091623 0.0055507 0.0078866 -0.52493 -0.086513 -0.0048913 -0.10349 0.034598 -0.0012108 -0.068775 0.038861 0.00172 0.0035816 -0.067097 -0.031052 -0.042988 -0.00097032 -0.0011122 -0.0005741 -0.0012489 -0.1447 0.0089211 0.017584 0.011043 0.013616 -0.041404 -0.0012439 -0.12146 0.0055759 -0.085888
0.55078 0.016122 0.012848 0.0081836 0.013602 0 0.014253 0.012169 0.0052275 0.0060194 0.0092309 -0.0013619 -0.52849 -0.084355 -0.0027037 -0.09996 0.028805 -0.0036774 -0.063912 0.036845 0.00036917 0.011034 -0.063119 -0.018494 -0.0409 -0.0010418 -0.00073848 -9.5539e-05 -0.0015314 -0.13809 0.016684 0.016333 0.0025704 0.018299 -0.039329 0.0012418 -0.12446 -0.0013487 -0.084637
0.55469 0.014883 0.014845 0.0075479 0.018422 0 0.017937 0.011237 0.010388 0.0050214 0.015286 -0.0092976 -0.50336 -0.080337 -0.00065996 -0.094647 0.027725 -0.0055504 -0.056989 0.035988 -0.00044005 0.020233 -0.060132 -0.0056446 -0.03625 -0.0005306 -0.00042334 0.0005099 -0.001257 -0.13775 0.021945 0.013123 -0.0023094 0.019036 -0.039164 0.0036616 -0.1244 -0.0085075 -0.080481
0.55859 0.012578 0.016029 0.0094921 0.020497 0 0.017746 0.0084994 0.013986 0.0049698 0.020544 -0.010838 -0.44935 -0.073779 0.001133 -0.087513 0.034315 -0.0037584 -0.049103 0.037304 0.0011706 0.030268 -0.058259 0.0031229 -0.029192 0.00057546 -0.00032365 0.00099927 -3.5026e-05 -0.13932 0.022441 0.0095206 -0.0032171 0.015035 -0.041439 0.0049639 -0.12098 -0.015275 -0.073632
0.5625 0.010107 0.01557 0.011539 0.019152 0 0.012716 0.0047059 0.014549 0.004903 0.022572 -0.0039639 -0.39515 -0.062772 0.0030297 -0.078915 0.052458 0.00076722 -0.04237 0.042334 0.0045634 0.03904 -0.057943 0.0054113 -0.020099 0.0015708 -0.0004017 0.0011211 0.0016071 -0.14148 0.018933 0.0072453 -0.0011126 0.0084097 -0.046867 0.0056059 -0.11413 -0.020445 -0.064951
0.56641 0.0082962 0.013347 0.010363 0.015275 0 0.0056625 0.0018448 0.012442 0.0047723 0.020944 0.0075672 -0.36973 -0.047234 0.0045481 -0.07057 0.077429 0.0037828 -0.038206 0.050033 0.0066576 0.045012 -0.058954 0.001817 -0.01065 0.0016257 -0.0004855 0.0006952 0.0024453 -0.14436 0.014145 0.008135 0.0028114 0.0032953 -0.053414 0.005879 -0.10653 -0.02327 -0.056926
0.57031 0.0074653 0.010175 0.0065802 0.011079 0 0.001274 0.001524 0.0093716 0.0049603 0.016812 0.016539 -0.37344 -0.028275 0.0045071 -0.063371 0.10388 0.0021983 -0.036331 0.058704 0.0051587 0.048634 -0.060813 -0.0048034 -0.0017702 0.00063128 -0.00035488 -0.00017339 0.001671 -0.14759 0.010919 0.012972 0.0072692 0.0033889 -0.058976 0.0051262 -0.10011 -0.023706 -0.050658
0.57422 0.0073671 0.0074437 0.0049059 0.0088228 0 0.0023108 0.0037994 0.0074753 0.0053843 0.011732 0.018083 -0.37873 -0.006873 0.0024266 -0.057802 0.12809 -0.0025026 -0.036436 0.06699 0.0012851 0.050553 -0.063088 -0.011058 0.0059435 -0.00064405 0.00013014 -0.0010265 -0.00022026 -0.15028 0.010751 0.019808 0.010607 0.0092667 -0.062005 0.0029083 -0.096148 -0.0217 -0.046712
0.57813 0.0074486 0.0063089 0.0088921 0.0091025 0 0.0072837 0.0073804 0.0081038 0.0052689 0.007019 0.013655 -0.35803 0.015585 -0.00064279 -0.054229 0.14591 -0.005661 -0.037997 0.073212 -0.0013148 0.051856 -0.065189 -0.014864 0.011894 -0.0012859 0.00086803 -0.0013512 -0.0017614 -0.15173 0.013049 0.024025 0.011361 0.017435 -0.060764 0.00032025 -0.095959 -0.017262 -0.045463
0.58203 0.0072315 0.0069655 0.016209 0.010257 0 0.011784 0.010732 0.010793 0.0039473 0.0037779 0.0093217 -0.30924 0.035445 -0.0029804 -0.052577 0.1513 -0.0042314 -0.040387 0.074 -0.00041336 0.055045 -0.065554 -0.016594 0.014966 -0.0010644 0.0014717 -0.0010292 -0.0018259 -0.15125 0.015265 0.021282 0.0096437 0.022224 -0.053191 -0.00067217 -0.10107 -0.010793 -0.04669
0.58594 0.0066172 0.0085485 0.020308 0.0097571 0 0.012265 0.012934 0.013374 0.0019597 0.0027898 0.0099731 -0.25389 0.050962 -0.0037853 -0.051331 0.14832 0.00012498 -0.043476 0.070077 0.0024511 0.060346 -0.063829 -0.018664 0.015735 -0.00048871 0.0014955 -0.00045777 -0.00062613 -0.14765 0.014201 0.011373 0.0077848 0.019586 -0.042827 0.00060856 -0.10893 -0.0041898 -0.0485
0.58984 0.0059747 0.0097377 0.017178 0.0065866 0 0.0088775 0.013762 0.013607 0.001267 0.0038918 0.01497 -0.21364 0.061463 -0.0036859 -0.049915 0.13905 0.0028633 -0.047794 0.061994 0.0037284 0.0671 -0.059964 -0.023414 0.014212 -0.00011468 0.00082715 -0.00016698 0.00058394 -0.14019 0.0083256 -0.00065067 0.0088778 0.010183 -0.031839 0.0025425 -0.11835 0.0015556 -0.050263
0.59375 0.0059187 0.0096115 0.009818 0.0024424 0 0.0049941 0.013342 0.01117 0.0040492 0.0056099 0.019172 -0.19144 0.066689 -0.0037105 -0.047869 0.12581 0.001241 -0.053902 0.050627 0.0016743 0.074339 -0.054115 -0.030597 0.010469 2.6325e-05 -0.00012917 -0.00031517 0.00074588 -0.13088 -0.00034635 -0.0077274 0.014032 -0.00067502 -0.022381 0.0028341 -0.12813 0.0055195 -0.051508
0.59766 0.0068311 0.0081499 0.0052802 0.00047801 0 0.0041317 0.011968 0.0080464 0.010806 0.0059749 0.017967 -0.17474 0.066464 -0.0040553 -0.044759 0.11182 -0.0030893 -0.063077 0.037693 -0.002005 0.07972 -0.046808 -0.036834 0.0043846 0.00022767 -0.00073979 -0.00059984 -0.00010498 -0.12457 -0.0068083 -0.0059945 0.020823 -0.0064847 -0.017939 0.0010721 -0.13658 0.0061346 -0.051908
0.60156 0.0084326 0.0061227 0.0072778 0.0025878 0 0.0070721 0.010132 0.0066363 0.019281 0.0041691 0.011324 -0.1521 0.063684 -0.0040681 -0.041064 0.10028 -0.0060717 -0.075201 0.026648 -0.0042746 0.080812 -0.039958 -0.038078 -0.0030578 0.00047779 -0.00069326 -0.00065845 -0.0011063 -0.12487 -0.0064155 0.0023943 0.02466 -0.0040379 -0.019225 -0.00074178 -0.14277 0.003322 -0.051993
0.60547 0.0098043 0.0045589 0.012367 0.0076218 0 0.011403 0.0083991 0.0073139 0.025352 0.0014348 0.0033648 -0.12246 0.060878 -0.0032662 -0.037443 0.091378 -0.0053998 -0.088734 0.018899 -0.0040011 0.078144 -0.034704 -0.033183 -0.010658 0.00030169 -0.00027239 -0.00048037 -0.0015571 -0.12876 0.001295 0.011097 0.022121 0.0043121 -0.023316 -0.0003788 -0.14727 -0.0013146 -0.052196
0.60938 0.0099733 0.0041873 0.013823 0.012104 0 0.013473 0.0070494 0.0080113 0.025601 0.00014509 -0.0015137 -0.089211 0.059367 -0.002013 -0.034254 0.084971 -0.0024212 -0.10256 0.015053 -0.0026822 0.072514 -0.031659 -0.025087 -0.017589 -0.0006097 -3.5975e-05 -0.00035877 -0.0015091 -0.12628 0.011704 0.014283 0.013473 0.012334 -0.027859 0.0021983 -0.15045 -0.006456 -0.052589
0.61328 0.0086485 0.0051068 0.0089014 0.012819 0 0.011063 0.0058181 0.006458 0.019845 0.0017934 -0.0020322 -0.050794 0.060294 -0.001077 -0.031804 0.080653 -0.00018088 -0.11545 0.015331 -0.0022521 0.065194 -0.031259 -0.018107 -0.022996 -0.0017206 -0.00022256 -0.0004696 -0.0014248 -0.10803 0.018305 0.010376 0.0024147 0.014379 -0.030112 0.0048962 -0.15284 -0.010528 -0.053119
0.61719 0.0064611 0.0067432 0.0015984 0.0091159 0 0.0049333 0.0041185 0.0027948 0.011599 0.0058175 -0.00023898 -0.0022005 0.065312 -0.00076652 -0.030345 0.077948 -0.00014457 -0.12497 0.019171 -0.0028701 0.059677 -0.03406 -0.013889 -0.024868 -0.0018849 -0.00051997 -0.00060677 -0.0014617 -0.074748 0.017498 0.0024516 -0.0064218 0.0093883 -0.024049 0.0057887 -0.15503 -0.009297 -0.052785
0.62109 0.0044623 0.008078 -0.0018302 0.0032183 0 -0.0015798 0.0016157 -0.00034396 0.0057698 0.010272 0.00084656 0.05495 0.072671 -0.00075132 -0.029119 0.075879 -0.0011116 -0.13205 0.022716 -0.003229 0.057571 -0.038137 -0.010302 -0.023864 -0.00047455 -0.00046614 -0.00040261 -0.0012812 -0.039616 0.010966 -0.0041674 -0.010048 0.0015434 -0.011026 0.0048675 -0.15704 -0.0023391 -0.050757
0.625 0.0033295 0.0081258 0.00056215 -0.0014735 0 -0.0046652 -0.0013395 -0.00056226 0.0050477 0.013403 -0.00036927 0.10883 0.081464 -0.00063207 -0.02776 0.074255 -0.00099928 -0.13771 0.024098 -0.0026278 0.058555 -0.042756 -0.0045707 -0.020475 0.0017455 -3.7139e-05 0.00023066 -0.00056384 -0.01927 0.0038245 -0.0050492 -0.0081749 -0.0028965 0.007104 0.0033785 -0.15851 0.01003 -0.046745
0.62891 0.0030125 0.0065179 0.004865 -0.002656 0 -0.002644 -0.003748 0.0016203 0.0077749 0.014409 -0.0033161 0.1482 0.09079 -0.00034201 -0.026008 0.072848 0.00087852 -0.14311 0.02176 -0.0019968 0.061807 -0.047352 0.0027403 -0.01531 0.0030619 0.00026207 0.00097015 0.00045608 -0.020636 0.00052276 0.0010862 -0.0027849 -0.00023123 0.028184 0.0019779 -0.15903 0.027038 -0.040709
0.63281 0.0030755 0.003849 0.0060273 -0.00038012 0 0.0026346 -0.0043801 0.0031708 0.0092185 0.012975 -0.0060195 0.17648 0.09931 0.0001268 -0.02363 0.071242 0.0034065 -0.15015 0.013509 -0.0026138 0.06522 -0.051402 0.0075668 -0.0093521 0.0023187 -5.3371e-05 0.0014154 0.0011194 -0.035607 0.0020943 0.011586 0.002955 0.0079676 0.048529 0.00028217 -0.15786 0.047029 -0.032897
0.63672 0.0032474 0.0014406 0.0032852 0.0033752 0 0.0069186 -0.0023401 0.0018092 0.0055029 0.008764 -0.0063859 0.21136 0.1049 0.0010443 -0.021105 0.068289 0.0050095 -0.16078 -0.0011782 -0.0042653 0.064511 -0.055009 0.0065668 -0.0044932 3.868e-05 -0.00085767 0.0014793 0.0010035 -0.048722 0.0064879 0.020839 0.0060077 0.016019 0.063405 -0.0017149 -0.15478 0.065197 -0.025351
0.64063 0.0035231 0.00052615 0.00045233 0.0063109 0 0.0068012 0.0023375 -0.0012915 -0.0029505 0.0020409 -0.0033938 0.26729 0.1067 0.0025422 -0.019237 0.063505 0.004884 -0.17411 -0.019751 -0.0052812 0.058848 -0.058655 0.0011882 -0.0014778 -0.0019939 -0.0014678 0.0013733 0.00034898 -0.05061 0.010688 0.02307 0.0049853 0.01824 0.073322 -0.0026433 -0.15087 0.078743 -0.019863
0.64453 0.0037571 0.0013642 0.0012497 0.0073669 0 0.0026475 0.00822 -0.0024262 -0.011504 -0.0052527 0.0021255 0.33875 0.10373 0.0039027 -0.018601 0.056734 0.0030654 -0.1893 -0.040897 -0.0044755 0.048401 -0.062517 -0.0032468 -0.00062482 -0.0023197 -0.0013244 0.0012345 -0.00022605 -0.04433 0.01232 0.015906 0.0012871 0.012905 0.079413 -0.0011233 -0.14696 0.086338 -0.017464
0.64844 0.0033723 0.0029531 0.0051419 0.0070878 0 -0.0015625 0.012613 0.00078322 -0.01504 -0.0097963 0.0076629 0.40325 0.09513 0.0037788 -0.019743 0.048034 2.8914e-05 -0.20526 -0.063196 -0.0026234 0.033955 -0.066697 -0.0029607 -0.0020749 -0.0010204 -0.00056866 0.00089427 -0.00037205 -0.039028 0.0099892 0.0024045 -0.0013705 0.0031948 0.083404 0.0018284 -0.14399 0.087152 -0.018987
0.65234 0.0017363 0.003633 0.0080507 0.0065526 0 -0.0018176 0.012764 0.0064645 -0.012197 -0.0092259 0.010542 0.44248 0.078122 0.0016199 -0.023801 0.038238 -0.003243 -0.21951 -0.084342 -0.0016613 0.01852 -0.070847 6.5426e-05 -0.0059753 0.00055834 0.000125 0.00011628 -0.00027554 -0.038071 0.0033677 -0.010467 0.00049165 -0.0053808 0.089505 0.0027223 -0.14413 0.080376 -0.025775
0.65625 -0.0010642 0.0021879 0.0066857 0.005852 0 0.0019219 0.007771 0.0096203 -0.0063776 -0.0046285 0.0099826 0.46021 0.055063 -0.0012161 -0.029831 0.02965 -0.0051289 -0.23082 -0.10302 -0.0025418 0.0066139 -0.074052 -7.6269e-05 -0.010795 0.0011727 0.00027419 -0.00096169 -0.00029619 -0.034208 -0.0061497 -0.016319 0.0070341 -0.0089104 0.099965 -0.0010371 -0.1476 0.070925 -0.035257
0.66016 -0.0039377 -0.0013234 0.0016237 0.0036634 0 0.0052345 -0.00023326 0.0064465 -0.0026188 -0.00039703 0.0078336 0.47857 0.028172 -0.0023646 -0.036884 0.02325 -0.004221 -0.23932 -0.11892 -0.004231 -0.00041033 -0.075784 -0.0068762 -0.015693 0.00071001 6.3069e-05 -0.0017499 -0.00046647 -0.016798 -0.015059 -0.013563 0.014245 -0.0073916 0.11395 -0.00759 -0.15391 0.06154 -0.045664
0.66406 -0.0055158 -0.0055704 -0.0037375 -0.0013711 0 0.0031991 -0.0070492 -0.0021468 -0.0032279 -0.00082663 0.0068222 0.51706 -0.00047686 -0.0008893 -0.044093 0.019549 -0.0008874 -0.24519 -0.13175 -0.004899 -0.0019805 -0.075651 -0.017108 -0.020021 -3.5774e-05 4.4651e-05 -0.0016758 -0.00046505 0.016406 -0.019055 -0.006082 0.016619 -0.0039565 0.13012 -0.011271 -0.16248 0.054147 -0.055651
0.66797 -0.0053479 -0.0087503 -0.0065639 -0.0085634 0 -0.0046397 -0.0093189 -0.011026 -0.0061722 -0.0062033 0.0075759 0.57604 -0.027807 0.0013858 -0.050184 0.018844 0.0023317 -0.24878 -0.141 -0.0038163 0.0019797 -0.073171 -0.023171 -0.022968 -0.00038362 0.00043335 -0.00074579 -6.5514e-05 0.055122 -0.01588 -4.2955e-05 0.011466 -0.0020621 0.14587 -0.0077602 -0.17241 0.050873 -0.063574
0.67188 -0.0044013 -0.0096434 -0.006592 -0.014583 0 -0.013142 -0.0072056 -0.014821 -0.0075209 -0.012143 0.007416 0.64003 -0.047998 0.0015414 -0.052981 0.01953 0.0026939 -0.25055 -0.14569 -0.0018764 0.0086871 -0.068204 -0.019745 -0.023521 -0.00039465 0.00081677 0.00040494 0.00051429 0.084551 -0.0074569 0.00035545 0.0011724 -0.0030741 0.15578 0.0011808 -0.18161 0.052855 -0.067965
0.67578 -0.0042874 -0.0082965 -0.005351 -0.015524 0 -0.015754 -0.00443 -0.011927 -0.0053639 -0.013216 0.0026437 0.69427 -0.060243 -0.0011911 -0.0525 0.019164 4.7421e-05 -0.25072 -0.14671 -0.000494 0.014484 -0.06176 -0.0080201 -0.022127 -0.00053731 0.00062787 0.0010513 0.00079407 0.097954 0.00093143 -0.0049788 -0.008664 -0.0059667 0.15938 0.0086133 -0.18897 0.057594 -0.07019
0.67969 -0.0058777 -0.0059823 -0.0043632 -0.010297 0 -0.010407 -0.0053469 -0.0054023 -0.0013897 -0.007863 -0.0074365 0.73587 -0.064403 -0.0041926 -0.048802 0.016764 -0.0026549 -0.24882 -0.14415 -0.0004152 0.018105 -0.054036 0.006352 -0.019002 -0.00095325 -0.0001656 0.00096922 0.00052008 0.10196 0.0041693 -0.01284 -0.013571 -0.0088986 0.15715 0.008611 -0.19412 0.064021 -0.071126
0.68359 -0.0085948 -0.0044816 -0.0044349 -0.0023123 0 -0.0016886 -0.011397 -0.00050944 0.0011468 -0.00019928 -0.018727 0.76993 -0.060984 -0.003979 -0.042184 0.011684 -0.002193 -0.2443 -0.13825 -0.0016231 0.018725 -0.045156 0.01873 -0.014472 -0.0012491 -0.00095662 0.00051337 -0.00011936 0.11009 0.00076193 -0.018973 -0.013237 -0.010968 0.15018 0.0017509 -0.19686 0.071169 -0.071742
0.6875 -0.011004 -0.0050706 -0.0060199 0.0024693 0 0.0028035 -0.019897 -0.0011018 0.00068361 0.0030737 -0.02506 0.79939 -0.05146 -3.2522e-05 -0.033336 0.0037944 0.0014603 -0.23575 -0.1293 -0.0038462 0.016137 -0.034667 0.028434 -0.0091776 -0.0010091 -0.0011143 0.00018181 -0.00077201 0.13116 -0.0065131 -0.020057 -0.010913 -0.012619 0.14118 -0.0056085 -0.19712 0.078445 -0.073699
0.69141 -0.012076 -0.007768 -0.0092435 -7.5488e-05 0 -0.0012735 -0.026078 -0.0073725 -0.001569 -0.0018782 -0.023422 0.82298 -0.04177 0.0043214 -0.024696 -0.0040562 0.0049198 -0.22434 -0.11972 -0.006576 0.013127 -0.022451 0.036855 -0.0045049 -0.00034425 -0.00062882 0.00016863 -0.0013052 0.16299 -0.012976 -0.014994 -0.010291 -0.014587 0.13403 -0.0074662 -0.19636 0.086883 -0.077678
0.69531 -0.011939 -0.011316 -0.013209 -0.0089549 0 -0.011561 -0.026496 -0.016043 -0.0036164 -0.012757 -0.016966 0.84293 -0.034976 0.0052669 -0.017635 -0.010055 0.0049614 -0.21208 -0.11122 -0.008664 0.011307 -0.0089026 0.044115 -0.0011154 0.0002077 -6.234e-05 0.00032528 -0.0018091 0.19603 -0.015239 -0.0056738 -0.012892 -0.016582 0.1291 -0.0034922 -0.19555 0.097723 -0.083198
0.69922 -0.011533 -0.01397 -0.015859 -0.018658 0 -0.0211 -0.021066 -0.022513 -0.0053323 -0.022723 -0.012793 0.87018 -0.032804 0.0026191 -0.013057 -0.01325 0.0020976 -0.20063 -0.10497 -0.0086245 0.011454 0.0054414 0.048748 0.00059286 0.00029973 0.00011685 0.00044929 -0.0022551 0.22179 -0.012902 0.0032648 -0.017803 -0.017112 0.12584 0.0015593 -0.19531 0.11189 -0.08983
0.70313 -0.011693 -0.014624 -0.015359 -0.023166 0 -0.023831 -0.012557 -0.023652 -0.0087668 -0.025499 -0.016155 0.91672 -0.036696 0.00014025 -0.011859 -0.012935 6.1177e-05 -0.19208 -0.10226 -0.0059662 0.014079 0.019704 0.050423 0.00028284 0.00015863 3.9326e-05 0.00050356 -0.0023199 0.23796 -0.0081763 0.0065305 -0.023047 -0.014759 0.1229 0.0030953 -0.19625 0.13039 -0.096953
0.70703 -0.012542 -0.013472 -0.011962 -0.020188 0 -0.018877 -0.0046014 -0.019708 -0.01568 -0.019965 -0.025949 0.98129 -0.047018 0.0015181 -0.015071 -0.010179 0.0015661 -0.19023 -0.10482 -0.0021499 0.018306 0.030749 0.051522 -0.0020449 0.00027837 0.00020226 0.00055316 -0.0016904 0.24674 -0.0043836 0.0015806 -0.026742 -0.0099016 0.11605 0.00081824 -0.19938 0.15357 -0.10362
0.71094 -0.013582 -0.011734 -0.0082323 -0.01248 0 -0.010559 4.5804e-05 -0.014127 -0.024838 -0.010831 -0.035291 1.0447 -0.059093 0.0063092 -0.020545 -0.0086084 0.0050581 -0.19327 -0.11048 0.00036121 0.021742 0.037061 0.054713 -0.0048169 0.00079828 0.0007939 0.00058989 -0.00052883 0.24974 -0.0043434 -0.009118 -0.027339 -0.0052308 0.1047 -0.002138 -0.20427 0.17753 -0.1099
0.71484 -0.014135 -0.010661 -0.0070521 -0.0055883 0 -0.0047897 0.00027092 -0.011143 -0.031924 -0.005069 -0.036616 1.0832 -0.070699 0.010308 -0.027283 -0.0098516 0.0062989 -0.1998 -0.11814 0.00038381 0.023453 0.037747 0.059041 -0.0073027 0.0013052 0.0013915 0.00051441 0.0005087 0.24494 -0.0089955 -0.019329 -0.023759 -0.0042171 0.089669 -0.0032483 -0.21084 0.19994 -0.11623
0.71875 -0.013654 -0.010642 -0.0092548 -0.0039607 0 -0.004902 -0.0032681 -0.012618 -0.032404 -0.0068678 -0.027231 1.0889 -0.079778 0.00997 -0.034274 -0.015081 0.0032268 -0.20808 -0.12667 -0.00082343 0.022806 0.032296 0.059597 -0.0088713 0.0012868 0.0014154 0.00028588 0.00083667 0.22815 -0.016538 -0.023334 -0.016136 -0.0083299 0.072375 -0.0029539 -0.21894 0.21857 -0.12309
0.72266 -0.011843 -0.011098 -0.013156 -0.008057 0 -0.0096993 -0.0083222 -0.01652 -0.024989 -0.014763 -0.011179 1.0779 -0.083178 0.0060415 -0.039966 -0.025336 -0.001358 -0.21485 -0.13429 -0.0010223 0.019358 0.019934 0.052175 -0.0087101 0.00070129 0.00083159 1.0463e-05 0.00051475 0.19687 -0.022834 -0.019875 -0.0065477 -0.015192 0.056547 -0.0031153 -0.22843 0.22962 -0.13151
0.72656 -0.0088261 -0.011134 -0.016209 -0.014138 0 -0.014641 -0.011873 -0.018481 -0.012889 -0.022903 0.0035804 1.0763 -0.080111 0.0024899 -0.043243 -0.037349 -0.0025226 -0.2167 -0.13948 0.00042367 0.014901 0.0036254 0.038243 -0.0072832 1.5963e-05 0.0002769 -0.00016788 0.00017702 0.15326 -0.023597 -0.012527 0.0015755 -0.019583 0.047414 -0.0040804 -0.23819 0.23243 -0.14186
0.73047 -0.0053587 -0.010265 -0.01691 -0.016739 0 -0.01514 -0.011803 -0.015371 -0.0019802 -0.025376 0.010354 1.0994 -0.072402 0.0020712 -0.044412 -0.047634 0.0014459 -0.21386 -0.14243 0.0018379 0.01102 -0.013455 0.024549 -0.0057343 -0.00030064 0.00041384 -0.00023005 0.00035049 0.10484 -0.017415 -0.006498 0.0054465 -0.017114 0.045445 -0.0041616 -0.24717 0.22978 -0.1533
0.73438 -0.0027231 -0.0086344 -0.015299 -0.012464 0 -0.0098815 -0.0085264 -0.0079418 0.0027652 -0.020355 0.0076788 1.1411 -0.061191 0.0035315 -0.043729 -0.054157 0.0069486 -0.20687 -0.14342 0.0013014 0.0084662 -0.029523 0.017209 -0.0048734 -0.00023178 0.0011939 -0.00027393 0.00089716 0.062815 -0.0072781 -0.0049402 0.0047393 -0.007973 0.050228 -0.0020111 -0.25456 0.22352 -0.16507
0.73828 -0.0020617 -0.0066917 -0.012251 -0.002833 0 -0.0020189 -0.0050398 -0.00027264 0.00028111 -0.011019 -0.00028552 1.1823 -0.047885 0.003427 -0.041615 -0.05516 0.0086618 -0.19684 -0.14298 -0.00092864 0.007794 -0.042923 0.016293 -0.0055424 -0.00012084 0.0018354 -0.00034273 0.0011991 0.038089 0.0010761 -0.0076318 0.001504 0.0025162 0.060503 0.0012435 -0.25954 0.2158 -0.17626
0.74219 -0.0035295 -0.0048384 -0.0088762 0.006004 0 0.0028314 -0.0048279 0.0035073 -0.0058892 -0.0027654 -0.0068367 1.2082 -0.035439 0.00028996 -0.038949 -0.048781 0.004989 -0.18663 -0.14254 -0.0026102 0.0090317 -0.051 0.016533 -0.0093626 -0.00020735 0.0015645 -0.0003292 0.00087687 0.035742 0.003165 -0.012118 -0.0017237 0.0075273 0.07175 0.0028566 -0.2602 0.21058 -0.18466
0.74609 -0.006039 -0.0033895 -0.0064079 0.0072405 0 0.00073072 -0.0090862 0.0023274 -0.0096967 0.00087257 -0.0071427 1.2178 -0.026159 -0.0036259 -0.036868 -0.040354 -0.00047018 -0.17879 -0.14369 -0.002143 0.010129 -0.055596 0.013179 -0.015161 -0.00036848 0.00036343 -0.000109 0.00022869 0.050618 -0.00098958 -0.015383 -0.0037572 0.0040196 0.078717 0.0013701 -0.25804 0.20874 -0.19044
0.75 -0.0079761 -0.0027133 -0.0058508 -0.0012177 0 -0.0072664 -0.015629 -0.0014581 -0.0065709 0.00027585 -0.0011773 1.2198 -0.021005 -0.0048488 -0.035753 -0.032752 -0.0028591 -0.17374 -0.14713 -0.00039701 0.010141 -0.057569 0.0065656 -0.022102 -0.00033826 -0.0010116 0.0002532 -0.00010602 0.068403 -0.0070566 -0.014831 -0.0049265 -0.0046506 0.080031 -0.0018298 -0.25412 0.20982 -0.19408
0.75391 -0.0083635 -0.0031521 -0.0069933 -0.014184 0 -0.01548 -0.020501 -0.0044487 0.0029853 -0.001623 0.0066318 1.2229 -0.020608 -0.0024575 -0.03588 -0.02839 -0.0009745 -0.1715 -0.15338 0.00059886 0.0083639 -0.05767 0.00078925 -0.029324 -7.6349e-05 -0.0017045 0.00050903 0.00013228 0.073991 -0.0098649 -0.0091207 -0.0058778 -0.011238 0.075167 -0.004046 -0.24961 0.21307 -0.19621
0.75781 -0.007487 -0.0046506 -0.0078867 -0.022239 0 -0.017808 -0.020878 -0.0049717 0.012906 -0.0024599 0.01071 1.2311 -0.025804 0.0010567 -0.037583 -0.030393 0.0020776 -0.17158 -0.16314 0.00050263 0.0040212 -0.056586 -0.0012822 -0.035474 0.00019459 -0.0014244 0.00048286 0.00054381 0.062552 -0.0072618 0.00048012 -0.0066438 -0.010413 0.064432 -0.0040251 -0.24649 0.21699 -0.19795
0.76172 -0.0064745 -0.0065047 -0.0061012 -0.018775 0 -0.012557 -0.016796 -0.0039064 0.015355 -0.0022974 0.0082516 1.2462 -0.034844 0.0024962 -0.040605 -0.038544 0.0027542 -0.17198 -0.17566 0.0012899 -0.0022299 -0.054508 -0.00059151 -0.039183 0.0003075 -0.00051978 0.00028834 0.00054643 0.044307 -0.0013682 0.0093819 -0.0069334 -0.0031008 0.052403 -0.002823 -0.24735 0.21923 -0.20093
0.76563 -0.0062757 -0.0076678 -0.0011772 -0.0055489 0 -0.00385 -0.010519 -0.0032702 0.0067011 -0.00276 0.00095137 1.2699 -0.044162 0.0009781 -0.044088 -0.048457 0.00083325 -0.17156 -0.18876 0.0045115 -0.0087867 -0.051157 0.00059863 -0.040852 0.00038121 0.00044668 0.00022174 5.2884e-05 0.037444 0.0033855 0.011578 -0.0068931 0.0042891 0.042914 -0.002104 -0.25195 0.21965 -0.20502
0.76953 -0.006961 -0.0074998 0.0041999 0.0081835 0 0.0016824 -0.0046049 -0.0042365 -0.0089277 -0.0047981 -0.0066196 1.3013 -0.051458 -0.0018746 -0.047432 -0.057348 -0.0010021 -0.17009 -0.20091 0.0084377 -0.014759 -0.04617 0.0025572 -0.040799 0.00063348 0.0010941 0.00041969 -0.00043334 0.053672 0.0035256 0.0040053 -0.0070545 0.0050532 0.037691 -0.0021787 -0.25977 0.21869 -0.20965
0.77344 -0.0078336 -0.0063082 0.0060281 0.012633 0 0.00015414 -0.00056572 -0.0063867 -0.022023 -0.0076172 -0.010619 1.3327 -0.05442 -0.0041437 -0.04998 -0.062396 -0.00076746 -0.16756 -0.21049 0.0090508 -0.019301 -0.039222 0.0080037 -0.039472 0.0010027 0.0012733 0.00066987 -0.00040826 0.088499 -0.001378 -0.010056 -0.0074441 -0.002527 0.037995 -0.002076 -0.26989 0.21713 -0.21398
0.77734 -0.0080652 -0.0051265 0.0024959 0.0049312 0 -0.006781 0.001113 -0.0085301 -0.024798 -0.0097477 -0.010673 1.351 -0.048226 -0.0052632 -0.04999 -0.058727 0.00051007 -0.16452 -0.21359 0.0044669 -0.020943 -0.02979 0.01792 -0.037539 0.0010927 0.00094093 0.00061747 4.3943e-05 0.12508 -0.0088836 -0.022288 -0.0071906 -0.014009 0.045389 -0.0012093 -0.27956 0.21748 -0.21534
0.78125 -0.0072263 -0.0048681 -0.0041814 -0.0090336 0 -0.013655 0.00041471 -0.0099765 -0.017325 -0.010761 -0.0097289 1.3472 -0.034506 -0.0054652 -0.046922 -0.048691 0.00032428 -0.16184 -0.21015 -0.0021346 -0.020208 -0.019389 0.02862 -0.035513 0.00058664 0.000164 0.0001646 0.00034457 0.14821 -0.015428 -0.025177 -0.005534 -0.02228 0.056652 -0.00027769 -0.28555 0.22142 -0.21259
0.78516 -0.0053969 -0.0055821 -0.0094884 -0.019588 0 -0.015573 -0.0022309 -0.010966 -0.0072755 -0.011507 -0.011323 1.326 -0.015756 -0.0044898 -0.0408 -0.035225 -0.0020981 -0.15948 -0.20114 -0.0049648 -0.017585 -0.0089942 0.034434 -0.033165 -0.00031924 -0.00075383 -0.0003731 8.3649e-05 0.15521 -0.018265 -0.017696 -0.003272 -0.022586 0.070353 -0.00024558 -0.28681 0.22912 -0.20597
0.78906 -0.0030187 -0.006437 -0.010275 -0.020502 0 -0.011514 -0.0055078 -0.011966 -0.0032238 -0.012612 -0.016553 1.3056 0.005643 -0.0017956 -0.031761 -0.020838 -0.0048791 -0.15728 -0.18766 -0.0014102 -0.013437 0.00070822 0.033646 -0.030179 -0.000998 -0.0013198 -0.00053334 -0.00051688 0.15368 -0.016592 -0.0058368 -0.0027052 -0.015304 0.085687 -0.00087045 -0.28276 0.24046 -0.19593
0.79297 -0.00073327 -0.0063862 -0.0069678 -0.012615 0 -0.0043367 -0.0073335 -0.012656 -0.0073076 -0.013125 -0.023033 1.305 0.026109 0.0019216 -0.020108 -0.0089679 -0.0058025 -0.15471 -0.17146 0.0050658 -0.0081553 0.0089682 0.030796 -0.025939 -0.00095786 -0.0011957 -0.00012424 -0.00087198 0.14913 -0.011576 0.0024026 -0.0055426 -0.0050092 0.10217 -0.00086441 -0.27302 0.25501 -0.18344
0.79688 0.00078594 -0.0049215 -0.002678 -0.0018049 0 0.0017358 -0.0060781 -0.011747 -0.013737 -0.011132 -0.026484 1.3298 0.03967 0.0043435 -0.0075084 -0.0034021 -0.0048324 -0.15081 -0.15686 0.0083624 -0.002433 0.015753 0.031959 -0.019706 -0.00028925 -0.00053228 0.00062385 -0.00071392 0.13649 -0.0054965 0.0029842 -0.010676 0.0027669 0.11977 0.00040205 -0.25937 0.27063 -0.17134
0.80078 0.0011196 -0.0023636 -0.00057124 0.0059322 0 0.0038104 -0.0020442 -0.0080205 -0.014332 -0.0059128 -0.023662 1.3676 0.046269 0.0035614 0.0041289 -0.0020736 -0.0037586 -0.14579 -0.14614 0.0060261 0.0030526 0.022339 0.037607 -0.012277 0.00049236 0.00012107 0.0012817 -0.00038799 0.10522 -0.00053487 -0.0021682 -0.014366 0.0046541 0.13779 0.0018869 -0.24535 0.28522 -0.1613
0.80469 0.00040248 0.000382 -0.0019331 0.0080462 0 0.0015952 0.0022726 -0.0018373 -0.0059214 0.00072287 -0.014567 1.398 0.04665 0.00049678 0.013993 -0.0031816 -0.0036262 -0.13999 -0.13998 0.0015735 0.0079551 0.029412 0.041026 -0.0042718 0.0010047 0.00032451 0.0015483 -0.00041987 0.053347 0.0021562 -0.0078948 -0.01318 0.00091244 0.15538 0.002046 -0.23249 0.29803 -0.15369
0.80859 -0.00068049 0.0023132 -0.005849 0.005735 0 -0.0028605 0.0037212 0.0043525 0.006991 0.0055691 -0.002495 1.4085 0.042206 -0.0014777 0.021503 -0.0046073 -0.0033856 -0.13381 -0.13855 0.00035944 0.011968 0.037563 0.034711 0.0035929 0.0013015 0.00017091 0.0013768 -0.00086463 -0.0048351 0.0026727 -0.0098907 -0.0070831 -0.0049873 0.17147 0.0008735 -0.22204 0.30858 -0.14848
0.8125 -0.001343 0.0027831 -0.0098242 0.0020943 0 -0.0063771 0.00080959 0.0073861 0.016249 0.0066884 0.0079774 1.4024 0.036297 4.0394e-05 0.026171 -0.0021919 -0.0015567 -0.12807 -0.14124 0.003677 0.014525 0.047432 0.01842 0.0098218 0.0015888 0.0001539 0.00088303 -0.0012095 -0.047199 0.0019516 -0.0067332 0.00031925 -0.0082572 0.18304 0.000189 -0.21549 0.31665 -0.14474
0.81641 -0.0012658 0.0018082 -0.010796 5.0682e-05 0 -0.0063505 -0.0049743 0.0059409 0.016697 0.0049937 0.01371 1.3929 0.033447 0.0035982 0.029963 0.0057613 0.0012612 -0.12296 -0.14423 0.0076699 0.015965 0.057839 0.0003257 0.013761 0.0017546 0.00059511 0.00024263 -0.00096365 -0.06184 0.0012226 0.0005075 0.0047706 -0.0054778 0.18843 0.0015514 -0.21139 0.32414 -0.13996
0.82031 -0.00074676 0.00016181 -0.0067812 0.0009628 0 -0.0024022 -0.0098761 0.002121 0.0096391 0.0032114 0.01464 1.3902 0.034114 0.0050672 0.034434 0.017869 0.002467 -0.11796 -0.14565 0.0080546 0.016856 0.067531 -0.01026 0.015818 0.0013613 0.0012423 -0.00031428 -0.00026304 -0.057507 0.0016367 0.0092443 0.0048235 0.0031096 0.18815 0.0041884 -0.20822 0.33237 -0.13324
0.82422 -0.00026281 -0.00089691 0.0011917 0.0039591 0 0.0030731 -0.010191 0.00026783 0.00081233 0.0033442 0.013327 1.3925 0.03774 0.0020392 0.04057 0.032719 0.00039833 -0.11256 -0.14468 0.0050294 0.017604 0.07559 -0.011304 0.016391 0.00019966 0.0014871 -0.00052523 0.00022422 -0.055747 0.0039134 0.015945 0.0026672 0.013258 0.18275 0.0055681 -0.20502 0.34218 -0.12439
0.82813 0.00012025 -0.0002907 0.0087574 0.006352 0 0.0063531 -0.0046913 0.0034592 -0.0044484 0.0051438 0.012857 1.392 0.042779 -0.0032693 0.04935 0.048185 -0.0033265 -0.1061 -0.14091 0.0027127 0.018687 0.080987 -0.0091495 0.01609 -0.001229 0.00098361 -0.00025746 1.851e-05 -0.071743 0.0077771 0.017178 0.0018596 0.019105 0.17321 0.0041865 -0.20088 0.35441 -0.11358
0.83203 0.00087554 0.0021417 0.011098 0.005538 0 0.0052594 0.004364 0.010557 -0.0045024 0.0068605 0.014628 1.3862 0.043775 -0.0060121 0.061196 0.059692 -0.0051526 -0.097955 -0.13589 0.0039659 0.020542 0.082579 -0.011481 0.016135 -0.0019569 1.2576e-05 0.00030665 -0.00061952 -0.10183 0.011541 0.011795 0.004347 0.017102 0.16218 0.0013612 -0.19519 0.36972 -0.10293
0.83594 0.0025373 0.0054271 0.0074352 0.001525 0 0.0012327 0.012373 0.016693 -0.0011326 0.0071739 0.017584 1.384 0.038661 -0.0036881 0.073616 0.066459 -0.003406 -0.089672 -0.13244 0.0068518 0.02243 0.082332 -0.019593 0.016928 -0.0013983 -0.00078927 0.00072261 -0.00093861 -0.12886 0.012669 0.0027486 0.0093968 0.0086804 0.15224 -0.00020963 -0.18915 0.38616 -0.094684
0.83984 0.0051062 0.0080618 0.0026445 -0.0022094 0 -0.0014699 0.015159 0.017209 0.0029278 0.0062528 0.019225 1.3985 0.02748 0.0012419 0.085229 0.068719 -0.00024871 -0.082552 -0.13159 0.0069644 0.023662 0.081282 -0.027643 0.018306 4.0256e-05 -0.0010301 0.00063049 -0.00050212 -0.13894 0.0095488 -0.003964 0.014809 -0.00061035 0.14386 0.00041899 -0.18346 0.40264 -0.089655
0.84375 0.0079395 0.0090637 0.0032021 -0.0011284 0 0.00081109 0.011742 0.011728 0.0060985 0.005139 0.017447 1.4319 0.011106 0.0039691 0.094805 0.067136 0.00063263 -0.077885 -0.13386 0.0028623 0.023551 0.080446 -0.029012 0.01998 0.0012582 -0.00085672 9.0421e-05 0.00031552 -0.13296 0.0032867 -0.0034596 0.018662 -0.0050524 0.13718 0.0013036 -0.17876 0.41809 -0.088273
0.84766 0.010219 0.0086388 0.010515 0.0061234 0 0.0078995 0.0051795 0.0045734 0.0083787 0.0044868 0.011881 1.4699 -0.0074374 0.0023341 0.10059 0.063266 -0.0018931 -0.078077 -0.13911 -0.0018786 0.02083 0.081323 -0.022885 0.02118 0.0014168 -0.00066944 -0.00046105 0.00068068 -0.12267 -0.0023289 0.0040265 0.019957 -0.0027612 0.13167 -2.3873e-05 -0.17586 0.43059 -0.090639
0.85156 0.011519 0.0079094 0.018522 0.015553 0 0.015614 0.00059302 0.0010166 0.010536 0.004111 0.004055 1.4915 -0.02148 -0.0012042 0.10345 0.060401 -0.0051706 -0.08304 -0.14377 -0.0025206 0.015716 0.084356 -0.014635 0.021149 0.00061913 -0.00062361 -0.00062844 0.00013628 -0.11738 -0.0033086 0.013093 0.018269 0.0033663 0.12584 -0.0033401 -0.1743 0.43921 -0.094039
0.85547 0.011961 0.0079638 0.019066 0.020393 0 0.01894 0.0015471 0.0027709 0.013084 0.003635 -0.0033539 1.489 -0.028872 -0.0025927 0.10576 0.059773 -0.0057577 -0.0902 -0.14539 0.0014958 0.0098144 0.088699 -0.010395 0.020134 -0.00031693 -0.00048576 -0.00042559 -0.00093994 -0.11582 0.0013666 0.017428 0.013598 0.0083174 0.11952 -0.00552 -0.1731 0.44467 -0.096444
0.85938 0.011912 0.0090579 0.010371 0.016712 0 0.015892 0.0074418 0.0069125 0.01568 0.0032968 -0.0076825 1.4767 -0.029208 -0.00063652 0.10916 0.061848 -0.0031666 -0.097559 -0.14275 0.0059295 0.0044179 0.093762 -0.011662 0.018498 -0.0006877 2.1725e-05 -0.00020191 -0.0016933 -0.11072 0.0087158 0.014651 0.006893 0.0089033 0.1131 -0.003867 -0.17172 0.44736 -0.096917
0.86328 0.011618 0.01059 -0.00021903 0.0070797 0 0.0089416 0.014052 0.0090812 0.017162 0.0039801 -0.0074862 1.4791 -0.02307 0.002075 0.11538 0.066752 -7.4023e-05 -0.10283 -0.13508 0.006551 0.00098875 0.098858 -0.01485 0.016771 -0.00046368 0.00080824 -0.00021246 -0.0015591 -0.099751 0.014062 0.007616 0.00036526 0.0058773 0.1072 0.00064403 -0.16963 0.44781 -0.09481
0.86719 0.011126 0.011731 -0.0028754 -0.0012725 0 0.0030766 0.016853 0.0076925 0.016313 0.0064942 -0.003421 1.5082 -0.014966 0.0025424 0.1274 0.074215 0.0010521 -0.1011 -0.12293 0.0038066 0.002768 0.10285 -0.01531 0.016483 -9.4939e-05 0.0014144 -0.00031777 -0.00067541 -0.090235 0.014808 0.0015968 -0.0034245 0.0029103 0.10405 0.0039705 -0.16664 0.44648 -0.090254
0.87109 0.010455 0.012056 0.00498 -0.0023214 0 0.0022593 0.014416 0.0051055 0.012987 0.010796 0.0018751 1.5517 -0.011807 0.00093199 0.14242 0.082083 0.00074059 -0.093937 -0.11174 0.0019873 0.0082778 0.10579 -0.011472 0.017935 8.4696e-05 0.0014263 -0.00015905 0.00036819 -0.092906 0.012339 0.0003916 -0.0032928 0.0035918 0.10335 0.0030044 -0.164 0.44417 -0.086024
0.875 0.0097293 0.011686 0.015934 0.0040526 0 0.0069193 0.0091278 0.0049134 0.0086737 0.015699 0.0053787 1.5846 -0.015805 0.00021818 0.15812 0.089557 0.0013484 -0.083159 -0.10416 0.0039856 0.016049 0.10774 -0.005734 0.020936 0.00014699 0.00085255 0.0003807 0.0010638 -0.11153 0.010408 0.0044777 -0.00034867 0.0087954 0.1042 -0.0013127 -0.16255 0.44062 -0.083344
0.87891 0.0091282 0.011013 0.019984 0.012542 0 0.013918 0.0049478 0.0083475 0.0056426 0.01916 0.0060524 1.5946 -0.028002 0.002413 0.1721 0.095964 0.0034441 -0.070893 -0.10227 0.0077983 0.024401 0.10867 -0.0022981 0.025099 0.00030692 7.404e-05 0.00095007 0.0012424 -0.13932 0.011643 0.011653 0.0029991 0.016085 0.10544 -0.0051239 -0.16297 0.43545 -0.083103
0.88281 0.0087529 0.0104 0.014501 0.017209 0 0.018654 0.0044166 0.01334 0.0050794 0.01912 0.0060297 1.5954 -0.048389 0.0058271 0.18021 0.10041 0.0043601 -0.060919 -0.10868 0.0088003 0.030333 0.10816 -0.0043068 0.029543 0.0005337 -0.0005384 0.0010115 0.00094128 -0.16518 0.015443 0.018528 0.0051626 0.021316 0.10476 -0.0057136 -0.16624 0.42764 -0.086225
0.88672 0.0086231 0.010097 0.0063674 0.016113 0 0.01794 0.0074453 0.016807 0.0059385 0.014768 0.009025 1.6136 -0.070179 0.0065747 0.17852 0.10241 0.0010656 -0.057714 -0.12219 0.0050826 0.030375 0.10488 -0.012113 0.032375 0.00055391 -0.000904 0.0003574 0.00022724 -0.18318 0.018984 0.021768 0.0066408 0.021346 0.09943 -0.0040049 -0.17197 0.41648 -0.09165
0.89063 0.0087904 0.010275 0.0043037 0.012013 0 0.012114 0.012322 0.017505 0.0059319 0.0076849 0.016748 1.6614 -0.087172 0.002706 0.16898 0.10262 -0.0057389 -0.060331 -0.13831 -0.00029582 0.025421 0.098194 -0.023071 0.032914 0.00022755 -0.0011386 -0.00066191 -0.00073837 -0.19579 0.019974 0.019409 0.0092423 0.016243 0.090399 -0.0029139 -0.17837 0.40315 -0.097419
0.89453 0.0093892 0.010955 0.0098645 0.0093087 0 0.0051234 0.017309 0.016651 0.0039813 0.0016924 0.026456 1.7224 -0.096391 -0.0035406 0.15305 0.10142 -0.011217 -0.06748 -0.15488 -0.0025948 0.016544 0.087534 -0.032686 0.030847 -0.00020267 -0.001268 -0.0014171 -0.0015448 -0.20905 0.018378 0.012425 0.014061 0.0095619 0.078835 -0.0036902 -0.18438 0.38859 -0.10269
0.89844 0.010512 0.0119 0.016655 0.010355 0 0.0021622 0.021187 0.016117 0.0016721 0.00072881 0.032392 1.7655 -0.095652 -0.0077304 0.13271 0.099321 -0.010665 -0.077246 -0.1699 -0.00032908 0.0053323 0.072542 -0.03692 0.026056 -0.00033128 -0.0011378 -0.0014963 -0.0016524 -0.22512 0.015765 0.0051585 0.020135 0.0062263 0.066358 -0.0045228 -0.18898 0.37394 -0.10681
0.90234 0.012028 0.012675 0.017968 0.014041 0 0.0059927 0.022866 0.016439 0.0019554 0.0057953 0.030458 1.7752 -0.083063 -0.0072655 0.11216 0.097534 -0.0041451 -0.084959 -0.18158 0.003653 -0.0042752 0.052919 -0.03472 0.018416 -3.7965e-05 -0.0006473 -0.00096286 -0.00083193 -0.2394 0.013444 0.0030335 0.024972 0.009103 0.056963 -0.002924 -0.19049 0.36201 -0.10969
0.90625 0.013569 0.012959 0.013904 0.017121 0 0.014507 0.021365 0.016615 0.0061626 0.01353 0.022083 1.768 -0.066755 -0.003362 0.095399 0.0972 0.0034552 -0.087718 -0.19263 0.0057417 -0.0095518 0.032623 -0.028947 0.0096865 0.00036792 -1.7804e-05 -0.00021021 0.00050259 -0.24435 0.011527 0.0083864 0.026351 0.016629 0.052111 0.00099535 -0.19003 0.3539 -0.11316
0.91016 0.014724 0.012844 0.010251 0.016807 0 0.021829 0.016772 0.015537 0.01239 0.018266 0.013471 1.7781 -0.051315 0.00059947 0.083111 0.098404 0.0070009 -0.085934 -0.20527 0.0053112 -0.010625 0.014409 -0.024504 0.00069385 0.00048323 0.0002744 0.00036574 0.0015095 -0.23603 0.0096572 0.017963 0.023852 0.023555 0.050733 0.0042281 -0.18881 0.34932 -0.11816
0.91406 0.015292 0.01278 0.011136 0.012821 0 0.022678 0.011092 0.013322 0.017119 0.016455 0.010533 1.8267 -0.039914 0.0021482 0.075382 0.10087 0.0055399 -0.080565 -0.22106 0.0044386 -0.0081616 0.00059649 -0.024769 -0.0079782 0.00023714 -8.792e-05 0.00057021 0.0015874 -0.2181 0.0081905 0.024954 0.019032 0.024674 0.051356 0.0039578 -0.18785 0.34773 -0.12522
0.91797 0.015354 0.013142 0.014379 0.0077867 0 0.016683 0.0074737 0.011278 0.01859 0.0097835 0.013959 1.9034 -0.035914 0.0011361 0.071732 0.10372 0.0022311 -0.073727 -0.24172 0.0045229 -0.0038059 -0.0055713 -0.029276 -0.015696 -8.0082e-05 -0.00090236 0.00040772 0.00088797 -0.20039 0.008239 0.024346 0.014393 0.018822 0.051198 0.00058079 -0.18853 0.34807 -0.13465
0.92188 0.015138 0.013829 0.014759 0.0056732 0 0.0088429 0.007895 0.010798 0.018444 0.0039506 0.018931 1.9779 -0.03944 -0.0011865 0.069586 0.10357 0.00045676 -0.070109 -0.26587 0.0043486 -0.001954 -0.0009302 -0.034605 -0.021899 -0.00019298 -0.0015431 5.4676e-07 0.00016288 -0.19297 0.010457 0.0169 0.011991 0.0098775 0.045058 -0.0026706 -0.19202 0.34761 -0.14457
0.92578 0.014805 0.01429 0.010822 0.0089223 0 0.0054173 0.011318 0.012304 0.019859 0.0038886 0.01967 2.0282 -0.044802 -0.0036305 0.066715 0.098364 0.00065596 -0.070512 -0.28831 0.0020215 -0.0042373 0.011003 -0.03739 -0.026939 -0.00015479 -0.0014843 -0.00046357 8.0495e-05 -0.19918 0.013974 0.0081695 0.012444 0.0037962 0.033185 -0.0030198 -0.1968 0.34522 -0.15228
0.92969 0.014362 0.013995 0.0068345 0.016074 0 0.0086509 0.014253 0.01495 0.024 0.0096036 0.014546 2.0589 -0.048969 -0.0054294 0.062648 0.086927 0.00098389 -0.074158 -0.30565 -0.0018247 -0.010749 0.028453 -0.036446 -0.03092 -0.00023082 -0.00078419 -0.00077908 0.00066161 -0.21207 0.016785 0.0037061 0.014652 0.0040387 0.016871 -0.0007515 -0.20156 0.34099 -0.15626
0.93359 0.013708 0.012922 0.0075355 0.022051 0 0.014988 0.013521 0.017037 0.028419 0.016391 0.0071324 2.0927 -0.04914 -0.0058524 0.057269 0.068559 0.00027368 -0.079602 -0.31474 -0.0038422 -0.021001 0.049393 -0.032417 -0.033976 -0.00052026 -6.9957e-05 -0.00081519 0.0013377 -0.2178 0.017362 0.0050367 0.016314 0.009179 -0.0018757 0.00149 -0.20483 0.33548 -0.15527
0.9375 0.012753 0.01159 0.012132 0.021672 0 0.018335 0.0088592 0.016892 0.02907 0.019137 0.0026495 2.1464 -0.04133 -0.0043747 0.051455 0.042557 -0.00055787 -0.08239 -0.30994 -0.0014137 -0.032868 0.070748 -0.026259 -0.036193 -0.00080073 -1.2561e-05 -0.00059901 0.0015034 -0.20477 0.01593 0.0096615 0.015144 0.014528 -0.01772 0.0015998 -0.2033 0.33095 -0.1475
0.94141 0.011472 0.010612 0.014916 0.014029 0 0.015351 0.0030873 0.01393 0.023925 0.016658 0.0033939 2.216 -0.027756 -0.0015208 0.04712 0.014175 -0.00012915 -0.078248 -0.29482 0.0041992 -0.04231 0.089922 -0.01884 -0.03812 -0.00079113 -0.00074875 -0.00028367 0.00099854 -0.1726 0.014153 0.014031 0.010321 0.016128 -0.025932 -0.00015873 -0.1958 0.33029 -0.13591
0.94531 0.0098952 0.010149 0.011962 0.0038707 0 0.0080535 -0.00018806 0.0093633 0.014734 0.012188 0.0072771 2.2834 -0.011775 0.00095225 0.044782 -0.012491 0.0011771 -0.067222 -0.27487 0.0087873 -0.048226 0.10699 -0.011856 -0.040136 -0.00049732 -0.0017502 -7.0253e-06 0.00012343 -0.13321 0.013471 0.016024 0.0032773 0.013595 -0.026948 -0.0020451 -0.18325 0.33388 -0.1233
0.94922 0.0080504 0.0097416 0.0060059 -0.0018263 0 0.0016726 0.00074547 0.0057363 0.0054587 0.0099392 0.010251 2.3362 0.0042539 0.0013699 0.04452 -0.034566 0.0014244 -0.050117 -0.25422 0.0093086 -0.05039 0.12235 -0.0080043 -0.042528 -0.00019552 -0.0022394 0.00021481 -0.00068768 -0.10215 0.013646 0.015102 -0.0028779 0.0096535 -0.022097 -0.0029179 -0.16649 0.34138 -0.11157
0.95313 0.005949 0.0086392 0.0035891 0.00044775 0 5.9075e-05 0.0047817 0.0050961 -0.00081594 0.011192 0.0099204 2.3783 0.017611 -0.000179 0.046091 -0.048877 -0.00038195 -0.028796 -0.23793 0.006638 -0.049182 0.13684 -0.0090977 -0.045635 -6.4907e-05 -0.001787 0.0004425 -0.0011419 -0.086658 0.012868 0.011406 -0.005147 0.0072359 -0.014076 -0.0029562 -0.14686 0.3517 -0.10278
0.95703 0.0036401 0.0063691 0.0075592 0.0077563 0 0.0028142 0.0091835 0.0070606 -0.003597 0.013421 0.0071314 2.4231 0.02486 -0.001792 0.047829 -0.051565 -0.0026548 -0.0094312 -0.23392 0.0040538 -0.04736 0.15227 -0.013755 -0.050053 5.6741e-05 -0.00060538 0.0006802 -0.0011199 -0.080928 0.0093975 0.0057377 -0.0024938 0.006982 -0.01113 -0.002554 -0.12774 0.35967 -0.099225
0.96094 0.0013085 0.0031304 0.013502 0.013251 0 0.0062713 0.011532 0.0087388 -0.0042474 0.012805 0.0046791 2.4794 0.027971 -0.0016961 0.048037 -0.047666 -0.0026733 0.004144 -0.23927 0.0034728 -0.047623 0.16886 -0.017738 -0.055452 0.00044466 0.00065039 0.00082369 -0.00061696 -0.072799 0.003339 0.00018204 0.0035222 0.0071585 -0.016857 -0.001265 -0.11162 0.36103 -0.09862
0.96484 -0.0006948 -0.00025116 0.014214 0.01198 0 0.0068801 0.010911 0.0071122 -0.0041898 0.0075063 0.0047532 2.544 0.027973 -0.00017804 0.046146 -0.039669 0.00035713 0.011237 -0.25154 0.0038052 -0.050469 0.18611 -0.017482 -0.061656 0.0010298 0.0013552 0.00075394 0.00021527 -0.055255 -0.0030077 -0.0024782 0.0097204 0.0056374 -0.031543 0.0015777 -0.099346 0.35372 -0.099651
0.96875 -0.0019894 -0.0027659 0.0072213 0.0047564 0 0.0038468 0.0078731 0.0019824 -0.0039813 -0.00099182 0.0072511 2.6079 0.02592 0.00071101 0.041845 -0.030094 0.0041488 0.012056 -0.26776 0.0030075 -0.055863 0.20334 -0.013458 -0.068429 0.0013001 0.0012762 0.00045742 0.0010028 -0.03171 -0.0066586 -0.0010477 0.013122 0.0019043 -0.054278 0.0053314 -0.09136 0.3364 -0.10098
0.97266 -0.0024382 -0.0037842 -0.0029104 -0.0031423 0 -0.00083689 0.0037173 -0.0034437 -0.0037076 -0.0090451 0.0098864 2.6669 0.022912 -0.00052026 0.034989 -0.022457 0.0055282 0.0085837 -0.28244 0.00099355 -0.062491 0.21886 -0.0095337 -0.075307 0.00078196 0.00060927 3.2018e-05 0.0012917 -0.010505 -0.0061992 0.0023244 0.012414 -0.0025887 -0.081378 0.0077903 -0.087943 0.30733 -0.10057
0.97656 -0.0023397 -0.0034091 -0.0096274 -0.0067704 0 -0.004359 -0.00025781 -0.0052832 -0.00364 -0.013117 0.0096904 2.7238 0.019495 -0.0029928 0.02705 -0.018367 0.003657 0.0071476 -0.28987 -0.00020442 -0.066706 0.2313 -0.0085381 -0.081371 -0.00037486 -0.00023026 -0.00039991 0.00091229 0.0048811 -0.0029789 0.0034187 0.0082962 -0.0057459 -0.10351 0.006994 -0.086407 0.27167 -0.097409
0.98047 -0.0023107 -0.0024167 -0.010796 -0.0052844 0 -0.0051483 -0.0032719 -0.0026587 -0.0041826 -0.011603 0.0049449 2.7834 0.015545 -0.0042192 0.019092 -0.016232 0.00082491 0.010377 -0.29004 0.00094078 -0.06723 0.24115 -0.0086451 -0.086007 -0.0013865 -0.0008444 -0.00073128 0.0002212 0.019491 -0.00020606 -0.00032849 0.0027896 -0.0065039 -0.117 0.0033089 -0.084368 0.23494 -0.092077
0.98438 -0.0028703 -0.0018361 -0.009583 -0.0017653 0 -0.0036735 -0.005325 0.0012436 -0.0053044 -0.0055836 -0.0034716 2.8454 0.011116 -0.0026524 0.011556 -0.014681 7.6535e-05 0.018952 -0.28345 0.0034238 -0.063817 0.24887 -0.0047566 -0.088615 -0.0014995 -0.00098222 -0.0008206 -0.00012511 0.04112 -0.00057377 -0.0072421 -0.0019615 -0.0055104 -0.12068 -0.00060185 -0.080434 0.20036 -0.084892
0.98828 -0.0040617 -0.0024272 -0.0097645 -0.0001173 0 -0.0018763 -0.0071162 0.0019157 -0.0063144 0.0015341 -0.012212 2.9058 0.0063729 0.00076029 0.0047398 -0.012053 0.0022941 0.032658 -0.27139 0.0047905 -0.056797 0.25515 0.0061591 -0.08858 -0.0006833 -0.00058383 -0.0004904 0.00024145 0.071879 -0.0042794 -0.012756 -0.0047828 -0.0044431 -0.11462 -0.0020954 -0.07336 0.17094 -0.07626
0.99219 -0.0054824 -0.0043519 -0.011565 -0.0021995 0 -0.0018825 -0.0095533 -0.0024704 -0.0063222 0.0055243 -0.017329 2.962 0.0032509 0.0036715 -0.0013811 -0.0053831 0.0056576 0.047578 -0.2566 0.0039287 -0.048878 0.26108 0.02125 -0.083722 0.00036446 0.00020062 0.00030699 0.0010043 0.10599 -0.0089999 -0.013456 -0.0060009 -0.0046671 -0.10304 -0.00081738 -0.061186 0.15168 -0.066073
0.99609 -0.0067364 -0.0071669 -0.012641 -0.0071586 0 -0.0047302 -0.013067 -0.0095649 -0.0049157 0.0036996 -0.016896 3.016 0.0035855 0.0047773 -0.0074645 0.0036811 0.0076141 0.057736 -0.24248 0.0020854 -0.043924 0.26684 0.033649 -0.075073 0.00089617 0.0010367 0.001285 0.0014058 0.13522 -0.011763 -0.0098003 -0.007131 -0.0063156 -0.095667 0.0013513 -0.046507 0.13891 -0.054607
1 -0.007868 -0.010058 -0.012089 -0.012505 0 -0.0097309 -0.017179 -0.015088 -0.0024797 -0.0031471 -0.012436 3.071 0.0083115 0.0048837 -0.013609 0.013424 0.006995 0.061063 -0.22925 0.00093271 -0.043044 0.27147 0.038361 -0.06312 0.00075982 0.0015445 0.0018747 0.00095668 0.15532 -0.011119 -0.0050989 -0.0097986 -0.0084579 -0.096019 0.0024048 -0.03087 0.13094 -0.04186
1.0039 -0.0092982 -0.012161 -0.011871 -0.015556 0 -0.014857 -0.020621 -0.016462 -9.2665e-05 -0.010919 -0.0078231 3.1254 0.017892 0.0055323 -0.01979 0.022072 0.0043482 0.056482 -0.21675 0.00027519 -0.046633 0.27385 0.036444 -0.048597 0.00037242 0.0015271 0.0016264 -6.6006e-05 0.16716 -0.0079191 -0.0023338 -0.014487 -0.010128 -0.10633 0.0020256 -0.015843 0.12613 -0.028035
1.0078 -0.011263 -0.01287 -0.013789 -0.014657 0 -0.017994 -0.021908 -0.014445 0.00079242 -0.014937 -0.0064097 3.1738 0.032596 0.0069054 -0.025684 0.026626 0.00089446 0.043616 -0.20382 -0.0015179 -0.054228 0.27142 0.033628 -0.032843 0.00014624 0.0011203 0.00064292 -0.0008364 0.1732 -0.0043669 -0.0022619 -0.019982 -0.011264 -0.12829 0.0013759 -0.0039564 0.1227 -0.013779
1.0117 -0.013299 -0.012108 -0.016118 -0.010208 0 -0.0182 -0.020027 -0.011711 -0.0011016 -0.013358 -0.0088232 3.2132 0.049201 0.0074672 -0.030475 0.025191 -0.0022386 0.027961 -0.1885 -0.0047542 -0.061258 0.26174 0.035163 -0.01919 6.5236e-05 0.00069846 -0.00041633 -0.00071422 0.17495 -0.0024182 -0.0040895 -0.023993 -0.012624 -0.15584 0.0015412 0.0024334 0.11932 -0.0015697
1.0156 -0.014351 -0.010425 -0.014642 -0.0049602 0 -0.015979 -0.014967 -0.010307 -0.0060225 -0.0084103 -0.013233 3.2483 0.064185 0.0057455 -0.033964 0.020182 -0.0039187 0.014941 -0.17111 -0.006936 -0.064197 0.24647 0.041963 -0.0094297 -0.00014045 0.00057117 -0.00084998 0.00020927 0.1738 -0.0028074 -0.0069004 -0.024584 -0.014672 -0.18139 0.0025887 0.0043466 0.11628 0.0069777
1.0195 -0.013493 -0.0087766 -0.0073845 -0.0026406 0 -0.012453 -0.007935 -0.010454 -0.012508 -0.0043284 -0.017465 3.2887 0.075807 0.0022121 -0.036058 0.013477 -0.0030109 0.0070101 -0.15243 -0.0049748 -0.061318 0.22705 0.050966 -0.0045238 -0.00051807 0.00073159 -0.00049457 0.0012495 0.17214 -0.0050409 -0.0097837 -0.021363 -0.016514 -0.20102 0.0040493 0.0025988 0.114 0.010886
1.0234 -0.010675 -0.007943 0.0024737 -0.0051287 0 -0.0083849 -0.0010645 -0.011244 -0.017805 -0.0038282 -0.020609 3.339 0.082698 -0.00087238 -0.036756 0.0072816 0.00073757 0.0059622 -0.13359 0.00093493 -0.051422 0.20542 0.05815 -0.0050809 -0.00075515 0.00090112 0.00018844 0.0017565 0.17104 -0.0078361 -0.011153 -0.015623 -0.016185 -0.21145 0.0057075 -0.0016411 0.11297 0.0094794
1.0273 -0.0068273 -0.0079371 0.0091522 -0.010434 0 -0.0041051 0.0034693 -0.011817 -0.019638 -0.0063259 -0.022649 3.3928 0.083609 -0.0015132 -0.035956 0.006057 0.0057696 0.012841 -0.11794 0.0063185 -0.033451 0.18674 0.060759 -0.0117 -0.00057172 0.00083731 0.00058849 0.0015975 0.16683 -0.0095787 -0.0093379 -0.0094784 -0.012409 -0.20821 0.0073914 -0.0056793 0.11387 0.0020306
1.0313 -0.0032931 -0.0079288 0.0096795 -0.013834 0 -0.00025579 0.0045924 -0.011697 -0.018048 -0.0092548 -0.023053 3.4377 0.082723 0.00023044 -0.034198 0.0098973 0.0092713 0.021269 -0.10707 0.0061441 -0.012912 0.17508 0.057476 -0.020053 -0.00014459 0.00059616 0.00048265 0.0010909 0.15222 -0.0089397 -0.0047384 -0.0047105 -0.006358 -0.19765 0.0081463 -0.0069156 0.11551 -0.0072048
1.0352 -0.0010779 -0.0069044 0.0062386 -0.011801 0 0.0018338 0.0029365 -0.01045 -0.015382 -0.010767 -0.02044 3.4678 0.082531 0.0024963 -0.031455 0.017093 0.0092614 0.027709 -0.10087 -8.9657e-05 0.0071628 0.17143 0.048035 -0.027579 1.0479e-05 0.0004706 0.00010565 0.00058748 0.12331 -0.0057794 -0.00094848 -0.0020354 -0.0014949 -0.18372 0.0064127 -0.0048676 0.11708 -0.015747
1.0391 -0.00046418 -0.0046146 0.0031274 -0.0052584 0 0.0010249 0.00028039 -0.0076826 -0.013968 -0.010966 -0.013994 3.4912 0.084776 0.0034543 -0.027599 0.025841 0.0062914 0.029749 -0.098926 -0.0071991 0.024569 0.17617 0.033764 -0.032325 -0.00037521 0.00065912 -0.00023278 0.00019004 0.085551 -0.0017185 -0.0024196 -0.00097587 -0.0011105 -0.1692 0.0017484 0.00049383 0.11808 -0.021786
1.043 -0.0010881 -0.0019705 0.0020877 0.0011463 0 -0.0021926 -0.0018376 -0.0036081 -0.01352 -0.01073 -0.0049915 3.5236 0.09134 0.0027293 -0.022255 0.03319 0.0029114 0.024878 -0.10033 -0.0086925 0.036794 0.18926 0.018202 -0.031894 -0.00094654 0.0010145 -0.0004844 -0.00015715 0.050732 0.00059376 -0.010035 -0.00020957 -0.0054106 -0.15708 -0.0036483 0.0087211 0.11806 -0.023237
1.0469 -0.0022045 -0.00041381 0.0012233 0.0032438 0 -0.0054167 -0.0031358 0.00062449 -0.011034 -0.0099085 0.0035555 3.5732 0.10212 0.0011293 -0.015166 0.034822 0.0013496 0.013937 -0.1022 -0.0026796 0.042584 0.20717 0.0059817 -0.02503 -0.0010464 0.0011565 -0.00077435 -0.00043502 0.026318 -0.00048728 -0.019092 0.0017048 -0.010802 -0.14845 -0.0058899 0.01723 0.11784 -0.019613
1.0508 -0.0029249 -0.00070538 -0.0017946 0.00094152 0 -0.0060057 -0.0042882 0.0035342 -0.0037645 -0.0072118 0.0090542 3.6322 0.11387 -0.00063263 -0.0074266 0.031719 0.0017871 0.0024356 -0.10243 0.0063407 0.044808 0.22471 3.242e-05 -0.015023 -0.00042535 0.00085492 -0.0010674 -0.00050923 0.0083457 -0.0038451 -0.022484 0.0053251 -0.012327 -0.1406 -0.0027163 0.023817 0.11883 -0.014202
1.0547 -0.0024807 -0.0021711 -0.0064136 -0.0022913 0 -0.0034052 -0.0056749 0.0043806 0.0074221 -0.0019634 0.011111 3.682 0.12504 -0.0025717 5.9917e-05 0.025294 0.002873 -0.0065725 -0.10038 0.011482 0.044701 0.23962 -0.0003633 -0.0037658 0.00045692 0.0002914 -0.0010765 -0.00031231 -0.013405 -0.0060077 -0.016593 0.0095235 -0.0074277 -0.13188 0.0038563 0.027679 0.12175 -0.0087828
1.0586 -0.00059656 -0.0031109 -0.0095617 -0.0032208 0 0.00019961 -0.0065784 0.0036204 0.017789 0.0044067 0.01115 3.7107 0.13432 -0.0047644 0.0062812 0.017458 0.0035702 -0.010272 -0.095698 0.0094121 0.043458 0.25007 0.0014512 0.0068023 0.000904 -8.3718e-05 -0.00058509 2.6178e-05 -0.042655 -0.0038239 -0.0043096 0.01171 0.002081 -0.12073 0.0085996 0.028366 0.1271 -0.0050331
1.0625 0.0022239 -0.0020591 -0.0088212 -0.0017198 0 0.0018323 -0.005758 0.0023915 0.022236 0.0090894 0.010513 3.7246 0.14057 -0.0064031 0.0088587 0.012604 0.0040747 -0.0042592 -0.088377 0.0027946 0.042211 0.25362 0.0025658 0.013527 0.00071903 2.8906e-05 0.00020052 0.0002996 -0.070713 0.0027954 0.0076562 0.0094747 0.011422 -0.10494 0.00744 0.025881 0.13508 -0.0052138
1.0664 0.0048636 0.0011536 -0.0045226 0.00019847 0 0.0006117 -0.0027993 0.0017589 0.019484 0.010335 0.0093081 3.7433 0.14625 -0.0059954 0.0071575 0.013542 0.0049318 0.0089526 -0.080279 -0.0025994 0.041068 0.25249 0.0024873 0.01632 0.00037609 0.00049324 0.00074536 0.00045399 -0.08545 0.010641 0.0143 0.0027971 0.016355 -0.085997 0.0011929 0.022922 0.14308 -0.0078869
1.0703 0.0062856 0.0053579 0.0012111 0.0016201 0 -0.0012203 0.0012803 0.0024818 0.01302 0.0091044 0.0071624 3.7831 0.15349 -0.0028168 0.002073 0.019308 0.0058036 0.025552 -0.072393 -0.0030261 0.039684 0.24882 0.0022895 0.016875 0.0004339 0.00086342 0.00069483 0.00063004 -0.086266 0.015777 0.015322 -0.0050225 0.015819 -0.065771 -0.0050248 0.020996 0.14926 -0.010823
1.0742 0.0062885 0.0089234 0.0065689 0.0041238 0 -0.00029238 0.0048945 0.0050812 0.0079679 0.0081156 0.0046619 3.843 0.16358 0.0018415 -0.0054917 0.02852 0.0056896 0.042692 -0.065254 0.00054334 0.037913 0.24389 0.0024288 0.016623 0.00087218 0.00078283 0.00024471 0.00094912 -0.08768 0.016548 0.013488 -0.0089863 0.011847 -0.045465 -0.0063194 0.020872 0.15249 -0.012364
1.0781 0.0056664 0.010749 0.010606 0.0095053 0 0.0046175 0.0072989 0.0094726 0.0068846 0.0091388 0.0034302 3.9072 0.17776 0.0051449 -0.014152 0.038793 0.0043627 0.0569 -0.059303 0.0041068 0.035691 0.23893 0.001975 0.017475 0.0011289 0.0002682 -6.7551e-05 0.0013036 -0.10525 0.014295 0.011193 -0.0058328 0.0073635 -0.026359 -0.0022437 0.023096 0.15169 -0.010543
1.082 0.0055802 0.01067 0.012389 0.016507 0 0.011084 0.009016 0.014258 0.0082855 0.011187 0.0045594 3.9598 0.19534 0.0048237 -0.020486 0.044286 0.0030076 0.062701 -0.05472 0.0045778 0.033952 0.2345 -9.9313e-05 0.022304 0.00080469 -0.00036073 5.8649e-05 0.0014212 -0.13738 0.01149 0.0091851 0.0032883 0.0041138 -0.009549 0.003201 0.026776 0.14702 -0.0032924
1.0859 0.0066504 0.009257 0.011042 0.020713 0 0.014818 0.010885 0.01684 0.008807 0.011405 0.0072309 3.9978 0.21172 0.0011383 -0.02316 0.043826 0.0029119 0.061501 -0.050725 0.0022684 0.033761 0.22949 -0.0035853 0.029792 0.00020284 -0.00078217 0.00038181 0.0011422 -0.16301 0.0094804 0.0078413 0.013238 0.0022798 0.0059705 0.0055161 0.02944 0.14218 0.0064732
1.0898 0.0085226 0.007407 0.0073667 0.018371 0 0.013256 0.012905 0.015106 0.0065032 0.0078587 0.0092612 4.0306 0.22415 -0.0031465 -0.021924 0.038033 0.0036432 0.054192 -0.047041 -1.9245e-05 0.035624 0.2229 -0.0074887 0.038474 3.2479e-05 -0.00089231 0.00042685 0.00058305 -0.16007 0.0080742 0.0081178 0.018363 0.0014823 0.020399 0.0035971 0.029922 0.13901 0.016949
1.0938 0.010206 0.0060276 0.0045763 0.010389 0 0.0078015 0.014206 0.0095883 0.0022223 0.0016657 0.0090976 4.0679 0.2302 -0.0049135 -0.016939 0.028272 0.0031633 0.041973 -0.043419 -5.4168e-05 0.03982 0.21382 -0.011456 0.046627 0.00056491 -0.00078014 4.5613e-05 -4.1672e-06 -0.12722 0.0068172 0.010254 0.016427 0.0016745 0.033736 -2.5046e-05 0.027334 0.13904 0.026349
1.0977 0.010805 0.0057538 0.005873 0.0021589 0 0.0027687 0.014058 0.0037808 -0.0015984 -0.0034454 0.0071388 4.1106 0.22586 -0.0031736 -0.0089977 0.018274 0.00021736 0.026516 -0.039599 0.0015658 0.04646 0.20051 -0.0159 0.050682 0.0012115 -0.00056535 -0.00041782 -0.00048811 -0.086894 0.0059765 0.012062 0.0099489 0.002974 0.044918 -0.0022573 0.020654 0.14413 0.031894
1.1016 0.010038 0.0066116 0.010651 -0.00098576 0 0.0018828 0.012615 0.0016627 -0.0029279 -0.0038289 0.0051138 4.1526 0.21238 0.00027009 -0.0012131 0.013916 -0.0035984 0.010618 -0.035487 0.0019944 0.053644 0.18322 -0.020382 0.048161 0.001074 -0.0003013 -0.00053776 -0.000904 -0.065911 0.0059282 0.0099488 0.00401 0.0048701 0.051827 -0.0023137 0.011629 0.15205 0.033335
1.1055 0.0082452 0.007845 0.013949 0.0016576 0 0.0052487 0.010512 0.0042877 -0.0010512 0.0012458 0.0044683 4.191 0.1938 0.002513 0.0047163 0.016149 -0.0048057 -0.0048776 -0.031181 -0.0009998 0.059829 0.1636 -0.022617 0.040252 -6.541e-05 -4.6131e-06 -0.00030166 -0.0012424 -0.072386 0.0059531 0.0026258 0.0024435 0.0059765 0.053741 -0.0016064 0.0022249 0.15942 0.032807
1.1094 0.0060882 0.0082517 0.010991 0.0059318 0 0.0092884 0.0079696 0.0086821 0.0037111 0.0087694 0.0055703 4.2316 0.1725 0.0020305 0.0079733 0.024611 -0.0015222 -0.019844 -0.02677 -0.006508 0.064147 0.14277 -0.020247 0.028121 -0.0013888 0.00028796 -0.0001069 -0.001296 -0.091082 0.0044209 -0.0064294 0.0053983 0.0048939 0.050285 -0.0014111 -0.006582 0.164 0.031846
1.1133 0.0042327 0.0070027 0.0026552 0.0070038 0 0.0097091 0.0047328 0.01036 0.010372 0.013835 0.0081509 4.2833 0.15099 -0.00027064 0.008041 0.03796 0.0041668 -0.034426 -0.022373 -0.010744 0.065885 0.12198 -0.014007 0.013486 -0.0017605 0.00052593 -0.0002709 -0.00084062 -0.10027 0.00070211 -0.01115 0.009889 0.0015378 0.04147 -0.0013506 -0.013989 0.1636 0.032172
1.1172 0.0031271 0.0043506 -0.0044097 0.0038196 0 0.0051165 0.0010066 0.0072865 0.017211 0.012962 0.011747 4.348 0.13281 -0.0022337 0.004579 0.050235 0.0077764 -0.049605 -0.018294 -0.010152 0.064187 0.10394 -0.0083703 0.0007848 -0.00081385 0.00068274 -0.00063965 7.2109e-06 -0.092094 -0.003245 -0.0081757 0.012427 -0.0023249 0.028683 -0.00039907 -0.020027 0.15488 0.036538
1.1211 0.0028321 0.001557 -0.0040613 -0.00026161 0 -0.0016648 -0.001917 0.0016348 0.021906 0.0066652 0.015243 4.4168 0.11726 -0.0025527 5.3672e-05 0.055626 0.0066458 -0.06584 -0.014443 -0.0047302 0.061156 0.089079 -0.00788 -0.0074076 0.00070323 0.00074841 -0.00075868 0.00071743 -0.076768 -0.0038374 -4.4764e-06 0.011416 -0.0040257 0.017352 0.0011054 -0.027008 0.14265 0.043035
1.125 0.0029363 -1.0018e-05 0.0028634 -0.00088317 0 -0.0057238 -0.0025421 -0.0022468 0.022495 -0.0006505 0.016428 4.4781 0.10349 -0.0017068 -0.0046877 0.0523 0.0025186 -0.083053 -0.010478 0.0015843 0.057664 0.077527 -0.012422 -0.010526 0.0016551 0.00069124 -0.00040533 0.00076669 -0.068598 0.00093662 0.0072831 0.0076396 -0.0019156 0.010101 0.0012389 -0.036214 0.12996 0.049954
1.1289 0.0027097 0.0001007 0.0089799 0.0032235 0 -0.004041 -0.00089033 -0.0016601 0.018551 -0.0036889 0.013095 4.5284 0.090679 -0.00096718 -0.0089755 0.039505 -0.00026729 -0.10097 -0.0059036 0.0041678 0.05445 0.06925 -0.016684 -0.0084984 0.0015443 0.00047866 0.00014119 0.00017864 -0.069717 0.0090101 0.0093354 0.003021 0.0031438 0.0090885 -0.0012933 -0.048605 0.11979 0.055566
1.1328 0.0015251 0.0011159 0.0076684 0.009013 0 0.0018833 0.00097284 0.0022903 0.011337 -0.00023617 0.0053892 4.5752 0.077886 -0.00074185 -0.012176 0.017346 0.0008673 -0.11877 0.00050655 0.0018587 0.052352 0.064296 -0.015026 -0.0016471 0.00081003 0.00017195 0.00040368 -0.000419 -0.067419 0.015077 0.0064939 -0.00093116 0.0079693 0.017353 -0.0049681 -0.065312 0.1168 0.05702
1.1367 -0.00070859 0.0016407 -0.00032319 0.011451 0 0.0069901 0.00063594 0.0058594 0.0026656 0.0068949 -0.003145 4.6283 0.065339 -0.00013786 -0.014417 -0.0075978 0.0043758 -0.13432 0.010819 -0.0018886 0.051471 0.06168 -0.0069846 0.0072363 0.00020435 -3.0143e-05 0.00022846 -0.00036508 -0.045925 0.014392 0.0019903 -0.0037258 0.00904 0.034301 -0.0061367 -0.084716 0.12365 0.052771
1.1406 -0.0034609 0.00060674 -0.0079912 0.0072538 0 0.0065769 -0.0022353 0.0057282 -0.0062968 0.011721 -0.0078158 4.6895 0.05426 0.0018159 -0.016263 -0.0293 0.0065596 -0.14639 0.02525 -0.0021451 0.051117 0.060122 0.0025273 0.015886 1.5105e-05 8.2876e-05 -7.1189e-05 0.00038419 -7.3479e-05 0.0063577 -0.0017731 -0.005475 0.0050188 0.055291 -0.0024391 -0.10379 0.13674 0.045165
1.1445 -0.0059359 -0.0021591 -0.0095816 -0.0027191 0 2.6518e-05 -0.0053835 0.0012768 -0.014978 0.0095528 -0.0069066 4.7514 0.045562 0.0047407 -0.017926 -0.04492 0.0055897 -0.15402 0.043823 0.0028422 0.05089 0.059066 0.0086154 0.023425 -4.3672e-05 0.00051748 -9.2235e-05 0.0012122 0.060865 -0.0050582 -0.0045596 -0.0062949 -0.0020627 0.077528 0.0044214 -0.12077 0.15344 0.035888
1.1484 -0.0075819 -0.0059882 -0.0062969 -0.013858 0 -0.008728 -0.0061715 -0.0053957 -0.022425 0.0005406 -0.0036361 4.8057 0.040069 0.0069714 -0.019575 -0.052317 0.0032187 -0.15641 0.066206 0.009876 0.050375 0.058001 0.011491 0.029228 -0.00028511 0.0010089 0.00021184 0.0014717 0.12013 -0.014218 -0.0066157 -0.00626 -0.0080667 0.098035 0.0096503 -0.13403 0.17064 0.026865
1.1523 -0.008365 -0.0097769 -0.004231 -0.020563 0 -0.014382 -0.0043611 -0.011131 -0.02702 -0.01063 -0.0034828 4.8511 0.038788 0.0071042 -0.021248 -0.049542 0.0024958 -0.1517 0.090755 0.013623 0.048775 0.056206 0.015568 0.032706 -0.00058804 0.0012289 0.00051385 0.0011237 0.16362 -0.017534 -0.0072279 -0.005824 -0.0097773 0.1107 0.0094709 -0.14124 0.18172 0.02159
1.1563 -0.0086738 -0.012421 -0.0072718 -0.019692 0 -0.014391 -0.0025029 -0.0136 -0.027701 -0.018556 -0.0090496 4.8929 0.038719 0.0053091 -0.022985 -0.043427 0.0041814 -0.14316 0.11306 0.01133 0.045776 0.053665 0.023669 0.03479 -0.00057736 0.0010904 0.0005016 0.00070311 0.18617 -0.015328 -0.005988 -0.0059986 -0.0074717 0.11434 0.0044285 -0.14534 0.18466 0.019677
1.1602 -0.0090303 -0.013217 -0.013043 -0.012638 0 -0.010631 -0.0034334 -0.012428 -0.025374 -0.021054 -0.017478 4.9366 0.037841 0.0029522 -0.025054 -0.037915 0.0058388 -0.13328 0.13075 0.0049745 0.041021 0.050652 0.033128 0.035652 -0.00018109 0.0008237 0.00020026 0.00067043 0.19234 -0.011023 -0.0049568 -0.0077852 -0.0048814 0.10918 -0.0013845 -0.14866 0.18026 0.019366
1.1641 -0.0098344 -0.012266 -0.016116 -0.0045519 0 -0.0074127 -0.0074911 -0.0092823 -0.022475 -0.019907 -0.023102 4.9827 0.034657 0.0010372 -0.027815 -0.035895 0.004516 -0.12431 0.14208 -0.00096329 0.034099 0.047504 0.038516 0.035253 0.00016595 0.00072121 -0.00011088 0.00089013 0.19298 -0.0086922 -0.007929 -0.011194 -0.0063038 0.095555 -0.0043413 -0.15308 0.16966 0.018858
1.168 -0.01122 -0.010659 -0.0144 -0.00098819 0 -0.0078224 -0.012376 -0.0069618 -0.020575 -0.018273 -0.022755 5.0287 0.027396 -0.0006633 -0.03198 -0.040678 6.8951e-06 -0.11953 0.1448 -0.0036687 0.02421 0.044837 0.038038 0.033205 -2.9135e-05 0.00082069 -0.00022296 0.00082412 0.19902 -0.010635 -0.016335 -0.014817 -0.012993 0.073823 -0.0044103 -0.16102 0.15491 0.015215
1.1719 -0.01301 -0.010079 -0.011373 -0.0041994 0 -0.011579 -0.015697 -0.0077642 -0.018538 -0.017672 -0.018442 5.0741 0.016135 -0.0028045 -0.038716 -0.053303 -0.0048347 -0.12342 0.1387 -0.0040343 0.010573 0.043928 0.036142 0.028821 -0.00072058 0.00088377 -0.00015474 0.00020827 0.21494 -0.016156 -0.026142 -0.016637 -0.021784 0.046678 -0.0043226 -0.17412 0.14082 0.0045792
1.1758 -0.014812 -0.011808 -0.011954 -0.011855 0 -0.015971 -0.017342 -0.011999 -0.01372 -0.017417 -0.014917 5.1199 0.0042864 -0.0051039 -0.04748 -0.069231 -0.0069633 -0.13457 0.12861 -0.0049752 -0.0052448 0.044908 0.038915 0.022863 -0.0012992 0.00069926 -1.0823e-05 -0.00058138 0.23619 -0.022078 -0.030183 -0.015701 -0.027265 0.018692 -0.0059411 -0.18985 0.12985 -0.011436
1.1797 -0.016291 -0.015749 -0.017104 -0.019197 0 -0.018609 -0.019128 -0.017776 -0.0055208 -0.016488 -0.014935 5.1645 -0.006119 -0.0062687 -0.057741 -0.086024 -0.006058 -0.15182 0.11691 -0.008133 -0.022066 0.047696 0.047142 0.015956 -0.0012199 0.00035493 0.00019146 -0.00091478 0.25381 -0.024787 -0.024687 -0.013296 -0.025951 -0.007864 -0.0079268 -0.20655 0.12254 -0.03137
1.1836 -0.017481 -0.020326 -0.023169 -0.022758 0 -0.019392 -0.022294 -0.022407 0.0024473 -0.015278 -0.017107 5.2023 -0.013168 -0.0054563 -0.068761 -0.1013 -0.0044719 -0.1735 0.10589 -0.012275 -0.038485 0.05199 0.054904 0.0088838 -0.00059537 0.00014362 0.00046005 -0.00061612 0.26351 -0.022732 -0.013612 -0.012413 -0.019138 -0.030849 -0.0072551 -0.22249 0.11893 -0.053319
1.1875 -0.018828 -0.023516 -0.026139 -0.022502 0 -0.020095 -0.025822 -0.024327 0.004527 -0.015179 -0.018185 5.2295 -0.013882 -0.003466 -0.078638 -0.11151 -0.0044849 -0.1959 0.098737 -0.014575 -0.051106 0.056657 0.055715 0.0035337 -7.6398e-05 0.00020138 0.00064108 -0.00017246 0.27057 -0.017636 -0.0058346 -0.015565 -0.012101 -0.046281 -0.0028436 -0.23468 0.11821 -0.073212
1.1914 -0.02082 -0.024279 -0.02552 -0.020841 0 -0.022286 -0.027547 -0.023879 -0.0018885 -0.016683 -0.016884 5.2523 -0.010214 -0.0019966 -0.085557 -0.11714 -0.0059033 -0.21412 0.095043 -0.013139 -0.057778 0.059269 0.049726 0.0012365 -0.00012458 0.00031796 0.00044225 -0.00017894 0.28468 -0.013337 -0.0074643 -0.022549 -0.010205 -0.054259 0.0028067 -0.24294 0.11745 -0.087904
1.1953 -0.023477 -0.023254 -0.023697 -0.019995 0 -0.025612 -0.026757 -0.022423 -0.01328 -0.018476 -0.01511 5.284 -0.0049437 -0.0016643 -0.089339 -0.12003 -0.0064582 -0.22695 0.092814 -0.0084544 -0.05868 0.058516 0.04409 0.0019254 -0.00048212 0.00018166 -0.00025398 -0.00064073 0.30929 -0.012976 -0.016689 -0.030059 -0.015001 -0.056497 0.0058706 -0.24865 0.11556 -0.097514
1.1992 -0.026209 -0.022168 -0.022491 -0.020415 0 -0.027997 -0.025249 -0.020999 -0.022483 -0.018847 -0.015636 5.3318 -8.1633e-05 -0.0012139 -0.0901 -0.12142 -0.0043775 -0.23398 0.090417 -0.0029447 -0.054201 0.053452 0.045884 0.0053983 -0.00044706 -0.00020337 -0.0011354 -0.00094256 0.33698 -0.01681 -0.02604 -0.03379 -0.023353 -0.054303 0.0049551 -0.25286 0.11206 -0.1025
1.2031 -0.028215 -0.022493 -0.021649 -0.02146 0 -0.027568 -0.025508 -0.02005 -0.024875 -0.01793 -0.01909 5.3847 0.0020027 0.00087175 -0.088308 -0.12279 -0.00032038 -0.23538 0.085732 0.0005779 -0.045195 0.043075 0.055103 0.011189 0.00031959 -0.0004401 -0.0016319 -0.00055107 0.35701 -0.022449 -0.029428 -0.031615 -0.030141 -0.04941 0.0022771 -0.25695 0.10677 -0.1039
1.207 -0.029019 -0.02443 -0.02079 -0.022934 0 -0.024651 -0.027918 -0.020203 -0.022465 -0.018172 -0.023517 5.4183 -0.0011055 0.0041398 -0.086016 -0.12535 0.0032703 -0.23369 0.075732 0.00049501 -0.034567 0.02675 0.065105 0.017839 0.0013325 -0.00015305 -0.0014103 0.00033392 0.36763 -0.02704 -0.026846 -0.02541 -0.032208 -0.045016 0.0010343 -0.26254 0.10048 -0.10449
1.2109 -0.028597 -0.026895 -0.021357 -0.025435 0 -0.022021 -0.030055 -0.02259 -0.021796 -0.022145 -0.026649 5.416 -0.0065067 0.0061828 -0.085305 -0.12796 0.0045817 -0.23292 0.062193 -0.002537 -0.02545 0.0080701 0.069817 0.023858 0.0016965 0.00054816 -0.00067444 0.00093755 0.37912 -0.02919 -0.022747 -0.01994 -0.030346 -0.042528 0.0019629 -0.26885 0.094492 -0.10632
1.2148 -0.02707 -0.028357 -0.025042 -0.029124 0 -0.022837 -0.028946 -0.027696 -0.027537 -0.029692 -0.028248 5.387 -0.012118 0.005286 -0.086799 -0.12958 0.0040893 -0.23432 0.046468 -0.0054599 -0.018649 -0.011124 0.069815 0.028908 0.00099739 0.001117 6.719e-05 0.00073704 0.40246 -0.029026 -0.020914 -0.019498 -0.027883 -0.04184 0.0029305 -0.27497 0.089205 -0.10961
1.2188 -0.024499 -0.027801 -0.030236 -0.032578 0 -0.027617 -0.024018 -0.033803 -0.037859 -0.037216 -0.030125 5.361 -0.015826 0.0027173 -0.090776 -0.1292 0.0038781 -0.23866 0.030087 -0.0042404 -0.014508 -0.028999 0.070958 0.032853 -0.00024928 0.0011386 0.00050202 4.8517e-05 0.43471 -0.027042 -0.021597 -0.024741 -0.027361 -0.042509 0.0019054 -0.27996 0.084858 -0.1142
1.2227 -0.021205 -0.025289 -0.031715 -0.03331 0 -0.032871 -0.017842 -0.037244 -0.045972 -0.03999 -0.034108 5.3624 -0.014004 0.0016117 -0.09701 -0.12515 0.0054287 -0.24613 0.015761 0.0033148 -0.01257 -0.042456 0.077482 0.035918 -0.0010571 0.00080139 0.00071511 -0.0002939 0.45762 -0.023626 -0.023149 -0.032131 -0.028338 -0.043073 -0.00028346 -0.2821 0.081551 -0.11905
1.2266 -0.01827 -0.021986 -0.025651 -0.029722 0 -0.033227 -0.014091 -0.035084 -0.046174 -0.035675 -0.040016 5.388 -0.0061676 0.0032515 -0.10305 -0.11805 0.0080768 -0.25397 0.0052878 0.015205 -0.0099814 -0.050074 0.087205 0.039224 -0.00087817 0.00070264 0.00089671 0.00016438 0.45311 -0.019871 -0.025093 -0.036405 -0.028242 -0.04166 -0.00079231 -0.28146 0.078769 -0.1222
1.2305 -0.017403 -0.019748 -0.015224 -0.022725 0 -0.026147 -0.014823 -0.028067 -0.038634 -0.026297 -0.04525 5.4101 0.0049065 0.0050216 -0.10725 -0.10978 0.0095691 -0.26032 -0.0021062 0.025824 -0.005244 -0.052979 0.093711 0.043329 -6.3454e-05 0.0011477 0.00097519 0.001002 0.42163 -0.018183 -0.028519 -0.034314 -0.025383 -0.038498 0.0015995 -0.27957 0.076317 -0.12323
1.2344 -0.019887 -0.020364 -0.0098745 -0.015679 0 -0.015486 -0.019543 -0.020774 -0.028704 -0.017348 -0.045994 5.405 0.017026 0.0029873 -0.10871 -0.10158 0.008137 -0.26423 -0.0071143 0.029912 0.0022383 -0.051904 0.092693 0.048497 0.0005447 0.0017208 0.00068833 0.0013689 0.3851 -0.02101 -0.033707 -0.026933 -0.021228 -0.034268 0.0043607 -0.27747 0.074287 -0.12201
1.2383 -0.025456 -0.024637 -0.017272 -0.012756 0 -0.010098 -0.026354 -0.018349 -0.022016 -0.014713 -0.039227 5.3762 0.027605 -0.0032097 -0.10676 -0.094764 0.0042011 -0.26507 -0.010727 0.026888 0.012688 -0.04787 0.085584 0.054881 0.00043363 0.0016654 3.3655e-05 0.00088333 0.37089 -0.028311 -0.038493 -0.018957 -0.019624 -0.03006 0.0034788 -0.27627 0.072875 -0.11867
1.2422 -0.032292 -0.031742 -0.035402 -0.016848 0 -0.017401 -0.033539 -0.022508 -0.020349 -0.021231 -0.024833 5.3511 0.030957 -0.0087251 -0.10068 -0.091302 0.00023508 -0.26256 -0.014656 0.021461 0.025136 -0.042406 0.077294 0.062707 -0.00016262 0.0007283 -0.00050517 2.8908e-06 0.3916 -0.036514 -0.039946 -0.015571 -0.023493 -0.029359 -0.0019617 -0.27734 0.073099 -0.1135
1.2461 -0.038351 -0.039408 -0.053226 -0.027935 0 -0.036608 -0.039997 -0.030342 -0.021754 -0.034701 -0.0070117 5.3524 0.027963 -0.0077808 -0.093288 -0.089636 -0.0010712 -0.25914 -0.019304 0.019471 0.036624 -0.037039 0.071425 0.071314 -0.00060348 -0.00044664 -0.00036184 -0.0005065 0.43855 -0.040791 -0.037669 -0.019134 -0.031943 -0.03251 -0.0079834 -0.27887 0.074778 -0.10757
1.25 -0.0428 -0.045033 -0.060127 -0.042489 0 -0.057752 -0.044719 -0.036853 -0.023882 -0.048508 0.0063783 5.3745 0.019737 9.2584e-05 -0.085729 -0.088742 0.00117 -0.2554 -0.024168 0.022654 0.046094 -0.031644 0.068418 0.080633 -0.00052429 -0.00085889 0.0004435 -0.00038408 0.49247 -0.039087 -0.034787 -0.02793 -0.040538 -0.038787 -0.0091507 -0.27936 0.07766 -0.10085
1.2539 -0.046102 -0.04709 -0.055097 -0.054525 0 -0.06832 -0.046592 -0.038792 -0.026592 -0.055062 0.0074355 5.3873 0.0077825 0.0086342 -0.07901 -0.087664 0.00547 -0.25166 -0.028641 0.027419 0.052861 -0.025858 0.067841 0.090605 -0.00015752 -0.00011135 0.001165 -6.6715e-05 0.53919 -0.034094 -0.035097 -0.037692 -0.044677 -0.046968 -0.0039977 -0.27746 0.08134 -0.093281
1.2578 -0.048717 -0.04584 -0.046513 -0.058557 0 -0.062643 -0.045162 -0.036608 -0.031417 -0.050596 -0.0065992 5.3642 -0.0052699 0.010451 -0.074367 -0.085127 0.009264 -0.24767 -0.031478 0.02895 0.056419 -0.018463 0.071031 0.10128 -1.569e-05 0.0012111 0.0010147 -8.7658e-05 0.57601 -0.031005 -0.039178 -0.044589 -0.043161 -0.054258 0.0032819 -0.271 0.084954 -0.084455
1.2617 -0.049891 -0.042841 -0.042871 -0.053248 0 -0.046166 -0.04152 -0.033439 -0.039075 -0.038245 -0.030402 5.3056 -0.015391 0.0042804 -0.072065 -0.08114 0.010993 -0.24212 -0.03186 0.026515 0.058368 -0.0075973 0.08035 0.11224 -0.00031569 0.0021514 1.9672e-05 -0.00040739 0.60632 -0.032976 -0.043483 -0.047459 -0.038832 -0.056043 0.0068769 -0.2601 0.086834 -0.074562
1.2656 -0.048068 -0.039716 -0.044199 -0.042935 0 -0.030787 -0.037992 -0.032616 -0.047973 -0.026604 -0.053111 5.2366 -0.021858 -0.0036645 -0.071141 -0.077285 0.011237 -0.23488 -0.030832 0.02452 0.060455 0.0066694 0.095883 0.12272 -0.00074556 0.0023367 -0.00089385 -0.00045612 0.63147 -0.038553 -0.043415 -0.047789 -0.035877 -0.051977 0.005009 -0.24789 0.086432 -0.064707
1.2695 -0.042647 -0.037217 -0.043059 -0.03492 0 -0.025276 -0.036523 -0.035695 -0.055146 -0.02392 -0.06541 5.1822 -0.024718 -0.0059016 -0.071146 -0.074738 0.011975 -0.22641 -0.029265 0.028149 0.063312 0.024162 0.11381 0.13199 -0.00079144 0.0022704 -0.00077824 0.00016402 0.64863 -0.043315 -0.037479 -0.047781 -0.036373 -0.042611 0.0012402 -0.23656 0.083448 -0.055786
1.2734 -0.035248 -0.035225 -0.033846 -0.033837 0 -0.029101 -0.037095 -0.041811 -0.058318 -0.031966 -0.065815 5.1458 -0.024453 -0.0010993 -0.071633 -0.074702 0.014677 -0.21759 -0.028191 0.038025 0.06732 0.044422 0.12879 0.13929 -0.00027725 0.002675 0.000355 0.0011281 0.65449 -0.043892 -0.028785 -0.048304 -0.039152 -0.02923 0.00011811 -0.22843 0.077749 -0.048757
1.2773 -0.028938 -0.03342 -0.020241 -0.037775 0 -0.034667 -0.037737 -0.048125 -0.056987 -0.044628 -0.060818 5.1101 -0.0225 0.004972 -0.072311 -0.079364 0.01898 -0.21198 -0.029804 0.049328 0.071937 0.06612 0.13795 0.1426 0.00042242 0.0036183 0.00148 0.0016323 0.64872 -0.040515 -0.022869 -0.048438 -0.041621 -0.016271 0.0019978 -0.22783 0.069079 -0.045674
1.2813 -0.02598 -0.031824 -0.012598 -0.040093 0 -0.035173 -0.036259 -0.051121 -0.051954 -0.052714 -0.058634 5.0566 -0.021183 0.0057465 -0.073276 -0.086944 0.023117 -0.21212 -0.034126 0.056197 0.075324 0.086674 0.14221 0.14239 0.00070544 0.0043819 0.0015213 0.0011834 0.63356 -0.036151 -0.023871 -0.046784 -0.042391 -0.0087013 0.0027922 -0.23248 0.059135 -0.045419
1.2852 -0.026184 -0.030729 -0.017638 -0.035809 0 -0.030491 -0.032273 -0.048621 -0.044436 -0.051076 -0.06197 4.9806 -0.020982 0.00055196 -0.074688 -0.095858 0.025623 -0.21829 -0.040561 0.056914 0.076692 0.10505 0.1436 0.13927 0.00030042 0.0042075 0.00037609 8.3303e-05 0.61159 -0.033713 -0.031868 -0.043149 -0.042095 -0.007745 -0.0010497 -0.23946 0.048697 -0.046669
1.2891 -0.027438 -0.030267 -0.031086 -0.026738 0 -0.026056 -0.027714 -0.04162 -0.035804 -0.041954 -0.066133 4.8908 -0.022032 -0.0053022 -0.076617 -0.10481 0.026578 -0.23008 -0.048559 0.0548 0.075606 0.12054 0.14202 0.13379 -0.00045576 0.0031163 -0.0010171 -0.00088822 0.58482 -0.03413 -0.042779 -0.03895 -0.041912 -0.013744 -0.0079156 -0.24594 0.038327 -0.048191
1.293 -0.027773 -0.030203 -0.04105 -0.020214 0 -0.02677 -0.025353 -0.034217 -0.027657 -0.031935 -0.063836 4.7963 -0.024119 -0.0066314 -0.079077 -0.11213 0.027186 -0.24597 -0.057353 0.054365 0.071775 0.13234 0.13517 0.12671 -0.00088252 0.0019331 -0.001583 -0.0012114 0.55508 -0.036394 -0.050554 -0.036004 -0.041712 -0.02628 -0.012093 -0.24753 0.028629 -0.048156
1.2969 -0.026912 -0.030191 -0.039044 -0.022259 0 -0.032235 -0.026485 -0.030843 -0.021313 -0.025822 -0.052043 4.6991 -0.026117 -0.003668 -0.081454 -0.1169 0.028219 -0.25939 -0.06634 0.056933 0.066246 0.14041 0.12164 0.11922 -0.00054394 0.0015081 -0.0010459 -0.00098748 0.52307 -0.038572 -0.05047 -0.03493 -0.039871 -0.041097 -0.00965 -0.23852 0.020013 -0.044559
1.3008 -0.025976 -0.030117 -0.027761 -0.031649 0 -0.037543 -0.029726 -0.032534 -0.016864 -0.023302 -0.034676 4.597 -0.027394 -0.00091991 -0.083093 -0.12107 0.029073 -0.26545 -0.076051 0.060017 0.060495 0.14628 0.10345 0.11177 0.00034608 0.0019566 -1.4944e-05 -0.00061535 0.48649 -0.038552 -0.041937 -0.034675 -0.034889 -0.054248 -0.002848 -0.22093 0.012078 -0.038656
1.3047 -0.025977 -0.030062 -0.017968 -0.040581 0 -0.03805 -0.031995 -0.035613 -0.013082 -0.021036 -0.019109 4.4917 -0.02786 -0.0014565 -0.083684 -0.1261 0.028494 -0.26182 -0.087291 0.060525 0.054742 0.15039 0.085084 0.10418 0.001064 0.002661 0.00072833 -0.00026111 0.44029 -0.034613 -0.029145 -0.033541 -0.027105 -0.064756 0.0018327 -0.19641 0.0046194 -0.031669
1.3086 -0.026817 -0.029899 -0.017801 -0.041309 0 -0.033154 -0.030931 -0.034523 -0.0089168 -0.01724 -0.010049 4.389 -0.027562 -0.0034434 -0.083025 -0.13351 0.026203 -0.24695 -0.10092 0.058099 0.048921 0.1531 0.069761 0.096147 0.00096721 0.0029531 0.00092545 0.00022558 0.38124 -0.026471 -0.018731 -0.03059 -0.018865 -0.072339 0.0001482 -0.16718 -0.002575 -0.025069
1.3125 -0.027623 -0.029051 -0.025159 -0.032434 0 -0.025981 -0.026777 -0.026637 -0.0053162 -0.013677 -0.0063304 4.2914 -0.026884 -0.0027354 -0.081047 -0.14601 0.023589 -0.21932 -0.1189 0.055296 0.0415 0.15435 0.057267 0.086694 5.0236e-05 0.0027229 0.00086906 0.00090084 0.31303 -0.016314 -0.015585 -0.026098 -0.013173 -0.078885 -0.0056855 -0.13771 -0.0096946 -0.022156
1.3164 -0.027694 -0.026815 -0.030494 -0.019303 0 -0.020203 -0.022082 -0.014668 -0.0051124 -0.013241 -0.0031039 4.1927 -0.026414 0.0018413 -0.078941 -0.16224 0.022574 -0.18699 -0.14029 0.054907 0.030476 0.15452 0.045406 0.075607 -0.0010111 0.0023784 0.00090461 0.0014101 0.24653 -0.0082884 -0.019707 -0.020817 -0.012039 -0.08899 -0.0093646 -0.11252 -0.016499 -0.024231
1.3203 -0.026855 -0.023067 -0.026723 -0.0089248 0 -0.017418 -0.01945 -0.0043977 -0.010394 -0.016201 0.002935 4.0824 -0.026045 0.0068455 -0.077514 -0.17949 0.023752 -0.15566 -0.16327 0.057447 0.015401 0.15411 0.033402 0.063391 -0.001388 0.0023108 0.0010417 0.0012512 0.19383 -0.0058805 -0.02649 -0.015134 -0.015501 -0.10412 -0.0068634 -0.092101 -0.022382 -0.030424
1.3242 -0.024993 -0.018621 -0.016089 -0.0047257 0 -0.01693 -0.019305 8.9658e-05 -0.019707 -0.01941 0.010046 3.9559 -0.025446 0.00805 -0.077279 -0.1954 0.025724 -0.12911 -0.18633 0.061104 -0.0037165 0.15368 0.023414 0.050548 -0.00077149 0.0024838 0.0010479 0.00037434 0.16153 -0.0090527 -0.030121 -0.0091565 -0.021452 -0.12452 -0.00015281 -0.076369 -0.026588 -0.039831
1.3281 -0.021681 -0.014784 -0.0073099 -0.0055479 0 -0.017063 -0.019679 -0.0008733 -0.028284 -0.019281 0.012654 3.8191 -0.023965 0.0051172 -0.07875 -0.20677 0.026395 -0.1113 -0.20743 0.063663 -0.026423 0.15413 0.018555 0.037836 0.00037877 0.0025332 0.00079522 -0.00060479 0.14908 -0.013968 -0.027304 -0.0036198 -0.026104 -0.14952 0.0052774 -0.064651 -0.027938 -0.05101
1.332 -0.01658 -0.012374 -0.0064174 -0.0083892 0 -0.016274 -0.018194 -0.0040714 -0.031779 -0.015201 0.0062331 3.6821 -0.019556 0.0016623 -0.081984 -0.20805 0.024954 -0.10545 -0.22329 0.06418 -0.049659 0.15787 0.019662 0.026757 0.0012253 0.0021784 0.00041017 -0.00092684 0.15203 -0.016017 -0.018661 -0.00033561 -0.025412 -0.17332 0.0060163 -0.055225 -0.023187 -0.06091
1.3359 -0.010218 -0.011075 -0.010944 -0.011121 0 -0.013626 -0.014306 -0.0070165 -0.030167 -0.0098095 -0.0081813 3.5498 -0.01185 0.00083129 -0.085436 -0.20133 0.022583 -0.10515 -0.2351 0.063056 -0.069922 0.1652 0.024244 0.017318 0.0012455 0.0014853 0.00010099 -0.00045392 0.16502 -0.013577 -0.0076124 -0.0012474 -0.017512 -0.19001 0.003458 -0.046865 -0.012257 -0.068517
1.3398 -0.0040781 -0.0097222 -0.013258 -0.012802 0 -0.0091764 -0.0096677 -0.0096801 -0.027668 -0.0061343 -0.023665 3.4188 -0.00064363 0.0017872 -0.088169 -0.18796 0.021276 -0.1072 -0.24394 0.061059 -0.085791 0.17599 0.028651 0.0093357 0.00062457 0.00077489 -6.4123e-05 0.00016039 0.18104 -0.0090478 0.0015642 -0.006601 -0.0049014 -0.19684 0.0012998 -0.04038 0.0054394 -0.074042
1.3438 0.00030663 -0.0073242 -0.0091351 -0.012715 0 -0.0043595 -0.0063605 -0.012945 -0.028176 -0.0048808 -0.031855 3.285 0.013987 0.0012432 -0.089257 -0.16963 0.022027 -0.10854 -0.25116 0.058642 -0.096354 0.18969 0.031162 0.0025321 1.9216e-05 0.0003569 -0.00016114 0.00014014 0.19001 -0.006299 0.005221 -0.013898 0.0058781 -0.19195 0.0012463 -0.036904 0.030236 -0.07803
1.3477 0.0023936 -0.0039384 -0.0022826 -0.010355 0 -0.0014599 -0.0049103 -0.016155 -0.030431 -0.0045795 -0.028954 3.1507 0.03165 -0.0019697 -0.086951 -0.14907 0.024146 -0.10511 -0.25934 0.056077 -0.10083 0.20452 0.032965 -0.0035324 -6.6988e-05 0.00035437 -0.00025098 -0.00057776 0.18158 -0.007135 0.0016291 -0.018883 0.0080868 -0.17309 0.0018353 -0.03991 0.063345 -0.082087
1.3516 0.002763 -0.00065788 -2.1155e-05 -0.0064761 0 -0.001849 -0.004143 -0.016924 -0.02803 -0.0038941 -0.018516 3.0234 0.049311 -0.0049646 -0.080631 -0.12955 0.026105 -0.097271 -0.27069 0.053885 -0.10256 0.21584 0.036294 -0.009155 0.00028822 0.00068477 -0.00029823 -0.0012393 0.15156 -0.010037 -0.0075678 -0.01812 -4.1529e-05 -0.1465 0.0011935 -0.051062 0.10236 -0.088414
1.3555 0.0023268 0.0012697 -0.004873 -0.0031426 0 -0.0043611 -0.0028755 -0.013509 -0.015102 -0.0031472 -0.0085477 2.9075 0.064494 -0.0039656 -0.070887 -0.11109 0.026797 -0.088565 -0.28449 0.05281 -0.10422 0.22109 0.041687 -0.013842 0.00057486 0.0011082 -0.00025236 -0.0010466 0.10554 -0.011879 -0.016913 -0.011333 -0.0131 -0.11817 -0.00010121 -0.068315 0.14436 -0.097152
1.3594 0.0016012 0.001437 -0.011227 -0.0018143 0 -0.0057947 -0.0014272 -0.0069513 0.0072243 -0.0034116 -0.0050585 2.7982 0.075393 0.0011206 -0.057905 -0.092962 0.025943 -0.081763 -0.29957 0.053297 -0.10693 0.21854 0.04684 -0.016879 0.00040168 0.001313 -0.00013758 -1.5941e-05 0.054761 -0.010485 -0.019509 -0.001729 -0.021861 -0.09117 0.00028922 -0.089819 0.18761 -0.10801
1.3633 0.00078257 0.00058233 -0.010846 -0.0013748 0 -0.00366 -0.0011897 -0.00048095 0.029747 -0.0045295 -0.0073977 2.6853 0.080261 0.0062103 -0.041956 -0.073957 0.02359 -0.079928 -0.31422 0.054946 -0.11141 0.20687 0.047869 -0.017381 -0.00010214 0.0010918 -1.393e-05 0.00098144 0.0078358 -0.0056943 -0.011802 0.0059059 -0.020048 -0.06814 0.0031074 -0.11305 0.23028 -0.12033
1.3672 0.00024253 1.6556e-05 -0.0014804 0.0011048 0 0.0013034 -0.0027328 0.0033193 0.041204 -0.0045922 -0.0093863 2.5631 0.075115 0.0073519 -0.02263 -0.050551 0.019713 -0.088929 -0.32261 0.056414 -0.11604 0.18404 0.041804 -0.012585 -0.00042339 0.00055045 0.00010598 0.0010547 -0.033308 0.0012594 0.0028775 0.0080747 -0.008968 -0.050655 0.0057663 -0.13142 0.26859 -0.13171
1.3711 0.00051972 0.00068322 0.01056 0.0069611 0 0.0055725 -0.0046398 0.0046488 0.036644 -0.0015722 -0.0051992 2.4336 0.063918 0.0049121 -0.0012964 -0.023603 0.014589 -0.10442 -0.32302 0.055902 -0.11706 0.1573 0.028544 -0.0037344 -0.00019212 0.00012046 0.00021881 0.00015282 -0.069805 0.0086471 0.015839 0.0045637 0.0039928 -0.033535 0.0047299 -0.14269 0.30208 -0.14041
1.375 0.0016381 0.0025736 0.016629 0.013444 0 0.0061489 -0.0044911 0.0058758 0.021131 0.0046796 0.005382 2.3017 0.048752 0.0028528 0.021733 0.0052916 0.0094386 -0.12325 -0.31471 0.052098 -0.11234 0.13013 0.011148 0.0084279 0.0004301 0.00022764 0.00020462 -0.00091396 -0.10043 0.014548 0.019365 -0.0015277 0.011641 -0.014029 -0.00039834 -0.14679 0.33026 -0.14582
1.3789 0.0026723 0.0048437 0.014156 0.015405 0 0.0035328 -0.001044 0.0090098 0.0057222 0.012134 0.017106 2.1669 0.031927 0.004055 0.046049 0.034064 0.0062315 -0.14199 -0.29757 0.045153 -0.1003 0.1058 -0.0056067 0.022932 0.00088833 0.00084338 -0.00015387 -0.0012746 -0.12201 0.017155 0.012747 -0.0056273 0.012391 0.010076 -0.0057569 -0.14438 0.35283 -0.14752
1.3828 0.0024197 0.0064256 0.0084296 0.010167 0 0.0012757 0.0046349 0.013804 -0.00081397 0.018048 0.024365 2.0243 0.017209 0.0071873 0.071003 0.05836 0.0064366 -0.15479 -0.27159 0.036977 -0.078833 0.08917 -0.017715 0.038126 0.00076375 0.0013974 -0.0009091 -0.00078533 -0.13518 0.015768 0.0026694 -0.0043339 0.010244 0.04143 -0.0066612 -0.13738 0.36871 -0.14491
1.3867 0.00073496 0.0066556 0.0062384 0.00080521 0 0.0024449 0.010113 0.018035 0.0022223 0.02053 0.026141 1.8737 0.0089917 0.0086372 0.094578 0.072581 0.0097372 -0.15637 -0.24126 0.030319 -0.050857 0.082568 -0.02415 0.051251 0.00017229 0.0012598 -0.0017056 -4.602e-05 -0.14667 0.011765 -0.0024387 0.0025875 0.0099914 0.077662 -0.0021569 -0.13119 0.37773 -0.13847
1.3906 -0.00094482 0.0055683 0.0086333 -0.005806 0 0.0065391 0.013424 0.019306 0.0084093 0.018937 0.026033 1.7257 0.0069181 0.006963 0.1151 0.077157 0.014046 -0.14922 -0.21139 0.026975 -0.022019 0.082319 -0.027272 0.061497 -0.00036 0.00038966 -0.001929 0.00027144 -0.16263 0.0080505 0.00099568 0.012026 0.012567 0.11323 0.0040548 -0.12832 0.38099 -0.12927
1.3945 -0.00072143 0.0038043 0.010681 -0.0047159 0 0.0099549 0.013927 0.016695 0.010336 0.013512 0.027724 1.5962 0.010245 0.0044278 0.13109 0.072753 0.016984 -0.13576 -0.18462 0.026468 0.004266 0.08578 -0.030767 0.068501 -0.00041976 -0.0005329 -0.0012407 2.7837e-05 -0.1791 0.0068176 0.0096767 0.019393 0.014775 0.14443 0.0072037 -0.1294 0.37823 -0.11752
1.3984 0.0019209 0.0022594 0.0079752 0.0029097 0 0.0094797 0.011845 0.011263 0.0055339 0.0053335 0.030756 1.4921 0.01761 0.0038623 0.14111 0.060823 0.017586 -0.11933 -0.16339 0.026489 0.024654 0.089792 -0.036267 0.072134 -0.00010858 -0.00071459 1.3661e-06 -0.00042422 -0.18152 0.0075853 0.016893 0.021487 0.013005 0.16755 0.0057237 -0.13441 0.36911 -0.10345
1.4023 0.0054172 0.0016285 0.0020291 0.010952 0 0.0052853 0.0076903 0.0054515 -0.0022887 -0.0033904 0.030861 1.4023 0.025311 0.0048553 0.14091 0.045005 0.016723 -0.10858 -0.15232 0.024891 0.032878 0.08751 -0.041303 0.071835 7.5906e-05 -3.0017e-05 0.00093898 -0.00074896 -0.15676 0.0076508 0.017583 0.018436 0.0068546 0.17505 0.0019544 -0.14151 0.35045 -0.08712
1.4063 0.0073874 0.0020014 -0.001791 0.01352 0 0.00057436 0.0025263 0.0017603 -0.0069875 -0.0097381 0.024256 1.3047 0.029366 0.0041378 0.13233 0.031401 0.015982 -0.10895 -0.14894 0.021487 0.031789 0.076814 -0.040696 0.068942 -0.00023699 0.0008429 0.000932 -0.00096046 -0.10624 0.0047151 0.010899 0.013255 -0.00072217 0.17051 -0.00091613 -0.14698 0.32365 -0.070602
1.4102 0.0066804 0.0027247 -0.0012376 0.009268 0 -0.0015193 -0.0016984 0.0011246 -0.0051738 -0.011691 0.011411 1.184 0.029075 -0.00011645 0.11672 0.021626 0.016091 -0.12123 -0.15121 0.017976 0.024037 0.058466 -0.030732 0.063627 -0.00088664 0.0011144 0.00012637 -0.0012369 -0.045807 -0.00092498 -0.00042297 0.0092598 -0.0062633 0.15695 -0.001975 -0.14991 0.28923 -0.055449
1.4141 0.0042137 0.0027221 -0.00049462 0.0013684 0 -0.00061061 -0.0030666 0.0018786 0.0012399 -0.0097336 -0.0032219 1.0434 0.024485 -0.0053162 0.095299 0.016331 0.01636 -0.14517 -0.15722 0.016193 0.011955 0.033749 -0.012756 0.05588 -0.0013076 0.00069237 -0.00070256 -0.0015306 0.0083519 -0.0067886 -0.011861 0.007372 -0.0084389 0.13697 -0.0025639 -0.15007 0.24771 -0.043074
1.418 0.0018825 0.0012143 -0.0053452 -0.0059078 0 0.0010735 -0.001588 0.0005207 0.0067717 -0.0066218 -0.014742 0.89949 0.016569 -0.0067495 0.069635 0.01536 0.015532 -0.17941 -0.16424 0.016554 -0.0013524 0.0052031 0.0071103 0.045316 -0.0010739 0.00024156 -0.00088216 -0.0015187 0.052646 -0.010556 -0.018621 0.0055622 -0.0081375 0.11379 -0.0037899 -0.14803 0.19952 -0.035654
1.4219 0.00075581 -0.0016028 -0.01541 -0.010295 0 0.0010991 8.5845e-05 -0.0054925 0.0067118 -0.005109 -0.020938 0.76616 0.0097554 -0.0028636 0.043245 0.015178 0.01319 -0.21608 -0.16728 0.018234 -0.011697 -0.020613 0.022265 0.031918 -0.00032592 0.00042224 -0.00041927 -0.00099206 0.093671 -0.011692 -0.017321 0.00092479 -0.0066975 0.091823 -0.0048927 -0.14693 0.14786 -0.035206
1.4258 0.00033658 -0.0045011 -0.022772 -0.011831 0 -0.0010285 -0.001304 -0.01482 0.00065283 -0.0056126 -0.022589 0.64333 0.0069467 0.0025907 0.0186 0.01267 0.010381 -0.24733 -0.16451 0.020527 -0.018696 -0.04032 0.030387 0.017353 0.00034748 0.0011421 0.00012028 -0.0002087 0.13363 -0.01085 -0.0082078 -0.0074156 -0.0046623 0.072164 -0.004343 -0.14849 0.097478 -0.039345
1.4297 -0.00062015 -0.0059985 -0.019588 -0.011146 0 -0.0038068 -0.0062789 -0.022115 -0.0074273 -0.0060995 -0.021713 0.52082 0.0091188 0.0043568 -0.0033899 0.0068453 0.008905 -0.26931 -0.15505 0.02355 -0.022713 -0.05268 0.034516 0.0027059 0.00045974 0.0016586 0.00023055 0.00026598 0.16157 -0.0083769 0.0037475 -0.017132 -0.0022413 0.054863 -0.002054 -0.15282 0.051303 -0.046602
1.4336 -0.0028232 -0.0054949 -0.0069712 -0.0082389 0 -0.0053929 -0.011488 -0.021744 -0.012512 -0.0043314 -0.020022 0.39108 0.016657 0.001376 -0.02214 -0.0027414 0.0098897 -0.27887 -0.13842 0.0274 -0.024469 -0.057161 0.039498 -0.010876 6.3283e-05 0.0014292 -9.4144e-05 0.00012166 0.16256 -0.0041949 0.011106 -0.024271 -0.00036224 0.039718 0.00018275 -0.15949 0.012173 -0.05527
1.4375 -0.0059867 -0.0038697 0.0048228 -0.0030662 0 -0.0052381 -0.01258 -0.012704 -0.012656 -0.00028331 -0.018472 0.2568 0.029017 -0.0020744 -0.037085 -0.0153 0.012855 -0.2709 -0.11368 0.031009 -0.025659 -0.053711 0.047042 -0.021102 -0.00036124 0.00075735 -0.0004961 -0.00034479 0.13609 0.00073271 0.0090575 -0.026134 -0.00056186 0.026613 0.00060299 -0.16573 -0.013679 -0.062202
1.4414 -0.0093257 -0.0029549 0.0058735 0.0030383 0 -0.0044196 -0.0086507 -0.00030224 -0.010495 0.0035449 -0.017123 0.12641 0.041863 -0.0012883 -0.050165 -0.02669 0.016068 -0.25125 -0.084724 0.032489 -0.028352 -0.047761 0.05391 -0.027872 -0.00043731 0.00048513 -0.00070484 -0.0005147 0.10268 0.0036233 -0.00069655 -0.022977 -0.0035437 0.015598 -0.00066045 -0.16707 -0.026769 -0.065673
1.4453 -0.012133 -0.0041808 -0.0037772 0.0069977 0 -0.0047123 -0.0036528 0.0074127 -0.0108 0.0040846 -0.014825 0.004189 0.053408 0.0033293 -0.062505 -0.034869 0.017897 -0.22531 -0.054242 0.031017 -0.033041 -0.042278 0.054854 -0.03239 -0.00028545 0.0010424 -0.00075611 -0.00010248 0.088845 0.0016379 -0.011128 -0.01729 -0.0080144 0.0075519 -0.0020541 -0.16214 -0.029748 -0.066377
1.4492 -0.013812 -0.0074138 -0.014353 0.005495 0 -0.0072506 -0.0028794 0.0057618 -0.016023 5.6453e-05 -0.0096891 -0.11366 0.063037 0.0064061 -0.074659 -0.038704 0.018024 -0.19674 -0.024111 0.028098 -0.04001 -0.038965 0.047553 -0.035788 -0.00035954 0.0019072 -0.00079984 0.00051978 0.10388 -0.0050903 -0.015479 -0.011684 -0.011286 0.0035041 -0.0027841 -0.15048 -0.024701 -0.065257
1.4531 -0.013724 -0.010917 -0.016096 -0.0025847 0 -0.011596 -0.0077075 -0.0030809 -0.0237 -0.0071499 -0.0011247 -0.23374 0.070781 0.0034852 -0.08701 -0.037326 0.017505 -0.16973 0.003517 0.026443 -0.049468 -0.039318 0.035037 -0.039717 -0.00089694 0.0021102 -0.00083264 0.000696 0.1316 -0.012544 -0.012284 -0.0073958 -0.011286 0.0050103 -0.0038677 -0.13228 -0.014451 -0.063942
1.457 -0.011477 -0.012504 -0.0083292 -0.014587 0 -0.015679 -0.013888 -0.012115 -0.028157 -0.014389 0.0080276 -0.35873 0.079631 -0.0037692 -0.098966 -0.031659 0.01762 -0.14986 0.024825 0.027291 -0.061832 -0.04362 0.023498 -0.047333 -0.0015764 0.0012723 -0.00072725 0.00017557 0.14544 -0.015672 -0.0054778 -0.0043893 -0.0081442 0.014539 -0.0065545 -0.11163 -0.0052424 -0.066281
1.4609 -0.0075744 -0.011016 0.001205 -0.024774 0 -0.016786 -0.01529 -0.01508 -0.025218 -0.018482 0.012169 -0.48739 0.091957 -0.008861 -0.10955 -0.025608 0.018579 -0.13608 0.039581 0.029064 -0.076348 -0.048995 0.01759 -0.058438 -0.0017785 5.3105e-05 -0.00049118 -0.00061098 0.1315 -0.012649 -0.00024905 -0.002253 -0.003962 0.028986 -0.0099555 -0.094649 -0.0011178 -0.073049
1.4648 -0.0035224 -0.0070566 0.0050685 -0.02728 0 -0.013262 -0.0095301 -0.01081 -0.015766 -0.017736 0.0072354 -0.62036 0.1081 -0.0070168 -0.11811 -0.020683 0.019273 -0.12743 0.046755 0.029037 -0.092986 -0.054191 0.017392 -0.072328 -0.0012122 -0.00049202 -0.00035979 -0.00097911 0.097363 -0.0064053 0.00083696 -0.00057124 -0.0011501 0.046547 -0.011012 -0.08416 -0.0032879 -0.084237
1.4688 -0.00088333 -0.0025002 0.0030793 -0.019809 0 -0.0059589 -9.0968e-05 -0.0032412 -0.0049111 -0.012792 -0.0047737 -0.76255 0.12765 -6.2006e-05 -0.12406 -0.018011 0.018365 -0.12259 0.045399 0.026395 -0.11162 -0.058138 0.019377 -0.087914 -0.00026161 2.6325e-05 -0.00054 -0.00066194 0.060552 -0.0018819 -0.0017701 0.0014255 -0.00086856 0.065155 -0.0074134 -0.082321 -0.012223 -0.099447
1.4727 2.3878e-05 0.00077818 0.00057996 -0.0056235 0 0.001819 0.0068816 0.0021462 0.0025413 -0.0064923 -0.015905 -0.91735 0.14782 0.0054824 -0.12633 -0.018366 0.015707 -0.11948 0.032258 0.023334 -0.13209 -0.059599 0.019966 -0.10254 0.00032899 0.00097495 -0.00089942 -2.5773e-05 0.031345 -0.0017028 -0.0065348 0.004871 -0.0026717 0.080883 -0.00050095 -0.091991 -0.027594 -0.11767
1.4766 0.00044702 0.0020291 0.0012324 0.0079776 0 0.0062516 0.0077352 0.0022092 0.0061411 -0.0024305 -0.018083 -1.0785 0.16173 0.0049363 -0.1253 -0.019119 0.012744 -0.11552 0.007812 0.022853 -0.15242 -0.059074 0.018221 -0.11256 0.00014258 0.0014022 -0.0010193 0.00035865 0.0075055 -0.0043696 -0.011834 0.01017 -0.0051535 0.089917 0.0052726 -0.10887 -0.043794 -0.13601
1.4805 0.002057 0.0019135 0.0031646 0.014197 0 0.0056567 0.0036537 -0.0022518 0.0096222 -0.0025493 -0.009906 -1.2304 0.16646 -0.00023482 -0.12162 -0.017631 0.011471 -0.1105 -0.024857 0.025514 -0.17069 -0.057337 0.015606 -0.11699 -0.00053379 0.0010223 -0.00061166 0.00029096 -0.01711 -0.0062116 -0.015187 0.015662 -0.0067026 0.091981 0.0062354 -0.12767 -0.056541 -0.15312
1.4844 0.0053531 0.0018884 0.0025034 0.011277 0 0.0018369 -0.0012408 -0.0075131 0.01667 -0.0053395 0.0020051 -1.36 0.16071 -0.0045052 -0.11526 -0.01209 0.012893 -0.10474 -0.06358 0.02871 -0.18531 -0.054469 0.013754 -0.11526 -0.0010125 0.00043334 0.00015813 5.2114e-05 -0.043286 -0.0046117 -0.013169 0.017872 -0.0059003 0.087008 0.0029445 -0.14511 -0.062991 -0.16832
1.4883 0.0091616 0.0031991 -0.0006761 0.0035985 0 -0.0010875 -0.0033635 -0.0093832 0.026601 -0.0064329 0.0086879 -1.4692 0.14409 -0.004091 -0.10604 -0.00076454 0.016324 -0.098962 -0.1056 0.02929 -0.19464 -0.050353 0.012812 -0.10713 -0.00087268 0.00038725 0.00082613 -4.9248e-06 -0.067479 0.0006123 -0.0039327 0.014 -0.0018108 0.075423 -0.0004128 -0.15792 -0.060485 -0.18114
1.4922 0.011706 0.006137 -0.0015492 -0.0016465 0 0.00040252 -0.0014318 -0.0056538 0.034028 -0.0016823 0.0064044 -1.5748 0.1195 -0.00028656 -0.091603 0.019404 0.020022 -0.095498 -0.14365 0.026765 -0.19457 -0.042506 0.011724 -0.091833 -0.000322 0.00095767 0.0010958 0.00012988 -0.089617 0.0081381 0.009692 0.0048367 0.005526 0.058352 -0.00017658 -0.16081 -0.043443 -0.1904
1.4961 0.012201 0.0099764 0.0040401 0.00037411 0 0.0067304 0.0040469 0.0026247 0.033008 0.009544 -0.00081027 -1.6952 0.097489 0.0026782 -0.072436 0.044065 0.022355 -0.09484 -0.17327 0.02368 -0.18816 -0.029969 0.0095327 -0.073232 7.4473e-05 0.0015116 0.0010841 0.00017358 -0.11584 0.016409 0.020745 -0.0047747 0.014661 0.040647 0.0032467 -0.15756 -0.017178 -0.19673
1.5 0.011502 0.013561 0.014442 0.0090941 0 0.014982 0.011752 0.011845 0.022182 0.023642 -0.005465 -1.8341 0.08247 0.0023662 -0.048624 0.070915 0.022471 -0.096994 -0.19301 0.022815 -0.17694 -0.012165 0.0059247 -0.052513 -2.1402e-05 0.0014668 0.0010817 -3.726e-05 -0.1519 0.023763 0.023406 -0.008967 0.022991 0.024053 0.0060142 -0.15054 0.016192 -0.19973
1.5039 0.011372 0.016122 0.023539 0.019656 0 0.021005 0.019708 0.018365 0.0066107 0.035233 -0.0031077 -1.9788 0.077712 0.00032826 -0.020702 0.097533 0.020245 -0.10177 -0.20245 0.024212 -0.16272 0.010923 0.00059268 -0.030837 -0.00042406 0.00095372 0.0011506 -0.00029421 -0.1959 0.028224 0.018539 -0.0051294 0.027919 0.0099979 0.0049148 -0.14229 0.054343 -0.19906
1.5078 0.013208 0.017774 0.027094 0.026739 0 0.022291 0.025409 0.021197 -0.0052438 0.040608 0.0050879 -2.1118 0.086734 -6.3611e-05 0.010005 0.11995 0.016118 -0.10881 -0.20211 0.025066 -0.14841 0.038696 -0.0073522 -0.0097274 -0.000664 0.00064373 0.0010708 -0.00023729 -0.24037 0.028453 0.013658 0.0042979 0.028319 0.00022203 0.00068724 -0.1369 0.094056 -0.19379
1.5117 0.017297 0.019371 0.026825 0.027995 0 0.019686 0.027106 0.022585 -0.0070948 0.039389 0.015052 -2.2255 0.10432 0.0026935 0.038451 0.13405 0.011211 -0.11702 -0.19977 0.022349 -0.13811 0.06582 -0.018755 0.0084415 -0.00045594 0.00095584 0.00070265 0.00021231 -0.28234 0.025505 0.016536 0.014171 0.025292 -0.0054733 -0.0027199 -0.1386 0.13048 -0.18492
1.5156 0.022928 0.021851 0.027671 0.025056 0 0.016862 0.025608 0.02573 0.0011066 0.033794 0.023966 -2.3262 0.12178 0.0069068 0.060976 0.14026 0.0072416 -0.12591 -0.20238 0.015316 -0.1324 0.087411 -0.033111 0.022444 8.2753e-05 0.0015361 0.00028544 0.00072256 -0.32883 0.023074 0.028181 0.020986 0.021651 -0.0090716 -0.0021016 -0.14675 0.1619 -0.17523
1.5195 0.028908 0.025579 0.031707 0.022262 0 0.017915 0.024385 0.031652 0.013447 0.027074 0.031498 -2.4263 0.13432 0.0095652 0.075213 0.13884 0.0055659 -0.13557 -0.21365 0.0055711 -0.13114 0.10021 -0.048283 0.031114 0.00060399 0.0015829 0.00023977 0.00088224 -0.39004 0.024902 0.041853 0.025256 0.020402 -0.01162 0.0018191 -0.16062 0.18729 -0.16673
1.5234 0.034023 0.030147 0.035947 0.024222 0 0.024586 0.02701 0.038259 0.022374 0.022625 0.037962 -2.5344 0.1376 0.0089892 0.0792 0.13056 0.0057866 -0.14622 -0.23657 -0.0048185 -0.13365 0.10131 -0.062006 0.03339 0.00082512 0.00065963 0.00065536 0.0006134 -0.46649 0.031268 0.048968 0.029951 0.023135 -0.014177 0.005038 -0.17893 0.20599 -0.1615
1.5273 0.037436 0.03473 0.036481 0.033095 0 0.034898 0.033976 0.04257 0.024075 0.023409 0.042667 -2.6518 0.12604 0.0057035 0.069167 0.11692 0.0054364 -0.1588 -0.27489 -0.014794 -0.13748 0.084667 -0.073806 0.026258 0.00065251 -0.00086813 0.0010928 0.00020083 -0.54459 0.038199 0.04623 0.036896 0.029221 -0.018094 0.0040166 -0.19856 0.21614 -0.16407
1.5313 0.039105 0.038606 0.033894 0.046548 0 0.04425 0.042058 0.043708 0.021175 0.030581 0.044743 -2.7754 0.10808 0.0014165 0.051717 0.10321 0.0017268 -0.17279 -0.31918 -0.024026 -0.13883 0.057049 -0.085221 0.013052 0.0001308 -0.0021938 0.001017 -6.3417e-05 -0.60637 0.040755 0.037704 0.044815 0.036252 -0.022894 -0.0010477 -0.21547 0.2211 -0.17289
1.5352 0.039942 0.041448 0.033319 0.057983 0 0.048438 0.047072 0.04345 0.020763 0.041834 0.045033 -2.9007 0.089827 -0.0022292 0.030828 0.091718 -0.0057902 -0.18747 -0.36348 -0.031832 -0.13658 0.022953 -0.097884 -0.0040093 -0.00058833 -0.0027985 0.00042562 -0.00017401 -0.64396 0.037576 0.030868 0.050757 0.041474 -0.027803 -0.0063361 -0.22843 0.22237 -0.18585
1.5391 0.041303 0.043269 0.038789 0.060224 0 0.046591 0.047384 0.043898 0.028931 0.051705 0.04606 -3.0205 0.076267 -0.0040542 0.0097314 0.084016 -0.014296 -0.20216 -0.40295 -0.037032 -0.13034 -0.013776 -0.11142 -0.022995 -0.0012046 -0.0027929 -7.2298e-05 -0.00030137 -0.66454 0.032306 0.030951 0.053083 0.043429 -0.032148 -0.0076297 -0.23686 0.22107 -0.20082
1.543 0.043934 0.044235 0.048232 0.051181 0 0.041837 0.044806 0.045118 0.045705 0.055076 0.049565 -3.1247 0.073918 -0.0033739 -0.0075131 0.081806 -0.019953 -0.21578 -0.4312 -0.039088 -0.12042 -0.048054 -0.12347 -0.041331 -0.0013325 -0.0026161 9.4365e-05 -0.00045523 -0.68183 0.030454 0.038118 0.0528 0.042831 -0.034967 -0.0037578 -0.24055 0.21826 -0.21443
1.5469 0.047208 0.044599 0.054925 0.036987 0 0.039073 0.042357 0.045571 0.064368 0.051514 0.054437 -3.2055 0.085726 -0.00043744 -0.017705 0.084234 -0.021548 -0.22738 -0.44387 -0.03914 -0.11108 -0.074107 -0.13194 -0.05611 -0.00078514 -0.0025347 0.00075398 -0.00039887 -0.70405 0.034694 0.048418 0.052068 0.042054 -0.035964 0.002505 -0.24213 0.21484 -0.22194
1.5508 0.049475 0.044724 0.054104 0.028702 0 0.041421 0.041532 0.044684 0.076006 0.046111 0.057774 -3.2645 0.10329 0.0031104 -0.023702 0.086895 -0.021868 -0.23806 -0.44722 -0.039582 -0.10667 -0.09334 -0.13703 -0.068226 0.0001426 -0.0025128 0.001056 2.2309e-05 -0.72993 0.042961 0.056417 0.051866 0.043425 -0.036672 0.0065875 -0.24517 0.21082 -0.22401
1.5547 0.04941 0.045028 0.047721 0.033833 0 0.047998 0.041838 0.044204 0.075959 0.045173 0.058204 -3.3131 0.12087 0.0048363 -0.027571 0.08684 -0.024976 -0.24889 -0.44491 -0.042425 -0.10973 -0.10716 -0.14082 -0.078813 0.0007776 -0.0024963 0.00033392 0.00053297 -0.75429 0.050702 0.057791 0.051479 0.047385 -0.038189 0.0054754 -0.25145 0.20585 -0.22182
1.5586 0.047239 0.045805 0.042431 0.049574 0 0.054618 0.042483 0.046375 0.067041 0.050368 0.057685 -3.364 0.13245 0.0032912 -0.031604 0.08109 -0.031763 -0.26105 -0.44091 -0.047915 -0.12232 -0.11747 -0.14492 -0.089307 0.00061569 -0.0026511 -0.0011055 0.00056282 -0.77441 0.054718 0.051545 0.050163 0.051896 -0.041598 -0.00021545 -0.26238 0.1995 -0.21713
1.5625 0.044749 0.047101 0.043124 0.064386 0 0.056821 0.043793 0.05099 0.056921 0.057216 0.059361 -3.4198 0.12642 -0.0005579 -0.03975 0.063453 -0.038371 -0.27709 -0.44163 -0.054478 -0.1478 -0.12785 -0.14864 -0.10282 -0.00016011 -0.0031887 -0.0021421 -0.00016755 -0.79047 0.055104 0.041377 0.048723 0.053741 -0.048603 -0.0067803 -0.27965 0.19086 -0.21408
1.5664 0.04406 0.048794 0.048819 0.06751 0 0.053057 0.046704 0.055054 0.051944 0.059768 0.063471 -3.4716 0.10292 -0.0038482 -0.051934 0.034886 -0.039567 -0.29658 -0.44878 -0.059742 -0.18023 -0.14087 -0.14972 -0.12006 -0.00076675 -0.0039764 -0.0018631 -0.0012261 -0.80193 0.054226 0.034583 0.048878 0.051077 -0.05724 -0.010029 -0.29943 0.18101 -0.21587
1.5703 0.046144 0.050767 0.054761 0.05827 0 0.045947 0.051225 0.055891 0.052603 0.056873 0.065819 -3.5092 0.067552 -0.0041015 -0.06549 -0.0010322 -0.034099 -0.31742 -0.46003 -0.061774 -0.21401 -0.15564 -0.14675 -0.13931 -0.0005343 -0.0044551 -0.00044671 -0.0017522 -0.80644 0.054462 0.037655 0.05106 0.045443 -0.0646 -0.0080715 -0.31804 0.17155 -0.22188
1.5742 0.050203 0.052844 0.057774 0.046537 0 0.040869 0.055928 0.054194 0.054192 0.053384 0.061055 -3.5336 0.025249 -0.0012522 -0.077761 -0.04105 -0.026618 -0.33742 -0.473 -0.059957 -0.24478 -0.17069 -0.14069 -0.15863 0.00041644 -0.0040839 0.000985 -0.0012538 -0.80281 0.056726 0.051031 0.05335 0.041465 -0.067983 -0.0023819 -0.33249 0.16406 -0.23084
1.5781 0.054183 0.054477 0.058815 0.043673 0 0.042587 0.059032 0.053209 0.051496 0.054719 0.04814 -3.5559 -0.016987 0.0024044 -0.084816 -0.080505 -0.023828 -0.35332 -0.4841 -0.055379 -0.26705 -0.1834 -0.13403 -0.17494 0.0012365 -0.0029144 0.0013946 -0.00012751 -0.79297 0.060211 0.067606 0.053143 0.04386 -0.063601 0.0034961 -0.33898 0.16079 -0.24022
1.582 0.055923 0.054602 0.060216 0.052176 0 0.051666 0.059657 0.054645 0.043168 0.060342 0.032854 -3.5853 -0.045992 0.0041638 -0.079273 -0.10933 -0.028324 -0.35828 -0.48654 -0.050542 -0.27253 -0.18736 -0.12897 -0.18149 0.0011367 -0.0016783 0.0007223 0.00066251 -0.77871 0.062706 0.077221 0.049993 0.053463 -0.045158 0.0065303 -0.33187 0.16619 -0.243
1.5859 0.054237 0.052122 0.061176 0.063465 0 0.062896 0.057834 0.056035 0.032457 0.063213 0.024625 -3.6169 -0.060466 0.0029157 -0.063074 -0.12549 -0.036173 -0.35326 -0.48069 -0.048143 -0.26533 -0.18231 -0.12652 -0.17858 0.00013415 -0.0012237 -0.0001927 0.00046246 -0.7569 0.061291 0.073909 0.046446 0.065247 -0.01676 0.0060928 -0.3153 0.17895 -0.23702
1.5898 0.049523 0.046907 0.057109 0.065511 0 0.067472 0.053713 0.053013 0.024574 0.056271 0.029868 -3.6348 -0.061088 -0.00038133 -0.037761 -0.12851 -0.040713 -0.33921 -0.46726 -0.049377 -0.24794 -0.16854 -0.12694 -0.16684 -0.00098215 -0.0017929 -0.00049373 -0.0004958 -0.72076 0.053855 0.05979 0.045687 0.070571 0.018615 0.0038452 -0.29156 0.19839 -0.22175
1.5938 0.043723 0.04048 0.044373 0.053142 0 0.058666 0.047501 0.044409 0.02347 0.039704 0.046921 -3.6283 -0.049702 -0.0036992 -0.0055804 -0.11894 -0.038883 -0.31785 -0.44753 -0.053073 -0.22347 -0.14702 -0.13011 -0.14761 -0.0014059 -0.00282 -6.3384e-05 -0.0013676 -0.66862 0.041156 0.042628 0.048285 0.062967 0.057247 0.002007 -0.26342 0.22343 -0.19746
1.5977 0.039544 0.03555 0.025994 0.032135 0 0.037772 0.040458 0.034472 0.030136 0.02181 0.066315 -3.6041 -0.03027 -0.0052422 0.029117 -0.098459 -0.033802 -0.29277 -0.42382 -0.056701 -0.19725 -0.12003 -0.13463 -0.12371 -0.0010076 -0.0034382 0.0005387 -0.0014977 -0.61193 0.027718 0.029983 0.05149 0.043708 0.091409 0.0016648 -0.23552 0.25216 -0.1654
1.6016 0.039121 0.034492 0.012235 0.014562 0 0.015527 0.035409 0.029422 0.042439 0.012664 0.076124 -3.5822 -0.011575 -0.0041857 0.059596 -0.075858 -0.031168 -0.2708 -0.40064 -0.058558 -0.17601 -0.093866 -0.1368 -0.10127 -0.00030473 -0.0032194 0.00076115 -0.00094373 -0.57236 0.019963 0.025355 0.051866 0.022604 0.11285 0.0024798 -0.21269 0.28041 -0.13196
1.6055 0.042783 0.037852 0.014077 0.010349 0 0.0064212 0.03535 0.031777 0.05576 0.016686 0.068924 -3.5784 0.0032294 -0.00088054 0.084023 -0.056426 -0.033344 -0.25416 -0.37976 -0.059054 -0.16075 -0.071594 -0.13206 -0.082461 0.00015917 -0.0024773 0.00059179 -0.00027525 -0.56822 0.022263 0.028468 0.048534 0.01242 0.12102 0.0036413 -0.19498 0.30636 -0.10081
1.6094 0.048779 0.044057 0.034239 0.021765 0 0.018727 0.040955 0.038456 0.064497 0.030611 0.046292 -3.5898 0.01316 0.0031882 0.10178 -0.042938 -0.03721 -0.2435 -0.36215 -0.059725 -0.15131 -0.054766 -0.11869 -0.067963 0.00031276 -0.001906 0.00043586 3.1671e-05 -0.60142 0.033837 0.037245 0.043682 0.020181 0.11639 0.0047679 -0.18174 0.32917 -0.073779
1.6133 0.054281 0.050501 0.063302 0.043465 0 0.047497 0.049477 0.044444 0.064874 0.047461 0.018469 -3.5978 0.018163 0.005837 0.11297 -0.037546 -0.037842 -0.23862 -0.34849 -0.061076 -0.14664 -0.044424 -0.10093 -0.057738 0.00044888 -0.001939 0.00058463 -4.8042e-05 -0.65657 0.04913 0.048406 0.040101 0.041681 0.10072 0.0058131 -0.17158 0.3483 -0.052271
1.6172 0.056999 0.055024 0.085011 0.066063 0 0.076621 0.056419 0.047672 0.057897 0.061579 -0.00063455 -3.5843 0.020386 0.0052696 0.11878 -0.042302 -0.033968 -0.23677 -0.34089 -0.061821 -0.14301 -0.041579 -0.08773 -0.049729 0.00074679 -0.0024227 0.00089808 -0.00024446 -0.71223 0.061329 0.057152 0.038672 0.063741 0.080343 0.0063688 -0.16053 0.36296 -0.038089
1.6211 0.056197 0.05662 0.087373 0.080313 0 0.089284 0.058503 0.049705 0.04966 0.070238 -0.000612 -3.5452 0.023605 0.0013648 0.12337 -0.050894 -0.029434 -0.233 -0.3382 -0.060627 -0.1368 -0.041811 -0.087133 -0.040393 0.0010255 -0.0028523 0.0010027 -0.00034978 -0.75343 0.066119 0.058674 0.038516 0.073007 0.064741 0.0055109 -0.14652 0.37498 -0.028204
1.625 0.052523 0.055149 0.071 0.08065 0 0.079169 0.055224 0.052078 0.047366 0.072182 0.019794 -3.4903 0.028467 -0.0039592 0.12745 -0.060804 -0.029226 -0.22609 -0.34052 -0.05847 -0.12764 -0.043729 -0.10056 -0.029029 0.00097479 -0.0028886 0.00071691 -0.00034883 -0.77525 0.063088 0.051848 0.039161 0.064896 0.056938 0.0026328 -0.13014 0.38431 -0.022422
1.6289 0.047081 0.050779 0.047887 0.06767 0 0.05391 0.048057 0.053303 0.053406 0.066688 0.051775 -3.4319 0.035086 -0.007953 0.13124 -0.069835 -0.034304 -0.21559 -0.3477 -0.058592 -0.11582 -0.046131 -0.12186 -0.015511 0.00052297 -0.0026562 0.00021964 -0.00028133 -0.77733 0.05469 0.041355 0.041652 0.046074 0.058738 -0.0015947 -0.11269 0.39081 -0.02081
1.6328 0.040726 0.043938 0.031602 0.048222 0 0.028577 0.038913 0.050554 0.062682 0.054884 0.081005 -3.3744 0.04248 -0.0090125 0.13391 -0.075449 -0.040607 -0.20229 -0.35951 -0.063502 -0.1032 -0.047827 -0.14182 -0.00085797 -0.00010776 -0.0025715 -0.00017789 -0.0001324 -0.7579 0.044518 0.034567 0.046845 0.02889 0.071199 -0.0053411 -0.098012 0.39332 -0.024918
1.6367 0.034038 0.035684 0.027214 0.03174 0 0.014911 0.029732 0.04399 0.066284 0.04107 0.095186 -3.313 0.047715 -0.007708 0.13337 -0.077397 -0.043138 -0.19097 -0.37216 -0.071947 -0.09445 -0.047937 -0.15385 0.011214 -0.0006658 -0.0029043 -0.00035267 7.4456e-05 -0.7139 0.036049 0.03495 0.052871 0.022421 0.088001 -0.0069292 -0.09291 0.39101 -0.036214
1.6406 0.027579 0.027734 0.029394 0.024193 0 0.01469 0.022875 0.037959 0.058806 0.031021 0.090203 -3.2399 0.04995 -0.0059426 0.1295 -0.077757 -0.040781 -0.18445 -0.38155 -0.079341 -0.091056 -0.046004 -0.15635 0.019053 -0.0010674 -0.0035014 -0.00042916 0.0001677 -0.64552 0.031578 0.038486 0.055249 0.026938 0.10262 -0.0061364 -0.098712 0.38506 -0.053102
1.6445 0.021861 0.021683 0.029506 0.02408 0 0.021189 0.020548 0.036737 0.042741 0.027792 0.071397 -3.1499 0.049229 -0.0051119 0.1226 -0.077745 -0.036977 -0.18383 -0.3849 -0.0817 -0.093282 -0.041139 -0.15078 0.022109 -0.001294 -0.0039304 -0.00056424 -4.2247e-05 -0.5589 0.030899 0.037434 0.050482 0.03526 0.11178 -0.004224 -0.11577 0.37619 -0.074276
1.6484 0.017054 0.017964 0.024202 0.024289 0 0.025822 0.022821 0.039151 0.025951 0.029029 0.049511 -3.0431 0.046067 -0.0050696 0.11338 -0.078588 -0.035848 -0.18955 -0.37959 -0.079268 -0.10071 -0.032298 -0.13841 0.020361 -0.0012189 -0.0038927 -0.00074995 -0.0004799 -0.46336 0.030731 0.028155 0.039744 0.038884 0.11283 -0.0027322 -0.14346 0.36539 -0.097915
1.6523 0.012951 0.015582 0.017148 0.018652 0 0.023977 0.026439 0.03857 0.014798 0.028855 0.034049 -2.9245 0.042923 -0.0047529 0.10426 -0.081843 -0.037969 -0.20023 -0.3603 -0.076002 -0.11064 -0.015406 -0.11935 0.01524 -0.00071347 -0.0034976 -0.00086189 -0.00075093 -0.36657 0.026474 0.015007 0.028501 0.033703 0.10283 -0.002294 -0.17862 0.35447 -0.11895
1.6563 0.0094306 0.013059 0.013114 0.0074422 0 0.016478 0.026705 0.029186 0.0096202 0.022793 0.027995 -2.8038 0.042761 -0.0035455 0.097939 -0.086214 -0.040014 -0.20939 -0.33225 -0.075209 -0.11771 0.0090616 -0.093882 0.011368 3.3546e-05 -0.0031242 -0.00086148 -0.00049958 -0.27242 0.015962 0.006104 0.02179 0.021558 0.088511 -0.0025398 -0.21124 0.34454 -0.13347
1.6602 0.0069019 0.0098097 0.01181 -0.0031162 0 0.0074608 0.021497 0.012411 0.0063763 0.011145 0.026769 -2.6923 0.046304 -0.0017996 0.095069 -0.090333 -0.038231 -0.21404 -0.2991 -0.075635 -0.12005 0.040087 -0.063684 0.010608 0.00046168 -0.0029969 -0.00087697 0.00015843 -0.18274 0.0022195 0.0053592 0.019566 0.0077417 0.073784 -0.0028877 -0.23659 0.33505 -0.14064
1.6641 0.006053 0.0066628 0.0087096 -0.0065562 0 0.0014594 0.013463 -0.0035234 0.0017745 -0.0019753 0.0218 -2.5975 0.053692 -7.325e-05 0.095855 -0.092915 -0.031918 -0.21215 -0.26404 -0.071994 -0.11665 0.076258 -0.03137 0.014123 0.00011068 -0.0029108 -0.0010444 0.00065156 -0.099591 -0.0079548 0.0091242 0.016833 -0.002729 0.061696 -0.0031476 -0.25113 0.32511 -0.14037
1.668 0.0069485 0.005027 0.0017178 -0.0015117 0 0.0013359 0.0076161 -0.010724 -0.0039532 -0.012241 0.0065201 -2.5167 0.064454 0.0017788 0.1001 -0.091948 -0.023506 -0.20157 -0.23132 -0.059555 -0.10697 0.11497 0.00086691 0.022915 -0.00079922 -0.0024218 -0.0012909 0.00049059 -0.024917 -0.0092327 0.010569 0.0086287 -0.0074983 0.055941 -0.0033352 -0.25039 0.3128 -0.13325
1.6719 0.0084119 0.0054316 -0.0047421 0.0078938 0 0.0070043 0.0063334 -0.0085203 -0.0090429 -0.017523 -0.018818 -2.4378 0.075154 0.0043493 0.1056 -0.08532 -0.015759 -0.18387 -0.20521 -0.038535 -0.094326 0.14909 0.031503 0.03524 -0.0014019 -0.0013562 -0.0013352 -0.00021644 0.041462 -0.0025218 0.0066014 -0.0049895 -0.0071999 0.058106 -0.0032122 -0.23361 0.29464 -0.12377
1.6758 0.0085245 0.0067811 -0.0040867 0.015898 0 0.014906 0.0068824 -0.0034233 -0.013584 -0.017563 -0.046578 -2.3479 0.082858 0.0074103 0.11019 -0.074443 -0.0094419 -0.16439 -0.1839 -0.014417 -0.08319 0.17464 0.058531 0.047482 -0.00098319 -0.00012127 -0.00095409 -0.00085832 0.10231 0.0052466 -8.0845e-05 -0.018798 -0.004465 0.064154 -0.0023976 -0.20838 0.2709 -0.11606
1.6797 0.0059762 0.0069847 0.0038008 0.018761 0 0.019091 0.0042501 -0.0027234 -0.019545 -0.012773 -0.065977 -2.2438 0.08623 0.0092259 0.11304 -0.060226 -0.0037832 -0.14566 -0.16579 0.0057481 -0.075592 0.18943 0.078713 0.057769 0.00021617 0.00056856 -0.000259 -0.00095501 0.16023 0.0064995 -0.0051505 -0.027082 -0.0024526 0.071761 -0.0010435 -0.17838 0.24189 -0.11144
1.6836 0.0010715 0.0044343 0.0099398 0.015329 0 0.014394 -0.0035617 -0.0084243 -0.027219 -0.00441 -0.06946 -2.1335 0.084357 0.0076957 0.1135 -0.043867 0.0013518 -0.12995 -0.14899 0.017661 -0.073108 0.192 0.088769 0.064394 0.0011176 0.00036727 0.00031859 -0.00063652 0.21379 -0.001003 -0.0073883 -0.028422 -0.0033429 0.078532 -0.00013009 -0.14733 0.20831 -0.11056
1.6875 -0.0045222 -0.00083991 0.0042012 0.0057865 0 0.00017832 -0.013343 -0.016944 -0.032806 0.0043503 -0.05698 -2.0279 0.076353 0.0026127 0.11067 -0.027967 0.0045208 -0.1201 -0.1302 0.021497 -0.077427 0.17976 0.087658 0.064368 0.00085441 -0.00027828 0.00036588 -0.00042336 0.25592 -0.012715 -0.0085295 -0.026111 -0.0072185 0.080586 -0.00069327 -0.121 0.1715 -0.1126
1.6914 -0.0089862 -0.0071218 -0.013549 -0.0084891 0 -0.01825 -0.019804 -0.023508 -0.031002 0.0089715 -0.035413 -1.9297 0.066088 -0.0032336 0.10511 -0.015609 0.0042731 -0.11423 -0.10886 0.020575 -0.084838 0.15942 0.077599 0.05845 -0.00029451 -0.00045033 -0.00014344 -0.00056641 0.27618 -0.021286 -0.0093244 -0.024346 -0.011966 0.077743 -0.0025874 -0.10149 0.13428 -0.11307
1.6953 -0.011373 -0.011973 -0.031285 -0.023629 0 -0.032224 -0.020509 -0.025849 -0.02059 0.0066172 -0.014001 -1.8319 0.056289 -0.0057072 0.09673 -0.0078809 0.0013921 -0.11046 -0.086739 0.018771 -0.092627 0.13543 0.062676 0.04767 -0.001124 0.00038619 -0.00079936 -0.00073377 0.2656 -0.022149 -0.0076323 -0.02432 -0.014525 0.071469 -0.0041943 -0.087905 0.097261 -0.1099
1.6992 -0.011689 -0.013506 -0.035098 -0.033253 0 -0.034799 -0.017328 -0.023971 -0.0068193 -0.0008962 0.00061435 -1.7257 0.048872 -0.0027685 0.085017 -0.0054591 -0.0010025 -0.10773 -0.065616 0.01851 -0.099039 0.11055 0.04646 0.032553 -0.00072862 0.0017994 -0.0010892 -0.00044118 0.22118 -0.016035 -0.0014781 -0.023828 -0.012876 0.062972 -0.0037081 -0.079339 0.060571 -0.10199
1.7031 -0.010337 -0.011267 -0.022041 -0.031708 0 -0.024833 -0.013327 -0.017917 0.0027604 -0.0077989 0.0066235 -1.6101 0.045994 0.0032865 0.068934 -0.0089331 -4.612e-05 -0.10511 -0.04812 0.020017 -0.10227 0.087509 0.030864 0.01354 0.00053247 0.0027009 -0.00082568 0.0002689 0.14827 -0.0071645 0.0067629 -0.020035 -0.0074567 0.053876 -0.00093486 -0.074353 0.024004 -0.088675
1.707 -0.007765 -0.0063979 -0.0024585 -0.018613 0 -0.0074122 -0.0091677 -0.0073727 0.0052073 -0.0089529 0.0061866 -1.493 0.049824 0.0071693 0.04623 -0.017527 0.0040467 -0.10328 -0.038007 0.021764 -0.10126 0.067958 0.016721 -0.0086298 0.0013839 0.0023298 -0.00028898 0.00074088 0.059938 0.0003135 0.010962 -0.012148 -0.0010002 0.046785 0.0022123 -0.069591 -0.012246 -0.071969
1.7109 -0.0045794 -0.0010541 0.010337 -0.00029379 0 0.0091666 -0.0033132 0.0062145 0.0045665 -0.0043537 0.0033598 -1.3833 0.057522 0.0048517 0.019006 -0.026984 0.0078656 -0.10368 -0.032446 0.021849 -0.09848 0.0495 0.0045627 -0.031431 0.00096094 0.00098685 3.8711e-05 0.00039658 -0.026394 0.0043781 0.0070365 -0.0016425 0.0030837 0.042082 0.0032011 -0.062486 -0.046099 -0.056378
1.7148 -0.0016478 0.0026417 0.011927 0.013961 0 0.01769 0.0045075 0.018239 0.0069281 0.00081803 0.0023839 -1.2844 0.067601 -0.0027599 -0.011274 -0.035083 0.0077306 -0.1071 -0.029086 0.019673 -0.095051 0.030749 -0.005695 -0.053242 -0.00029103 -0.00021991 -0.00010553 -0.00055076 -0.093802 0.0048561 -0.0022312 0.0092753 0.0027258 0.039765 0.0010596 -0.052105 -0.074745 -0.043756
1.7188 0.00031302 0.0036575 0.0081439 0.018026 0 0.015358 0.011246 0.023099 0.013266 0.00084565 0.0062609 -1.1931 0.078496 -0.010105 -0.042772 -0.039737 0.0030003 -0.11397 -0.025257 0.016654 -0.091917 0.010526 -0.015352 -0.072317 -0.0011094 -0.00040705 -0.00056769 -0.0012216 -0.13081 0.0023949 -0.0091608 0.018729 -0.0015459 0.039674 -0.0028012 -0.037863 -0.095085 -0.035453
1.7227 0.0013754 0.0025463 0.0060979 0.012411 0 0.0049975 0.012941 0.018603 0.017823 -0.0053807 0.015071 -1.105 0.08779 -0.01133 -0.071436 -0.03739 -0.0032719 -0.12423 -0.015708 0.015044 -0.08984 -0.012272 -0.026062 -0.084704 -0.00076744 0.00026675 -0.00095717 -0.0009835 -0.13494 -0.0017566 -0.0083726 0.024932 -0.0067029 0.041644 -0.0058828 -0.019185 -0.099293 -0.032617
1.7266 0.0024676 0.0010475 0.0062568 0.0026799 0 -0.0062536 0.0091779 0.0083104 0.014071 -0.013276 0.024896 -1.0173 0.094204 -0.0051892 -0.092766 -0.028088 -0.0068493 -0.13408 0.00231 0.015671 -0.087506 -0.035039 -0.037503 -0.088024 0.00017454 0.00080046 -0.0010004 -0.0001687 -0.11387 -0.0054248 -0.0017242 0.025957 -0.0086448 0.044637 -0.0067251 0.0013401 -0.084838 -0.031856
1.7305 0.0045714 0.0010219 0.0044742 -0.0050237 0 -0.010599 0.0043627 -0.00077863 0.0021764 -0.016196 0.02927 -0.92759 0.098569 0.0037715 -0.10608 -0.014459 -0.0056485 -0.14071 0.026707 0.016908 -0.083311 -0.054506 -0.046085 -0.083176 0.00051755 0.00036572 -0.00072526 0.00024418 -0.083629 -0.0059949 0.0041443 0.020824 -0.0044461 0.047831 -0.0058489 0.021027 -0.05593 -0.030114
1.7344 0.0077736 0.0034199 0.00012515 -0.0073971 0 -0.0042193 0.0038538 -0.0032686 -0.0099302 -0.010405 0.023552 -0.83159 0.10172 0.0089321 -0.11109 0.0015358 -0.0010432 -0.14245 0.055457 0.01635 -0.076089 -0.068105 -0.047 -0.070873 -0.00025306 -0.00087675 -0.00034048 -0.00030269 -0.063395 -0.0020718 0.0047688 0.011219 0.005595 0.050569 -0.0047873 0.03785 -0.016048 -0.025662
1.7383 0.011205 0.0079341 -0.00098395 -0.0044401 0 0.0099016 0.0088142 0.0012118 -0.013215 0.002528 0.0092876 -0.72499 0.10483 0.0070548 -0.10804 0.017505 0.0036581 -0.13793 0.085703 0.013728 -0.06469 -0.073134 -0.038581 -0.052379 -0.0014119 -0.0019627 2.1884e-06 -0.0012866 -0.067912 0.0050917 0.0018551 0.0016258 0.017459 0.052088 -0.0043995 0.049624 0.029992 -0.016997
1.7422 0.01402 0.013434 0.0065928 0.0019721 0 0.023531 0.015264 0.0087061 -0.0053559 0.017133 -0.0056293 -0.60866 0.11049 0.00072251 -0.097812 0.028381 0.0058852 -0.12656 0.11036 0.011741 -0.047446 -0.064527 -0.0249 -0.030985 -0.0017853 -0.0020982 0.00028472 -0.0016125 -0.10085 0.01215 0.00063518 -0.0030813 0.025338 0.04994 -0.0042339 0.051324 0.069895 -0.0031283
1.7461 0.016417 0.018716 0.019788 0.009583 0 0.028849 0.018344 0.014475 0.0079078 0.027554 -0.01222 -0.48999 0.11865 -0.0043159 -0.085614 0.03375 0.0053121 -0.11443 0.12718 0.013312 -0.027803 -0.048627 -0.013514 -0.011611 -0.001006 -0.0014237 0.00048896 -0.00078079 -0.15387 0.016231 0.0043274 -0.00088875 0.025307 0.043957 -0.0034352 0.045541 0.096994 0.011801
1.75 0.019544 0.023031 0.028624 0.016726 0 0.024305 0.017195 0.016269 0.018755 0.030738 -0.0072446 -0.37738 0.12852 -0.0043453 -0.0728 0.033991 0.0033002 -0.10472 0.13565 0.017783 -0.0076649 -0.029035 -0.0099011 0.0041303 0.00012184 -0.00081737 0.00047905 0.00054337 -0.2134 0.017442 0.01193 0.0061367 0.018386 0.034101 -0.0019975 0.033654 0.10978 0.025735
1.7539 0.024283 0.026186 0.027246 0.023016 0 0.015924 0.015403 0.015322 0.024225 0.027815 0.004327 -0.27251 0.13894 -0.00062381 -0.060342 0.029874 0.0012581 -0.10028 0.13574 0.020365 0.011064 -0.0095277 -0.013662 0.015144 0.00049763 -0.00097631 0.00011507 0.0011935 -0.27078 0.018932 0.020824 0.013763 0.010457 0.020734 -0.00086771 0.017411 0.10829 0.036904
1.7578 0.030099 0.028413 0.021751 0.029448 0 0.012644 0.016914 0.015085 0.027386 0.023272 0.013644 -0.16874 0.14732 0.0024783 -0.048701 0.022852 -0.00047481 -0.10532 0.12735 0.016108 0.025264 0.0037171 -0.020185 0.02037 -0.00013985 -0.0017335 -0.00049405 0.00070324 -0.32727 0.024162 0.029922 0.018849 0.0085702 0.0048874 -0.00076769 -0.00029848 0.09431 0.042956
1.7617 0.035166 0.030174 0.024427 0.037147 0 0.019296 0.022142 0.018819 0.032437 0.02228 0.015474 -0.05749 0.14974 0.0020556 -0.036938 0.015797 -0.0024769 -0.12004 0.11269 0.0046751 0.032673 0.0056593 -0.026176 0.021643 -0.0010117 -0.0022795 -0.00093118 -0.00023341 -0.38885 0.033555 0.039208 0.021128 0.016058 -0.0092621 -0.0011233 -0.014872 0.078277 0.044267
1.7656 0.037745 0.031924 0.039504 0.045268 0 0.032872 0.028241 0.027204 0.039524 0.027357 0.012405 0.064116 0.14574 -0.00062027 -0.024393 0.0094865 -0.0053533 -0.13989 0.093709 -0.0092103 0.034551 -0.0012652 -0.033591 0.021353 -0.0011708 -0.0020174 -0.00078678 -0.00052138 -0.45565 0.043481 0.046924 0.022414 0.030071 -0.01858 -0.00046713 -0.02526 0.067402 0.043532
1.7695 0.037583 0.033805 0.05643 0.05022 0 0.044941 0.032657 0.037332 0.044688 0.036506 0.012326 0.19248 0.13521 -0.0017956 -0.01092 0.0037035 -0.009119 -0.16196 0.070694 -0.020456 0.031684 -0.01481 -0.047978 0.02039 -0.00046092 -0.001164 -9.9565e-05 0.00018504 -0.51715 0.048703 0.049116 0.024578 0.043516 -0.020907 0.0019161 -0.031465 0.064876 0.042249
1.7734 0.036069 0.03546 0.059572 0.047941 0 0.048031 0.035576 0.0442 0.044528 0.044515 0.021708 0.32358 0.11855 0.00059809 0.0034461 -0.0021322 -0.013344 -0.1831 0.043778 -0.028636 0.025199 -0.03186 -0.072638 0.019435 0.00041881 -0.00052244 0.00055948 0.0011573 -0.55967 0.046467 0.043365 0.028332 0.049979 -0.014349 0.0048303 -0.03407 0.072872 0.041901
1.7773 0.035046 0.036215 0.044897 0.037913 0 0.040904 0.038718 0.044385 0.040288 0.046922 0.040452 0.45812 0.09717 0.004652 0.01804 -0.01017 -0.01771 -0.19701 0.012416 -0.037862 0.01734 -0.044749 -0.10412 0.018422 0.00069973 -0.00071027 0.00054715 0.0013927 -0.58002 0.038889 0.032746 0.033467 0.047995 0.0053859 0.0059425 -0.035594 0.093327 0.044257
1.7813 0.03535 0.03562 0.025455 0.025104 0 0.02909 0.042396 0.03926 0.037075 0.043528 0.06209 0.59976 0.075948 0.0063694 0.032149 -0.020554 -0.022287 -0.20285 -0.01992 -0.051427 0.011239 -0.048812 -0.13338 0.016729 0.00027799 -0.0016304 -0.00023267 0.00064667 -0.59109 0.031553 0.02474 0.039589 0.041611 0.033313 0.0039985 -0.039613 0.11909 0.047711
1.7852 0.036275 0.033898 0.018921 0.017275 0 0.020852 0.044584 0.034556 0.039104 0.038345 0.078395 0.74909 0.056808 0.0037311 0.046016 -0.032122 -0.027242 -0.20101 -0.05058 -0.06704 0.0080419 -0.043568 -0.15182 0.01436 -0.00032131 -0.0026539 -0.0011755 -0.00038164 -0.6115 0.029353 0.025043 0.046267 0.037046 0.06636 0.00033118 -0.046983 0.14779 0.050652
1.7891 0.036294 0.031831 0.02996 0.019353 0 0.021733 0.043075 0.035811 0.045757 0.035846 0.084416 0.90161 0.041069 -0.001217 0.060099 -0.043365 -0.032335 -0.192 -0.077181 -0.078147 0.0085076 -0.029426 -0.15708 0.011608 -0.00057174 -0.0032473 -0.0015024 -0.00082548 -0.64728 0.032931 0.032174 0.05262 0.038038 0.10172 -0.0020485 -0.057886 0.17819 0.051612
1.793 0.034325 0.030116 0.046055 0.029641 0 0.031091 0.038029 0.043339 0.052099 0.036934 0.080626 1.053 0.030084 -0.0042988 0.075497 -0.051288 -0.036813 -0.17634 -0.096088 -0.080378 0.01345 -0.0079489 -0.15389 0.009376 -0.00042363 -0.0033966 -0.0009918 -0.00050219 -0.68247 0.038521 0.038494 0.057165 0.043173 0.13548 -0.0011737 -0.071735 0.2103 0.048347
1.7969 0.03053 0.028793 0.050878 0.041065 0 0.042466 0.031886 0.051446 0.053102 0.038358 0.071544 1.2057 0.023649 -0.0031266 0.093848 -0.050882 -0.039933 -0.15596 -0.10509 -0.076368 0.021849 0.014446 -0.14935 0.010081 -0.0001977 -0.0034745 -0.00019136 3.0507e-05 -0.68859 0.041085 0.036863 0.058373 0.046934 0.16182 0.0018953 -0.084678 0.24677 0.038991
1.8008 0.026135 0.027321 0.040515 0.046162 0 0.047499 0.026851 0.052987 0.047619 0.036048 0.062375 1.3686 0.019748 0.00087033 0.11416 -0.042678 -0.041634 -0.13357 -0.10903 -0.073529 0.030647 0.033102 -0.14675 0.01423 -0.0001557 -0.0037772 0.00011907 0.00015727 -0.64531 0.037954 0.026627 0.055462 0.043672 0.17991 0.0038996 -0.093767 0.28758 0.025544
1.8047 0.02251 0.025214 0.0256 0.041619 0 0.041287 0.02296 0.045221 0.03884 0.029121 0.05574 1.5479 0.018061 0.0040721 0.13504 -0.027573 -0.042604 -0.11023 -0.1113 -0.076648 0.037905 0.046595 -0.14281 0.021731 -0.0002754 -0.0042183 -0.00031055 -0.00018681 -0.55485 0.03013 0.013675 0.048738 0.031819 0.18905 0.0024271 -0.097607 0.33143 0.0092374
1.8086 0.020266 0.022548 0.018529 0.0294 0 0.02595 0.018878 0.031635 0.031263 0.020865 0.050195 1.7401 0.018529 0.0040519 0.15463 -0.0071998 -0.043463 -0.086957 -0.11567 -0.082728 0.041667 0.054358 -0.13046 0.032074 -0.00039334 -0.004417 -0.00097409 -0.0005932 -0.43895 0.020808 0.0053402 0.039278 0.015535 0.18895 -0.0016959 -0.095251 0.37609 -0.0084621
1.8125 0.018978 0.019794 0.020847 0.014879 0 0.0097304 0.014203 0.018419 0.026952 0.016019 0.041444 1.9328 0.023252 0.0013787 0.1674 0.013941 -0.043751 -0.065605 -0.12962 -0.083361 0.037782 0.057881 -0.1047 0.04315 -0.00042961 -0.0040201 -0.001136 -0.00072382 -0.32343 0.013032 0.0052621 0.028391 0.0024841 0.17793 -0.0050718 -0.085483 0.41338 -0.024673
1.8164 0.017657 0.017196 0.024093 0.0040793 0 0.0016088 0.010366 0.0094039 0.024029 0.016994 0.025818 2.1152 0.034136 -0.0015393 0.16995 0.029345 -0.04182 -0.047398 -0.1537 -0.072371 0.026544 0.063815 -0.067044 0.051102 -0.0004097 -0.0029502 -0.0005677 -0.00063558 -0.22398 0.0084867 0.011998 0.01721 -0.0010083 0.15961 -0.00493 -0.071883 0.43508 -0.037077
1.8203 0.015509 0.014439 0.021146 0.0012241 0 0.004925 0.0089982 0.0041806 0.018372 0.022163 0.0038449 2.2862 0.051915 -0.0029523 0.16211 0.036867 -0.036113 -0.032558 -0.18416 -0.051387 0.0098749 0.075558 -0.025153 0.05444 -0.00034622 -0.001444 0.00024293 -0.000566 -0.14276 0.0075843 0.02091 0.0065012 0.0056637 0.13614 -0.0017821 -0.056423 0.43898 -0.045135
1.8242 0.01236 0.01103 0.01383 0.0066702 0 0.014853 0.0097489 0.00029907 0.007172 0.027129 -0.018869 2.4533 0.076982 -0.0030431 0.1441 0.035379 -0.026949 -0.021163 -0.21718 -0.028435 -0.010415 0.095134 0.011834 0.05239 -0.00022243 5.8165e-05 0.00058801 -0.00054543 -0.073723 0.0096297 0.026681 -0.0033552 0.016545 0.10881 0.0010851 -0.040091 0.42413 -0.048472
1.8281 0.0084691 0.00695 0.0086067 0.015878 0 0.021933 0.010169 -0.0036943 -0.0082997 0.027467 -0.03467 2.6241 0.10954 -0.0031095 0.11673 0.024175 -0.01713 -0.013163 -0.24687 -0.011585 -0.031645 0.12431 0.038379 0.044474 -0.00010975 0.0010772 0.00021086 -0.00036937 -0.0093738 0.012514 0.025191 -0.012092 0.022655 0.07892 0.00079819 -0.023538 0.39046 -0.046722
1.832 0.0040387 0.002748 0.0071961 0.021097 0 0.019015 0.0079051 -0.0076091 -0.022881 0.021009 -0.03885 2.7992 0.14684 -0.0039534 0.084259 0.0051174 -0.010438 -0.0075972 -0.26133 -0.0038295 -0.04769 0.16119 0.054304 0.032453 -0.00018987 0.0012936 -0.00050643 4.3006e-05 0.055354 0.012925 0.015224 -0.019063 0.017715 0.048759 -0.0023692 -0.006101 0.34426 -0.039942
1.8359 -0.0009902 -0.0011239 0.0044606 0.016154 0 0.0061415 0.0028431 -0.01112 -0.030848 0.0086996 -0.032788 2.975 0.18252 -0.0051732 0.052999 -0.015888 -0.0089111 -0.0026806 -0.26044 -0.0030249 -0.056404 0.19751 0.062607 0.020692 -0.00054621 0.00074265 -0.00095876 0.00040278 0.12141 0.008135 -0.00018335 -0.023075 0.0022321 0.020538 -0.0053479 0.012614 0.29825 -0.030811
1.8398 -0.00662 -0.0050052 -0.0040978 0.001382 0 -0.010219 -0.0030235 -0.01475 -0.030168 -0.0059523 -0.022819 3.1509 0.21304 -0.0057217 0.025351 -0.036804 -0.011124 0.0016777 -0.24518 -0.0052753 -0.057004 0.22864 0.066139 0.01107 -0.00094282 -0.00012706 -0.00085948 0.00030249 0.18512 -0.0015376 -0.0145 -0.023121 -0.016813 -0.0043157 -0.0052129 0.032181 0.25719 -0.020401
1.8438 -0.012339 -0.0098236 -0.015421 -0.015908 0 -0.022329 -0.007696 -0.018928 -0.024369 -0.018536 -0.015885 3.3323 0.23515 -0.0048315 0.003157 -0.056008 -0.013129 0.0051951 -0.21774 -0.0076599 -0.049352 0.25028 0.066335 0.0051165 -0.00093123 -0.0006662 -0.00038469 -0.00027232 0.24028 -0.012142 -0.021588 -0.019716 -0.030424 -0.024418 -0.00171 0.051707 0.22468 -0.0097551
1.8477 -0.017163 -0.016002 -0.022049 -0.026848 0 -0.026243 -0.010965 -0.022693 -0.020191 -0.025956 -0.015449 3.5253 0.24286 -0.0024654 -0.01141 -0.072072 -0.011519 0.0057081 -0.18283 -0.0085153 -0.033633 0.25488 0.064439 0.0047372 -0.00028072 -0.0004359 0.00012121 -0.00078655 0.28324 -0.018802 -0.020402 -0.015478 -0.033151 -0.036527 0.0029647 0.067771 0.20403 -0.00037052
1.8516 -0.020331 -0.022581 -0.021806 -0.02814 0 -0.023288 -0.014211 -0.02423 -0.022453 -0.028047 -0.020368 3.728 0.23679 0.00072361 -0.020601 -0.086004 -0.0061417 -2.6823e-05 -0.14996 -0.0068919 -0.015051 0.24344 0.062716 0.0082059 0.00070615 0.00048035 0.00048408 -0.00062368 0.31706 -0.019819 -0.016181 -0.013814 -0.026193 -0.039946 0.0064848 0.075145 0.18953 0.0070829
1.8555 -0.022081 -0.027672 -0.021528 -0.024436 0 -0.018081 -0.018764 -0.023002 -0.030118 -0.027371 -0.026628 3.928 0.22113 0.0035965 -0.026753 -0.09857 -0.00019078 -0.012896 -0.12183 -0.0030505 0.0028268 0.22173 0.063428 0.013335 0.0013945 0.0015404 0.00074278 0.00025836 0.34948 -0.018312 -0.016332 -0.016354 -0.016281 -0.036123 0.0081567 0.071957 0.17612 0.013199
1.8594 -0.023717 -0.030084 -0.0291 -0.02365 0 -0.015538 -0.024669 -0.020914 -0.036934 -0.027186 -0.030005 4.1106 0.19857 0.0049282 -0.030809 -0.10959 0.0024285 -0.033256 -0.098622 0.00073916 0.018024 0.19378 0.066434 0.01897 0.0013949 0.0021495 0.00095577 0.0011892 0.38547 -0.019506 -0.024311 -0.021392 -0.011342 -0.02592 0.0085104 0.056993 0.16154 0.01858
1.8633 -0.02679 -0.03066 -0.042833 -0.029694 0 -0.018825 -0.030943 -0.020887 -0.036392 -0.029247 -0.028023 4.2702 0.17235 0.0041625 -0.033482 -0.11845 0.0002209 -0.06093 -0.079149 0.0012931 0.028819 0.16444 0.068627 0.024038 0.00092891 0.0020713 0.001076 0.0013706 0.42244 -0.026088 -0.037034 -0.025185 -0.01578 -0.010545 0.0077993 0.029598 0.14423 0.02406
1.8672 -0.032057 -0.031943 -0.051723 -0.039534 0 -0.028374 -0.03677 -0.024323 -0.027121 -0.033293 -0.020944 4.4151 0.14881 0.0020947 -0.033904 -0.12078 -0.0048439 -0.093219 -0.056175 -0.0023379 0.033175 0.14366 0.066849 0.028104 0.00057997 0.0015203 0.0010387 0.00063501 0.45496 -0.036056 -0.048033 -0.025293 -0.028195 0.0073668 0.0056159 -0.0097872 0.12681 0.031629
1.8711 -0.039051 -0.036256 -0.047855 -0.046921 0 -0.04163 -0.042273 -0.030258 -0.014346 -0.03835 -0.011942 4.5615 0.13141 0.00056078 -0.031751 -0.11529 -0.0089966 -0.12306 -0.024548 -0.0066287 0.034307 0.13377 0.061912 0.032682 0.00067977 0.00092536 0.00089809 -0.00037603 0.48515 -0.045003 -0.053056 -0.023001 -0.042742 0.023837 0.0021289 -0.051426 0.1149 0.041183
1.875 -0.046522 -0.043852 -0.037115 -0.048568 0 -0.053939 -0.048221 -0.03697 -0.0062812 -0.044064 -0.0061236 4.7202 0.12143 0.00090134 -0.0268 -0.10099 -0.0093748 -0.14727 0.01696 -0.0052098 0.03353 0.1351 0.05945 0.038785 0.00097942 0.00063513 0.00079434 -0.0008001 0.52677 -0.050253 -0.052884 -0.022461 -0.053116 0.037548 -0.0009256 -0.091157 0.11126 0.052021
1.8789 -0.053237 -0.052736 -0.034774 -0.046671 0 -0.061066 -0.055052 -0.043825 -0.0083979 -0.050494 -0.0081534 4.8879 0.11967 0.0024559 -0.01911 -0.077477 -0.0054345 -0.16333 0.068245 0.0064535 0.032081 0.14711 0.066145 0.047263 0.00094359 0.00080483 0.00077686 -0.00034235 0.59606 -0.052642 -0.051493 -0.027282 -0.056536 0.047644 -0.0013627 -0.12538 0.11762 0.063106
1.8828 -0.058518 -0.060258 -0.049309 -0.046104 0 -0.062194 -0.06212 -0.051141 -0.02012 -0.056882 -0.019521 5.0495 0.1274 0.002839 -0.0090831 -0.044187 0.0017874 -0.16797 0.12713 0.027629 0.031463 0.1685 0.084723 0.059345 0.00033133 0.0014488 0.00072294 0.00048712 0.69713 -0.054635 -0.052292 -0.037761 -0.055168 0.053474 0.00096974 -0.14926 0.13548 0.071954
1.8867 -0.062324 -0.065006 -0.072019 -0.050029 0 -0.060835 -0.067817 -0.058633 -0.036243 -0.06142 -0.037562 5.1901 0.14217 0.00021326 0.0011128 -0.0055855 0.011379 -0.16373 0.18321 0.053441 0.032677 0.19257 0.11257 0.074309 -0.00056149 0.0024798 0.00048378 0.00088515 0.81727 -0.057493 -0.056174 -0.051203 -0.054151 0.057486 0.0032307 -0.16274 0.15848 0.074808
1.8906 -0.065111 -0.067443 -0.084788 -0.058268 0 -0.062161 -0.070612 -0.064975 -0.05149 -0.062861 -0.057357 5.3049 0.15986 -0.0044773 0.010246 0.033312 0.023393 -0.15621 0.22936 0.079221 0.035492 0.21415 0.14504 0.090064 -0.001221 0.0036665 9.7527e-05 0.0005019 0.93818 -0.060791 -0.062235 -0.064614 -0.057794 0.062481 0.00186 -0.17053 0.17978 0.071138
1.8945 -0.067632 -0.069057 -0.078538 -0.068804 0 -0.068589 -0.070391 -0.069494 -0.064255 -0.062339 -0.075084 5.4017 0.17805 -0.007746 0.01802 0.069755 0.038168 -0.14835 0.26139 0.1035 0.039877 0.23041 0.17934 0.10522 -0.0014042 0.004647 -0.00019596 -0.0002752 1.0516 -0.064273 -0.069158 -0.076812 -0.066722 0.069982 -0.0037578 -0.17521 0.19604 0.060783
1.8984 -0.070621 -0.071125 -0.062678 -0.079502 0 -0.077582 -0.06905 -0.073831 -0.07663 -0.063085 -0.08993 5.4921 0.19423 -0.0064191 0.02445 0.10121 0.05513 -0.14291 0.27594 0.12687 0.045766 0.23899 0.21488 0.11834 -0.0012686 0.0051306 -0.00017769 -0.00071696 1.1622 -0.069092 -0.075608 -0.088022 -0.077891 0.081278 -0.010071 -0.17949 0.20458 0.044097
1.9023 -0.074348 -0.074222 -0.05531 -0.088148 0 -0.083902 -0.069554 -0.080869 -0.09108 -0.06787 -0.10301 5.5824 0.20274 -0.00047782 0.030769 0.12302 0.072463 -0.14296 0.26645 0.14873 0.053614 0.23536 0.24986 0.12622 -0.0010689 0.0051748 0.00013835 -0.00040778 1.275 -0.0764 -0.080166 -0.097981 -0.087132 0.097741 -0.012265 -0.18699 0.20347 0.022478
1.9063 -0.07836 -0.078473 -0.064867 -0.09222 0 -0.084412 -0.073819 -0.0914 -0.10697 -0.07671 -0.11475 5.6703 0.20282 0.0069433 0.038558 0.13729 0.087941 -0.14518 0.24296 0.16604 0.062798 0.22371 0.27932 0.12916 -0.00083411 0.005227 0.00054351 0.00044725 1.3821 -0.085008 -0.082065 -0.10514 -0.092091 0.11564 -0.0087092 -0.19696 0.20004 0.0011568
1.9102 -0.081797 -0.083725 -0.082947 -0.090429 0 -0.081 -0.081073 -0.10222 -0.12012 -0.087151 -0.12362 5.7494 0.19465 0.012414 0.047857 0.14513 0.099981 -0.14688 0.21012 0.17587 0.072835 0.20649 0.29764 0.12748 -0.00041001 0.0057743 0.0008633 0.0012863 1.4648 -0.091468 -0.08236 -0.1081 -0.093521 0.13252 -0.0025282 -0.20782 0.19786 -0.017747
1.9141 -0.084122 -0.089174 -0.09521 -0.085071 0 -0.07899 -0.088294 -0.10833 -0.12593 -0.096567 -0.12742 5.8158 0.17872 0.015011 0.058226 0.14738 0.10793 -0.14586 0.17158 0.1786 0.083134 0.18592 0.30372 0.12151 0.00022558 0.0068533 0.0010925 0.0017074 1.5099 -0.093245 -0.083734 -0.10753 -0.094371 0.14629 0.0013013 -0.21809 0.19934 -0.032779
1.918 -0.085559 -0.093052 -0.097078 -0.081695 0 -0.082556 -0.092558 -0.10734 -0.12322 -0.10363 -0.12566 5.8688 0.15586 0.016322 0.068222 0.14465 0.11171 -0.1392 0.13124 0.17798 0.092596 0.16497 0.30275 0.11153 0.0007996 0.0079018 0.0012827 0.0017396 1.5218 -0.091624 -0.088284 -0.10612 -0.097535 0.15409 0.00042115 -0.2255 0.20664 -0.042463
1.9219 -0.086737 -0.093341 -0.096358 -0.084681 0 -0.091123 -0.093217 -0.10159 -0.1155 -0.10748 -0.12049 5.9069 0.13024 0.018004 0.07386 0.13807 0.11177 -0.12645 0.093084 0.17784 0.098944 0.14799 0.30208 0.098878 0.00096576 0.0081827 0.0013561 0.0016737 1.5163 -0.090704 -0.095194 -0.10621 -0.10361 0.15458 -0.00324 -0.22837 0.21718 -0.047701
1.9258 -0.087891 -0.089458 -0.10076 -0.092371 0 -0.099538 -0.091891 -0.095641 -0.10825 -0.10629 -0.11526 5.9262 0.10626 0.019847 0.073904 0.12937 0.10963 -0.1119 0.057922 0.17902 0.10162 0.13568 0.30469 0.085569 0.00067177 0.0074601 0.0011305 0.001704 1.5021 -0.093093 -0.10087 -0.10731 -0.10981 0.1512 -0.0058741 -0.22859 0.22602 -0.051707
1.9297 -0.088609 -0.08352 -0.10618 -0.097342 0 -0.10156 -0.090496 -0.092042 -0.10463 -0.098171 -0.11202 5.9248 0.086044 0.020496 0.068057 0.11911 0.10811 -0.098281 0.026381 0.18012 0.10027 0.12806 0.30688 0.07262 0.0002431 0.0063026 0.00057518 0.0017739 1.4727 -0.096944 -0.1017 -0.10642 -0.11092 0.14594 -0.0053978 -0.22747 0.23095 -0.055982
1.9336 -0.088592 -0.079643 -0.10089 -0.09303 0 -0.094195 -0.08964 -0.089983 -0.10345 -0.08435 -0.10994 5.9101 0.071407 0.019742 0.056606 0.10777 0.11003 -0.08832 -0.00092608 0.18066 0.094789 0.1247 0.30222 0.061021 6.5459e-05 0.0056744 -1.0302e-05 0.0017494 1.4184 -0.097887 -0.09697 -0.10087 -0.10247 0.14085 -0.0026101 -0.22645 0.23032 -0.06185
1.9375 -0.088615 -0.081331 -0.081802 -0.081014 0 -0.080362 -0.089095 -0.087894 -0.10097 -0.071013 -0.1056 5.897 0.065375 0.019378 0.041339 0.09559 0.11579 -0.086642 -0.020994 0.18265 0.084897 0.12432 0.28755 0.052763 0.00019659 0.0061276 -0.00017683 0.0016682 1.3458 -0.094038 -0.089324 -0.09129 -0.084993 0.13893 0.00061269 -0.22801 0.2235 -0.070745
1.9414 -0.090422 -0.088862 -0.063608 -0.071514 0 -0.068357 -0.089434 -0.08637 -0.094685 -0.066567 -0.094699 5.8956 0.065448 0.021274 0.02775 0.082482 0.12213 -0.091446 -0.032601 0.18817 0.072949 0.12369 0.26497 0.048076 0.00031924 0.0073096 0.00024962 0.0017396 1.2827 -0.088618 -0.082915 -0.081675 -0.066051 0.13938 0.0034026 -0.23229 0.21611 -0.08089
1.9453 -0.095242 -0.098889 -0.06774 -0.075466 0 -0.067771 -0.092306 -0.087559 -0.085503 -0.075501 -0.074971 5.8989 0.069235 0.024762 0.018279 0.067829 0.12396 -0.09975 -0.035141 0.19555 0.060174 0.12198 0.23912 0.046528 8.4037e-05 0.0082474 0.00093743 0.0020692 1.2592 -0.087118 -0.081211 -0.076405 -0.057246 0.13981 0.0058837 -0.23817 0.21103 -0.090351
1.9492 -0.10222 -0.10672 -0.10025 -0.094705 0 -0.083173 -0.098452 -0.091729 -0.076496 -0.09416 -0.049095 5.8845 0.074927 0.026533 0.014313 0.050991 0.11873 -0.10928 -0.027918 0.19923 0.04732 0.11919 0.2141 0.047795 -0.00051189 0.0081747 0.0012993 0.0024297 1.2819 -0.091859 -0.085768 -0.076843 -0.066579 0.138 0.0076844 -0.24468 0.20947 -0.09747
1.9531 -0.10842 -0.10941 -0.14157 -0.11905 0 -0.10923 -0.10567 -0.095528 -0.070216 -0.11258 -0.025815 5.8321 0.080271 0.023641 0.016966 0.030982 0.10929 -0.1172 -0.0098944 0.19453 0.035097 0.1161 0.19379 0.051452 -0.0010888 0.0071737 0.0010129 0.0023924 1.3282 -0.099645 -0.095567 -0.0804 -0.091254 0.1308 0.0074559 -0.25036 0.21178 -0.1
1.957 -0.11061 -0.10717 -0.16082 -0.13321 0 -0.13174 -0.10958 -0.094721 -0.06752 -0.12109 -0.017055 5.7407 0.081214 0.016687 0.025112 0.0070509 0.10226 -0.12068 0.019171 0.18298 0.024317 0.11707 0.18383 0.056717 -0.0012204 0.0060721 0.00030091 0.0017455 1.3653 -0.10483 -0.10647 -0.08284 -0.11742 0.11383 0.004324 -0.25294 0.21259 -0.094338
1.9609 -0.10734 -0.10213 -0.14246 -0.12781 0 -0.1359 -0.10708 -0.08881 -0.068729 -0.11628 -0.031112 5.6278 0.076722 0.0097546 0.034236 -0.017893 0.10238 -0.12206 0.053353 0.17244 0.015097 0.12468 0.19059 0.062671 -0.00082212 0.0057068 -0.00030248 0.00077634 1.3752 -0.10428 -0.11193 -0.081886 -0.12869 0.090393 -0.00059571 -0.25255 0.20617 -0.081931
1.9648 -0.099351 -0.095943 -0.10009 -0.10592 0 -0.11691 -0.098921 -0.082251 -0.074809 -0.10181 -0.065946 5.5104 0.066019 0.0069762 0.042605 -0.041442 0.10808 -0.12321 0.089937 0.17107 0.0079151 0.14027 0.21594 0.069263 -0.00024394 0.0062256 -0.00044307 7.722e-05 1.3632 -0.099095 -0.10632 -0.079209 -0.11778 0.062793 -0.004836 -0.2491 0.19013 -0.063226
1.9688 -0.088378 -0.088396 -0.063658 -0.080168 0 -0.084445 -0.088534 -0.080451 -0.086244 -0.084797 -0.10829 5.3877 0.048639 0.009099 0.048843 -0.060985 0.11277 -0.12605 0.12611 0.18063 0.003278 0.16445 0.25286 0.076501 4.9208e-06 0.0070331 -0.00019334 2.8029e-05 1.3438 -0.09194 -0.089385 -0.079144 -0.091905 0.033658 -0.0069025 -0.24251 0.16324 -0.038957
1.9727 -0.07572 -0.078257 -0.05278 -0.063516 0 -0.056045 -0.078129 -0.084464 -0.10047 -0.071301 -0.14077 5.2448 0.023385 0.013361 0.051691 -0.070736 0.1113 -0.1337 0.15683 0.1955 0.0027211 0.19741 0.28768 0.084619 -0.00033324 0.0073859 0.00015151 0.00047179 1.3205 -0.083748 -0.067862 -0.084948 -0.067044 0.0077219 -0.0074945 -0.23162 0.12586 -0.01002
1.9766 -0.062187 -0.065256 -0.061284 -0.060546 0 -0.043846 -0.066751 -0.08983 -0.11136 -0.063875 -0.15248 5.0734 -0.0064832 0.016484 0.052565 -0.068768 0.10547 -0.14523 0.1776 0.20802 0.0060354 0.23221 0.30839 0.092787 -0.0010478 0.0070584 0.00044064 0.00092375 1.2803 -0.073708 -0.05137 -0.095306 -0.055599 -0.012332 -0.0080122 -0.21545 0.088323 0.019757
1.9805 -0.049112 -0.051253 -0.066781 -0.065134 0 -0.045631 -0.052719 -0.090558 -0.11266 -0.061274 -0.14481 4.8865 -0.037075 0.017498 0.052552 -0.05807 0.10276 -0.15721 0.18706 0.21474 0.011542 0.26327 0.31141 0.099524 -0.0016114 0.0064748 0.00076921 0.0010841 1.2045 -0.061958 -0.045251 -0.10395 -0.057615 -0.028314 -0.0081956 -0.19365 0.057502 0.047567
1.9844 -0.038795 -0.039501 -0.05416 -0.065532 0 -0.048221 -0.037719 -0.083973 -0.10292 -0.059411 -0.12792 4.7079 -0.065272 0.017721 0.051772 -0.041351 0.10867 -0.16682 0.18346 0.21707 0.017665 0.28694 0.30052 0.10331 -0.0015956 0.0062246 0.0012342 0.0010882 1.0852 -0.051062 -0.046719 -0.10324 -0.062646 -0.042194 -0.0061213 -0.16578 0.037115 0.071292
1.9883 -0.033373 -0.032665 -0.029632 -0.053227 0 -0.040305 -0.027299 -0.071856 -0.086838 -0.053627 -0.11113 4.5473 -0.08743 0.018527 0.049957 -0.02238 0.11996 -0.1707 0.165 0.21635 0.022334 0.29968 0.27961 0.10226 -0.0010297 0.00645 0.0016814 0.0012246 0.93172 -0.043962 -0.048177 -0.089496 -0.059826 -0.056765 -0.0010059 -0.13153 0.030032 0.088668
1.9922 -0.033031 -0.031235 -0.012829 -0.029742 0 -0.023119 -0.026196 -0.05778 -0.07114 -0.042229 -0.095873 4.3886 -0.094344 0.019746 0.043976 -0.010592 0.12582 -0.1622 0.12565 0.20913 0.01986 0.29651 0.24778 0.091391 -0.00039036 0.0066847 0.0017854 0.0014779 0.76601 -0.040751 -0.044559 -0.066159 -0.046917 -0.078265 0.0045569 -0.091453 0.036609 0.094396
1.9961 -0.035472 -0.033393 -0.016541 -0.0066093 0 -0.0092832 -0.033041 -0.044346 -0.05861 -0.029044 -0.076792 4.2062 -0.087507 0.020334 0.032975 -0.0087382 0.11674 -0.14512 0.072902 0.1883 0.0098811 0.28546 0.20202 0.073036 -0.00018905 0.0062774 0.0013958 0.0014808 0.61169 -0.038304 -0.0374 -0.041846 -0.030912 -0.1057 0.0062862 -0.051464 0.045678 0.091498
2 -0.037401 -0.03618 -0.034646 0.0021555 0 -0.011053 -0.040446 -0.032859 -0.046287 -0.021568 -0.04904 3.993 -0.067692 0.02002 0.017155 -0.016311 0.093 -0.12195 0.0096463 0.14972 -0.0071285 0.27033 0.14413 0.048803 -0.00048904 0.004984 0.0007512 0.00099081 0.48431 -0.033534 -0.031916 -0.024413 -0.020855 -0.13656 0.0027333 -0.014894 0.05357 0.0814
2.0039 -0.03674 -0.036977 -0.048927 -0.0096179 0 -0.028778 -0.041045 -0.024246 -0.029613 -0.024348 -0.014425 3.7689 -0.036585 0.019636 -0.0024613 -0.031493 0.064583 -0.095503 -0.060663 0.098007 -0.029907 0.25467 0.083136 0.020872 -0.00081241 0.0031827 0.00028612 0.00033559 0.38478 -0.026622 -0.030758 -0.015554 -0.019973 -0.16747 -0.002363 0.01514 0.058066 0.065956
2.0078 -0.033552 -0.034474 -0.046321 -0.034597 0 -0.049732 -0.033573 -0.01866 -0.0081752 -0.032962 0.018941 3.56 0.0027088 0.019729 -0.022586 -0.049154 0.042446 -0.070364 -0.13247 0.045571 -0.055311 0.24306 0.029768 -0.0064695 -0.00058512 0.001549 0.00021383 0.00021793 0.29804 -0.020437 -0.031397 -0.010434 -0.023624 -0.19079 -0.0032294 0.03333 0.059532 0.048203
2.0117 -0.029076 -0.028908 -0.029225 -0.055834 0 -0.057853 -0.022835 -0.014042 0.012944 -0.035534 0.042431 3.3711 0.040831 0.019451 -0.034694 -0.057861 0.02956 -0.051239 -0.19607 0.005292 -0.075521 0.23639 -0.011455 -0.026196 0.00025803 0.00052326 0.00032919 0.00096842 0.20052 -0.016813 -0.02952 -0.0026094 -0.02363 -0.19649 0.0019452 0.037944 0.068143 0.033401
2.0156 -0.024161 -0.021749 -0.010331 -0.057981 0 -0.045719 -0.014029 -0.0065747 0.027418 -0.022629 0.052687 3.1818 0.071969 0.017438 -0.034643 -0.053409 0.020276 -0.037612 -0.24739 -0.017187 -0.086711 0.23076 -0.043826 -0.036382 0.0011151 5.0891e-05 0.00025106 0.0020434 0.076485 -0.014142 -0.023974 0.010135 -0.014598 -0.1841 0.0085697 0.033003 0.091273 0.023119
2.0195 -0.018797 -0.015012 0.00046868 -0.037664 0 -0.019294 -0.0079502 0.0056544 0.032814 0.0026416 0.052968 2.9716 0.092958 0.013837 -0.020079 -0.03431 0.0081183 -0.028732 -0.28368 -0.025504 -0.086819 0.22316 -0.072117 -0.036109 0.0012317 -0.00023788 -0.00015038 0.0024197 -0.066095 -0.0092562 -0.01746 0.024176 0.002418 -0.15366 0.009907 0.020699 0.1328 0.017639
2.0234 -0.012952 -0.010389 0.003206 -0.0053227 0 0.0070186 -0.0022162 0.01906 0.031463 0.024639 0.049954 2.7423 0.10138 0.010894 0.010348 -0.00056155 -0.0064282 -0.023338 -0.30291 -0.028107 -0.074592 0.21042 -0.095411 -0.025236 0.00043713 -0.00065717 -0.00059529 0.0015952 -0.19357 -0.0015653 -0.012693 0.033734 0.020465 -0.10661 0.0039828 0.0036133 0.19508 0.016592
2.0273 -0.0074757 -0.0085071 0.0034314 0.022348 0 0.020007 0.0035865 0.025867 0.027007 0.027165 0.048915 2.5135 0.093063 0.010995 0.057304 0.044119 -0.016245 -0.019555 -0.29951 -0.031532 -0.048617 0.18717 -0.10698 -0.0038845 -0.00063332 -0.0012572 -0.00067102 0.00017322 -0.26372 0.0053853 -0.0092861 0.035951 0.030312 -0.046831 -0.0041284 -0.014605 0.27647 0.017696
2.0313 -0.0038798 -0.0087742 0.0035442 0.033059 0 0.014956 0.005622 0.020623 0.021218 0.0074154 0.050263 2.2953 0.076063 0.014131 0.10732 0.086001 -0.015427 -0.016574 -0.2823 -0.036456 -0.018022 0.15896 -0.10096 0.020729 -0.0010958 -0.0018823 -0.00025187 -0.00065074 -0.25084 0.0069486 -0.0054295 0.032476 0.025308 0.01262 -0.0072749 -0.03147 0.35494 0.016884
2.0352 -0.0032266 -0.0099608 0.00041896 0.02504 0 -0.0030696 -0.00026099 0.0059963 0.014398 -0.020941 0.049111 2.0741 0.054413 0.017749 0.15319 0.11913 -0.0060348 -0.015761 -0.2548 -0.038401 0.012933 0.13116 -0.078211 0.045978 -0.00063122 -0.0023165 0.00036998 -0.00024053 -0.15987 0.001851 -0.0020594 0.026515 0.0055596 0.06656 -0.0033617 -0.04711 0.41822 0.013242
2.0391 -0.0053576 -0.011146 -0.0088031 0.0056907 0 -0.023259 -0.012719 -0.0086296 0.0075207 -0.038774 0.038206 1.8304 0.031523 0.019418 0.18894 0.13931 0.0036302 -0.018693 -0.21976 -0.031455 0.04096 0.10898 -0.044971 0.070057 0.00025187 -0.0023339 0.00076163 0.00086243 -0.019711 -0.0066688 -0.0035863 0.01894 -0.020869 0.11116 0.0028248 -0.061864 0.45662 0.0066784
2.043 -0.0091855 -0.012298 -0.020828 -0.014416 0 -0.035391 -0.024403 -0.015433 0.0019857 -0.03668 0.013227 1.5683 0.011695 0.019385 0.20645 0.14193 0.007467 -0.028518 -0.17967 -0.01228 0.062272 0.10071 -0.0068159 0.091402 0.00075716 -0.0016971 0.00073777 0.001507 0.1365 -0.014122 -0.013155 0.0076892 -0.041571 0.14199 0.0048691 -0.076577 0.45734 -0.0017376
2.0469 -0.013541 -0.014031 -0.028109 -0.027436 0 -0.035192 -0.028273 -0.015511 -0.0034313 -0.020918 -0.022528 1.3203 -0.00046232 0.020021 0.20116 0.12948 0.0077102 -0.047828 -0.13724 0.017555 0.075769 0.1133 0.03479 0.11021 0.00056775 -0.00026787 0.00047691 0.0010978 0.28682 -0.018756 -0.027434 -0.0091283 -0.047152 0.15822 0.0012796 -0.09159 0.41916 -0.0068592
2.0508 -0.017616 -0.016798 -0.026752 -0.031298 0 -0.026053 -0.024376 -0.017676 -0.013768 -0.0059706 -0.058117 1.1138 -0.0055473 0.022594 0.18128 0.11184 0.012159 -0.072717 -0.093958 0.05171 0.085481 0.13887 0.079622 0.12783 5.466e-05 0.0017675 0.00028733 0.00014758 0.4217 -0.02209 -0.03753 -0.030011 -0.037575 0.1656 -0.0035468 -0.10529 0.36256 -0.0056565
2.0547 -0.020793 -0.020237 -0.021051 -0.029493 0 -0.016068 -0.019674 -0.029342 -0.033367 -0.0019952 -0.081118 0.9363 -0.0037583 0.02509 0.15092 0.093543 0.025387 -0.1001 -0.050307 0.081774 0.09345 0.17127 0.12388 0.14429 -0.00023267 0.0038079 0.00029428 -0.00032287 0.53543 -0.025918 -0.036312 -0.050213 -0.022223 0.16626 -0.0044808 -0.11578 0.29807 0.0030802
2.0586 -0.022531 -0.023245 -0.018869 -0.028055 0 -0.012164 -0.02089 -0.04824 -0.058824 -0.0086658 -0.086218 0.73983 0.0043509 0.023896 0.11458 0.078716 0.043247 -0.12633 -0.0067858 0.10149 0.10164 0.20314 0.16014 0.15931 -0.00018215 0.0051103 0.00035974 0.00014953 0.61921 -0.029513 -0.025142 -0.064957 -0.01298 0.16223 -0.00089702 -0.12098 0.23619 0.019775
2.0625 -0.022795 -0.024745 -0.022776 -0.030819 0 -0.015495 -0.027884 -0.063218 -0.077743 -0.019028 -0.07906 0.48738 0.018342 0.017893 0.078756 0.072 0.056472 -0.14288 0.034884 0.11005 0.112 0.218 0.18268 0.17005 -0.00016351 0.0053002 0.00027372 0.0010704 0.66253 -0.030229 -0.013059 -0.072243 -0.015743 0.15494 0.0035827 -0.11545 0.19185 0.043135
2.0664 -0.022534 -0.02452 -0.027232 -0.035695 0 -0.021733 -0.034475 -0.063654 -0.077493 -0.027218 -0.071249 0.19265 0.034237 0.010487 0.047579 0.069817 0.059571 -0.14618 0.071995 0.1119 0.12243 0.20918 0.19198 0.17406 -0.00050865 0.0046723 -1.3634e-05 0.001595 0.66029 -0.026653 -0.0091172 -0.072654 -0.027364 0.14609 0.0058048 -0.099943 0.16314 0.064801
2.0703 -0.023318 -0.023486 -0.025446 -0.035629 0 -0.025795 -0.035405 -0.048765 -0.057433 -0.032116 -0.070273 -0.091366 0.049641 0.0069776 0.021018 0.068369 0.055759 -0.13726 0.10226 0.1127 0.13005 0.17985 0.19264 0.17068 -0.0010717 0.0039523 -0.00034848 0.0013894 0.61884 -0.020751 -0.015376 -0.067215 -0.040011 0.13617 0.0063119 -0.077255 0.14328 0.079808
2.0742 -0.026055 -0.023178 -0.018199 -0.025117 0 -0.02655 -0.031612 -0.028453 -0.03223 -0.035231 -0.073344 -0.32665 0.06271 0.0096528 -0.001118 0.064987 0.053049 -0.11755 0.12333 0.11459 0.13229 0.13416 0.18713 0.15971 -0.0013811 0.003693 -0.00052161 0.00081488 0.55655 -0.016661 -0.026773 -0.056413 -0.048087 0.12553 0.0074592 -0.050063 0.12725 0.084612
2.0781 -0.029902 -0.024753 -0.014122 -0.0074769 0 -0.027083 -0.028312 -0.015323 -0.020844 -0.03728 -0.070907 -0.53031 0.071148 0.01561 -0.019295 0.056657 0.055943 -0.089661 0.13168 0.11491 0.12557 0.079548 0.17264 0.14136 -0.0011816 0.0038537 -0.0004297 0.00036449 0.49752 -0.017409 -0.036598 -0.041633 -0.051036 0.11456 0.0092757 -0.022405 0.10901 0.075184
2.082 -0.032601 -0.028156 -0.020425 0.0046617 0 -0.030638 -0.028589 -0.015253 -0.029982 -0.037534 -0.056405 -0.75696 0.072049 0.019649 -0.033165 0.042125 0.061435 -0.061401 0.12113 0.10964 0.10543 0.035072 0.14531 0.11935 -0.00071614 0.0039485 -0.00010668 0.00012731 0.4602 -0.022607 -0.041229 -0.026819 -0.050397 0.10406 0.0086989 -0.0032978 0.086084 0.049219
2.0859 -0.03216 -0.03199 -0.034266 -0.0015894 0 -0.036658 -0.030028 -0.024237 -0.047732 -0.035402 -0.032815 -1.0412 0.068007 0.019286 -0.042491 0.026263 0.063042 -0.039312 0.095821 0.098163 0.076879 0.0094721 0.10707 0.099588 -0.0004316 0.0035801 0.00034706 -9.603e-05 0.44596 -0.028918 -0.040223 -0.017364 -0.045698 0.094214 0.0035419 0.0044328 0.066707 0.015471
2.0898 -0.028461 -0.034262 -0.044784 -0.027358 0 -0.040992 -0.028007 -0.033018 -0.054381 -0.031212 -0.0098778 -1.3625 0.060729 0.01675 -0.045944 0.012054 0.05803 -0.026221 0.056868 0.084689 0.042992 0.0047612 0.067051 0.084789 -0.00048359 0.002808 0.00081886 -0.00029219 0.43609 -0.032481 -0.034003 -0.016254 -0.034564 0.084803 -0.0035718 -0.00042835 0.05788 -0.021774
2.0938 -0.0234 -0.033584 -0.043953 -0.058219 0 -0.03982 -0.021561 -0.034557 -0.040734 -0.025419 0.0046948 -1.6689 0.052194 0.016109 -0.042296 0.0023203 0.050097 -0.024233 0.00588 0.074703 0.0073102 0.020632 0.035201 0.077136 -0.00063048 0.002017 0.0011767 -0.00011138 0.40338 -0.031314 -0.023543 -0.021012 -0.017074 0.075504 -0.0065649 -0.018174 0.066274 -0.058232
2.0977 -0.01948 -0.030063 -0.034318 -0.073672 0 -0.033098 -0.014958 -0.028234 -0.016378 -0.018284 0.01103 -1.934 0.046097 0.018796 -0.028609 0.0015839 0.04517 -0.036843 -0.055542 0.07016 -0.023237 0.052926 0.014958 0.079608 -0.00060628 0.001503 0.0012737 0.00063659 0.33346 -0.026349 -0.012393 -0.024913 0.00090559 0.06543 -0.001821 -0.048909 0.10405 -0.087155
2.1016 -0.018106 -0.025219 -0.025186 -0.062781 0 -0.024275 -0.01327 -0.018501 0.00018273 -0.011262 0.01464 -2.1828 0.044604 0.022288 -0.00776 0.0085155 0.045333 -0.060302 -0.12016 0.06835 -0.042474 0.084173 0.0026528 0.088676 -0.00047393 0.0012559 0.0010341 0.0015037 0.23943 -0.020764 -0.0069666 -0.021998 0.010058 0.054133 0.0076629 -0.084368 0.16463 -0.1057
2.1055 -0.018878 -0.020964 -0.022124 -0.032564 0 -0.017201 -0.017041 -0.010343 -0.00021816 -0.0079503 0.01919 -2.4596 0.04601 0.023053 0.015619 0.019196 0.04738 -0.09011 -0.18305 0.065494 -0.049982 0.10566 -0.0059506 0.10006 -0.00050743 0.0011269 0.00056168 0.0016778 0.15507 -0.017927 -0.012298 -0.011669 0.0043402 0.04229 0.014707 -0.11804 0.23387 -0.11532
2.1094 -0.020152 -0.018401 -0.022116 -0.0019172 0 -0.013637 -0.021939 -0.0056696 -0.0088586 -0.011886 0.022456 -2.7763 0.04817 0.020291 0.038012 0.030839 0.046937 -0.12341 -0.24066 0.061056 -0.045766 0.11333 -0.009706 0.11101 -0.00076605 0.0010911 0.00013116 0.00085548 0.10978 -0.018896 -0.026392 0.0010671 -0.013865 0.030706 0.014677 -0.14546 0.30113 -0.11677
2.1133 -0.020231 -0.017339 -0.019528 0.013095 0 -0.013274 -0.023444 -0.0031491 -0.0087165 -0.0223 0.0193 -3.0997 0.047952 0.016453 0.055315 0.040226 0.043172 -0.15699 -0.28925 0.058002 -0.030627 0.10477 -0.003517 0.11861 -0.00093071 0.0012334 6.3331e-06 -0.00026932 0.10719 -0.021243 -0.039556 0.009541 -0.034826 0.020502 0.0095012 -0.16198 0.354 -0.1111
2.1172 -0.018354 -0.016817 -0.014621 0.0096999 0 -0.015027 -0.021171 -0.00091163 0.0073282 -0.032622 0.0078017 -3.3901 0.036799 0.014343 0.058981 0.041752 0.039109 -0.18371 -0.31943 0.058805 -0.0077792 0.082685 0.014663 0.11811 -0.00065078 0.0014931 0.00022189 -0.00058726 0.12745 -0.020679 -0.041053 0.0098334 -0.047688 0.01448 0.0050068 -0.15839 0.36886 -0.098529
2.1211 -0.015077 -0.016028 -0.013228 -0.0030807 0 -0.017541 -0.018288 0.00063711 0.027703 -0.034683 -0.0081768 -3.6483 0.015026 0.014347 0.051205 0.036842 0.037873 -0.20073 -0.33308 0.061896 0.01414 0.060996 0.039466 0.11139 9.3841e-06 0.0015651 0.00054674 0.00027937 0.15051 -0.014865 -0.027871 0.0021788 -0.04669 0.011854 0.0048264 -0.14048 0.35399 -0.082193
2.125 -0.011949 -0.014794 -0.01761 -0.014108 0 -0.01889 -0.017326 -0.0013448 0.031606 -0.025452 -0.022299 -3.9143 -0.015635 0.014782 0.033449 0.02655 0.039474 -0.20621 -0.3295 0.062905 0.031303 0.044694 0.061544 0.099216 0.00059907 0.0011983 0.00069761 0.0015059 0.17561 -0.0062042 -0.0075632 -0.010691 -0.033284 0.011664 0.007497 -0.11132 0.31488 -0.062979
2.1289 -0.010566 -0.013307 -0.0207 -0.018191 0 -0.017118 -0.017427 -0.009184 0.0080554 -0.0096292 -0.030946 -4.222 -0.052262 0.014531 0.0078335 0.012208 0.041503 -0.19905 -0.30857 0.059691 0.040362 0.037216 0.075136 0.082506 0.0007891 0.00059026 0.00061625 0.0018652 0.21598 -0.00050069 0.0076411 -0.025626 -0.014121 0.012656 0.0092626 -0.074867 0.25824 -0.042049
2.1328 -0.011412 -0.011642 -0.013089 -0.016785 0 -0.012057 -0.015877 -0.021172 -0.033031 0.0046077 -0.034991 -4.56 -0.08802 0.014511 -0.022001 -0.004174 0.042267 -0.17734 -0.26851 0.055537 0.036081 0.040809 0.081658 0.062153 0.00074334 0.00034535 0.0005274 0.0010071 0.27466 -0.0019846 0.010238 -0.039496 0.0025664 0.012292 0.0086229 -0.038342 0.1944 -0.021756
2.1367 -0.013283 -0.009703 0.0038317 -0.013679 0 -0.0064151 -0.011643 -0.031146 -0.067603 0.012234 -0.037169 -4.8846 -0.11106 0.016193 -0.048763 -0.019443 0.042401 -0.14677 -0.21467 0.056414 0.01793 0.047383 0.085925 0.040266 0.00086298 0.00089397 0.00068889 -0.00015131 0.32903 -0.0091635 0.0022984 -0.048607 0.01023 0.0077085 0.0072703 -0.013996 0.13712 -0.0074964
2.1406 -0.013979 -0.0076168 0.015093 -0.011355 0 -0.004057 -0.0066281 -0.032494 -0.075832 0.013591 -0.03863 -5.1698 -0.11869 0.019143 -0.068976 -0.032319 0.043308 -0.11553 -0.15533 0.064522 -0.0089981 0.048864 0.0898 0.018705 0.0011811 0.0019406 0.0010634 -0.00037254 0.34379 -0.015785 -0.0075638 -0.049164 0.0064174 -0.00049297 0.0069214 -0.0059766 0.089024 -0.0021263
2.1445 -0.011944 -0.0059426 0.0063287 -0.010377 0 -0.0064337 -0.0034617 -0.023643 -0.056309 0.010848 -0.038249 -5.4367 -0.11054 0.020852 -0.080556 -0.041967 0.044797 -0.088924 -0.095709 0.074788 -0.041378 0.041241 0.090389 -0.00099918 0.0011745 0.0026057 0.0012603 0.00061423 0.30134 -0.016375 -0.011474 -0.039483 -0.0060755 -0.011244 0.0065512 -0.016295 0.050655 -0.0075428
2.1484 -0.0075673 -0.0051963 -0.018776 -0.0099571 0 -0.010772 -0.0026954 -0.0099736 -0.025132 0.004163 -0.034606 -5.7297 -0.08798 0.019392 -0.081907 -0.047687 0.045073 -0.072239 -0.041327 0.078464 -0.075298 0.021533 0.084132 -0.017145 0.00032143 0.0022356 0.00086184 0.0018489 0.21869 -0.011068 -0.0075196 -0.022123 -0.020371 -0.022917 0.0037107 -0.045514 0.021546 -0.025032
2.1523 -0.0028707 -0.0050587 -0.038294 -0.0080176 0 -0.012263 -0.0025844 0.0001928 -0.0022999 -0.0071381 -0.027794 -6.0662 -0.058128 0.015906 -0.068756 -0.047024 0.043084 -0.076122 -0.0054704 0.070819 -0.10156 -0.010946 0.071418 -0.023864 -0.0011748 0.001082 -0.00014206 0.0021534 0.13287 -0.0049987 0.00032523 -0.003453 -0.02921 -0.030543 -0.0017738 -0.091565 0.0037218 -0.055743
2.1563 0.00022625 -0.004208 -0.032532 -0.001896 0 -0.0082771 -0.0012738 0.0023343 0.0025955 -0.019941 -0.019208 -6.4178 -0.035325 0.013859 -0.046068 -0.041278 0.040184 -0.094653 0.010136 0.055515 -0.11567 -0.04303 0.05628 -0.02016 -0.0023702 9.9829e-05 -0.0012393 0.0013144 0.069044 -0.0030369 0.0061591 0.0097961 -0.029023 -0.031829 -0.0066038 -0.13669 -0.002537 -0.088809
2.1602 0.0014921 -0.0012509 -0.0049188 0.0089078 0 -0.00033396 0.0014791 -0.00089873 -0.0052402 -0.026145 -0.010179 -6.7422 -0.024802 0.015571 -0.016158 -0.03127 0.038836 -0.1225 0.0053101 0.041319 -0.11638 -0.067419 0.041935 -0.005791 -0.0024067 1.5474e-05 -0.0017643 0.00020925 0.022897 -0.0053458 0.0064753 0.014595 -0.021192 -0.026786 -0.0072283 -0.17122 0.0063331 -0.1177
2.1641 0.0023164 0.0039372 0.019907 0.019984 0 0.0079694 0.0048683 -0.0028057 -0.012653 -0.018433 -0.0012919 -7.0301 -0.029567 0.019766 0.018682 -0.018047 0.039699 -0.15415 -0.019387 0.034314 -0.10332 -0.078437 0.027743 0.018809 -0.0013446 0.00062704 -0.0014514 -0.00016459 -0.027347 -0.008046 0.0022826 0.013142 -0.0095896 -0.016058 -0.0038853 -0.18713 0.033539 -0.13674
2.168 0.0041576 0.009768 0.020622 0.023506 0 0.014418 0.0086427 0.00087295 -0.009476 0.0019838 0.0072295 -7.3139 -0.051641 0.022837 0.055211 -0.0034316 0.040508 -0.18076 -0.063255 0.033099 -0.076501 -0.068887 0.011102 0.052535 -9.0991e-05 0.001089 -0.00066664 0.00035401 -0.094718 -0.0076249 -0.0017094 0.010722 0.0028932 -0.0013721 -0.00058321 -0.17319 0.084976 -0.13765
2.1719 0.0071672 0.014006 0.0010007 0.014734 0 0.019146 0.013378 0.0084186 0.0050541 0.024319 0.015134 -7.6289 -0.082033 0.022507 0.086614 0.0080505 0.038187 -0.18989 -0.11815 0.031304 -0.042642 -0.039421 -0.0083014 0.087879 0.00051951 0.00087512 -8.6889e-05 0.0011212 -0.17121 -0.0039724 -0.00024162 0.011705 0.015297 0.011779 -0.00079085 -0.12577 0.15806 -0.11559
2.1758 0.010375 0.015538 -0.014674 -0.0019312 0 0.022635 0.019072 0.014718 0.023884 0.036288 0.022406 -7.9718 -0.10834 0.01991 0.10935 0.014301 0.03193 -0.1821 -0.17345 0.02443 -0.010638 -0.0023418 -0.027254 0.11714 0.00049841 0.00035193 -0.0001124 0.0015161 -0.23974 0.00092464 0.0086882 0.016837 0.026709 0.020197 -0.0037069 -0.061097 0.23606 -0.079646
2.1797 0.013052 0.015306 -0.0079716 -0.014269 0 0.023998 0.024119 0.01692 0.038755 0.034075 0.029454 -8.3035 -0.12453 0.018007 0.12119 0.014513 0.023903 -0.15894 -0.22389 0.014085 0.014754 0.035593 -0.042341 0.13589 0.00051048 0.00030572 -0.00055257 0.001548 -0.29421 0.006325 0.021883 0.02363 0.034741 0.022619 -0.0053991 0.010651 0.3076 -0.035533
2.1836 0.015582 0.015546 0.014238 -0.011323 0 0.022255 0.026379 0.017301 0.045942 0.024596 0.03646 -8.5912 -0.12572 0.018271 0.12049 0.0084652 0.01694 -0.12345 -0.26469 0.0057791 0.029277 0.067721 -0.053838 0.14032 0.00098594 0.00093584 -0.00086333 0.0016182 -0.34505 0.013663 0.032756 0.029093 0.037062 0.01837 -0.0034488 0.078312 0.36088 0.010203
2.1875 0.018819 0.018029 0.028569 0.0075523 0 0.019012 0.025411 0.020691 0.047176 0.018225 0.042505 -8.8453 -0.1063 0.019359 0.10407 -0.00303 0.011886 -0.083499 -0.28713 0.0030835 0.025491 0.083476 -0.065415 0.1235 0.0015818 0.001466 -0.00068673 0.0018567 -0.40587 0.023924 0.036072 0.032302 0.034483 0.0070073 0.00033269 0.11907 0.37115 0.044413
2.1914 0.022755 0.022783 0.022148 0.032223 0 0.018511 0.023367 0.029429 0.046301 0.019679 0.045882 -9.1079 -0.077889 0.01898 0.079431 -0.014481 0.0074348 -0.051448 -0.29328 0.0042957 0.0085353 0.085315 -0.079783 0.092933 0.0016062 0.00088581 -0.00016838 0.0018997 -0.47726 0.034926 0.031979 0.034734 0.031425 -0.0072664 0.0022185 0.12621 0.34115 0.060862
2.1953 0.026203 0.028289 0.0074162 0.050249 0 0.023807 0.023392 0.040867 0.045397 0.025712 0.045713 -9.41 -0.049176 0.01656 0.052215 -0.023341 0.0022812 -0.031585 -0.28596 0.0047183 -0.015967 0.078273 -0.09516 0.05539 0.00089152 -0.00092089 0.00022971 0.0013603 -0.54459 0.042254 0.025838 0.03833 0.032177 -0.022624 0.0010585 0.10383 0.28166 0.060476
2.1992 0.028095 0.032759 0.0079141 0.056043 0 0.03288 0.027107 0.04946 0.043796 0.030405 0.04308 -9.7406 -0.026292 0.013653 0.026706 -0.02831 -0.0031176 -0.02637 -0.26691 0.0017998 -0.043479 0.066176 -0.10655 0.016142 7.5798e-05 -0.0028911 0.00019976 0.00037422 -0.58983 0.043272 0.023972 0.043196 0.036572 -0.038222 -0.00043143 0.056576 0.20218 0.044735
2.2031 0.029037 0.035347 0.031042 0.052576 0 0.03956 0.033604 0.051035 0.04018 0.031258 0.04004 -10.06 -0.016187 0.011955 0.0081895 -0.028599 -0.0071233 -0.037777 -0.23785 -0.0022895 -0.068054 0.053762 -0.11052 -0.01814 -5.8166e-05 -0.0037167 -0.0001329 -0.00046879 -0.60413 0.039819 0.029098 0.047075 0.04026 -0.053704 0.00090996 -0.0078501 0.11625 0.016509
2.207 0.031209 0.036414 0.058674 0.045828 0 0.039245 0.040584 0.045539 0.035035 0.030056 0.037314 -10.342 -0.023394 0.01155 0.0030877 -0.027212 -0.008899 -0.063908 -0.20151 -0.0031815 -0.080607 0.045628 -0.10834 -0.037972 0.00055273 -0.0030716 -0.00036965 -0.00073127 -0.59105 0.036537 0.039148 0.04718 0.039896 -0.070468 0.0046874 -0.069645 0.048059 -0.015849
2.2109 0.036342 0.036939 0.066519 0.039198 0 0.033778 0.046083 0.036726 0.030729 0.029361 0.033403 -10.591 -0.038407 0.011456 0.007454 -0.029115 -0.0093007 -0.09529 -0.1629 0.00072161 -0.082191 0.039387 -0.10447 -0.045345 0.0011687 -0.0018718 -0.00023505 -0.00054999 -0.56214 0.036571 0.049581 0.042805 0.037628 -0.089406 0.0071918 -0.11567 0.0023675 -0.04466
2.2148 0.043592 0.037735 0.050714 0.033376 0 0.030058 0.049124 0.029829 0.029257 0.029883 0.026617 -10.837 -0.056053 0.011449 0.01872 -0.036555 -0.0097027 -0.12828 -0.12436 0.0057872 -0.074304 0.032508 -0.10223 -0.041795 0.0010474 -0.0013161 0.00019452 -0.00039266 -0.5322 0.039123 0.056238 0.036411 0.039239 -0.1106 0.0056665 -0.14136 -0.021622 -0.067481
2.2188 0.049524 0.039025 0.031859 0.029638 0 0.033292 0.049296 0.028842 0.030341 0.031257 0.018222 -11.098 -0.071308 0.012525 0.033832 -0.051026 -0.010345 -0.15957 -0.088353 0.0056141 -0.059305 0.022374 -0.1014 -0.029571 0.00024371 -0.0017248 0.00061499 -0.00047356 -0.51565 0.041014 0.056476 0.032095 0.047164 -0.13373 0.0015868 -0.14424 -0.026853 -0.082726
2.2227 0.05053 0.040413 0.03204 0.030636 0 0.041587 0.046431 0.034335 0.032119 0.033588 0.013157 -11.369 -0.077025 0.015228 0.047372 -0.073199 -0.01029 -0.18471 -0.060354 -0.0037821 -0.042204 0.0044828 -0.099833 -0.012447 -0.00045776 -0.0023668 0.00078699 -0.00053878 -0.52115 0.03999 0.049256 0.032643 0.055973 -0.15707 -0.00092492 -0.12221 -0.020412 -0.088976
2.2266 0.045712 0.041092 0.050606 0.036959 0 0.047414 0.040987 0.042705 0.033727 0.036618 0.016836 -11.632 -0.074171 0.018014 0.054753 -0.095457 -0.0090107 -0.20195 -0.04495 -0.020591 -0.030285 -0.019448 -0.096886 0.0034636 -0.00036884 -0.0023797 0.00068775 -0.00025547 -0.54505 0.036212 0.035907 0.037594 0.056172 -0.17666 0.00026311 -0.088037 -0.014906 -0.08981
2.2305 0.037739 0.040191 0.065563 0.044217 0 0.044575 0.03444 0.04791 0.036738 0.037812 0.030448 -11.876 -0.068171 0.018163 0.056382 -0.11119 -0.0076034 -0.21122 -0.042912 -0.038418 -0.025183 -0.044493 -0.094739 0.016497 0.00042399 -0.0017397 0.00042366 0.00029592 -0.57103 0.031168 0.021193 0.043811 0.043479 -0.19035 0.0029445 -0.050491 -0.011968 -0.087491
2.2344 0.030951 0.037257 0.058614 0.045737 0 0.033905 0.028847 0.045617 0.043499 0.033456 0.048882 -12.109 -0.063129 0.014678 0.053188 -0.11566 -0.008029 -0.21164 -0.054939 -0.050914 -0.027106 -0.066669 -0.096314 0.026213 0.0012058 -0.0012502 7.2814e-05 0.00063824 -0.58069 0.026262 0.012159 0.04785 0.024277 -0.19657 0.0031489 -0.013956 -0.0097925 -0.082706
2.2383 0.028291 0.032675 0.035608 0.039147 0 0.022514 0.025781 0.036983 0.053807 0.023344 0.063214 -12.342 -0.063865 0.0099047 0.046919 -0.104 -0.011125 -0.20207 -0.081268 -0.056029 -0.035267 -0.081218 -0.10196 0.03281 0.0013511 -0.0016211 -0.0003451 0.00041303 -0.56761 0.022903 0.013767 0.048019 0.011163 -0.1938 -0.00040403 0.017967 -0.00414 -0.075686
2.2422 0.029485 0.027729 0.019885 0.02956 0 0.017739 0.025573 0.02832 0.063452 0.013839 0.066027 -12.583 -0.077966 0.0076551 0.042085 -0.069099 -0.015551 -0.17819 -0.12087 -0.056671 -0.045116 -0.079268 -0.10819 0.03787 0.00081768 -0.0026767 -0.00077573 -0.00020577 -0.54102 0.023022 0.024414 0.044615 0.01232 -0.1791 -0.0050102 0.043346 0.019712 -0.064629
2.2461 0.031685 0.024072 0.026465 0.024958 0 0.021523 0.027382 0.025903 0.066525 0.01408 0.055841 -12.828 -0.1004 0.0095421 0.040819 -0.022843 -0.018779 -0.14518 -0.16329 -0.057617 -0.051073 -0.065716 -0.10967 0.043224 4.183e-06 -0.0035312 -0.0010777 -0.0006705 -0.51413 0.027962 0.036068 0.038729 0.024767 -0.15749 -0.0070535 0.06634 0.062086 -0.050215
2.25 0.031826 0.022869 0.045859 0.028013 0 0.029614 0.029689 0.030213 0.059722 0.027333 0.037969 -13.069 -0.12757 0.013448 0.042934 0.028238 -0.019071 -0.10574 -0.20415 -0.061403 -0.051534 -0.043587 -0.10295 0.048719 -0.00069792 -0.0034971 -0.001107 -0.00060082 -0.48939 0.036167 0.040066 0.031192 0.037554 -0.13079 -0.0056938 0.087882 0.12037 -0.033262
2.2539 0.0288 0.024146 0.054873 0.033107 0 0.035238 0.030775 0.03537 0.044896 0.046176 0.02149 -13.3 -0.15554 0.015868 0.047653 0.077375 -0.016509 -0.063074 -0.23966 -0.066504 -0.045817 -0.016303 -0.0891 0.053808 -0.0011101 -0.0027351 -0.00084461 -0.00011655 -0.45717 0.04275 0.033895 0.022674 0.041242 -0.10093 -0.003091 0.1082 0.18989 -0.015014
2.2578 0.023977 0.026767 0.041806 0.032127 0 0.033822 0.029341 0.034875 0.027804 0.057597 0.013992 -13.513 -0.17768 0.015563 0.052567 0.11322 -0.012482 -0.023168 -0.26478 -0.069076 -0.03449 0.010834 -0.073432 0.0564 -0.0011469 -0.0020025 -0.00041495 0.00034246 -0.4101 0.042815 0.022862 0.014479 0.034564 -0.070627 -0.0014479 0.1252 0.25953 0.0015572
2.2617 0.019989 0.029047 0.018518 0.023183 0 0.025758 0.02543 0.028169 0.014382 0.054079 0.016874 -13.707 -0.18855 0.014547 0.053368 0.12699 -0.0085728 0.0058693 -0.28007 -0.066523 -0.02387 0.032682 -0.062181 0.053311 -0.0007374 -0.0018461 2.349e-05 0.00044234 -0.35675 0.03604 0.015293 0.0087767 0.023242 -0.043885 -0.00074103 0.13296 0.30946 0.011754
2.2656 0.018853 0.029606 0.0072276 0.013113 0 0.016247 0.020993 0.021212 0.0075686 0.039906 0.024215 -13.886 -0.18956 0.015464 0.049291 0.12192 -0.0059829 0.022813 -0.2906 -0.05973 -0.018526 0.04992 -0.058329 0.044221 3.0703e-06 -0.0021183 0.00038194 0.00017723 -0.31824 0.027671 0.015998 0.0076478 0.014025 -0.022254 0.00033507 0.12897 0.33402 0.014689
2.2695 0.020792 0.028049 0.017278 0.011174 0 0.012416 0.018951 0.020257 0.0065834 0.026413 0.026741 -14.065 -0.1816 0.018556 0.040526 0.1004 -0.0054486 0.027329 -0.2993 -0.052102 -0.020796 0.063642 -0.059417 0.029121 0.00063609 -0.0022534 0.00063411 -0.00022908 -0.30961 0.02419 0.023683 0.011613 0.010434 -0.0067758 0.0019503 0.11162 0.33096 0.010146
2.2734 0.024381 0.025148 0.036428 0.020311 0 0.018689 0.020894 0.025297 0.008291 0.02125 0.018992 -14.254 -0.16608 0.021651 0.027925 0.066141 -0.0069754 0.020093 -0.30923 -0.046498 -0.032314 0.075511 -0.059328 0.0084963 0.00067322 -0.0019085 0.00075036 -0.00050562 -0.32548 0.027499 0.033365 0.018873 0.012803 0.0018333 0.0026951 0.080124 0.3004 -0.0014347
2.2773 0.027692 0.022463 0.044294 0.034443 0 0.032764 0.025388 0.030105 0.0093132 0.022612 0.0044206 -14.451 -0.14388 0.022932 0.01503 0.026862 -0.0094067 0.0031642 -0.32416 -0.04305 -0.053882 0.088368 -0.053126 -0.015759 0.00010927 -0.0012662 0.00069662 -0.00041516 -0.34481 0.033356 0.040138 0.025957 0.019802 0.0020495 0.0016965 0.034094 0.24538 -0.018052
2.2813 0.029435 0.021494 0.032508 0.043694 0 0.045668 0.028914 0.02877 0.0079206 0.023543 -0.0064605 -14.643 -0.11808 0.022919 0.0060988 -0.0071276 -0.010712 -0.015156 -0.34095 -0.039869 -0.076857 0.10188 -0.041285 -0.038518 -0.00041668 -0.00077266 0.00050785 0.00017708 -0.34932 0.03552 0.040877 0.029449 0.028433 -0.0012818 0.00028074 -0.015125 0.18663 -0.033767
2.2852 0.029391 0.02276 0.011349 0.041979 0 0.047453 0.028949 0.021658 0.0051566 0.020565 -0.0044125 -14.819 -0.089026 0.02326 0.0023385 -0.032571 -0.0094112 -0.032517 -0.35613 -0.035693 -0.096659 0.11391 -0.029593 -0.057448 -0.00018799 -0.00070227 0.00030825 0.0011289 -0.33675 0.031331 0.034271 0.027818 0.033596 -0.0056612 0.00060533 -0.062093 0.13187 -0.046426
2.2891 0.028088 0.025345 -0.0015464 0.030449 0 0.035207 0.026199 0.014521 0.0044878 0.016974 0.010412 -14.984 -0.057099 0.023996 0.0041912 -0.047377 -0.006054 -0.047658 -0.36634 -0.031572 -0.10964 0.12215 -0.024554 -0.070735 0.00077985 -0.0010242 0.00019779 0.0019077 -0.31755 0.02335 0.021509 0.022328 0.030463 -0.0090078 0.0027143 -0.10238 0.086609 -0.054659
2.293 0.026269 0.027339 0.0027017 0.015381 0 0.01656 0.023534 0.012178 0.0095452 0.017969 0.028055 -15.155 -0.022766 0.023045 0.01142 -0.049485 -0.0030543 -0.060402 -0.36609 -0.029769 -0.11113 0.12232 -0.028201 -0.075966 0.0015948 -0.0015885 0.00012064 0.0018468 -0.30262 0.016286 0.0075732 0.016392 0.019388 -0.0086891 0.0039246 -0.13026 0.056298 -0.057357
2.2969 0.024598 0.027015 0.018274 0.00388 0 0.0044715 0.022712 0.01396 0.021018 0.024002 0.037007 -15.341 0.010198 0.018927 0.019718 -0.041562 -0.0026574 -0.074217 -0.35127 -0.031124 -0.10087 0.11063 -0.036989 -0.072901 0.0013092 -0.0022855 -8.8417e-05 0.00072983 -0.29684 0.013132 0.00015674 0.013528 0.0081106 -0.0039501 0.0018753 -0.14299 0.039469 -0.056838
2.3008 0.023556 0.02402 0.031693 0.00067426 0 0.0067978 0.022523 0.015739 0.035213 0.030005 0.033972 -15.531 0.037539 0.013505 0.024945 -0.03002 -0.0048981 -0.09145 -0.32711 -0.033852 -0.085957 0.090924 -0.045579 -0.065327 -5.9152e-05 -0.0029714 -0.0004739 -0.00083545 -0.30222 0.014223 0.0046288 0.015012 0.0067834 0.0018532 -0.0021438 -0.14586 0.028064 -0.056937
2.3047 0.023241 0.019694 0.033259 0.0065705 0 0.019668 0.020484 0.015598 0.046073 0.030817 0.026236 -15.704 0.056093 0.010969 0.025091 -0.017928 -0.0077054 -0.11259 -0.29717 -0.035275 -0.07061 0.065905 -0.051613 -0.05521 -0.0014003 -0.0033583 -0.00080368 -0.0017672 -0.32152 0.01869 0.018531 0.018939 0.018589 0.0060993 -0.0038943 -0.14113 0.018556 -0.059569
2.3086 0.023108 0.016269 0.023405 0.01802 0 0.030899 0.016132 0.016262 0.0494 0.026295 0.024633 -15.852 0.062961 0.013526 0.018617 -0.0082061 -0.0091459 -0.13741 -0.26568 -0.034708 -0.059154 0.038827 -0.05684 -0.044629 -0.0015085 -0.003163 -0.00073243 -0.0014018 -0.3542 0.025281 0.0316 0.021746 0.034873 0.0059888 -0.00075336 -0.13116 0.0077744 -0.066348
2.3125 0.022138 0.01548 0.011071 0.028419 0 0.030556 0.012015 0.021458 0.045636 0.020768 0.033778 -15.99 0.051978 0.018488 0.0035877 -0.0055936 -0.0094476 -0.16274 -0.2413 -0.034319 -0.059195 0.016175 -0.063891 -0.037256 -0.00024681 -0.0024554 -0.00018245 -9.4933e-05 -0.38985 0.031521 0.033105 0.021259 0.041007 -0.0043486 0.004862 -0.11796 -0.0074043 -0.079279
2.3164 0.019648 0.017549 0.0068057 0.03187 0 0.019136 0.011133 0.030654 0.038638 0.018421 0.048363 -16.142 0.028913 0.020429 -0.01546 -0.009916 -0.010574 -0.18221 -0.22807 -0.036851 -0.069568 0.00090028 -0.072487 -0.0347 0.0012953 -0.0017888 0.00047 0.001107 -0.41087 0.033586 0.0209 0.018691 0.029058 -0.023424 0.0074465 -0.10308 -0.024848 -0.095134
2.3203 0.016231 0.021188 0.015118 0.02753 0 0.0063308 0.013783 0.038472 0.031744 0.020204 0.057978 -16.317 -0.00071303 0.016603 -0.035357 -0.01961 -0.013751 -0.19285 -0.22507 -0.04251 -0.086685 -0.0080817 -0.079083 -0.036834 0.0018155 -0.0018294 0.00068088 0.0014318 -0.40565 0.029017 0.0039148 0.017462 0.0058413 -0.04761 0.0040315 -0.08634 -0.042174 -0.1112
2.3242 0.013793 0.024519 0.030699 0.020538 0 0.0023129 0.017551 0.039638 0.025157 0.024835 0.055214 -16.5 -0.032482 0.0099107 -0.053788 -0.033229 -0.017652 -0.19283 -0.23088 -0.048335 -0.10739 -0.012191 -0.079981 -0.043418 0.00097046 -0.0027404 0.00027094 0.0010098 -0.37928 0.020239 -0.0046111 0.019596 -0.0117 -0.073456 -0.0025975 -0.06751 -0.057466 -0.12534
2.3281 0.014319 0.026268 0.041998 0.017697 0 0.0098807 0.020382 0.033974 0.017103 0.031093 0.040031 -16.668 -0.060658 0.0061121 -0.068023 -0.048656 -0.019312 -0.18035 -0.24288 -0.050826 -0.12725 -0.013959 -0.074356 -0.05396 -0.00041758 -0.0039223 -0.00035166 0.0005544 -0.34881 0.014296 0.002609 0.023086 -0.010209 -0.095803 -0.0067427 -0.046205 -0.068221 -0.13484
2.332 0.018267 0.02648 0.041032 0.021411 0 0.023774 0.022901 0.02612 0.0071519 0.037882 0.018302 -16.814 -0.076915 0.0081095 -0.075126 -0.061199 -0.016963 -0.15701 -0.25423 -0.049169 -0.13934 -0.018454 -0.064254 -0.066531 -0.0012221 -0.0044338 -0.00056902 0.00050987 -0.32738 0.017333 0.021815 0.023233 0.0093045 -0.10561 -0.0056522 -0.023424 -0.070906 -0.13652
2.3359 0.024089 0.02639 0.031614 0.027845 0 0.036113 0.027035 0.020755 -0.002096 0.042717 -0.0022465 -16.951 -0.082514 0.013355 -0.077114 -0.068664 -0.011868 -0.13077 -0.26073 -0.045785 -0.14407 -0.026771 -0.052356 -0.078526 -0.0010095 -0.0037675 -0.00018442 0.00063023 -0.3149 0.028436 0.041763 0.017273 0.032844 -0.10366 -0.0019943 -0.0019208 -0.066616 -0.1327
2.3398 0.029434 0.027545 0.02692 0.031305 0 0.042062 0.03265 0.018866 -0.0066744 0.042211 -0.015076 -17.095 -0.078579 0.016951 -0.074787 -0.070139 -0.0072662 -0.10511 -0.26134 -0.043766 -0.14254 -0.038409 -0.040514 -0.088804 -0.00023729 -0.0022866 0.0003579 0.00040986 -0.30592 0.039393 0.051916 0.0080548 0.045034 -0.091311 -0.00041295 0.016493 -0.055223 -0.12463
2.3438 0.032972 0.030739 0.036339 0.030246 0 0.041527 0.036639 0.018742 -0.0042499 0.035466 -0.016376 -17.246 -0.066892 0.016801 -0.069035 -0.0652 -0.0055343 -0.083096 -0.25578 -0.043936 -0.13646 -0.052378 -0.030447 -0.096416 0.00036903 -0.00093146 0.00042898 -0.00020687 -0.3047 0.041551 0.048579 0.0028495 0.040505 -0.070883 -0.0022927 0.030112 -0.036772 -0.11381
2.3477 0.03517 0.035455 0.054008 0.028538 0 0.037494 0.03614 0.019536 0.0046719 0.026516 -0.0063797 -17.388 -0.050578 0.015169 -0.060558 -0.05344 -0.0063993 -0.068794 -0.24496 -0.04444 -0.12937 -0.066183 -0.024845 -0.09994 0.00050441 -0.00046495 -0.0001149 -0.00070151 -0.32799 0.03362 0.03574 0.0077432 0.026128 -0.047517 -0.0046625 0.035565 -0.010214 -0.1028
2.3516 0.037443 0.040237 0.06257 0.030936 0 0.033889 0.032349 0.022592 0.017924 0.021862 0.0099112 -17.511 -0.03565 0.015295 -0.050569 -0.038831 -0.0078434 -0.061147 -0.23417 -0.042965 -0.12565 -0.07779 -0.026643 -0.10051 0.00039057 -0.00091071 -0.00076846 -0.00057855 -0.39005 0.022854 0.021949 0.022423 0.014095 -0.029328 -0.0041461 0.033253 0.021613 -0.09452
2.3555 0.040717 0.043769 0.050971 0.038099 0 0.034216 0.030156 0.029117 0.033107 0.024683 0.024714 -17.621 -0.024821 0.017325 -0.039582 -0.02435 -0.0085635 -0.057714 -0.22656 -0.039107 -0.12596 -0.088266 -0.036827 -0.099942 0.00037466 -0.0016256 -0.00091188 4.5171e-05 -0.4857 0.018554 0.015953 0.040121 0.013005 -0.018539 -0.001019 0.024991 0.055591 -0.08975
2.3594 0.044831 0.045861 0.028446 0.046584 0 0.040211 0.033474 0.037635 0.047602 0.031895 0.032413 -17.73 -0.019966 0.018298 -0.027947 -0.011812 -0.009474 -0.057282 -0.22416 -0.03474 -0.13037 -0.099141 -0.053501 -0.099645 0.00056043 -0.0018872 -0.00047312 0.0005629 -0.59129 0.02435 0.022592 0.052848 0.02376 -0.015892 0.0014224 0.011672 0.089386 -0.088934
2.3633 0.049128 0.047514 0.018032 0.053133 0 0.050366 0.041309 0.044905 0.058248 0.037731 0.033843 -17.843 -0.022919 0.015983 -0.01608 -0.0029804 -0.012968 -0.058712 -0.22897 -0.032659 -0.13842 -0.11273 -0.0737 -0.10133 0.00080752 -0.0014871 6.477e-06 0.00055199 -0.68413 0.036442 0.04001 0.057282 0.041422 -0.021231 0.0011739 -0.0057516 0.12025 -0.092323
2.3672 0.05322 0.050024 0.033783 0.057659 0 0.059986 0.049088 0.049427 0.062762 0.04016 0.035542 -17.95 -0.038056 0.011856 -0.0056596 -6.2525e-05 -0.020925 -0.062375 -0.24476 -0.035337 -0.14888 -0.13455 -0.096128 -0.10877 0.00094909 -0.00087987 -1.9589e-05 0.00018931 -0.76047 0.048437 0.059997 0.056314 0.059501 -0.032012 7.4155e-05 -0.026715 0.14229 -0.10015
2.3711 0.056993 0.053884 0.064902 0.061569 0 0.064051 0.053751 0.053235 0.062431 0.042974 0.044018 -18.037 -0.062092 0.00963 0.0021241 -0.00040651 -0.033391 -0.068854 -0.26833 -0.044697 -0.15995 -0.16286 -0.12165 -0.12135 0.00091663 -0.00081349 -0.00048987 -6.1666e-05 -0.83376 0.056998 0.072684 0.055529 0.073137 -0.04264 0.0013832 -0.049284 0.15646 -0.10972
2.375 0.060071 0.058456 0.084851 0.064367 0 0.06115 0.056647 0.059542 0.062685 0.051071 0.060272 -18.105 -0.093715 0.011055 0.0066301 -0.0027336 -0.048771 -0.078753 -0.29894 -0.061943 -0.17151 -0.19537 -0.15097 -0.13845 0.00070829 -0.0017394 -0.00079904 -6.3953e-05 -0.91683 0.062832 0.073292 0.058416 0.080248 -0.051544 0.0053346 -0.072723 0.16359 -0.11985
2.3789 0.06172 0.062561 0.07753 0.063798 0 0.054842 0.060841 0.068846 0.06925 0.06429 0.079712 -18.164 -0.13103 0.013903 0.0075366 -0.005758 -0.064828 -0.092311 -0.33563 -0.086416 -0.18353 -0.22916 -0.18226 -0.15903 0.00036514 -0.0034358 -0.00047348 -0.00014543 -1.0077 0.067437 0.065585 0.06459 0.081469 -0.057658 0.0082224 -0.096148 0.16503 -0.12932
2.3828 0.061545 0.06529 0.053414 0.059907 0 0.050797 0.066249 0.078019 0.082523 0.076735 0.096846 -18.227 -0.17041 0.014431 0.0046592 -0.0076607 -0.079377 -0.1094 -0.37742 -0.11425 -0.19625 -0.25783 -0.21168 -0.18077 2.6156e-05 -0.0051248 0.00029054 -0.00060907 -1.092 0.070361 0.05848 0.071759 0.079413 -0.060312 0.00642 -0.11767 0.16331 -0.13602
2.3867 0.060144 0.066231 0.038299 0.057454 0 0.052238 0.068854 0.083384 0.095935 0.082216 0.1093 -18.29 -0.20368 0.011409 0.00077078 -0.007139 -0.090499 -0.12634 -0.42028 -0.13898 -0.20864 -0.27371 -0.23605 -0.19877 -8.3933e-05 -0.0060212 0.00082803 -0.0012698 -1.156 0.070145 0.058384 0.078521 0.077167 -0.060821 0.00071294 -0.13424 0.16345 -0.13796
2.3906 0.058714 0.065113 0.046439 0.062129 0 0.057814 0.065495 0.084162 0.10104 0.079507 0.11721 -18.344 -0.22675 0.0071168 -0.0013999 -0.0045957 -0.096864 -0.13999 -0.4606 -0.15495 -0.2189 -0.27672 -0.25442 -0.21078 0.00015592 -0.0059181 0.00072865 -0.0016453 -1.1923 0.067083 0.064198 0.084958 0.076421 -0.060107 -0.0042697 -0.14485 0.16722 -0.13524
2.3945 0.057857 0.061597 0.06661 0.073537 0 0.063312 0.05866 0.082427 0.09511 0.071878 0.11994 -18.381 -0.23724 0.0044274 -0.00024912 -0.00033781 -0.098451 -0.14851 -0.49572 -0.16109 -0.22534 -0.26741 -0.26641 -0.21553 0.00056521 -0.0053361 0.00028389 -0.0015807 -1.1956 0.063847 0.069401 0.090918 0.076433 -0.058151 -0.0050563 -0.14882 0.17506 -0.12793
2.3984 0.056877 0.055723 0.075314 0.083053 0 0.064824 0.054989 0.079993 0.083658 0.062466 0.11528 -18.403 -0.2336 0.0036179 0.0056018 0.0051822 -0.09699 -0.1504 -0.52298 -0.16164 -0.22623 -0.24744 -0.26969 -0.21225 0.00074518 -0.0050712 0.00016401 -0.0014884 -1.1576 0.062868 0.068462 0.094521 0.074702 -0.054712 -0.0029911 -0.14586 0.1868 -0.11637
2.4023 0.05447 0.048539 0.061867 0.080444 0 0.060437 0.058189 0.076201 0.075027 0.051692 0.10246 -18.415 -0.21437 0.0026415 0.017825 0.011241 -0.095205 -0.14382 -0.53535 -0.1623 -0.2174 -0.22125 -0.26019 -0.19994 0.00045329 -0.0054901 0.00068035 -0.0018206 -1.0712 0.063425 0.060898 0.092887 0.068791 -0.048287 -0.0022306 -0.13581 0.20043 -0.1015
2.4063 0.050055 0.041918 0.038191 0.063477 0 0.050208 0.063973 0.069114 0.072197 0.039633 0.084937 -18.416 -0.19118 0.00021808 0.03196 0.017043 -0.094941 -0.13436 -0.53555 -0.16501 -0.20248 -0.19706 -0.23561 -0.18467 -0.00010447 -0.0061861 0.0014399 -0.0023902 -0.94114 0.061796 0.049635 0.084485 0.05788 -0.039988 -0.0044149 -0.12424 0.21184 -0.08697
2.4102 0.044244 0.037296 0.024235 0.040632 0 0.036111 0.063207 0.058291 0.070181 0.029269 0.068417 -18.409 -0.16988 -0.0022844 0.045141 0.02242 -0.095534 -0.12502 -0.52487 -0.1657 -0.18415 -0.17698 -0.19849 -0.16926 -0.00042179 -0.0063344 0.0017597 -0.0024462 -0.78513 0.054403 0.037012 0.070615 0.043188 -0.031282 -0.0064033 -0.11378 0.21935 -0.074555
2.4141 0.03794 0.034346 0.026763 0.023703 0 0.02238 0.050688 0.045506 0.061586 0.025126 0.055338 -18.401 -0.15523 -0.0025843 0.054828 0.027294 -0.093932 -0.11828 -0.50459 -0.15719 -0.16502 -0.16195 -0.15507 -0.15596 -0.00017334 -0.0054416 0.0013772 -0.0015612 -0.6227 0.040874 0.023692 0.054492 0.027518 -0.023795 -0.0040073 -0.10657 0.22176 -0.06571
2.418 0.031262 0.031012 0.034662 0.017634 0 0.014368 0.030599 0.032633 0.044455 0.027861 0.042214 -18.406 -0.15333 -0.00065371 0.057294 0.031664 -0.086768 -0.11733 -0.47595 -0.13487 -0.14908 -0.15171 -0.11069 -0.14748 0.00047162 -0.0037941 0.00069323 -0.0003336 -0.46239 0.02442 0.011117 0.038852 0.014422 -0.020517 0.0024444 -0.10527 0.21773 -0.062486
2.4219 0.023668 0.025148 0.033558 0.017653 0 0.014886 0.012893 0.019624 0.024265 0.03145 0.023681 -18.427 -0.16533 0.00076531 0.050623 0.035987 -0.072871 -0.12303 -0.44198 -0.10028 -0.14015 -0.14132 -0.066699 -0.14426 0.0010378 -0.0021815 0.00031468 2.9613e-05 -0.3023 0.0097631 0.0029858 0.024398 0.0068771 -0.024752 0.0073458 -0.11035 0.20847 -0.065656
2.4258 0.015139 0.016418 0.021186 0.015778 0 0.020697 0.004321 0.0053802 0.0083148 0.027631 -0.00057831 -18.452 -0.18344 -0.00079131 0.038797 0.040856 -0.05423 -0.13176 -0.40549 -0.06028 -0.13609 -0.12701 -0.022258 -0.14295 0.0012082 -0.0011816 0.00042515 -0.0010456 -0.14258 0.00058167 0.0023056 0.010356 0.0054235 -0.03463 0.0052738 -0.11832 0.19765 -0.072766
2.4297 0.0067953 0.0066762 0.0067155 0.0089761 0 0.023549 0.0031913 -0.0095134 -0.0012339 0.013874 -0.023829 -18.458 -0.20288 -0.0044229 0.024446 0.046711 -0.034657 -0.14131 -0.36714 -0.022871 -0.13479 -0.1074 0.021228 -0.14146 0.0010402 -0.00071873 0.00065553 -0.0027572 0.0063329 -0.0021573 0.0067992 -0.0037297 0.0068446 -0.048511 -0.0030368 -0.12708 0.18739 -0.082552
2.4336 -6.2756e-05 -0.0015464 -0.0022721 0.00054027 0 0.016439 0.0025231 -0.021834 -0.0083862 -0.0036853 -0.03811 -18.437 -0.21868 -0.0065485 0.010509 0.053967 -0.017314 -0.14937 -0.32738 0.0066646 -0.13367 -0.081807 0.058517 -0.13762 0.00073519 -0.00030508 0.00054617 -0.003586 0.13112 -0.00070783 0.0088512 -0.01693 0.0052564 -0.064264 -0.010813 -0.13441 0.1798 -0.09363
2.4375 -0.0054762 -0.007048 -0.0078302 -0.005445 0 -0.0001133 -0.002643 -0.028199 -0.017912 -0.015962 -0.042064 -18.409 -0.22207 -0.0048077 0.0026737 0.063435 -0.0031937 -0.15211 -0.2862 0.027027 -0.12687 -0.051 0.084283 -0.12764 0.00031722 0.00034932 5.8247e-05 -0.0027625 0.23016 0.00031217 0.0018347 -0.027599 -0.0039868 -0.077157 -0.011621 -0.13626 0.17916 -0.10376
2.4414 -0.010927 -0.01065 -0.015948 -0.0091618 0 -0.018147 -0.011597 -0.028453 -0.029847 -0.019463 -0.042369 -18.404 -0.21392 -0.00073887 0.001977 0.074028 0.0083411 -0.15012 -0.24491 0.03979 -0.11272 -0.020957 0.098338 -0.11272 -0.00032783 0.0010352 -0.00040758 -0.0010198 0.31677 -0.0035084 -0.012965 -0.034963 -0.020097 -0.084692 -0.0054677 -0.13245 0.18555 -0.11168
2.4453 -0.017555 -0.01412 -0.026504 -0.013982 0 -0.029171 -0.020696 -0.026149 -0.039824 -0.018672 -0.04704 -18.434 -0.19787 0.0019281 0.0067113 0.084397 0.017749 -0.1452 -0.20501 0.047614 -0.092979 0.0052378 0.10629 -0.095126 -0.0010984 0.0013536 -0.00045273 0.00016424 0.40485 -0.013041 -0.026443 -0.03992 -0.036261 -0.087643 0.0015175 -0.12417 0.19773 -0.1174
2.4492 -0.024427 -0.018547 -0.032901 -0.021543 0 -0.031249 -0.027985 -0.025543 -0.044331 -0.020251 -0.057572 -18.48 -0.17715 0.0014661 0.015089 0.093225 0.024197 -0.13886 -0.16805 0.05294 -0.069742 0.025558 0.11422 -0.076834 -0.0015253 0.0012438 -7.4337e-05 2.7494e-05 0.49224 -0.024296 -0.029587 -0.044154 -0.0441 -0.087152 0.0031624 -0.11253 0.21443 -0.12102
2.4531 -0.029072 -0.023682 -0.031583 -0.029599 0 -0.029374 -0.034104 -0.028323 -0.044687 -0.025962 -0.067873 -18.507 -0.15624 -1.2446e-06 0.024259 0.098488 0.026315 -0.1332 -0.13649 0.057247 -0.046623 0.037933 0.1227 -0.060633 -0.0011576 0.0011034 0.00037764 -0.00085121 0.56112 -0.031286 -0.021715 -0.048359 -0.040115 -0.085359 -0.0013039 -0.09913 0.2337 -0.12275
2.457 -0.030094 -0.02862 -0.028125 -0.035097 0 -0.029403 -0.039371 -0.033205 -0.045327 -0.032057 -0.070485 -18.503 -0.14198 0.00084249 0.029093 0.096906 0.024032 -0.13076 -0.11479 0.060661 -0.031049 0.04218 0.12633 -0.050326 -0.00014505 0.0013544 0.00056208 -0.0013431 0.59584 -0.031459 -0.011038 -0.051257 -0.028725 -0.086302 -0.0075028 -0.087054 0.25059 -0.12298
2.4609 -0.029094 -0.032842 -0.031004 -0.038114 0 -0.03254 -0.041827 -0.03801 -0.048561 -0.034921 -0.063128 -18.483 -0.13449 0.0044016 0.02929 0.089924 0.019492 -0.13061 -0.10167 0.062217 -0.02397 0.042957 0.1197 -0.044546 0.00068824 0.0019512 0.00041552 -0.001017 0.59886 -0.028643 -0.007364 -0.050471 -0.019145 -0.08991 -0.010631 -0.077645 0.26235 -0.1222
2.4648 -0.029595 -0.036555 -0.040721 -0.041338 0 -0.036067 -0.039399 -0.041342 -0.051782 -0.035736 -0.049322 -18.474 -0.13323 0.0073733 0.025811 0.078695 0.015889 -0.1317 -0.096772 0.060999 -0.024934 0.042047 0.1036 -0.042033 0.00052027 0.0024032 0.00010978 -0.00046629 0.58755 -0.029946 -0.014385 -0.044641 -0.018625 -0.0947 -0.009322 -0.071342 0.26795 -0.12022
2.4688 -0.033806 -0.040231 -0.048796 -0.045848 0 -0.038383 -0.033619 -0.042424 -0.050196 -0.038804 -0.033966 -18.484 -0.13726 0.0062331 0.020212 0.064801 0.01518 -0.13277 -0.099351 0.057509 -0.032668 0.040994 0.085492 -0.041225 -0.00064408 0.0022994 -0.0001484 -0.00045699 0.57716 -0.038973 -0.028379 -0.035002 -0.027641 -0.09865 -0.0053302 -0.068323 0.26696 -0.11683
2.4727 -0.040518 -0.044016 -0.048805 -0.048952 0 -0.041573 -0.029861 -0.040586 -0.042073 -0.046143 -0.019815 -18.497 -0.14539 0.0010989 0.016551 0.051775 0.016858 -0.13127 -0.10866 0.053921 -0.043831 0.041061 0.073782 -0.039188 -0.001868 0.0017547 -0.00022632 -0.00097042 0.57035 -0.052005 -0.042854 -0.025025 -0.040621 -0.096509 -0.00075901 -0.068795 0.25957 -0.11127
2.4766 -0.046309 -0.047617 -0.045493 -0.047431 0 -0.048253 -0.032926 -0.036184 -0.031009 -0.05513 -0.0083137 -18.496 -0.15593 -0.0042857 0.01882 0.043809 0.018936 -0.12596 -0.12063 0.052644 -0.052229 0.04145 0.071844 -0.034089 -0.00209 0.0012825 -5.2859e-05 -0.0012547 0.56435 -0.061281 -0.053283 -0.018398 -0.05083 -0.085445 0.0034382 -0.070977 0.25102 -0.10399
2.4805 -0.048719 -0.05052 -0.049321 -0.042446 0 -0.056899 -0.042422 -0.031947 -0.023025 -0.06163 -0.0021809 -18.487 -0.16897 -0.0062613 0.026798 0.041608 0.020048 -0.11759 -0.13293 0.054308 -0.056037 0.041254 0.07713 -0.026905 -0.0010953 0.001247 0.00036604 -0.00076912 0.56434 -0.06219 -0.057923 -0.017053 -0.054886 -0.067448 0.006584 -0.073547 0.24487 -0.096075
2.4844 -0.048071 -0.052138 -0.062061 -0.039661 0 -0.062011 -0.052879 -0.032024 -0.021652 -0.06409 -0.0051496 -18.494 -0.18491 -0.0044422 0.039571 0.045223 0.020516 -0.10686 -0.1443 0.057244 -0.054688 0.040146 0.085298 -0.018828 0.00029376 0.0015105 0.00086297 0.00012761 0.58358 -0.057006 -0.05632 -0.020775 -0.053605 -0.044722 0.007304 -0.075674 0.24326 -0.08845
2.4883 -0.046304 -0.051832 -0.071631 -0.043495 0 -0.059552 -0.058435 -0.038324 -0.025724 -0.063392 -0.018419 -18.541 -0.20436 -0.0011237 0.055295 0.054112 0.021465 -0.094743 -0.15358 0.059246 -0.04832 0.038034 0.094493 -0.011655 0.00097973 0.0016576 0.0011211 0.0005582 0.62784 -0.051514 -0.049107 -0.028302 -0.049671 -0.020626 0.0045324 -0.076504 0.24819 -0.082322
2.4922 -0.044553 -0.049125 -0.064394 -0.051652 0 -0.051409 -0.057171 -0.047727 -0.03151 -0.059394 -0.038055 -18.62 -0.22706 0.0017924 0.068111 0.065694 0.023295 -0.083154 -0.15924 0.060101 -0.038956 0.036969 0.10568 -0.0093645 0.00054824 0.001517 0.00090404 0.00011944 0.6821 -0.048622 -0.039317 -0.038374 -0.045117 -0.0032787 -0.00059485 -0.074805 0.26137 -0.080388
2.4961 -0.042319 -0.04416 -0.041584 -0.056402 0 -0.04339 -0.051183 -0.053953 -0.036483 -0.049822 -0.056863 -18.704 -0.24865 0.0044023 0.074918 0.076213 0.025385 -0.072714 -0.16256 0.062219 -0.029867 0.039435 0.11963 -0.011293 -0.00047221 0.0013737 0.00032591 -0.00066913 0.71729 -0.046111 -0.032024 -0.049518 -0.040763 0.0058907 -0.0047947 -0.071628 0.27784 -0.082091
2.5 -0.038863 -0.037972 -0.019942 -0.051757 0 -0.038936 -0.043501 -0.053116 -0.040969 -0.034092 -0.069141 -18.774 -0.26619 0.0072433 0.075326 0.084844 0.027261 -0.063228 -0.16418 0.06839 -0.021566 0.046737 0.13442 -0.016211 -0.0011983 0.0016299 -0.00017215 -0.00096436 0.71268 -0.040605 -0.030728 -0.059118 -0.037187 0.0078715 -0.0053571 -0.06784 0.29537 -0.086899
2.5039 -0.034689 -0.032053 -0.014345 -0.039086 0 -0.03592 -0.035896 -0.047333 -0.046451 -0.01741 -0.073646 -18.832 -0.27703 0.009098 0.06982 0.091286 0.029553 -0.054359 -0.16486 0.078583 -0.014165 0.05966 0.14612 -0.022495 -0.0011764 0.0023053 -0.0002106 -0.00054062 0.6711 -0.032562 -0.033682 -0.063557 -0.035338 0.0045767 -0.0028106 -0.064471 0.31191 -0.094008
2.5078 -0.031072 -0.027409 -0.021917 -0.025431 0 -0.030259 -0.02938 -0.042175 -0.052619 -0.0087027 -0.072463 -18.897 -0.27668 0.0075724 0.060674 0.096241 0.033273 -0.045329 -0.16601 0.089063 -0.0068268 0.078829 0.15154 -0.026753 -0.0006427 0.0029446 0.00014705 -3.8782e-06 0.61186 -0.02608 -0.034745 -0.060234 -0.035797 0.00066386 -0.00043305 -0.063697 0.32475 -0.10182
2.5117 -0.028267 -0.023959 -0.026215 -0.016753 0 -0.021793 -0.025278 -0.040375 -0.056312 -0.012747 -0.068073 -18.979 -0.2663 0.0022685 0.054612 0.10244 0.03813 -0.035574 -0.16958 0.095118 0.0019424 0.099802 0.15006 -0.025466 -0.00015018 0.0030435 0.00046204 -7.2079e-05 0.55026 -0.023801 -0.028928 -0.04997 -0.037573 0.0031477 -0.00089442 -0.067848 0.33307 -0.10762
2.5156 -0.024923 -0.020893 -0.016879 -0.013386 0 -0.015105 -0.024383 -0.03875 -0.053699 -0.024571 -0.061971 -19.068 -0.2516 -0.0033365 0.054733 0.11056 0.042091 -0.025742 -0.176 0.09507 0.011657 0.11777 0.14288 -0.019482 -4.0415e-05 0.0025406 0.00041326 -0.00076803 0.48654 -0.023328 -0.017307 -0.03721 -0.038049 0.012411 -0.0035809 -0.076781 0.33785 -0.11068
2.5195 -0.019791 -0.017662 -0.0017497 -0.011777 0 -0.014157 -0.025059 -0.032085 -0.044054 -0.032987 -0.055115 -19.145 -0.23642 -0.0042894 0.062233 0.12011 0.043144 -0.016671 -0.18525 0.091621 0.021283 0.12953 0.13105 -0.010139 -0.00023938 0.001869 0.00017839 -0.0014174 0.41432 -0.019932 -0.0062267 -0.027157 -0.034581 0.027207 -0.0054283 -0.090259 0.33906 -0.11083
2.5234 -0.013785 -0.014566 0.0027369 -0.0094604 0 -0.017346 -0.023487 -0.019927 -0.031718 -0.030542 -0.047959 -19.208 -0.22485 0.00098496 0.07747 0.12993 0.041461 -0.0094126 -0.19704 0.08882 0.029366 0.13213 0.11441 0.00053329 -0.00043356 0.0015458 0.00023356 -0.0013951 0.33582 -0.012669 -0.0016076 -0.022028 -0.026531 0.045099 -0.0042135 -0.10766 0.33655 -0.10822
2.5273 -0.0096591 -0.012377 -0.0086361 -0.0074206 0 -0.019208 -0.017007 -0.0085031 -0.023722 -0.019837 -0.039294 -19.275 -0.22418 0.0084604 0.098693 0.13431 0.039268 -0.007231 -0.20954 0.087319 0.031314 0.11999 0.092274 0.0065823 -0.00035744 0.0017362 0.00074592 -0.00075432 0.26407 -0.0064822 -0.0041656 -0.019769 -0.015949 0.057617 -0.00067928 -0.12702 0.32672 -0.10365
2.5313 -0.009213 -0.011437 -0.023384 -0.008 0 -0.016851 -0.0072962 -0.0050107 -0.023999 -0.0098159 -0.026158 -19.365 -0.2308 0.011714 0.11864 0.12981 0.038149 -0.010015 -0.21955 0.082738 0.027272 0.099882 0.065143 0.0056319 3.8727e-05 0.0021817 0.0012497 -8.8408e-05 0.209 -0.0071449 -0.0098259 -0.016375 -0.006194 0.060099 0.0025677 -0.14461 0.30912 -0.099016
2.5352 -0.011039 -0.011218 -0.025682 -0.01171 0 -0.01318 0.00051157 -0.0099496 -0.02875 -0.0063855 -0.0066971 -19.482 -0.24065 0.0077361 0.13437 0.11538 0.036662 -0.017437 -0.22562 0.06938 0.01854 0.076367 0.035516 -0.0019799 0.00057374 0.0024647 0.0010486 0.00011348 0.1639 -0.014358 -0.013883 -0.0095458 0.00040588 0.052389 0.0037744 -0.15886 0.28349 -0.094432
2.5391 -0.011569 -0.010756 -0.014295 -0.016614 0 -0.012721 0.0024123 -0.015764 -0.027879 -0.0075134 0.016207 -19.608 -0.24946 -0.00034794 0.14388 0.090895 0.031323 -0.028943 -0.22678 0.046301 0.0069043 0.053951 0.0072456 -0.015081 0.00092945 0.0022892 -1.5644e-05 -0.00014395 0.10915 -0.020975 -0.014182 -0.00024789 0.0038874 0.035557 0.0032737 -0.16853 0.25029 -0.089607
2.543 -0.0085554 -0.009416 -0.0029662 -0.020024 0 -0.015126 -0.00086726 -0.013634 -0.012905 -0.0073611 0.035201 -19.723 -0.24995 -0.006293 0.14522 0.057074 0.020423 -0.043607 -0.22204 0.019905 -0.0041337 0.039789 -0.016178 -0.030696 0.00084337 0.0015729 -0.001264 -0.0005715 0.030978 -0.019766 -0.011011 0.0088552 0.0059164 0.012844 0.0022898 -0.17197 0.21089 -0.083239
2.5469 -0.0032682 -0.0071661 -0.0034692 -0.019756 0 -0.014687 -0.0050031 -0.001736 0.014554 -0.0037602 0.04384 -19.821 -0.23401 -0.0063781 0.14093 0.020897 0.0067419 -0.058658 -0.21361 -9.6811e-06 -0.0085525 0.042013 -0.033198 -0.041014 0.00033932 0.00042374 -0.0017482 -0.001003 -0.063723 -0.010604 -0.0055599 0.015967 0.0077903 -0.0063193 0.0012687 -0.16888 0.17257 -0.072144
2.5508 0.0010074 -0.0042136 -0.011982 -0.014056 0 -0.0071309 -0.0064233 0.013243 0.041806 -0.00017756 0.04218 -19.911 -0.20459 -0.0021744 0.13602 -0.011126 -0.0040738 -0.072118 -0.20544 -0.0077399 -0.0058224 0.058525 -0.044557 -0.042525 -0.00019881 -0.00086411 -0.0011585 -0.0014484 -0.15123 -0.00025991 0.00052589 0.020956 0.0091751 -0.017616 -0.00015736 -0.16127 0.14117 -0.055648
2.5547 0.0025091 -0.00057641 -0.014574 -0.0020515 0 0.0043187 -0.004918 0.022526 0.054042 -0.00041306 0.036412 -20.005 -0.16419 0.001838 0.1329 -0.035953 -0.0081952 -0.08303 -0.1996 -0.0059874 0.0034398 0.087746 -0.052132 -0.033753 -0.00027905 -0.0018406 -0.00013589 -0.0017985 -0.20943 0.0049024 0.0049152 0.024062 0.0088582 -0.020026 -0.00192 -0.14956 0.11953 -0.033613
2.5586 0.0026843 0.0038455 -0.0041509 0.01426 0 0.011482 -0.0020214 0.022938 0.04636 -0.0028821 0.032347 -20.107 -0.11636 0.0028719 0.13362 -0.051296 -0.0067036 -0.090633 -0.19791 -0.0029929 0.01778 0.1271 -0.057078 -0.014116 0.00025351 -0.0021018 0.00035745 -0.0016926 -0.23344 0.0052849 0.005771 0.024634 0.0067461 -0.013723 -0.0030559 -0.13407 0.1096 -0.0064282
2.5625 0.0043265 0.0088446 0.011931 0.028908 0 0.010257 0.0020602 0.018536 0.02795 -0.0014839 0.029617 -20.213 -0.068872 0.0019646 0.14025 -0.054612 -0.0039754 -0.093369 -0.20272 -0.005145 0.032591 0.17103 -0.058757 0.016196 0.0010012 -0.0016109 -2.336e-05 -0.00085645 -0.23548 0.006706 0.0041462 0.021709 0.0049268 -0.0018156 -0.0029014 -0.11369 0.11283 0.023822
2.5664 0.0084845 0.013746 0.021792 0.034851 0 0.0058087 0.0086532 0.0155 0.013934 0.0078901 0.02303 -20.317 -0.029308 0.0020151 0.14907 -0.0526 -0.0031896 -0.092207 -0.21053 -0.011945 0.041991 0.21049 -0.055464 0.048947 0.0013244 -0.00082658 -0.00071103 0.00043971 -0.23205 0.013307 0.0044613 0.015653 0.0063864 0.0077791 -0.0023187 -0.089193 0.11942 0.051259
2.5703 0.013693 0.01784 0.02299 0.029691 0 0.0073413 0.017685 0.016152 0.012025 0.022576 0.0096517 -20.418 0.00096066 0.0043365 0.15716 -0.049214 -0.0036913 -0.087517 -0.21838 -0.01774 0.044511 0.24219 -0.046383 0.079807 0.00094819 -0.00040032 -0.00084385 0.0014102 -0.23149 0.022873 0.011102 0.0086152 0.012345 0.012676 -0.0029763 -0.061258 0.12362 0.072792
2.5742 0.018168 0.021032 0.023256 0.01858 0 0.017842 0.025855 0.01789 0.016625 0.035201 -0.0063975 -20.517 0.021614 0.0073584 0.16229 -0.046954 -0.0026648 -0.079328 -0.224 -0.017947 0.039678 0.26409 -0.032957 0.10577 0.00026045 -0.00063192 -0.00012532 0.0013772 -0.23238 0.029572 0.023888 0.0029997 0.020783 0.012052 -0.0051497 -0.03058 0.12167 0.086219
2.5781 0.022136 0.024083 0.028652 0.010424 0 0.030475 0.02923 0.017199 0.016044 0.040086 -0.016948 -20.611 0.033214 0.0084132 0.16175 -0.048183 0.0012023 -0.067299 -0.22457 -0.013346 0.027759 0.2742 -0.018433 0.12353 -5.6328e-05 -0.0012006 0.00094312 0.00039634 -0.23226 0.030572 0.037468 -0.00025531 0.027776 0.0062559 -0.0067439 0.0017595 0.10983 0.088997
2.582 0.027474 0.028173 0.035781 0.010532 0 0.036125 0.02798 0.014042 0.005468 0.037484 -0.017335 -20.699 0.039892 0.0063917 0.15342 -0.052765 0.0062115 -0.050768 -0.21811 -0.008559 0.012558 0.27275 -0.0061997 0.13073 0.00027837 -0.0014829 0.0016152 -0.00077213 -0.23823 0.028943 0.045935 -0.0014183 0.030614 8.8379e-05 -0.0052029 0.032647 0.089305 0.080661
2.5859 0.035252 0.034171 0.038215 0.017222 0 0.033882 0.027584 0.012372 -0.0074192 0.032448 -0.010213 -20.781 0.046639 0.0026278 0.14067 -0.057196 0.0095053 -0.031419 -0.20845 -0.0071264 -0.0013935 0.26552 0.001171 0.13144 0.00084038 -0.0011819 0.001592 -0.0013335 -0.26954 0.029948 0.048026 -4.7519e-05 0.029929 -0.0027031 -0.00056789 0.060098 0.068896 0.067683
2.5898 0.044287 0.042089 0.037539 0.025794 0 0.03256 0.034156 0.016768 -0.0097534 0.030762 -0.0017694 -20.862 0.054817 -0.00046159 0.1252 -0.059881 0.0095059 -0.010243 -0.19803 -0.0089131 -0.012664 0.25429 0.0013248 0.12717 0.0009298 -0.00064388 0.0011577 -0.0011016 -0.34822 0.035443 0.047427 0.0059337 0.02909 -0.001615 0.0038255 0.08318 0.053226 0.053213
2.5938 0.05252 0.051032 0.042746 0.034895 0 0.041334 0.048256 0.028587 0.0039824 0.035817 0.0049625 -20.946 0.065238 -0.0013315 0.10875 -0.059638 0.0059462 0.011547 -0.18937 -0.012486 -0.02037 0.24057 -0.008765 0.1194 0.00028891 -0.0005373 0.00074319 -0.00052079 -0.48278 0.042772 0.048319 0.018434 0.031709 0.0029752 0.0042505 0.10129 0.046251 0.040287
2.5977 0.059429 0.059589 0.057617 0.047561 0 0.059717 0.0638 0.044796 0.027017 0.04746 0.012337 -21.027 0.077729 -0.00012031 0.093819 -0.056042 -0.001968 0.031138 -0.18699 -0.019239 -0.02432 0.2249 -0.032044 0.10936 -0.00065143 -0.001223 0.00048998 -0.00015306 -0.65765 0.048843 0.051654 0.036325 0.039525 0.00777 0.00032899 0.11348 0.052878 0.033422
2.6016 0.066395 0.066528 0.073276 0.065686 0 0.077838 0.073534 0.060076 0.0475 0.061914 0.024309 -21.096 0.089841 0.0019452 0.081617 -0.05325 -0.016086 0.045502 -0.19179 -0.034013 -0.027323 0.20689 -0.069006 0.098246 -0.0012439 -0.0024536 0.00026509 -0.00021634 -0.83936 0.05403 0.056196 0.055005 0.051961 0.0069415 -0.0043496 0.12199 0.066498 0.032677
2.6055 0.07447 0.071524 0.077953 0.085002 0 0.086402 0.075573 0.07041 0.059814 0.073046 0.041901 -21.142 0.10038 0.0035957 0.071809 -0.054394 -0.037097 0.0539 -0.20199 -0.060966 -0.030815 0.18611 -0.11613 0.086348 -0.0012775 -0.0036722 -1.8587e-05 -0.00058212 -0.99833 0.061253 0.061884 0.069651 0.066779 -0.00062758 -0.0055326 0.1284 0.07966 0.035431
2.6094 0.082396 0.075493 0.073028 0.097464 0 0.085274 0.074492 0.075693 0.068395 0.076222 0.063037 -21.168 0.10875 0.0040938 0.064244 -0.061391 -0.062155 0.055939 -0.21633 -0.098952 -0.03538 0.16228 -0.16739 0.073785 -0.0010959 -0.0045519 -0.00024534 -0.0010755 -1.1296 0.071713 0.070176 0.079251 0.080781 -0.014625 -0.0021908 0.13338 0.087496 0.039613
2.6133 0.08766 0.080169 0.073583 0.099138 0 0.081926 0.076408 0.079638 0.081167 0.073208 0.085645 -21.184 0.11454 0.003183 0.058719 -0.075963 -0.085888 0.051534 -0.23322 -0.14137 -0.041293 0.1352 -0.21786 0.06066 -0.0010899 -0.0052046 -0.00027877 -0.0016552 -1.254 0.082832 0.080614 0.087244 0.090632 -0.033532 0.0029106 0.13736 0.084958 0.042606
2.6172 0.089763 0.08707 0.089714 0.094582 0 0.082726 0.08365 0.086921 0.10064 0.07295 0.10905 -21.204 0.11768 0.00079587 0.055622 -0.098314 -0.1046 0.041878 -0.25052 -0.18068 -0.048039 0.10541 -0.26614 0.047467 -0.0011891 -0.0059028 -0.00018249 -0.0023191 -1.3971 0.091098 0.08906 0.097864 0.09453 -0.050235 0.0062545 0.13992 0.068051 0.03996
2.6211 0.091942 0.096628 0.11104 0.092318 0 0.087561 0.094242 0.099539 0.12208 0.084995 0.1318 -21.231 0.11961 -0.0031088 0.054371 -0.12194 -0.11923 0.031738 -0.26735 -0.21283 -0.054918 0.075537 -0.31301 0.034824 -0.00096104 -0.0066953 -0.00014086 -0.0029646 -1.5654 0.096503 0.091907 0.11182 0.094263 -0.059368 0.0067879 0.14116 0.047033 0.032896
2.625 0.098953 0.1082 0.11676 0.09641 0 0.093257 0.10558 0.11527 0.13941 0.11011 0.14977 -21.256 0.12066 -0.0084516 0.054823 -0.14395 -0.13345 0.022931 -0.28378 -0.23754 -0.062192 0.046719 -0.35789 0.023001 -0.00020327 -0.0073635 -0.0001735 -0.0034438 -1.7432 0.10321 0.092455 0.12564 0.095534 -0.059597 0.0060483 0.14125 0.027679 0.022947
2.6289 0.1128 0.12083 0.10284 0.10394 0 0.10042 0.11733 0.12972 0.15105 0.13786 0.15841 -21.262 0.12111 -0.014781 0.056705 -0.16204 -0.14876 0.016839 -0.29981 -0.25539 -0.070246 0.019937 -0.39721 0.012209 0.00067694 -0.007722 -5.4824e-05 -0.0037325 -1.9114 0.11546 0.10072 0.13523 0.10501 -0.05074 0.0055973 0.14046 0.015173 0.012024
2.6328 0.1307 0.13383 0.093194 0.11119 0 0.11456 0.13041 0.14022 0.1593 0.15542 0.15753 -21.237 0.12109 -0.021146 0.059402 -0.17379 -0.16214 0.014714 -0.31524 -0.2661 -0.080167 -0.0033745 -0.42667 0.002808 0.00098346 -0.0078683 0.00038836 -0.0039559 -2.0668 0.13313 0.12405 0.13982 0.12554 -0.034338 0.0050481 0.13941 0.016671 0.0039871
2.6367 0.1473 0.14648 0.11597 0.12061 0 0.13952 0.14416 0.14792 0.16541 0.15978 0.15276 -21.18 0.12087 -0.026414 0.061399 -0.18231 -0.16959 0.014023 -0.32882 -0.2705 -0.091827 -0.022922 -0.44524 -0.0050601 0.00044289 -0.0080804 0.00094617 -0.0042107 -2.2202 0.15166 0.15725 0.14251 0.15341 -0.018023 0.0029391 0.13847 0.02969 0.0027499
2.6406 0.15869 0.15727 0.16795 0.13922 0 0.1707 0.15575 0.15591 0.16741 0.16015 0.15125 -21.098 0.1205 -0.030034 0.062303 -0.19214 -0.17173 0.011383 -0.33979 -0.27311 -0.10313 -0.039222 -0.45681 -0.01135 -0.00046725 -0.0085105 0.0011273 -0.0044296 -2.3747 0.16597 0.18394 0.14725 0.18009 -0.0055753 -0.00081747 0.13638 0.045712 0.0077118
2.6445 0.16425 0.16397 0.20958 0.16925 0 0.19585 0.16259 0.16548 0.16391 0.16692 0.1563 -20.995 0.1196 -0.032659 0.062355 -0.20581 -0.17496 0.0045036 -0.348 -0.28107 -0.11201 -0.052134 -0.46755 -0.015825 -0.00095583 -0.0090607 0.00066736 -0.0044977 -2.5121 0.17398 0.18998 0.15572 0.19697 0.0021232 -0.0040404 0.13131 0.059556 0.017887
2.6484 0.16528 0.16497 0.20248 0.20169 0 0.20332 0.16462 0.17443 0.15869 0.17869 0.16674 -20.874 0.11758 -0.035925 0.062132 -0.22557 -0.18615 -0.0087916 -0.3536 -0.29889 -0.11611 -0.061481 -0.48156 -0.018253 -0.0006834 -0.0095827 -0.00012317 -0.0044823 -2.6033 0.17621 0.17602 0.16699 0.19914 0.0052792 -0.0041908 0.12095 0.066144 0.03158
2.6523 0.16269 0.16078 0.15187 0.22115 0 0.18992 0.16364 0.17937 0.1594 0.18246 0.18069 -20.732 0.1104 -0.041299 0.064656 -0.25276 -0.20589 -0.032272 -0.35958 -0.3242 -0.10945 -0.065786 -0.49847 -0.018213 -7.1091e-05 -0.010117 -0.00063384 -0.004639 -2.6341 0.17333 0.15617 0.17919 0.18625 0.0087314 -0.0010286 0.097239 0.060497 0.043438
2.6563 0.15683 0.15403 0.10541 0.21804 0 0.16228 0.16087 0.17909 0.17035 0.16815 0.19742 -20.566 0.094785 -0.048925 0.071615 -0.27975 -0.22761 -0.060636 -0.37085 -0.34912 -0.095325 -0.067494 -0.51448 -0.018 0.00014251 -0.010834 -0.00061058 -0.0051112 -2.6153 0.16521 0.14422 0.19079 0.16186 0.018174 0.0029725 0.061053 0.053449 0.048687
2.6602 0.14912 0.14777 0.10561 0.1958 0 0.13237 0.1562 0.17537 0.18703 0.14207 0.21402 -20.375 0.067933 -0.05752 0.083113 -0.30162 -0.2434 -0.090352 -0.38979 -0.36669 -0.07728 -0.068719 -0.52489 -0.019516 -0.00038323 -0.011706 -0.00045107 -0.0056611 -2.5675 0.15297 0.14217 0.19999 0.13352 0.034448 0.0049697 0.014082 0.052875 0.045428
2.6641 0.14274 0.14365 0.14567 0.16642 0 0.11207 0.15015 0.17042 0.19863 0.12343 0.22185 -20.159 0.027576 -0.065334 0.098522 -0.31419 -0.25065 -0.11804 -0.41774 -0.37581 -0.059319 -0.071865 -0.52609 -0.024659 -0.0013185 -0.012327 -0.00074307 -0.0058195 -2.4996 0.14085 0.14281 0.20365 0.11253 0.056861 0.0043604 -0.040946 0.065381 0.032463
2.668 0.14086 0.14182 0.1781 0.14022 0 0.1095 0.1457 0.16447 0.19662 0.12632 0.21067 -19.919 -0.03015 -0.07111 0.11575 -0.31138 -0.25266 -0.13851 -0.45546 -0.38014 -0.04872 -0.081522 -0.51668 -0.036786 -0.0020434 -0.012174 -0.0015158 -0.0053754 -2.4089 0.13464 0.14155 0.19796 0.11013 0.081797 0.0029489 -0.098467 0.10014 0.0083236
2.6719 0.14405 0.14237 0.16777 0.12089 0 0.12647 0.14666 0.15661 0.18102 0.14611 0.17941 -19.652 -0.10286 -0.074113 0.12771 -0.29262 -0.2536 -0.1476 -0.49514 -0.38276 -0.054804 -0.10371 -0.49835 -0.058392 -0.0022315 -0.011113 -0.002074 -0.0046806 -2.3031 0.13733 0.14242 0.18104 0.12997 0.096906 0.0026686 -0.14528 0.15456 -0.024069
2.6758 0.14998 0.14636 0.13104 0.10916 0 0.15644 0.15374 0.14762 0.15884 0.16528 0.14209 -19.356 -0.17992 -0.073666 0.13033 -0.26688 -0.25381 -0.14889 -0.52673 -0.38293 -0.07546 -0.13659 -0.47609 -0.086138 -0.0020572 -0.0096373 -0.0016908 -0.0043755 -2.215 0.14636 0.1511 0.15546 0.16282 0.095912 0.0034347 -0.17569 0.21086 -0.058765
2.6797 0.15595 0.15477 0.11691 0.10785 0 0.18599 0.16285 0.14089 0.13778 0.17224 0.11922 -19.033 -0.25405 -0.069403 0.12148 -0.23977 -0.25079 -0.1451 -0.54382 -0.3783 -0.10816 -0.17788 -0.4563 -0.1174 -0.0019021 -0.0085436 -0.00045892 -0.0047658 -2.1846 0.15572 0.16442 0.1285 0.19046 0.075936 0.0034081 -0.18707 0.25662 -0.092511
2.6836 0.1615 0.16648 0.15092 0.12044 0 0.20143 0.16825 0.13963 0.12235 0.17236 0.1201 -18.688 -0.31745 -0.062464 0.099934 -0.21717 -0.24373 -0.13958 -0.54071 -0.36947 -0.14898 -0.22403 -0.44288 -0.14897 -0.0019415 -0.008326 0.00066057 -0.0054977 -2.2252 0.16134 0.17114 0.10967 0.19852 0.035738 0.0012805 -0.17831 0.27919 -0.12211
2.6875 0.16818 0.17786 0.20506 0.14527 0 0.19747 0.16793 0.1438 0.11511 0.17929 0.13352 -18.325 -0.35223 -0.056141 0.065115 -0.20991 -0.2356 -0.13941 -0.50746 -0.36075 -0.18774 -0.26398 -0.43464 -0.173 -0.0020251 -0.0088326 0.0007308 -0.0058929 -2.3097 0.16442 0.16476 0.10668 0.18796 -0.023562 -0.0019205 -0.14959 0.25355 -0.14128
2.6914 0.17689 0.18517 0.22771 0.17369 0 0.18062 0.16557 0.15073 0.11899 0.19712 0.13806 -17.94 -0.35725 -0.054313 0.027796 -0.21676 -0.23019 -0.1477 -0.45778 -0.35598 -0.21455 -0.28659 -0.42732 -0.18572 -0.0019035 -0.009473 -0.00022775 -0.0056025 -2.398 0.16965 0.15333 0.12166 0.17405 -0.084028 -0.0034358 -0.11659 0.19069 -0.15014
2.6953 0.18608 0.1878 0.2006 0.19647 0 0.1635 0.16716 0.1589 0.13565 0.21457 0.12321 -17.528 -0.33673 -0.058318 -0.0054279 -0.23296 -0.22791 -0.16336 -0.40386 -0.35437 -0.22798 -0.2886 -0.41937 -0.18766 -0.0015142 -0.0097348 -0.0012622 -0.004902 -2.4758 0.18013 0.15293 0.14923 0.17241 -0.1354 -0.001253 -0.087608 0.10653 -0.15015
2.6992 0.1932 0.18894 0.15903 0.21133 0 0.15526 0.17576 0.1698 0.16122 0.21817 0.0997 -17.088 -0.29504 -0.065217 -0.029719 -0.254 -0.22596 -0.18476 -0.35596 -0.35202 -0.22837 -0.26887 -0.41603 -0.18004 -0.0010523 -0.0095345 -0.00147 -0.0043548 -2.5621 0.19412 0.17018 0.1781 0.18522 -0.17016 0.003879 -0.06823 0.015381 -0.14268
2.7031 0.19776 0.19279 0.15338 0.22246 0 0.15694 0.18988 0.1849 0.18573 0.20894 0.088189 -16.624 -0.23903 -0.069872 -0.039344 -0.27313 -0.22303 -0.20883 -0.32818 -0.3481 -0.21813 -0.22775 -0.42698 -0.16551 -0.00080909 -0.0091718 -0.00090524 -0.0042589 -2.677 0.20653 0.19379 0.19669 0.20097 -0.17943 0.008743 -0.06432 -0.06215 -0.12968
2.707 0.20249 0.20103 0.19515 0.23236 0 0.16509 0.20619 0.20102 0.19939 0.20274 0.098292 -16.143 -0.18583 -0.069583 -0.031464 -0.2797 -0.22295 -0.2287 -0.33811 -0.34896 -0.20813 -0.17829 -0.45898 -0.15261 -0.00095163 -0.0090457 -0.00044463 -0.0044837 -2.811 0.21358 0.20619 0.20004 0.20798 -0.15814 0.010015 -0.076917 -0.095509 -0.11626
2.7109 0.2108 0.2119 0.2466 0.23639 0 0.17819 0.22275 0.21086 0.20101 0.21308 0.12058 -15.641 -0.14658 -0.066973 -0.015878 -0.27473 -0.23234 -0.24246 -0.37581 -0.36453 -0.20675 -0.13909 -0.51043 -0.1473 -0.0014109 -0.0094202 -0.00076894 -0.0048093 -2.934 0.21597 0.20348 0.19331 0.20724 -0.12128 0.0067606 -0.09532 -0.090837 -0.10664
2.7148 0.22308 0.22262 0.26328 0.22795 0 0.19796 0.23895 0.21009 0.1998 0.23585 0.13988 -15.104 -0.12547 -0.067931 0.0018122 -0.26066 -0.25441 -0.25057 -0.43456 -0.39989 -0.21666 -0.11995 -0.57314 -0.15181 -0.0019279 -0.010349 -0.0015769 -0.0052957 -3.0391 0.21768 0.20096 0.18835 0.21092 -0.0767 0.0011355 -0.11425 -0.055274 -0.10275
2.7188 0.23587 0.23205 0.24052 0.20896 0 0.22486 0.25324 0.20396 0.20793 0.25354 0.15456 -14.515 -0.12487 -0.076221 0.015904 -0.24121 -0.28555 -0.25437 -0.50601 -0.45002 -0.23901 -0.12905 -0.63906 -0.16734 -0.0022188 -0.011686 -0.0018984 -0.0062065 -3.1661 0.22218 0.21653 0.19515 0.22806 -0.03262 -0.0032028 -0.12887 0.00096235 -0.10605
2.7227 0.24498 0.24078 0.21413 0.19269 0 0.25416 0.26276 0.20528 0.2302 0.25418 0.17953 -13.871 -0.14681 -0.089936 0.016582 -0.22564 -0.31868 -0.25841 -0.57448 -0.50338 -0.27276 -0.17962 -0.70495 -0.19455 -0.0021679 -0.013115 -0.0011804 -0.0075787 -3.3706 0.22964 0.2494 0.21523 0.25337 -0.0031097 -0.003776 -0.13288 0.056045 -0.1187
2.7266 0.24939 0.24906 0.21863 0.19375 0 0.27801 0.26621 0.22401 0.26043 0.24358 0.22895 -13.187 -0.17842 -0.1034 0.0022723 -0.22407 -0.34949 -0.26901 -0.62527 -0.5507 -0.3073 -0.25875 -0.7705 -0.22584 -0.0019262 -0.014263 2.857e-05 -0.0089795 -3.6654 0.23786 0.27788 0.24228 0.27161 0.0053274 -0.0010999 -0.12947 0.086132 -0.13703
2.7305 0.25198 0.25568 0.25175 0.21533 0 0.29117 0.26647 0.25833 0.28748 0.2374 0.29732 -12.481 -0.21065 -0.11261 -0.022539 -0.2379 -0.37866 -0.28718 -0.65788 -0.5905 -0.33703 -0.35057 -0.83336 -0.25615 -0.0018098 -0.014926 0.00055231 -0.0097933 -3.9959 0.24544 0.27995 0.26901 0.27319 -0.0045155 0.0017487 -0.12438 0.089071 -0.15729
2.7344 0.25638 0.25956 0.28218 0.24747 0 0.2938 0.26843 0.29585 0.30443 0.24342 0.35971 -11.757 -0.23817 -0.11863 -0.054173 -0.26697 -0.408 -0.31259 -0.67375 -0.62648 -0.35924 -0.44417 -0.88778 -0.28248 -0.0020379 -0.015244 -0.000247 -0.0097695 -4.2781 0.25355 0.25555 0.29285 0.26406 -0.030001 0.0015807 -0.12168 0.066482 -0.17692
2.7383 0.2633 0.26199 0.28637 0.27798 0 0.28873 0.27346 0.32347 0.31242 0.25475 0.39169 -11.001 -0.25594 -0.12552 -0.087703 -0.30953 -0.43546 -0.34367 -0.67663 -0.66064 -0.37215 -0.52722 -0.92877 -0.30209 -0.0025214 -0.015608 -0.001805 -0.0092455 -4.4624 0.26424 0.22736 0.31488 0.25918 -0.066922 -0.0022585 -0.126 0.023878 -0.193
2.7422 0.27013 0.26621 0.27092 0.30297 0 0.27821 0.2766 0.33575 0.31681 0.26101 0.38855 -10.194 -0.25925 -0.13512 -0.11363 -0.35667 -0.45532 -0.37319 -0.67761 -0.68956 -0.37771 -0.58086 -0.95662 -0.31245 -0.0029293 -0.016301 -0.0028596 -0.0088072 -4.5572 0.27692 0.21979 0.33443 0.26705 -0.10442 -0.0071966 -0.14255 -0.019639 -0.20079
2.7461 0.27422 0.27386 0.25914 0.32506 0 0.26489 0.27137 0.33444 0.32077 0.26259 0.36565 -9.3315 -0.25556 -0.14442 -0.1304 -0.39612 -0.46355 -0.395 -0.68517 -0.70763 -0.38359 -0.61209 -0.97568 -0.31816 -0.0030107 -0.017181 -0.0025975 -0.0087539 -4.5956 0.28731 0.23816 0.34625 0.28222 -0.13272 -0.0094069 -0.16461 -0.048492 -0.20219
2.75 0.27612 0.28247 0.263 0.34288 0 0.25478 0.25836 0.32289 0.32285 0.26965 0.34179 -8.4257 -0.24828 -0.14844 -0.13858 -0.42262 -0.46223 -0.40705 -0.7 -0.71307 -0.39219 -0.62565 -0.98825 -0.32098 -0.0028729 -0.017767 -0.0013156 -0.0089232 -4.5919 0.2908 0.26763 0.34444 0.29335 -0.14808 -0.0069319 -0.1878 -0.059447 -0.19834
2.7539 0.27935 0.2873 0.27427 0.3469 0 0.2555 0.2483 0.30364 0.31966 0.28747 0.32419 -7.4933 -0.2406 -0.14565 -0.13945 -0.43229 -0.45794 -0.40844 -0.72114 -0.71028 -0.40487 -0.62709 -0.99065 -0.32251 -0.0029049 -0.017692 -2.6072e-05 -0.0090027 -4.5379 0.28762 0.28976 0.32904 0.29635 -0.14811 -0.0013292 -0.20777 -0.051955 -0.19063
2.7578 0.28662 0.2867 0.28055 0.32887 0 0.26884 0.25401 0.28167 0.3104 0.30684 0.30855 -6.5383 -0.23632 -0.14007 -0.13572 -0.41998 -0.4559 -0.39926 -0.74329 -0.70647 -0.42115 -0.62468 -0.97707 -0.32431 -0.0033844 -0.017092 0.00049532 -0.0089281 -4.4389 0.28393 0.29784 0.30759 0.29733 -0.13005 0.0036083 -0.21742 -0.029789 -0.18124
2.7617 0.29633 0.28483 0.28164 0.29442 0 0.28578 0.27717 0.26633 0.2988 0.31307 0.29013 -5.5489 -0.23552 -0.13772 -0.13237 -0.39245 -0.45631 -0.38702 -0.75545 -0.70628 -0.43441 -0.62662 -0.94739 -0.32682 -0.0041494 -0.016518 0.00026263 -0.0089183 -4.3365 0.28669 0.29775 0.28948 0.30272 -0.10183 0.0049384 -0.2147 -0.0090819 -0.17318
2.7656 0.30304 0.28822 0.28589 0.26251 0 0.2925 0.30332 0.26586 0.2915 0.3036 0.2714 -4.5096 -0.23514 -0.14097 -0.13048 -0.3599 -0.45637 -0.37702 -0.75469 -0.70951 -0.44045 -0.63202 -0.91041 -0.32966 -0.0046916 -0.016426 -0.00018715 -0.0091539 -4.2843 0.29644 0.29902 0.27911 0.3099 -0.072672 0.0027381 -0.20435 0.0024744 -0.16701
2.7695 0.30212 0.29875 0.29499 0.24969 0 0.28411 0.31247 0.27859 0.29415 0.29243 0.25878 -3.4144 -0.23291 -0.14648 -0.12963 -0.32835 -0.4548 -0.37142 -0.74049 -0.7133 -0.43725 -0.63862 -0.8781 -0.3327 -0.0046083 -0.016765 -0.00044114 -0.0095099 -4.3011 0.30584 0.30817 0.27476 0.31106 -0.047998 -0.0004534 -0.1897 0.0025825 -0.16265
2.7734 0.29443 0.31038 0.30031 0.25582 0 0.27172 0.29802 0.29197 0.30724 0.29432 0.2548 -2.2677 -0.22643 -0.14887 -0.12873 -0.30376 -0.45332 -0.37146 -0.71396 -0.71541 -0.42368 -0.64311 -0.85668 -0.33587 -0.0039778 -0.017064 -0.00052506 -0.0096617 -4.3567 0.3069 0.32836 0.27352 0.30577 -0.032895 -0.0021617 -0.17464 -0.0089967 -0.15972
2.7773 0.28654 0.314 0.29639 0.26742 0 0.27316 0.27639 0.29346 0.32393 0.30681 0.25561 -1.0762 -0.21156 -0.14614 -0.12345 -0.29638 -0.45368 -0.37519 -0.68139 -0.71558 -0.40073 -0.63753 -0.84393 -0.33975 -0.0032951 -0.016944 -0.0006681 -0.0094311 -4.4071 0.30052 0.35858 0.27512 0.30568 -0.035205 -0.0020018 -0.16598 -0.025816 -0.15682
2.7813 0.28549 0.30603 0.29213 0.27508 0 0.29494 0.27585 0.28309 0.33223 0.31278 0.25552 0.15887 -0.19215 -0.14147 -0.11293 -0.30119 -0.45471 -0.37544 -0.65456 -0.71453 -0.37813 -0.62396 -0.83543 -0.3445 -0.0030446 -0.016504 -0.00092095 -0.0089738 -4.4369 0.29781 0.38909 0.28029 0.32242 -0.046502 -0.0014604 -0.16321 -0.035817 -0.15289
2.7852 0.29241 0.29247 0.30175 0.28425 0 0.32425 0.31124 0.27344 0.32216 0.30218 0.25207 1.4391 -0.17107 -0.13962 -0.097966 -0.31432 -0.45347 -0.36916 -0.63757 -0.7128 -0.36007 -0.60587 -0.83235 -0.34975 -0.0033353 -0.016206 -0.0010997 -0.0086106 -4.4606 0.30949 0.40057 0.28669 0.35071 -0.061063 -0.0020049 -0.16446 -0.035365 -0.14799
2.7891 0.30071 0.28391 0.3242 0.30607 0 0.34053 0.36657 0.27561 0.29435 0.28775 0.24681 2.7646 -0.15108 -0.14206 -0.079927 -0.3317 -0.4495 -0.35447 -0.63302 -0.71085 -0.3496 -0.5871 -0.84167 -0.35489 -0.0039167 -0.016407 -0.0010638 -0.0085177 -4.4874 0.33269 0.37568 0.28971 0.36755 -0.073454 -0.003598 -0.16772 -0.022733 -0.14238
2.793 0.3012 0.28635 0.33738 0.3387 0 0.33529 0.40313 0.28656 0.26277 0.29341 0.24344 4.1335 -0.13639 -0.14567 -0.061885 -0.34704 -0.44665 -0.32998 -0.64314 -0.70974 -0.35005 -0.57435 -0.86839 -0.35851 -0.0044865 -0.01703 -0.00093742 -0.0086248 -4.5007 0.34935 0.31732 0.28865 0.35254 -0.075544 -0.005012 -0.16974 0.0020921 -0.13691
2.7969 0.29027 0.29645 0.31805 0.36217 0 0.31913 0.38975 0.29266 0.24722 0.32589 0.24711 5.5458 -0.13005 -0.14628 -0.05 -0.35284 -0.44981 -0.30171 -0.66261 -0.71101 -0.35916 -0.57438 -0.90858 -0.35832 -0.0049393 -0.017708 -0.00098885 -0.0087951 -4.484 0.34087 0.25401 0.29041 0.31024 -0.06215 -0.0053631 -0.16784 0.029853 -0.13331
2.8008 0.27389 0.30549 0.26759 0.35523 0 0.30869 0.33062 0.28632 0.25944 0.36169 0.26384 7.0042 -0.12901 -0.14302 -0.045906 -0.34983 -0.45971 -0.27736 -0.68338 -0.71562 -0.37087 -0.58377 -0.95093 -0.35464 -0.0053363 -0.018164 -0.0013167 -0.0090283 -4.4583 0.30682 0.22133 0.30351 0.26955 -0.039963 -0.0051261 -0.16388 0.052384 -0.13195
2.8047 0.26336 0.30737 0.21506 0.3171 0 0.30859 0.26544 0.2763 0.29399 0.36771 0.29637 8.5081 -0.13095 -0.13922 -0.050089 -0.33947 -0.4716 -0.26104 -0.70175 -0.72311 -0.3824 -0.59927 -0.98527 -0.34811 -0.0057094 -0.018406 -0.0017144 -0.0094284 -4.475 0.26953 0.23251 0.32667 0.25818 -0.014307 -0.0056002 -0.15963 0.066265 -0.13296
2.8086 0.26595 0.30274 0.19323 0.27013 0 0.30849 0.23928 0.27844 0.33216 0.33584 0.33779 10.05 -0.13315 -0.13877 -0.062301 -0.32407 -0.47934 -0.25615 -0.71456 -0.73169 -0.39136 -0.61668 -1.0087 -0.33979 -0.0059545 -0.018555 -0.0018645 -0.0099905 -4.5596 0.25762 0.26676 0.34537 0.27685 0.0086338 -0.007454 -0.1571 0.069184 -0.13625
2.8125 0.27862 0.29618 0.21196 0.23994 0 0.298 0.26642 0.29616 0.35587 0.29393 0.37114 11.624 -0.13017 -0.14211 -0.081077 -0.30938 -0.48068 -0.26687 -0.7178 -0.73925 -0.39554 -0.62685 -1.023 -0.33261 -0.0059157 -0.018582 -0.0016365 -0.010499 -4.6679 0.28208 0.28875 0.34332 0.30002 0.015712 -0.009862 -0.15997 0.059694 -0.14173
2.8164 0.29063 0.29095 0.25385 0.23447 0 0.28125 0.31927 0.31378 0.35952 0.27875 0.37976 13.234 -0.12122 -0.14587 -0.099995 -0.30056 -0.47833 -0.28405 -0.71487 -0.74423 -0.39766 -0.62646 -1.028 -0.3288 -0.0055384 -0.018323 -0.0011749 -0.010699 -4.7149 0.32639 0.28117 0.31934 0.30246 0.0058369 -0.011099 -0.16658 0.046147 -0.14821
2.8203 0.29272 0.287 0.29156 0.24324 0 0.27325 0.3524 0.31221 0.35008 0.29813 0.36101 14.898 -0.10838 -0.14659 -0.11618 -0.29798 -0.47647 -0.30112 -0.70798 -0.74609 -0.3993 -0.61723 -1.0187 -0.32797 -0.00493 -0.017766 -0.00072496 -0.010568 -4.6543 0.35969 0.25807 0.29126 0.28354 -0.016433 -0.010068 -0.17412 0.0326 -0.15545
2.8242 0.28442 0.28341 0.30693 0.25445 0 0.28185 0.34014 0.29087 0.3373 0.32298 0.32933 16.628 -0.093936 -0.14452 -0.12773 -0.30109 -0.47681 -0.31314 -0.69842 -0.74536 -0.40116 -0.60116 -0.99083 -0.32914 -0.0043084 -0.017242 -0.00042972 -0.01036 -4.523 0.36098 0.24624 0.28038 0.26392 -0.046289 -0.0074166 -0.18011 0.021544 -0.16337
2.8281 0.2729 0.28076 0.2974 0.26745 0 0.29646 0.29455 0.2704 0.32491 0.31852 0.30352 18.414 -0.081809 -0.14353 -0.13265 -0.30796 -0.47798 -0.31409 -0.68717 -0.74304 -0.40331 -0.58167 -0.94789 -0.33004 -0.0039186 -0.017202 -0.0003047 -0.010344 -4.3965 0.33261 0.25532 0.29076 0.25941 -0.075975 -0.0052748 -0.18101 0.015142 -0.17212
2.832 0.26494 0.27978 0.27291 0.2864 0 0.29729 0.24918 0.27122 0.31064 0.28173 0.29046 20.225 -0.078784 -0.14696 -0.13041 -0.31196 -0.4776 -0.30011 -0.67343 -0.73938 -0.40255 -0.56368 -0.90136 -0.325 -0.0039558 -0.017742 -0.0003473 -0.010512 -4.302 0.29346 0.26819 0.30512 0.2624 -0.092221 -0.005751 -0.17351 0.013164 -0.18172
2.8359 0.26031 0.27806 0.25133 0.30589 0 0.27566 0.22676 0.2904 0.29237 0.24429 0.28196 22.033 -0.08412 -0.1538 -0.12451 -0.30919 -0.47395 -0.27889 -0.65621 -0.73272 -0.39659 -0.54627 -0.86249 -0.31292 -0.0044686 -0.018381 -0.00058309 -0.010584 -4.1875 0.26112 0.26033 0.30257 0.25182 -0.095084 -0.009303 -0.16159 0.012651 -0.19125
2.8398 0.25286 0.26986 0.25074 0.3099 0 0.24271 0.22285 0.30296 0.27169 0.23795 0.26738 23.852 -0.09628 -0.15911 -0.11637 -0.29818 -0.46575 -0.25497 -0.63451 -0.71982 -0.38442 -0.52642 -0.83366 -0.29412 -0.005263 -0.0184 -0.00097929 -0.010341 -3.9843 0.24079 0.22606 0.27978 0.22041 -0.086967 -0.014265 -0.14807 0.012745 -0.19978
2.8438 0.23773 0.25076 0.27487 0.28807 0 0.21734 0.21902 0.28715 0.25125 0.25968 0.24642 25.724 -0.11287 -0.15872 -0.10736 -0.27825 -0.45188 -0.23302 -0.60752 -0.69806 -0.36572 -0.50051 -0.80767 -0.26974 -0.0059307 -0.017465 -0.0013722 -0.0099162 -3.6901 0.22815 0.18413 0.25266 0.18719 -0.071663 -0.018026 -0.13599 0.012876 -0.2063
2.8477 0.2169 0.22302 0.3013 0.2494 0 0.20733 0.20808 0.2465 0.23081 0.27463 0.22682 27.683 -0.12795 -0.1535 -0.099185 -0.2491 -0.43233 -0.22069 -0.57352 -0.66789 -0.34117 -0.45948 -0.775 -0.24354 -0.0060809 -0.015944 -0.0015655 -0.0097114 -3.3764 0.2184 0.15915 0.23678 0.17897 -0.058089 -0.019069 -0.13075 0.013451 -0.20825
2.8516 0.1973 0.19534 0.29218 0.21433 0 0.20471 0.20162 0.20476 0.20838 0.25369 0.21071 29.717 -0.13476 -0.14867 -0.092742 -0.21646 -0.40936 -0.21863 -0.53485 -0.63288 -0.3167 -0.40243 -0.73165 -0.22198 -0.005638 -0.01457 -0.0015308 -0.0099686 -3.1089 0.21004 0.16012 0.22846 0.20009 -0.054176 -0.018191 -0.1325 0.015525 -0.20494
2.8555 0.18363 0.17604 0.22874 0.19256 0 0.19854 0.21161 0.18007 0.18524 0.20471 0.18828 31.772 -0.13253 -0.14843 -0.088063 -0.18375 -0.3863 -0.22291 -0.49396 -0.59684 -0.29542 -0.33505 -0.68049 -0.20653 -0.0049233 -0.01378 -0.001465 -0.010435 -2.8733 0.20135 0.17644 0.20866 0.22451 -0.058382 -0.017687 -0.13773 0.018993 -0.19727
2.8594 0.17302 0.16517 0.1388 0.17368 0 0.18808 0.22791 0.16756 0.16702 0.16366 0.1495 33.797 -0.12164 -0.15119 -0.085236 -0.15275 -0.36444 -0.23034 -0.45257 -0.56087 -0.27875 -0.26253 -0.62672 -0.19701 -0.0043892 -0.013367 -0.001584 -0.010503 -2.5947 0.18714 0.1901 0.16646 0.22117 -0.067727 -0.018996 -0.14344 0.023441 -0.18601
2.8633 0.15629 0.15283 0.080517 0.14402 0 0.17994 0.22022 0.14905 0.15702 0.15507 0.10139 35.795 -0.10364 -0.15051 -0.084351 -0.12495 -0.34157 -0.23673 -0.4126 -0.52336 -0.26745 -0.19201 -0.57314 -0.192 -0.0042233 -0.012761 -0.001839 -0.0097453 -2.2264 0.16158 0.1872 0.1159 0.18592 -0.07693 -0.020963 -0.14567 0.028059 -0.1723
2.8672 0.12413 0.12528 0.086997 0.10928 0 0.17295 0.16593 0.11656 0.1488 0.16382 0.068954 37.816 -0.084853 -0.1413 -0.08566 -0.10064 -0.31444 -0.23515 -0.37716 -0.48302 -0.25861 -0.13759 -0.51926 -0.18367 -0.0042097 -0.011652 -0.0018834 -0.0083315 -1.7974 0.12347 0.15898 0.085908 0.1441 -0.072938 -0.02067 -0.13791 0.030887 -0.15866
2.8711 0.072551 0.07419 0.12443 0.090689 0 0.15016 0.074936 0.08066 0.12865 0.14781 0.074291 39.909 -0.071025 -0.12519 -0.087876 -0.076859 -0.28272 -0.22679 -0.34506 -0.44072 -0.24616 -0.097272 -0.46265 -0.16578 -0.0039886 -0.010275 -0.0013843 -0.0068943 -1.3568 0.076186 0.099657 0.091429 0.11845 -0.05552 -0.016478 -0.12329 0.032383 -0.1467
2.875 0.0046269 0.0022543 0.11388 0.09214 0 0.089418 -0.017269 0.053864 0.088635 0.077894 0.11423 42.07 -0.063228 -0.10911 -0.090153 -0.052087 -0.24906 -0.21329 -0.31464 -0.39667 -0.22722 -0.066305 -0.39862 -0.13587 -0.0034386 -0.0090467 -0.00039408 -0.0059268 -0.87761 0.022046 0.010956 0.115 0.096872 -0.027731 -0.010455 -0.10477 0.033807 -0.13657
2.8789 -0.070936 -0.07783 0.0047285 0.076004 0 -0.016808 -0.083012 0.030288 0.036848 -0.035169 0.15986 44.245 -0.06132 -0.097856 -0.091535 -0.024873 -0.21381 -0.19667 -0.2836 -0.34428 -0.19957 -0.038144 -0.31767 -0.092716 -0.0027692 -0.0079141 0.00061275 -0.0052792 -0.24657 -0.040789 -0.09026 0.11812 0.038373 0.0058582 -0.0073654 -0.085698 0.036703 -0.12809
2.8828 -0.14239 -0.14946 -0.17087 -0.013773 0 -0.15139 -0.12688 -0.011452 -0.0089093 -0.15096 0.1777 46.369 -0.062284 -0.087598 -0.089968 0.0073202 -0.16936 -0.1804 -0.24603 -0.26695 -0.16025 0.0024631 -0.20443 -0.035584 -0.0022257 -0.0060742 0.0011236 -0.0042574 0.62642 -0.11257 -0.17538 0.071654 -0.082731 0.034706 -0.010423 -0.07236 0.04464 -0.12025
2.8867 -0.19882 -0.19986 -0.3199 -0.19133 0 -0.27966 -0.17378 -0.082792 -0.041336 -0.23227 0.14886 48.423 -0.056405 -0.067289 -0.083565 0.046223 -0.10126 -0.16697 -0.19315 -0.14274 -0.11241 0.073596 -0.041733 0.027646 -0.0017437 -0.0024435 0.0010445 -0.0022514 1.6872 -0.18342 -0.22247 -0.023487 -0.23722 0.047184 -0.017471 -0.068902 0.059968 -0.11072
2.8906 -0.23558 -0.22639 -0.36787 -0.3907 0 -0.36488 -0.23373 -0.16696 -0.077478 -0.26725 0.068519 50.433 -0.03857 -0.027547 -0.072586 0.091837 0.0027881 -0.15466 -0.12212 0.043702 -0.060386 0.17607 0.18092 0.090811 -0.00095168 0.0034519 0.00078285 0.00070126 2.7446 -0.23499 -0.2339 -0.14193 -0.35015 0.0455 -0.021483 -0.072538 0.08094 -0.098732
2.8945 -0.25842 -0.23869 -0.31838 -0.50048 0 -0.38166 -0.28481 -0.23249 -0.14825 -0.26561 -0.065159 52.435 -0.0059315 0.030862 -0.057272 0.14475 0.1429 -0.14137 -0.030702 0.28923 -0.0060244 0.30914 0.45892 0.15146 0.00045291 0.010892 0.00086387 0.003952 3.619 -0.25577 -0.23377 -0.25558 -0.35853 0.033871 -0.01563 -0.080579 0.10612 -0.084072
2.8984 -0.28119 -0.25435 -0.23926 -0.45457 0 -0.32727 -0.29729 -0.26721 -0.26885 -0.24399 -0.24895 54.433 0.043279 0.09666 -0.0382 0.2054 0.30419 -0.12443 0.082307 0.5679 0.049143 0.46939 0.76941 0.20801 0.0023403 0.018196 0.0014465 0.0068149 4.2945 -0.25671 -0.24579 -0.34923 -0.26927 0.018884 0.0011893 -0.089444 0.13356 -0.06683
2.9023 -0.31595 -0.2885 -0.19996 -0.29983 0 -0.23336 -0.27467 -0.29532 -0.41709 -0.22206 -0.45582 56.4 0.11022 0.15599 -0.016976 0.27569 0.46312 -0.096686 0.2185 0.83766 0.10525 0.64667 1.076 0.26238 0.0041738 0.023644 0.0022074 0.009081 4.9241 -0.26819 -0.27484 -0.42046 -0.16457 0.020171 0.023269 -0.090853 0.16 -0.048003
2.9063 -0.36232 -0.34283 -0.22767 -0.17201 0 -0.16746 -0.26314 -0.35524 -0.54299 -0.22857 -0.62661 58.304 0.18088 0.20129 0.0031109 0.34972 0.59768 -0.059787 0.35996 1.056 0.16321 0.81892 1.3406 0.32038 0.0054026 0.026432 0.0026928 0.010968 5.6807 -0.31623 -0.31126 -0.47284 -0.14642 0.043296 0.042509 -0.083978 0.18549 -0.029985
2.9102 -0.40638 -0.40253 -0.3135 -0.19145 0 -0.20508 -0.3113 -0.45815 -0.60514 -0.2962 -0.69949 60.136 0.24849 0.23361 0.020773 0.42376 0.69499 -0.015802 0.49708 1.1979 0.22291 0.9784 1.5391 0.38384 0.0058514 0.027036 0.0027774 0.012634 6.5962 -0.39786 -0.35038 -0.51353 -0.26303 0.085736 0.054419 -0.070513 0.21213 -0.013689
2.9141 -0.43198 -0.44552 -0.43584 -0.3648 0 -0.37326 -0.41757 -0.56986 -0.60284 -0.43417 -0.66419 61.909 0.30711 0.25798 0.035051 0.49399 0.75432 0.032654 0.62102 1.2683 0.28355 1.1193 1.6725 0.4532 0.0057798 0.026783 0.0027669 0.01386 7.5282 -0.47981 -0.40032 -0.55346 -0.47387 0.14235 0.060533 -0.052837 0.24221 0.00020331
2.918 -0.43531 -0.45839 -0.55966 -0.57741 0 -0.6054 -0.52216 -0.6364 -0.57508 -0.60018 -0.58887 63.638 0.34829 0.27793 0.044757 0.55383 0.78635 0.080849 0.71797 1.2993 0.34244 1.2349 1.7647 0.52676 0.0056307 0.026989 0.0030482 0.01432 8.2625 -0.52419 -0.46566 -0.60037 -0.67644 0.20109 0.06555 -0.035656 0.28018 0.010858
2.9219 -0.42858 -0.44678 -0.62379 -0.68277 0 -0.76089 -0.5586 -0.62926 -0.56713 -0.70877 -0.57919 65.316 0.36765 0.29425 0.050293 0.59641 0.80842 0.12094 0.77791 1.3311 0.39226 1.3247 1.8443 0.59361 0.0057327 0.028201 0.0036479 0.014134 8.6459 -0.51834 -0.52678 -0.64633 -0.77114 0.23804 0.072415 -0.025956 0.32831 0.01829
2.9258 -0.42886 -0.43104 -0.56574 -0.61441 0 -0.71983 -0.51669 -0.56726 -0.59439 -0.68688 -0.69066 66.926 0.37177 0.30743 0.053521 0.6242 0.83497 0.15124 0.80969 1.3842 0.4298 1.395 1.9198 0.64564 0.0061661 0.029984 0.0041519 0.013995 8.6492 -0.48254 -0.54595 -0.66606 -0.71888 0.2483 0.08 -0.023698 0.38065 0.023359
2.9297 -0.44257 -0.43044 -0.39042 -0.4321 0 -0.48906 -0.45298 -0.49743 -0.63421 -0.5385 -0.86839 68.455 0.36385 0.31868 0.055093 0.63845 0.86626 0.17103 0.81744 1.4413 0.45296 1.4453 1.9659 0.67781 0.0067874 0.031275 0.0040823 0.014573 8.3555 -0.45055 -0.50372 -0.63707 -0.55929 0.23257 0.085051 -0.027706 0.4318 0.026067
2.9336 -0.46145 -0.44931 -0.21076 -0.27338 0 -0.22409 -0.43614 -0.45758 -0.6496 -0.35913 -0.97509 69.905 0.34759 0.32751 0.055555 0.64112 0.88456 0.18034 0.80637 1.4566 0.46039 1.4743 1.9358 0.68625 0.0073181 0.031066 0.0033742 0.015711 7.9232 -0.4436 -0.42988 -0.56728 -0.38591 0.19487 0.085808 -0.035919 0.47548 0.026342
2.9375 -0.47361 -0.47647 -0.18371 -0.25464 0 -0.12713 -0.48193 -0.45616 -0.62096 -0.27517 -0.89344 71.285 0.32793 0.32948 0.054642 0.63416 0.86529 0.1787 0.78213 1.3894 0.44926 1.4696 1.7967 0.66437 0.0074637 0.028999 0.0024934 0.016346 7.5389 -0.46112 -0.39007 -0.499 -0.29575 0.15037 0.083534 -0.043003 0.49581 0.022992
2.9414 -0.47779 -0.49718 -0.36908 -0.39438 0 -0.28911 -0.54319 -0.4797 -0.55817 -0.34893 -0.62145 72.601 0.31011 0.31885 0.051742 0.6224 0.79809 0.17145 0.75342 1.239 0.42855 1.4343 1.5614 0.62736 0.0070766 0.025581 0.0020752 0.015405 7.3402 -0.49103 -0.43055 -0.47559 -0.33715 0.12131 0.080845 -0.045063 0.49148 0.016796
2.9453 -0.4849 -0.50574 -0.64603 -0.60482 0 -0.60552 -0.563 -0.50933 -0.4869 -0.52602 -0.28287 73.852 0.2952 0.29532 0.046307 0.60568 0.70067 0.16034 0.7209 1.0524 0.40264 1.3731 1.2935 0.5846 0.0062907 0.021913 0.0024141 0.012923 7.3211 -0.52304 -0.53059 -0.49746 -0.48065 0.11248 0.079094 -0.042672 0.46695 0.0087323
2.9492 -0.50515 -0.50776 -0.79604 -0.74961 0 -0.84623 -0.53326 -0.52624 -0.42636 -0.67327 -0.044594 75.033 0.28373 0.2677 0.037981 0.58304 0.61036 0.14633 0.68417 0.89495 0.37438 1.2911 1.0756 0.54297 0.005484 0.019125 0.0032532 0.010241 7.3057 -0.55009 -0.61208 -0.51344 -0.6316 0.12428 0.077697 -0.03715 0.42731 -0.00015667
2.9531 -0.53473 -0.51186 -0.69897 -0.73038 0 -0.83188 -0.49736 -0.51033 -0.37948 -0.68106 -0.0068908 76.146 0.27597 0.24898 0.026372 0.55188 0.55794 0.12987 0.64131 0.80818 0.34641 1.1966 0.96469 0.51039 0.0050295 0.017842 0.0040285 0.0089722 7.0684 -0.56198 -0.60399 -0.46482 -0.68604 0.15245 0.075752 -0.031415 0.38116 -0.0081571
2.957 -0.55704 -0.52053 -0.45541 -0.55276 0 -0.5756 -0.49786 -0.44939 -0.34122 -0.54899 -0.14623 77.19 0.27128 0.24589 0.012781 0.51058 0.54588 0.1117 0.59197 0.78794 0.32091 1.1116 0.9633 0.49322 0.0050212 0.017974 0.0043077 0.0096345 6.5495 -0.5466 -0.50558 -0.34607 -0.60163 0.17506 0.073742 -0.031476 0.34756 -0.011767
2.9609 -0.55824 -0.52901 -0.30136 -0.33137 0 -0.27337 -0.52934 -0.36022 -0.31285 -0.3854 -0.3436 78.158 0.26797 0.25292 0.00030223 0.46726 0.55175 0.094078 0.54372 0.80084 0.29879 1.0494 1.028 0.48581 0.0052325 0.018922 0.0040385 0.011259 5.9809 -0.50347 -0.3898 -0.22276 -0.43413 0.17777 0.073216 -0.037396 0.33341 -0.010608
2.9648 -0.54103 -0.53196 -0.38663 -0.22171 0 -0.15092 -0.54882 -0.29628 -0.30738 -0.32132 -0.46892 79.038 0.26544 0.25765 -0.0090405 0.42933 0.55377 0.079065 0.50357 0.82104 0.28203 1.0159 1.1052 0.48551 0.0053557 0.020028 0.003456 0.012344 5.7694 -0.45462 -0.34295 -0.18348 -0.30439 0.15727 0.074847 -0.047676 0.34011 -0.0048717
2.9688 -0.52231 -0.52951 -0.63452 -0.31279 0 -0.29156 -0.53038 -0.31855 -0.34155 -0.40787 -0.46241 79.82 0.26314 0.25312 -0.013326 0.40507 0.55381 0.06888 0.47907 0.85308 0.27311 1.0144 1.1684 0.4897 0.0052889 0.020976 0.0028308 0.012233 6.1867 -0.43445 -0.39416 -0.26568 -0.31064 0.11375 0.077256 -0.059988 0.36686 0.0047467
2.9727 -0.51691 -0.5263 -0.82381 -0.55291 0 -0.58001 -0.49972 -0.44274 -0.4218 -0.57821 -0.36591 80.51 0.26043 0.24524 -0.0087675 0.41452 0.57508 0.069067 0.48832 0.92151 0.28036 1.0489 1.2307 0.49672 0.0051982 0.021926 0.002327 0.011592 7.1189 -0.46094 -0.49588 -0.42276 -0.45096 0.056766 0.078199 -0.068049 0.40875 0.015979
2.9766 -0.52415 -0.52511 -0.80647 -0.77352 0 -0.79903 -0.50682 -0.61057 -0.53465 -0.70144 -0.29036 81.121 0.25734 0.24747 0.0031407 0.46242 0.63681 0.080658 0.53373 1.0407 0.3073 1.1002 1.328 0.50802 0.0053395 0.023316 0.0020387 0.011595 8.1079 -0.51439 -0.56841 -0.56247 -0.6218 0.014035 0.077026 -0.066767 0.44835 0.02395
2.9805 -0.5299 -0.52253 -0.63657 -0.80897 0 -0.79555 -0.56481 -0.72211 -0.64787 -0.68308 -0.34009 81.671 0.25462 0.26774 0.018993 0.53958 0.73162 0.10124 0.60687 1.1953 0.35151 1.1547 1.487 0.52597 0.0058608 0.025482 0.0020481 0.012716 8.6726 -0.54836 -0.56585 -0.62028 -0.70001 -0.0026455 0.075768 -0.057095 0.47723 0.0264
2.9844 -0.52114 -0.51185 -0.48699 -0.62703 0 -0.58743 -0.62462 -0.7116 -0.72233 -0.53384 -0.53814 82.161 0.25312 0.3002 0.035893 0.63679 0.82803 0.12861 0.70037 1.3485 0.41016 1.2042 1.6991 0.55226 0.0067567 0.028323 0.0023646 0.014334 8.652 -0.52818 -0.5069 -0.6021 -0.64323 0.012208 0.077457 -0.040891 0.49065 0.021919
2.9883 -0.49736 -0.49029 -0.45955 -0.36159 0 -0.33773 -0.61878 -0.60291 -0.73063 -0.35691 -0.80179 82.585 0.25413 0.32994 0.050005 0.7402 0.89533 0.15953 0.80374 1.4671 0.47845 1.2408 1.9179 0.58855 0.0079133 0.031216 0.0028143 0.015442 8.2879 -0.46303 -0.44997 -0.56382 -0.52264 0.061261 0.083162 -0.021604 0.4847 0.0092841
2.9922 -0.46885 -0.46323 -0.49899 -0.21062 0 -0.22682 -0.53257 -0.4921 -0.67393 -0.26917 -0.99137 82.934 0.26074 0.34575 0.053014 0.8137 0.92593 0.18584 0.89233 1.5381 0.5405 1.2557 2.0798 0.63294 0.009094 0.03326 0.0030793 0.015626 7.9909 -0.40022 -0.44011 -0.55547 -0.45772 0.13364 0.09067 -0.0091865 0.45785 -0.011855
2.9961 -0.44615 -0.44123 -0.49153 -0.27708 0 -0.32211 -0.42721 -0.4683 -0.58583 -0.3186 -1.005 83.207 0.27196 0.34851 0.044961 0.84454 0.93422 0.20339 0.95518 1.5643 0.58453 1.2564 2.1362 0.67465 0.0098996 0.033743 0.0029445 0.015312 8.0015 -0.38468 -0.4747 -0.58381 -0.50889 0.20157 0.09621 -0.0073703 0.42264 -0.035836
3 -0.43307 -0.43252 -0.41657 -0.4862 0 -0.53755 -0.38713 -0.54076 -0.51588 -0.45714 -0.85064 83.413 0.28667 0.3476 0.026538 0.83011 0.9357 0.21087 0.98916 1.55 0.60576 1.2452 2.0759 0.70718 0.0099019 0.032563 0.0025377 0.015131 8.2222 -0.4204 -0.5127 -0.62036 -0.62324 0.25483 0.097604 -0.016212 0.38377 -0.060061
3.0039 -0.42892 -0.43756 -0.36793 -0.65211 0 -0.70487 -0.44146 -0.63558 -0.49857 -0.58221 -0.63609 83.568 0.30328 0.3498 -0.0006061 0.77238 0.92925 0.20792 0.99356 1.4936 0.60164 1.2241 1.9269 0.72461 0.008996 0.030303 0.0022724 0.015196 8.3344 -0.46926 -0.51467 -0.63462 -0.68208 0.28623 0.09584 -0.034378 0.3455 -0.082052
3.0078 -0.43376 -0.44983 -0.42456 -0.63712 0 -0.6996 -0.53741 -0.66256 -0.52793 -0.61038 -0.48261 83.678 0.31789 0.35212 -0.032581 0.68036 0.89975 0.19477 0.96878 1.3951 0.57007 1.1926 1.7353 0.71689 0.0076546 0.027881 0.0024737 0.01507 8.0739 -0.48748 -0.47725 -0.61557 -0.60818 0.2903 0.093679 -0.057201 0.31314 -0.097905
3.0117 -0.44813 -0.46094 -0.5347 -0.4659 0 -0.53019 -0.59089 -0.59133 -0.55946 -0.52916 -0.43309 83.739 0.32449 0.34497 -0.059823 0.59127 0.83622 0.17798 0.92949 1.2648 0.52612 1.15 1.5385 0.68568 0.0066977 0.025961 0.0030183 0.014357 7.435 -0.46457 -0.43423 -0.56764 -0.43676 0.2826 0.09286 -0.073527 0.28949 -0.10574
3.0156 -0.46699 -0.46501 -0.56343 -0.29704 0 -0.32711 -0.56261 -0.47083 -0.54201 -0.39544 -0.43288 83.734 0.32131 0.32196 -0.077533 0.52631 0.7455 0.16234 0.88508 1.122 0.48294 1.0975 1.3519 0.64101 0.0066266 0.024577 0.0033738 0.013196 6.6583 -0.42838 -0.42465 -0.49754 -0.28733 0.27672 0.092764 -0.079028 0.2743 -0.10674
3.0195 -0.47712 -0.45936 -0.45566 -0.2809 0 -0.24156 -0.48568 -0.38049 -0.45739 -0.28917 -0.39625 83.646 0.30736 0.28646 -0.083052 0.49506 0.64865 0.15017 0.83807 0.98479 0.4471 1.0362 1.1761 0.58918 0.0071226 0.023249 0.0030637 0.012131 6.0365 -0.41374 -0.45539 -0.41197 -0.26263 0.27793 0.091725 -0.072186 0.2683 -0.1013
3.0234 -0.46437 -0.44287 -0.31843 -0.42985 0 -0.32978 -0.42345 -0.36115 -0.33588 -0.25906 -0.29355 83.468 0.28237 0.2496 -0.074625 0.50305 0.56579 0.14321 0.78934 0.86259 0.42387 0.968 1.0155 0.53716 0.0072842 0.021516 0.0021454 0.011562 5.6993 -0.42669 -0.49037 -0.32463 -0.36349 0.28926 0.08932 -0.052924 0.27218 -0.090091
3.0273 -0.42593 -0.41534 -0.30922 -0.61008 0 -0.5103 -0.40631 -0.38654 -0.23417 -0.29663 -0.17881 83.211 0.24654 0.22231 -0.050229 0.54678 0.50535 0.14263 0.73137 0.76033 0.41701 0.90078 0.88709 0.4973 0.0064804 0.019424 0.0012339 0.011418 5.5379 -0.43914 -0.47789 -0.25585 -0.49141 0.30209 0.087021 -0.025239 0.2901 -0.073058
3.0313 -0.3754 -0.3794 -0.44563 -0.65537 0 -0.62729 -0.41122 -0.39514 -0.19356 -0.35149 -0.13617 82.89 0.20855 0.20893 -0.020863 0.58799 0.46574 0.14348 0.66107 0.68599 0.41362 0.8444 0.81176 0.46963 0.0050029 0.017546 0.0010099 0.011359 5.3172 -0.41782 -0.39549 -0.21869 -0.53144 0.29864 0.086444 -0.00083737 0.31611 -0.053545
3.0352 -0.33458 -0.34262 -0.55983 -0.50219 0 -0.57159 -0.3979 -0.34874 -0.21288 -0.3727 -0.19965 82.519 0.17215 0.20645 0.0084748 0.60999 0.44319 0.14347 0.57925 0.64964 0.40776 0.80368 0.79459 0.45254 0.0038241 0.016496 0.0016426 0.01117 4.887 -0.35876 -0.27506 -0.20658 -0.44227 0.27153 0.08722 0.015853 0.34667 -0.032782
3.0391 -0.31859 -0.31635 -0.47223 -0.23733 0 -0.36556 -0.35725 -0.26548 -0.25669 -0.3458 -0.32007 82.097 0.14065 0.20834 0.033426 0.60035 0.43529 0.14076 0.48884 0.65225 0.39497 0.78211 0.81551 0.44411 0.0036608 0.016388 0.00265 0.010877 4.3309 -0.29441 -0.18452 -0.20064 -0.28173 0.21703 0.087048 0.021801 0.37793 -0.011983
3.043 -0.32722 -0.31023 -0.20723 -0.029648 0 -0.14671 -0.32018 -0.20247 -0.28799 -0.30056 -0.40431 81.617 0.11875 0.20884 0.048167 0.54557 0.43814 0.13319 0.39816 0.6777 0.37091 0.78462 0.84089 0.44168 0.0042913 0.016731 0.0033087 0.010522 3.9302 -0.26755 -0.17803 -0.19253 -0.1563 0.13413 0.084158 0.014136 0.40329 0.0070251
3.0469 -0.34847 -0.32566 -0.0060084 -0.008529 0 -0.064823 -0.3223 -0.20781 -0.29535 -0.285 -0.38753 81.078 0.10942 0.20526 0.050396 0.45924 0.44457 0.12142 0.32877 0.70096 0.34089 0.80783 0.84858 0.44224 0.0048299 0.016889 0.0032337 0.010005 3.9586 -0.29675 -0.25474 -0.1974 -0.14305 0.046032 0.079625 -0.0022576 0.41483 0.021823
3.0508 -0.36897 -0.35344 -0.097001 -0.18109 0 -0.1733 -0.36514 -0.28347 -0.29354 -0.32501 -0.27922 80.487 0.11002 0.19853 0.04516 0.37194 0.44901 0.10875 0.29013 0.70905 0.31476 0.84174 0.84618 0.44573 0.0046637 0.016691 0.0026231 0.0092561 4.4644 -0.36311 -0.35974 -0.23897 -0.24333 -0.02397 0.076848 -0.019366 0.41422 0.032249
3.0547 -0.38096 -0.37828 -0.45055 -0.43746 0 -0.39536 -0.41404 -0.38618 -0.30324 -0.39961 -0.15507 79.855 0.1196 0.19259 0.035519 0.30124 0.45493 0.097227 0.28738 0.71532 0.29822 0.88239 0.86722 0.45335 0.0040625 0.016649 0.0020126 0.0085371 5.2153 -0.42683 -0.42589 -0.31898 -0.39186 -0.063944 0.078395 -0.033283 0.40346 0.038135
3.0586 -0.38223 -0.38773 -0.77838 -0.62677 0 -0.58336 -0.43058 -0.46037 -0.3324 -0.45204 -0.10989 79.183 0.13691 0.19254 0.02488 0.26359 0.47486 0.088882 0.3231 0.75102 0.29624 0.92616 0.94759 0.4665 0.0038449 0.017551 0.0018205 0.0084311 5.8544 -0.45576 -0.42102 -0.40389 -0.50242 -0.064702 0.08334 -0.040647 0.38572 0.039569
3.0625 -0.37323 -0.37913 -0.79417 -0.64749 0 -0.62076 -0.40423 -0.47424 -0.37441 -0.43115 -0.20342 78.456 0.1606 0.20175 0.019221 0.28505 0.51992 0.087391 0.39903 0.83851 0.31534 0.97059 1.0984 0.48807 0.0045019 0.019766 0.0020899 0.009385 6.1414 -0.44207 -0.36352 -0.44709 -0.51636 -0.016862 0.087931 -0.037633 0.36887 0.036485
3.0664 -0.35655 -0.3599 -0.48239 -0.50004 0 -0.49321 -0.35422 -0.43443 -0.41843 -0.33343 -0.42348 77.657 0.18499 0.21923 0.019906 0.34329 0.58735 0.091211 0.48562 0.96842 0.34362 1.0153 1.2929 0.5131 0.0057218 0.022819 0.0025775 0.01123 6.0847 -0.3989 -0.29983 -0.42877 -0.43078 0.047325 0.089079 -0.029848 0.35979 0.031431
3.0703 -0.33833 -0.34139 -0.11123 -0.27956 0 -0.28747 -0.30775 -0.37483 -0.45708 -0.21307 -0.6809 76.786 0.20671 0.23967 0.02567 0.41827 0.65808 0.09848 0.56632 1.1005 0.37251 1.0597 1.4747 0.53684 0.0067574 0.025584 0.0030096 0.013187 5.8774 -0.34707 -0.26851 -0.37542 -0.29895 0.10805 0.087168 -0.021332 0.35859 0.025297
3.0742 -0.32703 -0.33152 0.017792 -0.11813 0 -0.12987 -0.28076 -0.33346 -0.48476 -0.149 -0.84595 75.859 0.22284 0.25657 0.035073 0.49351 0.70801 0.10755 0.62868 1.1876 0.39551 1.1023 1.5823 0.55509 0.0071485 0.026941 0.0032455 0.014391 5.7197 -0.30549 -0.28081 -0.33878 -0.20329 0.15097 0.08537 -0.015105 0.36394 0.018495
3.0781 -0.32798 -0.33153 -0.16474 -0.10781 0 -0.10911 -0.27681 -0.33316 -0.49448 -0.19027 -0.82017 74.896 0.22919 0.26613 0.045693 0.54727 0.72375 0.11613 0.65761 1.204 0.40463 1.1392 1.5793 0.56173 0.0070006 0.026443 0.0032612 0.014464 5.6901 -0.28832 -0.32519 -0.35244 -0.20893 0.15963 0.086268 -0.014766 0.37212 0.011087
3.082 -0.33857 -0.33785 -0.46221 -0.246 0 -0.22776 -0.29471 -0.37299 -0.48192 -0.31918 -0.60706 73.903 0.22103 0.2689 0.053041 0.55692 0.70987 0.12068 0.6427 1.1575 0.39515 1.1593 1.4733 0.5505 0.0066326 0.02454 0.0030624 0.013649 5.7458 -0.30207 -0.38128 -0.40466 -0.31978 0.12845 0.089341 -0.022281 0.37265 0.0021803
3.0859 -0.3496 -0.34589 -0.61559 -0.43637 0 -0.40487 -0.32924 -0.42938 -0.45333 -0.45961 -0.32648 72.871 0.20296 0.26804 0.05613 0.53588 0.68272 0.12094 0.60214 1.0802 0.37633 1.1592 1.3144 0.52756 0.0061401 0.022273 0.002655 0.01249 5.7986 -0.33951 -0.42781 -0.44993 -0.46838 0.081331 0.091783 -0.033488 0.36196 -0.0083606
3.0898 -0.3527 -0.35216 -0.52949 -0.54963 0 -0.52586 -0.36501 -0.46569 -0.4245 -0.52597 -0.14528 71.785 0.17799 0.26613 0.05498 0.49358 0.65714 0.1168 0.54536 1.0068 0.35312 1.1365 1.17 0.49668 0.0054309 0.020651 0.0020799 0.011452 5.7704 -0.37748 -0.44424 -0.4467 -0.55613 0.031014 0.091472 -0.046017 0.33991 -0.020322
3.0938 -0.34696 -0.35421 -0.31672 -0.50935 0 -0.51326 -0.37836 -0.45005 -0.40657 -0.4787 -0.1627 70.637 0.14978 0.26331 0.050047 0.44106 0.6371 0.10842 0.48243 0.95694 0.33039 1.0906 1.0873 0.46216 0.0046074 0.020092 0.0014365 0.01077 5.6034 -0.38784 -0.41649 -0.38849 -0.52231 -0.010247 0.088729 -0.057484 0.30782 -0.033215
3.0977 -0.33862 -0.35079 -0.15853 -0.34557 0 -0.37807 -0.35451 -0.37675 -0.39206 -0.34843 -0.33679 69.429 0.12598 0.25791 0.042618 0.39729 0.61624 0.095634 0.42925 0.92806 0.31444 1.0214 1.0672 0.43149 0.0041019 0.020263 0.00085369 0.010511 5.2745 -0.35838 -0.34892 -0.3057 -0.3906 -0.025128 0.085227 -0.06423 0.27143 -0.045141
3.1016 -0.33463 -0.34322 -0.14502 -0.17575 0 -0.21663 -0.30565 -0.27759 -0.35967 -0.21381 -0.51487 68.168 0.11275 0.24847 0.035677 0.37253 0.58607 0.080148 0.39403 0.90221 0.30368 0.94576 1.0671 0.40902 0.0042933 0.020386 0.00044223 0.010608 4.8431 -0.30659 -0.2708 -0.24189 -0.25265 -0.01862 0.081804 -0.066361 0.24232 -0.053217
3.1055 -0.33679 -0.33626 -0.23819 -0.12266 0 -0.14769 -0.26751 -0.20861 -0.29857 -0.1499 -0.54833 66.859 0.10976 0.23533 0.030401 0.36249 0.54451 0.062956 0.37428 0.86008 0.29373 0.8749 1.0338 0.39349 0.0050407 0.01982 0.00027181 0.01084 4.4717 -0.27005 -0.22438 -0.22546 -0.19826 -0.0026454 0.078096 -0.065846 0.22442 -0.056357
3.1094 -0.34157 -0.3355 -0.34911 -0.22626 0 -0.22769 -0.27153 -0.21373 -0.22846 -0.18263 -0.4013 65.507 0.11568 0.22086 0.027469 0.36242 0.49866 0.044698 0.36737 0.79519 0.28158 0.81609 0.94327 0.3835 0.0057465 0.018513 0.0003632 0.010893 4.3437 -0.27735 -0.23784 -0.25508 -0.24822 0.014343 0.074338 -0.06422 0.21921 -0.053973
3.1133 -0.34428 -0.34231 -0.41942 -0.4139 0 -0.40516 -0.31643 -0.28907 -0.19017 -0.27773 -0.16952 64.12 0.12772 0.20838 0.027444 0.36493 0.46044 0.02609 0.36905 0.71989 0.26388 0.77669 0.81897 0.37679 0.0059396 0.016992 0.00066682 0.010579 4.5068 -0.32302 -0.30342 -0.304 -0.34449 0.022499 0.072675 -0.063432 0.22679 -0.045731
3.1172 -0.34283 -0.35109 -0.43439 -0.55155 0 -0.55309 -0.36748 -0.37915 -0.20909 -0.36826 -0.0018804 62.698 0.137 0.20055 0.031063 0.35687 0.43864 0.0092095 0.37119 0.65898 0.2397 0.76387 0.71611 0.36982 0.0057145 0.01591 0.0010455 0.0099969 4.7888 -0.36994 -0.38009 -0.33698 -0.40248 0.011613 0.075556 -0.066401 0.24108 -0.032986
3.1211 -0.33801 -0.35297 -0.39468 -0.53938 0 -0.56038 -0.38615 -0.41432 -0.26543 -0.3998 0.006486 61.23 0.13786 0.19772 0.037033 0.33922 0.43336 -0.0043469 0.36996 0.6343 0.2168 0.76486 0.68413 0.36241 0.0054993 0.015526 0.0013168 0.0094391 4.9049 -0.37902 -0.42057 -0.3308 -0.37865 -0.0080602 0.082454 -0.072227 0.25166 -0.02041
3.125 -0.33198 -0.34379 -0.30896 -0.38244 0 -0.41517 -0.36288 -0.36411 -0.305 -0.36319 -0.13039 59.692 0.12914 0.19761 0.044973 0.31621 0.43719 -0.013324 0.36621 0.65115 0.20026 0.77433 0.73618 0.35623 0.0054418 0.015581 0.0013618 0.0090784 4.6987 -0.34118 -0.40275 -0.28843 -0.29847 -0.029541 0.088839 -0.07994 0.25485 -0.010097
3.1289 -0.32758 -0.32919 -0.21506 -0.1864 0 -0.21564 -0.32262 -0.26327 -0.28698 -0.29556 -0.31418 58.071 0.11096 0.19681 0.054397 0.2932 0.44236 -0.01666 0.36175 0.69648 0.19464 0.78738 0.84558 0.35318 0.0052008 0.015672 0.0012141 0.0088179 4.3049 -0.28427 -0.3427 -0.23894 -0.22925 -0.046011 0.089524 -0.088345 0.24825 -0.0037807
3.1328 -0.32836 -0.32106 -0.18 -0.083214 0 -0.099016 -0.30003 -0.18732 -0.22606 -0.25177 -0.43531 56.378 0.085815 0.1937 0.064454 0.28179 0.44806 -0.012192 0.3622 0.74999 0.2071 0.79903 0.96785 0.35757 0.0044566 0.01575 0.0010323 0.0085124 4.069 -0.24986 -0.28144 -0.2209 -0.22809 -0.047085 0.083687 -0.095076 0.23031 -0.0037418
3.1367 -0.33727 -0.32768 -0.25045 -0.14116 0 -0.1426 -0.30976 -0.19607 -0.18593 -0.26691 -0.43999 54.647 0.063039 0.19047 0.072996 0.29053 0.46124 -0.0012664 0.37411 0.79878 0.23401 0.80982 1.0692 0.37035 0.0035315 0.016227 0.00096876 0.0083176 4.2763 -0.26145 -0.25661 -0.25757 -0.30617 -0.032552 0.07638 -0.097762 0.20819 -0.0083493
3.1406 -0.35363 -0.34653 -0.39626 -0.32182 0 -0.31103 -0.33914 -0.29054 -0.22537 -0.33419 -0.35515 52.904 0.047291 0.19203 0.07868 0.31546 0.49 0.013005 0.39722 0.8438 0.26624 0.82381 1.1418 0.38788 0.0032771 0.017562 0.0010591 0.0087001 4.924 -0.31035 -0.27905 -0.34048 -0.42718 -0.010532 0.074359 -0.096366 0.18798 -0.014495
3.1445 -0.37147 -0.36654 -0.51698 -0.51064 0 -0.48594 -0.36573 -0.41617 -0.34448 -0.41086 -0.26524 51.143 0.040546 0.2022 0.080637 0.35277 0.53521 0.028667 0.43051 0.89429 0.2979 0.844 1.1994 0.40722 0.004207 0.019722 0.0012426 0.0099788 5.7281 -0.36774 -0.3293 -0.43405 -0.52988 0.01378 0.079919 -0.090959 0.17277 -0.020249
3.1484 -0.38227 -0.37751 -0.52198 -0.59562 0 -0.55197 -0.37851 -0.50537 -0.48137 -0.44689 -0.25693 49.327 0.043702 0.21999 0.0782 0.39692 0.5883 0.04362 0.47176 0.95632 0.32297 0.87329 1.2597 0.42488 0.0058126 0.022078 0.0014733 0.011852 6.3412 -0.40805 -0.3745 -0.49885 -0.55821 0.034858 0.088756 -0.081924 0.16502 -0.02367
3.1523 -0.38098 -0.37759 -0.41261 -0.5385 0 -0.47458 -0.38219 -0.5228 -0.56308 -0.41762 -0.36098 47.424 0.055882 0.2395 0.070815 0.43531 0.63692 0.054171 0.51351 1.0251 0.33204 0.91497 1.3281 0.43351 0.0069164 0.023865 0.0017812 0.013485 6.5809 -0.42312 -0.39279 -0.51619 -0.48984 0.045959 0.094045 -0.070162 0.16704 -0.021688
3.1563 -0.37012 -0.37237 -0.28403 -0.39252 0 -0.31709 -0.38537 -0.48045 -0.56337 -0.34099 -0.52681 45.435 0.069538 0.25373 0.062809 0.46249 0.67275 0.061234 0.54743 1.0858 0.33209 0.95909 1.3921 0.43464 0.0067969 0.024764 0.0022059 0.014166 6.4976 -0.4196 -0.38696 -0.49615 -0.35534 0.05317 0.092725 -0.058489 0.1729 -0.016551
3.1602 -0.35783 -0.36778 -0.2412 -0.25994 0 -0.19092 -0.38935 -0.41886 -0.51515 -0.26867 -0.653 43.394 0.083073 0.25922 0.056655 0.47852 0.69427 0.066046 0.57058 1.1216 0.32801 0.99928 1.4292 0.4306 0.0058955 0.025032 0.0026874 0.013911 6.2731 -0.40821 -0.37743 -0.46481 -0.23256 0.060868 0.08786 -0.048001 0.18069 -0.0098603
3.1641 -0.35142 -0.36474 -0.30805 -0.222 0 -0.1785 -0.38932 -0.37593 -0.47007 -0.25502 -0.65987 41.331 0.095938 0.25776 0.054551 0.48454 0.70324 0.069998 0.58122 1.1226 0.32442 1.0297 1.4231 0.42404 0.0053122 0.025073 0.0030615 0.013374 6.0753 -0.39647 -0.38098 -0.44272 -0.20491 0.072686 0.085075 -0.039593 0.18911 -0.0032327
3.168 -0.35213 -0.36057 -0.41339 -0.28838 0 -0.28106 -0.38301 -0.3664 -0.44854 -0.32064 -0.55138 39.247 0.10972 0.25407 0.059768 0.48332 0.70037 0.075458 0.5778 1.0912 0.32773 1.0408 1.3764 0.41957 0.0056174 0.024941 0.0031839 0.013146 5.9732 -0.3879 -0.39434 -0.43155 -0.30035 0.092974 0.086985 -0.034449 0.19767 0.00081307
3.1719 -0.35521 -0.35391 -0.46103 -0.39671 0 -0.42264 -0.37343 -0.37982 -0.42876 -0.4329 -0.41325 37.112 0.13004 0.25204 0.072689 0.48061 0.68545 0.084419 0.56562 1.0417 0.33957 1.0281 1.3108 0.42145 0.0062847 0.024309 0.0030501 0.013201 5.9295 -0.38281 -0.39764 -0.41754 -0.4578 0.11848 0.091116 -0.03263 0.20811 0.00023962
3.1758 -0.35451 -0.34658 -0.41407 -0.45922 0 -0.50359 -0.36268 -0.39196 -0.38122 -0.52009 -0.34357 34.898 0.158 0.25251 0.08891 0.47771 0.66083 0.095223 0.55161 0.99271 0.35314 0.99943 1.2526 0.42707 0.0063632 0.022937 0.0027742 0.01305 5.8355 -0.37747 -0.37434 -0.38656 -0.56047 0.14078 0.092845 -0.03266 0.22114 -0.0037403
3.1797 -0.34688 -0.34041 -0.31786 -0.42448 0 -0.46698 -0.34644 -0.38134 -0.30855 -0.5162 -0.37277 32.602 0.19274 0.25379 0.10535 0.47348 0.63243 0.10598 0.53845 0.95602 0.36317 0.95895 1.2123 0.4333 0.0056092 0.021126 0.0024569 0.01241 5.5745 -0.3646 -0.32831 -0.33828 -0.5224 0.15467 0.089901 -0.033766 0.23646 -0.010204
3.1836 -0.33332 -0.33346 -0.24977 -0.31322 0 -0.33538 -0.31894 -0.34389 -0.24782 -0.40961 -0.4422 30.246 0.23218 0.25352 0.11866 0.46601 0.60549 0.11433 0.52812 0.9289 0.36406 0.91155 1.1757 0.43616 0.0047732 0.019619 0.0021055 0.011578 5.1073 -0.339 -0.28146 -0.28867 -0.35979 0.15537 0.084032 -0.035143 0.25327 -0.017974
3.1875 -0.31717 -0.32134 -0.24922 -0.20392 0 -0.19501 -0.28349 -0.29771 -0.23367 -0.25891 -0.45831 27.854 0.26718 0.24995 0.12183 0.4491 0.57942 0.11406 0.5202 0.89665 0.34489 0.86421 1.114 0.42534 0.0047062 0.018999 0.0017015 0.011077 4.5326 -0.3046 -0.25528 -0.25898 -0.18141 0.13653 0.078943 -0.035727 0.26758 -0.024799
3.1914 -0.30171 -0.3027 -0.2907 -0.17608 0 -0.13738 -0.25433 -0.27115 -0.26138 -0.15682 -0.37174 25.433 0.28797 0.24224 0.11539 0.42329 0.54848 0.10453 0.50872 0.84534 0.31115 0.82061 1.008 0.39955 0.0053129 0.019162 0.0013141 0.010961 4.0475 -0.27473 -0.25484 -0.25899 -0.10015 0.10956 0.077155 -0.03579 0.27579 -0.029566
3.1953 -0.28875 -0.28238 -0.31654 -0.24951 0 -0.19647 -0.24392 -0.27849 -0.28901 -0.16263 -0.21284 22.975 0.29174 0.23053 0.10178 0.39147 0.50868 0.087486 0.48996 0.77496 0.26966 0.78001 0.8665 0.36146 0.0055847 0.019363 0.0010859 0.010635 3.7974 -0.2621 -0.26879 -0.27718 -0.14157 0.082705 0.078646 -0.036162 0.2774 -0.032514
3.1992 -0.27816 -0.26761 -0.29273 -0.3645 0 -0.32388 -0.24792 -0.30247 -0.27636 -0.25437 -0.060987 20.476 0.27758 0.21607 0.083524 0.35675 0.464 0.065066 0.46136 0.70149 0.22649 0.74143 0.72469 0.31428 0.0047234 0.018821 0.0010728 0.0094657 3.735 -0.26632 -0.28044 -0.28638 -0.23145 0.062151 0.081645 -0.03769 0.27278 -0.034029
3.2031 -0.2682 -0.2605 -0.23617 -0.42198 0 -0.42095 -0.2464 -0.3033 -0.22174 -0.34281 0.015413 17.935 0.24611 0.2014 0.064524 0.32421 0.42473 0.041032 0.42006 0.6452 0.19039 0.7031 0.62291 0.26357 0.0031124 0.017305 0.0011309 0.0075784 3.6373 -0.27175 -0.2757 -0.26253 -0.27146 0.055293 0.084066 -0.041773 0.26344 -0.03488
3.207 -0.25655 -0.25483 -0.19215 -0.35818 0 -0.40796 -0.22346 -0.25263 -0.1605 -0.34132 -0.0036677 15.355 0.20795 0.18966 0.051396 0.30223 0.39909 0.023448 0.36877 0.61565 0.17154 0.66364 0.58264 0.22124 0.002024 0.015255 0.0010291 0.0059383 3.3032 -0.2597 -0.24356 -0.20302 -0.22963 0.064187 0.084509 -0.050093 0.25531 -0.036543
3.2109 -0.24172 -0.2411 -0.18675 -0.19755 0 -0.28216 -0.1857 -0.16419 -0.12911 -0.23561 -0.092718 12.733 0.17518 0.18332 0.04469 0.29043 0.38692 0.014376 0.3175 0.6068 0.16513 0.62497 0.59669 0.19112 0.0023434 0.013413 0.00070644 0.0055492 2.7578 -0.22487 -0.17864 -0.1297 -0.16075 0.07776 0.082884 -0.061275 0.25179 -0.039334
3.2148 -0.22363 -0.21528 -0.2008 -0.039663 0 -0.12141 -0.15762 -0.090104 -0.13191 -0.093379 -0.20346 10.07 0.15212 0.18294 0.043591 0.28761 0.38166 0.01363 0.27194 0.60568 0.16694 0.58909 0.63821 0.17394 0.0036791 0.012364 0.00038894 0.0065268 2.2535 -0.18083 -0.092105 -0.073718 -0.14244 0.089604 0.080681 -0.074233 0.25319 -0.043177
3.2188 -0.20237 -0.18217 -0.19132 0.014112 0 -0.027784 -0.15525 -0.080844 -0.14272 -0.0044288 -0.28476 7.3721 0.14142 0.18683 0.04655 0.29174 0.37813 0.019933 0.23739 0.60472 0.17177 0.55807 0.67872 0.16909 0.0048002 0.012321 0.00038581 0.0079773 2.0454 -0.14898 -0.018704 -0.054398 -0.19441 0.093643 0.080157 -0.087638 0.25884 -0.047871
3.2227 -0.17661 -0.15021 -0.14003 -0.061986 0 -0.05127 -0.16451 -0.14243 -0.13628 -0.0040778 -0.29874 4.6561 0.1428 0.19165 0.049488 0.29832 0.37703 0.028459 0.22257 0.605 0.16937 0.53599 0.7015 0.17373 0.0048892 0.013163 0.00074246 0.0088017 2.1469 -0.14037 -0.00065714 -0.069288 -0.26014 0.08117 0.08223 -0.098532 0.26444 -0.052962
3.2266 -0.14371 -0.12298 -0.078472 -0.19899 0 -0.15184 -0.14932 -0.22923 -0.11509 -0.048567 -0.24035 1.9319 0.14346 0.19398 0.047805 0.3012 0.38142 0.030262 0.22219 0.60883 0.15429 0.52041 0.70375 0.17799 0.0042483 0.014528 0.0011264 0.0086245 2.305 -0.14616 -0.050999 -0.10116 -0.26386 0.057618 0.084827 -0.1049 0.26275 -0.058059
3.2305 -0.1021 -0.095835 -0.058366 -0.28775 0 -0.23072 -0.085527 -0.27879 -0.10387 -0.062981 -0.14992 -0.80616 0.13613 0.19193 0.0413 0.29891 0.38951 0.022216 0.22781 0.61136 0.12888 0.50695 0.69049 0.17741 0.0037602 0.015849 0.0011119 0.007954 2.2196 -0.14418 -0.12952 -0.13219 -0.18194 0.031168 0.08404 -0.10694 0.25195 -0.063358
3.2344 -0.053301 -0.060377 -0.091851 -0.26134 0 -0.20716 0.012068 -0.25688 -0.11869 -0.014084 -0.095501 -3.5723 0.11704 0.18601 0.030691 0.29076 0.39222 0.0029899 0.23269 0.6008 0.095768 0.49186 0.66645 0.1695 0.0037974 0.016435 0.00060066 0.0074922 1.7874 -0.11558 -0.16405 -0.15134 -0.059445 0.0076679 0.077994 -0.10504 0.23192 -0.069107
3.2383 -0.00065083 -0.011577 -0.12434 -0.13764 0 -0.079222 0.098116 -0.17454 -0.14385 0.062116 -0.12315 -6.3701 0.083466 0.17798 0.017773 0.27645 0.378 -0.027769 0.22827 0.56614 0.059176 0.47024 0.63004 0.15219 0.0038258 0.015661 -6.2176e-05 0.0073495 1.1385 -0.058146 -0.10796 -0.15147 0.037455 -0.0061255 0.069705 -0.1 0.20387 -0.075685
3.2422 0.054081 0.048909 -0.078013 0.0085089 0 0.080828 0.13541 -0.068744 -0.14142 0.1028 -0.21241 -9.1824 0.03983 0.16803 0.0084916 0.25499 0.33952 -0.065311 0.19932 0.5022 0.027356 0.43249 0.5706 0.12405 0.0031033 0.013199 -0.00041846 0.0069395 0.45433 0.013353 0.018234 -0.12556 0.080136 -0.0036308 0.065129 -0.094041 0.17564 -0.083341
3.2461 0.11185 0.11474 0.068426 0.11244 0 0.19032 0.12787 0.02896 -0.084943 0.086379 -0.28304 -11.981 -0.00050892 0.1525 0.0055791 0.22722 0.27538 -0.099956 0.1489 0.40653 0.0013417 0.37984 0.46974 0.089567 0.0016235 0.0091234 -0.00034346 0.0055836 -0.22576 0.078993 0.14593 -0.070116 0.091834 0.00587 0.067229 -0.089033 0.15489 -0.09082
3.25 0.17266 0.17851 0.24455 0.16513 0 0.22242 0.11653 0.1072 0.015547 0.057397 -0.25542 -14.748 -0.032159 0.12476 0.0093971 0.19143 0.18646 -0.12774 0.078277 0.27324 -0.020772 0.31182 0.30783 0.049294 0.00021047 0.0038224 -0.00014702 0.0031551 -1.0142 0.12854 0.22336 0.0079518 0.11372 0.016498 0.071873 -0.085172 0.1437 -0.096976
3.2539 0.2307 0.23355 0.34304 0.20264 0 0.21763 0.14259 0.16853 0.12156 0.083542 -0.11309 -17.482 -0.05144 0.079705 0.01946 0.14576 0.072579 -0.14574 -0.010623 0.093708 -0.041785 0.22809 0.073829 0.0034741 -0.00035124 -0.0021641 -0.00023542 0.00012994 -2.0169 0.16822 0.26128 0.092783 0.1652 0.022471 0.07054 -0.082332 0.14256 -0.10062
3.2578 0.27521 0.27467 0.31906 0.2593 0 0.23498 0.21252 0.2186 0.19995 0.18829 0.089982 -20.186 -0.056251 0.018487 0.033495 0.084635 -0.066273 -0.15096 -0.11699 -0.13441 -0.06859 0.12493 -0.22692 -0.049762 -0.00019882 -0.0082542 -0.00071034 -0.0029259 -3.1927 0.21416 0.31073 0.1721 0.23618 0.014601 0.05805 -0.079485 0.14879 -0.099284
3.2617 0.29883 0.30011 0.23588 0.33385 0 0.29305 0.29612 0.26397 0.25066 0.32609 0.28077 -22.853 -0.059017 -0.051076 0.044836 0.0068648 -0.2261 -0.14973 -0.23683 -0.39904 -0.10791 0.001219 -0.57272 -0.11105 -0.00033482 -0.013897 -0.0013334 -0.0058507 -4.3706 0.2768 0.39626 0.24847 0.30776 -0.0084903 0.037664 -0.07484 0.14959 -0.092465
3.2656 0.30597 0.31385 0.20626 0.39733 0 0.35766 0.35519 0.3139 0.30321 0.4237 0.4239 -25.467 -0.07056 -0.11955 0.050315 -0.083776 -0.39774 -0.14918 -0.36869 -0.67641 -0.15884 -0.14186 -0.93374 -0.17846 -0.0016929 -0.018707 -0.0018593 -0.0088706 -5.3836 0.34876 0.47871 0.33471 0.3701 -0.040932 0.017883 -0.068352 0.13738 -0.082242
3.2695 0.31123 0.32465 0.28421 0.42732 0 0.38369 0.3734 0.37555 0.38633 0.44568 0.5311 -28.018 -0.096871 -0.18219 0.048398 -0.18509 -0.57014 -0.15362 -0.51345 -0.94291 -0.22003 -0.30476 -1.2826 -0.25038 -0.0042689 -0.022639 -0.0023184 -0.012152 -6.1692 0.40761 0.49151 0.43562 0.41974 -0.079043 0.003815 -0.060515 0.10819 -0.070379
3.2734 0.32684 0.33997 0.41478 0.43005 0 0.36458 0.36213 0.44443 0.49966 0.4205 0.62561 -30.517 -0.14266 -0.24061 0.038259 -0.29422 -0.73418 -0.16704 -0.67222 -1.1848 -0.28899 -0.4874 -1.5998 -0.32464 -0.0071209 -0.025997 -0.0029007 -0.015426 -6.7554 0.43335 0.41368 0.53596 0.4493 -0.11869 -0.0078837 -0.052237 0.059463 -0.059076
3.2773 0.35036 0.35935 0.49105 0.43011 0 0.3371 0.34429 0.50382 0.61303 0.40528 0.70877 -32.979 -0.21022 -0.29834 0.019463 -0.40576 -0.8831 -0.19538 -0.84796 -1.3971 -0.35926 -0.68849 -1.8719 -0.3949 -0.0091374 -0.029144 -0.0035829 -0.018088 -7.1862 0.42622 0.29956 0.61052 0.4508 -0.1545 -0.024877 -0.047266 -0.0089259 -0.054231
3.2813 0.36614 0.3742 0.45788 0.44262 0 0.33912 0.33701 0.53885 0.69165 0.42798 0.76366 -35.404 -0.27928 -0.35476 -0.0019434 -0.51277 -1.0101 -0.23096 -1.0266 -1.5743 -0.42428 -0.88823 -2.0865 -0.45735 -0.0098104 -0.032086 -0.0039845 -0.019661 -7.4817 0.40777 0.23099 0.64769 0.4309 -0.18704 -0.049998 -0.047384 -0.078661 -0.056671
3.2852 0.361 0.37586 0.35715 0.45864 0 0.36834 0.34754 0.55093 0.72216 0.46427 0.78124 -37.774 -0.33941 -0.40346 -0.024034 -0.61145 -1.107 -0.2696 -1.1976 -1.7058 -0.48186 -1.0738 -2.2298 -0.51028 -0.0094108 -0.034311 -0.0037129 -0.020191 -7.6492 0.40217 0.24266 0.65994 0.41507 -0.21688 -0.076923 -0.053104 -0.14098 -0.066035
3.2891 0.33969 0.36494 0.27658 0.45679 0 0.3883 0.37728 0.55397 0.71562 0.46776 0.7705 -40.072 -0.38172 -0.43658 -0.045301 -0.69795 -1.1664 -0.30722 -1.3499 -1.7786 -0.53035 -1.2324 -2.29 -0.55251 -0.0086188 -0.03512 -0.0028766 -0.020195 -7.6918 0.41474 0.30011 0.6671 0.42783 -0.24401 -0.095578 -0.064376 -0.18836 -0.081244
3.293 0.3236 0.35274 0.26519 0.42657 0 0.37424 0.42167 0.5544 0.68794 0.41924 0.74162 -42.3 -0.39398 -0.45008 -0.064384 -0.76433 -1.1837 -0.33777 -1.4626 -1.7857 -0.567 -1.3408 -2.2617 -0.58182 -0.008058 -0.034194 -0.0021669 -0.020234 -7.5935 0.42915 0.34944 0.66933 0.4667 -0.26651 -0.10175 -0.08057 -0.21025 -0.099775
3.2969 0.3326 0.35248 0.30434 0.37936 0 0.34549 0.4655 0.53955 0.6407 0.34634 0.69063 -44.483 -0.37649 -0.44494 -0.08107 -0.80103 -1.1568 -0.35639 -1.5151 -1.7279 -0.58978 -1.3798 -2.1491 -0.59814 -0.0080449 -0.031887 -0.0023024 -0.020465 -7.3227 0.42705 0.37674 0.6423 0.50066 -0.27732 -0.10077 -0.097483 -0.20489 -0.11484
3.3008 0.36664 0.36845 0.35042 0.33916 0 0.34474 0.48595 0.49264 0.56317 0.29909 0.61124 -46.645 -0.3444 -0.42408 -0.095543 -0.80895 -1.086 -0.36507 -1.5153 -1.6112 -0.59924 -1.3619 -1.9658 -0.60378 -0.0085477 -0.028963 -0.0033175 -0.020567 -6.8907 0.40981 0.40839 0.56472 0.49927 -0.27305 -0.10157 -0.11173 -0.18322 -0.123
3.3047 0.40557 0.39337 0.38619 0.32474 0 0.38441 0.46883 0.42058 0.45331 0.30977 0.51771 -48.776 -0.3058 -0.38968 -0.107 -0.78683 -0.97547 -0.3646 -1.4669 -1.4452 -0.59369 -1.2929 -1.7321 -0.5982 -0.0092512 -0.026032 -0.0044247 -0.020068 -6.405 0.3981 0.45769 0.45092 0.46334 -0.25171 -0.10766 -0.12167 -0.15079 -0.1227
3.3086 0.42749 0.41587 0.42098 0.33982 0 0.42161 0.42474 0.35977 0.33377 0.37375 0.44011 -50.844 -0.26883 -0.34456 -0.11436 -0.73464 -0.83827 -0.35616 -1.3761 -1.2463 -0.57147 -1.1816 -1.4724 -0.58069 -0.009723 -0.02323 -0.0046612 -0.018788 -6.0208 0.40801 0.49105 0.34972 0.4228 -0.21255 -0.11452 -0.12605 -0.11342 -0.11317
3.3125 0.42799 0.4303 0.4541 0.37546 0 0.39636 0.38471 0.34534 0.24294 0.46002 0.38626 -52.818 -0.24411 -0.29507 -0.11292 -0.65074 -0.69736 -0.33987 -1.2529 -1.0411 -0.52594 -1.0426 -1.2129 -0.54621 -0.0096756 -0.02039 -0.0037466 -0.017003 -5.7961 0.42912 0.46409 0.30398 0.40275 -0.15787 -0.11563 -0.1234 -0.078865 -0.09454
3.3164 0.42171 0.43918 0.46255 0.41765 0 0.29879 0.37339 0.37223 0.20647 0.53152 0.31676 -54.699 -0.22787 -0.2506 -0.10264 -0.55651 -0.57727 -0.3191 -1.1267 -0.85963 -0.466 -0.90721 -0.97866 -0.50011 -0.0091636 -0.017472 -0.0023294 -0.015223 -5.6017 0.43099 0.38906 0.30896 0.39484 -0.10552 -0.10966 -0.11781 -0.049536 -0.07461
3.3203 0.4257 0.44703 0.43497 0.45314 0 0.19405 0.38471 0.39292 0.21605 0.55594 0.17972 -56.515 -0.21476 -0.21829 -0.084872 -0.46441 -0.49137 -0.29525 -1.0097 -0.72269 -0.39872 -0.78781 -0.79133 -0.4472 -0.0085039 -0.014762 -0.0013785 -0.013763 -5.23 0.39484 0.34613 0.31462 0.36749 -0.065015 -0.1011 -0.11163 -0.024696 -0.057462
3.3242 0.44207 0.4536 0.40329 0.47319 0 0.172 0.38717 0.36182 0.23718 0.50994 -0.015516 -58.289 -0.2006 -0.19831 -0.061438 -0.38456 -0.43651 -0.26967 -0.91049 -0.6335 -0.33072 -0.69312 -0.66734 -0.3923 -0.0079488 -0.012692 -0.0013068 -0.012546 -4.6426 0.33828 0.40791 0.27418 0.30555 -0.042968 -0.094407 -0.10664 -0.0038414 -0.046024
3.3281 0.4569 0.45395 0.41681 0.47679 0 0.26528 0.35764 0.28399 0.23954 0.39064 -0.16637 -60.02 -0.18023 -0.18544 -0.0357 -0.33035 -0.40212 -0.24443 -0.8392 -0.58499 -0.2719 -0.63308 -0.61811 -0.34313 -0.0074484 -0.011535 -0.0016726 -0.011303 -4.1066 0.30489 0.5506 0.19272 0.23567 -0.046686 -0.089263 -0.10488 0.013401 -0.043613
3.332 0.45522 0.44507 0.47826 0.47116 0 0.41535 0.31037 0.21563 0.22148 0.23227 -0.14259 -61.69 -0.15326 -0.17618 -0.016212 -0.3146 -0.38592 -0.2251 -0.8044 -0.57588 -0.238 -0.61313 -0.64946 -0.31397 -0.0067891 -0.011322 -0.0017136 -0.010026 -4.0301 0.32554 0.65468 0.12667 0.2065 -0.073252 -0.0826 -0.10753 0.024974 -0.050512
3.3359 0.43617 0.43117 0.52255 0.46565 0 0.52073 0.28886 0.21165 0.2062 0.10529 0.095536 -63.284 -0.12796 -0.17378 -0.0065382 -0.32592 -0.3997 -0.21445 -0.79733 -0.6177 -0.22841 -0.61981 -0.7594 -0.3063 -0.0059795 -0.012004 -0.0011516 -0.0092005 -4.6052 0.38938 0.61013 0.1336 0.24155 -0.10477 -0.074447 -0.11242 0.029166 -0.060629
3.3398 0.41324 0.4212 0.48083 0.46191 0 0.5222 0.3249 0.27278 0.21629 0.080857 0.44042 -64.808 -0.11 -0.18537 -0.0077623 -0.35861 -0.45789 -0.21415 -0.81654 -0.72284 -0.24264 -0.64941 -0.93528 -0.32055 -0.005427 -0.013584 -0.00046496 -0.0095456 -5.595 0.45356 0.42617 0.22117 0.31369 -0.13229 -0.069786 -0.11825 0.024108 -0.070622
3.3438 0.40092 0.42074 0.3679 0.45074 0 0.44549 0.40412 0.34756 0.25458 0.17878 0.70974 -66.275 -0.10476 -0.21362 -0.019854 -0.40603 -0.55953 -0.22518 -0.86023 -0.88464 -0.27863 -0.6983 -1.1538 -0.35558 -0.0056342 -0.01602 -0.00039184 -0.011424 -6.4979 0.48208 0.23188 0.34392 0.36972 -0.14778 -0.073455 -0.12362 0.0083432 -0.07725
3.3477 0.40182 0.42625 0.28647 0.42199 0 0.36705 0.4738 0.38716 0.30967 0.34403 0.7909 -67.691 -0.12112 -0.25236 -0.04075 -0.45867 -0.68289 -0.24868 -0.93053 -1.0717 -0.33278 -0.7664 -1.3865 -0.40826 -0.0066871 -0.01905 -0.0011945 -0.014428 -6.9554 0.47473 0.16249 0.44667 0.38148 -0.14112 -0.083832 -0.12603 -0.020756 -0.075438
3.3516 0.4064 0.42754 0.32537 0.37997 0 0.34246 0.48711 0.3942 0.37595 0.48123 0.72403 -69.05 -0.15194 -0.29125 -0.060738 -0.50701 -0.79958 -0.27644 -1.0168 -1.2452 -0.3904 -0.84726 -1.6082 -0.46301 -0.0080842 -0.022211 -0.0024136 -0.017557 -7.0203 0.45903 0.24269 0.50806 0.37186 -0.12162 -0.093169 -0.12473 -0.056236 -0.06661
3.3555 0.40347 0.41617 0.45471 0.34725 0 0.36652 0.44171 0.41362 0.46086 0.52477 0.64758 -70.341 -0.18809 -0.32474 -0.074968 -0.54999 -0.89449 -0.30248 -1.1104 -1.3838 -0.44408 -0.93632 -1.8029 -0.51138 -0.0091226 -0.025117 -0.0033134 -0.019868 -7.0347 0.45776 0.37822 0.54346 0.38911 -0.099954 -0.095062 -0.12039 -0.09206 -0.054377
3.3594 0.39017 0.39251 0.54112 0.34873 0 0.39384 0.37679 0.47668 0.56788 0.48473 0.6645 -71.563 -0.22306 -0.35543 -0.080815 -0.5875 -0.97151 -0.3227 -1.2048 -1.4913 -0.48916 -1.0298 -1.963 -0.54803 -0.0094648 -0.02768 -0.0035341 -0.021066 -7.2545 0.46778 0.45379 0.57282 0.45497 -0.08322 -0.091096 -0.11358 -0.124 -0.041607
3.3633 0.37279 0.36587 0.48168 0.38809 0 0.38812 0.33459 0.56024 0.67479 0.4273 0.75895 -72.724 -0.2493 -0.3879 -0.07627 -0.62026 -1.0399 -0.33271 -1.2918 -1.5808 -0.52104 -1.1228 -2.0816 -0.56774 -0.0093229 -0.029985 -0.0033184 -0.02154 -7.6003 0.47004 0.43252 0.59451 0.53779 -0.079041 -0.089109 -0.1052 -0.14731 -0.031962
3.3672 0.35994 0.34829 0.3186 0.4398 0 0.34963 0.32607 0.60596 0.73742 0.40917 0.83292 -73.832 -0.25853 -0.41991 -0.063113 -0.64782 -1.0965 -0.32813 -1.3554 -1.6508 -0.53389 -1.2013 -2.1457 -0.56553 -0.0091294 -0.031906 -0.0031614 -0.021846 -7.7666 0.4548 0.36565 0.59274 0.57654 -0.091407 -0.094746 -0.097346 -0.15663 -0.030822
3.3711 0.35614 0.34696 0.20545 0.46717 0 0.30402 0.33267 0.57849 0.72387 0.42971 0.80935 -74.886 -0.2584 -0.44129 -0.049923 -0.66863 -1.1241 -0.31602 -1.3958 -1.6802 -0.53375 -1.2584 -2.1375 -0.55114 -0.0091039 -0.032918 -0.0033055 -0.022138 -7.5457 0.43188 0.32417 0.56433 0.53293 -0.10686 -0.10552 -0.091485 -0.15803 -0.035621
3.375 0.36048 0.35991 0.25231 0.45202 0 0.2764 0.3362 0.50012 0.6477 0.44539 0.69324 -75.88 -0.2534 -0.44228 -0.040376 -0.67929 -1.1058 -0.29988 -1.4127 -1.6458 -0.52232 -1.2891 -2.0442 -0.52819 -0.0091652 -0.032386 -0.0035859 -0.022055 -7.0262 0.41661 0.33637 0.52848 0.42448 -0.11784 -0.11382 -0.088286 -0.1547 -0.044131
3.3789 0.36872 0.37698 0.41138 0.40926 0 0.27908 0.34131 0.42687 0.56197 0.42702 0.54461 -76.816 -0.2478 -0.42254 -0.037359 -0.67649 -1.0412 -0.28306 -1.4066 -1.5432 -0.50148 -1.2892 -1.8716 -0.50018 -0.0091741 -0.03011 -0.0037002 -0.021136 -6.4847 0.41174 0.38556 0.50606 0.31232 -0.11785 -0.11522 -0.088233 -0.14982 -0.053781
3.3828 0.37516 0.38529 0.52505 0.37271 0 0.31422 0.36634 0.39409 0.51217 0.39568 0.41386 -77.7 -0.24673 -0.39102 -0.043848 -0.65273 -0.94663 -0.27001 -1.377 -1.3917 -0.47276 -1.2497 -1.6477 -0.47081 -0.009111 -0.0266 -0.0035384 -0.019341 -6.114 0.40783 0.44239 0.49295 0.25721 -0.099076 -0.11267 -0.092175 -0.14754 -0.059848
3.3867 0.37405 0.37678 0.48525 0.36531 0 0.37439 0.41442 0.38925 0.49098 0.39683 0.31432 -78.535 -0.2479 -0.35681 -0.055083 -0.61025 -0.84043 -0.26127 -1.3308 -1.2196 -0.44087 -1.1774 -1.4138 -0.44268 -0.0089547 -0.022761 -0.0032167 -0.017181 -5.8693 0.39935 0.4781 0.46043 0.27985 -0.071119 -0.11193 -0.099122 -0.14839 -0.059426
3.3906 0.36246 0.35409 0.33514 0.38028 0 0.43611 0.45824 0.37533 0.44307 0.44021 0.24407 -79.316 -0.2451 -0.32121 -0.065277 -0.55795 -0.73081 -0.2538 -1.2729 -1.0475 -0.40897 -1.0842 -1.2052 -0.41576 -0.0084956 -0.019306 -0.0028481 -0.015347 -5.5557 0.39312 0.45428 0.38471 0.3513 -0.048424 -0.11392 -0.10763 -0.14919 -0.054672
3.3945 0.34413 0.33036 0.21212 0.38872 0 0.46312 0.45735 0.333 0.32276 0.4741 0.20654 -80.039 -0.23385 -0.27959 -0.070924 -0.50202 -0.61809 -0.24528 -1.2045 -0.88547 -0.37879 -0.97646 -1.0356 -0.38996 -0.0074581 -0.016417 -0.0023835 -0.014184 -5.0306 0.3968 0.33377 0.27424 0.41399 -0.040697 -0.11311 -0.11685 -0.14726 -0.047915
3.3984 0.32972 0.32171 0.20443 0.36517 0 0.43168 0.394 0.27542 0.15259 0.43049 0.19465 -80.707 -0.20978 -0.23081 -0.068801 -0.44946 -0.50651 -0.23317 -1.1262 -0.74142 -0.35189 -0.8611 -0.89613 -0.36512 -0.0059019 -0.013941 -0.0017312 -0.013485 -4.3223 0.40303 0.13094 0.16542 0.41642 -0.057301 -0.10408 -0.12588 -0.13963 -0.042263
3.4023 0.3305 0.33611 0.2788 0.30898 0 0.36006 0.29489 0.22651 0.02246 0.30102 0.16758 -81.333 -0.1679 -0.18298 -0.054832 -0.41427 -0.4099 -0.21356 -1.0366 -0.62641 -0.33069 -0.74947 -0.76986 -0.34217 -0.0044226 -0.011817 -0.00099604 -0.012743 -3.6015 0.39418 -0.052589 0.092774 0.3426 -0.11135 -0.088756 -0.13309 -0.12059 -0.045905
3.4063 0.34875 0.3668 0.34393 0.24609 0 0.30724 0.21909 0.19534 0.020745 0.16375 0.073258 -81.924 -0.12271 -0.14895 -0.036596 -0.3938 -0.34402 -0.19093 -0.94491 -0.54919 -0.31276 -0.64883 -0.65064 -0.32189 -0.0037795 -0.010252 -0.00050693 -0.011646 -3.0891 0.36739 -0.07657 0.065882 0.22267 -0.17844 -0.075924 -0.13854 -0.095715 -0.058722
3.4102 0.37393 0.39603 0.35994 0.21242 0 0.3292 0.2204 0.1765 0.15409 0.12324 -0.08721 -82.473 -0.083267 -0.1357 -0.018355 -0.385 -0.31463 -0.16871 -0.85802 -0.50901 -0.29725 -0.56321 -0.55305 -0.3052 -0.0042138 -0.0095094 -0.00054099 -0.010367 -2.9778 0.3495 0.11811 0.074643 0.11834 -0.24387 -0.072968 -0.14244 -0.069283 -0.079015
3.4141 0.38946 0.40716 0.36425 0.23196 0 0.42719 0.31085 0.16891 0.32941 0.21384 -0.22488 -82.96 -0.057891 -0.13893 -0.0041505 -0.38421 -0.31511 -0.15043 -0.78352 -0.49883 -0.28354 -0.49654 -0.5063 -0.29298 -0.0051591 -0.0096132 -0.0010258 -0.0094505 -3.36 0.3761 0.4287 0.11 0.087617 -0.29372 -0.078618 -0.14515 -0.045926 -0.10411
3.418 0.38568 0.396 0.39762 0.30226 0 0.53836 0.44891 0.18233 0.42018 0.3599 -0.21763 -83.374 -0.059379 -0.14828 -0.0001133 -0.3857 -0.33639 -0.14209 -0.7363 -0.51779 -0.27177 -0.45743 -0.53768 -0.28701 -0.0057233 -0.010342 -0.0015679 -0.0094031 -4.1433 0.44917 0.6482 0.17183 0.14792 -0.30669 -0.084447 -0.14737 -0.033993 -0.12828
3.4219 0.36755 0.37264 0.43579 0.39366 0 0.5833 0.55948 0.2211 0.36536 0.43759 -0.019541 -83.719 -0.090244 -0.15751 -0.0097095 -0.3842 -0.37738 -0.14789 -0.73158 -0.57791 -0.26498 -0.45405 -0.6574 -0.28851 -0.005527 -0.011533 -0.001815 -0.010337 -5.0217 0.51903 0.63035 0.25552 0.26354 -0.27451 -0.083461 -0.15064 -0.041937 -0.14144
3.4258 0.35015 0.35295 0.41788 0.46279 0 0.52946 0.57551 0.2697 0.21884 0.3849 0.28177 -84.013 -0.13619 -0.16949 -0.029209 -0.38242 -0.44424 -0.1643 -0.7641 -0.69391 -0.26619 -0.48286 -0.85339 -0.29681 -0.0050671 -0.013321 -0.0017847 -0.01192 -5.6102 0.5194 0.41275 0.33884 0.37034 -0.21631 -0.07676 -0.1558 -0.067456 -0.14142
3.4297 0.34594 0.34714 0.33437 0.47522 0 0.41378 0.47927 0.3065 0.10834 0.25684 0.52659 -84.264 -0.18813 -0.19182 -0.056714 -0.38441 -0.54006 -0.18927 -0.83107 -0.86373 -0.27835 -0.54401 -1.0963 -0.31252 -0.0052313 -0.016011 -0.0018039 -0.013622 -5.7101 0.4296 0.1778 0.39221 0.42134 -0.14475 -0.071744 -0.16348 -0.10921 -0.1278
3.4336 0.35528 0.3543 0.25799 0.42668 0 0.30724 0.31852 0.33451 0.13765 0.1725 0.61156 -84.467 -0.23623 -0.22862 -0.089962 -0.39511 -0.6568 -0.22025 -0.92748 -1.0598 -0.30422 -0.63647 -1.3495 -0.33633 -0.0064435 -0.019652 -0.0021206 -0.015031 -5.4902 0.30337 0.087516 0.40621 0.41773 -0.07408 -0.074454 -0.17421 -0.16482 -0.10146
3.4375 0.36811 0.36571 0.26852 0.34865 0 0.25896 0.18256 0.38847 0.31046 0.20417 0.56245 -84.61 -0.26326 -0.27645 -0.12617 -0.42712 -0.77808 -0.25347 -1.044 -1.2418 -0.35048 -0.76069 -1.5783 -0.37201 -0.0082718 -0.023727 -0.0026108 -0.016023 -5.3715 0.2306 0.15289 0.40451 0.40015 -0.030357 -0.084203 -0.18953 -0.23009 -0.066538
3.4414 0.3739 0.37239 0.35678 0.29105 0 0.27048 0.14772 0.4977 0.53237 0.31382 0.48564 -84.696 -0.27155 -0.32668 -0.16184 -0.47677 -0.88828 -0.28534 -1.1585 -1.3799 -0.40868 -0.89457 -1.7582 -0.4161 -0.0098286 -0.027272 -0.0029094 -0.016711 -5.6635 0.2627 0.25747 0.4229 0.4094 -0.014717 -0.095247 -0.20802 -0.2948 -0.034667
3.4453 0.36997 0.37042 0.42672 0.29052 0 0.31354 0.22678 0.63842 0.6833 0.39497 0.45778 -84.74 -0.26794 -0.37042 -0.19538 -0.53721 -0.97776 -0.31514 -1.2621 -1.4685 -0.47183 -1.0253 -1.88 -0.46534 -0.010507 -0.029374 -0.0028273 -0.017292 -6.2743 0.36993 0.2941 0.47249 0.45226 -0.01963 -0.1025 -0.22847 -0.35449 -0.010931
3.4492 0.36103 0.36117 0.40118 0.34595 0 0.36156 0.36065 0.7321 0.70013 0.37564 0.47059 -84.757 -0.25889 -0.40138 -0.22506 -0.60127 -1.0407 -0.34216 -1.3487 -1.5188 -0.5333 -1.1421 -1.9496 -0.51616 -0.010355 -0.02969 -0.0025847 -0.017915 -6.7864 0.46938 0.26507 0.52641 0.5009 -0.037596 -0.10501 -0.24959 -0.40548 0.0011371
3.4531 0.35212 0.34825 0.31056 0.41975 0 0.40059 0.46151 0.70574 0.60919 0.28191 0.47735 -84.743 -0.25404 -0.41657 -0.24767 -0.65718 -1.0719 -0.3652 -1.4107 -1.5426 -0.58298 -1.2299 -1.9801 -0.56244 -0.0098617 -0.028649 -0.0025812 -0.018608 -6.8451 0.49558 0.25073 0.54609 0.52166 -0.057123 -0.10465 -0.26918 -0.44273 -0.0024026
3.457 0.34288 0.33464 0.25763 0.46412 0 0.41882 0.47513 0.56143 0.49292 0.20461 0.47178 -84.672 -0.26393 -0.41666 -0.25602 -0.68597 -1.0686 -0.38003 -1.4417 -1.5422 -0.60548 -1.2708 -1.9798 -0.59118 -0.0095169 -0.0272 -0.0029319 -0.019258 -6.4822 0.44785 0.30049 0.52028 0.503 -0.064471 -0.10318 -0.28234 -0.45945 -0.021348
3.4609 0.32894 0.32161 0.2963 0.45214 0 0.40016 0.41271 0.38442 0.42424 0.2082 0.49925 -84.522 -0.28309 -0.40615 -0.24911 -0.68869 -1.0349 -0.38427 -1.4477 -1.5135 -0.60223 -1.2735 -1.9421 -0.59898 -0.0095783 -0.026249 -0.003286 -0.019613 -6.0499 0.37651 0.37605 0.47493 0.45819 -0.064038 -0.1014 -0.28746 -0.45807 -0.047435
3.4648 0.30798 0.30899 0.3667 0.39153 0 0.33742 0.32903 0.27508 0.41951 0.27332 0.58657 -84.293 -0.30573 -0.3909 -0.22573 -0.6674 -0.98014 -0.37518 -1.4278 -1.452 -0.57383 -1.241 -1.8484 -0.58346 -0.010089 -0.026068 -0.0031597 -0.019369 -5.8346 0.32986 0.40312 0.44324 0.40649 -0.062519 -0.10035 -0.28337 -0.43827 -0.076915
3.4688 0.28397 0.29606 0.3664 0.31428 0 0.24942 0.27078 0.26711 0.43915 0.32501 0.67742 -84.01 -0.32497 -0.37313 -0.18567 -0.62617 -0.9095 -0.35051 -1.3812 -1.3537 -0.52237 -1.1772 -1.681 -0.54358 -0.01088 -0.026009 -0.0024577 -0.018337 -5.7494 0.31639 0.35988 0.42869 0.35642 -0.067946 -0.10145 -0.2694 -0.40038 -0.10612
3.4727 0.26494 0.28272 0.27658 0.25413 0 0.17603 0.24325 0.30904 0.42691 0.31089 0.66016 -83.703 -0.32619 -0.34836 -0.12919 -0.57345 -0.81801 -0.3051 -1.2989 -1.2123 -0.45092 -1.0846 -1.4388 -0.4771 -0.011475 -0.02479 -0.0016277 -0.016598 -5.427 0.31207 0.29613 0.40203 0.30707 -0.098084 -0.10453 -0.24438 -0.34315 -0.1296
3.4766 0.25671 0.27019 0.1929 0.22867 0 0.14918 0.22151 0.32306 0.35398 0.24887 0.47114 -83.38 -0.30642 -0.30921 -0.069345 -0.52369 -0.69659 -0.24743 -1.1882 -1.0241 -0.37439 -0.97698 -1.1424 -0.39866 -0.011139 -0.021285 -0.0012564 -0.014482 -4.6164 0.29452 0.26781 0.33546 0.26071 -0.15364 -0.10636 -0.21464 -0.27736 -0.14542
3.4805 0.25842 0.26071 0.21826 0.23449 0 0.16766 0.1877 0.27856 0.23685 0.20115 0.16776 -83.026 -0.27196 -0.25418 -0.015029 -0.47986 -0.5476 -0.18601 -1.0588 -0.7991 -0.30051 -0.86029 -0.82806 -0.31837 -0.0093051 -0.015382 -0.0015103 -0.012357 -3.4744 0.26466 0.27324 0.23628 0.22772 -0.22377 -0.1027 -0.18498 -0.21121 -0.1539
3.4844 0.26396 0.25596 0.33828 0.25292 0 0.20234 0.15348 0.2087 0.12107 0.20786 -0.10813 -82.617 -0.22886 -0.19303 0.027585 -0.44192 -0.39326 -0.12736 -0.91834 -0.5685 -0.2342 -0.73753 -0.5345 -0.24308 -0.0061535 -0.0082893 -0.0019984 -0.010403 -2.4578 0.23825 0.26888 0.14254 0.21646 -0.29809 -0.092661 -0.15875 -0.15088 -0.15493
3.4883 0.26743 0.25557 0.42677 0.26086 0 0.22578 0.14687 0.16178 0.04729 0.24985 -0.24338 -82.142 -0.18591 -0.14178 0.051746 -0.40744 -0.26511 -0.079418 -0.77744 -0.37395 -0.18041 -0.61114 -0.29382 -0.18029 -0.0027601 -0.0019671 -0.0021965 -0.0086049 -1.9324 0.22431 0.23977 0.08544 0.22032 -0.36166 -0.080537 -0.13973 -0.10368 -0.14826
3.4922 0.26764 0.25754 0.38217 0.24301 0 0.2344 0.18108 0.14639 0.02558 0.27427 -0.23304 -81.611 -0.15989 -0.11045 0.051127 -0.36711 -0.18189 -0.054005 -0.65963 -0.24409 -0.14512 -0.48624 -0.12814 -0.13942 -0.00050478 0.0019627 -0.0019754 -0.0069857 -1.8909 0.21671 0.23028 0.059869 0.21887 -0.38573 -0.072375 -0.13221 -0.080747 -0.13275
3.4961 0.26761 0.26032 0.2436 0.20228 0 0.24183 0.23933 0.12922 0.034405 0.25123 -0.15633 -81.047 -0.15099 -0.095169 0.03844 -0.31846 -0.13722 -0.044811 -0.57159 -0.17845 -0.12231 -0.36974 -0.049463 -0.11347 -0.00011234 0.0030471 -0.0016717 -0.0058139 -2.0392 0.2049 0.28992 0.03558 0.19502 -0.37432 -0.070258 -0.1311 -0.075143 -0.11198
3.5 0.27022 0.26432 0.15283 0.16177 0 0.25582 0.28944 0.08252 0.04187 0.203 -0.087384 -80.466 -0.15659 -0.083193 0.020353 -0.26375 -0.11054 -0.047645 -0.51616 -0.15524 -0.10998 -0.26808 -0.058587 -0.099184 -0.0011399 0.0019748 -0.0016414 -0.0054946 -2.1239 0.18775 0.39701 -0.0034429 0.15238 -0.33306 -0.070358 -0.13335 -0.08273 -0.087536
3.5039 0.27441 0.27066 0.20082 0.15272 0 0.26826 0.31073 0.024735 0.03204 0.18018 -0.037452 -79.865 -0.17257 -0.06684 0.0035173 -0.20703 -0.091808 -0.05756 -0.49408 -0.15715 -0.10596 -0.18791 -0.14406 -0.093036 -0.0023785 -0.00018456 -0.0018101 -0.0061847 -2.1571 0.17468 0.45847 -0.035216 0.1157 -0.27029 -0.06715 -0.13573 -0.098512 -0.06126
3.5078 0.27551 0.27832 0.32896 0.19263 0 0.26863 0.30669 0.0088426 0.017495 0.21327 0.022752 -79.226 -0.19009 -0.053003 -0.0018778 -0.16069 -0.095364 -0.066185 -0.50698 -0.19042 -0.10829 -0.1452 -0.28518 -0.090686 -0.0028316 -0.002771 -0.0017406 -0.0075251 -2.3373 0.17578 0.39922 -0.018821 0.11283 -0.20315 -0.059564 -0.13283 -0.11372 -0.036643
3.5117 0.26942 0.28313 0.3947 0.26876 0 0.2609 0.29551 0.07153 0.030048 0.28708 0.10417 -78.531 -0.19838 -0.058511 0.0071597 -0.14108 -0.14862 -0.066217 -0.54088 -0.27825 -0.11362 -0.14561 -0.45995 -0.088446 -0.002436 -0.0057255 -0.0011632 -0.0088307 -2.7931 0.19386 0.24754 0.06273 0.15332 -0.15555 -0.052552 -0.12204 -0.11859 -0.017959
3.5156 0.25691 0.2808 0.3281 0.34232 0 0.25952 0.29314 0.19667 0.096536 0.35721 0.17972 -77.78 -0.19732 -0.095158 0.024882 -0.15096 -0.26525 -0.059309 -0.58589 -0.43456 -0.12103 -0.18192 -0.65343 -0.087337 -0.0019697 -0.0091863 -0.00037425 -0.0096294 -3.4357 0.22508 0.11862 0.18075 0.22037 -0.13154 -0.052339 -0.10585 -0.11277 -0.0059359
3.5195 0.24408 0.27156 0.2053 0.37312 0 0.26795 0.305 0.32793 0.21629 0.38716 0.22319 -76.988 -0.18885 -0.15808 0.046619 -0.19125 -0.4278 -0.048167 -0.63878 -0.64336 -0.13096 -0.2502 -0.85995 -0.089393 -0.0023257 -0.013026 -1.8847e-05 -0.010033 -4.0513 0.26281 0.10734 0.28335 0.28124 -0.13094 -0.060238 -0.086543 -0.097521 -0.00073505
3.5234 0.23847 0.26139 0.16035 0.34704 0 0.26828 0.32784 0.41351 0.35601 0.37143 0.25299 -76.172 -0.1767 -0.22774 0.066661 -0.26044 -0.59541 -0.036871 -0.69763 -0.86313 -0.14435 -0.34481 -1.0778 -0.097376 -0.003812 -0.016801 -0.0004333 -0.010556 -4.5024 0.29823 0.20082 0.33945 0.30765 -0.15039 -0.071304 -0.067112 -0.075698 -0.001912
3.5273 0.24391 0.25768 0.23681 0.28504 0 0.24002 0.35256 0.43846 0.46696 0.33101 0.32158 -75.331 -0.17248 -0.28325 0.073062 -0.35209 -0.72937 -0.036749 -0.76741 -1.0518 -0.16629 -0.45689 -1.3012 -0.12004 -0.005991 -0.02007 -0.0012396 -0.011559 -4.8194 0.32001 0.30027 0.36063 0.29316 -0.17767 -0.078932 -0.054614 -0.057243 -0.0075856
3.5313 0.25793 0.263 0.34401 0.22747 0 0.19057 0.36461 0.42099 0.51452 0.29369 0.4569 -74.448 -0.18024 -0.31523 0.067342 -0.44328 -0.81472 -0.048966 -0.84734 -1.19 -0.19631 -0.56858 -1.5153 -0.15497 -0.0080494 -0.022666 -0.0016675 -0.01291 -5.1109 0.31952 0.3238 0.38142 0.25737 -0.19723 -0.080485 -0.049462 -0.049552 -0.012788
3.5352 0.27344 0.27282 0.36194 0.20718 0 0.16052 0.34863 0.38837 0.5004 0.27836 0.61975 -73.506 -0.19948 -0.32853 0.05227 -0.52585 -0.86207 -0.071898 -0.9357 -1.2831 -0.23373 -0.67446 -1.6969 -0.20026 -0.0093226 -0.024621 -0.0013268 -0.0142 -5.4192 0.30027 0.2796 0.42093 0.23431 -0.20599 -0.078556 -0.050617 -0.054517 -0.016172
3.5391 0.28303 0.27969 0.27406 0.23141 0 0.19037 0.30071 0.36071 0.46101 0.28977 0.72695 -72.504 -0.2282 -0.33484 0.031456 -0.59338 -0.89206 -0.10264 -1.0291 -1.3456 -0.27684 -0.77011 -1.8202 -0.25303 -0.0096199 -0.025918 -0.00064776 -0.015227 -5.6772 0.27999 0.23868 0.46526 0.25017 -0.20303 -0.077396 -0.056395 -0.072452 -0.016969
3.543 0.28278 0.27938 0.18187 0.28268 0 0.27828 0.23835 0.35067 0.44074 0.31926 0.72012 -71.467 -0.26111 -0.34283 0.011528 -0.63825 -0.91722 -0.13482 -1.1192 -1.3837 -0.32144 -0.84982 -1.8637 -0.30759 -0.0092395 -0.026399 -0.00050035 -0.016147 -5.7862 0.2781 0.2489 0.48553 0.30334 -0.19048 -0.078794 -0.063376 -0.10185 -0.015126
3.5469 0.27349 0.27302 0.19022 0.33313 0 0.37246 0.1929 0.36484 0.45866 0.34784 0.61349 -70.416 -0.28634 -0.35305 0.0011339 -0.66138 -0.93403 -0.15683 -1.1872 -1.3911 -0.35618 -0.90963 -1.818 -0.35206 -0.0087415 -0.025965 -0.0013309 -0.017071 -5.7047 0.29734 0.28846 0.46926 0.36143 -0.17874 -0.081391 -0.065968 -0.13178 -0.013414
3.5508 0.25929 0.26365 0.29279 0.36033 0 0.40981 0.18513 0.39634 0.49372 0.35344 0.47703 -69.35 -0.29923 -0.35936 0.00020577 -0.67 -0.92766 -0.16593 -1.2254 -1.3574 -0.37466 -0.9496 -1.6911 -0.38113 -0.0086121 -0.024795 -0.0026659 -0.017615 -5.4535 0.31822 0.30222 0.43141 0.38108 -0.17262 -0.083169 -0.063373 -0.15363 -0.013677
3.5547 0.24494 0.25208 0.37969 0.35601 0 0.36583 0.20537 0.41912 0.50085 0.32303 0.37599 -68.241 -0.29774 -0.35369 0.0075689 -0.66547 -0.88296 -0.16168 -1.2281 -1.2779 -0.37269 -0.96596 -1.5073 -0.39136 -0.0089679 -0.023261 -0.0034937 -0.017045 -5.0585 0.31449 0.26881 0.3957 0.33893 -0.17263 -0.083742 -0.055986 -0.16284 -0.016323
3.5586 0.2333 0.23691 0.35263 0.32634 0 0.27016 0.22052 0.40027 0.44579 0.26241 0.32502 -67.063 -0.28099 -0.33081 0.02101 -0.64853 -0.7944 -0.14506 -1.1914 -1.1556 -0.34714 -0.95452 -1.2972 -0.38032 -0.009473 -0.021559 -0.0031758 -0.015019 -4.5183 0.27653 0.2197 0.36771 0.25053 -0.17776 -0.084103 -0.044912 -0.15582 -0.021246
3.5625 0.22391 0.21854 0.22231 0.28574 0 0.17741 0.20472 0.32668 0.33066 0.19463 0.29216 -65.817 -0.24759 -0.29088 0.035285 -0.61172 -0.66973 -0.11995 -1.1044 -0.99784 -0.2924 -0.89714 -1.0831 -0.34231 -0.0095552 -0.019422 -0.0020168 -0.012168 -3.8372 0.22024 0.19603 0.3289 0.16101 -0.18084 -0.084767 -0.033534 -0.127 -0.025743
3.5664 0.21333 0.20129 0.092084 0.24727 0 0.12519 0.16478 0.22077 0.19072 0.1462 0.23699 -64.534 -0.20646 -0.23925 0.046182 -0.55497 -0.52673 -0.09579 -0.98803 -0.81294 -0.22478 -0.80145 -0.87111 -0.28959 -0.0088 -0.016264 -0.00096379 -0.0097822 -3.0726 0.17273 0.20131 0.25709 0.11377 -0.17434 -0.084784 -0.024896 -0.086867 -0.025511
3.5703 0.19755 0.18979 0.056146 0.21434 0 0.11778 0.13394 0.12564 0.06739 0.13129 0.14306 -63.251 -0.1612 -0.18374 0.054295 -0.47894 -0.38507 -0.07501 -0.85275 -0.61264 -0.15408 -0.67398 -0.65514 -0.22885 -0.0072293 -0.011703 -0.00074948 -0.0087578 -2.3273 0.14924 0.20532 0.15231 0.12192 -0.15695 -0.082635 -0.018773 -0.041262 -0.01878
3.5742 0.17529 0.18278 0.11952 0.17976 0 0.14052 0.13879 0.07101 -0.01735 0.14496 0.022282 -61.976 -0.11447 -0.13131 0.061024 -0.38535 -0.25876 -0.058473 -0.70669 -0.41524 -0.08819 -0.52154 -0.43226 -0.16549 -0.0052492 -0.0060203 -0.0012986 -0.0088059 -1.687 0.14307 0.18735 0.04207 0.16381 -0.12892 -0.077711 -0.014284 0.0053268 -0.0046053
3.5781 0.15 0.17207 0.20849 0.13443 0 0.17852 0.17177 0.052497 -0.065077 0.16789 -0.098991 -60.686 -0.069151 -0.086316 0.0697 -0.27776 -0.15392 -0.045485 -0.5594 -0.24396 -0.037342 -0.35441 -0.21502 -0.10624 -0.0033409 -0.00017496 -0.00191 -0.0087684 -1.1712 0.13609 0.16117 -0.038712 0.20207 -0.092343 -0.070779 -0.0091535 0.047678 0.017647
3.582 0.1283 0.14961 0.24316 0.079149 0 0.21724 0.19642 0.043584 -0.086063 0.17637 -0.19299 -59.351 -0.029645 -0.05141 0.086271 -0.17186 -0.072276 -0.030493 -0.42542 -0.11851 -0.010005 -0.19719 -0.02988 -0.059097 -0.0017927 0.0046446 -0.0019556 -0.0077727 -0.74897 0.11663 0.15216 -0.074 0.20725 -0.05644 -0.063309 0.0013458 0.081456 0.044208
3.5859 0.11536 0.11691 0.19604 0.028402 0 0.23287 0.17991 0.025493 -0.08545 0.15245 -0.23696 -57.965 0.0023389 -0.028958 0.10969 -0.08141 -0.015526 -0.010419 -0.31053 -0.045307 0.0020263 -0.063952 0.097404 -0.023107 -0.00068745 0.0075941 -0.0013914 -0.006077 -0.39785 0.087545 0.1594 -0.075399 0.16884 -0.027321 -0.056689 0.017123 0.10908 0.069177
3.5898 0.11056 0.086553 0.096429 0.00084971 0 0.19744 0.12124 0.0029745 -0.064899 0.092743 -0.22024 -56.548 0.025125 -0.02029 0.1378 -0.013756 0.01483 0.015026 -0.2198 -0.014218 0.0036255 0.038681 0.15692 0.0022475 -6.1687e-05 0.0084871 -0.00065263 -0.0047495 -0.14016 0.059555 0.15334 -0.067151 0.09351 -0.0066902 -0.051954 0.036912 0.13176 0.089697
3.5938 0.10731 0.0724 -0.00087032 0.0046804 0 0.10512 0.050131 -0.0076647 -0.033249 0.014613 -0.15398 -55.127 0.037399 -0.022922 0.16752 0.02538 0.021415 0.045116 -0.1577 -0.0057245 0.00025603 0.10633 0.15788 0.018026 1.9711e-05 0.007719 -0.00015471 -0.0045308 -0.0212 0.04048 0.1134 -0.062843 0.0011111 0.0049739 -0.049651 0.058669 0.15083 0.1034
3.5977 0.097519 0.076521 -0.047481 0.031807 0 -0.0066775 0.0011682 -0.00037503 -0.0080739 -0.047022 -0.072829 -53.711 0.036209 -0.029641 0.19035 0.026588 0.012341 0.075197 -0.1375 -0.004127 0.00040969 0.13161 0.11875 0.024945 -0.00041231 0.0059505 4.0831e-05 -0.0050807 -0.058947 0.031312 0.058249 -0.055457 -0.077151 0.0097019 -0.049479 0.076379 0.16727 0.10707
3.6016 0.077632 0.085432 -0.022123 0.066034 0 -0.072797 -0.011002 0.015376 -0.0015007 -0.057456 -0.01799 -52.293 0.027805 -0.032587 0.19973 0.005049 -0.0041094 0.097167 -0.15173 -0.007271 0.0071074 0.13177 0.053857 0.027086 -0.0010801 0.0037947 0.00011523 -0.0053853 -0.21869 0.029699 0.028958 -0.028881 -0.10612 0.015771 -0.050145 0.084762 0.18157 0.10474
3.6055 0.051114 0.080401 0.056259 0.095233 0 -0.050029 0.0039692 0.029499 -0.0052116 -0.0075423 -0.0085934 -50.865 0.018024 -0.029895 0.19571 -0.026485 -0.027012 0.1082 -0.19027 -0.025204 0.017088 0.11808 -0.032479 0.025824 -0.0015317 0.0016596 0.00017279 -0.0048686 -0.43091 0.033236 0.042778 0.020933 -0.06598 0.026446 -0.050092 0.083832 0.19325 0.09993
3.6094 0.025529 0.05327 0.13049 0.11368 0 0.04065 0.025185 0.044528 0.0049774 0.073089 -0.024023 -49.432 0.011198 -0.028098 0.17931 -0.059474 -0.063223 0.10706 -0.24536 -0.068719 0.026924 0.096804 -0.14168 0.021644 -0.0014505 -0.00025967 0.0001321 -0.0040099 -0.62589 0.038166 0.071458 0.075715 0.026854 0.042988 -0.048719 0.074614 0.20186 0.094804
3.6133 0.0067327 0.013506 0.13674 0.11376 0 0.1222 0.035055 0.068437 0.044406 0.13079 -0.015614 -48 0.012521 -0.036316 0.1531 -0.084503 -0.11777 0.0934 -0.30688 -0.13714 0.03142 0.073554 -0.27166 0.01464 -0.00092777 -0.0019239 -6.9315e-05 -0.00382 -0.75277 0.03722 0.070246 0.10624 0.11968 0.065595 -0.046803 0.059575 0.20683 0.091572
3.6172 -0.0050253 -0.020065 0.054808 0.081408 0 0.11978 0.025548 0.095761 0.098849 0.12426 0.056622 -46.567 0.027884 -0.056773 0.1262 -0.091097 -0.18316 0.072335 -0.35472 -0.21565 0.022214 0.051306 -0.40981 0.0051313 -0.00041411 -0.0033917 -0.00026313 -0.0047432 -0.78051 0.022374 0.024874 0.096439 0.15422 0.089061 -0.045506 0.047358 0.20834 0.091289
3.6211 -0.014316 -0.035295 -0.066509 0.0077157 0 0.02161 -0.001533 0.1036 0.13244 0.055019 0.18813 -45.123 0.050492 -0.081207 0.10661 -0.085888 -0.24 0.053894 -0.38252 -0.2841 0.0038194 0.028739 -0.53171 -0.0041417 -0.00036657 -0.0047535 -0.00015306 -0.0061421 -0.69901 -0.0081004 -0.035735 0.058908 0.109 0.10647 -0.045003 0.043568 0.2091 0.091243
3.625 -0.026292 -0.036041 -0.14308 -0.091062 0 -0.11002 -0.035531 0.073527 0.12075 -0.033479 0.32274 -43.661 0.07541 -0.097696 0.096889 -0.07331 -0.27063 0.042208 -0.38958 -0.32914 -0.019289 0.0054797 -0.60647 -0.011057 -0.00089753 -0.0060083 0.00033919 -0.0068859 -0.52709 -0.045269 -0.072392 0.026675 0.017338 0.11432 -0.044403 0.049479 0.2102 0.089729
3.6289 -0.042643 -0.036845 -0.12609 -0.16929 0 -0.18757 -0.060708 0.017653 0.076788 -0.088081 0.38316 -42.193 0.097323 -0.10152 0.098292 -0.058163 -0.27261 0.040367 -0.37726 -0.34848 -0.041791 -0.018174 -0.60763 -0.013435 -0.0017168 -0.0069046 0.00089166 -0.006411 -0.31134 -0.073386 -0.074369 0.026361 -0.057848 0.10989 -0.043139 0.06499 0.21242 0.085218
3.6328 -0.060521 -0.048621 -0.04402 -0.1782 0 -0.16584 -0.065881 -0.023636 0.040946 -0.083637 0.32148 -40.741 0.10622 -0.098709 0.1108 -0.048058 -0.25762 0.051554 -0.35022 -0.34451 -0.052552 -0.038851 -0.52615 -0.0066844 -0.0023729 -0.0068844 0.0010362 -0.0051831 -0.10082 -0.079949 -0.062096 0.055089 -0.073621 0.088869 -0.042115 0.087126 0.21602 0.075472
3.6367 -0.074487 -0.068719 0.026471 -0.10682 0 -0.073661 -0.054796 -0.017525 0.040937 -0.037761 0.15555 -39.321 0.097689 -0.097926 0.12578 -0.046579 -0.2361 0.069244 -0.3225 -0.31538 -0.043697 -0.048226 -0.37814 0.010198 -0.0025524 -0.0053065 0.0006373 -0.0041563 0.090408 -0.064522 -0.057508 0.081613 -0.039123 0.055686 -0.042943 0.10478 0.21862 0.061795
3.6406 -0.079638 -0.083894 0.03139 -0.0008617 0 0.012585 -0.045609 0.024931 0.060861 0.0051435 -0.036617 -37.923 0.076505 -0.09914 0.13719 -0.050185 -0.20401 0.086332 -0.29893 -0.25431 -0.018213 -0.04171 -0.19925 0.034179 -0.002212 -0.0019297 8.7838e-05 -0.003836 0.29943 -0.040032 -0.061484 0.071636 -0.0036568 0.01688 -0.045812 0.11198 0.21825 0.046782
3.6445 -0.074024 -0.08253 -0.01889 0.064096 0 0.028367 -0.055436 0.051548 0.052742 0.0053376 -0.16584 -36.527 0.046814 -0.091476 0.14177 -0.055369 -0.14681 0.098472 -0.27968 -0.15859 0.020809 -0.015851 -0.025876 0.062917 -0.0015223 0.0026762 -3.5657e-05 -0.0038718 0.58706 -0.025606 -0.062823 0.015778 -0.013057 -0.02326 -0.048342 0.1056 0.21385 0.032075
3.6484 -0.059475 -0.064607 -0.073355 0.038616 0 -0.033714 -0.082523 0.014038 -0.017132 -0.047264 -0.19241 -35.124 0.014167 -0.063678 0.13697 -0.057589 -0.057735 0.10157 -0.26273 -0.038254 0.068573 0.032097 0.12481 0.093429 -0.00074676 0.0072401 0.0004484 -0.0034884 0.981 -0.034789 -0.060524 -0.063854 -0.072499 -0.060122 -0.047014 0.083675 0.20462 0.019354
3.6523 -0.040763 -0.040922 -0.095186 -0.060847 0 -0.12348 -0.10473 -0.084975 -0.13118 -0.12728 -0.15323 -33.72 -0.0081967 -0.016981 0.12061 -0.045586 0.049146 0.089979 -0.23461 0.086068 0.11314 0.10738 0.25975 0.11907 -0.00014421 0.010532 0.0011007 -0.0022514 1.4319 -0.065595 -0.066008 -0.13322 -0.14455 -0.083244 -0.040039 0.046148 0.19134 0.011036
3.6563 -0.0234 -0.023361 -0.086978 -0.16311 0 -0.17243 -0.098527 -0.18869 -0.23064 -0.18769 -0.13116 -32.328 -0.016616 0.033005 0.10086 -0.020198 0.14584 0.071798 -0.18878 0.19559 0.14713 0.19409 0.3944 0.13822 0.00011004 0.012239 0.0012471 -0.00044201 1.8199 -0.099342 -0.081883 -0.17321 -0.17922 -0.092162 -0.028943 0.0065453 0.17973 0.0052001
3.6602 -0.010946 -0.015558 -0.068778 -0.19606 0 -0.1415 -0.061089 -0.23214 -0.26563 -0.18652 -0.1871 -30.951 -0.011088 0.06803 0.081404 0.016755 0.21142 0.051471 -0.12476 0.28382 0.16933 0.28517 0.52915 0.15124 1.3895e-06 0.01318 0.00061917 0.001202 2.0151 -0.11171 -0.088311 -0.18971 -0.14918 -0.08641 -0.017458 -0.029406 0.17289 0.00078277
3.6641 -0.0032339 -0.011817 -0.047242 -0.13913 0 -0.045389 -0.013639 -0.19616 -0.23829 -0.11441 -0.30865 -29.581 0.007105 0.081399 0.065488 0.06231 0.24602 0.033287 -0.044888 0.3541 0.17983 0.37361 0.63888 0.15904 -0.00030266 0.014506 -0.00037489 0.0020535 1.9557 -0.090969 -0.060965 -0.19974 -0.065646 -0.066449 -0.0089736 -0.056992 0.17334 -0.0032255
3.668 0.0031852 -0.0040061 -0.015804 -0.033363 0 0.059502 0.017475 -0.12052 -0.1976 -0.0065734 -0.41858 -28.21 0.034802 0.081161 0.057396 0.11045 0.26401 0.023595 0.042649 0.40666 0.18016 0.44856 0.68583 0.16364 -0.00055061 0.016472 -0.0010125 0.0019951 1.6886 -0.049506 -0.0032428 -0.20993 0.030452 -0.033001 -0.0048726 -0.070463 0.18451 -0.008106
3.6719 0.012427 0.010715 0.022316 0.054363 0 0.11293 0.022938 -0.065804 -0.1901 0.074625 -0.43662 -26.842 0.062411 0.079994 0.0577 0.14898 0.27413 0.025334 0.11309 0.42939 0.17665 0.49884 0.64518 0.16816 -0.00058068 0.0179 -0.00088973 0.0014319 1.3371 -0.016347 0.047774 -0.20902 0.092176 0.005641 -0.0046668 -0.071719 0.20383 -0.014419
3.6758 0.026205 0.028211 0.047933 0.080412 0 0.0894 0.014834 -0.060518 -0.2136 0.081599 -0.34215 -25.484 0.084221 0.082374 0.062217 0.17269 0.26777 0.033647 0.15305 0.40305 0.17193 0.5239 0.5215 0.17195 -0.00042218 0.016974 -0.00022038 0.00099072 1.009 -0.012994 0.055107 -0.18054 0.091851 0.040953 -0.0069257 -0.068634 0.22414 -0.021661
3.6797 0.042554 0.042283 0.049872 0.048968 0 0.01345 0.011783 -0.080408 -0.21763 0.019698 -0.18544 -24.132 0.097361 0.081132 0.068244 0.1783 0.22682 0.044747 0.15487 0.31686 0.16513 0.52111 0.34335 0.17258 -0.00022683 0.012778 0.00043983 0.0010933 0.71119 -0.03247 0.021448 -0.12117 0.037249 0.067778 -0.0098692 -0.065647 0.24053 -0.029741
3.6836 0.05727 0.050768 0.04553 -0.00035513 0 -0.057357 0.022332 -0.075204 -0.15069 -0.052169 -0.041776 -22.77 0.099624 0.065257 0.072829 0.16351 0.1422 0.054165 0.11339 0.17951 0.15433 0.48834 0.1431 0.1668 -0.00010799 0.0062491 0.00070985 0.0016101 0.34321 -0.042519 -0.01027 -0.045653 -0.029963 0.081337 -0.011785 -0.067106 0.24792 -0.038653
3.6875 0.06697 0.057016 0.063299 -0.025017 0 -0.070291 0.042344 -0.015249 -0.010459 -0.065317 0.047534 -21.384 0.085958 0.030188 0.070134 0.12222 0.024119 0.051732 0.020019 0.015278 0.13027 0.4137 -0.059863 0.14324 -6.842e-05 -0.00040294 0.0006209 0.0018225 -0.21161 -0.01343 0.0012822 0.025577 -0.05703 0.071958 -0.011966 -0.079192 0.23545 -0.04969
3.6914 0.071476 0.065864 0.10317 -0.0058004 0 -0.010994 0.064387 0.083449 0.14848 0.0035265 0.096662 -19.983 0.060264 -0.018703 0.059877 0.064759 -0.10468 0.035788 -0.097155 -0.15055 0.090846 0.30871 -0.26041 0.10084 -9.2421e-05 -0.0053083 0.00041 0.00083391 -0.96514 0.053595 0.055439 0.082502 -0.014521 0.046397 -0.011694 -0.097658 0.20651 -0.063771
3.6953 0.073885 0.0785 0.1285 0.047651 0 0.089295 0.0852 0.17414 0.25592 0.11323 0.14783 -18.585 0.023952 -0.070574 0.043213 -0.0038785 -0.22369 0.0079468 -0.22438 -0.30321 0.037426 0.17994 -0.45769 0.041793 -0.00027382 -0.0081794 0.00018033 -0.001742 -1.7789 0.12486 0.11316 0.1295 0.080924 0.0098737 -0.01371 -0.11837 0.16507 -0.081149
3.6992 0.0784 0.091302 0.10919 0.10897 0 0.17641 0.10385 0.21736 0.27947 0.19345 0.22741 -17.199 -0.021794 -0.11556 0.021515 -0.079634 -0.32303 -0.029567 -0.35132 -0.43866 -0.027565 0.033747 -0.64612 -0.030622 -0.00078963 -0.010122 -0.00017539 -0.0053268 -2.4454 0.16241 0.13876 0.17544 0.17626 -0.032883 -0.019695 -0.13772 0.11501 -0.10167
3.7031 0.087495 0.099601 0.068057 0.15293 0 0.20869 0.11719 0.20899 0.24556 0.20304 0.32582 -15.811 -0.075838 -0.1479 -0.002918 -0.15768 -0.40095 -0.072725 -0.46632 -0.55649 -0.099217 -0.12078 -0.81463 -0.11012 -0.0017026 -0.01233 -0.00074647 -0.0086223 -2.8352 0.15622 0.13342 0.22213 0.22078 -0.07529 -0.027867 -0.15065 0.062099 -0.12462
3.707 0.10031 0.10244 0.066152 0.16843 0 0.18069 0.12201 0.17846 0.21365 0.15938 0.41158 -14.389 -0.13261 -0.16602 -0.024842 -0.2298 -0.45818 -0.11178 -0.56008 -0.65507 -0.16405 -0.26282 -0.95119 -0.17983 -0.0028005 -0.014981 -0.0013883 -0.010477 -2.984 0.1302 0.12634 0.26303 0.20377 -0.10757 -0.033612 -0.15291 0.016366 -0.14612
3.7109 0.11331 0.1035 0.13134 0.16145 0 0.12086 0.12176 0.16282 0.22846 0.11492 0.45812 -12.918 -0.18473 -0.17224 -0.04163 -0.29192 -0.49686 -0.14187 -0.63694 -0.73264 -0.21504 -0.38078 -1.046 -0.23098 -0.0036879 -0.017283 -0.0017991 -0.010694 -3.0393 0.11774 0.13814 0.29124 0.15886 -0.12854 -0.033404 -0.1486 -0.019203 -0.16299
3.7148 0.12269 0.10738 0.21119 0.14799 0 0.068871 0.12669 0.17925 0.2889 0.10694 0.45773 -11.417 -0.22734 -0.1725 -0.052186 -0.34095 -0.522 -0.16125 -0.69715 -0.78896 -0.24933 -0.46783 -1.091 -0.2598 -0.0040973 -0.018428 -0.0018073 -0.01007 -3.1171 0.13161 0.15931 0.30604 0.13136 -0.13798 -0.02847 -0.14062 -0.043548 -0.17358
3.7188 0.12688 0.11477 0.2175 0.14192 0 0.050457 0.14316 0.21562 0.35388 0.12894 0.41769 -9.916 -0.25584 -0.17385 -0.055954 -0.37414 -0.53846 -0.1692 -0.7407 -0.82238 -0.26544 -0.51888 -1.0802 -0.26438 -0.0041291 -0.018324 -0.0015409 -0.0096406 -3.1979 0.1567 0.1652 0.31053 0.13912 -0.13651 -0.024228 -0.13223 -0.056443 -0.17674
3.7227 0.12725 0.12163 0.1263 0.14592 0 0.066327 0.16304 0.24246 0.37478 0.14663 0.35134 -8.4287 -0.26056 -0.17919 -0.052587 -0.38394 -0.54339 -0.16576 -0.76017 -0.82488 -0.2621 -0.52274 -1.013 -0.2435 -0.0041586 -0.017418 -0.0012895 -0.009811 -3.1569 0.16904 0.1461 0.3045 0.16222 -0.12487 -0.025476 -0.12957 -0.057293 -0.1712
3.7266 0.12647 0.12307 0.021002 0.15192 0 0.098795 0.16786 0.23533 0.32803 0.1366 0.27372 -6.9389 -0.24592 -0.18369 -0.047033 -0.37445 -0.52335 -0.1589 -0.75412 -0.78366 -0.25019 -0.49432 -0.8972 -0.2138 -0.00446 -0.015976 -0.001225 -0.010159 -2.892 0.15913 0.11698 0.28205 0.16817 -0.1091 -0.031919 -0.13471 -0.051707 -0.1623
3.7305 0.12594 0.1182 0.015424 0.15014 0 0.12745 0.14676 0.19091 0.22694 0.10767 0.19942 -5.4175 -0.21873 -0.17759 -0.042531 -0.35078 -0.46395 -0.15279 -0.72347 -0.69166 -0.23536 -0.44497 -0.74835 -0.18493 -0.0048967 -0.013764 -0.0012838 -0.0099871 -2.4262 0.13672 0.099044 0.23773 0.14492 -0.092099 -0.038552 -0.14599 -0.04243 -0.15377
3.7344 0.12442 0.11103 0.12811 0.13796 0 0.14144 0.11004 0.12695 0.10999 0.08756 0.13684 -3.8525 -0.18422 -0.1547 -0.041262 -0.31672 -0.366 -0.14968 -0.66906 -0.55873 -0.22048 -0.38146 -0.58374 -0.1626 -0.0049984 -0.010513 -0.0013003 -0.0090182 -1.8922 0.11658 0.097875 0.17435 0.10936 -0.07569 -0.040573 -0.16184 -0.030886 -0.1481
3.7383 0.11928 0.10642 0.24709 0.12056 0 0.14145 0.081994 0.067911 0.017026 0.093485 0.082593 -2.2578 -0.14909 -0.11896 -0.045567 -0.27709 -0.25189 -0.15136 -0.59256 -0.41141 -0.20759 -0.31057 -0.41644 -0.15199 -0.0043882 -0.0065809 -0.0011934 -0.0075653 -1.4231 0.10375 0.10325 0.10383 0.086359 -0.061737 -0.037801 -0.17978 -0.018189 -0.14783
3.7422 0.10907 0.10505 0.23758 0.10403 0 0.13317 0.078408 0.028227 -0.031658 0.11708 0.025135 -0.65483 -0.12419 -0.082451 -0.057137 -0.2414 -0.1528 -0.15661 -0.50361 -0.27881 -0.19545 -0.23892 -0.25462 -0.1537 -0.0031789 -0.0029446 -0.00098601 -0.0061344 -1.0605 0.093198 0.10614 0.040077 0.08302 -0.053355 -0.034188 -0.19517 -0.0051681 -0.15447
3.7461 0.095153 0.10266 0.087277 0.089432 0 0.12012 0.091623 0.005996 -0.042677 0.13462 -0.041631 0.95018 -0.10969 -0.056004 -0.071605 -0.21403 -0.086413 -0.16053 -0.41844 -0.17606 -0.18117 -0.1685 -0.1052 -0.15724 -0.0019535 -0.00042812 -0.00069039 -0.0049682 -0.75677 0.080101 0.10874 -0.0088086 0.084377 -0.050425 -0.033281 -0.20686 0.0075691 -0.1636
3.75 0.080626 0.094239 -0.069149 0.074634 0 0.1021 0.098747 -0.0091067 -0.040346 0.12794 -0.1082 2.5682 -0.10392 -0.041216 -0.086309 -0.19576 -0.046058 -0.16069 -0.34353 -0.0995 -0.16396 -0.099334 0.022934 -0.15738 -0.001314 0.0010457 -0.00026856 -0.0039899 -0.4554 0.066319 0.11555 -0.041665 0.07164 -0.053136 -0.034659 -0.21506 0.019684 -0.1728
3.7539 0.067663 0.079144 -0.083371 0.060443 0 0.079574 0.084343 -0.022257 -0.046769 0.096119 -0.15538 4.2086 -0.10429 -0.031359 -0.098526 -0.18627 -0.012173 -0.15519 -0.28384 -0.037169 -0.14366 -0.03146 0.11983 -0.14964 -0.0013811 0.0023295 0.00024814 -0.0030857 -0.16013 0.056289 0.1201 -0.059795 0.041375 -0.061296 -0.03498 -0.22027 0.030882 -0.17977
3.7578 0.055873 0.061889 0.050481 0.052094 0 0.058 0.054104 -0.027696 -0.064397 0.052328 -0.17168 5.8641 -0.10498 -0.019752 -0.10334 -0.18313 0.025231 -0.14179 -0.24501 0.016265 -0.1219 0.034128 0.17778 -0.12831 -0.0016966 0.0041145 0.00065913 -0.002315 0.067802 0.049972 0.10775 -0.063451 0.006776 -0.074336 -0.032064 -0.22355 0.040652 -0.18094
3.7617 0.043312 0.047979 0.18448 0.052661 0 0.045786 0.026905 -0.016468 -0.074644 0.013963 -0.1631 7.5179 -0.09861 -0.0068054 -0.099049 -0.17781 0.055667 -0.12427 -0.21962 0.054053 -0.10401 0.094057 0.19336 -0.09797 -0.0016267 0.0061153 0.00072254 -0.0018137 0.16839 0.042905 0.073571 -0.053311 -0.016383 -0.087551 -0.02735 -0.22604 0.049455 -0.1761
3.7656 0.02912 0.039054 0.16826 0.056068 0 0.046393 0.016025 0.010307 -0.055536 -0.0054953 -0.14327 9.1627 -0.084424 0.0011962 -0.087929 -0.16611 0.059618 -0.10714 -0.20011 0.065157 -0.092461 0.14546 0.16712 -0.066003 -0.00091834 0.0072138 0.00043498 -0.0015799 0.13277 0.032697 0.033118 -0.033794 -0.022005 -0.097361 -0.024204 -0.22693 0.058057 -0.16737
3.7695 0.015104 0.032233 0.0061223 0.049995 0 0.052438 0.019773 0.037129 -0.0051222 -0.0016907 -0.11495 10.809 -0.062957 -0.00040387 -0.071716 -0.14628 0.030173 -0.093292 -0.18352 0.046282 -0.088423 0.18556 0.10301 -0.037211 8.4897e-05 0.0064434 0.0001318 -0.0014579 0.0025419 0.022409 0.010675 -0.012509 -0.013474 -0.10147 -0.024343 -0.2249 0.066881 -0.15605
3.7734 0.0046128 0.023936 -0.14651 0.028376 0 0.049831 0.028339 0.045146 0.050706 0.017851 -0.0655 12.473 -0.035879 -0.0091727 -0.052711 -0.11755 -0.017618 -0.08555 -0.1678 0.006274 -0.092391 0.2115 0.0093043 -0.016469 0.00075608 0.0038737 0.00021249 -0.0013521 -0.16721 0.015957 0.016007 0.0049186 0.0036254 -0.097813 -0.026388 -0.21819 0.076311 -0.14364
3.7773 -0.00040803 0.013705 -0.14435 0.00066202 0 0.030652 0.035104 0.029294 0.076486 0.036571 0.01531 14.156 -0.009477 -0.01792 -0.035783 -0.083235 -0.059392 -0.088039 -0.15799 -0.040483 -0.10326 0.21496 -0.10078 -0.01092 0.00073568 0.00059261 0.00072576 -0.0013889 -0.33825 0.012124 0.034776 0.019196 0.024937 -0.083557 -0.027794 -0.20164 0.085946 -0.13218
3.7813 -0.0016366 0.0037021 -0.0014646 -0.014274 0 0.0029072 0.038632 0.0048261 0.058507 0.039346 0.11366 15.841 0.010275 -0.022156 -0.0232 -0.053335 -0.083319 -0.095608 -0.15955 -0.084562 -0.11455 0.20282 -0.2113 -0.01341 0.00021844 -0.0021353 0.0012739 -0.0017941 -0.4893 0.0061058 0.04268 0.035623 0.044855 -0.065081 -0.027555 -0.17789 0.094002 -0.12213
3.7852 -0.0039972 -0.0054434 0.12694 -0.0063703 0 -0.014663 0.036341 -0.0046037 0.020889 0.023743 0.19236 17.516 0.02114 -0.024722 -0.015278 -0.032649 -0.09923 -0.10558 -0.17512 -0.12614 -0.12418 0.17709 -0.30803 -0.019949 -0.00026987 -0.003731 0.0013962 -0.0026067 -0.59796 -0.0028475 0.027286 0.057531 0.055252 -0.045506 -0.026648 -0.14893 0.099136 -0.11372
3.7891 -0.012934 -0.017367 0.10653 0.012679 0 -0.011131 0.022008 0.012326 0.0082934 0.00020364 0.21824 19.184 0.021735 -0.032741 -0.011889 -0.024863 -0.12606 -0.11544 -0.20551 -0.1703 -0.13068 0.14027 -0.38129 -0.026655 -0.00036957 -0.0044797 0.0010545 -0.0035508 -0.62942 -0.0087559 -0.0049542 0.081423 0.049615 -0.027712 -0.026268 -0.11731 0.10024 -0.10721
3.793 -0.031209 -0.037439 -0.042913 0.016196 0 0.0014686 -0.0073016 0.043542 0.046722 -0.021126 0.19128 20.859 0.010504 -0.04982 -0.012421 -0.034695 -0.17011 -0.12177 -0.24942 -0.21774 -0.13301 0.095512 -0.42449 -0.028059 -0.0001754 -0.0050093 0.00068248 -0.0042163 -0.54318 -0.0071778 -0.040289 0.09837 0.027445 -0.01566 -0.026456 -0.087827 0.095579 -0.10359
3.7969 -0.057232 -0.066895 -0.17857 -0.015202 0 -0.0063087 -0.044105 0.062141 0.11629 -0.043084 0.14553 22.545 -0.0081274 -0.071042 -0.014199 -0.056971 -0.21494 -0.12353 -0.29128 -0.25871 -0.13305 0.051757 -0.4308 -0.02131 -6.0151e-05 -0.0056101 0.00071432 -0.0043589 -0.31011 -0.0056624 -0.071485 0.099721 -0.0075833 -0.010361 -0.026715 -0.067334 0.086654 -0.10429
3.8008 -0.085874 -0.099772 -0.18788 -0.075647 0 -0.055704 -0.075034 0.046866 0.16218 -0.077406 0.11846 24.22 -0.027542 -0.085393 -0.015422 -0.080683 -0.23215 -0.12331 -0.31766 -0.27494 -0.13223 0.016824 -0.39272 -0.0091123 -0.00024546 -0.0059235 0.0010949 -0.0040286 0.072153 -0.02177 -0.099065 0.081449 -0.052832 -0.008542 -0.02736 -0.056452 0.077514 -0.10886
3.8047 -0.11134 -0.12663 -0.098088 -0.13689 0 -0.13573 -0.094426 -0.0031052 0.13664 -0.12592 0.11682 25.855 -0.043464 -0.083347 -0.015287 -0.098607 -0.2025 -0.12284 -0.32033 -0.24816 -0.13011 -0.0028694 -0.3058 0.0071376 -0.00056748 -0.005131 0.0013285 -0.0034482 0.5731 -0.066631 -0.12326 0.044249 -0.10608 -0.0081687 -0.029328 -0.054918 0.071132 -0.11671
3.8086 -0.13051 -0.14224 -0.03311 -0.16966 0 -0.20511 -0.11107 -0.070039 0.036624 -0.16901 0.11063 27.44 -0.051542 -0.062982 -0.013164 -0.10341 -0.12849 -0.12392 -0.2924 -0.16975 -0.12561 -0.00078403 -0.17234 0.02596 -0.00065573 -0.0024439 0.0010385 -0.0028065 1.137 -0.12997 -0.14057 -0.0085527 -0.1578 -0.0070849 -0.032418 -0.061538 0.070639 -0.12678
3.8125 -0.14463 -0.15015 -0.075492 -0.1653 0 -0.22315 -0.13827 -0.13202 -0.095014 -0.17935 0.060455 28.995 -0.041538 -0.029957 -0.0077171 -0.079486 -0.029279 -0.12881 -0.22149 -0.045402 -0.11196 0.042296 -0.00058104 0.047681 -0.00030231 0.0023837 0.0004251 -0.0021408 1.7056 -0.18428 -0.14976 -0.072012 -0.1886 -0.0023848 -0.034317 -0.072368 0.083228 -0.13505
3.8164 -0.15807 -0.15943 -0.18547 -0.14117 0 -0.18507 -0.1773 -0.17671 -0.20416 -0.15134 -0.047668 30.554 -0.01512 0.0077476 0.00071968 -0.0316 0.075269 -0.13466 -0.12696 0.10776 -0.085551 0.1209 0.19963 0.074594 0.00038009 0.0087492 9.5661e-05 -0.0013257 2.2484 -0.20716 -0.15772 -0.13952 -0.18312 0.0042091 -0.0321 -0.080025 0.1068 -0.13736
3.8203 -0.17486 -0.17666 -0.25616 -0.1278 0 -0.13011 -0.21409 -0.20537 -0.26425 -0.11511 -0.18991 32.133 0.024813 0.045257 0.012139 0.035306 0.17606 -0.13866 -0.019692 0.26935 -0.045345 0.22975 0.41902 0.10911 0.0011455 0.015287 0.000432 -0.00011833 2.7792 -0.20102 -0.17504 -0.20412 -0.15182 0.01066 -0.024828 -0.082096 0.13878 -0.13242
3.8242 -0.19586 -0.20057 -0.23422 -0.14909 0 -0.11288 -0.23451 -0.22801 -0.28734 -0.11558 -0.32308 33.712 0.074705 0.08203 0.026424 0.11636 0.27335 -0.13835 0.091604 0.42337 0.0086145 0.3629 0.64606 0.15299 0.0018823 0.020406 0.0011813 0.0017179 3.3398 -0.19062 -0.20514 -0.26164 -0.13522 0.015257 -0.014325 -0.077346 0.17648 -0.11992
3.8281 -0.21888 -0.22428 -0.17229 -0.20817 0 -0.16053 -0.24144 -0.25568 -0.30343 -0.17332 -0.41537 35.255 0.12836 0.1187 0.043362 0.20454 0.36708 -0.1301 0.19648 0.56079 0.07534 0.51101 0.86309 0.2085 0.0026242 0.023069 0.0017199 0.0041759 3.9546 -0.20091 -0.24019 -0.31231 -0.1759 0.015653 -0.0032305 -0.065247 0.21568 -0.10043
3.832 -0.24169 -0.24236 -0.16335 -0.28503 0 -0.25146 -0.25275 -0.2942 -0.33205 -0.26482 -0.46403 36.732 0.17081 0.15327 0.060424 0.28661 0.45039 -0.11239 0.28512 0.6775 0.14564 0.6505 1.0486 0.27203 0.0033115 0.023332 0.0016974 0.0067948 4.5889 -0.2364 -0.26893 -0.35793 -0.27747 0.011369 0.0072611 -0.050272 0.24842 -0.080299
3.8359 -0.26454 -0.2559 -0.23649 -0.34621 0 -0.33297 -0.28085 -0.34023 -0.37157 -0.34228 -0.48935 38.142 0.19531 0.1807 0.074293 0.35666 0.51305 -0.090736 0.35994 0.77164 0.20956 0.76721 1.1861 0.33391 0.0036547 0.022231 0.0013577 0.008771 5.1501 -0.28088 -0.28725 -0.39666 -0.39062 0.0060464 0.017291 -0.038066 0.27205 -0.065666
3.8398 -0.28945 -0.2707 -0.32814 -0.3633 0 -0.36209 -0.3166 -0.38117 -0.40959 -0.37352 -0.5139 39.504 0.19906 0.19662 0.082636 0.41194 0.55074 -0.068891 0.42125 0.84354 0.26208 0.85437 1.2721 0.38809 0.0033722 0.021095 0.0012152 0.0094871 5.5385 -0.3147 -0.29926 -0.42182 -0.44733 0.0020313 0.026292 -0.031241 0.28537 -0.059206
3.8438 -0.31682 -0.2913 -0.35443 -0.33254 0 -0.33579 -0.33714 -0.40176 -0.43753 -0.36384 -0.54423 40.838 0.1811 0.20164 0.083314 0.45069 0.56994 -0.050803 0.46947 0.89679 0.29915 0.90746 1.3144 0.42885 0.0026069 0.020778 0.0014893 0.0090854 5.7152 -0.33163 -0.30968 -0.42757 -0.41747 0.0016048 0.032153 -0.031783 0.28784 -0.062649
3.8477 -0.34326 -0.3168 -0.30215 -0.28265 0 -0.28869 -0.33057 -0.3959 -0.45418 -0.34297 -0.56719 42.151 0.14282 0.20197 0.072053 0.46887 0.5829 -0.044073 0.50004 0.93637 0.31461 0.91966 1.3221 0.4456 0.0020224 0.021356 0.0019329 0.0084832 5.7334 -0.34049 -0.31869 -0.41677 -0.3361 0.0083267 0.033319 -0.041674 0.27833 -0.076489
3.8516 -0.36365 -0.34228 -0.2423 -0.26041 0 -0.2645 -0.31068 -0.37485 -0.45942 -0.33607 -0.56094 43.437 0.10276 0.20487 0.052712 0.47316 0.59668 -0.048461 0.51278 0.96365 0.31683 0.91021 1.2973 0.44384 0.0023357 0.022384 0.002194 0.0086463 5.7079 -0.35377 -0.32569 -0.40205 -0.27416 0.019569 0.03151 -0.055061 0.26272 -0.091184
3.8555 -0.37593 -0.36355 -0.25731 -0.29832 0 -0.2866 -0.3052 -0.36156 -0.45042 -0.34881 -0.51228 44.682 0.071683 0.21265 0.029961 0.46804 0.60686 -0.060127 0.50856 0.97326 0.31261 0.89176 1.2381 0.43139 0.0036506 0.02333 0.002224 0.0097012 5.7385 -0.37619 -0.33505 -0.39683 -0.27892 0.03182 0.031214 -0.067574 0.24469 -0.10055
3.8594 -0.38361 -0.3801 -0.36034 -0.38687 0 -0.34793 -0.32986 -0.37206 -0.42584 -0.37438 -0.42845 45.869 0.056371 0.22086 0.0076102 0.45634 0.60235 -0.075654 0.48853 0.95775 0.30636 0.87213 1.1502 0.41421 0.0052589 0.023805 0.0022413 0.01077 5.8434 -0.40246 -0.35373 -0.40344 -0.33901 0.042403 0.035525 -0.076285 0.22681 -0.10061
3.8633 -0.39298 -0.39387 -0.48557 -0.47654 0 -0.42134 -0.37529 -0.39964 -0.39132 -0.40509 -0.33555 46.988 0.06347 0.22274 -0.0093492 0.44105 0.57734 -0.090206 0.45485 0.91756 0.30272 0.85907 1.0524 0.39973 0.0061835 0.023584 0.0023484 0.010793 5.9524 -0.42293 -0.3822 -0.4099 -0.40315 0.04802 0.042631 -0.078055 0.21196 -0.087372
3.8672 -0.40737 -0.40631 -0.55129 -0.51301 0 -0.47718 -0.41841 -0.41891 -0.35739 -0.43259 -0.26433 48.034 0.09337 0.21619 -0.013226 0.42725 0.53929 -0.095371 0.41849 0.86678 0.30544 0.85794 0.97047 0.39802 0.0059998 0.022626 0.0023464 0.0096137 5.967 -0.43076 -0.41117 -0.39977 -0.42922 0.045692 0.047332 -0.071273 0.20464 -0.060962
3.8711 -0.42432 -0.41734 -0.52923 -0.47937 0 -0.49656 -0.44352 -0.40943 -0.33186 -0.44339 -0.23312 49.01 0.12822 0.20655 -0.0071131 0.41812 0.50487 -0.091612 0.39226 0.82664 0.31113 0.86206 0.92285 0.40613 0.0051653 0.021193 0.0020272 0.0082262 5.85 -0.42613 -0.43029 -0.36728 -0.41513 0.040156 0.046583 -0.061857 0.20422 -0.032747
3.875 -0.43821 -0.42685 -0.45854 -0.40979 0 -0.47749 -0.45051 -0.37737 -0.31669 -0.4261 -0.23973 49.929 0.15914 0.20215 0.0062984 0.41522 0.48732 -0.080445 0.38159 0.81065 0.31764 0.86777 0.91145 0.4209 0.0045481 0.019859 0.001574 0.0078963 5.6739 -0.41669 -0.43931 -0.32468 -0.38813 0.034797 0.043086 -0.053262 0.21044 -0.0088613
3.8789 -0.44564 -0.43595 -0.40286 -0.36207 0 -0.43598 -0.44666 -0.35252 -0.31308 -0.38911 -0.26706 50.796 0.17834 0.20648 0.02357 0.41975 0.48699 -0.064147 0.39003 0.81523 0.32291 0.8717 0.92623 0.43858 0.004626 0.01922 0.0014914 0.008967 5.585 -0.41353 -0.44697 -0.29543 -0.37357 0.033106 0.042497 -0.048803 0.22265 0.0051537
3.8828 -0.44767 -0.44548 -0.39836 -0.37241 0 -0.40087 -0.43745 -0.36094 -0.32612 -0.36509 -0.29636 51.608 0.1756 0.21479 0.037685 0.43387 0.49401 -0.047549 0.42041 0.82596 0.32439 0.86987 0.95776 0.4523 0.0051256 0.01947 0.0020363 0.010537 5.7005 -0.42342 -0.45782 -0.29871 -0.37873 0.041464 0.046899 -0.053853 0.23964 0.00097675
3.8867 -0.4473 -0.45359 -0.43583 -0.43066 0 -0.39988 -0.42899 -0.39962 -0.35955 -0.3864 -0.31778 52.354 0.15802 0.21862 0.041573 0.45491 0.50046 -0.036307 0.45871 0.8342 0.32367 0.86473 1.0057 0.4582 0.0053997 0.020284 0.0027948 0.011333 6.0164 -0.44227 -0.46344 -0.33734 -0.40158 0.060964 0.051863 -0.068028 0.25678 -0.017828
3.8906 -0.44578 -0.45601 -0.48038 -0.49464 0 -0.44085 -0.43417 -0.43938 -0.40501 -0.44981 -0.33311 53.026 0.13825 0.21433 0.035352 0.4794 0.5098 -0.030594 0.49341 0.84758 0.32397 0.86121 1.0766 0.45931 0.0051086 0.021209 0.002996 0.010916 6.4058 -0.45686 -0.45086 -0.397 -0.44286 0.087423 0.051029 -0.087073 0.27121 -0.042525
3.8945 -0.44245 -0.45021 -0.50174 -0.52637 0 -0.50182 -0.46629 -0.45441 -0.44208 -0.51028 -0.35323 53.625 0.12474 0.20735 0.020096 0.50516 0.53394 -0.029625 0.51847 0.88311 0.32767 0.86319 1.175 0.45883 0.0045232 0.022187 0.0023357 0.010042 6.7185 -0.45598 -0.41994 -0.45585 -0.50069 0.11736 0.043776 -0.10785 0.28125 -0.067063
3.8984 -0.438 -0.43983 -0.491 -0.51724 0 -0.54221 -0.52035 -0.44816 -0.45598 -0.51909 -0.3939 54.156 0.1262 0.20808 -0.0018629 0.5299 0.58052 -0.031692 0.52906 0.94908 0.33725 0.87489 1.297 0.46115 0.0042196 0.023604 0.0014232 0.0098905 6.9028 -0.44134 -0.38872 -0.49717 -0.5563 0.14637 0.037462 -0.12667 0.28553 -0.084781
3.9023 -0.43627 -0.43398 -0.45917 -0.48476 0 -0.53158 -0.56448 -0.44822 -0.45709 -0.47249 -0.46869 54.625 0.15367 0.22285 -0.022856 0.54934 0.64292 -0.031678 0.52533 1.0337 0.35659 0.90588 1.4294 0.47657 0.0045402 0.025754 0.001273 0.010977 7.0416 -0.42613 -0.37924 -0.51759 -0.57716 0.16378 0.04097 -0.13648 0.28258 -0.084239
3.9063 -0.44153 -0.44072 -0.42639 -0.4521 0 -0.47468 -0.55992 -0.4751 -0.47751 -0.41921 -0.57698 55.022 0.19102 0.24833 -0.036229 0.56355 0.70292 -0.027071 0.52417 1.1119 0.38075 0.9519 1.5528 0.50359 0.0053529 0.028261 0.0022872 0.01279 7.2649 -0.4212 -0.39957 -0.52684 -0.54467 0.16791 0.055643 -0.13863 0.27718 -0.071073
3.9102 -0.45362 -0.46017 -0.41011 -0.43324 0 -0.41066 -0.49782 -0.51831 -0.54047 -0.41404 -0.69281 55.342 0.22792 0.27397 -0.039949 0.57241 0.74381 -0.017925 0.53389 1.1637 0.40698 1.0119 1.6454 0.5398 0.0062502 0.030148 0.0037788 0.014378 7.616 -0.42382 -0.44223 -0.53952 -0.47978 0.15833 0.073005 -0.13454 0.27162 -0.049185
3.9141 -0.46699 -0.48381 -0.41664 -0.43315 0 -0.38437 -0.41605 -0.54596 -0.63051 -0.46294 -0.76847 55.584 0.25456 0.28992 -0.033087 0.57597 0.76172 -0.0049193 0.56082 1.1865 0.43257 1.0843 1.6889 0.58189 0.0068947 0.030618 0.00457 0.015167 7.992 -0.42294 -0.49732 -0.56341 -0.43333 0.13552 0.082019 -0.12601 0.26795 -0.022821
3.918 -0.47547 -0.50108 -0.43927 -0.45308 0 -0.41249 -0.37356 -0.53809 -0.69806 -0.51776 -0.76007 55.76 0.25608 0.2935 -0.015413 0.57384 0.76544 0.0098949 0.61195 1.1913 0.45343 1.1677 1.6769 0.62346 0.0071786 0.029773 0.00408 0.01524 8.218 -0.41642 -0.55973 -0.59209 -0.44294 0.10051 0.07888 -0.11594 0.26906 0.0015438
3.9219 -0.47778 -0.507 -0.46455 -0.48895 0 -0.47239 -0.40125 -0.50724 -0.7001 -0.52719 -0.66196 55.885 0.23056 0.28937 0.0066166 0.56713 0.76618 0.022375 0.67618 1.1897 0.46721 1.2544 1.6209 0.65535 0.00716 0.028538 0.002816 0.01497 8.1868 -0.41895 -0.6185 -0.60847 -0.49685 0.061221 0.069793 -0.10784 0.27557 0.018393
3.9258 -0.47722 -0.50376 -0.48224 -0.52532 0 -0.52222 -0.47508 -0.48341 -0.63911 -0.49006 -0.52079 55.961 0.19418 0.28469 0.026894 0.55793 0.76773 0.031576 0.73528 1.1846 0.47576 1.3353 1.5477 0.6763 0.0069625 0.027806 0.0018291 0.014584 7.936 -0.44727 -0.64529 -0.59846 -0.54277 0.025366 0.06445 -0.10177 0.28511 0.029394
3.9297 -0.47536 -0.49519 -0.48964 -0.53823 0 -0.53371 -0.53728 -0.47955 -0.56032 -0.45352 -0.41056 55.98 0.15859 0.28394 0.042216 0.54747 0.76545 0.037589 0.7778 1.1735 0.48002 1.4026 1.4842 0.68615 0.0067488 0.027668 0.0017623 0.014129 7.5958 -0.49561 -0.60709 -0.56412 -0.53534 -0.0019835 0.067147 -0.097294 0.29621 0.036022
3.9336 -0.46666 -0.48033 -0.48562 -0.51135 0 -0.50942 -0.54448 -0.47624 -0.50813 -0.45849 -0.3824 55.929 0.13649 0.28695 0.049839 0.53711 0.75298 0.04101 0.79296 1.1556 0.48106 1.4477 1.441 0.68565 0.0066901 0.027485 0.0024402 0.013716 7.2636 -0.53007 -0.50084 -0.52351 -0.47565 -0.015907 0.074148 -0.093632 0.30732 0.040192
3.9375 -0.44124 -0.45326 -0.46227 -0.4518 0 -0.47239 -0.49696 -0.44353 -0.48573 -0.49231 -0.42844 55.807 0.15196 0.29034 0.045118 0.52976 0.72882 0.043653 0.7624 1.1339 0.47865 1.4446 1.4067 0.67555 0.0068501 0.026664 0.0032539 0.013578 6.9247 -0.51396 -0.37294 -0.49509 -0.4045 -0.0045272 0.078798 -0.089825 0.31597 0.043479
3.9414 -0.39412 -0.40946 -0.40682 -0.3869 0 -0.44109 -0.42545 -0.37669 -0.45922 -0.50047 -0.49062 55.623 0.19483 0.29023 0.032276 0.52575 0.69661 0.046796 0.70534 1.1098 0.47191 1.3954 1.3594 0.66034 0.0070793 0.025282 0.0037487 0.013795 6.4862 -0.44244 -0.29191 -0.47959 -0.35934 0.026806 0.078172 -0.087184 0.32215 0.043656
3.9453 -0.33198 -0.35243 -0.31624 -0.34089 0 -0.41361 -0.35635 -0.30563 -0.4003 -0.44397 -0.50727 55.382 0.25138 0.28411 0.013682 0.52375 0.66052 0.049505 0.63509 1.0784 0.459 1.3044 1.2838 0.63972 0.0070883 0.023894 0.0037773 0.014005 5.8778 -0.35032 -0.29077 -0.45744 -0.34053 0.072873 0.074627 -0.087937 0.32613 0.037089
3.9492 -0.27027 -0.29343 -0.20994 -0.31304 0 -0.37357 -0.29397 -0.26587 -0.32022 -0.33987 -0.45734 55.085 0.30787 0.27153 -0.008606 0.52184 0.62114 0.050442 0.56276 1.0311 0.43821 1.1773 1.1791 0.61273 0.006688 0.022811 0.0032665 0.013551 5.1205 -0.28248 -0.33506 -0.40657 -0.31927 0.1279 0.071969 -0.094251 0.32789 0.020463
3.9531 -0.2229 -0.24444 -0.12357 -0.28016 0 -0.30959 -0.23335 -0.26152 -0.25787 -0.24261 -0.36637 54.724 0.34218 0.25357 -0.031997 0.51596 0.57546 0.046729 0.50257 0.96187 0.40664 1.0238 1.0532 0.57631 0.0059558 0.021673 0.0021345 0.012013 4.3096 -0.25503 -0.35386 -0.32513 -0.27383 0.18221 0.071445 -0.10982 0.32693 -0.011606
3.957 -0.19411 -0.21081 -0.084307 -0.22304 0 -0.22968 -0.18104 -0.26102 -0.23599 -0.1897 -0.27457 54.303 0.32768 0.23155 -0.052009 0.49756 0.51982 0.034395 0.4641 0.87087 0.36377 0.87358 0.91178 0.52732 0.0051335 0.019816 0.00057524 0.009618 3.5464 -0.24601 -0.30703 -0.23669 -0.21324 0.21661 0.071661 -0.13671 0.32095 -0.06035
3.9609 -0.17908 -0.18995 -0.089272 -0.15105 0 -0.15882 -0.15486 -0.23124 -0.23483 -0.17215 -0.20093 53.841 0.27514 0.20603 -0.066439 0.46543 0.45262 0.015516 0.43635 0.76116 0.31579 0.74711 0.75503 0.4706 0.0043695 0.016984 -0.00073228 0.0071427 2.8921 -0.22363 -0.22124 -0.17144 -0.16606 0.22597 0.071218 -0.16903 0.30921 -0.11522
3.9648 -0.171 -0.17637 -0.10943 -0.099019 0 -0.12318 -0.16239 -0.17375 -0.2131 -0.15795 -0.13601 53.36 0.19474 0.17699 -0.073655 0.41954 0.37556 -0.0079168 0.41123 0.63492 0.26647 0.65312 0.58608 0.40985 0.0036147 0.013614 -0.00099913 0.0053733 2.3716 -0.18028 -0.15828 -0.14037 -0.15059 0.20895 0.070064 -0.20241 0.29116 -0.16898
3.9688 -0.16641 -0.16703 -0.11723 -0.097434 0 -0.13298 -0.18568 -0.12357 -0.15282 -0.13592 -0.064527 52.872 0.10002 0.14529 -0.072298 0.36114 0.29394 -0.033257 0.38005 0.49551 0.21986 0.59701 0.41874 0.34948 0.0028041 0.010403 -8.2965e-05 0.0046291 1.9955 -0.13683 -0.15057 -0.12755 -0.15951 0.16665 0.06812 -0.232 0.26673 -0.21393
3.9727 -0.16437 -0.16197 -0.11131 -0.1432 0 -0.17504 -0.1934 -0.11124 -0.078569 -0.12636 0.0098203 52.369 0.021537 0.11399 -0.059003 0.29543 0.21642 -0.054082 0.32796 0.35371 0.18391 0.58257 0.27489 0.29974 0.0020816 0.0077009 0.0012069 0.0046953 1.7589 -0.11554 -0.17245 -0.1077 -0.17053 0.10558 0.063883 -0.24716 0.23707 -0.23423
3.9766 -0.16276 -0.16071 -0.11266 -0.19843 0 -0.21836 -0.16945 -0.1293 -0.030458 -0.14788 0.063384 51.837 -0.018448 0.087638 -0.03775 0.23632 0.15288 -0.065895 0.25868 0.22881 0.16044 0.58144 0.17205 0.26576 0.0017382 0.0054129 0.0017532 0.0050935 1.621 -0.11478 -0.17472 -0.071268 -0.16613 0.049635 0.055775 -0.24554 0.20926 -0.22934
3.9805 -0.15727 -0.15937 -0.13585 -0.21877 0 -0.23014 -0.12741 -0.13941 -0.022239 -0.1832 0.074841 51.269 -0.021151 0.069762 -0.012711 0.19068 0.11026 -0.069007 0.18274 0.13951 0.14766 0.57629 0.11284 0.24642 0.0018731 0.0034509 0.0011772 0.0053691 1.505 -0.11376 -0.13953 -0.031937 -0.14138 0.010405 0.045024 -0.23042 0.18774 -0.20576
3.9844 -0.1446 -0.15225 -0.16607 -0.18638 0 -0.19472 -0.095378 -0.11292 -0.030977 -0.18873 0.046848 50.675 0.0088294 0.060561 0.012618 0.16279 0.088694 -0.064431 0.10929 0.091177 0.14401 0.55642 0.086431 0.24005 0.0021694 0.0020948 0.00018674 0.005218 1.3406 -0.099302 -0.094043 -0.010313 -0.099429 -0.0053511 0.036107 -0.20513 0.17549 -0.16928
3.9883 -0.12543 -0.1363 -0.16921 -0.12067 0 -0.12493 -0.088233 -0.061292 -0.027408 -0.14066 0.0058249 50.071 0.061226 0.057305 0.03353 0.15672 0.081579 -0.054397 0.050987 0.072033 0.14721 0.51155 0.079419 0.24358 0.0021137 0.00175 -0.00019892 0.0045226 1.1172 -0.081165 -0.072289 -0.012275 -0.048875 0.0080821 0.033134 -0.17485 0.17568 -0.12826
3.9922 -0.10337 -0.11361 -0.12747 -0.06067 0 -0.056323 -0.096226 -0.024102 -0.0097507 -0.065612 -0.019004 49.463 0.10558 0.056965 0.041618 0.17096 0.080363 -0.045735 0.025894 0.063355 0.15241 0.44125 0.085579 0.24842 0.0014893 0.0023564 0.0002625 0.003409 0.89566 -0.077927 -0.074867 -0.024845 -0.0075712 0.045136 0.035627 -0.15101 0.18817 -0.098497
3.9961 -0.081365 -0.089357 -0.063272 -0.035972 0 -0.024548 -0.09895 -0.02798 -0.0018647 -0.018251 -0.017657 48.839 0.12401 0.058284 0.038037 0.19 0.080339 -0.042773 0.024457 0.054863 0.15576 0.36837 0.10637 0.24821 0.00061649 0.0032049 0.00083157 0.0022585 0.75718 -0.091152 -0.074497 -0.03237 0.00012954 0.081852 0.038599 -0.13749 0.20271 -0.083227
4 -0.060251 -0.067651 -0.022863 -0.04821 0 -0.039525 -0.08622 -0.060075 -0.020171 -0.02728 -0.0045098 48.183 0.11285 0.061137 0.024066 0.20683 0.08255 -0.046507 0.039702 0.051142 0.15623 0.30553 0.14435 0.24157 5.0683e-05 0.003509 0.00069786 0.0015415 0.73401 -0.099955 -0.056336 -0.033613 -0.037688 0.10671 0.037461 -0.1343 0.21357 -0.081568
4.0039 -0.040955 -0.049553 -0.032103 -0.07348 0 -0.077046 -0.063801 -0.082864 -0.050838 -0.066925 -0.0049526 47.495 0.072467 0.064351 0.0018863 0.21537 0.090452 -0.057027 0.06348 0.063847 0.15323 0.26417 0.19727 0.22826 4.5211e-05 0.0031962 -3.3883e-05 0.0015117 0.78356 -0.083426 -0.038818 -0.040516 -0.099778 0.11005 0.032755 -0.14006 0.21547 -0.091083
4.0078 -0.026829 -0.035009 -0.069483 -0.0806 0 -0.097268 -0.042842 -0.072823 -0.065702 -0.084576 -0.036013 46.794 0.011093 0.065146 -0.023755 0.20809 0.10492 -0.072812 0.081737 0.098218 0.14636 0.26191 0.25722 0.21021 0.00036287 0.0030382 -0.00043336 0.0020177 0.82938 -0.045067 -0.046694 -0.061017 -0.13723 0.07966 0.029499 -0.15001 0.20001 -0.10535
4.0117 -0.022041 -0.025729 -0.087488 -0.052781 0 -0.077346 -0.029685 -0.042041 -0.057882 -0.055182 -0.094385 46.111 -0.042467 0.061485 -0.044235 0.19024 0.12231 -0.087569 0.08502 0.14677 0.13734 0.29211 0.31321 0.19421 0.00062196 0.0038892 0.00016084 0.0026394 0.83102 -0.010986 -0.071052 -0.086746 -0.11168 0.028999 0.031668 -0.15442 0.17004 -0.11373
4.0156 -0.027217 -0.025114 -0.063454 -0.00071678 0 -0.031117 -0.026908 -0.022687 -0.052812 -0.0056026 -0.15717 45.457 -0.07445 0.054833 -0.056534 0.17056 0.13694 -0.098123 0.07726 0.19468 0.12741 0.33823 0.3534 0.18325 0.00074274 0.00577 0.001296 0.0030412 0.81918 -0.0043555 -0.07196 -0.10061 -0.034305 -0.0232 0.037781 -0.15034 0.13408 -0.11404
4.0195 -0.037724 -0.034846 -0.026318 0.040922 0 0.0019549 -0.037914 -0.03406 -0.078443 0.01465 -0.19299 44.817 -0.078467 0.049757 -0.059373 0.15472 0.14516 -0.10292 0.062871 0.23005 0.11725 0.38934 0.36744 0.17852 0.00095229 0.0077545 0.0018253 0.0032021 0.86405 -0.025253 -0.028311 -0.095961 0.036638 -0.064396 0.042424 -0.13715 0.098405 -0.10648
4.0234 -0.04755 -0.051839 -0.026915 0.034551 0 -0.010225 -0.062724 -0.067144 -0.12764 -0.016066 -0.17811 44.159 -0.051045 0.050037 -0.052392 0.14851 0.14727 -0.10098 0.048222 0.24964 0.10752 0.43342 0.35059 0.18041 0.0013585 0.0087968 0.0011737 0.0033098 1.0031 -0.056273 0.02361 -0.08493 0.045116 -0.081588 0.042046 -0.11559 0.070207 -0.092853
4.0273 -0.055046 -0.069339 -0.079499 -0.031871 0 -0.066046 -0.088605 -0.098673 -0.15813 -0.071041 -0.11098 43.462 0.0035749 0.055105 -0.037613 0.15817 0.14624 -0.092231 0.045981 0.25701 0.09969 0.4516 0.30853 0.18677 0.0016629 0.0086553 2.548e-05 0.0034656 1.1906 -0.082519 0.016798 -0.085091 -0.011011 -0.056267 0.038625 -0.091962 0.062587 -0.081143
4.0313 -0.064114 -0.081839 -0.1381 -0.12904 0 -0.13294 -0.093046 -0.11446 -0.13452 -0.10189 -0.017345 42.728 0.058294 0.060656 -0.023221 0.17267 0.14496 -0.081712 0.05367 0.25767 0.094083 0.4508 0.25763 0.1916 0.001447 0.0079787 -0.00038623 0.0035445 1.3168 -0.099726 -0.074563 -0.098472 -0.078064 -0.010237 0.037205 -0.07481 0.069328 -0.077574
4.0352 -0.07934 -0.089373 -0.13965 -0.20007 0 -0.17511 -0.065689 -0.11612 -0.068263 -0.082299 0.060089 41.978 0.10218 0.062897 -0.012474 0.185 0.14416 -0.071163 0.066189 0.25582 0.090906 0.43623 0.21758 0.19251 0.00075141 0.0075211 0.00036559 0.0033641 1.2905 -0.10396 -0.19696 -0.10668 -0.09906 0.042969 0.040136 -0.067168 0.085259 -0.083595
4.0391 -0.10056 -0.097066 -0.074071 -0.20005 0 -0.18068 -0.029257 -0.10904 -0.010969 -0.027199 0.085262 41.232 0.1265 0.061876 -0.0079753 0.18866 0.14226 -0.06199 0.077603 0.25363 0.090118 0.41358 0.20038 0.18771 0.00022637 0.0073674 0.001415 0.0029645 1.1257 -0.083873 -0.26269 -0.089232 -0.069774 0.089777 0.04447 -0.070844 0.10446 -0.099441
4.043 -0.123 -0.11033 -0.0057392 -0.13339 0 -0.16565 -0.030874 -0.091573 -0.0062554 0.024746 0.051972 40.49 0.12086 0.060409 -0.01293 0.17386 0.13692 -0.055645 0.076537 0.25117 0.091401 0.391 0.20509 0.17506 0.00054798 0.0070013 0.0015563 0.0026707 0.95845 -0.034303 -0.23667 -0.047042 -0.042564 0.10862 0.045361 -0.087133 0.11654 -0.12384
4.0469 -0.14246 -0.13018 -0.015894 -0.056123 0 -0.15525 -0.10194 -0.060798 -0.049543 0.042661 -0.010796 39.732 0.090777 0.06015 -0.025694 0.14094 0.12768 -0.051974 0.055604 0.24688 0.092451 0.37516 0.22297 0.15632 0.001658 0.0061013 0.00059855 0.002843 0.96859 0.021574 -0.17263 -0.0066171 -0.074565 0.088324 0.041567 -0.10947 0.11197 -0.14916
4.0508 -0.15913 -0.15282 -0.11959 -0.035987 0 -0.16235 -0.22184 -0.025867 -0.096339 0.020833 -0.058633 38.941 0.051131 0.059626 -0.041456 0.10204 0.11823 -0.049814 0.023337 0.2404 0.091618 0.36472 0.24818 0.13533 0.0026874 0.0051547 -0.00038516 0.0035528 1.2554 0.034669 -0.1573 -0.00041985 -0.17219 0.0429 0.036847 -0.131 0.094487 -0.17034
4.0547 -0.17549 -0.1734 -0.24451 -0.09958 0 -0.18127 -0.32533 -0.0087556 -0.10774 -0.025643 -0.064412 38.113 0.010193 0.056704 -0.057268 0.066073 0.11643 -0.048572 -0.011873 0.23661 0.088333 0.35892 0.28383 0.11451 0.0027433 0.0051824 -0.00020408 0.0044975 1.7639 -0.031833 -0.22059 -0.042321 -0.28523 -0.016991 0.035665 -0.14832 0.068465 -0.18504
4.0586 -0.19156 -0.18986 -0.29906 -0.21044 0 -0.19803 -0.35381 -0.027127 -0.085189 -0.075169 -0.039215 37.258 -0.023845 0.052699 -0.070072 0.042764 0.13089 -0.047613 -0.039618 0.24701 0.082438 0.35686 0.33821 0.096438 0.0017824 0.0068312 0.0011606 0.0052334 2.3251 -0.16131 -0.30745 -0.12013 -0.35232 -0.078469 0.038045 -0.1586 0.040011 -0.19162
4.0625 -0.20386 -0.20315 -0.2626 -0.29792 0 -0.20376 -0.30482 -0.07745 -0.06276 -0.1114 -0.023597 36.386 -0.037437 0.053167 -0.07355 0.052639 0.16597 -0.045303 -0.032902 0.28445 0.076296 0.36272 0.41593 0.087658 0.00064707 0.0097605 0.0025272 0.0055137 2.7799 -0.28583 -0.33959 -0.20807 -0.35058 -0.11464 0.039367 -0.15821 0.025481 -0.18782
4.0664 -0.21 -0.21427 -0.20279 -0.31315 0 -0.19974 -0.2319 -0.13845 -0.071597 -0.1295 -0.054685 35.493 -0.0337 0.06392 -0.067869 0.089831 0.21888 -0.039788 0.010697 0.35384 0.075459 0.38267 0.51306 0.090207 0.00021897 0.012927 0.0027546 0.005451 3.0827 -0.3383 -0.2982 -0.28336 -0.30491 -0.12083 0.035526 -0.15196 0.031575 -0.17817
4.0703 -0.21288 -0.22182 -0.20018 -0.26486 0 -0.19374 -0.19428 -0.19186 -0.11578 -0.13777 -0.1356 34.568 -0.015831 0.085999 -0.05379 0.14667 0.28127 -0.029475 0.086337 0.44632 0.083485 0.42187 0.62005 0.10548 0.00059519 0.015442 0.0018886 0.0054049 3.2997 -0.30772 -0.23833 -0.33272 -0.25757 -0.10138 0.027914 -0.14203 0.057827 -0.16407
4.0742 -0.21838 -0.22325 -0.26068 -0.20617 0 -0.19421 -0.20539 -0.23664 -0.17828 -0.15253 -0.23334 33.604 0.013222 0.11442 -0.032287 0.21525 0.34376 -0.012944 0.18733 0.54263 0.10314 0.48396 0.72822 0.1345 0.0011504 0.017129 0.00099952 0.0057178 3.5151 -0.24327 -0.22412 -0.3501 -0.23474 -0.061938 0.022809 -0.12993 0.10208 -0.14642
4.0781 -0.22817 -0.2185 -0.31182 -0.18665 0 -0.20654 -0.22951 -0.28012 -0.24071 -0.1856 -0.30728 32.605 0.049822 0.14157 -0.004808 0.28327 0.3992 0.012178 0.30153 0.62345 0.13827 0.57362 0.83274 0.17909 0.0013496 0.018317 0.00096644 0.0064989 3.7438 -0.20365 -0.25978 -0.3366 -0.23932 -0.01239 0.025585 -0.11678 0.15925 -0.12557
4.082 -0.23634 -0.2119 -0.28791 -0.21305 0 -0.23044 -0.2263 -0.31763 -0.29225 -0.23255 -0.34312 31.581 0.087685 0.16172 0.02387 0.33259 0.44268 0.045993 0.40186 0.67878 0.18718 0.68153 0.93003 0.23598 0.001349 0.019235 0.0015775 0.0075805 3.9331 -0.20453 -0.29133 -0.30502 -0.26412 0.029514 0.035547 -0.10253 0.21357 -0.10244
4.0859 -0.23471 -0.20927 -0.20921 -0.25089 0 -0.25764 -0.19488 -0.32813 -0.32552 -0.27427 -0.36084 30.537 0.12283 0.17299 0.049416 0.36248 0.47067 0.082771 0.47704 0.71021 0.23944 0.78577 1.0136 0.29523 0.0017044 0.019734 0.0018879 0.0086398 4.0379 -0.21647 -0.27135 -0.27898 -0.30118 0.05938 0.046453 -0.087253 0.25532 -0.079651
4.0898 -0.22189 -0.21245 -0.16372 -0.26068 0 -0.2733 -0.17241 -0.2956 -0.3359 -0.29328 -0.38886 29.464 0.15329 0.17662 0.06947 0.37454 0.48231 0.11835 0.52321 0.72639 0.28835 0.87262 1.073 0.35046 0.002572 0.019606 0.0013504 0.0093893 4.0737 -0.20963 -0.21051 -0.2788 -0.33767 0.077775 0.052027 -0.071547 0.28068 -0.059456
4.0938 -0.20565 -0.21662 -0.20825 -0.23314 0 -0.26436 -0.19128 -0.23421 -0.33036 -0.28944 -0.42939 28.349 0.17741 0.17559 0.082015 0.37214 0.48203 0.14819 0.53921 0.73635 0.32698 0.92894 1.0966 0.39512 0.0033947 0.019057 0.00043262 0.0097154 4.0846 -0.19101 -0.1607 -0.30326 -0.35232 0.086967 0.051043 -0.056402 0.28749 -0.04434
4.0977 -0.19519 -0.21381 -0.29902 -0.19331 0 -0.23086 -0.24133 -0.18544 -0.33014 -0.27754 -0.45036 27.186 0.19126 0.17393 0.08318 0.36262 0.47859 0.16198 0.525 0.74435 0.341 0.92955 1.0762 0.41483 0.0035028 0.018698 8.5791e-05 0.0096832 4.0668 -0.19242 -0.15472 -0.32726 -0.32647 0.093313 0.047461 -0.045825 0.27414 -0.040599
4.1016 -0.19164 -0.20029 -0.33354 -0.17417 0 -0.18982 -0.27636 -0.18343 -0.352 -0.26834 -0.41493 25.985 0.19593 0.1752 0.07616 0.3557 0.47801 0.15826 0.49803 0.74706 0.33055 0.88585 1.0103 0.40878 0.0029566 0.018982 0.00072205 0.0094255 3.9451 -0.22572 -0.17376 -0.32251 -0.2621 0.10278 0.046181 -0.043228 0.25283 -0.048242
4.1055 -0.18754 -0.18079 -0.26239 -0.1869 0 -0.16531 -0.25736 -0.22107 -0.38193 -0.25462 -0.32129 24.761 0.19303 0.1796 0.064106 0.3518 0.47551 0.14029 0.46504 0.73383 0.30094 0.81398 0.90476 0.38144 0.0026087 0.019634 0.0018247 0.00902 3.6442 -0.26058 -0.17597 -0.28335 -0.18525 0.11377 0.04881 -0.049082 0.23021 -0.06442
4.1094 -0.17625 -0.16521 -0.14756 -0.21373 0 -0.17083 -0.1891 -0.25329 -0.37515 -0.22015 -0.21192 23.521 0.18371 0.182 0.04934 0.34939 0.4558 0.11129 0.42863 0.69149 0.25678 0.72637 0.77223 0.33673 0.0032051 0.019689 0.002531 0.0084642 3.1829 -0.25389 -0.14717 -0.23105 -0.12759 0.12352 0.053033 -0.063114 0.21031 -0.086305
4.1133 -0.16035 -0.15987 -0.099211 -0.2258 0 -0.19858 -0.11607 -0.23841 -0.29506 -0.16279 -0.13856 22.262 0.1694 0.17427 0.034686 0.34432 0.40483 0.076207 0.38915 0.61334 0.20456 0.63878 0.62843 0.28033 0.0044666 0.018164 0.0024601 0.0077489 2.6817 -0.19897 -0.11294 -0.1908 -0.10404 0.12684 0.055289 -0.084165 0.19683 -0.10956
4.1172 -0.1491 -0.16154 -0.15675 -0.2072 0 -0.22528 -0.08517 -0.17814 -0.15778 -0.10411 -0.11421 20.976 0.15315 0.15181 0.024193 0.32602 0.32408 0.046325 0.34063 0.50675 0.15737 0.57354 0.48697 0.22504 0.0051977 0.014794 0.001905 0.0069202 2.2619 -0.13775 -0.10129 -0.16524 -0.1088 0.11465 0.053711 -0.10573 0.19159 -0.12447
4.1211 -0.14743 -0.15989 -0.24472 -0.16454 0 -0.22946 -0.11086 -0.11628 -0.032128 -0.070051 -0.099995 19.661 0.13787 0.11892 0.017793 0.2944 0.23373 0.026656 0.28264 0.39213 0.12106 0.52868 0.35567 0.17913 0.0044108 0.010239 0.0013263 0.0060423 1.9351 -0.11864 -0.10368 -0.1341 -0.12929 0.091743 0.048971 -0.12098 0.19024 -0.1282
4.125 -0.14921 -0.14681 -0.25317 -0.11798 0 -0.20576 -0.17007 -0.096646 0.015564 -0.06067 -0.043724 18.323 0.12443 0.087307 0.015132 0.25114 0.15973 0.018175 0.21677 0.29202 0.096961 0.49989 0.23776 0.14514 0.0023442 0.0056591 0.00084838 0.0051155 1.6017 -0.14372 -0.081643 -0.08099 -0.15672 0.062959 0.043177 -0.12684 0.19118 -0.12016
4.1289 -0.14312 -0.12391 -0.15515 -0.08494 0 -0.1655 -0.22297 -0.12199 -0.017553 -0.043788 0.064466 16.965 0.11347 0.067819 0.015647 0.19926 0.11556 0.020601 0.14595 0.21827 0.085169 0.48136 0.13695 0.12429 0.00032753 0.0020801 0.0003191 0.0040875 1.1649 -0.16301 -0.010407 -0.017485 -0.17997 0.034061 0.038449 -0.12123 0.19299 -0.10081
4.1328 -0.12483 -0.1012 -0.033616 -0.07061 0 -0.12579 -0.23719 -0.15433 -0.066503 0.014369 0.17397 15.588 0.10553 0.062479 0.018685 0.14613 0.094911 0.031635 0.079125 0.16832 0.084573 0.46214 0.060905 0.1172 -0.00038377 -1.6358e-06 -0.00026894 0.0029942 0.64816 -0.12421 0.090732 0.024536 -0.17664 0.016952 0.036191 -0.10187 0.19465 -0.072027
4.1367 -0.10165 -0.08798 0.0088814 -0.069517 0 -0.097504 -0.2002 -0.15466 -0.05968 0.10841 0.21388 14.19 0.099428 0.064006 0.023352 0.10245 0.081552 0.042686 0.028854 0.13295 0.087594 0.43329 0.018261 0.11628 0.00034608 -0.00064693 -0.00061643 0.0020681 0.1961 -0.027464 0.17315 0.026325 -0.12417 0.017774 0.036854 -0.076193 0.19627 -0.042316
4.1406 -0.084117 -0.084391 -0.044467 -0.07276 0 -0.080273 -0.12109 -0.1208 0.013046 0.18564 0.15565 12.777 0.094009 0.062992 0.02978 0.070335 0.065764 0.049931 -0.0022153 0.10694 0.090409 0.39722 0.011129 0.11659 0.0015756 -0.00028722 -0.00044507 0.0016279 -0.039691 0.070896 0.19866 0.0049114 -0.028896 0.031224 0.039718 -0.051156 0.19778 -0.016471
4.1445 -0.073935 -0.081373 -0.11773 -0.073492 0 -0.065232 -0.02771 -0.085587 0.093026 0.18498 0.039412 11.36 0.088466 0.055685 0.038311 0.050072 0.051309 0.051919 -0.013453 0.091733 0.091523 0.35739 0.031197 0.11577 0.0022541 0.00050301 0.00011098 0.0017843 -0.019184 0.10855 0.16171 -0.0025228 0.06045 0.05184 0.042947 -0.03124 0.19861 0.00279
4.1484 -0.06222 -0.068776 -0.13222 -0.068049 0 -0.04151 0.042277 -0.079526 0.11272 0.091107 -0.060923 9.951 0.081902 0.045372 0.049392 0.040503 0.047754 0.048136 -0.0060307 0.089054 0.090156 0.31907 0.064814 0.11199 0.0020921 0.0012324 0.00057162 0.0022633 0.16785 0.071079 0.079705 0.021437 0.082508 0.071947 0.044414 -0.020909 0.19785 0.013204
4.1523 -0.040202 -0.043915 -0.085584 -0.05483 0 -0.0028008 0.06047 -0.097935 0.061318 -0.045576 -0.1001 8.5513 0.071854 0.037357 0.063127 0.036651 0.058213 0.040831 0.013201 0.094727 0.087443 0.2939 0.10288 0.10425 0.0015611 0.0017005 0.00059262 0.0025952 0.3802 -0.00091995 -0.024232 0.053115 0.019223 0.073591 0.043058 -0.027084 0.19155 0.011412
4.1563 -0.010158 -0.013031 -0.034498 -0.033647 0 0.048175 0.029333 -0.10628 -0.0087722 -0.14383 -0.093346 7.1472 0.058064 0.033663 0.076351 0.031104 0.075835 0.034738 0.029875 0.10099 0.085673 0.28002 0.14512 0.09505 0.0012169 0.0020691 0.00030763 0.0025492 0.51202 -0.052343 -0.12248 0.050608 -0.076432 0.056656 0.039682 -0.043033 0.1794 0.0025258
4.1602 0.01623 0.014764 -0.014645 -0.006046 0 0.099667 -0.013208 -0.077021 -0.036882 -0.15267 -0.090936 5.7228 0.040559 0.032667 0.086869 0.02256 0.091265 0.03074 0.039766 0.10444 0.085166 0.27397 0.19341 0.085079 0.0011478 0.0026681 0.00013658 0.0023747 0.51908 -0.058582 -0.1771 -0.00062082 -0.11708 0.024895 0.036365 -0.065346 0.16173 -0.011917
4.1641 0.030624 0.034742 -0.0018731 0.024407 0 0.1369 -0.018018 -0.019336 -0.01132 -0.08716 -0.12402 4.273 0.019837 0.032727 0.092643 0.010661 0.10112 0.028929 0.040243 0.10915 0.085805 0.27152 0.24074 0.074823 0.0010457 0.0036131 0.00029364 0.0025381 0.39626 -0.034916 -0.15287 -0.067145 -0.055592 -0.016042 0.034883 -0.090416 0.13952 -0.03037
4.168 0.03765 0.048764 0.041131 0.052696 0 0.15142 0.03644 0.0285 0.026942 -0.010008 -0.17405 2.8084 -0.0025525 0.034656 0.09019 -0.0030706 0.10783 0.027539 0.030155 0.11963 0.086334 0.26469 0.26841 0.064328 0.00066451 0.0045486 0.00056267 0.0031581 0.15772 -0.010557 -0.049236 -0.095408 0.071726 -0.053923 0.03555 -0.11279 0.11531 -0.051184
4.1719 0.050463 0.061939 0.10086 0.073863 0 0.14672 0.12388 0.035886 0.031235 0.023136 -0.19126 1.3484 -0.021612 0.040057 0.07941 -0.014181 0.11225 0.021281 0.016206 0.13127 0.083575 0.24574 0.25631 0.053039 0.00010609 0.0048001 0.00057206 0.0037077 -0.16321 0.00074356 0.083907 -0.061133 0.17704 -0.071592 0.037381 -0.127 0.095289 -0.071306
4.1758 0.076975 0.078218 0.12265 0.085299 0 0.13493 0.18982 0.0093345 -0.0052625 0.0077682 -0.14039 -0.091323 -0.034608 0.047741 0.064294 -0.021973 0.10899 0.0082807 0.0031435 0.12956 0.076282 0.2165 0.19737 0.040959 -0.00030439 0.0038618 0.00022076 0.0033545 -0.52216 0.0070415 0.17593 0.0094521 0.19916 -0.06847 0.039166 -0.13326 0.081959 -0.088678
4.1797 0.11164 0.098797 0.087568 0.08916 0 0.12733 0.19672 -0.013014 -0.048173 -0.011381 -0.030917 -1.5038 -0.040393 0.052515 0.047388 -0.02742 0.089681 -0.011935 -0.0084668 0.10023 0.063673 0.17867 0.10192 0.028224 -0.00031779 0.001798 -0.00023153 0.0016859 -0.89534 0.023536 0.19158 0.067197 0.15344 -0.046889 0.040228 -0.13192 0.076178 -0.10188
4.1836 0.14119 0.12295 0.054612 0.093128 0 0.12775 0.15512 0.0053448 -0.057535 0.016212 0.090655 -2.8898 -0.038589 0.047664 0.031453 -0.032404 0.049717 -0.039026 -0.019404 0.03937 0.045255 0.13471 -0.012583 0.015066 7.512e-05 -0.00081829 -0.00047133 -0.00084643 -1.3003 0.057013 0.1588 0.086989 0.10812 -0.011798 0.04015 -0.12392 0.077963 -0.10964
4.1875 0.1574 0.14855 0.099756 0.10735 0 0.13423 0.11248 0.070099 -0.019656 0.10032 0.17465 -4.2534 -0.031962 0.02858 0.021013 -0.044568 -0.010127 -0.070035 -0.039572 -0.04725 0.019343 0.086801 -0.13656 0.0016651 0.00065379 -0.0033875 -0.00045006 -0.0032039 -1.7654 0.10282 0.13739 0.086596 0.11524 0.02096 0.03802 -0.11117 0.08472 -0.10944
4.1914 0.1631 0.17147 0.21411 0.13764 0 0.14474 0.11056 0.15533 0.051642 0.19983 0.19963 -5.5992 -0.030235 -0.0053412 0.014573 -0.067957 -0.087725 -0.098234 -0.07784 -0.15372 -0.011642 0.0343 -0.27344 -0.012765 0.0010176 -0.0057389 -0.00037442 -0.0045387 -2.2681 0.15106 0.15942 0.10162 0.16602 0.036544 0.032285 -0.098658 0.088445 -0.1054
4.1953 0.1665 0.1862 0.29111 0.17911 0 0.15866 0.15065 0.227 0.13446 0.25684 0.18296 -6.9307 -0.038475 -0.050678 0.0098639 -0.10311 -0.18195 -0.12121 -0.13789 -0.27929 -0.047141 -0.026344 -0.43078 -0.029464 0.00066865 -0.0081461 -0.0004506 -0.0048073 -2.7205 0.19245 0.20274 0.14658 0.20967 0.03207 0.021647 -0.088322 0.085479 -0.10043
4.1992 0.17206 0.18937 0.23936 0.21643 0 0.17243 0.19736 0.26691 0.21311 0.24516 0.16901 -8.2476 -0.060137 -0.10049 0.0047718 -0.14949 -0.28828 -0.13755 -0.22137 -0.42186 -0.086681 -0.098352 -0.6071 -0.049611 -0.00074205 -0.010922 -0.00071696 -0.0047292 -3.0396 0.2204 0.22295 0.20337 0.20842 0.0074107 0.0063452 -0.081563 0.073301 -0.097201
4.2031 0.17833 0.18379 0.10163 0.23298 0 0.17782 0.21448 0.27889 0.27794 0.19085 0.20306 -9.5437 -0.09893 -0.1454 -0.0038463 -0.20516 -0.39318 -0.1462 -0.32909 -0.5677 -0.12993 -0.18708 -0.78704 -0.075228 -0.0030462 -0.014007 -0.0011094 -0.0051823 -3.2419 0.2326 0.20518 0.24521 0.17019 -0.034313 -0.011306 -0.079959 0.049181 -0.099562
4.207 0.18353 0.1784 0.031279 0.22368 0 0.16992 0.19762 0.27855 0.32209 0.14754 0.30131 -10.808 -0.1484 -0.17672 -0.017394 -0.261 -0.47728 -0.14999 -0.4478 -0.69237 -0.17417 -0.2909 -0.94826 -0.10671 -0.005425 -0.016932 -0.0015777 -0.0065536 -3.4479 0.23287 0.17832 0.26611 0.13211 -0.076245 -0.027683 -0.083001 0.016198 -0.11008
4.2109 0.18978 0.18235 0.13005 0.20117 0 0.15859 0.17463 0.28008 0.34532 0.15006 0.43296 -12.033 -0.1944 -0.19134 -0.03174 -0.30937 -0.52826 -0.15304 -0.55967 -0.77625 -0.21531 -0.39588 -1.0722 -0.13987 -0.0068351 -0.019149 -0.0020526 -0.0085035 -3.7671 0.23006 0.17937 0.28314 0.12202 -0.10565 -0.039473 -0.087241 -0.017246 -0.12455
4.2148 0.19999 0.19771 0.32085 0.18854 0 0.16766 0.17729 0.28953 0.35763 0.18963 0.5314 -13.219 -0.22843 -0.19443 -0.043389 -0.3462 -0.55117 -0.15656 -0.65489 -0.81966 -0.25015 -0.49185 -1.1497 -0.17147 -0.0067973 -0.020379 -0.0023474 -0.010232 -4.1706 0.2325 0.21177 0.31224 0.14101 -0.11741 -0.045145 -0.090492 -0.046198 -0.13949
4.2188 0.21191 0.21746 0.41136 0.20269 0 0.21544 0.21317 0.30349 0.37132 0.23209 0.53755 -14.375 -0.24273 -0.19593 -0.048616 -0.36817 -0.56335 -0.1613 -0.72474 -0.84061 -0.27547 -0.56835 -1.1797 -0.19798 -0.005851 -0.020685 -0.0022346 -0.011014 -4.4928 0.24222 0.24435 0.34761 0.17729 -0.10839 -0.045501 -0.090534 -0.065903 -0.15093
4.2227 0.21838 0.23122 0.29797 0.24054 0 0.29135 0.26246 0.31033 0.38587 0.25687 0.44831 -15.509 -0.22465 -0.2023 -0.039672 -0.36884 -0.57671 -0.16604 -0.75356 -0.85562 -0.28353 -0.60309 -1.1664 -0.21134 -0.005151 -0.02029 -0.0017084 -0.010673 -4.5768 0.25467 0.24805 0.36799 0.22394 -0.076969 -0.043088 -0.083016 -0.067583 -0.15004
4.2266 0.21535 0.23348 0.090279 0.27979 0 0.35409 0.29797 0.29561 0.38487 0.27363 0.3274 -16.622 -0.187 -0.21093 -0.01905 -0.35443 -0.58538 -0.16756 -0.75188 -0.86345 -0.2765 -0.60039 -1.1181 -0.21132 -0.0054821 -0.019414 -0.0011217 -0.009727 -4.418 0.26336 0.22527 0.36041 0.27596 -0.039077 -0.040856 -0.068837 -0.054648 -0.13575
4.2305 0.20829 0.22693 0.0068176 0.29449 0 0.35981 0.30609 0.25357 0.35368 0.29877 0.259 -17.706 -0.14342 -0.21319 0.0079363 -0.33004 -0.57292 -0.16458 -0.72998 -0.84951 -0.25833 -0.57135 -1.0467 -0.20084 -0.006596 -0.018259 -0.00093625 -0.0090892 -4.1544 0.26362 0.20087 0.3328 0.31567 -0.0039977 -0.040717 -0.05058 -0.032524 -0.1114
4.2344 0.20791 0.21835 0.14205 0.27386 0 0.29887 0.29043 0.19832 0.30067 0.3212 0.27662 -18.753 -0.10466 -0.20391 0.036646 -0.29937 -0.53247 -0.15656 -0.69497 -0.80579 -0.2322 -0.52513 -0.96346 -0.18252 -0.0075123 -0.017077 -0.0012746 -0.0094235 -3.9137 0.2528 0.1918 0.3018 0.31515 0.022141 -0.042696 -0.030614 -0.0057529 -0.080378
4.2383 0.21823 0.21206 0.35792 0.22992 0 0.20712 0.26066 0.1608 0.25585 0.30274 0.33106 -19.765 -0.08442 -0.1876 0.060603 -0.26686 -0.47796 -0.14336 -0.65485 -0.74365 -0.20234 -0.47409 -0.87349 -0.16008 -0.0074796 -0.016097 -0.0017664 -0.010578 -3.6877 0.23046 0.19472 0.27248 0.26265 0.032938 -0.045195 -0.012379 0.019509 -0.047928
4.2422 0.23017 0.20745 0.4274 0.18863 0 0.13935 0.22235 0.16677 0.2438 0.22093 0.33323 -20.747 -0.097909 -0.17456 0.070488 -0.24004 -0.4326 -0.12733 -0.61874 -0.68399 -0.17559 -0.43683 -0.77459 -0.14004 -0.0066407 -0.015335 -0.0019204 -0.01159 -3.378 0.20168 0.20209 0.23586 0.1844 0.024109 -0.046285 -0.0017515 0.032926 -0.02448
4.2461 0.22903 0.20206 0.28043 0.17175 0 0.12741 0.17839 0.21121 0.25812 0.10904 0.2387 -21.699 -0.13111 -0.17028 0.070106 -0.22112 -0.4058 -0.11203 -0.58681 -0.63535 -0.15327 -0.41301 -0.66394 -0.12383 -0.005775 -0.014505 -0.0016522 -0.011397 -2.9593 0.17921 0.21773 0.18717 0.13036 0.0048537 -0.045284 0.0021621 0.034606 -0.011497
4.25 0.20925 0.19551 0.081616 0.18304 0 0.15994 0.13637 0.25499 0.2657 0.040779 0.095316 -22.617 -0.17397 -0.16937 0.063326 -0.21045 -0.38353 -0.09854 -0.5572 -0.58516 -0.13449 -0.39789 -0.54683 -0.11054 -0.0054591 -0.013209 -0.0013753 -0.0097458 -2.565 0.17634 0.24548 0.14147 0.13139 -0.020756 -0.043455 0.00089697 0.025943 -0.0079089
4.2539 0.18094 0.18948 0.049052 0.20782 0 0.19888 0.10938 0.25376 0.23776 0.063363 0.004321 -23.495 -0.21548 -0.16073 0.054812 -0.20749 -0.34375 -0.087464 -0.5276 -0.51561 -0.11775 -0.38506 -0.43869 -0.098678 -0.0055419 -0.011316 -0.0015165 -0.0074911 -2.3738 0.19227 0.26562 0.12424 0.17108 -0.048679 -0.04313 -0.0033717 0.0094198 -0.011475
4.2578 0.16079 0.18427 0.21137 0.22437 0 0.2132 0.10636 0.19734 0.17557 0.14462 0.026545 -24.338 -0.23567 -0.13923 0.053878 -0.20962 -0.28155 -0.078697 -0.49342 -0.42772 -0.09939 -0.35984 -0.35722 -0.084609 -0.0054245 -0.0091713 -0.0019847 -0.0059098 -2.4037 0.20503 0.2391 0.14402 0.20465 -0.073451 -0.045708 -0.0057327 -0.0090251 -0.016269
4.2617 0.15654 0.17692 0.37386 0.21771 0 0.19817 0.12234 0.12244 0.10563 0.19625 0.12108 -25.162 -0.22746 -0.11155 0.065414 -0.20799 -0.21705 -0.070323 -0.45373 -0.34666 -0.077054 -0.31327 -0.31144 -0.066645 -0.0047483 -0.0074188 -0.0022082 -0.0056032 -2.4447 0.18523 0.14978 0.17726 0.20669 -0.091963 -0.050062 -0.0015328 -0.02009 -0.014025
4.2656 0.16103 0.16421 0.33514 0.18691 0 0.16803 0.14048 0.083126 0.053628 0.15991 0.17717 -25.978 -0.20061 -0.090231 0.085192 -0.1977 -0.17715 -0.062179 -0.41187 -0.30051 -0.052863 -0.2511 -0.29747 -0.047547 -0.0037202 -0.006558 -0.0017342 -0.0060159 -2.2335 0.12356 0.04128 0.18493 0.19615 -0.10473 -0.052864 0.0083968 -0.021355 -0.0039408
4.2695 0.16119 0.14754 0.11491 0.14315 0 0.13735 0.14574 0.10352 0.027099 0.071004 0.11335 -26.786 -0.16401 -0.082154 0.10859 -0.17611 -0.17014 -0.055129 -0.37116 -0.29406 -0.029469 -0.18 -0.30419 -0.030448 -0.0027968 -0.0066162 -0.00074151 -0.0060693 -1.7184 0.046316 -0.00323 0.14732 0.21045 -0.11211 -0.050939 0.022311 -0.012294 0.012914
4.2734 0.1519 0.13391 -0.062448 0.10208 0 0.11257 0.13722 0.15718 0.021632 0.029593 -0.046468 -27.576 -0.12959 -0.083364 0.12906 -0.14143 -0.17988 -0.05078 -0.33597 -0.30507 -0.010637 -0.10974 -0.32226 -0.019614 -0.0021911 -0.0072061 0.00010079 -0.0052973 -1.1483 -0.00036697 0.066244 0.082916 0.25706 -0.11481 -0.043981 0.037229 0.0063388 0.033846
4.2773 0.13986 0.13077 -0.013289 0.076219 0 0.096816 0.12683 0.19314 0.034943 0.10078 -0.18961 -28.334 -0.12161 -0.084982 0.1309 -0.096607 -0.18494 -0.055534 -0.31729 -0.307 -0.0058873 -0.065489 -0.34831 -0.025108 -0.0017912 -0.0078725 0.00027522 -0.0043363 -0.88317 0.013063 0.20991 0.032941 0.29735 -0.11403 -0.035315 0.044073 0.028519 0.048572
4.2813 0.13484 0.13912 0.20267 0.070793 0 0.094727 0.12653 0.1831 0.066796 0.24445 -0.20836 -29.06 -0.13686 -0.082991 0.1152 -0.0565 -0.18131 -0.069537 -0.31415 -0.29426 -0.012866 -0.050399 -0.38223 -0.042863 -0.0015126 -0.0083988 -0.00014024 -0.004253 -1.0944 0.075571 0.32167 0.027387 0.28348 -0.11297 -0.029775 0.040508 0.044944 0.051548
4.2852 0.13868 0.15166 0.34801 0.08365 0 0.1077 0.13778 0.14383 0.1067 0.34921 -0.086739 -29.76 -0.16805 -0.08118 0.085423 -0.02959 -0.18413 -0.091896 -0.326 -0.28441 -0.028704 -0.062817 -0.42294 -0.06885 -0.0015499 -0.0088427 -0.00066869 -0.005401 -1.6325 0.14676 0.31944 0.064772 0.20978 -0.11283 -0.030139 0.027096 0.05209 0.041794
4.2891 0.14405 0.15785 0.26844 0.10765 0 0.12727 0.15346 0.1147 0.13243 0.33886 0.093677 -30.44 -0.20576 -0.084916 0.046661 -0.023129 -0.2079 -0.12065 -0.35135 -0.2968 -0.049534 -0.098592 -0.46747 -0.098058 -0.0021402 -0.0093599 -0.00097773 -0.0069988 -2.1714 0.19158 0.21803 0.1209 0.12282 -0.11457 -0.03504 0.0056808 0.047713 0.019916
4.293 0.14302 0.15172 0.058926 0.13383 0 0.13934 0.16765 0.1164 0.13008 0.24333 0.22683 -31.097 -0.23088 -0.093748 0.0096204 -0.048241 -0.24799 -0.15084 -0.38788 -0.33188 -0.06755 -0.14864 -0.51298 -0.12068 -0.003101 -0.010043 -0.0011235 -0.0078737 -2.4771 0.20444 0.11299 0.17211 0.07823 -0.11921 -0.04018 -0.018689 0.030037 -0.010788
4.2969 0.13524 0.13568 -0.046997 0.15408 0 0.13788 0.18008 0.13467 0.11433 0.16166 0.26486 -31.724 -0.22374 -0.10156 -0.010898 -0.099839 -0.28411 -0.17187 -0.4271 -0.37235 -0.072879 -0.19332 -0.55747 -0.12618 -0.0037629 -0.010896 -0.0012734 -0.0075871 -2.5486 0.20187 0.09077 0.20828 0.08931 -0.12529 -0.041882 -0.03528 0.0067243 -0.038349
4.3008 0.12717 0.11819 0.062573 0.16295 0 0.13117 0.18976 0.1435 0.11892 0.1582 0.24061 -32.323 -0.19007 -0.10371 -0.014434 -0.16011 -0.30111 -0.17993 -0.46299 -0.40223 -0.066082 -0.22576 -0.59755 -0.11685 -0.0035078 -0.011868 -0.0013467 -0.0067727 -2.5326 0.19715 0.15301 0.22781 0.12057 -0.13017 -0.039912 -0.040827 -0.013803 -0.056346
4.3047 0.12463 0.10813 0.25869 0.15879 0 0.13042 0.18705 0.13851 0.15983 0.20183 0.22039 -32.906 -0.13775 -0.10246 -0.0031158 -0.21699 -0.30336 -0.17363 -0.4922 -0.42114 -0.049362 -0.24458 -0.6266 -0.096086 -0.0024053 -0.01284 -0.00109 -0.0063733 -2.537 0.18692 0.22586 0.22822 0.1295 -0.13197 -0.03712 -0.034864 -0.026855 -0.062202
4.3086 0.12766 0.11039 0.32104 0.14434 0 0.13298 0.15845 0.14112 0.21103 0.20995 0.23808 -33.49 -0.078339 -0.10405 0.018689 -0.25773 -0.30693 -0.15293 -0.51185 -0.43896 -0.026582 -0.25063 -0.63704 -0.069171 -0.0012413 -0.013567 -0.00051323 -0.0066386 -2.5406 0.16253 0.2391 0.20727 0.10899 -0.12885 -0.036433 -0.01847 -0.028367 -0.05477
4.3125 0.13257 0.1244 0.18271 0.12666 0 0.12347 0.10387 0.16879 0.22613 0.14536 0.26999 -34.073 -0.043604 -0.11112 0.0376 -0.25715 -0.31938 -0.12131 -0.51586 -0.45955 -0.0096878 -0.24998 -0.62551 -0.050625 -0.00084297 -0.013729 -8.3363e-05 -0.0069568 -2.4656 0.12883 0.19329 0.17185 0.086262 -0.11764 -0.038157 0.0017342 -0.012981 -0.035944
4.3164 0.13725 0.14494 -0.0030844 0.115 0 0.096681 0.048929 0.20696 0.18888 0.05999 0.26602 -34.64 -0.046169 -0.11922 0.043345 -0.22549 -0.33071 -0.092108 -0.50872 -0.47395 -0.0064974 -0.25196 -0.59602 -0.047848 -0.001352 -0.013132 -0.00031146 -0.0066473 -2.3038 0.10562 0.1518 0.13964 0.085649 -0.10277 -0.040135 0.014917 0.009546 -0.017885
4.3203 0.14308 0.16428 -0.040058 0.11674 0 0.076655 0.033784 0.21816 0.13657 0.039707 0.20206 -35.174 -0.083367 -0.1218 0.035747 -0.17451 -0.32552 -0.070962 -0.49279 -0.47083 -0.017426 -0.25691 -0.55774 -0.059756 -0.0021708 -0.011903 -0.0011282 -0.0057898 -2.1534 0.10902 0.17197 0.12691 0.10223 -0.087783 -0.040356 0.01798 0.033242 -0.0055558
4.3242 0.15198 0.17568 0.097309 0.13317 0 0.10296 0.0816 0.18199 0.12433 0.11294 0.10465 -35.67 -0.14864 -0.1177 0.016914 -0.11654 -0.30205 -0.061739 -0.47044 -0.45099 -0.041042 -0.26346 -0.51994 -0.083181 -0.0025996 -0.010489 -0.0018057 -0.0051681 -2.131 0.1347 0.24672 0.13411 0.11656 -0.075947 -0.039133 0.0098464 0.053082 -0.0021828
4.3281 0.16332 0.17734 0.25108 0.15838 0 0.18919 0.17334 0.12247 0.16378 0.22163 0.028699 -36.141 -0.22669 -0.11249 -0.0065764 -0.071698 -0.27602 -0.068378 -0.44485 -0.42826 -0.072752 -0.26639 -0.48888 -0.11023 -0.0024754 -0.0093951 -0.0016432 -0.0054149 -2.2603 0.16254 0.3106 0.14651 0.12865 -0.072258 -0.038542 -0.0084722 0.062414 -0.010542
4.332 0.17471 0.1742 0.26911 0.18317 0 0.29508 0.25527 0.089763 0.20456 0.28206 0.011662 -36.602 -0.28021 -0.11199 -0.017935 -0.066373 -0.26464 -0.086919 -0.42266 -0.41568 -0.098484 -0.25537 -0.46857 -0.12231 -0.0021776 -0.0089072 -0.0007423 -0.0063222 -2.4507 0.17777 0.2994 0.15052 0.16465 -0.08022 -0.039821 -0.025743 0.058028 -0.025812
4.3359 0.1851 0.17488 0.17074 0.20146 0 0.34901 0.27808 0.1121 0.18565 0.26626 0.044736 -37.052 -0.29507 -0.11555 -0.012253 -0.095776 -0.26908 -0.1071 -0.4076 -0.41333 -0.11163 -0.23143 -0.46226 -0.11408 -0.0020828 -0.0090098 -1.7716e-07 -0.0070712 -2.5796 0.18472 0.20533 0.14836 0.24233 -0.094767 -0.041731 -0.03268 0.046726 -0.039242
4.3398 0.19552 0.18509 0.10384 0.21393 0 0.30898 0.23632 0.16764 0.10596 0.21848 0.083925 -37.479 -0.26772 -0.11708 0.01012 -0.15332 -0.27529 -0.1236 -0.40187 -0.41213 -0.11075 -0.19779 -0.47145 -0.085415 -0.0021349 -0.0095432 -0.0002416 -0.0071036 -2.5965 0.19947 0.080686 0.15451 0.33442 -0.11206 -0.04186 -0.025262 0.032939 -0.046309
4.3438 0.20649 0.2028 0.15755 0.2254 0 0.20614 0.17355 0.20671 0.03646 0.19744 0.088239 -37.867 -0.19919 -0.11274 0.046353 -0.22898 -0.27222 -0.13157 -0.40721 -0.40866 -0.09633 -0.15952 -0.49376 -0.038827 -0.0020071 -0.010378 -0.001366 -0.0066787 -2.5565 0.23143 -0.0076379 0.17817 0.37896 -0.12768 -0.039564 -0.0010323 0.021433 -0.043144
4.3477 0.21599 0.21992 0.2587 0.23808 0 0.12459 0.14778 0.20169 0.054451 0.21435 0.051276 -38.214 -0.10011 -0.10655 0.084438 -0.29784 -0.26657 -0.12376 -0.4274 -0.41309 -0.074335 -0.13166 -0.52372 0.014262 -0.0016182 -0.011418 -0.0024255 -0.0065492 -2.5634 0.27439 -0.03071 0.212 0.33608 -0.13232 -0.037263 0.040426 0.020792 -0.024583
4.3516 0.22138 0.22931 0.27116 0.24739 0 0.13102 0.18649 0.17275 0.16454 0.23247 0.0017016 -38.525 -0.0065346 -0.1072 0.10666 -0.33643 -0.27714 -0.10501 -0.45707 -0.43982 -0.059207 -0.12623 -0.55797 0.052644 -0.0013561 -0.012491 -0.0025821 -0.0071611 -2.6821 0.31372 -0.014334 0.23988 0.23533 -0.12406 -0.03834 0.083814 0.031061 0.0020869
4.3555 0.22326 0.23063 0.1719 0.24518 0 0.21847 0.26872 0.1633 0.28904 0.219 -0.022868 -38.805 0.066628 -0.11935 0.10851 -0.34173 -0.31449 -0.080378 -0.49201 -0.49092 -0.05614 -0.14401 -0.59994 0.068583 -0.001703 -0.013338 -0.0019448 -0.008254 -2.8932 0.33775 -0.0090463 0.25466 0.15915 -0.10583 -0.043569 0.11995 0.048691 0.030641
4.3594 0.22604 0.22961 0.086835 0.22808 0 0.31669 0.34616 0.19314 0.33971 0.18359 -0.0022338 -39.048 0.11119 -0.13863 0.089009 -0.3145 -0.36811 -0.053597 -0.52905 -0.55097 -0.067375 -0.18375 -0.65821 0.058147 -0.0026594 -0.01381 -0.0014106 -0.00922 -3.1231 0.34069 -0.039188 0.26443 0.17138 -0.080674 -0.049785 0.14263 0.070505 0.056408
4.3633 0.23357 0.23197 0.13986 0.20331 0 0.35818 0.38146 0.23952 0.29814 0.1622 0.061568 -39.247 0.12114 -0.15563 0.050102 -0.25963 -0.41507 -0.029108 -0.56433 -0.59985 -0.093479 -0.2415 -0.73827 0.019034 -0.0036339 -0.01409 -0.001688 -0.0097422 -3.3193 0.31951 -0.073669 0.27984 0.25868 -0.053466 -0.05242 0.1452 0.091959 0.073701
4.3672 0.24452 0.23848 0.29512 0.18559 0 0.33582 0.37025 0.26484 0.22484 0.17298 0.15838 -39.399 0.1039 -0.16441 0.0076251 -0.19839 -0.441 -0.011763 -0.59211 -0.6303 -0.12579 -0.3018 -0.83483 -0.039648 -0.0039791 -0.014626 -0.0025496 -0.0099983 -3.5071 0.27596 -0.046635 0.29764 0.34391 -0.033699 -0.049579 0.12535 0.10623 0.076454
4.3711 0.25346 0.24598 0.38601 0.18702 0 0.29956 0.33331 0.25896 0.19335 0.20019 0.28153 -39.513 0.082448 -0.1667 -0.022586 -0.14971 -0.45159 0.00041403 -0.61283 -0.65197 -0.15237 -0.35158 -0.93215 -0.098182 -0.0036509 -0.015764 -0.0030919 -0.010298 -3.772 0.22427 0.082674 0.30131 0.35927 -0.022868 -0.043703 0.096676 0.1142 0.069863
4.375 0.25694 0.25242 0.30579 0.20844 0 0.30114 0.2928 0.24975 0.22183 0.22178 0.42164 -39.603 0.064942 -0.16833 -0.035318 -0.11875 -0.46387 0.0087493 -0.62707 -0.67891 -0.16892 -0.38692 -1.0124 -0.14887 -0.0033034 -0.017371 -0.0026997 -0.010671 -4.1747 0.19144 0.27902 0.28081 0.30726 -0.020064 -0.039252 0.065801 0.11756 0.057033
4.3789 0.25791 0.25952 0.13975 0.23971 0 0.34469 0.25736 0.27174 0.26994 0.2401 0.55151 -39.678 0.057482 -0.17287 -0.027914 -0.10779 -0.48793 0.014704 -0.63587 -0.71446 -0.1728 -0.40598 -1.0653 -0.18574 -0.0036907 -0.018864 -0.0016844 -0.010899 -4.6641 0.20049 0.43967 0.24974 0.25053 -0.023376 -0.038796 0.038992 0.11852 0.041457
4.3828 0.26286 0.27002 0.079118 0.2685 0 0.38941 0.2263 0.32787 0.29345 0.27418 0.62575 -39.733 0.063772 -0.17945 -0.0013961 -0.11453 -0.51849 0.020056 -0.64119 -0.74907 -0.16341 -0.40954 -1.0905 -0.20288 -0.004952 -0.019659 -0.00095114 -0.0109 -5.0734 0.24892 0.46737 0.23857 0.24435 -0.027867 -0.041304 0.025249 0.12148 0.029135
4.3867 0.27422 0.28277 0.20708 0.28944 0 0.39529 0.20223 0.38479 0.28977 0.32455 0.60579 -39.762 0.073766 -0.18581 0.026336 -0.12255 -0.543 0.025303 -0.64704 -0.77151 -0.15215 -0.41039 -1.0941 -0.20881 -0.0064714 -0.019663 -0.0010904 -0.010921 -5.2216 0.30621 0.35223 0.26709 0.28229 -0.027191 -0.043934 0.024735 0.12898 0.024531
4.3906 0.2864 0.2918 0.39928 0.30571 0 0.36189 0.19527 0.40466 0.28732 0.35962 0.49264 -39.759 0.080637 -0.19155 0.045172 -0.12543 -0.55519 0.029395 -0.65489 -0.77994 -0.14613 -0.4154 -1.0833 -0.21092 -0.0074298 -0.019351 -0.0018525 -0.011276 -5.0474 0.338 0.18741 0.32279 0.3088 -0.021238 -0.045047 0.03275 0.139 0.027061
4.3945 0.29012 0.29101 0.45572 0.32232 0 0.32337 0.21385 0.3783 0.30096 0.34703 0.33591 -39.717 0.08162 -0.19733 0.050582 -0.12242 -0.55893 0.031259 -0.66527 -0.78182 -0.14854 -0.42751 -1.0637 -0.21235 -0.0074986 -0.019331 -0.0024949 -0.011919 -4.6617 0.33466 0.095974 0.36825 0.2818 -0.011365 -0.04528 0.046302 0.14904 0.035725
4.3984 0.28066 0.27971 0.31955 0.33803 0 0.31012 0.25254 0.32762 0.31223 0.29452 0.20607 -39.628 0.075348 -0.20188 0.039968 -0.1157 -0.56041 0.02954 -0.6783 -0.78477 -0.16135 -0.44835 -1.0407 -0.21519 -0.0070284 -0.01982 -0.0025546 -0.01241 -4.2642 0.31424 0.12858 0.37229 0.21813 -0.00033226 -0.045988 0.061963 0.15553 0.048669
[truncated: 2,361,018 more chars]
