# Supplementary material for: Dataset from dynamic shake-table testing of five full-scale single leaf and cavity URM walls subjected to out-of-plane two-way bending
Source: Data Brief. 2019 Mar 20;24:103854. doi: 10.1016/j.dib.2019.103854 (PMC6480314; doi:10.1016/j.dib.2019.103854)
Supplement: Multimedia component 2 [file mmc2.zip › DATA/CSW-000-RF/Test16.txt]

0 -0.0035644 -0.0023578 0.00092528 -0.0030358 0 -0.0080892 -0.0053612 -0.0026712 0.011852 0.012757 0.0033919 -1.0128 -0.052818 -0.05317 -0.021705 0.010699 -0.0084013 -0.017216 0.00299 -0.019989 -0.010159 0.022238 0.0046464 0.03495 -0.0001692 0.0012378 -3.3178e-05 0.0010989 0.015564 -0.0040901 -0.0075597 -0.0021042 -0.0047051 0.005952 -0.031718 -0.0059505 -0.02128 0.0053264
0.003907 -0.0035799 -0.0033719 0.0008805 -0.0034355 0 -0.0093359 -0.012425 -0.0050958 0.0088651 0.011829 0.0046035 -1.0024 -0.050679 -0.061675 -0.025154 0.0089189 -0.0061447 -0.0089862 0.0048939 -0.017957 -0.0085306 0.027448 0.0037212 0.026901 0.0006223 0.0010981 0.00028576 0.00039 0.023754 -0.0061971 0.0018221 -0.0013256 -0.004851 0.0034076 -0.033864 -0.0080008 -0.0215 0.0068574
0.007813 -0.0034931 -0.0039554 -0.0013486 -0.0013372 0 -0.007504 -0.012406 -0.0044736 0.003333 0.0071892 0.002611 -1.0042 -0.053256 -0.069159 -0.032837 0.0020757 -0.0069908 -0.0060003 0.0044634 -0.016933 -0.0087721 0.02385 0.0042439 0.014192 0.0016947 0.00070686 0.00016587 -0.00032581 0.02599 -0.0026136 0.011185 -0.0045514 0.00045615 -0.0013055 -0.037503 -0.010466 -0.026494 0.0056608
0.011719 -0.0037683 -0.0038565 -0.0033505 0.0011546 0 -0.004419 -0.0061633 -0.0010849 -0.0054293 0.0016031 -0.001036 -1.0212 -0.058848 -0.072972 -0.042794 -0.007741 -0.011234 -0.010189 0.0013923 -0.016672 -0.01134 0.012873 0.0043655 -0.00061533 0.0021775 0.00039983 -0.00030986 -0.00054543 0.02663 0.0051425 0.014409 -0.010126 0.0071683 -0.0050622 -0.039526 -0.011676 -0.035967 0.0025778
0.015625 -0.0042546 -0.0032165 -0.0031354 0.0023805 0 -0.0025776 0.00096659 0.0026204 -0.016078 -0.0019031 -0.0036718 -1.0469 -0.062519 -0.071587 -0.049852 -0.015634 -0.015776 -0.019031 -0.0048355 -0.015678 -0.015059 0.0017515 0.0032359 -0.012703 0.0015869 0.00020114 -0.00076577 -0.00026144 0.030466 0.012426 0.0099386 -0.014362 0.0095992 -0.0028574 -0.036053 -0.0089851 -0.045051 0.00059193
0.019532 -0.0044362 -0.0024756 -0.00136 0.0019332 0 -0.0031623 0.0045663 0.0042322 -0.024921 -0.0023151 -0.0035122 -1.0647 -0.061799 -0.066097 -0.051716 -0.020128 -0.018101 -0.02857 -0.014133 -0.01334 -0.018652 -0.0054795 0.0020365 -0.020655 0.00039869 4.2651e-06 -0.00091659 0.00011728 0.037918 0.01405 0.0013435 -0.014067 0.0051349 0.0059506 -0.027187 -0.0021031 -0.049869 0.0012465
0.023438 -0.0039545 -0.0020755 -0.0004496 0.00020752 0 -0.0051509 0.0044956 0.0031545 -0.028002 -0.0013153 -0.0011835 -1.0588 -0.055617 -0.057053 -0.047435 -0.021225 -0.017047 -0.03651 -0.026468 -0.0096718 -0.021481 -0.0074803 0.0025727 -0.024189 -0.00029697 -0.00012507 -0.00075743 0.00027624 0.045654 0.0076457 -0.0061933 -0.0084375 -0.0035707 0.021067 -0.013536 0.0088242 -0.048227 0.0052163
0.027344 -0.0028515 -0.0021493 -0.0017167 -0.0021345 0 -0.0063132 0.0032204 0.00042064 -0.024077 -0.0016824 0.00060722 -1.0293 -0.043457 -0.045172 -0.036671 -0.019623 -0.01186 -0.040671 -0.041594 -0.0049882 -0.023015 -0.0038136 0.0052078 -0.023594 0.00019454 1.1093e-05 -0.00044624 0.00032915 0.051003 -0.0043507 -0.00968 0.00059559 -0.010919 0.041409 0.003678 0.023204 -0.038404 0.012837
0.03125 -0.0013799 -0.0024069 -0.0038248 -0.0041831 0 -0.0051432 0.0020464 -0.0027372 -0.015665 -0.0047715 -0.00075604 -0.99873 -0.025786 -0.030839 -0.020101 -0.018684 -0.0027981 -0.037468 -0.058055 -0.0013087 -0.022648 0.0032136 0.0083667 -0.020465 0.0014814 0.00039983 -0.00012137 0.00058859 0.054304 -0.015796 -0.0092124 0.0093217 -0.01294 0.06276 0.020731 0.038656 -0.018338 0.023975
0.035157 0.00028245 -0.0023062 -0.004303 -0.0048189 0 -0.0019756 0.00011111 -0.0057125 -0.0069901 -0.0092604 -0.0054785 -0.997 -0.0079385 -0.015089 -0.0030199 -0.021185 0.0059806 -0.029386 -0.072286 -0.0004204 -0.021297 0.007752 0.0099553 -0.017911 0.0024326 0.0006702 0.00012694 0.0010635 0.056339 -0.020651 -0.0063612 0.013914 -0.009934 0.079468 0.033872 0.051498 0.0052478 0.03558
0.039063 0.0020265 -0.0014191 -0.002285 -0.00334 0 0.0015451 -0.0030915 -0.0080303 -0.00069602 -0.012174 -0.010914 -1.036 0.0076706 0.0019619 0.012612 -0.026974 0.012725 -0.01793 -0.082301 -0.0025325 -0.019259 0.0080214 0.009169 -0.016418 0.0022388 0.00043919 0.00020328 0.0013144 0.054455 -0.016947 -0.0027065 0.012318 -0.0052314 0.089595 0.042071 0.060358 0.028739 0.046276
0.042969 0.0035574 0.000235 0.00066436 -0.00023254 0 0.0038801 -0.0056156 -0.0086919 0.0036275 -0.011196 -0.0135 -1.0961 0.019237 0.020093 0.025508 -0.035136 0.016344 -0.0044131 -0.086515 -0.0072946 -0.016672 0.0033051 0.0070901 -0.015935 0.0011295 -0.00019831 6.1003e-05 0.00089491 0.043218 -0.0079272 0.00016096 0.0056566 -0.0019692 0.092024 0.044854 0.06437 0.049113 0.054957
0.046875 0.0043 0.0021086 0.002433 0.0029086 0 0.004519 -0.0047612 -0.0067285 0.0079819 -0.0063214 -0.011452 -1.1392 0.024675 0.038856 0.034635 -0.043004 0.016062 0.009601 -0.08267 -0.013334 -0.013427 -0.0059896 0.0057981 -0.015476 5.6927e-05 -0.00066144 -0.00016003 -8.9434e-05 0.020179 0.00050022 0.0004638 -0.0019538 -0.0010765 0.085857 0.042049 0.062687 0.062388 0.060186
0.050782 0.0037351 0.0033815 0.0026221 0.0044935 0 0.0038446 -0.00077236 -0.0026012 0.013364 0.00033015 -0.0059323 -1.1398 0.024433 0.055904 0.041346 -0.044399 0.014326 0.022603 -0.070929 -0.015914 -0.0088963 -0.014333 0.0068179 -0.0121 -0.00026578 -0.00047937 -0.00015157 -0.00095401 -0.0093385 0.0039983 -0.0025693 -0.0057139 -0.0016479 0.074068 0.035983 0.056757 0.066497 0.061032
0.054688 0.0019325 0.0034329 0.0025724 0.0040674 0 0.0024912 0.0023744 0.0013989 0.018647 0.0060772 0.0001787 -1.105 0.021985 0.069116 0.047789 -0.038053 0.014285 0.034523 -0.055562 -0.012645 -0.0029975 -0.017426 0.0098978 -0.0050724 4.7787e-05 0.00013156 0.00028563 -0.0010318 -0.034548 0.0024512 -0.0070143 -0.0034684 -0.0022926 0.061211 0.029408 0.049341 0.06498 0.05847
0.058594 -0.00026292 0.0022557 0.0033362 0.0023799 0 0.00096119 0.00086486 0.0027976 0.021681 0.0092538 0.0046134 -1.0667 0.019077 0.076918 0.054481 -0.024213 0.01728 0.045278 -0.038994 -0.0026556 0.0042463 -0.013524 0.012801 0.0055068 0.0003821 0.00041404 0.00096252 -0.00029771 -0.047377 -0.00076014 -0.0086153 0.0024934 -0.0018148 0.04916 0.023329 0.041448 0.059748 0.052693
0.0625 -0.0016792 0.00053795 0.0042224 0.00051721 0 -0.00038262 -0.0044276 0.0013097 0.021068 0.0097678 0.0070359 -1.0526 0.017371 0.077955 0.061565 -0.0040737 0.024189 0.054788 -0.023748 0.014211 0.01268 -0.001691 0.012467 0.019058 0.00037568 -0.00012199 0.0013843 0.00062027 -0.048706 -0.0018454 -0.0040278 0.0069972 0.0007046 0.039456 0.018517 0.033879 0.052881 0.043961
0.066407 -0.0015982 -0.00068759 0.0037542 -0.0008011 0 -0.0013079 -0.008179 -0.00057906 0.016855 0.0086236 0.0084486 -1.0653 0.019156 0.069563 0.067132 0.017685 0.034753 0.062095 -0.014536 0.036282 0.021673 0.017547 0.0072295 0.03318 0.00021551 -0.0010787 0.0011976 0.0010417 -0.046555 0.00063157 0.0057152 0.0060266 0.0054089 0.033671 0.015697 0.026991 0.047507 0.032212
0.070313 -0.00023343 -0.00065187 0.0018566 -0.0011023 0 -0.0018037 -0.0058552 0.00026394 0.0099674 0.0070633 0.0096681 -1.0861 0.023682 0.055947 0.068188 0.033539 0.044262 0.066637 -0.012103 0.056158 0.029944 0.036663 -0.0012908 0.044164 0.00020633 -0.0014711 0.00056223 0.0008237 -0.048348 0.0052638 0.015189 6.0949e-06 0.01082 0.030275 0.014439 0.02013 0.044999 0.019427
0.074219 0.0014852 0.00066061 0.00048725 0.00019313 0 -0.001991 0.0015928 0.0046865 0.0015709 0.00592 0.010522 -1.0974 0.029907 0.040829 0.06361 0.041262 0.050117 0.068263 -0.015355 0.069936 0.037064 0.051688 -0.0085264 0.050971 0.00024544 -0.00071688 2.7791e-05 0.00038268 -0.055056 0.0093675 0.018595 -0.0064909 0.014053 0.028456 0.014901 0.013275 0.045232 0.0072064
0.078125 0.0026229 0.0024791 0.0016842 0.0034024 0 -0.0017758 0.0086922 0.010364 -0.006899 0.0053506 0.010384 -1.0983 0.037167 0.027266 0.052984 0.040125 0.050812 0.067001 -0.023189 0.075092 0.042861 0.060169 -0.010063 0.053312 -7.3142e-05 0.00069867 1.522e-05 0.00021723 -0.062101 0.010873 0.014294 -0.0083823 0.012785 0.027976 0.017522 0.0068128 0.048171 -0.0029782
0.082032 0.0028672 0.0037248 0.0050854 0.0076086 0 -0.00073216 0.010901 0.013782 -0.013559 0.004855 0.0091785 -1.1001 0.044813 0.01932 0.036385 0.030497 0.04511 0.063075 -0.033895 0.069097 0.047325 0.059822 -0.00538 0.051488 -0.00081769 0.0016123 0.00044102 0.00047472 -0.064393 0.0091302 0.0057497 -0.003964 0.0074159 0.029034 0.023257 0.0017503 0.053841 -0.0089804
0.085938 0.0026156 0.0036975 0.0077734 0.010388 0 0.0013369 0.0085243 0.013064 -0.016609 0.0035233 0.0076521 -1.1095 0.053067 0.022444 0.017888 0.018674 0.035569 0.058438 -0.043284 0.053156 0.051284 0.051903 0.0012347 0.0489 -0.001373 0.0012688 0.00086635 0.00094537 -0.059511 0.0046298 -0.001673 0.004092 0.0010158 0.033407 0.033864 0.0015303 0.06287 -0.0072199
0.089844 0.0025419 0.0025067 0.0068499 0.0091853 0 0.0036153 0.0051963 0.0090196 -0.015402 0.00053218 0.0066164 -1.121 0.062784 0.033792 0.0031847 0.011877 0.02823 0.055433 -0.048607 0.035684 0.055692 0.043216 0.0040355 0.049189 -0.00095282 1.6411e-05 0.00096829 0.0013459 -0.047053 -0.0014141 -0.0047417 0.011074 -0.0032643 0.041261 0.047738 0.0070868 0.074632 0.00087891
0.09375 0.0030398 0.00095737 0.0022016 0.0035407 0 0.0044085 0.0033911 0.0038396 -0.010973 -0.0041966 0.006013 -1.1246 0.074599 0.051316 -0.0048596 0.012875 0.026127 0.055007 -0.0485 0.021044 0.060752 0.037033 0.00081064 0.053759 0.00048811 -0.0010665 0.00079796 0.0015073 -0.027532 -0.007127 -0.0037621 0.013605 -0.0047457 0.052478 0.063533 0.018868 0.0888 0.014431
0.097657 0.0039644 -1.0873e-05 -0.0032835 -0.0038806 0 0.0026219 0.0024605 -0.00073887 -0.0053333 -0.0095212 0.0047711 -1.1193 0.088974 0.072412 -0.0039803 0.023375 0.031677 0.057743 -0.041953 0.013202 0.066471 0.036173 -0.0051364 0.063454 0.0019874 -0.0011943 0.00058847 0.0013358 -0.0038623 -0.010161 -0.0010629 0.011381 -0.0050295 0.06655 0.079552 0.036809 0.10475 0.032141
0.10156 0.004797 7.9227e-05 -0.0061462 -0.0087097 0 -0.00066981 0.00098677 -0.0039689 -0.00018218 -0.013253 0.001638 -1.1156 0.10631 0.091804 0.0090343 0.043952 0.047695 0.06376 -0.027082 0.018183 0.072182 0.044299 -0.0081256 0.078537 0.0023878 -0.00051002 0.00042867 0.00076735 0.01677 -0.0087055 0.0010661 0.0064976 -0.0054293 0.081679 0.091742 0.06013 0.12049 0.051374
0.10547 0.005039 0.0010129 -0.0050154 -0.0078507 0 -0.0025006 -0.00030614 -0.0054438 0.0037948 -0.013173 -0.0036764 -1.1236 0.12404 0.10379 0.029357 0.066118 0.068393 0.069773 -0.0065266 0.033416 0.076202 0.058304 -0.0054703 0.094454 0.0014693 0.00022602 0.00024502 -0.00010181 0.025447 -0.0030168 0.0011508 0.0015947 -0.0051947 0.093739 0.096525 0.083418 0.13182 0.067765
0.10938 0.0045254 0.0021263 -0.0012436 -0.0017064 0 -0.00053201 0.00067351 -0.0047868 0.0066615 -0.0084921 -0.0098756 -1.141 0.13966 0.10745 0.0517 0.083675 0.087705 0.073289 0.016583 0.053359 0.077669 0.073854 0.0001612 0.10783 0.00019981 0.00044992 8.5281e-05 -0.00087589 0.018556 0.0039432 -0.0014919 -0.0015739 -0.0027601 0.10079 0.093887 0.10305 0.13661 0.079778
0.11328 0.0034632 0.0027893 0.0024944 0.0060144 0 0.0043167 0.0037841 -0.00237 0.0086823 -0.00077736 -0.014416 -1.1552 0.15122 0.1025 0.072574 0.092807 0.10149 0.072701 0.039962 0.074023 0.076004 0.087982 0.0036846 0.11649 -0.00021813 0.00023271 0.00025144 -0.0010329 0.0025864 0.0079661 -0.0062865 -0.0025596 0.0014904 0.10168 0.08418 0.1166 0.1334 0.086599
0.11719 0.0022291 0.0027747 0.0040022 0.010654 0 0.0079674 0.0052307 9.8385e-05 0.01017 0.0065402 -0.014737 -1.1576 0.15652 0.089347 0.088256 0.089963 0.10539 0.066482 0.060941 0.090766 0.070714 0.097434 0.0027591 0.11835 0.00045612 -1.238e-05 0.00098389 -0.0003943 -0.0099369 0.0065876 -0.010701 -0.0020004 0.0045591 0.095549 0.068406 0.12168 0.12099 0.087745
0.12109 0.0011189 0.0023063 0.0025263 0.0094636 0 0.0065279 0.00108 0.00056962 0.011519 0.010131 -0.00986 -1.153 0.15142 0.070273 0.093157 0.071841 0.093693 0.053327 0.073621 0.095707 0.061288 0.097232 -0.00011088 0.11092 0.0013041 -8.7838e-05 0.0020067 0.00057515 -0.011359 0.0012979 -0.010991 -0.0011735 0.0036176 0.0822 0.050151 0.11471 0.098893 0.083004
0.125 0.00023041 0.0018317 -0.0010416 0.0032659 0 7.6293e-05 -0.0077327 -0.0012279 0.012824 0.0090142 -0.0014499 -1.1546 0.1394 0.051179 0.090727 0.0475 0.074112 0.037875 0.078024 0.091411 0.050083 0.090477 -0.00053606 0.09892 0.0012424 -0.00016814 0.0025461 0.0010625 -0.006354 -0.0031968 -0.0049343 -0.0013341 -0.00061652 0.066784 0.034194 0.1009 0.074204 0.07566
0.12891 -0.00047883 0.0017124 -0.0043368 -0.0038857 0 -0.0067934 -0.01489 -0.0028699 0.013243 0.0053616 0.0066218 -1.1684 0.12203 0.034206 0.082713 0.020979 0.050811 0.022521 0.07415 0.079751 0.038 0.078764 0.0029972 0.084436 0.00014375 -0.00045233 0.0019763 0.0006206 -0.0077855 -0.0025244 0.0055634 -0.0028869 -0.0039197 0.051418 0.021948 0.082408 0.05021 0.066474
0.13281 -0.0010632 0.0020152 -0.0043984 -0.006961 0 -0.0085543 -0.014073 -0.0011154 0.01111 0.0029802 0.010434 -1.1852 0.10109 0.021056 0.070981 -0.0040488 0.027891 0.009513 0.062531 0.062989 0.025885 0.06382 0.0075156 0.069427 -0.0010823 -0.00081956 0.00049123 -0.00039587 -0.024124 0.003707 0.0149 -0.0048837 -0.0025008 0.037944 0.01417 0.061443 0.029851 0.056
0.13672 -0.0015176 0.0024864 0.00035561 -0.0031575 0 -0.0034507 -0.0049673 0.0047561 0.0053422 0.0043932 0.0087398 -1.1884 0.079218 0.013772 0.057924 -0.022885 0.011387 0.0022589 0.044056 0.044641 0.014838 0.047994 0.008557 0.056423 -0.0014755 -0.00094163 -0.0009566 -0.0011611 -0.050482 0.011277 0.017573 -0.0054372 0.0030717 0.028692 0.010897 0.040986 0.017238 0.044217
0.14063 -0.0017896 0.0026995 0.0080711 0.0057213 0 0.0048697 0.006366 0.011484 -0.0029166 0.0087485 0.0041648 -1.1713 0.059828 0.011392 0.045735 -0.034865 0.0036599 0.0015636 0.023463 0.028819 0.0056513 0.033781 0.0044839 0.046492 -0.00098413 -0.00070501 -0.0014894 -0.0011786 -0.072023 0.01446 0.012272 -0.0029806 0.0081185 0.023542 0.0082076 0.023961 0.012375 0.030851
0.14453 -0.0018026 0.0023103 0.013601 0.013678 0 0.010259 0.01305 0.014125 -0.01024 0.012306 0.0014945 -1.1452 0.043655 0.011407 0.034359 -0.043233 0.00099977 0.0049044 0.0042086 0.015818 -0.0016851 0.021535 -0.0021908 0.038466 -0.00040286 -0.00039451 -0.0010976 -0.00072633 -0.076289 0.010407 0.0027008 0.00251 0.0081439 0.020408 0.0030307 0.010612 0.011434 0.016358
0.14844 -0.0014351 0.0012968 0.011963 0.014282 0 0.008955 0.012979 0.010306 -0.013037 0.011225 0.0039491 -1.1297 0.030918 0.012423 0.023546 -0.049861 0.00065423 0.010621 -0.011984 0.0053548 -0.0069789 0.011406 -0.0073404 0.031561 -0.00044521 -0.00037362 -0.00056237 -0.00047875 -0.062633 0.001258 -0.0053971 0.0092816 0.0028894 0.018011 -0.006187 0.0010702 0.011957 0.0013326
0.15234 -0.0005138 3.4907e-05 0.0029088 0.0056561 0 0.0023438 0.0090585 0.0024617 -0.010231 0.0044901 0.010308 -1.1353 0.021502 0.013021 0.012908 -0.056686 -0.00057261 0.016803 -0.023756 -0.0032427 -0.010055 0.0033871 -0.0086465 0.024886 -0.0010096 -0.00061947 -0.00057609 -0.00072235 -0.040717 -0.0076245 -0.008186 0.014705 -0.0036952 0.014999 -0.020592 -0.0047696 0.011278 -0.0134
0.15625 0.0010705 -0.00087858 -0.0077108 -0.0072326 0 -0.004415 0.0049385 -0.0041225 -0.0040867 -0.0052724 0.015453 -1.1539 0.01505 0.010789 0.0023624 -0.065533 -0.0082169 0.019957 -0.0294 -0.010981 -0.0098546 -0.0018883 -0.0066631 0.017397 -0.0013954 -0.00068412 -0.00099542 -0.0010345 -0.021167 -0.011644 -0.0055647 0.01661 -0.0071019 0.0091715 -0.04103 -0.0066093 0.0047706 -0.024988
0.16016 0.0031351 -0.00098089 -0.012009 -0.015503 0 -0.0064273 0.0016561 -0.005669 0.0015639 -0.013544 0.014215 -1.1661 0.0093449 0.0057408 -0.0070479 -0.074453 -0.020518 0.019689 -0.032222 -0.017959 -0.0074104 -0.0050999 -0.0032977 0.0098013 -0.0011364 -0.00018479 -0.0010319 -0.00078952 -0.0080675 -0.0099133 -0.00030748 0.014229 -0.0057391 0.0011445 -0.06287 -0.0065875 -0.0065023 -0.032465
0.16406 0.005066 -0.00025335 -0.0067134 -0.012924 0 -0.0025021 -0.0015028 -0.002669 0.0040944 -0.016716 0.00557 -1.158 0.0036796 -0.0018809 -0.014319 -0.081661 -0.034677 0.016549 -0.033756 -0.023133 -0.0033836 -0.006448 -3.1589e-05 0.0031128 -0.00048869 0.00069943 -0.00017891 6.5725e-05 0.00088741 -0.0051573 0.0038608 0.0084264 -0.0013515 -0.0082407 -0.083742 -0.0056155 -0.02101 -0.035847
0.16797 0.0059948 0.00083404 0.0035735 -0.0010211 0 0.0042923 -0.0041905 0.0012029 0.0035309 -0.013926 -0.0062457 -1.1328 -0.002428 -0.011758 -0.018634 -0.085689 -0.047806 0.011242 -0.035195 -0.025405 0.0014743 -0.006219 0.0023541 -0.0016712 -8.1922e-05 0.0013056 0.0011305 0.00084335 0.0093407 -0.0012321 0.0038723 0.0013341 0.0030142 -0.01807 -0.1017 -0.0045464 -0.037155 -0.03553
0.17188 0.0052845 0.0015794 0.010002 0.011696 0 0.0089095 -0.0046026 0.0025589 0.0018612 -0.0070245 -0.014643 -1.1071 -0.0093569 -0.023448 -0.018786 -0.084535 -0.055049 0.0049873 -0.037775 -0.022666 0.0058703 -0.0048888 0.0031563 -0.0028209 -0.00021016 0.0011171 0.0018625 0.00077823 0.018677 -0.00053264 -0.0013792 -0.0044579 0.0050024 -0.026792 -0.11419 -0.0046146 -0.052427 -0.032544
0.17578 0.0030002 0.0014296 0.007115 0.016088 0 0.0076928 -0.0021576 0.00077109 0.0012762 0.00075989 -0.015346 -1.0963 -0.016706 -0.035665 -0.015365 -0.078782 -0.051942 -0.00019495 -0.04145 -0.013695 0.0075459 -0.0038867 0.0018523 0.00093146 -0.00057597 0.0003096 0.0013897 -0.0001676 0.028418 -0.0029714 -0.009887 -0.0070458 0.003643 -0.032152 -0.12021 -0.0073653 -0.063866 -0.030335
0.17969 -3.5374e-05 0.00024896 -0.0024226 0.0092749 0 0.0007583 0.00057665 -0.0024151 0.0028075 0.0063927 -0.0092227 -1.1033 -0.023571 -0.047238 -0.011137 -0.072179 -0.041722 -0.0038117 -0.044799 -0.0011209 0.0061543 -0.003911 -0.00089119 0.0079489 -0.00070759 -0.00037466 0.00013076 -0.0012229 0.037888 -0.0065617 -0.016611 -0.0062838 -0.00053119 -0.034003 -0.12216 -0.012499 -0.071854 -0.030903
0.18359 -0.0027048 -0.0016397 -0.010462 -0.0034618 0 -0.0079783 -7.2603e-05 -0.0050033 0.0058598 0.0082029 -0.0013117 -1.1177 -0.029253 -0.057425 -0.0077298 -0.06694 -0.027035 -0.0057942 -0.046884 0.013338 0.0017355 -0.004966 -0.002864 0.017162 -0.00049435 -0.00032772 -0.0008316 -0.0015464 0.046122 -0.0086757 -0.016093 -0.0040184 -0.0052673 -0.032232 -0.12105 -0.019587 -0.076818 -0.034872
0.1875 -0.0042486 -0.0035932 -0.010863 -0.01306 0 -0.013262 -0.0047048 -0.0061942 0.0083944 0.0064663 0.0029864 -1.1264 -0.033034 -0.065497 -0.0067186 -0.065175 -0.011133 -0.0062384 -0.046825 0.027764 -0.0053523 -0.0067908 -0.0017564 0.027289 -0.00022633 0.00033744 -0.00075708 -0.0010164 0.0508 -0.0072887 -0.0066892 -0.0029792 -0.0071202 -0.026939 -0.11792 -0.027938 -0.079418 -0.042401
0.19141 -0.0046179 -0.0048738 -0.0047303 -0.01352 0 -0.012072 -0.0095213 -0.0061149 0.0077491 0.0032196 0.001608 -1.1242 -0.033108 -0.06949 -0.010598 -0.069975 -0.00091511 -0.0053079 -0.043295 0.03861 -0.013715 -0.0077722 0.0026576 0.035672 -0.0001735 0.00089839 0.00011722 -0.00026667 0.04901 -0.0020355 0.0070646 -0.0048324 -0.0037018 -0.01813 -0.11336 -0.035481 -0.080454 -0.05242
0.19531 -0.0042992 -0.0049158 0.0013872 -0.0058 0 -0.0058786 -0.0099014 -0.004865 0.0022997 0.0011119 -0.003146 -1.1165 -0.029683 -0.069224 -0.017658 -0.0784 0.00089655 -0.0036744 -0.038005 0.045381 -0.020395 -0.0059465 0.0079128 0.040668 -0.00027407 0.00071953 0.00088912 2.0927e-05 0.040091 0.005195 0.016885 -0.008809 0.0035744 -0.0078648 -0.10738 -0.039948 -0.080568 -0.060932
0.19922 -0.0038313 -0.0036017 0.0021571 0.0037674 0 0.00035343 -0.0052019 -0.0023554 -0.0066707 0.0016683 -0.0067356 -1.1136 -0.023322 -0.064788 -0.025802 -0.087231 -0.0044375 -0.0014334 -0.032592 0.049281 -0.024121 -0.00088542 0.010732 0.042224 -0.0003019 -0.00015001 0.00087026 -0.00021242 0.027378 0.010776 0.016779 -0.012092 0.009312 0.0028923 -0.099445 -0.040678 -0.079241 -0.065913
0.20313 -0.0034462 -0.0014286 -0.0017636 0.0086211 0 0.0020244 0.00055625 0.00096345 -0.014659 0.0041158 -0.0059551 -1.1201 -0.014517 -0.056201 -0.033266 -0.093788 -0.015313 0.0014139 -0.028386 0.051474 -0.024114 0.0073425 0.0097251 0.04051 -0.00024758 -0.0010405 0.0001582 -0.00045013 0.016241 0.011255 0.0076904 -0.011779 0.0079517 0.01355 -0.089087 -0.037386 -0.075826 -0.066013
0.20703 -0.0030726 0.00061424 -0.0052643 0.006497 0 -0.0013438 0.0029012 0.0036818 -0.016441 0.0058645 -0.0013515 -1.1315 -0.003944 -0.043398 -0.037646 -0.094452 -0.0289 0.0049645 -0.027144 0.053725 -0.019663 0.018127 0.0063691 0.036011 -0.00037971 -0.001293 -0.00057383 -0.00024272 0.010089 0.0056985 -0.003438 -0.0069207 -0.0011346 0.023575 -0.075671 -0.030002 -0.069174 -0.059805
0.21094 -0.0025677 0.0015144 -0.0044546 0.00030894 0 -0.0057308 0.0013213 0.0041836 -0.010113 0.0044711 0.0032484 -1.138 0.006861 -0.027124 -0.035983 -0.085113 -0.039188 0.0091006 -0.030772 0.058446 -0.011525 0.027966 0.0035143 0.030715 -0.000871 -0.0008333 -0.0007545 0.00029485 0.0084755 -0.0033255 -0.0093423 0.00086092 -0.012171 0.032805 -0.059536 -0.020128 -0.057935 -0.047313
0.21484 -0.0018779 0.00083473 -0.00034779 -0.0046209 0 -0.0061641 -0.00087402 0.0019811 0.00079573 -0.00047017 0.0037822 -1.1328 0.016823 -0.0099247 -0.030036 -0.069197 -0.044325 0.013107 -0.037528 0.064851 -0.0027752 0.033889 0.003065 0.026631 -0.001446 -0.00016539 -0.0003727 0.00065085 0.0089611 -0.011212 -0.0077453 0.0084705 -0.01718 0.041725 -0.0433 -0.010473 -0.044026 -0.032379
0.21875 -0.00099857 -0.00095565 0.0029542 -0.004607 0 -0.0011708 -0.00067561 -0.0017384 0.009598 -0.0070698 -0.00069817 -1.1182 0.025638 0.0068811 -0.020984 -0.048863 -0.044284 0.016465 -0.046369 0.071728 0.0050768 0.034603 0.0049613 0.024537 -0.0015241 0.00015497 0.00014063 0.00051064 0.0099963 -0.014299 -0.0019426 0.013112 -0.012456 0.050385 -0.028667 -0.0020593 -0.028694 -0.016725
0.22266 0.00011713 -0.0026938 0.0030149 -9.6656e-05 0 0.0058599 0.0014556 -0.0049375 0.011675 -0.012558 -0.0070314 -1.1034 0.033153 0.021985 -0.010225 -0.026586 -0.039624 0.01866 -0.056133 0.077608 0.010657 0.029334 0.0079317 0.024955 -0.00076271 2.4359e-05 0.00037344 9.6737e-05 0.011296 -0.012082 0.002895 0.013507 -0.0015309 0.058694 -0.017334 0.0043582 -0.013343 -0.0019625
0.22656 0.0014926 -0.003181 0.0013252 0.0049363 0 0.0096315 0.002737 -0.0061278 0.0080991 -0.014915 -0.010275 -1.0976 0.039312 0.032861 -0.00019262 -0.006755 -0.032047 0.018634 -0.064932 0.079134 0.011811 0.0176 0.010776 0.028297 0.00056877 -0.00019442 0.00025317 -9.6962e-05 0.011884 -0.0070638 0.0036297 0.010099 0.0079203 0.065664 -0.012715 0.0081885 -0.00074784 0.0096666
0.23047 0.0029254 -0.0018798 0.00088253 0.0061836 0 0.0074869 0.0016168 -0.0051112 0.0042665 -0.013382 -0.0076256 -1.1044 0.044691 0.038642 0.0072417 0.0075846 -0.024786 0.016414 -0.071839 0.074921 0.009035 0.0039133 0.012915 0.032577 0.0017801 -0.0001091 -8.7675e-06 0.0001537 0.0092538 -0.0026531 0.00015711 0.0046139 0.010159 0.069406 -0.015047 0.010995 0.0073256 0.017981
0.23438 0.0039081 0.00076716 0.0023586 0.0024908 0 0.0014727 -0.00073146 -0.0026825 0.0047881 -0.0080375 -0.00072187 -1.121 0.049343 0.039941 0.012288 0.016912 -0.018344 0.012605 -0.077532 0.066226 0.0038411 -0.0084634 0.014168 0.036091 0.0023043 0.00028185 -0.00018709 0.00058772 0.0015571 -0.00099114 -0.005895 -0.00059003 0.0051248 0.068792 -0.022563 0.013932 0.011134 0.023823
0.23828 0.0038868 0.0035503 0.0035386 -0.0030324 0 -0.0036903 -0.0024404 7.3706e-05 0.0094283 0.0003582 0.0056851 -1.1409 0.053 0.03714 0.015287 0.021836 -0.012434 0.0076274 -0.082735 0.054199 -0.0026834 -0.017633 0.01448 0.037678 0.0020482 0.00060038 -0.00022193 0.00077033 -0.0096584 -0.0021347 -0.012221 -0.003331 -0.0025954 0.062939 -0.033927 0.017533 0.010917 0.027631
0.24219 0.0027322 0.0051027 0.0025646 -0.0053777 0 -0.0045988 -0.0034442 0.0021959 0.013731 0.0097902 0.0076049 -1.1572 0.055156 0.030816 0.016872 0.023458 -0.0061944 0.0020136 -0.08849 0.040511 -0.0092213 -0.021883 0.013929 0.036129 0.0012863 0.00049706 -0.00017587 0.00055179 -0.020023 -0.0045481 -0.015765 -0.0026033 -0.0075861 0.050997 -0.047376 0.022162 0.0071702 0.02987
0.24609 0.0010102 0.0046173 0.00076043 -0.0018181 0 -0.0015599 -0.0050273 0.0029798 0.013337 0.016783 0.0048994 -1.1647 0.053984 0.02215 0.018274 0.024014 0.0030819 -0.0031571 -0.096836 0.028682 -0.013177 -0.020326 0.012736 0.029922 0.0003514 2.9102e-05 -8.63e-05 0.0001753 -0.026288 -0.0060198 -0.013158 0.00063915 -0.0067178 0.032522 -0.059005 0.027087 0.0010507 0.030575
0.25 -0.00027974 0.0023465 0.0012028 0.0055491 0 0.0022792 -0.0071221 0.0022565 0.0076603 0.017902 0.00097644 -1.1606 0.049881 0.013399 0.020076 0.02517 0.015169 -0.0072001 -0.10705 0.019726 -0.014067 -0.017313 0.011082 0.021574 -0.00050179 -0.00037774 9.4448e-05 -3.5406e-05 -0.029251 -0.0045449 -0.0029916 0.0036955 -0.00010176 0.012515 -0.066738 0.030724 -0.005109 0.030083
0.25391 -0.00038452 -0.00040647 0.0044802 0.011299 0 0.0037627 -0.0072605 0.00079462 -0.00026294 0.012481 -0.00044406 -1.1467 0.043203 0.005283 0.022092 0.026897 0.029116 -0.0097059 -0.11801 0.013338 -0.011732 -0.014923 0.0090453 0.012631 -0.0010294 -0.00034741 0.00040733 -2.1297e-05 -0.032052 0.00064964 0.011612 0.0036735 0.0093456 -0.0062713 -0.069897 0.032294 -0.010404 0.028316
0.25781 0.00062054 -0.0019391 0.0069952 0.0112 0 0.0019861 -0.0031773 0.00019779 -0.0069015 0.00408 0.0015444 -1.1292 0.034556 -0.0016539 0.024026 0.028919 0.043609 -0.010309 -0.12827 0.0088645 -0.0062326 -0.014936 0.0069375 0.0046997 -0.0010063 6.8115e-05 0.00075689 9.8094e-06 -0.035668 0.0080645 0.023406 -0.00038015 0.01696 -0.021215 -0.068216 0.031251 -0.014028 0.025258
0.26172 0.0018465 -0.0012079 0.00465 0.0058666 0 -0.0014397 0.0037402 0.0018694 -0.010881 -0.0014233 0.0047173 -1.1169 0.025264 -0.006858 0.025089 0.030167 0.055641 -0.008185 -0.13454 0.0046445 0.002286 -0.019555 0.0055301 0.000598 -0.00044272 0.00043519 0.00091331 -0.00011898 -0.037048 0.013878 0.025433 -0.0063535 0.018316 -0.027979 -0.06156 0.026997 -0.014671 0.020866
0.26563 0.0022323 0.0013523 -0.0017829 0.0001868 0 -0.0037796 0.0086168 0.0056332 -0.012925 -0.00024111 0.0061383 -1.1148 0.017812 -0.010834 0.024615 0.029383 0.06188 -0.0032698 -0.13309 -0.0017382 0.011856 -0.027633 0.0055193 0.001993 0.0002503 0.00037137 0.00069731 -0.00032494 -0.032296 0.013818 0.016298 -0.010101 0.01204 -0.025636 -0.052716 0.020949 -0.011877 0.015899
0.26953 0.0013253 0.0039377 -0.0061999 -0.0011283 0 -0.0030652 0.0074577 0.0093087 -0.01394 0.0060268 0.0048096 -1.1211 0.012911 -0.014426 0.022869 0.026848 0.062741 0.0034952 -0.12396 -0.010364 0.020612 -0.036196 0.0064924 0.0074545 0.00048 -6.7981e-05 0.00020073 -0.00036128 -0.021209 0.0062679 0.0015811 -0.0082319 0.0014754 -0.0178 -0.044325 0.014706 -0.006555 0.011011
0.27344 -0.00040432 0.0045313 -0.0032985 0.0021207 0 0.0005109 0.0012962 0.0099712 -0.013664 0.011335 0.0021864 -1.1282 0.010664 -0.01811 0.020048 0.023007 0.058922 0.011373 -0.10731 -0.020772 0.027293 -0.043299 0.0067134 0.015766 -1.3222e-05 -0.00044631 -0.00019934 -0.00010941 -0.0076637 -0.0057991 -0.010139 -0.00075477 -0.0070876 -0.0071 -0.037943 0.0090208 0.00058899 0.0064815
0.27734 -0.0019357 0.0023553 0.0048514 0.0054087 0 0.0044167 -0.00448 0.0061466 -0.011047 0.0098905 0.00045691 -1.1296 0.010822 -0.022346 0.016438 0.018544 0.051677 0.01944 -0.083882 -0.032091 0.030668 -0.046982 0.0045435 0.025308 -0.00086262 -0.00039787 -0.00013299 0.00026641 0.0046185 -0.016157 -0.013372 0.008503 -0.0091126 0.0033647 -0.035004 0.0044968 0.0086179 0.0025031
0.28125 -0.0024385 -0.0015074 0.0096355 0.0037046 0 0.0052477 -0.0051305 -0.00081053 -0.0055332 0.00074732 0.00047905 -1.1247 0.011859 -0.027834 0.012376 0.015398 0.044375 0.024967 -0.055924 -0.041271 0.027833 -0.043792 0.00039381 0.032076 -0.0013782 -1.5149e-05 0.00037129 0.00046199 0.015593 -0.019421 -0.0089351 0.014267 -0.0054655 0.0068736 -0.038309 0.0013236 0.014681 -0.00098325
0.28516 -0.0018133 -0.0048788 0.0045067 -0.0036442 0 0.0013597 -0.00076475 -0.0073895 0.002151 -0.011454 0.0012041 -1.1177 0.01133 -0.034049 0.0081632 0.01448 0.040008 0.026653 -0.029373 -0.046449 0.020447 -0.036217 -0.0030054 0.034325 -0.0011913 0.00023828 0.00079188 0.00030971 0.027139 -0.014796 -0.0022304 0.013428 -0.001289 0.0027955 -0.045915 -0.0019395 0.016724 -0.0045608
0.28906 -0.00067801 -0.0060473 -0.0072752 -0.011801 0 -0.0051847 0.0043479 -0.010249 0.01013 -0.019942 0.00077557 -1.1132 0.008511 -0.040491 0.0038157 0.015834 0.039025 0.024172 -0.0067651 -0.047032 0.0096317 -0.025909 -0.0028044 0.032025 -0.00057425 1.7806e-05 0.00051857 -8.8951e-05 0.038278 -0.0064323 0.0012011 0.0072239 -0.00091739 -0.007778 -0.056701 -0.0059024 0.013915 -0.0083405
0.29297 0.00011103 -0.0048599 -0.014705 -0.014237 0 -0.0094968 0.006111 -0.0084667 0.016004 -0.0204 -0.0018991 -1.1115 0.0030987 -0.046604 -0.00059299 0.019286 0.041371 0.0176 0.0099443 -0.042735 -0.0033841 -0.014415 0.0012769 0.025606 -9.1904e-05 -0.0005084 -0.00052648 -0.0004719 0.044073 -0.00017221 -0.00093292 0.00022138 -0.0038986 -0.023249 -0.069528 -0.010887 0.0058499 -0.012274
0.29688 2.2287e-05 -0.002519 -0.0098792 -0.0082714 0 -0.007691 0.0038091 -0.0040587 0.017721 -0.01323 -0.0063314 -1.1107 -0.004808 -0.051363 -0.0048364 0.024314 0.046279 0.007455 0.018236 -0.033245 -0.016652 -0.0038456 0.0066649 0.016259 2.3762e-05 -0.00078224 -0.0016534 -0.00062581 0.04094 0.00054692 -0.0071789 -0.0032319 -0.0061997 -0.040565 -0.082766 -0.016927 -0.0077763 -0.015984
0.30078 -0.00086094 -0.00043232 0.0033318 0.0023402 0 -0.00071842 -0.00059432 -0.00044038 0.014712 -0.0025178 -0.010748 -1.1101 -0.012998 -0.053247 -0.0078908 0.02912 0.050843 -0.0028295 0.018279 -0.019968 -0.026973 0.0038777 0.01056 0.007706 7.152e-05 -0.0003923 -0.0018998 -0.0005091 0.032788 -0.0035282 -0.013859 -0.0023388 -0.0051233 -0.053885 -0.093827 -0.022317 -0.024225 -0.018202
0.30469 -0.0019428 0.00076777 0.012453 0.010034 0 0.005646 -0.0051926 -3.7846e-06 0.0087747 0.0067624 -0.013138 -1.1115 -0.01962 -0.052258 -0.0090142 0.032488 0.053467 -0.010216 0.01405 -0.0052127 -0.033713 0.0093527 0.012713 0.0019741 0.00043331 0.00051136 -0.00090599 -0.00023573 0.029769 -0.0088169 -0.016975 -0.00024901 -0.0023799 -0.061635 -0.1019 -0.025498 -0.039829 -0.018386
0.30859 -0.0025049 0.0012585 0.0089097 0.0092949 0 0.0054981 -0.0092899 -0.0025357 0.0034802 0.011197 -0.012487 -1.116 -0.023962 -0.048428 -0.0076794 0.033799 0.053684 -0.01311 0.0075217 0.0099431 -0.036852 0.013013 0.015223 -0.00033916 0.0010141 0.0013435 0.0006517 1.1943e-05 0.038798 -0.011648 -0.013849 -0.001141 -0.0018486 -0.063663 -0.10649 -0.025643 -0.052672 -0.016262
0.3125 -0.002165 0.0013657 -0.0029677 0.0011393 0 -0.0016225 -0.012159 -0.0055388 0.0016908 0.010124 -0.0095368 -1.1218 -0.025624 -0.04201 -0.0034968 0.032582 0.051358 -0.010281 0.00068818 0.024437 -0.036749 0.015404 0.019513 0.0008865 0.0012518 0.0016176 0.0015714 7.6192e-05 0.054814 -0.010186 -0.0045305 -0.006412 -0.0046227 -0.06049 -0.1073 -0.022183 -0.061098 -0.011744
0.31641 -0.0011545 0.0010844 -0.010216 -0.0074093 0 -0.0096552 -0.011993 -0.0061582 0.0028955 0.0056166 -0.0064445 -1.1256 -0.024881 -0.033901 0.0040286 0.027937 0.046841 -0.00012535 -0.0035154 0.036041 -0.034769 0.017045 0.02394 0.0045439 0.00073547 0.0013451 0.0011885 -9.0199e-05 0.062747 -0.0048007 0.0075298 -0.013239 -0.0071562 -0.054239 -0.10336 -0.014786 -0.062701 -0.0050233
0.32031 -0.00021478 0.00028373 -0.0047111 -0.0086565 0 -0.011083 -0.0072735 -0.0033041 0.0031687 0.001375 -0.0051663 -1.1265 -0.024416 -0.02687 0.012543 0.021072 0.04184 0.013099 -0.0047402 0.043458 -0.033925 0.018067 0.024964 0.00688 -0.00024525 0.00091939 -3.097e-06 -0.00036959 0.05003 0.0024275 0.016623 -0.016774 -0.0049421 -0.0493 -0.096295 -0.0067849 -0.060512 0.0017689
0.32422 -8.882e-05 -0.0007715 0.008263 -0.00044769 0 -0.0038831 0.00074819 0.0015659 -0.0013696 0.0006013 -0.0055635 -1.1265 -0.025483 -0.022481 0.020375 0.012781 0.036703 0.026369 -0.0038246 0.04599 -0.035294 0.018146 0.020769 0.0062291 -0.00086625 0.0006622 -0.00079857 -0.00052486 0.018434 0.0084232 0.017864 -0.01409 0.0021324 -0.046895 -0.087071 -0.00033754 -0.057035 0.007403
0.32813 -0.00088641 -0.0013175 0.015516 0.011624 0 0.0061566 0.0078189 0.0055682 -0.010346 0.0037547 -0.0050083 -1.1266 -0.028755 -0.021901 0.026248 0.0036591 0.031411 0.037398 -0.001569 0.043031 -0.039402 0.017024 0.013287 0.0016272 -0.00053268 0.00054406 -0.00039974 -0.00036794 -0.016309 0.01021 0.010469 -0.0064698 0.0087321 -0.047434 -0.076421 0.0029782 -0.054179 0.010962
0.33203 -0.0018032 -0.00062493 0.0097928 0.018087 0 0.010287 0.0098323 0.0065636 -0.01839 0.0079352 -0.00045818 -1.123 -0.034671 -0.026549 0.028573 -0.0055927 0.025539 0.043383 0.00082492 0.033691 -0.046494 0.014357 0.0062741 -0.0077067 0.0005348 0.00035845 0.00087217 6.502e-05 -0.037349 0.0065615 -0.0012924 0.001807 0.0088384 -0.050702 -0.065222 0.001297 -0.054295 0.011337
0.33594 -0.0015214 0.0013735 -0.0026786 0.012963 0 0.0046748 0.0065051 0.0047177 -0.019206 0.0090023 0.0083003 -1.1101 -0.041751 -0.036853 0.02623 -0.013848 0.017845 0.042007 0.0014477 0.018247 -0.054969 0.010523 0.0015869 -0.020349 0.0014923 9.3252e-05 0.0019422 0.00051739 -0.040626 -0.00064015 -0.010481 0.0069074 0.0016662 -0.054089 -0.055201 -0.0062343 -0.059434 0.007623
0.33984 0.00089184 0.0040304 -0.0087543 -0.00099789 0 -0.0058141 0.00177 0.0022744 -0.011019 0.0051963 0.017208 -1.0884 -0.04747 -0.049296 0.021572 -0.020802 0.0085364 0.036607 0.00018687 0.00079901 -0.06228 0.0069232 -0.0020881 -0.03263 0.0016383 2.2105e-05 0.0020221 0.00073775 -0.03778 -0.0068372 -0.011674 0.0080447 -0.0071511 -0.055349 -0.047212 -0.016246 -0.067299 0.0013791
0.34375 0.0052412 0.006548 -0.0018099 -0.013609 0 -0.011398 0.00039157 0.001789 0.0016986 -0.00084109 0.020266 -1.0688 -0.050609 -0.061793 0.015954 -0.026297 -0.0019616 0.029236 -0.0028356 -0.016358 -0.067195 0.0042799 -0.0066675 -0.042743 0.00098408 0.00037827 0.0012745 0.00072545 -0.046262 -0.0074723 -0.004153 0.0072355 -0.010183 -0.053786 -0.041717 -0.026878 -0.076292 -0.0067326
0.34766 0.010224 0.0085494 0.012184 -0.014551 0 -0.0054663 0.0041446 0.0042587 0.011966 -0.0038492 0.014347 -1.0652 -0.050234 -0.072202 0.010768 -0.030262 -0.013042 0.022097 -0.0073734 -0.030941 -0.068717 0.0031777 -0.011505 -0.049135 0.0001182 0.00098618 0.00048921 0.00072668 -0.07572 -0.0012627 0.0077993 0.0069694 -0.00417 -0.049098 -0.039009 -0.036273 -0.084676 -0.016009
0.35156 0.014219 0.010107 0.021685 -0.001241 0 0.0099273 0.01101 0.0085575 0.015984 -0.00036139 0.0025346 -1.0823 -0.045264 -0.076494 0.0082634 -0.032485 -0.023221 0.019092 -0.013094 -0.038838 -0.065454 0.0042055 -0.013713 -0.049553 -0.00040422 0.0013137 0.00020003 0.00095021 -0.1214 0.0085674 0.01742 0.0082128 0.0078046 -0.041593 -0.039558 -0.041387 -0.089199 -0.025503
0.35547 0.016207 0.011327 0.02126 0.01888 0 0.025506 0.017426 0.012428 0.01556 0.0081107 -0.0072138 -1.1094 -0.038053 -0.073786 0.0086681 -0.033567 -0.031339 0.021606 -0.019521 -0.039784 -0.05921 0.0058288 -0.011938 -0.045716 -0.00049844 0.0009528 0.00019824 0.0012918 -0.16812 0.016331 0.019264 0.010333 0.018972 -0.033923 -0.0417 -0.041952 -0.088691 -0.034245
0.35938 0.016113 0.012038 0.015269 0.033556 0 0.031589 0.020778 0.014087 0.01545 0.016132 -0.0074719 -1.1296 -0.030707 -0.065803 0.010682 -0.033902 -0.037706 0.028179 -0.026799 -0.036152 -0.051959 0.0065113 -0.0091531 -0.039945 -0.00045469 4.1346e-05 -0.00010132 0.0013909 -0.2001 0.017745 0.012332 0.012364 0.023397 -0.027419 -0.043942 -0.039533 -0.084184 -0.041958
0.36328 0.014458 0.011927 0.010777 0.034399 0 0.024762 0.020013 0.013241 0.018693 0.018811 0.003276 -1.1348 -0.024517 -0.053971 0.013189 -0.033625 -0.04278 0.037409 -0.03523 -0.029943 -0.045025 0.0051551 -0.010668 -0.033776 -0.00054089 -0.00083102 -0.00091935 0.0010052 -0.20923 0.012668 0.00089775 0.01391 0.019045 -0.022702 -0.045255 -0.035349 -0.076533 -0.048436
0.36719 0.01179 0.010874 0.0090783 0.022436 0 0.0097298 0.015029 0.011004 0.024318 0.015704 0.019446 -1.1318 -0.020761 -0.040255 0.01473 -0.032798 -0.04733 0.047281 -0.045275 -0.023821 -0.03986 0.00057245 -0.018835 -0.028906 -0.00076312 -0.0011515 -0.0018237 0.0003201 -0.19762 0.0048226 -0.007768 0.014839 0.0084372 -0.020149 -0.044515 -0.030973 -0.066949 -0.053482
0.37109 0.0084985 0.0090548 0.0057999 0.0066209 0 -0.0042997 0.0066658 0.0090376 0.028833 0.010746 0.032138 -1.1331 -0.020553 -0.028728 0.012554 -0.031074 -0.053042 0.053103 -0.057773 -0.023368 -0.038615 -0.0087562 -0.029994 -0.027702 -0.000952 -0.00090938 -0.0021634 -0.00016997 -0.17439 -0.00094596 -0.0079089 0.014584 -0.0025283 -0.019335 -0.040016 -0.029174 -0.057756 -0.056584
0.375 0.0050172 0.0067401 -0.0014338 -0.003028 0 -0.0097217 -0.0025307 0.0085437 0.029174 0.0085513 0.034914 -1.1418 -0.021812 -0.020717 0.0072351 -0.028449 -0.059897 0.05363 -0.071388 -0.029009 -0.040107 -0.020531 -0.037208 -0.029144 -0.00096135 -0.00050494 -0.0017057 -0.00013284 -0.14943 -0.001667 0.00066087 0.012272 -0.0072398 -0.018583 -0.03309 -0.029918 -0.050074 -0.058332
0.37891 0.001996 0.0041545 -0.0080721 -0.0022168 0 -0.0051161 -0.0085182 0.0095753 0.024318 0.010579 0.027477 -1.1481 -0.023524 -0.016057 -0.00060329 -0.024837 -0.067148 0.048647 -0.085068 -0.040126 -0.043593 -0.033591 -0.036277 -0.032589 -0.00073569 -0.00029186 -0.00080377 0.0002536 -0.12787 0.0023831 0.012081 0.0077649 -0.0022168 -0.017366 -0.024473 -0.032666 -0.043962 -0.058834
0.38281 6.8247e-05 0.0016381 -0.0071925 0.0055927 0 0.0043056 -0.008041 0.010952 0.015096 0.014417 0.015119 -1.1404 -0.02478 -0.014134 -0.010142 -0.0202 -0.073799 0.038382 -0.09763 -0.055504 -0.048203 -0.04677 -0.028983 -0.037325 -0.00026441 -0.00026839 5.2455e-06 0.0004659 -0.10817 0.0082899 0.018454 0.0024022 0.0097361 -0.015308 -0.014973 -0.036634 -0.039269 -0.058195
0.38672 -0.00058963 -0.00014836 0.0016382 0.012633 0 0.010516 -0.0014192 0.010925 0.0036266 0.016298 0.0048388 -1.1202 -0.024464 -0.013209 -0.019889 -0.014434 -0.077448 0.023488 -0.10661 -0.072288 -0.052454 -0.058317 -0.020464 -0.042381 0.0004088 -0.00021502 0.00047235 0.00017727 -0.085397 0.012287 0.015626 -0.0016002 0.020182 -0.012135 -0.0058394 -0.040122 -0.035446 -0.056342
0.39063 -0.00038907 -0.00044407 0.010265 0.012711 0 0.0083913 0.0070343 0.0083901 -0.0068819 0.014224 0.00085547 -1.102 -0.022743 -0.010018 -0.02797 -0.0079049 -0.07585 0.007269 -0.10983 -0.085037 -0.054582 -0.067044 -0.01377 -0.046944 0.0011012 -4.6454e-05 0.00070422 -0.00037495 -0.056876 0.011701 0.0061982 -0.0027422 0.020601 -0.0081557 0.0018288 -0.04083 -0.031266 -0.053277
0.39453 6.7929e-05 0.00095867 0.010131 0.0054035 0 -0.00044581 0.011919 0.0038825 -0.012913 0.0090441 0.002224 -1.0995 -0.020596 -0.0037731 -0.03418 -0.00096731 -0.069672 -0.0081108 -0.10763 -0.0918 -0.054356 -0.073173 -0.0073911 -0.051124 0.0015089 7.4905e-05 0.0008767 -0.00059712 -0.025777 0.006311 -0.0027383 -0.0013469 0.0092802 -0.0035012 0.0082096 -0.038396 -0.02629 -0.049001
0.39844 0.00053774 0.0032566 0.0019193 -0.0039204 0 -0.0086348 0.010672 -0.00057258 -0.012731 0.0031629 0.0038541 -1.1103 -0.018598 0.0055177 -0.038553 0.006259 -0.059639 -0.021627 -0.10018 -0.091671 -0.051731 -0.076601 0.0020144 -0.05508 0.0014254 -9.5374e-06 0.0010057 -0.00013525 0.00093957 -0.0014402 -0.0052277 0.00083442 -0.006546 0.0019899 0.013524 -0.032751 -0.020381 -0.043348
0.40234 0.0012621 0.005002 -0.0046511 -0.0080106 0 -0.0086889 0.0051755 -0.0029283 -0.0083267 -0.0014856 0.00032762 -1.1177 -0.01731 0.017375 -0.041318 0.013686 -0.046912 -0.03252 -0.087951 -0.084325 -0.046871 -0.07726 0.015053 -0.059031 0.00097029 -0.00017912 0.0010073 0.00074259 0.018247 -0.007669 -0.00074852 0.0020694 -0.01605 0.0085591 0.018123 -0.024115 -0.013523 -0.036141
0.40625 0.0025517 0.0051419 -0.0013096 -0.0030443 0 0.00082605 -9.0009e-05 -0.002794 -0.0046276 -0.0044114 -0.0098468 -1.1056 -0.017344 0.029495 -0.042823 0.021326 -0.034538 -0.039923 -0.071647 -0.06975 -0.040338 -0.073593 0.028141 -0.063168 0.00053135 -0.00011609 0.0008697 0.0013728 0.026917 -0.0092781 0.0060999 0.001787 -0.013559 0.017002 0.022567 -0.013331 -0.0059252 -0.026791
0.41016 0.0042991 0.0038241 0.0094372 0.0081645 0 0.013617 -0.001452 -0.0017547 -0.0055523 -0.0061187 -0.022525 -1.0739 -0.017912 0.039113 -0.04377 0.028933 -0.025026 -0.045792 -0.054552 -0.053274 -0.033988 -0.066177 0.036385 -0.067095 0.00040445 0.00031466 0.00066206 0.0013071 0.031652 -0.0058899 0.0096804 0.0005705 -0.0029645 0.026216 0.02701 -0.0029882 0.0015527 -0.016432
0.41406 0.0059465 0.0021933 0.016681 0.01755 0 0.020276 0.0017044 -0.0018684 -0.010143 -0.0070691 -0.030364 -1.0375 -0.018642 0.045435 -0.044059 0.036141 -0.018848 -0.050964 -0.037881 -0.037026 -0.028589 -0.055164 0.037427 -0.070418 0.00049406 0.00084253 0.00039828 0.00069522 0.035487 -7.479e-05 0.0074418 -0.00063603 0.0061968 0.034997 0.031128 0.0057462 0.0084252 -0.0058155
0.41797 0.0069034 0.0013664 0.012736 0.017388 0 0.015678 0.0069814 -0.0036795 -0.012869 -0.0070396 -0.027991 -1.0125 -0.019297 0.048118 -0.043532 0.0425 -0.016065 -0.056115 -0.022642 -0.022739 -0.024737 -0.040986 0.032479 -0.072788 0.00043005 0.001035 1.5721e-05 7.6519e-05 0.036278 0.0044271 0.0010596 -0.0011824 0.0072126 0.042025 0.034547 0.011904 0.014215 0.0043035
0.42188 0.0069174 0.0015553 0.0011878 0.0063715 0 0.0030349 0.0106 -0.0057037 -0.0085368 -0.0052671 -0.016053 -1.0028 -0.019785 0.047178 -0.041732 0.047036 -0.016286 -0.061974 -0.01014 -0.012536 -0.023167 -0.024562 0.024291 -0.073652 1.3207e-05 0.00077532 -0.00043976 -0.00017149 0.028797 0.0052418 -0.0054414 -0.00080358 0.0014108 0.044787 0.036495 0.014096 0.018069 0.012681
0.42578 0.0060363 0.0020998 -0.0073523 -0.0086168 0 -0.0087758 0.0094627 -0.0059334 0.0025432 -0.0011995 -0.00081036 -1.0003 -0.020724 0.044848 -0.038497 0.048358 -0.017402 -0.068571 -0.0013226 -0.0074181 -0.023725 -0.0095633 0.014915 -0.072926 -0.000498 0.00042787 -0.00068128 -0.00014803 0.010052 0.0028029 -0.0084621 0.00052344 -0.0041607 0.040525 0.036305 0.011872 0.019082 0.018052
0.42969 0.0043438 0.0022189 -0.0066773 -0.017094 0 -0.012233 0.0029217 -0.003814 0.014247 0.0046243 0.010526 -0.99452 -0.022543 0.043162 -0.034612 0.046713 -0.018067 -0.074981 0.0045089 -0.0058092 -0.025196 0.0012426 0.00544 -0.071341 -0.00061629 0.00046003 -0.00038411 -0.00021555 -0.017596 -0.00024198 -0.0066125 0.0025496 -0.0036006 0.030592 0.03462 0.0069177 0.01775 0.020985
0.43359 0.0019239 0.0016427 -0.0007596 -0.012856 0 -0.0066132 -0.0064052 -0.00061582 0.019804 0.0102 0.01488 -0.98005 -0.02532 0.042802 -0.030632 0.042307 -0.018059 -0.080388 0.0075801 -0.007004 -0.026951 0.0062679 -0.003038 -0.069237 -0.00016615 0.00090313 0.00040545 -0.00053621 -0.048079 -0.0010214 -0.0010664 0.0046689 0.0030776 0.016028 0.031889 0.00018118 0.014425 0.021852
0.4375 -0.00086209 0.00058382 0.0020152 0.0010725 0 0.0023195 -0.013634 0.002131 0.017662 0.012735 0.014664 -0.95767 -0.028965 0.044139 -0.027161 0.035567 -0.017435 -0.0839 0.0082334 -0.010201 -0.028378 0.0043166 -0.0092929 -0.066944 0.00044477 0.0012581 0.0011402 -0.00087536 -0.075464 0.0016746 0.0051242 0.0061707 0.010931 -0.0016981 0.028662 -0.0072703 0.0096349 0.021161
0.44141 -0.0032355 -0.00069398 -0.0012411 0.014632 0 0.0073897 -0.014525 0.0042933 0.012473 0.010312 0.014665 -0.93052 -0.032548 0.046653 -0.025379 0.027683 -0.017266 -0.083223 0.0069724 -0.014361 -0.028731 -0.0062739 -0.01307 -0.064702 0.00055379 0.000994 0.0011931 -0.00086266 -0.095786 0.0067338 0.0084729 0.0068019 0.014733 -0.019275 0.026013 -0.013403 0.0047809 0.019687
0.44531 -0.0044081 -0.0020917 -0.0054382 0.018456 0 0.0052293 -0.0086148 0.0068872 0.010348 0.0035122 0.01759 -0.90301 -0.034488 0.048064 -0.025161 0.020994 -0.018552 -0.078481 0.0057728 -0.018121 -0.028616 -0.02035 -0.015635 -0.062286 -0.00012888 0.00013499 0.00047936 -0.0003946 -0.10589 0.011413 0.0069494 0.0070276 0.012612 -0.03345 0.024467 -0.017163 0.0016638 0.018132
0.44922 -0.0042898 -0.0034914 -0.0046721 0.010786 0 -0.0022029 9.3038e-05 0.010115 0.012961 -0.0044273 0.022155 -0.88175 -0.034244 0.047229 -0.026057 0.016438 -0.021124 -0.070429 0.0057437 -0.021057 -0.028831 -0.034397 -0.018423 -0.059467 -0.0012219 -0.00069799 -0.00038688 0.00026524 -0.10205 0.012823 0.001371 0.0075081 0.0063047 -0.0437 0.023893 -0.018723 0.00076086 0.016233
0.45313 -0.0037265 -0.0045755 0.0002196 -0.0019375 0 -0.009968 0.00592 0.012018 0.016019 -0.0094742 0.02474 -0.87347 -0.031645 0.04339 -0.027712 0.014568 -0.024522 -0.059878 0.0077238 -0.022922 -0.030059 -0.045748 -0.020941 -0.056129 -0.0020036 -0.00086084 -0.00064199 0.00076579 -0.080851 0.0094789 -0.0049356 0.0081513 -0.00080837 -0.050003 0.024099 -0.018462 0.002165 0.013565
0.45703 -0.0038453 -0.0050387 0.0029627 -0.010846 0 -0.01373 0.0057166 0.0096849 0.013274 -0.0095584 0.02242 -0.87852 -0.026807 0.035763 -0.029674 0.015855 -0.027705 -0.048126 0.012751 -0.023511 -0.033262 -0.051129 -0.020455 -0.052211 -0.002036 -0.00029566 -0.00010961 0.00098409 -0.041812 0.002257 -0.0083651 0.0077384 -0.005646 -0.052845 0.024728 -0.017195 0.0056184 0.0092775
0.46094 -0.0050233 -0.0049967 0.00011057 -0.011532 0 -0.012039 0.00090805 0.0021857 0.002231 -0.0061091 0.014593 -0.88645 -0.021727 0.024562 -0.03169 0.019579 -0.02806 -0.03839 0.021356 -0.023024 -0.039105 -0.04795 -0.014243 -0.048375 -0.0014823 0.00044404 0.00063574 0.0010309 0.011269 -0.005865 -0.0075869 0.0047263 -0.006579 -0.054492 0.025079 -0.017236 0.0089033 0.0020437
0.46484 -0.0065059 -0.0050267 -0.0042908 -0.0065048 0 -0.0065869 -0.0042435 -0.0077377 -0.013511 -0.0030596 0.0026249 -0.88111 -0.018562 0.012018 -0.034123 0.023654 -0.025171 -0.032221 0.031538 -0.022199 -0.045919 -0.040004 -0.0022764 -0.045497 -0.00086382 0.00075799 0.00085483 0.00099687 0.071368 -0.011411 -0.0043332 -0.0013186 -0.0041828 -0.056808 0.024932 -0.019686 0.0098941 -0.0072205
0.46875 -0.0071176 -0.0056434 -0.0038012 -0.0019806 0 -0.001007 -0.0062874 -0.015299 -0.026933 -0.0040094 -0.011094 -0.85324 -0.01824 -0.00088189 -0.037349 0.027194 -0.019241 -0.0302 0.042126 -0.021241 -0.052393 -0.029467 0.012434 -0.044052 -0.00056477 0.00055695 0.00036522 0.00080187 0.13033 -0.012583 -0.001836 -0.0089304 -0.0013664 -0.060062 0.024253 -0.024799 0.0076779 -0.017685
0.47266 -0.0063855 -0.0067219 0.0015972 -0.0024767 0 0.0011025 -0.0048185 -0.017425 -0.032688 -0.0096834 -0.02359 -0.80934 -0.021364 -0.013206 -0.041696 0.029471 -0.010853 -0.032521 0.051926 -0.02025 -0.057095 -0.018618 0.026156 -0.044372 -0.00057008 0.00026053 -0.00034205 0.00035971 0.1802 -0.010496 -0.0024084 -0.015404 -0.0019275 -0.064201 0.02304 -0.032499 0.0017053 -0.028315
0.47656 -0.0049445 -0.0075372 0.0041809 -0.0077314 0 -0.0017248 -0.0018749 -0.015195 -0.030451 -0.017488 -0.031723 -0.76757 -0.028309 -0.023535 -0.047567 0.02974 -0.0018614 -0.03897 0.058899 -0.018841 -0.056883 -0.011035 0.037011 -0.046716 -0.00060565 0.00029477 -0.00065845 -0.00015705 0.21422 -0.008349 -0.0061692 -0.018475 -0.0076846 -0.06819 0.021189 -0.041914 -0.0082003 -0.036718
0.48047 -0.0038458 -0.0074458 -0.0026865 -0.013704 0 -0.0076705 6.5504e-05 -0.012628 -0.024339 -0.023263 -0.033558 -0.74398 -0.036321 -0.031375 -0.053661 0.029047 0.0044964 -0.046083 0.063039 -0.015934 -0.050799 -0.0074805 0.045432 -0.049402 -0.0004397 0.00065252 -0.00044521 -0.00034992 0.22874 -0.0089682 -0.011481 -0.017728 -0.016414 -0.070586 0.018605 -0.050138 -0.018616 -0.041188
0.48438 -0.0035369 -0.0064959 -0.015445 -0.015989 0 -0.012559 -0.00061032 -0.01297 -0.019383 -0.023819 -0.03008 -0.7417 -0.043494 -0.036782 -0.058528 0.028417 0.0071332 -0.051666 0.065742 -0.010898 -0.039975 -0.0062661 0.052586 -0.050985 -3.3658e-05 0.0009545 -4.5236e-05 5.8978e-06 0.22544 -0.012618 -0.016097 -0.014746 -0.022972 -0.071437 0.015216 -0.055691 -0.027053 -0.041973
0.48828 -0.0035883 -0.0053076 -0.022237 -0.012784 0 -0.012733 -0.0044342 -0.015912 -0.01791 -0.018642 -0.025255 -0.75164 -0.048774 -0.039647 -0.061016 0.02845 0.0055573 -0.054409 0.068251 -0.0033709 -0.02542 -0.0059521 0.058755 -0.050454 0.00051396 0.00088345 0.0001927 0.00061101 0.21086 -0.016835 -0.017973 -0.012 -0.023214 -0.071115 0.011015 -0.057744 -0.031917 -0.03947
0.49219 -0.0033754 -0.0043787 -0.015018 -0.0056982 0 -0.007868 -0.010679 -0.018158 -0.018328 -0.0099736 -0.023335 -0.76144 -0.051258 -0.039808 -0.059781 0.029701 -0.00039966 -0.053117 0.072225 0.0068974 -0.0086169 -0.004632 0.06307 -0.046735 0.0010661 0.00049638 0.0002637 0.0008095 0.19183 -0.018345 -0.015813 -0.01134 -0.01729 -0.070387 0.0060658 -0.055661 -0.031647 -0.034444
0.49609 -0.0028746 -0.0036186 0.0010414 0.0014785 0 -0.0013128 -0.01689 -0.016544 -0.016953 -0.001465 -0.025171 -0.76279 -0.051029 -0.03687 -0.052962 0.032051 -0.0096758 -0.047218 0.08088 0.018863 0.006834 0.00056803 0.064139 -0.038791 0.001471 0.00011777 0.00034669 0.00022127 0.16975 -0.015386 -0.0098217 -0.01299 -0.0092184 -0.071323 0.0013873 -0.049799 -0.025106 -0.028986
0.5 -0.0026554 -0.0026283 0.011716 0.0050552 0 0.0025351 -0.019344 -0.01075 -0.011344 0.0037879 -0.026937 -0.75225 -0.050705 -0.032575 -0.043363 0.03375 -0.018953 -0.040078 0.093282 0.029255 0.018813 0.0080648 0.060485 -0.029311 0.0015712 -2.6774e-06 0.00041733 -0.00078221 0.13941 -0.008646 -0.0022537 -0.015483 -0.0032288 -0.074016 -0.0014655 -0.043569 -0.016383 -0.024807
0.50391 -0.0031048 -0.0013524 0.0077952 0.0035643 0 0.0016187 -0.015344 -0.0033866 -0.0025743 0.0048716 -0.022938 -0.72978 -0.051382 -0.027876 -0.032705 0.033599 -0.026893 -0.033375 0.10835 0.035999 0.026627 0.016134 0.050805 -0.019931 0.0012902 0.00012428 0.00019426 -0.001329 0.094508 -0.00045702 0.0033944 -0.016427 -0.00050235 -0.077703 -0.0013733 -0.038523 -0.0074992 -0.022173
0.50781 -0.0037998 -0.00027808 -0.0056137 -0.0013169 0 -0.0024837 -0.0058699 0.0022438 0.0054536 0.0034371 -0.010411 -0.70009 -0.053845 -0.023749 -0.022774 0.030486 -0.032381 -0.028618 0.12468 0.037222 0.029941 0.022849 0.034846 -0.01229 0.00073726 0.00033966 -0.00046277 -0.00088336 0.034809 0.0066735 0.0047566 -0.013699 0.00078033 -0.0813 0.0026372 -0.035962 -0.00029959 -0.021072
0.51172 -0.0037599 0.00011342 -0.014378 -0.0057022 0 -0.0061785 0.0043087 0.0045973 0.009211 0.0024786 0.0077963 -0.67417 -0.058597 -0.021887 -0.016639 0.022398 -0.033897 -0.027933 0.13931 0.029608 0.028406 0.024396 0.01468 -0.0092501 0.00017713 0.00053217 -0.0011968 0.00014134 -0.0318 0.011044 0.0027159 -0.0065618 0.002822 -0.082124 0.012371 -0.037557 0.002672 -0.020942
0.51563 -0.0023231 3.0323e-05 -0.0095578 -0.0059393 0 -0.006596 0.010072 0.0047304 0.0086047 0.0041507 0.024946 -0.66459 -0.063424 -0.022987 -0.015845 0.0093969 -0.03172 -0.030976 0.14881 0.013807 0.023955 0.018655 -0.0052912 -0.011949 -0.00016258 0.00066936 -0.0013514 0.00067935 -0.094638 0.012073 0.00093477 0.0038107 0.0061438 -0.077565 0.02706 -0.042268 0.0016548 -0.020306
0.51953 0.00028592 0.00036054 0.0042982 -0.0010208 0 -0.0031122 0.010141 0.0052382 0.0070791 0.0081257 0.034996 -0.67421 -0.066132 -0.025775 -0.018718 -0.0064972 -0.027201 -0.035571 0.15318 -0.0063271 0.018364 0.0077587 -0.020694 -0.018654 -0.00026603 0.00069477 -0.00060361 2.7569e-05 -0.14719 0.010403 0.0026717 0.014701 0.0098932 -0.068443 0.044281 -0.047754 -0.00090584 -0.018831
0.52344 0.0032472 0.0018915 0.01482 0.0067979 0 0.0029693 0.0079268 0.008268 0.0084494 0.011801 0.036239 -0.68921 -0.065396 -0.029041 -0.023822 -0.02385 -0.021104 -0.040238 0.15283 -0.028148 0.012498 -0.0063942 -0.030309 -0.028041 -0.00029438 0.00051597 0.00063571 -0.0013872 -0.18858 0.0078629 0.0076867 0.023001 0.013304 -0.05584 0.062509 -0.052479 -0.0033194 -0.016673
0.52734 0.0059124 0.0045523 0.014609 0.013651 0 0.0094594 0.0080152 0.013888 0.013259 0.012301 0.031495 -0.68715 -0.060103 -0.031281 -0.029321 -0.040988 -0.014274 -0.043388 0.1487 -0.048686 0.0071371 -0.021324 -0.036726 -0.038432 -0.00038331 0.00015651 0.0015284 -0.0022963 -0.21881 0.0067515 0.012362 0.026602 0.016095 -0.041415 0.080108 -0.054868 -0.0037685 -0.014229
0.53125 0.0082238 0.0074677 0.0075869 0.016663 0 0.014041 0.011767 0.019769 0.018145 0.0087654 0.025397 -0.65671 -0.049013 -0.028524 -0.030911 -0.05378 -0.0085434 -0.042053 0.14363 -0.061595 0.0037913 -0.03086 -0.043212 -0.045907 -0.00051415 -0.00014305 0.0015497 -0.0017343 -0.23442 0.008291 0.013122 0.02534 0.017581 -0.029892 0.094134 -0.051975 0.0010544 -0.013081
0.53516 0.010453 0.0097435 0.0032987 0.015535 0 0.014976 0.016427 0.022517 0.018997 0.0031475 0.021249 -0.61076 -0.036202 -0.020823 -0.027808 -0.060966 -0.0052253 -0.037349 0.14093 -0.066952 0.0029869 -0.033374 -0.049642 -0.048929 -0.00060797 -9.8796e-05 0.00092428 2.9684e-05 -0.23081 0.011345 0.009842 0.02103 0.016409 -0.023422 0.10512 -0.045376 0.0095645 -0.013608
0.53906 0.012689 0.011149 0.0065487 0.012208 0 0.01225 0.018373 0.020067 0.015006 -0.00099433 0.019468 -0.57784 -0.023763 -0.0090088 -0.020512 -0.061945 -0.0050305 -0.030267 0.14136 -0.065651 0.0054574 -0.029225 -0.051906 -0.047239 -0.00070348 0.00028318 0.00034138 0.0016859 -0.20944 0.012954 0.005903 0.016579 0.01207 -0.021781 0.11383 -0.036128 0.020464 -0.015321
0.54297 0.01468 0.012053 0.013561 0.0093034 0 0.0084128 0.016809 0.013543 0.0096908 -0.00072346 0.018041 -0.5772 -0.013432 0.0057042 -0.0099084 -0.056381 -0.0084282 -0.021849 0.14513 -0.058968 0.01191 -0.019404 -0.046037 -0.040908 -0.00095519 0.00060774 0.00028139 0.0020405 -0.18163 0.010876 0.0049445 0.014502 0.0066486 -0.02408 0.12112 -0.025289 0.032454 -0.017445
0.54688 0.016101 0.012832 0.01752 0.008662 0 0.0074974 0.014035 0.0068911 0.0077838 0.0045731 0.014323 -0.6004 -0.0073937 0.020919 0.0021755 -0.043574 -0.016049 -0.013667 0.15184 -0.04908 0.023861 -0.0061555 -0.033128 -0.030225 -0.0014068 0.00043574 0.00063609 0.001037 -0.16275 0.0061089 0.0076465 0.015525 0.0041435 -0.027939 0.12825 -0.014323 0.04363 -0.018195
0.55078 0.01683 0.013488 0.016128 0.010662 0 0.011852 0.012482 0.0040974 0.010849 0.012883 0.0071998 -0.61778 -0.0056497 0.032291 0.012117 -0.024932 -0.026134 -0.0074367 0.15852 -0.04023 0.041825 0.0049088 -0.01978 -0.017311 -0.0018089 -0.0002278 0.00092857 -0.00031263 -0.16092 0.0027855 0.011567 0.01804 0.0071156 -0.027833 0.13645 -0.0046994 0.052357 -0.014588
0.55469 0.016914 0.013864 0.012912 0.014245 0 0.01938 0.012161 0.0060547 0.015773 0.020581 -0.0015163 -0.60452 -0.0053609 0.039064 0.018942 -0.0036264 -0.035278 -0.0029239 0.16314 -0.033943 0.063423 0.011273 -0.013097 -0.0041405 -0.0017601 -0.00085285 0.00080708 -0.00096383 -0.17055 0.0049272 0.01374 0.01897 0.013773 -0.022102 0.14518 0.0038708 0.059429 -0.0065896
0.55859 0.016368 0.01403 0.012086 0.017466 0 0.02437 0.011311 0.0099136 0.017569 0.024199 -0.0076168 -0.56149 -0.0048255 0.041523 0.022675 0.01872 -0.041048 0.00016192 0.16495 -0.030437 0.087155 0.012184 -0.014868 0.0085198 -0.0010978 -0.00088577 0.00029337 -0.00078828 -0.17767 0.012674 0.013156 0.015845 0.018877 -0.010668 0.15375 0.011812 0.065537 0.0054212
0.5625 0.015172 0.014264 0.013815 0.018556 0 0.022108 0.0090631 0.011771 0.013914 0.022274 -0.0072041 -0.51176 -0.00235 0.040567 0.023802 0.040455 -0.040992 0.0022327 0.1636 -0.029493 0.11129 0.0075417 -0.020581 0.020073 -0.00013616 -0.00035414 -0.00036512 -0.0005248 -0.17264 0.021528 0.010935 0.0088712 0.018184 0.0057589 0.16132 0.019676 0.07149 0.020611
0.56641 0.013461 0.014581 0.015073 0.01716 0 0.013416 0.0067219 0.010342 0.0072829 0.016416 6.0873e-05 -0.47759 0.004671 0.039527 0.024326 0.058331 -0.02967 0.0036815 0.15951 -0.029934 0.13214 -0.0014146 -0.02405 0.029765 0.00054328 9.8643e-05 -0.0009573 -0.00086715 -0.15874 0.025651 0.0087759 0.0013911 0.012348 0.023711 0.1661 0.02849 0.07843 0.036401
0.57031 0.011617 0.014431 0.014093 0.014755 0 0.0045397 0.006221 0.0080427 0.0028062 0.010672 0.009996 -0.46109 0.014688 0.042678 0.027034 0.071228 -0.0093453 0.004256 0.15558 -0.029908 0.14804 -0.0097482 -0.022905 0.037861 0.00058273 -0.00013727 -0.0013882 -0.0016826 -0.14867 0.02249 0.0077411 -0.0020219 0.0064468 0.03737 0.16872 0.037988 0.085569 0.049298
0.57422 0.010036 0.013094 0.012501 0.013458 0 0.0019121 0.0078058 0.008282 0.0038093 0.0089937 0.016694 -0.44604 0.025827 0.051122 0.032533 0.079075 0.016834 0.0030869 0.15298 -0.029402 0.15916 -0.015382 -0.019715 0.044247 0.00013808 -0.00095313 -0.0015981 -0.0021637 -0.15249 0.014682 0.0082811 0.0012261 0.0055198 0.044743 0.17038 0.047229 0.091421 0.058376
0.57813 0.0088378 0.010492 0.012778 0.013909 0 0.0064231 0.0098133 0.011628 0.0089081 0.012232 0.017182 -0.416 0.036493 0.065164 0.040886 0.081875 0.045899 -0.00072935 0.15226 -0.028839 0.16583 -0.017082 -0.018359 0.048626 -0.0003185 -0.001563 -0.0015365 -0.0017083 -0.16783 0.0076383 0.010571 0.0095703 0.010285 0.044785 0.17216 0.055182 0.094523 0.063318
0.58203 0.0079084 0.0075896 0.014646 0.014278 0 0.012682 0.010709 0.01485 0.013106 0.017107 0.013814 -0.3693 0.044486 0.084446 0.051599 0.079639 0.073419 -0.0086987 0.15363 -0.029383 0.16873 -0.013817 -0.019951 0.050293 -0.00045899 -0.0013002 -0.0012518 -0.00057348 -0.18137 0.0051478 0.014128 0.018006 0.01682 0.03684 0.17561 0.060095 0.092544 0.064271
0.58594 0.0072498 0.0058517 0.015067 0.011823 0 0.014113 0.010794 0.01405 0.011959 0.018525 0.011897 -0.31727 0.047291 0.10508 0.061827 0.073568 0.091795 -0.022503 0.15511 -0.033896 0.16969 -0.0067492 -0.02243 0.048011 -0.00033683 -0.00036162 -0.00092735 0.00037748 -0.17989 0.0069003 0.017243 0.021433 0.020067 0.023176 0.1822 0.058915 0.082573 0.063659
0.58984 0.0071588 0.0061457 0.011917 0.0059549 0 0.0090946 0.011551 0.0088379 0.0054093 0.013809 0.014478 -0.27094 0.046257 0.1229 0.069293 0.066397 0.10079 -0.040012 0.15429 -0.042489 0.1702 0.0006799 -0.023469 0.042767 -0.00018976 0.00032322 -0.00073109 0.00054232 -0.16147 0.0097233 0.017574 0.018245 0.017736 0.0081523 0.19008 0.05219 0.067021 0.064056
0.59375 0.0078971 0.0080421 0.0068841 -0.00024591 0 0.0023517 0.013563 0.0032147 -0.0018348 0.0052597 0.019232 -0.23156 0.042109 0.13617 0.073054 0.059297 0.10107 -0.059928 0.14994 -0.054855 0.17022 0.006924 -0.022977 0.035164 -9.0451e-05 2.7136e-05 -0.00062247 0.00013647 -0.1373 0.010777 0.013997 0.011443 0.011476 -0.007019 0.19759 0.040086 0.047411 0.066134
0.59766 0.0091762 0.010108 0.0040611 -0.0020428 0 0.00044306 0.015635 0.0020242 -0.0038068 -0.0014773 0.02064 -0.19309 0.035677 0.14365 0.072528 0.053342 0.094111 -0.080755 0.1411 -0.070284 0.16946 0.010672 -0.02255 0.026009 0.00012268 -0.00098102 -0.00037999 -0.00011849 -0.12291 0.0095365 0.0079262 0.006437 0.0050716 -0.021568 0.20292 0.023047 0.0256 0.070135
0.60156 0.010144 0.010919 0.0056953 0.0027819 0 0.0057248 0.016081 0.0063237 0.0019874 -0.0021312 0.01553 -0.15063 0.027832 0.14396 0.067216 0.050187 0.083518 -0.099646 0.12647 -0.086739 0.16637 0.010283 -0.023059 0.017071 0.0005611 -0.0016408 0.00012657 0.00020052 -0.12592 0.0071966 0.0024572 0.0071311 0.0017238 -0.035918 0.2022 0.0015902 0.0052512 0.075103
0.60547 0.010062 0.0099673 0.0096841 0.011406 0 0.014291 0.014446 0.012213 0.012395 0.0025223 0.0066303 -0.10443 0.019206 0.14047 0.059914 0.049912 0.07579 -0.11464 0.10858 -0.10054 0.16029 0.0071517 -0.023546 0.010586 0.0010169 -0.0011436 0.00071765 0.00078994 -0.14011 0.0048842 -0.00010018 0.01315 0.0023699 -0.051633 0.19516 -0.021392 -0.010154 0.078048
0.60938 0.0090249 0.0078531 0.011412 0.017689 0 0.019371 0.011559 0.014301 0.02093 0.0074278 0.00050847 -0.056428 0.0095976 0.13567 0.05255 0.051829 0.072794 -0.12599 0.089681 -0.11026 0.15201 0.0028506 -0.022624 0.0071215 0.0010818 0.00023299 0.0010227 0.00098992 -0.15002 0.002891 0.00014647 0.020083 0.005569 -0.068501 0.1843 -0.0443 -0.020072 0.077705
0.61328 0.0078765 0.0057742 0.0079724 0.016866 0 0.016784 0.0081159 0.01051 0.022857 0.0078431 0.0016479 -0.0065548 -0.0011886 0.13088 0.046258 0.055413 0.075039 -0.13406 0.071167 -0.11508 0.14247 -0.0016597 -0.020443 0.006889 0.00057505 0.001361 0.0008415 0.00050679 -0.14235 0.001401 0.0014358 0.022461 0.0085389 -0.085516 0.17198 -0.06615 -0.02426 0.073539
0.61719 0.0073107 0.0047586 0.00071371 0.009208 0 0.007843 0.0039344 0.0037422 0.018836 0.0036073 0.0081599 0.045537 -0.013387 0.1273 0.042111 0.059955 0.082211 -0.13958 0.054482 -0.11441 0.1331 -0.0053975 -0.018658 0.0098539 -0.00018789 0.0013398 0.00035348 -0.00029954 -0.11519 0.0012374 0.0024433 0.017381 0.0088197 -0.10075 0.16151 -0.085974 -0.022771 0.065387
0.62109 0.0071043 0.0051052 -0.0059385 -0.00035446 0 -0.0020705 -0.001039 -0.0008956 0.013905 -0.00075619 0.013156 0.095997 -0.026302 0.12563 0.04106 0.063633 0.090923 -0.14434 0.041231 -0.10816 0.12737 -0.0075373 -0.018352 0.015009 -0.00062445 0.00033333 -6.287e-05 -0.00082736 -0.078637 0.0032465 0.0032969 0.006433 0.0059007 -0.10729 0.16008 -0.10219 -0.016147 0.055069
0.625 0.0063759 0.0062675 -0.0079249 -0.0059932 0 -0.0074139 -0.0054205 -0.00050666 0.012664 -0.00010562 0.010611 0.13742 -0.037752 0.12496 0.041634 0.06503 0.097093 -0.14979 0.030084 -0.099769 0.12552 -0.0089594 -0.018399 0.020057 -0.00042098 -0.00065125 -0.00019974 -0.00083973 -0.047137 0.0068711 0.0046295 -0.0052379 0.0017503 -0.10368 0.16747 -0.11543 -0.0074359 0.046229
0.62891 0.0046656 0.0072023 -0.0043312 -0.004898 0 -0.005842 -0.0069308 0.0035172 0.01507 0.0067638 0.00057145 0.16637 -0.046286 0.12534 0.043288 0.063215 0.099606 -0.15603 0.020471 -0.090535 0.12695 -0.010082 -0.016351 0.024243 0.0001621 -0.00076953 -0.0001708 -0.00059893 -0.030261 0.0098204 0.0062173 -0.012039 -0.00054765 -0.089694 0.18258 -0.12568 0.0025803 0.040343
0.63281 0.0026588 0.0070207 0.0023001 0.001423 0 0.00079423 -0.0046437 0.0071765 0.016835 0.015953 -0.010698 0.18993 -0.050656 0.12702 0.045545 0.057396 0.097978 -0.16292 0.011869 -0.081668 0.13066 -0.011227 -0.011117 0.027047 0.00053272 -9.2412e-05 -0.00020959 -0.00044763 -0.02873 0.009763 0.0071137 -0.01126 0.00064699 -0.066123 0.20353 -0.13298 0.013261 0.038456
0.63672 0.0016795 0.0055803 0.0079287 0.0087023 0 0.0078494 -0.00035445 0.0073519 0.014012 0.021407 -0.015575 0.22216 -0.048812 0.13146 0.048035 0.045949 0.092648 -0.1696 0.0038941 -0.074863 0.13416 -0.012506 -0.0046558 0.028171 0.00031591 0.0006012 -0.00039467 -0.00038942 -0.037043 0.0066302 0.0070733 -0.0045443 0.0039456 -0.035559 0.22603 -0.13699 0.024173 0.041548
0.64063 0.0023771 0.0035871 0.0097768 0.012697 0 0.010748 0.0028534 0.0040393 0.0071856 0.019323 -0.010866 0.27184 -0.042222 0.14058 0.050759 0.02956 0.08733 -0.17457 -0.0033173 -0.071299 0.13385 -0.012998 -0.00079803 0.02887 -0.00033166 0.0006736 -0.00062874 -0.00017544 -0.048565 0.0030773 0.0072069 0.0033901 0.0060379 -0.007029 0.24265 -0.13858 0.035019 0.047025
0.64453 0.0039408 0.002049 0.0080987 0.011483 0 0.0078978 0.0035386 -9.9905e-05 0.00094152 0.010587 -1.5405e-05 0.33348 -0.034167 0.15426 0.05378 0.010582 0.083975 -0.17755 -0.0094771 -0.070915 0.1294 -0.011848 -0.0020995 0.030259 -0.00092075 0.00019583 -0.0008408 0.000242 -0.05817 0.0022711 0.0086582 0.0078878 0.0047215 0.014587 0.25127 -0.13899 0.045568 0.052098
0.64844 0.0046736 0.0014474 0.0056479 0.0063533 0 0.0018709 0.0030796 -0.0020009 -0.00092381 -0.00021489 0.0096819 0.39187 -0.026866 0.17211 0.057026 -0.0092249 0.08311 -0.17854 -0.01441 -0.073811 0.12129 -0.0084707 -0.0074828 0.032915 -0.0011 -0.00028644 -0.001089 0.00049751 -0.061602 0.0048876 0.010689 0.0072046 0.00098168 0.027064 0.25135 -0.13896 0.05558 0.055192
0.65234 0.0033878 0.0013079 0.0049973 0.00092759 0 -0.0024082 0.0037181 -0.00040346 0.00045954 -0.0080346 0.012508 0.43708 -0.022649 0.19327 0.060346 -0.02782 0.084725 -0.17778 -0.018021 -0.07995 0.11064 -0.002383 -0.012708 0.037285 -0.00092392 -0.00041244 -0.0014006 0.00017475 -0.054556 0.0081775 0.010644 0.003163 -0.00204 0.029173 0.24328 -0.1393 0.064786 0.054915
0.65625 0.00030774 0.00057622 0.0058223 -0.0013738 0 -0.0017175 0.0056939 0.0033217 -2.0385e-05 -0.01049 0.0082969 0.47517 -0.025947 0.21426 0.062718 -0.039687 0.086396 -0.17617 -0.020741 -0.089276 0.10161 0.0069836 -0.013345 0.043639 -0.00070852 -0.0003247 -0.0015868 -0.00063458 -0.034007 0.0080923 0.0063096 -0.00067021 -0.0022542 0.021537 0.23004 -0.1415 0.072414 0.049407
0.66016 -0.0032622 -0.0014938 0.004881 -0.00022781 0 0.0023122 0.0067805 0.0060303 -0.006172 -0.0089684 0.0021052 0.52304 -0.034362 0.23085 0.063407 -0.043803 0.084844 -0.1751 -0.024208 -0.098877 0.097426 0.017199 -0.0079747 0.050352 -0.00069178 -0.000362 -0.0013636 -0.0012559 -0.00069064 0.0026076 -0.0016693 -0.0017527 -0.00078027 0.013415 0.21883 -0.14531 0.078949 0.041476
0.66406 -0.0060151 -0.0047022 -0.00071821 0.00071792 0 0.0041502 0.0047335 0.0048358 -0.016165 -0.0072255 -9.2432e-05 0.59156 -0.045923 0.24122 0.062086 -0.039887 0.079072 -0.17488 -0.029222 -0.10701 0.098736 0.026984 0.00081164 0.056691 -0.00085639 -0.00057741 -0.00072028 -0.001025 0.040381 -0.0066388 -0.0099328 -0.00018454 -0.00081742 0.0084245 0.21201 -0.15019 0.084758 0.032514
0.66797 -0.0074261 -0.0080427 -0.0098687 -0.0034137 0 -0.0006931 -0.00021554 -0.00079453 -0.02363 -0.0084579 0.0035791 0.6733 -0.05852 0.24412 0.058634 -0.028183 0.068739 -0.17552 -0.036337 -0.11204 0.10547 0.035235 0.0084645 0.0621 -0.0010263 -0.00067576 -7.9247e-05 3.1189e-05 0.082358 -0.015594 -0.015071 0.0018263 -0.00434 0.0091008 0.21103 -0.15545 0.090249 0.023735
0.67188 -0.0077504 -0.010444 -0.017449 -0.013877 0 -0.010935 -0.0056685 -0.0083118 -0.023278 -0.012809 0.0091269 0.74755 -0.068698 0.23796 0.05305 -0.0092668 0.054211 -0.17668 -0.046116 -0.11127 0.11658 0.04046 0.012173 0.065995 -0.0010507 -0.0004092 6.1144e-05 0.0011608 0.11958 -0.020575 -0.016121 0.0018875 -0.009937 0.01766 0.21675 -0.15973 0.096101 0.016646
0.67578 -0.0075919 -0.011449 -0.018694 -0.025652 0 -0.019768 -0.0096723 -0.01361 -0.015689 -0.017216 0.0098113 0.79861 -0.072714 0.22461 0.046833 0.012442 0.039454 -0.17673 -0.057244 -0.10325 0.12708 0.042524 0.013315 0.068857 -0.00086401 8.6273e-05 -0.00030691 0.0015722 0.14858 -0.020293 -0.014616 -0.00094442 -0.013952 0.030311 0.22505 -0.16086 0.10315 0.011906
0.67969 -0.0075925 -0.011336 -0.01394 -0.030356 0 -0.020558 -0.0125 -0.014058 -0.0068021 -0.017994 0.0018876 0.83009 -0.071593 0.20818 0.041616 0.03269 0.027478 -0.17468 -0.067513 -0.090652 0.13373 0.043402 0.016379 0.071811 -0.00042989 0.00043068 -0.00058226 0.0011411 0.16761 -0.016007 -0.012683 -0.0059193 -0.013833 0.041086 0.23103 -0.15874 0.11129 0.008548
0.68359 -0.0083147 -0.010751 -0.0087319 -0.023218 0 -0.013089 -0.015629 -0.010727 -0.0028462 -0.014252 -0.011755 0.8615 -0.066486 0.19045 0.038352 0.049397 0.01943 -0.1699 -0.075516 -0.075375 0.13527 0.044437 0.024806 0.075473 0.00026898 0.00043404 -0.00013234 0.00042868 0.17723 -0.010423 -0.011534 -0.011499 -0.010548 0.046856 0.23221 -0.1535 0.1204 0.0060689
0.6875 -0.01004 -0.010288 -0.0087463 -0.0081549 0 -0.0043612 -0.019378 -0.0076945 -0.005483 -0.0091172 -0.023416 0.91015 -0.059059 0.17305 0.037886 0.060861 0.015912 -0.16193 -0.079927 -0.059646 0.13108 0.047064 0.037251 0.080388 0.0011304 0.00028609 0.00097806 5.1012e-05 0.18211 -0.0064343 -0.011567 -0.016371 -0.0079298 0.044999 0.22654 -0.14563 0.13024 0.0039537
0.69141 -0.012461 -0.010314 -0.014505 0.0042368 0 -0.0027801 -0.022168 -0.0087029 -0.011227 -0.0072415 -0.026693 0.97538 -0.053346 0.15797 0.041812 0.064685 0.016287 -0.1499 -0.078255 -0.048306 0.12168 0.054156 0.048056 0.087192 0.0018616 0.00027921 0.0019168 0.00011651 0.19079 -0.0061019 -0.013005 -0.019833 -0.0095668 0.032648 0.21152 -0.13683 0.14031 0.00178
0.69531 -0.014684 -0.010983 -0.021219 0.0048204 0 -0.010809 -0.022256 -0.013972 -0.014953 -0.010483 -0.021835 1.0398 -0.05232 0.14519 0.048761 0.064341 0.016002 -0.13574 -0.0725 -0.043107 0.11233 0.065267 0.052228 0.094709 0.0021026 0.00043004 0.0018372 0.00029984 0.21058 -0.0097513 -0.015544 -0.021666 -0.015803 0.016534 0.19249 -0.13019 0.15 -0.00021965
0.69922 -0.015789 -0.012252 -0.023727 -0.0066265 0 -0.022744 -0.019742 -0.020087 -0.014035 -0.015783 -0.015621 1.0855 -0.056213 0.13467 0.057749 0.062208 0.013019 -0.12075 -0.064483 -0.043313 0.10548 0.079193 0.05062 0.10203 0.0016963 0.00049271 0.00071665 0.00035574 0.24047 -0.015481 -0.017441 -0.022027 -0.023108 0.0013318 0.17323 -0.12708 0.15919 -0.001742
0.70313 -0.015575 -0.013849 -0.021144 -0.021243 0 -0.02957 -0.016435 -0.023116 -0.0099745 -0.017654 -0.015726 1.1102 -0.06477 0.12663 0.068038 0.060063 0.0061678 -0.106 -0.055738 -0.04783 0.10268 0.094745 0.049951 0.10842 0.00085386 0.00035315 -0.0005954 0.0003965 0.26987 -0.019906 -0.01597 -0.021537 -0.026285 -0.0094368 0.15669 -0.12838 0.16776 -0.0025931
0.70703 -0.014706 -0.0153 -0.016569 -0.028396 0 -0.02645 -0.013891 -0.022029 -0.006993 -0.013382 -0.024306 1.1272 -0.077092 0.12177 0.078782 0.059987 -0.0054221 -0.092917 -0.048322 -0.05457 0.10529 0.1101 0.056794 0.11295 2.3718e-05 0.00027924 -0.0011811 0.00061514 0.28624 -0.020332 -0.0098951 -0.021227 -0.022126 -0.011506 0.14665 -0.13499 0.17565 -0.002585
0.71094 -0.014037 -0.016088 -0.012941 -0.024052 0 -0.016308 -0.012092 -0.019206 -0.0090932 -0.0061044 -0.036199 1.1509 -0.089771 0.12154 0.089005 0.063455 -0.019873 -0.083596 -0.044808 -0.058561 0.11215 0.122 0.070729 0.11489 -0.0004423 0.00063723 -0.00086731 0.00087283 0.28582 -0.016975 -0.0017497 -0.021977 -0.012184 -0.0026801 0.14654 -0.14603 0.1827 -0.0021036
0.71484 -0.013794 -0.015852 -0.010297 -0.013197 0 -0.0068629 -0.010258 -0.017698 -0.017295 -0.0025277 -0.043024 1.1835 -0.10019 0.1248 0.09861 0.06859 -0.03366 -0.077717 -0.044407 -0.057957 0.11936 0.13003 0.083466 0.11526 -0.00052601 0.0013527 -0.00022541 0.00076588 0.27613 -0.013132 0.0030711 -0.023675 -0.0025791 0.011187 0.15287 -0.15794 0.18902 -0.0019142
0.71875 -0.013466 -0.0145 -0.0073202 -0.0048686 0 -0.0042572 -0.0084627 -0.018067 -0.028312 -0.0070434 -0.039525 1.2141 -0.10745 0.13066 0.10765 0.074047 -0.045432 -0.075112 -0.046357 -0.052597 0.12518 0.1342 0.085373 0.11453 -0.00047843 0.0017925 0.00015484 0.00017386 0.26655 -0.012651 0.00049027 -0.02484 -0.00034106 0.026837 0.16365 -0.16888 0.19457 -0.0023493
0.72266 -0.012521 -0.012243 -0.0045032 -0.0046896 0 -0.008745 -0.0077858 -0.017962 -0.035633 -0.017568 -0.027044 1.2327 -0.11107 0.1379 0.11623 0.078404 -0.054274 -0.0754 -0.049659 -0.042949 0.12815 0.13486 0.073613 0.11318 -0.00054626 0.001331 0.00025784 -0.00039646 0.2562 -0.016609 -0.0084037 -0.023287 -0.0082581 0.041002 0.17666 -0.17712 0.19931 -0.0036425
0.72656 -0.01108 -0.0096049 -0.0042667 -0.011128 0 -0.015351 -0.00877 -0.014743 -0.033258 -0.02701 -0.011914 1.2421 -0.11081 0.14351 0.12446 0.079057 -0.060048 -0.07781 -0.052278 -0.03118 0.12677 0.13282 0.054288 0.11174 -0.00076645 5.8268e-05 0.00046708 -0.00022566 0.23281 -0.022205 -0.017723 -0.0176 -0.021974 0.048644 0.18813 -0.17981 0.20316 -0.0058882
0.73047 -0.0097695 -0.0073639 -0.0075415 -0.017726 0 -0.018105 -0.0103 -0.00845 -0.020288 -0.029079 -0.00077648 1.2555 -0.10893 0.14446 0.13246 0.075916 -0.066101 -0.07993 -0.052592 -0.021893 0.12333 0.13058 0.036782 0.11032 -0.001001 -0.0011743 0.00092128 0.00077775 0.1858 -0.02503 -0.021371 -0.0084021 -0.032173 0.049843 0.19548 -0.17759 0.20673 -0.0081882
0.73438 -0.0089411 -0.0062692 -0.011342 -0.018555 0 -0.014247 -0.010576 -0.0021637 -0.0028061 -0.023165 0.003408 1.2832 -0.10647 0.14067 0.14017 0.070501 -0.074348 -0.080456 -0.050853 -0.016582 0.12002 0.12918 0.026064 0.1087 -0.0011254 -0.0015102 0.0012383 0.0017676 0.12103 -0.022731 -0.017764 0.0015779 -0.031001 0.047316 0.19899 -0.17221 0.21061 -0.0099289
0.73828 -0.0082499 -0.006558 -0.011168 -0.012428 0 -0.005771 -0.0091475 0.00056664 0.0095606 -0.014117 0.0022455 1.3208 -0.10366 0.13266 0.14754 0.064151 -0.085633 -0.078554 -0.047588 -0.015691 0.11825 0.12914 0.020244 0.10675 -0.0011506 -0.0008961 0.00096648 0.0016777 0.060968 -0.016735 -0.01053 0.0088238 -0.018044 0.043165 0.19923 -0.16492 0.21526 -0.010737
0.74219 -0.0071469 -0.0076335 -0.0061226 -0.0033166 0 0.0020711 -0.0074814 -0.0012091 0.010736 -0.0075627 -6.8307e-05 1.353 -0.10028 0.12174 0.15449 0.058694 -0.10036 -0.073418 -0.043786 -0.01903 0.11945 0.13073 0.014783 0.10432 -0.0011698 -8.0548e-05 0.00021382 0.00032636 0.028233 -0.010644 -0.0049724 0.010935 -0.00094577 0.040039 0.19723 -0.15725 0.22122 -0.010265
0.74609 -0.0057301 -0.0083299 -0.00069771 0.0026049 0 0.0040858 -0.0072792 -0.0050584 0.0032463 -0.0053311 0.0001996 1.3684 -0.093879 0.11283 0.16093 0.05774 -0.11588 -0.064447 -0.042255 -0.023441 0.12474 0.1336 0.0079629 0.10168 -0.0012228 0.00020341 -0.00034848 -0.001277 0.027438 -0.0070955 -0.0039042 0.0078733 0.010148 0.041776 0.19584 -0.15143 0.22947 -0.0083501
0.75 -0.0048893 -0.0077497 -0.00043747 0.001136 0 -0.0015228 -0.0085895 -0.0072402 -0.0036912 -0.0049303 0.0040087 1.3706 -0.083256 0.10922 0.16709 0.061035 -0.12771 -0.05397 -0.043913 -0.024834 0.13159 0.13635 0.0017956 0.0996 -0.0012441 -1.2184e-05 -0.00018499 -0.0018515 0.043057 -0.0061562 -0.0063138 0.0018015 0.0099596 0.04708 0.19683 -0.14738 0.23933 -0.0058576
0.75391 -0.0054567 -0.0060475 -0.0058768 -0.0069745 0 -0.011641 -0.010041 -0.0057446 -0.0020692 -0.0029193 0.00909 1.3741 -0.067787 0.11176 0.17294 0.067993 -0.13364 -0.043169 -0.048774 -0.021684 0.13864 0.13833 -0.0016063 0.098504 -0.0011436 -6.1084e-05 0.00047749 -0.0011015 0.054993 -0.0064072 -0.0091524 -0.0042656 0.0013712 0.054669 0.2006 -0.14464 0.25049 -0.0030805
0.75781 -0.0072569 -0.0044248 -0.011623 -0.016095 0 -0.019849 -0.010806 -0.0017945 0.0077741 0.0013995 0.011586 1.3893 -0.047298 0.12048 0.17841 0.077683 -0.13205 -0.033196 -0.056453 -0.013069 0.1446 0.13899 -0.0029857 0.098719 -0.00092271 0.00051359 0.0008414 8.7079e-06 0.056045 -0.0069907 -0.009848 -0.0080492 -0.0076452 0.063082 0.20721 -0.14262 0.26258 -0.00025653
0.76172 -0.0091374 -0.0042265 -0.011946 -0.019248 0 -0.020681 -0.011624 0.0012358 0.017344 0.0052964 0.0089072 1.4124 -0.022021 0.13407 0.18302 0.088129 -0.12104 -0.025894 -0.065613 0.0015296 0.14747 0.13745 -0.0044191 0.10061 -0.00069907 0.0013685 0.0003839 0.00028147 0.054724 -0.0081856 -0.0075152 -0.0089091 -0.010452 0.069787 0.21611 -0.14029 0.27496 0.002449
0.76563 -0.0099987 -0.005852 -0.006848 -0.01326 0 -0.013817 -0.013359 0.00048301 0.017485 0.005144 0.0018397 1.4306 0.0038171 0.1464 0.18595 0.09617 -0.10499 -0.02195 -0.072756 0.018076 0.14673 0.13366 -0.0054724 0.10326 -0.00061868 0.0016997 -0.00055854 -0.00046212 0.062958 -0.010114 -0.0028669 -0.0077659 -0.006208 0.073184 0.22469 -0.13702 0.28667 0.0050584
0.76953 -0.0097282 -0.0084031 -0.0019076 -0.0017766 0 -0.0047354 -0.014925 -0.004215 0.0063916 -0.00039644 -0.0059348 1.4361 0.026725 0.15406 0.18685 0.10104 -0.089005 -0.020446 -0.07627 0.03311 0.14333 0.12825 -0.0023674 0.10557 -0.00073724 0.0011329 -0.0011073 -0.0012376 0.083415 -0.011533 0.0021728 -0.0063777 0.00056697 0.074208 0.2313 -0.13347 0.29724 0.0074707
0.77344 -0.0090635 -0.010347 -0.0022079 0.0067964 0 -0.00072435 -0.01359 -0.010176 -0.0090697 -0.0091886 -0.010863 1.434 0.044504 0.15556 0.18544 0.10259 -0.076062 -0.020776 -0.075426 0.044755 0.13782 0.12153 0.0080469 0.1069 -0.00096273 0.00015692 -0.00071315 -0.0010049 0.1093 -0.010586 0.0049547 -0.0064601 0.004032 0.073712 0.23504 -0.13034 0.30633 0.0094314
0.77734 -0.0086221 -0.0106 -0.0072007 0.0055843 0 -0.0050602 -0.0079577 -0.013862 -0.019572 -0.017054 -0.012591 1.4365 0.05522 0.15018 0.18151 0.1011 -0.06892 -0.02218 -0.069922 0.051472 0.13082 0.1139 0.023809 0.10665 -0.0010914 -0.00039376 0.00034843 0.00018091 0.13409 -0.0069762 0.0032754 -0.008915 0.0011096 0.072815 0.23529 -0.12852 0.31363 0.010595
0.78125 -0.0082312 -0.0091486 -0.011946 -0.005095 0 -0.014214 -0.00037893 -0.013551 -0.021061 -0.020432 -0.014147 1.4509 0.055555 0.13923 0.17478 0.097931 -0.071411 -0.02346 -0.060596 0.051559 0.12313 0.10616 0.038363 0.10413 -0.00091487 -0.00022123 0.001329 0.0012212 0.1579 -0.0030664 -0.0029266 -0.013289 -0.0069358 0.073741 0.2315 -0.13021 0.318 0.0095011
0.78516 -0.007265 -0.0068377 -0.012675 -0.017657 0 -0.020637 0.0043989 -0.010656 -0.017107 -0.01837 -0.018795 1.4735 0.050955 0.12955 0.16728 0.095689 -0.078323 -0.024207 -0.052156 0.049179 0.11576 0.099278 0.046161 0.10083 -0.00035299 0.00018365 0.0017377 0.0011448 0.18292 -0.0022824 -0.01082 -0.017734 -0.015655 0.076559 0.22673 -0.13452 0.32022 0.0061104
0.78906 -0.005493 -0.0046731 -0.010044 -0.023172 0 -0.018867 0.0034384 -0.0085387 -0.014464 -0.012819 -0.026426 1.4944 0.04425 0.12383 0.16004 0.095097 -0.086747 -0.024704 -0.046877 0.046126 0.10919 0.093686 0.047452 0.097479 0.00045387 0.00018538 0.0016402 0.00010364 0.20453 -0.006028 -0.016141 -0.019817 -0.020105 0.080769 0.22247 -0.14055 0.32051 0.00048705
0.79297 -0.0033995 -0.0032318 -0.0069247 -0.018344 0 -0.0097805 -0.001619 -0.0095981 -0.01653 -0.0073051 -0.033059 1.5071 0.038096 0.12392 0.15399 0.09653 -0.094033 -0.025326 -0.04658 0.043826 0.10392 0.08972 0.046931 0.094663 0.0011707 -0.00022001 0.0013107 -0.00086939 0.21051 -0.012093 -0.016082 -0.018056 -0.017676 0.085747 0.22003 -0.14724 0.31918 -0.0071326
0.79688 -0.0016405 -0.0024974 -0.004478 -0.0075982 0 0.00047425 -0.0062103 -0.013005 -0.020639 -0.0048377 -0.034076 1.5113 0.036242 0.13136 0.15045 0.10002 -0.096563 -0.026894 -0.053677 0.04371 0.10085 0.087848 0.047672 0.09297 0.0014467 -0.00040717 0.00079126 -0.0010089 0.19093 -0.016229 -0.011197 -0.013204 -0.0097888 0.090359 0.22113 -0.15275 0.31664 -0.016256
0.80078 -0.00036577 -0.0020309 -0.0018024 0.0012186 0 0.005584 -0.0071808 -0.015155 -0.020957 -0.0061813 -0.028092 1.5095 0.040956 0.14238 0.14997 0.1039 -0.092864 -0.030244 -0.067194 0.044968 0.10076 0.087615 0.047124 0.091775 0.0011599 9.7184e-05 -5.6437e-05 -0.00056381 0.14808 -0.015515 -0.0046607 -0.008023 -0.0013046 0.093241 0.22596 -0.15486 0.31395 -0.025328
0.80469 0.00074429 -0.0012805 0.00092177 0.00341 0 0.0037092 -0.0052423 -0.012667 -0.013816 -0.0094413 -0.017783 1.5043 0.049639 0.15161 0.15128 0.10684 -0.085975 -0.034884 -0.082701 0.045352 0.10293 0.087797 0.039797 0.089834 0.00053435 0.00097191 -0.0011193 -0.00035022 0.09509 -0.010455 0.00024799 -0.0052664 0.0025425 0.094536 0.23236 -0.15402 0.31177 -0.033435
0.80859 0.0018139 7.8726e-05 0.0010269 0.00054148 0 -0.0019072 -0.0033086 -0.0053935 -0.00086728 -0.011244 -0.0071376 1.4996 0.060308 0.15624 0.15357 0.10838 -0.077988 -0.040304 -0.09743 0.043462 0.10678 0.087671 0.023812 0.086434 -4.3147e-06 0.0013759 -0.0018609 -0.00070599 0.044189 -0.0041207 0.0021254 -0.0052921 -2.1847e-05 0.094468 0.23892 -0.15084 0.3103 -0.040237
0.8125 0.0023836 0.0018702 -0.0032591 -0.0019935 0 -0.0061184 -0.0030525 0.0032649 0.012091 -0.0088214 0.0018264 1.5024 0.070645 0.1539 0.15592 0.1083 -0.071209 -0.045833 -0.10855 0.03802 0.1116 0.086525 0.0041012 0.080998 -0.0001556 0.00086636 -0.0017444 -0.0011011 -0.0024846 0.00053375 0.0015685 -0.0054899 -0.0056983 0.093406 0.24412 -0.14627 0.30964 -0.045547
0.81641 0.0018846 0.0034113 -0.0086031 -9.3021e-05 0 -0.0057316 -0.0036104 0.0090948 0.019214 -0.0017118 0.0096301 1.5182 0.076027 0.14179 0.15659 0.10713 -0.069964 -0.04969 -0.11069 0.027174 0.11565 0.083163 -0.01138 0.073259 2.4088e-05 -7.0529e-05 -0.00081684 -0.00084743 -0.049892 0.0026397 0.00016915 -0.0024198 -0.0084625 0.092095 0.24501 -0.14261 0.30961 -0.049238
0.82031 0.00047989 0.0039294 -0.0080332 0.0058085 0 -0.0011971 -0.0033724 0.010394 0.018471 0.007948 0.017153 1.5422 0.076195 0.12565 0.15533 0.10683 -0.074101 -0.05095 -0.10537 0.013792 0.11782 0.078325 -0.018577 0.065893 0.00021016 -0.00049392 0.00024982 -3.6607e-05 -0.099059 0.0032675 -0.00029609 0.0049301 -0.0043242 0.091314 0.24202 -0.14143 0.30937 -0.052067
0.82422 -0.00074921 0.0032034 0.0016905 0.011528 0 0.0043814 -0.0021076 0.0089266 0.012715 0.016573 0.02363 1.5594 0.072909 0.10932 0.15268 0.10815 -0.082288 -0.049507 -0.095185 0.00011632 0.11837 0.072893 -0.020304 0.060883 0.00015372 1.6845e-05 0.00077604 0.00045317 -0.14119 0.0039308 0.001701 0.013705 0.0054235 0.091255 0.2363 -0.14261 0.30861 -0.054076
0.82813 -0.00060556 0.0019096 0.014732 0.012597 0 0.007558 -0.00072472 0.0078503 0.0074006 0.02093 0.027187 1.5565 0.068066 0.095644 0.14923 0.11141 -0.093276 -0.045374 -0.082644 -0.012032 0.11785 0.067653 -0.022548 0.059797 -4.8494e-05 0.00095173 0.00069221 -4.8567e-05 -0.16407 0.0054004 0.006669 0.01914 0.015258 0.092034 0.22894 -0.14575 0.3072 -0.055124
0.83203 0.001217 0.0012717 0.020285 0.0075427 0 0.0066314 0.00062914 0.0087872 0.0065341 0.01964 0.027066 1.5375 0.064817 0.087965 0.14598 0.11665 -0.10525 -0.038652 -0.071536 -0.020253 0.11747 0.063741 -0.028334 0.064698 -3.97e-05 0.0014498 0.00048 -0.0011381 -0.16394 0.0075735 0.013087 0.018434 0.019792 0.093754 0.22154 -0.14986 0.30511 -0.054725
0.83594 0.0039524 0.0022069 0.013416 -0.0009362 0 0.0026665 0.0031831 0.010788 0.0097452 0.013823 0.024652 1.525 0.067969 0.087586 0.14464 0.1219 -0.11544 -0.030253 -0.067953 -0.02244 0.1202 0.062374 -0.035337 0.076055 0.00041901 0.0011953 0.0005387 -0.0016423 -0.15013 0.0098708 0.017567 0.013163 0.017616 0.096232 0.2163 -0.15255 0.30294 -0.052133
0.83984 0.0065356 0.0046559 0.0012404 -0.0073049 0 -0.00092346 0.0077301 0.011833 0.012835 0.0066704 0.021919 1.5407 0.076366 0.089995 0.14508 0.12504 -0.12332 -0.021576 -0.071768 -0.020777 0.12649 0.062628 -0.038927 0.089463 0.0011498 0.00064181 0.00073917 -0.00083277 -0.13773 0.011472 0.017104 0.0080678 0.011619 0.098687 0.21272 -0.15321 0.30126 -0.048279
0.84375 0.0084722 0.0076573 -0.0033223 -0.006365 0 -0.0003172 0.012715 0.011026 0.011652 0.0019761 0.019108 1.5836 0.088152 0.092592 0.14688 0.12507 -0.12881 -0.013217 -0.082176 -0.016463 0.13605 0.063763 -0.036764 0.10208 0.0016573 0.00038015 0.00068133 0.00075946 -0.13582 0.011472 0.011932 0.0072691 0.0061492 0.10043 0.2099 -0.15214 0.30016 -0.044081
0.84766 0.0099601 0.010065 0.0052372 0.0031605 0 0.0059736 0.01509 0.0092361 0.0061835 0.0020615 0.014529 1.6274 0.10078 0.092827 0.14939 0.12133 -0.13202 -0.0057171 -0.097676 -0.010795 0.14812 0.064929 -0.03031 0.11098 0.0015588 0.00043752 0.00030388 0.0018329 -0.14246 0.0094039 0.0060056 0.01119 0.0038908 0.10068 0.20662 -0.14995 0.2996 -0.040657
0.85156 0.011343 0.011273 0.018681 0.016842 0 0.015367 0.013477 0.007825 0.0010551 0.0062082 0.0069509 1.6442 0.10773 0.08679 0.15086 0.11338 -0.13277 -6.2938e-05 -0.11452 -0.0055671 0.16007 0.064514 -0.022725 0.1106 0.00094293 0.00032276 5.06e-05 0.0015952 -0.14894 0.005961 0.0039629 0.016602 0.0047897 0.097283 0.19987 -0.14882 0.299 -0.040815
0.85547 0.012646 0.011423 0.022944 0.026514 0 0.022279 0.010004 0.0070905 0.0015352 0.010899 -0.00207 1.6308 0.10416 0.075491 0.14972 0.10453 -0.13147 0.0034289 -0.12716 -0.0013791 0.16788 0.062235 -0.016238 0.10102 0.00030519 -0.00028391 0.00033233 0.00047774 -0.14722 0.0030327 0.0070595 0.01933 0.0070508 0.089329 0.18821 -0.1511 0.29713 -0.045864
0.85938 0.013672 0.011098 0.012586 0.025651 0 0.021906 0.0083853 0.0061072 0.008421 0.0122 -0.0087931 1.6116 0.090663 0.061597 0.14602 0.097185 -0.12818 0.0047629 -0.13412 0.002475 0.17031 0.059137 -0.011573 0.085467 0.00011552 -0.001059 0.00091729 -0.0004198 -0.13397 0.0025401 0.012108 0.017092 0.0087292 0.077325 0.17258 -0.15688 0.29361 -0.054892
0.86328 0.014331 0.010911 -0.0032964 0.014591 0 0.01411 0.010088 0.0040134 0.016718 0.008858 -0.01052 1.6149 0.06857 0.04708 0.14013 0.092918 -0.12294 0.0038626 -0.13498 0.0066306 0.16691 0.056326 -0.0088653 0.066734 0.00042266 -0.0013627 0.0010464 -0.00047689 -0.1108 0.0048734 0.014631 0.010462 0.0088252 0.06189 0.1541 -0.16574 0.28833 -0.066753
0.86719 0.014676 0.011277 -0.0099887 0.0011204 0 0.0041345 0.012875 0.0012981 0.019777 0.0036585 -0.0081348 1.6465 0.040558 0.034329 0.13287 0.093295 -0.11578 0.00063167 -0.13003 0.011945 0.15771 0.055429 -0.0080507 0.04868 0.00085361 -0.00097288 0.00025255 -4.2677e-05 -0.084544 0.0084458 0.013096 0.0020309 0.0077508 0.044102 0.13466 -0.17662 0.28143 -0.079551
0.87109 0.014608 0.012304 -0.0016142 -0.0048673 0 -0.00086755 0.013415 -0.00022622 0.015305 0.0016433 -0.0051551 1.6874 0.01526 0.026337 0.12719 0.099094 -0.10768 -0.0048119 -0.12263 0.019095 0.14519 0.059944 -0.0083496 0.039153 0.00097977 -0.00034298 -0.0010112 0.00015784 -0.067759 0.010983 0.0099713 -0.0049241 0.0071858 0.027569 0.11929 -0.18541 0.27444 -0.087942
0.875 0.013799 0.013709 0.013728 0.001178 0 0.0029622 0.011024 0.0012683 0.0076134 0.0062417 -0.0040725 1.7167 -0.0014596 0.021208 0.12491 0.10634 -0.10086 -0.01078 -0.11776 0.026228 0.13399 0.069129 -0.0083701 0.038644 0.0006856 -6.7526e-05 -0.0017109 -8.8513e-05 -0.07527 0.011445 0.0087578 -0.00745 0.0090343 0.015056 0.10983 -0.18936 0.2693 -0.089951
0.87891 0.012121 0.014837 0.022805 0.015003 0 0.01329 0.0083628 0.0061726 0.0038514 0.01628 -0.0036506 1.7336 -0.0079208 0.01746 0.12667 0.11286 -0.096601 -0.016363 -0.1173 0.031714 0.12584 0.082103 -0.0076624 0.046441 0.00021202 -0.00019912 -0.0012627 -0.00032667 -0.11499 0.010771 0.010422 -0.0038568 0.013689 0.0076611 0.10668 -0.18742 0.26692 -0.085227
0.88281 0.010132 0.014993 0.020161 0.027033 0 0.023245 0.0084651 0.01295 0.0076895 0.026319 3.0179e-05 1.7547 -0.003673 0.013519 0.13261 0.11666 -0.096033 -0.020679 -0.12259 0.033887 0.12194 0.097562 -0.0081254 0.061022 -0.00011403 -0.00024739 -0.00017044 -9.7689e-05 -0.17901 0.010791 0.013008 0.0052003 0.018986 0.0059562 0.1096 -0.17914 0.26792 -0.074155
0.88672 0.0089295 0.013992 0.011887 0.029818 0 0.026316 0.011631 0.018911 0.01625 0.030229 0.0096624 1.7922 0.010138 0.0067217 0.14236 0.11466 -0.10103 -0.022185 -0.13486 0.02939 0.12332 0.1126 -0.013018 0.078843 -0.00016752 0.00012679 0.00044992 0.00044305 -0.2446 0.012486 0.014414 0.016311 0.021403 0.010258 0.11734 -0.16444 0.27301 -0.058485
0.89063 0.009333 0.012474 0.0077319 0.023254 0 0.020825 0.015586 0.021767 0.022889 0.025442 0.023564 1.8386 0.024549 -0.004033 0.15217 0.10712 -0.11057 -0.020506 -0.15058 0.017559 0.12702 0.12294 -0.023837 0.092875 -7.0678e-05 0.00057093 -1.1387e-05 0.00069778 -0.28761 0.015293 0.014814 0.024704 0.019119 0.016639 0.1246 -0.14767 0.28018 -0.044457
0.89453 0.011172 0.011567 0.011167 0.013683 0 0.010891 0.018287 0.021089 0.022961 0.014853 0.03616 1.876 0.033868 -0.017398 0.15929 0.096774 -0.12219 -0.016653 -0.1661 0.0010737 0.13027 0.12763 -0.038137 0.10059 -1.0452e-05 0.00036402 -0.0010641 0.00034433 -0.29877 0.017949 0.015945 0.027173 0.014254 0.021782 0.1282 -0.13223 0.28727 -0.035439
0.89844 0.01346 0.012073 0.017721 0.0083814 0 0.0034863 0.019791 0.018709 0.017302 0.0050895 0.04169 1.8972 0.035375 -0.032328 0.1621 0.085448 -0.13427 -0.011352 -0.17932 -0.017878 0.13158 0.12643 -0.050907 0.10101 -5.1943e-05 -0.00070374 -0.0016563 -0.0002861 -0.28889 0.019713 0.018384 0.024374 0.011651 0.02385 0.12648 -0.11989 0.29306 -0.033051
0.90234 0.01527 0.013852 0.021604 0.010331 0 0.0037487 0.021138 0.017554 0.010815 0.0023188 0.038143 1.9151 0.027282 -0.047537 0.15925 0.075159 -0.14505 -0.0054959 -0.18833 -0.036591 0.12975 0.11972 -0.058437 0.093971 -0.00012265 -0.001914 -0.0012457 -0.00061074 -0.27826 0.020607 0.020316 0.020288 0.014693 0.021296 0.1183 -0.11209 0.29644 -0.03824
0.90625 0.01641 0.015958 0.021945 0.016967 0 0.011609 0.022113 0.019385 0.008127 0.0082909 0.028535 1.9477 0.0097356 -0.060629 0.14891 0.069358 -0.15085 -0.0008771 -0.1903 -0.047938 0.1238 0.1096 -0.060939 0.080814 -0.00013455 -0.0022296 -0.00027737 -0.00046204 -0.27949 0.020647 0.019417 0.018971 0.021877 0.012289 0.10269 -0.11019 0.29608 -0.050743
0.91016 0.017228 0.017392 0.021943 0.022859 0 0.021845 0.021064 0.023064 0.010365 0.019126 0.018908 1.9979 -0.0077119 -0.071642 0.13582 0.066792 -0.15192 0.0021854 -0.18854 -0.050253 0.11671 0.10123 -0.061483 0.067723 -8.5011e-05 -0.0013429 0.00036451 -0.00020764 -0.28872 0.019254 0.015661 0.021328 0.027631 0.0007938 0.085215 -0.1101 0.2943 -0.063606
0.91406 0.017942 0.017766 0.023411 0.02363 0 0.027571 0.017161 0.025064 0.015273 0.02773 0.014565 2.0513 -0.02056 -0.081039 0.12236 0.066243 -0.14829 0.0040166 -0.18458 -0.043171 0.10972 0.096784 -0.062698 0.056893 -4.302e-05 -3.6515e-05 0.00025997 -0.00021229 -0.29179 0.015839 0.011751 0.024771 0.026947 -0.011411 0.068405 -0.10987 0.29238 -0.073807
0.91797 0.01834 0.017339 0.024102 0.018568 0 0.025 0.012145 0.02229 0.019696 0.02847 0.016928 2.0942 -0.02511 -0.089364 0.11078 0.06644 -0.14015 0.0051244 -0.17984 -0.027003 0.10376 0.097952 -0.064674 0.049939 -7.173e-05 0.00055931 -0.00026118 -0.00035098 -0.2786 0.011037 0.010598 0.025905 0.019685 -0.022854 0.054448 -0.1079 0.29141 -0.078941
0.92188 0.018157 0.016571 0.020882 0.01091 0 0.016238 0.0091004 0.015062 0.021929 0.021071 0.022785 2.1303 -0.016464 -0.097493 0.10428 0.065418 -0.12735 0.0066197 -0.17598 -0.0025198 0.099622 0.10699 -0.065636 0.048463 -0.0001877 4.2311e-05 -0.00064913 -0.00021123 -0.25241 0.0071003 0.01259 0.023605 0.010643 -0.031934 0.046229 -0.10221 0.29282 -0.076104
0.92578 0.017539 0.015742 0.014291 0.0059339 0 0.0078775 0.0094298 0.0074753 0.022351 0.010874 0.026399 2.1751 0.0049124 -0.10622 0.10438 0.061823 -0.11078 0.010235 -0.17376 0.025276 0.096201 0.12326 -0.063808 0.051007 -0.00038097 -0.00096954 -0.00077107 0.00025696 -0.22682 0.0066069 0.015479 0.019635 0.0055164 -0.039228 0.044108 -0.092985 0.29651 -0.066409
0.92969 0.016884 0.014947 0.0086076 0.007634 0 0.006046 0.011523 0.0043878 0.022475 0.0049569 0.023364 2.2359 0.032665 -0.11521 0.1084 0.056842 -0.092232 0.016027 -0.17225 0.052001 0.091875 0.14324 -0.058249 0.054501 -0.00063696 -0.0015747 -0.00092417 0.00049019 -0.21397 0.010363 0.016648 0.016564 0.0065061 -0.047019 0.044749 -0.082783 0.30045 -0.05438
0.93359 0.016242 0.014281 0.0073687 0.015612 0 0.011537 0.012623 0.0074254 0.023402 0.0068497 0.013804 2.3007 0.063495 -0.12406 0.11441 0.051469 -0.072786 0.023748 -0.17089 0.075635 0.085878 0.16504 -0.048605 0.057369 -0.0009157 -0.001502 -0.0013047 -0.0001305 -0.21428 0.016345 0.015178 0.015304 0.011228 -0.056773 0.045877 -0.073227 0.30309 -0.042516
0.9375 0.015076 0.013824 0.0097536 0.02448 0 0.019027 0.011613 0.013529 0.02473 0.013982 0.002565 2.3516 0.094079 -0.13226 0.12013 0.046833 -0.053691 0.032881 -0.16913 0.094555 0.077662 0.18672 -0.035373 0.058156 -0.0011221 -0.0012325 -0.001659 -0.0014935 -0.21565 0.020798 0.011896 0.014608 0.015232 -0.069874 0.045003 -0.06597 0.30274 -0.033243
0.94141 0.012843 0.013412 0.011892 0.027099 0 0.021322 0.0095289 0.017432 0.024588 0.020035 -0.0041052 2.3871 0.11969 -0.13871 0.1205 0.044796 -0.038424 0.041705 -0.16674 0.10643 0.067311 0.20471 -0.021066 0.054732 -0.0011306 -0.0013001 -0.0015746 -0.0026785 -0.20233 0.020777 0.0082032 0.012637 0.01548 -0.088366 0.036731 -0.063951 0.2955 -0.030156
0.94531 0.009796 0.012554 0.011128 0.019982 0 0.015291 0.0076066 0.015903 0.020972 0.020234 -0.0031391 2.427 0.14053 -0.14363 0.114 0.044195 -0.029102 0.04824 -0.16522 0.11383 0.057553 0.21782 -0.010309 0.048334 -0.00086707 -0.0016417 -0.0010458 -0.0027747 -0.16687 0.016206 0.0054314 0.0087286 0.012085 -0.10935 0.020604 -0.065806 0.28179 -0.031234
0.94922 0.0069921 0.010745 0.008185 0.00665 0 0.0044925 0.0057466 0.010045 0.013605 0.015022 0.0031074 2.491 0.15773 -0.1473 0.10109 0.043347 -0.026381 0.051833 -0.16585 0.11807 0.049973 0.22592 -0.0071888 0.040029 -0.00038099 -0.0017302 -0.00058489 -0.0017641 -0.1167 0.009902 0.0049658 0.0037426 0.0076498 -0.13034 -0.0023044 -0.069851 0.26257 -0.034296
0.95313 0.0053426 0.0079613 0.0053412 -0.0044172 0 -0.0037873 0.0034468 0.0038965 0.0047436 0.0089957 0.008882 2.5762 0.17212 -0.14991 0.082533 0.04073 -0.030484 0.052138 -0.16965 0.11991 0.0457 0.22895 -0.011512 0.030702 0.00015765 -0.00127 -0.00068266 -0.00052568 -0.070235 0.0055629 0.0078122 -0.00087088 0.0052658 -0.14918 -0.030703 -0.074521 0.23875 -0.037472
0.95703 0.0046881 0.0048106 0.0036706 -0.0061762 0 -0.0045274 0.0017017 0.00094851 -0.0021512 0.0063241 0.0097274 2.6579 0.18459 -0.15153 0.059726 0.034068 -0.041403 0.048912 -0.17792 0.11988 0.046034 0.22685 -0.01804 0.0215 0.00053162 -0.00060272 -0.0012241 4.2341e-05 -0.044611 0.005168 0.013119 -0.0039725 0.0064544 -0.16277 -0.062402 -0.077503 0.2116 -0.038194
0.96094 0.0039568 0.0021473 0.0027839 0.0013998 0 0.0011748 0.0027551 0.0017535 -0.0050589 0.0070567 0.0058824 2.7163 0.19529 -0.15153 0.036861 0.021589 -0.05575 0.043315 -0.19032 0.11765 0.050808 0.22106 -0.020572 0.014186 0.00057134 -0.00034736 -0.0015638 -0.00015887 -0.043463 0.0076028 0.017335 -0.0048734 0.009954 -0.16781 -0.091641 -0.075446 0.18411 -0.033737
0.96484 0.0022995 0.00047298 0.0025149 0.011366 0 0.0074804 0.0072895 0.0042743 -0.0049613 0.0075912 0.0015577 2.7586 0.20407 -0.1494 0.01702 0.0062196 -0.068497 0.037573 -0.20306 0.11336 0.0572 0.21489 -0.017491 0.0092555 0.00023744 -0.00070916 -0.0012221 -0.00049371 -0.053949 0.0094342 0.015999 -0.0031992 0.01209 -0.16662 -0.11479 -0.06873 0.15862 -0.025564
0.96875 -1.3782e-05 -0.00033986 0.003312 0.015447 0 0.008832 0.012357 0.0059722 -0.0046479 0.0044652 0.00090568 2.8114 0.21069 -0.14449 0.0014757 -0.009948 -0.077157 0.032729 -0.21354 0.10702 0.063918 0.21028 -0.013043 0.0071492 -0.00032101 -0.0012521 -0.00043102 -0.00036693 -0.055887 0.0073413 0.0074638 0.00080241 0.009059 -0.16053 -0.1299 -0.057745 0.13633 -0.014754
0.97266 -0.0019062 -0.00081813 0.004432 0.010372 0 0.0041128 0.013184 0.0054997 -0.0058327 -0.0023981 0.0043392 2.8917 0.21505 -0.13622 -0.0089161 -0.02465 -0.079651 0.029704 -0.21912 0.098885 0.069792 0.20913 -0.012507 0.0082074 -0.00077165 -0.001371 9.9555e-05 0.00019642 -0.036282 0.00058207 -0.0048772 0.0057334 7.1273e-05 -0.15113 -0.13551 -0.04321 0.11827 -0.0026245
0.97656 -0.0026417 -0.0014471 0.0029842 -0.00029927 0 -0.0032591 0.0076099 0.0029423 -0.0075745 -0.0098893 0.0083161 2.988 0.21764 -0.12318 -0.013068 -0.033585 -0.072983 0.029945 -0.21439 0.090014 0.07344 0.2154 -0.015956 0.013431 -0.00073217 -0.00090878 -4.7554e-05 0.00073903 0.0021923 -0.0082371 -0.014565 0.009237 -0.011143 -0.14115 -0.12886 -0.026545 0.10676 0.0083185
0.98047 -0.002535 -0.0024136 -0.0034447 -0.0097852 0 -0.0086439 -0.0015329 -0.00082479 -0.0077433 -0.014638 0.0084812 3.0728 0.22111 -0.10675 -0.013841 -0.036443 -0.060641 0.032933 -0.19984 0.08322 0.075543 0.22912 -0.01734 0.021454 -2.6207e-05 -0.00025077 -0.00055018 0.00096994 0.045201 -0.014767 -0.016963 0.0092488 -0.018408 -0.13349 -0.11438 -0.010611 0.10113 0.016144
0.98438 -0.0025088 -0.0036412 -0.012783 -0.01343 0 -0.0096275 -0.0089595 -0.0046987 -0.005915 -0.015538 0.0032351 3.1327 0.2268 -0.088491 -0.013275 -0.035518 -0.046147 0.037838 -0.17861 0.080083 0.077029 0.24833 -0.01031 0.030674 0.0010992 0.0001291 -0.0007281 0.001006 0.079032 -0.015907 -0.012698 0.0053759 -0.017737 -0.1288 -0.096039 0.0034559 0.10023 0.020684
0.98828 -0.0031201 -0.0049449 -0.018471 -0.011374 0 -0.007034 -0.011875 -0.0076283 -0.0043067 -0.013787 -0.0051899 3.1825 0.23525 -0.069548 -0.012568 -0.032818 -0.031832 0.044135 -0.1534 0.08168 0.078433 0.27126 0.0049582 0.039746 0.0020244 0.00010758 -0.00032352 0.0010321 0.10026 -0.012066 -0.0066429 -0.00088839 -0.010707 -0.12737 -0.076597 0.014984 0.10337 0.021861
0.99219 -0.0042152 -0.0061559 -0.015272 -0.0072246 0 -0.0035768 -0.012099 -0.0089748 -0.0054114 -0.011169 -0.012622 3.2474 0.24659 -0.051319 -0.012872 -0.03111 -0.020236 0.051234 -0.12789 0.089086 0.080261 0.29535 0.021092 0.046903 0.0021398 -0.00011308 0.00020457 0.00092314 0.11535 -0.0069518 -0.003734 -0.0073077 -0.003346 -0.12932 -0.059206 0.023402 0.10969 0.019727
0.99609 -0.0055159 -0.0072249 -0.0055608 -0.0048468 0 -0.0019428 -0.01333 -0.008952 -0.0088072 -0.0087761 -0.015892 3.3342 0.25802 -0.036201 -0.0149 -0.034912 -0.013643 0.058278 -0.10958 0.10261 0.082429 0.31461 0.02993 0.048572 0.0013104 -0.0003392 0.00021478 0.00039599 0.13236 -0.0049294 -0.0056345 -0.012271 -0.0013305 -0.13438 -0.048701 0.028258 0.1175 0.014473
1 -0.0072597 -0.0083128 0.0013063 -0.006056 0 -0.0036664 -0.016884 -0.0086034 -0.010904 -0.0070983 -0.014556 3.4227 0.26557 -0.024102 -0.017327 -0.042858 -0.0091077 0.064742 -0.099526 0.118 0.084173 0.32685 0.029691 0.045287 2.2447e-05 -0.00055383 -0.00034882 -0.00047735 0.1536 -0.0078884 -0.010687 -0.015223 -0.0057666 -0.14064 -0.044079 0.031162 0.12481 0.007745
1.0039 -0.0099597 -0.0097351 -0.0026385 -0.010267 0 -0.0087823 -0.020665 -0.0090514 -0.0084152 -0.0065579 -0.010615 3.4867 0.26726 -0.014903 -0.01924 -0.053081 -0.0046653 0.070346 -0.097239 0.13312 0.085213 0.33148 0.025963 0.037674 -0.0009648 -0.00075748 -0.00082968 -0.0011115 0.17512 -0.013961 -0.01603 -0.016229 -0.013203 -0.14728 -0.044424 0.032558 0.131 0.00010458
1.0078 -0.013478 -0.011648 -0.015712 -0.015369 0 -0.015749 -0.022018 -0.010626 -0.002177 -0.0073247 -0.0070455 3.5206 0.26174 -0.0083093 -0.019738 -0.063326 0.0016062 0.074809 -0.10139 0.14594 0.085441 0.32855 0.025998 0.026777 -0.0011959 -0.00079997 -0.00054627 -0.00094567 0.19194 -0.019009 -0.019271 -0.01565 -0.019242 -0.15343 -0.048428 0.032831 0.13568 -0.007871
1.0117 -0.016566 -0.013675 -0.027204 -0.018887 0 -0.021733 -0.020628 -0.012752 0.0027922 -0.0087085 -0.0063957 3.5435 0.24761 -0.0038643 -0.017213 -0.068921 0.012752 0.077386 -0.10852 0.15332 0.085174 0.3188 0.032397 0.014947 -0.00082274 -0.00052115 0.00043925 -0.00013022 0.20268 -0.019639 -0.018844 -0.014436 -0.021822 -0.15746 -0.053586 0.03214 0.13865 -0.015226
1.0156 -0.0176 -0.014898 -0.026974 -0.019085 0 -0.023736 -0.018071 -0.01466 0.0014195 -0.0093445 -0.0099658 3.5781 0.22988 6.8776e-05 -0.011388 -0.066794 0.028656 0.077522 -0.11157 0.15485 0.085884 0.30753 0.042096 0.0064227 -0.00037507 -4.8714e-05 0.0013164 0.0004885 0.2097 -0.015459 -0.014209 -0.014307 -0.021321 -0.15754 -0.05593 0.03062 0.14088 -0.020704
1.0195 -0.015928 -0.014431 -0.014793 -0.015869 0 -0.020358 -0.015081 -0.016 -0.0069625 -0.008433 -0.01744 3.6292 0.21361 0.0045236 -0.0033248 -0.058916 0.046599 0.075246 -0.10808 0.15265 0.08826 0.29815 0.050526 0.0026661 -0.00023964 0.00019359 0.0013187 0.00020665 0.21571 -0.0090495 -0.0067053 -0.01684 -0.0185 -0.15326 -0.054252 0.028393 0.14295 -0.023847
1.0234 -0.012464 -0.012168 -0.00031406 -0.010949 0 -0.01297 -0.010506 -0.016668 -0.018008 -0.0066991 -0.026758 3.6847 0.20183 0.010088 0.0062338 -0.047296 0.064557 0.070468 -0.097301 0.14817 0.092487 0.2923 0.055723 0.0043037 -0.00035818 -0.00010264 0.00049383 -0.00073535 0.22046 -0.0040104 0.00016481 -0.0218 -0.013493 -0.14416 -0.048058 0.025542 0.14487 -0.024282
1.0273 -0.0089454 -0.0089911 0.0059713 -0.0068214 0 -0.0051048 -0.0035123 -0.016252 -0.025932 -0.0057494 -0.034446 3.7347 0.19725 0.017257 0.016388 -0.034696 0.080261 0.063191 -0.079439 0.14305 0.098489 0.29114 0.058278 0.011456 -0.00040319 -0.00073355 -0.0003462 -0.0013116 0.21997 -0.0027138 0.0025537 -0.026396 -0.0070465 -0.13 -0.037289 0.022192 0.14644 -0.021749
1.0313 -0.0065931 -0.0061745 0.0016288 -0.0051073 0 -0.00027701 0.003871 -0.014122 -0.027682 -0.0063605 -0.036755 3.7838 0.20323 0.026865 0.025259 -0.027823 0.089253 0.053356 -0.057933 0.14014 0.10482 0.29514 0.058344 0.023348 -0.00018976 -0.0011108 -0.00042752 -0.00074838 0.20818 -0.0052531 -0.00064535 -0.026741 -0.0018643 -0.11009 -0.022456 0.01889 0.14557 -0.015456
1.0352 -0.0054544 -0.0044873 -0.0071674 -0.0055489 0 0.00014053 0.0076314 -0.010332 -0.024124 -0.0076827 -0.031472 3.8424 0.2128 0.03761 0.032255 -0.027365 0.093386 0.042951 -0.040132 0.13931 0.10928 0.29977 0.054065 0.035397 0.00014 -0.00084682 0.00026337 0.0006298 0.18042 -0.009883 -0.0064971 -0.020747 -0.0013734 -0.088075 -0.0071789 0.016331 0.14117 -0.0072284
1.0391 -0.0048502 -0.003831 -0.012642 -0.0064889 0 -0.0025934 0.0056879 -0.0062242 -0.018025 -0.0083954 -0.019464 3.9098 0.22212 0.048683 0.037318 -0.031855 0.094121 0.032929 -0.028972 0.13969 0.1111 0.30295 0.043576 0.045921 0.00033471 -0.000163 0.001048 0.0016662 0.13721 -0.014203 -0.01038 -0.010017 -0.0064126 -0.065549 0.0071834 0.014805 0.13267 0.0023699
1.043 -0.0042189 -0.0036669 -0.012156 -0.0062885 0 -0.0058676 0.00042439 -0.0036003 -0.011532 -0.0084401 -0.0047485 3.9692 0.22762 0.059212 0.040536 -0.039067 0.093064 0.02416 -0.026458 0.14023 0.10996 0.30294 0.028099 0.053646 0.00036125 0.00035644 0.0012795 0.0015002 0.086047 -0.016193 -0.010027 0.001072 -0.013378 -0.043996 0.019509 0.014449 0.11996 0.012825
1.0469 -0.0034476 -0.0036481 -0.0086213 -0.0043761 0 -0.0075244 -0.0033887 -0.0030153 -0.0054387 -0.0090418 0.0074445 4.0041 0.22405 0.067629 0.042111 -0.04417 0.09269 0.017952 -0.034616 0.13884 0.10599 0.29749 0.012228 0.057253 0.0004326 0.00039537 0.00093723 0.00039189 0.038417 -0.014779 -0.0071797 0.0083778 -0.01644 -0.025575 0.028397 0.015274 0.1032 0.023632
1.0508 -0.0025827 -0.0037145 -0.0059297 -0.0012597 0 -0.0068672 -0.0032448 -0.0030322 4.1102e-05 -0.010686 0.013656 4.0168 0.20938 0.072117 0.042849 -0.040025 0.095204 0.014783 -0.04924 0.13329 0.10196 0.28674 0.00068862 0.057821 0.00069329 0.00019482 0.00051585 -0.00059276 0.0027084 -0.010072 -0.0051634 0.010552 -0.012286 -0.011956 0.033702 0.016002 0.085752 0.034184
1.0547 -0.0015282 -0.0036302 -0.0052023 0.0020306 0 -0.0045232 -0.0010016 -0.001549 0.0046735 -0.011417 0.014231 4.0278 0.18795 0.072848 0.043217 -0.026769 0.099629 0.013296 -0.063844 0.12434 0.10011 0.27337 -0.0051996 0.05771 0.00094867 0.00017485 0.00041467 -0.00066148 -0.021844 -0.0034265 -0.005159 0.0091939 -0.002966 -0.0024283 0.036774 0.015191 0.070836 0.044026
1.0586 -0.00016254 -0.0027018 -0.0051049 0.0043634 0 -0.0016894 -0.00019104 0.001988 0.0085187 -0.0079275 0.012735 4.0578 0.16231 0.069839 0.043184 -0.0057049 0.10486 0.012447 -0.074954 0.11282 0.10137 0.25882 -0.0078465 0.058113 0.00080698 0.00036989 0.00053076 1.4609e-08 -0.043962 0.0028921 -0.0052782 0.0069446 0.0058677 0.0031752 0.038211 0.011778 0.060315 0.052617
1.0625 0.0013887 -0.00026158 -0.004266 0.0048146 0 0.00064155 -0.0017897 0.0058812 0.012221 0.0011033 0.012989 4.1101 0.13528 0.063303 0.042604 0.020751 0.10952 0.011007 -0.079462 0.099939 0.10628 0.24456 -0.010452 0.060103 0.00013227 0.0003934 0.00046818 0.00056893 -0.071762 0.0066551 -0.0032062 0.0055463 0.0096445 0.0051378 0.038628 0.0047526 0.055763 0.059338
1.0664 0.0028175 0.0034544 -0.0022995 0.0032951 0 0.0022221 -0.0033015 0.0079135 0.016345 0.012795 0.01598 4.1709 0.11102 0.053325 0.040543 0.045147 0.11049 0.0059127 -0.073025 0.08865 0.11431 0.23273 -0.013972 0.064905 -0.0006936 -3.3568e-06 6.8898e-05 0.00050569 -0.10456 0.0069847 0.00099064 0.0053587 0.0082044 0.0030176 0.038648 -0.008209 0.059711 0.061933
1.0703 0.0040229 0.0070628 0.001024 0.0012463 0 0.0037061 -0.0019049 0.0077402 0.020332 0.021645 0.019204 4.2251 0.089693 0.041981 0.036774 0.06051 0.10775 -0.0037315 -0.060756 0.080736 0.12138 0.22316 -0.016826 0.070963 -0.0010515 -0.00048151 -0.00036434 3.8931e-05 -0.13347 0.0051816 0.005275 0.0060696 0.0051974 -0.001765 0.038767 -0.025337 0.068091 0.060156
1.0742 0.0052892 0.0089483 0.0061324 0.0013181 0 0.006182 0.0023467 0.0072986 0.022486 0.023746 0.01908 4.2688 0.069864 0.030176 0.03144 0.065555 0.10238 -0.017693 -0.046502 0.076039 0.1254 0.21532 -0.017117 0.07711 -0.00068209 -0.00040263 -0.00040513 -0.00022697 -0.15052 0.0041778 0.0085131 0.00732 0.0046921 -0.0086681 0.039132 -0.045164 0.078164 0.054239
1.0781 0.0069333 0.0086344 0.0124 0.0054938 0 0.010118 0.0070108 0.0086985 0.02133 0.019668 0.014335 4.3081 0.050244 0.01866 0.024806 0.060289 0.09546 -0.035489 -0.033337 0.073997 0.12498 0.20886 -0.014817 0.082433 1.2638e-05 0.00040425 -9.5269e-06 -4.2746e-05 -0.15664 0.0065905 0.011888 0.0086141 0.0081019 -0.017243 0.039915 -0.066371 0.087715 0.044603
1.082 0.0088074 0.0072796 0.017254 0.012922 0 0.014455 0.010419 0.011855 0.016955 0.013361 0.0073384 4.3487 0.028993 0.008419 0.01741 0.046126 0.088721 -0.056143 -0.025163 0.07325 0.11874 0.20343 -0.011896 0.085804 0.00031657 0.0013089 0.00039237 0.00025363 -0.15925 0.012568 0.016751 0.0091006 0.013462 -0.026956 0.04144 -0.087105 0.093892 0.03204
1.0859 0.010304 0.0067101 0.017889 0.01973 0 0.016892 0.013276 0.014465 0.01092 0.0084936 0.0021567 4.3914 0.0055734 0.0013621 0.010897 0.030787 0.084482 -0.076322 -0.024629 0.070035 0.10808 0.19908 -0.010626 0.086677 -0.00010875 0.0014699 0.00034157 0.00020138 -0.16211 0.019138 0.021509 0.0080116 0.016928 -0.036386 0.044566 -0.10462 0.094023 0.019577
1.0898 0.010927 0.0078241 0.014413 0.021643 0 0.015565 0.016713 0.014339 0.0049056 0.0060365 0.0011198 4.437 -0.017001 -0.0018488 0.0062494 0.020653 0.082223 -0.093487 -0.02796 0.06276 0.09725 0.19595 -0.01177 0.086412 -0.00087009 0.00076118 -0.00014484 -0.00021372 -0.15902 0.021912 0.021916 0.0055541 0.015274 -0.044439 0.049519 -0.11888 0.089933 0.0097581
1.0938 0.010766 0.0098411 0.010625 0.017444 0 0.010898 0.019591 0.011552 -0.00029674 0.0050479 0.0030521 4.4895 -0.036072 -0.00041872 0.0039468 0.017937 0.081139 -0.10641 -0.032627 0.051035 0.08841 0.19422 -0.014066 0.0858 -0.0011899 -2.6532e-05 -0.00056769 -0.00053891 -0.14011 0.018182 0.015372 0.0031813 0.0081977 -0.050537 0.056529 -0.1301 0.08273 0.0037953
1.0977 0.010286 0.011058 0.010602 0.010066 0 0.0057861 0.019005 0.008126 -0.0044346 0.0049283 0.004711 4.5528 -0.048888 0.0062884 0.0042898 0.023841 0.080203 -0.11422 -0.035938 0.034993 0.083425 0.19397 -0.015189 0.085642 -0.00062704 -1.5067e-05 -0.00046935 -0.00037411 -0.10489 0.0091429 0.0047523 0.0026208 -0.00078074 -0.05423 0.065717 -0.13872 0.07371 0.0025665
1.1016 0.0097042 0.010348 0.014275 0.0041314 0 0.0035652 0.013857 0.0058035 -0.0068932 0.006081 0.0039534 4.6228 -0.049465 0.019847 0.0076872 0.038197 0.077237 -0.11554 -0.033165 0.016016 0.084733 0.19503 -0.013504 0.087206 0.00051859 0.00077929 5.6253e-05 0.00017209 -0.067569 -0.00058881 -0.0029733 0.0043834 -0.0059485 -0.054708 0.077295 -0.14568 0.064939 0.0072645
1.1055 0.0087568 0.0080283 0.016971 0.0021595 0 0.0052784 0.007126 0.0045044 -0.006673 0.0083546 0.0016323 4.6881 -0.039047 0.037345 0.012542 0.053854 0.071733 -0.11303 -0.024037 -0.0012393 0.089677 0.19572 -0.0094979 0.090412 0.001478 0.0014289 0.00041637 0.00058092 -0.047247 -0.0059928 -0.0027181 0.0072008 -0.0033779 -0.05294 0.089775 -0.15258 0.057907 0.015097
1.1094 0.0072057 0.0054206 0.013993 0.0029583 0 0.0086885 0.0035523 0.0030864 -0.0033976 0.0097266 0.00058498 4.7404 -0.021417 0.05577 0.017729 0.067129 0.064908 -0.10867 -0.010699 -0.01433 0.095495 0.19492 -0.0058145 0.094613 0.0016685 0.0011136 0.00010725 0.00043978 -0.051604 -0.0049674 0.0039611 0.0090493 0.0053832 -0.049609 0.10206 -0.15962 0.052645 0.023961
1.1133 0.0054443 0.0037062 0.0056356 0.0035148 0 0.010102 0.0048765 0.0012788 0.0020153 0.0075871 0.0028445 4.784 0.00037996 0.072748 0.022525 0.076209 0.058048 -0.10355 0.0051855 -0.021697 0.10033 0.19188 -0.005427 0.099311 0.0011182 6.115e-05 -0.00075112 -0.00017797 -0.070555 0.00052502 0.010231 0.0088805 0.013544 -0.044987 0.11343 -0.16657 0.049165 0.032553
1.1172 0.0043176 0.0031426 -0.0027698 0.0022636 0 0.0075468 0.0079649 0.00036596 0.0080702 0.0017232 0.0076985 4.8333 0.022326 0.085302 0.026174 0.079912 0.05309 -0.098727 0.021463 -0.021851 0.10215 0.18587 -0.0089863 0.10388 0.00033619 -0.00066069 -0.0014826 -0.00082057 -0.086366 0.0062217 0.010186 0.0074652 0.014158 -0.039201 0.12308 -0.17281 0.047432 0.039556
1.1211 0.0041902 0.0031804 -0.0059503 0.00046739 0 0.0025255 0.0081088 0.0017813 0.013994 -0.0044094 0.012208 4.8974 0.037322 0.088942 0.027869 0.080481 0.053961 -0.094435 0.035741 -0.014331 0.099426 0.17683 -0.01364 0.10745 -0.0001518 -0.0003027 -0.001472 -0.0010801 -0.089596 0.0086689 0.0038019 0.0065807 0.0062254 -0.031737 0.13056 -0.17634 0.04808 0.043934
1.125 0.0043148 0.0031084 -0.0035681 0.00057985 0 -0.0012462 0.0038841 0.0052641 0.019855 -0.0061521 0.013516 4.9713 0.04509 0.086688 0.028356 0.083087 0.059986 -0.089547 0.049419 -0.0041346 0.095129 0.16729 -0.014965 0.11027 -0.00015018 0.00073676 -0.00072757 -0.00089539 -0.08454 0.0072447 -0.0038407 0.0072833 -0.0039631 -0.022836 0.13764 -0.1771 0.051233 0.047015
1.1289 0.0033862 0.0025393 0.00012914 0.0034673 0 -0.0010765 -0.0017864 0.0086999 0.025125 -0.001865 0.010911 5.0408 0.046482 0.080996 0.027993 0.089799 0.070409 -0.083308 0.064228 0.0064197 0.091047 0.15865 -0.010894 0.1126 0.00020108 0.0013457 0.0001571 -0.00050786 -0.079591 0.0038335 -0.0075517 0.0087777 -0.0081668 -0.012689 0.14562 -0.17543 0.057448 0.049349
1.1328 0.00085212 0.0014342 0.0011066 0.0072259 0 0.0022584 -0.0052516 0.0098015 0.027479 0.0052407 0.0061251 5.0977 0.042964 0.074791 0.027162 0.102 0.0841 -0.075102 0.081929 0.015183 0.088876 0.15225 -0.0040413 0.1147 0.000625 0.00092115 0.00058439 -0.00020572 -0.074183 0.00088686 -0.0060345 0.0088242 -0.0036263 -0.0016576 0.15584 -0.17194 0.06717 0.051358
1.1367 -0.0024275 -0.0001195 -0.00065057 0.0085402 0 0.0049619 -0.0059679 0.0078022 0.023852 0.0096224 0.0018934 5.1468 0.037684 0.074066 0.026401 0.1205 0.098798 -0.064151 0.10574 0.01908 0.091173 0.15023 0.00026897 0.11705 0.00087298 1.7843e-05 0.00048849 -0.00011867 -0.056993 -0.00034981 -0.0016858 0.0053549 0.0044955 0.0092494 0.17103 -0.16835 0.081386 0.053059
1.1406 -0.0049888 -0.0020527 -0.0022003 0.0052154 0 0.0032363 -0.0061997 0.0035762 0.01331 0.007962 -3.9336e-05 5.1995 0.035378 0.083863 0.026239 0.14051 0.11114 -0.051917 0.13461 0.018037 0.09749 0.1525 -0.0010064 0.1198 0.0007954 -0.00029586 0.00030858 -0.00018012 -0.01731 -0.00025675 0.0022869 -0.0018912 0.0081009 0.018186 0.19203 -0.16781 0.098553 0.053156
1.1445 -0.0062531 -0.0043014 -0.001764 -0.0021628 0 -0.0035487 -0.0074721 -0.0014764 -0.0011105 0.0015504 -0.00010307 5.2606 0.036928 0.10304 0.026831 0.15794 0.12036 -0.040286 0.16413 0.01434 0.10545 0.15726 -0.0052987 0.1226 0.00040238 0.00035188 0.00046736 -0.00020449 0.042624 -7.6326e-05 0.0039277 -0.010834 0.0036623 0.024604 0.21713 -0.17142 0.11647 0.050511
1.1484 -0.0070785 -0.0067468 -0.00087935 -0.010458 0 -0.012091 -0.0085381 -0.0062884 -0.013885 -0.0053712 -0.0005376 5.325 0.042232 0.13004 0.028351 0.17047 0.12627 -0.030558 0.19048 0.0096538 0.11341 0.16329 -0.0062756 0.12509 -7.4798e-05 0.0012138 0.00091458 -5.3493e-06 0.10693 -0.0009184 0.0025044 -0.017995 -0.0051022 0.028369 0.24484 -0.17971 0.13365 0.044263
1.1523 -0.0087189 -0.0091885 -0.0022671 -0.015767 0 -0.017476 -0.0074388 -0.010079 -0.020888 -0.009317 -0.0036544 5.3859 0.050543 0.16227 0.030964 0.17616 0.12905 -0.024017 0.20933 0.0058963 0.11958 0.16916 0.0005888 0.12682 -0.00025233 0.0012476 0.0012005 0.00047605 0.15731 -0.0032327 -0.0020324 -0.020401 -0.011641 0.029649 0.27318 -0.19284 0.14858 0.033667
1.1563 -0.011299 -0.011342 -0.0062505 -0.015741 0 -0.016866 -0.0048546 -0.012194 -0.022193 -0.0098647 -0.0098456 5.4443 0.058728 0.19207 0.035407 0.17281 0.12935 -0.023018 0.20971 0.0069619 0.1209 0.17202 0.014031 0.12646 0.00013968 0.00025688 0.00097992 0.0010847 0.18536 -0.0067744 -0.0086638 -0.017397 -0.013107 0.029795 0.29655 -0.21017 0.1583 0.017579
1.1602 -0.013506 -0.012885 -0.010111 -0.011224 0 -0.01172 -0.0041583 -0.012628 -0.021274 -0.0090996 -0.016909 5.506 0.06371 0.21394 0.041161 0.16618 0.12897 -0.025127 0.19566 0.012168 0.11915 0.17185 0.028441 0.12416 0.00097935 -0.00090475 0.00040491 0.0015075 0.19585 -0.010787 -0.01489 -0.011216 -0.012325 0.031237 0.31266 -0.22741 0.16435 -0.00028986
1.1641 -0.013924 -0.013629 -0.011132 -0.006068 0 -0.006738 -0.0077006 -0.012627 -0.021544 -0.0095171 -0.021561 5.5716 0.064476 0.22644 0.047907 0.1587 0.12799 -0.029143 0.17003 0.020591 0.11556 0.16891 0.039121 0.11997 0.0017759 -0.0012493 -3.3275e-06 0.0014954 0.20109 -0.014289 -0.017985 -0.0058252 -0.013767 0.034638 0.32054 -0.2426 0.16756 -0.018022
1.168 -0.012636 -0.01377 -0.0097534 -0.0047747 0 -0.0062449 -0.013782 -0.014105 -0.02359 -0.012443 -0.022217 5.6326 0.060433 0.22921 0.055184 0.15247 0.12625 -0.033912 0.1365 0.030999 0.11138 0.16366 0.046028 0.11404 0.0020644 -0.0006474 0.00013143 0.001093 0.21291 -0.016501 -0.017453 -0.0045996 -0.018425 0.040201 0.31981 -0.25406 0.16877 -0.033804
1.1719 -0.011391 -0.013976 -0.009233 -0.0092024 0 -0.010862 -0.018262 -0.017878 -0.025402 -0.017655 -0.020628 5.679 0.050993 0.22278 0.062025 0.14992 0.12283 -0.037966 0.10146 0.041083 0.10845 0.15687 0.052498 0.10665 0.001836 0.00016009 0.00066934 0.0006393 0.23755 -0.017286 -0.015961 -0.0082944 -0.023057 0.047371 0.31 -0.25935 0.16905 -0.044887
1.1758 -0.012129 -0.015071 -0.012301 -0.016956 0 -0.017248 -0.019201 -0.022499 -0.024847 -0.023601 -0.020513 5.7121 0.037826 0.21313 0.066493 0.15111 0.11637 -0.040782 0.074755 0.047371 0.10773 0.14997 0.060845 0.098858 0.0015516 0.000445 0.0010949 0.00048921 0.27397 -0.017291 -0.017076 -0.01474 -0.024074 0.052633 0.2946 -0.25808 0.16912 -0.049959
1.1797 -0.015343 -0.017456 -0.018587 -0.02325 0 -0.021215 -0.019087 -0.025362 -0.021738 -0.027863 -0.023993 5.7446 0.023198 0.20479 0.067854 0.15376 0.10701 -0.043553 0.058061 0.04937 0.10793 0.14347 0.069732 0.091574 0.0016709 0.00021865 0.0010128 0.00069877 0.31438 -0.017587 -0.021755 -0.020511 -0.021457 0.053541 0.27777 -0.25279 0.16853 -0.05116
1.1836 -0.019851 -0.020746 -0.025414 -0.025037 0 -0.021537 -0.021828 -0.025287 -0.017818 -0.028194 -0.029109 5.7875 0.0081149 0.19919 0.065634 0.15662 0.094911 -0.047295 0.051115 0.04711 0.10794 0.1373 0.075841 0.08527 0.0021467 3.4628e-05 0.00050217 0.00098769 0.34789 -0.019023 -0.027352 -0.023348 -0.018598 0.048795 0.26131 -0.24494 0.1666 -0.049942
1.1875 -0.024042 -0.024016 -0.030578 -0.023713 0 -0.020956 -0.02792 -0.023869 -0.015198 -0.024173 -0.031186 5.8371 -0.0065056 0.19706 0.059572 0.15851 0.080402 -0.053101 0.05243 0.041049 0.10649 0.13124 0.07756 0.080343 0.0024201 0.00021715 5.1683e-06 0.0010265 0.36734 -0.021746 -0.030364 -0.023512 -0.018774 0.037546 0.24676 -0.2361 0.16261 -0.048019
1.1914 -0.027211 -0.026503 -0.033815 -0.023562 0 -0.023337 -0.033484 -0.023918 -0.014962 -0.018216 -0.027284 5.8778 -0.019238 0.19677 0.04931 0.15796 0.064118 -0.063081 0.056749 0.032744 0.10103 0.12419 0.076486 0.077398 0.0019663 0.0004837 -9.6561e-05 0.00076064 0.37521 -0.025136 -0.029947 -0.023166 -0.022219 0.019495 0.23555 -0.22915 0.15485 -0.048902
1.1953 -0.029706 -0.028135 -0.03573 -0.027244 0 -0.029551 -0.034444 -0.02649 -0.016904 -0.0145 -0.019636 5.8987 -0.029788 0.19394 0.037741 0.15606 0.047722 -0.075657 0.056219 0.025573 0.092363 0.11554 0.075437 0.075426 0.00085927 0.00037527 0.00021205 0.00044806 0.38237 -0.028094 -0.028345 -0.024443 -0.02645 0.00080747 0.2257 -0.22531 0.14471 -0.053836
1.1992 -0.032 -0.02942 -0.036218 -0.032814 0 -0.036132 -0.031056 -0.029773 -0.020154 -0.01605 -0.014424 5.9059 -0.037916 0.18718 0.026537 0.15367 0.031871 -0.089107 0.048724 0.02083 0.081851 0.10531 0.07565 0.07371 -0.00023101 -9.5108e-05 0.00064669 0.00039301 0.3991 -0.029519 -0.027963 -0.027854 -0.028767 -0.014745 0.21598 -0.2245 0.13362 -0.062444
1.2031 -0.033875 -0.030821 -0.034792 -0.035522 0 -0.038314 -0.027612 -0.03114 -0.023946 -0.022374 -0.016556 5.9174 -0.043332 0.17605 0.017079 0.15134 0.017133 -0.10181 0.033475 0.019347 0.070837 0.09376 0.076361 0.071662 -0.00062815 -0.00040415 0.00092325 0.00066461 0.42603 -0.028865 -0.028718 -0.032192 -0.028225 -0.024132 0.20558 -0.22645 0.12291 -0.074043
1.207 -0.03458 -0.032221 -0.03231 -0.032779 0 -0.034719 -0.027666 -0.030126 -0.028089 -0.029907 -0.025158 5.9443 -0.045387 0.16112 0.011229 0.14967 0.0043443 -0.1113 0.010782 0.021934 0.06147 0.081507 0.076792 0.068506 -0.00024845 -0.00014276 0.00095998 0.0010699 0.45404 -0.026613 -0.028808 -0.035732 -0.025849 -0.023302 0.19378 -0.23048 0.11466 -0.087228
1.2109 -0.033632 -0.032932 -0.031295 -0.027153 0 -0.029075 -0.030277 -0.028941 -0.032931 -0.034926 -0.034164 5.9784 -0.043315 0.14756 0.01079 0.14851 -0.0047587 -0.11464 -0.013522 0.027993 0.057042 0.070853 0.077689 0.063856 0.00037848 0.00046878 0.00082791 0.0013555 0.47331 -0.024288 -0.027722 -0.037516 -0.023865 -0.0098782 0.18166 -0.23427 0.11157 -0.098148
1.2148 -0.031308 -0.032192 -0.033493 -0.024083 0 -0.026892 -0.031373 -0.02987 -0.03871 -0.03616 -0.037723 5.9994 -0.038001 0.13957 0.014362 0.14721 -0.0096805 -0.11324 -0.033485 0.035235 0.057452 0.063429 0.08044 0.058876 0.00065915 0.00081984 0.00059148 0.0013951 0.4814 -0.023655 -0.027442 -0.03767 -0.024712 0.010792 0.17161 -0.23589 0.11278 -0.10461
1.2188 -0.028367 -0.029722 -0.037043 -0.026439 0 -0.029981 -0.028412 -0.032508 -0.044582 -0.034736 -0.035464 5.9941 -0.029481 0.13903 0.021302 0.14558 -0.0096684 -0.10808 -0.04635 0.042632 0.062604 0.060364 0.08503 0.054619 0.0004767 0.00063325 0.00026031 0.0011988 0.48208 -0.025406 -0.02997 -0.036736 -0.029597 0.035869 0.16534 -0.23428 0.11772 -0.1054
1.2227 -0.025472 -0.026026 -0.037082 -0.031443 0 -0.034142 -0.022989 -0.034023 -0.048295 -0.032091 -0.032715 5.968 -0.017792 0.14704 0.030812 0.14356 -0.0041411 -0.10044 -0.050022 0.049236 0.072106 0.062601 0.089615 0.052263 0.0001907 0.00030937 -0.00011446 0.00082246 0.47734 -0.028362 -0.034062 -0.034895 -0.036779 0.062321 0.1645 -0.22855 0.12556 -0.099643
1.2266 -0.023061 -0.022367 -0.030366 -0.033197 0 -0.032712 -0.018866 -0.032279 -0.047397 -0.028596 -0.03537 5.9402 -0.0020689 0.16419 0.041747 0.14168 0.0083187 -0.092563 -0.041563 0.053695 0.085395 0.072204 0.092358 0.054669 0.00015753 0.00046526 -0.00036517 0.00033428 0.46397 -0.030185 -0.035529 -0.031895 -0.041392 0.085258 0.17252 -0.21696 0.13482 -0.085695
1.2305 -0.021711 -0.020435 -0.019747 -0.028437 0 -0.023188 -0.018277 -0.028369 -0.041445 -0.024525 -0.044005 5.9269 0.016993 0.18388 0.052234 0.14094 0.024399 -0.086448 -0.025863 0.056075 0.099679 0.086855 0.093162 0.062327 0.00032472 0.0011938 -0.00029146 -0.00013891 0.44047 -0.029347 -0.031601 -0.027754 -0.038549 0.10266 0.1876 -0.20132 0.14332 -0.06697
1.2344 -0.02239 -0.021705 -0.013436 -0.019967 0 -0.010902 -0.020816 -0.025771 -0.033167 -0.021916 -0.052457 5.9308 0.038528 0.20203 0.061496 0.14153 0.040968 -0.082048 -0.0066783 0.056781 0.11336 0.10409 0.092929 0.074093 0.00033155 0.0019038 0.00016263 -0.00041585 0.41641 -0.026773 -0.024875 -0.023439 -0.028306 0.11541 0.20716 -0.18358 0.15045 -0.046383
1.2383 -0.026051 -0.026626 -0.018596 -0.014686 0 -0.0060088 -0.025495 -0.027052 -0.02689 -0.024374 -0.052164 5.9441 0.061688 0.21618 0.068975 0.14334 0.055605 -0.079078 0.013618 0.056019 0.12524 0.12201 0.091244 0.088775 -2.7824e-05 0.001933 0.00082809 -0.00038159 0.41124 -0.025537 -0.022164 -0.020742 -0.017748 0.12432 0.22925 -0.16528 0.15583 -0.026113
1.2422 -0.032791 -0.034135 -0.034709 -0.018232 0 -0.01581 -0.032551 -0.031655 -0.025126 -0.03402 -0.038828 5.9579 0.0852 0.22405 0.074047 0.14595 0.065315 -0.0769 0.032552 0.053977 0.13387 0.13819 0.085792 0.10452 -0.00051388 0.0012448 0.0014179 -0.00010821 0.4402 -0.028585 -0.028703 -0.021241 -0.016697 0.13055 0.25141 -0.14842 0.1592 -0.0088032
1.2461 -0.041353 -0.042011 -0.053102 -0.030978 0 -0.038559 -0.042367 -0.03687 -0.026473 -0.048287 -0.016392 5.9674 0.10493 0.22499 0.075639 0.14754 0.066005 -0.074309 0.047205 0.050777 0.13657 0.14827 0.075241 0.11649 -0.00065451 0.0004488 0.0017175 0.00018816 0.50013 -0.036272 -0.043129 -0.02512 -0.029485 0.13543 0.2692 -0.13706 0.16008 0.0010512
1.25 -0.049522 -0.04806 -0.063588 -0.0481 0 -0.063781 -0.053084 -0.040538 -0.027225 -0.060215 0.0044285 5.9703 0.11841 0.22375 0.074709 0.14716 0.061105 -0.071359 0.058218 0.047136 0.13429 0.15259 0.062965 0.12261 -0.00023603 0.00017136 0.0016882 0.00033771 0.57047 -0.045788 -0.058069 -0.030898 -0.050062 0.13892 0.28186 -0.13165 0.15897 0.0043659
1.2539 -0.055175 -0.051309 -0.062404 -0.062702 0 -0.078947 -0.060539 -0.042453 -0.025492 -0.062928 0.012022 5.9631 0.12398 0.2223 0.071643 0.14473 0.053162 -0.068645 0.06576 0.043543 0.12744 0.15163 0.057069 0.12217 0.00045113 0.00050826 0.0014321 0.0003516 0.6293 -0.052908 -0.065686 -0.036422 -0.065744 0.13974 0.28914 -0.13255 0.15571 0.0017181
1.2578 -0.057225 -0.052204 -0.054273 -0.06924 0 -0.077504 -0.061371 -0.043443 -0.023818 -0.054871 0.00053822 5.9415 0.12046 0.22221 0.066951 0.14045 0.045101 -0.066864 0.070109 0.04058 0.11673 0.14633 0.065284 0.11504 0.00087073 0.0011135 0.0011017 0.00035238 0.66891 -0.054634 -0.063072 -0.040463 -0.067023 0.13645 0.29111 -0.13983 0.15021 -0.0059119
1.2617 -0.055864 -0.051678 -0.046985 -0.065659 0 -0.062584 -0.056011 -0.043933 -0.027371 -0.041306 -0.026504 5.9043 0.10567 0.22479 0.061566 0.13527 0.042694 -0.067578 0.071282 0.03968 0.10358 0.13868 0.088626 0.1017 0.00073845 0.0016955 0.0008409 0.00039562 0.69627 -0.050768 -0.053204 -0.04357 -0.054922 0.12531 0.28765 -0.15386 0.14201 -0.016727
1.2656 -0.05213 -0.050046 -0.04405 -0.054131 0 -0.044205 -0.048126 -0.043985 -0.039068 -0.030641 -0.057839 5.8549 0.083582 0.22781 0.057286 0.13114 0.050102 -0.070992 0.070809 0.042207 0.091672 0.13295 0.11965 0.087243 0.0002686 0.002267 0.00074825 0.00040907 0.72014 -0.043662 -0.041792 -0.047371 -0.039494 0.10529 0.28095 -0.17161 0.13224 -0.026548
1.2695 -0.047264 -0.046891 -0.042575 -0.04036 0 -0.032402 -0.041206 -0.044363 -0.056113 -0.02855 -0.080637 5.7979 0.059036 0.2288 0.054812 0.12819 0.065708 -0.075686 0.070332 0.048092 0.082883 0.1309 0.14729 0.075375 -4.2739e-05 0.0028999 0.00081858 0.00031998 0.74019 -0.036781 -0.033548 -0.052787 -0.031328 0.078789 0.27265 -0.19032 0.12234 -0.033382
1.2734 -0.042306 -0.04206 -0.038013 -0.030974 0 -0.031142 -0.036207 -0.046492 -0.071242 -0.034493 -0.08781 5.7346 0.035059 0.22612 0.054398 0.12587 0.087594 -0.080451 0.071103 0.057111 0.078155 0.13333 0.16422 0.068285 0.00014446 0.0034153 0.00090101 0.00019075 0.74907 -0.033145 -0.030537 -0.058679 -0.03395 0.047694 0.26343 -0.20823 0.11334 -0.036173
1.2773 -0.038016 -0.036641 -0.030394 -0.029585 0 -0.036857 -0.032604 -0.050628 -0.077605 -0.043019 -0.081762 5.6625 0.014713 0.21832 0.056056 0.12315 0.11282 -0.083836 0.074474 0.068729 0.078063 0.14058 0.17073 0.067863 0.00076355 0.0035093 0.00077084 0.00016258 0.74288 -0.034158 -0.032396 -0.062291 -0.043077 0.014505 0.25388 -0.22363 0.10627 -0.034208
1.2813 -0.034928 -0.03268 -0.025249 -0.034176 0 -0.042115 -0.030807 -0.054406 -0.073184 -0.048287 -0.07179 5.5789 0.0032509 0.20322 0.058687 0.11576 0.13256 -0.082913 0.083447 0.080557 0.082354 0.152 0.17219 0.076879 0.0014469 0.0032033 0.00032154 0.00025749 0.72637 -0.038983 -0.036963 -0.061333 -0.051681 -0.014443 0.24408 -0.23282 0.10303 -0.026653
1.2852 -0.033291 -0.031689 -0.028094 -0.038633 0 -0.041509 -0.032349 -0.054254 -0.061462 -0.048077 -0.06677 5.4834 -0.0021446 0.18469 0.059799 0.10276 0.14194 -0.079266 0.095851 0.089238 0.086694 0.16321 0.17317 0.090103 0.0018182 0.0029975 -0.0002859 0.00029546 0.70746 -0.044763 -0.040976 -0.056049 -0.055179 -0.036149 0.23342 -0.23687 0.10182 -0.016969
1.2891 -0.0329 -0.033327 -0.038205 -0.03797 0 -0.035496 -0.037412 -0.048984 -0.048518 -0.044483 -0.068555 5.3775 -0.0031816 0.16422 0.058196 0.084476 0.13942 -0.074591 0.10965 0.092996 0.089181 0.17227 0.17346 0.105 0.0017054 0.0034054 -0.00070197 6.6924e-05 0.68851 -0.048021 -0.041509 -0.049367 -0.052849 -0.04956 0.22114 -0.23616 0.10132 -0.0064521
1.293 -0.033068 -0.035589 -0.048363 -0.032886 0 -0.029457 -0.043108 -0.041797 -0.039183 -0.041309 -0.07129 5.2633 -0.0016819 0.14307 0.053025 0.061933 0.12458 -0.070812 0.1224 0.090435 0.088318 0.17758 0.1689 0.1191 0.0011717 0.0043226 -0.0006757 -0.00041708 0.66479 -0.046764 -0.037925 -0.044762 -0.046315 -0.054255 0.20642 -0.2313 0.1001 0.0037433
1.2969 -0.032934 -0.036393 -0.051149 -0.029093 0 -0.028814 -0.045318 -0.037859 -0.034646 -0.040564 -0.067026 5.1431 -0.00022239 0.12246 0.043314 0.037891 0.097659 -0.071569 0.12909 0.07941 0.082368 0.17692 0.15552 0.12871 0.00044138 0.0049944 -0.00029052 -0.00089706 0.63053 -0.04183 -0.03264 -0.043441 -0.038019 -0.049791 0.18754 -0.22299 0.095677 0.012221
1.3008 -0.032038 -0.035114 -0.045574 -0.031607 0 -0.034179 -0.042475 -0.039224 -0.0323 -0.040815 -0.052688 5.0217 -0.00080915 0.10235 0.031106 0.018862 0.06597 -0.079952 0.12354 0.061218 0.072866 0.1706 0.13311 0.13101 -0.00019433 0.0047276 9.7385e-05 -0.0011118 0.58343 -0.036147 -0.029435 -0.043222 -0.030633 -0.039705 0.1634 -0.21309 0.085928 0.018329
1.3047 -0.030684 -0.032712 -0.037462 -0.039319 0 -0.0406 -0.036972 -0.042235 -0.027587 -0.038621 -0.032394 4.9061 -0.0022635 0.082047 0.019765 0.0071991 0.036358 -0.093798 0.10631 0.040077 0.063216 0.16146 0.10568 0.12731 -0.0004912 0.0036239 0.00017521 -0.0010418 0.52246 -0.032314 -0.03041 -0.040171 -0.026214 -0.028153 0.13544 -0.20252 0.072116 0.022669
1.3086 -0.029668 -0.03052 -0.033367 -0.045298 0 -0.04167 -0.032461 -0.040488 -0.017174 -0.031875 -0.01348 4.801 -0.0031141 0.061416 0.011491 0.0035247 0.012264 -0.11095 0.078173 0.018604 0.055428 0.15118 0.078792 0.11833 -0.00038763 0.0025137 -6.5421e-05 -0.00087125 0.4446 -0.030566 -0.034326 -0.031782 -0.024735 -0.01716 0.10478 -0.19114 0.05539 0.025437
1.3125 -0.029435 -0.028995 -0.034364 -0.042775 0 -0.035051 -0.030183 -0.030862 -0.0020323 -0.022339 -0.00036929 4.7031 -0.0015388 0.040499 0.0084114 0.0075458 -0.0034566 -0.12858 0.04083 -0.0004371 0.051389 0.14155 0.056259 0.10505 -7.0532e-05 0.0021195 -0.00037522 -0.00073632 0.34869 -0.028974 -0.03783 -0.019162 -0.023764 -0.008567 0.072892 -0.17851 0.03732 0.026838
1.3164 -0.029404 -0.027564 -0.035809 -0.031149 0 -0.024556 -0.028523 -0.016761 0.011936 -0.015043 0.007941 4.6005 0.0073065 0.021013 0.014546 0.016161 -0.0066754 -0.13901 -0.0008725 -0.011133 0.053735 0.13606 0.038368 0.088624 0.00014129 0.0023388 -0.00052625 -0.00059192 0.24464 -0.025582 -0.03818 -0.0064567 -0.020718 -0.0054645 0.043736 -0.16193 0.022076 0.026555
1.3203 -0.02822 -0.025434 -0.032729 -0.016423 0 -0.016864 -0.02592 -0.0052765 0.017262 -0.014574 0.014846 4.4799 0.023501 0.0051649 0.026471 0.02157 -0.0029231 -0.13891 -0.038205 -0.013037 0.058937 0.13537 0.022871 0.071412 5.5989e-05 0.0024229 -0.00051032 -0.00036769 0.15545 -0.020261 -0.034816 0.0019509 -0.015898 -0.0072072 0.020115 -0.14031 0.01253 0.024871
1.3242 -0.024922 -0.022367 -0.024812 -0.0059965 0 -0.01574 -0.023055 -0.0010335 0.010607 -0.020973 0.021112 4.3363 0.046203 -0.0059855 0.041058 0.020821 0.0044699 -0.1283 -0.067887 -0.0066938 0.064029 0.13948 0.0079526 0.054009 -0.00021306 0.0018451 -0.00046175 -0.00018516 0.10458 -0.014511 -0.028801 0.0041996 -0.012607 -0.013356 0.0027201 -0.11359 0.0095279 0.021933
1.3281 -0.020013 -0.018705 -0.015988 -0.00301 0 -0.018915 -0.021365 -0.0026211 -0.0038992 -0.028741 0.023194 4.178 0.074497 -0.011843 0.055342 0.012314 0.012854 -0.10798 -0.087889 0.0072557 0.066399 0.1484 -0.0050283 0.036831 -0.0003447 0.00089979 -0.00043799 -0.00029032 0.097513 -0.0097666 -0.021499 0.0016187 -0.013398 -0.023605 -0.0082951 -0.082186 0.013522 0.01796
1.332 -0.015302 -0.014894 -0.0098601 -0.0052071 0 -0.020372 -0.01996 -0.0047953 -0.017364 -0.030299 0.016658 4.0213 0.10705 -0.011901 0.064791 -0.0048749 0.019017 -0.079874 -0.096355 0.027982 0.062252 0.16238 -0.01145 0.020289 -0.00011503 0.0003884 -0.00034225 -0.00071399 0.11655 -0.00633 -0.01415 -0.0028709 -0.016321 -0.03784 -0.013184 -0.047238 0.024967 0.013364
1.3359 -0.012425 -0.011218 -0.0064894 -0.008334 0 -0.015846 -0.015601 -0.0038965 -0.023261 -0.021642 0.0013694 3.88 0.14088 -0.0085743 0.063393 -0.025799 0.019958 -0.05104 -0.096249 0.052514 0.048272 0.18117 -0.0066823 0.0053137 0.00038768 0.0007651 -7.511e-05 -0.0010838 0.13586 -0.0040724 -0.0081851 -0.0069757 -0.016008 -0.055328 -0.015471 -0.01405 0.042145 0.0094608
1.3398 -0.011339 -0.0079675 -0.0037932 -0.0099857 0 -0.0065618 -0.0067261 -0.0011117 -0.022605 -0.0058403 -0.016721 3.756 0.17386 -0.0060282 0.052764 -0.043537 0.016814 -0.026859 -0.094711 0.077372 0.027958 0.2028 0.0095362 -0.0074604 0.00085892 0.0016805 0.00029469 -0.00092135 0.14303 -0.0036861 -0.0048991 -0.010023 -0.0093419 -0.074154 -0.019133 0.012845 0.061366 0.0069303
1.3438 -0.010242 -0.0055888 -0.0011083 -0.010422 0 0.0019948 0.0030775 -0.00075862 -0.021931 0.0085369 -0.029175 3.6386 0.20506 -0.0064184 0.034372 -0.054785 0.010194 -0.0094468 -0.095156 0.10106 0.0036309 0.22637 0.031394 -0.017321 0.001079 0.0023776 0.00057531 -0.00018896 0.14539 -0.0064215 -0.0042338 -0.012296 0.00022996 -0.093244 -0.025661 0.030696 0.081192 0.0058726
1.3477 -0.0071566 -0.0043914 -0.0001339 -0.010706 0 0.004873 0.0071274 -0.0056825 -0.025715 0.013103 -0.031153 3.5127 0.23365 -0.011638 0.010436 -0.056952 0.00085035 -0.00017095 -0.10063 0.12224 -0.022 0.25078 0.050075 -0.023613 0.0010926 0.0024451 0.00066682 0.00053835 0.15531 -0.012103 -0.00424 -0.013827 0.0050856 -0.11143 -0.036005 0.037257 0.10039 0.0061289
1.3516 -0.0017681 -0.0040493 -0.002127 -0.010972 0 0.0016552 0.0021352 -0.014224 -0.03075 0.0053156 -0.024841 3.3697 0.25733 -0.024714 -0.013891 -0.047021 -0.010615 -0.00038063 -0.11556 0.13854 -0.043616 0.27345 0.059549 -0.024723 0.0010837 0.0020967 0.00066582 0.00057704 0.17112 -0.017689 -0.0026019 -0.014034 0.00081995 -0.12596 -0.050017 0.028265 0.1177 0.0064427
1.3555 0.0041763 -0.0035718 -0.0051779 -0.01047 0 -0.0036147 -0.0076632 -0.021257 -0.028552 -0.0098919 -0.017378 3.2137 0.27441 -0.043409 -0.031902 -0.031249 -0.023443 -0.0052551 -0.13752 0.14984 -0.058137 0.29101 0.060211 -0.022216 0.001114 0.0017567 0.00070404 -0.00014094 0.17474 -0.018673 0.00085156 -0.01241 -0.0089842 -0.13507 -0.062789 0.0091972 0.13396 0.0040881
1.3594 0.0082667 -0.0019967 -0.0054638 -0.0085171 0 -0.0060422 -0.013766 -0.022014 -0.013927 -0.023432 -0.015003 3.058 0.2835 -0.065162 -0.041561 -0.014262 -0.0377 -0.012124 -0.16324 0.15646 -0.06589 0.30156 0.057105 -0.017885 0.0010532 0.0015226 0.00071576 -0.00091247 0.14842 -0.012723 0.0034446 -0.009299 -0.01594 -0.13832 -0.070877 -0.015035 0.15034 -0.0023768
1.3633 0.0092962 0.00077142 -0.0013983 -0.0048237 0 -0.0036733 -0.011233 -0.015446 0.0086759 -0.027752 -0.018117 2.9143 0.28307 -0.088022 -0.041812 0.0011762 -0.053543 -0.019668 -0.19023 0.1584 -0.06735 0.30344 0.054386 -0.013114 0.00079259 0.0011463 0.00046391 -0.00091836 0.092112 -0.0022245 0.0020479 -0.0057234 -0.01489 -0.13529 -0.071731 -0.041083 0.1678 -0.013908
1.3672 0.0079278 0.0038141 0.004284 0.00077014 0 0.0015163 -0.0030443 -0.0047615 0.027598 -0.021017 -0.02113 2.7831 0.27091 -0.10955 -0.032039 0.012459 -0.07125 -0.026983 -0.21534 0.15547 -0.063462 0.29449 0.05127 -0.0096534 0.00047784 0.00049059 -0.00013945 -4.8128e-05 0.023426 0.0070959 -0.0035392 -0.0024141 -0.0083468 -0.12549 -0.062406 -0.065167 0.18763 -0.031441
1.3711 0.0057774 0.0059202 0.0072866 0.0079657 0 0.00572 0.0034994 0.0048401 0.033322 -0.0073674 -0.017149 2.6537 0.24412 -0.12506 -0.013973 0.019623 -0.090596 -0.034759 -0.23319 0.14716 -0.056351 0.27194 0.043273 -0.010075 0.00044014 -0.00016206 -0.00078413 0.00098019 -0.038403 0.010613 -0.0097119 0.00082748 -0.0027598 -0.10882 -0.040022 -0.083039 0.21173 -0.054387
1.375 0.0040336 0.0064863 0.0063282 0.014994 0 0.0063973 0.0043343 0.0095285 0.026129 0.0063887 -0.0037757 2.5134 0.20926 -0.13347 0.006059 0.027627 -0.10975 -0.043899 -0.24353 0.13548 -0.048355 0.24161 0.027288 -0.013335 0.00084584 -0.00037346 -0.00095261 0.0013516 -0.086575 0.0084111 -0.01176 0.0046006 -0.0010003 -0.088995 -0.010566 -0.096892 0.2387 -0.077808
1.3789 0.0029365 0.0057932 0.0041981 0.018565 0 0.003954 0.0021013 0.0091889 0.015186 0.015084 0.014596 2.359 0.16958 -0.13348 0.025673 0.039103 -0.12744 -0.054451 -0.24594 0.12088 -0.039568 0.20632 0.0052823 -0.018322 0.0014455 -8.9863e-05 -0.00044286 0.0009644 -0.12563 0.0048345 -0.0075685 0.0087296 0.00053454 -0.067516 0.023252 -0.10847 0.26739 -0.098821
1.3828 0.0023057 0.0045646 0.0041616 0.016046 0 0.0010409 0.0022955 0.0072923 0.010327 0.017677 0.029922 2.1986 0.12853 -0.12396 0.042871 0.056156 -0.14238 -0.066124 -0.24031 0.10378 -0.029812 0.16915 -0.017029 -0.023644 0.0017456 0.00020015 0.00032579 0.00045832 -0.1602 0.0045441 0.001082 0.011858 0.0071092 -0.045839 0.058693 -0.11963 0.29632 -0.11463
1.3867 0.0021883 0.0034156 0.0062816 0.0084305 0 0.00028065 0.006873 0.0082513 0.014247 0.016572 0.036622 2.0435 0.091792 -0.1016 0.055339 0.081051 -0.15192 -0.077397 -0.22563 0.084145 -0.017739 0.13552 -0.034984 -0.026241 0.0014773 -7.285e-05 0.00063015 0.00046051 -0.18861 0.0087269 0.010299 0.012572 0.018684 -0.026094 0.091864 -0.1333 0.32192 -0.12003
1.3906 0.0028 0.0027161 0.0082534 0.00086018 0 0.0021921 0.01235 0.01395 0.021616 0.014772 0.035667 1.8969 0.06304 -0.067792 0.063875 0.10901 -0.15504 -0.085542 -0.20466 0.06238 -0.0025675 0.11064 -0.048189 -0.023367 0.00088304 -0.00095393 0.00014098 0.00090056 -0.20724 0.014568 0.016651 0.011134 0.028641 -0.0096112 0.12032 -0.14979 0.3395 -0.11413
1.3945 0.0039631 0.0027418 0.0094175 -0.00082502 0 0.0048534 0.01389 0.022069 0.02482 0.013333 0.033095 1.7523 0.040879 -0.026303 0.070186 0.13452 -0.15251 -0.090139 -0.18047 0.038922 0.014766 0.094985 -0.058995 -0.015312 0.00049755 -0.0018684 -0.00070744 0.0011428 -0.21715 0.017878 0.018294 0.0099614 0.029663 0.0038182 0.14448 -0.16659 0.34734 -0.099898
1.3984 0.0049096 0.0036207 0.012155 0.0050266 0 0.0056175 0.010306 0.027749 0.020515 0.011175 0.034153 1.6023 0.023905 0.020359 0.075074 0.1539 -0.14451 -0.091517 -0.15497 0.014071 0.033249 0.08869 -0.068161 -0.0026121 0.00062711 -0.0021423 -0.0011086 0.00075011 -0.22215 0.016201 0.01486 0.011942 0.020508 0.014247 0.1645 -0.18139 0.34384 -0.079332
1.4023 0.0048521 0.0049738 0.017995 0.014068 0 0.0035973 0.0046429 0.027394 0.011647 0.0070847 0.038188 1.4485 0.010014 0.069193 0.079272 0.16357 -0.1313 -0.090605 -0.13024 -0.011768 0.051484 0.091228 -0.072573 0.013666 0.0010591 -0.0016006 -0.00068284 -6.2192e-06 -0.22028 0.010053 0.007579 0.017777 0.0068488 0.021857 0.18073 -0.19143 0.32774 -0.05497
1.4063 0.0037467 0.0057648 0.023165 0.019207 0 0.00077105 0.00052435 0.021341 0.0042602 0.0016965 0.038981 1.3007 -0.005115 0.11336 0.082624 0.15818 -0.11175 -0.09179 -0.11056 -0.03673 0.065471 0.10091 -0.067577 0.030154 0.0012976 -0.00066673 0.00013365 -0.00045586 -0.20085 0.0020477 -0.0002416 0.024704 -0.004032 0.026321 0.19223 -0.19047 0.29546 -0.031793
1.4102 0.0023756 0.0048603 0.020488 0.016169 0 0.00042288 -0.0010813 0.013006 0.0024878 -0.0027082 0.030445 1.1659 -0.022734 0.15004 0.08454 0.14588 -0.087904 -0.098368 -0.095867 -0.058465 0.07454 0.11102 -0.051585 0.043383 0.0010659 6.0819e-05 0.00053177 -0.0002756 -0.15324 -0.004782 -0.0041417 0.027939 -0.0088153 0.028871 0.20011 -0.18164 0.25497 -0.01259
1.4141 0.0016058 0.0020328 0.0075153 0.0064928 0 0.0039572 -0.0015253 0.0054982 0.0055729 -0.0044369 0.012582 1.0394 -0.041567 0.17845 0.084546 0.13091 -0.059865 -0.11118 -0.085551 -0.075143 0.078828 0.11902 -0.028233 0.05219 0.0005454 0.00027766 0.00015829 0.00019267 -0.079055 -0.0083841 -0.0016098 0.023873 -0.0089365 0.029605 0.20429 -0.16711 0.20956 0.0022963
1.418 0.0015738 -0.001539 -0.0079589 -0.0043356 0 0.0089826 -0.0021072 -0.00084982 0.0085695 -0.0041931 -0.0077694 0.90859 -0.059719 0.19845 0.082389 0.11735 -0.027839 -0.13016 -0.078541 -0.085092 0.078936 0.1228 -0.0039411 0.055916 0.00012559 7.7632e-05 -0.00053854 0.00039067 0.006101 -0.0085081 0.0049749 0.012542 -0.0073663 0.028627 0.20491 -0.1494 0.16259 0.013058
1.4219 0.001599 -0.0039504 -0.013084 -0.011354 0 0.010865 -0.0030555 -0.0075755 0.0059636 -0.0042682 -0.022203 0.76607 -0.072553 0.21009 0.077915 0.11098 0.0082619 -0.1539 -0.072501 -0.085042 0.076306 0.11971 0.016644 0.05407 -2.4329e-05 -0.00026716 -0.00081463 0.00020035 0.083629 -0.0068263 0.009184 -0.0023916 -0.0058336 0.025803 0.20218 -0.13262 0.11906 0.02071
1.4258 0.00082667 -0.0040232 -0.002668 -0.013093 0 0.0068111 -0.0045091 -0.015062 -0.004065 -0.0057633 -0.027277 0.61795 -0.074152 0.21655 0.072873 0.11405 0.046379 -0.17534 -0.06261 -0.07422 0.074825 0.11018 0.032985 0.04925 -8.0724e-05 -0.00052664 -0.00044914 2.9607e-05 0.14351 -0.0059769 0.005659 -0.015875 -0.0049007 0.0217 0.19855 -0.12093 0.084357 0.028648
1.4297 -0.0010977 -0.0023089 0.013627 -0.011121 0 -0.0012132 -0.0071115 -0.020971 -0.017575 -0.0069466 -0.026466 0.4776 -0.065284 0.22014 0.069051 0.12219 0.083561 -0.18971 -0.0471 -0.056245 0.076318 0.097562 0.046985 0.044247 -0.00027361 -0.00055779 5.4386e-06 0.00024703 0.18472 -0.0076209 -0.0047641 -0.024105 -0.0051224 0.017354 0.19604 -0.1131 0.058481 0.038493
1.4336 -0.0039065 -0.00073274 0.018846 -0.0076968 0 -0.0078202 -0.010737 -0.022113 -0.026994 -0.0050003 -0.026029 0.35127 -0.047083 0.22079 0.067396 0.13218 0.11755 -0.19443 -0.025265 -0.033273 0.081345 0.083884 0.059544 0.040272 -0.00054653 -0.00028659 -0.00017402 0.00066507 0.20706 -0.010814 -0.015122 -0.025977 -0.0067465 0.01347 0.19541 -0.10734 0.041471 0.050544
1.4375 -0.0070524 -0.0011536 0.0051298 -0.0042529 0 -0.008964 -0.013242 -0.0179 -0.026729 0.00026004 -0.028905 0.23107 -0.021657 0.2179 0.068654 0.14041 0.14599 -0.18765 0.0030262 -0.0078448 0.089971 0.071282 0.068943 0.038255 -0.00058506 0.00023067 -0.0010553 0.00071165 0.20753 -0.012416 -0.018096 -0.023011 -0.0084702 0.010789 0.19699 -0.10116 0.032828 0.064619
1.4414 -0.010033 -0.0040291 -0.017562 -0.0016065 0 -0.0057744 -0.011907 -0.011576 -0.01821 0.0047631 -0.032274 0.10274 0.0050005 0.20677 0.073414 0.13981 0.16254 -0.16703 0.036857 0.014798 0.10069 0.063838 0.072303 0.038576 -0.00019649 0.00074418 -0.0018875 0.00010695 0.18722 -0.0097406 -0.01226 -0.018306 -0.0079079 0.010959 0.19912 -0.08807 0.032259 0.078415
1.4453 -0.012448 -0.0081937 -0.030334 -0.00069146 0 -0.0036402 -0.0067791 -0.0077021 -0.0096268 0.0031449 -0.030681 -0.040207 0.025558 0.18687 0.078809 0.13092 0.1681 -0.14087 0.070456 0.031485 0.10927 0.061616 0.068211 0.038854 0.00039519 0.00093073 -0.0018059 -0.00074978 0.15896 -0.0032892 -0.002949 -0.015085 -0.0043225 0.013536 0.19735 -0.066793 0.034817 0.088535
1.4492 -0.013961 -0.011755 -0.023734 -0.0024309 0 -0.0071592 -0.0018052 -0.0082166 -0.0094979 -0.0058945 -0.021493 -0.19145 0.038055 0.15912 0.083086 0.11591 0.16374 -0.11331 0.10083 0.04176 0.11359 0.063811 0.057924 0.037735 0.0007013 0.00067702 -0.00070573 -0.0011565 0.14216 0.0031318 0.0027895 -0.015137 -0.00050787 0.017871 0.18909 -0.038803 0.038723 0.093563
1.4531 -0.01437 -0.013277 -0.0070205 -0.0068612 0 -0.015638 -0.0013955 -0.01093 -0.019048 -0.01707 -0.0076842 -0.34027 0.041782 0.12504 0.084893 0.096978 0.15061 -0.087389 0.12554 0.045725 0.11208 0.069508 0.044506 0.034277 0.00044178 0.00023872 0.00060297 -0.00084052 0.14574 0.0053798 0.0020215 -0.017688 -0.00072141 0.023271 0.17243 -0.0061487 0.042735 0.092664
1.457 -0.013685 -0.012425 0.0014301 -0.012656 0 -0.023404 -0.0055313 -0.011767 -0.030441 -0.021952 0.0042081 -0.48308 0.037062 0.08769 0.082555 0.077516 0.13024 -0.066325 0.14118 0.044078 0.10275 0.077243 0.03132 0.027467 -0.00014697 4.1375e-05 0.0011226 -0.00022639 0.15703 0.0024185 -0.0027772 -0.019599 -0.0060596 0.028606 0.14502 0.027239 0.04568 0.085081
1.4609 -0.012019 -0.0098629 -0.007143 -0.017657 0 -0.024602 -0.0091098 -0.0084527 -0.03321 -0.015939 0.008833 -0.62516 0.030101 0.055219 0.076082 0.062263 0.1069 -0.050765 0.14471 0.0409 0.085858 0.084001 0.021171 0.018214 -0.00049833 0.00026847 0.00056506 4.7736e-05 0.15129 -0.0029857 -0.0071681 -0.017351 -0.012384 0.031897 0.10848 0.053267 0.046829 0.073078
1.4648 -0.0093691 -0.0067247 -0.02329 -0.019883 0 -0.018007 -0.0070494 -0.0022848 -0.023514 -0.0026393 0.0055171 -0.77222 0.027301 0.031368 0.068636 0.051172 0.084293 -0.037166 0.13881 0.04016 0.065779 0.088458 0.015912 0.009394 -0.00022236 0.00065741 -0.00044406 -0.00019632 0.11535 -0.0068845 -0.0086523 -0.0097944 -0.013826 0.032836 0.069789 0.069901 0.046695 0.060876
1.4688 -0.0056275 -0.0040423 -0.029521 -0.018209 0 -0.0076072 2.2382e-06 0.0032016 -0.0076621 0.0084196 -0.0017839 -0.92342 0.031568 0.017295 0.062278 0.043522 0.063627 -0.02386 0.12398 0.043701 0.044869 0.090305 0.015669 0.0028331 0.00055026 0.00074346 -0.0010099 -0.00056403 0.061716 -0.007423 -0.0074138 0.00046831 -0.0087533 0.031438 0.032747 0.076719 0.045556 0.050366
1.4727 -0.0009546 -0.0023135 -0.018386 -0.012594 0 0.0010237 0.0058258 0.0050094 0.0036109 0.0090562 -0.007401 -1.0744 0.045067 0.013116 0.059105 0.03818 0.045695 -0.0094255 0.10091 0.052946 0.025522 0.089576 0.018011 0.00029419 0.0012883 0.00032127 -0.00079363 -0.00061463 0.017542 -0.0056685 -0.00454 0.0085612 -0.0018582 0.027934 0.00095841 0.074165 0.043781 0.043094
1.4766 0.00389 -0.0012994 0.00021573 -0.0042026 0 0.0048663 0.0049709 0.0025701 0.0048634 -0.0013249 -0.0074079 -1.2253 0.070331 0.017039 0.063193 0.03286 0.030858 0.0067818 0.068989 0.069827 0.01206 0.087086 0.018631 0.0052447 0.0014952 -0.0003457 -0.00022706 -0.00037528 -0.0012419 -0.0036346 -0.00083959 0.01084 0.00020143 0.023 -0.019689 0.063791 0.042333 0.040524
1.4805 0.0077728 -0.00017901 0.009473 0.0046386 0 0.0046547 -0.0013558 -0.0021761 0.00056759 -0.015375 -0.0016194 -1.3816 0.10129 0.020515 0.073973 0.026107 0.017087 0.021411 0.031911 0.090748 0.0053099 0.085614 0.014217 0.016659 0.0010597 -0.00077449 2.7685e-05 -0.00024672 -0.0047308 -0.0020114 0.0024843 0.0076607 -0.0047044 0.018282 -0.031233 0.051742 0.043073 0.039442
1.4844 0.0099274 0.0019093 0.0025607 0.011178 0 0.0030715 -0.006257 -0.0059735 0.00041004 -0.023143 0.0066291 -1.5457 0.13356 0.019728 0.089314 0.018614 0.0034857 0.031615 -0.0076708 0.11261 0.0042488 0.086721 0.0055819 0.032676 0.00026971 -0.00070227 -0.00022613 -0.00045153 -0.018033 -2.895e-05 0.0032532 0.0030342 -0.012155 0.014305 -0.037095 0.04003 0.047614 0.037083
1.4883 0.01053 0.0052234 -0.011078 0.013746 0 0.0024763 -0.0039971 -0.0059303 0.0098937 -0.018665 0.012597 -1.7085 0.16422 0.012786 0.10741 0.011286 -0.010223 0.035302 -0.047654 0.13301 0.0080301 0.091549 -0.0022322 0.051907 -0.00043942 -0.00027866 -0.0005702 -0.0007177 -0.056338 0.0028395 -0.00010365 0.0013964 -0.015414 0.011247 -0.039635 0.029243 0.057613 0.031492
1.4922 0.010507 0.0091722 -0.015454 0.01302 0 0.0041219 0.0045251 -0.001155 0.025037 -0.0031778 0.013059 -1.8555 0.19012 -0.0014534 0.1258 0.0056481 -0.023948 0.030079 -0.085339 0.14896 0.015451 0.1014 -0.0040119 0.072606 -0.00076525 0.00013389 -0.00048086 -0.00059339 -0.11134 0.0057689 -0.005927 0.0041814 -0.011222 0.0090652 -0.041567 0.019074 0.075491 0.020461
1.4961 0.010771 0.012747 -0.0031952 0.011711 0 0.0084374 0.01321 0.0064241 0.035763 0.016474 0.0084071 -1.9827 0.20802 -0.019853 0.13996 0.0043061 -0.035982 0.014964 -0.11548 0.15545 0.023952 0.11748 0.00045032 0.091752 -0.00068014 0.00029616 5.5923e-05 -2.1212e-05 -0.16133 0.0076174 -0.0090747 0.0089987 -0.0014481 0.0068294 -0.044896 0.0063303 0.10582 0.002807
1.5 0.011693 0.015324 0.018422 0.012587 0 0.014956 0.017057 0.013059 0.034515 0.032317 0.0025054 -2.1053 0.22037 -0.035988 0.14933 0.0060799 -0.045481 -0.0035396 -0.13809 0.15363 0.031331 0.13674 0.005008 0.10813 -0.00040562 0.00023131 0.00046918 0.00052238 -0.19296 0.0088716 -0.0044889 0.011924 0.0099719 0.0036652 -0.04755 -0.010296 0.14542 -0.016743
1.5039 0.013297 0.017161 0.034852 0.016348 0 0.021792 0.016498 0.015982 0.022421 0.039535 0.00016915 -2.2462 0.22771 -0.047255 0.15413 0.009904 -0.052326 -0.022143 -0.1534 0.14368 0.036914 0.15748 0.001622 0.12119 -0.00025347 0.00010199 0.00016295 0.00051462 -0.21289 0.011918 0.0082724 0.010875 0.020453 -0.00068314 -0.04729 -0.030692 0.19251 -0.035225
1.5078 0.015749 0.019154 0.036757 0.021225 0 0.026071 0.015855 0.016005 0.0082221 0.038369 0.0039542 -2.414 0.23045 -0.051817 0.15496 0.014523 -0.056781 -0.037801 -0.16219 0.12609 0.040261 0.17779 -0.012902 0.1305 -0.00039589 2.4115e-05 -0.00083279 -4.1164e-05 -0.24003 0.018808 0.024033 0.0073816 0.028926 -0.0062841 -0.041881 -0.054141 0.24471 -0.049701
1.5117 0.019384 0.022076 0.026488 0.02469 0 0.026043 0.018638 0.017244 0.0016124 0.033124 0.012654 -2.5926 0.22733 -0.048226 0.15318 0.017628 -0.060227 -0.046223 -0.16613 0.10092 0.040939 0.19393 -0.034048 0.13487 -0.00069906 -1.0666e-06 -0.0017763 -0.00060755 -0.28882 0.028642 0.035812 0.0055685 0.034005 -0.012811 -0.026999 -0.077978 0.29703 -0.054928
1.5156 0.024135 0.025992 0.014813 0.025772 0 0.023245 0.024993 0.023527 0.0066087 0.029134 0.022584 -2.754 0.21699 -0.041417 0.15174 0.017991 -0.066287 -0.048496 -0.17019 0.071564 0.039976 0.20269 -0.053465 0.13447 -0.00079166 -4.9223e-05 -0.0018259 -0.00067971 -0.35956 0.03749 0.040025 0.0092887 0.033941 -0.01861 -0.0035445 -0.09718 0.34133 -0.050305
1.5195 0.029136 0.030304 0.012422 0.02603 0 0.022103 0.03301 0.034459 0.019542 0.029532 0.030443 -2.8832 0.19929 -0.035289 0.15163 0.016716 -0.076555 -0.048528 -0.17658 0.040711 0.038302 0.20396 -0.066089 0.13012 -0.0003933 -0.00023238 -0.00081283 -0.00029519 -0.44139 0.041338 0.038439 0.019462 0.029289 -0.022544 0.024465 -0.11011 0.37436 -0.039136
1.5234 0.033225 0.034279 0.022895 0.028379 0 0.02649 0.040964 0.045076 0.032267 0.033739 0.035323 -2.9901 0.17405 -0.031553 0.15307 0.014953 -0.091679 -0.049062 -0.18608 0.010028 0.036446 0.19769 -0.07386 0.12219 0.00035325 -0.00066632 0.00054859 6.1035e-05 -0.52081 0.039457 0.035738 0.033297 0.024703 -0.023786 0.054241 -0.11606 0.39404 -0.023774
1.5273 0.036016 0.037513 0.040782 0.034695 0 0.036039 0.047576 0.049828 0.037845 0.038554 0.038506 -3.0962 0.14148 -0.031331 0.15597 0.014241 -0.11181 -0.053112 -0.19887 -0.018793 0.034924 0.18432 -0.082698 0.11126 0.00091081 -0.0013802 0.0012443 1.3105e-05 -0.58728 0.035044 0.035609 0.045823 0.026353 -0.021557 0.082608 -0.11491 0.39894 -0.0070894
1.5313 0.03838 0.040013 0.05508 0.043944 0 0.045887 0.051149 0.047329 0.035022 0.040876 0.041711 -3.212 0.10355 -0.032361 0.15912 0.018117 -0.13469 -0.065183 -0.21278 -0.042031 0.034786 0.16533 -0.096019 0.098919 0.00081278 -0.0021992 0.0008361 -0.00032467 -0.6348 0.032573 0.038891 0.052813 0.036414 -0.014164 0.10436 -0.10744 0.38712 0.005881
1.5352 0.041663 0.042006 0.056447 0.052251 0 0.050546 0.050275 0.041378 0.02887 0.039955 0.045601 -3.3282 0.067117 -0.029001 0.16116 0.025828 -0.15456 -0.081359 -0.22385 -0.059932 0.036205 0.14632 -0.11135 0.088163 0.00016178 -0.0027668 -0.0001652 -0.0005334 -0.66338 0.034377 0.044407 0.053358 0.050254 -0.0037035 0.12139 -0.098335 0.36911 0.014991
1.5391 0.046285 0.04381 0.044449 0.055179 0 0.048583 0.046162 0.037453 0.027227 0.037632 0.049625 -3.4287 0.035354 -0.018442 0.16176 0.036317 -0.1685 -0.098703 -0.23042 -0.072501 0.039388 0.12953 -0.12323 0.080361 -0.00038136 -0.0028008 -0.00078177 -0.00037307 -0.681 0.039441 0.050466 0.050366 0.059915 0.0089017 0.13555 -0.088527 0.34909 0.021426
1.543 0.05117 0.045824 0.029402 0.051045 0 0.043883 0.043195 0.038321 0.035099 0.036827 0.052876 -3.5099 0.010838 0.0012494 0.16076 0.048205 -0.17417 -0.11421 -0.23135 -0.080076 0.044425 0.1168 -0.12903 0.076519 -0.00020969 -0.002398 -0.00046383 5.3462e-06 -0.70184 0.045028 0.055363 0.0485 0.060998 0.022612 0.14876 -0.07849 0.33082 0.02672
1.5469 0.054597 0.048392 0.025516 0.043008 0 0.04235 0.045529 0.042852 0.050868 0.039712 0.054982 -3.5846 -0.0029347 0.032159 0.15824 0.058798 -0.16823 -0.12289 -0.22548 -0.083192 0.051451 0.11041 -0.13159 0.077828 0.00057693 -0.0020509 0.00043912 0.00031675 -0.73826 0.049153 0.057317 0.050856 0.056285 0.035732 0.16405 -0.06761 0.31903 0.033905
1.5508 0.055619 0.051447 0.039083 0.037825 0 0.047041 0.05252 0.04837 0.067265 0.046652 0.056477 -3.6677 -0.0076611 0.069155 0.15501 0.064601 -0.15277 -0.12211 -0.21574 -0.085011 0.05919 0.10934 -0.13614 0.082087 0.0011772 -0.0022673 0.0010683 0.00050028 -0.79142 0.051597 0.055145 0.056861 0.052568 0.045694 0.18277 -0.053954 0.31453 0.045777
1.5547 0.054655 0.054257 0.061777 0.041286 0 0.055888 0.05838 0.053288 0.076641 0.055922 0.058633 -3.7597 -0.0087011 0.10515 0.15135 0.065522 -0.13366 -0.11544 -0.20598 -0.088244 0.06586 0.11011 -0.14485 0.085596 0.00083403 -0.0031066 0.00090948 0.00072624 -0.84922 0.053076 0.049594 0.063063 0.05405 0.051653 0.20236 -0.037622 0.31307 0.060815
1.5586 0.052876 0.055764 0.076599 0.053339 0 0.063568 0.057563 0.057299 0.076468 0.064007 0.062776 -3.8465 -0.0089827 0.13606 0.14702 0.061763 -0.11437 -0.10565 -0.19834 -0.094384 0.070054 0.11061 -0.15493 0.085887 -0.00038393 -0.0040957 0.00025947 0.0010656 -0.89436 0.054082 0.043775 0.066112 0.058854 0.052953 0.22053 -0.019391 0.31153 0.077206
1.5625 0.051285 0.055517 0.072673 0.067193 0 0.065569 0.050765 0.059962 0.070629 0.066919 0.069081 -3.9131 -0.01137 0.15814 0.14156 0.053947 -0.098386 -0.096054 -0.19471 -0.1047 0.070326 0.10869 -0.16177 0.080536 -0.0015715 -0.0046352 -0.00014788 0.0012703 -0.91663 0.054839 0.041618 0.065339 0.061685 0.04915 0.23462 -0.00056734 0.30648 0.092571
1.5664 0.050513 0.054406 0.055493 0.074088 0 0.061195 0.044996 0.060484 0.065585 0.062787 0.075425 -3.957 -0.019575 0.16521 0.13289 0.043474 -0.091768 -0.093641 -0.19795 -0.1212 0.063024 0.10069 -0.16354 0.064828 -0.0017997 -0.0045112 5.189e-05 0.00098752 -0.91913 0.056081 0.045319 0.06276 0.059453 0.038996 0.23874 0.01398 0.29084 0.10063
1.5703 0.051165 0.054301 0.042275 0.070465 0 0.053793 0.047077 0.059386 0.064921 0.054344 0.07759 -3.9871 -0.030816 0.16299 0.12072 0.033149 -0.092588 -0.099132 -0.20517 -0.14079 0.049763 0.088323 -0.16216 0.042412 -0.00095236 -0.0040219 0.00047321 0.00019775 -0.91424 0.059157 0.053852 0.060803 0.054246 0.025566 0.23492 0.021405 0.26614 0.10051
1.5742 0.053743 0.056549 0.046206 0.061348 0 0.048616 0.05704 0.05946 0.066862 0.048512 0.071672 -4.0123 -0.042378 0.1551 0.1054 0.023727 -0.098494 -0.11081 -0.21435 -0.16131 0.032168 0.073538 -0.16022 0.016511 0.00024575 -0.0036378 0.00043551 -0.00063899 -0.9131 0.06467 0.063598 0.060163 0.051271 0.010474 0.22564 0.021455 0.23517 0.093652
1.5781 0.057781 0.060484 0.064513 0.05629 0 0.04979 0.068036 0.063542 0.066442 0.051786 0.057619 -4.0332 -0.05192 0.14449 0.087605 0.015659 -0.10722 -0.12658 -0.22373 -0.18077 0.011974 0.058208 -0.15773 -0.0097557 0.00099351 -0.0035904 -0.0002326 -0.00095327 -0.91672 0.070766 0.070375 0.059789 0.054232 -0.0049376 0.2133 0.014639 0.2009 0.081979
1.582 0.061204 0.063412 0.081569 0.060813 0 0.057683 0.072513 0.070618 0.059982 0.064164 0.04102 -4.0464 -0.056158 0.13466 0.068744 0.0092685 -0.11542 -0.14265 -0.23088 -0.19618 -0.0080087 0.045222 -0.15278 -0.031567 0.001133 -0.0037949 -0.00092349 -0.00060732 -0.91452 0.073212 0.071408 0.058595 0.062287 -0.018957 0.20143 0.0025989 0.16832 0.069176
1.5859 0.061211 0.062417 0.083251 0.070809 0 0.067848 0.068158 0.074852 0.048174 0.077169 0.030803 -4.0522 -0.053559 0.12846 0.052882 0.004598 -0.1187 -0.15239 -0.23303 -0.20386 -0.022615 0.038204 -0.14505 -0.042511 0.0010858 -0.0040926 -0.00084962 -5.1854e-05 -0.89117 0.06807 0.066448 0.056754 0.070506 -0.029859 0.19412 -0.0082758 0.14561 0.06273
1.5898 0.056513 0.056698 0.068279 0.075296 0 0.072647 0.058277 0.069967 0.03589 0.079143 0.033585 -4.0578 -0.048285 0.12469 0.0423 0.0014546 -0.11729 -0.15492 -0.23085 -0.20474 -0.030665 0.036356 -0.13775 -0.043733 0.0011674 -0.0044446 9.1551e-05 7.744e-05 -0.83785 0.055208 0.057867 0.055165 0.072855 -0.038216 0.19028 -0.013739 0.13343 0.064485
1.5938 0.048983 0.048507 0.046834 0.065618 0 0.065706 0.047789 0.055526 0.029399 0.064561 0.048527 -4.0701 -0.043276 0.12247 0.038348 0.00012583 -0.11185 -0.15056 -0.22477 -0.1992 -0.031793 0.039013 -0.13512 -0.036276 0.0011341 -0.0048446 0.0011148 -0.00045922 -0.76143 0.039554 0.04959 0.054013 0.065655 -0.044301 0.18844 -0.012275 0.13149 0.074543
1.5977 0.042866 0.041819 0.030405 0.043359 0 0.04708 0.040082 0.03873 0.032792 0.039606 0.066763 -4.0892 -0.041632 0.12082 0.04198 0.00091222 -0.10349 -0.14036 -0.21551 -0.18793 -0.026191 0.045173 -0.13759 -0.021885 0.00051676 -0.005126 0.0012701 -0.0012896 -0.68454 0.028451 0.044933 0.052413 0.050015 -0.048451 0.18677 -0.0031979 0.13863 0.092097
1.6016 0.041835 0.039799 0.024279 0.020236 0 0.02529 0.03725 0.029166 0.045256 0.01869 0.076288 -4.1079 -0.049179 0.11856 0.055007 0.0046982 -0.09471 -0.12736 -0.20463 -0.17179 -0.014693 0.053113 -0.14008 -0.0041765 -0.00065237 -0.0049988 0.00038325 -0.0017501 -0.63468 0.026807 0.04447 0.049725 0.032191 -0.050555 0.1815 0.012832 0.15186 0.11408
1.6055 0.046346 0.04302 0.028357 0.01012 0 0.013502 0.041176 0.031053 0.060626 0.01432 0.069162 -4.118 -0.064815 0.11583 0.073229 0.010042 -0.088573 -0.11674 -0.19557 -0.15427 -0.0021723 0.06053 -0.13573 0.011086 -0.0016175 -0.0043504 -0.00074275 -0.001425 -0.62825 0.0339 0.045837 0.04687 0.021077 -0.050403 0.17212 0.029065 0.16413 0.13358
1.6094 0.053567 0.049657 0.041356 0.019643 0 0.021265 0.052136 0.040339 0.070296 0.028564 0.04639 -4.1148 -0.084777 0.11305 0.093508 0.015197 -0.086086 -0.11 -0.19038 -0.1372 0.009071 0.066962 -0.1221 0.022241 -0.0015417 -0.0034555 -0.001075 -0.00044466 -0.6615 0.044488 0.046178 0.045739 0.023312 -0.047346 0.16061 0.042034 0.17303 0.14812
1.6133 0.059772 0.057041 0.061077 0.044282 0 0.047298 0.066089 0.049219 0.068756 0.052664 0.017673 -4.0966 -0.10564 0.11033 0.11359 0.018587 -0.088037 -0.10773 -0.19079 -0.12192 0.017716 0.072198 -0.10391 0.028588 -0.0003746 -0.0027919 -0.00029614 0.00064673 -0.71553 0.053155 0.045227 0.047008 0.038688 -0.040743 0.14894 0.049711 0.17761 0.15645
1.6172 0.062892 0.063029 0.08108 0.071858 0 0.078938 0.075097 0.053194 0.058248 0.074001 -0.0034387 -4.0617 -0.12249 0.10752 0.13083 0.018002 -0.095363 -0.11 -0.19904 -0.11007 0.022641 0.076152 -0.090165 0.029957 0.0010119 -0.0026093 0.00097333 0.0012779 -0.77062 0.057967 0.045735 0.048876 0.05938 -0.029686 0.14011 0.050339 0.17771 0.15789
1.6211 0.063053 0.066245 0.090818 0.089929 0 0.099316 0.072606 0.053652 0.048126 0.083895 -0.006124 -4.0097 -0.12679 0.10255 0.14162 0.0099033 -0.10992 -0.11494 -0.21808 -0.10482 0.023938 0.078198 -0.0884 0.028164 0.001624 -0.002729 0.0018259 0.0011835 -0.81653 0.060326 0.050257 0.048626 0.074337 -0.014034 0.13904 0.044396 0.17676 0.154
1.625 0.061151 0.065662 0.082744 0.092004 0 0.097574 0.0592 0.054204 0.048008 0.080683 0.012588 -3.9433 -0.11997 0.093939 0.14724 -0.0036294 -0.13014 -0.1197 -0.24367 -0.10584 0.024182 0.07785 -0.10082 0.026349 0.0012712 -0.0028184 0.0018741 0.00049463 -0.85052 0.061756 0.057353 0.04578 0.076028 0.0023808 0.144 0.036628 0.1792 0.14865
1.6289 0.057365 0.060616 0.060101 0.079568 0 0.075105 0.04271 0.05571 0.059661 0.067989 0.046306 -3.8686 -0.10357 0.080866 0.1484 -0.021017 -0.15572 -0.12344 -0.27338 -0.1134 0.024325 0.07439 -0.12446 0.025418 0.00065815 -0.0028321 0.0014318 -0.0004023 -0.86824 0.061365 0.061505 0.043434 0.064692 0.016955 0.15337 0.028561 0.18701 0.14245
1.6328 0.051166 0.051524 0.03589 0.059992 0 0.043828 0.031864 0.055734 0.074893 0.051749 0.082021 -3.79 -0.07987 0.062918 0.14608 -0.040261 -0.18604 -0.12565 -0.30439 -0.1274 0.025108 0.067293 -0.15331 0.025942 0.00057451 -0.0030895 0.0010215 -0.0011113 -0.86043 0.056872 0.057583 0.045747 0.04727 0.027056 0.16511 0.021212 0.20165 0.13548
1.6367 0.042515 0.040427 0.022253 0.042031 0 0.018247 0.029476 0.0525 0.082071 0.038306 0.10603 -3.7063 -0.053301 0.039935 0.14177 -0.057138 -0.21988 -0.12612 -0.33122 -0.14775 0.026968 0.055856 -0.18012 0.027953 0.0010706 -0.0038602 0.00084091 -0.0014277 -0.82015 0.04799 0.045729 0.053558 0.032487 0.027491 0.17528 0.014202 0.22492 0.12553
1.6406 0.032657 0.030294 0.020518 0.03118 0 0.0069944 0.031555 0.048025 0.075775 0.032708 0.11034 -3.6128 -0.030071 0.015729 0.13795 -0.067168 -0.25201 -0.12573 -0.34886 -0.1694 0.028767 0.043683 -0.19748 0.029965 0.0014808 -0.0049165 0.00073689 -0.0013884 -0.75152 0.038106 0.031688 0.062418 0.025951 0.017519 0.18044 0.0038684 0.25321 0.10906
1.6445 0.02358 0.02328 0.022236 0.027173 0 0.0091626 0.032367 0.046156 0.060662 0.036016 0.096117 -3.5077 -0.011077 -0.0067687 0.13534 -0.069954 -0.27836 -0.12465 -0.35724 -0.18759 0.029627 0.035088 -0.1996 0.031327 0.0012083 -0.0055956 0.00057607 -0.0011607 -0.66744 0.031729 0.022063 0.065401 0.028059 0.00049039 0.18091 -0.012035 0.28279 0.085457
1.6484 0.016729 0.019365 0.019603 0.025164 0 0.016859 0.029531 0.047476 0.046012 0.043307 0.072207 -3.396 0.004116 -0.025789 0.13414 -0.065619 -0.29569 -0.12257 -0.35666 -0.19847 0.029188 0.033671 -0.18496 0.031971 0.00037651 -0.0053676 0.00047152 -0.00087896 -0.57693 0.029936 0.019117 0.058501 0.034717 -0.020947 0.1771 -0.034744 0.31138 0.054772
1.6523 0.01233 0.016715 0.013399 0.020003 0 0.021348 0.024395 0.047152 0.03661 0.045614 0.049485 -3.2849 0.016898 -0.039733 0.13421 -0.054954 -0.30065 -0.11889 -0.34815 -0.19781 0.027283 0.043435 -0.15728 0.03212 -0.00034616 -0.0043333 0.00059047 -0.00057951 -0.47666 0.028743 0.019976 0.043809 0.039574 -0.043405 0.16985 -0.065048 0.33667 0.017769
1.6563 0.0098202 0.013543 0.0099521 0.010585 0 0.018477 0.018927 0.038979 0.029205 0.036136 0.034654 -3.1772 0.032426 -0.046371 0.1344 -0.040919 -0.28568 -0.11134 -0.33445 -0.17512 0.025071 0.073124 -0.12312 0.033655 -0.00049602 -0.0031263 0.00084219 -0.00028028 -0.35879 0.022821 0.020302 0.027654 0.036923 -0.059572 0.15974 -0.10173 0.35468 -0.021314
1.6602 0.0086732 0.0097731 0.011779 0.00078858 0 0.010341 0.013839 0.021996 0.017764 0.016066 0.027154 -3.0699 0.053219 -0.048926 0.13319 -0.028638 -0.2579 -0.10052 -0.32063 -0.13566 0.024737 0.11551 -0.087435 0.037869 -0.00027814 -0.0023208 0.00090157 -8.1723e-05 -0.22784 0.011317 0.018079 0.015536 0.024744 -0.06845 0.14717 -0.1372 0.36686 -0.056024
1.6641 0.0086615 0.0069695 0.013882 -0.003768 0 0.0028949 0.009735 0.0027883 0.0014059 -0.0055391 0.020699 -2.9591 0.079244 -0.048207 0.12993 -0.019811 -0.22046 -0.087103 -0.30734 -0.081764 0.027355 0.16612 -0.051008 0.045245 -0.00026052 -0.0019535 0.00058181 -0.00012564 -0.10658 -0.00024865 0.013946 0.0084562 0.0065065 -0.070926 0.13098 -0.16753 0.37334 -0.083708
1.668 0.0094401 0.0066269 0.010391 -0.00035966 0 0.0015826 0.0083044 -0.0093844 -0.013788 -0.018446 0.007963 -2.8451 0.10965 -0.044791 0.12421 -0.015575 -0.17688 -0.072078 -0.29457 -0.016635 0.033652 0.21981 -0.012323 0.055946 -0.00069623 -0.0016088 9.5305e-05 -0.00041597 -0.02008 -0.0045843 0.0089497 0.0035149 -0.010179 -0.068622 0.11011 -0.18928 0.37424 -0.10249
1.6719 0.010171 0.0084636 0.0031229 0.0087448 0 0.0077905 0.010534 -0.010353 -0.021063 -0.018753 -0.014516 -2.7299 0.14167 -0.038366 0.1155 -0.016884 -0.13236 -0.057476 -0.28036 0.054564 0.044396 0.26741 0.028341 0.0699 -0.0012507 -0.00090392 -0.00015684 -0.00070853 0.028591 0.00028554 0.0032662 -0.002454 -0.018221 -0.065176 0.082404 -0.19713 0.36869 -0.11012
1.6758 0.0097554 0.01031 0.00066462 0.01803 0 0.017983 0.013716 -0.0044911 -0.020443 -0.010714 -0.043736 -2.6111 0.16867 -0.027802 0.10496 -0.02123 -0.093514 -0.046311 -0.26016 0.12113 0.057395 0.29815 0.066925 0.084902 -0.0014017 0.00016239 -5.1654e-05 -0.00065732 0.064966 0.0084342 -0.0027209 -0.010011 -0.016015 -0.06656 0.049453 -0.19063 0.35636 -0.10977
1.6797 0.0074752 0.0096602 0.0079012 0.02218 0 0.025613 0.011994 -0.00084734 -0.019075 -0.0019982 -0.071071 -2.4829 0.18802 -0.013278 0.094273 -0.025621 -0.061305 -0.038748 -0.23306 0.17783 0.069762 0.31222 0.097716 0.099059 -0.0010129 0.0012938 9.4275e-05 -0.00013535 0.12218 0.010857 -0.0072413 -0.017419 -0.008545 -0.073427 0.016252 -0.17482 0.33839 -0.10615
1.6836 0.0033945 0.0054942 0.018132 0.018276 0 0.024528 0.001647 -0.0057077 -0.023899 0.0023867 -0.086184 -2.3443 0.19845 0.004855 0.084437 -0.028585 -0.035713 -0.034336 -0.1992 0.22171 0.079809 0.3105 0.11699 0.1114 -0.00043595 0.0022082 -0.00010081 0.00058617 0.21043 0.003381 -0.008377 -0.023131 -0.003349 -0.084897 -0.013422 -0.1522 0.31514 -0.1012
1.6875 -0.0017503 -0.0010874 0.018137 0.0060486 0 0.012212 -0.014017 -0.018078 -0.034295 0.0020619 -0.08241 -2.2066 0.19942 0.025842 0.07641 -0.028881 -0.016011 -0.03212 -0.15958 0.25063 0.085995 0.29523 0.12427 0.12114 -8.1857e-05 0.0027949 -0.00058826 0.001023 0.30585 -0.0097883 -0.0066518 -0.027477 -0.0046332 -0.099118 -0.035558 -0.12542 0.28716 -0.09645
1.6914 -0.0069076 -0.0077044 0.001986 -0.01229 0 -0.0084417 -0.026218 -0.031215 -0.042326 -0.0010602 -0.060873 -2.0862 0.19041 0.046465 0.071951 -0.025268 -0.00019162 -0.028718 -0.11902 0.2597 0.085916 0.27176 0.12043 0.12697 1.0262e-06 0.0030329 -0.00087533 0.00088623 0.36868 -0.020073 -0.0053532 -0.031775 -0.010564 -0.10919 -0.041337 -0.097614 0.25538 -0.091735
1.6953 -0.010971 -0.012131 -0.021266 -0.031664 0 -0.029618 -0.028214 -0.037888 -0.040178 -0.0052753 -0.030662 -1.9884 0.17739 0.062457 0.069975 -0.020275 0.015904 -0.021097 -0.084966 0.25667 0.082434 0.24988 0.10587 0.13015 7.6041e-05 0.0029043 -0.00056645 0.00032478 0.37239 -0.021994 -0.0072589 -0.035935 -0.015681 -0.11007 -0.034725 -0.070692 0.22354 -0.084428
1.6992 -0.012974 -0.013286 -0.034979 -0.044525 0 -0.041619 -0.02126 -0.034742 -0.027102 -0.0089073 -0.0042414 -1.8983 0.16224 0.072102 0.069573 -0.015446 0.033203 -0.008649 -0.060438 0.24454 0.077402 0.23172 0.081646 0.13099 0.00032438 0.0024786 0.00012783 -0.00023177 0.31722 -0.016994 -0.01113 -0.037225 -0.01571 -0.10087 -0.019826 -0.04475 0.19332 -0.072928
1.7031 -0.012421 -0.011432 -0.03015 -0.043886 0 -0.03775 -0.012638 -0.023175 -0.0092888 -0.0092086 0.0094675 -1.7917 0.14605 0.074405 0.069862 -0.012014 0.051979 0.0085661 -0.047294 0.22548 0.072343 0.21785 0.051994 0.12953 0.00062078 0.0020142 0.00051833 -0.00045869 0.22108 -0.010586 -0.012423 -0.031757 -0.010406 -0.081833 -0.00072097 -0.019861 0.16603 -0.056234
1.707 -0.0096497 -0.0078231 -0.012838 -0.028114 0 -0.018853 -0.0078822 -0.0075407 0.0062271 -0.0037404 0.0098861 -1.6589 0.12914 0.068503 0.069514 -0.011533 0.071704 0.029652 -0.0473 0.2012 0.06915 0.207 0.024287 0.12529 0.00073011 0.0018228 0.00012235 -0.00036286 0.10377 -0.0064867 -0.0081322 -0.017724 -0.0027325 -0.054529 0.016345 0.0038256 0.14329 -0.0334
1.7109 -0.0058048 -0.0041342 0.003054 -0.0035908 0 0.0057101 -0.0057558 0.0071467 0.016838 0.0060105 0.0041224 -1.5156 0.11005 0.057357 0.066653 -0.014508 0.089199 0.049825 -0.056204 0.17333 0.06872 0.19253 0.0046723 0.11725 0.0006347 0.00195 -0.00080625 -0.00016646 -0.017531 -0.0038152 -0.00053685 0.0022625 0.0037778 -0.026857 0.023301 0.025161 0.12575 -0.0072819
1.7148 -0.0022171 -0.0017557 0.0088988 0.018109 0 0.022506 -0.0013015 0.016844 0.023932 0.013312 0.0014554 -1.3884 0.088454 0.045924 0.061294 -0.018983 0.10221 0.065343 -0.065764 0.1435 0.069215 0.17118 -0.0068321 0.10605 0.00055707 0.0020465 -0.0014807 -3.9362e-05 -0.12252 0.00037736 0.0046848 0.021758 0.0068159 -0.0048814 0.021565 0.043329 0.1116 0.017219
1.7188 0.00036099 -0.0011068 0.0065967 0.027307 0 0.022209 0.0069927 0.019559 0.028614 0.010614 0.0070407 -1.2874 0.064711 0.036424 0.053608 -0.023699 0.10921 0.074398 -0.071882 0.11247 0.069325 0.1424 -0.016265 0.092165 0.00065156 0.0016774 -0.0013293 7.9139e-06 -0.18725 0.0066739 0.0042536 0.03384 0.0056657 0.0090664 0.013461 0.057539 0.10032 0.037433
1.7227 0.0019999 -0.001374 0.0025434 0.022215 0 0.0062131 0.014501 0.016036 0.029232 -0.0030488 0.019119 -1.1954 0.039661 0.030717 0.043996 -0.027314 0.10897 0.075739 -0.070893 0.08114 0.067717 0.10672 -0.029709 0.076352 0.00077295 0.00080151 -0.0005302 7.9241e-06 -0.19704 0.011933 0.00058593 0.034996 0.0012866 0.013634 0.0023176 0.067159 0.091456 0.051046
1.7266 0.0031647 -0.001039 -0.0004392 0.0091299 0 -0.013595 0.015458 0.0095498 0.023475 -0.018992 0.030988 -1.0858 0.016849 0.031099 0.033616 -0.027082 0.098753 0.067967 -0.057178 0.052166 0.062254 0.06845 -0.046776 0.060846 0.00064218 -0.00011988 0.00018611 -7.9345e-05 -0.16127 0.012298 -0.0011855 0.026968 -0.0034138 0.0086213 -0.0035745 0.070901 0.085579 0.054646
1.7305 0.0041928 0.001034 -0.0035462 -0.0028635 0 -0.022643 0.0097959 0.0043574 0.012268 -0.024447 0.03563 -0.95183 0.00077237 0.035503 0.024836 -0.022262 0.082102 0.056514 -0.033984 0.028609 0.054619 0.036868 -0.060164 0.048997 0.00022776 -0.00057126 0.00022671 -0.00029021 -0.11184 0.00723 0.00097196 0.015373 -0.0042486 0.0017526 0.0017865 0.071414 0.083039 0.052544
1.7344 0.0052927 0.0047856 -0.0062144 -0.0079206 0 -0.013794 0.0037869 0.0034043 0.00065821 -0.012828 0.029761 -0.8148 -0.0068448 0.042627 0.019027 -0.013089 0.062526 0.044986 -0.0048678 0.012027 0.047442 0.015855 -0.062026 0.04229 -0.00012976 -0.0005277 -0.00038017 -0.00049675 -0.082466 0.00043302 0.0041383 0.0061645 0.0017448 -0.0028385 0.018428 0.070601 0.084262 0.048742
1.7383 0.0069509 0.0091585 -0.0036705 -0.0056544 0 0.0077761 0.0036419 0.0067323 -0.0055709 0.010354 0.015394 -0.70146 -0.0049702 0.052041 0.017345 0.0003238 0.043097 0.035754 0.027639 0.0036507 0.043148 0.0075839 -0.051046 0.041715 -3.6657e-05 -0.0004651 -0.0011187 -0.00043358 -0.086717 -0.003063 0.0046928 0.0023838 0.013389 -0.0027509 0.045621 0.069648 0.089647 0.04623
1.7422 0.010024 0.013146 0.007547 0.0009051 0 0.028678 0.0093003 0.011744 -0.0042089 0.031402 -0.0012839 -0.61425 0.0072523 0.063846 0.021308 0.01786 0.028088 0.031297 0.060567 0.0049767 0.0452 0.013703 -0.033545 0.048274 0.00053087 -0.00077722 -0.0014953 2.8637e-05 -0.11484 -0.00069836 0.0034753 0.0032717 0.024992 0.0040743 0.081471 0.069728 0.09974 0.048633
1.7461 0.015113 0.016706 0.022877 0.0086283 0 0.037165 0.015262 0.015178 0.0023069 0.038807 -0.012924 -0.52651 0.027906 0.080386 0.032974 0.038875 0.026142 0.032525 0.08949 0.01639 0.058941 0.031012 -0.018076 0.061503 0.0011706 -0.001248 -0.0013822 0.00065045 -0.15014 0.0062772 0.0054016 0.0059925 0.029804 0.016659 0.11985 0.070896 0.11419 0.059957
1.75 0.021748 0.020655 0.031742 0.016058 0 0.031172 0.017148 0.015476 0.0097034 0.031288 -0.014792 -0.40911 0.049921 0.10184 0.049589 0.060809 0.037321 0.034835 0.11305 0.031772 0.081006 0.049354 -0.009258 0.076612 0.0014198 -0.0012318 -0.00094931 0.0009517 -0.18671 0.01455 0.013635 0.0083276 0.025018 0.029509 0.15527 0.07113 0.12958 0.076786
1.7539 0.028358 0.02564 0.028214 0.023283 0 0.018817 0.016353 0.013976 0.015543 0.017483 -0.0075228 -0.26067 0.06997 0.12808 0.06963 0.082114 0.061253 0.035209 0.12976 0.047822 0.10881 0.064431 -0.0065258 0.091213 0.001132 -0.00041973 -0.00040345 0.00064238 -0.23192 0.021501 0.025137 0.010213 0.014216 0.040212 0.18606 0.068893 0.14396 0.096839
1.7578 0.03327 0.031227 0.018841 0.031085 0 0.011743 0.017798 0.014107 0.020458 0.008819 0.0031652 -0.10914 0.085021 0.15843 0.091264 0.10111 0.096405 0.030665 0.13806 0.061134 0.13909 0.072697 -0.0077385 0.10303 0.00048953 0.00064727 0.00013507 -7.6742e-05 -0.29465 0.02664 0.0332 0.013166 0.0052043 0.046828 0.21116 0.062725 0.15537 0.11755
1.7617 0.035897 0.036007 0.017575 0.040004 0 0.01682 0.02391 0.018936 0.026426 0.011966 0.010434 0.017152 0.090217 0.19053 0.11072 0.11393 0.13841 0.01572 0.13294 0.065223 0.16474 0.069975 -0.012821 0.10827 -0.00026608 0.00096145 0.00057027 -0.00068786 -0.37407 0.031061 0.034508 0.018429 0.0049555 0.047363 0.22946 0.049813 0.16012 0.13418
1.7656 0.036975 0.038672 0.031625 0.049212 0 0.032035 0.031933 0.028611 0.034204 0.025858 0.01168 0.11867 0.085633 0.21871 0.12364 0.11787 0.17439 -0.0095752 0.11281 0.056573 0.17829 0.060099 -0.023669 0.10653 -0.0010001 2.0555e-05 0.00078262 -0.00085198 -0.45931 0.035914 0.032759 0.025502 0.015399 0.044801 0.24265 0.03084 0.15747 0.14338
1.7695 0.037669 0.039059 0.05292 0.055703 0 0.048576 0.037281 0.039593 0.042237 0.04367 0.011035 0.22358 0.07405 0.24039 0.12921 0.11342 0.19673 -0.041064 0.079921 0.036509 0.17898 0.048108 -0.041413 0.099932 -0.0015773 -0.0016096 0.00071524 -0.00071414 -0.53689 0.041196 0.034546 0.032259 0.032619 0.042247 0.25155 0.0082538 0.14955 0.14562
1.7734 0.03849 0.038245 0.064921 0.055275 0 0.056841 0.038559 0.046666 0.047745 0.057153 0.016349 0.35861 0.057232 0.25414 0.12723 0.10122 0.20036 -0.075306 0.036117 0.0061374 0.16697 0.037071 -0.064819 0.090116 -0.001735 -0.0027718 0.00047005 -0.00070002 -0.59702 0.045604 0.041961 0.03643 0.049356 0.041465 0.25595 -0.016178 0.13829 0.14128
1.7773 0.039082 0.037646 0.058468 0.045828 0 0.052315 0.038455 0.04668 0.048934 0.060846 0.032554 0.52326 0.037306 0.25904 0.11814 0.082564 0.18077 -0.10794 -0.015784 -0.032638 0.14356 0.030066 -0.091403 0.079158 -0.0012439 -0.0027893 0.00024417 -0.0010339 -0.63563 0.047431 0.050181 0.037357 0.059029 0.044058 0.25534 -0.040346 0.12629 0.13122
1.7813 0.038898 0.037932 0.040635 0.03072 0 0.038149 0.040035 0.04126 0.046684 0.05476 0.056829 0.69365 0.018374 0.25463 0.1053 0.062816 0.13189 -0.12834 -0.066735 -0.074034 0.11461 0.030854 -0.11912 0.071768 -0.00025009 -0.0020593 0.00015238 -0.0015003 -0.65582 0.045956 0.052663 0.036789 0.059234 0.051114 0.24781 -0.059806 0.12125 0.11695
1.7852 0.037895 0.038627 0.02775 0.018468 0 0.023307 0.043256 0.03607 0.04439 0.044335 0.079884 0.84996 0.0034088 0.24645 0.095717 0.049287 0.070924 -0.13521 -0.10759 -0.10975 0.090269 0.035932 -0.14612 0.06958 0.00065538 -0.001588 0.00015229 -0.0016872 -0.66917 0.042292 0.048005 0.03812 0.052995 0.05934 0.23704 -0.073956 0.12676 0.10186
1.7891 0.036468 0.038615 0.029932 0.017552 0 0.017255 0.045536 0.036791 0.04571 0.036985 0.092486 0.99669 -0.0060904 0.23548 0.092543 0.045477 0.0061697 -0.12842 -0.13453 -0.1356 0.074463 0.043702 -0.16913 0.072953 0.00087094 -0.0019853 0.00016427 -0.0014162 -0.69125 0.038801 0.040865 0.044313 0.046715 0.067217 0.2252 -0.082633 0.1447 0.08686
1.793 0.034853 0.03704 0.04247 0.029808 0 0.023912 0.044979 0.044762 0.051549 0.036689 0.091815 1.155 -0.0088583 0.22206 0.098149 0.053914 -0.054363 -0.10892 -0.1452 -0.14811 0.069959 0.052776 -0.18365 0.081712 0.00035112 -0.0029579 0.00021522 -0.00088806 -0.72838 0.037208 0.036351 0.055567 0.045498 0.073441 0.21441 -0.085993 0.17603 0.072632
1.7969 0.032821 0.033901 0.051505 0.048057 0 0.038565 0.041975 0.055723 0.058658 0.040645 0.082553 1.3371 -0.0023673 0.20432 0.11542 0.077855 -0.098602 -0.078711 -0.1372 -0.14142 0.079648 0.061973 -0.18677 0.095064 -0.00031865 -0.0037558 0.00039372 -0.00042902 -0.76497 0.036981 0.034628 0.068253 0.048884 0.076401 0.20792 -0.08418 0.22191 0.059852
1.8008 0.030037 0.030007 0.047071 0.060516 0 0.050328 0.037685 0.062668 0.061563 0.04143 0.072277 1.5328 0.013674 0.17796 0.13988 0.11137 -0.12022 -0.046305 -0.11938 -0.11644 0.097484 0.072289 -0.1799 0.10859 -0.00048906 -0.0040027 0.00066604 -0.00017244 -0.76695 0.035663 0.031793 0.076231 0.050742 0.075929 0.20586 -0.079365 0.27493 0.048689
1.8047 0.026612 0.026406 0.030808 0.058729 0 0.049293 0.032161 0.060516 0.056796 0.033588 0.06544 1.7214 0.036729 0.14247 0.16394 0.14478 -0.1258 -0.017439 -0.10227 -0.080497 0.11498 0.085534 -0.16755 0.1188 -8.7631e-05 -0.0039905 0.00082669 -3.7467e-05 -0.70484 0.031216 0.025506 0.074245 0.044318 0.072663 0.20394 -0.073427 0.32582 0.038934
1.8086 0.023102 0.023741 0.012793 0.042849 0 0.033716 0.024965 0.049119 0.045899 0.019059 0.060682 1.8956 0.065678 0.098143 0.18256 0.1717 -0.11976 0.0053244 -0.091513 -0.03772 0.12717 0.10308 -0.15263 0.12355 0.00035967 -0.0041715 0.00071621 3.1387e-05 -0.5789 0.024229 0.0184 0.061308 0.028638 0.066204 0.19838 -0.06703 0.36841 0.030676
1.8125 0.019941 0.021893 0.0027298 0.020715 0 0.011787 0.017237 0.032771 0.034149 0.0062462 0.052874 2.0711 0.099204 0.04628 0.19076 0.18576 -0.10756 0.02022 -0.092099 0.007397 0.12944 0.12617 -0.1329 0.12099 0.00035173 -0.0044873 0.0004692 -8.1105e-05 -0.42255 0.017655 0.015269 0.041562 0.010469 0.055917 0.18496 -0.060633 0.39661 0.024022
1.8164 0.016977 0.020117 0.0039093 0.0023903 0 -0.0038359 0.011775 0.017148 0.025787 0.0032005 0.037544 2.2699 0.13556 -0.006717 0.17875 0.17407 -0.098353 0.026193 -0.11012 0.047094 0.11454 0.15694 -0.10318 0.10757 -2.2926e-05 -0.0043243 0.0004384 -0.00050278 -0.2786 0.014085 0.017484 0.021728 -0.00053083 0.03788 0.15381 -0.053791 0.39677 0.019782
1.8203 0.013704 0.017534 0.013044 -0.0053819 0 -0.0049121 0.010222 0.0061115 0.020163 0.010959 0.01434 2.4971 0.17159 -0.050462 0.15301 0.14397 -0.094813 0.030064 -0.13495 0.079376 0.090469 0.19132 -0.061648 0.088082 -0.00022482 -0.0031648 0.00079286 -0.0011177 -0.16924 0.013205 0.02122 0.0069486 0.00043493 0.0126 0.10939 -0.045244 0.37544 0.0175
1.8242 0.0099004 0.013673 0.02322 -0.0017447 0 0.0067073 0.010688 0.00020561 0.012751 0.022798 -0.012301 2.7345 0.20601 -0.08004 0.11901 0.10185 -0.094246 0.035114 -0.15924 0.10526 0.063245 0.22697 -0.014032 0.065672 5.949e-05 -0.0012244 0.0012316 -0.0015727 -0.086804 0.012088 0.021395 -0.0018066 0.00945 -0.018524 0.056991 -0.034038 0.33786 0.017151
1.8281 0.0059078 0.0087056 0.026974 0.0087584 0 0.020758 0.0092713 -0.0027961 0.00030659 0.029531 -0.035116 2.9579 0.23767 -0.091986 0.082131 0.054146 -0.09321 0.043697 -0.17653 0.12623 0.038422 0.26197 0.028908 0.04334 0.00050491 0.00062386 0.0012185 -0.0015958 -0.010907 0.0081274 0.016632 -0.0069908 0.01721 -0.053357 0.0022778 -0.019428 0.28943 0.018798
1.832 0.0021942 0.0032651 0.019459 0.018508 0 0.025971 0.0042842 -0.0060284 -0.014927 0.025769 -0.047494 3.1585 0.26468 -0.082007 0.050631 0.010792 -0.084871 0.058252 -0.17755 0.14507 0.024257 0.29379 0.05862 0.02562 0.00050972 0.0015784 0.00057797 -0.0012746 0.068202 0.0016047 0.0097735 -0.011543 0.016229 -0.087481 -0.045109 -0.00034685 0.2382 0.022835
1.8359 -0.0012619 -0.0019873 0.001967 0.02026 0 0.017469 -0.0017651 -0.011449 -0.026467 0.012293 -0.047007 3.3475 0.28388 -0.053388 0.035208 -0.014135 -0.060085 0.077216 -0.1555 0.16664 0.028697 0.32036 0.074039 0.018485 -6.8972e-05 0.0015623 -0.00019027 -0.00095114 0.14383 -0.0047619 0.0039725 -0.016599 0.0056056 -0.11033 -0.070923 0.022326 0.19786 0.029902
1.8398 -0.0050007 -0.006703 -0.016882 0.011005 0 -0.00088252 -0.0051195 -0.018633 -0.029454 -0.0058688 -0.037187 3.5405 0.29471 -0.017862 0.034365 -0.020873 -0.022067 0.095235 -0.11828 0.19122 0.046702 0.34263 0.080386 0.021275 -0.00067882 0.0011834 -0.00031113 -0.00083281 0.20659 -0.0087406 -0.00067501 -0.02156 -0.0098458 -0.11819 -0.075919 0.044971 0.17172 0.039595
1.8438 -0.0094503 -0.010898 -0.025751 -0.0057637 0 -0.019927 -0.0054548 -0.025224 -0.025558 -0.022638 -0.026027 3.7397 0.29578 0.019018 0.046241 -0.010808 0.025634 0.10887 -0.070629 0.2173 0.074556 0.36051 0.083544 0.033548 -0.00065868 0.001103 0.00047383 -0.00076677 0.25858 -0.010864 -0.0062842 -0.025663 -0.023895 -0.10946 -0.0615 0.064826 0.16033 0.051868
1.8477 -0.014382 -0.014793 -0.019546 -0.021832 0 -0.031261 -0.0066749 -0.028845 -0.021991 -0.03304 -0.021378 3.9335 0.2859 0.052076 0.067779 0.013132 0.078083 0.11482 -0.017979 0.24257 0.10758 0.37384 0.08587 0.054223 -6.349e-06 0.0014716 0.0015359 -0.00045399 0.31118 -0.013723 -0.013858 -0.028889 -0.032366 -0.083931 -0.03067 0.078942 0.16282 0.066545
1.8516 -0.019131 -0.018653 -0.0052001 -0.029988 0 -0.031814 -0.01257 -0.029043 -0.025262 -0.034618 -0.025956 4.112 0.26123 0.074286 0.092217 0.044062 0.12293 0.10699 0.030254 0.25932 0.13615 0.38005 0.086772 0.08122 0.00057327 0.0019374 0.0018604 0.00013853 0.37041 -0.019184 -0.021892 -0.031332 -0.034004 -0.04344 0.0099693 0.080075 0.17572 0.083221
1.8555 -0.023383 -0.022756 0.0025293 -0.029608 0 -0.024835 -0.022261 -0.027571 -0.03529 -0.028884 -0.035625 4.2821 0.22694 0.087923 0.11103 0.070594 0.15071 0.088894 0.068975 0.26244 0.1536 0.37841 0.085867 0.10824 0.00044867 0.0021185 0.0009827 0.00066111 0.4283 -0.026507 -0.02837 -0.032253 -0.030092 -0.0022722 0.048011 0.067599 0.18808 0.099593
1.8594 -0.027615 -0.027389 -0.0068441 -0.027069 0 -0.017526 -0.030864 -0.026717 -0.045186 -0.021692 -0.042505 4.4641 0.18786 0.096704 0.12261 0.089837 0.1609 0.065094 0.099053 0.25174 0.16012 0.36893 0.084371 0.13238 -0.00018595 0.0019981 -0.00055402 0.00072826 0.47074 -0.033192 -0.033192 -0.030471 -0.024206 0.03191 0.080016 0.043459 0.19562 0.11404
1.8633 -0.032646 -0.032755 -0.030175 -0.03004 0 -0.016928 -0.034832 -0.027359 -0.046858 -0.020515 -0.04062 4.6733 0.14799 0.10338 0.1268 0.10102 0.1544 0.039292 0.12172 0.22788 0.15684 0.35178 0.083425 0.15176 -0.00046413 0.001874 -0.0016698 0.0003524 0.49274 -0.03741 -0.037862 -0.026005 -0.021399 0.054203 0.10476 0.0094851 0.19614 0.12515
1.8672 -0.038736 -0.038799 -0.053247 -0.040554 0 -0.02607 -0.035888 -0.028776 -0.037641 -0.02926 -0.029801 4.9024 0.11265 0.11128 0.12471 0.105 0.13401 0.016379 0.13923 0.19276 0.14637 0.3275 0.082266 0.16438 0.00020919 0.0019863 -0.0016769 -3.9256e-05 0.50445 -0.039448 -0.043163 -0.021093 -0.02563 0.059744 0.12244 -0.031563 0.18825 0.13104
1.8711 -0.045229 -0.045145 -0.063309 -0.053216 0 -0.042281 -0.039037 -0.030354 -0.022584 -0.044784 -0.015233 5.1241 0.090664 0.12378 0.12185 0.10885 0.11038 0.0036816 0.15573 0.15525 0.1362 0.30042 0.079308 0.16884 0.0014476 0.0022518 -0.00078097 -5.2417e-05 0.52274 -0.04103 -0.048231 -0.019095 -0.036665 0.04843 0.13786 -0.072398 0.17501 0.12874
1.875 -0.051153 -0.051265 -0.059824 -0.06022 0 -0.058799 -0.046994 -0.033056 -0.010914 -0.05896 -0.0037981 5.3099 0.080529 0.13921 0.12254 0.11893 0.092977 -0.00018117 0.17272 0.12506 0.13107 0.27694 0.075378 0.16874 0.0022137 0.0023683 0.00024516 0.00024555 0.55934 -0.043678 -0.052324 -0.022077 -0.049642 0.032565 0.15536 -0.10728 0.16308 0.12018
1.8789 -0.056163 -0.056799 -0.053436 -0.058401 0 -0.069045 -0.057389 -0.038705 -0.0097175 -0.065168 -0.0004891 5.4533 0.080613 0.15626 0.1276 0.13737 0.084383 0.0033457 0.18926 0.10671 0.13179 0.26043 0.075288 0.16556 0.001866 0.0021578 0.00078067 0.00039566 0.61786 -0.047895 -0.056656 -0.029435 -0.058736 0.01821 0.1753 -0.13374 0.15531 0.10608
1.8828 -0.060809 -0.06177 -0.054901 -0.051881 0 -0.070911 -0.065692 -0.047701 -0.019622 -0.06342 -0.0070824 5.5741 0.088363 0.17355 0.13702 0.1652 0.085662 0.012232 0.20392 0.10372 0.13825 0.25369 0.085357 0.16085 0.00080124 0.0017961 0.00074638 5.1953e-05 0.69916 -0.053527 -0.063233 -0.038921 -0.061976 0.010871 0.19718 -0.15 0.15397 0.087453
1.8867 -0.065862 -0.066498 -0.065374 -0.048402 0 -0.067987 -0.070126 -0.057953 -0.035322 -0.059371 -0.022638 5.7023 0.098281 0.18892 0.14878 0.20217 0.095248 0.022688 0.21258 0.12161 0.14838 0.26123 0.10887 0.15679 9.0121e-06 0.0017115 0.0004127 -0.00062065 0.80506 -0.060279 -0.071683 -0.048905 -0.062522 0.018267 0.21724 -0.15314 0.16177 0.065785
1.8906 -0.071398 -0.071287 -0.077239 -0.053272 0 -0.066688 -0.072818 -0.066713 -0.050169 -0.058571 -0.044293 5.8537 0.10203 0.20172 0.1578 0.24069 0.10341 0.030253 0.21307 0.15459 0.15671 0.27925 0.1437 0.15524 3.6526e-05 0.0022487 6.3049e-06 -0.0010772 0.93455 -0.067615 -0.078299 -0.059477 -0.065083 0.037581 0.22992 -0.14667 0.17549 0.044578
1.8945 -0.076605 -0.076154 -0.083315 -0.066183 0 -0.071409 -0.076354 -0.073598 -0.061194 -0.06202 -0.067876 6.0165 0.097482 0.21254 0.16254 0.27603 0.10514 0.034761 0.20694 0.19591 0.16165 0.30229 0.1841 0.1564 0.00049149 0.0033943 -0.00040851 -0.00090195 1.0784 -0.074497 -0.079386 -0.071374 -0.071265 0.061944 0.23448 -0.13417 0.19174 0.025684
1.8984 -0.080532 -0.08084 -0.084 -0.082491 0 -0.081431 -0.080438 -0.081194 -0.070771 -0.067166 -0.089084 6.1598 0.084099 0.22154 0.16279 0.30565 0.098166 0.036945 0.19564 0.24186 0.16311 0.32684 0.2245 0.16032 0.00058999 0.0047888 -0.00074827 -0.00015971 1.2211 -0.079845 -0.075642 -0.084187 -0.078682 0.086585 0.23121 -0.11737 0.20875 0.010313
1.9023 -0.08304 -0.085086 -0.085132 -0.09651 0 -0.09185 -0.082898 -0.092012 -0.083661 -0.072305 -0.1054 6.2592 0.062374 0.22884 0.15919 0.32756 0.081283 0.038345 0.18128 0.2887 0.16189 0.34908 0.26168 0.16687 9.8988e-05 0.006005 -0.0007931 0.00073823 1.3497 -0.083509 -0.072392 -0.09601 -0.084355 0.10615 0.22144 -0.097896 0.22491 -0.00041403
1.9063 -0.085029 -0.088905 -0.090048 -0.10399 0 -0.097551 -0.083548 -0.10478 -0.10189 -0.078822 -0.1173 6.3161 0.036101 0.23301 0.15589 0.34035 0.057299 0.043826 0.16872 0.33217 0.16251 0.36308 0.29416 0.17538 -0.00038811 0.006855 -0.00036825 0.0014503 1.4597 -0.086622 -0.074814 -0.10497 -0.088228 0.11214 0.21034 -0.077298 0.23927 -0.0043841
1.9102 -0.08775 -0.092521 -0.095576 -0.1034 0 -0.097035 -0.085638 -0.11439 -0.1219 -0.088784 -0.12718 6.3568 0.011874 0.23386 0.15671 0.34932 0.035667 0.054642 0.16031 0.37245 0.16783 0.37062 0.32081 0.18366 -0.00013381 0.0074751 0.00038107 0.001944 1.5527 -0.090688 -0.083105 -0.11092 -0.092934 0.10857 0.20297 -0.057277 0.25314 -0.0041822
1.9141 -0.091777 -0.095974 -0.096669 -0.096779 0 -0.093325 -0.092515 -0.11638 -0.13657 -0.10117 -0.13652 6.4108 -0.0084357 0.2311 0.16235 0.35577 0.020245 0.070413 0.15621 0.4097 0.17794 0.37297 0.34075 0.19065 0.0008799 0.0081241 0.0010014 0.0023649 1.6287 -0.096229 -0.092805 -0.11534 -0.10057 0.098033 0.2001 -0.038902 0.26697 -0.00078577
1.918 -0.096513 -0.098742 -0.093936 -0.089686 0 -0.091568 -0.10314 -0.11158 -0.1408 -0.11156 -0.14394 6.486 -0.023765 0.22482 0.17266 0.3605 0.013858 0.09008 0.1561 0.44388 0.19206 0.37157 0.35425 0.19538 0.0018664 0.0088814 0.0010941 0.0027725 1.6833 -0.10236 -0.099637 -0.11954 -0.11046 0.083332 0.20158 -0.023325 0.28091 0.0047442
1.9219 -0.10057 -0.099888 -0.09435 -0.088551 0 -0.095158 -0.11187 -0.10601 -0.13551 -0.11593 -0.14659 6.5629 -0.033945 0.21548 0.18572 0.36282 0.019406 0.11079 0.15873 0.47373 0.20708 0.36838 0.36283 0.19637 0.0020147 0.0095226 0.00067465 0.0030705 1.7127 -0.10756 -0.1032 -0.12308 -0.11995 0.068494 0.20531 -0.013111 0.29444 0.010952
1.9258 -0.10271 -0.098874 -0.10298 -0.095699 0 -0.10299 -0.11331 -0.10562 -0.12672 -0.11405 -0.1435 6.6118 -0.042862 0.20615 0.19517 0.36002 0.031938 0.12669 0.16079 0.49624 0.21599 0.36535 0.36752 0.19369 0.0012872 0.0096992 0.00015338 0.0031627 1.7168 -0.11074 -0.10554 -0.124 -0.12638 0.056959 0.2057 -0.010315 0.30557 0.015732
1.9297 -0.10275 -0.096466 -0.11475 -0.1061 0 -0.10975 -0.10729 -0.11088 -0.1205 -0.10872 -0.1373 6.6175 -0.052992 0.19898 0.1981 0.35158 0.044655 0.13579 0.16084 0.50984 0.21672 0.36236 0.36721 0.18921 0.00040588 0.0092655 -3.4241e-05 0.0030819 1.6988 -0.11139 -0.10711 -0.12068 -0.12747 0.048192 0.20125 -0.013695 0.31357 0.018353
1.9336 -0.10181 -0.094815 -0.1171 -0.11028 0 -0.10941 -0.098979 -0.11665 -0.11864 -0.1023 -0.13196 6.5912 -0.064742 0.19506 0.19344 0.33768 0.053918 0.13734 0.15846 0.51289 0.20898 0.35893 0.35907 0.1843 9.6973e-05 0.0084469 0.00022989 0.0029192 1.6608 -0.10949 -0.10578 -0.11358 -0.1208 0.041644 0.19231 -0.02231 0.31826 0.018388
1.9375 -0.10184 -0.096287 -0.10334 -0.10267 0 -0.1002 -0.094479 -0.11735 -0.11851 -0.095134 -0.12813 6.5592 -0.077815 0.19516 0.18097 0.31916 0.05651 0.13131 0.15361 0.50404 0.19361 0.35444 0.34117 0.1805 0.00042119 0.0076876 0.00073176 0.0026812 1.6065 -0.10571 -0.10051 -0.10524 -0.10534 0.036538 0.18013 -0.034751 0.31983 0.015567
1.9414 -0.10453 -0.10171 -0.083328 -0.088462 0 -0.087523 -0.096492 -0.11223 -0.11643 -0.088102 -0.1212 6.5408 -0.0876 0.20023 0.16269 0.30033 0.048841 0.11878 0.14705 0.47958 0.17577 0.34772 0.31484 0.18143 0.00084158 0.0073178 0.0011665 0.002315 1.5483 -0.10201 -0.095002 -0.098802 -0.085265 0.032636 0.17073 -0.047602 0.3196 0.0091596
1.9453 -0.11022 -0.10951 -0.078223 -0.081396 0 -0.081927 -0.10373 -0.10554 -0.11071 -0.085442 -0.10485 6.5354 -0.089259 0.2078 0.1458 0.28731 0.0376 0.10566 0.14106 0.44698 0.16406 0.34014 0.2846 0.18717 0.00084677 0.0073511 0.0013483 0.0018946 1.5078 -0.10134 -0.095804 -0.096063 -0.07125 0.030585 0.16919 -0.057549 0.32028 0.00088242
1.9492 -0.11737 -0.11655 -0.10094 -0.092613 0 -0.091972 -0.11305 -0.10192 -0.10177 -0.092775 -0.077914 6.5262 -0.080672 0.21728 0.13288 0.2823 0.027291 0.093988 0.13669 0.41014 0.16148 0.33302 0.25607 0.19697 0.00041345 0.0075744 0.001243 0.0016974 1.5027 -0.10551 -0.1058 -0.096472 -0.074752 0.031071 0.17651 -0.0643 0.32222 -0.0083372
1.9531 -0.12314 -0.12027 -0.14051 -0.1196 0 -0.11659 -0.12123 -0.10195 -0.090819 -0.11072 -0.048402 6.4945 -0.060707 0.22847 0.12539 0.2864 0.021843 0.084984 0.13485 0.37252 0.16959 0.32759 0.23413 0.20981 -0.00011393 0.0077919 0.0009216 0.0019757 1.5294 -0.11294 -0.11998 -0.097453 -0.097786 0.034332 0.19259 -0.068303 0.32507 -0.017583
1.957 -0.12465 -0.12011 -0.16762 -0.14562 0 -0.1432 -0.12516 -0.10238 -0.079728 -0.13077 -0.030436 6.4294 -0.028431 0.2418 0.1241 0.30003 0.026878 0.079336 0.13698 0.3388 0.18903 0.32579 0.22258 0.22377 -0.0004578 0.0079536 0.00055673 0.0026211 1.5608 -0.11876 -0.12872 -0.096048 -0.12781 0.040155 0.21596 -0.07138 0.32719 -0.025415
1.9609 -0.1204 -0.11712 -0.15933 -0.15157 0 -0.15466 -0.12221 -0.10012 -0.072085 -0.13937 -0.035477 6.3269 0.010582 0.25806 0.12477 0.31715 0.045936 0.074467 0.14467 0.31413 0.21275 0.32897 0.22432 0.23465 -0.00061268 0.008074 0.00039962 0.003134 1.565 -0.11796 -0.12577 -0.091155 -0.14486 0.044357 0.2393 -0.07905 0.32355 -0.029491
1.9648 -0.11082 -0.11209 -0.12032 -0.13093 0 -0.14109 -0.11181 -0.095498 -0.072747 -0.12829 -0.064187 6.187 0.047928 0.27565 0.12249 0.33053 0.073653 0.067229 0.1572 0.29766 0.23241 0.33525 0.24026 0.2409 -0.00066058 0.0081068 0.00061404 0.0030394 1.531 -0.10928 -0.11303 -0.084994 -0.1367 0.042919 0.25737 -0.093519 0.31237 -0.029501
1.9688 -0.097758 -0.10429 -0.079349 -0.095213 0 -0.10756 -0.096681 -0.091582 -0.084176 -0.10198 -0.10503 6.015 0.079032 0.29265 0.1151 0.33646 0.10662 0.056068 0.17438 0.28902 0.24407 0.34351 0.26734 0.242 -0.00053731 0.0079778 0.0010456 0.0023786 1.4739 -0.096075 -0.097631 -0.082296 -0.10881 0.033606 0.26817 -0.11533 0.29303 -0.02522
1.9727 -0.083401 -0.092199 -0.062676 -0.065217 0 -0.071015 -0.081412 -0.090686 -0.10242 -0.074519 -0.14072 5.825 0.099763 0.30661 0.10109 0.33192 0.14093 0.03983 0.19575 0.28742 0.24466 0.35245 0.29792 0.23791 -9.9367e-05 0.0077418 0.0012148 0.0017413 1.4162 -0.083399 -0.085004 -0.086952 -0.079468 0.01483 0.27053 -0.14417 0.26563 -0.016708
1.9766 -0.069384 -0.075745 -0.069882 -0.055197 0 -0.048049 -0.069096 -0.091993 -0.11768 -0.05849 -0.15804 5.637 0.10288 0.31023 0.079753 0.3125 0.1688 0.017609 0.21991 0.2921 0.23108 0.35999 0.32226 0.22929 0.00060186 0.0076237 0.00068637 0.0017413 1.3618 -0.074143 -0.075322 -0.098175 -0.064224 -0.014598 0.26384 -0.177 0.23189 -0.0043131
1.9805 -0.056705 -0.057792 -0.076446 -0.0628 0 -0.043204 -0.059565 -0.092379 -0.12077 -0.055702 -0.15444 5.4637 0.093046 0.3007 0.057246 0.28436 0.18627 -0.0057988 0.24195 0.29893 0.21205 0.36567 0.33289 0.22021 0.0012341 0.0078077 -0.00045495 0.0024264 1.2922 -0.06776 -0.066091 -0.10949 -0.064088 -0.046029 0.25344 -0.20517 0.19922 0.0084523
1.9844 -0.046136 -0.043097 -0.060838 -0.072383 0 -0.047248 -0.051317 -0.089053 -0.11015 -0.057935 -0.13735 5.2983 0.075397 0.27915 0.03724 0.2519 0.19362 -0.02675 0.25847 0.3057 0.19362 0.37022 0.32734 0.21238 0.0014572 0.0081606 -0.0015218 0.0032228 1.1864 -0.062239 -0.056681 -0.11224 -0.06765 -0.073596 0.24115 -0.22405 0.17112 0.019444
1.9883 -0.038543 -0.035355 -0.028396 -0.068277 0 -0.046684 -0.044752 -0.081226 -0.09274 -0.056084 -0.11742 5.1177 0.054125 0.24726 0.022061 0.21787 0.19144 -0.04234 0.26653 0.31066 0.17986 0.37436 0.30698 0.20665 0.0012631 0.0082247 -0.0017255 0.0034775 1.0448 -0.056576 -0.049195 -0.10153 -0.063592 -0.093256 0.22734 -0.2303 0.14968 0.02707
1.9922 -0.034652 -0.034754 -0.0067768 -0.047116 0 -0.036121 -0.042439 -0.069766 -0.077209 -0.048478 -0.10071 4.9024 0.034786 0.20813 0.013972 0.18501 0.18101 -0.048833 0.26213 0.31156 0.17514 0.37919 0.27384 0.20342 0.00097458 0.0075692 -0.00086 0.0030454 0.88988 -0.051124 -0.045316 -0.079922 -0.050689 -0.10056 0.21113 -0.22015 0.13674 0.029428
1.9961 -0.034438 -0.038037 -0.017087 -0.01999 0 -0.022762 -0.045632 -0.05608 -0.066213 -0.040857 -0.085309 4.6561 0.027199 0.17066 0.012545 0.15422 0.16633 -0.041889 0.24008 0.30429 0.18099 0.38599 0.22874 0.2004 0.00088542 0.0061848 0.00047986 0.0023415 0.74686 -0.046148 -0.043787 -0.055536 -0.036706 -0.094835 0.18761 -0.19191 0.13128 0.024854
2 -0.036724 -0.040892 -0.050635 -0.0036325 0 -0.019281 -0.051166 -0.041674 -0.055127 -0.039122 -0.064563 4.4046 0.032588 0.13994 0.01232 0.12311 0.15167 -0.026102 0.20596 0.28937 0.18977 0.39367 0.17288 0.19422 0.0009527 0.0045126 0.001379 0.0018558 0.62344 -0.041073 -0.041902 -0.036078 -0.029558 -0.086226 0.15604 -0.15525 0.12775 0.016301
2.0039 -0.039437 -0.040543 -0.075992 -0.0079341 0 -0.031522 -0.052979 -0.028188 -0.038104 -0.042597 -0.034208 4.1737 0.051374 0.11643 0.010874 0.090472 0.13772 -0.0038671 0.1623 0.26681 0.19711 0.40096 0.11075 0.18303 0.00089429 0.0030586 0.0013448 0.0016889 0.50887 -0.035505 -0.038859 -0.023609 -0.030584 -0.080323 0.11665 -0.1148 0.12429 0.0051323
2.0078 -0.040421 -0.036703 -0.069423 -0.028973 0 -0.051836 -0.047217 -0.016927 -0.014747 -0.04417 0.0023788 3.9657 0.082985 0.099223 0.0062451 0.055504 0.12445 0.022057 0.11208 0.23705 0.19887 0.40643 0.050667 0.16542 0.00056698 0.0019888 0.00063605 0.0015899 0.38839 -0.03031 -0.036311 -0.014361 -0.035176 -0.082217 0.070614 -0.075216 0.11965 -0.0072826
2.0117 -0.038283 -0.030742 -0.03715 -0.05195 0 -0.063926 -0.035422 -0.0079271 0.0093181 -0.036663 0.035194 3.7579 0.1258 0.083054 -0.003248 0.018477 0.10925 0.046894 0.059955 0.20086 0.18858 0.40665 0.0012118 0.13949 0.0001712 0.0011202 -6.5752e-05 0.0013818 0.25603 -0.02663 -0.035142 -0.0032863 -0.03738 -0.09908 0.021917 -0.044198 0.11417 -0.019251
2.0156 -0.032783 -0.024356 -0.0068742 -0.061171 0 -0.055281 -0.022362 0.000116 0.027638 -0.019335 0.054379 3.5251 0.16937 0.058117 -0.013752 -0.015524 0.087213 0.065662 0.012097 0.16343 0.168 0.39995 -0.033635 0.10981 4.041e-05 0.00028251 -0.00026119 0.0012253 0.11564 -0.023647 -0.032702 0.010961 -0.032797 -0.12568 -0.020389 -0.025817 0.11227 -0.030375
2.0195 -0.024722 -0.018817 0.0012223 -0.049787 0 -0.027111 -0.01131 0.0082759 0.037571 0.00090126 0.057383 3.2633 0.20607 0.022413 -0.021285 -0.042279 0.056603 0.077418 -0.029417 0.12841 0.14274 0.38741 -0.056302 0.081615 0.00026988 -0.00039618 5.2823e-05 0.0013899 -0.022961 -0.018303 -0.024787 0.024835 -0.019005 -0.15262 -0.052016 -0.019249 0.11675 -0.0415
2.0234 -0.015609 -0.014818 -0.0073637 -0.023088 0 0.0059977 -0.0024464 0.015541 0.039845 0.014029 0.050572 2.9932 0.23036 -0.023217 -0.02308 -0.058534 0.016843 0.081673 -0.063123 0.098322 0.11706 0.37008 -0.072401 0.059016 0.00062561 -0.0006324 0.00054461 0.001815 -0.14324 -0.0085082 -0.010927 0.03302 0.0030763 -0.17263 -0.070186 -0.024191 0.1292 -0.053253
2.0273 -0.007374 -0.012405 -0.012265 0.005823 0 0.026123 0.0041698 0.018985 0.035336 0.013464 0.04382 2.7392 0.23647 -0.075698 -0.016301 -0.060888 -0.031829 0.078366 -0.087727 0.075758 0.096019 0.34962 -0.085074 0.046732 0.00083068 -0.0004001 0.00090025 0.0020334 -0.21966 0.0030899 0.0029676 0.032769 0.02634 -0.17732 -0.072566 -0.03995 0.15077 -0.06634
2.0313 -0.0020422 -0.010971 -0.0037602 0.024131 0 0.023875 0.0057751 0.016431 0.024477 0.00013552 0.042501 2.507 0.21405 -0.11842 0.0027185 -0.043373 -0.083528 0.067611 -0.099122 0.065912 0.089325 0.33104 -0.091742 0.054782 0.00087351 -0.00010304 0.001008 0.0016312 -0.22565 0.0095632 0.0084288 0.025816 0.037969 -0.15182 -0.055422 -0.065945 0.18006 -0.080471
2.0352 -0.0011282 -0.009733 0.0065381 0.025736 0 0.0035201 -0.00096045 0.0091289 0.01024 -0.018108 0.043509 2.2802 0.17471 -0.13807 0.027443 -0.014382 -0.12662 0.053778 -0.10004 0.065456 0.094764 0.31831 -0.086036 0.078157 0.00096717 -0.0002315 0.00091104 0.00077259 -0.15281 0.005278 0.0016449 0.016736 0.027219 -0.10677 -0.027385 -0.095575 0.20827 -0.092464
2.0391 -0.0048262 -0.0086934 0.001097 0.012871 0 -0.021426 -0.014574 0.0013029 -0.00052457 -0.031181 0.038455 2.0391 0.12479 -0.12839 0.054507 0.022738 -0.15391 0.038079 -0.08994 0.073606 0.1108 0.31331 -0.063194 0.11417 0.0012264 -0.00081505 0.00071079 0.00016239 -0.023904 -0.0084029 -0.012864 0.00945 -0.0039592 -0.04901 0.0093107 -0.12602 0.23097 -0.099539
2.043 -0.011532 -0.0091247 -0.021092 -0.0066786 0 -0.037859 -0.027195 -0.0036561 -0.0019383 -0.032829 0.021089 1.7803 0.071254 -0.085835 0.080574 0.064629 -0.15906 0.021564 -0.068439 0.089394 0.13531 0.3173 -0.024379 0.15929 0.0014824 -0.0012644 0.00054141 0.00038784 0.11879 -0.023445 -0.025665 0.0045255 -0.038308 0.013813 0.052591 -0.15439 0.24432 -0.099005
2.0469 -0.018325 -0.012653 -0.041668 -0.024177 0 -0.040656 -0.030379 -0.0068563 0.0033284 -0.02446 -0.0072696 1.5175 0.025973 -0.0068495 0.1005 0.10709 -0.13083 0.0052069 -0.033252 0.11228 0.16508 0.33206 0.023488 0.20736 0.0014857 -0.00083146 0.0005413 0.0012808 0.24414 -0.031908 -0.029614 -0.0010328 -0.054367 0.068656 0.10102 -0.17555 0.24252 -0.085621
2.0508 -0.022417 -0.019356 -0.04293 -0.033941 0 -0.033577 -0.023326 -0.013401 0.0029704 -0.014015 -0.038463 1.2659 0.00076205 0.089678 0.11094 0.14603 -0.070737 -0.0099961 0.013412 0.13932 0.1943 0.35375 0.071848 0.24757 0.0012555 0.00072185 0.00074044 0.0019994 0.35287 -0.032681 -0.024426 -0.011505 -0.043525 0.10288 0.15117 -0.18437 0.22614 -0.058617
2.0547 -0.022748 -0.026704 -0.027264 -0.035358 0 -0.024387 -0.014463 -0.027378 -0.015098 -0.010238 -0.063154 1.025 -0.006032 0.18287 0.11344 0.18076 0.0072985 -0.023231 0.066102 0.16754 0.22053 0.37668 0.11491 0.27586 0.0011194 0.0028848 0.0009668 0.0018202 0.46532 -0.031327 -0.015506 -0.02905 -0.017571 0.11824 0.19899 -0.18111 0.20089 -0.023579
2.0586 -0.020571 -0.030824 -0.013475 -0.032283 0 -0.018936 -0.013718 -0.046614 -0.049476 -0.016295 -0.076544 0.77872 0.0032384 0.26052 0.10865 0.21043 0.094234 -0.033395 0.12135 0.19517 0.24257 0.39725 0.15092 0.2901 0.0013446 0.0047975 0.00095133 0.00087436 0.58684 -0.033283 -0.0093671 -0.05122 0.0010964 0.11686 0.2406 -0.1658 0.16962 0.015338
2.0625 -0.018574 -0.029455 -0.014794 -0.02987 0 -0.018473 -0.022957 -0.062386 -0.08227 -0.027801 -0.07996 0.51025 0.024428 0.31143 0.097564 0.23429 0.17989 -0.039218 0.17533 0.2204 0.25958 0.41183 0.17991 0.28922 0.0017713 0.0058765 0.00060169 6.1208e-05 0.68783 -0.037738 -0.0098664 -0.071183 -0.0019725 0.10244 0.27163 -0.13925 0.13525 0.053209
2.0664 -0.019142 -0.024075 -0.024672 -0.030408 0 -0.020987 -0.034517 -0.065326 -0.09193 -0.036999 -0.078069 0.2158 0.046868 0.31568 0.080401 0.24741 0.24224 -0.035962 0.21919 0.23915 0.26876 0.41307 0.20072 0.27171 0.0019136 0.0060922 0.00015664 0.00017621 0.72322 -0.038825 -0.017148 -0.081054 -0.022876 0.082316 0.27794 -0.10351 0.10097 0.077916
2.0703 -0.02299 -0.019124 -0.026769 -0.031242 0 -0.024188 -0.039261 -0.053124 -0.071869 -0.039521 -0.074711 -0.094105 0.060403 0.28973 0.060341 0.24959 0.27685 -0.024406 0.25074 0.25211 0.27107 0.40418 0.21029 0.24826 0.0014742 0.0057496 -6.5376e-06 0.0010972 0.67536 -0.032781 -0.028357 -0.076537 -0.045694 0.064676 0.26052 -0.067969 0.068081 0.086408
2.0742 -0.028986 -0.018771 -0.016492 -0.027262 0 -0.027278 -0.035445 -0.033489 -0.037528 -0.037678 -0.070668 -0.40479 0.063859 0.24292 0.038732 0.24014 0.28437 -0.0055845 0.26933 0.26041 0.26609 0.38814 0.20578 0.22362 0.00071823 0.0051312 0.00024252 0.0018505 0.57764 -0.023091 -0.038898 -0.059811 -0.057692 0.050145 0.22107 -0.037105 0.037259 0.078711
2.0781 -0.034993 -0.023894 -0.0076685 -0.016725 0 -0.03061 -0.029155 -0.019273 -0.014274 -0.037328 -0.064385 -0.70755 0.058024 0.18353 0.017076 0.21901 0.26675 0.018881 0.27472 0.2655 0.25349 0.36822 0.18747 0.20167 0.000258 0.0043963 0.00063097 0.0015285 0.4926 -0.017709 -0.044179 -0.038518 -0.058112 0.038281 0.16239 -0.01462 0.0096944 0.055807
2.082 -0.038984 -0.03168 -0.015919 -0.005288 0 -0.034419 -0.026642 -0.019088 -0.016468 -0.04141 -0.054307 -1.002 0.047011 0.12174 -0.0019573 0.18618 0.22737 0.04579 0.26613 0.27 0.23231 0.34974 0.15948 0.18723 0.00044084 0.0037293 0.00076716 0.00018677 0.46284 -0.021081 -0.041882 -0.021499 -0.053732 0.026634 0.089432 -0.0056898 -0.011476 0.019755
2.0859 -0.03978 -0.037892 -0.038634 -0.0033282 0 -0.038112 -0.027622 -0.030803 -0.036631 -0.046431 -0.040671 -1.2923 0.043789 0.068413 -0.012767 0.14794 0.17829 0.066362 0.24559 0.27873 0.20466 0.34102 0.12775 0.18314 0.00098875 0.0033993 0.00057877 -0.0011413 0.47948 -0.029492 -0.033459 -0.014213 -0.048586 0.010542 0.017789 -0.012939 -0.018505 -0.02043
2.0898 -0.037329 -0.039682 -0.056087 -0.017322 0 -0.040483 -0.02682 -0.043337 -0.054029 -0.045367 -0.025553 -1.5839 0.053695 0.023992 -0.013632 0.11242 0.12939 0.075728 0.21793 0.29231 0.17594 0.34267 0.097006 0.1858 0.0012897 0.00355 0.0004062 -0.0013334 0.49578 -0.034822 -0.023301 -0.016654 -0.040015 -0.0094923 -0.041528 -0.030772 -0.0091741 -0.056731
2.0938 -0.032643 -0.036847 -0.053152 -0.042385 0 -0.040238 -0.0213 -0.045534 -0.053813 -0.034352 -0.011476 -1.8814 0.07746 -0.011651 -0.0034543 0.083904 0.083813 0.071189 0.18457 0.30982 0.14953 0.35407 0.069377 0.19318 0.0010376 0.0039471 0.00061519 -0.00013917 0.46999 -0.032833 -0.01592 -0.024333 -0.024465 -0.031791 -0.083104 -0.056295 0.018198 -0.085323
2.0977 -0.027429 -0.031183 -0.036131 -0.063539 0 -0.036394 -0.014705 -0.034895 -0.03861 -0.01704 0.00010339 -2.1874 0.11378 -0.039069 0.018111 0.066035 0.043571 0.051027 0.14678 0.32945 0.12885 0.37348 0.045287 0.20291 0.00053623 0.0040642 0.0011463 0.0016497 0.39732 -0.027247 -0.013489 -0.030901 -0.0051017 -0.053968 -0.10292 -0.086182 0.064107 -0.10307
2.1016 -0.023313 -0.02506 -0.024545 -0.066148 0 -0.028813 -0.01355 -0.018907 -0.022871 -0.0027491 0.0091382 -2.4991 0.15381 -0.056161 0.050558 0.064076 0.0095334 0.013272 0.10537 0.34411 0.12084 0.39528 0.025362 0.21092 0.00035131 0.0035362 0.0015214 0.0029127 0.30577 -0.025341 -0.015545 -0.030868 0.0082395 -0.069634 -0.094288 -0.11431 0.12746 -0.10443
2.1055 -0.020919 -0.02039 -0.027607 -0.047301 0 -0.018994 -0.01995 -0.0079795 -0.017108 -9.7643e-06 0.015928 -2.8084 0.18023 -0.062248 0.083778 0.070613 -0.021189 -0.030077 0.063569 0.34613 0.12412 0.40998 0.011312 0.21447 0.00069724 0.002554 0.0013316 0.0030851 0.22711 -0.029759 -0.020227 -0.021831 0.0071618 -0.076582 -0.068643 -0.13497 0.19096 -0.093766
2.1094 -0.019491 -0.01817 -0.033761 -0.018327 0 -0.010362 -0.028921 -0.0064139 -0.017995 -0.010722 0.019722 -3.1082 0.1858 -0.055959 0.11124 0.079352 -0.048261 -0.070692 0.024002 0.33285 0.13526 0.41379 0.0051293 0.21318 0.001219 0.0017546 0.00068248 0.002437 0.17388 -0.035183 -0.025142 -0.0059724 -0.0075943 -0.076611 -0.033138 -0.14631 0.24309 -0.074485
2.1133 -0.017564 -0.018258 -0.026228 0.0038971 0 -0.0069382 -0.032986 -0.0095983 -0.013361 -0.029003 0.018573 -3.4014 0.16641 -0.036175 0.12796 0.08556 -0.070059 -0.10217 -0.010667 0.30292 0.15105 0.40441 0.0076669 0.20684 0.0013781 0.0016498 0.00010517 0.0016222 0.1407 -0.033424 -0.027524 0.010165 -0.026557 -0.071871 0.0074931 -0.14703 0.27483 -0.049073
2.1172 -0.014361 -0.019373 -0.0057728 0.0093587 0 -0.010566 -0.028877 -0.0098009 0.0037391 -0.044817 0.011046 -3.7021 0.11889 -0.0014193 0.12776 0.083476 -0.082799 -0.11653 -0.036311 0.25563 0.16679 0.37977 0.017891 0.19533 0.00099873 0.002139 2.9783e-05 0.0010561 0.12119 -0.021862 -0.025191 0.018598 -0.03911 -0.066036 0.048342 -0.13576 0.2747 -0.020476
2.1211 -0.010758 -0.019681 0.0077842 0.00068409 0 -0.018806 -0.019656 -0.0046989 0.025986 -0.049429 -0.0015397 -4.0269 0.051075 0.044907 0.10545 0.068168 -0.077229 -0.10585 -0.044721 0.19769 0.17335 0.34213 0.033172 0.17935 0.00039396 0.0025945 0.00039272 0.00072194 0.11916 -0.0068253 -0.018812 0.014648 -0.040703 -0.066184 0.08379 -0.11353 0.23208 0.0052901
2.125 -0.0088316 -0.017945 -0.0012717 -0.011537 0 -0.025859 -0.011166 -3.5778e-05 0.036479 -0.039516 -0.014688 -4.3795 -0.01623 0.091203 0.071197 0.046282 -0.055302 -0.080186 -0.037281 0.14294 0.16921 0.30158 0.050052 0.16186 -1.2986e-05 0.0024519 0.0007797 0.00046654 0.14329 0.0014559 -0.013006 0.00024514 -0.033797 -0.072656 0.1128 -0.088039 0.16517 0.024161
2.1289 -0.010177 -0.014441 -0.02393 -0.01839 0 -0.026564 -0.0073324 -0.0035628 0.022933 -0.018459 -0.023226 -4.7468 -0.073078 0.13116 0.030884 0.022394 -0.018868 -0.045485 -0.014138 0.098786 0.15456 0.26296 0.065024 0.14454 -0.00010817 0.0017324 0.00089738 0.00033204 0.19354 -0.0023958 -0.01337 -0.017315 -0.023561 -0.083893 0.13388 -0.063467 0.084283 0.033513
2.1328 -0.01436 -0.010773 -0.034436 -0.018479 0 -0.020441 -0.0085098 -0.016275 -0.011159 0.0052148 -0.025089 -5.108 -0.11086 0.15901 -0.0090882 0.0013884 0.028812 -0.0083123 0.023673 0.071863 0.13068 0.23078 0.075443 0.12923 -9.47e-05 0.0010057 0.00082665 0.00051813 0.25467 -0.01436 -0.020693 -0.030628 -0.013569 -0.097474 0.14542 -0.04394 0.00078275 0.031186
2.1367 -0.018855 -0.0086046 -0.019659 -0.016184 0 -0.012153 -0.012681 -0.029994 -0.047868 0.021522 -0.023059 -5.4516 -0.11693 0.16499 -0.036668 -0.0076474 0.079527 0.019581 0.074477 0.073803 0.10154 0.21249 0.080514 0.12033 -0.00014797 0.00085625 0.00081343 0.0010543 0.30325 -0.024438 -0.028177 -0.037045 -0.0050157 -0.1071 0.14174 -0.037007 -0.064206 0.012723
2.1406 -0.020629 -0.0084052 0.0040826 -0.015798 0 -0.0076869 -0.016899 -0.034191 -0.067409 0.023572 -0.022509 -5.7826 -0.098517 0.15186 -0.044271 -0.002106 0.11862 0.031126 0.12754 0.10066 0.077169 0.20858 0.081651 0.12141 -0.00017595 0.0013754 0.00091044 0.0016173 0.32151 -0.024714 -0.026176 -0.038791 0.0014722 -0.10702 0.12162 -0.043567 -0.09567 -0.017067
2.1445 -0.018184 -0.0092319 0.0080747 -0.017579 0 -0.0094481 -0.018021 -0.025565 -0.061761 0.011014 -0.026738 -6.1149 -0.067217 0.1268 -0.033277 0.014044 0.14058 0.028912 0.17519 0.143 0.062571 0.21587 0.081322 0.13293 2.3793e-05 0.0021274 0.00092744 0.0017637 0.30614 -0.015225 -0.01145 -0.038584 0.0043825 -0.097835 0.0879 -0.059031 -0.094606 -0.051157
2.1484 -0.012529 -0.0095695 -0.015628 -0.018331 0 -0.014507 -0.013955 -0.010915 -0.039025 -0.0096179 -0.033947 -6.4577 -0.030394 0.094454 -0.0051591 0.037423 0.14255 0.01593 0.21183 0.19422 0.060759 0.23251 0.08082 0.1551 0.00042468 0.0025548 0.00072837 0.0013623 0.2663 -0.0032836 0.0080932 -0.035608 0.0018059 -0.080969 0.043063 -0.079257 -0.062423 -0.084058
2.1523 -0.0064092 -0.0083268 -0.042944 -0.014563 0 -0.017344 -0.0055894 -0.00052722 -0.016004 -0.028202 -0.038601 -6.8088 0.003941 0.060092 0.037243 0.063409 0.12297 -0.0030376 0.23141 0.24641 0.074198 0.25627 0.07883 0.18758 0.00069761 0.0024138 0.00046614 0.00076307 0.21396 0.0025497 0.019086 -0.026396 -0.00677 -0.059139 -0.0091508 -0.098614 -0.0026838 -0.10916
2.1563 -0.002427 -0.0052368 -0.042949 -0.0050761 0 -0.014354 0.0028637 0.0011875 -0.0055474 -0.036238 -0.036051 -7.1595 0.02491 0.031372 0.085672 0.082189 0.084254 -0.015868 0.22156 0.28381 0.10411 0.28354 0.072477 0.22678 0.00053845 0.0018806 0.00042674 0.00049669 0.15531 -0.0011628 0.014463 -0.0098331 -0.018848 -0.040325 -0.057116 -0.10326 0.074523 -0.11249
2.1602 -0.0013338 -0.00071927 -0.012353 0.0081963 0 -0.0061181 0.0068858 -0.0014685 -0.0084697 -0.030927 -0.026275 -7.5032 0.035628 0.0089314 0.12834 0.091267 0.042864 -0.017039 0.19027 0.30283 0.13847 0.30938 0.060226 0.26276 4.3676e-05 0.0013275 0.00066009 0.00079436 0.089773 -0.010671 7.4569e-05 0.0092682 -0.028754 -0.029028 -0.091428 -0.09112 0.14945 -0.09718
2.1641 -0.0015985 0.0043216 0.019747 0.020579 0 0.0040022 0.0058381 -0.0013984 -0.015393 -0.015844 -0.013547 -7.8386 0.038525 -0.007374 0.16021 0.09075 0.0055859 -0.0060109 0.14095 0.30194 0.17118 0.33147 0.043837 0.29007 -0.00030573 0.0010233 0.00087033 0.0014002 0.016489 -0.018295 -0.010539 0.0225 -0.02973 -0.025937 -0.10775 -0.062953 0.21448 -0.066053
2.168 -0.00048818 0.0086725 0.023152 0.026153 0 0.012883 0.0037077 0.0034465 -0.015707 0.0017863 -0.0026157 -8.1663 0.036226 -0.017727 0.17721 0.081638 -0.021828 0.016225 0.077983 0.28073 0.1964 0.34764 0.027126 0.30384 -7.3089e-05 0.00098846 0.00073931 0.0018425 -0.058788 -0.018124 -0.0081666 0.024518 -0.017975 -0.030746 -0.10319 -0.021319 0.26319 -0.023312
2.1719 0.004019 0.011296 -0.00056409 0.020808 0 0.019263 0.0049608 0.0086569 -0.0057074 0.015229 0.0049509 -8.4886 0.032072 -0.021133 0.17315 0.06639 -0.031815 0.045742 0.0084955 0.23788 0.20472 0.35374 0.012404 0.29576 0.00072087 0.0010361 0.00031551 0.001864 -0.12479 -0.0097928 0.0049503 0.017696 0.00369 -0.041556 -0.073582 0.026967 0.28607 0.022689
2.1758 0.01173 0.012158 -0.020237 0.0059615 0 0.023167 0.009787 0.0093977 0.010254 0.021426 0.011171 -8.8122 0.028133 -0.015761 0.15075 0.05148 -0.025436 0.070884 -0.053321 0.18078 0.19262 0.34773 -0.0018833 0.26613 0.0016082 0.00091092 -1.3592e-05 0.0015798 -0.17506 0.0022807 0.019064 0.01014 0.026095 -0.052067 -0.026688 0.064954 0.28241 0.057271
2.1797 0.020225 0.01268 -0.0097812 -0.010132 0 0.024804 0.014271 0.0068222 0.025115 0.021835 0.01896 -9.1496 0.023482 -0.0013026 0.1187 0.039941 -0.0099267 0.085861 -0.10049 0.11816 0.16636 0.33208 -0.019693 0.2239 0.0020659 0.00044241 3.4156e-05 0.0012533 -0.21852 0.013088 0.026639 0.0089461 0.039275 -0.059539 0.026718 0.084625 0.25961 0.075865
2.1836 0.026463 0.015022 0.023544 -0.016087 0 0.02466 0.015493 0.0076689 0.035135 0.020906 0.029222 -9.5102 0.017269 0.02254 0.082443 0.032952 0.010661 0.088054 -0.12875 0.055066 0.13037 0.30833 -0.043207 0.17499 0.0018845 -0.00033938 0.00028912 0.00098457 -0.27759 0.02085 0.027581 0.015098 0.039722 -0.063372 0.080792 0.082047 0.22115 0.076853
2.1875 0.028907 0.020407 0.048376 -0.0047611 0 0.024348 0.0155 0.017448 0.041331 0.023189 0.040254 -9.8871 0.0086213 0.05546 0.047912 0.031077 0.032045 0.076103 -0.13495 -0.0033961 0.090089 0.27863 -0.069974 0.12613 0.0012074 -0.0011901 0.00030978 0.00065707 -0.37123 0.027226 0.026056 0.024419 0.032935 -0.063755 0.12987 0.055185 0.1711 0.060346
2.1914 0.028518 0.027879 0.044584 0.021137 0 0.026368 0.01909 0.034471 0.046274 0.030529 0.049465 -10.254 -0.002483 0.093825 0.02792 0.034433 0.047155 0.050027 -0.11256 -0.045587 0.057749 0.24777 -0.094223 0.091778 0.0003261 -0.0017929 -9.4689e-05 0.00016983 -0.49537 0.034204 0.024534 0.032705 0.028313 -0.06341 0.1638 0.0044064 0.11563 0.02974
2.1953 0.027819 0.034775 0.024496 0.050128 0 0.032084 0.027808 0.050839 0.050569 0.040819 0.055368 -10.583 -0.012049 0.12636 0.024375 0.039443 0.054414 0.021355 -0.076174 -0.070336 0.03912 0.22105 -0.11113 0.07485 -0.00047867 -0.0019942 -0.00060614 -0.00034407 -0.61946 0.04117 0.022599 0.039359 0.030758 -0.065681 0.18333 -0.049031 0.064166 -0.00037296
2.1992 0.028879 0.038684 0.017003 0.069327 0 0.039747 0.037556 0.059073 0.05266 0.049149 0.058065 -10.867 -0.017697 0.14672 0.036517 0.044873 0.053222 -0.0048981 -0.033213 -0.077394 0.034959 0.19972 -0.12002 0.074599 -0.00093758 -0.0019387 -0.00072519 -0.00058199 -0.70521 0.045417 0.020798 0.046187 0.037119 -0.070935 0.18832 -0.094608 0.020951 -0.024291
2.2031 0.032019 0.039249 0.034025 0.0724 0 0.045129 0.043204 0.057703 0.051365 0.050932 0.058267 -11.131 -0.017769 0.14984 0.062569 0.04979 0.043002 -0.024816 0.009515 -0.06728 0.044821 0.18418 -0.12368 0.089244 -0.00080333 -0.0019444 -0.00032511 -0.00036332 -0.73356 0.045572 0.023028 0.053582 0.040915 -0.078862 0.17851 -0.12373 -0.010358 -0.037937
2.207 0.036296 0.038275 0.057884 0.062263 0 0.044972 0.044928 0.051055 0.04769 0.045242 0.056201 -11.412 -0.010529 0.12865 0.099016 0.05324 0.022059 -0.033717 0.04237 -0.040733 0.066965 0.17385 -0.12513 0.11532 -2.0885e-05 -0.0021931 0.00020746 0.00016201 -0.71703 0.04409 0.032962 0.058892 0.040142 -0.087912 0.15198 -0.12495 -0.023999 -0.037018
2.2109 0.040947 0.038181 0.062945 0.047471 0 0.040344 0.04822 0.044828 0.043888 0.036051 0.051537 -11.729 0.00058742 0.084557 0.13463 0.054642 -0.010348 -0.030513 0.054782 -0.005859 0.092671 0.16405 -0.12525 0.14255 0.0010838 -0.0025283 0.00041639 0.00061119 -0.68757 0.045561 0.048236 0.058929 0.039528 -0.093876 0.10915 -0.095006 -0.015954 -0.023643
2.2148 0.046005 0.040233 0.045521 0.036194 0 0.036424 0.056712 0.042398 0.04132 0.030126 0.0443 -12.066 0.0093386 0.031329 0.1617 0.054455 -0.050248 -0.020152 0.048939 0.027684 0.11471 0.15147 -0.12347 0.16424 0.0018993 -0.0025921 0.00029266 0.00068253 -0.67175 0.052003 0.06008 0.053696 0.044676 -0.095539 0.057212 -0.047878 0.0084742 -0.0055702
2.2188 0.051368 0.04391 0.02755 0.032311 0 0.038302 0.066049 0.044377 0.039869 0.032514 0.035908 -12.389 0.012207 -0.023031 0.17668 0.05294 -0.095053 -0.0047229 0.026114 0.055011 0.13014 0.13548 -0.12009 0.17785 0.0019631 -0.0021974 0.00025455 0.00039497 -0.67487 0.059832 0.060426 0.047067 0.054625 -0.092898 0.00089975 0.0085923 0.047344 0.013682
2.2227 0.055543 0.047535 0.030579 0.035084 0 0.046231 0.066797 0.04966 0.039357 0.042545 0.029427 -12.681 0.0061731 -0.070324 0.17715 0.050488 -0.14154 0.013698 -0.011335 0.071833 0.13689 0.11629 -0.11716 0.18188 0.0013725 -0.0015733 0.00060213 5.7721e-05 -0.68449 0.062085 0.049658 0.043518 0.061371 -0.086505 -0.054246 0.065974 0.098198 0.030922
2.2266 0.055981 0.049308 0.050562 0.040927 0 0.054657 0.054344 0.05557 0.04072 0.053447 0.028547 -12.951 -0.012463 -0.095408 0.1603 0.048337 -0.18094 0.033186 -0.059381 0.071085 0.13311 0.098121 -0.11697 0.17537 0.00073153 -0.0012103 0.0010833 2.773e-05 -0.68555 0.054432 0.036624 0.044301 0.057383 -0.078408 -0.093983 0.10928 0.15801 0.042541
2.2305 0.051238 0.048056 0.062304 0.045549 0 0.056288 0.035153 0.057703 0.045118 0.056526 0.035403 -13.221 -0.035655 -0.098378 0.13614 0.048514 -0.20543 0.052486 -0.10735 0.057968 0.12488 0.088356 -0.11964 0.16501 0.00062038 -0.0014359 0.0011071 0.00046096 -0.67158 0.039567 0.030495 0.046896 0.043329 -0.071501 -0.10973 0.13351 0.21813 0.050305
2.2344 0.04293 0.043623 0.048184 0.045982 0 0.048044 0.021931 0.051882 0.052029 0.047487 0.048267 -13.499 -0.056615 -0.083629 0.11088 0.052083 -0.21215 0.071093 -0.15047 0.037257 0.11554 0.090337 -0.12266 0.15414 0.0010809 -0.0021271 0.00040597 0.0012111 -0.6451 0.025797 0.032726 0.048025 0.027951 -0.065758 -0.10027 0.14001 0.27384 0.055792
2.2383 0.03514 0.037087 0.018535 0.042236 0 0.033952 0.022202 0.038104 0.058856 0.030331 0.060913 -13.772 -0.069937 -0.054803 0.088813 0.059712 -0.19923 0.088234 -0.18534 0.012547 0.10715 0.10603 -0.1227 0.14476 0.0016255 -0.0028433 -0.00058449 0.0018984 -0.61205 0.020865 0.03698 0.046823 0.020404 -0.060488 -0.065696 0.1301 0.32112 0.05975
2.2422 0.031325 0.03058 0.0010753 0.037443 0 0.022488 0.031978 0.022541 0.062719 0.015394 0.065174 -14.022 -0.068611 -0.01674 0.074748 0.072046 -0.16477 0.10243 -0.20803 -0.011819 0.10158 0.13711 -0.11792 0.1386 0.0017483 -0.0032334 -0.0010806 0.0020996 -0.57749 0.026231 0.036272 0.044933 0.022998 -0.053941 -0.0074634 0.10575 0.35445 0.062481
2.2461 0.031479 0.026416 0.011309 0.035488 0 0.02031 0.040573 0.014069 0.062301 0.012293 0.056097 -14.247 -0.046125 0.022731 0.072084 0.08749 -0.11205 0.10915 -0.21444 -0.030494 0.098988 0.1792 -0.1089 0.1355 0.0014008 -0.0033073 -0.00069713 0.0015916 -0.54405 0.036392 0.029428 0.043743 0.030985 -0.042239 0.062494 0.071457 0.36483 0.06152
2.25 0.032371 0.025813 0.036156 0.037342 0 0.027261 0.040727 0.017178 0.057665 0.022793 0.036339 -14.468 -0.011604 0.059676 0.075506 0.10167 -0.054241 0.10736 -0.20952 -0.044093 0.097099 0.22077 -0.097779 0.13277 0.00095483 -0.0033192 0.00018479 0.00053644 -0.51064 0.043355 0.020888 0.042029 0.037998 -0.02623 0.12733 0.033526 0.35584 0.05511
2.2539 0.030771 0.028137 0.047759 0.039411 0 0.036507 0.033457 0.027784 0.048892 0.039228 0.015761 -14.705 0.029332 0.093435 0.082244 0.11195 0.002519 0.096205 -0.19505 -0.05341 0.095198 0.2561 -0.087087 0.12925 0.00074374 -0.0034301 0.00079629 -0.00054377 -0.47218 0.042386 0.015577 0.036753 0.040565 -0.0077019 0.17983 -0.0062354 0.32842 0.042132
2.2578 0.026592 0.031391 0.03213 0.036219 0 0.039737 0.024206 0.036514 0.036143 0.050049 0.0052484 -14.955 0.070492 0.12377 0.089509 0.11591 0.052524 0.075458 -0.17315 -0.059505 0.092884 0.28018 -0.078939 0.12402 0.00071292 -0.00353 0.00069679 -0.0010699 -0.42402 0.034802 0.015119 0.026411 0.038041 0.010868 0.21432 -0.046211 0.28445 0.02198
2.2617 0.022892 0.033554 0.0030006 0.025765 0 0.033527 0.01671 0.036797 0.021632 0.048283 0.0087667 -15.196 0.1003 0.15027 0.093406 0.10934 0.086637 0.045052 -0.14669 -0.063765 0.090972 0.28544 -0.074556 0.11639 0.00055164 -0.0034032 0.00010901 -0.00081841 -0.3703 0.026372 0.018536 0.013671 0.030678 0.02287 0.2238 -0.083912 0.22655 -0.0056505
2.2656 0.022844 0.033631 -0.011913 0.012751 0 0.022054 0.011897 0.030111 0.01049 0.036243 0.020136 -15.415 0.11198 0.17223 0.093256 0.094509 0.10407 0.011895 -0.12136 -0.06705 0.092119 0.27633 -0.073581 0.10829 0.00011328 -0.0030321 -0.00039531 -0.00010462 -0.32766 0.023012 0.024803 0.0045217 0.019969 0.022892 0.21822 -0.11582 0.16634 -0.034933
2.2695 0.02671 0.031723 0.002802 0.0061567 0 0.014041 0.011174 0.023568 0.0076754 0.022952 0.027847 -15.622 0.10714 0.18817 0.09078 0.075758 0.10839 -0.01879 -0.099758 -0.06846 0.097502 0.25982 -0.07376 0.1015 -0.00038164 -0.0026877 -0.00045576 0.00047215 -0.31625 0.026787 0.033317 0.0042594 0.010606 0.011605 0.2074 -0.13945 0.11087 -0.061387
2.2734 0.031712 0.028532 0.03666 0.012542 0 0.016108 0.017354 0.02274 0.012825 0.016867 0.024495 -15.838 0.087281 0.1964 0.087255 0.056262 0.10163 -0.043437 -0.083334 -0.066781 0.10758 0.24037 -0.072011 0.09724 -0.00058529 -0.0026908 -0.00015435 0.0005376 -0.34268 0.03462 0.042231 0.013409 0.0093581 -0.0096316 0.19701 -0.15243 0.064652 -0.082003
2.2773 0.034649 0.025117 0.063166 0.030399 0 0.027482 0.030317 0.02706 0.018881 0.02007 0.01299 -16.07 0.055093 0.1948 0.084238 0.039784 0.086188 -0.058318 -0.073209 -0.0603 0.12239 0.22282 -0.066747 0.096778 -0.00040465 -0.003086 0.00021928 0.00024147 -0.39062 0.040397 0.047962 0.026855 0.019237 -0.038129 0.19244 -0.15199 0.032058 -0.093714
2.2813 0.034536 0.022947 0.062267 0.050169 0 0.040153 0.043029 0.031724 0.017707 0.028152 0.0040258 -16.302 0.016954 0.17956 0.083609 0.032705 0.064846 -0.057405 -0.0694 -0.044888 0.13931 0.21282 -0.059588 0.10186 -7.3298e-05 -0.0035609 0.00050961 4.7512e-05 -0.43028 0.039154 0.047579 0.037013 0.03436 -0.065293 0.19659 -0.13278 0.019368 -0.092199
2.2852 0.032818 0.023478 0.035807 0.060048 0 0.04454 0.045134 0.033006 0.0083245 0.034772 0.0068427 -16.509 -0.018508 0.15718 0.084238 0.03281 0.04192 -0.046237 -0.066544 -0.022705 0.15336 0.2069 -0.054527 0.10995 0.00015118 -0.0036912 0.00076443 0.00021524 -0.44 0.030578 0.041655 0.038815 0.042663 -0.084499 0.20072 -0.10294 0.018597 -0.083021
2.2891 0.031437 0.026935 0.0049156 0.053449 0 0.036555 0.032703 0.031045 -0.00076119 0.03632 0.021276 -16.684 -0.048199 0.13088 0.085256 0.038134 0.018442 -0.027182 -0.061993 0.0052339 0.16226 0.20212 -0.054845 0.1198 0.00027544 -0.0032797 0.0010422 0.00050541 -0.42081 0.019243 0.034133 0.032911 0.036241 -0.094136 0.19903 -0.066541 0.026817 -0.068512
2.293 0.030965 0.031315 -0.0069199 0.033201 0 0.020792 0.013986 0.028019 0.001259 0.033251 0.037934 -16.85 -0.069686 0.10389 0.085858 0.046305 -0.0047468 -0.0028602 -0.053451 0.037602 0.16428 0.19543 -0.060404 0.13008 0.00048613 -0.0024943 0.0012618 0.00042689 -0.39139 0.011292 0.029154 0.024761 0.0199 -0.093904 0.18626 -0.027991 0.041168 -0.051031
2.2969 0.03053 0.033142 0.0080943 0.010051 0 0.0074057 0.003477 0.025111 0.017087 0.02832 0.046104 -17.033 -0.079536 0.081012 0.085028 0.053087 -0.02678 0.023033 -0.037771 0.072301 0.15729 0.18179 -0.067877 0.13859 0.00081001 -0.0017254 0.0012812 -0.00022314 -0.37086 0.010161 0.02822 0.020366 0.008402 -0.085432 0.15394 0.0053472 0.05881 -0.033624
2.3008 0.029087 0.030023 0.03604 -0.0035722 0 0.0049483 0.0089233 0.022242 0.038088 0.024261 0.042298 -17.242 -0.079149 0.064751 0.083255 0.054256 -0.047332 0.045413 -0.016668 0.10527 0.14425 0.1596 -0.073691 0.14294 0.00097352 -0.0013206 0.0010721 -0.0010952 -0.36685 0.014782 0.03015 0.021935 0.013493 -0.077746 0.10336 0.026161 0.077669 -0.019149
2.3047 0.026434 0.022956 0.052277 -0.00097671 0 0.014389 0.024222 0.020229 0.051854 0.022628 0.032293 -17.457 -0.073011 0.052808 0.08173 0.05053 -0.066923 0.062508 0.0047875 0.13436 0.12938 0.13249 -0.076877 0.14277 0.00068964 -0.0014014 0.00075409 -0.0015854 -0.37698 0.021426 0.032736 0.026855 0.032533 -0.076255 0.044031 0.03468 0.097993 -0.0080149
2.3086 0.023087 0.015997 0.042059 0.014572 0 0.028559 0.03562 0.021492 0.053093 0.023506 0.025644 -17.656 -0.064004 0.04337 0.081041 0.043097 -0.08602 0.073128 0.022671 0.15805 0.1148 0.10321 -0.079195 0.13768 6.1173e-05 -0.00184 0.00046036 -0.0013851 -0.39631 0.026953 0.033612 0.030583 0.049906 -0.083281 -0.017722 0.03131 0.12034 -0.0006581
2.3125 0.019635 0.013171 0.014262 0.031897 0 0.037265 0.034773 0.0274 0.046967 0.025413 0.027998 -17.831 -0.055366 0.034214 0.081645 0.033812 -0.10521 0.076394 0.03275 0.17494 0.10244 0.074957 -0.082656 0.12749 -0.00040769 -0.0023559 0.00022849 -0.00070892 -0.41913 0.030324 0.030278 0.030791 0.050334 -0.10009 -0.074981 0.017373 0.14536 0.0025957
2.3164 0.016556 0.015288 -0.0052036 0.039562 0 0.034341 0.025358 0.035228 0.042009 0.025813 0.037437 -17.996 -0.054824 0.021439 0.082945 0.027593 -0.12578 0.069385 0.025103 0.18075 0.094132 0.054235 -0.086993 0.11141 -0.00028067 -0.0026652 5.3189e-05 9.9787e-06 -0.43531 0.031614 0.021387 0.028953 0.031925 -0.12547 -0.11398 -0.0045098 0.17369 -0.00044615
2.3203 0.014556 0.019618 0.0031555 0.034102 0 0.021765 0.017448 0.039156 0.040662 0.02294 0.046716 -18.163 -0.064521 0.0057604 0.082548 0.02656 -0.14715 0.055904 0.0036296 0.17822 0.087279 0.040836 -0.089373 0.092935 0.00034658 -0.002633 4.2557e-07 0.00058428 -0.43132 0.030733 0.009533 0.028034 0.0074158 -0.14961 -0.13619 -0.026889 0.20217 -0.0084519
2.3242 0.014638 0.022681 0.033005 0.022422 0 0.0081792 0.016911 0.03547 0.037466 0.018033 0.048393 -18.33 -0.084463 -0.010981 0.079305 0.03057 -0.16785 0.037788 -0.02815 0.16857 0.080569 0.033694 -0.086343 0.073862 0.00092129 -0.0023507 0.00018768 0.0011708 -0.40045 0.027911 0.0020935 0.028644 -0.0065774 -0.16787 -0.14394 -0.047372 0.22871 -0.020765
2.3281 0.01748 0.023405 0.056987 0.015912 0 0.0030088 0.021258 0.026772 0.026174 0.015471 0.038874 -18.486 -0.11371 -0.026766 0.072633 0.038984 -0.18601 0.01697 -0.06623 0.15323 0.073162 0.031625 -0.076152 0.055896 0.0010022 -0.0020584 0.00061888 0.0019202 -0.35238 0.025127 0.0068515 0.027713 -0.002097 -0.17662 -0.13987 -0.064278 0.25149 -0.036437
2.332 0.022694 0.023661 0.053406 0.020806 0 0.010206 0.024883 0.020218 0.0075348 0.01955 0.019791 -18.631 -0.14979 -0.03795 0.062395 0.050242 -0.19772 -0.0035646 -0.10394 0.13422 0.064605 0.033013 -0.059855 0.041627 0.00071107 -0.0019287 0.0010841 0.0026298 -0.30926 0.025637 0.02474 0.021409 0.016023 -0.17125 -0.12761 -0.076025 0.2679 -0.053714
2.3359 0.028858 0.025948 0.02883 0.033089 0 0.025792 0.02616 0.020894 -0.010495 0.030181 -0.0026272 -18.776 -0.1832 -0.040565 0.052609 0.060633 -0.19719 -0.018627 -0.13067 0.11628 0.057357 0.035972 -0.041033 0.033707 0.0005649 -0.0018879 0.0012936 0.0028522 -0.28976 0.030814 0.046884 0.0098033 0.035808 -0.15199 -0.11304 -0.083467 0.27716 -0.067829
2.3398 0.034384 0.030796 0.012195 0.042513 0 0.040779 0.028211 0.026927 -0.019573 0.041788 -0.019555 -18.936 -0.20711 -0.036222 0.047636 0.068761 -0.1853 -0.02686 -0.145 0.10177 0.054097 0.040446 -0.024764 0.031073 0.00087483 -0.0016747 0.0011411 0.0023762 -0.29716 0.03743 0.060412 -0.0013203 0.047043 -0.12572 -0.09836 -0.089393 0.28222 -0.076099
2.3438 0.038432 0.036442 0.024663 0.041981 0 0.047408 0.033748 0.03151 -0.017087 0.047231 -0.023156 -19.106 -0.21787 -0.026116 0.050092 0.074505 -0.16286 -0.027798 -0.14727 0.091233 0.056469 0.047248 -0.016122 0.03308 0.0013934 -0.0011254 0.00081321 0.0015313 -0.32426 0.039344 0.058774 -0.0038568 0.046458 -0.095861 -0.083446 -0.09517 0.28429 -0.077015
2.3477 0.041098 0.040784 0.056306 0.033608 0 0.044349 0.041213 0.029942 -0.0058393 0.043624 -0.011096 -19.265 -0.21281 -0.011925 0.062111 0.078157 -0.13154 -0.021606 -0.13916 0.084544 0.065744 0.057349 -0.018227 0.038773 0.0016139 -0.00041489 0.00061158 0.00093072 -0.36786 0.033309 0.046914 0.0064131 0.037429 -0.065866 -0.067685 -0.10207 0.2845 -0.069553
2.3516 0.043022 0.043345 0.075436 0.026186 0 0.037235 0.046771 0.024567 0.010469 0.034631 0.010918 -19.393 -0.18815 0.0030406 0.086676 0.081004 -0.095756 -0.0096711 -0.12621 0.079026 0.083431 0.07322 -0.030585 0.046471 0.001374 3.0198e-05 0.00066492 0.00088636 -0.43425 0.023429 0.036296 0.026029 0.02673 -0.041079 -0.048896 -0.11182 0.28257 -0.052051
2.3555 0.045006 0.045358 0.062039 0.027172 0 0.034274 0.048907 0.022667 0.029745 0.027147 0.031759 -19.496 -0.15456 0.015223 0.11638 0.084359 -0.063883 0.0016481 -0.1187 0.068609 0.10394 0.093004 -0.049251 0.053604 0.0010507 -9.6989e-05 0.00082538 0.0011194 -0.52841 0.018949 0.034911 0.04592 0.021113 -0.022876 -0.027767 -0.12339 0.27646 -0.029747
2.3594 0.047845 0.048261 0.029932 0.03712 0 0.040303 0.049619 0.029566 0.049818 0.025826 0.042268 -19.596 -0.11891 0.023817 0.14561 0.087599 -0.038878 0.0091812 -0.12031 0.050211 0.12343 0.11451 -0.069543 0.059614 0.0010972 -0.00070017 0.00083388 0.001084 -0.64128 0.026413 0.042038 0.057867 0.024654 -0.011009 -0.0062733 -0.13522 0.26411 -0.0057516
2.3633 0.052039 0.052424 0.013297 0.051016 0 0.05366 0.051211 0.043812 0.066582 0.030769 0.042121 -19.717 -0.086037 0.028457 0.16999 0.08963 -0.022269 0.010835 -0.13303 0.021769 0.13909 0.13588 -0.089665 0.064359 0.0014522 -0.0014086 0.00055737 0.00055804 -0.75306 0.043396 0.051708 0.060209 0.037133 -0.0054125 0.013633 -0.14576 0.24379 0.017759
2.3672 0.057241 0.057225 0.031453 0.063613 0 0.067877 0.053494 0.058818 0.076147 0.03985 0.040047 -19.859 -0.061428 0.029011 0.18393 0.08823 -0.014961 0.0044523 -0.15814 -0.018911 0.14751 0.15451 -0.11203 0.068056 0.0015432 -0.0020048 6.3459e-05 -0.0001367 -0.85124 0.060222 0.059439 0.058282 0.054215 -0.0062366 0.028909 -0.15262 0.2132 0.038391
2.3711 0.062049 0.061925 0.069407 0.072616 0 0.076432 0.055107 0.068795 0.079209 0.051992 0.046506 -20.001 -0.048531 0.026537 0.18235 0.078673 -0.013656 -0.0096122 -0.19154 -0.070285 0.14647 0.16719 -0.14056 0.071849 0.00094807 -0.0026747 -0.00048485 -0.00050734 -0.94182 0.068338 0.064668 0.059525 0.069845 -0.01351 0.035355 -0.15141 0.17231 0.054016
2.375 0.064789 0.066124 0.094377 0.0775 0 0.076792 0.056682 0.073042 0.081673 0.067112 0.064817 -20.123 -0.040973 0.023404 0.17154 0.061583 -0.012232 -0.02571 -0.22445 -0.1238 0.14068 0.17544 -0.17607 0.076316 -1.0287e-05 -0.0037582 -0.00094375 -0.00042851 -1.038 0.06739 0.067921 0.067449 0.079633 -0.024343 0.035489 -0.14276 0.12836 0.066081
2.3789 0.064938 0.069447 0.089387 0.077386 0 0.071181 0.06084 0.075096 0.089191 0.083099 0.088553 -20.217 -0.034984 0.020747 0.15516 0.037733 -0.008616 -0.040917 -0.2529 -0.17493 0.13264 0.18036 -0.2139 0.081362 -0.00046126 -0.0052333 -0.0011969 -0.00025264 -1.138 0.064379 0.06835 0.079302 0.082909 -0.037249 0.031262 -0.12702 0.085596 0.075
2.3828 0.063781 0.071247 0.067675 0.071934 0 0.064383 0.068434 0.078515 0.10077 0.094376 0.10734 -20.289 -0.026784 0.019682 0.13713 0.0085469 -0.0014491 -0.052491 -0.27355 -0.21941 0.12486 0.18321 -0.24658 0.086714 0.00014124 -0.0065276 -0.0011267 -0.00039471 -1.2193 0.066277 0.065581 0.088991 0.082231 -0.050534 0.025085 -0.1051 0.048205 0.081157
2.3867 0.063353 0.070944 0.054562 0.064183 0 0.06076 0.07605 0.083767 0.10883 0.095213 0.11545 -20.347 -0.010449 0.022458 0.12392 -0.022416 0.0092283 -0.056131 -0.2819 -0.2499 0.12108 0.18603 -0.26907 0.091367 0.0013752 -0.0069575 -0.00067021 -0.00087885 -1.2585 0.073709 0.062682 0.092417 0.081213 -0.060522 0.021914 -0.07896 0.023857 0.084071
2.3906 0.064467 0.068624 0.059515 0.06051 0 0.062245 0.07882 0.088629 0.10649 0.085185 0.11532 -20.393 0.013754 0.030059 0.11831 -0.048752 0.018735 -0.052621 -0.2815 -0.26663 0.12182 0.19036 -0.28176 0.094488 0.002169 -0.0064131 7.2394e-05 -0.0013512 -1.256 0.08142 0.064466 0.09062 0.082377 -0.06387 0.025787 -0.054155 0.013278 0.083649
2.3945 0.065761 0.065064 0.069486 0.065556 0 0.067654 0.075769 0.090727 0.094798 0.070769 0.1134 -20.425 0.042059 0.042105 0.11835 -0.067891 0.024517 -0.044735 -0.27665 -0.27301 0.12544 0.19609 -0.28814 0.096474 0.001821 -0.0055678 0.00083309 -0.0015115 -1.2355 0.083892 0.07142 0.08824 0.085812 -0.060202 0.036542 -0.033492 0.01299 0.080175
2.3984 0.06488 0.061037 0.067799 0.076502 0 0.073042 0.071037 0.089293 0.08214 0.060407 0.11324 -20.448 0.071534 0.058279 0.12227 -0.078286 0.025551 -0.034356 -0.26975 -0.27092 0.13083 0.20314 -0.28959 0.097959 0.00069409 -0.0053244 0.0013441 -0.0014398 -1.2145 0.079757 0.076667 0.088896 0.088678 -0.049503 0.053623 -0.018634 0.020608 0.073978
2.4023 0.060665 0.056689 0.053755 0.08346 0 0.073215 0.068847 0.084856 0.076302 0.057256 0.11258 -20.468 0.098545 0.078011 0.12751 -0.078735 0.021499 -0.023684 -0.26318 -0.26245 0.13668 0.21136 -0.28269 0.099983 -0.00013863 -0.0059958 0.0015245 -0.001443 -1.1801 0.071185 0.071428 0.09168 0.086029 -0.03225 0.075773 -0.010987 0.033119 0.065647
2.4063 0.054132 0.051701 0.040372 0.077212 0 0.064526 0.067977 0.077901 0.077361 0.056746 0.10654 -20.492 0.11721 0.099443 0.12973 -0.068327 0.016304 -0.015623 -0.25788 -0.24853 0.14199 0.22176 -0.26208 0.1056 5.4696e-05 -0.0070246 0.0014756 -0.0016235 -1.0972 0.060459 0.054493 0.091782 0.073674 -0.011002 0.0992 -0.011277 0.045993 0.057748
2.4102 0.047306 0.045936 0.036062 0.057617 0 0.047813 0.062688 0.06821 0.078317 0.051498 0.092487 -20.514 0.12956 0.11981 0.12911 -0.053059 0.01639 -0.0094664 -0.25098 -0.23025 0.14791 0.23535 -0.22622 0.11527 0.00098074 -0.0075097 0.0012915 -0.0017139 -0.94473 0.048396 0.035007 0.084542 0.05213 0.0091855 0.11997 -0.014255 0.057184 0.052908
2.4141 0.041213 0.039701 0.034859 0.034421 0 0.029082 0.049562 0.05542 0.072043 0.038779 0.071814 -20.528 0.13725 0.13819 0.12704 -0.034962 0.024751 -0.0041909 -0.24006 -0.2065 0.15557 0.25329 -0.18015 0.12895 0.0016728 -0.0069928 0.00092389 -0.001406 -0.74117 0.035862 0.024157 0.069223 0.028315 0.026369 0.13677 -0.017651 0.066866 0.05228
2.418 0.03517 0.033286 0.02692 0.019281 0 0.016341 0.032297 0.03999 0.057095 0.023141 0.047674 -20.53 0.14217 0.15396 0.12519 -0.01586 0.04346 0.0013249 -0.22293 -0.17623 0.16597 0.27649 -0.13226 0.14622 0.0014724 -0.0057333 0.00029165 -0.00080958 -0.53171 0.025248 0.02395 0.049298 0.012055 0.039034 0.14871 -0.019451 0.075456 0.056592
2.4219 0.027917 0.026489 0.014035 0.016361 0 0.014073 0.018475 0.023574 0.037349 0.011917 0.022489 -20.524 0.14723 0.16672 0.12709 0.0022818 0.074754 0.0090568 -0.19573 -0.13684 0.1807 0.30661 -0.087966 0.16604 0.00061963 -0.0042893 -0.00048276 -0.00048173 -0.35075 0.018946 0.025422 0.029415 0.0088728 0.045268 0.15481 -0.017074 0.083969 0.066586
2.4258 0.019161 0.018857 0.0085014 0.019977 0 0.019512 0.011731 0.0084062 0.017574 0.0083182 -0.0018677 -20.519 0.15443 0.17808 0.13511 0.018443 0.11266 0.019671 -0.15954 -0.089747 0.19842 0.34142 -0.046779 0.18543 -0.00010037 -0.0029625 -0.00103 -0.00092214 -0.19903 0.016221 0.018606 0.012171 0.014974 0.0462 0.1568 -0.010704 0.092715 0.079495
2.4297 0.0098227 0.010418 0.015826 0.02062 0 0.024137 0.0082784 -0.0038711 0.00043614 0.0088461 -0.022432 -20.518 0.16257 0.18938 0.14749 0.032941 0.1504 0.031617 -0.11929 -0.039128 0.21641 0.37713 -0.0053793 0.20303 -0.000205 -0.0017203 -0.0010138 -0.0020287 -0.056156 0.012656 0.0033261 -0.0024603 0.019575 0.043991 0.15681 -0.0026534 0.10058 0.092457
2.4336 0.00098436 0.0019476 0.024019 0.012952 0 0.019714 0.0017057 -0.01313 -0.012979 0.0069698 -0.035504 -20.522 0.17032 0.20103 0.1626 0.045895 0.18428 0.043556 -0.078425 0.012302 0.23286 0.41128 0.036483 0.21835 6.1125e-05 -0.00056113 -0.00047498 -0.0030897 0.090005 0.003855 -0.011191 -0.015257 0.013283 0.039531 0.15587 0.0055734 0.1065 0.10398
2.4375 -0.0070245 -0.0056796 0.01546 -0.0012902 0 0.0043044 -0.0097339 -0.020679 -0.021878 -0.00099796 -0.03985 -20.531 0.17597 0.21315 0.17831 0.057482 0.21106 0.053905 -0.040727 0.06162 0.246 0.44134 0.073809 0.23128 0.00011439 0.00026501 0.00015314 -0.0033517 0.23123 -0.010017 -0.017084 -0.026072 -0.0046156 0.033634 0.15494 0.012388 0.10932 0.11279
2.4414 -0.014382 -0.012292 -0.011188 -0.016497 0 -0.016429 -0.02177 -0.028054 -0.026516 -0.013256 -0.039365 -20.541 0.17566 0.22435 0.18971 0.067564 0.22698 0.059036 -0.014422 0.10298 0.25295 0.46247 0.10045 0.24237 -0.00026752 0.00055503 0.00042551 -0.0026262 0.35347 -0.023755 -0.016359 -0.034281 -0.026247 0.026729 0.15541 0.015236 0.10694 0.11745
2.4453 -0.020968 -0.018354 -0.036222 -0.027993 0 -0.033404 -0.02966 -0.035514 -0.029732 -0.024668 -0.041309 -20.547 0.17077 0.23308 0.19599 0.07681 0.23851 0.059713 0.0013262 0.13707 0.25652 0.47712 0.11534 0.25347 -0.00071929 0.0006146 0.00028666 -0.001386 0.45496 -0.031531 -0.017472 -0.040391 -0.041895 0.019659 0.15753 0.015592 0.10235 0.12026
2.4492 -0.026256 -0.02408 -0.039502 -0.034136 0 -0.040285 -0.033355 -0.041634 -0.035828 -0.030911 -0.050648 -20.543 0.16272 0.23878 0.19788 0.085428 0.24895 0.056951 0.0077885 0.16459 0.2585 0.48671 0.12408 0.2648 -0.00074022 0.0011946 6.4489e-05 -0.00032656 0.54393 -0.031863 -0.024584 -0.046242 -0.046887 0.013113 0.16137 0.014767 0.097665 0.12224
2.4531 -0.030107 -0.028922 -0.023631 -0.035663 0 -0.037106 -0.036082 -0.04464 -0.04652 -0.031061 -0.065505 -20.53 0.15307 0.24126 0.19646 0.093551 0.26086 0.051934 0.0065859 0.18625 0.26039 0.49253 0.13364 0.27626 -0.00027155 0.002765 6.1387e-05 0.00014469 0.62082 -0.028357 -0.032679 -0.052927 -0.043154 0.0078845 0.16688 0.014043 0.094798 0.1241
2.457 -0.033282 -0.032259 -0.012048 -0.034719 0 -0.029391 -0.0389 -0.04439 -0.058149 -0.027533 -0.07819 -20.517 0.14428 0.24068 0.19379 0.10117 0.27692 0.046632 0.00016586 0.20256 0.26411 0.49587 0.14527 0.28688 0.00025438 0.0048441 0.00019726 6.1274e-05 0.67133 -0.026047 -0.034352 -0.058645 -0.035981 0.005576 0.17401 0.01539 0.096542 0.12641
2.4609 -0.036768 -0.034568 -0.023003 -0.034503 0 -0.024254 -0.03899 -0.04295 -0.064027 -0.024508 -0.081013 -20.519 0.1393 0.23922 0.19329 0.10748 0.29566 0.043884 -0.006711 0.21393 0.26987 0.49726 0.15297 0.29412 0.00041976 0.0062201 0.00011181 -0.00030854 0.68272 -0.027524 -0.029774 -0.059436 -0.030377 0.0079971 0.18159 0.02035 0.10376 0.12844
2.4648 -0.040625 -0.037517 -0.049239 -0.038169 0 -0.02641 -0.0344 -0.042878 -0.060343 -0.026071 -0.071671 -20.535 0.13781 0.23857 0.19545 0.11146 0.31255 0.043854 -0.012033 0.22066 0.27543 0.4962 0.14949 0.29729 0.00028559 0.0060184 -0.00037944 -0.00071416 0.66442 -0.032432 -0.027356 -0.052862 -0.029773 0.014014 0.18815 0.027693 0.11312 0.12928
2.4688 -0.043888 -0.042514 -0.067151 -0.046371 0 -0.036133 -0.029053 -0.04477 -0.049818 -0.034354 -0.053941 -20.552 0.13943 0.23903 0.19991 0.11197 0.32478 0.046227 -0.015563 0.22209 0.27919 0.492 0.13427 0.29621 0.0002881 0.004589 -0.00099246 -0.0009984 0.6458 -0.039632 -0.03397 -0.041193 -0.035741 0.022563 0.19271 0.036483 0.12225 0.12853
2.4727 -0.045872 -0.04911 -0.064565 -0.055662 0 -0.04963 -0.030642 -0.046729 -0.039399 -0.04812 -0.03429 -20.549 0.14355 0.24054 0.20597 0.1079 0.3298 0.050382 -0.017531 0.21758 0.27958 0.4841 0.11524 0.2911 0.00069616 0.0032447 -0.0012021 -0.0010628 0.65066 -0.048618 -0.046468 -0.030576 -0.046913 0.032209 0.19437 0.045608 0.12867 0.12603
2.4766 -0.047347 -0.055091 -0.054151 -0.060543 0 -0.061263 -0.042603 -0.046576 -0.034515 -0.062859 -0.018328 -20.526 0.14931 0.24134 0.21163 0.096409 0.32411 0.054813 -0.019409 0.20533 0.27414 0.47239 0.10261 0.28331 0.0012522 0.0030328 -0.00077582 -0.00088598 0.67701 -0.058576 -0.054973 -0.026525 -0.05825 0.039318 0.19134 0.053022 0.1278 0.12242
2.4805 -0.049906 -0.058303 -0.056657 -0.058367 0 -0.066591 -0.059231 -0.044577 -0.035601 -0.073066 -0.0097638 -20.503 0.15577 0.2392 0.21552 0.07991 0.31365 0.05832 -0.022437 0.18944 0.2658 0.46158 0.10073 0.27695 0.0014113 0.0037666 -4.4262e-05 -0.00058844 0.70539 -0.067012 -0.054286 -0.029869 -0.063404 0.041827 0.18544 0.058514 0.12116 0.12015
2.4844 -0.053945 -0.058377 -0.07434 -0.052411 0 -0.064721 -0.070146 -0.043581 -0.039469 -0.075417 -0.010826 -20.51 0.16307 0.23395 0.21798 0.06124 0.3032 0.061325 -0.026042 0.17324 0.25749 0.45534 0.10601 0.27404 0.00092864 0.004326 0.00039742 -0.00038822 0.72464 -0.070596 -0.049824 -0.036899 -0.05975 0.040264 0.17868 0.063059 0.11155 0.12048
2.4883 -0.057562 -0.056557 -0.086929 -0.049309 0 -0.058525 -0.069639 -0.046128 -0.042884 -0.070333 -0.021847 -20.559 0.17151 0.22614 0.21962 0.043129 0.29647 0.064588 -0.029243 0.15953 0.25162 0.45656 0.11234 0.27593 0.00016475 0.0039135 0.0002641 -0.00040527 0.74297 -0.067913 -0.050837 -0.043245 -0.051296 0.03567 0.17289 0.067736 0.10141 0.12422
2.4922 -0.057933 -0.054032 -0.075473 -0.052636 0 -0.052368 -0.060839 -0.051503 -0.044451 -0.060723 -0.03988 -20.631 0.18161 0.21735 0.22167 0.029759 0.29807 0.06968 -0.030054 0.15213 0.25144 0.46908 0.1179 0.28409 -0.00022331 0.0029297 -0.00015767 -0.00051053 0.77092 -0.06104 -0.05889 -0.047407 -0.045447 0.030225 0.17086 0.07436 0.094238 0.13211
2.4961 -0.053958 -0.050761 -0.045756 -0.058893 0 -0.048934 -0.050824 -0.056054 -0.044213 -0.049522 -0.058694 -20.704 0.1936 0.21321 0.22647 0.028213 0.31106 0.07993 -0.024446 0.15545 0.25972 0.49462 0.12589 0.29832 0.00011188 0.0025308 -0.00032098 -0.00043553 0.79867 -0.053852 -0.065306 -0.050713 -0.045958 0.029333 0.17698 0.086046 0.094173 0.14319
2.5 -0.047336 -0.046074 -0.023086 -0.060248 0 -0.047605 -0.043298 -0.056609 -0.043096 -0.038626 -0.071675 -20.77 0.20599 0.21627 0.23375 0.037271 0.32904 0.095077 -0.013119 0.16613 0.27237 0.52505 0.13903 0.31456 0.00091143 0.0033433 2.8016e-05 -7.5653e-05 0.79903 -0.048625 -0.060693 -0.054513 -0.049325 0.034221 0.19002 0.10216 0.098773 0.15438
2.5039 -0.040843 -0.040091 -0.024163 -0.051667 0 -0.04561 -0.037339 -0.05333 -0.043066 -0.029819 -0.075824 -20.847 0.21768 0.22717 0.24286 0.055527 0.34773 0.11451 0.0027616 0.18191 0.2865 0.55511 0.15423 0.33056 0.0015887 0.0047299 0.00061697 0.00034339 0.75533 -0.044422 -0.045389 -0.058132 -0.048859 0.044346 0.20888 0.12191 0.10586 0.16411
2.5078 -0.035703 -0.034037 -0.038912 -0.035599 0 -0.040666 -0.032185 -0.048828 -0.046235 -0.02548 -0.073253 -20.95 0.22748 0.24563 0.25278 0.080642 0.36257 0.13709 0.02137 0.20008 0.29899 0.57924 0.16395 0.3441 0.0017632 0.0054118 0.00094382 0.00045862 0.68137 -0.038774 -0.028862 -0.059639 -0.042269 0.058283 0.23185 0.14405 0.11287 0.171
2.5117 -0.030971 -0.029 -0.04327 -0.019859 0 -0.03273 -0.030167 -0.044606 -0.052069 -0.027065 -0.068638 -21.067 0.23273 0.26899 0.26093 0.10678 0.36465 0.15969 0.037761 0.21522 0.3037 0.58634 0.16285 0.3509 0.0015188 0.0047937 0.00077116 0.0001423 0.60725 -0.030591 -0.019373 -0.057976 -0.034291 0.071049 0.25485 0.1654 0.11465 0.17289
2.5156 -0.025491 -0.024746 -0.027325 -0.011044 0 -0.023634 -0.033014 -0.039081 -0.055623 -0.032504 -0.064962 -21.17 0.23248 0.28839 0.26482 0.12471 0.35123 0.1772 0.045913 0.22266 0.29854 0.57348 0.15248 0.34946 0.0011944 0.0035826 0.00031957 -0.00036157 0.54621 -0.021282 -0.016409 -0.053637 -0.031201 0.075134 0.27176 0.18144 0.10896 0.17049
2.5195 -0.019936 -0.020244 -0.0057546 -0.0098583 0 -0.015615 -0.036647 -0.029822 -0.050705 -0.03602 -0.061322 -21.24 0.22708 0.29915 0.26408 0.1313 0.32501 0.1877 0.044605 0.22194 0.28553 0.54454 0.13852 0.34056 0.0009982 0.0030491 5.942e-06 -0.0007116 0.48201 -0.013418 -0.014147 -0.047315 -0.033366 0.068361 0.28042 0.19055 0.097456 0.16512
2.5234 -0.01634 -0.015392 0.00068319 -0.012155 0 -0.010395 -0.033026 -0.017698 -0.036678 -0.032014 -0.054284 -21.298 0.21663 0.29848 0.25862 0.12502 0.28808 0.19003 0.033676 0.21298 0.26641 0.50267 0.12378 0.32469 0.00086197 0.0037157 3.261e-05 -0.00085458 0.39321 -0.0088409 -0.010293 -0.038675 -0.034408 0.049965 0.27962 0.19167 0.081736 0.15745
2.5273 -0.015587 -0.011747 -0.010458 -0.013711 0 -0.0091029 -0.01903 -0.0079183 -0.021604 -0.020109 -0.041001 -21.383 0.20133 0.28406 0.24862 0.1052 0.24349 0.18337 0.013905 0.19624 0.24371 0.45231 0.10484 0.3026 0.0006275 0.0048366 0.00023972 -0.0010644 0.28559 -0.0080503 -0.0085161 -0.027184 -0.028138 0.020168 0.26863 0.184 0.064159 0.14815
2.5313 -0.015908 -0.011025 -0.021806 -0.013716 0 -0.011999 -0.002134 -0.0058635 -0.01614 -0.006271 -0.021437 -21.517 0.18165 0.25579 0.23509 0.075069 0.19776 0.16815 -0.0091996 0.17374 0.22265 0.40312 0.076595 0.27648 0.00029676 0.0051613 0.00032243 -0.0015555 0.19184 -0.010547 -0.011683 -0.01403 -0.015422 -0.015942 0.24858 0.16753 0.049528 0.13772
2.5352 -0.01442 -0.012879 -0.017833 -0.014153 0 -0.017489 0.005495 -0.011372 -0.022368 0.0018086 0.0013958 -21.676 0.16107 0.22418 0.22119 0.045671 0.15655 0.15072 -0.027355 0.15086 0.2056 0.36141 0.039745 0.25111 4.879e-05 0.0041386 0.00014802 -0.0021026 0.1359 -0.014857 -0.015564 -0.0023663 -0.0032123 -0.048372 0.227 0.14832 0.039039 0.127
2.5391 -0.010166 -0.014585 -0.0026337 -0.016587 0 -0.021706 -0.00043896 -0.01753 -0.029286 0.0011399 0.022601 -21.813 0.14157 0.19397 0.20828 0.022016 0.12188 0.13376 -0.037032 0.12987 0.1928 0.32898 0.0027516 0.22883 2.543e-05 0.0023327 -0.00014528 -0.0021461 0.1029 -0.018242 -0.012449 0.0050942 0.00296 -0.072876 0.20701 0.129 0.03256 0.11648
2.543 -0.0051905 -0.013333 0.0068568 -0.019841 0 -0.020283 -0.011155 -0.015994 -0.021825 -0.004376 0.037294 -21.905 0.12517 0.16936 0.19767 0.00834 0.095107 0.1196 -0.035691 0.1129 0.18401 0.30667 -0.024656 0.21175 0.00014878 0.00073959 -0.00032287 -0.0013463 0.052452 -0.017504 -0.0011902 0.0086935 0.004249 -0.086212 0.19123 0.11197 0.029664 0.10677
2.5469 -0.0023197 -0.0088111 0.0021455 -0.020474 0 -0.011791 -0.013801 -0.0043479 0.0038732 -0.0080263 0.042913 -21.972 0.1158 0.15616 0.19167 0.010691 0.078116 0.11135 -0.020384 0.10352 0.17827 0.29516 -0.039878 0.20346 0.00018039 -0.00016687 -0.00028537 -2.2206e-05 -0.036598 -0.011319 0.0091505 0.011509 0.0056673 -0.084367 0.18273 0.10064 0.029645 0.099263
2.5508 -0.0020573 -0.0032947 -0.007715 -0.015263 0 0.00023897 -0.005268 0.011459 0.034508 -0.0064792 0.040945 -22.061 0.11551 0.15407 0.19154 0.026816 0.067924 0.10872 0.0030449 0.10332 0.17295 0.29 -0.048789 0.20397 -4.2515e-05 -0.00066396 -0.00012745 0.0010254 -0.1399 -0.0020545 0.0081386 0.016077 0.0090724 -0.072152 0.17924 0.095362 0.031644 0.095072
2.5547 -0.0020716 0.00084655 -0.009035 -0.0036627 0 0.0093747 0.0048455 0.022049 0.050523 -0.0020051 0.03621 -22.195 0.12182 0.15831 0.19638 0.049585 0.060124 0.10894 0.027133 0.11075 0.16708 0.28742 -0.058453 0.20975 -0.00043957 -0.0011891 -6.4606e-06 0.0011841 -0.21044 0.0054907 -0.0039142 0.021638 0.010802 -0.056705 0.1759 0.093377 0.036087 0.09339
2.5586 0.00020768 0.0034599 -0.00043764 0.011307 0 0.01138 0.0058029 0.022472 0.044012 0.0010822 0.033092 -22.353 0.13244 0.16605 0.20553 0.074491 0.051861 0.11028 0.047388 0.12496 0.16052 0.28577 -0.068958 0.21831 -0.00074467 -0.0017201 8.3476e-06 0.00054543 -0.22612 0.0081354 -0.014833 0.025009 0.0069813 -0.042051 0.16928 0.092668 0.043782 0.09321
2.5625 0.0049006 0.0062673 0.0077024 0.024297 0 0.007904 -0.0013871 0.015827 0.025652 0.0016513 0.031368 -22.493 0.14424 0.17418 0.218 0.096714 0.040155 0.11084 0.059528 0.14471 0.15344 0.2837 -0.073124 0.22673 -0.0007152 -0.0018375 -4.5522e-05 -0.00023635 -0.20968 0.0074297 -0.012611 0.024129 -1.2074e-05 -0.032038 0.15582 0.090906 0.05564 0.093102
2.5664 0.0099148 0.010516 0.0089235 0.03053 0 0.0050968 -0.0048245 0.0096978 0.01348 0.0030872 0.026046 -22.597 0.1478 0.17768 0.23066 0.10694 0.018449 0.10743 0.056307 0.16709 0.14689 0.27959 -0.064381 0.22814 -0.00030335 -0.0013175 -0.00011844 -0.00057736 -0.20108 0.0083967 0.0025987 0.020216 -0.00223 -0.032325 0.12806 0.08298 0.073267 0.088197
2.5703 0.013656 0.015543 0.0093546 0.028827 0 0.0081375 0.0045006 0.009197 0.015144 0.0094936 0.012555 -22.68 0.13889 0.17609 0.23941 0.10614 -0.011739 0.10079 0.043661 0.18685 0.14126 0.27327 -0.044395 0.22125 0.00032133 -0.00049989 -0.00021497 -0.00044596 -0.21581 0.014726 0.01977 0.016113 0.006003 -0.039028 0.090373 0.068997 0.092259 0.076532
2.5742 0.016917 0.019958 0.017536 0.022557 0 0.016726 0.022026 0.013214 0.021927 0.020889 -0.0070556 -22.774 0.1166 0.16953 0.24235 0.095826 -0.04853 0.091854 0.025034 0.20152 0.13623 0.26424 -0.022517 0.2064 0.00086852 1.8656e-05 -0.00034154 -0.0002495 -0.23643 0.025086 0.029419 0.01289 0.02163 -0.049794 0.045956 0.049789 0.10945 0.057771
2.5781 0.021774 0.023871 0.029893 0.017336 0 0.025773 0.034595 0.016897 0.019993 0.032463 -0.023517 -22.886 0.081362 0.15814 0.23812 0.077919 -0.089477 0.081605 0.0036554 0.20907 0.13136 0.25197 -0.0080175 0.18456 0.0010652 4.8917e-06 -0.00040273 -0.0003177 -0.24372 0.034286 0.032421 0.008976 0.035136 -0.06246 -0.0017493 0.026534 0.12193 0.032289
2.582 0.028988 0.02928 0.03347 0.017013 0 0.03057 0.035381 0.017325 0.0060884 0.03874 -0.027159 -22.994 0.035155 0.14174 0.22505 0.055467 -0.13 0.071551 -0.01621 0.20647 0.12569 0.23517 -0.0035009 0.15784 0.00079328 -0.00019694 -0.00020055 -0.00055471 -0.24805 0.038124 0.035856 0.0031463 0.03935 -0.074298 -0.047188 0.0013503 0.12518 0.0014167
2.5859 0.037161 0.037884 0.024566 0.021432 0 0.031492 0.031444 0.016632 -0.0089994 0.038659 -0.016235 -23.079 -0.011432 0.1207 0.20544 0.034353 -0.16216 0.063246 -0.031419 0.19315 0.11807 0.21294 -0.0058585 0.13225 0.00019126 -0.00010043 0.00039761 -0.00058782 -0.28439 0.037122 0.04263 -0.0020572 0.035641 -0.083447 -0.082808 -0.021706 0.11793 -0.02892
2.5898 0.044676 0.048789 0.018415 0.028111 0 0.033836 0.035342 0.019808 -0.011819 0.036727 0.0014805 -23.142 -0.050112 0.096765 0.18437 0.017108 -0.18469 0.056319 -0.044041 0.17287 0.10901 0.18665 -0.012515 0.11117 -0.00036526 0.00032858 0.0012486 -0.00019203 -0.37848 0.035775 0.048618 -0.00089618 0.031763 -0.090972 -0.10813 -0.041306 0.10624 -0.054483
2.5938 0.051937 0.058919 0.03354 0.036 0 0.043055 0.050822 0.029723 0.00077477 0.039214 0.01581 -23.209 -0.07697 0.071014 0.16451 0.0045638 -0.19799 0.050329 -0.056027 0.14711 0.099099 0.15682 -0.025382 0.095911 -0.00047484 0.00057157 0.0019086 0.00047504 -0.52422 0.038592 0.050438 0.0108 0.034604 -0.097648 -0.12308 -0.057134 0.094458 -0.073314
2.5977 0.060944 0.065906 0.067152 0.047074 0 0.059758 0.069135 0.044379 0.020622 0.048858 0.023159 -23.297 -0.089236 0.044743 0.14836 -0.0029895 -0.20356 0.044709 -0.069669 0.11739 0.089081 0.12406 -0.048503 0.087154 -2.6467e-05 4.9707e-05 0.0018998 0.0010232 -0.69492 0.046975 0.052522 0.03134 0.045449 -0.10433 -0.12829 -0.069283 0.087365 -0.084099
2.6016 0.072473 0.070368 0.09346 0.063645 0 0.078775 0.079546 0.058909 0.038518 0.062704 0.028645 -23.393 -0.084237 0.021403 0.13953 -0.0057157 -0.20706 0.038553 -0.089689 0.084709 0.080771 0.088646 -0.083072 0.084914 0.00064213 -0.0013189 0.0011048 0.0011415 -0.87027 0.059256 0.062721 0.053979 0.061008 -0.11198 -0.12418 -0.078339 0.09468 -0.085627
2.6055 0.084202 0.075112 0.09162 0.084181 0 0.09287 0.081031 0.070074 0.053102 0.074812 0.039874 -23.47 -0.073114 0.0033156 0.13527 -0.0071595 -0.21706 0.032066 -0.1157 0.050129 0.074703 0.051667 -0.12614 0.084155 0.00096039 -0.003052 -5.1992e-05 0.00075318 -1.046 0.072652 0.080921 0.072367 0.076859 -0.11989 -0.11558 -0.08654 0.11493 -0.083718
2.6094 0.092329 0.082219 0.072143 0.10257 0 0.097908 0.081706 0.078791 0.069193 0.08138 0.059402 -23.511 -0.062277 -0.0093483 0.13292 -0.0089997 -0.23576 0.025967 -0.14574 0.013433 0.070394 0.013389 -0.17423 0.082437 0.00060983 -0.0045427 -0.00085618 -4.3181e-05 -1.2212 0.084682 0.095813 0.085383 0.08916 -0.12722 -0.10385 -0.09429 0.14333 -0.081392
2.6133 0.095331 0.091279 0.067774 0.11244 0 0.095532 0.087968 0.088469 0.08966 0.08393 0.083532 -23.532 -0.056126 -0.016941 0.13047 -0.012423 -0.26366 0.02088 -0.17796 -0.025694 0.067225 -0.02594 -0.22673 0.078145 -0.0001429 -0.0055356 -0.00084158 -0.0010641 -1.387 0.093489 0.096259 0.096792 0.094934 -0.1334 -0.089669 -0.10156 0.17514 -0.080575
2.6172 0.095974 0.10057 0.095481 0.11248 0 0.091701 0.097504 0.10119 0.11165 0.088002 0.10742 -23.558 -0.059333 -0.020547 0.1254 -0.018755 -0.29961 0.017702 -0.20966 -0.067899 0.064077 -0.065962 -0.28434 0.069663 -0.00062741 -0.0062188 -0.00017724 -0.0020487 -1.5376 0.09844 0.085377 0.11046 0.093764 -0.13778 -0.073289 -0.10781 0.20297 -0.08305
2.6211 0.099416 0.10955 0.13359 0.10752 0 0.092624 0.10449 0.11574 0.13101 0.098594 0.12961 -23.598 -0.073025 -0.024597 0.11629 -0.029163 -0.33492 0.016585 -0.23716 -0.11333 0.058558 -0.10491 -0.34445 0.056539 -0.00036609 -0.0069428 0.00045642 -0.00269 -1.6863 0.10148 0.08013 0.12616 0.090495 -0.14082 -0.055977 -0.11166 0.21493 -0.088626
2.625 0.10928 0.11971 0.14459 0.10432 0 0.10129 0.10943 0.12933 0.14781 0.1163 0.15077 -23.635 -0.090297 -0.032286 0.10601 -0.042434 -0.36254 0.015426 -0.26127 -0.15997 0.050112 -0.14115 -0.3996 0.041059 0.00045436 -0.0078988 0.00043006 -0.0028153 -1.8608 0.10745 0.094991 0.13999 0.094582 -0.14422 -0.040934 -0.11367 0.2123 -0.094676
2.6289 0.12535 0.13276 0.12079 0.10676 0 0.11696 0.12009 0.14079 0.16504 0.13737 0.16926 -23.641 -0.1077 -0.044469 0.096562 -0.058089 -0.38045 0.01266 -0.28305 -0.20659 0.038597 -0.17357 -0.44235 0.02403 0.0011155 -0.0090146 -0.0003107 -0.0025977 -2.0747 0.12156 0.12715 0.1485 0.1138 -0.14882 -0.031054 -0.11451 0.1973 -0.10018
2.6328 0.14442 0.14835 0.098989 0.11527 0 0.13743 0.14151 0.15162 0.18212 0.15724 0.18028 -23.607 -0.12211 -0.061304 0.089946 -0.075563 -0.38817 0.0067446 -0.30378 -0.25187 0.024117 -0.2013 -0.47173 0.0061692 0.0010141 -0.010056 -0.0012211 -0.0025092 -2.3069 0.14488 0.15976 0.15215 0.14695 -0.15528 -0.029291 -0.11504 0.17332 -0.10439
2.6367 0.16262 0.16382 0.12203 0.12999 0 0.16127 0.16757 0.1638 0.19274 0.17408 0.18097 -23.542 -0.12967 -0.081209 0.089415 -0.094058 -0.38928 -0.0051572 -0.3257 -0.29296 0.007047 -0.22272 -0.49432 -0.012018 0.00020954 -0.010786 -0.0016452 -0.0029339 -2.5169 0.17205 0.17925 0.15492 0.18332 -0.16399 -0.042445 -0.11709 0.14763 -0.10727
2.6406 0.17675 0.17608 0.18732 0.15265 0 0.18726 0.18529 0.17699 0.19158 0.18868 0.17571 -23.457 -0.13256 -0.098452 0.093399 -0.11211 -0.39657 -0.021481 -0.34885 -0.32817 -0.010374 -0.23978 -0.51819 -0.030061 -0.00066957 -0.011096 -0.0013641 -0.0037724 -2.6804 0.19385 0.18656 0.16104 0.21034 -0.17258 -0.068854 -0.12099 0.12808 -0.11082
2.6445 0.18441 0.18332 0.24227 0.18378 0 0.21128 0.18785 0.18843 0.18242 0.20103 0.17468 -23.349 -0.13352 -0.11004 0.09878 -0.12902 -0.41565 -0.038905 -0.37106 -0.35717 -0.026646 -0.25402 -0.54599 -0.0472 -0.0010594 -0.011092 -0.00071596 -0.0044852 -2.8043 0.20326 0.19048 0.17202 0.2222 -0.17894 -0.10233 -0.1249 0.11423 -0.11571
2.6484 0.18443 0.18514 0.23688 0.21786 0 0.22449 0.18124 0.19575 0.17736 0.20753 0.18593 -23.206 -0.1337 -0.11413 0.10325 -0.14432 -0.44849 -0.054532 -0.39015 -0.37938 -0.040576 -0.26572 -0.57424 -0.062372 -0.00098476 -0.011095 -0.00022747 -0.0046106 -2.9043 0.19989 0.1931 0.18641 0.22074 -0.18145 -0.1371 -0.1267 0.10401 -0.12166
2.6523 0.17799 0.1816 0.1781 0.2429 0 0.21695 0.17672 0.19928 0.18581 0.20259 0.20856 -23.023 -0.13383 -0.10911 0.10409 -0.15754 -0.4951 -0.064598 -0.40311 -0.39415 -0.05075 -0.27467 -0.5986 -0.073953 -0.00094293 -0.011471 -0.0001515 -0.0042534 -2.972 0.18923 0.18691 0.20157 0.20918 -0.17826 -0.16521 -0.12327 0.09331 -0.12761
2.6563 0.16902 0.17326 0.12469 0.24682 0 0.18615 0.17842 0.20101 0.20494 0.18397 0.23356 -22.81 -0.1299 -0.093889 0.098283 -0.16787 -0.5428 -0.061843 -0.40446 -0.40012 -0.053903 -0.2763 -0.61822 -0.076965 -0.0013006 -0.012336 -0.000346 -0.0039998 -2.9775 0.17793 0.16766 0.21509 0.1877 -0.16658 -0.16771 -0.10708 0.070925 -0.12755
2.6602 0.16228 0.16228 0.12567 0.22611 0 0.14335 0.18042 0.20125 0.22203 0.15698 0.25064 -22.584 -0.11767 -0.074021 0.089907 -0.17617 -0.57323 -0.049245 -0.39845 -0.40171 -0.050996 -0.26836 -0.63387 -0.071697 -0.0018762 -0.013373 -0.00054273 -0.0042951 -2.9047 0.16955 0.14575 0.22458 0.15732 -0.14965 -0.14425 -0.080079 0.036475 -0.11803
2.6641 0.16016 0.15286 0.16912 0.18908 0 0.11013 0.17609 0.19748 0.22651 0.13306 0.25368 -22.349 -0.094866 -0.05142 0.082001 -0.18246 -0.57707 -0.029237 -0.38834 -0.40112 -0.042211 -0.24904 -0.64278 -0.058393 -0.0021621 -0.01398 -0.00066381 -0.0049351 -2.7791 0.16406 0.13919 0.22688 0.12719 -0.12891 -0.096064 -0.044275 -0.0071007 -0.097458
2.668 0.16136 0.14943 0.19806 0.15079 0 0.1049 0.1671 0.18758 0.21834 0.12321 0.24092 -22.092 -0.060425 -0.027853 0.077624 -0.18669 -0.54754 -0.0049691 -0.37797 -0.40069 -0.02808 -0.21748 -0.63783 -0.037977 -0.0019217 -0.013704 -0.00084883 -0.0052545 -2.6506 0.16037 0.154 0.21837 0.1141 -0.10591 -0.026705 -0.0026942 -0.05509 -0.065292
2.6719 0.16318 0.15375 0.1758 0.12408 0 0.12911 0.16108 0.17414 0.20429 0.13183 0.21352 -21.799 -0.01471 -0.0054094 0.082105 -0.18806 -0.47613 0.017297 -0.37477 -0.40437 -0.0095122 -0.17311 -0.6138 -0.012683 -0.0014734 -0.012612 -0.0012104 -0.0048597 -2.5512 0.15872 0.17519 0.19736 0.13036 -0.082934 0.05522 0.03786 -0.095313 -0.022038
2.6758 0.16501 0.16366 0.12787 0.11402 0 0.16551 0.16184 0.16415 0.188 0.1556 0.17682 -21.47 0.02976 0.013658 0.096184 -0.18583 -0.38165 0.029808 -0.38494 -0.41461 0.0092597 -0.12599 -0.57459 0.010508 -0.0013247 -0.011268 -0.0016336 -0.0041257 -2.4793 0.16053 0.18164 0.1672 0.17071 -0.062679 0.12717 0.066553 -0.11095 0.022344
2.6797 0.16919 0.175 0.11367 0.11889 0 0.19121 0.1658 0.16274 0.16683 0.18714 0.14241 -21.12 0.062029 0.02784 0.11513 -0.18011 -0.28787 0.031965 -0.40632 -0.42922 0.02508 -0.086209 -0.53266 0.027587 -0.0015745 -0.010332 -0.0018596 -0.0038689 -2.4274 0.16661 0.1696 0.13717 0.21228 -0.04592 0.17748 0.080481 -0.099976 0.059638
2.6836 0.17799 0.18484 0.15961 0.1346 0 0.19537 0.1695 0.16687 0.13974 0.2188 0.12393 -20.76 0.074867 0.035297 0.13521 -0.17096 -0.20975 0.024286 -0.43642 -0.44578 0.035948 -0.060748 -0.49996 0.036323 -0.0017886 -0.010131 -0.0017587 -0.0044838 -2.4151 0.17571 0.15776 0.11914 0.23027 -0.033275 0.1998 0.078527 -0.062919 0.084785
2.6875 0.19016 0.19302 0.22816 0.15786 0 0.18619 0.17725 0.16668 0.11581 0.24343 0.12558 -20.385 0.06189 0.034057 0.15203 -0.15858 -0.16171 0.0084436 -0.47144 -0.46106 0.040112 -0.056209 -0.47918 0.035114 -0.0015285 -0.01054 -0.0014876 -0.0054487 -2.4732 0.18496 0.16649 0.12072 0.21608 -0.025202 0.18991 0.060968 -0.0030245 0.093417
2.6914 0.20108 0.20062 0.25705 0.18612 0 0.18164 0.19691 0.15522 0.11092 0.25392 0.13404 -19.977 0.012397 0.017716 0.15578 -0.14407 -0.16906 -0.0099348 -0.50066 -0.46569 0.034197 -0.085782 -0.4646 0.021789 -0.00094221 -0.011194 -0.0013583 -0.0057765 -2.5946 0.19178 0.19437 0.13959 0.18187 -0.023465 0.14327 0.030758 0.066283 0.078408
2.6953 0.20699 0.20792 0.22514 0.21606 0 0.19301 0.22685 0.13757 0.13337 0.24536 0.12665 -19.522 -0.052857 -0.0085847 0.14798 -0.13083 -0.20898 -0.023578 -0.51804 -0.45882 0.022842 -0.13438 -0.45164 0.0037462 -0.00069911 -0.011777 -0.0015552 -0.0050061 -2.716 0.19585 0.21922 0.16385 0.14915 -0.025522 0.085435 0.00071948 0.12243 0.052453
2.6992 0.20879 0.21413 0.17337 0.24311 0 0.21635 0.25148 0.12929 0.17349 0.2202 0.094248 -19.024 -0.12238 -0.041096 0.13098 -0.12073 -0.2679 -0.03065 -0.52275 -0.44251 0.008303 -0.19324 -0.44493 -0.015971 -0.0012666 -0.01215 -0.0019766 -0.0037287 -2.775 0.19954 0.22336 0.17971 0.13336 -0.030183 0.0281 -0.024443 0.15698 0.021998
2.7031 0.21149 0.21916 0.16013 0.26232 0 0.23835 0.25452 0.14376 0.20941 0.19118 0.058293 -18.497 -0.18545 -0.07556 0.10775 -0.11539 -0.33266 -0.030472 -0.5155 -0.42039 -0.0073301 -0.2537 -0.45615 -0.034848 -0.002307 -0.012325 -0.0023285 -0.0030862 -2.7923 0.20629 0.2142 0.18147 0.13762 -0.036181 -0.018666 -0.041333 0.16449 -0.0070865
2.707 0.21943 0.22475 0.20116 0.26978 0 0.24913 0.23732 0.17948 0.22496 0.17655 0.061464 -17.948 -0.22626 -0.10449 0.083419 -0.11731 -0.38462 -0.023669 -0.4993 -0.40084 -0.021337 -0.3028 -0.4937 -0.050081 -0.0029135 -0.012387 -0.0023547 -0.0037211 -2.881 0.21764 0.21608 0.17546 0.15701 -0.041564 -0.041568 -0.046586 0.13978 -0.026838
2.7109 0.23247 0.23316 0.25772 0.26401 0 0.2494 0.22057 0.21988 0.22226 0.18855 0.13343 -17.373 -0.23437 -0.11852 0.0656 -0.12725 -0.40922 -0.016709 -0.48577 -0.40174 -0.031928 -0.32909 -0.55529 -0.061306 -0.0025098 -0.01246 -0.0019988 -0.0052202 -3.149 0.23137 0.24243 0.1743 0.18529 -0.043777 -0.035929 -0.043276 0.094721 -0.032656
2.7148 0.24655 0.24448 0.28133 0.24717 0 0.24702 0.2245 0.24673 0.21729 0.2238 0.26016 -16.764 -0.22052 -0.11975 0.054896 -0.14236 -0.41592 -0.014561 -0.48239 -0.42902 -0.040704 -0.33861 -0.63051 -0.071151 -0.0014739 -0.012666 -0.0014131 -0.006585 -3.5799 0.24279 0.28013 0.18615 0.21679 -0.043093 -0.014212 -0.038 0.047751 -0.030018
2.7188 0.25783 0.25583 0.26347 0.22572 0 0.24887 0.24813 0.25515 0.22419 0.26424 0.38694 -16.115 -0.19216 -0.11142 0.050407 -0.16143 -0.41314 -0.019377 -0.49263 -0.48565 -0.049105 -0.33694 -0.70999 -0.081167 -0.00079078 -0.013075 -0.00086497 -0.0072241 -4.0209 0.24908 0.30389 0.2087 0.24549 -0.040328 0.015783 -0.033827 0.00781 -0.022817
2.7227 0.26577 0.26374 0.23838 0.20906 0 0.25667 0.27105 0.25639 0.24443 0.28943 0.45679 -15.432 -0.15826 -0.098366 0.050292 -0.18313 -0.41117 -0.032532 -0.51873 -0.57241 -0.058826 -0.33131 -0.79083 -0.092877 -0.0010785 -0.013717 -0.00061506 -0.0074621 -4.3058 0.25277 0.30346 0.23332 0.26597 -0.036765 0.045424 -0.033398 -0.017393 -0.015548
2.7266 0.27236 0.26759 0.24164 0.20586 0 0.26849 0.27642 0.26631 0.27007 0.29076 0.45269 -14.72 -0.13652 -0.094486 0.049208 -0.20648 -0.43195 -0.054609 -0.56284 -0.68808 -0.07361 -0.33853 -0.87335 -0.10837 -0.0020253 -0.014654 -0.00079574 -0.0080935 -4.3995 0.2603 0.29236 0.25473 0.27656 -0.036596 0.058538 -0.039137 -0.018829 -0.01685
2.7305 0.27909 0.27056 0.27303 0.22008 0 0.28124 0.26897 0.29091 0.29473 0.27661 0.40668 -13.978 -0.13437 -0.10926 0.042395 -0.23115 -0.47929 -0.078777 -0.6134 -0.80884 -0.09351 -0.36656 -0.95418 -0.126 -0.0028407 -0.01602 -0.0013201 -0.0094886 -4.4208 0.27571 0.28956 0.27588 0.28007 -0.042834 0.052068 -0.047096 -0.0089895 -0.028168
2.7344 0.28528 0.2768 0.30198 0.24931 0 0.29063 0.26707 0.3221 0.31902 0.26465 0.36885 -13.197 -0.14973 -0.14266 0.029527 -0.25778 -0.54711 -0.10162 -0.66406 -0.9222 -0.11726 -0.41382 -1.0247 -0.14413 -0.0031988 -0.017883 -0.0019004 -0.011166 -4.5177 0.29518 0.29778 0.30279 0.2802 -0.055805 0.029473 -0.054677 0.00275 -0.047295
2.7383 0.28931 0.28738 0.30435 0.28651 0 0.29144 0.27836 0.34617 0.34574 0.26776 0.36536 -12.37 -0.17936 -0.19249 0.01113 -0.28692 -0.6285 -0.12097 -0.71016 -1.0191 -0.14353 -0.47717 -1.0768 -0.16145 -0.0035887 -0.020004 -0.0022228 -0.01222 -4.7229 0.30901 0.30469 0.33516 0.2784 -0.075133 -0.0053041 -0.060223 0.0093424 -0.071816
2.7422 0.29081 0.29902 0.28812 0.32305 0 0.28159 0.2888 0.35563 0.3721 0.28485 0.38286 -11.494 -0.21706 -0.25295 -0.011036 -0.31936 -0.71179 -0.13478 -0.74639 -1.0892 -0.17013 -0.55005 -1.1094 -0.17624 -0.004649 -0.021775 -0.0021766 -0.012134 -4.9333 0.31054 0.30363 0.3633 0.27601 -0.099501 -0.045675 -0.062198 0.0023408 -0.097761
2.7461 0.29128 0.30658 0.28205 0.35124 0 0.26771 0.28 0.35345 0.38886 0.3033 0.38972 -10.568 -0.24837 -0.30476 -0.031389 -0.35395 -0.77486 -0.1438 -0.76864 -1.1268 -0.19283 -0.61456 -1.1275 -0.18724 -0.0062331 -0.022563 -0.0019275 -0.01118 -5.0247 0.30408 0.30547 0.37552 0.27858 -0.12282 -0.077915 -0.061968 -0.022703 -0.11783
2.75 0.2929 0.30733 0.30315 0.36564 0 0.26383 0.25543 0.34776 0.38752 0.31059 0.36966 -9.5892 -0.2671 -0.3369 -0.047005 -0.38665 -0.81383 -0.152 -0.78153 -1.1457 -0.21047 -0.66132 -1.1357 -0.19609 -0.0073232 -0.022234 -0.0017358 -0.010103 -4.9769 0.30285 0.32449 0.36855 0.29429 -0.14003 -0.097105 -0.063227 -0.055192 -0.13055
2.7539 0.29722 0.30327 0.33858 0.3645 0 0.28047 0.24335 0.34382 0.36781 0.30563 0.3353 -8.5545 -0.27176 -0.34582 -0.057208 -0.41433 -0.82883 -0.16097 -0.78668 -1.1519 -0.22254 -0.68685 -1.1333 -0.20368 -0.0070069 -0.021346 -0.0016844 -0.0094857 -4.8821 0.3173 0.35515 0.35012 0.32452 -0.14877 -0.10213 -0.067767 -0.088548 -0.13594
2.7578 0.30491 0.29994 0.35936 0.35092 0 0.31282 0.26954 0.3411 0.33842 0.30047 0.31171 -7.467 -0.26234 -0.33057 -0.061988 -0.43384 -0.82214 -0.1719 -0.78574 -1.1506 -0.22888 -0.68958 -1.1163 -0.21087 -0.0055163 -0.020718 -0.0016138 -0.0094099 -4.8417 0.34429 0.37136 0.33138 0.35671 -0.14744 -0.093293 -0.076932 -0.1161 -0.13464
2.7617 0.31573 0.30279 0.34969 0.33198 0 0.34169 0.3283 0.33611 0.31142 0.31031 0.31034 -6.3374 -0.24072 -0.29441 -0.062484 -0.43824 -0.79934 -0.18502 -0.77937 -1.1467 -0.22884 -0.66873 -1.0849 -0.21856 -0.004162 -0.020692 -0.0013649 -0.0096161 -4.8723 0.36817 0.35437 0.31792 0.37102 -0.13411 -0.07299 -0.091683 -0.12648 -0.12837
2.7656 0.32799 0.31356 0.32269 0.315 0 0.34973 0.38427 0.32678 0.2959 0.33917 0.3197 -5.175 -0.2168 -0.25843 -0.062883 -0.4287 -0.77513 -0.19684 -0.76918 -1.1406 -0.22467 -0.63874 -1.0471 -0.22621 -0.0041229 -0.020821 -0.0010751 -0.0098711 -4.9143 0.37367 0.31857 0.30908 0.35822 -0.11512 -0.051884 -0.1075 -0.12001 -0.12163
2.7695 0.33835 0.32914 0.30821 0.30364 0 0.33857 0.40487 0.31423 0.29471 0.37358 0.31972 -3.9783 -0.19517 -0.23363 -0.064665 -0.40994 -0.75471 -0.2049 -0.75612 -1.1299 -0.21778 -0.60843 -1.0142 -0.2328 -0.0052929 -0.020345 -0.0011614 -0.010139 -4.9174 0.35887 0.30219 0.30466 0.33097 -0.095326 -0.035199 -0.12097 -0.10283 -0.11604
2.7734 0.34345 0.34329 0.32465 0.29795 0 0.3283 0.38907 0.30198 0.30436 0.39121 0.30264 -2.7345 -0.17807 -0.22574 -0.068255 -0.38583 -0.74021 -0.20768 -0.74104 -1.1136 -0.20891 -0.58287 -0.9927 -0.23755 -0.0063869 -0.019039 -0.0019288 -0.010468 -4.8973 0.33637 0.32834 0.30929 0.31407 -0.077743 -0.025743 -0.13006 -0.079633 -0.11225
2.7773 0.34309 0.35041 0.36017 0.29828 0 0.33747 0.36312 0.29452 0.31684 0.37933 0.2796 -1.4314 -0.16703 -0.23899 -0.07351 -0.3615 -0.73247 -0.20377 -0.72519 -1.0902 -0.19875 -0.56669 -0.98204 -0.23953 -0.0062242 -0.017579 -0.0031723 -0.010819 -4.9061 0.32208 0.37781 0.32721 0.3208 -0.065401 -0.025709 -0.13286 -0.056388 -0.11051
2.7813 0.34134 0.34904 0.38092 0.30806 0 0.36274 0.35027 0.29562 0.32406 0.34727 0.26855 -0.068518 -0.16135 -0.26977 -0.078285 -0.34752 -0.73024 -0.19335 -0.71276 -1.0636 -0.18866 -0.56344 -0.97889 -0.23809 -0.0048936 -0.017009 -0.0042177 -0.011044 -4.9633 0.32316 0.40562 0.35335 0.33957 -0.061082 -0.034847 -0.12935 -0.042127 -0.11005
2.7852 0.34337 0.34271 0.36124 0.3305 0 0.3802 0.34968 0.306 0.3236 0.32031 0.27746 1.3439 -0.1563 -0.30007 -0.080977 -0.34521 -0.7307 -0.1819 -0.70584 -1.0431 -0.18015 -0.56626 -0.98331 -0.23569 -0.0036334 -0.01778 -0.0044376 -0.011006 -5.0349 0.33562 0.38589 0.37291 0.34609 -0.060758 -0.045719 -0.12525 -0.035486 -0.10943
2.7891 0.34995 0.33726 0.31066 0.36163 0 0.36906 0.34604 0.3214 0.32151 0.31795 0.29863 2.7982 -0.15004 -0.32235 -0.081386 -0.35376 -0.73455 -0.17196 -0.70499 -1.0336 -0.17426 -0.57195 -0.99892 -0.23381 -0.0035961 -0.019306 -0.0037849 -0.010697 -5.0793 0.35167 0.33737 0.37359 0.3296 -0.062544 -0.05494 -0.12324 -0.03411 -0.10821
2.793 0.35549 0.33642 0.27101 0.38815 0 0.3346 0.33466 0.33384 0.32766 0.33597 0.317 4.2992 -0.14107 -0.33073 -0.079695 -0.37121 -0.74286 -0.16561 -0.70999 -1.0392 -0.1719 -0.57744 -1.0274 -0.23385 -0.004781 -0.020456 -0.0028347 -0.010252 -5.097 0.3669 0.30264 0.35878 0.30516 -0.064705 -0.059528 -0.12547 -0.035144 -0.10613
2.7969 0.35247 0.33914 0.28046 0.39531 0 0.30593 0.32962 0.33698 0.3459 0.35019 0.32267 5.8595 -0.12764 -0.31907 -0.076993 -0.39266 -0.75922 -0.16541 -0.7191 -1.0646 -0.17489 -0.57822 -1.0638 -0.23805 -0.0061718 -0.020515 -0.0022879 -0.009916 -5.1224 0.38008 0.30447 0.34647 0.29856 -0.065291 -0.055293 -0.13427 -0.033368 -0.10297
2.8008 0.33897 0.341 0.33452 0.37908 0 0.30917 0.34481 0.3312 0.36854 0.34044 0.31717 7.4837 -0.11077 -0.29568 -0.075751 -0.40806 -0.78387 -0.1694 -0.7254 -1.1003 -0.18272 -0.57162 -1.0991 -0.2463 -0.0068247 -0.019708 -0.0024068 -0.0099738 -5.1698 0.3882 0.32676 0.35219 0.31969 -0.064571 -0.042775 -0.1462 -0.025345 -0.099129
2.8047 0.32157 0.33835 0.38424 0.35026 0 0.34185 0.3717 0.3233 0.38209 0.31207 0.31088 9.1588 -0.092568 -0.27084 -0.076536 -0.41375 -0.81225 -0.17405 -0.7249 -1.1342 -0.19321 -0.55854 -1.1268 -0.25632 -0.0067159 -0.018868 -0.0028884 -0.010614 -5.2076 0.38516 0.33816 0.37275 0.35293 -0.064106 -0.025539 -0.15661 -0.013347 -0.095027
2.8086 0.31009 0.3312 0.38088 0.32521 0 0.37409 0.38307 0.31994 0.37986 0.29253 0.31593 10.864 -0.074456 -0.24983 -0.079194 -0.4083 -0.84033 -0.17718 -0.71556 -1.1586 -0.20482 -0.53952 -1.1474 -0.26631 -0.0065263 -0.018654 -0.003232 -0.011743 -5.1932 0.36727 0.32812 0.38841 0.37406 -0.064859 -0.0057343 -0.16257 0.00028402 -0.090949
2.8125 0.3089 0.3225 0.32729 0.3118 0 0.37557 0.36116 0.32113 0.36833 0.30397 0.33913 12.591 -0.057957 -0.23712 -0.083143 -0.39151 -0.86332 -0.17668 -0.69615 -1.1663 -0.21577 -0.51547 -1.1648 -0.27418 -0.0067274 -0.019085 -0.0031904 -0.01289 -5.1264 0.33924 0.31384 0.38308 0.37409 -0.067726 0.014314 -0.16138 0.012518 -0.087206
2.8164 0.31334 0.31473 0.2803 0.30526 0 0.34227 0.31902 0.32067 0.35966 0.33869 0.37698 14.353 -0.04671 -0.23511 -0.085643 -0.36549 -0.86917 -0.16954 -0.66687 -1.1456 -0.22194 -0.48846 -1.1784 -0.27461 -0.0070307 -0.019707 -0.002889 -0.013402 -5.0525 0.31266 0.31346 0.36174 0.36419 -0.073069 0.030907 -0.14933 0.016538 -0.084902
2.8203 0.31481 0.30786 0.2933 0.29794 0 0.29809 0.28983 0.31352 0.35847 0.36325 0.41456 16.173 -0.040566 -0.23376 -0.084742 -0.33973 -0.85995 -0.15919 -0.63698 -1.1107 -0.22288 -0.46303 -1.1804 -0.26773 -0.0067789 -0.020092 -0.002591 -0.012896 -5.0084 0.29727 0.3208 0.34602 0.35842 -0.07788 0.044226 -0.13307 0.013637 -0.084431
2.8242 0.30922 0.30045 0.35469 0.29097 0 0.27205 0.2944 0.30211 0.35802 0.34964 0.43079 18.066 -0.039301 -0.22827 -0.079961 -0.31745 -0.83831 -0.14768 -0.6104 -1.0693 -0.21855 -0.44126 -1.1604 -0.25378 -0.0057906 -0.020134 -0.0024287 -0.011613 -4.9753 0.29381 0.31365 0.35142 0.35641 -0.080337 0.054924 -0.11632 0.00607 -0.085992
2.8281 0.30005 0.29241 0.39235 0.29342 0 0.27434 0.3215 0.29461 0.35062 0.30333 0.41016 20.021 -0.042339 -0.2152 -0.071262 -0.30083 -0.80769 -0.13687 -0.59002 -1.0281 -0.20918 -0.42473 -1.1144 -0.23334 -0.0046959 -0.019952 -0.0023635 -0.010314 -4.8967 0.29569 0.28476 0.3699 0.34598 -0.078962 0.063742 -0.10238 -0.0034846 -0.089572
2.832 0.29346 0.28548 0.3493 0.30919 0 0.29249 0.34088 0.29633 0.33965 0.25935 0.35472 22.015 -0.048559 -0.19132 -0.059088 -0.29154 -0.77393 -0.12928 -0.57874 -0.9958 -0.19506 -0.41543 -1.0494 -0.2073 -0.0043832 -0.019657 -0.0023233 -0.0097117 -4.742 0.29697 0.25579 0.37683 0.32109 -0.071766 0.071776 -0.095716 -0.010194 -0.094928
2.8359 0.29096 0.28085 0.25325 0.3276 0 0.3066 0.33357 0.30334 0.33684 0.24939 0.28643 24.033 -0.05424 -0.16208 -0.046346 -0.28597 -0.74589 -0.12593 -0.57274 -0.97376 -0.17811 -0.41123 -0.98011 -0.17922 -0.0051249 -0.019258 -0.0022844 -0.0099096 -4.5418 0.29685 0.25428 0.35595 0.29195 -0.059796 0.08005 -0.097343 -0.0085224 -0.10005
2.8398 0.28762 0.27656 0.19798 0.33098 0 0.30565 0.30701 0.30486 0.34555 0.27224 0.23533 26.081 -0.05698 -0.13565 -0.035284 -0.27925 -0.72448 -0.12479 -0.56494 -0.95288 -0.16025 -0.40666 -0.91987 -0.15207 -0.0062669 -0.018748 -0.0022077 -0.010364 -4.3524 0.29626 0.27928 0.31641 0.27449 -0.046896 0.088184 -0.10249 0.00017505 -0.10315
2.8438 0.27721 0.26834 0.24479 0.31251 0 0.29049 0.28222 0.29209 0.34956 0.29686 0.22042 28.177 -0.055776 -0.11603 -0.026925 -0.26913 -0.70859 -0.12456 -0.55128 -0.92656 -0.14224 -0.39801 -0.87439 -0.12725 -0.0067758 -0.018151 -0.0019828 -0.010411 -4.1906 0.29173 0.29768 0.28348 0.27176 -0.035444 0.09551 -0.10804 0.014211 -0.10319
2.8477 0.25844 0.25357 0.347 0.28372 0 0.26601 0.27081 0.26485 0.32453 0.29371 0.23759 30.329 -0.050077 -0.10634 -0.022003 -0.25382 -0.69612 -0.12387 -0.52813 -0.88803 -0.12469 -0.38157 -0.84074 -0.1059 -0.0061112 -0.017468 -0.0015369 -0.0098627 -4.0144 0.27608 0.27882 0.27254 0.27002 -0.027787 0.10121 -0.11069 0.03116 -0.099364
2.8516 0.23579 0.23411 0.3874 0.26122 0 0.23511 0.26711 0.23053 0.26452 0.26143 0.26383 32.524 -0.040196 -0.10838 -0.021352 -0.23205 -0.68115 -0.12054 -0.49065 -0.82577 -0.1083 -0.34999 -0.81129 -0.089591 -0.0046433 -0.016616 -0.001021 -0.009127 -3.7701 0.24648 0.22965 0.27343 0.25424 -0.028008 0.10305 -0.1047 0.045403 -0.090588
2.8555 0.2146 0.2145 0.30016 0.24681 0 0.20084 0.25956 0.19817 0.19563 0.22273 0.27398 34.741 -0.030512 -0.11205 -0.022545 -0.20855 -0.66044 -0.11502 -0.44672 -0.74945 -0.092805 -0.30763 -0.77833 -0.07582 -0.0033142 -0.015516 -0.00080724 -0.0087546 -3.4508 0.2106 0.18906 0.26171 0.22498 -0.033764 0.1012 -0.092014 0.053902 -0.079876
2.8594 0.19561 0.19658 0.1484 0.22569 0 0.17045 0.24342 0.17378 0.15785 0.19657 0.2566 36.968 -0.023168 -0.11171 -0.024095 -0.18585 -0.63504 -0.10813 -0.40217 -0.66895 -0.07781 -0.25932 -0.73687 -0.062562 -0.0029011 -0.014256 -0.0011876 -0.0089029 -3.0992 0.18163 0.1855 0.22504 0.19704 -0.042451 0.096198 -0.07576 0.057361 -0.069161
2.8633 0.174 0.17564 0.065742 0.18735 0 0.15256 0.21944 0.15932 0.16851 0.17818 0.21793 39.215 -0.019434 -0.10374 -0.024777 -0.16538 -0.60643 -0.10046 -0.36133 -0.59248 -0.062881 -0.20924 -0.68564 -0.047992 -0.0034845 -0.013125 -0.0020186 -0.0092259 -2.752 0.16491 0.20397 0.17715 0.18212 -0.051784 0.088562 -0.058814 0.057029 -0.059873
2.8672 0.14244 0.14241 0.11488 0.14479 0 0.1476 0.18399 0.15235 0.20299 0.14683 0.17437 41.499 -0.020311 -0.08472 -0.02295 -0.14816 -0.5775 -0.092708 -0.32931 -0.53116 -0.047249 -0.16317 -0.62667 -0.029429 -0.0044651 -0.012414 -0.0027032 -0.0092429 -2.3881 0.14967 0.19933 0.14475 0.17536 -0.058539 0.078981 -0.045385 0.055481 -0.053681
2.8711 0.095032 0.089521 0.21365 0.1237 0 0.14094 0.12719 0.14443 0.21432 0.089685 0.14245 43.828 -0.023221 -0.05741 -0.016319 -0.13117 -0.5515 -0.084728 -0.30657 -0.49238 -0.028877 -0.12638 -0.56339 -0.0029856 -0.0050358 -0.012137 -0.0026243 -0.0087575 -1.9343 0.11579 0.1418 0.1407 0.15905 -0.058704 0.06898 -0.040763 0.058014 -0.051054
2.875 0.029966 0.017715 0.21395 0.12606 0 0.1072 0.044199 0.12119 0.17505 0.013489 0.13307 46.185 -0.023323 -0.03007 -0.0053843 -0.10966 -0.52499 -0.075517 -0.28342 -0.46131 -0.0067803 -0.092935 -0.49663 0.030336 -0.0047395 -0.0119 -0.001682 -0.0079029 -1.3183 0.050898 0.045526 0.14968 0.11625 -0.053625 0.059919 -0.043 0.065483 -0.049378
2.8789 -0.048575 -0.06304 0.055066 0.10797 0 0.024905 -0.053623 0.068633 0.10106 -0.066801 0.14908 48.542 -0.017816 -0.0057685 0.0096402 -0.080676 -0.49282 -0.064224 -0.25252 -0.42551 0.020033 -0.056301 -0.4196 0.070062 -0.0037355 -0.011015 -0.00042527 -0.0068298 -0.51634 -0.037705 -0.049015 0.13978 0.038883 -0.044455 0.052748 -0.050418 0.077404 -0.046991
2.8828 -0.12957 -0.13797 -0.17133 0.0072281 0 -0.10724 -0.14268 -0.015896 0.033444 -0.14458 0.18074 50.871 -0.0042978 0.013517 0.028257 -0.041682 -0.44887 -0.050058 -0.20639 -0.37124 0.05245 -0.0088327 -0.31513 0.11537 -0.0025954 -0.0087609 0.0003879 -0.0054284 0.44001 -0.12728 -0.11643 0.08754 -0.071917 -0.032705 0.04849 -0.060855 0.092726 -0.042253
2.8867 -0.19793 -0.1947 -0.3137 -0.19254 0 -0.2616 -0.20376 -0.11739 -0.003883 -0.22022 0.19994 53.166 0.021078 0.029136 0.049289 0.011849 -0.37643 -0.031433 -0.12914 -0.2672 0.092999 0.068894 -0.15886 0.16516 -0.0017667 -0.004633 0.00043606 -0.0034002 1.4831 -0.19579 -0.16521 -0.0062346 -0.20301 -0.02127 0.050231 -0.070065 0.10875 -0.032327
2.8906 -0.24253 -0.2296 -0.30994 -0.42112 0 -0.3869 -0.23487 -0.20968 -0.029594 -0.28393 0.16278 55.434 0.054159 0.051174 0.069159 0.075671 -0.26954 -0.0092173 -0.021436 -0.1045 0.1407 0.18449 0.070444 0.2165 -0.0011296 0.0014393 0.00010307 -0.0005899 2.5304 -0.23559 -0.21633 -0.12099 -0.32184 -0.012599 0.059862 -0.074521 0.12288 -0.017956
2.8945 -0.26524 -0.25016 -0.23467 -0.55568 0 -0.43011 -0.24905 -0.27239 -0.088584 -0.30981 0.029646 57.683 0.090564 0.085577 0.085903 0.14545 -0.13194 0.015691 0.10859 0.10852 0.19426 0.33364 0.37678 0.26881 -7.0583e-05 0.0089304 0.0001217 0.0027814 3.5057 -0.25491 -0.27151 -0.23279 -0.38088 -0.0064042 0.07779 -0.074181 0.13595 -0.0011361
2.8984 -0.28229 -0.27173 -0.20395 -0.51534 0 -0.3702 -0.2631 -0.30572 -0.20966 -0.27936 -0.20262 59.906 0.12748 0.13574 0.098311 0.21866 0.033168 0.043034 0.25467 0.36515 0.25312 0.51223 0.73702 0.32242 0.0019007 0.016706 0.00091073 0.006208 4.3741 -0.2696 -0.31085 -0.32702 -0.34885 -0.0019375 0.10438 -0.069339 0.1496 0.016616
2.9023 -0.31358 -0.30871 -0.25523 -0.3391 0 -0.24599 -0.28984 -0.33076 -0.37667 -0.21575 -0.47999 62.086 0.16188 0.20436 0.10528 0.29276 0.22072 0.072793 0.40849 0.65554 0.3168 0.71352 1.1036 0.37835 0.0045112 0.023319 0.0022005 0.0091931 5.1767 -0.29449 -0.32264 -0.40115 -0.25204 0.0022452 0.13987 -0.06078 0.16664 0.03341
2.9063 -0.36648 -0.36442 -0.3366 -0.1726 0 -0.15162 -0.33706 -0.37472 -0.53821 -0.1875 -0.70706 64.201 0.19119 0.28779 0.10712 0.36608 0.41747 0.1065 0.55392 0.95749 0.38496 0.91873 1.4227 0.4403 0.0067278 0.027614 0.0032746 0.011463 6.0178 -0.33912 -0.3276 -0.46176 -0.18096 0.010407 0.18247 -0.050408 0.19435 0.046508
2.9102 -0.42828 -0.42683 -0.40003 -0.16343 0 -0.18594 -0.40559 -0.45166 -0.64515 -0.26249 -0.80136 66.245 0.21854 0.37022 0.10862 0.43951 0.60767 0.14379 0.68466 1.2483 0.45481 1.1096 1.6601 0.50772 0.0075472 0.029324 0.0035978 0.012975 6.9807 -0.40545 -0.36432 -0.52066 -0.23499 0.023926 0.22493 -0.040097 0.23214 0.056914
2.9141 -0.47564 -0.47526 -0.46702 -0.34565 0 -0.37805 -0.48325 -0.5518 -0.68325 -0.44476 -0.75366 68.222 0.2458 0.4445 0.11224 0.51336 0.78517 0.18423 0.79897 1.5194 0.52468 1.2787 1.8186 0.57938 0.0069208 0.029259 0.0032634 0.013847 8.0233 -0.48434 -0.44729 -0.58864 -0.43704 0.043056 0.26336 -0.030064 0.27877 0.065578
2.918 -0.49385 -0.49513 -0.57732 -0.60849 0 -0.64461 -0.54421 -0.64512 -0.67665 -0.65309 -0.64589 70.143 0.27464 0.50481 0.12012 0.58741 0.94486 0.22685 0.89615 1.7639 0.59259 1.4206 1.9338 0.65319 0.0059133 0.028877 0.002874 0.014328 8.9503 -0.55442 -0.54309 -0.66503 -0.69408 0.067426 0.29415 -0.020342 0.33206 0.073569
2.9219 -0.48898 -0.48955 -0.69054 -0.77697 0 -0.82664 -0.56373 -0.69677 -0.66473 -0.77055 -0.60196 72.011 0.30678 0.54392 0.13504 0.65919 1.0779 0.2686 0.97444 1.969 0.6538 1.5261 2.0454 0.72335 0.0058442 0.029466 0.0029833 0.014785 9.5152 -0.58996 -0.59441 -0.73022 -0.85234 0.095433 0.311 -0.010542 0.38693 0.082693
2.9258 -0.48167 -0.47744 -0.68779 -0.74195 0 -0.79696 -0.54048 -0.68695 -0.67321 -0.73085 -0.69771 73.821 0.33937 0.56753 0.15421 0.72122 1.1816 0.30279 1.0366 2.1299 0.70237 1.599 2.1638 0.77996 0.0071566 0.03141 0.003615 0.015543 9.5895 -0.5777 -0.57148 -0.75321 -0.81309 0.12093 0.31336 -0.00044349 0.43408 0.093711
2.9297 -0.48878 -0.47857 -0.50614 -0.53967 0 -0.56373 -0.50375 -0.62536 -0.69957 -0.57085 -0.89536 75.56 0.36802 0.58398 0.17244 0.7683 1.2577 0.32602 1.0838 2.2477 0.73643 1.6458 2.2558 0.81906 0.0090731 0.033963 0.004281 0.016601 9.2638 -0.53057 -0.5012 -0.71561 -0.61285 0.13966 0.30567 0.0093406 0.46998 0.10535
2.9336 -0.51048 -0.49821 -0.25933 -0.32313 0 -0.28283 -0.49222 -0.55072 -0.71858 -0.40521 -1.0581 77.217 0.3893 0.59653 0.18585 0.79609 1.3037 0.33591 1.1137 2.3181 0.75403 1.6665 2.264 0.83777 0.01036 0.03565 0.004457 0.017495 8.7945 -0.48428 -0.4452 -0.6342 -0.39715 0.14865 0.29051 0.018046 0.49258 0.11629
2.9375 -0.53429 -0.52507 -0.17676 -0.25125 0 -0.15512 -0.5207 -0.51057 -0.70181 -0.34419 -1.0431 78.788 0.39977 0.60759 0.19033 0.80072 1.3171 0.33078 1.1235 2.3363 0.75379 1.6607 2.1477 0.83418 0.010436 0.035111 0.0040582 0.017559 8.436 -0.4751 -0.44833 -0.55709 -0.30928 0.14526 0.27092 0.02473 0.50068 0.12489
2.9414 -0.55058 -0.54433 -0.38412 -0.37817 0 -0.27925 -0.56713 -0.52987 -0.63866 -0.41989 -0.80712 80.275 0.39212 0.61155 0.17722 0.77289 1.2834 0.30792 1.0994 2.2783 0.73106 1.6146 1.9181 0.80397 0.0097453 0.031969 0.00348 0.016482 8.2877 -0.51394 -0.50516 -0.5287 -0.38862 0.12371 0.25119 0.026354 0.49128 0.12663
2.9453 -0.56288 -0.55274 -0.74787 -0.61896 0 -0.57482 -0.59434 -0.58981 -0.54654 -0.57402 -0.44626 81.681 0.3743 0.60155 0.15303 0.72858 1.2208 0.2792 1.0515 2.1728 0.69751 1.5398 1.6394 0.76279 0.0091315 0.027219 0.0031917 0.014682 8.2642 -0.57773 -0.57191 -0.55037 -0.55803 0.092881 0.23326 0.02337 0.4731 0.12227
2.9492 -0.58279 -0.56114 -0.97226 -0.81112 0 -0.84059 -0.58505 -0.63699 -0.46222 -0.70768 -0.13563 83.011 0.35093 0.57394 0.12206 0.6753 1.1378 0.25021 0.98516 2.0326 0.65794 1.442 1.3957 0.71706 0.00895 0.022791 0.003297 0.013117 8.1934 -0.62581 -0.6077 -0.57458 -0.6968 0.057559 0.21682 0.015982 0.44877 0.11251
2.9531 -0.61559 -0.58204 -0.87871 -0.82734 0 -0.90542 -0.55467 -0.62228 -0.41791 -0.74991 -0.013929 84.263 0.32678 0.52735 0.088986 0.62036 1.044 0.22604 0.90706 1.872 0.61695 1.3288 1.2468 0.67267 0.0088701 0.020436 0.0034842 0.01259 7.9625 -0.62944 -0.60625 -0.54483 -0.72792 0.022752 0.20145 0.0046479 0.42069 0.098396
2.957 -0.65209 -0.61499 -0.58714 -0.66392 0 -0.754 -0.53091 -0.54146 -0.4189 -0.69818 -0.096575 85.434 0.30937 0.46251 0.061437 0.5742 0.95483 0.2139 0.82862 1.714 0.58087 1.2142 1.2026 0.63739 0.0084686 0.020605 0.0033911 0.013142 7.6135 -0.5919 -0.59403 -0.45026 -0.65382 -0.0033622 0.18642 -0.0098996 0.39155 0.081741
2.9609 -0.67525 -0.64488 -0.40039 -0.44547 0 -0.53053 -0.52534 -0.44362 -0.44208 -0.61188 -0.27839 86.518 0.30624 0.39799 0.047481 0.54581 0.89316 0.21739 0.76947 1.5944 0.55573 1.1265 1.232 0.61652 0.007837 0.022214 0.0029915 0.014054 7.3355 -0.54506 -0.6027 -0.3454 -0.53382 -0.011854 0.17266 -0.024869 0.36577 0.066391
2.9648 -0.675 -0.65488 -0.49938 -0.33998 0 -0.42173 -0.52862 -0.39699 -0.45953 -0.57016 -0.41782 87.509 0.31546 0.35142 0.045115 0.53179 0.86296 0.23123 0.73538 1.523 0.54058 1.0768 1.2946 0.60684 0.0074743 0.023566 0.0026093 0.014481 7.3605 -0.52647 -0.64209 -0.31258 -0.44034 -0.0044812 0.16267 -0.037871 0.34632 0.054058
2.9688 -0.65644 -0.64147 -0.76254 -0.43878 0 -0.51431 -0.53133 -0.43827 -0.46755 -0.62095 -0.43714 88.401 0.33533 0.33285 0.052177 0.5298 0.86607 0.25226 0.72914 1.5058 0.53504 1.071 1.3697 0.60679 0.0076297 0.023779 0.0025651 0.014161 7.8159 -0.55439 -0.69302 -0.39586 -0.42594 0.017105 0.15894 -0.0474 0.33585 0.045385
2.9727 -0.634 -0.61694 -0.89856 -0.68514 0 -0.7361 -0.54147 -0.54653 -0.49287 -0.74839 -0.36866 89.193 0.36321 0.35036 0.065449 0.53666 0.90206 0.27684 0.75161 1.5457 0.53827 1.1124 1.4657 0.61444 0.0079429 0.023503 0.002851 0.013595 8.6193 -0.61745 -0.72138 -0.56281 -0.50384 0.049989 0.16401 -0.052098 0.33691 0.040632
2.9766 -0.61801 -0.59762 -0.7516 -0.90803 0 -0.91893 -0.57445 -0.66145 -0.5667 -0.87841 -0.32146 89.892 0.39311 0.41477 0.077694 0.54829 0.97078 0.299 0.80395 1.6519 0.5505 1.2053 1.6052 0.62848 0.0078842 0.024291 0.0031813 0.013595 9.497 -0.68371 -0.70149 -0.72767 -0.63716 0.086742 0.18365 -0.049046 0.35626 0.039683
2.9805 -0.60673 -0.5897 -0.45689 -0.94357 0 -0.92723 -0.62632 -0.72824 -0.68844 -0.92404 -0.39925 90.503 0.41714 0.49795 0.083403 0.56197 1.0522 0.31615 0.86744 1.7933 0.56814 1.3174 1.8023 0.64595 0.0075179 0.027143 0.0033459 0.01461 10.135 -0.72095 -0.63472 -0.81571 -0.74831 0.11598 0.21242 -0.040926 0.388 0.039461
2.9844 -0.59027 -0.58578 -0.28807 -0.75725 0 -0.75284 -0.66447 -0.73138 -0.81448 -0.84603 -0.6269 91.031 0.43218 0.58137 0.082653 0.57987 1.1379 0.32879 0.9331 1.9539 0.5901 1.4318 2.0455 0.66619 0.0076486 0.031534 0.0034503 0.016414 10.372 -0.71456 -0.55235 -0.81372 -0.76262 0.13337 0.24492 -0.03031 0.42645 0.038388
2.9883 -0.56147 -0.57367 -0.3685 -0.47224 0 -0.5107 -0.65264 -0.69421 -0.8863 -0.68564 -0.93094 91.471 0.43589 0.65049 0.076481 0.60464 1.2216 0.33755 0.99415 2.1211 0.61545 1.5357 2.2952 0.68848 0.0090458 0.035769 0.0037587 0.018323 10.286 -0.67278 -0.49923 -0.76664 -0.66819 0.13614 0.27618 -0.0197 0.46614 0.035268
2.9922 -0.5231 -0.54795 -0.55703 -0.27738 0 -0.34797 -0.58727 -0.65276 -0.87525 -0.53907 -1.1824 91.813 0.42523 0.68681 0.06764 0.64141 1.2963 0.34351 1.0426 2.2784 0.64307 1.6139 2.4961 0.71156 0.011504 0.038265 0.0043168 0.019685 10.094 -0.61794 -0.50544 -0.72959 -0.53875 0.12146 0.29869 -0.013001 0.49871 0.028631
2.9961 -0.48602 -0.51366 -0.62027 -0.28444 0 -0.33934 -0.50604 -0.62973 -0.80456 -0.48662 -1.2731 92.057 0.3989 0.67712 0.062876 0.69483 1.3515 0.34756 1.0698 2.3983 0.66836 1.6536 2.5962 0.72969 0.013778 0.038561 0.0048061 0.020218 9.9474 -0.57076 -0.56385 -0.72172 -0.4826 0.091857 0.30263 -0.016474 0.51096 0.017549
3 -0.46153 -0.48132 -0.49107 -0.44722 0 -0.44398 -0.45683 -0.62631 -0.72866 -0.53173 -1.1781 92.22 0.36357 0.64078 0.064007 0.75624 1.3846 0.34904 1.0783 2.4723 0.68646 1.6654 2.5661 0.73773 0.014571 0.037243 0.0048389 0.019983 9.7957 -0.53867 -0.63101 -0.72011 -0.54802 0.05737 0.29183 -0.02919 0.50447 0.0040681
3.0039 -0.45487 -0.45982 -0.32983 -0.60677 0 -0.54873 -0.45666 -0.6295 -0.68853 -0.60225 -0.96452 92.33 0.32264 0.58876 0.07055 0.81807 1.3903 0.34637 1.0677 2.4917 0.69343 1.6527 2.4091 0.73158 0.013632 0.035097 0.0043926 0.019161 9.4508 -0.51527 -0.65409 -0.69149 -0.67038 0.022701 0.26953 -0.049783 0.48139 -0.010418
3.0078 -0.46365 -0.45324 -0.33269 -0.6236 0 -0.55877 -0.4807 -0.62314 -0.68155 -0.61512 -0.74161 92.408 0.27988 0.53266 0.081121 0.87148 1.3637 0.33783 1.0377 2.4492 0.68557 1.6189 2.1582 0.70768 0.011887 0.032454 0.0038917 0.017888 8.7856 -0.48986 -0.60601 -0.62626 -0.7203 -0.0077459 0.24003 -0.075953 0.44545 -0.024292
3.0117 -0.48019 -0.46112 -0.50965 -0.48785 0 -0.46646 -0.48979 -0.59575 -0.66892 -0.54813 -0.5853 92.454 0.24282 0.4903 0.091019 0.89451 1.289 0.31905 0.9837 2.3228 0.65411 1.5625 1.8601 0.65836 0.010502 0.029293 0.0038015 0.016267 7.8788 -0.45847 -0.50361 -0.54381 -0.61875 -0.027129 0.21238 -0.10138 0.40541 -0.033759
3.0156 -0.49459 -0.47836 -0.67771 -0.31946 0 -0.34947 -0.46657 -0.54563 -0.61 -0.45509 -0.49295 92.447 0.21758 0.46574 0.094565 0.87625 1.1744 0.29147 0.91123 2.1331 0.60285 1.4856 1.5567 0.59151 0.0098557 0.025741 0.0041465 0.014485 6.9691 -0.42707 -0.39621 -0.47026 -0.41426 -0.035536 0.19485 -0.1172 0.37403 -0.036153
3.0195 -0.49768 -0.49432 -0.66666 -0.26345 0 -0.30453 -0.42565 -0.48273 -0.49352 -0.41203 -0.40305 92.355 0.20479 0.45172 0.091226 0.81949 1.0334 0.25859 0.826 1.9027 0.53848 1.3887 1.2749 0.51658 0.0094194 0.022269 0.0044761 0.012843 6.2662 -0.40503 -0.33407 -0.41519 -0.24623 -0.035646 0.1873 -0.12064 0.35392 -0.031221
3.0234 -0.4842 -0.49498 -0.50068 -0.36979 0 -0.37008 -0.39325 -0.42319 -0.34384 -0.44544 -0.26357 92.167 0.20424 0.44165 0.081624 0.72767 0.87714 0.22332 0.73206 1.6481 0.46622 1.2715 1.0285 0.44085 0.0085426 0.019359 0.0043311 0.011642 5.7989 -0.39528 -0.33896 -0.36951 -0.22473 -0.029339 0.18816 -0.11052 0.34512 -0.018955
3.0273 -0.45559 -0.47061 -0.35681 -0.55423 0 -0.4966 -0.38154 -0.37681 -0.20421 -0.5083 -0.089911 91.889 0.21469 0.42635 0.067644 0.60721 0.72003 0.18955 0.63448 1.3896 0.39285 1.1341 0.82846 0.3734 0.0072262 0.017131 0.0037156 0.011019 5.4326 -0.3904 -0.39412 -0.32132 -0.3369 -0.018964 0.19389 -0.0866 0.34545 0.00027859
3.0313 -0.42044 -0.4246 -0.35781 -0.66621 0 -0.5846 -0.38239 -0.33784 -0.11316 -0.52319 0.04016 91.544 0.22936 0.39142 0.056247 0.48012 0.59329 0.16496 0.54434 1.1665 0.33223 0.98338 0.68907 0.33042 0.0060716 0.015407 0.0030641 0.010852 5.021 -0.37846 -0.45671 -0.26968 -0.46455 -0.0086476 0.19374 -0.054008 0.34382 0.023587
3.0352 -0.39078 -0.37499 -0.43957 -0.6051 0 -0.55885 -0.3807 -0.29161 -0.087987 -0.45045 0.052825 91.146 0.23903 0.34249 0.05172 0.37146 0.50425 0.14983 0.46714 0.99014 0.28811 0.83929 0.62249 0.30923 0.0055565 0.014108 0.0027475 0.010825 4.541 -0.35367 -0.48367 -0.22322 -0.49143 -0.0011247 0.18284 -0.023932 0.33155 0.045182
3.0391 -0.37582 -0.34491 -0.4406 -0.39505 0 -0.42269 -0.3693 -0.2345 -0.11967 -0.32112 -0.052509 90.693 0.24026 0.28582 0.054932 0.29268 0.45507 0.14383 0.40601 0.86638 0.26201 0.71417 0.62754 0.3079 0.0054973 0.013428 0.0026707 0.010616 4.1059 -0.3228 -0.45734 -0.1903 -0.39915 0.0026653 0.16085 -0.0011063 0.30682 0.062224
3.043 -0.37705 -0.34778 -0.306 -0.16706 0 -0.25575 -0.35233 -0.18783 -0.17905 -0.21099 -0.19449 90.177 0.23094 0.22894 0.065727 0.25278 0.4452 0.14599 0.36339 0.79846 0.25441 0.61985 0.68484 0.32332 0.0052893 0.013542 0.0024174 0.010103 3.8804 -0.30206 -0.39699 -0.17544 -0.27047 0.0021416 0.12906 0.010816 0.26991 0.072291
3.0469 -0.38811 -0.37871 -0.16925 -0.067913 0 -0.16079 -0.33982 -0.18677 -0.23309 -0.18388 -0.27219 89.597 0.21016 0.18763 0.082014 0.2661 0.47348 0.15455 0.34519 0.79589 0.26665 0.57954 0.76671 0.35067 0.0046209 0.014266 0.0017812 0.0094674 3.9894 -0.30662 -0.34736 -0.18538 -0.21029 -0.0033924 0.09278 0.0076062 0.22604 0.071558
3.0508 -0.39933 -0.41841 -0.2133 -0.16277 0 -0.19861 -0.34162 -0.24995 -0.2657 -0.25078 -0.24584 88.957 0.18785 0.17533 0.096382 0.32189 0.52155 0.16443 0.35053 0.84626 0.29192 0.59776 0.85685 0.37993 0.0038543 0.015186 0.0010825 0.0091221 4.4713 -0.33998 -0.34734 -0.23239 -0.26316 -0.011489 0.06522 -0.004676 0.19262 0.061834
3.0547 -0.40352 -0.44577 -0.45993 -0.39508 0 -0.35154 -0.36276 -0.35733 -0.28971 -0.36891 -0.1679 88.263 0.17275 0.19028 0.10537 0.40145 0.57855 0.17333 0.37583 0.93509 0.32449 0.66074 0.96389 0.40786 0.0036684 0.016222 0.00089863 0.0094897 5.2597 -0.38994 -0.39882 -0.32382 -0.39301 -0.019247 0.052288 -0.018346 0.17885 0.047716
3.0586 -0.39929 -0.44917 -0.71855 -0.62431 0 -0.53339 -0.39774 -0.45981 -0.33694 -0.47048 -0.14157 87.514 0.1703 0.23065 0.10765 0.49416 0.64157 0.18046 0.42072 1.0574 0.36205 0.76048 1.1149 0.43419 0.0043721 0.017911 0.0014829 0.010737 6.1712 -0.43343 -0.46148 -0.44445 -0.52311 -0.02455 0.057035 -0.028932 0.18969 0.032292
3.0625 -0.39039 -0.42969 -0.75702 -0.71344 0 -0.63727 -0.42773 -0.51389 -0.42874 -0.49827 -0.24441 86.703 0.18523 0.29254 0.10283 0.58894 0.7096 0.18551 0.4847 1.2084 0.40265 0.88684 1.3305 0.45986 0.0056198 0.02091 0.0024959 0.012628 6.9394 -0.44807 -0.48302 -0.55313 -0.58872 -0.025212 0.081051 -0.032263 0.22815 0.018935
3.0664 -0.38214 -0.39707 -0.52327 -0.6116 0 -0.596 -0.42958 -0.51037 -0.54946 -0.43311 -0.476 85.824 0.22407 0.36713 0.093075 0.66673 0.7905 0.18934 0.57058 1.3853 0.44514 1.0214 1.5972 0.49066 0.0067827 0.025087 0.0033335 0.014595 7.3295 -0.42503 -0.44318 -0.60526 -0.56475 -0.016236 0.12473 -0.023291 0.29481 0.014617
3.0703 -0.37783 -0.36399 -0.19673 -0.38321 0 -0.42472 -0.39581 -0.47328 -0.64882 -0.30685 -0.75898 84.883 0.27142 0.43747 0.084969 0.72443 0.88308 0.19386 0.66405 1.5651 0.48732 1.1431 1.86 0.52812 0.0075277 0.029179 0.0036862 0.016009 7.2896 -0.3765 -0.3732 -0.58696 -0.46841 -0.00082065 0.17238 -0.0097245 0.36535 0.018337
3.0742 -0.37723 -0.34184 -0.025269 -0.16746 0 -0.21993 -0.34816 -0.43552 -0.67673 -0.19339 -0.98 83.89 0.31894 0.49712 0.080604 0.76104 0.98305 0.1995 0.75669 1.7338 0.52737 1.2438 2.0419 0.57102 0.0079908 0.031494 0.0037331 0.016483 7.0047 -0.33198 -0.33033 -0.52971 -0.35164 0.018652 0.21745 0.0039206 0.42883 0.02884
3.0781 -0.37782 -0.3377 -0.1127 -0.09251 0 -0.10739 -0.32578 -0.41753 -0.62405 -0.1719 -1.0407 82.853 0.35876 0.54072 0.08119 0.77633 1.0838 0.20637 0.83956 1.877 0.56309 1.3174 2.0824 0.61696 0.00843 0.031117 0.0038004 0.016031 6.767 -0.3227 -0.34802 -0.48775 -0.28373 0.039361 0.25424 0.01348 0.47596 0.044323
3.082 -0.37726 -0.35128 -0.35339 -0.19621 0 -0.1622 -0.3521 -0.42444 -0.53293 -0.2744 -0.90111 81.768 0.37887 0.56034 0.08709 0.76861 1.1696 0.21403 0.89633 1.9681 0.58963 1.3538 1.9716 0.65979 0.0088092 0.02852 0.0039154 0.015011 6.7421 -0.36119 -0.40717 -0.49409 -0.31569 0.05616 0.27505 0.012949 0.49429 0.061483
3.0859 -0.37517 -0.37363 -0.55044 -0.40311 0 -0.35147 -0.41024 -0.45211 -0.46501 -0.45264 -0.60788 80.629 0.37261 0.55373 0.093739 0.74093 1.2133 0.22031 0.9098 1.9829 0.60055 1.352 1.757 0.68726 0.0087936 0.025072 0.0037813 0.013889 6.8323 -0.42926 -0.45539 -0.53243 -0.43781 0.062512 0.27723 0.00058482 0.4829 0.07417
3.0898 -0.3726 -0.3909 -0.58325 -0.57379 0 -0.54665 -0.45361 -0.48603 -0.45203 -0.59801 -0.29215 79.433 0.34838 0.5287 0.097058 0.70017 1.2104 0.22369 0.8849 1.933 0.59616 1.3236 1.5196 0.69572 0.0081436 0.022044 0.0031884 0.013019 6.7732 -0.48515 -0.45556 -0.55055 -0.5682 0.059085 0.26681 -0.017941 0.45544 0.080264
3.0938 -0.37037 -0.39258 -0.47335 -0.59631 0 -0.60814 -0.44536 -0.49618 -0.47099 -0.61171 -0.11584 78.184 0.3116 0.48912 0.095191 0.64903 1.1592 0.22314 0.82493 1.8248 0.57619 1.2733 1.331 0.68317 0.0070502 0.020016 0.0023617 0.012527 6.3834 -0.48855 -0.41652 -0.50442 -0.5997 0.047212 0.24682 -0.038964 0.41926 0.078895
3.0977 -0.36801 -0.37885 -0.32285 -0.46021 0 -0.48683 -0.39006 -0.44765 -0.46532 -0.47702 -0.17386 76.885 0.26877 0.43952 0.086888 0.59038 1.0615 0.21779 0.73578 1.668 0.54123 1.2067 1.2173 0.64901 0.0060355 0.019005 0.0018061 0.012327 5.7338 -0.4283 -0.37803 -0.39582 -0.48153 0.029268 0.22071 -0.058491 0.38198 0.069837
3.1016 -0.3648 -0.36047 -0.21823 -0.26314 0 -0.26473 -0.32739 -0.3333 -0.39485 -0.27607 -0.41056 75.534 0.23221 0.38828 0.071893 0.52906 0.92525 0.20575 0.63114 1.4809 0.49217 1.132 1.1509 0.59316 0.0055103 0.018802 0.0017859 0.01221 5.0836 -0.33291 -0.36789 -0.27265 -0.26949 0.012355 0.1939 -0.069458 0.35453 0.053382
3.1055 -0.3617 -0.35044 -0.19099 -0.14408 0 -0.097655 -0.29553 -0.20067 -0.27285 -0.13411 -0.62908 74.122 0.20838 0.34491 0.056471 0.47275 0.78777 0.18979 0.53671 1.3011 0.44005 1.0619 1.0757 0.53147 0.0054359 0.01899 0.0020174 0.011936 4.6535 -0.25437 -0.37588 -0.19347 -0.094362 0.0040865 0.1718 -0.072371 0.33658 0.035373
3.1094 -0.36148 -0.35407 -0.23785 -0.18741 0 -0.09925 -0.30092 -0.1344 -0.1597 -0.13315 -0.61698 72.646 0.19734 0.31243 0.0441 0.42531 0.66556 0.17199 0.46236 1.1424 0.39067 1.0016 0.94975 0.47208 0.0054149 0.01879 0.0019443 0.011322 4.4598 -0.2348 -0.36923 -0.18672 -0.066797 0.0064222 0.15647 -0.069448 0.32471 0.018712
3.1133 -0.36627 -0.36572 -0.34218 -0.3634 0 -0.25566 -0.32118 -0.19167 -0.11782 -0.26019 -0.31112 71.109 0.19832 0.29252 0.037339 0.38982 0.56997 0.15427 0.41448 1.0143 0.3487 0.95461 0.77843 0.42127 0.0051024 0.017335 0.0013361 0.01035 4.3554 -0.27879 -0.33021 -0.23514 -0.19501 0.019953 0.14949 -0.062726 0.3159 0.0055925
3.1172 -0.3745 -0.37479 -0.46527 -0.54729 0 -0.43774 -0.33191 -0.34212 -0.16349 -0.42534 0.13078 69.516 0.20943 0.28652 0.039218 0.37054 0.51306 0.13949 0.39957 0.92709 0.32035 0.9255 0.61671 0.38688 0.0045358 0.014465 0.00057883 0.0092531 4.2083 -0.35109 -0.27566 -0.29311 -0.38214 0.044147 0.15304 -0.055089 0.30598 -0.0013239
3.1211 -0.38095 -0.37503 -0.53893 -0.60546 0 -0.50047 -0.32695 -0.47496 -0.25275 -0.52904 0.42748 67.872 0.22433 0.29083 0.05038 0.36988 0.49571 0.13216 0.41445 0.88448 0.31188 0.91565 0.53701 0.37565 0.0040844 0.011295 0.00033115 0.0084847 4.0282 -0.40131 -0.2401 -0.31983 -0.50215 0.071674 0.16747 -0.049961 0.29178 -0.00034756
3.125 -0.38071 -0.36913 -0.50131 -0.4897 0 -0.39186 -0.31559 -0.48202 -0.31304 -0.52558 0.37876 66.179 0.23747 0.2982 0.065706 0.38083 0.49784 0.13189 0.44221 0.87182 0.3183 0.91724 0.5842 0.3811 0.0040937 0.0097211 0.00088102 0.0084994 3.9345 -0.39825 -0.24334 -0.30389 -0.49002 0.094567 0.18708 -0.04702 0.27651 0.0053563
3.1289 -0.37394 -0.36505 -0.36066 -0.27364 0 -0.1894 -0.30829 -0.35123 -0.29808 -0.4422 0.01658 64.439 0.24675 0.30647 0.082547 0.40066 0.51221 0.13819 0.47666 0.88702 0.33751 0.92773 0.74755 0.40077 0.0045664 0.011025 0.0018528 0.0094421 4.0389 -0.35003 -0.27723 -0.26633 -0.37822 0.10934 0.20859 -0.045639 0.26308 0.014081
3.1328 -0.36658 -0.36834 -0.2179 -0.10433 0 -0.042016 -0.31082 -0.18576 -0.22555 -0.35035 -0.42244 62.656 0.2506 0.31426 0.098249 0.42662 0.53262 0.15002 0.51259 0.92871 0.36689 0.94482 0.96864 0.43183 0.0051656 0.01477 0.0025585 0.010969 4.3813 -0.29703 -0.32181 -0.24453 -0.26195 0.11343 0.22851 -0.04508 0.25458 0.023937
3.1367 -0.36558 -0.37774 -0.20088 -0.10141 0 -0.064762 -0.32854 -0.12545 -0.16809 -0.31567 -0.68187 60.827 0.24682 0.32297 0.10849 0.45623 0.55725 0.1647 0.54697 1.0055 0.40282 0.96829 1.179 0.47153 0.0055291 0.019104 0.0026372 0.012407 4.9577 -0.28338 -0.36819 -0.26851 -0.22912 0.10399 0.24016 -0.044709 0.25689 0.031505
3.1406 -0.37289 -0.38736 -0.35107 -0.27383 0 -0.26152 -0.36597 -0.23488 -0.20068 -0.35782 -0.67444 58.941 0.23777 0.33725 0.11247 0.48765 0.59181 0.17684 0.58384 1.1141 0.4385 0.99876 1.3405 0.51371 0.0056112 0.022274 0.0023503 0.0132 5.7476 -0.32684 -0.42041 -0.3425 -0.3054 0.088026 0.24182 -0.045749 0.26831 0.034458
3.1445 -0.38372 -0.39239 -0.56645 -0.51253 0 -0.52342 -0.41526 -0.45292 -0.34137 -0.44026 -0.52338 56.982 0.22593 0.35903 0.11141 0.52131 0.64096 0.18456 0.62681 1.2483 0.47155 1.0374 1.4594 0.55548 0.0057463 0.023948 0.002266 0.013327 6.6632 -0.40673 -0.47615 -0.44115 -0.44288 0.070708 0.23618 -0.049752 0.28467 0.032764
3.1484 -0.39095 -0.39275 -0.66924 -0.66448 0 -0.69795 -0.44894 -0.64379 -0.53044 -0.49473 -0.43458 54.945 0.21331 0.38896 0.10627 0.55782 0.70738 0.18718 0.6778 1.4022 0.50086 1.085 1.5676 0.59479 0.0063575 0.025141 0.0026733 0.013309 7.4783 -0.47742 -0.51276 -0.5236 -0.55113 0.055269 0.22607 -0.057796 0.30279 0.026611
3.1523 -0.3916 -0.39186 -0.55568 -0.63654 0 -0.6833 -0.43596 -0.70183 -0.668 -0.46865 -0.51933 52.847 0.20255 0.42686 0.098344 0.59809 0.7931 0.18472 0.73826 1.5673 0.52578 1.1426 1.6865 0.62931 0.007538 0.026906 0.0033064 0.013762 7.88 -0.49839 -0.50076 -0.5583 -0.55228 0.044962 0.21584 -0.071006 0.31871 0.016548
3.1563 -0.38909 -0.39262 -0.29822 -0.45711 0 -0.49208 -0.37374 -0.62203 -0.68489 -0.36792 -0.716 50.707 0.19974 0.46699 0.09043 0.64191 0.8907 0.18096 0.80329 1.7192 0.54738 1.2074 1.8034 0.65423 0.0088604 0.029154 0.0036263 0.014835 7.6802 -0.46164 -0.43515 -0.54283 -0.4334 0.042366 0.21549 -0.088148 0.32733 0.004829
3.1602 -0.3893 -0.39504 -0.09933 -0.2539 0 -0.24754 -0.30334 -0.48728 -0.59286 -0.26233 -0.86088 48.535 0.20568 0.50133 0.08473 0.68458 0.98049 0.18101 0.86147 1.8413 0.5686 1.2693 1.8779 0.67032 0.0096171 0.030701 0.0033535 0.016036 7.0221 -0.39808 -0.35121 -0.50378 -0.26511 0.043645 0.22654 -0.10327 0.33133 -0.0054324
3.1641 -0.39442 -0.39719 -0.12407 -0.16436 0 -0.11045 -0.28354 -0.39569 -0.47311 -0.24064 -0.83047 46.311 0.22041 0.5264 0.082245 0.72241 1.0515 0.1868 0.90609 1.925 0.58998 1.3216 1.8712 0.67746 0.009342 0.030392 0.0027329 0.016621 6.3491 -0.35714 -0.30313 -0.47509 -0.16506 0.047077 0.2482 -0.11271 0.33304 -0.012845
3.168 -0.40051 -0.39758 -0.35454 -0.24147 0 -0.17591 -0.34097 -0.39207 -0.4112 -0.34138 -0.6324 44.007 0.24314 0.53972 0.08374 0.75159 1.094 0.19935 0.93132 1.9642 0.61148 1.358 1.7767 0.67592 0.0082105 0.028139 0.0023005 0.016238 6.0927 -0.37169 -0.32074 -0.47127 -0.21804 0.05106 0.27836 -0.11327 0.33495 -0.016292
3.1719 -0.40118 -0.39613 -0.60044 -0.41944 0 -0.40459 -0.44211 -0.44955 -0.43103 -0.513 -0.38491 41.613 0.27135 0.53847 0.090515 0.76391 1.0918 0.21843 0.92716 1.9473 0.6309 1.3657 1.6271 0.66567 0.0069672 0.024964 0.0024033 0.015229 6.3177 -0.43216 -0.38334 -0.47733 -0.405 0.053791 0.31117 -0.099834 0.34125 -0.014091
3.1758 -0.39356 -0.3929 -0.66345 -0.56245 0 -0.64094 -0.51664 -0.50076 -0.48229 -0.64163 -0.22201 39.152 0.29658 0.52826 0.10114 0.75635 1.0499 0.23642 0.89776 1.8872 0.64263 1.3426 1.4748 0.6506 0.0064025 0.022186 0.002925 0.014328 6.6515 -0.49057 -0.43668 -0.46411 -0.60194 0.054867 0.33535 -0.076067 0.3527 -0.0075872
3.1797 -0.38085 -0.38682 -0.50947 -0.56248 0 -0.71686 -0.5126 -0.48759 -0.48975 -0.63156 -0.20768 36.659 0.31419 0.51412 0.11324 0.73263 0.98383 0.24749 0.85335 1.8005 0.64347 1.2963 1.3592 0.63346 0.0067708 0.020588 0.0034362 0.014008 6.595 -0.49482 -0.43885 -0.41572 -0.66347 0.054691 0.34708 -0.049402 0.36595 0.00083192
3.1836 -0.36922 -0.37647 -0.28962 -0.41764 0 -0.5735 -0.43441 -0.39792 -0.41978 -0.47699 -0.31131 34.144 0.32174 0.49766 0.12516 0.695 0.90213 0.24818 0.79973 1.6952 0.63105 1.231 1.2841 0.61518 0.0076106 0.020148 0.0035793 0.014092 5.9593 -0.42952 -0.39419 -0.34505 -0.53384 0.053212 0.34492 -0.025035 0.37806 0.0095875
3.1875 -0.36211 -0.36235 -0.19075 -0.23471 0 -0.30966 -0.33297 -0.27297 -0.30651 -0.26694 -0.43948 31.583 0.31772 0.47977 0.1351 0.6466 0.81421 0.23574 0.743 1.5788 0.60349 1.1527 1.219 0.59634 0.008108 0.020268 0.0033169 0.013941 5.0351 -0.33096 -0.34475 -0.28435 -0.29554 0.050268 0.32885 -0.0084775 0.38558 0.016989
3.1914 -0.35709 -0.34783 -0.25984 -0.15135 0 -0.11279 -0.26318 -0.18276 -0.21846 -0.12023 -0.48913 28.937 0.30221 0.45606 0.13905 0.59296 0.73317 0.20813 0.69155 1.4582 0.55788 1.0712 1.124 0.57522 0.0077043 0.020124 0.0028556 0.013047 4.3366 -0.26115 -0.32818 -0.25928 -0.10979 0.04413 0.30226 -0.010072 0.38051 0.019589
3.1953 -0.34816 -0.33689 -0.3733 -0.23218 0 -0.11905 -0.24878 -0.18003 -0.19918 -0.10326 -0.39658 26.198 0.2858 0.42437 0.13815 0.54178 0.66132 0.17823 0.64595 1.3393 0.50678 0.99627 0.98027 0.55053 0.0064705 0.01899 0.0023952 0.011463 4.1461 -0.25934 -0.34184 -0.269 -0.093456 0.035375 0.27694 -0.023101 0.36594 0.018246
3.1992 -0.3312 -0.3302 -0.37737 -0.41568 0 -0.3099 -0.27782 -0.25881 -0.23533 -0.1932 -0.17127 23.397 0.27291 0.38471 0.1334 0.49528 0.59822 0.15273 0.60548 1.225 0.45658 0.93101 0.80859 0.52179 0.004988 0.016618 0.0019957 0.0097241 4.276 -0.31016 -0.34648 -0.28787 -0.23301 0.024936 0.25688 -0.042704 0.34438 0.01391
3.2031 -0.30787 -0.32342 -0.25217 -0.5555 0 -0.52826 -0.31989 -0.35009 -0.27557 -0.30642 0.097444 20.579 0.26694 0.33852 0.12612 0.45509 0.54336 0.13746 0.56942 1.1187 0.41342 0.87762 0.66132 0.4891 0.0038818 0.013567 0.0016746 0.0084214 4.2608 -0.35626 -0.30624 -0.28633 -0.40478 0.014178 0.24479 -0.063558 0.31888 0.0078922
3.207 -0.28454 -0.30988 -0.12763 -0.52936 0 -0.60188 -0.34415 -0.36761 -0.27724 -0.3608 0.27679 17.765 0.27146 0.29062 0.11871 0.42307 0.49717 0.1406 0.53748 1.0282 0.38677 0.8393 0.59292 0.4535 0.0034023 0.011099 0.0015585 0.0078362 3.7977 -0.34634 -0.22722 -0.25339 -0.47968 0.0062186 0.24275 -0.07674 0.29478 0.0028133
3.2109 -0.26712 -0.28571 -0.13627 -0.33401 0 -0.47465 -0.32996 -0.27592 -0.23756 -0.32382 0.26649 14.934 0.28249 0.25414 0.11474 0.39875 0.46238 0.16132 0.51131 0.96458 0.38173 0.81555 0.62622 0.42045 0.0033611 0.010455 0.0018436 0.0079125 3.0305 -0.27792 -0.1578 -0.20458 -0.42103 0.005667 0.24551 -0.07391 0.27914 0.0030834
3.2148 -0.25561 -0.25291 -0.26301 -0.0909 0 -0.24152 -0.27521 -0.12542 -0.18752 -0.22116 0.071588 12.049 0.29234 0.23431 0.11465 0.38009 0.44068 0.18817 0.4924 0.9281 0.39135 0.80223 0.73642 0.39402 0.0034058 0.011931 0.0025477 0.0084343 2.4242 -0.19813 -0.14848 -0.17109 -0.2967 0.012132 0.24652 -0.058417 0.27227 0.0096221
3.2188 -0.24289 -0.21751 -0.35781 0.044255 0 -0.06473 -0.20115 -0.018908 -0.16216 -0.11256 -0.18788 9.093 0.29652 0.23283 0.11821 0.36691 0.43433 0.21344 0.48214 0.91942 0.41096 0.79799 0.86432 0.37668 0.0033595 0.014592 0.0033316 0.0091412 2.3542 -0.16243 -0.20654 -0.17883 -0.20663 0.024399 0.24257 -0.033606 0.27365 0.022582
3.2227 -0.21884 -0.18447 -0.30024 -0.0020945 0 -0.045357 -0.14297 -0.031311 -0.17612 -0.055279 -0.35306 6.0853 0.29087 0.24944 0.12476 0.35919 0.4451 0.22891 0.48152 0.93763 0.4349 0.80131 0.95092 0.37039 0.0033352 0.016957 0.0036614 0.009711 2.781 -0.18765 -0.28642 -0.23096 -0.19684 0.040343 0.23102 -0.0041226 0.28191 0.041471
3.2266 -0.17714 -0.15365 -0.13497 -0.17076 0 -0.15482 -0.1232 -0.14846 -0.21934 -0.072034 -0.33988 3.0557 0.26924 0.27792 0.1323 0.35886 0.47619 0.21838 0.49102 0.97995 0.45156 0.81042 0.96999 0.378 0.0035518 0.018108 0.0032462 0.0097926 3.2837 -0.23933 -0.3243 -0.30384 -0.23276 0.052759 0.20918 0.018707 0.29317 0.063492
3.2305 -0.11955 -0.12015 -0.024129 -0.32238 0 -0.27286 -0.12865 -0.27762 -0.26649 -0.13568 -0.20043 0.015792 0.23902 0.29968 0.13829 0.36323 0.51374 0.18623 0.50075 1.0245 0.45524 0.8187 0.93644 0.391 0.0040305 0.018174 0.0023421 0.009218 3.3949 -0.26123 -0.28572 -0.35868 -0.24372 0.055269 0.18337 0.028132 0.30107 0.08162
3.2344 -0.054619 -0.077983 -0.063592 -0.34557 0 -0.28881 -0.11825 -0.32043 -0.28854 -0.18173 -0.077558 -3.0465 0.20534 0.30688 0.14229 0.36975 0.54813 0.13943 0.50374 1.0593 0.44591 0.82177 0.8857 0.4036 0.0044563 0.017777 0.0015689 0.0082159 2.9276 -0.21849 -0.18503 -0.36212 -0.18897 0.046528 0.15715 0.023768 0.30315 0.092097
3.2383 0.0086114 -0.023951 -0.16715 -0.23079 0 -0.17879 -0.061578 -0.2454 -0.26383 -0.14943 -0.086463 -6.1435 0.17211 0.29474 0.14428 0.37564 0.57079 0.084845 0.4939 1.0742 0.42426 0.8154 0.84048 0.41079 0.0043587 0.017031 0.0013468 0.0072997 2.0352 -0.11826 -0.063817 -0.30393 -0.086319 0.026489 0.13308 0.0064017 0.29763 0.092072
3.2422 0.066427 0.040806 -0.15438 -0.056332 0 -0.0042739 0.028733 -0.10145 -0.1905 -0.028776 -0.22089 -9.2642 0.14388 0.2592 0.14468 0.37605 0.56897 0.032976 0.46211 1.0551 0.39195 0.79273 0.78989 0.40533 0.0034941 0.015182 0.0014847 0.006782 1.0067 0.0036483 0.045529 -0.20079 0.013132 -0.0035239 0.11387 -0.021553 0.28239 0.077851
3.2461 0.1212 0.11138 0.047173 0.088928 0 0.15069 0.10797 0.031343 -0.093367 0.12521 -0.36127 -12.374 0.12206 0.20777 0.1449 0.36131 0.52681 -0.00079965 0.39897 0.98461 0.35385 0.74337 0.69531 0.37874 0.0021071 0.011252 0.0013553 0.0063271 0.021374 0.11169 0.1352 -0.083872 0.072456 -0.035244 0.099931 -0.050985 0.25687 0.049484
3.25 0.17655 0.18055 0.3093 0.17208 0 0.24152 0.14688 0.10549 -0.011923 0.23146 -0.37427 -15.442 0.10127 0.15568 0.14526 0.32957 0.45019 -0.01751 0.31183 0.86986 0.31341 0.66925 0.51654 0.33485 0.0007989 0.0050573 0.00052325 0.0050562 -0.92813 0.18943 0.20755 0.020739 0.095351 -0.061732 0.087907 -0.074759 0.22525 0.015553
3.2539 0.23181 0.24061 0.43015 0.21952 0 0.27754 0.16542 0.13204 0.03099 0.24877 -0.21704 -18.457 0.077941 0.10883 0.14507 0.27895 0.33992 -0.020043 0.20291 0.70961 0.27005 0.56881 0.23776 0.27513 4.3897e-05 -0.0024235 -0.00078781 0.0022425 -1.9299 0.23913 0.25577 0.10501 0.11501 -0.080897 0.076324 -0.090069 0.18922 -0.019044
3.2578 0.28116 0.28607 0.34819 0.26941 0 0.29266 0.21198 0.15684 0.055547 0.21085 0.039238 -21.434 0.048573 0.071493 0.14333 0.20836 0.19773 -0.013015 0.074889 0.50332 0.22247 0.44098 -0.12426 0.20171 -0.00026322 -0.0096607 -0.0018773 -0.0019831 -3.0128 0.2718 0.26755 0.1775 0.16281 -0.091923 0.0639 -0.095039 0.15054 -0.049331
3.2617 0.31856 0.31651 0.20834 0.3289 0 0.31079 0.30609 0.21673 0.11513 0.19476 0.27673 -24.386 0.0074079 0.044387 0.1367 0.11406 0.020737 -0.0076815 -0.072256 0.23935 0.16463 0.27807 -0.5319 0.11681 -0.00080424 -0.015563 -0.0022317 -0.0066053 -4.1112 0.29952 0.24867 0.25164 0.24546 -0.097221 0.049642 -0.087601 0.1117 -0.066241
3.2656 0.3433 0.33719 0.20391 0.37611 0 0.33623 0.40662 0.31309 0.2484 0.2495 0.42379 -27.312 -0.042544 0.01366 0.12364 0.0048287 -0.17935 -0.015751 -0.23272 -0.069043 0.094482 0.087435 -0.94643 0.028162 -0.0023035 -0.019979 -0.0020015 -0.010461 -5.133 0.33155 0.23413 0.33506 0.34472 -0.10657 0.034692 -0.073849 0.074792 -0.069308
3.2695 0.36042 0.35559 0.3662 0.39483 0 0.3658 0.44553 0.41708 0.43334 0.35295 0.495 -30.192 -0.096924 -0.029809 0.10482 -0.11306 -0.39518 -0.038448 -0.40407 -0.40951 0.014296 -0.12416 -1.3413 -0.060538 -0.0048713 -0.023422 -0.0018072 -0.013094 -6.0301 0.36994 0.26417 0.42703 0.43356 -0.12441 0.019406 -0.057963 0.039764 -0.06261
3.2734 0.37528 0.37558 0.53402 0.39812 0 0.39914 0.39699 0.49477 0.59259 0.43906 0.55548 -33.006 -0.15272 -0.091699 0.081074 -0.23556 -0.62182 -0.075064 -0.58491 -0.77265 -0.073257 -0.35179 -1.7026 -0.14679 -0.0077957 -0.026457 -0.0020873 -0.014951 -6.7989 0.40651 0.343 0.52186 0.49324 -0.15285 0.0032959 -0.042685 0.0060485 -0.049784
3.2773 0.38774 0.39404 0.53623 0.41486 0 0.43429 0.31041 0.53118 0.6555 0.4661 0.65257 -35.741 -0.20649 -0.17735 0.053859 -0.35825 -0.85357 -0.12278 -0.77368 -1.1464 -0.16375 -0.58924 -2.0213 -0.22787 -0.010005 -0.029323 -0.0026783 -0.016791 -7.4354 0.42827 0.42522 0.61165 0.52048 -0.19298 -0.014985 -0.030951 -0.027594 -0.035993
3.2813 0.39254 0.40354 0.38259 0.45635 0 0.4594 0.27024 0.53867 0.62411 0.45415 0.77721 -38.401 -0.25492 -0.28497 0.027247 -0.4738 -1.0764 -0.17068 -0.96282 -1.4999 -0.24494 -0.81938 -2.2855 -0.29849 -0.010834 -0.031963 -0.0030524 -0.018924 -7.9179 0.43176 0.45275 0.68608 0.52346 -0.23936 -0.041367 -0.02685 -0.065374 -0.031376
3.2852 0.38622 0.39967 0.24992 0.50124 0 0.45805 0.32105 0.54632 0.57711 0.45337 0.88056 -41.002 -0.30016 -0.39491 0.0040345 -0.57963 -1.2799 -0.20973 -1.1407 -1.8132 -0.31118 -1.0274 -2.4787 -0.35867 -0.010462 -0.034186 -0.0029309 -0.02101 -8.2357 0.43245 0.41173 0.73314 0.51192 -0.28136 -0.077536 -0.02913 -0.10879 -0.037259
3.2891 0.37363 0.38646 0.28148 0.51544 0 0.42735 0.43179 0.57649 0.60029 0.48054 0.92045 -43.561 -0.34287 -0.49727 -0.014899 -0.67298 -1.4561 -0.23708 -1.2984 -2.0728 -0.35998 -1.2033 -2.585 -0.40699 -0.0096766 -0.035731 -0.0026002 -0.022517 -8.4118 0.45452 0.3515 0.74467 0.48943 -0.31446 -0.12394 -0.037363 -0.15794 -0.052731
3.293 0.36694 0.37493 0.42832 0.48547 0 0.38793 0.53082 0.624 0.70473 0.49757 0.89264 -46.093 -0.38324 -0.58318 -0.029069 -0.75111 -1.5978 -0.25129 -1.4273 -2.2672 -0.39003 -1.3377 -2.5961 -0.44224 -0.0092159 -0.036273 -0.0026005 -0.023269 -8.4761 0.50531 0.34016 0.72276 0.45451 -0.33535 -0.17991 -0.050794 -0.21211 -0.075767
3.2969 0.37669 0.37556 0.51217 0.43141 0 0.3692 0.57057 0.6552 0.81115 0.45978 0.82398 -48.592 -0.41874 -0.63891 -0.037891 -0.80574 -1.6871 -0.25173 -1.5077 -2.3695 -0.39908 -1.4103 -2.5167 -0.46016 -0.0092954 -0.035558 -0.0031466 -0.023494 -8.4109 0.55962 0.39618 0.67967 0.41051 -0.34062 -0.24216 -0.068239 -0.26803 -0.10115
3.3008 0.4029 0.39138 0.43567 0.38835 0 0.3805 0.55619 0.63287 0.8189 0.38127 0.74111 -51.034 -0.44269 -0.66562 -0.042661 -0.83307 -1.7218 -0.24591 -1.5352 -2.3843 -0.39423 -1.4227 -2.3646 -0.46188 -0.0096479 -0.033614 -0.0039067 -0.023409 -8.145 0.5751 0.46451 0.62869 0.37477 -0.33764 -0.29859 -0.08538 -0.31646 -0.1197
3.3047 0.4346 0.41711 0.2975 0.37761 0 0.39906 0.51882 0.5497 0.69634 0.33929 0.64674 -53.387 -0.45119 -0.67169 -0.043831 -0.83506 -1.7105 -0.23854 -1.5196 -2.331 -0.38107 -1.3895 -2.1649 -0.4509 -0.0099157 -0.030817 -0.0043455 -0.022881 -7.6228 0.52973 0.46537 0.57377 0.37359 -0.33327 -0.34151 -0.09918 -0.35177 -0.12866
3.3086 0.45863 0.44443 0.27896 0.39554 0 0.39278 0.47495 0.44051 0.50797 0.40114 0.52378 -55.637 -0.44128 -0.66051 -0.04083 -0.81172 -1.6558 -0.23122 -1.4656 -2.2177 -0.36138 -1.3184 -1.9416 -0.42856 -0.0099431 -0.027662 -0.0042236 -0.021608 -6.8903 0.44607 0.37177 0.50895 0.41991 -0.33061 -0.36587 -0.10758 -0.36986 -0.12703
3.3125 0.46966 0.46753 0.43164 0.42587 0 0.35869 0.42055 0.35803 0.35531 0.54408 0.362 -57.805 -0.41078 -0.63539 -0.032772 -0.76381 -1.5614 -0.22472 -1.3796 -2.0535 -0.33625 -1.2182 -1.7125 -0.39638 -0.0097364 -0.024433 -0.0037271 -0.019591 -6.1097 0.37592 0.24062 0.4293 0.49046 -0.33197 -0.36743 -0.10871 -0.36724 -0.11495
3.3164 0.47241 0.4846 0.61135 0.45727 0 0.33639 0.35931 0.33094 0.29068 0.65562 0.18272 -59.927 -0.35765 -0.59363 -0.015925 -0.69082 -1.4268 -0.2164 -1.2702 -1.845 -0.30272 -1.1009 -1.49 -0.3549 -0.0092729 -0.021116 -0.0031649 -0.017329 -5.4797 0.3573 0.16622 0.34308 0.52912 -0.33544 -0.33925 -0.099148 -0.337 -0.094894
3.3203 0.47473 0.49531 0.63719 0.4877 0 0.37551 0.32093 0.34265 0.28549 0.62563 0.038724 -62.026 -0.29951 -0.5397 0.0064821 -0.6104 -1.2778 -0.2043 -1.159 -1.6247 -0.26289 -0.98518 -1.2864 -0.31032 -0.0084775 -0.017677 -0.0026464 -0.015435 -5.131 0.38495 0.19969 0.27185 0.48574 -0.33406 -0.29853 -0.084526 -0.29413 -0.074997
3.3242 0.4791 0.49862 0.4962 0.51566 0 0.48358 0.33865 0.35186 0.27598 0.44761 -0.014901 -64.085 -0.24484 -0.47554 0.031995 -0.5304 -1.1257 -0.18865 -1.0538 -1.4064 -0.21878 -0.87702 -1.1196 -0.26546 -0.0074199 -0.014429 -0.0021014 -0.014103 -5.0792 0.422 0.30917 0.23686 0.36519 -0.32489 -0.25325 -0.067872 -0.24562 -0.05773
3.3281 0.48118 0.4937 0.3588 0.53368 0 0.60596 0.40826 0.33471 0.23315 0.23227 0.040143 -66.064 -0.20132 -0.40476 0.057647 -0.45845 -0.98204 -0.1705 -0.96201 -1.2041 -0.17344 -0.78166 -1.0118 -0.22346 -0.0064503 -0.012077 -0.001537 -0.013019 -5.252 0.43847 0.41377 0.24299 0.2407 -0.30634 -0.21111 -0.052245 -0.19847 -0.044806
3.332 0.47625 0.48241 0.38443 0.53299 0 0.66374 0.47842 0.30655 0.18672 0.11899 0.16713 -67.933 -0.18007 -0.33602 0.077641 -0.40674 -0.86709 -0.15336 -0.89467 -1.0422 -0.13393 -0.70726 -0.98288 -0.19029 -0.006018 -0.01134 -0.0011417 -0.011887 -5.543 0.43568 0.45371 0.27478 0.20788 -0.27819 -0.1834 -0.042469 -0.1633 -0.03751
3.3359 0.46624 0.46986 0.53736 0.51272 0 0.6197 0.49071 0.30232 0.18663 0.16671 0.29571 -69.703 -0.18444 -0.28976 0.084699 -0.38533 -0.80378 -0.14473 -0.8609 -0.94819 -0.11267 -0.66118 -1.0404 -0.1743 -0.0062818 -0.012424 -0.0010883 -0.011003 -5.8474 0.43393 0.43079 0.30809 0.30813 -0.25014 -0.17789 -0.042109 -0.14921 -0.033791
3.3398 0.45921 0.46151 0.62465 0.48109 0 0.51157 0.43227 0.33787 0.24953 0.32075 0.37135 -71.409 -0.20542 -0.27465 0.079397 -0.39023 -0.79125 -0.14661 -0.85765 -0.92124 -0.11247 -0.64286 -1.1754 -0.17678 -0.0069178 -0.014825 -0.0013123 -0.011179 -6.0881 0.44226 0.38981 0.32785 0.48623 -0.23083 -0.18966 -0.048794 -0.15328 -0.031539
3.3438 0.46131 0.45924 0.51802 0.44746 0 0.41989 0.34835 0.3937 0.34574 0.47539 0.39465 -73.074 -0.23846 -0.29552 0.062726 -0.41995 -0.83032 -0.15951 -0.88534 -0.96403 -0.13471 -0.65501 -1.3647 -0.19922 -0.0073811 -0.01764 -0.0015916 -0.012986 -6.2526 0.44732 0.37039 0.33828 0.62578 -0.22472 -0.21576 -0.060721 -0.17386 -0.030634
3.3477 0.46921 0.46011 0.30993 0.4164 0 0.39921 0.30235 0.43706 0.43248 0.56357 0.41582 -74.689 -0.27864 -0.35462 0.03675 -0.4718 -0.91911 -0.1829 -0.94342 -1.0763 -0.17918 -0.69987 -1.5792 -0.24211 -0.0074081 -0.020168 -0.0018524 -0.016038 -6.4181 0.43316 0.37891 0.35884 0.6393 -0.23508 -0.25228 -0.07555 -0.20828 -0.031447
3.3516 0.47145 0.45875 0.2228 0.39174 0 0.43619 0.32346 0.45668 0.49181 0.59171 0.48601 -76.224 -0.32075 -0.45247 0.0070136 -0.54307 -1.056 -0.21352 -1.0352 -1.2632 -0.24347 -0.78782 -1.7931 -0.30662 -0.0072651 -0.022334 -0.0022883 -0.019072 -6.7082 0.40583 0.39949 0.40948 0.53695 -0.26426 -0.29312 -0.088514 -0.25282 -0.037995
3.3555 0.4582 0.45125 0.3644 0.38366 0 0.47091 0.38951 0.47162 0.535 0.60205 0.60733 -77.666 -0.36264 -0.55889 -0.018351 -0.61961 -1.207 -0.24209 -1.1422 -1.4809 -0.3098 -0.90092 -1.9887 -0.37746 -0.0074748 -0.024601 -0.0030813 -0.020854 -7.1811 0.39105 0.42027 0.49482 0.4126 -0.29791 -0.33147 -0.097053 -0.29881 -0.052042
3.3594 0.43092 0.43782 0.59745 0.40509 0 0.45661 0.45338 0.50587 0.57822 0.61505 0.72813 -79.03 -0.40474 -0.65924 -0.03732 -0.69554 -1.3565 -0.26521 -1.2545 -1.7069 -0.37002 -1.0274 -2.1568 -0.44594 -0.0082845 -0.027432 -0.0040406 -0.021114 -7.7386 0.40617 0.4426 0.59673 0.35976 -0.32864 -0.366 -0.10148 -0.34348 -0.073345
3.3633 0.40272 0.42283 0.67239 0.4557 0 0.39863 0.48096 0.55783 0.62389 0.61172 0.78951 -80.343 -0.44697 -0.74295 -0.049226 -0.7663 -1.4927 -0.28082 -1.3638 -1.9229 -0.41826 -1.1563 -2.2917 -0.5048 -0.0094121 -0.030715 -0.0046576 -0.020656 -8.1647 0.43992 0.46771 0.68104 0.39445 -0.35138 -0.39601 -0.10254 -0.38487 -0.10088
3.3672 0.38892 0.41278 0.48764 0.51037 0 0.3394 0.46747 0.59848 0.66637 0.56419 0.7787 -81.619 -0.48839 -0.79824 -0.054666 -0.82621 -1.6014 -0.28742 -1.4585 -2.105 -0.44793 -1.2715 -2.3856 -0.54418 -0.010321 -0.033624 -0.0046135 -0.020563 -8.2893 0.46536 0.48341 0.71664 0.45451 -0.36105 -0.42116 -0.10196 -0.42088 -0.13211
3.3711 0.39571 0.41301 0.20282 0.53053 0 0.31245 0.42915 0.59915 0.70556 0.47365 0.73642 -82.842 -0.5221 -0.82289 -0.059373 -0.86906 -1.672 -0.28792 -1.524 -2.2259 -0.45803 -1.3486 -2.426 -0.55547 -0.010727 -0.035092 -0.0041853 -0.021241 -8.1298 0.47125 0.47021 0.69609 0.47064 -0.36029 -0.4417 -0.10356 -0.44947 -0.15865
3.375 0.41626 0.42405 0.084418 0.4948 0 0.3161 0.38867 0.55856 0.74394 0.37606 0.71016 -83.993 -0.54297 -0.83235 -0.067744 -0.89687 -1.715 -0.28745 -1.5626 -2.2933 -0.45828 -1.3873 -2.4001 -0.54735 -0.010795 -0.034545 -0.0040179 -0.022166 -7.8628 0.47365 0.42147 0.64196 0.43607 -0.35907 -0.45826 -0.10843 -0.47155 -0.17565
3.3789 0.43646 0.43963 0.24245 0.42201 0 0.32976 0.36597 0.50168 0.76954 0.3153 0.70214 -85.066 -0.54765 -0.83243 -0.080728 -0.90904 -1.7333 -0.28744 -1.5744 -2.3082 -0.45262 -1.3872 -2.304 -0.52441 -0.010839 -0.032319 -0.0044287 -0.022484 -7.6437 0.492 0.35549 0.59046 0.40668 -0.36182 -0.46995 -0.11654 -0.48669 -0.18103
3.3828 0.44456 0.44866 0.52492 0.36137 0 0.34678 0.37034 0.45502 0.75249 0.31309 0.66796 -86.074 -0.53391 -0.82802 -0.098277 -0.90516 -1.7294 -0.28864 -1.5603 -2.2729 -0.44454 -1.3504 -2.15 -0.49204 -0.010871 -0.029381 -0.0050076 -0.021844 -7.4562 0.51831 0.30665 0.56214 0.43521 -0.37192 -0.47573 -0.12735 -0.49455 -0.17373
3.3867 0.43719 0.44188 0.66921 0.35382 0 0.38151 0.39128 0.42572 0.66985 0.35918 0.56996 -87.031 -0.4993 -0.81928 -0.11678 -0.88052 -1.6996 -0.28897 -1.5175 -2.1819 -0.43599 -1.278 -1.9654 -0.45863 -0.010525 -0.026604 -0.0050179 -0.020685 -7.1518 0.51917 0.30347 0.54418 0.50974 -0.39039 -0.47174 -0.13884 -0.49288 -0.1534
3.3906 0.419 0.41925 0.55115 0.39743 0 0.44163 0.39897 0.40256 0.53544 0.4214 0.42901 -87.931 -0.45774 -0.79932 -0.12833 -0.83882 -1.6451 -0.28338 -1.4551 -2.0522 -0.42395 -1.1899 -1.7802 -0.43067 -0.0094886 -0.024218 -0.0042091 -0.01976 -6.6376 0.47325 0.35161 0.50296 0.5596 -0.40608 -0.45882 -0.14766 -0.48371 -0.12926
3.3945 0.39852 0.39216 0.28921 0.44866 0 0.50059 0.36609 0.37139 0.39759 0.46295 0.31531 -88.766 -0.41851 -0.76371 -0.12957 -0.78333 -1.5663 -0.26969 -1.3778 -1.8931 -0.4051 -1.0955 -1.6113 -0.40727 -0.0079753 -0.02191 -0.0031325 -0.019391 -6.0057 0.4022 0.43168 0.41909 0.5218 -0.41142 -0.43912 -0.15245 -0.46844 -0.1065
3.3984 0.38427 0.3768 0.11905 0.45916 0 0.50878 0.29901 0.32592 0.30008 0.45989 0.28107 -89.534 -0.38719 -0.71039 -0.11875 -0.71616 -1.4629 -0.24686 -1.2883 -1.7104 -0.37707 -0.99951 -1.4565 -0.38645 -0.0066977 -0.019399 -0.0025626 -0.019149 -5.4576 0.3556 0.50951 0.3132 0.40059 -0.40183 -0.41442 -0.15227 -0.44759 -0.088027
3.4023 0.38217 0.38294 0.17654 0.41566 0 0.43991 0.24588 0.26808 0.24629 0.41624 0.30242 -90.247 -0.36896 -0.63853 -0.094688 -0.63978 -1.335 -0.21444 -1.1888 -1.5096 -0.33727 -0.9056 -1.3021 -0.36442 -0.0062728 -0.016851 -0.0026454 -0.01824 -5.1095 0.362 0.55223 0.23541 0.26311 -0.37321 -0.38718 -0.14612 -0.42128 -0.076288
3.4063 0.3934 0.40648 0.3935 0.34869 0 0.32702 0.26358 0.20713 0.20732 0.36743 0.29505 -90.915 -0.3624 -0.55933 -0.061051 -0.5609 -1.1903 -0.17659 -1.085 -1.3047 -0.2864 -0.81571 -1.141 -0.33258 -0.006622 -0.014707 -0.0027528 -0.016245 -4.902 0.39956 0.5441 0.22405 0.18071 -0.33015 -0.36282 -0.13279 -0.3883 -0.070345
3.4102 0.41289 0.43239 0.58101 0.30547 0 0.24684 0.36633 0.16317 0.16632 0.36033 0.19586 -91.529 -0.3542 -0.49183 -0.028205 -0.48797 -1.0503 -0.14176 -0.98633 -1.1144 -0.23479 -0.72972 -0.98574 -0.29137 -0.0069891 -0.013189 -0.0022566 -0.013568 -4.7188 0.42153 0.49521 0.27079 0.17706 -0.29117 -0.34403 -0.11509 -0.35065 -0.063951
3.4141 0.43065 0.44554 0.59966 0.31326 0 0.26061 0.5045 0.16485 0.14612 0.41495 0.03328 -92.069 -0.33807 -0.44498 -0.00093337 -0.42615 -0.9271 -0.11396 -0.89914 -0.95126 -0.18838 -0.6502 -0.86748 -0.24322 -0.006624 -0.01211 -0.0013593 -0.011243 -4.5731 0.40951 0.43453 0.32636 0.22918 -0.26604 -0.33186 -0.094182 -0.30965 -0.054282
3.418 0.43707 0.44074 0.46107 0.36368 0 0.36292 0.59791 0.23033 0.18293 0.49863 -0.084709 -92.527 -0.30942 -0.42541 0.016685 -0.38032 -0.83242 -0.09652 -0.82981 -0.82731 -0.15274 -0.5807 -0.82149 -0.19191 -0.0055058 -0.011265 -0.00099204 -0.010251 -4.6282 0.39311 0.38785 0.34343 0.30692 -0.263 -0.32688 -0.071453 -0.26722 -0.039156
3.4219 0.42954 0.4243 0.2923 0.42548 0 0.48468 0.5962 0.34229 0.27258 0.5438 -0.057709 -92.918 -0.26545 -0.44066 0.018671 -0.36116 -0.7883 -0.094379 -0.79246 -0.76968 -0.13751 -0.53294 -0.86965 -0.14743 -0.0044117 -0.010949 -0.0018113 -0.010893 -5.0048 0.41054 0.35701 0.31742 0.39967 -0.29366 -0.32998 -0.049658 -0.22884 -0.01653
3.4258 0.41477 0.40737 0.21893 0.4684 0 0.5467 0.51268 0.44618 0.35518 0.50343 0.12427 -93.264 -0.22275 -0.47433 0.0073114 -0.37123 -0.79713 -0.10428 -0.79166 -0.78479 -0.14258 -0.51787 -1.0107 -0.12287 -0.0042543 -0.011914 -0.0033811 -0.012681 -5.5893 0.45424 0.32245 0.28721 0.50262 -0.3474 -0.33825 -0.033338 -0.20401 0.00888
3.4297 0.40378 0.39769 0.27191 0.47748 0 0.51683 0.40536 0.48653 0.36788 0.39628 0.37561 -93.568 -0.19726 -0.5103 -0.012376 -0.40614 -0.84684 -0.1211 -0.82194 -0.86054 -0.16159 -0.5362 -1.2214 -0.12129 -0.0053129 -0.014649 -0.0044988 -0.014775 -6.0849 0.46826 0.27155 0.29658 0.58821 -0.40821 -0.34932 -0.024684 -0.1974 0.032153
3.4336 0.40344 0.39654 0.38194 0.45301 0 0.42557 0.32965 0.45559 0.31698 0.29586 0.58522 -93.812 -0.1998 -0.54038 -0.03783 -0.46405 -0.93109 -0.14233 -0.88069 -0.99109 -0.19083 -0.58898 -1.4656 -0.14431 -0.0070622 -0.018698 -0.0043861 -0.016563 -6.2863 0.40916 0.2254 0.35451 0.60857 -0.46634 -0.36234 -0.025304 -0.21256 0.050219
3.4375 0.41155 0.40118 0.44962 0.40573 0 0.33514 0.30803 0.40649 0.28804 0.26851 0.69262 -93.976 -0.24041 -0.55772 -0.066459 -0.54231 -1.042 -0.16555 -0.9641 -1.1684 -0.22609 -0.67566 -1.7045 -0.19194 -0.0086933 -0.022782 -0.0034814 -0.017932 -6.2953 0.30685 0.23019 0.43147 0.5373 -0.51209 -0.37672 -0.03647 -0.25234 0.06023
3.4414 0.41969 0.40853 0.42929 0.35512 0 0.29448 0.33476 0.40987 0.37022 0.31827 0.70684 -94.065 -0.33193 -0.56173 -0.095908 -0.63773 -1.1699 -0.18933 -1.0672 -1.3809 -0.26217 -0.79462 -1.9072 -0.26176 -0.0097545 -0.025735 -0.0029567 -0.019066 -6.4264 0.25242 0.31216 0.49126 0.40839 -0.53414 -0.39371 -0.059898 -0.32115 0.058497
3.4453 0.42069 0.41597 0.36252 0.32697 0 0.3148 0.39489 0.4889 0.56319 0.39174 0.66951 -94.105 -0.44037 -0.56998 -0.12471 -0.73577 -1.2981 -0.21381 -1.1735 -1.5963 -0.29684 -0.92097 -2.0576 -0.33447 -0.010303 -0.027336 -0.0034549 -0.020052 -6.8756 0.31426 0.43824 0.52383 0.30424 -0.54665 -0.41394 -0.086927 -0.3994 0.051657
3.4492 0.41339 0.41975 0.33593 0.34209 0 0.37445 0.47027 0.59425 0.76231 0.43539 0.61426 -94.117 -0.54712 -0.59096 -0.15178 -0.82994 -1.4209 -0.23884 -1.2766 -1.8017 -0.33009 -1.0444 -2.1577 -0.4018 -0.010539 -0.028227 -0.0043953 -0.020724 -7.4915 0.4637 0.52885 0.54679 0.29447 -0.5576 -0.43777 -0.11307 -0.47693 0.042699
3.4531 0.40091 0.4146 0.39682 0.39939 0 0.43859 0.533 0.64574 0.84371 0.44402 0.56146 -94.088 -0.63458 -0.63059 -0.17559 -0.91389 -1.5329 -0.26369 -1.3705 -1.9852 -0.36171 -1.1556 -2.2212 -0.45634 -0.010459 -0.029054 -0.0045907 -0.020889 -7.8929 0.58998 0.52159 0.5782 0.37968 -0.57376 -0.46508 -0.13406 -0.54378 0.034275
3.457 0.38562 0.39644 0.4995 0.46843 0 0.47613 0.54856 0.60297 0.77027 0.45069 0.53501 -93.988 -0.67574 -0.69391 -0.19204 -0.97655 -1.624 -0.28561 -1.4454 -2.1275 -0.39046 -1.2402 -2.2613 -0.487 -0.0099556 -0.029783 -0.0035062 -0.020645 -7.8191 0.59606 0.42885 0.61188 0.49255 -0.60268 -0.49482 -0.14314 -0.5835 0.029529
3.4609 0.36686 0.36628 0.53748 0.50422 0 0.46916 0.49866 0.49825 0.61651 0.47348 0.56176 -93.803 -0.6601 -0.76437 -0.19431 -1.0075 -1.6824 -0.29736 -1.4916 -2.2119 -0.41095 -1.2883 -2.2783 -0.48852 -0.0092121 -0.029917 -0.0018236 -0.020405 -7.3513 0.48369 0.3298 0.62109 0.55437 -0.63671 -0.52116 -0.13708 -0.58458 0.028679
3.4648 0.34381 0.33138 0.44226 0.4775 0 0.41726 0.40278 0.40307 0.49238 0.4831 0.64239 -93.548 -0.60881 -0.82116 -0.18132 -1.0088 -1.7059 -0.29552 -1.509 -2.2412 -0.41877 -1.3041 -2.2557 -0.46757 -0.0087933 -0.029249 -0.00075015 -0.020508 -6.7889 0.34585 0.29854 0.58476 0.53349 -0.65953 -0.53889 -0.12083 -0.55497 0.029152
3.4688 0.3193 0.30198 0.25929 0.39684 0 0.33757 0.31019 0.36398 0.44572 0.43188 0.7279 -93.257 -0.53534 -0.85154 -0.15229 -0.97958 -1.6906 -0.27772 -1.4951 -2.2122 -0.40995 -1.2871 -2.1691 -0.4269 -0.0091647 -0.02817 -0.00084315 -0.020808 -6.3307 0.27715 0.33611 0.50851 0.45575 -0.65936 -0.54387 -0.097677 -0.4995 0.029608
3.4727 0.29936 0.28547 0.12101 0.3031 0 0.25782 0.26309 0.37007 0.438 0.31483 0.74022 -92.941 -0.45512 -0.84422 -0.1075 -0.92049 -1.6333 -0.24249 -1.4481 -2.1223 -0.38095 -1.2373 -2.0006 -0.37002 -0.010065 -0.027057 -0.001575 -0.020671 -5.9081 0.29268 0.37469 0.42023 0.36755 -0.62488 -0.53222 -0.071591 -0.42479 0.028831
3.4766 0.2884 0.28241 0.13145 0.23976 0 0.20334 0.2645 0.37699 0.40608 0.19382 0.62931 -92.583 -0.39455 -0.78115 -0.049285 -0.82866 -1.5219 -0.18818 -1.3584 -1.953 -0.32394 -1.1456 -1.7507 -0.30085 -0.010471 -0.025448 -0.0019925 -0.019456 -5.3314 0.33118 0.35117 0.34713 0.29539 -0.53618 -0.49444 -0.050413 -0.34345 0.026569
3.4805 0.28525 0.28696 0.26863 0.22381 0 0.18557 0.28207 0.35484 0.33426 0.15162 0.41546 -92.16 -0.35751 -0.68912 0.0081544 -0.72248 -1.3795 -0.12891 -1.2432 -1.7317 -0.25272 -1.0259 -1.44 -0.23028 -0.0093817 -0.022103 -0.0016711 -0.017064 -4.5593 0.32895 0.27598 0.29719 0.23965 -0.42021 -0.4395 -0.037391 -0.27113 0.02583
3.4844 0.2849 0.2913 0.40229 0.24013 0 0.1995 0.28212 0.30927 0.26007 0.21743 0.17474 -91.674 -0.33768 -0.58481 0.057488 -0.61146 -1.2185 -0.072831 -1.1121 -1.4731 -0.17686 -0.88541 -1.104 -0.16321 -0.0067561 -0.016179 -0.00097071 -0.014035 -3.7798 0.28301 0.2257 0.2594 0.19726 -0.29821 -0.37408 -0.0321 -0.21243 0.028459
3.4883 0.28432 0.29096 0.41362 0.26033 0 0.22982 0.25805 0.26122 0.21751 0.33799 -0.018499 -91.153 -0.3283 -0.48158 0.093068 -0.50374 -1.05 -0.026589 -0.97405 -1.1903 -0.10484 -0.73127 -0.78399 -0.10379 -0.0036958 -0.0084536 -0.00046971 -0.011157 -3.2178 0.24257 0.26538 0.21729 0.17864 -0.18913 -0.30455 -0.033596 -0.1701 0.035579
3.4922 0.28575 0.28739 0.30211 0.26655 0 0.25932 0.22731 0.21667 0.19056 0.42387 -0.13679 -90.616 -0.31833 -0.39587 0.10771 -0.41053 -0.88786 0.00091104 -0.841 -0.9012 -0.048938 -0.57378 -0.51929 -0.057908 -0.0016165 -0.0012585 -0.00033288 -0.0089639 -2.9041 0.24764 0.3789 0.16138 0.19721 -0.12057 -0.2403 -0.039918 -0.14645 0.048112
3.4961 0.2935 0.2862 0.17753 0.25994 0 0.27523 0.20691 0.16331 0.13246 0.42529 -0.19429 -90.052 -0.29534 -0.33907 0.099684 -0.34571 -0.75123 0.0038994 -0.73183 -0.64077 -0.022338 -0.43526 -0.33904 -0.031861 -0.0011484 0.0030213 -0.00029871 -0.0075723 -2.6729 0.28559 0.47865 0.093632 0.24595 -0.11815 -0.1953 -0.04642 -0.1376 0.062539
3.5 0.30749 0.29221 0.1509 0.25166 0 0.27407 0.19792 0.095225 0.027343 0.36488 -0.2083 -89.43 -0.26431 -0.30024 0.08064 -0.30623 -0.64139 -0.0080092 -0.64937 -0.4248 -0.018187 -0.32607 -0.25563 -0.021408 -0.0017701 0.0035919 -0.00015485 -0.0068809 -2.3912 0.3088 0.48564 0.026746 0.29233 -0.16034 -0.16939 -0.050816 -0.1343 0.073373
3.5039 0.32076 0.30497 0.23545 0.25006 0 0.26524 0.19312 0.032892 -0.07898 0.30215 -0.1761 -88.734 -0.23142 -0.27376 0.056892 -0.29098 -0.56019 -0.029412 -0.59566 -0.26435 -0.031887 -0.25277 -0.26222 -0.024631 -0.0024525 0.001574 -3.1753e-05 -0.0067793 -2.1494 0.28813 0.40061 -0.018216 0.30201 -0.23204 -0.16152 -0.052723 -0.13295 0.077565
3.5078 0.32437 0.31832 0.34876 0.2572 0 0.26818 0.19238 0.012311 -0.1165 0.27247 -0.09053 -87.987 -0.20396 -0.25397 0.034926 -0.29762 -0.50849 -0.054361 -0.57133 -0.16828 -0.057514 -0.22003 -0.3382 -0.038896 -0.0026105 -0.0011968 -0.00017026 -0.0071281 -2.1907 0.24259 0.29783 -0.018728 0.26916 -0.31532 -0.16914 -0.052191 -0.13047 0.072621
3.5117 0.31525 0.32456 0.39966 0.27356 0 0.29855 0.20406 0.05355 -0.057398 0.26313 0.031197 -87.221 -0.1968 -0.23686 0.025618 -0.32359 -0.49385 -0.07289 -0.58026 -0.16123 -0.084297 -0.2386 -0.46099 -0.059972 -0.0024471 -0.0036671 -0.00052703 -0.007649 -2.6485 0.21745 0.25195 0.035758 0.22259 -0.37521 -0.18635 -0.049967 -0.12382 0.055383
3.5156 0.29903 0.32014 0.36584 0.30036 0 0.35039 0.2321 0.1421 0.059903 0.24314 0.14716 -86.442 -0.20868 -0.22616 0.030573 -0.35635 -0.51011 -0.080726 -0.61026 -0.22449 -0.10254 -0.29049 -0.61661 -0.080086 -0.0024948 -0.0059992 -0.00077487 -0.0080308 -3.3812 0.23926 0.27254 0.13166 0.20129 -0.39317 -0.20085 -0.04729 -0.11484 0.032933
3.5195 0.28527 0.30822 0.29456 0.33405 0 0.39219 0.26785 0.24156 0.17257 0.20709 0.22465 -85.615 -0.23064 -0.22741 0.046047 -0.39066 -0.5543 -0.080039 -0.65502 -0.34279 -0.11248 -0.36324 -0.80155 -0.097226 -0.0029956 -0.0087861 -0.00072323 -0.0082547 -4.0844 0.29477 0.30773 0.23412 0.22282 -0.37498 -0.20885 -0.043875 -0.10628 0.011234
3.5234 0.27982 0.29602 0.24572 0.36031 0 0.38762 0.29852 0.3223 0.25298 0.18409 0.27111 -84.701 -0.25508 -0.24478 0.068606 -0.424 -0.62587 -0.07333 -0.71161 -0.50752 -0.11601 -0.4496 -1.0153 -0.11112 -0.0038117 -0.012101 -0.00062211 -0.0087559 -4.5582 0.34885 0.30519 0.30865 0.27295 -0.3284 -0.20908 -0.039185 -0.10059 -0.0054892
3.5273 0.28151 0.28946 0.24353 0.35943 0 0.32815 0.32068 0.37684 0.32275 0.20584 0.32487 -83.703 -0.27175 -0.2831 0.093245 -0.45481 -0.72546 -0.06472 -0.77816 -0.71053 -0.11751 -0.54279 -1.2512 -0.12283 -0.0048339 -0.015412 -0.00093119 -0.010099 -4.8489 0.37586 0.26469 0.34579 0.32235 -0.26721 -0.20192 -0.032231 -0.10117 -0.012429
3.5313 0.28549 0.28971 0.27345 0.32282 0 0.24714 0.3401 0.41138 0.41165 0.27112 0.41302 -82.667 -0.26889 -0.34218 0.11019 -0.48542 -0.85241 -0.06284 -0.85508 -0.94014 -0.12874 -0.63856 -1.4931 -0.1391 -0.0062461 -0.018276 -0.0017907 -0.012388 -5.1355 0.37309 0.23227 0.36615 0.35153 -0.22318 -0.19479 -0.021981 -0.11432 -0.0059524
3.5352 0.28839 0.29394 0.30605 0.26658 0 0.19768 0.35848 0.42971 0.51264 0.34414 0.52136 -81.639 -0.2569 -0.40588 0.11713 -0.51975 -0.99001 -0.069434 -0.93863 -1.1756 -0.15275 -0.73701 -1.7201 -0.16419 -0.0082176 -0.020855 -0.0028114 -0.015023 -5.5113 0.35202 0.24964 0.39911 0.3616 -0.2072 -0.1954 -0.010992 -0.13823 0.0060576
3.5391 0.29011 0.29867 0.3163 0.2261 0 0.21006 0.36685 0.43022 0.58396 0.38543 0.60858 -80.618 -0.24489 -0.46653 0.11391 -0.55955 -1.1297 -0.084007 -1.0268 -1.4077 -0.18897 -0.83885 -1.9123 -0.19954 -0.010377 -0.023575 -0.0034392 -0.017162 -5.9005 0.32626 0.31411 0.45422 0.36604 -0.21893 -0.20663 -0.0014846 -0.17183 0.018969
3.543 0.29125 0.30179 0.29354 0.23227 0 0.26791 0.35792 0.41606 0.59372 0.38279 0.6478 -79.555 -0.24237 -0.51747 0.10132 -0.60581 -1.2628 -0.10512 -1.1171 -1.6265 -0.23525 -0.94398 -2.0533 -0.24531 -0.011803 -0.026333 -0.003477 -0.018462 -6.1744 0.30889 0.38557 0.51257 0.37539 -0.2544 -0.22997 0.0042079 -0.21328 0.028241
3.5469 0.29044 0.30197 0.25111 0.28759 0 0.32563 0.34261 0.40127 0.55517 0.35459 0.64911 -78.398 -0.2664 -0.55021 0.081518 -0.65842 -1.3722 -0.1288 -1.2026 -1.812 -0.28464 -1.049 -2.129 -0.29922 -0.011748 -0.028246 -0.0031772 -0.019305 -6.3012 0.31259 0.42543 0.54588 0.38924 -0.30048 -0.26523 0.001314 -0.25845 0.026704
3.5508 0.28499 0.29731 0.22723 0.36276 0 0.34955 0.3451 0.40096 0.51416 0.32871 0.63981 -77.142 -0.31594 -0.56879 0.061675 -0.70928 -1.4462 -0.14754 -1.2722 -1.9463 -0.32316 -1.1403 -2.1282 -0.34872 -0.010432 -0.028358 -0.0028469 -0.020206 -6.346 0.34161 0.42416 0.5433 0.3985 -0.33154 -0.30075 -0.010652 -0.29752 0.014458
3.5547 0.27373 0.28594 0.25731 0.4167 0 0.34132 0.37449 0.41513 0.50375 0.32017 0.62784 -75.831 -0.37492 -0.5796 0.045619 -0.7508 -1.484 -0.15868 -1.3198 -2.0248 -0.34514 -1.2066 -2.0476 -0.38483 -0.009016 -0.026622 -0.0024819 -0.021002 -6.3336 0.38091 0.39526 0.51859 0.39213 -0.3398 -0.32742 -0.027844 -0.32477 -0.0029103
3.5586 0.25831 0.26841 0.32897 0.42343 0 0.3223 0.40398 0.42494 0.5144 0.32466 0.59205 -74.513 -0.42999 -0.58449 0.035489 -0.77665 -1.4833 -0.16085 -1.3394 -2.0403 -0.34735 -1.2382 -1.8968 -0.4011 -0.0086372 -0.024078 -0.0018779 -0.020785 -6.1574 0.39935 0.3523 0.49134 0.36223 -0.32303 -0.33915 -0.046922 -0.33604 -0.02108
3.5625 0.24143 0.24867 0.37193 0.38466 0 0.3003 0.38761 0.40713 0.50682 0.32609 0.51067 -73.2 -0.46532 -0.58426 0.032979 -0.78014 -1.4422 -0.15342 -1.3254 -1.9865 -0.3278 -1.2247 -1.6967 -0.39143 -0.0093764 -0.021924 -0.0010486 -0.018778 -5.6601 0.37187 0.29896 0.46336 0.30711 -0.28214 -0.33021 -0.063669 -0.3275 -0.034956
3.5664 0.22448 0.23168 0.31678 0.32152 0 0.25947 0.30503 0.35257 0.44904 0.30778 0.39369 -71.863 -0.44838 -0.56765 0.040618 -0.7441 -1.3479 -0.136 -1.2598 -1.8389 -0.28438 -1.1407 -1.4704 -0.34365 -0.010161 -0.020331 -0.00038111 -0.015326 -4.8074 0.3022 0.23916 0.41586 0.23402 -0.22685 -0.2906 -0.067805 -0.29105 -0.034675
3.5703 0.20752 0.21918 0.17768 0.25647 0 0.18662 0.1891 0.27132 0.33947 0.26176 0.27916 -70.468 -0.3938 -0.52837 0.053413 -0.67945 -1.22 -0.11483 -1.1595 -1.6344 -0.23175 -1.0118 -1.2321 -0.27445 -0.0097146 -0.018188 -0.00027556 -0.011896 -3.7623 0.22188 0.1877 0.3308 0.16023 -0.17657 -0.23444 -0.05947 -0.23915 -0.023542
3.5742 0.1911 0.20803 0.063042 0.20113 0 0.10321 0.1034 0.18229 0.20105 0.19525 0.19513 -69.012 -0.31333 -0.463 0.069462 -0.59056 -1.0638 -0.091728 -1.0301 -1.3853 -0.17491 -0.84903 -0.98523 -0.19107 -0.0076653 -0.014086 -0.00067063 -0.0099378 -2.7736 0.16433 0.16282 0.21403 0.10853 -0.1369 -0.16823 -0.039855 -0.17707 -0.0044779
3.5781 0.17696 0.193 0.077283 0.15643 0 0.060753 0.08795 0.10097 0.062976 0.13089 0.12973 -67.521 -0.22048 -0.37093 0.086921 -0.48301 -0.88594 -0.068148 -0.87843 -1.1052 -0.1182 -0.6646 -0.72941 -0.10105 -0.0048086 -0.0076794 -0.0010406 -0.0096454 -1.9938 0.13887 0.16712 0.095899 0.095844 -0.11126 -0.098619 -0.011142 -0.11023 0.019058
3.582 0.16593 0.17169 0.20201 0.11875 0 0.095106 0.12604 0.036561 -0.049208 0.095148 0.045628 -66.018 -0.13819 -0.25449 0.10341 -0.3652 -0.69519 -0.045255 -0.71414 -0.81208 -0.066324 -0.4766 -0.47157 -0.015201 -0.0023918 -0.00019855 -0.00092198 -0.0098295 -1.4067 0.12949 0.18063 0.0081963 0.12055 -0.10139 -0.03544 0.02227 -0.046416 0.041212
3.5859 0.15568 0.14686 0.29322 0.084283 0 0.18306 0.16422 -0.0046463 -0.11531 0.098349 -0.073553 -64.508 -0.088578 -0.13719 0.1169 -0.25396 -0.51189 -0.023076 -0.5569 -0.53519 -0.021015 -0.31027 -0.22995 0.055185 -0.0011664 0.0063291 -0.00039945 -0.0090554 -0.91494 0.11628 0.17697 -0.039883 0.15824 -0.098569 0.011753 0.051322 0.006297 0.055728
3.5898 0.14173 0.12413 0.22219 0.050315 0 0.24994 0.16249 -0.019737 -0.12714 0.12232 -0.19512 -62.976 -0.065126 -0.037495 0.12774 -0.15753 -0.34845 -0.0012524 -0.41741 -0.28774 0.019571 -0.17191 -0.028313 0.10999 -0.0010289 0.010427 -4.5624e-06 -0.0069531 -0.46988 0.094392 0.14743 -0.063972 0.17247 -0.095204 0.0438 0.072642 0.047997 0.063548
3.5938 0.1217 0.10735 0.023233 0.017501 0 0.22932 0.12323 -0.015056 -0.10024 0.1313 -0.26078 -61.409 -0.060285 0.035618 0.13629 -0.080338 -0.21275 0.020086 -0.3021 -0.07833 0.055919 -0.064513 0.1147 0.14928 -0.0013702 0.011954 -0.00013807 -0.0044624 -0.1063 0.072146 0.10741 -0.084498 0.13713 -0.088602 0.061392 0.08512 0.079025 0.066204
3.5977 0.098117 0.095865 -0.12002 -0.0061826 0 0.12224 0.074931 -0.0072792 -0.072597 0.10122 -0.24132 -59.812 -0.06355 0.075867 0.14316 -0.025522 -0.1113 0.040648 -0.2161 0.086103 0.088435 0.011067 0.19217 0.17413 -0.0016172 0.011783 -0.00065936 -0.002867 0.12717 0.055517 0.0789 -0.10536 0.056597 -0.077147 0.066227 0.088621 0.10052 0.06603
3.6016 0.076364 0.085548 -0.057339 -0.0060218 0 -0.00054165 0.037148 -0.012194 -0.078751 0.042058 -0.16737 -58.201 -0.053059 0.079925 0.1494 0.0006848 -0.058694 0.058419 -0.17129 0.18468 0.11493 0.051127 0.20783 0.18443 -0.0014835 0.010854 -0.0010757 -0.0026388 0.23381 0.040694 0.068182 -0.11187 -0.032201 -0.062044 0.060947 0.084381 0.11397 0.068387
3.6055 0.059327 0.071924 0.16044 0.028762 0 -0.057906 0.0080051 -0.029424 -0.11695 -0.0094649 -0.10347 -56.593 -0.025261 0.076244 0.15594 0.011414 -0.036531 0.07227 -0.15257 0.23469 0.13488 0.072393 0.17028 0.18681 -0.00092447 0.0094977 -0.0010756 -0.0031911 0.25252 0.022974 0.062137 -0.088347 -0.081376 -0.048432 0.054059 0.07899 0.12484 0.075461
3.6094 0.04469 0.05276 0.31645 0.089282 0 -0.026274 -0.01763 -0.040641 -0.14436 -0.022018 -0.089083 -54.992 0.011653 0.077611 0.16255 0.012822 -0.035622 0.081723 -0.15259 0.24274 0.14757 0.080146 0.088583 0.18261 -7.8553e-05 0.0075463 -0.00078838 -0.0036291 0.19917 0.0076896 0.045054 -0.036923 -0.065355 -0.03757 0.048646 0.074619 0.13454 0.086235
3.6133 0.028017 0.028936 0.24417 0.14132 0 0.044235 -0.030313 -0.027349 -0.11314 0.002961 -0.10316 -53.397 0.048293 0.092021 0.16879 0.0096722 -0.048882 0.086577 -0.16551 0.21396 0.15259 0.077783 -0.027927 0.17254 0.0007143 0.0049176 -0.00052407 -0.0036093 0.058353 0.005886 0.01595 0.020418 -0.0014735 -0.029731 0.046905 0.072573 0.14388 0.099205
3.6172 0.008262 0.0039572 0.001789 0.14133 0 0.076927 -0.016218 0.0075938 -0.017728 0.034217 -0.086034 -51.801 0.067678 0.12544 0.17365 0.0071344 -0.069067 0.08669 -0.18503 0.15207 0.14928 0.067194 -0.1671 0.15651 0.0010067 0.0020005 -0.00037091 -0.0034618 -0.15608 0.017913 -0.01213 0.057873 0.06051 -0.023966 0.051169 0.073715 0.15322 0.11131
3.6211 -0.010669 -0.017539 -0.18514 0.06784 0 0.034058 0.016675 0.038116 0.093091 0.03991 0.002545 -50.198 0.051185 0.16491 0.17548 0.0091473 -0.090889 0.084083 -0.20414 0.067822 0.14002 0.049507 -0.31217 0.13608 0.00056353 -0.00054263 -0.00016194 -0.0036126 -0.35538 0.026006 -0.027815 0.06477 0.075148 -0.016405 0.061822 0.077089 0.1623 0.11746
3.625 -0.024369 -0.032342 -0.15718 -0.055336 0 -0.056027 0.033694 0.038009 0.15444 0.014344 0.1428 -48.584 0.012213 0.19135 0.17483 0.01374 -0.11538 0.081814 -0.22142 -0.023348 0.12976 0.027719 -0.44281 0.11578 -0.00034667 -0.0022954 0.00017898 -0.0040522 -0.42291 0.0088792 -0.032852 0.051447 0.036298 -0.0062202 0.075358 0.08128 0.17095 0.11787
3.6289 -0.033363 -0.04132 0.017345 -0.16635 0 -0.12818 0.0042849 0.0076864 0.13979 -0.02176 0.26701 -46.957 -0.036421 0.19602 0.17233 0.018984 -0.14459 0.081404 -0.23733 -0.11415 0.12105 0.0036557 -0.53876 0.098833 -0.0010721 -0.00336 0.00039737 -0.0044123 -0.32015 -0.034718 -0.036954 0.038824 -0.019236 0.0054563 0.089643 0.086183 0.17903 0.1134
3.6328 -0.042999 -0.049712 0.12444 -0.2036 0 -0.13522 -0.062172 -0.023165 0.080776 -0.043985 0.31097 -45.323 -0.079507 0.17297 0.16892 0.022671 -0.18047 0.08417 -0.25266 -0.19748 0.11629 -0.020504 -0.5847 0.088557 -0.0011213 -0.0041044 0.00013589 -0.0044519 -0.13381 -0.079787 -0.044085 0.041895 -0.044098 0.016702 0.1024 0.091912 0.18636 0.10547
3.6367 -0.057347 -0.063395 0.037144 -0.14926 0 -0.081746 -0.11829 -0.022433 0.035553 -0.045876 0.25991 -43.7 -0.084697 0.12105 0.16697 0.020442 -0.22503 0.092055 -0.26881 -0.25889 0.11972 -0.039036 -0.57435 0.092301 -0.00063454 -0.0046623 -0.00060526 -0.0043303 0.0025322 -0.095763 -0.047855 0.060116 -0.022094 0.020827 0.10897 0.099689 0.19195 0.097344
3.6406 -0.073713 -0.083188 -0.15602 -0.044729 0 -0.015191 -0.12192 0.012351 0.037347 -0.040735 0.15348 -42.099 -0.048848 0.069498 0.16821 0.012596 -0.26868 0.10313 -0.28415 -0.29212 0.13069 -0.046937 -0.51186 0.10907 -0.00027106 -0.004712 -0.0013428 -0.0043665 0.043252 -0.074676 -0.041802 0.079836 0.017012 0.013533 0.10822 0.10932 0.19468 0.091864
3.6445 -0.084152 -0.10233 -0.26064 0.036244 0 0.011705 -0.077332 0.04787 0.07025 -0.046416 0.051471 -40.527 0.010389 0.036034 0.17238 0.0019304 -0.30169 0.1153 -0.29527 -0.29518 0.14763 -0.042192 -0.40894 0.1351 -0.00056606 -0.0037566 -0.0015298 -0.0046064 0.084819 -0.038439 -0.031571 0.0842 0.023046 -0.0044691 0.10156 0.11927 0.19395 0.088638
3.6484 -0.082896 -0.11055 -0.19252 0.038754 0 -0.023394 -0.030254 0.042275 0.089132 -0.069807 -0.0088552 -38.977 0.075172 0.031312 0.17881 -0.008695 -0.31554 0.12692 -0.29858 -0.26516 0.16948 -0.022939 -0.2787 0.16713 -0.0013812 -0.0016037 -0.0010877 -0.0047086 0.27926 -0.018304 -0.032758 0.062382 -0.030585 -0.031655 0.090588 0.12779 0.1894 0.086816
3.6523 -0.071991 -0.10217 -0.057437 -0.035103 0 -0.10002 -0.022072 -0.018021 0.059525 -0.10268 -0.032806 -37.442 0.11836 0.064964 0.18617 -0.014916 -0.29863 0.13588 -0.28861 -0.19735 0.19502 0.013301 -0.13013 0.20058 -0.0020019 0.0014548 -0.00046084 -0.0042578 0.68808 -0.027634 -0.054516 0.013419 -0.12219 -0.064905 0.077924 0.13205 0.18083 0.084697
3.6563 -0.059223 -0.080978 -0.014902 -0.12939 0 -0.1686 -0.051547 -0.10491 -0.018623 -0.12747 -0.055938 -35.917 0.094371 0.13065 0.19072 -0.0075139 -0.2348 0.13911 -0.25517 -0.084382 0.22237 0.069954 0.032276 0.2271 -0.001784 0.0049228 -0.00012745 -0.0031402 1.2138 -0.053932 -0.08628 -0.054802 -0.19664 -0.094416 0.070529 0.12642 0.17034 0.079036
3.6602 -0.050603 -0.057132 -0.092824 -0.17601 0 -0.17998 -0.082589 -0.1701 -0.11718 -0.12627 -0.11288 -34.399 0.021145 0.1964 0.19134 0.013543 -0.14022 0.1381 -0.20321 0.056137 0.24961 0.13947 0.20294 0.24563 -0.00070928 0.0084981 -0.00011419 -0.0016058 1.6661 -0.074356 -0.10339 -0.12856 -0.20597 -0.11394 0.071468 0.11263 0.16239 0.070757
3.6641 -0.045296 -0.03874 -0.1669 -0.14317 0 -0.11547 -0.085219 -0.18231 -0.20208 -0.089669 -0.20984 -32.882 -0.078187 0.24814 0.18822 0.047994 -0.024035 0.13396 -0.13549 0.21593 0.27603 0.21879 0.3681 0.25708 0.00065487 0.012119 -4.5496e-05 -3.2594e-05 1.8922 -0.075969 -0.087916 -0.19184 -0.14282 -0.12108 0.081821 0.092501 0.15968 0.061619
3.668 -0.037842 -0.025912 -0.11952 -0.05499 0 -0.0014003 -0.06298 -0.14868 -0.25096 -0.024925 -0.31769 -31.357 -0.17411 0.27484 0.18219 0.094555 0.103 0.12811 -0.055977 0.38527 0.3009 0.30423 0.50392 0.26316 0.0016751 0.015596 0.00036109 0.001305 1.8599 -0.061556 -0.04496 -0.23065 -0.042894 -0.11454 0.10178 0.068624 0.1645 0.053818
3.6719 -0.024569 -0.012689 0.016186 0.030535 0 0.10304 -0.040069 -0.10425 -0.25834 0.041866 -0.38877 -29.823 -0.1968 0.26634 0.17602 0.1502 0.22093 0.12329 0.027251 0.54465 0.32263 0.38881 0.58313 0.26797 0.0021002 0.018267 0.00094383 0.0022691 1.6404 -0.040587 0.0014208 -0.23783 0.040487 -0.092881 0.13052 0.046963 0.18061 0.052587
3.6758 -0.007061 0.0057414 0.097554 0.065787 0 0.14161 -0.029046 -0.081088 -0.23263 0.076803 -0.3866 -28.29 -0.090149 0.2437 0.17444 0.20424 0.30837 0.12213 0.099177 0.66749 0.33943 0.4604 0.58633 0.27649 0.0020712 0.019158 0.0012869 0.0027897 1.3336 -0.019418 0.02834 -0.2157 0.068625 -0.063143 0.16005 0.034714 0.20425 0.060898
3.6797 0.010434 0.028053 0.046085 0.045642 0 0.099409 -0.019071 -0.083458 -0.18959 0.060864 -0.30966 -26.768 0.13245 0.22625 0.17852 0.24972 0.36081 0.12424 0.15216 0.74268 0.34995 0.51185 0.51061 0.2879 0.0018317 0.017612 0.0012023 0.0028611 1.0036 -0.00041846 0.031404 -0.1739 0.036486 -0.031014 0.18458 0.032653 0.22918 0.076494
3.6836 0.025857 0.048593 -0.056234 0.0050714 0 0.01566 0.0043604 -0.087926 -0.14296 0.0080148 -0.19308 -25.261 0.45075 0.22326 0.18814 0.28165 0.37478 0.12865 0.18024 0.76068 0.35238 0.53672 0.36984 0.29975 0.0015166 0.013852 0.00091867 0.0025789 0.65856 0.014286 0.02474 -0.1228 -0.02817 0.00016687 0.20026 0.040353 0.25055 0.096896
3.6875 0.040744 0.063272 -0.064198 -0.011879 0 -0.042171 0.036765 -0.065259 -0.09539 -0.039887 -0.086002 -23.755 0.82983 0.24151 0.2023 0.29509 0.34831 0.13366 0.17772 0.71289 0.34455 0.52835 0.18709 0.30807 0.0011737 0.0089087 0.00075557 0.0020614 0.26541 0.023456 0.026537 -0.067341 -0.080987 0.027151 0.20338 0.056174 0.26285 0.11849
3.6914 0.057174 0.073025 0.055212 0.014972 0 -0.026154 0.059481 -0.0048172 -0.038 -0.04218 -0.019414 -22.232 1.1517 0.27112 0.21512 0.27827 0.27297 0.13286 0.12953 0.57654 0.31876 0.46846 -0.015429 0.29865 0.00084387 0.0039693 0.00068349 0.0012594 -0.21986 0.031594 0.044806 -0.0069565 -0.083955 0.04326 0.18701 0.0734 0.25388 0.13104
3.6953 0.074543 0.081725 0.17917 0.071552 0 0.058204 0.065852 0.077369 0.037566 0.010001 0.012959 -20.685 1.3299 0.28052 0.22039 0.23997 0.16913 0.12298 0.050806 0.38835 0.27869 0.37382 -0.22342 0.26896 0.00051323 -0.00030943 0.00031751 -0.00010269 -0.81481 0.048982 0.074434 0.05858 -0.025506 0.04871 0.15865 0.084291 0.22809 0.13128
3.6992 0.090084 0.091692 0.17182 0.1254 0 0.15818 0.073953 0.15095 0.12405 0.088208 0.046831 -19.121 1.3278 0.2545 0.2154 0.18285 0.041711 0.10237 -0.053487 0.16119 0.22548 0.2507 -0.43164 0.21863 2.1053e-05 -0.0039644 -0.00061002 -0.0022675 -1.4806 0.082407 0.10422 0.12353 0.072439 0.042553 0.12136 0.08633 0.18817 0.11865
3.7031 0.1021 0.10194 0.046576 0.15124 0 0.2144 0.10644 0.19261 0.19756 0.15105 0.11858 -17.551 1.1243 0.18288 0.19846 0.11029 -0.10406 0.07028 -0.17739 -0.091422 0.16114 0.10654 -0.63965 0.1492 -0.00085905 -0.0073578 -0.0018225 -0.0050489 -2.1247 0.12511 0.12517 0.17779 0.1668 0.024395 0.078405 0.078167 0.13772 0.093851
3.707 0.11158 0.11047 -0.045165 0.14588 0 0.20288 0.15955 0.20013 0.23608 0.17604 0.23676 -15.972 0.69507 0.056628 0.16789 0.026442 -0.26269 0.025947 -0.31264 -0.3518 0.089114 -0.047837 -0.84489 0.06506 -0.002154 -0.010719 -0.0026215 -0.0077432 -2.6472 0.15876 0.13415 0.2153 0.21991 -0.0069671 0.034309 0.059194 0.082796 0.05917
3.7109 0.12031 0.11716 0.010885 0.12477 0 0.14681 0.20006 0.1907 0.24131 0.17097 0.37419 -14.371 0.13355 -0.091456 0.1301 -0.058138 -0.41976 -0.024117 -0.44155 -0.59461 0.020043 -0.19265 -1.0366 -0.016414 -0.0035263 -0.013985 -0.0024748 -0.009554 -3.0031 0.16862 0.13335 0.24059 0.22279 -0.045831 -0.0047005 0.035914 0.033936 0.024171
3.7148 0.12824 0.12355 0.15655 0.10781 0 0.092649 0.19842 0.1872 0.24069 0.15846 0.48479 -12.738 -0.4416 -0.22317 0.092925 -0.13618 -0.56343 -0.072358 -0.55379 -0.8098 -0.038735 -0.31864 -1.1945 -0.083484 -0.0044607 -0.016909 -0.001489 -0.010199 -3.2244 0.15784 0.12844 0.26509 0.19742 -0.083954 -0.036594 0.014319 -0.0052161 -0.0049015
3.7188 0.13377 0.1301 0.22618 0.10698 0 0.073808 0.16301 0.20349 0.26393 0.1523 0.53173 -11.075 -0.96206 -0.31767 0.060749 -0.20313 -0.68468 -0.11409 -0.64262 -0.98972 -0.08254 -0.42011 -1.2948 -0.12967 -0.0046816 -0.019165 -0.00031408 -0.010116 -3.3759 0.14573 0.12587 0.29505 0.1761 -0.11586 -0.059979 -0.0028148 -0.033129 -0.025034
3.7227 0.1366 0.13459 0.13976 0.12253 0 0.091026 0.13548 0.23762 0.31501 0.14904 0.50702 -9.3978 -1.3627 -0.35738 0.037562 -0.25492 -0.77474 -0.14484 -0.70234 -1.1277 -0.10742 -0.4927 -1.3201 -0.15 -0.0043895 -0.020349 0.00038751 -0.010038 -3.4821 0.15052 0.12912 0.32283 0.17522 -0.13612 -0.073857 -0.013369 -0.049261 -0.034086
3.7266 0.13892 0.13393 0.00055699 0.14606 0 0.12081 0.14853 0.27449 0.36638 0.13906 0.43132 -7.7164 -1.5159 -0.32259 0.029787 -0.28148 -0.80992 -0.15536 -0.71867 -1.1993 -0.10513 -0.52423 -1.2691 -0.1366 -0.0040665 -0.020048 0.00038526 -0.010348 -3.4956 0.17262 0.13586 0.33158 0.18544 -0.13376 -0.074846 -0.01578 -0.052903 -0.029475
3.7305 0.14271 0.12738 -0.019235 0.16593 0 0.13914 0.1902 0.29395 0.38086 0.12139 0.33756 -6.0284 -1.4699 -0.26052 0.031371 -0.28868 -0.80182 -0.15096 -0.70544 -1.2151 -0.08714 -0.52697 -1.157 -0.10707 -0.0040494 -0.018144 -0.00011273 -0.010826 -3.3378 0.194 0.13969 0.31034 0.18488 -0.11612 -0.067507 -0.015917 -0.051113 -0.018964
3.7344 0.14586 0.11764 0.12291 0.17264 0 0.13843 0.21349 0.27996 0.3402 0.1059 0.25186 -4.3219 -1.2586 -0.19685 0.038358 -0.27945 -0.75766 -0.13536 -0.6692 -1.1772 -0.059991 -0.50515 -1.0081 -0.070451 -0.0042957 -0.01511 -0.00076121 -0.010982 -2.9742 0.19343 0.13638 0.26449 0.16131 -0.089808 -0.054062 -0.016691 -0.046065 -0.0061665
3.7383 0.14253 0.10878 0.2842 0.16338 0 0.12619 0.18268 0.22802 0.25518 0.10249 0.18398 -2.5902 -0.91417 -0.15034 0.047369 -0.25631 -0.68425 -0.11199 -0.6153 -1.0876 -0.029235 -0.46179 -0.84442 -0.033956 -0.0045303 -0.011907 -0.0013226 -0.010564 -2.4546 0.16349 0.12854 0.21049 0.1231 -0.061294 -0.036516 -0.020194 -0.039031 0.0061647
3.7422 0.1287 0.10324 0.29058 0.14358 0 0.112 0.10897 0.1488 0.15271 0.11061 0.13015 -0.83929 -0.4764 -0.14066 0.054057 -0.22179 -0.59001 -0.085453 -0.54916 -0.94565 -0.0019298 -0.3985 -0.67799 -0.0061014 -0.0045386 -0.0093388 -0.0016831 -0.0097309 -1.8849 0.11551 0.12307 0.15992 0.090813 -0.040517 -0.017481 -0.0286 -0.030444 0.014995
3.7461 0.10755 0.10078 0.12943 0.12323 0 0.098185 0.040156 0.065229 0.056731 0.11996 0.081835 0.92033 -0.025354 -0.16062 0.054482 -0.18097 -0.49099 -0.062495 -0.47769 -0.76441 0.015626 -0.31926 -0.51208 0.0080594 -0.0042707 -0.0073957 -0.0017789 -0.0087702 -1.3624 0.070532 0.12315 0.10983 0.079561 -0.039441 -0.0012413 -0.041369 -0.018864 0.018646
3.75 0.088262 0.099452 -0.034422 0.10901 0 0.082523 0.016649 0.0020883 -0.019716 0.11994 0.0325 2.6871 0.38428 -0.1775 0.050423 -0.13821 -0.39656 -0.044542 -0.40434 -0.57042 0.026881 -0.23186 -0.34725 0.014927 -0.0037165 -0.0052311 -0.0016127 -0.0077895 -0.93164 0.04527 0.12348 0.050604 0.087905 -0.054207 0.010993 -0.055097 -0.0036747 0.018994
3.7539 0.078426 0.09683 -0.03724 0.098466 0 0.067014 0.038417 -0.026975 -0.070767 0.10716 -0.020843 4.471 0.72633 -0.17424 0.043367 -0.094685 -0.30931 -0.031386 -0.32948 -0.37671 0.035132 -0.13959 -0.18714 0.018845 -0.0028148 -0.0019411 -0.0013309 -0.0067227 -0.58674 0.043011 0.11491 -0.01696 0.10076 -0.080663 0.01908 -0.068098 0.015504 0.016853
3.7578 0.077269 0.090425 0.10825 0.082351 0 0.060218 0.07196 -0.026328 -0.094016 0.084876 -0.078101 6.2809 0.97953 -0.13659 0.03514 -0.051198 -0.23059 -0.022155 -0.25321 -0.19582 0.044326 -0.045814 -0.040204 0.024537 -0.0015819 0.0025002 -0.0011822 -0.0055934 -0.30072 0.05368 0.094236 -0.074913 0.10099 -0.11311 0.023373 -0.078862 0.038764 0.013041
3.7617 0.076576 0.078375 0.23096 0.054254 0 0.068142 0.084527 -0.013234 -0.092994 0.057784 -0.13476 8.112 1.1002 -0.052431 0.029251 -0.0080975 -0.16118 -0.014125 -0.17572 -0.049684 0.062746 0.043253 0.081984 0.040451 -0.00030156 0.0070103 -0.0013141 -0.0046468 -0.051875 0.06151 0.068168 -0.10158 0.079967 -0.13811 0.025511 -0.085519 0.065786 0.0080513
3.7656 0.068588 0.061089 0.18799 0.018819 0 0.082835 0.069535 -0.0045148 -0.079617 0.028954 -0.1797 9.9464 1.1175 0.041111 0.027425 0.034045 -0.09832 -0.0035089 -0.10107 0.06065 0.091745 0.12256 0.16743 0.067023 0.00054324 0.010115 -0.0015975 -0.004147 0.16469 0.055493 0.04669 -0.092771 0.041336 -0.14564 0.029297 -0.089479 0.092939 0.0020974
3.7695 0.053059 0.042319 0.013821 -0.0097249 0 0.083452 0.042936 -0.0059805 -0.068681 0.00103 -0.19736 11.769 1.0593 0.11664 0.029238 0.073814 -0.043242 0.010398 -0.033829 0.14016 0.12755 0.18995 0.20642 0.10064 0.00063958 0.010988 -0.0016936 -0.0040603 0.3344 0.036382 0.033198 -0.067994 -0.0016205 -0.13576 0.036154 -0.09182 0.11778 -0.0049081
3.7734 0.03666 0.02733 -0.12351 -0.018192 0 0.053655 0.022118 -0.012758 -0.06741 -0.021734 -0.17682 13.583 0.94569 0.1566 0.034125 0.10937 0.0012592 0.02754 0.021596 0.19161 0.16609 0.24327 0.19459 0.13789 0.00016944 0.0099126 -0.0013355 -0.0040076 0.42774 0.015021 0.022915 -0.053216 -0.032731 -0.11008 0.046725 -0.092987 0.1383 -0.012997
3.7773 0.025748 0.018517 -0.10167 -0.0049238 0 0.0010543 0.011649 -0.017833 -0.071204 -0.034157 -0.1222 15.406 0.8006 0.14338 0.041072 0.13759 0.029659 0.047129 0.058742 0.21752 0.20086 0.27939 0.13572 0.17368 -0.00028922 0.0078745 -0.00056427 -0.0035731 0.41826 0.0023201 0.011216 -0.056294 -0.041201 -0.072521 0.061251 -0.093114 0.15189 -0.022156
3.7813 0.019865 0.012425 0.036792 0.018739 0 -0.042446 0.0057229 -0.018738 -0.070261 -0.033303 -0.053959 17.256 0.66594 0.082109 0.047418 0.15106 0.028995 0.065217 0.067316 0.21739 0.21857 0.29239 0.041812 0.19831 -0.00024822 0.0057684 0.0002921 -0.0026732 0.31069 -0.0010753 0.00098785 -0.060476 -0.027957 -0.035884 0.077432 -0.090739 0.15433 -0.031769
3.7852 0.011963 0.0018278 0.14131 0.035974 0 -0.045581 -0.0023173 -0.016211 -0.058733 -0.021508 0.0034482 19.132 0.56095 0.019775 0.051174 0.1507 0.0034834 0.078632 0.055122 0.19688 0.21904 0.28766 -0.070838 0.21076 0.00026857 0.0039476 0.00085666 -0.0016391 0.15646 -0.0053743 -0.0015413 -0.043463 -0.0058896 -0.0095239 0.091426 -0.085429 0.14799 -0.041014
3.7891 -0.005517 -0.018264 0.10985 0.033399 0 -0.0088431 -0.015626 -0.0091407 -0.035982 -0.0072601 0.03949 21.014 0.4884 -0.02165 0.051228 0.13662 -0.044765 0.085742 0.025844 0.15451 0.20356 0.26602 -0.18727 0.21085 0.00076827 0.0023582 0.00092904 -0.00097364 0.035069 -0.020915 0.0012884 -0.0027854 0.007328 0.0036091 0.10119 -0.077265 0.13372 -0.049665
3.793 -0.034623 -0.046235 -0.023326 0.0051501 0 0.028209 -0.035287 0.0053849 -0.0015205 -0.0030813 0.064969 22.877 0.44664 -0.024868 0.046639 0.10983 -0.11204 0.085347 -0.015975 0.089293 0.17493 0.2288 -0.29618 0.19925 0.00073926 0.00090532 0.00054227 -0.0010273 0.010378 -0.046753 -0.0057641 0.039027 -0.00051687 0.0020786 0.10498 -0.066772 0.11279 -0.057626
3.7969 -0.070649 -0.075453 -0.14415 -0.046919 0 0.015625 -0.060741 0.025328 0.044936 -0.019976 0.10019 24.71 0.42492 0.025118 0.035397 0.072375 -0.19079 0.075392 -0.063134 -0.0025752 0.13982 0.17663 -0.38689 0.17699 7.5702e-05 -0.00038282 -0.00011555 -0.0018211 0.098625 -0.071423 -0.038715 0.055237 -0.030045 -0.014447 0.099835 -0.056099 0.087279 -0.065092
3.8008 -0.10555 -0.10014 -0.17839 -0.11257 0 -0.06341 -0.087671 0.038986 0.094133 -0.059675 0.15232 26.521 0.39399 0.089016 0.018614 0.03445 -0.26273 0.058932 -0.105 -0.10599 0.11142 0.11918 -0.4449 0.15102 -0.00087435 -0.0014274 -0.00079774 -0.0030413 0.27695 -0.086218 -0.096084 0.040114 -0.071787 -0.036546 0.087515 -0.049848 0.062911 -0.072795
3.8047 -0.13272 -0.11961 -0.14605 -0.17225 0 -0.17283 -0.10903 0.031156 0.12105 -0.10977 0.20199 28.328 0.34334 0.13062 -0.001207 0.0032205 -0.318 0.039495 -0.13786 -0.20291 0.094582 0.065113 -0.45237 0.12606 -0.001594 -0.0021202 -0.0012705 -0.004132 0.52062 -0.096462 -0.15483 0.012194 -0.11231 -0.058055 0.071226 -0.049882 0.043126 -0.080842
3.8086 -0.15016 -0.1371 -0.11416 -0.20189 0 -0.24863 -0.12179 -0.0031311 0.097042 -0.14837 0.21286 30.136 0.2706 0.13012 -0.022015 -0.016191 -0.34981 0.019393 -0.15929 -0.27844 0.091568 0.021395 -0.39566 0.1053 -0.0017127 -0.0021535 -0.0013897 -0.0044857 0.82958 -0.11672 -0.18812 -0.0076317 -0.13984 -0.075719 0.053243 -0.057015 0.0303 -0.089015
3.8125 -0.16121 -0.15549 -0.12128 -0.18677 0 -0.2499 -0.13236 -0.051603 0.015853 -0.159 0.15834 31.938 0.17775 0.071247 -0.041256 -0.018595 -0.35185 0.0011345 -0.16724 -0.31545 0.10338 -0.0041323 -0.27402 0.092035 -0.0011382 -0.00091405 -0.0011695 -0.0037468 1.2207 -0.15344 -0.18913 -0.019725 -0.14788 -0.086808 0.036225 -0.07146 0.026707 -0.096863
3.8164 -0.17252 -0.17511 -0.15609 -0.137 0 -0.19255 -0.15211 -0.094427 -0.092247 -0.14577 0.043898 33.713 0.087157 -0.037887 -0.052118 0.0072999 -0.30996 -0.01004 -0.15417 -0.27294 0.12926 0.0090848 -0.10129 0.094483 -2.6242e-05 0.0022214 -0.00075602 -0.0020781 1.702 -0.1945 -0.1769 -0.045655 -0.13892 -0.087902 0.026655 -0.090602 0.036823 -0.10233
3.8203 -0.18989 -0.19544 -0.19279 -0.08961 0 -0.13642 -0.18589 -0.12331 -0.17907 -0.13432 -0.09367 35.447 0.024441 -0.12724 -0.053674 0.053042 -0.23872 -0.013957 -0.12246 -0.16712 0.15948 0.056137 0.10186 0.11112 0.001308 0.0072627 -0.00027743 -0.00010519 2.2628 -0.21971 -0.17801 -0.10432 -0.12761 -0.082499 0.026386 -0.10708 0.055404 -0.10466
3.8242 -0.21399 -0.21727 -0.22508 -0.089436 0 -0.13704 -0.22623 -0.15077 -0.21823 -0.15401 -0.21015 37.139 -0.00045267 -0.16186 -0.045762 0.11563 -0.1419 -0.01023 -0.069491 -0.005076 0.1917 0.13641 0.31858 0.14238 0.0025185 0.013212 0.00029981 0.0015497 2.8875 -0.22335 -0.20272 -0.18949 -0.13776 -0.071048 0.036955 -0.11742 0.080574 -0.10344
3.8281 -0.2396 -0.24182 -0.26072 -0.15863 0 -0.20367 -0.26121 -0.19817 -0.22832 -0.21386 -0.28264 38.802 0.018038 -0.11546 -0.029002 0.19149 -0.023756 0.0011645 0.0069505 0.20321 0.22448 0.24772 0.54043 0.18805 0.0034078 0.018417 0.0011232 0.0027993 3.5677 -0.22376 -0.23958 -0.27278 -0.18888 -0.053918 0.059357 -0.11889 0.11042 -0.098446
3.832 -0.26001 -0.26777 -0.29756 -0.27749 0 -0.29719 -0.28728 -0.27256 -0.25392 -0.29313 -0.32189 40.443 0.083579 0.040709 -0.0049634 0.27594 0.11197 0.020674 0.11334 0.44307 0.25819 0.38807 0.76302 0.24862 0.0040528 0.021557 0.0022122 0.00415 4.2894 -0.24688 -0.27165 -0.32964 -0.27858 -0.030367 0.095729 -0.10779 0.14284 -0.089301
3.8359 -0.27382 -0.29086 -0.32042 -0.39331 0 -0.36498 -0.31143 -0.35527 -0.32097 -0.35601 -0.3606 42.057 0.16922 0.25412 0.019695 0.35959 0.25463 0.045439 0.24553 0.6824 0.29621 0.54203 0.97888 0.31787 0.004709 0.022526 0.003265 0.0061414 5.0066 -0.29837 -0.29441 -0.36152 -0.3762 -0.0014867 0.14209 -0.087009 0.17551 -0.077073
3.8398 -0.28719 -0.30815 -0.32161 -0.45314 0 -0.38012 -0.33968 -0.415 -0.4109 -0.37867 -0.42715 43.627 0.24837 0.44936 0.040668 0.43738 0.39542 0.071761 0.38948 0.90515 0.3393 0.69538 1.1753 0.38841 0.0055089 0.022452 0.0037766 0.0086711 5.6395 -0.35423 -0.3158 -0.39175 -0.43854 0.029546 0.19119 -0.063045 0.2079 -0.062986
3.8438 -0.30836 -0.3224 -0.31393 -0.43761 0 -0.35432 -0.36656 -0.43436 -0.48042 -0.36582 -0.52373 45.135 0.30778 0.58398 0.056094 0.50654 0.52877 0.097451 0.53548 1.1041 0.38687 0.8401 1.3385 0.45589 0.0062522 0.022795 0.0034343 0.010916 6.1155 -0.38244 -0.34141 -0.43932 -0.43986 0.060314 0.23809 -0.039775 0.23986 -0.047377
3.8477 -0.33893 -0.34046 -0.31747 -0.37262 0 -0.3211 -0.38084 -0.42497 -0.50588 -0.34414 -0.62286 46.581 0.33666 0.6208 0.064813 0.56486 0.64927 0.12031 0.67272 1.2745 0.43748 0.96875 1.4596 0.51609 0.0065829 0.02425 0.0024471 0.01201 6.4218 -0.37535 -0.36527 -0.49771 -0.3931 0.08809 0.2776 -0.02107 0.27132 -0.0305
3.8516 -0.37098 -0.36618 -0.33895 -0.31169 0 -0.31016 -0.38254 -0.41709 -0.50509 -0.34041 -0.68411 47.978 0.32369 0.52189 0.066788 0.60709 0.74295 0.13558 0.77547 1.4072 0.484 1.0656 1.5355 0.56032 0.0064439 0.026333 0.0014736 0.011835 6.618 -0.35968 -0.37852 -0.54009 -0.34311 0.10603 0.29757 -0.013717 0.30094 -0.012274
3.8555 -0.39421 -0.39509 -0.37058 -0.30217 0 -0.3333 -0.38959 -0.43349 -0.51358 -0.36398 -0.67992 49.34 0.29426 0.38693 0.068022 0.63786 0.81203 0.14367 0.84164 1.5147 0.51955 1.1362 1.5668 0.59114 0.0063138 0.027928 0.0011694 0.011135 6.7886 -0.37191 -0.38448 -0.5454 -0.33517 0.11417 0.29973 -0.015028 0.32669 0.006039
3.8594 -0.40662 -0.41801 -0.40603 -0.35699 0 -0.3854 -0.4212 -0.47138 -0.54199 -0.40572 -0.61404 50.665 0.26138 0.2767 0.071014 0.65872 0.85761 0.14525 0.87389 1.5979 0.54146 1.1832 1.5568 0.61031 0.0068464 0.028285 0.0017236 0.010825 6.9747 -0.4227 -0.399 -0.51881 -0.38299 0.1136 0.28707 -0.02253 0.34661 0.023111
3.8633 -0.4173 -0.43081 -0.44734 -0.44835 0 -0.45088 -0.47298 -0.50723 -0.56226 -0.44927 -0.52062 51.934 0.23471 0.23754 0.077316 0.67077 0.88094 0.14109 0.87629 1.6562 0.54829 1.2094 1.5141 0.6195 0.0081644 0.027592 0.0027587 0.011205 7.1442 -0.48512 -0.43249 -0.48654 -0.46047 0.10572 0.26318 -0.033881 0.35891 0.037502
3.8672 -0.43736 -0.43979 -0.49193 -0.52615 0 -0.50853 -0.51351 -0.518 -0.53885 -0.48205 -0.44378 53.126 0.22454 0.32385 0.088012 0.67447 0.8828 0.13235 0.8557 1.6836 0.53886 1.2171 1.4544 0.62044 0.0095304 0.026704 0.0036329 0.011849 7.2282 -0.51879 -0.4743 -0.47109 -0.52206 0.092784 0.23408 -0.04582 0.36056 0.046535
3.8711 -0.46748 -0.45558 -0.52152 -0.54971 0 -0.53732 -0.51234 -0.49923 -0.4718 -0.49861 -0.41118 54.232 0.23054 0.51404 0.10001 0.67127 0.86956 0.1223 0.83118 1.6726 0.51926 1.2128 1.3967 0.61661 0.0098555 0.026325 0.00387 0.012203 7.1884 -0.50629 -0.50048 -0.47189 -0.53482 0.079798 0.2122 -0.054282 0.35068 0.046987
3.875 -0.49538 -0.48082 -0.51573 -0.51401 0 -0.5272 -0.47405 -0.46645 -0.40387 -0.49873 -0.41917 55.261 0.24026 0.70024 0.10905 0.66456 0.85077 0.11363 0.81506 1.6339 0.49871 1.2038 1.354 0.61111 0.0086786 0.026424 0.0034043 0.012177 7.0589 -0.46791 -0.49953 -0.46989 -0.49911 0.069608 0.20195 -0.059236 0.33481 0.040839
3.8789 -0.50705 -0.50507 -0.47912 -0.45331 0 -0.4895 -0.44071 -0.44165 -0.38224 -0.48604 -0.43935 56.23 0.24759 0.81828 0.113 0.65604 0.83032 0.10754 0.81087 1.5736 0.4811 1.1922 1.3265 0.60495 0.0066929 0.026374 0.0025445 0.012093 6.9281 -0.44222 -0.48718 -0.45032 -0.44601 0.063401 0.20408 -0.061181 0.31634 0.029703
3.8828 -0.50106 -0.51395 -0.44619 -0.41806 0 -0.45504 -0.45432 -0.43798 -0.41346 -0.46851 -0.44072 57.14 0.24724 0.80964 0.11026 0.64754 0.81166 0.10492 0.81996 1.4997 0.46954 1.1798 1.3047 0.59894 0.0052574 0.025639 0.0017582 0.012161 6.8792 -0.45282 -0.49046 -0.41996 -0.4159 0.062062 0.21784 -0.060966 0.29893 0.015764
3.8867 -0.49147 -0.50415 -0.45201 -0.43894 0 -0.45519 -0.51333 -0.45318 -0.4586 -0.45712 -0.41081 57.984 0.23502 0.59599 0.099506 0.64299 0.79953 0.1072 0.83917 1.4303 0.46677 1.1674 1.281 0.5943 0.0052827 0.024328 0.0014255 0.012171 6.9353 -0.49114 -0.5159 -0.40204 -0.4329 0.067791 0.23824 -0.0604 0.28982 0.0043841
3.8906 -0.49562 -0.48874 -0.49894 -0.50361 0 -0.4977 -0.56829 -0.47391 -0.47312 -0.46075 -0.3619 58.748 0.22058 0.29514 0.08672 0.64454 0.79393 0.11261 0.8552 1.3845 0.46732 1.1552 1.2599 0.59176 0.0064964 0.023122 0.0016591 0.011802 7.0498 -0.52796 -0.53721 -0.41438 -0.49012 0.079807 0.25319 -0.061206 0.29083 0.00015605
3.8945 -0.51855 -0.48579 -0.55739 -0.56507 0 -0.55787 -0.56532 -0.48558 -0.45041 -0.48029 -0.32077 59.429 0.21071 0.02524 0.075928 0.65178 0.79362 0.11975 0.86258 1.3673 0.46745 1.1441 1.2573 0.59138 0.0077329 0.022684 0.0022629 0.011165 7.1478 -0.53964 -0.51985 -0.45241 -0.55435 0.09718 0.25787 -0.063505 0.29999 0.0032637
3.8984 -0.54882 -0.501 -0.598 -0.57703 0 -0.5952 -0.49824 -0.48122 -0.42502 -0.50748 -0.31202 60.033 0.20945 -0.12104 0.069802 0.66368 0.79767 0.12762 0.85863 1.381 0.46492 1.1356 1.2894 0.59304 0.0079482 0.023165 0.0028707 0.010866 7.1869 -0.52571 -0.45897 -0.49355 -0.58781 0.11875 0.24993 -0.067197 0.31507 0.012914
3.9023 -0.56923 -0.52182 -0.61482 -0.52975 0 -0.58428 -0.41876 -0.46506 -0.43495 -0.53029 -0.34581 60.563 0.22029 -0.026523 0.071144 0.67813 0.80494 0.13503 0.84193 1.4264 0.45778 1.1327 1.3598 0.59633 0.0070446 0.024253 0.0032061 0.011425 7.1959 -0.50582 -0.39058 -0.518 -0.57372 0.14249 0.22805 -0.071909 0.33245 0.026948
3.9063 -0.57135 -0.52964 -0.61461 -0.45769 0 -0.53539 -0.39308 -0.44959 -0.48353 -0.54149 -0.41478 61.019 0.23927 0.4057 0.08036 0.68747 0.81366 0.14023 0.81862 1.4948 0.44791 1.1449 1.4556 0.59888 0.005859 0.025633 0.0032711 0.012673 7.2611 -0.50242 -0.36172 -0.52589 -0.52756 0.15993 0.19843 -0.076543 0.34372 0.037332
3.9102 -0.56025 -0.51823 -0.59515 -0.41329 0 -0.48795 -0.4447 -0.44809 -0.53916 -0.54392 -0.49846 61.394 0.25518 0.98355 0.091429 0.68686 0.82273 0.14334 0.7995 1.5673 0.44114 1.1743 1.5538 0.59869 0.0054436 0.027257 0.0032833 0.013834 7.4657 -0.52421 -0.38889 -0.53483 -0.48443 0.16432 0.17297 -0.080302 0.34596 0.039008
3.9141 -0.54696 -0.49998 -0.55007 -0.42852 0 -0.48124 -0.53535 -0.46739 -0.56955 -0.54806 -0.57218 61.686 0.26354 1.5765 0.10132 0.67411 0.83255 0.14461 0.78921 1.6372 0.44088 1.2228 1.6321 0.59508 0.0062953 0.029136 0.0034103 0.014249 7.8239 -0.5615 -0.44623 -0.5611 -0.47176 0.15151 0.15724 -0.082782 0.33874 0.03043
3.918 -0.53794 -0.49381 -0.49585 -0.49473 0 -0.52517 -0.59993 -0.50508 -0.57274 -0.56254 -0.6181 61.906 0.26148 2.0475 0.10736 0.64818 0.8438 0.14447 0.79123 1.6995 0.45001 1.2909 1.6792 0.58791 0.0080764 0.030928 0.0035803 0.014006 8.2578 -0.59412 -0.49363 -0.60236 -0.48975 0.11871 0.15564 -0.083621 0.3227 0.011319
3.9219 -0.53188 -0.5068 -0.47465 -0.57382 0 -0.59285 -0.60085 -0.55205 -0.57325 -0.58378 -0.63405 62.062 0.24902 2.1391 0.10626 0.60916 0.85913 0.14402 0.80934 1.7501 0.47278 1.3787 1.6979 0.57842 0.0098969 0.031955 0.0035973 0.013799 8.6341 -0.60529 -0.5134 -0.63775 -0.51628 0.062685 0.17378 -0.081934 0.30074 -0.016213
3.9258 -0.52425 -0.52739 -0.50946 -0.62712 0 -0.64002 -0.5533 -0.5965 -0.5911 -0.59414 -0.63393 62.16 0.23946 1.7915 0.10092 0.56892 0.88071 0.14521 0.83587 1.7942 0.50403 1.4706 1.703 0.57201 0.01088 0.031797 0.003448 0.014186 8.8343 -0.59173 -0.5177 -0.64451 -0.53029 -0.00074331 0.20339 -0.077702 0.28217 -0.040994
3.9297 -0.51241 -0.5359 -0.55801 -0.63682 0 -0.63593 -0.50336 -0.62634 -0.61849 -0.57323 -0.63687 62.194 0.24124 1.1459 0.095538 0.53691 0.90789 0.14872 0.86354 1.8363 0.53679 1.5529 1.7127 0.57197 0.010668 0.030862 0.0034232 0.015043 8.8049 -0.56355 -0.52334 -0.61597 -0.53028 -0.055748 0.23504 -0.071595 0.27195 -0.056333
3.9336 -0.49545 -0.52097 -0.53527 -0.6069 0 -0.58268 -0.48468 -0.63056 -0.62858 -0.51644 -0.65151 62.157 0.25826 0.32333 0.09279 0.5195 0.93942 0.15474 0.88789 1.8769 0.56599 1.6152 1.7376 0.58007 0.0096209 0.030204 0.0038354 0.01576 8.5605 -0.53427 -0.52586 -0.56582 -0.53019 -0.090835 0.26258 -0.064273 0.27296 -0.05843
3.9375 -0.47108 -0.48627 -0.40402 -0.55044 0 -0.50946 -0.49402 -0.60277 -0.60506 -0.44429 -0.66839 62.045 0.29272 -0.51484 0.095395 0.52297 0.97308 0.16317 0.90457 1.9155 0.58592 1.6463 1.7706 0.59756 0.0085744 0.030561 0.0045822 0.015884 8.1494 -0.50918 -0.50287 -0.51654 -0.53848 -0.093769 0.27964 -0.056683 0.28746 -0.044298
3.9414 -0.43571 -0.44313 -0.23877 -0.47918 0 -0.44739 -0.5022 -0.54664 -0.55954 -0.39018 -0.668 61.856 0.33654 -1.0066 0.10543 0.55516 0.9991 0.17189 0.90718 1.9401 0.58522 1.6225 1.787 0.62214 0.0082409 0.031516 0.0050641 0.015502 7.6181 -0.4819 -0.44152 -0.48291 -0.54407 -0.044928 0.27688 -0.052125 0.31621 -0.013777
3.9453 -0.38888 -0.39891 -0.17363 -0.40253 0 -0.40582 -0.48289 -0.47699 -0.51837 -0.37265 -0.63787 61.587 0.36875 -1.1039 0.11655 0.59858 1.0096 0.17713 0.89965 1.9413 0.56805 1.5602 1.7568 0.64277 0.0086435 0.031726 0.0046592 0.015 6.9958 -0.44198 -0.35756 -0.46351 -0.52425 0.030802 0.26223 -0.05238 0.34751 0.018309
3.9492 -0.33683 -0.35341 -0.26592 -0.33041 0 -0.36894 -0.43071 -0.41188 -0.49339 -0.37654 -0.58256 61.236 0.37923 -0.83276 0.1247 0.64282 0.99907 0.17638 0.88219 1.911 0.53608 1.4663 1.6611 0.65268 0.0090747 0.030125 0.0033503 0.014552 6.296 -0.38597 -0.28401 -0.44479 -0.4662 0.11804 0.23992 -0.058393 0.37506 0.044472
3.9531 -0.28988 -0.30531 -0.41821 -0.27181 0 -0.31485 -0.35738 -0.35962 -0.46813 -0.36433 -0.51666 60.815 0.36054 -0.25556 0.12612 0.67726 0.9627 0.16738 0.85463 1.8425 0.49153 1.3492 1.5012 0.64576 0.0087141 0.026938 0.0018525 0.013949 5.5248 -0.32119 -0.24187 -0.41226 -0.37913 0.20049 0.2143 -0.070635 0.39286 0.058114
3.957 -0.25522 -0.25928 -0.46005 -0.22964 0 -0.24002 -0.27814 -0.31313 -0.41453 -0.31169 -0.44806 60.345 0.30392 0.48692 0.11483 0.68357 0.89131 0.14601 0.81353 1.7214 0.43697 1.2206 1.2934 0.61157 0.0074127 0.023428 0.0010357 0.012903 4.694 -0.25967 -0.22451 -0.36005 -0.28595 0.25005 0.19144 -0.089583 0.39085 0.049548
3.9609 -0.23253 -0.22472 -0.32175 -0.1996 0 -0.16705 -0.20538 -0.25919 -0.32325 -0.23414 -0.36876 59.849 0.22457 1.0948 0.090746 0.65025 0.78714 0.11241 0.75495 1.5493 0.37859 1.0975 1.0556 0.54992 0.0058845 0.020574 0.0011569 0.011416 3.8421 -0.21007 -0.21046 -0.29356 -0.2054 0.24583 0.17518 -0.11158 0.36492 0.019728
3.9648 -0.21646 -0.2073 -0.11772 -0.17669 0 -0.12825 -0.15163 -0.19509 -0.21657 -0.1762 -0.26383 59.335 0.14466 1.4577 0.060364 0.58653 0.66245 0.071508 0.68021 1.3428 0.32025 0.98428 0.7991 0.4723 0.0050404 0.018027 0.0016505 0.0097786 3.0458 -0.17593 -0.18814 -0.2251 -0.14436 0.19956 0.16295 -0.13264 0.32199 -0.020386
3.9688 -0.2028 -0.20243 -0.037866 -0.16276 0 -0.13892 -0.13044 -0.13516 -0.12986 -0.16947 -0.13041 58.794 0.076799 1.5424 0.028036 0.49916 0.52382 0.026467 0.58997 1.1105 0.26376 0.88095 0.53385 0.38612 0.0050752 0.01451 0.0016906 0.0082617 2.3971 -0.15932 -0.16553 -0.16586 -0.10506 0.12142 0.1524 -0.15044 0.26666 -0.063762
3.9727 -0.19114 -0.19834 -0.15078 -0.16488 0 -0.1833 -0.14693 -0.098402 -0.079605 -0.19964 0.011209 58.211 0.03258 1.35 -0.0014539 0.39719 0.37843 -0.019128 0.48594 0.86237 0.21065 0.78582 0.2783 0.29974 0.0052385 0.0093079 0.00096951 0.0069071 1.944 -0.16112 -0.15713 -0.11869 -0.093042 0.025426 0.14067 -0.16288 0.20464 -0.10282
3.9766 -0.1819 -0.18578 -0.32814 -0.18389 0 -0.22498 -0.18614 -0.088257 -0.049615 -0.21677 0.12565 57.591 0.028186 0.95346 -0.018896 0.30072 0.2391 -0.057572 0.37398 0.61734 0.16454 0.69225 0.06142 0.23037 0.004577 0.0033068 -6.4807e-05 0.0056456 1.6425 -0.17474 -0.16592 -0.076573 -0.11192 -0.055351 0.12192 -0.16651 0.14829 -0.12348
3.9805 -0.17256 -0.16506 -0.37791 -0.205 0 -0.23199 -0.21548 -0.086279 -0.009715 -0.181 0.18344 56.957 0.043412 0.58253 -0.025646 0.22452 0.11337 -0.086518 0.26821 0.3938 0.1255 0.59462 -0.089583 0.18167 0.0029165 -0.0015519 -0.00070209 0.0045355 1.3775 -0.18199 -0.18013 -0.029268 -0.15014 -0.10172 0.09715 -0.16524 0.10538 -0.12812
3.9844 -0.15861 -0.14392 -0.24793 -0.20342 0 -0.19641 -0.20602 -0.068551 0.050871 -0.099708 0.17877 56.323 0.065173 0.31152 -0.024319 0.17173 0.0042233 -0.1059 0.17555 0.20136 0.094288 0.49467 -0.16571 0.15276 0.0010636 -0.0039175 -0.00065066 0.0037732 1.0556 -0.16209 -0.18541 0.025109 -0.17904 -0.11254 0.068687 -0.1615 0.077533 -0.12107
3.9883 -0.13845 -0.12904 -0.079683 -0.16409 0 -0.1352 -0.15607 -0.029773 0.10858 -0.020351 0.13184 55.683 0.082454 0.18338 -0.017688 0.14334 -0.085684 -0.11613 0.10144 0.048614 0.071676 0.39605 -0.18072 0.14195 8.6187e-06 -0.0041259 -0.00022801 0.0034553 0.69358 -0.1104 -0.17653 0.073118 -0.17142 -0.090439 0.039059 -0.15744 0.065102 -0.10697
3.9922 -0.11599 -0.1198 -0.051423 -0.098624 0 -0.076232 -0.094148 0.0097929 0.12504 0.011982 0.076106 55.007 0.080982 0.22177 -0.010069 0.13894 -0.15122 -0.11807 0.053348 -0.049536 0.059521 0.30811 -0.15835 0.14638 -3.2717e-05 -0.003661 5.8212e-05 0.003417 0.41327 -0.048252 -0.15718 0.092257 -0.12587 -0.043835 0.01262 -0.15593 0.067593 -0.093278
3.9961 -0.097032 -0.10982 -0.18066 -0.041563 0 -0.0421 -0.05522 0.022783 0.083556 -0.0099573 0.039063 54.278 0.054343 0.33679 -0.0072743 0.14843 -0.18711 -0.11562 0.032851 -0.081789 0.058393 0.25027 -0.11343 0.15768 0.00027016 -0.0035865 3.3965e-05 0.0033853 0.33614 -0.0090086 -0.13228 0.068611 -0.071133 1.2366e-05 -0.0047207 -0.15911 0.077848 -0.090193
4 -0.083538 -0.094009 -0.30219 -0.025104 0 -0.040489 -0.050658 0.00068029 0.0072789 -0.057703 0.027006 53.515 0.016451 0.42184 -0.0092404 0.16113 -0.19805 -0.11237 0.029193 -0.064983 0.064536 0.22583 -0.044444 0.16963 0.00017843 -0.0035811 -5.5874e-05 0.003278 0.47171 -0.0095237 -0.10461 0.01158 -0.042652 0.025672 -0.013551 -0.16508 0.088252 -0.097318
4.0039 -0.072514 -0.073936 -0.2471 -0.051945 0 -0.062036 -0.060527 -0.038545 -0.059604 -0.096281 0.02157 52.759 -0.023453 0.43757 -0.014924 0.17415 -0.18405 -0.10926 0.038288 -0.005432 0.076513 0.23671 0.056411 0.18081 -0.00029579 -0.0024948 8.2662e-05 0.0032777 0.70927 -0.034697 -0.077941 -0.049573 -0.051649 0.028929 -0.014475 -0.17234 0.096174 -0.11276
4.0078 -0.061188 -0.056637 -0.028597 -0.09041 0 -0.08457 -0.056345 -0.067917 -0.090897 -0.10695 -0.0080048 52.034 -0.055653 0.35859 -0.022695 0.18589 -0.14571 -0.10681 0.056154 0.08899 0.092793 0.2825 0.1866 0.19062 -0.00046054 0.00028109 0.00042882 0.0035735 0.92099 -0.052886 -0.058835 -0.087656 -0.076128 0.0088652 -0.0086567 -0.17915 0.099848 -0.13344
4.0117 -0.051986 -0.048553 0.16591 -0.098731 0 -0.084835 -0.032072 -0.075521 -0.10026 -0.087218 -0.080862 51.322 -0.063284 0.18811 -0.028697 0.1988 -0.080835 -0.10413 0.080422 0.208 0.11179 0.36131 0.32643 0.20056 0.00021018 0.0041219 0.00068262 0.0040844 1.0719 -0.048218 -0.051917 -0.099526 -0.082418 -0.028225 0.0021009 -0.18188 0.099243 -0.15159
4.0156 -0.050628 -0.050379 0.16655 -0.060315 0 -0.055583 -0.01153 -0.071727 -0.12422 -0.042634 -0.18356 50.578 -0.049382 0.025933 -0.030677 0.21741 -0.0037723 -0.099389 0.10938 0.32756 0.13126 0.44819 0.44803 0.2128 0.0014292 0.0077962 0.00061609 0.0045106 1.2256 -0.036119 -0.054232 -0.10667 -0.056793 -0.060588 0.014028 -0.17962 0.099446 -0.16076
4.0195 -0.058879 -0.057209 -0.0092862 -0.00060828 0 -0.016352 -0.023287 -0.075482 -0.1821 0.011177 -0.27105 49.775 -0.022522 -0.079662 -0.029289 0.24213 0.075634 -0.091997 0.14326 0.43739 0.15064 0.52988 0.53103 0.22732 0.0023672 0.010587 0.00032621 0.00466 1.4451 -0.044569 -0.057652 -0.13174 -0.0183 -0.080012 0.026289 -0.17317 0.10296 -0.16076
4.0234 -0.070759 -0.063326 -0.18389 0.030425 0 -0.003273 -0.067749 -0.096411 -0.25182 0.043183 -0.29584 48.935 0.010173 -0.10293 -0.025489 0.27195 0.14959 -0.081784 0.18198 0.53053 0.16962 0.59735 0.57112 0.24358 0.0025127 0.012635 0.00012499 0.004654 1.7004 -0.080539 -0.058152 -0.17282 -0.0028474 -0.082702 0.038624 -0.16337 0.111 -0.15245
4.0273 -0.077945 -0.067185 -0.20383 -0.0017996 0 -0.038318 -0.1113 -0.12987 -0.28563 0.020463 -0.24665 48.105 0.039115 -0.026217 -0.021043 0.30394 0.20809 -0.068889 0.22508 0.59953 0.18802 0.64089 0.57634 0.26024 0.0021475 0.014244 0.00021224 0.0047537 1.8844 -0.11871 -0.061117 -0.20188 -0.034037 -0.067128 0.051189 -0.15154 0.12419 -0.13816
4.0313 -0.079402 -0.072432 -0.083483 -0.08602 0 -0.10214 -0.11669 -0.16468 -0.25181 -0.059657 -0.16369 47.312 0.052016 0.11111 -0.019445 0.3271 0.23616 -0.055185 0.26653 0.63688 0.20532 0.65287 0.55766 0.27371 0.0019375 0.0151 0.00048332 0.0050146 1.9222 -0.12672 -0.076273 -0.19153 -0.1047 -0.043229 0.064061 -0.14051 0.13872 -0.12521
4.0352 -0.0842 -0.084417 0.031493 -0.17024 0 -0.1407 -0.081513 -0.19075 -0.16347 -0.15418 -0.11183 46.537 0.052789 0.22855 -0.021028 0.33599 0.23885 -0.042923 0.29885 0.65229 0.22105 0.64617 0.52307 0.28301 0.0021523 0.014445 0.00064625 0.0051919 1.8596 -0.10108 -0.10915 -0.14536 -0.18102 -0.025486 0.075862 -0.13177 0.14883 -0.11804
4.0391 -0.10297 -0.10532 0.02211 -0.20057 0 -0.1097 -0.04597 -0.19964 -0.068855 -0.20695 -0.12975 45.735 0.045134 0.29466 -0.025328 0.32853 0.2184 -0.033055 0.31716 0.64817 0.23443 0.6261 0.47806 0.28794 0.0024142 0.012059 0.00050284 0.0050215 1.8365 -0.074835 -0.15977 -0.10029 -0.22386 -0.019174 0.084945 -0.12589 0.15161 -0.11771
4.043 -0.13608 -0.13189 -0.097615 -0.16391 0 -0.021354 -0.058952 -0.18477 -0.013973 -0.20764 -0.1977 44.881 0.033389 0.2874 -0.031546 0.3042 0.17827 -0.026279 0.31743 0.62713 0.24462 0.59799 0.4281 0.28867 0.002224 0.0088936 0.00012617 0.004544 1.9715 -0.086725 -0.22756 -0.095424 -0.21301 -0.027705 0.089541 -0.12326 0.14484 -0.12436
4.0469 -0.17139 -0.15755 -0.22083 -0.099531 0 0.053192 -0.13239 -0.1486 -0.012076 -0.21199 -0.25386 43.992 0.024684 0.19332 -0.037839 0.26415 0.12362 -0.023435 0.29257 0.5901 0.2493 0.56812 0.37907 0.28554 0.0016085 0.006538 -0.00019295 0.0040863 2.2635 -0.14281 -0.31003 -0.13489 -0.16099 -0.052599 0.085416 -0.12463 0.12576 -0.13673
4.0508 -0.19475 -0.17707 -0.2664 -0.069084 0 0.037512 -0.22654 -0.11045 -0.04349 -0.2855 -0.24633 43.102 0.022026 0.075436 -0.042189 0.22171 0.0684 -0.022849 0.25113 0.54524 0.24805 0.54171 0.33623 0.28057 0.0011261 0.0059456 -0.00015575 0.0039273 2.5953 -0.2096 -0.39105 -0.18085 -0.10775 -0.08172 0.072313 -0.12901 0.10058 -0.14907
4.0547 -0.20301 -0.19022 -0.24316 -0.10821 0 -0.082933 -0.28081 -0.099756 -0.078816 -0.41769 -0.17555 42.219 0.022566 -0.020714 -0.044448 0.18556 0.020427 -0.022883 0.20468 0.4999 0.24217 0.52003 0.30491 0.27478 0.0012409 0.0067265 0.00033261 0.0040477 2.8211 -0.24483 -0.43423 -0.18572 -0.095773 -0.10695 0.053286 -0.13529 0.075647 -0.15858
4.0586 -0.20591 -0.20135 -0.21161 -0.19884 0 -0.2418 -0.26271 -0.1327 -0.10051 -0.50326 -0.090751 41.311 0.023934 -0.071419 -0.044619 0.16097 -0.014868 -0.022426 0.16177 0.46023 0.23288 0.50464 0.29277 0.26885 0.001803 0.0077165 0.0010689 0.0042402 2.8613 -0.23422 -0.40131 -0.1357 -0.13863 -0.12411 0.031048 -0.14265 0.055316 -0.16388
4.0625 -0.21501 -0.21546 -0.21051 -0.28436 0 -0.34293 -0.1922 -0.1926 -0.10758 -0.43176 -0.046722 40.339 0.023141 -0.058082 -0.042886 0.15275 -0.031989 -0.020271 0.13226 0.43365 0.22195 0.4974 0.30967 0.26352 0.0022278 0.0082146 0.0016367 0.0044095 2.7462 -0.1989 -0.28984 -0.06594 -0.20634 -0.12996 0.0092397 -0.15005 0.044205 -0.16396
4.0664 -0.2314 -0.23371 -0.23237 -0.31455 0 -0.33844 -0.1231 -0.23885 -0.10906 -0.20956 -0.061805 39.295 0.017792 0.018068 -0.038865 0.16727 -0.018262 -0.013729 0.13615 0.44046 0.21532 0.50704 0.363 0.26221 0.002147 0.0086149 0.0016616 0.0046726 2.5994 -0.17129 -0.15389 -0.033381 -0.24542 -0.12395 -0.0028436 -0.15446 0.050124 -0.15797
4.0703 -0.24516 -0.25195 -0.25402 -0.28293 0 -0.26401 -0.10143 -0.24232 -0.11871 0.015339 -0.11267 38.213 0.01348 0.099127 -0.032495 0.19442 0.019377 -0.0027876 0.16797 0.4799 0.21723 0.53398 0.45167 0.26783 0.001793 0.0098492 0.0011031 0.0051589 2.5821 -0.16765 -0.075575 -0.071074 -0.22402 -0.11507 -0.0031564 -0.15438 0.06773 -0.14866
4.0742 -0.2467 -0.2634 -0.26654 -0.22717 0 -0.20048 -0.13675 -0.21441 -0.15203 0.071156 -0.16412 37.132 0.014778 0.16343 -0.023107 0.2307 0.079236 0.012981 0.2247 0.55276 0.2303 0.57978 0.56523 0.28315 0.0017216 0.012301 0.0003536 0.005812 2.8121 -0.18303 -0.101 -0.16352 -0.16526 -0.10605 0.0087177 -0.14899 0.094696 -0.13636
4.0781 -0.23749 -0.26342 -0.27036 -0.19524 0 -0.20023 -0.20443 -0.19758 -0.21739 -0.079138 -0.20135 36.059 0.025807 0.19559 -0.010208 0.27286 0.15861 0.033794 0.30187 0.65785 0.25639 0.64481 0.69002 0.3105 0.0022362 0.015335 -1.0179e-05 0.0064879 3.283 -0.20543 -0.19748 -0.26197 -0.1344 -0.098656 0.032167 -0.13792 0.12843 -0.12131
4.082 -0.22854 -0.25299 -0.26007 -0.20785 0 -0.24734 -0.2681 -0.22309 -0.30185 -0.29652 -0.23564 34.964 0.053127 0.18541 0.0070584 0.31762 0.25404 0.060309 0.39228 0.79363 0.29863 0.72959 0.81688 0.35435 0.0031476 0.01785 0.0003183 0.0072177 3.8392 -0.22754 -0.27858 -0.32332 -0.18375 -0.092933 0.065416 -0.1209 0.16555 -0.10303
4.0859 -0.2287 -0.23822 -0.23216 -0.2475 0 -0.28458 -0.30012 -0.27817 -0.36819 -0.39212 -0.2843 33.811 0.093531 0.16362 0.026441 0.3616 0.35213 0.090314 0.47984 0.94164 0.3518 0.82231 0.94253 0.41145 0.0040473 0.019235 0.0011055 0.0082313 4.2533 -0.24438 -0.28061 -0.33877 -0.30183 -0.084374 0.099948 -0.10195 0.20105 -0.082519
4.0898 -0.23536 -0.22628 -0.20363 -0.27913 0 -0.27446 -0.28935 -0.31853 -0.37768 -0.30189 -0.3488 32.591 0.1364 0.15848 0.044533 0.40291 0.44253 0.12045 0.5559 1.0849 0.40698 0.91041 1.0632 0.47285 0.0046917 0.019753 0.0017805 0.0096102 4.3794 -0.24751 -0.21954 -0.33124 -0.41571 -0.070965 0.12984 -0.085269 0.2326 -0.062299
4.0938 -0.23747 -0.22066 -0.2033 -0.28058 0 -0.23185 -0.24151 -0.31494 -0.32642 -0.13725 -0.41151 31.324 0.17425 0.18152 0.058963 0.43948 0.51882 0.14829 0.61548 1.2132 0.45802 0.98574 1.167 0.53209 0.0050705 0.020104 0.0019587 0.010969 4.2638 -0.2306 -0.17161 -0.32959 -0.44905 -0.052705 0.15199 -0.073507 0.25845 -0.044613
4.0977 -0.22721 -0.2192 -0.23471 -0.25673 0 -0.19999 -0.17838 -0.2846 -0.25969 -0.063463 -0.44998 30.03 0.19928 0.23956 0.067401 0.46899 0.57521 0.1713 0.65464 1.3168 0.49853 1.0405 1.2342 0.58215 0.0052121 0.020712 0.001781 0.01164 4.102 -0.20217 -0.19491 -0.34459 -0.38573 -0.030597 0.16399 -0.069084 0.27692 -0.031974
4.1016 -0.20802 -0.2163 -0.25981 -0.22919 0 -0.20103 -0.13247 -0.27172 -0.24076 -0.13368 -0.45237 28.71 0.19627 0.32134 0.065489 0.48235 0.59898 0.18335 0.66347 1.3735 0.51391 1.0574 1.2464 0.60647 0.0050901 0.021423 0.0017125 0.011292 4.0599 -0.18611 -0.26962 -0.36499 -0.28097 -0.011434 0.1624 -0.076226 0.28186 -0.030969
4.1055 -0.19112 -0.20781 -0.23749 -0.21515 0 -0.21497 -0.13126 -0.29618 -0.29447 -0.24872 -0.42169 27.354 0.17403 0.384 0.057792 0.47941 0.59997 0.18622 0.65114 1.3915 0.50798 1.0461 1.1963 0.60717 0.004766 0.021759 0.0019934 0.010306 4.1182 -0.20144 -0.31682 -0.37193 -0.21012 -0.0020868 0.1543 -0.089421 0.27466 -0.039342
4.1094 -0.18464 -0.19452 -0.17906 -0.21491 0 -0.2069 -0.17645 -0.32612 -0.37801 -0.27604 -0.36951 25.959 0.14021 0.41011 0.047628 0.46054 0.58251 0.18156 0.62079 1.3736 0.48449 1.0116 1.0919 0.58737 0.0044878 0.02134 0.0023256 0.009419 4.0894 -0.23957 -0.27713 -0.35522 -0.20338 -0.0045264 0.14305 -0.10504 0.25604 -0.054398
4.1133 -0.18668 -0.18144 -0.14708 -0.2158 0 -0.16967 -0.23631 -0.30744 -0.41255 -0.19336 -0.30764 24.539 0.10228 0.38964 0.038072 0.42698 0.55015 0.1712 0.57511 1.3217 0.44769 0.95886 0.95053 0.5508 0.0044774 0.020033 0.0021558 0.0089395 3.7971 -0.26597 -0.1703 -0.31799 -0.22624 -0.019216 0.13136 -0.11974 0.2272 -0.07302
4.1172 -0.18816 -0.17316 -0.18449 -0.20525 0 -0.13413 -0.26383 -0.22243 -0.35181 -0.10259 -0.24348 23.108 0.071495 0.31622 0.033635 0.38103 0.50587 0.15793 0.51634 1.2359 0.40416 0.89324 0.78968 0.50323 0.0045979 0.017864 0.0012854 0.0084066 3.2439 -0.24995 -0.077046 -0.26916 -0.22006 -0.045126 0.12231 -0.12867 0.19025 -0.089755
4.1211 -0.18139 -0.16934 -0.25284 -0.18022 0 -0.13581 -0.23107 -0.11566 -0.22362 -0.1066 -0.17943 21.668 0.059425 0.21983 0.037836 0.33229 0.45237 0.14645 0.45008 1.1205 0.36613 0.82342 0.62235 0.45646 0.0043741 0.014922 0.00016592 0.0071553 2.6061 -0.19446 -0.063387 -0.21434 -0.16092 -0.072786 0.1173 -0.12766 0.15318 -0.095832
4.125 -0.16557 -0.16458 -0.2626 -0.14739 0 -0.17389 -0.15183 -0.056065 -0.10363 -0.19112 -0.11541 20.203 0.061291 0.1366 0.047305 0.28834 0.39141 0.13781 0.38241 0.98711 0.33763 0.75395 0.45781 0.41585 0.0034919 0.011419 -0.00045768 0.0052208 2.0715 -0.13462 -0.12259 -0.15492 -0.081294 -0.094224 0.11413 -0.11975 0.12243 -0.090746
4.1289 -0.14553 -0.15315 -0.17426 -0.11693 0 -0.20696 -0.072369 -0.070678 -0.045538 -0.24314 -0.053176 18.7 0.072356 0.081119 0.059356 0.25198 0.32256 0.13157 0.31607 0.84023 0.3192 0.68594 0.30461 0.38243 0.0022716 0.0077779 -0.00021863 0.0035356 1.6912 -0.10543 -0.18789 -0.095107 -0.038209 -0.10629 0.11138 -0.10723 0.10106 -0.075289
4.1328 -0.12676 -0.13425 -0.054777 -0.09641 0 -0.19118 -0.036845 -0.11672 -0.03631 -0.18201 0.00054157 17.168 0.086533 0.063304 0.070847 0.22486 0.24549 0.1267 0.25353 0.68467 0.30998 0.61994 0.17129 0.35606 0.0015051 0.0045302 0.00054645 0.0030683 1.3881 -0.11152 -0.19692 -0.047682 -0.061501 -0.10708 0.10758 -0.092897 0.091296 -0.051402
4.1367 -0.11213 -0.11274 -0.01294 -0.087964 0 -0.12314 -0.056487 -0.12189 -0.018993 -0.053994 0.036556 15.628 0.090705 0.084464 0.075331 0.2067 0.15977 0.11972 0.19897 0.52894 0.30567 0.55647 0.064286 0.33402 0.0017033 0.0020568 0.0011211 0.0037408 1.0875 -0.12878 -0.14262 -0.029032 -0.12962 -0.096451 0.10049 -0.082388 0.09552 -0.024886
4.1406 -0.10162 -0.094496 -0.076679 -0.088552 0 -0.044848 -0.10623 -0.054214 0.042242 0.016111 0.051642 14.092 0.079475 0.10665 0.071652 0.18895 0.073713 0.10819 0.15166 0.38473 0.29774 0.49594 -0.013832 0.31062 0.0025179 0.00037911 0.0010349 0.0043211 0.80743 -0.1326 -0.067339 -0.044742 -0.19002 -0.084355 0.091021 -0.078315 0.10517 -0.0046323
4.1445 -0.092876 -0.080839 -0.15374 -0.091783 0 -0.0062684 -0.14744 0.046752 0.12241 -0.037639 0.05479 12.548 0.055711 0.11097 0.061995 0.16755 -0.0058916 0.09265 0.11046 0.25853 0.28385 0.43964 -0.063329 0.2849 0.0030168 -0.00079558 0.00039055 0.0035404 0.61309 -0.11999 -0.016962 -0.078292 -0.201 -0.075897 0.080628 -0.079754 0.11485 0.0066743
4.1484 -0.081373 -0.067581 -0.13007 -0.090336 0 -0.021757 -0.15449 0.10681 0.16108 -0.14787 0.061749 10.976 0.023045 0.087507 0.048639 0.14049 -0.073213 0.074201 0.07483 0.15604 0.26342 0.38904 -0.084719 0.25718 0.0025968 -0.0017993 -0.00034426 0.001373 0.50368 -0.10255 -0.0051455 -0.096591 -0.15844 -0.074091 0.070457 -0.085439 0.12099 0.0078754
4.1523 -0.061628 -0.049627 0.0001245 -0.078236 0 -0.060446 -0.12493 0.084996 0.12501 -0.18321 0.0792 9.3731 -0.012148 0.029925 0.035205 0.10664 -0.1202 0.055143 0.044504 0.085296 0.23726 0.3466 -0.077738 0.22921 0.0015959 -0.0027081 -0.00078099 -0.00082935 0.3815 -0.083154 -0.016297 -0.072917 -0.090289 -0.081522 0.061965 -0.093075 0.11992 -0.0012952
4.1563 -0.030769 -0.026138 0.1232 -0.05225 0 -0.076441 -0.071751 0.0079036 0.043354 -0.08449 0.093696 7.7597 -0.036664 -0.042702 0.028241 0.071082 -0.13666 0.041264 0.020591 0.056875 0.21194 0.3158 -0.043659 0.20696 0.00094699 -0.003251 -0.00084664 -0.0015385 0.14904 -0.0475 -0.031481 -0.010465 -0.030475 -0.096365 0.056309 -0.097701 0.11105 -0.016188
4.1602 0.0079014 -0.00076499 0.13187 -0.012513 0 -0.048136 -0.01091 -0.058029 -0.01907 0.078689 0.080221 6.1612 -0.048064 -0.098724 0.027996 0.041384 -0.13184 0.033767 0.0028252 0.057979 0.1928 0.29324 0.010791 0.1921 0.0012288 -0.0030095 -0.00069059 -0.00042992 -0.17673 0.017176 -0.043786 0.05524 0.0042137 -0.11139 0.051894 -0.097953 0.10085 -0.029544
4.1641 0.045599 0.023126 0.045015 0.036737 0 0.0084786 0.04464 -0.065171 -0.021363 0.18571 0.026861 4.5829 -0.047109 -0.1253 0.033593 0.021181 -0.11019 0.03215 -0.0077191 0.083489 0.18148 0.27755 0.071662 0.18473 0.0021033 -0.0017987 -0.00048806 0.0013783 -0.47071 0.097939 -0.051312 0.081291 0.019114 -0.12335 0.047727 -0.093958 0.092911 -0.038538
4.168 0.073946 0.04664 -0.01811 0.086396 0 0.059633 0.084973 -0.019047 0.020531 0.18653 -0.046934 3.0062 -0.035953 -0.11394 0.043534 0.013094 -0.076973 0.035081 -0.010099 0.12718 0.17852 0.26716 0.12068 0.18414 0.0026931 2.786e-05 -0.00036442 0.0023884 -0.62823 0.15738 -0.045107 0.051551 0.030239 -0.12955 0.042874 -0.086355 0.090401 -0.041051
4.1719 0.091317 0.073802 0.021041 0.12395 0 0.083709 0.10418 0.037122 0.05616 0.13716 -0.098823 1.4118 -0.020371 -0.060749 0.054459 0.019755 -0.040385 0.038354 -0.0016449 0.17904 0.18251 0.2602 0.1418 0.18792 0.0024417 0.0016173 -0.00041335 0.0019944 -0.67706 0.16379 -0.01205 -0.0088844 0.048776 -0.12674 0.036185 -0.07698 0.097606 -0.034885
4.1758 0.10358 0.10558 0.11186 0.13929 0 0.083969 0.10451 0.065231 0.050782 0.12225 -0.094748 -0.19785 -0.0098978 0.00089786 0.062493 0.032263 -0.010816 0.035511 0.013977 0.2212 0.18519 0.25357 0.12749 0.19025 0.00155 0.002067 -0.00066334 0.00078163 -0.75118 0.1211 0.049658 -0.052445 0.073913 -0.11794 0.028768 -0.06872 0.11074 -0.023721
4.1797 0.11836 0.13615 0.14491 0.1328 0 0.078037 0.098128 0.061035 0.01336 0.16072 -0.035962 -1.7972 -0.0068039 0.048237 0.067685 0.042815 0.0082766 0.025325 0.031402 0.24479 0.18219 0.24565 0.080311 0.18911 0.00062537 0.0010083 -0.0010001 -0.00025975 -0.95872 0.067865 0.12213 -0.045505 0.098249 -0.10654 0.022237 -0.061819 0.12416 -0.010741
4.1836 0.13837 0.15644 0.094634 0.1187 0 0.080171 0.10113 0.049025 -0.018935 0.19838 0.042406 -3.3611 -0.01159 0.069163 0.070783 0.046408 0.014219 0.0080126 0.045995 0.24317 0.17133 0.23481 0.0085368 0.18379 4.8474e-05 -0.0011479 -0.0012097 -0.00068777 -1.2895 0.046147 0.17849 0.0088062 0.11945 -0.094518 0.017624 -0.055844 0.13377 0.0023433
4.1875 0.16019 0.16211 0.056221 0.11778 0 0.09424 0.1225 0.056943 -0.016477 0.18441 0.09963 -4.8851 -0.02363 0.054087 0.073282 0.038035 0.0043852 -0.015027 0.051957 0.20966 0.15117 0.21901 -0.08134 0.1742 -0.00024688 -0.0035636 -0.0011895 -0.00083063 -1.6542 0.070236 0.20283 0.079471 0.14579 -0.083808 0.015935 -0.049802 0.13494 0.013978
4.1914 0.1788 0.15832 0.12483 0.14258 0 0.11909 0.15703 0.095462 0.023439 0.13551 0.11954 -6.3841 -0.040178 0.0030836 0.07888 0.011336 -0.030142 -0.036969 0.034305 0.12979 0.12278 0.19004 -0.18959 0.16141 -0.00048364 -0.0056688 -0.0011078 -0.0012661 -1.995 0.12256 0.20011 0.13682 0.18789 -0.077083 0.016705 -0.040847 0.12025 0.022551
4.1953 0.19239 0.15628 0.26293 0.18641 0 0.1541 0.18912 0.15524 0.085218 0.11419 0.11882 -7.8721 -0.057988 -0.053637 0.087382 -0.025511 -0.085497 -0.051834 -0.0066922 0.01887 0.093496 0.14541 -0.32165 0.14716 -0.00074494 -0.0075812 -0.0012582 -0.0022566 -2.3384 0.17471 0.18813 0.17395 0.24273 -0.074411 0.015385 -0.02928 0.095185 0.028565
4.1992 0.20257 0.1646 0.32749 0.22708 0 0.19602 0.20478 0.21592 0.15326 0.1525 0.131 -9.3458 -0.078011 -0.10562 0.09722 -0.069213 -0.16232 -0.058106 -0.071654 -0.11821 0.065681 0.082144 -0.48085 0.13052 -0.0010553 -0.0098497 -0.0016966 -0.0036801 -2.7374 0.20937 0.18198 0.20342 0.28709 -0.076841 0.008758 -0.016392 0.062434 0.031414
4.2031 0.21095 0.18351 0.23965 0.24409 0 0.23274 0.20253 0.25738 0.21896 0.21371 0.1822 -10.789 -0.10179 -0.14566 0.10635 -0.11673 -0.26028 -0.055553 -0.15979 -0.27583 0.040848 -0.0017162 -0.66109 0.11012 -0.0016184 -0.01277 -0.0020748 -0.0053231 -3.188 0.22519 0.18547 0.23807 0.292 -0.085514 -0.006072 -0.0039264 0.024797 0.030314
4.207 0.21688 0.20635 0.096065 0.23523 0 0.24686 0.19484 0.26909 0.27597 0.23586 0.27507 -12.189 -0.1341 -0.17075 0.11007 -0.16509 -0.3798 -0.046057 -0.27012 -0.44698 0.019293 -0.10998 -0.84546 0.081757 -0.0027333 -0.015958 -0.0019473 -0.0070531 -3.6225 0.2285 0.19411 0.27819 0.24956 -0.1037 -0.034059 0.0040153 -0.014174 0.022713
4.2109 0.21926 0.22587 0.073544 0.21843 0 0.23123 0.1993 0.2567 0.31791 0.20411 0.38658 -13.547 -0.17793 -0.19708 0.10414 -0.21345 -0.5084 -0.038934 -0.38917 -0.61664 -0.0034381 -0.23326 -1.0121 0.042363 -0.0043638 -0.018612 -0.0012917 -0.0086971 -3.9826 0.22685 0.20263 0.31596 0.18737 -0.13217 -0.073661 0.0030323 -0.051536 0.0071186
4.2148 0.21963 0.2386 0.22159 0.21701 0 0.20192 0.22571 0.24114 0.34409 0.16788 0.47778 -14.872 -0.22893 -0.23576 0.090403 -0.26258 -0.63219 -0.039438 -0.50439 -0.77536 -0.030165 -0.35726 -1.1432 -0.0050656 -0.0059048 -0.020187 -0.00065572 -0.0099217 -4.2744 0.22928 0.20917 0.34705 0.15291 -0.16691 -0.11769 -0.0060268 -0.087354 -0.014195
4.2188 0.22198 0.24469 0.38665 0.24131 0 0.19089 0.26821 0.2462 0.36302 0.18486 0.51268 -16.169 -0.28266 -0.28965 0.070937 -0.3124 -0.74178 -0.049555 -0.60786 -0.91653 -0.061598 -0.47191 -1.2305 -0.057467 -0.0065853 -0.020782 -0.00066998 -0.010417 -4.5345 0.24521 0.21457 0.37315 0.17778 -0.20451 -0.16093 -0.022013 -0.12158 -0.039136
4.2227 0.229 0.24554 0.37522 0.28178 0 0.21914 0.30822 0.27994 0.38357 0.25713 0.48033 -17.432 -0.3334 -0.35846 0.048749 -0.36246 -0.828 -0.069995 -0.69204 -1.034 -0.097568 -0.56681 -1.2756 -0.11069 -0.0062046 -0.020895 -0.0013754 -0.010245 -4.7523 0.27634 0.22038 0.39334 0.25237 -0.24073 -0.19762 -0.04296 -0.15416 -0.06493
4.2266 0.23881 0.24302 0.18298 0.31757 0 0.27373 0.32659 0.32535 0.40105 0.32999 0.40663 -18.655 -0.36466 -0.42487 0.032122 -0.40722 -0.87056 -0.096961 -0.73998 -1.1093 -0.13267 -0.61734 -1.2856 -0.15227 -0.0053989 -0.020861 -0.0020978 -0.0099166 -4.8505 0.30915 0.22804 0.39747 0.33338 -0.26391 -0.21499 -0.063292 -0.18208 -0.083609
4.2305 0.24637 0.24016 0.020991 0.33164 0 0.31389 0.31686 0.3519 0.3971 0.3503 0.3415 -19.842 -0.37339 -0.46488 0.025079 -0.44089 -0.88161 -0.11856 -0.76034 -1.1497 -0.15851 -0.63111 -1.2693 -0.17679 -0.0050643 -0.020625 -0.0020818 -0.010007 -4.761 0.32124 0.23944 0.37356 0.37685 -0.27155 -0.21567 -0.078041 -0.20263 -0.092022
4.2344 0.24817 0.24022 0.088325 0.31987 0 0.30591 0.28901 0.34061 0.35891 0.31698 0.32426 -20.999 -0.36099 -0.47048 0.027661 -0.46007 -0.86853 -0.12948 -0.758 -1.1571 -0.17094 -0.61421 -1.234 -0.18315 -0.0054986 -0.020035 -0.001274 -0.010651 -4.5124 0.30022 0.25738 0.3232 0.36707 -0.26457 -0.20317 -0.086284 -0.21385 -0.090256
4.2383 0.24497 0.24329 0.33738 0.28972 0 0.25614 0.26029 0.30057 0.29915 0.271 0.35299 -22.129 -0.3305 -0.4387 0.038852 -0.46255 -0.83841 -0.12612 -0.73792 -1.1337 -0.16719 -0.57356 -1.1833 -0.17163 -0.0061803 -0.019199 -0.00042976 -0.011428 -4.2253 0.25762 0.28407 0.26745 0.31953 -0.24516 -0.18155 -0.088017 -0.21451 -0.079447
4.2422 0.2398 0.24416 0.50556 0.25331 0 0.20887 0.24027 0.26085 0.25169 0.24344 0.38656 -23.225 -0.28836 -0.37109 0.05578 -0.4455 -0.80046 -0.10485 -0.70663 -1.0809 -0.14406 -0.5195 -1.1162 -0.14362 -0.0064256 -0.018421 -0.00039685 -0.011758 -4.011 0.22172 0.31611 0.23376 0.26257 -0.2181 -0.15746 -0.084404 -0.2032 -0.062605
4.2461 0.23383 0.23558 0.39638 0.22155 0 0.20705 0.22382 0.24452 0.24223 0.2232 0.38031 -24.279 -0.25167 -0.29664 0.069787 -0.41476 -0.76571 -0.071912 -0.67565 -1.008 -0.10688 -0.4712 -1.0279 -0.109 -0.0061704 -0.017766 -0.0012905 -0.011395 -3.8745 0.21421 0.33812 0.23489 0.21871 -0.19616 -0.14132 -0.080919 -0.18501 -0.048916
4.25 0.2253 0.21557 0.10359 0.20178 0 0.25149 0.19925 0.24906 0.26173 0.17717 0.32261 -25.292 -0.22853 -0.24011 0.076396 -0.38161 -0.73432 -0.03923 -0.64973 -0.92724 -0.066772 -0.43537 -0.9157 -0.076787 -0.0059839 -0.016846 -0.0023972 -0.010553 -3.7193 0.23321 0.32359 0.25944 0.19855 -0.18544 -0.13419 -0.08092 -0.16808 -0.043052
4.2539 0.21265 0.19143 -0.078905 0.19664 0 0.29849 0.1641 0.25083 0.27172 0.09535 0.23719 -26.277 -0.22079 -0.21021 0.074198 -0.35132 -0.70327 -0.012995 -0.6293 -0.84305 -0.029095 -0.41242 -0.78507 -0.050383 -0.006301 -0.015188 -0.0028767 -0.0096111 -3.4414 0.25836 0.25138 0.28189 0.20206 -0.1877 -0.13465 -0.085178 -0.15641 -0.046202
4.2578 0.1977 0.17524 0.027199 0.20309 0 0.30012 0.13219 0.22797 0.23908 0.009972 0.15206 -27.245 -0.22804 -0.2113 0.062855 -0.32832 -0.66833 0.0013509 -0.61344 -0.75881 0.0013885 -0.40046 -0.65209 -0.032125 -0.0067804 -0.012847 -0.0025178 -0.0087712 -3.0187 0.27042 0.13235 0.28097 0.21836 -0.2031 -0.1399 -0.09366 -0.15328 -0.058281
4.2617 0.18473 0.17357 0.28995 0.21286 0 0.24877 0.12299 0.17926 0.1671 -0.028603 0.072382 -28.197 -0.24311 -0.23648 0.044283 -0.31647 -0.61789 -0.0034517 -0.59641 -0.6759 0.018736 -0.38956 -0.53739 -0.023143 -0.0065705 -0.010533 -0.0018053 -0.0079996 -2.5217 0.26423 0.022144 0.25006 0.22666 -0.22804 -0.14123 -0.10356 -0.16134 -0.075376
4.2656 0.1761 0.1813 0.41242 0.2159 0 0.18246 0.14243 0.12265 0.092312 0.008056 -0.010758 -29.12 -0.24902 -0.25114 0.027087 -0.30684 -0.55057 -0.018456 -0.57053 -0.59124 0.028572 -0.36505 -0.45526 -0.016641 -0.0052312 -0.0090236 -0.0013328 -0.0072229 -2.0612 0.24415 -0.0034697 0.1949 0.20758 -0.24972 -0.13108 -0.10907 -0.17104 -0.087246
4.2695 0.16981 0.18602 0.25945 0.20517 0 0.14626 0.17462 0.077939 0.051273 0.10622 -0.087493 -29.997 -0.23947 -0.24037 0.015311 -0.29221 -0.47109 -0.036079 -0.53373 -0.50336 0.035788 -0.32278 -0.40628 -0.0092757 -0.0032918 -0.0084401 -0.0012586 -0.0064735 -1.7337 0.21263 0.095459 0.1276 0.16213 -0.26245 -0.10897 -0.10808 -0.17507 -0.089716
4.2734 0.16233 0.17916 0.003243 0.17965 0 0.14987 0.19427 0.052031 0.050803 0.21917 -0.11662 -30.827 -0.21176 -0.19704 0.011508 -0.26736 -0.38478 -0.050726 -0.4855 -0.41231 0.043748 -0.26152 -0.37956 0.00075636 -0.0018121 -0.0081932 -0.0013481 -0.0058315 -1.5966 0.16872 0.27931 0.064552 0.11869 -0.26285 -0.075903 -0.099649 -0.16808 -0.080647
4.2773 0.15343 0.16298 -0.072733 0.14413 0 0.1643 0.18884 0.039309 0.069204 0.29226 -0.058129 -31.62 -0.1653 -0.11793 0.018121 -0.22622 -0.30055 -0.055744 -0.42668 -0.31977 0.056106 -0.1824 -0.36266 0.014667 -0.0014089 -0.0076773 -0.0014197 -0.0053011 -1.6573 0.1182 0.44358 0.025115 0.11304 -0.24804 -0.035009 -0.083483 -0.14369 -0.058776
4.2813 0.14731 0.14718 0.10991 0.10756 0 0.15868 0.16841 0.033067 0.082419 0.28982 0.078141 -32.393 -0.11341 -0.026613 0.034525 -0.16837 -0.23764 -0.046496 -0.36634 -0.23788 0.073586 -0.10051 -0.35072 0.030102 -0.0017816 -0.0069576 -0.0015833 -0.0048371 -1.8619 0.079603 0.4919 0.023925 0.15461 -0.22081 0.0023268 -0.06375 -0.10047 -0.029959
4.2852 0.14794 0.1391 0.34138 0.081746 0 0.1354 0.15336 0.034177 0.085542 0.21667 0.22278 -33.159 -0.073861 0.043779 0.053977 -0.10849 -0.20017 -0.030837 -0.3152 -0.17694 0.090599 -0.033616 -0.34758 0.043126 -0.0021818 -0.006674 -0.0019929 -0.004499 -2.1049 0.07377 0.40924 0.059275 0.21316 -0.19176 0.028602 -0.046479 -0.052567 -0.004624
4.2891 0.15363 0.1379 0.36186 0.078607 0 0.12475 0.15302 0.048714 0.089905 0.12279 0.29518 -33.918 -0.054744 0.079086 0.073369 -0.056114 -0.18979 -0.01355 -0.279 -0.14445 0.1035 0.0090901 -0.35964 0.052115 -0.0022309 -0.0072672 -0.0024807 -0.0045052 -2.2799 0.10451 0.26897 0.11054 0.24405 -0.16581 0.041239 -0.034046 -0.0086355 0.012577
4.293 0.15742 0.13789 0.14885 0.10421 0 0.14592 0.15766 0.078755 0.10506 0.076352 0.26694 -34.662 -0.061849 0.069591 0.089819 -0.020592 -0.20638 0.00060809 -0.26246 -0.1465 0.1089 0.020331 -0.3892 0.055992 -0.0021802 -0.008416 -0.002599 -0.0050512 -2.3424 0.15131 0.16494 0.15222 0.22985 -0.14732 0.039137 -0.028076 0.022894 0.018094
4.2969 0.15347 0.13609 -0.066855 0.15164 0 0.17997 0.15216 0.11673 0.12925 0.11181 0.17856 -35.38 -0.10058 0.0081703 0.099043 -0.019345 -0.24995 0.0043612 -0.27364 -0.19487 0.10135 -0.01127 -0.43315 0.054178 -0.0024218 -0.0093575 -0.0020863 -0.0060511 -2.3244 0.18427 0.13224 0.17395 0.19449 -0.14263 0.022704 -0.029547 0.027402 0.0082332
4.3008 0.14299 0.13514 -0.065127 0.19993 0 0.18734 0.13553 0.1489 0.15726 0.19364 0.095756 -36.065 -0.15056 -0.069972 0.10091 -0.050237 -0.30621 -0.0010514 -0.30481 -0.27395 0.084193 -0.070523 -0.48639 0.050614 -0.0029232 -0.0097496 -0.0012273 -0.0070949 -2.2846 0.18803 0.1319 0.18608 0.17358 -0.14982 0.0028314 -0.032975 0.0072242 -0.0084955
4.3047 0.1334 0.13882 0.12392 0.22405 0 0.15242 0.12407 0.16459 0.19088 0.23948 0.054492 -36.716 -0.19448 -0.1388 0.097209 -0.10074 -0.36626 -0.010045 -0.34646 -0.36545 0.062978 -0.14052 -0.54501 0.047635 -0.0032671 -0.010086 -0.00065582 -0.0077109 -2.2513 0.17146 0.10973 0.2038 0.17307 -0.16464 -0.014243 -0.034497 -0.026802 -0.024377
4.3086 0.13149 0.14628 0.27077 0.2114 0 0.10482 0.13341 0.16342 0.23491 0.19541 0.050046 -37.343 -0.22146 -0.18379 0.088978 -0.16102 -0.42518 -0.018416 -0.3925 -0.45684 0.041439 -0.21002 -0.60557 0.046117 -0.0031919 -0.011133 -0.00077281 -0.0077041 -2.2266 0.15518 0.063275 0.22685 0.16469 -0.1844 -0.025554 -0.032122 -0.066445 -0.034683
4.3125 0.1378 0.15239 0.21731 0.17192 0 0.091166 0.15923 0.15523 0.28196 0.094924 0.069833 -37.958 -0.22085 -0.19242 0.077438 -0.21859 -0.47844 -0.021172 -0.43624 -0.53419 0.023718 -0.26676 -0.66254 0.046386 -0.002922 -0.012969 -0.0013932 -0.0072697 -2.2391 0.15165 0.044285 0.23819 0.12612 -0.20599 -0.029099 -0.024324 -0.10158 -0.034812
4.3164 0.14794 0.15406 0.052018 0.1321 0 0.12627 0.17948 0.15309 0.30794 0.035166 0.11867 -38.57 -0.18486 -0.16218 0.064416 -0.24833 -0.51945 -0.0117 -0.46743 -0.57565 0.014871 -0.29214 -0.70788 0.045741 -0.0028719 -0.014691 -0.0019727 -0.0068131 -2.3585 0.15828 0.095478 0.22479 0.080525 -0.22382 -0.027201 -0.012519 -0.1148 -0.021412
4.3203 0.15841 0.15502 -0.0046099 0.11635 0 0.17765 0.17836 0.16415 0.29059 0.083133 0.2009 -39.175 -0.13966 -0.12705 0.05215 -0.24979 -0.54992 0.0036284 -0.4875 -0.59144 0.010625 -0.29515 -0.73492 0.041078 -0.0031017 -0.015184 -0.0021302 -0.0066759 -2.627 0.16737 0.19378 0.19697 0.084563 -0.23546 -0.028113 -0.0030737 -0.11026 -0.0042533
4.3242 0.17011 0.16303 0.1383 0.13087 0 0.20165 0.16711 0.18464 0.23568 0.20419 0.28687 -39.76 -0.1004 -0.10225 0.041638 -0.22588 -0.56949 0.019737 -0.49773 -0.58882 0.0079321 -0.28194 -0.74314 0.031211 -0.0032131 -0.014215 -0.0019026 -0.006994 -2.9765 0.17789 0.26621 0.18186 0.16876 -0.23957 -0.03539 0.00080334 -0.093002 0.01124
4.3281 0.18559 0.18173 0.33834 0.16282 0 0.19144 0.17618 0.20279 0.18083 0.29207 0.3207 -40.31 -0.081254 -0.10002 0.033744 -0.18202 -0.57812 0.031314 -0.49989 -0.57608 0.0037104 -0.25961 -0.73962 0.015604 -0.002834 -0.012705 -0.0015376 -0.0077161 -3.2536 0.19493 0.26462 0.19515 0.2913 -0.2354 -0.051542 -0.0033717 -0.069258 0.020083
4.332 0.20378 0.20601 0.38713 0.19398 0 0.18227 0.22235 0.2085 0.16644 0.27571 0.27869 -40.821 -0.1044 -0.13347 0.029941 -0.13022 -0.57448 0.028779 -0.49643 -0.56681 -0.0069966 -0.24016 -0.73501 -0.00561 -0.0021075 -0.011913 -0.0011718 -0.0086653 -3.3597 0.21879 0.21868 0.22149 0.36055 -0.22171 -0.078811 -0.018621 -0.050827 0.014863
4.3359 0.21906 0.2259 0.24782 0.2156 0 0.20682 0.28249 0.20228 0.19817 0.19127 0.21478 -41.295 -0.17025 -0.18812 0.029837 -0.094396 -0.56261 0.0076243 -0.49178 -0.57303 -0.025845 -0.23648 -0.73705 -0.027843 -0.0015907 -0.012336 -0.00079846 -0.0095721 -3.3647 0.23894 0.20721 0.2281 0.31296 -0.20349 -0.11057 -0.040441 -0.049671 -0.0042493
4.3398 0.22632 0.23535 0.08917 0.23153 0 0.25141 0.30481 0.19553 0.23886 0.1393 0.22491 -41.735 -0.25653 -0.24178 0.03126 -0.084228 -0.54859 -0.026277 -0.48803 -0.59157 -0.049532 -0.24856 -0.7462 -0.047864 -0.0016702 -0.013392 -0.00049062 -0.010138 -3.4435 0.24147 0.27522 0.2003 0.17329 -0.18753 -0.13922 -0.062068 -0.064015 -0.030164
4.3438 0.22646 0.23695 0.086321 0.24937 0 0.26635 0.25422 0.20069 0.24181 0.1707 0.34718 -42.139 -0.34709 -0.28204 0.03249 -0.10462 -0.53648 -0.068378 -0.4863 -0.61826 -0.075692 -0.27508 -0.75641 -0.064387 -0.0021796 -0.014114 -0.00049048 -0.010189 -3.6754 0.2229 0.38374 0.16163 0.037302 -0.1789 -0.1602 -0.079346 -0.091018 -0.058196
4.3477 0.22606 0.23838 0.22609 0.26998 0 0.22363 0.15262 0.21981 0.19637 0.22783 0.50016 -42.502 -0.42375 -0.29779 0.031564 -0.15805 -0.53053 -0.11299 -0.48757 -0.64716 -0.10158 -0.31309 -0.76013 -0.076717 -0.0026502 -0.014079 -0.00096455 -0.0098231 -3.9249 0.19544 0.44562 0.15491 -0.0077542 -0.18275 -0.16937 -0.088312 -0.12602 -0.083252
4.3516 0.23106 0.24489 0.33846 0.2855 0 0.15875 0.073486 0.24279 0.14233 0.21088 0.54113 -42.827 -0.4482 -0.27687 0.023619 -0.24649 -0.53978 -0.14758 -0.49534 -0.66476 -0.12219 -0.35506 -0.75446 -0.086205 -0.0028591 -0.013665 -0.0017103 -0.0093935 -3.969 0.17843 0.41093 0.20106 0.050242 -0.21036 -0.16028 -0.082823 -0.15722 -0.096179
4.3555 0.24114 0.25545 0.30509 0.28658 0 0.14487 0.087491 0.25747 0.13721 0.10014 0.40516 -43.124 -0.42677 -0.24283 0.0092678 -0.34426 -0.56105 -0.16861 -0.51018 -0.67013 -0.13787 -0.39189 -0.74468 -0.097728 -0.0030005 -0.013514 -0.0022359 -0.0092674 -3.7661 0.18475 0.31491 0.27714 0.15264 -0.25294 -0.14209 -0.070038 -0.17734 -0.099283
4.3594 0.25074 0.26543 0.19339 0.27108 0 0.21969 0.20137 0.26146 0.2047 -0.0044244 0.18735 -43.403 -0.3698 -0.20823 -0.010233 -0.43889 -0.59144 -0.17654 -0.53284 -0.66748 -0.14965 -0.42141 -0.7428 -0.11321 -0.0033003 -0.013882 -0.0022073 -0.0095591 -3.5682 0.21364 0.24278 0.33607 0.23158 -0.30299 -0.12001 -0.054776 -0.18577 -0.095373
4.3633 0.25563 0.27191 0.1635 0.24681 0 0.34019 0.34358 0.26285 0.31053 0.020164 0.07251 -43.654 -0.28935 -0.18296 -0.033249 -0.51954 -0.62778 -0.17267 -0.56364 -0.662 -0.15858 -0.4426 -0.76186 -0.13374 -0.003609 -0.014526 -0.0017763 -0.010077 -3.7085 0.25322 0.25081 0.34808 0.264 -0.35248 -0.098654 -0.041485 -0.1831 -0.08735
4.3672 0.25768 0.2757 0.26839 0.22705 0 0.41651 0.4143 0.26887 0.38744 0.1846 0.16708 -43.857 -0.20569 -0.17824 -0.056785 -0.57086 -0.66516 -0.15955 -0.60295 -0.66361 -0.16606 -0.45526 -0.8088 -0.15994 -0.0035465 -0.015139 -0.0013901 -0.010531 -4.2452 0.28723 0.32253 0.32279 0.27174 -0.38763 -0.084246 -0.036645 -0.17151 -0.079571
4.3711 0.26301 0.27926 0.3896 0.22317 0 0.39482 0.36285 0.27567 0.38771 0.3614 0.39591 -43.999 -0.14908 -0.19206 -0.075533 -0.58265 -0.69688 -0.14375 -0.6466 -0.68447 -0.17315 -0.46354 -0.8803 -0.18792 -0.0030704 -0.015742 -0.0012799 -0.010798 -4.8419 0.30162 0.39558 0.29293 0.28239 -0.39159 -0.080831 -0.044661 -0.15752 -0.076621
4.375 0.27538 0.28404 0.38299 0.23906 0 0.3068 0.22999 0.27264 0.31952 0.40475 0.56991 -44.086 -0.12171 -0.20954 -0.088519 -0.56725 -0.72287 -0.12897 -0.68869 -0.7208 -0.17955 -0.4716 -0.96385 -0.2133 -0.0027481 -0.016603 -0.0012383 -0.010973 -5.0544 0.29144 0.42242 0.28058 0.29999 -0.3688 -0.08428 -0.060516 -0.14433 -0.077371
4.3789 0.29208 0.29037 0.25591 0.26963 0 0.23628 0.11874 0.25807 0.23927 0.29538 0.56111 -44.145 -0.12022 -0.22313 -0.095858 -0.53254 -0.74429 -0.11611 -0.72603 -0.76818 -0.18496 -0.48103 -1.0433 -0.234 -0.0032932 -0.017827 -0.00097108 -0.011191 -4.7703 0.26711 0.40335 0.28202 0.31233 -0.32414 -0.091804 -0.080447 -0.13224 -0.080348
4.3828 0.30622 0.29875 0.16186 0.30382 0 0.2384 0.11594 0.24842 0.20925 0.15923 0.41317 -44.2 -0.13774 -0.22628 -0.098306 -0.48821 -0.76306 -0.10555 -0.75584 -0.82061 -0.18915 -0.49313 -1.1054 -0.24848 -0.0047961 -0.019113 -0.00061271 -0.011422 -4.3515 0.25332 0.36951 0.28298 0.31588 -0.26504 -0.10024 -0.10005 -0.12092 -0.08366
4.3867 0.31273 0.30953 0.21815 0.33071 0 0.29303 0.22727 0.26702 0.25469 0.13963 0.28217 -44.249 -0.15603 -0.21402 -0.098242 -0.4552 -0.78422 -0.097365 -0.77411 -0.86486 -0.19296 -0.50985 -1.1444 -0.25549 -0.0065134 -0.019961 -0.00073629 -0.011478 -4.3047 0.27438 0.34632 0.28237 0.32336 -0.21071 -0.10426 -0.11015 -0.1089 -0.083644
4.3906 0.31191 0.32051 0.36422 0.34597 0 0.33537 0.37678 0.31994 0.35021 0.25614 0.27596 -44.262 -0.15843 -0.20028 -0.09941 -0.44934 -0.81105 -0.091625 -0.78643 -0.89607 -0.19943 -0.53147 -1.1628 -0.26009 -0.0075206 -0.020121 -0.0017456 -0.011219 -4.7873 0.33226 0.33687 0.29545 0.34665 -0.1802 -0.10354 -0.10831 -0.097515 -0.080357
4.3945 0.30737 0.32583 0.4306 0.35353 0 0.32555 0.46828 0.3833 0.44056 0.39368 0.35884 -44.207 -0.14634 -0.19509 -0.10203 -0.47273 -0.84308 -0.089723 -0.79738 -0.91887 -0.21036 -0.55882 -1.1704 -0.265 -0.0075753 -0.019835 -0.0032928 -0.010757 -5.4388 0.3968 0.33173 0.33377 0.379 -0.17729 -0.10065 -0.096509 -0.090185 -0.075866
4.3984 0.30125 0.31922 0.33842 0.36027 0 0.28256 0.45579 0.41818 0.47757 0.42561 0.41128 -44.07 -0.12488 -0.20525 -0.10538 -0.52461 -0.87918 -0.09313 -0.81031 -0.93886 -0.22671 -0.59282 -1.1798 -0.27169 -0.0072797 -0.019667 -0.0044296 -0.010428 -5.7113 0.42255 0.32321 0.3862 0.39933 -0.20245 -0.098217 -0.077046 -0.090353 -0.072173
4.4023 0.2921 0.29938 0.19409 0.36697 0 0.25248 0.36726 0.40228 0.44854 0.33664 0.36878 -43.865 -0.10588 -0.23801 -0.10731 -0.60094 -0.91697 -0.10427 -0.82913 -0.9659 -0.24914 -0.63502 -1.2003 -0.28115 -0.0073813 -0.020066 -0.0044298 -0.01054 -5.3745 0.38363 0.30762 0.42385 0.39245 -0.25314 -0.10051 -0.053776 -0.10351 -0.072347
4.4063 0.27717 0.2722 0.16594 0.36405 0 0.25258 0.26918 0.3491 0.38028 0.22191 0.2872 -43.615 -0.11807 -0.29088 -0.10147 -0.67887 -0.94986 -0.12461 -0.85487 -1.0153 -0.27332 -0.68447 -1.2301 -0.29018 -0.0079842 -0.021036 -0.0034565 -0.011113 -4.6991 0.29761 0.2825 0.42454 0.3611 -0.31142 -0.11406 -0.034809 -0.13524 -0.079847
4.4102 0.25655 0.24687 0.28559 0.33791 0 0.25505 0.2099 0.2955 0.31918 0.17693 0.27028 -43.333 -0.16442 -0.34503 -0.086645 -0.73467 -0.97422 -0.14799 -0.88015 -1.0799 -0.29177 -0.73264 -1.2549 -0.29391 -0.0085117 -0.022104 -0.0023637 -0.011836 -4.1625 0.21507 0.25025 0.3915 0.31835 -0.3581 -0.13637 -0.022758 -0.17617 -0.091258
4.4141 0.23471 0.2291 0.40643 0.28397 0 0.2245 0.1914 0.26947 0.30096 0.20443 0.3466 -43.019 -0.24079 -0.39026 -0.062859 -0.756 -0.98734 -0.16983 -0.89896 -1.1493 -0.29968 -0.77222 -1.2524 -0.28918 -0.0084038 -0.022581 -0.001837 -0.012286 -3.9958 0.18129 0.22322 0.34811 0.27389 -0.38559 -0.16471 -0.017558 -0.21895 -0.10348
4.418 0.21811 0.218 0.3697 0.21496 0 0.16311 0.18677 0.26848 0.32883 0.23221 0.43325 -42.672 -0.33866 -0.41729 -0.031099 -0.73319 -0.98661 -0.18527 -0.90506 -1.2106 -0.29281 -0.79521 -1.2055 -0.2733 -0.0077331 -0.02194 -0.0017843 -0.012218 -4.0233 0.20274 0.21562 0.316 0.2318 -0.38861 -0.19542 -0.018195 -0.25528 -0.11293
4.4219 0.21069 0.20925 0.18793 0.15563 0 0.11138 0.17662 0.26764 0.37328 0.20758 0.42274 -42.295 -0.43201 -0.41172 0.0051509 -0.65087 -0.96433 -0.18404 -0.88472 -1.23 -0.26339 -0.78202 -1.1118 -0.2415 -0.0070678 -0.020108 -0.0016035 -0.011707 -3.9111 0.24656 0.22497 0.29923 0.19847 -0.36204 -0.21939 -0.020958 -0.26702 -0.11168
4.4258 0.21103 0.20082 0.035457 0.12682 0 0.1055 0.16588 0.24668 0.39306 0.15555 0.29543 -41.893 -0.48315 -0.37971 0.037248 -0.53131 -0.9189 -0.164 -0.8364 -1.1843 -0.21722 -0.72624 -0.9856 -0.19841 -0.0067905 -0.017528 -0.00098182 -0.011023 -3.5251 0.27085 0.22695 0.28687 0.18418 -0.32112 -0.22725 -0.019082 -0.24643 -0.096364
4.4297 0.21303 0.19467 0.057083 0.13216 0 0.14074 0.16861 0.20755 0.36221 0.14112 0.13732 -41.467 -0.48222 -0.33202 0.061429 -0.39876 -0.852 -0.13003 -0.76681 -1.0775 -0.16287 -0.63442 -0.84774 -0.14979 -0.0066781 -0.014928 -0.00031255 -0.010378 -3.0281 0.2567 0.19905 0.26663 0.19214 -0.27742 -0.21735 -0.010578 -0.19934 -0.069627
4.4336 0.20972 0.19306 0.2122 0.15817 0 0.18039 0.18367 0.16715 0.28425 0.1885 0.050242 -41.006 -0.42626 -0.27517 0.075782 -0.26993 -0.76443 -0.086388 -0.68123 -0.91511 -0.10634 -0.5124 -0.71449 -0.09949 -0.0062019 -0.012907 -0.00026391 -0.0097695 -2.6604 0.2155 0.1521 0.23384 0.20939 -0.23743 -0.18917 0.0050765 -0.13153 -0.034134
4.4375 0.19798 0.19385 0.32684 0.18651 0 0.19661 0.19119 0.13708 0.18491 0.25321 0.055664 -40.501 -0.31744 -0.2161 0.079121 -0.16353 -0.65763 -0.03906 -0.58685 -0.70856 -0.054628 -0.36908 -0.59316 -0.051848 -0.0051653 -0.011605 -0.00099191 -0.0090694 -2.4804 0.17125 0.12913 0.1903 0.21586 -0.20707 -0.14339 0.027466 -0.051867 0.0060377
4.4414 0.18097 0.19077 0.28795 0.20645 0 0.19457 0.17395 0.11429 0.09224 0.27358 0.091063 -39.954 -0.18096 -0.16248 0.072983 -0.10938 -0.53934 -0.0016247 -0.49992 -0.49482 -0.019156 -0.22978 -0.48634 -0.013972 -0.0039384 -0.010685 -0.0018834 -0.0082658 -2.3431 0.13945 0.16127 0.14015 0.20485 -0.19083 -0.086229 0.051837 0.017052 0.040096
4.4453 0.16629 0.17907 0.15806 0.21697 0 0.19483 0.13878 0.091748 0.021581 0.23604 0.090716 -39.379 -0.062832 -0.11412 0.065761 -0.093728 -0.42807 0.021551 -0.42927 -0.31315 0.003062 -0.11609 -0.39773 0.015026 -0.0030544 -0.0096667 -0.0021227 -0.0075773 -2.1027 0.12131 0.22295 0.090033 0.1895 -0.18123 -0.032362 0.071303 0.063331 0.06237
4.4492 0.16025 0.16077 0.08885 0.21941 0 0.1993 0.11278 0.074082 -0.023804 0.17989 0.054474 -38.789 0.018358 -0.07126 0.060519 -0.10795 -0.33437 0.02988 -0.37812 -0.17846 0.014287 -0.036965 -0.33189 0.035394 -0.0026703 -0.0083299 -0.0014757 -0.0072711 -1.7829 0.11196 0.24202 0.050711 0.18349 -0.1759 0.011467 0.082787 0.083986 0.070975
4.4531 0.16241 0.14375 0.1436 0.21059 0 0.1849 0.1168 0.07762 -0.042125 0.14452 0.032521 -38.187 0.048964 -0.034571 0.059542 -0.14183 -0.2677 0.024111 -0.34822 -0.10078 0.0173 0.0017515 -0.28926 0.0476 -0.0025034 -0.0068877 -0.00047171 -0.0073232 -1.5338 0.10812 0.16741 0.033477 0.1766 -0.17319 0.0396 0.08402 0.078628 0.065258
4.457 0.16521 0.13516 0.23399 0.18476 0 0.13437 0.14381 0.11273 -0.027139 0.12879 0.05497 -37.568 0.01357 -0.0081379 0.064676 -0.17907 -0.24471 0.0066053 -0.3422 -0.091768 0.016097 -0.0073966 -0.26398 0.051261 -0.0022567 -0.0057882 0.00016359 -0.0072875 -1.4513 0.10686 0.030577 0.041522 0.13789 -0.17348 0.043577 0.072021 0.049414 0.045133
4.4609 0.15999 0.13532 0.23427 0.14237 0 0.067073 0.16505 0.16764 0.02498 0.11009 0.094303 -36.921 -0.06308 0.0020337 0.072156 -0.20105 -0.26447 -0.013511 -0.35265 -0.12748 0.015089 -0.046721 -0.24979 0.047646 -0.0019807 -0.0053427 0.00018877 -0.0066106 -1.4862 0.1015 -0.067894 0.065447 0.050408 -0.18058 0.026436 0.051065 0.013481 0.019051
4.4648 0.14492 0.13796 0.13042 0.095806 0 0.030049 0.15796 0.21262 0.10318 0.091697 0.10328 -36.247 -0.14806 -0.0041107 0.077798 -0.20711 -0.31016 -0.031417 -0.37148 -0.1801 0.014115 -0.095062 -0.24868 0.038395 -0.0019417 -0.0054988 -5.0217e-05 -0.0051892 -1.5348 0.084658 -0.043419 0.089558 -0.058176 -0.19568 -0.0015519 0.027436 -0.017903 -0.0058436
4.4688 0.12748 0.13641 0.031382 0.064518 0 0.054269 0.12713 0.2223 0.17866 0.11101 0.079356 -35.548 -0.22307 -0.025959 0.079374 -0.19957 -0.37115 -0.045473 -0.3951 -0.23662 0.012079 -0.14127 -0.27215 0.024087 -0.0021983 -0.0059318 -0.00010885 -0.0036387 -1.5837 0.057619 0.094901 0.10372 -0.12729 -0.21872 -0.034058 0.0047946 -0.039906 -0.025765
4.4727 0.11845 0.12956 0.038246 0.062248 0 0.12209 0.097807 0.19465 0.2189 0.19104 0.07594 -34.829 -0.27114 -0.061471 0.075076 -0.18311 -0.43547 -0.054978 -0.4203 -0.28575 0.0074075 -0.17509 -0.33091 0.005416 -0.0024474 -0.0063556 6.9614e-05 -0.0029177 -1.7214 0.034556 0.25053 0.10879 -0.11313 -0.24863 -0.064308 -0.01329 -0.04934 -0.037492
4.4766 0.12225 0.1221 0.13064 0.086721 0 0.18207 0.089935 0.14946 0.20958 0.29311 0.14404 -34.089 -0.26864 -0.1022 0.063799 -0.1709 -0.48077 -0.06123 -0.44347 -0.31851 -0.0032766 -0.18338 -0.42179 -0.016106 -0.0023606 -0.0067831 0.00017124 -0.003549 -2.0027 0.033468 0.32374 0.11111 -0.028951 -0.27873 -0.079815 -0.020888 -0.045343 -0.036337
4.4805 0.1328 0.11939 0.19934 0.1207 0 0.19656 0.099881 0.11063 0.16629 0.33549 0.26899 -33.335 -0.23895 -0.13443 0.051698 -0.17065 -0.50433 -0.067946 -0.46361 -0.3464 -0.016765 -0.17832 -0.52469 -0.036286 -0.0020187 -0.0075211 -7.6114e-05 -0.0051285 -2.3361 0.060463 0.29123 0.11412 0.06576 -0.29999 -0.081669 -0.021444 -0.038799 -0.028331
4.4844 0.13907 0.12231 0.17706 0.14407 0 0.17288 0.10724 0.091297 0.12545 0.26924 0.37433 -32.574 -0.19624 -0.15395 0.042025 -0.18213 -0.50968 -0.075554 -0.48026 -0.37577 -0.029862 -0.16803 -0.61379 -0.053055 -0.0019038 -0.0088933 -0.00060315 -0.0066261 -2.5405 0.10265 0.2077 0.11772 0.11722 -0.30918 -0.072585 -0.017524 -0.033675 -0.016575
[truncated: 2,296,190 more chars]
