# Supplementary material for: Dataset from dynamic shake-table testing of five full-scale single leaf and cavity URM walls subjected to out-of-plane two-way bending
Source: Data Brief. 2019 Mar 20;24:103854. doi: 10.1016/j.dib.2019.103854 (PMC6480314; doi:10.1016/j.dib.2019.103854)
Supplement: Multimedia component 2 [file mmc2.zip › DATA/CSW-000-RF/Test17.txt]

0 -0.003319 -0.0013051 0.0010431 -0.0046491 0 -0.0050656 0.0025854 -0.0062308 0.0010178 0.0021246 0.0018749 -1.1483 0.027732 0.022465 0.047047 0.066763 0.062836 0.031944 0.0196 0.044221 0.029778 0.025227 0.0018431 -0.0021066 -0.0015809 0.000615 -0.00067745 5.4156e-05 0.014134 0.0049246 -0.011152 -0.00066704 -0.0017496 0.07289 0.021385 0.051206 0.0088227 0.035521
0.003906 -0.0058083 0.00098444 -0.00095616 -0.0090165 0 -0.0052793 -0.0055258 -0.0039049 0.0046269 0.0073024 0.0064485 -1.1662 0.02671 0.027702 0.047391 0.060558 0.065528 0.02957 0.023026 0.037334 0.031117 0.018124 0.00074492 -0.00064536 -0.0014468 0.0008479 -0.00060315 -0.00034856 0.0072325 -0.0017946 -0.012806 1.6951e-05 -0.003662 0.062767 0.016701 0.050566 -0.00076882 0.034015
0.007813 -0.0074676 0.0016754 -0.00098069 -0.0092475 0 -0.0020617 -0.013518 -0.00083054 0.0073959 0.0089956 0.0044313 -1.1785 0.026253 0.033126 0.043805 0.051369 0.066091 0.026157 0.023748 0.026593 0.0308 0.011088 9.9739e-05 -0.00011342 -0.0011101 0.00024777 -0.00042873 -0.00094372 0.013371 -0.0065713 -0.0083681 -0.0020092 -0.0040525 0.051449 0.010552 0.046745 -0.012535 0.032382
0.011719 -0.0080262 -0.00010367 0.0002741 -0.005706 0 0.00086814 -0.016219 0.0012731 0.0055243 0.006817 -0.0020385 -1.1911 0.026976 0.036677 0.037603 0.044762 0.063902 0.022901 0.023062 0.017193 0.029248 0.0074984 0.0017904 -0.0007243 -0.00094777 -0.00061379 -3.5992e-05 -0.0014169 0.032854 -0.0066723 0.00027422 -0.0062914 -0.0030299 0.044731 0.0048643 0.040743 -0.021649 0.031992
0.015625 -0.0074871 -0.0034918 0.00013538 -0.000864 0 0.0005785 -0.011485 0.0015581 -0.0017041 0.0016462 -0.0077568 -1.2061 0.02857 0.038237 0.030667 0.042799 0.060177 0.020534 0.022396 0.011808 0.027367 0.0076792 0.0061245 -0.0022575 -0.00088265 -0.00087886 0.00046703 -0.0015687 0.053227 -0.0020287 0.0093609 -0.010377 -0.00071969 0.04402 0.0010663 0.033778 -0.026291 0.033004
0.019531 -0.0060767 -0.0065195 -0.0029718 0.0022771 0 -0.0025575 -0.0015213 0.00043984 -0.01084 -0.0052659 -0.0088578 -1.2198 0.030787 0.038024 0.024289 0.046047 0.05601 0.019516 0.022493 0.011783 0.025745 0.011337 0.010632 -0.0044295 -0.00060144 -0.00031602 0.0007348 -0.0014512 0.060045 0.0047832 0.014759 -0.011573 0.0026743 0.049505 4.1789e-05 0.026668 -0.025699 0.035243
0.023438 -0.0042467 -0.0074991 -0.0074801 0.0019812 0 -0.0057753 0.0087739 -0.0011077 -0.017004 -0.011818 -0.0055284 -1.2294 0.033301 0.036584 0.01988 0.054275 0.052823 0.02026 0.023976 0.017986 0.025001 0.017598 0.01173 -0.0067979 -5.5857e-05 0.00042138 0.00050472 -0.0012388 0.049793 0.0096504 0.013728 -0.0087168 0.0060591 0.060525 0.0025624 0.02032 -0.019642 0.038247
0.027344 -0.0025596 -0.0060111 -0.010173 -0.001291 0 -0.0068319 0.014874 -0.0024493 -0.017864 -0.014851 -0.0010249 -1.2381 0.035638 0.035326 0.019575 0.063512 0.053243 0.023244 0.026384 0.029731 0.025599 0.023166 0.0079829 -0.007972 0.00039134 0.00049377 -8.3479e-05 -0.0010077 0.032346 0.008973 0.0064535 -0.0027933 0.0074333 0.072919 0.0088057 0.016364 -0.0095254 0.040095
0.03125 -0.0013846 -0.0028685 -0.0095144 -0.0053623 0 -0.005691 0.014775 -0.0034597 -0.015003 -0.012055 0.001477 -1.2512 0.037664 0.034757 0.021623 0.068291 0.056099 0.027105 0.027526 0.041549 0.026275 0.025438 0.0016687 -0.007553 0.00035336 -0.00022815 -0.00056412 -0.00069095 0.021266 0.0019433 -0.0035479 0.0036714 0.0052981 0.081326 0.015256 0.014315 0.0001606 0.039568
0.035156 -0.00061594 0.00059201 -0.0069248 -0.0078213 0 -0.0036143 0.0092788 -0.0040334 -0.011629 -0.004765 0.0010638 -1.2672 0.039333 0.034471 0.024793 0.066624 0.060095 0.031164 0.026221 0.051119 0.026168 0.023783 -0.0031441 -0.0056635 -0.0001235 -0.001049 -0.00058632 -0.00025083 0.022088 -0.0083843 -0.010919 0.0078462 0.00023595 0.083875 0.01998 0.013738 0.0077847 0.03624
0.039063 0.0002631 0.003176 -0.0046325 -0.0074343 0 -0.0013373 0.0011386 -0.0037838 -0.0093122 0.0018804 -0.0012383 -1.2764 0.040595 0.033886 0.027777 0.057421 0.063749 0.034764 0.021613 0.056593 0.024507 0.018108 -0.0041721 -0.0026469 -0.00056802 -0.0012226 -0.000252 0.00015876 0.029408 -0.016445 -0.011493 0.0079091 -0.0051101 0.079458 0.021258 0.014083 0.012145 0.02996
0.042969 0.0017082 0.0041458 -0.0029251 -0.004594 0 0.0013126 -0.0059968 -0.0024602 -0.0071066 0.0028476 -0.0040898 -1.2715 0.041281 0.031574 0.028349 0.040293 0.064234 0.036914 0.012766 0.055814 0.020117 0.009099 -0.0024863 0.00053736 -0.00054753 -0.00073844 2.9764e-05 0.00027589 0.033616 -0.017528 -0.0051004 0.0040511 -0.007837 0.067332 0.016501 0.014349 0.012072 0.020748
0.046875 0.0035908 0.0033651 -0.00026515 -0.00074922 0 0.0041875 -0.0087922 -0.00058949 -0.0034941 -0.002085 -0.0066645 -1.2581 0.041286 0.026359 0.025018 0.021095 0.05937 0.037207 0.001898 0.050544 0.013386 0.00055029 -0.00059234 0.0021194 -7.0429e-05 -0.00026264 1.2712e-05 9.4289e-06 0.028959 -0.010927 0.0039721 -0.0013469 -0.0067166 0.051694 0.006107 0.013242 0.0091697 0.01046
0.050781 0.005116 0.0014238 0.0039563 0.0025388 0 0.0059669 -0.0058623 0.00060727 0.0015161 -0.0077333 -0.0081305 -1.253 0.040792 0.019102 0.018883 0.0050736 0.050448 0.036289 -0.0080195 0.044274 0.0059987 -0.005088 0.00058187 0.0018651 0.00048375 -0.00034945 -0.00012484 -0.00039444 0.015521 -0.00046311 0.0096461 -0.0048433 -0.0026382 0.03661 -0.0067506 0.010678 0.0056309 0.00071286
0.054688 0.0053398 -0.0004576 0.0077135 0.0042617 0 0.0051347 0.00087242 0.00022663 0.0065324 -0.0080908 -0.0071267 -1.2682 0.039965 0.010673 0.010884 -0.0050723 0.038618 0.034598 -0.015221 0.038958 -0.00091159 -0.0066499 0.0022102 3.381e-05 0.00076828 -0.0008499 -1.8536e-05 -0.00052673 -0.0041835 0.0081145 0.0082209 -0.0040813 0.0023901 0.024007 -0.019988 0.0067614 0.0024529 -0.0076489
0.058594 0.0039084 -0.00099193 0.0082059 0.0041865 0 0.0017962 0.0066747 -0.0013052 0.0106 -0.0017078 -0.0025375 -1.2975 0.039025 0.0022129 0.0022445 -0.0072348 0.025428 0.032648 -0.018114 0.036427 -0.0061701 -0.0033792 0.0050246 -0.0027931 0.00073485 -0.0011675 0.00043098 -0.00020344 -0.027948 0.010878 0.0010181 0.0004373 0.006378 0.015412 -0.031375 0.0017626 0.00045174 -0.013918
0.0625 0.0014107 0.0003561 0.0053218 0.0028337 0 -0.0019012 0.0069238 -0.0023453 0.014115 0.0074102 0.0049581 -1.3208 0.038566 -0.0034356 -0.0043011 0.00049463 0.014338 0.031301 -0.014578 0.038983 -0.0077121 0.0050795 0.0069687 -0.0043286 0.00052649 -0.0010057 0.00092104 0.00031743 -0.052835 0.0078858 -0.0065971 0.0055198 0.0078382 0.012149 -0.03674 -0.0035507 -1.2477e-05 -0.016986
0.066406 -0.00095667 0.0029301 0.0024578 0.0013251 0 -0.003455 0.00072637 -0.0013229 0.017609 0.013907 0.012419 -1.3233 0.038782 -0.005761 -0.0079269 0.011071 0.0066803 0.030578 -0.00853 0.04379 -0.006909 0.014615 0.0044368 -0.0029987 0.00023177 -0.00069565 0.0010699 0.00053737 -0.073571 0.0025163 -0.0091271 0.0075976 0.0060969 0.010813 -0.037214 -0.00827 -0.00050398 -0.018146
0.070313 -0.0021417 0.005266 0.0033155 0.00099082 0 -0.002066 -0.0078534 0.0019582 0.020061 0.0156 0.016284 -1.3094 0.039542 -0.0052466 -0.0089169 0.020814 0.0021665 0.030155 -0.0025429 0.04886 -0.0050093 0.023276 -0.0036021 0.0012328 -0.0001496 -0.00072281 0.00080553 0.00017371 -0.084824 -0.0010644 -0.004752 0.0054904 0.0020012 0.0099452 -0.034258 -0.012174 -0.0017821 -0.017998
0.074219 -0.0018238 0.0060525 0.0080261 0.0026892 0 0.0010645 -0.012423 0.0061898 0.019206 0.01401 0.014967 -1.2977 0.040618 -0.002574 -0.0077567 0.026887 0.00024837 0.029688 0.0011891 0.052533 -0.0031801 0.029579 -0.013108 0.0079437 -0.00052474 -0.0010452 0.00037292 -0.00056053 -0.086259 -0.00031496 0.0038211 0.001329 -0.0016628 0.0086147 -0.029342 -0.015143 -0.0043138 -0.017013
0.078125 -0.00044786 0.0049323 0.012887 0.0061361 0 0.0042493 -0.0089307 0.0095962 0.013872 0.011311 0.010125 -1.3012 0.041499 0.00097859 -0.0054183 0.025973 -0.00021203 0.028582 -0.00034801 0.052626 -0.0031487 0.031806 -0.017554 0.015832 -0.00063706 -0.0010616 -3.2131e-06 -0.0011271 -0.084204 0.004632 0.011768 -0.0011812 -0.0014029 0.0062455 -0.024683 -0.017091 -0.0084224 -0.01566
0.082031 0.0012004 0.002603 0.013967 0.0097546 0 0.0066936 0.0013426 0.011049 0.005766 0.0078605 0.0054125 -1.3152 0.04114 0.0032057 -0.0038137 0.018129 -0.0012849 0.026348 -0.0085379 0.048534 -0.006259 0.029883 -0.013784 0.021077 -0.00030507 -0.00032311 -0.00034735 -0.0011276 -0.086071 0.011301 0.015494 0.00029083 0.0041407 0.0043423 -0.022828 -0.018126 -0.012984 -0.014286
0.085938 0.0024801 0.00029624 0.010608 0.011328 0 0.0082801 0.012761 0.010329 -0.0015437 0.0029967 0.0038051 -1.3248 0.039358 0.0038601 -0.0034206 0.0081354 -0.0033063 0.023567 -0.020038 0.04295 -0.011152 0.026155 -0.0053954 0.022099 0.00027373 0.00082144 -0.00076771 -0.0006337 -0.091935 0.016067 0.014284 0.0049652 0.012093 0.0045628 -0.023191 -0.018457 -0.01659 -0.012893
0.089844 0.0031388 -0.00089272 0.0052864 0.0092339 0 0.0085372 0.019274 0.0077267 -0.0055358 -0.002604 0.0056775 -1.3232 0.036145 0.0032969 -0.0040846 -0.0013167 -0.0059398 0.020771 -0.032675 0.037608 -0.016723 0.02178 0.00012589 0.018558 0.00057963 0.0014388 -0.0011454 -9.15e-05 -0.092323 0.015841 0.0096138 0.0096993 0.016607 0.0076455 -0.024936 -0.018052 -0.018615 -0.011442
0.09375 0.0032956 -0.00045946 0.00068051 0.0036045 0 0.0066571 0.018145 0.003801 -0.0064705 -0.0064887 0.0089096 -1.3196 0.031636 0.0021313 -0.0054184 -0.007636 -0.0086305 0.018568 -0.044111 0.034259 -0.021712 0.017865 -0.0018627 0.010681 0.00024808 0.00092966 -0.001144 8.39e-05 -0.076243 0.0098062 0.0035975 0.011394 0.013297 0.014 -0.026969 -0.016883 -0.018641 -0.0098931
0.097656 0.0032964 0.0013348 -0.0023301 -0.0033006 0 0.0029144 0.011003 -0.00038278 -0.0062311 -0.0066573 0.010516 -1.3275 0.026318 0.0020454 -0.0061128 -0.006995 -0.0099403 0.018291 -0.05009 0.035751 -0.023601 0.015744 -0.00896 0.00038402 -0.00049634 -0.00031112 -0.00060199 -0.00015579 -0.042835 0.000291 -0.001802 0.0090725 0.0032624 0.023211 -0.026944 -0.014887 -0.016627 -0.0082674
0.10156 0.0035109 0.003537 -0.0038601 -0.007972 0 -0.00039398 0.0021672 -0.0032288 -0.0058809 -0.0036843 0.0084021 -1.3465 0.02141 0.0038113 -0.0051271 -0.0015341 -0.0098238 0.019843 -0.050557 0.0406 -0.022325 0.014759 -0.014076 -0.0075613 -0.00095996 -0.0012168 0.00016507 -0.00050399 -0.0050095 -0.0081864 -0.0048097 0.0042356 -0.0072061 0.031569 -0.024354 -0.01295 -0.01464 -0.00682
0.10547 0.004081 0.0048785 -0.003425 -0.0076008 0 -0.0003374 -0.0040654 -0.0034791 -0.0048626 -0.00011354 0.0023461 -1.3602 0.017456 0.0068001 -0.0025363 0.0060278 -0.0093012 0.022438 -0.047202 0.046458 -0.019084 0.013995 -0.01197 -0.011313 -0.00061399 -0.0010454 0.00059589 -0.00059999 0.019802 -0.011581 -0.0042489 -0.00042839 -0.011406 0.036956 -0.020216 -0.011898 -0.01383 -0.0057609
0.10938 0.0047274 0.0044446 -0.00040296 -0.0021208 0 0.0037007 -0.0054946 -0.0015003 -0.0025574 0.0020416 -0.0058584 -1.3528 0.014819 0.010198 0.0014038 0.013613 -0.009408 0.025278 -0.041524 0.051315 -0.015038 0.012783 -0.0037232 -0.010024 0.00036964 -4.5573e-05 0.00046965 -0.00032378 0.024029 -0.0089736 -0.00067672 -0.0028191 -0.0074753 0.037989 -0.015624 -0.012435 -0.014856 -0.0052697
0.11328 0.0048342 0.0023149 0.0038669 0.0051462 0 0.0085573 -0.0027494 0.00046733 8.9711e-05 0.0026483 -0.012912 -1.3281 0.013884 0.012577 0.0061209 0.018644 -0.011747 0.027126 -0.035649 0.052408 -0.011938 0.010329 0.0047437 -0.003362 0.0012389 0.00084579 0.00018135 0.00015307 0.015845 -0.0030895 0.0030734 -0.0025323 0.00047189 0.033271 -0.012334 -0.015527 -0.01825 -0.005591
0.11719 0.0038941 -0.00034099 0.0056948 0.0092182 0 0.0093999 0.0013103 -7.3372e-05 0.0012446 0.0023832 -0.015258 -1.308 0.014921 0.011173 0.010158 0.018576 -0.018415 0.025757 -0.032717 0.046305 -0.012583 0.006313 0.0081165 0.0056414 0.0013395 0.00091061 0.00032659 0.0005504 0.010499 0.0018613 0.0034273 -0.00080324 0.0061222 0.023159 -0.013348 -0.022052 -0.023106 -0.0070012
0.12109 0.0020171 -0.0019362 0.0021228 0.0068784 0 0.0039706 0.0032347 -0.0034852 0.00051734 0.001239 -0.010999 -1.3123 0.017147 0.0064119 0.01304 0.015493 -0.027515 0.021565 -0.032413 0.035598 -0.016297 0.0020884 0.0057778 0.01237 0.00068594 0.00024288 0.001006 0.00069887 0.015144 0.0032912 -0.00090104 0.00048479 0.006061 0.011862 -0.017953 -0.03017 -0.027178 -0.0090697
0.125 7.0268e-07 -0.0015085 -0.0053043 -0.00058338 0 -0.0049272 0.0010231 -0.0071205 -6.7634e-05 -0.0010325 -0.0015509 -1.3389 0.020292 -0.00094906 0.014875 0.010673 -0.037332 0.015149 -0.033972 0.022282 -0.022176 -0.0014206 0.001296 0.014928 -0.00011633 -0.00047975 0.0016386 0.00061694 0.021998 0.001742 -0.0071426 4.7054e-05 0.001801 0.0014464 -0.025237 -0.038601 -0.029405 -0.011536
0.12891 -0.0012259 0.00063785 -0.010688 -0.0077578 0 -0.011243 -0.0045508 -0.0071918 0.001862 -0.0032234 0.008423 -1.366 0.024063 -0.0098084 0.015949 0.0054185 -0.045906 0.0074014 -0.036402 0.0086714 -0.029024 -0.003308 -0.0012712 0.012025 -0.00046649 -0.00070203 0.0015461 0.00042588 0.016777 -0.00023747 -0.01021 -0.002056 -0.002408 -0.0062286 -0.033964 -0.045958 -0.028981 -0.014092
0.13281 -0.0013453 0.003166 -0.0087283 -0.0088874 0 -0.010412 -0.01031 -0.0020505 0.0059551 -0.0026695 0.013499 -1.3737 0.028041 -0.017543 0.017151 0.0014316 -0.049071 0.00050391 -0.037746 -0.00065 -0.034216 -0.0019288 -0.00046089 0.0028288 -0.00026515 -0.00044457 0.00069466 0.00021737 -0.0058589 -0.00051776 -0.0069326 -0.0045877 -0.0033568 -0.0085101 -0.041394 -0.049456 -0.025156 -0.016056
0.13672 -0.0008631 0.004603 6.8623e-05 -0.0023687 0 -0.0029727 -0.012631 0.0060326 0.0087312 0.0019848 0.01115 -1.3627 0.03149 -0.021359 0.019448 -0.0014998 -0.045142 -0.0029108 -0.037023 -0.0029485 -0.035622 0.0025156 0.0023351 -0.0079483 0.00012886 -0.0001542 -0.00023968 -4.1881e-06 -0.035443 0.0011183 0.0010027 -0.0059939 -0.00085036 -0.0063845 -0.044936 -0.048041 -0.020229 -0.016717
0.14063 -0.00053396 0.0042238 0.009359 0.0076615 0 0.0058808 -0.0096408 0.012335 0.0068402 0.0081645 0.0038856 -1.3508 0.034 -0.021122 0.022643 -0.0047056 -0.035983 -0.0024318 -0.035175 0.0005731 -0.033634 0.0088114 0.0046306 -0.016631 0.00032573 -0.00022723 -0.00058045 -0.00027323 -0.054766 0.0033995 0.0083435 -0.0052509 0.003118 -0.0020423 -0.044694 -0.042863 -0.016344 -0.015927
0.14453 -0.00056415 0.002375 0.012454 0.014173 0 0.010233 -0.0021512 0.01324 0.00079011 0.010618 -0.0021712 -1.3535 0.03528 -0.017093 0.026285 -0.0091601 -0.023385 0.0019229 -0.033197 0.0086047 -0.028879 0.016056 0.0046326 -0.021095 0.0002185 -0.00069756 -0.00035607 -0.00057288 -0.056056 0.0049752 0.010744 -0.0021509 0.0063739 0.0030874 -0.041118 -0.034961 -0.014863 -0.013625
0.14844 -0.00043496 0.00016618 0.0080758 0.012417 0 0.0076411 0.007033 0.0088449 -0.0049593 0.0062231 -0.0016791 -1.3683 0.035055 -0.010011 0.029616 -0.015935 -0.0098936 0.0097226 -0.032465 0.019106 -0.022451 0.023144 0.0020667 -0.019472 -7.8817e-05 -0.0012886 -0.00020727 -0.00079443 -0.047898 0.0052706 0.0082185 0.0028601 0.0077714 0.0074293 -0.03515 -0.025812 -0.017104 -0.0098422
0.15234 0.0004387 -0.0011791 0.00095293 0.003391 0 0.00061011 0.014563 0.0025119 -0.0059849 -0.0024619 0.0056868 -1.3792 0.033111 -0.0023327 0.030285 -0.025884 -0.0014817 0.018774 -0.035801 0.027049 -0.017226 0.027899 -0.0017852 -0.010962 -0.00046289 -0.0016618 -0.0005969 -0.00079028 -0.045544 0.0042967 0.0044143 0.008772 0.0071821 0.0087937 -0.029662 -0.018872 -0.024151 -0.0050824
0.15625 0.0019231 -0.0009559 -0.002836 -0.0069808 0 -0.0053058 0.017765 -0.0019694 -0.0020581 -0.0090271 0.014574 -1.3738 0.030767 0.0035319 0.027972 -0.036307 0.00075965 0.025885 -0.042124 0.030328 -0.014519 0.030199 -0.0046748 -0.0012109 -0.00090082 -0.0016197 -0.0012212 -0.00048402 -0.054344 0.0021788 0.0027263 0.01389 0.0051027 0.0080013 -0.026753 -0.015333 -0.032482 -0.00073592
0.16016 0.0031502 0.00066565 -0.00096102 -0.012101 0 -0.0052602 0.01541 -0.0030115 0.0027284 -0.0089786 0.017717 -1.3543 0.028771 0.007011 0.022839 -0.0455 -0.002616 0.029799 -0.050236 0.028948 -0.014305 0.030141 -0.0047541 0.0070953 -0.0012839 -0.0011826 -0.0013096 4.7816e-05 -0.063417 -0.00078935 0.0033106 0.016067 0.0024729 0.0055829 -0.026907 -0.015206 -0.040107 0.0025105
0.16406 0.003344 0.0027192 0.0040928 -0.0090724 0 0.0016263 0.0082644 -0.0016668 0.0039272 -0.0036545 0.011472 -1.3329 0.027811 0.0078876 0.015356 -0.051902 -0.010392 0.029648 -0.058694 0.023546 -0.016204 0.027981 -0.0021952 0.011715 -0.001361 -0.00056169 -0.0005034 0.00058962 -0.056486 -0.0037601 0.0037621 0.013813 0.00041626 0.0020758 -0.03023 -0.018127 -0.045173 0.0040857
0.16797 0.0025959 0.0039651 0.0079634 -0.00028516 0 0.011407 -0.0007804 -0.00010472 0.00075223 0.0015456 -0.0011452 -1.3194 0.028956 0.0063735 0.0066981 -0.053074 -0.019615 0.024486 -0.064657 0.01618 -0.019025 0.02417 0.00048149 0.0099293 -0.00094611 -4.037e-05 0.00066399 0.00089094 -0.028947 -0.0054398 0.0022265 0.0077515 -0.00042703 -0.0019366 -0.03637 -0.023034 -0.044831 0.0031515
0.17188 0.0016977 0.0036024 0.0079 0.0083998 0 0.017536 -0.0076955 0.00011944 -0.0036919 0.0024047 -0.012456 -1.3151 0.032112 0.0043117 -0.00047351 -0.04912 -0.024904 0.016293 -0.065372 0.011671 -0.020391 0.02002 0.00039784 0.0035649 -0.00020143 0.00021903 0.0012355 0.00079171 0.0065009 -0.0049515 -0.00064982 0.00090955 -0.00047892 -0.0062634 -0.042974 -0.027278 -0.038845 0.00013027
0.17578 0.0011798 0.001714 0.0040215 0.011337 0 0.015135 -0.0094844 -0.0013317 -0.0057552 -0.00091482 -0.01576 -1.3177 0.03594 0.0027306 -0.0051435 -0.042527 -0.024992 0.0076828 -0.061533 0.01179 -0.019799 0.016293 -0.0026763 -0.0032579 0.00038471 0.00031331 0.00076587 0.00029691 0.031618 -0.002661 -0.0028391 -0.0030704 -0.00085608 -0.01113 -0.048499 -0.029872 -0.030003 -0.0037276
0.17969 0.00064439 -0.00087082 -0.0015624 0.0064581 0 0.0046489 -0.0062241 -0.0039594 -0.0045328 -0.0053333 -0.010252 -1.3272 0.039419 0.0018611 -0.0069848 -0.034747 -0.019871 0.00011527 -0.053946 0.017039 -0.01739 0.013328 -0.005327 -0.008046 0.00040714 0.00051161 -0.00026001 -0.00042144 0.039569 1.4844e-06 -0.0034361 -0.0027341 -0.0021013 -0.016669 -0.052259 -0.03065 -0.020268 -0.007661
0.18359 -0.00077765 -0.0031603 -0.0062006 -0.003433 0 -0.0079446 -0.0011536 -0.006875 -0.0020719 -0.0082865 -0.0013318 -1.3437 0.041424 0.0016837 -0.0060005 -0.027291 -0.010271 -0.005054 -0.043874 0.027283 -0.013666 0.011361 -0.0031333 -0.0084152 -4.6284e-05 0.00096214 -0.00093723 -0.0010771 0.039475 0.001688 -0.003478 -0.00014539 -0.0032823 -0.022957 -0.053791 -0.029782 -0.011835 -0.010891
0.1875 -0.0032777 -0.0045341 -0.007922 -0.012217 0 -0.015079 0.0016337 -0.0089189 -0.00093933 -0.0090519 0.0038754 -1.3612 0.039553 0.0011189 -0.0030023 -0.022077 0.00053975 -0.0057209 -0.034573 0.040434 -0.010668 0.010629 0.0051051 -0.0011878 -0.00044392 0.001473 -0.00080771 -0.0013652 0.044403 0.0021388 -0.0042453 0.00078382 -0.0026637 -0.029462 -0.052739 -0.028605 -0.0092429 -0.012159
0.19141 -0.0058221 -0.0048551 -0.0064739 -0.014314 0 -0.013061 0.00017203 -0.0088922 -0.0019708 -0.0074932 0.0020652 -1.3675 0.03473 -0.00098928 -0.00049817 -0.018089 0.0081703 -0.0036572 -0.028592 0.051394 -0.010011 0.010332 0.015668 0.009157 -0.00032054 0.0016404 -0.00019547 -0.0011014 0.056343 0.0020555 -0.0052914 -0.0022826 0.00041852 -0.034776 -0.050801 -0.028823 -0.012143 -0.012151
0.19531 -0.0069337 -0.004255 -0.0037416 -0.0086597 0 -0.0047642 -0.0041541 -0.0062776 -0.0041278 -0.0032392 -0.0041426 -1.3556 0.028078 -0.0049205 0.00065014 -0.01437 0.01151 -4.6903e-05 -0.02646 0.058062 -0.01187 0.010017 0.022696 0.019412 0.00025872 0.0012403 0.00024162 -0.00036154 0.064623 0.0020626 -0.0047435 -0.0080254 0.004327 -0.038103 -0.048706 -0.030758 -0.019489 -0.011548
0.19922 -0.0060787 -0.002978 -0.0025862 0.00017395 0 0.002805 -0.0079933 -0.001961 -0.0058428 0.0028977 -0.0090321 -1.3329 0.020816 -0.010701 -5.2054e-05 -0.01023 0.01018 0.0040352 -0.028306 0.05903 -0.01606 0.0092791 0.022959 0.026767 0.00076967 0.00047236 0.0001708 0.00049028 0.058988 0.0019464 -0.0016353 -0.012684 0.0060298 -0.038888 -0.04703 -0.034399 -0.030042 -0.010995
0.20313 -0.0041926 -0.001448 -0.004351 0.0052146 0 0.0041627 -0.0085704 0.0019754 -0.0060831 0.0075012 -0.0088273 -1.318 0.015003 -0.01806 -0.0028703 -0.0050117 0.0045341 0.0071146 -0.033929 0.052848 -0.021824 0.0075295 0.018093 0.027233 0.00077014 -0.00023251 -0.00023063 0.00098352 0.042127 0.0010088 0.002498 -0.013351 0.0036299 -0.03648 -0.046436 -0.039248 -0.04174 -0.01146
0.20703 -0.0027368 -0.0003076 -0.0072593 0.0027051 0 -0.00046922 -0.0052548 0.0035793 -0.0044507 0.0063987 -0.0045342 -1.3234 0.013366 -0.025333 -0.0064407 -0.0002109 -0.0018239 0.0078383 -0.041241 0.0415 -0.026664 0.0043498 0.012476 0.018915 0.00034549 -0.00064099 -0.0006249 0.00086991 0.027173 -0.00089273 0.0048096 -0.010178 -0.0016958 -0.031838 -0.047283 -0.043245 -0.05098 -0.013614
0.21094 -0.00225 -0.00012577 -0.0078064 -0.0045213 0 -0.0058534 0.0006191 0.0024397 -0.0010508 -0.00097515 -0.0004189 -1.3428 0.015419 -0.031187 -0.0091508 0.0017316 -0.0060932 0.0068406 -0.048207 0.029472 -0.029347 0.00035024 0.0092809 0.0061239 -4.5417e-06 -0.0008864 -0.00088444 0.00034512 0.022903 -0.0028354 0.0039809 -0.0055947 -0.0062166 -0.027125 -0.049087 -0.045261 -0.056772 -0.016607
0.21484 -0.001926 -0.00090077 -0.0042614 -0.0092867 0 -0.006443 0.0067894 -0.00012066 0.0032524 -0.009631 9.174e-05 -1.3571 0.020482 -0.034943 -0.010258 -0.00084166 -0.0073851 0.0046803 -0.053993 0.019175 -0.029556 -0.0039227 0.0086879 -0.0082806 9.5158e-05 -0.0011761 -0.0010769 -7.9617e-05 0.023737 -0.0035127 0.0015998 -0.0017624 -0.006401 -0.023509 -0.051562 -0.044927 -0.058851 -0.019731
0.21875 -0.00065027 -0.0018815 0.0012912 -0.0064651 0 -0.00094893 0.010907 -0.002261 0.0067516 -0.012826 -0.0027404 -1.3545 0.027509 -0.036076 -0.0092109 -0.0093314 -0.0053188 0.0020685 -0.057944 0.01286 -0.027296 -0.0077973 0.0092846 -0.021189 0.0005074 -0.0014044 -0.001211 -1.2851e-05 0.016492 -0.0024913 0.00049495 0.00093788 -0.0017401 -0.02205 -0.054351 -0.042151 -0.057278 -0.02219
0.22266 0.0016485 -0.0020382 0.0047971 0.0021269 0 0.0068961 0.011162 -0.0030602 0.0078168 -0.0085075 -0.0056513 -1.3437 0.033871 -0.033682 -0.005556 -0.025606 -0.00080097 0.00053821 -0.059159 0.014289 -0.023335 -0.0094423 0.010151 -0.026796 0.0007429 -0.0011938 -0.0011621 0.00044445 -0.0033273 -0.00076897 0.0017736 0.0031021 0.004621 -0.024282 -0.056583 -0.037385 -0.052239 -0.02236
0.22656 0.0038017 -0.00086954 0.0041878 0.0091129 0 0.011564 0.007178 -0.0028404 0.0063894 -0.0014692 -0.0055114 -1.3441 0.037103 -0.029101 -0.0011017 -0.044462 0.0024703 0.00094721 -0.05841 0.021654 -0.019912 -0.007901 0.01102 -0.024864 0.0004722 -0.0003826 -0.00088265 0.00076885 -0.024525 -3.6408e-06 0.0037225 0.0046753 0.008016 -0.02868 -0.05731 -0.032788 -0.04572 -0.020406
0.23047 0.004547 0.0011667 0.0011863 0.0082629 0 0.0099984 0.00083101 -0.0022867 0.0044211 0.0016488 -0.0018807 -1.3634 0.03692 -0.023285 0.0030149 -0.061533 0.002912 0.0032161 -0.056178 0.032642 -0.017762 -0.0031635 0.010996 -0.017546 -0.00016055 0.00061798 -0.00056489 0.0005118 -0.031514 -0.0010589 0.003696 0.0047724 0.0056676 -0.033745 -0.056079 -0.029276 -0.038394 -0.017229
0.23438 0.0037493 0.00299 -0.00092384 0.00034695 0 0.0036497 -0.0042564 -0.0015276 0.0043189 -0.00055705 0.0030409 -1.386 0.033449 -0.016959 0.0060504 -0.07337 -0.00028925 0.0071517 -0.05277 0.045331 -0.017149 0.0046147 0.008419 -0.0068324 -0.00072214 0.001107 -0.00046158 -0.00023781 -0.022143 -0.0031617 0.00093204 0.0032078 -0.0010584 -0.038308 -0.052569 -0.027341 -0.03058 -0.013693
0.23828 0.0023985 0.0036793 -0.00082598 -0.0074689 0 -0.0028534 -0.0050108 -0.00023876 0.0066027 -0.0029283 0.0065151 -1.3868 0.027309 -0.01101 0.0072467 -0.075552 -0.0076247 0.012341 -0.048479 0.057141 -0.018022 0.015027 0.0028151 0.0043607 -0.00092669 0.00079574 -0.000547 -0.00090731 -0.011901 -0.0044218 -0.0026288 0.0016454 -0.0072751 -0.040886 -0.046421 -0.027324 -0.022421 -0.011095
0.24219 0.0014868 0.0030341 0.00010226 -0.0081983 0 -0.0050761 -0.0014403 0.0014785 0.0091557 0.00014616 0.0073154 -1.358 0.021011 -0.0069855 0.0065716 -0.064224 -0.017262 0.017482 -0.043976 0.063827 -0.018993 0.026026 -0.0033618 0.011334 -0.00084251 0.00014467 -0.00048117 -0.00099759 -0.018606 -0.0032747 -0.0042197 0.0024877 -0.0078864 -0.039905 -0.038033 -0.02861 -0.014052 -0.011471
0.24609 0.0010826 0.0015685 0.00037129 -0.0013734 0 -0.0018064 0.0031023 0.0026806 0.0090861 0.0079382 0.0062096 -1.321 0.016521 -0.0051679 0.0055606 -0.045999 -0.025818 0.021536 -0.04006 0.065196 -0.01885 0.03526 -0.0060113 0.014032 -0.00069453 -0.00011746 -1.0391e-05 -0.00059559 -0.043296 0.00033884 -0.002761 0.0062723 -0.0014409 -0.036698 -0.029424 -0.029815 -0.0060771 -0.014253
0.25 0.00060225 0.00013545 0.00065996 0.0067673 0 0.0041697 0.0046725 0.0023682 0.0055576 0.013673 0.004978 -1.3087 0.014379 -0.005745 0.0050176 -0.025063 -0.031803 0.024039 -0.037213 0.061358 -0.01735 0.04152 -0.0030941 0.013209 -0.00055243 0.00018814 0.0006377 -0.00029296 -0.068034 0.0049565 0.00044064 0.010407 0.0083421 -0.032166 -0.02176 -0.030421 0.00085084 -0.018781
0.25391 -0.00016221 -0.0004633 0.0027176 0.009193 0 0.0080588 0.0022173 0.00076028 0.00081527 0.011819 0.0050341 -1.3353 0.014781 -0.0087503 0.0056569 -0.0058652 -0.034067 0.024652 -0.035851 0.05281 -0.01453 0.043814 0.0031116 0.010032 -0.00028765 0.00047386 0.00089264 -0.00055273 -0.073534 0.0086566 0.0031728 0.011016 0.014896 -0.027329 -0.016156 -0.030054 0.0060237 -0.024193
0.25781 -0.0005832 0.00021529 0.0063717 0.0043696 0 0.0066265 -0.0015411 -0.00043235 -0.0017031 0.0043435 0.0065236 -1.3807 0.01734 -0.014206 0.0084279 0.0034912 -0.031314 0.022822 -0.036712 0.040603 -0.01125 0.040449 0.0080035 0.0070409 0.00017375 8.7353e-05 0.00045285 -0.0011641 -0.058207 0.01028 0.0042356 0.0064462 0.01365 -0.024089 -0.014605 -0.028467 0.0077073 -0.028652
0.26172 7.4053e-05 0.0019662 0.0088502 -0.0027808 0 0.0008729 -0.0027807 0.00065679 -0.00045999 -0.0010985 0.0082154 -1.4067 0.019782 -0.020436 0.012526 0.00042132 -0.025839 0.019306 -0.039133 0.028349 -0.0095918 0.032896 0.009029 0.0066985 0.00064187 -0.00082457 -0.00029838 -0.0013823 -0.038664 0.0098767 0.0040265 -0.00093341 0.0057438 -0.023667 -0.016783 -0.026457 0.0056606 -0.030721
0.26563 0.0015734 0.0038055 0.0077841 -0.0056672 0 -0.0044733 -0.00021796 0.0041768 0.002748 0.00084869 0.0082288 -1.3897 0.021024 -0.026135 0.016722 -0.011494 -0.019807 0.014921 -0.04212 0.018096 -0.010272 0.023162 0.0076955 0.0088166 0.00078372 -0.0013254 -0.0006115 -0.00066593 -0.031652 0.0081865 0.0036697 -0.0064874 -0.0026124 -0.025787 -0.021144 -0.024547 0.00091799 -0.030762
0.26953 0.0026272 0.0043487 0.0042608 -0.0018468 0 -0.0047431 0.003873 0.0079618 0.0043198 0.0077066 0.0054157 -1.341 0.020636 -0.030442 0.020115 -0.029026 -0.014462 0.010207 -0.044969 0.011146 -0.013467 0.012617 0.0070179 0.012864 0.00046216 -0.0006804 -0.00016088 0.00071576 -0.03691 0.0058164 0.0038791 -0.0070521 -0.0049953 -0.030119 -0.026484 -0.02295 -0.005641 -0.029313
0.27344 0.002085 0.0027354 0.0017221 0.0051629 0 0.00043061 0.0061488 0.0089731 0.0019824 0.011843 0.00062998 -1.2965 0.018455 -0.032484 0.02169 -0.047703 -0.010982 0.0057661 -0.046876 0.0087262 -0.019017 0.0028222 0.0074898 0.017844 -8.8595e-05 0.00071704 0.00054574 0.0018419 -0.038688 0.0029525 0.0045325 -0.0032659 -2.0523e-05 -0.036088 -0.031301 -0.021776 -0.012817 -0.027274
0.27734 0.00018469 -0.00053412 0.0016125 0.0090622 0 0.0062624 0.0054969 0.0056871 -0.0031543 0.0081525 -0.0033421 -1.2871 0.015441 -0.031086 0.019839 -0.057747 -0.010156 0.0028496 -0.046558 0.012643 -0.02496 -0.0031604 0.0064947 0.021349 -0.00045777 0.0015788 0.00064864 0.0019463 -0.023212 -0.00019664 0.0049304 0.0013758 0.0075012 -0.04203 -0.03255 -0.020597 -0.017787 -0.026797
0.28125 -0.001532 -0.0037194 0.0012619 0.0058027 0 0.0066797 0.0037512 -0.00056994 -0.0073082 -0.0014087 -0.0037411 -1.3147 0.013379 -0.027896 0.015908 -0.057703 -0.0099255 0.0016786 -0.04473 0.020054 -0.028611 -0.0051313 0.0020586 0.022903 -0.00041895 0.00099192 -0.00014284 0.0010949 0.0070112 -0.0028913 0.004226 0.0035155 0.010621 -0.046331 -0.030297 -0.018809 -0.019714 -0.028145
0.28516 -0.0016773 -0.0050633 -0.0027115 -0.0034465 0 -0.00010281 0.0032726 -0.0064594 -0.0069499 -0.010465 -0.00044486 -1.3535 0.012867 -0.023746 0.010733 -0.048414 -0.0091119 0.002447 -0.041857 0.02969 -0.028844 -0.0029019 -0.0035031 0.02292 -8.0296e-05 -0.00058249 -0.0011717 8.4737e-05 0.036391 -0.0041152 0.0018174 0.0022178 0.0060608 -0.048274 -0.024921 -0.016209 -0.018582 -0.030748
0.28906 -0.00041053 -0.0041608 -0.0091714 -0.013108 0 -0.0093992 0.00414 -0.008968 -0.0017159 -0.014217 0.0032255 -1.3729 0.014221 -0.019456 0.0052238 -0.031697 -0.0066539 0.0052483 -0.038448 0.040241 -0.024944 0.0035118 -0.0047774 0.022045 0.00029871 -0.0016972 -0.0014533 -0.00031339 0.051963 -0.0035855 -0.0022296 -0.001035 -0.0032537 -0.047343 -0.017085 -0.012716 -0.014707 -0.033753
0.29297 0.00066586 -0.002225 -0.012265 -0.016847 0 -0.013707 0.0039809 -0.0074422 0.0049373 -0.012418 0.0028708 -1.3614 0.017403 -0.016194 0.00089601 -0.011752 -0.001006 0.010318 -0.035269 0.049771 -0.016297 0.014301 0.0014169 0.021734 0.00057575 -0.001362 -0.00069265 -1.4964e-05 0.054399 -0.0024735 -0.0069039 -0.003972 -0.010998 -0.042801 -0.0081628 -0.0084174 -0.0090249 -0.035097
0.29688 4.2724e-05 -0.00096615 -0.0077123 -0.011789 0 -0.0092865 0.00058882 -0.0038839 0.0080341 -0.0075689 -0.0030364 -1.3327 0.020478 -0.014513 -0.0010351 0.0036018 0.0075303 0.016793 -0.03291 0.056573 -0.0056639 0.027767 0.012307 0.023439 0.00077405 -5.5204e-05 0.00035844 0.00042104 0.054119 -0.0027435 -0.010545 -0.0051287 -0.012826 -0.035858 -0.00087839 -0.0042002 -0.0041895 -0.032452
0.30078 -0.0022159 -0.0011282 0.0012243 -0.00086735 0 0.00026994 -0.0054301 -0.0014287 0.0048657 -0.0020442 -0.011214 -1.3119 0.021945 -0.013847 -0.0010152 0.012243 0.017044 0.023475 -0.031209 0.060922 0.0039334 0.041861 0.021427 0.026576 0.00090886 0.0007702 0.00060646 0.00041564 0.058924 -0.005293 -0.011746 -0.0044691 -0.0094598 -0.028529 0.0036526 -0.00068873 -0.001482 -0.026346
0.30469 -0.0044614 -0.0020274 0.0057793 0.0084574 0 0.0069392 -0.010706 -0.002145 -0.0025815 0.0023999 -0.015895 -1.3142 0.021023 -0.013814 0.00052085 0.013926 0.026111 0.029543 -0.030056 0.063122 0.010699 0.055238 0.024732 0.030338 0.00087062 0.00018448 -0.00030588 -9.1548e-05 0.066983 -0.0085519 -0.010171 -0.0031669 -0.0050599 -0.022194 0.0048472 0.0017862 -0.0014219 -0.017662
0.30859 -0.0048926 -0.0024009 0.00078285 0.0090964 0 0.0052174 -0.011831 -0.0056123 -0.0087662 0.0037744 -0.013754 -1.3333 0.017144 -0.013968 0.0029471 0.0094075 0.033166 0.034146 -0.029306 0.063696 0.01301 0.066502 0.024029 0.033621 0.00055439 -0.0012753 -0.0016234 -0.00068276 0.070772 -0.009214 -0.006537 -0.0029252 -0.0029451 -0.018277 0.0023731 0.0029799 -0.0042267 -0.0077801
0.3125 -0.0030872 -0.001604 -0.0089235 1.8952e-05 0 -0.0030635 -0.0082004 -0.0091637 -0.008865 0.00079255 -0.0070114 -1.3486 0.01002 -0.013775 0.0048749 0.0024814 0.034572 0.035257 -0.02904 0.0636 0.0082706 0.072159 0.024084 0.033494 7.9089e-05 -0.0021793 -0.0021708 -0.00094138 0.06515 -0.0049639 -0.0019089 -0.0049456 -0.0028913 -0.019855 -0.0043046 0.0025681 -0.0094879 -0.0010268
0.31641 -0.00031217 -1.0689e-05 -0.012645 -0.01184 0 -0.010336 -0.0024608 -0.0096604 -0.0028958 -0.0045391 -0.0016179 -1.3443 0.0025343 -0.013467 0.0056249 -0.0012511 0.03099 0.033388 -0.029382 0.063619 -7.8507e-05 0.072426 0.02671 0.029919 -0.00022329 -0.0016656 -0.0014282 -0.00082751 0.05041 0.0030309 0.0028088 -0.0088329 -0.0022718 -0.025514 -0.012607 0.0014469 -0.01455 0.00033632
0.32031 0.0015317 0.0015494 -0.0050201 -0.016146 0 -0.0098405 0.0016547 -0.0057174 0.0040045 -0.0067 -0.0018961 -1.3247 -0.0036675 -0.013339 0.0053362 -0.00053796 0.02338 0.029077 -0.030403 0.063439 -0.009876 0.067668 0.028439 0.02373 -0.00011764 -0.00026999 2.7472e-05 -0.00061143 0.029344 0.010311 0.0066539 -0.012296 0.00058408 -0.033787 -0.021251 -4.5609e-09 -0.01823 -0.0038088
0.32422 0.0013531 0.0025265 0.0077201 -0.0076107 0 -0.0013826 0.0021432 0.0011084 0.0058586 -0.0012103 -0.0064526 -1.3106 -0.0071812 -0.013604 0.0043097 0.0049103 0.012963 0.022989 -0.03203 0.062536 -0.019134 0.058494 0.02432 0.016015 0.00024458 0.00067387 0.0010729 -0.00053478 0.004403 0.012261 0.0083342 -0.012397 0.0043619 -0.043023 -0.029066 -0.0014584 -0.019649 -0.012928
0.32813 -0.00040462 0.002847 0.013699 0.0086092 0 0.0085355 6.4488e-06 0.0071432 0.0012342 0.0097812 -0.0091698 -1.3203 -0.0059898 -0.014474 0.0032662 0.014137 0.0019304 0.016263 -0.033918 0.059611 -0.024977 0.045942 0.013542 0.0088599 0.00042217 0.00036309 0.0010024 -0.00060517 -0.021445 0.0077582 0.0069085 -0.0078078 0.0059686 -0.050327 -0.034319 -0.002562 -0.01779 -0.025372
0.33203 -0.0021325 0.0026828 0.0076365 0.020058 0 0.012112 -0.0017304 0.0090815 -0.0051416 0.017619 -0.0045583 -1.3507 0.0008165 -0.015379 0.003545 0.021823 -0.0052832 0.011202 -0.034481 0.052674 -0.024913 0.033321 0.00073094 0.0056209 0.0001326 -0.00079123 3.4138e-05 -0.00069101 -0.043689 0.00022618 0.0032066 -0.00018556 0.0036313 -0.051355 -0.035161 -0.0030043 -0.013069 -0.035661
0.33594 -0.0020927 0.0023596 -0.0036182 0.017071 0 0.006627 -0.00026811 0.0064392 -0.0063271 0.014633 0.0071375 -1.3776 0.010965 -0.01548 0.0052236 0.024616 -0.0072204 0.008609 -0.032701 0.042171 -0.020595 0.022984 -0.0083245 0.0063482 -0.00040442 -0.0017144 -0.00098757 -0.00071801 -0.059536 -0.0048243 0.0003109 0.0068512 -0.0011052 -0.04621 -0.032311 -0.0028756 -0.0074518 -0.040736
0.33984 0.00058377 0.0025283 -0.0081144 0.0014795 0 -0.0032095 0.0050941 0.0020662 0.00062489 0.0022661 0.019457 -1.377 0.023082 -0.014315 0.0080328 0.021328 -0.0034478 0.0087133 -0.028095 0.028634 -0.013275 0.015951 -0.01171 0.010512 -0.00062776 -0.0017456 -0.0013117 -0.00070706 -0.072995 -0.0037484 0.0017579 0.010534 -0.0042381 -0.03548 -0.026317 -0.0022164 -0.0020333 -0.039488
0.34375 0.0054509 0.0040898 -0.00070726 -0.013989 0 -0.0086203 0.0126 0.00014967 0.01178 -0.0089349 0.024318 -1.3478 0.035616 -0.011542 0.011483 0.011511 0.0058897 0.011464 -0.020458 0.012941 -0.0045381 0.012891 -0.011986 0.017113 -0.00018215 -0.0011187 -0.00078835 -0.00065473 -0.094206 0.0029383 0.0084291 0.011058 -0.0021941 -0.020377 -0.018025 -0.0011038 0.0021131 -0.031519
0.34766 0.011003 0.0075209 0.012672 -0.015708 0 -0.0032465 0.019233 0.0031262 0.01946 -0.0084684 0.018089 -1.3142 0.045443 -0.0070437 0.013952 -0.0036707 0.019182 0.016205 -0.010351 -0.0023824 0.0022124 0.014301 -0.012454 0.023205 0.0006984 -0.00050233 0.00014553 -0.00047427 -0.13041 0.011418 0.017019 0.011013 0.0055784 -0.0045165 -0.0096777 0.00025353 0.0031508 -0.01785
0.35156 0.015454 0.012104 0.021992 -0.00025265 0 0.011904 0.022534 0.0098858 0.01866 0.0044146 0.0045977 -1.3039 0.05097 -0.0026284 0.013989 -0.017742 0.03057 0.020483 -0.0014415 -0.014218 0.0047644 0.017045 -0.013837 0.025646 0.0013783 -0.00026391 0.00085056 -0.00011407 -0.17655 0.017421 0.022059 0.012713 0.016083 0.0068996 -0.0043773 0.0012842 0.0015274 -0.0048875
0.35547 0.017613 0.016011 0.022798 0.022738 0 0.028578 0.021817 0.01666 0.011132 0.020043 -0.0070209 -1.3218 0.052153 0.00054617 0.01141 -0.027449 0.036925 0.023173 0.0039746 -0.021559 0.0031114 0.019247 -0.015002 0.023896 0.0013992 -0.00026402 0.00090191 0.00029764 -0.21638 0.0187 0.020207 0.016088 0.024432 0.012203 -0.0032714 0.0016397 -0.0019051 0.0041288
0.35938 0.01735 0.017479 0.018302 0.038102 0 0.036579 0.018092 0.019823 0.0037701 0.027215 -0.0081175 -1.3474 0.049098 0.0017297 0.006333 -0.030711 0.036104 0.023609 0.004238 -0.023905 -0.0024129 0.01965 -0.01613 0.018001 0.0008627 -0.00024819 0.0003107 0.00050641 -0.23508 0.015687 0.013052 0.019111 0.026561 0.010625 -0.0069573 0.0010753 -0.0064256 0.0071565
0.36328 0.015393 0.016107 0.01334 0.036512 0 0.030766 0.013057 0.018359 0.0030025 0.022688 0.0038069 -1.3567 0.042103 0.000171 -0.0007541 -0.025482 0.025762 0.021219 -0.0025882 -0.020979 -0.01095 0.016921 -0.019859 0.0086155 0.00024783 -0.00023114 -0.00050831 0.00037407 -0.23159 0.010652 0.0058227 0.020104 0.02154 0.0018802 -0.01581 -0.0006851 -0.011051 0.0022396
0.36719 0.012669 0.013017 0.0087637 0.020532 0 0.014841 0.0081572 0.01419 0.0099952 0.012408 0.023177 -1.3474 0.032709 -0.0034885 -0.0075601 -0.012415 0.006113 0.016684 -0.016711 -0.014523 -0.019455 0.010799 -0.028577 -0.0009386 -0.00010682 -0.00039914 -0.00098425 4.5697e-05 -0.21801 0.006402 0.0030922 0.019363 0.012327 -0.010957 -0.027686 -0.0034235 -0.014229 -0.0095957
0.37109 0.0097496 0.0097412 0.0028111 0.0014786 0 -0.0010637 0.0043752 0.010399 0.020165 0.0046125 0.03952 -1.3395 0.023244 -0.0067077 -0.012158 0.0025871 -0.015997 0.012238 -0.033005 -0.0080817 -0.025485 0.0037944 -0.040866 -0.0078183 -0.00028789 -0.00072739 -0.00074221 -0.00017071 -0.2066 0.0051127 0.0053268 0.018451 0.0044089 -0.022734 -0.038262 -0.0059848 -0.015843 -0.022344
0.375 0.0067851 0.0070047 -0.0037192 -0.0092789 0 -0.00755 0.0024294 0.008975 0.026712 0.0027294 0.043976 -1.3502 0.0146 -0.0081345 -0.013776 0.016643 -0.036783 0.0089822 -0.048583 -0.0031155 -0.028095 -0.0026845 -0.051373 -0.011061 -0.00057982 -0.00086485 0.00013972 -0.00010295 -0.19782 0.0073242 0.0091301 0.018111 0.0026919 -0.031346 -0.04526 -0.0076014 -0.016014 -0.032961
0.37891 0.003861 0.0046229 -0.0064948 -0.0075798 0 -0.0026425 0.0026333 0.0097527 0.025154 0.0046093 0.035018 -1.3723 0.0074906 -0.0066359 -0.011968 0.027117 -0.052594 0.0078573 -0.060634 -0.00078376 -0.026699 -0.0073074 -0.054624 -0.010184 -0.0010245 -0.00048048 0.0011669 0.00013127 -0.18155 0.011353 0.01054 0.017221 0.0082322 -0.035207 -0.046718 -0.0075375 -0.015001 -0.038713
0.38281 0.0012971 0.0024289 -0.0029174 0.0021777 0 0.0071935 0.0043292 0.010987 0.015916 0.0068598 0.019321 -1.3793 0.0027798 -0.0008038 -0.0065193 0.030118 -0.057203 0.010139 -0.064378 -0.002292 -0.020772 -0.0079795 -0.04907 -0.0053233 -0.0012944 0.00032489 0.0017672 0.00028176 -0.14948 0.013853 0.0081986 0.014003 0.017034 -0.032806 -0.039554 -0.0044101 -0.013397 -0.035572
0.38672 -0.00042248 0.00096343 0.0032452 0.0112 0 0.012547 0.0057877 0.010802 0.0038715 0.0082026 0.0068292 -1.3544 -0.00027654 0.0071094 -6.9068e-05 0.026714 -0.050994 0.014591 -0.059983 -0.0056611 -0.01286 -0.0052653 -0.037565 -4.0558e-06 -0.0010385 0.0010361 0.0016798 0.00024742 -0.10499 0.011831 0.0038884 0.0081913 0.022246 -0.0276 -0.026251 0.0013465 -0.01223 -0.02559
0.39063 -0.00097447 0.0010128 0.0048426 0.012449 0 0.00864 0.0053387 0.0083843 -0.0045925 0.0086827 0.0033868 -1.3112 -0.0025838 0.014585 0.0055421 0.019808 -0.037893 0.019587 -0.050334 -0.008841 -0.0048636 -0.00078196 -0.024399 0.0036485 -0.00031954 0.0011738 0.0010792 0.00015488 -0.060765 0.005063 0.00062731 0.0017958 0.018764 -0.022556 -0.010412 0.008505 -0.011789 -0.012524
0.39453 -0.00041235 0.0025296 -0.00047403 0.0050766 0 -0.0011242 0.0030752 0.0043293 -0.0054803 0.0074657 0.0065408 -1.2825 -0.0047113 0.019928 0.0092812 0.011473 -0.020782 0.024003 -0.037509 -0.010466 0.002114 0.0043337 -0.01224 0.0045192 0.00035699 0.00069865 0.00035726 0.00015089 -0.027818 -0.00311 0.00036825 -0.0024345 0.0071338 -0.019366 0.0054549 0.016133 -0.012156 0.00099081
0.39844 0.00091788 0.0043091 -0.0065832 -0.0051393 0 -0.0083155 0.0013259 0.00013898 5.7114e-05 0.0032639 0.0079605 -1.2875 -0.0072638 0.021358 0.010257 0.0041547 -0.0032213 0.026593 -0.024061 -0.0091058 0.0070463 0.0087576 -0.0016087 0.0017562 0.00048334 -3.1219e-05 -0.0001954 0.00016998 -0.0077572 -0.0077371 0.0029554 -0.003364 -0.0063459 -0.019563 0.018501 0.02309 -0.013284 0.011936
0.40234 0.0026076 0.0049837 -0.0050188 -0.0096737 0 -0.0064225 0.0028701 -0.0027187 0.0061341 -0.0029853 0.00062443 -1.3117 -0.011085 0.017081 0.0083208 0.0020163 0.0087908 0.025526 -0.014082 -0.0029931 0.0090037 0.010596 0.0077065 -0.0043525 2.1526e-05 -0.00063807 -0.0005143 -2.1716e-05 0.0048932 -0.0058306 0.0064858 -0.0023394 -0.013805 -0.023589 0.02426 0.027365 -0.014662 0.0156
0.40625 0.0043121 0.0043422 0.0053891 -0.0034876 0 0.0041476 0.00817 -0.0036898 0.0061565 -0.0073891 -0.015081 -1.3213 -0.015892 0.010672 0.0061548 0.0044374 0.015531 0.022081 -0.0074649 0.0054918 0.0095899 0.010667 0.015554 -0.010508 -0.00056492 -0.0010009 -0.00064387 -0.00052822 0.015199 0.0012135 0.0084015 -0.0017999 -0.011401 -0.027728 0.024815 0.029469 -0.015545 0.013916
0.41016 0.0057317 0.0035024 0.016457 0.010436 0 0.016649 0.014296 -0.0034285 -0.0019329 -0.0064524 -0.031339 -1.2974 -0.021553 0.0041518 0.0050648 0.010651 0.018222 0.016923 -0.0034657 0.014944 0.0094559 0.0096215 0.021602 -0.01531 -0.00073624 -0.0011869 -0.00059361 -0.0011081 0.024087 0.0084146 0.0068206 -0.0030451 -0.0021173 -0.02997 0.021638 0.029927 -0.015609 0.0082853
0.41406 0.0066016 0.0036794 0.018993 0.022165 0 0.023072 0.016911 -0.0032301 -0.01337 -0.0011423 -0.038815 -1.2519 -0.027915 -0.00060348 0.0061107 0.019571 0.018448 0.010726 -0.0011549 0.023888 0.0091411 0.0081248 0.025761 -0.017694 -0.00033246 -0.0012274 -0.00035364 -0.0013185 0.030791 0.010702 0.0017813 -0.0052533 0.0064867 -0.02859 0.016404 0.029373 -0.014612 0.00033049
0.41797 0.0067775 0.0048483 0.012331 0.021813 0 0.01952 0.013716 -0.0039221 -0.019744 0.0034608 -0.03348 -1.2117 -0.034844 -0.00090738 0.010521 0.029131 0.019132 0.0043084 0.001026 0.029771 0.0090485 0.0070709 0.027833 -0.016643 0.00035022 -0.001061 -2.4163e-06 -0.00091303 0.03584 0.0064018 -0.004298 -0.0064908 0.0079739 -0.02118 0.011807 0.028867 -0.012222 -0.0073332
0.42188 0.0063067 0.0057389 0.0043128 0.0076247 0 0.0082864 0.0062125 -0.0050815 -0.015596 0.0033176 -0.018974 -1.1887 -0.042029 0.0029904 0.016758 0.035986 0.022681 -0.0019832 0.0041029 0.030502 0.0085904 0.0063233 0.027018 -0.014108 0.00086497 -0.000693 0.00029934 -9.8702e-05 0.039369 -0.0018412 -0.0077427 -0.0055529 0.001825 -0.0088775 0.01022 0.029207 -0.0088148 -0.012105
0.42578 0.0053522 0.0051472 0.0020559 -0.011598 0 -0.0040271 -0.0017398 -0.0053332 -0.0029634 -7.3581e-05 -0.003196 -1.1709 -0.049126 0.0082694 0.022193 0.039066 0.027689 -0.0085659 0.0072414 0.02642 0.0070211 0.0046675 0.022451 -0.012603 0.00096235 -0.00031148 0.00046959 0.0006124 0.037105 -0.0091102 -0.0060818 -0.0028765 -0.0063507 0.0051243 0.011054 0.029854 -0.0050518 -0.014145
0.42969 0.0040358 0.0031442 0.0044588 -0.02256 0 -0.010587 -0.0069631 -0.0035717 0.010276 -0.0011005 0.0074754 -1.1418 -0.05577 0.013007 0.024992 0.037847 0.032364 -0.015799 0.0095657 0.017608 0.0038895 0.0010035 0.014494 -0.013631 0.00068951 -0.00015471 0.00061188 0.00082171 0.020759 -0.011401 -9.613e-05 0.00016023 -0.009313 0.018851 0.013556 0.030149 -0.0013542 -0.013802
0.43359 0.0024015 0.00093705 0.0050085 -0.01766 0 -0.0082072 -0.008665 -2.7757e-05 0.016989 0.0038074 0.011738 -1.104 -0.061522 0.01518 0.023338 0.032136 0.034397 -0.024053 0.010052 0.0043836 -0.0011511 -0.0058497 0.0050447 -0.018528 0.00025444 -0.00025398 0.00087749 0.00054074 -0.015043 -0.0076965 0.0064486 0.0026708 -0.0038594 0.030296 0.016643 0.029271 0.001841 -0.011715
0.4375 0.00054816 -0.00036322 0.00085082 -0.00094446 0 0.00082805 -0.0076896 0.0038408 0.016477 0.011907 0.012707 -1.0771 -0.064664 0.011555 0.013737 0.021802 0.027776 -0.033588 0.0068826 -0.013167 -0.0080859 -0.018453 -0.0039565 -0.028872 -0.00013617 -0.00035927 0.0012039 0.000118 -0.065399 1.6711e-05 0.0094463 0.0049792 0.0067194 0.036155 0.017939 0.025261 0.0035957 -0.008987
0.44141 -0.0012726 -0.00070341 -0.0034394 0.015207 0 0.0099503 -0.0049194 0.0065369 0.014242 0.016479 0.014552 -1.0723 -0.064816 0.0048312 -0.00055022 0.010222 0.013801 -0.042832 0.0021978 -0.032119 -0.014676 -0.034297 -0.012183 -0.040829 -0.00033977 -0.00016409 0.0012712 -8.9328e-05 -0.11511 0.008181 0.0073221 0.0079846 0.015189 0.038227 0.01715 0.019047 0.0041017 -0.0063542
0.44531 -0.002794 -0.00086355 -0.0022217 0.019839 0 0.012247 -0.00095558 0.0076081 0.016226 0.013362 0.019346 -1.0744 -0.06182 -0.0027301 -0.017213 -0.0010287 -0.0052431 -0.050546 -0.0020905 -0.05107 -0.019583 -0.051269 -0.020477 -0.051933 -0.00029357 0.00038877 0.00081724 1.9698e-05 -0.14673 0.013356 0.0017522 0.011842 0.015804 0.037844 0.014891 0.011776 0.0036409 -0.0035487
0.44922 -0.003993 -0.0014967 0.0027809 0.011408 0 0.0051293 0.0029002 0.007568 0.022938 0.0048377 0.025918 -1.0563 -0.055751 -0.0090202 -0.033971 -0.010582 -0.026612 -0.055603 -0.0041525 -0.06866 -0.021699 -0.06716 -0.028424 -0.059998 -5.9916e-05 0.0010266 7.0372e-06 0.0002851 -0.14958 0.013453 -0.0040683 0.015237 0.0084022 0.036219 0.011921 0.0047028 0.0025972 -0.00022061
0.45313 -0.0051238 -0.0025768 0.0032137 -0.0022483 0 -0.00746 0.0043249 0.0068601 0.028705 -0.0028924 0.0307 -1.01 -0.046888 -0.010881 -0.047289 -0.016521 -0.045278 -0.056172 -0.0010358 -0.082692 -0.019459 -0.078183 -0.032893 -0.06181 0.00014838 0.0013565 -0.00060516 0.00047285 -0.12272 0.0083975 -0.007714 0.015992 -0.0018193 0.034919 0.0096555 4.9989e-05 0.0017255 0.004399
0.45703 -0.006389 -0.0037334 -0.0057799 -0.011116 0 -0.017454 0.0015898 0.0051196 0.026457 -0.0056137 0.02967 -0.95908 -0.037515 -0.0065284 -0.053418 -0.017453 -0.053763 -0.051455 0.0091693 -0.090357 -0.012817 -0.079861 -0.029908 -0.055823 7.0617e-05 0.0011533 -0.00057886 0.00045553 -0.071661 0.00018934 -0.0084465 0.012556 -0.0083558 0.034936 0.0097776 0.00038047 0.0026661 0.010782
0.46094 -0.0075746 -0.0048589 -0.017977 -0.010784 0 -0.018454 -0.0042488 0.0016455 0.013672 -0.0043143 0.020522 -0.93514 -0.029921 0.0011044 -0.053637 -0.014668 -0.052165 -0.043697 0.023734 -0.092057 -0.004197 -0.073508 -0.018414 -0.045384 -0.00039355 0.00049058 -5.7622e-05 0.0002695 -0.0043494 -0.0078221 -0.0067205 0.0051903 -0.0080111 0.035373 0.011772 0.0047128 0.0060558 0.017956
0.46484 -0.0081215 -0.0061546 -0.021229 -0.004697 0 -0.010584 -0.009276 -0.0034219 -0.0054783 -0.0031521 0.0042482 -0.94276 -0.025393 0.0099454 -0.049022 -0.0088117 -0.041348 -0.034302 0.040858 -0.087938 0.0050223 -0.060216 -0.0018059 -0.032625 -0.0010581 -0.00032683 0.00034493 6.6908e-05 0.070027 -0.012484 -0.003641 -0.0040991 -0.0027432 0.035454 0.015032 0.012084 0.012262 0.02512
0.46875 -0.0076643 -0.0076104 -0.010909 -0.00011356 0 -0.00038265 -0.009595 -0.0086339 -0.023086 -0.0051331 -0.014754 -0.95257 -0.025015 0.017713 -0.041098 -0.00069194 -0.023115 -0.024833 0.058504 -0.078511 0.013438 -0.041703 0.014874 -0.019911 -0.0015618 -0.00092077 0.00019384 2.2083e-05 0.1409 -0.012586 -0.0010629 -0.012757 0.0021928 0.034349 0.01876 0.021157 0.021455 0.031375
0.47266 -0.0064985 -0.0086753 0.0034433 -0.001968 0 0.0043586 -0.0047878 -0.012221 -0.032816 -0.0099558 -0.030527 -0.93243 -0.030605 0.020283 -0.033077 0.0084449 -0.0021077 -0.018289 0.073088 -0.06491 0.018803 -0.022026 0.029339 -0.011602 -0.0016377 -0.0010026 -0.00026255 0.00022219 0.19825 -0.0096838 -0.0014217 -0.019018 0.0020327 0.03063 0.021301 0.028771 0.033671 0.034755
0.47656 -0.0054232 -0.008648 0.006898 -0.009537 0 0.00057941 0.0013702 -0.013664 -0.033544 -0.015223 -0.038624 -0.88317 -0.039664 0.018141 -0.028033 0.016927 0.015089 -0.015508 0.084089 -0.05142 0.021542 -0.0066394 0.04325 -0.0083884 -0.0012893 -0.00052115 -0.00032638 0.0005785 0.23637 -0.007196 -0.0062454 -0.022416 -0.0045287 0.025223 0.022263 0.032675 0.04632 0.0353
0.48047 -0.0050477 -0.0074112 -0.0051494 -0.017671 0 -0.0081064 0.0037847 -0.014179 -0.029145 -0.018714 -0.038535 -0.83867 -0.050278 0.013327 -0.026364 0.024192 0.026952 -0.015941 0.092722 -0.040111 0.022691 0.002696 0.058814 -0.0089306 -0.00071752 0.00025961 0.000371 0.00084011 0.25563 -0.0080939 -0.014144 -0.023358 -0.014855 0.019258 0.022291 0.032916 0.057645 0.03375
0.48438 -0.0052629 -0.0056736 -0.021326 -0.020804 0 -0.01476 -3.2556e-05 -0.015445 -0.025139 -0.019392 -0.033741 -0.8288 -0.061017 0.0076733 -0.027995 0.02982 0.033032 -0.019001 0.1001 -0.032389 0.02308 0.0050223 0.074633 -0.011857 -0.00011129 0.00087247 0.0013862 0.0007637 0.26007 -0.01268 -0.020611 -0.022461 -0.02417 0.01363 0.022074 0.029921 0.066227 0.0308
0.48828 -0.0054373 -0.0044171 -0.025403 -0.016635 0 -0.01457 -0.0083171 -0.01773 -0.024707 -0.01721 -0.029264 -0.84582 -0.070162 0.0038065 -0.032326 0.033292 0.033743 -0.023747 0.10784 -0.029769 0.023782 -0.00034219 0.085679 -0.015009 0.00046015 0.00096522 0.0018582 0.0003462 0.25292 -0.018104 -0.020866 -0.020351 -0.02823 0.0094949 0.022729 0.024751 0.070197 0.02748
0.49219 -0.0051214 -0.0041072 -0.01281 -0.0073457 0 -0.0079556 -0.016654 -0.019317 -0.026686 -0.012979 -0.028356 -0.85223 -0.076028 0.004783 -0.03696 0.033704 0.032397 -0.02842 0.1173 -0.032808 0.025586 -0.011584 0.087592 -0.014881 0.00096791 0.00060262 0.0014076 -9.7876e-05 0.23477 -0.020165 -0.01382 -0.017836 -0.025425 0.0077289 0.02579 0.02047 0.067638 0.02546
0.49609 -0.0044916 -0.0044244 0.0047844 0.0019322 0 0.00054284 -0.020983 -0.017952 -0.026801 -0.0084319 -0.03049 -0.82212 -0.079749 0.0087134 -0.040094 0.031392 0.031783 -0.03235 0.12668 -0.038717 0.027472 -0.023989 0.080529 -0.011695 0.0013113 0.00023441 0.00056206 -0.00014901 0.20529 -0.016267 -0.0035148 -0.015841 -0.017414 0.0070211 0.030478 0.018632 0.060986 0.024825
0.5 -0.0040733 -0.0046561 0.01146 0.006265 0 0.005843 -0.01962 -0.01307 -0.021301 -0.0054722 -0.031815 -0.77062 -0.082007 0.013857 -0.041254 0.026215 0.031962 -0.035614 0.13407 -0.04648 0.028518 -0.035621 0.068264 -0.006404 0.0013554 0.00027817 0.00019164 0.00035092 0.16559 -0.0074289 0.0037544 -0.014772 -0.0081325 0.0065278 0.036036 0.019461 0.051631 0.025294
0.50391 -0.0040934 -0.0042433 0.0028217 0.0038233 0 0.005375 -0.013532 -0.0066508 -0.01033 -0.0045853 -0.027676 -0.7383 -0.083521 0.018251 -0.040272 0.018144 0.032389 -0.038443 0.13749 -0.055221 0.027807 -0.044834 0.053758 -0.00034686 0.001087 0.00068539 0.00053219 0.0011096 0.11813 0.0021872 0.0043526 -0.013851 -0.0016012 0.0054136 0.04158 0.022787 0.04116 0.026431
0.50781 -0.0042036 -0.002999 -0.010504 -0.0031256 0 -9.377e-07 -0.0055443 -0.0018022 0.0017512 -0.0041213 -0.015683 -0.74743 -0.08514 0.018116 -0.037476 0.0070017 0.029899 -0.041525 0.1328 -0.064553 0.023719 -0.049604 0.03654 0.0032371 0.00067993 0.00095607 0.00088696 0.0015828 0.064931 0.0079901 -2.704e-05 -0.011331 0.0003769 0.0024442 0.04542 0.027492 0.0325 0.027202
0.51172 -0.0038407 -0.0010223 -0.014209 -0.0097181 0 -0.0068516 0.00088913 -0.00019714 0.0096627 -0.0018036 0.002358 -0.77818 -0.086725 0.012707 -0.034644 -0.0050565 0.021121 -0.045224 0.12075 -0.07525 0.017264 -0.051079 0.015017 0.0020681 0.00035271 0.00064785 0.00040171 0.0014112 0.0069136 0.0080038 -0.0041688 -0.0057373 -0.00073401 -0.0018753 0.047208 0.03105 0.027937 0.026744
0.51563 -0.0027395 0.0013906 -0.0039462 -0.011491 0 -0.010838 0.0033401 -0.00058592 0.011535 0.0027604 0.02088 -0.79064 -0.087451 0.0041058 -0.032501 -0.016003 0.0063201 -0.049091 0.1048 -0.088026 0.010443 -0.05092 -0.0091757 -0.003043 0.00016413 -0.00011726 -0.00089005 0.00070673 -0.054542 0.0040553 -0.0036988 0.0027893 -0.0012515 -0.0063129 0.048033 0.032722 0.027437 0.025234
0.51953 -0.00098331 0.0037737 0.012094 -0.006911 0 -0.0087055 0.0021151 0.00026947 0.010424 0.0073898 0.033408 -0.76764 -0.086607 -0.0058742 -0.031266 -0.024246 -0.013496 -0.052617 0.087735 -0.10325 0.00486 -0.05014 -0.030387 -0.010946 -7.575e-06 -0.00070494 -0.0019306 -6.8385e-05 -0.11619 0.00032114 0.0019266 0.012286 0.0020859 -0.0099017 0.048943 0.032377 0.030813 0.022981
0.52344 0.001393 0.0056669 0.022395 0.0020778 0 -0.00019138 0.00061433 0.0049112 0.011425 0.0094669 0.036414 -0.73087 -0.083332 -0.014811 -0.030906 -0.027939 -0.036296 -0.055081 0.07312 -0.12114 0.0024673 -0.049803 -0.043333 -0.019736 -0.00026496 -0.00058179 -0.0016586 -0.00049734 -0.17363 0.00039241 0.0099117 0.020153 0.0096604 -0.011487 0.051362 0.030263 0.037554 0.02052
0.52734 0.0046353 0.0069873 0.022353 0.011489 0 0.01119 0.0031896 0.012879 0.016844 0.0085644 0.031648 -0.7137 -0.07661 -0.018375 -0.030308 -0.023861 -0.054902 -0.055094 0.067446 -0.14008 0.0064755 -0.050965 -0.048075 -0.024226 -0.00051118 0.00011912 -0.00016007 -0.00050013 -0.22295 0.0050037 0.016782 0.024727 0.018525 -0.0093461 0.058104 0.028098 0.046297 0.01924
0.53125 0.0089159 0.0082292 0.01599 0.017531 0 0.019713 0.011522 0.020668 0.023929 0.0065587 0.024975 -0.72271 -0.068625 -0.017656 -0.028393 -0.014958 -0.065163 -0.05355 0.068983 -0.1564 0.01449 -0.052869 -0.04986 -0.022941 -0.000528 0.00068302 0.0012964 -0.00028262 -0.2607 0.011885 0.020477 0.025953 0.024385 -0.0050265 0.068145 0.027462 0.054982 0.019451
0.53516 0.013746 0.010115 0.0099638 0.018386 0 0.021092 0.022584 0.024134 0.027381 0.0053003 0.022108 -0.73198 -0.060781 -0.013985 -0.024845 -0.0031287 -0.065923 -0.051261 0.07587 -0.16784 0.024811 -0.054989 -0.053622 -0.015981 -0.00024492 0.00049336 0.0014442 -6.6236e-05 -0.28274 0.017541 0.020628 0.02487 0.024594 0.00050383 0.080477 0.02864 0.063096 0.021095
0.53906 0.017919 0.012888 0.0077021 0.014938 0 0.015851 0.030475 0.021616 0.024344 0.0049692 0.024285 -0.71578 -0.05447 -0.0089409 -0.01959 0.0094546 -0.057084 -0.049153 0.085776 -0.17248 0.03556 -0.05683 -0.058897 -0.0041145 0.00012041 -0.00037264 0.00023033 8.537e-05 -0.28522 0.019492 0.017947 0.022663 0.020002 0.0062291 0.093848 0.03159 0.070287 0.023963
0.54297 0.020245 0.015937 0.0087925 0.010343 0 0.0094381 0.030951 0.015377 0.017155 0.005223 0.027424 -0.68109 -0.052066 -0.0053312 -0.012945 0.018747 -0.039912 -0.049015 0.094384 -0.16712 0.043453 -0.05771 -0.060572 0.010388 0.00024897 -0.0012301 -0.0011936 0.00019153 -0.26917 0.017539 0.013966 0.020184 0.01433 0.010523 0.10582 0.035568 0.07627 0.027533
0.54688 0.020435 0.018222 0.011635 0.0084181 0 0.0083689 0.024688 0.010056 0.011294 0.0072434 0.025714 -0.66118 -0.054226 -0.0050907 -0.0067882 0.020772 -0.022338 -0.052092 0.097381 -0.15336 0.046245 -0.057731 -0.054594 0.022082 5.2709e-05 -0.0014459 -0.0016668 0.0001912 -0.244 0.013519 0.010962 0.017993 0.011605 0.012433 0.11386 0.038286 0.081019 0.03068
0.55078 0.019267 0.019114 0.014932 0.011274 0 0.015049 0.016352 0.0091555 0.010546 0.013082 0.016859 -0.67609 -0.05912 -0.006855 -0.0023652 0.016067 -0.0094911 -0.057551 0.095553 -0.13572 0.045413 -0.057567 -0.042483 0.028775 -0.00022351 -0.00098525 -0.001128 -5.4414e-05 -0.22366 0.010062 0.011104 0.016377 0.01347 0.012633 0.11823 0.038788 0.08427 0.03301
0.55469 0.017858 0.018818 0.017162 0.01754 0 0.025434 0.010548 0.012283 0.013917 0.022111 0.0045644 -0.70433 -0.065345 -0.0092114 -0.00035232 0.0054526 -0.0037548 -0.064589 0.090152 -0.117 0.042434 -0.057635 -0.030037 0.029669 -0.00026423 -0.00032163 -0.00049981 -0.00056256 -0.21631 0.0091789 0.014804 0.015111 0.018179 0.011648 0.11939 0.036765 0.085456 0.034423
0.55859 0.016795 0.017984 0.016661 0.022886 0 0.031719 0.0085553 0.015591 0.016954 0.029031 -0.0039482 -0.69923 -0.071221 -0.01037 -0.0012334 -0.0095777 -0.0066736 -0.072119 0.083106 -0.10016 0.039271 -0.058343 -0.022007 0.02463 -2.6423e-05 0.0001219 -0.00055846 -0.0010766 -0.21697 0.011355 0.019818 0.013435 0.021895 0.010151 0.11824 0.032215 0.08391 0.034955
0.5625 0.015917 0.017023 0.013395 0.02317 0 0.028249 0.0085753 0.015301 0.015974 0.027426 -0.0034696 -0.63482 -0.072908 -0.0062696 -0.005374 -0.024638 -0.018347 -0.077462 0.079115 -0.090316 0.040815 -0.060005 -0.018515 0.015062 0.00022513 0.00036468 -0.0010791 -0.0011975 -0.21248 0.015445 0.022514 0.010697 0.021378 0.0093084 0.11708 0.026063 0.077437 0.035078
0.56641 0.014808 0.015904 0.0099782 0.018044 0 0.016128 0.00846 0.011369 0.011226 0.016638 0.005158 -0.53323 -0.06992 0.0023356 -0.010117 -0.035135 -0.030518 -0.079882 0.079374 -0.085863 0.047899 -0.061518 -0.016515 0.0062402 0.00023162 0.00070509 -0.0011828 -0.00073197 -0.19591 0.019354 0.020659 0.0072877 0.016293 0.0092795 0.1181 0.020738 0.067665 0.035801
0.57031 0.013336 0.014568 0.0095187 0.01171 0 0.0028298 0.0076983 0.0078686 0.0063808 0.004551 0.015723 -0.44501 -0.062476 0.014255 -0.013952 -0.039616 -0.039208 -0.079628 0.082929 -0.085024 0.059862 -0.061997 -0.013906 0.00015053 3.8269e-05 0.0012525 -0.00043965 8.069e-05 -0.17582 0.021145 0.015329 0.0047908 0.0095632 0.0098209 0.12192 0.017152 0.055999 0.037691
0.57422 0.011685 0.013312 0.012094 0.0095368 0 -0.0030985 0.0069594 0.0093225 0.0051586 0.0017276 0.021388 -0.40275 -0.051011 0.028241 -0.01552 -0.037311 -0.041236 -0.077206 0.088405 -0.085963 0.075603 -0.060629 -0.011544 -0.0018422 -7.3204e-05 0.0017189 0.00055602 0.00072579 -0.169 0.019971 0.0101 0.0048486 0.0053736 0.010665 0.12892 0.015916 0.044032 0.041262
0.57813 0.010036 0.012564 0.014274 0.013124 0 0.0016432 0.0065582 0.016062 0.008181 0.011352 0.019632 -0.39499 -0.036237 0.04243 -0.012746 -0.027716 -0.03254 -0.073719 0.092959 -0.08586 0.092887 -0.05609 -0.011476 0.0015637 6.2763e-05 0.0017013 0.0008029 0.0008434 -0.18219 0.01632 0.0082343 0.0076049 0.0061095 0.011373 0.13947 0.017612 0.03462 0.047407
0.58203 0.0084562 0.012295 0.012954 0.018368 0 0.012597 0.0061568 0.023046 0.012553 0.025041 0.013597 -0.38369 -0.020247 0.055484 -0.0043097 -0.013984 -0.013057 -0.071523 0.092644 -0.082162 0.10733 -0.047846 -0.014163 0.0088725 0.00028167 0.0011233 7.4242e-06 0.00053203 -0.20164 0.011561 0.010341 0.011282 0.010459 0.011645 0.15282 0.021381 0.031671 0.0568
0.58594 0.0071574 0.011873 0.0093068 0.018772 0 0.020935 0.0059821 0.02379 0.014268 0.029734 0.009046 -0.34322 -0.0046423 0.068726 0.0079813 -0.00014894 0.011649 -0.071415 0.08811 -0.076394 0.11778 -0.037553 -0.018053 0.017102 0.00028 0.00033821 -0.0010631 0.00022844 -0.20361 0.0072807 0.014366 0.01351 0.01433 0.011732 0.1675 0.025584 0.034673 0.068613
0.58984 0.0066907 0.010706 0.0079045 0.011427 0 0.020327 0.0075755 0.01626 0.011424 0.01976 0.0095359 -0.28035 0.0098088 0.08355 0.022987 0.011965 0.038571 -0.073588 0.080545 -0.070272 0.12421 -0.026324 -0.021519 0.024941 -8.0175e-06 -0.00020612 -0.001388 0.00027439 -0.17752 0.004859 0.01747 0.013307 0.014148 0.011786 0.18275 0.029372 0.0428 0.082322
0.59375 0.0076132 0.0090166 0.011551 0.00027001 0 0.011975 0.012501 0.005362 0.0057853 0.0024021 0.013658 -0.21938 0.022418 0.10145 0.039322 0.020839 0.064628 -0.078 0.071656 -0.065881 0.1271 -0.015416 -0.024354 0.031283 -0.0003054 -0.00036774 -0.00075989 0.00058956 -0.13895 0.005221 0.017911 0.011876 0.0099976 0.011937 0.19779 0.031937 0.054635 0.097214
0.59766 0.0098201 0.0078062 0.017724 -0.0065907 0 0.003635 0.020042 -0.0006889 0.0015134 -0.0086656 0.016469 -0.17421 0.031421 0.12513 0.054033 0.02462 0.084716 -0.084383 0.065525 -0.068131 0.12829 -0.0074718 -0.027023 0.035104 -0.00030733 -0.00036359 6.8821e-05 0.00076791 -0.11783 0.0083861 0.015582 0.011468 0.0058074 0.012042 0.21078 0.031703 0.066199 0.11134
0.60156 0.012272 0.0079135 0.020945 -0.0034596 0 0.0031214 0.026517 0.0027205 0.0019121 -0.0057388 0.013939 -0.1382 0.036403 0.1516 0.064965 0.025454 0.098349 -0.091539 0.063685 -0.077123 0.13076 -0.0031153 -0.029021 0.037786 -5.6267e-05 -0.00046936 0.00028465 0.00049882 -0.13132 0.012863 0.011444 0.013362 0.006044 0.011414 0.22041 0.028526 0.07297 0.12235
0.60547 0.013558 0.0091025 0.018477 0.0080193 0 0.011464 0.02746 0.012477 0.0066615 0.0066057 0.0068168 -0.09788 0.037113 0.1773 0.071777 0.024816 0.10658 -0.099323 0.064817 -0.09072 0.13496 -0.0017367 -0.028843 0.040188 8.2004e-05 -0.00072684 -8.5581e-05 -0.00010404 -0.16669 0.015696 0.0068378 0.016734 0.011464 0.0096444 0.22622 0.0224 0.073968 0.12917
0.60938 0.012877 0.010175 0.01279 0.019741 0 0.021564 0.020947 0.020212 0.011918 0.0167 0.00054785 -0.04975 0.033334 0.19906 0.074454 0.023702 0.11034 -0.10782 0.067255 -0.1066 0.14075 -0.0025818 -0.025763 0.042803 -0.00015303 -0.00095655 -0.00028673 -0.00059148 -0.1908 0.013944 0.0031132 0.019241 0.017725 0.0065491 0.228 0.01328 0.069079 0.13106
0.61328 0.010569 0.010024 0.0080989 0.023084 0 0.023847 0.0091952 0.019314 0.013526 0.016623 0.00094725 -0.00016751 0.024717 0.21233 0.073285 0.023147 0.11085 -0.11744 0.068016 -0.12094 0.14723 -0.0043309 -0.021104 0.046005 -0.00057037 -0.0010022 0.00020386 -0.0005992 -0.17761 0.0070611 0.001305 0.018664 0.018551 0.0020741 0.22568 0.001019 0.059026 0.1272
0.61719 0.007737 0.0085535 0.0054348 0.015199 0 0.014407 -0.0027623 0.010367 0.010776 0.0082192 0.008927 0.047996 0.012203 0.21225 0.070413 0.023778 0.11035 -0.12877 0.061838 -0.12647 0.15126 -0.0038574 -0.017147 0.049348 -0.00069154 -0.00089456 0.0010036 -0.00018812 -0.12923 -0.0017442 0.0016744 0.014297 0.011176 -0.0023225 0.22134 -0.013681 0.048607 0.1184
0.62109 0.0054155 0.0065827 0.0023337 0.00095837 0 -0.0012913 -0.010007 0.00032356 0.0071828 -0.0002699 0.018826 0.10204 -0.0010592 0.20423 0.068457 0.025024 0.11033 -0.14089 0.049519 -0.1229 0.15163 1.9971e-05 -0.01478 0.052146 -0.00027701 -0.00076521 0.0012341 0.00022918 -0.072809 -0.0069829 0.0034871 0.0073055 -0.00055336 -0.0046556 0.21848 -0.028491 0.042265 0.10851
0.625 0.0040427 0.004972 -0.0026562 -0.010554 0 -0.012533 -0.010096 -0.003612 0.0071821 -0.0021847 0.022288 0.16971 -0.013571 0.19202 0.068401 0.02665 0.11109 -0.1529 0.032443 -0.11102 0.14812 0.0075785 -0.012673 0.054226 0.00037277 -0.00065297 0.00055005 0.00030396 -0.038062 -0.004751 0.0054509 0.00013201 -0.008504 -0.003717 0.21886 -0.041963 0.0417 0.099534
0.62891 0.0035482 0.003977 -0.0066705 -0.01227 0 -0.011967 -0.0038677 0.00010838 0.011576 0.0028166 0.01496 0.24551 -0.024024 0.17986 0.070909 0.028472 0.11268 -0.16378 0.01257 -0.092486 0.14096 0.018697 -0.0089686 0.055568 0.00070624 -0.00046216 -0.00040528 0.00010013 -0.035739 0.0039071 0.0065547 -0.0046338 -0.0065692 0.0014665 0.22384 -0.052677 0.047898 0.093316
0.63281 0.0036899 0.0034239 -0.0051387 -0.0037767 0 -0.0014417 0.0050714 0.006698 0.016262 0.010262 0.00047564 0.31172 -0.030765 0.17582 0.076304 0.030572 0.11463 -0.17112 -0.0057303 -0.071899 0.13124 0.032447 -0.0035142 0.056642 0.00050223 -0.00012863 -0.00066925 2.7891e-05 -0.053474 0.013218 0.006554 -0.0055036 0.0041033 0.012339 0.23494 -0.057861 0.061066 0.092755
0.63672 0.0041745 0.003266 0.002395 0.0085945 0 0.0097924 0.011812 0.0097312 0.015931 0.015265 -0.011927 0.35572 -0.035454 0.18318 0.082097 0.033304 0.1154 -0.1741 -0.018958 -0.057175 0.1222 0.045266 0.0019392 0.058501 9.6606e-05 0.00020977 -2.5354e-05 0.00041598 -0.068904 0.016788 0.0057476 -0.0029625 0.015506 0.026057 0.24813 -0.057904 0.075423 0.096737
0.64063 0.0045561 0.0036844 0.010403 0.016204 0 0.012815 0.012494 0.0067525 0.0094214 0.015271 -0.014486 0.38489 -0.040295 0.1989 0.086416 0.036646 0.11393 -0.17369 -0.028016 -0.051037 0.11507 0.055168 0.005594 0.061288 -1.2475e-05 0.00026203 0.00073332 0.0011328 -0.066914 0.012446 0.0045134 0.00067535 0.018807 0.039547 0.25936 -0.054848 0.087181 0.10263
0.64453 0.0042725 0.0045585 0.012364 0.014122 0 0.0060378 0.0067907 0.00095369 0.0013055 0.010131 -0.0068796 0.4219 -0.046839 0.21993 0.088087 0.040367 0.10939 -0.17079 -0.034333 -0.054725 0.11034 0.060929 0.0071821 0.064796 0.00025485 -0.00015827 0.00065957 0.0016331 -0.047938 0.0037718 0.0032204 0.0026667 0.011266 0.050529 0.2657 -0.050369 0.094195 0.1083
0.64844 0.0029713 0.0050248 0.0073704 0.0045659 0 -0.0041964 -0.0013456 -0.0021388 -0.0022934 0.0014291 0.003909 0.48405 -0.056797 0.24172 0.08599 0.043996 0.10087 -0.16671 -0.040333 -0.068708 0.10815 0.061453 0.0075517 0.068504 0.00045807 -0.00090557 -0.0003003 0.001412 -0.023678 -0.0030033 0.0024045 0.0017171 -0.0016471 0.056385 0.26392 -0.046654 0.094635 0.11109
0.65234 0.00081464 0.0038554 0.00082964 -0.0049268 0 -0.0094412 -0.006065 0.00027903 0.00019372 -0.0077999 0.0095694 0.56791 -0.071661 0.25408 0.07969 0.045545 0.087047 -0.16419 -0.051537 -0.090242 0.1075 0.056293 0.007228 0.070382 0.0001531 -0.0015347 -0.0012111 0.00046685 -0.0057938 -0.0040526 0.0025357 -0.0011429 -0.010719 0.053152 0.25019 -0.047981 0.088678 0.106
0.65625 -0.0016251 0.00048203 -0.0016375 -0.0075432 0 -0.0061648 -0.0039903 0.0058819 0.0038975 -0.01394 0.0070561 0.654 -0.08776 0.2556 0.072709 0.04418 0.070709 -0.16373 -0.067641 -0.1109 0.10664 0.049708 0.0060986 0.069833 -0.0005353 -0.0015972 -0.0011093 -0.00064682 0.0035988 -0.00069722 0.0032316 -0.0035489 -0.010374 0.044446 0.23112 -0.053999 0.082652 0.094481
0.66016 -0.0038242 -0.0043035 -0.000187 -0.0028879 0 0.0017456 0.0029518 0.0092608 0.0020408 -0.014984 0.00031239 0.72521 -0.10257 0.24711 0.06706 0.03964 0.053463 -0.16462 -0.086664 -0.12694 0.10539 0.044027 0.0045948 0.067068 -0.00093998 -0.00098001 1.1255e-05 -0.0012141 0.01322 0.0022551 0.0028418 -0.0038777 -0.0028892 0.032626 0.21073 -0.063844 0.079845 0.077756
0.66406 -0.0056447 -0.0087201 0.00014158 0.0025038 0 0.0065786 0.0089844 0.0064365 -0.0073444 -0.012361 -0.0038878 0.77975 -0.11361 0.23051 0.064614 0.03202 0.036996 -0.16576 -0.10591 -0.1352 0.10386 0.041507 0.0044483 0.062673 -0.00049184 -2.5312e-05 0.0012113 -0.00087789 0.035005 0.00078905 -0.00058065 -0.0025471 0.0039375 0.020324 0.19313 -0.076256 0.083108 0.057464
0.66797 -0.0072215 -0.011185 -0.0040655 0.00070594 0 0.0031845 0.0091632 -0.0019466 -0.019093 -0.0099417 -0.0020013 0.82766 -0.11658 0.21019 0.068394 0.022018 0.024282 -0.16428 -0.11903 -0.13107 0.10317 0.046028 0.0074863 0.058447 0.00068322 0.00067546 0.0015461 0.00013496 0.073184 -0.005219 -0.0073147 -0.0014007 0.0035028 0.012323 0.18519 -0.088627 0.096565 0.036687
0.67188 -0.0086134 -0.011334 -0.010209 -0.0104 0 -0.0069613 0.003102 -0.011188 -0.025324 -0.010474 0.0034826 0.87817 -0.11088 0.19429 0.078406 0.012983 0.017072 -0.15673 -0.11972 -0.11575 0.10539 0.059008 0.013617 0.057683 0.0018352 0.00069097 0.00091346 0.0012091 0.11898 -0.012431 -0.014896 -0.0019234 -0.0042812 0.012763 0.18959 -0.097653 0.11861 0.019809
0.67578 -0.0096956 -0.01012 -0.012545 -0.024539 0 -0.016954 -0.005509 -0.016189 -0.022395 -0.012995 0.0064487 0.93242 -0.10032 0.1851 0.091821 0.0071971 0.013886 -0.14325 -0.10943 -0.093916 0.11079 0.078101 0.020621 0.061106 0.0022531 8.0273e-05 -1.1324e-05 0.0017528 0.1564 -0.0171 -0.019463 -0.0041085 -0.013466 0.020721 0.202 -0.10336 0.14424 0.0076909
0.67969 -0.010424 -0.0090536 -0.008928 -0.031691 0 -0.019806 -0.012654 -0.015213 -0.013858 -0.014206 0.002344 0.98663 -0.087674 0.18304 0.10669 0.0060417 0.013382 -0.12436 -0.090141 -0.06816 0.1192 0.10162 0.026368 0.068667 0.0018418 -0.000617 -0.00054647 0.0015157 0.17527 -0.017851 -0.018799 -0.0069425 -0.017644 0.035164 0.21895 -0.1064 0.17028 0.00047499
0.68359 -0.011087 -0.0092616 -0.0036279 -0.026294 0 -0.013893 -0.017049 -0.010887 -0.0069717 -0.012506 -0.0081321 1.0384 -0.076188 0.18752 0.12083 0.010614 0.013773 -0.10122 -0.065095 -0.04124 0.13001 0.12741 0.030943 0.07976 0.0010683 -0.00077095 -0.00058914 0.00065772 0.18004 -0.016066 -0.014412 -0.0096783 -0.01557 0.054348 0.23622 -0.10798 0.19343 -0.0022242
0.6875 -0.01213 -0.010952 -0.0030367 -0.012091 0 -0.0044557 -0.019791 -0.00788 -0.0063916 -0.010159 -0.019485 1.088 -0.072521 0.19539 0.12989 0.022623 0.010581 -0.077729 -0.043413 -0.01734 0.14071 0.1503 0.035957 0.091251 0.00042012 -0.00016876 -0.00047904 -0.00038755 0.18573 -0.01414 -0.010538 -0.012364 -0.011927 0.073607 0.24457 -0.11178 0.20808 -0.001831
0.69141 -0.013694 -0.013465 -0.0091602 0.00050219 0 0.00011121 -0.02185 -0.0092583 -0.01087 -0.010956 -0.025425 1.1346 -0.075913 0.20116 0.13427 0.037719 0.0024647 -0.058377 -0.031102 0.0030366 0.14844 0.16722 0.04174 0.099018 -9.5611e-06 0.00077359 -0.00047175 -0.0011378 0.20415 -0.013527 -0.010729 -0.015203 -0.012746 0.088251 0.2431 -0.11935 0.21679 -0.0017287
0.69531 -0.015394 -0.01575 -0.017931 0.0022956 0 -0.0053529 -0.022699 -0.014404 -0.015373 -0.015798 -0.023444 1.1751 -0.084441 0.20331 0.13492 0.05378 -0.010228 -0.044665 -0.028855 0.020388 0.1523 0.17712 0.046076 0.10168 -0.00041751 0.0013184 -0.00050578 -0.0012976 0.23371 -0.014119 -0.014993 -0.017818 -0.019713 0.096772 0.23331 -0.13022 0.22181 -0.0028172
0.69922 -0.016668 -0.016994 -0.023611 -0.0079745 0 -0.018457 -0.021531 -0.019936 -0.015986 -0.021121 -0.016797 1.2087 -0.095747 0.20095 0.13302 0.068932 -0.026649 -0.037427 -0.03609 0.035367 0.15185 0.17952 0.046705 0.09858 -0.00088824 0.0010197 -0.00045831 -0.0009282 0.26266 -0.015011 -0.019958 -0.019574 -0.028392 0.098314 0.21736 -0.14335 0.22549 -0.0056069
0.70313 -0.017308 -0.017083 -0.02397 -0.023192 0 -0.030577 -0.019094 -0.022613 -0.013077 -0.022102 -0.012407 1.2397 -0.10553 0.1935 0.13052 0.080684 -0.044815 -0.037277 -0.050237 0.049044 0.14699 0.17389 0.04508 0.089567 -0.0012127 0.00012116 -0.00043969 -0.00043681 0.28183 -0.015545 -0.021759 -0.020625 -0.031861 0.092135 0.19932 -0.15613 0.23141 -0.010254
0.70703 -0.017572 -0.016576 -0.020946 -0.033443 0 -0.033196 -0.017462 -0.021707 -0.01053 -0.017397 -0.015853 1.2748 -0.10775 0.18227 0.1301 0.087613 -0.060238 -0.041279 -0.06276 0.062933 0.14029 0.16299 0.046568 0.078619 -0.0011286 -0.00063718 -0.00067663 -0.00030859 0.29278 -0.015691 -0.019031 -0.022233 -0.026507 0.080986 0.18606 -0.16329 0.24296 -0.015492
0.71094 -0.017708 -0.016163 -0.017303 -0.032971 0 -0.024521 -0.017733 -0.019041 -0.01235 -0.010602 -0.026799 1.3163 -0.10263 0.16881 0.13172 0.091456 -0.071382 -0.045696 -0.069456 0.077095 0.13435 0.15081 0.055642 0.069729 -0.00066635 -0.00065091 -0.0011308 -0.00071311 0.30267 -0.015693 -0.013599 -0.025536 -0.015089 0.068832 0.17857 -0.16375 0.25866 -0.020262
0.71484 -0.017467 -0.016015 -0.014004 -0.02353 0 -0.011 -0.018425 -0.01701 -0.019501 -0.0071666 -0.038449 1.3593 -0.09116 0.15322 0.13478 0.093273 -0.077973 -0.048978 -0.069514 0.090983 0.13025 0.13926 0.070432 0.064665 -0.00017492 4.6691e-05 -0.001399 -0.0013113 0.31212 -0.015589 -0.0087329 -0.029854 -0.0046803 0.05747 0.17625 -0.15742 0.27704 -0.024263
0.71875 -0.016237 -0.015636 -0.010952 -0.012374 0 -0.002298 -0.016715 -0.016516 -0.02895 -0.009987 -0.042077 1.3979 -0.075139 0.13543 0.13837 0.094266 -0.080295 -0.04991 -0.063273 0.10379 0.12875 0.13001 0.082638 0.06469 3.1633e-06 0.00086758 -0.0011176 -0.0015085 0.31065 -0.015121 -0.0067788 -0.032428 -0.0014357 0.048443 0.17767 -0.14497 0.29618 -0.027382
0.72266 -0.013752 -0.014406 -0.0089218 -0.0068233 0 -0.0036879 -0.011422 -0.016523 -0.035243 -0.017592 -0.033698 1.4317 -0.059411 0.11448 0.13994 0.096295 -0.080081 -0.047649 -0.054867 0.11265 0.1302 0.12542 0.08379 0.070475 -0.00016785 0.001229 -0.00043503 -0.0010054 0.28591 -0.014062 -0.0079992 -0.030302 -0.0064012 0.043569 0.17857 -0.12896 0.31182 -0.030072
0.72656 -0.010644 -0.012302 -0.00925 -0.0092332 0 -0.012068 -0.0045278 -0.015286 -0.033778 -0.025697 -0.017606 1.4661 -0.049003 0.092219 0.13843 0.099644 -0.081224 -0.044539 -0.051671 0.11613 0.13217 0.12403 0.072314 0.077297 -0.00046437 0.0010341 4.5139e-05 -0.00014152 0.23727 -0.012581 -0.011009 -0.022803 -0.015298 0.040952 0.17526 -0.11493 0.32222 -0.033339
0.73047 -0.0081813 -0.010036 -0.011536 -0.015575 0 -0.018824 0.00038906 -0.01195 -0.024075 -0.029948 -0.003499 1.5043 -0.044849 0.070914 0.13433 0.10351 -0.084951 -0.041964 -0.055769 0.11389 0.13335 0.12437 0.054699 0.08247 -0.00069529 0.00063585 -0.00012999 0.00036238 0.17907 -0.011253 -0.013964 -0.012368 -0.021889 0.039011 0.16794 -0.10475 0.32791 -0.037362
0.73438 -0.0073583 -0.0084436 -0.01291 -0.018598 0 -0.017007 0.0011066 -0.0071907 -0.010832 -0.027827 0.00094666 1.5408 -0.047071 0.052749 0.1284 0.10701 -0.091794 -0.040801 -0.067761 0.10572 0.1329 0.12525 0.03984 0.084227 -0.00086219 0.00040125 -0.00074893 9.3956e-05 0.12975 -0.010676 -0.015536 -0.0029444 -0.022091 0.03654 0.15753 -0.099297 0.32963 -0.042066
0.73828 -0.0081432 -0.0077551 -0.010737 -0.013586 0 -0.0068468 -0.0018687 -0.0026904 -0.0012944 -0.01953 -0.0039906 1.5658 -0.055016 0.041126 0.12209 0.10864 -0.10183 -0.041864 -0.086992 0.091471 0.13002 0.12512 0.032114 0.08079 -0.0010116 0.00037675 -0.0011056 -0.0005913 0.098154 -0.010944 -0.015315 0.0026022 -0.016092 0.032059 0.14623 -0.09891 0.32876 -0.047049
0.74219 -0.0095513 -0.0075453 -0.0059363 -0.0026151 0 0.0046971 -0.0064212 -0.00010179 -4.8667e-05 -0.0082463 -0.010673 1.5766 -0.064757 0.040292 0.11848 0.10608 -0.11312 -0.044628 -0.10685 0.07285 0.12498 0.12222 0.029389 0.072772 -0.0010161 0.00038354 -0.00070834 -0.00086114 0.080373 -0.011438 -0.013705 0.0039373 -0.0075516 0.024609 0.13933 -0.10106 0.32831 -0.050819
0.74609 -0.010416 -0.0073604 -0.0026484 0.0063215 0 0.0095452 -0.010656 -0.0001987 -0.0051399 0.00078625 -0.010721 1.5826 -0.072514 0.046684 0.1182 0.10006 -0.12349 -0.047137 -0.12122 0.053848 0.11952 0.11741 0.02676 0.064283 -0.00063036 0.00035343 0.00021532 -0.00024165 0.068127 -0.011153 -0.011484 0.0027099 -0.00093602 0.016053 0.13777 -0.10234 0.32961 -0.052764
0.75 -0.010174 -0.0072625 -0.0039904 0.005393 0 0.0045525 -0.013477 -0.002479 -0.0092775 0.0031796 -0.0019096 1.5984 -0.076988 0.057714 0.12108 0.09134 -0.13229 -0.048405 -0.12784 0.036581 0.11439 0.11154 0.021399 0.057394 0.00017766 0.00045957 0.00094592 0.00081983 0.057735 -0.0094005 -0.0092594 0.00094148 0.0012045 0.0078386 0.14097 -0.10166 0.33272 -0.052768
0.75391 -0.0091083 -0.0076405 -0.0084957 -0.0062314 0 -0.0065312 -0.014099 -0.0052911 -0.0059327 -0.0011562 0.010469 1.6302 -0.07735 0.070297 0.12663 0.08097 -0.13917 -0.047605 -0.12544 0.023064 0.11029 0.10565 0.014024 0.053912 0.001011 0.00087869 0.00097531 0.0012946 0.050343 -0.0064047 -0.0071839 -0.0001845 -0.00051997 0.0015352 0.14768 -0.09842 0.33738 -0.050941
0.75781 -0.0080279 -0.0085407 -0.011403 -0.020687 0 -0.016141 -0.012119 -0.0066164 0.0046071 -0.0073464 0.018484 1.6702 -0.073035 0.078225 0.13332 0.07149 -0.14427 -0.043684 -0.11381 0.017097 0.10799 0.10217 0.0069118 0.056152 0.0012806 0.0014934 0.00045023 0.00056761 0.046213 -0.0033207 -0.0052133 -0.00051527 -0.0031664 0.00049042 0.15423 -0.092972 0.34242 -0.047948
0.76172 -0.0077353 -0.0093899 -0.0095374 -0.027046 0 -0.018295 -0.0085544 -0.0053787 0.014852 -0.0094017 0.017982 1.7042 -0.066585 0.077677 0.13852 0.065954 -0.14891 -0.037958 -0.10017 0.018732 0.107 0.10281 0.0017489 0.061786 0.00074641 0.0019338 -5.5273e-05 -0.00087103 0.042855 -0.0016177 -0.0036391 -0.00049737 -0.0038154 0.0054684 0.15615 -0.088317 0.34611 -0.045672
0.76563 -0.0085689 -0.0095289 -0.0044313 -0.020131 0 -0.012446 -0.0061853 -0.0024759 0.016256 -0.005756 0.011051 1.7236 -0.059542 0.069923 0.14157 0.065142 -0.1532 -0.031799 -0.088787 0.026262 0.10682 0.10747 -0.00050842 0.068068 -0.00017527 0.0019506 -0.00012935 -0.0017752 0.040276 -0.0022281 -0.0032224 -0.00071199 -0.0019095 0.015021 0.15321 -0.085851 0.3482 -0.0449
0.76953 -0.010162 -0.008971 -0.00043789 -0.0050647 0 -0.0034615 -0.0076657 -0.00045177 0.0066664 -0.0010667 0.003102 1.7312 -0.052696 0.056547 0.14229 0.069384 -0.15663 -0.026106 -0.081968 0.038496 0.10724 0.11589 0.0011838 0.073157 -0.00070597 0.0016879 0.00015117 -0.0012674 0.045566 -0.0049887 -0.0045701 -0.0015706 0.00018569 0.027786 0.14601 -0.086116 0.34873 -0.045982
0.77344 -0.011519 -0.0084464 -0.00025574 0.0065797 0 0.0019362 -0.012582 -0.0016229 -0.0076386 -0.0018953 -0.0020656 1.7344 -0.046689 0.04018 0.14089 0.07868 -0.15816 -0.021843 -0.081565 0.053901 0.1082 0.12748 0.0076481 0.075061 -0.0003763 0.0015125 0.00041458 0.00032303 0.06825 -0.008662 -0.0072829 -0.0031396 -0.00093147 0.041778 0.13616 -0.089251 0.34805 -0.049075
0.77734 -0.011497 -0.0085822 -0.0028623 0.0059867 0 -0.00017643 -0.0167 -0.0060243 -0.017246 -0.010094 -0.004817 1.7369 -0.042093 0.026863 0.13866 0.091427 -0.15419 -0.020193 -0.087688 0.06955 0.11014 0.14005 0.018119 0.071688 0.00055369 0.0015712 0.00040374 0.0017309 0.10915 -0.011484 -0.0098739 -0.0051847 -0.006619 0.052028 0.12893 -0.0934 0.34731 -0.053441
0.78125 -0.0095343 -0.0091081 -0.0055298 -0.0060815 0 -0.0081989 -0.01508 -0.011114 -0.017483 -0.020471 -0.0082786 1.7369 -0.038756 0.018431 0.13706 0.10346 -0.14496 -0.020218 -0.09552 0.083329 0.11301 0.15073 0.029923 0.065717 0.0013337 0.0016002 0.0001642 0.0018931 0.15522 -0.011991 -0.010805 -0.0075027 -0.014424 0.05662 0.12686 -0.095796 0.34725 -0.057328
0.78516 -0.0061308 -0.0090167 -0.0068041 -0.020356 0 -0.016089 -0.0067137 -0.013796 -0.011893 -0.025244 -0.014966 1.7329 -0.037028 0.014323 0.1363 0.11287 -0.13108 -0.021527 -0.10351 0.094654 0.11657 0.15821 0.040281 0.058577 0.0013956 0.0012493 -8.1231e-05 0.00086702 0.18796 -0.0098185 -0.0097712 -0.010237 -0.019377 0.05509 0.13005 -0.095567 0.3478 -0.060023
0.78906 -0.0026167 -0.0075613 -0.0068868 -0.026624 0 -0.017655 0.0037897 -0.013062 -0.008514 -0.020934 -0.024463 1.7291 -0.037279 0.013338 0.13634 0.11803 -0.11373 -0.023728 -0.11057 0.10319 0.12047 0.16142 0.048443 0.051626 0.00082319 0.00057468 -0.00013098 -0.00031886 0.19794 -0.0060866 -0.007949 -0.013674 -0.017632 0.047583 0.13786 -0.092304 0.34872 -0.060998
0.79297 -0.00027217 -0.0050166 -0.0058379 -0.021196 0 -0.0111 0.0095022 -0.010743 -0.012524 -0.01103 -0.03357 1.7324 -0.040542 0.012335 0.1365 0.11665 -0.09585 -0.026433 -0.11643 0.10855 0.1237 0.15871 0.055533 0.046653 0.000199 0.00011145 0.00011968 -0.00067467 0.19042 -0.0029809 -0.0068533 -0.017509 -0.0096486 0.03505 0.14788 -0.086296 0.34913 -0.059682
0.79688 0.0005056 -0.002395 -0.0029362 -0.0085787 0 -0.00037661 0.006732 -0.0095524 -0.021681 -0.0023029 -0.038241 1.7455 -0.046524 0.0073762 0.13548 0.10997 -0.08279 -0.029265 -0.12315 0.11151 0.12478 0.15117 0.061995 0.043778 2.1634e-05 0.00036911 0.00067035 -0.0001008 0.17623 -0.0024674 -0.0068903 -0.020381 -0.00023014 0.02242 0.15473 -0.080669 0.34789 -0.056978
0.80078 0.00028274 -0.00048405 0.0014743 0.0029317 0 0.0077837 -0.0020902 -0.010306 -0.028091 0.0010212 -0.035815 1.7634 -0.053575 -0.0010129 0.13317 0.10114 -0.07618 -0.032049 -0.13174 0.11257 0.12354 0.14119 0.065572 0.04176 0.00027837 0.0012601 0.0013589 0.00070172 0.15826 -0.0047898 -0.0070253 -0.020463 0.0047457 0.012921 0.15681 -0.077318 0.34505 -0.05401
0.80469 -9.3089e-05 0.00070604 0.0044422 0.0074314 0 0.0089116 -0.010553 -0.011094 -0.024488 -0.00039196 -0.026434 1.778 -0.060349 -0.011451 0.12987 0.092218 -0.076571 -0.03462 -0.14219 0.11156 0.12007 0.13022 0.062422 0.039863 0.00056193 0.0021065 0.0018336 0.0010565 0.1287 -0.0079043 -0.0058757 -0.016838 0.0024671 0.0082748 0.15387 -0.077004 0.34091 -0.051401
0.80859 -0.00023166 0.0015545 0.0024004 0.004749 0 0.0039091 -0.013204 -0.0092532 -0.0099094 -0.003265 -0.013061 1.7857 -0.065302 -0.021793 0.12619 0.085369 -0.083806 -0.036792 -0.15404 0.10817 0.1147 0.11979 0.050553 0.03736 0.00056078 0.002274 0.0017325 0.00096397 0.079701 -0.0086091 -0.0031075 -0.010378 -0.0048907 0.0097762 0.14646 -0.08007 0.33599 -0.049721
0.8125 -0.00030503 0.0021142 -0.0045195 -0.00053642 0 -0.002136 -0.0089974 -0.0041339 0.0093187 -0.005046 -1.7371e-05 1.7897 -0.064792 -0.025631 0.12442 0.084715 -0.096159 -0.037884 -0.16383 0.1003 0.10874 0.11286 0.032039 0.033888 0.00039658 0.0017894 0.0010222 0.00094671 0.014912 -0.0048368 0.00023914 -0.003095 -0.01172 0.018887 0.13771 -0.085468 0.33214 -0.049776
0.81641 -0.00054429 0.0020341 -0.010938 -0.0028183 0 -0.0041756 -0.0010161 0.0021482 0.02373 -0.0048188 0.0093803 1.7957 -0.059915 -0.022245 0.12558 0.088666 -0.10803 -0.038012 -0.16892 0.088683 0.10388 0.10924 0.011714 0.030928 0.00046475 0.0012762 0.00014934 0.0013461 -0.051002 0.0025952 0.0027398 0.0034474 -0.012705 0.030601 0.13185 -0.089659 0.33064 -0.050852
0.82031 -0.00077885 0.0012376 -0.010418 0.00067933 0 -0.00086313 0.0063492 0.0067099 0.026957 -0.0021977 0.014633 1.8064 -0.052007 -0.012995 0.12968 0.095627 -0.11772 -0.037433 -0.16884 0.073806 0.10048 0.10836 -0.0062855 0.029451 0.00095099 0.0012614 -0.00026539 0.0018793 -0.10407 0.010306 0.0038513 0.0090322 -0.0061077 0.042554 0.12981 -0.091347 0.3319 -0.052596
0.82422 -0.00053326 0.00047332 -0.0019068 0.0079735 0 0.0050646 0.010092 0.0085705 0.01983 0.0030191 0.017885 1.8184 -0.042674 2.8356e-05 0.13635 0.1038 -0.12421 -0.036516 -0.16391 0.056437 0.098564 0.10939 -0.020758 0.030175 0.001531 0.0015917 1.9429e-05 0.0019231 -0.14068 0.014676 0.0042602 0.014068 0.0053261 0.052696 0.13183 -0.089774 0.33606 -0.054684
0.82813 0.00049049 0.00092659 0.0084204 0.013438 0 0.0094146 0.0096829 0.0093114 0.0095464 0.009585 0.021745 1.826 -0.034829 0.012415 0.14452 0.11006 -0.12711 -0.036047 -0.15572 0.038045 0.097693 0.11079 -0.032721 0.033927 0.0015912 0.0016016 0.00062227 0.0011893 -0.16568 0.014377 0.0051187 0.018207 0.01611 0.058322 0.13721 -0.084553 0.34317 -0.056722
0.83203 0.0021416 0.0031682 0.012596 0.011745 0 0.0096951 0.0067808 0.011184 0.0043678 0.014223 0.02685 1.8258 -0.032406 0.016827 0.15102 0.11058 -0.12916 -0.037307 -0.15011 0.022195 0.096028 0.10965 -0.043162 0.03943 0.00080191 0.00087114 0.00090599 6.0682e-05 -0.1833 0.011098 0.0070096 0.020126 0.021201 0.058264 0.14205 -0.078286 0.35166 -0.058285
0.83594 0.0040555 0.0065416 0.0085298 0.0024528 0 0.0065677 0.0042347 0.014701 0.0075582 0.013784 0.031306 1.8201 -0.035081 0.012741 0.15426 0.10594 -0.13274 -0.040256 -0.15009 0.010735 0.092751 0.10522 -0.051683 0.044268 -0.00048879 -0.00023692 0.000607 -0.00074254 -0.1929 0.007975 0.0095744 0.018973 0.018865 0.054669 0.14411 -0.073688 0.35975 -0.059275
0.83984 0.0060679 0.0096648 0.0021612 -0.0083304 0 0.0031366 0.0046297 0.018123 0.015188 0.0085661 0.032422 1.8164 -0.042083 0.0010332 0.15365 0.097072 -0.13855 -0.044579 -0.15657 0.0047792 0.087793 0.097428 -0.056878 0.047039 -0.0014394 -0.00085763 6.3367e-05 -0.0007905 -0.19392 0.0071643 0.011983 0.015945 0.011659 0.048728 0.14276 -0.071982 0.36651 -0.059575
0.84375 0.0082953 0.011542 0.0017534 -0.01155 0 0.0029734 0.0087431 0.019189 0.019754 0.002871 0.02902 1.8232 -0.052093 -0.016389 0.14899 0.08545 -0.14682 -0.049722 -0.16963 0.0051279 0.081397 0.086615 -0.057367 0.04649 -0.0013679 -0.00046446 -0.00019821 -0.00023316 -0.19195 0.0085835 0.013662 0.013951 0.0048947 0.041755 0.1379 -0.07403 0.37112 -0.059084
0.84766 0.010806 0.012189 0.0099628 -0.0022635 0 0.0079595 0.014896 0.017221 0.016811 0.0014071 0.022242 1.8452 -0.061572 -0.033626 0.14071 0.075033 -0.15574 -0.053809 -0.18689 0.013421 0.075183 0.07466 -0.052479 0.040884 -0.00032504 0.0005857 -4.3117e-05 0.00046138 -0.19593 0.010602 0.014608 0.015266 0.0032744 0.035723 0.13077 -0.080148 0.37212 -0.057479
0.85156 0.013324 0.012292 0.021364 0.015386 0 0.0168 0.020026 0.013579 0.0089477 0.0048953 0.014419 1.8787 -0.067126 -0.044281 0.13235 0.069305 -0.16128 -0.055152 -0.20136 0.026002 0.071413 0.065512 -0.042708 0.032922 0.00091356 0.0013628 0.00017927 0.0009541 -0.20805 0.011735 0.015112 0.019296 0.0077248 0.031351 0.12471 -0.086713 0.37052 -0.055274
0.85547 0.015348 0.012468 0.027475 0.030155 0 0.0251 0.021865 0.010271 0.0034469 0.0095992 0.0074475 1.9121 -0.06822 -0.047272 0.12559 0.068706 -0.16176 -0.053429 -0.21015 0.040606 0.070718 0.061134 -0.030213 0.024703 0.0014458 0.0012176 0.00011381 0.0011908 -0.21813 0.011745 0.015249 0.022728 0.014683 0.028462 0.12065 -0.091712 0.36716 -0.053037
0.85938 0.016571 0.012944 0.024142 0.031914 0 0.027629 0.020349 0.0083055 0.0055916 0.011398 0.0021763 1.9332 -0.064871 -0.042664 0.12153 0.073014 -0.15631 -0.048665 -0.21168 0.055458 0.073247 0.062892 -0.01862 0.017861 0.00093078 0.00033516 -0.0001415 0.0012035 -0.21104 0.011385 0.014689 0.022064 0.018638 0.02689 0.11893 -0.093786 0.36276 -0.051353
0.86328 0.017092 0.013767 0.014575 0.019647 0 0.021985 0.017007 0.0073352 0.013711 0.010011 -0.0011919 1.9391 -0.057674 -0.031786 0.12125 0.081185 -0.14447 -0.041253 -0.20482 0.068329 0.078716 0.072344 -0.011241 0.014435 -0.00020406 -0.00052208 -0.00015706 0.00091035 -0.18111 0.011401 0.013086 0.016313 0.016304 0.026401 0.11939 -0.091514 0.35819 -0.051172
0.86719 0.017197 0.014986 0.0061188 0.0024075 0 0.011133 0.013216 0.0066375 0.020592 0.0088546 -0.002743 1.9402 -0.049433 -0.020724 0.12438 0.088788 -0.12955 -0.033515 -0.19286 0.076285 0.084447 0.088689 -0.008577 0.015761 -0.0011716 -0.00076471 0.00026889 0.00021242 -0.13948 0.011891 0.010749 0.0076001 0.0093088 0.026784 0.12014 -0.085106 0.35479 -0.05408
0.87109 0.016992 0.016432 0.0043764 -0.0076876 0 0.0022046 0.009396 0.006197 0.019987 0.010955 -0.0030333 1.952 -0.042453 -0.013909 0.12828 0.092561 -0.11683 -0.027583 -0.18184 0.079747 0.087838 0.10662 -0.0077488 0.019375 -0.0014546 -0.00045675 0.0007993 -0.00073658 -0.107 0.012524 0.0089232 -0.00040653 0.0031687 0.02772 0.11992 -0.077498 0.35264 -0.059636
0.875 0.016353 0.017471 0.0095904 -0.0045453 0 0.0016099 0.0059153 0.0067776 0.012202 0.015646 -0.003059 1.9815 -0.03734 -0.012565 0.13161 0.091345 -0.10892 -0.02428 -0.17433 0.078848 0.08781 0.12309 -0.0053262 0.023747 -0.0011099 -0.00010986 0.00090116 -0.0014757 -0.099878 0.013164 0.0091402 -0.0046016 0.0031532 0.028987 0.11874 -0.07004 0.35157 -0.067427
0.87891 0.015264 0.01731 0.017273 0.0081414 0 0.0099837 0.0042224 0.0090353 0.0037697 0.019528 -0.0032706 2.0209 -0.034361 -0.017134 0.13309 0.084566 -0.1079 -0.024108 -0.17232 0.073925 0.083667 0.13512 -0.0013944 0.027282 -0.00055558 -0.0001001 0.00045968 -0.0015628 -0.12105 0.014144 0.011927 -0.0035565 0.010186 0.030251 0.11688 -0.063924 0.35121 -0.076813
0.88281 0.014115 0.015799 0.02173 0.020896 0 0.021323 0.0062433 0.012643 0.0018104 0.020129 -0.0023746 2.0546 -0.03325 -0.026766 0.13072 0.072346 -0.11662 -0.027292 -0.1777 0.06517 0.07492 0.13722 -0.00055786 0.027214 -0.00013405 -0.00034603 -7.0127e-05 -0.00099335 -0.16264 0.015924 0.015958 0.0024024 0.019988 0.030272 0.11582 -0.060542 0.3505 -0.086198
0.88672 0.013571 0.013877 0.019894 0.026101 0 0.027465 0.012243 0.016291 0.0083073 0.017904 0.0023144 2.0751 -0.032477 -0.036847 0.12489 0.059166 -0.131 -0.031372 -0.18654 0.054522 0.06454 0.12958 -0.0081101 0.023094 0.00010699 -0.00052747 -0.00017883 -0.00026172 -0.21337 0.018514 0.018701 0.011407 0.026184 0.027223 0.11666 -0.058981 0.348 -0.093301
0.89063 0.014082 0.013023 0.01337 0.022903 0 0.024435 0.019582 0.018608 0.019054 0.014774 0.012398 2.0904 -0.031639 -0.045761 0.11674 0.047592 -0.14696 -0.034781 -0.19585 0.042997 0.054399 0.11526 -0.024681 0.015972 0.0002737 -0.00052004 0.00011081 4.6529e-05 -0.26285 0.021247 0.018367 0.020394 0.02501 0.02022 0.11851 -0.0582 0.3433 -0.097431
0.89453 0.015509 0.014084 0.0074563 0.016313 0 0.015423 0.024265 0.019248 0.027421 0.011792 0.025771 2.1173 -0.030736 -0.053192 0.10709 0.038979 -0.16174 -0.036628 -0.20404 0.031118 0.045433 0.096781 -0.044738 0.006622 0.00038174 -0.00052919 0.00029106 -0.00024149 -0.30204 0.023128 0.015588 0.026131 0.018099 0.0086305 0.12012 -0.05767 0.33625 -0.098286
0.89844 0.017234 0.016574 0.0073971 0.012474 0 0.008028 0.024194 0.01927 0.029193 0.009144 0.036811 2.165 -0.030031 -0.059578 0.09686 0.03438 -0.17228 -0.036136 -0.20979 0.019328 0.038334 0.077493 -0.060657 -0.0039569 0.00033039 -0.00079272 1.3613e-05 -0.00076836 -0.32465 0.023458 0.013148 0.026984 0.011283 -0.0081257 0.11941 -0.056964 0.32689 -0.095802
0.90234 0.018617 0.019122 0.014159 0.014313 0 0.0082443 0.020968 0.020346 0.02479 0.0080431 0.040132 2.2278 -0.030196 -0.068173 0.087552 0.033149 -0.17462 -0.033102 -0.21353 0.0080734 0.03234 0.064453 -0.068392 -0.014304 0.00010725 -0.001221 -0.00043341 -0.0010149 -0.33115 0.022236 0.013749 0.024194 0.010347 -0.029888 0.11114 -0.056535 0.31631 -0.090991
0.90625 0.019385 0.020582 0.023277 0.020244 0 0.01612 0.018352 0.023271 0.018116 0.011004 0.035047 2.2914 -0.03043 -0.080355 0.079465 0.031511 -0.17169 -0.029317 -0.21796 -0.0025494 0.025255 0.059271 -0.06935 -0.023925 -7.4157e-05 -0.0014089 -0.0004145 -0.0007802 -0.33015 0.020054 0.017701 0.021181 0.016818 -0.05274 0.09596 -0.057179 0.30657 -0.086409
0.91016 0.019669 0.020724 0.02838 0.025827 0 0.026179 0.018957 0.026879 0.013723 0.018915 0.026603 2.3461 -0.029533 -0.095839 0.072527 0.027718 -0.16519 -0.025412 -0.22406 -0.012245 0.016206 0.062115 -0.067441 -0.032777 5.9364e-05 -0.0010349 0.00029513 -0.00031758 -0.33213 0.017623 0.022645 0.021005 0.02678 -0.074748 0.075018 -0.059153 0.29855 -0.083039
0.91406 0.019762 0.020012 0.026711 0.026772 0 0.03169 0.022302 0.028504 0.014265 0.028059 0.021814 2.3932 -0.026127 -0.11372 0.066536 0.020365 -0.15701 -0.021838 -0.23233 -0.020631 0.0046899 0.072475 -0.065306 -0.040832 0.00050585 -0.00022917 0.001161 -3.7297e-05 -0.33946 0.015375 0.025539 0.023987 0.033552 -0.09412 0.050081 -0.062464 0.29286 -0.081621
0.91797 0.019853 0.018963 0.021428 0.021702 0 0.02929 0.025785 0.025987 0.019215 0.031602 0.024043 2.4388 -0.017 -0.13109 0.060974 0.0077421 -0.1502 -0.01873 -0.2424 -0.026507 -0.0092553 0.088988 -0.063695 -0.047839 0.00087238 0.00048899 0.001391 -0.0001073 -0.34308 0.013495 0.024991 0.027621 0.032338 -0.10804 0.025069 -0.066503 0.29006 -0.082882
0.92188 0.019902 0.017869 0.01815 0.013349 0 0.020914 0.027026 0.019806 0.025233 0.025534 0.030333 2.4867 -0.0004247 -0.14308 0.05468 -0.0083553 -0.14755 -0.015068 -0.25089 -0.028561 -0.022542 0.10644 -0.063285 -0.053249 0.0006804 0.00066124 0.00075606 -0.00033659 -0.33107 0.012313 0.021857 0.028812 0.023561 -0.11616 0.0054558 -0.068932 0.28822 -0.085516
0.92578 0.019676 0.01699 0.019131 0.0072603 0 0.012227 0.025165 0.013357 0.028255 0.01343 0.03395 2.5367 0.02181 -0.14885 0.047076 -0.025193 -0.14899 -0.010166 -0.25576 -0.02663 -0.03273 0.12196 -0.065055 -0.056762 -0.00015775 0.00029246 -0.0001797 -0.0004061 -0.30153 0.012498 0.017919 0.026332 0.012479 -0.12041 -0.0083386 -0.06846 0.28516 -0.087907
0.92969 0.018901 0.016675 0.021221 0.0081651 0 0.008884 0.020488 0.010693 0.026406 0.0044369 0.029901 2.5911 0.048208 -0.14847 0.037811 -0.041151 -0.15421 -0.0037606 -0.2561 -0.020486 -0.038351 0.1343 -0.067823 -0.058123 -0.0011696 -0.00018178 -0.00066487 -0.00017823 -0.26632 0.014602 0.014372 0.021392 0.0053613 -0.12195 -0.017001 -0.064398 0.27939 -0.08903
0.93359 0.017469 0.017037 0.019886 0.016118 0 0.012806 0.013759 0.013239 0.021614 0.0055056 0.01882 2.6563 0.076745 -0.14278 0.026641 -0.054677 -0.16255 0.0042206 -0.25141 -0.010093 -0.038234 0.14273 -0.066505 -0.05717 -0.0016702 -0.00031776 -0.00050714 0.00020764 -0.24059 0.018135 0.011631 0.016231 0.0050517 -0.1221 -0.022114 -0.056336 0.26952 -0.087908
0.9375 0.015578 0.01753 0.014819 0.025589 0 0.020651 0.0063401 0.018274 0.018079 0.015099 0.0062826 2.7356 0.1025 -0.13494 0.013331 -0.063436 -0.17195 0.012898 -0.24233 0.0045902 -0.031 0.1473 -0.055204 -0.053797 -0.0013297 -6.2485e-05 -0.0001383 0.00049237 -0.228 0.021126 0.010134 0.012371 0.0092595 -0.1229 -0.029015 -0.044154 0.2529 -0.082705
0.94141 0.013629 0.017096 0.010663 0.028974 0 0.025716 0.00043424 0.020705 0.01836 0.024581 -0.0015139 2.8215 0.12326 -0.12911 -0.00032124 -0.069403 -0.17914 0.0203 -0.23308 0.020175 -0.021496 0.15139 -0.033669 -0.049883 -0.00043779 0.00023927 5.0925e-06 0.00051296 -0.21624 0.020989 0.010575 0.010005 0.012836 -0.12501 -0.040904 -0.031045 0.23277 -0.074867
0.94531 0.011898 0.014955 0.011726 0.02235 0 0.022524 -0.0018228 0.016917 0.020576 0.025957 -0.0021053 2.898 0.1389 -0.12579 -0.013198 -0.073557 -0.1825 0.025616 -0.22479 0.035073 -0.011987 0.15622 -0.01024 -0.046129 0.00036444 0.00020722 -9.3828e-07 0.00028894 -0.1878 0.016432 0.012941 0.0084618 0.012115 -0.12831 -0.057366 -0.01812 0.21109 -0.065065
0.94922 0.010272 0.011319 0.016556 0.0088575 0 0.01115 -0.00010947 0.0075897 0.019778 0.018496 0.0019858 2.9554 0.14977 -0.12474 -0.024218 -0.076746 -0.18066 0.028362 -0.21791 0.047882 -0.0043738 0.16261 0.0035119 -0.043026 0.00061197 -0.00020585 0.00023064 -3.246e-05 -0.13606 0.0088955 0.015598 0.0067908 0.0077279 -0.13261 -0.077004 -0.0061459 0.18982 -0.053965
0.95313 0.0083575 0.0072948 0.018777 -0.0033689 0 -0.0022086 0.0034421 -0.002766 0.012708 0.0082676 0.005586 3.0016 0.15685 -0.12416 -0.031553 -0.079855 -0.17155 0.028198 -0.21179 0.056603 -0.00098189 0.17114 0.0026202 -0.040923 0.00032265 -0.00067683 0.0007685 -0.00026476 -0.072017 0.0020019 0.016023 0.0040519 0.0036382 -0.13755 -0.095819 0.004361 0.17207 -0.042396
0.95703 0.0059215 0.0040499 0.013731 -0.0072841 0 -0.0095126 0.0058923 -0.0090583 0.0014377 0.0018968 0.0047627 3.0581 0.16282 -0.11938 -0.033877 -0.083034 -0.1555 0.026821 -0.20263 0.060398 -0.0017685 0.18039 -0.0065517 -0.039009 -0.00013616 -0.0008103 0.0011363 -0.00023908 -0.016617 -0.00095403 0.01295 -0.00024045 0.0033452 -0.14266 -0.10567 0.014477 0.16061 -0.031398
0.96094 0.0032176 0.0020393 0.0037663 -0.0021075 0 -0.0070312 0.0060102 -0.00898 -0.0079221 0.001038 -0.00051722 3.1401 0.16851 -0.1092 -0.032533 -0.085761 -0.13629 0.026172 -0.18871 0.061025 -0.0039023 0.18852 -0.012115 -0.036382 -0.00041669 -0.00047278 0.0008301 0.00013856 0.014016 0.0004314 0.0077404 -0.0053402 0.0066371 -0.14776 -0.10515 0.025314 0.15401 -0.021317
0.96484 0.00081638 0.00093717 -0.0038221 0.0065228 0 0.0016475 0.0049951 -0.004073 -0.010509 0.0023298 -0.0066367 3.2423 0.17331 -0.093741 -0.028386 -0.087755 -0.11637 0.027086 -0.16984 0.059426 -0.0056584 0.19453 -0.0077287 -0.032727 -0.00043261 0.00013293 -1.7867e-05 0.000801 0.018439 0.0032899 0.0032816 -0.0090051 0.009703 -0.15268 -0.094611 0.037134 0.15109 -0.012425
0.96875 -0.00092416 0.00013212 -0.0042444 0.011231 0 0.0084814 0.0046247 0.0018166 -0.0069422 0.0016141 -0.0091517 3.3436 0.17619 -0.073825 -0.022532 -0.088831 -0.098393 0.030144 -0.14657 0.056637 -0.0053119 0.1976 0.0020622 -0.027918 -0.00031626 0.00067743 -0.00066613 0.0014748 0.008986 0.003781 0.0013011 -0.008724 0.0084369 -0.1572 -0.075684 0.049918 0.15026 -0.004973
0.97266 -0.0021646 -0.00082541 -0.00012562 0.0083704 0 0.0074298 0.0050177 0.0051179 -0.0024502 -0.0023981 -0.0061666 3.4267 0.1732 -0.052902 -0.017219 -0.089369 -0.087896 0.035212 -0.123 0.054028 -0.00013297 0.19661 0.0074609 -0.022686 -0.00022567 0.00096613 -0.00053534 0.0017861 0.0028738 0.00020554 0.00088659 -0.0039587 0.0020155 -0.16008 -0.05461 0.062072 0.14786 2.2513e-05
0.97656 -0.003311 -0.0021436 0.0014026 5.9125e-05 0 -0.00095222 0.0046464 0.0043481 -0.0019626 -0.0079961 0.00013967 3.4929 0.16402 -0.035714 -0.014165 -0.09096 -0.084877 0.039504 -0.10602 0.051928 0.0083641 0.19366 0.0039091 -0.018871 -0.00021326 0.0010159 0.00013189 0.0015089 0.012204 -0.0057072 -0.00019806 0.0026357 -0.0062995 -0.16009 -0.040599 0.071037 0.14133 0.0026883
0.98047 -0.0044902 -0.0038598 -0.0036832 -0.0082138 0 -0.010522 0.002469 0.00040776 -0.0061076 -0.012704 0.0049834 3.5564 0.15017 -0.023189 -0.013458 -0.094369 -0.087262 0.041356 -0.098286 0.04985 0.018554 0.19004 -0.0034919 -0.01714 -0.00022631 0.00092867 0.0005121 0.00077144 0.03841 -0.010387 -0.0028757 0.0066225 -0.011706 -0.15644 -0.036037 0.075736 0.13051 0.0032851
0.98438 -0.0054417 -0.0057893 -0.012034 -0.011961 0 -0.014898 -0.00060529 -0.0043525 -0.011695 -0.015028 0.0044179 3.6275 0.13354 -0.015302 -0.014868 -0.099942 -0.092689 0.039587 -0.10106 0.047333 0.029155 0.18667 -0.0057172 -0.01767 -0.00017076 0.00074416 0.00012079 1.1109e-05 0.073394 -0.011431 -0.0057856 0.0050195 -0.01153 -0.14858 -0.041483 0.075619 0.11576 0.0021758
0.98828 -0.0060217 -0.0074932 -0.016388 -0.01062 0 -0.01234 -0.0029192 -0.0076252 -0.015405 -0.014646 -0.001802 3.7022 0.11745 -0.010934 -0.017682 -0.10776 -0.097131 0.032843 -0.11486 0.04367 0.038564 0.18452 0.00099236 -0.020191 2.3001e-05 0.00043681 -0.00061803 -0.00033381 0.10624 -0.0094591 -0.007091 -0.0014291 -0.0070743 -0.13575 -0.055776 0.070353 0.098154 2.4982e-05
0.99219 -0.0067158 -0.0085774 -0.013057 -0.0073071 0 -0.0063442 -0.0045177 -0.0085035 -0.01645 -0.012073 -0.010065 3.7701 0.10858 -0.0050618 -0.019512 -0.11545 -0.092618 0.021434 -0.13339 0.038797 0.045813 0.18391 0.012206 -0.021744 0.00032827 3.2528e-05 -0.00082626 -0.0001561 0.13119 -0.007416 -0.006966 -0.0090188 -0.0024251 -0.11868 -0.069619 0.062264 0.081718 -0.00086478
0.99609 -0.0084164 -0.0092043 -0.0058409 -0.0061449 0 -0.002281 -0.0075873 -0.007988 -0.01583 -0.008751 -0.015487 3.8288 0.10748 0.0052474 -0.018956 -0.12004 -0.078123 0.0086885 -0.14746 0.034402 0.052473 0.18369 0.020874 -0.019655 0.00056248 -0.00032587 -0.00017608 0.00025407 0.15102 -0.0081491 -0.0077818 -0.014119 -0.0014804 -0.10058 -0.074994 0.055027 0.069399 0.0011663
1 -0.01151 -0.0102 -0.0026802 -0.0093167 0 -0.003474 -0.013862 -0.0081907 -0.01402 -0.0069146 -0.015217 3.8877 0.11322 0.020509 -0.015499 -0.11974 -0.054072 -0.0037656 -0.15261 0.031939 0.059675 0.1832 0.024477 -0.012645 0.00043601 -0.0004732 0.00067515 0.00047186 0.17273 -0.012315 -0.011562 -0.015662 -0.0055446 -0.08312 -0.068837 0.050114 0.062652 0.0070432
1.0039 -0.015195 -0.012369 -0.0084513 -0.01575 0 -0.0096674 -0.021802 -0.010631 -0.010386 -0.008386 -0.010133 3.9567 0.12395 0.040437 -0.0089197 -0.11308 -0.021937 -0.014465 -0.14525 0.032897 0.068514 0.18183 0.026127 8.2349e-05 -0.00022935 -0.00038746 0.0007332 0.00029394 0.1993 -0.018062 -0.01742 -0.015095 -0.01297 -0.067867 -0.049485 0.048553 0.062517 0.01741
1.0078 -0.017868 -0.01551 -0.020473 -0.02204 0 -0.018057 -0.02708 -0.014925 -0.0050604 -0.012935 -0.0041169 4.0332 0.13392 0.062314 0.00072683 -0.097661 0.013618 -0.021627 -0.12075 0.040466 0.080587 0.17875 0.029652 0.018961 -0.0012441 -0.0002299 -0.00027891 -0.00013051 0.22564 -0.022367 -0.021868 -0.014474 -0.020555 -0.057313 -0.017158 0.050689 0.070664 0.033134
1.0117 -0.018328 -0.01818 -0.030294 -0.024769 0 -0.025151 -0.026382 -0.019059 -0.00060009 -0.018009 -0.0017858 4.1035 0.13518 0.0799 0.011067 -0.077115 0.043292 -0.026902 -0.087023 0.053759 0.094278 0.17461 0.035314 0.039092 -0.0020326 -0.0001822 -0.0015895 -0.00049363 0.24337 -0.02287 -0.02184 -0.014893 -0.025343 -0.050757 0.016339 0.052611 0.083704 0.051062
1.0156 -0.01667 -0.018649 -0.02992 -0.022601 0 -0.028083 -0.020611 -0.021059 -0.00078189 -0.020504 -0.0061586 4.1575 0.12557 0.090707 0.02064 -0.055166 0.063382 -0.032464 -0.051364 0.070031 0.10721 0.17025 0.040978 0.056998 -0.0019875 -0.00023388 -0.0021163 -0.00063671 0.24949 -0.019114 -0.017395 -0.016497 -0.025737 -0.046571 0.043805 0.05147 0.098787 0.068399
1.0195 -0.014034 -0.016295 -0.017645 -0.016817 0 -0.025402 -0.014034 -0.020497 -0.0072491 -0.019029 -0.01716 4.2004 0.10435 0.093483 0.028527 -0.034497 0.071909 -0.039934 -0.018646 0.086798 0.11744 0.16621 0.046204 0.070455 -0.00096841 -0.00016017 -0.0014849 -0.00066363 0.24935 -0.012742 -0.011459 -0.019228 -0.02178 -0.043624 0.061016 0.045388 0.11404 0.083046
1.0234 -0.011549 -0.012141 0.00043178 -0.010191 0 -0.01774 -0.010242 -0.018429 -0.01747 -0.014557 -0.031284 4.2482 0.071772 0.087514 0.03382 -0.018217 0.067554 -0.051212 0.0058608 0.10064 0.12251 0.16307 0.053186 0.07725 0.00050128 0.0002464 -0.00029205 -0.00076211 0.24968 -0.0067084 -0.0071184 -0.022867 -0.014987 -0.040587 0.064225 0.032484 0.12742 0.092539
1.0273 -0.0095993 -0.0080433 0.014116 -0.0052909 0 -0.0080358 -0.0092148 -0.016025 -0.026314 -0.0091852 -0.042672 4.3106 0.032693 0.074468 0.035581 -0.010828 0.051997 -0.068431 0.016328 0.10408 0.11874 0.16097 0.062863 0.076123 0.0015737 0.00090456 0.00057072 -0.00094204 0.24928 -0.0037946 -0.0053328 -0.026295 -0.0079707 -0.035978 0.053236 0.011807 0.13601 0.093101
1.0313 -0.0080193 -0.0053597 0.015803 -0.0034553 0 -0.00050041 -0.0083302 -0.013522 -0.02982 -0.0046867 -0.045675 4.3813 -0.0038143 0.060464 0.035349 -0.0096368 0.034282 -0.088436 0.018809 0.097246 0.10949 0.15859 0.071181 0.072343 0.0016961 0.0014283 0.00073842 -0.00098966 0.23826 -0.005062 -0.0050741 -0.027311 -0.0036314 -0.030618 0.039529 -0.011291 0.14074 0.087725
1.0352 -0.0067315 -0.0043114 0.0058193 -0.0047187 0 0.0016424 -0.0056996 -0.010619 -0.027599 -0.0022303 -0.038038 4.4443 -0.034091 0.047669 0.033719 -0.013066 0.017795 -0.10915 0.016418 0.08062 0.096824 0.15497 0.07101 0.068435 0.00097592 0.0014311 0.00050763 -0.00070879 0.20803 -0.0091236 -0.0051257 -0.02392 -0.0037859 -0.025399 0.028414 -0.034124 0.14203 0.078167
1.0391 -0.005912 -0.004395 -0.0076783 -0.0080616 0 -0.0017581 -0.0019185 -0.0076244 -0.022001 -0.0027378 -0.02271 4.49 -0.055323 0.037783 0.031283 -0.019313 0.0052238 -0.12839 0.012234 0.055438 0.083035 0.14921 0.058644 0.06663 -7.6061e-06 0.00088607 0.00029074 -0.00020051 0.16164 -0.012897 -0.0052704 -0.016168 -0.0078131 -0.021264 0.024429 -0.054213 0.14043 0.066476
1.043 -0.0055285 -0.0050935 -0.014905 -0.01151 0 -0.0075627 0.00129 -0.0056543 -0.015537 -0.006476 -0.0064968 4.5236 -0.064035 0.032497 0.028744 -0.025557 -0.00084972 -0.1422 0.010244 0.024292 0.072065 0.13971 0.038062 0.069678 -0.00072008 0.00018722 0.00011552 0.00014335 0.1128 -0.01355 -0.0058215 -0.0066404 -0.012454 -0.019983 0.033311 -0.067935 0.13644 0.056331
1.0469 -0.0050034 -0.0060306 -0.012291 -0.012533 0 -0.011367 0.0032417 -0.0053946 -0.0093534 -0.011938 0.0040866 4.5592 -0.063726 0.030733 0.026749 -0.02901 -0.0032709 -0.1485 0.011615 -0.0058094 0.066861 0.12676 0.018085 0.076196 -0.0010149 -0.0001739 -0.00027528 -1.3283e-05 0.07389 -0.010344 -0.0065824 0.0011189 -0.013495 -0.021999 0.05187 -0.075348 0.1311 0.051753
1.0508 -0.0036526 -0.0066106 -0.005129 -0.0094012 0 -0.010378 0.0043933 -0.0058508 -0.0036941 -0.015771 0.0069628 4.6065 -0.059255 0.031251 0.02542 -0.029662 -0.0057622 -0.14884 0.014361 -0.031375 0.066435 0.11219 0.0051713 0.082867 -0.0010389 -2.7384e-05 -0.00093746 -0.00057713 0.045528 -0.005013 -0.0067625 0.0049542 -0.0086402 -0.026124 0.073304 -0.079292 0.12484 0.053034
1.0547 -0.0015094 -0.0059128 -0.0021206 -0.0029653 0 -0.0051156 0.0046554 -0.0048527 0.0011051 -0.014837 0.0054202 4.6659 -0.053042 0.033957 0.024847 -0.027754 -0.010323 -0.14439 0.017118 -0.05074 0.06975 0.097363 -0.00085234 0.087482 -0.00091437 0.00035526 -0.0015014 -0.0010202 0.01846 -0.00039841 -0.0058603 0.005218 0.00045838 -0.031518 0.093414 -0.081586 0.11772 0.060027
1.0586 0.0005127 -0.003279 -0.0065221 0.0030227 0 0.001197 0.0027913 -0.001151 0.0047071 -0.0088583 0.0050573 4.7321 -0.04731 0.039018 0.02508 -0.023841 -0.018673 -0.13675 0.018427 -0.062903 0.075261 0.083877 -0.0044131 0.087836 -0.00060049 0.00055305 -0.0015001 -0.00081329 -0.015123 0.0015679 -0.0041765 0.0039817 0.0089085 -0.037183 0.10802 -0.084217 0.10977 0.072029
1.0625 0.0015225 0.00092513 -0.012611 0.0043401 0 0.0050505 -0.0016761 0.0040834 0.0076081 -0.00079187 0.0092263 4.8008 -0.044047 0.049033 0.026365 -0.018888 -0.031783 -0.12909 0.017293 -0.067216 0.079484 0.075591 -0.0087359 0.080732 -6.6153e-05 0.00041141 -0.00086855 7.1165e-05 -0.05385 0.0010412 -0.0021785 0.0034048 0.011987 -0.041384 0.1111 -0.090211 0.10113 0.086684
1.0664 0.0017238 0.0052798 -0.011436 0.00014183 0 0.0052146 -0.0063489 0.0081742 0.011107 0.0058073 0.016615 4.869 -0.041832 0.063302 0.02821 -0.013862 -0.045022 -0.12374 0.016958 -0.069275 0.080917 0.072255 -0.013485 0.070487 0.00049394 0.00017604 -4.467e-05 0.0010751 -0.09085 -9.5511e-05 0.00042353 0.0046743 0.008863 -0.044201 0.10822 -0.098582 0.093034 0.099499
1.0703 0.002385 0.0082251 -0.00036158 -0.0053032 0 0.0036442 -0.0069484 0.0095051 0.015867 0.009796 0.022679 4.9318 -0.039854 0.080832 0.030401 -0.0087145 -0.055837 -0.121 0.019766 -0.071149 0.079837 0.073383 -0.017144 0.059783 0.0007218 0.00022055 0.00042597 0.0015104 -0.12281 0.00038617 0.0044988 0.0078596 0.0035666 -0.046031 0.10294 -0.10822 0.086483 0.10867
1.0742 0.004564 0.0091503 0.013452 -0.0054095 0 0.0039159 -0.0012728 0.0090424 0.020568 0.01256 0.023453 4.9829 -0.037508 0.10013 0.032727 -0.0033567 -0.062101 -0.12083 0.02766 -0.074477 0.076891 0.078141 -0.020055 0.051087 0.00041765 0.00064522 0.00033879 0.001155 -0.15248 0.0036962 0.010176 0.012116 0.0020284 -0.047298 0.098628 -0.11799 0.082457 0.11279
1.0781 0.0078852 0.0087126 0.019609 0.0030464 0 0.0081121 0.0080148 0.0091553 0.022477 0.015226 0.0186 5.0212 -0.034312 0.11793 0.034911 0.0024824 -0.060957 -0.12271 0.04336 -0.08094 0.073681 0.084952 -0.023954 0.047915 -0.00023148 0.001146 -0.00010989 0.00042734 -0.18162 0.009391 0.015904 0.015895 0.0072743 -0.048632 0.10011 -0.12617 0.08274 0.10996
1.082 0.010732 0.0082073 0.014558 0.016303 0 0.014542 0.015286 0.011027 0.019787 0.016436 0.011543 5.0549 -0.031034 0.12855 0.036825 0.0084815 -0.05291 -0.12463 0.065209 -0.090075 0.072905 0.090088 -0.028937 0.05112 -0.00079416 0.0012815 -0.00061705 -3.5898e-05 -0.20419 0.015567 0.019201 0.0175 0.016643 -0.050196 0.10992 -0.13183 0.088157 0.10053
1.0859 0.011732 0.0086361 0.0048982 0.025807 0 0.018539 0.017022 0.013506 0.013496 0.013664 0.0068854 5.0953 -0.028531 0.13126 0.038753 0.013733 -0.041988 -0.1255 0.087583 -0.099794 0.074681 0.091723 -0.032319 0.056921 -0.0009812 0.00087705 -0.0010278 9.2704e-06 -0.20969 0.019685 0.018566 0.016135 0.023541 -0.051255 0.12465 -0.13632 0.096682 0.087286
1.0898 0.010993 0.010174 0.00065489 0.024921 0 0.016292 0.014787 0.014588 0.0068574 0.0068583 0.0071758 5.1472 -0.02709 0.12638 0.040971 0.017517 -0.030389 -0.12493 0.10675 -0.10891 0.078495 0.089055 -0.031368 0.062703 -0.00087232 0.0001839 -0.0013022 0.0002198 -0.1943 0.019757 0.01472 0.012729 0.022577 -0.051113 0.14203 -0.14072 0.10681 0.071479
1.0938 0.0097904 0.012184 0.0057152 0.014476 0 0.0087174 0.012947 0.013728 0.0028493 8.5528e-05 0.011199 5.2041 -0.026819 0.11512 0.043788 0.019135 -0.020276 -0.1228 0.11898 -0.11629 0.083422 0.081675 -0.026731 0.065674 -0.00074918 -0.00034106 -0.0013507 8.3473e-05 -0.16687 0.015486 0.010024 0.009463 0.014025 -0.049039 0.15946 -0.14622 0.11675 0.054393
1.0977 0.0091327 0.013554 0.015061 0.0022523 0 0.0016091 0.013768 0.012277 0.0020286 -0.0013574 0.014909 5.258 -0.027121 0.10203 0.04785 0.017392 -0.014661 -0.11944 0.11706 -0.12014 0.086579 0.069509 -0.02215 0.060786 -0.00073497 -0.00041125 -0.0010359 -0.00048012 -0.14195 0.0086754 0.0067725 0.0080598 0.0038942 -0.043511 0.17254 -0.15499 0.12223 0.037725
1.1016 0.0088151 0.013181 0.020741 -0.0032888 0 0.0011518 0.015392 0.011597 0.0026444 0.004076 0.014437 5.3108 -0.026643 0.094356 0.052694 0.014195 -0.012109 -0.1163 0.1045 -0.12142 0.086056 0.056434 -0.020534 0.049914 -0.00065239 -9.61e-05 -0.00037386 -0.00096745 -0.12686 0.0024486 0.0059559 0.0083736 -0.00057821 -0.035776 0.18106 -0.16617 0.12176 0.022403
1.1055 0.0079795 0.010623 0.019471 0.00037025 0 0.0082878 0.01471 0.011174 0.0026432 0.012173 0.0092007 5.3751 -0.025155 0.094644 0.057688 0.011318 -0.010973 -0.11403 0.085149 -0.12095 0.081912 0.044608 -0.021005 0.035966 -0.00026249 0.0003186 0.0003434 -0.00077203 -0.1171 -0.00046611 0.0071929 0.0087466 0.003498 -0.027056 0.18624 -0.17829 0.11591 0.008579
1.1094 0.0064294 0.0066404 0.014153 0.0083224 0 0.017172 0.011423 0.009108 0.0015827 0.01625 0.002758 5.4608 -0.022797 0.10424 0.062215 0.010362 -0.00996 -0.11308 0.062331 -0.11932 0.074627 0.035679 -0.020458 0.021645 0.00038864 0.00061913 0.00072837 0.00017506 -0.10477 0.00071595 0.0092528 0.0078537 0.012436 -0.018408 0.18919 -0.18991 0.10567 -0.0036188
1.1133 0.0050823 0.0030644 0.0092118 0.012804 0 0.01973 0.0083253 0.0045793 0.0008994 0.012791 0.00029944 5.5617 -0.020241 0.124 0.0653 0.013705 -0.0074637 -0.11392 0.040638 -0.11718 0.065418 0.031692 -0.017617 0.01097 0.00092427 0.00081522 0.00064794 0.0012658 -0.089548 0.0045366 0.010456 0.0061007 0.018813 -0.011298 0.19143 -0.19877 0.093048 -0.013979
1.1172 0.0049485 0.0017262 0.0061082 0.0096653 0 0.012692 0.007508 -0.00050708 0.0026025 0.0042643 0.0043188 5.6575 -0.019752 0.15004 0.065748 0.023965 -0.0028206 -0.11643 0.025897 -0.11502 0.057917 0.033861 -0.014481 0.0088774 0.00097983 0.0010388 0.00037547 0.0017418 -0.079139 0.0083911 0.0091002 0.0050806 0.017095 -0.0071692 0.19434 -0.20166 0.083875 -0.022243
1.1211 0.0057693 0.0030531 0.0036928 0.0014414 0 0.00076291 0.007255 -0.0027738 0.0075973 -0.0031584 0.011967 5.7313 -0.021967 0.17568 0.064397 0.039049 0.0019751 -0.1195 0.017111 -0.11284 0.053941 0.039416 -0.013357 0.01326 0.00058712 0.001331 0.00035521 0.0013724 -0.078987 0.010106 0.0044109 0.0057227 0.0076793 -0.0048969 0.19724 -0.19939 0.081289 -0.028977
1.125 0.005928 0.0055418 0.0014167 -0.0050773 0 -0.0071847 0.0036854 -0.00048348 0.014756 -0.0045262 0.01681 5.7843 -0.026734 0.19802 0.061989 0.057585 0.005365 -0.12245 0.012929 -0.11054 0.053998 0.046844 -0.013328 0.022312 0.00017968 0.0015484 0.00078584 0.00061272 -0.083744 0.0088945 -0.0023779 0.0071987 -0.0036373 -0.0036167 0.1992 -0.19249 0.086646 -0.034367
1.1289 0.003898 0.0067398 0.0003855 -0.0044618 0 -0.0056887 -0.0044482 0.0045636 0.021177 0.00055018 0.014089 5.8327 -0.033508 0.2147 0.059446 0.077909 0.0057479 -0.1246 0.011506 -0.108 0.058144 0.054542 -0.010971 0.033757 0.00017952 0.0014798 0.0014188 0.00010845 -0.08086 0.0053301 -0.0080961 0.0077427 -0.010133 -0.0023509 0.19925 -0.18176 0.10061 -0.038662
1.1328 -0.00020694 0.0050134 0.001077 0.0029852 0 0.0026682 -0.013361 0.0082264 0.023504 0.0081864 0.0050658 5.8905 -0.040207 0.2228 0.058902 0.096772 -0.00012407 -0.12449 0.0091628 -0.10511 0.065651 0.059833 -0.0048194 0.043127 0.00056724 0.0010533 0.00176 8.0622e-05 -0.062021 0.00079145 -0.0095347 0.0063514 -0.0090145 0.00069829 0.1954 -0.1685 0.12349 -0.042286
1.1367 -0.0045949 0.0006155 0.0015237 0.011258 0 0.009573 -0.017293 0.007183 0.019779 0.013019 -0.0037032 5.9573 -0.043837 0.22533 0.061706 0.11152 -0.011907 -0.12157 0.003241 -0.10199 0.073074 0.061814 0.0019504 0.047471 0.00087898 0.0004348 0.0014897 0.0002183 -0.029204 -0.0030925 -0.0059646 0.0034234 -0.0030228 0.0059228 0.18824 -0.15521 0.14898 -0.046156
1.1406 -0.0073566 -0.0047618 -0.00088076 0.012965 0 0.008 -0.013952 0.0012696 0.010813 0.011285 -0.005988 6.0227 -0.043952 0.22484 0.067568 0.122 -0.027875 -0.11601 -0.0056671 -0.098576 0.078803 0.061328 0.0045361 0.047468 0.00065949 -6.8751e-05 0.00073546 0.00013552 0.010593 -0.004953 -2.2395e-05 -0.00020733 0.0021309 0.012505 0.17923 -0.14274 0.17295 -0.050578
1.1445 -0.0081102 -0.0093425 -0.0060475 0.0048513 0 -0.0022369 -0.0066298 -0.006667 -2.8625e-05 0.0028156 -0.0015105 6.0826 -0.040861 0.22265 0.076034 0.1283 -0.046721 -0.10793 -0.016622 -0.094684 0.08202 0.059211 0.0023003 0.04408 -5.8604e-05 -0.00021611 -2.2013e-05 -0.00015877 0.053916 -0.004338 0.0040603 -0.0044165 0.0022182 0.019697 0.16944 -0.13145 0.19274 -0.055603
1.1484 -0.0081863 -0.012238 -0.010991 -0.0094265 0 -0.014809 -0.00099129 -0.012802 -0.0088711 -0.0086583 0.0036793 6.1451 -0.035632 0.21987 0.086254 0.13084 -0.066756 -0.097532 -0.027963 -0.089925 0.082161 0.056716 0.00053408 0.038994 -0.00072491 2.0107e-05 -0.00032306 -0.0003087 0.10142 -0.0022895 0.0034773 -0.0095536 -0.0027072 0.026443 0.16023 -0.12155 0.20571 -0.061114
1.1523 -0.009285 -0.013426 -0.01348 -0.02155 0 -0.022185 -0.00025163 -0.014563 -0.013891 -0.017352 0.0026154 6.2211 -0.033053 0.21603 0.095746 0.13083 -0.084873 -0.085496 -0.035899 -0.082846 0.079765 0.05641 0.0055057 0.035805 -0.00074679 0.00045921 -9.1793e-05 -9.3155e-05 0.15062 -0.0011562 -0.0014226 -0.015132 -0.0091221 0.031024 0.15364 -0.11291 0.20972 -0.065991
1.1563 -0.011942 -0.013271 -0.014854 -0.024497 0 -0.021195 -0.003606 -0.011936 -0.016336 -0.019168 -0.0063075 6.3084 -0.036338 0.21005 0.10295 0.13026 -0.10003 -0.073238 -0.039929 -0.073166 0.077139 0.05865 0.017844 0.035267 -4.1268e-05 0.0008368 0.00029572 0.00025251 0.19221 -0.0032694 -0.0079084 -0.019307 -0.013407 0.033979 0.14939 -0.10479 0.20976 -0.069201
1.1602 -0.01516 -0.01236 -0.017904 -0.017868 0 -0.014687 -0.0085335 -0.0075425 -0.019021 -0.015114 -0.017995 6.3903 -0.046645 0.20125 0.1075 0.12951 -0.11192 -0.061204 -0.040397 -0.060624 0.075096 0.06319 0.031641 0.036815 0.00085245 0.00094088 0.00031264 0.00028451 0.21764 -0.0091762 -0.013075 -0.020249 -0.01476 0.035945 0.14731 -0.097023 0.20825 -0.07018
1.1641 -0.017367 -0.011661 -0.022231 -0.0082476 0 -0.0087218 -0.0134 -0.005418 -0.023564 -0.011172 -0.025388 6.4505 -0.064392 0.18919 0.10936 0.12882 -0.12049 -0.049721 -0.038017 -0.045134 0.074236 0.069536 0.040512 0.039526 0.0012183 0.00068721 -0.00025304 -0.00010009 0.23034 -0.016872 -0.015522 -0.018187 -0.015273 0.037661 0.14719 -0.089475 0.20752 -0.068545
1.168 -0.017752 -0.012367 -0.02353 -0.0039935 0 -0.0080251 -0.017488 -0.0086325 -0.028866 -0.013612 -0.025707 6.4885 -0.089254 0.17348 0.10905 0.12817 -0.12567 -0.03901 -0.034429 -0.026537 0.074995 0.076524 0.044047 0.041112 0.00077171 0.00013827 -0.0010452 -0.00047149 0.24602 -0.022937 -0.015603 -0.015794 -0.017426 0.0405 0.149 -0.082106 0.21083 -0.063789
1.1719 -0.016893 -0.015123 -0.01891 -0.0085932 0 -0.01303 -0.019673 -0.016906 -0.032205 -0.023232 -0.022388 6.5198 -0.11544 0.15618 0.10898 0.12762 -0.12904 -0.028595 -0.032305 -0.0063835 0.076516 0.082407 0.047606 0.039356 -0.00011547 -0.00050139 -0.0013682 -0.00031354 0.27861 -0.024926 -0.014787 -0.016122 -0.02149 0.045103 0.15227 -0.074813 0.21862 -0.057349
1.1758 -0.01634 -0.019327 -0.01223 -0.018253 0 -0.020224 -0.018833 -0.026273 -0.031875 -0.033981 -0.021229 6.5593 -0.13881 0.13901 0.11049 0.12769 -0.132 -0.018108 -0.032209 0.013967 0.078179 0.087036 0.055847 0.034849 -0.00077146 -0.00092018 -0.00078037 0.00035746 0.32583 -0.023208 -0.014934 -0.019948 -0.025312 0.050611 0.15634 -0.067473 0.22873 -0.050766
1.1797 -0.017567 -0.023409 -0.011958 -0.025799 0 -0.025216 -0.016181 -0.031836 -0.028867 -0.037984 -0.024725 6.6087 -0.15716 0.12283 0.11415 0.12899 -0.13535 -0.0074736 -0.034141 0.033776 0.079906 0.090699 0.067353 0.028482 -0.00082632 -0.00080882 0.00044194 0.00092519 0.37084 -0.020753 -0.017566 -0.025148 -0.026608 0.056182 0.16059 -0.060012 0.23963 -0.044922
1.1836 -0.021041 -0.02606 -0.022347 -0.027262 0 -0.026221 -0.016092 -0.031819 -0.026066 -0.032673 -0.030041 6.6587 -0.16878 0.10831 0.12025 0.13224 -0.13983 0.0032846 -0.037757 0.052388 0.081797 0.093985 0.07627 0.021606 -0.00050264 -4.3784e-05 0.0014436 0.00080269 0.39959 -0.021013 -0.022991 -0.02874 -0.02552 0.060767 0.16425 -0.052368 0.2496 -0.040618
1.1875 -0.02595 -0.027276 -0.037451 -0.025024 0 -0.025353 -0.022824 -0.02919 -0.025795 -0.023169 -0.032236 6.7022 -0.17184 0.096084 0.12824 0.13938 -0.14662 0.013282 -0.041678 0.068842 0.085332 0.099043 0.078819 0.017941 -0.00033644 0.0011638 0.0014952 0.00010043 0.41534 -0.025464 -0.02973 -0.029533 -0.02488 0.061827 0.16434 -0.044626 0.25576 -0.038784
1.1914 -0.030749 -0.028209 -0.045702 -0.024773 0 -0.026543 -0.035609 -0.028889 -0.027958 -0.017477 -0.029382 6.7422 -0.17174 0.085049 0.13545 0.14899 -0.15451 0.021704 -0.044455 0.083998 0.09117 0.10655 0.077248 0.018202 -0.00061363 0.0023139 0.00065375 -0.00043388 0.43432 -0.03258 -0.035112 -0.028881 -0.027735 0.059971 0.15998 -0.03722 0.25943 -0.037796
1.1953 -0.03416 -0.030001 -0.041251 -0.029506 0 -0.031654 -0.047665 -0.03299 -0.030355 -0.019258 -0.024622 6.7851 -0.17058 0.0752 0.14051 0.15984 -0.16248 0.028097 -0.045755 0.09814 0.099387 0.1163 0.07704 0.021948 -0.0010798 0.0029078 -0.00026558 -0.00020038 0.46712 -0.03884 -0.037029 -0.02906 -0.034287 0.055885 0.15091 -0.030501 0.26185 -0.03674
1.1992 -0.03593 -0.032814 -0.030035 -0.036566 0 -0.038239 -0.051347 -0.038643 -0.030807 -0.025364 -0.023362 6.8288 -0.17003 0.066711 0.14228 0.1705 -0.16943 0.032184 -0.04544 0.11148 0.10972 0.12772 0.080971 0.028333 -0.0012121 0.0028108 -0.00042527 0.00057471 0.50648 -0.040975 -0.035495 -0.031136 -0.041101 0.050416 0.13735 -0.0248 0.26427 -0.034818
1.2031 -0.03672 -0.035883 -0.023719 -0.040472 0 -0.041451 -0.044985 -0.041118 -0.029255 -0.030204 -0.028311 6.8635 -0.1717 0.060515 0.139 0.17828 -0.17326 0.033635 -0.04354 0.12406 0.12124 0.13937 0.086855 0.035477 -0.00078346 0.0023811 0.00027567 0.0010395 0.53485 -0.037983 -0.032524 -0.034365 -0.04356 0.045023 0.12014 -0.020716 0.26866 -0.030984
1.207 -0.037225 -0.038238 -0.027892 -0.038454 0 -0.038769 -0.034459 -0.038899 -0.028124 -0.031824 -0.036923 6.8827 -0.17493 0.057887 0.13049 0.17979 -0.17215 0.033411 -0.040926 0.13538 0.13096 0.14806 0.091039 0.039915 -0.00014441 0.0021989 0.0011526 0.00062539 0.54291 -0.031743 -0.030421 -0.037339 -0.03972 0.04146 0.10345 -0.018546 0.27599 -0.025471
1.2109 -0.037333 -0.039132 -0.037177 -0.033078 0 -0.032992 -0.02769 -0.035352 -0.030534 -0.033054 -0.043499 6.8926 -0.17782 0.058135 0.11884 0.17546 -0.16743 0.032816 -0.038357 0.14503 0.13726 0.15279 0.092973 0.040879 8.4023e-05 0.0025674 0.0014248 -0.00031545 0.53833 -0.025948 -0.030161 -0.039346 -0.032324 0.039464 0.090248 -0.017797 0.28449 -0.019884
1.2148 -0.036203 -0.037957 -0.041908 -0.029519 0 -0.029977 -0.027573 -0.034957 -0.037566 -0.036847 -0.04413 6.9051 -0.17941 0.060494 0.10525 0.16581 -0.16042 0.032345 -0.03619 0.15245 0.13939 0.15326 0.095418 0.038352 -0.0003789 0.003211 0.00093177 -0.00087283 0.53551 -0.023954 -0.031209 -0.040571 -0.027065 0.038507 0.081927 -0.018285 0.29264 -0.015371
1.2188 -0.033258 -0.034301 -0.038102 -0.030447 0 -0.032664 -0.03043 -0.038084 -0.046646 -0.04151 -0.040228 6.9221 -0.17889 0.063855 0.091061 0.15186 -0.15284 0.032345 -0.034734 0.15711 0.13698 0.14956 0.10047 0.03273 -0.0011673 0.0034811 0.00017602 -0.00058122 0.53862 -0.026787 -0.032459 -0.041236 -0.028176 0.037824 0.079416 -0.019795 0.29874 -0.013109
1.2227 -0.02914 -0.02867 -0.029741 -0.033586 0 -0.037299 -0.031022 -0.040174 -0.052603 -0.041645 -0.037532 6.9298 -0.17586 0.064978 0.079016 0.13635 -0.14937 0.03249 -0.034696 0.15725 0.13005 0.14268 0.10664 0.025405 -0.0015913 0.0029378 -0.00027202 3.7838e-05 0.53735 -0.032494 -0.032887 -0.040888 -0.034725 0.035533 0.083256 -0.022249 0.299 -0.015368
1.2266 -0.025608 -0.023215 -0.022423 -0.03411 0 -0.036366 -0.028296 -0.03661 -0.051159 -0.034211 -0.041115 6.9143 -0.17264 0.061752 0.070747 0.12353 -0.15236 0.031447 -0.036145 0.15364 0.12224 0.13612 0.11047 0.018799 -0.0012868 0.0018018 -0.00031103 3.1066e-05 0.51991 -0.037383 -0.031548 -0.038672 -0.040792 0.031227 0.088678 -0.02522 0.29414 -0.02076
1.2305 -0.024434 -0.021213 -0.017692 -0.029337 0 -0.026311 -0.025844 -0.028229 -0.04243 -0.02322 -0.050285 6.881 -0.17048 0.054175 0.066812 0.11483 -0.16158 0.028492 -0.039125 0.14679 0.11522 0.1312 0.11036 0.013437 -0.00055609 0.00083932 -0.00023618 -0.00090107 0.48875 -0.038517 -0.027907 -0.034323 -0.039893 0.025589 0.093381 -0.028561 0.2858 -0.027771
1.2344 -0.026353 -0.025051 -0.015078 -0.021463 0 -0.012758 -0.027361 -0.021451 -0.031449 -0.0177 -0.057712 6.8566 -0.17015 0.042776 0.0676 0.11108 -0.17616 0.023218 -0.043616 0.13715 0.11003 0.12858 0.10757 0.0094786 -6.7491e-05 0.00073739 -0.00024326 -0.0019828 0.46217 -0.03587 -0.023171 -0.0289 -0.030606 0.01948 0.095953 -0.032127 0.27561 -0.035022
1.2383 -0.031007 -0.034224 -0.017597 -0.016307 0 -0.0074789 -0.032807 -0.022514 -0.024702 -0.024359 -0.054156 6.8653 -0.17227 0.028989 0.073662 0.11294 -0.19404 0.015328 -0.049543 0.12529 0.10754 0.12862 0.10316 0.00673 -0.00021902 0.0015166 -0.00016326 -0.0021179 0.461 -0.032626 -0.021233 -0.024592 -0.018932 0.014493 0.095261 -0.035705 0.26611 -0.040504
1.2422 -0.037686 -0.045302 -0.031029 -0.019465 0 -0.018939 -0.039424 -0.031604 -0.025143 -0.04171 -0.035822 6.9026 -0.1755 0.017627 0.08435 0.1188 -0.20858 0.0064329 -0.055737 0.11293 0.10681 0.12959 0.095534 0.0042479 -0.00079739 0.0025195 0.0002547 -0.0010489 0.49425 -0.033191 -0.026978 -0.023624 -0.014872 0.01344 0.093244 -0.03866 0.26117 -0.04181
1.2461 -0.045839 -0.054178 -0.055524 -0.032742 0 -0.044574 -0.045658 -0.042768 -0.029943 -0.060875 -0.0088264 6.9347 -0.17748 0.011566 0.096788 0.12534 -0.21591 -0.00087117 -0.060552 0.10194 0.10561 0.12928 0.082775 0.0018016 -0.0012407 0.0029992 0.00090223 0.00032833 0.55627 -0.040144 -0.042048 -0.02692 -0.025065 0.016173 0.093551 -0.040607 0.26048 -0.040001
1.25 -0.054716 -0.058777 -0.079916 -0.052781 0 -0.071741 -0.052668 -0.049498 -0.033252 -0.072018 0.013108 6.9265 -0.17697 0.012161 0.10951 0.13127 -0.21434 -0.0051051 -0.062839 0.093476 0.10302 0.12686 0.068088 -9.5077e-05 -0.0011978 0.0027724 0.0013116 0.00086086 0.63389 -0.052124 -0.061618 -0.03337 -0.046895 0.022279 0.098178 -0.041276 0.26328 -0.036048
1.2539 -0.062718 -0.059883 -0.088536 -0.072265 0 -0.086648 -0.061483 -0.050177 -0.031821 -0.070789 0.01674 6.8723 -0.17298 0.020279 0.12105 0.13556 -0.20295 -0.0050249 -0.061516 0.088674 0.098365 0.12183 0.061463 -0.00069986 -0.00080643 0.0023451 0.0011458 0.00030144 0.71377 -0.064191 -0.076171 -0.0404 -0.069071 0.031008 0.10874 -0.040465 0.2684 -0.031177
1.2578 -0.067521 -0.059603 -0.076007 -0.083185 0 -0.083705 -0.069562 -0.048297 -0.028435 -0.060157 -0.0022762 6.7986 -0.16419 0.037362 0.12882 0.13751 -0.18094 0.0012034 -0.05425 0.090115 0.091678 0.11457 0.07373 0.0024694 -0.00045366 0.0024147 0.00059045 -0.00049962 0.78444 -0.070577 -0.077973 -0.045732 -0.079042 0.040554 0.12724 -0.037817 0.27302 -0.027968
1.2617 -0.067274 -0.059138 -0.054021 -0.081011 0 -0.068078 -0.071602 -0.048152 -0.029869 -0.047484 -0.036621 6.7359 -0.15263 0.059996 0.13238 0.13922 -0.15452 0.010655 -0.042007 0.097378 0.085941 0.10853 0.10729 0.01056 -0.00033626 0.0032279 0.00013944 -0.00056072 0.8367 -0.06816 -0.06701 -0.049166 -0.072021 0.048388 0.14934 -0.034282 0.2745 -0.028016
1.2656 -0.061898 -0.05796 -0.040758 -0.067649 0 -0.050501 -0.06454 -0.051062 -0.040989 -0.039894 -0.07204 6.6895 -0.13977 0.086207 0.13263 0.14242 -0.12722 0.0203 -0.02642 0.10917 0.083247 0.10597 0.15242 0.022987 -0.00031265 0.0043834 -1.4017e-06 0.00017586 0.86681 -0.058443 -0.050924 -0.052748 -0.054569 0.054013 0.17132 -0.030789 0.27281 -0.030862
1.2695 -0.053299 -0.054854 -0.042774 -0.05081 0 -0.03957 -0.051465 -0.055542 -0.06012 -0.040762 -0.096017 6.6381 -0.12632 0.11513 0.13032 0.14835 -0.10078 0.027825 -0.0086857 0.12452 0.08498 0.10839 0.19332 0.039021 -0.0001673 0.0052224 -0.00016058 0.00084651 0.87953 -0.046715 -0.038882 -0.058765 -0.039672 0.057391 0.19068 -0.028131 0.26836 -0.035852
1.2734 -0.044324 -0.049496 -0.04902 -0.039303 0 -0.03736 -0.039917 -0.059882 -0.079626 -0.048434 -0.10431 6.5595 -0.11275 0.14624 0.12652 0.15838 -0.07644 0.030427 0.0097069 0.14211 0.092535 0.11732 0.21883 0.057394 6.4172e-05 0.0054053 -0.00074473 0.00068856 0.88445 -0.038862 -0.035032 -0.067071 -0.037062 0.058859 0.20472 -0.027351 0.26212 -0.041834
1.2773 -0.0374 -0.043009 -0.044316 -0.037152 0 -0.040271 -0.035884 -0.063377 -0.091003 -0.057276 -0.10133 6.4542 -0.097969 0.17962 0.12326 0.17339 -0.052777 0.024111 0.026293 0.1588 0.10602 0.13316 0.22832 0.074286 0.0001074 0.0051457 -0.0015873 -8.4353e-05 0.88652 -0.03788 -0.037198 -0.074378 -0.046446 0.05989 0.21128 -0.030725 0.25672 -0.046007
1.2813 -0.033812 -0.037251 -0.02775 -0.041207 0 -0.042943 -0.039334 -0.065156 -0.090269 -0.060888 -0.095149 6.3444 -0.080828 0.21361 0.12134 0.18996 -0.026818 0.011832 0.040756 0.17214 0.12054 0.15079 0.22829 0.087085 -0.00021299 0.0049441 -0.0019222 -0.0005394 0.88033 -0.042391 -0.040876 -0.076639 -0.05886 0.061507 0.21465 -0.038077 0.25303 -0.047483
1.2852 -0.033666 -0.033736 -0.015035 -0.044528 0 -0.042019 -0.045308 -0.063302 -0.07976 -0.056236 -0.091217 6.2483 -0.060884 0.24646 0.1206 0.20586 0.0024263 -0.0046801 0.053368 0.18067 0.13342 0.16739 0.22441 0.09471 -0.00070659 0.0051279 -0.0011301 -0.00011507 0.85609 -0.048091 -0.043556 -0.072622 -0.064494 0.063429 0.21699 -0.049575 0.25048 -0.046273
1.2891 -0.035989 -0.03306 -0.021279 -0.042769 0 -0.037898 -0.048827 -0.056627 -0.065822 -0.046018 -0.089264 6.1621 -0.038102 0.27602 0.12062 0.21879 0.035242 -0.023471 0.064622 0.18312 0.14219 0.18023 0.21692 0.096508 -0.00094069 0.0056205 0.00051579 0.00070137 0.81201 -0.050939 -0.045133 -0.065156 -0.060132 0.065024 0.22028 -0.065195 0.24801 -0.04267
1.293 -0.038841 -0.034861 -0.043015 -0.037847 0 -0.034037 -0.04847 -0.047402 -0.05462 -0.03683 -0.084709 6.0653 -0.01341 0.2967 0.12007 0.22414 0.070141 -0.041362 0.07567 0.17652 0.14283 0.18465 0.20271 0.091648 -0.00063465 0.0060805 0.001972 0.00089985 0.75851 -0.049665 -0.045443 -0.05851 -0.050248 0.063995 0.22682 -0.085143 0.24253 -0.037507
1.2969 -0.03994 -0.037979 -0.060037 -0.035557 0 -0.034194 -0.045763 -0.040961 -0.048699 -0.033869 -0.072993 5.9438 0.0087362 0.30341 0.11703 0.21934 0.10019 -0.055707 0.087985 0.16041 0.13561 0.17962 0.18027 0.082907 8.969e-05 0.0062012 0.0023657 0.00011073 0.70761 -0.045854 -0.043147 -0.054249 -0.041756 0.05738 0.23513 -0.10727 0.23045 -0.032402
1.3008 -0.038014 -0.040709 -0.05599 -0.039489 0 -0.039088 -0.042296 -0.041026 -0.045828 -0.036474 -0.053472 5.8048 0.025207 0.29643 0.11112 0.20558 0.12078 -0.067032 0.10145 0.13635 0.12378 0.16777 0.15177 0.072934 0.00084606 0.0058837 0.0017908 -0.00089931 0.65778 -0.0419 -0.037777 -0.049739 -0.037778 0.044893 0.24198 -0.12934 0.21192 -0.027481
1.3047 -0.033961 -0.041405 -0.035569 -0.047123 0 -0.044958 -0.03828 -0.04505 -0.040569 -0.03877 -0.030194 5.6673 0.033831 0.27598 0.10227 0.18352 0.12887 -0.076083 0.11546 0.10499 0.10953 0.1508 0.12085 0.063146 0.0013314 0.0052015 0.0011245 -0.00098887 0.59203 -0.038857 -0.031995 -0.041065 -0.03597 0.026663 0.2449 -0.14969 0.18761 -0.022304
1.3086 -0.030448 -0.039313 -0.019506 -0.051751 0 -0.045946 -0.033669 -0.045182 -0.028179 -0.035275 -0.0091477 5.5411 0.032762 0.24322 0.090691 0.15434 0.12205 -0.084028 0.12907 0.067309 0.095355 0.13085 0.089677 0.054828 0.0015121 0.0042854 0.0010832 0.00013365 0.49434 -0.03602 -0.030191 -0.027547 -0.032185 0.0033814 0.24136 -0.1666 0.15893 -0.016122
1.3125 -0.029744 -0.035016 -0.022742 -0.048204 0 -0.039085 -0.02961 -0.035193 -0.0089092 -0.026405 0.0058536 5.4178 0.01851 0.20126 0.077225 0.11997 0.096823 -0.093523 0.13813 0.025416 0.085729 0.11189 0.058947 0.049686 0.0015088 0.00327 0.0015416 0.001544 0.36939 -0.032261 -0.033948 -0.013247 -0.02533 -0.021737 0.22636 -0.17523 0.1312 -0.0061396
1.3164 -0.031537 -0.029979 -0.039294 -0.036987 0 -0.027594 -0.027856 -0.017037 0.010562 -0.01855 0.015291 5.2806 -0.0015142 0.15999 0.064119 0.085669 0.065501 -0.10494 0.14082 -0.014485 0.080345 0.096182 0.030174 0.046346 0.0013889 0.002307 0.0018077 0.002002 0.24523 -0.027496 -0.03934 -0.0037184 -0.018645 -0.043178 0.2049 -0.17633 0.10971 0.0073121
1.3203 -0.032898 -0.025502 -0.049486 -0.023324 0 -0.018768 -0.028607 -0.00017479 0.020867 -0.018321 0.022167 5.1219 -0.023663 0.12309 0.052146 0.053383 0.033948 -0.11736 0.13599 -0.048761 0.078417 0.08432 0.0069706 0.044039 0.0011363 0.0015593 0.0014711 0.0011733 0.15463 -0.022699 -0.039743 -0.0011513 -0.016378 -0.058423 0.17966 -0.16979 0.096486 0.023406
1.3242 -0.030732 -0.021995 -0.040727 -0.012672 0 -0.017558 -0.029367 0.00641 0.017048 -0.026162 0.027805 4.9491 -0.044272 0.093531 0.041893 0.024815 0.0075806 -0.12948 0.12299 -0.073951 0.078931 0.076679 -0.0066218 0.041984 0.0007935 0.0011392 0.00084998 -9.1659e-05 0.11174 -0.01862 -0.031885 -0.0027403 -0.019224 -0.065576 0.1533 -0.15576 0.092667 0.040882
1.3281 -0.02453 -0.019107 -0.019326 -0.0071046 0 -0.021688 -0.026452 0.0020519 0.0032545 -0.035176 0.029288 4.7747 -0.057582 0.074997 0.034026 0.0024327 -0.0058462 -0.13828 0.10082 -0.083817 0.080198 0.073944 -0.0090327 0.03903 0.00053065 0.0010495 0.00057849 -0.00066152 0.10481 -0.014772 -0.018956 -0.0038441 -0.022906 -0.062105 0.12965 -0.13398 0.099265 0.056971
1.332 -0.016806 -0.01632 -0.0020983 -0.0053369 0 -0.023412 -0.018 -0.0054873 -0.010004 -0.036371 0.021655 4.6041 -0.058262 0.066815 0.028237 -0.012569 -0.0032139 -0.13932 0.072671 -0.074696 0.080068 0.076289 -0.0022305 0.034199 0.00049871 0.0011879 0.00086704 -0.00021972 0.11004 -0.010039 -0.0075511 -0.0026715 -0.021379 -0.050373 0.11107 -0.10652 0.11158 0.066971
1.3359 -0.010804 -0.013281 0.0011939 -0.0052791 0 -0.016815 -0.0058713 -0.007727 -0.014701 -0.025852 0.0035463 4.4348 -0.047775 0.064285 0.02355 -0.02183 0.009105 -0.13238 0.043471 -0.051493 0.078419 0.083251 0.009875 0.027862 0.00063057 0.0014029 0.0012888 0.00056101 0.11204 -0.0044236 -0.0017894 -0.0017903 -0.012055 -0.036198 0.095331 -0.076337 0.12386 0.070053
1.3398 -0.0077488 -0.0097197 -0.0046538 -0.0060677 0 -0.003814 0.0050567 -0.0034194 -0.012468 -0.0080953 -0.018982 4.2649 -0.026889 0.065071 0.019513 -0.025944 0.026851 -0.11737 0.015966 -0.017097 0.075421 0.095312 0.023735 0.020345 0.0006705 0.001546 0.0012834 0.00083237 0.11295 -6.852e-05 -0.00073785 -0.0051124 0.0013314 -0.023113 0.080527 -0.044879 0.1333 0.066034
1.3438 -0.006278 -0.005496 -0.0087581 -0.0079115 0 0.0071386 0.0096836 0.00089021 -0.012787 0.0071067 -0.035063 4.0979 0.0029748 0.066781 0.015678 -0.025676 0.045121 -0.0948 -0.0072441 0.024786 0.071406 0.11297 0.037055 0.012099 0.0004559 0.0015095 0.00075282 0.00042211 0.12465 -0.00011114 -0.0011498 -0.013518 0.01082 -0.014699 0.064421 -0.013587 0.13755 0.055335
1.3477 -0.004352 -0.0010349 -0.0066601 -0.010688 0 0.0086897 0.0058294 -0.0020807 -0.022971 0.011416 -0.03695 3.9385 0.039228 0.065611 0.011317 -0.021824 0.054114 -0.065926 -0.021887 0.066358 0.066631 0.13831 0.048317 0.0041134 0.00014252 0.0012808 9.291e-05 -0.00014391 0.15338 -0.0059561 -0.0014871 -0.023389 0.0099668 -0.018065 0.042565 0.014529 0.13405 0.039553
1.3516 -0.0014414 0.0024157 -0.0027437 -0.013156 0 0.0013347 -0.003971 -0.012751 -0.039214 0.003466 -0.026635 3.7842 0.074636 0.059869 0.0060386 -0.017363 0.051311 -0.036662 -0.031049 0.09969 0.060735 0.16789 0.056451 -0.0029446 7.4541e-05 0.000998 -0.00027799 -0.00033264 0.18981 -0.015226 -0.0023628 -0.029223 -0.0010429 -0.03179 0.015859 0.037617 0.12767 0.023907
1.3555 0.0012541 0.0034734 -0.0021845 -0.013483 0 -0.0070813 -0.01322 -0.023742 -0.047918 -0.010474 -0.014714 3.6246 0.10558 0.048917 -0.00022848 -0.013642 0.03784 -0.0098605 -0.037935 0.12234 0.052864 0.19877 0.061242 -0.0091294 0.00039032 0.00091443 -0.00027891 -0.00015847 0.21116 -0.022417 -0.0036246 -0.027656 -0.015004 -0.053476 -0.013284 0.05441 0.1219 0.010178
1.3594 0.0024953 0.0020027 -0.0039785 -0.010322 0 -0.0084531 -0.015005 -0.026198 -0.03722 -0.02078 -0.011686 3.4507 0.12907 0.032173 -0.0074038 -0.011659 0.015228 0.012218 -0.045554 0.13294 0.042252 0.22797 0.063425 -0.014648 0.00079212 0.0012111 -4.2092e-05 -3.4055e-05 0.19359 -0.022233 -0.0028056 -0.019431 -0.022665 -0.080655 -0.042275 0.063677 0.11961 -0.00070834
1.3633 0.0025129 -0.00020182 -0.0031974 -0.0035613 0 -0.0013018 -0.0067813 -0.017305 -0.0085465 -0.020705 -0.018993 3.2635 0.14088 0.0085735 -0.015186 -0.012585 -0.013861 0.026605 -0.058485 0.13029 0.027691 0.25066 0.063508 -0.020017 0.00078053 0.0017723 0.00040318 -0.00021274 0.12772 -0.013362 0.0021561 -0.00825 -0.019461 -0.10948 -0.066723 0.063226 0.12468 -0.0083552
1.3672 0.0026609 -0.00051841 0.0019567 0.0054681 0 0.0086739 0.0069723 -0.0024024 0.022751 -0.010467 -0.027797 3.0731 0.13699 -0.02185 -0.021666 -0.016595 -0.043203 0.03061 -0.082408 0.11751 0.0093437 0.25887 0.06026 -0.026492 0.00015869 0.0021647 0.0011354 -0.00052785 0.028242 0.0001415 0.0090248 0.0017943 -0.0086878 -0.13222 -0.079504 0.051308 0.14028 -0.015074
1.3711 0.0037638 0.0022978 0.0080697 0.014152 0 0.01422 0.017143 0.0096583 0.038948 0.0035216 -0.02672 2.8895 0.12188 -0.055076 -0.024828 -0.021366 -0.069224 0.027032 -0.11462 0.10153 -0.0093683 0.25311 0.050895 -0.034254 -0.00071517 0.0019361 0.0020227 -0.0006793 -0.070667 0.011178 0.011827 0.0080959 0.0016127 -0.14589 -0.080969 0.031946 0.16276 -0.023446
1.375 0.0051492 0.0068714 0.011511 0.019323 0 0.0127 0.016667 0.013488 0.03387 0.013701 -0.011689 2.716 0.097679 -0.08826 -0.022972 -0.025158 -0.090939 0.017029 -0.15247 0.084992 -0.025867 0.23366 0.033492 -0.04298 -0.0012236 0.0010319 0.0025869 -0.00062734 -0.13511 0.014302 0.0067482 0.01007 0.0055746 -0.14893 -0.071332 0.0071134 0.19017 -0.034291
1.3789 0.0054655 0.010281 0.012977 0.018767 0 0.0075005 0.0064457 0.010698 0.01721 0.016884 0.010769 2.5511 0.067033 -0.11819 -0.014495 -0.026106 -0.10795 0.0020506 -0.19244 0.070067 -0.037445 0.20174 0.0095451 -0.052061 -0.0010645 -6.8106e-05 0.0023811 -0.00057385 -0.15507 0.0095726 -0.0026125 0.0089354 0.004323 -0.14045 -0.051476 -0.020922 0.22033 -0.047948
1.3828 0.0042925 0.010539 0.01521 0.01287 0 0.0042535 -0.0049185 0.0076381 0.0059066 0.015825 0.029318 2.3928 0.034496 -0.13694 0.0043457 -0.019983 -0.12038 -0.015594 -0.22566 0.058556 -0.038066 0.16017 -0.01612 -0.059197 -0.00052818 -0.00069031 0.0015143 -0.00059251 -0.15259 0.0026121 -0.0071898 0.007183 0.0043776 -0.11841 -0.022629 -0.048093 0.24981 -0.063245
1.3867 0.0026859 0.0081451 0.017445 0.0049785 0 0.0058258 -0.007988 0.009684 0.01028 0.01558 0.03714 2.2399 0.0059994 -0.14036 0.031169 -0.0062506 -0.13095 -0.031622 -0.24442 0.048239 -0.027553 0.11925 -0.03838 -0.061627 -0.00018974 -0.00053539 0.00065015 -0.00044568 -0.16405 0.00045563 -0.0008726 0.0075463 0.011019 -0.08836 0.0090934 -0.070564 0.27595 -0.075722
1.3906 0.0020617 0.0053181 0.015156 -0.00038399 0 0.010281 -0.00020907 0.016789 0.026493 0.018037 0.036532 2.0881 -0.016871 -0.12866 0.062363 0.013263 -0.14042 -0.04419 -0.24758 0.037006 -0.0085831 0.084519 -0.055072 -0.058392 -0.00032866 4.4403e-05 0.00035402 0.00011107 -0.20827 0.0060593 0.012808 0.011517 0.022695 -0.05427 0.040797 -0.087746 0.2982 -0.082893
1.3945 0.0027038 0.0039086 0.0065582 -0.00046195 0 0.012908 0.012397 0.023698 0.040751 0.019944 0.035324 1.93 -0.033491 -0.10211 0.094848 0.036704 -0.14865 -0.052217 -0.235 0.02345 0.016523 0.059662 -0.067347 -0.048965 -0.00066385 0.00034101 0.00047503 0.00088973 -0.26807 0.015729 0.022973 0.018311 0.031758 -0.018775 0.070798 -0.099535 0.31591 -0.083163
1.3984 0.0035446 0.004118 -0.0027083 0.0039116 0 0.010264 0.020916 0.024546 0.040922 0.016518 0.039 1.761 -0.043812 -0.061571 0.12446 0.061233 -0.15476 -0.05479 -0.20755 0.0060831 0.044479 0.048453 -0.07686 -0.033044 -0.00067023 -9.3689e-05 0.00031032 0.0012907 -0.30368 0.021818 0.021 0.0253 0.030995 0.015195 0.097567 -0.10627 0.32814 -0.075009
1.4023 0.0033987 0.0050121 -0.0044156 0.0091102 0 0.0031365 0.021039 0.018082 0.025968 0.0070991 0.045663 1.5859 -0.050031 -0.011061 0.14274 0.079554 -0.15468 -0.052613 -0.17159 -0.015699 0.068248 0.053827 -0.08264 -0.012415 -0.00015068 -0.0010763 -0.00055791 0.00086746 -0.28728 0.018846 0.0082258 0.029713 0.019996 0.042756 0.1196 -0.1098 0.33114 -0.058555
1.4063 0.0022508 0.0057901 0.0021663 0.011396 0 -0.003666 0.015449 0.0090818 0.0062235 -0.0031145 0.047832 1.4165 -0.056261 0.040635 0.14951 0.088864 -0.14716 -0.050336 -0.13783 -0.038455 0.085199 0.06695 -0.080805 0.007742 0.00051684 -0.0019893 -0.0016803 -0.00015492 -0.22634 0.0080541 -0.0055879 0.030164 0.0055667 0.063358 0.13852 -0.11289 0.32472 -0.039771
1.4102 0.0012244 0.0062222 0.0074885 0.0092528 0 -0.0047278 0.0096797 0.004321 -0.0050564 -0.007525 0.039008 1.2601 -0.063551 0.090259 0.1451 0.088207 -0.13101 -0.050494 -0.11021 -0.060066 0.094921 0.083519 -0.067532 0.024946 0.00070951 -0.0023237 -0.0021218 -0.0010124 -0.15348 -0.0035517 -0.011099 0.026748 -0.0040016 0.076222 0.15484 -0.11588 0.30757 -0.021265
1.4141 0.0013455 0.0060526 0.0015939 0.003755 0 0.001519 0.0064237 0.0062406 -0.0021502 -0.0046227 0.019343 1.1113 -0.072402 0.13509 0.13068 0.077533 -0.10546 -0.055376 -0.091579 -0.078425 0.097758 0.09926 -0.042683 0.037083 0.00015319 -0.0020373 -0.0014416 -0.0010911 -0.09377 -0.0090216 -0.0068477 0.020047 -0.005419 0.080828 0.16915 -0.11867 0.27881 -0.0052897
1.418 0.0024541 0.0045945 -0.013457 -0.0027396 0 0.010706 0.0041053 0.0099965 0.0085952 0.00019994 -0.0039648 0.95857 -0.081948 0.17157 0.10873 0.057742 -0.068643 -0.068602 -0.084292 -0.089594 0.095269 0.10754 -0.010982 0.041086 -0.00078341 -0.00144 -0.00019826 -0.00045418 -0.042865 -0.007076 0.0010657 0.010514 -0.0019793 0.075325 0.18203 -0.11949 0.2363 0.0054579
1.4219 0.0033381 0.0014111 -0.023674 -0.0080947 0 0.015144 0.00029445 0.0072701 0.013731 -0.0001685 -0.021554 0.79768 -0.088442 0.1999 0.086748 0.036697 -0.0242 -0.088615 -0.081395 -0.092109 0.093016 0.10558 0.020234 0.038754 -0.0013691 -0.00081294 0.00059801 0.00032631 0.021654 -0.0025539 0.0053548 -0.00099951 0.00045851 0.061859 0.19458 -0.11531 0.18591 0.012492
1.4258 0.0028261 -0.0026548 -0.017639 -0.01107 0 0.0098854 -0.004636 -0.0058379 0.0037097 -0.0072136 -0.028248 0.6371 -0.089899 0.22155 0.068464 0.019954 0.023295 -0.11087 -0.075921 -0.087422 0.093725 0.096113 0.044946 0.033684 -0.0011138 -0.00020016 0.0004853 0.00079182 0.10876 -0.0014499 0.0031328 -0.012441 -0.0012695 0.043789 0.20701 -0.10531 0.13483 0.018788
1.4297 0.00068393 -0.0056346 -0.00017541 -0.011302 0 -0.0025613 -0.0078606 -0.023919 -0.018542 -0.01471 -0.026258 0.48644 -0.085281 0.23643 0.055507 0.010772 0.070726 -0.13181 -0.063565 -0.076304 0.098477 0.081304 0.061234 0.028089 -0.00017047 0.00045079 -9.3742e-05 0.00095621 0.19648 -0.005335 -0.0036839 -0.020938 -0.0058786 0.023311 0.21902 -0.089175 0.088096 0.026159
1.4336 -0.0024634 -0.0060795 0.010865 -0.0091978 0 -0.013524 -0.007725 -0.035567 -0.038881 -0.014404 -0.022991 0.34123 -0.074028 0.24425 0.048775 0.011887 0.11474 -0.14741 -0.040373 -0.059863 0.10773 0.064001 0.071139 0.024248 0.00079541 0.0010404 -0.0004251 0.0010566 0.2482 -0.010417 -0.011572 -0.024534 -0.010114 0.002886 0.23 -0.06704 0.050948 0.03637
1.4375 -0.0058898 -0.0046368 0.0027131 -0.005917 0 -0.015224 -0.0061807 -0.03279 -0.042957 -0.004269 -0.025065 0.18387 -0.056834 0.2401 0.047585 0.026927 0.14696 -0.14817 -0.00099359 -0.039893 0.11979 0.049993 0.077949 0.025079 0.0011382 0.0013088 -0.00035665 0.001099 0.24711 -0.011858 -0.017974 -0.02372 -0.012231 -0.011819 0.23618 -0.040483 0.034376 0.050858
1.4414 -0.0093301 -0.0037467 -0.018398 -0.0031249 0 -0.0077453 -0.0071087 -0.018345 -0.028427 0.0086132 -0.032911 0.0036372 -0.039979 0.22584 0.04621 0.047295 0.16706 -0.13677 0.044586 -0.020484 0.12944 0.04076 0.083047 0.027749 0.00072223 0.0011021 -0.00035131 0.0008229 0.21395 -0.0087874 -0.021508 -0.021107 -0.013091 -0.019701 0.23554 -0.014894 0.031979 0.06541
1.4453 -0.012832 -0.0055108 -0.033002 -0.0024129 0 0.00062942 -0.012299 -0.0040099 -0.0076878 0.013574 -0.040213 -0.18583 -0.026366 0.20168 0.042414 0.068651 0.17429 -0.11527 0.090487 -0.0034531 0.13407 0.035608 0.084702 0.029903 -1.2279e-05 0.00059986 -0.00074565 0.00014342 0.18952 -0.0049196 -0.021471 -0.019367 -0.014493 -0.020673 0.22627 0.0074591 0.039688 0.077021
1.4492 -0.016166 -0.0097319 -0.028227 -0.0046916 0 0.00054877 -0.019317 -0.00085223 0.0020847 0.0054425 -0.038963 -0.35458 -0.018414 0.16846 0.034538 0.086825 0.16848 -0.086467 0.13083 0.0095581 0.1315 0.033281 0.079841 0.029183 -0.00043186 0.00021397 -0.0011704 -0.00052537 0.19841 -0.004327 -0.018238 -0.019284 -0.017016 -0.015284 0.20702 0.02474 0.052774 0.082854
1.4531 -0.018474 -0.014005 -0.010622 -0.0098635 0 -0.010004 -0.023302 -0.0099255 -0.006456 -0.010842 -0.026423 -0.48656 -0.019407 0.12763 0.020949 0.0955 0.14869 -0.055306 0.15589 0.01587 0.1185 0.030905 0.067469 0.021597 -0.00021065 0.00023665 -0.00090013 -0.0005743 0.22802 -0.006917 -0.013752 -0.019601 -0.019414 -0.0049385 0.17527 0.034504 0.063353 0.078157
1.457 -0.01856 -0.015671 0.0015499 -0.016699 0 -0.02366 -0.020742 -0.021649 -0.024503 -0.023934 -0.0082909 -0.60091 -0.02862 0.085728 0.0040889 0.090828 0.11888 -0.030057 0.1584 0.014525 0.095732 0.024148 0.050867 0.0054345 0.00045254 0.00060578 0.00023817 0.00012561 0.2411 -0.0084314 -0.010427 -0.018514 -0.019656 0.005003 0.13326 0.037223 0.061992 0.061482
1.4609 -0.015706 -0.013735 -0.0021246 -0.022811 0 -0.029773 -0.011831 -0.024293 -0.035019 -0.02471 0.004931 -0.73843 -0.041385 0.047958 -0.011894 0.076469 0.084973 -0.0128 0.14294 0.0083173 0.067968 0.013152 0.036342 -0.015476 0.0010553 0.0010287 0.0014988 0.0009646 0.20871 -0.0050223 -0.0089699 -0.015217 -0.016352 0.010927 0.087016 0.035911 0.049537 0.037598
1.4648 -0.010379 -0.0091713 -0.013887 -0.025096 0 -0.023056 -9.5784e-06 -0.013953 -0.027905 -0.012725 0.0058617 -0.92285 -0.05481 0.017157 -0.024369 0.054798 0.04999 -0.0038743 0.11228 -0.00071336 0.038061 -0.00084473 0.029083 -0.038097 0.0012379 0.0013084 0.0019114 0.0011475 0.13385 0.00234 -0.0077273 -0.010199 -0.0096315 0.01105 0.040076 0.031842 0.028226 0.0095542
1.4688 -0.004245 -0.003854 -0.017241 -0.021137 0 -0.0072656 0.010098 0.0025557 -0.0085913 0.0040474 -0.0038859 -1.1362 -0.065836 -0.0043497 -0.030806 0.028798 0.016878 -0.0026843 0.070214 -0.010088 0.0090822 -0.015799 0.029294 -0.05885 0.0010608 0.0015002 0.0013079 0.00052637 0.047525 0.0082723 -0.0047677 -0.0045066 -0.0013752 0.0041157 -0.0039051 0.026224 0.0017709 -0.019177
1.4727 0.00073863 0.00059109 -0.0052633 -0.011147 0 0.0084661 0.01473 0.013802 0.0076519 0.015124 -0.014777 -1.3363 -0.068252 -0.012638 -0.026174 0.0042698 -0.0091337 -0.0067448 0.023557 -0.013495 -0.012741 -0.024648 0.031891 -0.069208 0.00088276 0.0017359 0.00051009 -0.0002105 -0.01582 0.0079662 -0.00052356 0.00094201 0.0052506 -0.011185 -0.037844 0.019618 -0.018445 -0.041945
1.4766 0.0035929 0.0032308 0.011904 0.0011865 0 0.016519 0.012526 0.013038 0.010009 0.014311 -0.016596 -1.4998 -0.061819 -0.013544 -0.013384 -0.014586 -0.028008 -0.010325 -0.019017 -0.0079485 -0.02608 -0.022884 0.030222 -0.067694 0.0009774 0.0019495 0.00041968 -0.00026028 -0.042113 0.0019066 0.002302 0.005426 0.0072179 -0.029314 -0.062028 0.011648 -0.023352 -0.057318
1.4805 0.0049796 0.0038971 0.017765 0.010406 0 0.015064 0.0055735 0.0028824 0.0015331 0.0031099 -0.0060367 -1.6465 -0.047434 -0.010657 0.0052186 -0.026952 -0.040645 -0.012239 -0.055215 0.0066922 -0.031308 -0.0096482 0.020942 -0.055537 0.001271 0.0018633 0.0010108 0.00041519 -0.043943 -0.0042685 0.0017622 0.0083127 0.0037212 -0.047135 -0.077824 0.0015873 -0.010672 -0.0664
1.4844 0.0065635 0.0033633 0.0065291 0.012918 0 0.0075781 -0.00088731 -0.0076972 -0.0046692 -0.010599 0.011229 -1.8171 -0.026152 -0.0069427 0.027545 -0.032488 -0.048062 -0.012364 -0.083855 0.02979 -0.029038 0.014929 0.006279 -0.034466 0.0014568 0.0012943 0.0013654 0.0010292 -0.048379 -0.0046097 -0.00087397 0.0093454 -0.0025597 -0.062184 -0.086503 -0.011146 0.020328 -0.070536
1.4883 0.0094712 0.0033159 -0.010955 0.0097551 0 -0.00022415 -0.0011529 -0.01067 0.0018202 -0.017205 0.02519 -2.0272 0.00039773 -0.0062162 0.050772 -0.031039 -0.051836 -0.011969 -0.10433 0.059558 -0.020279 0.049697 -0.0078158 -0.007587 0.0013577 0.0004519 0.0007276 0.00083175 -0.077316 0.0021636 -0.0023111 0.0091073 -0.0066079 -0.071373 -0.08966 -0.027395 0.069363 -0.072034
1.4922 0.013189 0.0055104 -0.017542 0.005872 0 -0.0031886 0.0067701 -0.0043926 0.019222 -0.010756 0.028776 -2.2473 0.027302 -0.012654 0.070572 -0.024239 -0.05599 -0.016186 -0.11953 0.088154 -0.0086254 0.086781 -0.015932 0.017216 0.0011485 -0.00014171 -0.00059964 -3.5138e-05 -0.13348 0.011962 -0.00078997 0.0088769 -0.0043733 -0.072737 -0.089592 -0.046766 0.12759 -0.074889
1.4961 0.01603 0.010398 -0.0054644 0.0062612 0 0.0014658 0.018805 0.0064134 0.035508 0.0075652 0.022236 -2.4324 0.050143 -0.024849 0.086003 -0.015064 -0.063273 -0.027054 -0.13407 0.10893 0.0024499 0.11807 -0.016699 0.035547 0.0011835 -9.7115e-05 -0.0015206 -0.00064971 -0.20001 0.019146 0.0022945 0.0096466 0.0042747 -0.0694 -0.08725 -0.06678 0.1837 -0.079743
1.5 0.016862 0.016536 0.017339 0.012125 0 0.012776 0.027176 0.015142 0.039086 0.029815 0.011985 -2.57 0.066232 -0.041524 0.096845 -0.0044832 -0.074893 -0.045048 -0.14977 0.11825 0.011746 0.13941 -0.013434 0.045814 0.0015976 0.00044717 -0.0012794 -0.0003061 -0.2534 0.02115 0.0048045 0.011174 0.015545 -0.063021 -0.081787 -0.08587 0.23275 -0.085758
1.5039 0.016478 0.021691 0.034721 0.020353 0 0.025716 0.026479 0.018321 0.028256 0.045718 0.0055905 -2.6964 0.073145 -0.060885 0.10324 0.0066492 -0.091646 -0.069854 -0.1681 0.11323 0.018452 0.14744 -0.012008 0.047237 0.0021092 0.00088939 -0.00021135 0.00067639 -0.28138 0.02002 0.0073424 0.012219 0.024694 -0.055376 -0.072063 -0.10243 0.27071 -0.091569
1.5078 0.017163 0.024793 0.035816 0.026519 0 0.03354 0.018524 0.01762 0.011909 0.048835 0.0068773 -2.8591 0.065476 -0.078506 0.10558 0.017319 -0.11435 -0.099142 -0.19053 0.0887 0.02217 0.13652 -0.017441 0.039448 0.0022667 0.00066971 0.00067805 0.0012357 -0.29328 0.020152 0.013203 0.012021 0.02926 -0.049139 -0.054259 -0.11299 0.29219 -0.092974
1.5117 0.020751 0.026808 0.023174 0.028524 0 0.032575 0.011364 0.017904 0.0022002 0.040541 0.014288 -3.0656 0.045805 -0.089052 0.10658 0.026451 -0.13909 -0.12591 -0.21493 0.051535 0.025104 0.113 -0.031052 0.028207 0.001913 -0.0002319 0.00077733 0.00068017 -0.31425 0.024659 0.024297 0.011698 0.029897 -0.045363 -0.028771 -0.11682 0.30266 -0.087385
1.5156 0.027011 0.029574 0.010114 0.02785 0 0.025869 0.012936 0.023147 0.0059339 0.028869 0.022992 -3.2717 0.018056 -0.090366 0.10747 0.033306 -0.16268 -0.14702 -0.23917 0.0076394 0.028476 0.082721 -0.049632 0.016564 0.0013834 -0.0012577 0.00038239 -0.00053794 -0.36681 0.033293 0.037694 0.013994 0.02878 -0.043408 0.0020808 -0.11437 0.3065 -0.075309
1.5195 0.033898 0.033847 0.010211 0.027936 0 0.02164 0.024662 0.033312 0.020796 0.022879 0.028813 -3.4242 -0.01457 -0.08088 0.10885 0.037189 -0.18263 -0.16072 -0.26154 -0.039047 0.032836 0.049768 -0.067311 0.0061382 0.0011962 -0.0017298 0.00016843 -0.0012217 -0.45368 0.042973 0.047285 0.021221 0.027826 -0.04261 0.036157 -0.10579 0.30604 -0.057582
1.5234 0.039375 0.038645 0.026688 0.031598 0 0.026717 0.040466 0.044458 0.037872 0.026619 0.031171 -3.5144 -0.047782 -0.058946 0.11106 0.037158 -0.19581 -0.16566 -0.27986 -0.08416 0.038457 0.018841 -0.079407 -0.001818 0.0015169 -0.0014041 0.00033763 -0.0006125 -0.55582 0.049904 0.049384 0.032959 0.028391 -0.041933 0.07036 -0.091212 0.30318 -0.035814
1.5273 0.042976 0.042528 0.049367 0.039463 0 0.040406 0.051835 0.051853 0.047798 0.037083 0.033074 -3.5885 -0.072661 -0.024143 0.11328 0.032022 -0.19742 -0.16297 -0.29015 -0.12234 0.043727 -0.0031743 -0.08584 -0.0078925 0.0019331 -0.00065383 0.0004682 0.00084743 -0.6468 0.05173 0.046371 0.045614 0.031743 -0.039399 0.098067 -0.071065 0.29706 -0.014606
1.5313 0.045715 0.045259 0.062197 0.049787 0 0.054681 0.054407 0.05355 0.046681 0.047347 0.038267 -3.7026 -0.087051 0.015601 0.11396 0.024198 -0.1906 -0.15849 -0.29343 -0.15484 0.046438 -0.016783 -0.091365 -0.014755 0.0017946 -0.00015621 0.00018693 0.001932 -0.71095 0.048706 0.044386 0.054563 0.038628 -0.034734 0.11808 -0.048606 0.2861 0.0030171
1.5352 0.048751 0.047905 0.056794 0.059057 0 0.060963 0.050743 0.051505 0.038644 0.052049 0.047784 -3.8693 -0.090629 0.056446 0.11209 0.015066 -0.17692 -0.15416 -0.28985 -0.18255 0.045411 -0.022327 -0.10195 -0.02362 0.00081868 -0.00036673 -0.00022324 0.0017802 -0.75104 0.043583 0.047529 0.057447 0.047936 -0.027941 0.13045 -0.025264 0.2688 0.016406
1.5391 0.05236 0.051349 0.041076 0.063248 0 0.057464 0.047577 0.049511 0.03337 0.050884 0.058703 -4.048 -0.084078 0.094643 0.10679 0.0060963 -0.15827 -0.15132 -0.27986 -0.20647 0.039831 -0.020566 -0.11995 -0.03538 -0.00060485 -0.0012064 -8.3577e-05 0.00063094 -0.78181 0.040262 0.054678 0.056029 0.056463 -0.019174 0.13594 -0.0024911 0.2441 0.025491
1.543 0.056113 0.055066 0.033856 0.060062 0 0.05041 0.050339 0.050049 0.039533 0.047915 0.066321 -4.1866 -0.069723 0.12409 0.096423 -0.0001203 -0.13761 -0.15025 -0.26367 -0.22755 0.028814 -0.012325 -0.14216 -0.050794 -0.0016903 -0.002178 0.00081542 -0.00051558 -0.81769 0.041678 0.061731 0.054947 0.06112 -0.0087108 0.13654 0.017133 0.21037 0.031176
1.5469 0.059597 0.057652 0.047759 0.051347 0 0.048266 0.059222 0.052939 0.058088 0.047948 0.068075 -4.269 -0.056208 0.14283 0.081914 -0.0022997 -0.11907 -0.14756 -0.24459 -0.24649 0.015563 -0.0015417 -0.1626 -0.067338 -0.0018578 -0.0027781 0.0017825 -0.00087145 -0.86466 0.047975 0.065934 0.058094 0.061871 0.0021205 0.1376 0.031726 0.17171 0.036984
1.5508 0.062573 0.05848 0.075387 0.043366 0 0.054509 0.069283 0.056634 0.080587 0.053058 0.06593 -4.3232 -0.048306 0.1536 0.065191 -0.0016503 -0.10359 -0.14103 -0.22525 -0.26295 0.0032029 0.0089311 -0.17746 -0.082504 -0.001133 -0.0028641 0.0018186 -0.00048005 -0.91948 0.056258 0.067294 0.065473 0.062013 0.012225 0.14125 0.041529 0.1324 0.04424
1.5547 0.064506 0.058512 0.093561 0.043231 0 0.065241 0.074011 0.060265 0.094749 0.061547 0.065069 -4.3872 -0.048489 0.15835 0.04747 0.00060201 -0.091411 -0.1296 -0.20729 -0.2764 -0.0064044 0.017165 -0.18767 -0.094674 -4.7178e-05 -0.0027046 0.00065311 3.2644e-05 -0.97289 0.062376 0.066425 0.073175 0.064731 0.020661 0.14805 0.046719 0.094963 0.053055
1.5586 0.064534 0.059311 0.084423 0.05326 0 0.073045 0.069852 0.064103 0.093593 0.06939 0.069831 -4.4716 -0.058477 0.15955 0.030071 0.0027864 -0.082314 -0.11274 -0.19233 -0.28629 -0.011571 0.021212 -0.19682 -0.10233 0.00079977 -0.0027065 -0.00090553 0.00017331 -1.014 0.06375 0.062858 0.076673 0.069167 0.026389 0.15787 0.047765 0.061787 0.062974
1.5625 0.062463 0.061488 0.054196 0.068089 0 0.072999 0.058853 0.068267 0.080816 0.072821 0.080115 -4.5574 -0.079128 0.16115 0.015126 0.00036971 -0.07554 -0.092334 -0.18384 -0.2921 -0.010776 0.016176 -0.20675 -0.10325 0.0011101 -0.0030624 -0.0017176 -1.6396e-05 -1.0359 0.06127 0.056776 0.074674 0.070586 0.026063 0.16764 0.045605 0.036156 0.070424
1.5664 0.059817 0.064351 0.030043 0.078156 0 0.065937 0.047783 0.071742 0.067687 0.070586 0.090988 -4.6233 -0.10219 0.16423 0.0020896 -0.0074187 -0.069438 -0.074546 -0.18046 -0.29729 -0.0087701 0.0037796 -0.21527 -0.10114 0.00094486 -0.0036138 -0.001388 -0.00019294 -1.041 0.058846 0.051781 0.070143 0.065354 0.020334 0.17352 0.043001 0.014729 0.07297
1.5703 0.059289 0.066989 0.035842 0.077587 0 0.0573 0.044025 0.073296 0.063927 0.064908 0.09568 -4.6696 -0.12414 0.16759 -0.0096223 -0.020316 -0.064089 -0.062208 -0.1816 -0.3037 -0.0082754 -0.014947 -0.21827 -0.097936 0.00053724 -0.0040305 -0.00056092 -0.00019988 -1.0419 0.06076 0.053767 0.067562 0.056011 0.0095165 0.17412 0.040632 -0.0037434 0.069881
1.5742 0.06243 0.069188 0.069491 0.069649 0 0.053436 0.050714 0.073232 0.070254 0.060587 0.089841 -4.7118 -0.14196 0.1697 -0.020621 -0.03747 -0.059761 -0.057386 -0.18645 -0.31288 -0.011715 -0.038389 -0.21388 -0.095454 9.5399e-05 -0.0041337 -0.00018322 -0.0002404 -1.0523 0.068569 0.065222 0.068928 0.050785 -0.0056292 0.16872 0.038931 -0.020255 0.061115
1.5781 0.067613 0.070945 0.10424 0.06419 0 0.057918 0.0644 0.073474 0.078596 0.062132 0.074539 -4.7575 -0.15178 0.16711 -0.031759 -0.056747 -0.057522 -0.062401 -0.19366 -0.32675 -0.022568 -0.063363 -0.20461 -0.096301 -0.00026714 -0.0040588 -0.00056177 -0.00059471 -1.0735 0.079545 0.080675 0.072248 0.056912 -0.023493 0.15712 0.038001 -0.035228 0.047487
1.582 0.070639 0.071343 0.11305 0.06854 0 0.069308 0.077073 0.075201 0.0792 0.07012 0.056489 -4.7953 -0.15339 0.15705 -0.042995 -0.072625 -0.058081 -0.073496 -0.19991 -0.34366 -0.040254 -0.082877 -0.19552 -0.10141 -0.0005071 -0.0041054 -0.0011779 -0.0012551 -1.0882 0.087765 0.089328 0.073798 0.073499 -0.039207 0.14386 0.037025 -0.047095 0.03418
1.5859 0.067998 0.068685 0.092003 0.079865 0 0.081096 0.081277 0.076534 0.068304 0.079383 0.045234 -4.8092 -0.15044 0.14208 -0.052948 -0.08229 -0.06005 -0.084552 -0.20309 -0.35931 -0.059708 -0.093742 -0.19056 -0.10849 -0.00062441 -0.0044202 -0.0013395 -0.0018918 -1.0709 0.08738 0.083868 0.07174 0.090653 -0.049817 0.13344 0.035616 -0.054458 0.02499
1.5898 0.060047 0.062348 0.060416 0.086382 0 0.084468 0.074715 0.073423 0.050587 0.081388 0.048066 -4.8002 -0.14473 0.12462 -0.060188 -0.084231 -0.062042 -0.092148 -0.20186 -0.37044 -0.077266 -0.094218 -0.19009 -0.11569 -0.00065728 -0.0048306 -0.00088317 -0.0021602 -1.0088 0.076323 0.067287 0.067403 0.096189 -0.053726 0.12839 0.033887 -0.056312 0.021804
1.5938 0.051109 0.054493 0.039857 0.077111 0 0.073648 0.061283 0.06376 0.035501 0.070378 0.064826 -4.7883 -0.13807 0.10781 -0.063145 -0.077498 -0.062372 -0.093159 -0.19515 -0.37373 -0.089017 -0.083294 -0.19119 -0.12089 -0.00066344 -0.0050035 -0.00020791 -0.002 -0.91484 0.058225 0.050725 0.063198 0.084502 -0.049844 0.13083 0.032148 -0.051956 0.025963
1.5977 0.046334 0.049328 0.035403 0.052052 0 0.051078 0.048323 0.050757 0.031048 0.049098 0.085951 -4.7917 -0.13227 0.0996 -0.057803 -0.060936 -0.056655 -0.083273 -0.18066 -0.36186 -0.086728 -0.059863 -0.18954 -0.11925 -0.00067599 -0.0047731 0.00026152 -0.0016313 -0.82221 0.0411 0.044165 0.059812 0.060615 -0.037079 0.14397 0.032068 -0.040995 0.038645
1.6016 0.048102 0.050102 0.037507 0.023967 0 0.028197 0.042471 0.041625 0.039143 0.028942 0.09649 -4.8075 -0.12682 0.10184 -0.046209 -0.041081 -0.045085 -0.068119 -0.16181 -0.33896 -0.073091 -0.032496 -0.18125 -0.11115 -0.00067496 -0.0043007 0.00049224 -0.0013 -0.76389 0.03316 0.048901 0.056004 0.036827 -0.021794 0.16217 0.034656 -0.02911 0.053818
1.6055 0.054982 0.056518 0.038824 0.010034 0 0.019672 0.046707 0.041983 0.05468 0.023022 0.085151 -4.8153 -0.12086 0.11319 -0.030592 -0.021606 -0.029458 -0.051938 -0.14109 -0.30916 -0.051742 -0.0057184 -0.16442 -0.098274 -0.00061061 -0.0038957 0.00070826 -0.0010642 -0.75527 0.038104 0.058475 0.051186 0.02521 -0.0076074 0.18166 0.039905 -0.019469 0.068177
1.6094 0.063598 0.065096 0.044369 0.020017 0 0.033958 0.059521 0.050979 0.068359 0.036673 0.052889 -4.7991 -0.11377 0.1316 -0.013208 -0.0055404 -0.012014 -0.038369 -0.12086 -0.27658 -0.026363 0.016884 -0.14063 -0.08257 -0.00045627 -0.0036887 0.00097465 -0.00082326 -0.79154 0.052902 0.065904 0.047477 0.03122 0.0026333 0.19913 0.047449 -0.014394 0.079171
1.6133 0.071104 0.072025 0.063024 0.049909 0 0.066758 0.075713 0.061858 0.072098 0.062859 0.014321 -4.7621 -0.10482 0.15313 0.0023798 0.0030605 0.0030711 -0.032463 -0.10481 -0.2476 -0.0027381 0.030774 -0.11594 -0.067466 -0.00023716 -0.0035174 0.0010667 -0.00050948 -0.85653 0.069681 0.069209 0.048254 0.051539 0.0053271 0.20996 0.056279 -0.016566 0.083668
1.6172 0.076012 0.075611 0.091491 0.085049 0 0.1025 0.088246 0.06761 0.064485 0.086634 -0.01028 -4.7179 -0.094867 0.16884 0.010831 0.00078889 0.0077219 -0.038619 -0.098661 -0.23219 0.010323 0.032742 -0.099626 -0.059421 -1.6411e-05 -0.0031648 0.00077833 -0.00021355 -0.93131 0.080468 0.070385 0.0543 0.076079 -0.0010474 0.20929 0.062925 -0.025115 0.080214
1.6211 0.077407 0.07614 0.11138 0.10931 0 0.12319 0.090978 0.06645 0.052602 0.09542 -0.0073776 -4.6698 -0.08595 0.1755 0.012603 -0.0089094 0.00084916 -0.053082 -0.10236 -0.23049 0.012872 0.026715 -0.1001 -0.059486 0.00013505 -0.0026993 0.00025938 -0.00011381 -0.99656 0.081549 0.070672 0.061901 0.092634 -0.011756 0.19976 0.065374 -0.034084 0.072396
1.625 0.074308 0.073993 0.10509 0.11355 0 0.11857 0.081629 0.062227 0.04773 0.086991 0.02188 -4.6042 -0.079301 0.17233 0.0087654 -0.023984 -0.017656 -0.073701 -0.11603 -0.24197 0.0060165 0.014459 -0.12003 -0.067537 0.00016183 -0.0025229 -5.959e-05 -0.00029023 -1.0336 0.074598 0.068389 0.065692 0.092558 -0.023927 0.18301 0.062668 -0.039633 0.062054
1.6289 0.066336 0.068575 0.074005 0.098529 0 0.091241 0.063341 0.059902 0.056843 0.069221 0.063579 -4.5065 -0.075989 0.15953 0.0010834 -0.041977 -0.04694 -0.097971 -0.13923 -0.265 -0.0081256 -0.0020876 -0.15424 -0.082605 5.2366e-05 -0.0030172 0.00011243 -0.00061176 -1.0298 0.064346 0.06148 0.063864 0.075352 -0.034542 0.16121 0.054258 -0.037968 0.051082
1.6328 0.05483 0.059347 0.038906 0.072383 0 0.054011 0.04331 0.060857 0.076278 0.052819 0.10047 -4.3812 -0.077577 0.13882 -0.0057501 -0.05813 -0.084425 -0.12194 -0.1713 -0.29553 -0.024145 -0.020705 -0.19203 -0.10123 -0.00012153 -0.0041127 0.00064116 -0.00081137 -0.98642 0.055069 0.05092 0.060254 0.049499 -0.038204 0.13849 0.039627 -0.021753 0.042178
1.6367 0.042714 0.047467 0.021341 0.045465 0 0.02228 0.028888 0.062351 0.09351 0.043863 0.12125 -4.2514 -0.081809 0.11714 -0.0063205 -0.068349 -0.12159 -0.14263 -0.20594 -0.32353 -0.034426 -0.039048 -0.22235 -0.11568 -0.00019967 -0.0052253 0.001128 -0.00069539 -0.91791 0.048546 0.040437 0.060558 0.028018 -0.034431 0.11992 0.022574 0.0072719 0.035861
1.6406 0.032771 0.035766 0.024992 0.025697 0 0.0061471 0.023659 0.060943 0.096459 0.041847 0.1237 -4.1367 -0.086582 0.097004 0.00053446 -0.072001 -0.15474 -0.15979 -0.2396 -0.34428 -0.036923 -0.05631 -0.23793 -0.12247 -2.1916e-05 -0.0056733 0.0013082 -0.00031604 -0.84064 0.04434 0.032947 0.066073 0.020744 -0.025433 0.10691 0.0053082 0.045108 0.031297
1.6445 0.025866 0.026797 0.035424 0.015925 0 0.0063753 0.026109 0.055872 0.082713 0.04298 0.11173 -4.0334 -0.090365 0.079362 0.015083 -0.068932 -0.18184 -0.17322 -0.26987 -0.35457 -0.03085 -0.071613 -0.23633 -0.11945 0.0004174 -0.0052175 0.0012347 4.8132e-05 -0.75959 0.041216 0.028106 0.071376 0.028353 -0.01321 0.10013 -0.010926 0.08866 0.027783
1.6484 0.020882 0.02102 0.036521 0.013767 0 0.01564 0.031374 0.049066 0.06056 0.043982 0.091051 -3.9188 -0.091352 0.064335 0.036864 -0.059431 -0.20122 -0.18277 -0.29418 -0.35093 -0.016204 -0.083629 -0.21856 -0.1047 0.00088867 -0.0042402 0.0010914 0.00011648 -0.66628 0.038043 0.02375 0.068689 0.042457 -0.00064567 0.099885 -0.025069 0.13394 0.024362
1.6523 0.016377 0.017094 0.025291 0.013857 0 0.023811 0.034331 0.042346 0.041089 0.042736 0.067031 -3.7776 -0.087354 0.049177 0.061921 -0.045792 -0.21283 -0.18722 -0.30943 -0.32934 0.0036652 -0.087698 -0.18739 -0.078752 0.0010462 -0.0034106 0.0009309 -0.00013119 -0.55041 0.033773 0.019023 0.054963 0.05154 0.0068202 0.10426 -0.037478 0.17441 0.019691
1.6563 0.012189 0.013819 0.010945 0.011547 0 0.024105 0.031985 0.03521 0.028924 0.036906 0.0444 -3.6201 -0.079832 0.031677 0.08474 -0.032144 -0.22054 -0.18703 -0.31832 -0.29594 0.022867 -0.082423 -0.14653 -0.049571 0.00069569 -0.0031459 0.00067763 -0.00039365 -0.41338 0.027379 0.015111 0.034801 0.048082 0.008517 0.10826 -0.050431 0.20898 0.013811
1.6602 0.0094183 0.011408 0.0025397 0.0060679 0 0.016562 0.0244 0.025638 0.020127 0.024096 0.02638 -3.4736 -0.069288 0.01174 0.10315 -0.019927 -0.22465 -0.18179 -0.32159 -0.25238 0.039244 -0.066253 -0.099992 -0.020724 -2.1353e-05 -0.0033269 0.00035864 -0.00029616 -0.27033 0.018528 0.012923 0.016489 0.032028 0.0047282 0.10929 -0.065002 0.23777 0.0067638
1.6641 0.0089487 0.010711 0.00057622 0.00093698 0 0.0068896 0.01448 0.012932 0.0083831 0.0046598 0.012651 -3.3541 -0.056207 -0.010111 0.11553 -0.010218 -0.22495 -0.17136 -0.31991 -0.20036 0.05114 -0.038202 -0.051266 0.0045766 -0.00072339 -0.0034585 0.00020527 0.00022417 -0.13944 0.0085252 0.011126 0.0051203 0.0093856 -0.0037583 0.10492 -0.081972 0.26129 -0.0014086
1.668 0.010169 0.01147 0.00051921 0.0010063 0 0.0018167 0.0066781 -0.00053741 -0.0075235 -0.016005 -0.0013872 -3.249 -0.040558 -0.031178 0.11998 -0.0039719 -0.21808 -0.15544 -0.31299 -0.14083 0.056696 0.0037517 -0.0026372 0.021895 -0.0011055 -0.0030743 0.00042745 0.00075388 -0.029668 0.00022557 0.0074733 -0.00066165 -0.011672 -0.015113 0.090783 -0.10187 0.28021 -0.011013
1.6719 0.011137 0.011843 0.0010129 0.0081113 0 0.0043931 0.004512 -0.010665 -0.022609 -0.029417 -0.021628 -3.1286 -0.022267 -0.046678 0.11926 0.00048439 -0.20044 -0.1376 -0.30092 -0.077262 0.057695 0.053474 0.044172 0.031891 -0.0011819 -0.0020359 0.00090512 0.0006869 0.062087 -0.0036998 0.0018696 -0.0058652 -0.024352 -0.025382 0.066689 -0.1219 0.29601 -0.022346
1.6758 0.0099052 0.0098441 0.0050935 0.018625 0 0.012332 0.0077566 -0.015005 -0.031449 -0.029802 -0.04972 -2.9754 -0.0013675 -0.055273 0.11629 0.0047569 -0.17225 -0.12086 -0.28376 -0.012348 0.056127 0.10439 0.086534 0.037878 -0.0012074 -0.00054652 0.0012123 -0.00021751 0.14475 -0.0030668 -0.0029478 -0.013878 -0.025559 -0.032978 0.035634 -0.13921 0.30839 -0.035265
1.6797 0.0057213 0.0051231 0.013103 0.025021 0 0.01979 0.011579 -0.015181 -0.034132 -0.01878 -0.079474 -2.8002 0.022108 -0.056448 0.11256 0.0096307 -0.13416 -0.10691 -0.26115 0.05197 0.052878 0.15212 0.12033 0.041961 -0.0013479 0.0010414 0.001038 -0.0014967 0.22567 -0.00098706 -0.0044632 -0.024066 -0.017195 -0.037137 -0.00015379 -0.15166 0.31619 -0.049472
1.6836 -0.00076458 -0.00090002 0.017551 0.020551 0 0.020633 0.0093519 -0.016029 -0.03597 -0.0044585 -0.099025 -2.6307 0.047969 -0.050316 0.10944 0.01573 -0.087749 -0.097197 -0.23274 0.11355 0.048706 0.19216 0.1414 0.046446 -0.0014417 0.0024284 0.00057542 -0.0022437 0.30719 -0.0020276 -0.0036646 -0.033766 -0.0058511 -0.037429 -0.037854 -0.15707 0.31775 -0.064442
1.6875 -0.0080491 -0.0065304 0.0084458 0.0038123 0 0.011217 -0.0021564 -0.021888 -0.041462 0.0044693 -0.098064 -2.4847 0.074547 -0.038147 0.10817 0.022759 -0.039408 -0.09213 -0.19799 0.16592 0.043892 0.21572 0.14793 0.054315 -0.0011251 0.0034568 0.00040993 -0.0018206 0.38521 -0.0087667 -0.004323 -0.041428 0.00027032 -0.033445 -0.070249 -0.15071 0.30725 -0.077478
1.6914 -0.014394 -0.011119 -0.015279 -0.019884 0 -0.0077701 -0.019385 -0.032774 -0.049005 0.0044691 -0.075138 -2.3568 0.098518 -0.024906 0.10778 0.02868 0.002244 -0.086674 -0.16176 0.20759 0.038774 0.22696 0.1414 0.063871 -0.00023237 0.0040861 0.00094031 -0.00042328 0.44675 -0.019386 -0.008668 -0.047143 -0.0034382 -0.027671 -0.093824 -0.13681 0.28713 -0.086303
1.6953 -0.018232 -0.014801 -0.041114 -0.041095 0 -0.030357 -0.033764 -0.043459 -0.051794 -0.0017542 -0.039673 -2.2295 0.11778 -0.011727 0.10771 0.032292 0.033812 -0.078053 -0.12677 0.23654 0.033597 0.2275 0.12519 0.073245 0.00092519 0.0043184 0.0019034 0.0010302 0.4699 -0.028408 -0.014381 -0.050434 -0.014232 -0.020868 -0.10707 -0.11722 0.25831 -0.089611
1.6992 -0.018575 -0.017285 -0.05173 -0.050945 0 -0.046302 -0.037714 -0.046458 -0.04387 -0.0086478 -0.007094 -2.0944 0.13048 0.00068638 0.1074 0.032626 0.053053 -0.064001 -0.095688 0.25103 0.028645 0.21914 0.10231 0.080432 0.0017179 0.004144 0.002526 0.0016273 0.43223 -0.030277 -0.016616 -0.048634 -0.023521 -0.013713 -0.10929 -0.093968 0.22215 -0.086549
1.7031 -0.015513 -0.017475 -0.039601 -0.045211 0 -0.045598 -0.029953 -0.0371 -0.025381 -0.011893 0.0099368 -1.9598 0.13322 0.01232 0.10601 0.028292 0.057603 -0.041575 -0.073078 0.24686 0.024511 0.20349 0.074833 0.081664 0.001701 0.0035567 0.0022163 0.0011735 0.32649 -0.023199 -0.013008 -0.038453 -0.02343 -0.0069349 -0.099694 -0.069951 0.18062 -0.075958
1.707 -0.010415 -0.014581 -0.013485 -0.02598 0 -0.025458 -0.01581 -0.017166 -0.00246 -0.010182 0.0086836 -1.8372 0.12526 0.024056 0.10246 0.020252 0.052798 -0.013426 -0.061441 0.22385 0.021463 0.18288 0.04513 0.074082 0.0010161 0.0026352 0.0011436 0.00026759 0.17196 -0.010354 -0.0061148 -0.019558 -0.013312 -0.0011151 -0.083488 -0.04902 0.13849 -0.06064
1.7109 -0.0054049 -0.009439 0.0091895 -0.00066159 0 0.0051607 -0.0027687 0.0056233 0.017319 -0.0048669 -0.0024564 -1.724 0.10979 0.03543 0.096251 0.011097 0.045591 0.014219 -0.057496 0.18756 0.018747 0.15829 0.016843 0.059471 0.00030247 0.0016094 0.00013041 -0.00029282 0.0097871 0.0023192 -0.00065431 0.0034815 -0.00045262 0.0037738 -0.066758 -0.032013 0.098663 -0.044719
1.7148 -0.0022432 -0.004353 0.016362 0.020931 0 0.028887 0.0045287 0.022066 0.029343 0.00089161 -0.0095577 -1.6022 0.088422 0.045254 0.086681 0.0024235 0.038937 0.037128 -0.058811 0.14067 0.015685 0.12959 -0.0064217 0.039015 0.00016451 0.00079482 -6.5419e-05 -0.00019986 -0.1168 0.0099216 0.0011544 0.02314 0.0058606 0.0077543 -0.052577 -0.019229 0.062677 -0.030441
1.7188 -0.0013808 -0.0013952 0.0090909 0.030492 0 0.03103 0.0060077 0.026815 0.03292 0.003195 -0.0023512 -1.4578 0.063002 0.051961 0.073071 -0.0041434 0.035184 0.051069 -0.062303 0.086368 0.011511 0.096586 -0.023606 0.014361 0.00065627 0.00038083 0.00058442 0.00019967 -0.18321 0.011111 0.00093361 0.033335 0.0018541 0.010915 -0.043613 -0.010611 0.031809 -0.01986
1.7227 -0.0018489 -0.0008274 -0.0023084 0.024959 0 0.010834 0.004476 0.020935 0.029523 -0.00037948 0.01871 -1.2979 0.036673 0.050503 0.053469 -0.0054797 0.034942 0.047912 -0.060501 0.030869 0.0048922 0.059175 -0.036949 -0.011112 0.00125 0.00024195 0.0013756 0.00034783 -0.19106 0.0078797 0.0011791 0.032767 -0.0079248 0.013518 -0.04279 -0.0060029 0.0093991 -0.015741
1.7266 -0.0019943 -0.0011576 -0.0081188 0.0084115 0 -0.016719 0.0031446 0.010322 0.021145 -0.0079894 0.042376 -1.1491 0.013162 0.041762 0.030712 -0.002335 0.033575 0.03335 -0.049242 -0.017931 -0.002447 0.02229 -0.04944 -0.033512 0.0013281 4.8951e-06 0.0015139 4.1977e-05 -0.1611 0.0034841 0.0021103 0.024913 -0.014362 0.016302 -0.044456 -0.0026342 -0.0055309 -0.014661
1.7305 -0.00046217 -0.00056848 -0.0057287 -0.0094833 0 -0.031276 0.0043149 0.0016692 0.010246 -0.013106 0.054079 -1.0341 -0.0058138 0.02825 0.0074301 0.0045774 0.028858 0.012298 -0.028008 -0.056414 -0.0082509 -0.010405 -0.061205 -0.051344 0.00075996 -0.00060236 0.00080202 -0.00041927 -0.12111 0.00058097 0.0022827 0.01528 -0.010444 0.019523 -0.044084 0.00063692 -0.012822 -0.01392
1.7344 0.0031912 0.0018415 0.0012249 -0.018557 0 -0.021994 0.0089205 -0.00097506 0.0002426 -0.0086738 0.046154 -0.95001 -0.018797 0.013032 -0.013649 0.014666 0.019694 -0.010765 0.0028078 -0.08182 -0.010164 -0.035681 -0.068664 -0.063428 3.4213e-05 -0.0014168 -0.00023791 -0.0005917 -0.096794 0.00066357 0.0018194 0.0082624 0.0043409 0.02328 -0.037596 0.0046429 -0.012197 -0.011157
1.7383 0.0084847 0.0060217 0.0079065 -0.014142 0 0.0049909 0.015984 0.0026888 -0.0051919 0.0064718 0.023456 -0.86885 -0.023538 0.0017982 -0.027886 0.027345 0.0058477 -0.029441 0.04167 -0.090342 -0.0040409 -0.048641 -0.067756 -0.068054 -0.00019018 -0.0018989 -0.00086833 -0.00033814 -0.10562 0.0042284 0.0035808 0.0055168 0.024143 0.027518 -0.018823 0.010277 -0.0026005 -0.0030064
1.7422 0.014444 0.011645 0.012162 0.000196 0 0.03226 0.022492 0.010099 -0.0040232 0.024922 4.6171e-05 -0.75953 -0.018585 0.0048015 -0.028669 0.04181 -0.0066494 -0.037001 0.080811 -0.08216 0.014982 -0.046245 -0.058181 -0.064104 0.00028761 -0.0016222 -0.00077411 6.7491e-05 -0.15084 0.010641 0.010134 0.0062199 0.040151 0.031318 0.017372 0.017636 0.015362 0.013138
1.7461 0.020172 0.018386 0.014856 0.015701 0 0.044658 0.025016 0.017448 0.0027387 0.03554 -0.010759 -0.61215 -0.0075063 0.022469 -0.017772 0.057176 -0.011484 -0.036633 0.11323 -0.066144 0.043512 -0.034984 -0.044365 -0.054094 0.00099024 -0.00075598 -0.00026713 0.00024102 -0.21857 0.017821 0.019942 0.0085293 0.044909 0.033898 0.064662 0.025263 0.036971 0.034145
1.75 0.025251 0.025567 0.017945 0.02537 0 0.039498 0.022729 0.021421 0.011654 0.032547 -0.005496 -0.44268 0.0076144 0.054015 0.0032769 0.072936 -0.0052793 -0.031396 0.13513 -0.047159 0.078852 -0.01879 -0.032103 -0.039009 0.0011849 -1.6265e-05 7.5841e-05 5.9432e-05 -0.28486 0.022927 0.027794 0.011199 0.036063 0.034895 0.11863 0.031979 0.059427 0.057822
1.7539 0.02973 0.031951 0.022588 0.029282 0 0.026272 0.019038 0.020957 0.019188 0.020728 0.0079593 -0.27593 0.024318 0.097291 0.032023 0.088454 0.014387 -0.025102 0.14341 -0.030279 0.11746 -0.0020036 -0.024348 -0.020058 0.00058319 -3.7987e-05 -3.4705e-05 -0.00025248 -0.33267 0.024478 0.029797 0.014383 0.018416 0.034113 0.174 0.03648 0.079754 0.081624
1.7578 0.033758 0.036351 0.028504 0.033636 0 0.017973 0.019431 0.018378 0.023924 0.011626 0.017275 -0.12396 0.037228 0.14607 0.062515 0.10153 0.049661 -0.025972 0.13242 -0.025033 0.15079 0.0074077 -0.020389 0.00058896 -0.00033603 -0.00074589 -0.0003669 -0.00036169 -0.36584 0.024282 0.027663 0.019076 0.0026404 0.031724 0.21924 0.035512 0.091753 0.10021
1.7617 0.037198 0.03856 0.034514 0.044055 0 0.021906 0.02676 0.01847 0.026989 0.014012 0.015286 0.020962 0.042008 0.18855 0.086232 0.10957 0.088699 -0.037578 0.10831 -0.034051 0.17134 0.0069444 -0.018995 0.018889 -0.00071931 -0.0013873 -0.00043298 -0.00013441 -0.40538 0.026689 0.02729 0.02559 -0.00024025 0.029804 0.24725 0.028282 0.093811 0.11076
1.7656 0.039683 0.03953 0.039523 0.059067 0 0.036196 0.038295 0.025092 0.030549 0.027279 0.0051326 0.17511 0.037942 0.22044 0.10073 0.11133 0.12238 -0.057959 0.076361 -0.055186 0.17791 -0.0010682 -0.021863 0.032851 -0.00011999 -0.0012727 2.119e-05 0.00026273 -0.46871 0.0348 0.03282 0.032472 0.013791 0.02975 0.25826 0.015394 0.087715 0.11329
1.7695 0.041082 0.040498 0.043055 0.069929 0 0.052481 0.047667 0.037457 0.035746 0.04325 -0.0023913 0.34698 0.024874 0.23938 0.10509 0.10593 0.14381 -0.084726 0.040086 -0.086267 0.17033 -0.014154 -0.033456 0.041066 0.0010502 -0.00052508 0.00075618 0.00051851 -0.55066 0.046659 0.042456 0.037162 0.037942 0.03257 0.2533 -0.0025954 0.075533 0.10784
1.7734 0.041839 0.041918 0.044845 0.067528 0 0.061438 0.050089 0.049633 0.041796 0.053675 0.0032688 0.53158 0.0031685 0.24365 0.099416 0.092553 0.14467 -0.11383 0.0033866 -0.12386 0.14942 -0.028388 -0.057121 0.041995 0.0018438 -5.7581e-05 0.0012306 0.00042537 -0.62559 0.055514 0.050418 0.038173 0.058519 0.039404 0.23479 -0.024814 0.060697 0.094612
1.7773 0.042659 0.043263 0.044182 0.050618 0 0.057851 0.046013 0.054708 0.046923 0.055984 0.025087 0.71826 -0.023676 0.23452 0.088934 0.072689 0.11563 -0.13593 -0.029198 -0.15954 0.12125 -0.035873 -0.091281 0.034798 0.001602 -0.00073276 0.001057 2.2973e-05 -0.67019 0.054955 0.052741 0.036843 0.064638 0.050858 0.21147 -0.048708 0.052787 0.074441
1.7813 0.043743 0.04376 0.040345 0.028172 0 0.043514 0.040087 0.050672 0.050238 0.052934 0.056408 0.90196 -0.049553 0.21939 0.081481 0.052698 0.068502 -0.14822 -0.058238 -0.18795 0.094934 -0.035513 -0.12936 0.023878 0.00052614 -0.002493 0.00031815 -0.00044349 -0.68537 0.044863 0.050627 0.036787 0.056243 0.064028 0.19257 -0.071391 0.056783 0.05095
1.7852 0.044417 0.043126 0.034368 0.013603 0 0.026852 0.03701 0.042724 0.05277 0.048416 0.085064 1.0859 -0.07184 0.19943 0.079954 0.035915 0.0093105 -0.1503 -0.084611 -0.20714 0.073715 -0.028032 -0.16348 0.011165 -0.00053058 -0.0043279 -0.00051677 -0.00069877 -0.69581 0.032501 0.048152 0.041235 0.043578 0.077202 0.18085 -0.091708 0.074979 0.025278
1.7891 0.043717 0.041579 0.030118 0.015504 0 0.018569 0.03838 0.03936 0.056489 0.044504 0.10071 1.2748 -0.088325 0.17504 0.086239 0.025301 -0.055448 -0.14266 -0.10939 -0.21599 0.059838 -0.014947 -0.18855 -0.0015321 -0.0008433 -0.0051448 -0.00097946 -0.00062891 -0.72719 0.027032 0.04744 0.050516 0.038389 0.0886 0.17768 -0.10872 0.1085 -0.0014568
1.793 0.041402 0.039365 0.032207 0.032123 0 0.024704 0.042706 0.045273 0.062052 0.041673 0.10069 1.4675 -0.095573 0.14292 0.10123 0.025328 -0.11545 -0.12693 -0.13426 -0.21306 0.054916 4.3611e-05 -0.20354 -0.011944 -0.00042743 -0.004724 -0.00095642 -0.00036728 -0.78195 0.031936 0.046745 0.061827 0.044373 0.094742 0.18233 -0.12087 0.15826 -0.027598
1.7969 0.038262 0.036563 0.041373 0.053161 0 0.041484 0.047172 0.057278 0.067468 0.039949 0.090751 1.6593 -0.094134 0.099828 0.11756 0.033215 -0.1624 -0.1092 -0.15997 -0.20276 0.053238 0.011661 -0.20965 -0.020146 7.071e-05 -0.0038611 -0.00072798 -0.00020389 -0.83471 0.042069 0.043108 0.071196 0.054846 0.093464 0.18541 -0.12818 0.21349 -0.050796
1.8008 0.0353 0.033373 0.051757 0.066526 0 0.056707 0.048891 0.066884 0.069324 0.038635 0.080264 1.8497 -0.0857 0.047308 0.12919 0.04317 -0.19631 -0.092071 -0.1855 -0.18844 0.050015 0.019549 -0.20769 -0.027766 4.6726e-05 -0.0035915 -0.0006918 -0.00035588 -0.84928 0.048098 0.036056 0.075631 0.058967 0.084884 0.18064 -0.13088 0.26459 -0.069849
1.8047 0.032658 0.030328 0.054165 0.064823 0 0.057965 0.045426 0.067072 0.065743 0.035629 0.075211 2.0478 -0.070631 -0.012253 0.13235 0.050822 -0.2172 -0.076404 -0.20972 -0.17135 0.042635 0.024626 -0.19705 -0.03599 -0.00050647 -0.0042562 -0.0010163 -0.00076264 -0.8016 0.044266 0.028219 0.073771 0.050625 0.0687 0.16427 -0.12848 0.30483 -0.08375
1.8086 0.029575 0.027928 0.043821 0.048157 0 0.04199 0.035927 0.057253 0.058189 0.028788 0.073998 2.2667 -0.049166 -0.074959 0.12358 0.051228 -0.22582 -0.062421 -0.23116 -0.15233 0.028904 0.02882 -0.17663 -0.046128 -0.0010726 -0.0052574 -0.0014951 -0.0010964 -0.69203 0.032593 0.02272 0.065355 0.032689 0.044753 0.13326 -0.12023 0.32731 -0.091556
1.8125 0.025489 0.026031 0.025607 0.023265 0 0.017528 0.022769 0.042531 0.049992 0.019028 0.06924 2.5104 -0.019798 -0.12631 0.098669 0.034727 -0.22112 -0.049029 -0.24575 -0.13014 0.0080214 0.03897 -0.14649 -0.059594 -0.0011746 -0.0056403 -0.0016991 -0.0010263 -0.5423 0.020228 0.02067 0.050966 0.014207 0.011768 0.085358 -0.10279 0.31825 -0.091146
1.8164 0.020939 0.023778 0.010984 0.00048718 0 -0.00093176 0.011354 0.028814 0.04272 0.011323 0.054106 2.767 0.013485 -0.15816 0.067326 0.0066349 -0.20806 -0.035517 -0.25395 -0.1047 -0.013052 0.057115 -0.1087 -0.073503 -0.00082954 -0.0048907 -0.0013036 -0.00053156 -0.38347 0.013054 0.02116 0.032558 0.0039051 -0.02516 0.033518 -0.079096 0.28845 -0.086218
1.8203 0.01705 0.02028 0.0085175 -0.01052 0 -0.0037208 0.0065847 0.018601 0.034134 0.01096 0.028226 3.0162 0.048106 -0.16714 0.034443 -0.028863 -0.18682 -0.022838 -0.25533 -0.076075 -0.030379 0.082969 -0.067055 -0.085442 -0.00047019 -0.0032474 -0.00036109 3.6653e-05 -0.24248 0.011539 0.022714 0.013684 0.0050595 -0.063262 -0.015439 -0.050845 0.24352 -0.078017
1.8242 0.014023 0.015374 0.016539 -0.0056503 0 0.0074391 0.0084544 0.010675 0.020356 0.017782 -0.0014515 3.2442 0.08103 -0.1519 0.0047075 -0.066788 -0.1577 -0.012335 -0.24942 -0.044744 -0.040399 0.11525 -0.025924 -0.092947 -0.00047801 -0.0013884 0.00067702 0.00024837 -0.13182 0.011862 0.023848 -0.0017364 0.014294 -0.099437 -0.05506 -0.020262 0.1899 -0.067651
1.8281 0.010476 0.0096524 0.02477 0.01036 0 0.021482 0.011456 0.0027521 0.00066343 0.024558 -0.025278 3.4548 0.10605 -0.11169 -0.014843 -0.097852 -0.12002 -0.0075251 -0.23422 -0.012193 -0.037515 0.15039 0.011075 -0.091386 -0.00082635 9.763e-05 0.0012295 2.33e-06 -0.045754 0.010093 0.022488 -0.011556 0.023765 -0.12767 -0.074991 0.0082378 0.13804 -0.055983
1.832 0.004705 0.0038009 0.023153 0.02541 0 0.026247 0.0093971 -0.0060801 -0.019826 0.022228 -0.037112 3.6648 0.11582 -0.059751 -0.02055 -0.11103 -0.077079 -0.012138 -0.20816 0.017194 -0.02092 0.17997 0.041993 -0.078154 -0.0011504 0.00099251 0.00099508 -0.00034886 0.033638 0.005041 0.016292 -0.01652 0.025115 -0.14064 -0.070374 0.027347 0.10159 -0.042821
1.8359 -0.0032753 -0.0019371 0.0095961 0.027163 0 0.016366 0.0012713 -0.015051 -0.032958 0.0076663 -0.037507 3.8897 0.11115 -0.0088027 -0.016335 -0.1067 -0.033815 -0.024808 -0.17237 0.040926 0.0038416 0.20068 0.066573 -0.056436 -0.0011048 0.0013885 0.00021484 -0.00031724 0.12238 -0.0021663 0.0048027 -0.019259 0.013806 -0.13829 -0.047824 0.035018 0.082169 -0.027464
1.8398 -0.011232 -0.0076116 -0.0097112 0.011738 0 -0.0042843 -0.0080184 -0.022842 -0.03409 -0.013486 -0.032259 4.132 0.093282 0.035347 -0.0046392 -0.085892 0.0066322 -0.044215 -0.1271 0.057409 0.033337 0.21126 0.085398 -0.028423 -0.00063673 0.0015003 -0.00045291 0.00023112 0.22193 -0.010047 -0.0087021 -0.022151 -0.0078047 -0.12067 -0.011105 0.030056 0.079653 -0.0094207
1.8438 -0.016618 -0.013092 -0.026147 -0.012937 0 -0.025961 -0.013173 -0.028519 -0.02669 -0.031535 -0.028283 4.3823 0.064708 0.068136 0.011545 -0.051165 0.041156 -0.06831 -0.073041 0.065427 0.063694 0.21143 0.098858 0.0030915 2.5236e-05 0.0015371 -0.00042272 0.0008942 0.31894 -0.017675 -0.018658 -0.026094 -0.030796 -0.088919 0.035144 0.01208 0.09229 0.011617
1.8477 -0.019069 -0.018019 -0.034472 -0.032805 0 -0.039136 -0.014367 -0.031707 -0.020508 -0.040189 -0.029916 4.6291 0.033175 0.086083 0.027236 -0.0091577 0.063575 -0.091642 -0.012618 0.062333 0.087367 0.20234 0.10691 0.031912 0.00056402 0.0016402 0.00031763 0.0010733 0.39811 -0.024154 -0.021663 -0.03088 -0.04442 -0.046666 0.083151 -0.019235 0.11467 0.034674
1.8516 -0.02086 -0.022307 -0.034497 -0.038498 0 -0.039624 -0.016869 -0.032597 -0.024283 -0.039814 -0.037299 4.8674 0.0096751 0.09979 0.039554 0.028608 0.076694 -0.10903 0.044702 0.053021 0.10228 0.19185 0.10986 0.053783 0.00074669 0.0018268 0.0011435 0.00054058 0.45579 -0.028347 -0.019833 -0.036028 -0.043009 -0.006216 0.12589 -0.054456 0.13468 0.054821
1.8555 -0.02476 -0.026524 -0.02961 -0.032441 0 -0.030482 -0.024666 -0.032134 -0.038791 -0.034785 -0.04679 5.0982 -0.0024867 0.11452 0.04869 0.058612 0.082461 -0.11908 0.093062 0.039832 0.10886 0.18255 0.10916 0.067672 0.00050874 0.0019831 0.0013006 -0.00030725 0.50092 -0.029937 -0.019364 -0.040753 -0.030217 0.027048 0.16181 -0.089139 0.14857 0.068472
1.8594 -0.031514 -0.031538 -0.024976 -0.026119 0 -0.020098 -0.035364 -0.031881 -0.055861 -0.029305 -0.052809 5.3224 -0.0019907 0.13375 0.055236 0.078945 0.082394 -0.12116 0.12741 0.024697 0.10794 0.17587 0.10712 0.073125 -7.574e-06 0.001979 0.00059654 -0.00077509 0.54344 -0.030605 -0.025285 -0.043457 -0.016904 0.049348 0.19007 -0.11977 0.15442 0.072537
1.8633 -0.039551 -0.037748 -0.025985 -0.029949 0 -0.017392 -0.042509 -0.033125 -0.064209 -0.026227 -0.050707 5.5375 0.010817 0.16041 0.060637 0.088569 0.077872 -0.11496 0.14009 0.0099357 0.10111 0.17231 0.10543 0.069847 -0.00047036 0.0018387 -0.00035385 -0.00048635 0.58411 -0.033398 -0.037344 -0.042263 -0.01384 0.056565 0.21 -0.14196 0.15152 0.062276
1.8672 -0.046994 -0.044748 -0.035763 -0.044667 0 -0.026633 -0.043104 -0.035889 -0.05764 -0.028297 -0.039688 5.7407 0.025431 0.18983 0.067751 0.092396 0.069226 -0.10315 0.12656 -0.0011966 0.093072 0.16862 0.10411 0.060421 -0.00051101 0.0017761 -0.00062506 0.00028585 0.61759 -0.040264 -0.050806 -0.036926 -0.02467 0.051057 0.22249 -0.15262 0.14623 0.035865
1.8711 -0.053535 -0.051794 -0.052369 -0.06149 0 -0.045001 -0.041801 -0.039044 -0.039637 -0.037909 -0.023996 5.934 0.03137 0.21348 0.077101 0.097013 0.056193 -0.089351 0.097041 -0.0075162 0.087258 0.1621 0.10225 0.049062 8.7484e-06 0.0020079 0.00017386 0.0008806 0.64461 -0.050099 -0.060898 -0.030263 -0.044338 0.042449 0.22988 -0.15494 0.14563 0.0011373
1.875 -0.060111 -0.058498 -0.068853 -0.070263 0 -0.064641 -0.046574 -0.041672 -0.021212 -0.054154 -0.011002 6.1244 0.023858 0.22625 0.088342 0.10504 0.037992 -0.074481 0.057393 -0.0076546 0.084946 0.1522 0.10027 0.037504 0.00083291 0.0025247 0.0014828 0.00084466 0.67795 -0.059481 -0.066366 -0.026978 -0.063534 0.035679 0.23223 -0.14994 0.15304 -0.037021
1.8789 -0.067057 -0.064936 -0.077828 -0.067971 0 -0.077882 -0.060166 -0.044325 -0.013727 -0.071001 -0.0070433 6.3167 -0.00039268 0.22377 0.10074 0.11841 0.014095 -0.059092 0.014238 -0.00025154 0.086948 0.13916 0.10145 0.027296 0.001467 0.0030969 0.0022376 0.00029608 0.73405 -0.065556 -0.069221 -0.030317 -0.075093 0.035267 0.22943 -0.13874 0.17087 -0.073262
1.8828 -0.073258 -0.071163 -0.07736 -0.06052 0 -0.081924 -0.076596 -0.048749 -0.02173 -0.080589 -0.013985 6.508 -0.043429 0.19915 0.11179 0.13837 -0.015533 -0.042457 -0.019819 0.019391 0.093883 0.12658 0.11076 0.020769 0.0015744 0.0035433 0.0018079 -0.00025819 0.81927 -0.068281 -0.071997 -0.039649 -0.077606 0.047267 0.21954 -0.12128 0.20152 -0.09671
1.8867 -0.077501 -0.076878 -0.072575 -0.057289 0 -0.079837 -0.086739 -0.056306 -0.040676 -0.079837 -0.029089 6.6875 -0.090137 0.16163 0.11878 0.16004 -0.044179 -0.023893 -0.037589 0.050683 0.10275 0.12147 0.13171 0.018276 0.0012404 0.0039624 0.00056038 -0.0004212 0.92663 -0.069964 -0.075791 -0.051555 -0.074642 0.066518 0.20449 -0.099243 0.23708 -0.1037
1.8906 -0.080374 -0.081708 -0.071168 -0.063975 0 -0.077672 -0.087144 -0.066788 -0.06097 -0.073681 -0.047862 6.8458 -0.13014 0.11921 0.12095 0.18034 -0.066442 -0.0038498 -0.039729 0.09202 0.1118 0.12711 0.1637 0.01973 0.00082306 0.0046261 -0.00048559 -0.00020678 1.0461 -0.072897 -0.080443 -0.063391 -0.07149 0.086958 0.18659 -0.073314 0.27215 -0.096071
1.8945 -0.084129 -0.085745 -0.077108 -0.079463 0 -0.080243 -0.082894 -0.078802 -0.075263 -0.070844 -0.067104 6.9815 -0.15617 0.077509 0.11788 0.19729 -0.077995 0.016914 -0.027621 0.14211 0.12003 0.14553 0.20235 0.02524 0.00055227 0.0056228 -0.00057705 0.00012492 1.1753 -0.077669 -0.085502 -0.075542 -0.072176 0.10389 0.16786 -0.043977 0.3031 -0.075754
1.8984 -0.090317 -0.089592 -0.088328 -0.097878 0 -0.088437 -0.081972 -0.091079 -0.08342 -0.075991 -0.085746 7.1028 -0.16017 0.043003 0.10938 0.20897 -0.07335 0.036968 -0.0041574 0.19915 0.12657 0.17861 0.24241 0.035094 0.00033636 0.0066733 0.00015584 0.0004595 1.3178 -0.083549 -0.090456 -0.089846 -0.078099 0.11145 0.1511 -0.011821 0.32611 -0.045913
1.9023 -0.097802 -0.093847 -0.099527 -0.11277 0 -0.099236 -0.087685 -0.10305 -0.091312 -0.086396 -0.10372 7.2201 -0.13714 0.022186 0.09687 0.21475 -0.047048 0.052645 0.021998 0.25802 0.13182 0.22441 0.28058 0.049469 5.1507e-06 0.0073894 0.00093922 0.00098231 1.4703 -0.089914 -0.09457 -0.10601 -0.088091 0.10354 0.1414 0.02071 0.33866 -0.014465
1.9063 -0.10366 -0.098653 -0.1063 -0.12014 0 -0.10794 -0.097013 -0.11416 -0.10459 -0.096383 -0.12077 7.3386 -0.10243 0.0098931 0.084169 0.21812 -0.0091461 0.06352 0.043266 0.31344 0.13787 0.273 0.31584 0.065912 -0.00032327 0.0077314 0.0011498 0.0019118 1.6172 -0.096766 -0.097517 -0.12025 -0.099438 0.087214 0.13829 0.0507 0.34618 0.012323
1.9102 -0.10624 -0.1038 -0.10713 -0.11946 0 -0.11122 -0.10544 -0.12314 -0.12293 -0.10416 -0.13644 7.4539 -0.063928 0.0033652 0.073066 0.22029 0.034805 0.069785 0.057333 0.36314 0.14592 0.32009 0.3478 0.083137 -0.00026452 0.0081269 0.00084792 0.0031157 1.7398 -0.10395 -0.10046 -0.12824 -0.10954 0.06703 0.14098 0.076553 0.35102 0.032483
1.9141 -0.10702 -0.10899 -0.10365 -0.11361 0 -0.10958 -0.11177 -0.12854 -0.13996 -0.11303 -0.15026 7.5554 -0.029267 -0.00019165 0.065133 0.22224 0.078979 0.072056 0.06289 0.40538 0.15697 0.36192 0.37526 0.099788 0.00035403 0.0090393 0.00056462 0.0040754 1.8316 -0.11047 -0.10572 -0.12954 -0.11756 0.047785 0.14817 0.096944 0.3553 0.04484
1.918 -0.10898 -0.11366 -0.10064 -0.10792 0 -0.10733 -0.11752 -0.13008 -0.14884 -0.12566 -0.16143 7.6321 -0.009641 -0.0039841 0.062754 0.2242 0.1136 0.071854 0.059365 0.43748 0.17236 0.39373 0.3968 0.1133 0.0011082 0.010406 0.00065579 0.0043067 1.9006 -0.11519 -0.1144 -0.12872 -0.1247 0.037609 0.15698 0.10952 0.36084 0.048369
1.9219 -0.11334 -0.11663 -0.10452 -0.10764 0 -0.10951 -0.1228 -0.12934 -0.14825 -0.13846 -0.16838 7.6783 -0.0054445 -0.008369 0.064957 0.22463 0.13402 0.072206 0.052218 0.46154 0.18988 0.41747 0.41249 0.12203 0.0012512 0.011584 0.00094387 0.0038411 1.9558 -0.1181 -0.12416 -0.13144 -0.13242 0.038772 0.16287 0.11577 0.36613 0.046905
1.9258 -0.11812 -0.11659 -0.11831 -0.11422 0 -0.11723 -0.12488 -0.12858 -0.14326 -0.14322 -0.16959 7.6969 -0.0096048 -0.011547 0.069347 0.22258 0.14337 0.07368 0.045077 0.47987 0.20658 0.43679 0.42419 0.12631 0.00049615 0.011941 0.00099195 0.0032527 1.9931 -0.12057 -0.13006 -0.13902 -0.13986 0.046921 0.16475 0.11791 0.36896 0.043188
1.9297 -0.12046 -0.11369 -0.13591 -0.12331 0 -0.12543 -0.12175 -0.12898 -0.14043 -0.13498 -0.16557 7.6987 -0.017127 -0.01226 0.074199 0.21768 0.14419 0.075967 0.03968 0.49303 0.22022 0.45328 0.43331 0.12636 -0.00052551 0.011504 0.00064257 0.0031496 1.9991 -0.12391 -0.12868 -0.1468 -0.14292 0.058389 0.16247 0.11702 0.3679 0.038422
1.9336 -0.12013 -0.11072 -0.14358 -0.12735 0 -0.12631 -0.11623 -0.13013 -0.14211 -0.11788 -0.15921 7.6967 -0.02222 -0.0092287 0.077523 0.2099 0.14003 0.078208 0.03735 0.50122 0.22832 0.46828 0.43803 0.12263 -0.00075815 0.010977 0.00019621 0.0036067 1.9696 -0.12773 -0.12153 -0.14816 -0.13704 0.06848 0.15649 0.11412 0.36168 0.033533
1.9375 -0.12023 -0.11196 -0.1321 -0.12213 0 -0.11677 -0.1147 -0.13111 -0.14517 -0.10265 -0.15313 7.6983 -0.017144 -0.00242 0.075607 0.20119 0.13657 0.076992 0.038519 0.50108 0.226 0.47906 0.43311 0.11582 0.00020818 0.01106 5.3053e-05 0.0041142 1.9218 -0.13023 -0.11437 -0.14061 -0.12184 0.068217 0.14937 0.10947 0.35012 0.028761
1.9414 -0.12416 -0.11985 -0.10994 -0.11218 0 -0.10356 -0.12106 -0.13171 -0.14457 -0.098438 -0.14581 7.6996 -0.0072716 0.0034242 0.069682 0.19505 0.13487 0.07175 0.040446 0.49319 0.21683 0.48187 0.41384 0.1081 0.0016016 0.011757 0.00026032 0.0041197 1.8851 -0.13018 -0.1128 -0.12827 -0.10398 0.059505 0.14424 0.1033 0.33863 0.023755
1.9453 -0.13192 -0.13206 -0.10132 -0.10904 0 -0.099993 -0.13243 -0.13216 -0.1377 -0.10702 -0.13159 7.6875 0.0023157 0.005944 0.061074 0.19295 0.13284 0.063007 0.042143 0.47732 0.20286 0.47361 0.38133 0.09996 0.0021393 0.012383 0.0004944 0.0036276 1.8769 -0.12856 -0.11843 -0.11862 -0.094584 0.045251 0.14181 0.095301 0.32991 0.018372
1.9492 -0.13971 -0.14235 -0.12471 -0.12195 0 -0.11534 -0.14166 -0.13188 -0.12569 -0.12372 -0.10654 7.6477 0.0064852 0.0035015 0.051455 0.19585 0.12796 0.051798 0.042877 0.45389 0.18637 0.45199 0.34443 0.091778 0.0013206 0.012246 0.00048269 0.003227 1.8891 -0.12782 -0.12871 -0.11634 -0.10215 0.028998 0.14231 0.085248 0.32613 0.012494
1.9531 -0.14314 -0.14506 -0.17016 -0.14812 0 -0.14533 -0.14406 -0.12929 -0.11176 -0.14196 -0.075677 7.5738 -0.0035235 -0.0051304 0.044135 0.20449 0.1147 0.040691 0.042096 0.42398 0.17105 0.41363 0.31589 0.083802 1.0202e-05 0.011307 0.00035235 0.0034799 1.8976 -0.12938 -0.13954 -0.11983 -0.12553 0.017473 0.14521 0.072743 0.32988 0.0059138
1.957 -0.14075 -0.13939 -0.20122 -0.17157 0 -0.1727 -0.14088 -0.12337 -0.099623 -0.1557 -0.053704 7.4685 -0.030003 -0.014137 0.043182 0.21559 0.090076 0.033987 0.040813 0.39381 0.16072 0.3648 0.30498 0.076254 -0.00036844 0.010173 0.00047943 0.0042728 1.884 -0.13172 -0.14714 -0.12296 -0.15276 0.017083 0.14781 0.058465 0.33845 -0.001838
1.9609 -0.13425 -0.12944 -0.18571 -0.1735 0 -0.17871 -0.13605 -0.11547 -0.093089 -0.15909 -0.055929 7.3373 -0.064274 -0.016651 0.048503 0.2256 0.059118 0.032137 0.040387 0.3682 0.15494 0.31587 0.31237 0.069491 0.0007339 0.0095201 0.0010012 0.004823 1.8459 -0.13116 -0.14787 -0.12059 -0.1674 0.025592 0.14904 0.04325 0.34666 -0.011155
1.9648 -0.12579 -0.11987 -0.1283 -0.14708 0 -0.15679 -0.13019 -0.1089 -0.095446 -0.14732 -0.085716 7.1816 -0.09955 -0.0080892 0.059623 0.23273 0.026544 0.034576 0.041829 0.34967 0.15295 0.27347 0.33079 0.06402 0.0024023 0.0095618 0.0015647 0.0044028 1.7901 -0.12454 -0.13832 -0.11294 -0.15894 0.040464 0.1491 0.027202 0.35137 -0.022354
1.9688 -0.11553 -0.11157 -0.069973 -0.10429 0 -0.11716 -0.11947 -0.10622 -0.10694 -0.1209 -0.1295 6.9994 -0.12808 0.015683 0.075466 0.23552 -0.0018575 0.040003 0.04617 0.34015 0.15351 0.24409 0.35072 0.060429 0.0031468 0.010051 0.0016366 0.0031036 1.7184 -0.11158 -0.11773 -0.10543 -0.13002 0.058116 0.14873 0.010262 0.34957 -0.035638
1.9727 -0.10197 -0.10148 -0.05065 -0.068263 0 -0.078894 -0.10058 -0.1067 -0.12236 -0.08882 -0.16485 6.7912 -0.13287 0.061575 0.092843 0.23277 -0.010857 0.043455 0.056425 0.34144 0.15393 0.23976 0.36566 0.060723 0.0023711 0.010638 0.0010618 0.0018596 1.6259 -0.095033 -0.090827 -0.10407 -0.094904 0.069967 0.1523 -0.0090874 0.33671 -0.05045
1.9766 -0.084658 -0.086687 -0.070523 -0.056193 0 -0.056323 -0.076344 -0.10674 -0.13248 -0.064728 -0.17562 6.5649 -0.1163 0.11766 0.10721 0.22839 0.0011887 0.040441 0.072373 0.34538 0.15261 0.25172 0.37298 0.064524 0.00091546 0.01111 0.00025679 0.001642 1.5103 -0.078999 -0.066985 -0.11002 -0.069882 0.072971 0.1629 -0.031377 0.31804 -0.063237
1.9805 -0.065933 -0.068362 -0.090779 -0.06644 0 -0.050513 -0.055124 -0.10277 -0.13024 -0.056757 -0.1616 6.3327 -0.083837 0.17587 0.117 0.22413 0.031829 0.029794 0.093833 0.34711 0.15008 0.27269 0.37093 0.07137 0.00014537 0.011315 -0.00018983 0.0025573 1.3777 -0.066864 -0.054363 -0.11776 -0.062214 0.068349 0.18125 -0.056381 0.29694 -0.071163
1.9844 -0.050087 -0.051592 -0.075053 -0.08043 0 -0.051652 -0.044393 -0.093774 -0.11641 -0.060264 -0.13544 6.1025 -0.04153 0.22898 0.12123 0.22093 0.077372 0.01121 0.12028 0.34254 0.1471 0.29573 0.35612 0.080645 0.00057332 0.011049 -8.8178e-05 0.003717 1.2363 -0.060001 -0.053683 -0.11846 -0.065965 0.05805 0.20708 -0.083403 0.27613 -0.071666
1.9883 -0.040713 -0.041351 -0.028992 -0.07803 0 -0.048846 -0.044834 -0.081233 -0.098714 -0.061799 -0.11051 5.8716 0.00054684 0.26643 0.11889 0.21909 0.13079 -0.014872 0.15064 0.32598 0.1454 0.31044 0.32489 0.091271 0.0014442 0.010186 0.00022432 0.0040309 1.0876 -0.057416 -0.057957 -0.10628 -0.067951 0.046057 0.23884 -0.11066 0.25878 -0.060615
1.9922 -0.038688 -0.03873 0.0047958 -0.053872 0 -0.038929 -0.050628 -0.067134 -0.084313 -0.051879 -0.091027 5.6309 0.026854 0.27825 0.11091 0.21455 0.17505 -0.043264 0.17906 0.29409 0.14709 0.30487 0.27732 0.10024 0.0016463 0.0089082 0.00032074 0.0031855 0.92716 -0.056274 -0.059005 -0.082772 -0.059062 0.039191 0.26789 -0.13251 0.24509 -0.035995
1.9961 -0.042046 -0.040822 -0.0076061 -0.021473 0 -0.027998 -0.05478 -0.052712 -0.072756 -0.03432 -0.071945 5.3732 0.036884 0.27052 0.099856 0.20308 0.20199 -0.068766 0.19944 0.25276 0.1507 0.28278 0.21936 0.1055 0.00090954 0.007649 0.00018666 0.0018918 0.75755 -0.05333 -0.054485 -0.055749 -0.041655 0.037363 0.28673 -0.14572 0.23081 -0.004146
2 -0.047144 -0.043658 -0.053651 -0.0022105 0 -0.025537 -0.053708 -0.039014 -0.057061 -0.02243 -0.046646 5.1002 0.032801 0.24646 0.08635 0.18183 0.20808 -0.088926 0.20706 0.20525 0.15434 0.24779 0.1601 0.10559 2.5276e-05 0.0066557 0.00022039 0.0011909 0.59559 -0.046856 -0.048422 -0.033521 -0.026828 0.038431 0.29066 -0.14815 0.21308 0.030671
2.0039 -0.050076 -0.044818 -0.085697 -0.0084675 0 -0.036003 -0.047454 -0.027675 -0.032161 -0.025357 -0.01436 4.8205 0.018622 0.21008 0.070828 0.14851 0.19148 -0.10179 0.19743 0.15517 0.15566 0.20489 0.10636 0.099192 -6.4723e-05 0.0056513 0.0007353 0.001508 0.46137 -0.037789 -0.045144 -0.019247 -0.023989 0.039206 0.27578 -0.13822 0.18926 0.063665
2.0078 -0.048002 -0.043517 -0.07016 -0.034307 0 -0.053876 -0.037266 -0.019956 -0.0019673 -0.03812 0.018709 4.5428 0.0051661 0.16637 0.052714 0.099491 0.14997 -0.10423 0.15991 0.10854 0.14841 0.16505 0.059636 0.083 0.00073805 0.0041004 0.0015342 0.002349 0.35703 -0.028841 -0.043675 -0.010056 -0.031872 0.030328 0.23447 -0.11289 0.15574 0.084492
2.0117 -0.040428 -0.039251 -0.021899 -0.060169 0 -0.065805 -0.024403 -0.014689 0.022736 -0.045327 0.043997 4.2716 0.003783 0.12126 0.0327 0.043493 0.097189 -0.099364 0.10045 0.068402 0.13077 0.13754 0.018194 0.059068 0.0016564 0.0019287 0.0020523 0.0028683 0.25932 -0.021981 -0.03889 -0.0012583 -0.038967 0.0071425 0.17641 -0.079501 0.11877 0.08945
2.0156 -0.029777 -0.031471 0.01283 -0.066863 0 -0.059084 -0.01106 -0.0081043 0.033669 -0.035061 0.056117 4.0065 0.015491 0.075177 0.012198 -0.011924 0.040649 -0.089192 0.026801 0.034528 0.10449 0.12297 -0.018303 0.02975 0.0019039 -9.237e-05 0.0019277 0.0026806 0.13891 -0.016597 -0.027987 0.0086923 -0.033104 -0.028293 0.11034 -0.043668 0.085068 0.080139
2.0195 -0.020222 -0.020898 0.0056749 -0.04796 0 -0.031328 -0.00079321 0.002892 0.032011 -0.0097894 0.055498 3.7447 0.039136 0.027976 -0.0071055 -0.060619 -0.014908 -0.074796 -0.054449 0.0067677 0.07168 0.12062 -0.0468 -0.002904 0.0014505 -0.00087838 0.0013721 0.0021133 -0.0085659 -0.010435 -0.014695 0.017235 -0.011965 -0.072796 0.043196 -0.009695 0.060467 0.058399
2.0234 -0.014956 -0.010551 -0.025867 -0.012537 0 0.0056645 0.0034324 0.016536 0.025915 0.015364 0.047529 3.4809 0.070888 -0.021082 -0.022406 -0.094575 -0.064775 -0.057025 -0.13423 -0.015084 0.035958 0.12815 -0.063521 -0.036022 0.00090688 -9.6345e-05 0.0009238 0.0017238 -0.14953 -0.0026678 -0.0062591 0.021207 0.014337 -0.12042 -0.016059 0.017057 0.052904 0.027355
2.0273 -0.013946 -0.0045181 -0.040871 0.021773 0 0.031979 0.0018344 0.025814 0.021872 0.024491 0.039439 3.208 0.09685 -0.070079 -0.026949 -0.10236 -0.10435 -0.037005 -0.19497 -0.029961 0.0068328 0.1378 -0.068003 -0.062742 0.00077782 0.0013284 0.00085141 0.0016684 -0.23188 0.0041098 -0.0064121 0.020679 0.030533 -0.15468 -0.052325 0.028634 0.073178 -0.0048165
2.0313 -0.014381 -0.0050952 -0.0212 0.039343 0 0.03257 -0.0022401 0.023597 0.01958 0.012217 0.036193 2.9197 0.10859 -0.11277 -0.020511 -0.090459 -0.13553 -0.017439 -0.23348 -0.038099 -0.011275 0.14378 -0.063548 -0.079981 0.00096727 0.0019183 0.00087343 0.0016036 -0.22108 0.0055394 -0.012053 0.018812 0.027118 -0.16883 -0.066243 0.027457 0.11237 -0.031822
2.0352 -0.013643 -0.010966 0.0097716 0.034182 0 0.0079732 -0.0054152 0.009309 0.01524 -0.013821 0.037053 2.6155 0.10351 -0.14313 -0.00313 -0.062178 -0.15767 -0.00058749 -0.24859 -0.03808 -0.016544 0.1453 -0.053317 -0.085765 0.0010191 0.00098958 0.00051467 0.0011764 -0.12266 -0.0003298 -0.017062 0.017892 0.0064475 -0.16054 -0.057697 0.01463 0.16506 -0.051576
2.0391 -0.011978 -0.01823 0.014878 0.011475 0 -0.025843 -0.0071677 -0.0092978 0.0081162 -0.039067 0.035271 2.3027 0.08083 -0.15507 0.024282 -0.021714 -0.16984 0.011083 -0.24067 -0.028617 -0.0081309 0.14262 -0.036509 -0.078757 0.00069823 -0.00067218 -0.00029096 0.00051178 0.025265 -0.010531 -0.018719 0.016029 -0.019761 -0.12947 -0.027706 -0.0080897 0.22476 -0.062754
2.043 -0.012098 -0.02329 -0.015314 -0.016385 0 -0.048873 -0.0094236 -0.021814 0.0015567 -0.050773 0.022519 1.9925 0.042136 -0.13472 0.059248 0.024281 -0.16673 0.011539 -0.21006 -0.0062769 0.015002 0.13886 -0.0094103 -0.056232 0.00020464 -0.0015165 -0.001035 0.00013446 0.17903 -0.019299 -0.019576 0.0084424 -0.038524 -0.077274 0.023273 -0.037908 0.27911 -0.063706
2.0469 -0.016063 -0.024953 -0.052997 -0.036766 0 -0.050851 -0.013701 -0.023818 -0.002973 -0.044162 -0.00402 1.6919 0.0014127 -0.08257 0.092744 0.065992 -0.14592 -0.0014116 -0.16836 0.025298 0.045716 0.13967 0.029253 -0.023988 -0.00015531 -0.00064515 -0.0011244 0.00040646 0.31246 -0.023149 -0.023196 -0.0076131 -0.043071 -0.020754 0.084139 -0.067026 0.31519 -0.057294
2.0508 -0.022686 -0.024273 -0.063784 -0.043369 0 -0.036632 -0.019335 -0.020722 -0.010792 -0.024199 -0.037625 1.4 -0.032918 -0.0091416 0.11947 0.1004 -0.10902 -0.024702 -0.12264 0.060412 0.078662 0.1457 0.07439 0.011711 -0.00034993 0.0014394 -0.00051823 0.0011083 0.42145 -0.023874 -0.029115 -0.029227 -0.035369 0.029224 0.14659 -0.090663 0.33071 -0.045357
2.0547 -0.028235 -0.02299 -0.041695 -0.038983 0 -0.019877 -0.024576 -0.022964 -0.029831 -0.0030045 -0.065556 1.11 -0.05631 0.077257 0.1361 0.12605 -0.05715 -0.055313 -0.076142 0.094869 0.11082 0.15609 0.11674 0.046657 -0.00057283 0.0034344 0.00018326 0.0016348 0.51336 -0.026187 -0.032928 -0.04931 -0.023441 0.06638 0.20517 -0.1054 0.3244 -0.028229
2.0586 -0.029779 -0.022357 -0.011197 -0.032415 0 -0.01165 -0.028594 -0.036436 -0.059992 0.0064787 -0.078315 0.81564 -0.065158 0.16598 0.13971 0.14222 0.0076252 -0.088873 -0.031344 0.12384 0.13936 0.16871 0.14944 0.076292 -0.00088169 0.0044872 0.00032042 0.0016014 0.59334 -0.032159 -0.031232 -0.061802 -0.016079 0.085239 0.25415 -0.10779 0.29617 -0.0058835
2.0625 -0.027789 -0.023032 0.0016591 -0.031273 0 -0.013776 -0.031607 -0.056487 -0.087912 -0.001922 -0.076897 0.51293 -0.057045 0.23159 0.12633 0.14773 0.078218 -0.11263 0.010282 0.13806 0.15952 0.17521 0.1723 0.091968 -0.0010498 0.0048053 -0.00017445 0.0012056 0.65723 -0.038182 -0.025661 -0.065632 -0.018102 0.079748 0.28077 -0.090826 0.24658 0.022702
2.0664 -0.025459 -0.025294 -0.0058551 -0.03583 0 -0.021017 -0.033391 -0.070911 -0.095396 -0.02358 -0.071248 0.19851 -0.04295 0.26695 0.10499 0.14727 0.14244 -0.12089 0.04975 0.14119 0.17202 0.17192 0.18938 0.096296 -0.00085777 0.0051092 -0.0007401 0.00096546 0.69369 -0.038021 -0.02161 -0.063971 -0.028397 0.063297 0.28717 -0.062053 0.18998 0.052827
2.0703 -0.025652 -0.028866 -0.01762 -0.039218 0 -0.0278 -0.032974 -0.069645 -0.075698 -0.046356 -0.070981 -0.13131 -0.026938 0.27018 0.079798 0.14154 0.19439 -0.11213 0.086137 0.13636 0.17609 0.15877 0.20256 0.090977 -0.00044813 0.0056593 -0.00079608 0.0011366 0.6934 -0.02937 -0.023311 -0.060243 -0.041508 0.041655 0.2733 -0.025677 0.13227 0.08072
2.0742 -0.028619 -0.032683 -0.02157 -0.034317 0 -0.032428 -0.03065 -0.053134 -0.042029 -0.059279 -0.076775 -0.47646 -0.012336 0.24194 0.054872 0.1311 0.22914 -0.08663 0.11797 0.12746 0.17112 0.13711 0.20812 0.078349 -0.00024445 0.0059616 -0.00034246 0.0014555 0.65985 -0.017478 -0.030523 -0.05531 -0.05158 0.020224 0.24015 0.013402 0.079263 0.10231
2.0781 -0.032462 -0.035364 -0.021323 -0.021549 0 -0.036133 -0.029509 -0.032434 -0.018521 -0.059489 -0.080369 -0.82841 -0.0022426 0.18469 0.036541 0.11566 0.23859 -0.046918 0.14052 0.12175 0.15487 0.1117 0.20019 0.06242 -0.000472 0.0054161 8.6996e-05 0.0014794 0.61305 -0.011783 -0.039577 -0.048453 -0.055866 0.0061142 0.18852 0.046211 0.040643 0.10936
2.082 -0.035284 -0.036265 -0.025411 -0.010323 0 -0.03993 -0.033181 -0.020953 -0.020622 -0.051664 -0.072933 -1.1732 0.0051507 0.11726 0.030249 0.096768 0.22332 -0.0073594 0.14749 0.12775 0.12906 0.094845 0.17742 0.050442 -0.00085538 0.0041099 4.841e-05 0.0011249 0.57975 -0.018073 -0.046531 -0.040375 -0.055143 0.0026498 0.12865 0.061578 0.025894 0.096236
2.0859 -0.036563 -0.03602 -0.032326 -0.01203 0 -0.043319 -0.041044 -0.024522 -0.042644 -0.041609 -0.053771 -1.503 0.013419 0.054595 0.03502 0.077279 0.19195 0.021804 0.13878 0.14463 0.099266 0.091826 0.14575 0.045044 -0.00090612 0.002848 -0.00030559 0.00079322 0.57432 -0.033134 -0.04884 -0.034346 -0.051044 0.0064555 0.070735 0.059096 0.034608 0.068029
2.0898 -0.036632 -0.035818 -0.032631 -0.030152 0 -0.045307 -0.046531 -0.037667 -0.06387 -0.031376 -0.031312 -1.8255 0.02434 0.0042769 0.050222 0.05935 0.14891 0.035249 0.11408 0.17016 0.069627 0.10469 0.1145 0.047207 -0.00050616 0.0024079 -0.00039423 0.0009375 0.58552 -0.046859 -0.04508 -0.033785 -0.043313 0.015283 0.021073 0.039621 0.067047 0.029124
2.0938 -0.035467 -0.036074 -0.024392 -0.056006 0 -0.045371 -0.042163 -0.048708 -0.067178 -0.02071 -0.015938 -2.1592 0.039303 -0.027452 0.074494 0.045301 0.099075 0.02903 0.074005 0.20057 0.044799 0.13385 0.089829 0.057122 -9.0595e-05 0.0028453 0.00013252 0.0015557 0.5832 -0.050151 -0.035086 -0.038522 -0.030318 0.026424 -0.014315 0.0057503 0.12213 -0.014589
2.0977 -0.032508 -0.0359 -0.019137 -0.074062 0 -0.042944 -0.027505 -0.04905 -0.052762 -0.011735 -0.011617 -2.5172 0.057817 -0.030692 0.10455 0.040639 0.050567 -0.00091506 0.020082 0.22309 0.036249 0.1754 0.071934 0.073429 -0.00016357 0.0035556 0.00096794 0.0021727 0.54187 -0.041887 -0.021548 -0.043605 -0.012765 0.035072 -0.022038 -0.033156 0.19629 -0.047514
2.1016 -0.027653 -0.033941 -0.027821 -0.072711 0 -0.036909 -0.011672 -0.038876 -0.035042 -0.0097966 -0.013742 -2.8936 0.073486 -0.016618 0.1319 0.043709 0.009843 -0.038311 -0.035795 0.22785 0.043426 0.21311 0.05804 0.088871 -0.00067837 0.0039257 0.0014278 0.0023273 0.46089 -0.029209 -0.010638 -0.042272 0.0034173 0.039276 -0.0078517 -0.061811 0.2688 -0.061211
2.1055 -0.022068 -0.029678 -0.044058 -0.052061 0 -0.026927 -0.0064355 -0.025041 -0.027187 -0.01832 -0.014305 -3.268 0.082182 0.0093752 0.1521 0.052409 -0.020471 -0.074432 -0.087926 0.21157 0.063303 0.2392 0.046908 0.09972 -0.0010244 0.0038232 0.0011455 0.0020221 0.36315 -0.021248 -0.0089179 -0.030915 0.0091325 0.038964 0.024287 -0.074411 0.32794 -0.054923
2.1094 -0.017687 -0.023935 -0.048252 -0.023243 0 -0.015571 -0.015655 -0.014013 -0.028765 -0.033484 -0.0090605 -3.6252 0.08058 0.042817 0.16138 0.064399 -0.038238 -0.10221 -0.13145 0.17287 0.091872 0.24785 0.039971 0.10294 -0.00069098 0.0034798 0.00044989 0.0016533 0.27495 -0.021883 -0.017929 -0.012124 -0.0012872 0.034291 0.070228 -0.067553 0.36368 -0.029973
2.1133 -0.015847 -0.018292 -0.030922 -0.00059547 0 -0.0081175 -0.031336 -0.0069371 -0.027818 -0.045728 -0.00046021 -3.9696 0.064004 0.078704 0.15424 0.075748 -0.039977 -0.11263 -0.15944 0.11123 0.12163 0.23186 0.038754 0.094361 0.00012928 0.0030743 3.8604e-05 0.0015322 0.20855 -0.02743 -0.031633 0.0065546 -0.024326 0.025586 0.124 -0.038567 0.3611 0.0092483
2.1172 -0.016417 -0.014194 -0.0072435 0.0070361 0 -0.0087539 -0.040515 -0.0012246 -0.01433 -0.04758 0.0053038 -4.3203 0.032568 0.11097 0.12868 0.080201 -0.024674 -0.10231 -0.16537 0.038774 0.13754 0.19254 0.042448 0.07276 0.00071769 0.0025908 0.00030264 0.0015659 0.16345 -0.030616 -0.040183 0.017158 -0.047926 0.014445 0.17272 0.0022631 0.31213 0.045668
2.1211 -0.01812 -0.012482 -0.0022776 0.0002466 0 -0.01631 -0.036436 0.0038306 0.0083307 -0.039731 0.0037474 -4.6927 -0.004855 0.13753 0.093496 0.077464 0.00088665 -0.081547 -0.15325 -0.028074 0.13593 0.14353 0.048648 0.044652 0.00063283 0.0020596 0.00099725 0.0014538 0.14055 -0.026961 -0.037345 0.01586 -0.058808 0.0028291 0.20899 0.03902 0.23546 0.067742
2.125 -0.019512 -0.013249 -0.021427 -0.013172 0 -0.024154 -0.023417 0.0041912 0.024797 -0.028826 -0.0046344 -5.0849 -0.042864 0.15675 0.054531 0.068358 0.032883 -0.056508 -0.12433 -0.07997 0.11668 0.092123 0.055823 0.01436 0.00023775 0.0017375 0.0015463 0.0011414 0.14837 -0.018158 -0.024948 0.0045379 -0.050959 -0.0082228 0.22862 0.063474 0.14292 0.070891
2.1289 -0.019728 -0.015658 -0.041187 -0.024069 0 -0.02526 -0.011526 -0.0051464 0.020567 -0.019726 -0.015266 -5.4836 -0.075824 0.16712 0.01837 0.054551 0.066939 -0.033677 -0.080591 -0.1084 0.081695 0.045638 0.063985 -0.013274 0.00031419 0.0018718 0.0015996 0.00096191 0.19171 -0.010096 -0.010573 -0.011252 -0.028827 -0.017671 0.22836 0.068644 0.048096 0.052665
2.1328 -0.018676 -0.01791 -0.034045 -0.027387 0 -0.018143 -0.0072712 -0.023243 -0.0051144 -0.011286 -0.023037 -5.8787 -0.092685 0.16353 -0.00030308 0.041125 0.093572 -0.024087 -0.024907 -0.097088 0.039352 0.016667 0.07267 -0.027222 0.0011517 0.0022986 0.0012604 0.0012664 0.25609 -0.0077258 -0.0012763 -0.025907 -0.0035031 -0.023004 0.20138 0.045324 -0.020055 0.013564
2.1367 -0.016903 -0.017973 -0.00098852 -0.024236 0 -0.0080911 -0.0094264 -0.04084 -0.037417 -0.00033469 -0.025478 -6.2713 -0.092577 0.14764 0.0039102 0.034395 0.10617 -0.027747 0.030512 -0.055285 0.007254 0.0061338 0.079272 -0.023088 0.0021329 0.0024526 0.00083656 0.0019621 0.30901 -0.011267 0.00064483 -0.036197 0.014333 -0.023339 0.15759 0.0083704 -0.045694 -0.027213
2.1406 -0.01524 -0.014968 0.026558 -0.019728 0 -0.0025498 -0.012546 -0.046296 -0.056606 0.011334 -0.023565 -6.6657 -0.078912 0.12234 0.028658 0.035945 0.1041 -0.039759 0.077821 0.0059839 -0.0075891 0.011026 0.080637 -0.0019896 0.002327 0.0019243 0.000496 0.0025271 0.32121 -0.016584 -0.0029613 -0.041125 0.019405 -0.018714 0.10549 -0.029066 -0.029112 -0.058547
2.1445 -0.014161 -0.010043 0.020159 -0.018223 0 -0.0049358 -0.012834 -0.035151 -0.052462 0.016064 -0.020223 -7.0598 -0.054902 0.090577 0.070733 0.04619 0.087807 -0.055553 0.11058 0.07758 -0.0014669 0.029047 0.076584 0.034274 0.001482 0.00098842 0.00022739 0.0025407 0.28798 -0.018846 -0.0089965 -0.040339 0.012521 -0.0092735 0.052081 -0.056894 0.027518 -0.073022
2.1484 -0.013137 -0.0056022 -0.013236 -0.019411 0 -0.012305 -0.010116 -0.014329 -0.031054 0.0075985 -0.018063 -7.4461 -0.025333 0.05689 0.12431 0.064623 0.059093 -0.068414 0.12028 0.14721 0.028086 0.057287 0.070963 0.082213 0.00033071 0.0004391 5.8493e-05 0.0021536 0.22926 -0.016038 -0.014496 -0.03344 -0.0015452 0.0046369 0.0067016 -0.062578 0.11888 -0.062845
2.1523 -0.010759 -0.0033399 -0.037074 -0.018452 0 -0.018266 -0.0054899 0.0033429 -0.0089978 -0.01118 -0.01798 -7.8245 -0.00051024 0.033115 0.17221 0.085503 0.027577 -0.067475 0.096197 0.19222 0.072976 0.090389 0.068163 0.12912 -0.00015277 0.0007998 0.00014844 0.0019419 0.16936 -0.0095948 -0.016236 -0.021156 -0.016453 0.020529 -0.014019 -0.034185 0.22235 -0.026325
2.1563 -0.0059039 -0.0028729 -0.024064 -0.010483 0 -0.017886 0.00090854 0.0093766 -0.00032278 -0.02888 -0.019208 -8.2084 0.014885 0.024391 0.2031 0.10159 0.0039553 -0.054612 0.050146 0.20878 0.11462 0.1227 0.068381 0.16336 0.00024172 0.0017337 0.0005696 0.0022597 0.11766 -0.0022928 -0.01137 -0.0067854 -0.02608 0.034466 -0.010657 0.012112 0.31116 0.018538
2.1602 0.00095634 -0.0023091 0.014539 0.0041148 0 -0.010482 0.0090833 0.0052558 -0.0065948 -0.034492 -0.020184 -8.6133 0.01957 0.032719 0.21264 0.10947 -0.0071424 -0.032906 -0.010827 0.19575 0.14422 0.15163 0.066973 0.1792 0.00078157 0.0023402 0.0010605 0.0027896 0.06823 0.0040981 -0.00018794 0.0045404 -0.026239 0.044144 0.015689 0.065384 0.37285 0.062085
2.1641 0.0078049 -5.5386e-05 0.041478 0.018533 0 0.00098558 0.017214 -0.0010497 -0.017674 -0.025631 -0.019251 -9.0388 0.013339 0.058518 0.19862 0.1065 -0.0025009 -0.0066963 -0.0784 0.15414 0.15451 0.17466 0.058989 0.17236 0.00062872 0.0020713 0.0011496 0.0028207 0.013577 0.009261 0.012076 0.0091461 -0.01644 0.047452 0.062014 0.11379 0.39729 0.095023
2.168 0.012765 0.0040638 0.033483 0.024135 0 0.012272 0.022106 -0.0032111 -0.021412 -0.0084273 -0.014868 -9.4644 -0.0028837 0.10028 0.16 0.08898 0.020997 0.013754 -0.13613 0.086798 0.13558 0.18609 0.044089 0.13645 -0.00022851 0.0012838 0.00062111 0.0020055 -0.045688 0.013059 0.018102 0.0078123 -0.00050439 0.040226 0.12099 0.13488 0.36809 0.10217
2.1719 0.015789 0.0093377 0.0044928 0.017328 0 0.019951 0.022137 -0.0010391 -0.013386 0.0093285 -0.0059357 -9.8686 -0.021312 0.1428 0.11347 0.062481 0.051572 0.017739 -0.16839 0.013631 0.097424 0.18283 0.02639 0.083383 -0.00096875 0.00080848 -0.00018226 0.0008025 -0.10497 0.0146 0.014879 0.0051992 0.01516 0.023296 0.17301 0.1196 0.29846 0.083418
2.1758 0.018413 0.015306 -0.011884 0.0029007 0 0.022632 0.019112 0.0020799 0.0014039 0.023725 0.0072962 -10.251 -0.037417 0.17537 0.071329 0.033332 0.078143 0.004683 -0.1743 -0.052281 0.053201 0.16554 0.0094389 0.026206 -0.00085289 0.00099881 -0.00063148 0.00011183 -0.16492 0.01313 0.0075238 0.0057512 0.025115 -1.2156e-05 0.20792 0.077028 0.20774 0.048232
2.1797 0.0217 0.021891 0.0011844 -0.0090277 0 0.021456 0.016574 0.0045761 0.01508 0.034192 0.022414 -10.632 -0.048881 0.19105 0.04096 0.00579 0.093079 -0.024344 -0.15484 -0.10274 0.011668 0.13473 -0.0078965 -0.026157 -4.4897e-05 0.0013168 -0.00043928 0.00044646 -0.23249 0.0098927 0.005667 0.010031 0.028006 -0.027136 0.21969 0.015836 0.10924 0.0037273
2.1836 0.024733 0.028455 0.029193 -0.0097221 0 0.019663 0.016562 0.0085293 0.024485 0.040142 0.035466 -11.028 -0.053936 0.18322 0.029246 -0.015549 0.088434 -0.066289 -0.11347 -0.12995 -0.017771 0.091609 -0.029768 -0.064045 0.00056505 0.00092937 3.1929e-05 0.0014615 -0.31321 0.0085834 0.014872 0.015347 0.027005 -0.054827 0.20345 -0.05165 0.018129 -0.041258
2.1875 0.025653 0.033393 0.046728 0.0032006 0 0.020859 0.018683 0.016553 0.032534 0.040669 0.043375 -11.433 -0.052299 0.14336 0.043922 -0.022695 0.051857 -0.10862 -0.06379 -0.12242 -0.020852 0.041555 -0.05772 -0.070697 0.00032982 -0.00034401 0.00016341 0.0022872 -0.40592 0.01311 0.031173 0.019992 0.027206 -0.074904 0.15594 -0.094925 -0.034772 -0.06908
2.1914 0.024337 0.035361 0.046007 0.025623 0 0.026648 0.022201 0.02817 0.043013 0.037651 0.046359 -11.817 -0.049632 0.088935 0.070701 -0.01926 -0.002455 -0.13747 -0.025058 -0.095815 -0.0068395 -0.0039447 -0.087591 -0.055293 -0.00046985 -0.0017959 -0.00022224 0.0022938 -0.50613 0.024213 0.044364 0.026118 0.031755 -0.084342 0.098985 -0.10461 -0.048414 -0.077802
2.1953 0.023534 0.03504 0.040667 0.050186 0 0.035429 0.027747 0.040109 0.055149 0.036797 0.047874 -12.164 -0.04833 0.028831 0.10277 -0.0073671 -0.06632 -0.14702 -0.0046984 -0.057893 0.018539 -0.039299 -0.11269 -0.023581 -0.0009751 -0.0025802 -0.00063978 0.0015361 -0.61063 0.038104 0.047134 0.037427 0.039452 -0.081679 0.042829 -0.080063 -0.023147 -0.06822
2.1992 0.026671 0.035203 0.044071 0.069634 0 0.043583 0.035893 0.049762 0.063861 0.043117 0.051563 -12.488 -0.05027 -0.028109 0.13362 0.010364 -0.13094 -0.13339 -0.0079748 -0.016871 0.049049 -0.059856 -0.12982 0.017636 -0.00072943 -0.0026063 -0.00048355 0.00053186 -0.71384 0.048826 0.041404 0.053695 0.045626 -0.066339 -0.0030707 -0.024257 0.037985 -0.042607
2.2031 0.034291 0.038443 0.051484 0.078732 0 0.04822 0.044461 0.057232 0.065051 0.054938 0.057802 -12.827 -0.057336 -0.067976 0.15412 0.02963 -0.18132 -0.092212 -0.041015 0.014064 0.074846 -0.058523 -0.14146 0.056791 -0.00018572 -0.0025684 0.0002432 -0.00026806 -0.80014 0.052659 0.036135 0.068419 0.045975 -0.037664 -0.024827 0.053684 0.12927 -0.0056341
2.207 0.043037 0.044657 0.048155 0.075574 0 0.049193 0.049021 0.0636 0.059876 0.064061 0.063205 -13.202 -0.066861 -0.08179 0.16015 0.043967 -0.20371 -0.035301 -0.094106 0.022057 0.087121 -0.037785 -0.15178 0.079561 -0.00016633 -0.003075 0.00084457 -0.00073932 -0.84723 0.050829 0.039233 0.073314 0.04071 -0.0025345 -0.018743 0.12453 0.22587 0.030299
2.2109 0.048664 0.05095 0.031801 0.062876 0 0.048885 0.047392 0.068066 0.05348 0.063476 0.063826 -13.599 -0.074661 -0.074957 0.15637 0.051587 -0.20063 0.021726 -0.15298 0.0081261 0.087588 -0.0070878 -0.16126 0.084711 -0.0008764 -0.0038728 0.0006401 -0.00092044 -0.84481 0.048142 0.051296 0.06604 0.03553 0.031492 0.0051401 0.17196 0.3093 0.05855
2.2148 0.050084 0.054194 0.019847 0.047753 0 0.050242 0.043281 0.068178 0.04999 0.054948 0.059058 -13.976 -0.078011 -0.051164 0.14581 0.051804 -0.17431 0.069341 -0.20978 -0.026521 0.078179 0.0281 -0.16631 0.072805 -0.001587 -0.0040766 -0.00028258 -0.00078239 -0.81109 0.048727 0.06613 0.053406 0.037817 0.059781 0.040584 0.18809 0.36898 0.075929
2.2188 0.0501 0.053659 0.030721 0.038306 0 0.054697 0.043802 0.063264 0.049424 0.04777 0.052574 -14.307 -0.074338 -0.015463 0.13213 0.044595 -0.12888 0.098378 -0.25698 -0.078997 0.061938 0.062043 -0.16431 0.046201 -0.0013848 -0.0031864 -0.001107 -0.0002851 -0.78468 0.052638 0.076156 0.046158 0.050321 0.077925 0.080425 0.16798 0.39586 0.080295
2.2227 0.051924 0.051129 0.060651 0.038346 0 0.061136 0.052216 0.056705 0.049459 0.0492 0.049535 -14.6 -0.059406 0.02285 0.12107 0.030624 -0.073396 0.091581 -0.28182 -0.14232 0.045374 0.085052 -0.15803 0.012033 -0.00020655 -0.0017671 -0.0011061 0.00038402 -0.79314 0.056102 0.077198 0.049916 0.067512 0.077098 0.11262 0.10812 0.37279 0.068738
2.2266 0.055288 0.048767 0.083851 0.044625 0 0.066128 0.063444 0.053556 0.049203 0.056597 0.052823 -14.886 -0.038977 0.055103 0.11402 0.015623 -0.023009 0.06036 -0.28907 -0.2014 0.033825 0.097761 -0.15384 -0.017216 0.00097342 -0.00099524 -0.00036664 0.00079526 -0.82742 0.054954 0.069523 0.060807 0.078494 0.062906 0.13467 0.037811 0.31987 0.050283
2.2305 0.056503 0.047261 0.077419 0.049735 0 0.065462 0.067988 0.055548 0.050226 0.059968 0.061401 -15.188 -0.017113 0.079541 0.11005 0.0021032 0.017172 0.013209 -0.28166 -0.24975 0.028226 0.10228 -0.15521 -0.037459 0.0010568 -0.0015169 0.00035777 0.00063554 -0.84989 0.048095 0.056302 0.069665 0.075056 0.039207 0.14831 -0.028677 0.2482 0.029281
2.2344 0.052517 0.046037 0.044306 0.048669 0 0.056893 0.061015 0.059074 0.053886 0.052476 0.071261 -15.504 0.0024302 0.09535 0.1081 -0.0079288 0.043652 -0.041489 -0.2622 -0.28219 0.028879 0.10083 -0.15852 -0.046163 -8.2384e-05 -0.0028228 0.00047721 8.2311e-05 -0.82986 0.038197 0.042032 0.070207 0.058461 0.0097827 0.15558 -0.079839 0.16787 0.0094564
2.2383 0.044512 0.044627 0.010402 0.043057 0 0.042837 0.047307 0.058723 0.058638 0.037812 0.077266 -15.816 0.014033 0.10224 0.10641 -0.011911 0.052673 -0.091157 -0.23317 -0.29145 0.035619 0.096687 -0.15607 -0.041194 -0.001451 -0.003801 0.00014766 -0.00028271 -0.77029 0.029544 0.03142 0.063228 0.038959 -0.019921 0.15982 -0.10107 0.092539 -0.0042826
2.2422 0.037065 0.043124 0.00031012 0.038977 0 0.030444 0.036767 0.052659 0.06088 0.026675 0.074678 -16.114 0.012769 0.10249 0.10348 -0.0086564 0.045796 -0.11905 -0.19839 -0.2739 0.046061 0.093953 -0.14338 -0.026586 -0.0018974 -0.0038615 -2.2663e-05 -2.1086e-05 -0.69905 0.025236 0.027674 0.05376 0.028118 -0.04224 0.1641 -0.086354 0.038574 -0.0075083
2.2461 0.033773 0.041328 0.017284 0.040468 0 0.027363 0.035143 0.043906 0.058354 0.026304 0.060985 -16.404 0.0022861 0.098906 0.10031 -0.00077571 0.030414 -0.12552 -0.16131 -0.23776 0.057544 0.092563 -0.12335 -0.0096986 -0.001201 -0.0034274 0.00023909 0.00069883 -0.6369 0.025957 0.030384 0.045449 0.030376 -0.0564 0.16642 -0.0509 0.0056443 -0.0026168
2.25 0.034133 0.038289 0.044709 0.045184 0 0.035363 0.039608 0.036341 0.051991 0.034026 0.038337 -16.688 -0.014996 0.091802 0.097994 0.010465 0.0092691 -0.11215 -0.12358 -0.18639 0.068947 0.091289 -0.10326 0.0062647 -0.00020261 -0.0033056 0.00052776 0.0012373 -0.57933 0.030588 0.035182 0.03827 0.040762 -0.062669 0.16369 -0.003102 -0.0068883 0.008719
2.2539 0.034878 0.033565 0.062613 0.04642 0 0.047353 0.043223 0.030394 0.04419 0.040957 0.014548 -16.962 -0.036126 0.081258 0.097726 0.023679 -0.015105 -0.08231 -0.086946 -0.12368 0.079223 0.088439 -0.088214 0.018547 0.00010322 -0.0036828 0.00026785 0.0011104 -0.5116 0.037297 0.036637 0.030836 0.049886 -0.062062 0.15241 0.047984 -0.00095079 0.024244
2.2578 0.033927 0.028898 0.061251 0.039424 0 0.051885 0.042579 0.023672 0.036093 0.041102 -0.00020108 -17.217 -0.055909 0.065991 0.10186 0.036849 -0.040499 -0.043767 -0.056355 -0.055385 0.086067 0.079401 -0.077819 0.023817 -0.00045673 -0.0038822 -0.00053045 0.00046402 -0.4362 0.043932 0.032485 0.023363 0.051036 -0.056967 0.12429 0.087189 0.021734 0.038933
2.2617 0.032303 0.027682 0.043449 0.026015 0 0.042671 0.040126 0.015709 0.027476 0.036239 -0.00041973 -17.459 -0.071555 0.047966 0.10917 0.048568 -0.06534 -0.0099614 -0.035891 0.0087685 0.088131 0.063156 -0.068768 0.024286 -0.0011687 -0.0031552 -0.0011788 -9.5162e-05 -0.3777 0.047994 0.025264 0.017574 0.043486 -0.05217 0.08331 0.10894 0.052475 0.047367
2.2656 0.032066 0.031812 0.020731 0.013584 0 0.024987 0.039491 0.010708 0.019183 0.032495 0.009436 -17.706 -0.084231 0.02953 0.11787 0.058841 -0.08893 0.015068 -0.027372 0.063944 0.084933 0.040972 -0.059525 0.021823 -0.0012575 -0.0016221 -0.0010346 -0.00011693 -0.35806 0.047307 0.019661 0.014432 0.03089 -0.048794 0.036312 0.11506 0.088858 0.048049
2.2695 0.033098 0.038935 0.0086948 0.0098963 0 0.01236 0.040329 0.014148 0.014252 0.033436 0.017466 -17.969 -0.095514 0.01286 0.12656 0.067826 -0.1104 0.029477 -0.032155 0.10622 0.076263 0.014285 -0.05173 0.017592 -0.00067548 -0.00030139 -0.00023068 0.00028866 -0.37206 0.04162 0.018243 0.01332 0.018129 -0.04703 -0.010291 0.10744 0.12996 0.040346
2.2734 0.032916 0.04355 0.019645 0.018124 0 0.015469 0.039192 0.026338 0.015326 0.037044 0.014124 -18.24 -0.10824 0.0011384 0.13339 0.075925 -0.12823 0.03259 -0.051857 0.13048 0.062078 -0.01451 -0.047536 0.012705 -4.1363e-05 -0.00014866 0.00044222 0.00065899 -0.39324 0.033734 0.019885 0.013791 0.0097016 -0.046261 -0.047053 0.089105 0.17581 0.024148
2.2773 0.029895 0.04163 0.051559 0.035139 0 0.032773 0.035045 0.04017 0.020971 0.03863 0.0011451 -18.494 -0.12711 -0.00061884 0.13657 0.084059 -0.13835 0.028571 -0.085202 0.1301 0.045278 -0.039184 -0.046869 0.0077881 0.00012014 -0.0011074 0.00040626 0.00071689 -0.40379 0.028398 0.022097 0.017026 0.0091756 -0.043192 -0.058091 0.066083 0.22604 0.0033238
2.2813 0.025977 0.034405 0.083018 0.053015 0 0.051355 0.03206 0.046342 0.025847 0.035548 -0.0091346 -18.717 -0.15018 0.0056234 0.13789 0.092538 -0.14024 0.024279 -0.12297 0.11258 0.031098 -0.056045 -0.048129 0.0028855 -5.1321e-05 -0.0021679 -4.9413e-05 0.00062502 -0.4122 0.028999 0.024075 0.024163 0.017588 -0.035995 -0.046709 0.043248 0.27611 -0.015297
2.2852 0.025253 0.027372 0.086037 0.062425 0 0.057341 0.035504 0.041345 0.025662 0.029044 -0.0043586 -18.925 -0.17437 0.01869 0.13869 0.1011 -0.13297 0.021582 -0.16074 0.080995 0.022519 -0.062589 -0.051106 -0.0017189 1.791e-06 -0.0023702 -8.4397e-05 0.00070851 -0.43713 0.034505 0.026794 0.033113 0.031263 -0.023942 -0.015989 0.021696 0.32221 -0.028204
2.2891 0.029536 0.025358 0.051771 0.057029 0 0.04675 0.045033 0.03037 0.021901 0.022763 0.016721 -19.145 -0.19577 0.037021 0.14038 0.10929 -0.11593 0.021537 -0.19432 0.038974 0.022124 -0.056669 -0.057923 -0.0055583 0.00050285 -0.0017097 0.00073181 0.0010151 -0.47738 0.039668 0.03028 0.038421 0.042401 -0.006734 0.029388 0.0021652 0.36028 -0.032339
2.293 0.035781 0.028504 0.0044258 0.037647 0 0.027741 0.053361 0.022396 0.020757 0.020434 0.042848 -19.389 -0.20413 0.058224 0.14546 0.11548 -0.08722 0.023295 -0.21689 -0.0080511 0.034241 -0.032998 -0.070261 -0.0067758 0.00096455 -0.0010345 0.001872 0.0012419 -0.50671 0.038978 0.031907 0.035843 0.044185 0.015667 0.079881 -0.014376 0.38089 -0.022533
2.2969 0.038476 0.032911 -0.016296 0.013485 0 0.013375 0.052521 0.022499 0.026852 0.02431 0.059739 -19.64 -0.19179 0.079091 0.15413 0.11764 -0.050606 0.022607 -0.22752 -0.051727 0.055475 0.006087 -0.085958 -0.0032397 0.00065396 -0.0010988 0.0023339 0.0011022 -0.50263 0.031417 0.028514 0.027349 0.036822 0.039593 0.1214 -0.026477 0.38112 -0.0013129
2.3008 0.034781 0.034683 0.0076139 -0.0021885 0 0.011863 0.0414 0.028582 0.038357 0.033922 0.061427 -19.87 -0.15978 0.099157 0.16475 0.11484 -0.0099491 0.017946 -0.22927 -0.089289 0.080589 0.05553 -0.099363 0.0054443 -0.00056893 -0.0017894 0.001644 0.00068355 -0.47574 0.021785 0.020473 0.020571 0.028184 0.062233 0.15057 -0.032235 0.36438 0.02659
2.3047 0.027159 0.032926 0.052628 -0.00069357 0 0.021955 0.026727 0.034632 0.048896 0.045035 0.05336 -20.07 -0.10966 0.1185 0.1759 0.10624 0.032185 0.0091336 -0.22427 -0.11942 0.10592 0.11146 -0.10584 0.019363 -0.0019427 -0.0023064 0.00031353 0.00037091 -0.46211 0.017085 0.012891 0.022196 0.026966 0.081554 0.16664 -0.029514 0.33304 0.057991
2.3086 0.020877 0.029101 0.074744 0.015262 0 0.035402 0.016799 0.036255 0.054039 0.050583 0.045726 -20.262 -0.044705 0.13753 0.18575 0.090939 0.072926 -0.0031699 -0.21527 -0.14143 0.12732 0.16893 -0.10594 0.038226 -0.0024 -0.0020494 -0.00070297 0.00042645 -0.48333 0.02082 0.011672 0.03164 0.034138 0.095364 0.17057 -0.015686 0.29046 0.089213
2.3125 0.019149 0.024577 0.052689 0.033026 0 0.042951 0.014745 0.03321 0.055076 0.044876 0.044438 -20.469 0.023865 0.15667 0.19032 0.067213 0.10619 -0.013722 -0.20725 -0.15501 0.13785 0.21491 -0.10474 0.059778 -0.0015146 -0.00125 -0.00092635 0.00071368 -0.51901 0.030137 0.017768 0.041608 0.041313 0.098782 0.16854 0.014836 0.2431 0.11361
2.3164 0.020869 0.019811 0.0088654 0.039673 0 0.039457 0.017783 0.027931 0.055927 0.028735 0.047822 -20.689 0.082512 0.17474 0.18979 0.039459 0.13105 -0.017584 -0.20265 -0.16418 0.1402 0.24393 -0.10661 0.079431 0.00010852 -0.00071099 -0.00067714 0.0008698 -0.52487 0.03833 0.025485 0.045021 0.038453 0.093747 0.16969 0.054852 0.19798 0.13067
2.3203 0.022801 0.015794 -0.014372 0.032121 0 0.026195 0.021784 0.023007 0.057074 0.010632 0.050064 -20.898 0.12598 0.19022 0.18437 0.010136 0.1468 -0.012882 -0.20137 -0.16891 0.13631 0.25367 -0.11043 0.095138 0.001346 -0.00097606 -0.00055598 0.00070128 -0.47878 0.040398 0.027193 0.040973 0.023956 0.080799 0.17632 0.10015 0.15684 0.14046
2.3242 0.023335 0.015029 0.0021658 0.018839 0 0.010325 0.025158 0.020144 0.053833 0.0015262 0.046245 -21.081 0.15072 0.20165 0.17462 -0.018018 0.15319 0.0012717 -0.20262 -0.16859 0.1284 0.24351 -0.10989 0.1053 0.0014573 -0.0018118 -0.000752 0.00033788 -0.404 0.036699 0.02047 0.033745 0.0072527 0.060918 0.18954 0.14606 0.12086 0.14348
2.3281 0.023744 0.019745 0.03786 0.011761 0 0.001536 0.028336 0.020189 0.041246 0.0069962 0.034417 -21.256 0.15277 0.20623 0.16139 -0.039704 0.14951 0.025037 -0.20361 -0.15958 0.12 0.21374 -0.098588 0.10775 0.00056248 -0.0024978 -0.00094621 2.3659e-06 -0.34419 0.031729 0.011018 0.026792 0.0011358 0.035615 0.20875 0.1842 0.091173 0.14033
2.332 0.026155 0.0289 0.058029 0.01604 0 0.0064452 0.031118 0.022662 0.020167 0.023345 0.015218 -21.454 0.1409 0.20433 0.14755 -0.049044 0.13945 0.051463 -0.19807 -0.13722 0.11463 0.17808 -0.075372 0.10421 -0.00061701 -0.0025521 -0.00081384 -0.00027027 -0.31891 0.029742 0.0083685 0.019117 0.010966 0.01038 0.22737 0.20635 0.06743 0.13385
2.3359 0.031041 0.037797 0.05121 0.02685 0 0.023616 0.032398 0.025126 -0.0022045 0.040819 -0.0080877 -21.685 0.12611 0.19965 0.13515 -0.04594 0.12714 0.074514 -0.18312 -0.10197 0.11184 0.14879 -0.045717 0.09808 -0.0013783 -0.0021116 -0.00044605 -0.00058625 -0.31001 0.031573 0.017942 0.0082614 0.030591 -0.010801 0.24105 0.21352 0.049442 0.12589
2.3398 0.037076 0.041701 0.036575 0.035216 0 0.043448 0.032671 0.024286 -0.017763 0.05068 -0.028865 -21.92 0.11409 0.19473 0.1255 -0.030417 0.11449 0.090915 -0.15708 -0.054372 0.11064 0.13261 -0.018678 0.091065 -0.0014376 -0.0016282 -0.00018642 -0.00088585 -0.29297 0.035277 0.036301 -0.0039771 0.047988 -0.025542 0.24755 0.2068 0.038296 0.11697
2.3438 0.04302 0.040198 0.036559 0.036351 0 0.054505 0.03528 0.019095 -0.022872 0.050151 -0.03855 -22.112 0.10993 0.19233 0.1198 -0.0033778 0.10313 0.09796 -0.11897 0.0039986 0.1096 0.13519 -0.0022547 0.084768 -0.0009101 -0.0013039 -0.00013913 -0.00081998 -0.27527 0.039083 0.053573 -0.010469 0.054622 -0.03185 0.24522 0.18838 0.035298 0.10736
2.3477 0.049012 0.037747 0.049791 0.032737 0 0.05213 0.043459 0.013038 -0.018478 0.042411 -0.031626 -22.245 0.11917 0.19712 0.12098 0.03201 0.093545 0.091813 -0.06877 0.067049 0.10507 0.16312 -0.00025791 0.080544 -9.4649e-05 -0.00093248 -5.8096e-06 -7.074e-05 -0.29638 0.043094 0.060873 -0.0044979 0.050326 -0.026513 0.23114 0.16287 0.045413 0.096354
2.3516 0.055711 0.039641 0.056315 0.030463 0 0.042168 0.055839 0.012473 -0.0064012 0.03354 -0.010552 -22.349 0.13313 0.20594 0.1272 0.065115 0.081976 0.079179 -0.018169 0.12245 0.096632 0.1989 -0.011883 0.076343 0.00067305 -0.00030865 0.00052277 0.0011873 -0.38865 0.048116 0.05666 0.013472 0.0411 -0.016124 0.20995 0.13836 0.064129 0.08366
2.3555 0.062594 0.047392 0.046288 0.033831 0 0.036203 0.065972 0.021669 0.012596 0.029508 0.014861 -22.468 0.14564 0.21506 0.13718 0.090748 0.065118 0.063191 0.025578 0.16378 0.085015 0.23137 -0.033443 0.070336 0.0010994 0.00030971 0.0013068 0.0022535 -0.54253 0.053533 0.047258 0.035363 0.033798 -0.0046707 0.18272 0.11652 0.088235 0.069142
2.3594 0.067804 0.057984 0.034794 0.043308 0 0.042278 0.06757 0.038959 0.036655 0.034041 0.03447 -22.621 0.15112 0.22067 0.14949 0.10475 0.039942 0.046334 0.055911 0.18585 0.071186 0.25055 -0.061061 0.060886 0.0010669 0.00028012 0.001825 0.0024531 -0.71383 0.057196 0.041702 0.052128 0.032709 0.0042541 0.15015 0.09792 0.11445 0.052769
2.3633 0.069951 0.067153 0.043393 0.056984 0 0.059058 0.060619 0.057799 0.060404 0.046829 0.045357 -22.788 0.1413 0.21621 0.16178 0.10142 0.0014084 0.031261 0.062532 0.18102 0.056896 0.24174 -0.092943 0.045447 0.00077221 -0.00080944 0.0017292 0.0017593 -0.86299 0.057762 0.045339 0.060857 0.039143 0.0054541 0.11211 0.0817 0.13759 0.034534
2.3672 0.069831 0.072866 0.071149 0.072156 0 0.077926 0.05207 0.071804 0.077115 0.062877 0.052924 -22.935 0.11084 0.19514 0.16974 0.080129 -0.052855 0.018941 0.038431 0.14794 0.044765 0.19566 -0.12985 0.023022 0.00063989 -0.0026236 0.0012344 0.00081239 -0.98323 0.056837 0.056926 0.065639 0.051939 -0.0049504 0.069554 0.063304 0.15123 0.015316
2.3711 0.069969 0.07572 0.092161 0.085333 0 0.090093 0.050183 0.079073 0.084469 0.075017 0.064742 -23.049 0.067293 0.16176 0.17234 0.049831 -0.11602 0.0077697 -0.0061931 0.098454 0.034846 0.12618 -0.17318 -0.003042 0.00094702 -0.0042552 0.0008633 0.00026022 -1.0918 0.05817 0.070743 0.072269 0.067596 -0.023037 0.026117 0.040704 0.1566 -0.0036862
2.375 0.072316 0.076929 0.084951 0.092463 0 0.092145 0.057978 0.082304 0.087488 0.079259 0.083479 -23.148 0.015505 0.11937 0.16939 0.015651 -0.18352 -0.0030015 -0.065044 0.038419 0.026722 0.042215 -0.22197 -0.030532 0.0014735 -0.0049925 0.00082929 9.0094e-05 -1.2013 0.064324 0.081315 0.082823 0.081172 -0.046121 -0.015222 0.013795 0.15533 -0.021745
2.3789 0.076446 0.07699 0.05938 0.091392 0 0.086406 0.071624 0.085572 0.094259 0.07855 0.10553 -23.249 -0.038896 0.072182 0.16127 -0.01698 -0.25013 -0.013999 -0.13061 -0.025921 0.019711 -0.045909 -0.27136 -0.056993 0.0016019 -0.0049433 0.00079478 -0.00031916 -1.3072 0.074044 0.086793 0.09506 0.088926 -0.071024 -0.051143 -0.016744 0.14989 -0.03815
2.3828 0.079991 0.076338 0.04767 0.084825 0 0.077932 0.08419 0.091337 0.10791 0.080307 0.12552 -23.351 -0.084771 0.029373 0.14974 -0.03802 -0.3044 -0.024969 -0.18767 -0.084434 0.012326 -0.11791 -0.31445 -0.077308 0.00088545 -0.0048876 0.00031638 -0.0014426 -1.3988 0.083003 0.088819 0.10573 0.091009 -0.091593 -0.073084 -0.046854 0.14615 -0.05125
2.3867 0.080712 0.076205 0.06792 0.079735 0 0.071763 0.090393 0.099706 0.12302 0.08885 0.14093 -23.435 -0.11651 -0.0025075 0.13976 -0.045461 -0.34165 -0.033951 -0.22601 -0.13167 0.0040369 -0.16463 -0.346 -0.090071 -0.00043938 -0.0054907 -0.00053431 -0.0029472 -1.4744 0.087182 0.089822 0.11328 0.091193 -0.10514 -0.08004 -0.070356 0.14888 -0.061052
2.3906 0.078125 0.077632 0.10186 0.082021 0 0.071516 0.088577 0.10906 0.13043 0.099928 0.15211 -23.494 -0.13456 -0.023077 0.13341 -0.041446 -0.36262 -0.039688 -0.24508 -0.16729 -0.0042987 -0.18795 -0.36488 -0.096005 -0.0015587 -0.0066514 -0.0011343 -0.0038753 -1.5342 0.085642 0.0906 0.11752 0.093149 -0.11253 -0.074267 -0.08501 0.15818 -0.067799
2.3945 0.073419 0.079505 0.11344 0.090735 0 0.077932 0.08022 0.11646 0.12573 0.10357 0.15895 -23.537 -0.13983 -0.032725 0.13184 -0.028092 -0.36842 -0.041368 -0.24567 -0.19106 -0.011631 -0.19059 -0.37278 -0.095846 -0.0017757 -0.0076253 -0.00096491 -0.0035608 -1.5643 0.080403 0.090165 0.11805 0.096677 -0.11483 -0.058096 -0.089675 0.17339 -0.071618
2.3984 0.068243 0.078507 0.087978 0.097807 0 0.087172 0.069134 0.11813 0.11292 0.093242 0.1591 -23.584 -0.13424 -0.032819 0.13592 -0.0086396 -0.36112 -0.038183 -0.23029 -0.2028 -0.016137 -0.17753 -0.37071 -0.090732 -0.0011324 -0.0077835 -0.00024546 -0.0023723 -1.5359 0.07414 0.08737 0.11424 0.097684 -0.11391 -0.035208 -0.083679 0.19276 -0.072585
2.4023 0.063671 0.072 0.047944 0.094348 0 0.091371 0.060642 0.11117 0.10007 0.072228 0.15004 -23.633 -0.12353 -0.027911 0.14396 0.010401 -0.34686 -0.031075 -0.20857 -0.2023 -0.014569 -0.16076 -0.35697 -0.083287 -0.00032985 -0.0072281 0.00020736 -0.0014912 -1.4296 0.068219 0.082252 0.10669 0.091967 -0.11317 -0.014124 -0.07068 0.21118 -0.071021
2.4063 0.059948 0.061065 0.028177 0.078055 0 0.083391 0.059152 0.096059 0.091932 0.050793 0.13224 -23.664 -0.11345 -0.022376 0.15185 0.025825 -0.33213 -0.023481 -0.18996 -0.19324 -0.0079295 -0.14803 -0.32877 -0.07582 -2.9544e-05 -0.0066439 -0.00018919 -0.0018774 -1.2588 0.062504 0.075709 0.097475 0.078945 -0.11345 0.00072802 -0.05814 0.22601 -0.068214
2.4102 0.056621 0.05005 0.039208 0.055099 0 0.063127 0.064333 0.077225 0.086715 0.037029 0.10919 -23.661 -0.10552 -0.016736 0.15784 0.037252 -0.31814 -0.01686 -0.17692 -0.17571 0.0029888 -0.1401 -0.28566 -0.068713 -0.00025841 -0.0065518 -0.0011301 -0.0033888 -1.063 0.056235 0.068146 0.088193 0.061952 -0.11411 0.0085511 -0.049245 0.23697 -0.064616
2.4141 0.052675 0.042614 0.059218 0.035221 0 0.039344 0.069499 0.060187 0.079041 0.030868 0.084238 -23.633 -0.10063 -0.010965 0.16062 0.04493 -0.30527 -0.012387 -0.17062 -0.14976 0.017043 -0.13636 -0.23127 -0.062062 -0.00050746 -0.0067376 -0.0016684 -0.0048894 -0.87421 0.048609 0.058893 0.077832 0.045513 -0.11415 0.009502 -0.046568 0.24432 -0.060683
2.418 0.046833 0.038329 0.060925 0.024884 0 0.02384 0.06554 0.047242 0.064999 0.026743 0.058073 -23.608 -0.09874 -0.0032373 0.15897 0.050403 -0.29142 -0.011163 -0.16976 -0.11358 0.031918 -0.132 -0.17144 -0.055184 -0.00035955 -0.0064462 -0.001142 -0.0052389 -0.69256 0.03888 0.047152 0.063329 0.032747 -0.11105 0.0055609 -0.053148 0.24964 -0.05714
2.4219 0.038264 0.03352 0.040621 0.024024 0 0.022069 0.048418 0.03604 0.044561 0.020765 0.030037 -23.607 -0.097313 0.0076373 0.15543 0.056699 -0.27293 -0.011329 -0.16709 -0.069953 0.044423 -0.12008 -0.11111 -0.047109 6.7253e-05 -0.0051471 0.00015857 -0.0042383 -0.49774 0.026768 0.03344 0.042714 0.024686 -0.1044 0.002359 -0.065277 0.25575 -0.054865
2.4258 0.027305 0.025356 0.017491 0.027557 0 0.028536 0.023431 0.022616 0.020729 0.013969 0.001467 -23.624 -0.095112 0.020443 0.15209 0.064307 -0.24936 -0.011207 -0.15927 -0.022119 0.053847 -0.0998 -0.053111 -0.037919 0.00032008 -0.0030973 0.0012518 -0.0027008 -0.28157 0.013295 0.019775 0.017654 0.020544 -0.096208 0.0015643 -0.078867 0.26276 -0.054255
2.4297 0.01542 0.014626 0.0080584 0.028789 0 0.031386 0.0014587 0.0057327 -0.0021514 0.0087032 -0.023214 -23.637 -0.091584 0.033798 0.15007 0.072997 -0.22119 -0.0099039 -0.14481 0.02787 0.06004 -0.07164 0.00053476 -0.027905 0.00016946 -0.001142 0.0013735 -0.001665 -0.063938 0.00088989 0.0082061 -0.0072093 0.017506 -0.088321 0.0033163 -0.091301 0.27001 -0.055603
2.4336 0.004255 0.0042909 0.0081427 0.022199 0 0.022086 -0.0099104 -0.012029 -0.019569 0.0037634 -0.039478 -23.637 -0.086405 0.045693 0.15022 0.082012 -0.18972 -0.0066747 -0.12297 0.07774 0.063246 -0.037319 0.047065 -0.017621 -0.00014107 4.3739e-05 0.00062472 -0.0015298 0.12547 -0.0081053 -0.00093257 -0.027268 0.010936 -0.08319 0.0068568 -0.099845 0.27618 -0.059168
2.4375 -0.0054151 -0.0041354 0.001986 0.0055868 0 0.0016356 -0.012045 -0.027222 -0.02848 -0.0049544 -0.046775 -23.631 -0.079413 0.052134 0.15213 0.088979 -0.16023 -0.0017834 -0.095366 0.12416 0.065073 -0.0027678 0.083819 -0.0085841 -0.00022212 0.00052308 -0.00022511 -0.001862 0.27658 -0.013462 -0.0092816 -0.040345 -0.0031133 -0.085064 0.0080319 -0.1008 0.27749 -0.064844
2.4414 -0.013877 -0.011945 -0.01602 -0.017983 0 -0.021459 -0.012537 -0.038706 -0.029794 -0.018764 -0.049385 -23.632 -0.071088 0.054943 0.15327 0.093879 -0.13628 0.0026497 -0.067288 0.16757 0.068033 0.027573 0.11076 -0.0009502 -2.1758e-05 0.00094848 -0.00049661 -0.0019295 0.40442 -0.017376 -0.018903 -0.046889 -0.023818 -0.090934 0.0049533 -0.096745 0.27457 -0.070422
2.4453 -0.021776 -0.020878 -0.034817 -0.040129 0 -0.038348 -0.01746 -0.047374 -0.029322 -0.032723 -0.053167 -23.637 -0.061 0.056339 0.1527 0.097611 -0.1186 0.0058142 -0.040031 0.20848 0.073092 0.053308 0.13147 0.0056745 0.00012255 0.0018868 -0.00014809 -0.0013765 0.52593 -0.022305 -0.030285 -0.048985 -0.044043 -0.097857 -0.0020162 -0.088806 0.26881 -0.07445
2.4492 -0.029357 -0.030196 -0.041566 -0.051307 0 -0.045374 -0.026676 -0.053387 -0.034521 -0.039489 -0.061386 -23.63 -0.048665 0.058839 0.14989 0.10139 -0.10711 0.0072281 -0.014318 0.24734 0.080957 0.074838 0.15062 0.011873 -8.4795e-05 0.0032963 0.00033977 -0.00044399 0.63765 -0.028424 -0.041597 -0.049638 -0.054574 -0.10257 -0.011781 -0.078104 0.26201 -0.07552
2.4531 -0.036362 -0.03704 -0.037129 -0.047877 0 -0.04441 -0.036164 -0.055174 -0.048393 -0.036949 -0.073076 -23.606 -0.032761 0.06731 0.14501 0.10802 -0.10034 0.006875 0.010181 0.28426 0.09248 0.094304 0.16976 0.019009 -0.00051761 0.0046224 0.00049542 0.00034467 0.72146 -0.033586 -0.049759 -0.052069 -0.051687 -0.098763 -0.020964 -0.06581 0.25808 -0.071044
2.457 -0.042405 -0.039809 -0.032783 -0.03627 0 -0.039964 -0.043405 -0.052048 -0.066038 -0.031185 -0.084312 -23.584 -0.013588 0.084084 0.14124 0.11993 -0.092845 0.0070283 0.035281 0.31748 0.10645 0.11555 0.18535 0.028392 -0.00076619 0.0053417 0.0002295 0.00063907 0.76971 -0.036037 -0.052517 -0.057972 -0.041092 -0.08299 -0.023982 -0.053223 0.26094 -0.060537
2.4609 -0.047248 -0.040506 -0.034593 -0.029145 0 -0.036696 -0.049244 -0.047096 -0.077957 -0.031176 -0.090369 -23.596 0.0063979 0.10519 0.14078 0.13567 -0.082318 0.0092445 0.060475 0.34461 0.12086 0.13809 0.19151 0.039281 -0.0006221 0.0053894 -0.00023315 0.00044995 0.7969 -0.036894 -0.050174 -0.065512 -0.033786 -0.059674 -0.02033 -0.041063 0.26932 -0.046571
2.4648 -0.050772 -0.043051 -0.03745 -0.035388 0 -0.038348 -0.054854 -0.0458 -0.077744 -0.040659 -0.087408 -23.645 0.024939 0.12685 0.14457 0.15352 -0.068549 0.014106 0.08402 0.36315 0.13431 0.15995 0.18507 0.050631 -0.00030526 0.0051057 -0.00065306 1.4665e-05 0.82277 -0.039353 -0.045933 -0.06965 -0.037076 -0.032973 -0.01076 -0.03009 0.28152 -0.031225
2.4688 -0.053058 -0.049318 -0.036242 -0.052532 0 -0.046616 -0.05874 -0.050807 -0.067169 -0.055461 -0.074074 -23.701 0.039393 0.14448 0.15312 0.1711 -0.052198 0.021822 0.10344 0.37052 0.14528 0.17821 0.16878 0.061017 -0.0001393 0.0048561 -0.00094153 -0.00042045 0.84832 -0.04528 -0.044464 -0.065909 -0.04912 -0.0081576 0.002997 -0.0212 0.29502 -0.017
2.4727 -0.054661 -0.05733 -0.037174 -0.06892 0 -0.059581 -0.058341 -0.058602 -0.054139 -0.068348 -0.053178 -23.723 0.04231 0.14676 0.16512 0.18149 -0.038403 0.030886 0.10939 0.35991 0.14997 0.18285 0.14998 0.065999 -7.4705e-05 0.0047539 -0.0010831 -0.00068774 0.85622 -0.053042 -0.049188 -0.054755 -0.06184 0.0010214 0.014593 -0.018173 0.3029 -0.010368
2.4766 -0.056599 -0.063484 -0.051172 -0.07401 0 -0.071716 -0.054454 -0.062639 -0.046063 -0.075459 -0.031912 -23.695 0.034301 0.13528 0.17519 0.18297 -0.031814 0.03758 0.10128 0.33827 0.1489 0.17352 0.13614 0.064959 0.00031066 0.004709 -0.0010073 -0.00067153 0.8373 -0.059243 -0.059745 -0.042102 -0.068686 -0.0070613 0.019099 -0.02185 0.30303 -0.012326
2.4805 -0.059574 -0.066063 -0.076047 -0.067326 0 -0.077149 -0.052352 -0.060274 -0.045128 -0.077709 -0.018882 -23.645 0.016696 0.1138 0.18095 0.1761 -0.03345 0.040334 0.080597 0.31027 0.14275 0.15228 0.13094 0.058583 0.0012559 0.0046448 -0.00061345 -0.00031091 0.81063 -0.062518 -0.071557 -0.034888 -0.069304 -0.030269 0.016039 -0.032517 0.29638 -0.022285
2.4844 -0.062952 -0.066057 -0.092084 -0.057914 0 -0.074174 -0.056953 -0.055886 -0.048886 -0.077094 -0.019124 -23.621 -0.0085845 0.086929 0.18087 0.16222 -0.043125 0.038222 0.050004 0.28065 0.13255 0.12236 0.13346 0.048125 0.0023379 0.0045934 7.32e-05 0.00032152 0.81029 -0.064866 -0.07841 -0.035893 -0.067297 -0.065103 0.0061516 -0.049942 0.28479 -0.038987
2.4883 -0.064763 -0.064875 -0.081329 -0.055396 0 -0.066624 -0.066783 -0.05622 -0.05376 -0.073469 -0.031068 -23.651 -0.038078 0.063101 0.17362 0.14429 -0.058942 0.030583 0.015065 0.25694 0.12028 0.090198 0.14029 0.036295 0.0027055 0.0045982 0.00080867 0.00098042 0.85018 -0.06865 -0.076625 -0.042808 -0.064934 -0.10445 -0.0076567 -0.073385 0.27243 -0.059751
2.4922 -0.063168 -0.062238 -0.050042 -0.061433 0 -0.060221 -0.073845 -0.06274 -0.057286 -0.065686 -0.04829 -23.728 -0.063986 0.055075 0.16286 0.12994 -0.071898 0.020487 -0.011047 0.2483 0.11107 0.069076 0.14817 0.029393 0.00189 0.0046033 0.0012308 0.0013646 0.90587 -0.072601 -0.067658 -0.051815 -0.06119 -0.13287 -0.016117 -0.09789 0.26781 -0.077128
2.4961 -0.058161 -0.056973 -0.025828 -0.069114 0 -0.057262 -0.070517 -0.069545 -0.058121 -0.054942 -0.064371 -23.825 -0.083069 0.062566 0.15402 0.1225 -0.076025 0.011822 -0.023413 0.25299 0.10763 0.062521 0.15555 0.029675 0.00035762 0.004501 0.001093 0.0013329 0.93426 -0.071876 -0.056811 -0.060909 -0.054657 -0.14499 -0.014744 -0.11887 0.27284 -0.086946
2.5 -0.051685 -0.049439 -0.029051 -0.069644 0 -0.055032 -0.056754 -0.069437 -0.055989 -0.045386 -0.076178 -23.924 -0.094527 0.08337 0.14977 0.12293 -0.068873 0.00631 -0.020982 0.26885 0.11125 0.07076 0.16239 0.037718 -0.00082909 0.0042768 0.00045244 0.00102 0.91045 -0.062913 -0.048973 -0.069159 -0.046847 -0.13936 -0.0019942 -0.13394 0.28736 -0.087188
2.5039 -0.045854 -0.042092 -0.049991 -0.059431 0 -0.049439 -0.040211 -0.061456 -0.052434 -0.040734 -0.0831 -24.021 -0.098531 0.11352 0.15224 0.1312 -0.049218 0.0052001 -0.004509 0.29242 0.12258 0.092241 0.16899 0.053253 -0.00095049 0.0040544 -0.00032944 0.00072612 0.84309 -0.048074 -0.045054 -0.07379 -0.041377 -0.11635 0.022456 -0.14122 0.31006 -0.076601
2.5078 -0.041097 -0.037091 -0.059082 -0.041856 0 -0.039782 -0.029273 -0.051382 -0.050353 -0.040739 -0.084509 -24.124 -0.097769 0.14177 0.16313 0.14516 -0.018084 0.0089149 0.01992 0.31462 0.14153 0.11991 0.17471 0.073747 -0.00022853 0.0039688 -0.0007874 0.00067706 0.75637 -0.034599 -0.042189 -0.070297 -0.039986 -0.079789 0.056471 -0.13777 0.33555 -0.053631
2.5117 -0.036268 -0.033847 -0.040002 -0.023885 0 -0.029488 -0.026234 -0.044723 -0.050881 -0.041561 -0.079434 -24.231 -0.099949 0.1565 0.17555 0.15744 0.012453 0.012685 0.036924 0.3251 0.16105 0.1397 0.17749 0.091557 0.00050122 0.0040154 -0.00063998 0.00088241 0.66382 -0.028233 -0.037194 -0.057032 -0.040369 -0.04413 0.089324 -0.1281 0.35434 -0.025523
2.5156 -0.03058 -0.029778 -0.0081683 -0.011594 0 -0.022385 -0.027095 -0.040477 -0.050571 -0.0395 -0.068839 -24.339 -0.10844 0.15574 0.18461 0.16488 0.035757 0.013709 0.03981 0.32059 0.17669 0.14647 0.17449 0.10325 0.00065615 0.0040613 1.7267e-05 0.0012078 0.56451 -0.027939 -0.029745 -0.039184 -0.038532 -0.015212 0.1158 -0.11497 0.36275 0.003465
2.5195 -0.025041 -0.023658 0.0065853 -0.0076453 0 -0.019027 -0.026955 -0.033147 -0.043622 -0.033928 -0.056759 -24.447 -0.12523 0.13953 0.18676 0.16564 0.047387 0.010262 0.024544 0.29916 0.18509 0.13758 0.16351 0.10674 0.00039452 0.0039998 0.00076418 0.001544 0.46062 -0.027411 -0.022288 -0.02621 -0.032834 0.0037483 0.13247 -0.10007 0.35857 0.030329
2.5234 -0.021557 -0.017533 -0.0070125 -0.010883 0 -0.017144 -0.024481 -0.020747 -0.028827 -0.026791 -0.047351 -24.56 -0.15202 0.11 0.17783 0.15815 0.042674 0.00077306 -0.01245 0.25925 0.18215 0.11149 0.14412 0.10023 0.00027757 0.0038483 0.001148 0.001865 0.3687 -0.021985 -0.01722 -0.023682 -0.025051 0.010452 0.13581 -0.08488 0.33983 0.051704
2.5273 -0.020584 -0.014638 -0.030711 -0.017228 0 -0.01519 -0.021182 -0.009096 -0.013814 -0.020145 -0.040291 -24.683 -0.1863 0.077819 0.15657 0.14377 0.022044 -0.012722 -0.067058 0.204 0.16516 0.074824 0.11777 0.085878 0.00056975 0.0036557 0.0010055 0.0021234 0.30619 -0.013644 -0.014522 -0.027654 -0.017647 0.0085779 0.1252 -0.069004 0.30846 0.064802
2.5313 -0.020127 -0.015574 -0.038864 -0.021785 0 -0.014299 -0.017786 -0.0064858 -0.0096624 -0.014769 -0.030214 -24.815 -0.22024 0.052488 0.13131 0.12767 -0.0027319 -0.024302 -0.12442 0.14412 0.14124 0.040184 0.086701 0.070984 0.00097577 0.0033361 0.00054033 0.0021575 0.26842 -0.0087039 -0.012231 -0.028097 -0.011051 0.0067293 0.10814 -0.050783 0.27299 0.072858
2.5352 -0.017517 -0.017252 -0.026232 -0.021844 0 -0.016149 -0.01292 -0.013965 -0.019031 -0.010585 -0.012194 -24.945 -0.24944 0.0371 0.10689 0.11177 -0.025471 -0.030621 -0.17756 0.084261 0.11442 0.013187 0.053041 0.058991 0.0010455 0.0026682 7.9295e-05 0.0017954 0.22616 -0.010655 -0.008892 -0.018528 -0.00429 0.0080829 0.087706 -0.029084 0.23699 0.077556
2.5391 -0.012211 -0.016 -0.0096219 -0.018692 0 -0.019427 -0.0055866 -0.022243 -0.030165 -0.0072841 0.011802 -25.07 -0.26972 0.033403 0.087995 0.097615 -0.040343 -0.028758 -0.22026 0.028724 0.088974 -0.001562 0.018886 0.052854 0.00070772 0.0015227 -0.0002539 0.0011009 0.15076 -0.015911 -0.0051436 -0.0020298 0.0023441 0.014893 0.066776 -0.0030548 0.20368 0.080716
2.543 -0.0064806 -0.011304 -0.0047491 -0.015926 0 -0.019612 0.0022187 -0.019641 -0.025598 -0.0041985 0.032827 -25.194 -0.27292 0.042054 0.082418 0.086337 -0.038027 -0.014128 -0.24323 -0.015734 0.072526 0.0021138 -0.012964 0.056468 0.00030077 9.8834e-05 -0.00060283 0.00047396 0.041751 -0.017153 -0.0028108 0.012462 0.0065818 0.028048 0.049086 0.028228 0.17767 0.085178
2.5469 -0.0030511 -0.0058827 -0.0087245 -0.015073 0 -0.013057 0.0065906 -0.0035018 0.00071586 -0.00049201 0.042384 -25.324 -0.25824 0.055858 0.089341 0.076095 -0.019747 0.0094484 -0.24882 -0.047567 0.068152 0.018794 -0.039012 0.066567 0.00011561 -0.0011109 -0.001103 0.00040159 -0.07265 -0.010716 -0.0027256 0.019243 0.0067223 0.041281 0.036659 0.061262 0.15966 0.09295
2.5508 -0.0021813 -0.0021656 -0.0083879 -0.012976 0 -0.0011793 0.0055569 0.016721 0.034946 0.0035385 0.040266 -25.454 -0.22853 0.07141 0.10361 0.065508 0.0088653 0.036743 -0.24252 -0.06831 0.073741 0.042503 -0.056553 0.078877 4.8574e-05 -0.0016518 -0.0015812 0.0010142 -0.16136 -0.00014898 -0.0037012 0.020402 0.0041508 0.050243 0.03019 0.092922 0.14849 0.10397
2.5547 -0.0013918 0.00049675 -0.00025682 -0.0045756 0 0.010041 0.0012617 0.028072 0.053958 0.005713 0.034482 -25.578 -0.18528 0.087862 0.1214 0.054027 0.044037 0.064232 -0.22741 -0.078593 0.087494 0.069993 -0.06544 0.09061 -0.00020016 -0.0014477 -0.0016147 0.001877 -0.21465 0.0077432 -0.0035899 0.021622 0.0022732 0.052473 0.030921 0.12107 0.14376 0.11807
2.5586 0.0018549 0.0045827 0.0059687 0.011004 0 0.015198 -0.0019231 0.025755 0.046112 0.0040023 0.032951 -25.691 -0.13041 0.10546 0.13803 0.041401 0.081328 0.087996 -0.20677 -0.079215 0.10675 0.09816 -0.06813 0.098781 -0.0006408 -0.00084288 -0.00095256 0.0022887 -0.24378 0.0099851 -0.0010773 0.024972 0.0029163 0.045923 0.040574 0.14344 0.14501 0.13476
2.5625 0.0074964 0.010834 0.0043885 0.027616 0 0.014264 -0.00098826 0.016447 0.021957 0.00017713 0.035383 -25.805 -0.067505 0.12866 0.14591 0.029194 0.11425 0.10247 -0.1839 -0.071131 0.12574 0.12488 -0.067439 0.099938 -0.00085465 -0.00032177 0.00013914 0.0018749 -0.2626 0.010054 0.0036548 0.027245 0.0047901 0.030607 0.064492 0.15681 0.15181 0.15235
2.5664 0.013157 0.016968 0.0050182 0.036518 0 0.012345 0.0043109 0.010805 0.0038593 0.00043887 0.033858 -25.936 -0.005004 0.1577 0.14662 0.019266 0.14215 0.11051 -0.16138 -0.060231 0.14038 0.1511 -0.06399 0.097359 -0.00043231 -0.00017381 0.0010268 0.00093235 -0.27523 0.013536 0.009747 0.025079 0.006197 0.013874 0.098553 0.16446 0.16009 0.168
2.5703 0.016982 0.020427 0.021099 0.034283 0 0.014751 0.012838 0.013516 0.0049153 0.010389 0.0217 -26.086 0.05293 0.19101 0.14221 0.012221 0.16531 0.1138 -0.14031 -0.048814 0.14947 0.17707 -0.056069 0.092881 0.00048983 -0.00037581 0.0012595 0.00017349 -0.28135 0.021855 0.01672 0.019858 0.008503 -0.0012485 0.14032 0.16735 0.16766 0.17983
2.5742 0.01982 0.021861 0.046497 0.026027 0 0.02225 0.023411 0.020585 0.018271 0.028365 0.00163 -26.24 0.10237 0.22603 0.13521 0.0082312 0.18412 0.11407 -0.12189 -0.038945 0.15231 0.20265 -0.042456 0.088233 0.0012449 -0.00071802 0.00096372 9.2942e-05 -0.28722 0.030945 0.024576 0.016131 0.015321 -0.012359 0.18664 0.16631 0.17236 0.18603
2.5781 0.024383 0.02496 0.056103 0.020317 0 0.030894 0.03423 0.025191 0.026654 0.0448 -0.015104 -26.377 0.13627 0.2561 0.13022 0.0067642 0.19841 0.11342 -0.10906 -0.033388 0.14807 0.2261 -0.025657 0.085542 0.0012559 -0.00099055 0.00066401 0.00055399 -0.30586 0.036045 0.033099 0.015835 0.027547 -0.017036 0.23118 0.16128 0.1703 0.18283
2.582 0.032442 0.03262 0.03563 0.021152 0 0.036255 0.042303 0.024932 0.02091 0.050113 -0.017911 -26.488 0.15237 0.27241 0.13148 0.0045854 0.20711 0.11272 -0.10475 -0.032176 0.13872 0.24321 -0.012204 0.084437 0.00061864 -0.0010741 0.00072399 0.00097883 -0.34741 0.037115 0.04143 0.016075 0.040316 -0.017911 0.26486 0.1517 0.15983 0.16905
2.5859 0.043199 0.043881 0.0063103 0.025735 0 0.037972 0.045529 0.02334 0.0081325 0.044169 -0.0056293 -26.58 0.15581 0.27507 0.13805 -0.00012666 0.20914 0.1108 -0.10815 -0.032634 0.12652 0.25238 -0.0092674 0.082673 6.6353e-06 -0.00094874 0.0010183 0.00092689 -0.41428 0.038952 0.04861 0.013718 0.046782 -0.018664 0.28612 0.13777 0.14358 0.14763
2.5898 0.054438 0.055196 0.0087382 0.030163 0 0.040567 0.046171 0.025559 0.0025599 0.037275 0.013063 -26.666 0.15018 0.26551 0.14872 -0.0080092 0.20318 0.1065 -0.11839 -0.032838 0.11253 0.25276 -0.020349 0.078624 -1.998e-05 -0.00071006 0.0011737 0.00047384 -0.50818 0.046095 0.054628 0.011174 0.045768 -0.021057 0.29478 0.11976 0.12359 0.12069
2.5938 0.064871 0.064406 0.057048 0.035963 0 0.049852 0.05084 0.033781 0.010927 0.040802 0.02747 -26.75 0.14001 0.24671 0.16166 -0.019235 0.18799 0.098557 -0.13394 -0.030705 0.097764 0.2441 -0.043826 0.070656 0.00042202 -0.0005908 0.0010574 3.9413e-05 -0.63729 0.058229 0.060883 0.015609 0.04474 -0.026489 0.29195 0.098285 0.10246 0.090938
2.5977 0.074968 0.072615 0.11569 0.049262 0 0.067843 0.064811 0.046678 0.028087 0.056561 0.03361 -26.829 0.13545 0.22796 0.17269 -0.032193 0.16053 0.084718 -0.15036 -0.023078 0.084201 0.22682 -0.075468 0.056211 0.00069208 -0.00089032 0.00090915 -0.00010459 -0.80987 0.070925 0.069386 0.031616 0.053541 -0.034812 0.28187 0.076508 0.085989 0.065024
2.6016 0.085544 0.081901 0.13207 0.07298 0 0.090198 0.085539 0.061849 0.045475 0.075731 0.036558 -26.898 0.14112 0.2175 0.18 -0.043084 0.12696 0.068128 -0.16318 -0.013735 0.073294 0.20739 -0.1125 0.038806 0.00032064 -0.0017832 0.00095654 -0.00010685 -1.0185 0.08046 0.081035 0.055661 0.074332 -0.041612 0.27353 0.059148 0.075498 0.046687
2.6055 0.096071 0.092041 0.094442 0.101 0 0.10843 0.10313 0.077624 0.060779 0.088084 0.045271 -26.964 0.15645 0.21573 0.18374 -0.05057 0.089982 0.05074 -0.17222 -0.006785 0.065729 0.18737 -0.15555 0.020556 -0.00048768 -0.0031502 0.0010055 -0.00032715 -1.2351 0.087218 0.094247 0.079069 0.098182 -0.044738 0.26899 0.0481 0.070121 0.036436
2.6094 0.10488 0.10065 0.049455 0.12173 0 0.11571 0.10915 0.092757 0.077906 0.091508 0.064932 -27.03 0.17947 0.22115 0.18436 -0.054006 0.051693 0.03424 -0.17839 -0.0064882 0.061847 0.1673 -0.20704 0.0032146 -0.0010494 -0.0046225 0.00057207 -0.00091883 -1.4287 0.094196 0.10537 0.096451 0.11248 -0.042836 0.26884 0.044356 0.068457 0.033847
2.6133 0.11109 0.10675 0.054292 0.12804 0 0.11216 0.10554 0.10587 0.099387 0.092371 0.093083 -27.087 0.20493 0.22824 0.1828 -0.053372 0.014046 0.020825 -0.18498 -0.020565 0.061856 0.1459 -0.26764 -0.011102 -0.0008684 -0.0058476 -0.00051801 -0.0016782 -1.59 0.10296 0.11128 0.10997 0.1123 -0.034884 0.27156 0.04839 0.067594 0.037138
2.6172 0.11613 0.11327 0.11308 0.12342 0 0.10533 0.10375 0.1164 0.12205 0.097949 0.12211 -27.123 0.22013 0.22304 0.18071 -0.052708 -0.023793 0.010986 -0.20021 -0.056037 0.062918 0.11742 -0.33419 -0.02274 -9.1349e-05 -0.0067479 -0.0017482 -0.0023032 -1.7399 0.11217 0.11254 0.12481 0.10483 -0.025089 0.26948 0.054903 0.062399 0.039133
2.6211 0.12311 0.1248 0.17002 0.11802 0 0.10511 0.11398 0.12606 0.14123 0.11035 0.14535 -27.13 0.22069 0.20167 0.17831 -0.05596 -0.064366 0.0024052 -0.2261 -0.10718 0.061319 0.07981 -0.40051 -0.034806 0.00066248 -0.007526 -0.0022711 -0.0027347 -1.9118 0.12045 0.11452 0.14175 0.10299 -0.019014 0.25883 0.058025 0.052275 0.035373
2.625 0.13471 0.14282 0.17095 0.11945 0 0.11699 0.13561 0.13829 0.15707 0.12788 0.16162 -27.117 0.20569 0.16425 0.17519 -0.065297 -0.10917 -0.0061997 -0.26263 -0.16992 0.054727 0.032651 -0.46054 -0.049261 0.00086771 -0.0084168 -0.0017134 -0.0031818 -2.1257 0.12986 0.12442 0.15606 0.11522 -0.019746 0.23876 0.055148 0.0378 0.024456
2.6289 0.15141 0.16373 0.12619 0.1282 0 0.1394 0.15901 0.15539 0.17392 0.14992 0.17437 -27.101 0.176 0.1131 0.17076 -0.082448 -0.15929 -0.016007 -0.30845 -0.23907 0.041072 -0.023355 -0.51124 -0.067903 0.00048346 -0.0094445 -0.00057948 -0.0038223 -2.3772 0.14516 0.14598 0.16401 0.14082 -0.02982 0.20969 0.044497 0.020219 0.0060466
2.6328 0.17121 0.18202 0.10247 0.14176 0 0.16704 0.17649 0.17608 0.19328 0.17756 0.18689 -27.084 0.13759 0.058839 0.16354 -0.10999 -0.21434 -0.027692 -0.35777 -0.30398 0.016965 -0.083222 -0.55369 -0.092794 -0.00014772 -0.010431 0.00020485 -0.0045534 -2.6464 0.16862 0.17604 0.16875 0.17339 -0.052262 0.1766 0.026326 0.0032776 -0.016674
2.6367 0.19053 0.19499 0.14921 0.16073 0 0.19609 0.18963 0.19624 0.2099 0.20895 0.1988 -27.047 0.10528 0.018428 0.15443 -0.14283 -0.26635 -0.038198 -0.40052 -0.35835 -0.012363 -0.13563 -0.59183 -0.11908 -0.00069745 -0.011232 0.0001464 -0.0050978 -2.91 0.19592 0.20604 0.17791 0.20668 -0.079091 0.15061 0.010374 -0.0095784 -0.033564
2.6406 0.20537 0.20364 0.24007 0.18865 0 0.22495 0.20429 0.2122 0.21724 0.23625 0.20776 -26.963 0.084258 -0.0030406 0.14467 -0.17746 -0.3095 -0.044918 -0.43401 -0.40402 -0.042221 -0.17569 -0.6302 -0.14238 -0.0011199 -0.011933 -0.00045716 -0.005339 -3.1463 0.218 0.22741 0.19537 0.23632 -0.10424 0.13604 0.0027904 -0.018151 -0.039252
2.6445 0.21246 0.20928 0.2961 0.22498 0 0.24973 0.2197 0.22345 0.21623 0.24972 0.21506 -26.824 0.076507 -0.0038946 0.13534 -0.21122 -0.33929 -0.04591 -0.45761 -0.44424 -0.068695 -0.20073 -0.67151 -0.15916 -0.00158 -0.012778 -0.00098369 -0.0054771 -3.3329 0.228 0.23585 0.21695 0.25749 -0.12296 0.13487 0.0078276 -0.022754 -0.030159
2.6484 0.21066 0.21047 0.26749 0.2601 0 0.26053 0.22596 0.23181 0.21617 0.24516 0.22778 -26.643 0.081751 0.014924 0.12785 -0.24081 -0.34994 -0.038803 -0.47257 -0.48558 -0.086462 -0.20888 -0.71536 -0.16467 -0.0021955 -0.013913 -0.0011915 -0.0058025 -3.4507 0.22658 0.23145 0.2353 0.26348 -0.12919 0.14784 0.030179 -0.024405 -0.002508
2.6523 0.2019 0.20464 0.18537 0.27925 0 0.24603 0.21514 0.2384 0.22556 0.22649 0.25296 -26.442 0.086409 0.037759 0.12324 -0.26194 -0.3398 -0.024172 -0.48829 -0.54236 -0.089697 -0.20736 -0.75796 -0.15564 -0.0028823 -0.01518 -0.0013549 -0.0063404 -3.4914 0.22008 0.21643 0.24783 0.24896 -0.118 0.16598 0.067721 -0.025411 0.040851
2.6563 0.19067 0.19253 0.12805 0.2729 0 0.2048 0.19365 0.24175 0.24287 0.20101 0.2876 -26.224 0.075845 0.047475 0.11959 -0.27539 -0.32255 -0.0090521 -0.51187 -0.61501 -0.083644 -0.21015 -0.79305 -0.13999 -0.0034321 -0.016197 -0.0017375 -0.0067896 -3.4607 0.21368 0.19457 0.25782 0.2156 -0.097399 0.17636 0.10576 -0.026094 0.085679
2.6602 0.18178 0.17982 0.13995 0.2437 0 0.15297 0.17963 0.23917 0.2582 0.17431 0.31542 -25.973 0.04333 0.037122 0.11552 -0.28072 -0.30642 0.0021742 -0.54444 -0.69994 -0.071897 -0.22385 -0.81371 -0.12273 -0.0037133 -0.016615 -0.0021122 -0.0068517 -3.3731 0.20673 0.17331 0.26733 0.1747 -0.072401 0.17271 0.13545 -0.025166 0.12386
2.6641 0.17793 0.17318 0.19142 0.2037 0 0.1177 0.18513 0.22994 0.26346 0.15157 0.31687 -25.673 -0.015461 0.0022857 0.10968 -0.27757 -0.29965 0.0053228 -0.58522 -0.79106 -0.058577 -0.25367 -0.81467 -0.10913 -0.0037922 -0.016343 -0.0019695 -0.0065942 -3.2443 0.19569 0.16345 0.27096 0.14365 -0.04843 0.15019 0.14842 -0.020979 0.14768
2.668 0.17897 0.17477 0.21908 0.16588 0 0.11894 0.20172 0.21688 0.25856 0.14169 0.28566 -25.33 -0.10293 -0.059133 0.099894 -0.26339 -0.31688 -0.0069222 -0.62639 -0.86954 -0.051445 -0.30508 -0.79442 -0.10871 -0.0038693 -0.015539 -0.0011952 -0.006429 -3.0943 0.18132 0.17238 0.25932 0.13768 -0.035589 0.10301 0.13007 -0.008992 0.14354
2.6719 0.18333 0.18132 0.19744 0.13842 0 0.15404 0.20796 0.20461 0.24643 0.15474 0.23595 -24.97 -0.19494 -0.12578 0.08761 -0.23984 -0.35733 -0.031706 -0.65091 -0.91219 -0.0545 -0.36429 -0.75615 -0.12271 -0.0040853 -0.014442 -0.0003765 -0.0067053 -2.9507 0.17155 0.19494 0.22937 0.16159 -0.038105 0.04413 0.085862 0.011154 0.11439
2.6758 0.18986 0.18869 0.16212 0.1253 0 0.1997 0.19342 0.19586 0.22501 0.19087 0.19166 -24.61 -0.27197 -0.18189 0.07567 -0.20979 -0.41073 -0.062236 -0.6515 -0.91302 -0.065285 -0.41748 -0.70667 -0.14571 -0.0043551 -0.013222 -0.00027949 -0.0073427 -2.8438 0.17525 0.2124 0.19032 0.20572 -0.052905 -0.013915 0.028788 0.035938 0.070189
2.6797 0.19824 0.19656 0.16398 0.12904 0 0.23026 0.17352 0.18957 0.18926 0.23283 0.16683 -24.246 -0.32041 -0.21736 0.066472 -0.17558 -0.46807 -0.093123 -0.62446 -0.86945 -0.081011 -0.45451 -0.65364 -0.1729 -0.0043853 -0.011973 -0.0010213 -0.0078959 -2.7889 0.19233 0.2058 0.15781 0.24936 -0.076925 -0.062412 -0.030985 0.061964 0.018638
2.6836 0.20795 0.20767 0.21053 0.15003 0 0.2366 0.17602 0.18274 0.14359 0.25515 0.1564 -23.853 -0.32589 -0.22223 0.062991 -0.14036 -0.5174 -0.11766 -0.56779 -0.78158 -0.097393 -0.46404 -0.60279 -0.1977 -0.0039015 -0.010797 -0.0018795 -0.0079815 -2.7787 0.21092 0.17433 0.14223 0.2712 -0.10553 -0.091847 -0.080825 0.084514 -0.030561
2.6875 0.21765 0.22265 0.25996 0.18365 0 0.22935 0.21048 0.17471 0.10883 0.24591 0.14662 -23.411 -0.2711 -0.18716 0.070343 -0.11247 -0.53323 -0.1235 -0.48911 -0.6622 -0.10429 -0.42979 -0.55716 -0.20645 -0.002932 -0.0098615 -0.0020114 -0.0076237 -2.7995 0.2166 0.14084 0.14297 0.26201 -0.12711 -0.088702 -0.097346 0.093324 -0.058566
2.6914 0.22598 0.23707 0.26956 0.22046 0 0.22547 0.25333 0.16986 0.10958 0.21975 0.13339 -22.918 -0.18734 -0.13503 0.084614 -0.09521 -0.51733 -0.11427 -0.41436 -0.54696 -0.10039 -0.37087 -0.51897 -0.19963 -0.001896 -0.0093628 -0.0013294 -0.0071814 -2.8559 0.2063 0.13506 0.15309 0.23067 -0.13632 -0.06579 -0.085725 0.090051 -0.065101
2.6953 0.23292 0.24488 0.24059 0.25159 0 0.23256 0.26805 0.17531 0.1501 0.20599 0.12771 -22.387 -0.091599 -0.077117 0.10308 -0.089751 -0.47354 -0.093255 -0.35557 -0.45155 -0.086982 -0.2984 -0.49254 -0.17961 -0.0013591 -0.0094239 -0.00057549 -0.0069722 -2.9711 0.19309 0.16734 0.16713 0.19767 -0.13166 -0.030158 -0.051287 0.077394 -0.052061
2.6992 0.2398 0.245 0.21176 0.27408 0 0.24517 0.24254 0.19467 0.2039 0.22088 0.14178 -21.823 -0.0010896 -0.024281 0.12262 -0.096228 -0.40845 -0.064785 -0.32266 -0.38915 -0.066605 -0.22434 -0.48516 -0.15016 -0.0016092 -0.010024 -0.00051636 -0.0070031 -3.154 0.19551 0.218 0.18288 0.17979 -0.11293 0.010584 -0.0013411 0.059131 -0.023068
2.7031 0.24776 0.24345 0.21475 0.28974 0 0.25411 0.2045 0.22285 0.23307 0.25242 0.17192 -21.223 0.056164 0.0072452 0.13747 -0.11395 -0.33653 -0.037151 -0.32942 -0.37877 -0.045686 -0.16929 -0.50452 -0.11968 -0.0024171 -0.011004 -0.0011525 -0.00706 -3.3681 0.22032 0.2549 0.19756 0.17904 -0.081121 0.044178 0.04999 0.04325 0.014253
2.707 0.25634 0.24818 0.24459 0.29881 0 0.25696 0.19615 0.24752 0.22269 0.27444 0.19971 -20.585 0.064343 0.010678 0.1423 -0.13493 -0.28524 -0.021209 -0.3685 -0.41535 -0.035293 -0.15021 -0.55442 -0.10185 -0.0032234 -0.012145 -0.001797 -0.007012 -3.5502 0.25499 0.2637 0.2064 0.18611 -0.04597 0.059809 0.082863 0.03925 0.044492
2.7109 0.26417 0.26149 0.27349 0.29651 0 0.2592 0.23226 0.25768 0.19671 0.27541 0.21257 -19.918 0.03513 -0.0065685 0.13798 -0.15364 -0.26492 -0.018417 -0.42259 -0.47996 -0.038306 -0.16337 -0.63209 -0.10026 -0.0036093 -0.013253 -0.0018842 -0.0069871 -3.6737 0.27818 0.26077 0.20782 0.19454 -0.014879 0.058807 0.093957 0.0462 0.0618
2.7148 0.27096 0.27789 0.2849 0.27841 0 0.26684 0.28518 0.25293 0.19686 0.27008 0.22116 -19.232 -0.022525 -0.039956 0.12549 -0.16783 -0.28074 -0.028727 -0.48216 -0.56304 -0.055502 -0.20561 -0.7294 -0.11616 -0.0036159 -0.014234 -0.0015621 -0.0072559 -3.7897 0.27892 0.27474 0.20868 0.20975 0.0080293 0.042753 0.083346 0.061286 0.063923
2.7188 0.2785 0.28945 0.28678 0.24943 0 0.28032 0.3138 0.24528 0.24315 0.28081 0.25159 -18.526 -0.096676 -0.083843 0.10665 -0.17624 -0.33498 -0.050726 -0.53775 -0.6548 -0.086194 -0.27132 -0.83664 -0.14909 -0.0036155 -0.015116 -0.0014177 -0.0079772 -3.9908 0.26654 0.31482 0.22067 0.24151 0.019297 0.014644 0.053684 0.079842 0.050276
2.7227 0.28915 0.29322 0.29453 0.22567 0 0.29599 0.30621 0.25082 0.31441 0.30952 0.31736 -17.772 -0.16283 -0.13006 0.085659 -0.18124 -0.42899 -0.080104 -0.57786 -0.74533 -0.12612 -0.3498 -0.9456 -0.19577 -0.0038904 -0.016024 -0.0017141 -0.0090653 -4.3192 0.26165 0.3588 0.24902 0.28722 0.013202 -0.019114 0.014942 0.08641 0.022935
2.7266 0.30341 0.29348 0.31043 0.2243 0 0.31161 0.29029 0.278 0.3685 0.33335 0.40037 -16.945 -0.20816 -0.17284 0.067351 -0.19109 -0.53414 -0.10811 -0.61001 -0.83399 -0.16378 -0.42519 -1.0499 -0.24255 -0.0043737 -0.017117 -0.0020723 -0.01027 -4.7139 0.27693 0.37442 0.286 0.32623 -0.0023184 -0.049545 -0.016419 0.073892 -0.0052998
2.7305 0.31912 0.29744 0.32492 0.25037 0 0.32817 0.30033 0.32206 0.38193 0.33013 0.46344 -16.039 -0.23233 -0.21152 0.052733 -0.20991 -0.63875 -0.13245 -0.64054 -0.92332 -0.19526 -0.49409 -1.144 -0.28433 -0.0048136 -0.018493 -0.0019737 -0.011348 -5.0598 0.30601 0.3528 0.31797 0.3359 -0.023541 -0.074135 -0.035491 0.041977 -0.029711
2.7344 0.33306 0.30903 0.33285 0.29353 0 0.34583 0.3361 0.36994 0.36943 0.30524 0.48363 -15.08 -0.23732 -0.24583 0.042167 -0.24057 -0.73327 -0.15186 -0.67502 -1.0154 -0.218 -0.55487 -1.2225 -0.31726 -0.0051394 -0.020099 -0.001468 -0.012165 -5.2942 0.33063 0.31925 0.33963 0.31549 -0.047123 -0.091299 -0.039534 -0.0074095 -0.046901
2.7383 0.34319 0.3264 0.34012 0.33809 0 0.35986 0.3605 0.40992 0.36532 0.288 0.47235 -14.104 -0.2289 -0.27564 0.03532 -0.28626 -0.80611 -0.16593 -0.7211 -1.1124 -0.23001 -0.60766 -1.2826 -0.337 -0.0055688 -0.021687 -0.0012173 -0.012692 -5.4584 0.33802 0.30943 0.35911 0.29195 -0.068896 -0.099687 -0.027158 -0.068474 -0.053542
2.7422 0.34921 0.34394 0.35278 0.37579 0 0.36289 0.3406 0.4368 0.38735 0.29999 0.46109 -13.119 -0.22182 -0.30071 0.029414 -0.34153 -0.8531 -0.17788 -0.7792 -1.2098 -0.2356 -0.65759 -1.3252 -0.34413 -0.0062997 -0.022894 -0.0017843 -0.012961 -5.6333 0.33136 0.33526 0.38691 0.29716 -0.08537 -0.10159 -0.0070022 -0.12276 -0.052024
2.7461 0.35171 0.35603 0.36606 0.40806 0 0.35192 0.28813 0.44962 0.42016 0.3308 0.46809 -12.101 -0.22215 -0.32122 0.022586 -0.39571 -0.88378 -0.19045 -0.83886 -1.2988 -0.241 -0.70748 -1.3542 -0.34457 -0.0071412 -0.023431 -0.0029662 -0.013025 -5.8297 0.32435 0.37501 0.42046 0.33703 -0.097626 -0.10107 0.011169 -0.1603 -0.048398
2.75 0.35161 0.35981 0.37031 0.43662 0 0.3327 0.25365 0.4473 0.43359 0.34977 0.48155 -11.013 -0.23042 -0.33675 0.014427 -0.44246 -0.90255 -0.20426 -0.89243 -1.373 -0.24876 -0.75674 -1.3727 -0.34092 -0.0075668 -0.023291 -0.0039368 -0.012941 -5.9594 0.32707 0.39715 0.44286 0.38415 -0.1064 -0.099844 0.023059 -0.17734 -0.045487
2.7539 0.35086 0.35628 0.36579 0.45431 0 0.31634 0.27726 0.42916 0.41486 0.34138 0.47612 -9.8352 -0.24538 -0.34701 0.004908 -0.47577 -0.91401 -0.21946 -0.93197 -1.4263 -0.26077 -0.80375 -1.3807 -0.33574 -0.0072272 -0.022804 -0.0040427 -0.012756 -5.9286 0.33805 0.39225 0.43903 0.40367 -0.11264 -0.099456 0.025334 -0.17238 -0.045754
2.7578 0.35265 0.35008 0.36485 0.44824 0 0.31147 0.34648 0.39991 0.38123 0.32395 0.44287 -8.58 -0.26011 -0.35153 -0.0046539 -0.48488 -0.9225 -0.23417 -0.94137 -1.4457 -0.27747 -0.84024 -1.3753 -0.33222 -0.0064056 -0.022429 -0.0033753 -0.01252 -5.7532 0.34904 0.38036 0.4124 0.3873 -0.11708 -0.10171 0.01468 -0.14747 -0.051602
2.7617 0.35966 0.3476 0.37643 0.41307 0 0.3196 0.40654 0.37155 0.36218 0.32913 0.39902 -7.278 -0.26682 -0.35418 -0.012143 -0.47674 -0.92979 -0.24561 -0.92605 -1.4412 -0.29338 -0.8613 -1.3555 -0.33164 -0.005879 -0.022396 -0.0025384 -0.012318 -5.5646 0.35514 0.38793 0.3832 0.36054 -0.11985 -0.10581 -0.0017489 -0.12114 -0.059614
2.7656 0.37141 0.35319 0.39296 0.36072 0 0.337 0.41333 0.35734 0.37103 0.36447 0.36823 -5.9492 -0.26464 -0.35702 -0.01693 -0.45833 -0.93458 -0.25303 -0.89398 -1.4214 -0.30521 -0.86632 -1.3242 -0.33415 -0.0062318 -0.022509 -0.0019638 -0.012257 -5.4908 0.35887 0.41981 0.36904 0.35555 -0.12013 -0.11069 -0.01977 -0.10175 -0.06721
2.7695 0.38385 0.3658 0.39807 0.31535 0 0.35934 0.37462 0.36186 0.39468 0.4022 0.35592 -4.59 -0.25419 -0.36125 -0.018792 -0.43538 -0.93563 -0.25622 -0.85203 -1.3927 -0.31078 -0.85558 -1.2886 -0.3399 -0.0072745 -0.022327 -0.00159 -0.012379 -5.5383 0.36504 0.4548 0.36868 0.37815 -0.11718 -0.11536 -0.03662 -0.094245 -0.072592
2.7734 0.39265 0.37923 0.38675 0.29729 0 0.38319 0.33795 0.37737 0.40875 0.40878 0.34858 -3.1811 -0.23788 -0.36781 -0.017805 -0.41543 -0.93096 -0.25546 -0.80968 -1.363 -0.30778 -0.83033 -1.2561 -0.3492 -0.0081685 -0.021626 -0.0012019 -0.012568 -5.6037 0.37414 0.46667 0.36643 0.40323 -0.10991 -0.11838 -0.049553 -0.10264 -0.073798
2.7773 0.39702 0.3868 0.37214 0.30994 0 0.40409 0.34005 0.39054 0.40053 0.38306 0.33638 -1.7065 -0.22356 -0.37523 -0.015724 -0.40826 -0.92011 -0.25329 -0.78106 -1.3407 -0.29708 -0.79852 -1.2313 -0.36175 -0.0081822 -0.020701 -0.00090167 -0.012605 -5.5991 0.38203 0.44731 0.3518 0.40229 -0.098629 -0.11761 -0.057699 -0.12229 -0.070797
2.7813 0.39984 0.38679 0.36984 0.34057 0 0.41566 0.37244 0.39318 0.37723 0.35959 0.32962 -0.164 -0.2148 -0.38072 -0.014634 -0.41201 -0.90773 -0.25221 -0.76669 -1.3242 -0.2848 -0.76973 -1.2155 -0.37522 -0.0073658 -0.02018 -0.0010554 -0.012373 -5.5489 0.38531 0.40983 0.33211 0.37277 -0.087076 -0.11352 -0.063911 -0.14087 -0.067159
2.7852 0.40336 0.38325 0.37965 0.37218 0 0.41303 0.39736 0.38667 0.35512 0.37155 0.34705 1.4382 -0.21155 -0.38295 -0.015341 -0.42455 -0.89671 -0.25273 -0.76541 -1.3114 -0.27393 -0.7477 -1.2087 -0.38802 -0.0065031 -0.020442 -0.0017736 -0.012029 -5.5485 0.38463 0.37316 0.32418 0.33847 -0.077635 -0.10651 -0.069277 -0.15298 -0.06476
2.7891 0.40531 0.38166 0.38859 0.39506 0 0.39796 0.39266 0.37746 0.34396 0.41358 0.38812 3.092 -0.21275 -0.38102 -0.018396 -0.44292 -0.88996 -0.25492 -0.77501 -1.3002 -0.26718 -0.73513 -1.2109 -0.39855 -0.0063903 -0.021206 -0.0026201 -0.011905 -5.6368 0.382 0.34756 0.33494 0.32318 -0.072592 -0.097137 -0.074646 -0.15434 -0.065233
2.793 0.4005 0.38373 0.39001 0.40925 0 0.37976 0.37469 0.37059 0.342 0.44598 0.42356 4.7958 -0.21398 -0.37443 -0.024198 -0.46116 -0.89266 -0.25744 -0.79132 -1.2876 -0.26824 -0.73465 -1.2222 -0.40342 -0.0071268 -0.021735 -0.0029952 -0.012187 -5.7379 0.37667 0.3344 0.35353 0.32821 -0.07596 -0.086477 -0.080019 -0.14102 -0.070501
2.7969 0.38702 0.38675 0.39183 0.41888 0 0.36955 0.37555 0.36855 0.34306 0.43664 0.42 6.5533 -0.20971 -0.3671 -0.03095 -0.47303 -0.9044 -0.25727 -0.80741 -1.2751 -0.27502 -0.7399 -1.2418 -0.40232 -0.0080574 -0.02152 -0.0027886 -0.01267 -5.7441 0.36639 0.33418 0.36345 0.33751 -0.085956 -0.076268 -0.083619 -0.12201 -0.077994
2.8008 0.37015 0.38734 0.40136 0.42531 0 0.37257 0.40346 0.37413 0.34514 0.39514 0.37525 8.3687 -0.20011 -0.36179 -0.037349 -0.47769 -0.92227 -0.25342 -0.82162 -1.2668 -0.28436 -0.74587 -1.2682 -0.39732 -0.0083743 -0.020788 -0.0025006 -0.012912 -5.6475 0.3532 0.34866 0.36063 0.34089 -0.098735 -0.0669 -0.08446 -0.10497 -0.084863
2.8047 0.35886 0.38495 0.40814 0.42479 0 0.38465 0.43205 0.38978 0.35138 0.36164 0.32579 10.244 -0.18667 -0.36014 -0.04263 -0.47508 -0.94422 -0.24566 -0.83352 -1.266 -0.29421 -0.74966 -1.3001 -0.39033 -0.0078003 -0.020308 -0.0026296 -0.012664 -5.5612 0.34538 0.37401 0.35692 0.34595 -0.11128 -0.058419 -0.082128 -0.094625 -0.089228
2.8086 0.35759 0.38105 0.39267 0.4113 0 0.39561 0.42977 0.41187 0.36447 0.36301 0.31571 12.18 -0.17243 -0.36359 -0.04609 -0.46586 -0.96781 -0.23425 -0.84331 -1.277 -0.30233 -0.74856 -1.3371 -0.38396 -0.006771 -0.02065 -0.0030321 -0.012162 -5.5964 0.35038 0.39624 0.36563 0.36451 -0.11988 -0.050657 -0.076505 -0.09551 -0.089127
2.8125 0.36169 0.37597 0.35469 0.3822 0 0.396 0.39434 0.42761 0.38205 0.38438 0.3568 14.175 -0.16663 -0.37247 -0.047491 -0.45264 -0.98961 -0.22211 -0.85189 -1.305 -0.30641 -0.7413 -1.3773 -0.38383 -0.0060278 -0.021648 -0.0030606 -0.011932 -5.7295 0.36495 0.39924 0.38599 0.39149 -0.11854 -0.043096 -0.06949 -0.1102 -0.083468
2.8164 0.36186 0.36791 0.32309 0.34294 0 0.38245 0.35326 0.42256 0.39739 0.38676 0.41943 16.227 -0.17133 -0.38269 -0.048633 -0.43974 -1.0094 -0.2131 -0.85966 -1.3409 -0.30851 -0.73292 -1.4154 -0.38977 -0.0060327 -0.022584 -0.0023821 -0.012292 -5.8129 0.37479 0.37941 0.40365 0.40416 -0.11047 -0.035837 -0.064504 -0.12888 -0.076944
2.8203 0.35311 0.35589 0.3271 0.30728 0 0.35895 0.33198 0.39473 0.40409 0.351 0.46123 18.331 -0.18577 -0.39255 -0.050564 -0.42867 -1.0277 -0.20887 -0.8661 -1.3787 -0.30986 -0.72614 -1.4423 -0.40053 -0.006686 -0.022901 -0.0015193 -0.013065 -5.7256 0.36742 0.35071 0.40563 0.38539 -0.098323 -0.029612 -0.063035 -0.14674 -0.072406
2.8242 0.33908 0.34261 0.35879 0.29069 0 0.3346 0.32845 0.36021 0.40001 0.2999 0.46256 20.485 -0.20791 -0.40066 -0.054249 -0.42066 -1.045 -0.21052 -0.87063 -1.4124 -0.31163 -0.7233 -1.4482 -0.41416 -0.0075001 -0.022687 -0.001391 -0.01379 -5.5 0.34612 0.3325 0.39243 0.34481 -0.085187 -0.025294 -0.066127 -0.15955 -0.072469
2.8281 0.32726 0.33301 0.37638 0.29963 0 0.3191 0.32304 0.34134 0.38847 0.27509 0.43453 22.686 -0.23217 -0.40559 -0.061255 -0.41744 -1.0613 -0.2192 -0.872 -1.4314 -0.31524 -0.72754 -1.4274 -0.42614 -0.0080094 -0.022443 -0.0022789 -0.014179 -5.2844 0.32923 0.33132 0.37496 0.31192 -0.07669 -0.025054 -0.074842 -0.16177 -0.081211
2.832 0.32081 0.32916 0.35272 0.32506 0 0.3176 0.30874 0.34703 0.37631 0.29384 0.3975 24.935 -0.24817 -0.40804 -0.071404 -0.41876 -1.0746 -0.23152 -0.87053 -1.4291 -0.31989 -0.73678 -1.3802 -0.43019 -0.0080694 -0.022452 -0.0033931 -0.014297 -5.1838 0.3327 0.33541 0.36185 0.30686 -0.076765 -0.029893 -0.086372 -0.15473 -0.097686
2.8359 0.31588 0.32751 0.31271 0.34766 0 0.32715 0.30194 0.36503 0.36936 0.33164 0.35859 27.232 -0.25318 -0.40889 -0.082934 -0.42279 -1.0817 -0.24369 -0.86733 -1.4088 -0.32356 -0.746 -1.3133 -0.42557 -0.0078564 -0.02246 -0.0036231 -0.014302 -5.1515 0.35241 0.32745 0.35208 0.3207 -0.082945 -0.038059 -0.09755 -0.1436 -0.1172
2.8398 0.30697 0.32191 0.30745 0.35269 0 0.33783 0.31853 0.37472 0.3671 0.34706 0.31246 29.576 -0.24669 -0.40794 -0.094431 -0.42795 -1.0796 -0.25345 -0.86254 -1.3722 -0.32467 -0.75134 -1.2363 -0.41248 -0.007634 -0.022027 -0.0027314 -0.014113 -5.0451 0.36514 0.30221 0.33948 0.32717 -0.092616 -0.047876 -0.1065 -0.13118 -0.13646
2.8438 0.29354 0.30955 0.34669 0.34126 0 0.33881 0.3447 0.36645 0.36033 0.32131 0.25945 31.966 -0.2296 -0.40462 -0.10426 -0.43231 -1.0652 -0.25873 -0.85606 -1.3219 -0.32158 -0.74866 -1.1588 -0.39198 -0.007514 -0.021085 -0.0016771 -0.013481 -4.778 0.34905 0.27128 0.32104 0.31234 -0.10226 -0.057178 -0.11149 -0.12023 -0.15192
2.8477 0.28 0.29315 0.37161 0.32604 0 0.32506 0.34238 0.34663 0.33622 0.27202 0.21537 34.399 -0.20668 -0.39449 -0.10816 -0.42913 -1.0295 -0.25584 -0.84404 -1.2594 -0.3106 -0.72783 -1.0879 -0.36754 -0.0074067 -0.020038 -0.0016488 -0.012416 -4.3993 0.30397 0.25089 0.29855 0.28859 -0.10285 -0.05977 -0.10958 -0.1131 -0.15665
2.8516 0.26936 0.27696 0.31342 0.31465 0 0.29949 0.28957 0.32417 0.2893 0.23081 0.19912 36.873 -0.18659 -0.37652 -0.10614 -0.41521 -0.97983 -0.24775 -0.82356 -1.1911 -0.29404 -0.69227 -1.0255 -0.34459 -0.007175 -0.019257 -0.0028042 -0.011417 -4.0256 0.2517 0.24617 0.27372 0.27729 -0.093184 -0.054327 -0.10348 -0.10653 -0.15339
2.8555 0.25816 0.26136 0.18115 0.29895 0 0.26924 0.2114 0.29681 0.22983 0.2118 0.21201 39.388 -0.17123 -0.35042 -0.098486 -0.38872 -0.92014 -0.23591 -0.7923 -1.1179 -0.27295 -0.64404 -0.96831 -0.32381 -0.0068162 -0.018585 -0.0040736 -0.011103 -3.7157 0.21597 0.24685 0.24562 0.28137 -0.074608 -0.041077 -0.094507 -0.098417 -0.14452
2.8594 0.23859 0.24167 0.072996 0.2642 0 0.24036 0.16199 0.25568 0.17981 0.20324 0.23241 41.944 -0.16117 -0.31659 -0.085851 -0.34869 -0.85471 -0.22173 -0.74865 -1.0407 -0.24834 -0.58563 -0.90899 -0.30494 -0.0064668 -0.017473 -0.0042541 -0.011563 -3.4272 0.2021 0.2369 0.21487 0.28046 -0.049313 -0.020942 -0.083911 -0.08718 -0.13252
2.8633 0.20509 0.21169 0.080492 0.21037 0 0.2156 0.16995 0.20281 0.157 0.18626 0.23243 44.538 -0.15506 -0.27623 -0.069364 -0.29393 -0.78991 -0.2069 -0.69021 -0.95966 -0.22115 -0.52048 -0.84108 -0.28576 -0.006204 -0.015653 -0.0032223 -0.012143 -3.0821 0.19497 0.20727 0.18788 0.25463 -0.021799 0.0039613 -0.073278 -0.071084 -0.12107
2.8672 0.15757 0.16724 0.18077 0.16004 0 0.19411 0.20344 0.15737 0.15995 0.15548 0.20054 47.164 -0.14605 -0.23494 -0.052462 -0.23056 -0.73319 -0.19315 -0.62072 -0.87718 -0.19234 -0.45462 -0.76299 -0.26009 -0.0058624 -0.013566 -0.0019758 -0.012009 -2.6427 0.17431 0.16037 0.17288 0.20804 -0.00041793 0.027456 -0.064348 -0.051885 -0.11351
2.8711 0.098478 0.10646 0.24119 0.13713 0 0.16883 0.19461 0.13677 0.16808 0.11812 0.14991 49.813 -0.13067 -0.1964 -0.03735 -0.16761 -0.68311 -0.18037 -0.54787 -0.79499 -0.16212 -0.38965 -0.67824 -0.22614 -0.0051161 -0.011971 -0.0015027 -0.010939 -2.1034 0.12994 0.10426 0.16962 0.16242 0.013152 0.046232 -0.057285 -0.032917 -0.10819
2.875 0.028914 0.029471 0.14653 0.13289 0 0.12234 0.10204 0.13063 0.15789 0.075849 0.10802 52.475 -0.10799 -0.16144 -0.024838 -0.10991 -0.63649 -0.16814 -0.47504 -0.71248 -0.13017 -0.32428 -0.58993 -0.18348 -0.003817 -0.01106 -0.0017455 -0.0094903 -1.4294 0.063484 0.043808 0.16444 0.12542 0.019339 0.059175 -0.052136 -0.0154 -0.10315
2.8789 -0.049717 -0.058782 -0.079927 0.096856 0 0.030405 -0.050366 0.10022 0.12079 0.014322 0.097876 55.14 -0.078076 -0.13002 -0.015363 -0.061717 -0.58878 -0.15583 -0.40499 -0.62806 -0.09607 -0.2561 -0.49261 -0.13255 -0.0022572 -0.010011 -0.0017801 -0.0083025 -0.54807 -0.019344 -0.022819 0.13794 0.071521 0.019671 0.065913 -0.048803 -2.002e-05 -0.096005
2.8828 -0.13021 -0.1451 -0.29315 -0.025872 0 -0.11953 -0.19503 0.012439 0.065857 -0.082725 0.12157 57.797 -0.043346 -0.098374 -0.008742 -0.028883 -0.52513 -0.14145 -0.33822 -0.53072 -0.05824 -0.17455 -0.36799 -0.075684 -0.0010071 -0.0075048 -0.00095588 -0.0072551 0.56581 -0.11249 -0.099444 0.078635 -0.035938 0.01964 0.067642 -0.047065 0.01551 -0.081284
2.8867 -0.19902 -0.21126 -0.36715 -0.23575 0 -0.30339 -0.27828 -0.12245 0.0059204 -0.2068 0.15107 60.43 -0.0098311 -0.059836 -0.0020991 -0.003068 -0.43574 -0.12338 -0.26673 -0.40729 -0.016573 -0.072278 -0.18936 -0.019106 -0.00038235 -0.0027421 0.00031158 -0.0054362 1.8055 -0.20455 -0.18282 -0.010551 -0.19759 0.025795 0.070427 -0.045263 0.037537 -0.059379
2.8906 -0.24536 -0.24659 -0.31075 -0.45341 0 -0.45448 -0.29692 -0.25085 -0.058086 -0.31509 0.13196 63.029 0.02154 -0.011558 0.0061191 0.023481 -0.31721 -0.10056 -0.18369 -0.24873 0.029508 0.053814 0.06569 0.036097 -3.5402e-05 0.0039822 0.00098739 -0.0020317 2.9661 -0.27552 -0.25756 -0.11714 -0.35494 0.039394 0.077421 -0.042144 0.069929 -0.032659
2.8945 -0.27272 -0.26014 -0.23909 -0.5633 0 -0.49603 -0.28528 -0.32014 -0.13826 -0.3556 0.007802 65.587 0.051383 0.048152 0.017045 0.057578 -0.16721 -0.071919 -0.083315 -0.047347 0.080942 0.20585 0.40035 0.090439 0.00084695 0.011607 0.00059929 0.0027436 3.8958 -0.30711 -0.30254 -0.22748 -0.42443 0.060532 0.091004 -0.036542 0.11548 -0.0034254
2.8984 -0.29956 -0.27842 -0.24382 -0.50221 0 -0.40048 -0.27764 -0.32674 -0.24544 -0.31203 -0.23757 68.107 0.082465 0.1208 0.032017 0.109 0.01729 -0.035657 0.042604 0.2081 0.13974 0.38651 0.79013 0.14661 0.0028109 0.019038 -0.00016544 0.007643 4.6261 -0.30174 -0.3085 -0.32985 -0.36786 0.088116 0.11414 -0.026682 0.17755 0.024802
2.9023 -0.34486 -0.32552 -0.31336 -0.32189 0 -0.23048 -0.2892 -0.32065 -0.3744 -0.23043 -0.54696 70.595 0.12398 0.20346 0.051771 0.18957 0.23252 0.010279 0.1996 0.52154 0.20973 0.59102 1.1874 0.2141 0.0055186 0.025514 -0.00011713 0.011341 5.3502 -0.29054 -0.29397 -0.41433 -0.23904 0.11664 0.14943 -0.010365 0.255 0.047129
2.9063 -0.41044 -0.40142 -0.3844 -0.16714 0 -0.1177 -0.32604 -0.36094 -0.50342 -0.1989 -0.80354 73.047 0.17831 0.28846 0.074182 0.29122 0.4603 0.062501 0.3729 0.86284 0.28873 0.80162 1.5397 0.29566 0.0078825 0.030423 0.0012238 0.013416 6.2623 -0.31626 -0.30152 -0.47715 -0.15971 0.14205 0.19319 0.010284 0.33728 0.064799
2.9102 -0.4772 -0.47957 -0.44253 -0.17668 0 -0.17948 -0.39704 -0.46523 -0.60846 -0.28725 -0.90072 75.446 0.24538 0.37287 0.098157 0.4087 0.69226 0.11894 0.55377 1.2156 0.37521 1.0088 1.8129 0.39156 0.0089138 0.033171 0.0031405 0.014451 7.4028 -0.40072 -0.36842 -0.52813 -0.23529 0.1636 0.24409 0.033672 0.41899 0.079459
2.9141 -0.52033 -0.52848 -0.53363 -0.37931 0 -0.42809 -0.50317 -0.59955 -0.67854 -0.48929 -0.82446 77.761 0.32356 0.45427 0.12248 0.5354 0.92006 0.17701 0.73267 1.5627 0.4668 1.203 2.0081 0.50036 0.0085548 0.033575 0.0044437 0.015298 8.6298 -0.52436 -0.49108 -0.58864 -0.47207 0.18132 0.30056 0.057811 0.49496 0.093147
2.918 -0.52989 -0.53847 -0.66883 -0.66596 0 -0.74444 -0.6173 -0.71165 -0.71944 -0.71477 -0.67789 79.971 0.40603 0.53026 0.1447 0.65786 1.1286 0.23066 0.89084 1.871 0.55685 1.3659 2.1576 0.61503 0.0077451 0.032463 0.0046184 0.016327 9.7092 -0.63707 -0.61649 -0.67263 -0.76048 0.19739 0.35996 0.078048 0.55667 0.10974
2.9219 -0.51799 -0.52844 -0.75639 -0.862 0 -0.94599 -0.68913 -0.76981 -0.74511 -0.84394 -0.61422 82.079 0.47755 0.60208 0.16224 0.76152 1.3088 0.27323 1.0174 2.1229 0.63436 1.4922 2.3002 0.71724 0.0076765 0.031619 0.00423 0.017362 10.431 -0.69256 -0.67702 -0.76513 -0.94118 0.21609 0.41582 0.09038 0.6036 0.12971
2.9258 -0.50742 -0.52663 -0.67773 -0.84869 0 -0.90743 -0.68371 -0.77229 -0.76594 -0.80947 -0.72162 84.113 0.531 0.66989 0.17388 0.84247 1.4581 0.30256 1.1126 2.319 0.69391 1.5851 2.4503 0.79691 0.0089086 0.032683 0.0042578 0.018155 10.68 -0.67835 -0.64503 -0.82445 -0.91093 0.23786 0.46346 0.094523 0.63854 0.14984
2.9297 -0.51405 -0.54504 -0.44519 -0.64651 0 -0.6497 -0.61802 -0.73173 -0.78234 -0.64538 -0.95141 86.098 0.56202 0.73225 0.1785 0.89804 1.5726 0.31722 1.1761 2.4583 0.73148 1.6459 2.5806 0.84704 0.011075 0.03578 0.005117 0.018729 10.477 -0.61962 -0.55892 -0.81579 -0.69549 0.26184 0.49876 0.090672 0.66278 0.16679
2.9336 -0.53943 -0.57267 -0.24877 -0.40168 0 -0.33338 -0.55297 -0.66399 -0.78549 -0.46505 -1.1498 88.037 0.56693 0.78636 0.1748 0.92609 1.6472 0.31607 1.2083 2.5399 0.74301 1.6755 2.6349 0.86072 0.013289 0.039151 0.0063352 0.019229 9.9892 -0.55882 -0.4934 -0.74825 -0.43795 0.28596 0.5167 0.079685 0.67753 0.17586
2.9375 -0.57702 -0.59234 -0.29685 -0.28645 0 -0.15971 -0.5426 -0.59446 -0.76318 -0.38397 -1.1684 89.901 0.54509 0.82083 0.1611 0.92363 1.6674 0.29975 1.2076 2.5558 0.72436 1.6731 2.5654 0.83164 0.01476 0.040336 0.0070816 0.019572 9.4956 -0.53099 -0.4978 -0.67514 -0.30724 0.30256 0.50796 0.065393 0.68182 0.1679
2.9414 -0.62125 -0.60161 -0.59425 -0.38278 0 -0.24596 -0.58989 -0.56164 -0.70931 -0.44553 -0.96544 91.658 0.51419 0.83494 0.14309 0.90432 1.6492 0.27893 1.1883 2.529 0.6918 1.6519 2.3692 0.78334 0.015106 0.038016 0.006914 0.019423 9.2602 -0.55099 -0.55908 -0.64898 -0.3869 0.30936 0.48209 0.053257 0.67842 0.14782
2.9453 -0.66882 -0.61551 -0.90484 -0.6291 0 -0.55543 -0.65362 -0.59463 -0.63377 -0.60257 -0.62614 93.294 0.48132 0.82787 0.12406 0.87204 1.5975 0.25815 1.1537 2.463 0.65232 1.6146 2.0986 0.72607 0.014315 0.033029 0.0060423 0.018586 9.3652 -0.61329 -0.62317 -0.67147 -0.62052 0.30635 0.44436 0.045082 0.6676 0.11968
2.9492 -0.71376 -0.64952 -0.97017 -0.86584 0 -0.92309 -0.69573 -0.67731 -0.56471 -0.76093 -0.29977 94.826 0.45275 0.80037 0.10739 0.83063 1.5183 0.24147 1.1069 2.3624 0.6126 1.564 1.8376 0.66961 0.01267 0.027761 0.0050235 0.017336 9.6472 -0.69579 -0.65051 -0.69064 -0.8533 0.29463 0.40084 0.041982 0.65009 0.088387
2.9531 -0.74629 -0.70215 -0.77137 -0.9479 0 -1.1561 -0.71543 -0.7421 -0.53476 -0.84409 -0.11277 96.281 0.43614 0.75461 0.099255 0.78421 1.4198 0.23436 1.0508 2.2296 0.58197 1.5023 1.6604 0.62759 0.010777 0.02453 0.0043292 0.016303 9.8286 -0.76438 -0.64891 -0.6539 -0.94126 0.27784 0.36238 0.044444 0.62718 0.063492
2.957 -0.76007 -0.75551 -0.55163 -0.84552 0 -1.1457 -0.73467 -0.71728 -0.5553 -0.83067 -0.11487 97.665 0.43109 0.70548 0.10279 0.74033 1.3231 0.23655 0.99406 2.0866 0.56457 1.4382 1.5993 0.6057 0.0094953 0.024264 0.0041652 0.015995 9.7596 -0.78379 -0.65367 -0.56704 -0.84933 0.26516 0.34033 0.048206 0.60495 0.053574
2.9609 -0.75978 -0.79151 -0.56084 -0.66183 0 -0.92478 -0.75787 -0.59467 -0.60033 -0.74866 -0.27357 98.961 0.43198 0.66369 0.1145 0.70402 1.2414 0.24336 0.94402 1.9553 0.5567 1.3805 1.6397 0.59846 0.0095327 0.026304 0.004518 0.01647 9.5578 -0.73737 -0.6832 -0.49811 -0.66719 0.2601 0.33432 0.049686 0.58759 0.056226
2.9648 -0.75829 -0.80533 -0.78974 -0.55376 0 -0.6401 -0.75935 -0.45187 -0.62217 -0.64635 -0.4988 100.14 0.43552 0.63519 0.13115 0.67926 1.1832 0.25166 0.90626 1.8523 0.55586 1.336 1.7403 0.60242 0.010901 0.029173 0.0052098 0.017417 9.5046 -0.64496 -0.72216 -0.51741 -0.53516 0.26351 0.34269 0.046956 0.57743 0.068163
2.9688 -0.76362 -0.80297 -0.9845 -0.61399 0 -0.45867 -0.71738 -0.39816 -0.59531 -0.56732 -0.68084 101.18 0.4383 0.62483 0.14845 0.66987 1.156 0.25806 0.88632 1.7942 0.55897 1.3118 1.8609 0.61331 0.012772 0.031514 0.0059171 0.018455 9.7867 -0.56059 -0.74868 -0.62996 -0.54135 0.27496 0.36199 0.038485 0.5763 0.084392
2.9727 -0.76917 -0.78895 -0.93146 -0.80222 0 -0.46649 -0.65387 -0.48649 -0.55151 -0.53836 -0.73764 102.09 0.43653 0.64014 0.15508 0.68627 1.1775 0.2569 0.89881 1.8235 0.56245 1.3277 1.9812 0.6266 0.01405 0.032696 0.0062958 0.019318 10.325 -0.54227 -0.76769 -0.76664 -0.66889 0.28915 0.38241 0.023085 0.58647 0.091274
2.9766 -0.75887 -0.76056 -0.69903 -0.97779 0 -0.62269 -0.62612 -0.67014 -0.56505 -0.56317 -0.66163 102.88 0.43299 0.66858 0.1488 0.71963 1.2314 0.25094 0.93459 1.9172 0.5667 1.3743 2.1042 0.64147 0.014272 0.032952 0.0062358 0.019853 10.847 -0.61056 -0.80412 -0.84324 -0.82522 0.2975 0.39514 0.0063986 0.60126 0.084294
2.9805 -0.7235 -0.71525 -0.56282 -1.0074 0 -0.79659 -0.67003 -0.84217 -0.68755 -0.61888 -0.53633 103.59 0.43029 0.70535 0.13118 0.76494 1.3115 0.24326 0.98886 2.0623 0.57436 1.4464 2.247 0.66036 0.014006 0.033171 0.0060077 0.020031 11.118 -0.72716 -0.86006 -0.83061 -0.9177 0.29732 0.39954 -0.0084806 0.61843 0.065218
2.9844 -0.67163 -0.66076 -0.68857 -0.86337 0 -0.86104 -0.75376 -0.91839 -0.88519 -0.66431 -0.4939 104.2 0.43086 0.74643 0.10539 0.81662 1.4112 0.2372 1.056 2.2433 0.58809 1.5371 2.4246 0.6857 0.014297 0.034359 0.0060585 0.020072 11.107 -0.81456 -0.88965 -0.77087 -0.91089 0.28736 0.39678 -0.018802 0.63655 0.037757
2.9883 -0.62329 -0.61379 -0.92627 -0.6373 0 -0.77634 -0.79765 -0.88879 -1.0429 -0.66474 -0.62581 104.71 0.43853 0.78781 0.07884 0.86557 1.5226 0.23865 1.1275 2.4354 0.61287 1.6354 2.6329 0.72192 0.015624 0.036905 0.0065731 0.020436 10.949 -0.80737 -0.83309 -0.72988 -0.8296 0.26767 0.39194 -0.020511 0.65526 0.010988
2.9922 -0.59293 -0.58664 -0.95812 -0.46407 0 -0.60741 -0.74759 -0.80136 -1.0472 -0.61799 -0.90687 105.13 0.45499 0.82713 0.0673 0.89852 1.6304 0.25295 1.1878 2.5951 0.64985 1.7187 2.8387 0.76866 0.017362 0.040098 0.0072378 0.021471 10.775 -0.69972 -0.68361 -0.73714 -0.72382 0.24609 0.39787 -0.01195 0.67786 0.0027059
2.9961 -0.57902 -0.57621 -0.65407 -0.42203 0 -0.46693 -0.62969 -0.70956 -0.88513 -0.55658 -1.1969 105.45 0.47656 0.8641 0.075267 0.91379 1.7252 0.27645 1.2308 2.7073 0.69142 1.7778 2.9833 0.81751 0.018296 0.042402 0.0074928 0.022941 10.603 -0.553 -0.51466 -0.76898 -0.63524 0.22928 0.41812 0.0030156 0.70622 0.016342
3 -0.57034 -0.56805 -0.24634 -0.48829 0 -0.432 -0.5298 -0.63955 -0.66768 -0.51953 -1.3281 105.68 0.50069 0.89721 0.10347 0.91115 1.8005 0.30568 1.2529 2.7641 0.73133 1.8075 3.0056 0.86178 0.017726 0.042456 0.0070625 0.023977 10.363 -0.45601 -0.42726 -0.7822 -0.58641 0.21981 0.45233 0.02203 0.74049 0.051337
3.0039 -0.56047 -0.55181 -0.11525 -0.57548 0 -0.49716 -0.5169 -0.59705 -0.54864 -0.51901 -1.2151 105.84 0.52443 0.92436 0.15033 0.8918 1.8498 0.33609 1.2517 2.7613 0.76245 1.805 2.8722 0.89413 0.016112 0.040057 0.0062287 0.023677 10.007 -0.46475 -0.46094 -0.75636 -0.58275 0.21917 0.49797 0.042375 0.77982 0.10446
3.0078 -0.5539 -0.53165 -0.3971 -0.60879 0 -0.59302 -0.5849 -0.58563 -0.59952 -0.53464 -0.90811 105.94 0.54087 0.9353 0.20643 0.85866 1.8538 0.3556 1.2202 2.6878 0.76692 1.7639 2.5987 0.89667 0.01463 0.03625 0.0055619 0.021878 9.547 -0.56434 -0.55674 -0.70373 -0.61138 0.22599 0.54268 0.058503 0.81708 0.16227
3.0117 -0.55759 -0.52076 -0.82739 -0.57679 0 -0.6459 -0.66471 -0.60392 -0.74834 -0.53933 -0.55154 105.99 0.54628 0.92437 0.25025 0.8226 1.8144 0.3573 1.1681 2.5722 0.74261 1.7013 2.2453 0.86969 0.014075 0.032419 0.0053804 0.019331 9.0171 -0.68038 -0.61249 -0.64625 -0.63909 0.23035 0.56867 0.067234 0.83977 0.20286
3.0156 -0.5686 -0.52591 -0.99368 -0.52232 0 -0.62745 -0.6867 -0.62766 -0.83684 -0.52612 -0.28984 105.97 0.53914 0.88947 0.27211 0.78651 1.7335 0.34036 1.1002 2.4257 0.6927 1.6249 1.8884 0.81731 0.014143 0.029221 0.0054775 0.017058 8.4191 -0.73042 -0.57727 -0.59164 -0.62528 0.22737 0.56909 0.067806 0.84079 0.21809
3.0195 -0.5728 -0.53861 -0.74252 -0.49411 0 -0.56043 -0.62998 -0.61093 -0.74789 -0.5059 -0.18861 105.87 0.51805 0.82961 0.26577 0.75114 1.6118 0.3051 1.0192 2.2548 0.62091 1.5391 1.5866 0.74368 0.01376 0.026366 0.0053604 0.015534 7.7336 -0.67781 -0.49151 -0.533 -0.55117 0.214 0.54008 0.05975 0.81485 0.20346
3.0234 -0.55675 -0.54137 -0.32275 -0.50576 0 -0.488 -0.52086 -0.52086 -0.49567 -0.4827 -0.21847 105.65 0.48076 0.74408 0.22501 0.71514 1.4495 0.25308 0.92771 2.0633 0.53339 1.4471 1.3611 0.65489 0.012117 0.023339 0.0047179 0.014537 6.9733 -0.5501 -0.43604 -0.46473 -0.44159 0.18745 0.47865 0.042497 0.75527 0.15571
3.0273 -0.5203 -0.52235 -0.12412 -0.53154 0 -0.43947 -0.40011 -0.37554 -0.20804 -0.44209 -0.29502 105.3 0.42703 0.64203 0.15637 0.67073 1.2566 0.19409 0.82922 1.8538 0.44664 1.3488 1.2013 0.56529 0.0094395 0.020221 0.0036549 0.013726 6.2057 -0.4129 -0.4472 -0.39183 -0.35284 0.1515 0.39523 0.017584 0.66384 0.08609
3.0313 -0.47672 -0.4844 -0.28847 -0.53259 0 -0.41816 -0.30142 -0.24118 -0.026199 -0.37297 -0.33706 104.86 0.36558 0.54065 0.083154 0.61504 1.0579 0.13969 0.72926 1.6371 0.37228 1.2451 1.085 0.48481 0.0068096 0.017687 0.0025315 0.01321 5.5209 -0.32359 -0.48639 -0.32343 -0.33002 0.11638 0.31168 -0.0097543 0.56163 0.01708
3.0352 -0.44135 -0.44179 -0.59094 -0.48699 0 -0.41126 -0.25289 -0.18264 -0.010105 -0.29788 -0.3073 104.36 0.30154 0.44839 0.017053 0.54785 0.86698 0.095054 0.63101 1.4213 0.31507 1.1376 0.99585 0.41749 0.0052624 0.016239 0.0016582 0.013366 4.9897 -0.30054 -0.48999 -0.26378 -0.36987 0.087295 0.23827 -0.036759 0.46006 -0.04108
3.0391 -0.42134 -0.41027 -0.69619 -0.40411 0 -0.4052 -0.27691 -0.21159 -0.11838 -0.26877 -0.22105 103.81 0.24049 0.37281 -0.03132 0.47052 0.69757 0.064344 0.53796 1.2161 0.27823 1.029 0.93 0.36627 0.004994 0.015605 0.0011637 0.01413 4.662 -0.32578 -0.4404 -0.21511 -0.42452 0.068828 0.18393 -0.060657 0.37043 -0.079773
3.043 -0.41585 -0.39951 -0.50814 -0.32032 0 -0.39447 -0.37033 -0.28208 -0.25856 -0.32096 -0.12685 103.23 0.19453 0.32665 -0.045816 0.39029 0.57836 0.053665 0.45928 1.0483 0.2663 0.92994 0.89215 0.33642 0.0053435 0.015031 0.001075 0.014674 4.5846 -0.36944 -0.38185 -0.18778 -0.44368 0.06775 0.16168 -0.075997 0.31297 -0.087569
3.0469 -0.42293 -0.41102 -0.25408 -0.28232 0 -0.38381 -0.48563 -0.33646 -0.35237 -0.4306 -0.07293 102.59 0.17055 0.30662 -0.03344 0.32454 0.51795 0.056742 0.40248 0.93936 0.26953 0.85629 0.89075 0.32328 0.0054668 0.01419 0.0014028 0.014045 4.7879 -0.411 -0.36972 -0.20044 -0.4169 0.079061 0.16379 -0.081286 0.29014 -0.074818
3.0508 -0.44191 -0.43868 -0.23506 -0.32369 0 -0.38709 -0.54994 -0.35512 -0.37061 -0.52703 -0.079628 101.88 0.16756 0.30669 -0.0062422 0.28307 0.51146 0.067414 0.37102 0.89465 0.28106 0.81612 0.93635 0.32331 0.0050515 0.0137 0.0020928 0.012184 5.2408 -0.44327 -0.41346 -0.26414 -0.37848 0.096703 0.18042 -0.078122 0.29468 -0.052698
3.0547 -0.46824 -0.46936 -0.51369 -0.44147 0 -0.42059 -0.52215 -0.36344 -0.33338 -0.55488 -0.13583 101.1 0.18424 0.32396 0.027442 0.27302 0.55622 0.081986 0.36875 0.91933 0.29732 0.81586 1.0407 0.33519 0.0044894 0.014613 0.0029431 0.010231 5.8371 -0.46548 -0.47299 -0.36537 -0.37379 0.11681 0.20554 -0.067926 0.32145 -0.028213
3.0586 -0.48875 -0.48625 -0.853 -0.58592 0 -0.48751 -0.43678 -0.3955 -0.29421 -0.52328 -0.22137 100.27 0.2178 0.35581 0.057924 0.30179 0.64819 0.096677 0.4005 1.0183 0.31526 0.86232 1.2119 0.3581 0.0044672 0.017388 0.0036656 0.0096518 6.4518 -0.47903 -0.50458 -0.46812 -0.41932 0.13521 0.23285 -0.052853 0.36371 -0.0087011
3.0625 -0.48756 -0.47694 -0.94777 -0.6779 0 -0.56209 -0.38218 -0.45543 -0.31526 -0.48802 -0.33368 99.369 0.25867 0.40174 0.072737 0.37609 0.77665 0.10802 0.47475 1.1939 0.33383 0.96115 1.4459 0.39214 0.0054025 0.021382 0.0040835 0.011001 7.014 -0.48891 -0.49988 -0.53652 -0.48977 0.14759 0.25625 -0.038369 0.4101 -0.00081905
3.0664 -0.45984 -0.44272 -0.70449 -0.65327 0 -0.59278 -0.42201 -0.51368 -0.43015 -0.48521 -0.48883 98.397 0.29416 0.45545 0.076453 0.47012 0.91181 0.11767 0.57242 1.4016 0.35408 1.0817 1.7192 0.43096 0.0071674 0.025358 0.0042546 0.013524 7.5058 -0.50204 -0.47822 -0.55813 -0.53813 0.15629 0.27671 -0.028405 0.45232 0.0015175
3.0703 -0.41971 -0.4004 -0.30734 -0.50937 0 -0.53486 -0.53196 -0.53623 -0.6073 -0.49157 -0.69012 97.341 0.31981 0.51393 0.073154 0.57102 1.0417 0.12708 0.68404 1.622 0.37674 1.2091 1.9877 0.47137 0.0092073 0.028422 0.0043729 0.015936 7.8844 -0.51809 -0.45209 -0.54806 -0.52943 0.16275 0.2952 -0.02394 0.48864 0.0019935
3.0742 -0.39175 -0.37268 -0.038828 -0.31824 0 -0.39442 -0.61705 -0.51485 -0.7509 -0.45935 -0.8939 96.209 0.33263 0.57341 0.067279 0.66591 1.1553 0.13762 0.79915 1.8359 0.40218 1.3286 2.1973 0.51001 0.010853 0.03042 0.0045516 0.017488 8.0417 -0.52298 -0.41484 -0.53318 -0.465 0.16826 0.31238 -0.0252 0.51811 0.0040256
3.0781 -0.39169 -0.373 -0.048327 -0.18864 0 -0.24413 -0.59846 -0.47283 -0.76231 -0.38802 -1.0149 95.023 0.33004 0.62519 0.065738 0.73337 1.2361 0.15114 0.89869 2.0126 0.43011 1.4158 2.301 0.54068 0.011593 0.031509 0.0047272 0.018241 7.8945 -0.49892 -0.36575 -0.53289 -0.38494 0.17391 0.32767 -0.031248 0.53992 0.011877
3.082 -0.41388 -0.39672 -0.26978 -0.19708 0 -0.18396 -0.48861 -0.44658 -0.62678 -0.34622 -0.9806 93.802 0.31981 0.65678 0.070874 0.76104 1.279 0.16621 0.96276 2.1288 0.45662 1.4568 2.2775 0.55892 0.011228 0.031566 0.0047746 0.018457 7.5304 -0.44748 -0.33527 -0.55015 -0.34783 0.1783 0.33721 -0.036791 0.55516 0.023956
3.0859 -0.43715 -0.42574 -0.51815 -0.33464 0 -0.26652 -0.38193 -0.46101 -0.44547 -0.40654 -0.79434 92.544 0.30921 0.66505 0.078189 0.75567 1.2916 0.17962 0.9898 2.1868 0.47844 1.4591 2.1435 0.56609 0.0099423 0.030243 0.0046724 0.018016 7.2179 -0.40082 -0.3676 -0.57315 -0.39403 0.17957 0.33869 -0.038817 0.56415 0.03573
3.0898 -0.44327 -0.44199 -0.64074 -0.50945 0 -0.44533 -0.36924 -0.51279 -0.36402 -0.55512 -0.54832 91.227 0.30178 0.64839 0.083797 0.72209 1.2771 0.18873 0.97932 2.1859 0.49319 1.4273 1.9497 0.56314 0.0082723 0.027637 0.0045144 0.016636 7.1894 -0.40026 -0.46918 -0.58132 -0.51045 0.17655 0.33087 -0.036086 0.56606 0.044286
3.0938 -0.43082 -0.43902 -0.59728 -0.60642 0 -0.59656 -0.45575 -0.56763 -0.44488 -0.67719 -0.36656 89.833 0.30027 0.60704 0.083212 0.66745 1.2394 0.19073 0.93352 2.1283 0.49865 1.3684 1.7596 0.55177 0.0069133 0.024722 0.0043711 0.014595 7.3746 -0.4542 -0.57951 -0.55395 -0.62462 0.1683 0.31324 -0.028011 0.55991 0.046803
3.0977 -0.41303 -0.42393 -0.44608 -0.56455 0 -0.60755 -0.55678 -0.57512 -0.59947 -0.64905 -0.31877 88.354 0.3055 0.54481 0.067915 0.60617 1.1805 0.17918 0.85829 2.0101 0.48951 1.2932 1.6182 0.5347 0.0063719 0.022858 0.0041999 0.012967 7.3813 -0.51685 -0.60659 -0.48355 -0.6462 0.1547 0.28784 -0.016211 0.54222 0.040011
3.1016 -0.40428 -0.41031 -0.28945 -0.41893 0 -0.46618 -0.57186 -0.5012 -0.65636 -0.45562 -0.37393 86.8 0.31018 0.48272 0.044192 0.55417 1.112 0.15892 0.78042 1.8666 0.47124 1.2194 1.529 0.51695 0.0066574 0.022668 0.003929 0.012858 6.8259 -0.51872 -0.50408 -0.38818 -0.53774 0.14135 0.26456 -0.0065017 0.51879 0.030343
3.1055 -0.40904 -0.40874 -0.22295 -0.27758 0 -0.27685 -0.46929 -0.36256 -0.51602 -0.21813 -0.42961 85.182 0.3108 0.42905 0.017254 0.51544 1.0363 0.13323 0.70936 1.7102 0.44623 1.151 1.4551 0.49927 0.0072681 0.023372 0.0035986 0.014319 5.745 -0.43037 -0.31998 -0.30872 -0.3593 0.13106 0.24753 -0.0012523 0.49289 0.021374
3.1094 -0.42166 -0.4208 -0.2929 -0.24742 0 -0.1849 -0.31087 -0.23221 -0.25137 -0.099322 -0.39117 83.506 0.30479 0.39011 -0.0075475 0.49204 0.95547 0.10581 0.65228 1.5522 0.41701 1.0908 1.348 0.48193 0.0075431 0.023327 0.0033537 0.016101 4.6749 -0.30093 -0.16877 -0.28397 -0.23762 0.12607 0.23959 -0.0020014 0.46776 0.016131
3.1133 -0.43362 -0.4391 -0.46364 -0.35873 0 -0.26545 -0.20269 -0.19652 -0.054214 -0.17066 -0.23895 81.775 0.28949 0.3728 -0.021401 0.4846 0.8711 0.082976 0.61673 1.4071 0.38726 1.0407 1.187 0.46436 0.0071341 0.021385 0.0032617 0.016607 4.2581 -0.22741 -0.1482 -0.31908 -0.26948 0.12907 0.24338 -0.0099704 0.44839 0.018453
3.1172 -0.43949 -0.45238 -0.62262 -0.54003 0 -0.46347 -0.21649 -0.28601 -0.070149 -0.36024 -0.038377 79.99 0.26861 0.37255 -0.017682 0.48463 0.78803 0.072873 0.59906 1.2887 0.36279 0.99955 1.001 0.44568 0.0062226 0.017907 0.0031795 0.015194 4.6976 -0.27377 -0.27036 -0.37635 -0.43527 0.13826 0.25327 -0.020931 0.43882 0.027768
3.1211 -0.43781 -0.45286 -0.64664 -0.66339 0 -0.63273 -0.34036 -0.43748 -0.27215 -0.52078 0.10518 78.151 0.24872 0.37752 -0.001879 0.48381 0.7118 0.075159 0.58823 1.1964 0.34571 0.96573 0.85606 0.42716 0.0053117 0.014533 0.0028707 0.012605 5.5601 -0.41095 -0.45934 -0.40256 -0.60339 0.14842 0.26117 -0.029445 0.43667 0.039081
3.125 -0.42996 -0.44146 -0.49787 -0.63268 0 -0.64387 -0.48888 -0.53114 -0.48767 -0.54846 0.11039 76.251 0.23332 0.38236 0.021884 0.47893 0.64759 0.08891 0.57959 1.1313 0.33742 0.94075 0.81588 0.41068 0.0047977 0.012967 0.0022903 0.010258 6.1312 -0.53544 -0.60915 -0.37271 -0.63312 0.15656 0.26313 -0.032652 0.44035 0.049654
3.1289 -0.42015 -0.42702 -0.26954 -0.45497 0 -0.4803 -0.56097 -0.48302 -0.55028 -0.44995 -0.035482 74.28 0.22546 0.38253 0.048577 0.46784 0.60089 0.11209 0.56935 1.0944 0.33887 0.92681 0.90236 0.39858 0.0047048 0.013809 0.0017261 0.0091463 6.014 -0.55387 -0.65198 -0.31176 -0.49333 0.15987 0.25605 -0.0282 0.44783 0.056929
3.1328 -0.41515 -0.41932 -0.12715 -0.24312 0 -0.2516 -0.5074 -0.31773 -0.43499 -0.31646 -0.27046 72.232 0.22872 0.37608 0.068657 0.45108 0.58814 0.1389 0.55779 1.096 0.35263 0.93418 1.0831 0.39811 0.0047899 0.016331 0.0016096 0.0093698 5.4434 -0.45968 -0.59071 -0.27419 -0.29322 0.15436 0.23825 -0.01364 0.45612 0.058273
3.1367 -0.42032 -0.42141 -0.18092 -0.14282 0 -0.11698 -0.36564 -0.15601 -0.26244 -0.24622 -0.4897 70.115 0.23683 0.37265 0.079808 0.43733 0.60743 0.1599 0.55427 1.1303 0.3734 0.96285 1.2935 0.41017 0.0048676 0.019205 0.002157 0.010473 5.0578 -0.33528 -0.48419 -0.3003 -0.19532 0.14417 0.22021 0.0040673 0.46363 0.057973
3.1406 -0.43397 -0.42816 -0.39452 -0.23139 0 -0.17468 -0.23762 -0.12375 -0.18551 -0.28321 -0.60089 67.941 0.24582 0.3792 0.084789 0.43223 0.65553 0.17178 0.56592 1.1969 0.39812 1.0113 1.4763 0.43356 0.005022 0.021459 0.0031896 0.012002 5.3597 -0.2811 -0.40451 -0.38773 -0.28433 0.13304 0.20885 0.020257 0.4712 0.059391
3.1445 -0.44632 -0.43248 -0.61095 -0.45945 0 -0.39392 -0.22012 -0.25741 -0.27154 -0.40352 -0.57764 65.717 0.25307 0.4009 0.08675 0.44028 0.72931 0.17282 0.59818 1.2957 0.42448 1.0775 1.6108 0.46676 0.0055259 0.022944 0.004287 0.013667 6.3378 -0.33616 -0.39384 -0.49943 -0.50221 0.12412 0.20937 0.031429 0.47978 0.064975
3.1484 -0.44696 -0.43293 -0.67639 -0.67962 0 -0.63393 -0.33331 -0.48128 -0.47447 -0.53769 -0.47878 63.439 0.2561 0.44405 0.091126 0.4676 0.82459 0.16198 0.65821 1.4286 0.44978 1.1589 1.7137 0.5072 0.006584 0.024141 0.0050864 0.015173 7.5226 -0.45561 -0.44303 -0.59391 -0.69873 0.12171 0.2282 0.033372 0.49114 0.077557
3.1523 -0.43489 -0.43428 -0.55893 -0.74574 0 -0.73632 -0.50227 -0.66753 -0.69226 -0.60743 -0.41366 61.093 0.25674 0.50775 0.10585 0.51787 0.9282 0.14482 0.74516 1.5882 0.47156 1.2449 1.815 0.54766 0.008146 0.025619 0.0054295 0.016136 8.3577 -0.55499 -0.5024 -0.64858 -0.7476 0.12983 0.2669 0.024995 0.50663 0.096543
3.1563 -0.4208 -0.44042 -0.36579 -0.61452 0 -0.63012 -0.61163 -0.72408 -0.8367 -0.5666 -0.4676 58.67 0.26046 0.57707 0.12881 0.58092 1.0263 0.13061 0.84007 1.7519 0.49122 1.3248 1.9285 0.58302 0.009912 0.027568 0.0052926 0.016312 8.5518 -0.57553 -0.51949 -0.6618 -0.63157 0.14467 0.31384 0.013352 0.52361 0.11586
3.1602 -0.41765 -0.44754 -0.25005 -0.37721 0 -0.38111 -0.59417 -0.64466 -0.86313 -0.43503 -0.63609 56.173 0.2702 0.64377 0.15703 0.65103 1.1124 0.12397 0.93174 1.9057 0.50995 1.3929 2.0376 0.61122 0.011458 0.029614 0.0046972 0.015862 8.1837 -0.51808 -0.47913 -0.64327 -0.43952 0.16373 0.36283 0.0027107 0.53992 0.13207
3.1641 -0.42817 -0.44627 -0.28837 -0.19718 0 -0.15152 -0.48145 -0.49772 -0.76979 -0.29982 -0.81935 53.606 0.28821 0.69997 0.18662 0.72188 1.1804 0.12871 1.0089 2.0354 0.52903 1.4443 2.1049 0.63087 0.012373 0.030968 0.003769 0.015276 7.5763 -0.43041 -0.41487 -0.60723 -0.2952 0.18413 0.40777 -0.0027246 0.55324 0.14201
3.168 -0.44205 -0.43163 -0.42894 -0.19535 0 -0.09395 -0.37304 -0.37719 -0.59859 -0.26549 -0.88865 50.971 0.31616 0.7326 0.20855 0.78082 1.219 0.14995 1.0503 2.1105 0.55035 1.4682 2.0975 0.63976 0.012388 0.030847 0.0028417 0.015007 7.084 -0.36981 -0.37973 -0.56955 -0.27972 0.20029 0.43903 0.004061 0.55878 0.14116
3.1719 -0.44618 -0.41024 -0.546 -0.36417 0 -0.24843 -0.35163 -0.35018 -0.43378 -0.37555 -0.78011 48.267 0.34491 0.74355 0.21753 0.81884 1.2292 0.17994 1.0542 2.1258 0.57222 1.466 2.01 0.64099 0.011533 0.029005 0.00236 0.015185 6.9134 -0.36996 -0.39933 -0.54065 -0.39381 0.20848 0.4563 0.021091 0.55635 0.13347
3.1758 -0.43748 -0.39601 -0.54896 -0.57247 0 -0.51355 -0.41798 -0.42355 -0.3669 -0.5672 -0.54684 45.502 0.3667 0.73917 0.21534 0.83466 1.2145 0.21057 1.0285 2.09 0.59109 1.4411 1.8695 0.63623 0.010219 0.026065 0.0025469 0.015646 7.0255 -0.42537 -0.44857 -0.51512 -0.56582 0.20862 0.46323 0.043084 0.54824 0.12368
3.1797 -0.42467 -0.39749 -0.45253 -0.6602 0 -0.71442 -0.49959 -0.53892 -0.42752 -0.70699 -0.32759 42.69 0.37593 0.72331 0.20417 0.82729 1.1758 0.23584 0.97901 2.0094 0.6034 1.395 1.7197 0.62576 0.0090985 0.023322 0.0031358 0.016141 7.155 -0.4943 -0.47294 -0.4726 -0.68949 0.20075 0.46203 0.065756 0.53623 0.11501
3.1836 -0.41738 -0.40926 -0.35177 -0.55688 0 -0.72209 -0.51853 -0.60268 -0.53917 -0.68798 -0.25139 39.84 0.3664 0.70015 0.18781 0.79616 1.1134 0.24865 0.9131 1.8925 0.60418 1.3288 1.5939 0.60929 0.008652 0.021974 0.0035041 0.01642 6.9711 -0.51984 -0.43482 -0.39797 -0.67675 0.18522 0.45517 0.083588 0.52256 0.11095
3.1875 -0.41457 -0.41622 -0.32933 -0.33644 0 -0.54007 -0.45426 -0.54568 -0.56468 -0.51048 -0.34473 36.946 0.33273 0.67251 0.17485 0.74279 1.0268 0.23934 0.84292 1.756 0.58349 1.2447 1.4957 0.58445 0.0087902 0.022237 0.0031719 0.016211 6.3199 -0.46572 -0.34349 -0.30573 -0.50974 0.16333 0.44383 0.087365 0.51017 0.11419
3.1914 -0.40534 -0.40688 -0.38145 -0.16432 0 -0.29629 -0.35061 -0.37987 -0.42506 -0.27933 -0.50808 33.985 0.28947 0.641 0.16835 0.68146 0.92933 0.21637 0.77655 1.6197 0.54676 1.1546 1.3996 0.55399 0.0088638 0.023045 0.0022243 0.015269 5.3759 -0.34839 -0.2457 -0.23959 -0.26403 0.13976 0.42862 0.079817 0.49844 0.11968
3.1953 -0.38146 -0.38245 -0.42957 -0.17176 0 -0.14835 -0.27205 -0.20333 -0.18717 -0.12354 -0.58177 30.94 0.24486 0.60468 0.16767 0.61794 0.82736 0.18504 0.71497 1.4882 0.49755 1.0638 1.2727 0.51959 0.0081849 0.022702 0.0012389 0.013608 4.5478 -0.23634 -0.19082 -0.23834 -0.074626 0.11654 0.40909 0.063168 0.48583 0.12437
3.1992 -0.34782 -0.35384 -0.40314 -0.35131 0 -0.17378 -0.25492 -0.13424 -0.02323 -0.10816 -0.45921 27.814 0.20704 0.56308 0.1712 0.55759 0.72769 0.15115 0.65825 1.3642 0.4405 0.97759 1.1025 0.48335 0.0066567 0.020114 0.00077426 0.011636 4.171 -0.20493 -0.20154 -0.29556 -0.050393 0.095712 0.38518 0.040248 0.47065 0.12547
3.2031 -0.3187 -0.33077 -0.30981 -0.55683 0 -0.32454 -0.29059 -0.21604 -0.061681 -0.20451 -0.17048 24.63 0.18934 0.51643 0.1742 0.50814 0.6428 0.12463 0.60512 1.2486 0.38473 0.90489 0.91342 0.4496 0.0049205 0.015699 0.00090318 0.0099502 4.2328 -0.27475 -0.26631 -0.35467 -0.19243 0.080934 0.35778 0.01588 0.44948 0.11908
3.207 -0.30321 -0.31434 -0.22305 -0.61331 0 -0.47283 -0.3407 -0.37436 -0.26275 -0.32713 0.12619 21.409 0.19479 0.47185 0.17038 0.47239 0.58298 0.1121 0.55365 1.1382 0.3425 0.85032 0.75834 0.42344 0.0038338 0.011208 0.0012224 0.0089145 4.3813 -0.38622 -0.34813 -0.35093 -0.38571 0.074601 0.333 -0.0044311 0.42241 0.10709
3.2109 -0.29531 -0.29907 -0.20213 -0.45356 0 -0.50695 -0.36216 -0.4713 -0.4421 -0.39506 0.24655 18.155 0.21445 0.43509 0.15982 0.44699 0.54687 0.11018 0.50518 1.0344 0.31618 0.81078 0.6902 0.40525 0.0037363 0.0085559 0.0012857 0.0084783 4.227 -0.44043 -0.3996 -0.26576 -0.48195 0.075847 0.31506 -0.020356 0.39333 0.094236
3.2148 -0.27938 -0.28006 -0.23112 -0.173 0 -0.40463 -0.32704 -0.41776 -0.42994 -0.37331 0.10954 14.862 0.2414 0.40958 0.14395 0.42979 0.53326 0.11534 0.4621 0.9418 0.30625 0.78425 0.72938 0.39482 0.0042022 0.0085307 0.0010074 0.0084285 3.6766 -0.37792 -0.38374 -0.14388 -0.41262 0.084026 0.30623 -0.032253 0.36562 0.083618
3.2188 -0.24607 -0.2566 -0.24315 0.043149 0 -0.23691 -0.23665 -0.24749 -0.22199 -0.28134 -0.20008 11.53 0.26729 0.39797 0.12537 0.418 0.53928 0.12262 0.42744 0.86646 0.31157 0.76775 0.84816 0.39113 0.0045113 0.010405 0.00066785 0.0087336 3.0038 -0.2288 -0.29861 -0.057752 -0.23843 0.097968 0.30797 -0.041076 0.34325 0.078353
3.2227 -0.20175 -0.2296 -0.20204 0.062444 0 -0.10935 -0.12723 -0.087083 0.015857 -0.17669 -0.48662 8.169 0.27375 0.40185 0.1128 0.40701 0.55863 0.11997 0.41091 0.83279 0.32724 0.75613 0.98304 0.39108 0.0043592 0.012681 0.00058085 0.0094815 2.6043 -0.088918 -0.18803 -0.052374 -0.092841 0.11436 0.31916 -0.047894 0.33598 0.08263
3.2266 -0.16157 -0.19733 -0.1468 -0.09759 0 -0.088345 -0.055413 -0.04902 0.091274 -0.12198 -0.58022 4.7871 0.26029 0.40769 0.11005 0.39373 0.57702 0.10545 0.40822 0.83658 0.34079 0.74296 1.0689 0.38931 0.0040869 0.014286 0.00079729 0.010447 2.6567 -0.042009 -0.11703 -0.1183 -0.069379 0.1277 0.32823 -0.052433 0.34079 0.090473
3.2305 -0.13315 -0.15551 -0.14351 -0.29322 0 -0.16147 -0.059664 -0.14217 -0.05462 -0.14379 -0.45352 1.379 0.22931 0.409 0.11715 0.37809 0.59043 0.081104 0.41613 0.87381 0.34809 0.72711 1.0744 0.38424 0.0042126 0.015168 0.0011075 0.010918 2.9755 -0.094851 -0.11892 -0.20906 -0.15028 0.13572 0.32948 -0.052462 0.3546 0.09812
3.2344 -0.1076 -0.10139 -0.19543 -0.37252 0 -0.25168 -0.1223 -0.27339 -0.30853 -0.206 -0.22962 -2.0711 0.18461 0.4005 0.13286 0.36036 0.59612 0.050306 0.43037 0.93711 0.34623 0.70796 1.015 0.37476 0.0047689 0.015841 0.0012647 0.01024 3.1513 -0.17834 -0.15873 -0.27786 -0.23291 0.1367 0.31843 -0.04563 0.37339 0.10217
3.2383 -0.067248 -0.036942 -0.21775 -0.28532 0 -0.27032 -0.17076 -0.32899 -0.48653 -0.22683 -0.07907 -5.5665 0.13334 0.37568 0.15349 0.34151 0.59196 0.020553 0.44292 1.011 0.33235 0.68541 0.93495 0.35968 0.005145 0.016392 0.0011658 0.0086361 2.8343 -0.20696 -0.1566 -0.29893 -0.22204 0.12835 0.2895 -0.027037 0.38956 0.09785
3.2422 -0.0022302 0.032355 -0.11774 -0.098823 0 -0.17339 -0.1302 -0.25949 -0.47485 -0.14067 -0.091339 -9.084 0.088464 0.33705 0.16889 0.32213 0.5796 0.0042395 0.43918 1.057 0.30899 0.65895 0.86879 0.33875 0.0046024 0.015978 0.0008532 0.007282 1.9366 -0.14164 -0.060452 -0.2651 -0.10321 0.11188 0.24672 0.0055233 0.39099 0.084943
3.2461 0.080026 0.10116 0.098457 0.07894 0 0.013132 0.011604 -0.10089 -0.29422 0.041557 -0.22115 -12.584 0.053382 0.29428 0.17442 0.30029 0.55999 0.0024131 0.41374 1.0543 0.28054 0.62585 0.8102 0.3118 0.0029479 0.013348 0.00042464 0.0072353 0.64001 -0.0073029 0.099576 -0.17971 0.060252 0.091179 0.20101 0.04619 0.37559 0.069488
3.25 0.16097 0.16634 0.31141 0.1886 0 0.21285 0.18704 0.069175 -0.056924 0.2323 -0.34028 -16.041 0.028022 0.25211 0.16835 0.27299 0.52975 0.013574 0.3623 0.98919 0.2477 0.58143 0.71048 0.27694 0.00070447 0.0079591 -1.415e-05 0.0081095 -0.7501 0.13756 0.23404 -0.057945 0.19024 0.067954 0.15834 0.090547 0.34274 0.055599
3.2539 0.22568 0.22613 0.39296 0.24485 0 0.3493 0.30115 0.19049 0.12472 0.33718 -0.3384 -19.456 0.01074 0.21469 0.15017 0.23666 0.48401 0.034324 0.28151 0.85111 0.21051 0.5201 0.5094 0.23188 -0.0013524 0.00063772 -0.0003523 0.0079615 -1.9819 0.24423 0.27806 0.069549 0.25356 0.043785 0.12429 0.13339 0.29321 0.047546
3.2578 0.2721 0.27853 0.32748 0.29128 0 0.39223 0.30978 0.24811 0.20318 0.3338 -0.18897 -22.847 -0.0053597 0.18385 0.12146 0.17944 0.40045 0.052912 0.16016 0.61444 0.16357 0.42206 0.17683 0.16784 -0.002813 -0.0068661 -0.00052143 0.0048228 -2.9675 0.29639 0.25261 0.16789 0.2715 0.020105 0.10591 0.16253 0.22948 0.052908
3.2617 0.30778 0.32159 0.22451 0.34364 0 0.36843 0.25323 0.26291 0.20386 0.28451 0.056973 -26.217 -0.02925 0.14913 0.092489 0.10031 0.27125 0.056427 0.0094284 0.31524 0.10423 0.28549 -0.26467 0.086847 -0.0038373 -0.013089 -0.00058903 -0.0014113 -3.785 0.30626 0.23881 0.22286 0.28551 -0.0031768 0.094278 0.1747 0.16357 0.067492
3.2656 0.33999 0.35462 0.2102 0.38009 0 0.33278 0.21646 0.26822 0.19378 0.27157 0.31985 -29.546 -0.063407 0.10229 0.067882 0.00044887 0.09391 0.041452 -0.16538 -0.027032 0.03204 0.1115 -0.75166 -0.0078506 -0.0048465 -0.017776 -0.00076911 -0.0085955 -4.5837 0.29969 0.29162 0.25559 0.32025 -0.026456 0.081657 0.17127 0.099968 0.086168
3.2695 0.36966 0.37843 0.31095 0.37921 0 0.32649 0.25569 0.29321 0.23867 0.32198 0.53361 -32.808 -0.10892 0.036756 0.050695 -0.11857 -0.13237 0.0068372 -0.36041 -0.39785 -0.052506 -0.098198 -1.2154 -0.11267 -0.0060882 -0.021722 -0.0012652 -0.013975 -5.4574 0.30337 0.38549 0.30668 0.37371 -0.049994 0.06163 0.15416 0.041298 0.1042
3.2734 0.39348 0.39419 0.44539 0.35638 0 0.35613 0.35848 0.35456 0.36571 0.39666 0.66144 -35.994 -0.16601 -0.05625 0.043966 -0.25434 -0.40815 -0.046854 -0.57206 -0.78147 -0.14775 -0.34127 -1.615 -0.22181 -0.0074866 -0.025763 -0.0020645 -0.016388 -6.3731 0.33534 0.44904 0.40018 0.43104 -0.074033 0.025484 0.12685 -0.010593 0.11454
3.2773 0.40933 0.40296 0.52017 0.35601 0 0.40439 0.46621 0.45091 0.54568 0.44653 0.69977 -39.117 -0.22976 -0.1785 0.046585 -0.39747 -0.71556 -0.10841 -0.79214 -1.1576 -0.24417 -0.6035 -1.9459 -0.32228 -0.0088142 -0.029862 -0.0029134 -0.016977 -7.2109 0.39707 0.44695 0.52148 0.47961 -0.098407 -0.032764 0.09809 -0.058782 0.10836
3.2813 0.41843 0.4067 0.51824 0.40825 0 0.45251 0.52789 0.56127 0.7087 0.46647 0.68259 -42.198 -0.29341 -0.31224 0.051687 -0.53772 -1.0227 -0.16493 -1.0106 -1.5187 -0.33249 -0.86495 -2.2245 -0.40895 -0.0099065 -0.033147 -0.0035429 -0.017821 -7.8757 0.47135 0.41466 0.63146 0.51232 -0.12296 -0.10263 0.073119 -0.10885 0.089117
3.2852 0.42329 0.40918 0.49111 0.49677 0 0.48904 0.53401 0.65356 0.79198 0.48747 0.67251 -45.238 -0.35432 -0.44729 0.055873 -0.67044 -1.313 -0.21136 -1.2217 -1.8601 -0.40815 -1.116 -2.4644 -0.48019 -0.010698 -0.034793 -0.0039257 -0.01993 -8.369 0.53207 0.40824 0.70213 0.52481 -0.14799 -0.17741 0.052839 -0.16319 0.059397
3.2891 0.42577 0.41451 0.48337 0.57101 0 0.50227 0.5094 0.70177 0.78694 0.52411 0.72291 -48.223 -0.41034 -0.57333 0.056017 -0.79158 -1.5712 -0.24412 -1.4197 -2.1771 -0.46763 -1.3477 -2.6642 -0.53571 -0.01114 -0.034873 -0.0042752 -0.02254 -8.7461 0.56145 0.43288 0.73737 0.51646 -0.17391 -0.24984 0.037177 -0.22341 0.022663
3.293 0.42833 0.42438 0.48821 0.58961 0 0.47772 0.48596 0.70001 0.74305 0.54726 0.83021 -51.142 -0.4584 -0.67201 0.047619 -0.89342 -1.7688 -0.26031 -1.59 -2.453 -0.50537 -1.5429 -2.8103 -0.57629 -0.011184 -0.034366 -0.0047581 -0.024206 -9.0119 0.56084 0.43968 0.75908 0.49485 -0.20215 -0.30637 0.023701 -0.28971 -0.014369
3.2969 0.43559 0.43715 0.47996 0.55238 0 0.41501 0.48391 0.6632 0.72006 0.51836 0.92471 -53.994 -0.49875 -0.74113 0.032756 -0.97568 -1.9072 -0.26962 -1.7262 -2.6783 -0.52871 -1.6986 -2.8866 -0.61126 -0.010888 -0.034304 -0.0052258 -0.024363 -9.0894 0.54528 0.39805 0.77678 0.47515 -0.23275 -0.34278 0.0081454 -0.35389 -0.044419
3.3008 0.45208 0.45044 0.4668 0.49394 0 0.3478 0.50824 0.61589 0.73198 0.44359 0.9249 -56.783 -0.53087 -0.78604 0.015093 -1.0382 -1.9948 -0.27791 -1.8261 -2.8464 -0.54312 -1.8151 -2.8831 -0.64385 -0.010481 -0.03486 -0.0052881 -0.023732 -8.915 0.52863 0.35369 0.7751 0.47086 -0.2641 -0.36217 -0.0095102 -0.40906 -0.065828
3.3047 0.47687 0.46414 0.48504 0.45168 0 0.33441 0.54925 0.57884 0.73834 0.37867 0.8144 -59.507 -0.55309 -0.80969 -0.0024293 -1.0786 -2.0346 -0.28795 -1.8858 -2.9481 -0.55112 -1.8892 -2.7976 -0.6742 -0.010241 -0.035167 -0.004702 -0.023347 -8.5598 0.51451 0.38998 0.73207 0.48377 -0.2942 -0.36688 -0.028025 -0.44951 -0.077652
3.3086 0.5015 0.48001 0.54017 0.44135 0 0.41191 0.58336 0.56095 0.69161 0.3744 0.66445 -62.152 -0.56247 -0.81522 -0.016047 -1.0928 -2.0285 -0.30144 -1.8997 -2.9702 -0.55445 -1.9149 -2.6369 -0.70048 -0.010269 -0.034033 -0.0036938 -0.023417 -8.2136 0.50039 0.5235 0.64687 0.50338 -0.31989 -0.36016 -0.044669 -0.4682 -0.079286
3.3125 0.51562 0.49804 0.57917 0.45814 0 0.55175 0.58385 0.55707 0.58994 0.42612 0.56841 -64.714 -0.55096 -0.80197 -0.019279 -1.0693 -1.9709 -0.31419 -1.8551 -2.8854 -0.55062 -1.8751 -2.4192 -0.71205 -0.010375 -0.030906 -0.0028621 -0.023265 -8.0096 0.48558 0.65389 0.54625 0.51649 -0.33284 -0.3467 -0.05108 -0.454 -0.070137
3.3164 0.51623 0.51456 0.54583 0.49167 0 0.66718 0.54348 0.55184 0.47929 0.48802 0.54635 -67.208 -0.5233 -0.77314 -0.01393 -1.0188 -1.8786 -0.32012 -1.7735 -2.7296 -0.53884 -1.7891 -2.1737 -0.70654 -0.010227 -0.026328 -0.0027153 -0.022257 -7.8659 0.4713 0.64349 0.46317 0.51721 -0.33317 -0.33119 -0.046496 -0.41813 -0.054916
3.3203 0.51126 0.52535 0.46089 0.53381 0 0.67894 0.48853 0.53044 0.40529 0.53389 0.51921 -69.654 -0.48203 -0.72726 -0.0016233 -0.9464 -1.7563 -0.31678 -1.6637 -2.517 -0.51871 -1.6643 -1.9352 -0.68376 -0.0096435 -0.021584 -0.0032632 -0.020569 -7.5433 0.45359 0.46009 0.41082 0.50859 -0.32161 -0.31435 -0.031947 -0.36612 -0.035153
3.3242 0.51218 0.53039 0.42084 0.57391 0 0.58423 0.46115 0.49292 0.37045 0.58614 0.39042 -72.051 -0.43078 -0.6637 0.015332 -0.85862 -1.6098 -0.30301 -1.5359 -2.2644 -0.4908 -1.5107 -1.7339 -0.64538 -0.0087805 -0.017909 -0.0040302 -0.01898 -6.9042 0.42254 0.2335 0.37836 0.49669 -0.30004 -0.29687 -0.0097326 -0.30438 -0.012581
3.3281 0.5226 0.53375 0.49692 0.59489 0 0.46202 0.47816 0.45928 0.34427 0.67184 0.16077 -74.371 -0.37695 -0.58155 0.032032 -0.76833 -1.449 -0.27951 -1.4078 -1.9989 -0.45823 -1.3458 -1.5876 -0.59747 -0.0080393 -0.015875 -0.0044523 -0.018034 -6.1241 0.37492 0.15332 0.34962 0.4851 -0.27333 -0.27998 0.013819 -0.24384 0.0097766
3.332 0.53469 0.53755 0.64209 0.58182 0 0.40496 0.50838 0.45484 0.31027 0.75839 -0.043107 -76.582 -0.33376 -0.49584 0.041074 -0.69678 -1.3011 -0.2572 -1.3049 -1.7655 -0.43203 -1.2036 -1.5013 -0.55822 -0.0077727 -0.015324 -0.0042853 -0.017583 -5.6123 0.32876 0.29867 0.32257 0.47512 -0.25302 -0.26788 0.027123 -0.19819 0.026432
3.3359 0.53839 0.53728 0.72308 0.53684 0 0.44074 0.50051 0.48405 0.2912 0.758 -0.068953 -78.676 -0.30635 -0.42182 0.040396 -0.65142 -1.1829 -0.24355 -1.2362 -1.5839 -0.4186 -1.0996 -1.4737 -0.5369 -0.0080201 -0.015736 -0.0036959 -0.017177 -5.6815 0.31957 0.56547 0.30986 0.46853 -0.24417 -0.26385 0.026664 -0.17068 0.034758
3.3398 0.53391 0.52613 0.65833 0.48319 0 0.51738 0.44029 0.51942 0.32046 0.6159 0.11989 -80.682 -0.29754 -0.37048 0.029202 -0.63603 -1.1065 -0.24246 -1.2069 -1.4672 -0.42156 -1.0432 -1.5015 -0.53814 -0.0084752 -0.016636 -0.0030462 -0.016744 -6.2704 0.37394 0.76094 0.32306 0.46736 -0.24908 -0.27031 0.01141 -0.16303 0.033115
3.3438 0.53344 0.50559 0.51264 0.4508 0 0.56294 0.37557 0.52342 0.39478 0.39169 0.39952 -82.636 -0.30881 -0.35248 0.0076511 -0.65198 -1.0818 -0.25662 -1.2196 -1.4252 -0.4433 -1.0407 -1.5791 -0.56449 -0.0087153 -0.017776 -0.0026331 -0.016739 -6.9924 0.48141 0.76873 0.35976 0.4702 -0.26863 -0.28924 -0.018037 -0.17552 0.02047
3.3477 0.54809 0.48998 0.43436 0.45519 0 0.55537 0.37329 0.48753 0.4689 0.23372 0.58689 -84.545 -0.34186 -0.39016 -0.021704 -0.69869 -1.1313 -0.28608 -1.2794 -1.4839 -0.48471 -1.103 -1.696 -0.6147 -0.0085297 -0.01907 -0.0025921 -0.017618 -7.4676 0.59263 0.62654 0.40634 0.47035 -0.30045 -0.32277 -0.055659 -0.20899 -0.0034328
3.3516 0.57276 0.49616 0.49436 0.48831 0 0.53191 0.44568 0.4477 0.50471 0.25455 0.59611 -86.384 -0.38188 -0.45976 -0.049462 -0.75204 -1.2199 -0.31591 -1.356 -1.5966 -0.5289 -1.1909 -1.837 -0.66588 -0.0080969 -0.020492 -0.0029408 -0.01928 -7.6217 0.65037 0.45997 0.4509 0.4604 -0.33086 -0.35903 -0.087668 -0.24979 -0.028396
3.3555 0.58619 0.52576 0.60437 0.52748 0 0.5347 0.52534 0.45347 0.52014 0.42769 0.50334 -88.126 -0.42343 -0.54929 -0.071761 -0.80365 -1.3331 -0.33953 -1.4387 -1.7468 -0.56842 -1.2892 -1.9883 -0.70843 -0.0078536 -0.022078 -0.0036168 -0.021128 -7.6802 0.62983 0.36249 0.49141 0.44037 -0.35426 -0.39176 -0.10872 -0.29339 -0.049483
3.3594 0.56944 0.55851 0.61207 0.5518 0 0.55767 0.52556 0.51697 0.57641 0.61218 0.46255 -89.765 -0.46181 -0.64647 -0.085617 -0.84709 -1.4568 -0.3518 -1.518 -1.918 -0.59714 -1.3842 -2.1431 -0.73475 -0.0081319 -0.023974 -0.0044584 -0.022611 -7.8988 0.5553 0.34548 0.53229 0.42117 -0.36635 -0.41546 -0.11504 -0.33581 -0.062485
3.3633 0.52649 0.56676 0.47324 0.55192 0 0.55411 0.43191 0.59483 0.70924 0.68138 0.55817 -91.324 -0.4915 -0.73336 -0.087474 -0.87633 -1.5722 -0.34693 -1.5831 -2.0898 -0.60754 -1.4592 -2.3 -0.73604 -0.0088628 -0.026378 -0.0052168 -0.023644 -8.3144 0.48075 0.38203 0.57562 0.4183 -0.36233 -0.42236 -0.10269 -0.37246 -0.061693
3.3672 0.48554 0.54013 0.30965 0.52983 0 0.49429 0.32879 0.62697 0.87604 0.62598 0.73578 -92.825 -0.51085 -0.79392 -0.079895 -0.89623 -1.6642 -0.32969 -1.6315 -2.2404 -0.60217 -1.5078 -2.4549 -0.71777 -0.0096335 -0.029305 -0.005675 -0.024477 -8.7462 0.45126 0.46142 0.61675 0.4396 -0.3465 -0.41271 -0.077899 -0.40069 -0.047921
3.3711 0.47666 0.49654 0.2843 0.49531 0 0.4064 0.32452 0.59586 0.98017 0.53416 0.8682 -94.265 -0.52346 -0.833 -0.069405 -0.91612 -1.737 -0.31082 -1.6708 -2.3678 -0.59182 -1.541 -2.5938 -0.69485 -0.01008 -0.03236 -0.0057995 -0.025289 -8.9934 0.47507 0.57987 0.64669 0.47757 -0.32828 -0.39679 -0.050948 -0.42214 -0.028953
3.375 0.50472 0.46728 0.42864 0.46364 0 0.35405 0.44351 0.54476 0.95345 0.48624 0.87936 -95.63 -0.53077 -0.85476 -0.059351 -0.94007 -1.7938 -0.2959 -1.7047 -2.4714 -0.58237 -1.5652 -2.6946 -0.67523 -0.01025 -0.034766 -0.0057634 -0.026007 -9.001 0.52403 0.69371 0.65697 0.51446 -0.31265 -0.38126 -0.026997 -0.43718 -0.0092935
3.3789 0.54294 0.46921 0.61018 0.45157 0 0.37558 0.59461 0.53379 0.81629 0.48454 0.80009 -96.911 -0.53414 -0.86496 -0.052808 -0.97111 -1.8386 -0.28992 -1.7367 -2.552 -0.57932 -1.5871 -2.7367 -0.6663 -0.010543 -0.035748 -0.005785 -0.026494 -8.8422 0.55809 0.72048 0.64325 0.53797 -0.30413 -0.37303 -0.010617 -0.44631 0.0065658
3.3828 0.5546 0.49065 0.67185 0.46795 0 0.45154 0.65273 0.57883 0.65693 0.48437 0.71042 -98.12 -0.53312 -0.87239 -0.053016 -1.0074 -1.8743 -0.29768 -1.767 -2.6052 -0.58862 -1.6135 -2.7126 -0.67654 -0.01125 -0.03501 -0.0059207 -0.026778 -8.5907 0.55454 0.61397 0.60821 0.55468 -0.30818 -0.38414 -0.0072943 -0.44845 0.012454
3.3867 0.52423 0.50411 0.58581 0.5037 0 0.53206 0.57647 0.63671 0.55381 0.4693 0.64339 -99.276 -0.52745 -0.88071 -0.055361 -1.0355 -1.9001 -0.30896 -1.7883 -2.6346 -0.60139 -1.6387 -2.6302 -0.69407 -0.012151 -0.032932 -0.0060085 -0.026969 -8.254 0.52271 0.43501 0.56353 0.58694 -0.31792 -0.40892 -0.010359 -0.44576 0.013129
3.3906 0.47054 0.49286 0.45725 0.53281 0 0.58701 0.44603 0.64974 0.51764 0.46945 0.55911 -100.38 -0.51662 -0.88581 -0.056006 -1.0467 -1.9102 -0.31653 -1.7939 -2.6361 -0.60987 -1.6544 -2.5069 -0.70914 -0.012642 -0.030285 -0.0058168 -0.027007 -7.8275 0.49448 0.32314 0.52715 0.65016 -0.328 -0.43963 -0.014957 -0.43925 0.01373
3.3945 0.43003 0.46519 0.39141 0.52841 0 0.62013 0.38414 0.59943 0.50178 0.50356 0.41436 -101.41 -0.50052 -0.88284 -0.051941 -1.035 -1.8983 -0.31502 -1.7778 -2.6047 -0.6077 -1.6525 -2.3605 -0.71389 -0.012317 -0.027702 -0.0052533 -0.026591 -7.3684 0.49652 0.3776 0.51281 0.72654 -0.3342 -0.46883 -0.017336 -0.42976 0.018613
3.3984 0.4269 0.44436 0.38831 0.48334 0 0.63671 0.43901 0.51341 0.45769 0.52892 0.24534 -102.35 -0.4794 -0.86275 -0.039319 -0.99285 -1.8536 -0.29803 -1.7313 -2.5288 -0.58625 -1.6205 -2.2022 -0.69793 -0.011416 -0.025358 -0.0044478 -0.025464 -6.9787 0.52432 0.5636 0.51759 0.76115 -0.33122 -0.48495 -0.01292 -0.41834 0.033826
3.4023 0.45606 0.44624 0.38183 0.41746 0 0.61475 0.5442 0.42657 0.37546 0.47839 0.16296 -103.2 -0.4575 -0.81517 -0.01765 -0.92442 -1.7684 -0.26637 -1.6516 -2.3973 -0.54204 -1.548 -2.0371 -0.65657 -0.010612 -0.023099 -0.0036564 -0.023735 -6.7168 0.54137 0.74297 0.51937 0.69502 -0.31672 -0.47291 0.0004662 -0.40684 0.062489
3.4063 0.49195 0.46729 0.35609 0.36488 0 0.52605 0.59016 0.34896 0.27954 0.35259 0.25261 -103.99 -0.43963 -0.74931 0.0060479 -0.85095 -1.6605 -0.23286 -1.5564 -2.23 -0.48861 -1.4513 -1.8671 -0.60462 -0.010322 -0.020819 -0.0030964 -0.021873 -6.5558 0.51044 0.7995 0.4908 0.5185 -0.29745 -0.43796 0.017692 -0.39574 0.096028
3.4102 0.51205 0.49194 0.37862 0.35174 0 0.38948 0.53188 0.27848 0.20077 0.25292 0.47539 -104.73 -0.4281 -0.67199 0.027327 -0.78398 -1.541 -0.20507 -1.4558 -2.0388 -0.43449 -1.3407 -1.6962 -0.55141 -0.010275 -0.018668 -0.0028463 -0.02037 -6.4463 0.43402 0.73059 0.42128 0.30188 -0.27743 -0.38442 0.035665 -0.38439 0.12828
3.4141 0.51242 0.50826 0.4999 0.38219 0 0.28785 0.42624 0.23468 0.15969 0.29536 0.67641 -105.4 -0.42455 -0.5914 0.041829 -0.73432 -1.4221 -0.19003 -1.3602 -1.838 -0.38844 -1.2279 -1.5357 -0.50652 -0.0098387 -0.016926 -0.002847 -0.019417 -6.3977 0.36464 0.61906 0.32854 0.1664 -0.26067 -0.31834 0.051276 -0.3718 0.15278
3.418 0.5039 0.51497 0.64816 0.44056 0 0.3099 0.36872 0.25854 0.16655 0.48281 0.70548 -105.99 -0.43011 -0.52474 0.042159 -0.71865 -1.328 -0.19848 -1.2891 -1.6584 -0.36602 -1.1363 -1.4065 -0.48691 -0.0087977 -0.015753 -0.002959 -0.018915 -6.4641 0.3658 0.53253 0.24914 0.20354 -0.25338 -0.25273 0.05962 -0.35443 0.15701
3.4219 0.49713 0.51572 0.67108 0.50281 0 0.46269 0.39915 0.36432 0.21904 0.67681 0.54491 -106.48 -0.43741 -0.4827 0.031637 -0.72788 -1.2697 -0.22198 -1.2475 -1.5271 -0.36609 -1.0789 -1.337 -0.4916 -0.0077062 -0.01515 -0.003028 -0.018726 -6.6408 0.45085 0.46913 0.215 0.39967 -0.25383 -0.20307 0.061551 -0.33033 0.14185
3.4258 0.49316 0.51123 0.50325 0.54651 0 0.64449 0.47007 0.49699 0.29176 0.71468 0.32704 -106.9 -0.44102 -0.46466 0.016402 -0.74816 -1.244 -0.24928 -1.2311 -1.4507 -0.38018 -1.0546 -1.3518 -0.51162 -0.0073809 -0.015171 -0.0029576 -0.018847 -6.8064 0.55767 0.40075 0.23474 0.63172 -0.25797 -0.17409 0.059811 -0.30048 0.11445
3.4297 0.48734 0.49982 0.26977 0.55604 0 0.71826 0.50196 0.55784 0.33923 0.5626 0.2235 -107.25 -0.43741 -0.46972 0.0012558 -0.76933 -1.2479 -0.2719 -1.2368 -1.4334 -0.40145 -1.0621 -1.4585 -0.53984 -0.0080338 -0.016037 -0.0027779 -0.019354 -6.809 0.59281 0.34345 0.29269 0.74881 -0.26285 -0.16888 0.056335 -0.26652 0.080761
3.4336 0.47894 0.4844 0.18577 0.52694 0 0.62606 0.4637 0.49058 0.32918 0.34966 0.30411 -107.55 -0.42301 -0.49577 -0.0077561 -0.77923 -1.2769 -0.27961 -1.2607 -1.479 -0.42097 -1.0989 -1.6384 -0.56695 -0.0090022 -0.017906 -0.0026514 -0.020253 -6.6302 0.51421 0.35554 0.36266 0.68235 -0.26501 -0.19018 0.053406 -0.23138 0.048823
3.4375 0.47412 0.4749 0.33807 0.47059 0 0.43948 0.39891 0.34517 0.28304 0.24757 0.488 -107.77 -0.39764 -0.53895 -0.0029045 -0.76506 -1.3231 -0.26113 -1.2984 -1.5879 -0.42637 -1.1597 -1.8512 -0.58014 -0.0094132 -0.020472 -0.0027655 -0.021424 -6.449 0.37739 0.45994 0.424 0.49661 -0.26197 -0.24013 0.052774 -0.20502 0.031729
3.4414 0.47901 0.48037 0.58442 0.41365 0 0.29913 0.37933 0.24681 0.2746 0.31778 0.62309 -107.91 -0.37225 -0.59077 0.0099085 -0.74033 -1.3778 -0.22981 -1.3449 -1.7284 -0.42246 -1.2323 -2.0522 -0.584 -0.0090849 -0.022924 -0.0031663 -0.022657 -6.516 0.29553 0.59024 0.4702 0.33685 -0.25852 -0.30491 0.052147 -0.19269 0.027192
3.4453 0.49121 0.49831 0.69258 0.38621 0 0.29983 0.4367 0.28986 0.37023 0.47487 0.61715 -107.97 -0.35373 -0.6502 0.025814 -0.71617 -1.4421 -0.19524 -1.4013 -1.8911 -0.41538 -1.315 -2.2117 -0.58454 -0.0086752 -0.024491 -0.0036823 -0.023687 -6.9427 0.34327 0.64011 0.50835 0.31656 -0.25839 -0.37893 0.049556 -0.19717 0.031461
3.4492 0.49957 0.51313 0.58022 0.40388 0 0.4237 0.53743 0.45615 0.55854 0.58802 0.50597 -107.99 -0.34858 -0.7163 0.039499 -0.70428 -1.5177 -0.16743 -1.4691 -2.0671 -0.41217 -1.4069 -2.3258 -0.58858 -0.0089104 -0.025152 -0.0040444 -0.024236 -7.6019 0.49024 0.5724 0.55214 0.43631 -0.26519 -0.45622 0.043152 -0.22003 0.039755
3.4531 0.49286 0.50713 0.39719 0.4571 0 0.57068 0.61575 0.63526 0.74186 0.60289 0.40963 -107.96 -0.36818 -0.78869 0.041093 -0.72664 -1.6122 -0.16448 -1.5525 -2.2478 -0.42708 -1.5092 -2.4113 -0.60971 -0.0097617 -0.025778 -0.0041194 -0.02419 -8.2204 0.62616 0.46315 0.61041 0.5968 -0.285 -0.52611 0.029924 -0.26329 0.042466
3.457 0.46845 0.47417 0.35782 0.51737 0 0.64412 0.62656 0.72259 0.80933 0.56267 0.42766 -107.89 -0.4108 -0.85922 0.026922 -0.78832 -1.723 -0.19198 -1.645 -2.4206 -0.46584 -1.6152 -2.4903 -0.65261 -0.010506 -0.027405 -0.0040343 -0.023848 -8.5622 0.6544 0.42075 0.67572 0.68608 -0.31549 -0.57513 0.011815 -0.31644 0.032597
3.4609 0.43328 0.4239 0.50399 0.55467 0 0.61124 0.57087 0.69728 0.72949 0.52928 0.56688 -107.72 -0.46509 -0.91838 0.0030537 -0.87361 -1.8374 -0.23876 -1.7347 -2.5757 -0.51931 -1.7139 -2.5725 -0.70763 -0.010596 -0.030224 -0.004043 -0.023914 -8.5382 0.56748 0.46354 0.72163 0.66129 -0.34903 -0.59856 -0.0066422 -0.36919 0.014003
3.4648 0.39752 0.37379 0.65757 0.55177 0 0.50015 0.48159 0.61235 0.57594 0.50984 0.75195 -107.46 -0.52237 -0.95785 -0.024986 -0.96905 -1.9437 -0.29527 -1.8112 -2.7022 -0.57867 -1.7946 -2.6448 -0.76546 -0.010323 -0.033215 -0.0042414 -0.024968 -8.1876 0.43941 0.49531 0.71633 0.56089 -0.37969 -0.59278 -0.021926 -0.41496 -0.0085951
3.4688 0.36812 0.33751 0.61397 0.50651 0 0.36069 0.39431 0.52523 0.46218 0.46852 0.89039 -107.12 -0.57249 -0.96884 -0.050184 -1.0579 -2.0274 -0.34951 -1.8627 -2.7882 -0.63256 -1.8452 -2.6726 -0.81436 -0.010453 -0.034795 -0.0044181 -0.026717 -7.6052 0.35184 0.41416 0.647 0.4525 -0.40084 -0.55546 -0.030197 -0.44736 -0.028647
3.4727 0.34746 0.31895 0.36512 0.42702 0 0.23674 0.33099 0.45125 0.44804 0.39225 0.92645 -106.71 -0.59154 -0.92901 -0.055435 -1.0983 -2.0459 -0.37291 -1.8567 -2.788 -0.65049 -1.8289 -2.6129 -0.8226 -0.011223 -0.033913 -0.0042232 -0.027815 -6.9018 0.32953 0.23872 0.53523 0.37593 -0.39771 -0.48265 -0.023074 -0.45346 -0.028153
3.4766 0.33579 0.31447 0.11084 0.32956 0 0.16328 0.30138 0.38105 0.5023 0.31828 0.84821 -106.27 -0.58113 -0.8561 -0.041498 -1.0882 -2.003 -0.36434 -1.8028 -2.7106 -0.63104 -1.7567 -2.4354 -0.79094 -0.011853 -0.030615 -0.0035252 -0.026702 -6.1943 0.34093 0.10761 0.42573 0.33097 -0.37631 -0.39932 -0.0054036 -0.44098 -0.0069059
3.4805 0.33274 0.31808 0.051227 0.23981 0 0.16593 0.30757 0.32251 0.54528 0.28789 0.66678 -105.79 -0.54388 -0.75944 -0.011484 -1.0305 -1.9008 -0.32707 -1.7056 -2.5559 -0.57672 -1.6339 -2.1408 -0.72275 -0.01122 -0.02568 -0.0026072 -0.022918 -5.5696 0.34765 0.14293 0.35291 0.30565 -0.34103 -0.31721 0.019545 -0.41302 0.032136
3.4844 0.33621 0.32493 0.18819 0.1886 0 0.24561 0.3414 0.30363 0.51923 0.28827 0.40658 -105.26 -0.48444 -0.64947 0.029835 -0.93183 -1.7452 -0.26702 -1.5722 -2.3281 -0.49315 -1.4688 -1.7672 -0.62455 -0.0090301 -0.019861 -0.0019775 -0.017718 -5.0267 0.34191 0.31942 0.31419 0.30152 -0.29723 -0.24721 0.047958 -0.37303 0.08403
3.4883 0.34166 0.33217 0.3445 0.19641 0 0.36394 0.38108 0.33045 0.42077 0.26182 0.11682 -104.69 -0.41127 -0.54243 0.072883 -0.80524 -1.5458 -0.19611 -1.4136 -2.0318 -0.39197 -1.2749 -1.3779 -0.50929 -0.0062018 -0.013575 -0.0019349 -0.013246 -4.4777 0.33654 0.48092 0.27648 0.32633 -0.25408 -0.20527 0.073307 -0.32517 0.13833
3.4922 0.34442 0.3389 0.36479 0.25592 0 0.45724 0.39945 0.35778 0.28173 0.17856 -0.1238 -104.06 -0.34329 -0.45731 0.10161 -0.68319 -1.3362 -0.13778 -1.2559 -1.7056 -0.3007 -1.0859 -1.0368 -0.40627 -0.0040304 -0.0072571 -0.0022923 -0.010921 -3.8526 0.33133 0.49117 0.21218 0.36915 -0.22409 -0.19764 0.087502 -0.27605 0.17632
3.4961 0.34323 0.3456 0.27133 0.33065 0 0.47912 0.38295 0.32158 0.13696 0.085392 -0.23698 -103.39 -0.28905 -0.39335 0.11302 -0.58153 -1.1396 -0.099662 -1.1134 -1.3868 -0.23163 -0.91986 -0.7838 -0.32819 -0.0030122 -0.0018205 -0.0025372 -0.010479 -3.2254 0.30445 0.36376 0.13049 0.39514 -0.20824 -0.21079 0.090699 -0.22863 0.19376
3.5 0.34087 0.35244 0.21326 0.37651 0 0.4358 0.34474 0.20704 0.01471 0.06702 -0.19674 -102.67 -0.25169 -0.34787 0.10739 -0.50584 -0.96689 -0.083393 -0.99266 -1.0958 -0.18921 -0.78489 -0.62638 -0.27977 -0.0025991 0.0015064 -0.0022983 -0.010556 -2.8115 0.24163 0.23949 0.071718 0.37355 -0.20569 -0.23565 0.083798 -0.18408 0.19033
3.5039 0.3405 0.35727 0.28371 0.37169 0 0.37882 0.31556 0.076994 -0.056887 0.15478 -0.056165 -101.9 -0.23246 -0.31607 0.087046 -0.45845 -0.82609 -0.087917 -0.89787 -0.8511 -0.1749 -0.6862 -0.5494 -0.2626 -0.0020872 0.0019653 -0.0016845 -0.010146 -2.7966 0.16597 0.24054 0.068467 0.31127 -0.21409 -0.26183 0.068744 -0.14321 0.16814
3.5078 0.3416 0.3562 0.41592 0.33018 0 0.35996 0.31679 0.021634 -0.056183 0.28408 0.084689 -101.08 -0.23081 -0.28771 0.060532 -0.43814 -0.73026 -0.10606 -0.83608 -0.68935 -0.18631 -0.63066 -0.53422 -0.27445 -0.0015682 -5.2553e-05 -0.0011759 -0.0094728 -3.1464 0.12711 0.35494 0.11186 0.25379 -0.22657 -0.26932 0.050746 -0.10836 0.13591
3.5117 0.34055 0.34728 0.46529 0.28785 0 0.38949 0.33942 0.076171 0.0088164 0.35146 0.15026 -100.21 -0.23394 -0.25522 0.04143 -0.42527 -0.66444 -0.12055 -0.7945 -0.59461 -0.2023 -0.59694 -0.57164 -0.29174 -0.0018177 -0.0031588 -0.0011712 -0.0094405 -3.5984 0.15524 0.46318 0.15798 0.24736 -0.23358 -0.2552 0.0371 -0.079897 0.11038
3.5156 0.3354 0.33397 0.37168 0.27377 0 0.43399 0.35094 0.1905 0.091859 0.31332 0.14036 -99.288 -0.23744 -0.22163 0.033309 -0.41432 -0.62447 -0.12639 -0.76967 -0.55855 -0.21541 -0.57762 -0.66122 -0.3056 -0.003244 -0.0059008 -0.0016313 -0.010411 -3.8729 0.22895 0.46597 0.16965 0.29762 -0.23289 -0.2247 0.029725 -0.059192 0.096454
3.5195 0.32934 0.32376 0.21822 0.29105 0 0.45032 0.3271 0.28095 0.13971 0.22376 0.11636 -98.308 -0.23897 -0.192 0.037405 -0.40341 -0.6095 -0.12158 -0.76072 -0.57617 -0.22175 -0.56926 -0.80156 -0.31097 -0.0051479 -0.0076951 -0.002155 -0.011683 -3.9109 0.29396 0.37505 0.15253 0.36443 -0.22388 -0.18416 0.029326 -0.047869 0.096196
3.5234 0.32822 0.32234 0.13428 0.32009 0 0.42103 0.28026 0.30831 0.14212 0.17561 0.13806 -97.275 -0.23777 -0.17748 0.052857 -0.39475 -0.62396 -0.10666 -0.77067 -0.64638 -0.21982 -0.57247 -0.98274 -0.30488 -0.0062473 -0.009009 -0.0023915 -0.012246 -3.9099 0.31525 0.28319 0.14942 0.39754 -0.20754 -0.14488 0.035584 -0.049283 0.10942
3.5273 0.33428 0.3288 0.16451 0.33674 0 0.36239 0.25542 0.30267 0.14791 0.21152 0.21152 -96.201 -0.23919 -0.1981 0.069411 -0.40227 -0.68058 -0.093001 -0.80936 -0.76965 -0.21927 -0.59932 -1.188 -0.29646 -0.0059929 -0.010751 -0.0023595 -0.011932 -4.1252 0.30834 0.26269 0.19841 0.3784 -0.19176 -0.12727 0.042928 -0.067774 0.12502
3.5313 0.343 0.33711 0.24726 0.32873 0 0.30612 0.29314 0.31754 0.22192 0.29629 0.29495 -95.097 -0.24811 -0.25125 0.07798 -0.43193 -0.77503 -0.090347 -0.87533 -0.93213 -0.22992 -0.65461 -1.402 -0.29817 -0.005247 -0.013488 -0.0023592 -0.011682 -4.637 0.31757 0.30542 0.29635 0.33087 -0.18347 -0.13383 0.045672 -0.099927 0.13214
3.5352 0.347 0.34237 0.30505 0.30079 0 0.27666 0.38987 0.37017 0.37905 0.36768 0.35122 -93.959 -0.267 -0.33385 0.075027 -0.48618 -0.90644 -0.10284 -0.96912 -1.131 -0.25633 -0.74233 -1.6174 -0.31654 -0.0055084 -0.017113 -0.0025947 -0.012618 -5.3057 0.36583 0.35486 0.40257 0.29572 -0.18611 -0.16386 0.041101 -0.14488 0.12633
3.5391 0.34329 0.34465 0.32566 0.27066 0 0.28065 0.49263 0.43167 0.56057 0.39977 0.39063 -92.764 -0.29755 -0.44021 0.058437 -0.56528 -1.0718 -0.13302 -1.0897 -1.3624 -0.30144 -0.86452 -1.833 -0.35669 -0.0074162 -0.021079 -0.0029351 -0.014953 -5.9284 0.42921 0.3756 0.47649 0.2971 -0.20225 -0.2144 0.027199 -0.20131 0.10476
3.543 0.33578 0.34658 0.34442 0.26121 0 0.30906 0.53609 0.46789 0.67826 0.41087 0.45935 -91.489 -0.34149 -0.55641 0.027684 -0.6659 -1.264 -0.1822 -1.2345 -1.6209 -0.367 -1.0234 -2.0446 -0.42509 -0.010062 -0.024816 -0.003083 -0.017875 -6.4116 0.46143 0.37808 0.51067 0.33031 -0.2357 -0.27742 0.0015729 -0.26791 0.06596
3.5469 0.33035 0.3478 0.37105 0.29017 0 0.34495 0.49232 0.47689 0.68566 0.42092 0.58551 -90.135 -0.39053 -0.65851 -0.0056857 -0.76601 -1.4532 -0.23622 -1.3819 -1.8778 -0.43736 -1.1929 -2.2363 -0.50619 -0.011821 -0.027942 -0.0029618 -0.020445 -6.7811 0.43995 0.38354 0.52838 0.37461 -0.27839 -0.33557 -0.029066 -0.33658 0.022883
3.5508 0.32766 0.34375 0.36794 0.35802 0 0.37255 0.39137 0.48137 0.61016 0.41947 0.73755 -88.73 -0.43856 -0.73759 -0.034541 -0.85289 -1.6214 -0.28569 -1.517 -2.1125 -0.50163 -1.3535 -2.3804 -0.58656 -0.011853 -0.03022 -0.0028664 -0.022428 -7.057 0.38577 0.38637 0.55305 0.41185 -0.32337 -0.38232 -0.059095 -0.40149 -0.016163
3.5547 0.32191 0.33056 0.30856 0.44061 0 0.38499 0.29621 0.49254 0.52192 0.38374 0.83825 -87.305 -0.48111 -0.78827 -0.054289 -0.91786 -1.7547 -0.32415 -1.6282 -2.308 -0.55221 -1.4902 -2.4455 -0.65606 -0.010789 -0.031437 -0.0031629 -0.024128 -7.1638 0.34042 0.36425 0.58358 0.43313 -0.36527 -0.414 -0.084287 -0.45754 -0.045805
3.5586 0.30741 0.31035 0.23201 0.49662 0 0.3853 0.25564 0.49432 0.47549 0.31896 0.8241 -85.867 -0.51292 -0.80591 -0.060288 -0.9517 -1.8368 -0.3446 -1.7013 -2.4422 -0.58063 -1.5846 -2.4119 -0.70242 -0.0099945 -0.031401 -0.0038267 -0.025523 -6.9907 0.32789 0.31798 0.59844 0.43401 -0.39746 -0.42776 -0.099568 -0.498 -0.060565
3.5625 0.2858 0.29016 0.21035 0.49084 0 0.3771 0.2747 0.46611 0.47783 0.26549 0.69666 -84.386 -0.52534 -0.78785 -0.049217 -0.94466 -1.8421 -0.3394 -1.7125 -2.4755 -0.57717 -1.6076 -2.2812 -0.70744 -0.010254 -0.030033 -0.0043393 -0.025812 -6.5227 0.33993 0.28298 0.57931 0.41039 -0.4082 -0.42236 -0.097819 -0.50863 -0.056268
3.5664 0.26573 0.27496 0.25926 0.41862 0 0.35313 0.32209 0.41235 0.49959 0.25909 0.52068 -82.829 -0.52137 -0.74956 -0.029616 -0.91257 -1.7914 -0.31838 -1.6764 -2.4292 -0.55342 -1.576 -2.0769 -0.68168 -0.011154 -0.027432 -0.0041261 -0.02405 -5.8764 0.3523 0.29111 0.52624 0.36179 -0.40004 -0.40588 -0.084315 -0.49284 -0.042111
3.5703 0.25436 0.26241 0.30569 0.31114 0 0.29786 0.35889 0.35907 0.50402 0.2899 0.37273 -81.19 -0.50099 -0.69417 -0.0049061 -0.86042 -1.6901 -0.28551 -1.5976 -2.3087 -0.51356 -1.4954 -1.8326 -0.62975 -0.011619 -0.023839 -0.003137 -0.020258 -5.1877 0.34803 0.32715 0.45084 0.29658 -0.37394 -0.37941 -0.061939 -0.45118 -0.021703
3.5742 0.24906 0.24544 0.26535 0.21505 0 0.20874 0.35974 0.32072 0.46358 0.30907 0.28652 -79.499 -0.46461 -0.62416 0.021735 -0.79296 -1.545 -0.2449 -1.4819 -2.1218 -0.46181 -1.3733 -1.5758 -0.55742 -0.010901 -0.019519 -0.0019719 -0.015792 -4.4787 0.32333 0.33615 0.36073 0.23074 -0.33189 -0.34361 -0.034087 -0.38555 0.0016121
3.5781 0.23833 0.21973 0.14697 0.16164 0 0.11567 0.31495 0.27979 0.36293 0.27746 0.23963 -77.796 -0.41072 -0.53794 0.046841 -0.71315 -1.3612 -0.20154 -1.3356 -1.8744 -0.40183 -1.2173 -1.3188 -0.47252 -0.0090382 -0.014667 -0.0013771 -0.012438 -3.6636 0.27864 0.27974 0.25658 0.17953 -0.27714 -0.29603 -0.0065111 -0.29849 0.024459
3.582 0.21187 0.18794 0.055553 0.14977 0 0.070261 0.22656 0.20762 0.20551 0.2032 0.18662 -76.098 -0.34561 -0.43785 0.069454 -0.62504 -1.159 -0.16072 -1.178 -1.5972 -0.33788 -1.0492 -1.0606 -0.38878 -0.0065812 -0.0094321 -0.0015839 -0.011042 -2.6971 0.2141 0.1803 0.14445 0.14896 -0.22145 -0.23784 0.014331 -0.20535 0.045801
3.5859 0.1707 0.15672 0.078298 0.1534 0 0.10314 0.11245 0.10411 0.025645 0.1291 0.10386 -74.387 -0.27659 -0.32954 0.090564 -0.53114 -0.95289 -0.12375 -1.0205 -1.3108 -0.27157 -0.88141 -0.79799 -0.31158 -0.0041022 -0.0040465 -0.0021432 -0.010947 -1.6987 0.13746 0.1022 0.044398 0.13292 -0.17227 -0.17352 0.027728 -0.11697 0.06626
3.5898 0.12754 0.13057 0.17926 0.144 0 0.18683 0.012069 0.0084474 -0.11518 0.087784 0.0067788 -72.639 -0.20889 -0.21781 0.11058 -0.4332 -0.7517 -0.091413 -0.86916 -1.0266 -0.20395 -0.72033 -0.53542 -0.24351 -0.0020309 0.0010383 -0.0024143 -0.010722 -0.9013 0.07036 0.088527 -0.020333 0.11631 -0.13413 -0.10684 0.033902 -0.039799 0.085835
3.5938 0.096934 0.10983 0.22991 0.10905 0 0.2475 -0.026691 -0.035373 -0.16314 0.074825 -0.070863 -70.849 -0.14821 -0.10865 0.12985 -0.3334 -0.56402 -0.064236 -0.72896 -0.75456 -0.13618 -0.57149 -0.28622 -0.18615 -0.00075458 0.0052067 -0.0021958 -0.0094278 -0.4579 0.036877 0.12055 -0.045221 0.082228 -0.11091 -0.042474 0.033956 0.020363 0.10433
3.5977 0.083897 0.09355 0.15066 0.05654 0 0.22532 0.016995 -0.022092 -0.11709 0.06412 -0.11167 -69.037 -0.10829 -0.019318 0.14688 -0.24012 -0.40937 -0.044461 -0.60868 -0.51392 -0.073762 -0.44526 -0.066633 -0.14204 -0.00056562 0.0080085 -0.0018465 -0.0072394 -0.29928 0.040951 0.14156 -0.052103 0.022782 -0.10885 0.0074727 0.031863 0.053579 0.1184
3.6016 0.080935 0.082037 0.0055226 0.0083057 0 0.13026 0.10759 0.0098663 -0.039375 0.040664 -0.13006 -67.228 -0.086452 0.047292 0.16039 -0.15922 -0.28374 -0.029739 -0.50307 -0.30201 -0.020586 -0.33616 0.11017 -0.10494 -0.0013457 0.0095581 -0.0017939 -0.0050192 -0.19148 0.057554 0.11645 -0.069899 -0.050157 -0.11665 0.042685 0.032973 0.071493 0.12655
3.6055 0.075296 0.074676 -0.063605 -0.011469 0 0.035727 0.16654 0.017202 -0.011767 0.011507 -0.15529 -65.423 -0.080244 0.090738 0.16957 -0.093904 -0.18649 -0.019326 -0.41182 -0.12101 0.020798 -0.2435 0.23439 -0.073454 -0.0023811 0.010589 -0.0019864 -0.0034333 0.0573 0.052165 0.062928 -0.10574 -0.10404 -0.12873 0.064437 0.038931 0.079157 0.12819
3.6094 0.059505 0.066404 0.0040171 0.010185 0 0.010618 0.13001 -0.0081668 -0.068612 -0.011865 -0.19897 -63.605 -0.085895 0.11236 0.17402 -0.046244 -0.11588 -0.012249 -0.33478 0.027146 0.048682 -0.16642 0.29682 -0.046459 -0.0027137 0.011914 -0.0019038 -0.0025116 0.43657 0.012482 0.025645 -0.13719 -0.1038 -0.13953 0.075191 0.050668 0.081636 0.12346
3.6133 0.036095 0.049338 0.11401 0.062261 0 0.053381 0.0051688 -0.038941 -0.167 -0.031439 -0.23735 -61.754 -0.096234 0.11523 0.17348 -0.019244 -0.070899 -0.0070094 -0.27466 0.13446 0.060456 -0.10592 0.28966 -0.023804 -0.0018641 0.013615 -0.0011306 -0.0019208 0.76391 -0.039695 0.026578 -0.13577 -0.042578 -0.14068 0.079919 0.068643 0.085634 0.1135
3.6172 0.013425 0.020178 0.11735 0.10745 0 0.094298 -0.12908 -0.04736 -0.22308 -0.057047 -0.22635 -59.875 -0.097772 0.11225 0.17095 -0.007389 -0.043403 -0.0005407 -0.23367 0.19683 0.060588 -0.061048 0.21377 -0.0061084 -0.00026564 0.014695 0.00012584 -0.0014784 0.86217 -0.069941 0.045717 -0.098102 0.040668 -0.12639 0.088341 0.089007 0.096796 0.10437
3.6211 -0.0027051 -0.014413 -0.021139 0.10066 0 0.065432 -0.18469 -0.033624 -0.18305 -0.087586 -0.13881 -57.991 -0.086875 0.1116 0.16934 -0.0022263 -0.026458 0.00823 -0.20957 0.22124 0.056507 -0.029176 0.08598 0.006535 0.0010651 0.013733 0.0011464 -0.0013129 0.71116 -0.065041 0.047239 -0.051329 0.080662 -0.10114 0.10274 0.10773 0.11338 0.10002
3.625 -0.014042 -0.042086 -0.17464 0.023298 0 -0.030675 -0.1375 -0.018875 -0.066024 -0.10719 0.006298 -56.128 -0.063656 0.11547 0.16988 -0.00059118 -0.019504 0.019316 -0.20258 0.20803 0.051595 -0.011048 -0.062334 0.01346 0.0013692 0.010166 0.0013494 -0.0015829 0.44701 -0.044952 0.017155 -0.025747 0.036268 -0.06872 0.12216 0.1226 0.13325 0.10195
3.6289 -0.027579 -0.056061 -0.18634 -0.092567 0 -0.122 -0.0446 -0.016668 0.056101 -0.10372 0.14862 -54.293 -0.030192 0.12453 0.17338 7.8923e-06 -0.023053 0.03225 -0.21258 0.15817 0.048797 -0.007671 -0.19768 0.014076 0.00074312 0.0050839 0.00081317 -0.0021565 0.23631 -0.041319 -0.027546 -0.023506 -0.068926 -0.034032 0.14413 0.13169 0.15348 0.11081
3.6328 -0.048539 -0.061773 -0.041899 -0.17789 0 -0.13631 0.009162 -0.018769 0.11886 -0.085685 0.22468 -52.474 0.0029369 0.13396 0.17916 -0.001364 -0.046136 0.044085 -0.24226 0.066501 0.050069 -0.026323 -0.29927 0.0062333 -3.0297e-05 0.00067923 0.00014684 -0.0026347 0.15459 -0.065244 -0.061292 -0.017636 -0.15751 -0.0090411 0.15838 0.13166 0.16653 0.12449
3.6367 -0.074882 -0.070972 0.10624 -0.17674 0 -0.069752 -0.014912 -0.0094709 0.1112 -0.074173 0.21134 -50.654 0.021467 0.13585 0.18283 -0.0086715 -0.087922 0.051105 -0.28228 -0.045577 0.050986 -0.061665 -0.36451 -0.0065143 -0.00021286 -0.0013495 -0.00012549 -0.0026813 0.16696 -0.097006 -0.073974 0.01617 -0.15976 0.00048073 0.15792 0.12572 0.16954 0.13472
3.6406 -0.097921 -0.088691 0.093055 -0.094622 0 0.010823 -0.0828 0.012408 0.07248 -0.078044 0.14063 -48.828 0.020444 0.128 0.18177 -0.024112 -0.14549 0.05174 -0.32787 -0.16555 0.048305 -0.10949 -0.40157 -0.021802 0.00028504 -0.0010818 -1.1909e-05 -0.0023086 0.19913 -0.10678 -0.072636 0.068537 -0.075048 -0.0057721 0.14214 0.11571 0.16268 0.13749
3.6445 -0.10845 -0.10691 -0.088548 -0.00027345 0 0.030372 -0.12802 0.030947 0.051408 -0.083993 0.073749 -47.002 -0.0024541 0.1099 0.17406 -0.048661 -0.21457 0.045069 -0.37495 -0.28184 0.03968 -0.16518 -0.41641 -0.037414 0.0009323 -0.00014385 0.00010022 -0.0018518 0.2163 -0.084153 -0.06712 0.10042 0.02364 -0.026946 0.11222 0.10303 0.14675 0.13017
3.6484 -0.10333 -0.1121 -0.27993 0.027228 0 -0.029679 -0.11483 0.030683 0.066272 -0.075568 0.054666 -45.188 -0.048063 0.082822 0.15731 -0.082484 -0.28684 0.03024 -0.41796 -0.37719 0.022407 -0.22101 -0.40582 -0.050034 0.0011277 -0.00011402 -3.9914e-05 -0.0016814 0.24427 -0.04738 -0.061363 0.080118 0.050439 -0.060644 0.072027 0.089196 0.12364 0.1101
3.6523 -0.087132 -0.098898 -0.31638 -0.036114 0 -0.12234 -0.063829 0.0113 0.096061 -0.057785 0.079622 -43.394 -0.10313 0.056877 0.13261 -0.11719 -0.34 0.010176 -0.44769 -0.42486 -0.001105 -0.25934 -0.36107 -0.054473 0.0007335 -0.001005 -0.00026856 -0.0019213 0.33236 -0.025277 -0.057743 0.015727 -0.019894 -0.096582 0.036497 0.075717 0.10038 0.081155
3.6563 -0.067903 -0.075474 -0.18446 -0.13809 0 -0.18102 -0.022433 -0.016477 0.10244 -0.053812 0.1049 -41.62 -0.14998 0.040662 0.10639 -0.1425 -0.36329 -0.009419 -0.46164 -0.42515 -0.022697 -0.27274 -0.27705 -0.050589 0.00015074 -0.0012276 -0.00024723 -0.002382 0.501 -0.031199 -0.061716 -0.050721 -0.13111 -0.12581 0.015697 0.062934 0.082932 0.052834
3.6602 -0.050723 -0.055167 -0.018706 -0.19308 0 -0.17145 -0.016841 -0.044341 0.060794 -0.07351 0.083889 -39.865 -0.17964 0.038176 0.082696 -0.15234 -0.35095 -0.0254 -0.45696 -0.37709 -0.03695 -0.25669 -0.15852 -0.038264 -5.7231e-05 0.0009303 0.00010905 -0.002716 0.71607 -0.053429 -0.075593 -0.082114 -0.19468 -0.14433 0.013897 0.051038 0.074371 0.030357
3.6641 -0.034887 -0.043558 0.045118 -0.15206 0 -0.10644 -0.03404 -0.070214 -0.022116 -0.09167 0.0024999 -38.125 -0.18466 0.052155 0.065597 -0.14162 -0.29969 -0.034858 -0.43132 -0.2824 -0.03864 -0.20852 -0.019963 -0.017919 0.00037037 0.0056688 0.00053786 -0.0026541 0.90447 -0.068183 -0.089452 -0.078902 -0.16311 -0.14918 0.033523 0.040243 0.077128 0.018441
3.668 -0.016813 -0.03457 -0.0018637 -0.040106 0 -0.023657 -0.044815 -0.090224 -0.11295 -0.068159 -0.11295 -36.396 -0.1542 0.085527 0.063319 -0.10197 -0.20539 -0.032515 -0.37747 -0.1432 -0.017654 -0.12372 0.11831 0.0096309 0.0012086 0.01134 0.00076572 -0.0021656 0.9993 -0.060646 -0.085532 -0.073461 -0.063345 -0.13644 0.075724 0.031661 0.095293 0.024603
3.6719 0.0045548 -0.018689 -0.058667 0.067698 0 0.042692 -0.036374 -0.094963 -0.1734 0.0057021 -0.21666 -34.671 -0.10305 0.12689 0.075517 -0.045724 -0.094512 -0.020446 -0.30411 0.0090049 0.021257 -0.02295 0.23419 0.038544 0.0019435 0.015634 0.000839 -0.0014551 0.98347 -0.035152 -0.056386 -0.093863 0.033061 -0.11428 0.12383 0.026244 0.1226 0.043274
3.6758 0.02551 0.0064784 -0.039313 0.10702 0 0.073776 -0.019378 -0.079747 -0.18362 0.08614 -0.2729 -32.943 -0.044939 0.16811 0.098484 0.015193 0.014313 -0.00207 -0.22078 0.15436 0.07016 0.078039 0.3076 0.065186 0.0021555 0.017177 0.0010155 -0.00081986 0.8965 -0.0081765 -0.016556 -0.13496 0.069292 -0.089023 0.16723 0.024405 0.15311 0.067649
3.6797 0.040913 0.034409 0.038834 0.069623 0 0.065643 -0.00741 -0.055841 -0.15198 0.11166 -0.2725 -31.207 0.010086 0.20342 0.12894 0.071635 0.10758 0.019858 -0.13585 0.27805 0.12234 0.16725 0.32515 0.086728 0.0017949 0.016219 0.0013262 -0.00047455 0.79062 0.007178 0.0091139 -0.1647 0.039869 -0.065033 0.19882 0.026437 0.18221 0.092536
3.6836 0.049641 0.057046 0.090644 0.00075078 0 0.029518 0.0028125 -0.042986 -0.10444 0.063925 -0.22988 -29.463 0.050081 0.22624 0.16222 0.11226 0.1696 0.041701 -0.060886 0.36249 0.16872 0.22999 0.28476 0.099701 0.0011681 0.014041 0.0013622 -0.00047075 0.66697 0.011632 0.010982 -0.15595 -0.017694 -0.047224 0.21113 0.032604 0.20404 0.11148
3.6875 0.056304 0.072096 0.067276 -0.040881 0 -0.007311 0.026891 -0.045897 -0.062416 -0.0080596 -0.16881 -27.709 0.059035 0.22743 0.18773 0.12007 0.17885 0.056177 -0.021479 0.3792 0.19189 0.24279 0.19566 0.097867 0.00068124 0.011809 0.00063664 -0.00075776 0.45325 0.017771 0.0058711 -0.1099 -0.05679 -0.041672 0.19819 0.042097 0.20902 0.1152
3.6914 0.067015 0.082712 0.0071578 -0.024051 0 -0.011714 0.070673 -0.042155 -0.028012 -0.029601 -0.10858 -25.941 0.04505 0.21169 0.20113 0.1023 0.14936 0.061371 -0.0206 0.34109 0.19134 0.21517 0.072133 0.083508 0.00055489 0.0098374 -0.00079879 -0.0013016 0.058857 0.038408 0.019721 -0.049434 -0.049087 -0.044875 0.1726 0.05181 0.19994 0.10695
3.6953 0.083304 0.091852 -0.014486 0.041217 0 0.032515 0.11773 -0.0016234 0.01082 0.030213 -0.056315 -24.152 0.012635 0.17995 0.20074 0.062783 0.08628 0.056211 -0.060118 0.25071 0.16715 0.15053 -0.075394 0.056782 0.00070957 0.0076528 -0.0021803 -0.0021287 -0.53008 0.074688 0.059325 0.0057618 0.0078532 -0.054916 0.1403 0.060191 0.17857 0.089038
3.6992 0.10042 0.099112 0.030638 0.11852 0 0.10776 0.14202 0.07856 0.061933 0.1298 -0.0056558 -22.34 -0.0328 0.13349 0.18596 0.0064273 -0.0043192 0.040208 -0.13927 0.11224 0.12087 0.053813 -0.24418 0.018287 0.00086288 0.0045514 -0.0026091 -0.0032535 -1.2063 0.11343 0.10433 0.054202 0.094973 -0.069533 0.1071 0.065831 0.14747 0.064351
3.7031 0.11195 0.10334 0.10222 0.17116 0 0.17173 0.13305 0.16246 0.11784 0.19539 0.058262 -20.508 -0.083062 0.071874 0.15642 -0.059599 -0.11655 0.012089 -0.25639 -0.073334 0.055034 -0.069354 -0.43462 -0.032116 0.00071436 0.00015759 -0.0018921 -0.0045885 -1.8048 0.13665 0.12876 0.10473 0.17957 -0.085195 0.08095 0.066441 0.11093 0.037673
3.707 0.11601 0.10632 0.14548 0.18192 0 0.18928 0.10729 0.20507 0.16433 0.18965 0.14794 -18.669 -0.1279 0.00034828 0.12088 -0.12427 -0.23762 -0.023538 -0.38666 -0.28526 -0.017029 -0.201 -0.64174 -0.088591 7.8947e-05 -0.0052832 -0.00080716 -0.0059602 -2.2289 0.13654 0.12821 0.1597 0.22826 -0.097702 0.06388 0.062222 0.076014 0.014639
3.7109 0.11684 0.11187 0.14898 0.15864 0 0.15944 0.094315 0.19569 0.19894 0.14136 0.26118 -16.832 -0.16492 -0.075762 0.086225 -0.18452 -0.36105 -0.062181 -0.5121 -0.50667 -0.086868 -0.33061 -0.85091 -0.14586 -0.00106 -0.010915 -0.00046554 -0.007223 -2.5222 0.12336 0.12263 0.21043 0.2263 -0.10616 0.051831 0.054756 0.044362 -0.0040287
3.7148 0.12013 0.12115 0.14137 0.1264 0 0.11314 0.11143 0.16889 0.23666 0.11064 0.37625 -14.994 -0.19309 -0.15271 0.056443 -0.23946 -0.48316 -0.10111 -0.62234 -0.72696 -0.14973 -0.45216 -1.0414 -0.20033 -0.0025277 -0.015574 -0.0013313 -0.0083355 -2.8111 0.11813 0.13226 0.24825 0.19086 -0.11023 0.041562 0.044963 0.015867 -0.018443
3.7188 0.12737 0.13052 0.14331 0.11126 0 0.08533 0.15072 0.17013 0.29325 0.12877 0.46101 -13.14 -0.21223 -0.2263 0.035136 -0.28924 -0.60049 -0.13757 -0.70813 -0.93524 -0.20146 -0.5603 -1.1941 -0.24825 -0.0039679 -0.018325 -0.0028166 -0.0093057 -3.1674 0.13501 0.15466 0.2749 0.16088 -0.10998 0.029147 0.033874 -0.010523 -0.029357
3.7227 0.13497 0.13528 0.14246 0.12433 0 0.088902 0.18817 0.2114 0.36263 0.1731 0.49169 -11.251 -0.22139 -0.28541 0.027164 -0.33472 -0.7024 -0.16612 -0.7558 -1.1054 -0.23482 -0.64341 -1.2956 -0.28101 -0.0049658 -0.018957 -0.0038277 -0.010081 -3.523 0.16871 0.16886 0.29822 0.16514 -0.10578 0.0073656 0.022804 -0.039184 -0.038602
3.7266 0.13881 0.1351 0.12165 0.15622 0 0.11213 0.20385 0.26287 0.41415 0.19713 0.46743 -9.3194 -0.22504 -0.3286 0.025647 -0.37749 -0.78525 -0.18747 -0.78232 -1.236 -0.25591 -0.70618 -1.3392 -0.30107 -0.005304 -0.018083 -0.003728 -0.010545 -3.7231 0.19899 0.16115 0.31894 0.19581 -0.10061 -0.021162 0.012227 -0.071425 -0.047866
3.7305 0.13877 0.13439 0.097035 0.18596 0 0.13598 0.19454 0.28649 0.4168 0.17966 0.40904 -7.3547 -0.22393 -0.35469 0.027183 -0.41586 -0.8444 -0.20174 -0.79395 -1.3231 -0.26639 -0.74816 -1.323 -0.30932 -0.0051648 -0.016673 -0.0028165 -0.010638 -3.6662 0.2083 0.14235 0.32635 0.21608 -0.095574 -0.05338 0.0020471 -0.10558 -0.056754
3.7344 0.1382 0.13688 0.10807 0.19753 0 0.15002 0.17092 0.27252 0.3676 0.14224 0.34327 -5.3746 -0.21871 -0.36336 0.028539 -0.44761 -0.87601 -0.20934 -0.79627 -1.3643 -0.26793 -0.76913 -1.2516 -0.30713 -0.0050247 -0.015381 -0.0019292 -0.010467 -3.3938 0.19589 0.13632 0.30985 0.19793 -0.091702 -0.085613 -0.0078571 -0.13894 -0.06457
3.7383 0.13931 0.14093 0.16437 0.19018 0 0.15332 0.14617 0.2405 0.29522 0.12114 0.28663 -3.3902 -0.20946 -0.35344 0.025338 -0.46677 -0.87157 -0.21033 -0.79395 -1.3516 -0.26152 -0.76553 -1.1379 -0.29616 -0.0052249 -0.014221 -0.0016186 -0.010211 -3.0439 0.17495 0.15282 0.27276 0.1523 -0.090503 -0.11067 -0.017685 -0.16439 -0.069272
3.7422 0.13986 0.1411 0.21684 0.17439 0 0.14632 0.12766 0.20922 0.23392 0.12778 0.24103 -1.3977 -0.19686 -0.3297 0.016104 -0.46704 -0.83245 -0.2064 -0.78569 -1.2901 -0.24912 -0.73758 -1.0005 -0.28122 -0.0055852 -0.01283 -0.0017168 -0.0099295 -2.7225 0.15725 0.17545 0.23086 0.11862 -0.092993 -0.12012 -0.027289 -0.17106 -0.068587
3.7461 0.13523 0.13417 0.19998 0.15969 0 0.12786 0.11635 0.1748 0.19359 0.13942 0.20145 0.61503 -0.18158 -0.29809 0.0044221 -0.45014 -0.77098 -0.19925 -0.76636 -1.1956 -0.23241 -0.69069 -0.85569 -0.26514 -0.0054998 -0.010962 -0.0016428 -0.0094881 -2.4239 0.14213 0.17862 0.19605 0.12293 -0.098395 -0.11443 -0.036202 -0.15819 -0.063294
3.75 0.12362 0.12223 0.10748 0.14706 0 0.10089 0.11017 0.12252 0.15566 0.12717 0.16423 2.6539 -0.16318 -0.26035 -0.0068445 -0.41669 -0.69288 -0.1892 -0.73107 -1.0739 -0.21157 -0.62601 -0.70963 -0.2484 -0.0045237 -0.0086671 -0.0010699 -0.0087457 -2.0736 0.12125 0.15463 0.16409 0.14919 -0.10609 -0.094173 -0.043961 -0.12601 -0.054127
3.7539 0.10844 0.10943 0.013816 0.1321 0 0.076643 0.1058 0.054913 0.097974 0.089219 0.12705 4.7106 -0.14095 -0.21779 -0.014477 -0.36816 -0.60427 -0.17643 -0.67509 -0.93036 -0.18668 -0.54488 -0.5584 -0.23089 -0.0029045 -0.0060336 -0.00026786 -0.0077935 -1.6324 0.092637 0.1207 0.12158 0.15655 -0.11518 -0.060948 -0.050077 -0.076368 -0.042222
3.7578 0.095137 0.096862 0.005704 0.11213 0 0.068023 0.098596 -0.001402 0.022311 0.053427 0.083197 6.77 -0.11116 -0.16919 -0.011707 -0.30641 -0.51263 -0.15991 -0.58838 -0.76827 -0.15657 -0.44579 -0.3974 -0.20967 -0.0014727 -0.0029326 0.00018199 -0.0069411 -1.1475 0.066708 0.098675 0.064567 0.125 -0.12285 -0.018158 -0.053259 -0.015532 -0.030422
3.7617 0.085604 0.082262 0.0886 0.087994 0 0.076412 0.084043 -0.021412 -0.043739 0.047388 0.021248 8.8259 -0.074258 -0.11617 -0.0003861 -0.2413 -0.42367 -0.14069 -0.48519 -0.59965 -0.12328 -0.33801 -0.2318 -0.18301 -0.0009156 0.00080502 -2.9623e-05 -0.0064 -0.69909 0.05658 0.090778 0.0066345 0.079131 -0.126 0.024697 -0.054142 0.041317 -0.021527
3.7656 0.076475 0.064852 0.17064 0.060223 0 0.08624 0.062009 -0.010661 -0.071959 0.067856 -0.064453 10.889 -0.031747 -0.060417 0.016448 -0.17678 -0.33824 -0.11955 -0.37582 -0.43034 -0.08815 -0.22673 -0.078635 -0.15076 -0.001135 0.0049098 -0.00064487 -0.0060069 -0.31704 0.062937 0.079252 -0.034182 0.061532 -0.12305 0.064214 -0.053174 0.088645 -0.01622
3.7695 0.063008 0.048704 0.1505 0.027967 0 0.075566 0.039999 -0.0024096 -0.060378 0.082181 -0.1608 12.979 0.014174 -0.0041145 0.035649 -0.11591 -0.25706 -0.09736 -0.26958 -0.26606 -0.052532 -0.11701 0.04138 -0.11331 -0.0013683 0.008506 -0.0010923 -0.0053475 0.031186 0.070845 0.050734 -0.054584 0.083345 -0.11284 0.098099 -0.050764 0.12311 -0.01478
3.7734 0.044436 0.039356 0.023449 -0.0051258 0 0.035386 0.029753 -0.024171 -0.035782 0.061346 -0.23559 15.106 0.059058 0.048549 0.052115 -0.062405 -0.18138 -0.075533 -0.18006 -0.11616 -0.018618 -0.016842 0.11502 -0.071996 -0.00097425 0.010619 -0.0010116 -0.00422 0.36577 0.06316 0.017445 -0.068126 0.10719 -0.093848 0.12409 -0.047428 0.14209 -0.017215
3.7773 0.024979 0.036911 -0.10634 -0.026097 0 -0.0191 0.037213 -0.069943 -0.030185 0.011395 -0.25581 17.257 0.091771 0.08867 0.058469 -0.020349 -0.116 -0.057097 -0.12326 0.0019045 0.0093366 0.059799 0.14134 -0.032692 -6.9353e-05 0.010967 -0.00054413 -0.0029467 0.6264 0.036984 0.0090128 -0.086567 0.084703 -0.067657 0.1422 -0.04416 0.15047 -0.021834
3.7813 0.0093985 0.033857 -0.12618 -0.0199 0 -0.056414 0.05388 -0.10771 -0.053507 -0.029707 -0.21213 19.407 0.10815 0.11434 0.055473 0.011205 -0.064312 -0.043165 -0.094183 0.084979 0.030069 0.11087 0.12762 -8.6622e-05 0.00065887 0.010218 -0.0001426 -0.0021434 0.70547 0.005992 0.039933 -0.10233 0.010691 -0.040144 0.15553 -0.041604 0.15709 -0.026641
3.7852 -0.0022858 0.02102 -0.028982 0.013458 0 -0.051881 0.05932 -0.11211 -0.086376 -0.029123 -0.12837 21.536 0.10616 0.12446 0.044461 0.031492 -0.0306 -0.034547 -0.090294 0.12874 0.042401 0.13398 0.082132 0.023059 0.00073702 0.0093798 -0.00011586 -0.0021308 0.56546 -0.01364 0.085843 -0.094619 -0.065291 -0.014979 0.16455 -0.040117 0.16474 -0.031045
3.7891 -0.015465 -0.0042969 0.075589 0.049259 0 -0.0094084 0.035952 -0.086175 -0.097779 0.0051711 -0.045262 23.641 0.085159 0.11895 0.027605 0.039928 -0.018882 -0.031801 -0.10773 0.13035 0.045492 0.12805 0.011022 0.034524 0.00040294 0.0088654 -0.0003482 -0.002604 0.31985 -0.019114 0.096427 -0.054927 -0.086336 0.0041258 0.16943 -0.039998 0.17514 -0.034703
3.793 -0.03631 -0.036593 0.066719 0.050732 0 0.035451 -0.015349 -0.05222 -0.071436 0.026527 0.0094845 25.734 0.0458 0.098033 0.0099835 0.033118 -0.039754 -0.036386 -0.14164 0.080704 0.036922 0.089346 -0.078753 0.030059 0.00025847 0.0081901 -0.00043803 -0.0029371 0.17899 -0.023108 0.037723 -0.0033711 -0.047521 0.0094774 0.16758 -0.041919 0.18616 -0.037992
3.7969 -0.066281 -0.068236 -0.069818 -0.0025317 0 0.037015 -0.073822 -0.028067 -0.019585 -0.0090745 0.038849 27.831 0.0030658 0.072317 -0.0025553 0.015888 -0.084509 -0.045514 -0.17976 0.00093487 0.021122 0.034346 -0.17472 0.0154 0.0004993 0.0066167 -0.0001003 -0.0028166 0.29516 -0.041308 -0.073967 0.025038 -0.0048226 0.0013257 0.15798 -0.045286 0.1903 -0.042382
3.8008 -0.10076 -0.096146 -0.22824 -0.095258 0 -0.026505 -0.11508 -0.017242 0.025536 -0.099908 0.065545 29.936 -0.034225 0.047875 -0.0091055 -0.0069901 -0.14277 -0.056922 -0.2171 -0.092133 0.0019718 -0.025188 -0.25782 -0.004365 0.00065323 0.004129 0.00055631 -0.0025119 0.6472 -0.078446 -0.17955 0.012451 -0.021582 -0.016916 0.14121 -0.049295 0.18446 -0.048516
3.8047 -0.13267 -0.1221 -0.28491 -0.18509 0 -0.13146 -0.13101 -0.019118 0.034923 -0.19521 0.10219 32.039 -0.060334 0.028743 -0.0096829 -0.031466 -0.20593 -0.068858 -0.25024 -0.18558 -0.017355 -0.080495 -0.30669 -0.025388 0.00018294 0.0017624 0.0011324 -0.0024761 1.0722 -0.12513 -0.22224 -0.024947 -0.10497 -0.0421 0.11824 -0.053169 0.16762 -0.056642
3.8086 -0.15765 -0.14789 -0.21372 -0.23229 0 -0.22037 -0.13412 -0.038645 0.0029403 -0.23717 0.13144 34.124 -0.069385 0.019198 -0.0051727 -0.052034 -0.26243 -0.079105 -0.2754 -0.26326 -0.032681 -0.121 -0.30462 -0.042908 -0.00072482 0.00096072 0.0013128 -0.0027219 1.4125 -0.16572 -0.19201 -0.054051 -0.19623 -0.069616 0.091028 -0.055771 0.14012 -0.066771
3.8125 -0.17664 -0.17245 -0.10388 -0.22511 0 -0.24356 -0.14172 -0.079261 -0.050593 -0.21059 0.11738 36.182 -0.058289 0.023833 0.00097958 -0.05713 -0.28994 -0.083363 -0.28394 -0.29604 -0.035443 -0.12958 -0.2454 -0.048597 -0.0011541 0.0025447 0.0011521 -0.0026923 1.6401 -0.18864 -0.1313 -0.058697 -0.2253 -0.088793 0.067438 -0.05455 0.11161 -0.077041
3.8164 -0.19446 -0.19444 -0.06992 -0.1823 0 -0.20012 -0.15724 -0.1297 -0.097773 -0.15493 0.040503 38.207 -0.038478 0.038181 0.0061697 -0.045321 -0.2866 -0.081166 -0.27419 -0.28404 -0.024798 -0.10992 -0.13504 -0.042079 -0.00036505 0.006174 0.00099593 -0.0018118 1.8548 -0.19203 -0.098556 -0.055066 -0.17688 -0.09535 0.053971 -0.049475 0.093893 -0.084676
3.8203 -0.21592 -0.2159 -0.14718 -0.13743 0 -0.14213 -0.17035 -0.16795 -0.12556 -0.12894 -0.076536 40.201 -0.014887 0.061078 0.010601 -0.015674 -0.25132 -0.072073 -0.24286 -0.22533 0.00020589 -0.062317 0.011569 -0.022563 0.0013331 0.010653 0.0011156 -0.0001283 2.1804 -0.18454 -0.1228 -0.073316 -0.10582 -0.087504 0.054142 -0.040674 0.092233 -0.087859
3.8242 -0.24257 -0.24096 -0.27148 -0.12194 0 -0.13415 -0.17672 -0.18456 -0.14528 -0.16251 -0.1798 42.165 0.0080902 0.091396 0.015078 0.031675 -0.1848 -0.056026 -0.18731 -0.11994 0.039755 0.011999 0.17809 0.010239 0.0027498 0.014694 0.0014146 0.0016815 2.6696 -0.18259 -0.18826 -0.12608 -0.089389 -0.064562 0.070455 -0.028617 0.11013 -0.084974
3.8281 -0.27195 -0.27024 -0.35137 -0.15582 0 -0.20031 -0.19355 -0.1985 -0.18022 -0.23955 -0.22663 44.094 0.025924 0.12944 0.022996 0.096819 -0.086833 -0.032698 -0.10052 0.036319 0.094699 0.1144 0.35461 0.058227 0.002949 0.017528 0.0015128 0.00299 3.296 -0.20353 -0.25773 -0.19713 -0.16282 -0.025858 0.10673 -0.014581 0.15065 -0.072857
3.832 -0.29979 -0.29852 -0.35303 -0.24113 0 -0.30566 -0.24719 -0.2412 -0.2423 -0.32182 -0.22351 45.983 0.041039 0.17414 0.037985 0.17028 0.028377 -0.0057775 0.0094911 0.22597 0.15731 0.23592 0.541 0.11705 0.0022131 0.019088 0.0011505 0.0038688 4.0075 -0.25446 -0.30808 -0.26035 -0.29447 0.019724 0.15472 -0.0020627 0.19997 -0.052765
3.8359 -0.32364 -0.32012 -0.31717 -0.3548 0 -0.38857 -0.33995 -0.32084 -0.31946 -0.38372 -0.22368 47.825 0.057935 0.22418 0.059539 0.245 0.151 0.021592 0.13111 0.43334 0.22065 0.36893 0.74262 0.18198 0.0018218 0.019882 0.0005271 0.0050054 4.7611 -0.32331 -0.34335 -0.3064 -0.41587 0.064936 0.20548 0.0071299 0.24648 -0.027951
3.8398 -0.34491 -0.33634 -0.30434 -0.45073 0 -0.41352 -0.43262 -0.40635 -0.38621 -0.42266 -0.28365 49.615 0.079369 0.27877 0.086502 0.317 0.27634 0.047475 0.25675 0.64978 0.28019 0.50922 0.96075 0.25008 0.0028491 0.020725 0.00022086 0.0069638 5.5071 -0.38273 -0.37756 -0.34859 -0.47397 0.1053 0.25334 0.01198 0.28392 -0.00065172
3.8438 -0.36774 -0.35566 -0.33431 -0.48326 0 -0.39498 -0.4702 -0.45413 -0.42749 -0.44274 -0.41516 51.36 0.1079 0.33687 0.11677 0.38262 0.40041 0.069975 0.37812 0.8666 0.33131 0.65243 1.1852 0.31814 0.0051782 0.022371 0.00071698 0.0095638 6.17 -0.40881 -0.41068 -0.40394 -0.46179 0.13649 0.2926 0.011763 0.30708 0.026541
3.8477 -0.39493 -0.38468 -0.37939 -0.4432 0 -0.37424 -0.43435 -0.45271 -0.45258 -0.44018 -0.57389 53.063 0.14405 0.39521 0.14307 0.43626 0.51889 0.085884 0.47968 1.0686 0.36507 0.78878 1.3952 0.37892 0.0076683 0.025083 0.0019576 0.012017 6.6813 -0.40157 -0.42699 -0.47235 -0.41185 0.15103 0.31418 0.0061656 0.31418 0.048309
3.8516 -0.42489 -0.41966 -0.40673 -0.37469 0 -0.3783 -0.37015 -0.43748 -0.48532 -0.41291 -0.69335 54.726 0.17902 0.44978 0.1609 0.4817 0.63223 0.097471 0.56329 1.2525 0.3864 0.91204 1.5689 0.43029 0.0092025 0.028376 0.003332 0.013639 7.0468 -0.38807 -0.41766 -0.53635 -0.3685 0.15483 0.32467 -0.00058115 0.32063 0.064204
3.8555 -0.45268 -0.4493 -0.41628 -0.34798 0 -0.40439 -0.3528 -0.45663 -0.54036 -0.38128 -0.73312 56.334 0.20806 0.49862 0.16896 0.5201 0.73949 0.10589 0.63067 1.4157 0.398 1.018 1.6936 0.47104 0.0095246 0.031229 0.0041354 0.014377 7.3658 -0.40213 -0.40077 -0.57931 -0.36398 0.15083 0.32782 -0.0065467 0.33382 0.074585
3.8594 -0.47481 -0.46679 -0.43514 -0.40317 0 -0.43974 -0.4195 -0.52231 -0.60837 -0.38639 -0.70139 57.87 0.22736 0.54022 0.16704 0.55254 0.83945 0.11241 0.68434 1.5563 0.40308 1.1034 1.7703 0.50061 0.0091446 0.032723 0.0040981 0.01465 7.755 -0.4567 -0.41225 -0.60045 -0.40829 0.14234 0.32756 -0.010033 0.35955 0.08028
3.8633 -0.49295 -0.47796 -0.48208 -0.51418 0 -0.48481 -0.53257 -0.59793 -0.66309 -0.45524 -0.63887 59.319 0.23228 0.57219 0.15598 0.57946 0.92815 0.11885 0.72761 1.6691 0.40683 1.1618 1.8102 0.51791 0.0086406 0.032653 0.0035322 0.014781 8.2328 -0.53311 -0.47217 -0.61143 -0.48923 0.13446 0.32964 -0.0086935 0.40413 0.082991
3.8672 -0.51217 -0.49522 -0.54538 -0.60972 0 -0.54725 -0.61417 -0.63448 -0.68145 -0.56449 -0.58579 60.68 0.228 0.59547 0.14296 0.60123 1.0012 0.12711 0.7663 1.7541 0.4165 1.1959 1.8275 0.52694 0.008209 0.031616 0.0030047 0.014702 8.6792 -0.59627 -0.55996 -0.62137 -0.57773 0.13354 0.33864 -0.0023942 0.45938 0.08657
3.8711 -0.53496 -0.52326 -0.59541 -0.63508 0 -0.61438 -0.62061 -0.617 -0.65804 -0.64663 -0.56229 61.963 0.22436 0.61334 0.13325 0.61828 1.0595 0.1371 0.80201 1.8171 0.43304 1.2166 1.8349 0.533 0.0078386 0.030523 0.0028663 0.014223 8.9257 -0.62098 -0.62656 -0.62831 -0.63912 0.13999 0.35268 0.0064794 0.51126 0.092445
3.875 -0.55731 -0.5526 -0.61232 -0.59672 0 -0.64515 -0.58081 -0.57393 -0.60519 -0.64414 -0.57044 63.176 0.22712 0.62701 0.12907 0.63024 1.1028 0.14843 0.83371 1.8594 0.45587 1.2297 1.8405 0.53858 0.0076789 0.029991 0.0030542 0.013485 8.9011 -0.60629 -0.63526 -0.62536 -0.65024 0.15314 0.36982 0.016431 0.55139 0.10072
3.8789 -0.57199 -0.56938 -0.59756 -0.54796 0 -0.60469 -0.5589 -0.54433 -0.5451 -0.56451 -0.6029 64.316 0.24151 0.63762 0.13184 0.63673 1.1314 0.16052 0.85963 1.8822 0.4834 1.2417 1.8461 0.54595 0.0080197 0.030093 0.003285 0.013002 8.6987 -0.5697 -0.59319 -0.61135 -0.61387 0.17141 0.38751 0.025836 0.57211 0.11094
3.8828 -0.57648 -0.57116 -0.56445 -0.53325 0 -0.51163 -0.58108 -0.54175 -0.5028 -0.481 -0.64288 65.375 0.27357 0.64504 0.14142 0.63599 1.1438 0.17175 0.87278 1.882 0.50951 1.2624 1.846 0.55747 0.0088921 0.03053 0.0033864 0.0132 8.5017 -0.53231 -0.54363 -0.59299 -0.55907 0.18878 0.40015 0.031646 0.56296 0.12011
3.8867 -0.57715 -0.57066 -0.52851 -0.54979 0 -0.44247 -0.60719 -0.55176 -0.49945 -0.47319 -0.66077 66.346 0.31055 0.6494 0.15082 0.63086 1.1478 0.1811 0.87412 1.8677 0.52752 1.2918 1.829 0.57052 0.0098548 0.030908 0.0034329 0.013971 8.4411 -0.51049 -0.52748 -0.57775 -0.52391 0.19784 0.40661 0.033781 0.54086 0.12466
3.8906 -0.58413 -0.58192 -0.51078 -0.56332 0 -0.47408 -0.58015 -0.55792 -0.54101 -0.5605 -0.62424 67.231 0.34293 0.65009 0.1566 0.62277 1.1455 0.18832 0.86523 1.8429 0.5351 1.3256 1.7871 0.58267 0.010333 0.030876 0.0035997 0.014754 8.5138 -0.51577 -0.55121 -0.56814 -0.53168 0.19561 0.40766 0.032776 0.51713 0.12329
3.8945 -0.6008 -0.60356 -0.53904 -0.55508 0 -0.61172 -0.49992 -0.56059 -0.60744 -0.68934 -0.52488 68.038 0.36257 0.64652 0.15632 0.61297 1.1384 0.1933 0.84787 1.8106 0.53107 1.3589 1.7252 0.5917 0.010188 0.030197 0.0039347 0.015066 8.6243 -0.55279 -0.58893 -0.56458 -0.57708 0.18048 0.40425 0.029228 0.5009 0.11541
3.8984 -0.61881 -0.61812 -0.62631 -0.54394 0 -0.77337 -0.43785 -0.56723 -0.65761 -0.78278 -0.39883 68.767 0.35797 0.63756 0.14732 0.60304 1.1268 0.19592 0.82468 1.7744 0.51464 1.3823 1.6641 0.59421 0.0098709 0.028925 0.0042936 0.014923 8.6874 -0.61104 -0.61086 -0.57082 -0.63128 0.15121 0.39785 0.024052 0.50373 0.10077
3.9023 -0.62476 -0.61007 -0.7389 -0.55903 0 -0.85182 -0.46891 -0.57193 -0.65654 -0.803 -0.31424 69.408 0.32366 0.62304 0.13107 0.59576 1.1104 0.19662 0.8016 1.7411 0.4914 1.3806 1.6308 0.58747 0.0099574 0.027594 0.004482 0.014726 8.69 -0.66072 -0.60711 -0.59204 -0.66093 0.11546 0.39066 0.019145 0.52907 0.083422
3.9063 -0.61325 -0.58401 -0.79706 -0.59713 0 -0.8008 -0.58976 -0.55587 -0.60635 -0.77002 -0.32592 69.956 0.27487 0.60564 0.11367 0.59268 1.0908 0.19653 0.78249 1.7148 0.46986 1.3549 1.6415 0.57493 0.01056 0.027068 0.0044317 0.014795 8.6729 -0.66667 -0.58736 -0.62561 -0.64826 0.085649 0.38326 0.015672 0.56212 0.068878
3.9102 -0.59363 -0.56347 -0.7325 -0.61863 0 -0.66803 -0.71143 -0.51317 -0.54977 -0.72811 -0.43165 70.412 0.2215 0.58701 0.09862 0.5954 1.0698 0.19626 0.76953 1.6982 0.45457 1.3068 1.6901 0.55907 0.01126 0.027931 0.0042392 0.015085 8.6777 -0.61634 -0.56552 -0.65624 -0.60083 0.069706 0.37548 0.014329 0.59362 0.060256
3.9141 -0.58328 -0.57013 -0.56316 -0.59182 0 -0.54971 -0.73962 -0.47111 -0.53566 -0.70148 -0.56923 70.787 0.17422 0.56898 0.089257 0.60554 1.0498 0.19652 0.76465 1.6941 0.44961 1.2401 1.7523 0.5429 0.011597 0.029868 0.0040591 0.015352 8.7266 -0.5379 -0.55099 -0.6645 -0.54729 0.075066 0.36715 0.015746 0.61437 0.060316
3.918 -0.59314 -0.60366 -0.40602 -0.53737 0 -0.5138 -0.6632 -0.47494 -0.57492 -0.68265 -0.65991 71.089 0.15352 0.55593 0.091465 0.62827 1.0383 0.19915 0.77338 1.7098 0.46206 1.1662 1.8026 0.53322 0.011564 0.031708 0.0039867 0.015502 8.8368 -0.48654 -0.55199 -0.64317 -0.52196 0.11651 0.35867 0.021684 0.61013 0.073972
3.9219 -0.61868 -0.64152 -0.39157 -0.51875 0 -0.56049 -0.56144 -0.54635 -0.63025 -0.65596 -0.66366 71.31 0.16192 0.551 0.10337 0.66297 1.0419 0.20545 0.79604 1.7445 0.48774 1.1068 1.8317 0.53433 0.011573 0.03229 0.0040387 0.015701 9.0267 -0.50461 -0.57748 -0.60556 -0.54607 0.1851 0.35302 0.031901 0.58925 0.096989
3.9258 -0.64367 -0.6582 -0.54203 -0.58099 0 -0.64245 -0.52412 -0.65673 -0.65298 -0.62231 -0.60298 71.436 0.19213 0.55518 0.12161 0.70722 1.0627 0.21572 0.83169 1.7961 0.52154 1.072 1.8517 0.54639 0.011989 0.031479 0.0042061 0.016119 9.2864 -0.58774 -0.62635 -0.57669 -0.61474 0.26828 0.35289 0.045651 0.56442 0.12472
3.9297 -0.65208 -0.64435 -0.73079 -0.69806 0 -0.70964 -0.5676 -0.74472 -0.63177 -0.59694 -0.54079 71.461 0.23731 0.56918 0.14342 0.75855 1.1018 0.22999 0.87929 1.8633 0.55947 1.0686 1.8861 0.56906 0.012753 0.030373 0.0044844 0.016665 9.5454 -0.68639 -0.67487 -0.57484 -0.69719 0.35511 0.36043 0.062143 0.54574 0.15343
3.9336 -0.6368 -0.60902 -0.77981 -0.7852 0 -0.73347 -0.6292 -0.76315 -0.6029 -0.5871 -0.53557 71.393 0.28745 0.59365 0.16515 0.813 1.1596 0.24798 0.93709 1.9442 0.5964 1.1036 1.9531 0.60121 0.013474 0.030407 0.0048405 0.017063 9.687 -0.74137 -0.68379 -0.59943 -0.7509 0.43044 0.37825 0.080113 0.54625 0.17821
3.9375 -0.59918 -0.56617 -0.61949 -0.76775 0 -0.70179 -0.63735 -0.71139 -0.61013 -0.57905 -0.60808 71.249 0.32326 0.62633 0.18004 0.85845 1.2291 0.26668 0.9957 2.0305 0.623 1.1778 2.0513 0.63685 0.013803 0.032103 0.0051752 0.01717 9.6083 -0.72252 -0.62796 -0.63343 -0.74272 0.46545 0.40674 0.095258 0.57913 0.19053
3.9414 -0.54363 -0.5212 -0.36142 -0.64185 0 -0.61112 -0.5784 -0.62611 -0.65483 -0.55028 -0.73584 71.036 0.34039 0.65866 0.18671 0.88696 1.2939 0.28158 1.0428 2.1078 0.63744 1.2649 2.1564 0.66753 0.013674 0.034576 0.0053511 0.017149 9.2709 -0.64041 -0.52195 -0.65549 -0.66567 0.46041 0.4367 0.10437 0.62717 0.19078
3.9453 -0.47483 -0.47029 -0.20443 -0.47189 0 -0.47459 -0.49451 -0.54479 -0.68901 -0.49279 -0.86776 70.744 0.33885 0.68519 0.1845 0.89333 1.3439 0.28967 1.0702 2.1657 0.63841 1.3511 2.2273 0.68844 0.013213 0.036228 0.0052748 0.017247 8.6945 -0.52845 -0.4127 -0.651 -0.54265 0.4168 0.46197 0.10543 0.67743 0.17917
3.9492 -0.39983 -0.40981 -0.25273 -0.33299 0 -0.33156 -0.42722 -0.4796 -0.65994 -0.42159 -0.94481 70.362 0.32029 0.70047 0.17332 0.87346 1.3692 0.28821 1.0708 2.1937 0.62517 1.4221 2.22 0.69516 0.012537 0.035937 0.0049453 0.017411 7.916 -0.41794 -0.34166 -0.61649 -0.41586 0.33905 0.47638 0.0969 0.71608 0.15662
3.9531 -0.32966 -0.3442 -0.41777 -0.25687 0 -0.23357 -0.37706 -0.42147 -0.56106 -0.36024 -0.92076 69.891 0.28864 0.6932 0.15267 0.81893 1.3494 0.27165 1.0298 2.1672 0.59491 1.4519 2.1038 0.67866 0.011668 0.033694 0.0044188 0.017206 6.9702 -0.32739 -0.31275 -0.5582 -0.32672 0.23684 0.46792 0.075993 0.7165 0.12444
3.957 -0.27588 -0.28447 -0.50201 -0.22684 0 -0.20847 -0.32096 -0.36143 -0.43758 -0.31971 -0.78174 69.354 0.25422 0.66014 0.12688 0.73833 1.2805 0.24125 0.95108 2.0766 0.5513 1.4294 1.8732 0.63889 0.010596 0.030213 0.003743 0.01619 5.9166 -0.26624 -0.29841 -0.48729 -0.29534 0.13816 0.43532 0.047087 0.67038 0.089284
3.9609 -0.24383 -0.24084 -0.38875 -0.21326 0 -0.23658 -0.25655 -0.30275 -0.34223 -0.2916 -0.55713 68.779 0.22059 0.60611 0.099594 0.64352 1.1708 0.2016 0.84683 1.9291 0.49834 1.3617 1.5507 0.58102 0.0093209 0.02608 0.0029578 0.01437 4.8634 -0.23857 -0.27553 -0.41276 -0.3094 0.057365 0.38637 0.015677 0.59116 0.055348
3.9648 -0.22949 -0.21723 -0.15589 -0.20477 0 -0.26705 -0.21305 -0.25435 -0.28708 -0.25978 -0.30991 68.186 0.18852 0.53428 0.073017 0.54182 1.0249 0.15564 0.72444 1.7273 0.43793 1.2532 1.1783 0.50808 0.0078408 0.021312 0.0021779 0.012269 3.9331 -0.23852 -0.25053 -0.33553 -0.33026 0.0022979 0.32707 -0.014455 0.49003 0.0251
3.9688 -0.22341 -0.21112 -0.0030455 -0.20675 0 -0.26196 -0.21372 -0.2178 -0.23857 -0.21629 -0.10519 67.579 0.15766 0.44903 0.049395 0.4411 0.84876 0.10687 0.59239 1.476 0.37206 1.1105 0.80229 0.42388 0.0061828 0.015705 0.0016397 0.010492 3.184 -0.24594 -0.24565 -0.24974 -0.31594 -0.021132 0.26504 -0.039206 0.3818 0.00079706
3.9727 -0.21777 -0.2158 -0.062109 -0.22036 0 -0.22553 -0.23826 -0.1844 -0.15674 -0.16695 0.024168 66.955 0.12489 0.35924 0.032808 0.35437 0.6518 0.061636 0.46398 1.182 0.30342 0.94527 0.45813 0.33588 0.004506 0.0094696 0.0015833 0.009209 2.5695 -0.23485 -0.26367 -0.15297 -0.24871 -0.0077384 0.21649 -0.050786 0.29836 -0.013695
3.9766 -0.20963 -0.22201 -0.27408 -0.23326 0 -0.19066 -0.2363 -0.14393 -0.036728 -0.12446 0.089135 66.308 0.089825 0.27455 0.021688 0.28065 0.45411 0.022107 0.34447 0.87842 0.2361 0.7804 0.16494 0.25332 0.0031168 0.0034355 0.0020017 0.008066 1.9916 -0.19284 -0.2748 -0.05654 -0.14784 0.018996 0.18432 -0.052497 0.24581 -0.021837
3.9805 -0.19848 -0.21979 -0.44779 -0.23171 0 -0.18025 -0.1819 -0.094141 0.08661 -0.098254 0.12534 65.63 0.053826 0.19766 0.015159 0.21805 0.26303 -0.011416 0.23418 0.5785 0.17209 0.62324 -0.071489 0.18019 0.0022538 -0.0014166 0.0024871 0.0065897 1.4054 -0.13344 -0.24491 0.017503 -0.056086 0.049393 0.16736 -0.046596 0.22154 -0.025014
3.9844 -0.18282 -0.20263 -0.43867 -0.21497 0 -0.18482 -0.10652 -0.042353 0.16953 -0.089412 0.16143 64.913 0.018711 0.13028 0.012096 0.16403 0.085138 -0.039054 0.13286 0.29465 0.11333 0.47978 -0.2508 0.11981 0.0018112 -0.0046401 0.0024108 0.0046825 0.86583 -0.086709 -0.17535 0.05438 -0.0089357 0.074737 0.16286 -0.035867 0.21999 -0.024753
3.9883 -0.16089 -0.17202 -0.27367 -0.19206 0 -0.1769 -0.068375 2.0548e-05 0.19254 -0.092474 0.20195 64.147 -0.011414 0.073957 0.010734 0.1146 -0.069225 -0.061062 0.040308 0.046739 0.063577 0.35796 -0.37156 0.077697 0.0013669 -0.0065655 0.0014058 0.0027388 0.46652 -0.07409 -0.10799 0.062991 -0.011285 0.0837 0.16455 -0.025101 0.22868 -0.023132
3.9922 -0.13421 -0.13743 -0.10913 -0.16645 0 -0.14223 -0.088739 0.024131 0.16823 -0.10056 0.23385 63.336 -0.032778 0.026041 0.0082595 0.065103 -0.19258 -0.079234 -0.042736 -0.1481 0.026006 0.26025 -0.42903 0.054125 0.00060877 -0.0078791 -0.00021303 0.0013074 0.23655 -0.090104 -0.085157 0.070539 -0.040432 0.072929 0.16006 -0.020829 0.22515 -0.023091
3.9961 -0.10852 -0.10973 -0.073986 -0.13096 0 -0.09273 -0.12603 0.028628 0.12536 -0.10955 0.24253 62.498 -0.046985 -0.015769 0.0040709 0.016808 -0.28641 -0.094569 -0.11337 -0.29078 -0.00014106 0.18357 -0.41714 0.043625 -0.00025758 -0.0089237 -0.0015185 0.00065141 0.11373 -0.10794 -0.10573 0.095751 -0.069878 0.050157 0.14602 -0.023831 0.20468 -0.025369
4 -0.089492 -0.093177 -0.15519 -0.081042 0 -0.051262 -0.11897 0.021615 0.088713 -0.11832 0.21911 61.657 -0.055189 -0.050569 -0.0015967 -0.026906 -0.34811 -0.10676 -0.16664 -0.37661 -0.014427 0.12952 -0.33319 0.043891 -0.0006461 -0.0093288 -0.0016062 0.00060635 0.027353 -0.10332 -0.12572 0.12633 -0.089396 0.020337 0.12262 -0.033828 0.16856 -0.030031
4.0039 -0.077527 -0.083315 -0.22836 -0.029262 0 -0.02939 -0.053264 0.016499 0.067622 -0.125 0.1578 60.825 -0.058988 -0.076667 -0.0080976 -0.061521 -0.3752 -0.11525 -0.197 -0.40164 -0.016713 0.10007 -0.18338 0.052378 -0.00023541 -0.0082718 -0.00034363 0.00081783 -0.0017828 -0.074593 -0.10508 0.12661 -0.10307 -0.010884 0.091779 -0.049699 0.12119 -0.036797
4.0078 -0.068278 -0.072872 -0.18982 0.00041671 0 -0.022724 0.02049 0.02027 0.052958 -0.12327 0.056248 59.993 -0.059809 -0.083573 -0.01256 -0.071263 -0.35215 -0.11711 -0.18586 -0.34153 -0.0044799 0.10971 0.013412 0.066853 0.00056735 -0.0051555 0.0014201 0.0010905 0.13763 -0.042168 -0.051801 0.071668 -0.11237 -0.032836 0.063064 -0.067623 0.080215 -0.044115
4.0117 -0.058846 -0.059505 -0.055147 -0.0046856 0 -0.023474 0.036844 0.022045 0.021103 -0.10518 -0.074855 59.142 -0.057583 -0.069783 -0.012684 -0.054554 -0.29159 -0.11345 -0.1408 -0.22093 0.015939 0.15205 0.22748 0.083388 0.00095866 -0.00017707 0.0024556 0.0015289 0.53488 -0.030573 -0.015399 -0.025607 -0.1079 -0.04266 0.047143 -0.081884 0.061004 -0.049346
4.0156 -0.052588 -0.047838 0.064294 -0.032236 0 -0.030349 -0.02063 -0.0034733 -0.05134 -0.070909 -0.20467 58.262 -0.049933 -0.035078 -0.0076527 -0.01236 -0.1993 -0.10519 -0.067484 -0.051552 0.041778 0.2236 0.42686 0.10156 0.00061936 0.0056294 0.0021265 0.0023771 1.1461 -0.050366 -0.03561 -0.12365 -0.081872 -0.04057 0.047571 -0.090528 0.066817 -0.051224
4.0195 -0.056183 -0.044603 0.070806 -0.057869 0 -0.043754 -0.10769 -0.072877 -0.16406 -0.035569 -0.29368 57.362 -0.034491 0.019701 0.0029345 0.053165 -0.081088 -0.093226 0.028127 0.15514 0.0708 0.32017 0.58893 0.12141 0.00017831 0.010902 0.00090604 0.0037308 1.7987 -0.093313 -0.09959 -0.18912 -0.046449 -0.027199 0.066093 -0.092374 0.098095 -0.048801
4.0234 -0.071491 -0.052725 -0.034791 -0.071275 0 -0.05625 -0.16645 -0.16906 -0.27917 -0.02061 -0.32066 56.456 -0.0069781 0.092724 0.019385 0.13808 0.055404 -0.07877 0.13733 0.3836 0.10049 0.4354 0.70717 0.14391 0.00062635 0.014654 -4.7999e-05 0.0053681 2.3042 -0.14014 -0.15218 -0.22288 -0.032454 -0.0035309 0.10366 -0.086377 0.15249 -0.040808
4.0273 -0.091599 -0.070127 -0.16561 -0.084967 0 -0.054721 -0.17608 -0.24274 -0.33861 -0.032321 -0.30039 55.553 0.033822 0.17171 0.039402 0.22674 0.19004 -0.063783 0.24116 0.59832 0.12834 0.54935 0.78777 0.17078 0.0021952 0.016685 8.5473e-05 0.0068253 2.5687 -0.17142 -0.14838 -0.24781 -0.063465 0.02595 0.15163 -0.074601 0.21345 -0.027515
4.0313 -0.10662 -0.092913 -0.23229 -0.1146 0 -0.034281 -0.15613 -0.24855 -0.30903 -0.049367 -0.27119 54.644 0.079497 0.24346 0.059336 0.30522 0.3074 -0.048941 0.32883 0.77719 0.15462 0.64641 0.83881 0.20114 0.0039205 0.01746 0.0010824 0.0076583 2.6088 -0.17494 -0.094834 -0.27405 -0.13043 0.055749 0.19794 -0.061187 0.26624 -0.011845
4.0352 -0.11385 -0.11811 -0.21325 -0.15389 0 -0.0072066 -0.13108 -0.18746 -0.21651 -0.040236 -0.26055 53.716 0.12387 0.30106 0.077235 0.36642 0.39858 -0.034168 0.3949 0.90751 0.17983 0.71825 0.86129 0.234 0.0044825 0.017589 0.00192 0.0077088 2.4952 -0.14988 -0.041155 -0.28313 -0.19613 0.082926 0.23679 -0.04789 0.30492 0.0045947
4.0391 -0.12115 -0.14322 -0.15534 -0.17556 0 0.0049066 -0.10625 -0.11303 -0.13264 -0.0015521 -0.26167 52.768 0.16024 0.33858 0.091272 0.40454 0.45606 -0.019276 0.43528 0.97927 0.20457 0.75826 0.84964 0.26793 0.0035335 0.017363 0.0017387 0.007197 2.3104 -0.10922 -0.033584 -0.25104 -0.2289 0.10462 0.26317 -0.036242 0.3253 0.02012
4.043 -0.13907 -0.16499 -0.11986 -0.16067 0 -0.012424 -0.082164 -0.088964 -0.11602 0.022556 -0.24432 51.802 0.17405 0.34571 0.097844 0.40914 0.46383 -0.0040487 0.44089 0.97133 0.22932 0.75446 0.80063 0.2984 0.0021086 0.016684 0.00061907 0.0065749 2.1534 -0.077697 -0.077805 -0.18399 -0.23198 0.11432 0.26936 -0.028197 0.32301 0.031362
4.0469 -0.16945 -0.18083 -0.13145 -0.12457 0 -0.058878 -0.079751 -0.13366 -0.16099 -0.028099 -0.18942 50.822 0.16449 0.33164 0.09734 0.39036 0.43486 0.010045 0.42133 0.9099 0.25237 0.72247 0.72177 0.32036 0.0016205 0.015398 -0.00053147 0.0062303 2.1379 -0.081293 -0.14218 -0.12306 -0.23643 0.11103 0.26109 -0.023182 0.30909 0.037001
4.0508 -0.20272 -0.19205 -0.16984 -0.1084 0 -0.12501 -0.13203 -0.20458 -0.20463 -0.16597 -0.11202 49.819 0.13718 0.30481 0.090785 0.35679 0.38136 0.021029 0.38379 0.81613 0.2711 0.67463 0.63113 0.33152 0.0024577 0.013654 -0.00082146 0.0062523 2.3317 -0.13121 -0.19003 -0.10736 -0.26327 0.096013 0.24368 -0.020636 0.28991 0.037098
4.0547 -0.22684 -0.20452 -0.19951 -0.14195 0 -0.19947 -0.24188 -0.23915 -0.18832 -0.32239 -0.050479 48.779 0.097466 0.27126 0.078888 0.31447 0.31244 0.027039 0.33334 0.70524 0.28288 0.61956 0.5488 0.33022 0.0036589 0.011949 -0.00011683 0.0064353 2.6784 -0.21323 -0.20641 -0.13445 -0.29473 0.070523 0.22082 -0.020361 0.26921 0.031721
4.0586 -0.23869 -0.22411 -0.20363 -0.21515 0 -0.26793 -0.35619 -0.21379 -0.11471 -0.39086 -0.034161 47.695 0.053322 0.23816 0.062503 0.27042 0.23933 0.025385 0.27593 0.59528 0.28386 0.56714 0.48787 0.31454 0.0039972 0.010828 0.00098308 0.0065098 3.0095 -0.29312 -0.19977 -0.16356 -0.28733 0.03662 0.19669 -0.022357 0.25038 0.021038
4.0625 -0.24576 -0.25061 -0.19496 -0.28752 0 -0.31115 -0.39847 -0.16423 -0.044671 -0.32007 -0.061929 46.571 0.021105 0.21552 0.044117 0.23539 0.18177 0.013124 0.22422 0.51437 0.26886 0.53051 0.45232 0.28516 0.0032859 0.010539 0.0017984 0.0063944 3.1789 -0.33708 -0.18734 -0.16152 -0.21668 0.0016714 0.17709 -0.026909 0.23614 0.0066091
4.0664 -0.25691 -0.27656 -0.19994 -0.32485 0 -0.31496 -0.33829 -0.1492 -0.038766 -0.17034 -0.1093 45.413 0.0055712 0.20366 0.027353 0.21209 0.14581 -0.004227 0.18681 0.4663 0.24469 0.50922 0.44195 0.25205 0.0025014 0.010945 0.0021291 0.0062375 3.2059 -0.33326 -0.18346 -0.14183 -0.10972 -0.026512 0.16333 -0.032589 0.22629 -0.0077998
4.0703 -0.27229 -0.29268 -0.23209 -0.3253 0 -0.28819 -0.2275 -0.19475 -0.10306 -0.070517 -0.15184 44.219 0.0075019 0.20248 0.014376 0.20207 0.13416 -0.022591 0.16876 0.45292 0.21633 0.50334 0.45838 0.22088 0.0026353 0.011744 0.0022081 0.0062311 3.2687 -0.29833 -0.19659 -0.15157 -0.031116 -0.043945 0.15623 -0.03814 0.22205 -0.020124
4.0742 -0.28337 -0.29496 -0.27665 -0.3109 0 -0.26509 -0.16019 -0.27309 -0.19076 -0.10632 -0.18018 42.979 0.026146 0.21132 0.0072346 0.20631 0.14804 -0.037433 0.17405 0.47435 0.18954 0.51253 0.50638 0.19739 0.003586 0.012733 0.0022441 0.0064095 3.5275 -0.26388 -0.22807 -0.21711 -0.034671 -0.047444 0.15636 -0.042058 0.22483 -0.028386
4.0781 -0.28243 -0.28691 -0.29995 -0.29893 0 -0.27826 -0.19035 -0.33197 -0.25151 -0.24356 -0.19785 41.693 0.059096 0.23024 0.010188 0.22806 0.19056 -0.039136 0.21042 0.53373 0.17678 0.53902 0.59011 0.19267 0.004316 0.013876 0.002163 0.0066652 3.9439 -0.25326 -0.26918 -0.30727 -0.12341 -0.0317 0.16583 -0.040535 0.2394 -0.02878
4.082 -0.27101 -0.27547 -0.27888 -0.28627 0 -0.32277 -0.28638 -0.34126 -0.27387 -0.36205 -0.21329 40.374 0.095926 0.25603 0.023173 0.26347 0.2514 -0.022735 0.26898 0.61919 0.18689 0.58078 0.70835 0.21032 0.0040674 0.015189 0.0018359 0.0069659 4.2947 -0.26614 -0.30296 -0.35721 -0.25104 -0.0021774 0.18327 -0.030878 0.26627 -0.02106
4.0859 -0.25824 -0.26563 -0.22608 -0.26178 0 -0.35202 -0.36554 -0.31179 -0.28136 -0.36945 -0.23823 39.04 0.13152 0.28654 0.043173 0.30746 0.32162 0.0083885 0.33773 0.7211 0.21748 0.63503 0.85246 0.24579 0.0032507 0.016612 0.0014451 0.0075013 4.3858 -0.28184 -0.31602 -0.33221 -0.35796 0.0336 0.20606 -0.014033 0.30157 -0.007773
4.0898 -0.25152 -0.25847 -0.18485 -0.22836 0 -0.31983 -0.37109 -0.27595 -0.29683 -0.2846 -0.28807 37.693 0.16347 0.32059 0.067848 0.35654 0.39611 0.050796 0.4086 0.83447 0.26545 0.70002 1.0073 0.29529 0.0030142 0.018033 0.0014457 0.0085262 4.2578 -0.278 -0.31097 -0.26568 -0.40794 0.070556 0.23225 0.0086635 0.34186 0.0089756
4.0938 -0.24978 -0.25299 -0.19172 -0.20676 0 -0.23198 -0.31582 -0.25739 -0.32048 -0.21064 -0.37234 36.311 0.19006 0.35686 0.094169 0.40662 0.46972 0.099305 0.47264 0.95428 0.32545 0.77331 1.1539 0.35351 0.0039823 0.019386 0.0020727 0.010002 4.1643 -0.24989 -0.30427 -0.23042 -0.39937 0.10307 0.25943 0.03495 0.38254 0.026423
4.0977 -0.24601 -0.24798 -0.23877 -0.2161 0 -0.15115 -0.25571 -0.2601 -0.34253 -0.22837 -0.47748 34.862 0.20884 0.39115 0.11459 0.44735 0.53321 0.13926 0.51341 1.0704 0.38065 0.84552 1.2723 0.40654 0.0055618 0.020694 0.0029449 0.011421 4.3286 -0.21519 -0.30829 -0.27043 -0.35312 0.12024 0.28115 0.056676 0.41187 0.037572
4.1016 -0.23547 -0.24174 -0.27557 -0.25268 0 -0.14147 -0.22956 -0.27863 -0.3658 -0.31808 -0.5627 33.335 0.22124 0.419 0.12606 0.47454 0.58462 0.16267 0.53442 1.1737 0.41773 0.90467 1.3459 0.44462 0.0065535 0.021961 0.0032956 0.012101 4.7132 -0.20013 -0.31651 -0.36058 -0.29502 0.12353 0.29471 0.067957 0.42733 0.040393
4.1055 -0.22049 -0.23179 -0.25571 -0.2903 0 -0.20375 -0.22848 -0.30779 -0.40319 -0.38415 -0.58353 31.75 0.22612 0.43743 0.1275 0.48605 0.62195 0.16714 0.53827 1.2572 0.43206 0.94372 1.365 0.46396 0.0063674 0.023047 0.0026952 0.011745 5.0305 -0.21728 -0.30995 -0.43195 -0.24518 0.11398 0.29904 0.066307 0.4289 0.034669
4.1094 -0.20733 -0.2167 -0.18534 -0.30127 0 -0.26931 -0.21943 -0.33868 -0.45089 -0.35138 -0.52829 30.145 0.22242 0.444 0.11868 0.48086 0.64348 0.15219 0.52841 1.3146 0.42141 0.95694 1.3288 0.46237 0.0055306 0.023637 0.0015351 0.010757 4.9856 -0.25281 -0.27957 -0.43437 -0.21311 0.093417 0.29381 0.050505 0.41773 0.021095
4.1133 -0.19966 -0.19896 -0.12244 -0.27675 0 -0.26459 -0.18806 -0.3518 -0.47444 -0.23452 -0.43118 28.546 0.20707 0.4343 0.099724 0.45751 0.6445 0.11898 0.50974 1.3319 0.38466 0.93476 1.2432 0.43734 0.0050121 0.023353 0.00072428 0.0099139 4.5181 -0.27504 -0.2392 -0.37418 -0.19582 0.064794 0.27898 0.019772 0.39657 0.001906
4.1172 -0.19574 -0.18473 -0.12221 -0.22897 0 -0.1847 -0.15311 -0.32528 -0.4338 -0.11828 -0.34329 26.949 0.18167 0.41036 0.076459 0.42328 0.62421 0.080916 0.48928 1.3023 0.33666 0.88221 1.1167 0.39794 0.0051789 0.021927 0.00085138 0.0096469 3.8251 -0.25927 -0.21248 -0.2963 -0.18157 0.035978 0.25998 -0.016701 0.37377 -0.015088
4.1211 -0.1913 -0.17884 -0.18172 -0.17843 0 -0.10068 -0.14217 -0.25638 -0.32647 -0.077923 -0.28585 25.328 0.1526 0.37915 0.054205 0.38641 0.58711 0.048646 0.46772 1.2347 0.29128 0.81453 0.95788 0.35491 0.0055083 0.019326 0.0016379 0.0096012 3.1725 -0.20931 -0.20801 -0.23718 -0.16141 0.011661 0.24185 -0.049425 0.35317 -0.025289
4.125 -0.18382 -0.17941 -0.24183 -0.14132 0 -0.090542 -0.16097 -0.17231 -0.19985 -0.12129 -0.23321 23.655 0.12438 0.34458 0.035743 0.35077 0.53454 0.027367 0.44319 1.1324 0.25509 0.74013 0.77631 0.31345 0.005265 0.01579 0.0022272 0.0089608 2.6917 -0.15676 -0.2114 -0.19838 -0.13992 -0.005773 0.22713 -0.072956 0.33545 -0.02652
4.1289 -0.17337 -0.17794 -0.24579 -0.12561 0 -0.16219 -0.18888 -0.11262 -0.113 -0.19793 -0.14555 21.923 0.10195 0.31068 0.023458 0.31962 0.46816 0.021029 0.41283 0.99976 0.23325 0.66752 0.58639 0.27809 0.0043101 0.011785 0.0020066 0.0072927 2.3385 -0.13639 -0.20389 -0.16058 -0.13147 -0.014551 0.21793 -0.082492 0.32033 -0.017467
4.1328 -0.16022 -0.16607 -0.193 -0.1315 0 -0.24507 -0.19979 -0.095313 -0.083492 -0.24947 -0.019507 20.148 0.095378 0.28344 0.021101 0.29528 0.38802 0.033225 0.36689 0.84073 0.22963 0.60881 0.40727 0.25371 0.0031853 0.0078764 0.0011388 0.0051015 2.0005 -0.15664 -0.1843 -0.11354 -0.14137 -0.012007 0.21674 -0.070657 0.30405 0.0019314
4.1367 -0.14326 -0.14273 -0.13137 -0.15005 0 -0.25783 -0.18243 -0.099969 -0.075042 -0.24694 0.09802 18.356 0.10075 0.2609 0.024751 0.27146 0.30193 0.050982 0.3065 0.67427 0.23029 0.55978 0.25739 0.23392 0.0025009 0.0045496 0.00032254 0.0034919 1.6118 -0.19036 -0.16605 -0.066733 -0.15147 -0.0042727 0.21874 -0.048242 0.28361 0.022206
4.1406 -0.12124 -0.11478 -0.0994 -0.16349 0 -0.18374 -0.14256 -0.087038 -0.040054 -0.19282 0.15128 16.568 0.11279 0.23976 0.032277 0.24383 0.2131 0.067236 0.23443 0.50781 0.22774 0.5142 0.14628 0.21445 0.0023821 0.0020594 9.741e-05 0.003181 1.1714 -0.19477 -0.15175 -0.034208 -0.13082 0.005259 0.22086 -0.022247 0.2594 0.038503
4.1445 -0.094857 -0.090283 -0.085133 -0.15385 0 -0.080649 -0.093799 -0.036391 0.027595 -0.10773 0.13222 14.79 0.12592 0.21666 0.041894 0.20896 0.12437 0.076331 0.15416 0.3476 0.21635 0.46611 0.070597 0.1919 0.0025163 0.00039761 0.00041405 0.003783 0.69977 -0.14546 -0.11934 -0.016996 -0.067231 0.013662 0.22038 0.0011854 0.23263 0.047093
4.1484 -0.066652 -0.071235 -0.048522 -0.11731 0 -0.020795 -0.051726 0.03226 0.08557 -0.023578 0.09251 13.013 0.13077 0.18604 0.051482 0.16229 0.039775 0.071136 0.071758 0.20197 0.18978 0.40618 0.01832 0.16197 0.0025842 -0.00060877 0.00082162 0.0040964 0.22074 -0.056637 -0.043774 -0.0043213 0.011538 0.016979 0.2134 0.013507 0.20645 0.0434
4.1523 -0.03882 -0.052707 0.020814 -0.069766 0 -0.023782 -0.03214 0.0772 0.088922 0.023 0.094762 11.22 0.11559 0.14273 0.058898 0.10442 -0.033992 0.049306 -0.00080008 0.081241 0.14991 0.32756 -0.021844 0.12417 0.002495 -0.0011738 0.00095562 0.0031869 -0.21185 0.028852 0.064601 0.011315 0.053872 0.011987 0.19649 0.0080174 0.18748 0.027665
4.1563 -0.01203 -0.028676 0.081355 -0.03405 0 -0.046515 -0.043317 0.073531 0.03947 0.011858 0.15004 9.3998 0.084099 0.091597 0.064173 0.044292 -0.094797 0.019339 -0.059703 -0.015099 0.10816 0.23957 -0.053186 0.084622 0.0022367 -0.0015087 0.00077839 0.0012651 -0.51161 0.071483 0.1517 0.026194 0.028685 0.0014979 0.1724 -0.0089849 0.17638 0.0076642
4.1602 0.013286 0.0017056 0.083152 -0.018154 0 -0.032314 -0.07247 0.035984 -0.013269 -0.035971 0.20505 7.5547 0.040428 0.037092 0.067331 -0.012026 -0.13995 -0.013802 -0.10331 -0.084762 0.071093 0.15022 -0.071479 0.047433 0.0016971 -0.0018378 0.00041241 -0.00049217 -0.62597 0.063306 0.16147 0.033586 -0.043074 -0.012379 0.14293 -0.033028 0.17238 -0.012114
4.1641 0.035401 0.03351 0.028725 -0.0066966 0 0.034802 -0.083965 0.005351 -0.019426 -0.063846 0.19384 5.7032 -0.0096418 -0.015301 0.068482 -0.058266 -0.16707 -0.044936 -0.13104 -0.12603 0.044842 0.068781 -0.072047 0.016752 0.00079755 -0.0023558 -0.00010792 -0.001032 -0.61334 0.030975 0.09189 0.03516 -0.10234 -0.027102 0.11036 -0.058865 0.17381 -0.027203
4.168 0.052502 0.060983 -0.020925 0.023425 0 0.12148 -0.042898 0.012726 0.025438 -0.026019 0.10363 3.8653 -0.052031 -0.051893 0.067267 -0.081503 -0.16848 -0.065261 -0.14159 -0.13057 0.038649 0.016693 -0.056968 0.00021827 -0.00023012 -0.0030865 -0.00082168 -0.00039869 -0.62772 0.012928 0.0057863 0.039302 -0.10045 -0.037295 0.079785 -0.076197 0.17566 -0.030108
4.1719 0.06596 0.082667 -0.0062249 0.077552 0 0.18193 0.050401 0.054504 0.080973 0.064852 -0.0099734 2.0479 -0.076093 -0.066531 0.064135 -0.08342 -0.15064 -0.074379 -0.14325 -0.11018 0.04509 -0.0018572 -0.036475 -0.0049267 -0.00088125 -0.0037889 -0.0016262 0.0003381 -0.79537 0.02982 -0.021321 0.048612 -0.037253 -0.040508 0.056348 -0.080931 0.17217 -0.022774
4.1758 0.081332 0.10193 0.070937 0.13449 0 0.19845 0.14997 0.098583 0.10362 0.14386 -0.072387 0.24203 -0.081795 -0.060856 0.059431 -0.069901 -0.12021 -0.075416 -0.14038 -0.075063 0.055847 0.0067204 -0.02407 -0.0035193 -0.00082702 -0.0041014 -0.0022108 0.00012023 -1.0979 0.07092 0.031984 0.054371 0.045625 -0.037743 0.041664 -0.075061 0.16284 -0.0094513
4.1797 0.10443 0.12308 0.15429 0.16496 0 0.1893 0.19654 0.11356 0.084145 0.15731 -0.055039 -1.5637 -0.070878 -0.0375 0.053512 -0.04616 -0.082967 -0.07107 -0.13602 -0.033834 0.064494 0.035506 -0.030057 0.00042117 -0.00029748 -0.0038864 -0.0022957 -0.00111 -1.3911 0.10556 0.11858 0.047716 0.10576 -0.030407 0.036638 -0.060937 0.14821 0.0062736
4.1836 0.13548 0.14717 0.19705 0.15965 0 0.18535 0.16848 0.094865 0.047268 0.12042 0.0062072 -3.3661 -0.04776 -0.0015343 0.046954 -0.019623 -0.047034 -0.065099 -0.13356 0.0017618 0.062973 0.073304 -0.058718 0.0014873 0.00010456 -0.0034699 -0.0019203 -0.0024197 -1.5546 0.10971 0.17505 0.035118 0.13341 -0.021059 0.041921 -0.042546 0.1302 0.019515
4.1875 0.16755 0.17099 0.20667 0.13869 0 0.20358 0.10373 0.067554 0.022777 0.10373 0.05267 -5.1451 -0.027289 0.030787 0.041645 -0.0046496 -0.030282 -0.06319 -0.13987 0.0075825 0.042814 0.093602 -0.11047 -0.0080426 2.9356e-05 -0.0034891 -0.0014218 -0.0028545 -1.6257 0.086836 0.18512 0.037714 0.14819 -0.016058 0.054609 -0.028161 0.11449 0.02304
4.1914 0.19178 0.1897 0.21972 0.13318 0 0.23946 0.06867 0.066149 0.023368 0.15673 0.059766 -6.8793 -0.019862 0.04728 0.03873 -0.0050723 -0.03838 -0.065538 -0.15782 -0.02137 0.011611 0.085333 -0.18583 -0.026206 -0.0002476 -0.004428 -0.0011056 -0.0023991 -1.7751 0.066932 0.18773 0.071639 0.16967 -0.017736 0.066601 -0.020205 0.10287 0.018279
4.1953 0.20491 0.20068 0.2433 0.15728 0 0.27657 0.10113 0.10854 0.047894 0.24981 0.054086 -8.5656 -0.028957 0.042797 0.038651 -0.021831 -0.074729 -0.071168 -0.19029 -0.088219 -0.025653 0.044878 -0.28678 -0.051016 -0.00018087 -0.006271 -0.00098572 -0.0019977 -2.1454 0.083631 0.22371 0.12981 0.19658 -0.026475 0.073359 -0.018208 0.0943 0.006781
4.1992 0.21176 0.20595 0.24205 0.19769 0 0.29922 0.18029 0.18319 0.095655 0.30146 0.079248 -10.22 -0.056247 0.014109 0.041542 -0.054595 -0.14101 -0.07868 -0.23961 -0.19379 -0.063634 -0.028573 -0.41431 -0.079944 0.00030591 -0.0086159 -0.00089906 -0.0026544 -2.7097 0.14646 0.28257 0.18646 0.21378 -0.041901 0.070651 -0.020801 0.086843 -0.0093527
4.2031 0.22044 0.21137 0.19229 0.22858 0 0.29936 0.25003 0.25768 0.16797 0.26538 0.1494 -11.862 -0.10208 -0.042382 0.047054 -0.10235 -0.24059 -0.085132 -0.31124 -0.33998 -0.093539 -0.13397 -0.56426 -0.10847 0.000534 -0.01111 -0.00083546 -0.0045141 -3.29 0.23041 0.30988 0.22144 0.21361 -0.062228 0.05081 -0.023873 0.074361 -0.026231
4.207 0.23512 0.22287 0.13469 0.23556 0 0.2786 0.27104 0.30135 0.25546 0.1832 0.23647 -13.491 -0.15411 -0.11225 0.05224 -0.15601 -0.35777 -0.088493 -0.39845 -0.50514 -0.11263 -0.24986 -0.72565 -0.13318 -0.00036164 -0.013715 -0.001042 -0.0067871 -3.7113 0.29296 0.26862 0.23906 0.20541 -0.081711 0.015315 -0.021932 0.050954 -0.039689
4.2109 0.25319 0.24185 0.14771 0.22638 0 0.24803 0.25171 0.30573 0.33215 0.14315 0.2992 -15.091 -0.20404 -0.18318 0.055186 -0.21025 -0.47873 -0.089758 -0.49184 -0.67204 -0.12501 -0.36237 -0.8834 -0.15527 -0.0025329 -0.016508 -0.0017217 -0.0085104 -3.9389 0.30671 0.18658 0.26118 0.20486 -0.097763 -0.029355 -0.014618 0.017612 -0.049437
4.2148 0.2687 0.26324 0.2571 0.22156 0 0.2245 0.23255 0.28817 0.37096 0.18847 0.32093 -16.646 -0.2471 -0.24762 0.054808 -0.26225 -0.59459 -0.090135 -0.58462 -0.82987 -0.13406 -0.46361 -1.0237 -0.17627 -0.0051179 -0.019254 -0.0026646 -0.009347 -4.0777 0.28103 0.13578 0.30186 0.21911 -0.10922 -0.078111 -0.0027069 -0.023595 -0.055651
4.2188 0.27763 0.27856 0.3858 0.23689 0 0.22264 0.2443 0.27709 0.36761 0.27592 0.31938 -18.155 -0.27908 -0.29816 0.050234 -0.3096 -0.69613 -0.091394 -0.66899 -0.96775 -0.14417 -0.54662 -1.1386 -0.19849 -0.00689 -0.021335 -0.0032981 -0.0096874 -4.2543 0.25351 0.16301 0.35059 0.24509 -0.11548 -0.12463 0.011968 -0.06896 -0.058974
4.2227 0.28004 0.28252 0.41822 0.27303 0 0.24688 0.28161 0.29079 0.34566 0.32864 0.32389 -19.626 -0.29436 -0.32455 0.041577 -0.34848 -0.76727 -0.097458 -0.72964 -1.0677 -0.16221 -0.60272 -1.2272 -0.22636 -0.0072546 -0.022204 -0.0031911 -0.010081 -4.5057 0.25719 0.24438 0.38167 0.27919 -0.11728 -0.15473 0.023164 -0.10658 -0.060219
4.2266 0.27828 0.27763 0.32391 0.31709 0 0.28938 0.31361 0.32615 0.33423 0.32162 0.34731 -21.063 -0.29961 -0.33675 0.033047 -0.38046 -0.81573 -0.10755 -0.77083 -1.1413 -0.18516 -0.64362 -1.2928 -0.25762 -0.0066563 -0.021954 -0.0025018 -0.010671 -4.7707 0.29201 0.31154 0.37962 0.32191 -0.11864 -0.16762 0.027897 -0.13079 -0.059859
4.2305 0.27477 0.27224 0.20379 0.35113 0 0.33382 0.31609 0.36428 0.34073 0.30168 0.38022 -22.458 -0.29703 -0.33953 0.026893 -0.40521 -0.84502 -0.1204 -0.79561 -1.1932 -0.20929 -0.67336 -1.3395 -0.28925 -0.0060714 -0.02134 -0.0018561 -0.011179 -4.9642 0.32668 0.32136 0.35453 0.36985 -0.12087 -0.16417 0.025996 -0.14064 -0.057038
4.2344 0.27143 0.27308 0.19335 0.36091 0 0.36049 0.29299 0.38552 0.34789 0.32126 0.40793 -23.794 -0.28888 -0.33763 0.025063 -0.42259 -0.85932 -0.13435 -0.80797 -1.2286 -0.23053 -0.6957 -1.369 -0.31782 -0.0061373 -0.02116 -0.0017445 -0.011359 -5.0477 0.32952 0.29598 0.33261 0.40655 -0.12497 -0.14666 0.018151 -0.1368 -0.050926
4.2383 0.26998 0.27909 0.31518 0.34235 0 0.35108 0.27004 0.3807 0.33796 0.36628 0.4276 -25.076 -0.27765 -0.33726 0.030418 -0.43137 -0.86395 -0.14604 -0.81429 -1.2532 -0.24121 -0.71391 -1.3799 -0.33622 -0.0067359 -0.021565 -0.0020676 -0.011335 -5.0367 0.29927 0.29315 0.33244 0.40848 -0.1319 -0.11998 0.0068196 -0.12256 -0.039779
4.2422 0.27092 0.28252 0.44266 0.30411 0 0.29694 0.26969 0.352 0.31646 0.3666 0.44575 -26.323 -0.26756 -0.34206 0.042027 -0.43367 -0.86678 -0.15171 -0.8233 -1.2729 -0.23674 -0.72959 -1.3677 -0.33891 -0.0073088 -0.022008 -0.0023151 -0.011476 -4.9585 0.26583 0.34103 0.34982 0.365 -0.1412 -0.096344 -0.001834 -0.10971 -0.024785
4.2461 0.27188 0.27648 0.42595 0.2636 0 0.21128 0.29074 0.3081 0.30777 0.28057 0.46025 -27.558 -0.261 -0.34922 0.055912 -0.43337 -0.86947 -0.15173 -0.83541 -1.2871 -0.2216 -0.74164 -1.3269 -0.32907 -0.0074674 -0.021876 -0.0021706 -0.011978 -4.8129 0.25978 0.40673 0.36357 0.29244 -0.15221 -0.081233 -0.0056236 -0.10405 -0.009595
4.25 0.26812 0.26148 0.25381 0.23653 0 0.13395 0.3086 0.26077 0.3259 0.15489 0.44901 -28.781 -0.25936 -0.35583 0.06943 -0.43261 -0.87081 -0.14667 -0.84836 -1.292 -0.19921 -0.74813 -1.2535 -0.30927 -0.0072849 -0.021098 -0.0018586 -0.01263 -4.5673 0.28029 0.42987 0.35419 0.22551 -0.16483 -0.076416 -0.0041723 -0.10713 0.0031132
4.2539 0.25625 0.24456 0.07613 0.22674 0 0.11434 0.29468 0.223 0.35249 0.084834 0.38196 -29.968 -0.2637 -0.3583 0.079792 -0.43346 -0.86851 -0.1376 -0.85852 -1.2827 -0.17384 -0.74679 -1.1476 -0.28312 -0.0070754 -0.020091 -0.0018399 -0.01299 -4.1828 0.29393 0.38398 0.3181 0.19192 -0.17905 -0.082189 0.0020751 -0.11888 0.010546
4.2578 0.23793 0.23217 0.055731 0.22575 0 0.1754 0.2401 0.20351 0.3477 0.11328 0.24956 -31.089 -0.27459 -0.34758 0.08174 -0.43758 -0.85251 -0.12679 -0.85293 -1.2417 -0.15364 -0.72927 -1.0163 -0.25822 -0.0069788 -0.01913 -0.0022072 -0.012727 -3.6533 0.26668 0.30322 0.2676 0.19359 -0.19469 -0.09446 0.010086 -0.13292 0.0074629
4.2617 0.21928 0.22439 0.20242 0.22305 0 0.28674 0.16615 0.19788 0.28566 0.1818 0.082976 -32.143 -0.28508 -0.32399 0.077495 -0.44022 -0.81974 -0.11661 -0.82814 -1.1701 -0.14013 -0.69561 -0.87329 -0.23918 -0.0067819 -0.017899 -0.0024902 -0.011808 -3.0395 0.19879 0.25079 0.2202 0.211 -0.20885 -0.10184 0.015535 -0.13787 -0.0015819
4.2656 0.20594 0.21616 0.36473 0.21655 0 0.37717 0.11265 0.18635 0.18023 0.19306 -0.055188 -33.154 -0.2901 -0.28878 0.069568 -0.43635 -0.76903 -0.10691 -0.78417 -1.0694 -0.13126 -0.64492 -0.73551 -0.22539 -0.006111 -0.015798 -0.002135 -0.010413 -2.4728 0.12842 0.26392 0.18713 0.22385 -0.21846 -0.099411 0.017868 -0.12916 -0.012366
4.2695 0.19868 0.20372 0.38649 0.21135 0 0.38549 0.11011 0.14727 0.075564 0.11878 -0.10746 -34.152 -0.28517 -0.2435 0.060551 -0.4211 -0.70008 -0.0971 -0.72217 -0.94244 -0.12454 -0.57664 -0.61778 -0.21526 -0.0047928 -0.012719 -0.0011545 -0.0087996 -2.1057 0.099941 0.32737 0.16817 0.22724 -0.22039 -0.083828 0.017438 -0.10405 -0.020772
4.2734 0.19418 0.18898 0.26013 0.20803 0 0.30936 0.1557 0.079502 0.011023 0.032899 -0.060326 -35.147 -0.26332 -0.1904 0.054651 -0.38612 -0.61244 -0.085518 -0.64456 -0.79329 -0.11537 -0.48918 -0.52752 -0.20483 -0.0030753 -0.0094299 -0.00022042 -0.0072655 -2.0165 0.12616 0.39239 0.15393 0.23016 -0.20896 -0.0516 0.016223 -0.060195 -0.020225
4.2773 0.18984 0.1776 0.11765 0.1958 0 0.20738 0.21302 0.012514 -0.0065483 0.029971 0.044006 -36.124 -0.22192 -0.13511 0.057 -0.32574 -0.51279 -0.069533 -0.56167 -0.6384 -0.098361 -0.38763 -0.46291 -0.18666 -0.0015415 -0.0070756 -5.3696e-05 -0.0061553 -2.1348 0.17859 0.4152 0.13347 0.24179 -0.17932 -0.0072091 0.020083 -0.0049099 -0.0048063
4.2813 0.18685 0.1733 0.080555 0.16216 0 0.14962 0.23854 -0.011384 0.00051334 0.11763 0.13376 -37.065 -0.17129 -0.081801 0.066182 -0.25046 -0.41188 -0.049976 -0.48268 -0.49342 -0.075902 -0.28428 -0.41549 -0.16052 -0.00076874 -0.0062353 -0.00073347 -0.0057275 -2.2665 0.21254 0.3804 0.10303 0.26073 -0.13789 0.038687 0.030803 0.049917 0.020341
4.2852 0.18776 0.17473 0.13916 0.11159 0 0.16058 0.21443 0.027925 0.0076133 0.20366 0.15435 -37.968 -0.11863 -0.032514 0.080552 -0.16807 -0.31588 -0.028033 -0.41203 -0.36734 -0.050844 -0.18739 -0.3764 -0.12794 -0.00095483 -0.0064703 -0.0016451 -0.0059372 -2.2278 0.20236 0.3008 0.070672 0.27513 -0.089645 0.080339 0.048335 0.09836 0.05094
4.2891 0.19147 0.17746 0.18691 0.071899 0 0.20589 0.16037 0.10712 0.010268 0.19521 0.10255 -38.846 -0.07179 0.010966 0.097775 -0.087765 -0.23096 -0.0053686 -0.35355 -0.26833 -0.026787 -0.10562 -0.34275 -0.091586 -0.0017695 -0.0068204 -0.0021051 -0.0063924 -1.9934 0.15693 0.20713 0.052466 0.27076 -0.040699 0.11238 0.071668 0.13522 0.081798
4.293 0.19211 0.17787 0.15525 0.075641 0 0.23134 0.11463 0.17441 0.022234 0.10277 0.023542 -39.71 -0.047049 0.044189 0.11216 -0.031089 -0.17135 0.013413 -0.31552 -0.21469 -0.012238 -0.059449 -0.32032 -0.059786 -0.0025699 -0.0067355 -0.0019854 -0.0066399 -1.7263 0.10704 0.13819 0.06163 0.23967 -0.0058256 0.12578 0.096052 0.1525 0.10132
4.2969 0.18438 0.17491 0.087587 0.13049 0 0.21302 0.1029 0.19017 0.055544 0.03336 -0.025527 -40.553 -0.045615 0.066605 0.11937 -0.0076267 -0.14005 0.025232 -0.29724 -0.20064 -0.009527 -0.050818 -0.32026 -0.040156 -0.0028543 -0.006513 -0.0016931 -0.0065574 -1.6471 0.081221 0.12681 0.098338 0.18547 0.0068266 0.12441 0.11356 0.15572 0.10515
4.3008 0.16998 0.16902 0.073923 0.2071 0 0.17095 0.12276 0.15732 0.10492 0.07746 -0.016174 -41.355 -0.061339 0.077872 0.11935 -0.01536 -0.13684 0.030036 -0.29853 -0.21976 -0.016361 -0.074976 -0.35156 -0.033958 -0.002608 -0.0068552 -0.0015908 -0.0064382 -1.8495 0.09088 0.17833 0.14844 0.12381 -0.0018395 0.11299 0.12145 0.14968 0.095864
4.3047 0.15804 0.16155 0.13528 0.25914 0 0.13952 0.15374 0.11457 0.15147 0.21017 0.038242 -42.107 -0.088232 0.077348 0.11281 -0.051006 -0.162 0.0282 -0.32012 -0.26781 -0.030346 -0.12747 -0.41432 -0.041343 -0.0022443 -0.0080678 -0.0015562 -0.0066387 -2.226 0.13063 0.25735 0.19228 0.076555 -0.02954 0.094878 0.11853 0.13753 0.076713
4.3086 0.15794 0.15576 0.20066 0.25905 0 0.1314 0.17764 0.1008 0.17999 0.31313 0.10412 -42.819 -0.1172 0.06379 0.10154 -0.1082 -0.21638 0.02074 -0.36398 -0.34029 -0.047672 -0.20166 -0.49876 -0.061419 -0.0021883 -0.0097372 -0.0011914 -0.0071476 -2.571 0.18516 0.305 0.21646 0.059988 -0.071364 0.074018 0.10439 0.1225 0.053384
4.3125 0.1712 0.15722 0.2004 0.21748 0 0.13297 0.18757 0.12491 0.19174 0.29459 0.16109 -43.521 -0.13236 0.037071 0.091356 -0.16725 -0.29653 0.011188 -0.43022 -0.4278 -0.061826 -0.28007 -0.59095 -0.088731 -0.0024902 -0.011161 -0.00042469 -0.0075725 -2.7663 0.23479 0.28429 0.21997 0.074533 -0.11116 0.054714 0.084319 0.10743 0.038741
4.3164 0.19034 0.17049 0.15587 0.17019 0 0.13012 0.18332 0.16685 0.20124 0.18167 0.21524 -44.23 -0.13368 0.0044876 0.085832 -0.21272 -0.38542 0.0026078 -0.50514 -0.51711 -0.072433 -0.34806 -0.68041 -0.1165 -0.0028361 -0.012019 0.00022645 -0.0075989 -2.8738 0.26109 0.21633 0.21221 0.10614 -0.1373 0.036938 0.066845 0.092731 0.036379
4.3203 0.20582 0.19401 0.15138 0.14731 0 0.13059 0.1675 0.20301 0.22202 0.090416 0.28059 -44.94 -0.12502 -0.030487 0.085617 -0.24003 -0.47476 -0.0046408 -0.58092 -0.60323 -0.081432 -0.40072 -0.7635 -0.14345 -0.0029246 -0.012571 0.0001049 -0.0074249 -3.055 0.25645 0.16716 0.20672 0.14077 -0.14622 0.019826 0.055417 0.078365 0.045779
4.3242 0.21409 0.21876 0.22185 0.15432 0 0.15618 0.15136 0.22697 0.25556 0.10866 0.35 -45.625 -0.11204 -0.064402 0.090515 -0.24721 -0.55644 -0.010749 -0.64945 -0.68192 -0.091445 -0.43522 -0.84066 -0.16916 -0.0028051 -0.013257 -0.00086673 -0.0076439 -3.3975 0.23245 0.18838 0.21461 0.17834 -0.13656 0.0024175 0.052521 0.064336 0.064796
4.3281 0.21935 0.23407 0.29806 0.17855 0 0.21471 0.15832 0.24673 0.29222 0.21392 0.38883 -46.258 -0.10891 -0.091701 0.098211 -0.23626 -0.61624 -0.017798 -0.69515 -0.74716 -0.10893 -0.45019 -0.91126 -0.19583 -0.0028242 -0.014186 -0.0019917 -0.0086292 -3.816 0.21583 0.26464 0.23911 0.22918 -0.11029 -0.016618 0.060209 0.05135 0.086365
4.332 0.22814 0.23641 0.28505 0.20799 0 0.28466 0.20825 0.26707 0.32051 0.30531 0.36389 -46.834 -0.1271 -0.11062 0.10253 -0.22565 -0.65031 -0.028894 -0.71287 -0.80008 -0.1365 -0.45878 -0.97184 -0.22683 -0.0032551 -0.015069 -0.0024027 -0.010055 -4.1182 0.22878 0.32238 0.27198 0.29343 -0.084076 -0.035668 0.071715 0.040766 0.098453
4.3359 0.24285 0.23277 0.1841 0.24032 0 0.33037 0.28925 0.28022 0.33465 0.30779 0.2832 -47.367 -0.16321 -0.1233 0.10105 -0.22625 -0.66452 -0.044204 -0.70921 -0.84418 -0.17036 -0.47027 -1.0192 -0.26141 -0.0040128 -0.01563 -0.0018784 -0.011107 -4.1725 0.26835 0.29818 0.29584 0.34524 -0.06763 -0.051972 0.081339 0.03281 0.098093
4.3398 0.25997 0.23464 0.10673 0.27588 0 0.33214 0.34936 0.27534 0.3346 0.23913 0.20586 -47.875 -0.21185 -0.13147 0.092941 -0.24384 -0.6637 -0.063074 -0.69011 -0.88134 -0.20653 -0.48985 -1.0535 -0.29759 -0.0047398 -0.015971 -0.0010322 -0.011216 -4.0285 0.30594 0.20347 0.29515 0.34447 -0.066066 -0.063207 0.085713 0.027249 0.084957
4.3438 0.27379 0.24799 0.152 0.30793 0 0.30119 0.33133 0.25418 0.32246 0.17896 0.20403 -48.363 -0.26412 -0.13745 0.078162 -0.28279 -0.65452 -0.084016 -0.66391 -0.91359 -0.23939 -0.52208 -1.0772 -0.33196 -0.0051257 -0.016482 -0.00067011 -0.010594 -3.8871 0.3118 0.1209 0.27073 0.27207 -0.083197 -0.066701 0.081745 0.023418 0.060579
4.3477 0.28107 0.26862 0.2867 0.32518 0 0.26725 0.22907 0.23374 0.3017 0.18366 0.30299 -48.822 -0.29398 -0.1456 0.060529 -0.34229 -0.65238 -0.10091 -0.65064 -0.94249 -0.25523 -0.56976 -1.0894 -0.35279 -0.0051064 -0.017385 -0.00098669 -0.010008 -3.9482 0.28402 0.131 0.24479 0.15716 -0.11814 -0.058259 0.067484 0.017974 0.034513
4.3516 0.28268 0.28696 0.37535 0.32382 0 0.25463 0.11007 0.2324 0.28023 0.23795 0.4505 -49.239 -0.29373 -0.15687 0.046893 -0.40284 -0.66479 -0.11 -0.65777 -0.96934 -0.25474 -0.62144 -1.0845 -0.35772 -0.0047891 -0.018392 -0.001438 -0.010042 -4.2614 0.25356 0.2371 0.24735 0.065838 -0.15406 -0.044173 0.050857 0.0083888 0.017943
4.3555 0.28216 0.29691 0.33519 0.31349 0 0.26924 0.070113 0.25439 0.27096 0.28394 0.54703 -49.605 -0.26359 -0.17055 0.040106 -0.45485 -0.69282 -0.10996 -0.68581 -0.99349 -0.24033 -0.67111 -1.0577 -0.34684 -0.0042968 -0.018876 -0.0014044 -0.010599 -4.6884 0.25743 0.35991 0.29146 0.055933 -0.18322 -0.028548 0.036096 -0.0060425 0.014716
4.3594 0.2835 0.29998 0.23717 0.30834 0 0.30253 0.15153 0.28812 0.28443 0.28511 0.51812 -49.924 -0.20719 -0.18551 0.042147 -0.48989 -0.73556 -0.10041 -0.73294 -1.0142 -0.2159 -0.7131 -1.0153 -0.32183 -0.0037665 -0.018401 -0.00091345 -0.011129 -5.0011 0.30349 0.40772 0.3585 0.13526 -0.19905 -0.015703 0.02705 -0.025356 0.02696
4.3633 0.28972 0.30193 0.22674 0.31251 0 0.341 0.30014 0.31792 0.31739 0.25581 0.37275 -50.198 -0.13524 -0.199 0.055056 -0.49539 -0.78866 -0.081823 -0.793 -1.0293 -0.1898 -0.73843 -0.97738 -0.28752 -0.0034533 -0.017159 -0.00063229 -0.011283 -5.0389 0.36009 0.35626 0.40922 0.2591 -0.19269 -0.013358 0.029448 -0.048501 0.055732
4.3672 0.3019 0.3067 0.34741 0.31704 0 0.37058 0.40695 0.3351 0.34952 0.23453 0.20042 -50.425 -0.075193 -0.20749 0.074013 -0.4714 -0.83719 -0.061124 -0.8481 -1.038 -0.17553 -0.74393 -0.96783 -0.25787 -0.0036813 -0.015916 -0.0011282 -0.011263 -4.8176 0.38196 0.26499 0.41341 0.3665 -0.16656 -0.026628 0.043553 -0.070121 0.090936
4.3711 0.31841 0.3144 0.47426 0.31216 0 0.37835 0.4011 0.33862 0.35597 0.24017 0.10831 -50.599 -0.03835 -0.21104 0.093079 -0.42979 -0.87307 -0.043783 -0.88973 -1.0422 -0.17564 -0.73523 -0.99801 -0.23972 -0.0045673 -0.015542 -0.0021989 -0.011524 -4.5197 0.3497 0.2192 0.37309 0.42163 -0.13054 -0.051724 0.064009 -0.08678 0.12365
4.375 0.33522 0.32399 0.44814 0.30094 0 0.35903 0.30925 0.32947 0.3284 0.25934 0.14722 -50.721 -0.028163 -0.21014 0.10903 -0.37761 -0.89269 -0.032587 -0.91474 -1.0431 -0.18993 -0.71581 -1.0578 -0.23579 -0.0058073 -0.016456 -0.0030135 -0.012197 -4.3759 0.28748 0.25586 0.31923 0.42729 -0.090171 -0.085403 0.08734 -0.096718 0.1496
4.3789 0.34817 0.33602 0.2677 0.29823 0 0.32373 0.22742 0.30921 0.2861 0.27087 0.28157 -50.803 -0.044594 -0.20582 0.11898 -0.32269 -0.89418 -0.029697 -0.92209 -1.0423 -0.21636 -0.68998 -1.1228 -0.24715 -0.0068552 -0.018391 -0.0029431 -0.012918 -4.5201 0.2436 0.34055 0.28654 0.40824 -0.051107 -0.12329 0.10969 -0.098758 0.16549
4.3828 0.35578 0.35137 0.11506 0.31568 0 0.29871 0.23472 0.28505 0.26395 0.27301 0.4217 -50.86 -0.077834 -0.20135 0.11899 -0.28011 -0.87892 -0.037551 -0.91542 -1.0444 -0.2469 -0.66697 -1.1724 -0.2718 -0.0074014 -0.020562 -0.0022109 -0.013214 -4.9148 0.25226 0.40859 0.28997 0.38783 -0.022245 -0.15433 0.12352 -0.092183 0.16841
4.3867 0.35978 0.36767 0.16884 0.34959 0 0.30867 0.3307 0.27249 0.28512 0.2833 0.48834 -50.895 -0.10314 -0.20052 0.11369 -0.25568 -0.86411 -0.049736 -0.91083 -1.0532 -0.27046 -0.65477 -1.2021 -0.2967 -0.0076442 -0.02211 -0.0016669 -0.013004 -5.3899 0.30932 0.4233 0.32156 0.37834 -0.0034989 -0.17248 0.12828 -0.083798 0.16642
4.3906 0.36219 0.37838 0.40251 0.38486 0 0.35623 0.44823 0.28747 0.34177 0.31551 0.46049 -50.893 -0.11297 -0.20479 0.10549 -0.25168 -0.85814 -0.063368 -0.91453 -1.0713 -0.28443 -0.65723 -1.2221 -0.31723 -0.0080004 -0.022536 -0.0019125 -0.012639 -5.7593 0.37988 0.39641 0.36424 0.38378 0.0052824 -0.17683 0.12453 -0.077047 0.16256
4.3945 0.36173 0.37667 0.59662 0.40957 0 0.41707 0.51784 0.33234 0.40193 0.36168 0.37746 -50.826 -0.10401 -0.21526 0.096212 -0.2698 -0.86745 -0.076308 -0.93057 -1.1012 -0.28795 -0.67748 -1.2458 -0.33063 -0.0085369 -0.021928 -0.0026926 -0.012494 -5.9243 0.42647 0.36104 0.405 0.402 0.0038988 -0.1678 0.11309 -0.074743 0.15862
4.3984 0.35366 0.36053 0.5635 0.42289 0 0.45662 0.51648 0.3893 0.43656 0.39727 0.30367 -50.675 -0.077169 -0.23332 0.087646 -0.31348 -0.9 -0.086476 -0.96236 -1.1476 -0.28214 -0.72052 -1.2801 -0.33532 -0.0087966 -0.020883 -0.0031934 -0.0126 -5.8959 0.43225 0.3343 0.43599 0.42191 -0.0094866 -0.14736 0.094949 -0.080573 0.15511
4.4023 0.33395 0.33424 0.34414 0.42769 0 0.45333 0.46318 0.42966 0.44146 0.40127 0.2872 -50.443 -0.053553 -0.25836 0.079533 -0.38067 -0.95418 -0.094382 -1.0034 -1.2127 -0.27563 -0.78582 -1.3253 -0.33719 -0.0083146 -0.020184 -0.0029218 -0.012766 -5.7412 0.4035 0.30894 0.44975 0.42459 -0.037543 -0.12516 0.07318 -0.095878 0.14765
4.4063 0.30429 0.30498 0.16035 0.41844 0 0.40825 0.38459 0.43233 0.43398 0.37115 0.33773 -50.151 -0.050518 -0.28673 0.070205 -0.45914 -1.0152 -0.10249 -1.0424 -1.2887 -0.2742 -0.86142 -1.3793 -0.34266 -0.0073097 -0.020376 -0.0022281 -0.012972 -5.5172 0.35669 0.27504 0.44017 0.39512 -0.076987 -0.10884 0.050905 -0.11636 0.13325
4.4102 0.27267 0.27862 0.17309 0.38167 0 0.33679 0.29713 0.39673 0.43026 0.32206 0.42879 -49.821 -0.075469 -0.31626 0.058933 -0.54112 -1.0737 -0.11184 -1.0729 -1.3696 -0.2791 -0.93922 -1.4364 -0.35387 -0.0067142 -0.021448 -0.0019162 -0.013482 -5.2475 0.30619 0.24 0.41045 0.33611 -0.12537 -0.10149 0.029748 -0.13928 0.11094
4.4141 0.24842 0.25794 0.31277 0.31147 0 0.25619 0.21859 0.341 0.42834 0.27487 0.51446 -49.458 -0.13264 -0.3445 0.045339 -0.61788 -1.12 -0.12315 -1.0891 -1.448 -0.29024 -1.0101 -1.4814 -0.37176 -0.007343 -0.022795 -0.0023641 -0.01445 -4.9422 0.26199 0.22206 0.37608 0.26777 -0.17913 -0.10503 0.011313 -0.16152 0.080765
4.418 0.23568 0.24363 0.36829 0.2238 0 0.18243 0.17901 0.28932 0.41515 0.24377 0.54993 -49.054 -0.2204 -0.36513 0.03089 -0.66777 -1.1336 -0.13559 -1.0806 -1.5028 -0.30248 -1.0511 -1.488 -0.39284 -0.0089712 -0.023493 -0.0030976 -0.01545 -4.6223 0.23302 0.22709 0.35427 0.21241 -0.2272 -0.11989 -0.00039811 -0.17592 0.046512
4.4219 0.23101 0.23503 0.2333 0.15156 0 0.13396 0.20262 0.25874 0.38763 0.23027 0.51033 -48.599 -0.30603 -0.37357 0.02068 -0.68003 -1.1125 -0.14469 -1.0518 -1.518 -0.3061 -1.0518 -1.4304 -0.4061 -0.010325 -0.02277 -0.003275 -0.015595 -4.3153 0.22688 0.2386 0.34782 0.17946 -0.2565 -0.13564 -0.0040177 -0.17813 0.019025
4.4258 0.22703 0.22979 0.032743 0.12188 0 0.12894 0.27508 0.25258 0.36099 0.22623 0.40328 -48.099 -0.3701 -0.36761 0.01778 -0.65398 -1.0604 -0.14757 -1.007 -1.4878 -0.29756 -1.0112 -1.3018 -0.40593 -0.010128 -0.020442 -0.0025688 -0.014276 -4.0334 0.24345 0.23489 0.34073 0.16666 -0.26211 -0.14564 0.0005072 -0.16677 0.0036528
4.4297 0.21858 0.22419 -0.013392 0.13666 0 0.17154 0.33892 0.26055 0.3503 0.22388 0.26763 -47.573 -0.39911 -0.34537 0.024252 -0.59048 -0.98031 -0.14215 -0.94883 -1.4076 -0.27517 -0.9295 -1.1248 -0.38885 -0.0082562 -0.017058 -0.0015123 -0.011857 -3.7641 0.26939 0.21366 0.31264 0.17258 -0.24138 -0.145 0.013035 -0.14074 0.0036664
4.4336 0.20645 0.21563 0.16196 0.17456 0 0.24028 0.33502 0.2638 0.34393 0.2254 0.154 -47.038 -0.37807 -0.30421 0.042283 -0.49235 -0.876 -0.12607 -0.87943 -1.2724 -0.23824 -0.80808 -0.94084 -0.35163 -0.0058657 -0.013639 -0.00095429 -0.0095307 -3.4815 0.28206 0.19428 0.25855 0.20095 -0.19246 -0.12792 0.033152 -0.098656 0.022048
4.4375 0.19586 0.20564 0.38942 0.21146 0 0.29528 0.25498 0.244 0.30245 0.2415 0.095107 -46.493 -0.30329 -0.24383 0.070033 -0.37791 -0.75763 -0.09966 -0.80141 -1.0882 -0.19299 -0.66166 -0.78554 -0.2981 -0.0043786 -0.011121 -0.0012087 -0.0083627 -3.1637 0.26301 0.19275 0.19376 0.24795 -0.12458 -0.090688 0.05716 -0.042302 0.054692
4.4414 0.19154 0.19946 0.43819 0.23786 0 0.3036 0.15086 0.19442 0.19427 0.27625 0.085861 -45.92 -0.20886 -0.1754 0.098431 -0.27264 -0.63909 -0.070465 -0.72003 -0.88911 -0.14994 -0.51706 -0.66944 -0.24266 -0.0043003 -0.0098441 -0.0017787 -0.0083877 -2.7998 0.21171 0.19763 0.13909 0.28852 -0.058782 -0.043853 0.079229 0.017827 0.087661
4.4453 0.19349 0.20124 0.25859 0.25719 0 0.26193 0.089398 0.12662 0.038907 0.31193 0.089831 -45.302 -0.11254 -0.10475 0.12262 -0.18792 -0.52637 -0.042397 -0.63812 -0.69193 -0.11325 -0.38688 -0.57843 -0.19193 -0.004978 -0.0094109 -0.0019032 -0.0086382 -2.3953 0.14865 0.17725 0.10285 0.28529 -0.0051722 0.006564 0.09655 0.07585 0.11416
4.4492 0.19662 0.20885 0.029188 0.27043 0 0.196 0.095103 0.065684 -0.088528 0.31502 0.068818 -44.633 -0.031467 -0.037864 0.13819 -0.13279 -0.42491 -0.019136 -0.55882 -0.51285 -0.085968 -0.28213 -0.49175 -0.15164 -0.0054062 -0.0090268 -0.0013073 -0.0080962 -1.9856 0.10415 0.11526 0.078454 0.2202 0.027579 0.054266 0.1068 0.12589 0.12834
4.4531 0.19434 0.21383 -0.037372 0.26728 0 0.13784 0.13734 0.034694 -0.1075 0.26611 0.012234 -43.924 0.0070946 0.014342 0.13829 -0.11949 -0.34483 -0.006427 -0.48977 -0.37945 -0.070835 -0.22068 -0.4005 -0.12922 -0.0051674 -0.0080625 -0.00038087 -0.0066453 -1.6456 0.099819 0.037667 0.058535 0.11841 0.026875 0.087812 0.10662 0.1566 0.12212
4.457 0.18348 0.2075 0.085778 0.2352 0 0.10275 0.16905 0.039462 -0.00010476 0.18755 -0.05755 -43.191 0.0023339 0.047279 0.12633 -0.13297 -0.28844 -0.003205 -0.4376 -0.29671 -0.061394 -0.19678 -0.31267 -0.11944 -0.0045877 -0.0064259 0.00032336 -0.0051132 -1.4612 0.135 -0.001712 0.047299 0.035458 0.0018945 0.10241 0.099453 0.16545 0.10195
4.4609 0.16685 0.18798 0.22874 0.17647 0 0.085632 0.17167 0.066197 0.16383 0.13468 -0.10653 -42.444 -0.03063 0.063654 0.10893 -0.15654 -0.2533 -0.0054078 -0.4032 -0.25411 -0.052721 -0.19746 -0.24484 -0.11519 -0.0041155 -0.0045066 0.00065347 -0.0044114 -1.4625 0.18722 0.030796 0.055436 0.013703 -0.034014 0.10136 0.08968 0.15741 0.077077
4.4648 0.15127 0.16191 0.2224 0.11316 0 0.07538 0.16021 0.093948 0.27316 0.14851 -0.1161 -41.681 -0.08073 0.06549 0.090695 -0.17995 -0.23859 -0.010241 -0.3872 -0.24513 -0.042579 -0.21465 -0.21144 -0.11233 -0.0037316 -0.0028315 0.00086951 -0.0046671 -1.5739 0.22612 0.11243 0.083115 0.048602 -0.072164 0.087531 0.080179 0.13646 0.053687
4.4688 0.14247 0.1397 0.080732 0.072241 0 0.069126 0.15129 0.11038 0.25922 0.21157 -0.091533 -40.899 -0.13426 0.055839 0.076925 -0.19274 -0.24315 -0.014453 -0.38947 -0.26153 -0.029432 -0.23922 -0.22023 -0.10684 -0.0030521 -0.0017877 0.0011721 -0.0052039 -1.6507 0.23143 0.17761 0.11198 0.098172 -0.1031 0.065193 0.074069 0.10806 0.038542
4.4727 0.14082 0.12866 -0.026499 0.064525 0 0.072194 0.13792 0.11723 0.14702 0.25542 -0.047382 -40.092 -0.16753 0.04059 0.07548 -0.18381 -0.2658 -0.013616 -0.40782 -0.29287 -0.016059 -0.25837 -0.27307 -0.09678 -0.0019333 -0.0016177 0.0013667 -0.0053287 -1.5983 0.20307 0.17307 0.11859 0.12571 -0.11417 0.044153 0.075604 0.08437 0.040782
4.4766 0.14179 0.12963 0.032008 0.078263 0 0.087646 0.10182 0.12298 0.03077 0.22155 0.01154 -39.262 -0.1793 0.026408 0.082134 -0.1653 -0.29535 -0.0095989 -0.4301 -0.32848 -0.0080629 -0.26986 -0.36606 -0.087796 -0.00082959 -0.0025415 0.0010827 -0.0050758 -1.477 0.15791 0.10493 0.097832 0.1316 -0.1126 0.030971 0.081722 0.071374 0.053198
4.4805 0.14066 0.13834 0.2065 0.093442 0 0.10988 0.046092 0.13249 -0.0037881 0.1202 0.092024 -38.415 -0.17259 0.014348 0.0936 -0.14525 -0.32836 -0.0044974 -0.45238 -0.36862 -0.0081624 -0.27558 -0.48718 -0.083582 -0.00046808 -0.0047092 0.00027809 -0.0051435 -1.4757 0.11744 0.033631 0.071883 0.14263 -0.10353 0.026982 0.090301 0.069707 0.071186
[truncated: 2,299,650 more chars]
