# Supplementary material for: Dataset from dynamic shake-table testing of five full-scale single leaf and cavity URM walls subjected to out-of-plane two-way bending
Source: Data Brief. 2019 Mar 20;24:103854. doi: 10.1016/j.dib.2019.103854 (PMC6480314; doi:10.1016/j.dib.2019.103854)
Supplement: Multimedia component 2 [file mmc2.zip › DATA/CSW-000-RF/Test18.txt]

0 0.0021161 8.2504e-07 0.005272 -0.00066164 0 0.0021439 0.0044657 -0.0018011 -0.0032572 -0.010694 -0.0046083 -1.4324 -0.044592 -0.021604 -0.032443 -0.038668 -0.081249 -0.0086152 0.014576 -0.052509 0.031203 0.0050339 0.0067075 0.065727 0.00035432 0.00091454 -0.0011489 -0.00039608 0.0099331 -0.0030997 0.0051645 0.0030538 0.0043619 -0.079007 -0.042037 -0.065125 -0.054117 -0.012283
0.003906 0.001378 0.0008872 0.0072999 -0.0031011 0 0.00091864 0.00104 -0.0037316 -0.0034328 -0.0086594 -0.0052619 -1.4671 -0.050086 -0.019055 -0.026781 -0.033981 -0.073485 -0.010247 0.017279 -0.044133 0.036946 0.0067593 0.0029497 0.068296 0.001068 0.0007538 0.00037168 -0.00065271 0.030965 -0.0085978 0.0031396 -3.721e-05 0.0004783 -0.081481 -0.043163 -0.054731 -0.052505 -0.011701
0.007812 0.00018709 0.0010489 0.003055 -0.0050333 0 -0.00075355 -0.0021062 -0.0034969 -0.004779 -0.0052932 -0.0058141 -1.4933 -0.053344 -0.014105 -0.020383 -0.025521 -0.062126 -0.013147 0.023411 -0.034649 0.044067 0.01147 0.0014574 0.073493 0.00061055 -4.3145e-05 0.00059973 -0.0010789 0.048253 -0.0099025 0.00042108 -0.0030077 -0.0062902 -0.084049 -0.043054 -0.042581 -0.047485 -0.0091522
0.011719 -0.0010568 0.00032263 -0.0034513 -0.0055926 0 -0.0017361 -0.0039939 -0.0021869 -0.0057982 -0.0042033 -0.0067159 -1.5008 -0.051808 -0.0058092 -0.012353 -0.014723 -0.048339 -0.015896 0.032809 -0.024765 0.052289 0.019762 0.0023675 0.081952 -0.00051886 -0.00078921 -0.00036522 -0.0013984 0.056572 -0.0065806 -0.0023371 -0.0041931 -0.011756 -0.0859 -0.040939 -0.029385 -0.037402 -0.002937
0.015625 -0.0021806 -0.0011875 -0.0057857 -0.0045638 0 -0.001173 -0.0042337 -0.0018008 -0.0047496 -0.0055737 -0.0073899 -1.4926 -0.042294 0.0054754 -0.0017721 -0.0039149 -0.034626 -0.015502 0.042966 -0.01547 0.060672 0.03255 0.0037517 0.093649 -0.001224 -0.00080006 -0.0014056 -0.0012735 0.055544 -0.001723 -0.0046192 -0.0035604 -0.012146 -0.085333 -0.035199 -0.016863 -0.021599 0.0080476
0.019531 -0.0031655 -0.003069 -0.0027629 -0.0027803 0 0.00036888 -0.0035065 -0.0032692 -0.0014528 -0.0061349 -0.0067699 -1.4793 -0.028454 0.016531 0.0095376 0.0051577 -0.022987 -0.012093 0.050424 -0.0069499 0.068201 0.047654 0.0041209 0.10588 -0.00086909 -2.4675e-05 -0.0015275 -0.00055868 0.049016 0.00071744 -0.0057316 -0.0022821 -0.0072475 -0.083018 -0.026655 -0.0062175 -0.0044177 0.020337
0.023437 -0.0040692 -0.0046671 0.00013483 -0.0017721 0 0.00082681 -0.0034872 -0.0056736 0.0023614 -0.0033377 -0.0044251 -1.4703 -0.01296 0.025453 0.020027 0.011512 -0.014397 -0.0064775 0.053398 0.00078233 0.074389 0.063653 0.0041672 0.117 0.00018698 0.00091877 -0.00072823 0.00052324 0.04324 -0.000704 -0.0053995 -0.0016758 -0.00077355 -0.079889 -0.015902 0.0019184 0.011534 0.031574
0.027344 -0.0050117 -0.0053918 -0.0025587 -0.0027044 0 -0.0016749 -0.0056427 -0.0073447 0.0044622 0.0013891 -0.0011188 -1.4702 0.0012467 0.030478 0.028056 0.014255 -0.0096441 0.00016498 0.050469 0.0077511 0.078862 0.07894 0.005778 0.12539 0.001047 0.0013262 0.00020122 0.0014423 0.044087 -0.0040248 -0.004601 -0.0024976 0.0025735 -0.077099 -0.0037651 0.0070672 0.023746 0.039387
0.03125 -0.0060819 -0.0050979 -0.0094753 -0.0053486 0 -0.0066975 -0.0096373 -0.0074756 0.0038503 0.0042209 0.0016323 -1.4782 0.0084413 0.028539 0.030273 0.011384 -0.01023 0.0049589 0.039446 0.01388 0.081068 0.090128 0.0094784 0.12805 0.0011629 0.0010269 0.00057855 0.0016798 0.053448 -0.0060697 -0.0051306 -0.0047829 0.00087691 -0.077248 0.0079239 0.0083365 0.027962 0.039362
0.035156 -0.0071009 -0.004165 -0.013672 -0.007975 0 -0.011197 -0.012996 -0.006502 0.0012062 0.0033594 0.0024565 -1.4902 0.0056688 0.020129 0.025937 0.0030467 -0.015255 0.0050067 0.022742 0.019117 0.081781 0.094547 0.013259 0.12462 0.0007326 0.00044763 0.0004183 0.0011064 0.066766 -0.0052768 -0.0077122 -0.0078627 -0.0036393 -0.08189 0.01651 0.0066597 0.024397 0.030796
0.039062 -0.0074701 -0.003144 -0.010513 -0.0084146 0 -0.011811 -0.012796 -0.0050974 -0.0020783 0.0009418 0.00078383 -1.5007 -0.0048323 0.0078106 0.017286 -0.0090496 -0.023004 0.00057708 0.0036709 0.023356 0.081965 0.092508 0.014255 0.11702 0.00029815 0.00011368 0.00017097 0.00011339 0.074389 -0.0023721 -0.010546 -0.010428 -0.00671 -0.089797 0.021183 0.0032722 0.016428 0.016466
0.042969 -0.0064206 -0.002287 -0.0028462 -0.0055798 0 -0.0077807 -0.0080993 -0.0032347 -0.0050403 0.00028559 -0.0028976 -1.5064 -0.020972 -0.0066614 0.0062091 -0.023645 -0.03242 -0.0076553 -0.015693 0.026433 0.082199 0.084345 0.011621 0.10668 9.5317e-05 0.00014089 6.7529e-05 -0.00065606 0.067079 0.0012444 -0.010282 -0.010957 -0.0055541 -0.099577 0.0215 -0.0011577 0.0065085 -0.0015326
0.046875 -0.0036226 -0.0014144 0.0024927 -0.00031062 0 -0.0016575 -0.00088363 -0.00051805 -0.0073549 0.0019852 -0.0070531 -1.5082 -0.039792 -0.021248 -0.0048657 -0.039164 -0.042328 -0.018425 -0.033189 0.028175 0.083063 0.070851 0.0076157 0.095395 -0.00011123 0.00022874 -0.00010577 -0.00078205 0.042243 0.0050431 -0.0050019 -0.0086154 -0.00077983 -0.10925 0.017303 -0.0059508 -0.0024787 -0.020582
0.050781 0.00034186 -0.00021993 0.0024184 0.0050973 0 0.0029412 0.0054619 0.0027229 -0.008776 0.0035451 -0.009511 -1.5118 -0.053895 -0.031925 -0.010062 -0.051894 -0.050681 -0.027798 -0.04499 0.028257 0.085249 0.054181 0.0056807 0.087 -0.00059246 9.3531e-05 -0.00058147 -0.00035156 0.0062058 0.008959 0.0035934 -0.0040203 0.0045927 -0.11307 0.0088051 -0.010216 -0.0050777 -0.03506
0.054687 0.0041515 0.0013444 0.00032886 0.0083343 0 0.0043505 0.0086263 0.0051308 -0.008786 0.0026929 -0.0085116 -1.5214 -0.060351 -0.038271 -0.0085327 -0.060646 -0.057234 -0.033252 -0.052071 0.027762 0.087881 0.038545 0.0073242 0.082548 -0.0011899 -0.0001853 -0.0011288 0.00019089 -0.029292 0.011898 0.011143 0.0009743 0.0076607 -0.10975 -0.0004748 -0.013822 -0.0021691 -0.043672
0.058594 0.0065205 0.0029908 0.00099688 0.0084508 0 0.0037746 0.008599 0.0054509 -0.0069422 5.9793e-05 -0.0040054 -1.5346 -0.058881 -0.040398 -0.00056995 -0.065374 -0.06224 -0.034362 -0.05487 0.027262 0.090226 0.025466 0.010748 0.082075 -0.001394 -0.00029497 -0.0011743 0.00046422 -0.053823 0.0116 0.01401 0.00455 0.0074433 -0.099283 -0.0090619 -0.016786 0.0049784 -0.046407
0.0625 0.0069676 0.0043301 0.0043357 0.0062455 0 0.0034935 0.0068653 0.0039344 -0.0034193 -0.0019814 0.0019496 -1.544 -0.050069 -0.038692 0.012931 -0.066445 -0.066099 -0.031271 -0.053973 0.027293 0.091514 0.016112 0.012401 0.085268 -0.00089853 -0.00011883 -0.00044212 0.00043575 -0.063607 0.0066986 0.011922 0.0062112 0.0048848 -0.082353 -0.015672 -0.019152 0.014756 -0.043718
0.066406 0.005976 0.0051003 0.0057883 0.0035034 0 0.0044468 0.0048691 0.0023397 0.00098018 -0.002508 0.00648 -1.5453 -0.035845 -0.033793 0.029948 -0.064897 -0.069609 -0.02502 -0.049988 0.028645 0.090298 0.011922 0.0099387 0.091364 -1.3971e-05 6.0643e-05 0.00062567 0.00032643 -0.06234 -0.0011244 0.0075442 0.006885 0.0017151 -0.060781 -0.018551 -0.020944 0.024301 -0.036606
0.070312 0.0045101 0.0051871 0.0026005 0.0017151 0 0.0056031 0.003354 0.0023278 0.0053537 -0.0029697 0.0081019 -1.5448 -0.02258 -0.027716 0.045355 -0.063734 -0.073808 -0.019454 -0.044606 0.031452 0.085521 0.012137 0.0039977 0.097895 0.00054455 -0.00014852 0.0012078 0.00029369 -0.0577 -0.0076433 0.0038049 0.0077416 -0.00059419 -0.040371 -0.017542 -0.022314 0.030185 -0.028446
0.074219 0.0033817 0.0045753 -0.0021044 0.0012089 0 0.0054031 0.0026968 0.0038676 0.0091297 -0.0046731 0.0078503 -1.5557 -0.013808 -0.021727 0.056651 -0.064306 -0.078494 -0.01658 -0.039292 0.034837 0.078002 0.014603 -0.0025122 0.10345 0.00032004 -0.00077321 0.00089253 0.00025963 -0.056298 -0.009315 0.0018292 0.008927 -0.0012307 -0.024436 -0.01447 -0.023514 0.032603 -0.021401
0.078125 0.002929 0.0034391 -0.0026944 0.0012794 0 0.0035014 0.0030977 0.0053509 0.012009 -0.0062722 0.0080981 -1.5847 -0.010979 -0.016268 0.062761 -0.06688 -0.083135 -0.017033 -0.034984 0.038129 0.068358 0.018271 -0.006706 0.10749 -0.00042508 -0.0013605 8.3971e-05 5.4867e-05 -0.060295 -0.0061678 0.0011793 0.0094879 -5.0341e-05 -0.014463 -0.010529 -0.024762 0.032187 -0.016466
0.082031 0.0030489 0.002277 0.0022466 0.0011346 0 0.0011009 0.0040547 0.0053149 0.01374 -0.0048244 0.010095 -1.6213 -0.014855 -0.011609 0.063115 -0.07133 -0.086984 -0.02096 -0.032628 0.040573 0.057427 0.022112 -0.0076696 0.10973 -0.00091401 -0.0013915 -0.00041341 -0.0003234 -0.067518 -0.0013973 0.0013597 0.0085102 0.0024647 -0.011339 -0.0070434 -0.026319 0.029999 -0.014393
0.085937 0.0033415 0.0017621 0.0081047 0.00082352 0 -0.00013028 0.0040275 0.0039593 0.014195 0.00061667 0.012685 -1.644 -0.025271 -0.0077559 0.057343 -0.076083 -0.087637 -0.027138 -0.034708 0.040526 0.047256 0.024771 -0.0067434 0.11009 -0.00054913 -0.0008097 -0.00020065 -0.00066345 -0.074363 0.0018813 0.0024217 0.0062213 0.0053241 -0.015556 -0.006744 -0.029027 0.028598 -0.016553
0.089844 0.0032594 0.0022259 0.0095154 0.0012715 0 0.00067262 0.0014281 0.0028862 0.013641 0.0073247 0.01355 -1.6387 -0.036492 -0.0039146 0.049522 -0.07876 -0.084603 -0.032026 -0.040835 0.038339 0.039522 0.026297 -0.0062507 0.10994 0.00053969 -0.00010556 0.00034909 -0.00076759 -0.078702 0.0033041 0.0040936 0.0038723 0.0073598 -0.021792 -0.0098989 -0.033093 0.029373 -0.021682
0.09375 0.0023719 0.0032202 0.0062313 0.0032755 0 0.0030628 -0.003536 0.0033902 0.012617 0.011398 0.011679 -1.6134 -0.045749 0.00032532 0.041401 -0.078571 -0.078088 -0.034261 -0.05015 0.034705 0.034697 0.027108 -0.0077537 0.10983 0.0015777 0.0001442 0.00050395 -0.00068568 -0.080162 0.0047093 0.0050021 0.0025405 0.0076765 -0.027583 -0.016009 -0.038395 0.031983 -0.029218
0.097656 0.00075655 0.0037241 0.0025782 0.0063179 0 0.0055484 -0.0081573 0.0050933 0.011295 0.011543 0.00843 -1.5933 -0.050958 0.0052864 0.034246 -0.075101 -0.068446 -0.033031 -0.061528 0.030388 0.033004 0.027654 -0.010963 0.11015 0.0017708 -0.00018395 -9.9117e-05 -0.00066058 -0.077912 0.0073469 0.0035387 0.0021388 0.0059888 -0.031168 -0.024429 -0.044663 0.035819 -0.038654
0.10156 -0.00080208 0.0029961 0.0016474 0.0084357 0 0.0063146 -0.0089493 0.0062661 0.0090757 0.0096618 0.006006 -1.5989 -0.049608 0.011388 0.029386 -0.068098 -0.05632 -0.027703 -0.072868 0.026698 0.034583 0.028689 -0.013847 0.11138 0.00093043 -0.00068082 -0.0011406 -0.00082279 -0.069138 0.010185 -0.00022407 0.0016676 0.0027819 -0.030681 -0.034025 -0.051296 0.039551 -0.049362
0.10547 -0.0011817 0.0013338 0.0018417 0.0075983 0 0.0042901 -0.0045727 0.0054147 0.0051392 0.0078109 0.0049766 -1.6279 -0.040835 0.018776 0.027343 -0.058762 -0.043446 -0.0197 -0.079406 0.025858 0.038364 0.031402 -0.013809 0.11393 -0.00040373 -0.00083724 -0.0019503 -0.00098125 -0.051107 0.011148 -0.0037942 0.0003905 -0.00065449 -0.026141 -0.04237 -0.056522 0.040838 -0.059576
0.10938 0.00024419 -4.9217e-05 6.7266e-05 0.003609 0 0.0002468 0.0027997 0.0025606 -0.00035777 0.0056481 0.0035275 -1.6581 -0.027915 0.026727 0.026928 -0.048791 -0.030858 -0.011454 -0.079673 0.028042 0.042712 0.03582 -0.0092621 0.11771 -0.0014021 -0.00052834 -0.0020716 -0.00078529 -0.025597 0.0096302 -0.003958 -0.0013513 -0.0024704 -0.020291 -0.04858 -0.059471 0.039678 -0.067838
0.11328 0.0029787 -1.1738e-05 -0.002953 -0.001233 0 -0.0030402 0.0091079 -0.00085411 -0.0057773 0.0017461 -0.00066399 -1.6683 -0.012459 0.034685 0.02763 -0.038625 -0.018608 -0.0038632 -0.073276 0.033179 0.047097 0.041882 -0.00076488 0.12279 -0.0015576 -7.6943e-05 -0.0015229 -0.00013254 -0.0006955 0.007202 0.00041909 -0.0025354 -0.0010884 -0.01461 -0.05254 -0.059773 0.036476 -0.073232
0.11719 0.0056192 0.0015458 -0.002738 -0.0036405 0 -0.0024489 0.01152 -0.0031165 -0.0090158 -0.0031043 -0.0077528 -1.6565 0.0038378 0.042006 0.028942 -0.028514 -0.0065286 0.0024195 -0.060485 0.040942 0.051157 0.049386 0.009002 0.12923 -0.00099138 0.00011455 -0.00064263 0.00060396 0.013613 0.0057019 0.0071439 -0.0025737 0.0035173 -0.010515 -0.054438 -0.057298 0.031901 -0.074996
0.12109 0.0068343 0.0036271 0.0029275 -0.0020159 0 0.0027286 0.010149 -0.003348 -0.009216 -0.0054282 -0.014884 -1.6389 0.018226 0.04703 0.030331 -0.018079 0.0064283 0.0072295 -0.043197 0.05042 0.055025 0.057799 0.01652 0.13721 -0.00025826 -4.6167e-05 0.00019301 0.00081833 0.013231 0.0050334 0.012226 -0.001894 0.0090622 -0.010224 -0.055289 -0.052273 0.027562 -0.071693
0.125 0.0062811 0.0049979 0.0095926 0.0019969 0 0.0093477 0.0071069 -0.0018464 -0.0073817 -0.0028445 -0.018006 -1.6318 0.029117 0.048923 0.031534 -0.006813 0.020961 0.012155 -0.027913 0.05932 0.059715 0.065846 0.019353 0.14576 0.00013565 -0.00030085 0.00071802 0.00020917 0.0035658 0.0033599 0.012788 -0.0013577 0.011827 -0.013214 -0.057241 -0.047148 0.024743 -0.065276
0.12891 0.0046908 0.0050941 0.0097914 0.0046709 0 0.01228 0.0043234 0.0002668 -0.005135 0.0022845 -0.014726 -1.6373 0.036341 0.047722 0.032581 0.0050438 0.036649 0.018017 -0.017841 0.066658 0.065785 0.073052 0.017553 0.15399 8.9461e-05 -0.00032702 0.00081416 -0.00088871 -0.0055081 -0.00045902 0.0088732 -0.0011885 0.0091015 -0.018453 -0.060939 -0.043287 0.023206 -0.05753
0.13281 0.0031327 0.0041799 0.0014589 0.0033344 0 0.0086344 0.0024367 0.0016949 -0.0029089 0.0044023 -0.0059371 -1.6445 0.039774 0.043533 0.033505 0.017011 0.052808 0.025189 -0.01488 0.071855 0.073539 0.079215 0.013564 0.16118 -0.00013019 -2.9293e-05 0.00056455 -0.0017257 -0.0091392 -0.0050051 0.0029683 -0.00063674 0.001509 -0.025252 -0.066514 -0.041501 0.022498 -0.049735
0.13672 0.0021941 0.0028091 -0.0086857 -0.0011392 0 0.00065731 0.0013413 0.0016547 0.00036127 0.00066366 0.0047446 -1.6445 0.039314 0.036623 0.034362 0.028165 0.068189 0.033836 -0.020679 0.074412 0.083196 0.08428 0.010506 0.1664 -0.00022963 0.00041562 0.00027281 -0.001753 -0.011974 -0.0072248 -0.0018629 0.0011937 -0.0068658 -0.032839 -0.073704 -0.042514 0.021748 -0.043396
0.14063 0.0017594 0.0013212 -0.011467 -0.0047763 0 -0.0057006 0.0010329 0.00039301 0.0055668 -0.0053167 0.012999 -1.6395 0.035275 0.028248 0.035193 0.036038 0.079403 0.042865 -0.033855 0.07447 0.093986 0.089022 0.0099415 0.16842 -0.00018008 0.00072816 0.00028005 -0.0010901 -0.022696 -0.0052311 -0.0036372 0.0042069 -0.010993 -0.040535 -0.08019 -0.045811 0.019146 -0.040108
0.14453 0.0013973 -0.00010835 -0.0047685 -0.0037313 0 -0.005678 0.0014554 -0.00084516 0.011588 -0.0066575 0.015984 -1.6395 0.029882 0.020233 0.035969 0.040479 0.085768 0.050774 -0.047373 0.073855 0.1041 0.094493 0.0108 0.16848 -0.00018172 0.000715 0.00062251 -0.00041009 -0.043979 -4.6059e-05 -0.0021242 0.0070878 -0.0082796 -0.048329 -0.083765 -0.048762 0.014817 -0.038501
0.14844 0.00082994 -0.0011156 0.0043401 0.0023064 0 0.00025017 0.0018029 -0.00064463 0.015521 -0.00041804 0.013736 -1.6499 0.024141 0.013189 0.036613 0.041711 0.087049 0.057023 -0.057763 0.073446 0.11258 0.10104 0.010472 0.1673 -0.00036244 0.00035887 0.00088019 -0.00032766 -0.068233 0.0053743 0.001273 0.0082875 -0.0002642 -0.056329 -0.083361 -0.04992 0.0092977 -0.037541
0.15234 6.7356e-05 -0.0011279 0.0072411 0.0094386 0 0.0068504 0.00071928 0.001399 0.015089 0.0089792 0.0092058 -1.6664 0.019037 0.0075222 0.037027 0.040288 0.083392 0.061325 -0.061994 0.074078 0.11864 0.10879 0.0073307 0.16573 -0.00055746 -0.00017536 0.00050308 -0.0008284 -0.083588 0.0085618 0.0041598 0.0072839 0.0085145 -0.064581 -0.078255 -0.048014 0.0033331 -0.036119
0.15625 -0.00072738 0.00013224 0.0025835 0.012356 0 0.0086328 -0.0022975 0.0041958 0.010912 0.01402 0.0066048 -1.6795 0.016214 0.0034176 0.03692 0.037668 0.075253 0.063777 -0.055717 0.077145 0.12112 0.11734 0.0025217 0.16518 -0.00044519 -0.0005906 -0.00059547 -0.0012633 -0.083929 0.0089183 0.004348 0.0049276 0.013418 -0.072825 -0.067574 -0.04108 -0.0013222 -0.032238
0.16016 -0.0013482 0.0021537 -0.0033334 0.0084937 0 0.0042811 -0.0057941 0.0060261 0.0062331 0.011521 0.0085149 -1.6833 0.016318 -0.00030674 0.03609 0.036673 0.065789 0.066306 -0.041299 0.083036 0.12115 0.1245 -0.00080975 0.16638 6.7198e-05 -0.0005952 -0.001787 -0.00093464 -0.073003 0.0071876 0.001337 0.0026307 0.012318 -0.07974 -0.054045 -0.030284 -0.0031778 -0.025301
0.16406 -0.0015441 0.0038055 -0.0042724 0.00026341 0 -0.0026758 -0.0071479 0.0060932 0.0041697 0.0052664 0.013579 -1.6778 0.018719 -0.0043949 0.034669 0.038153 0.056852 0.070086 -0.023315 0.091259 0.12039 0.12877 -0.00040697 0.16874 0.00062351 -0.00011893 -0.0021849 0.0002357 -0.059459 0.0043492 -0.002947 0.0012751 0.0065328 -0.084217 -0.040185 -0.017875 -0.0025378 -0.016399
0.16797 -0.001077 0.0041525 -0.0005297 -0.0064983 0 -0.0069929 -0.0048169 0.0052268 0.0050814 0.0013934 0.016954 -1.6647 0.022911 -0.0090498 0.032869 0.042297 0.049345 0.075661 -0.0046477 0.10155 0.11991 0.12914 0.002722 0.17164 0.00066444 0.00054815 -0.0014512 0.0015621 -0.049134 0.0013948 -0.0051628 0.00085232 -5.0797e-05 -0.085344 -0.02742 -0.0053463 0.00018864 -0.0064527
0.17188 6.781e-05 0.0031861 0.0028667 -0.0068014 0 -0.0055992 0.00015425 0.0049001 0.0065264 0.0020074 0.013928 -1.6453 0.028197 -0.014262 0.031024 0.04891 0.04394 0.083358 0.011668 0.11354 0.12084 0.12474 0.0049502 0.17425 -2.8865e-05 0.00089009 -0.00015403 0.0021282 -0.042431 -0.00030887 -0.002975 0.00096163 -0.0030945 -0.082204 -0.017065 0.0056899 0.004305 0.0033575
0.17578 0.0015247 0.0017738 0.0030029 -0.00032327 0 0.00066647 0.0049643 0.0054907 0.0057349 0.0039274 0.0041369 -1.6231 0.033078 -0.018428 0.03057 0.056367 0.041173 0.092644 0.021748 0.1266 0.12479 0.11472 0.0034331 0.17472 -0.0010204 0.00055716 0.00072801 0.0015463 -0.037405 0.00054515 0.0029601 0.0014046 -0.00036768 -0.073034 -0.010434 0.012739 0.0082818 0.010615
0.17969 0.0026968 0.00089257 0.0021363 0.0081367 0 0.0080186 0.0073801 0.0056629 0.0021618 0.0031384 -0.0074212 -1.6067 0.036772 -0.019804 0.032332 0.062322 0.039678 0.10136 0.028787 0.13939 0.13033 0.10327 -0.00089859 0.17338 -0.0015036 -0.00029411 0.00069273 0.00027692 -0.032715 0.0037487 0.0092193 0.0021787 0.0064572 -0.060897 -0.0052357 0.017304 0.011497 0.01548
0.18359 0.00314 0.00087738 0.0035956 0.012026 0 0.012082 0.0072062 0.0036892 -0.0021833 -0.00075494 -0.013982 -1.605 0.039246 -0.017405 0.036758 0.065977 0.039245 0.10862 0.035175 0.15122 0.13645 0.092672 -0.0038642 0.17078 -0.0009876 -0.0010566 0.0001124 -0.00076372 -0.026435 0.0067762 0.011975 0.0030077 0.012237 -0.047385 -0.00036955 0.020502 0.014356 0.018467
0.1875 0.0028043 0.0013129 0.0064147 0.007829 0 0.010251 0.0056389 -0.00056113 -0.0046747 -0.0049351 -0.012438 -1.6172 0.040626 -0.01059 0.044064 0.066831 0.039799 0.11378 0.043251 0.16142 0.14206 0.085072 -0.0018548 0.16767 0.00023844 -0.0011325 -0.00023067 -0.00094573 -0.013946 0.0062478 0.0095589 0.0031555 0.011556 -0.034126 0.0050926 0.023502 0.017485 0.020271
0.19141 0.0018984 0.0015099 0.0060168 -0.0022732 0 0.0032294 0.003595 -0.0050976 -0.0043172 -0.0072061 -0.0058033 -1.6292 0.041347 0.0014232 0.054409 0.06443 0.041779 0.11625 0.056641 0.16875 0.14535 0.083906 0.0046862 0.16548 0.001317 -0.0004097 4.8474e-05 -0.00035701 0.009552 0.00088571 0.0032604 0.0019401 0.0029857 -0.023713 0.012155 0.028161 0.022478 0.022213
0.19531 0.00058755 0.0010088 0.00028095 -0.011919 0 -0.0049789 0.0010135 -0.0074556 -0.0023931 -0.0080601 -0.00043334 -1.6243 0.042359 0.016326 0.065917 0.059867 0.045791 0.1171 0.076035 0.17226 0.14503 0.090419 0.011626 0.16567 0.0015372 0.0006677 0.00062577 0.00040942 0.042479 -0.0068543 -0.0039002 -0.00050401 -0.0089967 -0.018075 0.020109 0.035544 0.031189 0.025898
0.19922 -0.0010656 -0.00028601 -0.0068466 -0.015201 0 -0.0092735 -0.0022977 -0.0069416 -0.0012637 -0.0087803 -0.00052375 -1.6004 0.043863 0.030953 0.076544 0.054329 0.051376 0.11774 0.097545 0.17249 0.14201 0.10179 0.015031 0.16766 0.00090083 0.001475 0.00091078 0.00083164 0.073914 -0.012388 -0.0090829 -0.0030742 -0.016709 -0.016035 0.027335 0.044429 0.043175 0.031174
0.20313 -0.0028514 -0.0022234 -0.0092545 -0.010931 0 -0.0071227 -0.0056126 -0.0051979 -0.0025478 -0.0088102 -0.0048509 -1.5761 0.045743 0.043448 0.085118 0.048169 0.057988 0.11871 0.118 0.16967 0.13693 0.11609 0.014659 0.17072 3.8042e-05 0.0016578 0.00069231 0.00082274 0.089979 -0.012581 -0.010839 -0.0044665 -0.015058 -0.01655 0.032782 0.05372 0.057876 0.037633
0.20703 -0.0042481 -0.0044428 -0.0057543 -0.003293 0 -0.0010225 -0.0075101 -0.0044917 -0.006029 -0.0063623 -0.0084724 -1.5765 0.047742 0.052086 0.090608 0.041613 0.06485 0.1204 0.13384 0.16417 0.13067 0.131 0.013544 0.17385 -0.00040303 0.0012722 0.00028621 0.00060165 0.085107 -0.0079948 -0.0093463 -0.0042294 -0.0057442 -0.018218 0.035472 0.062097 0.074391 0.044632
0.21094 -0.0047051 -0.0062921 -0.0017176 0.0015851 0 0.0029719 -0.0071846 -0.005455 -0.0098306 -0.0015389 -0.0074466 -1.6117 0.048956 0.054029 0.091522 0.034412 0.069468 0.12242 0.13662 0.1567 0.12491 0.14163 0.01436 0.17428 -0.00028488 0.00058923 0.00010712 0.00033025 0.06699 -0.0018822 -0.0061238 -0.003133 0.003961 -0.017591 0.03404 0.066523 0.090126 0.050389
0.21484 -0.0041809 -0.0069307 -0.0029418 0.00040708 0 0.00028046 -0.0053132 -0.0065275 -0.011593 0.0025581 -0.0021392 -1.6654 0.04917 0.052042 0.090335 0.026767 0.070557 0.12331 0.12744 0.1494 0.12055 0.14647 0.016576 0.17119 4.5363e-05 -0.00014526 0.0002245 -2.649e-05 0.049446 0.0027575 -0.0034455 -0.002502 0.0070602 -0.012895 0.030962 0.067086 0.10269 0.054101
0.21875 -0.0033188 -0.0058179 -0.0088122 -0.0049236 0 -0.0077534 -0.0034782 -0.0055929 -0.0099954 0.0029243 0.0035157 -1.7073 0.04875 0.048118 0.088665 0.019162 0.068062 0.12232 0.10856 0.14322 0.11746 0.14581 0.01745 0.16491 0.00022801 -0.00076152 0.00039946 -0.0004934 0.040117 0.0050741 -0.0032536 -0.0031031 0.0023191 -0.0041136 0.027942 0.064611 0.11131 0.055902
0.22266 -0.0029291 -0.0032804 -0.012858 -0.0091105 0 -0.014458 -0.0027903 -0.0021316 -0.0057767 0.0004664 0.0055449 -1.7157 0.048219 0.043989 0.087848 0.012177 0.062305 0.11906 0.082549 0.13891 0.11534 0.14028 0.015519 0.15604 0.00027335 -0.0010966 0.00047065 -0.00085911 0.035526 0.005835 -0.0057931 -0.004539 -0.0052788 0.0083603 0.026399 0.060048 0.1155 0.056119
0.22656 -0.0032057 -0.0005559 -0.010108 -0.0078621 0 -0.01356 -0.0031153 0.002166 -0.001449 -0.00056896 0.0028924 -1.6916 0.04866 0.041991 0.089632 0.0069277 0.054221 0.11322 0.05354 0.13735 0.11351 0.13112 0.012516 0.14582 0.0004666 -0.0010226 0.0005527 -0.00078948 0.027865 0.0058077 -0.0090037 -0.0056031 -0.0091658 0.023456 0.028248 0.055 0.11475 0.055492
0.23047 -0.003472 0.00094376 -0.002679 -0.001327 0 -0.0049922 -0.003448 0.0047701 0.00044349 0.0024 -0.0023269 -1.6539 0.052047 0.044054 0.094886 0.0048856 0.047244 0.10625 0.029536 0.13867 0.11055 0.12183 0.011502 0.13703 0.00094177 -0.00060282 0.00080086 -0.00020713 0.014993 0.0051585 -0.0096312 -0.0052315 -0.0065288 0.037635 0.034437 0.052184 0.11001 0.055792
0.23438 -0.0027695 0.00067397 0.0027928 0.0060666 0 0.0048065 -0.0027558 0.0042968 -0.00055118 0.0065979 -0.0067389 -1.623 0.058385 0.048617 0.1017 0.0052751 0.043599 0.10019 0.013261 0.14128 0.10616 0.11455 0.013373 0.13061 0.0014214 -0.00015469 0.0010867 0.00051181 0.0021198 0.0041897 -0.0056271 -0.0032707 0.00016282 0.048744 0.042819 0.051979 0.10355 0.057657
0.23828 -0.00074988 -0.00056835 0.002607 0.0090955 0 0.008591 -0.00048816 0.0014367 -0.002114 0.0063994 -0.0078663 -1.6096 0.067457 0.05445 0.10877 0.0073874 0.044204 0.096057 0.0054832 0.14421 0.10034 0.10994 0.015758 0.12654 0.0014315 -3.8355e-05 0.0010643 0.00081879 -0.0060816 0.0038591 0.0020187 -0.00051448 0.0060482 0.056001 0.052083 0.054175 0.096284 0.061138
0.24219 0.0019715 -0.001213 -0.00035327 0.0057759 0 0.004716 0.0032454 -0.0016702 -0.00090005 -0.00018198 -0.005233 -1.6139 0.078765 0.060131 0.11472 0.0103 0.049541 0.094634 0.0061524 0.14647 0.093216 0.10825 0.015577 0.12443 0.00078748 -0.00032139 0.00060495 0.00050651 -0.012725 0.0049094 0.0096691 0.0019634 0.0079502 0.059061 0.060849 0.058245 0.089052 0.066055
0.24609 0.0042898 -0.00012952 -0.00060533 -0.001088 0 -0.0017288 0.0074586 -0.0028708 0.0044459 -0.0083425 -0.00031783 -1.6287 0.090837 0.062861 0.11699 0.011974 0.059578 0.096714 0.014207 0.14599 0.085219 0.10909 0.012322 0.12258 -0.00014904 -0.00068299 6.5523e-05 -9.1829e-05 -0.025926 0.0065022 0.01346 0.0036683 0.0061259 0.058208 0.066831 0.062632 0.082993 0.071473
0.25 0.0054104 0.0024819 0.0035072 -0.00593 0 -0.0038722 0.010256 -0.0012363 0.011654 -0.010737 0.0043171 -1.6436 0.10114 0.061988 0.1157 0.011362 0.070227 0.099963 0.023361 0.1422 0.077191 0.10971 0.008371 0.11843 -0.00072583 -0.00071375 -3.8786e-06 -0.00044739 -0.048701 0.0063073 0.011834 0.0050844 0.0030138 0.05702 0.070032 0.065288 0.078464 0.075568
0.25391 0.0052776 0.0052366 0.0084388 -0.004526 0 0.00078856 0.0096872 0.0024533 0.016328 -0.0049369 0.0064833 -1.6469 0.10873 0.058409 0.11199 0.0090965 0.078989 0.10256 0.030566 0.13545 0.069265 0.10859 0.0061383 0.11129 -0.00054707 -0.00032948 0.0005557 -0.00035401 -0.073395 0.0025614 0.0063179 0.0072337 0.00093622 0.057323 0.071367 0.065757 0.075423 0.077555
0.25781 0.0044212 0.006615 0.010033 0.00277 0 0.0086351 0.0054256 0.0061144 0.015559 0.0039333 0.0058596 -1.6319 0.11301 0.052997 0.10678 0.0060382 0.084158 0.10319 0.033936 0.12608 0.061399 0.10468 0.0054897 0.10092 0.0001946 0.00014502 0.0013022 -5.5952e-05 -0.087847 -0.0037461 0.0003036 0.01061 0.00081277 0.060126 0.071516 0.063926 0.073842 0.076933
0.26172 0.0035438 0.0060641 0.0080291 0.011049 0 0.013597 -0.00020021 0.0075762 0.010487 0.0082685 0.0044046 -1.6041 0.11353 0.047078 0.10129 0.0036917 0.083891 0.10031 0.031675 0.11461 0.053371 0.096843 0.0043866 0.087439 0.00089835 0.00032806 0.0016374 0.00012365 -0.08726 -0.0089124 -0.0029784 0.014317 0.0022673 0.066215 0.071321 0.059948 0.073679 0.073214
0.26563 0.003195 0.004303 0.0053814 0.014309 0 0.012359 -0.0033539 0.0061192 0.0054472 0.0053664 0.0048935 -1.5807 0.1105 0.042942 0.097003 0.0052506 0.077078 0.092525 0.023018 0.10247 0.044564 0.084218 0.0017585 0.072603 0.0010636 0.00018961 0.0014334 0.00017898 -0.079117 -0.0090983 -0.0020089 0.016304 0.004303 0.074426 0.071326 0.055026 0.074529 0.066409
0.26953 0.0035615 0.0026617 0.0041627 0.010034 0 0.0065619 -0.0016463 0.0032672 0.0043216 -0.00051742 0.0084002 -1.5785 0.10605 0.040647 0.09345 0.010539 0.067373 0.082078 0.01156 0.091053 0.035063 0.069157 -0.0010601 0.058686 0.00065804 5.9283e-05 0.0011311 0.00035059 -0.075819 -0.0033012 0.0024247 0.014825 0.0059211 0.081452 0.070854 0.050572 0.075374 0.058361
0.27344 0.0042904 0.0020437 0.0036602 0.0014218 0 0.00085359 0.003611 0.0018489 0.0073086 -0.0030019 0.012976 -1.5988 0.10087 0.039684 0.089927 0.01885 0.056665 0.07014 -0.0010291 0.080866 0.0251 0.05289 -0.0021427 0.046452 4.4877e-05 0.00022036 0.001189 0.00068283 -0.082664 0.0057573 0.0075474 0.010055 0.0066382 0.085512 0.069241 0.046958 0.075706 0.049845
0.27734 0.004494 0.0023416 0.0025422 -0.0047942 0 -0.00085276 0.0081786 0.0036266 0.01088 0.00032051 0.01512 -1.6251 0.095529 0.039314 0.08566 0.029082 0.046829 0.057916 -0.013125 0.072281 0.014998 0.036736 -0.0017119 0.036373 -0.00039925 0.00055181 0.0015101 0.00080234 -0.093046 0.013377 0.0098384 0.0043624 0.0067651 0.085101 0.065898 0.044356 0.075076 0.041582
0.28125 0.0032079 0.0026934 0.0012734 -0.0036786 0 0.002068 0.0082908 0.0073844 0.010856 0.0065893 0.013028 -1.6373 0.090502 0.037804 0.079168 0.038582 0.040862 0.047273 -0.022261 0.065775 0.005567 0.023159 -0.002139 0.028613 -0.00057766 0.00064187 0.0015218 0.00028882 -0.094552 0.015703 0.007029 0.00067576 0.0069875 0.07796 0.059984 0.042523 0.072793 0.034555
0.28516 0.00019238 0.002264 0.0010087 0.0035385 0 0.0068251 0.0037092 0.0094812 0.0058685 0.011316 0.0085314 -1.6306 0.085769 0.033762 0.070525 0.044294 0.0396 0.03915 -0.027559 0.060762 -0.0024581 0.014109 -0.0047927 0.021476 -0.00061829 0.00026756 0.00083897 -0.00071988 -0.078966 0.011702 -0.00011323 0.00018643 0.0072885 0.066119 0.052965 0.040159 0.069219 0.028918
0.28906 -0.0035738 0.000858 0.00073752 0.0099788 0 0.0090653 -0.0022736 0.0068505 -0.0016297 0.012144 0.0055535 -1.6184 0.081297 0.027663 0.061091 0.046144 0.041695 0.033134 -0.029884 0.05669 -0.0091702 0.0096112 -0.0074156 0.013915 -0.00059154 -0.00029459 -0.00023699 -0.0014272 -0.047144 0.0034395 -0.0077364 0.0014338 0.0063431 0.052622 0.046729 0.03655 0.065103 0.024184
0.29297 -0.0063418 -0.001083 -0.0024237 0.0086672 0 0.0056723 -0.0056845 -6.2341e-05 -0.0074225 0.0092119 0.0062416 -1.6169 0.077226 0.020191 0.052005 0.044546 0.046086 0.028947 -0.029919 0.053366 -0.014742 0.0096433 -0.0055731 0.0055277 -0.00035364 -0.00049713 -0.00096455 -0.0010417 -0.0066794 -0.0050593 -0.011222 0.0017211 0.002575 0.039502 0.042606 0.031312 0.060957 0.020006
0.29688 -0.0068166 -0.0029543 -0.0090096 -0.0012339 0 -0.0027907 -0.004875 -0.0072745 -0.0088267 0.0034388 0.0084353 -1.628 0.0738 0.012414 0.044653 0.040464 0.05139 0.026188 -0.028607 0.050654 -0.019498 0.013909 0.0028253 -0.0038697 0.00028235 -7.0617e-05 -0.00090248 0.00039884 0.033173 -0.0097881 -0.0084754 -0.00041426 -0.0036456 0.028941 0.041969 0.024183 0.05734 0.015963
0.30078 -0.0051565 -0.0043955 -0.014471 -0.013014 0 -0.011679 -0.0012589 -0.010463 -0.0066486 -0.0040319 0.007156 -1.6382 0.072104 0.0074662 0.04179 0.03678 0.05474 0.024458 -0.02807 0.048877 -0.024368 0.021247 0.014769 -0.013334 0.0012203 0.0006874 -0.00033861 0.0019231 0.065105 -0.0089002 -0.0015677 -0.0040429 -0.0090466 0.024498 0.046566 0.015257 0.055124 0.011418
0.30469 -0.0028197 -0.0052673 -0.012832 -0.01757 0 -0.015014 0.0022443 -0.0085746 -0.0044461 -0.010854 -0.00092809 -1.6349 0.072034 0.0062772 0.042158 0.035194 0.055356 0.023179 -0.029534 0.047947 -0.030007 0.028142 0.024479 -0.02133 0.001979 0.001192 5.007e-05 0.002431 0.085658 -0.0039579 0.0047553 -0.0070742 -0.0095803 0.024173 0.05311 0.0063019 0.053832 0.006557
0.30859 -0.0013546 -0.0053592 -0.0038198 -0.011073 0 -0.010142 0.0032849 -0.0045038 -0.0057153 -0.013648 -0.014007 -1.6213 0.073339 0.008964 0.044765 0.035454 0.053306 0.022321 -0.033271 0.047808 -0.036492 0.032992 0.028701 -0.027159 0.0020028 0.001122 -8.682e-05 0.0016503 0.096282 0.0008428 0.0065493 -0.0084934 -0.0043758 0.026669 0.059623 -0.0017148 0.053171 0.0017741
0.3125 -0.0012152 -0.0043104 0.0050815 0.0014806 0 -0.0005744 0.0012097 -0.0022501 -0.011009 -0.010674 -0.025845 -1.613 0.075571 0.015271 0.048468 0.036846 0.048933 0.021854 -0.039288 0.048291 -0.04376 0.034418 0.029444 -0.030366 0.001151 0.0006705 -0.00046381 0.00031131 0.10217 0.0014805 0.0033017 -0.0091646 0.0023442 0.030562 0.064208 -0.0078792 0.052858 -0.0024639
0.31641 -0.0016209 -0.0019823 0.0055705 0.010203 0 0.0061883 -0.0028706 -0.0033373 -0.017094 -0.0043036 -0.03027 -1.6204 0.07764 0.024418 0.051316 0.037179 0.0431 0.021789 -0.047262 0.048924 -0.051472 0.030331 0.031298 -0.030494 -9.7559e-05 0.00027091 -0.00055466 -0.00059706 0.10743 -0.0028761 -0.0021919 -0.010345 0.0040665 0.033633 0.063926 -0.010618 0.052566 -0.0051526
0.32031 -0.0014638 0.0010459 -0.0022507 0.0085528 0 0.0048621 -0.006615 -0.0058709 -0.019005 0.00036805 -0.025787 -1.6373 0.077466 0.033446 0.051409 0.033051 0.03787 0.021776 -0.055311 0.048369 -0.058681 0.020784 0.036201 -0.028984 -0.00096805 0.00013584 -0.00020968 -0.00070266 0.10957 -0.0091426 -0.0061447 -0.011645 -0.0022604 0.033891 0.058087 -0.0092011 0.052297 -0.0054621
0.32422 -0.00033878 0.0034752 -0.0090543 -0.0011855 0 -0.0027092 -0.0075431 -0.006866 -0.013838 0.00028004 -0.016556 -1.6489 0.074456 0.040457 0.049163 0.024482 0.034046 0.021426 -0.062158 0.045816 -0.065007 0.0081325 0.041149 -0.027612 -0.00099773 0.00010929 0.00018663 -0.0004067 0.099986 -0.0127 -0.0061931 -0.010924 -0.01272 0.03185 0.049342 -0.0046985 0.052328 -0.0039505
0.32813 0.0011898 0.0040178 -0.0059522 -0.0099292 0 -0.0088763 -0.0046705 -0.0052711 -0.0035305 -0.0024529 -0.0090225 -1.6492 0.068427 0.044452 0.045072 0.012146 0.031771 0.020489 -0.067256 0.040673 -0.070349 -0.0061619 0.041034 -0.027383 -0.00038936 -6.0594e-05 0.00014415 -0.00028013 0.072209 -0.010945 -0.0023818 -0.0065335 -0.018908 0.028098 0.039502 0.0022275 0.052819 -0.0011694
0.33203 0.0021573 0.0023894 0.0053874 -0.0095421 0 -0.0071211 0.0002688 -0.0026687 0.0058832 -0.0028832 -0.0068697 -1.6478 0.059481 0.044667 0.039865 -0.0026822 0.030911 0.018737 -0.070287 0.03245 -0.074736 -0.020472 0.033365 -0.029218 0.00021484 -0.00039275 -0.00042926 -0.00043372 0.030871 -0.005 0.0032515 0.00038454 -0.014761 0.02347 0.030573 0.010726 0.053888 0.0021184
0.33594 0.0019935 -0.00027852 0.013675 0.00034718 0 0.0016608 0.0035475 -0.0012335 0.0085874 0.0011774 -0.008183 -1.6573 0.048456 0.039713 0.034955 -0.015871 0.030208 0.015723 -0.071574 0.020006 -0.078609 -0.031512 0.020074 -0.034744 0.00033014 -0.00067452 -0.0011721 -0.00051446 -0.0092907 0.0016672 0.0077391 0.0062193 -0.0018718 0.019701 0.02596 0.01892 0.055276 0.0037259
0.33984 0.00094461 -0.0020388 0.0097176 0.012113 0 0.0096431 0.0023214 -0.0013041 0.0037758 0.0065774 -0.0070655 -1.6754 0.037965 0.031699 0.030839 -0.024333 0.027705 0.011827 -0.073568 0.005189 -0.083025 -0.038571 0.0052123 -0.04287 4.1538e-05 -0.0007572 -0.0016359 -0.00022125 -0.03576 0.0060715 0.0085261 0.0078805 0.011444 0.017325 0.024406 0.025082 0.055865 0.0024228
0.34375 -2.7738e-05 -0.001349 -0.0034809 0.016444 0 0.0091862 -0.0025466 -0.0010565 -0.0031542 0.0083891 0.0013545 -1.6847 0.028979 0.0215 0.027111 -0.027826 0.022588 0.0071088 -0.077685 -0.011015 -0.088483 -0.041947 -0.0082803 -0.053015 -0.00014287 -0.00075873 -0.0016238 0.00031028 -0.050444 0.0073989 0.0049919 0.0056381 0.016628 0.015925 0.023985 0.028664 0.054923 -0.0019664
0.34766 0.00029605 0.0019969 -0.013218 0.0098817 0 0.00010583 -0.0066167 0.0016082 -0.0045415 0.0057492 0.016206 -1.67 0.022066 0.0097738 0.023288 -0.026785 0.014353 0.0015312 -0.085053 -0.027764 -0.095369 -0.042187 -0.019385 -0.064721 0.00016571 -0.00091379 -0.0011984 0.00066269 -0.068523 0.0066292 -0.00056111 0.0029491 0.011495 0.014945 0.022805 0.029367 0.051883 -0.0093229
0.35156 0.0027708 0.0068675 -0.0095685 -0.0023485 0 -0.0095967 -0.005379 0.0070487 0.0032977 0.0033272 0.030285 -1.6379 0.01759 -0.0028734 0.018458 -0.022749 0.0025114 -0.0051829 -0.097217 -0.043996 -0.10421 -0.040392 -0.027559 -0.077555 0.00083211 -0.0012526 -0.00050926 0.00058083 -0.10393 0.0053537 -0.0036833 0.0033633 0.0017595 0.01328 0.017838 0.026945 0.045978 -0.019158
0.35547 0.0073133 0.011611 0.0054212 -0.010084 0 -0.010179 0.0019125 0.013641 0.016709 0.0065739 0.034683 -1.614 0.01412 -0.015792 0.011851 -0.020481 -0.011764 -0.013606 -0.11435 -0.058682 -0.11513 -0.039813 -0.031934 -0.091039 0.0013113 -0.0015128 0.00026251 0.00017172 -0.15593 0.0052466 -0.000599 0.0075021 -0.003391 0.0092638 0.0064655 0.022396 0.037442 -0.029145
0.35938 0.012734 0.015007 0.02094 -0.0055044 0 0.0019292 0.011757 0.019181 0.027306 0.015837 0.025713 -1.621 0.0097184 -0.028564 0.0044105 -0.022074 -0.026194 -0.023478 -0.13376 -0.072193 -0.1273 -0.04266 -0.032624 -0.10483 0.0011523 -0.0014228 0.00083315 -0.00030539 -0.21039 0.0079974 0.0087049 0.012934 0.0020025 0.0031132 -0.0086605 0.017344 0.027939 -0.037478
0.36328 0.017268 0.016731 0.028446 0.011275 0 0.021264 0.019687 0.022317 0.02861 0.02562 0.0088092 -1.6575 0.0034904 -0.040893 -0.0030293 -0.027689 -0.039606 -0.03453 -0.15385 -0.084864 -0.14034 -0.050227 -0.032223 -0.1188 0.00040312 -0.0010446 0.00088443 -0.00072294 -0.25357 0.01449 0.019848 0.016787 0.016476 -0.0047781 -0.025304 0.012377 0.018276 -0.043456
0.36719 0.019615 0.017184 0.028289 0.031935 0 0.037256 0.023894 0.022861 0.021258 0.029544 -0.0042383 -1.6992 -0.0052194 -0.052449 -0.0095348 -0.036785 -0.050932 -0.046326 -0.17292 -0.097119 -0.15381 -0.063534 -0.034701 -0.1328 -0.0004419 -0.00076158 0.00036723 -0.0010886 -0.28271 0.023209 0.026887 0.018306 0.032001 -0.013788 -0.040851 0.0079261 0.0091889 -0.046666
0.37109 0.019688 0.016989 0.026018 0.045009 0 0.041302 0.025583 0.021311 0.012454 0.025671 -0.0033944 -1.7196 -0.016751 -0.062132 -0.013183 -0.046233 -0.058395 -0.057431 -0.18765 -0.1097 -0.1669 -0.084567 -0.041933 -0.14641 -0.00086339 -0.00087834 -0.00027947 -0.0013433 -0.30255 0.029768 0.026501 0.018948 0.039069 -0.022253 -0.049621 0.0040001 0.0014478 -0.047086
0.375 0.018401 0.016537 0.024491 0.043038 0 0.031834 0.026207 0.018556 0.010183 0.017181 0.012111 -1.7092 -0.028376 -0.069256 -0.014184 -0.051141 -0.062646 -0.065954 -0.1971 -0.12273 -0.17878 -0.11012 -0.051404 -0.15913 -0.00069724 -0.0012507 -0.00038273 -0.0013118 -0.31359 0.029267 0.020051 0.020321 0.032836 -0.028379 -0.050398 -0.00047634 -0.0057987 -0.047099
0.37891 0.016655 0.015767 0.021474 0.027352 0 0.014677 0.02513 0.01592 0.01695 0.008882 0.032866 -1.6783 -0.03802 -0.073456 -0.013591 -0.05017 -0.06436 -0.07108 -0.20162 -0.13557 -0.18901 -0.13727 -0.057908 -0.1706 -0.00016845 -0.0013709 0.00033645 -0.00092627 -0.30775 0.020353 0.011969 0.022345 0.016619 -0.03162 -0.045119 -0.0061038 -0.013381 -0.047938
0.38281 0.014547 0.014257 0.014453 0.0073382 0 -0.00070113 0.020537 0.014792 0.027932 0.0038871 0.045942 -1.6439 -0.044074 -0.074332 -0.012317 -0.042947 -0.063838 -0.072251 -0.20145 -0.14746 -0.19723 -0.16351 -0.057908 -0.18049 0.00036861 -0.00086507 0.0013803 -0.00041932 -0.27727 0.0072909 0.0062388 0.023384 0.00027174 -0.031645 -0.035825 -0.013164 -0.021822 -0.050256
0.38672 0.011627 0.011573 0.0054146 -0.0056427 0 -0.0066646 0.012403 0.015529 0.034648 0.0030994 0.044027 -1.6175 -0.044545 -0.071269 -0.011626 -0.029829 -0.061218 -0.068888 -0.19689 -0.15705 -0.20289 -0.18548 -0.05222 -0.18826 0.0006941 8.9536e-05 0.0018294 -0.00015673 -0.22616 -0.0025742 0.0041549 0.021859 -0.0060846 -0.028172 -0.025753 -0.021785 -0.031639 -0.054503
0.39063 0.0079037 0.0077398 -0.00077009 -0.0058434 0 -0.001841 0.0037476 0.016557 0.031068 0.0060862 0.029955 -1.6025 -0.037487 -0.063428 -0.013118 -0.014678 -0.055908 -0.061192 -0.18862 -0.16124 -0.20525 -0.19722 -0.044456 -0.19287 0.0007858 0.00086542 0.001185 -0.00023791 -0.1695 -0.0043667 0.0047207 0.017529 0.00083197 -0.021578 -0.021408 -0.030633 -0.042269 -0.059529
0.39453 0.0044019 0.0035536 -0.0020417 0.0031309 0 0.0080002 -0.0016016 0.015093 0.017679 0.011044 0.013502 -1.5975 -0.026188 -0.052544 -0.01592 -0.0017966 -0.048265 -0.051847 -0.17854 -0.16005 -0.20533 -0.19968 -0.037184 -0.19478 0.00072116 0.00093122 -0.00012246 -0.00035194 -0.1205 0.00060039 0.0063672 0.011432 0.01475 -0.01398 -0.023662 -0.037661 -0.051868 -0.063069
0.39844 0.0025066 0.00039936 -0.0013654 0.011452 0 0.013759 -0.0024221 0.0094976 0.00099554 0.014418 0.0035806 -1.5968 -0.012401 -0.039343 -0.019145 0.0076417 -0.038375 -0.041944 -0.16714 -0.15335 -0.20344 -0.19354 -0.029955 -0.19397 0.00058264 0.00032547 -0.0010992 -0.00013466 -0.08045 0.0064009 0.0079305 0.0050621 0.024167 -0.0063645 -0.031831 -0.041687 -0.059321 -0.063897
0.40234 0.0026855 -0.00045197 -0.0025864 0.011008 0 0.0097108 -0.00088597 0.0013459 -0.010748 0.012569 0.0022349 -1.5902 0.0020071 -0.024671 -0.021815 0.013165 -0.026515 -0.032462 -0.15481 -0.14133 -0.19991 -0.18011 -0.020908 -0.19051 0.00044493 -0.00039145 -0.0010822 0.00034203 -0.043481 0.0078821 0.0084964 -0.00019123 0.020956 0.00031895 -0.044483 -0.041759 -0.063699 -0.061033
0.40625 0.0039615 0.0013236 -0.0052873 0.0020452 0 -0.0016176 6.8709e-05 -0.0050337 -0.012744 0.0053736 0.0046076 -1.5669 0.013902 -0.010057 -0.022118 0.015805 -0.013549 -0.024602 -0.14179 -0.12434 -0.19496 -0.16214 -0.0095615 -0.18431 0.00038708 -0.00065274 -0.00027231 0.00055407 -0.010206 0.0047985 0.007328 -0.0032104 0.0066179 0.0044762 -0.057783 -0.036414 -0.06367 -0.053096
0.41016 0.0047832 0.0047556 -0.0052452 -0.0069807 0 -0.010827 -0.00027548 -0.0057141 -0.0064305 -0.0021674 0.0038856 -1.525 0.02139 0.0021857 -0.020009 0.020249 -0.0020315 -0.018331 -0.12849 -0.10585 -0.18916 -0.14608 0.0025199 -0.17705 0.00045983 -0.00037987 0.0005819 9.071e-05 0.0078982 0.0010598 0.0046333 -0.0035101 -0.0090096 0.0057699 -0.066053 -0.027708 -0.061107 -0.042145
0.41406 0.0044483 0.008049 9.8752e-05 -0.0064972 0 -0.0090784 -0.0003416 -0.00055213 0.0016985 -0.0035625 -0.00327 -1.4779 0.025115 0.011003 -0.01706 0.02855 0.0066704 -0.013092 -0.11516 -0.088327 -0.18274 -0.13481 0.013518 -0.17026 0.00063299 -1.3089e-05 0.00094112 -0.00079209 0.00097169 0.00037788 0.0021884 -0.0018567 -0.015561 0.0050945 -0.068171 -0.018155 -0.058301 -0.030594
0.41797 0.0036233 0.0096003 0.0080876 0.0058157 0 0.0041857 0.0012295 0.00625 0.0045894 0.0027181 -0.014709 -1.4463 0.025733 0.015601 -0.014663 0.041343 0.011801 -0.0086482 -0.102 -0.073288 -0.17577 -0.12968 0.022914 -0.16509 0.00079861 -8.1793e-05 0.00085881 -0.0012952 -0.023372 0.0029067 0.0023694 -0.00027665 -0.0099676 0.0032779 -0.064105 -0.0094173 -0.056715 -0.020022
0.42188 0.0034665 0.0088727 0.013609 0.022339 0 0.02004 0.0038068 0.0091836 -0.0004138 0.010686 -0.024816 -1.4397 0.024276 0.015266 -0.014556 0.058549 0.012835 -0.0048035 -0.089195 -0.062206 -0.1683 -0.13145 0.030722 -0.1628 0.00084243 -0.00072435 0.00067643 -0.00083092 -0.041063 0.0059234 0.0059026 -0.00077801 0.0020356 0.0014481 -0.054662 -0.0032514 -0.057827 -0.012076
0.42578 0.0043323 0.0065564 0.014533 0.030921 0 0.02689 0.0058588 0.0057025 -0.0096205 0.011867 -0.028401 -1.4461 0.023079 0.0087338 -0.020245 0.076467 0.010119 -0.00212 -0.07726 -0.057483 -0.16047 -0.13902 0.035656 -0.16584 0.00071128 -0.0015718 0.00050747 0.000359 -0.032259 0.0071515 0.010573 -0.0035695 0.01137 0.0026488 -0.043668 -0.0023 -0.063065 -0.0091819
0.42969 0.0054092 0.0039883 0.013001 0.024148 0 0.019701 0.0072134 -0.0017857 -0.015742 0.0036165 -0.023691 -1.4404 0.023526 -0.00070319 -0.030026 0.089743 0.0072857 -0.0010302 -0.066302 -0.056741 -0.15284 -0.1462 0.035177 -0.17238 0.00041873 -0.0020585 0.00015761 0.0013921 -0.0015727 0.0068238 0.012661 -0.0065502 0.012812 0.0075659 -0.035644 -0.0045107 -0.06941 -0.0092666
0.43359 0.0055615 0.0022998 0.01141 0.0051564 0 0.0037834 0.009211 -0.0078122 -0.013549 -0.0077588 -0.012938 -1.4071 0.025609 -0.01153 -0.042445 0.096111 0.0058557 -0.0019629 -0.056598 -0.059088 -0.14574 -0.15033 0.028072 -0.18129 1.8639e-05 -0.0018631 -0.00047484 0.0015652 0.024127 0.0064816 0.010132 -0.0068832 0.0079664 0.016068 -0.031681 -0.0086856 -0.074942 -0.011139
0.4375 0.0043903 0.0018476 0.0089693 -0.014488 0 -0.0097982 0.012234 -0.0079986 -0.0040579 -0.012661 -0.00069874 -1.3544 0.028977 -0.022232 -0.055796 0.094087 0.0069674 -0.0052114 -0.048437 -0.063634 -0.13946 -0.14929 0.01669 -0.19127 -0.00039139 -0.0011225 -0.0010908 0.00096575 0.019533 0.0063934 0.00453 -0.0033352 0.0024585 0.027545 -0.032134 -0.0136 -0.077873 -0.013567
0.44141 0.0024487 0.0021833 0.003777 -0.023007 0 -0.012866 0.013828 -0.0021173 0.0063415 -0.0071525 0.0089869 -1.3056 0.032346 -0.030495 -0.066961 0.082165 0.011674 -0.011242 -0.042583 -0.069469 -0.13446 -0.14055 0.0057267 -0.20004 -0.00065059 -0.00028757 -0.0012295 0.0002777 -0.017183 0.0049362 -0.00034881 0.0028545 0.00077747 0.040206 -0.036229 -0.017491 -0.075423 -0.014691
0.44531 0.00059613 0.0024383 -0.0024668 -0.01643 0 -0.0055489 0.010491 0.0061664 0.011307 0.0037081 0.014798 -1.2768 0.032907 -0.034691 -0.072922 0.064612 0.017774 -0.019086 -0.039349 -0.075838 -0.13046 -0.12642 -0.0017727 -0.20506 -0.00058388 0.00021511 -0.00080685 5.2532e-05 -0.065422 0.0008164 -0.0017465 0.0093252 0.003293 0.04942 -0.039364 -0.019389 -0.067545 -0.013199
0.44922 -0.00066403 0.0018339 -0.0043987 -0.0007113 0 0.0051433 0.0018815 0.012288 0.0099148 0.011063 0.018308 -1.2633 0.029623 -0.035732 -0.074496 0.046468 0.02235 -0.027356 -0.037923 -0.082761 -0.12669 -0.11147 -0.0070019 -0.20654 -0.00014189 0.00024532 -0.00028704 0.00023677 -0.10256 -0.0044759 -2.0969e-05 0.014572 0.0070584 0.053003 -0.03883 -0.020198 -0.057315 -0.0097751
0.45313 -0.0012653 6.7886e-05 0.00070424 0.013022 0 0.011193 -0.0073217 0.013893 0.0071657 0.010207 0.022004 -1.247 0.022 -0.034367 -0.072656 0.030255 0.02371 -0.035312 -0.037613 -0.09039 -0.12258 -0.098488 -0.013454 -0.20484 0.00048885 -3.1192e-05 -0.00021603 0.00038748 -0.12084 -0.0071129 0.0022385 0.018411 0.0086525 0.049937 -0.03356 -0.020645 -0.046887 -0.0050139
0.45703 -0.0013357 -0.0025461 0.0075882 0.016208 0 0.0087349 -0.010826 0.01173 0.0090067 0.0034842 0.026694 -1.2159 0.0098926 -0.031614 -0.068851 0.018149 0.020401 -0.042276 -0.037519 -0.098887 -0.11756 -0.090185 -0.022218 -0.2007 0.00096106 -0.00032684 -0.00061145 0.00022984 -0.12476 -0.0043345 0.0027527 0.020709 0.0064629 0.039795 -0.023085 -0.021571 -0.038614 0.00030586
0.46094 -0.001189 -0.0052284 0.006604 0.0080824 0 -0.00063115 -0.0066651 0.0080827 0.016294 -0.0034954 0.030432 -1.1739 -0.0062802 -0.029649 -0.066624 0.012795 0.011111 -0.04732 -0.034833 -0.10808 -0.11048 -0.090971 -0.02954 -0.19586 0.0010158 -0.00045129 -0.00091878 -9.1005e-05 -0.11624 0.0024638 0.0010935 0.02027 0.0012613 0.023497 -0.0085339 -0.02421 -0.037122 0.0045713
0.46484 -0.0015244 -0.0071291 -0.00589 -0.0047988 0 -0.011828 0.00034422 0.0045028 0.023288 -0.0070982 0.029897 -1.1342 -0.022562 -0.029571 -0.06788 0.01112 0.00088468 -0.051208 -0.027857 -0.11623 -0.10192 -0.097128 -0.02954 -0.19197 0.00068673 -0.0004081 -0.00062306 -0.00026413 -0.0878 0.0082241 -0.001866 0.015586 -0.0045586 0.0080305 0.0047602 -0.027477 -0.041212 0.0072483
0.46875 -0.0032523 -0.0078126 -0.021689 -0.013814 0 -0.019388 0.0025679 0.00084677 0.022297 -0.0070873 0.022982 -1.1042 -0.03698 -0.031118 -0.07249 0.01175 -0.0069302 -0.054355 -0.015928 -0.12189 -0.092442 -0.1057 -0.01949 -0.18897 0.00024817 -0.00032694 0.00015426 -0.00017661 -0.031868 0.0081414 -0.0052916 0.0068064 -0.0083739 -0.0029921 0.01439 -0.03012 -0.049285 0.0084638
0.47266 -0.0067171 -0.0075608 -0.027412 -0.014338 0 -0.020091 -0.0035779 -0.0037963 0.010497 -0.0045369 0.010337 -1.0807 -0.047982 -0.033746 -0.079949 0.01378 -0.0095227 -0.057048 0.0012671 -0.12371 -0.082576 -0.11394 -0.002311 -0.18639 -5.3897e-05 -0.00031204 0.0007542 5.0405e-05 0.045981 0.0015236 -0.0087614 -0.0034644 -0.0088585 -0.0067925 0.01867 -0.030967 -0.059731 0.0084408
0.47656 -0.011002 -0.007256 -0.017987 -0.0084581 0 -0.01453 -0.01438 -0.0094988 -0.0071272 -0.00039384 -0.0052245 -1.0573 -0.053573 -0.036168 -0.088994 0.016694 -0.0029477 -0.059487 0.024009 -0.11948 -0.073135 -0.11778 0.016162 -0.18296 -0.00021162 -0.00033575 0.00068141 0.00030327 0.12701 -0.0078024 -0.011608 -0.011864 -0.006958 0.00014977 0.015777 -0.028159 -0.070127 0.0076138
0.48047 -0.014246 -0.0078292 -0.0026939 -0.0027373 0 -0.0069607 -0.022143 -0.014926 -0.021402 0.0034458 -0.020502 -1.034 -0.053562 -0.035784 -0.096807 0.021178 0.013884 -0.061436 0.050062 -0.10797 -0.065018 -0.11324 0.032153 -0.17611 -0.00039142 -0.00025844 0.0001306 0.00059619 0.19349 -0.014674 -0.012656 -0.01697 -0.005435 0.01735 0.007092 -0.020715 -0.077626 0.0068777
0.48438 -0.014968 -0.0095807 0.003472 -0.0029517 0 -0.002896 -0.021673 -0.018393 -0.0261 0.0032731 -0.033111 -1.0162 -0.051226 -0.032279 -0.10262 0.027351 0.035199 -0.062718 0.075983 -0.092294 -0.057951 -0.10251 0.046122 -0.16588 -0.00068605 4.53e-05 -0.0002463 0.00089827 0.24106 -0.016376 -0.011189 -0.020176 -0.0068813 0.038202 -0.0030676 -0.011059 -0.082792 0.0065805
0.48828 -0.013222 -0.011843 -0.0052948 -0.0097323 0 -0.0053488 -0.013952 -0.01947 -0.022538 -0.0040139 -0.041547 -1.0061 -0.048612 -0.025964 -0.1066 0.034781 0.057231 -0.06335 0.099998 -0.074513 -0.05167 -0.087214 0.060406 -0.15285 -0.00097997 0.00055534 -6.4905e-05 0.00096329 0.27602 -0.013939 -0.0081704 -0.023752 -0.011582 0.058885 -0.012584 -0.00096403 -0.08652 0.006742
0.49219 -0.010455 -0.013295 -0.019868 -0.018249 0 -0.01236 -0.0044071 -0.019425 -0.017908 -0.016788 -0.045043 -0.99754 -0.04787 -0.017572 -0.10931 0.042654 0.07596 -0.063475 0.12051 -0.056973 -0.045839 -0.069486 0.075421 -0.13804 -0.0010881 0.0010763 0.00038647 0.00051087 0.30208 -0.010476 -0.0060311 -0.028077 -0.017162 0.075566 -0.01954 0.0076032 -0.089994 0.0072835
0.49609 -0.008203 -0.012794 -0.025461 -0.021984 0 -0.018165 0.0016855 -0.019902 -0.01895 -0.027958 -0.044058 -0.98125 -0.053231 -0.0097452 -0.11261 0.047524 0.083421 -0.064021 0.13485 -0.044742 -0.039916 -0.053632 0.088569 -0.12472 -0.00099769 0.0013432 0.00049735 -0.00036992 0.31327 -0.0085943 -0.0068045 -0.031001 -0.020502 0.081566 -0.021456 0.010529 -0.095778 0.0078004
0.5 -0.006942 -0.010196 -0.016068 -0.017618 0 -0.017491 0.0023321 -0.021026 -0.026345 -0.029928 -0.040747 -0.9548 -0.064849 -0.0060316 -0.11815 0.045937 0.078983 -0.066453 0.14448 -0.039957 -0.033854 -0.042702 0.096521 -0.11633 -0.00090985 0.0011982 2.2334e-05 -0.0011194 0.30096 -0.0090769 -0.010262 -0.029963 -0.020186 0.078076 -0.020279 0.0074737 -0.10443 0.0077264
0.50391 -0.0061551 -0.0065484 0.0005405 -0.0073933 0 -0.009597 -0.0012138 -0.020895 -0.034287 -0.021167 -0.037993 -0.92512 -0.081021 -0.007614 -0.12572 0.037164 0.065124 -0.071326 0.1509 -0.042015 -0.028076 -0.036765 0.097821 -0.11359 -0.0010102 0.00071621 -0.00067119 -0.0011735 0.26537 -0.011229 -0.013878 -0.024597 -0.0172 0.068359 -0.018046 3.1951e-05 -0.11482 0.0068817
0.50781 -0.005269 -0.0034702 0.01123 0.0025839 0 0.0012317 -0.0061587 -0.01725 -0.035302 -0.007779 -0.03698 -0.90129 -0.10001 -0.015033 -0.13479 0.021232 0.044055 -0.078852 0.15513 -0.050078 -0.023027 -0.035541 0.092872 -0.11654 -0.0012319 0.00018251 -0.0010418 -0.00057563 0.21716 -0.013762 -0.01469 -0.017126 -0.013438 0.055159 -0.016231 -0.010194 -0.12574 0.0051993
0.51172 -0.0042615 -0.0021099 0.0095941 0.0065799 0 0.008902 -0.0095816 -0.0099581 -0.02624 0.0017287 -0.035408 -0.88603 -0.11911 -0.028481 -0.14411 -0.0010721 0.018949 -0.089005 0.15827 -0.062604 -0.019395 -0.038243 0.081878 -0.1246 -0.0013036 -8.0101e-05 -0.00096048 -2.3873e-05 0.16703 -0.015239 -0.01139 -0.010325 -0.0098469 0.042218 -0.016567 -0.020726 -0.13521 0.0026872
0.51563 -0.0033292 -0.0024108 -0.00016588 0.0029018 0 0.0095995 -0.0093044 -0.0018714 -0.01073 0.003424 -0.028729 -0.87539 -0.13232 -0.045252 -0.15043 -0.024411 -0.0043859 -0.099793 0.16118 -0.075286 -0.01805 -0.042389 0.063859 -0.13387 -0.0010503 7.0945e-05 -0.00076879 -0.00018933 0.11618 -0.014276 -0.0050424 -0.0052857 -0.0061418 0.035197 -0.020175 -0.026542 -0.13947 1.2801e-05
0.51953 -0.0022591 -0.0031952 -0.0093066 -0.0052806 0 0.0037884 -0.0048787 0.0031295 0.0036193 0.0001489 -0.014076 -0.86541 -0.13804 -0.060353 -0.15281 -0.0431 -0.023786 -0.10838 0.16368 -0.085052 -0.018004 -0.045744 0.038402 -0.14004 -0.00060453 0.00048711 -0.00077784 -0.00097196 0.058644 -0.010116 0.0017816 -0.0011525 -0.0019656 0.033754 -0.024733 -0.026703 -0.13869 -0.001748
0.52344 -0.0004951 -0.0029743 -0.012377 -0.012044 0 -0.0045322 0.001672 0.00351 0.010896 -0.0022218 0.0063845 -0.85656 -0.13581 -0.071262 -0.15111 -0.05488 -0.039094 -0.11325 0.16525 -0.091124 -0.018522 -0.047773 0.0082512 -0.14139 -0.0002728 0.00081965 -0.00084057 -0.0015162 -0.0087405 -0.003434 0.0065083 0.0033674 0.0023264 0.036949 -0.02854 -0.021244 -0.13312 -0.0018364
0.52734 0.0020941 -0.00087877 -0.0092907 -0.012142 0 -0.01004 0.0067024 0.0018765 0.011034 0.00013966 0.026037 -0.85051 -0.12581 -0.075833 -0.14557 -0.058345 -0.05064 -0.11318 0.1654 -0.093273 -0.018785 -0.048234 -0.020631 -0.13683 -0.00019892 0.00076901 -0.00053193 -0.0010404 -0.081776 0.0036275 0.0078342 0.0086444 0.0063325 0.043413 -0.029853 -0.010726 -0.12331 0.00044813
0.53125 0.0047738 0.0029124 -0.0023256 -0.0038345 0 -0.0085175 0.0075896 0.0032627 0.0093765 0.0072516 0.038288 -0.84413 -0.10903 -0.070668 -0.13704 -0.052713 -0.059533 -0.10634 0.1631 -0.09225 -0.017183 -0.047369 -0.042369 -0.12554 -0.00021268 0.0003222 0.00026148 0.00035163 -0.15463 0.0087976 0.0063978 0.014197 0.010589 0.05051 -0.025352 0.0033013 -0.11009 0.0065222
0.53516 0.0065881 0.0074255 0.0063378 0.010148 0 0.000963 0.005089 0.010974 0.012125 0.016861 0.041205 -0.82961 -0.091449 -0.058102 -0.12835 -0.044538 -0.068085 -0.095406 0.1589 -0.091802 -0.013048 -0.046582 -0.055 -0.112 -4.8002e-05 -0.00020652 0.0010514 0.0017245 -0.22632 0.011472 0.0046123 0.019534 0.01604 0.055571 -0.014793 0.016643 -0.095805 0.015691
0.53906 0.00751 0.011525 0.014189 0.023902 0 0.01477 0.0029153 0.023383 0.021263 0.026094 0.03835 -0.80219 -0.076815 -0.041856 -0.12074 -0.038627 -0.076743 -0.083503 0.15403 -0.093833 -0.0070784 -0.046488 -0.06117 -0.099745 0.00031733 -0.00038663 0.0011527 0.0021784 -0.29708 0.013232 0.0053965 0.024376 0.022135 0.058708 -0.00026261 0.027402 -0.081448 0.026274
0.54297 0.0087417 0.014475 0.018105 0.03145 0 0.025838 0.0046111 0.034546 0.032863 0.031726 0.035265 -0.76679 -0.067378 -0.024399 -0.11472 -0.037617 -0.085395 -0.072755 0.14945 -0.099237 6.4962e-05 -0.047308 -0.065068 -0.090854 0.00060133 1.916e-06 0.00038608 0.0016326 -0.35851 0.016351 0.010179 0.028069 0.026007 0.060365 0.016584 0.034589 -0.067539 0.036891
0.54688 0.011634 0.016175 0.016859 0.030217 0 0.027888 0.010654 0.03844 0.040087 0.030828 0.034876 -0.73534 -0.065158 -0.0084829 -0.11055 -0.043722 -0.093603 -0.065444 0.14631 -0.10854 0.0074568 -0.0491 -0.068617 -0.087217 0.0005218 0.00076665 -0.00068319 0.00075892 -0.3926 0.021586 0.017586 0.029407 0.024655 0.061378 0.033629 0.037514 -0.054504 0.045834
0.55078 0.016246 0.017078 0.013824 0.022796 0 0.020496 0.018564 0.03353 0.038509 0.023248 0.035678 -0.71664 -0.072413 0.0013184 -0.10791 -0.057401 -0.10007 -0.065136 0.14693 -0.1209 0.013093 -0.051317 -0.070422 -0.090254 0.00012446 0.0013917 -0.0012571 0.00022465 -0.38677 0.027375 0.024225 0.027666 0.018618 0.063119 0.046534 0.035688 -0.043552 0.049294
0.55469 0.021069 0.017909 0.015087 0.015455 0 0.010583 0.025555 0.023997 0.029574 0.01371 0.033821 -0.70868 -0.08371 0.006048 -0.10557 -0.071657 -0.10517 -0.06929 0.15064 -0.13275 0.016867 -0.052977 -0.068029 -0.095197 -0.00024134 0.0013746 -0.0010481 9.9524e-05 -0.35107 0.031235 0.027268 0.023901 0.01309 0.064906 0.055034 0.031853 -0.035099 0.047984
0.55859 0.024221 0.019261 0.023261 0.013919 0 0.0077515 0.030622 0.016581 0.019446 0.0097349 0.026894 -0.7008 -0.096348 0.0065991 -0.10332 -0.08307 -0.10931 -0.076368 0.15698 -0.14259 0.019235 -0.053666 -0.060921 -0.099577 -0.00027618 0.00057943 -0.00049285 3.7417e-06 -0.31612 0.031852 0.026579 0.020719 0.014185 0.06542 0.059814 0.026885 -0.029705 0.042812
0.5625 0.024912 0.021209 0.033502 0.019227 0 0.016337 0.033992 0.015565 0.014265 0.015462 0.016274 -0.68259 -0.10766 0.004105 -0.10105 -0.08877 -0.11284 -0.084708 0.1653 -0.14924 0.020882 -0.053078 -0.051363 -0.10115 -1.817e-05 -0.00064702 -0.00024351 -0.00029552 -0.30838 0.029767 0.024306 0.020199 0.023017 0.063255 0.06203 0.021542 -0.027743 0.035125
0.56641 0.023777 0.02315 0.037165 0.026926 0 0.030972 0.035201 0.019878 0.015675 0.026865 0.0064859 -0.65065 -0.11346 0.00037044 -0.09892 -0.085013 -0.11612 -0.091696 0.1745 -0.15131 0.023373 -0.050817 -0.042682 -0.096695 0.00024256 -0.0016857 -0.00049349 -0.00058842 -0.32514 0.026171 0.022389 0.021867 0.033333 0.055555 0.064341 0.016563 -0.029834 0.027769
0.57031 0.021988 0.024093 0.030222 0.030518 0 0.040273 0.03275 0.024513 0.020222 0.034019 0.0023455 -0.60828 -0.11107 -0.0021506 -0.097096 -0.073594 -0.11833 -0.095166 0.18252 -0.14998 0.028774 -0.04733 -0.036974 -0.0861 0.00029407 -0.0020397 -0.00083168 -0.00054315 -0.33629 0.021552 0.020756 0.022986 0.035851 0.041548 0.071177 0.012272 -0.034166 0.025267
0.57422 0.020282 0.023275 0.017616 0.02666 0 0.036157 0.026131 0.024904 0.022868 0.029478 0.0058157 -0.56122 -0.10216 -0.002982 -0.095088 -0.059544 -0.11809 -0.095831 0.18845 -0.14733 0.037094 -0.04344 -0.034287 -0.072482 0.00018395 -0.0016395 -0.00072961 -0.00019512 -0.31389 0.01596 0.018229 0.021183 0.026196 0.024181 0.083521 0.0085292 -0.038263 0.02849
0.57813 0.018825 0.02072 0.0085871 0.017946 0 0.020806 0.017769 0.020573 0.021402 0.015174 0.014476 -0.51429 -0.087879 -0.0020408 -0.092263 -0.045759 -0.1142 -0.094457 0.19174 -0.14435 0.048067 -0.039678 -0.033544 -0.05789 6.9865e-05 -0.00085214 -0.00011571 2.972e-05 -0.2613 0.01051 0.014956 0.016903 0.0094352 0.0058347 0.10152 0.0052893 -0.040675 0.037482
0.58203 0.017678 0.017283 0.0078486 0.01089 0 0.0050466 0.01199 0.015115 0.017889 0.0011166 0.022655 -0.47 -0.069809 0.00055677 -0.087848 -0.035076 -0.10548 -0.092127 0.19201 -0.14193 0.061109 -0.036593 -0.033858 -0.04455 -2.7209e-05 -0.00019952 0.00054848 -0.00018991 -0.21201 0.0078369 0.013153 0.013176 -0.0032365 -0.010687 0.12472 0.0024916 -0.040073 0.051653
0.58594 0.016966 0.014159 0.011947 0.010664 0 -0.00050518 0.011419 0.012752 0.016131 -0.0029758 0.02492 -0.42725 -0.051156 0.0049645 -0.079521 -0.031428 -0.089514 -0.091331 0.18825 -0.14057 0.074424 -0.035435 -0.034997 -0.036503 -0.00023095 -1.1423e-06 0.00071988 -0.00064383 -0.19845 0.010118 0.014752 0.012813 -0.0031941 -0.018796 0.15079 0.00012092 -0.034843 0.068416
0.58984 0.016529 0.01225 0.014159 0.016825 0 0.0061777 0.014401 0.014584 0.017704 0.00473 0.019953 -0.3805 -0.035089 0.011079 -0.067776 -0.031771 -0.069945 -0.093063 0.18219 -0.13922 0.086015 -0.036109 -0.03698 -0.032861 -0.00057231 -0.00020471 0.00026219 -0.00075918 -0.22149 0.016266 0.018448 0.015731 0.0088041 -0.018579 0.17475 -0.0021818 -0.028157 0.082946
0.59375 0.015732 0.011842 0.011888 0.023543 0 0.017651 0.016376 0.017788 0.020366 0.017852 0.011882 -0.32287 -0.022407 0.019539 -0.053372 -0.033865 -0.049073 -0.097202 0.17468 -0.13735 0.095381 -0.038439 -0.039526 -0.032232 -0.00084105 -0.00051207 -0.00048741 -0.00020798 -0.25048 0.021625 0.019969 0.018957 0.023335 -0.011512 0.19472 -0.0046582 -0.022214 0.093698
0.59766 0.014035 0.012678 0.0084477 0.024215 0 0.023798 0.014123 0.018361 0.020299 0.027835 0.0073921 -0.25325 -0.013481 0.030996 -0.03724 -0.035825 -0.028893 -0.10344 0.16648 -0.13471 0.10233 -0.042195 -0.041927 -0.033163 -0.00076647 -0.00066715 -0.0010575 0.00071407 -0.25263 0.021455 0.016189 0.019196 0.029755 0.00052968 0.2095 -0.0075305 -0.018873 0.099862
0.60156 0.011829 0.014168 0.0082463 0.01686 0 0.020081 0.0087398 0.014867 0.01598 0.030075 0.010268 -0.18052 -0.0084411 0.046766 -0.021025 -0.035272 -0.012078 -0.11113 0.15864 -0.13139 0.10689 -0.047025 -0.043289 -0.033333 -0.00033966 -0.00064517 -0.001199 0.0013589 -0.22237 0.015415 0.0090823 0.015555 0.024186 0.014219 0.21803 -0.01115 -0.020693 0.10112
0.60547 0.010396 0.015493 0.011753 0.0060517 0 0.010503 0.0045362 0.0097816 0.009892 0.025382 0.01779 -0.11764 -0.0055828 0.067217 -0.0076897 -0.031334 6.1669e-05 -0.1188 0.15251 -0.1293 0.11029 -0.052087 -0.042866 -0.029877 0.0001309 -0.00058789 -0.00095139 0.0013551 -0.1833 0.0085362 0.0048952 0.010109 0.011879 0.023545 0.22255 -0.015752 -0.028134 0.10044
0.60938 0.01074 0.015738 0.015816 -0.00020422 0 0.003565 0.0050826 0.007227 0.0063375 0.017474 0.022592 -0.068533 -0.0029166 0.089816 0.0021786 -0.026106 0.010074 -0.12592 0.14802 -0.13003 0.11359 -0.056957 -0.040442 -0.023301 0.00033955 -0.00058187 -0.0004716 0.00092635 -0.16402 0.0070804 0.0085336 0.0061784 0.0026906 0.027237 0.22693 -0.020991 -0.037462 0.10098
0.61328 0.012393 0.01426 0.01781 0.0035256 0 0.0051473 0.010259 0.0091696 0.0073224 0.010095 0.019028 -0.021565 0.00020225 0.11278 0.0085214 -0.020726 0.019593 -0.1325 0.14495 -0.13446 0.11693 -0.061631 -0.0367 -0.014373 0.00031056 -0.00053551 0.00011044 0.00059298 -0.17297 0.012821 0.018391 0.0059935 0.0035623 0.025492 0.23295 -0.026689 -0.046204 0.10387
0.61719 0.013612 0.011235 0.017878 0.015634 0 0.01399 0.016729 0.013535 0.010449 0.0056577 0.008637 0.040314 0.0041639 0.13415 0.011613 -0.016231 0.030274 -0.13873 0.14289 -0.14317 0.12023 -0.06621 -0.033239 -0.0042029 0.0003131 -0.00030623 0.00067193 0.00061581 -0.19425 0.021147 0.026954 0.0094296 0.01363 0.019232 0.24208 -0.03265 -0.051819 0.10977
0.62109 0.012929 0.0078333 0.016999 0.027961 0 0.022804 0.020803 0.015975 0.010959 0.0046946 -0.00051235 0.12022 0.0084904 0.14958 0.012349 -0.013163 0.044201 -0.14528 0.14069 -0.15639 0.12238 -0.071223 -0.031825 0.0045751 0.00043961 5.3106e-05 0.0010254 0.00077901 -0.20395 0.024953 0.026998 0.014267 0.025111 0.011674 0.25564 -0.038629 -0.049742 0.11807
0.625 0.010502 0.0056359 0.014527 0.031193 0 0.023803 0.02084 0.01371 0.006182 0.0055046 -0.00056235 0.19977 0.011227 0.15832 0.013211 -0.0090394 0.059049 -0.15244 0.13696 -0.16996 0.12226 -0.076819 -0.033026 0.010213 0.00038437 0.00022648 0.00096924 0.00069606 -0.18864 0.020697 0.017673 0.017447 0.028978 0.0076242 0.27054 -0.044462 -0.041513 0.12502
0.62891 0.0078355 0.0055316 0.0092202 0.021523 0 0.014606 0.017542 0.0079989 -0.0017094 0.0050478 0.0090347 0.2553 0.011211 0.16156 0.015068 -0.0018721 0.071847 -0.15985 0.13133 -0.18096 0.11966 -0.082463 -0.035257 0.012892 -0.00021918 -0.00011079 0.00045975 0.00026027 -0.15136 0.011012 0.0049433 0.016649 0.021367 0.0084124 0.28438 -0.050015 -0.030007 0.12884
0.63281 0.0062272 0.0069828 0.0024303 0.0037516 0 0.00034055 0.012796 0.0030342 -0.0073186 0.00168 0.020467 0.28448 0.0076448 0.1605 0.018342 0.0096768 0.080082 -0.16697 0.12367 -0.18715 0.11454 -0.087398 -0.035329 0.013067 -0.0012274 -0.00092512 -0.0002783 -0.00024562 -0.10531 0.0018475 -0.00358 0.011596 0.0063955 0.014556 0.29546 -0.055062 -0.017648 0.12858
0.63672 0.0056697 0.0083799 -0.0015759 -0.011655 0 -0.0097011 0.0084769 0.0022745 -0.0066835 -0.0024792 0.023733 0.31483 -0.00033811 0.15703 0.023245 0.027024 0.080337 -0.17289 0.11399 -0.18577 0.10708 -0.090234 -0.030537 0.011721 -0.0018938 -0.0017378 -0.00085418 -0.00045719 -0.064806 -0.0026056 -0.0042973 0.0044424 -0.0065472 0.026046 0.30174 -0.059162 -0.0077363 0.12362
0.64063 0.0053531 0.0082893 0.00024405 -0.015703 0 -0.0088048 0.0058196 0.0054797 -0.00077636 -0.0028431 0.014823 0.38083 -0.012354 0.15515 0.029084 0.048843 0.069613 -0.17557 0.10316 -0.17464 0.098478 -0.087624 -0.020841 0.011423 -0.0015184 -0.0019822 -0.00097369 -0.00029536 -0.039991 -0.0023144 0.00096406 -0.0013248 -0.0093356 0.040365 0.30205 -0.060999 -0.0042892 0.11597
0.64453 0.0049972 0.0065689 0.005758 -0.0070612 0 0.0018775 0.0050557 0.0090366 0.0053844 0.0028279 -0.0010078 0.48899 -0.025188 0.15622 0.034639 0.069512 0.053394 -0.17508 0.092414 -0.15855 0.090183 -0.079501 -0.0093005 0.01324 -0.00023559 -0.0015141 -0.00064886 -2.2184e-05 -0.034596 0.00032788 0.0077802 -0.0030629 -0.00096686 0.053899 0.29954 -0.060477 -0.0049824 0.10932
0.64844 0.0052717 0.0044045 0.0092474 0.0072984 0 0.013845 0.0052674 0.0092196 0.0072554 0.010934 -0.013393 0.60675 -0.037201 0.16007 0.039388 0.085697 0.034928 -0.17148 0.082126 -0.14029 0.082569 -0.065958 -0.00016403 0.017143 0.00094795 -0.00077252 -0.00018414 2.9144e-05 -0.044909 0.0035045 0.012517 -0.0007444 0.01156 0.065307 0.29565 -0.057709 -0.007681 0.10494
0.65234 0.0066932 0.0032594 0.0073956 0.017463 0 0.017706 0.0048548 0.0054879 0.0048297 0.014503 -0.014722 0.69011 -0.04691 0.16598 0.042899 0.094387 0.017512 -0.16506 0.072504 -0.12278 0.075811 -0.047538 0.0040021 0.022748 0.0010371 -0.00038322 4.6173e-05 -0.00024131 -0.061203 0.0067836 0.013442 0.0032047 0.018257 0.073593 0.29166 -0.053109 -0.0099259 0.10356
0.65625 0.0083159 0.0036353 0.0027498 0.017751 0 0.010646 0.0026377 0.00095745 0.0025169 0.010076 -0.0053289 0.72564 -0.052197 0.17144 0.044529 0.09064 0.006272 -0.15633 0.063492 -0.11124 0.069622 -0.025736 0.0038801 0.028479 1.3771e-05 -0.000557 -0.00013853 -0.00062681 -0.072988 0.0095816 0.010142 0.0059488 0.013495 0.07769 0.28871 -0.048268 -0.0068246 0.10464
0.66016 0.0079672 0.0046247 0.0002969 0.010144 0 -0.0014057 -0.0012868 -0.00034519 0.0048946 0.0018257 0.0075721 0.7454 -0.054336 0.17287 0.044617 0.077582 0.0009776 -0.14719 0.054515 -0.10797 0.06293 -0.005043 0.0024238 0.031648 -0.0011302 -0.00087592 -0.00060042 -0.00078705 -0.074688 0.01009 0.0033826 0.0063494 0.00011676 0.079124 0.2854 -0.046847 0.0036974 0.10368
0.66406 0.0041205 0.0045186 0.0011276 0.0015688 0 -0.0090328 -0.0058139 0.0028829 0.012116 -0.0022038 0.015632 0.79821 -0.055718 0.16954 0.043763 0.060744 -0.0023889 -0.13852 0.045626 -0.11127 0.055475 0.012373 0.0022708 0.031533 -0.0013729 -0.00070694 -0.00097045 -0.00049833 -0.065948 0.0066123 -0.0042843 0.005239 -0.012909 0.079235 0.27985 -0.050758 0.019809 0.098044
0.66797 -0.0024222 0.001947 0.0010413 -0.0023386 0 -0.0075636 -0.0098915 0.0077447 0.019108 0.0015187 0.015005 0.90419 -0.058083 0.16142 0.042447 0.044102 -0.0071444 -0.13071 0.037244 -0.11953 0.04739 0.025429 0.0038362 0.027997 -0.0006573 0.00014989 -0.00088798 0.00018515 -0.046134 -0.00015287 -0.008978 0.003835 -0.017428 0.078722 0.27073 -0.061181 0.039902 0.08641
0.67188 -0.0088518 -0.0032126 -0.0038696 -0.0016417 0 -0.00095972 -0.013075 0.0091142 0.019372 0.007892 0.0079859 1.0364 -0.063408 0.14906 0.04128 0.032222 -0.01736 -0.12399 0.030105 -0.13041 0.039095 0.033428 0.0056996 0.021322 0.00013605 0.00123 -0.00024457 0.00093056 -0.010368 -0.0069248 -0.008053 0.0021648 -0.012079 0.078226 0.25665 -0.07903 0.061722 0.067968
0.67578 -0.012509 -0.0096375 -0.011395 -0.0012258 0 0.0021392 -0.014982 0.0035987 0.010258 0.0081592 0.00016806 1.1472 -0.074363 0.13526 0.042136 0.032711 -0.039607 -0.11801 0.027091 -0.13803 0.032758 0.037046 0.006755 0.013795 0.00019088 0.0018326 0.00072512 0.0012898 0.045935 -0.010527 -0.0028223 -0.0007667 -0.0026567 0.078535 0.23676 -0.10376 0.08121 0.044866
0.67969 -0.012884 -0.015137 -0.014718 -0.0057964 0 -0.0034599 -0.014685 -0.0075393 -0.0046842 -0.00097397 -0.0042183 1.2115 -0.08779 0.12356 0.045838 0.04199 -0.068649 -0.11166 0.028509 -0.1394 0.029566 0.040538 0.0079396 0.0086548 -0.00036249 0.0016763 0.001578 0.00097192 0.11724 -0.010741 0.0017423 -0.0053699 0.0030724 0.079812 0.21594 -0.12848 0.098086 0.024225
0.68359 -0.011689 -0.017763 -0.010176 -0.01529 0 -0.014673 -0.011437 -0.018813 -0.018137 -0.013769 -0.0052872 1.2455 -0.10119 0.11482 0.052851 0.057335 -0.1003 -0.10442 0.034279 -0.13355 0.03002 0.045524 0.01175 0.0072057 -0.00063835 0.0011149 0.0019476 7.8301e-05 0.18472 -0.01021 0.0008697 -0.010385 0.0015061 0.082218 0.19703 -0.14948 0.11343 0.0093981
0.6875 -0.0112 -0.016953 -0.0022628 -0.024583 0 -0.022904 -0.0063711 -0.024155 -0.024259 -0.021292 -0.0067899 1.2846 -0.11192 0.10931 0.063338 0.07559 -0.13006 -0.095951 0.043838 -0.12018 0.034279 0.053174 0.019882 0.010285 -3.479e-05 0.000707 0.0017834 -0.00089779 0.22712 -0.011525 -0.0059571 -0.013705 -0.0047827 0.085818 0.18262 -0.16339 0.12862 0.0029427
0.69141 -0.01253 -0.014039 0.00047123 -0.027582 0 -0.02171 -0.0029912 -0.021231 -0.022626 -0.020433 -0.012438 1.3464 -0.11513 0.10618 0.077255 0.09127 -0.14989 -0.085852 0.055572 -0.099139 0.042283 0.064375 0.031245 0.018612 0.0010353 0.00062105 0.0013639 -0.0013796 0.23828 -0.014775 -0.014747 -0.014331 -0.010413 0.090627 0.17672 -0.16489 0.14643 0.0078775
0.69531 -0.015243 -0.0116 -0.0055957 -0.022199 0 -0.012434 -0.0049381 -0.01329 -0.018018 -0.016618 -0.022207 1.4182 -0.10835 0.10108 0.091597 0.098969 -0.15524 -0.074988 0.064663 -0.074458 0.051423 0.076554 0.042407 0.029168 0.0015371 0.00052812 0.0010667 -0.0011295 0.23444 -0.018138 -0.020805 -0.013381 -0.012514 0.095242 0.17886 -0.15415 0.16851 0.019664
0.69922 -0.018171 -0.011871 -0.015469 -0.012255 0 -0.0030966 -0.012529 -0.0070659 -0.016458 -0.017754 -0.031748 1.4772 -0.094989 0.091305 0.10343 0.099505 -0.15082 -0.064644 0.06839 -0.049755 0.059509 0.086842 0.050324 0.038603 0.00091257 9.4279e-05 0.0010758 -0.00043082 0.24235 -0.020429 -0.02272 -0.013076 -0.0131 0.097998 0.18436 -0.13681 0.19271 0.03145
0.70313 -0.020353 -0.015231 -0.021363 -0.0049271 0 -0.0018975 -0.021589 -0.0081118 -0.020671 -0.026145 -0.03573 1.5199 -0.077936 0.075495 0.11083 0.094085 -0.14053 -0.055793 0.065204 -0.026887 0.065399 0.093571 0.05497 0.044943 -0.0003033 -0.00049478 0.0012576 0.00015901 0.27757 -0.022315 -0.022637 -0.014781 -0.01647 0.097582 0.18999 -0.11654 0.21691 0.039189
0.70703 -0.02139 -0.019953 -0.021246 -0.0057661 0 -0.010959 -0.026407 -0.016891 -0.02833 -0.036554 -0.032561 1.5663 -0.060842 0.052774 0.11207 0.084695 -0.12927 -0.049439 0.054028 -0.0074585 0.068176 0.095319 0.059372 0.046412 -0.0010102 -0.00061388 0.0012957 0.0002846 0.33216 -0.024753 -0.023049 -0.018087 -0.024221 0.092711 0.19224 -0.097385 0.23855 0.039095
0.71094 -0.021367 -0.0235 -0.020257 -0.014888 0 -0.025062 -0.024549 -0.02851 -0.034222 -0.041452 -0.026339 1.6363 -0.052778 0.022856 0.10412 0.076254 -0.12728 -0.048091 0.033442 0.0060713 0.066764 0.090345 0.066833 0.040296 -0.00064581 0.00013058 0.00096022 6.4528e-05 0.38244 -0.026916 -0.023979 -0.021672 -0.032675 0.08071 0.18437 -0.08687 0.25129 0.025794
0.71484 -0.020756 -0.024349 -0.023714 -0.026913 0 -0.035719 -0.019041 -0.036307 -0.034546 -0.037297 -0.023858 1.7239 -0.055681 -0.0081433 0.091845 0.072265 -0.13517 -0.050692 0.0094178 0.01585 0.063659 0.082863 0.07774 0.030513 0.00029407 0.0013434 0.00029182 -8.7924e-05 0.40853 -0.026644 -0.023598 -0.024772 -0.035414 0.065001 0.1688 -0.084259 0.25612 0.0063453
0.71875 -0.020285 -0.022878 -0.030328 -0.034603 0 -0.037109 -0.015733 -0.036586 -0.029975 -0.026134 -0.028804 1.7993 -0.06839 -0.037164 0.078381 0.073024 -0.14995 -0.056429 -0.015269 0.022872 0.060075 0.075047 0.088803 0.019519 0.00081989 0.0020642 -0.00043084 9.4043e-05 0.40806 -0.023292 -0.021155 -0.027632 -0.02896 0.048131 0.14838 -0.087367 0.25497 -0.014518
0.72266 -0.020518 -0.020674 -0.033725 -0.033696 0 -0.029688 -0.018239 -0.030938 -0.025039 -0.012843 -0.038123 1.8363 -0.088785 -0.061744 0.066569 0.078181 -0.16795 -0.06438 -0.038402 0.02792 0.056939 0.068572 0.09545 0.0095113 0.00045135 0.0016532 -0.00088916 0.00046587 0.39325 -0.019468 -0.018491 -0.030647 -0.016585 0.032569 0.1261 -0.093736 0.25009 -0.032606
0.72656 -0.021285 -0.01907 -0.03024 -0.025659 0 -0.019423 -0.025062 -0.024484 -0.024219 -0.0022769 -0.044064 1.838 -0.11233 -0.078698 0.060539 0.086338 -0.18233 -0.073066 -0.057379 0.031661 0.055233 0.065273 0.095215 0.0035789 -0.00038409 0.00047913 -0.00092519 0.00062935 0.37716 -0.018907 -0.01818 -0.033356 -0.0065524 0.022211 0.10681 -0.099212 0.24528 -0.042045
0.73047 -0.021599 -0.018276 -0.023439 -0.01642 0 -0.013442 -0.031141 -0.021596 -0.027827 0.001659 -0.04049 1.8347 -0.1286 -0.087318 0.06315 0.093036 -0.184 -0.07972 -0.071489 0.034182 0.054683 0.064516 0.0892 0.0037993 -0.00088381 -0.00033624 -0.00061089 0.0003338 0.36246 -0.022234 -0.020409 -0.034429 -0.0058432 0.020617 0.096349 -0.098363 0.24598 -0.039519
0.73438 -0.020369 -0.017691 -0.019911 -0.011874 0 -0.015011 -0.031899 -0.022593 -0.031207 -0.003183 -0.028128 1.856 -0.13376 -0.091559 0.070906 0.095837 -0.17509 -0.083473 -0.083302 0.035099 0.053761 0.06324 0.080557 0.0076698 -0.00068058 4.618e-05 -0.00016576 -0.0002785 0.34118 -0.02535 -0.022291 -0.032578 -0.014496 0.025096 0.093391 -0.091947 0.25192 -0.030322
0.73828 -0.017396 -0.016787 -0.021472 -0.013409 0 -0.021193 -0.026121 -0.02395 -0.028341 -0.014968 -0.014186 1.9053 -0.12683 -0.093516 0.081168 0.093774 -0.15876 -0.084118 -0.094194 0.033844 0.051428 0.059498 0.071733 0.013318 -8.7257e-05 0.0013439 0.00020036 -0.00079473 0.30324 -0.022915 -0.02064 -0.027414 -0.025399 0.033428 0.096426 -0.081459 0.26187 -0.017995
0.74219 -0.013654 -0.015527 -0.023131 -0.016951 0 -0.025049 -0.01595 -0.02166 -0.017215 -0.026677 -0.0066256 1.9601 -0.10815 -0.095349 0.090871 0.086356 -0.1395 -0.081777 -0.10551 0.029853 0.046674 0.05146 0.063126 0.018572 0.00036206 0.0023596 0.00041201 -0.00086893 0.24568 -0.013849 -0.015356 -0.019606 -0.029837 0.042848 0.10328 -0.069086 0.27393 -0.0064533
0.74609 -0.010555 -0.014057 -0.019175 -0.016544 0 -0.021106 -0.0051696 -0.014809 -0.0024614 -0.0296 -0.0079747 1.9965 -0.081255 -0.10028 0.093611 0.073334 -0.12863 -0.077309 -0.11874 0.021743 0.037635 0.036187 0.05411 0.018866 0.00046942 0.0020868 0.00054483 -0.00045549 0.17674 -0.0032077 -0.0098159 -0.010614 -0.024223 0.047163 0.10925 -0.060339 0.28309 -0.0028124
0.75 -0.0089083 -0.012289 -0.010052 -0.009782 0 -0.010055 0.0024263 -0.0064212 0.0074166 -0.020458 -0.013759 2.0117 -0.057421 -0.10843 0.087915 0.058437 -0.13243 -0.07346 -0.13267 0.010868 0.025598 0.016636 0.04483 0.012988 0.0004392 0.00067516 0.00072593 0.00022097 0.11351 0.0018707 -0.0078185 -0.0024642 -0.012519 0.043524 0.11084 -0.058491 0.28609 -0.0076401
0.75391 -0.0085332 -0.010067 -0.0020362 -0.00055044 0 0.001302 0.0041787 -0.00099402 0.0064862 -0.0054897 -0.016546 2.0245 -0.041601 -0.11859 0.075562 0.043649 -0.14937 -0.071386 -0.14581 -0.0014989 0.012033 -0.0042554 0.036518 0.0020049 0.00050491 -0.00068003 0.00098846 0.0008584 0.074232 -0.0016083 -0.010121 0.0025749 -0.0026084 0.032945 0.10839 -0.062982 0.28328 -0.01842
0.75781 -0.0087461 -0.007731 -0.00040579 0.0036405 0 0.0052641 -0.00024402 -0.00087683 -0.0036383 0.0039061 -0.011943 2.0549 -0.036677 -0.12969 0.058509 0.030328 -0.17674 -0.071706 -0.15699 -0.014347 -0.0018239 -0.024119 0.029934 -0.012861 0.000635 -0.00083469 0.0011973 0.0012431 0.06838 -0.010055 -0.013898 0.0028905 9.4649e-06 0.016952 0.10271 -0.072722 0.27555 -0.032793
0.76172 -0.0090178 -0.0062731 -0.0042761 -0.0020406 0 -0.00049125 -0.0080139 -0.0045314 -0.014617 0.0011008 -0.0016886 2.1046 -0.045041 -0.14012 0.039966 0.019942 -0.20915 -0.074839 -0.1647 -0.026366 -0.014288 -0.039856 0.023926 -0.029563 0.00063584 0.00025952 0.0011273 0.0013107 0.08948 -0.016759 -0.01539 -0.0011939 -0.0040298 -0.0015831 0.09567 -0.085487 0.26473 -0.047259
0.76563 -0.0091605 -0.0066683 -0.0086715 -0.014986 0 -0.010932 -0.014161 -0.0080249 -0.017699 -0.0097618 0.0082111 2.1558 -0.063513 -0.14761 0.026344 0.013833 -0.23296 -0.079556 -0.16817 -0.035834 -0.022841 -0.047623 0.016253 -0.043523 0.00044007 0.0015504 0.00065683 0.0011419 0.11697 -0.017608 -0.013071 -0.0069067 -0.009389 -0.015655 0.091254 -0.095756 0.25532 -0.056506
0.76953 -0.0091473 -0.0089336 -0.010512 -0.026272 0 -0.017835 -0.014833 -0.0083821 -0.010547 -0.017973 0.012321 2.1882 -0.082157 -0.15259 0.018927 0.010673 -0.24308 -0.083362 -0.17007 -0.043241 -0.027951 -0.049268 0.0064233 -0.053016 0.00018156 0.0019026 -7.9258e-05 0.00092765 0.12856 -0.013692 -0.0085963 -0.010304 -0.010816 -0.022807 0.09 -0.1014 0.24897 -0.0609
0.77344 -0.0090836 -0.0119 -0.011077 -0.027265 0 -0.016529 -0.010506 -0.0059233 0.0010095 -0.016626 0.0096189 2.1978 -0.096312 -0.15556 0.01738 0.010021 -0.23883 -0.085014 -0.17193 -0.048984 -0.030004 -0.045533 -0.0023356 -0.057664 -6.1846e-06 0.0011457 -0.00072567 0.00087091 0.11579 -0.0091312 -0.0052144 -0.0088521 -0.007128 -0.022871 0.091135 -0.10237 0.24547 -0.061463
0.77734 -0.0094067 -0.014015 -0.01272 -0.016544 0 -0.0093991 -0.0058983 -0.0036713 0.0077286 -0.0086929 0.0036108 2.1991 -0.10202 -0.15721 0.020688 0.011399 -0.22109 -0.083498 -0.17516 -0.053548 -0.029605 -0.037259 -0.0045914 -0.057568 -0.00015565 0.00016112 -0.00093533 0.0010322 0.090763 -0.0071182 -0.0053808 -0.0033885 -0.001579 -0.016568 0.093413 -0.09926 0.24407 -0.059602
0.78125 -0.01078 -0.014436 -0.015 -0.0014124 0 -0.0033563 -0.0059703 -0.0044712 0.0042598 -0.0029916 -0.00099548 2.2121 -0.094068 -0.15877 0.026034 0.014474 -0.19394 -0.077452 -0.18178 -0.05758 -0.027866 -0.024667 0.0029665 -0.053461 -0.00035569 -2.8561e-05 -0.00061831 0.001237 0.077401 -0.0080358 -0.0093646 0.0022372 0.0010039 -0.0068629 0.093537 -0.094378 0.2424 -0.057953
0.78516 -0.013375 -0.013435 -0.015517 0.0074201 0 -0.0038184 -0.011423 -0.0084257 -0.0070144 -0.0049039 -0.002281 2.2439 -0.077104 -0.16143 0.028852 0.018381 -0.16874 -0.068756 -0.19065 -0.061267 -0.02675 -0.0083164 0.018263 -0.048751 -0.0005307 0.00075378 -6.3229e-06 0.0011851 0.093743 -0.010453 -0.015289 0.003694 -0.0022143 -0.0005894 0.088972 -0.091774 0.23787 -0.058169
0.78906 -0.01614 -0.011848 -0.013906 0.0038524 0 -0.010501 -0.018029 -0.012906 -0.018537 -0.011642 -0.002692 2.2834 -0.057228 -0.1651 0.028252 0.022619 -0.14978 -0.059538 -0.19947 -0.063942 -0.026926 0.011772 0.035089 -0.045104 -0.00045536 0.0017302 0.00052117 0.00072851 0.13923 -0.012838 -0.020084 -0.0010389 -0.01018 -0.00038305 0.08063 -0.092182 0.23088 -0.05924
0.79297 -0.01709 -0.010282 -0.012886 -0.0092007 0 -0.018169 -0.020533 -0.015039 -0.024062 -0.0162 -0.006968 2.3109 -0.03848 -0.16958 0.024307 0.026824 -0.13862 -0.051227 -0.2064 -0.064841 -0.028692 0.035668 0.048151 -0.043324 -5.0469e-05 0.0019923 0.00070123 6.4898e-05 0.19642 -0.014089 -0.020859 -0.010567 -0.018568 -0.0074018 0.069803 -0.095381 0.22234 -0.060005
0.79688 -0.014741 -0.0088298 -0.014279 -0.022276 0 -0.021019 -0.017307 -0.01432 -0.023451 -0.014668 -0.017927 2.3132 -0.025228 -0.17442 0.017799 0.030577 -0.13558 -0.045365 -0.20928 -0.062941 -0.03218 0.06335 0.057197 -0.043966 0.00040354 0.0014025 0.00052833 -0.00039178 0.24352 -0.013259 -0.016363 -0.021102 -0.022325 -0.022104 0.058583 -0.10042 0.21384 -0.058804
0.80078 -0.0095007 -0.0073523 -0.015198 -0.026464 0 -0.016777 -0.01126 -0.012883 -0.021859 -0.0089808 -0.033341 2.2936 -0.023287 -0.17852 0.011957 0.032556 -0.13723 -0.044092 -0.20468 -0.056262 -0.03717 0.092767 0.065965 -0.047082 0.0004689 0.00068019 0.00018466 -0.00040333 0.26607 -0.0098925 -0.007952 -0.028549 -0.018755 -0.042542 0.052203 -0.10346 0.20946 -0.052751
0.80469 -0.0035756 -0.0057767 -0.010403 -0.019505 0 -0.0076799 -0.0064554 -0.013161 -0.024318 -0.0033466 -0.046515 2.2679 -0.028115 -0.18156 0.0088855 0.032193 -0.1378 -0.045571 -0.19572 -0.046985 -0.042462 0.11899 0.07671 -0.051027 1.7339e-05 0.00063349 -0.0001391 -0.00019554 0.25972 -0.0049599 0.00081001 -0.03031 -0.0094412 -0.062576 0.051134 -0.10254 0.20917 -0.043996
0.80859 0.00067725 -0.0040483 0.00085766 -0.0065309 0 0.0015521 -0.0042534 -0.015191 -0.030564 0.00031152 -0.050419 2.253 -0.036987 -0.18357 0.0087244 0.028863 -0.13645 -0.048783 -0.18448 -0.036818 -0.047646 0.13889 0.085814 -0.055366 -0.00055707 0.001345 -0.00035948 -0.00030792 0.2262 -0.00085209 0.0061024 -0.026144 0.00037894 -0.079906 0.054358 -0.097606 0.21185 -0.034479
0.8125 0.0024413 -0.0019833 0.011783 0.0044507 0 0.0067363 -0.002863 -0.016197 -0.034666 0.0027068 -0.042396 2.2568 -0.047075 -0.18471 0.011142 0.022036 -0.13328 -0.052674 -0.1732 -0.027707 -0.052393 0.14975 0.08549 -0.059797 -0.00067065 0.0021308 -0.00047635 -0.0010751 0.16992 0.00035554 0.0062209 -0.018035 0.0050335 -0.092771 0.060226 -0.089141 0.2159 -0.026281
0.81641 0.0026268 0.00055018 0.013726 0.008399 0 0.0064017 -0.00025601 -0.01299 -0.029834 0.0042519 -0.025863 2.2757 -0.054118 -0.18541 0.014718 0.010505 -0.13086 -0.055725 -0.16578 -0.023563 -0.056362 0.14682 0.070663 -0.064288 -0.00011901 0.0022726 -0.00048422 -0.0022111 0.098588 -0.0011221 0.0026023 -0.0091879 0.002306 -0.099276 0.064827 -0.07898 0.21773 -0.023202
0.82031 0.0025789 0.0032063 0.0053579 0.0060877 0 0.0023184 0.0031635 -0.0050308 -0.014417 0.0037072 -0.0077691 2.2992 -0.055456 -0.18655 0.016589 -0.0051725 -0.13454 -0.057052 -0.16499 -0.027811 -0.059685 0.13135 0.044535 -0.069175 0.00071457 0.0017438 -0.00034533 -0.002939 0.024096 -0.0028353 -0.0013283 -0.0023881 -0.0048875 -0.10127 0.062916 -0.071218 0.2134 -0.02695
0.82422 0.0028004 0.0050837 -0.0050288 0.0024501 0 -0.0016505 0.0050656 0.0046983 0.0059761 0.00044428 0.0060585 2.3159 -0.052596 -0.1885 0.01637 -0.023 -0.14496 -0.057287 -0.16931 -0.039352 -0.062681 0.10927 0.017004 -0.07443 0.0012315 0.0011918 -6.2057e-05 -0.0026227 -0.041013 -0.0024045 -0.0025434 0.0015432 -0.010541 -0.10159 0.054539 -0.066988 0.2037 -0.034819
0.82813 0.0029504 0.0053506 -0.0074552 0.0022795 0 -0.0019306 0.0040414 0.011891 0.022155 -0.0030598 0.014082 2.3187 -0.04669 -0.19138 0.01454 -0.041562 -0.16142 -0.056972 -0.17737 -0.057114 -0.06548 0.084277 -0.0031486 -0.079849 0.0011683 0.0012346 0.00024043 -0.001357 -0.090392 0.00031394 -0.00017818 0.0040952 -0.0098683 -0.10165 0.040702 -0.066288 0.18997 -0.044554
0.83203 0.0028139 0.0041062 -0.00032247 0.006637 0 0.0023116 0.0014483 0.014225 0.027995 -0.0025866 0.018683 2.3083 -0.039221 -0.19521 0.012083 -0.059246 -0.18222 -0.056774 -0.18727 -0.079367 -0.068193 0.060348 -0.015014 -0.085106 0.00075682 0.0018269 0.00034134 4.5791e-05 -0.12749 0.0035272 0.0044292 0.0077041 -0.0024827 -0.10274 0.023312 -0.068504 0.17425 -0.05341
0.83594 0.0028872 0.0025795 0.0082671 0.012321 0 0.0083643 0.00025905 0.012895 0.024745 0.0034847 0.023225 2.2946 -0.032514 -0.19976 0.012641 -0.072017 -0.20091 -0.057915 -0.19475 -0.10149 -0.07076 0.044742 -0.024737 -0.089009 0.00038883 0.0023406 8.0786e-05 0.00070749 -0.16132 0.0057786 0.009011 0.013556 0.0078933 -0.10635 0.0086088 -0.070648 0.16241 -0.055329
0.83984 0.003855 0.0023178 0.0093597 0.014463 0 0.011838 0.0022811 0.011204 0.019497 0.01195 0.029256 2.2929 -0.027055 -0.20405 0.017603 -0.079254 -0.21242 -0.060124 -0.19807 -0.11896 -0.073037 0.036896 -0.03802 -0.091317 0.00022032 0.002233 -0.0004741 0.00041392 -0.19744 0.0074282 0.011756 0.020354 0.016492 -0.11166 0.0008903 -0.069694 0.15705 -0.050593
0.84375 0.0056804 0.0040329 0.0025415 0.01034 0 0.010183 0.006651 0.011705 0.01911 0.017646 0.035732 2.3148 -0.022377 -0.20755 0.026554 -0.081135 -0.21607 -0.062915 -0.19755 -0.13049 -0.07493 0.035203 -0.053624 -0.092227 0.00014892 0.0015755 -0.0010169 -0.00023782 -0.23216 0.0096273 0.012016 0.025199 0.020503 -0.11836 0.00062455 -0.065242 0.15795 -0.040888
0.84766 0.0075139 0.0071451 -0.003998 0.0018493 0 0.0051026 0.010861 0.014466 0.024611 0.018386 0.040129 2.3574 -0.018008 -0.20978 0.038538 -0.078204 -0.2123 -0.06579 -0.1939 -0.13549 -0.076391 0.037874 -0.064484 -0.092088 9.902e-05 0.00090849 -0.0011972 -0.00041566 -0.25552 0.012226 0.010343 0.025894 0.019927 -0.12623 0.0072931 -0.057539 0.16422 -0.02827
0.85156 0.0086032 0.010373 -0.0021409 -0.0051153 0 0.0016215 0.012942 0.017656 0.030712 0.016466 0.040105 2.4005 -0.013223 -0.21005 0.051271 -0.071578 -0.20323 -0.067946 -0.18886 -0.13378 -0.077392 0.042135 -0.065149 -0.091661 0.00018319 0.00063175 -0.00089269 0.00017192 -0.26009 0.013456 0.0081727 0.022706 0.016554 -0.13524 0.018796 -0.04794 0.1736 -0.016452
0.85547 0.0091392 0.012719 0.0083939 -0.0042832 0 0.0042396 0.012706 0.019453 0.030723 0.01533 0.034693 2.4184 -0.0079142 -0.20809 0.059805 -0.064952 -0.19573 -0.068697 -0.186 -0.12839 -0.078235 0.044564 -0.057588 -0.092448 0.00051423 0.00061949 -0.00032816 0.0010181 -0.24805 0.012064 0.00723 0.018137 0.012718 -0.14518 0.028051 -0.040722 0.18082 -0.010769
0.85938 0.010032 0.013957 0.020762 0.0064699 0 0.01319 0.011406 0.019335 0.022569 0.015642 0.024857 2.3997 -0.0028917 -0.2049 0.06294 -0.060726 -0.19279 -0.068496 -0.18615 -0.12258 -0.079266 0.045487 -0.04915 -0.09467 0.00093911 0.00046065 9.2315e-05 0.0013166 -0.23022 0.0094023 0.0086875 0.014992 0.010603 -0.15515 0.031385 -0.037591 0.18419 -0.010931
0.86328 0.011886 0.014421 0.027994 0.02279 0 0.02385 0.010713 0.017837 0.010699 0.015372 0.013398 2.3598 0.001371 -0.20107 0.060732 -0.05973 -0.19451 -0.067657 -0.18908 -0.11732 -0.080631 0.046041 -0.044843 -0.098098 0.0011053 1.4579e-05 0.00012673 0.00074659 -0.21796 0.0086668 0.012409 0.014437 0.011588 -0.16424 0.027793 -0.038734 0.18386 -0.01583
0.86719 0.014363 0.014588 0.02827 0.035789 0 0.029845 0.011925 0.015543 0.0023596 0.013267 0.003942 2.3325 0.0045003 -0.19732 0.053917 -0.062336 -0.19994 -0.066539 -0.19405 -0.11313 -0.082422 0.047749 -0.042222 -0.10226 0.00085192 -0.00036683 -8.5319e-05 -0.00019967 -0.21463 0.011686 0.016871 0.015463 0.01521 -0.17142 0.017215 -0.043689 0.18066 -0.02365
0.87109 0.016621 0.014967 0.02418 0.037563 0 0.027522 0.015435 0.012615 0.0015962 0.011011 -0.00095032 2.3457 0.0066103 -0.19504 0.045398 -0.06787 -0.20423 -0.065562 -0.19818 -0.10906 -0.084564 0.054403 -0.034469 -0.10547 0.00045404 -0.00020762 -0.00014972 -0.00065917 -0.21349 0.016695 0.020009 0.015893 0.018777 -0.17391 0.0020412 -0.049683 0.178 -0.029512
0.875 0.018224 0.016121 0.019051 0.026758 0 0.018579 0.02029 0.0092683 0.0062441 0.011314 -0.001494 2.4005 0.0097226 -0.1946 0.039827 -0.072494 -0.20212 -0.064477 -0.19834 -0.10276 -0.086418 0.066041 -0.018488 -0.1062 0.00035562 0.00054531 0.00019142 -0.00019462 -0.20417 0.019753 0.020486 0.013963 0.01898 -0.17185 -0.010682 -0.052025 0.17931 -0.029467
0.87891 0.019412 0.018397 0.01521 0.010077 0 0.0091006 0.024295 0.0064175 0.010356 0.014547 -0.00061788 2.4717 0.015109 -0.19559 0.038262 -0.074282 -0.19344 -0.062776 -0.19397 -0.09362 -0.087575 0.080767 0.00054852 -0.10428 0.00062919 0.001407 0.0007661 0.00080669 -0.18296 0.018557 0.018514 0.0094719 0.014933 -0.1666 -0.018283 -0.049316 0.1846 -0.023332
0.88281 0.020523 0.021389 0.014557 -0.0018239 0 0.0057104 0.025226 0.0055407 0.0096641 0.01831 -0.0016261 2.5285 0.023534 -0.19752 0.040792 -0.072051 -0.17933 -0.060002 -0.18518 -0.081653 -0.087743 0.096592 0.013017 -0.099869 0.00079803 0.0017997 0.0010902 0.0015005 -0.15893 0.014741 0.015706 0.0040164 0.0098077 -0.15966 -0.019492 -0.041097 0.19307 -0.011598
0.88672 0.021401 0.023798 0.018242 -0.0014576 0 0.011268 0.022648 0.0076774 0.0052107 0.020414 -0.0051577 2.5575 0.035675 -0.1995 0.04656 -0.064732 -0.16287 -0.055494 -0.17279 -0.067595 -0.086592 0.11031 0.013011 -0.09355 0.00031288 0.0015758 0.00083035 0.001358 -0.1501 0.01228 0.014108 0.000344 0.0087192 -0.15347 -0.013784 -0.027606 0.2027 0.0042921
0.89063 0.02162 0.02419 0.024545 0.010436 0 0.022798 0.018659 0.012443 0.0022119 0.021272 -0.0080481 2.568 0.049843 -0.19973 0.050869 -0.053629 -0.15348 -0.048764 -0.16123 -0.055707 -0.084227 0.11633 0.0025292 -0.087846 -0.00077432 0.0010743 0.00017573 0.00060872 -0.17162 0.013738 0.015005 0.0010669 0.014064 -0.15297 -0.0052149 -0.012728 0.20761 0.019582
0.89453 0.021214 0.022236 0.028427 0.02566 0 0.033124 0.016479 0.018019 0.0055283 0.022538 -0.0053701 2.5806 0.0623 -0.19795 0.050401 -0.042979 -0.15444 -0.041 -0.15434 -0.049227 -0.081693 0.11523 -0.012018 -0.084691 -0.0016981 0.00069607 -0.00028217 -4.05e-05 -0.22457 0.018185 0.01813 0.0072177 0.022657 -0.15833 0.00039815 -0.0006342 0.20591 0.031292
0.89844 0.020924 0.019281 0.025441 0.034626 0 0.035492 0.017824 0.022256 0.015782 0.023994 0.0057337 2.6094 0.071045 -0.19439 0.044081 -0.035043 -0.1658 -0.03293 -0.1539 -0.0497 -0.079587 0.10812 -0.026394 -0.084885 -0.0016399 0.00049463 -9.9566e-05 -0.0001013 -0.29449 0.022606 0.021709 0.017417 0.027947 -0.16879 0.00058196 0.0072526 0.19741 0.038736
0.90234 0.021504 0.017521 0.016846 0.033143 0 0.028304 0.021446 0.024134 0.029072 0.02329 0.023389 2.6561 0.074463 -0.18952 0.031539 -0.031824 -0.18617 -0.025304 -0.1611 -0.058065 -0.078468 0.096703 -0.040928 -0.088891 -0.0005347 0.00020978 0.00056019 0.00026861 -0.3609 0.024931 0.023488 0.028317 0.025805 -0.18288 -0.0064403 0.010167 0.18271 0.041832
0.90625 0.022841 0.018355 0.0096363 0.0249 0 0.016531 0.024254 0.024459 0.039906 0.019501 0.041536 2.7149 0.070545 -0.18473 0.013531 -0.036398 -0.2099 -0.01944 -0.17732 -0.075206 -0.079248 0.085034 -0.056862 -0.097037 0.00080746 -0.00035904 0.0010411 0.00048804 -0.40969 0.025474 0.022335 0.036227 0.018543 -0.19645 -0.022293 0.0084356 0.16407 0.041664
0.91016 0.023957 0.021335 0.010082 0.017998 0 0.0083968 0.023948 0.025226 0.044595 0.016005 0.053257 2.7786 0.06325 -0.18198 -0.0044266 -0.046609 -0.22581 -0.015616 -0.19743 -0.09581 -0.081542 0.078435 -0.072008 -0.10663 0.0014094 -0.0011062 0.00081603 0.00015719 -0.43831 0.025754 0.019343 0.038948 0.013179 -0.20378 -0.041809 0.0070489 0.14694 0.042137
0.91406 0.023966 0.024617 0.017328 0.018454 0 0.0094733 0.02076 0.027966 0.042788 0.018148 0.054604 2.8407 0.056609 -0.18151 -0.019359 -0.059156 -0.2303 -0.013331 -0.21691 -0.11594 -0.084498 0.077993 -0.081523 -0.11569 0.00096304 -0.0017596 1.7889e-05 -0.00056311 -0.4509 0.026505 0.017337 0.036653 0.015376 -0.20376 -0.060862 0.0089571 0.13296 0.044799
0.91797 0.02297 0.026425 0.024486 0.025764 0 0.018667 0.017016 0.032259 0.036831 0.027284 0.046655 2.8947 0.053267 -0.18314 -0.029772 -0.071714 -0.22225 -0.012276 -0.23264 -0.13328 -0.087483 0.083882 -0.083171 -0.12303 -1.193e-05 -0.0021763 -0.00066315 -0.0011309 -0.45048 0.027137 0.018758 0.031428 0.024607 -0.19647 -0.076995 0.015737 0.1224 0.05016
0.92188 0.021919 0.026213 0.026375 0.033727 0 0.029292 0.015334 0.035661 0.030151 0.03788 0.034835 2.9383 0.055956 -0.18626 -0.034627 -0.081615 -0.20203 -0.012079 -0.24121 -0.14569 -0.089744 0.095559 -0.080633 -0.12745 -0.00076471 -0.0024014 -0.00063709 -0.0011287 -0.43725 0.026804 0.023475 0.026062 0.034821 -0.18298 -0.087879 0.028585 0.11469 0.058227
0.92578 0.021638 0.024647 0.02504 0.035606 0 0.03432 0.017153 0.035385 0.025719 0.04174 0.025987 2.98 0.066849 -0.1881 -0.034784 -0.084806 -0.17621 -0.012643 -0.2372 -0.15154 -0.090142 0.10976 -0.080339 -0.12771 -0.00098888 -0.0024408 2.3743e-05 -0.00058706 -0.41378 0.02549 0.028556 0.022922 0.039598 -0.16926 -0.091521 0.046856 0.10588 0.066795
0.92969 0.022097 0.022753 0.026429 0.029456 0 0.031483 0.022284 0.030646 0.024875 0.035539 0.024596 3.0369 0.079818 -0.18653 -0.035043 -0.083384 -0.15499 -0.01412 -0.22488 -0.15491 -0.089365 0.1216 -0.084779 -0.12596 -0.00091679 -0.0021125 0.00068001 0.00013263 -0.38909 0.023876 0.030495 0.023238 0.036909 -0.16199 -0.091933 0.06514 0.092961 0.072922
0.93359 0.022586 0.021183 0.032143 0.01956 0 0.024251 0.02902 0.023746 0.026675 0.023821 0.030103 3.1222 0.091039 -0.18067 -0.037296 -0.078914 -0.14135 -0.016919 -0.20649 -0.15757 -0.087969 0.12921 -0.089665 -0.12325 -0.0008705 -0.0012678 0.0007673 0.00069971 -0.37415 0.022482 0.028082 0.026697 0.029628 -0.16385 -0.090733 0.080995 0.075371 0.075454
0.9375 0.022427 0.020128 0.036437 0.013063 0 0.018411 0.034451 0.018721 0.028263 0.014341 0.037041 3.2293 0.096884 -0.17008 -0.042946 -0.073179 -0.13673 -0.021401 -0.18455 -0.16101 -0.086556 0.13121 -0.088281 -0.12061 -0.00086926 -0.0001735 0.00031766 0.001037 -0.37143 0.021278 0.023312 0.03137 0.022284 -0.17653 -0.089302 0.092414 0.053287 0.07366
0.94141 0.021383 0.019592 0.032651 0.014495 0 0.017528 0.035437 0.018375 0.026616 0.01088 0.038402 3.3328 0.091454 -0.15432 -0.05324 -0.069265 -0.14023 -0.028244 -0.16319 -0.16666 -0.086133 0.12585 -0.078399 -0.11958 -0.00072255 0.00046826 -0.0001555 0.0012428 -0.36951 0.02007 0.019466 0.034339 0.01758 -0.20161 -0.088883 0.096845 0.028362 0.066911
0.94531 0.019535 0.019454 0.021686 0.022333 0 0.020888 0.030437 0.022044 0.020835 0.011035 0.030419 3.4081 0.074487 -0.13581 -0.06562 -0.069802 -0.14191 -0.036777 -0.14731 -0.17304 -0.087039 0.11507 -0.064199 -0.12102 -0.00040527 6.2025e-05 -0.00023498 0.001376 -0.35011 0.018829 0.018227 0.033132 0.015397 -0.23272 -0.088804 0.095833 0.0058885 0.057831
0.94922 0.017097 0.019293 0.012066 0.030082 0 0.024798 0.021067 0.026026 0.013152 0.010467 0.015407 3.4553 0.051683 -0.11659 -0.077057 -0.073974 -0.13535 -0.045621 -0.13757 -0.17774 -0.088328 0.10181 -0.051322 -0.12425 -0.00018775 -0.0012403 1.0865e-05 0.0013576 -0.30279 0.017416 0.018605 0.027213 0.014107 -0.26306 -0.087807 0.092683 -0.011673 0.049184
0.95313 0.014508 0.018387 0.010764 0.030971 0 0.025489 0.011563 0.026352 0.0074027 0.008016 0.00032181 3.5019 0.027139 -0.097339 -0.08578 -0.080762 -0.11755 -0.053856 -0.13399 -0.17914 -0.089034 0.087633 -0.040915 -0.12865 -0.00033343 -0.0025062 0.00022218 0.00106 -0.23381 0.015253 0.018511 0.018368 0.012305 -0.28869 -0.085165 0.089204 -0.023282 0.042636
0.95703 0.012485 0.016177 0.015163 0.022774 0 0.02132 0.0059042 0.021543 0.0059238 0.0060153 -0.0080846 3.5793 0.0054769 -0.07844 -0.0902 -0.088668 -0.086728 -0.06054 -0.13601 -0.17572 -0.087987 0.074045 -0.02953 -0.13341 -0.0007375 -0.0027626 0.00023605 0.00045561 -0.16155 0.01176 0.017092 0.0095264 0.0096759 -0.30597 -0.080267 0.087137 -0.028515 0.03975
0.96094 0.01154 0.012832 0.0158 0.0092866 0 0.013378 0.004827 0.013209 0.0075054 0.0065078 -0.0077744 3.6935 -0.0038409 -0.058582 -0.08783 -0.093431 -0.043544 -0.063996 -0.14163 -0.16494 -0.081815 0.063492 -0.014805 -0.13605 -0.00097451 -0.0018643 0.00025458 -0.00031312 -0.10328 0.0073111 0.015288 0.002938 0.0070128 -0.30852 -0.072485 0.088589 -0.027574 0.043753
0.96484 0.011261 0.0092689 0.0071736 -0.0024252 0 0.0047773 0.0055784 0.0043955 0.0084216 0.0087284 -0.0021071 3.8185 -0.0023889 -0.036047 -0.081627 -0.092844 3.8114e-06 -0.065511 -0.14583 -0.15047 -0.070687 0.055901 -3.244e-05 -0.13496 -0.00074269 -0.00063913 0.00048719 -0.00097551 -0.065734 0.0034876 0.014187 -0.00079556 0.0057475 -0.30138 -0.063366 0.091801 -0.024796 0.052987
0.96875 0.010286 0.0064707 -0.005626 -0.006842 0 -0.00089697 0.0047574 -0.0024475 0.0058132 0.010698 0.0034787 3.9201 0.0071656 -0.010212 -0.072858 -0.086233 0.03883 -0.066072 -0.14629 -0.1342 -0.054989 0.051198 0.0081392 -0.12917 -0.00021141 -0.00013016 0.00072899 -0.0012456 -0.045952 0.001956 0.013253 -0.0022574 0.0069379 -0.28689 -0.053045 0.095512 -0.021035 0.066809
0.97266 0.0073969 0.0046878 -0.012126 -0.0033835 0 -0.0016185 0.0014692 -0.0062288 0.00041668 0.011974 0.0056246 3.9873 0.021698 0.019039 -0.062521 -0.073329 0.069241 -0.066636 -0.14111 -0.11777 -0.035343 0.049269 0.0066538 -0.11793 0.00013125 -0.00064602 0.00046295 -0.00097719 -0.037755 0.0029335 0.010605 -0.0021593 0.0099465 -0.26707 -0.041281 0.0986 -0.016529 0.08457
0.97656 0.002821 0.0032595 -0.0077289 0.0038107 0 0.0014954 -0.0023077 -0.0067837 -0.0039231 0.013267 0.0046141 4.0419 0.035865 0.051203 -0.051484 -0.053865 0.087381 -0.06864 -0.12748 -0.10309 -0.01281 0.050152 -0.0001213 -0.099903 -2.5382e-05 -0.0015257 -0.00053404 -0.00031223 -0.035157 0.0048524 0.005148 -0.00093257 0.011971 -0.24402 -0.026766 0.099507 -0.010309 0.10566
0.98047 -0.0016937 0.0012228 0.0015026 0.0091203 0 0.0044555 -0.0042478 -0.0045449 -0.0036379 0.013485 0.0026988 4.1176 0.041925 0.082302 -0.039863 -0.030013 0.095711 -0.073187 -0.10432 -0.091071 0.0097603 0.05329 -0.0042262 -0.07566 -0.00051327 -0.0018131 -0.0017581 0.00030582 -0.030746 0.0056375 -0.0017826 0.00081862 0.0095941 -0.21981 -0.0065912 0.097331 0.00045164 0.1284
0.98438 -0.0043361 -0.001869 0.0054708 0.0090851 0 0.0030433 -0.0041668 -0.00091163 0.001254 0.0090473 0.0014581 4.2281 0.039515 0.10906 -0.027389 -0.0048995 0.1009 -0.079312 -0.07493 -0.080575 0.030623 0.057575 -0.0016549 -0.048552 -0.00089267 -0.0011577 -0.0023043 0.00037232 -0.014933 0.0042812 -0.0071847 0.0019444 0.0017265 -0.19524 0.019266 0.093049 0.015783 0.15107
0.98828 -0.0048467 -0.0056145 0.00027043 0.0039781 0 -0.0037969 -0.003817 0.0015966 0.0068273 -0.0020885 0.00072047 4.3562 0.029396 0.12973 -0.013981 0.020014 0.10559 -0.086221 -0.041024 -0.071238 0.049063 0.06249 0.0044782 -0.020583 -0.0009176 -8.4002e-05 -0.0017231 -0.00027196 0.018983 0.0012114 -0.0089155 0.0012799 -0.0086279 -0.1707 0.050419 0.087073 0.035054 0.17271
0.99219 -0.0046234 -0.0091058 -0.0089576 -0.0032605 0 -0.012702 -0.0045397 0.00052077 0.0081724 -0.015938 -0.00057622 4.4708 0.013222 0.14304 0.00030503 0.043371 0.1118 -0.092976 -0.0045801 -0.062823 0.064614 0.067506 0.0083644 0.0060971 -0.00074609 0.0005596 -0.00052515 -0.0012089 0.067662 -0.0025655 -0.0074907 -0.0013452 -0.015969 -0.14658 0.085886 0.079835 0.057037 0.19242
0.99609 -0.0052352 -0.011553 -0.014397 -0.0093924 0 -0.018237 -0.0057142 -0.0045288 0.0030549 -0.023917 -0.0031356 4.5559 -0.0046623 0.14768 0.014551 0.062779 0.1194 -0.097628 0.030632 -0.056681 0.076631 0.071636 0.0083657 0.0269 -0.00069471 0.00037555 0.00025735 -0.0016911 0.11746 -0.006284 -0.005482 -0.0048451 -0.016417 -0.12483 0.12199 0.071419 0.077456 0.20816
1 -0.0069973 -0.012714 -0.013057 -0.012736 0 -0.017147 -0.0058135 -0.011075 -0.0066261 -0.020469 -0.0069964 4.6222 -0.018718 0.14947 0.026957 0.078051 0.12374 -0.099866 0.061351 -0.054882 0.086503 0.074307 0.0086911 0.040618 -0.00084591 -0.00031426 5.7741e-05 -0.0012596 0.15426 -0.0094011 -0.0053158 -0.0078691 -0.010842 -0.10741 0.15287 0.061977 0.09172 0.22003
1.0039 -0.0091136 -0.012958 -0.0078297 -0.013606 0 -0.010969 -0.0046803 -0.015525 -0.016471 -0.0093881 -0.011892 4.6953 -0.027659 0.15214 0.036719 0.089266 0.12231 -0.10027 0.086714 -0.058639 0.094643 0.075301 0.014291 0.047724 -0.00095078 -0.0008633 -0.00070301 -0.00019381 0.17546 -0.011348 -0.00769 -0.010077 -0.0041707 -0.09531 0.17636 0.051528 0.098821 0.22834
1.0078 -0.01102 -0.013063 -0.0032245 -0.013614 0 -0.0048555 -0.0041918 -0.016237 -0.022682 -0.001484 -0.017237 4.7907 -0.030981 0.15838 0.043384 0.096356 0.11385 -0.099435 0.10628 -0.068648 0.10108 0.074397 0.024956 0.048783 -0.00071369 -0.00088632 -0.0011109 0.00068541 0.19227 -0.011973 -0.011824 -0.012279 -0.0015835 -0.089128 0.19141 0.040159 0.09863 0.23326
1.0117 -0.013143 -0.013848 -0.0021583 -0.014561 0 -0.0037989 -0.0064391 -0.014956 -0.024189 -0.0050596 -0.021662 4.9015 -0.0287 0.17123 0.046602 0.099017 0.097604 -0.098333 0.11979 -0.085486 0.10541 0.071221 0.035288 0.044718 -0.00012761 -0.00048477 -0.00073746 0.00074073 0.21923 -0.012324 -0.016684 -0.015228 -0.0051111 -0.089469 0.19746 0.028077 0.091847 0.23484
1.0156 -0.016062 -0.015695 -0.0062926 -0.017411 0 -0.0093822 -0.011489 -0.015047 -0.02253 -0.018542 -0.02321 5.0066 -0.022686 0.19191 0.047448 0.097122 0.078381 -0.098634 0.12888 -0.10611 0.10621 0.065234 0.040487 0.038281 0.00049415 -9.2465e-06 -4.3499e-05 9.6564e-05 0.26015 -0.014333 -0.021572 -0.018414 -0.013237 -0.094701 0.19845 0.016247 0.083417 0.23314
1.0195 -0.019126 -0.018163 -0.016267 -0.021599 0 -0.019167 -0.017226 -0.018115 -0.020149 -0.03247 -0.020912 5.0898 -0.015501 0.21539 0.048181 0.092688 0.063506 -0.10051 0.13712 -0.12447 0.10373 0.057174 0.041527 0.032188 0.00079458 0.00029963 0.00021701 -0.00051139 0.30339 -0.018933 -0.02564 -0.020302 -0.022852 -0.10048 0.20095 0.005321 0.07824 0.22916
1.0234 -0.020436 -0.020026 -0.029101 -0.025023 0 -0.028378 -0.021314 -0.022403 -0.018691 -0.038197 -0.016614 5.1525 -0.0075777 0.2387 0.049587 0.086632 0.056463 -0.10384 0.14576 -0.13732 0.098014 0.047238 0.044218 0.027125 0.00065841 0.00043531 -9.5169e-05 -0.00047638 0.33058 -0.024316 -0.02746 -0.019877 -0.030983 -0.1049 0.2076 -0.0045952 0.077988 0.22294
1.0273 -0.018599 -0.019941 -0.036597 -0.025068 0 -0.032283 -0.02298 -0.024555 -0.018435 -0.034169 -0.014828 5.2103 0.00090263 0.2589 0.052186 0.07995 0.059872 -0.10836 0.1557 -0.14192 0.089338 0.035681 0.053382 0.023424 0.00025537 0.00048606 -0.00032828 9.9863e-05 0.33077 -0.026628 -0.02573 -0.017911 -0.035049 -0.10642 0.22024 -0.013579 0.08359 0.21453
1.0313 -0.014435 -0.017407 -0.030329 -0.020399 0 -0.028241 -0.022852 -0.022912 -0.01885 -0.024494 -0.019754 5.2784 0.010581 0.27107 0.055889 0.074473 0.076548 -0.11354 0.167 -0.13432 0.078234 0.022768 0.06825 0.020615 -0.00013019 0.00047094 0.0001818 0.00057657 0.308 -0.023165 -0.020689 -0.016576 -0.032915 -0.10335 0.23987 -0.022296 0.094936 0.20352
1.0352 -0.010602 -0.013256 -0.010982 -0.012397 0 -0.017163 -0.021563 -0.018984 -0.019474 -0.013435 -0.031398 5.3598 0.021441 0.27561 0.058705 0.071855 0.09901 -0.11867 0.1765 -0.11968 0.066853 0.0094697 0.083222 0.016777 -0.00028486 0.00034522 0.0012525 0.00049207 0.27716 -0.015199 -0.014635 -0.017719 -0.024223 -0.098131 0.26027 -0.032063 0.10679 0.19082
1.0391 -0.0092629 -0.0092064 0.0084792 -0.0048782 0 -0.0038301 -0.019131 -0.015744 -0.020255 -0.0029334 -0.044232 5.4448 0.032421 0.27556 0.059412 0.072378 0.12083 -0.12372 0.18146 -0.10417 0.056209 -0.0037654 0.092254 0.011045 -0.00014716 0.00013437 0.0019249 5.3394e-05 0.25274 -0.0073663 -0.010567 -0.021356 -0.012116 -0.093268 0.27671 -0.043085 0.11612 0.17736
1.043 -0.010125 -0.0067422 0.012581 -0.001842 0 0.0049969 -0.01573 -0.014709 -0.021157 0.005233 -0.050156 5.5206 0.042363 0.27322 0.057348 0.076172 0.13795 -0.12872 0.17971 -0.092348 0.046753 -0.016759 0.09218 0.0030084 0.00018544 1.118e-05 0.0014553 -0.00011708 0.23916 -0.0038738 -0.0098749 -0.025589 -0.0026893 -0.090361 0.28624 -0.055134 0.12136 0.16381
1.0469 -0.010904 -0.0062256 -0.0014321 -0.0046183 0 0.0046223 -0.012407 -0.014802 -0.02151 0.007645 -0.04401 5.5823 0.049625 0.27146 0.052034 0.083196 0.14632 -0.13381 0.16881 -0.089419 0.03873 -0.029435 0.082841 -0.0075458 0.00047929 0.0002022 0.00016367 0.00032024 0.2286 -0.0050663 -0.011127 -0.027733 -0.0011453 -0.091032 0.28605 -0.067593 0.12135 0.15094
1.0508 -0.0097002 -0.0069148 -0.019161 -0.010624 0 -0.0038633 -0.010348 -0.013855 -0.019919 0.0019798 -0.027509 5.6368 0.050454 0.27472 0.044227 0.092743 0.142 -0.1388 0.14533 -0.10332 0.031499 -0.042153 0.065913 -0.02001 0.00045849 0.00078759 -0.00082625 0.0010492 0.20707 -0.0076682 -0.011203 -0.025639 -0.0074011 -0.096262 0.27486 -0.077646 0.11677 0.13987
1.0547 -0.0067765 -0.0077379 -0.022276 -0.014908 0 -0.013668 -0.0094003 -0.010831 -0.015123 -0.0085857 -0.0084136 5.6945 0.046054 0.2819 0.037068 0.10243 0.13172 -0.14296 0.11535 -0.12794 0.023626 -0.055315 0.044789 -0.032398 -1.4702e-06 0.001565 -0.00073018 0.0014416 0.16444 -0.008244 -0.0079125 -0.018568 -0.015431 -0.10238 0.26095 -0.083764 0.11213 0.13002
1.0586 -0.0039683 -0.00802 -0.0070874 -0.013551 0 -0.017101 -0.0078934 -0.0064476 -0.007331 -0.015914 0.0046431 5.7599 0.037394 0.29154 0.032087 0.11121 0.1185 -0.14554 0.082071 -0.1595 0.0146 -0.068942 0.024838 -0.043955 -0.00070448 0.0021116 8.6798e-05 0.001221 0.10246 -0.0062275 -0.001906 -0.0076441 -0.01768 -0.10718 0.24837 -0.085345 0.10921 0.12093
1.0625 -0.0025634 -0.0075506 0.011337 -0.0064697 0 -0.01161 -0.0043848 -0.001958 0.0011674 -0.013795 0.0079643 5.8273 0.025775 0.30185 0.030542 0.11818 0.10506 -0.14584 0.048735 -0.19381 0.0041407 -0.082906 0.011585 -0.054096 -0.0011984 0.002041 0.00052358 0.00072285 0.034973 -0.0036399 0.0037752 0.0041297 -0.011024 -0.10863 0.24065 -0.082214 0.10937 0.11207
1.0664 -0.0020195 -0.0061582 0.014857 0.0024512 0 -0.0017313 0.00055321 0.0021024 0.0070516 -0.004345 0.0049643 5.888 0.0136 0.30943 0.034155 0.12198 0.094355 -0.14244 0.020549 -0.22392 -0.0076879 -0.09657 0.0068057 -0.062162 -0.0011101 0.0013007 -4.5271e-05 0.00050554 -0.020961 -0.0023318 0.0061602 0.012784 0.00092189 -0.10347 0.24245 -0.074534 0.11389 0.10255
1.0703 -0.00076526 -0.0034823 0.0014769 0.0080687 0 0.0050688 0.0047746 0.0058197 0.008297 0.0037385 0.0030936 5.9423 0.0040385 0.3114 0.041711 0.12256 0.085628 -0.13548 0.00060735 -0.24411 -0.019025 -0.10846 0.0062382 -0.068548 -0.00048283 0.00028378 -0.0010647 0.00077077 -0.057347 -0.0020464 0.0048222 0.015436 0.011092 -0.091788 0.25188 -0.065548 0.12089 0.091897
1.0742 0.0020215 0.00065394 -0.01268 0.0076233 0 0.0050693 0.0069316 0.0089931 0.0060211 0.0040893 0.007804 6.001 -0.0026513 0.30855 0.050744 0.12087 0.076019 -0.12654 -0.013303 -0.25596 -0.028364 -0.11794 0.0023888 -0.073836 0.00023133 -0.00038263 -0.0013744 0.0012109 -0.081095 -0.0012266 0.0023409 0.012436 0.014704 -0.076641 0.26332 -0.057591 0.12824 0.080636
1.0781 0.0056666 0.0056461 -0.010862 0.0027889 0 0.0013813 0.0080078 0.010958 0.0040554 -0.00065386 0.018159 6.0755 -0.0067935 0.30157 0.059798 0.1173 0.063592 -0.11664 -0.023119 -0.26115 -0.034773 -0.12469 -0.0090322 -0.078108 0.0005712 -0.00027433 -0.00045789 0.0013774 -0.10747 0.0008371 0.0023355 0.0076651 0.012464 -0.060098 0.2731 -0.051675 0.135 0.069271
1.082 0.0088976 0.01006 0.0064595 -0.0013285 0 0.00065738 0.010024 0.011515 0.0061492 -0.001885 0.027588 6.1622 -0.0091512 0.29156 0.067421 0.11224 0.046472 -0.10695 -0.031406 -0.26226 -0.037491 -0.12856 -0.02497 -0.081357 0.00049067 0.00049077 0.00097314 0.0011073 -0.14601 0.0032574 0.0065939 0.0060895 0.0090243 -0.044464 0.27753 -0.048455 0.1405 0.058431
1.0859 0.011121 0.012447 0.022671 0.00032795 0 0.0066284 0.013293 0.01165 0.012874 0.0053663 0.02935 6.2413 -0.012079 0.28008 0.071338 0.10532 0.0219 -0.099585 -0.043882 -0.26486 -0.03556 -0.12968 -0.037587 -0.08268 0.00037379 0.0013154 0.0016827 0.00056912 -0.1914 0.0049407 0.013576 0.010084 0.0087245 -0.034203 0.27082 -0.047562 0.14498 0.049607
1.0898 0.012621 0.012453 0.02319 0.0090638 0 0.016502 0.015552 0.012769 0.020886 0.016759 0.022352 6.2928 -0.017223 0.26813 0.072742 0.096455 -0.0061772 -0.094205 -0.061838 -0.27155 -0.032255 -0.13044 -0.041394 -0.082313 0.00060291 0.0015782 0.0011514 -9.9929e-06 -0.22786 0.0061577 0.019512 0.017554 0.012373 -0.028921 0.25812 -0.045965 0.15022 0.042566
1.0938 0.013725 0.011206 0.010362 0.02108 0 0.023351 0.014298 0.015076 0.025398 0.023034 0.01239 6.3184 -0.024798 0.25501 0.072459 0.085156 -0.035794 -0.090122 -0.084293 -0.28155 -0.029458 -0.13172 -0.038049 -0.080586 0.0011145 0.001111 5.0861e-05 -0.00053264 -0.24295 0.0082168 0.021233 0.023606 0.01715 -0.02781 0.24316 -0.042357 0.15679 0.036968
1.0977 0.014211 0.010529 -0.00061294 0.02967 0 0.022066 0.0098359 0.01704 0.023918 0.019541 0.0074711 6.3456 -0.03478 0.23984 0.07127 0.071032 -0.065383 -0.086566 -0.10967 -0.29339 -0.028858 -0.13414 -0.034178 -0.078003 0.0014163 0.00028671 -0.00050007 -0.00094185 -0.2373 0.011626 0.018462 0.024425 0.019027 -0.029899 0.22938 -0.035864 0.16486 0.032447
1.1016 0.013731 0.011519 0.0012615 0.029758 0 0.013562 0.0054837 0.016875 0.018088 0.010658 0.011015 6.4067 -0.046892 0.22071 0.070195 0.053384 -0.093338 -0.082226 -0.13456 -0.30353 -0.032948 -0.13813 -0.034612 -0.07562 0.0010798 -0.00034033 -5.6769e-05 -0.0010809 -0.22176 0.015064 0.01376 0.020031 0.015779 -0.033694 0.22177 -0.025727 0.17413 0.028498
1.1055 0.012591 0.013657 0.0123 0.021659 0 0.0039701 0.0044642 0.014565 0.012065 0.0049624 0.018853 6.5107 -0.060214 0.19637 0.07002 0.033169 -0.12014 -0.075799 -0.15298 -0.30584 -0.042866 -0.14254 -0.03791 -0.075504 0.00022175 -0.00047876 0.00083188 -0.00079551 -0.20616 0.016505 0.010368 0.013737 0.0088543 -0.036872 0.2228 -0.013665 0.18242 0.02486
1.1094 0.011714 0.015209 0.020631 0.011089 0 -4.6007e-05 0.0068109 0.01207 0.008929 0.0069755 0.022877 6.6338 -0.074319 0.1691 0.070386 0.012961 -0.14767 -0.067952 -0.16412 -0.29976 -0.055952 -0.14586 -0.03844 -0.078015 -0.00052534 -0.0002192 0.0013476 -0.00019494 -0.19199 0.015253 0.0098714 0.0091844 0.0030024 -0.038809 0.22789 -0.0021652 0.18864 0.022133
1.1133 0.011669 0.014594 0.020198 0.0050194 0 0.0040295 0.0096686 0.011246 0.008351 0.014052 0.018266 6.7399 -0.089306 0.14064 0.070961 -0.0054102 -0.17677 -0.059401 -0.16826 -0.28552 -0.070227 -0.14727 -0.032508 -0.08303 -0.00056021 0.00020835 0.0012835 0.00030952 -0.17548 0.012546 0.01157 0.0077984 0.0034023 -0.039448 0.23357 0.0076499 0.19264 0.021167
1.1172 0.011936 0.011635 0.015675 0.006318 0 0.013067 0.010539 0.011668 0.0074917 0.020275 0.0078518 6.8123 -0.10532 0.11302 0.071355 -0.020052 -0.208 -0.05105 -0.16644 -0.26412 -0.083401 -0.14611 -0.022274 -0.090093 0.00012988 0.00069465 0.0011115 0.00035284 -0.1553 0.010141 0.013628 0.008601 0.011549 -0.038914 0.23599 0.014936 0.19467 0.022928
1.1211 0.011367 0.0077041 0.014289 0.011514 0 0.020553 0.0097544 0.010912 0.0041347 0.021837 -0.00035064 6.8663 -0.12251 0.09056 0.070854 -0.026698 -0.24046 -0.04496 -0.16203 -0.23844 -0.090133 -0.14168 -0.013827 -0.097331 0.00093136 0.0012244 0.0012609 6.9067e-06 -0.135 0.0086248 0.014536 0.0098301 0.022887 -0.03748 0.22737 0.019434 0.19667 0.030144
1.125 0.0094039 0.0047062 0.016295 0.01381 0 0.020927 0.0095253 0.0072783 -0.00091913 0.018472 -0.00026953 6.9313 -0.13898 0.073592 0.069462 -0.026274 -0.26978 -0.041447 -0.16055 -0.21438 -0.088847 -0.13606 -0.011684 -0.10193 0.0011315 0.0016589 0.0015293 -0.00027064 -0.118 0.0073653 0.013545 0.010403 0.028967 -0.035615 0.2085 0.024174 0.20145 0.042169
1.1289 0.0066699 0.0037405 0.015884 0.009129 0 0.013344 0.010937 0.0021536 -0.0043535 0.01151 0.0068634 7.0212 -0.15282 0.060465 0.067299 -0.020576 -0.2931 -0.039807 -0.16346 -0.1939 -0.080229 -0.13051 -0.015019 -0.10288 0.00053677 0.0016949 0.0013437 -0.00014027 -0.10266 0.0058639 0.010299 0.010084 0.023629 -0.033344 0.18267 0.031017 0.20955 0.057689
1.1328 0.0042714 0.0044333 0.010034 5.874e-05 0 0.0025006 0.012536 -0.00070714 -0.0032097 0.0026531 0.013657 7.1221 -0.16229 0.049401 0.06439 -0.011289 -0.3082 -0.039257 -0.17124 -0.17807 -0.065269 -0.12582 -0.018665 -0.099664 -0.00036417 0.0011533 0.00054993 0.00021672 -0.084569 0.0045964 0.004791 0.0089181 0.0085384 -0.030726 0.15301 0.041224 0.22076 0.075368
1.1367 0.0026507 0.0053403 0.0029143 -0.0060093 0 -0.0044041 0.01201 0.0013725 0.0024328 -0.0052498 0.013036 7.2094 -0.16477 0.037474 0.060661 -0.00089051 -0.31225 -0.038493 -0.18358 -0.16754 -0.045789 -0.12272 -0.017424 -0.091988 -0.00082444 0.00029682 -0.00024074 0.00029693 -0.06319 0.0042092 -0.0019328 0.0070166 -0.0071749 -0.027893 0.12431 0.056135 0.23394 0.093102
1.1406 0.0013053 0.0049857 0.00010881 -0.0033648 0 -0.0030073 0.0087502 0.0070395 0.0092049 -0.0084101 0.004238 7.274 -0.15781 0.019645 0.055655 0.0061659 -0.30432 -0.035199 -0.19672 -0.16085 -0.027156 -0.12048 -0.0098494 -0.081591 -0.00047118 -0.00026004 -0.00022825 -0.00010493 -0.043254 0.0041647 -0.0074271 0.0048392 -0.013824 -0.026066 0.10408 0.075119 0.24403 0.10653
1.1445 -0.00040877 0.0027439 0.00072527 0.0063941 0 0.0043798 0.00419 0.011401 0.012735 -0.0052782 -0.006716 7.3318 -0.14543 -0.0037092 0.049444 0.0090673 -0.29056 -0.029352 -0.20717 -0.15489 -0.013044 -0.11704 0.0011182 -0.071547 0.00039313 -6.9995e-05 0.00067235 -0.00057042 -0.027536 0.002758 -0.0090825 0.0031622 -0.0090385 -0.026566 0.092088 0.094435 0.24787 0.11452
1.1484 -0.0024713 -0.00096482 -0.0016552 0.014747 0 0.0099328 -0.00019936 0.0097369 0.010628 0.00044462 -0.012118 7.4061 -0.13001 -0.031342 0.042118 0.0081578 -0.2737 -0.021277 -0.21374 -0.14854 -0.0047628 -0.11113 0.010481 -0.06311 0.0010607 0.00069943 0.0016214 -0.00046225 -0.0093736 -0.0011987 -0.0064355 0.0023079 0.00047491 -0.030418 0.087266 0.11204 0.24422 0.11673
1.1523 -0.0043918 -0.0051194 -0.010059 0.01283 0 0.0063378 -0.0044893 0.0012777 0.0039876 0.0018767 -0.0087098 7.5039 -0.11408 -0.061335 0.033906 0.0043082 -0.25637 -0.011537 -0.21582 -0.1409 -0.0029527 -0.10156 0.01459 -0.057223 0.0010181 0.0013956 0.0016369 0.00033984 0.024075 -0.0068318 -0.0022981 0.0014003 0.0050575 -0.038487 0.087881 0.12604 0.23255 0.11328
1.1563 -0.0060827 -0.008755 -0.019088 -0.0010707 0 -0.0068908 -0.0094016 -0.010091 -0.0034475 -0.0043311 -1.7662e-05 7.6079 -0.10181 -0.08865 0.025656 0.00016091 -0.24182 -0.0014392 -0.21364 -0.13105 -0.0074818 -0.086323 0.013564 -0.054629 0.00036837 0.0015068 0.00058301 0.0012081 0.078501 -0.011633 -0.001017 -0.0012298 0.00050723 -0.052389 0.090313 0.1335 0.21327 0.10483
1.1602 -0.0081949 -0.011411 -0.021138 -0.019463 0 -0.022358 -0.014313 -0.018662 -0.007879 -0.013618 0.0064741 7.6945 -0.093716 -0.108 0.019099 -0.00044788 -0.23008 0.0074258 -0.21108 -0.11938 -0.012813 -0.066836 0.011391 -0.052939 -0.00027168 0.0011505 -0.00066754 0.0013642 0.1429 -0.013556 -0.0049252 -0.0065029 -0.0089687 -0.069805 0.090158 0.13579 0.19308 0.095586
1.1641 -0.011354 -0.013202 -0.016463 -0.030988 0 -0.030412 -0.017156 -0.020922 -0.008061 -0.01736 0.0047401 7.7552 -0.08685 -0.1187 0.015075 0.0033178 -0.21949 0.014866 -0.21014 -0.1061 -0.015298 -0.044974 0.013451 -0.050133 -0.00030597 0.00090657 -0.0010676 0.00069929 0.19606 -0.012698 -0.012196 -0.013334 -0.015635 -0.088021 0.087021 0.13526 0.17601 0.087922
1.168 -0.01516 -0.014593 -0.013745 -0.028952 0 -0.026913 -0.01681 -0.017765 -0.0062434 -0.011942 -0.0057507 7.8038 -0.078218 -0.12074 0.0141 0.011534 -0.20877 0.02091 -0.21173 -0.091083 -0.012661 -0.021913 0.022814 -0.044853 0.00033532 0.0011742 -0.00036782 -7.7721e-05 0.22479 -0.010992 -0.01832 -0.019087 -0.015794 -0.10502 0.081244 0.13342 0.16432 0.083248
1.1719 -0.018249 -0.016072 -0.019238 -0.016218 0 -0.016441 -0.015106 -0.013497 -0.0066348 -0.0033541 -0.019907 7.8616 -0.063629 -0.11487 0.016593 0.023675 -0.19644 0.025787 -0.21633 -0.073967 -0.0027285 0.0010792 0.037889 -0.035685 0.0011561 0.0017471 0.00073463 -0.0001531 0.23604 -0.010474 -0.020002 -0.021557 -0.012687 -0.11844 0.073864 0.13194 0.1599 0.082834
1.1758 -0.019562 -0.017908 -0.027681 -0.0027298 0 -0.0082108 -0.015506 -0.012604 -0.012168 -0.001659 -0.030594 7.9388 -0.034233 -0.10441 0.022282 0.03659 -0.1807 0.029867 -0.22246 -0.053546 0.015866 0.02255 0.053571 -0.021177 0.0015491 0.0020589 0.0013411 0.00057174 0.25018 -0.011917 -0.017875 -0.020776 -0.012458 -0.12467 0.067611 0.13235 0.1625 0.087487
1.1797 -0.019543 -0.020129 -0.027446 0.002007 0 -0.0084777 -0.019447 -0.016627 -0.021831 -0.01075 -0.033438 8.0279 0.0070784 -0.094564 0.028364 0.046688 -0.16316 0.033172 -0.227 -0.030963 0.037221 0.042801 0.065242 -0.0041497 0.0013258 0.0018079 0.0011682 0.0014201 0.28208 -0.014862 -0.0156 -0.019006 -0.017799 -0.12633 0.063125 0.1332 0.1656 0.09397
1.1836 -0.019974 -0.022688 -0.015287 -0.0046469 0 -0.016143 -0.024515 -0.023313 -0.030947 -0.024416 -0.029634 8.1133 0.057693 -0.086477 0.033468 0.052737 -0.1448 0.035049 -0.22865 -0.0070499 0.058253 0.061925 0.072264 0.014008 0.00082683 0.0012636 0.00064062 0.0016672 0.32942 -0.01848 -0.016489 -0.018992 -0.025695 -0.1253 0.059796 0.1332 0.16606 0.1007
1.1875 -0.022511 -0.025628 -0.0030069 -0.017849 0 -0.024977 -0.02695 -0.028646 -0.034745 -0.033007 -0.024722 8.1844 0.11408 -0.080641 0.036364 0.05404 -0.1266 0.034758 -0.2265 0.01718 0.07606 0.079926 0.077703 0.031948 0.00051966 0.00093345 0.00029481 0.0012346 0.37924 -0.022206 -0.020996 -0.022014 -0.030998 -0.12373 0.056754 0.13103 0.1612 0.10616
1.1914 -0.027324 -0.029038 -0.0063766 -0.030119 0 -0.029756 -0.026012 -0.030216 -0.032617 -0.03331 -0.024117 8.2406 0.16903 -0.076106 0.035173 0.050294 -0.10999 0.030449 -0.21963 0.03964 0.086187 0.096188 0.084576 0.047734 0.00049656 0.00099515 0.00021651 0.00061955 0.42388 -0.025843 -0.02718 -0.027273 -0.03169 -0.12554 0.051967 0.12434 0.1475 0.1081
1.1953 -0.033049 -0.032818 -0.027493 -0.037085 0 -0.030481 -0.025198 -0.029259 -0.029179 -0.030897 -0.028857 8.2871 0.2128 -0.069 0.029955 0.04482 -0.095399 0.021536 -0.21012 0.058204 0.088142 0.10945 0.092477 0.060658 0.00039822 0.0011473 8.0146e-05 0.00022499 0.46824 -0.029528 -0.033003 -0.032807 -0.030533 -0.13389 0.044259 0.11288 0.12705 0.10596
1.1992 -0.037923 -0.036507 -0.05078 -0.039565 0 -0.031247 -0.028611 -0.029504 -0.030543 -0.032941 -0.035198 8.3284 0.24378 -0.057695 0.022275 0.04028 -0.082216 0.0095334 -0.20014 0.073117 0.08544 0.11934 0.098184 0.071678 -0.00014494 0.0010305 -0.00036381 -8.6592e-05 0.52087 -0.033698 -0.037773 -0.036915 -0.031885 -0.14764 0.035184 0.098645 0.10456 0.10124
1.2031 -0.040984 -0.039501 -0.058255 -0.041112 0 -0.035542 -0.036312 -0.033655 -0.038611 -0.040148 -0.03857 8.3657 0.26167 -0.041754 0.013042 0.03794 -0.070223 -0.0043761 -0.19071 0.084787 0.080533 0.12572 0.099674 0.081439 -0.001019 0.0007081 -0.00095783 -0.00070843 0.58041 -0.038714 -0.041572 -0.039015 -0.037264 -0.1655 0.026377 0.083019 0.083039 0.094955
1.207 -0.042434 -0.041552 -0.047776 -0.044005 0 -0.042686 -0.043947 -0.040648 -0.04867 -0.046805 -0.03824 8.3986 0.26742 -0.021362 0.0032526 0.038735 -0.059214 -0.01872 -0.18265 0.093985 0.076227 0.12871 0.099178 0.090709 -0.001637 0.00063547 -0.0013054 -0.0016628 0.63367 -0.04414 -0.044058 -0.039642 -0.043979 -0.18554 0.019874 0.067574 0.06558 0.088349
1.2109 -0.043184 -0.043047 -0.034291 -0.047426 0 -0.048547 -0.047264 -0.046428 -0.053135 -0.048088 -0.038024 8.4265 0.26405 0.00060263 -0.0056855 0.043006 -0.049896 -0.030149 -0.1765 0.10274 0.07784 0.12979 0.10173 0.1006 -0.0014977 0.0011456 -0.0011931 -0.0024279 0.66802 -0.048505 -0.044537 -0.039947 -0.047789 -0.20255 0.020801 0.055294 0.057734 0.083825
1.2148 -0.044135 -0.044623 -0.033222 -0.049002 0 -0.049546 -0.046561 -0.047778 -0.048619 -0.045554 -0.042034 8.4499 0.26007 0.018833 -0.013729 0.047655 -0.042531 -0.038108 -0.17082 0.1129 0.084654 0.13267 0.11034 0.11103 -0.00073385 0.002041 -0.00078811 -0.0024629 0.68392 -0.050272 -0.043285 -0.041143 -0.046804 -0.21381 0.027758 0.045996 0.056608 0.081561
1.2188 -0.045612 -0.046302 -0.04489 -0.047677 0 -0.046104 -0.046014 -0.045563 -0.039803 -0.044586 -0.049713 8.4705 0.25749 0.031067 -0.021191 0.051328 -0.037365 -0.043109 -0.16505 0.12449 0.095061 0.13894 0.12279 0.12149 -4.9885e-05 0.002761 -0.00044641 -0.001829 0.69357 -0.049333 -0.042161 -0.044013 -0.043115 -0.21907 0.038804 0.039059 0.060251 0.081038
1.2227 -0.047068 -0.047024 -0.056446 -0.044891 0 -0.042363 -0.04853 -0.043982 -0.035961 -0.047436 -0.055665 8.4907 0.25732 0.035777 -0.028392 0.053018 -0.034464 -0.045967 -0.15885 0.13709 0.10713 0.14958 0.13339 0.13143 -6.115e-05 0.0029418 -0.00039452 -0.0011631 0.70671 -0.047287 -0.043164 -0.048491 -0.04093 -0.21872 0.051588 0.033739 0.066674 0.081539
1.2266 -0.047259 -0.045285 -0.057058 -0.042944 0 -0.042289 -0.051914 -0.046253 -0.042722 -0.05043 -0.055215 8.5119 0.25924 0.031287 -0.035807 0.0517 -0.033816 -0.048365 -0.15204 0.1492 0.11736 0.16532 0.13825 0.13977 -0.00068639 0.0027553 -0.00060452 -0.0010047 0.71916 -0.045775 -0.046101 -0.053465 -0.042877 -0.21424 0.061767 0.02882 0.073048 0.081632
1.2305 -0.04506 -0.040619 -0.047894 -0.042283 0 -0.045467 -0.050838 -0.0509 -0.05648 -0.048347 -0.050256 8.5319 0.25948 0.020328 -0.043491 0.048197 -0.034247 -0.053071 -0.14526 0.15715 0.12122 0.18274 0.13865 0.14533 -0.0012228 0.0026765 -0.00089695 -0.0012355 0.71632 -0.044495 -0.047983 -0.05703 -0.047409 -0.21076 0.063441 0.022834 0.076269 0.079137
1.2344 -0.040637 -0.034671 -0.037019 -0.040616 0 -0.046569 -0.042739 -0.052634 -0.066847 -0.040396 -0.048692 8.5446 0.25609 0.007869 -0.050779 0.044313 -0.034809 -0.060178 -0.13901 0.15961 0.11918 0.19728 0.13915 0.14846 -0.0010416 0.0029659 -0.0010792 -0.0012706 0.688 -0.041398 -0.045351 -0.057279 -0.04944 -0.21127 0.057083 0.015956 0.076523 0.074025
1.2383 -0.036034 -0.030719 -0.028593 -0.035136 0 -0.039832 -0.031405 -0.047387 -0.065295 -0.030984 -0.056656 8.545 0.24863 -0.0037357 -0.057057 0.040812 -0.035462 -0.069037 -0.13348 0.15586 0.11214 0.20618 0.14229 0.1493 -0.00020276 0.0034337 -0.0010021 -0.00078309 0.64013 -0.035478 -0.037726 -0.053365 -0.044161 -0.21675 0.043738 0.0086647 0.074243 0.066632
1.2422 -0.034325 -0.031752 -0.02136 -0.026225 0 -0.025518 -0.02444 -0.03688 -0.052362 -0.025411 -0.070443 8.5364 0.23723 -0.012419 -0.061686 0.038288 -0.036403 -0.07855 -0.12877 0.14561 0.10158 0.207 0.14502 0.14811 0.00062414 0.0036922 -0.00060141 -0.00012317 0.59353 -0.029373 -0.029034 -0.046298 -0.031663 -0.22756 0.025253 0.0016266 0.07014 0.057601
1.2461 -0.037671 -0.038547 -0.017092 -0.019225 0 -0.012695 -0.027166 -0.028226 -0.037105 -0.026384 -0.076727 8.5297 0.22359 -0.015845 -0.063269 0.036819 -0.03934 -0.085166 -0.12512 0.12868 0.091267 0.19575 0.14071 0.14509 0.00081914 0.0035606 1.5034e-05 5.699e-05 0.57271 -0.028518 -0.025503 -0.038892 -0.018759 -0.2423 0.0065023 -0.0033848 0.065599 0.048809
1.25 -0.045791 -0.049233 -0.024782 -0.022011 0 -0.014478 -0.038923 -0.028641 -0.029524 -0.034783 -0.062704 8.5348 0.21105 -0.016675 -0.062766 0.034975 -0.04532 -0.086646 -0.12278 0.10986 0.084823 0.17794 0.12503 0.14129 0.00036168 0.0031763 0.00054868 -0.00044878 0.59499 -0.036879 -0.031574 -0.034577 -0.015681 -0.25513 -0.0072082 -0.0058848 0.061923 0.042047
1.2539 -0.056178 -0.060608 -0.051214 -0.039355 0 -0.037876 -0.054675 -0.039773 -0.032798 -0.05133 -0.028309 8.5482 0.19989 -0.017016 -0.061357 0.032213 -0.054051 -0.083018 -0.12255 0.091885 0.082713 0.15797 0.10107 0.13699 -0.00025138 0.0027697 0.00070204 -0.0011332 0.66496 -0.05304 -0.046884 -0.035522 -0.028959 -0.26305 -0.014828 -0.0061458 0.059367 0.037361
1.2578 -0.065844 -0.069994 -0.087849 -0.068052 0 -0.075994 -0.069305 -0.056382 -0.041838 -0.07457 0.010287 8.5528 0.18952 -0.018448 -0.060177 0.02848 -0.064787 -0.074781 -0.12528 0.076918 0.084798 0.1394 0.07928 0.13236 -0.00054422 0.002449 0.00047775 -0.0013018 0.77293 -0.070548 -0.066296 -0.041187 -0.05548 -0.26404 -0.016148 -0.0044897 0.05813 0.034371
1.2617 -0.072971 -0.076185 -0.11245 -0.09694 0 -0.11007 -0.080024 -0.07017 -0.048638 -0.096959 0.030028 8.5294 0.17789 -0.022859 -0.060968 0.024259 -0.075849 -0.063204 -0.13251 0.067766 0.090205 0.12696 0.072249 0.12742 -0.00044166 0.0022611 0.00024923 -0.00081001 0.89554 -0.082389 -0.0826 -0.048548 -0.082922 -0.25586 -0.011725 -0.0014499 0.05849 0.031996
1.2656 -0.077116 -0.079083 -0.10841 -0.11275 0 -0.12151 -0.085574 -0.075426 -0.049225 -0.10616 0.01658 8.4734 0.15898 -0.031392 -0.066511 0.022789 -0.082354 -0.052524 -0.14555 0.067757 0.095494 0.12565 0.087815 0.12201 -0.00014458 0.0023899 0.00042278 -0.00019187 1.0015 -0.085557 -0.090095 -0.054194 -0.097356 -0.23918 -0.0051719 0.0018378 0.061324 0.026911
1.2695 -0.078249 -0.078837 -0.082293 -0.10834 0 -0.10537 -0.084908 -0.072321 -0.046488 -0.094305 -0.025705 8.3971 0.13138 -0.042042 -0.076299 0.026408 -0.082604 -0.045385 -0.16102 0.074994 0.098338 0.13204 0.12484 0.11611 0.00022663 0.0031477 0.00097537 -4.4102e-05 1.0655 -0.081882 -0.087203 -0.056922 -0.092857 -0.22016 0.00020195 0.004716 0.06686 0.017836
1.2734 -0.076068 -0.075521 -0.058494 -0.087512 0 -0.074122 -0.077933 -0.066104 -0.047377 -0.067412 -0.076872 8.3167 0.094902 -0.053769 -0.089817 0.036471 -0.076362 -0.042513 -0.17611 0.088827 0.098142 0.14383 0.17392 0.10972 0.00072209 0.0046694 0.0013931 -0.00035898 1.0832 -0.075228 -0.077042 -0.05871 -0.075655 -0.20205 0.0036429 0.0070201 0.075608 0.004541
1.2773 -0.070517 -0.069524 -0.054655 -0.062619 0 -0.048231 -0.067346 -0.063332 -0.057381 -0.043816 -0.11478 8.2355 0.050238 -0.065539 -0.1062 0.053853 -0.064191 -0.044072 -0.18758 0.10831 0.094755 0.15824 0.22232 0.10287 0.0012931 0.0066245 0.001177 -0.00054395 1.0756 -0.068427 -0.065688 -0.063019 -0.059331 -0.18791 0.0049178 0.0086425 0.087974 -0.012704
1.2813 -0.062789 -0.061989 -0.063951 -0.04632 0 -0.040846 -0.058372 -0.067619 -0.076415 -0.039931 -0.12873 8.1406 4.489e-05 -0.075946 -0.12331 0.079512 -0.049059 -0.049145 -0.18782 0.13212 0.088882 0.16999 0.26008 0.095662 0.0015849 0.0083101 0.00043831 -9.5522e-05 1.0731 -0.062579 -0.058791 -0.071667 -0.054722 -0.18279 0.0051636 0.0092728 0.10496 -0.032325
1.2852 -0.055393 -0.05464 -0.064479 -0.043363 0 -0.049153 -0.055317 -0.07716 -0.098364 -0.055781 -0.12385 8.017 -0.047945 -0.08459 -0.13748 0.10796 -0.038642 -0.053687 -0.17412 0.15577 0.083355 0.1746 0.28363 0.088601 0.0011798 0.0091078 -9.369e-05 0.00082523 1.0909 -0.058117 -0.058325 -0.082937 -0.062423 -0.18582 0.0072976 0.0083623 0.12459 -0.050015
1.2891 -0.05081 -0.049071 -0.04573 -0.048537 0 -0.059102 -0.057959 -0.085525 -0.11416 -0.074802 -0.11436 7.8652 -0.090268 -0.091342 -0.14715 0.13465 -0.03662 -0.055997 -0.14926 0.17615 0.079235 0.17141 0.29503 0.081992 0.00011189 0.0089057 0.00023594 0.0015468 1.1159 -0.055373 -0.061617 -0.092595 -0.073487 -0.19388 0.012274 0.0051109 0.14467 -0.06401
1.293 -0.049844 -0.04609 -0.022214 -0.052189 0 -0.058658 -0.061685 -0.085777 -0.11674 -0.078978 -0.11156 7.7029 -0.12508 -0.095602 -0.15129 0.15627 -0.045106 -0.055495 -0.11622 0.19061 0.076828 0.15992 0.2978 0.076006 -0.00095236 0.0081166 0.0012817 0.0015966 1.1175 -0.053927 -0.063604 -0.096872 -0.077171 -0.20467 0.020415 -0.0014382 0.16341 -0.07361
1.2969 -0.051171 -0.045554 -0.018174 -0.048643 0 -0.047774 -0.061636 -0.075773 -0.10553 -0.064815 -0.11564 7.5505 -0.15104 -0.096301 -0.14899 0.16906 -0.065743 -0.052175 -0.079664 0.19585 0.076017 0.13979 0.29287 0.070775 -0.0011928 0.0073159 0.0021317 0.0011938 1.0744 -0.052317 -0.060779 -0.094729 -0.069224 -0.2153 0.031666 -0.012635 0.17853 -0.07865
1.3008 -0.052452 -0.046594 -0.040076 -0.040576 0 -0.036976 -0.056841 -0.060659 -0.087309 -0.044801 -0.11692 7.4143 -0.16841 -0.088914 -0.1398 0.16725 -0.09729 -0.049129 -0.052191 0.18419 0.074751 0.11022 0.27795 0.065919 -0.00037851 0.0068411 0.0019488 0.0010055 0.99206 -0.049362 -0.053724 -0.087604 -0.054424 -0.22129 0.044712 -0.031744 0.18504 -0.081976
1.3047 -0.05193 -0.047936 -0.067845 -0.035851 0 -0.036842 -0.050275 -0.049628 -0.072101 -0.033935 -0.10475 7.2831 -0.18261 -0.072919 -0.12805 0.15554 -0.13011 -0.050188 -0.039054 0.15797 0.07101 0.075273 0.25068 0.060282 0.00087784 0.0066478 0.00080249 0.001441 0.89616 -0.045832 -0.046187 -0.077375 -0.042 -0.22337 0.057601 -0.057013 0.18339 -0.088315
1.3086 -0.049239 -0.048269 -0.075043 -0.03984 0 -0.048229 -0.045125 -0.048473 -0.065708 -0.035704 -0.077084 7.1406 -0.19489 -0.047749 -0.11581 0.136 -0.15972 -0.057189 -0.04142 0.1173 0.06401 0.03633 0.21248 0.053018 0.0016544 0.0064378 -0.0003649 0.0022333 0.80761 -0.04399 -0.041605 -0.064878 -0.03809 -0.22286 0.070084 -0.087708 0.17334 -0.099611
1.3125 -0.045134 -0.046749 -0.055905 -0.050075 0 -0.061498 -0.041488 -0.053943 -0.064566 -0.041139 -0.04279 6.9792 -0.2059 -0.013565 -0.10506 0.1109 -0.18224 -0.071402 -0.058813 0.062884 0.053328 -0.0050608 0.16918 0.043364 0.0015346 0.0058908 -0.00062362 0.0027261 0.72415 -0.044808 -0.040243 -0.050338 -0.041152 -0.22148 0.08219 -0.12277 0.15503 -0.11708
1.3164 -0.04074 -0.043477 -0.029954 -0.057912 0 -0.064675 -0.036985 -0.05561 -0.058057 -0.040032 -0.015035 6.8027 -0.21451 0.028697 -0.099002 0.083307 -0.19211 -0.094363 -0.08823 -0.0050939 0.038747 -0.046249 0.12777 0.029926 0.00090632 0.0048616 9.4305e-05 0.0025373 0.62499 -0.045884 -0.039397 -0.034756 -0.04371 -0.2228 0.094763 -0.1604 0.12804 -0.14132
1.3203 -0.036961 -0.039455 -0.020341 -0.05563 0 -0.053156 -0.030355 -0.044694 -0.037738 -0.031411 -0.00093949 6.6188 -0.21769 0.0711 -0.099137 0.057093 -0.19044 -0.12222 -0.11649 -0.07965 0.022776 -0.082515 0.091815 0.013384 0.0004921 0.0034909 0.0010168 0.0019062 0.4941 -0.043101 -0.036218 -0.020248 -0.038888 -0.23009 0.10895 -0.19646 0.095776 -0.16633
1.3242 -0.034111 -0.035802 -0.030612 -0.042701 0 -0.033113 -0.02377 -0.022423 -0.0061075 -0.022998 0.0036321 6.431 -0.21484 0.10721 -0.1041 0.033254 -0.18218 -0.15061 -0.13582 -0.15407 0.0075901 -0.11153 0.06003 -0.0040344 0.0006415 0.0021786 0.0013443 0.0013998 0.34014 -0.034983 -0.030361 -0.0086933 -0.02656 -0.24251 0.12418 -0.22868 0.061757 -0.18629
1.3281 -0.031722 -0.032776 -0.04437 -0.025952 0 -0.016494 -0.021108 6.104e-07 0.023474 -0.022058 0.0094224 6.2395 -0.2061 0.13279 -0.11291 0.012198 -0.17003 -0.17697 -0.14241 -0.22375 -0.0055282 -0.13159 0.029179 -0.020485 0.0011013 0.0013693 0.00097961 0.001329 0.1952 -0.025103 -0.0241 -0.00020208 -0.013997 -0.25891 0.13945 -0.25547 0.028133 -0.19725
1.332 -0.028742 -0.029557 -0.04531 -0.013853 0 -0.012029 -0.023808 0.010475 0.036857 -0.028172 0.023078 6.0461 -0.1923 0.14407 -0.12426 -0.0059544 -0.15681 -0.19895 -0.13374 -0.28398 -0.015432 -0.14132 -0.0010926 -0.033875 0.0014061 0.0012335 0.00046097 0.0014933 0.093544 -0.019275 -0.020053 0.0066607 -0.010016 -0.27748 0.15332 -0.2755 -0.0029371 -0.19554
1.3359 -0.024345 -0.025155 -0.033502 -0.010138 0 -0.019125 -0.028587 0.006147 0.030803 -0.034443 0.039897 5.8547 -0.1776 0.1337 -0.13525 -0.020463 -0.14558 -0.21272 -0.10868 -0.32208 -0.01984 -0.13752 -0.025865 -0.038701 0.0013767 0.0015031 0.00027344 0.0014898 0.048947 -0.01976 -0.018784 0.012856 -0.017049 -0.29282 0.16052 -0.28478 -0.026633 -0.17397
1.3398 -0.018909 -0.019616 -0.021125 -0.011969 0 -0.02886 -0.029557 -0.0046958 0.015509 -0.033977 0.04693 5.6663 -0.16753 0.11184 -0.14367 -0.032515 -0.13553 -0.22145 -0.080346 -0.33984 -0.020451 -0.12688 -0.037291 -0.036062 0.0011851 0.0016781 0.00034306 0.0012204 0.048749 -0.022492 -0.018422 0.017105 -0.027935 -0.302 0.15989 -0.28618 -0.043569 -0.1416
1.3438 -0.014123 -0.01424 -0.016082 -0.013471 0 -0.030995 -0.023011 -0.010684 0.0050771 -0.024562 0.03422 5.474 -0.16368 0.083564 -0.14907 -0.042349 -0.12558 -0.22654 -0.054396 -0.33727 -0.017831 -0.11195 -0.030109 -0.027223 0.0010134 0.0014783 0.00023423 0.0010323 0.06768 -0.020685 -0.01646 0.016416 -0.031003 -0.30457 0.15084 -0.28014 -0.054137 -0.10331
1.3477 -0.011733 -0.010454 -0.014357 -0.010921 0 -0.021705 -0.010705 -0.0076815 0.0045055 -0.0087564 0.0044536 5.2679 -0.16656 0.053702 -0.15141 -0.050354 -0.11494 -0.22921 -0.035455 -0.31521 -0.012596 -0.094909 -0.0062019 -0.014007 0.00079654 0.0011111 -0.00024929 0.0013279 0.088157 -0.011669 -0.012052 0.0086951 -0.019896 -0.3009 0.13323 -0.26709 -0.059045 -0.063932
1.3516 -0.011841 -0.0084246 -0.0085132 -0.0052004 0 -0.0062649 0.0011778 -0.0016932 0.0055573 0.0080774 -0.027653 5.0446 -0.17535 0.028892 -0.15114 -0.057227 -0.10285 -0.23054 -0.029201 -0.27426 -0.0054655 -0.077945 0.025316 6.4347e-05 0.00037087 0.0010459 -0.00078049 0.0020454 0.10984 -8.3309e-05 -0.0068347 -0.0048482 0.00021206 -0.29255 0.10658 -0.24673 -0.059351 -0.030725
1.3555 -0.012454 -0.006897 0.00082368 -0.00014519 0 0.0053614 0.0065329 -0.0020186 -0.0042429 0.019377 -0.045997 4.813 -0.18293 0.013999 -0.15114 -0.065553 -0.091489 -0.23036 -0.036303 -0.22295 0.0014705 -0.061707 0.052842 0.0079222 -0.00020102 0.0014867 -0.00085398 0.0025732 0.14164 0.0060153 -0.0035757 -0.019677 0.016046 -0.28588 0.072779 -0.22019 -0.058437 -0.011039
1.3594 -0.010977 -0.0044991 0.0059274 0.0010827 0 0.0066417 0.0038045 -0.011584 -0.027808 0.019588 -0.044878 4.588 -0.18382 0.0054865 -0.15367 -0.077229 -0.084094 -0.22764 -0.051395 -0.17148 0.006204 -0.045016 0.068812 0.0070981 -0.00059875 0.0020953 -0.00034541 0.0022475 0.18459 0.0025574 -0.003687 -0.030305 0.017007 -0.28514 0.03456 -0.19029 -0.058608 -0.0033519
1.3633 -0.0064098 -0.0011765 0.0033055 -0.0015032 0 -0.00021491 -0.0028642 -0.023684 -0.053193 0.0080449 -0.032266 4.3775 -0.17548 0.00023187 -0.15996 -0.093328 -0.083099 -0.22137 -0.072492 -0.1254 0.0071329 -0.027206 0.073533 -0.0034523 -0.000604 0.0022916 0.00034504 0.00099535 0.22186 -0.0066754 -0.0056292 -0.033168 0.0040575 -0.2924 -0.0073911 -0.15867 -0.060571 -0.0066231
1.3672 -0.00017002 0.0018026 -0.0004613 -0.004812 0 -0.0062514 -0.006578 -0.027866 -0.062427 -0.0084011 -0.02242 4.1772 -0.15627 -0.0055792 -0.1709 -0.11458 -0.090765 -0.21061 -0.097796 -0.089866 0.0026629 -0.0077837 0.073502 -0.02396 -0.00042265 0.0018405 0.00070129 -0.00050023 0.22612 -0.01327 -0.005734 -0.028006 -0.011253 -0.30904 -0.05249 -0.12714 -0.064602 -0.019081
1.3711 0.0052447 0.0033196 0.0031822 -0.0047733 0 -0.0035099 -0.0026648 -0.019158 -0.046948 -0.018606 -0.02442 3.976 -0.12569 -0.020398 -0.18749 -0.14112 -0.11162 -0.19367 -0.12771 -0.074593 -0.011342 0.012409 0.07525 -0.053656 -0.00051812 0.0011037 0.00058227 -0.0013171 0.17975 -0.0113 -0.0011797 -0.01734 -0.016801 -0.33601 -0.1003 -0.10026 -0.069303 -0.038129
1.375 0.0084054 0.0037646 0.013003 0.0010468 0 0.0080687 0.0077998 -0.0023203 -0.015777 -0.015702 -0.035769 3.7679 -0.093701 -0.045865 -0.20563 -0.16716 -0.14047 -0.17391 -0.16245 -0.075335 -0.032837 0.029369 0.079345 -0.08439 -0.0010621 0.00068191 0.00028264 -0.0010547 0.091372 -0.0019135 0.0071313 -0.0049012 -0.0098435 -0.36512 -0.14706 -0.080965 -0.070627 -0.058255
1.3789 0.0098175 0.0047358 0.018357 0.011603 0 0.020598 0.018548 0.012118 0.011047 -0.0034229 -0.045234 3.5564 -0.066092 -0.079764 -0.22222 -0.18829 -0.17325 -0.15393 -0.20174 -0.087738 -0.059323 0.040296 0.079455 -0.1119 -0.001611 0.00083474 0.00016205 -0.00014543 -0.0063431 0.008164 0.014504 0.0059009 0.0019078 -0.39097 -0.189 -0.070402 -0.06583 -0.077913
1.3828 0.01086 0.0072889 0.012244 0.022243 0 0.025039 0.022626 0.016059 0.018286 0.0071371 -0.041727 3.349 -0.047155 -0.11933 -0.23444 -0.20071 -0.2066 -0.13589 -0.24455 -0.10811 -0.088266 0.043057 0.067534 -0.13302 -0.0014476 0.0012936 0.00029147 0.00057304 -0.078185 0.012237 0.015907 0.01304 0.0084588 -0.40909 -0.22221 -0.069385 -0.052587 -0.096204
1.3867 0.01215 0.010574 0.00079978 0.026828 0 0.018767 0.017705 0.0094614 0.0072608 0.0082964 -0.0222 3.1479 -0.042057 -0.15963 -0.23818 -0.19885 -0.23613 -0.12273 -0.28838 -0.13159 -0.11566 0.0349 0.040951 -0.14391 -0.00032203 0.0016217 0.00047112 0.00062251 -0.11132 0.0085104 0.010459 0.016363 0.0068282 -0.41338 -0.24019 -0.078993 -0.027524 -0.11246
1.3906 0.013089 0.012393 -0.0035357 0.021516 0 0.0073646 0.0080369 -0.00038369 -0.0059777 0.0033674 0.0066904 2.9485 -0.053294 -0.18981 -0.22813 -0.17738 -0.25688 -0.11746 -0.32396 -0.15104 -0.13363 0.016089 0.0053734 -0.14203 0.0011604 0.0016604 0.00051554 0.00025869 -0.12364 0.00090417 0.0028812 0.017375 0.0029254 -0.39778 -0.23325 -0.097819 0.011627 -0.126
1.3945 0.012857 0.011253 0.0024909 0.008032 0 -0.00051465 0.0012208 -0.0045286 -0.0041088 0.0027599 0.0335 2.7452 -0.073338 -0.20639 -0.20734 -0.14343 -0.27078 -0.11769 -0.34611 -0.16557 -0.1407 -0.0062046 -0.029254 -0.13232 0.0019569 0.0015491 0.00043854 0.00011211 -0.14824 -0.0039791 3.6246e-05 0.018224 0.0050229 -0.36865 -0.20642 -0.11993 0.058449 -0.13667
1.3984 0.011526 0.007905 0.0083198 -0.0063146 0 -0.00026776 0.0021144 0.0014828 0.017474 0.012367 0.049576 2.5384 -0.098829 -0.20778 -0.17751 -0.10131 -0.279 -0.12215 -0.35221 -0.17619 -0.1364 -0.028213 -0.056019 -0.11692 0.0014645 0.001364 0.00036521 0.00047879 -0.20605 -0.0012644 0.0050668 0.020354 0.015608 -0.32956 -0.16261 -0.14253 0.1089 -0.14364
1.4023 0.010005 0.0048235 0.0028194 -0.012768 0 0.0056894 0.0089016 0.014974 0.047015 0.026598 0.054099 2.3327 -0.12649 -0.19338 -0.14096 -0.056034 -0.28294 -0.12941 -0.34097 -0.18468 -0.1211 -0.046376 -0.07495 -0.098061 3.9716e-05 0.00090209 0.00035053 0.00099308 -0.2883 0.009066 0.014314 0.023707 0.029102 -0.28482 -0.10596 -0.16296 0.15834 -0.14607
1.4063 0.0090255 0.0041012 -0.010149 -0.0069589 0 0.010971 0.014746 0.028335 0.065457 0.033666 0.053231 2.1313 -0.15256 -0.16189 -0.10235 -0.017651 -0.28396 -0.13761 -0.31191 -0.19591 -0.096038 -0.055494 -0.090138 -0.078609 -0.0013198 -5.5812e-05 0.0003521 0.0010204 -0.36224 0.021984 0.020094 0.027028 0.036759 -0.24268 -0.044918 -0.17703 0.19637 -0.14138
1.4102 0.008426 0.0057472 -0.01397 0.0079073 0 0.0109 0.013714 0.034433 0.060901 0.02753 0.054055 1.9318 -0.17654 -0.12135 -0.068993 0.0060768 -0.28251 -0.14575 -0.27834 -0.21392 -0.069059 -0.0578 -0.1033 -0.060901 -0.0018059 -0.0013075 0.0003519 0.00035989 -0.39438 0.030416 0.017136 0.028944 0.033625 -0.21174 0.0076707 -0.18457 0.21523 -0.13047
1.4141 0.0075227 0.0078783 0.0011842 0.023137 0 0.0058934 0.0058645 0.031574 0.0375 0.013803 0.057909 1.7305 -0.19968 -0.076816 -0.043762 0.014941 -0.27699 -0.15457 -0.24888 -0.23799 -0.044304 -0.057663 -0.11042 -0.045281 -0.0013745 -0.002214 0.00041313 -0.00048463 -0.37224 0.029833 0.0069892 0.028832 0.021632 -0.19418 0.047913 -0.18723 0.2138 -0.1152
1.418 0.0060167 0.0084321 0.023973 0.03036 0 0.0003698 -0.0028914 0.02435 0.012126 0.0037005 0.058704 1.5283 -0.22268 -0.031312 -0.028485 0.0095572 -0.26546 -0.16493 -0.22861 -0.26654 -0.024092 -0.058336 -0.10493 -0.032008 -0.00060614 -0.00224 0.00056804 -0.00076294 -0.30863 0.021359 -0.0034667 0.02685 0.0072749 -0.19135 0.074214 -0.18609 0.19138 -0.096882
1.4219 0.0043372 0.0067218 0.031276 0.026583 0 -0.0011881 -0.0059288 0.019367 0.0013161 0.0029451 0.048234 1.3314 -0.24615 0.012202 -0.024763 -0.0081867 -0.24513 -0.17809 -0.22213 -0.29658 -0.010384 -0.063724 -0.083985 -0.021321 -9.8511e-05 -0.0014915 0.00069685 -0.00020334 -0.22765 0.010759 -0.0078431 0.023354 -0.0031296 -0.20407 0.086266 -0.18244 0.14793 -0.077144
1.4258 0.0031159 0.0035836 0.013019 0.014934 0 0.0022624 -0.0014704 0.019048 0.0083494 0.0072411 0.024433 1.1442 -0.2681 0.049306 -0.033599 -0.030976 -0.21084 -0.19566 -0.22954 -0.31869 -0.0036685 -0.078341 -0.051694 -0.014461 -9.3763e-06 -0.00061753 0.00060592 0.00073921 -0.14602 0.0037898 -0.0050188 0.018354 -0.0068028 -0.23155 0.088734 -0.17738 0.087204 -0.058679
1.4297 0.0025284 0.00036596 -0.015098 0.0014048 0 0.0076008 0.0061314 0.018978 0.020629 0.0080759 -0.0048718 0.96348 -0.28523 0.079595 -0.048169 -0.049317 -0.1678 -0.21474 -0.23761 -0.32883 0.00089625 -0.097383 -0.01626 -0.011191 -0.00010942 -0.00013629 0.00025993 0.0013532 -0.064751 0.0017452 0.0010354 0.011469 -0.0049883 -0.2641 0.091681 -0.17089 0.023847 -0.042213
1.4336 0.0022638 -0.0020592 -0.026547 -0.0091373 0 0.0098823 0.010172 0.011871 0.019996 0.0016164 -0.026969 0.78048 -0.29525 0.10182 -0.065973 -0.059762 -0.11937 -0.23285 -0.2393 -0.32558 0.0051869 -0.11733 0.015801 -0.011963 -0.00015643 6.7982e-05 -0.00010835 0.0013532 0.02387 0.0011784 0.0053765 0.0023095 -0.0013395 -0.29775 0.098034 -0.16202 -0.03569 -0.027724
1.4375 0.0019901 -0.0034917 -0.011534 -0.01471 0 0.0061923 0.0069516 -0.0048119 -0.0017265 -0.0085191 -0.034419 0.58925 -0.29637 0.11481 -0.084735 -0.059965 -0.069504 -0.24729 -0.22848 -0.30866 0.010686 -0.13456 0.04272 -0.017111 -0.00014619 0.00049213 -0.00018167 0.0010747 0.12179 -0.0020463 0.0058431 -0.008937 0.00042712 -0.32879 0.10945 -0.14974 -0.085684 -0.015062
1.4414 0.0015823 -0.004071 0.012657 -0.015533 0 -0.0016228 -0.0016973 -0.024695 -0.034633 -0.016014 -0.03132 0.3924 -0.28588 0.11485 -0.10189 -0.047778 -0.025983 -0.25237 -0.19648 -0.27873 0.018488 -0.14287 0.0657 -0.027643 -0.00022097 0.0012865 0.0001335 0.0010274 0.21634 -0.0084955 0.0033933 -0.02094 -0.0014299 -0.3516 0.12518 -0.13179 -0.11764 -0.0040909
1.4453 0.00081993 -0.0041097 0.019958 -0.012743 0 -0.0077517 -0.010359 -0.036521 -0.057498 -0.017781 -0.029427 0.1971 -0.26835 0.10195 -0.11662 -0.02967 0.0030524 -0.24485 -0.14839 -0.24494 0.026182 -0.14084 0.085218 -0.042267 -0.00041229 0.0019221 0.00060512 0.0013354 0.28519 -0.014966 -0.00015025 -0.031056 -0.0058937 -0.36349 0.13655 -0.10864 -0.13218 0.0050717
1.4492 -0.00089267 -0.004259 0.0026967 -0.0079584 0 -0.0069486 -0.014452 -0.033594 -0.054671 -0.015274 -0.03708 0.005863 -0.24995 0.079554 -0.12985 -0.012493 0.017103 -0.2271 -0.096016 -0.21384 0.030903 -0.13299 0.09964 -0.059003 -0.00053591 0.0017108 0.00088656 0.001665 0.31178 -0.018263 -0.0039558 -0.036105 -0.010333 -0.36615 0.13754 -0.083267 -0.13646 0.011661
1.4531 -0.0041581 -0.0055092 -0.021402 -0.0033997 0 0.00034953 -0.013517 -0.02017 -0.029245 -0.011825 -0.050971 -0.18722 -0.23452 0.049774 -0.14207 -0.00047114 0.016036 -0.20103 -0.047559 -0.18873 0.03058 -0.12276 0.10694 -0.076676 -0.00035097 0.00064889 0.00080053 0.0016616 0.29923 -0.018652 -0.0080143 -0.034186 -0.012966 -0.3605 0.12437 -0.058067 -0.13504 0.01461
1.457 -0.0087784 -0.0085949 -0.028947 -0.0014794 0 0.0070539 -0.011086 -0.0084461 -0.0010402 -0.010252 -0.058657 -0.38982 -0.22577 0.015241 -0.1538 0.0024307 0.0007943 -0.16939 -0.011666 -0.17213 0.023247 -0.11421 0.10679 -0.094057 0.00019322 -0.00038204 0.00040425 0.0013579 0.27054 -0.019171 -0.011999 -0.026505 -0.014506 -0.34792 0.094068 -0.03583 -0.13303 0.012707
1.4609 -0.013423 -0.013131 -0.015216 -0.0036397 0 0.0046417 -0.011522 -0.0083269 0.0093598 -0.01239 -0.049882 -0.60159 -0.22945 -0.018618 -0.16455 -0.010888 -0.026793 -0.13899 -0.0059019 -0.16613 0.0048992 -0.11513 0.10047 -0.10862 0.00087187 -0.00036874 -0.00016253 0.0010965 0.25275 -0.021725 -0.014975 -0.017452 -0.017107 -0.33084 0.042235 -0.023802 -0.13895 0.0020766
1.4648 -0.016313 -0.017345 0.0026242 -0.0094096 0 -0.0090534 -0.016308 -0.018963 -0.0028889 -0.018501 -0.026488 -0.81275 -0.23934 -0.047893 -0.17302 -0.033861 -0.056917 -0.1154 -0.022319 -0.16318 -0.019551 -0.12316 0.089268 -0.11981 0.0013353 0.00086322 -0.00078849 0.0010999 0.2561 -0.024457 -0.016185 -0.012138 -0.021283 -0.31476 -0.01776 -0.021577 -0.15154 -0.01477
1.4688 -0.016405 -0.01892 0.0051777 -0.01657 0 -0.026471 -0.022559 -0.029639 -0.023915 -0.02549 -0.0018763 -1.0137 -0.25157 -0.071956 -0.17791 -0.062966 -0.086649 -0.10038 -0.055969 -0.16013 -0.04764 -0.13508 0.074069 -0.12709 0.0013539 0.0024736 -0.001313 0.0012193 0.26501 -0.023437 -0.015644 -0.012805 -0.02404 -0.30208 -0.079729 -0.028701 -0.16746 -0.036541
1.4727 -0.013989 -0.016483 -0.0088783 -0.022204 0 -0.03533 -0.024966 -0.029074 -0.033925 -0.02678 0.0095516 -1.2059 -0.26238 -0.090907 -0.17808 -0.09459 -0.11385 -0.09488 -0.10142 -0.15454 -0.076886 -0.14727 0.056709 -0.12998 0.00095873 0.0034072 -0.0014376 0.0011499 0.24979 -0.016842 -0.013712 -0.017025 -0.020767 -0.29484 -0.13798 -0.044251 -0.18268 -0.061727
1.4766 -0.01026 -0.010626 -0.022717 -0.02373 0 -0.028429 -0.01995 -0.014794 -0.024252 -0.016798 0.0037269 -1.4017 -0.26621 -0.10591 -0.17159 -0.12338 -0.13683 -0.099853 -0.15091 -0.14408 -0.10363 -0.15326 0.040888 -0.12726 0.00038951 0.0033262 -0.0008892 0.00083321 0.19105 -0.0070957 -0.010433 -0.019485 -0.0097608 -0.29614 -0.18447 -0.066909 -0.18914 -0.087992
1.4805 -0.0063813 -0.0036464 -0.01962 -0.019534 0 -0.0097673 -0.0089126 0.0053181 -0.0037931 0.0025326 -0.01044 -1.6122 -0.25984 -0.12163 -0.15874 -0.14347 -0.15726 -0.11216 -0.19487 -0.1314 -0.12384 -0.14686 0.030238 -0.1187 -7.9053e-05 0.0027353 0.00022907 0.00055046 0.096872 0.0012176 -0.0057502 -0.01608 0.0049576 -0.3067 -0.21353 -0.092613 -0.17676 -0.11149
1.4844 -0.0029065 0.0018595 0.00053001 -0.0095729 0 0.0085985 0.0022448 0.019892 0.010113 0.020505 -0.018609 -1.8363 -0.24735 -0.1405 -0.14282 -0.15532 -0.17788 -0.12767 -0.23249 -0.12171 -0.13762 -0.1313 0.024744 -0.10635 -0.00029646 0.0022673 0.0013143 0.00059982 -0.0024211 0.0052919 -0.00033821 -0.006889 0.015759 -0.32266 -0.22856 -0.11852 -0.14697 -0.13096
1.4883 0.00020093 0.0045536 0.022257 0.0039412 0 0.016181 0.0074818 0.022859 0.0075464 0.025157 -0.011889 -2.0615 -0.23169 -0.16303 -0.12579 -0.15941 -0.19986 -0.14508 -0.26452 -0.11861 -0.14484 -0.10976 0.019557 -0.091554 -0.00028111 0.0019892 0.0016584 0.00095265 -0.077962 0.0058967 0.0043891 0.004401 0.017116 -0.34147 -0.23077 -0.14363 -0.10141 -0.14567
1.4922 0.0032911 0.0050236 0.029688 0.01662 0 0.011698 0.0056444 0.016999 -0.0055746 0.01387 0.0074768 -2.2768 -0.21634 -0.18896 -0.1097 -0.15681 -0.22402 -0.16343 -0.29253 -0.12554 -0.14572 -0.086418 0.0085916 -0.075917 -0.00014818 0.0014808 0.0010913 0.0013002 -0.12418 0.0057626 0.0076176 0.013789 0.0099945 -0.36018 -0.22177 -0.16718 -0.043239 -0.15519
1.4961 0.0068184 0.0051918 0.020103 0.023734 0 0.0026316 0.0018453 0.010385 -0.013346 -0.0034039 0.028873 -2.4835 -0.20817 -0.21471 -0.098359 -0.14919 -0.24992 -0.18319 -0.3192 -0.14937 -0.13967 -0.071351 -0.0097377 -0.063596 2.1732e-06 0.00051643 0.00022105 0.001419 -0.15972 0.0068926 0.010357 0.019785 0.0011105 -0.37209 -0.20149 -0.18787 0.019113 -0.1579
1.5 0.011103 0.0069585 0.0046552 0.023245 0 -0.0017176 0.0035024 0.0096237 -0.0041283 -0.012271 0.041131 -2.6924 -0.20819 -0.23389 -0.091943 -0.14064 -0.27372 -0.20502 -0.34511 -0.18479 -0.12986 -0.068848 -0.030161 -0.057566 0.00014311 -0.00049688 -7.1288e-05 0.0013977 -0.20723 0.0095489 0.014696 0.023419 -0.0021054 -0.37467 -0.1746 -0.20494 0.072414 -0.15556
1.5039 0.015955 0.01103 -0.0017938 0.017692 0 0.0030728 0.01391 0.015405 0.019365 -0.0059704 0.039402 -2.9102 -0.21498 -0.24315 -0.08974 -0.13235 -0.29285 -0.22879 -0.36798 -0.2275 -0.11787 -0.077947 -0.044402 -0.058739 0.00028961 -0.00085833 0.00053647 0.0014503 -0.27099 0.013062 0.021411 0.026059 0.0035144 -0.36845 -0.14285 -0.21692 0.11113 -0.14874
1.5078 0.020496 0.016673 0.0079431 0.012832 0 0.015024 0.02877 0.023035 0.042312 0.010062 0.02717 -3.1308 -0.22713 -0.24 -0.091173 -0.12505 -0.30524 -0.25389 -0.38535 -0.2739 -0.10509 -0.096894 -0.048041 -0.067569 0.00042495 -0.00031728 0.0014706 0.0015667 -0.33278 0.01663 0.028543 0.027671 0.015584 -0.35461 -0.1077 -0.22221 0.13123 -0.13779
1.5117 0.023659 0.022436 0.028567 0.013537 0 0.028686 0.039029 0.026701 0.049826 0.024699 0.013285 -3.3402 -0.24256 -0.22126 -0.095593 -0.11929 -0.30804 -0.27883 -0.39282 -0.31938 -0.093395 -0.12213 -0.044131 -0.084408 0.00047272 0.00060589 0.001796 0.0014695 -0.3693 0.019225 0.032955 0.027262 0.028582 -0.33566 -0.071011 -0.21788 0.12778 -0.12287
1.5156 0.025205 0.027231 0.046138 0.020184 0 0.038689 0.038105 0.024044 0.038669 0.031158 0.0064441 -3.531 -0.25851 -0.18725 -0.10268 -0.11573 -0.29983 -0.29889 -0.38591 -0.35838 -0.086469 -0.14487 -0.040346 -0.10684 0.00035558 0.0010754 0.0011214 0.00097439 -0.37503 0.019707 0.033604 0.024718 0.037351 -0.31978 -0.037326 -0.20087 0.099139 -0.10537
1.5195 0.026277 0.030953 0.048174 0.028647 0 0.041787 0.02762 0.017984 0.019605 0.030773 0.010266 -3.7097 -0.27486 -0.14664 -0.1125 -0.11465 -0.2855 -0.31192 -0.37011 -0.39169 -0.08527 -0.16105 -0.042506 -0.13017 8.9713e-05 0.00068816 -1.975e-05 0.00032931 -0.37013 0.018222 0.032963 0.021877 0.039403 -0.3123 -0.0091292 -0.17589 0.055625 -0.088031
1.5234 0.028694 0.034278 0.034132 0.03401 0 0.038046 0.01675 0.014691 0.0091675 0.028772 0.021537 -3.8899 -0.29258 -0.10384 -0.12586 -0.11688 -0.26735 -0.31672 -0.349 -0.42025 -0.090435 -0.17005 -0.050475 -0.15242 -0.00018188 -0.00023992 -0.00067968 8.4185e-05 -0.38718 0.017589 0.03473 0.021654 0.035597 -0.31551 0.012449 -0.146 0.0012264 -0.072466
1.5273 0.033411 0.037951 0.018104 0.034826 0 0.031719 0.015453 0.019112 0.017474 0.028673 0.032724 -4.0779 -0.31282 -0.063255 -0.14361 -0.12328 -0.24776 -0.31264 -0.32662 -0.44535 -0.1022 -0.17223 -0.059738 -0.17189 -0.00026304 -0.0010703 -0.00037332 0.00056853 -0.44833 0.022226 0.040011 0.026033 0.029677 -0.33068 0.026858 -0.11478 -0.059916 -0.060192
1.5313 0.039622 0.042247 0.018781 0.034368 0 0.030114 0.02692 0.031214 0.041033 0.031372 0.037393 -4.2663 -0.33802 -0.032531 -0.16778 -0.13628 -0.23009 -0.29872 -0.31038 -0.46879 -0.12089 -0.17035 -0.066556 -0.18647 -3.1817e-05 -0.0014426 0.00053989 0.0015282 -0.55102 0.034428 0.046111 0.034666 0.026775 -0.35836 0.034016 -0.089769 -0.12204 -0.054087
1.5352 0.045479 0.046986 0.042408 0.037959 0 0.038998 0.045217 0.045927 0.065408 0.037628 0.034988 -4.4424 -0.36617 -0.013888 -0.19595 -0.15463 -0.21576 -0.28024 -0.30291 -0.49151 -0.1421 -0.17084 -0.071733 -0.19746 0.00047891 -0.0014886 0.00128 0.0023233 -0.67167 0.051284 0.049403 0.045024 0.030869 -0.38891 0.039496 -0.076008 -0.17813 -0.053339
1.5391 0.049812 0.051914 0.074117 0.048638 0 0.056972 0.059903 0.057016 0.075519 0.048588 0.031317 -4.601 -0.39358 -0.0057176 -0.22481 -0.17582 -0.20429 -0.26071 -0.30144 -0.51225 -0.16282 -0.17584 -0.079905 -0.20622 0.0011015 -0.0015602 0.0013724 0.0024806 -0.78205 0.065928 0.049302 0.053788 0.042226 -0.41558 0.046624 -0.072919 -0.22483 -0.056062
1.543 0.05313 0.056942 0.088991 0.064468 0 0.074514 0.063934 0.061814 0.066196 0.062951 0.03408 -4.7496 -0.41695 -0.0068483 -0.25151 -0.19761 -0.19548 -0.24225 -0.30307 -0.52948 -0.18112 -0.18621 -0.095541 -0.21333 0.0016238 -0.0018625 0.00094677 0.0020218 -0.86565 0.072751 0.049085 0.058595 0.056864 -0.43381 0.057157 -0.079403 -0.25932 -0.06089
1.5469 0.056945 0.061986 0.075574 0.079293 0 0.080592 0.058742 0.062734 0.045668 0.075424 0.046701 -4.8987 -0.43186 -0.015622 -0.27229 -0.21694 -0.18912 -0.22694 -0.30346 -0.54088 -0.19504 -0.20213 -0.11931 -0.21917 0.0018817 -0.0023558 0.00041999 0.0012813 -0.92397 0.071904 0.052684 0.059365 0.069031 -0.43879 0.072439 -0.093235 -0.2782 -0.06615
1.5508 0.062181 0.066666 0.049141 0.086362 0 0.072305 0.052777 0.064347 0.029731 0.080451 0.065359 -5.05 -0.43067 -0.028946 -0.27999 -0.2272 -0.18676 -0.21679 -0.29395 -0.54223 -0.20303 -0.22172 -0.14756 -0.2226 0.0018116 -0.0029116 1.905e-05 0.00050869 -0.97124 0.068764 0.0609 0.058573 0.075186 -0.42621 0.090472 -0.10801 -0.27566 -0.069664
1.5547 0.068295 0.070302 0.038849 0.082614 0 0.058496 0.054836 0.068974 0.030912 0.078121 0.081672 -5.1939 -0.41825 -0.042841 -0.27712 -0.22864 -0.18962 -0.21 -0.27532 -0.53702 -0.20867 -0.24167 -0.17484 -0.22311 0.0014584 -0.003457 -0.00032941 -0.00025969 -1.0229 0.068942 0.070852 0.059985 0.076312 -0.40583 0.10517 -0.11876 -0.25995 -0.072113
1.5586 0.073828 0.072335 0.058952 0.071095 0 0.052822 0.067333 0.075079 0.050367 0.07495 0.088995 -5.3184 -0.39789 -0.05648 -0.26543 -0.22203 -0.19942 -0.20621 -0.24973 -0.52762 -0.21398 -0.26152 -0.19736 -0.22047 0.00094762 -0.0039679 -0.00072365 -0.00098126 -1.0856 0.073732 0.078796 0.066172 0.076597 -0.383 0.1129 -0.12478 -0.23517 -0.074717
1.5625 0.077595 0.072814 0.092992 0.059747 0 0.061807 0.084463 0.079687 0.077978 0.077246 0.087418 -5.4196 -0.37354 -0.069415 -0.24734 -0.20893 -0.21766 -0.20524 -0.22026 -0.51673 -0.22091 -0.28124 -0.21495 -0.21481 0.00042694 -0.004408 -0.0010489 -0.0014275 -1.1541 0.079994 0.082907 0.076393 0.079607 -0.36312 0.11055 -0.12628 -0.20603 -0.078896
1.5664 0.079285 0.072521 0.10892 0.056701 0 0.078932 0.096459 0.081785 0.099991 0.083804 0.083655 -5.5048 -0.35248 -0.081976 -0.22751 -0.19307 -0.24754 -0.20816 -0.19396 -0.50943 -0.23252 -0.30221 -0.23043 -0.20716 2.7285e-06 -0.0047396 -0.0010896 -0.0013698 -1.2159 0.083716 0.083367 0.086824 0.085165 -0.35501 0.093001 -0.12582 -0.18084 -0.087791
1.5703 0.079248 0.072622 0.091234 0.064691 0 0.09053 0.096666 0.082884 0.10826 0.0866 0.085903 -5.584 -0.34173 -0.095672 -0.2131 -0.1822 -0.28615 -0.21621 -0.17918 -0.50998 -0.24905 -0.32627 -0.24685 -0.20159 -0.00028383 -0.0049704 -0.00083208 -0.0009384 -1.2603 0.083223 0.080717 0.093461 0.089391 -0.36204 0.06326 -0.12961 -0.1685 -0.10303
1.5742 0.078195 0.07412 0.057234 0.078708 0 0.088053 0.0863 0.084499 0.10461 0.079663 0.097379 -5.6621 -0.34054 -0.11104 -0.20596 -0.17946 -0.32777 -0.22922 -0.17636 -0.51736 -0.26797 -0.35277 -0.26453 -0.20048 -0.00042278 -0.0051302 -0.00055495 -0.00065589 -1.2862 0.079515 0.075426 0.095415 0.087853 -0.37967 0.027983 -0.13961 -0.16944 -0.12298
1.5781 0.077253 0.0774 0.04002 0.089503 0 0.075382 0.073556 0.086022 0.097984 0.066786 0.11313 -5.7369 -0.34743 -0.12812 -0.20655 -0.18625 -0.36818 -0.24687 -0.18481 -0.53018 -0.28728 -0.38047 -0.28003 -0.20506 -0.00039231 -0.0052053 -0.00056754 -0.00098494 -1.3015 0.074835 0.069449 0.095466 0.079528 -0.40434 -0.0084751 -0.15606 -0.1831 -0.14615
1.582 0.077856 0.081976 0.055841 0.091026 0 0.064929 0.067877 0.085873 0.097168 0.059296 0.12258 -5.8024 -0.35974 -0.14665 -0.21442 -0.20305 -0.4028 -0.2684 -0.20255 -0.5462 -0.30462 -0.40752 -0.28804 -0.21608 -0.00017935 -0.005165 -0.00088645 -0.0018373 -1.3171 0.071782 0.067057 0.097051 0.06881 -0.43147 -0.041471 -0.17821 -0.20753 -0.17054
1.5859 0.080793 0.086454 0.089538 0.085838 0 0.066863 0.073424 0.084469 0.10438 0.065659 0.11662 -5.8529 -0.37007 -0.16451 -0.22667 -0.22827 -0.42082 -0.29044 -0.22282 -0.55911 -0.31437 -0.42714 -0.285 -0.23274 0.00013928 -0.0050961 -0.0012167 -0.0026244 -1.3373 0.073061 0.072268 0.10048 0.063773 -0.4507 -0.061906 -0.20086 -0.23639 -0.19069
1.5898 0.084932 0.088867 0.11183 0.083128 0 0.081286 0.086182 0.084775 0.11375 0.083391 0.094773 -5.8852 -0.3737 -0.1789 -0.23676 -0.25242 -0.42474 -0.30828 -0.23708 -0.56525 -0.31718 -0.4374 -0.27205 -0.2482 0.0003641 -0.0052447 -0.0012519 -0.0028594 -1.3546 0.080152 0.084258 0.1022 0.07099 -0.4591 -0.071708 -0.2174 -0.26016 -0.20441
1.5938 0.087174 0.087521 0.10815 0.09005 0 0.099014 0.096514 0.08876 0.11536 0.1011 0.067456 -5.9 -0.37016 -0.18809 -0.24238 -0.27117 -0.4164 -0.31987 -0.24257 -0.56379 -0.31385 -0.43768 -0.2549 -0.25901 0.00028769 -0.0057964 -0.00095605 -0.002672 -1.3515 0.09076 0.095693 0.098123 0.089659 -0.45665 -0.07237 -0.22559 -0.27569 -0.21112
1.5977 0.084499 0.082129 0.088437 0.10362 0 0.1085 0.095471 0.093478 0.10237 0.10784 0.050608 -5.9048 -0.35996 -0.19065 -0.24193 -0.28095 -0.39838 -0.32387 -0.23766 -0.55464 -0.30555 -0.42817 -0.2407 -0.26232 -0.0001038 -0.0065613 -0.00053998 -0.0026482 -1.31 0.098094 0.097192 0.087763 0.10955 -0.44425 -0.065782 -0.22431 -0.28103 -0.21078
1.6016 0.0768 0.074484 0.070771 0.11113 0 0.10262 0.080911 0.092134 0.07678 0.10053 0.055293 -5.9122 -0.34533 -0.18419 -0.23383 -0.27692 -0.37486 -0.31882 -0.22111 -0.53837 -0.29429 -0.40959 -0.23374 -0.25426 -0.00055159 -0.0069692 -0.00021276 -0.0031439 -1.2245 0.094818 0.08512 0.075101 0.11601 -0.42404 -0.054657 -0.21318 -0.27446 -0.20361
1.6055 0.067882 0.067928 0.061246 0.1001 0 0.081733 0.059628 0.080627 0.049865 0.083952 0.078972 -5.9327 -0.33264 -0.16919 -0.22073 -0.26018 -0.3539 -0.30803 -0.19815 -0.51934 -0.28408 -0.38757 -0.23281 -0.23626 -0.00070916 -0.0065396 -2.1183e-05 -0.0038344 -1.111 0.079793 0.065827 0.065351 0.10025 -0.40274 -0.043357 -0.19844 -0.26034 -0.19291
1.6094 0.063304 0.065686 0.053507 0.070052 0 0.053646 0.043974 0.063405 0.035765 0.066132 0.10522 -5.9629 -0.3245 -0.14968 -0.2069 -0.23815 -0.33854 -0.29642 -0.17541 -0.50096 -0.27636 -0.36701 -0.23169 -0.21479 -0.00046515 -0.0054304 6.8879e-05 -0.0040262 -1.0055 0.061343 0.051929 0.060913 0.067939 -0.38441 -0.033212 -0.18604 -0.24439 -0.18164
1.6133 0.066553 0.069064 0.045326 0.035825 0 0.031511 0.044607 0.051779 0.041645 0.054769 0.11333 -5.9823 -0.32134 -0.12802 -0.19455 -0.21541 -0.32963 -0.28625 -0.15639 -0.48448 -0.27139 -0.35018 -0.22266 -0.19378 -8.4097e-05 -0.0044442 1.7505e-05 -0.0034145 -0.94923 0.052495 0.05331 0.060424 0.038038 -0.3706 -0.024151 -0.17853 -0.22893 -0.17082
1.6172 0.076659 0.076799 0.04806 0.018682 0 0.029104 0.063568 0.054857 0.061356 0.055715 0.09208 -5.9655 -0.32274 -0.10672 -0.18574 -0.19676 -0.32718 -0.27938 -0.1443 -0.47074 -0.26898 -0.33889 -0.20154 -0.17718 2.3503e-05 -0.0043442 -0.00027018 -0.0024555 -0.9659 0.061019 0.070243 0.06134 0.030815 -0.36224 -0.015662 -0.17769 -0.21582 -0.16113
1.6211 0.089069 0.085931 0.074346 0.03161 0 0.0532 0.09219 0.071175 0.078543 0.07072 0.048234 -5.902 -0.32569 -0.090613 -0.18359 -0.19152 -0.32978 -0.27694 -0.14475 -0.46028 -0.26769 -0.33561 -0.17174 -0.17197 -0.00028365 -0.0050953 -0.00075516 -0.0019309 -1.0465 0.082754 0.093867 0.062827 0.053155 -0.36 -0.0056129 -0.18384 -0.20623 -0.15227
1.625 0.098682 0.093412 0.11789 0.07008 0 0.096846 0.11574 0.089303 0.078467 0.094076 0.0036807 -5.8054 -0.32554 -0.080616 -0.18609 -0.19896 -0.33238 -0.27462 -0.15459 -0.45175 -0.26493 -0.33686 -0.14457 -0.17568 -0.00069394 -0.0058432 -0.0011645 -0.0021631 -1.1533 0.10437 0.11271 0.065913 0.092787 -0.36027 0.0072188 -0.1899 -0.19782 -0.14233
1.6289 0.1024 0.097215 0.15156 0.11492 0 0.13987 0.12224 0.097323 0.060109 0.11273 -0.017125 -5.7019 -0.3213 -0.075872 -0.19171 -0.21619 -0.33314 -0.26953 -0.17127 -0.44546 -0.25992 -0.3404 -0.13441 -0.185 -0.00071291 -0.00575 -0.0011646 -0.0027179 -1.2424 0.1132 0.11936 0.071332 0.12652 -0.36147 0.022756 -0.19193 -0.18979 -0.13033
1.6328 0.099576 0.096392 0.15007 0.14441 0 0.15919 0.10965 0.092422 0.03841 0.11349 -0.0012168 -5.6079 -0.31284 -0.075265 -0.19919 -0.24018 -0.33091 -0.25962 -0.19256 -0.44225 -0.25231 -0.34433 -0.15062 -0.19686 -0.00015062 -0.0048957 -0.00066731 -0.0028914 -1.2887 0.10555 0.11277 0.078066 0.13603 -0.36245 0.040681 -0.18713 -0.18203 -0.11564
1.6367 0.091026 0.090598 0.11433 0.14638 0 0.14307 0.086385 0.081785 0.033604 0.09329 0.046041 -5.5179 -0.301 -0.076793 -0.20702 -0.26615 -0.32472 -0.24254 -0.21553 -0.4443 -0.242 -0.34604 -0.19108 -0.20689 0.00065873 -0.0042954 5.8551e-05 -0.0024331 -1.2935 0.087146 0.096385 0.084393 0.11875 -0.36201 0.060232 -0.17225 -0.1753 -0.097589
1.6406 0.078166 0.079943 0.070468 0.12267 0 0.098881 0.0648 0.074699 0.055413 0.06265 0.10472 -5.4141 -0.28967 -0.075617 -0.21322 -0.28481 -0.31476 -0.21933 -0.23494 -0.45585 -0.23028 -0.34118 -0.24225 -0.2093 0.0011431 -0.0049394 0.00060755 -0.0017395 -1.2703 0.066968 0.075294 0.089846 0.086535 -0.35843 0.079093 -0.14724 -0.17284 -0.076953
1.6445 0.062959 0.065431 0.044212 0.085126 0 0.047915 0.052867 0.0741 0.094753 0.037934 0.15134 -5.2866 -0.28093 -0.069414 -0.21719 -0.29334 -0.30277 -0.19594 -0.2488 -0.47544 -0.21862 -0.32897 -0.28627 -0.20497 0.001016 -0.006762 0.00077145 -0.0013718 -1.2249 0.051199 0.054672 0.095179 0.055359 -0.35124 0.095737 -0.11818 -0.17518 -0.056083
1.6484 0.047945 0.049339 0.038148 0.047814 0 0.01156 0.050102 0.075507 0.12976 0.028778 0.17025 -5.1427 -0.2748 -0.057275 -0.21834 -0.29085 -0.28923 -0.17596 -0.25627 -0.50149 -0.20727 -0.30863 -0.31028 -0.19495 0.00052663 -0.0085646 0.00065209 -0.0014769 -1.1488 0.041674 0.038996 0.099938 0.035887 -0.33961 0.10938 -0.088004 -0.18173 -0.036279
1.6523 0.035523 0.034782 0.035589 0.020767 0 -0.00075418 0.050147 0.073099 0.14115 0.032607 0.15945 -4.9956 -0.27065 -0.038836 -0.21609 -0.27738 -0.27461 -0.16282 -0.25695 -0.53158 -0.19619 -0.27981 -0.31119 -0.18071 0.00020265 -0.0089974 0.00046986 -0.0017372 -1.0323 0.037763 0.030799 0.10059 0.030921 -0.32281 0.11943 -0.059507 -0.19113 -0.018771
1.6563 0.026858 0.024422 0.024019 0.0075498 0 0.0061727 0.046775 0.06564 0.12445 0.040422 0.12888 -4.848 -0.26546 -0.014212 -0.20817 -0.25364 -0.25937 -0.16248 -0.25052 -0.55857 -0.18398 -0.24175 -0.29325 -0.16471 0.00035581 -0.0076854 0.00031117 -0.001824 -0.88156 0.037798 0.029281 0.092244 0.03792 -0.2988 0.12466 -0.03677 -0.19807 -0.0058152
1.6602 0.021462 0.019148 0.0097489 0.0059376 0 0.019979 0.037985 0.056234 0.090438 0.046201 0.09344 -4.6894 -0.25577 0.011428 -0.19414 -0.22686 -0.24499 -0.17248 -0.24156 -0.57274 -0.16845 -0.2003 -0.26199 -0.14922 0.00082817 -0.005484 9.4646e-05 -0.0017771 -0.71898 0.03879 0.03049 0.073091 0.051192 -0.27008 0.12643 -0.020035 -0.19486 0.0028819
1.6641 0.017979 0.01776 0.0075615 0.010276 0 0.029417 0.025723 0.047325 0.055137 0.049433 0.064853 -4.5122 -0.24181 0.034367 -0.17445 -0.2007 -0.23282 -0.18853 -0.23312 -0.57004 -0.14881 -0.16011 -0.22022 -0.13373 0.0011783 -0.0037093 -0.00024144 -0.0018796 -0.5666 0.036636 0.029788 0.047421 0.062067 -0.23984 0.1259 -0.0085084 -0.1786 0.0082968
1.668 0.015415 0.017888 0.019559 0.014624 0 0.02916 0.013144 0.037472 0.028909 0.049788 0.046647 -4.3269 -0.2247 0.051707 -0.14953 -0.17715 -0.22408 -0.20747 -0.22715 -0.54759 -0.12476 -0.12456 -0.16883 -0.11741 0.0010692 -0.0031082 -0.00058334 -0.0022262 -0.42955 0.028663 0.024955 0.023617 0.060408 -0.21076 0.12379 -0.0021834 -0.14765 0.011024
1.6719 0.013679 0.017487 0.030059 0.015755 0 0.020038 0.0028174 0.023785 0.012709 0.042812 0.034246 -4.1564 -0.20681 0.059952 -0.12013 -0.15784 -0.22035 -0.22548 -0.2256 -0.50252 -0.096283 -0.097579 -0.10957 -0.098719 0.00048214 -0.0034339 -0.00071691 -0.0025403 -0.29749 0.016635 0.017348 0.0083946 0.040113 -0.18644 0.12079 -0.0014868 -0.10089 0.011727
1.6758 0.013062 0.015828 0.023516 0.014541 0 0.0072011 -0.0032073 0.0069609 0.0019353 0.023889 0.019234 -4.0132 -0.19536 0.053111 -0.089474 -0.14287 -0.22362 -0.23711 -0.22945 -0.43337 -0.065874 -0.083449 -0.045943 -0.07503 -0.00036741 -0.0038185 -0.00055005 -0.0024722 -0.16153 0.0064534 0.010245 0.0021735 0.0053652 -0.17358 0.1174 -0.0095526 -0.041117 0.010873
1.6797 0.013364 0.013362 0.0041344 0.014485 0 -0.0022282 -0.0033474 -0.0074434 -0.0077959 -0.0036053 -0.0051061 -3.8821 -0.1922 0.03497 -0.061923 -0.12896 -0.23027 -0.24339 -0.23441 -0.35361 -0.038204 -0.075489 0.018384 -0.048356 -0.0012261 -0.0034538 -0.00022497 -0.0020197 -0.026514 0.0036121 0.0060067 -0.00050623 -0.029221 -0.17028 0.11319 -0.025342 0.020262 0.0086398
1.6836 0.013525 0.010737 -0.0071093 0.017988 0 -0.0023964 0.0020173 -0.013723 -0.018167 -0.02688 -0.039869 -3.7316 -0.19663 0.0070957 -0.039737 -0.11492 -0.23794 -0.24534 -0.23774 -0.26875 -0.015986 -0.069279 0.080611 -0.020539 -0.0018927 -0.0020212 9.2167e-06 -0.0015612 0.095662 0.00816 0.0045158 -0.0062774 -0.047193 -0.17499 0.10724 -0.048538 0.078267 0.0043409
1.6875 0.011985 0.0078405 0.0038395 0.023047 0 0.0073478 0.0089047 -0.012177 -0.029335 -0.033254 -0.079512 -3.5428 -0.20678 -0.028434 -0.024761 -0.099901 -0.24414 -0.2442 -0.23676 -0.18411 -0.0016213 -0.060194 0.13713 0.0063094 -0.0022014 0.00027184 2.4391e-05 -0.0014487 0.20357 0.013982 0.0038 -0.018251 -0.041785 -0.18548 0.098424 -0.078207 0.12857 -0.0028221
1.6914 0.0074312 0.0037098 0.026302 0.023304 0 0.020353 0.010877 -0.010111 -0.041569 -0.021915 -0.11354 -3.3291 -0.21679 -0.068286 -0.020007 -0.083766 -0.24428 -0.24161 -0.22672 -0.10728 0.00051957 -0.039921 0.18118 0.027863 -0.0020436 0.0028557 -9.6599e-05 -0.0016314 0.31213 0.013277 0.0017827 -0.034875 -0.02073 -0.19733 0.083927 -0.11195 0.16498 -0.015068
1.6953 -0.00044766 -0.0025777 0.033902 0.012099 0 0.025347 0.0034796 -0.01606 -0.054991 -0.0053945 -0.13022 -3.1243 -0.21629 -0.10562 -0.023183 -0.069218 -0.23651 -0.23834 -0.20747 -0.042672 -0.0085086 -0.0057972 0.20408 0.04138 -0.0014739 0.0050056 -0.00018013 -0.0017515 0.43609 0.0022903 -0.0024294 -0.052119 -0.00016944 -0.20398 0.062218 -0.14246 0.1881 -0.03309
1.6992 -0.010425 -0.010731 0.011629 -0.012025 0 0.013607 -0.011558 -0.032309 -0.068087 0.0014303 -0.12169 -2.9514 -0.20264 -0.1371 -0.030208 -0.058584 -0.22345 -0.23336 -0.18306 0.010453 -0.024595 0.036408 0.20079 0.048231 -0.0007566 0.0061052 -0.00013927 -0.0015982 0.56584 -0.016324 -0.0083419 -0.066083 0.0070786 -0.20407 0.034508 -0.16561 0.20157 -0.055304
1.7031 -0.019768 -0.018816 -0.027959 -0.042394 0 -0.01394 -0.026717 -0.052384 -0.077154 -0.0061044 -0.089011 -2.8021 -0.17554 -0.16077 -0.038633 -0.053538 -0.20739 -0.22552 -0.15669 0.051718 -0.04523 0.081232 0.17518 0.049506 -0.0002202 0.005952 -2.3733e-05 -0.001376 0.66163 -0.035598 -0.014536 -0.073832 -0.00069914 -0.19756 0.0017984 -0.17898 0.20648 -0.080307
1.707 -0.025236 -0.024105 -0.05635 -0.066423 0 -0.045225 -0.034082 -0.065413 -0.077596 -0.02038 -0.044029 -2.6482 -0.13633 -0.17521 -0.045932 -0.055568 -0.19128 -0.21354 -0.13219 0.080972 -0.067598 0.12178 0.13919 0.046813 -7.0911e-06 0.0048994 7.2361e-05 -0.0014443 0.67575 -0.048208 -0.019277 -0.072892 -0.015358 -0.18538 -0.034415 -0.18081 0.2037 -0.10623
1.7109 -0.024864 -0.024715 -0.05565 -0.072138 0 -0.06315 -0.031152 -0.063306 -0.066099 -0.03036 -0.0051544 -2.4699 -0.09377 -0.17789 -0.04843 -0.067569 -0.18206 -0.19489 -0.11872 0.0926 -0.086812 0.13889 0.10538 0.042692 3.1331e-05 0.0036293 0.00010629 -0.0018035 0.58504 -0.049455 -0.021168 -0.061307 -0.026254 -0.1719 -0.069897 -0.16867 0.18872 -0.12735
1.7148 -0.019406 -0.020838 -0.032691 -0.055166 0 -0.055957 -0.021925 -0.045164 -0.042375 -0.031026 0.012529 -2.2747 -0.061306 -0.17542 -0.04818 -0.084335 -0.18002 -0.17344 -0.11606 0.090252 -0.10185 0.13159 0.078939 0.038588 0.00016468 0.0026573 8.067e-05 -0.0019424 0.40668 -0.038622 -0.019815 -0.0391 -0.0271 -0.16276 -0.10073 -0.15115 0.16211 -0.14094
1.7188 -0.012072 -0.014604 -0.0086139 -0.021859 0 -0.02542 -0.012691 -0.016797 -0.0099835 -0.024635 0.0071076 -2.0862 -0.044327 -0.17039 -0.047246 -0.10351 -0.18393 -0.15158 -0.123 0.073618 -0.11301 0.10103 0.056059 0.033507 0.00049896 0.0019887 -1.7301e-05 -0.0013058 0.18727 -0.019307 -0.01614 -0.009955 -0.018347 -0.15967 -0.12527 -0.13133 0.123 -0.1458
1.7227 -0.0064495 -0.0086621 0.0020389 0.013542 0 0.012632 -0.0069735 0.012672 0.02381 -0.015515 -0.008008 -1.9201 -0.046326 -0.16524 -0.047865 -0.12281 -0.1919 -0.13171 -0.13736 0.042964 -0.12089 0.05037 0.029656 0.026147 0.0008644 0.0012543 -0.0002156 4.7259e-05 -0.021247 0.0013557 -0.011907 0.018816 -0.0056333 -0.16345 -0.14238 -0.11177 0.071493 -0.14143
1.7266 -0.004143 -0.0046125 0.0006488 0.03619 0 0.036655 -0.0043025 0.034264 0.049642 -0.0062497 -0.012824 -1.7704 -0.070752 -0.16294 -0.054084 -0.13898 -0.20008 -0.11755 -0.15464 -0.0021461 -0.12664 -0.013775 -0.0033032 0.013381 0.00097983 0.00018867 -0.00047709 0.0013079 -0.1789 0.015438 -0.0086098 0.038807 0.0035604 -0.17414 -0.15032 -0.094903 0.0082691 -0.12732
1.7305 -0.0040999 -0.0024376 -0.0036673 0.038193 0 0.032478 -0.0029107 0.041762 0.059559 0.0013984 0.0048157 -1.6196 -0.10835 -0.16477 -0.069198 -0.14942 -0.20237 -0.11111 -0.16519 -0.055542 -0.13205 -0.073628 -0.039161 -0.0072544 0.00071502 -0.0010334 -0.00065059 0.0015438 -0.2629 0.018363 -0.0064958 0.044428 0.0039508 -0.18643 -0.15006 -0.080113 -0.057021 -0.10762
1.7344 -0.0040313 -0.0011479 -0.0062672 0.022167 0 0.003224 -0.0024078 0.033979 0.051324 0.005096 0.039753 -1.4585 -0.14622 -0.16859 -0.090839 -0.15503 -0.19809 -0.10974 -0.16495 -0.10903 -0.13706 -0.11988 -0.070668 -0.033006 0.00020232 -0.001934 -0.00055447 0.00056005 -0.26962 0.011768 -0.0044487 0.035911 -0.0037426 -0.19547 -0.14423 -0.065041 -0.11481 -0.087149
1.7383 -0.002398 0.00019265 -0.008775 -0.0010102 0 -0.031213 -0.0032471 0.016189 0.030647 0.0043619 0.072567 -1.2924 -0.17769 -0.17267 -0.11694 -0.15616 -0.18761 -0.11184 -0.15203 -0.15782 -0.14074 -0.14878 -0.091653 -0.06128 -0.00026302 -0.0021724 -0.00014258 -0.00083301 -0.21909 0.00246 -0.00079751 0.019488 -0.01171 -0.19888 -0.13326 -0.04865 -0.15929 -0.068078
1.7422 0.00089588 0.0020399 -0.011517 -0.018597 0 -0.046426 -0.0041948 -0.0012062 0.0088876 0.0038482 0.083181 -1.1307 -0.19686 -0.17504 -0.14478 -0.15341 -0.17202 -0.11561 -0.12557 -0.19735 -0.1418 -0.15845 -0.099228 -0.088785 -0.00039611 -0.0018226 0.0004143 -0.0014572 -0.15422 -0.0021261 0.0055311 0.0042694 -0.0093085 -0.19481 -0.11741 -0.030214 -0.18538 -0.05217
1.7461 0.0053611 0.0047112 -0.0091412 -0.022627 0 -0.030141 -0.0016851 -0.0078019 -0.0031206 0.010897 0.064846 -0.9733 -0.19562 -0.1711 -0.16746 -0.14681 -0.15413 -0.11886 -0.085409 -0.21893 -0.13574 -0.14894 -0.093443 -0.1067 -3.778e-05 -0.0012394 0.0008345 -0.0007755 -0.12401 0.0015511 0.014173 -0.0026195 0.0085914 -0.18151 -0.094301 -0.010863 -0.18405 -0.040851
1.75 0.010921 0.0088047 0.003728 -0.013127 0 0.0087611 0.0072473 0.00033098 -0.0011734 0.027241 0.028313 -0.80999 -0.18302 -0.16039 -0.18098 -0.13802 -0.13716 -0.1222 -0.042441 -0.22715 -0.12204 -0.13515 -0.076847 -0.11187 0.00078329 -0.0007195 0.00093585 0.00063542 -0.15535 0.011894 0.023217 0.00026145 0.035485 -0.16544 -0.064947 0.0049235 -0.16715 -0.030751
1.7539 0.017767 0.014986 0.024059 0.0034768 0 0.046445 0.02126 0.017683 0.010514 0.043872 -0.0060815 -0.63398 -0.16535 -0.1434 -0.18478 -0.12775 -0.12078 -0.12751 -0.0028055 -0.22629 -0.1015 -0.12348 -0.0548 -0.10476 0.0018012 -0.00034173 0.00075669 0.0015895 -0.23551 0.024298 0.030002 0.0086699 0.055851 -0.15065 -0.030399 0.0144 -0.14289 -0.019815
1.7578 0.025427 0.023231 0.040755 0.019335 0 0.06158 0.034528 0.032981 0.022911 0.047228 -0.021828 -0.45148 -0.14765 -0.12068 -0.17899 -0.11683 -0.10412 -0.13657 0.028474 -0.22026 -0.075224 -0.11805 -0.034695 -0.086544 0.0025442 -9.7043e-05 0.00047945 0.0013243 -0.32364 0.034169 0.032691 0.016468 0.056211 -0.14038 0.0080155 0.015548 -0.11806 -0.0066714
1.7617 0.032497 0.032329 0.04486 0.030267 0 0.050651 0.041009 0.037386 0.028343 0.032693 -0.015602 -0.27616 -0.13613 -0.092924 -0.16437 -0.10666 -0.084933 -0.15228 0.044597 -0.21454 -0.045303 -0.12246 -0.022704 -0.059782 0.0025599 -6.1258e-05 0.00024232 0.00013759 -0.38441 0.038774 0.031825 0.020323 0.036183 -0.13889 0.047933 0.0058333 -0.10148 0.010009
1.7656 0.037661 0.040305 0.03862 0.037772 0 0.029093 0.039413 0.030974 0.024973 0.01147 0.0028334 -0.11386 -0.13615 -0.062416 -0.14558 -0.10108 -0.060223 -0.1764 0.039376 -0.2172 -0.017672 -0.13419 -0.020089 -0.032816 0.0017643 -0.00034984 2.8089e-05 -0.00092988 -0.41487 0.037976 0.03054 0.021568 0.0098982 -0.14898 0.08313 -0.014067 -0.10126 0.028548
1.7695 0.04092 0.045562 0.033316 0.046629 0 0.017937 0.034212 0.022252 0.017097 0.002071 0.018621 0.045321 -0.14445 -0.032047 -0.12752 -0.10175 -0.032827 -0.20441 0.019051 -0.22876 0.0039366 -0.14576 -0.023029 -0.011638 0.0006099 -0.00091347 -0.00026668 -0.0010466 -0.44123 0.034492 0.032671 0.023866 -0.0039946 -0.16568 0.11062 -0.037973 -0.11143 0.044743
1.7734 0.043547 0.047845 0.038157 0.059688 0 0.027475 0.031808 0.021097 0.01179 0.01375 0.021763 0.21841 -0.15956 -0.003605 -0.11169 -0.10958 -0.0063122 -0.23308 -0.013302 -0.24874 0.017694 -0.15364 -0.027051 0.0015515 -0.00018176 -0.0014711 -0.00066201 -0.000296 -0.49068 0.033131 0.039713 0.029109 0.0042911 -0.18595 0.12899 -0.063096 -0.12705 0.055791
1.7773 0.04667 0.048257 0.051896 0.073753 0 0.050983 0.035456 0.03091 0.014379 0.038462 0.013051 0.41327 -0.17985 0.020996 -0.099005 -0.12491 0.014944 -0.2589 -0.053999 -0.27593 0.022341 -0.15495 -0.032239 0.0054898 -0.00018072 -0.0017297 -0.0010024 0.00048922 -0.56593 0.03797 0.049128 0.03555 0.02958 -0.20641 0.1375 -0.086878 -0.14229 0.059097
1.7813 0.050051 0.048392 0.065032 0.080321 0 0.07199 0.043271 0.046318 0.025377 0.059328 0.0030789 0.62174 -0.20414 0.036405 -0.089146 -0.14711 0.019073 -0.27452 -0.097078 -0.30757 0.015763 -0.14669 -0.044036 -0.0004504 0.00039336 -0.0016817 -0.0010444 0.00055615 -0.64548 0.0486 0.055926 0.039842 0.056883 -0.2205 0.13528 -0.10626 -0.14456 0.049767
1.7852 0.052414 0.04928 0.069042 0.071666 0 0.077368 0.050449 0.05796 0.040495 0.066296 0.0052366 0.82922 -0.23028 0.039202 -0.078557 -0.16871 0.001123 -0.27807 -0.13566 -0.33803 0.0025451 -0.13415 -0.068525 -0.0098046 0.0008827 -0.0016434 -0.00065701 -8.6355e-05 -0.70612 0.05902 0.056669 0.040744 0.072485 -0.22513 0.12808 -0.12213 -0.12781 0.031021
1.7891 0.052904 0.050868 0.063029 0.048225 0 0.065535 0.053232 0.060106 0.053675 0.062917 0.026779 1.0306 -0.25641 0.028262 -0.065707 -0.18457 -0.036453 -0.27138 -0.16844 -0.36522 -0.014079 -0.12152 -0.10658 -0.018998 0.00078978 -0.001966 3.6633e-05 -0.00076037 -0.74424 0.061681 0.052529 0.040662 0.072134 -0.22136 0.11887 -0.13569 -0.094164 0.007057
1.793 0.051967 0.052241 0.052724 0.021157 0 0.045326 0.051362 0.054845 0.061286 0.05896 0.063401 1.2364 -0.28022 0.0025615 -0.050142 -0.19109 -0.090786 -0.25593 -0.19524 -0.38795 -0.032179 -0.11129 -0.15215 -0.026157 0.00017999 -0.0027092 0.00070081 -0.00083683 -0.77736 0.054214 0.048466 0.043617 0.061572 -0.21055 0.10881 -0.14718 -0.046248 -0.019044
1.7969 0.050696 0.052286 0.044945 0.0067713 0 0.028995 0.047725 0.049805 0.064515 0.059079 0.10112 1.4635 -0.29796 -0.038982 -0.032057 -0.18435 -0.15695 -0.2338 -0.21683 -0.40517 -0.049866 -0.1058 -0.19581 -0.029855 -0.0004854 -0.0036089 0.00098715 -0.00033709 -0.82743 0.042589 0.04897 0.051839 0.051079 -0.19508 0.0983 -0.15624 0.011363 -0.043543
1.8008 0.049525 0.050358 0.043265 0.015801 0 0.02531 0.046056 0.051744 0.067838 0.060168 0.1248 1.7191 -0.29834 -0.094811 -0.015636 -0.16218 -0.22078 -0.20868 -0.23722 -0.41567 -0.065475 -0.10485 -0.22981 -0.031096 -0.0008499 -0.0043442 0.00074995 0.00015786 -0.90198 0.036766 0.054093 0.064238 0.048767 -0.18198 0.0837 -0.1584 0.065759 -0.061033
1.8047 0.047875 0.046618 0.047054 0.045195 0 0.035775 0.048348 0.061313 0.074518 0.05811 0.12761 1.9942 -0.28001 -0.15336 -0.0052739 -0.13524 -0.27191 -0.18373 -0.26025 -0.42124 -0.079626 -0.10329 -0.25048 -0.033493 -0.00092676 -0.0048045 0.00013101 0.00013732 -0.98635 0.042036 0.059279 0.077584 0.056211 -0.17626 0.062253 -0.15147 0.10758 -0.072565
1.8086 0.045081 0.041951 0.052426 0.078846 0 0.053997 0.053324 0.072849 0.082943 0.053496 0.1147 2.2709 -0.24276 -0.2084 -0.0033445 -0.10989 -0.30673 -0.15961 -0.28649 -0.42163 -0.092476 -0.098516 -0.25745 -0.038576 -0.00088168 -0.0050916 -0.00053151 -0.00035267 -1.0487 0.054036 0.059103 0.088443 0.067701 -0.18003 0.032592 -0.13401 0.13283 -0.078991
1.8125 0.041336 0.037509 0.053945 0.09716 0 0.068138 0.056915 0.078782 0.087426 0.049048 0.098229 2.5366 -0.18822 -0.25394 -0.011526 -0.092404 -0.32323 -0.13685 -0.31561 -0.41651 -0.10404 -0.08848 -0.25182 -0.047381 -0.00068296 -0.0053125 -0.00090148 -0.00084523 -1.0529 0.062366 0.051539 0.093864 0.073266 -0.19452 -0.005786 -0.10546 0.13882 -0.08135
1.8164 0.037439 0.034116 0.047503 0.088845 0 0.066883 0.054828 0.074907 0.083155 0.04362 0.087698 2.7928 -0.12195 -0.27924 -0.03208 -0.093782 -0.31955 -0.11644 -0.34438 -0.40397 -0.11333 -0.070967 -0.23513 -0.060436 -0.00012211 -0.0054262 -0.00083012 -0.00099863 -0.97457 0.059482 0.039246 0.091204 0.064678 -0.22103 -0.052216 -0.065998 0.1214 -0.080697
1.8203 0.033697 0.031839 0.033722 0.057114 0 0.04714 0.045887 0.062667 0.070732 0.032659 0.083181 3.0507 -0.063067 -0.28164 -0.059264 -0.11565 -0.30441 -0.10048 -0.36441 -0.3846 -0.11822 -0.050145 -0.20897 -0.07369 0.00078174 -0.0052982 -0.00043218 -0.00092195 -0.81596 0.046525 0.02731 0.078875 0.041639 -0.2528 -0.097604 -0.025209 0.088295 -0.077549
1.8242 0.029491 0.029981 0.018773 0.017039 0 0.018072 0.033481 0.047299 0.055635 0.01604 0.076519 3.3194 -0.022501 -0.26654 -0.086632 -0.15016 -0.28387 -0.090931 -0.37093 -0.36082 -0.1174 -0.030803 -0.17448 -0.083437 0.0015241 -0.0048482 -1.7755e-05 -0.00094471 -0.61041 0.031077 0.019785 0.058286 0.013703 -0.28315 -0.13448 0.0089646 0.048211 -0.070993
1.8281 0.024134 0.027449 0.010304 -0.013177 0 -0.0035041 0.023333 0.033761 0.04272 0.0028209 0.05904 3.5974 -0.0063269 -0.23719 -0.10995 -0.19096 -0.25966 -0.089664 -0.36044 -0.33432 -0.10968 -0.015863 -0.13225 -0.087126 0.0014412 -0.004097 9.1448e-05 -0.0011502 -0.40859 0.019888 0.017686 0.034703 -0.0048077 -0.30758 -0.15752 0.031337 0.0062484 -0.059897
1.832 0.017964 0.023276 0.011009 -0.021499 0 -0.0049392 0.018835 0.023554 0.03113 0.0042453 0.029326 3.8744 -0.01878 -0.19772 -0.12497 -0.23025 -0.23248 -0.09853 -0.33002 -0.30716 -0.09401 -0.0080084 -0.083662 -0.08236 0.00037405 -0.0030893 -0.00022576 -0.0012554 -0.25009 0.013905 0.019154 0.014866 -0.0044813 -0.32164 -0.16167 0.037169 -0.032471 -0.043015
1.8359 0.012188 0.017038 0.015814 -0.0075297 0 0.012017 0.01798 0.014547 0.015207 0.020499 -0.0049312 4.142 -0.061716 -0.15389 -0.12349 -0.2493 -0.19666 -0.12129 -0.27354 -0.28376 -0.068037 -0.010058 -0.032882 -0.064481 -0.0010565 -0.0018502 -0.00077635 -0.00099369 -0.13944 0.0095719 0.020765 0.0024756 0.011841 -0.31587 -0.13595 0.018368 -0.058382 -0.018308
1.8398 0.0074986 0.0090651 0.015934 0.017597 0 0.031635 0.015036 0.003575 -0.0087147 0.036438 -0.031979 4.4035 -0.10982 -0.11081 -0.11081 -0.24638 -0.151 -0.14955 -0.20503 -0.26473 -0.037607 -0.014801 0.013361 -0.039348 -0.0019466 -0.0004738 -0.0011429 -0.00053155 -0.047417 0.003634 0.018994 -0.0043791 0.030119 -0.29647 -0.092477 -0.012543 -0.072262 0.0083178
1.8438 0.0031338 0.00040627 0.0062596 0.036733 0 0.035867 0.0057987 -0.010283 -0.036053 0.033556 -0.043853 4.6727 -0.15194 -0.06864 -0.08956 -0.22249 -0.09615 -0.17841 -0.13079 -0.24941 -0.0056222 -0.018274 0.04927 -0.0096962 -0.0019206 0.00077917 -0.00096348 -0.00037616 0.061379 -0.0040263 0.011636 -0.011042 0.03433 -0.26639 -0.036645 -0.049529 -0.074225 0.032825
1.8477 -0.002375 -0.0075099 -0.010745 0.035836 0 0.017947 -0.0084223 -0.02432 -0.055138 0.0075376 -0.04147 4.9617 -0.1789 -0.027256 -0.062671 -0.18041 -0.034289 -0.20298 -0.05716 -0.23661 0.024982 -0.016915 0.074152 0.021617 -0.0014074 0.0015752 -0.00022344 -0.00080975 0.19741 -0.011603 -0.00090088 -0.021142 0.017207 -0.22902 0.025784 -0.086637 -0.064852 0.051185
1.8516 -0.0095056 -0.013561 -0.027668 0.012539 0 -0.013131 -0.02194 -0.033951 -0.056122 -0.026669 -0.033817 5.2691 -0.17965 0.014234 -0.034368 -0.12581 0.028339 -0.21516 0.0062364 -0.22364 0.049493 -0.0056657 0.09275 0.050298 -0.0010853 0.00179 0.00068583 -0.0014794 0.33912 -0.017966 -0.015253 -0.033424 -0.015149 -0.18944 0.086324 -0.11522 -0.044295 0.056359
1.8555 -0.017093 -0.01768 -0.037934 -0.021464 0 -0.040266 -0.029827 -0.036461 -0.040333 -0.047992 -0.032086 5.5794 -0.15951 0.05463 -0.010296 -0.073545 0.076183 -0.20949 0.05007 -0.20603 0.063768 0.015684 0.11064 0.071533 -0.0011127 0.001706 0.0012381 -0.0016619 0.455 -0.023314 -0.02665 -0.04352 -0.047505 -0.1551 0.1343 -0.1286 -0.016068 0.044462
1.8594 -0.023563 -0.021105 -0.039439 -0.047461 0 -0.050872 -0.031974 -0.033822 -0.021366 -0.04744 -0.042536 5.8745 -0.13587 0.089844 0.0083056 -0.031196 0.10246 -0.19084 0.075524 -0.18332 0.06935 0.0412 0.12897 0.085113 -0.0010043 0.0018633 0.0011852 -0.00099142 0.53268 -0.027865 -0.03189 -0.048549 -0.065055 -0.12796 0.16794 -0.12957 0.015718 0.021185
1.8633 -0.028659 -0.025714 -0.034341 -0.052765 0 -0.04438 -0.032284 -0.031896 -0.015842 -0.033615 -0.062423 6.1491 -0.11924 0.1154 0.02092 -0.0017319 0.10361 -0.16261 0.082714 -0.15612 0.067313 0.066957 0.14397 0.090807 -0.00028589 0.0026285 0.00075353 0.00011137 0.58702 -0.031126 -0.031636 -0.049636 -0.061926 -0.10874 0.18606 -0.11972 0.049222 -0.0092553
1.8672 -0.033662 -0.032733 -0.027223 -0.040335 0 -0.030328 -0.034333 -0.036089 -0.030739 -0.022066 -0.08154 6.4126 -0.11978 0.12638 0.027462 0.013357 0.077956 -0.12912 0.072605 -0.12579 0.059327 0.088791 0.15166 0.088822 0.00082986 0.0038627 0.00042451 0.00080209 0.64198 -0.03302 -0.030024 -0.05004 -0.043926 -0.097544 0.18836 -0.10122 0.082703 -0.041681
1.8711 -0.039872 -0.0418 -0.02353 -0.026643 0 -0.020708 -0.038302 -0.046721 -0.057572 -0.021452 -0.088545 6.6773 -0.15235 0.1091 0.027096 0.01375 0.025097 -0.099013 0.044459 -0.09732 0.049069 0.099134 0.1523 0.078891 0.0015433 0.0050128 0.00047866 0.00062533 0.70649 -0.035133 -0.031765 -0.051451 -0.024665 -0.094834 0.17248 -0.076286 0.11309 -0.064146
1.875 -0.047211 -0.051225 -0.027747 -0.028551 0 -0.023108 -0.042214 -0.058238 -0.078403 -0.030225 -0.078142 6.9444 -0.20086 0.068994 0.02258 0.0096725 -0.033711 -0.077172 0.0076559 -0.075511 0.041965 0.10064 0.14973 0.065805 0.0012657 0.0055574 0.00073781 -5.4761e-05 0.76905 -0.039925 -0.03911 -0.05272 -0.017598 -0.096528 0.1468 -0.048962 0.13889 -0.071491
1.8789 -0.054646 -0.05933 -0.040736 -0.049647 0 -0.038142 -0.045532 -0.063503 -0.079183 -0.043637 -0.05446 7.2033 -0.25075 0.012544 0.014885 0.0049713 -0.087691 -0.06351 -0.033656 -0.061279 0.040031 0.097342 0.14654 0.052042 0.00024372 0.005401 0.00076743 -0.00044569 0.81431 -0.048393 -0.051025 -0.052114 -0.028451 -0.10155 0.11524 -0.020144 0.15918 -0.063874
1.8828 -0.061842 -0.065753 -0.05828 -0.077608 0 -0.060578 -0.050715 -0.059927 -0.060145 -0.059849 -0.028452 7.4436 -0.28904 -0.053393 0.0047943 0.0019289 -0.1287 -0.057273 -0.07597 -0.05442 0.044601 0.09332 0.1416 0.039746 -0.00067722 0.004878 0.00034474 -0.00012005 0.84297 -0.058973 -0.064735 -0.050029 -0.052359 -0.10934 0.081086 0.0093834 0.17307 -0.042444
1.8867 -0.069886 -0.071596 -0.07355 -0.094795 0 -0.082291 -0.060789 -0.052149 -0.035474 -0.078088 -0.011415 7.6683 -0.29671 -0.11772 -0.0068138 0.0019972 -0.14692 -0.056611 -0.11465 -0.053285 0.057102 0.095103 0.13354 0.031946 -0.00088087 0.0044152 -0.00028913 0.0006079 0.87491 -0.069142 -0.077788 -0.048824 -0.077627 -0.11988 0.04854 0.03854 0.17888 -0.0098819
1.8906 -0.079968 -0.078348 -0.082446 -0.09278 0 -0.096091 -0.075598 -0.048683 -0.022933 -0.093905 -0.0092563 7.8909 -0.25599 -0.15979 -0.017578 0.0028547 -0.1378 -0.057187 -0.14187 -0.049381 0.076438 0.11217 0.12633 0.032763 -0.00049392 0.0042142 -0.00066464 0.0010714 0.93433 -0.07786 -0.088868 -0.050236 -0.093722 -0.13291 0.024336 0.063409 0.17549 0.024555
1.8945 -0.091444 -0.086571 -0.086709 -0.078486 0 -0.09952 -0.09088 -0.055267 -0.031622 -0.10058 -0.02102 8.1197 -0.18294 -0.17539 -0.025572 0.0013895 -0.11289 -0.057169 -0.15594 -0.036094 0.098075 0.14321 0.12972 0.041365 -7.2123e-05 0.0042419 -0.000564 0.00095005 1.0331 -0.085905 -0.097348 -0.053903 -0.097834 -0.14653 0.0098217 0.081118 0.16626 0.053841
1.8984 -0.10168 -0.095486 -0.091279 -0.067615 0 -0.096505 -0.10134 -0.070701 -0.056893 -0.09657 -0.041521 8.3455 -0.088268 -0.16334 -0.029604 -0.0035848 -0.077398 -0.056938 -0.15525 -0.010165 0.11969 0.18686 0.15243 0.057392 0.00010638 0.0044676 -0.00022913 0.00055011 1.1666 -0.093864 -0.1028 -0.059082 -0.095175 -0.15922 0.0058152 0.089458 0.15288 0.075455
1.9023 -0.10818 -0.10367 -0.09877 -0.072125 0 -0.094838 -0.10482 -0.088649 -0.08543 -0.08942 -0.065132 8.5482 0.015419 -0.12471 -0.028705 -0.012737 -0.036569 -0.057354 -0.13891 0.030577 0.13901 0.24069 0.19446 0.080021 0.00030027 0.0050386 -6.5541e-05 0.00043738 1.3225 -0.10062 -0.10528 -0.067331 -0.09332 -0.1693 0.01248 0.086658 0.13727 0.087863
1.9063 -0.11093 -0.11014 -0.10741 -0.092401 0 -0.10038 -0.10378 -0.10337 -0.10572 -0.089417 -0.088045 8.7164 0.10386 -0.063228 -0.021169 -0.025651 0.0036767 -0.061365 -0.10445 0.08823 0.15201 0.29933 0.24687 0.10766 0.00085769 0.0061807 -0.00016595 0.00087526 1.4899 -0.10469 -0.10586 -0.082172 -0.095942 -0.17291 0.030096 0.069277 0.12291 0.090103
1.9102 -0.11251 -0.11486 -0.11447 -0.11896 0 -0.11241 -0.10324 -0.11392 -0.11557 -0.099166 -0.10859 8.8584 0.16211 0.0016392 -0.0098596 -0.038023 0.041512 -0.069476 -0.060647 0.1514 0.15839 0.35323 0.29944 0.13508 0.0016597 0.0079269 -0.00019045 0.001645 1.6603 -0.10693 -0.10652 -0.10497 -0.10147 -0.16985 0.051737 0.043509 0.11255 0.088292
1.9141 -0.11586 -0.11859 -0.12022 -0.14005 0 -0.12434 -0.10751 -0.12324 -0.12155 -0.11131 -0.12673 8.9932 0.19156 0.060173 0.002592 -0.047703 0.078229 -0.079823 -0.014059 0.21168 0.15938 0.39868 0.34828 0.15957 0.0021683 0.0099653 0.00024692 0.0023429 1.8256 -0.11099 -0.10933 -0.13125 -0.10703 -0.16218 0.073041 0.014562 0.10611 0.085696
1.918 -0.12196 -0.12234 -0.12695 -0.14843 0 -0.12963 -0.11791 -0.13388 -0.13177 -0.11777 -0.14349 9.1291 0.19461 0.10648 0.014258 -0.053588 0.11461 -0.090501 0.030616 0.26309 0.15592 0.4333 0.39559 0.17935 0.0020442 0.011786 0.0011091 0.0027548 1.9763 -0.1201 -0.11547 -0.15211 -0.11292 -0.15196 0.091086 -0.014046 0.10298 0.083961
1.9219 -0.12951 -0.12679 -0.13444 -0.14384 0 -0.1278 -0.13252 -0.14493 -0.14847 -0.11997 -0.15999 9.2534 0.17611 0.13507 0.022844 -0.054939 0.15145 -0.098643 0.06793 0.29887 0.14929 0.45495 0.44268 0.19253 0.0015893 0.013011 0.0019191 0.0029303 2.1057 -0.1332 -0.12477 -0.16078 -0.12262 -0.14232 0.10274 -0.038431 0.10181 0.084243
1.9258 -0.13627 -0.13209 -0.13906 -0.13211 0 -0.12499 -0.14692 -0.15326 -0.16632 -0.12749 -0.17614 9.3451 0.14752 0.14281 0.025417 -0.053259 0.18622 -0.099355 0.090386 0.31217 0.14182 0.46238 0.48512 0.19732 0.0014501 0.01362 0.0022311 0.0029931 2.2127 -0.14479 -0.13573 -0.15844 -0.13855 -0.14017 0.10472 -0.054852 0.098331 0.085467
1.9297 -0.14058 -0.13766 -0.13876 -0.12247 0 -0.1286 -0.15575 -0.15705 -0.17711 -0.146 -0.19004 9.3968 0.11986 0.14058 0.023978 -0.052258 0.2149 -0.094606 0.10187 0.31329 0.13525 0.46265 0.51593 0.19732 0.0018873 0.013886 0.0020675 0.0030008 2.2998 -0.14933 -0.14568 -0.15353 -0.1582 -0.14638 0.10093 -0.066862 0.090362 0.085233
1.9336 -0.14177 -0.14244 -0.13762 -0.12303 0 -0.14047 -0.15535 -0.15773 -0.17662 -0.16826 -0.19931 9.4229 0.095358 0.13272 0.019804 -0.053276 0.23458 -0.086478 0.10463 0.30774 0.12994 0.45842 0.53311 0.19399 0.0024492 0.014102 0.0018299 0.0030024 2.3678 -0.14611 -0.15153 -0.15482 -0.17459 -0.16044 0.093294 -0.076346 0.077634 0.082718
1.9375 -0.14019 -0.14557 -0.14202 -0.13543 0 -0.15467 -0.14672 -0.1583 -0.16814 -0.17928 -0.20331 9.4453 0.075369 0.12333 0.014342 -0.057181 0.24298 -0.077479 0.10143 0.30117 0.12608 0.45226 0.54202 0.18877 0.0024469 0.014354 0.0017927 0.0031326 2.4145 -0.14006 -0.15133 -0.16429 -0.18078 -0.18093 0.083874 -0.085036 0.060592 0.077546
1.9414 -0.1375 -0.14726 -0.15131 -0.15218 0 -0.16177 -0.13644 -0.16038 -0.16028 -0.17077 -0.20381 9.4733 0.060746 0.11739 0.010072 -0.064165 0.23652 -0.072584 0.09678 0.30235 0.1237 0.44763 0.54904 0.18359 0.0017157 0.014522 0.0017808 0.0035319 2.4391 -0.13794 -0.14609 -0.17613 -0.17417 -0.20386 0.075841 -0.09447 0.04164 0.070289
1.9453 -0.13685 -0.14905 -0.15542 -0.16131 0 -0.15651 -0.13344 -0.16314 -0.16074 -0.1497 -0.20247 9.4974 0.052637 0.11703 0.0090497 -0.070812 0.22115 -0.07474 0.096266 0.31492 0.12245 0.44722 0.55329 0.18025 0.00081526 0.014472 0.0014246 0.0041511 2.4465 -0.1436 -0.14015 -0.18248 -0.15787 -0.221 0.071902 -0.10255 0.027303 0.064713
1.9492 -0.14153 -0.15295 -0.1461 -0.15679 0 -0.14293 -0.14286 -0.16511 -0.1706 -0.13227 -0.19749 9.5021 0.053667 0.12103 0.011119 -0.074464 0.20422 -0.081686 0.10083 0.33505 0.12259 0.45107 0.54626 0.17911 0.00045088 0.014239 0.00070631 0.0046994 2.4474 -0.15601 -0.13907 -0.18004 -0.13919 -0.22902 0.072178 -0.10602 0.020919 0.063218
1.9531 -0.1524 -0.15979 -0.13073 -0.1461 0 -0.13296 -0.16163 -0.16619 -0.18294 -0.13018 -0.18351 9.4802 0.06674 0.12847 0.016041 -0.073437 0.19029 -0.091034 0.11046 0.35941 0.1248 0.45906 0.52091 0.18039 0.00075971 0.014015 0.0001294 0.0048563 2.4515 -0.17064 -0.14609 -0.172 -0.12718 -0.2263 0.076672 -0.10222 0.024487 0.067237
1.957 -0.16615 -0.16818 -0.13029 -0.14591 0 -0.13861 -0.1799 -0.16735 -0.18686 -0.14315 -0.15689 9.4321 0.094982 0.13809 0.023311 -0.066263 0.18383 -0.099529 0.12445 0.38372 0.12999 0.47068 0.48113 0.18424 0.0012289 0.013964 0.00025188 0.0045483 2.4602 -0.1821 -0.15969 -0.16404 -0.12944 -0.21213 0.085091 -0.08845 0.039414 0.077875
1.9609 -0.17668 -0.17493 -0.15798 -0.1667 0 -0.16264 -0.18782 -0.16846 -0.17505 -0.1627 -0.12227 9.3547 0.14295 0.14647 0.031854 -0.050577 0.19051 -0.099299 0.1396 0.39937 0.14131 0.48404 0.4416 0.19095 0.0012811 0.014051 0.0010657 0.0040019 2.4636 -0.18624 -0.1744 -0.15891 -0.14811 -0.18748 0.096541 -0.059477 0.067099 0.096122
1.9648 -0.17902 -0.17669 -0.1995 -0.19953 0 -0.19421 -0.18249 -0.16706 -0.14994 -0.1799 -0.093766 9.236 0.19487 0.15005 0.039903 -0.030559 0.20231 -0.090705 0.15135 0.40712 0.1573 0.4953 0.41774 0.19841 0.00084525 0.014057 0.0019313 0.0035348 2.4463 -0.18162 -0.1841 -0.15476 -0.17648 -0.16191 0.10756 -0.022643 0.098876 0.11641
1.9688 -0.17249 -0.17166 -0.21998 -0.21887 0 -0.21389 -0.16925 -0.16017 -0.12395 -0.18842 -0.087442 9.067 0.2398 0.14626 0.046681 -0.0077297 0.21392 -0.075366 0.15754 0.40918 0.17668 0.50225 0.41543 0.20512 0.00032266 0.013802 0.0021864 0.0033275 2.3953 -0.17017 -0.18499 -0.14807 -0.19997 -0.13928 0.11624 0.018431 0.13125 0.13599
1.9727 -0.16032 -0.16012 -0.19601 -0.20237 0 -0.20601 -0.15661 -0.14755 -0.1121 -0.18334 -0.10962 8.8565 0.26693 0.13283 0.051441 0.016507 0.22012 -0.055569 0.1564 0.40827 0.19764 0.50291 0.42954 0.20943 8.9543e-05 0.013349 0.0017868 0.0033918 2.3068 -0.15622 -0.17631 -0.1382 -0.20364 -0.12273 0.12081 0.06011 0.16119 0.15221
1.9766 -0.14625 -0.14382 -0.14143 -0.15129 0 -0.17007 -0.1491 -0.13303 -0.1213 -0.16204 -0.1504 8.6305 0.25719 0.10558 0.052792 0.040606 0.21236 -0.035756 0.14515 0.40935 0.21629 0.49365 0.45044 0.20799 0.00016404 0.013014 0.0012897 0.0036807 2.1877 -0.14353 -0.15921 -0.12897 -0.18224 -0.11602 0.11817 0.097028 0.18493 0.16079
1.9805 -0.13161 -0.12501 -0.096987 -0.092817 0 -0.12226 -0.14403 -0.12199 -0.14403 -0.12896 -0.18844 8.4112 0.20148 0.065569 0.04971 0.063372 0.18633 -0.021901 0.12462 0.41646 0.22587 0.47285 0.47019 0.19719 0.00036745 0.013106 0.0012167 0.0041319 2.0501 -0.13224 -0.13582 -0.1258 -0.14482 -0.11753 0.10751 0.12443 0.20178 0.1586
1.9844 -0.11555 -0.10596 -0.090675 -0.059917 0 -0.084573 -0.13441 -0.11726 -0.16263 -0.096907 -0.20404 8.1971 0.116 0.020667 0.043148 0.084625 0.14828 -0.014067 0.099496 0.42606 0.22457 0.44319 0.48287 0.17797 0.00066062 0.013624 0.0015263 0.0045936 1.9027 -0.11895 -0.10925 -0.13075 -0.10867 -0.1217 0.092579 0.14271 0.21446 0.14718
1.9883 -0.097671 -0.088781 -0.10938 -0.065273 0 -0.069324 -0.11519 -0.11691 -0.16188 -0.079116 -0.19103 7.9653 0.012437 -0.02305 0.033887 0.10391 0.10263 -0.011554 0.072872 0.43361 0.21141 0.40566 0.48157 0.15112 0.0011539 0.014154 0.0017717 0.0048087 1.7445 -0.10077 -0.083741 -0.13945 -0.086779 -0.12526 0.076422 0.15119 0.22396 0.12712
1.9922 -0.079825 -0.075204 -0.11338 -0.091629 0 -0.071178 -0.08782 -0.11583 -0.1404 -0.077474 -0.15873 7.6954 -0.095136 -0.058737 0.023034 0.12068 0.054678 -0.013028 0.048196 0.43337 0.18627 0.3615 0.45885 0.1181 0.0017768 0.014094 0.0017067 0.004587 1.5668 -0.079571 -0.063475 -0.14287 -0.078898 -0.12496 0.062664 0.14931 0.23118 0.099382
1.9961 -0.065255 -0.066022 -0.080184 -0.107 0 -0.073518 -0.059922 -0.10927 -0.11087 -0.080089 -0.1235 7.3905 -0.17591 -0.069202 0.013899 0.132 0.015413 -0.016329 0.033567 0.40834 0.15005 0.3114 0.41194 0.083232 0.0021034 0.013025 0.0015787 0.0040162 1.364 -0.061742 -0.050621 -0.13296 -0.074169 -0.1156 0.060663 0.13161 0.2344 0.065463
2 -0.056155 -0.060741 -0.030852 -0.091356 0 -0.063728 -0.040655 -0.095524 -0.088597 -0.073101 -0.096838 7.0731 -0.21999 -0.054117 0.0092439 0.13686 -0.01142 -0.020994 0.030474 0.35649 0.11264 0.25867 0.34686 0.053252 0.0016883 0.010978 0.0017434 0.0034269 1.1442 -0.052929 -0.044534 -0.1084 -0.062457 -0.10032 0.071852 0.10012 0.231 0.031709
2.0039 -0.052287 -0.05784 -0.0091573 -0.052041 0 -0.044275 -0.035235 -0.076165 -0.078213 -0.055572 -0.078886 6.761 -0.23022 -0.017408 0.0095044 0.13436 -0.026729 -0.029259 0.037773 0.2801 0.078946 0.20446 0.2757 0.030778 0.0006097 0.0083913 0.00209 0.0030798 0.93106 -0.052854 -0.043076 -0.076027 -0.044054 -0.082576 0.094203 0.056439 0.21849 0.0018593
2.0078 -0.05165 -0.055558 -0.034975 -0.016015 0 -0.03001 -0.041995 -0.054701 -0.070619 -0.040988 -0.061084 6.4506 -0.21147 0.035761 0.014332 0.12366 -0.032164 -0.043461 0.053503 0.18265 0.052611 0.14981 0.20853 0.017352 -0.00043341 0.0058458 0.0020408 0.0029074 0.75108 -0.055687 -0.04459 -0.046511 -0.029164 -0.065749 0.1246 0.0029451 0.19489 -0.020736
2.0117 -0.051916 -0.052613 -0.082054 -0.0072174 0 -0.034212 -0.053484 -0.035158 -0.052786 -0.042522 -0.034991 6.1249 -0.17329 0.096033 0.022203 0.10321 -0.031022 -0.067799 0.07369 0.070556 0.037981 0.096223 0.14803 0.014261 -0.00069161 0.003772 0.001227 0.0026429 0.61564 -0.05564 -0.048154 -0.027133 -0.028137 -0.055194 0.15678 -0.055809 0.15713 -0.030936
2.0156 -0.051046 -0.048384 -0.10434 -0.028516 0 -0.055589 -0.060562 -0.020852 -0.021123 -0.057424 -0.00019578 5.7759 -0.13808 0.14116 0.026381 0.072792 -0.031599 -0.10394 0.086877 -0.037475 0.035334 0.047576 0.09191 0.01744 -6.01e-05 0.0023204 7.5623e-05 0.0022201 0.5117 -0.051667 -0.051827 -0.017276 -0.041367 -0.058133 0.17514 -0.10486 0.10631 -0.023741
2.0195 -0.04719 -0.042716 -0.082063 -0.06144 0 -0.077423 -0.056971 -0.012993 0.014196 -0.067805 0.034351 5.4166 -0.11585 0.16132 0.022324 0.03667 -0.038348 -0.14334 0.086557 -0.12887 0.03707 0.0063945 0.039712 0.019531 0.00083988 0.0014109 -0.00045642 0.0019574 0.40954 -0.046287 -0.051437 -0.010183 -0.057376 -0.07288 0.17338 -0.13457 0.0514 -0.0044309
2.0234 -0.03914 -0.035771 -0.03817 -0.08104 0 -0.079596 -0.042025 -0.0095868 0.037697 -0.057675 0.056358 5.0681 -0.10755 0.15247 0.008012 -0.0029637 -0.052721 -0.17908 0.069506 -0.19746 0.038809 -0.024797 -0.0039568 0.016853 0.0012944 0.00086082 0.00016235 0.0022274 0.2825 -0.040457 -0.042525 0.0004933 -0.060317 -0.098053 0.14882 -0.13977 -0.0020216 0.023488
2.0273 -0.0276 -0.028092 -0.0095474 -0.072614 0 -0.053823 -0.020477 -0.0060897 0.041437 -0.028514 0.05917 4.7367 -0.11156 0.11306 -0.017531 -0.043641 -0.075312 -0.20362 0.033812 -0.23875 0.036204 -0.043637 -0.033423 0.0062981 0.0011733 0.00048809 0.0014005 0.0029283 0.12529 -0.031248 -0.024621 0.014942 -0.041041 -0.13138 0.10071 -0.11718 -0.048137 0.055616
2.0313 -0.015787 -0.020623 -0.0077692 -0.038933 0 -0.010412 -0.00018719 0.0014963 0.030289 0.0024338 0.047077 4.4079 -0.11899 0.043226 -0.053379 -0.079959 -0.10582 -0.20024 -0.022401 -0.24463 0.022066 -0.043734 -0.048098 -0.016003 0.00094428 0.00016281 0.0020976 0.0033974 -0.039971 -0.015835 -0.0037081 0.027197 -0.0041194 -0.1676 0.030739 -0.063739 -0.074622 0.081937
2.0352 -0.0078992 -0.014444 -0.013087 0.0038404 0 0.028077 0.011141 0.012911 0.015945 0.018188 0.032697 4.0621 -0.11708 -0.034344 -0.087613 -0.10664 -0.13781 -0.16942 -0.085413 -0.22748 -0.0014798 -0.028744 -0.053289 -0.043586 0.0010628 -0.00017278 0.0015883 0.0029886 -0.1723 0.0025714 0.010533 0.030689 0.033478 -0.1979 -0.04096 -0.0013749 -0.078977 0.093604
2.0391 -0.0062719 -0.010377 -0.0048331 0.03603 0 0.041298 0.0091401 0.022705 0.0068163 0.015166 0.027833 3.6952 -0.10484 -0.10582 -0.11231 -0.1213 -0.1672 -0.12028 -0.14551 -0.19626 -0.029027 -0.0033753 -0.054363 -0.070086 0.0014495 -0.00050096 0.00036015 0.0017778 -0.22979 0.014511 0.011319 0.024194 0.051445 -0.21869 -0.10174 0.054287 -0.063804 0.089433
2.043 -0.0097742 -0.0088441 0.010838 0.04394 0 0.023704 -0.0049134 0.023807 0.0035995 0.0016669 0.034412 3.3224 -0.084164 -0.16165 -0.12189 -0.12192 -0.19079 -0.06148 -0.19559 -0.15659 -0.055667 0.028662 -0.050664 -0.090535 0.0016234 -0.00074865 -0.00045242 0.00062019 -0.1892 0.01172 -0.00020996 0.012791 0.038276 -0.22765 -0.1425 0.092306 -0.031329 0.069728
2.0469 -0.01508 -0.010007 0.0096932 0.025688 0 -0.012685 -0.023814 0.013267 0.0028027 -0.012928 0.042609 2.9601 -0.060419 -0.19131 -0.11018 -0.10604 -0.2046 -0.0058551 -0.22734 -0.11435 -0.074476 0.062524 -0.036043 -0.098747 0.0012868 -0.00082553 -0.00020297 0.00040609 -0.05929 -0.0045765 -0.016011 0.0031755 -0.00043179 -0.2226 -0.15291 0.10045 0.015132 0.036432
2.0508 -0.019509 -0.013833 -0.016941 -0.0080344 0 -0.046481 -0.037343 -0.00473 0.002027 -0.024633 0.038083 2.6092 -0.050725 -0.18319 -0.074261 -0.072252 -0.20128 0.020827 -0.23022 -0.077547 -0.073152 0.088561 -0.0056425 -0.087245 0.00066693 -0.00064853 0.00068509 0.0012199 0.12007 -0.023304 -0.027315 -0.0022011 -0.043533 -0.20357 -0.12219 0.069372 0.065864 0.00033592
2.0547 -0.022603 -0.01976 -0.046181 -0.0392 0 -0.060349 -0.037998 -0.021704 0.00049907 -0.032066 0.013106 2.2562 -0.060287 -0.15104 -0.030344 -0.030969 -0.18317 0.017468 -0.21343 -0.048786 -0.054907 0.10368 0.038061 -0.064041 0.0002421 -0.00013193 0.0012503 0.0022549 0.29605 -0.032318 -0.030519 -0.0068347 -0.066584 -0.17964 -0.067955 0.021027 0.1093 -0.026224
2.0586 -0.025174 -0.026273 -0.047024 -0.052538 0 -0.050917 -0.026331 -0.031542 -0.0043085 -0.032302 -0.026936 1.8895 -0.088636 -0.10092 0.012279 0.012211 -0.15049 -0.012824 -0.18087 -0.029655 -0.022816 0.10671 0.085983 -0.034218 0.00021085 0.00082291 0.0010026 0.0025796 0.43022 -0.028347 -0.028117 -0.016396 -0.057835 -0.15516 0.00089656 -0.032319 0.13922 -0.038009
2.0625 -0.027451 -0.031096 -0.017083 -0.045195 0 -0.028999 -0.01146 -0.035196 -0.017492 -0.023568 -0.066649 1.5115 -0.13286 -0.039524 0.044493 0.051541 -0.10421 -0.06402 -0.13696 -0.021284 0.018683 0.097394 0.1288 -0.0033988 0.00033628 0.0022731 0.00032307 0.0019825 0.51716 -0.018921 -0.024895 -0.033085 -0.02659 -0.13428 0.074698 -0.078517 0.15014 -0.031457
2.0664 -0.0287 -0.032312 0.011369 -0.028636 0 -0.010665 -0.0050792 -0.038944 -0.041546 -0.011405 -0.090857 1.1334 -0.18325 0.022949 0.050725 0.07659 -0.045692 -0.12126 -0.087338 -0.02644 0.059939 0.075455 0.16253 0.018209 0.00031797 0.0041057 -8.8e-05 0.0010738 0.5789 -0.015052 -0.023804 -0.053062 0.0032034 -0.1237 0.13679 -0.0983 0.13135 -0.0031257
2.0703 -0.028654 -0.029767 0.0055163 -0.019777 0 -0.0060844 -0.012774 -0.047509 -0.070084 -0.0077695 -0.094151 0.75996 -0.22044 0.073389 0.029388 0.082509 0.014637 -0.16015 -0.039671 -0.040715 0.087288 0.047742 0.18859 0.024286 0.00021019 0.0059396 -4.6295e-06 0.00061535 0.63893 -0.021959 -0.025138 -0.068884 0.010077 -0.12505 0.17229 -0.089039 0.085384 0.034148
2.0742 -0.028684 -0.0256 -0.031413 -0.027207 0 -0.014264 -0.029733 -0.058381 -0.088788 -0.020492 -0.083088 0.38306 -0.23828 0.10688 -0.0088274 0.073173 0.068101 -0.17468 0.0031182 -0.057488 0.097439 0.019734 0.2095 0.017934 0.00036719 0.0072059 0.00019126 0.00082304 0.69823 -0.035937 -0.028548 -0.07458 -0.010204 -0.13494 0.17989 -0.062959 0.02268 0.068072
2.0781 -0.030924 -0.023258 -0.063036 -0.043817 0 -0.02666 -0.044903 -0.063159 -0.085548 -0.04396 -0.070258 -0.0083279 -0.23488 0.1198 -0.055478 0.051931 0.10827 -0.16395 0.038836 -0.071592 0.089406 -0.0051044 0.22515 0.0024648 0.00098153 0.0074494 0.00010777 0.0013207 0.7359 -0.048724 -0.034531 -0.069256 -0.043574 -0.15077 0.1589 -0.02936 -0.048583 0.090884
2.082 -0.036076 -0.025493 -0.059662 -0.052965 0 -0.035388 -0.050277 -0.055493 -0.061599 -0.063015 -0.06521 -0.41426 -0.21086 0.10922 -0.10012 0.02357 0.12856 -0.1305 0.065365 -0.077124 0.063968 -0.02335 0.23271 -0.017224 0.0017777 0.006678 -0.00010284 0.001671 0.73375 -0.054183 -0.043351 -0.056936 -0.069997 -0.16916 0.11033 0.00055735 -0.11831 0.09515
2.0859 -0.042358 -0.032643 -0.03043 -0.043676 0 -0.038705 -0.047026 -0.038584 -0.032699 -0.067477 -0.068579 -0.82202 -0.17425 0.068898 -0.11995 -0.00013799 0.11479 -0.08909 0.074536 -0.060741 0.02729 -0.027643 0.22927 -0.028456 0.0022411 0.0054654 8.7516e-05 0.0018303 0.6997 -0.051686 -0.052961 -0.043586 -0.077994 -0.18228 0.038068 0.0067033 -0.15947 0.07067
2.0898 -0.046852 -0.042259 -0.011957 -0.021703 0 -0.040031 -0.042986 -0.024645 -0.017778 -0.061398 -0.072807 -1.2192 -0.14187 0.015763 -0.11465 -0.012513 0.07972 -0.060275 0.067938 -0.027964 -0.0055586 -0.020571 0.2143 -0.026672 0.0021296 0.0046427 0.00089444 0.0020614 0.66487 -0.044991 -0.059078 -0.034019 -0.069766 -0.18706 -0.035667 -0.0053883 -0.16518 0.033548
2.0938 -0.047869 -0.050286 -0.027155 -0.0060465 0 -0.043033 -0.044222 -0.025471 -0.024309 -0.056213 -0.068305 -1.6077 -0.11844 -0.041036 -0.087267 -0.012368 0.030633 -0.049979 0.045303 0.015783 -0.02885 -0.0030121 0.19031 -0.012071 0.0016816 0.0047349 0.0018349 0.0024997 0.6551 -0.039051 -0.058226 -0.030602 -0.055031 -0.18281 -0.10002 -0.028804 -0.13356 -0.007066
2.0977 -0.045938 -0.053123 -0.060873 -0.013101 0 -0.04805 -0.049118 -0.041747 -0.043133 -0.055624 -0.050786 -2.0034 -0.10663 -0.091929 -0.042984 -4.5599e-05 -0.024122 -0.061082 0.0075672 0.063458 -0.03838 0.023494 0.16219 0.013483 0.0012992 0.0055665 0.0021217 0.0029157 0.66506 -0.037157 -0.05101 -0.033567 -0.041483 -0.16975 -0.14489 -0.055582 -0.066262 -0.042173
2.1016 -0.04271 -0.049503 -0.078378 -0.041851 0 -0.052403 -0.050626 -0.061023 -0.05705 -0.050474 -0.025015 -2.4223 -0.10689 -0.12026 0.0075885 0.0219 -0.070072 -0.093282 -0.043153 0.10066 -0.029618 0.056379 0.13564 0.044522 0.0010983 0.0063845 0.0014335 0.0029283 0.66146 -0.039307 -0.042118 -0.041471 -0.030678 -0.14896 -0.15362 -0.07157 0.030847 -0.057752
2.1055 -0.039356 -0.041238 -0.063701 -0.073117 0 -0.052798 -0.044021 -0.067234 -0.055233 -0.03069 -0.0023369 -2.8663 -0.1101 -0.11172 0.044817 0.042643 -0.089819 -0.12957 -0.093684 0.10751 -0.0086844 0.087163 0.11527 0.067319 0.00086239 0.0064507 0.0002462 0.0023929 0.61373 -0.04217 -0.036613 -0.050988 -0.020964 -0.12691 -0.11971 -0.065237 0.1268 -0.046721
2.1094 -0.03617 -0.032328 -0.034259 -0.083899 0 -0.047082 -0.032011 -0.054086 -0.040848 -0.00085978 0.0067349 -3.3225 -0.11012 -0.073332 0.063006 0.055474 -0.084019 -0.15705 -0.13272 0.083318 0.014148 0.10932 0.1027 0.076068 0.00044401 0.0056366 -0.00059785 0.0015451 0.52244 -0.04123 -0.035873 -0.056836 -0.012196 -0.10861 -0.057843 -0.043463 0.19784 -0.018838
2.1133 -0.033258 -0.026726 -0.017938 -0.065005 0 -0.034954 -0.02215 -0.030387 -0.026071 0.019572 -0.00010936 -3.774 -0.10566 -0.011519 0.060962 0.057378 -0.055215 -0.1705 -0.15342 0.02987 0.033178 0.11837 0.09633 0.068665 0.00010521 0.004511 -0.00060817 0.00080467 0.41883 -0.034392 -0.036947 -0.053372 -0.0069869 -0.09676 0.021303 -0.013008 0.23074 0.018478
2.1172 -0.030903 -0.025986 -0.022085 -0.027651 0 -0.018881 -0.019572 -0.012134 -0.020122 0.013772 -0.015251 -4.2132 -0.096879 0.064429 0.039867 0.046494 -0.0086281 -0.1668 -0.14999 -0.047946 0.043082 0.11028 0.093137 0.044736 0.00033973 0.0038308 4.5404e-05 0.00049262 0.33745 -0.02418 -0.035819 -0.038056 -0.0082986 -0.093523 0.10466 0.017461 0.21507 0.056303
2.1211 -0.028997 -0.028346 -0.030134 0.0056152 0 -0.0048528 -0.022613 -0.0084328 -0.021436 -0.015347 -0.026888 -4.6454 -0.090711 0.12947 0.0069149 0.022078 0.039167 -0.14748 -0.11349 -0.13309 0.035859 0.076199 0.091362 0.0080781 0.0013135 0.0038797 0.00081802 0.00070005 0.28986 -0.015871 -0.031276 -0.01456 -0.016786 -0.10213 0.16037 0.028686 0.13726 0.075542
2.125 -0.026623 -0.030047 -0.026161 0.017456 0 -0.0004254 -0.025401 -0.014326 -0.020552 -0.046722 -0.028019 -5.0828 -0.094782 0.16388 -0.020848 -0.0051778 0.067689 -0.12911 -0.062927 -0.19928 0.018465 0.026715 0.09132 -0.025428 0.0025304 0.0042493 0.0012585 0.001297 0.26355 -0.012769 -0.025716 0.0076662 -0.03017 -0.11627 0.17443 0.019347 0.037057 0.072974
2.1289 -0.022939 -0.028077 -0.014833 0.0065145 0 -0.0091526 -0.024062 -0.017226 -0.010451 -0.05972 -0.021297 -5.5363 -0.11011 0.16361 -0.037438 -0.029981 0.07035 -0.11828 -0.011139 -0.23705 -0.0037271 -0.030308 0.093542 -0.048538 0.0031332 0.0042606 0.0012131 0.0019644 0.243 -0.013417 -0.022438 0.018397 -0.043989 -0.1319 0.14697 -0.0042667 -0.060427 0.052619
2.1328 -0.018667 -0.022353 -0.012741 -0.014691 0 -0.025508 -0.019939 -0.010471 0.0053152 -0.050252 -0.015602 -6.0097 -0.13563 0.12853 -0.039379 -0.048335 0.044116 -0.11876 0.030718 -0.24116 -0.026032 -0.087339 0.096535 -0.056212 0.0026014 0.0036198 0.00074389 0.0022692 0.22829 -0.014105 -0.022358 0.013206 -0.052503 -0.14551 0.081802 -0.034803 -0.13395 0.01982
2.1367 -0.016199 -0.015709 -0.024253 -0.030986 0 -0.036562 -0.017055 -0.00046319 0.014197 -0.02933 -0.017458 -6.4978 -0.16696 0.062683 -0.024236 -0.055512 -0.011883 -0.1327 0.046815 -0.20792 -0.042017 -0.1328 0.097132 -0.042979 0.0011968 0.0026837 3.4968e-05 0.0018944 0.23268 -0.013975 -0.023368 -0.003522 -0.050255 -0.15213 -0.011093 -0.059162 -0.15422 -0.015446
2.1406 -0.01752 -0.011766 -0.034126 -0.035003 0 -0.031558 -0.017362 -0.00013891 0.0050861 -0.0091526 -0.025164 -6.9904 -0.18848 -0.0070484 0.00088661 -0.050238 -0.079509 -0.15121 0.024129 -0.15392 -0.045779 -0.15072 0.093495 -0.012294 -0.00023967 0.0020934 -0.00060137 0.00094768 0.26395 -0.016413 -0.022628 -0.021902 -0.035194 -0.14702 -0.095582 -0.058385 -0.10115 -0.034142
2.1445 -0.021803 -0.012383 -0.027046 -0.029668 0 -0.011971 -0.019083 -0.01522 -0.020914 0.0061131 -0.030867 -7.4773 -0.19232 -0.056702 0.024628 -0.038774 -0.13586 -0.1637 -0.023395 -0.10479 -0.041034 -0.14371 0.087407 0.022211 -0.00092327 0.0021565 -0.00079441 2.6354e-05 0.31039 -0.02418 -0.019194 -0.033602 -0.011787 -0.13364 -0.14676 -0.036042 -0.0053796 -0.032752
2.1484 -0.025393 -0.016512 -0.0092557 -0.022967 0 0.0080459 -0.019358 -0.03707 -0.048718 0.016598 -0.028248 -7.9547 -0.17604 -0.075804 0.041836 -0.024448 -0.16948 -0.16622 -0.086093 -0.072697 -0.030492 -0.11453 0.08287 0.053249 -0.00063124 0.002594 -0.00038411 -0.00017926 0.34517 -0.033603 -0.014408 -0.036661 0.0095402 -0.1147 -0.15401 0.0020536 0.11244 -0.012202
2.1523 -0.024651 -0.021015 -0.0035307 -0.02066 0 0.01297 -0.017594 -0.049433 -0.059033 0.019088 -0.0183 -8.4263 -0.13945 -0.057243 0.048318 -0.01069 -0.17109 -0.15657 -0.15261 -0.067632 -0.017402 -0.067992 0.082168 0.07397 0.000275 0.0028769 0.00033548 0.00050771 0.34356 -0.03557 -0.010167 -0.0343 0.018189 -0.09364 -0.11112 0.047637 0.22885 0.024146
2.1563 -0.019052 -0.022538 -0.021478 -0.022389 0 -0.00047415 -0.015695 -0.042546 -0.042782 0.0083595 -0.0079756 -8.8993 -0.087547 0.00432 0.039243 -0.0032229 -0.12871 -0.13679 -0.19984 -0.10143 -0.0077741 -0.016158 0.083675 0.073557 0.001202 0.0027739 0.00075816 0.0015227 0.29703 -0.024108 -0.0073054 -0.029765 0.010715 -0.078407 -0.015576 0.080455 0.29643 0.064899
2.1602 -0.011506 -0.019159 -0.046395 -0.022855 0 -0.020089 -0.015371 -0.021017 -0.0088296 -0.013208 -0.0036369 -9.378 -0.040646 0.078193 0.022181 -0.0035081 -0.065625 -0.12142 -0.21633 -0.15361 -0.0046273 0.021583 0.08391 0.057026 0.0016981 0.0025299 0.00048629 0.0020212 0.21475 -0.0039469 -0.0057674 -0.022985 -0.0065864 -0.074966 0.091073 0.08729 0.29768 0.091865
2.1641 -0.005641 -0.011113 -0.049114 -0.016185 0 -0.028708 -0.015954 0.0014708 0.021731 -0.031521 -0.005986 -9.8612 -0.0087414 0.14355 0.0032227 -0.010398 -0.0019961 -0.11756 -0.20563 -0.20682 -0.006969 0.038002 0.081453 0.031948 0.0016215 0.002516 -0.0002604 0.0016497 0.11579 0.012072 -0.0057563 -0.012407 -0.022387 -0.083631 0.18233 0.07105 0.24339 0.099574
2.168 -0.0028067 -0.00057918 -0.02026 -0.00051043 0 -0.018685 -0.015035 0.0144 0.030839 -0.030955 -0.010828 -10.346 0.0021886 0.18619 -0.013492 -0.022817 0.047101 -0.12867 -0.1727 -0.24879 -0.013583 0.029043 0.078034 0.0042432 0.0011164 0.0027592 -0.00081865 0.00087695 0.020521 0.014615 -0.007777 0.00062438 -0.028208 -0.10371 0.24031 0.036868 0.14612 0.085935
2.1719 -0.001509 0.0092712 0.018195 0.019743 0 0.0028736 -0.010708 0.017405 0.01635 -0.0098971 -0.013779 -10.831 -0.013156 0.19066 -0.023413 -0.039122 0.063473 -0.15673 -0.12653 -0.26555 -0.022384 -0.0083557 0.075382 -0.018536 0.000503 0.0028782 -0.00071353 0.00053663 -0.05518 0.0069751 -0.011009 0.010609 -0.022714 -0.13317 0.24585 -0.005387 0.026869 0.050974
2.1758 0.00071275 0.015712 0.03601 0.035316 0 0.021905 -0.0026917 0.016569 -0.0076399 0.015908 -0.013549 -11.317 -0.052387 0.1469 -0.022635 -0.055104 0.027287 -0.19258 -0.090661 -0.24617 -0.029244 -0.068778 0.071565 -0.026029 0.00012736 0.0024897 -9.8681e-05 0.0010294 -0.10409 0.0017415 -0.01206 0.012055 -0.0098165 -0.16282 0.18827 -0.030959 -0.063462 0.0057041
2.1797 0.0052238 0.017886 0.026314 0.037234 0 0.02956 0.0083528 0.016041 -0.022753 0.027721 -0.011009 -11.804 -0.0965 0.082387 -0.016063 -0.067216 -0.039032 -0.21999 -0.077209 -0.21119 -0.033072 -0.13165 0.061492 -0.021912 0.00018966 0.0016327 0.00046478 0.0019728 -0.13081 0.0079506 -0.0065474 0.0050867 0.0058463 -0.18348 0.10558 -0.032541 -0.10356 -0.033098
2.1836 0.011823 0.01735 0.010138 0.023118 0 0.027337 0.021525 0.014772 -0.020152 0.021647 -0.0062912 -12.286 -0.13676 0.011866 -0.0062712 -0.073689 -0.12109 -0.23193 -0.089214 -0.17331 -0.034121 -0.18713 0.041597 -0.0095469 0.00062975 0.00074654 0.00063467 0.0026106 -0.15096 0.022051 0.0069264 -0.0036092 0.021097 -0.191 0.018107 -0.011316 -0.089511 -0.058759
2.1875 0.019524 0.017178 0.010145 0.00045989 0 0.022412 0.035014 0.01093 -0.0049518 0.011313 0.0020611 -12.757 -0.16539 -0.050147 0.0041538 -0.073169 -0.20312 -0.22348 -0.12687 -0.14542 -0.032994 -0.22638 0.013762 0.0069321 0.001175 0.00023528 0.00061026 0.0025209 -0.18481 0.032225 0.024095 -0.0060021 0.03335 -0.18251 -0.054339 0.028334 -0.023563 -0.06646
2.1914 0.027221 0.020053 0.025393 -0.01644 0 0.020179 0.045314 0.0073161 0.01108 0.013037 0.014941 -13.217 -0.17138 -0.080816 0.011565 -0.063438 -0.25622 -0.19079 -0.18615 -0.14958 -0.031186 -0.23567 -0.015967 0.019645 0.0015383 9.2837e-05 0.00079733 0.0019169 -0.24856 0.031317 0.037144 0.00089147 0.040049 -0.15464 -0.080449 0.072476 0.080686 -0.051439
2.1953 0.033834 0.026685 0.036171 -0.014933 0 0.021751 0.048682 0.010338 0.020635 0.029689 0.030443 -13.678 -0.15718 -0.076276 0.014703 -0.047876 -0.26379 -0.1504 -0.24546 -0.18986 -0.030445 -0.21809 -0.04269 0.022077 0.0016028 -3.0591e-05 0.0012309 0.0013283 -0.349 0.024402 0.040788 0.013666 0.040575 -0.11748 -0.056636 0.097632 0.1753 -0.025002
2.1992 0.038619 0.035658 0.031127 0.0076144 0 0.026719 0.044629 0.023234 0.025754 0.049633 0.044554 -14.146 -0.13091 -0.049205 0.014731 -0.03105 -0.23446 -0.11655 -0.29224 -0.25331 -0.030709 -0.18519 -0.06647 0.015254 0.0014331 -0.00043868 0.0014603 0.0010859 -0.48268 0.023086 0.037074 0.027038 0.038251 -0.081269 -0.0016883 0.098752 0.23583 0.002355
2.2031 0.041932 0.044612 0.022538 0.041721 0 0.035447 0.037978 0.041426 0.033505 0.05981 0.054271 -14.619 -0.097621 -0.0092117 0.012323 -0.01631 -0.17696 -0.097461 -0.31972 -0.32966 -0.031705 -0.14526 -0.09084 0.00073432 0.0011383 -0.0011234 0.0010616 0.0011292 -0.63647 0.033107 0.034 0.038944 0.038574 -0.0528 0.070317 0.075982 0.24997 0.024721
2.207 0.045408 0.051622 0.030843 0.071761 0 0.047461 0.036267 0.055803 0.048075 0.057608 0.059812 -15.082 -0.062961 0.031812 0.0082775 -0.0073677 -0.10429 -0.10038 -0.32273 -0.40597 -0.03294 -0.10805 -0.118 -0.018777 0.00076511 -0.0018781 0.00019388 0.0012068 -0.78777 0.048764 0.038539 0.050884 0.044096 -0.038981 0.14217 0.03319 0.20968 0.036719
2.2109 0.050623 0.055847 0.057632 0.085697 0 0.058959 0.043757 0.060843 0.066936 0.050132 0.063693 -15.524 -0.036712 0.050911 0.0026385 -0.011754 -0.05009 -0.13047 -0.29809 -0.45531 -0.034049 -0.094236 -0.14593 -0.036843 0.00033673 -0.0025862 -0.00047071 0.0011375 -0.90869 0.059642 0.050257 0.063932 0.051366 -0.05145 0.1808 -0.010698 0.1161 0.032999
2.2148 0.057143 0.057465 0.080844 0.081708 0 0.064442 0.057337 0.059126 0.083476 0.044988 0.067899 -15.946 -0.021349 0.047285 -0.0047915 -0.025733 -0.030898 -0.16701 -0.26616 -0.47656 -0.036229 -0.10516 -0.17011 -0.050278 -4.7405e-05 -0.0033102 -0.00040932 0.00086873 -0.97822 0.061591 0.061685 0.075688 0.054329 -0.079615 0.18613 -0.036606 0.015523 0.022629
2.2188 0.062261 0.057458 0.079522 0.067696 0 0.062152 0.068572 0.057864 0.092289 0.044668 0.072265 -16.363 -0.018582 0.023729 -0.014451 -0.046555 -0.050262 -0.19998 -0.23636 -0.47306 -0.040882 -0.14012 -0.18738 -0.059433 -0.00022395 -0.0040937 0.00021116 0.00041898 -0.99728 0.05991 0.065375 0.081964 0.051488 -0.1175 0.16249 -0.040143 -0.072076 0.0094927
2.2227 0.063313 0.057414 0.059455 0.05512 0 0.057194 0.070498 0.061692 0.092191 0.049093 0.075449 -16.784 -0.029706 -0.015289 -0.026503 -0.070897 -0.10771 -0.22081 -0.21721 -0.45044 -0.04929 -0.1965 -0.19771 -0.065383 -0.00011257 -0.0047664 0.00071525 -0.00010154 -0.99239 0.062109 0.061038 0.081185 0.04897 -0.15866 0.11644 -0.020548 -0.12983 -0.0031369
2.2266 0.060529 0.058899 0.048642 0.051996 0 0.057651 0.063144 0.069335 0.085635 0.059435 0.076985 -17.202 -0.05809 -0.061243 -0.040799 -0.09278 -0.19814 -0.21868 -0.22093 -0.42016 -0.063698 -0.26896 -0.20297 -0.071177 0.00017629 -0.005035 0.00062729 -0.00042824 -0.9992 0.069191 0.055836 0.076247 0.055012 -0.19268 0.059964 0.017247 -0.13573 -0.012035
2.2305 0.057229 0.062288 0.066021 0.059168 0 0.06664 0.052974 0.076556 0.076632 0.075952 0.07809 -17.603 -0.10156 -0.099457 -0.054217 -0.10507 -0.29283 -0.19722 -0.25062 -0.40249 -0.082948 -0.33992 -0.20505 -0.081316 0.00043111 -0.0047785 0.00014033 -0.00026151 -1.0351 0.075142 0.057426 0.071711 0.070644 -0.20933 0.012622 0.049261 -0.0931 -0.018565
2.2344 0.056788 0.065952 0.098289 0.070958 0 0.078396 0.04723 0.080773 0.069179 0.092771 0.080607 -17.978 -0.15195 -0.12545 -0.063749 -0.10826 -0.37072 -0.17048 -0.29618 -0.40292 -0.10246 -0.39746 -0.2055 -0.095241 0.00055151 -0.0041985 -0.00013712 0.00041068 -1.0844 0.074353 0.066445 0.069685 0.086428 -0.21002 -0.02039 0.062089 -0.026955 -0.025881
2.2383 0.05937 0.066977 0.11155 0.078964 0 0.082883 0.048608 0.081925 0.066206 0.098796 0.085392 -18.338 -0.20302 -0.13765 -0.067335 -0.10372 -0.42072 -0.14681 -0.35103 -0.42227 -0.1186 -0.4346 -0.20619 -0.11112 0.00063891 -0.0036468 0.00015823 0.0011304 -1.1109 0.067933 0.075743 0.069069 0.08977 -0.19628 -0.037794 0.051061 0.048165 -0.035147
2.2422 0.061942 0.063376 0.086233 0.07702 0 0.074719 0.054658 0.079905 0.068342 0.086971 0.091434 -18.702 -0.2476 -0.1358 -0.063155 -0.093933 -0.43404 -0.13434 -0.40754 -0.45892 -0.12739 -0.44552 -0.2084 -0.12619 0.00084584 -0.0033426 0.0008013 0.0012623 -1.0885 0.061982 0.077114 0.068455 0.076517 -0.17085 -0.040077 0.014764 0.11712 -0.046966
2.2461 0.061542 0.056014 0.038378 0.065121 0 0.057941 0.061242 0.073328 0.073131 0.06257 0.095869 -19.078 -0.26626 -0.11949 -0.047949 -0.085902 -0.39626 -0.14404 -0.4496 -0.50441 -0.11948 -0.4183 -0.21048 -0.13119 0.001156 -0.0033054 0.0012733 0.00059293 -1.022 0.060535 0.068981 0.068497 0.055591 -0.13928 -0.027999 -0.038062 0.15414 -0.057776
2.25 0.05818 0.048282 0.0054124 0.050023 0 0.042491 0.065802 0.062107 0.076012 0.040179 0.094651 -19.454 -0.25552 -0.096357 -0.027563 -0.085135 -0.33072 -0.16431 -0.47149 -0.54211 -0.098129 -0.36823 -0.20718 -0.12281 0.0013729 -0.0035218 0.0013016 -0.00037488 -0.93935 0.061454 0.057705 0.070425 0.041819 -0.10998 -0.0084373 -0.079928 0.1612 -0.06057
2.2539 0.054236 0.043518 0.0116 0.041206 0 0.036344 0.067462 0.050257 0.072964 0.031221 0.084167 -19.813 -0.21689 -0.068566 -0.0060216 -0.092021 -0.24994 -0.18591 -0.47266 -0.56555 -0.067407 -0.30419 -0.19273 -0.10146 0.0013565 -0.0040419 0.0010414 -0.00083499 -0.86383 0.059312 0.051486 0.072618 0.043417 -0.085296 0.01802 -0.099262 0.1437 -0.051885
2.2578 0.051336 0.042436 0.047279 0.04393 0 0.040335 0.065113 0.043948 0.062791 0.034792 0.063905 -20.148 -0.15368 -0.037631 0.013025 -0.1058 -0.16467 -0.20106 -0.45359 -0.57029 -0.031735 -0.23414 -0.16599 -0.068691 0.0012293 -0.0048018 0.0007742 -0.00045857 -0.79375 0.051201 0.052977 0.070169 0.05553 -0.066745 0.051165 -0.088864 0.107 -0.029831
2.2617 0.048608 0.042956 0.079341 0.054312 0 0.048957 0.056888 0.04534 0.047335 0.041014 0.038606 -20.474 -0.07262 -0.0047458 0.024176 -0.12377 -0.088882 -0.1992 -0.41538 -0.55135 0.001508 -0.169 -0.13247 -0.028166 0.0012651 -0.0054013 0.00055396 0.00025823 -0.70939 0.038985 0.057624 0.059141 0.065106 -0.055771 0.091694 -0.042517 0.058521 0.0068597
2.2656 0.044447 0.042513 0.079781 0.061157 0 0.054804 0.042493 0.048927 0.03015 0.042021 0.017161 -20.811 0.0044566 0.027297 0.022014 -0.1377 -0.039659 -0.17579 -0.36645 -0.51067 0.02005 -0.12318 -0.10101 0.0082815 0.0015391 -0.0052456 0.00022859 0.00048285 -0.59898 0.026705 0.058822 0.041365 0.061919 -0.052911 0.13523 0.025547 0.010438 0.048868
2.2695 0.039478 0.040459 0.046285 0.054453 0 0.052808 0.025989 0.045707 0.015441 0.037992 0.0073507 -21.162 0.062622 0.055376 0.0099568 -0.1438 -0.016677 -0.14326 -0.31698 -0.45946 0.022767 -0.096714 -0.077646 0.033257 0.0017432 -0.0040827 -0.00024379 -0.00010821 -0.47773 0.01736 0.054402 0.024253 0.045963 -0.05685 0.17272 0.089575 -0.031598 0.082976
2.2734 0.036773 0.038248 0.0012604 0.034341 0 0.042615 0.01522 0.032191 0.0075719 0.033063 0.0097506 -21.513 0.095109 0.076881 -0.0095719 -0.14123 -0.020426 -0.10982 -0.27147 -0.40259 0.010168 -0.089109 -0.062394 0.043459 0.0014524 -0.0024089 -0.0006256 -0.0010078 -0.38159 0.012631 0.048125 0.015175 0.026055 -0.068298 0.19729 0.13631 -0.065265 0.10157
2.2773 0.03854 0.037495 -0.025107 0.012815 0 0.029155 0.016883 0.015145 0.009592 0.028581 0.016383 -21.845 0.097424 0.089254 -0.033453 -0.13023 -0.050064 -0.084076 -0.23376 -0.34484 -0.015768 -0.098551 -0.05134 0.036896 0.00062766 -0.0011972 -0.00061446 -0.0014122 -0.34171 0.014149 0.0452 0.015803 0.012559 -0.088018 0.20231 0.15423 -0.088798 0.09809
2.2813 0.042988 0.03819 -0.014463 0.005667 0 0.020837 0.030717 0.0064839 0.020297 0.023117 0.016602 -22.148 0.064084 0.08627 -0.055095 -0.11368 -0.1063 -0.081329 -0.20992 -0.29336 -0.049273 -0.12203 -0.041401 0.011739 -0.00019128 -0.001071 -0.0001867 -0.0010317 -0.36247 0.022846 0.046769 0.021839 0.010837 -0.11926 0.17417 0.12638 -0.097039 0.061953
2.2852 0.045314 0.038955 0.027585 0.020394 0 0.024608 0.048082 0.012766 0.032636 0.018162 0.006156 -22.43 0.013862 0.070499 -0.068736 -0.099456 -0.17433 -0.099316 -0.19769 -0.25182 -0.078043 -0.14905 -0.033033 -0.020262 -0.00030745 -0.001712 0.0003508 -0.0003236 -0.4202 0.036375 0.048895 0.027648 0.019417 -0.15791 0.12225 0.069528 -0.090468 0.0067495
2.2891 0.042309 0.038807 0.072857 0.04957 0 0.039954 0.057155 0.029414 0.037099 0.019787 -0.0083491 -22.704 -0.041799 0.045632 -0.073656 -0.090237 -0.2449 -0.12994 -0.1948 -0.2213 -0.097342 -0.17582 -0.029198 -0.051753 0.00043842 -0.002162 0.00066752 4.9054e-05 -0.48084 0.048508 0.046783 0.03053 0.032266 -0.19918 0.058862 -0.00059348 -0.070115 -0.05469
2.293 0.035808 0.038239 0.087781 0.075195 0 0.057081 0.051437 0.045063 0.029289 0.031763 -0.014029 -22.979 -0.095826 0.014552 -0.069981 -0.086997 -0.31111 -0.16641 -0.20018 -0.20317 -0.10457 -0.20058 -0.032752 -0.077751 0.0014006 -0.0017786 0.00071508 -0.00010001 -0.52069 0.052975 0.039826 0.030821 0.042534 -0.23876 -0.0057992 -0.072651 -0.036922 -0.11249
2.2969 0.031211 0.038396 0.059128 0.080935 0 0.062928 0.034918 0.051292 0.015108 0.048179 -0.0019519 -23.259 -0.14136 -0.019016 -0.058742 -0.089648 -0.36464 -0.19944 -0.21315 -0.1997 -0.097783 -0.22247 -0.044986 -0.092848 0.0016397 -0.00088571 0.00068791 -0.00038822 -0.53652 0.048666 0.032581 0.029479 0.045917 -0.27057 -0.058145 -0.1333 0.007618 -0.15432
2.3008 0.032493 0.039401 0.0088917 0.063177 0 0.051636 0.019394 0.048314 0.0072256 0.056647 0.02545 -23.543 -0.17464 -0.048436 -0.044974 -0.093567 -0.3931 -0.21545 -0.23428 -0.21528 -0.07932 -0.24304 -0.065549 -0.092283 0.00079184 -0.0004347 0.00072152 -0.00038991 -0.54191 0.040604 0.030946 0.027269 0.042715 -0.28373 -0.07801 -0.16673 0.055663 -0.16403
2.3047 0.038757 0.039891 -0.019609 0.033067 0 0.030445 0.015623 0.042311 0.014412 0.050983 0.05581 -23.829 -0.20224 -0.071406 -0.034234 -0.094125 -0.40119 -0.21703 -0.26112 -0.24461 -0.058316 -0.26407 -0.092301 -0.08253 -0.00053901 -0.0010178 0.00071884 -0.00013776 -0.55563 0.035277 0.037243 0.026382 0.037643 -0.28065 -0.072434 -0.17966 0.09667 -0.15033
2.3086 0.045501 0.038405 0.0011631 0.0086015 0 0.014699 0.025315 0.038734 0.033369 0.03916 0.075584 -24.11 -0.22648 -0.086975 -0.028512 -0.090484 -0.39112 -0.20711 -0.29279 -0.28604 -0.038322 -0.28519 -0.1208 -0.066537 -0.0012892 -0.0022589 0.00051561 -5.4177e-05 -0.58955 0.035118 0.048391 0.030927 0.036767 -0.26332 -0.047483 -0.17558 0.12527 -0.11849
2.3125 0.048733 0.035079 0.054935 0.0027235 0 0.015436 0.040419 0.038647 0.051552 0.035657 0.078947 -24.381 -0.24902 -0.094591 -0.029105 -0.082825 -0.36601 -0.18943 -0.32803 -0.33743 -0.02227 -0.30544 -0.14506 -0.047306 -0.00089994 -0.0031972 0.00016134 -0.00045164 -0.64092 0.037686 0.058135 0.043558 0.042866 -0.23486 -0.010848 -0.15847 0.13717 -0.074805
2.3164 0.047569 0.031717 0.093288 0.015542 0 0.030427 0.050107 0.040294 0.058858 0.045061 0.070379 -24.636 -0.26876 -0.092641 -0.03697 -0.074497 -0.33027 -0.17032 -0.36394 -0.39581 -0.013319 -0.32069 -0.16035 -0.028688 0.00017798 -0.0032274 -6.0459e-05 -0.0011951 -0.69239 0.039497 0.060938 0.060957 0.052565 -0.20166 0.023026 -0.13243 0.12583 -0.02951
2.3203 0.043392 0.030109 0.080897 0.035414 0 0.046593 0.04924 0.042163 0.056701 0.05543 0.060079 -24.883 -0.27967 -0.082972 -0.047784 -0.073316 -0.29296 -0.15494 -0.39443 -0.45312 -0.0093371 -0.32598 -0.16613 -0.013034 0.00093323 -0.002611 6.8328e-05 -0.0018629 -0.72037 0.039404 0.054649 0.074002 0.058015 -0.17472 0.041201 -0.1022 0.0988 0.0068869
2.3242 0.037717 0.030386 0.031142 0.047606 0 0.051185 0.041121 0.043591 0.055224 0.05035 0.056418 -25.134 -0.27793 -0.067668 -0.058127 -0.082062 -0.25717 -0.14211 -0.41637 -0.50415 -0.0075369 -0.32052 -0.16565 5.2991e-05 0.00076428 -0.0020934 0.00042391 -0.0021506 -0.70804 0.037919 0.041034 0.074401 0.05243 -0.1576 0.045654 -0.068934 0.065574 0.033435
2.3281 0.031645 0.031142 -0.0060202 0.044442 0 0.041489 0.032879 0.043437 0.061692 0.027519 0.060639 -25.392 -0.26098 -0.047839 -0.066085 -0.10161 -0.22372 -0.13015 -0.42763 -0.54491 -0.0065668 -0.3041 -0.16201 0.010848 2.5683e-05 -0.00213 0.00062841 -0.0020522 -0.65567 0.034696 0.024973 0.062079 0.035453 -0.1517 0.040233 -0.033265 0.031988 0.050302
2.332 0.026914 0.031099 0.005761 0.030088 0 0.025345 0.028698 0.040097 0.072314 0.0032888 0.066605 -25.65 -0.22681 -0.024734 -0.069969 -0.13163 -0.19251 -0.11656 -0.42642 -0.57116 -0.0052772 -0.27725 -0.15433 0.019779 -0.00037735 -0.0025531 0.00043279 -0.0017019 -0.58102 0.028672 0.012985 0.045584 0.014259 -0.15725 0.031438 0.0040708 0.0040337 0.058749
2.3359 0.026041 0.030532 0.052322 0.016836 0 0.013861 0.027503 0.03367 0.075957 -0.0025255 0.065156 -25.891 -0.1744 -0.001029 -0.068108 -0.16626 -0.16124 -0.097458 -0.41046 -0.57178 -0.0039097 -0.24282 -0.13842 0.026383 7.1326e-05 -0.0029123 -1.6396e-05 -0.0011812 -0.50963 0.021162 0.010843 0.034429 -0.0004101 -0.17146 0.036686 0.037898 -0.010296 0.060628
2.3398 0.03035 0.031046 0.084815 0.015734 0 0.013748 0.026494 0.027256 0.065431 0.014447 0.05039 -26.107 -0.11701 0.020369 -0.063574 -0.19475 -0.12878 -0.07639 -0.38845 -0.55225 -0.0039208 -0.20859 -0.11166 0.030545 0.00097339 -0.0029578 -0.00031738 -0.00055362 -0.46148 0.017153 0.020394 0.030823 -0.00054356 -0.18526 0.059624 0.06263 -0.016378 0.059105
2.3438 0.037951 0.034055 0.071945 0.028588 0 0.024725 0.025635 0.024708 0.0443 0.040361 0.024214 -26.308 -0.060071 0.038498 -0.057352 -0.21265 -0.096338 -0.056848 -0.36371 -0.5139 -0.0057283 -0.17706 -0.077245 0.031739 0.0014341 -0.0027005 -0.00021113 -1.1198e-05 -0.44252 0.021419 0.037491 0.029094 0.014444 -0.19539 0.098288 0.074792 -0.017337 0.053461
2.3477 0.044626 0.039512 0.03247 0.04727 0 0.041468 0.027682 0.026685 0.022721 0.058147 -0.0038785 -26.511 -0.008235 0.052855 -0.050152 -0.21684 -0.065812 -0.042352 -0.33918 -0.45895 -0.0092607 -0.15002 -0.04336 0.029635 0.00099752 -0.0021304 0.00017703 0.00016694 -0.44554 0.032849 0.053547 0.023023 0.037226 -0.19938 0.14861 0.071916 -0.016184 0.042808
2.3516 0.047493 0.045981 0.013004 0.06052 0 0.056746 0.033968 0.029735 0.0080299 0.062822 -0.022217 -26.725 0.032757 0.063321 -0.042034 -0.20392 -0.042377 -0.039154 -0.31802 -0.39025 -0.013261 -0.12897 -0.018051 0.023724 0.00014176 -0.0011333 0.00047855 -0.00012248 -0.4585 0.04401 0.061016 0.013039 0.05653 -0.19457 0.20059 0.050443 -0.016631 0.024491
2.3555 0.047828 0.051771 0.036233 0.062436 0 0.064224 0.041534 0.030129 0.00062405 0.061287 -0.024225 -26.943 0.062708 0.072622 -0.031495 -0.18039 -0.033031 -0.04904 -0.29992 -0.31876 -0.013211 -0.11191 -0.0049389 0.015736 -0.00018221 0.00018285 0.00042893 -0.00063919 -0.47525 0.047902 0.059138 0.0058438 0.063612 -0.18326 0.2362 0.016406 -0.019235 -0.0010877
2.3594 0.049874 0.056071 0.077041 0.055907 0 0.06144 0.045842 0.028482 -0.0016552 0.060002 -0.012275 -27.15 0.085717 0.082678 -0.017797 -0.15514 -0.038157 -0.066445 -0.28221 -0.25324 -0.0067295 -0.096891 -0.0035449 0.007786 0.00048427 0.0012063 6.9516e-05 -0.00098732 -0.50243 0.045251 0.054854 0.0075785 0.057693 -0.16981 0.25082 -0.020913 -0.02105 -0.029551
2.3633 0.056703 0.059335 0.092262 0.049038 0 0.052267 0.046527 0.029769 0.002193 0.057311 0.004926 -27.343 0.103 0.093734 -0.00080466 -0.13281 -0.058188 -0.087705 -0.26359 -0.19913 0.0073408 -0.084113 -0.012864 0.00090054 0.0016142 0.0011392 -0.00034901 -0.00099312 -0.55786 0.044047 0.057198 0.018328 0.046683 -0.15668 0.24317 -0.05666 -0.019945 -0.057739
2.3672 0.067372 0.062894 0.069643 0.048624 0 0.045927 0.049192 0.038321 0.015355 0.049316 0.019282 -27.528 0.11545 0.10546 0.019201 -0.11753 -0.092728 -0.10872 -0.24304 -0.1614 0.029504 -0.074401 -0.033705 -0.0040858 0.0021828 -0.00023879 -0.00060732 -0.00084813 -0.65957 0.051189 0.069417 0.033423 0.041985 -0.14629 0.21406 -0.086392 -0.013817 -0.082198
2.3711 0.078127 0.06812 0.040879 0.056344 0 0.051159 0.059992 0.05322 0.036827 0.040045 0.028857 -27.714 0.11911 0.11325 0.039341 -0.11458 -0.14215 -0.12308 -0.22227 -0.15149 0.058518 -0.07454 -0.067464 -0.0068618 0.0016577 -0.0021945 -0.00066082 -0.00085395 -0.81144 0.065125 0.085823 0.048924 0.05053 -0.1433 0.16764 -0.10466 -0.00015523 -0.095934
2.375 0.086004 0.075503 0.045134 0.069649 0 0.069163 0.078059 0.069182 0.058701 0.040926 0.03781 -27.896 0.11174 0.11224 0.054447 -0.11834 -0.19817 -0.13267 -0.20766 -0.16259 0.08598 -0.087906 -0.11341 -0.0099427 0.00050381 -0.0036193 -0.0006057 -0.0010811 -0.99597 0.077593 0.096632 0.064479 0.07 -0.14747 0.1196 -0.11705 0.015526 -0.10108
2.3789 0.090869 0.084101 0.085262 0.084678 0 0.091765 0.094406 0.081798 0.072456 0.05845 0.051719 -28.055 0.091837 0.1001 0.061804 -0.12555 -0.25816 -0.14084 -0.20395 -0.19143 0.10737 -0.11596 -0.16798 -0.014801 -0.00028881 -0.0040912 -0.00056352 -0.0013494 -1.1821 0.082453 0.096676 0.080909 0.091198 -0.15868 0.074992 -0.127 0.029564 -0.1003
2.3828 0.094227 0.091817 0.12569 0.097834 0 0.10734 0.099857 0.091123 0.078313 0.084754 0.072988 -28.181 0.058863 0.075613 0.059509 -0.13376 -0.32019 -0.15066 -0.21496 -0.23519 0.11915 -0.15916 -0.2266 -0.022491 -0.00016446 -0.0042967 -0.00059561 -0.0015256 -1.3438 0.081694 0.089967 0.096704 0.1055 -0.17671 0.037069 -0.13694 0.039136 -0.096182
2.3867 0.09687 0.096562 0.13247 0.10578 0 0.10968 0.094622 0.099798 0.086579 0.10365 0.099858 -28.278 0.012683 0.037808 0.045237 -0.14039 -0.38253 -0.16674 -0.24636 -0.29119 0.11665 -0.21749 -0.28559 -0.034186 0.00051554 -0.0052745 -0.00067379 -0.0017265 -1.4755 0.082216 0.085795 0.10862 0.11085 -0.20161 0.0083798 -0.1492 0.040849 -0.092489
2.3906 0.098325 0.097542 0.10885 0.10614 0 0.10196 0.089287 0.10851 0.10773 0.10651 0.1284 -28.361 -0.038855 -0.0065527 0.021679 -0.14502 -0.44238 -0.19095 -0.29717 -0.35407 0.099713 -0.28272 -0.34192 -0.048649 0.00091212 -0.0072194 -0.00069796 -0.0021451 -1.5887 0.087755 0.090048 0.11581 0.11141 -0.23092 -0.012426 -0.16162 0.03617 -0.09279
2.3945 0.098265 0.09559 0.087601 0.09984 0 0.092739 0.095119 0.11461 0.1407 0.10006 0.15448 -28.445 -0.085932 -0.047483 -0.0035458 -0.1497 -0.49722 -0.21701 -0.35467 -0.41836 0.076427 -0.34416 -0.39198 -0.062538 0.00056781 -0.0091464 -0.00057266 -0.0027222 -1.6952 0.095506 0.09999 0.12188 0.11226 -0.26007 -0.02878 -0.1696 0.032161 -0.095082
2.3984 0.097464 0.092232 0.092073 0.092319 0 0.088558 0.11271 0.11567 0.17171 0.097405 0.17437 -28.529 -0.12353 -0.079544 -0.026293 -0.15538 -0.54425 -0.23999 -0.41104 -0.48123 0.051366 -0.39609 -0.43182 -0.073814 -0.00020513 -0.0098491 -0.00032881 -0.0031217 -1.7897 0.10077 0.10719 0.13123 0.11505 -0.2861 -0.040866 -0.1702 0.033231 -0.09704
2.4023 0.096734 0.088417 0.11222 0.090717 0 0.089876 0.13028 0.1134 0.18556 0.10272 0.1851 -28.606 -0.14748 -0.097983 -0.042663 -0.16274 -0.58057 -0.25464 -0.4582 -0.53978 0.029206 -0.43345 -0.45895 -0.080566 -0.00074986 -0.0091825 -0.00018266 -0.0030983 -1.8503 0.10304 0.10528 0.14328 0.11824 -0.30605 -0.048416 -0.16102 0.043502 -0.095955
2.4063 0.095278 0.08416 0.12092 0.09773 0 0.092608 0.1338 0.11259 0.1782 0.10746 0.18591 -28.669 -0.15183 -0.095204 -0.046333 -0.17123 -0.59784 -0.25029 -0.48048 -0.58628 0.018159 -0.44732 -0.47336 -0.079417 -0.00077853 -0.0082885 -0.00040595 -0.0028173 -1.8541 0.10554 0.094909 0.15138 0.12005 -0.31335 -0.047821 -0.13902 0.069402 -0.085955
2.4102 0.090982 0.079281 0.10757 0.10767 0 0.09192 0.11914 0.11583 0.15869 0.10163 0.17942 -28.722 -0.14502 -0.07889 -0.040476 -0.17727 -0.59768 -0.22977 -0.47845 -0.61591 0.018568 -0.44388 -0.47554 -0.072508 -0.00059559 -0.0084668 -0.0010463 -0.0026916 -1.7924 0.109 0.081677 0.14836 0.11948 -0.30896 -0.039349 -0.11213 0.10424 -0.067832
2.4141 0.082796 0.074098 0.088085 0.10948 0 0.084567 0.095058 0.11969 0.13955 0.086042 0.17005 -28.769 -0.13362 -0.056059 -0.029341 -0.17875 -0.58382 -0.19954 -0.45829 -0.62638 0.027625 -0.42906 -0.46335 -0.062204 -0.00064895 -0.0098356 -0.0017501 -0.0028873 -1.6718 0.1083 0.070363 0.13323 0.11448 -0.29602 -0.025329 -0.086449 0.14079 -0.045119
2.418 0.072449 0.069065 0.081858 0.095516 0 0.069685 0.074719 0.1173 0.12609 0.070981 0.15975 -28.804 -0.12212 -0.031729 -0.01621 -0.17434 -0.55932 -0.16524 -0.42529 -0.61549 0.042907 -0.40692 -0.43188 -0.050195 -0.00097922 -0.011158 -0.0019321 -0.0031089 -1.504 0.097387 0.061695 0.11205 0.1013 -0.27741 -0.0081981 -0.066357 0.1733 -0.021097
2.4219 0.063163 0.063754 0.086716 0.068684 0 0.049794 0.064709 0.10463 0.11438 0.063586 0.14513 -28.819 -0.11539 -0.011736 -0.0052205 -0.16276 -0.52834 -0.13466 -0.38689 -0.58015 0.061019 -0.38206 -0.37754 -0.03845 -0.001207 -0.011005 -0.001232 -0.0029826 -1.2975 0.077382 0.054268 0.092277 0.0782 -0.25728 0.0081978 -0.056862 0.19437 -0.00055327
2.4258 0.056516 0.056687 0.08342 0.041577 0 0.031401 0.061574 0.084113 0.097649 0.059881 0.11988 -28.81 -0.11709 -0.0016731 -0.0013877 -0.14497 -0.49851 -0.11974 -0.35581 -0.51891 0.076265 -0.35972 -0.30297 -0.028773 -0.00104 -0.0090514 0.00012311 -0.002612 -1.0614 0.05769 0.047974 0.076572 0.050413 -0.24398 0.01614 -0.061356 0.19568 0.0087996
2.4297 0.050953 0.046679 0.062704 0.02757 0 0.022332 0.057453 0.061958 0.072924 0.050965 0.081229 -28.791 -0.12274 0.0027391 -0.0025868 -0.12587 -0.4728 -0.11805 -0.33449 -0.44488 0.087433 -0.33997 -0.21749 -0.020012 -0.00067004 -0.0062485 0.00141 -0.0025835 -0.81143 0.047331 0.044153 0.06217 0.029498 -0.23937 0.015466 -0.072244 0.18478 0.0087687
2.4336 0.043654 0.034422 0.039275 0.030908 0 0.025503 0.047652 0.042376 0.042074 0.035005 0.034715 -28.779 -0.12968 0.0044746 -0.0069233 -0.10735 -0.45071 -0.12661 -0.32163 -0.36366 0.095042 -0.32174 -0.13227 -0.011127 -0.00056947 -0.0038211 0.0019196 -0.0032996 -0.56699 0.04542 0.042451 0.045233 0.024564 -0.24325 0.0074669 -0.085595 0.16649 0.0012421
2.4375 0.033594 0.022383 0.033864 0.043372 0 0.034303 0.032838 0.024893 0.0090226 0.019514 -0.0081622 -28.787 -0.13529 0.0066205 -0.012208 -0.090881 -0.43091 -0.14143 -0.31468 -0.28071 0.10015 -0.30362 -0.054525 -0.001076 -0.00091714 -0.0022101 0.0014635 -0.0043561 -0.33765 0.041552 0.039041 0.024768 0.032511 -0.25445 -0.005667 -0.097654 0.14604 -0.01126
2.4414 0.022302 0.012687 0.045296 0.049685 0 0.035731 0.015699 0.0067817 -0.021989 0.010902 -0.037811 -28.81 -0.1357 0.01392 -0.014515 -0.077495 -0.40891 -0.1546 -0.30685 -0.2037 0.1056 -0.28245 0.014132 0.011782 -0.001336 -0.00097517 0.00045964 -0.0047468 -0.11421 0.02625 0.02953 0.0023803 0.037925 -0.26935 -0.018526 -0.10342 0.13219 -0.023996
2.4453 0.011647 0.0050427 0.048523 0.037499 0 0.020586 -0.0024349 -0.012924 -0.046176 0.0047687 -0.053076 -28.834 -0.1308 0.026517 -0.011985 -0.06489 -0.38003 -0.15899 -0.29008 -0.13598 0.11483 -0.25618 0.074741 0.026554 -0.0012766 0.00044911 -0.00043052 -0.0037969 0.1216 0.00045289 0.013873 -0.020315 0.025172 -0.28018 -0.024397 -0.10372 0.12892 -0.032509
2.4492 0.0015135 -0.0030007 0.023412 0.005388 0 -0.0080439 -0.021097 -0.032303 -0.059334 -0.0097568 -0.060756 -28.846 -0.1226 0.041127 -0.0060882 -0.051375 -0.34493 -0.15537 -0.26398 -0.075661 0.12812 -0.22531 0.12744 0.041164 -0.00062767 0.0020924 -0.00077004 -0.0018684 0.37441 -0.025852 -0.0026029 -0.042574 -0.0073692 -0.28395 -0.022759 -0.10231 0.13303 -0.037356
2.4531 -0.0097577 -0.013523 -0.019431 -0.035771 0 -0.03658 -0.038214 -0.048708 -0.061651 -0.03565 -0.0692 -28.84 -0.11228 0.055191 0.0018349 -0.036373 -0.30528 -0.14542 -0.22959 -0.021528 0.14518 -0.19041 0.17107 0.053957 0.00014223 0.0035519 -0.00055414 -5.4869e-05 0.6216 -0.043669 -0.014077 -0.062889 -0.04467 -0.27933 -0.014285 -0.10174 0.14155 -0.039722
2.457 -0.022798 -0.025978 -0.047943 -0.068697 0 -0.051985 -0.05007 -0.060934 -0.060063 -0.061017 -0.082159 -28.819 -0.10115 0.06567 0.0099522 -0.019735 -0.26397 -0.13213 -0.18943 0.028038 0.16514 -0.15246 0.20533 0.063023 0.00048193 0.0045734 -8.2272e-05 0.00083826 0.82444 -0.052481 -0.02005 -0.077983 -0.067367 -0.26579 -0.00081376 -0.10477 0.15044 -0.041624
2.4609 -0.035811 -0.037582 -0.043936 -0.079864 0 -0.051777 -0.054605 -0.069062 -0.064253 -0.069467 -0.097643 -28.784 -0.090371 0.067858 0.014988 -0.0041963 -0.23032 -0.12275 -0.15213 0.073179 0.18479 -0.11467 0.23178 0.065002 0.00032961 0.0053415 0.00031448 0.00095542 0.95552 -0.05794 -0.025459 -0.084805 -0.067923 -0.2451 0.011536 -0.11404 0.15218 -0.047575
2.4648 -0.046168 -0.04592 -0.023812 -0.068282 0 -0.044053 -0.05423 -0.073157 -0.07803 -0.05759 -0.1109 -28.744 -0.080135 0.065182 0.017442 0.0071332 -0.20797 -0.11939 -0.12387 0.11304 0.20127 -0.080944 0.25199 0.062675 0.00011523 0.0061723 0.00047378 0.0010313 1.0173 -0.064069 -0.03464 -0.083615 -0.055715 -0.22462 0.018633 -0.12483 0.14764 -0.057084
2.4688 -0.053139 -0.05106 -0.020293 -0.046965 0 -0.038995 -0.054375 -0.073202 -0.094414 -0.040091 -0.11742 -28.71 -0.070994 0.059979 0.018326 0.013047 -0.19778 -0.12128 -0.10658 0.14488 0.21351 -0.053889 0.26512 0.057775 0.00021393 0.0070611 0.00044985 0.0014826 1.0356 -0.069691 -0.045927 -0.078239 -0.047134 -0.20737 0.019999 -0.13404 0.13901 -0.068358
2.4727 -0.058462 -0.055118 -0.046148 -0.034775 0 -0.041284 -0.058863 -0.0703 -0.10065 -0.036227 -0.11398 -28.693 -0.063815 0.054615 0.018794 0.013037 -0.19954 -0.12698 -0.10119 0.16602 0.22086 -0.035919 0.26807 0.052149 0.0005079 0.00767 0.00043209 0.0019942 1.0373 -0.072256 -0.053396 -0.072814 -0.051145 -0.1959 0.015987 -0.13886 0.12892 -0.079172
2.4766 -0.064149 -0.060034 -0.081656 -0.043174 0 -0.049934 -0.066935 -0.066865 -0.089534 -0.051742 -0.099069 -28.698 -0.061296 0.05264 0.02088 0.0073223 -0.21207 -0.1331 -0.10837 0.17062 0.22247 -0.031859 0.25858 0.048755 0.00057412 0.0077524 0.00058192 0.0020133 1.0343 -0.072819 -0.054112 -0.068697 -0.063899 -0.19373 0.0085186 -0.13507 0.12227 -0.084846
2.4805 -0.070246 -0.066058 -0.09913 -0.067647 0 -0.062686 -0.07494 -0.064822 -0.066453 -0.075043 -0.074637 -28.714 -0.067323 0.055491 0.025654 0.00089597 -0.22819 -0.13519 -0.12284 0.15831 0.21997 -0.042527 0.23809 0.049729 0.00025986 0.0074657 0.00086968 0.0014981 1.0272 -0.075165 -0.052506 -0.064999 -0.075601 -0.20074 0.0026248 -0.1231 0.12281 -0.081361
2.4844 -0.075167 -0.072211 -0.094411 -0.091296 0 -0.07786 -0.080488 -0.063899 -0.045386 -0.090189 -0.047592 -28.726 -0.081837 0.060955 0.031736 -0.0025472 -0.24307 -0.13346 -0.1396 0.1359 0.21553 -0.062628 0.21162 0.053891 -6.6825e-05 0.0071801 0.0010507 0.0010097 1.0185 -0.080464 -0.056215 -0.061548 -0.080662 -0.21384 -3.5462e-05 -0.1075 0.12817 -0.070677
2.4883 -0.077923 -0.0776 -0.088381 -0.098547 0 -0.091949 -0.084284 -0.062537 -0.037833 -0.091456 -0.027787 -28.734 -0.10433 0.067535 0.037981 -0.0014341 -0.25472 -0.12876 -0.15648 0.1079 0.21016 -0.088371 0.18543 0.060223 7.5727e-05 0.0070271 0.00086868 0.0010605 1.0165 -0.084966 -0.067451 -0.059955 -0.080751 -0.23159 0.00072265 -0.090877 0.13607 -0.054591
2.4922 -0.079202 -0.081738 -0.098452 -0.087737 0 -0.098471 -0.08783 -0.060599 -0.044898 -0.08471 -0.022327 -28.75 -0.1335 0.07359 0.043076 0.0051852 -0.26179 -0.12251 -0.17164 0.079434 0.20481 -0.11517 0.16481 0.0674 0.00068445 0.0067586 0.00035708 0.0015297 1.0266 -0.084361 -0.079569 -0.061183 -0.07971 -0.25241 0.0044656 -0.075861 0.14367 -0.035576
2.4961 -0.079895 -0.083745 -0.11582 -0.071636 0 -0.092549 -0.090077 -0.060273 -0.05855 -0.077222 -0.030627 -28.795 -0.16434 0.077132 0.044795 0.016731 -0.26268 -0.11745 -0.18249 0.061027 0.20093 -0.1316 0.15356 0.073007 0.0012129 0.0061044 -7.9482e-05 0.0018572 1.0414 -0.079396 -0.083234 -0.063114 -0.078011 -0.27411 0.0093116 -0.065243 0.14514 -0.018754
2.5 -0.079162 -0.082057 -0.11624 -0.065502 0 -0.077277 -0.087325 -0.063437 -0.069056 -0.069857 -0.045218 -28.875 -0.18959 0.079733 0.044636 0.027859 -0.25948 -0.11326 -0.18917 0.054544 0.19891 -0.13322 0.1537 0.076922 0.001171 0.0052031 1.2466e-05 0.0017648 1.0443 -0.075258 -0.075872 -0.062283 -0.073204 -0.29405 0.013649 -0.055737 0.14122 -0.0058206
2.5039 -0.074897 -0.07569 -0.090782 -0.073558 0 -0.063286 -0.076966 -0.068472 -0.071395 -0.060054 -0.058013 -28.976 -0.20705 0.082611 0.04412 0.036613 -0.25211 -0.10793 -0.19135 0.058621 0.19894 -0.12009 0.16432 0.080049 0.00071079 0.0045746 0.00064562 0.0016083 1.0246 -0.075031 -0.064143 -0.058514 -0.064611 -0.31087 0.018226 -0.044686 0.13425 0.0044538
2.5078 -0.066421 -0.065831 -0.058755 -0.085924 0 -0.059437 -0.061255 -0.070938 -0.066812 -0.049421 -0.066172 -29.079 -0.21595 0.086444 0.044528 0.041942 -0.24028 -0.09943 -0.18878 0.071183 0.20105 -0.093642 0.18066 0.08332 0.00049495 0.0046274 0.0012532 0.0019202 0.9876 -0.075479 -0.056756 -0.056549 -0.055573 -0.3234 0.024109 -0.030054 0.12658 0.013692
2.5117 -0.056098 -0.055605 -0.046661 -0.088025 0 -0.063602 -0.04698 -0.068127 -0.0607 -0.044506 -0.072151 -29.179 -0.21694 0.091423 0.047558 0.043511 -0.22279 -0.084235 -0.18089 0.088292 0.20525 -0.057625 0.19595 0.088283 0.0009489 0.0052308 0.001159 0.0026995 0.94828 -0.070963 -0.055644 -0.061301 -0.050367 -0.32973 0.033665 -0.0094187 0.12202 0.025106
2.5156 -0.047568 -0.047712 -0.058003 -0.073179 0 -0.064263 -0.040804 -0.062258 -0.059071 -0.049172 -0.078717 -29.288 -0.21841 0.093427 0.052659 0.044596 -0.20018 -0.060974 -0.17006 0.10112 0.20992 -0.025345 0.20544 0.095565 0.0017258 0.0058157 0.00028018 0.0033324 0.91414 -0.060959 -0.055249 -0.071169 -0.049851 -0.32897 0.048709 0.015061 0.12304 0.042371
2.5195 -0.042321 -0.042279 -0.069644 -0.047262 0 -0.052545 -0.044109 -0.057921 -0.064385 -0.058515 -0.084881 -29.421 -0.22785 0.088053 0.056165 0.047688 -0.17718 -0.03537 -0.16147 0.10552 0.21249 -0.0057011 0.20918 0.10271 0.0020106 0.0058922 -0.0006613 0.0032683 0.8758 -0.05144 -0.050268 -0.077463 -0.051223 -0.32405 0.065604 0.037028 0.12543 0.063173
2.5234 -0.038603 -0.037335 -0.058706 -0.022832 0 -0.03218 -0.051623 -0.056194 -0.072145 -0.062651 -0.087005 -29.576 -0.2488 0.07234 0.055144 0.052811 -0.1577 -0.012118 -0.15914 0.099447 0.2108 -0.0028595 0.21021 0.10734 0.0013628 0.0054452 -0.00073105 0.0026469 0.81493 -0.047601 -0.042557 -0.07204 -0.051779 -0.31674 0.080657 0.052195 0.12517 0.084768
2.5273 -0.034019 -0.031483 -0.028311 -0.0095023 0 -0.016279 -0.054973 -0.052628 -0.071999 -0.056408 -0.08309 -29.732 -0.28371 0.043942 0.046642 0.059128 -0.14592 0.0036405 -0.1672 0.08152 0.20264 -0.019525 0.2095 0.10681 0.00018851 0.0048494 0.00032692 0.0021104 0.7221 -0.046664 -0.039026 -0.05575 -0.05149 -0.30899 0.089573 0.056501 0.11776 0.10377
2.5313 -0.02873 -0.025737 -0.0029695 -0.0088895 0 -0.014104 -0.048633 -0.042475 -0.055647 -0.0436 -0.074732 -29.872 -0.33433 -0.0002833 0.024525 0.060802 -0.15155 0.00041986 -0.19527 0.048296 0.18226 -0.058515 0.20311 0.094563 -0.00066032 0.0044643 0.0017865 0.002016 0.60763 -0.040471 -0.043003 -0.038382 -0.051079 -0.30448 0.081404 0.042609 0.092928 0.11168
2.5352 -0.025297 -0.022346 -0.00073084 -0.016278 0 -0.022203 -0.034053 -0.027717 -0.026591 -0.031391 -0.064466 -29.994 -0.38869 -0.049918 -0.0076413 0.050813 -0.17296 -0.020965 -0.24058 0.0040461 0.15056 -0.10611 0.18497 0.071011 -0.00070688 0.0043462 0.0025717 0.0020116 0.49559 -0.025943 -0.049276 -0.02949 -0.048575 -0.30431 0.055028 0.016716 0.052111 0.10654
2.5391 -0.025231 -0.021896 -0.015051 -0.025136 0 -0.029317 -0.018931 -0.017092 -0.0013182 -0.022323 -0.052157 -30.119 -0.43871 -0.096645 -0.044848 0.027111 -0.20451 -0.055184 -0.29753 -0.048791 0.11004 -0.15382 0.15278 0.039031 -0.00021336 0.0042958 0.0022288 0.0015221 0.40635 -0.010872 -0.04888 -0.029508 -0.039756 -0.30743 0.014495 -0.014477 0.00095747 0.090816
2.543 -0.026421 -0.022112 -0.025332 -0.030308 0 -0.028801 -0.011703 -0.017503 0.003089 -0.013677 -0.035353 -30.261 -0.4784 -0.13398 -0.082708 -0.010829 -0.24074 -0.097236 -0.36092 -0.10864 0.063082 -0.19589 0.11112 0.001392 0.00023206 0.0040799 0.0012845 0.00057952 0.34182 -0.0066702 -0.038432 -0.030402 -0.023024 -0.31273 -0.035856 -0.045649 -0.055119 0.067103
2.5469 -0.024816 -0.019932 -0.020517 -0.029274 0 -0.024116 -0.014849 -0.025495 -0.014206 -0.0038513 -0.01357 -30.422 -0.50057 -0.15376 -0.11507 -0.062294 -0.27337 -0.13972 -0.42316 -0.17387 0.013215 -0.22605 0.06837 -0.037733 0.00035638 0.0035669 0.00066101 -4.0481e-05 0.2836 -0.015 -0.023578 -0.024655 -0.0030704 -0.31841 -0.089041 -0.069943 -0.10799 0.039607
2.5508 -0.018673 -0.014628 -0.0074601 -0.022705 0 -0.021781 -0.02223 -0.028806 -0.033623 0.0036121 0.0087614 -30.586 -0.49809 -0.14781 -0.13202 -0.11809 -0.28678 -0.16905 -0.46921 -0.24007 -0.031102 -0.23974 0.030904 -0.069735 0.00034464 0.0027271 0.00078128 0.00036455 0.20513 -0.023779 -0.012893 -0.012439 0.01185 -0.32155 -0.12907 -0.078947 -0.14251 0.016804
2.5547 -0.010485 -0.0084602 0.0022035 -0.014159 0 -0.021432 -0.02341 -0.017759 -0.031001 0.004128 0.024938 -30.737 -0.47983 -0.12686 -0.1354 -0.1666 -0.28105 -0.18393 -0.49659 -0.30178 -0.065665 -0.24436 0.00029325 -0.092381 0.00042216 0.0016271 0.0012712 0.0015495 0.090106 -0.018665 -0.0093249 0.00042789 0.016984 -0.32273 -0.15076 -0.07731 -0.15822 0.00074292
2.5586 -0.0042187 -0.0040755 0.0064858 -0.0076621 0 -0.015878 -0.012296 0.0048005 -0.00041438 -0.001162 0.032006 -30.877 -0.44943 -0.096971 -0.12683 -0.20302 -0.25825 -0.18545 -0.50491 -0.35542 -0.088439 -0.24312 -0.024558 -0.10537 0.00048584 0.00046951 0.0014823 0.0024395 -0.05378 0.0015147 -0.0086271 0.010186 0.014945 -0.32323 -0.15266 -0.068478 -0.15624 -0.009354
2.5625 -0.00097611 -0.0015796 0.010713 -0.0040445 0 -0.0013486 0.0070865 0.02557 0.038587 -0.0054069 0.033558 -31.021 -0.41074 -0.064607 -0.10874 -0.22409 -0.22218 -0.17595 -0.49523 -0.39765 -0.098164 -0.23912 -0.043909 -0.10925 0.00027186 -0.00043946 0.0011927 0.0022047 -0.1955 0.022486 -0.0056758 0.018776 0.012081 -0.32463 -0.13501 -0.056473 -0.13917 -0.015186
2.5664 0.0019454 0.0014289 0.015491 0.00030352 0 0.015209 0.023468 0.03305 0.058105 -0.0035673 0.035739 -31.176 -0.36818 -0.04028 -0.085415 -0.22732 -0.18203 -0.16091 -0.47011 -0.42129 -0.09251 -0.23533 -0.056679 -0.10572 -0.00018454 -0.00088182 0.00073344 0.0011469 -0.29789 0.028689 -0.0005293 0.029328 0.011594 -0.33048 -0.099572 -0.04848 -0.11268 -0.021504
2.5703 0.007582 0.0069886 0.014914 0.0098097 0 0.022182 0.028075 0.027571 0.047574 0.0020802 0.040331 -31.337 -0.32635 -0.028643 -0.063628 -0.22452 -0.15211 -0.14923 -0.44114 -0.42731 -0.076881 -0.23141 -0.062846 -0.1006 -0.00044987 -0.00093472 0.00049822 0.00040318 -0.34176 0.018993 0.0028978 0.039858 0.011455 -0.34147 -0.059047 -0.049064 -0.088537 -0.03341
2.5742 0.015577 0.01441 0.0084731 0.02412 0 0.016833 0.022503 0.019333 0.022626 0.0059715 0.042349 -31.494 -0.28629 -0.025866 -0.04483 -0.22476 -0.13576 -0.14258 -0.41413 -0.42023 -0.055711 -0.22539 -0.064792 -0.095881 -0.00016686 -0.0009422 0.00047859 0.00075767 -0.33944 0.0072075 0.0032481 0.043855 0.0093294 -0.35468 -0.020342 -0.056542 -0.070692 -0.050061
2.5781 0.022599 0.021092 0.0077065 0.036715 0 0.010156 0.016986 0.017513 0.0086064 0.0079474 0.035118 -31.64 -0.24859 -0.028274 -0.029031 -0.23293 -0.13348 -0.14071 -0.39171 -0.40261 -0.031087 -0.21585 -0.065235 -0.091675 0.00044216 -0.0012143 0.0003635 0.0018282 -0.32574 0.0072989 0.0047027 0.037754 0.0080243 -0.36707 0.013229 -0.069015 -0.060453 -0.069441
2.582 0.026378 0.025501 0.023387 0.040309 0 0.015757 0.020473 0.022302 0.016155 0.014829 0.018008 -31.785 -0.21366 -0.030738 -0.015357 -0.25304 -0.14383 -0.14203 -0.37561 -0.37742 -0.004784 -0.20136 -0.064272 -0.087137 0.00070892 -0.0017362 2.3287e-05 0.0024877 -0.33244 0.019768 0.012455 0.026291 0.013871 -0.3745 0.039283 -0.083569 -0.057868 -0.088096
2.5859 0.028578 0.02891 0.047191 0.034106 0 0.034246 0.032316 0.02728 0.033665 0.03147 -0.00092452 -31.941 -0.18298 -0.022497 -0.00022195 -0.28427 -0.15869 -0.14075 -0.36548 -0.34801 0.0228 -0.18138 -0.059727 -0.076759 0.00023408 -0.0021967 -0.00025542 0.0020377 -0.36823 0.033444 0.026107 0.018615 0.028962 -0.36669 0.057263 -0.093759 -0.059563 -0.095756
2.5898 0.033202 0.034087 0.055236 0.025233 0 0.051224 0.043984 0.027867 0.042591 0.05195 -0.010278 -32.106 -0.15541 -0.003415 0.018121 -0.3129 -0.16812 -0.13451 -0.3564 -0.31754 0.05193 -0.16097 -0.051105 -0.058551 -0.000603 -0.0023121 -8.5592e-05 0.00087692 -0.42181 0.039239 0.039273 0.019031 0.046383 -0.34536 0.072768 -0.09798 -0.059799 -0.091088
2.5938 0.042457 0.042627 0.036386 0.022512 0 0.052603 0.048861 0.025993 0.037477 0.063311 -0.0039641 -32.265 -0.13024 0.024703 0.03955 -0.33179 -0.17003 -0.12407 -0.34704 -0.28628 0.082702 -0.14281 -0.042602 -0.03227 -0.00096853 -0.0020956 0.00054034 1.2005e-05 -0.48391 0.039693 0.046353 0.023132 0.055419 -0.3126 0.087271 -0.096355 -0.057282 -0.075073
2.5977 0.054825 0.053903 0.012922 0.029149 0 0.041213 0.049564 0.026977 0.029437 0.059834 0.014254 -32.4 -0.10646 0.059091 0.063468 -0.33512 -0.16395 -0.11096 -0.33665 -0.25459 0.11481 -0.12918 -0.04118 0.001342 -0.00043962 -0.0017989 0.0011961 1.2072e-05 -0.56488 0.044339 0.048787 0.024133 0.052617 -0.27159 0.10166 -0.089416 -0.051442 -0.049935
2.6016 0.067239 0.066386 0.02249 0.042064 0 0.036058 0.054927 0.033825 0.031695 0.051899 0.033812 -32.503 -0.081989 0.09397 0.088065 -0.31533 -0.15244 -0.099387 -0.32566 -0.22324 0.14675 -0.12327 -0.051388 0.039571 0.000523 -0.0016393 0.0014619 0.00052021 -0.68896 0.057888 0.053591 0.022154 0.046935 -0.22893 0.11546 -0.078057 -0.04292 -0.020998
2.6055 0.078442 0.079271 0.074598 0.057812 0 0.053886 0.070078 0.045774 0.045266 0.057631 0.04516 -32.59 -0.054182 0.12058 0.11012 -0.27911 -0.14571 -0.095014 -0.31739 -0.19639 0.17387 -0.12423 -0.072696 0.073682 0.0010276 -0.0016651 0.0013278 0.00073006 -0.87056 0.075585 0.06596 0.025341 0.052367 -0.19565 0.12562 -0.063856 -0.035193 0.0015595
2.6094 0.089582 0.092382 0.13167 0.077287 0 0.091939 0.09063 0.061285 0.06038 0.084544 0.046426 -32.679 -0.023847 0.13702 0.12899 -0.23987 -0.1488 -0.097354 -0.31376 -0.17823 0.19348 -0.12868 -0.10238 0.098859 0.00064851 -0.0019035 0.0010851 0.00019348 -1.097 0.090239 0.084356 0.041048 0.074524 -0.17443 0.13071 -0.046862 -0.029734 0.015248
2.6133 0.10185 0.10495 0.14392 0.10302 0 0.12969 0.10729 0.080057 0.069659 0.12066 0.044594 -32.78 0.0072677 0.14255 0.14462 -0.20565 -0.16384 -0.10495 -0.31587 -0.1725 0.20373 -0.13509 -0.14039 0.1126 -0.00019327 -0.0025436 0.00087347 -0.00089565 -1.3355 0.10106 0.10309 0.067097 0.10461 -0.16581 0.13002 -0.026364 -0.02682 0.020226
2.6172 0.11462 0.11552 0.10552 0.13225 0 0.14736 0.11552 0.1011 0.076198 0.14522 0.050813 -32.883 0.03663 0.13728 0.15733 -0.18426 -0.19177 -0.11537 -0.32451 -0.18287 0.2033 -0.14209 -0.19017 0.11332 -0.00074007 -0.0038311 0.00049016 -0.0020817 -1.5572 0.11312 0.11845 0.093343 0.12711 -0.1689 0.12325 -0.0015144 -0.026253 0.018096
2.6211 0.12654 0.12368 0.067507 0.15508 0 0.1423 0.11944 0.12046 0.08797 0.14805 0.072845 -32.968 0.055246 0.12093 0.16768 -0.18764 -0.23233 -0.12182 -0.34115 -0.21833 0.18996 -0.14998 -0.25397 0.099525 -0.00069095 -0.0057187 -0.00026343 -0.0031104 -1.7556 0.12893 0.13109 0.112 0.13359 -0.1797 0.11042 0.029324 -0.026557 0.015918
2.625 0.13812 0.1317 0.085951 0.16177 0 0.12822 0.12621 0.13347 0.10743 0.13778 0.10937 -33.019 0.060659 0.099486 0.17672 -0.20505 -0.27674 -0.12161 -0.3622 -0.26906 0.17161 -0.16122 -0.32826 0.080988 -0.00041294 -0.0076914 -0.0011271 -0.0039659 -1.9448 0.14377 0.14299 0.125 0.12926 -0.18899 0.095853 0.061358 -0.02622 0.0208
2.6289 0.15213 0.14365 0.15839 0.15255 0 0.1212 0.13832 0.14027 0.13004 0.13176 0.15012 -33.038 0.053431 0.074583 0.18382 -0.22917 -0.32283 -0.11615 -0.38683 -0.32917 0.15204 -0.17784 -0.4049 0.0617 -0.0004181 -0.0090778 -0.0014601 -0.0046139 -2.1457 0.15178 0.15449 0.14024 0.12692 -0.19448 0.08117 0.090495 -0.025804 0.033326
2.6328 0.17093 0.16227 0.22223 0.13931 0 0.12846 0.1533 0.14771 0.15237 0.1404 0.18238 -33.038 0.035278 0.047447 0.18809 -0.25384 -0.36969 -0.10782 -0.41477 -0.39337 0.13424 -0.20155 -0.47747 0.04444 -0.00078148 -0.0096312 -0.00089202 -0.0049276 -2.3769 0.15547 0.16588 0.16143 0.13581 -0.19527 0.067578 0.11275 -0.026342 0.052388
2.6367 0.19375 0.18659 0.22311 0.13682 0 0.1492 0.1704 0.16394 0.1775 0.16211 0.19965 -33.028 0.010169 0.019079 0.18747 -0.27144 -0.4182 -0.10193 -0.44676 -0.45471 0.12157 -0.23492 -0.54619 0.031551 -0.0011668 -0.009798 0.00015228 -0.0049307 -2.653 0.16603 0.18056 0.18374 0.15683 -0.19206 0.056359 0.12136 -0.030442 0.073647
2.6406 0.21685 0.21255 0.17955 0.15217 0 0.18182 0.19451 0.19064 0.2093 0.19098 0.2058 -33.005 -0.010981 -0.008906 0.17956 -0.28048 -0.47224 -0.10795 -0.48508 -0.50851 0.11369 -0.2784 -0.6161 0.020325 -0.0013509 -0.010352 0.00072045 -0.0049789 -2.9819 0.19203 0.20352 0.20021 0.18672 -0.19084 0.048257 0.11038 -0.04252 0.084466
2.6445 0.23631 0.23551 0.16747 0.18261 0 0.22589 0.23009 0.22141 0.24321 0.22441 0.21118 -32.954 -0.023722 -0.035452 0.16579 -0.29007 -0.53158 -0.12611 -0.52966 -0.56032 0.10545 -0.32846 -0.69097 0.0054796 -0.0015503 -0.011716 0.00022228 -0.0055301 -3.3523 0.22861 0.23465 0.21125 0.22355 -0.19514 0.042612 0.085427 -0.062204 0.080045
2.6484 0.24987 0.25207 0.23486 0.22185 0 0.2765 0.27093 0.24816 0.26736 0.26071 0.22452 -32.856 -0.028219 -0.060207 0.14679 -0.30706 -0.59466 -0.15498 -0.58065 -0.61587 0.093094 -0.38422 -0.76976 -0.016216 -0.0021417 -0.013624 -0.00096632 -0.0066943 -3.7236 0.25973 0.26449 0.22554 0.26566 -0.20588 0.039188 0.050234 -0.088973 0.059244
2.6523 0.25628 0.25991 0.3396 0.26575 0 0.3198 0.29914 0.26806 0.2754 0.29185 0.24816 -32.704 -0.02647 -0.083116 0.12338 -0.33833 -0.65894 -0.19175 -0.63781 -0.68166 0.072836 -0.44502 -0.84895 -0.047557 -0.0031422 -0.015446 -0.0018564 -0.0080958 -4.0355 0.27211 0.27964 0.2509 0.3057 -0.22309 0.037598 0.0094682 -0.1217 0.022783
2.6563 0.25418 0.25753 0.38419 0.31008 0 0.33777 0.29827 0.28323 0.27585 0.30379 0.28024 -32.504 -0.029124 -0.10555 0.096203 -0.39598 -0.71608 -0.22784 -0.7002 -0.77279 0.037145 -0.51235 -0.92654 -0.09257 -0.0041166 -0.016806 -0.001829 -0.0092489 -4.2382 0.26629 0.27391 0.28529 0.32897 -0.24423 0.036565 -0.026984 -0.15755 -0.023254
2.6602 0.24322 0.24546 0.31664 0.34453 0 0.31964 0.26927 0.29467 0.2846 0.28756 0.31946 -32.268 -0.049774 -0.13125 0.06689 -0.4697 -0.75988 -0.25305 -0.76197 -0.88661 -0.010359 -0.58503 -1.0018 -0.14381 -0.0046448 -0.017858 -0.0012359 -0.010024 -4.3197 0.25384 0.25383 0.31778 0.32172 -0.2627 0.032774 -0.051254 -0.19109 -0.061951
2.6641 0.22661 0.22809 0.18974 0.3533 0 0.26965 0.23238 0.29925 0.30741 0.24961 0.36459 -32.006 -0.092047 -0.16213 0.035825 -0.54655 -0.78999 -0.26499 -0.81896 -1.0136 -0.064144 -0.66066 -1.07 -0.19481 -0.004785 -0.018975 -0.00099833 -0.010655 -4.3047 0.2449 0.23199 0.33817 0.28333 -0.27642 0.023933 -0.062175 -0.22002 -0.085654
2.668 0.21141 0.21291 0.11172 0.32565 0 0.20535 0.21112 0.29435 0.33273 0.20927 0.40784 -31.716 -0.15653 -0.19908 0.0033947 -0.61508 -0.80702 -0.26299 -0.86738 -1.1437 -0.11914 -0.73604 -1.1193 -0.24031 -0.0049582 -0.020229 -0.001632 -0.011293 -4.2271 0.24039 0.21567 0.34434 0.23031 -0.28474 0.0083112 -0.059587 -0.24266 -0.089754
2.6719 0.20449 0.2063 0.13842 0.26751 0 0.14967 0.21337 0.28397 0.3445 0.18523 0.43103 -31.396 -0.24112 -0.24249 -0.029803 -0.65903 -0.81291 -0.24775 -0.90177 -1.2611 -0.16796 -0.80544 -1.1348 -0.27342 -0.0053871 -0.021216 -0.0027138 -0.011694 -4.1054 0.23616 0.20389 0.34013 0.18699 -0.28812 -0.016214 -0.044256 -0.25701 -0.07016
2.6758 0.2075 0.20925 0.22146 0.20163 0 0.12323 0.22824 0.27679 0.33965 0.18472 0.41409 -31.043 -0.32703 -0.28685 -0.060065 -0.65497 -0.81431 -0.2265 -0.91259 -1.3324 -0.19734 -0.85287 -1.1086 -0.28563 -0.0057735 -0.021406 -0.0033092 -0.011481 -3.9475 0.23204 0.19561 0.32767 0.17032 -0.29156 -0.049089 -0.021699 -0.26029 -0.031087
2.6797 0.21624 0.2174 0.26643 0.15413 0 0.13823 0.24054 0.27627 0.32842 0.20436 0.35261 -30.658 -0.39367 -0.32352 -0.083512 -0.61424 -0.81614 -0.208 -0.90339 -1.3545 -0.20762 -0.87387 -1.0461 -0.28303 -0.0056194 -0.02062 -0.002879 -0.010705 -3.7729 0.23369 0.19758 0.3043 0.18174 -0.29904 -0.082447 8.6413e-05 -0.25487 0.010643
2.6836 0.22543 0.22583 0.23541 0.13889 0 0.19191 0.24638 0.27447 0.31601 0.2367 0.26868 -30.246 -0.43107 -0.34703 -0.09708 -0.54457 -0.81752 -0.19499 -0.87516 -1.3261 -0.19925 -0.86551 -0.96372 -0.26892 -0.0048281 -0.019178 -0.0017445 -0.0099967 -3.6213 0.2449 0.21922 0.2677 0.21129 -0.31108 -0.11104 0.017972 -0.24092 0.047187
2.6875 0.23395 0.23363 0.18213 0.15262 0 0.26258 0.25292 0.25916 0.29001 0.27184 0.2004 -29.801 -0.43187 -0.35269 -0.098133 -0.45595 -0.81633 -0.1891 -0.82987 -1.2497 -0.17397 -0.82681 -0.87859 -0.24716 -0.0038742 -0.017628 -0.00072141 -0.010022 -3.528 0.26008 0.25807 0.22275 0.24707 -0.32709 -0.12967 0.029445 -0.21887 0.071706
2.6914 0.24461 0.24352 0.18504 0.18286 0 0.31603 0.26452 0.22873 0.23387 0.29419 0.17476 -29.315 -0.38656 -0.33218 -0.081475 -0.36752 -0.80354 -0.19028 -0.77073 -1.1301 -0.13489 -0.75693 -0.80094 -0.22383 -0.0033434 -0.016371 -0.00038413 -0.010768 -3.4896 0.26693 0.29348 0.18164 0.28014 -0.34275 -0.12828 0.031169 -0.18865 0.074836
2.6953 0.25886 0.25696 0.257 0.21869 0 0.32549 0.27374 0.198 0.15495 0.28579 0.18634 -28.78 -0.31675 -0.29309 -0.052613 -0.30127 -0.77157 -0.19203 -0.71063 -0.99921 -0.0935 -0.67583 -0.73324 -0.2051 -0.0033828 -0.015517 -0.00069401 -0.011474 -3.464 0.2576 0.30068 0.15655 0.30244 -0.34941 -0.10773 0.025462 -0.15547 0.061999
2.6992 0.27295 0.27071 0.33217 0.25481 0 0.29262 0.26978 0.18635 0.092346 0.24177 0.20233 -28.198 -0.24292 -0.24622 -0.019279 -0.26074 -0.72231 -0.19085 -0.65749 -0.87647 -0.056043 -0.59822 -0.67537 -0.19152 -0.0036796 -0.015002 -0.0012221 -0.011332 -3.4138 0.23707 0.27447 0.15242 0.30499 -0.3441 -0.075448 0.015417 -0.12385 0.042083
2.7031 0.28083 0.27938 0.341 0.28849 0 0.24984 0.25514 0.19893 0.086991 0.18467 0.19106 -27.579 -0.17794 -0.19909 0.012933 -0.24644 -0.65911 -0.18535 -0.6163 -0.77333 -0.026221 -0.53316 -0.62917 -0.18284 -0.0039342 -0.014741 -0.0015859 -0.010274 -3.3551 0.22056 0.23814 0.16598 0.28258 -0.3257 -0.037339 0.0029334 -0.09706 0.020919
2.707 0.28099 0.2816 0.28574 0.3164 0 0.23651 0.24889 0.22132 0.14031 0.15706 0.14923 -26.93 -0.13492 -0.16018 0.037596 -0.25615 -0.58794 -0.17492 -0.59181 -0.70046 -0.0073894 -0.48942 -0.59915 -0.17815 -0.0041997 -0.014659 -0.0016475 -0.0090201 -3.3576 0.22271 0.225 0.18994 0.24175 -0.29426 -0.00088993 -0.0099272 -0.078657 0.0048698
2.7109 0.27973 0.28295 0.23323 0.33546 0 0.2665 0.26849 0.23452 0.20712 0.1899 0.10354 -26.25 -0.13021 -0.14356 0.043613 -0.28056 -0.52947 -0.16282 -0.58997 -0.67348 -0.0049184 -0.47774 -0.59098 -0.17582 -0.0046748 -0.014676 -0.0014327 -0.0083844 -3.4866 0.24816 0.24836 0.21673 0.20196 -0.2554 0.018685 -0.019747 -0.07473 0.0023483
2.7148 0.28627 0.29156 0.23808 0.34473 0 0.31626 0.30746 0.23447 0.23659 0.27269 0.086922 -25.525 -0.14659 -0.14391 0.036088 -0.30354 -0.49649 -0.15482 -0.59961 -0.67678 -0.013519 -0.48354 -0.6106 -0.1751 -0.0052612 -0.014755 -0.0010442 -0.0085725 -3.7402 0.28957 0.2894 0.23975 0.18488 -0.22099 0.021412 -0.025983 -0.080018 0.0080595
2.7188 0.30414 0.3104 0.28646 0.34441 0 0.34593 0.33529 0.23497 0.22259 0.35636 0.1122 -24.747 -0.17521 -0.15788 0.01865 -0.32125 -0.49426 -0.15342 -0.61627 -0.70693 -0.032063 -0.50107 -0.66392 -0.17759 -0.005531 -0.014998 -0.00069807 -0.009179 -4.0435 0.33173 0.31576 0.25478 0.19959 -0.19588 0.0091498 -0.028666 -0.091949 0.018125
2.7227 0.32749 0.33403 0.32113 0.33333 0 0.33508 0.32443 0.25066 0.20975 0.39202 0.16674 -23.916 -0.20745 -0.18168 -0.0044932 -0.33168 -0.52542 -0.16039 -0.63604 -0.76092 -0.059381 -0.52531 -0.75506 -0.18526 -0.0052327 -0.015645 -0.00070981 -0.0097654 -4.3112 0.35837 0.31265 0.26333 0.2371 -0.18361 -0.015027 -0.02815 -0.10789 0.028414
2.7266 0.34609 0.35321 0.31233 0.31035 0 0.30037 0.27966 0.27983 0.24642 0.37226 0.22892 -23.04 -0.23194 -0.21033 -0.026451 -0.33591 -0.59285 -0.17778 -0.65534 -0.84017 -0.095285 -0.55221 -0.88252 -0.20318 -0.0047366 -0.016894 -0.0012675 -0.010314 -4.5226 0.35991 0.29559 0.27396 0.27999 -0.18812 -0.045229 -0.025339 -0.12451 0.032042
2.7305 0.35397 0.36286 0.2894 0.28004 0 0.27917 0.23886 0.30676 0.33294 0.33616 0.28725 -22.125 -0.24495 -0.23978 -0.040891 -0.34354 -0.68126 -0.20214 -0.67677 -0.944 -0.13728 -0.58443 -1.0366 -0.23467 -0.0047969 -0.018704 -0.0021683 -0.011089 -4.7365 0.34055 0.29324 0.29694 0.31775 -0.20335 -0.071935 -0.023231 -0.14038 0.024344
2.7344 0.35358 0.36554 0.29939 0.25603 0 0.29586 0.24116 0.32121 0.42059 0.33224 0.34366 -21.167 -0.25353 -0.27162 -0.049544 -0.36027 -0.77583 -0.22908 -0.70631 -1.0678 -0.1823 -0.6275 -1.2013 -0.27666 -0.0057914 -0.020777 -0.0028835 -0.012178 -5.0334 0.31927 0.31894 0.33467 0.35276 -0.22114 -0.093573 -0.023599 -0.15778 0.0078242
2.7383 0.35255 0.36777 0.34709 0.25521 0 0.34251 0.29178 0.33223 0.46245 0.37406 0.40209 -20.152 -0.26312 -0.30834 -0.05483 -0.3888 -0.87017 -0.25653 -0.74906 -1.2093 -0.22848 -0.68594 -1.3596 -0.32661 -0.0072728 -0.022764 -0.003014 -0.013311 -5.4393 0.31965 0.35965 0.37755 0.39187 -0.23746 -0.11105 -0.027291 -0.17905 -0.015549
2.7422 0.35736 0.3737 0.38994 0.28585 0 0.38957 0.35738 0.35927 0.46061 0.42967 0.458 -19.075 -0.27973 -0.35293 -0.060145 -0.43067 -0.95915 -0.28273 -0.81007 -1.3653 -0.27382 -0.76385 -1.4987 -0.38103 -0.008378 -0.02448 -0.0027048 -0.014179 -5.898 0.35224 0.39108 0.41166 0.43335 -0.24875 -0.12651 -0.034828 -0.20682 -0.043102
2.7461 0.36971 0.38255 0.3917 0.34087 0 0.41336 0.39642 0.40947 0.45854 0.45328 0.50068 -17.937 -0.31343 -0.41179 -0.073614 -0.48603 -1.0394 -0.30595 -0.89929 -1.5262 -0.31347 -0.86755 -1.6116 -0.4306 -0.0086801 -0.025919 -0.0025281 -0.014803 -6.3136 0.40364 0.40104 0.43218 0.46416 -0.25201 -0.14708 -0.046098 -0.24635 -0.069589
2.75 0.38716 0.39134 0.36726 0.40337 0 0.41328 0.39472 0.46652 0.48837 0.42759 0.52374 -16.748 -0.35673 -0.47778 -0.095325 -0.54367 -1.1163 -0.3273 -1.0018 -1.6755 -0.34611 -0.97981 -1.6957 -0.46885 -0.0085415 -0.02708 -0.0028816 -0.015481 -6.6169 0.44507 0.39747 0.44829 0.47107 -0.25305 -0.17469 -0.057394 -0.2916 -0.091829
2.7539 0.40545 0.39856 0.3627 0.45865 0 0.40591 0.37332 0.50425 0.53328 0.3779 0.53037 -15.509 -0.40279 -0.54478 -0.12265 -0.59857 -1.1909 -0.34707 -1.1066 -1.8047 -0.37128 -1.0897 -1.7521 -0.49389 -0.0085842 -0.027844 -0.0035236 -0.016341 -6.7991 0.45594 0.39632 0.47281 0.45428 -0.25507 -0.20723 -0.067008 -0.33735 -0.10949
2.7578 0.42014 0.40491 0.39566 0.50017 0 0.40611 0.36461 0.51083 0.54749 0.34796 0.52808 -14.21 -0.44506 -0.60681 -0.15237 -0.64677 -1.2628 -0.3653 -1.2032 -1.907 -0.38887 -1.1876 -1.7852 -0.50501 -0.0089178 -0.028058 -0.0037845 -0.017071 -6.8926 0.44159 0.40497 0.50628 0.42908 -0.26043 -0.24171 -0.073773 -0.37844 -0.12262
2.7617 0.42805 0.41141 0.4311 0.52495 0 0.41498 0.3831 0.49787 0.51068 0.36261 0.52057 -12.842 -0.47338 -0.6542 -0.17855 -0.68345 -1.3279 -0.38144 -1.2745 -1.9721 -0.39859 -1.2588 -1.8017 -0.50208 -0.009042 -0.027752 -0.0032739 -0.017197 -6.9312 0.42704 0.41817 0.53271 0.41362 -0.27156 -0.27171 -0.076617 -0.40641 -0.13169
2.7656 0.42912 0.41821 0.42495 0.52726 0 0.42355 0.4184 0.48575 0.45423 0.41043 0.50723 -11.404 -0.47972 -0.67854 -0.19337 -0.70733 -1.3753 -0.39449 -1.3037 -1.9987 -0.40265 -1.2934 -1.8072 -0.49203 -0.0085426 -0.027212 -0.0023323 -0.01664 -6.9288 0.43184 0.42732 0.53303 0.41485 -0.28629 -0.28735 -0.077669 -0.41387 -0.13849
2.7695 0.42753 0.42557 0.38352 0.50172 0 0.42476 0.45161 0.48266 0.42864 0.45764 0.48941 -9.9075 -0.47121 -0.68652 -0.19864 -0.72352 -1.4023 -0.40521 -1.3008 -2.002 -0.40458 -1.3032 -1.8037 -0.48325 -0.0077312 -0.026781 -0.0017126 -0.015925 -6.888 0.4506 0.43034 0.50354 0.42635 -0.2995 -0.28978 -0.080654 -0.40704 -0.14446
2.7734 0.42924 0.43481 0.3632 0.45424 0 0.42097 0.47332 0.48026 0.44865 0.47677 0.47347 -8.364 -0.4526 -0.6826 -0.19682 -0.73425 -1.4078 -0.41438 -1.2726 -1.9887 -0.40589 -1.2948 -1.7898 -0.47972 -0.0074199 -0.026576 -0.0018132 -0.015757 -6.8193 0.45961 0.43257 0.46065 0.43853 -0.30832 -0.28129 -0.087791 -0.39042 -0.1499
2.7773 0.43719 0.44682 0.40469 0.40664 0 0.42186 0.48485 0.46866 0.47842 0.46496 0.46477 -6.7697 -0.42951 -0.67221 -0.19141 -0.74172 -1.3924 -0.42306 -1.228 -1.9659 -0.40794 -1.2758 -1.7649 -0.48477 -0.0080304 -0.026391 -0.0022959 -0.016369 -6.7458 0.44323 0.44106 0.42727 0.44908 -0.3102 -0.26556 -0.10103 -0.36954 -0.15498
2.7813 0.44847 0.45942 0.47807 0.38488 0 0.43672 0.4876 0.45106 0.47363 0.44033 0.45988 -5.1077 -0.41176 -0.66482 -0.19061 -0.74803 -1.3603 -0.43382 -1.1852 -1.9421 -0.41267 -1.2577 -1.7333 -0.50297 -0.0090643 -0.02592 -0.0025104 -0.017327 -6.6948 0.41276 0.45976 0.41489 0.46242 -0.30178 -0.25212 -0.12321 -0.35544 -0.15963
2.7852 0.4572 0.46752 0.50874 0.39919 0 0.4675 0.47808 0.44051 0.43241 0.42417 0.44915 -3.3628 -0.40314 -0.66476 -0.19889 -0.7541 -1.3291 -0.44769 -1.1597 -1.9224 -0.42005 -1.2468 -1.7019 -0.52862 -0.0095872 -0.025075 -0.0022545 -0.017955 -6.6872 0.39778 0.48835 0.41847 0.47995 -0.28824 -0.24907 -0.14974 -0.35313 -0.16433
2.7891 0.46053 0.46737 0.46189 0.43563 0 0.50589 0.45631 0.44333 0.39718 0.4251 0.4299 -1.5358 -0.40169 -0.66968 -0.21469 -0.75943 -1.3068 -0.46364 -1.1527 -1.9064 -0.42961 -1.2414 -1.676 -0.5569 -0.0092282 -0.024101 -0.0020072 -0.017955 -6.7335 0.41802 0.52116 0.42683 0.49348 -0.27356 -0.25609 -0.17679 -0.36045 -0.16966
2.793 0.46113 0.46092 0.38961 0.46887 0 0.5356 0.43475 0.4498 0.40519 0.43633 0.41553 0.35815 -0.40526 -0.67671 -0.23562 -0.76346 -1.2982 -0.48032 -1.1626 -1.8933 -0.44087 -1.2391 -1.6562 -0.58404 -0.008572 -0.023374 -0.0023541 -0.017596 -6.8299 0.46378 0.54609 0.43476 0.49053 -0.26054 -0.27121 -0.20141 -0.37449 -0.17612
2.7969 0.4633 0.45513 0.38027 0.48402 0 0.5402 0.43206 0.44419 0.4447 0.44512 0.42645 2.3052 -0.41029 -0.68088 -0.25717 -0.76526 -1.307 -0.49528 -1.1847 -1.8814 -0.4532 -1.2356 -1.6408 -0.60521 -0.0084914 -0.023097 -0.0032414 -0.01735 -6.9506 0.50423 0.54829 0.44385 0.46672 -0.25232 -0.28972 -0.21997 -0.39003 -0.18444
2.8008 0.46703 0.45586 0.4595 0.48572 0 0.51433 0.45437 0.42293 0.46702 0.44526 0.46787 4.3071 -0.41142 -0.6748 -0.26999 -0.76366 -1.3295 -0.5035 -1.2038 -1.8688 -0.46485 -1.2248 -1.6309 -0.61452 -0.0091685 -0.023179 -0.0039211 -0.017407 -7.0467 0.51471 0.52173 0.45417 0.43219 -0.25049 -0.2987 -0.22937 -0.3969 -0.19504
2.8047 0.46751 0.46225 0.55297 0.48679 0 0.47048 0.48475 0.40018 0.4417 0.44161 0.51707 6.3774 -0.40891 -0.66152 -0.2734 -0.75955 -1.3533 -0.50525 -1.2111 -1.856 -0.47455 -1.2091 -1.6311 -0.615 -0.009906 -0.023386 -0.0037047 -0.017569 -7.0672 0.49629 0.47967 0.45959 0.40449 -0.25108 -0.29406 -0.23374 -0.39457 -0.20637
2.8086 0.46103 0.46748 0.55905 0.49073 0 0.43374 0.496 0.39443 0.39252 0.44334 0.53752 8.5266 -0.40395 -0.64464 -0.26891 -0.75323 -1.3735 -0.5014 -1.2054 -1.8447 -0.48162 -1.1913 -1.6453 -0.60867 -0.0099303 -0.023556 -0.0027285 -0.017547 -6.995 0.47066 0.45028 0.45409 0.39465 -0.25198 -0.27587 -0.23529 -0.38507 -0.21733
2.8125 0.45027 0.46532 0.45854 0.48799 0 0.42506 0.47657 0.41085 0.37372 0.4524 0.51089 10.75 -0.39803 -0.62843 -0.25915 -0.74503 -1.3865 -0.49345 -1.1871 -1.8362 -0.48555 -1.1747 -1.6712 -0.59804 -0.0092549 -0.023669 -0.001877 -0.017297 -6.8698 0.45808 0.4551 0.44148 0.39942 -0.25125 -0.24596 -0.23624 -0.37163 -0.22672
2.8164 0.4421 0.45566 0.34257 0.46904 0 0.44567 0.44304 0.43782 0.41264 0.45926 0.45705 13.037 -0.39371 -0.6218 -0.25075 -0.73513 -1.3898 -0.48484 -1.1615 -1.8343 -0.4856 -1.1659 -1.7011 -0.58777 -0.0086194 -0.02374 -0.0019021 -0.017046 -6.7683 0.46073 0.48738 0.43537 0.40651 -0.24667 -0.21101 -0.23921 -0.36244 -0.23212
2.8203 0.43954 0.44351 0.3236 0.43772 0 0.47646 0.42468 0.45934 0.4814 0.4519 0.42049 15.379 -0.39109 -0.62791 -0.25059 -0.72435 -1.3909 -0.47972 -1.1418 -1.8399 -0.48378 -1.1666 -1.7286 -0.5827 -0.0085961 -0.023748 -0.0026605 -0.01702 -6.7474 0.46532 0.51298 0.44695 0.40663 -0.24033 -0.18414 -0.24307 -0.36472 -0.23312
2.8242 0.43742 0.43317 0.41955 0.40921 0 0.49371 0.43476 0.46811 0.52702 0.43028 0.4327 17.789 -0.38819 -0.64242 -0.25816 -0.71334 -1.3954 -0.47795 -1.1328 -1.8511 -0.48204 -1.173 -1.7524 -0.58322 -0.0089191 -0.023714 -0.0032894 -0.017227 -6.796 0.45854 0.49739 0.47275 0.40064 -0.23526 -0.16943 -0.24497 -0.37726 -0.23111
2.8281 0.42759 0.42411 0.53267 0.39532 0 0.4869 0.45822 0.46619 0.52457 0.41045 0.48445 20.278 -0.38353 -0.66118 -0.27175 -0.70265 -1.4063 -0.47849 -1.1358 -1.8666 -0.48174 -1.1822 -1.7748 -0.58885 -0.0088241 -0.023819 -0.0031399 -0.017505 -6.8375 0.43906 0.43627 0.49572 0.39643 -0.23369 -0.16819 -0.24269 -0.39769 -0.22739
2.832 0.40857 0.41296 0.54655 0.3944 0 0.46269 0.4679 0.45681 0.49556 0.41103 0.53326 22.849 -0.37536 -0.67841 -0.28802 -0.69294 -1.4258 -0.47926 -1.1505 -1.8843 -0.48432 -1.1901 -1.7939 -0.59827 -0.0080129 -0.024329 -0.0024673 -0.017731 -6.7862 0.41649 0.36104 0.49924 0.40005 -0.23813 -0.18006 -0.23372 -0.42185 -0.22379
2.8359 0.3886 0.3986 0.44142 0.39649 0 0.43366 0.45198 0.44 0.47581 0.43322 0.53896 25.48 -0.36273 -0.68266 -0.29771 -0.68581 -1.4509 -0.47403 -1.1697 -1.8987 -0.4914 -1.1896 -1.8002 -0.60619 -0.0071184 -0.025293 -0.0021274 -0.01794 -6.6087 0.40144 0.31366 0.48034 0.4101 -0.25199 -0.19897 -0.21592 -0.43835 -0.22495
2.8398 0.37757 0.38413 0.3103 0.3959 0 0.4056 0.42381 0.41698 0.47382 0.45531 0.49432 28.148 -0.35035 -0.67561 -0.29841 -0.68078 -1.4711 -0.46196 -1.1822 -1.9059 -0.5001 -1.1818 -1.7817 -0.60797 -0.0071034 -0.026297 -0.0026047 -0.018207 -6.3401 0.39698 0.31351 0.44992 0.41908 -0.27068 -0.21478 -0.19636 -0.44358 -0.23182
2.8438 0.37629 0.37335 0.26291 0.39553 0 0.37699 0.40549 0.39509 0.46684 0.45036 0.42467 30.842 -0.34119 -0.66033 -0.29109 -0.67708 -1.4811 -0.44414 -1.1835 -1.903 -0.50823 -1.1684 -1.7328 -0.60154 -0.0082276 -0.02664 -0.0034307 -0.018459 -6.0464 0.39777 0.34569 0.42173 0.41936 -0.29149 -0.22471 -0.1797 -0.43805 -0.24423
2.8477 0.3748 0.36596 0.31858 0.39922 0 0.34877 0.40411 0.38349 0.43484 0.41159 0.36134 33.577 -0.33776 -0.6407 -0.27784 -0.67348 -1.4763 -0.4225 -1.1704 -1.887 -0.51346 -1.1508 -1.6585 -0.58551 -0.0097084 -0.025883 -0.0036469 -0.018444 -5.7718 0.3953 0.37794 0.40219 0.40826 -0.3115 -0.22715 -0.1704 -0.42352 -0.26129
2.8516 0.36211 0.35715 0.39528 0.40352 0 0.32979 0.40599 0.38308 0.38857 0.36 0.31721 36.373 -0.34344 -0.62388 -0.26389 -0.66683 -1.4498 -0.40191 -1.1389 -1.8516 -0.51124 -1.1308 -1.5706 -0.55795 -0.01044 -0.024297 -0.0028453 -0.017934 -5.5196 0.38419 0.38718 0.38939 0.38931 -0.32557 -0.22194 -0.17586 -0.40471 -0.28034
2.8555 0.33696 0.34222 0.39872 0.39994 0 0.32891 0.39299 0.38301 0.35776 0.32504 0.28639 39.242 -0.35439 -0.61501 -0.2567 -0.65179 -1.4044 -0.38954 -1.0933 -1.7941 -0.49837 -1.1071 -1.4799 -0.5226 -0.01 -0.022697 -0.0016749 -0.016965 -5.2716 0.36538 0.37194 0.37852 0.36933 -0.32896 -0.21412 -0.19609 -0.38984 -0.29406
2.8594 0.30829 0.32126 0.3156 0.38377 0 0.34151 0.36138 0.36972 0.35462 0.31659 0.26271 42.179 -0.36351 -0.60977 -0.25588 -0.62654 -1.3478 -0.38571 -1.0396 -1.7185 -0.47643 -1.0759 -1.3916 -0.48437 -0.0089195 -0.021719 -0.0012411 -0.015859 -5.0166 0.3442 0.3446 0.3655 0.35292 -0.32177 -0.20599 -0.2231 -0.37959 -0.29831
2.8633 0.28552 0.29889 0.21897 0.35705 0 0.34774 0.32338 0.33928 0.35732 0.31642 0.25253 45.167 -0.36581 -0.60321 -0.25934 -0.5898 -1.2834 -0.38918 -0.98007 -1.6264 -0.44636 -1.0334 -1.3066 -0.44572 -0.0080291 -0.021198 -0.0019897 -0.014974 -4.752 0.32467 0.31687 0.34623 0.33783 -0.30367 -0.19708 -0.25095 -0.37215 -0.29049
2.8672 0.26923 0.27909 0.18943 0.32238 0 0.32845 0.29209 0.2997 0.33344 0.29764 0.26625 48.198 -0.35635 -0.5891 -0.26359 -0.54091 -1.2146 -0.39749 -0.91667 -1.5205 -0.4096 -0.97556 -1.2239 -0.40892 -0.0076582 -0.020302 -0.0032206 -0.014392 -4.4646 0.30425 0.29262 0.31626 0.31557 -0.27486 -0.18597 -0.27296 -0.36432 -0.26871
2.8711 0.25113 0.2602 0.23721 0.27864 0 0.2846 0.26798 0.26172 0.27636 0.25192 0.29817 51.271 -0.32619 -0.55188 -0.25804 -0.47936 -1.143 -0.40166 -0.84988 -1.4052 -0.36848 -0.89295 -1.1406 -0.37646 -0.0074852 -0.018371 -0.0037436 -0.013861 -4.1176 0.27466 0.2695 0.27459 0.27916 -0.23464 -0.16488 -0.27499 -0.34496 -0.23034
2.875 0.22129 0.2341 0.29885 0.22771 0 0.2387 0.23998 0.22949 0.21256 0.19665 0.31987 54.384 -0.28479 -0.49596 -0.24078 -0.41524 -1.0687 -0.39518 -0.78161 -1.2909 -0.32726 -0.79594 -1.0517 -0.34576 -0.0070403 -0.015644 -0.0030186 -0.013062 -3.6664 0.22946 0.24171 0.22789 0.23222 -0.19055 -0.13299 -0.26026 -0.31203 -0.18697
2.8789 0.17388 0.19042 0.29967 0.18266 0 0.21241 0.19661 0.2006 0.17246 0.15505 0.29951 57.529 -0.2387 -0.42789 -0.21457 -0.35366 -0.99073 -0.37689 -0.71305 -1.1807 -0.28683 -0.69099 -0.95172 -0.31481 -0.0061968 -0.013105 -0.0016357 -0.01196 -3.0835 0.17122 0.20019 0.18787 0.18842 -0.14663 -0.092469 -0.23341 -0.26782 -0.14514
2.8828 0.10762 0.12268 0.21276 0.15861 0 0.19917 0.1331 0.17125 0.15867 0.12992 0.23233 60.688 -0.19407 -0.35506 -0.1836 -0.29884 -0.90838 -0.34713 -0.64533 -1.076 -0.24762 -0.58403 -0.83934 -0.28176 -0.0051588 -0.01152 -0.00068065 -0.010857 -2.3627 0.10961 0.13487 0.16128 0.15658 -0.10672 -0.046822 -0.1997 -0.21594 -0.11073
2.8867 0.025043 0.033533 0.063787 0.14666 0 0.15952 0.050027 0.13642 0.14636 0.097286 0.15199 63.851 -0.15993 -0.29054 -0.15682 -0.25636 -0.82017 -0.30813 -0.58011 -0.97634 -0.20947 -0.48323 -0.7169 -0.24373 -0.0041221 -0.010582 -0.00066186 -0.010025 -1.4985 0.050075 0.04241 0.14133 0.12301 -0.076921 -0.0036333 -0.1681 -0.16403 -0.09245
2.8906 -0.065216 -0.063669 -0.10428 0.10036 0 0.049499 -0.048738 0.085117 0.11156 0.026525 0.10654 67.018 -0.14262 -0.25035 -0.14926 -0.22635 -0.72469 -0.26943 -0.5163 -0.87052 -0.17069 -0.39324 -0.58297 -0.19857 -0.0030937 -0.009025 -0.0010795 -0.0092517 -0.4746 -0.014367 -0.066242 0.1099 0.052726 -0.06326 0.023032 -0.15088 -0.12554 -0.09574
2.8945 -0.1472 -0.14918 -0.25712 -0.034656 0 -0.13689 -0.15207 0.0027283 0.052527 -0.090946 0.11476 70.189 -0.13512 -0.22961 -0.16094 -0.19976 -0.62118 -0.23664 -0.44838 -0.74695 -0.13019 -0.30656 -0.42289 -0.148 -0.0020121 -0.0056067 -0.0010137 -0.0077725 0.70714 -0.096118 -0.16808 0.050067 -0.080991 -0.062151 0.031954 -0.14732 -0.10104 -0.11275
2.8984 -0.20487 -0.20719 -0.36449 -0.26 0 -0.34611 -0.23836 -0.11306 -0.018236 -0.22856 0.13951 73.357 -0.13179 -0.22158 -0.18921 -0.16987 -0.50653 -0.21098 -0.37062 -0.59613 -0.087383 -0.21609 -0.20954 -0.092596 -0.00087016 -3.5039e-05 -6.771e-05 -0.004813 1.9779 -0.19418 -0.24141 -0.041625 -0.25894 -0.07078 0.02495 -0.15503 -0.087746 -0.13816
2.9023 -0.23628 -0.23747 -0.39221 -0.49084 0 -0.48768 -0.28478 -0.23739 -0.096361 -0.33736 0.10559 76.502 -0.12598 -0.21691 -0.22907 -0.12942 -0.37702 -0.19224 -0.27671 -0.40889 -0.041776 -0.11373 0.080695 -0.033014 0.00039236 0.0069931 0.0013012 -0.00032708 3.1965 -0.28402 -0.27969 -0.15326 -0.40898 -0.085278 0.0061028 -0.17008 -0.080708 -0.16573
2.9063 -0.2607 -0.25913 -0.32437 -0.59994 0 -0.49201 -0.28767 -0.32756 -0.19135 -0.37644 -0.04548 79.602 -0.10324 -0.19037 -0.26494 -0.061797 -0.21855 -0.17518 -0.14958 -0.16153 0.0079219 0.020006 0.44629 0.031438 0.0020172 0.014482 0.0023287 0.0047486 4.2258 -0.33282 -0.29399 -0.2661 -0.45031 -0.096085 -0.010398 -0.18231 -0.063879 -0.18242
2.9102 -0.30656 -0.29984 -0.20344 -0.52121 0 -0.36602 -0.27448 -0.35864 -0.30867 -0.34308 -0.30325 82.646 -0.060543 -0.12763 -0.28017 0.032829 -0.030446 -0.15001 0.0081171 0.13493 0.061276 0.18498 0.85163 0.10076 0.0042236 0.021697 0.0027244 0.0090541 5.0485 -0.33193 -0.30428 -0.36543 -0.36325 -0.094348 -0.0072368 -0.18338 -0.024001 -0.1824
2.9141 -0.38652 -0.37539 -0.13483 -0.32535 0 -0.20455 -0.29012 -0.35456 -0.43346 -0.28393 -0.58123 85.63 -0.0013556 -0.029733 -0.27125 0.14894 0.18382 -0.11349 0.18886 0.4687 0.1183 0.37447 1.2415 0.1756 0.0067683 0.02803 0.0028673 0.011773 5.8141 -0.31549 -0.3293 -0.44616 -0.22496 -0.078287 0.020253 -0.17326 0.040119 -0.16693
2.918 -0.48295 -0.47474 -0.22226 -0.18708 0 -0.14139 -0.36441 -0.37813 -0.54008 -0.27563 -0.76642 88.554 0.070535 0.099812 -0.23764 0.28096 0.42021 -0.064426 0.38513 0.82978 0.17915 0.58183 1.5713 0.25656 0.0088451 0.032619 0.0032896 0.01318 6.7492 -0.34144 -0.38243 -0.51255 -0.16958 -0.047629 0.073577 -0.15344 0.12706 -0.13807
2.9219 -0.56081 -0.5651 -0.47285 -0.25425 0 -0.26455 -0.48892 -0.47939 -0.61883 -0.37802 -0.79488 91.41 0.14893 0.25305 -0.18155 0.42029 0.67197 -0.0030358 0.58528 1.2046 0.24428 0.79681 1.832 0.34451 0.0096902 0.034538 0.004075 0.014299 7.9779 -0.44538 -0.46968 -0.57474 -0.29246 -0.0034741 0.15188 -0.12777 0.23198 -0.099816
2.9258 -0.59837 -0.61548 -0.76143 -0.52379 0 -0.55029 -0.62451 -0.6467 -0.6871 -0.58496 -0.70019 94.185 0.22068 0.40461 -0.11865 0.54809 0.91829 0.061798 0.7649 1.5645 0.31341 0.99826 2.0516 0.43791 0.0094357 0.033748 0.0048289 0.015998 9.3955 -0.60654 -0.58358 -0.6436 -0.5717 0.0455 0.24032 -0.10722 0.33528 -0.062592
2.9297 -0.60615 -0.62065 -0.90854 -0.83442 0 -0.86512 -0.73079 -0.80893 -0.7685 -0.81107 -0.59748 96.872 0.28065 0.53685 -0.065101 0.65682 1.1436 0.11948 0.91682 1.8937 0.38346 1.1784 2.2724 0.53075 0.0092725 0.031842 0.0051919 0.018347 10.707 -0.75794 -0.69703 -0.72378 -0.87308 0.089361 0.32047 -0.096418 0.42221 -0.03241
2.9336 -0.61455 -0.60525 -0.82461 -0.98844 0 -1.0428 -0.78846 -0.89107 -0.86226 -0.93732 -0.61012 99.477 0.32756 0.64416 -0.026488 0.74411 1.3401 0.16543 1.039 2.1833 0.45238 1.3343 2.5198 0.61898 0.010533 0.031462 0.0052751 0.020754 11.618 -0.83403 -0.76981 -0.8076 -1.0396 0.12418 0.3851 -0.095682 0.48776 -0.010468
2.9375 -0.64231 -0.60473 -0.59749 -0.90334 0 -0.99027 -0.79778 -0.87329 -0.93822 -0.89376 -0.78673 102 0.36129 0.72382 -0.0061479 0.80944 1.5017 0.1964 1.1318 2.4262 0.51793 1.465 2.7817 0.69858 0.013448 0.034454 0.0055181 0.022611 12.019 -0.81609 -0.77302 -0.87606 -0.99801 0.14721 0.42914 -0.10391 0.52952 0.0032394
2.9414 -0.67895 -0.63952 -0.4331 -0.66907 0 -0.75101 -0.766 -0.80073 -0.96473 -0.71875 -1.0647 104.44 0.38234 0.7754 -0.0049691 0.85323 1.617 0.20896 1.1964 2.6048 0.5752 1.5678 3.0114 0.76094 0.016815 0.040217 0.0061481 0.023759 12.046 -0.74031 -0.71597 -0.91007 -0.80311 0.15577 0.44817 -0.1162 0.54764 0.011049
2.9453 -0.69959 -0.7039 -0.48519 -0.47172 0 -0.48013 -0.70686 -0.74029 -0.939 -0.54155 -1.3046 106.78 0.39728 0.8157 -0.0086054 0.88777 1.6964 0.21229 1.2477 2.7276 0.62212 1.6509 3.1508 0.80505 0.018989 0.045841 0.006868 0.024384 11.97 -0.66798 -0.65023 -0.90547 -0.59242 0.15708 0.45581 -0.12306 0.55909 0.01977
2.9492 -0.69619 -0.77597 -0.71918 -0.45505 0 -0.34721 -0.65315 -0.73057 -0.88783 -0.49381 -1.3732 109 0.40878 0.85242 -0.0088653 0.91888 1.7493 0.21317 1.291 2.8055 0.65953 1.7181 3.1624 0.8344 0.019291 0.048143 0.0071428 0.024606 12.023 -0.6472 -0.64065 -0.87889 -0.4937 0.15631 0.46144 -0.12216 0.57253 0.031159
2.9531 -0.69063 -0.83632 -0.93825 -0.63086 0 -0.43355 -0.65608 -0.76917 -0.84209 -0.61708 -1.2212 111.1 0.41747 0.88742 -0.002141 0.94828 1.7793 0.21497 1.3265 2.8428 0.6878 1.7691 3.0521 0.85123 0.018476 0.045976 0.006789 0.024317 12.294 -0.69317 -0.72231 -0.85715 -0.55398 0.15586 0.46935 -0.11339 0.59114 0.044975
2.957 -0.7143 -0.8778 -0.95932 -0.89305 0 -0.69202 -0.75212 -0.8356 -0.81692 -0.83929 -0.91094 113.09 0.42308 0.91992 0.013639 0.97609 1.7887 0.22031 1.3513 2.8434 0.70759 1.802 2.8713 0.85844 0.01787 0.040963 0.0062369 0.023457 12.719 -0.79035 -0.8761 -0.85722 -0.73021 0.15755 0.48241 -0.098198 0.61595 0.059623
2.9609 -0.77499 -0.90146 -0.78374 -1.1024 0 -0.98903 -0.91813 -0.91214 -0.81624 -1.0348 -0.58153 114.97 0.42282 0.93769 0.033342 0.99565 1.7735 0.22782 1.3517 2.8089 0.7197 1.8087 2.6948 0.86093 0.018136 0.036152 0.0061784 0.022373 13.149 -0.90325 -1.0404 -0.87302 -0.93062 0.16009 0.49564 -0.084145 0.63791 0.067603
2.9648 -0.84631 -0.90828 -0.60113 -1.1692 0 -1.1907 -1.0642 -0.97871 -0.84477 -1.1132 -0.37797 116.73 0.41828 0.93738 0.047047 1.0049 1.7424 0.23212 1.3305 2.7598 0.72862 1.7985 2.5885 0.86408 0.018884 0.033888 0.0069437 0.021796 13.421 -0.98758 -1.1468 -0.88057 -1.0685 0.16033 0.49988 -0.076981 0.64764 0.06633
2.9688 -0.89142 -0.89822 -0.6134 -1.0867 0 -1.2323 -1.0899 -1.0007 -0.90003 -1.0658 -0.38297 118.35 0.41107 0.91988 0.0515 1.0042 1.7001 0.23109 1.2917 2.705 0.73565 1.7772 2.5827 0.86915 0.019389 0.034585 0.0082049 0.022389 13.421 -1.0057 -1.1541 -0.85774 -1.0982 0.15771 0.49135 -0.077374 0.64259 0.056145
2.9727 -0.89681 -0.87647 -0.83866 -0.91734 0 -1.1338 -0.9674 -0.94313 -0.95004 -0.94701 -0.58246 119.82 0.40331 0.88851 0.045195 0.99562 1.6525 0.22369 1.2424 2.6531 0.74195 1.7518 2.6642 0.87692 0.019457 0.037042 0.0092569 0.024269 13.142 -0.94769 -1.0631 -0.80347 -1.026 0.15254 0.46809 -0.084614 0.62251 0.03871
2.9766 -0.88187 -0.85665 -1.0847 -0.75577 0 -0.96868 -0.77645 -0.81071 -0.93586 -0.82399 -0.87492 121.15 0.39953 0.8535 0.02936 0.98529 1.6118 0.21054 1.1984 2.6195 0.74895 1.7356 2.7887 0.88792 0.019484 0.039606 0.0095714 0.026879 12.72 -0.84433 -0.91261 -0.74263 -0.90058 0.14769 0.4304 -0.094622 0.59167 0.019353
2.9805 -0.87584 -0.85337 -1.1275 -0.68475 0 -0.81805 -0.65172 -0.67011 -0.82129 -0.74371 -1.1179 122.35 0.40448 0.83624 0.016186 0.98654 1.5963 0.19978 1.1852 2.6178 0.7582 1.7437 2.9031 0.90114 0.019776 0.041114 0.009133 0.029244 12.388 -0.75451 -0.76491 -0.71335 -0.78909 0.1502 0.39291 -0.097682 0.56837 0.0093533
2.9844 -0.88743 -0.86932 -0.93019 -0.73534 0 -0.73757 -0.67961 -0.61591 -0.65245 -0.72822 -1.1939 123.45 0.41737 0.84292 0.01309 1.0032 1.6088 0.19676 1.2069 2.6456 0.76998 1.7759 2.9665 0.91551 0.020072 0.041192 0.0083412 0.030363 12.348 -0.7281 -0.68204 -0.7445 -0.74451 0.16173 0.36697 -0.091121 0.56224 0.012144
2.9883 -0.89811 -0.89005 -0.68796 -0.8674 0 -0.74364 -0.83249 -0.69733 -0.55506 -0.77741 -1.0693 124.44 0.43694 0.87417 0.022964 1.0355 1.6495 0.20378 1.2631 2.7006 0.78426 1.8301 2.9648 0.93031 0.019895 0.040164 0.0076639 0.029586 12.627 -0.77174 -0.6958 -0.83609 -0.77837 0.18155 0.35858 -0.075164 0.57691 0.028288
2.9922 -0.8833 -0.89302 -0.6429 -0.99006 0 -0.81343 -0.99555 -0.87107 -0.64313 -0.86311 -0.81772 125.3 0.46105 0.92723 0.046954 1.0814 1.7153 0.22196 1.349 2.7779 0.80071 1.9019 2.9174 0.94469 0.019303 0.038872 0.007355 0.026972 13.039 -0.8467 -0.78522 -0.954 -0.85645 0.20738 0.37219 -0.051714 0.61346 0.056612
2.9961 -0.83761 -0.86435 -0.84035 -1.0187 0 -0.89514 -1.0586 -1.0283 -0.90583 -0.92834 -0.58784 126.01 0.48313 0.98473 0.079694 1.1274 1.7925 0.24789 1.4435 2.8614 0.8167 1.9763 2.8702 0.95482 0.019033 0.038336 0.0073871 0.023531 13.298 -0.90017 -0.88236 -1.0445 -0.92234 0.22654 0.41072 -0.031197 0.66367 0.088852
3 -0.77857 -0.80893 -1.0673 -0.93086 0 -0.92973 -0.99131 -1.0748 -1.1826 -0.91372 -0.52541 126.59 0.4977 1.0212 0.10511 1.1546 1.8545 0.26848 1.5141 2.9265 0.82771 2.0345 2.8737 0.95737 0.01974 0.039167 0.0075486 0.021011 13.208 -0.90062 -0.9127 -1.0633 -0.93309 0.2267 0.45432 -0.024289 0.70335 0.11137
3.0039 -0.72883 -0.74653 -1.0481 -0.7773 0 -0.88089 -0.84469 -0.99359 -1.2714 -0.80286 -0.68742 127.06 0.50307 1.0276 0.1166 1.155 1.8905 0.27761 1.5484 2.9612 0.83066 2.0693 2.9496 0.94952 0.021135 0.041048 0.0076015 0.02102 12.775 -0.84824 -0.84644 -1.0028 -0.88122 0.20303 0.49364 -0.034207 0.72222 0.11924
3.0078 -0.69795 -0.69852 -0.71939 -0.63819 0 -0.75891 -0.69527 -0.8394 -1.0898 -0.64596 -1.0009 127.43 0.49839 0.9991 0.11003 1.124 1.8928 0.271 1.5389 2.9562 0.82297 2.0758 3.0663 0.92898 0.022051 0.04282 0.0074285 0.023847 12.166 -0.76079 -0.72096 -0.89749 -0.79098 0.1534 0.52138 -0.061928 0.71341 0.10973
3.0117 -0.68142 -0.67664 -0.31777 -0.56555 0 -0.62078 -0.59268 -0.6847 -0.75009 -0.53105 -1.2959 127.71 0.48313 0.93322 0.082122 1.0569 1.8524 0.24405 1.479 2.8982 0.80048 2.0483 3.1447 0.89181 0.021502 0.043263 0.0070975 0.027917 11.567 -0.65947 -0.61413 -0.80064 -0.69848 0.077415 0.52904 -0.10625 0.6704 0.081355
3.0156 -0.67275 -0.68006 -0.17976 -0.56057 0 -0.54089 -0.5515 -0.57526 -0.47616 -0.52089 -1.3976 127.91 0.46144 0.85126 0.043917 0.96864 1.7779 0.20351 1.3885 2.7896 0.76358 1.9931 3.0998 0.83972 0.019647 0.041924 0.0067771 0.030572 11.087 -0.57117 -0.58878 -0.74762 -0.63448 -0.0064318 0.51827 -0.15259 0.60665 0.045406
3.0195 -0.67139 -0.69903 -0.43274 -0.59704 0 -0.56701 -0.57246 -0.52865 -0.43113 -0.60999 -1.2234 128.01 0.43852 0.77735 0.010404 0.88217 1.6901 0.16267 1.2965 2.6546 0.72001 1.9255 2.8936 0.78213 0.017627 0.039245 0.0065387 0.029817 10.738 -0.53356 -0.65165 -0.73431 -0.61718 -0.07748 0.50081 -0.18808 0.54434 0.015112
3.0234 -0.67766 -0.71961 -0.86754 -0.65496 0 -0.68848 -0.65192 -0.55246 -0.60118 -0.73702 -0.82997 128.01 0.41643 0.7221 -0.011104 0.80914 1.5982 0.12848 1.2164 2.5057 0.67444 1.8516 2.5642 0.72493 0.016417 0.035938 0.006235 0.025714 10.491 -0.57907 -0.75478 -0.72737 -0.64838 -0.12441 0.48209 -0.20655 0.49442 -0.0031149
3.0273 -0.6836 -0.72716 -1.1197 -0.72535 0 -0.83762 -0.76569 -0.64176 -0.82544 -0.83377 -0.38246 127.91 0.39678 0.69337 -0.014745 0.75969 1.5099 0.10709 1.1593 2.3557 0.63175 1.7768 2.2079 0.67422 0.015902 0.032393 0.0056399 0.020282 10.283 -0.69888 -0.83029 -0.69605 -0.70743 -0.13772 0.46689 -0.20349 0.46609 -0.0042248
3.0313 -0.67382 -0.71025 -0.99352 -0.78777 0 -0.92516 -0.8549 -0.75492 -0.93065 -0.86204 -0.06919 127.71 0.38063 0.69543 0.0050435 0.74749 1.432 0.10624 1.1356 2.2251 0.60098 1.7056 1.9279 0.64187 0.01515 0.028797 0.004763 0.015974 9.9981 -0.8233 -0.82799 -0.63659 -0.75107 -0.10323 0.45778 -0.17446 0.46911 0.016834
3.0352 -0.63769 -0.66545 -0.62657 -0.79917 0 -0.88967 -0.84728 -0.81034 -0.84911 -0.81369 -0.0082852 127.41 0.36528 0.70203 0.032288 0.75496 1.3571 0.11522 1.1242 2.118 0.58189 1.6358 1.7831 0.62617 0.013534 0.025694 0.0039888 0.014028 9.4769 -0.85307 -0.73501 -0.56929 -0.73191 -0.044017 0.44604 -0.13607 0.48376 0.04558
3.0391 -0.57995 -0.60047 -0.34262 -0.72081 0 -0.7324 -0.70895 -0.73468 -0.63564 -0.69548 -0.19476 127.01 0.34912 0.69739 0.056316 0.76799 1.2801 0.12529 1.11 2.0304 0.57094 1.5653 1.7688 0.6217 0.011504 0.024077 0.0037848 0.014011 8.6293 -0.73112 -0.5775 -0.51539 -0.63185 0.022559 0.42515 -0.098368 0.49567 0.072371
3.043 -0.51836 -0.53189 -0.34013 -0.5619 0 -0.51736 -0.48273 -0.53176 -0.4002 -0.5301 -0.50999 126.5 0.3312 0.671 0.069572 0.77583 1.1978 0.12985 1.0827 1.958 0.56472 1.4928 1.8313 0.62325 0.010172 0.024591 0.0041896 0.014681 7.5653 -0.49729 -0.41202 -0.47886 -0.48472 0.083161 0.39084 -0.06834 0.49446 0.090283
3.0469 -0.471 -0.47779 -0.5167 -0.39079 0 -0.33673 -0.27379 -0.30222 -0.23397 -0.37002 -0.78475 125.9 0.31076 0.61209 0.063548 0.76545 1.1079 0.12091 1.0307 1.8946 0.55799 1.4175 1.9 0.62298 0.010198 0.026568 0.0046363 0.015171 6.6058 -0.27256 -0.30571 -0.44924 -0.36207 0.12126 0.33865 -0.053614 0.46814 0.091387
3.0508 -0.44644 -0.4498 -0.59453 -0.29203 0 -0.26171 -0.18717 -0.17941 -0.18062 -0.2889 -0.88283 125.2 0.28959 0.52472 0.03601 0.72729 1.0179 0.093722 0.95222 1.8293 0.54251 1.3439 1.9158 0.60807 0.011133 0.028086 0.0044255 0.015419 6.1037 -0.17772 -0.30368 -0.41792 -0.32562 0.12197 0.27375 -0.057016 0.41316 0.072506
3.0547 -0.44428 -0.44926 -0.41718 -0.30352 0 -0.30759 -0.26234 -0.22814 -0.24165 -0.33428 -0.76422 124.44 0.27132 0.43644 0.0014789 0.67583 0.9392 0.05882 0.86803 1.7595 0.519 1.2784 1.8491 0.57949 0.011852 0.027327 0.0034682 0.015678 6.188 -0.24963 -0.39756 -0.38813 -0.38252 0.10047 0.21295 -0.067441 0.34995 0.045961
3.0586 -0.46078 -0.46876 -0.12217 -0.39216 0 -0.43206 -0.45035 -0.39559 -0.38153 -0.47775 -0.49708 123.62 0.25842 0.36267 -0.032195 0.62063 0.87897 0.022669 0.79036 1.6877 0.48966 1.2257 1.709 0.54032 0.011531 0.024101 0.0025126 0.015903 6.6521 -0.42185 -0.5232 -0.36983 -0.4812 0.066545 0.16595 -0.079083 0.29065 0.018573
3.0625 -0.49029 -0.49633 -0.016075 -0.48934 0 -0.56435 -0.64501 -0.55856 -0.5285 -0.62062 -0.21456 122.77 0.25316 0.3175 -0.05761 0.57174 0.8431 -0.0082276 0.73087 1.6177 0.45767 1.1902 1.542 0.49518 0.010201 0.02008 0.0024977 0.015727 7.0989 -0.58018 -0.60075 -0.36894 -0.55169 0.030937 0.14144 -0.086448 0.247 -0.0030567
3.0664 -0.52165 -0.51972 -0.26972 -0.54892 0 -0.64455 -0.74387 -0.62233 -0.59831 -0.66562 -0.042607 121.87 0.25987 0.32324 -0.064027 0.54701 0.84145 -0.02318 0.70897 1.5619 0.43086 1.1811 1.4163 0.45599 0.008469 0.017485 0.0035862 0.014965 7.2367 -0.64287 -0.59123 -0.38452 -0.55549 0.01232 0.15333 -0.082014 0.23835 -0.0089635
3.0703 -0.53853 -0.53007 -0.72933 -0.57136 0 -0.64904 -0.70235 -0.58238 -0.54845 -0.59484 -0.04079 120.87 0.2757 0.36772 -0.05551 0.54877 0.863 -0.022854 0.72007 1.5314 0.41588 1.1935 1.3913 0.4351 0.0069373 0.01745 0.0048737 0.014006 7.0763 -0.60302 -0.52167 -0.41382 -0.50443 0.017541 0.19092 -0.068387 0.26019 -0.0012484
3.0742 -0.52929 -0.52476 -1.0326 -0.57757 0 -0.59157 -0.55424 -0.50336 -0.42203 -0.47877 -0.18691 119.77 0.29594 0.43051 -0.040726 0.56814 0.89626 -0.013813 0.75111 1.5275 0.41223 1.2194 1.486 0.43364 0.0059887 0.019527 0.0051679 0.01359 6.8738 -0.51182 -0.455 -0.45441 -0.43922 0.039922 0.23911 -0.051538 0.29864 0.013002
3.0781 -0.49903 -0.50844 -0.92964 -0.5707 0 -0.50675 -0.38968 -0.44997 -0.3271 -0.40654 -0.40505 118.57 0.31694 0.49718 -0.025825 0.59781 0.93448 -0.00098643 0.79306 1.5508 0.41853 1.2531 1.6677 0.45092 0.0059521 0.022519 0.0041311 0.014202 6.8853 -0.43062 -0.43343 -0.49861 -0.3941 0.073107 0.28734 -0.035794 0.34352 0.028536
3.082 -0.46976 -0.49063 -0.51214 -0.53268 0 -0.43102 -0.30153 -0.44072 -0.35173 -0.40755 -0.61009 117.29 0.33423 0.55103 -0.017916 0.62802 0.97088 0.009546 0.83528 1.6005 0.43194 1.2879 1.8688 0.48414 0.0071355 0.025525 0.0026414 0.015674 7.1604 -0.39417 -0.45018 -0.53021 -0.38036 0.10796 0.32358 -0.026192 0.38252 0.039042
3.0859 -0.46422 -0.48032 -0.13716 -0.45875 0 -0.39102 -0.32955 -0.45748 -0.48486 -0.44175 -0.73969 115.96 0.33955 0.56812 -0.025972 0.64092 0.99989 0.0091799 0.86258 1.6708 0.4441 1.3116 2.0219 0.522 0.0094449 0.028133 0.0019751 0.017335 7.5404 -0.40414 -0.47326 -0.53478 -0.39566 0.12584 0.33117 -0.029327 0.39736 0.035601
3.0898 -0.48619 -0.48105 -0.11316 -0.38546 0 -0.39917 -0.43841 -0.48216 -0.62114 -0.46099 -0.7649 114.59 0.33483 0.55979 -0.043122 0.63647 1.0259 0.0016106 0.87702 1.743 0.44949 1.3228 2.0903 0.55169 0.012025 0.029899 0.0026143 0.018489 7.8264 -0.44294 -0.48912 -0.51714 -0.43908 0.12515 0.32032 -0.039976 0.39449 0.023089
3.0938 -0.51617 -0.4896 -0.43371 -0.37144 0 -0.45162 -0.54795 -0.51332 -0.65311 -0.46718 -0.69047 113.14 0.32221 0.53487 -0.064619 0.61768 1.0516 -0.0094258 0.88171 1.8098 0.44738 1.3221 2.0777 0.56934 0.013562 0.03013 0.0038699 0.018795 7.9416 -0.48932 -0.5142 -0.5043 -0.51043 0.10823 0.29817 -0.054885 0.38008 0.0052794
3.0977 -0.52799 -0.49907 -0.7961 -0.44206 0 -0.5267 -0.59462 -0.55121 -0.56809 -0.5005 -0.55511 111.58 0.30462 0.50329 -0.085575 0.58906 1.0789 -0.019818 0.88034 1.8648 0.43819 1.3112 2.0183 0.57289 0.013233 0.028516 0.0046615 0.018318 7.9483 -0.52699 -0.56302 -0.52299 -0.59565 0.079214 0.27245 -0.070709 0.36121 -0.013747
3.1016 -0.51179 -0.50347 -0.87894 -0.55317 0 -0.58829 -0.57484 -0.58045 -0.45791 -0.5735 -0.42604 109.93 0.28805 0.48179 -0.098208 0.56012 1.1089 -0.022205 0.87879 1.8989 0.42493 1.2944 1.9565 0.56205 0.011449 0.025906 0.0045943 0.017376 7.9388 -0.54779 -0.61485 -0.56992 -0.65931 0.047473 0.25567 -0.082422 0.35021 -0.027259
3.1055 -0.48241 -0.50081 -0.62158 -0.61721 0 -0.59901 -0.5341 -0.57793 -0.43154 -0.63294 -0.37437 108.22 0.28071 0.48278 -0.099255 0.54396 1.1364 -0.01282 0.88162 1.9128 0.41571 1.2809 1.9277 0.5474 0.0095902 0.024087 0.0042193 0.016385 7.9309 -0.5509 -0.62558 -0.60801 -0.66031 0.028065 0.25539 -0.087629 0.35579 -0.031464
3.1094 -0.46585 -0.49391 -0.25895 -0.57555 0 -0.54162 -0.51515 -0.53764 -0.51356 -0.60323 -0.43375 106.46 0.28366 0.50125 -0.092662 0.54266 1.1563 0.0044941 0.8875 1.9139 0.41365 1.2745 1.944 0.53666 0.0088725 0.024447 0.004284 0.015743 7.8719 -0.53843 -0.57796 -0.59921 -0.58273 0.024696 0.26647 -0.088389 0.37362 -0.029201
3.1133 -0.4766 -0.48904 -0.097474 -0.45371 0 -0.43687 -0.51798 -0.48143 -0.62391 -0.47283 -0.56983 104.65 0.29662 0.53223 -0.08113 0.55633 1.1654 0.026685 0.89509 1.9064 0.41971 1.2762 1.9894 0.53331 0.0094009 0.026716 0.0048701 0.015714 7.7282 -0.51094 -0.5127 -0.54473 -0.45613 0.03838 0.2844 -0.086006 0.39948 -0.02266
3.1172 -0.50622 -0.49279 -0.24894 -0.34756 0 -0.34213 -0.51094 -0.44173 -0.65501 -0.32923 -0.69262 102.74 0.31816 0.56876 -0.067866 0.58351 1.1613 0.049949 0.90263 1.8945 0.43373 1.2861 2.0275 0.53969 0.0103 0.029103 0.0053699 0.01629 7.5561 -0.47 -0.49737 -0.48983 -0.34558 0.068346 0.30336 -0.082007 0.42771 -0.01458
3.1211 -0.53205 -0.50747 -0.55886 -0.34894 0 -0.32235 -0.47764 -0.4355 -0.57069 -0.29461 -0.71381 100.74 0.34292 0.5958 -0.057226 0.61949 1.1417 0.067203 0.90784 1.8839 0.45262 1.3001 2.0229 0.5559 0.010704 0.029795 0.0052659 0.017171 7.4758 -0.42781 -0.5579 -0.48327 -0.31448 0.1105 0.31211 -0.077267 0.44634 -0.0088991
3.125 -0.53668 -0.5276 -0.77097 -0.47162 0 -0.40482 -0.44504 -0.45697 -0.43596 -0.41606 -0.6104 98.654 0.36311 0.60921 -0.048486 0.65373 1.1177 0.078633 0.91216 1.8754 0.46923 1.309 1.9639 0.57258 0.010544 0.028405 0.0047687 0.017891 7.568 -0.41127 -0.64484 -0.52922 -0.38443 0.15177 0.31124 -0.070657 0.45403 -0.0046105
3.1289 -0.52091 -0.54137 -0.75472 -0.6375 0 -0.54798 -0.45845 -0.49095 -0.35605 -0.61575 -0.44356 96.517 0.37643 0.61044 -0.040025 0.68252 1.094 0.086205 0.91652 1.8671 0.48146 1.3085 1.8712 0.58598 0.010375 0.026053 0.004562 0.018034 7.7866 -0.44736 -0.67559 -0.58065 -0.51851 0.18721 0.30414 -0.060825 0.45303 0.00045059
3.1328 -0.5003 -0.53845 -0.5877 -0.73259 0 -0.65552 -0.52829 -0.52514 -0.3862 -0.75148 -0.31492 94.338 0.38166 0.6019 -0.030494 0.70293 1.0741 0.092065 0.92132 1.8564 0.48815 1.2956 1.7838 0.5935 0.010563 0.024169 0.0049504 0.017408 7.9673 -0.53504 -0.61418 -0.58271 -0.6402 0.21292 0.29463 -0.046851 0.44617 0.0083131
3.1367 -0.49088 -0.51924 -0.4433 -0.68835 0 -0.63885 -0.60799 -0.54673 -0.49171 -0.73338 -0.29371 92.09 0.37825 0.58831 -0.018247 0.71115 1.0612 0.099756 0.92596 1.8388 0.48895 1.2669 1.7322 0.59288 0.010829 0.023337 0.0054096 0.016129 7.933 -0.63072 -0.50751 -0.52399 -0.67842 0.22387 0.28925 -0.027749 0.43851 0.022181
3.1406 -0.49702 -0.49685 -0.41917 -0.52929 0 -0.48922 -0.63175 -0.53648 -0.58477 -0.59209 -0.37172 89.739 0.37026 0.57701 -0.0052397 0.70582 1.0527 0.11163 0.92559 1.8099 0.48761 1.2271 1.7211 0.58745 0.010653 0.023233 0.0051028 0.014628 7.6271 -0.6708 -0.44007 -0.44545 -0.61303 0.21891 0.29382 -0.0069324 0.43586 0.041928
3.1445 -0.51077 -0.48803 -0.4743 -0.35626 0 -0.30071 -0.57731 -0.48104 -0.59677 -0.44384 -0.47806 87.274 0.36166 0.56879 0.0043982 0.6908 1.0437 0.12469 0.91734 1.7736 0.4873 1.1867 1.7339 0.58239 0.0099951 0.023403 0.0038359 0.013531 7.179 -0.62174 -0.45407 -0.4008 -0.49163 0.20356 0.30451 0.010513 0.43687 0.062309
3.1484 -0.52086 -0.49934 -0.51127 -0.28055 0 -0.21296 -0.49024 -0.39853 -0.52533 -0.39242 -0.53615 84.722 0.35342 0.56268 0.0080298 0.66796 1.0329 0.13611 0.9003 1.7339 0.48887 1.1522 1.7515 0.57987 0.0094468 0.023808 0.0024058 0.013375 6.8498 -0.51535 -0.51612 -0.41036 -0.40274 0.18057 0.31769 0.021467 0.43948 0.079591
3.1523 -0.522 -0.52113 -0.49316 -0.35244 0 -0.3071 -0.44448 -0.34412 -0.42771 -0.45577 -0.51609 82.117 0.34591 0.55706 0.0034137 0.63959 1.0201 0.14275 0.87467 1.696 0.49259 1.1304 1.7686 0.58151 0.0095925 0.024575 0.0019202 0.014235 6.8784 -0.4318 -0.56031 -0.45268 -0.41752 0.15307 0.3291 0.023199 0.44103 0.089985
3.1563 -0.51679 -0.53564 -0.46928 -0.52819 0 -0.53533 -0.47753 -0.37335 -0.37725 -0.56904 -0.44721 79.468 0.33722 0.54898 -0.01166 0.61116 1.011 0.13815 0.84591 1.6749 0.4969 1.1349 1.7928 0.5878 0.010336 0.025481 0.0027536 0.015579 7.3191 -0.43738 -0.55605 -0.49513 -0.53693 0.12728 0.33062 0.011712 0.43655 0.086778
3.1602 -0.51051 -0.53241 -0.49906 -0.69536 0 -0.74775 -0.56145 -0.48725 -0.41687 -0.64458 -0.39097 76.752 0.32572 0.54072 -0.028434 0.59074 1.0152 0.12526 0.82775 1.6784 0.49934 1.1625 1.8334 0.59454 0.011014 0.026019 0.0041822 0.016594 7.9802 -0.52845 -0.52799 -0.52532 -0.6841 0.10964 0.32433 -0.0058158 0.42818 0.075077
3.1641 -0.50534 -0.51653 -0.57356 -0.74297 0 -0.80223 -0.63189 -0.6151 -0.534 -0.63153 -0.39925 73.94 0.31255 0.53673 -0.040192 0.58249 1.0369 0.10878 0.82738 1.707 0.50017 1.2081 1.891 0.60023 0.0112 0.026046 0.0050377 0.016798 8.5197 -0.63217 -0.51365 -0.55154 -0.75361 0.10265 0.31593 -0.023918 0.42033 0.06081
3.168 -0.50011 -0.50227 -0.62375 -0.63556 0 -0.67129 -0.64138 -0.66362 -0.66546 -0.53671 -0.48268 71.028 0.29976 0.54119 -0.041643 0.58933 1.0777 0.092996 0.84946 1.7595 0.50042 1.2671 1.9572 0.60458 0.011255 0.026158 0.0047152 0.016433 8.6498 -0.66573 -0.51507 -0.57984 -0.68712 0.10784 0.3109 -0.03841 0.41702 0.04914
3.1719 -0.49474 -0.49893 -0.59871 -0.44282 0 -0.45858 -0.58872 -0.59662 -0.73101 -0.40947 -0.60129 68.043 0.29156 0.56056 -0.025942 0.61483 1.1376 0.084322 0.89866 1.8324 0.50268 1.3329 2.0185 0.60853 0.011897 0.027126 0.0035997 0.016187 8.3214 -0.60369 -0.50282 -0.60099 -0.52026 0.12672 0.3177 -0.044124 0.42423 0.047356
3.1758 -0.49309 -0.5033 -0.52016 -0.29888 0 -0.31402 -0.50881 -0.47157 -0.68428 -0.3126 -0.68105 65.008 0.29706 0.6002 0.010327 0.6573 1.2029 0.090897 0.96805 1.9079 0.51319 1.3912 2.0611 0.61783 0.013217 0.02888 0.0026262 0.016495 7.7591 -0.49601 -0.46486 -0.60344 -0.36272 0.15565 0.34606 -0.037954 0.44698 0.063192
3.1797 -0.49944 -0.50543 -0.4548 -0.31077 0 -0.32114 -0.44521 -0.39411 -0.55231 -0.29433 -0.65463 61.92 0.31514 0.6494 0.055067 0.70411 1.2546 0.10838 1.0363 1.9676 0.53189 1.4341 2.0731 0.63489 0.014289 0.030231 0.0025016 0.017092 7.3159 -0.42394 -0.43603 -0.59287 -0.32209 0.18466 0.38743 -0.026641 0.4766 0.089822
3.1836 -0.51149 -0.50045 -0.44245 -0.47647 0 -0.44779 -0.42999 -0.42774 -0.42894 -0.36525 -0.51156 58.752 0.34299 0.7003 0.10071 0.74832 1.2829 0.13306 1.0919 2.0022 0.55716 1.457 2.0507 0.65969 0.013958 0.029875 0.0032876 0.017322 7.2415 -0.43381 -0.4644 -0.58937 -0.42583 0.20844 0.43448 -0.014344 0.50637 0.12195
3.1875 -0.51842 -0.49291 -0.4636 -0.67623 0 -0.5892 -0.47299 -0.53979 -0.41182 -0.4871 -0.3246 55.484 0.37609 0.74426 0.13941 0.78327 1.2799 0.16035 1.124 2.0044 0.58623 1.4564 2.0048 0.69088 0.012116 0.02776 0.0045473 0.016883 7.5189 -0.50385 -0.54654 -0.60169 -0.59939 0.22217 0.47863 -0.0052376 0.52899 0.15348
3.1914 -0.50863 -0.48948 -0.47579 -0.75333 0 -0.6531 -0.55242 -0.6311 -0.52115 -0.5858 -0.22012 52.12 0.40134 0.76327 0.15665 0.79755 1.2341 0.18079 1.1155 1.9633 0.61063 1.4241 1.9606 0.72182 0.01007 0.025372 0.0057342 0.016208 7.8775 -0.56614 -0.60832 -0.60939 -0.71747 0.21809 0.50123 -0.0059682 0.5295 0.172
3.1953 -0.48136 -0.48893 -0.46658 -0.63224 0 -0.61405 -0.61329 -0.62055 -0.66822 -0.59112 -0.29542 48.687 0.40416 0.75186 0.15047 0.79261 1.1635 0.18823 1.0754 1.8958 0.62007 1.3678 1.9415 0.73934 0.0094729 0.024476 0.0064526 0.016019 7.9736 -0.56027 -0.56575 -0.57876 -0.69175 0.20048 0.49398 -0.015166 0.50547 0.17198
3.1992 -0.45012 -0.48139 -0.45859 -0.38457 0 -0.50779 -0.59229 -0.50908 -0.71351 -0.48257 -0.53638 45.202 0.38298 0.71669 0.12756 0.77525 1.086 0.18431 1.0184 1.8188 0.6125 1.2965 1.9475 0.73765 0.010743 0.025474 0.0065246 0.016524 7.6205 -0.47545 -0.41289 -0.49998 -0.53125 0.17654 0.46265 -0.027722 0.4645 0.15704
3.2031 -0.43234 -0.45847 -0.46811 -0.18473 0 -0.39325 -0.46688 -0.3726 -0.57973 -0.30826 -0.80563 41.663 0.33927 0.66388 0.09349 0.75029 1.0135 0.1712 0.95478 1.7432 0.58763 1.2168 1.9464 0.7135 0.012563 0.02699 0.0059963 0.017127 6.9163 -0.35419 -0.24613 -0.40571 -0.33269 0.15152 0.41344 -0.039565 0.41345 0.13095
3.207 -0.43361 -0.42329 -0.47766 -0.18018 0 -0.3219 -0.28947 -0.29848 -0.32795 -0.15876 -0.92568 38.052 0.2778 0.60243 0.055836 0.72361 0.95881 0.15264 0.89619 1.6805 0.5468 1.1362 1.8916 0.66459 0.013024 0.027151 0.0051237 0.016995 6.1821 -0.26206 -0.19058 -0.34767 -0.20937 0.13168 0.35603 -0.045609 0.36193 0.099519
3.2109 -0.44191 -0.38935 -0.45994 -0.37345 0 -0.32434 -0.1635 -0.32284 -0.12442 -0.11106 -0.80351 34.363 0.22067 0.55234 0.029402 0.70272 0.93693 0.13772 0.85796 1.6433 0.49923 1.0699 1.7572 0.59487 0.011376 0.025295 0.0042544 0.015914 5.7434 -0.24737 -0.2915 -0.35152 -0.21181 0.12596 0.31415 -0.038417 0.32996 0.07611
3.2148 -0.43846 -0.36877 -0.41841 -0.61164 0 -0.39917 -0.1663 -0.4135 -0.11425 -0.18084 -0.50081 30.608 0.18794 0.52061 0.017004 0.68525 0.93326 0.13033 0.83327 1.6179 0.45841 1.021 1.5636 0.52418 0.0087028 0.02248 0.0036061 0.014505 5.6987 -0.31403 -0.47112 -0.39388 -0.29774 0.12947 0.2961 -0.023157 0.31904 0.065306
3.2188 -0.41489 -0.36174 -0.384 -0.69872 0 -0.5016 -0.2818 -0.49933 -0.30179 -0.31556 -0.19265 26.808 0.18681 0.50702 0.017703 0.6672 0.93901 0.1303 0.81601 1.5941 0.42916 0.98882 1.3702 0.46143 0.0068848 0.02036 0.003135 0.013602 5.843 -0.41996 -0.59144 -0.42338 -0.37142 0.13802 0.30184 -0.0038833 0.3264 0.067076
3.2227 -0.37956 -0.35732 -0.36559 -0.54627 0 -0.55399 -0.4082 -0.51608 -0.53918 -0.43138 -0.045979 22.969 0.22055 0.50903 0.029159 0.64413 0.94514 0.13636 0.79957 1.5614 0.41447 0.97122 1.2397 0.4141 0.0068597 0.019627 0.0026633 0.013462 5.8168 -0.50023 -0.56516 -0.40395 -0.35983 0.14685 0.3283 0.014986 0.34708 0.079902
3.2266 -0.34683 -0.3438 -0.32235 -0.24377 0 -0.49392 -0.44015 -0.4401 -0.6371 -0.46759 -0.11237 19.079 0.28825 0.51859 0.045696 0.60696 0.93746 0.14426 0.77276 1.501 0.41601 0.96153 1.1982 0.39197 0.0078398 0.019528 0.002155 0.013628 5.3844 -0.50393 -0.41673 -0.3399 -0.26657 0.14717 0.36528 0.0256 0.36918 0.099073
3.2305 -0.32121 -0.31747 -0.21029 0.0090108 0 -0.33151 -0.35307 -0.29823 -0.50984 -0.4218 -0.31078 15.124 0.35905 0.51803 0.05663 0.55224 0.90883 0.14591 0.73067 1.4053 0.4222 0.94237 1.2214 0.38921 0.0081786 0.018829 0.0018179 0.0135 4.6253 -0.42443 -0.24778 -0.26477 -0.16319 0.13283 0.38844 0.023781 0.37346 0.11364
3.2344 -0.29352 -0.28192 -0.060479 0.054195 0 -0.1589 -0.21451 -0.15393 -0.23828 -0.34316 -0.49907 11.107 0.40872 0.50109 0.058795 0.48641 0.86499 0.13902 0.67969 1.2856 0.42281 0.90522 1.2531 0.39306 0.006987 0.017117 0.0018763 0.01292 3.8732 -0.30305 -0.14916 -0.21138 -0.12786 0.10703 0.38797 0.013617 0.35548 0.11945
3.2383 -0.25218 -0.24066 0.014454 -0.10887 0 -0.08569 -0.11755 -0.073813 -0.0031614 -0.29004 -0.56841 7.0501 0.42364 0.46586 0.051532 0.41487 0.80999 0.12307 0.62509 1.1512 0.41229 0.84589 1.241 0.39556 0.0049463 0.01514 0.0022521 0.012158 3.4359 -0.20045 -0.14019 -0.19197 -0.18251 0.072748 0.36011 -0.0012527 0.31443 0.11505
3.2422 -0.19605 -0.19232 -0.075352 -0.33337 0 -0.14659 -0.10274 -0.087388 0.053662 -0.28375 -0.49442 2.9763 0.39293 0.41266 0.035525 0.34429 0.74895 0.098547 0.57324 1.0136 0.38606 0.76214 1.1652 0.38864 0.0036104 0.013926 0.0025399 0.011443 3.3235 -0.15393 -0.17655 -0.19891 -0.27757 0.034183 0.30418 -0.016173 0.2521 0.10025
3.2461 -0.13363 -0.13338 -0.27655 -0.44423 0 -0.26511 -0.13742 -0.16413 -0.070931 -0.29344 -0.32848 -1.1074 0.3055 0.34834 0.01567 0.29011 0.68883 0.068636 0.53592 0.89892 0.33949 0.65506 1.0433 0.35898 0.0039239 0.013639 0.0023528 0.010679 3.2215 -0.15223 -0.20039 -0.21486 -0.33215 0.0011212 0.22747 -0.020572 0.17784 0.077458
3.25 -0.070377 -0.064075 -0.39856 -0.36476 0 -0.31252 -0.15778 -0.22929 -0.2521 -0.26361 -0.15602 -5.2111 0.20249 0.28985 0.00066872 0.25258 0.62979 0.040415 0.50809 0.81067 0.28653 0.54652 0.912 0.31442 0.0053427 0.013309 0.0016861 0.0096595 2.7387 -0.14782 -0.17855 -0.21967 -0.29264 -0.022583 0.15666 -0.013963 0.11084 0.05527
3.2539 -0.00082432 0.0098939 -0.27377 -0.15257 0 -0.21191 -0.1223 -0.21392 -0.33877 -0.16102 -0.053176 -9.3438 0.10491 0.24337 -0.006204 0.22817 0.56798 0.015881 0.48272 0.74388 0.23371 0.44584 0.79757 0.26012 0.0062905 0.011615 0.00089708 0.0084102 1.7155 -0.096757 -0.10413 -0.19478 -0.16285 -0.037258 0.10278 0.0015501 0.057818 0.036507
3.2578 0.083242 0.081729 0.071219 0.068867 0 0.0060475 -0.029347 -0.10371 -0.26057 -0.0013173 -0.05349 -13.497 0.030597 0.21283 -0.0027775 0.21178 0.4989 -0.0039069 0.45185 0.69033 0.18627 0.35977 0.69434 0.20094 0.005455 0.0079129 0.00031897 0.0071016 0.32699 0.0072874 0.018588 -0.13126 0.01078 -0.044201 0.073877 0.023013 0.023152 0.023077
3.2617 0.17702 0.14859 0.41404 0.21123 0 0.24032 0.099116 0.052764 -0.062438 0.16523 -0.12815 -17.641 0.0029525 0.2013 0.013132 0.19289 0.41331 -0.018826 0.40036 0.63168 0.14999 0.2949 0.56393 0.14306 0.0027709 0.0025936 -6.6144e-05 0.0056001 -1.092 0.13195 0.17601 -0.038219 0.1764 -0.046624 0.078809 0.044693 0.010624 0.016538
3.2656 0.25947 0.21168 0.52835 0.26902 0 0.40447 0.23507 0.18343 0.14557 0.2923 -0.19212 -21.747 0.023083 0.19846 0.037061 0.15284 0.30052 -0.033404 0.3101 0.53133 0.12207 0.24031 0.35732 0.089044 -0.0006604 -0.0033854 -0.00054191 0.0032769 -2.3153 0.23565 0.33361 0.060202 0.30239 -0.051911 0.10838 0.057508 0.011281 0.014405
3.2695 0.31022 0.27179 0.3919 0.28967 0 0.47643 0.34702 0.24603 0.27262 0.36336 -0.14834 -25.799 0.060409 0.18953 0.061079 0.087536 0.16241 -0.051865 0.18387 0.37717 0.092445 0.17552 0.046787 0.033719 -0.0035018 -0.0092159 -0.0012806 -0.00049912 -3.3389 0.29902 0.43763 0.14241 0.37858 -0.062919 0.14134 0.060467 0.011443 0.012794
3.2734 0.33044 0.32584 0.20452 0.31283 0 0.48009 0.40366 0.25196 0.30069 0.38629 0.045482 -29.8 0.094756 0.16519 0.080348 -0.0045742 -0.0016754 -0.076545 0.022557 0.16155 0.054372 0.08623 -0.35362 -0.02775 -0.0051238 -0.014555 -0.0021151 -0.0055864 -4.2674 0.33176 0.44686 0.20634 0.40686 -0.080455 0.1653 0.054081 0.0037275 0.0098618
3.2773 0.34399 0.36844 0.19296 0.34128 0 0.44098 0.39428 0.24706 0.27836 0.37368 0.33593 -33.76 0.10501 0.11658 0.090137 -0.12298 -0.19171 -0.10935 -0.17114 -0.11972 0.0012442 -0.041492 -0.79371 -0.10056 -0.00586 -0.019346 -0.0027088 -0.010867 -5.138 0.35441 0.37299 0.26782 0.39888 -0.1046 0.16827 0.039903 -0.018597 0.0039999
3.2813 0.37469 0.3964 0.39388 0.36074 0 0.37438 0.3493 0.27374 0.27409 0.33772 0.60059 -37.681 0.051054 0.025088 0.080664 -0.26545 -0.41347 -0.15346 -0.39567 -0.47696 -0.079274 -0.23707 -1.215 -0.1957 -0.0065219 -0.02352 -0.0029064 -0.014952 -5.8846 0.37803 0.28646 0.3412 0.37975 -0.13485 0.12837 0.022049 -0.067077 -0.0070798
3.2852 0.42197 0.41151 0.62746 0.37342 0 0.30915 0.32818 0.34796 0.3303 0.3032 0.7318 -41.552 -0.057224 -0.10004 0.055039 -0.41367 -0.65665 -0.20374 -0.63301 -0.87202 -0.17848 -0.48292 -1.5805 -0.30664 -0.0076685 -0.026929 -0.0028662 -0.017173 -6.4627 0.40212 0.26913 0.42381 0.38266 -0.16761 0.054734 0.0062761 -0.13474 -0.021869
3.2891 0.46109 0.41918 0.68136 0.40318 0 0.29687 0.37231 0.46113 0.446 0.31086 0.712 -45.357 -0.20096 -0.24971 0.017674 -0.55954 -0.9152 -0.25637 -0.87531 -1.284 -0.2874 -0.76118 -1.8854 -0.42521 -0.0092055 -0.02948 -0.0028593 -0.017934 -6.9602 0.42756 0.34773 0.50171 0.42834 -0.20215 -0.042132 -0.0066573 -0.21556 -0.039175
3.293 0.46882 0.42542 0.51704 0.4682 0 0.37311 0.46591 0.591 0.58791 0.38954 0.61825 -49.083 -0.36238 -0.41584 -0.027124 -0.69751 -1.1835 -0.30794 -1.1163 -1.6969 -0.39807 -1.056 -2.1464 -0.54373 -0.010546 -0.03123 -0.0030146 -0.018181 -7.5356 0.46394 0.46833 0.56857 0.50524 -0.23829 -0.15307 -0.016936 -0.30458 -0.057965
3.2969 0.44843 0.43492 0.29888 0.55503 0 0.50668 0.54986 0.70643 0.71292 0.51709 0.55551 -52.735 -0.51504 -0.58715 -0.072809 -0.82169 -1.4531 -0.35359 -1.3483 -2.0909 -0.4991 -1.345 -2.3819 -0.65066 -0.011131 -0.032335 -0.0033021 -0.018663 -8.2355 0.51874 0.54219 0.63295 0.57348 -0.27641 -0.26547 -0.025944 -0.39549 -0.076827
3.3008 0.42787 0.45061 0.23191 0.62445 0 0.60541 0.57955 0.77078 0.7873 0.61858 0.58128 -56.324 -0.61752 -0.74138 -0.10623 -0.92752 -1.703 -0.38533 -1.5554 -2.4376 -0.57372 -1.5913 -2.5998 -0.72856 -0.010886 -0.032987 -0.0037095 -0.01971 -8.9088 0.58027 0.52713 0.70321 0.59495 -0.31634 -0.35892 -0.037344 -0.47815 -0.092586
3.3047 0.43353 0.47278 0.37772 0.64386 0 0.59456 0.56699 0.75795 0.79896 0.62151 0.68472 -59.859 -0.67061 -0.86924 -0.12374 -1.0194 -1.921 -0.40345 -1.7326 -2.7352 -0.62399 -1.7906 -2.7969 -0.78045 -0.010278 -0.03348 -0.0043138 -0.021499 -9.3448 0.61841 0.46997 0.76835 0.56513 -0.35518 -0.42961 -0.051401 -0.54939 -0.10351
3.3086 0.46733 0.49798 0.61867 0.61333 0 0.49691 0.56082 0.67816 0.76328 0.52441 0.82251 -63.338 -0.67865 -0.96545 -0.12437 -1.097 -2.0976 -0.40785 -1.8734 -2.9773 -0.65136 -1.9404 -2.9623 -0.80862 -0.0099685 -0.034252 -0.0051171 -0.024165 -9.5076 0.61051 0.46479 0.80139 0.51773 -0.39012 -0.4763 -0.066935 -0.6072 -0.10827
3.3125 0.50979 0.52004 0.77998 0.56167 0 0.42522 0.5868 0.58709 0.71823 0.40713 0.95977 -66.749 -0.64982 -1.0264 -0.10871 -1.1595 -2.225 -0.3993 -1.9723 -3.1587 -0.65871 -2.0413 -3.0779 -0.81695 -0.01035 -0.035685 -0.005875 -0.027446 -9.601 0.56911 0.55912 0.78609 0.4982 -0.4181 -0.49935 -0.082197 -0.65012 -0.10581
3.3164 0.5427 0.53452 0.77509 0.52125 0 0.48039 0.61786 0.55655 0.70409 0.36101 1.0714 -70.075 -0.60122 -1.044 -0.080075 -1.1999 -2.2831 -0.37934 -2.0135 -3.2559 -0.65056 -2.0896 -3.1211 -0.81213 -0.011305 -0.037655 -0.006213 -0.030361 -9.8553 0.53917 0.69454 0.73764 0.53053 -0.43181 -0.49858 -0.092209 -0.67358 -0.093903
3.3203 0.5648 0.54327 0.64877 0.5086 0 0.65057 0.61035 0.62009 0.73426 0.40161 1.1164 -73.313 -0.56113 -1.0329 -0.052958 -1.2167 -2.2851 -0.35767 -2.0094 -3.2769 -0.63957 -2.1032 -3.0742 -0.80732 -0.012351 -0.039265 -0.0059758 -0.03163 -10.234 0.5589 0.74503 0.69092 0.60452 -0.43097 -0.48561 -0.094008 -0.68129 -0.076167
3.3242 0.58459 0.55389 0.5128 0.52519 0 0.81465 0.56548 0.73917 0.77864 0.45458 1.036 -76.47 -0.53644 -1.0057 -0.035253 -1.2118 -2.2463 -0.34024 -1.9745 -3.2343 -0.6312 -2.091 -2.94 -0.80634 -0.012985 -0.039203 -0.0054169 -0.030703 -10.383 0.61809 0.62904 0.66654 0.68869 -0.41955 -0.46692 -0.088902 -0.67701 -0.05627
3.3281 0.60262 0.57315 0.45835 0.56764 0 0.85208 0.54116 0.82605 0.78036 0.43609 0.79733 -79.557 -0.52858 -0.9701 -0.031661 -1.1863 -2.1756 -0.33088 -1.9181 -3.1344 -0.6283 -2.0558 -2.7485 -0.81025 -0.012973 -0.036649 -0.004961 -0.028398 -9.931 0.65784 0.39772 0.65275 0.75162 -0.40094 -0.44604 -0.078533 -0.66279 -0.036732
3.332 0.60776 0.60014 0.51277 0.62948 0 0.75221 0.59315 0.81085 0.70138 0.34917 0.44566 -82.574 -0.53545 -0.93427 -0.046336 -1.1421 -2.0826 -0.33336 -1.8505 -2.9848 -0.63308 -1.9986 -2.5462 -0.81851 -0.012374 -0.03205 -0.0047626 -0.026309 -8.8849 0.62052 0.21371 0.62549 0.7746 -0.37986 -0.42614 -0.065648 -0.64084 -0.020391
3.3359 0.59395 0.62625 0.64039 0.69308 0 0.61637 0.70709 0.69694 0.56242 0.29281 0.10458 -85.506 -0.54441 -0.90881 -0.079854 -1.0862 -1.9804 -0.35065 -1.786 -2.8012 -0.64658 -1.9164 -2.3726 -0.82592 -0.01142 -0.02701 -0.0045635 -0.025428 -7.727 0.50818 0.22814 0.58405 0.75461 -0.36638 -0.41096 -0.056877 -0.61466 -0.010592
3.3398 0.57697 0.6429 0.76165 0.72808 0 0.55577 0.80006 0.55637 0.43793 0.36582 -0.092691 -88.333 -0.54488 -0.89253 -0.11759 -1.0328 -1.8823 -0.37361 -1.7293 -2.6171 -0.66372 -1.8222 -2.2436 -0.82866 -0.010383 -0.023275 -0.0040468 -0.02538 -7.0912 0.39313 0.45664 0.55841 0.70519 -0.3631 -0.40058 -0.054016 -0.58906 -0.0042472
3.3438 0.58727 0.64937 0.78912 0.70804 0 0.59181 0.79769 0.46935 0.40185 0.55858 -0.087289 -91.044 -0.53556 -0.88344 -0.15238 -0.98804 -1.7935 -0.39738 -1.6802 -2.4471 -0.68234 -1.7235 -2.1554 -0.82631 -0.0095339 -0.021604 -0.0033054 -0.0251 -7.2792 0.36476 0.7613 0.5744 0.6555 -0.36979 -0.39544 -0.056305 -0.56591 0.00078336
3.3477 0.64085 0.65252 0.68756 0.63424 0 0.65577 0.70885 0.46223 0.46612 0.74553 0.076181 -93.649 -0.51722 -0.87906 -0.17774 -0.95708 -1.7193 -0.41728 -1.6381 -2.3044 -0.70031 -1.6286 -2.101 -0.8194 -0.009099 -0.021464 -0.0028699 -0.024226 -8.0451 0.45676 0.95554 0.61443 0.63853 -0.38519 -0.39589 -0.062142 -0.54688 0.0066379
3.3516 0.71705 0.6586 0.52397 0.54267 0 0.6763 0.61931 0.49694 0.56781 0.79372 0.29433 -96.168 -0.49572 -0.8752 -0.18428 -0.94772 -1.6704 -0.42606 -1.6019 -2.2116 -0.71435 -1.554 -2.0822 -0.81083 -0.0091571 -0.02176 -0.0032039 -0.023625 -8.8289 0.61962 0.94301 0.62349 0.66737 -0.4058 -0.40322 -0.067088 -0.53484 0.016585
3.3555 0.76865 0.66564 0.44192 0.48283 0 0.65466 0.6104 0.51626 0.62166 0.68539 0.47607 -98.613 -0.48396 -0.86853 -0.17334 -0.95753 -1.6539 -0.4226 -1.573 -2.1755 -0.72213 -1.5137 -2.1053 -0.80725 -0.0095409 -0.021871 -0.0041882 -0.024391 -9.2117 0.76265 0.7759 0.56375 0.71762 -0.42366 -0.41625 -0.064928 -0.53096 0.030413
3.3594 0.7584 0.66486 0.54524 0.48443 0 0.65071 0.68709 0.49901 0.59442 0.53588 0.57994 -100.98 -0.48555 -0.86075 -0.15364 -0.97884 -1.6676 -0.41232 -1.5553 -2.1862 -0.72414 -1.5061 -2.1688 -0.81095 -0.0098991 -0.022059 -0.0051674 -0.026411 -9.19 0.82555 0.59353 0.46411 0.73861 -0.43595 -0.43259 -0.055422 -0.53439 0.044586
3.3633 0.68909 0.64997 0.78127 0.53974 0 0.70459 0.78567 0.47507 0.5336 0.48952 0.60424 -103.26 -0.50107 -0.85421 -0.13088 -1.0075 -1.7113 -0.39928 -1.5533 -2.2401 -0.72073 -1.5302 -2.2613 -0.82256 -0.0099449 -0.023029 -0.0055472 -0.028178 -9.07 0.81519 0.50615 0.40755 0.69275 -0.44197 -0.4508 -0.039616 -0.54505 0.056223
3.3672 0.60026 0.62505 0.95149 0.61434 0 0.78547 0.84371 0.4913 0.52266 0.59286 0.56491 -105.44 -0.52926 -0.85199 -0.11122 -1.0393 -1.7833 -0.38819 -1.5722 -2.3321 -0.71265 -1.5831 -2.3715 -0.84179 -0.0097053 -0.025204 -0.005332 -0.028252 -9.1387 0.78047 0.52572 0.4596 0.59137 -0.44203 -0.46927 -0.019688 -0.56267 0.062144
3.3711 0.53698 0.60282 0.87418 0.67291 0 0.82129 0.85232 0.56483 0.60316 0.76052 0.49367 -107.52 -0.56331 -0.86271 -0.10516 -1.0689 -1.8807 -0.38861 -1.6255 -2.461 -0.7021 -1.661 -2.5005 -0.86534 -0.0095289 -0.028433 -0.0050544 -0.026868 -9.4341 0.75822 0.58915 0.60393 0.49175 -0.43968 -0.48485 -0.0034322 -0.5876 0.056022
3.375 0.52009 0.5948 0.56374 0.69701 0 0.77173 0.83916 0.66701 0.73568 0.85632 0.44602 -109.5 -0.59239 -0.88448 -0.1091 -1.0962 -1.982 -0.39902 -1.6989 -2.604 -0.6936 -1.7459 -2.6567 -0.88593 -0.0098126 -0.03224 -0.0051882 -0.025891 -9.7859 0.74519 0.63176 0.74954 0.45404 -0.44086 -0.49715 0.0040362 -0.61493 0.04293
3.3789 0.54128 0.60268 0.24703 0.68543 0 0.66436 0.81415 0.74862 0.8346 0.80732 0.4847 -111.4 -0.61394 -0.91509 -0.11937 -1.1226 -2.0781 -0.41694 -1.7842 -2.7534 -0.68929 -1.8333 -2.8394 -0.90098 -0.01067 -0.036131 -0.0056684 -0.027015 -10.016 0.71678 0.63559 0.80594 0.49541 -0.44757 -0.50652 0.0018712 -0.6425 0.026785
3.3828 0.57912 0.61805 0.1783 0.64645 0 0.56228 0.75007 0.77867 0.84184 0.65119 0.63229 -113.19 -0.62696 -0.95166 -0.13205 -1.1495 -2.1617 -0.43941 -1.8726 -2.9018 -0.69086 -1.9193 -3.0248 -0.90889 -0.011828 -0.039603 -0.0059978 -0.029994 -10.078 0.66336 0.61965 0.75744 0.58202 -0.461 -0.51357 -0.0095523 -0.66838 0.011573
3.3867 0.6154 0.62938 0.41343 0.59455 0 0.50841 0.62483 0.76196 0.77095 0.49082 0.83426 -114.89 -0.63241 -0.98903 -0.14091 -1.1793 -2.2229 -0.4613 -1.9504 -3.0388 -0.70076 -2.0006 -3.1747 -0.9085 -0.012826 -0.042024 -0.0057905 -0.032771 -10.033 0.60264 0.60306 0.66979 0.66233 -0.48203 -0.51955 -0.028064 -0.68995 0.0037045
3.3906 0.63869 0.62925 0.75652 0.55105 0 0.50747 0.47513 0.72533 0.68575 0.41094 0.98065 -116.49 -0.6378 -1.0189 -0.14059 -1.2116 -2.259 -0.47635 -2.003 -3.1511 -0.71834 -2.0742 -3.259 -0.9041 -0.01333 -0.042831 -0.0051786 -0.033423 -9.9477 0.56046 0.58938 0.62815 0.70591 -0.50728 -0.52696 -0.045234 -0.70613 0.0075537
3.3945 0.64093 0.6167 0.93345 0.53858 0 0.55145 0.39235 0.69208 0.64207 0.42798 0.98309 -118 -0.6476 -1.0396 -0.13405 -1.2421 -2.2777 -0.48517 -2.0335 -3.2362 -0.7393 -2.1376 -3.2724 -0.9009 -0.013319 -0.042034 -0.0046989 -0.031963 -9.8548 0.54848 0.58124 0.66693 0.71233 -0.53236 -0.53642 -0.056258 -0.71909 0.018292
3.3984 0.6192 0.59587 0.83123 0.56589 0 0.64015 0.45168 0.6693 0.64994 0.49805 0.84602 -119.44 -0.6627 -1.0506 -0.12406 -1.2668 -2.2812 -0.48902 -2.0441 -3.29 -0.76085 -2.1866 -3.2302 -0.90112 -0.013037 -0.040426 -0.0048226 -0.030205 -9.7882 0.56413 0.59328 0.75156 0.6907 -0.55488 -0.54766 -0.059575 -0.72989 0.031905
3.4023 0.5825 0.57429 0.5832 0.61557 0 0.76222 0.63806 0.65403 0.68296 0.55928 0.66787 -120.82 -0.68286 -1.0523 -0.11402 -1.2811 -2.2716 -0.48978 -2.0386 -3.3086 -0.77998 -2.2166 -3.1505 -0.90634 -0.012806 -0.03903 -0.0055864 -0.029911 -9.8006 0.60421 0.63624 0.8173 0.64122 -0.57255 -0.55997 -0.054683 -0.7396 0.04367
3.4063 0.55211 0.56162 0.43243 0.65084 0 0.86407 0.84046 0.64421 0.71072 0.57259 0.5681 -122.12 -0.70323 -1.044 -0.11068 -1.2733 -2.2439 -0.4909 -2.0208 -3.276 -0.78969 -2.2109 -3.0408 -0.91609 -0.012827 -0.038147 -0.0066006 -0.031144 -9.8996 0.66462 0.68844 0.82095 0.56176 -0.58034 -0.56981 -0.043539 -0.74805 0.043928
3.4102 0.54809 0.56635 0.51282 0.64176 0 0.86351 0.92381 0.6397 0.71507 0.5418 0.59982 -123.32 -0.71597 -1.0281 -0.11392 -1.245 -2.1967 -0.49275 -1.9952 -3.2011 -0.78786 -2.1722 -2.9018 -0.92263 -0.01307 -0.037002 -0.0073262 -0.032415 -9.9673 0.72179 0.6967 0.76183 0.46737 -0.57803 -0.57284 -0.033751 -0.75213 0.033494
3.4141 0.57216 0.58987 0.7479 0.5904 0 0.71814 0.82108 0.63511 0.68259 0.50828 0.71618 -124.42 -0.71804 -1.0036 -0.12044 -1.1998 -2.1281 -0.49255 -1.959 -3.0889 -0.77417 -2.1048 -2.7383 -0.92058 -0.01328 -0.034528 -0.0073607 -0.032267 -9.7884 0.72667 0.62127 0.66705 0.39264 -0.56529 -0.56661 -0.028015 -0.74816 0.017374
3.418 0.60476 0.62238 0.93975 0.53208 0 0.48585 0.57779 0.61829 0.60007 0.5218 0.80888 -125.41 -0.70767 -0.96855 -0.12677 -1.1417 -2.037 -0.48726 -1.9081 -2.9427 -0.74857 -2.0131 -2.5629 -0.90565 -0.01313 -0.03062 -0.0065977 -0.030589 -9.2177 0.63943 0.48622 0.56742 0.36731 -0.54169 -0.5492 -0.027544 -0.73277 0.0008263
3.4219 0.62168 0.64661 0.94533 0.50949 0 0.30392 0.3245 0.58161 0.47233 0.60069 0.78218 -126.33 -0.68325 -0.9191 -0.12717 -1.0764 -1.9217 -0.47158 -1.8348 -2.7663 -0.71091 -1.9036 -2.3894 -0.87212 -0.012456 -0.026529 -0.0052795 -0.028421 -8.3547 0.48369 0.37895 0.48583 0.39043 -0.5062 -0.51796 -0.032527 -0.70059 -0.0074785
3.4258 0.61518 0.64899 0.78052 0.54087 0 0.28805 0.20179 0.53556 0.34278 0.71005 0.61042 -127.16 -0.64766 -0.85247 -0.11382 -1.0172 -1.7915 -0.43988 -1.7331 -2.5752 -0.66511 -1.7934 -2.2263 -0.81851 -0.01143 -0.023854 -0.0039385 -0.026725 -7.5464 0.35857 0.38622 0.43714 0.43392 -0.46111 -0.47354 -0.038023 -0.64846 0.0048846
3.4297 0.59913 0.63007 0.58193 0.60825 0 0.4379 0.28157 0.50668 0.27895 0.78303 0.35131 -127.91 -0.60859 -0.77877 -0.090237 -0.9708 -1.6654 -0.39936 -1.6189 -2.3924 -0.61958 -1.6957 -2.0816 -0.7576 -0.010485 -0.02307 -0.0031647 -0.025585 -7.1754 0.37273 0.5186 0.42715 0.47366 -0.41532 -0.42504 -0.039171 -0.58749 0.033152
3.4336 0.59376 0.6047 0.48565 0.6732 0 0.63848 0.52334 0.51578 0.31911 0.77474 0.11734 -128.57 -0.56908 -0.70629 -0.060014 -0.94033 -1.5551 -0.35624 -1.5052 -2.2329 -0.57956 -1.6163 -1.9744 -0.69786 -0.010001 -0.023159 -0.0032378 -0.024558 -7.3878 0.54376 0.69364 0.44838 0.5132 -0.37516 -0.37836 -0.034338 -0.52577 0.071966
3.4375 0.60641 0.59092 0.53144 0.7044 0 0.75778 0.7899 0.55515 0.42792 0.70078 0.020854 -129.12 -0.53184 -0.6445 -0.027766 -0.92765 -1.4716 -0.31783 -1.4066 -2.1115 -0.55035 -1.5599 -1.9358 -0.64834 -0.01001 -0.022787 -0.0038812 -0.023562 -7.9839 0.7592 0.79785 0.48156 0.57122 -0.34727 -0.33974 -0.022812 -0.47232 0.11425
3.4414 0.62727 0.59667 0.65503 0.6946 0 0.74987 0.92386 0.58957 0.51486 0.62011 0.11452 -129.56 -0.50047 -0.61655 -0.0042462 -0.93654 -1.4378 -0.30125 -1.3578 -2.0626 -0.5438 -1.5356 -1.9916 -0.62827 -0.010232 -0.021845 -0.0044156 -0.023154 -8.5689 0.85319 0.77585 0.50763 0.64634 -0.34692 -0.32293 -0.0060345 -0.44757 0.14307
3.4453 0.64232 0.61563 0.75368 0.65775 0 0.67135 0.8488 0.58557 0.5114 0.57719 0.35621 -129.92 -0.47565 -0.63287 0.0028368 -0.96029 -1.4522 -0.31433 -1.3735 -2.0901 -0.56168 -1.5374 -2.1406 -0.64314 -0.010421 -0.021678 -0.0042834 -0.023904 -8.8447 0.74451 0.66989 0.52075 0.70261 -0.3768 -0.33237 0.0081608 -0.46002 0.14612
3.4492 0.64774 0.63465 0.76584 0.61497 0 0.60755 0.62686 0.54482 0.4371 0.56527 0.62689 -130.19 -0.45762 -0.6891 -0.0057343 -0.99484 -1.5055 -0.35292 -1.4463 -2.1836 -0.59984 -1.5606 -2.3483 -0.68728 -0.010664 -0.023709 -0.0035257 -0.025683 -8.8121 0.51281 0.5783 0.52947 0.69972 -0.43089 -0.3646 0.015681 -0.50516 0.12516
3.4531 0.65017 0.6446 0.70924 0.5835 0 0.59006 0.41986 0.50893 0.38596 0.55205 0.80159 -130.38 -0.44739 -0.78042 -0.028251 -1.0387 -1.5919 -0.41218 -1.5689 -2.3363 -0.65467 -1.6038 -2.5659 -0.75541 -0.011271 -0.027863 -0.0027688 -0.027716 -8.7342 0.33726 0.57187 0.54614 0.6411 -0.50356 -0.4163 0.014363 -0.57823 0.083813
3.457 0.65434 0.64444 0.65358 0.57391 0 0.58495 0.37171 0.52687 0.43987 0.53662 0.82921 -130.5 -0.4467 -0.89845 -0.061197 -1.091 -1.7049 -0.48409 -1.7292 -2.5389 -0.7209 -1.6664 -2.7582 -0.83942 -0.012316 -0.032485 -0.0026966 -0.029328 -8.9029 0.34745 0.63987 0.5772 0.58684 -0.58637 -0.48215 0.0026704 -0.6713 0.02911
3.4609 0.65315 0.63595 0.64983 0.5905 0 0.55048 0.50205 0.61106 0.59075 0.56368 0.75925 -130.54 -0.46055 -1.0173 -0.093502 -1.1525 -1.833 -0.54596 -1.8926 -2.769 -0.78403 -1.7507 -2.9188 -0.91781 -0.013359 -0.035837 -0.003466 -0.030501 -9.3957 0.51937 0.7059 0.62368 0.60903 -0.65682 -0.54663 -0.016666 -0.76133 -0.017353
3.4648 0.63195 0.61662 0.67501 0.62868 0 0.49278 0.70014 0.72145 0.74761 0.66607 0.69208 -130.5 -0.48503 -1.1128 -0.11617 -1.2174 -1.9597 -0.58408 -2.0277 -2.9917 -0.83237 -1.8457 -3.0592 -0.97494 -0.013722 -0.037609 -0.0045798 -0.031659 -10.005 0.70646 0.69355 0.68541 0.72599 -0.70193 -0.59606 -0.034328 -0.82951 -0.042335
3.4688 0.58276 0.57972 0.64819 0.67077 0 0.45848 0.82198 0.79307 0.8205 0.79614 0.69662 -130.36 -0.51817 -1.175 -0.1262 -1.2811 -2.0775 -0.59376 -2.1226 -3.1918 -0.86053 -1.945 -3.1884 -1.0043 -0.013151 -0.038894 -0.0053057 -0.033009 -10.381 0.7691 0.58544 0.75749 0.87723 -0.71642 -0.62461 -0.046055 -0.86837 -0.042389
3.4727 0.51382 0.52243 0.51411 0.68809 0 0.47624 0.80149 0.7842 0.79705 0.83685 0.76793 -130.11 -0.55737 -1.1971 -0.12201 -1.3379 -2.1792 -0.57305 -2.1689 -3.3554 -0.86465 -2.0412 -3.2983 -1.0018 -0.012174 -0.040726 -0.0052476 -0.034234 -10.267 0.68045 0.43287 0.82017 0.96496 -0.69761 -0.62831 -0.04847 -0.87313 -0.016994
3.4766 0.4453 0.45369 0.31752 0.65347 0 0.51467 0.67957 0.7043 0.73879 0.70543 0.85473 -129.74 -0.59759 -1.1702 -0.10268 -1.3743 -2.2494 -0.52155 -2.1555 -3.4574 -0.83861 -2.1177 -3.3654 -0.96125 -0.011702 -0.042798 -0.004587 -0.034833 -9.6591 0.52152 0.31588 0.83866 0.92632 -0.64285 -0.60193 -0.037518 -0.83799 0.030305
3.4805 0.39583 0.39301 0.18339 0.55859 0 0.50479 0.54141 0.60028 0.7092 0.45239 0.91452 -129.3 -0.63048 -1.1109 -0.076817 -1.3773 -2.2769 -0.45841 -2.0998 -3.4882 -0.79081 -2.156 -3.3609 -0.89581 -0.012176 -0.043653 -0.0038532 -0.03459 -8.7788 0.3911 0.28843 0.78381 0.77391 -0.57086 -0.55707 -0.018404 -0.77893 0.078281
3.4844 0.37212 0.35928 0.20508 0.42374 0 0.40706 0.43954 0.51688 0.71306 0.24285 0.93204 -128.82 -0.65298 -1.0379 -0.051419 -1.347 -2.262 -0.39845 -2.021 -3.4542 -0.73227 -2.1525 -3.2577 -0.81982 -0.013096 -0.042006 -0.0034734 -0.033551 -7.8955 0.32853 0.34703 0.66064 0.57562 -0.49865 -0.50677 0.0016445 -0.71208 0.11421
3.4883 0.36886 0.35853 0.34726 0.29134 0 0.25678 0.37818 0.4669 0.70603 0.21818 0.88885 -128.32 -0.66321 -0.96007 -0.030072 -1.2837 -2.2024 -0.3493 -1.9272 -3.3532 -0.66883 -2.1037 -3.037 -0.74074 -0.013425 -0.037736 -0.0034715 -0.031615 -7.1455 0.3145 0.43977 0.51544 0.40087 -0.43576 -0.4582 0.018233 -0.64561 0.13209
3.4922 0.37613 0.38057 0.47238 0.20602 0 0.14353 0.35286 0.43321 0.65294 0.3654 0.73903 -127.78 -0.66003 -0.8855 -0.015719 -1.1899 -2.0972 -0.31716 -1.8252 -3.1843 -0.60616 -2.0082 -2.6962 -0.66554 -0.012503 -0.031631 -0.0034975 -0.028386 -6.4847 0.3241 0.50452 0.40711 0.28319 -0.39072 -0.418 0.027158 -0.58673 0.12812
3.4961 0.38641 0.40708 0.47704 0.19326 0 0.14251 0.37663 0.39348 0.56346 0.52681 0.4445 -127.17 -0.64016 -0.81975 -0.011485 -1.0716 -1.9362 -0.30871 -1.7155 -2.9257 -0.55171 -1.8594 -2.2613 -0.60352 -0.010571 -0.024484 -0.0031194 -0.023674 -5.7982 0.35918 0.50898 0.36291 0.22276 -0.37603 -0.39431 0.022338 -0.54236 0.10222
3.5 0.39689 0.42396 0.39801 0.2492 0 0.25772 0.4532 0.34142 0.46786 0.54673 0.0479 -126.47 -0.61123 -0.7546 -0.011108 -0.95275 -1.7466 -0.30931 -1.5972 -2.6143 -0.50363 -1.6882 -1.7897 -0.55102 -0.0084224 -0.016742 -0.002173 -0.018174 -5.059 0.42671 0.4665 0.35798 0.21 -0.37699 -0.37772 0.010952 -0.50311 0.074479
3.5039 0.40806 0.42839 0.36723 0.34556 0 0.42207 0.53712 0.28735 0.37031 0.41273 -0.30348 -125.68 -0.57513 -0.68489 -0.011548 -0.84164 -1.5378 -0.31242 -1.4695 -2.2651 -0.46033 -1.5063 -1.3561 -0.50619 -0.0066066 -0.00903 -0.00095073 -0.013422 -4.3895 0.5013 0.41902 0.33862 0.23799 -0.3859 -0.36215 -0.0027597 -0.46368 0.05332
3.5078 0.42103 0.42619 0.45581 0.44412 0 0.54856 0.54975 0.244 0.24312 0.25357 -0.43871 -124.84 -0.53352 -0.60663 -0.010066 -0.74456 -1.3189 -0.31241 -1.3328 -1.8954 -0.42026 -1.3248 -1.0237 -0.46734 -0.005055 -0.0026731 -8.6958e-05 -0.010851 -3.9713 0.52866 0.40144 0.2696 0.29462 -0.39534 -0.34195 -0.014766 -0.41955 0.045391
3.5117 0.43517 0.424 0.57971 0.51145 0 0.58812 0.45434 0.21499 0.073669 0.2027 -0.29729 -123.98 -0.48747 -0.51537 -0.0029596 -0.66807 -1.1025 -0.30258 -1.1905 -1.5328 -0.38169 -1.1584 -0.82041 -0.43329 -0.0034942 0.00074606 -0.0001546 -0.010699 -3.8865 0.47413 0.41493 0.16371 0.35308 -0.39496 -0.30874 -0.01922 -0.36508 0.05836
3.5156 0.44648 0.42362 0.58343 0.52831 0 0.55178 0.31048 0.19573 -0.09294 0.27122 0.0074475 -123.09 -0.43904 -0.4175 0.011384 -0.60825 -0.90676 -0.2822 -1.0572 -1.2247 -0.34451 -1.0216 -0.7364 -0.40427 -0.0021092 0.00054623 -0.0012161 -0.011861 -4.0392 0.36308 0.4297 0.069402 0.38079 -0.37786 -0.25983 -0.013068 -0.30167 0.088964
3.5195 0.44852 0.42278 0.42041 0.49323 0 0.48893 0.23354 0.18192 -0.175 0.35616 0.26833 -122.16 -0.39092 -0.32568 0.030073 -0.55558 -0.74033 -0.25791 -0.94431 -0.98788 -0.31058 -0.91321 -0.74211 -0.38098 -0.0016293 -0.0023891 -0.0026865 -0.012833 -4.2297 0.26471 0.41374 0.030937 0.36248 -0.34985 -0.20407 -0.00060661 -0.23795 0.12551
3.5234 0.43678 0.41941 0.22701 0.42235 0 0.44528 0.28546 0.1754 -0.12757 0.36253 0.34563 -121.13 -0.34545 -0.2491 0.051069 -0.50713 -0.61233 -0.23399 -0.85974 -0.83477 -0.28215 -0.83501 -0.80986 -0.36473 -0.0026443 -0.0062204 -0.0036939 -0.012888 -4.3161 0.23258 0.36282 0.056801 0.31474 -0.31564 -0.14836 0.015127 -0.18018 0.16166
3.5273 0.41387 0.41436 0.19237 0.34492 0 0.43332 0.40894 0.18336 0.0079352 0.30176 0.26499 -120 -0.30526 -0.19701 0.071967 -0.46116 -0.53186 -0.2149 -0.81055 -0.77432 -0.26165 -0.78805 -0.92343 -0.35675 -0.0048394 -0.0094577 -0.0037139 -0.012408 -4.3166 0.2629 0.30629 0.12026 0.27569 -0.28098 -0.10056 0.03064 -0.13496 0.19132
3.5313 0.39024 0.41003 0.35466 0.29262 0 0.43297 0.48214 0.21409 0.13603 0.26566 0.166 -118.79 -0.27878 -0.1908 0.087128 -0.42484 -0.53124 -0.2089 -0.81442 -0.83403 -0.25627 -0.78386 -1.0743 -0.361 -0.0070038 -0.011699 -0.0029595 -0.012213 -4.3701 0.31102 0.28469 0.18533 0.27804 -0.25875 -0.079119 0.039228 -0.11731 0.20495
3.5352 0.37812 0.40742 0.55033 0.28451 0 0.41655 0.44383 0.27263 0.19437 0.3164 0.15997 -117.53 -0.26844 -0.22277 0.093791 -0.40984 -0.60157 -0.21448 -0.8575 -0.97086 -0.26512 -0.81534 -1.2557 -0.37476 -0.0079176 -0.013288 -0.0021781 -0.01271 -4.6038 0.34312 0.3193 0.23313 0.32802 -0.2534 -0.085744 0.040117 -0.12494 0.20566
3.5391 0.38256 0.40546 0.58377 0.31584 0 0.37585 0.35729 0.35599 0.20794 0.41942 0.23944 -116.22 -0.27513 -0.28582 0.091218 -0.42413 -0.73551 -0.22919 -0.93244 -1.1642 -0.2875 -0.88122 -1.462 -0.39729 -0.0073403 -0.014619 -0.0020222 -0.01373 -5.0374 0.36502 0.39829 0.26999 0.40532 -0.26416 -0.11743 0.034987 -0.15462 0.19645
3.543 0.39776 0.40351 0.43833 0.36054 0 0.32999 0.34171 0.44897 0.25481 0.48893 0.32052 -114.86 -0.29946 -0.37407 0.079005 -0.4738 -0.92605 -0.25099 -1.0342 -1.3998 -0.32303 -0.98131 -1.6929 -0.42864 -0.0062054 -0.016019 -0.0025597 -0.015043 -5.6012 0.40072 0.48743 0.31666 0.47929 -0.28959 -0.17085 0.025632 -0.20368 0.17945
3.5469 0.41234 0.40333 0.2938 0.38914 0 0.30883 0.44199 0.52586 0.3797 0.48529 0.35867 -113.43 -0.34261 -0.48038 0.05666 -0.56712 -1.1641 -0.27725 -1.1586 -1.6643 -0.37199 -1.1177 -1.9513 -0.47014 -0.0058669 -0.018164 -0.003337 -0.016827 -6.2237 0.45198 0.55206 0.39021 0.52647 -0.32693 -0.24086 0.014929 -0.26914 0.15673
3.5508 0.41874 0.40743 0.32501 0.39093 0 0.32685 0.57659 0.56328 0.54501 0.45068 0.40693 -111.94 -0.40148 -0.59151 0.026631 -0.70049 -1.4188 -0.30386 -1.2987 -1.9409 -0.43253 -1.2859 -2.2339 -0.52406 -0.0070751 -0.022067 -0.0038731 -0.019482 -6.8841 0.48891 0.57224 0.49043 0.53889 -0.36757 -0.31442 0.0076614 -0.34415 0.13014
3.5547 0.41763 0.41448 0.50331 0.38252 0 0.3708 0.62039 0.55804 0.66754 0.44762 0.55372 -110.4 -0.46569 -0.6978 -0.0051253 -0.84649 -1.658 -0.3285 -1.4431 -2.2152 -0.49755 -1.4648 -2.5215 -0.58612 -0.0095084 -0.02817 -0.0040682 -0.023025 -7.5718 0.48249 0.54455 0.59692 0.52336 -0.40409 -0.38157 0.0044787 -0.42057 0.10175
3.5586 0.41378 0.41722 0.62479 0.39436 0 0.41209 0.53356 0.53414 0.69873 0.47879 0.80932 -108.81 -0.52971 -0.79508 -0.035623 -0.9898 -1.8658 -0.35003 -1.5857 -2.4784 -0.56276 -1.6418 -2.7783 -0.653 -0.012114 -0.03532 -0.004168 -0.026795 -8.2097 0.43993 0.47801 0.67869 0.49592 -0.43338 -0.43829 0.0049878 -0.49457 0.072976
3.5625 0.40859 0.40657 0.53747 0.44432 0 0.43204 0.39897 0.52741 0.66473 0.4847 1.0649 -107.17 -0.58791 -0.87973 -0.06204 -1.1151 -2.0292 -0.36747 -1.7194 -2.7208 -0.62345 -1.8034 -2.9637 -0.72033 -0.013853 -0.040995 -0.0044082 -0.029837 -8.6383 0.4006 0.3918 0.71232 0.47394 -0.45301 -0.48155 0.008335 -0.56239 0.045568
3.5664 0.39794 0.37971 0.31344 0.51924 0 0.43546 0.3318 0.55623 0.63042 0.42061 1.172 -105.44 -0.62853 -0.94343 -0.079481 -1.1936 -2.1236 -0.37792 -1.8265 -2.9138 -0.66826 -1.9192 -3.0466 -0.77605 -0.014268 -0.042963 -0.0047572 -0.031552 -8.6991 0.39619 0.3134 0.6977 0.46685 -0.45895 -0.50586 0.012349 -0.61547 0.024948
3.5703 0.37762 0.34462 0.17153 0.57967 0 0.43875 0.363 0.60361 0.63238 0.3199 1.066 -103.63 -0.64627 -0.98461 -0.088375 -1.2215 -2.1606 -0.38065 -1.8947 -3.0366 -0.6903 -1.975 -3.0148 -0.80807 -0.013588 -0.040971 -0.0049898 -0.031911 -8.3467 0.4194 0.27006 0.65774 0.46979 -0.45432 -0.51414 0.014335 -0.64927 0.015702
3.5742 0.35014 0.31553 0.23723 0.58459 0 0.44505 0.42114 0.62892 0.65204 0.26619 0.81627 -101.76 -0.64148 -1.0032 -0.091076 -1.2074 -2.1524 -0.37599 -1.9208 -3.0812 -0.6892 -1.9721 -2.8757 -0.81304 -0.012457 -0.036792 -0.0049295 -0.031065 -7.6856 0.43485 0.27345 0.61904 0.46595 -0.44204 -0.50846 0.013843 -0.66294 0.018189
3.5781 0.3244 0.30199 0.41085 0.51749 0 0.4331 0.42342 0.60066 0.64853 0.30278 0.56271 -99.861 -0.6142 -0.99757 -0.089285 -1.157 -2.1042 -0.36417 -1.9012 -3.0393 -0.66492 -1.9111 -2.6518 -0.789 -0.011495 -0.032538 -0.0045624 -0.028922 -6.8934 0.41798 0.30901 0.58787 0.43807 -0.42384 -0.48913 0.010806 -0.65545 0.03193
3.582 0.30767 0.30063 0.49004 0.39596 0 0.37477 0.36674 0.5207 0.60484 0.38128 0.4052 -97.939 -0.56491 -0.96536 -0.085139 -1.0778 -2.0195 -0.34564 -1.8325 -2.9006 -0.61824 -1.794 -2.3733 -0.73499 -0.010905 -0.028899 -0.0039487 -0.025297 -6.0976 0.37758 0.34238 0.54419 0.38132 -0.40155 -0.45573 0.0054664 -0.62576 0.055317
3.5859 0.29753 0.29732 0.40078 0.2608 0 0.26667 0.31695 0.41795 0.53394 0.40834 0.34784 -95.992 -0.49742 -0.90119 -0.08173 -0.98176 -1.8927 -0.32261 -1.7116 -2.6533 -0.55532 -1.6304 -2.0707 -0.65687 -0.010342 -0.024997 -0.0031236 -0.020537 -5.3109 0.3385 0.34157 0.46208 0.30746 -0.37854 -0.40659 -0.0012666 -0.57472 0.080368
3.5898 0.28252 0.27833 0.26828 0.15445 0 0.14492 0.31622 0.31958 0.4461 0.34009 0.33065 -94.003 -0.42611 -0.81761 -0.079442 -0.8825 -1.7348 -0.29967 -1.5656 -2.3504 -0.49134 -1.4535 -1.7644 -0.57566 -0.0091609 -0.019788 -0.0021444 -0.015849 -4.4709 0.30772 0.29867 0.33912 0.23701 -0.35821 -0.34966 -0.0082037 -0.51601 0.098259
3.5938 0.25189 0.24113 0.24911 0.10203 0 0.065284 0.3227 0.22988 0.32679 0.22227 0.29757 -91.963 -0.35714 -0.71869 -0.077244 -0.78261 -1.5474 -0.27835 -1.4043 -2.0128 -0.43194 -1.2748 -1.4596 -0.49982 -0.0069641 -0.013393 -0.0011937 -0.012744 -3.5366 0.26506 0.2331 0.20593 0.18635 -0.34214 -0.28891 -0.015044 -0.45502 0.10587
3.5977 0.20589 0.19594 0.32843 0.10257 0 0.062585 0.25707 0.13758 0.15942 0.13661 0.23152 -89.873 -0.29599 -0.60865 -0.073742 -0.68367 -1.3333 -0.25965 -1.2369 -1.6606 -0.38141 -1.1036 -1.1491 -0.43627 -0.004053 -0.0069642 -0.00053394 -0.011917 -2.5532 0.19036 0.17443 0.10372 0.15941 -0.33155 -0.22846 -0.021485 -0.3965 0.10151
3.6016 0.15714 0.15738 0.33073 0.13204 0 0.12361 0.1042 0.041094 -0.032103 0.1167 0.13966 -87.744 -0.25068 -0.49195 -0.065328 -0.58541 -1.0968 -0.24381 -1.0743 -1.3209 -0.3437 -0.94948 -0.82548 -0.39276 -0.0013428 -0.0014473 -0.00030434 -0.012578 -1.636 0.095799 0.14006 0.049606 0.14825 -0.32802 -0.17549 -0.026832 -0.34591 0.085126
3.6055 0.1213 0.13392 0.14085 0.15629 0 0.19655 -0.049412 -0.038358 -0.17775 0.12492 0.027013 -85.586 -0.22066 -0.37482 -0.049049 -0.48666 -0.85764 -0.22725 -0.92245 -1.0123 -0.31166 -0.80773 -0.49454 -0.36185 0.00027046 0.0032243 -0.00038799 -0.012948 -0.89705 0.024604 0.12637 0.023063 0.1394 -0.32796 -0.13432 -0.029413 -0.30144 0.067511
3.6094 0.10497 0.12343 -0.12464 0.14967 0 0.22862 -0.092686 -0.072956 -0.21347 0.10774 -0.10477 -83.405 -0.19932 -0.25971 -0.025662 -0.38813 -0.6297 -0.20712 -0.77935 -0.73221 -0.27703 -0.66926 -0.17896 -0.33227 0.00057942 0.0076376 -0.00053249 -0.011577 -0.3759 0.01317 0.118 -0.012643 0.1209 -0.32633 -0.10232 -0.027736 -0.25738 0.056835
3.6133 0.10078 0.11672 -0.2134 0.11017 0 0.20045 -0.0037525 -0.058382 -0.14534 0.059745 -0.23904 -81.207 -0.18216 -0.14821 0.0040788 -0.29104 -0.42144 -0.18181 -0.64397 -0.47932 -0.23487 -0.52936 0.089601 -0.29716 0.00016106 0.011824 -0.00059996 -0.0083729 -0.022097 0.053797 0.10383 -0.074309 0.087339 -0.31928 -0.07692 -0.020315 -0.20968 0.057615
3.6172 0.09348 0.10441 -0.013828 0.059766 0 0.13128 0.12132 -0.025547 -0.057694 0.022882 -0.33893 -79.004 -0.16411 -0.041719 0.038823 -0.19698 -0.24015 -0.1501 -0.5149 -0.25078 -0.18081 -0.38392 0.2839 -0.25003 -0.00018694 0.014976 -0.00064319 -0.0044908 0.26786 0.096366 0.084466 -0.14318 0.04229 -0.30278 -0.05457 -0.0056591 -0.15418 0.073372
3.6211 0.071838 0.081675 0.29582 0.02631 0 0.05568 0.15791 -0.018516 -0.047563 0.027738 -0.36983 -76.8 -0.13575 0.053395 0.074934 -0.1115 -0.1015 -0.11168 -0.3951 -0.0535 -0.11081 -0.23467 0.39032 -0.1834 -0.00011142 0.016308 -0.00070969 -0.0012871 0.58546 0.089083 0.066849 -0.18463 -0.0030877 -0.26761 -0.026722 0.020231 -0.084512 0.107
3.625 0.036784 0.049193 0.40871 0.019086 0 -0.0043526 0.069527 -0.057133 -0.14127 0.05035 -0.32782 -74.596 -0.098806 0.13542 0.10778 -0.034974 0.0079717 -0.073555 -0.28738 0.11363 -0.038566 -0.096527 0.41038 -0.11148 0.00017042 0.016003 -0.00063639 0.00065928 0.95276 0.021054 0.054348 -0.18275 -0.03596 -0.22059 0.008805 0.052206 -0.0095703 0.14464
3.6289 -0.00018503 0.012093 0.2025 0.019394 0 -0.048303 -0.064847 -0.11909 -0.27009 0.037202 -0.2435 -72.382 -0.056518 0.20085 0.13547 0.03084 0.088867 -0.039799 -0.19746 0.24098 0.027176 0.018519 0.35748 -0.043712 0.0003355 0.015063 -0.00015119 0.0016447 1.3019 -0.070667 0.043139 -0.1552 -0.049514 -0.16671 0.050445 0.087197 0.063719 0.17968
3.6328 -0.026488 -0.021778 -0.13167 -0.0022941 0 -0.083764 -0.13406 -0.15836 -0.32825 -0.030498 -0.15764 -70.157 -0.013047 0.24645 0.15651 0.083925 0.1407 -0.014143 -0.13108 0.31889 0.078109 0.099276 0.25314 0.010842 0.00042888 0.014211 0.00077001 0.002169 1.5074 -0.13286 0.026886 -0.13393 -0.046497 -0.1118 0.095378 0.12182 0.1281 0.20636
3.6367 -0.038066 -0.044826 -0.28808 -0.055558 0 -0.10847 -0.0992 -0.14332 -0.26134 -0.10858 -0.093628 -67.925 0.023228 0.26485 0.16854 0.1185 0.15524 -0.0026146 -0.10074 0.32496 0.10053 0.12554 0.12238 0.037447 0.00079328 0.013118 0.0017095 0.0023083 1.4623 -0.1369 0.0028213 -0.13208 -0.035298 -0.066662 0.1367 0.15015 0.17042 0.21693
3.6406 -0.041738 -0.054035 -0.16243 -0.11488 0 -0.10818 -0.017932 -0.081111 -0.10804 -0.1324 -0.050272 -65.702 0.040622 0.25349 0.17104 0.12742 0.12267 -0.0075075 -0.11419 0.24973 0.087782 0.089847 -0.013144 0.028711 0.001557 0.010882 0.0020841 0.0017622 1.1568 -0.095527 -0.027543 -0.13067 -0.022687 -0.04546 0.162 0.16519 0.17934 0.21034
3.6445 -0.048944 -0.053894 0.051851 -0.13838 0 -0.073963 0.022907 -0.009563 0.03643 -0.085117 -0.013417 -63.495 0.038746 0.22103 0.16629 0.11228 0.050186 -0.023153 -0.16083 0.1189 0.051391 0.013145 -0.14221 -0.0034509 0.0023237 0.0072153 0.0016767 0.00042212 0.70495 -0.0472 -0.062027 -0.098845 -0.01129 -0.047947 0.16874 0.16761 0.1614 0.19441
3.6484 -0.066246 -0.054223 0.083657 -0.10683 0 -0.021875 -0.011206 0.033005 0.097803 -0.017986 0.030945 -61.304 0.017947 0.17181 0.15485 0.073244 -0.0576 -0.046205 -0.23493 -0.05222 -0.0015119 -0.09231 -0.26464 -0.05153 0.0024978 0.002967 0.00086638 -0.0012453 0.29066 -0.0254 -0.099229 -0.027643 -0.0044088 -0.073083 0.15614 0.1581 0.12103 0.17339
3.6523 -0.090156 -0.0629 -0.12335 -0.046729 0 0.0080091 -0.084133 0.033329 0.074196 -0.0010746 0.091122 -59.118 -0.019898 0.11105 0.1374 0.011795 -0.19316 -0.072769 -0.32902 -0.24513 -0.062464 -0.21215 -0.38219 -0.10668 0.0019325 -0.00058347 0.00027441 -0.0024603 0.06167 -0.037422 -0.1349 0.055953 -0.010883 -0.11787 0.12497 0.13827 0.064528 0.1517
3.6563 -0.10999 -0.079058 -0.3588 -0.012226 0 -0.020645 -0.13628 0.0062951 0.024449 -0.055742 0.16547 -56.93 -0.069286 0.048613 0.11401 -0.067078 -0.33394 -0.095399 -0.42749 -0.42046 -0.11518 -0.31815 -0.48569 -0.15233 0.0011621 -0.0028336 0.00016791 -0.0027849 0.046114 -0.064922 -0.15839 0.10897 -0.040452 -0.17362 0.079082 0.11207 0.0057333 0.13545
3.6602 -0.11591 -0.093261 -0.37815 -0.038231 0 -0.10545 -0.13823 -0.021362 0.011839 -0.13617 0.23475 -54.748 -0.11524 -0.0037571 0.088727 -0.14182 -0.44534 -0.1098 -0.50946 -0.54812 -0.15062 -0.39201 -0.55102 -0.18099 0.00088802 -0.0040931 0.00024849 -0.0024914 0.1534 -0.081418 -0.15662 0.1081 -0.090426 -0.22222 0.034131 0.088243 -0.039428 0.12434
3.6641 -0.10544 -0.095308 -0.15961 -0.10662 0 -0.19517 -0.10178 -0.030633 0.053199 -0.17379 0.26159 -52.584 -0.15098 -0.04126 0.064073 -0.20042 -0.51284 -0.11546 -0.56601 -0.61947 -0.16828 -0.42985 -0.55059 -0.19328 0.0012259 -0.0047516 4.7056e-05 -0.0022677 0.25707 -0.072157 -0.1252 0.068008 -0.13739 -0.25641 -0.002643 0.070253 -0.06606 0.11659
3.668 -0.083892 -0.082766 0.085563 -0.1582 0 -0.22055 -0.054401 -0.019862 0.11099 -0.13693 0.21037 -50.445 -0.17159 -0.06032 0.04227 -0.23355 -0.5272 -0.11241 -0.59057 -0.62943 -0.16874 -0.42982 -0.47339 -0.19067 0.0015414 -0.0044563 -0.000511 -0.0025647 0.29223 -0.042847 -0.076647 0.025483 -0.14743 -0.27155 -0.025978 0.060363 -0.071465 0.11081
3.6719 -0.059289 -0.062209 0.14296 -0.14226 0 -0.14782 -0.015104 -0.0019913 0.12785 -0.051011 0.080138 -48.327 -0.17121 -0.056267 0.026574 -0.22906 -0.47902 -0.10115 -0.5747 -0.57269 -0.15388 -0.39041 -0.33707 -0.17613 0.0011164 -0.0023675 -0.00098622 -0.0032331 0.29116 -0.012595 -0.034992 0.0049104 -0.10187 -0.26311 -0.029694 0.060849 -0.053585 0.10534
3.6758 -0.036822 -0.042154 0.0070965 -0.060432 0 -0.011667 0.0077901 0.005445 0.072577 0.030297 -0.080044 -46.219 -0.14881 -0.028574 0.020802 -0.1829 -0.38171 -0.085284 -0.51787 -0.46058 -0.13091 -0.31975 -0.18095 -0.15667 -1.4616e-05 0.0017242 -0.00087048 -0.0037678 0.33523 0.0023123 -0.018524 -0.0026344 -0.017309 -0.23542 -0.011616 0.070347 -0.019111 0.099987
3.6797 -0.016988 -0.024974 -0.14125 0.034192 0 0.10423 0.010015 -0.0086912 -0.036847 0.068083 -0.19656 -44.111 -0.11589 0.011065 0.022548 -0.11694 -0.27308 -0.069387 -0.44098 -0.32623 -0.1069 -0.23675 -0.04472 -0.13692 -0.00095498 0.0066899 -0.00010524 -0.0038473 0.46987 0.00049067 -0.024965 -0.027057 0.060405 -0.20323 0.018544 0.082491 0.018104 0.096408
3.6836 0.0022329 -0.0060072 -0.14282 0.081506 0 0.12918 -0.0061772 -0.042064 -0.14694 0.058508 -0.22383 -41.996 -0.078481 0.056576 0.030334 -0.043554 -0.17006 -0.055362 -0.35478 -0.18387 -0.083775 -0.1494 0.050855 -0.1175 -0.00074285 0.010652 0.00086894 -0.0035924 0.65471 -0.0062133 -0.033399 -0.085284 0.087664 -0.17374 0.056339 0.094074 0.051656 0.095774
3.6875 0.022131 0.019545 -0.015379 0.062922 0 0.061194 -0.024778 -0.079189 -0.20587 0.024214 -0.17926 -39.873 -0.04287 0.10152 0.042247 0.024406 -0.087471 -0.044812 -0.27054 -0.047119 -0.06281 -0.06543 0.10741 -0.098544 0.0007018 0.012373 0.0015354 -0.003312 0.78518 -0.0053666 -0.02234 -0.15784 0.055672 -0.15353 0.097152 0.10204 0.075813 0.098995
3.6914 0.041857 0.049535 0.097437 0.012729 0 -0.030997 -0.021652 -0.099772 -0.19578 -0.0054842 -0.12698 -37.742 -0.020363 0.13361 0.054614 0.06385 -0.043657 -0.040184 -0.2092 0.061593 -0.044753 0.0012638 0.13689 -0.079425 0.0024204 0.012082 0.0017077 -0.0030737 0.76153 0.0054939 0.012123 -0.19928 -0.003199 -0.15248 0.13377 0.10141 0.081741 0.10666
3.6953 0.059392 0.07538 0.10074 -0.014238 0 -0.063525 0.015147 -0.090536 -0.13804 -0.0097867 -0.12295 -35.602 -0.015208 0.14613 0.063319 0.069139 -0.026771 -0.040671 -0.1812 0.13157 -0.029703 0.04188 0.14592 -0.062033 0.0032223 0.010998 0.0015241 -0.0026133 0.54855 0.020723 0.054515 -0.175 -0.040845 -0.16701 0.1609 0.0927 0.072143 0.11434
3.6992 0.073429 0.089872 0.042784 0.012391 0 -0.0043242 0.071491 -0.052514 -0.071146 0.01583 -0.16951 -33.458 -0.025509 0.13944 0.067616 0.046803 -0.024886 -0.045333 -0.18562 0.16045 -0.019404 0.053406 0.12871 -0.050045 0.0026943 0.010087 0.0011496 -0.0017147 0.18523 0.037144 0.08514 -0.092223 -0.029391 -0.1908 0.17703 0.078322 0.051821 0.11846
3.7031 0.084557 0.094301 0.038382 0.078853 0 0.10491 0.11796 0.0012189 -0.021784 0.058257 -0.21742 -31.313 -0.049527 0.11406 0.067333 0.0022942 -0.03281 -0.053875 -0.2216 0.1443 -0.016323 0.032591 0.071451 -0.04726 0.0014834 0.0092826 0.00060935 -0.00065357 -0.25239 0.059328 0.096907 0.0032486 0.021581 -0.21929 0.18058 0.060107 0.023956 0.11645
3.707 0.09513 0.097552 0.128 0.14464 0 0.18851 0.13582 0.054604 0.0079375 0.094867 -0.209 -29.162 -0.084482 0.071337 0.062752 -0.056633 -0.047649 -0.066238 -0.2872 0.077252 -0.02442 -0.024698 -0.037664 -0.059105 0.00064659 0.0077505 -6.98e-05 -0.00019252 -0.70022 0.091685 0.098292 0.063055 0.078374 -0.24695 0.16951 0.040415 -0.0077987 0.1054
3.7109 0.10794 0.10803 0.23599 0.17653 0 0.20109 0.13066 0.096605 0.031093 0.11091 -0.1218 -26.993 -0.12362 0.015917 0.055285 -0.11596 -0.08575 -0.083661 -0.37581 -0.053295 -0.05287 -0.12288 -0.20058 -0.095231 0.00071988 0.0047509 -0.00067634 -0.0010394 -1.133 0.12637 0.10208 0.074247 0.11293 -0.26581 0.13965 0.023405 -0.038886 0.082733
3.7148 0.12425 0.12637 0.26277 0.16951 0 0.15965 0.12057 0.12328 0.058857 0.11367 0.021263 -24.79 -0.16015 -0.042475 0.046895 -0.16868 -0.16134 -0.10537 -0.47054 -0.22425 -0.097547 -0.24086 -0.40705 -0.14787 0.0013414 0.00024438 -0.00092331 -0.0032297 -1.5596 0.14408 0.11336 0.06654 0.12305 -0.27651 0.097666 0.010172 -0.068497 0.054472
3.7188 0.14224 0.14561 0.1943 0.14219 0 0.11949 0.11602 0.13613 0.093937 0.12731 0.17476 -22.546 -0.1923 -0.10126 0.037484 -0.21469 -0.2841 -0.13145 -0.56566 -0.42667 -0.15594 -0.36898 -0.63719 -0.21224 0.0016677 -0.005131 -0.00078304 -0.0060033 -2 0.1321 0.12858 0.083448 0.12828 -0.27993 0.046383 0.00077108 -0.097544 0.023491
3.7227 0.15737 0.15794 0.1074 0.11774 0 0.12099 0.1158 0.14159 0.13735 0.16873 0.3006 -20.268 -0.21909 -0.15867 0.026653 -0.25505 -0.45963 -0.1618 -0.65631 -0.6503 -0.22442 -0.49744 -0.86686 -0.2826 0.0011091 -0.010446 -0.00062706 -0.0083171 -2.4624 0.10264 0.14344 0.14378 0.14831 -0.27735 -0.010842 -0.005099 -0.12724 -0.0074002
3.7266 0.16509 0.16113 0.078624 0.10935 0 0.15769 0.12024 0.15133 0.19483 0.22713 0.38241 -17.975 -0.24056 -0.21438 0.012478 -0.29369 -0.69241 -0.19623 -0.73654 -0.87885 -0.29557 -0.61072 -1.0739 -0.34818 -0.00026869 -0.014836 -0.00091784 -0.0095665 -2.9321 0.089333 0.1581 0.22734 0.18437 -0.27038 -0.068081 -0.0082703 -0.16037 -0.03417
3.7305 0.16434 0.15893 0.10827 0.11872 0 0.19078 0.13922 0.17862 0.27068 0.27006 0.42254 -15.68 -0.26059 -0.27104 -0.0063819 -0.33554 -0.9396 -0.2314 -0.80525 -1.0878 -0.35651 -0.69949 -1.2429 -0.39753 -0.0019159 -0.017739 -0.001724 -0.0099178 -3.3702 0.11968 0.17337 0.29547 0.21862 -0.26168 -0.11675 -0.01133 -0.19792 -0.055092
3.7344 0.15875 0.15655 0.13903 0.14173 0 0.19044 0.17976 0.22834 0.35461 0.27235 0.43277 -13.379 -0.28103 -0.3294 -0.028796 -0.37982 -1.1607 -0.26422 -0.86412 -1.2678 -0.40238 -0.76752 -1.3662 -0.42984 -0.0032638 -0.019083 -0.0025896 -0.010012 -3.7229 0.18776 0.18469 0.32532 0.23003 -0.25223 -0.15414 -0.015588 -0.23745 -0.07117
3.7383 0.15405 0.15629 0.13322 0.17232 0 0.16236 0.22788 0.2881 0.41937 0.2391 0.42639 -11.058 -0.30198 -0.38868 -0.053498 -0.42455 -1.3286 -0.29241 -0.91296 -1.4124 -0.43049 -0.81757 -1.4412 -0.44544 -0.0040596 -0.019349 -0.00294 -0.010346 -3.9384 0.25495 0.18413 0.32628 0.21223 -0.24251 -0.17877 -0.021683 -0.27633 -0.082724
3.7422 0.15352 0.15715 0.11351 0.20237 0 0.13717 0.25248 0.33154 0.43781 0.19908 0.41248 -8.7031 -0.32282 -0.44729 -0.078699 -0.46681 -1.418 -0.31367 -0.9515 -1.5171 -0.43942 -0.85382 -1.4668 -0.44618 -0.0043797 -0.019318 -0.00262 -0.010888 -3.9877 0.28089 0.17023 0.32553 0.17858 -0.23299 -0.19004 -0.030036 -0.31117 -0.090168
3.7461 0.15565 0.15731 0.1265 0.22234 0 0.13765 0.23437 0.3355 0.40542 0.17659 0.39264 -6.3143 -0.33799 -0.49564 -0.09901 -0.49768 -1.3823 -0.32259 -0.97357 -1.5667 -0.42721 -0.88121 -1.4435 -0.43676 -0.0044366 -0.019543 -0.0020048 -0.011229 -3.8797 0.25648 0.1536 0.3389 0.1517 -0.22615 -0.18727 -0.041078 -0.33123 -0.092134
3.75 0.15608 0.15605 0.18106 0.22562 0 0.15752 0.19021 0.29827 0.34476 0.17195 0.36338 -3.904 -0.34441 -0.52835 -0.11289 -0.51733 -1.2802 -0.32333 -0.98177 -1.5806 -0.40747 -0.90418 -1.376 -0.42743 -0.0043827 -0.019934 -0.0015844 -0.011077 -3.6574 0.20851 0.14884 0.35533 0.14691 -0.22386 -0.17966 -0.0531 -0.33586 -0.090056
3.7539 0.15186 0.15343 0.23527 0.21337 0 0.17028 0.16031 0.24168 0.28508 0.16917 0.32375 -1.4843 -0.34069 -0.5418 -0.12029 -0.52621 -1.1397 -0.31778 -0.9753 -1.5609 -0.3848 -0.91933 -1.2745 -0.42029 -0.0042274 -0.019849 -0.0014829 -0.010614 -3.3714 0.17263 0.1589 0.34796 0.16259 -0.22726 -0.16991 -0.065383 -0.32477 -0.084448
3.7578 0.14349 0.14913 0.24235 0.19346 0 0.15652 0.16798 0.19318 0.23654 0.15778 0.28046 0.9437 -0.32638 -0.53357 -0.12184 -0.52507 -0.98822 -0.30799 -0.95365 -1.5091 -0.36307 -0.92216 -1.1514 -0.41628 -0.0038682 -0.018614 -0.0014177 -0.010353 -3.0481 0.16203 0.16917 0.29969 0.18338 -0.23681 -0.15998 -0.07722 -0.29867 -0.076199
3.7617 0.13309 0.14241 0.19894 0.17322 0 0.12246 0.19318 0.16378 0.18564 0.14219 0.24231 3.389 -0.30142 -0.49946 -0.11915 -0.51425 -0.86286 -0.29676 -0.91419 -1.4206 -0.34611 -0.90113 -1.014 -0.41418 -0.0031964 -0.015977 -0.0010958 -0.010616 -2.6763 0.16085 0.16009 0.21906 0.19188 -0.25247 -0.15089 -0.087509 -0.25888 -0.06718
3.7656 0.12121 0.13291 0.14328 0.1525 0 0.093617 0.19154 0.14224 0.11678 0.13027 0.20796 5.8617 -0.27148 -0.44435 -0.11682 -0.49377 -0.78606 -0.28691 -0.8573 -1.293 -0.33303 -0.84432 -0.86079 -0.40717 -0.0022278 -0.012156 -0.00057748 -0.011104 -2.2266 0.14509 0.12684 0.13346 0.17899 -0.26811 -0.1396 -0.094972 -0.21324 -0.061513
3.7695 0.10645 0.12085 0.11103 0.12453 0 0.090988 0.14117 0.11056 0.036672 0.11941 0.16171 8.3644 -0.24152 -0.37854 -0.11669 -0.4629 -0.73751 -0.27773 -0.78718 -1.135 -0.3192 -0.75694 -0.68651 -0.39098 -0.0011736 -0.0075827 -0.00021412 -0.011005 -1.6911 0.10757 0.085478 0.067726 0.14662 -0.27718 -0.12282 -0.099431 -0.168 -0.060295
3.7734 0.088315 0.10625 0.10055 0.084607 0 0.11177 0.067806 0.064417 -0.025623 0.099722 0.086564 10.891 -0.21298 -0.30648 -0.11874 -0.41926 -0.70071 -0.2677 -0.7048 -0.95054 -0.30139 -0.64241 -0.4925 -0.36306 -0.00036826 -0.002737 -0.00026108 -0.0096233 -1.1093 0.062921 0.058212 0.027767 0.10336 -0.27536 -0.098325 -0.10052 -0.12543 -0.063277
3.7773 0.069821 0.088558 0.082234 0.038503 0 0.13067 0.020577 0.017704 -0.045099 0.069836 -0.015997 13.43 -0.1865 -0.23239 -0.12223 -0.36046 -0.65637 -0.2548 -0.61123 -0.74505 -0.27636 -0.5062 -0.29316 -0.32155 -6.119e-05 0.0018375 -0.00060341 -0.0070298 -0.55571 0.031726 0.052777 0.0015957 0.058937 -0.25879 -0.064267 -0.097952 -0.08699 -0.069453
3.7813 0.055886 0.067872 0.036899 0.0020131 0 0.1202 0.023658 -0.012487 -0.027472 0.042915 -0.12075 15.977 -0.15906 -0.16085 -0.12291 -0.28036 -0.56839 -0.23335 -0.50669 -0.53136 -0.23792 -0.36092 -0.11207 -0.26346 -0.00021607 0.0055706 -0.00086525 -0.0041533 -0.096586 0.02231 0.057304 -0.026104 0.021173 -0.22059 -0.017841 -0.09063 -0.052438 -0.073894
3.7852 0.048418 0.046406 -0.018884 -0.0093217 0 0.073719 0.054344 -0.02384 -0.0083723 0.032473 -0.19634 18.526 -0.12599 -0.093142 -0.11726 -0.19031 -0.44408 -0.20371 -0.40002 -0.33285 -0.19074 -0.22714 0.029476 -0.19856 -0.00049816 0.0081433 -0.00074876 -0.0021488 0.24704 0.026716 0.055009 -0.060027 -0.0047606 -0.17151 0.033226 -0.080602 -0.017649 -0.071279
3.7891 0.043191 0.027804 -0.045396 0.0075684 0 0.012911 0.068521 -0.0303 -0.023936 0.034589 -0.22941 21.079 -0.086507 -0.03022 -0.10491 -0.099741 -0.30227 -0.16827 -0.29787 -0.16195 -0.13938 -0.11362 0.12142 -0.13316 -0.00049604 0.0097566 -0.0002542 -0.0015326 0.49959 0.03016 0.041239 -0.092055 -0.017044 -0.11977 0.083408 -0.069248 0.018272 -0.060606
3.793 0.03236 0.013872 -0.01789 0.038797 0 -0.027031 0.043788 -0.04597 -0.079246 0.029974 -0.23019 23.635 -0.041399 0.026255 -0.086456 -0.017459 -0.16209 -0.12991 -0.20682 -0.028951 -0.088258 -0.027021 0.16459 -0.07284 -1.7933e-05 0.010964 0.000372 -0.0018245 0.69681 0.021721 0.023861 -0.11044 -0.018362 -0.072704 0.1278 -0.057821 0.054972 -0.04226
3.7969 0.010787 0.0018291 0.043936 0.060257 0 -0.025156 -0.0050501 -0.069303 -0.14269 0.0055226 -0.21446 26.196 0.0060142 0.07236 -0.063905 0.043097 -0.054702 -0.093852 -0.13774 0.05115 -0.04416 0.023819 0.1636 -0.025715 0.00077677 0.012077 0.00082813 -0.0020307 0.85224 -0.0017797 0.0082898 -0.1109 -0.015808 -0.040892 0.15919 -0.048151 0.090141 -0.018519
3.8008 -0.019792 -0.014434 0.08234 0.050749 0 0.0054623 -0.049233 -0.08503 -0.17033 -0.030622 -0.18335 28.762 0.042369 0.099144 -0.044919 0.066211 -0.020665 -0.070533 -0.10628 0.067615 -0.016851 0.034126 0.12234 -0.0020146 0.0015163 0.012743 0.00090583 -0.0015528 0.95656 -0.03662 -0.01304 -0.099953 -0.018461 -0.035901 0.16946 -0.042798 0.11485 0.00029439
3.8047 -0.052685 -0.03942 0.043985 0.0030706 0 0.02353 -0.076841 -0.081842 -0.13912 -0.060196 -0.12523 31.333 0.060105 0.10672 -0.034076 0.061072 -0.045328 -0.061604 -0.10685 0.041869 -0.0046016 0.018164 0.047219 0.0023236 0.0019029 0.012252 0.00056911 -0.00068795 1.0079 -0.073402 -0.0522 -0.088592 -0.033938 -0.050559 0.16351 -0.041257 0.12519 0.0075672
3.8086 -0.082153 -0.072023 -0.071428 -0.072647 0 -0.0097197 -0.097008 -0.066626 -0.063225 -0.079234 -0.038641 33.903 0.055762 0.095048 -0.03298 0.034071 -0.11581 -0.067189 -0.13621 -0.016571 -0.0057331 -0.018122 -0.045978 -0.01009 0.0019102 0.010385 1.2871e-05 -0.0002437 1.0393 -0.099971 -0.10723 -0.082656 -0.06575 -0.079646 0.14427 -0.042966 0.11929 0.00093776
3.8125 -0.10752 -0.10669 -0.19895 -0.15368 0 -0.097128 -0.11915 -0.059558 0.01596 -0.10403 0.050648 36.459 0.027899 0.065561 -0.042137 -0.0064986 -0.2147 -0.086095 -0.18899 -0.096813 -0.017383 -0.067991 -0.13124 -0.035299 0.0017514 0.0079347 -0.00035557 -0.00063677 1.1132 -0.10922 -0.15657 -0.079009 -0.1115 -0.11652 0.11566 -0.047026 0.096675 -0.020318
3.8164 -0.13213 -0.13876 -0.25369 -0.2143 0 -0.19814 -0.138 -0.074716 0.055984 -0.148 0.10105 38.992 -0.021926 0.02325 -0.059906 -0.043573 -0.30533 -0.1142 -0.2531 -0.18099 -0.032807 -0.1199 -0.18166 -0.064332 0.0016822 0.0062612 -0.00013356 -0.0013698 1.2845 -0.10765 -0.17651 -0.071186 -0.16126 -0.14713 0.085556 -0.051176 0.05922 -0.053228
3.8203 -0.15909 -0.16851 -0.20489 -0.23652 0 -0.25747 -0.14385 -0.10635 0.037498 -0.19665 0.087231 41.497 -0.071746 -0.014095 -0.07622 -0.060396 -0.35417 -0.13926 -0.30453 -0.24639 -0.040923 -0.15728 -0.18264 -0.082472 0.0018247 0.0062541 0.00071977 -0.0014435 1.5663 -0.11394 -0.1653 -0.059267 -0.1982 -0.15924 0.064346 -0.052359 0.022679 -0.081927
3.8242 -0.18859 -0.19954 -0.11267 -0.21859 0 -0.24939 -0.14242 -0.13517 -0.027187 -0.21571 0.021645 43.975 -0.10769 -0.036695 -0.085561 -0.054345 -0.35818 -0.15555 -0.33241 -0.28381 -0.037758 -0.17205 -0.13783 -0.083877 0.0021394 0.0077034 0.001711 -0.00033868 1.9272 -0.14384 -0.14783 -0.054073 -0.20588 -0.15159 0.05531 -0.049699 -0.0032474 -0.097659
3.8281 -0.21885 -0.23345 -0.082468 -0.17817 0 -0.20054 -0.15516 -0.14853 -0.10438 -0.19025 -0.055629 46.428 -0.12058 -0.038121 -0.084586 -0.024976 -0.31836 -0.15964 -0.32957 -0.28611 -0.021198 -0.15784 -0.062235 -0.065135 0.0025254 0.0096724 0.0021122 0.0014066 2.3229 -0.19352 -0.15424 -0.070305 -0.18235 -0.12449 0.060163 -0.04286 -0.012101 -0.095145
3.832 -0.24856 -0.26706 -0.16822 -0.14702 0 -0.17028 -0.19625 -0.1542 -0.16136 -0.15238 -0.1086 48.853 -0.10091 -0.011914 -0.070256 0.02619 -0.24019 -0.1485 -0.28897 -0.24511 0.010156 -0.10726 0.031932 -0.02351 0.0029206 0.011421 0.0015841 0.0026516 2.7354 -0.24041 -0.19385 -0.11379 -0.15105 -0.08009 0.07993 -0.031852 0.0028015 -0.069658
3.8359 -0.27787 -0.29556 -0.31543 -0.15706 0 -0.20344 -0.25429 -0.17433 -0.1873 -0.16029 -0.12928 51.246 -0.044369 0.044482 -0.043031 0.090575 -0.14132 -0.12209 -0.20657 -0.14827 0.053767 -0.011841 0.14492 0.038306 0.0033168 0.012923 0.00056177 0.0027605 3.1911 -0.26498 -0.25074 -0.17472 -0.15394 -0.02814 0.11165 -0.01861 0.044712 -0.023447
3.8398 -0.3074 -0.31843 -0.40818 -0.22301 0 -0.29515 -0.30398 -0.22555 -0.19878 -0.24328 -0.13646 53.595 0.024901 0.11222 -0.013064 0.1548 -0.040922 -0.090468 -0.10435 -0.01447 0.099554 0.10832 0.28767 0.10417 0.0037121 0.014566 -3.706e-05 0.0023008 3.7453 -0.27322 -0.30384 -0.23439 -0.22346 0.018951 0.14483 -0.0065825 0.096467 0.024935
3.8438 -0.33725 -0.3411 -0.38225 -0.33102 0 -0.39714 -0.33612 -0.30365 -0.22544 -0.368 -0.15797 55.895 0.094794 0.18276 0.015036 0.21495 0.059345 -0.057563 0.0092068 0.15054 0.14365 0.24436 0.47128 0.16719 0.0040911 0.016568 0.00041133 0.0026184 4.442 -0.2941 -0.34789 -0.28046 -0.3513 0.05682 0.17503 0.0027209 0.14966 0.066671
3.8477 -0.36766 -0.36988 -0.29186 -0.44233 0 -0.45796 -0.36872 -0.38573 -0.28595 -0.46429 -0.21553 58.143 0.15409 0.24832 0.037318 0.26833 0.1603 -0.026726 0.12628 0.34049 0.18295 0.38723 0.69684 0.22155 0.0044739 0.018827 0.0016885 0.0046442 5.2709 -0.35009 -0.39228 -0.31711 -0.48335 0.082476 0.19854 0.0081302 0.19653 0.09426
3.8516 -0.39995 -0.40518 -0.25752 -0.51292 0 -0.46153 -0.4219 -0.4464 -0.3735 -0.48722 -0.31927 60.336 0.18679 0.29888 0.048934 0.31334 0.2714 -0.0013203 0.23803 0.54928 0.21452 0.524 0.95264 0.26042 0.0049727 0.021267 0.0029461 0.0080385 6.149 -0.42914 -0.44113 -0.36066 -0.55335 0.093247 0.21074 0.0081926 0.22642 0.098025
3.8555 -0.43558 -0.44077 -0.34497 -0.51953 0 -0.43311 -0.48472 -0.47414 -0.46235 -0.4543 -0.46417 62.472 0.19532 0.33646 0.053134 0.35453 0.40277 0.020878 0.34268 0.76405 0.24231 0.64681 1.2188 0.28945 0.0057587 0.024067 0.0034749 0.011464 6.9501 -0.48997 -0.48057 -0.42433 -0.53363 0.096402 0.2153 0.0050009 0.24173 0.085461
3.8594 -0.47379 -0.47039 -0.50043 -0.47613 0 -0.41345 -0.51794 -0.47709 -0.52901 -0.42263 -0.62456 64.545 0.19352 0.36991 0.055632 0.3954 0.55166 0.043545 0.44434 0.9785 0.2712 0.75934 1.4741 0.31791 0.0069254 0.027346 0.0032863 0.013705 7.5787 -0.50075 -0.49152 -0.50584 -0.46055 0.098611 0.21867 0.0012292 0.25286 0.069191
3.8633 -0.51052 -0.49493 -0.60969 -0.42841 0 -0.42817 -0.49883 -0.47747 -0.56906 -0.43378 -0.75606 66.547 0.19106 0.4054 0.059924 0.43764 0.71398 0.068902 0.54587 1.1895 0.30418 0.86525 1.7014 0.35186 0.0083625 0.030684 0.0029791 0.014569 8.0428 -0.47477 -0.47577 -0.58805 -0.40923 0.10342 0.22541 -0.0013993 0.26759 0.057213
3.8672 -0.54094 -0.52179 -0.61557 -0.42734 0 -0.47732 -0.46055 -0.49989 -0.59641 -0.48397 -0.81586 68.475 0.19863 0.44959 0.069445 0.48264 0.88314 0.099019 0.65037 1.3946 0.34406 0.96963 1.8899 0.39737 0.0097823 0.033176 0.0030993 0.014795 8.4623 -0.465 -0.46502 -0.65124 -0.43604 0.11391 0.24033 -0.0011496 0.29456 0.057548
3.8711 -0.56395 -0.55639 -0.56726 -0.49682 0 -0.54636 -0.47454 -0.55881 -0.62901 -0.54436 -0.793 70.324 0.23384 0.51296 0.087818 0.53261 1.0408 0.13546 0.76054 1.5882 0.39389 1.082 2.0365 0.46271 0.010914 0.034174 0.0036712 0.015169 8.9824 -0.51749 -0.49741 -0.68619 -0.53728 0.13293 0.27267 0.0050193 0.35016 0.080827
3.875 -0.58411 -0.59455 -0.55403 -0.61649 0 -0.62051 -0.58136 -0.6487 -0.67543 -0.59944 -0.72215 72.092 0.2858 0.58648 0.10859 0.58681 1.1799 0.17262 0.87014 1.7703 0.44669 1.1998 2.1473 0.5359 0.011712 0.033965 0.0043179 0.015792 9.6446 -0.62603 -0.58033 -0.69888 -0.65838 0.15482 0.31625 0.014951 0.42401 0.11392
3.8789 -0.6085 -0.62495 -0.60491 -0.73214 0 -0.68822 -0.73733 -0.74238 -0.73151 -0.65661 -0.66342 73.774 0.346 0.66368 0.1277 0.64557 1.2999 0.20717 0.97396 1.9376 0.49843 1.3172 2.2355 0.60922 0.012386 0.03362 0.0047402 0.016189 10.326 -0.73243 -0.67643 -0.70546 -0.74176 0.17677 0.36687 0.027376 0.50831 0.14866
3.8828 -0.64075 -0.6403 -0.66781 -0.78836 0 -0.73664 -0.83936 -0.80226 -0.78443 -0.71993 -0.66164 75.364 0.40558 0.73792 0.14148 0.70886 1.402 0.23612 1.0669 2.0866 0.54534 1.4271 2.3164 0.67516 0.013221 0.034079 0.0049979 0.016044 10.818 -0.77522 -0.73003 -0.72193 -0.7677 0.19627 0.41979 0.040895 0.59431 0.17732
3.8867 -0.67761 -0.64621 -0.68334 -0.76281 0 -0.7519 -0.81543 -0.80252 -0.81769 -0.76703 -0.71927 76.859 0.45026 0.79824 0.14449 0.77642 1.4887 0.25489 1.1397 2.2079 0.58155 1.5143 2.399 0.72167 0.014336 0.035413 0.0053446 0.015713 10.991 -0.74269 -0.71313 -0.75402 -0.75446 0.21003 0.46677 0.05324 0.66671 0.18847
3.8906 -0.71143 -0.65761 -0.65853 -0.68004 0 -0.72901 -0.69655 -0.7486 -0.8167 -0.76485 -0.80341 78.256 0.47088 0.83679 0.13658 0.84229 1.565 0.26272 1.1873 2.2937 0.60461 1.5629 2.4789 0.74293 0.01561 0.036956 0.0058846 0.015962 10.917 -0.68172 -0.65039 -0.79184 -0.72713 0.21745 0.49815 0.061704 0.70969 0.17905
3.8945 -0.73616 -0.68496 -0.65321 -0.59647 0 -0.68203 -0.59575 -0.67759 -0.7787 -0.71134 -0.87409 79.551 0.47603 0.85888 0.1241 0.8992 1.6299 0.26412 1.216 2.3493 0.61873 1.5774 2.5389 0.74781 0.016802 0.038063 0.006462 0.017194 10.812 -0.65519 -0.60075 -0.81382 -0.69441 0.22123 0.51422 0.066093 0.72653 0.15975
3.8984 -0.75169 -0.72336 -0.70258 -0.56716 0 -0.64168 -0.6075 -0.63527 -0.72248 -0.65396 -0.90447 80.744 0.47225 0.86782 0.11116 0.94107 1.6774 0.26154 1.2286 2.3765 0.6261 1.5616 2.5587 0.74203 0.017726 0.038584 0.0068548 0.018966 10.86 -0.68853 -0.61185 -0.80129 -0.65717 0.22254 0.51553 0.06628 0.72035 0.13784
3.9023 -0.76276 -0.7557 -0.77545 -0.61559 0 -0.63891 -0.72132 -0.64561 -0.68489 -0.65627 -0.8815 81.83 0.46731 0.86787 0.10206 0.96192 1.7002 0.25754 1.2288 2.3782 0.62915 1.5213 2.5291 0.73221 0.018305 0.038643 0.0069845 0.020305 11.076 -0.75367 -0.68649 -0.75612 -0.63224 0.22252 0.50372 0.06239 0.69634 0.12123
3.9063 -0.774 -0.76786 -0.81667 -0.72343 0 -0.68579 -0.83336 -0.69699 -0.69741 -0.73979 -0.80266 82.811 0.4745 0.86477 0.10397 0.94755 1.6744 0.25544 1.2189 2.3576 0.63006 1.4698 2.4619 0.72892 0.018497 0.038194 0.0068979 0.02053 11.318 -0.80129 -0.78732 -0.70576 -0.65459 0.22092 0.48197 0.054319 0.66565 0.12361
3.9102 -0.78588 -0.76152 -0.81296 -0.84289 0 -0.76705 -0.84608 -0.75584 -0.75772 -0.85811 -0.68547 83.684 0.49157 0.86203 0.11352 0.90995 1.6087 0.25507 1.2035 2.3299 0.62922 1.4276 2.3882 0.73281 0.018264 0.037083 0.0066174 0.019828 11.456 -0.80701 -0.87089 -0.68564 -0.74525 0.21584 0.45935 0.044527 0.64225 0.14022
3.9141 -0.79508 -0.75259 -0.7949 -0.92161 0 -0.84676 -0.75986 -0.79456 -0.82472 -0.93132 -0.57997 84.449 0.51097 0.85836 0.12657 0.85984 1.5146 0.25517 1.182 2.3006 0.62517 1.4007 2.3448 0.73961 0.017671 0.035585 0.0061287 0.019081 11.498 -0.78813 -0.91833 -0.70871 -0.87562 0.20548 0.43909 0.034184 0.62944 0.16379
3.918 -0.79853 -0.75683 -0.77813 -0.92659 0 -0.88559 -0.66836 -0.80848 -0.84921 -0.91033 -0.55564 85.098 0.52515 0.85233 0.13932 0.80751 1.4045 0.25468 1.1537 2.2728 0.61665 1.3929 2.3537 0.74486 0.016997 0.034634 0.0055565 0.019139 11.568 -0.77927 -0.93755 -0.74978 -0.97104 0.18849 0.42349 0.024289 0.62872 0.1875
3.9219 -0.79701 -0.77647 -0.73439 -0.8584 0 -0.86131 -0.66451 -0.80925 -0.81727 -0.81425 -0.65405 85.627 0.52184 0.84125 0.14628 0.76881 1.2991 0.25216 1.1167 2.2496 0.60164 1.4072 2.41 0.74117 0.016651 0.035194 0.0052591 0.020173 11.748 -0.79549 -0.94145 -0.76475 -0.96229 0.16307 0.41508 0.016212 0.64034 0.2011
3.9258 -0.79487 -0.8 -0.64585 -0.75185 0 -0.78494 -0.75087 -0.80604 -0.76494 -0.71249 -0.8419 86.035 0.48999 0.825 0.14261 0.76567 1.2353 0.24773 1.0727 2.2319 0.58098 1.4392 2.4851 0.7218 0.016872 0.037274 0.0055986 0.021626 11.981 -0.8199 -0.9291 -0.73323 -0.84375 0.13138 0.41576 0.011824 0.65933 0.19454
3.9297 -0.79575 -0.81367 -0.57369 -0.66254 0 -0.70308 -0.84192 -0.7969 -0.74702 -0.67289 -1.0146 86.329 0.44241 0.80964 0.1329 0.79367 1.2186 0.24411 1.03 2.2198 0.56054 1.4786 2.5435 0.69434 0.017471 0.039658 0.006531 0.022685 12.127 -0.82544 -0.89068 -0.685 -0.68513 0.1005 0.42363 0.010761 0.6797 0.17518
3.9336 -0.79808 -0.81225 -0.62764 -0.64143 0 -0.67805 -0.85304 -0.77914 -0.78759 -0.72004 -1.0632 86.522 0.38967 0.79983 0.12078 0.84763 1.2492 0.24318 0.99483 2.2153 0.54437 1.5223 2.5648 0.66535 0.017934 0.040814 0.0074649 0.022864 12.125 -0.80574 -0.82937 -0.67941 -0.58269 0.075228 0.4384 0.012688 0.69951 0.14907
3.9375 -0.794 -0.79892 -0.8359 -0.70591 0 -0.74884 -0.78493 -0.76409 -0.86052 -0.82781 -0.95641 86.622 0.34384 0.80021 0.11034 0.91956 1.323 0.24664 0.97374 2.2215 0.53647 1.5672 2.5558 0.64228 0.017866 0.040173 0.0076478 0.022265 12.065 -0.7827 -0.77233 -0.74996 -0.58976 0.060263 0.4595 0.016981 0.7173 0.1232
3.9414 -0.77329 -0.77644 -1.0607 -0.82337 0 -0.89519 -0.71831 -0.77458 -0.91751 -0.93869 -0.77009 86.624 0.33049 0.81934 0.10932 0.98986 1.428 0.257 0.9812 2.2487 0.54438 1.6104 2.5453 0.64088 0.017397 0.038549 0.006806 0.021447 12.082 -0.78297 -0.75169 -0.86414 -0.68264 0.065178 0.48611 0.021813 0.73116 0.11103
3.9453 -0.72933 -0.74058 -1.0901 -0.92148 0 -1.0347 -0.72474 -0.82093 -0.93236 -0.99023 -0.63535 86.512 0.35408 0.85084 0.11774 1.0348 1.5283 0.27021 1.0145 2.2976 0.5641 1.648 2.5665 0.66194 0.01711 0.037335 0.0054425 0.021055 12.158 -0.80645 -0.7687 -0.94069 -0.7844 0.087021 0.51185 0.023796 0.73951 0.11486
3.9492 -0.66275 -0.68352 -0.84413 -0.92546 0 -1.0657 -0.78386 -0.87758 -0.91377 -0.93852 -0.6481 86.274 0.40334 0.88472 0.13077 1.048 1.6075 0.28157 1.0639 2.3617 0.58844 1.675 2.634 0.69656 0.017505 0.037341 0.0044669 0.021442 12.056 -0.81754 -0.77844 -0.91437 -0.81989 0.11914 0.53145 0.0213 0.73996 0.12825
3.9531 -0.58067 -0.60324 -0.47905 -0.80202 0 -0.93194 -0.79212 -0.88765 -0.87645 -0.77733 -0.80855 85.907 0.46679 0.91201 0.14365 1.0264 1.6548 0.28704 1.1204 2.4324 0.61088 1.6856 2.7301 0.7357 0.018446 0.038361 0.0044458 0.022452 11.464 -0.7688 -0.71923 -0.79136 -0.75699 0.1557 0.54034 0.013249 0.72967 0.14479
3.957 -0.4926 -0.50858 -0.25161 -0.58139 0 -0.66327 -0.65906 -0.80059 -0.80959 -0.54721 -1.0281 85.429 0.52686 0.92037 0.14943 0.96904 1.6593 0.28124 1.1705 2.4956 0.62228 1.6704 2.8045 0.76572 0.019128 0.039598 0.0051253 0.023424 10.246 -0.63838 -0.56856 -0.64393 -0.61167 0.18861 0.53245 -0.0014124 0.70427 0.15494
3.9609 -0.4071 -0.41475 -0.2667 -0.34086 0 -0.36001 -0.4011 -0.61592 -0.6864 -0.32363 -1.1849 84.865 0.54687 0.8876 0.13509 0.88327 1.6088 0.25568 1.1833 2.5078 0.60489 1.6083 2.7889 0.75786 0.018623 0.040196 0.0056381 0.023451 8.5709 -0.45132 -0.37463 -0.54829 -0.42848 0.20192 0.4985 -0.022394 0.6561 0.14155
3.9648 -0.33114 -0.33432 -0.37797 -0.16063 0 -0.13243 -0.14376 -0.39573 -0.50951 -0.18195 -1.1826 84.244 0.524 0.8207 0.10359 0.79023 1.5205 0.21581 1.1525 2.4504 0.56103 1.5058 2.6227 0.71178 0.016553 0.03925 0.0052103 0.02183 6.8139 -0.26915 -0.22754 -0.52203 -0.25937 0.19513 0.44726 -0.044867 0.59279 0.10829
3.9688 -0.27119 -0.27278 -0.36116 -0.082286 0 -0.040458 -0.027293 -0.23059 -0.33777 -0.15745 -0.98499 83.583 0.46149 0.72386 0.058001 0.69625 1.3965 0.16463 1.0748 2.3098 0.49225 1.365 2.2782 0.6294 0.013319 0.035618 0.003773 0.018472 5.3228 -0.1555 -0.18851 -0.51606 -0.14954 0.16948 0.38379 -0.066387 0.51865 0.059898
3.9727 -0.2327 -0.23144 -0.17646 -0.096129 0 -0.07409 -0.09776 -0.1803 -0.25033 -0.22704 -0.62588 82.891 0.36652 0.60311 0.0027495 0.60594 1.239 0.10582 0.94994 2.0764 0.40172 1.1903 1.778 0.51563 0.0097584 0.028309 0.0020066 0.014031 4.2434 -0.14064 -0.23934 -0.4642 -0.124 0.12795 0.31396 -0.084693 0.43871 0.0028173
3.9766 -0.21719 -0.21168 -0.022618 -0.16006 0 -0.17767 -0.27527 -0.23199 -0.26994 -0.32536 -0.20012 82.172 0.25651 0.46862 -0.052871 0.52126 1.0423 0.045519 0.77727 1.7302 0.29506 0.98838 1.1919 0.38114 0.0065656 0.017506 0.00082125 0.0096043 3.5088 -0.20511 -0.30031 -0.34162 -0.17268 0.077601 0.2485 -0.096264 0.36205 -0.04936
3.9805 -0.21948 -0.2137 -0.10864 -0.22981 0 -0.28866 -0.4201 -0.30699 -0.32172 -0.38274 0.16702 81.424 0.16355 0.33858 -0.096418 0.43579 0.81339 -0.0087159 0.5825 1.3088 0.18798 0.78177 0.61367 0.25168 0.0039607 0.0052373 0.00069867 0.0061831 2.9457 -0.29031 -0.30167 -0.18112 -0.24691 0.03396 0.19787 -0.10155 0.29737 -0.082561
3.9844 -0.22885 -0.23107 -0.39243 -0.27771 0 -0.3612 -0.43509 -0.31289 -0.28161 -0.35983 0.3738 80.645 0.097089 0.21923 -0.12563 0.34551 0.56485 -0.05549 0.38576 0.85728 0.08852 0.58303 0.12674 0.1383 0.0017985 -0.0053061 0.0013745 0.0041808 2.3864 -0.32992 -0.24191 -0.0396 -0.2812 0.0031825 0.16187 -0.10355 0.24429 -0.097218
3.9883 -0.23433 -0.24903 -0.59059 -0.29316 0 -0.37058 -0.32223 -0.206 -0.084458 -0.26153 0.39607 79.83 0.059312 0.11311 -0.14025 0.24917 0.30619 -0.094427 0.19874 0.4049 0.0010667 0.39895 -0.22516 0.046099 -8.6128e-05 -0.011624 0.002057 0.0033375 1.7319 -0.2868 -0.17824 0.048317 -0.23411 -0.01225 0.13898 -0.10438 0.20146 -0.095607
3.9922 -0.23009 -0.25151 -0.46978 -0.27526 0 -0.31337 -0.16076 -0.021974 0.20397 -0.12918 0.30132 78.973 0.048304 0.021157 -0.14168 0.14671 0.048952 -0.12593 0.032322 -0.01743 -0.070999 0.23493 -0.44554 -0.022178 -0.0016323 -0.013465 0.0019972 0.0030141 0.98648 -0.17555 -0.16277 0.088637 -0.11891 -0.011614 0.12598 -0.10654 0.16616 -0.082388
3.9961 -0.21636 -0.23204 -0.10725 -0.23012 0 -0.2119 -0.040155 0.1466 0.42401 -0.018785 0.20317 78.076 0.049163 -0.055665 -0.13558 0.04546 -0.17443 -0.15064 -0.094295 -0.34483 -0.12165 0.10069 -0.56842 -0.065387 -0.0025883 -0.012759 0.00099773 0.002634 0.27279 -0.055208 -0.19117 0.10986 0.0032114 0.00054423 0.11319 -0.1146 0.13146 -0.070931
4 -0.19566 -0.19766 0.17435 -0.17292 0 -0.11256 -0.0051222 0.2116 0.44506 0.025396 0.1845 77.148 0.038943 -0.12363 -0.13181 -0.044169 -0.35303 -0.17194 -0.19167 -0.58393 -0.15905 -0.012692 -0.6289 -0.099011 -0.0027546 -0.011972 -0.00048727 0.0019767 -0.21071 0.0080155 -0.21466 0.13262 0.065315 0.0093048 0.092543 -0.12713 0.092801 -0.070441
4.0039 -0.16902 -0.1615 0.14009 -0.12524 0 -0.064114 -0.043656 0.14917 0.27114 -0.0076049 0.24726 76.199 0.012103 -0.18127 -0.13263 -0.1163 -0.47987 -0.18933 -0.26173 -0.73421 -0.18445 -0.10398 -0.64016 -0.12606 -0.0022274 -0.01231 -0.0017092 0.0011874 -0.31578 -0.013408 -0.1972 0.15494 0.040419 0.0088523 0.063077 -0.14242 0.051121 -0.08167
4.0078 -0.13645 -0.13124 -0.11434 -0.10215 0 -0.083332 -0.10922 0.016008 0.037953 -0.090077 0.32482 75.232 -0.033293 -0.2262 -0.139 -0.16615 -0.55046 -0.20187 -0.30613 -0.79781 -0.19875 -0.17084 -0.5904 -0.14811 -0.0014446 -0.013133 -0.0021479 0.00058357 -0.079971 -0.087061 -0.15216 0.16035 -0.04414 -0.0049298 0.025594 -0.15835 0.008621 -0.10345
4.0117 -0.10083 -0.10521 -0.27475 -0.098198 0 -0.13682 -0.15197 -0.090893 -0.096042 -0.17214 0.33919 74.246 -0.093524 -0.25 -0.14991 -0.1856 -0.55497 -0.20618 -0.32207 -0.76984 -0.20038 -0.20244 -0.45884 -0.16263 -0.00096011 -0.012783 -0.0017968 0.00044051 0.26669 -0.14391 -0.11917 0.13554 -0.13113 -0.035874 -0.015285 -0.17076 -0.028055 -0.13064
4.0156 -0.06975 -0.079649 -0.15207 -0.088462 0 -0.16216 -0.14331 -0.10431 -0.071703 -0.21125 0.25227 73.242 -0.14565 -0.2436 -0.15842 -0.17489 -0.50179 -0.199 -0.3064 -0.66425 -0.18808 -0.18595 -0.23816 -0.1622 -0.0010494 -0.0099098 -0.0010283 0.00087882 0.47829 -0.13234 -0.11147 0.08171 -0.17357 -0.075211 -0.045783 -0.17466 -0.047609 -0.15018
4.0195 -0.051935 -0.057992 0.11973 -0.049756 0 -0.11772 -0.089406 -0.03538 0.034858 -0.19447 0.077657 72.224 -0.17505 -0.21041 -0.16041 -0.14266 -0.41091 -0.18246 -0.2614 -0.50412 -0.16427 -0.12468 0.052107 -0.14567 -0.0014242 -0.0042977 -0.00022287 0.0018607 0.52226 -0.060715 -0.099216 0.013225 -0.15992 -0.11047 -0.059008 -0.17031 -0.048161 -0.15728
4.0234 -0.050727 -0.050667 0.24311 0.013259 0 -0.020764 -0.029293 0.036768 0.084699 -0.13873 -0.13868 71.2 -0.17464 -0.15221 -0.15418 -0.091499 -0.28941 -0.15815 -0.18574 -0.29598 -0.12986 -0.018961 0.36885 -0.11276 -0.0013469 0.0030917 0.00046733 0.0032309 0.63808 0.0087127 -0.05149 -0.053368 -0.11167 -0.134 -0.051228 -0.15821 -0.028947 -0.15065
4.0273 -0.061289 -0.064436 0.088877 0.061922 0 0.061151 -0.012351 0.027625 -0.010013 -0.074301 -0.34033 70.174 -0.13998 -0.072361 -0.13887 -0.024003 -0.14426 -0.12836 -0.078879 -0.046402 -0.086254 0.12866 0.66197 -0.06454 -0.00017534 0.010599 0.0010417 0.0047593 1.1325 0.011898 0.012452 -0.11207 -0.063405 -0.13867 -0.020208 -0.13953 0.0093434 -0.13066
4.0313 -0.074857 -0.092721 -0.16935 0.048503 0 0.061757 -0.062387 -0.086299 -0.22288 -0.028345 -0.47365 69.138 -0.068419 0.022062 -0.11502 0.060591 0.018903 -0.098686 0.062162 0.23941 -0.035957 0.31283 0.89367 -0.0053364 0.0020353 0.016542 0.0014366 0.0061922 2.0725 -0.062594 0.029664 -0.17259 -0.042781 -0.11214 0.036563 -0.11723 0.064112 -0.10122
4.0352 -0.08628 -0.11861 -0.2588 -0.043882 0 -0.030313 -0.1542 -0.24942 -0.44226 -0.018553 -0.50361 68.074 0.012568 0.11353 -0.090233 0.15327 0.18281 -0.074829 0.21364 0.52745 0.013873 0.49945 1.0497 0.052037 0.0044202 0.019908 0.0014865 0.0073296 3.1605 -0.16489 -0.038459 -0.25066 -0.059977 -0.067412 0.10176 -0.096764 0.12067 -0.073203
4.0391 -0.097594 -0.12929 -0.1116 -0.17908 0 -0.15928 -0.22772 -0.37029 -0.55774 -0.050579 -0.43742 66.975 0.089322 0.19466 -0.067721 0.248 0.33649 -0.058228 0.36055 0.7956 0.060255 0.67046 1.1375 0.10294 0.0058928 0.020805 0.0011346 0.0081024 3.9289 -0.22856 -0.1493 -0.34696 -0.10613 -0.0144 0.16619 -0.080037 0.17242 -0.049835
4.043 -0.11438 -0.12795 0.070901 -0.28539 0 -0.24133 -0.23498 -0.38952 -0.53225 -0.11192 -0.33513 65.85 0.15149 0.2598 -0.049663 0.33842 0.46914 -0.049456 0.48938 1.0233 0.10095 0.81069 1.1742 0.14451 0.0060014 0.020318 0.00062574 0.0085846 4.0944 -0.22781 -0.20566 -0.43222 -0.15863 0.037944 0.22232 -0.068286 0.21428 -0.032699
4.0469 -0.13901 -0.13108 0.05492 -0.3036 0 -0.22525 -0.18153 -0.31808 -0.4116 -0.16984 -0.27944 64.719 0.18677 0.3018 -0.038167 0.41364 0.56261 -0.048504 0.57983 1.1777 0.13323 0.89873 1.1729 0.17444 0.0052923 0.019688 0.0003848 0.0089047 3.7643 -0.19465 -0.1521 -0.45879 -0.19327 0.076683 0.2602 -0.062731 0.23986 -0.022135
4.0508 -0.16774 -0.15307 -0.16306 -0.23035 0 -0.1302 -0.12307 -0.22031 -0.2778 -0.18856 -0.31322 63.597 0.1897 0.31657 -0.032557 0.45498 0.59259 -0.05171 0.6095 1.2218 0.15548 0.91611 1.1355 0.19551 0.0047989 0.019369 0.00063155 0.0091093 3.3228 -0.18228 -0.044436 -0.39801 -0.20018 0.086876 0.27094 -0.062733 0.2447 -0.013814
4.0547 -0.19419 -0.19315 -0.35986 -0.123 0 -0.034186 -0.11784 -0.16212 -0.19099 -0.16219 -0.39613 62.478 0.1736 0.31284 -0.029304 0.46287 0.56919 -0.054971 0.59151 1.1795 0.17043 0.88248 1.0573 0.21341 0.0050901 0.018795 0.0011318 0.0091045 3.1174 -0.21185 -0.011477 -0.27378 -0.19292 0.073856 0.26144 -0.065408 0.2349 -0.0041475
4.0586 -0.21523 -0.23659 -0.34003 -0.061027 0 -0.021125 -0.17801 -0.16873 -0.16207 -0.13208 -0.42986 61.334 0.1446 0.29399 -0.027176 0.43801 0.49794 -0.057131 0.53324 1.0635 0.17861 0.80723 0.93805 0.22944 0.0057727 0.017111 0.001397 0.0087574 3.2264 -0.25437 -0.13426 -0.15616 -0.1998 0.04173 0.23501 -0.069638 0.21296 0.0072322
4.0625 -0.23336 -0.26827 -0.14921 -0.091912 0 -0.1216 -0.26481 -0.21927 -0.1654 -0.15878 -0.34192 60.134 0.10903 0.26391 -0.025204 0.38365 0.3877 -0.057578 0.44483 0.89082 0.18056 0.70196 0.79215 0.24419 0.0059297 0.014215 0.0011765 0.0080957 3.4773 -0.26323 -0.35826 -0.11122 -0.23898 -0.0037469 0.19591 -0.074365 0.18189 0.019892
4.0664 -0.25362 -0.28458 -0.014714 -0.20115 0 -0.28729 -0.32854 -0.27154 -0.16997 -0.26202 -0.15634 58.865 0.075416 0.22837 -0.023271 0.30901 0.25748 -0.057292 0.34606 0.69406 0.17561 0.58658 0.64872 0.25497 0.005065 0.011099 0.00074191 0.0074174 3.6471 -0.22242 -0.52976 -0.14806 -0.29683 -0.050606 0.15143 -0.078137 0.14654 0.029952
4.0703 -0.27859 -0.2933 -0.093394 -0.32673 0 -0.41956 -0.35097 -0.29072 -0.16109 -0.38539 0.018057 57.535 0.049421 0.19778 -0.022367 0.24176 0.14457 -0.059102 0.26639 0.52518 0.16683 0.48937 0.54063 0.25919 0.0036272 0.0091585 0.00064519 0.0071594 3.6374 -0.16217 -0.52847 -0.21369 -0.33158 -0.084696 0.11347 -0.079685 0.11587 0.03336
4.0742 -0.30602 -0.30346 -0.31111 -0.40494 0 -0.4371 -0.34923 -0.26466 -0.14189 -0.432 0.077629 56.161 0.032397 0.17757 -0.022639 0.19579 0.064958 -0.063641 0.21645 0.40362 0.15724 0.42102 0.48929 0.25759 0.0026159 0.009166 0.00118 0.0075816 3.4988 -0.12871 -0.37326 -0.24458 -0.30528 -0.1023 0.087485 -0.078132 0.094611 0.030266
4.0781 -0.33016 -0.31683 -0.45849 -0.41222 0 -0.33704 -0.34468 -0.20598 -0.12374 -0.3501 0.012877 54.754 0.025748 0.17189 -0.023745 0.18011 0.028748 -0.070625 0.20254 0.3413 0.14967 0.38851 0.49591 0.25203 0.0026935 0.010845 0.0020953 0.0085208 3.3452 -0.14179 -0.20304 -0.22706 -0.22007 -0.10167 0.077456 -0.072555 0.086341 0.021822
4.082 -0.34508 -0.32852 -0.41885 -0.37373 0 -0.20154 -0.33717 -0.14743 -0.11964 -0.19021 -0.085998 53.316 0.031463 0.18565 -0.024754 0.20374 0.045499 -0.078822 0.23003 0.34889 0.14826 0.39863 0.5453 0.24619 0.0036821 0.013279 0.0028467 0.0094647 3.2763 -0.18308 -0.15429 -0.20679 -0.12604 -0.0821 0.087868 -0.061597 0.095283 0.010676
4.0859 -0.34741 -0.33399 -0.27515 -0.33637 0 -0.13845 -0.31455 -0.12951 -0.14292 -0.072189 -0.1133 51.842 0.053271 0.2234 -0.02209 0.2689 0.11678 -0.082258 0.29678 0.42824 0.16187 0.45348 0.61953 0.25178 0.0048682 0.015591 0.0031068 0.0099288 3.3606 -0.22327 -0.25076 -0.237 -0.089299 -0.048104 0.1225 -0.043257 0.12512 0.0051437
4.0898 -0.33807 -0.33358 -0.19878 -0.3302 0 -0.19757 -0.28219 -0.17772 -0.20285 -0.085864 -0.045597 50.326 0.085035 0.27312 -0.014525 0.34892 0.21018 -0.077325 0.37722 0.54059 0.1896 0.52799 0.71129 0.27272 0.0056965 0.017265 0.0030025 0.0098375 3.6375 -0.2543 -0.40038 -0.31853 -0.14311 -0.0121 0.16901 -0.020736 0.16514 0.0084645
4.0938 -0.32247 -0.33042 -0.26402 -0.34839 0 -0.33047 -0.27069 -0.2791 -0.29284 -0.21617 0.034742 48.764 0.12291 0.32824 -0.0019232 0.4307 0.31203 -0.062466 0.46054 0.67197 0.23048 0.61119 0.82724 0.30966 0.0061155 0.018117 0.0028723 0.0095708 4.0919 -0.29042 -0.48808 -0.39441 -0.26169 0.020535 0.22084 0.0037815 0.20961 0.020617
4.0977 -0.30854 -0.32583 -0.38942 -0.35842 0 -0.43071 -0.30539 -0.38019 -0.38213 -0.36214 0.0097449 47.149 0.16226 0.38186 0.015243 0.50174 0.40961 -0.037089 0.53682 0.8096 0.28234 0.69252 0.97886 0.36144 0.0063297 0.018298 0.0028647 0.0096263 4.625 -0.33949 -0.46998 -0.40622 -0.37905 0.044977 0.27104 0.027754 0.25265 0.040286
4.1016 -0.30248 -0.31825 -0.44389 -0.33289 0 -0.42346 -0.36983 -0.41922 -0.42785 -0.42772 -0.1731 45.474 0.19297 0.42181 0.034953 0.54244 0.48581 -0.0016024 0.59209 0.93932 0.3398 0.7564 1.1673 0.42276 0.0064012 0.018426 0.002841 0.010201 5.0857 -0.38103 -0.38968 -0.35457 -0.43754 0.053592 0.30705 0.045733 0.28427 0.062348
4.1055 -0.30436 -0.30662 -0.3799 -0.27466 0 -0.3272 -0.40997 -0.37443 -0.40766 -0.39558 -0.45441 43.737 0.20511 0.44188 0.051679 0.54951 0.53754 0.035009 0.62436 1.0552 0.38997 0.79715 1.3735 0.47708 0.0062352 0.019442 0.0026614 0.01107 5.3663 -0.38086 -0.3204 -0.30098 -0.42656 0.045869 0.32128 0.053288 0.30027 0.076228
4.1094 -0.30776 -0.29322 -0.25818 -0.21734 0 -0.23269 -0.38451 -0.28757 -0.34736 -0.32094 -0.70516 41.952 0.19893 0.44628 0.062879 0.53334 0.57256 0.066059 0.6404 1.1587 0.42638 0.82044 1.5609 0.51581 0.0059218 0.021935 0.0024806 0.011854 5.4833 -0.33017 -0.30017 -0.30886 -0.38174 0.026031 0.3169 0.051064 0.30475 0.078358
4.1133 -0.30472 -0.28202 -0.1699 -0.2017 0 -0.2188 -0.31199 -0.23621 -0.3118 -0.2667 -0.81787 40.138 0.17601 0.43877 0.067327 0.50126 0.59574 0.087422 0.64438 1.2493 0.44509 0.83034 1.6901 0.53429 0.0059036 0.025391 0.0026663 0.012382 5.5562 -0.2653 -0.3154 -0.384 -0.34936 -0.0031182 0.297 0.040023 0.30113 0.06759
4.1172 -0.29224 -0.27453 -0.16109 -0.24544 0 -0.28329 -0.26043 -0.27228 -0.35559 -0.25324 -0.77342 38.305 0.13997 0.42473 0.0644 0.46232 0.61276 0.095417 0.64129 1.326 0.4431 0.83225 1.7359 0.52939 0.0066207 0.028259 0.0033899 0.012772 5.6888 -0.24117 -0.33061 -0.47317 -0.34876 -0.038038 0.26641 0.022059 0.29403 0.044231
4.1211 -0.27454 -0.26817 -0.2227 -0.32789 0 -0.35149 -0.28201 -0.37793 -0.47143 -0.26379 -0.63824 36.447 0.10406 0.4161 0.055055 0.43333 0.62944 0.085491 0.63746 1.3758 0.41706 0.83418 1.6971 0.5004 0.007951 0.029031 0.0043311 0.013172 5.8548 -0.27938 -0.32354 -0.51786 -0.36294 -0.070325 0.23764 0.0032592 0.29231 0.014147
4.125 -0.25857 -0.25924 -0.31607 -0.40006 0 -0.35102 -0.35631 -0.47756 -0.58451 -0.27851 -0.50387 34.543 0.081785 0.41712 0.045537 0.41845 0.64431 0.068434 0.63455 1.3966 0.38238 0.83778 1.592 0.46639 0.0091105 0.027446 0.0048414 0.013472 5.8898 -0.34274 -0.29556 -0.50449 -0.36016 -0.093278 0.22003 -0.0097608 0.29677 -0.010594
4.1289 -0.24736 -0.24674 -0.38602 -0.41406 0 -0.27845 -0.4037 -0.49594 -0.60574 -0.28767 -0.42078 32.58 0.077541 0.4264 0.038172 0.41635 0.65244 0.049433 0.6302 1.383 0.34542 0.83942 1.4452 0.4351 0.0092421 0.024593 0.0044542 0.013322 5.5989 -0.3651 -0.26021 -0.46173 -0.32294 -0.10381 0.21566 -0.014815 0.30477 -0.025354
4.1328 -0.23778 -0.23265 -0.37114 -0.35298 0 -0.19563 -0.36136 -0.41248 -0.50203 -0.2767 -0.37416 30.563 0.093392 0.44094 0.034657 0.42402 0.64833 0.03327 0.62133 1.3305 0.31186 0.8344 1.2746 0.41284 0.0081605 0.021753 0.0032757 0.01249 4.8957 -0.31131 -0.22918 -0.41624 -0.25967 -0.09985 0.22483 -0.010757 0.3127 -0.026957
4.1367 -0.2245 -0.21871 -0.24579 -0.24207 0 -0.16485 -0.24788 -0.2686 -0.32244 -0.22094 -0.31277 28.512 0.12952 0.45266 0.036474 0.43419 0.61999 0.026481 0.60051 1.229 0.28876 0.8115 1.0869 0.40673 0.0064995 0.019145 0.0019111 0.011145 3.8735 -0.21066 -0.20581 -0.36148 -0.19358 -0.078592 0.24553 0.0028563 0.31259 -0.01236
4.1406 -0.20545 -0.20401 -0.069963 -0.13364 0 -0.19058 -0.14941 -0.12913 -0.15694 -0.11396 -0.20136 26.442 0.171 0.44731 0.040742 0.43229 0.55823 0.030285 0.5593 1.0823 0.27654 0.75886 0.88325 0.41265 0.0051042 0.015902 0.001005 0.0097615 2.7677 -0.13149 -0.18448 -0.27436 -0.14428 -0.046301 0.26599 0.019569 0.29564 0.011341
4.1445 -0.18286 -0.18642 0.02879 -0.075271 0 -0.22353 -0.13725 -0.036904 -0.065436 0.0024507 -0.052742 24.353 0.20435 0.42174 0.043543 0.41271 0.46907 0.038519 0.49866 0.90706 0.26815 0.67948 0.66761 0.41958 0.0042939 0.011298 0.00079157 0.0086711 1.8384 -0.12047 -0.15425 -0.15678 -0.11836 -0.013164 0.27806 0.033026 0.26403 0.034756
4.1484 -0.15951 -0.16568 -0.036696 -0.081911 0 -0.21591 -0.19711 0.0030499 -0.040116 0.057578 0.084385 22.23 0.22236 0.37493 0.042612 0.37239 0.35613 0.04662 0.41885 0.71121 0.25862 0.57553 0.45212 0.42051 0.003732 0.0058727 0.00099314 0.0077497 1.2393 -0.16345 -0.10897 -0.04972 -0.11191 0.014217 0.27766 0.039728 0.2203 0.05283
4.1523 -0.1355 -0.14362 -0.21208 -0.13016 0 -0.16725 -0.24059 0.0077485 -0.029937 0.018948 0.16769 20.067 0.21912 0.30769 0.035939 0.30968 0.22472 0.049543 0.32123 0.50311 0.24265 0.45101 0.25426 0.4085 0.0029624 0.0012104 0.0010959 0.0065803 0.94186 -0.20225 -0.059456 0.0010177 -0.1158 0.02921 0.26187 0.036706 0.16841 0.061056
4.1563 -0.10946 -0.12106 -0.33191 -0.17691 0 -0.11572 -0.18923 -0.0054794 0.0034294 -0.061692 0.19372 17.877 0.1861 0.22396 0.02063 0.22177 0.086181 0.036879 0.20818 0.2955 0.2101 0.31497 0.090159 0.37117 0.0019693 -0.0014382 0.0007644 0.0049634 0.7654 -0.18828 -0.033219 -0.0079807 -0.11725 0.01785 0.22703 0.019597 0.11806 0.053073
4.1602 -0.082213 -0.09558 -0.27644 -0.18763 0 -0.090644 -0.049614 -0.025041 0.053884 -0.086028 0.19151 15.683 0.13799 0.14003 0.0011682 0.12415 -0.04253 0.011049 0.093106 0.09972 0.16521 0.18464 -0.030925 0.31713 0.0011562 -0.0022397 9.6241e-05 0.0032428 0.50656 -0.12181 -0.053387 -0.030284 -0.10132 -0.014144 0.18396 -0.0043979 0.076646 0.036333
4.1641 -0.057406 -0.064051 -0.096119 -0.15399 0 -0.080797 0.092029 -0.038496 0.088507 -0.0055557 0.18641 13.501 0.082593 0.062628 -0.019536 0.02515 -0.15428 -0.023912 -0.017302 -0.078692 0.11327 0.066819 -0.10799 0.25372 0.00083321 -0.0024765 -0.00045499 0.0020656 0.090585 -0.043924 -0.11128 -0.013114 -0.058696 -0.060867 0.13803 -0.030782 0.044518 0.0157
4.168 -0.037162 -0.02771 0.041112 -0.091023 0 -0.051125 0.14821 -0.030749 0.088321 0.12204 0.17333 11.324 0.026038 -0.0033479 -0.039023 -0.06795 -0.24352 -0.063766 -0.11729 -0.23435 0.059701 -0.033316 -0.14684 0.18781 0.00084843 -0.0032569 -0.00044281 0.0017696 -0.37408 0.0050221 -0.162 0.051608 0.0033203 -0.11622 0.093496 -0.055731 0.020776 -0.0047722
4.1719 -0.017836 0.0065213 0.033197 -0.020969 0 0.013738 0.10511 0.0056651 0.067378 0.18382 0.12899 9.1357 -0.024642 -0.052256 -0.053993 -0.14479 -0.30256 -0.10167 -0.19847 -0.35756 0.013192 -0.10911 -0.15795 0.12955 0.00078724 -0.0046159 0.00017121 0.0020023 -0.69708 0.018274 -0.15513 0.12073 0.059597 -0.1706 0.055474 -0.074098 0.0024455 -0.01987
4.1758 0.0082066 0.031601 -0.044932 0.040858 0 0.088316 0.026098 0.059865 0.054204 0.1244 0.050071 6.9276 -0.064631 -0.082269 -0.06175 -0.19304 -0.32765 -0.12748 -0.25184 -0.4357 -0.01447 -0.15687 -0.15412 0.091582 0.00047136 -0.0058318 0.00090313 0.0019792 -0.78841 0.019538 -0.076407 0.14369 0.083351 -0.20786 0.028479 -0.08126 -0.01783 -0.025502
4.1797 0.045299 0.047972 -0.03385 0.089028 0 0.12981 -0.011627 0.10685 0.06078 0.0036264 -0.026744 4.711 -0.097311 -0.10013 -0.064522 -0.21633 -0.3299 -0.1415 -0.28234 -0.47586 -0.025513 -0.18462 -0.14675 0.071553 0.00013691 -0.0064108 0.0010756 0.0011678 -0.75738 0.034229 0.039581 0.11152 0.069246 -0.22543 0.010568 -0.080247 -0.041804 -0.024926
4.1836 0.08915 0.064921 0.11611 0.12328 0 0.12035 0.018607 0.12616 0.073546 -0.063343 -0.051147 2.5072 -0.12409 -0.10801 -0.063607 -0.2161 -0.31352 -0.14527 -0.29177 -0.48006 -0.022536 -0.19475 -0.14168 0.067239 6.8191e-05 -0.0065781 0.00038226 -0.0002438 -0.8254 0.067051 0.13906 0.062613 0.041462 -0.22319 0.0012697 -0.072887 -0.067953 -0.020295
4.1875 0.12965 0.09305 0.27673 0.14534 0 0.084643 0.0852 0.11807 0.072763 -0.020016 -0.0095614 0.32752 -0.14639 -0.10807 -0.060521 -0.19509 -0.2833 -0.14152 -0.28294 -0.45221 -0.009586 -0.19005 -0.13798 0.07509 0.00013823 -0.0068401 -0.0007926 -0.0015312 -1.1261 0.10485 0.19196 0.043278 0.035645 -0.20285 -0.00019271 -0.061427 -0.093618 -0.014101
4.1914 0.15945 0.13445 0.28793 0.16048 0 0.067914 0.14243 0.10216 0.05566 0.084582 0.054417 -1.8356 -0.16406 -0.10167 -0.057663 -0.15786 -0.24609 -0.13714 -0.26043 -0.39952 0.0037288 -0.17351 -0.13267 0.087642 -0.0001425 -0.0072987 -0.0016443 -0.0020798 -1.5856 0.13504 0.20651 0.065334 0.069083 -0.17 0.0057887 -0.049679 -0.10995 -0.010757
4.1953 0.17945 0.18001 0.15257 0.17831 0 0.098936 0.1735 0.10052 0.038458 0.16164 0.077546 -3.9959 -0.17701 -0.093743 -0.056686 -0.12027 -0.21445 -0.14005 -0.23902 -0.3493 0.0061963 -0.15669 -0.129 0.093829 -0.0010453 -0.0075883 -0.0016326 -0.0018857 -2.0043 0.15682 0.2067 0.10208 0.12719 -0.14055 0.013566 -0.041158 -0.11263 -0.012411
4.1992 0.19596 0.21655 0.04641 0.20704 0 0.17236 0.19158 0.12159 0.038679 0.18118 0.039871 -6.1528 -0.18547 -0.088179 -0.057511 -0.090813 -0.19548 -0.15137 -0.22717 -0.31749 -0.0044876 -0.14732 -0.14096 0.090071 -0.0021488 -0.0074617 -0.00097057 -0.0014946 -2.2596 0.1758 0.20348 0.12158 0.17974 -0.12186 0.018535 -0.036429 -0.10441 -0.018588
4.2031 0.21324 0.23694 0.11894 0.24427 0 0.25944 0.20941 0.15727 0.059774 0.19147 -0.010789 -8.2845 -0.19026 -0.088705 -0.059897 -0.075605 -0.19524 -0.17079 -0.23129 -0.31598 -0.02875 -0.15175 -0.18823 0.074408 -0.0025853 -0.0072581 -0.00043191 -0.0015217 -2.4228 0.19302 0.19297 0.11969 0.21034 -0.11856 0.016589 -0.035699 -0.089188 -0.028704
4.207 0.23011 0.24438 0.31196 0.27479 0 0.32928 0.22023 0.19222 0.09344 0.24319 -0.0014086 -10.364 -0.1931 -0.10071 -0.063327 -0.081671 -0.22171 -0.19652 -0.25916 -0.35889 -0.065441 -0.17824 -0.2839 0.045441 -0.0018814 -0.0076802 -0.00063181 -0.0022417 -2.6717 0.2042 0.178 0.12044 0.2286 -0.1351 0.0020451 -0.038917 -0.073926 -0.041734
4.2109 0.24389 0.2482 0.41542 0.28069 0 0.36142 0.21234 0.21505 0.13282 0.315 0.096432 -12.38 -0.20133 -0.13441 -0.066656 -0.1169 -0.28728 -0.22112 -0.32027 -0.46197 -0.1065 -0.2384 -0.42465 0.0046694 -0.0005844 -0.0091677 -0.0014713 -0.0035618 -3.0987 0.20955 0.17961 0.14778 0.25291 -0.17255 -0.034263 -0.045382 -0.076133 -0.055251
4.2148 0.25578 0.25643 0.30926 0.25682 0 0.34894 0.19565 0.22371 0.17947 0.33393 0.23881 -14.348 -0.21937 -0.18552 -0.069329 -0.17043 -0.38042 -0.2393 -0.40253 -0.60196 -0.14262 -0.32116 -0.5921 -0.040075 1.2922e-05 -0.011589 -0.0022901 -0.0052503 -3.6199 0.2199 0.21803 0.20102 0.28386 -0.2184 -0.08589 -0.053166 -0.099547 -0.067322
4.2188 0.27042 0.27161 0.11475 0.21741 0 0.3013 0.20251 0.22517 0.23802 0.26894 0.35073 -16.292 -0.24881 -0.25092 -0.071295 -0.23723 -0.49568 -0.24973 -0.49991 -0.76805 -0.17064 -0.42053 -0.76439 -0.085927 -0.0011085 -0.014508 -0.0025572 -0.0070916 -4.0775 0.24875 0.28428 0.25821 0.29987 -0.26695 -0.14801 -0.061639 -0.14375 -0.077205
4.2227 0.28971 0.2915 0.069828 0.18758 0 0.24675 0.25637 0.23169 0.30787 0.18388 0.39294 -18.224 -0.28993 -0.32614 -0.072607 -0.31173 -0.62634 -0.25219 -0.60562 -0.94852 -0.18865 -0.52954 -0.92806 -0.13045 -0.0038189 -0.017561 -0.0023783 -0.008848 -4.4129 0.29685 0.33973 0.30036 0.28248 -0.31272 -0.21448 -0.070189 -0.20603 -0.084341
4.2266 0.30878 0.31161 0.25778 0.18728 0 0.22301 0.34172 0.25468 0.38196 0.17853 0.38712 -20.13 -0.34067 -0.40138 -0.073521 -0.38503 -0.76056 -0.24843 -0.70803 -1.1251 -0.19595 -0.63608 -1.0807 -0.17108 -0.0068911 -0.020466 -0.0023075 -0.010218 -4.7134 0.3469 0.3512 0.32921 0.24468 -0.34738 -0.27184 -0.077793 -0.27787 -0.08777
4.2305 0.31999 0.32722 0.49816 0.22152 0 0.25267 0.41176 0.297 0.45032 0.27769 0.37988 -21.986 -0.38879 -0.46224 -0.074561 -0.44769 -0.88148 -0.24606 -0.79529 -1.2807 -0.20049 -0.72825 -1.2239 -0.2086 -0.0089244 -0.022777 -0.0026954 -0.010989 -5.0843 0.37623 0.32552 0.36057 0.22873 -0.3682 -0.30584 -0.083122 -0.33988 -0.088145
4.2344 0.32136 0.33509 0.53549 0.28227 0 0.32152 0.42963 0.34857 0.50076 0.39567 0.39124 -23.775 -0.42669 -0.50492 -0.075862 -0.49816 -0.98434 -0.24861 -0.8663 -1.4137 -0.2077 -0.80586 -1.356 -0.2447 -0.0093336 -0.023934 -0.0032898 -0.011285 -5.4974 0.37565 0.30366 0.4027 0.27031 -0.37794 -0.31543 -0.085472 -0.38452 -0.08644
4.2383 0.3197 0.33549 0.32447 0.35538 0 0.38458 0.40123 0.39087 0.51734 0.42403 0.40494 -25.501 -0.4501 -0.52818 -0.077427 -0.53598 -1.0673 -0.25739 -0.92133 -1.524 -0.22019 -0.87015 -1.4711 -0.2801 -0.0086012 -0.02376 -0.0035083 -0.011588 -5.798 0.35539 0.31833 0.44384 0.36279 -0.3784 -0.30139 -0.084185 -0.40867 -0.083167
4.2422 0.32388 0.33291 0.091372 0.42388 0 0.40148 0.365 0.40947 0.48685 0.35055 0.40481 -27.175 -0.45573 -0.53263 -0.079184 -0.56172 -1.1301 -0.27269 -0.96227 -1.6131 -0.23981 -0.92412 -1.5651 -0.31534 -0.0076982 -0.022841 -0.0030654 -0.012389 -5.8701 0.33273 0.36079 0.46269 0.45832 -0.372 -0.26687 -0.078613 -0.41141 -0.078869
4.2461 0.33497 0.3328 0.094868 0.46792 0 0.3711 0.35041 0.40461 0.41568 0.27633 0.4071 -28.805 -0.44285 -0.52476 -0.080746 -0.578 -1.1763 -0.29053 -0.99564 -1.6833 -0.26515 -0.97551 -1.6394 -0.3483 -0.0072796 -0.022203 -0.0022743 -0.013736 -5.7751 0.31593 0.39317 0.45111 0.50656 -0.36319 -0.22436 -0.067312 -0.398 -0.074168
4.25 0.34409 0.33616 0.34436 0.4694 0 0.33089 0.35111 0.38986 0.34107 0.30715 0.44482 -30.392 -0.42716 -0.52015 -0.081848 -0.59338 -1.2194 -0.30347 -1.0317 -1.7456 -0.28797 -1.0301 -1.6971 -0.37567 -0.0073467 -0.022463 -0.0017307 -0.015135 -5.7027 0.30259 0.39144 0.42545 0.49354 -0.35696 -0.19201 -0.05309 -0.38589 -0.069436
4.2539 0.34075 0.33747 0.58525 0.42372 0 0.31973 0.34142 0.37998 0.31569 0.43472 0.52019 -31.932 -0.4156 -0.52397 -0.082437 -0.6103 -1.2618 -0.30844 -1.0726 -1.8002 -0.30419 -1.0865 -1.7358 -0.39454 -0.0075447 -0.02334 -0.0017564 -0.015954 -5.7768 0.29287 0.36949 0.4139 0.44315 -0.35508 -0.17596 -0.037273 -0.38061 -0.064546
4.2578 0.32317 0.32961 0.56818 0.34869 0 0.34059 0.31549 0.37962 0.36742 0.53715 0.58449 -33.429 -0.41377 -0.53947 -0.082534 -0.6303 -1.3041 -0.30338 -1.1187 -1.8464 -0.31056 -1.1419 -1.7442 -0.40236 -0.0076775 -0.024044 -0.0021879 -0.015969 -5.9229 0.29888 0.35785 0.43073 0.38356 -0.35885 -0.17994 -0.021241 -0.38564 -0.059325
4.2617 0.29973 0.31198 0.30974 0.27791 0 0.36088 0.30121 0.38301 0.46722 0.50001 0.57761 -34.893 -0.42797 -0.56818 -0.082299 -0.65352 -1.3416 -0.2863 -1.1666 -1.8773 -0.30277 -1.1873 -1.7095 -0.3943 -0.0078984 -0.024126 -0.0026523 -0.015534 -5.9386 0.33419 0.36402 0.46157 0.31701 -0.36994 -0.20636 -0.0071792 -0.40226 -0.05332
4.2656 0.28073 0.29286 0.067061 0.23929 0 0.34956 0.32888 0.38241 0.54022 0.33066 0.49116 -36.325 -0.45216 -0.59866 -0.082306 -0.67346 -1.3589 -0.26274 -1.2029 -1.8811 -0.28381 -1.2077 -1.6273 -0.37128 -0.0084225 -0.023775 -0.0029361 -0.015202 -5.6924 0.39113 0.36296 0.4743 0.22668 -0.38617 -0.24167 0.0028594 -0.4193 -0.046334
4.2695 0.26954 0.28221 0.063693 0.23636 0 0.31124 0.38778 0.37439 0.51914 0.14963 0.38605 -37.717 -0.47389 -0.61915 -0.082746 -0.68352 -1.3487 -0.2394 -1.2187 -1.8549 -0.26068 -1.2005 -1.5061 -0.34017 -0.0091028 -0.023268 -0.0030381 -0.015167 -5.2425 0.43238 0.32996 0.44619 0.11197 -0.40289 -0.27169 0.0092804 -0.4267 -0.038837
4.2734 0.26229 0.2814 0.26619 0.24997 0 0.2811 0.42245 0.35799 0.3971 0.075477 0.33947 -39.056 -0.48484 -0.62226 -0.083483 -0.6784 -1.3056 -0.21968 -1.2076 -1.7943 -0.23702 -1.1635 -1.3624 -0.30515 -0.0093499 -0.022303 -0.0029575 -0.015083 -4.7632 0.41405 0.27656 0.38204 0.010526 -0.41648 -0.28865 0.012502 -0.41884 -0.031181
4.2773 0.25487 0.28128 0.44008 0.25842 0 0.28596 0.38054 0.33037 0.23251 0.12631 0.37156 -40.339 -0.47676 -0.60143 -0.084209 -0.65297 -1.226 -0.2064 -1.1644 -1.6963 -0.21625 -1.096 -1.2109 -0.27071 -0.0085481 -0.020169 -0.0025946 -0.014414 -4.3728 0.32525 0.24453 0.30687 -0.022777 -0.42299 -0.28592 0.013255 -0.39129 -0.023756
4.2813 0.24796 0.27174 0.40486 0.2555 0 0.31344 0.26719 0.28849 0.10123 0.22969 0.42658 -41.573 -0.43423 -0.54446 -0.083058 -0.59436 -1.1035 -0.20214 -1.0773 -1.5489 -0.20206 -0.99537 -1.0606 -0.245 -0.0066344 -0.016676 -0.0019393 -0.012974 -4.0482 0.20672 0.26122 0.24122 0.035817 -0.41183 -0.25369 0.013568 -0.33815 -0.017025
4.2852 0.24468 0.25336 0.20806 0.24846 0 0.32254 0.14861 0.2362 0.039554 0.30984 0.42821 -42.774 -0.37005 -0.46684 -0.078303 -0.51311 -0.9641 -0.20033 -0.96657 -1.3725 -0.19022 -0.88013 -0.91698 -0.22775 -0.0043094 -0.012754 -0.0012731 -0.011128 -3.6984 0.12509 0.30596 0.18465 0.15015 -0.38383 -0.20606 0.016193 -0.27417 -0.010105
4.2891 0.24455 0.23783 0.050395 0.24137 0 0.28523 0.097101 0.1864 0.028009 0.34867 0.35188 -43.949 -0.29442 -0.37815 -0.069013 -0.41695 -0.82106 -0.19703 -0.84385 -1.1785 -0.17741 -0.75832 -0.7859 -0.2165 -0.0026253 -0.0098645 -0.001027 -0.0094966 -3.2937 0.12048 0.32755 0.12477 0.2456 -0.34127 -0.15118 0.022262 -0.20717 -0.0019343
4.293 0.24243 0.23575 0.069235 0.22564 0 0.21656 0.1297 0.1525 0.024797 0.36623 0.24089 -45.094 -0.21693 -0.28695 -0.054655 -0.31368 -0.68559 -0.18919 -0.71979 -0.97754 -0.16097 -0.63674 -0.67241 -0.20856 -0.0022361 -0.0086955 -0.0013636 -0.0084617 -2.8997 0.17345 0.29583 0.061437 0.264 -0.28733 -0.095856 0.032492 -0.14354 0.0085034
4.2969 0.23419 0.2441 0.21767 0.19142 0 0.16284 0.19962 0.1372 0.010893 0.36706 0.15389 -46.205 -0.15189 -0.20508 -0.034722 -0.21551 -0.57231 -0.17315 -0.60946 -0.78569 -0.13752 -0.52429 -0.57689 -0.1994 -0.0029131 -0.008528 -0.0019584 -0.0079419 -2.5951 0.22316 0.23207 0.017953 0.20418 -0.2279 -0.048739 0.047615 -0.091291 0.022901
4.3008 0.22224 0.24754 0.34306 0.14687 0 0.16045 0.2456 0.13234 0.0029605 0.32905 0.10375 -47.282 -0.11622 -0.14667 -0.012136 -0.14313 -0.49428 -0.14933 -0.53203 -0.6298 -0.10757 -0.43424 -0.49489 -0.1834 -0.0037397 -0.00802 -0.0023003 -0.0075878 -2.385 0.22189 0.18529 0.022641 0.11579 -0.17845 -0.017503 0.065759 -0.056837 0.042102
4.3047 0.21348 0.23335 0.3495 0.12032 0 0.20549 0.24617 0.13148 0.026947 0.24512 0.053715 -48.333 -0.10555 -0.1099 0.0081791 -0.10036 -0.44445 -0.12413 -0.48588 -0.51621 -0.077549 -0.36971 -0.4243 -0.16251 -0.0038376 -0.0066274 -0.002231 -0.0071671 -2.216 0.17639 0.18145 0.076427 0.056809 -0.14722 0.0010175 0.082957 -0.036191 0.063321
4.3086 0.21147 0.20503 0.26729 0.13669 0 0.26063 0.22536 0.13999 0.084382 0.15501 -0.027625 -49.361 -0.11626 -0.093964 0.023059 -0.089157 -0.42095 -0.10164 -0.47055 -0.45017 -0.051967 -0.33501 -0.37358 -0.13973 -0.0030304 -0.0051544 -0.0021105 -0.0067698 -2.0655 0.13777 0.20065 0.14141 0.053704 -0.13837 0.0079851 0.096557 -0.028264 0.084315
4.3125 0.21216 0.18026 0.18579 0.19003 0 0.28773 0.21132 0.1677 0.1462 0.11677 -0.11508 -50.356 -0.14299 -0.096912 0.029545 -0.10939 -0.42138 -0.085943 -0.48395 -0.43476 -0.03537 -0.33364 -0.36111 -0.11897 -0.0019162 -0.0048717 -0.002381 -0.0066789 -1.9899 0.15036 0.20472 0.16823 0.093032 -0.1543 0.0048719 0.10396 -0.031747 0.10255
4.3164 0.20889 0.17506 0.15496 0.24248 0 0.27354 0.19932 0.20966 0.17763 0.14657 -0.13813 -51.305 -0.1753 -0.11729 0.021955 -0.16053 -0.44815 -0.084628 -0.52454 -0.47987 -0.036912 -0.37664 -0.40313 -0.11059 -0.0013318 -0.0061971 -0.0029965 -0.0070711 -2.0696 0.20817 0.18169 0.14047 0.14151 -0.19729 -0.0086977 0.099648 -0.047681 0.11203
4.3203 0.20152 0.19006 0.16257 0.25506 0 0.22964 0.1618 0.23905 0.16764 0.20003 -0.04711 -52.209 -0.20044 -0.1455 0.0043784 -0.2219 -0.49442 -0.095664 -0.57643 -0.56111 -0.053988 -0.44884 -0.4998 -0.11877 -0.0016942 -0.0083618 -0.0033907 -0.0078336 -2.3134 0.26023 0.15764 0.092944 0.17176 -0.24866 -0.029859 0.085566 -0.072178 0.11158
4.3242 0.199 0.21222 0.18082 0.22232 0 0.17654 0.092114 0.2271 0.13683 0.22134 0.1312 -53.081 -0.21627 -0.17763 -0.018106 -0.28228 -0.55658 -0.11513 -0.63214 -0.66288 -0.081643 -0.53676 -0.63208 -0.14144 -0.0027535 -0.010325 -0.0030703 -0.008648 -2.638 0.25915 0.16566 0.082395 0.17621 -0.29589 -0.057042 0.065361 -0.10248 0.103
4.3281 0.21114 0.22874 0.20227 0.17681 0 0.13315 0.029446 0.17533 0.12097 0.20418 0.30479 -53.94 -0.22278 -0.21153 -0.041313 -0.33449 -0.63199 -0.13999 -0.68714 -0.77511 -0.11598 -0.63002 -0.77328 -0.17597 -0.0038861 -0.011807 -0.0021959 -0.0092537 -2.9488 0.20688 0.20933 0.13553 0.16724 -0.33 -0.088828 0.042317 -0.13624 0.088211
4.332 0.23801 0.23805 0.22743 0.1591 0 0.11783 0.032222 0.12582 0.14774 0.19327 0.38662 -54.786 -0.22201 -0.24553 -0.059676 -0.37131 -0.71737 -0.16641 -0.73719 -0.88733 -0.15194 -0.7155 -0.9051 -0.21773 -0.0046028 -0.013284 -0.0014789 -0.0096582 -3.2352 0.15518 0.26089 0.22392 0.16864 -0.34065 -0.12315 0.021138 -0.17023 0.070265
4.3359 0.26844 0.24758 0.2439 0.18335 0 0.14857 0.1241 0.1322 0.22279 0.2257 0.36172 -55.598 -0.22271 -0.27862 -0.065125 -0.3892 -0.80277 -0.18903 -0.77903 -0.98956 -0.1824 -0.77475 -1.0247 -0.25526 -0.004845 -0.015087 -0.0014704 -0.010116 -3.578 0.16093 0.29272 0.2906 0.20103 -0.31948 -0.15348 0.010685 -0.1975 0.056291
4.3398 0.2897 0.2631 0.24095 0.23138 0 0.23149 0.26726 0.21328 0.3288 0.28377 0.29521 -56.349 -0.23102 -0.31133 -0.060914 -0.4002 -0.87942 -0.20777 -0.81617 -1.0853 -0.20778 -0.814 -1.1386 -0.28344 -0.0049074 -0.016808 -0.0020061 -0.010886 -4.0639 0.23704 0.30389 0.30329 0.26504 -0.28315 -0.17583 0.010983 -0.21694 0.049068
4.3438 0.29867 0.28265 0.23799 0.27668 0 0.34588 0.39001 0.33228 0.43337 0.31668 0.2788 -57.035 -0.24868 -0.34426 -0.050274 -0.41121 -0.94432 -0.22349 -0.85068 -1.1784 -0.22992 -0.84033 -1.2515 -0.30223 -0.005153 -0.017814 -0.0024211 -0.011959 -4.6956 0.3417 0.31323 0.28294 0.33422 -0.24187 -0.18871 0.02075 -0.22936 0.048832
4.3477 0.303 0.3006 0.27372 0.30987 0 0.44581 0.44165 0.42346 0.50285 0.30379 0.36181 -57.676 -0.27626 -0.3781 -0.037275 -0.42905 -0.99621 -0.23734 -0.88488 -1.2728 -0.25123 -0.86274 -1.361 -0.3131 -0.0057757 -0.018207 -0.0022972 -0.013012 -5.3757 0.4129 0.33081 0.28161 0.37053 -0.20638 -0.19173 0.037584 -0.23662 0.0549
4.3516 0.31198 0.31505 0.35539 0.33919 0 0.48558 0.42393 0.44344 0.5195 0.28096 0.5177 -58.298 -0.31266 -0.41453 -0.03062 -0.46515 -1.0368 -0.25137 -0.92302 -1.3753 -0.27684 -0.90079 -1.461 -0.32221 -0.0067226 -0.018986 -0.0019105 -0.013635 -5.9609 0.41646 0.3436 0.3326 0.3571 -0.19632 -0.18604 0.055209 -0.24448 0.064286
4.3555 0.32732 0.32877 0.43256 0.37048 0 0.45153 0.37703 0.40207 0.49314 0.29516 0.66403 -58.905 -0.34968 -0.4545 -0.037306 -0.52025 -1.0805 -0.26631 -0.9682 -1.4858 -0.30923 -0.96908 -1.5463 -0.34043 -0.0077422 -0.02101 -0.0018873 -0.013694 -6.3261 0.36828 0.33193 0.42065 0.3202 -0.21917 -0.181 0.063501 -0.26171 0.069705
4.3594 0.34314 0.34331 0.44167 0.39396 0 0.37249 0.34203 0.34847 0.45555 0.34154 0.71657 -59.47 -0.38244 -0.49731 -0.055626 -0.58648 -1.1358 -0.28058 -1.0198 -1.5975 -0.34548 -1.0623 -1.6125 -0.36991 -0.0085031 -0.02387 -0.002464 -0.01347 -6.4031 0.31647 0.29616 0.49724 0.31291 -0.26652 -0.18242 0.059603 -0.28989 0.068091
4.3633 0.35379 0.355 0.37857 0.39479 0 0.29926 0.33632 0.32964 0.43728 0.36214 0.64162 -59.96 -0.40825 -0.54189 -0.082854 -0.65713 -1.2067 -0.29246 -1.0767 -1.7039 -0.38228 -1.1728 -1.6527 -0.40993 -0.0087644 -0.026004 -0.0031889 -0.013439 -6.2043 0.30245 0.26184 0.52201 0.36711 -0.33069 -0.19341 0.042699 -0.32854 0.057975
4.3672 0.36001 0.35935 0.31048 0.37437 0 0.27091 0.35467 0.35936 0.44425 0.31405 0.47622 -60.366 -0.4249 -0.58662 -0.11442 -0.72362 -1.2955 -0.29975 -1.137 -1.7968 -0.41502 -1.2885 -1.6584 -0.45764 -0.0085426 -0.026107 -0.0034002 -0.013845 -5.8398 0.33314 0.25672 0.49138 0.45689 -0.40094 -0.21633 0.013364 -0.37547 0.038621
4.3711 0.36685 0.35858 0.30473 0.35512 0 0.2954 0.38224 0.41811 0.45629 0.22948 0.30526 -60.709 -0.42991 -0.62502 -0.13609 -0.76493 -1.3944 -0.29748 -1.1932 -1.8553 -0.43128 -1.3723 -1.6273 -0.4986 -0.0081424 -0.024407 -0.0029421 -0.014458 -5.499 0.38279 0.2842 0.43398 0.51402 -0.45022 -0.25074 -0.022066 -0.41965 0.011175
4.375 0.3771 0.36216 0.35408 0.36027 0 0.35539 0.40395 0.4735 0.45009 0.19373 0.20876 -61.016 -0.42903 -0.65323 -0.14108 -0.77901 -1.4808 -0.28876 -1.2385 -1.8833 -0.43119 -1.4098 -1.5716 -0.52129 -0.0079588 -0.022461 -0.0023222 -0.014787 -5.3669 0.41844 0.32086 0.38546 0.4882 -0.4689 -0.28533 -0.051683 -0.45052 -0.017015
4.3789 0.38859 0.3777 0.38923 0.38977 0 0.42639 0.41081 0.49893 0.42426 0.25853 0.21286 -61.293 -0.42383 -0.6686 -0.12782 -0.76579 -1.5427 -0.27583 -1.2691 -1.8824 -0.416 -1.3977 -1.5163 -0.5216 -0.0081607 -0.021663 -0.0021517 -0.014562 -5.5095 0.42647 0.33889 0.36753 0.39642 -0.45507 -0.31469 -0.070698 -0.46402 -0.043149
4.3828 0.39832 0.40207 0.36698 0.41957 0 0.48803 0.40794 0.48119 0.39996 0.38463 0.27953 -61.519 -0.41549 -0.66924 -0.096689 -0.72725 -1.5703 -0.26133 -1.2818 -1.8561 -0.38833 -1.3371 -1.486 -0.498 -0.008536 -0.022028 -0.0025026 -0.014047 -5.8257 0.42022 0.33032 0.38242 0.31103 -0.40993 -0.33424 -0.075753 -0.45801 -0.06497
4.3867 0.40767 0.42358 0.32814 0.42623 0 0.52421 0.41689 0.42369 0.39605 0.47847 0.34382 -61.67 -0.4042 -0.65175 -0.05073 -0.6677 -1.5498 -0.25006 -1.2718 -1.8094 -0.35386 -1.235 -1.4899 -0.45125 -0.0086872 -0.022449 -0.0028882 -0.013872 -6.1261 0.42456 0.31145 0.41676 0.29477 -0.33838 -0.33769 -0.063361 -0.43111 -0.079845
4.3906 0.42165 0.43383 0.35171 0.4109 0 0.5233 0.45876 0.34958 0.40608 0.48517 0.36856 -61.745 -0.38907 -0.62068 -0.0053205 -0.60534 -1.4924 -0.24716 -1.2442 -1.7585 -0.32585 -1.1294 -1.5174 -0.40044 -0.0084357 -0.022068 -0.0028521 -0.014513 -6.283 0.45122 0.30737 0.44739 0.34594 -0.26445 -0.32661 -0.040876 -0.3953 -0.088555
4.3945 0.44237 0.43622 0.45608 0.39748 0 0.48669 0.5248 0.29714 0.40346 0.43832 0.36894 -61.768 -0.37032 -0.58471 0.029041 -0.55337 -1.424 -0.25198 -1.2101 -1.7139 -0.31041 -1.0471 -1.5488 -0.36187 -0.0080476 -0.021204 -0.0024813 -0.015896 -6.3164 0.48577 0.33257 0.451 0.40821 -0.20514 -0.30842 -0.018105 -0.36227 -0.093581
4.3984 0.46416 0.44077 0.565 0.40834 0 0.43769 0.56688 0.2999 0.37122 0.41588 0.38516 -61.762 -0.34852 -0.54928 0.046981 -0.5192 -1.3603 -0.26351 -1.1767 -1.6815 -0.31033 -1.0023 -1.5699 -0.34446 -0.0080218 -0.020916 -0.0022753 -0.017457 -6.338 0.49852 0.38157 0.4196 0.43285 -0.16951 -0.28713 -0.00031662 -0.33795 -0.095638
4.4023 0.47599 0.45072 0.58258 0.44415 0 0.41398 0.5321 0.36132 0.32441 0.45372 0.43145 -61.723 -0.32476 -0.52003 0.044582 -0.50899 -1.3173 -0.27998 -1.1513 -1.6662 -0.32703 -1.0059 -1.5802 -0.35542 -0.0086059 -0.021762 -0.0025538 -0.018568 -6.4174 0.47125 0.43266 0.37198 0.42641 -0.16466 -0.2668 0.0077968 -0.32729 -0.095222
4.4063 0.46934 0.45629 0.49376 0.48707 0 0.4409 0.41982 0.4478 0.29992 0.51084 0.47501 -61.62 -0.30423 -0.50901 0.017384 -0.53442 -1.3223 -0.29679 -1.1496 -1.6791 -0.36092 -1.0725 -1.5898 -0.4041 -0.009498 -0.023168 -0.0030923 -0.018927 -6.5128 0.41676 0.46031 0.34556 0.43311 -0.20184 -0.25314 0.00050518 -0.33634 -0.090503
4.4102 0.44363 0.44363 0.37672 0.51871 0 0.50559 0.30182 0.51136 0.32281 0.51858 0.47002 -61.423 -0.29247 -0.51509 -0.018963 -0.58123 -1.3612 -0.30937 -1.1688 -1.7138 -0.39869 -1.1676 -1.6104 -0.46754 -0.010051 -0.024051 -0.0033931 -0.018642 -6.5322 0.37162 0.45069 0.36814 0.47332 -0.26037 -0.24502 -0.013256 -0.35465 -0.08098
4.4141 0.40512 0.40966 0.31739 0.52993 0 0.55871 0.26997 0.52449 0.38376 0.45428 0.41351 -61.126 -0.29216 -0.53593 -0.056518 -0.64145 -1.4209 -0.31669 -1.2049 -1.7671 -0.43402 -1.2731 -1.6487 -0.53238 -0.009826 -0.023952 -0.0032631 -0.018061 -6.4444 0.36564 0.41204 0.4325 0.50949 -0.3293 -0.24121 -0.027679 -0.37686 -0.066598
4.418 0.36215 0.36639 0.32627 0.51383 0 0.5482 0.34927 0.49499 0.44982 0.35915 0.36244 -60.756 -0.30488 -0.5685 -0.088898 -0.70775 -1.4885 -0.31845 -1.2525 -1.8352 -0.46187 -1.3739 -1.7043 -0.58728 -0.0089933 -0.02345 -0.0030279 -0.017561 -6.3072 0.3942 0.3704 0.49983 0.48136 -0.39915 -0.24078 -0.037928 -0.39877 -0.047776
4.4219 0.3221 0.32966 0.34639 0.45806 0 0.45943 0.46247 0.4487 0.49454 0.2885 0.3862 -60.342 -0.33224 -0.60767 -0.1082 -0.76993 -1.5449 -0.3149 -1.303 -1.9128 -0.47587 -1.4503 -1.7678 -0.61686 -0.0082243 -0.023451 -0.0031381 -0.01741 -6.1776 0.42027 0.34901 0.53148 0.37504 -0.4574 -0.24302 -0.037637 -0.41564 -0.025693
4.4258 0.2914 0.30477 0.32898 0.35493 0 0.32716 0.49325 0.40169 0.51419 0.25678 0.4954 -59.895 -0.36769 -0.64035 -0.11015 -0.81302 -1.5661 -0.30903 -1.3381 -1.9823 -0.47267 -1.4844 -1.819 -0.61046 -0.0081546 -0.024174 -0.0036123 -0.017648 -6.0144 0.40678 0.34637 0.51854 0.24873 -0.49029 -0.24788 -0.024047 -0.42462 -0.0051838
4.4297 0.27492 0.28486 0.28077 0.22316 0 0.20923 0.39701 0.35325 0.51583 0.23788 0.6175 -59.405 -0.3996 -0.65848 -0.10139 -0.83405 -1.5545 -0.30336 -1.3504 -2.0289 -0.4583 -1.4832 -1.8294 -0.58038 -0.0088795 -0.024883 -0.0039515 -0.017968 -5.6973 0.3506 0.33591 0.48015 0.18227 -0.49998 -0.25446 -0.0039162 -0.42745 0.010557
4.4336 0.27285 0.26316 0.23703 0.11366 0 0.1463 0.2506 0.30457 0.49653 0.21259 0.64952 -58.856 -0.42056 -0.65708 -0.085257 -0.83039 -1.5118 -0.29834 -1.3358 -2.0413 -0.43551 -1.4486 -1.7718 -0.53362 -0.0098817 -0.024557 -0.0036387 -0.017763 -5.1637 0.28575 0.29373 0.435 0.20087 -0.48694 -0.26135 0.018678 -0.42369 0.020306
4.4375 0.27827 0.24417 0.21209 0.081816 0 0.14234 0.18387 0.27528 0.4431 0.20131 0.54424 -58.249 -0.42351 -0.63217 -0.06532 -0.80044 -1.4417 -0.29393 -1.2915 -2.009 -0.40725 -1.3837 -1.6366 -0.47815 -0.010408 -0.022743 -0.0027001 -0.016499 -4.5228 0.25195 0.23039 0.38071 0.25471 -0.45268 -0.26657 0.039504 -0.41258 0.023528
4.4414 0.2806 0.23994 0.19705 0.14453 0 0.17733 0.253 0.29095 0.35396 0.24159 0.35243 -57.601 -0.39409 -0.57495 -0.046129 -0.73802 -1.347 -0.28808 -1.2117 -1.9062 -0.37712 -1.287 -1.441 -0.42666 -0.0099685 -0.019812 -0.0017318 -0.014215 -4.0114 0.25792 0.19109 0.30551 0.27739 -0.39743 -0.2628 0.051946 -0.38801 0.021097
4.4453 0.27407 0.25529 0.19585 0.26204 0 0.23181 0.37934 0.34976 0.25455 0.33572 0.18304 -56.93 -0.33892 -0.49644 -0.029448 -0.65486 -1.2396 -0.27804 -1.1122 -1.7481 -0.34802 -1.1715 -1.2242 -0.38591 -0.0086024 -0.016543 -0.0013523 -0.01171 -3.8102 0.27466 0.21612 0.21749 0.25952 -0.33309 -0.24449 0.057242 -0.34825 0.01947
4.4492 0.26336 0.27879 0.2312 0.36536 0 0.29459 0.41815 0.40672 0.18103 0.42881 0.11848 -56.237 -0.26768 -0.40613 -0.014601 -0.55961 -1.1229 -0.26309 -1.0037 -1.5523 -0.32013 -1.0447 -1.0288 -0.35436 -0.0067718 -0.01363 -0.0016267 -0.010075 -3.8811 0.26433 0.29623 0.15244 0.25482 -0.26689 -0.21109 0.059004 -0.29473 0.021924
4.4531 0.25909 0.29074 0.29831 0.40653 0 0.34972 0.29397 0.4013 0.14462 0.44482 0.15912 -55.512 -0.18882 -0.31156 -0.0011228 -0.45906 -0.99889 -0.24307 -0.89415 -1.3332 -0.29341 -0.91272 -0.88113 -0.33002 -0.0050447 -0.011502 -0.0020227 -0.0098799 -3.9773 0.21584 0.37028 0.14397 0.3098 -0.20457 -0.16339 0.06012 -0.22974 0.0303
4.457 0.26614 0.28039 0.33446 0.38648 0 0.36622 0.073317 0.3089 0.11723 0.34811 0.23871 -54.743 -0.11419 -0.22252 0.011511 -0.362 -0.86923 -0.21836 -0.79303 -1.1102 -0.26757 -0.78356 -0.78279 -0.30931 -0.0038067 -0.010386 -0.0019253 -0.010696 -3.8259 0.15277 0.37479 0.18496 0.395 -0.15355 -0.10403 0.064332 -0.15761 0.046039
4.4609 0.27624 0.25434 0.27273 0.3382 0 0.31354 -0.09338 0.16741 0.0617 0.17472 0.28551 -53.929 -0.065945 -0.1561 0.022033 -0.28526 -0.74255 -0.19258 -0.71505 -0.91969 -0.24262 -0.67463 -0.71623 -0.28647 -0.0031627 -0.010242 -0.0012076 -0.011442 -3.3318 0.10853 0.30156 0.22558 0.41989 -0.12664 -0.046608 0.074672 -0.093495 0.06631
4.4648 0.27363 0.22789 0.13736 0.28763 0 0.19507 -0.10202 0.050976 -0.01992 0.0092204 0.2699 -53.078 -0.046106 -0.11305 0.028581 -0.23207 -0.63012 -0.17025 -0.65901 -0.77057 -0.2192 -0.59062 -0.65849 -0.26144 -0.0030144 -0.010577 -0.00032972 -0.011263 -2.6431 0.096066 0.20686 0.21719 0.32468 -0.1213 -0.0039843 0.086686 -0.04728 0.08403
4.4688 0.24964 0.20977 0.055843 0.23416 0 0.064046 0.02527 0.013783 -0.073323 -0.069827 0.20453 -52.201 -0.054289 -0.093431 0.029604 -0.20428 -0.54029 -0.15362 -0.62469 -0.66566 -0.19829 -0.53405 -0.59318 -0.23626 -0.0031823 -0.010482 9.4653e-05 -0.010139 -2.0376 0.10212 0.16096 0.15991 0.15445 -0.13617 0.017973 0.096714 -0.023096 0.095488
4.4727 0.21228 0.19684 0.13768 0.1673 0 -0.004247 0.17562 0.054498 -0.037792 -0.03458 0.11441 -51.298 -0.087817 -0.095738 0.023882 -0.20211 -0.48049 -0.14449 -0.61076 -0.60462 -0.18093 -0.50563 -0.51637 -0.21361 -0.0034563 -0.0091205 -0.00014993 -0.0086991 -1.7289 0.10774 0.18604 0.10302 0.03148 -0.16848 0.015447 0.10103 -0.022958 0.097603
4.4766 0.18077 0.18274 0.33605 0.095012 0 0.03122 0.24853 0.12893 0.087602 0.081573 0.017301 -50.366 -0.14007 -0.11718 0.0095021 -0.22586 -0.46523 -0.14565 -0.61593 -0.58671 -0.16971 -0.50621 -0.43767 -0.20001 -0.0035771 -0.0064021 -0.0007056 -0.0075226 -1.7376 0.10948 0.24179 0.094746 0.044731 -0.21245 -0.015069 0.09274 -0.047382 0.08604
4.4805 0.1696 0.16857 0.4631 0.047626 0 0.14079 0.22588 0.19095 0.22483 0.20682 -0.069023 -49.401 -0.19035 -0.14344 -0.0093087 -0.26012 -0.48427 -0.15376 -0.62897 -0.58995 -0.16483 -0.51982 -0.37758 -0.19824 -0.0032671 -0.0032223 -0.00098094 -0.0066806 -1.9069 0.11792 0.26945 0.13236 0.16419 -0.25264 -0.055975 0.072898 -0.078426 0.065965
4.4844 0.1769 0.16214 0.37437 0.050493 0 0.24388 0.15751 0.22022 0.27287 0.27204 -0.11341 -48.406 -0.22815 -0.16629 -0.027951 -0.29353 -0.52047 -0.16479 -0.64281 -0.60232 -0.16491 -0.53568 -0.36075 -0.20553 -0.0024063 -0.00099844 -0.00069671 -0.0059523 -2.0369 0.13817 0.24727 0.16526 0.26746 -0.28132 -0.092454 0.04755 -0.10355 0.043961
4.4883 0.1877 0.16725 0.13343 0.095558 0 0.2717 0.099064 0.21847 0.19371 0.2503 -0.08035 -47.383 -0.24781 -0.18138 -0.043307 -0.31935 -0.56247 -0.17611 -0.6538 -0.61959 -0.16912 -0.54852 -0.40476 -0.21937 -0.0012683 -0.00082992 -0.0001596 -0.0053667 -2.0338 0.15774 0.20251 0.14879 0.25452 -0.29419 -0.11547 0.021518 -0.11588 0.02443
4.4922 0.18806 0.17699 -0.03803 0.14483 0 0.2192 0.072009 0.19247 0.049611 0.17253 0.039185 -46.333 -0.24507 -0.18516 -0.052098 -0.33123 -0.59768 -0.18493 -0.65888 -0.63977 -0.17637 -0.55422 -0.5089 -0.23627 -0.00055546 -0.0029239 -1.9542e-05 -0.0053737 -1.9697 0.15778 0.17387 0.092643 0.13846 -0.28802 -0.11646 0.00069098 -0.10965 0.012061
4.4961 0.17636 0.18002 0.0092649 0.16478 0 0.14186 0.072426 0.15032 -0.045617 0.10535 0.20592 -45.256 -0.21809 -0.17549 -0.049578 -0.32208 -0.60805 -0.18688 -0.6569 -0.67026 -0.18491 -0.55312 -0.65033 -0.2487 -0.0010411 -0.0066243 -0.00070416 -0.0064004 -2.0136 0.13596 0.16921 0.053056 0.026011 -0.26165 -0.087388 -0.0036261 -0.083081 0.013586
[truncated: 2,294,136 more chars]
