# Supplementary material for: Dataset from dynamic shake-table testing of five full-scale single leaf and cavity URM walls subjected to out-of-plane two-way bending
Source: Data Brief. 2019 Mar 20;24:103854. doi: 10.1016/j.dib.2019.103854 (PMC6480314; doi:10.1016/j.dib.2019.103854)
Supplement: Multimedia component 2 [file mmc2.zip › DATA/CSW-000-RF/Test19.txt]

0 -0.0019271 -0.0095864 -0.0093782 -0.0012563 0 -0.0044287 0.0031407 -0.01355 -0.0071297 -0.013854 -0.014653 -2.0744 0.080263 -0.043227 -0.014324 -0.0066551 0.055152 0.077748 -0.013194 0.08154 -0.0065633 0.06824 0.027911 -0.040313 0.0020513 -0.00016668 0.0015809 -0.00024344 0.11952 -0.0082842 0.0026995 -0.0066914 -0.0019419 0.016472 0.0036998 -0.040327 0.030697 -0.048455
0.003906 -0.0025597 -0.007553 -0.0048805 -0.0056785 0 -0.0035372 -0.0052072 -0.013966 -0.0028977 -0.01141 -0.010182 -2.0895 0.079612 -0.042065 -0.015628 -0.0076772 0.057328 0.074341 -0.017559 0.077327 -0.007774 0.066888 0.027448 -0.037825 0.0013805 6.5118e-05 0.00067051 -0.0011873 0.11218 -0.01114 -0.002005 -0.005856 -0.0019937 0.022499 -0.0030485 -0.037324 0.037168 -0.047738
0.007812 -0.0044115 -0.0044696 -0.0053332 -0.011244 0 -0.0060125 -0.013052 -0.012118 0.00050646 -0.0068313 -0.0042182 -2.084 0.074916 -0.03916 -0.015192 -0.0045897 0.056281 0.072059 -0.0206 0.077026 -0.0074333 0.066341 0.02709 -0.03684 0.00060456 0.00034505 -0.00016183 -0.0010662 0.10411 -0.014373 -0.0077543 -0.0060558 -0.0076612 0.031541 -0.0060841 -0.034645 0.044597 -0.046644
0.011719 -0.006484 -0.0021988 -0.0098339 -0.01417 0 -0.0099858 -0.017447 -0.0086155 0.0023292 -0.00071599 -0.0005411 -2.0685 0.066764 -0.03461 -0.013153 0.002817 0.05186 0.071043 -0.021397 0.080868 -0.0062116 0.066809 0.027488 -0.037189 0.00024745 0.00032662 -9.9639e-05 -8.0551e-05 0.10058 -0.016278 -0.011858 -0.0075841 -0.017038 0.041746 -0.0053442 -0.033548 0.051917 -0.045076
0.015625 -0.0076544 -0.0015535 -0.011383 -0.012668 0 -0.011364 -0.018282 -0.0051363 0.0026538 0.0052471 -0.00069367 -2.0581 0.056852 -0.028727 -0.01012 0.013822 0.043956 0.071146 -0.019153 0.088268 -0.0056211 0.068481 0.026815 -0.038064 0.00032505 -7.2536e-05 0.00077495 0.00078315 0.096242 -0.015462 -0.012284 -0.0088726 -0.022957 0.048944 -0.0016082 -0.03625 0.057002 -0.043118
0.019531 -0.0073378 -0.0021123 -0.0056653 -0.0077366 0 -0.0080039 -0.016094 -0.0033538 0.0015685 0.0086796 -0.0032505 -2.0611 0.048559 -0.023056 -0.0076572 0.024214 0.035232 0.071014 -0.015544 0.095698 -0.0071081 0.070719 0.024024 -0.037682 0.00044577 -0.00053708 0.0015712 0.00072204 0.080748 -0.010769 -0.0084213 -0.0081257 -0.018912 0.049662 0.00175 -0.04307 0.058646 -0.041653
0.023437 -0.0056123 -0.0028797 0.0034238 -0.0018949 0 -0.0020805 -0.010523 -0.0035946 -0.0011484 0.0081906 -0.005723 -2.0746 0.042903 -0.018559 -0.0063657 0.031645 0.027951 0.069827 -0.012134 0.10143 -0.010484 0.072962 0.021149 -0.035384 0.00028261 -0.00060254 0.0014875 -8.6003e-05 0.051419 -0.0021933 -0.0017579 -0.0053823 -0.005855 0.044603 0.0030599 -0.052799 0.057446 -0.041419
0.027344 -0.00294 -0.0029205 0.008405 0.0025921 0 0.0020891 -0.0017378 -0.0044399 -0.0052406 0.0048497 -0.0067774 -2.0894 0.040136 -0.015768 -0.0064402 0.034974 0.023598 0.067191 -0.0098177 0.10484 -0.015313 0.074885 0.021326 -0.030918 -0.00012372 -7.2431e-05 0.00059968 -0.00067211 0.018127 0.0078732 0.0043236 -0.0026308 0.0076232 0.034815 0.0015918 -0.06455 0.053952 -0.042976
0.03125 0.00010484 -0.001598 0.0071867 0.0047287 0 0.0025063 0.0074273 -0.0037614 -0.0090985 0.0017647 -0.006556 -2.1004 0.040078 -0.015095 -0.0078737 0.033482 0.023606 0.062862 -0.0094039 0.1057 -0.020824 0.076183 0.024582 -0.024258 -0.00049825 0.00077006 -0.0002604 -0.00026195 -0.0064684 0.015065 0.0064034 -0.0017261 0.012791 0.022091 -0.0030273 -0.077192 0.048989 -0.046885
0.035156 0.0029097 0.0012478 0.0051186 0.0048703 0 0.0013541 0.012352 -0.00044288 -0.010299 0.0017164 -0.0053863 -2.1113 0.041202 -0.016516 -0.0097474 0.028 0.029695 0.057367 -0.011514 0.10551 -0.024538 0.076558 0.026623 -0.016254 -0.00065006 0.001348 -0.0003739 0.00093845 -0.020414 0.015761 0.0036472 -0.0023813 0.0086726 0.011186 -0.0098411 -0.088286 0.044374 -0.053948
0.039062 0.0048674 0.0049543 0.0075651 0.0042242 0 0.0022123 0.010543 0.004593 -0.0075673 0.0047652 -0.0029337 -2.1278 0.041358 -0.017996 -0.010455 0.023169 0.037989 0.052646 -0.014295 0.10672 -0.025306 0.076621 0.022676 -0.0090015 -0.00058105 0.0012233 0.00018732 0.0019311 -0.033184 0.0099311 -0.0012067 -0.0024858 0.0021907 0.004481 -0.015652 -0.096761 0.04117 -0.062176
0.042969 0.0055957 0.0079736 0.012471 0.0040002 0 0.0057905 0.0044297 0.0088992 -0.0022519 0.0080136 0.0010966 -2.1478 0.040096 -0.018561 -0.0092058 0.020991 0.046234 0.049673 -0.016762 0.10991 -0.022848 0.076717 0.01254 -0.0033852 -0.00034107 0.00042597 0.00076584 0.0018707 -0.05206 0.0012947 -0.0039442 -0.00039655 0.00053242 0.0020575 -0.019026 -0.10219 0.039521 -0.070339
0.046875 0.0052405 0.0086605 0.012613 0.0044889 0 0.0090107 -0.00038071 0.010182 0.002574 0.00792 0.0058676 -2.161 0.037284 -0.017412 -0.0053856 0.022986 0.052237 0.049208 -0.018018 0.11516 -0.017216 0.077154 0.0012103 -6.1415e-05 6.6226e-05 -0.00057342 0.00090734 0.00081839 -0.07095 -0.0055288 -0.0024584 0.0033618 0.0040494 0.0034337 -0.018863 -0.10431 0.039384 -0.07718
0.050781 0.0045186 0.0065932 0.0051087 0.004763 0 0.0084715 0.00015477 0.0078915 0.0049031 0.0033154 0.0096748 -2.1589 0.033342 -0.013544 0.0018966 0.030812 0.052466 0.052235 -0.016737 0.1216 -0.0088574 0.078362 -0.0058828 0.0002142 0.00053998 -0.0012067 0.00081092 -0.00039248 -0.076937 -0.0081267 0.0016413 0.0068159 0.0071536 0.0069962 -0.013816 -0.10267 0.040459 -0.080472
0.054687 0.0042944 0.0032006 -0.0037106 0.003592 0 0.0043979 0.0055735 0.0035837 0.0057381 -0.0033679 0.011486 -2.1477 0.030042 -0.007661 0.011938 0.042182 0.045543 0.057693 -0.012723 0.12584 -0.00029127 0.080202 -0.0080496 -0.0014677 0.00073037 -0.0011895 0.00095395 -0.00096184 -0.068295 -0.0069315 0.0050454 0.008721 0.0056195 0.0091939 -0.0053637 -0.09811 0.041699 -0.078758
0.058594 0.004917 0.00083109 -0.0047463 0.00104 0 0.00069101 0.012272 -0.00011795 0.0079674 -0.0076723 0.01185 -2.1457 0.028211 -0.00143 0.023098 0.053417 0.03422 0.06353 -0.0072035 0.1264 0.0067111 0.081996 -0.0094352 -0.0033046 0.00023387 -0.00065788 0.0013841 -0.00077027 -0.061547 -0.0035827 0.006195 0.0096498 0.0016579 0.009182 0.0037198 -0.091974 0.042607 -0.073226
0.0625 0.0058565 0.00090435 0.0032893 -0.00088517 0 0.0010577 0.016863 -0.0011916 0.013069 -0.0062716 0.011936 -2.1669 0.028142 0.0041549 0.034414 0.062367 0.020558 0.06852 -0.0010219 0.12291 0.011291 0.083194 -0.014089 -0.0042033 -0.0009215 6.9773e-06 0.0015629 -0.00029958 -0.075661 0.00050157 0.0063928 0.01086 0.0010329 0.0072324 0.011772 -0.084897 0.043092 -0.064735
0.066406 0.0060269 0.002833 0.011821 0.00032802 0 0.0053842 0.017731 0.00060881 0.019011 0.00064634 0.0119 -2.2038 0.029918 0.0081366 0.044909 0.067033 0.0070168 0.071477 0.0048668 0.11555 0.012842 0.083206 -0.02144 -0.0031076 -0.0020415 0.00048561 0.00098576 -3.7521e-05 -0.10868 0.0038806 0.0075 0.012445 0.0058281 0.0041407 0.017172 -0.077499 0.043188 -0.054427
0.070312 0.004642 0.0047384 0.011654 0.0051112 0 0.0099577 0.014208 0.0037593 0.021706 0.0094092 0.010806 -2.2312 0.033446 0.0091562 0.052787 0.064428 -0.0008659 0.070564 0.0083804 0.10685 0.010949 0.080716 -0.026931 0.001852 -0.0022146 0.00070022 -0.00014274 -3.6493e-05 -0.13409 0.0044989 0.0091532 0.01302 0.011443 0.003065 0.017152 -0.070639 0.043431 -0.044694
0.074219 0.0019651 0.0052031 0.002829 0.010629 0 0.010883 0.0060854 0.0060413 0.018737 0.015164 0.0083773 -2.2289 0.037702 0.008726 0.05838 0.057978 -0.0018714 0.06754 0.0091991 0.10165 0.0083846 0.076478 -0.02676 0.0093499 -0.0011634 0.0007532 -0.0010167 -2.033e-05 -0.12452 0.00078993 0.0090266 0.011245 0.011397 0.0057329 0.013565 -0.064484 0.044413 -0.037043
0.078125 -0.00069375 0.0043229 -0.0062285 0.012613 0 0.0070731 -0.0049131 0.0059465 0.011613 0.014874 0.0062167 -2.2023 0.042644 0.0079902 0.062159 0.050034 0.0035346 0.063852 0.0075717 0.10192 0.0067726 0.071357 -0.021405 0.018331 0.00034421 0.00073641 -0.0010661 0.00019042 -0.079429 -0.0059886 0.0059627 0.0073203 0.0045112 0.011849 0.0079488 -0.058878 0.046296 -0.031401
0.082031 -0.0018318 0.0031825 -0.0086634 0.0089589 0 0.00045071 -0.013936 0.0035417 0.0042722 0.009146 0.0063268 -2.1785 0.048381 0.0079278 0.064611 0.042621 0.014524 0.060835 0.0039337 0.10877 0.0074852 0.066296 -0.014368 0.027802 0.0010644 0.00062275 -0.00058795 0.00044884 -0.027089 -0.011197 0.0021032 0.0027578 -0.0036047 0.020616 0.001737 -0.053623 0.049121 -0.02739
0.085937 -0.00085785 0.0025781 -0.0059909 0.0018528 0 -0.0057695 -0.015289 0.00030316 -0.00057519 0.0018359 0.008104 -2.181 0.055396 0.0098742 0.066458 0.038473 0.029533 0.060479 -0.00083527 0.12306 0.012453 0.062943 -0.0080913 0.036304 0.00039759 0.00033951 -0.00040857 0.00046636 0.002155 -0.0099348 0.0010272 -0.0010833 -0.0062381 0.03009 -0.0029818 -0.048355 0.052821 -0.023989
0.089844 0.0014256 0.0024425 -0.0040187 -0.0036942 0 -0.008605 -0.0074027 -0.0019272 -0.0035079 -0.0023251 0.0075436 -2.2071 0.064151 0.01446 0.068838 0.03957 0.044341 0.064581 -0.0041832 0.14121 0.022841 0.063785 -0.0019005 0.042129 -0.0010104 -7.8494e-05 -0.00090954 0.00015327 0.0032171 -0.0016247 0.0036219 -0.0038222 -0.002012 0.035837 -0.0039723 -0.04255 0.056699 -0.018832
0.09375 0.0033977 0.0024033 -0.0040536 -0.003788 0 -0.0061476 0.0045881 -0.0021653 -0.0069183 -0.0007028 0.00067684 -2.232 0.073715 0.020175 0.071984 0.043906 0.056284 0.071718 -0.0045501 0.15787 0.036499 0.068544 0.005942 0.045655 -0.0018256 -0.0004406 -0.0015218 -0.00027154 -0.0040254 0.0085804 0.006477 -0.00543 0.0046703 0.036758 -0.0020987 -0.036337 0.0601 -0.011374
0.097656 0.0038361 0.0025274 -0.0012897 0.0012956 0 0.0013722 0.012382 -0.00087918 -0.011823 0.0054758 -0.011523 -2.2349 0.083214 0.025934 0.075795 0.05014 0.064194 0.080789 -0.0011214 0.17034 0.052036 0.07676 0.014871 0.047237 -0.0012555 -0.00052398 -0.0013252 -0.00048775 -2.7335e-07 0.013621 0.0051244 -0.0053842 0.0087617 0.032907 0.0017951 -0.030002 0.062722 -0.0018353
0.10156 0.0028065 0.0032183 0.0073463 0.0074281 0 0.010475 0.011528 0.00044968 -0.0164 0.01178 -0.022078 -2.2197 0.091613 0.030561 0.080032 0.056757 0.067246 0.090437 0.0066127 0.17634 0.067825 0.087586 0.021506 0.047389 0.00021964 -0.00024986 -0.00014388 -0.0003444 0.013711 0.010375 -0.0010361 -0.0031281 0.0089641 0.024923 0.0065955 -0.023944 0.064347 0.0091866
0.10547 0.0015093 0.0044281 0.016442 0.0098463 0 0.015283 0.0050426 0.00048643 -0.017599 0.01341 -0.022969 -2.2073 0.096301 0.031634 0.083848 0.061084 0.06391 0.097625 0.01902 0.17258 0.080267 0.098463 0.022691 0.047021 0.0013038 0.00026056 0.0010954 6.9085e-05 0.02002 0.0020573 -0.0075266 0.00055773 0.0069864 0.015198 0.0097691 -0.019379 0.064721 0.019354
0.10938 0.0012439 0.0053002 0.016462 0.0066076 0 0.011436 -8.1887e-05 -0.0009153 -0.013935 0.0084512 -0.01221 -2.2112 0.096562 0.028899 0.086308 0.062368 0.056058 0.10039 0.032176 0.16288 0.087023 0.10549 0.018685 0.046953 0.0010622 0.00079017 0.0012245 0.0005484 0.0089551 -0.0049689 -0.008884 0.0032973 0.0039871 0.0077609 0.0095962 -0.017009 0.064489 0.02572
0.11328 0.0023819 0.0048675 0.0053128 -0.00015435 0 0.00051628 0.00024883 -0.0025799 -0.0066042 -0.0006401 0.0036475 -2.2226 0.092912 0.023001 0.087096 0.061224 0.044754 0.098543 0.042994 0.15031 0.08768 0.107 0.013021 0.046985 -0.00030861 0.0011666 5.2545e-05 0.00090278 -0.010798 -0.006602 -0.0039027 0.0030053 -0.00048515 0.0035302 0.0060607 -0.01684 0.064015 0.027352
0.11719 0.0041749 0.0031123 -0.0069954 -0.005729 0 -0.0097201 0.0040898 -0.0029197 0.0017417 -0.0084604 0.014374 -2.2233 0.085857 0.014468 0.086011 0.058204 0.030584 0.092071 0.048936 0.13685 0.082025 0.10191 0.0093255 0.04673 -0.001769 0.0013063 -0.0013706 0.00097965 -0.024223 -0.0035277 0.0033796 0.00025022 -0.0058548 0.0025921 -0.00064833 -0.018791 0.063463 0.023805
0.12109 0.0054425 0.0011577 -0.0077509 -0.0059299 0 -0.011013 0.0067224 -0.0012219 0.0088811 -0.010118 0.01421 -2.2098 0.076189 0.0040175 0.082859 0.054109 0.014023 0.081146 0.046673 0.12456 0.069965 0.089185 0.0085105 0.045437 -0.0023817 0.0011736 -0.0017705 0.00067405 -0.029433 0.00078764 0.0077307 -0.0016893 -0.0085551 0.0042901 -0.010029 -0.022642 0.062906 0.014887
0.125 0.0054554 0.00029575 0.0045182 1.1515e-05 0 -0.0018488 0.0059609 0.0016899 0.013743 -0.0044345 0.0061567 -2.1993 0.065679 -0.00698 0.077786 0.049988 -0.0039642 0.067096 0.032112 0.11462 0.052935 0.069652 0.008938 0.041598 -0.0019685 0.00077394 -0.00090192 2.5416e-05 -0.039433 0.0036774 0.007326 0.00030484 -0.0047001 0.0051624 -0.020346 -0.027402 0.061784 0.0023648
0.12891 0.0042928 0.00086117 0.017536 0.0084441 0 0.010579 0.0035471 0.0039855 0.016023 0.0052717 -0.0010788 -2.2095 0.055702 -0.017407 0.071986 0.045945 -0.021532 0.052632 0.0098724 0.10539 0.035042 0.048686 0.0086767 0.035745 -0.00098204 0.00023369 0.00026567 -0.00068426 -0.063844 0.0047127 0.0043256 0.0060371 0.0048083 0.002896 -0.029869 -0.03184 0.059517 -0.0099881
0.13281 0.0025627 0.0021068 0.017859 0.013174 0 0.016176 0.0019185 0.0042043 0.015926 0.013323 -0.00039505 -2.2349 0.046603 -0.026784 0.065997 0.041712 -0.037466 0.038919 -0.017165 0.096068 0.018221 0.029103 0.0070474 0.028524 5.8312e-05 -0.00015402 0.0005951 -0.0010315 -0.093411 0.004523 0.0016605 0.01183 0.013117 -0.0029043 -0.038011 -0.035554 0.055711 -0.020545
0.13672 0.00092394 0.0030871 0.0049855 0.0096751 0 0.010541 0.0010657 0.0024324 0.014415 0.015328 0.0084535 -2.2498 0.038606 -0.034677 0.060343 0.036993 -0.050552 0.02701 -0.045668 0.086056 0.0042646 0.013591 0.0041639 0.020813 0.00089461 -7.1442e-05 -7.3796e-05 -0.0007773 -0.10723 0.0034742 0.00021622 0.013665 0.012992 -0.012047 -0.044358 -0.038283 0.050089 -0.027954
0.14063 -0.0001577 0.0034861 -0.0085455 -0.00094521 0 -0.001468 -0.0006207 0.00033257 0.012984 0.010934 0.019379 -2.2363 0.03204 -0.040091 0.055919 0.031293 -0.058162 0.018675 -0.069092 0.075416 -0.0038169 0.0068201 -0.00011314 0.014742 0.0014046 0.00053077 -0.00086929 -0.0001366 -0.095203 0.0019883 -0.00066799 0.010577 0.0041445 -0.022754 -0.048421 -0.039896 0.042306 -0.030376
0.14453 -0.00041827 0.0035522 -0.010817 -0.011628 0 -0.010249 -0.003161 -6.468e-05 0.012329 0.0038949 0.024851 -2.2072 0.027124 -0.042649 0.053206 0.025224 -0.059844 0.014205 -0.08202 0.06677 -0.0058811 0.0091163 -0.0059154 0.012425 0.0014003 0.0012639 -0.00089731 0.00034412 -0.069565 0.0014185 -0.00094632 0.0050607 -0.0055564 -0.030556 -0.05079 -0.041104 0.033779 -0.028972
0.14844 0.00017341 0.0034516 -0.0024838 -0.014 0 -0.009519 -0.0041541 0.0020787 0.011147 -0.00063719 0.020929 -2.1953 0.024196 -0.042601 0.052103 0.019816 -0.056979 0.012907 -0.084795 0.062189 -0.0036329 0.017815 -0.012037 0.013873 0.00075542 0.0015097 -0.00016633 0.000284 -0.051611 0.0033906 0.00056887 0.0004874 -0.0069866 -0.033744 -0.051894 -0.042312 0.025984 -0.025459
0.15234 0.001291 0.0029866 0.0057039 -0.005094 0 -0.00070764 -0.0017372 0.0056956 0.0069824 0.00018208 0.0093041 -2.217 0.023668 -0.040114 0.052557 0.015903 -0.050574 0.014383 -0.078198 0.06308 0.0017229 0.031001 -0.015632 0.018805 -0.00026064 0.00092667 0.00054624 -0.00011004 -0.048905 0.0077311 0.0040438 -0.0016046 0.0017223 -0.031706 -0.051789 -0.043614 0.020027 -0.020804
0.15625 0.0022685 0.0020177 0.0056289 0.00938 0 0.0093067 0.0024734 0.0085087 -0.00088545 0.0047646 -0.0040916 -2.2511 0.026009 -0.035485 0.054446 0.014431 -0.041967 0.018106 -0.063964 0.070721 0.0086662 0.046257 -0.01408 0.026531 -0.00094631 -0.00017491 0.00064102 -0.00016486 -0.048849 0.011538 0.0069346 -0.0018408 0.013406 -0.024423 -0.050432 -0.044982 0.017108 -0.015992
0.16016 0.0024491 0.00092856 -0.00036899 0.018688 0 0.013912 0.0046034 0.008597 -0.0093729 0.0082286 -0.012569 -2.2579 0.031821 -0.02974 0.057412 0.017061 -0.033967 0.023049 -0.047337 0.085994 0.014075 0.058768 -0.0074737 0.034538 -0.00066748 -0.00099255 0.00033965 0.00062423 -0.03485 0.011172 0.005697 -0.0014096 0.018354 -0.01439 -0.047159 -0.045603 0.019442 -0.012106
0.16406 0.0016486 0.00037317 -0.004531 0.015344 0 0.010789 0.0028414 0.0056267 -0.013192 0.0061957 -0.012519 -2.2217 0.038586 -0.024671 0.060305 0.022 -0.028157 0.027592 -0.034392 0.10316 0.016575 0.066872 0.0010456 0.040208 0.00051706 -0.00087424 0.00032484 0.0020268 -0.0051477 0.0055666 -0.00037921 -0.00085808 0.012541 -0.0066658 -0.042538 -0.044938 0.025011 -0.0089928
0.16797 0.00027578 0.0004851 -0.0038766 0.0012492 0 0.0021539 -0.00039652 0.00086389 -0.0094578 -0.0015427 -0.0057331 -2.1704 0.044839 -0.020855 0.062569 0.028216 -0.024677 0.031177 -0.026824 0.11938 0.015954 0.070513 0.0078164 0.042718 0.0017787 9.1991e-05 0.00085397 0.0031682 0.027264 -0.0026078 -0.0075863 -0.00048635 0.00012112 -0.0032538 -0.036899 -0.042804 0.03266 -0.0065524
0.17188 -0.0010608 0.0005156 -0.0027408 -0.013676 0 -0.0072902 -0.0013709 -0.0038952 -0.00099477 -0.010523 0.0014943 -2.1503 0.049203 -0.018611 0.063696 0.034622 -0.023326 0.033389 -0.025484 0.13206 0.012337 0.070107 0.011727 0.041653 0.0021808 0.0011021 0.0014046 0.0032582 0.051376 -0.0092821 -0.010788 -0.001151 -0.010999 -0.0055506 -0.030677 -0.03921 0.041116 -0.0047222
0.17578 -0.0020776 -0.00053221 -0.0055444 -0.019378 0 -0.012705 0.00035192 -0.0075006 0.0053883 -0.014989 0.0026303 -2.1802 0.049516 -0.017938 0.062847 0.039481 -0.023215 0.033755 -0.030404 0.13749 0.0063206 0.066862 0.014742 0.036922 0.0015039 0.0013096 0.0012655 0.0022912 0.069708 -0.012394 -0.0081929 -0.0037827 -0.015369 -0.014951 -0.024735 -0.034469 0.048258 -0.0036533
0.17969 -0.0029245 -0.0028569 -0.010085 -0.013438 0 -0.011324 0.0012735 -0.0098214 0.004633 -0.012587 -0.0040572 -2.2326 0.045584 -0.017141 0.059785 0.041458 -0.022013 0.032698 -0.036982 0.13534 0.00030233 0.064094 0.019369 0.03093 0.00043743 0.00057215 0.00038762 0.0010362 0.090801 -0.012867 -0.0029149 -0.0078899 -0.012707 -0.028416 -0.020481 -0.030305 0.051981 -0.0037658
0.18359 -0.0037932 -0.0055148 -0.010309 -0.0023305 0 -0.0043894 -0.0016538 -0.011236 -0.0021114 -0.0063675 -0.013801 -2.2615 0.039642 -0.014963 0.055177 0.041075 -0.018864 0.030905 -0.041734 0.12899 -0.0043092 0.063246 0.025697 0.025638 -7.2417e-05 -0.0004147 -0.00048604 0.00031555 0.11359 -0.012564 0.00031636 -0.011111 -0.0064608 -0.042068 -0.018368 -0.027971 0.052576 -0.0051215
0.1875 -0.0045195 -0.0071533 -0.0047829 0.0044197 0 0.0027106 -0.0068843 -0.011936 -0.0086671 -0.002159 -0.018993 -2.2477 0.033211 -0.010919 0.049407 0.038704 -0.013652 0.028586 -0.043248 0.12045 -0.006953 0.064655 0.031021 0.021856 0.00029561 -0.00074862 -0.00057606 0.00027428 0.12488 -0.011996 -0.00031878 -0.010994 -0.0010299 -0.053849 -0.018728 -0.028211 0.050414 -0.0077223
0.19141 -0.0046887 -0.0070532 0.00055428 0.0018938 0 0.0037206 -0.0096359 -0.011748 -0.0095853 -0.0034063 -0.015537 -2.2142 0.027948 -0.0048009 0.042937 0.034868 -0.0066087 0.025872 -0.040663 0.11189 -0.0073384 0.068235 0.032411 0.020114 0.00096766 -0.00015658 0.00011757 0.00035509 0.11431 -0.010413 -0.0026813 -0.0074843 0.00021436 -0.061931 -0.021777 -0.031605 0.046144 -0.011464
0.19531 -0.0041475 -0.0054757 -0.00048942 -0.0069422 0 -0.0031735 -0.0074529 -0.010479 -0.0049838 -0.0080338 -0.0063659 -2.1982 0.026676 0.0022942 0.036617 0.030268 0.00044469 0.022259 -0.034612 0.10653 -0.005815 0.072371 0.0296 0.020198 0.0010578 0.00073537 0.00081806 -1.9269e-05 0.088312 -0.0076694 -0.0037296 -0.0033476 -0.0037283 -0.063918 -0.028244 -0.038941 0.041181 -0.015806
0.19922 -0.0033042 -0.0031801 -0.0061209 -0.014289 0 -0.012717 -0.0033758 -0.0082803 -1.783e-05 -0.010267 0.0011897 -2.2133 0.028072 0.0072557 0.031054 0.025535 0.0047997 0.017369 -0.029584 0.10377 -0.0046825 0.074405 0.025368 0.01986 0.00022598 0.00096417 0.00076721 -0.0007783 0.06489 -0.0050512 -0.0028378 -0.0017536 -0.010507 -0.062776 -0.036683 -0.047635 0.037008 -0.019616
0.20313 -0.0027912 -0.00084485 -0.0079684 -0.013765 0 -0.016244 -0.0026674 -0.0055804 0.00013032 -0.0059055 0.0018431 -2.2395 0.030538 0.0084498 0.026384 0.020603 0.0052182 0.011051 -0.02753 0.10239 -0.0050052 0.073422 0.023098 0.018166 -0.0010048 0.00011916 -4.5681e-05 -0.0012568 0.054244 -0.0037983 -0.0017388 -0.003339 -0.015083 -0.06022 -0.046431 -0.056153 0.033772 -0.022545
0.20703 -0.0027989 0.0010178 -0.0011299 -0.0049453 0 -0.0093794 -0.0066394 -0.0027969 -0.0052216 0.0036634 -0.0033125 -2.2509 0.032551 0.0047363 0.022665 0.015383 0.00085332 0.003319 -0.029695 0.10122 -0.0075323 0.068983 0.023842 0.014574 -0.0017365 -0.0012561 -0.00094804 -0.00092249 0.048475 -0.0032954 -0.0017418 -0.0057659 -0.01307 -0.057624 -0.056858 -0.063162 0.031406 -0.02446
0.21094 -0.0028161 0.0018959 0.0092038 0.0066331 0 0.003288 -0.010745 -0.0002438 -0.012126 0.012355 -0.0083609 -2.2442 0.03178 -0.0052043 0.019935 0.0096538 -0.0093165 -0.0056185 -0.037148 0.09852 -0.013071 0.060972 0.025524 0.0087682 -0.0014911 -0.0021185 -0.001287 -1.7309e-05 0.033078 -0.0015817 -0.0019619 -0.0061692 -0.0047616 -0.05659 -0.067073 -0.066764 0.029484 -0.025451
0.21484 -0.0021137 0.0014587 0.013005 0.013423 0 0.011685 -0.0092964 0.0016837 -0.015643 0.014377 -0.0081408 -2.239 0.02658 -0.0197 0.017928 0.0035737 -0.024139 -0.01434 -0.047659 0.093051 -0.020939 0.051873 0.024808 0.0023136 -0.00056949 -0.0018177 -0.00099218 0.00058624 0.0063658 0.002089 -0.00068158 -0.0038521 0.0043299 -0.057682 -0.075473 -0.06566 0.026973 -0.026674
0.21875 -0.00050195 7.5459e-05 0.0067615 0.010978 0 0.0092258 -0.0015453 0.0024992 -0.013472 0.0089021 -0.0024482 -2.2509 0.019076 -0.034557 0.016227 -0.0022174 -0.040381 -0.021684 -0.057546 0.086214 -0.029149 0.04452 0.019866 -0.0029517 0.00030355 -0.00061783 -0.00048428 0.00021178 -0.017361 0.0057825 0.0020963 -0.00050536 0.0080317 -0.059516 -0.081521 -0.061625 0.023712 -0.029034
0.22266 0.0014331 -0.0010594 -0.0024063 0.001088 0 -0.0011227 0.0076364 0.0021102 -0.0068006 0.00045561 0.0046244 -2.2709 0.01088 -0.047492 0.014687 -0.0072694 -0.056419 -0.027152 -0.06515 0.079091 -0.036654 0.040354 0.011732 -0.0062518 0.00064589 0.00059178 -0.00017036 -0.00092633 -0.0256 0.0066788 0.0042833 0.0019306 0.0053488 -0.061241 -0.084892 -0.055881 0.019896 -0.032878
0.22656 0.0028671 -0.00069753 -0.0047398 -0.0090823 0 -0.0095824 0.012894 0.0013739 0.0012671 -0.0049696 0.0087824 -2.2748 0.003761 -0.056402 0.013182 -0.011159 -0.070726 -0.030458 -0.06918 0.072869 -0.042503 0.040525 0.0033505 -0.007086 0.00055858 0.0010785 -0.00013256 -0.0018696 -0.024891 0.0043459 0.0040868 0.0031712 0.0015224 -0.062033 -0.085443 -0.049862 0.015863 -0.038365
0.23047 0.0034936 0.001359 0.0014699 -0.011681 0 -0.0084744 0.013278 0.0018469 0.0076412 -0.0044742 0.0088435 -2.25 0.00089679 -0.058067 0.011592 -0.013191 -0.080958 -0.031728 -0.06874 0.069702 -0.045349 0.046526 -0.0026926 -0.0055393 0.0004811 0.00080304 -0.00025666 -0.0017823 -0.0353 0.0015881 0.0022307 0.0042805 0.0026823 -0.060825 -0.08309 -0.046635 0.012641 -0.045204
0.23438 0.0037449 0.0039783 0.0088344 -0.0039286 0 0.0012129 0.011698 0.0045022 0.010442 0.00022345 0.0067128 -2.2107 0.0015831 -0.054967 0.0099068 -0.014149 -0.087898 -0.033194 -0.067365 0.069157 -0.046355 0.055252 -0.0058394 -0.0043199 0.00067793 0.00027105 -0.00049295 -0.00070677 -0.066822 0.001527 0.0012701 0.0059219 0.0093298 -0.058678 -0.080088 -0.047711 0.010731 -0.051587
0.23828 0.0043016 0.0056684 0.010058 0.0092786 0 0.011461 0.010534 0.008451 0.0097414 0.0049601 0.0050675 -2.1845 0.0037468 -0.049738 0.008186 -0.01472 -0.092775 -0.036121 -0.067296 0.069989 -0.046707 0.064289 -0.007428 -0.0049067 0.00098282 -5.5995e-05 -0.0008673 0.00050513 -0.10514 0.0040503 0.0027793 0.0075078 0.015557 -0.056787 -0.077895 -0.052798 0.0098132 -0.056539
0.24219 0.0054229 0.0058645 0.005993 0.018542 0 0.014796 0.0092746 0.01115 0.0079119 0.006598 0.0053843 -2.1868 0.0055986 -0.044362 0.0065174 -0.015339 -0.096498 -0.041273 -0.069866 0.071141 -0.047278 0.071829 -0.0090623 -0.0081339 0.0010138 -0.00016195 -0.0012826 0.0009795 -0.12475 0.0057992 0.0057067 0.0082316 0.015047 -0.056091 -0.077549 -0.061368 0.0094679 -0.059439
0.24609 0.0067138 0.0052029 0.0033073 0.017148 0 0.010339 0.006723 0.010353 0.0086345 0.0049265 0.0075628 -2.2103 0.0046626 -0.041253 0.0050608 -0.016427 -0.10016 -0.049337 -0.076241 0.071168 -0.049114 0.075688 -0.011 -0.014657 0.0005922 -0.00033207 -0.0014691 0.00054784 -0.1159 0.0039513 0.0076879 0.0084819 0.0076592 -0.057783 -0.080234 -0.072373 0.0089471 -0.059677
0.25 0.007433 0.004551 0.0054914 0.0066515 0 0.0032911 0.0040672 0.0062029 0.014082 0.0020436 0.01045 -2.2354 -0.0015543 -0.042736 0.0043159 -0.017676 -0.10453 -0.05943 -0.084959 0.068346 -0.053006 0.073598 -0.012 -0.023064 -6.9967e-05 -0.00070464 -0.0012358 -0.00024248 -0.094557 -0.00040771 0.0075552 0.0095979 -0.00030919 -0.062779 -0.086483 -0.082513 0.0068307 -0.057432
0.25391 0.0069657 0.0039534 0.0086586 -0.0041776 0 -0.00049092 0.0039869 0.0013563 0.022115 0.00035901 0.012382 -2.2482 -0.01006 -0.046731 0.0044751 -0.018011 -0.10852 -0.068687 -0.09181 0.063787 -0.057694 0.067833 -0.010765 -0.030111 -0.00057183 -0.0010485 -0.00072891 -0.00074463 -0.083505 -0.0032644 0.0060518 0.011989 -0.0023768 -0.069121 -0.09385 -0.089436 0.0033742 -0.054542
0.25781 0.005106 0.0027222 0.0068904 -0.0066534 0 0.00071513 0.0065059 -0.0012327 0.026629 0.00092001 0.011893 -2.2459 -0.01835 -0.051767 0.0057027 -0.016726 -0.11079 -0.075465 -0.094438 0.058492 -0.062292 0.059766 -0.0075786 -0.034156 -0.00067367 -0.0010009 -0.00032659 -0.00078279 -0.085664 -0.0020605 0.0042248 0.01382 0.0019093 -0.075428 -0.10078 -0.092179 -0.00080285 -0.051816
0.26172 0.0021259 0.0005292 -0.00018842 0.00035933 0 0.0040227 0.0072724 -0.00088117 0.022045 0.0029655 0.0088717 -2.2312 -0.023757 -0.05629 0.0081054 -0.013246 -0.10991 -0.07832 -0.090868 0.053607 -0.065893 0.050936 -0.0044386 -0.033891 -0.00043652 -0.00047475 -0.0002342 -0.00064768 -0.080193 0.0014113 0.0019048 0.01211 0.0069783 -0.080221 -0.10572 -0.090175 -0.0048572 -0.049946
0.26563 -0.0012589 -0.001862 -0.0071955 0.0094506 0 0.0049732 0.0016197 0.00043073 0.0086078 0.0046465 0.0052493 -2.2081 -0.021104 -0.057681 0.011893 -0.0068096 -0.10252 -0.074925 -0.078266 0.051475 -0.066886 0.044104 -0.0033012 -0.027706 -5.6731e-05 0.00022833 -0.00025847 -0.00063645 -0.046316 0.0028883 -0.0016261 0.005497 0.006913 -0.080505 -0.10576 -0.082894 -0.0065991 -0.049716
0.26953 -0.0040688 -0.003207 -0.0098498 0.011189 0 0.00097944 -0.0095195 0.00025036 -0.0066574 0.0043685 0.0037786 -2.1849 -0.0099827 -0.055492 0.016445 0.00091835 -0.088096 -0.066931 -0.060186 0.053308 -0.065257 0.041292 -0.0039496 -0.01847 0.00036773 0.00071407 -7.3078e-05 -0.00069776 0.01181 0.00021313 -0.0057371 -0.0040149 0.00073651 -0.075174 -0.10057 -0.07337 -0.0042629 -0.050493
0.27344 -0.0055032 -0.0031344 -0.0096249 0.0024499 0 -0.0069771 -0.018989 -0.0018358 -0.015118 0.0020042 0.0051792 -2.1751 0.0059752 -0.05111 0.021177 0.0081157 -0.068758 -0.057044 -0.04112 0.058531 -0.062112 0.042321 -0.0036202 -0.0092194 0.00086269 0.00085597 0.00031001 -0.00054709 0.067093 -0.0044801 -0.0081221 -0.012168 -0.007495 -0.065371 -0.091765 -0.064005 0.0018534 -0.051423
0.27734 -0.0054758 -0.0026801 -0.010319 -0.010818 0 -0.014772 -0.0198 -0.0040022 -0.013717 -0.00086221 0.0063838 -2.1884 0.023695 -0.045572 0.025728 0.013549 -0.046391 -0.047139 -0.024164 0.06667 -0.058318 0.046932 0.00095944 -0.0018688 0.0013967 0.00082623 0.00045897 -6.4204e-05 0.096099 -0.0072744 -0.0069935 -0.015512 -0.012801 -0.052119 -0.080598 -0.056227 0.011254 -0.051994
0.28125 -0.0047448 -0.0032661 -0.011708 -0.018703 0 -0.017375 -0.012096 -0.0044633 -0.007577 -0.0021025 0.0025136 -2.218 0.03923 -0.040155 0.029736 0.015941 -0.02358 -0.039314 -0.012674 0.076992 -0.054954 0.054564 0.010763 0.0016668 0.0017601 0.000803 1.3866e-05 0.00050434 0.1008 -0.0066836 -0.0034184 -0.013759 -0.012972 -0.036897 -0.06865 -0.051388 0.023012 -0.051699
0.28516 -0.0043173 -0.0051133 -0.0094374 -0.015674 0 -0.012209 -0.0030237 -0.0036813 -0.0053118 -0.00096771 -0.0083259 -2.242 0.04463 -0.036654 0.032754 0.013873 -0.0070929 -0.036945 -0.011901 0.087941 -0.054058 0.063699 0.023416 -0.0005363 0.0017055 0.00073543 -0.00077203 0.00075883 0.10247 -0.0048453 -0.00081926 -0.0096178 -0.0090448 -0.023595 -0.058938 -0.050909 0.034151 -0.050199
0.28906 -0.0045116 -0.006783 -0.0017997 -0.0049182 0 -0.0017863 0.00056412 -0.003968 -0.011149 0.00088667 -0.021928 -2.2421 0.041367 -0.034365 0.035235 0.010183 0.0010052 -0.038376 -0.017904 0.097895 -0.055334 0.072043 0.034911 -0.0048473 0.0012228 0.00045908 -0.0011238 0.00052918 0.11608 -0.0046252 -0.0017581 -0.0065933 -0.0036781 -0.014551 -0.051934 -0.052341 0.042261 -0.04845
0.29297 -0.0045661 -0.0064133 0.005921 0.0046875 0 0.0070678 -0.0013012 -0.0067944 -0.021057 0.00054935 -0.030356 -2.2223 0.031499 -0.032578 0.037389 0.0065644 0.00019213 -0.04239 -0.028437 0.10619 -0.058355 0.078717 0.042524 -0.009239 0.00061479 9.2131e-06 -0.00049593 1.9964e-05 0.13418 -0.0062419 -0.0053369 -0.0066518 0.00021469 -0.010589 -0.04736 -0.054452 0.046537 -0.046953
0.29688 -0.0033173 -0.0034728 0.0065915 0.0059654 0 0.008104 -0.0027904 -0.01073 -0.026349 -0.0034501 -0.028503 -2.2057 0.017729 -0.030606 0.039393 0.0046261 -0.0092576 -0.047609 -0.041117 0.11224 -0.062548 0.083029 0.046313 -0.011845 0.00022849 -0.00028913 0.00077267 -0.00040288 0.13661 -0.0073121 -0.0080355 -0.0092486 0.00026609 -0.012056 -0.044716 -0.056092 0.046587 -0.046129
0.30078 -0.00042923 0.00065335 0.00050493 -0.0010766 0 0.0012955 0.00059739 -0.012395 -0.021314 -0.009286 -0.018888 -2.2104 0.0052693 -0.027508 0.041378 0.0068429 -0.026205 -0.05172 -0.052373 0.11494 -0.066854 0.08401 0.047972 -0.010029 0.00010005 -0.00012907 0.0016556 -0.00053079 0.11308 -0.0060148 -0.007092 -0.011912 -0.0040075 -0.019104 -0.04299 -0.05571 0.04222 -0.046475
0.30469 0.0029979 0.0037349 -0.0033275 -0.0097667 0 -0.0062421 0.0070154 -0.0096289 -0.0080126 -0.01285 -0.0097419 -2.2301 0.00027865 -0.02372 0.043066 0.013473 -0.044304 -0.052566 -0.059381 0.11384 -0.06985 0.08212 0.048346 -0.0039264 -7.5949e-05 0.00038899 0.0013823 -0.00042505 0.073053 -0.0034341 -0.0028803 -0.011767 -0.0097295 -0.028458 -0.040758 -0.053115 0.035924 -0.047598
0.30859 0.0051307 0.0043615 0.0027454 -0.012344 0 -0.0061146 0.010637 -0.0036528 0.0056839 -0.011114 -0.0076375 -2.2411 0.002404 -0.020693 0.044078 0.022066 -0.059157 -0.050577 -0.063064 0.10965 -0.071326 0.078742 0.046092 0.00366 -0.00056639 0.00075907 0.00019951 -0.00027815 0.034205 -0.0022786 0.0019178 -0.0072695 -0.011474 -0.037035 -0.038037 -0.049642 0.029966 -0.048709
0.3125 0.0048842 0.0027852 0.014701 -0.0060151 0 0.0033054 0.008171 0.0019643 0.012543 -0.0049292 -0.011365 -2.2303 0.010461 -0.019499 0.044122 0.030832 -0.068699 -0.046287 -0.06434 0.10279 -0.071242 0.074679 0.038738 0.010796 -0.0012009 0.00053349 -0.00084401 -0.00022786 0.0048142 -0.0035569 0.0049914 0.00061687 -0.0054582 -0.043196 -0.035234 -0.046235 0.025467 -0.049346
0.31641 0.0028824 0.00050863 0.019475 0.0049254 0 0.014404 0.0020675 0.0044478 0.011168 0.0014347 -0.01293 -2.2103 0.02236 -0.021198 0.042931 0.037783 -0.07149 -0.040533 -0.064469 0.093816 -0.069702 0.070778 0.025166 0.015426 -0.0014347 -0.00020998 -0.0008962 -0.00029979 -0.020233 -0.0051729 0.0059724 0.0086203 0.0060007 -0.045546 -0.032977 -0.043912 0.023348 -0.04908
0.32031 0.0010688 -0.00071278 0.0092654 0.012258 0 0.016661 -0.0025765 0.0039564 0.0060667 0.0038497 -0.0049817 -2.2059 0.032386 -0.027493 0.040059 0.038987 -0.066867 -0.035306 -0.065771 0.08417 -0.066816 0.068485 0.0072893 0.013826 -0.00088805 -0.00090694 -8.3025e-05 -0.00045167 -0.04869 -0.0040761 0.0058126 0.013059 0.014884 -0.042331 -0.033171 -0.044471 0.024636 -0.047427
0.32422 0.0013457 0.00036072 -0.0082563 0.010017 0 0.0065599 -0.003097 0.0029284 0.0034369 0.0019651 0.012021 -2.2248 0.036831 -0.035813 0.03649 0.035671 -0.061134 -0.032024 -0.068611 0.075943 -0.063382 0.067531 -0.010518 0.0078998 0.00017309 -0.0010396 0.00069403 -0.00059912 -0.081385 0.0005543 0.0055343 0.012456 0.01399 -0.036839 -0.035823 -0.046945 0.027293 -0.045344
0.32813 0.004388 0.0041181 -0.016263 -0.00054272 0 -0.0081454 -0.00053361 0.0038019 0.0065489 -0.0002444 0.02934 -2.2472 0.035545 -0.044429 0.032774 0.029415 -0.057486 -0.031003 -0.072293 0.069812 -0.059655 0.067182 -0.023858 -0.00062422 0.00096566 -0.00061787 0.00068969 -0.00060966 -0.11552 0.006691 0.0060682 0.0088673 0.0042707 -0.031068 -0.040477 -0.05036 0.030123 -0.04348
0.33203 0.0094463 0.0099773 -0.0056525 -0.010857 0 -0.014169 0.0033206 0.0075331 0.013981 0.0024549 0.036608 -2.2471 0.02906 -0.051873 0.029352 0.021842 -0.058366 -0.032387 -0.076043 0.066065 -0.055899 0.066566 -0.030893 -0.010121 0.00087272 -0.0001108 1.3689e-06 -0.0003619 -0.15414 0.011887 0.0087369 0.0065277 -0.0044685 -0.026724 -0.046556 -0.053771 0.032072 -0.042406
0.33594 0.015014 0.016449 0.01578 -0.010485 0 -0.0036108 0.0084233 0.01379 0.021199 0.012316 0.029938 -2.2218 0.019054 -0.056175 0.026744 0.015523 -0.066666 -0.036289 -0.078492 0.06464 -0.052549 0.064004 -0.033368 -0.018266 2.2635e-05 7.5543e-05 -0.00064426 0.00011117 -0.20646 0.015727 0.014695 0.0086456 -0.0013305 -0.026105 -0.05304 -0.055721 0.031653 -0.042949
0.33984 0.019651 0.021628 0.031738 0.0051431 0 0.019397 0.015261 0.021598 0.023821 0.026433 0.014989 -2.1965 0.0099621 -0.056752 0.024916 0.013229 -0.081637 -0.042068 -0.078556 0.063144 -0.050726 0.057004 -0.035382 -0.023123 -0.00083379 -4.6547e-06 -0.00069075 0.00055091 -0.27541 0.019481 0.023162 0.014966 0.015847 -0.030223 -0.058253 -0.054828 0.027677 -0.045617
0.34375 0.022443 0.024111 0.033666 0.030189 0 0.041644 0.022152 0.029211 0.020502 0.038133 0.0029805 -2.1986 0.0035793 -0.055938 0.023106 0.013802 -0.098042 -0.048578 -0.077501 0.059195 -0.051042 0.045952 -0.040676 -0.025985 -0.0010377 1.5373e-05 -0.00026093 0.00063423 -0.34662 0.023629 0.030576 0.022217 0.037577 -0.036577 -0.061956 -0.051855 0.021193 -0.049672
0.34766 0.023078 0.023749 0.027028 0.051032 0 0.050368 0.025546 0.033878 0.013992 0.04095 0.0030664 -2.2288 8.211e-05 -0.055195 0.020851 0.015911 -0.11268 -0.055191 -0.076471 0.051519 -0.053969 0.031421 -0.05016 -0.027922 -0.00060349 0.00032246 0.00010046 0.00028143 -0.39404 0.026482 0.032542 0.02698 0.049662 -0.043441 -0.064213 -0.047346 0.012946 -0.054703
0.35156 0.021763 0.021556 0.022185 0.055054 0 0.041563 0.023732 0.033033 0.0097462 0.032666 0.016563 -2.2611 -0.00084322 -0.055978 0.017724 0.017867 -0.12239 -0.061238 -0.076768 0.039154 -0.059843 0.014403 -0.061415 -0.030148 -8.8605e-05 0.00066671 6.9266e-05 -0.00020253 -0.39979 0.025739 0.027416 0.028314 0.044107 -0.048944 -0.065231 -0.041962 0.0038828 -0.060236
0.35547 0.019054 0.018781 0.022122 0.039546 0 0.021544 0.019385 0.026751 0.01249 0.01703 0.036496 -2.2696 -0.00068401 -0.06034 0.013249 0.015757 -0.12151 -0.064989 -0.0812 0.021063 -0.069132 -0.0021382 -0.070584 -0.034657 6.064e-05 0.00063729 -0.00017121 -0.00036315 -0.3691 0.021242 0.018039 0.02786 0.0249 -0.049468 -0.065348 -0.036722 -0.0037463 -0.06541
0.35938 0.015596 0.015971 0.021368 0.01395 0 0.0020417 0.017136 0.018855 0.022548 0.0019738 0.052139 -2.2525 -0.0012579 -0.066519 0.0084808 0.0085401 -0.11213 -0.065352 -0.08955 0.0012194 -0.079436 -0.014384 -0.075145 -0.040786 -4.6455e-05 0.00014995 -0.00026044 -2.8152e-05 -0.32485 0.01565 0.0095993 0.027622 0.0044827 -0.04512 -0.064939 -0.031931 -0.0080737 -0.069492
0.36328 0.011876 0.012885 0.015613 -0.0066448 0 -0.0070499 0.018381 0.014482 0.034587 -0.0049301 0.055411 -2.2278 -0.0023434 -0.072307 0.0044175 -0.0025039 -0.097497 -0.061985 -0.10036 -0.017388 -0.088926 -0.021025 -0.075168 -0.046937 2.0221e-05 -0.00042159 -0.00015276 0.00050099 -0.28668 0.012046 0.0055273 0.027784 -0.0054519 -0.037503 -0.063788 -0.027155 -0.0087747 -0.072169
0.36719 0.0082383 0.0092523 0.0085248 -0.012091 0 -0.0029974 0.019409 0.015473 0.040432 -0.0012429 0.04531 -2.209 -0.0033748 -0.075898 0.0018526 -0.015891 -0.080282 -0.054719 -0.1122 -0.032426 -0.096151 -0.021378 -0.071911 -0.051689 0.0004102 -0.00063267 -0.0001745 0.00073182 -0.25501 0.010964 0.0053595 0.026622 -0.0014853 -0.028133 -0.061654 -0.021974 -0.0059154 -0.073133
0.37109 0.0051459 0.0055188 0.0069571 -0.0038392 0 0.0087168 0.015515 0.018115 0.034685 0.0085929 0.027926 -2.1899 -0.0031369 -0.074899 0.0018112 -0.029126 -0.064018 -0.043468 -0.12286 -0.040941 -0.099242 -0.015013 -0.065285 -0.053025 0.00075082 -0.0004426 -0.00059657 0.00047949 -0.21486 0.010032 0.0063286 0.022365 0.010489 -0.019277 -0.05814 -0.015744 1.1857e-05 -0.071918
0.375 0.0033445 0.0028166 0.011298 0.0073107 0 0.018072 0.0067304 0.016247 0.019176 0.016237 0.012087 -2.1567 0.00028017 -0.067299 0.0049955 -0.03712 -0.053505 -0.029742 -0.12818 -0.039888 -0.096265 -0.003975 -0.053158 -0.048877 0.00056727 -0.00024164 -0.0012443 6.7145e-05 -0.15472 0.0066393 0.0065391 0.015042 0.020227 -0.014725 -0.053423 -0.0080224 0.0056905 -0.067807
0.37891 0.0035294 0.0022086 0.014173 0.010347 0 0.017295 -0.0013947 0.0074282 0.0024268 0.015492 0.0034776 -2.1084 0.0054946 -0.056605 0.0095441 -0.039357 -0.047702 -0.016662 -0.12799 -0.032868 -0.089607 0.0071138 -0.0338 -0.041878 -0.00011543 -0.00039695 -0.0016125 7.769e-07 -0.08165 0.00088402 0.0063117 0.0066326 0.020073 -0.014225 -0.049135 5.0071e-06 0.0074478 -0.061655
0.38281 0.0056731 0.0039351 0.0097994 0.0027622 0 0.0067468 -0.0031653 -0.0038927 -0.00615 0.0069622 0.0012287 -2.0619 0.011021 -0.0451 0.01431 -0.036305 -0.045263 -0.0058205 -0.12233 -0.021818 -0.080608 0.016276 -0.0092608 -0.033904 -0.00070713 -0.00082482 -0.0013673 0.00043988 -0.018902 -0.0042081 0.0068053 -0.00039536 0.0095837 -0.017002 -0.046448 0.0074145 0.0031954 -0.053854
0.38672 0.0086809 0.0072595 0.002095 -0.0079057 0 -0.00475 0.0014875 -0.0098875 -0.0032181 -0.0025309 -0.0005207 -2.0343 0.015169 -0.035148 0.018132 -0.029018 -0.044457 0.0014084 -0.11159 -0.0088851 -0.070722 0.02189 0.014191 -0.026969 -0.00064741 -0.0010682 -0.0006857 0.0010103 0.011356 -0.0053757 0.008128 -0.0046681 -0.0045992 -0.021882 -0.046458 0.01327 -0.0087261 -0.044891
0.39063 0.010899 0.010874 0.00056309 -0.010626 0 -0.0065589 0.0070323 -0.0066271 0.0058521 -0.0055106 -0.0072639 -2.0242 0.014372 -0.030868 0.019024 -0.02027 -0.041819 0.0028965 -0.096294 0.0023445 -0.062335 0.022001 0.029965 -0.024769 -1.8586e-05 -0.00079651 -7.7817e-05 0.0011576 0.0051267 -0.002115 0.0092533 -0.0063424 -0.013451 -0.026138 -0.051066 0.015803 -0.030961 -0.03566
0.39453 0.011193 0.013437 0.0083496 -0.00018178 0 0.0047224 0.0079192 0.001959 0.011105 0.00014041 -0.01919 -2.0142 0.0079197 -0.032683 0.016942 -0.014619 -0.035017 0.00012861 -0.079109 0.0090586 -0.056736 0.018552 0.0362 -0.02804 0.00051988 -0.00017994 8.9939e-05 0.0006824 -0.020134 0.0027786 0.0094486 -0.0064056 -0.011928 -0.026827 -0.058809 0.015308 -0.059304 -0.027408
0.39844 0.0096764 0.013977 0.017353 0.018095 0 0.021529 0.0036279 0.0075428 0.005906 0.0097364 -0.030673 -1.9902 -0.0019979 -0.038114 0.01321 -0.013248 -0.025028 -0.0046503 -0.061377 0.011182 -0.053317 0.013691 0.036915 -0.034686 0.0004304 0.00026594 -0.00013666 -7.4838e-05 -0.037884 0.0055108 0.0090817 -0.0057774 -0.0025562 -0.023865 -0.066987 0.013258 -0.088761 -0.02042
0.40234 0.0074333 0.012183 0.017137 0.031784 0 0.030879 -0.001744 0.0050415 -0.0075948 0.015946 -0.03458 -1.9546 -0.013505 -0.045153 0.0088681 -0.016449 -0.013112 -0.010007 -0.043796 0.0086859 -0.051501 0.0085245 0.037644 -0.042894 -0.00012963 0.00019512 -0.00046619 -0.00056002 -0.030968 0.0043738 0.0087874 -0.0049752 0.00676 -0.017658 -0.073413 0.010796 -0.11573 -0.014728
0.40625 0.0055243 0.0085848 0.0072042 0.030417 0 0.024949 -0.0040021 -0.0029767 -0.019994 0.014728 -0.02781 -1.9189 -0.024142 -0.051247 0.0052085 -0.023932 -0.0012263 -0.014393 -0.026959 0.0017712 -0.050436 0.0040121 0.039576 -0.050272 -0.00049423 -0.00023817 -0.00070161 -0.00049261 -0.0030077 0.0010624 0.0083307 -0.0042902 0.0093359 -0.0091735 -0.075468 0.0093238 -0.13614 -0.010185
0.41016 0.0042273 0.0044325 -0.0024828 0.013309 0 0.0074828 -0.0022462 -0.0092133 -0.022123 0.0079729 -0.013553 -1.8861 -0.029711 -0.051845 0.0042498 -0.033542 0.0056431 -0.015985 -0.012209 -0.0097831 -0.048703 -0.00035064 0.038179 -0.052163 -0.00022948 -0.00055696 -0.00085885 -4.8039e-05 0.025066 -0.00078957 0.0068802 -0.0039335 0.0052478 -0.001677 -0.068238 0.011254 -0.14295 -0.0058937
0.41406 0.0031358 0.0011231 -0.003615 -0.0096312 0 -0.0095543 0.001704 -0.0086236 -0.012504 0.0011105 0.0013562 -1.8471 -0.031941 -0.047965 0.0048727 -0.042063 0.0067658 -0.016127 -0.00016082 -0.024223 -0.046265 -0.0068163 0.028044 -0.049304 0.00039295 -0.00043235 -0.00099459 0.00037614 0.030667 0.001291 0.004357 -0.0038302 0.00081554 0.0025948 -0.054577 0.015682 -0.1403 -0.000791
0.41797 0.0018274 -0.00056019 0.00070114 -0.024687 0 -0.015774 0.005765 -0.0024663 0.0014134 -0.0016084 0.011512 -1.7947 -0.033016 -0.040886 0.0058189 -0.048722 0.0024182 -0.015793 0.0082858 -0.041449 -0.043543 -0.016868 0.0091915 -0.04293 0.00070997 3.7508e-05 -0.0010291 0.00051637 0.0058695 0.0062758 0.001872 -0.0032984 0.0023585 0.0031116 -0.036461 0.021772 -0.13078 0.0054487
0.42188 0.00030888 -0.00083531 0.00086133 -0.023735 0 -0.0097986 0.0085762 0.0040556 0.0094449 1.9437e-05 0.016275 -1.7367 -0.03537 -0.032143 0.0056777 -0.053172 -0.0065995 -0.015911 0.012331 -0.061337 -0.04099 -0.031647 -0.011731 -0.034632 0.00040973 0.0004757 -0.00081374 0.00038379 -0.037836 0.010005 0.00038689 -0.0011261 0.01001 -0.00019093 -0.016169 0.02858 -0.11733 0.012987
0.42578 -0.0011496 -0.00062869 -0.005816 -0.0094699 0 0.0014452 0.0088291 0.0073298 0.0072094 0.0029163 0.018988 -1.6896 -0.043608 -0.024429 0.0016582 -0.055728 -0.018414 -0.017782 0.01022 -0.084093 -0.039383 -0.052697 -0.026838 -0.027494 -0.00012848 0.00059016 -0.00034549 0.00014436 -0.079408 0.0082896 -0.00073176 0.003705 0.017411 -0.0067475 0.0023796 0.034545 -0.1048 0.021826
0.42969 -0.0024313 -0.00089298 -0.010705 0.0070807 0 0.0094176 0.0054 0.0080614 -0.00023553 0.003584 0.023243 -1.6595 -0.059773 -0.019841 -0.0080126 -0.058473 -0.028644 -0.021116 0.0028536 -0.10831 -0.038423 -0.07738 -0.03362 -0.024649 -0.00026774 0.00037932 0.00016983 -5.4833e-05 -0.10351 0.0005262 -0.0030976 0.010985 0.017443 -0.013313 0.015561 0.038818 -0.098071 0.031047
0.43359 -0.0036627 -0.002115 -0.0052317 0.014578 0 0.0098847 -0.00087892 0.0089036 -0.002975 0.00041728 0.029475 -1.6335 -0.080016 -0.017181 -0.021701 -0.062216 -0.035309 -0.024262 -0.0064987 -0.13194 -0.036726 -0.10151 -0.035962 -0.025321 0.00017452 4.3074e-05 0.0005126 -0.00014561 -0.10757 -0.0092358 -0.0069917 0.018697 0.0084694 -0.017731 0.024408 0.042499 -0.096534 0.040045
0.4375 -0.0049198 -0.004274 0.0058035 0.0088933 0 0.0038073 -0.0063952 0.010364 0.0046893 -0.0057508 0.03451 -1.5947 -0.10081 -0.015093 -0.037923 -0.066836 -0.037422 -0.025986 -0.015291 -0.15341 -0.033099 -0.12222 -0.038543 -0.028314 0.00072925 -0.00022565 0.00066902 -0.00012062 -0.095682 -0.015086 -0.010224 0.023562 -0.0045813 -0.018874 0.030285 0.046701 -0.098974 0.048637
0.44141 -0.0060368 -0.0070137 0.0070224 -0.0050555 0 -0.0053499 -0.0073756 0.0098028 0.018483 -0.012368 0.034058 -1.5437 -0.1179 -0.011831 -0.054732 -0.071808 -0.034371 -0.025009 -0.020639 -0.171 -0.026268 -0.13663 -0.040606 -0.031876 0.00079717 -0.00034244 0.00079634 -4.4296e-05 -0.067967 -0.013976 -0.010091 0.022637 -0.014637 -0.015895 0.035162 0.052762 -0.10346 0.056761
0.44531 -0.0068728 -0.0097335 -0.0094317 -0.01781 0 -0.014028 -0.0041323 0.0044458 0.026937 -0.016338 0.025968 -1.5007 -0.12081 -0.0032045 -0.067118 -0.074089 -0.024783 -0.019066 -0.014975 -0.18018 -0.013517 -0.13862 -0.035796 -0.031194 0.00029631 -0.00029156 0.00097115 -7.5109e-05 -0.018284 -0.0083913 -0.0066435 0.01508 -0.017812 -0.0075541 0.043981 0.063856 -0.105 0.064778
0.44922 -0.0077355 -0.011676 -0.031497 -0.022344 0 -0.019265 -0.0019545 -0.0051896 0.020665 -0.015455 0.011735 -1.4818 -0.1106 0.010274 -0.073419 -0.071771 -0.011219 -0.01052 0.0017779 -0.18194 0.0027444 -0.13154 -0.018471 -0.024929 -0.00027078 -6.7147e-05 0.0010484 -0.00038204 0.056678 -0.0044479 -0.0034086 0.0028099 -0.015154 0.0032972 0.057851 0.078847 -0.10148 0.073097
0.45313 -0.0093306 -0.012286 -0.037377 -0.018409 0 -0.019228 -0.0064528 -0.015271 0.00039331 -0.009882 -0.004619 -1.4772 -0.090197 0.027268 -0.073803 -0.064451 0.0057176 -0.0011958 0.028827 -0.17692 0.020581 -0.11758 0.0099858 -0.013635 -0.00036893 0.00032546 0.00084278 -0.00094985 0.14763 -0.0068343 -0.0042038 -0.010505 -0.010529 0.015293 0.075667 0.096306 -0.093336 0.08152
0.45703 -0.012072 -0.011737 -0.019381 -0.011708 0 -0.014676 -0.017492 -0.021941 -0.02307 -0.0027189 -0.019147 -1.4563 -0.063206 0.046225 -0.06895 -0.052279 0.025568 0.007191 0.064791 -0.16593 0.038109 -0.098966 0.04133 0.0016369 3.1443e-05 0.00085268 0.0004361 -0.0014677 0.23461 -0.014992 -0.0091468 -0.021487 -0.0076421 0.027219 0.095776 0.11466 -0.08149 0.089648
0.46094 -0.015383 -0.011057 0.005256 -0.0091323 0 -0.0096568 -0.028299 -0.024395 -0.036972 0.0013866 -0.029997 -1.3995 -0.036086 0.064437 -0.060456 -0.03611 0.048145 0.012046 0.10716 -0.15004 0.052404 -0.078756 0.066933 0.018625 0.00049498 0.0014741 0.00021059 -0.0014944 0.30033 -0.023823 -0.014283 -0.028654 -0.0086065 0.037427 0.1147 0.13121 -0.068063 0.096435
0.46484 -0.017798 -0.011407 0.010753 -0.013702 0 -0.0091696 -0.031337 -0.024835 -0.03614 -0.00080202 -0.037528 -1.3214 -0.019415 0.078135 -0.052953 -0.020306 0.07215 0.011452 0.14836 -0.13254 0.060922 -0.061497 0.084095 0.032472 0.00062506 0.0021602 0.00049005 -0.00082215 0.34141 -0.028058 -0.015496 -0.032495 -0.013782 0.044054 0.12635 0.14245 -0.057228 0.099883
0.46875 -0.017965 -0.012966 -0.0098166 -0.022473 0 -0.014749 -0.025224 -0.025852 -0.026218 -0.0087278 -0.042957 -1.26 -0.014327 0.087504 -0.048981 -0.0081703 0.095312 0.0074276 0.18323 -0.11636 0.065647 -0.04841 0.096289 0.041668 0.00042698 0.0028371 0.0011483 0.00029322 0.36568 -0.026216 -0.012632 -0.034232 -0.021636 0.047295 0.13023 0.14893 -0.049767 0.099973
0.47266 -0.01572 -0.014507 -0.035943 -0.028553 0 -0.022183 -0.015644 -0.028077 -0.018385 -0.01831 -0.047022 -1.2411 -0.020071 0.093093 -0.049391 -0.0012104 0.11585 0.0014241 0.20908 -0.10303 0.068226 -0.04003 0.10786 0.04598 0.00016555 0.0033118 0.0016495 0.0012876 0.37918 -0.020851 -0.0094305 -0.034498 -0.028729 0.047224 0.1268 0.15138 -0.045305 0.096962
0.47656 -0.012277 -0.014291 -0.040158 -0.025861 0 -0.024404 -0.0095006 -0.030013 -0.020254 -0.024738 -0.049784 -1.2547 -0.034638 0.095845 -0.054498 -0.00042661 0.13189 -0.0048758 0.22387 -0.093912 0.070633 -0.036603 0.11902 0.045739 -1.9108e-05 0.0033264 0.0015486 0.0017088 0.37753 -0.015594 -0.0094376 -0.033021 -0.031022 0.044136 0.11728 0.15095 -0.042946 0.09145
0.48047 -0.0093414 -0.011626 -0.016187 -0.013645 0 -0.017534 -0.0086527 -0.029501 -0.030308 -0.02547 -0.05117 -1.2667 -0.052312 0.097678 -0.063726 -0.0066315 0.13878 -0.0082919 0.22395 -0.091955 0.076873 -0.039287 0.12587 0.042475 -0.00022394 0.0027837 0.00095629 0.001513 0.35129 -0.012229 -0.012375 -0.029354 -0.026489 0.038801 0.10535 0.15007 -0.039957 0.085508
0.48438 -0.0079038 -0.0076247 0.014985 0.0022475 0 -0.0045505 -0.0094928 -0.025206 -0.039798 -0.02117 -0.051063 -1.2524 -0.065181 0.10033 -0.07303 -0.015079 0.13718 -0.0081858 0.21523 -0.096208 0.087536 -0.04656 0.12426 0.039744 -0.00051197 0.0019477 0.00046026 0.00098912 0.29884 -0.010323 -0.01475 -0.023748 -0.0169 0.034143 0.096757 0.15102 -0.034234 0.082357
0.48828 -0.0076563 -0.0043557 0.026771 0.012578 0 0.0068788 -0.0079355 -0.017374 -0.039929 -0.014471 -0.048485 -1.2167 -0.071707 0.10353 -0.080515 -0.022977 0.12891 -0.0056003 0.20165 -0.10572 0.1008 -0.057752 0.11285 0.038411 -0.00067107 0.0013467 0.00054777 0.00044722 0.2316 -0.0088903 -0.01367 -0.017323 -0.0067475 0.031923 0.093041 0.15366 -0.026295 0.083087
0.49219 -0.0073709 -0.0031079 0.01262 0.010733 0 0.010309 -0.0037646 -0.0080228 -0.028452 -0.0081989 -0.041032 -1.182 -0.07172 0.10674 -0.085019 -0.028471 0.11563 -0.0016143 0.18604 -0.11988 0.11467 -0.07242 0.092579 0.038608 -0.00039296 0.0013711 0.0011089 1.827e-05 0.16556 -0.0077387 -0.0095039 -0.011444 1.502e-05 0.033484 0.094715 0.15745 -0.017131 0.088171
0.49609 -0.0058121 -0.0033602 -0.010539 -0.0023889 0 0.0049328 0.0001177 -0.00046438 -0.010841 -0.0043219 -0.02614 -1.1617 -0.066342 0.10879 -0.08549 -0.029639 0.099701 0.0020624 0.17159 -0.13804 0.12582 -0.090122 0.064511 0.039794 0.00029309 0.001907 0.0015364 -0.00028007 0.10788 -0.0071944 -0.0047754 -0.0068773 0.0025132 0.040498 0.10156 0.16115 -0.0087689 0.097711
0.5 -0.0024988 -0.0033463 -0.02177 -0.018293 0 -0.0046227 0.0017509 0.0024044 0.0042638 -0.0034429 -0.0039799 -1.1486 -0.060777 0.10785 -0.082301 -0.026146 0.085585 0.0027017 0.1618 -0.15893 0.12831 -0.10905 0.029744 0.039227 0.00089187 0.0023874 0.0013228 -0.00039042 0.052436 -0.0070302 -0.0011163 -0.003316 0.0027161 0.053838 0.11018 0.16191 -0.0055722 0.10918
0.50391 0.002081 -0.0015716 -0.015669 -0.026074 0 -0.011785 0.0023133 0.0006177 0.011541 -0.0042376 0.020534 -1.1281 -0.058435 0.10488 -0.078208 -0.021577 0.074652 0.00067355 0.15567 -0.18066 0.12303 -0.12673 -0.0083215 0.035576 0.00088077 0.0022638 0.00054721 -0.00022735 -0.012611 -0.0061795 0.0020108 0.00048464 0.0033254 0.069763 0.11693 0.15962 -0.0074964 0.11884
0.50781 0.0067905 0.0021488 -0.0026109 -0.01947 0 -0.011567 0.0042477 -0.0017074 0.012528 -0.0034141 0.03941 -1.0981 -0.059711 0.10086 -0.074469 -0.018007 0.066614 -0.0033096 0.15224 -0.20262 0.11126 -0.14192 -0.042841 0.028606 0.0002893 0.0014706 -0.0002283 0.00015722 -0.09405 -0.0035695 0.0057041 0.0060541 0.0061319 0.085947 0.12063 0.15486 -0.013727 0.12498
0.51172 0.010474 0.0069028 0.0061005 -0.00085458 0 -0.0025397 0.0081897 0.0013125 0.01377 0.0025584 0.046729 -1.0717 -0.06427 0.096931 -0.072211 -0.01742 0.060658 -0.0082908 0.15031 -0.22432 0.094914 -0.15369 -0.066491 0.018497 -0.00026088 0.00044355 -0.00051124 0.00051418 -0.18938 0.00096926 0.009604 0.01425 0.011702 0.099955 0.1206 0.14854 -0.022927 0.12628
0.51563 0.012607 0.011635 0.0090217 0.02052 0 0.01242 0.012532 0.012425 0.021134 0.014245 0.043425 -1.0622 -0.069745 0.095354 -0.073011 -0.023124 0.054139 -0.012262 0.14764 -0.24512 0.0783 -0.16081 -0.076797 0.0064221 -0.00018974 -0.00030697 -0.00030474 0.00060107 -0.28912 0.0066471 0.012176 0.024411 0.019287 0.10709 0.11676 0.14308 -0.031839 0.12116
0.51953 0.013644 0.015807 0.011045 0.034565 0 0.026638 0.015689 0.027912 0.03464 0.027326 0.037152 -1.0683 -0.072273 0.096633 -0.076545 -0.034438 0.043899 -0.013944 0.14237 -0.26459 0.066616 -0.1656 -0.078501 -0.0043953 0.00038028 -0.00062718 -8.3483e-06 0.00046026 -0.37974 0.012322 0.01287 0.034207 0.026304 0.10601 0.112 0.14093 -0.036982 0.11271
0.52344 0.014776 0.019326 0.01411 0.036395 0 0.032575 0.017809 0.039598 0.047902 0.034814 0.036447 -1.0758 -0.07155 0.099291 -0.08193 -0.048771 0.030049 -0.014024 0.13472 -0.28233 0.060395 -0.17039 -0.079774 -0.012646 0.0006957 -0.00074366 3.8797e-05 0.00042465 -0.44532 0.017039 0.013301 0.04059 0.0288 0.098639 0.10781 0.14198 -0.038596 0.10384
0.52734 0.017143 0.022176 0.01566 0.028617 0 0.027026 0.019902 0.041273 0.052786 0.03269 0.043583 -1.0711 -0.068188 0.10191 -0.088664 -0.064052 0.01352 -0.013346 0.12516 -0.29777 0.059263 -0.17666 -0.085129 -0.017749 0.00018091 -0.00091824 -0.00012674 0.00077447 -0.47243 0.020312 0.015825 0.041471 0.024394 0.086637 0.10486 0.14567 -0.0376 0.096387
0.53125 0.020969 0.024308 0.015373 0.018956 0 0.014988 0.022037 0.033999 0.045763 0.024198 0.052262 -1.05 -0.063653 0.10259 -0.096212 -0.07768 -0.0038316 -0.013188 0.11453 -0.31011 0.061979 -0.18587 -0.091579 -0.019447 -0.00084436 -0.0011463 -0.00020346 0.0013856 -0.45967 0.02242 0.02108 0.037042 0.015948 0.072315 0.10348 0.15084 -0.035741 0.092206
0.53516 0.025272 0.025806 0.018559 0.015171 0 0.0075218 0.02337 0.025207 0.030871 0.018126 0.052622 -1.0143 -0.062664 0.097582 -0.10392 -0.084159 -0.015085 -0.016428 0.10547 -0.31709 0.064414 -0.19909 -0.091799 -0.018392 -0.0013487 -0.0012156 2.1417e-05 0.0017778 -0.42371 0.024542 0.02725 0.029701 0.01146 0.060782 0.10322 0.154 -0.037874 0.093274
0.53906 0.028443 0.02689 0.029548 0.020314 0 0.013387 0.0239 0.022132 0.016796 0.021556 0.039742 -0.96564 -0.066418 0.088424 -0.11124 -0.083598 -0.016906 -0.022736 0.099333 -0.3199 0.063947 -0.21316 -0.08143 -0.016857 -0.00057184 -0.0010132 0.0004618 0.0015632 -0.39125 0.028022 0.031618 0.022627 0.017995 0.054006 0.10312 0.1535 -0.044739 0.096836
0.54297 0.029297 0.02761 0.043335 0.03091 0 0.030848 0.025133 0.025631 0.01047 0.033195 0.01862 -0.90634 -0.074296 0.076718 -0.11778 -0.076381 -0.0078679 -0.031332 0.096501 -0.31911 0.060786 -0.22613 -0.063746 -0.015273 0.0011568 -0.00070357 0.00083027 0.00084429 -0.37909 0.032719 0.032437 0.018106 0.033982 0.052151 0.10343 0.14911 -0.055338 0.10147
0.54688 0.0278 0.027615 0.048132 0.039143 0 0.047636 0.028182 0.030076 0.012518 0.043613 0.0012425 -0.84486 -0.085056 0.064414 -0.12315 -0.063423 0.012547 -0.041136 0.097018 -0.31546 0.05584 -0.23622 -0.047513 -0.013782 0.0026107 -0.00057368 0.0008751 0.00013037 -0.37995 0.035989 0.029341 0.01679 0.047912 0.054873 0.10463 0.14103 -0.068009 0.10586
0.55078 0.024989 0.026399 0.038243 0.038088 0 0.050432 0.03158 0.029187 0.018176 0.042785 -0.0021538 -0.79461 -0.0955 0.055423 -0.12635 -0.046596 0.044546 -0.049838 0.10056 -0.3102 0.05229 -0.24065 -0.040237 -0.011696 0.0027198 -0.00073528 0.00051919 -0.00015807 -0.37042 0.034146 0.022813 0.018081 0.046781 0.061029 0.10842 0.13012 -0.078608 0.10826
0.55469 0.022212 0.023881 0.022256 0.026915 0 0.036156 0.032095 0.02206 0.022308 0.028589 0.0091879 -0.76206 -0.10105 0.053652 -0.12659 -0.031061 0.081272 -0.054688 0.10451 -0.30559 0.055272 -0.23951 -0.042878 -0.0073278 0.0014792 -0.0010258 -0.00014311 -8.2938e-05 -0.33581 0.025966 0.014318 0.020869 0.027953 0.067355 0.11661 0.1191 -0.081739 0.10855
0.55859 0.020323 0.020684 0.01519 0.012237 0 0.014896 0.028264 0.013792 0.0236 0.0089111 0.025867 -0.7367 -0.10163 0.058557 -0.1242 -0.019737 0.11651 -0.05581 0.1069 -0.30218 0.065244 -0.23545 -0.050199 -0.00039361 -0.00012906 -0.0012063 -0.00088217 -7.1119e-05 -0.28736 0.015019 0.0069743 0.023889 0.0032059 0.072576 0.12852 0.10902 -0.077663 0.10813
0.5625 0.019376 0.017768 0.022136 0.0037986 0 0.0016059 0.022502 0.010506 0.024232 -0.0043605 0.035202 -0.69683 -0.097973 0.0695 -0.11935 -0.014219 0.14679 -0.053697 0.10666 -0.29985 0.081623 -0.23002 -0.055608 0.0089443 -0.0010625 -0.0012178 -0.0013632 -0.00042302 -0.25274 0.0077687 0.0047875 0.025756 -0.010001 0.076549 0.14333 0.099987 -0.067554 0.10794
0.56641 0.018879 0.015799 0.032236 0.0070045 0 0.003938 0.018777 0.013778 0.026036 -0.004215 0.030415 -0.6288 -0.09153 0.085285 -0.11238 -0.015653 0.1691 -0.049292 0.10289 -0.29815 0.10292 -0.22481 -0.055891 0.020172 -0.0010617 -0.001208 -0.0012637 -0.00097812 -0.24785 0.0082452 0.0095926 0.025239 -0.0030065 0.079557 0.15974 0.091729 -0.053566 0.10898
0.57031 0.018303 0.014893 0.030859 0.018133 0 0.016793 0.018152 0.019483 0.027639 0.0069633 0.015278 -0.54054 -0.086318 0.10347 -0.10389 -0.025512 0.17837 -0.045483 0.094361 -0.29507 0.12352 -0.2214 -0.052249 0.030937 -0.00065764 -0.0013163 -0.00051158 -0.0012874 -0.25921 0.014094 0.018264 0.021914 0.016872 0.083632 0.17398 0.08248 -0.042523 0.11268
0.57422 0.017456 0.014904 0.016516 0.026772 0 0.027675 0.017515 0.021658 0.025781 0.020223 0.00089868 -0.45429 -0.084222 0.12096 -0.095265 -0.038174 0.17982 -0.044777 0.083807 -0.28966 0.13778 -0.21788 -0.047837 0.038719 -0.0004757 -0.0014743 0.00054228 -0.0010921 -0.25657 0.018283 0.023956 0.016651 0.032943 0.090249 0.18386 0.071196 -0.038912 0.11771
0.57813 0.016538 0.015739 0.0028784 0.024276 0 0.027314 0.013431 0.017554 0.019415 0.027119 -0.00281 -0.38528 -0.084354 0.13739 -0.086754 -0.050534 0.17596 -0.047806 0.072668 -0.28223 0.14434 -0.21225 -0.0447 0.04276 -0.00061913 -0.0014453 0.0012717 -0.00059264 -0.22392 0.015484 0.021612 0.011312 0.033296 0.099574 0.18921 0.058037 -0.043005 0.12312
0.58203 0.015881 0.017199 0.0032715 0.011431 0 0.016353 0.0068588 0.0096683 0.012024 0.025245 0.0054831 -0.32857 -0.085328 0.15278 -0.078426 -0.059793 0.16899 -0.054772 0.062186 -0.27351 0.1429 -0.20274 -0.04267 0.042796 -0.00071229 -0.0010587 0.0012279 -0.00023395 -0.17755 0.007228 0.012945 0.0077846 0.019773 0.11145 0.19035 0.043468 -0.053991 0.12809
0.58594 0.015591 0.01856 0.015456 -0.0015071 0 0.0035173 0.002962 0.0035463 0.0092403 0.018626 0.01786 -0.26702 -0.084029 0.16776 -0.070034 -0.06182 0.16141 -0.065535 0.054001 -0.26537 0.13437 -0.18655 -0.040488 0.039011 -0.00043271 -0.00039571 0.00052358 -0.00025531 -0.1519 0.00067913 0.0055223 0.0070984 0.0046568 0.12522 0.18843 0.028704 -0.069106 0.13156
0.58984 0.01536 0.018596 0.024309 -0.0030057 0 -0.001872 0.0056836 0.0035209 0.013647 0.013619 0.023721 -0.19043 -0.076553 0.18353 -0.060844 -0.05365 0.15514 -0.077685 0.048857 -0.26176 0.1253 -0.16312 -0.037571 0.034417 0.00010853 0.00024077 -0.00024557 -0.00048027 -0.16704 0.0019627 0.0060507 0.0091531 -0.00052045 0.13889 0.18705 0.016109 -0.08028 0.13348
0.59375 0.014647 0.016392 0.019137 0.0099686 0 0.0033262 0.013011 0.0095909 0.021759 0.013834 0.018476 -0.10438 -0.064853 0.19968 -0.050898 -0.038531 0.14962 -0.088806 0.045129 -0.2634 0.12056 -0.13665 -0.034758 0.031727 0.00052288 0.00052491 -0.00051055 -0.00054147 -0.2093 0.010354 0.014077 0.012904 0.006373 0.15168 0.18792 0.0058063 -0.084016 0.13511
0.59766 0.013107 0.012298 0.0054549 0.028866 0 0.014392 0.018451 0.017427 0.026345 0.017636 0.0073889 -0.020714 -0.051464 0.21529 -0.040568 -0.018689 0.14414 -0.097685 0.041556 -0.27004 0.12187 -0.10989 -0.033565 0.032081 0.00059732 0.00030055 -0.00019775 -0.00027488 -0.24283 0.018811 0.022345 0.016612 0.018275 0.1637 0.19123 -0.002751 -0.079514 0.13717
0.60156 0.010923 0.0080115 -0.0021188 0.039849 0 0.022349 0.017364 0.021368 0.022303 0.019735 0.0012404 0.057479 -0.039656 0.2292 -0.030429 0.0031486 0.13787 -0.10329 0.036713 -0.28078 0.13003 -0.085753 -0.034721 0.036216 0.00051033 -0.00034696 0.00028821 0.00012838 -0.23926 0.020177 0.023485 0.018226 0.025764 0.17539 0.19667 -0.010498 -0.06703 0.14031
0.60547 0.0086929 0.005472 0.0030332 0.034282 0 0.020176 0.01135 0.018445 0.010938 0.015694 0.0071009 0.13828 -0.037884 0.23814 -0.022581 0.020995 0.12914 -0.10377 0.02735 -0.29194 0.14358 -0.069803 -0.037298 0.044204 0.00058852 -0.0011416 0.0005114 0.00033724 -0.19789 0.013139 0.016447 0.016254 0.023821 0.18846 0.202 -0.020395 -0.049523 0.14489
0.60938 0.0069542 0.0054452 0.012537 0.015022 0 0.0079702 0.0061321 0.010689 -0.0011093 0.0060758 0.021789 0.22893 -0.048034 0.24181 -0.018504 0.030869 0.11813 -0.10043 0.01296 -0.29776 0.15487 -0.06142 -0.039177 0.052198 0.00090352 -0.0017474 0.00039363 0.00020749 -0.14133 0.0027474 0.0066527 0.010939 0.0141 0.20377 0.20415 -0.034348 -0.034252 0.14883
0.61328 0.0058124 0.0070273 0.013784 -0.0060285 0 -0.00625 0.0056472 0.0037567 -0.0072627 -0.003195 0.033738 0.32489 -0.067285 0.24129 -0.018461 0.032263 0.10539 -0.094237 -0.0056898 -0.29613 0.16006 -0.058325 -0.038539 0.057869 0.0011635 -0.0019387 0.00016698 -0.00011234 -0.095555 -0.0042262 0.00049937 0.0046721 0.0028879 0.22063 0.20242 -0.051987 -0.023205 0.15032
0.61719 0.0050688 0.0084996 0.0051138 -0.016572 0 -0.011535 0.0088704 0.0024991 -0.0060388 -0.0051793 0.032117 0.41346 -0.092235 0.23762 -0.02243 0.025162 0.091203 -0.085878 -0.027751 -0.28597 0.1567 -0.058542 -0.035153 0.059564 0.0010083 -0.0017342 2.3779e-05 -0.0003655 -0.073818 -0.0044274 0.00020994 0.00074715 -0.0028686 0.23798 0.19673 -0.072449 -0.016776 0.14783
0.62109 0.0046744 0.0087226 -0.0024908 -0.011944 0 -0.002292 0.012165 0.0068385 -0.0015368 0.0020661 0.015822 0.48765 -0.11699 0.23242 -0.030096 0.01001 0.075836 -0.076118 -0.051833 -0.26668 0.1424 -0.059341 -0.030341 0.055389 0.00038309 -0.0013802 -8.2314e-05 -0.00043875 -0.074227 0.00061236 0.0036241 0.0010375 0.00039605 0.2538 0.18759 -0.093873 -0.013904 0.1393
0.625 0.0049054 0.0078421 0.0013237 0.0028497 0 0.01623 0.013491 0.011695 0.00070161 0.012995 -0.0051676 0.55376 -0.1293 0.22834 -0.039016 -0.010012 0.058729 -0.06623 -0.074572 -0.24176 0.11859 -0.0573 -0.025666 0.04476 -0.00039371 -0.0011391 -0.0002647 -0.00042854 -0.086515 0.0067682 0.0076706 0.0045572 0.01025 0.26343 0.17811 -0.11108 -0.0078173 0.12324
0.62891 0.0059045 0.0068039 0.013975 0.017518 0 0.030677 0.013398 0.011496 -0.0013142 0.018452 -0.017293 0.62426 -0.12772 0.22535 -0.046137 -0.030299 0.039339 -0.057031 -0.094255 -0.2177 0.092792 -0.053271 -0.021635 0.031511 -0.00090835 -0.0010331 -0.00043098 -0.00048669 -0.098955 0.010465 0.010839 0.008367 0.018981 0.26652 0.17109 -0.12213 0.0057712 0.10337
0.63281 0.0070077 0.006256 0.022634 0.023464 0 0.029654 0.012447 0.0054252 -0.0044594 0.013198 -0.013623 0.70487 -0.11343 0.22235 -0.049953 -0.049257 0.017029 -0.048768 -0.11041 -0.19714 0.068566 -0.048683 -0.0177 0.017629 -0.00097392 -0.0008047 -0.00031578 -0.00062581 -0.10216 0.01021 0.012425 0.010076 0.018495 0.26332 0.16756 -0.12651 0.027969 0.081791
0.63672 0.0067209 0.005851 0.018027 0.018619 0 0.013139 0.0093057 -0.001637 -0.0035877 0.00055116 0.0014611 0.79119 -0.089141 0.21784 -0.049247 -0.065682 -0.0086951 -0.041548 -0.12298 -0.182 0.049059 -0.045226 -0.013427 0.0050559 -0.00070365 -0.00019699 0.00016714 -0.00067869 -0.091209 0.0063798 0.01092 0.009526 0.0067492 0.25465 0.16812 -0.12437 0.058721 0.060703
0.64063 0.0037041 0.004483 0.0032985 0.0075035 0 -0.0073334 0.0024124 -0.0037669 0.003421 -0.010328 0.016471 0.87734 -0.062604 0.20774 -0.042116 -0.078459 -0.038648 -0.03526 -0.13257 -0.17368 0.038596 -0.046415 -0.0093478 -0.0031589 -0.00034335 0.00068518 0.00068602 -0.00044551 -0.066327 0.00041447 0.0047851 0.0080654 -0.009711 0.24281 0.17327 -0.11697 0.095134 0.043836
0.64453 -0.0019528 0.0011846 -0.011022 -0.0028966 0 -0.01847 -0.0070645 4.3478e-06 0.012994 -0.012315 0.021854 0.96439 -0.045896 0.18993 -0.030629 -0.088959 -0.070262 -0.028803 -0.14243 -0.16688 0.035186 -0.052605 -0.0063111 -0.0068437 -9.7287e-05 0.0013279 0.00072593 0.00010329 -0.030158 -0.0058918 -0.0048742 0.006393 -0.020369 0.23275 0.1807 -0.10969 0.12731 0.032201
0.64844 -0.0083931 -0.0040319 -0.018372 -0.0083129 0 -0.016378 -0.015293 0.0042924 0.018005 -0.0062094 0.01631 1.0572 -0.041995 0.1657 -0.01723 -0.098139 -0.10075 -0.021473 -0.15431 -0.15719 0.03547 -0.061382 -0.0039143 -0.0075426 -0.00010049 0.0012087 0.00010963 0.00074258 0.016705 -0.011079 -0.013486 0.003505 -0.019284 0.22605 0.1891 -0.10521 0.15043 0.024226
0.65234 -0.013123 -0.0099778 -0.020419 -0.0097549 0 -0.0088601 -0.019339 0.0022435 0.013223 0.00072904 0.0058439 1.154 -0.051508 0.13643 -0.0036035 -0.10624 -0.12786 -0.012856 -0.16914 -0.1418 0.037366 -0.07058 4.9468e-05 -0.0064108 -0.00044957 0.00030894 -0.00076645 0.0011112 0.076207 -0.014565 -0.016182 -0.0020041 -0.0099356 0.22306 0.1979 -0.10487 0.16196 0.01854
0.65625 -0.014791 -0.014877 -0.021227 -0.011633 0 -0.0069922 -0.019929 -0.0078256 -0.00026853 0.0018961 -0.0025701 1.244 -0.073363 0.10435 0.0083376 -0.11323 -0.1489 -0.0026012 -0.18763 -0.11795 0.038654 -0.077309 0.0080875 -0.0049026 -0.001129 -0.00077865 -0.0012813 0.00096779 0.14648 -0.016533 -0.012296 -0.0097647 -0.0016705 0.22338 0.20673 -0.10956 0.16019 0.013267
0.66016 -0.014127 -0.017408 -0.020771 -0.017036 0 -0.014343 -0.019852 -0.020449 -0.015405 -0.002919 -0.006734 1.3183 -0.099982 0.075401 0.01529 -0.11751 -0.15873 0.0091727 -0.20923 -0.083621 0.037131 -0.076107 0.020675 -0.0054289 -0.0018629 -0.0013094 -0.0011727 0.0004005 0.21521 -0.017174 -0.0063878 -0.017152 -0.0011362 0.22326 0.21533 -0.11865 0.14688 0.0048462
0.66406 -0.013257 -0.017564 -0.01639 -0.024265 0 -0.024192 -0.020003 -0.027644 -0.024226 -0.0085371 -0.0097709 1.3838 -0.12113 0.052577 0.017954 -0.11883 -0.16056 0.020875 -0.23031 -0.045948 0.034208 -0.068754 0.035485 -0.008034 -0.0021311 -0.0010098 -0.00072637 -0.00019263 0.26337 -0.016255 -0.0043914 -0.021262 -0.0070421 0.21877 0.22289 -0.12798 0.13268 -0.006739
0.66797 -0.014034 -0.016708 -0.0091271 -0.027957 0 -0.026896 -0.018374 -0.025754 -0.023794 -0.010598 -0.015844 1.4616 -0.13357 0.036563 0.016773 -0.11719 -0.15622 0.031696 -0.24891 -0.0086132 0.030863 -0.057041 0.049094 -0.012341 -0.0015015 -0.00027579 -0.00038255 -0.00038077 0.28019 -0.013826 -0.0086665 -0.021377 -0.013047 0.20852 0.22813 -0.13579 0.12185 -0.020647
0.67188 -0.016783 -0.01667 -0.0051688 -0.024123 0 -0.019684 -0.01367 -0.018195 -0.018173 -0.010383 -0.025437 1.5674 -0.13542 0.027331 0.01242 -0.11293 -0.14798 0.040962 -0.26324 0.024998 0.027974 -0.043137 0.059488 -0.017818 -7.3166e-05 0.00023386 -0.00023927 -4.0506e-05 0.27598 -0.011344 -0.016775 -0.019425 -0.015141 0.19179 0.22964 -0.14066 0.11772 -0.035664
0.67578 -0.020363 -0.018478 -0.00946 -0.014623 0 -0.0093859 -0.0089305 -0.012022 -0.01486 -0.013429 -0.034467 1.6929 -0.12577 0.023996 0.005969 -0.10704 -0.1398 0.047793 -0.27042 0.049972 0.026563 -0.03101 0.066886 -0.023453 0.0014166 0.0001926 -3.6386e-05 0.00053367 0.27759 -0.011408 -0.024599 -0.018119 -0.015553 0.16849 0.22409 -0.14073 0.12383 -0.049013
0.67969 -0.023242 -0.021671 -0.019445 -0.006676 0 -0.0060236 -0.0097268 -0.012031 -0.018644 -0.023524 -0.037821 1.8089 -0.11147 0.021638 -0.00022693 -0.10254 -0.13689 0.052966 -0.2706 0.066202 0.025893 -0.023998 0.072374 -0.028114 0.0020577 -0.0001827 0.00038933 0.00087745 0.30716 -0.015599 -0.029923 -0.018867 -0.019377 0.14371 0.21008 -0.13643 0.13644 -0.057213
0.68359 -0.024567 -0.024797 -0.027399 -0.0073712 0 -0.013925 -0.017951 -0.017744 -0.027984 -0.038169 -0.034111 1.8885 -0.097751 0.017239 -0.0050347 -0.1009 -0.13995 0.057954 -0.26657 0.077902 0.024519 -0.020614 0.076336 -0.031877 0.0014984 -0.0004474 0.00077845 0.00076612 0.36345 -0.022419 -0.032849 -0.02146 -0.028069 0.12164 0.19036 -0.12929 0.14996 -0.060011
0.6875 -0.024512 -0.026635 -0.028999 -0.017853 0 -0.028463 -0.028353 -0.025154 -0.036763 -0.049822 -0.027478 1.9307 -0.086635 0.0095061 -0.0079385 -0.10276 -0.14873 0.063661 -0.25996 0.087757 0.021546 -0.018996 0.078654 -0.03498 0.00029358 -0.00037531 0.00071249 0.00040602 0.42401 -0.02799 -0.03369 -0.025273 -0.037 0.10459 0.16726 -0.11985 0.16138 -0.057483
0.69141 -0.023926 -0.027072 -0.027644 -0.032305 0 -0.040457 -0.032839 -0.030588 -0.039684 -0.051599 -0.024731 1.9609 -0.079357 -0.0023599 -0.0086325 -0.10835 -0.16223 0.070961 -0.25262 0.098668 0.016168 -0.016609 0.080201 -0.03781 -0.0005116 -6.7855e-05 0.00018831 0.00020901 0.46595 -0.029533 -0.031839 -0.030075 -0.039587 0.094408 0.14374 -0.10861 0.16798 -0.050179
0.69531 -0.023742 -0.026852 -0.029206 -0.042532 0 -0.043431 -0.02872 -0.032974 -0.036545 -0.042316 -0.029939 2.0079 -0.074828 -0.018371 -0.0069602 -0.11705 -0.17633 0.080973 -0.24762 0.115 0.0076559 -0.006766 0.083175 -0.041226 -0.00025564 0.00030747 -0.00022513 0.0003582 0.48402 -0.028263 -0.027267 -0.035412 -0.033569 0.09337 0.12746 -0.095266 0.16682 -0.039592
0.69922 -0.024469 -0.026589 -0.034001 -0.043979 0 -0.037586 -0.021879 -0.033335 -0.031885 -0.027028 -0.040723 2.0794 -0.068871 -0.034818 -0.0047697 -0.12543 -0.18568 0.091919 -0.24532 0.13468 -0.0013906 0.010882 0.089078 -0.045191 0.00078016 0.00076456 5.6886e-05 0.0006033 0.48849 -0.028303 -0.022309 -0.039675 -0.023192 0.09591 0.12018 -0.080528 0.16258 -0.029319
0.70313 -0.025879 -0.026108 -0.036274 -0.038172 0 -0.028381 -0.020766 -0.033084 -0.030567 -0.013434 -0.049397 2.1581 -0.06048 -0.050136 -0.0029202 -0.13217 -0.1883 0.10253 -0.24525 0.15531 -0.0094118 0.034948 0.096291 -0.049223 0.0016475 0.0014163 0.00093521 0.0005122 0.48745 -0.03221 -0.020599 -0.040588 -0.01564 0.099303 0.12107 -0.064912 0.15765 -0.020469
0.70703 -0.026989 -0.024789 -0.031851 -0.030182 0 -0.022031 -0.027354 -0.032901 -0.033268 -0.0073731 -0.048474 2.2196 -0.049455 -0.063131 -0.0021001 -0.13642 -0.18301 0.11164 -0.24681 0.17443 -0.015069 0.063456 0.10038 -0.052748 0.0015919 0.0021911 0.0016217 -6.0807e-05 0.47467 -0.037639 -0.023485 -0.037075 -0.01551 0.10126 0.12841 -0.049072 0.15381 -0.013777
0.71094 -0.026517 -0.022455 -0.023983 -0.024119 0 -0.021468 -0.034861 -0.032503 -0.035729 -0.010182 -0.036485 2.2538 -0.036893 -0.072451 -0.0031496 -0.13751 -0.16885 0.11748 -0.24897 0.18795 -0.016459 0.092547 0.097665 -0.054615 0.00069551 0.0027497 0.0014373 -0.00077255 0.43643 -0.038924 -0.027915 -0.030488 -0.022063 0.098962 0.13837 -0.034324 0.15284 -0.0098485
0.71484 -0.023737 -0.019752 -0.019509 -0.020593 0 -0.024871 -0.034836 -0.030733 -0.032333 -0.018633 -0.019561 2.2706 -0.027384 -0.078271 -0.0059126 -0.13722 -0.14984 0.11915 -0.25039 0.19235 -0.012974 0.11552 0.088721 -0.053554 -0.00027851 0.0027693 0.00057265 -0.0010821 0.36884 -0.032407 -0.028713 -0.023621 -0.030537 0.091526 0.14241 -0.022864 0.1536 -0.0079404
0.71875 -0.019191 -0.017574 -0.019948 -0.017564 0 -0.027157 -0.025941 -0.02604 -0.021084 -0.026822 -0.0072412 2.2881 -0.022777 -0.082407 -0.0089724 -0.13794 -0.1318 0.11831 -0.25114 0.19003 -0.0066351 0.13127 0.078019 -0.05024 -0.00064406 0.0023001 -7.6957e-05 -0.00076014 0.28629 -0.020265 -0.023467 -0.018381 -0.035454 0.081611 0.13782 -0.014741 0.15324 -0.006736
0.72266 -0.014598 -0.01619 -0.019091 -0.012944 0 -0.023644 -0.015058 -0.017765 -0.0059955 -0.029189 -0.0055223 2.3167 -0.023269 -0.085712 -0.011348 -0.14086 -0.11784 0.11595 -0.25156 0.18263 0.0015053 0.13999 0.069787 -0.045311 -0.00038416 0.0017688 0.00010557 -0.00010975 0.21235 -0.0089807 -0.01506 -0.014616 -0.0335 0.070846 0.12426 -0.0097225 0.15026 -0.0057605
0.72656 -0.011807 -0.015068 -0.010875 -0.0066299 0 -0.01394 -0.0099826 -0.0077198 0.0051032 -0.023606 -0.012477 2.3543 -0.028317 -0.08901 -0.012029 -0.14693 -0.11075 0.11316 -0.25208 0.17219 0.010334 0.14265 0.06433 -0.039635 -2.3875e-05 0.0015784 0.00072935 0.00031905 0.16357 -0.0039998 -0.0091468 -0.01129 -0.025068 0.060939 0.10256 -0.0072531 0.14345 -0.0046453
0.73047 -0.011556 -0.013619 0.0018774 -0.00088116 0 -0.0031507 -0.011944 -0.00021242 0.0059401 -0.012835 -0.01993 2.3933 -0.034748 -0.093382 -0.0090103 -0.15693 -0.1149 0.11166 -0.25358 0.16232 0.018239 0.14206 0.058652 -0.03542 1.2948e-05 0.0017233 0.00078698 0.00023136 0.14225 -0.0057901 -0.0090663 -0.0084289 -0.014189 0.054732 0.077063 -0.005677 0.13189 -0.0032796
0.73438 -0.013023 -0.011996 0.0091298 0.00079739 0 0.0013996 -0.015639 0.0005765 -0.0034278 -0.0029431 -0.019876 2.4306 -0.037465 -0.098836 -0.0031197 -0.16791 -0.12606 0.11159 -0.25554 0.15526 0.024659 0.14282 0.050531 -0.034164 -0.000155 0.0018394 -0.00019319 -0.00018674 0.14143 -0.010663 -0.013182 -0.0073379 -0.0064532 0.051858 0.056377 -0.002592 0.11945 -0.0019987
0.73828 -0.014558 -0.011054 0.004593 -0.0042126 0 -0.003859 -0.015659 -0.0057426 -0.016049 0.00078889 -0.010553 2.4682 -0.035312 -0.10503 0.0042597 -0.17794 -0.14054 0.11232 -0.25694 0.15074 0.029665 0.14569 0.041267 -0.035918 -8.8599e-05 0.0016304 -0.0015023 -0.00050997 0.15211 -0.014695 -0.016881 -0.0086837 -0.0052881 0.051097 0.043397 0.0024666 0.10855 -0.00085608
0.74219 -0.014956 -0.011479 -0.006823 -0.015239 0 -0.015024 -0.011623 -0.014552 -0.02253 -0.0024654 0.0025795 2.5067 -0.028187 -0.11159 0.011771 -0.18567 -0.15542 0.11328 -0.25674 0.14826 0.033284 0.15058 0.033918 -0.040443 0.00036337 0.0011921 -0.0019014 -0.00050334 0.16438 -0.01646 -0.016771 -0.010795 -0.0090664 0.051327 0.039429 0.0094793 0.10083 0.00024094
0.74609 -0.014207 -0.013043 -0.01421 -0.027232 0 -0.023208 -0.0070521 -0.01932 -0.017642 -0.0089123 0.011486 2.5396 -0.017045 -0.11791 0.01731 -0.18957 -0.16697 0.11364 -0.25337 0.14677 0.035498 0.15646 0.029198 -0.04708 0.00077307 0.00087179 -0.00094217 -0.00030528 0.16624 -0.016542 -0.013026 -0.010552 -0.012103 0.05091 0.044843 0.017895 0.098004 0.0016004
0.75 -0.013208 -0.014779 -0.012671 -0.032777 0 -0.021812 -0.0047936 -0.016775 -0.0042775 -0.013697 0.011829 2.5569 -0.0068411 -0.12248 0.017208 -0.1894 -0.17107 0.11264 -0.245 0.14463 0.036214 0.16007 0.024246 -0.053385 0.00052153 0.00084396 0.00046682 -0.00022163 0.1489 -0.015672 -0.0084099 -0.0063628 -0.0096738 0.047274 0.054403 0.025285 0.099808 0.0042719
0.75391 -0.012856 -0.015835 -0.0081264 -0.027052 0 -0.012308 -0.0049938 -0.0095612 0.0085009 -0.015027 0.0057873 2.5553 -0.00075824 -0.12457 0.01174 -0.18811 -0.16996 0.11102 -0.23368 0.14203 0.036062 0.1608 0.016383 -0.057579 -0.00051553 0.0009118 0.0009262 -0.00038694 0.11742 -0.014245 -0.0058327 -0.00016586 -0.0028702 0.040443 0.061041 0.030277 0.10265 0.0085424
0.75781 -0.013373 -0.01606 -0.0095538 -0.012372 0 -0.0030959 -0.0070984 -0.0038261 0.012178 -0.015156 -0.00057391 2.5447 0.00063812 -0.12359 0.0013002 -0.18727 -0.16525 0.1094 -0.22102 0.13975 0.035509 0.15931 0.0079061 -0.059052 -0.0017126 0.0007837 -1.7965e-05 -0.00064362 0.093687 -0.013315 -0.0068023 0.0038207 0.0017267 0.03058 0.062024 0.032561 0.10489 0.014453
0.76172 -0.014305 -0.01578 -0.018275 0.0020788 0 -0.002278 -0.011722 -0.0039657 0.0051382 -0.017484 -0.0028433 2.5427 -0.0024504 -0.1191 -0.013303 -0.18836 -0.15889 0.10838 -0.20886 0.13882 0.035131 0.15676 0.0060289 -0.057516 -0.0021782 0.00049981 -0.0013839 -0.00072437 0.10255 -0.014707 -0.011143 0.0025281 -0.0020286 0.01808 0.055497 0.032177 0.10515 0.021859
0.76563 -0.014992 -0.015173 -0.026951 0.006399 0 -0.010804 -0.018939 -0.0093432 -0.0064851 -0.022675 -0.001995 2.5607 -0.0077523 -0.1102 -0.030199 -0.19349 -0.15426 0.10891 -0.20127 0.1417 0.036427 0.15662 0.01689 -0.053104 -0.0015343 0.00047103 -0.0017539 -0.000515 0.15035 -0.01908 -0.017057 -0.0036572 -0.013644 0.0037482 0.040414 0.029913 0.10209 0.030058
0.76953 -0.01497 -0.014068 -0.028682 -0.0023366 0 -0.021976 -0.025384 -0.015692 -0.014245 -0.027486 -0.0033503 2.5935 -0.010241 -0.098851 -0.045479 -0.20146 -0.15319 0.11051 -0.20041 0.14896 0.040527 0.16184 0.039195 -0.048352 -0.00024752 0.0010143 -0.00072811 -0.00013599 0.21631 -0.023974 -0.021349 -0.011729 -0.025591 -0.010233 0.023113 0.028162 0.097609 0.037018
0.77344 -0.014044 -0.012349 -0.024411 -0.017401 0 -0.027239 -0.025307 -0.019319 -0.014512 -0.027307 -0.011803 2.6231 -0.0086886 -0.087171 -0.057556 -0.21015 -0.15467 0.11221 -0.20532 0.15926 0.047154 0.1718 0.064114 -0.04477 0.00078563 0.0018753 0.00068612 0.00019795 0.26733 -0.024818 -0.020721 -0.018783 -0.029301 -0.022622 0.0079551 0.027678 0.093438 0.041534
0.77734 -0.012177 -0.010338 -0.019763 -0.027482 0 -0.022764 -0.016165 -0.019864 -0.01118 -0.020053 -0.027237 2.6347 -0.003161 -0.076769 -0.065587 -0.21796 -0.15756 0.11327 -0.21492 0.17128 0.055774 0.18527 0.081949 -0.043195 0.00098079 0.0023236 0.0011389 0.00036664 0.283 -0.018851 -0.014184 -0.023757 -0.022006 -0.032494 -0.0025923 0.028559 0.090496 0.042747
0.78125 -0.0094348 -0.008534 -0.016404 -0.025398 0 -0.011455 -0.0027534 -0.019357 -0.011635 -0.0080605 -0.043717 2.6302 0.005319 -0.069561 -0.069001 -0.223 -0.16012 0.11288 -0.22742 0.18315 0.065405 0.20006 0.089116 -0.044315 0.00044971 0.0018253 0.00031341 0.00040605 0.26717 -0.0082144 -0.0046291 -0.026865 -0.0083404 -0.03884 -0.0063897 0.030493 0.08953 0.039785
0.78516 -0.0060622 -0.0069422 -0.0099985 -0.013113 0 0.00018185 0.0058553 -0.01921 -0.019596 0.0033819 -0.052996 2.6254 0.011731 -0.069013 -0.068035 -0.22255 -0.15874 0.11023 -0.23794 0.19018 0.072632 0.20977 0.088758 -0.048116 -0.00024952 0.00064326 -0.00081621 0.00042529 0.2364 0.0012992 0.0026274 -0.02807 0.0039389 -0.039751 -0.0029787 0.031486 0.089852 0.03167
0.78906 -0.0025292 -0.0048643 0.002152 0.00088584 0 0.0067723 0.0045957 -0.018486 -0.031153 0.0094856 -0.049707 2.6354 0.013027 -0.07346 -0.065936 -0.21877 -0.1537 0.10678 -0.24368 0.19118 0.075615 0.21226 0.085035 -0.052356 -0.00066191 -0.00028931 -0.0010578 0.00048888 0.19954 0.0050274 0.0038084 -0.026609 0.0095073 -0.037001 0.0020026 0.030374 0.08902 0.021264
0.79297 0.00058975 -0.0016087 0.014195 0.0088594 0 0.0067834 -0.0025845 -0.015008 -0.037459 0.0088017 -0.034594 2.6602 0.0089875 -0.081889 -0.063955 -0.21315 -0.14594 0.10344 -0.24392 0.18563 0.073776 0.2075 0.077668 -0.056112 -0.00074749 -0.00017675 -0.00022801 0.00056662 0.15062 0.0031672 -0.00026756 -0.021906 0.0076881 -0.03145 0.006226 0.027173 0.086005 0.010045
0.79688 0.0028637 0.0025114 0.016145 0.0091883 0 0.0023863 -0.0066438 -0.0078401 -0.03174 0.0037035 -0.013805 2.6863 0.00026327 -0.093036 -0.06315 -0.20731 -0.13677 0.10101 -0.23859 0.17344 0.067049 0.19625 0.062635 -0.058671 -0.00074957 0.00090357 0.00073397 0.0005697 0.080978 -8.4855e-05 -0.0050492 -0.014448 0.0010786 -0.024146 0.00783 0.022296 0.080162 -0.0004833
0.80078 0.0042147 0.0060232 0.0059334 0.0058655 0 -0.0023004 -0.0024154 0.0014255 -0.01473 -0.0014566 0.0049587 2.7008 -0.010293 -0.10475 -0.064747 -0.20409 -0.12909 0.10059 -0.2284 0.15443 0.056007 0.18098 0.037961 -0.059411 -0.00086159 0.0020599 0.00080492 0.00043232 -0.0045986 -0.0007864 -0.0062796 -0.0054993 -0.0065291 -0.016959 0.0050169 0.017326 0.071243 -0.0077686
0.80469 0.0049406 0.0073662 -0.0057015 0.0038395 0 -0.0034279 0.0067608 0.0096178 0.0057673 -0.0031228 0.016713 2.7028 -0.01635 -0.11418 -0.068399 -0.20552 -0.12643 0.10158 -0.21791 0.13174 0.044685 0.16789 0.00797 -0.059556 -0.0010476 0.0023977 -7.5757e-05 0.00018433 -0.086537 0.0015573 -0.0032899 0.0037944 -0.011141 -0.012614 -0.00020512 0.015387 0.062026 -0.010142
0.80859 0.0055243 0.0062971 -0.0052751 0.0049581 0 0.00044643 0.013285 0.014142 0.020543 -0.00048317 0.021286 2.7007 -0.016226 -0.12087 -0.072934 -0.21076 -0.129 0.10249 -0.21024 0.10837 0.035742 0.15927 -0.018859 -0.060555 -0.001123 0.0018091 -0.0010051 -3.8011e-05 -0.14546 0.0046931 0.0013914 0.012641 -0.0094573 -0.01179 -0.00522 0.017223 0.054695 -0.008425
0.8125 0.0063418 0.0042942 0.0085539 0.0074813 0 0.007193 0.013296 0.014555 0.025258 0.0045691 0.022333 2.6998 -0.0099517 -0.12483 -0.077649 -0.21905 -0.13664 0.10234 -0.20709 0.086048 0.030429 0.1556 -0.036386 -0.063249 -0.0009369 0.00099952 -0.0010598 -7.5035e-05 -0.17758 0.0066868 0.0051183 0.020033 -0.00086243 -0.014713 -0.008767 0.022827 0.050271 -0.0032538
0.81641 0.007463 0.003526 0.022556 0.0083762 0 0.012228 0.0097401 0.012636 0.022744 0.0093081 0.024323 2.6971 0.0014326 -0.12643 -0.081825 -0.22929 -0.14872 0.10013 -0.20983 0.066445 0.029573 0.15652 -0.045106 -0.068347 -0.00047594 0.00076036 -0.00015299 0.00011534 -0.19549 0.007694 0.0073794 0.024572 0.010954 -0.021265 -0.0098604 0.031685 0.049415 0.0044276
0.82031 0.008703 0.0052827 0.022914 0.0058599 0 0.011973 0.0079907 0.011183 0.020053 0.012392 0.02952 2.6886 0.012733 -0.12679 -0.084263 -0.23908 -0.16352 0.094724 -0.22056 0.053139 0.033274 0.15877 -0.050273 -0.076354 0.00013485 0.0012164 0.0010009 0.00037813 -0.21536 0.0088993 0.0092218 0.025486 0.019539 -0.030451 -0.0085348 0.04123 0.051733 0.012539
0.82422 0.0098964 0.0091964 0.010513 0.00069492 0 0.0072341 0.0098342 0.012343 0.022815 0.014597 0.036687 2.6811 0.018662 -0.12767 -0.08528 -0.24686 -0.17752 0.08848 -0.23495 0.045238 0.037442 0.15783 -0.056281 -0.084592 0.00067349 0.0017545 0.0016246 0.00045486 -0.2444 0.010564 0.011286 0.023872 0.020481 -0.038953 -0.0077844 0.048154 0.053596 0.019064
0.82813 0.011149 0.013756 0.00018628 -0.003794 0 0.0032121 0.012584 0.016361 0.031026 0.017474 0.042075 2.6896 0.018472 -0.1294 -0.085063 -0.25242 -0.1894 0.083002 -0.25083 0.042346 0.040415 0.15285 -0.063073 -0.091445 0.00089644 0.0016479 0.0014922 0.00021432 -0.27892 0.011811 0.013131 0.022387 0.015431 -0.045353 -0.0087802 0.051673 0.053698 0.023607
0.83203 0.01279 0.017469 0.0044988 -0.0029287 0 0.0054542 0.013348 0.021463 0.039146 0.02125 0.041971 2.7206 0.012601 -0.13205 -0.083792 -0.25577 -0.19802 0.079688 -0.26606 0.043916 0.041035 0.14392 -0.067482 -0.095511 0.00067897 0.00073787 0.00090058 -0.0001834 -0.31072 0.012211 0.014393 0.023139 0.010964 -0.048581 -0.012158 0.051633 0.051348 0.026099
0.83594 0.015015 0.019657 0.020136 0.0066352 0 0.01496 0.012598 0.025068 0.040342 0.024136 0.035245 2.7588 0.0036354 -0.13533 -0.081608 -0.25711 -0.20161 0.080536 -0.27738 0.049294 0.038314 0.13275 -0.067035 -0.094743 0.00015996 -0.00046105 0.00023554 -0.00038192 -0.33287 0.012853 0.015786 0.025689 0.012716 -0.047352 -0.018026 0.048755 0.04652 0.026887
0.83984 0.017571 0.020479 0.0319 0.02358 0 0.026878 0.012919 0.025574 0.031848 0.023875 0.024304 2.7765 -0.00011121 -0.13791 -0.078726 -0.2574 -0.19837 0.085676 -0.2809 0.056288 0.033989 0.12584 -0.061948 -0.088745 -0.00027564 -0.0012602 -0.00031035 -0.00014241 -0.34065 0.015268 0.01829 0.027341 0.02024 -0.042448 -0.023551 0.047042 0.042704 0.02784
0.84375 0.01985 0.020541 0.02929 0.040683 0 0.0341 0.015308 0.023322 0.017448 0.02011 0.013738 2.7612 0.004962 -0.13902 -0.075406 -0.25722 -0.18873 0.0923 -0.27679 0.063075 0.030717 0.12657 -0.053931 -0.080127 -0.00025885 -0.0013742 -0.00066629 0.00040566 -0.33122 0.0194 0.021499 0.025613 0.027629 -0.036581 -0.026463 0.049045 0.04282 0.030158
0.84766 0.021387 0.020547 0.016984 0.048185 0 0.032641 0.018155 0.019935 0.0050404 0.01521 0.0074233 2.7334 0.019799 -0.13829 -0.071772 -0.25661 -0.1724 0.098567 -0.26499 0.068917 0.029844 0.1363 -0.044206 -0.07048 0.00023349 -0.0010529 -0.00073398 0.00083901 -0.30562 0.023136 0.023522 0.020477 0.029215 -0.031419 -0.026013 0.05575 0.048199 0.034237
0.85156 0.022273 0.021111 0.0084628 0.040687 0 0.024345 0.020014 0.01677 0.0008773 0.012682 0.0060099 2.7327 0.044171 -0.13545 -0.067968 -0.25547 -0.14934 0.10258 -0.24587 0.073249 0.032457 0.15552 -0.033365 -0.0615 0.00080702 -0.00073688 -0.00044703 0.00080137 -0.27139 0.024153 0.023043 0.014213 0.02467 -0.028656 -0.021975 0.067607 0.059615 0.040219
0.85547 0.02303 0.022523 0.011354 0.02233 0 0.015177 0.022002 0.014133 0.0049642 0.014592 0.0067061 2.7819 0.074629 -0.13005 -0.064418 -0.25326 -0.11935 0.10095 -0.22029 0.075347 0.039537 0.18309 -0.022783 -0.056197 0.00096879 -0.00064002 5.231e-05 0.00032048 -0.24096 0.022166 0.021268 0.009307 0.018837 -0.031703 -0.016062 0.084029 0.076559 0.047574
0.85938 0.024057 0.024487 0.021156 0.0050951 0 0.011111 0.026208 0.012021 0.011433 0.020261 0.0057173 2.8632 0.10184 -0.12342 -0.061597 -0.2502 -0.088276 0.095042 -0.19428 0.075792 0.047962 0.21033 -0.01519 -0.054448 0.00057695 -0.0006472 0.00042266 -0.00022304 -0.22558 0.019187 0.02122 0.0067166 0.017096 -0.040019 -0.013046 0.10036 0.092525 0.054274
0.86328 0.025235 0.026181 0.028623 0.00044632 0 0.014783 0.032018 0.011262 0.013726 0.02701 0.0016492 2.9331 0.12239 -0.11643 -0.059719 -0.24674 -0.060393 0.086848 -0.17138 0.074573 0.055834 0.23278 -0.01321 -0.05504 -1.3621e-05 -0.00054064 0.0003884 -0.00044578 -0.23023 0.017657 0.024765 0.0061164 0.021083 -0.052241 -0.014796 0.11453 0.10375 0.059498
0.86719 0.026156 0.026803 0.030177 0.010751 0 0.024472 0.035534 0.013323 0.010271 0.031876 -0.0027821 2.9617 0.1346 -0.1098 -0.058921 -0.24333 -0.039331 0.078113 -0.15427 0.071397 0.061929 0.24735 -0.017473 -0.056766 -0.00027376 -0.00026319 -2.1268e-05 -0.00029608 -0.25395 0.018512 0.030481 0.0072995 0.028205 -0.066954 -0.02207 0.12536 0.10755 0.062857
0.87109 0.026708 0.026281 0.029134 0.027722 0 0.035133 0.033633 0.018609 0.0058272 0.032825 -0.0022966 2.9598 0.1377 -0.10455 -0.05935 -0.24065 -0.030188 0.071283 -0.1464 0.065449 0.065065 0.25063 -0.026522 -0.057741 1.2434e-05 3.0434e-05 -0.00053209 -6.6064e-05 -0.29371 0.020985 0.034737 0.010793 0.034182 -0.081908 -0.034852 0.13197 0.10086 0.064217
0.875 0.027302 0.025451 0.028536 0.039264 0 0.040842 0.028069 0.025214 0.0074118 0.02925 0.0070511 2.9674 0.13642 -0.10206 -0.060736 -0.23939 -0.037889 0.069249 -0.14961 0.054947 0.066052 0.2419 -0.038509 -0.05485 0.00057025 0.00011784 -0.00089427 -9.4529e-05 -0.34637 0.023812 0.034928 0.016996 0.035665 -0.091991 -0.047754 0.13596 0.083498 0.065255
0.87891 0.028388 0.025442 0.026564 0.038888 0 0.038064 0.024284 0.030021 0.018417 0.022383 0.024452 3.0152 0.13727 -0.10171 -0.0622 -0.23877 -0.055619 0.07067 -0.15769 0.040755 0.067848 0.22777 -0.052443 -0.048185 0.00092674 -0.00013879 -0.0010338 -0.00045566 -0.40677 0.026234 0.031556 0.025094 0.03146 -0.095193 -0.054546 0.14052 0.062381 0.068128
0.88281 0.029774 0.026737 0.020649 0.029881 0 0.028384 0.025663 0.031482 0.035822 0.0156 0.04403 3.0992 0.14244 -0.10278 -0.063216 -0.23797 -0.078849 0.074464 -0.16662 0.023627 0.072063 0.21122 -0.067431 -0.038145 0.0008564 -0.00075007 -0.00095286 -0.00090923 -0.46589 0.027943 0.027311 0.033182 0.023026 -0.090383 -0.051987 0.14682 0.041101 0.073923
0.88672 0.030583 0.028769 0.013765 0.021436 0 0.018337 0.029716 0.031199 0.052402 0.013554 0.058054 3.19 0.15323 -0.10429 -0.063262 -0.23607 -0.10241 0.079347 -0.17211 0.004681 0.080046 0.19507 -0.081166 -0.025471 0.00053096 -0.001621 -0.0006099 -0.0011234 -0.51322 0.028692 0.024569 0.039453 0.01461 -0.076963 -0.037632 0.15563 0.02312 0.083447
0.89063 0.030062 0.030408 0.01309 0.020766 0 0.015251 0.030814 0.032271 0.061605 0.01951 0.061562 3.2631 0.1691 -0.10339 -0.06124 -0.23082 -0.11579 0.083072 -0.16571 -0.013116 0.093496 0.183 -0.090204 -0.011935 0.0002621 -0.0025524 -3.1286e-05 -0.00094993 -0.54192 0.028477 0.023999 0.043031 0.011891 -0.05402 -0.008285 0.16674 0.013924 0.097569
0.89453 0.028458 0.030875 0.021525 0.027911 0 0.021517 0.026586 0.03583 0.061154 0.032397 0.055277 3.319 0.18365 -0.096883 -0.056961 -0.22143 -0.11309 0.084477 -0.14545 -0.026047 0.10958 0.17498 -0.092572 -0.00040615 0.0001559 -0.0032419 0.00047169 -0.00052622 -0.55134 0.028011 0.025141 0.043707 0.018389 -0.027047 0.028422 0.17656 0.01328 0.11335
0.89844 0.026978 0.030258 0.032839 0.036677 0 0.032203 0.020693 0.039439 0.053391 0.04639 0.04493 3.3757 0.19349 -0.083949 -0.050844 -0.20871 -0.096435 0.083981 -0.11512 -0.033375 0.12532 0.16928 -0.090112 0.0080962 5.6326e-05 -0.0033785 0.0003801 -0.00015008 -0.54478 0.028487 0.027441 0.041399 0.031881 -0.00049664 0.065658 0.18276 0.018459 0.12815
0.90234 0.026753 0.029228 0.037591 0.03993 0 0.038799 0.0188 0.03934 0.043188 0.054277 0.037475 3.4467 0.19695 -0.064245 -0.043267 -0.19348 -0.068463 0.081841 -0.078309 -0.035122 0.13864 0.16461 -0.08758 0.012988 -0.00019531 -0.0028355 -0.00054084 -4.3134e-05 -0.52607 0.030447 0.030221 0.036452 0.04467 0.022494 0.098827 0.18386 0.027565 0.14003
0.90625 0.027797 0.02838 0.033528 0.034754 0 0.036352 0.022379 0.034433 0.035343 0.052397 0.036716 3.5308 0.19298 -0.03785 -0.0348 -0.177 -0.033622 0.078375 -0.040213 -0.032002 0.14719 0.15945 -0.088742 0.013848 -0.00051065 -0.0018163 -0.0017941 -0.00017862 -0.49937 0.032938 0.032064 0.030476 0.048868 0.038438 0.12297 0.17846 0.038301 0.14685
0.91016 0.029004 0.02783 0.027877 0.02419 0 0.027592 0.027358 0.027811 0.032529 0.043043 0.041138 3.6203 0.18346 -0.007402 -0.027237 -0.16264 -0.0038618 0.072666 -0.012874 -0.028471 0.1479 0.15176 -0.093017 0.010631 -0.00061103 -0.00078832 -0.002355 -0.00030083 -0.47086 0.034077 0.031204 0.026202 0.042614 0.042224 0.13187 0.1658 0.047338 0.14558
0.91406 0.029155 0.027344 0.028419 0.015098 0 0.020174 0.028856 0.024083 0.034091 0.032231 0.045299 3.7129 0.1742 0.021203 -0.02203 -0.15208 0.014449 0.063639 0.0011525 -0.029746 0.14398 0.14215 -0.09593 0.0059301 -0.00033053 -0.00021691 -0.0015318 -0.00014461 -0.44726 0.032628 0.027109 0.025711 0.031379 0.038342 0.13176 0.15026 0.054038 0.13952
0.91797 0.027899 0.026669 0.034058 0.013782 0 0.019696 0.026343 0.025102 0.036233 0.024878 0.043731 3.8122 0.16682 0.045296 -0.020032 -0.14583 0.0202 0.050142 0.0023677 -0.03802 0.13695 0.13111 -0.092964 0.00084493 0.00016951 -0.00030281 0.00029377 0.0002899 -0.42987 0.028985 0.021445 0.028496 0.022868 0.029403 0.12591 0.13336 0.058446 0.13047
0.92188 0.025769 0.025639 0.036448 0.021764 0 0.025114 0.023499 0.028378 0.034225 0.021626 0.034679 3.9177 0.16209 0.062798 -0.021887 -0.14401 0.013884 0.031354 -0.0072638 -0.054698 0.12835 0.11914 -0.083133 -0.0035678 0.00050985 -0.00092391 0.0018586 0.0006492 -0.41055 0.02463 0.016904 0.031504 0.020389 0.018307 0.1177 0.1163 0.0607 0.12038
0.92578 0.023377 0.024028 0.030675 0.034132 0 0.030489 0.02354 0.029598 0.025881 0.019706 0.021117 4.0212 0.15893 0.071133 -0.02869 -0.1464 -0.0010545 0.0061496 -0.02224 -0.081048 0.12009 0.1069 -0.069238 -0.0056516 0.00041786 -0.0017859 0.0020836 0.00047479 -0.37603 0.020813 0.014803 0.031481 0.021064 0.0099337 0.11209 0.09974 0.060737 0.11245
0.92969 0.020793 0.021489 0.021601 0.041935 0 0.030646 0.025814 0.026461 0.01372 0.016332 0.0084718 4.115 0.15171 0.073825 -0.038854 -0.14976 -0.012524 -0.021418 -0.030034 -0.11161 0.11288 0.094785 -0.05523 -0.0044243 -5.0286e-05 -0.0026084 0.001021 -0.00035466 -0.31884 0.017844 0.014089 0.027417 0.020155 0.0083756 0.11249 0.082064 0.058511 0.10938
0.93359 0.017728 0.017823 0.0177 0.037834 0 0.024975 0.027242 0.020006 0.0033409 0.011152 0.00092611 4.2028 0.1377 0.076046 -0.049774 -0.15146 -0.014231 -0.046193 -0.02557 -0.1409 0.1058 0.082735 -0.043589 -0.00037657 -0.00058 -0.0031981 -0.00025714 -0.0013881 -0.24446 0.015392 0.012882 0.020781 0.016422 0.01251 0.11783 0.061778 0.054072 0.11073
0.9375 0.014165 0.013359 0.019859 0.021493 0 0.016452 0.026098 0.012659 -0.0012069 0.0058703 -0.00089537 4.2972 0.11591 0.081018 -0.059572 -0.14986 -0.0032994 -0.064415 -0.0067565 -0.16577 0.098068 0.070746 -0.034788 0.0061309 -0.00085845 -0.0034308 -0.00072482 -0.0018812 -0.16716 0.012915 0.010728 0.013596 0.012878 0.020892 0.12723 0.038111 0.047396 0.11602
0.94141 0.010572 0.0089725 0.019345 0.00048495 0 0.0081697 0.023161 0.0057423 -0.0010085 0.0022006 0.00062228 4.4064 0.086278 0.09186 -0.066248 -0.14346 0.021809 -0.072333 0.027016 -0.18344 0.088839 0.058845 -0.028219 0.014535 -0.00077701 -0.003259 -0.00034411 -0.0014302 -0.098872 0.009602 0.0088483 0.0067341 0.012689 0.031342 0.13941 0.010598 0.038578 0.12438
0.94531 0.0074204 0.0055783 0.0082177 -0.014575 0 0.001498 0.01932 -0.00075257 -0.0010678 0.00049676 0.002528 4.5266 0.052472 0.11344 -0.064941 -0.12888 0.060418 -0.06207 0.07329 -0.1899 0.077093 0.047783 -0.022844 0.023341 -0.00044165 -0.0027718 5.4045e-05 -0.0003775 -0.042724 0.0043956 0.0081174 0.00019648 0.015206 0.038159 0.15247 -0.019781 0.02852 0.13385
0.94922 0.0046258 0.0034643 -0.010035 -0.017313 0 -0.0030277 0.013524 -0.0064071 -0.0050301 2.7768e-06 0.0033062 4.6492 0.023284 0.14046 -0.056794 -0.10862 0.10012 -0.040861 0.11885 -0.19085 0.064937 0.038323 -0.01706 0.030599 -5.6297e-05 -0.0021993 -0.00023369 0.00046569 0.0029784 -0.0030666 0.0073834 -0.005418 0.016447 0.039342 0.1651 -0.048177 0.019757 0.14202
0.95313 0.0016427 0.0020733 -0.022887 -0.0096408 0 -0.0045886 0.0043237 -0.009403 -0.010933 -0.0002272 0.0029739 4.7737 0.0024093 0.1695 -0.042707 -0.083653 0.1358 -0.013159 0.15834 -0.18891 0.054007 0.031047 -0.0090023 0.035513 0.00018748 -0.0017722 -0.00099833 0.00058183 0.037211 -0.011175 0.0044717 -0.0085261 0.01307 0.035601 0.17728 -0.07188 0.013601 0.14814
0.95703 -0.0018449 0.00045429 -0.022144 0.00050712 0 -0.0029455 -0.0068517 -0.0080406 -0.012557 -0.00092416 0.0018887 4.9091 -0.0076667 0.19729 -0.023932 -0.055005 0.16352 0.016522 0.18766 -0.18622 0.045831 0.026419 0.0019713 0.03754 0.00016536 -0.0015319 -0.0013659 0.00024023 0.055852 -0.016531 -0.0010911 -0.0080458 0.0052564 0.028461 0.18901 -0.08867 0.011091 0.15169
0.96094 -0.0054394 -0.0019934 -0.01297 0.0055002 0 -0.00012185 -0.015392 -0.0032222 -0.0055639 -0.0026727 -3.6093e-05 5.0582 -0.0044525 0.21903 -0.0025892 -0.023924 0.17882 0.041313 0.20204 -0.18492 0.042888 0.025234 0.013836 0.036055 -0.00014524 -0.0013031 -0.00076838 0.00016429 0.059606 -0.016378 -0.0069248 -0.0049914 -0.0042102 0.021698 0.20028 -0.09533 0.013693 0.15203
0.96484 -0.0083297 -0.0051095 -0.0079701 0.003044 0 7.5418e-05 -0.017468 0.0011496 0.0073769 -0.0056645 -0.0029311 5.2063 0.0071439 0.23183 0.016653 0.0070338 0.18308 0.054589 0.20312 -0.18431 0.04624 0.027358 0.0226 0.032107 -0.00063639 -0.00090806 0.00042688 0.00066276 0.059782 -0.011406 -0.0099029 -0.0020413 -0.012795 0.023045 0.21046 -0.09224 0.021179 0.14928
0.96875 -0.010056 -0.0081935 -0.013056 -0.0036807 0 -0.0046847 -0.014008 0.00087476 0.017622 -0.0090673 -0.0062847 5.3287 0.019116 0.2392 0.031549 0.03615 0.18245 0.058873 0.19803 -0.1816 0.053299 0.031483 0.025368 0.027692 -0.0010961 -0.00042426 0.0012849 0.0011521 0.072628 -0.0058975 -0.0093919 -0.0013148 -0.019441 0.034509 0.21896 -0.084347 0.031502 0.14438
0.97266 -0.010914 -0.010599 -0.021213 -0.0097885 0 -0.012373 -0.0099336 -0.005082 0.017137 -0.010983 -0.0092292 5.4151 0.027429 0.24361 0.041066 0.062319 0.17946 0.056621 0.18987 -0.17489 0.062393 0.037098 0.023223 0.023857 -0.0013243 -0.0001837 0.0012334 0.00067464 0.10619 -0.0044116 -0.0079862 -0.0028342 -0.023405 0.056594 0.22535 -0.074268 0.043973 0.13757
0.97656 -0.01163 -0.012188 -0.02097 -0.01252 0 -0.017648 -0.0092673 -0.013676 0.0047812 -0.0097096 -0.011654 5.483 0.02855 0.24788 0.044622 0.084526 0.17626 0.051138 0.18143 -0.16244 0.071633 0.043708 0.020888 0.021559 -0.0012717 -0.00045438 0.00055459 -0.0010245 0.1535 -0.0078961 -0.0088387 -0.0054083 -0.023229 0.088803 0.22934 -0.064652 0.058014 0.12905
0.98047 -0.01277 -0.013358 -0.0095708 -0.012364 0 -0.016501 -0.01164 -0.020294 -0.013116 -0.0055269 -0.014595 5.5631 0.017906 0.25682 0.041581 0.10004 0.17298 0.049648 0.17465 -0.14188 0.07735 0.051019 0.023007 0.02213 -0.0010744 -0.0010985 -2.713e-05 -0.0029858 0.19999 -0.013096 -0.012552 -0.0087211 -0.01804 0.1284 0.23075 -0.059379 0.074098 0.11882
0.98438 -0.014523 -0.014722 0.0037329 -0.011773 0 -0.010221 -0.01397 -0.022362 -0.027881 -0.0012939 -0.018913 5.6706 0.00085048 0.26998 0.036057 0.10974 0.16583 0.055728 0.1673 -0.11813 0.07862 0.058839 0.030277 0.024291 -0.00093266 -0.0015824 -0.00013227 -0.0037339 0.23758 -0.015982 -0.01706 -0.013858 -0.0099069 0.16652 0.23162 -0.057886 0.092656 0.1079
0.98828 -0.016883 -0.016743 0.0070001 -0.013372 0 -0.0047816 -0.014866 -0.020968 -0.034507 -0.00097044 -0.023446 5.7924 -0.018692 0.28462 0.030284 0.11432 0.15196 0.068362 0.15738 -0.094889 0.076067 0.067265 0.039085 0.026822 -0.00093416 -0.0013875 -8.4602e-06 -0.0026066 0.2706 -0.015752 -0.020408 -0.021385 -0.0040098 0.19951 0.23293 -0.058478 0.11385 0.096998
0.99219 -0.019735 -0.019468 -0.0033623 -0.018729 0 -0.0061439 -0.016151 -0.019471 -0.033784 -0.0070169 -0.025065 5.9047 -0.037817 0.29791 0.025899 0.11434 0.12932 0.085878 0.14354 -0.075015 0.07042 0.076389 0.045107 0.028684 -0.00098411 -0.000454 -6.6256e-05 -0.00041626 0.30771 -0.015329 -0.022994 -0.029275 -0.0054594 0.22512 0.23515 -0.059617 0.13751 0.086688
0.99609 -0.022575 -0.022415 -0.020748 -0.02741 0 -0.015608 -0.019737 -0.02067 -0.029964 -0.018557 -0.021545 6.0007 -0.053153 0.30527 0.024796 0.11035 0.095457 0.10494 0.12433 -0.062081 0.062909 0.086365 0.047575 0.028439 -0.00090742 0.00076576 -0.00028492 0.0012498 0.34954 -0.017959 -0.026572 -0.03357 -0.015316 0.24131 0.23849 -0.059064 0.16308 0.077784
1 -0.024321 -0.024639 -0.035119 -0.036288 0 -0.028807 -0.024033 -0.024792 -0.026991 -0.031476 -0.01492 6.0959 -0.062492 0.29999 0.028383 0.1039 0.051825 0.11839 0.1011 -0.057993 0.05612 0.097 0.050279 0.024499 -0.00062024 0.001694 -0.00021485 0.001435 0.38552 -0.023589 -0.031283 -0.031697 -0.029385 0.24961 0.24109 -0.054153 0.18716 0.071258
1.0039 -0.023813 -0.025082 -0.039768 -0.04022 0 -0.038478 -0.024815 -0.029484 -0.026435 -0.040248 -0.011613 6.2069 -0.068704 0.2844 0.034751 0.096926 0.0064407 0.12468 0.078417 -0.057789 0.051241 0.10745 0.058366 0.017918 -0.00020413 0.0020716 0.00042571 0.00056568 0.40251 -0.028761 -0.034427 -0.025172 -0.040727 0.25557 0.24092 -0.046038 0.20674 0.066504
1.0078 -0.02082 -0.023151 -0.033005 -0.034974 0 -0.038607 -0.019945 -0.031463 -0.027717 -0.04054 -0.018005 6.3265 -0.073382 0.26025 0.042809 0.090064 -0.03633 0.12404 0.058704 -0.058583 0.048606 0.11696 0.073727 0.0093458 0.00018298 0.0020506 0.0012747 -0.00013578 0.39556 -0.029927 -0.032725 -0.018741 -0.043631 0.26113 0.23691 -0.035689 0.22004 0.063194
1.0117 -0.016548 -0.019229 -0.017475 -0.021027 0 -0.027679 -0.012412 -0.028771 -0.02934 -0.03158 -0.034525 6.4278 -0.078112 0.22999 0.051353 0.083768 -0.072364 0.11753 0.044058 -0.057512 0.048336 0.1247 0.092832 -0.00043752 0.00046041 0.0019149 0.0015699 8.6539e-05 0.37044 -0.026632 -0.025747 -0.016656 -0.036406 0.2677 0.22834 -0.024276 0.22567 0.060937
1.0156 -0.012911 -0.014633 -0.00038674 -0.0048743 0 -0.010007 -0.0079044 -0.022382 -0.029902 -0.017221 -0.053446 6.4928 -0.084977 0.19828 0.058246 0.078319 -0.094747 0.10825 0.037419 -0.050278 0.050556 0.12835 0.10861 -0.010065 0.00067955 0.0017793 0.00090458 0.00086762 0.33774 -0.021554 -0.016752 -0.019623 -0.022056 0.27534 0.2147 -0.013901 0.22135 0.059228
1.0195 -0.011072 -0.010925 0.0078304 0.0043761 0 0.0055587 -0.0094648 -0.015998 -0.028686 -0.0045935 -0.063086 6.5348 -0.093743 0.17068 0.062231 0.073126 -0.10503 0.10135 0.035792 -0.038086 0.054313 0.12655 0.11467 -0.018258 0.00091674 0.0015841 -0.00030662 0.0012479 0.30607 -0.017864 -0.010003 -0.024988 -0.0071757 0.28057 0.20002 -0.0055245 0.21127 0.057738
1.0234 -0.010628 -0.0089812 0.00024629 0.0013973 0 0.010027 -0.015011 -0.01367 -0.025861 -0.0001871 -0.055773 6.5874 -0.10322 0.14815 0.063514 0.067794 -0.10732 0.097848 0.035819 -0.024405 0.059289 0.11917 0.10862 -0.024802 0.0011145 0.0013214 -0.0011685 0.00072042 0.27911 -0.016816 -0.0073849 -0.029234 0.00085548 0.28118 0.18746 0.0017094 0.19933 0.056823
1.0273 -0.010269 -0.0085729 -0.018367 -0.010939 0 0.00036937 -0.01997 -0.016486 -0.022092 -0.0053392 -0.033576 6.6715 -0.11249 0.13086 0.062352 0.062136 -0.10439 0.097638 0.035237 -0.012004 0.065513 0.10606 0.092491 -0.029571 0.0010591 0.0011611 -0.0011257 -0.0003098 0.2549 -0.017517 -0.007618 -0.029955 -0.0018815 0.27592 0.17917 0.0088011 0.18818 0.056998
1.0313 -0.0091978 -0.0087495 -0.032201 -0.023072 0 -0.016904 -0.021448 -0.020987 -0.017623 -0.014631 -0.0072847 6.7755 -0.12047 0.11834 0.059229 0.056033 -0.099518 0.099743 0.031558 -0.004347 0.073213 0.087191 0.070716 -0.032499 0.00057163 0.0012904 -0.00043575 -0.0010341 0.22514 -0.018171 -0.0083116 -0.026011 -0.012307 0.26382 0.17744 0.017279 0.18072 0.059061
1.0352 -0.0077943 -0.008638 -0.027673 -0.025443 0 -0.028918 -0.019335 -0.021254 -0.011784 -0.019335 0.010726 6.8704 -0.12534 0.1087 0.055353 0.049763 -0.097012 0.10016 0.021815 -0.0063083 0.083284 0.063689 0.047649 -0.033396 -0.00023412 0.0016542 0.00015867 -0.0010618 0.17726 -0.017102 -0.0081825 -0.017137 -0.021099 0.24628 0.18453 0.030585 0.18068 0.064957
1.0391 -0.0068425 -0.0078964 -0.0078395 -0.015299 0 -0.025686 -0.014272 -0.013645 -0.0038975 -0.013992 0.014557 6.9418 -0.12727 0.099392 0.051896 0.043844 -0.097042 0.096782 0.0081761 -0.014018 0.095112 0.040074 0.026339 -0.033043 -0.00089828 0.0019321 0.0001884 -0.0006766 0.10312 -0.013086 -0.0072368 -0.004548 -0.019035 0.22932 0.19572 0.048348 0.18527 0.074006
1.043 -0.006252 -0.0064849 0.0086944 0.0015281 0 -0.0084892 -0.0063022 -0.00029123 0.0050103 -0.00088869 0.0080973 7.0037 -0.1258 0.090063 0.049014 0.038469 -0.098862 0.089529 -0.0084117 -0.024712 0.10833 0.018713 0.0086324 -0.031644 -0.00091014 0.0018289 -0.00012997 -0.000377 0.009768 -0.0058356 -0.0054911 0.008224 -0.0047751 0.2156 0.20855 0.069924 0.19261 0.085761
1.0469 -0.0047783 -0.0041799 0.0062946 0.015018 0 0.010483 0.0037299 0.012045 0.01179 0.011656 0.0014993 7.079 -0.1204 0.080597 0.04666 0.033742 -0.10155 0.078904 -0.027058 -0.035399 0.12242 0.0018066 -0.0044576 -0.02944 -0.00016896 0.001377 -0.00020583 -0.00032436 -0.079562 0.0031435 -0.0023583 0.016405 0.013026 0.20722 0.22062 0.094244 0.20066 0.099549
1.0508 -0.0011556 -0.00053534 -0.010183 0.018021 0 0.018111 0.012586 0.017233 0.013399 0.016087 0.0035275 7.1715 -0.10915 0.071461 0.044206 0.029652 -0.10346 0.066904 -0.047147 -0.040868 0.13633 -0.006833 -0.012999 -0.02679 0.00080418 0.00091019 0.00026328 -0.00030884 -0.14036 0.010551 0.0025126 0.017292 0.022451 0.20643 0.22821 0.11883 0.20576 0.11401
1.0547 0.0045136 0.0045367 -0.019026 0.010929 0 0.011677 0.016384 0.014721 0.010208 0.011726 0.015232 7.2613 -0.091275 0.063046 0.040214 0.025594 -0.10378 0.057649 -0.068779 -0.038194 0.14834 -0.0066615 -0.01864 -0.024523 0.0011823 0.0007208 0.00096943 -0.00015341 -0.1671 0.013243 0.008314 0.01295 0.018686 0.20964 0.22972 0.13928 0.20496 0.12662
1.0586 0.010583 0.010193 -0.0046134 0.0010015 0 0.0011804 0.014717 0.0097366 0.006863 0.0048827 0.029394 7.329 -0.068123 0.054881 0.034178 0.021187 -0.10327 0.052193 -0.092174 -0.029558 0.15778 -0.00029433 -0.024187 -0.023022 0.00049321 0.00076584 0.0013049 1.4492e-05 -0.17891 0.010968 0.013534 0.0090771 0.008407 0.21221 0.22673 0.15392 0.19886 0.13636
1.0625 0.015104 0.014866 0.024548 -0.0028284 0 0.00010027 0.012024 0.0085918 0.0089573 0.0030368 0.036173 7.3795 -0.040703 0.046543 0.025929 0.016289 -0.1025 0.05054 -0.11731 -0.016772 0.16419 0.010727 -0.031805 -0.022415 -0.00093715 0.00073888 0.00094776 -5.1741e-05 -0.20251 0.0071088 0.017289 0.010365 0.0035789 0.21135 0.22026 0.16178 0.18816 0.14267
1.0664 0.017256 0.017279 0.043284 0.003894 0 0.012863 0.01343 0.013332 0.018041 0.0084225 0.030919 7.4389 -0.010423 0.037538 0.015525 0.010844 -0.10216 0.052065 -0.14395 -0.0022232 0.16721 0.024577 -0.040997 -0.022711 -0.0022048 0.00041882 0.00012924 -0.00036175 -0.24693 0.0060874 0.019755 0.016584 0.010175 0.20447 0.21158 0.16232 0.174 0.1452
1.0703 0.017637 0.017423 0.035771 0.018029 0 0.030536 0.018966 0.020436 0.02979 0.016581 0.018203 7.5265 0.01897 0.027549 0.0039568 0.0050764 -0.10279 0.053556 -0.16975 0.0094234 0.16591 0.038618 -0.04846 -0.023336 -0.0025656 -9.2391e-05 -0.0006395 -0.00064818 -0.29481 0.0095152 0.021153 0.023235 0.022539 0.18811 0.2026 0.15477 0.15931 0.14329
1.0742 0.017343 0.016529 0.012067 0.030855 0 0.038662 0.022965 0.024345 0.037524 0.02075 0.00859 7.6338 0.044476 0.018307 -0.0063247 -0.00056861 -0.10309 0.051512 -0.19152 0.017384 0.16236 0.051649 -0.050578 -0.023132 -0.002026 -0.00049184 -0.0010563 -0.00070028 -0.31927 0.014838 0.020809 0.026034 0.028785 0.16773 0.19438 0.14445 0.14706 0.13943
1.0781 0.016919 0.016003 -0.0029694 0.034088 0 0.029997 0.020106 0.022343 0.037971 0.017864 0.010253 7.734 0.065331 0.011301 -0.014125 -0.0061928 -0.10197 0.044905 -0.20747 0.022481 0.15736 0.06406 -0.046762 -0.021632 -0.0012263 -0.00059589 -0.001237 -0.00063493 -0.30941 0.017886 0.017937 0.0246 0.022 0.14623 0.18688 0.13344 0.13792 0.13445
1.082 0.016168 0.016267 0.0039268 0.025942 0 0.01076 0.011712 0.016509 0.033707 0.011044 0.022052 7.8107 0.081309 0.0078445 -0.018526 -0.012089 -0.098541 0.033298 -0.21632 0.025795 0.15161 0.076403 -0.040475 -0.018577 -0.00074437 -0.00048785 -0.0014799 -0.00073816 -0.27917 0.016773 0.013445 0.021801 0.0066865 0.12609 0.17999 0.12351 0.13206 0.12906
1.0859 0.014739 0.016523 0.021735 0.012697 0 -0.004704 0.0049855 0.011495 0.029891 0.0068556 0.0341 7.8745 0.092666 0.010031 -0.018296 -0.019198 -0.091446 0.016719 -0.21622 0.029351 0.14595 0.089896 -0.036579 -0.013851 -0.00054971 -0.00034697 -0.0018745 -0.0010564 -0.25194 0.013285 0.010283 0.020023 -0.0051657 0.11039 0.17347 0.11668 0.12896 0.12393
1.0898 0.012711 0.015629 0.029218 0.0041366 0 -0.0056504 0.0055764 0.010522 0.028679 0.0099292 0.035851 7.9517 0.10235 0.017476 -0.014219 -0.02956 -0.081067 -0.0015916 -0.20895 0.035124 0.14098 0.10544 -0.037124 -0.008741 -0.00018212 -0.00019684 -0.0021677 -0.001256 -0.2383 0.010633 0.011133 0.018767 -0.0042121 0.098991 0.16718 0.113 0.12495 0.11939
1.0938 0.010607 0.013212 0.018776 0.0059253 0 0.0069868 0.011596 0.012973 0.027046 0.019183 0.025099 8.0566 0.11261 0.026566 -0.008833 -0.04374 -0.069603 -0.01855 -0.19879 0.042047 0.13637 0.12188 -0.03954 -0.0045624 0.00055364 0.00010151 -0.0020099 -0.00096784 -0.22922 0.010241 0.015469 0.016016 0.0090223 0.088084 0.16133 0.11004 0.11715 0.11526
1.0977 0.0090281 0.010036 0.003288 0.014961 0 0.022179 0.015812 0.01522 0.020235 0.028263 0.009994 8.1793 0.12401 0.034982 -0.0035817 -0.062075 -0.058258 -0.032622 -0.18768 0.048808 0.13175 0.13814 -0.039147 -0.0019318 0.0011873 0.00059624 -0.0013239 -0.00024005 -0.20911 0.010893 0.019339 0.011314 0.025241 0.075162 0.15613 0.10609 0.10397 0.11149
1.1016 0.0083266 0.0073889 -0.00019804 0.021872 0 0.027785 0.013562 0.013686 0.0073219 0.02979 0.002005 8.2968 0.13674 0.040363 0.00010065 -0.08462 -0.048174 -0.042537 -0.17742 0.053805 0.12664 0.15291 -0.03362 -0.0012829 0.0010018 0.0010543 -0.00042886 0.00044113 -0.17251 0.010705 0.018671 0.0066915 0.033651 0.057762 0.15175 0.099314 0.084234 0.10809
1.1055 0.0084573 0.0061026 0.010207 0.019006 0 0.019481 0.0075187 0.0077848 -0.0067372 0.020598 0.0058169 8.3948 0.14955 0.038775 -0.00026035 -0.11104 -0.040596 -0.046153 -0.1698 0.053318 0.11979 0.16329 -0.024995 -0.0026952 -0.00012015 0.0011131 0.00019633 0.00062599 -0.12773 0.0093311 0.013044 0.0044108 0.029154 0.032142 0.14843 0.085921 0.056741 0.10547
1.1094 0.0088583 0.0060013 0.020667 0.0072764 0 0.003281 0.0041893 0.00067023 -0.014706 0.0044196 0.01512 8.4767 0.16026 0.032699 -0.0039586 -0.13776 -0.033714 -0.045462 -0.16353 0.047899 0.11095 0.16972 -0.017196 -0.0041055 -0.0013695 0.00065948 0.00029232 0.00036262 -0.086968 0.0080014 0.0060751 0.0044014 0.014846 0.002394 0.14548 0.066834 0.02738 0.10381
1.1133 0.0084322 0.0060817 0.018468 -0.0042743 0 -0.0094277 0.0064787 -0.0028686 -0.013046 -0.010145 0.018167 8.5556 0.16829 0.025085 -0.0099761 -0.1628 -0.025905 -0.04166 -0.15763 0.039161 0.10025 0.1734 -0.011735 -0.004427 -0.0016744 2.6365e-05 4.8975e-06 0.00013894 -0.055817 0.0076548 0.0019156 0.0045283 -0.00065964 -0.027498 0.1426 0.04358 0.00035312 0.103
1.1172 0.0059709 0.0051479 0.005412 -0.0062076 0 -0.010353 0.010774 -0.00020336 -0.0049528 -0.015513 0.0082803 8.6423 0.17341 0.018483 -0.017426 -0.18472 -0.015897 -0.035664 -0.15157 0.028602 0.087799 0.17549 -0.0062382 -0.0030109 -0.00075496 -0.00024873 -0.00026723 0.00037226 -0.03157 0.0074975 0.0013991 0.0032633 -0.0088237 -0.05409 0.13971 0.017576 -0.020821 0.10276
1.1211 0.0010602 0.0024489 -0.0067804 0.0027541 0 -0.00034703 0.011347 0.0063204 0.0020028 -0.010831 -0.0099489 8.7418 0.17571 0.016463 -0.025097 -0.20168 -0.0020593 -0.028525 -0.14505 0.018423 0.073717 0.17763 0.0025198 0.00066333 0.00053225 9.6405e-05 -0.00020889 0.00099824 -0.0074605 0.005523 0.0016392 0.0013671 -0.0065803 -0.072502 0.13695 -0.0091347 -0.03126 0.10247
1.125 -0.0052245 -0.0019665 -0.011123 0.013871 0 0.01114 0.0064554 0.010169 0.0014905 -0.0028382 -0.024164 8.8557 0.17656 0.022045 -0.031306 -0.2126 0.015925 -0.022132 -0.13951 0.011062 0.058371 0.18167 0.014271 0.0052848 0.00098762 0.00079436 0.00018107 0.0015694 0.024326 0.00028414 -0.0007491 0.00044723 0.0015323 -0.077992 0.13557 -0.033277 -0.026579 0.10011
1.1289 -0.010715 -0.00727 -0.011525 0.015154 0 0.013001 -0.00074454 0.0052676 -0.0071379 -0.00056389 -0.024392 8.9821 0.17705 0.031579 -0.035883 -0.21978 0.03496 -0.017526 -0.13618 0.0052458 0.042396 0.18662 0.024479 0.0084927 0.00023598 0.0012694 0.00063017 0.0017011 0.071401 -0.0078492 -0.0062718 0.0002005 0.0064821 -0.075117 0.13647 -0.054355 -0.012413 0.094719
1.1328 -0.013649 -0.012243 -0.01471 0.0012707 0 0.0009795 -0.0066384 -0.0086812 -0.018603 -0.0077956 -0.011242 9.1105 0.17696 0.042447 -0.03878 -0.224 0.053105 -0.015118 -0.13531 -0.00050737 0.026072 0.1913 0.028434 0.0090557 -0.00092662 0.00112 0.00082484 0.0013671 0.13678 -0.016794 -0.012322 -0.0020599 0.0018052 -0.066686 0.14026 -0.072429 0.0078906 0.085867
1.1367 -0.014075 -0.015884 -0.020423 -0.021648 0 -0.018722 -0.010928 -0.024849 -0.025512 -0.019783 0.004475 9.2221 0.1758 0.051876 -0.040001 -0.22594 0.06846 -0.015062 -0.13667 -0.0078705 0.009744 0.19438 0.026352 0.0060216 -0.0013649 0.00041847 0.00062183 0.00079263 0.21194 -0.023763 -0.015935 -0.0086168 -0.01063 -0.05585 0.14741 -0.087798 0.03055 0.073446
1.1406 -0.013795 -0.017891 -0.023022 -0.040269 0 -0.033929 -0.015452 -0.033884 -0.023565 -0.02736 0.0099912 9.3028 0.17141 0.05521 -0.039094 -0.2254 0.077767 -0.01696 -0.13791 -0.020196 -0.0055053 0.19318 0.024264 -0.001554 -0.00073989 -0.00040042 9.7682e-05 0.0001748 0.27668 -0.026498 -0.01652 -0.018318 -0.021762 -0.047777 0.15881 -0.10085 0.048762 0.05797
1.1445 -0.014783 -0.018673 -0.020953 -0.043889 0 -0.035868 -0.020499 -0.031238 -0.01477 -0.02503 -7.4324e-05 9.3591 0.16297 0.053435 -0.035898 -0.22154 0.082108 -0.017747 -0.13366 -0.036906 -0.017838 0.18846 0.029428 -0.010465 0.00023028 -0.00089028 -0.00053466 -0.00040769 0.31209 -0.0245 -0.016049 -0.026891 -0.023495 -0.044454 0.173 -0.11232 0.058741 0.043301
1.1484 -0.017534 -0.018934 -0.01974 -0.032018 0 -0.025859 -0.024006 -0.02102 -0.0063513 -0.015735 -0.020332 9.4183 0.15161 0.050551 -0.030258 -0.21343 0.084049 -0.015148 -0.12119 -0.055066 -0.025908 0.18282 0.044307 -0.017967 0.00060937 -0.00084651 -0.0010272 -0.0008542 0.31801 -0.019833 -0.01704 -0.030564 -0.016799 -0.043834 0.18889 -0.12175 0.061815 0.032131
1.1523 -0.02092 -0.019265 -0.023538 -0.014123 0 -0.013757 -0.024684 -0.012735 -0.0056517 -0.0080246 -0.03912 9.5076 0.1387 0.050082 -0.022018 -0.20018 0.085646 -0.0074923 -0.098823 -0.07195 -0.028491 0.17858 0.064488 -0.022181 0.00023266 -0.00031199 -0.0011631 -0.00095622 0.31654 -0.016504 -0.020576 -0.029273 -0.011481 -0.04373 0.20598 -0.12838 0.059603 0.026421
1.1563 -0.023621 -0.020182 -0.027204 -0.0024047 0 -0.0096467 -0.024487 -0.013562 -0.014362 -0.008496 -0.046926 9.6304 0.12639 0.056708 -0.011025 -0.18072 0.089533 0.0070649 -0.065138 -0.083801 -0.024074 0.17889 0.082191 -0.021085 -0.00021466 0.00054328 -0.00082851 -0.00056312 0.33467 -0.017971 -0.025932 -0.02624 -0.016925 -0.040882 0.22393 -0.13093 0.054802 0.028331
1.1602 -0.025605 -0.022418 -0.021812 -0.0036117 0 -0.016165 -0.026598 -0.022935 -0.026754 -0.016688 -0.042442 9.7604 0.11995 0.077838 0.0020268 -0.15405 0.10013 0.029874 -0.021469 -0.083542 -0.010681 0.1889 0.092059 -0.01317 -5.1397e-05 0.0014922 -0.00011942 0.00017517 0.38128 -0.024263 -0.03154 -0.024721 -0.032462 -0.029022 0.24311 -0.12686 0.053344 0.040092
1.1641 -0.028133 -0.026833 -0.0085992 -0.015861 0 -0.027894 -0.031282 -0.034059 -0.03414 -0.026822 -0.03229 9.8629 0.11973 0.10837 0.014573 -0.12437 0.11627 0.055403 0.023212 -0.073741 0.0070773 0.2053 0.094435 -0.0028565 0.00061327 0.0022598 0.00060347 0.00082214 0.44216 -0.031566 -0.036061 -0.025625 -0.047317 -0.0097858 0.26352 -0.11844 0.056768 0.056441
1.168 -0.03235 -0.033643 -0.0025676 -0.031809 0 -0.037471 -0.035313 -0.040469 -0.032512 -0.033919 -0.025329 9.9227 0.125 0.14446 0.025193 -0.093733 0.13707 0.080415 0.06472 -0.05646 0.02658 0.22532 0.094136 0.007392 0.0010341 0.0025892 0.00084719 0.00098322 0.49839 -0.035399 -0.038941 -0.028222 -0.050796 0.014957 0.285 -0.10709 0.064496 0.074563
1.1719 -0.037993 -0.041588 -0.017355 -0.044616 0 -0.042082 -0.036346 -0.041322 -0.02672 -0.037878 -0.026215 9.9539 0.1344 0.18177 0.032641 -0.064146 0.16137 0.10174 0.099476 -0.034365 0.045068 0.24573 0.096593 0.015247 0.00070564 0.0024039 0.00031014 0.00062998 0.54784 -0.034879 -0.040561 -0.032323 -0.042733 0.04276 0.3072 -0.094425 0.075344 0.091619
1.1758 -0.043558 -0.04818 -0.047006 -0.051819 0 -0.04446 -0.036792 -0.040816 -0.026674 -0.041903 -0.033094 9.9851 0.14457 0.21241 0.034944 -0.038705 0.18738 0.11399 0.12267 -0.012431 0.057612 0.26026 0.10464 0.01719 -6.2779e-05 0.0019262 -0.00082342 9.0831e-05 0.60548 -0.033788 -0.042085 -0.038771 -0.033614 0.068662 0.32884 -0.083276 0.086286 0.10297
1.1797 -0.047701 -0.051349 -0.067857 -0.054921 0 -0.048457 -0.041582 -0.043153 -0.038188 -0.047824 -0.04075 10.036 0.15026 0.23112 0.03301 -0.018447 0.21272 0.11626 0.13692 0.003626 0.06133 0.26434 0.11769 0.013462 -0.00051151 0.0015893 -0.0019056 -0.00025073 0.68216 -0.036973 -0.044841 -0.047502 -0.034208 0.087308 0.34737 -0.075863 0.093729 0.1067
1.1836 -0.050391 -0.051267 -0.062347 -0.056385 0 -0.054451 -0.051666 -0.048505 -0.056713 -0.053762 -0.045994 10.105 0.15067 0.24076 0.029229 -0.0019241 0.23689 0.11245 0.14797 0.013751 0.058156 0.26012 0.13295 0.0072502 -0.00028534 0.0017605 -0.0022297 -0.00020946 0.76691 -0.045453 -0.049288 -0.055861 -0.045315 0.098765 0.3617 -0.071338 0.098273 0.10517
1.1875 -0.052672 -0.050523 -0.039617 -0.057368 0 -0.059234 -0.061238 -0.053734 -0.070373 -0.056536 -0.050238 10.177 0.14616 0.24407 0.025118 0.011712 0.25972 0.10545 0.15933 0.018799 0.049819 0.24987 0.14719 0.00082697 0.00021166 0.002496 -0.0015386 0.00021262 0.83425 -0.05528 -0.054401 -0.059931 -0.057858 0.10366 0.37115 -0.068696 0.1013 0.10031
1.1914 -0.055325 -0.052046 -0.028173 -0.057902 0 -0.059957 -0.06309 -0.056426 -0.070255 -0.055812 -0.056891 10.238 0.13787 0.24481 0.022267 0.023479 0.28123 0.098676 0.17453 0.020502 0.038731 0.23683 0.15833 -0.0033065 0.00033886 0.003524 -0.00022525 0.0009571 0.86963 -0.061425 -0.058196 -0.058188 -0.062623 0.10343 0.37533 -0.066507 0.10492 0.094598
1.1953 -0.057805 -0.056335 -0.046119 -0.058355 0 -0.057589 -0.056787 -0.057582 -0.058694 -0.055159 -0.066414 10.278 0.13025 0.25087 0.023086 0.03401 0.3005 0.09885 0.19822 0.023955 0.03067 0.22905 0.16614 -0.00071767 -2.4356e-05 0.0044483 0.00094954 0.001898 0.88392 -0.062526 -0.059139 -0.053706 -0.059188 0.10154 0.37376 -0.061471 0.11526 0.093432
1.1992 -0.058472 -0.060544 -0.080722 -0.059797 0 -0.056122 -0.050003 -0.060166 -0.047639 -0.058576 -0.074532 10.292 0.12677 0.26293 0.02592 0.043122 0.31691 0.10527 0.22543 0.031944 0.028086 0.22895 0.17213 0.0061215 -0.00037337 0.0049811 0.0013881 0.0027025 0.89971 -0.061441 -0.057164 -0.052183 -0.055079 0.10144 0.37034 -0.053695 0.13205 0.09748
1.2031 -0.055941 -0.060545 -0.10022 -0.062444 0 -0.058232 -0.050589 -0.065263 -0.048274 -0.065879 -0.076232 10.283 0.12773 0.27863 0.029426 0.049875 0.32937 0.11606 0.2524 0.044263 0.030849 0.23571 0.17837 0.015063 -0.00021814 0.0050439 0.0010093 0.0028626 0.92393 -0.061232 -0.05342 -0.057173 -0.056878 0.10328 0.36654 -0.044433 0.15332 0.10587
1.207 -0.050455 -0.054463 -0.085667 -0.063914 0 -0.061645 -0.057818 -0.07003 -0.061288 -0.071633 -0.071921 10.259 0.13269 0.29496 0.032301 0.053432 0.33691 0.1289 0.27548 0.059961 0.038157 0.24762 0.18613 0.023855 0.00031279 0.004738 0.00018984 0.0020598 0.93776 -0.061391 -0.049216 -0.066823 -0.063043 0.10675 0.36353 -0.035276 0.17632 0.11722
1.2109 -0.044276 -0.044764 -0.048942 -0.059945 0 -0.060052 -0.062892 -0.069711 -0.076526 -0.069082 -0.068855 10.238 0.13976 0.3058 0.032567 0.052297 0.33776 0.13952 0.28875 0.076286 0.04782 0.26069 0.19487 0.028813 0.00061917 0.004279 -0.00057341 0.00057362 0.9163 -0.058784 -0.045433 -0.075064 -0.065669 0.11036 0.36261 -0.029482 0.19526 0.12865
1.2148 -0.040807 -0.037099 -0.01924 -0.04808 0 -0.048593 -0.05872 -0.062021 -0.081996 -0.056094 -0.074704 10.236 0.14418 0.30468 0.029629 0.047118 0.33261 0.14299 0.28861 0.087496 0.054929 0.26797 0.20222 0.027228 0.00033616 0.0039349 -0.00095823 -0.00075832 0.85819 -0.052266 -0.042884 -0.076158 -0.058789 0.11137 0.36378 -0.030651 0.20198 0.1355
1.2188 -0.0429 -0.036817 -0.015051 -0.031672 0 -0.029915 -0.048318 -0.050035 -0.073879 -0.038378 -0.088248 10.257 0.14478 0.29453 0.025624 0.0409 0.32506 0.14045 0.2792 0.092194 0.058066 0.26878 0.20436 0.021448 -0.00024968 0.0039248 -0.00089031 -0.0011401 0.79413 -0.045561 -0.042873 -0.068793 -0.044727 0.10985 0.36581 -0.037357 0.19702 0.13731
1.2227 -0.051255 -0.04577 -0.032 -0.020245 0 -0.015552 -0.042492 -0.041018 -0.058934 -0.027217 -0.096679 10.286 0.14194 0.27846 0.022187 0.035515 0.3173 0.13336 0.26297 0.090293 0.057305 0.26414 0.19703 0.013462 -0.00056557 0.004273 -0.00046942 -0.00047822 0.76634 -0.044795 -0.04692 -0.056777 -0.032844 0.10645 0.36803 -0.048069 0.18189 0.13446
1.2266 -0.063831 -0.06152 -0.055465 -0.024562 0 -0.019952 -0.049297 -0.041892 -0.048152 -0.032705 -0.0843 10.295 0.13675 0.26056 0.021073 0.032814 0.31152 0.12381 0.24281 0.082476 0.05339 0.25609 0.17764 0.0056831 -0.00044842 0.0047318 9.4747e-05 0.00054256 0.79945 -0.053064 -0.05574 -0.04642 -0.032664 0.10225 0.36978 -0.060665 0.15931 0.12793
1.2305 -0.076801 -0.07899 -0.078227 -0.049062 0 -0.049874 -0.066584 -0.054411 -0.047986 -0.056584 -0.04693 10.266 0.13347 0.25018 0.025546 0.035472 0.31121 0.11646 0.22298 0.071697 0.049477 0.25107 0.14836 0.0032305 -0.00032598 0.0049101 0.00051595 0.0010772 0.88864 -0.067684 -0.068481 -0.042829 -0.047457 0.10006 0.36991 -0.070085 0.13686 0.12061
1.2344 -0.086637 -0.093048 -0.10168 -0.087084 0 -0.096531 -0.084962 -0.073304 -0.056477 -0.089471 0.00039054 10.202 0.13523 0.24954 0.0337 0.040382 0.31427 0.11312 0.20524 0.063632 0.048911 0.25352 0.11849 0.0067041 -0.00065781 0.0045791 0.0005358 0.00085312 1.0092 -0.082683 -0.082856 -0.047409 -0.072414 0.10047 0.36811 -0.074161 0.12214 0.11557
1.2383 -0.091949 -0.10046 -0.12346 -0.12301 0 -0.13784 -0.09674 -0.088865 -0.066347 -0.11518 0.030609 10.124 0.14164 0.25542 0.042922 0.044185 0.31781 0.1124 0.18867 0.060293 0.051805 0.26305 0.10264 0.014558 -0.0013059 0.0039211 0.00011865 0.00033762 1.132 -0.093465 -0.095815 -0.057607 -0.097275 0.10194 0.36392 -0.074044 0.11605 0.11287
1.2422 -0.093656 -0.10061 -0.13235 -0.14078 0 -0.15159 -0.10077 -0.092871 -0.071352 -0.12045 0.022704 10.049 0.15157 0.26383 0.050703 0.043819 0.3191 0.11247 0.17222 0.062895 0.057504 0.27828 0.11374 0.025081 -0.0016075 0.0034771 -0.00043519 0.00023674 1.2321 -0.098808 -0.10412 -0.068778 -0.11137 0.10256 0.35672 -0.071451 0.11807 0.11188
1.2461 -0.093332 -0.095141 -0.12013 -0.13341 0 -0.13112 -0.099415 -0.084332 -0.07071 -0.10397 -0.023148 9.9814 0.16234 0.26742 0.053138 0.034671 0.31394 0.10988 0.15406 0.072514 0.064028 0.29596 0.15444 0.035406 -0.0011029 0.0037868 -0.00065184 0.00086152 1.2919 -0.099221 -0.10499 -0.07716 -0.10916 0.098733 0.34524 -0.069793 0.12568 0.11086
1.25 -0.091247 -0.086944 -0.094977 -0.10716 0 -0.091102 -0.093645 -0.070985 -0.069044 -0.077894 -0.085316 9.9061 0.16797 0.25399 0.045389 0.012419 0.29786 0.099202 0.13281 0.0884 0.066009 0.3084 0.21379 0.041026 -8.8897e-05 0.0049942 -0.00026628 0.0019408 1.3083 -0.095 -0.09744 -0.082195 -0.09412 0.084414 0.32764 -0.075443 0.13008 0.10551
1.2539 -0.086094 -0.078744 -0.076355 -0.077234 0 -0.057343 -0.083155 -0.064607 -0.072659 -0.059667 -0.13552 9.8034 0.16805 0.22555 0.030117 -0.0176 0.27496 0.081893 0.11076 0.10768 0.062252 0.31415 0.27303 0.042278 0.00064954 0.0067329 0.00050736 0.0029439 1.299 -0.086866 -0.083672 -0.086422 -0.077665 0.061022 0.30559 -0.08799 0.12688 0.09544
1.2578 -0.076851 -0.071991 -0.074293 -0.057926 0 -0.047552 -0.070602 -0.072586 -0.084739 -0.05955 -0.15712 9.6642 0.16407 0.18557 0.0094416 -0.051446 0.24858 0.059875 0.089855 0.12988 0.053408 0.31444 0.31698 0.040239 0.0006462 0.008372 0.001115 0.0035056 1.2939 -0.077752 -0.069045 -0.09273 -0.071919 0.030235 0.28029 -0.10552 0.11542 0.081522
1.2617 -0.065019 -0.066637 -0.077858 -0.053871 0 -0.058732 -0.062551 -0.091762 -0.10229 -0.073473 -0.15323 9.4977 0.15844 0.1392 -0.013952 -0.084552 0.22271 0.035747 0.072113 0.15475 0.041041 0.31161 0.34195 0.036473 0.00020296 0.0094084 0.0011322 0.0035802 1.3105 -0.072041 -0.059363 -0.10112 -0.080246 -0.0054096 0.25332 -0.12509 0.096356 0.065372
1.2656 -0.054793 -0.061967 -0.069019 -0.058556 0 -0.071918 -0.063877 -0.10979 -0.11698 -0.087031 -0.14009 9.3244 0.1583 0.099315 -0.034417 -0.10713 0.20607 0.015523 0.06135 0.1835 0.030783 0.31302 0.35383 0.034634 4.6019e-06 0.0097134 0.00063596 0.0033303 1.333 -0.071729 -0.057123 -0.10805 -0.093599 -0.039539 0.22847 -0.13816 0.074039 0.052178
1.2695 -0.050501 -0.057712 -0.046817 -0.060913 0 -0.070089 -0.071641 -0.11386 -0.12018 -0.087346 -0.13237 9.1599 0.16876 0.07723 -0.047617 -0.11442 0.20246 0.0031567 0.055986 0.21549 0.029892 0.32495 0.35881 0.037014 0.00036323 0.0095001 0.00011428 0.0029836 1.3215 -0.073686 -0.059989 -0.10928 -0.097489 -0.064663 0.2095 -0.13695 0.057509 0.047665
1.2734 -0.053306 -0.054429 -0.031761 -0.054806 0 -0.053188 -0.076721 -0.1004 -0.10937 -0.07287 -0.13247 9.0035 0.18792 0.072554 -0.053787 -0.10818 0.20898 -0.0025175 0.052373 0.24861 0.039902 0.34589 0.35581 0.042482 0.00093818 0.0091061 -2.0648e-06 0.0027657 1.2484 -0.072149 -0.063208 -0.10373 -0.084762 -0.078962 0.19699 -0.12082 0.049669 0.052688
1.2773 -0.060113 -0.052837 -0.042423 -0.043951 0 -0.036956 -0.072797 -0.077919 -0.090927 -0.053268 -0.13114 8.8387 0.21251 0.082992 -0.053661 -0.090452 0.22202 -0.0031656 0.04736 0.2804 0.060885 0.37259 0.33781 0.049448 0.0011889 0.0087747 0.00027929 0.0028266 1.129 -0.064795 -0.063764 -0.094317 -0.062606 -0.081572 0.1909 -0.090286 0.051549 0.067025
1.2813 -0.065741 -0.052915 -0.070675 -0.038324 0 -0.037335 -0.062904 -0.060334 -0.075877 -0.040418 -0.11721 8.6489 0.23667 0.10343 -0.048835 -0.064633 0.23562 -0.0017068 0.036758 0.30706 0.091606 0.39895 0.3001 0.055231 0.00097999 0.0085455 0.00059147 0.0031223 1.0109 -0.05587 -0.062139 -0.084879 -0.046337 -0.072233 0.19065 -0.047352 0.063047 0.089329
1.2852 -0.066538 -0.053785 -0.086616 -0.04496 0 -0.055328 -0.055627 -0.056009 -0.070983 -0.038993 -0.087905 8.4332 0.24338 0.11804 -0.043535 -0.039036 0.23367 -0.004563 0.013654 0.31815 0.12401 0.40643 0.24688 0.053347 0.00064381 0.0082638 0.00064172 0.0033959 0.93069 -0.052154 -0.060058 -0.076076 -0.045054 -0.052236 0.19317 -0.00065231 0.079561 0.11258
1.2891 -0.06243 -0.054429 -0.07054 -0.060883 0 -0.076084 -0.05489 -0.061378 -0.072508 -0.044408 -0.051396 8.209 0.2281 0.11832 -0.040394 -0.01881 0.21123 -0.01237 -0.018249 0.31252 0.14867 0.38954 0.18954 0.043472 0.00050243 0.0076719 0.00052648 0.0033873 0.87625 -0.055376 -0.057188 -0.064836 -0.052843 -0.027327 0.19455 0.040007 0.094495 0.12922
1.293 -0.055984 -0.054312 -0.036156 -0.074329 0 -0.08216 -0.055184 -0.064354 -0.06895 -0.048499 -0.020506 7.9976 0.19033 0.10351 -0.039298 -0.0044063 0.16724 -0.023281 -0.055696 0.28927 0.16165 0.34732 0.13851 0.026338 0.00048667 0.006558 0.00059075 0.0031142 0.79723 -0.059324 -0.051056 -0.04815 -0.054475 0.001833 0.19401 0.071191 0.10655 0.13621
1.2969 -0.04979 -0.053143 -0.017035 -0.073639 0 -0.068135 -0.048218 -0.05457 -0.051354 -0.046722 -0.0028867 7.8043 0.13186 0.075272 -0.039534 0.0048103 0.10285 -0.034585 -0.094633 0.24864 0.16025 0.28139 0.096732 0.0034425 0.00031782 0.0049144 0.00098699 0.0028837 0.65388 -0.055518 -0.040733 -0.027378 -0.040491 0.035071 0.19137 0.090641 0.11542 0.13163
1.3008 -0.04462 -0.050193 -0.030038 -0.056598 0 -0.04379 -0.033489 -0.031969 -0.022291 -0.040689 0.0042404 7.6113 0.058953 0.041469 -0.03831 0.012283 0.023038 -0.039334 -0.12638 0.19113 0.14152 0.19804 0.060571 -0.021582 -2.0336e-05 0.0030128 0.0014171 0.0029411 0.45834 -0.042084 -0.029911 -0.008353 -0.017089 0.074584 0.18814 0.096216 0.12342 0.11371
1.3047 -0.039658 -0.044359 -0.05684 -0.032415 0 -0.024591 -0.020187 -0.0068828 0.0050876 -0.03514 0.010596 7.3928 -0.0085967 0.020573 -0.031866 0.024965 -0.051858 -0.031172 -0.1415 0.12718 0.11324 0.11973 0.026322 -0.04214 -0.00016743 0.0013137 0.0013559 0.0031207 0.2685 -0.026473 -0.024929 0.0032581 -0.0010819 0.12101 0.18857 0.093255 0.13604 0.089546
1.3086 -0.033978 -0.035359 -0.064712 -0.014653 0 -0.01922 -0.017542 0.0081168 0.017752 -0.033206 0.023459 7.1374 -0.06077 0.019562 -0.020267 0.044374 -0.10884 -0.012034 -0.13883 0.064848 0.083188 0.058674 -0.0044461 -0.056221 0.00017274 0.00022868 0.00055371 0.0029596 0.14146 -0.018677 -0.028661 0.0068477 -0.0045929 0.17106 0.19423 0.085781 0.15385 0.065737
1.3125 -0.027566 -0.024915 -0.042804 -0.010954 0 -0.024639 -0.024203 0.0076934 0.013771 -0.033993 0.040169 6.8587 -0.092782 0.04104 -0.0043471 0.070136 -0.13979 0.015272 -0.11765 0.0087274 0.055525 0.021048 -0.02545 -0.063173 0.00076366 -0.00011712 -0.00067819 0.0022389 0.091661 -0.02156 -0.036366 0.0069964 -0.023791 0.22103 0.20554 0.074616 0.17547 0.045942
1.3164 -0.021139 -0.016309 -0.012629 -0.017932 0 -0.030832 -0.028897 -0.0030072 0.0034109 -0.033506 0.049143 6.5828 -0.10194 0.085154 0.014274 0.10065 -0.13811 0.046382 -0.078369 -0.037162 0.033917 0.010746 -0.030737 -0.06315 0.00096228 5.5942e-05 -0.0016801 0.0013576 0.09024 -0.028058 -0.038541 0.008542 -0.041782 0.26614 0.22225 0.059806 0.1982 0.033375
1.3203 -0.015375 -0.012124 -0.001853 -0.025038 0 -0.029341 -0.022136 -0.013482 -0.00076925 -0.027496 0.039202 6.3261 -0.088015 0.14519 0.029643 0.12766 -0.092064 0.067559 -0.021168 -0.065989 0.022659 0.029541 -0.019222 -0.057832 0.00038129 0.00035337 -0.0019516 0.0010222 0.099615 -0.028086 -0.028976 0.011447 -0.042556 0.2901 0.24128 0.035712 0.21002 0.032353
1.3242 -0.01055 -0.012036 -0.012894 -0.023648 0 -0.01864 -0.0063972 -0.016662 0.0044027 -0.014472 0.0098976 6.0838 -0.069327 0.20018 0.037925 0.14394 -0.025938 0.072754 0.041313 -0.084602 0.016462 0.054759 0.0046134 -0.052417 -0.00063574 0.00048303 -0.0014888 0.0014905 0.10585 -0.018156 -0.010661 0.010639 -0.023526 0.29085 0.25693 0.0024387 0.20573 0.037098
1.3281 -0.0067623 -0.012837 -0.022663 -0.013664 0 -0.0039297 0.0061339 -0.013962 0.010173 0.0024477 -0.025919 5.8391 -0.051736 0.2421 0.038041 0.14669 0.049244 0.061149 0.10422 -0.095463 0.013414 0.077923 0.033243 -0.048071 -0.0012928 0.00042848 -0.00068725 0.002199 0.12024 -0.0043337 0.0061362 0.0011378 0.003306 0.26805 0.267 -0.038479 0.18431 0.045353
1.332 -0.0041469 -0.01097 -0.012041 -0.0025886 0 0.0068267 0.00559 -0.012628 0.0048024 0.016189 -0.050163 5.5826 -0.039283 0.26499 0.029764 0.13441 0.12282 0.033845 0.16295 -0.10083 0.012108 0.092481 0.059372 -0.045358 -0.0011132 0.00039604 2.6973e-05 0.0022903 0.15557 0.0038391 0.011975 -0.016358 0.021096 0.22332 0.27004 -0.084042 0.14668 0.055219
1.3359 -0.0026664 -0.0054183 0.011086 0.001476 0 0.00786 -0.0064331 -0.018006 -0.014374 0.019614 -0.052323 5.3207 -0.034158 0.26227 0.013599 0.10593 0.17953 -0.0051245 0.21062 -0.10268 0.012029 0.092193 0.078405 -0.04385 -0.00038536 0.00059268 0.0004677 0.001564 0.20507 0.0020534 0.0052957 -0.034652 0.020119 0.16055 0.26461 -0.12676 0.096558 0.065034
1.3398 -0.0017642 0.001608 0.022355 -0.0032501 0 -0.00056646 -0.019199 -0.027697 -0.036965 0.01096 -0.036951 5.0672 -0.028715 0.23956 -0.0051468 0.068523 0.20768 -0.041171 0.2403 -0.10166 0.01565 0.082874 0.089704 -0.040793 0.00018185 0.0010201 0.00066931 0.0008133 0.24296 -0.005539 -0.0072791 -0.044756 0.0033159 0.096066 0.25332 -0.15088 0.048802 0.075253
1.3438 -0.00049876 0.0067156 0.011195 -0.010834 0 -0.011433 -0.022742 -0.03291 -0.047374 -0.0034937 -0.019777 4.827 -0.015638 0.20861 -0.022208 0.03063 0.21322 -0.065659 0.25248 -0.096908 0.024545 0.075697 0.096099 -0.035186 0.00020266 0.001453 0.00070601 0.0010772 0.24223 -0.010611 -0.016611 -0.041994 -0.017017 0.041314 0.23961 -0.15151 0.012473 0.087118
1.3477 0.001786 0.008146 -0.0061565 -0.01243 0 -0.014859 -0.014928 -0.026076 -0.037657 -0.013039 -0.015452 4.5906 0.0081559 0.17417 -0.035879 -0.0039016 0.19987 -0.074957 0.24614 -0.087162 0.039237 0.076692 0.10106 -0.027236 -4.4608e-05 0.0016209 0.00059506 0.002519 0.19192 -0.0075775 -0.017191 -0.028566 -0.027753 0.0013104 0.2243 -0.12666 -0.0087945 0.10102
1.3516 0.0049031 0.0068973 -0.0061055 -0.0032111 0 -0.0052981 -0.00049685 -0.0081181 -0.014353 -0.010733 -0.026527 4.3438 0.044366 0.14025 -0.045017 -0.031912 0.17264 -0.06705 0.22081 -0.071169 0.059584 0.091046 0.10475 -0.01773 5.5646e-07 0.0014482 0.00035943 0.0041233 0.10235 0.0028815 -0.0093411 -0.01113 -0.02284 -0.020618 0.20776 -0.076499 -0.013106 0.11698
1.3555 0.008001 0.0054821 0.014481 0.013782 0 0.013136 0.014018 0.011226 0.006382 0.00066994 -0.042015 4.082 0.089883 0.10808 -0.049142 -0.050138 0.13906 -0.041666 0.17262 -0.046195 0.082202 0.1239 0.10226 -0.010784 0.00054367 0.0011433 0.0001085 0.0045987 -0.00086231 0.015394 0.0025656 0.0038996 -0.0061491 -0.022397 0.18745 -0.0058597 -0.0011499 0.13227
1.3594 0.010324 0.0057997 0.035383 0.029468 0 0.028591 0.023464 0.020789 0.011224 0.011044 -0.046191 3.8134 0.12894 0.073179 -0.05178 -0.063803 0.10676 -0.012513 0.11183 -0.016821 0.09893 0.16173 0.086768 -0.010549 0.0012324 0.001034 -1.3177e-05 0.0035985 -0.089031 0.023914 0.013182 0.013529 0.011988 -0.018392 0.16197 0.061982 0.013348 0.14158
1.3633 0.011763 0.0080294 0.037287 0.03473 0 0.030508 0.024612 0.016963 -0.00025176 0.012162 -0.030463 3.5507 0.15306 0.033399 -0.054053 -0.0757 0.075693 0.014172 0.044269 0.013152 0.10576 0.19509 0.055665 -0.018316 0.001543 0.0012536 2.7673e-05 0.0020086 -0.14438 0.024955 0.018603 0.018171 0.022198 -0.015253 0.13211 0.11558 0.025273 0.14189
1.3672 0.012657 0.011081 0.022954 0.026423 0 0.018603 0.017272 0.0065521 -0.015495 0.0054429 0.00069704 3.2998 0.15631 -0.011858 -0.056269 -0.087516 0.044749 0.034261 -0.025178 0.040193 0.10011 0.21653 0.014195 -0.034523 0.0012815 0.0015396 8.9681e-05 0.0010331 -0.17063 0.01886 0.017906 0.019727 0.0224 -0.01702 0.09966 0.14668 0.032119 0.13115
1.3711 0.013145 0.013663 0.010468 0.0094109 0 0.0034923 0.0063505 0.0009544 -0.018592 0.00047197 0.033623 3.0576 0.13194 -0.061624 -0.057809 -0.10043 0.010674 0.043822 -0.090001 0.05893 0.079343 0.21635 -0.027436 -0.05899 0.00068523 0.0013651 -2.3155e-05 0.0010607 -0.19159 0.0093773 0.013668 0.02001 0.018353 -0.026749 0.068741 0.1457 0.033278 0.10695
1.375 0.012897 0.014895 0.0091719 -0.0065588 0 -0.0022664 0.00069365 0.0066578 -0.00212 0.0053401 0.055467 2.8175 0.08342 -0.10575 -0.055037 -0.11194 -0.031711 0.043855 -0.14105 0.062171 0.047683 0.18993 -0.06123 -0.08639 0.00012305 0.00036125 -0.00036425 0.0014771 -0.23386 0.0017556 0.010551 0.020498 0.017924 -0.038734 0.050772 0.11207 0.036755 0.0721
1.3789 0.011577 0.014344 0.0096191 -0.012945 0 0.005099 0.006438 0.020189 0.027422 0.018094 0.062458 2.5762 0.028815 -0.13542 -0.046481 -0.11858 -0.079678 0.040957 -0.17849 0.052365 0.015991 0.15066 -0.085945 -0.11012 -0.00020403 -0.0012892 -0.00077156 0.0015165 -0.30357 -0.00028267 0.011883 0.022632 0.023848 -0.043132 0.049566 0.064146 0.04926 0.035979
1.3828 0.0095298 0.012053 -0.00039703 -0.0073584 0 0.017789 0.020069 0.031596 0.054338 0.027883 0.060514 2.3339 -0.022641 -0.14536 -0.031742 -0.11813 -0.12947 0.037556 -0.20218 0.030963 -0.01002 0.10622 -0.10466 -0.1268 -0.00028207 -0.002854 -0.00099453 0.0011323 -0.37699 0.0029402 0.016583 0.027451 0.031356 -0.034386 0.066487 0.010812 0.072746 0.0038033
1.3867 0.0078051 0.0087447 -0.015937 0.0057369 0 0.023918 0.029572 0.033075 0.064918 0.024996 0.058538 2.091 -0.062403 -0.13154 -0.011106 -0.10884 -0.17619 0.035453 -0.21265 0.00020795 -0.025202 0.064611 -0.11833 -0.13366 -0.00015073 -0.0035259 -0.00089169 0.00093283 -0.41646 0.0073314 0.019701 0.034454 0.032758 -0.0080042 0.10124 -0.03932 0.10745 -0.019477
1.3906 0.0073031 0.0057674 -0.018705 0.018556 0 0.018064 0.024822 0.025149 0.056782 0.010235 0.060287 1.8458 -0.077874 -0.087234 0.013079 -0.088056 -0.20619 0.034381 -0.20915 -0.035525 -0.021482 0.039274 -0.12261 -0.12627 0.00011944 -0.0030338 -0.00051039 0.0013336 -0.39961 0.0084952 0.016887 0.040884 0.024619 0.041897 0.15024 -0.073895 0.14803 -0.02514
1.3945 0.0077931 0.0043626 -0.0013211 0.024864 0 0.0052757 0.0076416 0.01543 0.039513 -0.005316 0.06149 1.5971 -0.074843 -0.025526 0.033435 -0.061343 -0.21035 0.029432 -0.19638 -0.067994 -0.0037554 0.032044 -0.11171 -0.10953 0.00033639 -0.0018772 -1.6571e-06 0.0019606 -0.33586 0.0055907 0.0088386 0.042707 0.010824 0.1025 0.1967 -0.092871 0.17824 -0.015409
1.3984 0.0078651 0.0046811 0.019221 0.022842 0 -0.0043327 -0.0093357 0.0116 0.026236 -0.009859 0.054309 1.3469 -0.062515 0.042898 0.045897 -0.033362 -0.1883 0.017708 -0.17595 -0.093833 0.021682 0.037847 -0.085038 -0.088178 0.00022574 -0.00094348 0.00050452 0.002009 -0.25484 0.0018715 0.001035 0.03708 -0.00099486 0.16235 0.23171 -0.10096 0.19008 0.0047916
1.4023 0.006068 0.0055228 0.018791 0.014686 0 -0.0045996 -0.014611 0.0149 0.022831 -0.00084113 0.035115 1.0997 -0.047485 0.11094 0.047735 -0.007291 -0.1404 -0.002316 -0.14788 -0.11098 0.050537 0.052462 -0.049263 -0.065471 -0.00030445 -0.00078991 0.00092548 0.0011455 -0.17893 0.0012409 -0.0014359 0.024514 -0.0058289 0.21317 0.25002 -0.10119 0.17908 0.031938
1.4063 0.0023159 0.0052343 -0.0045004 0.0042683 0 0.0022793 -0.0083596 0.019374 0.023489 0.013461 0.0087323 0.85926 -0.037567 0.17083 0.036195 0.013361 -0.068348 -0.031663 -0.11123 -0.11759 0.077906 0.07011 -0.013336 -0.045093 -0.00094297 -0.0011904 0.001163 -6.9443e-05 -0.10699 0.0042575 0.0011584 0.0088132 -0.004459 0.2454 0.24702 -0.096982 0.14181 0.061723
1.4102 -0.0017668 0.0030444 -0.025155 -0.0049568 0 0.0088881 -0.00063303 0.016993 0.016361 0.021412 -0.014653 0.62673 -0.041652 0.213 0.010096 0.024714 0.018553 -0.066329 -0.062577 -0.11262 0.0981 0.081074 0.018165 -0.031877 -0.0011393 -0.0013513 0.0010822 -0.00071377 -0.023868 0.0076602 0.0036686 -0.0054144 -0.0012609 0.24775 0.22417 -0.089796 0.083674 0.087651
1.4141 -0.0040402 -0.00038044 -0.018563 -0.010812 0 0.0092895 0.00020323 0.0042192 -0.0052138 0.017331 -0.027383 0.40042 -0.053752 0.24182 -0.021417 0.030354 0.10298 -0.096682 -0.0059132 -0.10192 0.11305 0.084099 0.046428 -0.024264 -0.00059688 -0.00062594 0.00061015 -0.00039968 0.076508 0.0077535 0.0015883 -0.01567 0.00018586 0.23236 0.19812 -0.078017 0.025811 0.10844
1.418 -0.0036657 -0.0036412 0.0091111 -0.012486 0 0.0032025 -0.00431 -0.014993 -0.035373 0.0048616 -0.030163 0.17736 -0.068979 0.25866 -0.053895 0.032017 0.1775 -0.11744 0.056313 -0.087355 0.12399 0.080183 0.073642 -0.021204 0.00038677 0.00088923 -0.00013304 0.00042074 0.17925 0.0039305 -0.0042071 -0.022453 -0.00076906 0.20578 0.17621 -0.059352 -0.022297 0.12405
1.4219 -0.0019592 -0.0058379 0.025814 -0.010569 0 -0.004987 -0.0065419 -0.031722 -0.058847 -0.0073465 -0.030725 -0.046337 -0.082057 0.26491 -0.083042 0.031455 0.23579 -0.12408 0.12098 -0.070523 0.13209 0.07109 0.098069 -0.021432 0.001129 0.0024034 -0.00084256 0.0010049 0.25912 -0.0013321 -0.0085844 -0.027523 -0.0031065 0.17481 0.16439 -0.031965 -0.05286 0.1347
1.4258 -0.0014484 -0.0071804 0.0098116 -0.0069531 0 -0.010407 -0.0032346 -0.038116 -0.062451 -0.012956 -0.036451 -0.27546 -0.083443 0.25989 -0.102 0.030741 0.2682 -0.10916 0.18125 -0.052398 0.13784 0.060728 0.11471 -0.02316 0.0011545 0.0030872 -0.0012264 0.0010669 0.30157 -0.0056565 -0.0079185 -0.031489 -0.0063098 0.14966 0.1689 0.0067307 -0.05618 0.1401
1.4297 -0.0038603 -0.0085559 -0.024266 -0.0041023 0 -0.011359 8.6927e-05 -0.032757 -0.045649 -0.012183 -0.047461 -0.51431 -0.06909 0.24351 -0.10829 0.030735 0.27681 -0.076365 0.2279 -0.032455 0.1393 0.054513 0.12052 -0.024467 0.00058331 0.0027616 -0.0012381 0.00093336 0.31346 -0.0093874 -0.0042846 -0.033252 -0.010864 0.1358 0.18093 0.049883 -0.040912 0.14025
1.4336 -0.0087373 -0.010637 -0.04098 -0.0038747 0 -0.01013 -0.0042229 -0.021727 -0.021357 -0.010404 -0.056256 -0.76415 -0.04345 0.21648 -0.10441 0.030647 0.26891 -0.034079 0.25798 -0.0097764 0.13433 0.053559 0.11772 -0.02527 -6.4592e-05 0.0020217 -0.0011187 0.0010451 0.31523 -0.014806 -0.0035699 -0.031791 -0.017125 0.12953 0.18894 0.089011 -0.019888 0.13474
1.4375 -0.01384 -0.013369 -0.024561 -0.0068348 0 -0.010903 -0.016373 -0.01451 -0.0061073 -0.013098 -0.054225 -1.0221 -0.010168 0.17897 -0.091732 0.029771 0.24797 0.012368 0.26919 0.016308 0.12127 0.058218 0.11136 -0.025817 -0.00040343 0.0017039 -0.0011798 0.0014441 0.32382 -0.022979 -0.0094526 -0.02811 -0.024359 0.12746 0.18552 0.11798 -0.00031686 0.12277
1.4414 -0.016906 -0.01608 0.002432 -0.012551 0 -0.016236 -0.027962 -0.017269 -0.0074874 -0.021164 -0.03941 -1.2832 0.026007 0.13167 -0.072028 0.0273 0.21769 0.057194 0.26005 0.046329 0.098771 0.068278 0.1041 -0.026564 -0.00047637 0.002179 -0.0015091 0.0017992 0.34089 -0.03173 -0.019407 -0.024863 -0.030868 0.12509 0.16368 0.13061 0.01102 0.10356
1.4453 -0.017187 -0.01786 0.0047758 -0.020138 0 -0.024361 -0.03033 -0.028157 -0.018984 -0.029824 -0.018917 -1.543 0.05441 0.078289 -0.04689 0.021822 0.18056 0.08904 0.22567 0.080022 0.066208 0.0832 0.094601 -0.02857 -0.0005427 0.0030847 -0.0018704 0.0018453 0.35252 -0.036774 -0.026594 -0.023713 -0.034556 0.11329 0.115 0.1144 0.00845 0.075653
1.4492 -0.015501 -0.017846 -0.024229 -0.027955 0 -0.029463 -0.022672 -0.038313 -0.026201 -0.031785 -0.0040013 -1.7998 0.07177 0.029077 -0.019983 0.014554 0.14046 0.10745 0.17844 0.11256 0.033225 0.099309 0.081245 -0.031434 -0.00067263 0.0036897 -0.0019035 0.0016694 0.33741 -0.034785 -0.025552 -0.023248 -0.033258 0.093283 0.058658 0.081075 0.0039383 0.045521
1.4531 -0.013058 -0.015455 -0.053466 -0.032752 0 -0.025517 -0.011319 -0.038273 -0.019117 -0.022617 -0.0017953 -2.0538 0.077549 -0.010872 0.007783 0.0058693 0.097765 0.1121 0.12241 0.14065 0.0051414 0.11517 0.066117 -0.034643 -0.00064692 0.0035257 -0.0014551 0.0015381 0.2787 -0.025677 -0.016345 -0.019995 -0.025427 0.067769 0.0064034 0.036826 0.0048317 0.016927
1.457 -0.010374 -0.010714 -0.047968 -0.030079 0 -0.0114 -0.0024616 -0.025168 -0.00031273 -0.0046469 -0.010044 -2.3067 0.072045 -0.037357 0.035402 -0.0040091 0.052933 0.10321 0.061457 0.16109 -0.013302 0.12933 0.053629 -0.037653 -0.00026063 0.0027196 -0.00074212 0.0015378 0.17548 -0.012655 -0.003987 -0.011919 -0.011722 0.040143 -0.03061 -0.011765 0.017431 -0.0064555
1.4609 -0.0073017 -0.0045169 -0.0081483 -0.017137 0 0.0069293 0.0025065 -0.0050694 0.017315 0.013726 -0.018666 -2.5623 0.055977 -0.044198 0.06108 -0.015344 0.0065669 0.080077 0.00020491 0.16798 -0.01494 0.13935 0.044889 -0.039524 0.00035626 0.0017852 -0.00019098 0.0014843 0.048369 -0.00055187 0.0054472 -0.00087626 0.0036949 0.0169 -0.034693 -0.054662 0.050326 -0.018494
1.4648 -0.0038258 0.0016333 0.02957 0.0036163 0 0.0198 0.0047648 0.011532 0.021219 0.023357 -0.016855 -2.8252 0.034429 -0.032413 0.080736 -0.029275 -0.037951 0.045597 -0.055984 0.15748 0.0008925 0.14251 0.034848 -0.039834 0.00079613 0.0011329 -8.4878e-05 0.0011867 -0.067948 0.0064411 0.0085461 0.0086803 0.014485 0.0057544 0.0010255 -0.081617 0.10014 -0.015413
1.4688 -0.00046299 0.0064646 0.031047 0.02388 0 0.020789 0.004222 0.017556 0.0094294 0.020683 -0.0007481 -3.0957 0.011932 -0.010227 0.091866 -0.045973 -0.077127 0.0048044 -0.10552 0.13335 0.025796 0.13933 0.016878 -0.039547 0.00075201 0.00077328 -0.00032743 0.00072369 -0.1453 0.0069448 0.0059833 0.013688 0.016421 0.0059432 0.060513 -0.093861 0.1526 -0.0012115
1.4727 0.0023455 0.0097716 -0.00080657 0.034026 0 0.011763 0.00064158 0.014155 -0.0078137 0.010262 0.023513 -3.3648 -0.0094662 0.01841 0.092128 -0.065238 -0.10793 -0.039603 -0.14691 0.097468 0.054536 0.13023 -0.0092206 -0.039553 0.00029736 0.00044674 -0.00053467 0.000404 -0.18231 0.0036158 0.00176 0.015188 0.011401 0.01641 0.13276 -0.092531 0.19801 0.021681
1.4766 0.0051143 0.012468 -0.031392 0.030073 0 0.0016714 -0.0019667 0.0088658 -0.016124 0.0014813 0.043433 -3.6172 -0.028008 0.049541 0.079447 -0.086494 -0.1273 -0.084676 -0.17877 0.052336 0.081437 0.11613 -0.034772 -0.040889 -0.00021615 -1.8771e-05 -0.00038075 0.00047807 -0.20581 0.0020875 0.001072 0.017016 0.0069582 0.035162 0.20505 -0.079768 0.22645 0.050209
1.4805 0.0092473 0.015749 -0.031153 0.01732 0 -6.2569e-05 0.0042653 0.0090953 -0.0080975 0.0020377 0.048346 -3.8435 -0.040805 0.078641 0.048605 -0.10663 -0.12671 -0.12311 -0.19542 0.0020691 0.095888 0.099756 -0.049213 -0.04619 -0.000488 -0.00050691 0.00010475 0.00092393 -0.24843 0.0072338 0.0073761 0.021791 0.01072 0.057986 0.25125 -0.058505 0.218 0.078741
1.4844 0.015789 0.020125 -0.0026824 0.0068956 0 0.0098129 0.023046 0.01657 0.011322 0.013163 0.036817 -4.0521 -0.048971 0.10533 0.0075278 -0.12119 -0.10972 -0.14983 -0.1986 -0.046399 0.097361 0.085872 -0.050151 -0.055429 -0.00045669 -0.00074901 0.00055656 0.0014938 -0.32052 0.018985 0.019799 0.028292 0.024205 0.078759 0.26596 -0.034972 0.18061 0.10248
1.4883 0.02418 0.025234 0.027897 0.0075558 0 0.026684 0.046535 0.02698 0.029275 0.029708 0.018076 -4.2672 -0.053542 0.13043 -0.037968 -0.12796 -0.079249 -0.16247 -0.18891 -0.090596 0.087886 0.075725 -0.04608 -0.06795 -0.00020457 -0.00061944 0.00060396 0.0019055 -0.40242 0.031562 0.032969 0.03279 0.041429 0.095842 0.25341 -0.01054 0.12293 0.12036
1.4922 0.032407 0.030517 0.040549 0.019421 0 0.041943 0.059201 0.034284 0.035417 0.044127 0.0060111 -4.5102 -0.05553 0.15434 -0.082543 -0.12543 -0.038114 -0.15939 -0.16684 -0.12879 0.06944 0.069513 -0.048522 -0.082979 0.00021451 -0.00027289 0.00022298 0.0019807 -0.46531 0.037811 0.04046 0.032897 0.053481 0.10826 0.21908 0.013961 0.052987 0.13177
1.4961 0.038577 0.035919 0.037989 0.034781 0 0.048918 0.052006 0.035583 0.029996 0.050975 0.0095989 -4.7799 -0.056407 0.17704 -0.11828 -0.11184 0.0096634 -0.13831 -0.13254 -0.15903 0.044764 0.066208 -0.061344 -0.099216 0.00078008 -1.197e-06 -0.0002149 0.0016931 -0.50069 0.035435 0.039835 0.030107 0.054925 0.11521 0.17264 0.037974 -0.017752 0.13616
1.5 0.042434 0.041792 0.035646 0.044893 0 0.046768 0.032951 0.032824 0.023372 0.049292 0.026654 -5.0513 -0.058881 0.19529 -0.1343 -0.089595 0.054451 -0.10197 -0.089389 -0.18067 0.017956 0.059366 -0.078041 -0.11379 0.0013753 1.5752e-05 -0.00026355 0.0011998 -0.52951 0.029384 0.034905 0.028734 0.046856 0.11673 0.13445 0.059627 -0.072228 0.13385
1.5039 0.045357 0.048126 0.04223 0.046759 0 0.040561 0.021569 0.030838 0.027662 0.042497 0.045726 -5.2963 -0.063485 0.20624 -0.13281 -0.065825 0.089833 -0.060518 -0.043927 -0.19681 -0.0093186 0.04442 -0.089426 -0.12546 0.0017604 -0.00019426 0.00018124 0.00082656 -0.58249 0.027778 0.032642 0.032463 0.035199 0.11441 0.11228 0.076752 -0.10858 0.12689
1.5078 0.048951 0.054066 0.053812 0.044554 0 0.038089 0.031205 0.033863 0.047206 0.036574 0.05482 -5.5071 -0.069737 0.20766 -0.11553 -0.044219 0.11219 -0.019164 0.00079235 -0.20839 -0.037149 0.019371 -0.09343 -0.13368 0.0017516 -0.00051916 0.00075602 0.00088319 -0.672 0.034983 0.037225 0.041659 0.026867 0.1084 0.10729 0.087208 -0.127 0.11536
1.5117 0.05372 0.058472 0.063195 0.045439 0 0.04511 0.056502 0.04305 0.075062 0.03718 0.050303 -5.7002 -0.076698 0.19775 -0.085405 -0.028176 0.11864 0.017038 0.041928 -0.21629 -0.065793 -0.01675 -0.09699 -0.1382 0.0014132 -0.00093152 0.00093848 0.0013488 -0.78276 0.048334 0.04682 0.05336 0.026829 0.098875 0.11844 0.088965 -0.12907 0.099314
1.5156 0.059093 0.06114 0.068562 0.053887 0 0.061259 0.078812 0.055984 0.097807 0.046493 0.039218 -5.8964 -0.081036 0.17312 -0.048563 -0.02298 0.10319 0.039294 0.074706 -0.22077 -0.095542 -0.06322 -0.1087 -0.13847 0.0010197 -0.0015052 0.00053236 0.0017393 -0.88821 0.061274 0.056116 0.063405 0.036706 0.085724 0.13984 0.077334 -0.1174 0.07764
1.5195 0.064448 0.063459 0.071512 0.068816 0 0.079323 0.083843 0.068048 0.10468 0.061545 0.033616 -6.0989 -0.079632 0.14012 -0.016113 -0.026032 0.072336 0.047255 0.099053 -0.22292 -0.1237 -0.10911 -0.13047 -0.13602 0.00080389 -0.002279 -0.00012169 0.001435 -0.9736 0.069281 0.061804 0.068868 0.054089 0.07161 0.1569 0.055819 -0.10107 0.052497
1.5234 0.069787 0.067593 0.071798 0.084689 0 0.0895 0.073733 0.074937 0.094474 0.075945 0.041621 -6.2917 -0.072476 0.10399 0.0081757 -0.03336 0.032195 0.044076 0.11615 -0.22316 -0.14717 -0.1475 -0.15677 -0.1315 0.00076848 -0.0031471 -0.00043466 0.00028392 -1.0437 0.072706 0.065284 0.069519 0.072901 0.058577 0.16418 0.028887 -0.083369 0.0262
1.5273 0.075297 0.074658 0.069196 0.09502 0 0.08678 0.062665 0.07533 0.075801 0.084557 0.061979 -6.4594 -0.060331 0.068207 0.022584 -0.041985 -0.013002 0.032207 0.12643 -0.22159 -0.16322 -0.17379 -0.18123 -0.12503 0.0007549 -0.0039185 -0.00011961 -0.0011197 -1.112 0.074672 0.070192 0.067959 0.086153 0.048047 0.15897 -2.7163e-05 -0.065834 0.00073233
1.5313 0.080524 0.083414 0.069125 0.09605 0 0.075889 0.06255 0.072238 0.061318 0.087543 0.085529 -6.6045 -0.045024 0.036516 0.026358 -0.048237 -0.058346 0.014914 0.13011 -0.21826 -0.1682 -0.18321 -0.20301 -0.11642 0.00065316 -0.0044836 0.00050595 -0.0018837 -1.1864 0.077509 0.077996 0.068391 0.090649 0.041589 0.1397 -0.026602 -0.04936 -0.021243
1.5352 0.084383 0.090726 0.07994 0.089073 0 0.068687 0.073928 0.071616 0.060061 0.08979 0.10182 -6.7443 -0.033557 0.012386 0.023158 -0.047153 -0.09664 -0.0016715 0.1257 -0.21311 -0.15721 -0.17371 -0.22623 -0.10467 0.00048533 -0.0049026 0.00077472 -0.0016544 -1.2664 0.081751 0.086592 0.074239 0.089931 0.039914 0.10906 -0.043874 -0.034194 -0.034495
1.5391 0.086189 0.093671 0.101 0.080236 0 0.074778 0.089094 0.07843 0.072583 0.095649 0.10604 -6.89 -0.030298 -0.0077343 0.020969 -0.040736 -0.12801 -0.014165 0.11443 -0.20712 -0.13678 -0.15756 -0.25405 -0.090755 0.00029296 -0.0053207 0.00027464 -0.001006 -1.3476 0.087549 0.092905 0.085704 0.091646 0.03935 0.076156 -0.052706 -0.020104 -0.039662
1.543 0.086556 0.091742 0.11707 0.077177 0 0.092809 0.10076 0.09263 0.091347 0.10378 0.10186 -7.0324 -0.036581 -0.025781 0.022784 -0.030736 -0.15345 -0.021805 0.095747 -0.20072 -0.11032 -0.14067 -0.28429 -0.075468 3.5241e-05 -0.0058141 -0.00074915 -0.00092001 -1.4257 0.095169 0.095878 0.099176 0.10033 0.03783 0.044104 -0.053882 -0.0073239 -0.036972
1.5469 0.087074 0.087484 0.11121 0.083726 0 0.11058 0.1062 0.10835 0.10579 0.10751 0.09875 -7.1515 -0.052582 -0.04357 0.030762 -0.019225 -0.17446 -0.0244 0.069306 -0.1944 -0.081469 -0.12848 -0.3111 -0.059833 -0.00031771 -0.0063405 -0.0015809 -0.0018282 -1.493 0.10321 0.096424 0.10956 0.11197 0.033519 0.015374 -0.048608 0.0039595 -0.027084
1.5508 0.089025 0.085012 0.085277 0.09638 0 0.11488 0.10539 0.11762 0.10908 0.10115 0.10522 -7.239 -0.076463 -0.063091 0.046594 -0.010014 -0.19394 -0.02233 0.03381 -0.18905 -0.055899 -0.12828 -0.33006 -0.046298 -0.00061574 -0.0068301 -0.0016518 -0.0031944 -1.5386 0.10751 0.095292 0.11408 0.11648 0.023987 -0.0076136 -0.038515 0.013415 -0.010861
1.5547 0.092475 0.087415 0.063102 0.10634 0 0.10294 0.099386 0.11631 0.10263 0.086579 0.12194 -7.3078 -0.098198 -0.083058 0.065287 -0.0059643 -0.2151 -0.01894 -0.0068869 -0.18539 -0.037034 -0.13809 -0.34097 -0.037613 -0.00057614 -0.0072863 -0.0010253 -0.0040732 -1.5576 0.10404 0.092456 0.11419 0.10702 0.011533 -0.0259 -0.026725 0.022405 0.0075453
1.5586 0.096544 0.094771 0.06811 0.10676 0 0.085481 0.092272 0.10763 0.095281 0.073669 0.13963 -7.3779 -0.11161 -0.10071 0.082215 -0.0061936 -0.23724 -0.016246 -0.048033 -0.18323 -0.023213 -0.15077 -0.34592 -0.033897 -0.00010255 -0.0077582 -0.00031361 -0.0040563 -1.5609 0.094166 0.089147 0.11383 0.088078 0.00025919 -0.040698 -0.014252 0.032416 0.025477
1.5625 0.10022 0.104 0.097844 0.099516 0 0.078527 0.092041 0.10003 0.096986 0.073462 0.14442 -7.4534 -0.11333 -0.11384 0.094753 -0.0096128 -0.25863 -0.015195 -0.086125 -0.18222 -0.012862 -0.16111 -0.34607 -0.034855 0.00046593 -0.0082189 -0.00012452 -0.0036145 -1.5721 0.085922 0.089145 0.11538 0.074 -0.0067424 -0.051979 -0.0013577 0.044385 0.041447
1.5664 0.10257 0.11052 0.1249 0.094568 0 0.090621 0.10471 0.10066 0.11084 0.089448 0.12851 -7.5159 -0.10093 -0.12015 0.10065 -0.014556 -0.27665 -0.016449 -0.11739 -0.18181 -0.0037974 -0.1634 -0.34137 -0.03966 0.00054919 -0.0085189 -0.00055988 -0.003514 -1.6065 0.087857 0.095897 0.11747 0.078043 -0.0062049 -0.059403 0.01191 0.059164 0.054158
1.5703 0.1024 0.11075 0.12511 0.10106 0 0.11585 0.1255 0.1092 0.12933 0.11404 0.098525 -7.5435 -0.07362 -0.11509 0.097966 -0.016531 -0.28213 -0.020098 -0.1328 -0.17957 0.0079577 -0.14706 -0.3332 -0.044875 -0.00012247 -0.0085152 -0.001205 -0.0039898 -1.6493 0.10007 0.10731 0.11663 0.10076 0.0079344 -0.05969 0.025181 0.0773 0.061285
1.5742 0.098333 0.10394 0.10184 0.11732 0 0.13755 0.13808 0.11724 0.13871 0.13289 0.07381 -7.5342 -0.044288 -0.10352 0.092961 -0.013676 -0.27454 -0.023782 -0.13526 -0.17366 0.022104 -0.11858 -0.32576 -0.046345 -0.0011523 -0.0082662 -0.0015601 -0.0045723 -1.6585 0.11191 0.11456 0.11109 0.12772 0.02946 -0.054313 0.037047 0.095537 0.064744
1.5781 0.090329 0.092764 0.078818 0.12947 0 0.13931 0.12698 0.11435 0.12936 0.13371 0.073447 -7.5109 -0.018932 -0.087845 0.088458 -0.0057367 -0.25417 -0.026356 -0.12603 -0.163 0.036977 -0.082438 -0.32319 -0.042598 -0.0017572 -0.0080696 -0.0014709 -0.0046865 -1.5956 0.11051 0.10855 0.1025 0.13909 0.054439 -0.04427 0.046233 0.11184 0.065239
1.582 0.081204 0.082205 0.071405 0.12171 0 0.11551 0.093319 0.096868 0.10449 0.11399 0.10064 -7.5012 -0.0026729 -0.070469 0.086751 0.0069672 -0.22239 -0.026871 -0.10694 -0.14696 0.050569 -0.043665 -0.32464 -0.032888 -0.0014763 -0.0082506 -0.0011765 -0.0042843 -1.4622 0.093309 0.089214 0.094035 0.1239 0.078722 -0.031 0.051562 0.12428 0.063515
1.5859 0.07621 0.077459 0.071687 0.090525 0 0.075421 0.057723 0.07245 0.079626 0.083157 0.13717 -7.5131 -0.0023667 -0.054823 0.090287 0.023229 -0.1824 -0.024084 -0.080496 -0.12473 0.05874 -0.01071 -0.32266 -0.017024 -0.00060301 -0.0088542 -0.00099939 -0.0037989 -1.3098 0.072407 0.068457 0.087212 0.088579 0.095412 -0.017292 0.050881 0.12956 0.06041
1.5898 0.079911 0.081547 0.065517 0.050613 0 0.039472 0.045216 0.056239 0.071638 0.058438 0.15406 -7.5291 -0.017342 -0.043972 0.096845 0.038198 -0.14464 -0.018666 -0.052628 -0.099564 0.05736 0.0070438 -0.30781 4.7695e-05 0.00012283 -0.009518 -0.0010266 -0.0035483 -1.2119 0.065577 0.062079 0.081188 0.053669 0.098612 -0.0077886 0.043787 0.12581 0.056806
1.5938 0.092558 0.093731 0.058408 0.026705 0 0.029361 0.065081 0.060423 0.085281 0.056013 0.13192 -7.5217 -0.039396 -0.037502 0.10177 0.0483 -0.11573 -0.012894 -0.026694 -0.076368 0.04766 0.0099471 -0.27637 0.013291 0.00025758 -0.0096663 -0.0010709 -0.0033505 -1.2181 0.081469 0.076973 0.075179 0.041137 0.090838 -0.0031873 0.032504 0.11477 0.0525
1.5977 0.10921 0.10957 0.074133 0.036917 0 0.056104 0.10409 0.084663 0.10811 0.081351 0.076095 -7.4737 -0.0638 -0.035226 0.10209 0.051212 -0.099196 -0.0083554 -0.0040859 -0.05884 0.030399 -0.0017435 -0.23513 0.019636 5.7199e-05 -0.0089085 -0.00088832 -0.0028168 -1.324 0.1123 0.10502 0.070919 0.060661 0.074007 -0.0030912 0.018078 0.096923 0.046805
1.6016 0.12267 0.12276 0.12328 0.080323 0 0.11169 0.13832 0.11508 0.11903 0.12406 0.014875 -7.3853 -0.085693 -0.036739 0.095053 0.044925 -0.097636 -0.006695 0.014241 -0.050802 0.0068212 -0.026857 -0.19932 0.016375 0.00012283 -0.007364 -0.0004061 -0.0019448 -1.4761 0.14012 0.12926 0.07186 0.10336 0.050837 -0.0063929 0.0016334 0.072901 0.038834
1.6055 0.12787 0.12797 0.17954 0.13747 0 0.17029 0.15112 0.13339 0.10481 0.16168 -0.01772 -7.2681 -0.097425 -0.04217 0.076454 0.025101 -0.11508 -0.011258 0.026754 -0.062086 -0.021467 -0.064464 -0.18518 -0.0014219 0.00068206 -0.0056869 0.00022577 -0.0012672 -1.6058 0.15035 0.13664 0.079673 0.14666 0.026738 -0.0087558 -0.015637 0.042295 0.025741
1.6094 0.12407 0.12308 0.19763 0.18224 0 0.20078 0.14127 0.12973 0.071653 0.17202 -0.0024182 -7.1349 -0.10084 -0.049484 0.05226 -0.002785 -0.14138 -0.020333 0.035331 -0.090407 -0.050952 -0.10662 -0.20205 -0.027718 0.0012887 -0.0047552 0.00074362 -0.0013477 -1.6653 0.14049 0.12594 0.091907 0.16716 0.0069558 -0.0053368 -0.032512 0.0084454 0.0083242
1.6133 0.11361 0.10967 0.15861 0.1957 0 0.1847 0.11765 0.10917 0.042168 0.14691 0.055133 -6.9946 -0.098627 -0.057186 0.026761 -0.034717 -0.17066 -0.031859 0.040517 -0.1332 -0.080655 -0.14983 -0.24801 -0.058498 0.0012681 -0.005182 0.00091751 -0.0021927 -1.6451 0.11827 0.10543 0.10361 0.15378 -0.0071392 0.0054474 -0.048072 -0.026609 -0.011682
1.6172 0.099141 0.091587 0.092377 0.17353 0 0.12782 0.090207 0.08701 0.039387 0.097654 0.12933 -6.8509 -0.093115 -0.063513 0.0034541 -0.066895 -0.19799 -0.043748 0.042653 -0.1877 -0.10974 -0.19102 -0.31046 -0.090315 0.00043434 -0.0069152 0.00066399 -0.0032433 -1.5656 0.093638 0.084337 0.11131 0.11312 -0.01461 0.024374 -0.061063 -0.060818 -0.03212
1.6211 0.082355 0.072854 0.048998 0.1249 0 0.056756 0.066294 0.076553 0.069675 0.047673 0.18935 -6.6998 -0.087299 -0.065177 -0.01314 -0.093557 -0.21668 -0.052634 0.041843 -0.2497 -0.13707 -0.22566 -0.37054 -0.11854 -0.00067547 -0.0091705 0.00011344 -0.003931 -1.4552 0.07276 0.067097 0.115 0.064374 -0.014292 0.051873 -0.068854 -0.090842 -0.048914
1.625 0.064766 0.05623 0.048179 0.066439 0 0.0024338 0.051785 0.079641 0.11739 0.017451 0.21389 -6.5308 -0.083459 -0.055323 -0.020819 -0.1062 -0.21876 -0.053753 0.03908 -0.30849 -0.15926 -0.24574 -0.40959 -0.13772 -0.0012857 -0.010799 -0.00040641 -0.0041515 -1.3307 0.0577 0.054054 0.1161 0.027807 -0.0052807 0.084211 -0.065561 -0.1111 -0.053798
1.6289 0.048723 0.043022 0.062982 0.015611 0 -0.017697 0.049994 0.086982 0.15491 0.013053 0.19888 -6.3344 -0.080034 -0.03312 -0.024904 -0.10566 -0.20615 -0.048241 0.036349 -0.35684 -0.17405 -0.25011 -0.4156 -0.14881 -0.0010803 -0.010923 -0.00053712 -0.0041702 -1.1925 0.048545 0.045162 0.11389 0.014664 0.010567 0.11566 -0.050586 -0.12191 -0.045545
1.6328 0.036705 0.033583 0.055624 -0.01471 0 -0.0065933 0.057241 0.086888 0.16012 0.025818 0.15625 -6.1142 -0.075525 0.0017435 -0.028951 -0.093026 -0.17945 -0.037555 0.03471 -0.39055 -0.17908 -0.23733 -0.38709 -0.15221 -0.00043096 -0.0094621 -0.00016593 -0.004178 -1.0331 0.043935 0.041248 0.10478 0.023932 0.032983 0.14335 -0.023628 -0.12374 -0.023787
1.6367 0.029474 0.027644 0.023198 -0.020165 0 0.018938 0.061939 0.07419 0.12891 0.041295 0.10609 -5.8907 -0.06839 0.04854 -0.036608 -0.07045 -0.13996 -0.023861 0.035071 -0.40615 -0.17221 -0.20684 -0.33229 -0.14864 8.3508e-06 -0.0071594 0.00040972 -0.0040894 -0.85027 0.040177 0.041948 0.085806 0.045641 0.061438 0.16472 0.01464 -0.11775 0.010752
1.6406 0.025387 0.024313 -0.00040602 -0.0062533 0 0.040783 0.052414 0.052306 0.075308 0.048766 0.066339 -5.6867 -0.056177 0.10406 -0.05402 -0.043479 -0.089312 -0.0129 0.038319 -0.39568 -0.14806 -0.15712 -0.26397 -0.13815 -0.00012092 -0.0050752 0.0006595 -0.0037868 -0.65433 0.032237 0.044076 0.058753 0.066442 0.094829 0.17556 0.061063 -0.10667 0.055247
1.6445 0.02202 0.022219 0.011782 0.014555 0 0.048394 0.027923 0.02857 0.021223 0.044631 0.044562 -5.5069 -0.041204 0.15617 -0.078928 -0.022462 -0.036374 -0.010571 0.041594 -0.36449 -0.11134 -0.09935 -0.19274 -0.12308 -0.00067751 -0.0038905 0.00028258 -0.0034033 -0.46327 0.017626 0.043381 0.030507 0.074143 0.12696 0.17855 0.10359 -0.096231 0.098349
1.6484 0.018515 0.020182 0.043459 0.029654 0 0.04044 0.0010082 0.0086547 -0.015788 0.030205 0.035707 -5.3295 -0.026411 0.19803 -0.10614 -0.011355 0.013375 -0.018022 0.041843 -0.31748 -0.067178 -0.040811 -0.12302 -0.10419 -0.0012729 -0.0035431 -0.00044495 -0.0031963 -0.29271 -0.00026456 0.038094 0.0087589 0.061206 0.15349 0.17715 0.13527 -0.087335 0.13416
1.6523 0.016024 0.017942 0.051231 0.033329 0 0.022268 -0.013093 -0.005061 -0.029675 0.0090082 0.026816 -5.1249 -0.01404 0.22499 -0.13105 -0.012189 0.055772 -0.035416 0.036521 -0.25751 -0.019399 0.013788 -0.053713 -0.08182 -0.0016186 -0.0034238 -0.00083308 -0.0031471 -0.14866 -0.01358 0.030163 -0.0031655 0.028108 0.1711 0.17407 0.15131 -0.079156 0.15897
1.6563 0.015645 0.016055 0.015977 0.028937 0 0.0030144 -0.010234 -0.01184 -0.025953 -0.013504 0.0057522 -4.8842 -0.0068247 0.23217 -0.14728 -0.026226 0.0858 -0.062018 0.022341 -0.18745 0.027284 0.059589 0.017562 -0.056117 -0.001628 -0.0028946 -0.00039568 -0.0028565 -0.02709 -0.015911 0.022787 -0.0079383 -0.014972 0.17586 0.17289 0.14664 -0.069081 0.1692
1.6602 0.016158 0.014787 -0.031522 0.02429 0 -0.0074481 -0.00037722 -0.011727 -0.016997 -0.029812 -0.031402 -4.631 -0.0071217 0.2171 -0.14435 -0.04952 0.096123 -0.092127 -0.0040132 -0.11117 0.065446 0.093566 0.090053 -0.028278 -0.0012998 -0.0016706 0.00062738 -0.0019798 0.082803 -0.0076587 0.017113 -0.011476 -0.051427 0.16415 0.17991 0.11893 -0.047111 0.16392
1.6641 0.014275 0.013006 -0.043337 0.02375 0 -0.0033407 0.0029502 -0.0072941 -0.015674 -0.033052 -0.078247 -4.4011 -0.010414 0.19274 -0.12657 -0.071465 0.092748 -0.11783 -0.03561 -0.033816 0.095185 0.12307 0.15804 -0.0013663 -0.0006476 0.00017468 0.0013897 -0.00073421 0.19586 0.0039077 0.01174 -0.018781 -0.066909 0.14436 0.19467 0.082207 -0.010478 0.15278
1.668 0.0074354 0.008423 -0.0096605 0.023571 0 0.011819 -0.0047431 -0.0051344 -0.029431 -0.021942 -0.1214 -4.2098 -0.013735 0.16499 -0.097065 -0.087158 0.078816 -0.1355 -0.067595 0.042544 0.11686 0.15188 0.2123 0.022771 0.00020639 0.0024167 0.001165 0.00018778 0.32723 0.0097227 0.0051896 -0.031722 -0.058238 0.12088 0.21586 0.043146 0.041099 0.13969
1.6719 -0.0036266 -0.00061136 0.027518 0.014593 0 0.024694 -0.017094 -0.013184 -0.056616 -0.0032838 -0.14647 -4.0361 -0.01408 0.13928 -0.059789 -0.092551 0.058095 -0.14223 -0.094788 0.11587 0.1312 0.1834 0.24374 0.042431 0.00094789 0.0047841 3.1263e-05 0.00030868 0.48328 0.0046322 -0.0018965 -0.049315 -0.035329 0.098089 0.24122 0.0080202 0.10614 0.128
1.6758 -0.015161 -0.013173 0.019907 -0.0095135 0 0.019703 -0.026018 -0.034363 -0.087024 0.01146 -0.14377 -3.8424 -0.0061864 0.12265 -0.022008 -0.082233 0.037099 -0.13377 -0.107 0.18185 0.13863 0.22139 0.24744 0.054514 0.0012131 0.0068783 -0.001145 -8.9343e-05 0.64888 -0.010378 -0.0074402 -0.068731 -0.013952 0.082679 0.26463 -0.014341 0.17862 0.1208
1.6797 -0.023219 -0.025535 -0.032994 -0.044992 0 -0.0089339 -0.030235 -0.062012 -0.10729 0.013586 -0.11262 -3.6089 0.010801 0.11422 0.0078802 -0.061142 0.023457 -0.11408 -0.10016 0.23611 0.14086 0.26163 0.22537 0.059595 0.00090307 0.0081373 -0.0014374 -0.00022961 0.78253 -0.029773 -0.010479 -0.085566 -0.005061 0.076311 0.27572 -0.023957 0.24085 0.11518
1.6836 -0.026254 -0.033158 -0.082352 -0.077761 0 -0.050054 -0.033919 -0.082278 -0.10839 0.0026471 -0.063119 -3.3513 0.033513 0.10831 0.028982 -0.036749 0.017939 -0.088681 -0.079302 0.2767 0.1382 0.29714 0.18631 0.060207 0.00035211 0.008065 -0.00063999 0.00032403 0.83052 -0.046477 -0.012458 -0.094 -0.0092454 0.075304 0.2704 -0.026642 0.28309 0.10699
1.6875 -0.025282 -0.033475 -0.082522 -0.091018 0 -0.080466 -0.038798 -0.082665 -0.090239 -0.014179 -0.013581 -3.105 0.059322 0.10079 0.041533 -0.013877 0.019987 -0.06068 -0.048779 0.30107 0.1301 0.32232 0.14239 0.057855 0.00011483 0.0066149 0.00059867 0.0011937 0.75649 -0.054387 -0.015777 -0.088321 -0.019628 0.076826 0.24621 -0.026087 0.29938 0.093699
1.6914 -0.022122 -0.027373 -0.038289 -0.075708 0 -0.079908 -0.040378 -0.060228 -0.059824 -0.02771 0.017228 -2.8935 0.084977 0.087132 0.046818 0.0024834 0.027866 -0.033218 -0.014483 0.30665 0.11582 0.33118 0.10361 0.054211 0.00050349 0.0043478 0.001361 0.0016327 0.56655 -0.050213 -0.021307 -0.065965 -0.028803 0.077444 0.20181 -0.026327 0.28515 0.073017
1.6953 -0.017928 -0.018388 0.0047282 -0.036769 0 -0.045571 -0.033003 -0.023187 -0.025194 -0.032553 0.020533 -2.7108 0.10338 0.060406 0.047942 0.0044996 0.035199 -0.010467 0.0099268 0.28443 0.093454 0.31117 0.073309 0.051211 0.0012871 0.0021307 0.0011944 0.0013933 0.31011 -0.034902 -0.027504 -0.030194 -0.033117 0.071599 0.13824 -0.030907 0.23524 0.044238
1.6992 -0.013266 -0.010444 0.01218 0.0089459 0 0.0045426 -0.01724 0.014464 0.0089747 -0.029222 0.003846 -2.532 0.11371 0.02739 0.048684 -0.0020863 0.036597 0.0085382 0.021377 0.24421 0.068082 0.27309 0.047773 0.048581 0.0018496 0.00058446 0.00036903 0.0010123 0.055543 -0.013843 -0.031718 0.0098344 -0.032175 0.061711 0.073639 -0.034701 0.17297 0.016322
1.7031 -0.0088906 -0.0058427 -0.0053769 0.041641 0 0.042221 -0.00052201 0.040387 0.040154 -0.022258 -0.012791 -2.3372 0.11601 -0.0067446 0.048619 -0.013532 0.031207 0.024397 0.021719 0.18969 0.042705 0.2225 0.020273 0.045434 0.0016967 -0.00024871 -0.00045084 0.0011692 -0.1404 0.0051488 -0.032015 0.04227 -0.026772 0.050535 0.017287 -0.03301 0.10829 -0.0053904
1.707 -0.0057047 -0.0046051 -0.01299 0.048842 0 0.04661 0.0095027 0.048349 0.063514 -0.016473 -0.0098231 -2.1259 0.11076 -0.036582 0.046759 -0.025876 0.019415 0.037626 0.01455 0.12516 0.020327 0.1654 -0.013063 0.040904 0.00087966 -0.00075054 -0.00072977 0.0018565 -0.24928 0.015522 -0.0279 0.05754 -0.018454 0.040991 -0.022437 -0.021513 0.05013 -0.016187
1.7109 -0.0038142 -0.005048 0.0031347 0.031092 0 0.017288 0.011007 0.038761 0.070814 -0.013588 0.018133 -1.9117 0.098598 -0.052589 0.039776 -0.032768 0.0040801 0.048267 0.0087459 0.057018 0.0059987 0.11073 -0.049775 0.033516 -3.2525e-05 -0.0012863 -0.00034924 0.0023427 -0.27061 0.015134 -0.020003 0.052615 -0.0098073 0.038159 -0.03245 0.0068955 0.010251 -0.008839
1.7148 -0.0020516 -0.0048884 0.021157 0.00049628 0 -0.025423 0.0072439 0.017535 0.056105 -0.010913 0.058053 -1.7067 0.082686 -0.04767 0.024114 -0.028916 -0.005145 0.055032 0.019765 -0.0038524 0.0030026 0.067803 -0.082257 0.023603 -0.0004118 -0.0019111 0.00043004 0.0019995 -0.22572 0.006951 -0.0097531 0.032484 -0.0028062 0.044703 -0.0099159 0.05115 -0.0080372 0.016126
1.7188 0.0011193 -0.0022883 0.01556 -0.026305 0 -0.053044 0.0018018 -0.0053303 0.023859 -0.0030835 0.087117 -1.5133 0.065652 -0.026239 0.0016743 -0.016456 -0.0030782 0.056779 0.050121 -0.053304 0.0087197 0.036151 -0.10238 0.01363 -7.3692e-05 -0.0024388 0.0011598 0.001053 -0.15398 -0.0027049 0.0007459 0.0079934 0.0041096 0.056928 0.032363 0.10079 -0.013433 0.049697
1.7227 0.0061903 0.0034075 -0.0064572 -0.036558 0 -0.046642 -0.0032036 -0.018466 -0.0093002 0.013411 0.087903 -1.3264 0.048714 0.0088618 -0.025531 0.002785 0.012876 0.052288 0.099078 -0.089215 0.021702 0.015033 -0.10612 0.0055678 0.0005981 -0.0026959 0.001413 0.00038641 -0.10591 -0.0069849 0.0093271 -0.0091767 0.015808 0.07223 0.086414 0.14842 -0.010968 0.086474
1.7266 0.012353 0.011444 -0.010812 -0.026962 0 -0.0085554 -0.0046068 -0.014174 -0.023585 0.035658 0.059413 -1.1395 0.032976 0.053785 -0.054695 0.026258 0.044178 0.040483 0.16349 -0.11045 0.040098 0.0028798 -0.095219 0.0015349 0.0010016 -0.0026542 0.0010056 0.00059971 -0.12386 -0.0013408 0.014975 -0.012043 0.034832 0.087637 0.1432 0.18608 -0.0061142 0.12078
1.7305 0.018729 0.020147 0.0214 -0.0039405 0 0.039499 0.0028695 0.0064144 -0.010027 0.053983 0.016976 -0.94606 0.020766 0.10195 -0.078184 0.0485 0.091162 0.018911 0.23011 -0.11511 0.061697 -0.0016881 -0.075686 0.006315 0.00083033 -0.002364 0.00018366 0.0013785 -0.21653 0.014146 0.018523 -0.0013287 0.055155 0.098762 0.18568 0.19714 -0.0064083 0.14325
1.7344 0.025536 0.027979 0.067052 0.021184 0 0.070947 0.021909 0.032631 0.022103 0.057782 -0.017753 -0.73844 0.012442 0.14672 -0.091927 0.065366 0.14049 -0.0074488 0.27973 -0.11281 0.083883 -0.0020532 -0.054641 0.017966 0.00030232 -0.0018738 -0.00042338 0.0018566 -0.34915 0.033908 0.021804 0.015928 0.063497 0.10764 0.20991 0.18529 -0.011448 0.15581
1.7383 0.033623 0.034462 0.083823 0.039379 0 0.071851 0.046608 0.050385 0.051427 0.044025 -0.029484 -0.51078 0.0078939 0.18682 -0.095641 0.075817 0.1846 -0.035438 0.30467 -0.10807 0.10615 0.0018679 -0.037678 0.034171 -9.0535e-05 -0.0012908 -0.00021816 0.0015281 -0.46521 0.049084 0.02596 0.031237 0.050147 0.11757 0.21849 0.15577 -0.018279 0.16162
1.7422 0.04281 0.04021 0.057997 0.049141 0 0.049318 0.063956 0.051645 0.059774 0.021328 -0.017082 -0.26624 0.0067027 0.22144 -0.089831 0.079153 0.21705 -0.062319 0.30002 -0.10433 0.12788 0.010238 -0.027685 0.052511 -6.8355e-05 -0.00087788 0.00081416 0.00068558 -0.52766 0.052883 0.030791 0.039603 0.020407 0.13148 0.21482 0.11363 -0.024015 0.1634
1.7461 0.051103 0.046037 0.021681 0.056157 0 0.025132 0.064248 0.040107 0.044559 0.0052051 0.0072741 -0.02025 0.0079011 0.24978 -0.076032 0.074408 0.22876 -0.084293 0.26056 -0.10563 0.14784 0.023675 -0.025088 0.069047 0.00017785 -0.00096288 0.0019429 -2.8681e-05 -0.54541 0.045854 0.035854 0.041235 -0.0055077 0.15368 0.20509 0.066013 -0.024068 0.16454
1.75 0.056052 0.051985 0.018461 0.067196 0 0.01971 0.050736 0.028215 0.019004 0.0075378 0.026474 0.20793 0.007447 0.26973 -0.060255 0.061127 0.21116 -0.097461 0.19283 -0.11475 0.16112 0.039233 -0.029041 0.077095 0.00020222 -0.0016477 0.0022093 -0.00033875 -0.56111 0.036263 0.041727 0.039523 -0.0067403 0.18453 0.20058 0.022853 -0.01404 0.16595
1.7539 0.057041 0.057181 0.055883 0.082592 0 0.038312 0.037654 0.02767 0.0013289 0.028566 0.02954 0.41109 0.0022859 0.27981 -0.047156 0.041283 0.17091 -0.10371 0.11481 -0.12892 0.16413 0.051133 -0.038974 0.075682 -0.00022362 -0.002611 0.0012625 -0.00046838 -0.61126 0.033975 0.049434 0.037686 0.021206 0.21542 0.20344 -0.014623 0.0029684 0.16351
1.7578 0.056017 0.060623 0.098009 0.09377 0 0.068933 0.037492 0.040862 0.002418 0.057527 0.018902 0.60356 -0.0090485 0.27688 -0.038344 0.014981 0.11036 -0.10401 0.033709 -0.14649 0.15377 0.055507 -0.05572 0.064333 -0.00086358 -0.0032932 -0.00026372 -0.00063904 -0.69579 0.04238 0.058372 0.037071 0.062114 0.23957 0.21201 -0.047267 0.024882 0.15325
1.7617 0.055738 0.062049 0.10523 0.08911 0 0.091981 0.050143 0.059792 0.020921 0.080601 0.0089564 0.81376 -0.027411 0.25769 -0.034815 -0.017583 0.032655 -0.099593 -0.044193 -0.16555 0.12754 0.048866 -0.081329 0.043216 -0.0012555 -0.0033775 -0.0012604 -0.00067697 -0.78411 0.055583 0.065471 0.037879 0.091686 0.24993 0.22315 -0.076512 0.049231 0.13123
1.7656 0.057304 0.062053 0.075691 0.064544 0 0.093695 0.064741 0.072852 0.047303 0.089336 0.016087 1.0644 -0.052698 0.21286 -0.037338 -0.056934 -0.058507 -0.091858 -0.11267 -0.18273 0.080583 0.025467 -0.11732 0.012562 -0.0011915 -0.0031197 -0.0011113 -0.00028571 -0.84879 0.063788 0.067389 0.040689 0.096061 0.23154 0.2266 -0.10407 0.0716 0.089744
1.7695 0.059497 0.061455 0.043527 0.030204 0 0.074168 0.071269 0.073798 0.071525 0.083908 0.04656 1.3562 -0.077233 0.14755 -0.0431 -0.098929 -0.15089 -0.082885 -0.17453 -0.19575 0.023503 -0.0068276 -0.16234 -0.021256 -0.00092939 -0.0031645 -0.00020228 0.00037686 -0.89256 0.062003 0.064001 0.046854 0.080362 0.18797 0.21412 -0.1276 0.088879 0.036198
1.7734 0.060408 0.060609 0.039508 0.0063462 0 0.046111 0.069028 0.066054 0.088194 0.070937 0.091179 1.6691 -0.095238 0.069486 -0.05106 -0.14023 -0.23689 -0.073002 -0.23187 -0.20443 -0.033841 -0.039564 -0.21108 -0.054246 -0.00089798 -0.0039722 0.00051283 0.00064737 -0.94344 0.053925 0.059264 0.057443 0.061545 0.12862 0.18578 -0.14214 0.10038 -0.019799
1.7773 0.05939 0.059285 0.060469 0.010115 0 0.026591 0.063907 0.059491 0.097048 0.059093 0.13115 1.9788 -0.10219 -0.014581 -0.060971 -0.1781 -0.31005 -0.062323 -0.28452 -0.20871 -0.083536 -0.065991 -0.25556 -0.083352 -0.0012042 -0.0053827 0.00042893 4.4528e-05 -1.0249 0.047673 0.057894 0.07197 0.053911 0.061569 0.14313 -0.14296 0.10532 -0.07005
1.7813 0.057223 0.057042 0.079104 0.042718 0 0.027001 0.059707 0.062509 0.10059 0.054998 0.15087 2.2745 -0.092497 -0.095239 -0.073099 -0.20902 -0.36185 -0.050855 -0.33039 -0.20876 -0.11544 -0.077484 -0.28834 -0.10483 -0.0014841 -0.0067332 -0.0002337 -0.0010675 -1.1302 0.048115 0.060806 0.088043 0.060012 -0.0020053 0.089954 -0.12339 0.10254 -0.1035
1.7852 0.054656 0.05364 0.07747 0.087029 0 0.046286 0.054706 0.075423 0.10157 0.059993 0.14766 2.5639 -0.060305 -0.15291 -0.0885 -0.2273 -0.37638 -0.039866 -0.35683 -0.20579 -0.11537 -0.063413 -0.30543 -0.11237 -0.0012873 -0.0074208 -0.00081373 -0.001708 -1.2216 0.053361 0.064027 0.10197 0.072155 -0.042863 0.039799 -0.07692 0.089136 -0.10331
1.7891 0.051383 0.049218 0.063343 0.11778 0 0.070972 0.046741 0.089957 0.10153 0.068587 0.1312 2.8633 -0.016149 -0.18425 -0.10546 -0.2354 -0.36016 -0.031616 -0.35886 -0.20259 -0.093293 -0.033905 -0.30687 -0.10838 -0.00060265 -0.0073856 -0.00095775 -0.0012824 -1.2528 0.057996 0.062353 0.1098 0.07977 -0.062228 0.0029761 -0.019155 0.06788 -0.078571
1.793 0.046725 0.044291 0.053962 0.11693 0 0.082844 0.038902 0.095135 0.10045 0.0708 0.11407 3.1819 0.033683 -0.18773 -0.12224 -0.23407 -0.31571 -0.027867 -0.33278 -0.20045 -0.055663 0.0042768 -0.29486 -0.093825 4.4167e-05 -0.0070788 -0.00090482 -0.00028435 -1.1948 0.05855 0.05413 0.10851 0.075549 -0.063113 -0.016378 0.039277 0.040327 -0.035826
1.7969 0.041018 0.039612 0.052023 0.083706 0 0.070845 0.03739 0.085246 0.097128 0.059063 0.10193 3.5158 0.082305 -0.16357 -0.13674 -0.22427 -0.24721 -0.030142 -0.27681 -0.20047 -0.010089 0.043651 -0.27128 -0.070305 5.2695e-05 -0.0069725 -0.0010629 0.00013524 -1.0481 0.055335 0.04248 0.097242 0.058012 -0.050101 -0.015712 0.087167 0.0087425 0.016828
1.8008 0.035682 0.035781 0.045006 0.033591 0 0.039624 0.043526 0.0639 0.089906 0.035497 0.091007 3.8527 0.11652 -0.11185 -0.144 -0.20621 -0.16191 -0.04109 -0.18895 -0.20417 0.029455 0.070746 -0.23676 -0.040697 -0.00068824 -0.0070828 -0.0014466 -0.000668 -0.84043 0.049853 0.032184 0.078131 0.032211 -0.032056 0.0079655 0.10293 -0.021249 0.063786
1.8047 0.031584 0.032622 0.026425 -0.011016 0 0.0075402 0.050071 0.041051 0.07722 0.012551 0.073619 4.1836 0.12697 -0.047259 -0.14086 -0.18207 -0.079573 -0.057356 -0.088911 -0.20991 0.050453 0.078378 -0.19176 -0.012699 -0.0016985 -0.0069345 -0.0016592 -0.0021716 -0.61346 0.042088 0.025779 0.055561 0.0089757 -0.019242 0.044593 0.079746 -0.040091 0.08945
1.8086 0.027609 0.028901 0.0090798 -0.032025 0 -0.0060385 0.047315 0.025264 0.057631 0.0042294 0.045958 4.5101 0.11535 0.019488 -0.12875 -0.15292 -0.010768 -0.0736 0.0064871 -0.21432 0.054031 0.071673 -0.13837 0.0096373 -0.0023426 -0.005991 -0.0014207 -0.0032309 -0.40552 0.031186 0.022545 0.033902 0.00043882 -0.01062 0.085734 0.029442 -0.04395 0.093707
1.8125 0.021413 0.022982 0.011161 -0.023386 0 0.0047073 0.032637 0.017463 0.03015 0.014098 0.011831 4.8414 0.083462 0.082279 -0.10907 -0.11896 0.038418 -0.08565 0.086623 -0.21406 0.04278 0.055777 -0.080823 0.024091 -0.0023368 -0.0041666 -0.0009737 -0.0032148 -0.23557 0.018014 0.020315 0.015229 0.011647 -0.0027474 0.12701 -0.037651 -0.030555 0.078368
1.8164 0.011886 0.01422 0.031563 0.0065724 0 0.027325 0.012762 0.011282 -0.0040461 0.030873 -0.019607 5.1856 0.034828 0.13542 -0.08411 -0.080246 0.063143 -0.088828 0.14129 -0.20501 0.021561 0.037923 -0.02434 0.029029 -0.0018458 -0.0019807 -0.00084346 -0.0025089 -0.096656 0.0054488 0.0172 -0.00092188 0.033939 0.0099804 0.16453 -0.10779 0.0013839 0.047749
1.8203 0.00070319 0.0038481 0.046009 0.038506 0 0.040486 -0.0035608 -0.0004025 -0.039173 0.036623 -0.039619 5.5428 -0.020352 0.16912 -0.060059 -0.037359 0.057508 -0.073541 0.1542 -0.17484 0.0045673 0.035743 0.026686 0.023738 -0.001172 -0.00021256 -0.001206 -0.0019226 0.035159 -0.0045208 0.011569 -0.015551 0.047768 0.043268 0.19397 -0.14809 0.05107 0.015048
1.8242 -0.0088915 -0.0057501 0.031409 0.05093 0 0.030033 -0.01369 -0.018583 -0.064777 0.021038 -0.045266 5.9065 -0.066985 0.18793 -0.041924 0.0045532 0.039233 -0.046122 0.14292 -0.12552 0.0011088 0.052519 0.069799 0.016407 -0.00045878 0.00067838 -0.001616 -0.0017619 0.18068 -0.01315 0.0017137 -0.028161 0.035858 0.093799 0.21802 -0.15244 0.10297 -0.0070755
1.8281 -0.014993 -0.013 -0.0084256 0.032109 0 -0.0012482 -0.021033 -0.037004 -0.070796 -0.010641 -0.041584 6.2697 -0.098478 0.19295 -0.031261 0.041851 0.015679 -0.011246 0.11509 -0.058166 0.01297 0.087279 0.10464 0.010821 0.00028033 0.00090077 -0.0014599 -0.0016182 0.34123 -0.023131 -0.012833 -0.037103 -0.0027657 0.15547 0.23703 -0.12273 0.14992 -0.015578
1.832 -0.018666 -0.018495 -0.045347 -0.011432 0 -0.037174 -0.028323 -0.047708 -0.055883 -0.042521 -0.039325 6.6284 -0.10954 0.1856 -0.028869 0.070878 -0.0063418 0.025629 0.078257 0.024616 0.039985 0.13731 0.13278 0.010246 0.00094419 0.0011463 -0.00065626 -0.0010111 0.49958 -0.034326 -0.029249 -0.042063 -0.050169 0.22009 0.2511 -0.064399 0.18561 -0.0093508
1.8359 -0.022725 -0.024288 -0.055271 -0.057107 0 -0.060633 -0.033736 -0.048127 -0.032063 -0.060434 -0.048738 6.9798 -0.092106 0.16672 -0.03533 0.084573 -0.017869 0.054459 0.041716 0.11739 0.079183 0.19645 0.15729 0.019025 0.0012998 0.0019973 0.00019144 -3.0159e-05 0.63642 -0.042599 -0.041883 -0.045715 -0.081762 0.26996 0.25862 0.0095332 0.20084 0.010536
1.8398 -0.029091 -0.031759 -0.041019 -0.080416 0 -0.06437 -0.034932 -0.043349 -0.01938 -0.060731 -0.072291 7.3199 -0.048668 0.14123 -0.046869 0.078542 -0.014627 0.064317 0.012129 0.20373 0.11725 0.25099 0.18134 0.0364 0.0012115 0.003419 0.00039426 0.00078892 0.74609 -0.044255 -0.046407 -0.052081 -0.083888 0.28229 0.25755 0.069083 0.19421 0.033223
1.8438 -0.03752 -0.040299 -0.02582 -0.072384 0 -0.053106 -0.03508 -0.04179 -0.032045 -0.049636 -0.10125 7.6438 0.0090344 0.11439 -0.059581 0.05713 -0.0010575 0.057238 -0.012364 0.27302 0.14582 0.29562 0.20548 0.056979 0.00084906 0.0047984 -0.00011293 0.0011351 0.8371 -0.041593 -0.044271 -0.062692 -0.062625 0.25823 0.24923 0.102 0.174 0.051121
1.8477 -0.046685 -0.048305 -0.02742 -0.046737 0 -0.038318 -0.041644 -0.048412 -0.06637 -0.036848 -0.11985 7.9524 0.074163 0.089394 -0.071663 0.023019 0.020298 0.036162 -0.033114 0.31865 0.16096 0.32873 0.22535 0.077336 0.00056622 0.0055202 -0.00072645 0.0012628 0.91959 -0.042582 -0.042476 -0.074454 -0.037636 0.20125 0.23489 0.10387 0.1448 0.061136
1.8516 -0.055972 -0.055397 -0.042803 -0.029855 0 -0.031453 -0.057802 -0.061389 -0.10147 -0.030521 -0.11563 8.2558 0.1393 0.069479 -0.081563 -0.020157 0.046464 0.0058871 -0.0517 0.33528 0.16004 0.35013 0.23283 0.09392 0.00054422 0.0055523 -0.00083197 0.0015835 0.99462 -0.053526 -0.047921 -0.081813 -0.027483 0.11848 0.21645 0.073647 0.11174 0.061344
1.8555 -0.06583 -0.06328 -0.058122 -0.04051 0 -0.03936 -0.076701 -0.074484 -0.11396 -0.036088 -0.088757 8.5675 0.1894 0.062378 -0.086903 -0.064376 0.073966 -0.019752 -0.066842 0.31223 0.14035 0.36158 0.22174 0.10051 0.00061568 0.0054499 -0.00043045 0.0020528 1.0565 -0.071939 -0.06145 -0.081456 -0.038427 0.031737 0.20012 0.015624 0.083221 0.051476
1.8594 -0.076551 -0.074026 -0.068279 -0.075529 0 -0.061994 -0.086905 -0.082324 -0.095573 -0.055738 -0.052889 8.8916 0.22012 0.067971 -0.088316 -0.10027 0.10139 -0.02914 -0.073331 0.26786 0.11346 0.37074 0.19476 0.099662 0.00049994 0.0057409 -5.3584e-05 0.0021663 1.1038 -0.087761 -0.077567 -0.075095 -0.063672 -0.031925 0.19212 -0.044484 0.062856 0.039815
1.8633 -0.087332 -0.087499 -0.081552 -0.11306 0 -0.091982 -0.084518 -0.083941 -0.0596 -0.086176 -0.026418 9.2154 0.23154 0.085691 -0.085941 -0.12412 0.1296 -0.019987 -0.065981 0.2129 0.084775 0.37907 0.16535 0.094147 0.00018818 0.0063161 -0.00010311 0.0016107 1.1465 -0.092758 -0.090109 -0.06779 -0.090725 -0.064394 0.19446 -0.096665 0.051233 0.029772
1.8672 -0.096969 -0.10082 -0.10528 -0.13037 0 -0.11739 -0.078658 -0.082411 -0.030872 -0.11741 -0.020814 9.5169 0.22474 0.11476 -0.079878 -0.1332 0.15945 0.0077137 -0.040395 0.15679 0.058473 0.38681 0.15143 0.086496 7.3141e-06 0.0065163 -0.00038661 0.00077016 1.2023 -0.088872 -0.097952 -0.063847 -0.10968 -0.061852 0.20805 -0.13413 0.048743 0.023602
1.8711 -0.10531 -0.11075 -0.13219 -0.12132 0 -0.12839 -0.083284 -0.082063 -0.028002 -0.13698 -0.034972 9.7819 0.20183 0.15423 -0.070012 -0.12388 0.19235 0.05139 0.01029 0.1125 0.039428 0.39236 0.16439 0.080305 0.00025024 0.0059106 -0.00037068 0.00042326 1.2864 -0.08673 -0.10492 -0.064566 -0.11729 -0.023015 0.23314 -0.15033 0.056244 0.023301
1.875 -0.11349 -0.11658 -0.14542 -0.099641 0 -0.12443 -0.10326 -0.086074 -0.051971 -0.13853 -0.058891 10.015 0.17262 0.19946 -0.057626 -0.096436 0.22781 0.096118 0.086153 0.095457 0.031261 0.39125 0.20218 0.079207 0.00078569 0.0049722 0.00016126 0.0009334 1.4065 -0.095475 -0.11444 -0.069639 -0.11649 0.033839 0.26374 -0.14688 0.073762 0.027669
1.8789 -0.12243 -0.12062 -0.137 -0.087057 0 -0.11538 -0.12917 -0.095736 -0.088699 -0.12726 -0.082263 10.232 0.1465 0.24466 -0.045435 -0.05893 0.26214 0.12982 0.17246 0.10298 0.03154 0.38378 0.25232 0.081852 0.0011279 0.0048475 0.00081681 0.0018747 1.5619 -0.11411 -0.12526 -0.079794 -0.11332 0.086294 0.29225 -0.13385 0.097958 0.033266
1.8828 -0.1314 -0.12571 -0.11837 -0.097015 0 -0.11418 -0.14622 -0.11075 -0.12127 -0.11605 -0.10068 10.444 0.12726 0.28699 -0.035103 -0.014889 0.2923 0.14773 0.26057 0.13365 0.039782 0.37108 0.3023 0.087117 0.00094397 0.0063143 0.0010105 0.0025408 1.7452 -0.13297 -0.13281 -0.096933 -0.11345 0.12535 0.31525 -0.11427 0.12745 0.038841
1.8867 -0.13854 -0.1326 -0.11051 -0.12657 0 -0.12617 -0.14783 -0.12951 -0.14104 -0.11502 -0.1159 10.644 0.11762 0.32379 -0.028206 0.032089 0.31515 0.147 0.34157 0.18479 0.05542 0.35512 0.34836 0.093694 0.00046328 0.008939 0.0006207 0.0027405 1.9429 -0.14344 -0.1347 -0.12123 -0.11937 0.14443 0.33002 -0.090467 0.1606 0.043451
1.8906 -0.14305 -0.13998 -0.12428 -0.16066 0 -0.14484 -0.14051 -0.14925 -0.15033 -0.12456 -0.13216 10.818 0.11984 0.34978 -0.027453 0.076641 0.32318 0.12713 0.39902 0.25312 0.079626 0.34151 0.39512 0.10003 0.0003247 0.011358 0.00014933 0.0029449 2.1383 -0.14573 -0.13399 -0.14848 -0.12964 0.13912 0.33351 -0.061272 0.19422 0.046912
1.8945 -0.14647 -0.14667 -0.15142 -0.18327 0 -0.15823 -0.13677 -0.16679 -0.15732 -0.13817 -0.15247 10.96 0.12618 0.36514 -0.03059 0.11538 0.31698 0.10413 0.43197 0.32684 0.1099 0.33575 0.44751 0.10697 0.0009868 0.012497 0.00020735 0.0036274 2.3189 -0.14736 -0.13656 -0.17138 -0.14093 0.12698 0.33145 -0.025475 0.22402 0.050794
1.8984 -0.15136 -0.15325 -0.17407 -0.18707 0 -0.16035 -0.14433 -0.1797 -0.1689 -0.15125 -0.17684 11.082 0.13138 0.37126 -0.03467 0.14807 0.29953 0.087015 0.446 0.40108 0.1442 0.33846 0.50372 0.11642 0.0022874 0.012533 0.0008868 0.0046113 2.4828 -0.15475 -0.14564 -0.18435 -0.1514 0.11912 0.32806 0.015905 0.24874 0.055739
1.9023 -0.15848 -0.16094 -0.18159 -0.17616 0 -0.15662 -0.16179 -0.18734 -0.18619 -0.16551 -0.20223 11.195 0.132 0.3691 -0.037277 0.1747 0.27337 0.081064 0.44578 0.47288 0.18078 0.34942 0.55596 0.12997 0.0035732 0.012614 0.0016844 0.0052296 2.6349 -0.16707 -0.15909 -0.18784 -0.16258 0.12226 0.32607 0.060967 0.26785 0.061932
1.9063 -0.16572 -0.1692 -0.17791 -0.16218 0 -0.1582 -0.18192 -0.19081 -0.20437 -0.18424 -0.22374 11.296 0.12453 0.35995 -0.035233 0.19555 0.2421 0.090939 0.43772 0.53947 0.21725 0.36741 0.59761 0.1497 0.0042357 0.013607 0.0020234 0.0051177 2.7756 -0.17805 -0.17179 -0.18799 -0.17754 0.14268 0.32828 0.10602 0.28129 0.069242
1.9102 -0.16999 -0.17535 -0.17443 -0.15676 0 -0.17089 -0.19704 -0.1921 -0.21595 -0.20455 -0.23717 11.366 0.10815 0.34754 -0.024871 0.21212 0.21398 0.11412 0.43276 0.59717 0.24826 0.38741 0.6288 0.17609 0.0041263 0.01519 0.001795 0.0046848 2.8932 -0.1828 -0.18012 -0.19183 -0.19661 0.17906 0.33589 0.14023 0.29132 0.076222
1.9141 -0.17048 -0.1774 -0.17767 -0.16438 0 -0.18923 -0.20207 -0.19317 -0.21621 -0.21665 -0.24211 11.391 0.090229 0.33699 -0.010005 0.22741 0.19412 0.13701 0.43459 0.64666 0.27222 0.40477 0.65443 0.20313 0.0035305 0.016232 0.0013793 0.0046809 2.9717 -0.1822 -0.18374 -0.20185 -0.2146 0.21607 0.34499 0.16051 0.30136 0.081832
1.918 -0.16992 -0.17717 -0.18379 -0.17989 0 -0.20133 -0.19611 -0.19564 -0.20773 -0.21253 -0.24259 11.379 0.075058 0.33065 0.0064722 0.24216 0.18497 0.1534 0.44306 0.68676 0.28831 0.41825 0.67706 0.22678 0.0028498 0.016037 0.0011971 0.0053513 3.0098 -0.18113 -0.18419 -0.21453 -0.22271 0.24599 0.35343 0.16649 0.31202 0.08584
1.9219 -0.17237 -0.17988 -0.18401 -0.19282 0 -0.1996 -0.18403 -0.20079 -0.20042 -0.19521 -0.24336 11.358 0.066669 0.33051 0.021417 0.25681 0.18827 0.15837 0.45716 0.71629 0.29617 0.42724 0.69238 0.2431 0.0023461 0.015118 0.0013132 0.0061691 3.0293 -0.18362 -0.183 -0.22364 -0.21469 0.26217 0.35926 0.15917 0.32328 0.088198
1.9258 -0.17977 -0.18964 -0.17512 -0.19655 0 -0.18797 -0.17594 -0.20901 -0.20478 -0.17855 -0.24413 11.345 0.071569 0.33971 0.028927 0.27081 0.20727 0.14718 0.4739 0.73063 0.29483 0.43195 0.69229 0.24503 0.0021029 0.014643 0.0014686 0.0064547 3.0617 -0.19043 -0.18175 -0.22546 -0.1929 0.25555 0.35994 0.14197 0.33306 0.089079
1.9297 -0.19033 -0.20494 -0.16541 -0.195 0 -0.17941 -0.18136 -0.21896 -0.22232 -0.17652 -0.23788 11.331 0.08801 0.35615 0.027227 0.28197 0.23748 0.12996 0.48859 0.72969 0.28716 0.43554 0.67291 0.23383 0.0020867 0.015197 0.0014186 0.0061424 3.1213 -0.20026 -0.18301 -0.22168 -0.16948 0.23252 0.35709 0.12458 0.33747 0.089105
1.9336 -0.19992 -0.21871 -0.16984 -0.20004 0 -0.18636 -0.20088 -0.22704 -0.24142 -0.19208 -0.21692 11.28 0.11015 0.37628 0.019601 0.28853 0.27374 0.11707 0.50007 0.71598 0.2753 0.4395 0.63966 0.21581 0.0021769 0.016172 0.0011696 0.0058027 3.1892 -0.2117 -0.18923 -0.21753 -0.16041 0.20291 0.35357 0.10962 0.33553 0.088091
1.9375 -0.20485 -0.22341 -0.19632 -0.21958 0 -0.211 -0.22352 -0.22851 -0.24448 -0.21546 -0.18271 11.17 0.13391 0.39772 0.0088424 0.28881 0.31302 0.11477 0.50771 0.69068 0.25998 0.44442 0.60512 0.1957 0.0022028 0.016455 0.00091374 0.0059263 3.225 -0.22297 -0.19954 -0.21679 -0.1752 0.17253 0.35122 0.096493 0.32701 0.085565
1.9414 -0.20344 -0.21651 -0.23367 -0.24628 0 -0.24215 -0.23444 -0.22001 -0.2224 -0.23252 -0.14987 11.009 0.15463 0.41781 -0.0014254 0.28093 0.35214 0.12882 0.51118 0.65529 0.24177 0.45057 0.58174 0.1791 0.0020657 0.01562 0.00081911 0.0063549 3.1935 -0.23039 -0.20819 -0.21756 -0.20875 0.14719 0.35195 0.082835 0.31232 0.080858
1.9453 -0.19595 -0.20155 -0.25436 -0.25883 0 -0.26056 -0.22696 -0.20221 -0.18427 -0.23456 -0.13838 10.825 0.16486 0.43127 -0.0043903 0.25944 0.38593 0.16255 0.50761 0.61217 0.22079 0.45816 0.57559 0.17633 0.0018595 0.01436 0.00093016 0.0065346 3.0852 -0.22894 -0.20738 -0.21279 -0.24186 0.13218 0.35739 0.057611 0.29366 0.072593
1.9492 -0.1837 -0.1842 -0.23461 -0.2375 0 -0.2499 -0.20675 -0.18045 -0.15233 -0.22152 -0.15852 10.633 0.16811 0.43774 -0.0016888 0.22765 0.41403 0.19842 0.49606 0.56866 0.1995 0.46727 0.58459 0.1841 0.0018051 0.013724 0.0012166 0.0062465 2.9143 -0.21539 -0.19295 -0.19619 -0.25201 0.12009 0.36335 0.019151 0.27506 0.062995
1.9531 -0.16845 -0.16752 -0.17719 -0.18242 0 -0.20754 -0.1841 -0.16222 -0.14479 -0.19845 -0.20097 10.416 0.16753 0.43638 0.0038828 0.18652 0.43599 0.2266 0.47405 0.52815 0.17973 0.4786 0.60052 0.19882 0.0019983 0.014051 0.0016205 0.0058851 2.7044 -0.19138 -0.16775 -0.16902 -0.22833 0.10639 0.36669 -0.029986 0.25683 0.053852
1.957 -0.15197 -0.15077 -0.11432 -0.11758 0 -0.14807 -0.16287 -0.15255 -0.16093 -0.1709 -0.24113 10.141 0.16647 0.42645 0.0090459 0.13755 0.45124 0.23852 0.43937 0.49385 0.16344 0.49271 0.61188 0.21618 0.0022462 0.014731 0.0020227 0.0059247 2.4764 -0.16293 -0.13926 -0.14182 -0.17972 0.087189 0.3643 -0.085086 0.23871 0.046998
1.9609 -0.13532 -0.13206 -0.082696 -0.074981 0 -0.095738 -0.13889 -0.15046 -0.18174 -0.14322 -0.25491 9.8003 0.17043 0.40533 0.0074619 0.083039 0.45738 0.22179 0.38715 0.47135 0.15448 0.51044 0.60709 0.2281 0.0022393 0.014947 0.0022352 0.0062378 2.2452 -0.13669 -0.11391 -0.12782 -0.12881 0.057738 0.35061 -0.13389 0.21869 0.045726
1.9648 -0.11843 -0.11156 -0.090915 -0.070695 0 -0.069184 -0.10926 -0.14938 -0.18585 -0.11869 -0.23362 9.4243 0.18177 0.37182 -0.0053697 0.030419 0.45051 0.17954 0.3187 0.46343 0.15519 0.52866 0.57824 0.22635 0.0019231 0.014483 0.002126 0.0061531 2.0186 -0.11646 -0.093541 -0.13218 -0.095474 0.022404 0.32355 -0.15583 0.19443 0.051148
1.9688 -0.10091 -0.092031 -0.11142 -0.092914 0 -0.068988 -0.080732 -0.14178 -0.16656 -0.098854 -0.18704 9.0629 0.19546 0.3287 -0.025274 -0.01452 0.42917 0.12837 0.24192 0.46563 0.16274 0.54198 0.52469 0.21272 0.0016324 0.013726 0.0017803 0.0052512 1.7954 -0.10269 -0.076841 -0.1459 -0.083062 -0.0090363 0.28805 -0.14802 0.16818 0.059963
1.9727 -0.083881 -0.076731 -0.10812 -0.11229 0 -0.078459 -0.065794 -0.12463 -0.13495 -0.082423 -0.1341 8.7408 0.20654 0.27794 -0.048168 -0.047548 0.39111 0.078969 0.16205 0.47406 0.17478 0.54556 0.45357 0.18949 0.0017607 0.01297 0.0014836 0.0039649 1.5651 -0.094193 -0.063351 -0.15065 -0.079016 -0.029386 0.24787 -0.11146 0.14314 0.069494
1.9766 -0.070818 -0.067322 -0.073658 -0.10582 0 -0.078256 -0.069578 -0.10133 -0.10738 -0.066528 -0.089865 8.4368 0.2092 0.22233 -0.068918 -0.064716 0.33452 0.042399 0.084983 0.4836 0.18825 0.53429 0.37551 0.16015 0.002291 0.011954 0.0014773 0.0032172 1.3193 -0.089234 -0.054993 -0.13209 -0.068981 -0.031392 0.20763 -0.050492 0.12348 0.076622
1.9805 -0.065435 -0.063465 -0.037491 -0.074099 0 -0.063193 -0.082369 -0.078462 -0.089872 -0.050667 -0.058478 8.1066 0.18851 0.17115 -0.075052 -0.056399 0.25504 0.037672 0.024378 0.47817 0.19533 0.49457 0.29836 0.1331 0.0027408 0.010187 0.0017227 0.0034441 1.0659 -0.085064 -0.053621 -0.091037 -0.05104 -0.00013424 0.17877 0.016755 0.1218 0.074511
1.9844 -0.067801 -0.063638 -0.034618 -0.038643 0 -0.046357 -0.087254 -0.060365 -0.074085 -0.039237 -0.034949 7.7242 0.147 0.13423 -0.066278 -0.031336 0.16738 0.054356 -0.016587 0.44767 0.19244 0.43284 0.22414 0.11372 0.0026558 0.0076332 0.0019403 0.0041019 0.83205 -0.077856 -0.057715 -0.043184 -0.036617 0.052499 0.16524 0.063306 0.13759 0.064423
1.9883 -0.072416 -0.065597 -0.067291 -0.023098 0 -0.046109 -0.075586 -0.046472 -0.047794 -0.038494 -0.011926 7.3024 0.08996 0.11607 -0.046438 0.004079 0.081658 0.081867 -0.037316 0.38833 0.17941 0.35498 0.15207 0.10193 0.0021274 0.0049126 0.0019027 0.0042426 0.64648 -0.064904 -0.062299 -0.0073552 -0.037649 0.11647 0.16682 0.080267 0.16615 0.049296
1.9922 -0.071129 -0.066244 -0.10112 -0.034988 0 -0.067246 -0.053917 -0.033608 -0.0089669 -0.049505 0.014112 6.8749 0.023684 0.11926 -0.020294 0.043432 0.0072556 0.11025 -0.037832 0.2987 0.15695 0.26724 0.084066 0.096639 0.0017196 0.0027507 0.001664 0.0035243 0.51457 -0.047639 -0.062395 0.0077618 -0.053013 0.18184 0.18206 0.063431 0.20134 0.032378
1.9961 -0.059299 -0.062126 -0.10031 -0.061671 0 -0.093635 -0.035474 -0.020352 0.030174 -0.064009 0.040462 6.462 -0.04059 0.14628 0.0033798 0.076657 -0.041279 0.12466 -0.017864 0.17844 0.12698 0.17962 0.026648 0.094919 0.0018341 0.0013342 0.0014746 0.0025279 0.41099 -0.031745 -0.056451 0.007639 -0.067618 0.23283 0.20745 0.011701 0.23123 0.019287
2 -0.039887 -0.051302 -0.063731 -0.081067 0 -0.09979 -0.026289 -0.008598 0.052635 -0.0685 0.059919 6.0565 -0.082117 0.18632 0.010246 0.088465 -0.050357 0.11154 0.01642 0.045931 0.09673 0.10979 -0.013224 0.09007 0.0022185 0.00030739 0.0014848 0.0020479 0.2993 -0.022882 -0.04647 0.0045567 -0.064792 0.24807 0.23027 -0.052302 0.23417 0.017589
2.0039 -0.021395 -0.035295 -0.022744 -0.076849 0 -0.071861 -0.021231 -0.00081652 0.05053 -0.054119 0.065438 5.6394 -0.097101 0.22103 0.00050192 0.078608 -0.031918 0.080681 0.053737 -0.073711 0.071432 0.061962 -0.034007 0.080427 0.0022162 -0.00063669 0.0015781 0.0021953 0.16235 -0.021449 -0.035357 0.0066282 -0.039998 0.23039 0.2415 -0.10296 0.20923 0.025344
2.0078 -0.011184 -0.018979 -0.005085 -0.047437 0 -0.020056 -0.013003 0.0033216 0.030921 -0.024025 0.05541 5.2051 -0.085245 0.23994 -0.023201 0.048215 0.005434 0.040315 0.08764 -0.16528 0.053223 0.037923 -0.040813 0.066656 0.0015223 -0.0013305 0.0015062 0.0023366 0.017052 -0.021821 -0.02479 0.012898 -0.0038571 0.18296 0.23709 -0.12888 0.15971 0.039951
2.0117 -0.010132 -0.0078761 -0.0072078 -0.0053497 0 0.027779 -0.0023276 0.0063818 0.0093157 0.0080371 0.036102 4.7662 -0.048813 0.23372 -0.056254 0.00034091 0.051059 0.00019392 0.11164 -0.21487 0.043488 0.037817 -0.040488 0.050322 0.00059674 -0.0013995 0.0011496 0.001901 -0.096449 -0.017661 -0.015651 0.017262 0.026349 0.11166 0.21453 -0.12177 0.092331 0.057759
2.0156 -0.013344 -0.0048595 -0.0058425 0.030084 0 0.04568 0.0027199 0.0088789 -0.0023776 0.026549 0.018511 4.3363 0.0038829 0.18766 -0.085792 -0.056319 0.082111 -0.019919 0.11158 -0.1957 0.043618 0.062162 -0.035533 0.036784 0.00023249 -0.00086974 0.00060583 0.0010913 -0.13851 -0.0086012 -0.0095773 0.015648 0.037693 0.031166 0.17264 -0.075502 0.028641 0.069753
2.0195 -0.015733 -0.0088878 0.0078467 0.042198 0 0.02653 -0.0033845 0.0067009 -0.0029638 0.023394 0.010673 3.9133 0.050219 0.11905 -0.099158 -0.1042 0.08449 -0.015632 0.086362 -0.12627 0.048407 0.097364 -0.022964 0.030557 0.00072675 -0.0003111 5.3742e-05 0.00067718 -0.088138 -0.0014674 -0.008856 0.0091409 0.026888 -0.033317 0.12743 -0.019023 -0.0047137 0.070122
2.0234 -0.016716 -0.016462 0.015161 0.025339 0 -0.015305 -0.016829 -0.0052825 0.00044642 0.0015399 0.011051 3.4826 0.080345 0.0463 -0.095338 -0.13608 0.060897 0.005865 0.041044 -0.028082 0.055105 0.13654 0.0011601 0.031509 0.0015766 -0.00025548 -0.00038594 0.0011311 0.049996 -0.0041245 -0.014138 0.0011759 -0.00049451 -0.071706 0.089787 0.028477 -0.0019209 0.060051
2.0273 -0.019537 -0.02408 -0.0048242 -0.011186 0 -0.055228 -0.028589 -0.026056 8.2945e-05 -0.027461 0.0091329 3.0367 0.08848 -0.015429 -0.075693 -0.14765 0.016713 0.037165 -0.01874 0.081614 0.062231 0.17524 0.036639 0.038736 0.0020355 -0.00052921 -0.00061966 0.0021083 0.24494 -0.017424 -0.022624 -0.0069536 -0.032679 -0.077868 0.067545 0.054309 0.037393 0.041826
2.0313 -0.026497 -0.029604 -0.042696 -0.047003 0 -0.073776 -0.033795 -0.045896 -0.0072429 -0.049438 -0.0061177 2.5848 0.069704 -0.046106 -0.044587 -0.13512 -0.037257 0.066694 -0.083768 0.18027 0.068674 0.20893 0.078515 0.050106 0.0018913 -0.00031081 -0.00049841 0.0028354 0.44464 -0.033201 -0.029407 -0.017206 -0.054904 -0.046327 0.069751 0.045228 0.10854 0.019998
2.0352 -0.035414 -0.03215 -0.061616 -0.062564 0 -0.066075 -0.034997 -0.053276 -0.020718 -0.054287 -0.03645 2.1416 0.027634 -0.019363 -0.017553 -0.10076 -0.070855 0.074103 -0.12874 0.23297 0.074933 0.23135 0.12075 0.059789 0.0015871 0.001065 8.4966e-05 0.0029195 0.59404 -0.040861 -0.031371 -0.031797 -0.055489 0.018521 0.10213 -0.0016346 0.18143 0.0065294
2.0391 -0.041082 -0.031693 -0.037077 -0.052495 0 -0.041563 -0.036411 -0.046022 -0.038831 -0.041341 -0.071621 1.7077 -0.018599 0.045856 -0.0040318 -0.059906 -0.071746 0.061268 -0.14182 0.24476 0.082325 0.24284 0.15968 0.065377 0.0015935 0.0033871 0.00094829 0.0026613 0.66484 -0.036791 -0.02994 -0.049639 -0.034231 0.090545 0.14692 -0.058175 0.22695 0.0054531
2.043 -0.040117 -0.029241 0.011323 -0.029976 0 -0.016481 -0.037518 -0.03524 -0.060294 -0.020734 -0.096511 1.2646 -0.060139 0.13577 -0.0056737 -0.019019 -0.037929 0.033469 -0.11839 0.22266 0.091336 0.24259 0.19395 0.067265 0.0018231 0.005694 0.0015658 0.0025968 0.67594 -0.02773 -0.029689 -0.065853 -0.0060525 0.15682 0.19364 -0.1095 0.23462 0.016836
2.0469 -0.034154 -0.027017 0.035522 -0.016776 0 -0.0043352 -0.034466 -0.036121 -0.081528 -0.0082497 -0.1023 0.79317 -0.089137 0.23404 -0.021816 0.016208 0.028413 -0.0018691 -0.057319 0.17704 0.10219 0.23034 0.22214 0.066629 0.0018066 0.0071001 0.001445 0.002884 0.6798 -0.02463 -0.03386 -0.074652 0.0071216 0.20538 0.2317 -0.14192 0.19895 0.03917
2.0508 -0.028335 -0.027607 0.0082028 -0.025488 0 -0.0093002 -0.027085 -0.052957 -0.094854 -0.015058 -0.092485 0.29536 -0.094391 0.30835 -0.046149 0.03842 0.11562 -0.027712 0.038237 0.12998 0.11454 0.20498 0.2417 0.067443 0.0014033 0.0074627 0.00066229 0.003241 0.7176 -0.032553 -0.041055 -0.07302 -0.0070461 0.217 0.24281 -0.13556 0.12082 0.066864
2.0547 -0.026897 -0.032208 -0.048082 -0.048746 0 -0.025578 -0.021821 -0.073124 -0.091858 -0.039194 -0.07905 -0.20519 -0.07936 0.3338 -0.061933 0.048707 0.18899 -0.029189 0.13501 0.10917 0.12612 0.17427 0.25049 0.074168 0.0011287 0.0072784 -4.0479e-05 0.0034003 0.78143 -0.046102 -0.046473 -0.062504 -0.040315 0.19346 0.22426 -0.098045 0.039465 0.087837
2.0586 -0.030276 -0.039534 -0.08437 -0.06559 0 -0.04268 -0.026048 -0.07749 -0.070875 -0.066392 -0.072557 -0.68521 -0.052794 0.3152 -0.063032 0.051156 0.23232 -0.0092349 0.20966 0.11799 0.13558 0.14599 0.24848 0.086158 0.0016135 0.0070659 0.00013986 0.0034311 0.82315 -0.054816 -0.046649 -0.0483 -0.070147 0.14854 0.18735 -0.047918 -0.019131 0.097953
2.0625 -0.036092 -0.046628 -0.075209 -0.060302 0 -0.052976 -0.040193 -0.058605 -0.041743 -0.080799 -0.074358 -1.1446 -0.020226 0.25959 -0.047713 0.04776 0.2379 0.027103 0.24764 0.1547 0.14202 0.12574 0.2375 0.10175 0.0027727 0.0069567 0.001256 0.0035279 0.80572 -0.05346 -0.043129 -0.036581 -0.078959 0.092428 0.1415 0.0019369 -0.041048 0.095848
2.0664 -0.042154 -0.051017 -0.040438 -0.037223 0 -0.056151 -0.056944 -0.02933 -0.021424 -0.076879 -0.07683 -1.607 0.012237 0.17939 -0.016653 0.040451 0.20148 0.071237 0.23575 0.21307 0.14464 0.11952 0.21947 0.11804 0.0036952 0.0068331 0.0024265 0.0036055 0.74636 -0.047229 -0.041307 -0.031636 -0.068396 0.037446 0.098837 0.037147 -0.015492 0.081672
2.0703 -0.047976 -0.052259 -0.018124 -0.017896 0 -0.057407 -0.068101 -0.012703 -0.021908 -0.06197 -0.070712 -2.0978 0.035402 0.10917 0.018745 0.02943 0.13054 0.098964 0.16092 0.26826 0.14188 0.13688 0.19598 0.12586 0.0034916 0.0066646 0.002575 0.0033023 0.70422 -0.046587 -0.045182 -0.034227 -0.054759 0.0081067 0.085012 0.036008 0.056686 0.060763
2.0742 -0.053561 -0.051612 -0.023294 -0.022501 0 -0.061415 -0.070658 -0.021813 -0.039993 -0.047659 -0.053355 -2.6229 0.049685 0.070858 0.042055 0.015669 0.061858 0.10178 0.064968 0.29867 0.13546 0.166 0.16994 0.12293 0.002227 0.0065559 0.0014443 0.0024529 0.72112 -0.056464 -0.052863 -0.041934 -0.050798 0.00509 0.098704 0.012428 0.13037 0.043284
2.0781 -0.057546 -0.050428 -0.039185 -0.051833 0 -0.067487 -0.065886 -0.048339 -0.0588 -0.038933 -0.0315 -3.1677 0.055617 0.068106 0.047575 -4.5155e-05 0.010377 0.080432 -0.030268 0.29837 0.12566 0.19889 0.14669 0.10979 0.00090299 0.006508 -0.00010987 0.0014367 0.77541 -0.070359 -0.057347 -0.051045 -0.053083 0.025529 0.13479 -0.023618 0.18503 0.032297
2.082 -0.057412 -0.048993 -0.045158 -0.085625 0 -0.070112 -0.055008 -0.070345 -0.061298 -0.031935 -0.016615 -3.7134 0.053908 0.099797 0.032239 -0.01632 -0.012502 0.038807 -0.10425 0.26549 0.1128 0.22715 0.13196 0.088292 0.00047641 0.0063179 -0.00087088 0.00090836 0.79886 -0.075561 -0.052406 -0.058406 -0.047976 0.064378 0.18565 -0.061576 0.20429 0.02958
2.0859 -0.051907 -0.046737 -0.041989 -0.09852 0 -0.063969 -0.039104 -0.071564 -0.044786 -0.021681 -0.016314 -4.2526 0.044584 0.15686 -0.0046987 -0.029271 0.005438 -0.01179 -0.1259 0.2029 0.097078 0.23611 0.12775 0.06345 0.00095891 0.0058299 -0.0003446 0.0011584 0.74163 -0.064989 -0.038615 -0.061796 -0.029096 0.11121 0.23538 -0.08439 0.16919 0.035621
2.0898 -0.043012 -0.043177 -0.04345 -0.07979 0 -0.048816 -0.02348 -0.053991 -0.023121 -0.010486 -0.028347 -4.7897 0.028542 0.2066 -0.046445 -0.032107 0.049373 -0.046515 -0.087287 0.1374 0.080567 0.2168 0.13046 0.046352 0.0015319 0.0052154 0.00086045 0.0018315 0.61988 -0.044391 -0.023945 -0.059219 -0.0069104 0.14642 0.26073 -0.080868 0.098176 0.044128
2.0938 -0.035036 -0.038447 -0.04978 -0.040607 0 -0.030327 -0.018173 -0.033028 -0.013893 -0.0073088 -0.041954 -5.3302 0.0077216 0.23256 -0.078617 -0.024077 0.095678 -0.057246 -0.014517 0.088015 0.065816 0.17837 0.13398 0.040836 0.0014798 0.0048382 0.0016727 0.0023259 0.49815 -0.027655 -0.017957 -0.049053 0.00012116 0.16372 0.25951 -0.058849 0.025613 0.050569
2.0977 -0.031328 -0.033087 -0.042971 -0.0042668 0 -0.016663 -0.029413 -0.021653 -0.021885 -0.018378 -0.045949 -5.8747 -0.016364 0.22926 -0.09414 -0.0060454 0.13154 -0.042323 0.073936 0.063423 0.05479 0.12881 0.13501 0.047924 0.00088276 0.0047878 0.0015297 0.0023963 0.42734 -0.024359 -0.024282 -0.032128 -0.016394 0.16133 0.23386 -0.024771 -0.028463 0.053539
2.1016 -0.031642 -0.027724 -0.013855 0.011061 0 -0.013539 -0.049675 -0.019799 -0.034446 -0.039123 -0.037399 -6.4217 -0.041705 0.19537 -0.087766 0.019697 0.14544 -0.0034143 0.15686 0.069394 0.049467 0.078248 0.13515 0.067141 0.00037311 0.0046667 0.00074816 0.002267 0.40352 -0.031333 -0.03778 -0.01384 -0.046114 0.13971 0.18933 0.013211 -0.045376 0.052531
2.1055 -0.032656 -0.02316 0.014959 0.0030526 0 -0.020777 -0.059793 -0.018368 -0.033853 -0.056278 -0.023746 -6.9731 -0.060944 0.1416 -0.056351 0.042845 0.12406 0.047373 0.19125 0.10753 0.05424 0.051112 0.13763 0.093434 0.00035939 0.0039985 5.608e-05 0.0021953 0.38689 -0.036328 -0.048667 -0.0028267 -0.068744 0.10408 0.14508 0.038973 -0.00069613 0.050394
2.1094 -0.03112 -0.020504 0.006917 -0.017064 0 -0.032056 -0.045449 -0.011854 -0.015453 -0.058488 -0.016299 -7.5331 -0.0686 0.098977 -0.020346 0.051797 0.088751 0.086497 0.17696 0.15011 0.065196 0.052657 0.14236 0.11465 0.00065834 0.0028688 -0.00011215 0.0021147 0.35413 -0.030179 -0.049868 -0.0054488 -0.070407 0.070456 0.12098 0.049523 0.070056 0.051903
2.1133 -0.026691 -0.020696 -0.043502 -0.035149 0 -0.038215 -0.012899 -0.0055243 0.0059342 -0.045189 -0.020422 -8.1014 -0.062989 0.078931 0.0097975 0.043071 0.052792 0.10615 0.12471 0.18416 0.078935 0.078859 0.14495 0.12597 0.00087683 0.0020168 0.000148 0.0018425 0.32421 -0.015628 -0.04135 -0.020196 -0.051886 0.044499 0.12106 0.047765 0.14262 0.057722
2.1172 -0.02193 -0.023524 -0.092662 -0.043485 0 -0.033036 0.013857 -0.0097462 0.0084664 -0.025801 -0.030913 -8.6719 -0.043957 0.087932 0.026268 0.015818 0.026757 0.1022 0.04736 0.20034 0.092081 0.12342 0.14061 0.12435 0.00095174 0.0021461 0.00052098 0.0015472 0.33159 -0.0044281 -0.028521 -0.037745 -0.023764 0.029835 0.14556 0.037247 0.19666 0.067309
2.1211 -0.019665 -0.027118 -0.08653 -0.042856 0 -0.01831 0.01425 -0.027803 -0.016152 -0.011138 -0.036649 -9.2389 -0.012958 0.12974 0.020189 -0.028064 0.023538 0.072724 -0.032592 0.18884 0.099225 0.17361 0.12868 0.10702 0.0011329 0.0031389 0.00083005 0.0017463 0.37995 -0.005901 -0.017282 -0.047791 0.0029848 0.029527 0.1901 0.024136 0.2051 0.07797
2.125 -0.020281 -0.028703 -0.020093 -0.038415 0 -0.0038723 -0.0096393 -0.050069 -0.053004 -0.0057789 -0.030262 -9.8047 0.017862 0.18507 -0.0059198 -0.070501 0.044223 0.03243 -0.078153 0.15487 0.094638 0.20353 0.11284 0.079463 0.0014843 0.004071 0.0010458 0.0026692 0.42917 -0.018278 -0.010664 -0.046887 0.02102 0.039648 0.23213 0.016906 0.15866 0.081629
2.1289 -0.021374 -0.026235 0.049544 -0.034312 0 -0.00089037 -0.035425 -0.060764 -0.074647 -0.0075133 -0.01418 -10.377 0.037619 0.22993 -0.036238 -0.095572 0.071581 -0.0011524 -0.085362 0.11758 0.081825 0.20714 0.097366 0.052164 0.0016421 0.0040959 0.0010854 0.003717 0.42859 -0.030819 -0.0091151 -0.039851 0.025142 0.052379 0.25651 0.015417 0.089798 0.076111
2.1328 -0.019924 -0.01967 0.057278 -0.030998 0 -0.012479 -0.041828 -0.051004 -0.063083 -0.012036 0.001962 -10.961 0.04129 0.25373 -0.061868 -0.095762 0.095632 -0.020218 -0.057325 0.08689 0.064228 0.18527 0.084009 0.030605 0.0012421 0.0032818 0.00080233 0.0038279 0.35985 -0.033783 -0.012217 -0.033408 0.012372 0.064689 0.25838 0.018173 0.019401 0.062044
2.1367 -0.014935 -0.010937 -0.0027826 -0.025861 0 -0.029679 -0.027067 -0.026075 -0.023862 -0.016756 0.0094392 -11.547 0.02558 0.2488 -0.074397 -0.066063 0.10687 -0.018849 -0.001527 0.071663 0.046227 0.14223 0.072775 0.019704 0.00051208 0.0024881 0.00024141 0.002559 0.24642 -0.026075 -0.018768 -0.02875 -0.013613 0.07417 0.23605 0.023042 -0.030991 0.041515
2.1406 -0.0081698 -0.0027983 -0.069376 -0.015821 0 -0.037595 -0.0065147 -0.00069988 0.019247 -0.020536 0.0064758 -12.126 -0.010539 0.21061 -0.061072 -0.003929 0.092462 0.0085813 0.060304 0.082871 0.038426 0.094335 0.064614 0.02712 0.0002003 0.0023986 -0.00021891 0.00073929 0.1267 -0.013848 -0.025389 -0.020967 -0.039843 0.079268 0.19527 0.026382 -0.024903 0.023257
2.1445 -0.002442 0.0025867 -0.075526 -0.00013018 0 -0.027492 0.005238 0.012809 0.043113 -0.021638 -0.0023423 -12.696 -0.048044 0.16609 -0.030457 0.063123 0.064099 0.046202 0.099513 0.10721 0.045497 0.066255 0.061601 0.046818 0.00077117 0.0027647 -0.00015544 -0.00016196 0.024375 -0.0030726 -0.026753 -0.0059678 -0.05017 0.082976 0.16088 0.028663 0.026493 0.018243
2.1484 0.00093664 0.0046969 -0.014703 0.018035 0 -0.0042808 0.0073408 0.012939 0.040923 -0.017561 -0.011063 -13.271 -0.074699 0.13197 0.007119 0.11703 0.034306 0.083406 0.1099 0.1323 0.064983 0.064244 0.063656 0.072226 0.0017545 0.0026936 0.00040513 0.00055236 -0.056201 0.0054223 -0.019118 0.012787 -0.03729 0.086766 0.14367 0.032729 0.099831 0.028581
2.1523 0.0032256 0.0049997 0.056909 0.032304 0 0.017709 0.0084048 0.0075938 0.022904 -0.0071344 -0.016219 -13.861 -0.082289 0.1188 0.043461 0.14526 0.012223 0.113 0.090272 0.14902 0.093343 0.089533 0.065854 0.097949 0.0020951 0.0016681 0.00087149 0.0020703 -0.11594 0.013941 -0.0043097 0.025514 -0.0092062 0.091139 0.14896 0.040881 0.17533 0.053824
2.1563 0.0069154 0.0064071 0.080439 0.036382 0 0.026959 0.013459 0.0057528 0.0046919 0.0079885 -0.016774 -14.465 -0.062104 0.13677 0.068016 0.13396 0.0086409 0.12724 0.043633 0.14651 0.12408 0.13912 0.060632 0.11682 0.0012434 0.00018133 0.00060219 0.002856 -0.15419 0.022711 0.010635 0.024728 0.017329 0.095948 0.17966 0.056112 0.22604 0.090795
2.1602 0.013258 0.011719 0.050116 0.028359 0 0.023669 0.019003 0.01033 -0.0045142 0.024439 -0.012267 -15.06 -0.014993 0.1824 0.068073 0.07891 0.028471 0.12104 -0.010098 0.11698 0.14067 0.18966 0.04375 0.11761 -0.00018259 -0.00070627 -0.0004173 0.0022014 -0.17824 0.028371 0.019206 0.012678 0.030735 0.098416 0.22201 0.077977 0.21812 0.12311
2.1641 0.021034 0.021613 0.0089891 0.013183 0 0.017571 0.020644 0.0179 -0.0047536 0.039494 -0.0024866 -15.631 0.035144 0.22852 0.051359 0.01053 0.053489 0.10456 -0.051399 0.075411 0.13816 0.21853 0.018084 0.10251 -0.00094521 -0.00041754 -0.0014681 0.00092904 -0.21167 0.028024 0.021527 9.1861e-05 0.032531 0.097353 0.25306 0.097765 0.17153 0.13797
2.168 0.027815 0.033621 -0.0021839 0.0010193 0 0.017978 0.021407 0.024008 -9.0388e-05 0.051987 0.011079 -16.185 0.074612 0.26129 0.023315 -0.054206 0.072309 0.082628 -0.074412 0.030541 0.11627 0.21713 -0.0090582 0.073512 -0.00040949 0.00057612 -0.0017438 0.00049843 -0.28332 0.023836 0.024448 -0.0024383 0.032532 0.092948 0.26304 0.10967 0.10294 0.13096
2.1719 0.032554 0.043383 0.01721 0.0018436 0 0.026406 0.02881 0.028104 0.0070865 0.061232 0.024738 -16.743 0.090804 0.26891 -0.0097192 -0.099108 0.074242 0.060024 -0.076191 -0.0090574 0.077034 0.18058 -0.03265 0.033811 0.00085775 0.001212 -0.0011205 0.0014562 -0.40374 0.02237 0.034851 0.0079629 0.037883 0.085995 0.24518 0.10847 0.031525 0.10037
2.1758 0.036946 0.047747 0.039115 0.019393 0 0.038096 0.044307 0.033525 0.017009 0.06601 0.034832 -17.32 0.063909 0.23636 -0.036263 -0.098607 0.042928 0.043297 -0.057961 -0.030474 0.02831 0.10765 -0.053992 -0.0094153 0.0017342 0.00078591 -0.0002568 0.0028585 -0.55487 0.028874 0.052533 0.02639 0.047663 0.079568 0.1948 0.086092 -0.0063794 0.049029
2.1797 0.043974 0.047351 0.044267 0.048352 0 0.048749 0.059386 0.043229 0.03 0.06539 0.040905 -17.906 0.0041913 0.18083 -0.04783 -0.057957 -0.012637 0.03475 -0.037842 -0.035211 -0.010198 0.027761 -0.078236 -0.043124 0.0016938 -0.00055573 7.932e-05 0.0032443 -0.7055 0.042464 0.069868 0.045969 0.056892 0.078373 0.13654 0.050923 0.0059697 0.00063616
2.1836 0.054839 0.046318 0.03884 0.076772 0 0.058075 0.064532 0.055971 0.044775 0.060461 0.046354 -18.47 -0.06625 0.12463 -0.04566 0.0013545 -0.074066 0.032959 -0.025706 -0.033146 -0.030036 -0.038098 -0.10843 -0.061926 0.0012144 -0.00214 -0.00025388 0.002106 -0.83605 0.057143 0.078707 0.062757 0.063048 0.083019 0.090626 0.015759 0.053873 -0.030056
2.1875 0.067203 0.049115 0.037383 0.092576 0 0.067068 0.060577 0.066854 0.059282 0.054696 0.055514 -18.993 -0.13064 0.082853 -0.031459 0.062926 -0.12802 0.037225 -0.026024 -0.031664 -0.027331 -0.077625 -0.14237 -0.062873 0.0010772 -0.003421 -0.00072925 0.00033931 -0.94686 0.067248 0.077569 0.075733 0.067113 0.09294 0.069355 -0.0099744 0.12287 -0.03483
2.1914 0.076691 0.057198 0.041832 0.090493 0 0.074069 0.05805 0.071667 0.072149 0.052205 0.06979 -19.488 -0.16941 0.071392 -0.0083476 0.10715 -0.15946 0.046686 -0.041458 -0.039409 -0.00029092 -0.079965 -0.17489 -0.044105 0.0014338 -0.0042855 -0.00079538 -0.00070955 -1.045 0.07155 0.072106 0.084235 0.069674 0.10652 0.084056 -0.015763 0.19258 -0.0072138
2.1953 0.080444 0.068275 0.044873 0.075257 0 0.075849 0.064601 0.070772 0.082679 0.055607 0.086352 -19.988 -0.14773 0.11028 0.016126 0.098878 -0.14687 0.060934 -0.068649 -0.068971 0.044778 -0.037501 -0.20252 -0.0075544 0.0016977 -0.0048665 -0.00047514 -0.00053513 -1.1296 0.072459 0.069022 0.087421 0.069111 0.11677 0.14259 0.013936 0.21825 0.052161
2.1992 0.079441 0.078455 0.047852 0.058805 0 0.072814 0.075729 0.068753 0.090083 0.065323 0.10024 -20.516 -0.085082 0.17197 0.035433 0.051677 -0.11188 0.076684 -0.09448 -0.11024 0.085909 0.017976 -0.22539 0.029404 0.0013006 -0.0052586 -0.00027974 0.0001935 -1.1946 0.072458 0.070218 0.086414 0.065201 0.11882 0.21203 0.06122 0.19846 0.11309
2.2031 0.077334 0.084925 0.06262 0.052723 0 0.071136 0.080547 0.070216 0.093888 0.079976 0.10779 -21.06 0.0031061 0.23948 0.047783 -0.022088 -0.069699 0.091885 -0.11475 -0.15532 0.11386 0.070862 -0.24542 0.058071 0.0003743 -0.0054809 -0.00058196 0.00044315 -1.2421 0.07228 0.072857 0.085392 0.062879 0.11141 0.27505 0.11376 0.14102 0.16082
2.207 0.076926 0.086847 0.091089 0.060626 0 0.077362 0.075808 0.075838 0.095388 0.096351 0.10881 -21.588 0.098837 0.29589 0.052158 -0.10755 -0.035883 0.10426 -0.12683 -0.19601 0.1216 0.10704 -0.26365 0.070816 -0.00041475 -0.0056057 -0.0011765 -0.00019258 -1.2849 0.072187 0.074048 0.088833 0.069234 0.094472 0.31606 0.15874 0.058106 0.18285
2.2109 0.077708 0.084477 0.11174 0.075885 0 0.090238 0.070574 0.082379 0.097669 0.10893 0.10661 -22.076 0.16878 0.314 0.047674 -0.17721 -0.036387 0.10908 -0.12994 -0.21833 0.10122 0.1065 -0.27969 0.056266 -0.00060904 -0.0057699 -0.0015098 -0.0012907 -1.3304 0.073416 0.074041 0.097132 0.085083 0.069665 0.31235 0.17407 -0.024086 0.16229
2.2148 0.076804 0.078394 0.098419 0.086764 0 0.099232 0.0749 0.086383 0.10284 0.11107 0.10616 -22.529 0.1793 0.28232 0.03754 -0.20172 -0.082219 0.10253 -0.13184 -0.21572 0.063161 0.067909 -0.29267 0.016685 -0.00037542 -0.0060248 -0.0012964 -0.0021843 -1.3647 0.076958 0.074513 0.10553 0.10072 0.045873 0.26465 0.14809 -0.067541 0.10711
2.2188 0.072223 0.069978 0.054461 0.085471 0 0.093163 0.085955 0.087594 0.10892 0.099082 0.11101 -22.97 0.13638 0.21917 0.025302 -0.18435 -0.15406 0.087173 -0.13782 -0.19757 0.023954 0.0096867 -0.30143 -0.033273 -0.0001644 -0.0062618 -0.0008206 -0.0025656 -1.3594 0.081001 0.074981 0.10799 0.10265 0.028674 0.19669 0.095068 -0.068211 0.041784
2.2227 0.065091 0.06202 0.018744 0.07407 0 0.071416 0.089356 0.088596 0.1103 0.076667 0.12 -23.418 0.048055 0.13837 0.012778 -0.13069 -0.23594 0.065681 -0.14931 -0.17112 -0.0067384 -0.055924 -0.30334 -0.083376 -0.00012408 -0.0063581 -0.00060179 -0.0025314 -1.298 0.081069 0.072597 0.1022 0.086183 0.020588 0.12432 0.026948 -0.028627 -0.017796
2.2266 0.058702 0.057678 0.028463 0.062374 0 0.046478 0.075793 0.091218 0.10243 0.054837 0.12611 -23.869 -0.072143 0.056566 0.0016976 -0.050648 -0.30869 0.041808 -0.16638 -0.14505 -0.019834 -0.11538 -0.29428 -0.12246 -1.4025e-05 -0.0063534 -0.00081943 -0.0022487 -1.1955 0.074116 0.066 0.090796 0.061325 0.023132 0.064724 -0.04139 0.043429 -0.055302
2.2305 0.055534 0.057962 0.076492 0.059495 0 0.034486 0.053798 0.093656 0.086223 0.045384 0.11989 -24.311 -0.1868 0.0093815 -0.0044752 0.029502 -0.32832 0.026665 -0.18262 -0.13632 -0.0017531 -0.14204 -0.27127 -0.12702 0.00033937 -0.0063817 -0.0011405 -0.0017738 -1.0868 0.062677 0.058254 0.078155 0.045047 0.036218 0.050447 -0.075221 0.12246 -0.040972
2.2344 0.0553 0.06027 0.11377 0.066191 0 0.042117 0.042547 0.091464 0.067322 0.052106 0.09647 -24.737 -0.26115 0.0027247 -0.0053525 0.084849 -0.29441 0.025962 -0.18872 -0.14359 0.032935 -0.13652 -0.23585 -0.10197 0.00071088 -0.0064078 -0.0011191 -0.0011943 -0.99512 0.053899 0.054441 0.066745 0.046822 0.050349 0.074105 -0.068507 0.17838 0.0094787
2.2383 0.055807 0.060159 0.098994 0.074387 0 0.061541 0.051434 0.081515 0.050564 0.067289 0.06105 -25.151 -0.28533 0.032331 -0.0007218 0.10971 -0.21665 0.040258 -0.18139 -0.16026 0.074399 -0.10331 -0.19432 -0.054952 0.00074018 -0.0061361 -0.00069905 -0.00076652 -0.91269 0.05326 0.055962 0.056573 0.060974 0.061275 0.12532 -0.026646 0.204 0.081435
2.2422 0.055377 0.055301 0.042746 0.073968 0 0.077248 0.069266 0.065019 0.035797 0.077152 0.027048 -25.557 -0.25482 0.091868 0.0094549 0.10215 -0.10754 0.068587 -0.15917 -0.17875 0.11403 -0.047762 -0.15396 0.005367 0.00044113 -0.0053007 -0.00026141 -0.00074723 -0.81301 0.058893 0.058208 0.047 0.072408 0.065907 0.19318 0.042054 0.19682 0.16031
2.2461 0.05418 0.047921 -0.0029962 0.060813 0 0.077956 0.075875 0.046829 0.020012 0.072218 0.0069001 -25.953 -0.16761 0.16987 0.025367 0.063311 0.010461 0.10776 -0.12199 -0.18539 0.14018 0.021893 -0.11861 0.064364 0.00023859 -0.004058 -0.00018689 -0.0010898 -0.68226 0.062605 0.055061 0.037815 0.069455 0.060919 0.26059 0.12117 0.15866 0.22342
2.25 0.053334 0.043053 0.0013932 0.03972 0 0.063647 0.063578 0.032117 0.0036256 0.054149 0.0027399 -26.332 -0.048593 0.24224 0.045187 0.011115 0.096289 0.1454 -0.08023 -0.16229 0.1458 0.089391 -0.08791 0.099183 0.00041147 -0.0029874 -0.00043648 -0.0014243 -0.53823 0.057243 0.045786 0.028569 0.052136 0.047672 0.30458 0.17682 0.11153 0.24418
2.2539 0.053144 0.044009 0.045242 0.020858 0 0.043736 0.044639 0.023701 -0.006722 0.033722 0.0054271 -26.695 0.070312 0.29874 0.06577 -0.036941 0.14033 0.17337 -0.04469 -0.11391 0.14063 0.14675 -0.060483 0.10835 0.00064072 -0.0026068 -0.00060979 -0.0014185 -0.42012 0.043481 0.036567 0.018418 0.030253 0.032185 0.32528 0.19883 0.074573 0.22928
2.2578 0.052616 0.049336 0.084396 0.013523 0 0.029866 0.036797 0.021836 -0.0034859 0.022246 0.0032093 -27.054 0.17451 0.33662 0.085412 -0.073845 0.14184 0.18858 -0.020314 -0.04549 0.13162 0.19079 -0.037187 0.094248 0.0003196 -0.0028861 -0.00039859 -0.0011253 -0.36139 0.029466 0.034437 0.008054 0.015285 0.017654 0.32556 0.18583 0.055229 0.1859
2.2617 0.050694 0.054152 0.089028 0.021631 0 0.029183 0.043698 0.025339 0.01291 0.023743 -0.0077299 -27.423 0.25156 0.35532 0.10244 -0.094348 0.10464 0.18943 -0.010799 0.035199 0.12639 0.21947 -0.021075 0.062108 -0.00065119 -0.0032987 6.833e-05 -0.00090578 -0.36963 0.023744 0.039921 0.0014745 0.013455 0.0071319 0.31052 0.14051 0.058442 0.12447
2.2656 0.04763 0.054456 0.067453 0.042385 0 0.041105 0.052229 0.032014 0.031446 0.033582 -0.02029 -27.803 0.2825 0.35572 0.11331 -0.092394 0.042195 0.17622 -0.020045 0.10871 0.13876 0.22849 -0.014985 0.02702 -0.0015563 -0.0033663 0.00035005 -0.0010095 -0.42619 0.028322 0.046447 0.0038868 0.023558 0.0056268 0.29104 0.075911 0.087643 0.06899
2.2695 0.044865 0.050305 0.045169 0.067145 0 0.05778 0.048804 0.038397 0.038656 0.043377 -0.023083 -28.18 0.27779 0.34787 0.11729 -0.076656 -0.014377 0.16043 -0.037788 0.15699 0.1671 0.22319 -0.020162 0.0081585 -0.0015404 -0.0030932 0.0001352 -0.0013066 -0.49994 0.038071 0.047308 0.016197 0.038672 0.012036 0.27782 0.022469 0.12668 0.040953
2.2734 0.043599 0.045122 0.032499 0.08405 0 0.067911 0.035201 0.040636 0.030815 0.047422 -0.0098687 -28.547 0.24569 0.33408 0.1142 -0.051753 -0.055249 0.14736 -0.058132 0.1763 0.20341 0.20597 -0.037074 0.0092077 -0.00058372 -0.0028277 -0.00046446 -0.0014784 -0.5636 0.046165 0.042569 0.031821 0.050024 0.024567 0.27043 -0.0085356 0.16679 0.042999
2.2773 0.043685 0.042353 0.021945 0.08304 0 0.063303 0.026035 0.037184 0.018088 0.045931 0.01651 -28.901 0.19093 0.31452 0.10365 -0.020238 -0.07625 0.13979 -0.077699 0.16518 0.23989 0.17799 -0.065873 0.030132 0.00036796 -0.0027691 -0.0010391 -0.0014196 -0.60556 0.04967 0.038389 0.040819 0.052025 0.041876 0.26665 -0.011313 0.2023 0.074451
2.2813 0.043974 0.042827 0.012013 0.062338 0 0.045096 0.031646 0.031096 0.015589 0.043652 0.047489 -29.25 0.11746 0.28745 0.084804 0.015976 -0.076537 0.13949 -0.093763 0.12367 0.26481 0.13973 -0.1043 0.067189 0.00037311 -0.0027474 -0.0012524 -0.0013592 -0.63389 0.050278 0.039752 0.0388 0.046358 0.06232 0.26129 0.017628 0.22746 0.13096
2.2852 0.043518 0.044876 0.018105 0.032007 0 0.024572 0.046444 0.028799 0.029281 0.045653 0.074588 -29.591 0.029636 0.24917 0.057221 0.054398 -0.068413 0.14228 -0.10805 0.059854 0.25874 0.092586 -0.14515 0.10106 -0.00046913 -0.0025375 -0.0010787 -0.0015569 -0.66901 0.050683 0.044922 0.031803 0.041337 0.082194 0.24342 0.067258 0.23688 0.19283
2.2891 0.042193 0.046256 0.050589 0.0097357 0 0.015919 0.055426 0.035304 0.050314 0.053257 0.092592 -29.911 -0.062647 0.20488 0.025638 0.090167 -0.066824 0.14105 -0.12516 -0.010001 0.22626 0.04241 -0.17801 0.11637 -0.0011108 -0.0022779 -0.00072977 -0.001959 -0.72587 0.051195 0.047795 0.031234 0.0451 0.097901 0.21396 0.11439 0.234 0.24116
2.293 0.040272 0.045635 0.089133 0.0093785 0 0.025274 0.050461 0.049713 0.063475 0.062592 0.099808 -30.204 -0.15329 0.15918 -0.0070564 0.11878 -0.076219 0.13285 -0.14674 -0.080542 0.17204 -0.0077153 -0.19588 0.10765 -0.00073162 -0.0024094 -0.0004221 -0.0022399 -0.79741 0.050016 0.045184 0.043128 0.057393 0.10672 0.176 0.14909 0.21875 0.26861
2.2969 0.03783 0.042704 0.094153 0.030194 0 0.04512 0.037921 0.065302 0.061567 0.066674 0.09797 -30.482 -0.23552 0.11743 -0.037661 0.13542 -0.098874 0.11578 -0.17351 -0.14731 0.10287 -0.054601 -0.20089 0.072209 0.00030274 -0.0031455 -0.00024191 -0.0021855 -0.85536 0.046105 0.040484 0.062421 0.068074 0.10605 0.13401 0.16335 0.19128 0.27013
2.3008 0.034972 0.037804 0.050633 0.056263 0 0.059718 0.030472 0.074332 0.051717 0.060015 0.092195 -30.769 -0.29299 0.091831 -0.059166 0.12825 -0.13304 0.089039 -0.20348 -0.20499 0.033676 -0.091721 -0.20216 0.010576 0.00081065 -0.004118 -0.00018159 -0.0019549 -0.87165 0.041021 0.039459 0.078039 0.065342 0.089782 0.099241 0.14738 0.14954 0.23997
2.3047 0.032547 0.03205 -0.0072468 0.068056 0 0.057644 0.033801 0.07332 0.047699 0.042988 0.088626 -31.079 -0.31431 0.089061 -0.066731 0.09509 -0.1645 0.06093 -0.22741 -0.251 -0.015601 -0.11477 -0.20624 -0.054909 0.00011947 -0.0046877 -0.00022174 -0.0018987 -0.84166 0.037708 0.043161 0.083214 0.046883 0.059208 0.082765 0.11206 0.099759 0.19213
2.3086 0.03215 0.027604 -0.026729 0.057397 0 0.040778 0.042826 0.064396 0.056089 0.022762 0.089203 -31.397 -0.30026 0.10628 -0.060843 0.042705 -0.18532 0.037551 -0.23972 -0.28305 -0.03968 -0.12306 -0.20936 -0.10923 -0.0011299 -0.0046177 -0.00033655 -0.0021383 -0.78584 0.037736 0.046442 0.080074 0.023188 0.019922 0.085223 0.069951 0.049722 0.13875
2.3125 0.034925 0.027029 0.0069734 0.033438 0 0.022217 0.04929 0.052478 0.069751 0.0096279 0.088044 -31.694 -0.25156 0.14094 -0.04209 -0.022993 -0.19109 0.022631 -0.23695 -0.29738 -0.036069 -0.1152 -0.20019 -0.14331 -0.0016213 -0.0043146 -0.00045176 -0.0023897 -0.72764 0.039979 0.044119 0.074319 0.0093964 -0.023284 0.10614 0.029052 0.0058583 0.087249
2.3164 0.04028 0.031634 0.053781 0.014731 0 0.015546 0.050102 0.041693 0.074461 0.01083 0.074947 -31.954 -0.17074 0.18898 -0.011915 -0.093782 -0.17832 0.019591 -0.21619 -0.28898 -0.0041295 -0.089691 -0.17132 -0.14888 -0.00076081 -0.0043062 -0.00046119 -0.0022361 -0.67226 0.041921 0.037831 0.067044 0.013359 -0.064139 0.14344 -0.0021893 -0.024093 0.045089
2.3203 0.046061 0.040245 0.064715 0.014497 0 0.025083 0.047633 0.034055 0.061776 0.026112 0.045094 -32.195 -0.066487 0.24131 0.025004 -0.14892 -0.14471 0.031886 -0.1765 -0.24365 0.053352 -0.041605 -0.12807 -0.11736 0.00069684 -0.004537 -0.00031747 -0.0015548 -0.6103 0.04205 0.035444 0.053775 0.030924 -0.087107 0.19038 -0.010745 -0.023695 0.024016
2.3242 0.050296 0.049789 0.038875 0.031524 0 0.044556 0.044573 0.03011 0.036093 0.048089 0.0062796 -32.451 0.03837 0.28919 0.060075 -0.18038 -0.1026 0.051355 -0.13212 -0.17318 0.11765 0.019506 -0.085329 -0.069058 0.0014598 -0.0043437 -9.3055e-05 -0.00065947 -0.54165 0.040972 0.042981 0.031945 0.051439 -0.090207 0.2356 -0.0019077 -0.00020492 0.019871
2.3281 0.05287 0.057402 0.02289 0.053278 0 0.063398 0.04163 0.029438 0.010446 0.067008 -0.024608 -32.732 0.13535 0.33056 0.090187 -0.1861 -0.05633 0.075075 -0.089582 -0.084396 0.18223 0.089252 -0.055357 -0.012663 0.0010271 -0.0032177 7.3838e-05 -5.0036e-05 -0.48988 0.040547 0.057643 0.0077865 0.066362 -0.073748 0.27552 0.022129 0.041451 0.0316
2.332 0.055467 0.062261 0.051197 0.066934 0 0.074085 0.040192 0.03044 -0.0036444 0.07646 -0.034145 -33.018 0.21742 0.36418 0.11296 -0.16624 -0.0098648 0.10052 -0.054724 0.014284 0.24148 0.16254 -0.039221 0.043679 9.2016e-05 -0.0015178 9.6625e-05 -4.7511e-05 -0.48732 0.042302 0.069706 -0.0063339 0.072697 -0.039801 0.30738 0.058673 0.095026 0.057687
2.3359 0.059904 0.065686 0.098821 0.068369 0 0.075239 0.044057 0.030992 -0.0028564 0.076377 -0.022692 -33.27 0.27515 0.38896 0.12551 -0.12294 0.031858 0.12548 -0.035872 0.10695 0.28828 0.23002 -0.030322 0.089255 -0.0003299 -0.00027595 -6.3138e-06 -0.000617 -0.54615 0.046749 0.071756 -0.0023752 0.070764 0.0065377 0.32784 0.10466 0.14939 0.097315
2.3398 0.066609 0.06978 0.10766 0.062922 0 0.070448 0.055771 0.030835 0.0089106 0.071966 -0.002675 -33.476 0.30786 0.40583 0.12946 -0.072345 0.064181 0.14966 -0.034441 0.17144 0.31972 0.27831 -0.025441 0.11867 1.1607e-05 -0.00023606 -0.00016503 -0.0014258 -0.64927 0.05387 0.065876 0.015941 0.062197 0.049958 0.33731 0.15281 0.18959 0.14451
2.3438 0.074667 0.076009 0.059844 0.05963 0 0.06567 0.071776 0.033509 0.025646 0.069942 0.01321 -33.66 0.32119 0.41483 0.12797 -0.026258 0.085146 0.17327 -0.044904 0.2034 0.33763 0.30366 -0.03069 0.13527 0.00050321 -0.0011542 -0.00032627 -0.0020083 -0.77239 0.063721 0.061551 0.036689 0.051459 0.082373 0.33801 0.19787 0.21373 0.19317
2.3477 0.083021 0.084681 0.01005 0.06493 0 0.06688 0.08391 0.044576 0.042724 0.074667 0.022221 -33.856 0.316 0.41412 0.1219 0.009613 0.091851 0.19552 -0.064808 0.20074 0.34155 0.30323 -0.055901 0.14028 0.000546 -0.0021365 -0.00043993 -0.0019719 -0.91145 0.07616 0.066634 0.050628 0.047029 0.10024 0.33012 0.2362 0.22217 0.23938
2.3516 0.091271 0.095066 0.030663 0.079824 0 0.077616 0.087316 0.066338 0.057152 0.08623 0.031109 -34.073 0.29295 0.40147 0.11186 0.030842 0.08132 0.21512 -0.091562 0.16379 0.33099 0.27547 -0.10404 0.13524 0.0002873 -0.0026475 -0.00040272 -0.0012515 -1.0817 0.089961 0.080557 0.058305 0.057126 0.10162 0.31376 0.26426 0.21703 0.2792
2.3555 0.099263 0.10559 0.12611 0.10036 0 0.096579 0.086009 0.093848 0.067264 0.10115 0.047378 -34.286 0.2455 0.36865 0.095673 0.031601 0.043039 0.22502 -0.12461 0.092811 0.29997 0.21571 -0.16762 0.11815 0.00034528 -0.003076 -9.1362e-05 -0.00029636 -1.2889 0.10257 0.096041 0.066995 0.08198 0.086466 0.28706 0.27239 0.20397 0.30301
2.3594 0.10632 0.11417 0.21583 0.11966 0 0.11724 0.089013 0.11715 0.074046 0.11488 0.072377 -34.464 0.18098 0.32187 0.073999 0.021792 -0.014229 0.22257 -0.16261 0.009418 0.25489 0.14119 -0.23578 0.091698 0.00092069 -0.0042432 0.00048034 7.2499e-05 -1.509 0.1113 0.10657 0.082098 0.11117 0.068137 0.25564 0.26433 0.19186 0.31209
2.3633 0.11135 0.119 0.21332 0.13082 0 0.13116 0.10102 0.12885 0.082353 0.12441 0.10238 -34.601 0.10352 0.26567 0.047535 0.0057208 -0.084513 0.20711 -0.20578 -0.079648 0.19914 0.059252 -0.30367 0.05648 0.0014226 -0.0064226 0.0010398 -0.00077918 -1.7036 0.11539 0.11166 0.10255 0.13095 0.051857 0.22285 0.24278 0.18172 0.30781
2.3672 0.11389 0.11973 0.11928 0.13057 0 0.13356 0.11808 0.1303 0.098748 0.12934 0.13395 -34.721 0.017935 0.20479 0.017489 -0.013033 -0.16146 0.17909 -0.25383 -0.16961 0.13645 -0.0239 -0.3735 0.013645 0.0010975 -0.0089625 0.0011676 -0.0027041 -1.856 0.11686 0.11515 0.12387 0.13569 0.041267 0.19184 0.21098 0.17344 0.29208
2.3711 0.11463 0.11771 0.025629 0.12206 0 0.12667 0.13264 0.1301 0.12607 0.13101 0.16599 -34.848 -0.067617 0.1468 -0.013575 -0.030399 -0.23483 0.14032 -0.30576 -0.25668 0.072681 -0.10059 -0.44674 -0.034607 -6.8919e-05 -0.010903 0.00062346 -0.0047464 -1.9847 0.11909 0.11966 0.14359 0.13186 0.039651 0.16741 0.17419 0.16486 0.26781
2.375 0.11465 0.11491 0.022568 0.11377 0 0.11786 0.14088 0.13612 0.15932 0.13074 0.19659 -34.982 -0.13726 0.10235 -0.039116 -0.042177 -0.28922 0.10091 -0.35491 -0.33926 0.01875 -0.16334 -0.51712 -0.079694 -0.0012531 -0.011865 -0.00039808 -0.005862 -2.1138 0.12381 0.12338 0.16204 0.1304 0.044451 0.15385 0.14332 0.15199 0.2429
2.3789 0.11387 0.11219 0.10698 0.11389 0 0.11394 0.14347 0.14854 0.18764 0.12893 0.22039 -35.098 -0.18649 0.071594 -0.056369 -0.047907 -0.32368 0.069232 -0.39533 -0.41658 -0.021963 -0.2132 -0.57303 -0.11536 -0.0016439 -0.012251 -0.0013679 -0.0057977 -2.2334 0.12906 0.12235 0.17844 0.13551 0.049871 0.14813 0.12287 0.13626 0.2225
2.3828 0.11081 0.10877 0.18933 0.12356 0 0.11613 0.14051 0.16021 0.20166 0.12545 0.23149 -35.175 -0.21381 0.053894 -0.064154 -0.046932 -0.33894 0.04915 -0.42323 -0.4856 -0.048044 -0.24989 -0.60636 -0.13826 -0.0012879 -0.012617 -0.0018407 -0.0052709 -2.2958 0.13032 0.11481 0.18845 0.14151 0.053503 0.14817 0.11431 0.12026 0.20864
2.3867 0.10398 0.10335 0.18847 0.13466 0 0.11945 0.12951 0.16326 0.2002 0.12046 0.22918 -35.217 -0.21959 0.047595 -0.062083 -0.038846 -0.33745 0.04337 -0.43548 -0.54248 -0.059204 -0.27347 -0.61742 -0.14604 -0.00097857 -0.013015 -0.0018156 -0.0052206 -2.2571 0.12425 0.10292 0.18711 0.13997 0.053511 0.15138 0.11793 0.10733 0.20261
2.3906 0.093652 0.095852 0.11087 0.13485 0 0.11668 0.11062 0.1551 0.19026 0.11429 0.21912 -35.243 -0.20705 0.049856 -0.050585 -0.022064 -0.32498 0.054446 -0.4263 -0.57279 -0.055535 -0.28067 -0.61035 -0.13556 -0.0013371 -0.013053 -0.0016821 -0.0058622 -2.1186 0.11176 0.090445 0.17429 0.12821 0.049428 0.15314 0.13234 0.10627 0.20547
2.3945 0.082061 0.087534 0.033914 0.1166 0 0.10353 0.091793 0.13852 0.18021 0.1066 0.20732 -35.266 -0.19287 0.054584 -0.037025 -0.00084462 -0.31297 0.071806 -0.40456 -0.5729 -0.046508 -0.2753 -0.58467 -0.11703 -0.0021339 -0.012497 -0.0017893 -0.0065189 -1.9229 0.097484 0.079545 0.15562 0.11019 0.045943 0.15114 0.14796 0.118 0.21183
2.3984 0.071536 0.079525 0.019854 0.083466 0 0.081784 0.083812 0.11771 0.1721 0.096144 0.19298 -35.282 -0.18409 0.061103 -0.024844 0.021429 -0.30335 0.089327 -0.3765 -0.54409 -0.036175 -0.25938 -0.53393 -0.096567 -0.0025915 -0.011624 -0.0020662 -0.0063962 -1.7093 0.085957 0.069897 0.13741 0.090764 0.045458 0.14642 0.16041 0.13883 0.21872
2.4023 0.062538 0.071359 0.057562 0.048914 0 0.058847 0.087999 0.095311 0.1596 0.082255 0.16882 -35.28 -0.18445 0.069899 -0.016037 0.042043 -0.29559 0.10315 -0.34633 -0.48778 -0.026633 -0.23419 -0.45361 -0.0781 -0.0022767 -0.010846 -0.0020819 -0.0054534 -1.4785 0.077837 0.060336 0.12062 0.071822 0.049165 0.1403 0.16706 0.16486 0.22418
2.4063 0.053518 0.06139 0.088133 0.028359 0 0.043572 0.090805 0.073055 0.13327 0.066429 0.12906 -35.264 -0.19639 0.082929 -0.012236 0.05746 -0.28628 0.10957 -0.31856 -0.40635 -0.019141 -0.2009 -0.34972 -0.065488 -0.0015511 -0.010079 -0.001498 -0.0044187 -1.2056 0.069775 0.050452 0.10077 0.05463 0.057695 0.13512 0.1656 0.18984 0.22627
2.4102 0.042667 0.048717 0.074511 0.029365 0 0.040448 0.074942 0.053111 0.088781 0.051912 0.077074 -35.254 -0.21403 0.10426 -0.012497 0.064151 -0.2637 0.10883 -0.29541 -0.30904 -0.011157 -0.16161 -0.23782 -0.059056 -0.001098 -0.00866 -0.00045538 -0.0039429 -0.88251 0.05788 0.040427 0.073521 0.043003 0.067777 0.13491 0.15668 0.20277 0.22404
2.4141 0.02969 0.034408 0.034259 0.04593 0 0.045506 0.037667 0.036768 0.031713 0.040703 0.024268 -35.265 -0.22622 0.13167 -0.013228 0.06636 -0.22487 0.10752 -0.2724 -0.20868 0.00080112 -0.11923 -0.13254 -0.052738 -0.0011137 -0.0060121 0.00050489 -0.0038493 -0.53779 0.041284 0.029911 0.03991 0.040264 0.075065 0.13912 0.14582 0.20451 0.21999
2.418 0.015862 0.020536 0.0072446 0.060515 0 0.047564 -0.003829 0.021575 -0.02436 0.030683 -0.01842 -35.285 -0.22737 0.16317 -0.013285 0.067434 -0.16945 0.10887 -0.24614 -0.10848 0.018431 -0.073509 -0.038358 -0.043127 -0.001108 -0.0023572 0.00091978 -0.0033288 -0.20982 0.022428 0.017829 0.0055818 0.041995 0.078167 0.14696 0.13546 0.19786 0.21551
2.4219 0.0026283 0.0080295 0.0059608 0.053694 0 0.035357 -0.027794 0.0016263 -0.065377 0.016367 -0.047886 -35.288 -0.21295 0.19625 -0.011972 0.071057 -0.098777 0.11558 -0.21338 -0.010342 0.042867 -0.023727 0.049236 -0.027225 -0.00052906 0.0013205 0.00080639 -0.001866 0.092307 0.0042352 0.0034647 -0.024434 0.034899 0.07648 0.15734 0.12772 0.18686 0.21204
2.4258 -0.0095746 -0.0042151 0.0073419 0.016868 0 0.0061615 -0.028902 -0.027124 -0.085015 -0.0063746 -0.068698 -35.256 -0.1766 0.22576 -0.0098799 0.084589 -0.017843 0.13058 -0.1686 0.086653 0.07506 0.03401 0.13447 -0.00096291 0.00051535 0.0040729 0.00059202 0.0001427 0.39224 -0.012468 -0.012538 -0.049504 0.0072731 0.0713 0.16852 0.12542 0.18117 0.21209
2.4297 -0.021148 -0.017892 -0.012251 -0.039848 0 -0.031034 -0.022406 -0.061181 -0.088484 -0.035503 -0.0875 -35.204 -0.12649 0.24828 -0.010062 0.10979 0.058792 0.14941 -0.11489 0.18588 0.1099 0.10127 0.21454 0.031609 0.001273 0.0057483 0.00065696 0.0017683 0.7083 -0.028602 -0.028461 -0.072058 -0.037446 0.068787 0.17938 0.12784 0.18887 0.21656
2.4336 -0.032375 -0.033102 -0.047325 -0.091454 0 -0.061205 -0.027118 -0.090231 -0.089189 -0.062717 -0.10849 -35.166 -0.071753 0.26502 -0.013748 0.14255 0.12421 0.16742 -0.058501 0.28608 0.14334 0.17553 0.28229 0.06516 0.0011049 0.0069754 0.00096151 0.0024935 1.0189 -0.044467 -0.04261 -0.093484 -0.079271 0.071681 0.19057 0.13335 0.2083 0.22479
2.4375 -0.042992 -0.047837 -0.073014 -0.11347 0 -0.073828 -0.046285 -0.10513 -0.099813 -0.07893 -0.13277 -35.164 -0.018499 0.2773 -0.021195 0.17902 0.17455 0.1817 -0.0044222 0.38397 0.17276 0.25367 0.33374 0.096009 0.00018405 0.0084478 0.0011252 0.002664 1.2729 -0.058547 -0.053941 -0.11204 -0.096937 0.080835 0.20272 0.14098 0.23657 0.23621
2.4414 -0.052694 -0.059679 -0.075995 -0.099243 0 -0.069846 -0.067105 -0.10585 -0.12325 -0.081039 -0.15867 -35.192 0.026594 0.2872 -0.03206 0.21389 0.20683 0.18938 0.041313 0.47396 0.19558 0.33087 0.37104 0.12012 -0.00059755 0.010251 0.00085043 0.0029708 1.4342 -0.069071 -0.061948 -0.12449 -0.0866 0.096105 0.21662 0.1497 0.26862 0.24996
2.4453 -0.061693 -0.067837 -0.066021 -0.065713 0 -0.059713 -0.077606 -0.10113 -0.14975 -0.074293 -0.18058 -35.217 0.052322 0.29825 -0.042612 0.23522 0.21888 0.18796 0.066838 0.53615 0.20822 0.39107 0.39712 0.13178 -0.00042281 0.011825 0.00023676 0.0035934 1.5098 -0.076308 -0.066746 -0.1289 -0.065549 0.11172 0.23199 0.15772 0.29049 0.26359
2.4492 -0.070465 -0.073458 -0.058525 -0.041652 0 -0.055054 -0.079928 -0.099843 -0.16303 -0.068366 -0.18868 -35.22 0.062271 0.31016 -0.048778 0.24274 0.22165 0.183 0.075939 0.56767 0.21452 0.42799 0.40926 0.13572 0.00072898 0.012482 -0.00033027 0.0040025 1.5326 -0.082517 -0.069818 -0.12567 -0.056878 0.12017 0.24524 0.16368 0.29764 0.27458
2.4531 -0.079032 -0.078247 -0.056832 -0.046516 0 -0.061363 -0.08486 -0.10281 -0.15177 -0.070545 -0.17385 -35.204 0.057595 0.32081 -0.049205 0.23782 0.2182 0.17692 0.070755 0.56738 0.21562 0.43836 0.40029 0.13423 0.0020883 0.011928 -0.00057356 0.0036398 1.5242 -0.089269 -0.074288 -0.11676 -0.070034 0.11856 0.2536 0.16657 0.29021 0.28165
2.457 -0.086761 -0.083147 -0.057625 -0.076711 0 -0.076767 -0.096082 -0.10361 -0.11836 -0.081421 -0.13604 -35.188 0.039884 0.32777 -0.043341 0.22292 0.21096 0.17175 0.054153 0.53659 0.21248 0.42089 0.36725 0.12956 0.0027687 0.010422 -0.00056921 0.0026691 1.4829 -0.095327 -0.083241 -0.10486 -0.095454 0.10535 0.25459 0.16549 0.26998 0.28381
2.4609 -0.093013 -0.088318 -0.066395 -0.11035 0 -0.095501 -0.10494 -0.09715 -0.078329 -0.095752 -0.088036 -35.188 0.010217 0.32562 -0.031628 0.20313 0.20106 0.16937 0.030378 0.47894 0.20528 0.37429 0.31838 0.1243 0.0024767 0.0085818 -0.00058778 0.0019045 1.4081 -0.097912 -0.096709 -0.093024 -0.11625 0.080203 0.24389 0.15861 0.24213 0.27947
2.4648 -0.097731 -0.093709 -0.094216 -0.12578 0 -0.11153 -0.1025 -0.086334 -0.050409 -0.10676 -0.048636 -35.204 -0.026428 0.31174 -0.019664 0.18756 0.18811 0.16794 0.0069429 0.41523 0.19376 0.31391 0.27012 0.11927 0.001682 0.0071 -0.00072155 0.0019679 1.3246 -0.096206 -0.11019 -0.083856 -0.12314 0.052842 0.22301 0.14656 0.21852 0.27002
2.4688 -0.10106 -0.098921 -0.13576 -0.11768 0 -0.12002 -0.093011 -0.079317 -0.044537 -0.11008 -0.029937 -35.23 -0.065715 0.29008 -0.011186 0.1786 0.17249 0.16466 -0.013434 0.35948 0.17818 0.25462 0.23634 0.11286 0.0011829 0.006452 -0.00071912 0.0026192 1.269 -0.092904 -0.11697 -0.077898 -0.11828 0.031396 0.19778 0.1322 0.20308 0.25817
2.4727 -0.10238 -0.1024 -0.16102 -0.097975 0 -0.11812 -0.090116 -0.080281 -0.056279 -0.10493 -0.030232 -35.272 -0.10528 0.2638 -0.0077316 0.17653 0.15494 0.15798 -0.029922 0.31804 0.15866 0.2045 0.21984 0.10355 0.0014646 0.0066591 -0.00022847 0.0030224 1.2518 -0.091489 -0.11296 -0.073314 -0.10784 0.020053 0.1718 0.11749 0.19639 0.24535
2.4766 -0.10023 -0.10157 -0.14154 -0.083037 0 -0.10656 -0.099083 -0.084216 -0.071407 -0.093047 -0.039026 -35.343 -0.14283 0.23686 -0.010127 0.18057 0.13667 0.14668 -0.042343 0.29525 0.1356 0.1707 0.21383 0.089663 0.0023401 0.0072328 0.00078481 0.0026681 1.2416 -0.09196 -0.099858 -0.068302 -0.094588 0.021991 0.14883 0.1046 0.1975 0.23291
2.4805 -0.093475 -0.094621 -0.085792 -0.08028 0 -0.090475 -0.10725 -0.08196 -0.076784 -0.077349 -0.048042 -35.455 -0.1735 0.21775 -0.017118 0.18745 0.12224 0.13048 -0.050967 0.29285 0.11103 0.16363 0.21039 0.067724 0.0031092 0.0074732 0.0018733 0.0019376 1.1957 -0.090101 -0.083649 -0.064148 -0.078644 0.03927 0.1342 0.097522 0.20031 0.22192
2.4844 -0.082898 -0.082645 -0.038722 -0.085053 0 -0.076783 -0.096824 -0.070443 -0.069512 -0.061408 -0.056421 -35.599 -0.19756 0.20727 -0.02272 0.19278 0.11376 0.11451 -0.057894 0.29415 0.089235 0.17066 0.20688 0.040995 0.0031018 0.0070217 0.0023898 0.0016913 1.1066 -0.08186 -0.069897 -0.064754 -0.062661 0.059373 0.12355 0.09412 0.19726 0.21041
2.4883 -0.071056 -0.069466 -0.037935 -0.087612 0 -0.068937 -0.066836 -0.056922 -0.05796 -0.049347 -0.066061 -35.752 -0.21574 0.2036 -0.024762 0.196 0.11107 0.10122 -0.063124 0.29186 0.072385 0.18442 0.20517 0.011719 0.0022035 0.0062102 0.0019856 0.002332 1.0099 -0.068482 -0.060351 -0.071769 -0.052529 0.076031 0.11285 0.091649 0.18681 0.19635
2.4922 -0.060456 -0.058871 -0.073143 -0.081486 0 -0.063967 -0.037843 -0.052064 -0.054214 -0.044818 -0.074939 -35.899 -0.22906 0.20438 -0.022062 0.197 0.11332 0.092279 -0.066423 0.28065 0.062112 0.19828 0.20671 -0.017888 0.0009619 0.0057926 0.00089617 0.0033552 0.9448 -0.056498 -0.053668 -0.080321 -0.051841 0.084351 0.098437 0.087197 0.16869 0.17788
2.4961 -0.051748 -0.051746 -0.096955 -0.066341 0 -0.05563 -0.031466 -0.058672 -0.063595 -0.048831 -0.077941 -36.037 -0.23921 0.20533 -0.014235 0.19623 0.11815 0.089172 -0.066767 0.25501 0.060619 0.20314 0.21004 -0.044396 0.00016689 0.0062171 -0.00021792 0.0038554 0.91081 -0.051817 -0.048518 -0.081339 -0.057312 0.078499 0.074887 0.075629 0.14425 0.15186
2.5 -0.04391 -0.046091 -0.077364 -0.046032 0 -0.041286 -0.046722 -0.067875 -0.079205 -0.057889 -0.074185 -36.179 -0.24963 0.20068 -0.0057585 0.19353 0.11944 0.088719 -0.06327 0.21768 0.067167 0.19155 0.21282 -0.06346 0.00023171 0.0071347 -0.00073214 0.0034371 0.87044 -0.053717 -0.045128 -0.069873 -0.061563 0.059475 0.041075 0.052179 0.12005 0.11716
2.5039 -0.036198 -0.039878 -0.032408 -0.026323 0 -0.025544 -0.060548 -0.067202 -0.086324 -0.06473 -0.070431 -36.33 -0.26124 0.19134 -0.00072654 0.18654 0.11488 0.085988 -0.057347 0.17762 0.077619 0.16778 0.2143 -0.074909 0.00089847 0.0076864 -0.00046184 0.0025822 0.79398 -0.055243 -0.043742 -0.051249 -0.060297 0.036018 0.0049901 0.020995 0.099732 0.07832
2.5078 -0.0296 -0.033548 -0.0071913 -0.013794 0 -0.016557 -0.053061 -0.052744 -0.074264 -0.062406 -0.074142 -36.488 -0.27336 0.17925 -0.00056689 0.17216 0.1041 0.078486 -0.050006 0.13903 0.090193 0.13476 0.21437 -0.078134 0.0015277 0.007329 0.00026533 0.0021345 0.69441 -0.050112 -0.042632 -0.037594 -0.055366 0.012665 -0.02706 -0.013934 0.084113 0.03876
2.5117 -0.026013 -0.029312 -0.021329 -0.013636 0 -0.018511 -0.029369 -0.033329 -0.046621 -0.049329 -0.083084 -36.647 -0.28471 0.16713 -0.0059033 0.14702 0.087517 0.064265 -0.042427 0.10556 0.10325 0.096222 0.21051 -0.072768 0.0016906 0.0063589 0.0008785 0.0024741 0.61282 -0.039244 -0.038942 -0.036949 -0.05048 -0.0063494 -0.048268 -0.047584 0.073195 0.0023961
2.5156 -0.02596 -0.028114 -0.049232 -0.025452 0 -0.027853 -0.013168 -0.022515 -0.020574 -0.030992 -0.084495 -36.81 -0.29002 0.16174 -0.014652 0.10252 0.0678 0.042042 -0.03694 0.080728 0.1155 0.059218 0.19744 -0.056351 0.0014914 0.0055729 0.00096469 0.0032115 0.57172 -0.030057 -0.031923 -0.045636 -0.045607 -0.016071 -0.043551 -0.066813 0.065142 -0.021322
2.5195 -0.027423 -0.027901 -0.054567 -0.040963 0 -0.036652 -0.019476 -0.026096 -0.013824 -0.016017 -0.067062 -36.991 -0.28544 0.16509 -0.019399 0.043602 0.050386 0.019148 -0.03404 0.059847 0.12796 0.029756 0.17138 -0.0321 0.0013298 0.0054185 0.00053706 0.003637 0.54874 -0.028935 -0.024561 -0.051915 -0.037316 -0.021415 -0.014957 -0.065526 0.056645 -0.029475
2.5234 -0.027215 -0.025422 -0.034135 -0.048189 0 -0.038974 -0.037669 -0.036894 -0.028871 -0.0091616 -0.033718 -37.196 -0.26961 0.17555 -0.016726 -0.022675 0.036731 0.00090558 -0.032937 0.040155 0.14181 0.0095179 0.13476 -0.0023294 0.001401 0.0055415 3.6234e-06 0.00341 0.49746 -0.034344 -0.020854 -0.047233 -0.024244 -0.027026 0.031244 -0.044363 0.04807 -0.022736
2.5273 -0.023564 -0.019638 -0.016879 -0.040463 0 -0.033801 -0.043799 -0.041211 -0.048685 -0.0075319 -0.00075552 -37.414 -0.24145 0.19138 -0.0048114 -0.089682 0.02723 -0.0085937 -0.032799 0.020456 0.15779 -0.00024765 0.095733 0.03097 0.0014957 0.0052068 -0.00014466 0.002812 0.38953 -0.0376 -0.021165 -0.03334 -0.010083 -0.03621 0.089343 -0.0049042 0.040686 -0.0019573
2.5313 -0.017231 -0.012796 -0.022077 -0.022122 0 -0.023037 -0.027394 -0.030471 -0.049547 -0.0040478 0.016921 -37.617 -0.19946 0.2098 0.017541 -0.14754 0.021388 -0.0042222 -0.032285 0.00054455 0.17664 0.0020101 0.062133 0.065061 0.0013006 0.0041141 0.0002818 0.0024 0.23406 -0.030699 -0.021047 -0.018327 8.3033e-05 -0.05272 0.15111 0.0495 0.03745 0.031416
2.5352 -0.010181 -0.0077781 -0.032838 -0.0044856 0 -0.008833 -0.0020493 -0.0075894 -0.021529 0.0047405 0.019174 -37.789 -0.14309 0.22717 0.045137 -0.18039 0.015456 0.017443 -0.029466 -0.014498 0.19693 0.017092 0.035643 0.094012 0.00082297 0.0027103 0.0010011 0.0024721 0.061663 -0.013697 -0.015595 -0.0069775 0.00524 -0.076467 0.20233 0.1071 0.044456 0.071983
2.5391 -0.0034607 -0.0046431 -0.02027 0.0046542 0 0.0060963 0.011147 0.016548 0.021432 0.014416 0.018671 -37.939 -0.078272 0.24443 0.068631 -0.19167 0.0067402 0.047921 -0.025128 -0.021051 0.21492 0.039236 0.012075 0.11552 0.00042841 0.0016742 0.0014611 0.0028533 -0.10055 0.0053222 -0.0050153 0.0033285 0.0083489 -0.099488 0.24048 0.15738 0.05984 0.11255
2.543 0.0033713 -0.00038607 0.013895 0.0076115 0 0.017094 0.006996 0.032081 0.052093 0.017084 0.026323 -38.096 -0.0072545 0.26377 0.083356 -0.1849 -0.0051681 0.082627 -0.02046 -0.017635 0.22797 0.065563 -0.012783 0.12842 0.00044454 0.0011745 0.0012747 0.0031297 -0.23652 0.017378 0.0049679 0.017073 0.010965 -0.11655 0.26595 0.19642 0.081166 0.15036
2.5469 0.010933 0.007657 0.035051 0.012777 0 0.019575 -0.00023118 0.036562 0.052792 0.010524 0.040185 -38.287 0.067437 0.28757 0.085528 -0.16521 -0.02005 0.11681 -0.016954 -0.0038345 0.23359 0.09287 -0.037968 0.13212 0.00080239 0.0007368 0.0005299 0.0030466 -0.33541 0.019995 0.0090115 0.03294 0.010543 -0.1227 0.2803 0.22158 0.10508 0.18316
2.5508 0.018707 0.018528 0.021098 0.024596 0 0.014335 0.0049955 0.034497 0.030269 0.0024238 0.049016 -38.512 0.14104 0.32057 0.070023 -0.14304 -0.035798 0.14251 -0.018397 0.018782 0.22657 0.11474 -0.05809 0.12539 0.0011364 -0.00014579 -0.00030499 0.0027028 -0.39297 0.018314 0.0082991 0.043869 0.005285 -0.10916 0.28673 0.23005 0.12345 0.20773
2.5547 0.025454 0.028275 -0.003031 0.038521 0 0.0098969 0.022435 0.032245 0.0088449 0.0042507 0.045093 -38.744 0.2058 0.35938 0.044031 -0.13013 -0.048188 0.15667 -0.027143 0.040165 0.20796 0.12582 -0.068926 0.11211 0.0012088 -0.0013611 -0.00079027 0.0024125 -0.42278 0.01965 0.010016 0.045 0.00063133 -0.079419 0.29098 0.22904 0.12932 0.22503
2.5586 0.030865 0.033988 0.0077601 0.046157 0 0.016738 0.039353 0.033393 0.0084621 0.020152 0.031821 -38.953 0.25714 0.39661 0.015131 -0.12638 -0.056 0.16139 -0.04267 0.05496 0.1812 0.12615 -0.071985 0.094688 0.0011354 -0.0022222 -0.00084617 0.0023894 -0.45665 0.027037 0.020212 0.039827 0.0072241 -0.04109 0.29336 0.22362 0.1237 0.2367
2.5625 0.036374 0.036936 0.058044 0.044418 0 0.037069 0.047359 0.037649 0.028189 0.042248 0.019431 -39.131 0.29129 0.42569 -0.011783 -0.1292 -0.058891 0.15834 -0.064407 0.060607 0.14865 0.11652 -0.073633 0.073928 0.001148 -0.0021672 -0.00069379 0.0025328 -0.52232 0.037477 0.037485 0.036759 0.029681 0.00033248 0.29272 0.21608 0.10872 0.24346
2.5664 0.044049 0.041487 0.095981 0.038445 0 0.060695 0.050803 0.042647 0.050002 0.057702 0.015786 -39.294 0.30417 0.43829 -0.031547 -0.13332 -0.057094 0.14994 -0.091279 0.055544 0.11325 0.098827 -0.08006 0.050181 0.0012166 -0.0013602 -0.00051174 0.0024954 -0.619 0.045716 0.054314 0.039902 0.058309 0.03831 0.28679 0.20816 0.088358 0.24603
2.5703 0.054755 0.05107 0.072649 0.035774 0 0.073141 0.057779 0.046346 0.057735 0.060757 0.022482 -39.462 0.2899 0.4187 -0.037717 -0.12282 -0.052787 0.14083 -0.12022 0.042989 0.080697 0.080459 -0.093063 0.021993 0.0010445 -0.00057183 -0.00022656 0.0019904 -0.72231 0.049511 0.064655 0.045097 0.075429 0.062147 0.27038 0.19927 0.074806 0.24502
2.5742 0.067597 0.065424 0.010711 0.03937 0 0.069684 0.067857 0.04856 0.05201 0.057668 0.037301 -39.638 0.26283 0.37772 -0.035696 -0.094547 -0.049349 0.13438 -0.14746 0.032433 0.053871 0.06871 -0.11011 -0.009214 0.00047836 -0.0004969 0.00030109 0.0010858 -0.81869 0.051681 0.069661 0.046194 0.072415 0.074414 0.24799 0.18819 0.074095 0.24284
2.5781 0.081096 0.081649 -0.007336 0.047752 0 0.061508 0.073891 0.051355 0.047401 0.060017 0.056275 -39.805 0.23 0.32303 -0.02819 -0.050253 -0.047723 0.13134 -0.17183 0.026756 0.034015 0.065479 -0.1279 -0.041963 -0.00018101 -0.0012313 0.00091638 0.00020646 -0.93013 0.057652 0.075681 0.044096 0.059972 0.07754 0.22343 0.17461 0.087124 0.24029
2.582 0.094543 0.097288 0.068691 0.060934 0 0.066794 0.075128 0.058352 0.056585 0.074062 0.072444 -39.943 0.19827 0.26349 -0.017883 0.0060418 -0.048582 0.13202 -0.19261 0.027251 0.021966 0.071168 -0.14591 -0.074297 -0.00041522 -0.0023816 0.0011204 -0.00021533 -1.0963 0.071069 0.087311 0.047365 0.059395 0.074532 0.20086 0.15863 0.11307 0.23798
2.5859 0.10803 0.11187 0.18727 0.083189 0 0.094242 0.082357 0.072801 0.078427 0.096989 0.076921 -40.052 0.17761 0.21516 -0.0080764 0.063542 -0.052686 0.13634 -0.20945 0.03191 0.019366 0.083367 -0.16758 -0.10155 -6.3363e-05 -0.0035825 0.00050854 -0.00016553 -1.3299 0.09118 0.10339 0.063019 0.082415 0.070365 0.18783 0.14129 0.14785 0.23625
2.5898 0.12151 0.12575 0.23875 0.11745 0 0.1344 0.10548 0.095032 0.10111 0.12214 0.06699 -40.15 0.17025 0.19195 -0.00044897 0.10285 -0.060706 0.14167 -0.22505 0.027979 0.024087 0.089964 -0.19874 -0.11853 0.00043186 -0.004823 -0.00071193 -0.0001422 -1.5963 0.11369 0.11976 0.088051 0.12 0.070312 0.18739 0.12539 0.17806 0.23363
2.5938 0.13457 0.13857 0.17482 0.15734 0 0.1669 0.13801 0.12106 0.11513 0.14527 0.054395 -40.254 0.16771 0.18897 0.0058287 0.11898 -0.073912 0.14559 -0.24216 0.0068809 0.032313 0.083087 -0.24477 -0.1263 0.00044163 -0.0062923 -0.0017348 -0.00076843 -1.8441 0.13387 0.13445 0.11192 0.15141 0.073958 0.19352 0.11163 0.1967 0.2283
2.5977 0.14748 0.1498 0.070253 0.18772 0 0.17688 0.16004 0.14423 0.12179 0.16469 0.060875 -40.357 0.16286 0.20028 0.011116 0.11081 -0.094377 0.14645 -0.26267 -0.036685 0.041472 0.058127 -0.30774 -0.12675 -0.00020567 -0.008021 -0.0018195 -0.0022388 -2.0547 0.14937 0.14894 0.12757 0.16361 0.080023 0.20083 0.099803 0.20035 0.21886
2.6016 0.16224 0.16091 0.048293 0.19598 0 0.16618 0.15983 0.15961 0.12976 0.17772 0.099405 -40.436 0.14752 0.21725 0.015733 0.07986 -0.12447 0.14265 -0.28843 -0.10669 0.04872 0.011688 -0.38505 -0.12302 -0.0010823 -0.0097634 -0.0010113 -0.0041202 -2.2567 0.16099 0.16471 0.13854 0.16131 0.086484 0.2028 0.089233 0.18701 0.20403
2.6055 0.18171 0.17592 0.14615 0.184 0 0.15093 0.14966 0.16813 0.14534 0.1817 0.15839 -40.469 0.10463 0.21693 0.017945 0.034202 -0.17215 0.13042 -0.3242 -0.20859 0.046629 -0.060516 -0.47034 -0.12614 -0.0016753 -0.011227 -0.00016671 -0.0057171 -2.4925 0.17173 0.18085 0.154 0.15937 0.08768 0.18433 0.077421 0.15512 0.18201
2.6094 0.20717 0.19876 0.2727 0.16816 0 0.14955 0.15579 0.17675 0.16772 0.1808 0.20817 -40.457 0.04357 0.19159 0.015775 -0.0077593 -0.23292 0.11249 -0.36817 -0.32228 0.033804 -0.14172 -0.55695 -0.14357 -0.0019375 -0.012354 -0.00017865 -0.0066586 -2.7818 0.18551 0.19676 0.17783 0.16849 0.082137 0.14868 0.063891 0.11721 0.15839
2.6133 0.23667 0.22946 0.3116 0.16677 0 0.17191 0.19173 0.19395 0.19282 0.18927 0.2274 -40.421 -0.025082 0.14324 0.0080985 -0.041559 -0.30378 0.090874 -0.41975 -0.43889 0.010104 -0.22424 -0.64186 -0.17689 -0.0022222 -0.013339 -0.0011238 -0.0071415 -3.1205 0.20616 0.21621 0.20444 0.18971 0.069922 0.10156 0.050345 0.07787 0.13715
2.6172 0.2658 0.26284 0.25513 0.18713 0 0.21636 0.24498 0.22364 0.2193 0.22218 0.22302 -40.381 -0.089883 0.076592 -0.005577 -0.065639 -0.38145 0.067785 -0.47814 -0.55136 -0.023802 -0.30189 -0.72736 -0.2257 -0.0027152 -0.014421 -0.0021842 -0.0076227 -3.5059 0.23615 0.2456 0.22617 0.22047 0.051434 0.049759 0.039097 0.04048 0.12204
2.6211 0.29014 0.2912 0.21288 0.22438 0 0.27363 0.29187 0.26226 0.249 0.27921 0.22198 -40.326 -0.13056 0.0026388 -0.025348 -0.082521 -0.46089 0.046965 -0.54253 -0.65187 -0.066273 -0.36743 -0.81917 -0.28687 -0.0031271 -0.015705 -0.0024417 -0.0083309 -3.9409 0.27444 0.28577 0.24301 0.26087 0.027317 0.0056694 0.035311 0.0079986 0.11907
2.625 0.30681 0.30854 0.28021 0.27047 0 0.33204 0.32183 0.30146 0.28219 0.33866 0.24299 -40.226 -0.12561 -0.054832 -0.046506 -0.10802 -0.53501 0.033436 -0.60926 -0.74053 -0.10929 -0.42032 -0.92245 -0.34455 -0.0031022 -0.017187 -0.0017644 -0.0091228 -4.4019 0.3143 0.32595 0.26314 0.31067 -0.00035597 -0.013955 0.045999 -0.020986 0.13136
2.6289 0.31397 0.31292 0.41659 0.32127 0 0.38014 0.34171 0.33342 0.31454 0.37181 0.28073 -40.05 -0.086158 -0.089179 -0.06407 -0.15157 -0.60351 0.026473 -0.67434 -0.82616 -0.14607 -0.46878 -1.0385 -0.38701 -0.0028684 -0.018872 -0.00091065 -0.0097841 -4.8166 0.34393 0.34867 0.29352 0.36118 -0.029969 -0.011424 0.068817 -0.050341 0.15199
2.6328 0.31011 0.30587 0.47944 0.37309 0 0.40685 0.35652 0.35458 0.34028 0.36605 0.3206 -39.798 -0.023268 -0.10038 -0.075556 -0.2167 -0.66749 0.024641 -0.73513 -0.91345 -0.17306 -0.51736 -1.1635 -0.40847 -0.0032353 -0.02078 -0.0007646 -0.01036 -5.0982 0.35186 0.34325 0.33191 0.39423 -0.061248 0.0092212 0.10096 -0.081905 0.17572
2.6367 0.29524 0.29085 0.38302 0.41455 0 0.40165 0.35418 0.36495 0.358 0.33367 0.36467 -39.496 0.048248 -0.091607 -0.079075 -0.30459 -0.72877 0.025678 -0.789 -1.0066 -0.18748 -0.57042 -1.2889 -0.40499 -0.0047497 -0.022817 -0.0014849 -0.011084 -5.2159 0.33485 0.31478 0.36913 0.39282 -0.094018 0.041542 0.13826 -0.11714 0.19649
2.6406 0.27348 0.27262 0.20352 0.42655 0 0.35793 0.31882 0.36549 0.37244 0.29686 0.43164 -39.17 0.090725 -0.076594 -0.072885 -0.4103 -0.79124 0.022949 -0.8292 -1.1086 -0.18532 -0.63265 -1.4011 -0.37289 -0.0068881 -0.02469 -0.0023957 -0.011986 -5.2201 0.30239 0.27951 0.39795 0.35402 -0.12806 0.068412 0.1687 -0.15675 0.20046
2.6445 0.25348 0.25703 0.10588 0.39506 0 0.27997 0.2599 0.35727 0.38982 0.26607 0.52342 -38.825 0.081834 -0.076711 -0.063652 -0.50941 -0.85476 0.011137 -0.85569 -1.2089 -0.17517 -0.69689 -1.4829 -0.33171 -0.0083022 -0.025993 -0.0026767 -0.012689 -5.1827 0.27274 0.25158 0.41716 0.29243 -0.161 0.074852 0.18192 -0.19614 0.1845
2.6484 0.24437 0.24948 0.16913 0.32579 0 0.18989 0.21897 0.34347 0.4117 0.23675 0.59674 -38.44 0.023041 -0.097162 -0.055419 -0.58859 -0.91471 -0.01001 -0.86902 -1.2977 -0.16285 -0.75546 -1.5172 -0.29325 -0.0080487 -0.026433 -0.0021333 -0.012714 -5.1119 0.26149 0.23552 0.4264 0.23212 -0.19052 0.059496 0.1761 -0.23188 0.15188
2.6523 0.24953 0.25211 0.30483 0.2455 0 0.12591 0.2363 0.33085 0.43264 0.20817 0.58465 -37.999 -0.079728 -0.13882 -0.050856 -0.63832 -0.96557 -0.039525 -0.86939 -1.3661 -0.15262 -0.80157 -1.4946 -0.26587 -0.0065727 -0.025973 -0.0013208 -0.01203 -4.9504 0.27095 0.23103 0.42013 0.19547 -0.21443 0.023772 0.15134 -0.26111 0.10663
2.6563 0.26381 0.26229 0.36069 0.18645 0 0.12582 0.30727 0.32683 0.44232 0.19895 0.46207 -37.505 -0.21268 -0.19844 -0.052659 -0.64753 -0.99755 -0.07462 -0.85653 -1.4016 -0.14941 -0.82543 -1.4194 -0.25893 -0.005343 -0.024801 -0.00098998 -0.011217 -4.6751 0.28899 0.24114 0.391 0.19596 -0.22939 -0.027184 0.10971 -0.27993 0.055752
2.6602 0.27771 0.27463 0.29178 0.16712 0 0.20095 0.37741 0.33282 0.42926 0.23429 0.292 -36.977 -0.33133 -0.25461 -0.060272 -0.61284 -0.99317 -0.10501 -0.83123 -1.389 -0.15621 -0.81555 -1.3097 -0.27618 -0.0054315 -0.023172 -0.0014528 -0.011 -4.3879 0.29925 0.27017 0.34045 0.23404 -0.23119 -0.073952 0.064093 -0.28367 0.015886
2.6641 0.28529 0.28528 0.20486 0.18525 0 0.31992 0.38824 0.34029 0.38494 0.31246 0.19278 -36.432 -0.40792 -0.28966 -0.068135 -0.55781 -0.95793 -0.12422 -0.79913 -1.3413 -0.16691 -0.78218 -1.1896 -0.30286 -0.0064913 -0.021299 -0.0024277 -0.011576 -4.2689 0.29455 0.31192 0.28364 0.29385 -0.22376 -0.10325 0.027604 -0.27621 -0.006514
2.668 0.28883 0.29474 0.2272 0.22622 0 0.42101 0.33123 0.33529 0.30967 0.38877 0.2409 -35.86 -0.43302 -0.29664 -0.073368 -0.49361 -0.89568 -0.12979 -0.76211 -1.2643 -0.17733 -0.73062 -1.0791 -0.33073 -0.007211 -0.019361 -0.0033771 -0.012409 -4.4084 0.28222 0.3439 0.24032 0.3451 -0.20924 -0.11048 0.005439 -0.25889 -0.0098599
2.6719 0.29579 0.30641 0.35233 0.27607 0 0.45151 0.25456 0.30998 0.21886 0.40393 0.39572 -35.234 -0.40282 -0.27164 -0.07349 -0.4312 -0.81245 -0.12066 -0.72205 -1.1646 -0.18317 -0.66716 -0.98743 -0.35175 -0.0067619 -0.017577 -0.0039173 -0.012732 -4.6865 0.27672 0.34072 0.21976 0.35694 -0.19013 -0.093519 0.0010281 -0.23346 0.0054914
2.6758 0.31108 0.32241 0.44206 0.32654 0 0.40607 0.21518 0.27189 0.14294 0.33776 0.52364 -34.535 -0.32011 -0.21325 -0.065438 -0.38682 -0.72108 -0.09721 -0.68128 -1.0516 -0.17651 -0.6021 -0.91449 -0.35329 -0.0056902 -0.016236 -0.0039635 -0.012246 -4.8495 0.28622 0.29788 0.21627 0.32009 -0.17082 -0.052614 0.016934 -0.20208 0.036076
2.6797 0.33215 0.34093 0.38434 0.37139 0 0.33033 0.22577 0.2418 0.11448 0.23508 0.50824 -33.77 -0.22855 -0.14591 -0.052911 -0.36396 -0.64308 -0.070989 -0.64293 -0.94214 -0.15728 -0.54682 -0.85651 -0.33676 -0.0053117 -0.01561 -0.0036291 -0.011365 -4.7358 0.30518 0.24122 0.22012 0.25881 -0.15589 -0.0056954 0.040063 -0.17057 0.066709
2.6836 0.35146 0.35768 0.22671 0.40277 0 0.28316 0.25069 0.24008 0.14725 0.17218 0.34748 -32.963 -0.15371 -0.085861 -0.039978 -0.35699 -0.58589 -0.049052 -0.60874 -0.84486 -0.13043 -0.50402 -0.81171 -0.31051 -0.0062742 -0.015777 -0.0030986 -0.010788 -4.4323 0.31978 0.20858 0.23036 0.2172 -0.14587 0.036468 0.060904 -0.14237 0.089993
2.6875 0.36359 0.36954 0.132 0.41426 0 0.28876 0.2519 0.27204 0.22329 0.1906 0.1488 -32.134 -0.10966 -0.042797 -0.029253 -0.36177 -0.55347 -0.035367 -0.58046 -0.76673 -0.10028 -0.47538 -0.7827 -0.28103 -0.007825 -0.016485 -0.0025712 -0.010879 -4.1949 0.32119 0.21915 0.25279 0.22669 -0.1407 0.067787 0.073849 -0.12008 0.10223
2.6914 0.3699 0.37689 0.20378 0.40696 0 0.32144 0.23309 0.32393 0.30184 0.26194 0.030668 -31.274 -0.10806 -0.025714 -0.023442 -0.37297 -0.54825 -0.033316 -0.56029 -0.71579 -0.072576 -0.46214 -0.77642 -0.25647 -0.0085341 -0.0172 -0.0022095 -0.01141 -4.2094 0.31428 0.26085 0.285 0.28253 -0.13972 0.082953 0.073687 -0.10656 0.10088
2.6953 0.37653 0.38244 0.3768 0.39003 0 0.33672 0.23472 0.37267 0.34657 0.31898 0.02761 -30.362 -0.15107 -0.042417 -0.024975 -0.38328 -0.57095 -0.043998 -0.55477 -0.71306 -0.059824 -0.46794 -0.80328 -0.25114 -0.0076805 -0.017415 -0.0020531 -0.011848 -4.4354 0.31349 0.30803 0.30862 0.35156 -0.14075 0.077977 0.057231 -0.10777 0.087518
2.6992 0.38818 0.38869 0.4926 0.37352 0 0.3178 0.28753 0.40102 0.34984 0.3221 0.085932 -29.377 -0.2048 -0.075618 -0.029774 -0.39176 -0.60748 -0.058417 -0.56269 -0.75224 -0.062919 -0.48766 -0.8747 -0.26252 -0.0058809 -0.017067 -0.0019978 -0.011857 -4.692 0.32916 0.34879 0.30374 0.4031 -0.1415 0.063169 0.035448 -0.12034 0.072593
2.7031 0.40403 0.3965 0.47244 0.36077 0 0.29156 0.37603 0.40642 0.33408 0.29431 0.14141 -28.32 -0.25538 -0.11939 -0.036123 -0.40098 -0.65589 -0.073188 -0.58521 -0.83386 -0.081844 -0.52182 -0.99783 -0.28839 -0.0044218 -0.016735 -0.0019206 -0.011561 -4.8815 0.35716 0.39086 0.27431 0.43198 -0.14205 0.041541 0.013498 -0.14349 0.059583
2.707 0.4192 0.40565 0.39342 0.34882 0 0.29922 0.45041 0.39878 0.33076 0.29138 0.18961 -27.207 -0.2915 -0.16881 -0.042658 -0.41418 -0.71541 -0.085707 -0.62314 -0.9567 -0.11559 -0.57098 -1.1692 -0.32576 -0.004106 -0.017367 -0.0018432 -0.011442 -5.1034 0.38172 0.44053 0.25512 0.45225 -0.14292 0.015449 -0.0040651 -0.17614 0.050848
2.7109 0.42952 0.41572 0.38788 0.33636 0 0.3529 0.47259 0.39194 0.35698 0.34157 0.27616 -26.05 -0.30165 -0.22103 -0.048615 -0.43918 -0.79082 -0.094203 -0.67988 -1.1216 -0.16266 -0.63909 -1.3722 -0.3702 -0.0047886 -0.019627 -0.0019207 -0.012028 -5.5318 0.39003 0.48247 0.28604 0.47276 -0.1464 -0.014631 -0.011489 -0.21767 0.047179
2.7148 0.43465 0.42608 0.48599 0.33024 0 0.42304 0.4485 0.39647 0.4089 0.41887 0.42558 -24.841 -0.29644 -0.27894 -0.056362 -0.48189 -0.88663 -0.10278 -0.75289 -1.3098 -0.21544 -0.72466 -1.5816 -0.41504 -0.0058862 -0.023339 -0.0022301 -0.013588 -6.1967 0.38541 0.489 0.374 0.48497 -0.1556 -0.050391 -0.010163 -0.26429 0.042361
2.7188 0.43726 0.43552 0.58121 0.34298 0 0.46847 0.41723 0.4172 0.47229 0.47501 0.59301 -23.562 -0.29237 -0.34512 -0.068071 -0.53935 -0.99912 -0.11559 -0.8364 -1.503 -0.26891 -0.82196 -1.7744 -0.45852 -0.0071012 -0.027507 -0.0026151 -0.015976 -6.9141 0.38643 0.45262 0.48115 0.47684 -0.17038 -0.091903 -0.0057323 -0.31277 0.031736
2.7227 0.44013 0.44301 0.5546 0.3833 0 0.47671 0.41321 0.45311 0.53439 0.49118 0.6952 -22.204 -0.29877 -0.42037 -0.084885 -0.60886 -1.1244 -0.13486 -0.92709 -1.691 -0.32072 -0.92767 -1.9376 -0.50034 -0.0085381 -0.030933 -0.0028315 -0.018673 -7.445 0.41135 0.40433 0.55506 0.4543 -0.19005 -0.13859 -0.0016497 -0.36123 0.013183
2.7266 0.44473 0.44917 0.41474 0.44855 0 0.47263 0.44083 0.49728 0.58527 0.49183 0.6885 -20.772 -0.32391 -0.50447 -0.10751 -0.68635 -1.2569 -0.16227 -1.0213 -1.8643 -0.36902 -1.0379 -2.0692 -0.54065 -0.010232 -0.032952 -0.0028794 -0.021038 -7.7123 0.46094 0.3914 0.57433 0.44193 -0.21322 -0.18917 -0.0013965 -0.40779 -0.014504
2.7305 0.452 0.45671 0.29541 0.52524 0 0.48861 0.48091 0.5381 0.61315 0.50848 0.61126 -19.284 -0.37571 -0.59017 -0.13488 -0.76048 -1.3781 -0.19816 -1.1108 -2.0061 -0.41058 -1.1448 -2.1723 -0.57904 -0.011789 -0.033705 -0.003107 -0.022631 -7.8458 0.51566 0.43299 0.565 0.45888 -0.23442 -0.23775 -0.0098235 -0.44753 -0.049267
2.7344 0.4632 0.46835 0.31485 0.59549 0 0.52951 0.51412 0.56435 0.60715 0.53831 0.54683 -17.747 -0.43464 -0.66438 -0.16045 -0.82153 -1.4759 -0.23441 -1.1902 -2.1237 -0.44632 -1.2425 -2.2489 -0.61422 -0.012632 -0.033801 -0.003858 -0.023415 -8.0182 0.55077 0.50017 0.57094 0.49717 -0.24844 -0.27869 -0.022886 -0.47943 -0.080898
2.7383 0.47894 0.48403 0.45238 0.64325 0 0.56889 0.53509 0.57264 0.56966 0.547 0.54775 -16.149 -0.49016 -0.7209 -0.1812 -0.86612 -1.5467 -0.26729 -1.2567 -2.2203 -0.47587 -1.3285 -2.2998 -0.64437 -0.012548 -0.033773 -0.004975 -0.023643 -8.2625 0.55674 0.54366 0.60791 0.52862 -0.25336 -0.31025 -0.037875 -0.5028 -0.10479
2.7422 0.49724 0.50053 0.5744 0.65736 0 0.57756 0.54813 0.57076 0.52424 0.51232 0.59838 -14.469 -0.53367 -0.75563 -0.19503 -0.89253 -1.5894 -0.29408 -1.3082 -2.2981 -0.4989 -1.4005 -2.3285 -0.66796 -0.011907 -0.033792 -0.0057471 -0.023558 -8.4643 0.54626 0.5414 0.64775 0.53482 -0.2483 -0.33176 -0.052394 -0.51743 -0.11773
2.7461 0.51342 0.51417 0.57603 0.63366 0 0.55216 0.55668 0.57171 0.50433 0.45734 0.64719 -12.693 -0.55466 -0.76405 -0.19981 -0.89944 -1.6046 -0.31191 -1.3412 -2.3583 -0.51428 -1.4546 -2.3435 -0.68253 -0.011311 -0.033778 -0.0054979 -0.023234 -8.5175 0.5409 0.51555 0.64839 0.52661 -0.23294 -0.34336 -0.063317 -0.52298 -0.11645
2.75 0.52306 0.52404 0.48393 0.57822 0 0.51536 0.55935 0.58189 0.52722 0.43228 0.66546 -10.826 -0.55452 -0.75501 -0.19909 -0.89562 -1.607 -0.32327 -1.3562 -2.4012 -0.52304 -1.4898 -2.3537 -0.68953 -0.011076 -0.033624 -0.0042942 -0.022724 -8.4495 0.54921 0.50237 0.59854 0.5306 -0.2137 -0.35083 -0.069676 -0.52331 -0.10618
2.7539 0.52562 0.53212 0.41628 0.5092 0 0.49225 0.55307 0.59381 0.57674 0.46324 0.66702 -8.8854 -0.54744 -0.7437 -0.1989 -0.89234 -1.6106 -0.33355 -1.3602 -2.4295 -0.52906 -1.5115 -2.3618 -0.69463 -0.011088 -0.033277 -0.0030215 -0.022317 -8.3752 0.55753 0.51116 0.5314 0.55747 -0.1977 -0.3591 -0.074272 -0.52338 -0.096265
2.7578 0.52503 0.54008 0.45303 0.4526 0 0.49127 0.53633 0.5918 0.61418 0.52408 0.67489 -6.8867 -0.54078 -0.73724 -0.20209 -0.8948 -1.6196 -0.34486 -1.3559 -2.4428 -0.53447 -1.5218 -2.3616 -0.70098 -0.011073 -0.032695 -0.0026509 -0.022477 -8.3506 0.54355 0.51968 0.49447 0.5881 -0.18843 -0.36928 -0.078851 -0.52531 -0.091416
2.7617 0.52625 0.54645 0.55748 0.43121 0 0.50681 0.51072 0.56696 0.61059 0.56379 0.68158 -4.8275 -0.54135 -0.74165 -0.21094 -0.90717 -1.6363 -0.35873 -1.3459 -2.4408 -0.5414 -1.5229 -2.3437 -0.71155 -0.010901 -0.031862 -0.0033645 -0.023393 -8.3125 0.50118 0.50921 0.50662 0.59409 -0.18863 -0.38157 -0.085163 -0.5307 -0.095618
2.7656 0.53069 0.5477 0.62448 0.45278 0 0.53283 0.48373 0.52824 0.57205 0.55957 0.65345 -2.6911 -0.55582 -0.7623 -0.22673 -0.9328 -1.6561 -0.37394 -1.3328 -2.4214 -0.55286 -1.5162 -2.3037 -0.72977 -0.010609 -0.030879 -0.0043987 -0.024592 -8.1797 0.45287 0.49452 0.54456 0.57004 -0.20069 -0.39188 -0.095544 -0.53985 -0.11284
2.7695 0.53491 0.54234 0.59292 0.50564 0 0.56625 0.47116 0.49801 0.53425 0.5377 0.5744 -0.45913 -0.57367 -0.78726 -0.24278 -0.96074 -1.6657 -0.38435 -1.3184 -2.393 -0.56655 -1.5053 -2.2475 -0.75011 -0.010248 -0.029971 -0.0047667 -0.025156 -7.9893 0.43535 0.50909 0.56898 0.54132 -0.21551 -0.39399 -0.10795 -0.54712 -0.13398
2.7734 0.53426 0.53359 0.50192 0.56518 0 0.5975 0.49092 0.49419 0.53103 0.5399 0.47574 1.8748 -0.58578 -0.80765 -0.25483 -0.98284 -1.6597 -0.38667 -1.3023 -2.3598 -0.57914 -1.4903 -2.1877 -0.76719 -0.0098357 -0.029294 -0.0041441 -0.024508 -7.8883 0.4691 0.56072 0.56123 0.5384 -0.22674 -0.38552 -0.12018 -0.54848 -0.15229
2.7773 0.52816 0.52731 0.44114 0.60672 0 0.60665 0.54616 0.51391 0.56496 0.57365 0.41357 4.3011 -0.58523 -0.81685 -0.26004 -0.99287 -1.6354 -0.37905 -1.284 -2.3241 -0.5875 -1.4703 -2.1365 -0.77659 -0.0094571 -0.028753 -0.0030684 -0.023032 -7.9705 0.53825 0.61216 0.53474 0.56521 -0.2296 -0.36526 -0.13038 -0.54088 -0.16269
2.7813 0.52192 0.52689 0.45813 0.6172 0 0.57821 0.61171 0.53393 0.60521 0.60213 0.41537 6.8024 -0.56346 -0.80686 -0.25546 -0.983 -1.5917 -0.36012 -1.2622 -2.2875 -0.58687 -1.4432 -2.1009 -0.77228 -0.0093006 -0.028105 -0.0023364 -0.021841 -8.1412 0.5997 0.61574 0.51461 0.59538 -0.21829 -0.33249 -0.13603 -0.5206 -0.15905
2.7852 0.52291 0.53043 0.51979 0.59956 0 0.52166 0.64328 0.52924 0.613 0.58507 0.45417 9.3646 -0.51779 -0.77463 -0.24284 -0.95017 -1.5399 -0.33538 -1.2363 -2.249 -0.57187 -1.4053 -2.0827 -0.75044 -0.0094943 -0.027322 -0.0022812 -0.021835 -8.1807 0.6154 0.56695 0.51093 0.59886 -0.19087 -0.29187 -0.13452 -0.48754 -0.13906
2.7891 0.5339 0.53301 0.55771 0.56845 0 0.47125 0.60991 0.49525 0.57244 0.52531 0.47952 11.984 -0.46375 -0.73358 -0.23032 -0.90878 -1.496 -0.31459 -1.2094 -2.2076 -0.54797 -1.3609 -2.0813 -0.72092 -0.0099261 -0.026759 -0.0026357 -0.022935 -7.9621 0.58099 0.51382 0.51299 0.57 -0.15821 -0.25182 -0.12788 -0.4511 -0.11323
2.793 0.54923 0.53171 0.54061 0.54023 0 0.45844 0.52344 0.45453 0.5028 0.47006 0.47204 14.669 -0.41017 -0.69122 -0.22213 -0.86749 -1.4674 -0.3023 -1.1839 -2.1645 -0.51929 -1.3137 -2.0944 -0.69011 -0.010316 -0.026846 -0.002989 -0.024256 -7.6012 0.52728 0.50578 0.50618 0.52946 -0.12705 -0.21596 -0.11693 -0.4168 -0.087888
2.7969 0.55756 0.52779 0.4988 0.52296 0 0.48287 0.43499 0.44081 0.4452 0.46509 0.46147 17.429 -0.36567 -0.65497 -0.22194 -0.83488 -1.4595 -0.30198 -1.1627 -2.1217 -0.49071 -1.2684 -2.1164 -0.6647 -0.010503 -0.027542 -0.0032385 -0.024986 -7.3681 0.49436 0.53651 0.48984 0.50215 -0.10415 -0.18732 -0.10257 -0.39008 -0.069365
2.8008 0.54942 0.52382 0.48385 0.51289 0 0.51371 0.39695 0.47159 0.43507 0.51023 0.48871 20.276 -0.34431 -0.6368 -0.23456 -0.82527 -1.4784 -0.31681 -1.1526 -2.0881 -0.47256 -1.2371 -2.1386 -0.65698 -0.010605 -0.028208 -0.0035571 -0.025041 -7.4385 0.50074 0.54809 0.47727 0.4967 -0.1015 -0.17 -0.085524 -0.3804 -0.068689
2.8047 0.52397 0.51908 0.51178 0.50024 0 0.52176 0.42278 0.53126 0.47881 0.56097 0.55421 23.211 -0.34478 -0.63639 -0.25463 -0.83605 -1.5106 -0.33655 -1.1557 -2.0751 -0.47065 -1.2286 -2.1533 -0.66791 -0.010813 -0.028174 -0.0040256 -0.024855 -7.7263 0.53217 0.4973 0.48057 0.50468 -0.11776 -0.16125 -0.067469 -0.38651 -0.085623
2.8086 0.48959 0.50879 0.54777 0.47995 0 0.50754 0.48066 0.57952 0.54865 0.57108 0.61144 26.23 -0.35934 -0.6474 -0.27619 -0.85627 -1.5452 -0.35273 -1.1699 -2.0858 -0.48266 -1.2417 -2.1592 -0.69058 -0.011058 -0.027469 -0.0044432 -0.024677 -7.9592 0.55663 0.4118 0.49828 0.51348 -0.14478 -0.15828 -0.049683 -0.40241 -0.11406
2.8125 0.45818 0.48864 0.54391 0.45752 0 0.49432 0.5244 0.58029 0.59909 0.53096 0.61444 29.325 -0.38263 -0.66515 -0.29535 -0.87693 -1.5758 -0.36008 -1.1929 -2.1211 -0.50575 -1.2737 -2.1625 -0.71886 -0.010991 -0.026861 -0.0045417 -0.024285 -7.9184 0.55049 0.36894 0.51743 0.51549 -0.17595 -0.15979 -0.033487 -0.4236 -0.14928
2.8164 0.43762 0.46038 0.48972 0.44371 0 0.49452 0.53062 0.52902 0.59605 0.46676 0.56835 32.484 -0.40829 -0.68382 -0.308 -0.8865 -1.5965 -0.35342 -1.2213 -2.1796 -0.53517 -1.3194 -2.1697 -0.74447 -0.010385 -0.027042 -0.0043043 -0.023436 -7.6089 0.51415 0.41398 0.52527 0.50707 -0.20272 -0.16479 -0.020719 -0.44449 -0.18519
2.8203 0.42797 0.43245 0.42505 0.44266 0 0.49036 0.5088 0.45662 0.54059 0.40996 0.52622 35.703 -0.42779 -0.69429 -0.31054 -0.86576 -1.6031 -0.33058 -1.2446 -2.2454 -0.55791 -1.3594 -2.1786 -0.7507 -0.0095073 -0.027775 -0.0039754 -0.022442 -7.2168 0.46701 0.50536 0.51785 0.48634 -0.20999 -0.1733 -0.016817 -0.45622 -0.21089
2.8242 0.42355 0.41413 0.40239 0.44622 0 0.45422 0.48113 0.40602 0.46896 0.3743 0.53253 38.981 -0.44108 -0.69636 -0.30878 -0.82343 -1.6035 -0.30456 -1.255 -2.2927 -0.56713 -1.377 -2.175 -0.73783 -0.0089703 -0.027989 -0.003763 -0.022037 -6.9215 0.42959 0.55065 0.49979 0.45692 -0.20098 -0.18351 -0.021782 -0.45989 -0.22542
2.8281 0.41793 0.40807 0.4335 0.4419 0 0.38729 0.45797 0.40006 0.42596 0.35961 0.57229 42.325 -0.44878 -0.69064 -0.3054 -0.76735 -1.5992 -0.28204 -1.2481 -2.3076 -0.56088 -1.365 -2.1413 -0.70803 -0.0091322 -0.026863 -0.0036246 -0.022554 -6.7532 0.4089 0.49939 0.47918 0.43134 -0.17974 -0.19388 -0.035407 -0.45734 -0.22917
2.832 0.4078 0.40778 0.47284 0.42669 0 0.32962 0.4334 0.42631 0.43013 0.36697 0.58158 45.738 -0.45145 -0.67802 -0.30259 -0.70671 -1.591 -0.26878 -1.2205 -2.2787 -0.53872 -1.3191 -2.0687 -0.66489 -0.0096818 -0.024755 -0.003406 -0.023357 -6.6097 0.39766 0.39455 0.46329 0.42339 -0.15145 -0.20255 -0.056671 -0.45083 -0.22318
2.8359 0.39325 0.40244 0.45834 0.41056 0 0.32363 0.3997 0.45034 0.45948 0.39915 0.51189 49.214 -0.44825 -0.65901 -0.30188 -0.6586 -1.574 -0.27207 -1.1662 -2.1878 -0.50126 -1.2344 -1.9653 -0.61567 -0.0099054 -0.022935 -0.0031282 -0.023297 -6.3768 0.38479 0.32695 0.45527 0.43271 -0.12609 -0.20496 -0.082825 -0.44398 -0.2088
2.8398 0.37573 0.38473 0.37511 0.40345 0 0.36675 0.36041 0.44452 0.47118 0.44481 0.38327 52.744 -0.4362 -0.63414 -0.29942 -0.63563 -1.5365 -0.28627 -1.0904 -2.0473 -0.45767 -1.1292 -1.8496 -0.57218 -0.0093936 -0.022303 -0.0030149 -0.021831 -6.0193 0.36583 0.34062 0.45045 0.43929 -0.11351 -0.1966 -0.10552 -0.43879 -0.18989
2.8438 0.35616 0.35487 0.27919 0.39936 0 0.40642 0.32736 0.40696 0.43835 0.47117 0.27081 56.316 -0.41375 -0.60324 -0.2911 -0.63073 -1.4738 -0.3 -1.0029 -1.8832 -0.41364 -1.0221 -1.7372 -0.53677 -0.0084255 -0.022441 -0.0031871 -0.019621 -5.5691 0.3442 0.38985 0.43558 0.41867 -0.11171 -0.17824 -0.12022 -0.43287 -0.16829
2.8477 0.33369 0.31743 0.24972 0.37798 0 0.38842 0.30696 0.35612 0.3708 0.44349 0.23595 59.928 -0.37993 -0.56559 -0.27461 -0.63594 -1.3834 -0.30559 -0.90959 -1.7104 -0.37095 -0.92273 -1.6305 -0.50895 -0.0076024 -0.022061 -0.0034152 -0.017905 -5.058 0.32355 0.39093 0.39639 0.36552 -0.11735 -0.15086 -0.12458 -0.42359 -0.14455
2.8516 0.30459 0.27457 0.30728 0.32633 0 0.31061 0.29157 0.30954 0.30166 0.35661 0.2704 63.582 -0.33449 -0.52058 -0.24825 -0.64038 -1.2644 -0.29531 -0.81625 -1.5442 -0.33029 -0.83938 -1.5203 -0.4866 -0.0071379 -0.020374 -0.0033003 -0.017263 -4.4784 0.30022 0.3092 0.33153 0.30013 -0.1253 -0.11635 -0.11716 -0.40776 -0.11904
2.8555 0.26159 0.22227 0.37857 0.25746 0 0.22391 0.26368 0.26856 0.2551 0.24458 0.30777 67.285 -0.28029 -0.46717 -0.21298 -0.61514 -1.1203 -0.25599 -0.73337 -1.4071 -0.28783 -0.77925 -1.3968 -0.46099 -0.0066177 -0.01789 -0.0027324 -0.017078 -3.802 0.26371 0.18736 0.25955 0.24818 -0.12161 -0.080131 -0.09762 -0.37766 -0.09297
2.8594 0.19616 0.154 0.35165 0.20052 0 0.17615 0.20751 0.2219 0.22767 0.15275 0.29019 71.038 -0.22949 -0.41123 -0.18041 -0.5564 -0.97625 -0.20121 -0.66078 -1.2888 -0.23937 -0.72377 -1.2574 -0.42571 -0.0055162 -0.015713 -0.0020819 -0.016237 -3.0143 0.20519 0.090284 0.20723 0.2128 -0.1032 -0.048305 -0.076238 -0.33736 -0.069446
2.8633 0.10486 0.068947 0.17877 0.16563 0 0.15619 0.11858 0.16045 0.19907 0.09666 0.22247 74.83 -0.18739 -0.35497 -0.15656 -0.46798 -0.84175 -0.13978 -0.59596 -1.1781 -0.18397 -0.66133 -1.104 -0.37946 -0.0038851 -0.014105 -0.0018271 -0.014229 -2.1196 0.12545 0.034176 0.18504 0.16796 -0.072058 -0.021918 -0.057483 -0.28954 -0.05047
2.8672 -0.0034069 -0.022851 -0.070152 0.12 0 0.099556 0.0070528 0.085551 0.15604 0.048441 0.16055 78.643 -0.1575 -0.29971 -0.14589 -0.35645 -0.723 -0.080059 -0.53522 -1.0629 -0.12177 -0.58139 -0.93216 -0.32207 -0.0023956 -0.011922 -0.001983 -0.011453 -1.1182 0.034393 -0.020057 0.17204 0.081587 -0.031607 -0.00084118 -0.044795 -0.23677 -0.037535
2.8711 -0.10716 -0.10456 -0.2595 0.0095307 0 -0.044943 -0.10491 0.0034077 0.10102 -0.033849 0.14709 82.451 -0.14286 -0.24557 -0.15348 -0.23527 -0.62398 -0.034325 -0.4708 -0.9217 -0.054561 -0.46789 -0.72336 -0.25451 -0.0016211 -0.0076194 -0.0019928 -0.0084655 0.002706 -0.057115 -0.10799 0.12844 -0.053032 0.010789 0.017099 -0.04196 -0.1822 -0.032571
2.875 -0.18361 -0.16429 -0.30037 -0.18372 0 -0.25241 -0.19182 -0.084078 0.038465 -0.1609 0.15924 86.233 -0.13417 -0.18608 -0.1725 -0.12969 -0.52688 -0.0099569 -0.38735 -0.72987 0.010282 -0.31239 -0.45188 -0.18228 -0.0013182 -0.00079935 -0.0012747 -0.0051982 1.2441 -0.14375 -0.21152 0.02854 -0.20559 0.042791 0.040168 -0.04654 -0.12649 -0.032562
2.8789 -0.22603 -0.20555 -0.21965 -0.40211 0 -0.42747 -0.23856 -0.17829 -0.040151 -0.29444 0.12074 89.97 -0.11809 -0.11454 -0.18873 -0.044489 -0.40891 0.0024596 -0.27935 -0.49066 0.069259 -0.12759 -0.10235 -0.10832 -0.00052702 0.007336 0.00012355 -0.0011428 2.5599 -0.22351 -0.27789 -0.1154 -0.32556 0.063842 0.073002 -0.05141 -0.066006 -0.031159
2.8828 -0.25295 -0.24704 -0.12689 -0.53985 0 -0.47839 -0.25216 -0.27373 -0.14956 -0.37539 -0.031912 93.654 -0.086577 -0.025773 -0.19334 0.023102 -0.25516 0.010326 -0.14266 -0.20448 0.12217 0.080735 0.31426 -0.031777 0.0015351 0.015056 0.0014844 0.003693 3.8585 -0.29075 -0.28447 -0.26194 -0.37284 0.076532 0.11792 -0.052331 0.0031482 -0.024265
2.8867 -0.29796 -0.31009 -0.12129 -0.52698 0 -0.39485 -0.26062 -0.35477 -0.28761 -0.37464 -0.28943 97.292 -0.032492 0.084933 -0.17807 0.079527 -0.052243 0.022195 0.025493 0.12618 0.17016 0.3061 0.76004 0.049249 0.0046643 0.021467 0.0020899 0.0082801 5.0555 -0.33638 -0.27148 -0.37482 -0.3427 0.085327 0.17633 -0.045295 0.085049 -0.0079662
2.8906 -0.38422 -0.40251 -0.23015 -0.3996 0 -0.26189 -0.29635 -0.40984 -0.42553 -0.32333 -0.56798 100.89 0.055735 0.22766 -0.12893 0.14853 0.22478 0.05588 0.23223 0.5036 0.2212 0.5426 1.1871 0.14403 0.0077671 0.026715 0.0019345 0.011301 6.1436 -0.36022 -0.30317 -0.451 -0.27458 0.10409 0.24966 -0.02394 0.18867 0.024668
2.8945 -0.50324 -0.51111 -0.42031 -0.28761 0 -0.20101 -0.37613 -0.45126 -0.52983 -0.29709 -0.76495 104.46 0.16271 0.3896 -0.059184 0.25037 0.54589 0.11228 0.45919 0.90636 0.28591 0.78344 1.5616 0.2555 0.0097864 0.030987 0.0017541 0.01247 7.2145 -0.38386 -0.40207 -0.51697 -0.24142 0.14097 0.32837 0.0060908 0.30578 0.067399
2.8984 -0.61731 -0.60906 -0.64088 -0.3196 0 -0.28889 -0.49423 -0.51542 -0.59726 -0.36472 -0.82569 107.98 0.27641 0.56038 0.019087 0.38718 0.88691 0.18548 0.69477 1.3245 0.36804 1.0273 1.8795 0.38193 0.01058 0.033735 0.0023513 0.01299 8.3992 -0.44502 -0.53104 -0.59926 -0.31707 0.19449 0.40711 0.03947 0.42742 0.11418
2.9023 -0.68671 -0.67282 -0.83832 -0.52076 0 -0.51393 -0.6318 -0.63354 -0.66365 -0.53755 -0.77392 111.42 0.38714 0.73104 0.095865 0.55675 1.2276 0.2692 0.92943 1.7497 0.46908 1.2726 2.1643 0.52029 0.010974 0.034281 0.0038997 0.014553 9.7543 -0.56869 -0.63989 -0.69957 -0.52826 0.26117 0.4818 0.07173 0.54534 0.15982
2.9063 -0.7008 -0.69661 -0.94622 -0.78976 0 -0.79072 -0.76845 -0.79596 -0.77075 -0.7548 -0.69328 114.75 0.48237 0.88913 0.15772 0.75102 1.5406 0.35328 1.1506 2.1707 0.58911 1.5163 2.4502 0.66449 0.012036 0.033251 0.0058774 0.017833 11.178 -0.73661 -0.71731 -0.79745 -0.81871 0.33337 0.5474 0.096812 0.64714 0.19714
2.9102 -0.68723 -0.69508 -0.9036 -0.97474 0 -1.0098 -0.88254 -0.94685 -0.92077 -0.91713 -0.68027 117.94 0.54906 1.0167 0.19038 0.93737 1.7902 0.41942 1.3403 2.5616 0.71575 1.7448 2.7593 0.7963 0.014292 0.033031 0.0075985 0.022007 12.438 -0.88688 -0.78615 -0.87355 -1.0628 0.3911 0.59795 0.10799 0.71549 0.21793
2.9141 -0.69083 -0.69416 -0.72014 -0.98505 0 -1.0885 -0.94602 -1.0221 -1.0653 -0.95023 -0.79591 121.01 0.59548 1.1165 0.20303 1.0926 1.9851 0.46531 1.5003 2.9088 0.8323 1.9477 3.0858 0.90574 0.017512 0.036269 0.0087491 0.025724 13.31 -0.95354 -0.8532 -0.92703 -1.1398 0.42734 0.63585 0.10917 0.75654 0.22691
2.918 -0.73983 -0.71738 -0.5215 -0.85008 0 -1.0041 -0.9328 -1.0008 -1.1432 -0.85872 -1.0335 123.97 0.6264 1.1902 0.20208 1.2075 2.1302 0.4916 1.6306 3.2002 0.93015 2.1167 3.3947 0.98796 0.021034 0.043489 0.0094527 0.028388 13.744 -0.91832 -0.88452 -0.97033 -1.0241 0.44111 0.66135 0.10301 0.77472 0.22748
2.9219 -0.82705 -0.77529 -0.49018 -0.68706 0 -0.80627 -0.84588 -0.9239 -1.1323 -0.73149 -1.3121 126.84 0.6474 1.2409 0.19494 1.2768 2.2325 0.50082 1.7323 3.4257 1.0023 2.2447 3.6358 1.0402 0.024179 0.052099 0.0099539 0.030393 13.909 -0.82992 -0.84731 -1.0111 -0.81665 0.43401 0.6751 0.092673 0.77614 0.22371
2.9258 -0.91999 -0.86147 -0.71681 -0.61469 0 -0.60197 -0.7391 -0.86242 -1.0656 -0.68806 -1.5047 129.61 0.66653 1.2727 0.19434 1.297 2.2997 0.49912 1.8043 3.5595 1.0385 2.3169 3.7668 1.0591 0.026419 0.057952 0.010352 0.032199 14.077 -0.77116 -0.77304 -1.0435 -0.68067 0.41363 0.67673 0.083787 0.77239 0.22289
2.9297 -0.98813 -0.95496 -1.0946 -0.68303 0 -0.51187 -0.70092 -0.86435 -1.0006 -0.79735 -1.4992 132.26 0.68978 1.2992 0.20641 1.2986 2.3518 0.49973 1.8583 3.6223 1.0526 2.3511 3.7753 1.0633 0.027397 0.058314 0.010626 0.03347 14.431 -0.79977 -0.75754 -1.0582 -0.72308 0.39963 0.67287 0.080737 0.77795 0.22937
2.9336 -1.023 -1.0286 -1.3819 -0.86134 0 -0.60805 -0.79763 -0.92815 -0.97441 -1.0263 -1.2677 134.78 0.71619 1.3259 0.22728 1.3005 2.3949 0.5071 1.9013 3.6393 1.0588 2.3665 3.6873 1.0664 0.027059 0.053752 0.010796 0.033379 14.94 -0.91197 -0.87641 -1.0572 -0.92003 0.39932 0.66893 0.083371 0.79518 0.24135
2.9375 -1.0363 -1.0617 -1.4011 -1.0733 0 -0.8681 -1.017 -1.0204 -0.98665 -1.2592 -0.89941 137.15 0.74418 1.3554 0.25283 1.3127 2.4305 0.52313 1.9368 3.6266 1.0663 2.3754 3.5587 1.0769 0.025853 0.0475 0.010959 0.031778 15.425 -1.0553 -1.0951 -1.0537 -1.1475 0.41558 0.66889 0.091164 0.82394 0.25665
2.9414 -1.0429 -1.0519 -1.195 -1.2422 0 -1.1807 -1.2635 -1.1106 -1.0167 -1.3777 -0.56497 139.35 0.771 1.3891 0.27689 1.344 2.4583 0.54849 1.9678 3.6032 1.0852 2.3918 3.4539 1.1031 0.024703 0.043059 0.011199 0.02985 15.728 -1.172 -1.275 -1.0572 -1.2858 0.44911 0.67742 0.10296 0.86204 0.27173
2.9453 -1.0487 -1.0192 -0.98169 -1.3197 0 -1.4066 -1.4156 -1.1846 -1.0449 -1.3403 -0.42577 141.4 0.79116 1.425 0.28826 1.3954 2.4746 0.58071 1.9972 3.5981 1.1259 2.4323 3.4219 1.153 0.024541 0.042112 0.011534 0.02939 15.841 -1.2308 -1.2858 -1.0613 -1.3036 0.49196 0.70159 0.11618 0.9006 0.27929
2.9492 -1.0518 -0.99547 -0.94713 -1.297 0 -1.4576 -1.4032 -1.2296 -1.0543 -1.2033 -0.54458 143.31 0.80512 1.4586 0.28926 1.4496 2.4855 0.61354 2.0276 3.6171 1.1771 2.487 3.482 1.2138 0.025648 0.044164 0.011996 0.031359 15.877 -1.2277 -1.124 -1.0501 -1.2536 0.53051 0.73531 0.12882 0.93255 0.27968
2.9531 -1.0532 -1.0048 -1.0767 -1.2035 0 -1.3416 -1.2472 -1.222 -1.0234 -1.07 -0.85561 145.05 0.81342 1.4877 0.2835 1.4988 2.4956 0.64497 2.0599 3.6597 1.231 2.5477 3.621 1.2781 0.02738 0.047621 0.012659 0.03513 15.943 -1.1696 -0.92006 -1.0184 -1.2015 0.56077 0.77413 0.14064 0.95638 0.27462
2.957 -1.0595 -1.0471 -1.1927 -1.0943 0 -1.1462 -1.0368 -1.1451 -0.93755 -1.0141 -1.2089 146.65 0.81685 1.511 0.2754 1.537 2.5095 0.67339 2.0949 3.7232 1.2794 2.6057 3.8 1.338 0.028602 0.051016 0.013492 0.039104 16.043 -1.0709 -0.82726 -0.98309 -1.1668 0.58054 0.81301 0.15161 0.97172 0.2665
2.9609 -1.0749 -1.0982 -1.1525 -1.0239 0 -0.97929 -0.87347 -1.0238 -0.81936 -1.0389 -1.4534 148.08 0.81632 1.5267 0.27344 1.5576 2.5363 0.69685 2.1334 3.8027 1.3089 2.6455 3.9674 1.3809 0.028575 0.053488 0.014172 0.041942 16.119 -0.96485 -0.89407 -0.97248 -1.1293 0.59011 0.84236 0.16196 0.9799 0.26041
2.9648 -1.0908 -1.1253 -0.99929 -1.0167 0 -0.9091 -0.8224 -0.9307 -0.74202 -1.0949 -1.5052 149.36 0.81423 1.5384 0.283 1.5664 2.579 0.71468 2.173 3.8868 1.3153 2.6614 4.0763 1.3997 0.027571 0.054633 0.014191 0.043197 16.143 -0.90479 -1.0376 -1.0024 -1.0766 0.59866 0.85535 0.17155 0.98715 0.26155
2.9688 -1.0879 -1.1084 -0.91035 -1.0548 0 -0.93841 -0.89232 -0.93982 -0.7898 -1.1299 -1.372 150.47 0.81287 1.5507 0.29972 1.571 2.6315 0.72693 2.21 3.971 1.3074 2.6625 4.1046 1.3991 0.026664 0.054351 0.013289 0.042969 16.144 -0.93505 -1.1309 -1.062 -1.0314 0.61048 0.85577 0.17958 0.99619 0.26906
2.9727 -1.0509 -1.0501 -0.99949 -1.0947 0 -1.0182 -1.0384 -1.0599 -0.98344 -1.1237 -1.1375 151.44 0.8145 1.5666 0.31906 1.5745 2.6884 0.73298 2.2409 4.0531 1.292 2.6558 4.0677 1.3822 0.026839 0.052946 0.011822 0.041401 16.139 -1.0477 -1.1128 -1.1222 -1.0274 0.62581 0.84769 0.18514 1.0076 0.28145
2.9766 -0.98428 -0.97098 -1.1847 -1.099 0 -1.0828 -1.1784 -1.212 -1.2373 -1.0852 -0.92241 152.26 0.82179 1.5892 0.33517 1.5789 2.7434 0.73224 2.2622 4.132 1.2776 2.65 4.0141 1.3533 0.028149 0.05117 0.010621 0.038785 16.062 -1.17 -1.0207 -1.1562 -1.0646 0.64326 0.83682 0.18725 1.0213 0.29631
2.9805 -0.91236 -0.8968 -1.2612 -1.0576 0 -1.0844 -1.2248 -1.2821 -1.4019 -1.029 -0.83592 152.94 0.84457 1.6239 0.33379 1.58 2.7796 0.7228 2.2632 4.2003 1.2812 2.6604 3.9967 1.32 0.029625 0.049919 0.010354 0.036062 15.784 -1.207 -0.93278 -1.1527 -1.0978 0.6518 0.83835 0.18353 1.0341 0.30734
2.9844 -0.8633 -0.84742 -1.1077 -0.98274 0 -1.0111 -1.1305 -1.2098 -1.3701 -0.95964 -0.92518 153.47 0.88249 1.6643 0.31669 1.5716 2.7946 0.70997 2.2475 4.2504 1.3019 2.6818 4.0362 1.2904 0.030048 0.049676 0.010973 0.034745 15.245 -1.1122 -0.89199 -1.1142 -1.0725 0.64538 0.85602 0.17654 1.0435 0.31233
2.9883 -0.85043 -0.83228 -0.81923 -0.89214 0 -0.88748 -0.92748 -1.0347 -1.1602 -0.87804 -1.1435 153.86 0.93387 1.7053 0.28779 1.5509 2.7876 0.69658 2.2168 4.2735 1.3345 2.7056 4.0991 1.2656 0.028922 0.050164 0.011776 0.035834 14.54 -0.92732 -0.88349 -1.0483 -0.97131 0.62382 0.88769 0.16786 1.0484 0.31178
2.9922 -0.86629 -0.84936 -0.63079 -0.80139 0 -0.76022 -0.7197 -0.85979 -0.90266 -0.7966 -1.3625 154.12 0.99511 1.7411 0.25207 1.5171 2.7584 0.6851 2.1736 4.2611 1.3727 2.7223 4.1123 1.2459 0.026847 0.050472 0.012023 0.038602 13.869 -0.75489 -0.87242 -0.96542 -0.82732 0.58919 0.92906 0.15908 1.0483 0.30677
2.9961 -0.89185 -0.88474 -0.70338 -0.73255 0 -0.67938 -0.62282 -0.76942 -0.73956 -0.74357 -1.4353 154.27 1.0576 1.7606 0.21876 1.4703 2.7058 0.67883 2.1209 4.1965 1.4035 2.7135 4.0073 1.2301 0.024966 0.049563 0.011488 0.040646 13.388 -0.68636 -0.84955 -0.88243 -0.69937 0.5482 0.96981 0.15253 1.0417 0.29968
3 -0.90998 -0.91517 -0.97253 -0.71912 0 -0.68094 -0.68681 -0.77507 -0.72434 -0.74945 -1.2799 154.32 1.0989 1.7494 0.20026 1.4206 2.632 0.67723 2.066 4.0735 1.407 2.6611 3.7657 1.2124 0.023993 0.046812 0.010452 0.039525 13.101 -0.74387 -0.83782 -0.82086 -0.63673 0.51897 0.98882 0.14963 1.0267 0.29424
3.0039 -0.91115 -0.91673 -1.1993 -0.78759 0 -0.77374 -0.86111 -0.83076 -0.80332 -0.82412 -0.93067 154.26 1.1083 1.7086 0.19559 1.3758 2.5424 0.67485 2.0122 3.9128 1.3814 2.5738 3.434 1.1891 0.023693 0.042341 0.0092866 0.034735 12.888 -0.87682 -0.86105 -0.7946 -0.65939 0.50804 0.97999 0.14847 1.0027 0.29005
3.0078 -0.89026 -0.87725 -1.176 -0.92313 0 -0.92948 -1.0301 -0.88672 -0.88121 -0.93981 -0.52207 154.08 1.0794 1.6383 0.20199 1.3381 2.4377 0.66739 1.9594 3.726 1.3267 2.4585 3.0998 1.1582 0.023219 0.037049 0.008154 0.028266 12.61 -1.0034 -0.91159 -0.79632 -0.75314 0.51594 0.9412 0.14726 0.96769 0.2854
3.0117 -0.84304 -0.80359 -0.90334 -1.0535 0 -1.0795 -1.0882 -0.91989 -0.89996 -1.0324 -0.21935 153.74 1.0083 1.5407 0.21496 1.3081 2.3188 0.65032 1.9069 3.5265 1.2454 2.3248 2.8462 1.1178 0.021978 0.032317 0.0071167 0.023168 12.177 -1.0563 -0.94709 -0.79856 -0.86882 0.54042 0.87289 0.14397 0.92001 0.27796
3.0156 -0.76915 -0.71682 -0.58401 -1.079 0 -1.13 -0.99699 -0.91791 -0.86106 -1.0264 -0.13972 153.25 0.89095 1.4193 0.22235 1.28 2.1854 0.61404 1.849 3.338 1.1439 2.1937 2.7155 1.065 0.020169 0.029429 0.0063803 0.021352 11.527 -1.0032 -0.91647 -0.7728 -0.93054 0.56783 0.77982 0.1338 0.85497 0.2608
3.0195 -0.67891 -0.63883 -0.44223 -0.93781 0 -1.0047 -0.78956 -0.8533 -0.78846 -0.87752 -0.30477 152.62 0.75935 1.2943 0.21574 1.2418 2.0482 0.56365 1.7814 3.1724 1.0429 2.0829 2.6976 1.0047 0.018531 0.028909 0.0062245 0.022419 10.609 -0.84699 -0.79478 -0.71129 -0.86832 0.57673 0.68576 0.11705 0.78111 0.23353
3.0234 -0.59409 -0.58155 -0.52639 -0.65926 0 -0.70116 -0.53848 -0.69675 -0.68836 -0.61284 -0.63426 151.9 0.63233 1.1749 0.19526 1.1897 1.9145 0.50554 1.7037 3.0278 0.95099 1.9947 2.7412 0.94043 0.017581 0.030175 0.0066255 0.024311 9.4412 -0.62387 -0.6056 -0.6322 -0.66945 0.5604 0.60124 0.095764 0.70549 0.19872
3.0273 -0.53842 -0.54694 -0.67083 -0.35983 0 -0.32224 -0.32243 -0.46698 -0.55431 -0.33642 -0.97289 151.09 0.52421 1.0682 0.16264 1.1223 1.7901 0.44565 1.6162 2.9006 0.8737 1.9285 2.7731 0.8749 0.017125 0.03177 0.0070619 0.024977 8.2047 -0.40137 -0.41801 -0.56417 -0.40927 0.51642 0.53324 0.072207 0.63435 0.15941
3.0313 -0.52366 -0.53402 -0.65713 -0.17911 0 -0.041937 -0.20766 -0.25844 -0.40597 -0.18234 -1.1442 150.22 0.45262 0.98193 0.12234 1.0407 1.6828 0.39289 1.5208 2.7837 0.8169 1.881 2.7222 0.81205 0.016497 0.032112 0.0068765 0.023623 7.2431 -0.26228 -0.31464 -0.52521 -0.22083 0.4456 0.48887 0.050204 0.5767 0.12092
3.0352 -0.54271 -0.54258 -0.43689 -0.19737 0 -0.009396 -0.23326 -0.19521 -0.30622 -0.23368 -1.0272 149.27 0.42973 0.92146 0.087033 0.95933 1.5993 0.35984 1.4264 2.6623 0.78162 1.8385 2.5459 0.75851 0.015242 0.030291 0.0059187 0.020797 6.8791 -0.26634 -0.34322 -0.51379 -0.21066 0.36826 0.46851 0.037032 0.54319 0.093772
3.0391 -0.57508 -0.5686 -0.20634 -0.38936 0 -0.24891 -0.39031 -0.33181 -0.32219 -0.46092 -0.63159 148.25 0.4352 0.87759 0.062806 0.89177 1.5305 0.34344 1.3411 2.5334 0.75775 1.7913 2.2559 0.71537 0.013556 0.026476 0.0047768 0.017652 7.169 -0.40969 -0.48116 -0.51576 -0.38188 0.30637 0.45946 0.033332 0.52734 0.079503
3.043 -0.59958 -0.59852 -0.23896 -0.64169 0 -0.63196 -0.60963 -0.58749 -0.4585 -0.73093 -0.12097 147.15 0.4584 0.84699 0.051009 0.84397 1.4718 0.34056 1.2692 2.4003 0.74151 1.7383 1.9275 0.68371 0.012065 0.021804 0.0042705 0.015211 7.8105 -0.61625 -0.64343 -0.51639 -0.62846 0.26896 0.45687 0.038652 0.52477 0.077833
3.0469 -0.60469 -0.61291 -0.60634 -0.81833 0 -0.95091 -0.78341 -0.78545 -0.63006 -0.88797 0.25488 145.99 0.48813 0.82629 0.051503 0.81972 1.4185 0.34679 1.2143 2.2687 0.7294 1.68 1.6761 0.66412 0.011251 0.017911 0.0046711 0.014051 8.3165 -0.77563 -0.73561 -0.50648 -0.80672 0.26198 0.4564 0.051602 0.53011 0.087284
3.0508 -0.59112 -0.60039 -1.0527 -0.83315 0 -1.0459 -0.82162 -0.77902 -0.71206 -0.85105 0.29921 144.73 0.50766 0.81318 0.061504 0.82163 1.3657 0.35306 1.1832 2.1574 0.71838 1.6237 1.5998 0.65866 0.011103 0.016304 0.0054489 0.01429 8.3375 -0.80528 -0.71472 -0.4824 -0.82654 0.28902 0.45432 0.068009 0.53364 0.10372
3.0547 -0.56831 -0.56943 -1.1814 -0.6905 0 -0.89461 -0.70774 -0.56447 -0.63445 -0.65721 -0.0075652 143.38 0.51059 0.80493 0.071434 0.83241 1.3156 0.35051 1.1699 2.0826 0.70764 1.5812 1.7226 0.66207 0.011286 0.017713 0.0058211 0.015612 7.8836 -0.69546 -0.61011 -0.44682 -0.69508 0.32558 0.45079 0.079404 0.52822 0.11793
3.0586 -0.54925 -0.54434 -0.82229 -0.47708 0 -0.60741 -0.51052 -0.28558 -0.4419 -0.42472 -0.49074 141.92 0.50128 0.80141 0.077987 0.84146 1.2753 0.33946 1.169 2.0471 0.69828 1.5562 1.9737 0.67041 0.011534 0.021607 0.005524 0.017321 7.2876 -0.51029 -0.49127 -0.41162 -0.49375 0.35576 0.44663 0.082421 0.51551 0.12696
3.0625 -0.54523 -0.54627 -0.23961 -0.31371 0 -0.34466 -0.34155 -0.12608 -0.26588 -0.27301 -0.88997 140.36 0.4837 0.80311 0.080234 0.84355 1.2521 0.32182 1.1777 2.0526 0.69147 1.5508 2.2266 0.68142 0.011818 0.026229 0.0050094 0.018593 6.9635 -0.34997 -0.41637 -0.39649 -0.32288 0.3706 0.44191 0.075391 0.49827 0.12985
3.0664 -0.56032 -0.5753 0.056596 -0.29222 0 -0.22642 -0.29013 -0.17958 -0.22886 -0.26179 -1.017 138.71 0.46355 0.811 0.078577 0.83499 1.2562 0.30164 1.1939 2.0996 0.68891 1.5665 2.3727 0.69291 0.012172 0.029395 0.0048977 0.018877 7.154 -0.29948 -0.40671 -0.41818 -0.25729 0.36246 0.43625 0.05737 0.4814 0.12679
3.0703 -0.58756 -0.61009 -0.23331 -0.42826 0 -0.28888 -0.37906 -0.39885 -0.358 -0.38126 -0.85326 136.99 0.44979 0.82717 0.078357 0.8221 1.3067 0.2906 1.218 2.1859 0.69458 1.6036 2.3835 0.70349 0.012497 0.029757 0.0053102 0.018189 7.8261 -0.38872 -0.45733 -0.47671 -0.32626 0.33311 0.42739 0.031662 0.47663 0.12231
3.0742 -0.61111 -0.62599 -0.89141 -0.65298 0 -0.49028 -0.56202 -0.65162 -0.57532 -0.57712 -0.5322 135.2 0.44262 0.84909 0.083631 0.81936 1.3899 0.29233 1.2495 2.2899 0.70786 1.652 2.3201 0.71491 0.012643 0.02772 0.0057869 0.017052 8.7297 -0.57831 -0.55435 -0.55193 -0.50657 0.30431 0.41658 0.0080139 0.4852 0.12173
3.0781 -0.61625 -0.61512 -1.3435 -0.84821 0 -0.73651 -0.75314 -0.82156 -0.7651 -0.77627 -0.2439 133.32 0.44095 0.87654 0.09516 0.83411 1.4984 0.30683 1.2899 2.4059 0.72919 1.7106 2.2866 0.7291 0.012673 0.02523 0.005823 0.01617 9.5432 -0.77673 -0.67243 -0.61616 -0.7234 0.28623 0.40669 -0.0087227 0.50624 0.12677
3.082 -0.60105 -0.59103 -1.1743 -0.90819 0 -0.90964 -0.86754 -0.86958 -0.85652 -0.90199 -0.13842 131.35 0.44353 0.90938 0.11276 0.87174 1.6233 0.33269 1.34 2.5291 0.75868 1.7784 2.3635 0.74805 0.012929 0.024496 0.0054003 0.016102 10.021 -0.88512 -0.76364 -0.65296 -0.87257 0.2871 0.40147 -0.014411 0.53777 0.13837
3.0859 -0.57954 -0.57543 -0.52119 -0.79692 0 -0.90925 -0.85716 -0.82261 -0.85423 -0.89418 -0.27694 129.29 0.44937 0.94893 0.13431 0.93848 1.7492 0.36552 1.4021 2.6561 0.79711 1.8576 2.5623 0.77581 0.013754 0.026542 0.0049618 0.017116 10.098 -0.85122 -0.77191 -0.66605 -0.8718 0.31639 0.41095 -0.0027848 0.57561 0.15676
3.0898 -0.57161 -0.5803 0.039744 -0.57115 0 -0.71054 -0.73207 -0.72589 -0.8037 -0.74332 -0.62407 127.14 0.46007 0.99478 0.1534 1.0202 1.8573 0.39486 1.4715 2.7824 0.84012 1.9467 2.8255 0.81246 0.015104 0.030641 0.0049305 0.019142 9.9106 -0.70105 -0.67936 -0.67178 -0.71709 0.36297 0.44391 0.022961 0.61214 0.17752
3.0938 -0.58678 -0.60063 0.023695 -0.35537 0 -0.40535 -0.55745 -0.61454 -0.73766 -0.5151 -1.0577 124.88 0.47801 1.0443 0.16754 1.1004 1.9438 0.41687 1.5412 2.9028 0.88225 2.0392 3.0619 0.85383 0.016488 0.034927 0.0053374 0.021729 9.7234 -0.52459 -0.54242 -0.68466 -0.49871 0.41156 0.49732 0.054968 0.64541 0.19753
3.0977 -0.61575 -0.62138 -0.52029 -0.27752 0 -0.17366 -0.42273 -0.52142 -0.66022 -0.32931 -1.3977 122.55 0.50477 1.0947 0.17598 1.1686 2.0069 0.43042 1.6057 3.0109 0.91923 2.1291 3.1922 0.89632 0.017316 0.03758 0.0059123 0.02405 9.7662 -0.42184 -0.46862 -0.709 -0.3523 0.45343 0.56715 0.088002 0.6752 0.21537
3.1016 -0.63754 -0.62998 -1.0761 -0.39555 0 -0.17542 -0.39596 -0.49033 -0.57776 -0.2892 -1.4729 120.13 0.54144 1.1426 0.17881 1.2148 2.0468 0.43565 1.6591 3.0993 0.94649 2.2087 3.18 0.93555 0.017352 0.037691 0.0064244 0.025161 10.086 -0.44575 -0.53737 -0.74 -0.37209 0.48053 0.64697 0.11644 0.70199 0.23
3.1055 -0.63626 -0.62346 -1.162 -0.65489 0 -0.42925 -0.48995 -0.55853 -0.53042 -0.40822 -1.2162 117.64 0.58539 1.1753 0.1779 1.2201 2.0594 0.43547 1.6849 3.1405 0.95161 2.2536 3.0406 0.95881 0.016858 0.03546 0.0068278 0.024507 10.508 -0.57925 -0.72963 -0.76733 -0.54736 0.4832 0.71475 0.12905 0.72606 0.24024
3.1094 -0.61325 -0.60736 -0.7713 -0.90819 0 -0.7792 -0.65957 -0.71396 -0.57344 -0.59662 -0.72992 115.07 0.62299 1.1882 0.17702 1.198 2.0538 0.43592 1.6849 3.136 0.93834 2.2618 2.8295 0.96418 0.01634 0.031894 0.0070977 0.022356 10.741 -0.75392 -0.93199 -0.77642 -0.76782 0.47514 0.75507 0.12857 0.74572 0.2475
3.1133 -0.58502 -0.59066 -0.33334 -0.99731 0 -0.9932 -0.82639 -0.87315 -0.7129 -0.72515 -0.25152 112.39 0.6461 1.1789 0.17598 1.1539 2.0286 0.43756 1.659 3.0848 0.90879 2.2318 2.6183 0.9509 0.016177 0.028377 0.0070664 0.019741 10.547 -0.88753 -1.0153 -0.75159 -0.89385 0.46237 0.76276 0.1176 0.75721 0.25129
3.1172 -0.57034 -0.5815 -0.26353 -0.8553 0 -0.9285 -0.91159 -0.91878 -0.86119 -0.71755 -0.019129 109.6 0.64806 1.1463 0.17388 1.0932 1.9822 0.43996 1.6081 2.9884 0.86602 2.1645 2.466 0.91942 0.016388 0.026183 0.0065513 0.017848 9.8631 -0.91552 -0.92187 -0.68684 -0.84371 0.44963 0.73606 0.099372 0.75674 0.25089
3.1211 -0.57796 -0.58446 -0.5684 -0.56074 0 -0.63579 -0.86473 -0.7832 -0.87632 -0.59855 -0.12017 106.71 0.61922 1.0893 0.1674 1.0221 1.9083 0.44021 1.5331 2.8484 0.81506 2.0613 2.3956 0.87075 0.016648 0.025904 0.0056452 0.017269 8.8372 -0.81168 -0.69482 -0.59828 -0.64403 0.44101 0.6755 0.079354 0.73689 0.24416
3.125 -0.60321 -0.59843 -0.88435 -0.29729 0 -0.3196 -0.68886 -0.51385 -0.67526 -0.46454 -0.43617 103.75 0.56401 1.0184 0.15152 0.94969 1.8079 0.43244 1.4453 2.6864 0.76733 1.9398 2.3851 0.81496 0.016454 0.027026 0.0047739 0.017708 7.7791 -0.60459 -0.44081 -0.52237 -0.41544 0.43287 0.60304 0.066053 0.69629 0.23012
3.1289 -0.63281 -0.61584 -0.874 -0.23434 0 -0.18872 -0.45675 -0.2596 -0.32957 -0.40899 -0.72858 100.73 0.50076 0.94744 0.12768 0.8821 1.6961 0.41678 1.3585 2.5268 0.72867 1.8195 2.3822 0.76217 0.015419 0.028089 0.0043736 0.018346 7.0675 -0.38267 -0.2689 -0.49262 -0.30168 0.41997 0.53973 0.061227 0.64626 0.21245
3.1328 -0.65225 -0.62578 -0.55827 -0.40836 0 -0.31497 -0.29561 -0.17648 -0.046353 -0.46408 -0.80273 97.64 0.44071 0.8838 0.098308 0.82377 1.5841 0.39482 1.2809 2.3829 0.7018 1.7106 2.3368 0.71794 0.013606 0.027607 0.0045075 0.018537 7.0034 -0.26522 -0.24634 -0.51079 -0.38048 0.40061 0.49561 0.065095 0.59528 0.1945
3.1367 -0.6519 -0.62068 -0.26418 -0.69408 0 -0.60143 -0.32143 -0.31828 -0.026879 -0.59332 -0.62991 94.448 0.39527 0.83412 0.067031 0.7793 1.4846 0.3693 1.2204 2.2674 0.68838 1.6227 2.2331 0.68722 0.011712 0.025192 0.004851 0.018245 7.6308 -0.3333 -0.37764 -0.5412 -0.60837 0.37441 0.47856 0.076985 0.55282 0.18028
3.1406 -0.6313 -0.60222 -0.27717 -0.89266 0 -0.86605 -0.5484 -0.59476 -0.30649 -0.72308 -0.34701 91.135 0.38477 0.80984 0.045582 0.76286 1.4281 0.34956 1.1951 2.2061 0.69112 1.576 2.1031 0.67948 0.010793 0.021991 0.0050603 0.017897 8.6306 -0.55999 -0.59875 -0.5399 -0.83928 0.34821 0.49725 0.094762 0.53978 0.18061
3.1445 -0.60091 -0.58082 -0.56756 -0.874 0 -0.96299 -0.84623 -0.83102 -0.70942 -0.78102 -0.14887 87.715 0.40107 0.80414 0.04198 0.77309 1.4184 0.34286 1.2012 2.1907 0.70253 1.566 2.0098 0.68876 0.011542 0.019948 0.0051036 0.017876 9.4267 -0.80512 -0.79462 -0.4959 -0.91515 0.33511 0.53114 0.11271 0.55499 0.19751
3.1484 -0.578 -0.56843 -0.84829 -0.66635 0 -0.8562 -1.0062 -0.88523 -0.96582 -0.72482 -0.15946 84.216 0.43379 0.81186 0.057515 0.80556 1.4496 0.35004 1.2341 2.2136 0.71953 1.5887 2.0091 0.7105 0.013598 0.020417 0.0051839 0.018135 9.5216 -0.90169 -0.85556 -0.44526 -0.77365 0.33961 0.5685 0.1291 0.59047 0.22874
3.1523 -0.57591 -0.56993 -0.87034 -0.42727 0 -0.61577 -0.89096 -0.73968 -0.90584 -0.56305 -0.36654 80.657 0.47366 0.82916 0.091765 0.85477 1.5143 0.37031 1.2893 2.2679 0.74026 1.6407 2.1154 0.74092 0.015613 0.023209 0.0053871 0.018279 8.86 -0.78067 -0.75333 -0.44125 -0.4956 0.36271 0.60122 0.14297 0.63762 0.27116
3.1563 -0.59273 -0.57992 -0.64686 -0.32287 0 -0.36404 -0.55505 -0.50367 -0.58184 -0.36535 -0.64669 77.025 0.50761 0.85196 0.14236 0.91108 1.5999 0.40072 1.3605 2.3452 0.76342 1.7183 2.2916 0.77528 0.0162 0.026797 0.0055194 0.018001 7.9199 -0.53262 -0.57495 -0.50556 -0.25248 0.40207 0.62084 0.15377 0.68216 0.31883
3.1602 -0.61015 -0.58702 -0.40646 -0.41067 0 -0.21357 -0.22298 -0.33357 -0.22778 -0.24281 -0.84864 73.298 0.51976 0.8767 0.19567 0.95062 1.6752 0.42911 1.4335 2.4257 0.78861 1.8075 2.4703 0.80595 0.015092 0.029444 0.0053611 0.017438 7.4029 -0.34555 -0.46538 -0.60623 -0.18952 0.43585 0.62667 0.16199 0.69917 0.35648
3.1641 -0.60643 -0.582 -0.35747 -0.61047 0 -0.22098 -0.1264 -0.33144 -0.092025 -0.28797 -0.87939 69.466 0.51466 0.9031 0.23859 0.96394 1.7233 0.44694 1.4975 2.4942 0.81468 1.8901 2.5935 0.83007 0.013425 0.030326 0.005025 0.017097 7.7275 -0.36194 -0.51016 -0.68334 -0.33195 0.44521 0.63012 0.16844 0.68761 0.37719
3.168 -0.57463 -0.56373 -0.50435 -0.77354 0 -0.36492 -0.32647 -0.48914 -0.27021 -0.50271 -0.74952 65.542 0.49703 0.93199 0.26532 0.94922 1.7392 0.45132 1.5484 2.5438 0.84031 1.9556 2.6429 0.84655 0.012802 0.029852 0.0049291 0.01739 8.7185 -0.56993 -0.65961 -0.69846 -0.58084 0.42234 0.63717 0.17267 0.65069 0.37842
3.1719 -0.52948 -0.53935 -0.67005 -0.789 0 -0.55549 -0.66911 -0.70462 -0.65109 -0.77394 -0.56098 61.545 0.47284 0.96422 0.27173 0.90803 1.7208 0.44104 1.5832 2.5695 0.8638 1.9945 2.6436 0.85487 0.013905 0.029123 0.00533 0.018216 9.7408 -0.81603 -0.77151 -0.66219 -0.79092 0.3632 0.65305 0.17403 0.59466 0.35941
3.1758 -0.49538 -0.51892 -0.67244 -0.65062 0 -0.67954 -0.90906 -0.84859 -0.99832 -0.93502 -0.44647 57.479 0.45338 1.0009 0.25337 0.85129 1.6706 0.41767 1.5979 2.5635 0.87988 1.9876 2.6387 0.85383 0.015908 0.029035 0.0059209 0.018982 10.158 -0.92421 -0.7387 -0.61699 -0.86242 0.27052 0.68339 0.16998 0.53633 0.32132
3.1797 -0.48569 -0.50823 -0.48428 -0.44839 0 -0.66571 -0.8953 -0.837 -1.1015 -0.88113 -0.49041 53.332 0.44469 1.0381 0.22419 0.80892 1.6145 0.39457 1.6002 2.5377 0.88477 1.9409 2.6535 0.84685 0.0172 0.029674 0.0060113 0.019095 9.7462 -0.82173 -0.58183 -0.59577 -0.78338 0.18266 0.71924 0.16061 0.49818 0.27948
3.1836 -0.49226 -0.50439 -0.24984 -0.30363 0 -0.52979 -0.66698 -0.67303 -0.90059 -0.64993 -0.67359 49.1 0.44357 1.0717 0.19489 0.79389 1.566 0.37883 1.595 2.502 0.87821 1.8671 2.6743 0.83596 0.016734 0.030316 0.0051973 0.018469 8.7719 -0.578 -0.42061 -0.59641 -0.6129 0.12411 0.75174 0.14769 0.48471 0.24261
3.1875 -0.49477 -0.49761 -0.16161 -0.29419 0 -0.36426 -0.39737 -0.44346 -0.51673 -0.39669 -0.87684 44.802 0.44646 1.0983 0.17245 0.81239 1.5322 0.37423 1.5849 2.4621 0.86024 1.7759 2.6552 0.82203 0.014784 0.029962 0.0038565 0.017563 7.7338 -0.34221 -0.35893 -0.59202 -0.43874 0.1104 0.77468 0.1329 0.49626 0.21585
3.1914 -0.48021 -0.47872 -0.30031 -0.41101 0 -0.27477 -0.25305 -0.27283 -0.17917 -0.27831 -0.94889 40.46 0.44772 1.1135 0.16421 0.86762 1.5184 0.38364 1.5714 2.4234 0.83144 1.6791 2.5497 0.8057 0.01254 0.028077 0.0029105 0.016895 7.0256 -0.24064 -0.40155 -0.56049 -0.33968 0.15655 0.78119 0.11868 0.52968 0.20394
3.1953 -0.45329 -0.44717 -0.55993 -0.56521 0 -0.30814 -0.28775 -0.25372 -0.087582 -0.33885 -0.80304 36.076 0.43748 1.1089 0.17672 0.94423 1.5202 0.40405 1.5519 2.3861 0.79514 1.5978 2.346 0.78637 0.011082 0.025039 0.0030241 0.016501 6.7482 -0.3069 -0.47675 -0.50244 -0.35644 0.26448 0.76485 0.11017 0.56772 0.20884
3.1992 -0.42857 -0.41238 -0.72011 -0.64147 0 -0.42428 -0.43552 -0.38668 -0.28483 -0.48785 -0.48175 31.622 0.4179 1.0885 0.19894 1.0077 1.5181 0.42291 1.524 2.341 0.75817 1.5341 2.081 0.76414 0.010663 0.021949 0.0039952 0.015915 6.729 -0.47665 -0.52134 -0.43454 -0.46792 0.38479 0.73703 0.10743 0.59246 0.21983
3.2031 -0.41403 -0.38594 -0.62384 -0.57067 0 -0.52901 -0.57722 -0.56928 -0.61931 -0.58239 -0.14175 27.064 0.39182 1.0527 0.22475 1.0417 1.502 0.43435 1.4851 2.2796 0.72251 1.4844 1.8236 0.73851 0.010769 0.019823 0.0049233 0.014721 6.6573 -0.63283 -0.52693 -0.37163 -0.58851 0.49183 0.70252 0.10957 0.5984 0.23222
3.207 -0.40284 -0.37049 -0.3238 -0.37903 0 -0.53959 -0.61489 -0.65392 -0.83454 -0.53843 0.039784 22.403 0.36252 1.0019 0.24804 1.0335 1.4633 0.4336 1.4329 2.1938 0.68946 1.4429 1.6355 0.70901 0.010625 0.018761 0.0049937 0.013141 6.2451 -0.67019 -0.5076 -0.31845 -0.60983 0.56227 0.66553 0.11515 0.5827 0.24187
3.2109 -0.3806 -0.35553 -0.059717 -0.1764 0 -0.436 -0.5132 -0.54741 -0.74197 -0.38183 -0.018206 17.677 0.33512 0.93412 0.25919 0.9664 1.3885 0.41451 1.3623 2.0674 0.65922 1.3947 1.5361 0.67441 0.0096493 0.017806 0.0041419 0.011985 5.3697 -0.55096 -0.45026 -0.27504 -0.47712 0.56101 0.62947 0.1208 0.54525 0.24364
3.2148 -0.3385 -0.32508 -0.057669 -0.082915 0 -0.26858 -0.30719 -0.28434 -0.36175 -0.21045 -0.24084 12.935 0.3099 0.85147 0.25513 0.86024 1.2829 0.38272 1.2751 1.902 0.62838 1.321 1.4929 0.63534 0.0076742 0.015742 0.0030193 0.011918 4.1611 -0.32704 -0.32506 -0.24363 -0.24371 0.49431 0.59114 0.12207 0.50171 0.23814
3.2188 -0.2788 -0.27078 -0.31492 -0.14137 0 -0.12323 -0.085284 -0.012213 0.079307 -0.11322 -0.44291 8.1946 0.28128 0.75827 0.24086 0.74238 1.1605 0.34689 1.1763 1.7135 0.59478 1.2205 1.4453 0.59321 0.005068 0.012192 0.0023568 0.012729 2.9601 -0.11145 -0.14737 -0.22611 -0.045347 0.39431 0.54609 0.11886 0.46194 0.22899
3.2227 -0.20895 -0.19848 -0.58003 -0.28267 0 -0.067491 0.051814 0.11134 0.30519 -0.11422 -0.45666 3.4344 0.24424 0.65748 0.22008 0.62844 1.03 0.31202 1.0682 1.513 0.55746 1.0949 1.3457 0.54861 0.0027171 0.0080523 0.0023441 0.013347 2.1187 -0.0068698 -0.0028054 -0.2161 0.00039431 0.28208 0.49177 0.11202 0.42967 0.21821
3.2266 -0.13355 -0.12212 -0.57315 -0.3755 0 -0.10681 0.049203 0.035446 0.19241 -0.17275 -0.25399 -1.3764 0.19324 0.55279 0.19734 0.53325 0.90054 0.28296 0.95324 1.3137 0.51594 0.94884 1.1885 0.50212 0.0016281 0.0047759 0.0025444 0.012688 1.7457 -0.035055 0.019699 -0.19809 -0.10921 0.1805 0.42637 0.10324 0.40678 0.2078
3.2305 -0.053341 -0.051496 -0.25069 -0.32384 0 -0.1765 -0.059579 -0.14587 -0.13958 -0.22027 0.030499 -6.2425 0.11867 0.45604 0.18119 0.47448 0.78771 0.26576 0.83302 1.1424 0.47078 0.79994 1.0067 0.4532 0.0021598 0.0031125 0.0023323 0.010552 1.5986 -0.12197 -0.072057 -0.15782 -0.25511 0.12786 0.35267 0.098399 0.38824 0.19943
3.2344 0.029609 0.013905 0.14839 -0.13468 0 -0.17979 -0.16525 -0.26685 -0.42181 -0.19883 0.19971 -11.136 0.036028 0.37567 0.17202 0.43024 0.68926 0.25377 0.71057 0.99807 0.42524 0.66779 0.84116 0.4013 0.0034687 0.0024205 0.0014175 0.0077253 1.2412 -0.15559 -0.157 -0.094077 -0.28942 0.11042 0.28559 0.10008 0.36275 0.19136
3.2383 0.10913 0.079964 0.33234 0.096716 0 -0.055006 -0.15448 -0.21581 -0.43816 -0.083614 0.1457 -16.019 -0.042882 0.3157 0.16792 0.38725 0.60093 0.24286 0.58593 0.87416 0.37958 0.55746 0.70383 0.34493 0.0038802 0.0011677 3.1856e-05 0.0051878 0.36213 -0.071728 -0.10504 -0.019567 -0.14953 0.1151 0.2332 0.10814 0.32642 0.1826
3.2422 0.17921 0.14907 0.23646 0.26534 0 0.17276 0.0088783 -0.011744 -0.17587 0.10802 -0.065917 -20.876 -0.10616 0.27818 0.16625 0.33329 0.51696 0.2291 0.45887 0.7612 0.33329 0.47042 0.5653 0.28256 0.0021488 -0.0018555 -0.0012936 0.0032128 -1.0033 0.10295 0.096155 0.049798 0.10148 0.12781 0.20178 0.12152 0.27716 0.17251
3.2461 0.23979 0.21779 0.067784 0.32914 0 0.40028 0.25745 0.22487 0.18777 0.31899 -0.24707 -25.704 -0.13323 0.26478 0.16169 0.25113 0.42573 0.20676 0.32791 0.63906 0.28369 0.40346 0.37404 0.21079 -0.0014222 -0.0066835 -0.0021223 0.0012041 -2.5275 0.28313 0.32589 0.10645 0.33364 0.12604 0.19935 0.13706 0.21431 0.16078
3.25 0.29584 0.28235 0.073809 0.31964 0 0.51795 0.46968 0.3729 0.43647 0.47355 -0.23201 -30.503 -0.11273 0.26125 0.1471 0.13668 0.3076 0.17315 0.18971 0.47357 0.22446 0.33154 0.09218 0.12729 -0.0051265 -0.012325 -0.0023714 -0.001634 -3.8508 0.39593 0.44635 0.15385 0.44851 0.09168 0.21714 0.14698 0.14658 0.14962
3.2539 0.34964 0.34312 0.28626 0.29587 0 0.49192 0.55337 0.39442 0.47184 0.51752 0.0030945 -35.255 -0.063474 0.24963 0.12282 0.00627 0.15697 0.13225 0.042278 0.25686 0.15386 0.2348 -0.27908 0.034805 -0.007273 -0.017605 -0.0022922 -0.00551 -4.8102 0.42531 0.42864 0.20109 0.43578 0.035254 0.23521 0.14829 0.080932 0.1408
3.2578 0.39562 0.40084 0.5109 0.29432 0 0.38709 0.49927 0.34029 0.35732 0.45605 0.33868 -39.944 -0.00053399 0.21855 0.089897 -0.13025 -0.030459 0.086242 -0.11712 -0.015281 0.071194 0.10161 -0.70134 -0.06515 -0.0075948 -0.021873 -0.0022347 -0.0098848 -5.4646 0.40039 0.35907 0.25673 0.35757 -0.033815 0.24081 0.13997 0.018899 0.1348
3.2617 0.42481 0.44895 0.55767 0.31804 0 0.3092 0.37382 0.29179 0.23757 0.35681 0.61609 -44.565 0.057944 0.15734 0.050369 -0.26263 -0.25715 0.037543 -0.29125 -0.34336 -0.023266 -0.077398 -1.1227 -0.17055 -0.0072944 -0.02509 -0.0023904 -0.013969 -5.9615 0.35702 0.33119 0.32603 0.29276 -0.10389 0.22139 0.12201 -0.039487 0.13157
3.2656 0.43481 0.47429 0.44291 0.35963 0 0.31798 0.26986 0.30119 0.22064 0.30745 0.74862 -49.131 0.068435 0.044631 0.0098445 -0.37648 -0.52943 -0.01108 -0.48919 -0.72769 -0.12679 -0.31853 -1.5032 -0.27725 -0.0077119 -0.027482 -0.0027033 -0.017267 -6.4134 0.31925 0.35337 0.40921 0.29098 -0.15238 0.15313 0.096173 -0.10158 0.12809
3.2695 0.43415 0.46975 0.34254 0.42025 0 0.39021 0.2552 0.3764 0.31961 0.35545 0.75077 -53.651 0.019161 -0.10367 -0.025021 -0.47872 -0.82152 -0.059153 -0.70493 -1.13 -0.2282 -0.59233 -1.8262 -0.37992 -0.0089901 -0.02925 -0.0030021 -0.019657 -6.8862 0.30974 0.3735 0.49915 0.35798 -0.17881 0.049691 0.070328 -0.1764 0.11864
3.2734 0.43553 0.44708 0.37111 0.5015 0 0.46208 0.34475 0.50037 0.47892 0.47683 0.68627 -58.119 -0.08412 -0.27413 -0.052498 -0.57813 -1.1176 -0.10732 -0.9324 -1.5314 -0.32205 -0.87976 -2.0936 -0.47644 -0.010086 -0.03055 -0.0032248 -0.021128 -7.44 0.35645 0.37598 0.58203 0.4636 -0.19178 -0.075433 0.04739 -0.26576 0.10043
3.2773 0.44557 0.4334 0.459 0.58626 0 0.50049 0.5003 0.64759 0.63614 0.59769 0.60811 -62.514 -0.23241 -0.45477 -0.071884 -0.6818 -1.4039 -0.15586 -1.1651 -1.917 -0.40442 -1.1648 -2.317 -0.56516 -0.010047 -0.031579 -0.0035115 -0.0217 -8.1159 0.47048 0.41791 0.64455 0.56038 -0.2 -0.21007 0.02901 -0.36888 0.071829
3.2813 0.46238 0.45035 0.46777 0.64035 0 0.52711 0.65293 0.78122 0.75712 0.64907 0.54962 -66.824 -0.40845 -0.62867 -0.083179 -0.79886 -1.6614 -0.20474 -1.3921 -2.2682 -0.47072 -1.4259 -2.5118 -0.64384 -0.0091356 -0.032578 -0.0040577 -0.021703 -8.8678 0.61576 0.54928 0.6838 0.60945 -0.21725 -0.33691 0.016266 -0.48152 0.031412
3.2852 0.48276 0.49476 0.38717 0.64109 0 0.57416 0.74063 0.85205 0.82859 0.61158 0.54979 -71.056 -0.56657 -0.77085 -0.090403 -0.9304 -1.8643 -0.2505 -1.5902 -2.563 -0.52027 -1.6351 -2.6951 -0.71027 -0.0086135 -0.033777 -0.0048656 -0.022011 -9.5409 0.71664 0.71441 0.70942 0.60687 -0.25868 -0.43214 0.0069003 -0.58367 -0.015581
3.2891 0.50877 0.54166 0.35731 0.60342 0 0.6285 0.74368 0.82359 0.83938 0.52121 0.65199 -75.226 -0.68216 -0.88053 -0.098413 -1.0604 -2.0195 -0.28948 -1.7523 -2.8083 -0.5611 -1.7967 -2.8793 -0.76681 -0.0094398 -0.035398 -0.0056671 -0.023692 -9.9696 0.71454 0.77287 0.73352 0.59027 -0.3145 -0.49756 -0.0024217 -0.66124 -0.05908
3.293 0.54428 0.56878 0.48126 0.57155 0 0.63447 0.69334 0.7108 0.78425 0.44068 0.85406 -79.332 -0.74619 -0.958 -0.10889 -1.1771 -2.1288 -0.31902 -1.8731 -3.0022 -0.59609 -1.9109 -3.0618 -0.81307 -0.011299 -0.037646 -0.0061458 -0.027166 -10.119 0.62559 0.64471 0.7577 0.61087 -0.37478 -0.53556 -0.01233 -0.70712 -0.093108
3.2969 0.58555 0.57828 0.66627 0.58001 0 0.55861 0.64321 0.58891 0.68667 0.42145 1.0645 -83.352 -0.75467 -1.0055 -0.12293 -1.2684 -2.1965 -0.33693 -1.9495 -3.1437 -0.62775 -1.9799 -3.2189 -0.84863 -0.012958 -0.040516 -0.0062617 -0.031611 -10.121 0.5365 0.42542 0.77187 0.68692 -0.42789 -0.55046 -0.022844 -0.71679 -0.11217
3.3008 0.61918 0.59261 0.71169 0.62292 0 0.44476 0.62532 0.54737 0.60592 0.47757 1.1368 -87.264 -0.70719 -1.0255 -0.14073 -1.3107 -2.2249 -0.33935 -1.9734 -3.2181 -0.65668 -2.0014 -3.3145 -0.86983 -0.013511 -0.043489 -0.0063246 -0.035325 -10.144 0.53239 0.32419 0.76785 0.78151 -0.44852 -0.54919 -0.031195 -0.68512 -0.10604
3.3047 0.63383 0.62777 0.5581 0.6639 0 0.39064 0.63104 0.6191 0.60451 0.5794 0.98022 -91.066 -0.64283 -1.0326 -0.15859 -1.3111 -2.2338 -0.33327 -1.9656 -3.2376 -0.6807 -1.9944 -3.3221 -0.87957 -0.013177 -0.045506 -0.0066801 -0.036867 -10.231 0.62109 0.46408 0.75268 0.83159 -0.43095 -0.54488 -0.033195 -0.63673 -0.079816
3.3086 0.63494 0.67259 0.39162 0.67671 0 0.4599 0.63423 0.74905 0.69466 0.66893 0.65396 -94.776 -0.58393 -1.0325 -0.17429 -1.2852 -2.2311 -0.32521 -1.9411 -3.2135 -0.69783 -1.9702 -3.2456 -0.8816 -0.012877 -0.045517 -0.007281 -0.036051 -10.27 0.72764 0.74635 0.74458 0.8053 -0.38537 -0.54048 -0.027865 -0.58897 -0.041157
3.3125 0.64468 0.69766 0.44797 0.67327 0 0.61738 0.62967 0.83665 0.81353 0.69443 0.34615 -98.412 -0.54362 -1.0269 -0.18653 -1.2447 -2.2195 -0.3198 -1.9086 -3.1526 -0.70687 -1.9353 -3.1213 -0.87899 -0.013168 -0.04332 -0.0075966 -0.033936 -10.139 0.76506 0.9321 0.75301 0.73177 -0.32151 -0.5364 -0.015239 -0.55307 0.0042858
3.3164 0.68315 0.68721 0.72548 0.68852 0 0.75746 0.64259 0.81851 0.86058 0.64989 0.23923 -101.97 -0.53383 -1.0163 -0.19408 -1.2045 -2.1999 -0.32238 -1.877 -3.0627 -0.70678 -1.8964 -2.9989 -0.87586 -0.013701 -0.039916 -0.007033 -0.0319 -9.8826 0.71247 0.87097 0.76418 0.67198 -0.25369 -0.53136 0.0037065 -0.54067 0.049531
3.3203 0.74747 0.66077 0.95543 0.73765 0 0.80057 0.6978 0.71784 0.77649 0.58965 0.37361 -105.43 -0.5594 -0.99704 -0.19662 -1.1865 -2.1666 -0.33903 -1.8549 -2.9607 -0.70013 -1.8638 -2.9138 -0.88121 -0.013721 -0.036888 -0.0055367 -0.030685 -9.7221 0.62644 0.64641 0.7507 0.6599 -0.21064 -0.52109 0.022748 -0.56139 0.082967
3.3242 0.81049 0.65985 0.89755 0.79241 0 0.76168 0.78378 0.61795 0.59901 0.59483 0.62796 -108.78 -0.59719 -0.97144 -0.19707 -1.1876 -2.1219 -0.36343 -1.8391 -2.8673 -0.69518 -1.8412 -2.8718 -0.89705 -0.012957 -0.035237 -0.0038212 -0.030221 -9.8769 0.58026 0.48779 0.69927 0.67447 -0.1963 -0.50698 0.035422 -0.59754 0.10388
3.3281 0.84219 0.70962 0.63536 0.80476 0 0.72365 0.85378 0.58785 0.44207 0.70555 0.82804 -112.02 -0.63683 -0.94162 -0.19622 -1.2028 -2.0676 -0.39138 -1.8271 -2.7915 -0.69579 -1.8298 -2.8553 -0.92316 -0.011937 -0.034729 -0.0029466 -0.03017 -10.357 0.5958 0.54064 0.62915 0.67109 -0.2084 -0.4914 0.039262 -0.63984 0.11277
3.332 0.83415 0.7917 0.51239 0.75681 0 0.74771 0.86414 0.62986 0.40754 0.87295 0.88054 -115.15 -0.66906 -0.91054 -0.19456 -1.2254 -2.007 -0.4184 -1.8165 -2.7407 -0.70501 -1.8303 -2.8453 -0.95813 -0.011461 -0.034379 -0.0035456 -0.030488 -10.923 0.63361 0.73169 0.58145 0.63778 -0.24203 -0.47724 0.032878 -0.67921 0.11096
3.3359 0.80402 0.85548 0.7488 0.68666 0 0.81627 0.80835 0.69189 0.50195 0.9823 0.81627 -118.19 -0.6825 -0.88519 -0.19163 -1.2432 -1.9489 -0.43656 -1.8045 -2.7272 -0.72618 -1.8434 -2.8386 -0.99743 -0.011867 -0.033584 -0.0053137 -0.031395 -11.254 0.64313 0.86122 0.58769 0.61567 -0.28587 -0.47077 0.015707 -0.7022 0.10068
3.3398 0.77748 0.85866 1.1631 0.66072 0 0.86337 0.71406 0.72294 0.633 0.94078 0.72441 -121.12 -0.68022 -0.87373 -0.18574 -1.2475 -1.9077 -0.4417 -1.7924 -2.7483 -0.7531 -1.8636 -2.8496 -1.03 -0.012816 -0.032777 -0.0071833 -0.03291 -11.19 0.61658 0.81635 0.64707 0.66143 -0.32109 -0.47552 -0.0044458 -0.70589 0.08792
3.3438 0.76716 0.80113 1.3352 0.71504 0 0.85199 0.6159 0.71449 0.69337 0.75933 0.66109 -123.91 -0.67221 -0.87723 -0.17647 -1.2424 -1.8892 -0.43686 -1.7843 -2.7944 -0.77831 -1.8867 -2.8975 -1.0507 -0.013685 -0.032948 -0.0080594 -0.034576 -10.854 0.59395 0.68018 0.73139 0.7897 -0.34362 -0.48857 -0.021622 -0.69808 0.075262
3.3477 0.76864 0.7237 1.0572 0.8196 0 0.81018 0.54165 0.69367 0.65867 0.553 0.62252 -126.58 -0.66497 -0.89618 -0.16393 -1.2331 -1.8973 -0.42459 -1.7842 -2.8616 -0.79727 -1.9114 -2.9903 -1.0574 -0.014067 -0.034612 -0.0075723 -0.035746 -10.559 0.62099 0.63265 0.80869 0.95218 -0.35351 -0.50733 -0.032776 -0.6847 0.063466
3.3516 0.77339 0.67587 0.57642 0.89937 0 0.78949 0.52143 0.68677 0.60891 0.45301 0.59004 -129.12 -0.66526 -0.92997 -0.14871 -1.2263 -1.9346 -0.40839 -1.7958 -2.9455 -0.80575 -1.9369 -3.1184 -1.049 -0.013944 -0.037304 -0.0063027 -0.03614 -10.597 0.70584 0.75926 0.861 1.0711 -0.35323 -0.52834 -0.035595 -0.6728 0.052733
3.3555 0.78087 0.68176 0.34838 0.8947 0 0.79859 0.58854 0.69561 0.65086 0.50556 0.57784 -131.56 -0.68378 -0.97735 -0.13462 -1.239 -2.0074 -0.39603 -1.8293 -3.045 -0.79909 -1.9669 -3.2605 -1.0282 -0.013574 -0.040089 -0.005335 -0.03608 -11.049 0.81334 0.96842 0.88388 1.0935 -0.35254 -0.54448 -0.029336 -0.67693 0.041694
3.3594 0.79559 0.72973 0.56146 0.8088 0 0.792 0.74664 0.7066 0.81253 0.64626 0.62329 -133.91 -0.71357 -1.0283 -0.12614 -1.2702 -2.0968 -0.39084 -1.8781 -3.1526 -0.78854 -2.0048 -3.3949 -1.0099 -0.013339 -0.042454 -0.0054721 -0.036139 -11.731 0.89448 1.09 0.8784 1.0191 -0.35967 -0.55538 -0.02252 -0.69654 0.029129
3.3633 0.81467 0.78669 0.95238 0.70332 0 0.72854 0.93177 0.71326 1.0103 0.76817 0.73453 -136.17 -0.75036 -1.0797 -0.12547 -1.3172 -2.1964 -0.39319 -1.939 -3.2667 -0.78072 -2.0529 -3.5086 -1.0013 -0.01363 -0.044565 -0.0066719 -0.03658 -12.321 0.92029 1.0379 0.85129 0.88967 -0.37563 -0.56324 -0.01899 -0.72989 0.014948
3.3672 0.82339 0.8205 1.1095 0.64894 0 0.63212 1.0295 0.72293 1.1219 0.81471 0.86199 -138.33 -0.78976 -1.1292 -0.13407 -1.376 -2.2997 -0.40275 -2.0086 -3.3853 -0.78175 -2.1125 -3.5993 -1.008 -0.014627 -0.04668 -0.0081094 -0.037159 -12.561 0.89466 0.87161 0.82122 0.75849 -0.40015 -0.57091 -0.021764 -0.77426 -0.00062975
3.3711 0.80692 0.81462 0.91531 0.67376 0 0.58131 0.96103 0.7429 1.0957 0.81099 0.9333 -140.35 -0.82537 -1.1743 -0.15368 -1.4396 -2.3984 -0.41842 -2.0819 -3.5054 -0.80076 -2.1848 -3.6703 -1.0377 -0.016019 -0.048461 -0.0088163 -0.037448 -12.41 0.84505 0.71508 0.81428 0.66775 -0.43084 -0.58435 -0.034218 -0.82498 -0.016696
3.375 0.76667 0.77217 0.63529 0.74914 0 0.632 0.76643 0.76777 0.99058 0.81408 0.91873 -142.24 -0.85159 -1.2139 -0.1801 -1.4972 -2.4832 -0.43593 -2.1507 -3.6177 -0.83917 -2.2622 -3.7255 -1.0873 -0.017002 -0.049084 -0.0084179 -0.037306 -12.055 0.80357 0.63926 0.84168 0.63842 -0.4609 -0.60955 -0.05325 -0.87298 -0.030824
3.3789 0.72318 0.71341 0.5768 0.81771 0 0.75334 0.59102 0.78563 0.91053 0.84323 0.85873 -144 -0.86964 -1.2485 -0.20678 -1.5469 -2.5514 -0.45238 -2.2114 -3.7144 -0.88652 -2.3344 -3.7649 -1.1437 -0.016787 -0.048081 -0.0073917 -0.037009 -11.75 0.789 0.62737 0.87921 0.66616 -0.48747 -0.6434 -0.072189 -0.91421 -0.041909
3.3828 0.70075 0.6682 0.73217 0.83572 0 0.84749 0.56581 0.79442 0.90084 0.86331 0.82408 -145.65 -0.88007 -1.2771 -0.22997 -1.588 -2.6004 -0.46647 -2.2614 -3.7887 -0.93557 -2.3943 -3.7844 -1.1986 -0.015317 -0.046005 -0.0066357 -0.036941 -11.625 0.79606 0.63132 0.87723 0.72234 -0.50952 -0.68223 -0.087104 -0.94668 -0.049346
3.3867 0.70853 0.6621 0.82053 0.79728 0 0.83742 0.68905 0.80531 0.91178 0.83163 0.84844 -147.22 -0.88377 -1.2985 -0.24614 -1.6213 -2.6275 -0.47716 -2.2987 -3.8334 -0.97834 -2.435 -3.7776 -1.2437 -0.013494 -0.044116 -0.006711 -0.037204 -11.602 0.79866 0.63297 0.80371 0.76749 -0.52645 -0.72108 -0.094309 -0.96901 -0.052773
3.3906 0.7356 0.70038 0.66034 0.72968 0 0.73678 0.83014 0.82645 0.86297 0.75083 0.89911 -148.71 -0.87998 -1.3065 -0.24919 -1.6455 -2.6232 -0.48217 -2.3159 -3.8279 -0.99866 -2.4404 -3.739 -1.2624 -0.012559 -0.043336 -0.0074083 -0.037545 -11.509 0.77051 0.64409 0.6843 0.77601 -0.53532 -0.74581 -0.088109 -0.97754 -0.051566
3.3945 0.76297 0.76152 0.41274 0.67172 0 0.63467 0.85995 0.84718 0.73756 0.66953 0.91111 -150.1 -0.87019 -1.3015 -0.24322 -1.6606 -2.5966 -0.48205 -2.316 -3.7814 -0.99782 -2.4182 -3.6673 -1.2581 -0.01309 -0.043474 -0.0080118 -0.037612 -11.271 0.71148 0.6679 0.59561 0.7542 -0.53432 -0.75015 -0.074209 -0.97631 -0.048308
3.3984 0.77875 0.80929 0.39595 0.65377 0 0.61365 0.77861 0.84542 0.60583 0.63351 0.84764 -151.36 -0.85444 -1.2842 -0.23168 -1.6637 -2.5538 -0.47688 -2.3009 -3.7015 -0.98081 -2.3751 -3.5681 -1.2364 -0.014544 -0.043479 -0.0079868 -0.037251 -11.006 0.65556 0.68644 0.60713 0.73359 -0.52088 -0.73419 -0.057056 -0.96713 -0.044304
3.4023 0.78277 0.81749 0.69027 0.6878 0 0.68183 0.7081 0.81379 0.5537 0.64353 0.73002 -152.48 -0.83302 -1.2558 -0.21764 -1.6521 -2.5007 -0.46685 -2.2721 -3.596 -0.95277 -2.3175 -3.455 -1.203 -0.01578 -0.042425 -0.0074302 -0.036549 -10.913 0.64632 0.68981 0.71891 0.74342 -0.4931 -0.69961 -0.040359 -0.95152 -0.040566
3.4063 0.78045 0.78861 1.013 0.76495 0 0.77845 0.75648 0.77382 0.59328 0.66443 0.61545 -153.47 -0.80646 -1.2185 -0.20528 -1.6209 -2.4454 -0.45221 -2.232 -3.4763 -0.92171 -2.2547 -3.3484 -1.1661 -0.016042 -0.040285 -0.0068694 -0.035674 -11.069 0.69694 0.69907 0.8533 0.78748 -0.44832 -0.65054 -0.029043 -0.93131 -0.038302
3.4102 0.77633 0.75061 1.0291 0.85708 0 0.83653 0.89694 0.75694 0.65136 0.67107 0.55087 -154.36 -0.77989 -1.1805 -0.20037 -1.5702 -2.4028 -0.43628 -2.1893 -3.3694 -0.901 -2.2041 -3.271 -1.1405 -0.015482 -0.03788 -0.006664 -0.034754 -11.325 0.77285 0.74225 0.91366 0.84498 -0.39302 -0.60317 -0.027623 -0.91171 -0.038634
3.4141 0.77419 0.73471 0.74293 0.92467 0 0.83656 0.99069 0.7689 0.64861 0.67749 0.5462 -155.17 -0.75948 -1.1504 -0.20308 -1.5139 -2.3774 -0.42388 -2.1535 -3.2919 -0.89291 -2.1729 -3.2413 -1.1297 -0.014802 -0.036199 -0.0066607 -0.033942 -11.438 0.81827 0.8097 0.86156 0.88962 -0.34332 -0.57068 -0.033096 -0.89745 -0.040962
3.418 0.7795 0.75325 0.50588 0.93384 0 0.80648 0.93047 0.77785 0.58542 0.71794 0.58328 -155.89 -0.74929 -1.133 -0.21352 -1.4609 -2.3711 -0.4182 -2.13 -3.2532 -0.89718 -2.1646 -3.2658 -1.1347 -0.014521 -0.035788 -0.0064589 -0.03352 -11.314 0.80504 0.85091 0.74531 0.90453 -0.30995 -0.55979 -0.043633 -0.89155 -0.045026
3.4219 0.79694 0.79472 0.61684 0.87694 0 0.78222 0.7533 0.74619 0.54301 0.80288 0.64166 -156.49 -0.75294 -1.133 -0.23141 -1.4209 -2.3841 -0.42222 -2.1236 -3.2603 -0.9123 -2.1816 -3.3362 -1.1553 -0.014627 -0.036603 -0.0059656 -0.033815 -11.122 0.75738 0.82715 0.65602 0.88308 -0.30306 -0.5756 -0.057114 -0.89668 -0.050511
3.4258 0.8235 0.8366 0.97179 0.78199 0 0.77629 0.60618 0.67792 0.5979 0.899 0.71253 -156.94 -0.77752 -1.1595 -0.25692 -1.413 -2.4176 -0.44182 -2.1438 -3.3281 -0.93486 -2.2292 -3.4326 -1.1906 -0.014857 -0.038202 -0.0055924 -0.034902 -11.15 0.72791 0.76108 0.65182 0.82659 -0.34158 -0.62623 -0.070341 -0.91852 -0.057168
3.4297 0.84597 0.86157 1.1726 0.69972 0 0.78047 0.60429 0.63027 0.73958 0.95379 0.79095 -157.25 -0.81677 -1.2064 -0.28611 -1.437 -2.4617 -0.47271 -2.1851 -3.4367 -0.95826 -2.2963 -3.533 -1.2315 -0.015119 -0.03998 -0.005838 -0.036392 -11.54 0.7489 0.71898 0.7169 0.75131 -0.41239 -0.69638 -0.081207 -0.95278 -0.064386
3.4336 0.84862 0.86377 0.97731 0.67341 0 0.78765 0.72983 0.66891 0.87727 0.93773 0.86067 -157.44 -0.86318 -1.2658 -0.31592 -1.484 -2.5119 -0.50884 -2.2405 -3.5688 -0.98122 -2.3746 -3.624 -1.2735 -0.015525 -0.041381 -0.0066972 -0.037578 -12.13 0.80635 0.73852 0.78685 0.69595 -0.49613 -0.7724 -0.089674 -0.9939 -0.071824
3.4375 0.82465 0.84414 0.57575 0.71256 0 0.80236 0.86678 0.80335 0.9284 0.86298 0.89225 -157.53 -0.91068 -1.3313 -0.34361 -1.5459 -2.5662 -0.54508 -2.305 -3.7127 -1.0036 -2.4584 -3.706 -1.3136 -0.016082 -0.042191 -0.0075606 -0.03793 -12.573 0.85871 0.78312 0.8113 0.70772 -0.57674 -0.8439 -0.095611 -1.0373 -0.079084
3.4414 0.77965 0.80399 0.37299 0.78941 0 0.83028 0.9192 0.96423 0.89686 0.76651 0.86173 -157.51 -0.95146 -1.3943 -0.36544 -1.6115 -2.6232 -0.57454 -2.3721 -3.8547 -1.026 -2.5408 -3.7897 -1.3488 -0.016523 -0.042779 -0.0077583 -0.037547 -12.605 0.87545 0.77894 0.79513 0.8041 -0.63311 -0.89814 -0.098808 -1.0766 -0.085546
3.4453 0.72344 0.74409 0.52835 0.85905 0 0.86292 0.88295 1.049 0.86163 0.68095 0.77688 -157.37 -0.97091 -1.4368 -0.37223 -1.6584 -2.6819 -0.58386 -2.4293 -3.9718 -1.0482 -2.6081 -3.885 -1.3721 -0.016567 -0.043946 -0.0071963 -0.037141 -12.225 0.85465 0.69624 0.78419 0.94205 -0.63061 -0.91403 -0.097274 -1.0988 -0.088717
3.4492 0.66002 0.6683 0.77975 0.88468 0 0.87608 0.80911 0.99867 0.8898 0.62015 0.68776 -157.1 -0.96966 -1.4547 -0.36336 -1.6811 -2.7374 -0.57381 -2.4706 -4.0588 -1.066 -2.6543 -3.9892 -1.381 -0.016276 -0.046231 -0.006421 -0.037493 -11.629 0.80758 0.58283 0.81425 1.0326 -0.58219 -0.89802 -0.090476 -1.1018 -0.087096
3.4531 0.5875 0.5858 0.75208 0.84904 0 0.84256 0.72443 0.83921 0.96465 0.5827 0.6655 -156.73 -0.94807 -1.4454 -0.33804 -1.6783 -2.7835 -0.54486 -2.491 -4.1097 -1.0735 -2.6733 -4.0807 -1.3711 -0.016039 -0.049147 -0.0060466 -0.038748 -11 0.73705 0.51063 0.87245 1.0007 -0.49853 -0.85375 -0.077615 -1.0843 -0.079267
3.457 0.50809 0.50895 0.39229 0.74994 0 0.74657 0.61089 0.65431 1.001 0.55845 0.75538 -156.27 -0.90775 -1.4081 -0.2966 -1.6507 -2.8126 -0.49856 -2.486 -4.1185 -1.0649 -2.6594 -4.1214 -1.3383 -0.016112 -0.051104 -0.0061576 -0.040122 -10.367 0.63947 0.49634 0.90516 0.84244 -0.39346 -0.78668 -0.058288 -1.046 -0.064081
3.4609 0.4356 0.44892 0.032682 0.59423 0 0.59148 0.46166 0.51885 0.93028 0.53068 0.93367 -155.75 -0.85114 -1.3405 -0.24003 -1.5994 -2.8043 -0.43723 -2.4432 -4.0652 -1.0254 -2.597 -4.0666 -1.2711 -0.016242 -0.0503 -0.0062967 -0.040256 -9.6428 0.52679 0.48808 0.86287 0.62814 -0.29407 -0.70625 -0.032039 -0.98626 -0.03912
3.4648 0.38975 0.41259 0.016366 0.40182 0 0.4018 0.33043 0.45304 0.76896 0.48222 1.1032 -155.16 -0.78969 -1.2544 -0.17993 -1.5353 -2.7419 -0.37119 -2.3596 -3.9402 -0.9505 -2.485 -3.8796 -1.1705 -0.015823 -0.045913 -0.0060011 -0.038 -8.7764 0.43582 0.43367 0.7414 0.44812 -0.23106 -0.63133 -0.0036158 -0.91539 -0.0071959
3.4688 0.38158 0.40154 0.31867 0.21413 0 0.22097 0.29851 0.43006 0.60445 0.41132 1.1409 -154.5 -0.73064 -1.16 -0.12511 -1.4642 -2.6259 -0.30678 -2.2413 -3.7463 -0.84872 -2.3333 -3.5461 -1.0469 -0.01446 -0.038573 -0.0052731 -0.033121 -7.8407 0.40494 0.35069 0.58522 0.34969 -0.20643 -0.56927 0.022627 -0.8419 0.027154
3.4727 0.40464 0.41205 0.59111 0.089216 0 0.10044 0.38669 0.41717 0.51482 0.3443 0.97109 -153.77 -0.67786 -1.0619 -0.080915 -1.3876 -2.4555 -0.24751 -2.091 -3.4821 -0.72702 -2.1477 -3.0836 -0.90784 -0.012307 -0.029732 -0.0044935 -0.02647 -6.9693 0.43782 0.3144 0.45273 0.31933 -0.21779 -0.52294 0.043911 -0.77024 0.06071
3.4766 0.44109 0.43615 0.56189 0.075675 0 0.077884 0.51427 0.40473 0.50061 0.32417 0.61536 -152.99 -0.63452 -0.96374 -0.052103 -1.3058 -2.2327 -0.19633 -1.9131 -3.1473 -0.59473 -1.9354 -2.5416 -0.76296 -0.0098338 -0.020614 -0.0039391 -0.019581 -6.2322 0.49395 0.37417 0.37447 0.31615 -0.25812 -0.49316 0.057649 -0.70429 0.089966
3.4805 0.47576 0.4646 0.32544 0.18106 0 0.15577 0.56301 0.39975 0.49036 0.3758 0.18244 -152.17 -0.60459 -0.86624 -0.045622 -1.2149 -1.9602 -0.15883 -1.7167 -2.7388 -0.47605 -1.7115 -1.9918 -0.63708 -0.0073273 -0.011824 -0.0034933 -0.013971 -5.5952 0.52104 0.49187 0.33769 0.31551 -0.30448 -0.47502 0.060003 -0.64741 0.10763
3.4844 0.50362 0.49078 0.20104 0.36175 0 0.2987 0.48796 0.4017 0.41016 0.47755 -0.19349 -151.28 -0.58031 -0.76556 -0.049094 -1.1175 -1.6766 -0.13096 -1.5251 -2.3111 -0.38438 -1.4991 -1.5099 -0.54164 -0.0047678 -0.0038916 -0.0028739 -0.010555 -5.0094 0.4997 0.57344 0.30639 0.32172 -0.33193 -0.45265 0.057293 -0.59268 0.11657
3.4883 0.52497 0.51212 0.34716 0.54628 0 0.45548 0.36074 0.39328 0.25174 0.57041 -0.41941 -150.31 -0.55789 -0.65987 -0.056519 -1.0161 -1.3981 -0.11194 -1.349 -1.8916 -0.32421 -1.3079 -1.1558 -0.48147 -0.0022519 0.0020149 -0.002076 -0.0094389 -4.5266 0.45638 0.5609 0.25647 0.34787 -0.33403 -0.41975 0.052756 -0.53612 0.11904
3.4922 0.53693 0.52744 0.58841 0.67513 0 0.58825 0.29863 0.35642 0.080711 0.60086 -0.47064 -149.25 -0.53368 -0.54863 -0.062274 -0.91408 -1.1398 -0.10091 -1.1974 -1.5078 -0.29733 -1.1462 -0.96108 -0.45879 -0.00043421 0.0042515 -0.0014815 -0.010117 -4.3028 0.43224 0.48552 0.1958 0.3933 -0.30801 -0.37194 0.049428 -0.47441 0.11779
3.4961 0.53343 0.53332 0.64313 0.72615 0 0.68353 0.3507 0.29363 -0.017509 0.55922 -0.37299 -148.12 -0.5025 -0.43364 -0.058715 -0.81862 -0.92585 -0.097795 -1.0851 -1.2063 -0.30505 -1.0266 -0.9257 -0.47643 -0.00033033 0.0018403 -0.0014841 -0.011877 -4.4647 0.44032 0.42735 0.1547 0.44258 -0.25474 -0.30519 0.051519 -0.40347 0.11746
3.5 0.51386 0.52517 0.46502 0.70993 0 0.73913 0.45417 0.22946 -0.004685 0.47919 -0.17063 -146.92 -0.46257 -0.32891 -0.043586 -0.74122 -0.77682 -0.10109 -1.0167 -1.0271 -0.33291 -0.95182 -1.0252 -0.51947 -0.0024832 -0.0044209 -0.0020519 -0.014149 -4.9628 0.45359 0.42972 0.15799 0.48004 -0.19449 -0.23003 0.060202 -0.32776 0.12323
3.5039 0.48884 0.50344 0.29136 0.64772 0 0.74711 0.49981 0.19128 0.085226 0.40435 0.088109 -145.65 -0.4193 -0.24758 -0.023864 -0.68523 -0.68911 -0.10879 -0.98121 -0.95584 -0.36606 -0.91064 -1.2216 -0.56955 -0.0062496 -0.012031 -0.0027287 -0.016616 -5.5608 0.43457 0.46252 0.2038 0.49962 -0.14395 -0.16189 0.071533 -0.25824 0.13366
3.5078 0.47404 0.47833 0.35115 0.557 0 0.69603 0.43693 0.19095 0.18028 0.35873 0.34567 -144.31 -0.37785 -0.20056 -0.0050877 -0.65437 -0.66647 -0.1206 -0.9757 -0.98913 -0.39894 -0.90113 -1.4732 -0.61834 -0.0099737 -0.018153 -0.0030734 -0.019076 -5.9942 0.3758 0.4685 0.26614 0.50246 -0.11124 -0.11119 0.082423 -0.20432 0.1462
3.5117 0.47697 0.46539 0.58938 0.45468 0 0.59117 0.31822 0.22569 0.23323 0.34754 0.53558 -142.88 -0.34441 -0.19826 0.0065188 -0.65176 -0.7116 -0.13642 -0.99695 -1.1196 -0.42746 -0.92167 -1.7429 -0.65862 -0.012026 -0.021226 -0.0030447 -0.021232 -6.1697 0.31288 0.43415 0.31681 0.49291 -0.10267 -0.088067 0.089403 -0.17599 0.15726
3.5156 0.49094 0.47364 0.73412 0.36532 0 0.46735 0.25078 0.29221 0.26054 0.37545 0.60619 -141.36 -0.33711 -0.26763 -0.0028735 -0.69038 -0.84714 -0.15862 -1.0514 -1.3511 -0.45185 -0.98411 -2.0048 -0.68319 -0.011873 -0.02158 -0.0029256 -0.02266 -6.2358 0.29907 0.40479 0.34722 0.48104 -0.12729 -0.11442 0.084713 -0.19933 0.15594
3.5195 0.50302 0.49698 0.6192 0.31613 0 0.37398 0.30698 0.39282 0.32508 0.45055 0.55519 -139.77 -0.36001 -0.38792 -0.031263 -0.76138 -1.0453 -0.18717 -1.1347 -1.6359 -0.48061 -1.0848 -2.2493 -0.70155 -0.010323 -0.020802 -0.0029229 -0.023057 -6.4612 0.36455 0.43178 0.37317 0.48408 -0.17045 -0.17734 0.069085 -0.26664 0.13876
3.5234 0.50723 0.51866 0.37565 0.31924 0 0.34207 0.47245 0.52351 0.47542 0.56463 0.44286 -138.11 -0.41285 -0.54425 -0.073879 -0.86099 -1.2915 -0.2221 -1.2482 -1.9581 -0.51806 -1.2246 -2.4844 -0.72084 -0.0088185 -0.020619 -0.0029468 -0.022605 -7.0202 0.49256 0.51502 0.42062 0.51568 -0.22484 -0.26641 0.044686 -0.36903 0.1069
3.5273 0.50839 0.52554 0.2703 0.36044 0 0.36407 0.6626 0.65867 0.69222 0.67627 0.36556 -136.37 -0.49404 -0.72294 -0.12554 -0.98578 -1.5722 -0.263 -1.3929 -2.3064 -0.56675 -1.404 -2.729 -0.74675 -0.0084442 -0.022225 -0.0028392 -0.022111 -7.8599 0.62748 0.60286 0.50493 0.56894 -0.28486 -0.37196 0.01387 -0.49721 0.062809
3.5313 0.5128 0.51828 0.39177 0.41035 0 0.40546 0.78168 0.75526 0.89011 0.72691 0.40372 -134.56 -0.60026 -0.90482 -0.17773 -1.1318 -1.869 -0.30894 -1.5719 -2.6704 -0.62861 -1.6244 -2.9999 -0.7866 -0.0094018 -0.026222 -0.0027597 -0.022701 -8.7476 0.7069 0.64289 0.61827 0.61439 -0.34425 -0.48041 -0.019587 -0.63688 0.011782
3.5352 0.51725 0.50708 0.55883 0.45053 0 0.43546 0.77852 0.78019 0.97879 0.68371 0.57921 -132.67 -0.7138 -1.058 -0.21482 -1.2833 -2.1431 -0.35373 -1.7746 -3.0288 -0.69591 -1.87 -3.2963 -0.8424 -0.011188 -0.032683 -0.0032128 -0.025174 -9.4422 0.69727 0.6238 0.73231 0.62252 -0.39478 -0.56952 -0.04806 -0.75855 -0.030842
3.5391 0.50984 0.49808 0.55155 0.48879 0 0.44727 0.66987 0.73759 0.93424 0.56909 0.84639 -130.73 -0.81538 -1.1745 -0.23321 -1.4223 -2.3735 -0.39067 -1.9752 -3.3606 -0.75588 -2.1096 -3.5913 -0.90253 -0.01312 -0.040909 -0.0045806 -0.02941 -9.842 0.61302 0.56876 0.8138 0.59142 -0.43357 -0.63364 -0.068357 -0.84981 -0.056643
3.543 0.48229 0.48554 0.38002 0.547 0 0.45298 0.52534 0.6685 0.8176 0.44551 1.1159 -128.72 -0.89436 -1.2502 -0.23181 -1.5373 -2.5475 -0.41507 -2.1562 -3.6472 -0.80048 -2.3228 -3.836 -0.95835 -0.014716 -0.049162 -0.0065997 -0.034242 -9.9946 0.508 0.50123 0.84349 0.54958 -0.45751 -0.67021 -0.078795 -0.90529 -0.061847
3.5469 0.44016 0.45898 0.26659 0.63184 0 0.46553 0.424 0.62022 0.72364 0.369 1.2926 -126.64 -0.94146 -1.2837 -0.21106 -1.6174 -2.6557 -0.42266 -2.2998 -3.8693 -0.82232 -2.4889 -3.9749 -1.0005 -0.015743 -0.054988 -0.008346 -0.037911 -9.987 0.44196 0.42996 0.82743 0.52791 -0.46378 -0.67836 -0.078243 -0.9223 -0.044393
3.5508 0.39924 0.4174 0.36767 0.71658 0 0.48789 0.40588 0.61182 0.70428 0.3549 1.3106 -124.49 -0.9387 -1.2694 -0.17249 -1.6378 -2.6747 -0.40411 -2.3652 -3.9727 -0.80631 -2.5614 -3.9679 -1.0082 -0.016082 -0.056306 -0.0088292 -0.038834 -9.8318 0.44216 0.36516 0.79153 0.52977 -0.44373 -0.65482 -0.063782 -0.89621 -0.0023842
3.5547 0.37153 0.37408 0.57364 0.75212 0 0.51418 0.45014 0.62556 0.73603 0.38282 1.1573 -122.26 -0.89703 -1.2243 -0.12867 -1.6046 -2.6265 -0.36523 -2.3492 -3.9531 -0.75893 -2.5392 -3.8061 -0.97763 -0.01564 -0.052573 -0.0077109 -0.036302 -9.4496 0.48714 0.33199 0.76021 0.53098 -0.40262 -0.61217 -0.039501 -0.84668 0.049127
3.5586 0.35549 0.34523 0.63038 0.69887 0 0.53193 0.49839 0.62825 0.75639 0.42449 0.88117 -119.97 -0.829 -1.1566 -0.085969 -1.5292 -2.5275 -0.31315 -2.2632 -3.8227 -0.68904 -2.4364 -3.5163 -0.91442 -0.01439 -0.045088 -0.0055467 -0.030808 -8.7499 0.52638 0.35121 0.73316 0.50819 -0.34768 -0.55747 -0.0084963 -0.78437 0.10094
3.5625 0.34003 0.33377 0.4385 0.55378 0 0.5194 0.50478 0.59848 0.72645 0.45946 0.5758 -117.63 -0.74332 -1.0696 -0.048245 -1.4193 -2.3858 -0.25305 -2.1155 -3.5888 -0.60277 -2.263 -3.1495 -0.82316 -0.012447 -0.036128 -0.0033801 -0.023889 -7.7225 0.52009 0.40493 0.68062 0.4616 -0.28479 -0.49473 0.02709 -0.71479 0.14735
3.5664 0.31669 0.32561 0.17279 0.35354 0 0.44881 0.46691 0.53392 0.65399 0.46802 0.34025 -115.25 -0.65021 -0.96508 -0.019179 -1.2843 -2.2079 -0.19124 -1.9171 -3.2604 -0.50736 -2.0319 -2.7596 -0.71054 -0.01008 -0.027581 -0.0020497 -0.017541 -6.4559 0.46464 0.43441 0.56703 0.40628 -0.22175 -0.42764 0.064738 -0.64212 0.18271
3.5703 0.28645 0.30327 0.078222 0.15558 0 0.30696 0.40881 0.43805 0.55922 0.42478 0.23061 -112.81 -0.56486 -0.8412 -0.0018732 -1.1398 -1.9953 -0.13715 -1.6922 -2.8602 -0.41405 -1.7708 -2.381 -0.59231 -0.0076064 -0.020125 -0.0017336 -0.01336 -5.0811 0.38291 0.38623 0.38789 0.34568 -0.17323 -0.36097 0.098819 -0.56661 0.2034
3.5742 0.25526 0.26306 0.18437 0.012339 0 0.1226 0.33933 0.30902 0.43194 0.31578 0.23068 -110.32 -0.49074 -0.70606 0.0085143 -0.99898 -1.7609 -0.091078 -1.4701 -2.4389 -0.32777 -1.5126 -2.0173 -0.48242 -0.0052678 -0.013426 -0.0019915 -0.011742 -3.7106 0.29418 0.2652 0.18715 0.26414 -0.14066 -0.29767 0.12578 -0.48749 0.21719
3.5781 0.22534 0.21833 0.27919 -0.047177 0 -0.030631 0.23967 0.1491 0.23988 0.16592 0.2625 -107.79 -0.42718 -0.56377 0.013937 -0.86485 -1.5077 -0.051649 -1.2595 -2.0127 -0.2494 -1.2671 -1.6472 -0.38519 -0.0031659 -0.0069423 -0.0021798 -0.011632 -2.4311 0.19909 0.13696 0.033702 0.15258 -0.12272 -0.23904 0.14339 -0.40486 0.22744
3.582 0.19328 0.18559 0.1758 -0.023589 0 -0.073556 0.10087 -0.014583 -0.012906 0.038944 0.23315 -105.24 -0.37229 -0.41901 0.016443 -0.7391 -1.2397 -0.016781 -1.0666 -1.595 -0.17898 -1.0413 -1.2455 -0.3032 -0.0013292 -0.0005755 -0.0019134 -0.011122 -1.336 0.096402 0.072494 -0.029154 0.03777 -0.1165 -0.18595 0.14992 -0.31953 0.23713
3.5859 0.15643 0.16821 -0.044816 0.057448 0 0.019218 -0.03327 -0.12741 -0.24612 -0.005303 0.089885 -102.68 -0.32127 -0.2809 0.018893 -0.62213 -0.96336 0.017766 -0.89624 -1.2006 -0.11593 -0.84079 -0.80801 -0.2381 0.00016259 0.0052781 -0.0012841 -0.0086903 -0.53221 0.0082853 0.087923 -0.018794 -0.025301 -0.1148 -0.13954 0.14204 -0.23509 0.24911
3.5898 0.11891 0.15407 -0.11216 0.15723 0 0.19007 -0.081396 -0.13934 -0.3446 0.037068 -0.14843 -100.1 -0.26609 -0.15817 0.024664 -0.5093 -0.69501 0.056025 -0.73871 -0.83164 -0.056137 -0.65519 -0.36511 -0.18065 0.0011435 0.010068 -0.00072013 -0.004292 -0.081061 -0.023937 0.13758 0.00045219 -0.00067396 -0.10476 -0.096334 0.124 -0.15839 0.26213
3.5938 0.088944 0.12881 0.11101 0.23798 0 0.33002 -0.0017671 -0.05178 -0.26026 0.10512 -0.40029 -97.489 -0.20484 -0.05091 0.03484 -0.39836 -0.44473 0.096891 -0.58586 -0.48658 0.0022778 -0.47599 0.025851 -0.12402 0.001504 0.013408 -0.00058784 0.00056015 0.085287 0.019783 0.16203 -0.029458 0.086204 -0.08252 -0.052551 0.10199 -0.091461 0.27372
3.5977 0.070235 0.090221 0.43177 0.27203 0 0.34996 0.14427 0.064694 -0.077946 0.12186 -0.56422 -94.862 -0.13748 0.041283 0.050078 -0.28906 -0.21995 0.13839 -0.4348 -0.16911 0.059581 -0.30056 0.30606 -0.065241 0.001405 0.015195 -0.00082518 0.003884 0.17802 0.10155 0.13821 -0.11407 0.15695 -0.04686 -0.0058004 0.080205 -0.034925 0.28244
3.6016 0.057411 0.049823 0.49828 0.24315 0 0.2357 0.22251 0.10863 0.033636 0.057733 -0.57287 -92.228 -0.065077 0.12004 0.07074 -0.1819 -0.027623 0.17756 -0.28389 0.11537 0.11548 -0.12783 0.44471 -0.002205 0.0013095 0.015629 -0.00092916 0.0047049 0.44613 0.14005 0.084411 -0.20801 0.1378 0.0018583 0.046237 0.063245 0.01159 0.28706
3.6055 0.041199 0.021136 0.17061 0.1462 0 0.047299 0.13981 0.021112 -0.041358 -0.049053 -0.43191 -89.591 0.006191 0.18773 0.096669 -0.082561 0.11366 0.20552 -0.14114 0.33398 0.16572 0.030606 0.45486 0.06261 0.0016945 0.015231 -0.00037915 0.0037403 1.005 0.076208 0.027053 -0.26006 0.0169 0.058787 0.10583 0.060401 0.051012 0.28743
3.6094 0.017702 0.0074063 -0.30863 -0.0065829 0 -0.12718 -0.06294 -0.16271 -0.26052 -0.13019 -0.2226 -86.945 0.069215 0.25012 0.1228 0.0057501 0.21761 0.22195 -0.01675 0.48837 0.20779 0.16393 0.38557 0.12086 0.0026372 0.014742 0.00082358 0.0027338 1.7283 -0.067371 -0.025499 -0.25726 -0.1466 0.11231 0.16624 0.068794 0.090004 0.28787
3.6133 -0.0085096 4.3659e-05 -0.53573 -0.17493 0 -0.22127 -0.23643 -0.3303 -0.45033 -0.14241 -0.061817 -84.277 0.11985 0.30518 0.14627 0.079056 0.28452 0.2273 0.080512 0.57206 0.23917 0.26233 0.29446 0.16694 0.0036842 0.014772 0.0020201 0.0030145 2.3042 -0.19445 -0.074687 -0.22753 -0.26447 0.15754 0.2222 0.08593 0.1286 0.28987
3.6172 -0.03058 -0.012615 -0.33554 -0.29335 0 -0.21216 -0.25204 -0.36993 -0.4492 -0.090615 -0.035393 -81.591 0.15446 0.34968 0.16439 0.13331 0.31441 0.22275 0.14272 0.58125 0.25767 0.31725 0.21674 0.1959 0.004211 0.015325 0.0023911 0.0045102 2.4354 -0.21226 -0.10922 -0.2038 -0.27512 0.19037 0.2683 0.10851 0.16536 0.29416
3.6211 -0.04735 -0.035693 0.077572 -0.30227 0 -0.11813 -0.115 -0.25279 -0.24247 -0.010196 -0.14177 -78.91 0.16609 0.3736 0.17264 0.15885 0.29983 0.21037 0.15415 0.50435 0.25862 0.31147 0.14933 0.19912 0.0039876 0.015623 0.0017097 0.0060009 2.0471 -0.11146 -0.10582 -0.18992 -0.17557 0.20454 0.29426 0.13038 0.19383 0.30015
3.625 -0.063855 -0.065074 0.31893 -0.19499 0 0.010361 0.045302 -0.055343 0.028133 0.060486 -0.28528 -76.26 0.15238 0.36548 0.16937 0.14824 0.23804 0.1956 0.11131 0.35697 0.24181 0.24376 0.059893 0.17588 0.0033918 0.014488 0.00063488 0.0062803 1.3489 0.023931 -0.058639 -0.16274 -0.020024 0.19835 0.29283 0.14206 0.20125 0.30206
3.6289 -0.083897 -0.091372 0.19761 -0.039856 0 0.10275 0.094781 0.095799 0.18486 0.090195 -0.33243 -73.644 0.11963 0.32915 0.15851 0.10704 0.14037 0.181 0.031186 0.17208 0.21346 0.13566 -0.084633 0.13628 0.0030129 0.01109 0.00018519 0.0051419 0.69835 0.086591 -0.0014202 -0.10383 0.1056 0.17684 0.2699 0.14196 0.18523 0.29591
3.6328 -0.10341 -0.10556 -0.13317 0.055477 0 0.095916 0.0077587 0.1143 0.15552 0.054822 -0.20143 -71.044 0.070936 0.26807 0.14256 0.038064 0.013277 0.16694 -0.076684 -0.033269 0.17711 -0.00060053 -0.28777 0.086239 0.0030204 0.005529 0.00081801 0.0033826 0.36128 0.033378 0.011577 -0.024098 0.12366 0.14213 0.22938 0.13017 0.14527 0.27973
3.6367 -0.11252 -0.1029 -0.357 0.023044 0 -0.023083 -0.12737 0.012167 0.017316 -0.04998 0.074007 -68.438 0.010273 0.18809 0.12443 -0.054099 -0.13456 0.1533 -0.20092 -0.24143 0.13687 -0.15079 -0.51136 0.032448 0.0029657 -0.0011237 0.0019819 0.0019824 0.3449 -0.085214 -0.045187 0.04471 0.01051 0.096926 0.1766 0.10806 0.083022 0.25241
3.6406 -0.10457 -0.085031 -0.29763 -0.10581 0 -0.18994 -0.20006 -0.11526 -0.082835 -0.18619 0.35502 -65.825 -0.053666 0.10633 0.10966 -0.15703 -0.27976 0.13864 -0.31756 -0.41821 0.10116 -0.28461 -0.69055 -0.011769 0.002268 -0.0072511 0.002604 0.0013238 0.42574 -0.17324 -0.13791 0.080068 -0.17504 0.046725 0.12357 0.081517 0.0075479 0.21529
3.6445 -0.082647 -0.059989 -0.051995 -0.21823 0 -0.28952 -0.16963 -0.16213 -0.052183 -0.27461 0.48195 -63.218 -0.10741 0.044941 0.10026 -0.24542 -0.39346 0.12345 -0.40565 -0.54799 0.075242 -0.38016 -0.76789 -0.040157 0.00090213 -0.011239 0.0020687 0.0011229 0.34705 -0.16705 -0.19607 0.086494 -0.31249 0.0029999 0.083297 0.061595 -0.05743 0.18024
3.6484 -0.056997 -0.038553 0.13787 -0.20948 0 -0.23436 -0.077828 -0.086935 0.083572 -0.24235 0.37915 -60.633 -0.14418 0.012176 0.095579 -0.30649 -0.46276 0.10968 -0.45746 -0.62437 0.060137 -0.4297 -0.72555 -0.051936 -0.00044991 -0.011934 0.00075255 0.00096569 0.029454 -0.076747 -0.17073 0.083552 -0.29542 -0.027639 0.060312 0.05282 -0.10064 0.15365
3.6523 -0.035968 -0.027058 0.11647 -0.07144 0 -0.039232 0.0080302 0.062758 0.21551 -0.087501 0.10843 -58.072 -0.15874 0.012903 0.0946 -0.33056 -0.47889 0.099509 -0.46797 -0.64248 0.056021 -0.4284 -0.5953 -0.04733 -0.00098057 -0.009043 -0.00038174 0.00079398 -0.36948 0.033517 -0.075205 0.080434 -0.11571 -0.039814 0.05748 0.058016 -0.11408 0.14012
3.6563 -0.019558 -0.021688 -0.066107 0.09839 0 0.17578 0.051225 0.18822 0.24207 0.10215 -0.16839 -55.521 -0.14394 0.051493 0.095293 -0.30502 -0.43129 0.096945 -0.43118 -0.59392 0.06244 -0.37048 -0.4399 -0.027396 -0.00049089 -0.0034744 -0.00069098 0.00086943 -0.58885 0.098473 0.027833 0.066911 0.1168 -0.025832 0.077862 0.079824 -0.088338 0.14504
3.6602 -0.0012664 -0.010663 -0.22398 0.1772 0 0.26829 0.054012 0.20888 0.13901 0.20836 -0.29459 -52.966 -0.10055 0.11581 0.093745 -0.23206 -0.33151 0.10613 -0.35645 -0.48448 0.074205 -0.26846 -0.31829 1.8084e-05 0.00047435 0.0027013 -0.00034828 0.0013604 -0.47871 0.09209 0.07829 0.029803 0.24962 0.015316 0.11681 0.11257 -0.028158 0.16587
3.6641 0.024354 0.015497 -0.20258 0.11711 0 0.18161 0.033421 0.11464 -0.034743 0.17659 -0.21973 -50.405 -0.045962 0.18196 0.089159 -0.14138 -0.21758 0.12258 -0.27103 -0.34802 0.085403 -0.15473 -0.2567 0.025685 0.0011979 0.0070256 4.8916e-06 0.0020647 -0.12318 0.033096 0.062635 -0.025362 0.20499 0.067336 0.1613 0.1442 0.042208 0.18973
3.668 0.055857 0.054186 0.0010659 -0.020463 0 -0.010223 0.0056325 -0.03106 -0.18407 0.060665 -0.02707 -47.84 0.0093763 0.23809 0.081857 -0.050085 -0.10948 0.14243 -0.18947 -0.20301 0.093848 -0.046316 -0.24319 0.045327 0.001428 0.007978 -3.6166e-06 0.0025661 0.21768 -0.034981 0.016097 -0.072964 0.040425 0.11968 0.20461 0.16804 0.10958 0.20946
3.6719 0.085626 0.091375 0.24467 -0.12057 0 -0.15872 -0.0095484 -0.13508 -0.23652 -0.025597 0.13125 -45.27 0.054564 0.27354 0.072609 0.024468 -0.026359 0.16103 -0.12592 -0.068777 0.097969 0.040291 -0.24597 0.055325 0.0014201 0.0059693 -0.00016195 0.0026256 0.28913 -0.068924 -0.011019 -0.088061 -0.10174 0.16115 0.2402 0.17801 0.16117 0.21832
3.6758 0.10575 0.11336 0.3551 -0.10593 0 -0.15221 0.012068 -0.1342 -0.17783 -0.0069614 0.14352 -42.687 0.067937 0.27163 0.063709 0.050223 -0.00085133 0.16743 -0.10643 0.015715 0.096796 0.074988 -0.24069 0.049954 0.0014355 0.0030604 -6.8341e-05 0.0023866 0.00035847 -0.044695 0.0093523 -0.066854 -0.1115 0.16883 0.25606 0.16405 0.17501 0.20587
3.6797 0.1139 0.11887 0.26505 0.014021 0 0.0069188 0.079428 -0.032319 -0.051368 0.094618 0.012946 -40.085 0.046681 0.24118 0.057294 0.026677 -0.027512 0.157 -0.13036 0.036019 0.093845 0.058948 -0.22784 0.033336 0.0013631 0.0013984 0.00028048 0.0022009 -0.54705 0.032262 0.068658 -0.026027 0.0073215 0.14027 0.25154 0.13351 0.1547 0.17855
3.6836 0.11497 0.11976 0.070711 0.16644 0 0.21528 0.16575 0.10662 0.071818 0.19091 -0.15436 -37.462 -0.0016144 0.19315 0.053219 -0.032858 -0.090968 0.1322 -0.18753 -0.0031331 0.090882 0.0038906 -0.23051 0.0097086 0.00093279 0.0015413 0.00041112 0.0022766 -1.153 0.12815 0.1335 0.015948 0.15646 0.084608 0.23044 0.095817 0.11115 0.14528
3.6875 0.11782 0.12942 -0.043287 0.27631 0 0.35159 0.21944 0.20319 0.13479 0.2118 -0.23368 -34.822 -0.069671 0.13523 0.050975 -0.11668 -0.17948 0.096194 -0.2694 -0.096879 0.088485 -0.080686 -0.2773 -0.017992 0.0002167 0.0020976 -9.5814e-05 0.0024822 -1.6445 0.19742 0.16974 0.054062 0.23446 0.010843 0.19606 0.058562 0.053138 0.11298
3.6914 0.12926 0.15036 0.035941 0.30963 0 0.35892 0.20631 0.21407 0.12617 0.16176 -0.17039 -32.164 -0.14651 0.076457 0.049466 -0.20817 -0.27802 0.054409 -0.36418 -0.23694 0.086526 -0.1819 -0.38381 -0.046378 -0.00028819 0.0010236 -0.0010736 0.0024429 -1.9493 0.20999 0.16335 0.093788 0.21319 -0.067389 0.15309 0.031643 -0.0077314 0.090412
3.6953 0.14908 0.17298 0.23991 0.27498 0 0.26715 0.14359 0.15624 0.082985 0.10256 -0.0070573 -29.481 -0.20748 0.028065 0.046204 -0.27563 -0.36364 0.020734 -0.44814 -0.39927 0.080873 -0.27502 -0.54424 -0.071016 -0.00021559 -0.0025661 -0.0018584 0.0017997 -2.0999 0.17185 0.12807 0.13682 0.1407 -0.1198 0.1126 0.029984 -0.051994 0.088388
3.6992 0.16951 0.1858 0.37414 0.20153 0 0.15333 0.088741 0.088932 0.062678 0.090187 0.16313 -26.769 -0.24329 -0.011362 0.041049 -0.31247 -0.43283 0.00084481 -0.51137 -0.55574 0.068253 -0.34923 -0.73587 -0.092075 9.2695e-05 -0.0076794 -0.0019387 0.00042238 -2.1973 0.12131 0.096691 0.17413 0.086172 -0.13798 0.081747 0.047613 -0.077584 0.099258
3.7031 0.18034 0.1864 0.30582 0.12179 0 0.082948 0.091578 0.068555 0.10287 0.13073 0.27004 -24.032 -0.2522 -0.044242 0.034758 -0.32012 -0.4882 -0.0046545 -0.5521 -0.69831 0.046845 -0.4031 -0.93066 -0.11039 -0.00023585 -0.012388 -0.0014787 -0.0015264 -2.3601 0.10154 0.099584 0.19453 0.087019 -0.1207 0.062875 0.07931 -0.086118 0.11725
3.707 0.17674 0.18214 0.10558 0.06588 0 0.077882 0.15501 0.11093 0.19715 0.18956 0.30627 -21.276 -0.23535 -0.073628 0.028382 -0.30336 -0.53424 0.0029881 -0.57111 -0.82216 0.015562 -0.4378 -1.106 -0.12713 -0.0016965 -0.015443 -0.0011579 -0.0036616 -2.668 0.13017 0.14331 0.19842 0.13779 -0.070143 0.056949 0.11836 -0.080994 0.1359
3.7109 0.16385 0.18144 -0.012507 0.056056 0 0.12262 0.2386 0.18768 0.3033 0.23154 0.30977 -18.501 -0.19877 -0.10517 0.0245 -0.27568 -0.58164 0.018142 -0.5735 -0.92668 -0.026624 -0.45949 -1.2502 -0.14478 -0.0036995 -0.017054 -0.0014877 -0.0055411 -3.1123 0.19003 0.20508 0.20067 0.211 0.0057522 0.063444 0.15076 -0.070279 0.1433
3.7148 0.15352 0.18536 0.090168 0.095789 0 0.18852 0.29504 0.25527 0.3754 0.24727 0.31821 -15.696 -0.16524 -0.14327 0.02451 -0.26353 -0.64223 0.026026 -0.5782 -1.0282 -0.072657 -0.48579 -1.3621 -0.16585 -0.0049299 -0.018248 -0.0023149 -0.0068775 -3.5871 0.24612 0.24915 0.21886 0.27811 0.078526 0.071363 0.16173 -0.067924 0.13304
3.7188 0.15523 0.18781 0.32127 0.16405 0 0.25036 0.30255 0.28936 0.39411 0.24629 0.34083 -12.852 -0.14691 -0.18705 0.026692 -0.27621 -0.71562 0.020177 -0.59492 -1.1358 -0.11619 -0.52409 -1.4475 -0.19031 -0.0045598 -0.019659 -0.0030027 -0.0076897 -3.9461 0.27227 0.25341 0.25818 0.31619 0.13268 0.072722 0.1505 -0.078261 0.10942
3.7227 0.16865 0.18313 0.4408 0.22666 0 0.288 0.26972 0.29572 0.37387 0.23641 0.36658 -9.9679 -0.14998 -0.2353 0.028996 -0.3174 -0.79922 -0.0023528 -0.62826 -1.2518 -0.15306 -0.57707 -1.5139 -0.21774 -0.0031323 -0.021007 -0.0030741 -0.0082588 -4.0953 0.26566 0.22432 0.30684 0.31048 0.15967 0.062768 0.11825 -0.10283 0.076575
3.7266 0.18475 0.17233 0.30992 0.25863 0 0.28439 0.22085 0.29322 0.3456 0.21648 0.38764 -7.0538 -0.1787 -0.28604 0.028603 -0.38778 -0.88804 -0.042904 -0.68094 -1.376 -0.17916 -0.64529 -1.5643 -0.24731 -0.0021643 -0.021657 -0.0026502 -0.0088634 -4.0494 0.24133 0.18836 0.34479 0.26223 0.15301 0.037394 0.068565 -0.14158 0.040337
3.7305 0.19398 0.16195 0.043906 0.25796 0 0.23203 0.18118 0.29009 0.33141 0.18663 0.40739 -4.1212 -0.23317 -0.33362 0.017436 -0.47924 -0.96416 -0.098143 -0.74945 -1.4902 -0.1873 -0.72046 -1.5934 -0.27597 -0.0027816 -0.021453 -0.0022728 -0.0094882 -3.9015 0.21632 0.16904 0.35708 0.19401 0.10647 -0.0067665 0.014505 -0.1898 0.014117
3.7344 0.19368 0.15759 -0.10222 0.23935 0 0.14505 0.1681 0.27814 0.33035 0.15734 0.42608 -1.1729 -0.29041 -0.3738 -0.0040602 -0.56509 -1.0164 -0.15171 -0.8131 -1.5729 -0.18434 -0.78444 -1.5869 -0.30075 -0.0046896 -0.02083 -0.0023448 -0.0097887 -3.7307 0.19843 0.17022 0.34173 0.13941 0.04576 -0.054784 -0.027711 -0.23436 0.0010477
3.7383 0.18738 0.15887 -0.00043464 0.21748 0 0.061506 0.18339 0.24828 0.32313 0.14318 0.42643 1.7949 -0.33932 -0.40331 -0.034348 -0.63299 -1.0383 -0.19623 -0.86029 -1.6103 -0.17297 -0.82725 -1.5282 -0.3198 -0.0064543 -0.020132 -0.0027668 -0.0093974 -3.5364 0.18597 0.17838 0.30798 0.12098 -0.017721 -0.097807 -0.05228 -0.269 0.0003179
3.7422 0.17787 0.15985 0.21781 0.19743 0 0.025213 0.20805 0.2071 0.28975 0.14784 0.38199 4.7844 -0.36991 -0.4188 -0.070747 -0.67227 -1.0252 -0.22545 -0.88044 -1.5914 -0.15583 -0.8402 -1.409 -0.33141 -0.0067703 -0.018999 -0.0030867 -0.0083144 -3.2551 0.17413 0.1778 0.26807 0.13619 -0.073227 -0.12727 -0.055484 -0.28829 0.0098335
3.7461 0.16264 0.15367 0.30801 0.17737 0 0.055235 0.21124 0.17359 0.2262 0.15806 0.28398 7.7924 -0.36707 -0.41253 -0.10709 -0.66635 -0.96777 -0.2303 -0.85561 -1.4967 -0.13565 -0.80832 -1.237 -0.33199 -0.0054718 -0.016601 -0.0029462 -0.0069897 -2.8365 0.16001 0.16286 0.22827 0.1642 -0.10498 -0.12868 -0.033705 -0.28343 0.02475
3.75 0.13748 0.13706 0.17748 0.15355 0 0.12694 0.17505 0.15819 0.14785 0.15386 0.15898 10.817 -0.32676 -0.37818 -0.13125 -0.61246 -0.87005 -0.21032 -0.78048 -1.3328 -0.11422 -0.72912 -1.0354 -0.31924 -0.0034207 -0.012544 -0.0023656 -0.0059624 -2.297 0.14285 0.13857 0.18514 0.1838 -0.10341 -0.095063 0.0030952 -0.25243 0.035382
3.7539 0.10453 0.11217 -0.022094 0.11999 0 0.1843 0.11425 0.14759 0.07761 0.1247 0.055484 13.861 -0.26146 -0.31949 -0.13904 -0.5258 -0.74714 -0.17415 -0.67073 -1.1286 -0.090925 -0.6172 -0.83222 -0.29496 -0.0015828 -0.0074763 -0.0016501 -0.0053573 -1.7045 0.12173 0.1131 0.13007 0.18345 -0.075705 -0.036821 0.042196 -0.20313 0.038814
3.7578 0.074639 0.085421 -0.071714 0.068987 0 0.17896 0.06651 0.11524 0.028047 0.077044 0.0077391 16.933 -0.17835 -0.23827 -0.1285 -0.41429 -0.60677 -0.12587 -0.53552 -0.8991 -0.064905 -0.48015 -0.64611 -0.25944 -0.0003159 -0.002715 -0.001091 -0.004722 -1.1236 0.094535 0.091618 0.060087 0.15839 -0.026253 0.039106 0.077021 -0.13965 0.034666
3.7617 0.059241 0.063893 0.071017 0.00186 0 0.10736 0.056721 0.049823 -0.0072111 0.029077 0.0079822 20.027 -0.085758 -0.13777 -0.099133 -0.28706 -0.45742 -0.069858 -0.38579 -0.66028 -0.035247 -0.32684 -0.47968 -0.21335 0.00053564 0.0007596 -0.00077255 -0.003401 -0.58714 0.05994 0.075283 -0.013736 0.10772 0.038988 0.12413 0.10164 -0.066818 0.023692
3.7656 0.058681 0.050615 0.2329 -0.057777 0 0.014911 0.071091 -0.027369 -0.044879 -0.00054617 0.012109 23.127 0.00041445 -0.026807 -0.052564 -0.16069 -0.31568 -0.012037 -0.24364 -0.43898 -0.00089815 -0.174 -0.32488 -0.15707 0.0011087 0.0029669 -0.00060244 -0.0011501 -0.11174 0.020664 0.062544 -0.06979 0.040478 0.10732 0.19982 0.10708 0.0063022 0.0095917
3.7695 0.059193 0.041189 0.22602 -0.069987 0 -0.038731 0.07062 -0.077161 -0.093526 -0.0025684 -0.025093 26.213 0.069148 0.074822 -0.0048573 -0.051134 -0.19439 0.041555 -0.12584 -0.24736 0.0339 -0.038846 -0.17633 -0.09854 0.0013025 0.0046651 -0.00044483 0.0015464 0.28132 -0.015559 0.049755 -0.091448 -0.01934 0.16262 0.25494 0.099514 0.070296 -0.0019041
3.7734 0.043409 0.025444 0.053933 -0.011993 0 -0.026873 0.031846 -0.078045 -0.14303 0.017034 -0.11332 29.285 0.11674 0.15724 0.035973 0.035302 -0.098908 0.088002 -0.037601 -0.088967 0.065969 0.071256 -0.041318 -0.042158 0.0010875 0.0065286 -0.0002025 0.0037491 0.58189 -0.039851 0.031615 -0.082176 -0.045352 0.19806 0.28744 0.082749 0.12131 -0.0095718
3.7773 0.0054552 -0.0052015 -0.10771 0.086664 0 0.022684 -0.029484 -0.048212 -0.17332 0.03668 -0.21704 32.362 0.14065 0.21285 0.063696 0.094 -0.03313 0.12452 0.018017 0.033339 0.092599 0.15068 0.062409 0.0082345 0.00082807 0.0086063 0.00017048 0.00472 0.82648 -0.049462 0.0033404 -0.065163 -0.034868 0.20877 0.29696 0.059863 0.15643 -0.013007
3.7813 -0.043924 -0.049661 -0.1214 0.14835 0 0.049587 -0.078403 -0.03089 -0.17448 0.027858 -0.27952 35.464 0.13725 0.23163 0.070417 0.11862 -0.0026359 0.14627 0.037596 0.11401 0.10988 0.19143 0.11949 0.047049 0.0010785 0.010489 0.00065528 0.0044432 1.0969 -0.05267 -0.036255 -0.065538 -0.02063 0.18856 0.28436 0.03427 0.1715 -0.012627
3.7852 -0.0877 -0.096162 -0.038576 0.10174 0 0.0086098 -0.10118 -0.055721 -0.15773 -0.026882 -0.26321 38.586 0.10937 0.21359 0.053801 0.11094 -0.0042585 0.14786 0.028855 0.15153 0.1163 0.19417 0.12974 0.069403 0.0019975 0.011845 0.0011422 0.003624 1.46 -0.065347 -0.08351 -0.090478 -0.047029 0.14124 0.25957 0.009822 0.16623 -0.01088
3.7891 -0.1185 -0.13104 -0.020883 -0.054848 0 -0.095154 -0.11883 -0.11324 -0.14524 -0.11686 -0.17811 41.697 0.070475 0.1789 0.025355 0.087857 -0.020414 0.13426 0.010322 0.16081 0.1178 0.17838 0.11024 0.080341 0.0030721 0.012708 0.0014621 0.0031951 1.9014 -0.099469 -0.13141 -0.12563 -0.12663 0.085251 0.23441 -0.012024 0.1497 -0.0087757
3.793 -0.14443 -0.15062 -0.1354 -0.24121 0 -0.21053 -0.15766 -0.16674 -0.14896 -0.20352 -0.078024 44.765 0.027736 0.13852 -0.0084141 0.058019 -0.042315 0.10861 -0.009254 0.14831 0.11829 0.15472 0.085074 0.083055 0.0035588 0.013308 0.0015072 0.0037137 2.3258 -0.15205 -0.17211 -0.15052 -0.22018 0.03132 0.21365 -0.030057 0.12647 -0.0055121
3.7969 -0.17902 -0.16509 -0.2716 -0.35252 0 -0.27877 -0.21244 -0.18862 -0.16129 -0.24425 -0.025729 47.78 -0.011382 0.10369 -0.040627 0.030266 -0.061095 0.075141 -0.021545 0.12148 0.12198 0.13449 0.071604 0.081467 0.0032405 0.013761 0.0013429 0.0050622 2.6361 -0.20498 -0.1994 -0.15715 -0.2659 -0.0097109 0.20112 -0.042977 0.10139 0.00019507
3.8008 -0.2256 -0.18973 -0.27719 -0.33997 0 -0.27567 -0.24796 -0.18466 -0.16747 -0.22505 -0.049843 50.763 -0.031922 0.094022 -0.058764 0.020185 -0.061203 0.044176 -0.01265 0.094651 0.13732 0.13959 0.074143 0.083819 0.002691 0.014011 0.0011805 0.0066219 2.8194 -0.2379 -0.21196 -0.1541 -0.23491 -0.016913 0.20185 -0.046005 0.083655 0.013021
3.8047 -0.2724 -0.23114 -0.14837 -0.24483 0 -0.22681 -0.2402 -0.18372 -0.16509 -0.17528 -0.12478 53.736 -0.028194 0.11193 -0.059319 0.032103 -0.038109 0.028232 0.018393 0.086618 0.1655 0.17788 0.088759 0.097113 0.0027252 0.01402 0.0012078 0.0077551 2.9592 -0.2446 -0.21728 -0.15514 -0.16108 0.0095666 0.21226 -0.037689 0.079354 0.034361
3.8086 -0.30396 -0.28127 -0.047026 -0.15958 0 -0.18781 -0.21009 -0.20676 -0.16765 -0.14979 -0.19076 56.703 -0.0019239 0.15121 -0.044927 0.062839 0.0062535 0.031406 0.068115 0.10511 0.20386 0.24607 0.11365 0.12247 0.0035794 0.013915 0.0014432 0.0082492 3.1705 -0.23902 -0.23144 -0.16676 -0.11614 0.061149 0.22969 -0.018737 0.089524 0.062687
3.8125 -0.31755 -0.32515 -0.12286 -0.15523 0 -0.20597 -0.20884 -0.24857 -0.18734 -0.19037 -0.20093 59.645 0.044756 0.20645 -0.018175 0.10934 0.070516 0.055847 0.13399 0.15556 0.25001 0.34051 0.15598 0.16014 0.0046687 0.013922 0.0017669 0.0084243 3.526 -0.24545 -0.27053 -0.18713 -0.15313 0.13012 0.25275 0.0098382 0.11472 0.096222
3.8164 -0.32767 -0.35466 -0.34634 -0.23813 0 -0.29013 -0.26777 -0.28951 -0.21829 -0.29609 -0.15901 62.535 0.10801 0.26988 0.016909 0.16691 0.15284 0.10285 0.2128 0.24379 0.3004 0.455 0.23043 0.20956 0.0051763 0.014243 0.0020944 0.0088492 4.0349 -0.28092 -0.33703 -0.21386 -0.26855 0.20533 0.28043 0.046112 0.15518 0.13199
3.8203 -0.35326 -0.37518 -0.54247 -0.36267 0 -0.40681 -0.3662 -0.32071 -0.2428 -0.42438 -0.11653 65.361 0.17529 0.32745 0.051126 0.22542 0.24985 0.16636 0.29839 0.37266 0.34825 0.57308 0.35171 0.26607 0.0048842 0.015057 0.0024908 0.0098924 4.67 -0.3434 -0.4136 -0.24856 -0.41126 0.26432 0.31236 0.082384 0.20786 0.16277
3.8242 -0.39986 -0.39946 -0.58016 -0.47331 0 -0.50332 -0.45138 -0.35291 -0.25675 -0.52042 -0.13197 68.126 0.23398 0.37496 0.078627 0.27874 0.35412 0.23019 0.38415 0.52292 0.39116 0.68152 0.52671 0.32204 0.0044323 0.016611 0.0030825 0.011453 5.393 -0.41375 -0.47349 -0.29348 -0.52202 0.30079 0.34643 0.11116 0.26317 0.18592
3.8281 -0.4544 -0.4357 -0.49819 -0.53493 0 -0.5415 -0.48807 -0.39993 -0.28415 -0.55211 -0.2266 70.836 0.27929 0.41302 0.097653 0.32619 0.46462 0.28704 0.46843 0.68866 0.4293 0.77706 0.75023 0.37472 0.0047852 0.019145 0.0038547 0.013067 6.155 -0.46856 -0.50127 -0.34751 -0.5677 0.31428 0.38138 0.12911 0.31695 0.20097
3.832 -0.49821 -0.48162 -0.4353 -0.53863 0 -0.52052 -0.48625 -0.4581 -0.35816 -0.52732 -0.37345 73.481 0.30807 0.44366 0.10737 0.36835 0.58088 0.33074 0.55031 0.86494 0.46351 0.85863 1.0055 0.42204 0.0064387 0.022595 0.0045716 0.014287 6.9003 -0.49472 -0.50515 -0.40881 -0.5505 0.3067 0.41574 0.13393 0.36555 0.20822
3.8359 -0.52542 -0.52915 -0.46554 -0.499 0 -0.47472 -0.48349 -0.50809 -0.4827 -0.48483 -0.52385 76.047 0.3175 0.47303 0.10741 0.40918 0.70525 0.35269 0.63022 1.0503 0.4966 0.92939 1.269 0.46212 0.0090677 0.02637 0.0049402 0.015008 7.5983 -0.49766 -0.50843 -0.47972 -0.49936 0.28433 0.44624 0.12299 0.40382 0.20906
3.8398 -0.54801 -0.57305 -0.53876 -0.45452 0 -0.44959 -0.50787 -0.53876 -0.61551 -0.46811 -0.64259 78.522 0.31877 0.51075 0.10339 0.45707 0.83925 0.35819 0.71227 1.2475 0.53334 1.0049 1.5184 0.49863 0.011832 0.029559 0.0048822 0.01549 8.278 -0.49956 -0.52897 -0.56326 -0.45692 0.26498 0.47072 0.1042 0.43363 0.20888
3.8438 -0.58247 -0.61409 -0.58094 -0.45909 0 -0.47422 -0.5609 -0.56511 -0.69768 -0.49959 -0.72038 80.907 0.32196 0.55948 0.099372 0.51534 0.98255 0.35668 0.79962 1.4593 0.57504 1.0939 1.7415 0.53534 0.013978 0.031528 0.0046428 0.016118 9.0082 -0.52714 -0.56766 -0.65176 -0.46435 0.25673 0.49054 0.085038 0.46033 0.21003
3.8477 -0.63171 -0.65455 -0.60729 -0.55083 0 -0.54926 -0.62943 -0.61624 -0.707 -0.57152 -0.76092 83.208 0.33344 0.62058 0.097734 0.58589 1.1353 0.35457 0.89473 1.6878 0.62223 1.2016 1.9414 0.57472 0.015235 0.032408 0.0046136 0.017148 9.8218 -0.59412 -0.6162 -0.72322 -0.54176 0.26342 0.50754 0.070096 0.4882 0.21338
3.8516 -0.6814 -0.69296 -0.6936 -0.71396 0 -0.65483 -0.70262 -0.70275 -0.68343 -0.65753 -0.76687 85.422 0.3595 0.69451 0.1007 0.66989 1.2975 0.35885 1.0002 1.9347 0.67489 1.3319 2.1334 0.61924 0.015828 0.033029 0.0050273 0.018626 10.657 -0.68914 -0.67131 -0.75722 -0.67276 0.28735 0.5245 0.063877 0.52233 0.21922
3.8555 -0.71524 -0.72505 -0.8433 -0.87364 0 -0.76604 -0.77361 -0.79867 -0.69713 -0.73496 -0.74459 87.538 0.41004 0.7823 0.11237 0.76809 1.4692 0.38209 1.1215 2.1987 0.73243 1.4875 2.3348 0.67343 0.016243 0.034318 0.0057984 0.020471 11.392 -0.78042 -0.73517 -0.75912 -0.80953 0.32882 0.55077 0.072977 0.5743 0.22682
3.8594 -0.73362 -0.75022 -0.93551 -0.94351 0 -0.861 -0.83288 -0.86055 -0.78534 -0.79941 -0.71907 89.543 0.47495 0.87728 0.13091 0.87095 1.6437 0.42029 1.2524 2.4626 0.79148 1.6509 2.553 0.73458 0.016946 0.036699 0.006642 0.022545 11.958 -0.83815 -0.8012 -0.7641 -0.9022 0.37572 0.58959 0.091131 0.64146 0.23495
3.8633 -0.75569 -0.776 -0.84934 -0.89351 0 -0.91978 -0.87168 -0.86711 -0.91718 -0.85955 -0.73251 91.433 0.54921 0.97817 0.15611 0.97439 1.8172 0.47051 1.3894 2.7177 0.85119 1.8146 2.7821 0.80175 0.018177 0.039952 0.0073359 0.024657 12.417 -0.85852 -0.84646 -0.8086 -0.93144 0.42421 0.64183 0.1154 0.72131 0.24417
3.8672 -0.80111 -0.81406 -0.63236 -0.77734 0 -0.92673 -0.89384 -0.83962 -1.0208 -0.91881 -0.81571 93.207 0.62744 1.0837 0.18752 1.0744 1.9859 0.52895 1.5285 2.956 0.91084 1.9717 3.0074 0.87376 0.019842 0.043503 0.0078809 0.026611 12.907 -0.86744 -0.84869 -0.8932 -0.91707 0.47119 0.70692 0.14277 0.81012 0.2553
3.8711 -0.86883 -0.8703 -0.49839 -0.69151 0 -0.884 -0.91606 -0.82161 -1.0475 -0.96464 -0.95521 94.865 0.70126 1.1925 0.22487 1.1648 2.1424 0.58904 1.6621 3.1657 0.9696 2.1127 3.2148 0.94915 0.02159 0.046791 0.0084422 0.028367 13.514 -0.89737 -0.81563 -0.97742 -0.89739 0.51363 0.78224 0.16916 0.90021 0.2707
3.875 -0.93466 -0.93732 -0.62084 -0.70232 0 -0.82557 -0.94914 -0.8395 -1.0131 -0.97936 -1.0911 96.403 0.76112 1.2993 0.2643 1.2399 2.2793 0.64017 1.7798 3.3449 1.0257 2.2335 3.3963 1.0241 0.023066 0.049406 0.0091686 0.030176 14.185 -0.95677 -0.79215 -1.0179 -0.90088 0.5505 0.85506 0.19052 0.97687 0.29168
3.8789 -0.97103 -0.99655 -0.93473 -0.80556 0 -0.80922 -0.9821 -0.88485 -0.97922 -0.96258 -1.1563 97.811 0.80579 1.3982 0.30113 1.3003 2.3971 0.67883 1.8788 3.5031 1.0775 2.3389 3.5492 1.0956 0.024174 0.051092 0.010068 0.032451 14.786 -1.0217 -0.82752 -1.014 -0.93445 0.58159 0.91595 0.20628 1.0344 0.31539
3.8828 -0.97061 -1.0289 -1.1779 -0.94767 0 -0.87996 -0.9943 -0.9345 -0.99466 -0.93896 -1.1266 99.079 0.83412 1.4837 0.33168 1.3459 2.4956 0.70305 1.9571 3.644 1.1228 2.4301 3.6741 1.1611 0.025121 0.051821 0.011027 0.035347 15.231 -1.0591 -0.92822 -1.0101 -0.98943 0.60521 0.95923 0.21566 1.0695 0.33882
3.8867 -0.95119 -1.0267 -1.149 -1.0756 0 -1.0291 -0.98606 -0.98215 -1.0546 -0.93752 -1.0415 100.19 0.84577 1.5502 0.35212 1.3769 2.5753 0.71186 2.0136 3.7709 1.1597 2.5085 3.7743 1.218 0.026162 0.051916 0.011906 0.038423 15.545 -1.0596 -1.0441 -1.0486 -1.0494 0.61926 0.98024 0.21804 1.0805 0.35826
3.8906 -0.93823 -0.99877 -0.91362 -1.163 0 -1.1876 -0.98735 -1.0428 -1.1119 -0.96037 -0.97564 101.15 0.83813 1.5826 0.3525 1.3931 2.6352 0.7034 2.0448 3.8791 1.1819 2.5704 3.8584 1.2591 0.027297 0.052002 0.012619 0.040814 15.799 -1.0449 -1.1076 -1.1203 -1.0918 0.61538 0.9709 0.20974 1.0652 0.363
3.8945 -0.94317 -0.9658 -0.73328 -1.1992 0 -1.2672 -1.0242 -1.1239 -1.1253 -0.97561 -0.98724 101.95 0.82118 1.5893 0.33669 1.4046 2.6864 0.68837 2.0637 3.9659 1.1935 2.618 3.9378 1.2867 0.028239 0.052639 0.013139 0.041891 16.001 -1.0432 -1.0914 -1.1675 -1.0928 0.59709 0.94675 0.19321 1.0415 0.35215
3.8984 -0.95835 -0.94918 -0.79027 -1.1723 0 -1.2218 -1.0766 -1.197 -1.0951 -0.94783 -1.082 102.61 0.80009 1.5774 0.30859 1.416 2.7325 0.67235 2.0763 4.0258 1.1977 2.6509 4.018 1.303 0.028697 0.053903 0.013457 0.04183 16.074 -1.0567 -1.029 -1.1415 -1.0449 0.56858 0.91698 0.17023 1.0187 0.32783
3.9023 -0.97076 -0.95914 -1.0045 -1.079 0 -1.0787 -1.0848 -1.2099 -1.055 -0.87968 -1.2147 103.13 0.77952 1.5538 0.2725 1.4313 2.7757 0.6601 2.0875 4.0544 1.1978 2.6691 4.0888 1.31 0.028663 0.055276 0.013546 0.041474 15.944 -1.0588 -0.97684 -1.0559 -0.97189 0.5348 0.88948 0.14304 1.0044 0.29318
3.9063 -0.9774 -0.98899 -1.1379 -0.95055 0 -0.91538 -1.0121 -1.1329 -1.0338 -0.82128 -1.3192 103.54 0.7662 1.5296 0.2355 1.4551 2.817 0.65799 2.1026 4.0443 1.199 2.6723 4.125 1.3111 0.028386 0.056002 0.01334 0.041516 15.643 -1.0248 -0.95998 -0.97817 -0.91862 0.50457 0.87495 0.11556 1.0082 0.25439
3.9102 -0.98476 -1.0187 -1.0651 -0.85284 0 -0.80731 -0.90063 -0.99677 -1.0277 -0.8327 -1.3427 103.81 0.76815 1.5213 0.21064 1.4877 2.853 0.67077 2.1257 4.0007 1.2083 2.6662 4.0993 1.3127 0.028072 0.055586 0.012752 0.04178 15.299 -0.9633 -0.95574 -0.96603 -0.91517 0.49371 0.88226 0.096707 1.0355 0.22585
3.9141 -0.99429 -1.0258 -0.90808 -0.845 0 -0.78935 -0.85084 -0.87855 -1.0112 -0.93188 -1.2661 103.95 0.78249 1.5297 0.20064 1.5214 2.88 0.69224 2.1527 3.9463 1.2243 2.6593 4.0023 1.3172 0.027694 0.054012 0.011773 0.041384 15.019 -0.91481 -0.93051 -1.0139 -0.94934 0.50358 0.90364 0.089386 1.0751 0.21294
3.918 -0.99179 -0.99696 -0.88775 -0.92906 0 -0.85522 -0.92736 -0.84428 -0.97187 -1.0753 -1.1078 103.93 0.80594 1.5513 0.20536 1.5499 2.8939 0.71731 2.1795 3.8932 1.2438 2.6543 3.8531 1.3236 0.027148 0.051622 0.010603 0.039719 14.803 -0.91498 -0.88476 -1.0629 -0.98116 0.53259 0.93282 0.094329 1.119 0.2169
3.9219 -0.95463 -0.93256 -1.0583 -1.0419 0 -0.9756 -1.0832 -0.89793 -0.93058 -1.1867 -0.91722 103.76 0.83376 1.5801 0.22287 1.5659 2.8903 0.73983 2.2009 3.8524 1.2621 2.653 3.6921 1.3292 0.026543 0.048889 0.0096787 0.037291 14.551 -0.95872 -0.85338 -1.0609 -0.98665 0.57677 0.96214 0.11096 1.1578 0.23707
3.9258 -0.87079 -0.84218 -1.2228 -1.0989 0 -1.1045 -1.1835 -0.98071 -0.92386 -1.2033 -0.76057 103.46 0.85217 1.5965 0.2455 1.5514 2.8558 0.74443 2.202 3.8376 1.265 2.6513 3.5606 1.3231 0.026195 0.046337 0.0094638 0.03548 14.136 -0.99902 -0.85862 -1.0066 -0.97874 0.6223 0.97367 0.13495 1.1697 0.26767
3.9297 -0.7503 -0.736 -1.128 -1.0488 0 -1.1718 -1.1134 -1.016 -0.96053 -1.0997 -0.70075 103.06 0.84719 1.5798 0.25804 1.5023 2.7875 0.72309 2.1721 3.8303 1.2408 2.634 3.4776 1.2935 0.026183 0.044492 0.010044 0.035299 13.443 -0.97935 -0.86807 -0.93417 -0.97397 0.64742 0.9571 0.15316 1.1446 0.2914
3.9336 -0.61772 -0.62043 -0.73187 -0.89017 0 -1.0915 -0.86768 -0.95694 -0.99514 -0.88283 -0.7716 102.54 0.81438 1.5231 0.25425 1.4207 2.6834 0.67635 2.1065 3.8059 1.1866 2.5887 3.4277 1.2355 0.025948 0.043616 0.010847 0.036277 12.342 -0.86863 -0.80926 -0.86404 -0.94092 0.64378 0.91238 0.15911 1.0833 0.29994
3.9375 -0.49432 -0.50117 -0.26 -0.65056 0 -0.80935 -0.54059 -0.80095 -0.94956 -0.58194 -0.95338 101.91 0.75137 1.4228 0.23065 1.3083 2.5396 0.60576 2.0004 3.7403 1.1008 2.5042 3.3611 1.1453 0.024484 0.043232 0.01085 0.036571 10.707 -0.67305 -0.63464 -0.77873 -0.80232 0.60672 0.8406 0.14886 0.98731 0.28813
3.9414 -0.38845 -0.38867 0.0072799 -0.36619 0 -0.36554 -0.24155 -0.57695 -0.77376 -0.25498 -1.1614 101.17 0.6566 1.2757 0.18457 1.1677 2.3486 0.5148 1.847 3.5982 0.98212 2.3647 3.2076 1.0191 0.021134 0.041888 0.0092713 0.034301 8.5375 -0.42793 -0.37687 -0.65156 -0.51285 0.53282 0.74463 0.11879 0.8602 0.25118
3.9453 -0.3017 -0.29822 -0.0086339 -0.087997 0 0.088085 -0.03012 -0.33208 -0.49835 0.0067157 -1.2623 100.37 0.53862 1.0909 0.12139 1.0072 2.0965 0.41759 1.6394 3.3172 0.8381 2.1499 2.8985 0.85935 0.016276 0.037607 0.006266 0.028961 6.1015 -0.18827 -0.13988 -0.4899 -0.14245 0.43146 0.63753 0.072154 0.7178 0.19165
3.9492 -0.23993 -0.24234 -0.14462 0.10726 0 0.35446 0.07466 -0.12902 -0.23024 0.10706 -1.1266 99.523 0.42024 0.89855 0.057754 0.84301 1.8024 0.32974 1.4017 2.924 0.69026 1.8867 2.3956 0.68986 0.011177 0.028961 0.0029791 0.021692 3.9153 -0.021566 -0.029536 -0.33803 0.13498 0.33001 0.53655 0.024485 0.58234 0.12786
3.9531 -0.21347 -0.22214 -0.19558 0.14162 0 0.31167 0.054192 -0.034547 -0.083945 0.0070849 -0.70287 98.668 0.31236 0.7118 0.0012556 0.68146 1.4745 0.25752 1.1452 2.4331 0.54844 1.5886 1.7177 0.5225 0.0070253 0.016103 0.00077791 0.014334 2.4817 0.012025 -0.080848 -0.23311 0.1655 0.24158 0.4489 -0.016409 0.46343 0.068855
3.957 -0.22499 -0.22619 -0.12844 -0.0039177 0 0.00074497 -0.10353 -0.081572 -0.095013 -0.22824 -0.075063 97.797 0.22462 0.54244 -0.041674 0.52813 1.123 0.20542 0.88211 1.8655 0.42153 1.2713 0.94833 0.36879 0.0040448 0.0010612 0.00022675 0.0082177 1.9476 -0.10129 -0.23759 -0.1653 -0.049492 0.17759 0.38022 -0.043632 0.36877 0.022858
3.9609 -0.25954 -0.23868 -0.086874 -0.2486 0 -0.39091 -0.34661 -0.22532 -0.18458 -0.45194 0.5479 96.892 0.17195 0.40744 -0.062515 0.39157 0.76719 0.17844 0.63383 1.2614 0.32351 0.96245 0.21522 0.24866 0.0015557 -0.012918 0.00069001 0.0037586 1.975 -0.29743 -0.39313 -0.090577 -0.3367 0.15504 0.33808 -0.047034 0.30915 0.0023696
3.9648 -0.29057 -0.24925 -0.19896 -0.4458 0 -0.64462 -0.53394 -0.34444 -0.21099 -0.52443 0.92723 95.943 0.14908 0.30376 -0.067859 0.2734 0.43832 0.16529 0.42002 0.69807 0.2536 0.69221 -0.35667 0.16676 -0.001064 -0.022594 0.00095383 0.00093414 1.9736 -0.45177 -0.45607 0.015362 -0.47991 0.16526 0.3138 -0.032055 0.27424 0.0043605
3.9688 -0.29802 -0.25544 -0.40928 -0.48018 0 -0.64309 -0.51173 -0.31275 -0.076868 -0.4048 0.92956 94.95 0.14304 0.21996 -0.067474 0.17121 0.15034 0.1557 0.24304 0.2102 0.20388 0.46651 -0.69571 0.115 -0.0034879 -0.025953 0.00033308 -0.00017101 1.5295 -0.45373 -0.39653 0.12331 -0.38412 0.19101 0.29685 -0.0092037 0.25044 0.01882
3.9727 -0.28068 -0.2568 -0.52102 -0.34983 0 -0.42915 -0.2476 -0.099764 0.18894 -0.17158 0.61312 93.922 0.14526 0.14925 -0.067441 0.084521 -0.086664 0.14419 0.10437 -0.18016 0.17004 0.28869 -0.8094 0.088247 -0.0045696 -0.023005 -0.0007498 0.00054626 0.68831 -0.28888 -0.25264 0.17731 -0.13235 0.22039 0.28075 0.014436 0.22945 0.038912
3.9766 -0.2509 -0.24859 -0.40169 -0.16154 0 -0.15862 0.11 0.18631 0.44221 0.039755 0.19627 92.861 0.14598 0.084172 -0.074051 0.012824 -0.26378 0.12583 0.0035525 -0.4548 0.14726 0.15943 -0.7698 0.079808 -0.0034377 -0.015893 -0.0012505 0.0026527 -0.12757 -0.057642 -0.10264 0.15444 0.10221 0.24001 0.25883 0.031067 0.20274 0.056788
3.9805 -0.21859 -0.22299 -0.13054 -0.043881 0 0.009008 0.32844 0.36489 0.52465 0.12663 -0.078747 91.763 0.12937 0.017269 -0.094359 -0.04062 -0.36068 0.098351 -0.059396 -0.57953 0.13177 0.080662 -0.66776 0.079615 -0.00052346 -0.0081345 -0.00057244 0.0049681 -0.4752 0.094813 -0.020302 0.091506 0.19443 0.22645 0.22245 0.028852 0.16014 0.059526
3.9844 -0.1829 -0.17753 0.071244 -0.053905 0 0.0047618 0.27433 0.31768 0.38082 0.069297 -0.093417 90.623 0.098246 -0.048656 -0.12018 -0.081229 -0.40753 0.071066 -0.10461 -0.61746 0.12103 0.02678 -0.56395 0.078565 0.0024951 -0.0030626 0.00082548 0.0061687 -0.22141 0.085426 -0.034284 0.048526 0.13401 0.18705 0.17851 0.014546 0.11041 0.049968
3.9883 -0.13969 -0.1216 0.057318 -0.15038 0 -0.12413 0.020042 0.083437 0.10086 -0.079924 0.089982 89.452 0.057171 -0.10727 -0.1458 -0.1083 -0.41053 0.049547 -0.13448 -0.58459 0.11708 -0.0055334 -0.46482 0.076749 0.0038491 -0.0020788 0.0018666 0.0057484 0.39366 -0.04977 -0.11294 0.04863 -0.010017 0.12875 0.13289 -0.0067646 0.061179 0.03178
3.9922 -0.094457 -0.073593 -0.10369 -0.23993 0 -0.25898 -0.22431 -0.16945 -0.14402 -0.23867 0.29314 88.262 0.012052 -0.15143 -0.16557 -0.12069 -0.37502 0.038662 -0.14931 -0.49505 0.12213 -0.017368 -0.33452 0.075554 0.0029481 -0.0038288 0.0018767 0.0044034 0.96217 -0.19272 -0.18746 0.059507 -0.15963 0.060341 0.092059 -0.029585 0.02057 0.0095076
3.9961 -0.063654 -0.049844 -0.20847 -0.24534 0 -0.28814 -0.28796 -0.27317 -0.22347 -0.3322 0.34933 87.065 -0.025126 -0.16536 -0.17031 -0.11258 -0.29927 0.045608 -0.1407 -0.35411 0.1417 -1.2861e-05 -0.13098 0.08086 0.00071722 -0.0050836 0.0011592 0.0034297 1.1967 -0.23824 -0.20228 0.034214 -0.2602 -0.0015534 0.068597 -0.044831 0.0038296 -0.0082761
4 -0.061078 -0.054516 -0.13551 -0.14653 0 -0.17345 -0.16489 -0.18686 -0.13544 -0.3182 0.20087 85.858 -0.038867 -0.13637 -0.15683 -0.07851 -0.18347 0.068669 -0.0936 -0.16631 0.17701 0.060979 0.15773 0.10126 -0.0011766 -0.0029497 0.00058286 0.0036871 1.1036 -0.16699 -0.15628 -0.036538 -0.27533 -0.034705 0.074056 -0.04586 0.021676 -0.011745
4.0039 -0.083666 -0.078381 0.027011 0.015484 0 0.027813 0.010967 -0.017851 0.0027601 -0.20538 -0.087104 84.635 -0.02782 -0.070584 -0.13212 -0.020512 -0.03457 0.098826 -0.0062677 0.060931 0.22201 0.16565 0.49871 0.13669 -0.0014748 0.003125 0.00066524 0.0050759 0.96151 -0.045132 -0.099631 -0.11876 -0.19225 -0.036387 0.10537 -0.036386 0.067042 -0.001336
4.0078 -0.11284 -0.10625 0.076183 0.15643 0 0.19527 0.094253 0.072469 0.046416 -0.057946 -0.38345 83.39 0.0081203 0.028231 -0.10093 0.061038 0.14429 0.13066 0.12249 0.3248 0.27257 0.31431 0.8283 0.18616 3.3295e-05 0.011092 0.001129 0.0069044 1.1434 0.034918 -0.086672 -0.1792 -0.051187 -0.0063513 0.16015 -0.019636 0.13486 0.021678
4.0117 -0.13093 -0.12634 -0.083878 0.18241 0 0.21627 0.034579 -0.0052121 -0.073388 0.034452 -0.56906 82.127 0.067068 0.154 -0.068709 0.16456 0.34825 0.15858 0.29108 0.62051 0.32382 0.50437 1.0849 0.24722 0.0026715 0.01796 0.0013553 0.0086282 1.8819 0.018095 -0.12675 -0.22542 0.049313 0.052876 0.23416 0.00016217 0.21808 0.054666
4.0156 -0.13609 -0.1354 -0.32501 0.04159 0 0.056948 -0.11515 -0.2102 -0.30753 0.017983 -0.5946 80.85 0.14285 0.29253 -0.045394 0.28498 0.56137 0.17371 0.48949 0.92888 0.36533 0.72393 1.2392 0.31167 0.0054606 0.021954 0.0011762 0.010172 3.0955 -0.087475 -0.17922 -0.29391 0.014433 0.13273 0.31651 0.014405 0.30101 0.090448
4.0195 -0.14107 -0.13832 -0.4127 -0.22497 0 -0.21078 -0.26147 -0.41646 -0.52903 -0.078906 -0.4988 79.561 0.21536 0.41835 -0.031582 0.40048 0.75199 0.17965 0.67747 1.207 0.39464 0.93113 1.3039 0.36717 0.0076054 0.023384 0.0010958 0.011623 4.3851 -0.22552 -0.19736 -0.39915 -0.15503 0.20842 0.38872 0.020861 0.36854 0.11973
4.0234 -0.15885 -0.14477 -0.24766 -0.48087 0 -0.44891 -0.33197 -0.51084 -0.61925 -0.1659 -0.38199 78.257 0.275 0.51971 -0.024929 0.49819 0.90218 0.18026 0.83295 1.429 0.41268 1.1032 1.317 0.40881 0.0086846 0.02371 0.0016854 0.012803 5.2366 -0.32669 -0.17776 -0.50192 -0.33758 0.26946 0.44275 0.021106 0.41576 0.1395
4.0273 -0.19082 -0.16437 0.015941 -0.57055 0 -0.53911 -0.30084 -0.4651 -0.53932 -0.17398 -0.34159 76.932 0.314 0.58726 -0.022847 0.56692 0.99722 0.17903 0.93768 1.5729 0.42103 1.2215 1.3119 0.43329 0.0086621 0.023888 0.0028376 0.013307 5.332 -0.34453 -0.16581 -0.53584 -0.38167 0.30798 0.47259 0.017225 0.43948 0.14793
4.0313 -0.22867 -0.20142 0.10842 -0.43533 0 -0.45871 -0.19299 -0.33748 -0.34521 -0.1284 -0.40021 75.581 0.32162 0.6078 -0.021088 0.58962 1.0151 0.18088 0.9655 1.6053 0.42268 1.2586 1.2955 0.43692 0.0078417 0.023625 0.0037428 0.012962 4.7619 -0.28137 -0.21175 -0.46785 -0.24182 0.31434 0.47038 0.013147 0.43587 0.14337
4.0352 -0.26463 -0.25089 -0.088586 -0.17354 0 -0.29369 -0.080904 -0.2194 -0.14556 -0.13465 -0.47928 74.192 0.29364 0.57787 -0.014581 0.55646 0.95084 0.18913 0.90692 1.5153 0.42435 1.2043 1.2501 0.42345 0.006739 0.022078 0.0036688 0.01215 3.9717 -0.19248 -0.32055 -0.33198 -0.029668 0.28827 0.43728 0.014539 0.40812 0.12925
4.0391 -0.29731 -0.29933 -0.41531 0.021761 0 -0.17828 -0.058913 -0.17508 -0.035005 -0.27981 -0.45344 72.755 0.24513 0.51898 -0.0044556 0.4889 0.84134 0.19995 0.79971 1.3562 0.42886 1.0972 1.1557 0.40389 0.0058354 0.019092 0.0027311 0.011546 3.4657 -0.1573 -0.44361 -0.20362 0.077467 0.24592 0.38959 0.02084 0.36787 0.11257
4.043 -0.3277 -0.33256 -0.58539 0.0092448 0 -0.2036 -0.18309 -0.21207 -0.044754 -0.53847 -0.25819 71.265 0.18504 0.44275 0.0075622 0.40003 0.70679 0.21008 0.66543 1.1579 0.43615 0.95919 1.0155 0.38346 0.0053398 0.015649 0.0018216 0.011529 3.4896 -0.2258 -0.51833 -0.14102 -0.011479 0.19566 0.33613 0.030533 0.32015 0.09672
4.0469 -0.35307 -0.34563 -0.47104 -0.19229 0 -0.35939 -0.41261 -0.28995 -0.13587 -0.77588 0.03587 69.724 0.12345 0.36199 0.019309 0.30499 0.56891 0.216 0.52779 0.953 0.44537 0.81454 0.86506 0.36712 0.0051664 0.013155 0.0017508 0.011908 3.9262 -0.37552 -0.51646 -0.14909 -0.23008 0.14622 0.28606 0.041467 0.27005 0.08485
4.0508 -0.3681 -0.34681 -0.23165 -0.42877 0 -0.54685 -0.61623 -0.35214 -0.2338 -0.85031 0.256 68.139 0.081529 0.3017 0.026617 0.23515 0.46795 0.21105 0.43219 0.80406 0.45253 0.70949 0.7574 0.36248 0.0051549 0.012381 0.0024866 0.012245 4.4553 -0.5191 -0.45846 -0.19253 -0.42293 0.11298 0.25652 0.048634 0.2268 0.082423
4.0547 -0.3721 -0.35085 -0.14742 -0.5446 0 -0.64944 -0.66182 -0.36038 -0.27903 -0.72282 0.25352 66.512 0.071219 0.2768 0.030292 0.20939 0.42186 0.1978 0.39894 0.74043 0.45449 0.66722 0.73524 0.36909 0.0053034 0.013122 0.0032575 0.012416 4.8161 -0.56613 -0.38775 -0.23593 -0.47804 0.10124 0.25227 0.050314 0.19832 0.089301
4.0586 -0.37236 -0.36636 -0.32487 -0.50358 0 -0.60959 -0.5223 -0.31584 -0.26201 -0.47879 0.021348 64.836 0.092713 0.28841 0.033699 0.22803 0.42835 0.18161 0.42449 0.75841 0.45217 0.68572 0.80843 0.38496 0.0057536 0.014734 0.0033663 0.012725 4.9583 -0.49329 -0.33511 -0.26963 -0.39903 0.1095 0.27047 0.048429 0.18841 0.10413
4.0625 -0.37746 -0.38861 -0.58189 -0.39497 0 -0.46064 -0.30143 -0.25734 -0.22258 -0.25359 -0.29818 63.099 0.14467 0.33602 0.040009 0.28917 0.48408 0.1674 0.50359 0.85191 0.44747 0.76083 0.9499 0.40891 0.006553 0.016806 0.0028431 0.013463 5.0046 -0.36314 -0.30562 -0.30413 -0.27041 0.13608 0.30808 0.045185 0.20033 0.12584
4.0664 -0.38753 -0.40456 -0.63915 -0.33535 0 -0.29832 -0.15158 -0.23671 -0.2177 -0.13916 -0.52148 61.293 0.22343 0.41716 0.053887 0.38747 0.5827 0.16226 0.62624 1.009 0.44424 0.88375 1.1112 0.43983 0.0074893 0.01922 0.0023004 0.014417 5.1123 -0.27374 -0.29228 -0.34908 -0.17627 0.17817 0.3601 0.044236 0.23834 0.15304
4.0703 -0.39333 -0.40523 -0.42102 -0.36818 0 -0.21632 -0.15691 -0.28417 -0.28058 -0.14852 -0.55425 59.424 0.31136 0.51642 0.081019 0.50008 0.70331 0.17697 0.76138 1.1921 0.45275 1.024 1.2479 0.47671 0.0082252 0.02169 0.0022405 0.014952 5.3657 -0.28192 -0.29466 -0.40143 -0.1565 0.22641 0.41263 0.051874 0.30379 0.18173
4.0742 -0.3864 -0.39366 -0.14514 -0.44733 0 -0.24971 -0.28415 -0.38583 -0.39813 -0.24327 -0.43948 57.504 0.38685 0.61005 0.11543 0.60008 0.81937 0.20652 0.87848 1.361 0.47481 1.1487 1.341 0.51655 0.0086106 0.023529 0.0025984 0.014652 5.7477 -0.36499 -0.32107 -0.44935 -0.21707 0.26927 0.45419 0.066272 0.37975 0.20709
4.0781 -0.36946 -0.38082 -0.0973 -0.49805 0 -0.35958 -0.43154 -0.48997 -0.51967 -0.37244 -0.30031 55.537 0.43962 0.68722 0.15216 0.67619 0.92039 0.24653 0.96544 1.5019 0.50984 1.2443 1.4032 0.55759 0.0088133 0.024085 0.0029569 0.013843 6.1588 -0.44861 -0.37376 -0.48118 -0.34776 0.30087 0.4799 0.084771 0.45635 0.22615
4.082 -0.35469 -0.37423 -0.32518 -0.4814 0 -0.46382 -0.51462 -0.53972 -0.58936 -0.48545 -0.24394 53.515 0.46139 0.73879 0.18554 0.71969 0.99777 0.29135 1.0134 1.6049 0.55564 1.3009 1.4667 0.59765 0.0090944 0.023451 0.0030855 0.01337 6.4524 -0.46989 -0.43442 -0.4899 -0.51317 0.31604 0.48634 0.10388 0.5234 0.23617
4.0859 -0.35118 -0.37116 -0.57994 -0.40706 0 -0.49143 -0.5104 -0.50971 -0.58065 -0.53373 -0.30566 51.429 0.43922 0.75056 0.20354 0.7184 1.0386 0.32864 1.0102 1.6597 0.60472 1.3049 1.5586 0.63077 0.0094672 0.022616 0.0031512 0.013814 6.4962 -0.42036 -0.46761 -0.47423 -0.64246 0.30504 0.46875 0.11527 0.5612 0.23126
4.0898 -0.35525 -0.36303 -0.57634 -0.30675 0 -0.42615 -0.44286 -0.42162 -0.51141 -0.49161 -0.45399 49.281 0.38575 0.73048 0.19989 0.68613 1.0482 0.34616 0.97298 1.6845 0.64116 1.2729 1.6796 0.64938 0.0096479 0.022757 0.0034099 0.014921 6.2636 -0.34051 -0.44385 -0.44112 -0.66005 0.27086 0.43688 0.11222 0.56231 0.21188
4.0938 -0.35451 -0.34581 -0.30009 -0.21343 0 -0.31388 -0.35166 -0.32909 -0.43142 -0.38747 -0.62321 47.083 0.31798 0.69226 0.17826 0.63867 1.0364 0.34309 0.91968 1.6944 0.65789 1.2234 1.7977 0.65073 0.0093992 0.024249 0.0038237 0.01585 5.8926 -0.28217 -0.36608 -0.4072 -0.54781 0.22209 0.4006 0.095885 0.534 0.18208
4.0977 -0.34126 -0.32499 -0.033457 -0.16232 0 -0.23015 -0.27935 -0.28396 -0.39111 -0.29926 -0.73984 44.847 0.24722 0.64468 0.14216 0.58532 1.0086 0.32006 0.86097 1.6954 0.65092 1.1669 1.8654 0.63275 0.0089021 0.026358 0.0040941 0.015979 5.6264 -0.27464 -0.27659 -0.39273 -0.37437 0.16521 0.36632 0.068175 0.48245 0.14487
4.1016 -0.32016 -0.30984 -0.065345 -0.18775 0 -0.22855 -0.26575 -0.30646 -0.41147 -0.29436 -0.74496 42.575 0.18595 0.59752 0.096962 0.53562 0.97072 0.27963 0.80772 1.6922 0.61765 1.1144 1.8469 0.59403 0.0086915 0.027869 0.0040459 0.01544 5.6357 -0.31426 -0.23157 -0.40869 -0.24719 0.10827 0.34084 0.032619 0.41653 0.10409
4.1055 -0.30198 -0.3031 -0.38777 -0.29487 0 -0.30327 -0.32439 -0.37589 -0.47305 -0.36171 -0.62435 40.258 0.15615 0.5664 0.056204 0.50206 0.93019 0.23179 0.77515 1.6778 0.55937 1.0796 1.7391 0.53491 0.0091264 0.028035 0.0038452 0.014856 5.8518 -0.37259 -0.25604 -0.44695 -0.22429 0.07022 0.33564 0.00043694 0.35734 0.069124
4.1094 -0.29094 -0.29748 -0.69633 -0.43051 0 -0.39122 -0.4143 -0.44398 -0.52962 -0.41156 -0.43081 37.892 0.15259 0.55005 0.028219 0.48014 0.89112 0.19148 0.7579 1.6444 0.49734 1.0564 1.5699 0.4719 0.0098981 0.026938 0.0037519 0.014604 5.9707 -0.4111 -0.3148 -0.48265 -0.2715 0.055319 0.34536 -0.019835 0.31727 0.044984
4.1133 -0.28044 -0.28276 -0.69194 -0.49935 0 -0.41407 -0.45251 -0.4615 -0.53569 -0.35844 -0.26335 35.481 0.17101 0.54538 0.015128 0.46606 0.85228 0.1643 0.75111 1.5853 0.4409 1.0389 1.3791 0.41284 0.010127 0.025016 0.0037154 0.014429 5.6575 -0.39784 -0.33242 -0.48682 -0.30707 0.064117 0.36659 -0.025275 0.29873 0.033791
4.1172 -0.26174 -0.2564 -0.36939 -0.43215 0 -0.33318 -0.37995 -0.40385 -0.47017 -0.21193 -0.19863 33.036 0.20554 0.54812 0.017499 0.45543 0.81142 0.1542 0.7488 1.4953 0.39796 1.0206 1.1944 0.3648 0.0090604 0.022362 0.0033617 0.013801 4.7998 -0.32519 -0.25735 -0.4398 -0.28435 0.094914 0.39511 -0.014507 0.30147 0.036669
4.1211 -0.23514 -0.22652 -0.0037631 -0.25056 0 -0.17921 -0.22487 -0.28366 -0.34352 -0.079817 -0.22645 30.56 0.24573 0.54976 0.034633 0.44076 0.76164 0.16547 0.73951 1.3649 0.37883 0.9887 1.0214 0.33809 0.0067711 0.018601 0.0024586 0.012587 3.6046 -0.21934 -0.11936 -0.33966 -0.22719 0.14262 0.42349 0.013073 0.32149 0.055071
4.125 -0.21006 -0.204 0.12975 -0.061844 0 -0.033905 -0.089707 -0.14388 -0.18864 -0.071734 -0.25475 28.046 0.27377 0.53801 0.057094 0.41392 0.69344 0.19002 0.70833 1.201 0.38006 0.93058 0.85027 0.3326 0.0041926 0.013471 0.001321 0.011264 2.4602 -0.12853 -0.021586 -0.2059 -0.1901 0.1875 0.44081 0.047371 0.34046 0.082571
4.1289 -0.19358 -0.19142 0.0013885 0.021672 0 0.024948 -0.059098 -0.034515 -0.044793 -0.19475 -0.19013 25.487 0.28346 0.51056 0.077694 0.37467 0.60654 0.21644 0.6531 1.0193 0.38832 0.84771 0.67194 0.33715 0.0024176 0.0074829 0.00061749 0.010432 1.6786 -0.090858 -0.059547 -0.077685 -0.1968 0.21688 0.44424 0.078739 0.3471 0.11152
4.1328 -0.18054 -0.17981 -0.19659 -0.03028 0 -0.0228 -0.1165 0.014563 0.056889 -0.34407 -0.02397 22.888 0.27186 0.4667 0.093088 0.32297 0.50156 0.23804 0.57299 0.82856 0.39507 0.74165 0.4894 0.34396 0.0018614 0.0019206 0.00070665 0.010176 1.3189 -0.10524 -0.23128 -0.00017528 -0.22447 0.22421 0.43245 0.10177 0.33613 0.13756
4.1367 -0.15716 -0.15656 -0.27541 -0.14894 0 -0.1259 -0.15954 0.0082216 0.10288 -0.39637 0.15673 20.265 0.23777 0.40715 0.10071 0.25967 0.38083 0.24844 0.46903 0.63758 0.39144 0.61586 0.31889 0.34435 0.00202 -0.0018966 0.0012244 0.010004 1.2038 -0.13266 -0.42322 0.002298 -0.23874 0.20486 0.40528 0.11169 0.30408 0.15655
4.1406 -0.11521 -0.11681 -0.21566 -0.22977 0 -0.19777 -0.10454 -0.021257 0.10114 -0.31122 0.24345 17.641 0.18013 0.33479 0.097382 0.186 0.25359 0.23632 0.34566 0.46182 0.36159 0.47975 0.18144 0.3204 0.0020098 -0.0034637 0.0014235 0.0094288 1.0803 -0.12966 -0.49429 -0.050095 -0.22692 0.15448 0.36314 0.10049 0.2487 0.16096
4.1445 -0.061859 -0.067891 -0.12037 -0.21349 0 -0.17613 0.026758 -0.037913 0.076828 -0.14531 0.19472 15.022 0.1154 0.26204 0.088298 0.11029 0.13727 0.20876 0.22362 0.3051 0.3132 0.35186 0.090834 0.2747 0.0013747 -0.0033285 0.00094107 0.0085239 0.78784 -0.084877 -0.38766 -0.097794 -0.19185 0.095417 0.31749 0.076982 0.18704 0.15487
4.1484 -0.014207 -0.022979 -0.057959 -0.11589 0 -0.063573 0.13021 -0.024902 0.058138 0.018646 0.061411 12.4 0.051401 0.19429 0.075694 0.036611 0.039862 0.17105 0.11316 0.16905 0.25396 0.24042 0.04417 0.2128 0.00043797 -0.0025966 0.00016097 0.0077902 0.32037 -0.024639 -0.16916 -0.083018 -0.12875 0.039406 0.27346 0.046624 0.12721 0.14141
4.1523 0.016281 0.0098905 0.0012024 0.0048946 0 0.077894 0.12802 0.0095185 0.058466 0.14185 -0.061817 9.7667 -0.0052218 0.13592 0.061396 -0.031252 -0.032837 0.12837 0.022697 0.055262 0.1916 0.15176 0.020323 0.14116 -8.3914e-05 -0.002213 -0.00023951 0.0074584 -0.22356 0.016358 0.040116 0.002066 -0.029967 -0.0040155 0.23518 0.01453 0.075678 0.12376
4.1563 0.034161 0.033716 0.1001 0.098882 0 0.17142 0.047685 0.044747 0.068998 0.22885 -0.10405 7.121 -0.045423 0.092775 0.047444 -0.087346 -0.07352 0.088402 -0.036025 -0.032116 0.13831 0.094285 -0.010817 0.071015 0.00017627 -0.00261 -6.5694e-05 0.0070252 -0.73877 0.029378 0.16687 0.1053 0.082756 -0.022558 0.20795 -0.011906 0.040517 0.10672
4.1602 0.055325 0.058867 0.20244 0.14715 0 0.17615 -0.010223 0.06671 0.071125 0.27853 -0.050014 4.4751 -0.062089 0.068395 0.036322 -0.12439 -0.085961 0.061192 -0.0583 -0.090872 0.10832 0.067712 -0.071191 0.020612 0.00081629 -0.0038371 0.0001646 0.0056302 -1.182 0.037517 0.22365 0.15859 0.14979 -0.012201 0.19449 -0.023635 0.025656 0.097266
4.1641 0.092318 0.093878 0.22942 0.15426 0 0.11091 0.023626 0.077333 0.059935 0.26361 0.068636 1.8421 -0.061727 0.057226 0.028767 -0.14448 -0.087059 0.046463 -0.059197 -0.12979 0.097612 0.056669 -0.15993 -0.0082719 0.00093679 -0.0058166 -0.00019244 0.0029733 -1.5752 0.069616 0.25615 0.13963 0.12189 0.012514 0.18967 -0.02169 0.023926 0.095959
4.168 0.14349 0.13868 0.17848 0.13674 0 0.039031 0.12362 0.089192 0.055396 0.17176 0.19434 -0.77425 -0.048295 0.056653 0.025407 -0.14853 -0.085311 0.043076 -0.047432 -0.15332 0.10191 0.052904 -0.25366 -0.016904 -0.00013048 -0.0083697 -0.0011488 -0.0001779 -1.9598 0.13041 0.2723 0.093072 0.023829 0.042834 0.19055 -0.0071451 0.031902 0.10225
4.1719 0.1948 0.18518 0.15402 0.12171 0 0.027282 0.20783 0.11289 0.085806 0.054632 0.26318 -3.3785 -0.026812 0.063488 0.026655 -0.13851 -0.089005 0.048765 -0.032755 -0.16705 0.11512 0.04777 -0.32489 -0.0088382 -0.0022543 -0.011066 -0.0020074 -0.0024928 -2.3514 0.19648 0.23973 0.088307 -0.045228 0.069479 0.19379 0.017878 0.045777 0.11473
4.1758 0.23116 0.2236 0.24487 0.14275 0 0.10509 0.22743 0.14894 0.15587 0.01003 0.23336 -5.9718 -0.0080263 0.071623 0.033182 -0.11934 -0.11147 0.057833 -0.034516 -0.18417 0.12299 0.025351 -0.36617 0.0049806 -0.0045621 -0.013246 -0.0020753 -0.0031896 -2.7338 0.23964 0.15106 0.15321 0.0049401 0.075871 0.19294 0.048276 0.059562 0.12881
4.1797 0.24696 0.24907 0.39023 0.21831 0 0.247 0.20748 0.1892 0.23211 0.096977 0.12133 -8.5426 -0.0032087 0.072064 0.040915 -0.10527 -0.15319 0.061478 -0.06339 -0.22146 0.11364 -0.019717 -0.39989 0.0068736 -0.0060677 -0.014412 -0.0014102 -0.0027048 -3.0896 0.25267 0.06922 0.24764 0.1656 0.060419 0.18337 0.073889 0.066801 0.13686
4.1836 0.24868 0.2638 0.41844 0.32678 0 0.38753 0.20408 0.22345 0.26598 0.26875 0.010705 -11.07 -0.016004 0.060174 0.046342 -0.10453 -0.21182 0.056833 -0.12005 -0.28643 0.085982 -0.086064 -0.46384 -0.0089642 -0.0063586 -0.014687 -0.00079858 -0.0022851 -3.425 0.25275 0.082609 0.30193 0.33038 0.028012 0.16395 0.090198 0.06429 0.1357
4.1875 0.24958 0.27429 0.24633 0.40951 0 0.46026 0.23799 0.24406 0.23804 0.40263 0.0012325 -13.54 -0.048581 0.032234 0.046487 -0.1234 -0.28638 0.042451 -0.20429 -0.38447 0.040801 -0.17225 -0.58325 -0.045333 -0.0058123 -0.014876 -0.00099276 -0.0029032 -3.7521 0.26215 0.20751 0.28196 0.39494 -0.01701 0.13385 0.0942 0.049117 0.12339
4.1914 0.26139 0.28655 0.014898 0.4116 0 0.43904 0.28166 0.24698 0.1813 0.40658 0.12451 -15.955 -0.1028 -0.016561 0.037292 -0.16972 -0.3766 0.017495 -0.31481 -0.52177 -0.018854 -0.27592 -0.75253 -0.10357 -0.0052223 -0.015923 -0.0020043 -0.0045212 -4.0515 0.28659 0.35055 0.21879 0.35416 -0.068464 0.09215 0.08277 0.017103 0.098124
4.1953 0.28778 0.30297 -0.022462 0.32887 0 0.35497 0.30464 0.23313 0.15795 0.29934 0.30615 -18.332 -0.17475 -0.089825 0.014355 -0.24964 -0.48463 -0.014737 -0.44283 -0.69797 -0.080618 -0.38979 -0.94166 -0.1757 -0.0051903 -0.018175 -0.0031523 -0.0063187 -4.2775 0.31144 0.39023 0.17872 0.29491 -0.11591 0.039592 0.056122 -0.037092 0.062146
4.1992 0.32264 0.32235 0.23114 0.21609 0 0.27583 0.3139 0.21259 0.20842 0.18549 0.42608 -20.689 -0.2501 -0.17537 -0.016259 -0.34698 -0.60545 -0.046803 -0.57213 -0.88917 -0.1336 -0.5036 -1.1199 -0.24623 -0.0057898 -0.02109 -0.0037483 -0.0075466 -4.428 0.31688 0.30345 0.20695 0.29534 -0.15602 -0.017102 0.024539 -0.10506 0.024905
4.2031 0.35398 0.34205 0.58113 0.14623 0 0.25989 0.33971 0.20698 0.31961 0.1551 0.42947 -23.021 -0.32169 -0.26613 -0.050325 -0.45267 -0.73666 -0.075339 -0.69565 -1.0836 -0.17396 -0.61314 -1.2749 -0.30864 -0.0067098 -0.023659 -0.0036752 -0.0081367 -4.6093 0.29746 0.19934 0.29709 0.34433 -0.18819 -0.074342 -0.0065087 -0.18174 -0.0085467
4.207 0.37188 0.36007 0.71215 0.15713 0 0.31694 0.39068 0.24153 0.44009 0.21179 0.37588 -25.306 -0.38276 -0.35441 -0.083101 -0.55694 -0.87477 -0.097463 -0.80706 -1.2697 -0.1994 -0.71469 -1.4124 -0.35769 -0.0076396 -0.025171 -0.0033308 -0.0085679 -4.9886 0.26955 0.21106 0.40593 0.36974 -0.21241 -0.12835 -0.031642 -0.26115 -0.033457
4.2109 0.37527 0.37542 0.50624 0.23249 0 0.40634 0.43887 0.3263 0.52404 0.29452 0.36899 -27.518 -0.42153 -0.4249 -0.10501 -0.64147 -1.0107 -0.10897 -0.89604 -1.4278 -0.20842 -0.80202 -1.5412 -0.38691 -0.0084838 -0.02565 -0.0031235 -0.0092829 -5.6273 0.26102 0.35177 0.48954 0.33808 -0.22791 -0.1713 -0.041422 -0.33074 -0.041537
4.2148 0.37226 0.3871 0.17354 0.3278 0 0.47324 0.45427 0.43955 0.55943 0.3549 0.43803 -29.65 -0.43712 -0.46805 -0.111 -0.6954 -1.1288 -0.11201 -0.96323 -1.5523 -0.21095 -0.87508 -1.6616 -0.403 -0.0092393 -0.025644 -0.0031211 -0.010315 -6.3476 0.29066 0.49125 0.52661 0.30493 -0.23547 -0.19829 -0.034329 -0.37893 -0.033555
4.2188 0.37266 0.3932 0.046023 0.40971 0 0.49229 0.44221 0.53196 0.55834 0.39847 0.5039 -31.72 -0.43542 -0.48628 -0.10399 -0.72199 -1.2228 -0.11024 -1.0143 -1.6497 -0.21401 -0.93684 -1.7678 -0.41345 -0.0097683 -0.025675 -0.003161 -0.011425 -6.8083 0.35159 0.4893 0.51927 0.35175 -0.23518 -0.21007 -0.015108 -0.40521 -0.015137
4.2227 0.37914 0.39167 0.24259 0.47134 0 0.48196 0.43369 0.55686 0.53033 0.45073 0.47737 -33.754 -0.42063 -0.48236 -0.087009 -0.72462 -1.2888 -0.10597 -1.053 -1.7244 -0.22142 -0.98913 -1.8579 -0.42248 -0.0098164 -0.025928 -0.0031662 -0.012466 -6.7915 0.41202 0.3507 0.48487 0.47878 -0.22683 -0.20753 0.0124 -0.41039 0.0095257
4.2266 0.38502 0.3822 0.55542 0.51794 0 0.47939 0.44031 0.50737 0.47554 0.50044 0.38612 -35.76 -0.39814 -0.46127 -0.064726 -0.70908 -1.3247 -0.10177 -1.0839 -1.7826 -0.2365 -1.0342 -1.9372 -0.43416 -0.0093212 -0.026403 -0.0032435 -0.013505 -6.4518 0.43617 0.23245 0.44972 0.58072 -0.21035 -0.19261 0.043073 -0.39721 0.035199
4.2305 0.38117 0.36762 0.67351 0.54692 0 0.50137 0.43512 0.42835 0.40472 0.49685 0.37966 -37.721 -0.37927 -0.43783 -0.049096 -0.69072 -1.3333 -0.10147 -1.1149 -1.8342 -0.26137 -1.0766 -2.0103 -0.45153 -0.0086612 -0.027188 -0.0034887 -0.014623 -6.2526 0.41267 0.2834 0.44014 0.5443 -0.189 -0.17276 0.065245 -0.37649 0.051253
4.2344 0.36527 0.3532 0.50283 0.54544 0 0.52791 0.3904 0.38668 0.35516 0.40915 0.58275 -39.607 -0.37066 -0.42693 -0.045428 -0.68377 -1.3382 -0.10476 -1.151 -1.8869 -0.28905 -1.1205 -2.0698 -0.47015 -0.0084739 -0.028422 -0.0038036 -0.015697 -6.5747 0.36768 0.4779 0.46583 0.36924 -0.17228 -0.15963 0.074807 -0.36343 0.055989
4.2383 0.34423 0.34382 0.24736 0.50399 0 0.52195 0.32846 0.419 0.37128 0.27759 0.93786 -41.404 -0.37408 -0.43296 -0.054262 -0.69167 -1.3479 -0.11102 -1.1917 -1.9393 -0.31592 -1.1657 -2.0968 -0.48704 -0.0091025 -0.029892 -0.0039727 -0.016432 -7.3244 0.34725 0.62256 0.50682 0.18185 -0.16539 -0.15822 0.070968 -0.36288 0.049921
4.2422 0.32751 0.34098 0.17823 0.42798 0 0.4648 0.31492 0.50005 0.4604 0.19014 1.209 -43.127 -0.3899 -0.45773 -0.074584 -0.71538 -1.3683 -0.11939 -1.2353 -1.988 -0.33852 -1.2106 -2.0736 -0.49942 -0.010186 -0.030804 -0.0038872 -0.016584 -7.9253 0.37822 0.54173 0.52317 0.12167 -0.17237 -0.17211 0.054222 -0.37754 0.034642
4.2461 0.31858 0.34154 0.34773 0.33683 0 0.37431 0.38706 0.56164 0.57024 0.2019 1.1666 -44.803 -0.41694 -0.49973 -0.10242 -0.75198 -1.4025 -0.12815 -1.2748 -2.0216 -0.35127 -1.2486 -1.9964 -0.50282 -0.010856 -0.030145 -0.0036177 -0.016093 -7.7542 0.43975 0.25994 0.48719 0.21486 -0.19843 -0.20515 0.026676 -0.40792 0.014002
4.25 0.3131 0.33938 0.54899 0.25497 0 0.29177 0.49338 0.54892 0.6205 0.28126 0.7894 -46.453 -0.44431 -0.53949 -0.12561 -0.78362 -1.4329 -0.13431 -1.2954 -2.0215 -0.35109 -1.2654 -1.8778 -0.49612 -0.010439 -0.027505 -0.0032608 -0.015001 -6.6617 0.47426 -0.005121 0.40974 0.35986 -0.23488 -0.24742 -0.0013457 -0.43986 -0.0025383
4.2539 0.30502 0.32908 0.54787 0.20395 0 0.25173 0.52294 0.46523 0.56648 0.34137 0.29193 -48.075 -0.4626 -0.56095 -0.13778 -0.79776 -1.4406 -0.13642 -1.2898 -1.9824 -0.33981 -1.2542 -1.737 -0.4819 -0.0090238 -0.023593 -0.0027989 -0.013383 -5.1177 0.43402 -0.038421 0.33176 0.43161 -0.26748 -0.28505 -0.022459 -0.46068 -0.010355
4.2578 0.29344 0.30973 0.32885 0.19615 0 0.26091 0.41013 0.36522 0.43578 0.32422 -0.046023 -49.651 -0.46547 -0.55393 -0.13573 -0.78695 -1.4129 -0.13328 -1.2521 -1.8993 -0.31781 -1.2094 -1.5888 -0.46096 -0.0073562 -0.019881 -0.0021892 -0.011444 -3.8544 0.32532 0.17641 0.28624 0.39262 -0.28633 -0.30835 -0.032355 -0.4627 -0.0070547
4.2617 0.28297 0.28671 0.10038 0.22752 0 0.29942 0.212 0.30295 0.30227 0.25051 -0.090562 -51.171 -0.44707 -0.50972 -0.11749 -0.74529 -1.338 -0.12382 -1.1783 -1.7691 -0.28577 -1.127 -1.4416 -0.43411 -0.0061651 -0.01756 -0.0015703 -0.0096656 -3.328 0.20939 0.44755 0.26941 0.30488 -0.28157 -0.30768 -0.027441 -0.43928 0.0088729
4.2656 0.27805 0.26961 0.072986 0.27432 0 0.33793 0.071394 0.28433 0.2227 0.18797 0.077517 -52.641 -0.39458 -0.41272 -0.080901 -0.66339 -1.1952 -0.10457 -1.0584 -1.5826 -0.24277 -0.9984 -1.3011 -0.39955 -0.0055827 -0.01672 -0.001269 -0.0086722 -3.4571 0.15538 0.55335 0.25175 0.24906 -0.23401 -0.26242 -0.00099031 -0.3792 0.039528
4.2695 0.278 0.2666 0.25382 0.30354 0 0.35581 0.091733 0.26918 0.19688 0.1786 0.26998 -54.072 -0.32114 -0.29005 -0.037742 -0.56407 -1.0207 -0.078569 -0.91775 -1.3717 -0.19467 -0.85141 -1.1719 -0.35877 -0.005203 -0.016457 -0.0015104 -0.0087616 -3.8052 0.18464 0.43243 0.21648 0.24752 -0.16071 -0.18708 0.037317 -0.30081 0.075971
4.2734 0.27817 0.27806 0.46055 0.29594 0 0.34989 0.24189 0.2194 0.18566 0.20391 0.34997 -55.468 -0.23543 -0.15796 0.0068213 -0.45972 -0.83687 -0.047687 -0.77026 -1.1533 -0.14445 -0.70158 -1.055 -0.31259 -0.0046423 -0.015766 -0.002123 -0.009508 -3.9728 0.25491 0.21236 0.18126 0.26486 -0.074626 -0.092745 0.081985 -0.21468 0.11404
4.2773 0.27493 0.29422 0.51514 0.26261 0 0.33186 0.38368 0.14394 0.16081 0.21869 0.30179 -56.82 -0.14629 -0.031616 0.048544 -0.36141 -0.66417 -0.014049 -0.62904 -0.94282 -0.095116 -0.56308 -0.94613 -0.26244 -0.0039588 -0.014347 -0.0026028 -0.0099441 -3.8387 0.29842 0.071661 0.17721 0.26508 0.011496 0.0090818 0.12775 -0.13045 0.15013
4.2813 0.26877 0.30017 0.40481 0.23552 0 0.31693 0.39609 0.093908 0.13261 0.20726 0.18622 -58.119 -0.06775 0.066486 0.082167 -0.28472 -0.53268 0.018745 -0.5137 -0.76382 -0.051557 -0.45684 -0.84082 -0.21147 -0.0034985 -0.012613 -0.0025265 -0.0093143 -3.51 0.27981 0.083314 0.2083 0.24961 0.077783 0.099961 0.16679 -0.061994 0.17946
4.2852 0.26265 0.28637 0.26062 0.23692 0 0.31023 0.27908 0.11182 0.13027 0.19741 0.063804 -59.372 -0.019877 0.11317 0.10371 -0.24383 -0.46909 0.043569 -0.446 -0.64394 -0.02117 -0.40226 -0.74436 -0.16918 -0.0034032 -0.011043 -0.0019083 -0.0077518 -3.1371 0.22308 0.18237 0.23866 0.23957 0.10249 0.15385 0.18889 -0.023488 0.19746
4.2891 0.25858 0.25729 0.20646 0.2569 0 0.30103 0.14405 0.18568 0.16286 0.22089 -0.034877 -60.596 -0.0030967 0.11728 0.11545 -0.23152 -0.45683 0.057937 -0.41999 -0.57827 -0.0043884 -0.38828 -0.67466 -0.14108 -0.0033959 -0.0096778 -0.0011521 -0.0061934 -2.8126 0.1859 0.26115 0.22569 0.23809 0.093082 0.17065 0.19435 -0.010373 0.2057
4.293 0.25686 0.23048 0.24781 0.26367 0 0.27282 0.10812 0.25513 0.20599 0.27074 -0.092467 -61.799 -0.017022 0.084304 0.11789 -0.24409 -0.4859 0.06033 -0.43277 -0.56565 -0.0017911 -0.4088 -0.65273 -0.13074 -0.0031155 -0.0083209 -0.00068284 -0.0055478 -2.6008 0.20625 0.27667 0.16565 0.22598 0.05577 0.15194 0.18351 -0.020116 0.20457
4.2969 0.25802 0.22504 0.29889 0.23762 0 0.22425 0.19369 0.26514 0.22648 0.30553 -0.091543 -62.975 -0.058998 0.022223 0.11175 -0.27655 -0.54363 0.049967 -0.47916 -0.6023 -0.013187 -0.45574 -0.68769 -0.14075 -0.0026064 -0.0071596 -0.00065798 -0.0058993 -2.5798 0.26937 0.26763 0.10249 0.19378 -0.00069699 0.10224 0.15781 -0.048807 0.19487
4.3008 0.26418 0.24753 0.2923 0.19363 0 0.18051 0.31962 0.21568 0.21513 0.29395 -0.0271 -64.109 -0.12268 -0.054959 0.096509 -0.3221 -0.61 0.025582 -0.55142 -0.68595 -0.038757 -0.51665 -0.77008 -0.17557 -0.0023561 -0.0069941 -0.00099101 -0.0065297 -2.8047 0.3223 0.28757 0.088806 0.16401 -0.058293 0.032548 0.12062 -0.090424 0.17702
4.3047 0.27726 0.28679 0.2462 0.16802 0 0.17813 0.38066 0.16007 0.19205 0.24844 0.081146 -65.191 -0.18646 -0.12599 0.076598 -0.36852 -0.66731 -0.0042719 -0.62732 -0.78934 -0.069909 -0.5748 -0.8804 -0.22198 -0.0027807 -0.0086558 -0.0015322 -0.006736 -3.2406 0.32159 0.34078 0.13851 0.17155 -0.099619 -0.032323 0.08404 -0.13218 0.15635
4.3086 0.29642 0.32229 0.2313 0.18446 0 0.23083 0.3379 0.15534 0.18338 0.21243 0.20172 -66.228 -0.24089 -0.1853 0.054995 -0.4122 -0.71611 -0.034376 -0.6984 -0.90123 -0.1023 -0.62742 -1.0044 -0.27093 -0.0037218 -0.012114 -0.0021261 -0.0066007 -3.7721 0.27211 0.38568 0.21795 0.22519 -0.12247 -0.08351 0.054064 -0.16955 0.13598
4.3125 0.31792 0.33959 0.28847 0.23537 0 0.30954 0.24482 0.21347 0.19868 0.21896 0.31298 -67.227 -0.28022 -0.23064 0.034137 -0.45122 -0.75959 -0.061008 -0.75981 -1.0154 -0.13314 -0.67444 -1.1401 -0.31582 -0.0045539 -0.016218 -0.0025402 -0.0069153 -4.293 0.22429 0.38758 0.28097 0.29807 -0.12709 -0.11643 0.034798 -0.19997 0.11835
4.3164 0.338 0.34002 0.38506 0.29619 0 0.36318 0.19619 0.29784 0.23228 0.26671 0.40097 -68.185 -0.29922 -0.26189 0.017264 -0.48436 -0.80539 -0.079908 -0.80779 -1.1276 -0.15966 -0.7185 -1.2918 -0.3489 -0.0048409 -0.019479 -0.0025188 -0.0083246 -4.7701 0.23255 0.35575 0.30958 0.3584 -0.11629 -0.12828 0.030695 -0.22144 0.1066
4.3203 0.3553 0.33713 0.44611 0.3524 0 0.36633 0.24886 0.36256 0.27969 0.33297 0.43947 -69.086 -0.29975 -0.28669 0.0089068 -0.51229 -0.86951 -0.087782 -0.84468 -1.2397 -0.18044 -0.76886 -1.4576 -0.36357 -0.0048338 -0.021245 -0.0020607 -0.010571 -5.209 0.30965 0.32882 0.32154 0.4012 -0.10053 -0.12659 0.042958 -0.23563 0.10463
4.3242 0.3703 0.3442 0.42438 0.40648 0 0.34666 0.37862 0.39257 0.34376 0.39991 0.39522 -69.921 -0.29639 -0.31466 0.0067889 -0.5385 -0.95146 -0.089914 -0.88102 -1.3576 -0.19872 -0.82878 -1.6257 -0.36849 -0.005236 -0.022194 -0.0016207 -0.012626 -5.5851 0.41464 0.33255 0.34475 0.44206 -0.087944 -0.12692 0.061251 -0.24949 0.1094
4.3281 0.3832 0.36412 0.34535 0.45974 0 0.35805 0.50302 0.40752 0.42208 0.46111 0.27525 -70.694 -0.29635 -0.34909 0.00883 -0.56473 -1.0483 -0.089444 -0.92233 -1.4842 -0.21616 -0.89846 -1.782 -0.36923 -0.0064512 -0.023637 -0.0018526 -0.01359 -5.8546 0.48472 0.35732 0.39006 0.48323 -0.079859 -0.13585 0.079792 -0.26698 0.11876
4.332 0.39361 0.38995 0.29017 0.49603 0 0.42084 0.54822 0.43277 0.49494 0.50755 0.16542 -71.422 -0.30621 -0.3922 0.012405 -0.59275 -1.1552 -0.089657 -0.97359 -1.6218 -0.23437 -0.97698 -1.9193 -0.37175 -0.0081184 -0.026276 -0.0029816 -0.013492 -6.0461 0.48501 0.37355 0.4473 0.49919 -0.076448 -0.15855 0.092814 -0.29185 0.13008
4.3359 0.40246 0.4132 0.32849 0.49285 0 0.49146 0.50571 0.47179 0.53457 0.52148 0.19079 -72.109 -0.33574 -0.44551 0.011786 -0.6264 -1.2611 -0.096105 -1.0429 -1.772 -0.25558 -1.061 -2.0391 -0.38668 -0.0094483 -0.029537 -0.0044216 -0.013211 -6.2982 0.435 0.36336 0.49955 0.46527 -0.075537 -0.20058 0.090187 -0.33109 0.13766
4.3398 0.41289 0.43082 0.45298 0.44986 0 0.50018 0.43364 0.50682 0.53026 0.49411 0.40509 -72.74 -0.3815 -0.50326 0.0028094 -0.66855 -1.353 -0.11012 -1.1272 -1.9243 -0.27944 -1.1426 -2.1434 -0.41698 -0.010002 -0.032069 -0.0051526 -0.013644 -6.743 0.38931 0.33679 0.53496 0.39693 -0.074417 -0.25248 0.0706 -0.38394 0.13623
4.3438 0.42761 0.4447 0.57344 0.39961 0 0.42526 0.40244 0.52151 0.50116 0.44669 0.71218 -73.295 -0.43505 -0.56151 -0.013056 -0.71931 -1.4283 -0.12879 -1.2185 -2.0686 -0.30424 -1.219 -2.2272 -0.45755 -0.010066 -0.03288 -0.0046201 -0.01493 -7.3293 0.38969 0.32287 0.54755 0.34884 -0.075089 -0.30457 0.039534 -0.44515 0.12566
4.3477 0.44534 0.45648 0.58834 0.38263 0 0.32702 0.43278 0.51845 0.48009 0.42199 0.91802 -73.767 -0.48996 -0.61813 -0.033609 -0.77842 -1.4861 -0.14944 -1.3103 -2.1968 -0.32856 -1.2882 -2.2798 -0.50362 -0.010223 -0.032095 -0.0032909 -0.016427 -7.7997 0.4311 0.34792 0.53627 0.36707 -0.080554 -0.35027 0.0015969 -0.51022 0.10655
4.3516 0.46109 0.46514 0.48188 0.41061 0 0.29955 0.48217 0.51448 0.48389 0.44551 0.88821 -74.169 -0.53842 -0.67128 -0.055224 -0.84499 -1.5263 -0.16836 -1.3945 -2.2997 -0.35062 -1.3489 -2.295 -0.54858 -0.010626 -0.030725 -0.0022624 -0.017361 -7.9012 0.47238 0.41722 0.5098 0.4434 -0.095255 -0.38259 -0.037064 -0.57322 0.080562
4.3555 0.47151 0.47031 0.35466 0.45796 0 0.38235 0.49344 0.52284 0.50197 0.49618 0.66711 -74.518 -0.56489 -0.71844 -0.067382 -0.91333 -1.5473 -0.17731 -1.4513 -2.3574 -0.36676 -1.3969 -2.2786 -0.57749 -0.010811 -0.029801 -0.0022716 -0.017486 -7.6479 0.48049 0.50925 0.48863 0.52209 -0.12868 -0.39057 -0.062963 -0.61943 0.054067
4.3594 0.4797 0.47673 0.34147 0.49162 0 0.5203 0.45713 0.54218 0.5144 0.52387 0.43787 -74.815 -0.57106 -0.76001 -0.067163 -0.9741 -1.5553 -0.17653 -1.4807 -2.3809 -0.37784 -1.4329 -2.2472 -0.58921 -0.010309 -0.029703 -0.0030901 -0.017181 -7.3534 0.4645 0.58505 0.49294 0.5527 -0.17307 -0.38208 -0.073914 -0.64613 0.033802
4.3633 0.49349 0.4929 0.47968 0.50579 0 0.6149 0.42381 0.56117 0.51694 0.50168 0.35756 -75.044 -0.55842 -0.79425 -0.05477 -1.0217 -1.5499 -0.16732 -1.483 -2.3743 -0.3844 -1.4546 -2.2193 -0.58516 -0.0093571 -0.030146 -0.0038939 -0.017029 -7.3668 0.46518 0.61105 0.52292 0.53356 -0.22122 -0.3607 -0.070496 -0.65251 0.022259
4.3672 0.51768 0.52337 0.65949 0.52265 0 0.61696 0.45101 0.56951 0.52358 0.45882 0.42829 -75.194 -0.52972 -0.81909 -0.031879 -1.0513 -1.5308 -0.15186 -1.4604 -2.3431 -0.38728 -1.4597 -2.2065 -0.56838 -0.0088812 -0.030634 -0.0041652 -0.01734 -7.758 0.51011 0.58346 0.55429 0.50376 -0.26485 -0.33043 -0.054678 -0.63928 0.020914
4.3711 0.54791 0.56161 0.72262 0.56013 0 0.56707 0.53885 0.56366 0.54447 0.45507 0.5261 -75.267 -0.48989 -0.82859 -0.0035283 -1.0546 -1.496 -0.13506 -1.4177 -2.2955 -0.38799 -1.4427 -2.2114 -0.54587 -0.0096463 -0.030847 -0.0041464 -0.018033 -8.2657 0.58037 0.53429 0.56018 0.49944 -0.28717 -0.29696 -0.031205 -0.60839 0.030906
4.375 0.57272 0.59153 0.62288 0.60658 0 0.54498 0.6235 0.54606 0.56703 0.51899 0.54417 -75.276 -0.45198 -0.81955 0.017728 -1.0338 -1.4537 -0.12562 -1.3741 -2.2503 -0.38978 -1.4076 -2.2305 -0.53198 -0.011426 -0.030695 -0.0044053 -0.018831 -8.5558 0.62454 0.50821 0.53946 0.52453 -0.27509 -0.26863 -0.011497 -0.57266 0.045983
4.3789 0.58157 0.59742 0.47988 0.63345 0 0.5841 0.63831 0.52427 0.56554 0.61345 0.49374 -75.221 -0.42355 -0.79652 0.026596 -1.0002 -1.416 -0.12604 -1.342 -2.2186 -0.39414 -1.3657 -2.2582 -0.53174 -0.013069 -0.030228 -0.0050709 -0.019503 -8.5194 0.60732 0.52541 0.5191 0.56113 -0.23605 -0.2489 -0.00031997 -0.54158 0.059976
4.3828 0.57026 0.57421 0.45446 0.63011 0 0.64166 0.57929 0.51137 0.5306 0.6666 0.46511 -75.082 -0.40889 -0.76313 0.021088 -0.96039 -1.3923 -0.13695 -1.3279 -2.2064 -0.40162 -1.3255 -2.2898 -0.54663 -0.013459 -0.029643 -0.0056393 -0.019955 -8.3131 0.54362 0.56406 0.52446 0.5959 -0.17752 -0.24028 0.00078325 -0.51999 0.069654
4.3867 0.53926 0.52948 0.56756 0.61648 0 0.65169 0.50531 0.5207 0.48521 0.63884 0.5098 -74.835 -0.41133 -0.72428 0.00079852 -0.92202 -1.3919 -0.15784 -1.3366 -2.2186 -0.4124 -1.2961 -2.3225 -0.57624 -0.01246 -0.029331 -0.0055532 -0.020203 -8.1341 0.48308 0.5811 0.54913 0.62579 -0.10999 -0.24486 -0.0083611 -0.51173 0.072297
4.3906 0.48939 0.47657 0.66263 0.61428 0 0.5977 0.47345 0.55228 0.46685 0.55789 0.58439 -74.48 -0.43683 -0.69301 -0.030632 -0.89953 -1.4347 -0.18452 -1.373 -2.2628 -0.42517 -1.2976 -2.3548 -0.61405 -0.010955 -0.029725 -0.0048551 -0.020313 -7.9984 0.46101 0.55227 0.56043 0.64118 -0.061961 -0.269 -0.024033 -0.52153 0.064995
4.3945 0.42264 0.42606 0.56958 0.60952 0 0.52341 0.48051 0.58225 0.49163 0.48652 0.61346 -74.043 -0.47321 -0.67674 -0.059214 -0.8929 -1.504 -0.20674 -1.4169 -2.3196 -0.43538 -1.3241 -2.3839 -0.64397 -0.0099934 -0.030887 -0.0041402 -0.020343 -7.759 0.46699 0.49083 0.53718 0.61828 -0.047276 -0.3054 -0.035906 -0.53866 0.054344
4.3984 0.34844 0.38292 0.30366 0.55499 0 0.47321 0.47326 0.57181 0.53752 0.45805 0.58608 -73.553 -0.51343 -0.67577 -0.079113 -0.89878 -1.5859 -0.21988 -1.4567 -2.3763 -0.43997 -1.3674 -2.4011 -0.6584 -0.0099247 -0.032214 -0.0038675 -0.020249 -7.3086 0.46254 0.42681 0.49723 0.5401 -0.066565 -0.34935 -0.039733 -0.55716 0.044201
4.4023 0.28638 0.34977 0.07486 0.41923 0 0.43518 0.41201 0.49669 0.56425 0.44699 0.56555 -73.021 -0.55062 -0.68815 -0.086187 -0.91269 -1.6656 -0.22044 -1.4822 -2.4202 -0.43612 -1.4174 -2.3893 -0.65154 -0.010277 -0.03266 -0.003842 -0.019823 -6.7151 0.42702 0.37227 0.47994 0.42354 -0.11672 -0.39553 -0.03258 -0.57163 0.037904
4.4063 0.25748 0.33005 0.077611 0.23287 0 0.35683 0.31377 0.37416 0.55003 0.40445 0.6011 -72.436 -0.57401 -0.70758 -0.075978 -0.92606 -1.7179 -0.20398 -1.4779 -2.4296 -0.41904 -1.4561 -2.3264 -0.61582 -0.010372 -0.031439 -0.0034837 -0.018758 -6.1411 0.38127 0.31393 0.49986 0.31431 -0.18841 -0.43461 -0.011322 -0.57413 0.040091
4.4102 0.26835 0.32655 0.27711 0.079559 0 0.21943 0.22879 0.25991 0.50901 0.31915 0.65132 -71.788 -0.57062 -0.71343 -0.051978 -0.92244 -1.71 -0.17201 -1.4327 -2.3784 -0.38561 -1.4544 -2.197 -0.55378 -0.0099462 -0.028628 -0.0025722 -0.016897 -5.6704 0.36458 0.24243 0.52354 0.24739 -0.25055 -0.4503 0.020639 -0.55689 0.053163
4.4141 0.30304 0.33668 0.43166 0.034075 0 0.085548 0.1844 0.21124 0.47405 0.23812 0.61769 -71.09 -0.5427 -0.6939 -0.023761 -0.89701 -1.6461 -0.13321 -1.3573 -2.2723 -0.34083 -1.4097 -2.0036 -0.48064 -0.0092071 -0.025086 -0.0015928 -0.014444 -5.2645 0.39171 0.18211 0.49952 0.21551 -0.28482 -0.43939 0.055235 -0.52277 0.072968
4.418 0.33272 0.3508 0.34477 0.10589 0 0.057532 0.16676 0.24487 0.46334 0.22395 0.45614 -70.363 -0.49164 -0.64289 0.0042337 -0.84751 -1.5294 -0.092063 -1.2578 -2.1142 -0.28753 -1.3226 -1.7698 -0.40473 -0.0084197 -0.021754 -0.001255 -0.011937 -4.8903 0.43741 0.18069 0.41251 0.18481 -0.2837 -0.40001 0.088406 -0.47284 0.097093
4.4219 0.33683 0.35694 0.084734 0.24088 0 0.1805 0.15944 0.32518 0.46272 0.29117 0.23889 -69.613 -0.42035 -0.55673 0.028053 -0.77342 -1.3672 -0.053055 -1.1411 -1.91 -0.2292 -1.1966 -1.5318 -0.33448 -0.0076018 -0.018999 -0.0017138 -0.0099399 -4.6318 0.46299 0.26237 0.30326 0.14348 -0.24327 -0.33226 0.1164 -0.40901 0.12283
4.4258 0.31705 0.34855 -0.071571 0.37276 0 0.38692 0.1819 0.39224 0.43754 0.38626 0.091643 -68.82 -0.33525 -0.43245 0.043268 -0.67511 -1.1747 -0.023571 -1.019 -1.6721 -0.17298 -1.0428 -1.3246 -0.28479 -0.0066544 -0.016634 -0.0023717 -0.0087259 -4.6045 0.45258 0.39303 0.23082 0.12639 -0.16327 -0.23791 0.13351 -0.33414 0.14539
4.4297 0.29196 0.32832 0.074287 0.46755 0 0.54192 0.26689 0.40423 0.36135 0.43148 0.071785 -67.95 -0.25357 -0.29805 0.053494 -0.571 -0.98806 -0.0040517 -0.90532 -1.4374 -0.12568 -0.89294 -1.1701 -0.25595 -0.0056914 -0.014518 -0.0024941 -0.0082144 -4.7495 0.41837 0.49802 0.21623 0.18137 -0.075619 -0.13938 0.14202 -0.25925 0.16228
4.4336 0.27823 0.30465 0.42136 0.52012 0 0.54871 0.39439 0.35919 0.23795 0.39047 0.12063 -66.995 -0.18375 -0.17157 0.061509 -0.47207 -0.82213 0.0070493 -0.80447 -1.224 -0.089453 -0.76074 -1.074 -0.24371 -0.0050935 -0.013003 -0.0019614 -0.0081714 -4.769 0.37347 0.51949 0.22668 0.30898 0.0021638 -0.049506 0.14429 -0.19104 0.17313
4.4375 0.27675 0.28436 0.65106 0.52145 0 0.41622 0.46856 0.28409 0.10276 0.29451 0.13824 -65.979 -0.13199 -0.066751 0.068831 -0.38689 -0.68717 0.010886 -0.71968 -1.0444 -0.065715 -0.65503 -1.0275 -0.24422 -0.0051618 -0.012646 -0.001344 -0.0084166 -4.341 0.31061 0.45775 0.21448 0.44258 0.057968 0.022138 0.14185 -0.13518 0.17758
4.4414 0.27545 0.26843 0.5343 0.4478 0 0.23431 0.38972 0.20919 0.0055521 0.20941 0.09228 -64.94 -0.10571 -0.00062819 0.076494 -0.32635 -0.59417 0.0088023 -0.65472 -0.91338 -0.055957 -0.58463 -1.0112 -0.25206 -0.005738 -0.013418 -0.0012528 -0.0088187 -3.4374 0.21724 0.35902 0.16637 0.49678 0.078522 0.064 0.13616 -0.099497 0.17504
4.4453 0.26361 0.25413 0.15317 0.2919 0 0.093391 0.16397 0.15296 -0.015004 0.17913 0.038946 -63.894 -0.11078 0.011235 0.081779 -0.30335 -0.55077 0.0026436 -0.61415 -0.84185 -0.059415 -0.55163 -0.99996 -0.25742 -0.006229 -0.014289 -0.0017028 -0.0091505 -2.4156 0.11059 0.26802 0.11096 0.43946 0.057268 0.066281 0.128 -0.094231 0.1647
4.4492 0.24203 0.2402 -0.1818 0.099059 0 0.029491 -0.068918 0.12442 0.047296 0.19882 0.039733 -62.829 -0.1346 -0.0099464 0.081601 -0.30729 -0.53859 -0.0053802 -0.59161 -0.8066 -0.068924 -0.53783 -0.97103 -0.25648 -0.00605 -0.013808 -0.0021621 -0.0090654 -1.7605 0.04557 0.19721 0.082088 0.31596 0.01565 0.044903 0.118 -0.11056 0.1493
4.4531 0.22009 0.2292 -0.22404 -0.043254 0 0.032969 -0.13991 0.12932 0.15992 0.23482 0.078517 -61.719 -0.1713 -0.052825 0.074521 -0.33298 -0.55146 -0.014557 -0.58572 -0.7988 -0.081598 -0.53689 -0.91508 -0.24899 -0.0050707 -0.011312 -0.0021617 -0.0083111 -1.7055 0.073628 0.1387 0.083862 0.2037 -0.035799 0.0079538 0.10642 -0.14332 0.13021
4.457 0.20528 0.22461 0.0016837 -0.065824 0 0.086957 6.3938e-05 0.16683 0.2668 0.2623 0.079572 -60.558 -0.21446 -0.10498 0.059921 -0.37401 -0.58291 -0.024093 -0.59464 -0.80951 -0.094658 -0.5431 -0.84339 -0.23563 -0.0036663 -0.0076917 -0.0017551 -0.0069887 -2.0856 0.1876 0.093981 0.095981 0.14604 -0.086534 -0.035785 0.09378 -0.18598 0.10912
4.4609 0.19716 0.22612 0.26216 0.026519 0 0.18087 0.23118 0.22068 0.3193 0.28029 0.0061729 -59.362 -0.25328 -0.14581 0.038911 -0.41927 -0.62584 -0.031998 -0.61661 -0.82947 -0.10407 -0.55202 -0.78492 -0.21931 -0.0023916 -0.0049299 -0.0013609 -0.0055641 -2.5357 0.31196 0.079609 0.10643 0.13035 -0.12035 -0.071809 0.082165 -0.22524 0.090066
4.4648 0.19102 0.22856 0.35247 0.15977 0 0.29013 0.36962 0.26082 0.30398 0.29436 -0.077386 -58.15 -0.27747 -0.16185 0.020436 -0.45335 -0.66745 -0.035081 -0.64154 -0.85038 -0.10771 -0.56197 -0.77181 -0.20561 -0.001636 -0.004721 -0.0012563 -0.0045838 -2.8131 0.35787 0.10247 0.12706 0.1224 -0.13153 -0.089542 0.075513 -0.24568 0.078647
4.4688 0.18514 0.2262 0.26011 0.25327 0 0.3635 0.32745 0.26172 0.24677 0.29459 -0.058792 -56.925 -0.28507 -0.15596 0.010148 -0.47158 -0.70146 -0.031795 -0.66282 -0.87179 -0.10595 -0.57299 -0.82144 -0.19619 -0.0015433 -0.007294 -0.0013338 -0.0043577 -2.9332 0.29648 0.13971 0.172 0.11053 -0.12416 -0.089528 0.075534 -0.24439 0.076833
4.4727 0.18272 0.21852 0.12355 0.27995 0 0.35199 0.17548 0.22376 0.19064 0.25974 0.10531 -55.668 -0.27525 -0.132 0.01129 -0.47193 -0.72394 -0.021182 -0.67642 -0.89438 -0.099179 -0.58462 -0.92579 -0.1916 -0.0021344 -0.011375 -0.001344 -0.0048818 -3.0429 0.18191 0.15523 0.22829 0.11145 -0.10134 -0.073076 0.083107 -0.22098 0.085643
4.4766 0.1872 0.21155 0.073388 0.27036 0 0.25804 0.058104 0.17634 0.16578 0.18635 0.33281 -54.362 -0.24813 -0.09665 0.026502 -0.45382 -0.73129 -0.0025535 -0.67851 -0.91974 -0.088179 -0.59596 -1.0548 -0.1918 -0.0033654 -0.015199 -0.0012508 -0.0059852 -3.2211 0.10236 0.13899 0.2603 0.14003 -0.067428 -0.043121 0.098658 -0.1773 0.1055
4.4805 0.19743 0.21305 0.13093 0.26611 0 0.14895 0.055883 0.15691 0.17609 0.1095 0.48134 -53.005 -0.208 -0.067048 0.054067 -0.42208 -0.721 0.022385 -0.66699 -0.95089 -0.075818 -0.60274 -1.1707 -0.19535 -0.0050151 -0.017641 -0.0012451 -0.0074482 -3.4246 0.10635 0.12311 0.24831 0.18608 -0.031055 -0.0085843 0.11963 -0.12533 0.13319
4.4844 0.20861 0.22548 0.23303 0.27684 0 0.10872 0.13213 0.1827 0.20829 0.085749 0.4695 -51.611 -0.16915 -0.053202 0.080019 -0.39205 -0.70604 0.045682 -0.65301 -0.9858 -0.066524 -0.60411 -1.2455 -0.19961 -0.0065804 -0.018587 -0.0014432 -0.0089535 -3.5872 0.17184 0.15121 0.21621 0.22626 -0.00046066 0.019453 0.13831 -0.083816 0.15832
4.4883 0.21747 0.2431 0.31024 0.28202 0 0.16726 0.19956 0.23921 0.24825 0.14605 0.33605 -50.191 -0.13877 -0.057611 0.096917 -0.37072 -0.69406 0.062849 -0.64338 -1.0235 -0.062842 -0.60119 -1.2725 -0.20453 -0.0074301 -0.018498 -0.0017047 -0.010035 -3.7101 0.23991 0.23065 0.21102 0.25224 0.02081 0.036347 0.15083 -0.060775 0.17553
4.4922 0.22543 0.2562 0.32652 0.26541 0 0.27438 0.21835 0.29388 0.28665 0.26126 0.19058 -48.745 -0.12333 -0.080888 0.09835 -0.36399 -0.69244 0.069903 -0.64453 -1.0633 -0.066988 -0.59616 -1.2673 -0.21047 -0.0072048 -0.017806 -0.001829 -0.010273 -3.8317 0.27213 0.31974 0.25201 0.27691 0.029781 0.038449 0.15407 -0.062143 0.18024
4.4961 0.23638 0.25892 0.27483 0.23709 0 0.34439 0.22021 0.3208 0.31396 0.35675 0.11858 -47.269 -0.13352 -0.12202 0.074808 -0.38048 -0.71368 0.060348 -0.66723 -1.1048 -0.082891 -0.59544 -1.2582 -0.21942 -0.0061433 -0.016751 -0.0018752 -0.0096767 -3.9434 0.27502 0.36601 0.30618 0.31011 0.020993 0.020204 0.14352 -0.095397 0.16539
4.5 0.25198 0.25419 0.17709 0.2192 0 0.32945 0.2485 0.31536 0.31893 0.36967 0.13327 -45.762 -0.16954 -0.16916 0.030553 -0.41762 -0.76046 0.035602 -0.71259 -1.149 -0.10936 -0.60947 -1.2708 -0.23368 -0.0050039 -0.015631 -0.002158 -0.0088462 -3.9867 0.27633 0.35548 0.32101 0.3362 -0.0051967 -0.014893 0.12239 -0.15005 0.13377
4.5039 0.26999 0.25145 0.095492 0.2178 0 0.25457 0.29752 0.28999 0.29848 0.30049 0.20026 -44.228 -0.22095 -0.21373 -0.021346 -0.46523 -0.82232 0.0034557 -0.77055 -1.1964 -0.14099 -0.64012 -1.3142 -0.25241 -0.0045758 -0.014991 -0.0028651 -0.0086049 -3.9485 0.28811 0.32111 0.2818 0.32557 -0.04289 -0.058276 0.097604 -0.21058 0.094754
4.5078 0.28668 0.25926 0.10814 0.21803 0 0.1877 0.32218 0.26033 0.26776 0.21248 0.28436 -42.663 -0.28061 -0.25156 -0.072121 -0.51686 -0.89139 -0.030814 -0.83383 -1.2467 -0.17384 -0.68734 -1.3767 -0.27437 -0.0051423 -0.015385 -0.0037311 -0.0093217 -3.9256 0.29768 0.30343 0.23049 0.27079 -0.088176 -0.10431 0.073441 -0.26792 0.054542
4.5117 0.30011 0.2787 0.23613 0.20902 0 0.18008 0.29878 0.23652 0.25353 0.17808 0.36436 -41.05 -0.34024 -0.27935 -0.11247 -0.5655 -0.95839 -0.061393 -0.89393 -1.299 -0.20346 -0.74931 -1.4345 -0.29767 -0.0063209 -0.016897 -0.0041888 -0.010554 -4.0527 0.29074 0.3088 0.22368 0.20511 -0.13637 -0.14683 0.054256 -0.31329 0.019796
4.5156 0.31079 0.30278 0.39535 0.20653 0 0.23246 0.25856 0.22463 0.2717 0.21964 0.41804 -39.371 -0.38157 -0.29268 -0.12379 -0.5968 -1.0028 -0.076315 -0.93203 -1.3473 -0.21894 -0.81676 -1.4671 -0.31581 -0.0074023 -0.018944 -0.0038829 -0.011422 -4.3578 0.27477 0.3104 0.27422 0.17789 -0.17573 -0.17121 0.047504 -0.33172 0.0039594
4.5195 0.31974 0.32168 0.45448 0.24223 0 0.30951 0.25377 0.23092 0.31131 0.29677 0.41796 -37.619 -0.40129 -0.29815 -0.11194 -0.61013 -1.0236 -0.076928 -0.94735 -1.3848 -0.21968 -0.87327 -1.4685 -0.32505 -0.007897 -0.020616 -0.0030128 -0.011395 -4.7126 0.2747 0.2875 0.33939 0.20987 -0.20007 -0.1755 0.049301 -0.33112 0.0045277
4.5234 0.32711 0.32937 0.36655 0.32746 0 0.37676 0.29849 0.26001 0.34433 0.34898 0.35494 -35.813 -0.40069 -0.29837 -0.082493 -0.60652 -1.0239 -0.065817 -0.9423 -1.4084 -0.20669 -0.9118 -1.4485 -0.32423 -0.0078426 -0.021313 -0.0021511 -0.010732 -4.9489 0.30667 0.25573 0.36768 0.27504 -0.20737 -0.15997 0.056529 -0.3166 0.01823
4.5273 0.3324 0.32665 0.23298 0.43082 0 0.42098 0.3544 0.30728 0.35338 0.35075 0.2598 -33.979 -0.38262 -0.29554 -0.041591 -0.58771 -1.0084 -0.046166 -0.92054 -1.4159 -0.18186 -0.92748 -1.4237 -0.31314 -0.0076433 -0.021133 -0.0017562 -0.010142 -5.0178 0.35959 0.25276 0.35219 0.32743 -0.197 -0.12618 0.066106 -0.29314 0.041182
4.5313 0.33521 0.31925 0.20728 0.49674 0 0.4416 0.37566 0.35505 0.34791 0.32724 0.18903 -32.131 -0.35283 -0.29203 0.001074 -0.55645 -0.98545 -0.023342 -0.88854 -1.4059 -0.14887 -0.91475 -1.4087 -0.29219 -0.0076249 -0.020697 -0.0018835 -0.010033 -5.0157 0.4035 0.29583 0.33258 0.34285 -0.16888 -0.077416 0.073503 -0.26741 0.066977
4.5352 0.33503 0.31354 0.3247 0.48871 0 0.43347 0.35754 0.37992 0.35033 0.31935 0.18248 -30.26 -0.32667 -0.29062 0.031259 -0.52176 -0.97046 -0.0065683 -0.86024 -1.3877 -0.1182 -0.8808 -1.4122 -0.26787 -0.0077315 -0.020595 -0.0023131 -0.010164 -5.0506 0.41414 0.35932 0.34592 0.33239 -0.13225 -0.027588 0.074347 -0.2475 0.084882
4.5391 0.3308 0.31284 0.44969 0.41592 0 0.38576 0.33352 0.36818 0.36736 0.33751 0.23621 -28.342 -0.31251 -0.29264 0.046857 -0.49124 -0.9677 0.0016689 -0.84188 -1.375 -0.096383 -0.84196 -1.4383 -0.24685 -0.0076493 -0.02095 -0.0028259 -0.010044 -5.1066 0.38914 0.39767 0.38278 0.31889 -0.098251 0.011575 0.07017 -0.23466 0.092193
4.543 0.32174 0.31622 0.41971 0.32039 0 0.29956 0.32969 0.32705 0.37979 0.35254 0.31621 -26.355 -0.31377 -0.29936 0.047908 -0.46905 -0.97732 0.00078232 -0.83546 -1.3754 -0.086559 -0.80701 -1.487 -0.23261 -0.0072294 -0.021425 -0.0032804 -0.0096098 -5.0683 0.34414 0.3888 0.39751 0.30882 -0.0728 0.033512 0.062398 -0.22937 0.088301
4.5469 0.30899 0.31941 0.23868 0.24223 0 0.20339 0.33518 0.28162 0.36426 0.33151 0.39131 -24.301 -0.33233 -0.31204 0.03581 -0.45884 -0.99783 -0.0089462 -0.84168 -1.3958 -0.090858 -0.78429 -1.5498 -0.22806 -0.0067701 -0.021612 -0.0034913 -0.0093673 -4.8747 0.29865 0.35221 0.36044 0.29277 -0.061133 0.032754 0.052865 -0.23169 0.073658
4.5508 0.29575 0.31719 0.095821 0.19819 0 0.1461 0.32323 0.25881 0.32361 0.27878 0.44646 -22.193 -0.36959 -0.3344 0.013781 -0.46848 -1.0235 -0.026543 -0.86008 -1.4468 -0.11206 -0.78789 -1.6083 -0.23781 -0.0068204 -0.021392 -0.0032181 -0.0098121 -4.6223 0.26676 0.32494 0.29343 0.26969 -0.072194 -0.00074904 0.044846 -0.24355 0.049994
4.5547 0.28483 0.30639 0.16717 0.18739 0 0.16719 0.29284 0.2704 0.29033 0.23673 0.46973 -20.047 -0.41357 -0.36404 -0.0097131 -0.49364 -1.0452 -0.0467 -0.88206 -1.5137 -0.14045 -0.81251 -1.6405 -0.2559 -0.0076339 -0.020989 -0.0024047 -0.010785 -4.4874 0.25599 0.32396 0.24986 0.26003 -0.098541 -0.054462 0.039268 -0.26309 0.02477
4.5586 0.27611 0.28835 0.40865 0.20684 0 0.26516 0.27564 0.3072 0.2959 0.24354 0.44378 -17.869 -0.45766 -0.39772 -0.032115 -0.52967 -1.0604 -0.067586 -0.90358 -1.5832 -0.16969 -0.85085 -1.6329 -0.27748 -0.0087965 -0.020693 -0.0014031 -0.011537 -4.5465 0.26671 0.33436 0.26129 0.28684 -0.13305 -0.1184 0.035042 -0.28901 0.00097024
4.5625 0.26717 0.26891 0.57992 0.2533 0 0.38942 0.29648 0.34704 0.33697 0.29129 0.36483 -15.654 -0.4969 -0.43203 -0.052041 -0.57216 -1.0681 -0.088077 -0.92163 -1.6439 -0.19477 -0.89629 -1.5911 -0.29847 -0.0094665 -0.020592 -0.00082164 -0.011492 -4.6883 0.28852 0.33118 0.30775 0.3441 -0.16956 -0.18431 0.031066 -0.31973 -0.019475
[truncated: 2,243,937 more chars]
