# Supplementary material for: Dataset from dynamic shake-table testing of five full-scale single leaf and cavity URM walls subjected to out-of-plane two-way bending
Source: Data Brief. 2019 Mar 20;24:103854. doi: 10.1016/j.dib.2019.103854 (PMC6480314; doi:10.1016/j.dib.2019.103854)
Supplement: Multimedia component 2 [file mmc2.zip › DATA/CSW-000-RF/Test2.txt]

0 -0.0019937 0.0023047 0.10472 0.053183 0 0.067582 -0.018048 0.012315 -0.043651 0.057231 -0.043739 2.9092 0 0 0 0 0 0 0 0 0 0 0 0 0 0 0 0 0 -0.013109 0.013582 0.020387 0.05615 0 0 0 0 0
0.003906 -0.015445 -0.014902 0.052637 0.035957 0 0.034548 -0.031298 0.01132 -0.024138 0.022315 0.04893 4.2579 0 0 0 0 0 0 0 0 0 0 0 0 0 0 0 0 0 -0.026461 -0.0022465 0.054975 0.040883 0 0 0 0 0
0.007812 -0.023058 -0.02916 -0.045178 -0.021505 0 -0.043944 -0.032678 0.0041416 0.02604 -0.044497 0.14415 4.7501 0 0 0 0 0 0 0 0 0 0 0 0 0 0 0 0 0 -0.032349 -0.025343 0.068775 -0.01649 0 0 0 0 0
0.011719 -0.022924 -0.034578 -0.12417 -0.072629 0 -0.10715 -0.024557 -0.0014225 0.073661 -0.09483 0.18512 4.5252 0 0 0 0 0 0 0 0 0 0 0 0 0 0 0 0 0 -0.028356 -0.040864 0.057962 -0.067815 0 0 0 0 0
0.015625 -0.017683 -0.030057 -0.12982 -0.079769 0 -0.10722 -0.01302 -0.00065998 0.08768 -0.094643 0.1496 4.1113 0 0 0 0 0 0 0 0 0 0 0 0 0 0 0 0 0 -0.018414 -0.040266 0.03471 -0.074862 0 0 0 0 0
0.019531 -0.011102 -0.018543 -0.059473 -0.041221 0 -0.045598 -0.0033171 0.0043895 0.060999 -0.046639 0.058804 3.9392 0 0 0 0 0 0 0 0 0 0 0 0 0 0 0 0 0 -0.008602 -0.025491 0.013362 -0.037397 0 0 0 0 0
0.023437 -0.0051181 -0.0047446 0.03514 0.012327 0 0.031746 0.0025567 0.0073579 0.012877 0.016718 -0.042423 4.0411 0 0 0 0 0 0 0 0 0 0 0 0 0 0 0 0 0 -0.002264 -0.0050819 -0.0030175 0.012524 0 0 0 0 0
0.027344 -5.97e-05 0.0064836 0.088473 0.044222 0 0.072689 0.0050035 0.0027639 -0.028081 0.059166 -0.11456 4.1646 0 0 0 0 0 0 0 0 0 0 0 0 0 0 0 0 0 0.00078234 0.012378 -0.022065 0.040002 0 0 0 0 0
0.03125 0.0030819 0.010872 0.071413 0.037825 0 0.057351 0.0043767 -0.010791 -0.045479 0.063066 -0.14095 4.1078 0 0 0 0 0 0 0 0 0 0 0 0 0 0 0 0 0 0.0010476 0.021605 -0.04898 0.032437 0 0 0 0 0
0.035156 0.0018634 0.0059689 0.0089811 0.0037275 0 0.0068273 -0.00017444 -0.030736 -0.044178 0.034187 -0.12785 3.9133 0 0 0 0 0 0 0 0 0 0 0 0 0 0 0 0 0 -0.0030831 0.020082 -0.076044 0.0016306 0 0 0 0 0
0.039062 -0.0052471 -0.0067208 -0.046963 -0.032698 0 -0.039709 -0.009179 -0.051714 -0.041302 -0.0082107 -0.094044 3.7638 0 0 0 0 0 0 0 0 0 0 0 0 0 0 0 0 0 -0.01326 0.0074103 -0.087374 -0.032175 0 0 0 0 0
0.042969 -0.01566 -0.020622 -0.062262 -0.050332 0 -0.056193 -0.020195 -0.066234 -0.04881 -0.044059 -0.059888 3.7535 0 0 0 0 0 0 0 0 0 0 0 0 0 0 0 0 0 -0.026498 -0.01302 -0.074788 -0.055548 0 0 0 0 0
0.046875 -0.022586 -0.026477 -0.041782 -0.043621 0 -0.043468 -0.027284 -0.066274 -0.063305 -0.059853 -0.040024 3.8005 0 0 0 0 0 0 0 0 0 0 0 0 0 0 0 0 0 -0.03407 -0.032407 -0.047794 -0.064439 0 0 0 0 0
0.050781 -0.019355 -0.018019 -0.012882 -0.020935 0 -0.019081 -0.024306 -0.047625 -0.071057 -0.050875 -0.039488 3.7692 0 0 0 0 0 0 0 0 0 0 0 0 0 0 0 0 0 -0.027326 -0.039174 -0.026014 -0.05819 0 0 0 0 0
0.054687 -0.0048618 0.0029405 0.0065594 0.0050244 0 0.0024328 -0.0099366 -0.014816 -0.062007 -0.021485 -0.052802 3.6327 0 0 0 0 0 0 0 0 0 0 0 0 0 0 0 0 0 -0.0061744 -0.026164 -0.020681 -0.036225 0 0 0 0 0
0.058594 0.014748 0.026505 0.021556 0.02573 0 0.019471 0.010136 0.018896 -0.038811 0.016107 -0.066722 3.4878 0 0 0 0 0 0 0 0 0 0 0 0 0 0 0 0 0 0.018391 0.0030249 -0.023821 -0.0014848 0 0 0 0 0
0.0625 0.029993 0.040672 0.044264 0.038703 0 0.037013 0.026573 0.03915 -0.012696 0.04639 -0.066234 3.4287 0 0 0 0 0 0 0 0 0 0 0 0 0 0 0 0 0 0.031821 0.034735 -0.01644 0.035833 0 0 0 0 0
0.066406 0.034467 0.039163 0.070439 0.043937 0 0.054039 0.033057 0.04084 0.0086197 0.057834 -0.041006 3.4403 0 0 0 0 0 0 0 0 0 0 0 0 0 0 0 0 0 0.027823 0.053476 0.012214 0.061617 0 0 0 0 0
0.070312 0.02858 0.02521 0.076814 0.040411 0 0.059632 0.03056 0.031965 0.027911 0.048595 0.010607 3.431 0 0 0 0 0 0 0 0 0 0 0 0 0 0 0 0 0 0.013563 0.051521 0.05337 0.066898 0 0 0 0 0
0.074219 0.018005 0.0085411 0.044425 0.026975 0 0.042695 0.025313 0.026547 0.052933 0.026536 0.080573 3.3487 0 0 0 0 0 0 0 0 0 0 0 0 0 0 0 0 0 0.0029032 0.032636 0.086181 0.054061 0 0 0 0 0
0.078125 0.0088004 -0.001755 -0.016192 0.006538 0 0.0058577 0.022424 0.032483 0.084507 0.0039776 0.15222 3.2375 0 0 0 0 0 0 0 0 0 0 0 0 0 0 0 0 0 0.0038462 0.0081277 0.095925 0.034321 0 0 0 0 0
0.082031 0.0035513 -0.0028713 -0.066134 -0.011881 0 -0.031047 0.021342 0.04546 0.11155 -0.0085699 0.20359 3.1753 0 0 0 0 0 0 0 0 0 0 0 0 0 0 0 0 0 0.012163 -0.010447 0.085096 0.019419 0 0 0 0 0
0.085937 0.001208 0.0014227 -0.068604 -0.017493 0 -0.043731 0.01755 0.054282 0.11945 -0.0061636 0.21476 3.1778 0 0 0 0 0 0 0 0 0 0 0 0 0 0 0 0 0 0.017134 -0.016385 0.067822 0.015158 0 0 0 0 0
0.089844 -0.00030788 0.0050879 -0.022115 -0.0063744 0 -0.023149 0.008559 0.051684 0.1037 0.0094343 0.17832 3.185 0 0 0 0 0 0 0 0 0 0 0 0 0 0 0 0 0 0.013131 -0.0089995 0.054952 0.020546 0 0 0 0 0
0.09375 -0.0017307 0.0046448 0.035119 0.013258 0 0.014877 -0.002213 0.039673 0.07444 0.030017 0.10676 3.1383 0 0 0 0 0 0 0 0 0 0 0 0 0 0 0 0 0 0.0049996 0.0072439 0.045187 0.030029 0 0 0 0 0
0.097656 -0.0023524 0.00085087 0.056041 0.025524 0 0.040103 -0.0080182 0.024873 0.046193 0.043164 0.028536 3.0499 0 0 0 0 0 0 0 0 0 0 0 0 0 0 0 0 0 0.0018821 0.023928 0.029801 0.035395 0 0 0 0 0
0.10156 -0.0016701 -0.0032463 0.024999 0.019116 0 0.03157 -0.0054828 0.010295 0.023196 0.038002 -0.028037 2.9831 0 0 0 0 0 0 0 0 0 0 0 0 0 0 0 0 0 0.0063695 0.031051 0.004238 0.028009 0 0 0 0 0
0.10547 -0.00067037 -0.0054197 -0.028347 -0.0026857 0 -0.004649 0.0013756 -0.0066556 -0.0037588 0.012973 -0.053085 2.9739 0 0 0 0 0 0 0 0 0 0 0 0 0 0 0 0 0 0.010882 0.02181 -0.025944 0.0038393 0 0 0 0 0
0.10938 -0.0012805 -0.0057102 -0.055022 -0.023732 0 -0.039425 0.0042142 -0.027871 -0.044491 -0.020464 -0.060604 2.9885 0 0 0 0 0 0 0 0 0 0 0 0 0 0 0 0 0 0.0055 -0.0020659 -0.050132 -0.030759 0 0 0 0 0
0.11328 -0.0044431 -0.0053993 -0.030692 -0.028177 0 -0.044334 -0.0020808 -0.048037 -0.093625 -0.043654 -0.074952 2.9647 0 0 0 0 0 0 0 0 0 0 0 0 0 0 0 0 0 -0.010824 -0.02917 -0.06249 -0.059435 0 0 0 0 0
0.11719 -0.0086399 -0.0050264 0.021681 -0.01411 0 -0.015791 -0.014466 -0.056896 -0.12961 -0.043948 -0.10858 2.8825 0 0 0 0 0 0 0 0 0 0 0 0 0 0 0 0 0 -0.02766 -0.04435 -0.066343 -0.066226 0 0 0 0 0
0.12109 -0.010399 -0.0036073 0.052395 0.0046564 0 0.021474 -0.024085 -0.049383 -0.13209 -0.024915 -0.15002 2.7806 0 0 0 0 0 0 0 0 0 0 0 0 0 0 0 0 0 -0.03235 -0.038652 -0.069295 -0.04917 0 0 0 0 0
0.125 -0.0067157 0.00015202 0.031832 0.010862 0 0.035601 -0.023621 -0.032826 -0.10158 -0.0037324 -0.17299 2.7081 0 0 0 0 0 0 0 0 0 0 0 0 0 0 0 0 0 -0.021992 -0.015718 -0.07455 -0.02379 0 0 0 0 0
0.12891 0.0023081 0.0058795 -0.019379 -0.00048253 0 0.015691 -0.012921 -0.021995 -0.06104 0.0033562 -0.15904 2.6725 0 0 0 0 0 0 0 0 0 0 0 0 0 0 0 0 0 -0.0060249 0.010751 -0.076999 -0.010316 0 0 0 0 0
0.13281 0.012741 0.010886 -0.047501 -0.017167 0 -0.018081 0.0017156 -0.025154 -0.035936 -0.0049664 -0.1134 2.6433 0 0 0 0 0 0 0 0 0 0 0 0 0 0 0 0 0 0.0031776 0.026594 -0.067603 -0.014782 0 0 0 0 0
0.13672 0.018932 0.011834 -0.017579 -0.020642 0 -0.032221 0.013047 -0.034721 -0.031045 -0.014712 -0.059785 2.5979 0 0 0 0 0 0 0 0 0 0 0 0 0 0 0 0 0 0.0020649 0.026138 -0.041964 -0.022646 0 0 0 0 0
0.14063 0.017289 0.0075832 0.048081 -0.0034189 0 -0.010584 0.017706 -0.033051 -0.026941 -0.010704 -0.018859 2.5478 0 0 0 0 0 0 0 0 0 0 0 0 0 0 0 0 0 -0.0018245 0.013957 -0.0056163 -0.013262 0 0 0 0 0
0.14453 0.0090354 0.00073988 0.085223 0.022628 0 0.029512 0.016587 -0.0092403 -0.00033857 0.0079157 0.0094943 2.5158 0 0 0 0 0 0 0 0 0 0 0 0 0 0 0 0 0 0.0010485 -0.00048228 0.028542 0.017488 0 0 0 0 0
0.14844 -0.00028412 -0.0037366 0.047939 0.03528 0 0.051315 0.012015 0.028885 0.051115 0.025931 0.043399 2.5003 0 0 0 0 0 0 0 0 0 0 0 0 0 0 0 0 0 0.011654 -0.0095748 0.048934 0.049401 0 0 0 0 0
0.15234 -0.0044879 -0.0021119 -0.041406 0.021447 0 0.031624 0.0056585 0.059935 0.104 0.026569 0.09757 2.4735 0 0 0 0 0 0 0 0 0 0 0 0 0 0 0 0 0 0.021527 -0.010406 0.053575 0.055272 0 0 0 0 0
0.15625 -0.0010175 0.0051529 -0.10452 -0.0094998 0 -0.016321 -0.0007913 0.067477 0.12935 0.0089524 0.16299 2.4168 0 0 0 0 0 0 0 0 0 0 0 0 0 0 0 0 0 0.022427 -0.0033584 0.051326 0.028468 0 0 0 0 0
0.16016 0.0074369 0.013555 -0.077209 -0.030944 0 -0.051528 -0.0041092 0.054747 0.11829 -0.0086684 0.20773 2.3455 0 0 0 0 0 0 0 0 0 0 0 0 0 0 0 0 0 0.016081 0.0098202 0.054472 -0.0065142 0 0 0 0 0
0.16406 0.015146 0.017855 0.026228 -0.020059 0 -0.039685 -0.00045513 0.041194 0.088327 -0.0045804 0.20076 2.2913 0 0 0 0 0 0 0 0 0 0 0 0 0 0 0 0 0 0.01322 0.025698 0.067837 -0.013592 0 0 0 0 0
0.16797 0.017542 0.01592 0.11875 0.021827 0 0.01576 0.010875 0.043388 0.064468 0.025028 0.13976 2.2639 0 0 0 0 0 0 0 0 0 0 0 0 0 0 0 0 0 0.022101 0.037931 0.083245 0.021005 0 0 0 0 0
0.17188 0.014106 0.010044 0.11751 0.066852 0 0.073339 0.024442 0.05812 0.054622 0.058895 0.057897 2.2412 0 0 0 0 0 0 0 0 0 0 0 0 0 0 0 0 0 0.038003 0.038683 0.084861 0.071993 0 0 0 0 0
0.17578 0.0079678 0.0048316 0.022221 0.080023 0 0.085944 0.030554 0.064214 0.043922 0.066195 0.0013448 2.1996 0 0 0 0 0 0 0 0 0 0 0 0 0 0 0 0 0 0.04516 0.023829 0.062137 0.093285 0 0 0 0 0
0.17969 0.0030958 0.003589 -0.081404 0.046549 0 0.039697 0.022137 0.042526 0.013399 0.033117 -0.0064491 2.1455 0 0 0 0 0 0 0 0 0 0 0 0 0 0 0 0 0 0.030801 -0.0017295 0.019917 0.057497 0 0 0 0 0
0.18359 0.0016699 0.006193 -0.10028 -0.014397 0 -0.033007 0.0015458 -0.0039263 -0.03629 -0.022317 0.015774 2.1083 0 0 0 0 0 0 0 0 0 0 0 0 0 0 0 0 0 -0.001309 -0.024241 -0.023442 -0.017646 0 0 0 0 0
0.1875 0.0035069 0.0098882 -0.021184 -0.061649 0 -0.077725 -0.018988 -0.048986 -0.080841 -0.061549 0.021656 2.1027 0 0 0 0 0 0 0 0 0 0 0 0 0 0 0 0 0 -0.031169 -0.02886 -0.049201 -0.080392 0 0 0 0 0
0.19141 0.0072297 0.011894 0.078006 -0.062099 0 -0.060324 -0.025038 -0.064032 -0.093236 -0.055525 -0.023853 2.1077 0 0 0 0 0 0 0 0 0 0 0 0 0 0 0 0 0 -0.037911 -0.010478 -0.05182 -0.085779 0 0 0 0 0
0.19531 0.011523 0.011448 0.10483 -0.016127 0 0.0063599 -0.010701 -0.042773 -0.069767 -0.0091935 -0.11235 2.0895 0 0 0 0 0 0 0 0 0 0 0 0 0 0 0 0 0 -0.017509 0.020731 -0.04152 -0.032405 0 0 0 0 0
0.19922 0.015387 0.0098309 0.041523 0.041803 0 0.07259 0.016056 -0.0077055 -0.035273 0.040706 -0.19412 2.0412 0 0 0 0 0 0 0 0 0 0 0 0 0 0 0 0 0 0.012907 0.044571 -0.034049 0.035797 0 0 0 0 0
0.20313 0.017789 0.0088715 -0.041308 0.068799 0 0.090124 0.038278 0.0086965 -0.021193 0.054258 -0.21473 1.9919 0 0 0 0 0 0 0 0 0 0 0 0 0 0 0 0 0 0.028639 0.044468 -0.037207 0.06459 0 0 0 0 0
0.20703 0.017742 0.0094888 -0.059114 0.046073 0 0.048542 0.042012 -0.0076062 -0.036291 0.020713 -0.15761 1.9734 0 0 0 0 0 0 0 0 0 0 0 0 0 0 0 0 0 0.017803 0.019928 -0.045831 0.032643 0 0 0 0 0
0.21094 0.015055 0.011339 0.00042992 -0.0069243 0 -0.018326 0.026271 -0.039287 -0.057767 -0.032163 -0.057712 1.9834 0 0 0 0 0 0 0 0 0 0 0 0 0 0 0 0 0 -0.0088836 -0.011982 -0.048361 -0.032064 0 0 0 0 0
0.21484 0.010872 0.013378 0.067743 -0.047833 0 -0.059607 0.0032076 -0.052351 -0.051965 -0.060014 0.025276 1.9884 0 0 0 0 0 0 0 0 0 0 0 0 0 0 0 0 0 -0.02736 -0.028261 -0.037465 -0.075354 0 0 0 0 0
0.21875 0.0071607 0.014526 0.067237 -0.044157 0 -0.046114 -0.011494 -0.026202 -0.006227 -0.037478 0.052778 1.9618 0 0 0 0 0 0 0 0 0 0 0 0 0 0 0 0 0 -0.020617 -0.016712 -0.014838 -0.060147 0 0 0 0 0
0.22266 0.0053789 0.014004 -0.001124 0.0020504 0 0.0090856 -0.010066 0.027296 0.057441 0.021607 0.034863 1.913 0 0 0 0 0 0 0 0 0 0 0 0 0 0 0 0 0 0.0073072 0.014831 0.012532 0.004958 0 0 0 0 0
0.22656 0.0055468 0.011527 -0.060974 0.056352 0 0.06262 0.0031426 0.072944 0.10002 0.075573 0.017789 1.8752 0 0 0 0 0 0 0 0 0 0 0 0 0 0 0 0 0 0.035556 0.044152 0.038832 0.07391 0 0 0 0 0
0.23047 0.0065597 0.0076136 -0.041556 0.078493 0 0.074443 0.017228 0.081785 0.098919 0.087865 0.043004 1.8686 0 0 0 0 0 0 0 0 0 0 0 0 0 0 0 0 0 0.044708 0.051105 0.06165 0.10028 0 0 0 0 0
0.23438 0.0073388 0.0037498 0.043395 0.052471 0 0.037014 0.024181 0.055174 0.067065 0.054374 0.11204 1.8805 0 0 0 0 0 0 0 0 0 0 0 0 0 0 0 0 0 0.032736 0.032179 0.079269 0.072607 0 0 0 0 0
0.23828 0.0076247 0.001881 0.10511 -0.0023867 0 -0.020949 0.023687 0.02222 0.040103 0.0038868 0.18534 1.8824 0 0 0 0 0 0 0 0 0 0 0 0 0 0 0 0 0 0.014853 0.0020043 0.088183 0.020237 0 0 0 0 0
0.24219 0.0077364 0.0031825 0.071448 -0.046519 0 -0.05705 0.020029 0.013327 0.043292 -0.026645 0.21402 1.8605 0 0 0 0 0 0 0 0 0 0 0 0 0 0 0 0 0 0.0082383 -0.018744 0.084983 -0.013155 0 0 0 0 0
0.24609 0.0077877 0.0069166 -0.03331 -0.049061 0 -0.046092 0.015714 0.033678 0.068239 -0.02048 0.17728 1.8258 0 0 0 0 0 0 0 0 0 0 0 0 0 0 0 0 0 0.01618 -0.018811 0.07062 -0.0050419 0 0 0 0 0
0.25 0.0073625 0.010457 -0.10653 -0.0093501 0 0.0030335 0.0090882 0.059964 0.080986 0.0091313 0.095751 1.7982 0 0 0 0 0 0 0 0 0 0 0 0 0 0 0 0 0 0.026154 -0.0030237 0.051388 0.03044 0 0 0 0 0
0.25391 0.0059882 0.010788 -0.069688 0.043482 0 0.055017 -0.0017451 0.062304 0.054465 0.032868 0.012793 1.788 0 0 0 0 0 0 0 0 0 0 0 0 0 0 0 0 0 0.022923 0.01384 0.034225 0.057555 0 0 0 0 0
0.25781 0.0037571 0.0065288 0.047579 0.071205 0 0.073194 -0.013739 0.03086 -0.0043593 0.029176 -0.038225 1.7934 0 0 0 0 0 0 0 0 0 0 0 0 0 0 0 0 0 0.0036976 0.019325 0.020545 0.049519 0 0 0 0 0
0.26172 0.001282 -0.0010262 0.13034 0.0525 0 0.043992 -0.019271 -0.016476 -0.0582 -0.0011543 -0.054304 1.8087 0 0 0 0 0 0 0 0 0 0 0 0 0 0 0 0 0 -0.019121 0.01125 0.0051638 0.0083901 0 0 0 0 0
0.26563 -0.0010059 -0.0087062 0.090166 -0.003071 0 -0.015096 -0.013068 -0.050864 -0.071802 -0.038636 -0.057397 1.8274 0 0 0 0 0 0 0 0 0 0 0 0 0 0 0 0 0 -0.029874 -0.0036893 -0.017931 -0.040057 0 0 0 0 0
0.26953 -0.0033747 -0.013497 -0.044384 -0.061659 0 -0.067927 0.00090388 -0.057274 -0.044132 -0.060979 -0.071608 1.8379 0 0 0 0 0 0 0 0 0 0 0 0 0 0 0 0 0 -0.024382 -0.017063 -0.048317 -0.068618 0 0 0 0 0
0.27344 -0.0064146 -0.014254 -0.15082 -0.087368 0 -0.083316 0.010437 -0.044897 -0.010619 -0.057847 -0.10323 1.8257 0 0 0 0 0 0 0 0 0 0 0 0 0 0 0 0 0 -0.013258 -0.024285 -0.077619 -0.067633 0 0 0 0 0
0.27734 -0.010028 -0.011885 -0.1298 -0.065547 0 -0.054465 0.0047467 -0.035389 -0.012016 -0.034946 -0.13815 1.7876 0 0 0 0 0 0 0 0 0 0 0 0 0 0 0 0 0 -0.010871 -0.024923 -0.095446 -0.046834 0 0 0 0 0
0.28125 -0.012822 -0.0080996 -0.0017812 -0.012081 0 -0.0021748 -0.015205 -0.04155 -0.056861 -0.0073307 -0.15538 1.7422 0 0 0 0 0 0 0 0 0 0 0 0 0 0 0 0 0 -0.020943 -0.019977 -0.097236 -0.023137 0 0 0 0 0
0.28516 -0.012672 -0.0039781 0.11253 0.03746 0 0.039715 -0.035476 -0.056401 -0.11135 0.011328 -0.14356 1.7174 0 0 0 0 0 0 0 0 0 0 0 0 0 0 0 0 0 -0.032719 -0.01041 -0.086613 -0.0079393 0 0 0 0 0
0.28906 -0.0081859 0.00042193 0.10931 0.051908 0 0.047 -0.039187 -0.061422 -0.12674 0.016116 -0.10757 1.7225 0 0 0 0 0 0 0 0 0 0 0 0 0 0 0 0 0 -0.031163 0.0018417 -0.070348 -0.0034553 0 0 0 0 0
0.29297 4.5947e-05 0.005307 0.0012637 0.025816 0 0.020818 -0.019947 -0.044614 -0.081093 0.01143 -0.062458 1.7371 0 0 0 0 0 0 0 0 0 0 0 0 0 0 0 0 0 -0.011213 0.012882 -0.051268 -0.0063935 0 0 0 0 0
0.29688 0.0093656 0.010214 -0.097603 -0.016871 0 -0.014359 0.012535 -0.011124 0.0011537 0.0059512 -0.021714 1.7318 0 0 0 0 0 0 0 0 0 0 0 0 0 0 0 0 0 0.017287 0.018401 -0.026373 -0.011645 0 0 0 0 0
0.30078 0.016257 0.013939 -0.085648 -0.040069 0 -0.029257 0.039301 0.022362 0.068814 0.0061498 0.010464 1.7005 0 0 0 0 0 0 0 0 0 0 0 0 0 0 0 0 0 0.038029 0.016835 0.0078348 -0.012893 0 0 0 0 0
0.30469 0.018093 0.015388 0.027074 -0.022201 0 -0.011657 0.045736 0.042607 0.085665 0.012505 0.038577 1.668 0 0 0 0 0 0 0 0 0 0 0 0 0 0 0 0 0 0.041525 0.010822 0.048157 -0.0036677 0 0 0 0 0
0.30859 0.014417 0.014376 0.13053 0.02691 0 0.024648 0.031068 0.049508 0.058101 0.020317 0.069473 1.6599 0 0 0 0 0 0 0 0 0 0 0 0 0 0 0 0 0 0.031085 0.0051095 0.083314 0.017887 0 0 0 0 0
0.3125 0.0070772 0.011494 0.12356 0.071966 0 0.050812 0.0070899 0.052267 0.025852 0.023805 0.10589 1.6714 0 0 0 0 0 0 0 0 0 0 0 0 0 0 0 0 0 0.017272 0.0027945 0.10089 0.044067 0 0 0 0 0
0.31641 -0.00084391 0.0071752 0.011474 0.077682 0 0.045553 -0.011496 0.057377 0.02566 0.020157 0.14369 1.6717 0 0 0 0 0 0 0 0 0 0 0 0 0 0 0 0 0 0.0076434 0.0034365 0.097093 0.059874 0 0 0 0 0
0.32031 -0.0067042 0.0011179 -0.10206 0.035462 0 0.011656 -0.016791 0.061118 0.060488 0.010823 0.1731 1.6418 0 0 0 0 0 0 0 0 0 0 0 0 0 0 0 0 0 0.0019119 0.0044485 0.080247 0.05408 0 0 0 0 0
0.32422 -0.009629 -0.0070557 -0.11735 -0.029051 0 -0.026849 -0.010669 0.053924 0.099899 -0.00015263 0.18231 1.6013 0 0 0 0 0 0 0 0 0 0 0 0 0 0 0 0 0 -0.0040739 0.0037767 0.06405 0.03024 0 0 0 0 0
0.32813 -0.01063 -0.016371 -0.032999 -0.074131 0 -0.04442 -0.00066469 0.031719 0.10851 -0.0088703 0.16235 1.5892 0 0 0 0 0 0 0 0 0 0 0 0 0 0 0 0 0 -0.011313 0.0010516 0.055637 0.0058093 0 0 0 0 0
0.33203 -0.011422 -0.023862 0.058593 -0.072651 0 -0.034248 0.0062717 0.0023325 0.075602 -0.013479 0.11202 1.6182 0 0 0 0 0 0 0 0 0 0 0 0 0 0 0 0 0 -0.015724 -0.0032811 0.049163 -0.0024759 0 0 0 0 0
0.33594 -0.012819 -0.025875 0.065537 -0.031795 0 -0.012185 0.0071451 -0.020049 0.02082 -0.014692 0.040589 1.6554 0 0 0 0 0 0 0 0 0 0 0 0 0 0 0 0 0 -0.013193 -0.0088965 0.03132 0.0054704 0 0 0 0 0
0.33984 -0.014041 -0.020719 -0.014665 0.013734 0 -0.0014096 0.0023344 -0.027446 -0.02589 -0.015194 -0.034703 1.6542 0 0 0 0 0 0 0 0 0 0 0 0 0 0 0 0 0 -0.0056351 -0.01502 -0.0053525 0.01174 0 0 0 0 0
0.34375 -0.013549 -0.010538 -0.097248 0.029695 0 -0.011407 -0.0064025 -0.025479 -0.049367 -0.018018 -0.096831 1.6045 0 0 0 0 0 0 0 0 0 0 0 0 0 0 0 0 0 -0.00086581 -0.019319 -0.053273 -0.0030319 0 0 0 0 0
0.34766 -0.010685 -0.00058064 -0.096827 0.0089673 0 -0.029743 -0.016659 -0.027967 -0.05731 -0.024092 -0.13816 1.5446 0 0 0 0 0 0 0 0 0 0 0 0 0 0 0 0 0 -0.0055435 -0.018553 -0.093708 -0.039567 0 0 0 0 0
0.35156 -0.0065686 0.0039661 -0.010833 -0.024758 0 -0.033916 -0.024833 -0.043445 -0.067336 -0.030478 -0.16311 1.5213 0 0 0 0 0 0 0 0 0 0 0 0 0 0 0 0 0 -0.017955 -0.011451 -0.11111 -0.075723 0 0 0 0 0
0.35547 -0.0033136 0.0013837 0.080453 -0.038891 0 -0.012886 -0.026471 -0.066382 -0.088086 -0.031676 -0.18091 1.5408 0 0 0 0 0 0 0 0 0 0 0 0 0 0 0 0 0 -0.028228 -0.0012075 -0.10526 -0.083972 0 0 0 0 0
0.35938 -0.0022154 -0.0054724 0.093383 -0.020617 0 0.02092 -0.018906 -0.081653 -0.11206 -0.024402 -0.1938 1.5654 0 0 0 0 0 0 0 0 0 0 0 0 0 0 0 0 0 -0.02668 0.0055781 -0.090171 -0.056015 0 0 0 0 0
0.36328 -0.0026503 -0.011185 0.020244 0.012324 0 0.040408 -0.0045676 -0.078055 -0.12416 -0.012117 -0.19206 1.556 0 0 0 0 0 0 0 0 0 0 0 0 0 0 0 0 0 -0.012953 0.0036429 -0.08056 -0.012123 0 0 0 0 0
0.36719 -0.0027974 -0.011438 -0.066793 0.027982 0 0.026667 0.0086211 -0.057832 -0.11503 -0.0038783 -0.16209 1.5132 0 0 0 0 0 0 0 0 0 0 0 0 0 0 0 0 0 0.0027657 -0.0062594 -0.078523 0.014468 0 0 0 0 0
0.37109 -0.001516 -0.0057601 -0.086768 0.0093319 0 -0.013472 0.011722 -0.033143 -0.086362 -0.0064649 -0.10153 1.4713 0 0 0 0 0 0 0 0 0 0 0 0 0 0 0 0 0 0.0082022 -0.017039 -0.072579 0.0054848 0 0 0 0 0
0.375 0.00051014 0.0024055 -0.025247 -0.02943 0 -0.050718 0.0017229 -0.013571 -0.045904 -0.016266 -0.026797 1.4565 0 0 0 0 0 0 0 0 0 0 0 0 0 0 0 0 0 -7.3684e-05 -0.020093 -0.049573 -0.026291 0 0 0 0 0
0.37891 0.0015818 0.0081579 0.056466 -0.054005 0 -0.055667 -0.014698 0.0021932 -0.00050192 -0.020027 0.036467 1.459 0 0 0 0 0 0 0 0 0 0 0 0 0 0 0 0 0 -0.013148 -0.011613 -0.0077977 -0.047205 0 0 0 0 0
0.38281 0.00098523 0.0083766 0.082562 -0.039199 0 -0.022301 -0.024674 0.021876 0.04504 -0.0063691 0.073537 1.4483 0 0 0 0 0 0 0 0 0 0 0 0 0 0 0 0 0 -0.017188 0.0045272 0.040834 -0.031009 0 0 0 0 0
0.38672 8.1973e-05 0.0036473 0.033369 0.0089041 0 0.026701 -0.018301 0.047495 0.084451 0.02149 0.092846 1.4098 0 0 0 0 0 0 0 0 0 0 0 0 0 0 0 0 0 -0.0054406 0.019394 0.080607 0.018617 0 0 0 0 0
0.39063 0.0011451 -0.0022767 -0.040133 0.056853 0 0.057336 0.0034182 0.069433 0.10939 0.045177 0.11707 1.3606 0 0 0 0 0 0 0 0 0 0 0 0 0 0 0 0 0 0.015819 0.024927 0.10348 0.070295 0 0 0 0 0
0.39453 0.0048492 -0.0050737 -0.067603 0.070447 0 0.050323 0.028456 0.074431 0.11527 0.046031 0.15919 1.3273 0 0 0 0 0 0 0 0 0 0 0 0 0 0 0 0 0 0.032681 0.018906 0.11153 0.089996 0 0 0 0 0
0.39844 0.0088739 -0.0028158 -0.025524 0.041618 0 0.014858 0.041994 0.06002 0.10742 0.022961 0.20547 1.3179 0 0 0 0 0 0 0 0 0 0 0 0 0 0 0 0 0 0.03534 0.0058557 0.10995 0.067863 0 0 0 0 0
0.40234 0.0092927 0.0026827 0.042923 -0.0063825 0 -0.020457 0.036679 0.039562 0.098545 -0.0043588 0.22281 1.3183 0 0 0 0 0 0 0 0 0 0 0 0 0 0 0 0 0 0.025527 -0.0061871 0.099608 0.024665 0 0 0 0 0
0.40625 0.0038677 0.0071003 0.07005 -0.038645 0 -0.031212 0.016991 0.030562 0.096579 -0.012184 0.18633 1.3139 0 0 0 0 0 0 0 0 0 0 0 0 0 0 0 0 0 0.013249 -0.010677 0.077631 -0.0067429 0 0 0 0 0
0.41016 -0.005592 0.006621 0.027016 -0.035889 0 -0.015574 -0.0050866 0.036521 0.094121 0.0051 0.10288 1.3053 0 0 0 0 0 0 0 0 0 0 0 0 0 0 0 0 0 0.0066031 -0.0063073 0.044199 -0.0085679 0 0 0 0 0
0.41406 -0.014089 0.00058625 -0.049651 -0.0072862 0 0.0070546 -0.018791 0.041165 0.072143 0.028632 0.0086147 1.2993 0 0 0 0 0 0 0 0 0 0 0 0 0 0 0 0 0 0.0048038 0.0025529 0.0068064 0.0092792 0 0 0 0 0
0.41797 -0.017074 -0.0081409 -0.091403 0.019856 0 0.01452 -0.020638 0.023075 0.01799 0.031921 -0.058608 1.2913 0 0 0 0 0 0 0 0 0 0 0 0 0 0 0 0 0 0.00090705 0.0088327 -0.024054 0.020924 0 0 0 0 0
0.42188 -0.013941 -0.015291 -0.060052 0.023078 0 0.00085441 -0.014261 -0.021891 -0.057968 0.0057731 -0.087656 1.2663 0 0 0 0 0 0 0 0 0 0 0 0 0 0 0 0 0 -0.0092335 0.0072908 -0.043788 0.0090802 0 0 0 0 0
0.42578 -0.0084408 -0.018052 0.016859 0.0011168 0 -0.020406 -0.006163 -0.07254 -0.1246 -0.032507 -0.098377 1.2195 0 0 0 0 0 0 0 0 0 0 0 0 0 0 0 0 0 -0.021544 -0.0022947 -0.057534 -0.020026 0 0 0 0 0
0.42969 -0.0056139 -0.016489 0.069509 -0.028208 0 -0.030262 -0.0018414 -0.098445 -0.15253 -0.054872 -0.11858 1.1697 0 0 0 0 0 0 0 0 0 0 0 0 0 0 0 0 0 -0.027772 -0.015325 -0.074184 -0.044401 0 0 0 0 0
0.43359 -0.0077478 -0.012693 0.047898 -0.044452 0 -0.022127 -0.0043665 -0.08653 -0.13813 -0.048366 -0.15581 1.1442 0 0 0 0 0 0 0 0 0 0 0 0 0 0 0 0 0 -0.024763 -0.025623 -0.096156 -0.048491 0 0 0 0 0
0.4375 -0.012626 -0.0087966 -0.03215 -0.040453 0 -0.0071954 -0.014056 -0.053119 -0.10638 -0.026215 -0.19014 1.1486 0 0 0 0 0 0 0 0 0 0 0 0 0 0 0 0 0 -0.018797 -0.029137 -0.11519 -0.038079 0 0 0 0 0
0.44141 -0.015422 -0.005731 -0.10076 -0.02517 0 -0.0026971 -0.027627 -0.029264 -0.08816 -0.013678 -0.19395 1.1567 0 0 0 0 0 0 0 0 0 0 0 0 0 0 0 0 0 -0.019509 -0.025438 -0.11851 -0.033136 0 0 0 0 0
0.44531 -0.012629 -0.0035302 -0.094869 -0.013053 0 -0.014262 -0.037885 -0.03247 -0.091911 -0.022711 -0.15907 1.1354 0 0 0 0 0 0 0 0 0 0 0 0 0 0 0 0 0 -0.028966 -0.016536 -0.099604 -0.045429 0 0 0 0 0
0.44922 -0.0048623 -0.0023297 -0.015101 -0.010659 0 -0.029199 -0.03651 -0.051265 -0.096215 -0.040242 -0.10499 1.0776 0 0 0 0 0 0 0 0 0 0 0 0 0 0 0 0 0 -0.037377 -0.0049959 -0.063661 -0.063373 0 0 0 0 0
0.45313 0.0035597 -0.0026393 0.072737 -0.012411 0 -0.027786 -0.020002 -0.057027 -0.071327 -0.041369 -0.060155 1.0083 0 0 0 0 0 0 0 0 0 0 0 0 0 0 0 0 0 -0.031159 0.0065746 -0.023386 -0.060743 0 0 0 0 0
0.45703 0.0077505 -0.0045263 0.094791 -0.0083848 0 -0.0029704 0.0055855 -0.031659 -0.0099361 -0.014562 -0.034294 0.95822 0 0 0 0 0 0 0 0 0 0 0 0 0 0 0 0 0 -0.0066807 0.01475 0.0099979 -0.022888 0 0 0 0 0
0.46094 0.0056021 -0.0067906 0.034737 0.0040212 0 0.029798 0.026413 0.015108 0.062249 0.025525 -0.0088464 0.9355 0 0 0 0 0 0 0 0 0 0 0 0 0 0 0 0 0 0.023635 0.015444 0.032558 0.034426 0 0 0 0 0
0.46484 -0.001093 -0.0074334 -0.051764 0.016082 0 0.043193 0.029622 0.054671 0.1072 0.05004 0.044028 0.92466 0 0 0 0 0 0 0 0 0 0 0 0 0 0 0 0 0 0.03991 0.0064995 0.046733 0.073685 0 0 0 0 0
0.46875 -0.0082746 -0.0053836 -0.087864 0.015744 0 0.021594 0.012962 0.065535 0.10787 0.041656 0.13025 0.90827 0 0 0 0 0 0 0 0 0 0 0 0 0 0 0 0 0 0.031411 -0.0089378 0.056761 0.066829 0 0 0 0 0
0.47266 -0.012474 -0.0019152 -0.045464 0.00037679 0 -0.022736 -0.012766 0.051494 0.08268 0.010281 0.21957 0.88284 0 0 0 0 0 0 0 0 0 0 0 0 0 0 0 0 0 0.0063509 -0.022107 0.06536 0.021518 0 0 0 0 0
0.47656 -0.012707 -0.00010539 0.030577 -0.018287 0 -0.056565 -0.031075 0.035541 0.067016 -0.015531 0.2635 0.85238 0 0 0 0 0 0 0 0 0 0 0 0 0 0 0 0 0 -0.014373 -0.023563 0.073147 -0.02276 0 0 0 0 0
0.48047 -0.010276 -0.002344 0.066569 -0.023101 0 -0.052078 -0.031408 0.036421 0.078765 -0.013619 0.23247 0.8145 0 0 0 0 0 0 0 0 0 0 0 0 0 0 0 0 0 -0.014409 -0.010651 0.078813 -0.027582 0 0 0 0 0
0.48438 -0.0070973 -0.0078453 0.030467 -0.00734 0 -0.011135 -0.015903 0.050682 0.10039 0.012617 0.14096 0.76203 0 0 0 0 0 0 0 0 0 0 0 0 0 0 0 0 0 0.0047479 0.0086971 0.078644 0.010736 0 0 0 0 0
0.48828 -0.0041716 -0.012492 -0.038651 0.017294 0 0.034272 0.0034969 0.056851 0.094951 0.037592 0.038571 0.69942 0 0 0 0 0 0 0 0 0 0 0 0 0 0 0 0 0 0.025706 0.02031 0.066955 0.056997 0 0 0 0 0
0.49219 -0.0013986 -0.011623 -0.070064 0.02931 0 0.047669 0.014428 0.037008 0.041699 0.036137 -0.027053 0.64925 0 0 0 0 0 0 0 0 0 0 0 0 0 0 0 0 0 0.030151 0.014179 0.039526 0.067196 0 0 0 0 0
0.49609 0.0014291 -0.0038871 -0.031068 0.016376 0 0.019059 0.012173 -0.0049743 -0.041561 0.0054623 -0.044872 0.63346 0 0 0 0 0 0 0 0 0 0 0 0 0 0 0 0 0 0.013639 -0.0069816 -0.0013079 0.026736 0 0 0 0 0
0.5 0.0036525 0.0069067 0.041131 -0.012459 0 -0.025831 0.00089866 -0.045526 -0.11017 -0.032466 -0.044258 0.6469 0 0 0 0 0 0 0 0 0 0 0 0 0 0 0 0 0 -0.012059 -0.028577 -0.044773 -0.036856 0 0 0 0 0
0.50391 0.0038831 0.01374 0.07595 -0.033511 0 -0.047366 -0.011261 -0.061667 -0.12831 -0.050035 -0.065178 0.65533 0 0 0 0 0 0 0 0 0 0 0 0 0 0 0 0 0 -0.029943 -0.034768 -0.076547 -0.077854 0 0 0 0 0
0.50781 0.0011937 0.011089 0.03797 -0.029421 0 -0.026962 -0.018219 -0.05093 -0.097384 -0.03795 -0.12068 0.62501 0 0 0 0 0 0 0 0 0 0 0 0 0 0 0 0 0 -0.031822 -0.021012 -0.087946 -0.07147 0 0 0 0 0
0.51172 -0.0038038 -0.00097994 -0.039646 -0.0056125 0 0.015583 -0.018665 -0.033083 -0.052996 -0.013125 -0.18394 0.55435 0 0 0 0 0 0 0 0 0 0 0 0 0 0 0 0 0 -0.023531 0.0017086 -0.082045 -0.033631 0 0 0 0 0
0.51563 -0.0091813 -0.016514 -0.088479 0.013554 0 0.038784 -0.014939 -0.032249 -0.03434 -0.0033075 -0.21093 0.47336 0 0 0 0 0 0 0 0 0 0 0 0 0 0 0 0 0 -0.017963 0.014921 -0.071003 -0.0046127 0 0 0 0 0
0.51953 -0.013235 -0.027636 -0.07067 0.0065639 0 0.016551 -0.010458 -0.055147 -0.052941 -0.021521 -0.1788 0.41211 0 0 0 0 0 0 0 0 0 0 0 0 0 0 0 0 0 -0.023022 0.0069833 -0.066287 -0.012072 0 0 0 0 0
0.52344 -0.016003 -0.029926 -0.01253 -0.02496 0 -0.037139 -0.0080817 -0.084365 -0.086307 -0.053011 -0.10642 0.37329 0 0 0 0 0 0 0 0 0 0 0 0 0 0 0 0 0 -0.035161 -0.017725 -0.069812 -0.046841 0 0 0 0 0
0.52734 -0.019188 -0.025147 0.024939 -0.056479 0 -0.078904 -0.0097156 -0.092536 -0.099439 -0.067159 -0.039156 0.33746 0 0 0 0 0 0 0 0 0 0 0 0 0 0 0 0 0 -0.043468 -0.042185 -0.073331 -0.072644 0 0 0 0 0
0.53125 -0.024239 -0.019219 0.006742 -0.061961 0 -0.073626 -0.016064 -0.0656 -0.074218 -0.044953 -0.010944 0.29064 0 0 0 0 0 0 0 0 0 0 0 0 0 0 0 0 0 -0.039892 -0.049866 -0.066141 -0.060157 0 0 0 0 0
0.53516 -0.030151 -0.01714 -0.044674 -0.037417 0 -0.025925 -0.025794 -0.01559 -0.022359 0.002128 -0.016861 0.23954 0 0 0 0 0 0 0 0 0 0 0 0 0 0 0 0 0 -0.026246 -0.036902 -0.044101 -0.01433 0 0 0 0 0
0.53906 -0.03318 -0.019048 -0.075577 -0.0048186 0 0.023182 -0.034826 0.02797 0.02653 0.039604 -0.020039 0.19783 0 0 0 0 0 0 0 0 0 0 0 0 0 0 0 0 0 -0.011957 -0.013729 -0.012447 0.029551 0 0 0 0 0
0.54297 -0.029317 -0.020636 -0.055043 0.0078672 0 0.032349 -0.03724 0.04132 0.049459 0.038754 0.013103 0.16379 0 0 0 0 0 0 0 0 0 0 0 0 0 0 0 0 0 -0.0050047 0.0042698 0.019115 0.03734 0 0 0 0 0
0.54688 -0.01787 -0.017391 -0.0022921 -0.0072473 0 -0.0030822 -0.028376 0.025264 0.046191 0.0019357 0.080338 0.1197 0 0 0 0 0 0 0 0 0 0 0 0 0 0 0 0 0 -0.0046045 0.0085347 0.043739 0.0067668 0 0 0 0 0
0.55078 -0.0031609 -0.0088672 0.036828 -0.029811 0 -0.046422 -0.0087418 0.0037357 0.035067 -0.038273 0.1427 0.054514 0 0 0 0 0 0 0 0 0 0 0 0 0 0 0 0 0 -0.0026331 0.0018204 0.060533 -0.030107 0 0 0 0 0
0.55469 0.0075745 0.00069951 0.036179 -0.029463 0 -0.052216 0.014212 0.0029453 0.034162 -0.046304 0.15659 -0.019434 0 0 0 0 0 0 0 0 0 0 0 0 0 0 0 0 0 0.0072876 -0.0070266 0.07145 -0.035108 0 0 0 0 0
0.55859 0.0089458 0.0058331 0.010503 0.004949 0 -0.0077225 0.028837 0.028315 0.044933 -0.013955 0.11157 -0.078719 0 0 0 0 0 0 0 0 0 0 0 0 0 0 0 0 0 0.021576 -0.011773 0.076091 0.0018458 0 0 0 0 0
0.5625 0.0013213 0.0041243 -0.0067794 0.051349 0 0.053452 0.026062 0.058857 0.052276 0.032431 0.040757 -0.11704 0 0 0 0 0 0 0 0 0 0 0 0 0 0 0 0 0 0.027783 -0.01269 0.070239 0.052634 0 0 0 0 0
0.56641 -0.0092827 -0.0022884 -0.0015821 0.069635 0 0.078301 0.0061822 0.064377 0.040233 0.05407 -0.005652 -0.15487 0 0 0 0 0 0 0 0 0 0 0 0 0 0 0 0 0 0.015254 -0.013155 0.049962 0.074074 0 0 0 0 0
0.57031 -0.015441 -0.0089718 0.008452 0.035026 0 0.039516 -0.019612 0.03153 0.008873 0.031965 -0.002116 -0.21707 0 0 0 0 0 0 0 0 0 0 0 0 0 0 0 0 0 -0.013631 -0.013967 0.017409 0.044667 0 0 0 0 0
0.57422 -0.013487 -0.012724 -0.0016119 -0.037985 0 -0.039513 -0.03532 -0.023324 -0.023457 -0.017953 0.030715 -0.30357 0 0 0 0 0 0 0 0 0 0 0 0 0 0 0 0 0 -0.042326 -0.01204 -0.017672 -0.016448 0 0 0 0 0
0.57813 -0.0056557 -0.013153 -0.031717 -0.10221 0 -0.1012 -0.030558 -0.065829 -0.035564 -0.05853 0.043356 -0.38826 0 0 0 0 0 0 0 0 0 0 0 0 0 0 0 0 0 -0.051555 -0.0047575 -0.043115 -0.064475 0 0 0 0 0
0.58203 0.0022935 -0.01138 -0.053218 -0.11151 0 -0.098577 -0.0079968 -0.070559 -0.023283 -0.061265 -7.0558e-05 -0.4483 0 0 0 0 0 0 0 0 0 0 0 0 0 0 0 0 0 -0.034517 0.0052239 -0.05257 -0.065259 0 0 0 0 0
0.58594 0.0057945 -0.0078742 -0.038662 -0.055999 0 -0.032104 0.01806 -0.040722 -0.0051926 -0.027553 -0.08946 -0.49054 0 0 0 0 0 0 0 0 0 0 0 0 0 0 0 0 0 -0.0029464 0.010692 -0.049974 -0.022588 0 0 0 0 0
0.58984 0.004651 -0.0019694 0.0068478 0.029256 0 0.050776 0.031406 -0.0043217 -0.007105 0.014595 -0.17363 -0.54426 0 0 0 0 0 0 0 0 0 0 0 0 0 0 0 0 0 0.021597 0.006303 -0.046147 0.025767 0 0 0 0 0
0.59375 0.0023087 0.0064487 0.046901 0.089252 0 0.092391 0.024904 0.0095077 -0.037717 0.033713 -0.19912 -0.62862 0 0 0 0 0 0 0 0 0 0 0 0 0 0 0 0 0 0.024249 -0.0053868 -0.049786 0.039299 0 0 0 0 0
0.59766 0.0022535 0.015117 0.047937 0.088838 0 0.068352 0.0046615 -0.0062946 -0.07754 0.018676 -0.15149 -0.73167 0 0 0 0 0 0 0 0 0 0 0 0 0 0 0 0 0 0.0075434 -0.01464 -0.059956 0.0072615 0 0 0 0 0
0.60156 0.0048307 0.019768 0.012044 0.03671 0 0.0039864 -0.015239 -0.033116 -0.09299 -0.014548 -0.065693 -0.82362 0 0 0 0 0 0 0 0 0 0 0 0 0 0 0 0 0 -0.012149 -0.012205 -0.066254 -0.043626 0 0 0 0 0
0.60547 0.0071146 0.016886 -0.025099 -0.024154 0 -0.047988 -0.022856 -0.044397 -0.065093 -0.036695 0.0025555 -0.88755 0 0 0 0 0 0 0 0 0 0 0 0 0 0 0 0 0 -0.018653 0.002476 -0.056835 -0.07136 0 0 0 0 0
0.60938 0.0056542 0.0066477 -0.029416 -0.050921 0 -0.049781 -0.015721 -0.028382 -0.0077322 -0.028097 0.020581 -0.93302 0 0 0 0 0 0 0 0 0 0 0 0 0 0 0 0 0 -0.0083602 0.019682 -0.028219 -0.052007 0 0 0 0 0
0.61328 -0.00046403 -0.0065676 -0.001509 -0.03254 0 -0.0071738 -0.00086043 0.0034836 0.041801 0.0063934 0.0019691 -0.9809 0 0 0 0 0 0 0 0 0 0 0 0 0 0 0 0 0 0.0086769 0.026033 0.010766 0.002183 0 0 0 0 0
0.61719 -0.0087879 -0.016685 0.02529 0.0056003 0 0.037556 0.011103 0.028282 0.053002 0.041123 -0.0088196 -1.0411 0 0 0 0 0 0 0 0 0 0 0 0 0 0 0 0 0 0.018329 0.01421 0.044153 0.053057 0 0 0 0 0
0.62109 -0.01533 -0.019623 0.019368 0.025732 0 0.041852 0.012791 0.03177 0.027218 0.049261 0.023523 -1.1087 0 0 0 0 0 0 0 0 0 0 0 0 0 0 0 0 0 0.013614 -0.011422 0.059461 0.065967 0 0 0 0 0
0.625 -0.017273 -0.01548 -0.017148 0.0095394 0 -0.0013626 0.0036684 0.019171 -0.0042683 0.02385 0.094132 -1.1782 0 0 0 0 0 0 0 0 0 0 0 0 0 0 0 0 0 -0.0012386 -0.036989 0.055916 0.035296 0 0 0 0 0
0.62891 -0.014343 -0.0078498 -0.050521 -0.028023 0 -0.057375 -0.010534 0.0084054 -0.0073875 -0.015977 0.16101 -1.2524 0 0 0 0 0 0 0 0 0 0 0 0 0 0 0 0 0 -0.015474 -0.047275 0.044145 -0.01266 0 0 0 0 0
0.63281 -0.0081406 -0.0010376 -0.048674 -0.052717 0 -0.077937 -0.021187 0.013198 0.025976 -0.039376 0.17839 -1.3336 0 0 0 0 0 0 0 0 0 0 0 0 0 0 0 0 0 -0.019945 -0.034682 0.037505 -0.040413 0 0 0 0 0
0.63672 -0.00050698 0.0027287 -0.011853 -0.039897 0 -0.041088 -0.021058 0.031252 0.071865 -0.028293 0.13234 -1.4123 0 0 0 0 0 0 0 0 0 0 0 0 0 0 0 0 0 -0.012306 -0.0039415 0.041544 -0.027352 0 0 0 0 0
0.64063 0.0074428 0.0042634 0.029139 0.00552 0 0.030015 -0.008018 0.046989 0.09469 0.0076616 0.050173 -1.4724 0 0 0 0 0 0 0 0 0 0 0 0 0 0 0 0 0 0.003126 0.029951 0.049633 0.01566 0 0 0 0 0
0.64453 0.014997 0.0061649 0.043536 0.05311 0 0.084792 0.013352 0.04528 0.075805 0.039033 -0.021894 -1.5118 0 0 0 0 0 0 0 0 0 0 0 0 0 0 0 0 0 0.018974 0.049768 0.048298 0.055324 0 0 0 0 0
0.64844 0.021009 0.010406 0.028309 0.070493 0 0.085059 0.033541 0.023964 0.026701 0.041276 -0.053107 -1.5518 0 0 0 0 0 0 0 0 0 0 0 0 0 0 0 0 0 0.028775 0.046013 0.028356 0.061276 0 0 0 0 0
0.65234 0.023752 0.016516 0.0063959 0.047351 0 0.034558 0.042979 -0.0048572 -0.022031 0.015496 -0.04705 -1.6181 0 0 0 0 0 0 0 0 0 0 0 0 0 0 0 0 0 0.02958 0.022981 -0.00682 0.028714 0 0 0 0 0
0.65625 0.021856 0.02162 0.00034349 0.0020943 0 -0.025409 0.037352 -0.024771 -0.044817 -0.013075 -0.032362 -1.713 0 0 0 0 0 0 0 0 0 0 0 0 0 0 0 0 0 0.022698 -0.0035753 -0.042613 -0.01848 0 0 0 0 0
0.66016 0.015548 0.022314 0.010449 -0.032556 0 -0.049729 0.019885 -0.027525 -0.038563 -0.01773 -0.035785 -1.8094 0 0 0 0 0 0 0 0 0 0 0 0 0 0 0 0 0 0.012534 -0.016619 -0.063236 -0.046187 0 0 0 0 0
0.66406 0.0070175 0.017076 0.019012 -0.033439 0 -0.024459 -0.00096815 -0.018186 -0.021426 0.0060334 -0.060417 -1.8783 0 0 0 0 0 0 0 0 0 0 0 0 0 0 0 0 0 0.003856 -0.0093583 -0.062597 -0.035931 0 0 0 0 0
0.66797 -0.00055432 0.007519 0.012994 -0.0030044 0 0.024733 -0.016515 -0.0096656 -0.016081 0.036772 -0.085385 -1.9183 0 0 0 0 0 0 0 0 0 0 0 0 0 0 0 0 0 -0.0010019 0.01025 -0.047257 0.001592 0 0 0 0 0
0.67188 -0.0046606 -0.0023774 -0.0014879 0.033265 0 0.055582 -0.02187 -0.011533 -0.031185 0.046163 -0.08494 -1.9556 0 0 0 0 0 0 0 0 0 0 0 0 0 0 0 0 0 -0.002869 0.025743 -0.029513 0.035549 0 0 0 0 0
0.67578 -0.00466 -0.0084907 -0.0081513 0.045678 0 0.043229 -0.016874 -0.021992 -0.054531 0.023431 -0.05039 -2.0122 0 0 0 0 0 0 0 0 0 0 0 0 0 0 0 0 0 -0.0036669 0.024573 -0.017061 0.03925 0 0 0 0 0
0.67969 -0.0017426 -0.0086865 -0.00091232 0.022192 0 -0.002114 -0.0046653 -0.029168 -0.062458 -0.016118 0.0022481 -2.0819 0 0 0 0 0 0 0 0 0 0 0 0 0 0 0 0 0 -0.0035732 0.0071513 -0.0083565 0.010552 0 0 0 0 0
0.68359 0.0021406 -0.0035759 0.0089858 -0.022013 0 -0.045757 0.0099607 -0.020808 -0.038831 -0.04451 0.043928 -2.14 0 0 0 0 0 0 0 0 0 0 0 0 0 0 0 0 0 -0.00060934 -0.014229 0.0028863 -0.027343 0 0 0 0 0
0.6875 0.005543 0.0042682 0.0075004 -0.054477 0 -0.056252 0.021575 0.0049314 0.010158 -0.043366 0.053975 -2.1766 0 0 0 0 0 0 0 0 0 0 0 0 0 0 0 0 0 0.0064939 -0.025031 0.019264 -0.044636 0 0 0 0 0
0.69141 0.0081753 0.011813 -0.0035246 -0.048724 0 -0.02761 0.025498 0.036178 0.057533 -0.016175 0.034918 -2.2106 0 0 0 0 0 0 0 0 0 0 0 0 0 0 0 0 0 0.015173 -0.018559 0.035952 -0.027819 0 0 0 0 0
0.69531 0.010681 0.016834 -0.0066119 -0.0045498 0 0.019372 0.020271 0.054884 0.074529 0.017423 0.0098705 -2.2689 0 0 0 0 0 0 0 0 0 0 0 0 0 0 0 0 0 0.019771 0.00095358 0.045194 0.011217 0 0 0 0 0
0.69922 0.013832 0.018513 0.010781 0.050157 0 0.054526 0.0097387 0.050236 0.053946 0.037783 0.0046676 -2.3524 0 0 0 0 0 0 0 0 0 0 0 0 0 0 0 0 0 0.016622 0.023083 0.044121 0.04594 0 0 0 0 0
0.70313 0.0177 0.017449 0.038536 0.078733 0 0.059457 0.001976 0.027633 0.018429 0.038003 0.028285 -2.4312 0 0 0 0 0 0 0 0 0 0 0 0 0 0 0 0 0 0.0088325 0.038508 0.037693 0.055922 0 0 0 0 0
0.70703 0.021319 0.015208 0.050868 0.062717 0 0.037517 0.0042555 0.0053912 0.0038528 0.02532 0.066393 -2.4758 0 0 0 0 0 0 0 0 0 0 0 0 0 0 0 0 0 0.0051396 0.043117 0.033696 0.040777 0 0 0 0 0
0.71094 0.023058 0.013522 0.032815 0.015949 0 0.0079332 0.017143 0.0007809 0.028752 0.013238 0.092828 -2.488 0 0 0 0 0 0 0 0 0 0 0 0 0 0 0 0 0 0.01243 0.037529 0.034943 0.017363 0 0 0 0 0
0.71484 0.021578 0.013376 -0.0019574 -0.025763 0 -0.0093183 0.03275 0.016153 0.075452 0.011678 0.089759 -2.4971 0 0 0 0 0 0 0 0 0 0 0 0 0 0 0 0 0 0.028255 0.024821 0.036643 0.0044141 0 0 0 0 0
0.71875 0.01684 0.014488 -0.022642 -0.031969 0 -0.0065806 0.039539 0.036835 0.10177 0.021265 0.060392 -2.5261 0 0 0 0 0 0 0 0 0 0 0 0 0 0 0 0 0 0.041004 0.0093556 0.031562 0.0080582 0 0 0 0 0
0.72266 0.010446 0.015623 -0.011463 -0.00059572 0 0.0086717 0.030696 0.043237 0.076445 0.033953 0.024367 -2.5685 0 0 0 0 0 0 0 0 0 0 0 0 0 0 0 0 0 0.038965 -0.0033732 0.01768 0.019365 0 0 0 0 0
0.72656 0.0049298 0.015505 0.018809 0.041509 0 0.021732 0.0096815 0.027413 0.0084673 0.039002 0.00054429 -2.6011 0 0 0 0 0 0 0 0 0 0 0 0 0 0 0 0 0 0.020861 -0.0079342 0.00072014 0.024225 0 0 0 0 0
0.73047 0.0022873 0.013607 0.038387 0.060541 0 0.022593 -0.01161 -0.00012777 -0.057047 0.030816 -0.0075016 -2.6163 0 0 0 0 0 0 0 0 0 0 0 0 0 0 0 0 0 -0.0018689 -0.0019905 -0.010693 0.01604 0 0 0 0 0
0.73438 0.0027536 0.010244 0.030444 0.042158 0 0.012901 -0.020923 -0.019531 -0.075459 0.013397 -0.01101 -2.6332 0 0 0 0 0 0 0 0 0 0 0 0 0 0 0 0 0 -0.013878 0.010998 -0.012254 0.00056839 0 0 0 0 0
0.73828 0.0047872 0.0061494 0.0059184 0.0012736 0 0.0029701 -0.013928 -0.018793 -0.040672 -0.0025983 -0.022184 -2.6746 0 0 0 0 0 0 0 0 0 0 0 0 0 0 0 0 0 -0.0085019 0.022557 -0.0067852 -0.010227 0 0 0 0 0
0.74219 0.0063714 0.0022271 -0.011046 -0.031564 0 0.0017625 0.003329 -0.0037502 0.0095404 -0.0087501 -0.040777 -2.7374 0 0 0 0 0 0 0 0 0 0 0 0 0 0 0 0 0 0.0069628 0.024172 -0.00081715 -0.0091398 0 0 0 0 0
0.74609 0.0066495 -0.00027662 -0.0092138 -0.034835 0 0.0086035 0.019273 0.0081667 0.026827 -0.006199 -0.054003 -2.7934 0 0 0 0 0 0 0 0 0 0 0 0 0 0 0 0 0 0.017996 0.013355 0.000959 0.00019129 0 0 0 0 0
0.75 0.0065533 0.00023846 0.001007 -0.011407 0 0.014168 0.024987 0.0046203 -0.0048528 -0.0039338 -0.049599 -2.819 0 0 0 0 0 0 0 0 0 0 0 0 0 0 0 0 0 0.015501 -0.0037849 -0.001737 0.007108 0 0 0 0 0
0.75391 0.0078688 0.0048658 0.0038409 0.016766 0 0.010131 0.019699 -0.009979 -0.055043 -0.0087206 -0.02907 -2.8204 0 0 0 0 0 0 0 0 0 0 0 0 0 0 0 0 0 0.003086 -0.015851 -0.0061868 0.004064 0 0 0 0 0
0.75781 0.011511 0.012757 -0.001538 0.028409 0 -0.0013907 0.010048 -0.018798 -0.074102 -0.016476 -0.0078468 -2.8235 0 0 0 0 0 0 0 0 0 0 0 0 0 0 0 0 0 -0.0071047 -0.013401 -0.0091903 -0.0058955 0 0 0 0 0
0.76172 0.016488 0.020553 -0.00096126 0.019857 0 -0.0080687 0.0043899 -0.0089349 -0.037543 -0.014892 -0.0015768 -2.8443 0 0 0 0 0 0 0 0 0 0 0 0 0 0 0 0 0 -0.0055912 0.0046481 -0.008141 -0.011025 0 0 0 0 0
0.76563 0.02045 0.023891 0.015124 0.0056211 0 0.0016996 0.006836 0.015541 0.03205 0.0037441 -0.01104 -2.8732 0 0 0 0 0 0 0 0 0 0 0 0 0 0 0 0 0 0.0065956 0.029758 -0.0012054 -0.00090801 0 0 0 0 0
0.76953 0.021361 0.020417 0.036629 0.0034888 0 0.026495 0.015252 0.036314 0.084488 0.031975 -0.019905 -2.8922 0 0 0 0 0 0 0 0 0 0 0 0 0 0 0 0 0 0.019976 0.048517 0.011565 0.023671 0 0 0 0 0
0.77344 0.018865 0.01195 0.042381 0.017756 0 0.049986 0.02394 0.03715 0.084877 0.0507 -0.0080738 -2.901 0 0 0 0 0 0 0 0 0 0 0 0 0 0 0 0 0 0.025706 0.050484 0.026581 0.049494 0 0 0 0 0
0.77734 0.014293 0.0036523 0.023449 0.035084 0 0.052697 0.028053 0.018915 0.042126 0.045254 0.030525 -2.918 0 0 0 0 0 0 0 0 0 0 0 0 0 0 0 0 0 0.02279 0.034351 0.037311 0.0599 0 0 0 0 0
0.78125 0.0094508 0.00042212 -0.0054365 0.036397 0 0.028325 0.026033 -0.00060469 -0.00085301 0.019289 0.080802 -2.9549 0 0 0 0 0 0 0 0 0 0 0 0 0 0 0 0 0 0.017232 0.0087164 0.038542 0.047154 0 0 0 0 0
0.78516 0.0053689 0.0032762 -0.020022 0.014595 0 -0.0094123 0.018832 -0.0021863 -0.0051943 -0.0073025 0.1161 -2.9969 0 0 0 0 0 0 0 0 0 0 0 0 0 0 0 0 0 0.015025 -0.012968 0.031271 0.018484 0 0 0 0 0
0.78906 0.0020818 0.0087054 -0.010945 -0.017258 0 -0.03605 0.0079207 0.017793 0.031198 -0.015186 0.11688 -3.0158 0 0 0 0 0 0 0 0 0 0 0 0 0 0 0 0 0 0.016355 -0.020229 0.022966 -0.0089545 0 0 0 0 0
0.79297 -0.00056835 0.011611 0.0083149 -0.034997 0 -0.034822 -0.0051131 0.043777 0.073444 -0.0016867 0.08391 -3.0024 0 0 0 0 0 0 0 0 0 0 0 0 0 0 0 0 0 0.016402 -0.01142 0.021535 -0.020171 0 0 0 0 0
0.79688 -0.0020507 0.0094167 0.017795 -0.022984 0 -0.0093331 -0.01702 0.053885 0.080365 0.018426 0.036594 -2.9792 0 0 0 0 0 0 0 0 0 0 0 0 0 0 0 0 0 0.011236 0.0059159 0.027826 -0.012209 0 0 0 0 0
0.80078 -0.0011685 0.0040157 0.0124 0.011838 0 0.019867 -0.022082 0.037892 0.038993 0.027251 -0.0015976 -2.978 0 0 0 0 0 0 0 0 0 0 0 0 0 0 0 0 0 0.0025563 0.020285 0.034009 0.0052966 0 0 0 0 0
0.80469 0.0029057 8.864e-05 0.0045991 0.04391 0 0.031878 -0.014779 0.0051953 -0.0255 0.019116 -0.018942 -3.0049 0 0 0 0 0 0 0 0 0 0 0 0 0 0 0 0 0 -0.0034141 0.023578 0.030169 0.018466 0 0 0 0 0
0.80859 0.0094357 0.0013062 0.0073708 0.048896 0 0.021547 0.0049505 -0.023208 -0.070911 0.003343 -0.021144 -3.0347 0 0 0 0 0 0 0 0 0 0 0 0 0 0 0 0 0 -0.0016901 0.01571 0.01343 0.019406 0 0 0 0 0
0.8125 0.015851 0.0074633 0.018614 0.023505 0 0.0020973 0.028571 -0.031211 -0.071276 -0.0062414 -0.023592 -3.0406 0 0 0 0 0 0 0 0 0 0 0 0 0 0 0 0 0 0.0065323 0.0036523 -0.0089689 0.010582 0 0 0 0 0
0.81641 0.018848 0.014611 0.02474 -0.011485 0 -0.0073908 0.042306 -0.018914 -0.035156 -0.0038474 -0.037015 -3.0249 0 0 0 0 0 0 0 0 0 0 0 0 0 0 0 0 0 0.014228 -0.004182 -0.025666 0.00077297 0 0 0 0 0
0.82031 0.016291 0.017837 0.01739 -0.028253 0 0.0011639 0.036136 -0.00058653 0.0042393 0.0047794 -0.057991 -3.0163 0 0 0 0 0 0 0 0 0 0 0 0 0 0 0 0 0 0.013832 -0.0039616 -0.030586 -0.0033082 0 0 0 0 0
0.82422 0.0087116 0.014505 0.0023034 -0.015157 0 0.017901 0.011923 0.0076108 0.01711 0.009058 -0.071746 -3.0363 0 0 0 0 0 0 0 0 0 0 0 0 0 0 0 0 0 0.003084 0.0015106 -0.026938 -0.0025778 0 0 0 0 0
0.82813 -0.00070927 0.0057589 -0.0093762 0.013555 0 0.023905 -0.016447 -0.00028783 -0.00019792 0.0028667 -0.064963 -3.0732 0 0 0 0 0 0 0 0 0 0 0 0 0 0 0 0 0 -0.013019 0.0059805 -0.022529 -0.0037951 0 0 0 0 0
0.83203 -0.0078612 -0.0044624 -0.014703 0.030085 0 0.0084838 -0.032012 -0.016988 -0.025255 -0.011263 -0.038104 -3.0941 0 0 0 0 0 0 0 0 0 0 0 0 0 0 0 0 0 -0.025311 0.005271 -0.02161 -0.012054 0 0 0 0 0
0.83594 -0.010193 -0.011944 -0.01949 0.01716 0 -0.019996 -0.026441 -0.028813 -0.030613 -0.024646 -0.0066613 -3.0798 0 0 0 0 0 0 0 0 0 0 0 0 0 0 0 0 0 -0.026237 0.00042131 -0.021478 -0.024191 0 0 0 0 0
0.83984 -0.0083346 -0.014511 -0.025995 -0.016857 0 -0.039649 -0.0056303 -0.026255 -0.0074921 -0.028278 0.010543 -3.0441 0 0 0 0 0 0 0 0 0 0 0 0 0 0 0 0 0 -0.014602 -0.0041388 -0.016742 -0.029548 0 0 0 0 0
0.84375 -0.0056072 -0.012791 -0.02594 -0.044909 0 -0.033234 0.014875 -0.010366 0.027279 -0.018259 0.0068879 -3.0176 0 0 0 0 0 0 0 0 0 0 0 0 0 0 0 0 0 0.0034423 -0.0054503 -0.0062926 -0.018737 0 0 0 0 0
0.84766 -0.0055689 -0.0092354 -0.010949 -0.04432 0 -0.0039553 0.020806 0.0088186 0.045972 0.0012864 -0.0058355 -3.0165 0 0 0 0 0 0 0 0 0 0 0 0 0 0 0 0 0 0.017688 -0.0051018 0.0045221 0.0062885 0 0 0 0 0
0.85156 -0.0092807 -0.0063271 0.011384 -0.016157 0 0.025158 0.0083019 0.019818 0.033512 0.019257 -0.0067263 -3.0303 0 0 0 0 0 0 0 0 0 0 0 0 0 0 0 0 0 0.019778 -0.0073094 0.0088474 0.030166 0 0 0 0 0
0.85547 -0.014383 -0.0052626 0.018793 0.015729 0 0.029074 -0.014642 0.01759 0.00031215 0.02349 0.016116 -3.0395 0 0 0 0 0 0 0 0 0 0 0 0 0 0 0 0 0 0.0084701 -0.01373 0.0053514 0.033987 0 0 0 0 0
0.85938 -0.016817 -0.0057944 -0.0026673 0.025045 0 0.0017559 -0.034175 0.0064306 -0.026089 0.0094281 0.053489 -3.0387 0 0 0 0 0 0 0 0 0 0 0 0 0 0 0 0 0 -0.0090796 -0.020373 0.00010696 0.01084 0 0 0 0 0
0.86328 -0.013928 -0.0069307 -0.038064 0.0053745 0 -0.037364 -0.039107 -0.0038226 -0.023747 -0.014599 0.079774 -3.0388 0 0 0 0 0 0 0 0 0 0 0 0 0 0 0 0 0 -0.021403 -0.020393 0.0010917 -0.025745 0 0 0 0 0
0.86719 -0.0064822 -0.0076207 -0.052436 -0.024461 0 -0.057719 -0.026685 -0.0054432 0.0050483 -0.031445 0.071801 -3.0495 0 0 0 0 0 0 0 0 0 0 0 0 0 0 0 0 0 -0.020103 -0.010784 0.010261 -0.049293 0 0 0 0 0
0.87109 0.0020145 -0.0069084 -0.025184 -0.036441 0 -0.041667 -0.0031881 0.0012809 0.034583 -0.027581 0.027414 -3.0661 0 0 0 0 0 0 0 0 0 0 0 0 0 0 0 0 0 -0.0056801 0.0034915 0.020651 -0.039998 0 0 0 0 0
0.875 0.0080505 -0.0038825 0.025325 -0.017282 0 0.0013242 0.019973 0.0084596 0.036021 -0.0044761 -0.031106 -3.0765 0 0 0 0 0 0 0 0 0 0 0 0 0 0 0 0 0 0.012576 0.012681 0.021555 -0.0013643 0 0 0 0 0
0.87891 0.010507 0.001905 0.056284 0.019749 0 0.042 0.032283 0.0073041 0.001663 0.021487 -0.071962 -3.0774 0 0 0 0 0 0 0 0 0 0 0 0 0 0 0 0 0 0.022976 0.010585 0.0076548 0.040481 0 0 0 0 0
0.88281 0.010748 0.0095038 0.042421 0.045099 0 0.054037 0.02943 -0.0040166 -0.046295 0.031709 -0.075903 -3.0792 0 0 0 0 0 0 0 0 0 0 0 0 0 0 0 0 0 0.019636 0.00044107 -0.015562 0.05572 0 0 0 0 0
0.88672 0.010588 0.016053 0.0018297 0.037105 0 0.033515 0.015285 -0.018007 -0.070736 0.020227 -0.048661 -3.0923 0 0 0 0 0 0 0 0 0 0 0 0 0 0 0 0 0 0.0063925 -0.0076193 -0.034769 0.03353 0 0 0 0 0
0.89063 0.010266 0.017774 -0.023208 0.00036417 0 -0.00016216 -0.00070862 -0.023593 -0.048199 -0.0022533 -0.014597 -3.1129 0 0 0 0 0 0 0 0 0 0 0 0 0 0 0 0 0 -0.0065157 -0.0057115 -0.038046 -0.0098126 0 0 0 0 0
0.89453 0.0083648 0.012361 -0.011156 -0.036959 0 -0.021421 -0.0094494 -0.015729 0.01078 -0.018424 0.0029223 -3.126 0 0 0 0 0 0 0 0 0 0 0 0 0 0 0 0 0 -0.010289 0.0043868 -0.023351 -0.043992 0 0 0 0 0
0.89844 0.0036379 0.0011335 0.016476 -0.045311 0 -0.0187 -0.0076919 -0.00059019 0.066686 -0.019001 -0.0013118 -3.1222 0 0 0 0 0 0 0 0 0 0 0 0 0 0 0 0 0 -0.0037966 0.012561 6.8137e-05 -0.048022 0 0 0 0 0
0.90234 -0.0032192 -0.01103 0.020274 -0.017842 0 -0.0013494 0.00057713 0.0088803 0.079617 -0.0087774 -0.012955 -3.1091 0 0 0 0 0 0 0 0 0 0 0 0 0 0 0 0 0 0.0064314 0.0093364 0.018139 -0.024849 0 0 0 0 0
0.90625 -0.0097237 -0.018448 -0.011667 0.023271 0 0.010886 0.0076853 0.0040832 0.040309 0.00029073 -0.012799 -3.1033 0 0 0 0 0 0 0 0 0 0 0 0 0 0 0 0 0 0.011928 -0.005687 0.021281 0.0038343 0 0 0 0 0
0.91016 -0.013616 -0.018343 -0.048514 0.044021 0 0.0054975 0.0077661 -0.011017 -0.021488 0.0011423 0.005382 -3.1144 0 0 0 0 0 0 0 0 0 0 0 0 0 0 0 0 0 0.0087547 -0.023429 0.009897 0.016727 0 0 0 0 0
0.91406 -0.014785 -0.012742 -0.049705 0.025825 0 -0.013169 -2.5699e-06 -0.022519 -0.05967 -0.0029085 0.029255 -3.137 0 0 0 0 0 0 0 0 0 0 0 0 0 0 0 0 0 -0.00038939 -0.032867 -0.0073304 0.0091924 0 0 0 0 0
0.91797 -0.01521 -0.0070653 -0.01085 -0.019337 0 -0.029437 -0.012215 -0.018791 -0.048576 -0.003632 0.039366 -3.1593 0 0 0 0 0 0 0 0 0 0 0 0 0 0 0 0 0 -0.0095291 -0.029497 -0.020202 -0.0062363 0 0 0 0 0
0.92188 -0.016915 -0.0063306 0.028341 -0.058577 0 -0.03097 -0.024309 -0.0018303 -0.0038053 0.0020655 0.027267 -3.1746 0 0 0 0 0 0 0 0 0 0 0 0 0 0 0 0 0 -0.014743 -0.017732 -0.023441 -0.013667 0 0 0 0 0
0.92578 -0.019835 -0.011682 0.024557 -0.064695 0 -0.019454 -0.032767 0.013017 0.031233 0.0077073 0.003618 -3.1849 0 0 0 0 0 0 0 0 0 0 0 0 0 0 0 0 0 -0.016673 -0.0064019 -0.018553 -0.0086134 0 0 0 0 0
0.92969 -0.021603 -0.019631 -0.022592 -0.037512 0 -0.0082476 -0.035245 0.01002 0.022673 0.0028101 -0.011779 -3.1941 0 0 0 0 0 0 0 0 0 0 0 0 0 0 0 0 0 -0.018329 -0.0021766 -0.010943 -0.00081194 0 0 0 0 0
0.93359 -0.019517 -0.024437 -0.067958 -0.0021332 0 -0.0094449 -0.030132 -0.012061 -0.024292 -0.016556 -0.0093683 -3.2038 0 0 0 0 0 0 0 0 0 0 0 0 0 0 0 0 0 -0.020764 -0.0060827 -0.0055529 -0.0035533 0 0 0 0 0
0.9375 -0.012986 -0.021919 -0.065803 0.013771 0 -0.021883 -0.017415 -0.0369 -0.069818 -0.041746 -0.00033094 -3.2155 0 0 0 0 0 0 0 0 0 0 0 0 0 0 0 0 0 -0.021199 -0.014275 -0.0044571 -0.019866 0 0 0 0 0
0.94141 -0.0043942 -0.012235 -0.01571 0.0034317 0 -0.031032 -0.00046901 -0.043475 -0.074528 -0.055929 -0.0069892 -3.2346 0 0 0 0 0 0 0 0 0 0 0 0 0 0 0 0 0 -0.015828 -0.020925 -0.0072907 -0.038239 0 0 0 0 0
0.94531 0.0023422 7.421e-05 0.037668 -0.015354 0 -0.021708 0.013781 -0.024616 -0.034529 -0.046359 -0.040467 -3.2665 0 0 0 0 0 0 0 0 0 0 0 0 0 0 0 0 0 -0.0048606 -0.021091 -0.012869 -0.041941 0 0 0 0 0
0.94922 0.0043337 0.0087153 0.04931 -0.018938 0 0.0067618 0.018099 0.0051441 0.01505 -0.01542 -0.086034 -3.3098 0 0 0 0 0 0 0 0 0 0 0 0 0 0 0 0 0 0.0053864 -0.013082 -0.019989 -0.024069 0 0 0 0 0
0.95313 0.0014884 0.0093306 0.016003 -0.0012469 0 0.03649 0.010056 0.020443 0.0315 0.018643 -0.11124 -3.3543 0 0 0 0 0 0 0 0 0 0 0 0 0 0 0 0 0 0.0064612 2.7939e-05 -0.027041 0.004801 0 0 0 0 0
0.95703 -0.0036698 0.0020671 -0.025633 0.019839 0 0.04331 -0.0050986 0.0064205 0.0028686 0.033399 -0.091842 -3.3896 0 0 0 0 0 0 0 0 0 0 0 0 0 0 0 0 0 -0.0046762 0.01114 -0.031597 0.023668 0 0 0 0 0
0.96094 -0.0077855 -0.0085023 -0.039159 0.01929 0 0.016791 -0.016959 -0.027615 -0.041327 0.018875 -0.033684 -3.4141 0 0 0 0 0 0 0 0 0 0 0 0 0 0 0 0 0 -0.021138 0.013214 -0.031096 0.017886 0 0 0 0 0
0.96484 -0.0087068 -0.016058 -0.022427 -0.010262 0 -0.028428 -0.016844 -0.054438 -0.056642 -0.013449 0.029164 -3.4347 0 0 0 0 0 0 0 0 0 0 0 0 0 0 0 0 0 -0.029689 0.0047088 -0.024349 -0.0079666 0 0 0 0 0
0.96875 -0.0064908 -0.016199 -0.0023213 -0.048463 0 -0.060808 -0.0042051 -0.050484 -0.023626 -0.037637 0.059534 -3.4569 0 0 0 0 0 0 0 0 0 0 0 0 0 0 0 0 0 -0.020786 -0.0082575 -0.012584 -0.032448 0 0 0 0 0
0.97266 -0.002972 -0.0088874 -0.00070029 -0.061903 0 -0.05484 0.0124 -0.014878 0.034507 -0.032598 0.045088 -3.4791 0 0 0 0 0 0 0 0 0 0 0 0 0 0 0 0 0 0.0027999 -0.016041 0.00097136 -0.03394 0 0 0 0 0
0.97656 -0.00042555 0.0017137 -0.010907 -0.031857 0 -0.011225 0.020917 0.029822 0.071819 0.00082462 0.0062953 -3.4987 0 0 0 0 0 0 0 0 0 0 0 0 0 0 0 0 0 0.026549 -0.013226 0.012765 -0.008518 0 0 0 0 0
0.98047 -0.00028818 0.0097122 -0.0091111 0.028093 0 0.042114 0.0142 0.055376 0.059143 0.039266 -0.021049 -3.5202 0 0 0 0 0 0 0 0 0 0 0 0 0 0 0 0 0 0.034487 -0.0032197 0.020673 0.025986 0 0 0 0 0
0.98438 -0.0026682 0.010635 0.014663 0.079481 0 0.069599 -0.0047887 0.049015 0.0085583 0.054276 -0.013415 -3.5543 0 0 0 0 0 0 0 0 0 0 0 0 0 0 0 0 0 0.021318 0.0047738 0.024679 0.043696 0 0 0 0 0
0.98828 -0.0067255 0.0034881 0.041239 0.086054 0 0.05313 -0.02484 0.020916 -0.037648 0.034063 0.024774 -3.6038 0 0 0 0 0 0 0 0 0 0 0 0 0 0 0 0 0 -0.0036007 0.0037258 0.026116 0.031183 0 0 0 0 0
0.99219 -0.011396 -0.0090694 0.03968 0.039832 0 0.0036082 -0.034245 -0.0066581 -0.043024 -0.0081875 0.067515 -3.6555 0 0 0 0 0 0 0 0 0 0 0 0 0 0 0 0 0 -0.023851 -0.0057908 0.02603 -0.0022614 0 0 0 0 0
0.99609 -0.01579 -0.022078 -0.00074623 -0.033079 0 -0.048767 -0.028889 -0.017865 -0.0069901 -0.045704 0.087562 -3.6886 0 0 0 0 0 0 0 0 0 0 0 0 0 0 0 0 0 -0.02877 -0.017439 0.023832 -0.032922 0 0 0 0 0
1 -0.019011 -0.0303 -0.056604 -0.090279 0 -0.076183 -0.014736 -0.013676 0.035679 -0.058633 0.073645 -3.6965 0 0 0 0 0 0 0 0 0 0 0 0 0 0 0 0 0 -0.020718 -0.025429 0.017373 -0.041896 0 0 0 0 0
1.0039 -0.0198 -0.030161 -0.088083 -0.10082 0 -0.069656 -0.0027766 -0.006965 0.044312 -0.046213 0.033394 -3.6958 0 0 0 0 0 0 0 0 0 0 0 0 0 0 0 0 0 -0.011082 -0.028303 0.0047546 -0.028618 0 0 0 0 0
1.0078 -0.016675 -0.021144 -0.071611 -0.06347 0 -0.039648 -0.00028684 -0.0086849 0.0059309 -0.022232 -0.01615 -3.7131 0 0 0 0 0 0 0 0 0 0 0 0 0 0 0 0 0 -0.009154 -0.026802 -0.013198 -0.0079872 0 0 0 0 0
1.0117 -0.0088573 -0.006164 -0.018164 -0.0043563 0 -0.0042221 -0.0052801 -0.018192 -0.053943 -0.00096571 -0.060178 -3.7604 0 0 0 0 0 0 0 0 0 0 0 0 0 0 0 0 0 -0.014062 -0.019703 -0.031843 0.0045041 0 0 0 0 0
1.0156 0.0025726 0.0094039 0.036855 0.042362 0 0.023383 -0.0086873 -0.025531 -0.091199 0.012301 -0.091283 -3.8242 0 0 0 0 0 0 0 0 0 0 0 0 0 0 0 0 0 -0.016668 -0.0040079 -0.044508 0.0051366 0 0 0 0 0
1.0195 0.0143 0.019929 0.061195 0.056279 0 0.038782 -0.0025609 -0.022201 -0.077603 0.019288 -0.10726 -3.8803 0 0 0 0 0 0 0 0 0 0 0 0 0 0 0 0 0 -0.0091638 0.019506 -0.04644 0.0013429 0 0 0 0 0
1.0234 0.021841 0.022014 0.047588 0.040546 0 0.042627 0.012493 -0.0098392 -0.022852 0.021037 -0.10672 -3.9161 0 0 0 0 0 0 0 0 0 0 0 0 0 0 0 0 0 0.0067475 0.041719 -0.038119 0.00095564 0 0 0 0 0
1.0273 0.021679 0.015918 0.014489 0.014809 0 0.035886 0.026979 0.0010574 0.032827 0.014885 -0.087899 -3.939 0 0 0 0 0 0 0 0 0 0 0 0 0 0 0 0 0 0.02054 0.04857 -0.025135 0.003453 0 0 0 0 0
1.0313 0.013227 0.0050941 -0.011678 -0.0016651 0 0.019389 0.029703 0.00084381 0.049814 -0.00068288 -0.051814 -3.9634 0 0 0 0 0 0 0 0 0 0 0 0 0 0 0 0 0 0.021704 0.031698 -0.014409 0.0018697 0 0 0 0 0
1.0352 -0.00061915 -0.0058289 -0.017207 -0.003562 0 -0.0034469 0.016586 -0.010076 0.019782 -0.020028 -0.0061252 -3.9952 0 0 0 0 0 0 0 0 0 0 0 0 0 0 0 0 0 0.0087794 -0.002745 -0.0095702 -0.0077282 0 0 0 0 0
1.0391 -0.014722 -0.013305 -0.0089798 -0.0003335 0 -0.025416 -0.006076 -0.020925 -0.028343 -0.031553 0.03513 -4.0298 0 0 0 0 0 0 0 0 0 0 0 0 0 0 0 0 0 -0.0092893 -0.036073 -0.0090618 -0.019988 0 0 0 0 0
1.043 -0.024 -0.01607 -0.0046556 -0.005092 0 -0.038414 -0.026232 -0.01961 -0.052237 -0.026407 0.057818 -4.0632 0 0 0 0 0 0 0 0 0 0 0 0 0 0 0 0 0 -0.020352 -0.049541 -0.0081545 -0.024108 0 0 0 0 0
1.0469 -0.025514 -0.01484 -0.01424 -0.021501 0 -0.038168 -0.034357 -0.0034836 -0.030883 -0.0065058 0.056635 -4.0988 0 0 0 0 0 0 0 0 0 0 0 0 0 0 0 0 0 -0.018364 -0.037393 -0.0028588 -0.013869 0 0 0 0 0
1.0508 -0.019347 -0.011069 -0.029265 -0.039549 0 -0.026536 -0.028696 0.01762 0.018417 0.016132 0.039759 -4.142 0 0 0 0 0 0 0 0 0 0 0 0 0 0 0 0 0 -0.0069679 -0.0098583 0.0074728 0.0063139 0 0 0 0 0
1.0547 -0.0080336 -0.0057601 -0.030004 -0.043397 0 -0.0094771 -0.014139 0.029135 0.055278 0.028401 0.024133 -4.1902 0 0 0 0 0 0 0 0 0 0 0 0 0 0 0 0 0 0.0050597 0.015662 0.020379 0.025109 0 0 0 0 0
1.0586 0.0048886 0.00092879 -0.0052221 -0.024527 0 0.0072014 0.0028845 0.024167 0.051167 0.025501 0.023304 -4.2338 0 0 0 0 0 0 0 0 0 0 0 0 0 0 0 0 0 0.011799 0.027172 0.032318 0.033674 0 0 0 0 0
1.0625 0.016323 0.0091281 0.033928 0.010706 0 0.020671 0.01841 0.0099448 0.014091 0.013104 0.036785 -4.2675 0 0 0 0 0 0 0 0 0 0 0 0 0 0 0 0 0 0.014364 0.024401 0.040495 0.031599 0 0 0 0 0
1.0664 0.024327 0.018202 0.060761 0.045085 0 0.03073 0.030934 0.0021745 -0.018665 0.0017055 0.050173 -4.2976 0 0 0 0 0 0 0 0 0 0 0 0 0 0 0 0 0 0.017944 0.015494 0.043495 0.024621 0 0 0 0 0
1.0703 0.027961 0.02599 0.056301 0.062487 0 0.037494 0.038901 0.011306 -0.013712 -0.0012507 0.047078 -4.3344 0 0 0 0 0 0 0 0 0 0 0 0 0 0 0 0 0 0.025012 0.0089084 0.041155 0.017852 0 0 0 0 0
1.0742 0.026737 0.029102 0.027068 0.058045 0 0.03964 0.039361 0.032166 0.028492 0.0044268 0.023488 -4.3791 0 0 0 0 0 0 0 0 0 0 0 0 0 0 0 0 0 0.031391 0.0077677 0.034278 0.011909 0 0 0 0 0
1.0781 0.020408 0.024486 -0.0011573 0.038901 0 0.03466 0.029712 0.046435 0.07342 0.012899 -0.0078452 -4.4212 0 0 0 0 0 0 0 0 0 0 0 0 0 0 0 0 0 0.029164 0.009879 0.02414 0.0050249 0 0 0 0 0
1.082 0.0094392 0.011578 -0.0087793 0.016156 0 0.020746 0.010964 0.036964 0.082117 0.016818 -0.027305 -4.4509 0 0 0 0 0 0 0 0 0 0 0 0 0 0 0 0 0 0.014053 0.01124 0.011669 -0.0026246 0 0 0 0 0
1.0859 -0.0042253 -0.0063816 -0.0016213 -0.0042759 0 -0.0011314 -0.01084 0.0025618 0.044369 0.012057 -0.024355 -4.4719 0 0 0 0 0 0 0 0 0 0 0 0 0 0 0 0 0 -0.009321 0.0091152 -0.0030805 -0.0080138 0 0 0 0 0
1.0898 -0.017011 -0.023066 -0.0032576 -0.023911 0 -0.026225 -0.026976 -0.039233 -0.013502 0.00032292 -0.0058507 -4.4982 0 0 0 0 0 0 0 0 0 0 0 0 0 0 0 0 0 -0.029322 0.0029325 -0.02015 -0.0088056 0 0 0 0 0
1.0938 -0.024804 -0.031863 -0.027256 -0.045611 0 -0.046758 -0.030932 -0.064273 -0.051969 -0.011658 0.010062 -4.5368 0 0 0 0 0 0 0 0 0 0 0 0 0 0 0 0 0 -0.035257 -0.0061306 -0.03776 -0.0068784 0 0 0 0 0
1.0977 -0.024925 -0.029282 -0.058398 -0.065372 0 -0.054437 -0.022505 -0.059278 -0.051127 -0.016395 0.0085269 -4.5783 0 0 0 0 0 0 0 0 0 0 0 0 0 0 0 0 0 -0.02507 -0.015549 -0.05119 -0.0072226 0 0 0 0 0
1.1016 -0.017726 -0.016912 -0.064415 -0.070605 0 -0.044122 -0.0081489 -0.030697 -0.02444 -0.011069 -0.011622 -4.6067 0 0 0 0 0 0 0 0 0 0 0 0 0 0 0 0 0 -0.0065996 -0.021827 -0.054476 -0.012818 0 0 0 0 0
1.1055 -0.0065978 -0.00064514 -0.02849 -0.048395 0 -0.017223 0.0028973 0.0015955 -0.0033599 -0.00013706 -0.039222 -4.619 0 0 0 0 0 0 0 0 0 0 0 0 0 0 0 0 0 0.0084667 -0.021643 -0.0445 -0.020884 0 0 0 0 0
1.1094 0.0037661 0.01239 0.0301 0.001612 0 0.017148 0.0043559 0.019673 -0.0086044 0.0075672 -0.060487 -4.6311 0 0 0 0 0 0 0 0 0 0 0 0 0 0 0 0 0 0.012851 -0.013798 -0.024253 -0.024901 0 0 0 0 0
1.1133 0.0097623 0.017353 0.069553 0.060516 0 0.044817 -0.0031621 0.019116 -0.033791 0.0055023 -0.067551 -4.662 0 0 0 0 0 0 0 0 0 0 0 0 0 0 0 0 0 0.0077033 -0.00074442 -0.0020085 -0.020919 0 0 0 0 0
1.1172 0.010394 0.013714 0.061721 0.097449 0 0.052739 -0.012763 0.0083957 -0.053939 -0.0055487 -0.059947 -4.7144 0 0 0 0 0 0 0 0 0 0 0 0 0 0 0 0 0 -0.00013048 0.011799 0.013509 -0.011915 0 0 0 0 0
1.1211 0.0071278 0.0048716 0.016465 0.08839 0 0.036119 -0.016187 -0.00117 -0.048884 -0.018334 -0.041098 -4.7728 0 0 0 0 0 0 0 0 0 0 0 0 0 0 0 0 0 -0.0044487 0.017507 0.018181 -0.0054395 0 0 0 0 0
1.125 0.0025153 -0.0041101 -0.028622 0.033972 0 0.0023156 -0.0097358 -0.0048106 -0.020236 -0.024812 -0.015502 -4.8213 0 0 0 0 0 0 0 0 0 0 0 0 0 0 0 0 0 -0.0041042 0.013118 0.013846 -0.0061973 0 0 0 0 0
1.1289 -0.0012809 -0.0091924 -0.04204 -0.037654 0 -0.031677 0.0030712 -0.0053395 0.011594 -0.021392 0.011165 -4.8589 0 0 0 0 0 0 0 0 0 0 0 0 0 0 0 0 0 -0.0023699 0.00091658 0.0055188 -0.01056 0 0 0 0 0
1.1328 -0.0031788 -0.009053 -0.023136 -0.087035 0 -0.047941 0.014169 -0.0069196 0.025733 -0.0097377 0.03188 -4.896 0 0 0 0 0 0 0 0 0 0 0 0 0 0 0 0 0 -0.00276 -0.011817 -0.0022769 -0.0088263 0 0 0 0 0
1.1367 -0.0030159 -0.0050786 0.0034459 -0.08847 0 -0.038014 0.016985 -0.0090755 0.018003 0.0059278 0.041126 -4.9373 0 0 0 0 0 0 0 0 0 0 0 0 0 0 0 0 0 -0.0054276 -0.016673 -0.0067578 0.0058094 0 0 0 0 0
1.1406 -0.0010727 3.7754e-05 0.014282 -0.046078 0 -0.0083326 0.011201 -0.0069692 0.0032288 0.02105 0.039202 -4.975 0 0 0 0 0 0 0 0 0 0 0 0 0 0 0 0 0 -0.0070624 -0.009391 -0.0057998 0.029211 0 0 0 0 0
1.1445 0.0021852 0.004059 0.0072135 0.010902 0 0.02348 0.0026279 0.0030126 0.0021501 0.030783 0.033039 -4.9993 0 0 0 0 0 0 0 0 0 0 0 0 0 0 0 0 0 -0.0038657 0.0068009 0.0026029 0.046937 0 0 0 0 0
1.1484 0.0060379 0.0062129 -0.0021623 0.049701 0 0.039737 -0.0015052 0.018493 0.024182 0.030158 0.031093 -5.015 0 0 0 0 0 0 0 0 0 0 0 0 0 0 0 0 0 0.005176 0.022512 0.018437 0.044433 0 0 0 0 0
1.1523 0.0093797 0.0069586 0.00029659 0.055775 0 0.033894 0.0020374 0.031991 0.059301 0.01706 0.036076 -5.0398 0 0 0 0 0 0 0 0 0 0 0 0 0 0 0 0 0 0.017217 0.027918 0.037052 0.019222 0 0 0 0 0
1.1563 0.01085 0.0069566 0.013427 0.038657 0 0.013889 0.010445 0.036466 0.084597 -0.003707 0.042297 -5.0862 0 0 0 0 0 0 0 0 0 0 0 0 0 0 0 0 0 0.027129 0.019234 0.049519 -0.015097 0 0 0 0 0
1.1602 0.0093301 0.0062388 0.024104 0.019243 0 -0.0048282 0.017227 0.030264 0.080255 -0.020543 0.040497 -5.1467 0 0 0 0 0 0 0 0 0 0 0 0 0 0 0 0 0 0.030332 0.0012764 0.047311 -0.037342 0 0 0 0 0
1.1641 0.0046139 0.0042879 0.021139 0.010739 0 -0.011215 0.016711 0.017267 0.043411 -0.022068 0.026035 -5.2005 0 0 0 0 0 0 0 0 0 0 0 0 0 0 0 0 0 0.025051 -0.015822 0.028235 -0.033959 0 0 0 0 0
1.168 -0.0021467 0.00085234 0.0049418 0.0094305 0 -0.0062811 0.0074208 0.0028892 -0.0096997 -0.0064633 0.0030552 -5.2352 0 0 0 0 0 0 0 0 0 0 0 0 0 0 0 0 0 0.012951 -0.023264 -0.0013639 -0.0091936 0 0 0 0 0
1.1719 -0.0086302 -0.0033684 -0.014392 0.0018137 0 -0.00064521 -0.0073465 -0.0098438 -0.054449 0.015507 -0.018907 -5.2587 0 0 0 0 0 0 0 0 0 0 0 0 0 0 0 0 0 -0.0018479 -0.018741 -0.030177 0.018064 0 0 0 0 0
1.1758 -0.012282 -0.006892 -0.025894 -0.019668 0 -0.0043401 -0.021327 -0.020709 -0.073508 0.02788 -0.032526 -5.2873 0 0 0 0 0 0 0 0 0 0 0 0 0 0 0 0 0 -0.014604 -0.0067658 -0.04843 0.028562 0 0 0 0 0
1.1797 -0.011608 -0.0083644 -0.024722 -0.046755 0 -0.01746 -0.028184 -0.029648 -0.066407 0.02179 -0.03771 -5.326 0 0 0 0 0 0 0 0 0 0 0 0 0 0 0 0 0 -0.021706 0.0051503 -0.052307 0.016816 0 0 0 0 0
1.1836 -0.0070372 -0.0073955 -0.013361 -0.060073 0 -0.029454 -0.02438 -0.034516 -0.04675 0.0020226 -0.040077 -5.3641 0 0 0 0 0 0 0 0 0 0 0 0 0 0 0 0 0 -0.021683 0.011095 -0.043812 -0.006047 0 0 0 0 0
1.1875 -0.00068026 -0.0045969 0.0012435 -0.044549 0 -0.027745 -0.011085 -0.031944 -0.030227 -0.017835 -0.044858 -5.3912 0 0 0 0 0 0 0 0 0 0 0 0 0 0 0 0 0 -0.015345 0.0092191 -0.027753 -0.022513 0 0 0 0 0
1.1914 0.004978 -0.00088398 0.011725 -0.002975 0 -0.0086992 0.0059426 -0.020687 -0.023181 -0.026865 -0.051706 -5.4127 0 0 0 0 0 0 0 0 0 0 0 0 0 0 0 0 0 -0.0053569 0.0016077 -0.0092738 -0.023024 0 0 0 0 0
1.1953 0.0085681 0.0032232 0.014016 0.043235 0 0.018043 0.01908 -0.0041636 -0.020188 -0.024388 -0.05463 -5.4448 0 0 0 0 0 0 0 0 0 0 0 0 0 0 0 0 0 0.0045582 -0.0072007 0.0067213 -0.012457 0 0 0 0 0
1.1992 0.010422 0.007644 0.0094449 0.067249 0 0.035759 0.023091 0.010629 -0.011334 -0.017506 -0.046869 -5.4944 0 0 0 0 0 0 0 0 0 0 0 0 0 0 0 0 0 0.010808 -0.011996 0.015702 -0.0038907 0 0 0 0 0
1.2031 0.011833 0.012181 0.0034832 0.054859 0 0.033032 0.01822 0.01742 0.0077511 -0.012251 -0.026774 -5.5474 0 0 0 0 0 0 0 0 0 0 0 0 0 0 0 0 0 0.011531 -0.0088541 0.015036 -0.0057595 0 0 0 0 0
1.207 0.013662 0.016024 0.0012765 0.014739 0 0.012969 0.0097418 0.014924 0.031434 -0.0075113 -0.00021421 -5.5819 0 0 0 0 0 0 0 0 0 0 0 0 0 0 0 0 0 0.0079075 0.0028617 0.0063153 -0.01381 0 0 0 0 0
1.2109 0.015462 0.017924 0.0036544 -0.026514 0 -0.0081533 0.0041543 0.0076411 0.048248 0.0027133 0.022581 -5.5923 0 0 0 0 0 0 0 0 0 0 0 0 0 0 0 0 0 0.0039802 0.019469 -0.0041228 -0.014756 0 0 0 0 0
1.2148 0.015875 0.016976 0.0076788 -0.041756 0 -0.012565 0.0049014 0.002594 0.049804 0.021563 0.033902 -5.596 0 0 0 0 0 0 0 0 0 0 0 0 0 0 0 0 0 0.004329 0.034117 -0.0081728 0.0016346 0 0 0 0 0
1.2188 0.013872 0.013416 0.011006 -0.021603 0 0.0052578 0.010764 0.0045911 0.037394 0.043854 0.034416 -5.615 0 0 0 0 0 0 0 0 0 0 0 0 0 0 0 0 0 0.010761 0.040064 -0.00093108 0.032268 0 0 0 0 0
1.2227 0.0097651 0.0087459 0.014488 0.019097 0 0.033264 0.017583 0.013541 0.021556 0.058127 0.033338 -5.6517 0 0 0 0 0 0 0 0 0 0 0 0 0 0 0 0 0 0.020523 0.034261 0.01605 0.060904 0 0 0 0 0
1.2266 0.0051094 0.0050079 0.019265 0.051733 0 0.049814 0.021256 0.025357 0.015028 0.05459 0.041855 -5.6862 0 0 0 0 0 0 0 0 0 0 0 0 0 0 0 0 0 0.027842 0.019012 0.035799 0.068955 0 0 0 0 0
1.2305 0.0016328 0.0036382 0.022027 0.054421 0 0.039851 0.019552 0.035044 0.023788 0.032603 0.063876 -5.6981 0 0 0 0 0 0 0 0 0 0 0 0 0 0 0 0 0 0.027942 0.00080814 0.050385 0.048893 0 0 0 0 0
1.2344 0.00012326 0.0046162 0.01597 0.027657 0 0.0072232 0.012289 0.039247 0.042114 0.0020806 0.091002 -5.6882 0 0 0 0 0 0 0 0 0 0 0 0 0 0 0 0 0 0.020415 -0.01277 0.055359 0.010417 0 0 0 0 0
1.2383 0.00017989 0.0065001 -0.0011017 -0.006877 0 -0.026893 0.0011116 0.036826 0.055333 -0.022108 0.10623 -5.6773 0 0 0 0 0 0 0 0 0 0 0 0 0 0 0 0 0 0.009259 -0.016405 0.051154 -0.025111 0 0 0 0 0
1.2422 0.00093639 0.0074138 -0.020158 -0.023685 0 -0.039139 -0.010271 0.028183 0.04931 -0.028951 0.094604 -5.685 0 0 0 0 0 0 0 0 0 0 0 0 0 0 0 0 0 -0.0001884 -0.0092984 0.041139 -0.038134 0 0 0 0 0
1.2461 0.0020341 0.0064138 -0.0257 -0.013415 0 -0.021451 -0.016388 0.014886 0.020852 -0.017668 0.053493 -5.7121 0 0 0 0 0 0 0 0 0 0 0 0 0 0 0 0 0 -0.0046087 0.004437 0.028483 -0.023181 0 0 0 0 0
1.25 0.0039345 0.0042836 -0.010198 0.010672 0 0.012838 -0.012339 -9.5552e-05 -0.018536 0.002324 -0.0046885 -5.7446 0 0 0 0 0 0 0 0 0 0 0 0 0 0 0 0 0 -0.0038138 0.017631 0.014393 0.0082208 0 0 0 0 0
1.2539 0.0072502 0.0030453 0.016055 0.0249 0 0.039301 0.0023852 -0.012687 -0.049348 0.017784 -0.0592 -5.7706 0 0 0 0 0 0 0 0 0 0 0 0 0 0 0 0 0 0.00038285 0.023727 -0.0012726 0.035681 0 0 0 0 0
1.2578 0.011642 0.0043502 0.031988 0.015693 0 0.04096 0.021633 -0.019453 -0.057257 0.020145 -0.092232 -5.7905 0 0 0 0 0 0 0 0 0 0 0 0 0 0 0 0 0 0.0055601 0.020501 -0.017952 0.043328 0 0 0 0 0
1.2617 0.015298 0.0078755 0.02496 -0.0090219 0 0.020252 0.034882 -0.019804 -0.042887 0.010293 -0.097323 -5.8108 0 0 0 0 0 0 0 0 0 0 0 0 0 0 0 0 0 0.009054 0.011254 -0.032848 0.029176 0 0 0 0 0
1.2656 0.015652 0.011077 0.0030913 -0.027051 0 -0.0047789 0.033608 -0.016474 -0.020157 -0.0036092 -0.08035 -5.8321 0 0 0 0 0 0 0 0 0 0 0 0 0 0 0 0 0 0.0081247 0.0021921 -0.041439 0.0043495 0 0 0 0 0
1.2695 0.011086 0.010757 -0.01299 -0.0214 0 -0.016151 0.017375 -0.013291 -0.0043849 -0.013189 -0.053878 -5.8477 0 0 0 0 0 0 0 0 0 0 0 0 0 0 0 0 0 0.0013636 -0.0022864 -0.040098 -0.016412 0 0 0 0 0
1.2734 0.0024266 0.0054507 -0.01131 0.0048325 0 -0.010022 -0.0052145 -0.012059 -0.00039621 -0.015873 -0.02941 -5.8532 0 0 0 0 0 0 0 0 0 0 0 0 0 0 0 0 0 -0.0091526 -0.0025966 -0.029124 -0.025141 0 0 0 0 0
1.2773 -0.0069687 -0.0031544 -0.00040882 0.030701 0 0.0021335 -0.021832 -0.011552 -0.0010498 -0.014995 -0.012311 -5.8529 0 0 0 0 0 0 0 0 0 0 0 0 0 0 0 0 0 -0.017557 -0.002681 -0.013736 -0.024041 0 0 0 0 0
1.2813 -0.012892 -0.01095 0.0012428 0.034628 0 0.0052124 -0.024249 -0.0096311 0.0030321 -0.014583 -0.0016588 -5.8564 0 0 0 0 0 0 0 0 0 0 0 0 0 0 0 0 0 -0.017499 -0.0056718 -0.0015973 -0.020217 0 0 0 0 0
1.2852 -0.012722 -0.013848 -0.012765 0.012039 0 -0.0056575 -0.013093 -0.0060799 0.012432 -0.014192 0.0059895 -5.8685 0 0 0 0 0 0 0 0 0 0 0 0 0 0 0 0 0 -0.0071942 -0.010597 0.0019786 -0.017409 0 0 0 0 0
1.2891 -0.0069611 -0.010204 -0.02756 -0.020892 0 -0.020824 0.0034506 -0.0028042 0.017815 -0.0089236 0.012267 -5.8866 0 0 0 0 0 0 0 0 0 0 0 0 0 0 0 0 0 0.0083124 -0.013181 -0.0021945 -0.012522 0 0 0 0 0
1.293 0.0012343 -0.0016086 -0.021674 -0.039813 0 -0.024496 0.015457 -0.00094919 0.010106 0.0053362 0.015645 -5.9056 0 0 0 0 0 0 0 0 0 0 0 0 0 0 0 0 0 0.020399 -0.0098157 -0.0075518 7.7315e-05 0 0 0 0 0
1.2969 0.0081231 0.0082327 0.0091344 -0.030515 0 -0.0084152 0.017218 0.0016755 -0.0081642 0.02633 0.014269 -5.9241 0 0 0 0 0 0 0 0 0 0 0 0 0 0 0 0 0 0.023332 -0.00089475 -0.0063955 0.020859 0 0 0 0 0
1.3008 0.011496 0.015501 0.04434 0.0011625 0 0.020389 0.0096837 0.0091687 -0.022266 0.044709 0.010415 -5.9418 0 0 0 0 0 0 0 0 0 0 0 0 0 0 0 0 0 0.018273 0.0093784 0.0046341 0.041549 0 0 0 0 0
1.3047 0.011375 0.017792 0.056335 0.034466 0 0.04379 -0.0013308 0.022609 -0.017147 0.049148 0.011679 -5.9539 0 0 0 0 0 0 0 0 0 0 0 0 0 0 0 0 0 0.011265 0.016023 0.022422 0.049545 0 0 0 0 0
1.3086 0.0091135 0.014612 0.03589 0.048838 0 0.045346 -0.0092442 0.036608 0.008769 0.033658 0.02599 -5.9527 0 0 0 0 0 0 0 0 0 0 0 0 0 0 0 0 0 0.0073579 0.016181 0.039942 0.037181 0 0 0 0 0
1.3125 0.0059797 0.0071319 -6.0939e-05 0.037423 0 0.022149 -0.010371 0.041914 0.040761 0.0021603 0.053214 -5.9381 0 0 0 0 0 0 0 0 0 0 0 0 0 0 0 0 0 0.0065795 0.0098738 0.050918 0.0084625 0 0 0 0 0
1.3164 0.0024744 -0.0022934 -0.025236 0.009907 0 -0.01277 -0.0053647 0.032864 0.058828 -0.032425 0.080758 -5.923 0 0 0 0 0 0 0 0 0 0 0 0 0 0 0 0 0 0.0052879 -0.0008224 0.052588 -0.022133 0 0 0 0 0
1.3203 -0.0013225 -0.010747 -0.027459 -0.015925 0 -0.039092 0.0017869 0.013018 0.052766 -0.054144 0.089038 -5.9248 0 0 0 0 0 0 0 0 0 0 0 0 0 0 0 0 0 0.00081398 -0.012578 0.044987 -0.038199 0 0 0 0 0
1.3242 -0.0051049 -0.015688 -0.015752 -0.026877 0 -0.0428 0.006254 -0.0069418 0.028326 -0.052256 0.064833 -5.9486 0 0 0 0 0 0 0 0 0 0 0 0 0 0 0 0 0 -0.0057569 -0.021261 0.028784 -0.031542 0 0 0 0 0
1.3281 -0.0082128 -0.016061 -0.0068014 -0.022349 0 -0.025303 0.0049142 -0.017872 0.00030909 -0.027776 0.012713 -5.9802 0 0 0 0 0 0 0 0 0 0 0 0 0 0 0 0 0 -0.011291 -0.023112 0.0048258 -0.0073717 0 0 0 0 0
1.332 -0.010075 -0.012881 -0.0075783 -0.012832 0 -0.0017644 -0.0021799 -0.019585 -0.019714 0.0057244 -0.045441 -5.9987 0 0 0 0 0 0 0 0 0 0 0 0 0 0 0 0 0 -0.014298 -0.017003 -0.023983 0.018598 0 0 0 0 0
1.3359 -0.010596 -0.0086698 -0.012112 -0.010799 0 0.010109 -0.011891 -0.019929 -0.029825 0.028899 -0.083993 -5.9973 0 0 0 0 0 0 0 0 0 0 0 0 0 0 0 0 0 -0.016083 -0.0060881 -0.051106 0.029436 0 0 0 0 0
1.3398 -0.010018 -0.0058732 -0.012578 -0.020739 0 0.0027967 -0.019465 -0.026238 -0.034327 0.028169 -0.090471 -5.9891 0 0 0 0 0 0 0 0 0 0 0 0 0 0 0 0 0 -0.018086 0.0033711 -0.068073 0.017238 0 0 0 0 0
1.3438 -0.0085427 -0.0053487 -0.0093597 -0.035314 0 -0.016014 -0.0208 -0.03735 -0.036323 0.0047642 -0.072895 -5.993 0 0 0 0 0 0 0 0 0 0 0 0 0 0 0 0 0 -0.018808 0.0059437 -0.069192 -0.011808 0 0 0 0 0
1.3477 -0.0062995 -0.0060549 -0.0083857 -0.040346 0 -0.029739 -0.014717 -0.04404 -0.034831 -0.025788 -0.051961 -6.0141 0 0 0 0 0 0 0 0 0 0 0 0 0 0 0 0 0 -0.014516 0.00074162 -0.055582 -0.041038 0 0 0 0 0
1.3516 -0.0037453 -0.0061373 -0.010835 -0.025389 0 -0.025765 -0.0041598 -0.037689 -0.028609 -0.044305 -0.044614 -6.0398 0 0 0 0 0 0 0 0 0 0 0 0 0 0 0 0 0 -0.0036865 -0.0082528 -0.03487 -0.053855 0 0 0 0 0
1.3555 -0.0018302 -0.0044186 -0.0096876 0.0072816 0 -0.0051824 0.0047798 -0.019041 -0.020948 -0.041099 -0.051994 -6.0554 0 0 0 0 0 0 0 0 0 0 0 0 0 0 0 0 0 0.00948 -0.015352 -0.016531 -0.044493 0 0 0 0 0
1.3594 -0.0013177 -0.0010331 0.0013419 0.041811 0 0.017935 0.0062931 0.0013233 -0.018656 -0.021439 -0.060549 -6.0592 0 0 0 0 0 0 0 0 0 0 0 0 0 0 0 0 0 0.016952 -0.016776 -0.006545 -0.021321 0 0 0 0 0
1.3633 -0.0016625 0.003163 0.017192 0.057568 0 0.027125 -0.00080275 0.011436 -0.025145 0.00067248 -0.054368 -6.0633 0 0 0 0 0 0 0 0 0 0 0 0 0 0 0 0 0 0.013422 -0.011774 -0.0051194 0.00013066 0 0 0 0 0
1.3672 -0.00074019 0.0075665 0.023614 0.042719 0 0.016131 -0.01096 0.0078332 -0.034685 0.014541 -0.028361 -6.0782 0 0 0 0 0 0 0 0 0 0 0 0 0 0 0 0 0 0.0017168 -0.0013607 -0.0080832 0.0094345 0 0 0 0 0
1.3711 0.0037037 0.012048 0.012442 0.0038057 0 -0.0057869 -0.014609 -0.0017403 -0.034781 0.020075 0.0078697 -6.1017 0 0 0 0 0 0 0 0 0 0 0 0 0 0 0 0 0 -0.0083468 0.012773 -0.0096224 0.0091247 0 0 0 0 0
1.375 0.011674 0.016185 -0.0062217 -0.035899 0 -0.019885 -0.0049247 -0.0048353 -0.016052 0.024647 0.037901 -6.1234 0 0 0 0 0 0 0 0 0 0 0 0 0 0 0 0 0 -0.0073912 0.02761 -0.004272 0.011439 0 0 0 0 0
1.3789 0.019735 0.018488 -0.010584 -0.049877 0 -0.011468 0.015928 0.005777 0.018773 0.033462 0.051602 -6.1366 0 0 0 0 0 0 0 0 0 0 0 0 0 0 0 0 0 0.0058319 0.037835 0.011608 0.026223 0 0 0 0 0
1.3828 0.022592 0.016826 0.010752 -0.026143 0 0.018211 0.036483 0.026781 0.055268 0.042812 0.053273 -6.145 0 0 0 0 0 0 0 0 0 0 0 0 0 0 0 0 0 0.022931 0.03722 0.037662 0.050014 0 0 0 0 0
1.3867 0.016774 0.010115 0.042666 0.022544 0 0.050287 0.043 0.04709 0.077638 0.042356 0.058224 -6.1557 0 0 0 0 0 0 0 0 0 0 0 0 0 0 0 0 0 0.03186 0.022766 0.067369 0.066036 0 0 0 0 0
1.3906 0.0036584 -9.5696e-05 0.052253 0.064534 0 0.05942 0.029305 0.05569 0.080451 0.024286 0.0796 -6.1692 0 0 0 0 0 0 0 0 0 0 0 0 0 0 0 0 0 0.025667 -0.0015658 0.088832 0.056297 0 0 0 0 0
1.3945 -0.010745 -0.0098146 0.018278 0.069427 0 0.031771 0.0019175 0.048447 0.071552 -0.0083814 0.11481 -6.1784 0 0 0 0 0 0 0 0 0 0 0 0 0 0 0 0 0 0.007388 -0.025357 0.090427 0.016999 0 0 0 0 0
1.3984 -0.019436 -0.014868 -0.044667 0.029874 0 -0.02209 -0.023817 0.029672 0.063411 -0.041061 0.14244 -6.1775 0 0 0 0 0 0 0 0 0 0 0 0 0 0 0 0 0 -0.012191 -0.037134 0.068601 -0.034869 0 0 0 0 0
1.4023 -0.018879 -0.013647 -0.091907 -0.030924 0 -0.070083 -0.033956 0.0084291 0.060436 -0.055239 0.13418 -6.1684 0 0 0 0 0 0 0 0 0 0 0 0 0 0 0 0 0 -0.021819 -0.03115 0.031497 -0.069903 0 0 0 0 0
1.4063 -0.011005 -0.0081106 -0.083454 -0.07342 0 -0.078451 -0.024911 -0.0073497 0.053771 -0.039876 0.075215 -6.159 0 0 0 0 0 0 0 0 0 0 0 0 0 0 0 0 0 -0.016848 -0.010861 -0.0057992 -0.064994 0 0 0 0 0
1.4102 -0.0013996 -0.0021572 -0.019562 -0.069384 0 -0.036664 -0.0047768 -0.015237 0.029065 0.00023387 -0.021092 -6.156 0 0 0 0 0 0 0 0 0 0 0 0 0 0 0 0 0 -0.0016224 0.013035 -0.03155 -0.020016 0 0 0 0 0
1.4141 0.0046929 0.0013125 0.054929 -0.023191 0 0.031132 0.013162 -0.018772 -0.018688 0.044556 -0.11644 -6.1614 0 0 0 0 0 0 0 0 0 0 0 0 0 0 0 0 0 0.013764 0.028372 -0.044716 0.03923 0 0 0 0 0
1.418 0.0055204 0.002219 0.084298 0.030275 0 0.079586 0.01923 -0.023847 -0.076069 0.066834 -0.16911 -6.1751 0 0 0 0 0 0 0 0 0 0 0 0 0 0 0 0 0 0.019821 0.027678 -0.052856 0.075141 0 0 0 0 0
1.4219 0.0030647 0.002614 0.047299 0.051338 0 0.073829 0.01226 -0.033315 -0.11697 0.05083 -0.16013 -6.1969 0 0 0 0 0 0 0 0 0 0 0 0 0 0 0 0 0 0.01317 0.011801 -0.062542 0.061732 0 0 0 0 0
1.4258 0.00077751 0.0043289 -0.024329 0.026219 0 0.016654 -0.0016438 -0.043705 -0.12027 0.0025047 -0.10579 -6.2234 0 0 0 0 0 0 0 0 0 0 0 0 0 0 0 0 0 -0.0018416 -0.010396 -0.071476 0.0027458 0 0 0 0 0
1.4297 0.00094219 0.0072043 -0.071408 -0.021453 0 -0.05095 -0.014014 -0.04701 -0.086033 -0.050825 -0.046686 -6.2452 0 0 0 0 0 0 0 0 0 0 0 0 0 0 0 0 0 -0.016014 -0.02631 -0.070127 -0.068213 0 0 0 0 0
1.4336 0.0035869 0.009437 -0.056424 -0.04876 0 -0.078854 -0.018624 -0.036979 -0.036834 -0.076497 -0.020351 -6.2521 0 0 0 0 0 0 0 0 0 0 0 0 0 0 0 0 0 -0.020773 -0.026361 -0.05161 -0.10747 0 0 0 0 0
1.4375 0.0072459 0.0095138 0.0056498 -0.028255 0 -0.045505 -0.013547 -0.015235 -0.0021149 -0.058375 -0.036328 -6.2438 0 0 0 0 0 0 0 0 0 0 0 0 0 0 0 0 0 -0.01308 -0.009911 -0.020297 -0.089416 0 0 0 0 0
1.4414 0.010389 0.0077466 0.061694 0.028073 0 0.025037 -0.00097693 0.0082103 0.0030296 -0.0087573 -0.071034 -6.2337 0 0 0 0 0 0 0 0 0 0 0 0 0 0 0 0 0 0.0029548 0.013648 0.0095627 -0.024273 0 0 0 0 0
1.4453 0.012189 0.0059319 0.067222 0.075953 0 0.080879 0.014016 0.021518 -0.011808 0.039814 -0.085476 -6.2385 0 0 0 0 0 0 0 0 0 0 0 0 0 0 0 0 0 0.018551 0.030353 0.02464 0.047966 0 0 0 0 0
1.4492 0.012299 0.0055396 0.023785 0.073129 0 0.081493 0.025212 0.020011 -0.021013 0.057827 -0.052953 -6.2612 0 0 0 0 0 0 0 0 0 0 0 0 0 0 0 0 0 0.025372 0.030754 0.023235 0.084423 0 0 0 0 0
1.4531 0.010388 0.0062454 -0.026149 0.014383 0 0.027836 0.027535 0.010218 -0.0037604 0.039578 0.022501 -6.2869 0 0 0 0 0 0 0 0 0 0 0 0 0 0 0 0 0 0.02036 0.016277 0.0163 0.068558 0 0 0 0 0
1.457 0.0062348 0.006234 -0.04061 -0.061168 0 -0.039691 0.019506 0.0050762 0.039449 0.0052895 0.10897 -6.2972 0 0 0 0 0 0 0 0 0 0 0 0 0 0 0 0 0 0.0075229 -0.0020787 0.01795 0.020348 0 0 0 0 0
1.4609 0.00041566 0.0039769 -0.015882 -0.097876 0 -0.072785 0.0045778 0.01367 0.087271 -0.016519 0.1677 -6.2897 0 0 0 0 0 0 0 0 0 0 0 0 0 0 0 0 0 -0.0044624 -0.011896 0.03388 -0.020263 0 0 0 0 0
1.4648 -0.0052627 -0.00019591 0.014804 -0.065909 0 -0.050958 -0.0099787 0.033697 0.11397 -0.011516 0.17728 -6.2809 0 0 0 0 0 0 0 0 0 0 0 0 0 0 0 0 0 -0.0075355 -0.0081079 0.057325 -0.023992 0 0 0 0 0
1.4688 -0.0083966 -0.0041742 0.018244 0.014791 0 0.0056219 -0.016677 0.05281 0.10821 0.011219 0.14441 -6.2888 0 0 0 0 0 0 0 0 0 0 0 0 0 0 0 0 0 0.00068213 0.0041852 0.074968 0.0066921 0 0 0 0 0
1.4727 -0.0075443 -0.0057155 -0.0047184 0.088203 0 0.053939 -0.012158 0.057795 0.0795 0.029385 0.095245 -6.3126 0 0 0 0 0 0 0 0 0 0 0 0 0 0 0 0 0 0.015284 0.014429 0.076714 0.041881 0 0 0 0 0
1.4766 -0.003543 -0.0042127 -0.022848 0.10348 0 0.06081 0.00037879 0.044164 0.048106 0.026966 0.054959 -6.3319 0 0 0 0 0 0 0 0 0 0 0 0 0 0 0 0 0 0.027122 0.014628 0.061218 0.049537 0 0 0 0 0
1.4805 0.0006854 -0.0011174 -0.011049 0.052076 0 0.025245 0.012546 0.018722 0.027852 0.0064165 0.031105 -6.3272 0 0 0 0 0 0 0 0 0 0 0 0 0 0 0 0 0 0.028599 0.0045446 0.034164 0.020994 0 0 0 0 0
1.4844 0.0020289 0.0012432 0.019839 -0.027594 0 -0.024432 0.015641 -0.0063978 0.016122 -0.015402 0.012593 -6.2998 0 0 0 0 0 0 0 0 0 0 0 0 0 0 0 0 0 0.018311 -0.0090138 0.0028671 -0.023386 0 0 0 0 0
1.4883 -0.0004773 0.0014271 0.0331 -0.080521 0 -0.053658 0.0063129 -0.022828 -0.0012644 -0.022344 -0.016568 -6.2718 0 0 0 0 0 0 0 0 0 0 0 0 0 0 0 0 0 0.0014288 -0.017351 -0.027364 -0.05169 0 0 0 0 0
1.4922 -0.0047083 -0.00014357 0.0068491 -0.075939 0 -0.046058 -0.010682 -0.03074 -0.035097 -0.011775 -0.061029 -6.2655 0 0 0 0 0 0 0 0 0 0 0 0 0 0 0 0 0 -0.014084 -0.015475 -0.053075 -0.045851 0 0 0 0 0
1.4961 -0.006818 -0.0016214 -0.038002 -0.027038 0 -0.011951 -0.024934 -0.035979 -0.080486 0.0048262 -0.10889 -6.2848 0 0 0 0 0 0 0 0 0 0 0 0 0 0 0 0 0 -0.022347 -0.0047901 -0.070962 -0.014512 0 0 0 0 0
1.5 -0.004048 -0.0011494 -0.054863 0.023886 0 0.022769 -0.026919 -0.042797 -0.11749 0.012427 -0.14102 -6.3144 0 0 0 0 0 0 0 0 0 0 0 0 0 0 0 0 0 -0.022038 0.008184 -0.077743 0.01573 0 0 0 0 0
1.5039 0.0031155 0.0018011 -0.019203 0.040532 0 0.036712 -0.014341 -0.048973 -0.1245 0.0045625 -0.14591 -6.335 0 0 0 0 0 0 0 0 0 0 0 0 0 0 0 0 0 -0.015449 0.015974 -0.072098 0.022123 0 0 0 0 0
1.5078 0.011123 0.0060624 0.041938 0.019028 0 0.026552 0.0062308 -0.047709 -0.094375 -0.012549 -0.12697 -6.3377 0 0 0 0 0 0 0 0 0 0 0 0 0 0 0 0 0 -0.0060001 0.01477 -0.056433 0.0025589 0 0 0 0 0
1.5117 0.015777 0.0095533 0.071925 -0.013866 0 0.0055417 0.023719 -0.034556 -0.041039 -0.026096 -0.096777 -6.3255 0 0 0 0 0 0 0 0 0 0 0 0 0 0 0 0 0 0.0033089 0.0067497 -0.036203 -0.025114 0 0 0 0 0
1.5156 0.015036 0.010621 0.039358 -0.026202 0 -0.009377 0.029683 -0.012925 0.0087782 -0.02699 -0.065132 -6.3057 0 0 0 0 0 0 0 0 0 0 0 0 0 0 0 0 0 0.0099234 -0.0015621 -0.016975 -0.038831 0 0 0 0 0
1.5195 0.010105 0.009 -0.028405 -0.0072042 0 -0.010339 0.023075 0.0073098 0.033198 -0.015879 -0.032565 -6.2848 0 0 0 0 0 0 0 0 0 0 0 0 0 0 0 0 0 0.011697 -0.0040261 -0.0015085 -0.029198 0 0 0 0 0
1.5234 0.0041168 0.0057362 -0.06856 0.026369 0 -0.0016661 0.0096117 0.017534 0.029786 -0.00071297 0.0053114 -6.2687 0 0 0 0 0 0 0 0 0 0 0 0 0 0 0 0 0 0.0080731 0.00066262 0.010914 -0.0042716 0 0 0 0 0
1.5273 -0.00033553 0.0022225 -0.042523 0.046397 0 0.0069859 -0.0029041 0.0178 0.016293 0.010919 0.048515 -6.2631 0 0 0 0 0 0 0 0 0 0 0 0 0 0 0 0 0 0.0016061 0.0083148 0.022635 0.019752 0 0 0 0 0
1.5313 -0.002778 -0.00081147 0.025814 0.036559 0 0.0096166 -0.0092803 0.016818 0.016449 0.017402 0.088946 -6.2705 0 0 0 0 0 0 0 0 0 0 0 0 0 0 0 0 0 -0.0025106 0.012894 0.034939 0.032284 0 0 0 0 0
1.5352 -0.004411 -0.0034761 0.071485 0.0036042 0 0.0069211 -0.0086839 0.023745 0.040859 0.021893 0.11624 -6.2857 0 0 0 0 0 0 0 0 0 0 0 0 0 0 0 0 0 0.00017059 0.011263 0.046639 0.034457 0 0 0 0 0
1.5391 -0.0063152 -0.0059661 0.049843 -0.030075 0 0.0023562 -0.0035252 0.038805 0.077564 0.026382 0.12673 -6.2986 0 0 0 0 0 0 0 0 0 0 0 0 0 0 0 0 0 0.009326 0.0049574 0.054921 0.033698 0 0 0 0 0
1.543 -0.0080827 -0.00771 -0.020793 -0.043963 0 -0.002803 0.0025098 0.051768 0.10037 0.027817 0.12559 -6.3027 0 0 0 0 0 0 0 0 0 0 0 0 0 0 0 0 0 0.019065 -0.0020944 0.057608 0.033722 0 0 0 0 0
1.5469 -0.0081395 -0.0074522 -0.075966 -0.032465 0 -0.0094554 0.0059048 0.050711 0.089478 0.020938 0.11943 -6.2997 0 0 0 0 0 0 0 0 0 0 0 0 0 0 0 0 0 0.021983 -0.0070792 0.054895 0.03047 0 0 0 0 0
1.5508 -0.0054197 -0.0044333 -0.064988 -0.0053424 0 -0.016359 0.004413 0.033573 0.048315 0.0052739 0.10716 -6.296 0 0 0 0 0 0 0 0 0 0 0 0 0 0 0 0 0 0.015198 -0.0095248 0.048929 0.017864 0 0 0 0 0
1.5547 -0.00079893 0.00035318 0.00274 0.021499 0 -0.017916 -0.0018054 0.01133 0.0020789 -0.011479 0.079761 -6.2937 0 0 0 0 0 0 0 0 0 0 0 0 0 0 0 0 0 0.0030813 -0.0097873 0.041404 -0.0031528 0 0 0 0 0
1.5586 0.0031092 0.0041782 0.067379 0.035943 0 -0.0086367 -0.0097761 -0.0014386 -0.022143 -0.01865 0.030568 -6.2882 0 0 0 0 0 0 0 0 0 0 0 0 0 0 0 0 0 -0.006216 -0.0075947 0.031279 -0.022489 0 0 0 0 0
1.5625 0.0037499 0.0042279 0.073386 0.033884 0 0.0091123 -0.015212 -0.00069 -0.017946 -0.012583 -0.033382 -6.2762 0 0 0 0 0 0 0 0 0 0 0 0 0 0 0 0 0 -0.0078365 -0.0029977 0.015046 -0.029085 0 0 0 0 0
1.5664 0.00057093 -0.00026187 0.017873 0.017749 0 0.022944 -0.015498 0.0018904 -0.0052848 -0.0015323 -0.09126 -6.2636 0 0 0 0 0 0 0 0 0 0 0 0 0 0 0 0 0 -0.0046547 0.0015407 -0.0099753 -0.021836 0 0 0 0 0
1.5703 -0.0044877 -0.007159 -0.050063 -0.0066573 0 0.018807 -0.011705 -0.01087 -0.012941 0.00073747 -0.12207 -6.2628 0 0 0 0 0 0 0 0 0 0 0 0 0 0 0 0 0 -0.0047281 0.0014928 -0.041766 -0.011819 0 0 0 0 0
1.5742 -0.0083626 -0.012711 -0.075011 -0.031968 0 -0.0058445 -0.0074645 -0.04403 -0.051718 -0.012044 -0.12116 -6.2796 0 0 0 0 0 0 0 0 0 0 0 0 0 0 0 0 0 -0.013563 -0.0057102 -0.072725 -0.012303 0 0 0 0 0
1.5781 -0.0090139 -0.014058 -0.042503 -0.05007 0 -0.036441 -0.0055413 -0.081969 -0.10183 -0.031327 -0.10467 -6.304 0 0 0 0 0 0 0 0 0 0 0 0 0 0 0 0 0 -0.028007 -0.016581 -0.093181 -0.025451 0 0 0 0 0
1.582 -0.0067236 -0.011086 0.013103 -0.053892 0 -0.050549 -0.0055567 -0.09848 -0.127 -0.040269 -0.096372 -6.3166 0 0 0 0 0 0 0 0 0 0 0 0 0 0 0 0 0 -0.03772 -0.022638 -0.096921 -0.039105 0 0 0 0 0
1.5859 -0.003691 -0.0062977 0.042987 -0.040741 0 -0.035883 -0.005315 -0.078335 -0.10469 -0.029304 -0.10701 -6.3058 0 0 0 0 0 0 0 0 0 0 0 0 0 0 0 0 0 -0.033669 -0.017392 -0.084488 -0.038069 0 0 0 0 0
1.5898 -0.0024125 -0.0029701 0.026591 -0.01514 0 -0.0018055 -0.0042153 -0.03166 -0.046463 -0.0064286 -0.12348 -6.2803 0 0 0 0 0 0 0 0 0 0 0 0 0 0 0 0 0 -0.016577 -0.0034026 -0.061854 -0.019779 0 0 0 0 0
1.5938 -0.0041148 -0.0030607 -0.01478 0.011764 0 0.026639 -0.0046035 0.012435 0.01006 0.0083466 -0.11816 -6.2634 0 0 0 0 0 0 0 0 0 0 0 0 0 0 0 0 0 0.0024434 0.0080601 -0.036096 0.0012471 0 0 0 0 0
1.5977 -0.0082289 -0.0062863 -0.041913 0.027223 0 0.028181 -0.0089815 0.0285 0.031702 0.00053758 -0.071915 -6.2744 0 0 0 0 0 0 0 0 0 0 0 0 0 0 0 0 0 0.010406 0.0060172 -0.01189 0.0059752 0 0 0 0 0
1.6016 -0.012967 -0.010696 -0.034361 0.024005 0 0.0022693 -0.015895 0.014526 0.016548 -0.024808 0.0075659 -6.3141 0 0 0 0 0 0 0 0 0 0 0 0 0 0 0 0 0 0.0032642 -0.0099419 0.0088526 -0.010424 0 0 0 0 0
1.6055 -0.016354 -0.01402 -0.006382 0.0050307 0 -0.030718 -0.019566 -0.0080725 -0.0065222 -0.04578 0.087525 -6.3659 0 0 0 0 0 0 0 0 0 0 0 0 0 0 0 0 0 -0.010463 -0.02784 0.025282 -0.03168 0 0 0 0 0
1.6094 -0.017052 -0.014802 0.010185 -0.018033 0 -0.046007 -0.014825 -0.01388 -0.0051342 -0.041448 0.13188 -6.4087 0 0 0 0 0 0 0 0 0 0 0 0 0 0 0 0 0 -0.016925 -0.03262 0.036491 -0.033303 0 0 0 0 0
1.6133 -0.014724 -0.012816 -0.0018461 -0.03192 0 -0.033745 -0.0029196 0.0049633 0.026944 -0.0097348 0.12655 -6.4307 0 0 0 0 0 0 0 0 0 0 0 0 0 0 0 0 0 -0.0091003 -0.018919 0.042126 -0.0046533 0 0 0 0 0
1.6172 -0.010029 -0.0088287 -0.02835 -0.030086 0 -0.0054302 0.0081688 0.033559 0.064477 0.02999 0.08861 -6.4336 0 0 0 0 0 0 0 0 0 0 0 0 0 0 0 0 0 0.0068656 0.0040581 0.043353 0.039709 0 0 0 0 0
1.6211 -0.0043581 -0.0040827 -0.03819 -0.016306 0 0.016844 0.010276 0.048879 0.074432 0.051738 0.052002 -6.4286 0 0 0 0 0 0 0 0 0 0 0 0 0 0 0 0 0 0.017116 0.020122 0.042359 0.070296 0 0 0 0 0
1.625 0.00067573 0.00021922 -0.014775 -0.00082834 0 0.018464 0.0027256 0.040263 0.046919 0.042621 0.041037 -6.4285 0 0 0 0 0 0 0 0 0 0 0 0 0 0 0 0 0 0.012705 0.019477 0.040599 0.066113 0 0 0 0 0
1.6289 0.0038916 0.0032404 0.025467 0.0079194 0 0.0027991 -0.0065258 0.017569 0.0049912 0.011504 0.052826 -6.4411 0 0 0 0 0 0 0 0 0 0 0 0 0 0 0 0 0 -0.0020455 0.0061235 0.037709 0.031034 0 0 0 0 0
1.6328 0.0049933 0.0045872 0.046583 0.0093888 0 -0.013456 -0.0079759 0.00067101 -0.01594 -0.019428 0.062321 -6.4662 0 0 0 0 0 0 0 0 0 0 0 0 0 0 0 0 0 -0.013369 -0.0068717 0.03233 -0.010469 0 0 0 0 0
1.6367 0.0044804 0.0041858 0.027268 0.0096997 0 -0.015057 0.00047579 0.00072711 -0.00059138 -0.032128 0.045126 -6.4965 0 0 0 0 0 0 0 0 0 0 0 0 0 0 0 0 0 -0.010835 -0.0093543 0.023665 -0.03352 0 0 0 0 0
1.6406 0.003052 0.00214 -0.016713 0.014307 0 -0.00064995 0.011213 0.010317 0.031354 -0.024821 -0.0013476 -6.5224 0 0 0 0 0 0 0 0 0 0 0 0 0 0 0 0 0 0.0026436 -0.0023017 0.011743 -0.031087 0 0 0 0 0
1.6445 0.0010085 -0.001239 -0.045164 0.021192 0 0.016698 0.013554 0.010878 0.041967 -0.010172 -0.055867 -6.5389 0 0 0 0 0 0 0 0 0 0 0 0 0 0 0 0 0 0.013059 0.0046172 -0.0038081 -0.015733 0 0 0 0 0
1.6484 -0.0017882 -0.0052492 -0.031444 0.021113 0 0.020499 0.0032789 -0.0096232 0.008956 -0.0027449 -0.0914 -6.5484 0 0 0 0 0 0 0 0 0 0 0 0 0 0 0 0 0 0.0080571 0.0029944 -0.024236 -0.0057828 0 0 0 0 0
1.6523 -0.005348 -0.0087384 0.010218 0.0054885 0 0.0042849 -0.013594 -0.044595 -0.053216 -0.0069764 -0.096946 -6.5574 0 0 0 0 0 0 0 0 0 0 0 0 0 0 0 0 0 -0.011412 -0.0064972 -0.049552 -0.0095671 0 0 0 0 0
1.6563 -0.008962 -0.010446 0.036551 -0.024368 0 -0.022875 -0.025834 -0.072863 -0.10387 -0.01515 -0.084345 -6.5703 0 0 0 0 0 0 0 0 0 0 0 0 0 0 0 0 0 -0.031284 -0.015348 -0.075277 -0.020874 0 0 0 0 0
1.6602 -0.01127 -0.0096865 0.017521 -0.054723 0 -0.042685 -0.02594 -0.075441 -0.10939 -0.01586 -0.075002 -6.5876 0 0 0 0 0 0 0 0 0 0 0 0 0 0 0 0 0 -0.036304 -0.015663 -0.092051 -0.027191 0 0 0 0 0
1.6641 -0.011089 -0.0068959 -0.031396 -0.066718 0 -0.04077 -0.015283 -0.050848 -0.070638 -0.0049826 -0.079307 -6.6085 0 0 0 0 0 0 0 0 0 0 0 0 0 0 0 0 0 -0.022896 -0.0075601 -0.090348 -0.021511 0 0 0 0 0
1.668 -0.008368 -0.0035367 -0.060852 -0.048976 0 -0.016952 -0.0018949 -0.016188 -0.020882 0.010204 -0.087328 -6.6345 0 0 0 0 0 0 0 0 0 0 0 0 0 0 0 0 0 -0.0016265 0.0011785 -0.067528 -0.0073816 0 0 0 0 0
1.6719 -0.0044319 -0.0012915 -0.035252 -0.0066784 0 0.014564 0.0060844 0.0067716 0.0032362 0.016869 -0.078577 -6.6674 0 0 0 0 0 0 0 0 0 0 0 0 0 0 0 0 0 0.012372 0.0023406 -0.031191 0.005372 0 0 0 0 0
1.6758 -0.0012745 -0.0010756 0.028996 0.039546 0 0.034767 0.0055689 0.0087917 -0.0075937 0.0072707 -0.041428 -6.7044 0 0 0 0 0 0 0 0 0 0 0 0 0 0 0 0 0 0.011879 -0.0055644 0.0047846 0.0088444 0 0 0 0 0
1.6797 -0.00040297 -0.0025843 0.074287 0.064844 0 0.032109 -0.00095449 -0.00071517 -0.029445 -0.01466 0.01521 -6.7373 0 0 0 0 0 0 0 0 0 0 0 0 0 0 0 0 0 0.0020078 -0.016534 0.028863 0.0020942 0 0 0 0 0
1.6836 -0.0020624 -0.0046869 0.054916 0.054803 0 0.0091227 -0.0084643 -0.0035158 -0.028407 -0.035869 0.067655 -6.7593 0 0 0 0 0 0 0 0 0 0 0 0 0 0 0 0 0 -0.0063259 -0.022697 0.038268 -0.0095531 0 0 0 0 0
1.6875 -0.0052525 -0.0063032 -0.017351 0.014559 0 -0.02029 -0.012844 0.010368 0.0079327 -0.043412 0.094788 -6.7739 0 0 0 0 0 0 0 0 0 0 0 0 0 0 0 0 0 -0.0067735 -0.020697 0.038327 -0.018562 0 0 0 0 0
1.6914 -0.0083107 -0.0070242 -0.080782 -0.033572 0 -0.040028 -0.012552 0.033292 0.058479 -0.032896 0.091997 -6.7933 0 0 0 0 0 0 0 0 0 0 0 0 0 0 0 0 0 -0.0020797 -0.013238 0.036182 -0.019006 0 0 0 0 0
1.6953 -0.0095561 -0.0069843 -0.079687 -0.06309 0 -0.040917 -0.0083644 0.046631 0.086425 -0.01013 0.071237 -6.8277 0 0 0 0 0 0 0 0 0 0 0 0 0 0 0 0 0 0.00055158 -0.0052803 0.034832 -0.0086283 0 0 0 0 0
1.6992 -0.0077249 -0.0061675 -0.016422 -0.059295 0 -0.024521 -0.0020729 0.037652 0.071157 0.013967 0.049385 -6.8743 0 0 0 0 0 0 0 0 0 0 0 0 0 0 0 0 0 -0.0021709 0.00073445 0.032314 0.010348 0 0 0 0 0
1.7031 -0.0022947 -0.0038638 0.050995 -0.027963 0 -0.00051011 0.004857 0.011645 0.026461 0.030204 0.035931 -6.9191 0 0 0 0 0 0 0 0 0 0 0 0 0 0 0 0 0 -0.0058625 0.0060397 0.025586 0.031303 0 0 0 0 0
1.707 0.0061651 0.0010593 0.064113 0.009573 0 0.019777 0.011871 -0.011729 -0.010683 0.034773 0.029305 -6.9506 0 0 0 0 0 0 0 0 0 0 0 0 0 0 0 0 0 -0.0027016 0.01266 0.014689 0.044978 0 0 0 0 0
1.7109 0.015781 0.009073 0.019114 0.032031 0 0.029594 0.018692 -0.014881 -0.011012 0.028828 0.022241 -6.9695 0 0 0 0 0 0 0 0 0 0 0 0 0 0 0 0 0 0.010582 0.020086 0.0033659 0.043542 0 0 0 0 0
1.7148 0.023711 0.018881 -0.031408 0.033271 0 0.029634 0.024024 0.002903 0.022832 0.016453 0.0095227 -6.9853 0 0 0 0 0 0 0 0 0 0 0 0 0 0 0 0 0 0.028523 0.02512 -0.0038743 0.025555 0 0 0 0 0
1.7188 0.02722 0.027339 -0.031274 0.0251 0 0.026152 0.025199 0.025318 0.059028 0.0032619 -0.008374 -7.0042 0 0 0 0 0 0 0 0 0 0 0 0 0 0 0 0 0 0.04048 0.024924 -0.0052546 -0.0015879 0 0 0 0 0
1.7227 0.025115 0.030865 0.023678 0.025126 0 0.025523 0.020013 0.033318 0.063308 -0.0046816 -0.026859 -7.023 0 0 0 0 0 0 0 0 0 0 0 0 0 0 0 0 0 0.039001 0.019973 -0.0029075 -0.024529 0 0 0 0 0
1.7266 0.018661 0.02766 0.081351 0.03942 0 0.028793 0.0097257 0.020844 0.026833 -0.0030526 -0.040791 -7.037 0 0 0 0 0 0 0 0 0 0 0 0 0 0 0 0 0 0.025902 0.013894 -0.0011905 -0.031443 0 0 0 0 0
1.7305 0.011219 0.019241 0.084227 0.055138 0 0.030502 0.00010883 -0.0016111 -0.027593 0.0078547 -0.046791 -7.0489 0 0 0 0 0 0 0 0 0 0 0 0 0 0 0 0 0 0.010974 0.010456 -0.0036218 -0.019486 0 0 0 0 0
1.7344 0.0065866 0.0099885 0.025553 0.050774 0 0.023587 -0.0017352 -0.017483 -0.064752 0.022289 -0.043781 -7.0675 0 0 0 0 0 0 0 0 0 0 0 0 0 0 0 0 0 0.0043632 0.01072 -0.010396 0.0033453 0 0 0 0 0
1.7383 0.006895 0.0047159 -0.04336 0.016563 0 0.0071283 0.006868 -0.01795 -0.064426 0.032306 -0.032893 -7.0941 0 0 0 0 0 0 0 0 0 0 0 0 0 0 0 0 0 0.0088815 0.012884 -0.017796 0.023899 0 0 0 0 0
1.7422 0.011359 0.005745 -0.06114 -0.032464 0 -0.0098985 0.020826 -0.0066443 -0.034457 0.033369 -0.017151 -7.1153 0 0 0 0 0 0 0 0 0 0 0 0 0 0 0 0 0 0.018466 0.014493 -0.019875 0.033182 0 0 0 0 0
1.7461 0.01674 0.011476 -0.013278 -0.063743 0 -0.013757 0.030192 0.0071853 -0.00049276 0.027474 -0.00023702 -7.1131 0 0 0 0 0 0 0 0 0 0 0 0 0 0 0 0 0 0.023813 0.014494 -0.011778 0.032015 0 0 0 0 0
1.75 0.019336 0.017479 0.055578 -0.051158 0 0.0025094 0.027714 0.018372 0.016739 0.020515 0.015776 -7.0853 0 0 0 0 0 0 0 0 0 0 0 0 0 0 0 0 0 0.020214 0.013282 0.0070463 0.028257 0 0 0 0 0
1.7539 0.017256 0.019357 0.083816 0.0027303 0 0.030496 0.014752 0.028346 0.016794 0.016025 0.031964 -7.0528 0 0 0 0 0 0 0 0 0 0 0 0 0 0 0 0 0 0.010914 0.011311 0.031801 0.027949 0 0 0 0 0
1.7578 0.011501 0.015415 0.048392 0.064943 0 0.049642 0.00023616 0.03928 0.015856 0.011447 0.051118 -7.042 0 0 0 0 0 0 0 0 0 0 0 0 0 0 0 0 0 0.0034134 0.0082538 0.054401 0.028595 0 0 0 0 0
1.7617 0.0051178 0.0073971 -0.017586 0.094022 0 0.041936 -0.0065062 0.047873 0.029227 0.0012713 0.073422 -7.0591 0 0 0 0 0 0 0 0 0 0 0 0 0 0 0 0 0 0.0024833 0.003773 0.067351 0.021624 0 0 0 0 0
1.7656 0.0010388 -0.0009445 -0.0585 0.069829 0 0.0072839 -0.0027725 0.046641 0.056053 -0.015322 0.092706 -7.0831 0 0 0 0 0 0 0 0 0 0 0 0 0 0 0 0 0 0.0064272 -0.0011461 0.066832 0.0027345 0 0 0 0 0
1.7695 0.00017437 -0.006242 -0.046719 0.0084637 0 -0.033658 0.0064531 0.031792 0.078992 -0.029888 0.097578 -7.0867 0 0 0 0 0 0 0 0 0 0 0 0 0 0 0 0 0 0.0097156 -0.0041264 0.053251 -0.019654 0 0 0 0 0
1.7734 0.0010844 -0.0072302 -0.0029993 -0.049415 0 -0.053219 0.013449 0.0090267 0.078255 -0.029139 0.07837 -7.0642 0 0 0 0 0 0 0 0 0 0 0 0 0 0 0 0 0 0.0088418 -0.0031124 0.029853 -0.027695 0 0 0 0 0
1.7773 0.0013449 -0.0049474 0.028514 -0.068123 0 -0.037386 0.013589 -0.0096896 0.047864 -0.0063545 0.035626 -7.0379 0 0 0 0 0 0 0 0 0 0 0 0 0 0 0 0 0 0.0052821 0.001561 0.0013752 -0.0090395 0 0 0 0 0
1.7813 -0.00056389 -0.0017213 0.023055 -0.041985 0 0.0027746 0.0072137 -0.016025 0.0011376 0.029578 -0.016744 -7.0353 0 0 0 0 0 0 0 0 0 0 0 0 0 0 0 0 0 0.0027843 0.0066977 -0.026297 0.028722 0 0 0 0 0
1.7852 -0.0043105 0.00016308 -0.0054703 0.0027729 0 0.038436 -0.0026082 -0.012353 -0.038357 0.056522 -0.057545 -7.0624 0 0 0 0 0 0 0 0 0 0 0 0 0 0 0 0 0 0.0023789 0.0079733 -0.046491 0.058513 0 0 0 0 0
1.7891 -0.0082607 -0.00058673 -0.023931 0.029883 0 0.043892 -0.012827 -0.0089978 -0.052873 0.05328 -0.07079 -7.0992 0 0 0 0 0 0 0 0 0 0 0 0 0 0 0 0 0 0.00095317 0.002663 -0.053652 0.052182 0 0 0 0 0
1.793 -0.010814 -0.0038767 -0.015426 0.021089 0 0.015136 -0.020941 -0.014212 -0.04161 0.015811 -0.056308 -7.1209 0 0 0 0 0 0 0 0 0 0 0 0 0 0 0 0 0 -0.0047656 -0.0084932 -0.046465 0.0036737 0 0 0 0 0
1.7969 -0.011306 -0.0082775 0.0053108 -0.011334 0 -0.027708 -0.024224 -0.026473 -0.019547 -0.037345 -0.030617 -7.1204 0 0 0 0 0 0 0 0 0 0 0 0 0 0 0 0 0 -0.0132 -0.021356 -0.02971 -0.062544 0 0 0 0 0
1.8008 -0.0098829 -0.011477 0.010357 -0.036586 0 -0.055323 -0.020312 -0.036209 -0.0060286 -0.075837 -0.016588 -7.1089 0 0 0 0 0 0 0 0 0 0 0 0 0 0 0 0 0 -0.017878 -0.030195 -0.012565 -0.10666 0 0 0 0 0
1.8047 -0.0068127 -0.011175 -0.0095721 -0.031386 0 -0.04974 -0.0095565 -0.034964 -0.011862 -0.077434 -0.028426 -7.0994 0 0 0 0 0 0 0 0 0 0 0 0 0 0 0 0 0 -0.013274 -0.030291 -0.0038149 -0.10159 0 0 0 0 0
1.8086 -0.0021755 -0.0062556 -0.033196 0.0011549 0 -0.015559 0.003563 -0.023189 -0.03345 -0.0426 -0.062034 -7.093 0 0 0 0 0 0 0 0 0 0 0 0 0 0 0 0 0 -0.00089074 -0.020218 -0.0070799 -0.051981 0 0 0 0 0
1.8125 0.0036992 0.002284 -0.029439 0.034705 0 0.025113 0.012621 -0.009648 -0.056579 0.0069153 -0.097267 -7.0844 0 0 0 0 0 0 0 0 0 0 0 0 0 0 0 0 0 0.010922 -0.0028297 -0.019192 0.010743 0 0 0 0 0
1.8164 0.0095991 0.011348 0.0092996 0.041663 0 0.048727 0.013936 -0.0034725 -0.065859 0.043803 -0.11039 -7.0747 0 0 0 0 0 0 0 0 0 0 0 0 0 0 0 0 0 0.013863 0.015677 -0.032295 0.05224 0 0 0 0 0
1.8203 0.013498 0.016979 0.054929 0.015622 0 0.045135 0.0094895 -0.0063604 -0.053211 0.052787 -0.088262 -7.0746 0 0 0 0 0 0 0 0 0 0 0 0 0 0 0 0 0 0.006892 0.028419 -0.037775 0.058197 0 0 0 0 0
1.8242 0.013593 0.016369 0.066488 -0.023718 0 0.021578 0.0050039 -0.0116 -0.020984 0.037271 -0.035273 -7.0914 0 0 0 0 0 0 0 0 0 0 0 0 0 0 0 0 0 -0.0031069 0.030951 -0.029777 0.039064 0 0 0 0 0
1.8281 0.0095975 0.0095488 0.02813 -0.046433 0 -0.0049601 0.0047761 -0.010124 0.020493 0.012138 0.030482 -7.1166 0 0 0 0 0 0 0 0 0 0 0 0 0 0 0 0 0 -0.0076395 0.02315 -0.0073465 0.016044 0 0 0 0 0
1.832 0.003188 -0.00035062 -0.03352 -0.035467 0 -0.019876 0.0081515 0.0020508 0.058258 -0.0089907 0.087736 -7.1315 0 0 0 0 0 0 0 0 0 0 0 0 0 0 0 0 0 -0.0036646 0.0088744 0.024806 0.0030137 0 0 0 0 0
1.8359 -0.0028626 -0.0086156 -0.070389 0.0014941 0 -0.018843 0.010834 0.02103 0.082034 -0.020875 0.12194 -7.1252 0 0 0 0 0 0 0 0 0 0 0 0 0 0 0 0 0 0.0049803 -0.0060928 0.057197 -0.00030527 0 0 0 0 0
1.8398 -0.006302 -0.011529 -0.054545 0.039462 0 -0.0074793 0.0093625 0.03831 0.087642 -0.024315 0.12921 -7.1071 0 0 0 0 0 0 0 0 0 0 0 0 0 0 0 0 0 0.012143 -0.016434 0.078672 -0.0012095 0 0 0 0 0
1.8438 -0.0065925 -0.0084815 -0.0026743 0.055161 0 0.0047865 0.004164 0.046647 0.077543 -0.020041 0.11417 -7.0966 0 0 0 0 0 0 0 0 0 0 0 0 0 0 0 0 0 0.014632 -0.018913 0.081185 -0.003052 0 0 0 0 0
1.8477 -0.0048823 -0.0022355 0.039191 0.042024 0 0.011097 -0.0015042 0.043796 0.058279 -0.0069772 0.08546 -7.1033 0 0 0 0 0 0 0 0 0 0 0 0 0 0 0 0 0 0.013296 -0.013113 0.063907 -0.0019852 0 0 0 0 0
1.8516 -0.0028918 0.0029634 0.036841 0.011137 0 0.0097892 -0.0049376 0.032112 0.036019 0.013465 0.052016 -7.1173 0 0 0 0 0 0 0 0 0 0 0 0 0 0 0 0 0 0.010212 -0.0015981 0.033811 0.0067205 0 0 0 0 0
1.8555 -0.0016093 0.004252 -0.0026851 -0.019416 0 0.0032303 -0.0058449 0.015689 0.013108 0.03332 0.021127 -7.1215 0 0 0 0 0 0 0 0 0 0 0 0 0 0 0 0 0 0.006155 0.01067 0.0019966 0.020914 0 0 0 0 0
1.8594 -0.00071848 0.0020524 -0.039778 -0.0364 0 -0.0045649 -0.0050956 -0.0018095 -0.011408 0.040985 -0.0030055 -7.1112 0 0 0 0 0 0 0 0 0 0 0 0 0 0 0 0 0 0.0011804 0.01818 -0.021939 0.031176 0 0 0 0 0
1.8633 0.0009243 -0.00038218 -0.03971 -0.036155 0 -0.0094882 -0.0025552 -0.01712 -0.03737 0.030225 -0.020539 -7.0985 0 0 0 0 0 0 0 0 0 0 0 0 0 0 0 0 0 -0.0032347 0.017732 -0.033803 0.028438 0 0 0 0 0
1.8672 0.0041876 0.0004797 -0.0032814 -0.022027 0 -0.0081347 0.0028791 -0.026489 -0.059381 0.0067846 -0.035775 -7.0973 0 0 0 0 0 0 0 0 0 0 0 0 0 0 0 0 0 -0.0040427 0.010631 -0.034989 0.012093 0 0 0 0 0
1.8711 0.0087399 0.0056294 0.037005 0.00012273 0 0.00098003 0.01082 -0.026379 -0.068096 -0.01486 -0.054017 -7.1067 0 0 0 0 0 0 0 0 0 0 0 0 0 0 0 0 0 0.00057329 0.0021877 -0.029873 -0.0091107 0 0 0 0 0
1.875 0.012956 0.012539 0.049274 0.023931 0 0.015686 0.017598 -0.01642 -0.057575 -0.022811 -0.076479 -7.111 0 0 0 0 0 0 0 0 0 0 0 0 0 0 0 0 0 0.0083748 -0.0017986 -0.022925 -0.023954 0 0 0 0 0
1.8789 0.01477 0.016807 0.030657 0.042379 0 0.029586 0.018034 -0.0020641 -0.032695 -0.017045 -0.097 -7.0974 0 0 0 0 0 0 0 0 0 0 0 0 0 0 0 0 0 0.013724 0.00077954 -0.017237 -0.026958 0 0 0 0 0
1.8828 0.012995 0.015262 0.0053096 0.048395 0 0.034432 0.0099621 0.006779 -0.0086213 -0.0080693 -0.10422 -7.0709 0 0 0 0 0 0 0 0 0 0 0 0 0 0 0 0 0 0.011784 0.0068557 -0.014375 -0.020975 0 0 0 0 0
1.8867 0.0082926 0.0083039 -0.0030567 0.037574 0 0.025024 -0.0026466 0.002034 -0.00037995 -0.0062488 -0.089015 -7.0503 0 0 0 0 0 0 0 0 0 0 0 0 0 0 0 0 0 0.0026646 0.010836 -0.014551 -0.012893 0 0 0 0 0
1.8906 0.0031131 -0.00015234 0.0054823 0.011386 0 0.0036105 -0.01142 -0.015306 -0.010161 -0.011933 -0.052318 -7.0493 0 0 0 0 0 0 0 0 0 0 0 0 0 0 0 0 0 -0.0081254 0.0093345 -0.016593 -0.0071293 0 0 0 0 0
1.8945 0.00051454 -0.0050264 0.011255 -0.02176 0 -0.019716 -0.0093569 -0.033418 -0.0239 -0.015432 -0.0068196 -7.0637 0 0 0 0 0 0 0 0 0 0 0 0 0 0 0 0 0 -0.013234 0.0040703 -0.017966 -0.0025693 0 0 0 0 0
1.8984 0.0024609 -0.0030729 0.00041106 -0.048664 0 -0.031726 0.0039111 -0.03649 -0.021804 -0.0064093 0.029838 -7.077 0 0 0 0 0 0 0 0 0 0 0 0 0 0 0 0 0 -0.0081351 0.00050753 -0.015296 0.0051727 0 0 0 0 0
1.9023 0.0086039 0.0053351 -0.016891 -0.055959 0 -0.023457 0.021618 -0.016142 0.0049456 0.016248 0.046377 -7.0781 0 0 0 0 0 0 0 0 0 0 0 0 0 0 0 0 0 0.0062671 0.0033781 -0.0054678 0.018893 0 0 0 0 0
1.9063 0.016328 0.016531 -0.015883 -0.035819 0 0.0040258 0.034398 0.021344 0.045669 0.042674 0.045569 -7.0716 0 0 0 0 0 0 0 0 0 0 0 0 0 0 0 0 0 0.024246 0.012768 0.012901 0.036517 0 0 0 0 0
1.9102 0.022104 0.025558 0.015009 0.0088768 0 0.039026 0.036247 0.058334 0.077913 0.059069 0.042205 -7.0706 0 0 0 0 0 0 0 0 0 0 0 0 0 0 0 0 0 0.038222 0.023808 0.038061 0.051637 0 0 0 0 0
1.9141 0.023411 0.028643 0.057283 0.062514 0 0.06444 0.027693 0.077647 0.085283 0.056951 0.052262 -7.0808 0 0 0 0 0 0 0 0 0 0 0 0 0 0 0 0 0 0.042539 0.03003 0.064534 0.057113 0 0 0 0 0
1.918 0.020115 0.024984 0.075584 0.10103 0 0.06645 0.01464 0.073727 0.070036 0.037687 0.080706 -7.092 0 0 0 0 0 0 0 0 0 0 0 0 0 0 0 0 0 0.036441 0.027712 0.084273 0.049324 0 0 0 0 0
1.9219 0.014536 0.017102 0.049935 0.10321 0 0.042422 0.0044946 0.054668 0.049538 0.01066 0.1166 -7.085 0 0 0 0 0 0 0 0 0 0 0 0 0 0 0 0 0 0.024684 0.018205 0.089865 0.030764 0 0 0 0 0
1.9258 0.010166 0.0096424 -0.0037686 0.064172 0 0.0036842 0.0023407 0.034397 0.040088 -0.011796 0.139 -7.0492 0 0 0 0 0 0 0 0 0 0 0 0 0 0 0 0 0 0.014878 0.0070179 0.07842 0.0097549 0 0 0 0 0
1.9297 0.0097519 0.0070267 -0.045132 0.0018707 0 -0.029129 0.0089332 0.022304 0.04272 -0.019337 0.12969 -6.9923 0 0 0 0 0 0 0 0 0 0 0 0 0 0 0 0 0 0.012671 0.00062401 0.05359 -0.0028382 0 0 0 0 0
1.9336 0.013798 0.011012 -0.042589 -0.050419 0 -0.036773 0.020764 0.018632 0.043485 -0.0074085 0.084543 -6.9361 0 0 0 0 0 0 0 0 0 0 0 0 0 0 0 0 0 0.017995 0.0030089 0.023936 0.0011101 0 0 0 0 0
1.9375 0.020261 0.019475 0.0011904 -0.063377 0 -0.01282 0.031732 0.017795 0.02752 0.020043 0.016642 -6.9008 0 0 0 0 0 0 0 0 0 0 0 0 0 0 0 0 0 0.025399 0.013611 -0.0014546 0.021814 0 0 0 0 0
1.9414 0.025593 0.027361 0.053161 -0.030725 0 0.03108 0.035883 0.014829 -0.0058957 0.050287 -0.049894 -6.8918 0 0 0 0 0 0 0 0 0 0 0 0 0 0 0 0 0 0.028396 0.027381 -0.017031 0.049398 0 0 0 0 0
1.9453 0.026574 0.029488 0.077267 0.02565 0 0.070324 0.030376 0.0087934 -0.040578 0.06615 -0.091398 -6.8956 0 0 0 0 0 0 0 0 0 0 0 0 0 0 0 0 0 0.024203 0.036872 -0.021926 0.067008 0 0 0 0 0
1.9492 0.021954 0.02363 0.060472 0.069366 0 0.080995 0.017255 0.0014271 -0.055313 0.05477 -0.095348 -6.8899 0 0 0 0 0 0 0 0 0 0 0 0 0 0 0 0 0 0.014994 0.035646 -0.018426 0.059112 0 0 0 0 0
1.9531 0.013031 0.011873 0.01752 0.073274 0 0.054316 0.0025924 -0.0057394 -0.040404 0.016307 -0.065662 -6.8573 0 0 0 0 0 0 0 0 0 0 0 0 0 0 0 0 0 0.0051398 0.021702 -0.010118 0.021415 0 0 0 0 0
1.957 0.0028871 -0.00069386 -0.024573 0.036916 0 0.0028467 -0.0070437 -0.012184 -0.005608 -0.033665 -0.02074 -6.7957 0 0 0 0 0 0 0 0 0 0 0 0 0 0 0 0 0 -0.0023993 -0.00076246 -0.0013528 -0.033619 0 0 0 0 0
1.9609 -0.005239 -0.0090705 -0.045886 -0.014386 0 -0.046063 -0.0087292 -0.01708 0.02635 -0.071099 0.014883 -6.7189 0 0 0 0 0 0 0 0 0 0 0 0 0 0 0 0 0 -0.00719 -0.022603 0.0028643 -0.080608 0 0 0 0 0
1.9648 -0.009484 -0.011111 -0.042389 -0.047817 0 -0.066188 -0.0049523 -0.018682 0.035224 -0.076464 0.022247 -6.6467 0 0 0 0 0 0 0 0 0 0 0 0 0 0 0 0 0 -0.0097959 -0.033944 -0.0015632 -0.094322 0 0 0 0 0
1.9688 -0.0099274 -0.0081826 -0.022645 -0.045629 0 -0.048215 -0.0014534 -0.016023 0.016256 -0.046091 -0.0019902 -6.5936 0 0 0 0 0 0 0 0 0 0 0 0 0 0 0 0 0 -0.010233 -0.02945 -0.014819 -0.065257 0 0 0 0 0
1.9727 -0.0080038 -0.0035649 0.00010788 -0.016204 0 -0.0055182 -0.0026181 -0.011041 -0.017793 0.0051149 -0.042738 -6.5614 0 0 0 0 0 0 0 0 0 0 0 0 0 0 0 0 0 -0.0083531 -0.011597 -0.031457 -0.0074802 0 0 0 0 0
1.9766 -0.0053282 -3.4977e-05 0.014304 0.013759 0 0.034135 -0.0080181 -0.0079669 -0.045774 0.051409 -0.073879 -6.5402 0 0 0 0 0 0 0 0 0 0 0 0 0 0 0 0 0 -0.0051301 0.010308 -0.042595 0.047972 0 0 0 0 0
1.9805 -0.0028215 0.0015567 0.014155 0.019979 0 0.046266 -0.012914 -0.0095255 -0.051465 0.070149 -0.07318 -6.516 0 0 0 0 0 0 0 0 0 0 0 0 0 0 0 0 0 -0.002503 0.025155 -0.041206 0.071496 0 0 0 0 0
1.9844 -0.00066853 0.001963 0.0022467 -0.0008804 0 0.02566 -0.012309 -0.013417 -0.032436 0.054097 -0.036254 -6.4779 0 0 0 0 0 0 0 0 0 0 0 0 0 0 0 0 0 -0.0014046 0.026163 -0.026402 0.053456 0 0 0 0 0
1.9883 0.0010924 0.0021567 -0.011307 -0.028625 0 -0.010217 -0.0051968 -0.013077 0.00022628 0.014965 0.019847 -6.4231 0 0 0 0 0 0 0 0 0 0 0 0 0 0 0 0 0 -0.00040844 0.014286 -0.0032625 0.0098212 0 0 0 0 0
1.9922 0.0020544 0.0022388 -0.015269 -0.035333 0 -0.03354 0.0044824 -0.0029516 0.029922 -0.024172 0.066848 -6.3573 0 0 0 0 0 0 0 0 0 0 0 0 0 0 0 0 0 0.0027743 -0.003176 0.0211 -0.029541 0 0 0 0 0
1.9961 0.0015613 0.0014823 -0.0062447 -0.0082819 0 -0.026466 0.010796 0.015934 0.044478 -0.04323 0.083117 -6.2913 0 0 0 0 0 0 0 0 0 0 0 0 0 0 0 0 0 0.0080497 -0.01751 0.041162 -0.041679 0 0 0 0 0
2 -0.00062295 -0.0007308 0.0075615 0.03753 0 0.0049573 0.010112 0.035057 0.041818 -0.037086 0.066961 -6.2359 0 0 0 0 0 0 0 0 0 0 0 0 0 0 0 0 0 0.011647 -0.023462 0.053372 -0.025259 0 0 0 0 0
2.0039 -0.0037366 -0.0040146 0.012692 0.068111 0 0.034451 0.003323 0.043311 0.028596 -0.016972 0.035823 -6.1951 0 0 0 0 0 0 0 0 0 0 0 0 0 0 0 0 0 0.0089349 -0.020922 0.054541 0.0013579 0 0 0 0 0
2.0078 -0.0061528 -0.0069092 0.0023479 0.055489 0 0.035391 -0.0052641 0.034226 0.013788 -0.00031945 0.012074 -6.164 0 0 0 0 0 0 0 0 0 0 0 0 0 0 0 0 0 -0.00089175 -0.013061 0.041906 0.016306 0 0 0 0 0
2.0117 -0.0062521 -0.0076878 -0.016903 0.00068137 0 0.0025988 -0.010882 0.010402 0.0023851 0.0031489 0.0062107 -6.133 0 0 0 0 0 0 0 0 0 0 0 0 0 0 0 0 0 -0.012888 -0.0032751 0.0162 0.011432 0 0 0 0 0
2.0156 -0.0034467 -0.0054556 -0.030063 -0.063634 0 -0.041288 -0.01065 -0.017611 -0.0063565 -0.0019583 0.010256 -6.0962 0 0 0 0 0 0 0 0 0 0 0 0 0 0 0 0 0 -0.019477 0.0063484 -0.015331 -0.0028509 0 0 0 0 0
2.0195 0.0013588 -0.00081302 -0.025788 -0.094434 0 -0.061379 -0.0042859 -0.036931 -0.015437 -0.0026589 0.0062777 -6.056 0 0 0 0 0 0 0 0 0 0 0 0 0 0 0 0 0 -0.016042 0.014385 -0.040414 -0.0081209 0 0 0 0 0
2.0234 0.0061625 0.0043136 -0.0048451 -0.068839 0 -0.037364 0.0060988 -0.039063 -0.024925 0.0091027 -0.016862 -6.0183 0 0 0 0 0 0 0 0 0 0 0 0 0 0 0 0 0 -0.0042221 0.018849 -0.04833 0.0052768 0 0 0 0 0
2.0273 0.008844 0.0075949 0.021255 -0.001239 0 0.018933 0.016294 -0.024268 -0.02992 0.027473 -0.051975 -5.9838 0 0 0 0 0 0 0 0 0 0 0 0 0 0 0 0 0 0.0094811 0.017393 -0.036975 0.028872 0 0 0 0 0
2.0313 0.0081767 0.0075125 0.038189 0.06592 0 0.069754 0.020837 -0.0014915 -0.023906 0.036197 -0.07682 -5.9448 0 0 0 0 0 0 0 0 0 0 0 0 0 0 0 0 0 0.018014 0.0091495 -0.01453 0.04154 0 0 0 0 0
2.0352 0.0044231 0.0042417 0.036089 0.091115 0 0.077877 0.01542 0.01631 -0.005119 0.022183 -0.070423 -5.8925 0 0 0 0 0 0 0 0 0 0 0 0 0 0 0 0 0 0.017533 -0.0034902 0.0058427 0.025744 0 0 0 0 0
2.0391 -0.00069962 -0.00032067 0.013158 0.061477 0 0.034091 0.00035586 0.019425 0.019438 -0.01195 -0.030509 -5.829 0 0 0 0 0 0 0 0 0 0 0 0 0 0 0 0 0 0.0088115 -0.015108 0.01418 -0.017471 0 0 0 0 0
2.043 -0.0047026 -0.0035165 -0.022524 -8.844e-05 0 -0.034758 -0.017651 0.0072528 0.036448 -0.046851 0.021448 -5.768 0 0 0 0 0 0 0 0 0 0 0 0 0 0 0 0 0 -0.0033578 -0.019812 0.0088259 -0.065827 0 0 0 0 0
2.0469 -0.0054811 -0.0034301 -0.052837 -0.052234 0 -0.083294 -0.028153 -0.011204 0.034476 -0.058443 0.052539 -5.7226 0 0 0 0 0 0 0 0 0 0 0 0 0 0 0 0 0 -0.01205 -0.014523 -0.0043005 -0.088205 0 0 0 0 0
2.0508 -0.0024784 -5.8869e-05 -0.055695 -0.063587 0 -0.078323 -0.023531 -0.023235 0.012369 -0.03455 0.040665 -5.6908 0 0 0 0 0 0 0 0 0 0 0 0 0 0 0 0 0 -0.011423 -0.00092091 -0.016475 -0.064684 0 0 0 0 0
2.0547 0.002822 0.0046373 -0.019851 -0.032393 0 -0.021377 -0.0050163 -0.021104 -0.018524 0.015479 -0.0084443 -5.6567 0 0 0 0 0 0 0 0 0 0 0 0 0 0 0 0 0 -0.00061384 0.015047 -0.02111 -0.0014363 0 0 0 0 0
2.0586 0.00755 0.0078983 0.040164 0.014896 0 0.051971 0.016983 -0.0072398 -0.040546 0.064804 -0.062003 -5.6061 0 0 0 0 0 0 0 0 0 0 0 0 0 0 0 0 0 0.014262 0.025772 -0.016271 0.069845 0 0 0 0 0
2.0625 0.0090018 0.0077743 0.08551 0.043533 0 0.095101 0.029304 0.0081571 -0.040383 0.08442 -0.079841 -5.5431 0 0 0 0 0 0 0 0 0 0 0 0 0 0 0 0 0 0.022899 0.0255 -0.0044124 0.10915 0 0 0 0 0
2.0664 0.0061142 0.0040747 0.078195 0.034491 0 0.080262 0.024736 0.015273 -0.016904 0.060516 -0.04106 -5.4865 0 0 0 0 0 0 0 0 0 0 0 0 0 0 0 0 0 0.017844 0.013259 0.0097914 0.092392 0 0 0 0 0
2.0703 -0.0001618 -0.0019294 0.014168 -0.0034403 0 0.016216 0.0064647 0.012032 0.018877 0.0034195 0.039973 -5.4498 0 0 0 0 0 0 0 0 0 0 0 0 0 0 0 0 0 0.00069382 -0.0062516 0.022257 0.027458 0 0 0 0 0
2.0742 -0.0077616 -0.0086369 -0.065916 -0.04106 0 -0.057541 -0.01486 0.0046665 0.050912 -0.057566 0.11998 -5.4254 0 0 0 0 0 0 0 0 0 0 0 0 0 0 0 0 0 -0.018295 -0.024679 0.031348 -0.049305 0 0 0 0 0
2.0781 -0.014817 -0.01503 -0.10445 -0.050289 0 -0.096328 -0.028638 0.001319 0.066709 -0.090951 0.15268 -5.3911 0 0 0 0 0 0 0 0 0 0 0 0 0 0 0 0 0 -0.027741 -0.034377 0.037301 -0.095137 0 0 0 0 0
2.082 -0.020264 -0.02062 -0.074382 -0.02501 0 -0.079355 -0.030499 0.0043405 0.061947 -0.081676 0.11796 -5.3342 0 0 0 0 0 0 0 0 0 0 0 0 0 0 0 0 0 -0.023806 -0.032729 0.039393 -0.087605 0 0 0 0 0
2.0859 -0.023467 -0.024681 -0.004556 0.013619 0 -0.023158 -0.023189 0.0079565 0.039784 -0.039808 0.034593 -5.2665 0 0 0 0 0 0 0 0 0 0 0 0 0 0 0 0 0 -0.01258 -0.023421 0.033626 -0.038051 0 0 0 0 0
2.0898 -0.023644 -0.025772 0.043591 0.032024 0 0.030298 -0.012934 0.003224 0.0075062 0.0067762 -0.052355 -5.2136 0 0 0 0 0 0 0 0 0 0 0 0 0 0 0 0 0 -0.0043734 -0.013435 0.014356 0.017603 0 0 0 0 0
2.0938 -0.020071 -0.022362 0.030235 0.0096303 0 0.043534 -0.0050402 -0.013919 -0.026313 0.031172 -0.10117 -5.1898 0 0 0 0 0 0 0 0 0 0 0 0 0 0 0 0 0 -0.0052605 -0.0077975 -0.019863 0.044091 0 0 0 0 0
2.0977 -0.013082 -0.014261 -0.026871 -0.043467 0 0.010707 -0.001744 -0.038118 -0.053422 0.024744 -0.099596 -5.1827 0 0 0 0 0 0 0 0 0 0 0 0 0 0 0 0 0 -0.013122 -0.006212 -0.060856 0.030009 0 0 0 0 0
2.1016 -0.0047817 -0.003643 -0.069404 -0.090645 0 -0.038268 -0.0024966 -0.057183 -0.06753 0.00066952 -0.069268 -5.166 0 0 0 0 0 0 0 0 0 0 0 0 0 0 0 0 0 -0.020654 -0.0043846 -0.091956 -0.0073017 0 0 0 0 0
2.1055 0.0016217 0.0055066 -0.053631 -0.093572 0 -0.060795 -0.005187 -0.059899 -0.066498 -0.018457 -0.045948 -5.1243 0 0 0 0 0 0 0 0 0 0 0 0 0 0 0 0 0 -0.021581 0.001101 -0.097192 -0.037593 0 0 0 0 0
2.1094 0.0037319 0.0095001 0.0083487 -0.040765 0 -0.035163 -0.0072524 -0.043502 -0.053531 -0.018954 -0.0511 -5.0668 0 0 0 0 0 0 0 0 0 0 0 0 0 0 0 0 0 -0.014654 0.0087435 -0.072566 -0.041291 0 0 0 0 0
2.1133 0.0016741 0.0072543 0.060698 0.041136 0 0.021392 -0.0067258 -0.015837 -0.035517 -0.0058317 -0.076365 -5.0147 0 0 0 0 0 0 0 0 0 0 0 0 0 0 0 0 0 -0.0033319 0.012748 -0.030292 -0.02276 0 0 0 0 0
2.1172 -0.0018952 0.0011162 0.057263 0.10293 0 0.065193 -0.0032843 0.0090929 -0.019041 0.0034382 -0.092343 -4.9799 0 0 0 0 0 0 0 0 0 0 0 0 0 0 0 0 0 0.0070038 0.0080983 0.0082716 -0.0038656 0 0 0 0 0
2.1211 -0.003624 -0.0045041 0.004472 0.10548 0 0.060385 0.0014418 0.019406 -0.0071381 -0.0043768 -0.074054 -4.9561 0 0 0 0 0 0 0 0 0 0 0 0 0 0 0 0 0 0.011794 -0.0041827 0.026154 -0.0039496 0 0 0 0 0
2.125 -0.001765 -0.005845 -0.046865 0.046803 0 0.0081943 0.0050245 0.012484 0.00063308 -0.025136 -0.022504 -4.93 0 0 0 0 0 0 0 0 0 0 0 0 0 0 0 0 0 0.0092231 -0.016313 0.020724 -0.022555 0 0 0 0 0
2.1289 0.0027548 -0.0020764 -0.050833 -0.035667 0 -0.052457 0.0062106 -0.0033886 0.0055613 -0.038998 0.034962 -4.8964 0 0 0 0 0 0 0 0 0 0 0 0 0 0 0 0 0 0.001384 -0.018715 0.0032649 -0.038786 0 0 0 0 0
2.1328 0.007122 0.0042825 -0.0077311 -0.08978 0 -0.074299 0.0058559 -0.014246 0.0079431 -0.026301 0.065879 -4.8616 0 0 0 0 0 0 0 0 0 0 0 0 0 0 0 0 0 -0.0061597 -0.007179 -0.010177 -0.028196 0 0 0 0 0
2.1367 0.008508 0.0089712 0.04086 -0.083523 0 -0.038458 0.0057033 -0.0096868 0.008187 0.014498 0.058586 -4.8333 0 0 0 0 0 0 0 0 0 0 0 0 0 0 0 0 0 -0.0075234 0.013139 -0.0089665 0.0156 0 0 0 0 0
2.1406 0.0056966 0.0085449 0.054121 -0.026035 0 0.03007 0.0061703 0.0097519 0.0092068 0.06139 0.032022 -4.8105 0 0 0 0 0 0 0 0 0 0 0 0 0 0 0 0 0 -0.0011388 0.030105 0.0076002 0.071608 0 0 0 0 0
2.1445 -0.00036954 0.0023662 0.027299 0.039744 0 0.080369 0.0056371 0.032542 0.016349 0.081669 0.021022 -4.7863 0 0 0 0 0 0 0 0 0 0 0 0 0 0 0 0 0 0.0080984 0.032066 0.032391 0.10301 0 0 0 0 0
2.1484 -0.0071478 -0.0070046 -0.011862 0.067695 0 0.073373 0.0023013 0.044219 0.033354 0.055201 0.047923 -4.7559 0 0 0 0 0 0 0 0 0 0 0 0 0 0 0 0 0 0.012256 0.015566 0.055515 0.082777 0 0 0 0 0
2.1523 -0.011718 -0.015124 -0.035338 0.040998 0 0.010997 -0.0032297 0.038078 0.057302 -0.0085048 0.10236 -4.7207 0 0 0 0 0 0 0 0 0 0 0 0 0 0 0 0 0 0.0073579 -0.011721 0.068555 0.015378 0 0 0 0 0
2.1563 -0.012155 -0.017944 -0.038565 -0.016563 0 -0.064776 -0.0076094 0.020194 0.077443 -0.072964 0.1455 -4.6844 0 0 0 0 0 0 0 0 0 0 0 0 0 0 0 0 0 -0.0024242 -0.034956 0.06673 -0.06221 0 0 0 0 0
2.1602 -0.0084964 -0.013893 -0.033647 -0.058808 0 -0.10168 -0.0075224 0.0042017 0.080018 -0.097252 0.13684 -4.6476 0 0 0 0 0 0 0 0 0 0 0 0 0 0 0 0 0 -0.0080583 -0.040772 0.049637 -0.10285 0 0 0 0 0
2.1641 -0.0027722 -0.0047285 -0.026667 -0.052008 0 -0.073895 -0.0029879 -0.00041671 0.056302 -0.063797 0.064487 -4.6102 0 0 0 0 0 0 0 0 0 0 0 0 0 0 0 0 0 -0.0040037 -0.025435 0.021032 -0.080746 0 0 0 0 0
2.168 0.0021065 0.005296 -0.0098908 -0.00082711 0 0.00036619 0.0022913 0.0032528 0.0086627 0.008275 -0.043402 -4.5766 0 0 0 0 0 0 0 0 0 0 0 0 0 0 0 0 0 0.0062056 0.0025807 -0.012549 -0.01002 0 0 0 0 0
2.1719 0.0040077 0.011533 0.02165 0.054411 0 0.071933 0.0041816 0.0022016 -0.048996 0.07462 -0.13502 -4.5536 0 0 0 0 0 0 0 0 0 0 0 0 0 0 0 0 0 0.012764 0.027369 -0.044037 0.063562 0 0 0 0 0
2.1758 0.0026263 0.01119 0.051969 0.067921 0 0.094495 0.0018278 -0.014321 -0.096535 0.094695 -0.1682 -4.5426 0 0 0 0 0 0 0 0 0 0 0 0 0 0 0 0 0 0.0083164 0.034954 -0.067714 0.092792 0 0 0 0 0
2.1797 -0.00087649 0.0045156 0.051583 0.023879 0 0.055348 -0.0019974 -0.043447 -0.11627 0.058011 -0.1371 -4.5333 0 0 0 0 0 0 0 0 0 0 0 0 0 0 0 0 0 -0.0056603 0.021393 -0.079754 0.06021 0 0 0 0 0
2.1836 -0.0052298 -0.0056403 0.0080202 -0.049967 0 -0.017631 -0.0043271 -0.06864 -0.10168 -0.010768 -0.073711 -4.5112 0 0 0 0 0 0 0 0 0 0 0 0 0 0 0 0 0 -0.020639 -0.005443 -0.07801 -0.011637 0 0 0 0 0
2.1875 -0.010037 -0.015462 -0.053446 -0.10161 0 -0.076609 -0.0056063 -0.072046 -0.062069 -0.070557 -0.023658 -4.4703 0 0 0 0 0 0 0 0 0 0 0 0 0 0 0 0 0 -0.028746 -0.031338 -0.062572 -0.07754 0 0 0 0 0
2.1914 -0.015385 -0.021919 -0.086107 -0.093128 0 -0.086916 -0.0094487 -0.049281 -0.019363 -0.091725 -0.014494 -4.4199 0 0 0 0 0 0 0 0 0 0 0 0 0 0 0 0 0 -0.028792 -0.044522 -0.037364 -0.1012 0 0 0 0 0
2.1953 -0.020552 -0.02371 -0.063976 -0.029299 0 -0.049438 -0.018379 -0.014005 0.0036885 -0.072858 -0.039273 -4.3755 0 0 0 0 0 0 0 0 0 0 0 0 0 0 0 0 0 -0.025457 -0.041857 -0.010775 -0.07788 0 0 0 0 0
2.1992 -0.023356 -0.021178 -0.0082986 0.045071 0 0.0028712 -0.029699 0.011981 -0.0017853 -0.036098 -0.066157 -4.3456 0 0 0 0 0 0 0 0 0 0 0 0 0 0 0 0 0 -0.023518 -0.028717 0.007009 -0.032813 0 0 0 0 0
2.2031 -0.021251 -0.015676 0.030634 0.077329 0 0.030933 -0.035967 0.015034 -0.023711 -0.0073971 -0.065004 -4.3287 0 0 0 0 0 0 0 0 0 0 0 0 0 0 0 0 0 -0.023291 -0.013552 0.0096053 0.0012393 0 0 0 0 0
2.207 -0.013496 -0.008923 0.020796 0.044898 0 0.018491 -0.030409 -0.00093524 -0.037168 0.001919 -0.029936 -4.322 0 0 0 0 0 0 0 0 0 0 0 0 0 0 0 0 0 -0.021141 -0.0018224 -0.00085748 0.0087068 0 0 0 0 0
2.2109 -0.0024813 -0.0025932 -0.021438 -0.028577 0 -0.017287 -0.012915 -0.019084 -0.023792 -0.00072819 0.018612 -4.3283 0 0 0 0 0 0 0 0 0 0 0 0 0 0 0 0 0 -0.013581 0.0061829 -0.014189 -0.00042722 0 0 0 0 0
2.2148 0.0071862 0.0019893 -0.048472 -0.090057 0 -0.041024 0.0086161 -0.023451 0.012415 0.00014556 0.052019 -4.3494 0 0 0 0 0 0 0 0 0 0 0 0 0 0 0 0 0 -0.00068346 0.012698 -0.018362 -0.0033039 0 0 0 0 0
2.2188 0.011382 0.0041664 -0.028877 -0.094393 0 -0.028127 0.022999 -0.010221 0.047161 0.013033 0.056107 -4.3737 0 0 0 0 0 0 0 0 0 0 0 0 0 0 0 0 0 0.013676 0.01815 -0.0073711 0.013954 0 0 0 0 0
2.2227 0.008952 0.0041442 0.022061 -0.035683 0 0.015008 0.023054 0.011795 0.055926 0.03207 0.040441 -4.3767 0 0 0 0 0 0 0 0 0 0 0 0 0 0 0 0 0 0.023998 0.019524 0.015007 0.043335 0 0 0 0 0
2.2266 0.0022363 0.002848 0.057993 0.04879 0 0.055438 0.010116 0.029865 0.035597 0.042142 0.028262 -4.341 0 0 0 0 0 0 0 0 0 0 0 0 0 0 0 0 0 0.025894 0.013169 0.038154 0.061037 0 0 0 0 0
2.2305 -0.0045472 0.0014138 0.046436 0.10418 0 0.059515 -0.0071713 0.03668 0.0081516 0.031605 0.036377 -4.2756 0 0 0 0 0 0 0 0 0 0 0 0 0 0 0 0 0 0.018358 -0.00044843 0.051763 0.047286 0 0 0 0 0
2.2344 -0.0077482 0.00060625 -0.0015122 0.095447 0 0.020096 -0.018488 0.033154 0.0017182 0.0027044 0.061249 -4.2135 0 0 0 0 0 0 0 0 0 0 0 0 0 0 0 0 0 0.005049 -0.014768 0.051793 0.0039963 0 0 0 0 0
2.2383 -0.0060163 0.00054689 -0.04362 0.030835 0 -0.036302 -0.017887 0.0245 0.02476 -0.028155 0.081562 -4.1831 0 0 0 0 0 0 0 0 0 0 0 0 0 0 0 0 0 -0.0065872 -0.020636 0.041316 -0.043769 0 0 0 0 0
2.2422 -0.00058757 0.00091114 -0.045971 -0.04445 0 -0.068471 -0.0066442 0.014822 0.056405 -0.040828 0.074542 -4.1835 0 0 0 0 0 0 0 0 0 0 0 0 0 0 0 0 0 -0.0092336 -0.013166 0.026527 -0.064212 0 0 0 0 0
2.2461 0.0056864 0.0014128 -0.010669 -0.08015 0 -0.051433 0.0082463 0.0050573 0.062612 -0.025562 0.03348 -4.1879 0 0 0 0 0 0 0 0 0 0 0 0 0 0 0 0 0 -0.0010153 0.0036512 0.011716 -0.041458 0 0 0 0 0
2.25 0.0099501 0.0022079 0.031135 -0.05611 0 0.0042931 0.018555 -0.0052844 0.025317 0.009146 -0.026137 -4.1724 0 0 0 0 0 0 0 0 0 0 0 0 0 0 0 0 0 0.012085 0.019018 -0.002739 0.011918 0 0 0 0 0
2.2539 0.010882 0.0039078 0.048964 0.0044477 0 0.059943 0.019542 -0.015556 -0.040018 0.0412 -0.075944 -4.1393 0 0 0 0 0 0 0 0 0 0 0 0 0 0 0 0 0 0.019946 0.023132 -0.018134 0.061839 0 0 0 0 0
2.2578 0.0094141 0.0071298 0.035757 0.053503 0 0.076945 0.012386 -0.023213 -0.093559 0.049599 -0.092919 -4.1102 0 0 0 0 0 0 0 0 0 0 0 0 0 0 0 0 0 0.016233 0.014685 -0.033385 0.074963 0 0 0 0 0
2.2617 0.0080981 0.011822 0.0068377 0.055225 0 0.045194 0.0030721 -0.025055 -0.10002 0.029123 -0.074126 -4.0981 0 0 0 0 0 0 0 0 0 0 0 0 0 0 0 0 0 0.0039924 0.0018692 -0.043204 0.041316 0 0 0 0 0
2.2656 0.0093104 0.016848 -0.016805 0.013399 0 -0.0099145 -0.0014841 -0.019113 -0.054602 -0.0057458 -0.038006 -4.0915 0 0 0 0 0 0 0 0 0 0 0 0 0 0 0 0 0 -0.0064031 -0.0041236 -0.040829 -0.018152 0 0 0 0 0
2.2695 0.013459 0.020325 -0.022646 -0.032208 0 -0.04665 0.0023047 -0.0060456 0.013687 -0.03091 -0.011079 -4.0684 0 0 0 0 0 0 0 0 0 0 0 0 0 0 0 0 0 -0.0056216 0.0021964 -0.023684 -0.064687 0 0 0 0 0
2.2734 0.018601 0.020749 -0.0097502 -0.038322 0 -0.037707 0.012732 0.010379 0.062945 -0.029539 -0.0089539 -4.0229 0 0 0 0 0 0 0 0 0 0 0 0 0 0 0 0 0 0.0071432 0.016723 0.0026698 -0.067221 0 0 0 0 0
2.2773 0.02189 0.018259 0.014284 0.005948 0 0.01027 0.024269 0.024161 0.067288 -0.0033432 -0.025061 -3.9732 0 0 0 0 0 0 0 0 0 0 0 0 0 0 0 0 0 0.023926 0.029483 0.026318 -0.023246 0 0 0 0 0
2.2813 0.021691 0.014921 0.036514 0.068779 0 0.062393 0.031225 0.029773 0.033043 0.029815 -0.03579 -3.9405 0 0 0 0 0 0 0 0 0 0 0 0 0 0 0 0 0 0.034627 0.032443 0.036201 0.039347 0 0 0 0 0
2.2852 0.018576 0.013444 0.043171 0.099975 0 0.081572 0.030943 0.025842 -0.0080292 0.049555 -0.018966 -3.9236 0 0 0 0 0 0 0 0 0 0 0 0 0 0 0 0 0 0.034304 0.02496 0.02975 0.081247 0 0 0 0 0
2.2891 0.014433 0.01499 0.028281 0.071122 0 0.055339 0.024529 0.017125 -0.022338 0.047186 0.027944 -3.8995 0 0 0 0 0 0 0 0 0 0 0 0 0 0 0 0 0 0.025315 0.013163 0.015031 0.078743 0 0 0 0 0
2.293 0.010731 0.017858 0.0012031 -0.00055501 0 0.0039425 0.015251 0.012138 0.0021117 0.030137 0.084222 -3.8494 0 0 0 0 0 0 0 0 0 0 0 0 0 0 0 0 0 0.013976 0.004821 0.0054181 0.039731 0 0 0 0 0
2.2969 0.007702 0.018476 -0.017273 -0.064155 0 -0.03555 0.0063949 0.017025 0.048467 0.014251 0.12037 -3.7816 0 0 0 0 0 0 0 0 0 0 0 0 0 0 0 0 0 0.0059135 0.0042252 0.010579 -0.0031025 0 0 0 0 0
2.3008 0.0051092 0.014337 -0.01174 -0.073827 0 -0.036768 0.00025992 0.030208 0.084404 0.010774 0.11966 -3.7237 0 0 0 0 0 0 0 0 0 0 0 0 0 0 0 0 0 0.0038005 0.010386 0.030237 -0.017294 0 0 0 0 0
2.3047 0.003537 0.0066196 0.012395 -0.023843 0 -0.0026987 -0.0016462 0.042848 0.0862 0.018206 0.089648 -3.6942 0 0 0 0 0 0 0 0 0 0 0 0 0 0 0 0 0 0.0076214 0.018592 0.054772 0.0048297 0 0 0 0 0
2.3086 0.0045238 9.5471e-05 0.032223 0.047453 0 0.037977 0.001627 0.045598 0.055866 0.024858 0.05459 -3.6823 0 0 0 0 0 0 0 0 0 0 0 0 0 0 0 0 0 0.015431 0.023422 0.071472 0.041012 0 0 0 0 0
2.3125 0.0091494 -5.6959e-05 0.0293 0.087585 0 0.05364 0.0098364 0.036281 0.01841 0.01961 0.035312 -3.6602 0 0 0 0 0 0 0 0 0 0 0 0 0 0 0 0 0 0.023722 0.021583 0.071719 0.057749 0 0 0 0 0
2.3164 0.016432 0.007749 0.0090259 0.07007 0 0.034116 0.020558 0.021627 0.0011507 0.0021936 0.033444 -3.6106 0 0 0 0 0 0 0 0 0 0 0 0 0 0 0 0 0 0.028356 0.013828 0.054822 0.038194 0 0 0 0 0
2.3203 0.023275 0.019859 -0.0039747 0.013524 0 -0.0018629 0.029305 0.011186 0.011352 -0.01537 0.032641 -3.5406 0 0 0 0 0 0 0 0 0 0 0 0 0 0 0 0 0 0.026669 0.0051304 0.02729 -0.003376 0 0 0 0 0
2.3242 0.026268 0.029476 0.0083361 -0.034544 0 -0.021927 0.031532 0.008757 0.030589 -0.017904 0.014817 -3.4693 0 0 0 0 0 0 0 0 0 0 0 0 0 0 0 0 0 0.019326 0.0021872 -0.00097724 -0.032874 0 0 0 0 0
2.3281 0.023831 0.030919 0.036893 -0.035953 0 -0.0064024 0.025507 0.0091769 0.031186 -9.8081e-05 -0.02296 -3.4053 0 0 0 0 0 0 0 0 0 0 0 0 0 0 0 0 0 0.0098634 0.0086763 -0.021308 -0.024784 0 0 0 0 0
2.332 0.016907 0.022874 0.052944 0.0079509 0 0.034727 0.013818 0.0035656 0.0014313 0.027077 -0.064887 -3.3427 0 0 0 0 0 0 0 0 0 0 0 0 0 0 0 0 0 0.0019663 0.021238 -0.029814 0.015685 0 0 0 0 0
2.3359 0.0077634 0.0084943 0.036762 0.057544 0 0.067932 0.0019436 -0.011746 -0.042102 0.042738 -0.088255 -3.2745 0 0 0 0 0 0 0 0 0 0 0 0 0 0 0 0 0 -0.0030184 0.030054 -0.028535 0.055388 0 0 0 0 0
2.3398 -0.0017702 -0.0071213 -0.0024478 0.066433 0 0.061311 -0.0054661 -0.030891 -0.066758 0.031428 -0.080327 -3.2061 0 0 0 0 0 0 0 0 0 0 0 0 0 0 0 0 0 -0.006092 0.02501 -0.023544 0.059144 0 0 0 0 0
2.3438 -0.01101 -0.019777 -0.036645 0.018574 0 0.0097364 -0.007909 -0.04287 -0.051267 -0.004288 -0.047023 -3.1496 0 0 0 0 0 0 0 0 0 0 0 0 0 0 0 0 0 -0.0086973 0.0035382 -0.020868 0.017723 0 0 0 0 0
2.3477 -0.01965 -0.027421 -0.047713 -0.057932 0 -0.059509 -0.0092451 -0.040815 -0.0053578 -0.044403 -0.0080526 -3.1071 0 0 0 0 0 0 0 0 0 0 0 0 0 0 0 0 0 -0.011374 -0.026142 -0.022776 -0.04474 0 0 0 0 0
2.3516 -0.026583 -0.029684 -0.043052 -0.11118 0 -0.10522 -0.014297 -0.027811 0.035968 -0.065407 0.016237 -3.0657 0 0 0 0 0 0 0 0 0 0 0 0 0 0 0 0 0 -0.01418 -0.049519 -0.027057 -0.089259 0 0 0 0 0
2.3555 -0.029694 -0.026999 -0.041318 -0.10424 0 -0.10085 -0.024242 -0.014133 0.03982 -0.056805 0.016244 -3.0115 0 0 0 0 0 0 0 0 0 0 0 0 0 0 0 0 0 -0.017401 -0.054958 -0.029637 -0.09068 0 0 0 0 0
2.3594 -0.027035 -0.020361 -0.045928 -0.042442 0 -0.051836 -0.034509 -0.0085176 0.002163 -0.027302 -0.0038596 -2.9465 0 0 0 0 0 0 0 0 0 0 0 0 0 0 0 0 0 -0.020745 -0.040701 -0.028062 -0.053692 0 0 0 0 0
2.3633 -0.018503 -0.011594 -0.038781 0.031496 0 0.010426 -0.037304 -0.011268 -0.048425 0.003388 -0.03104 -2.8873 0 0 0 0 0 0 0 0 0 0 0 0 0 0 0 0 0 -0.021807 -0.014965 -0.022845 -0.0054415 0 0 0 0 0
2.3672 -0.0066607 -0.0032677 -0.0038163 0.069888 0 0.051436 -0.027406 -0.015123 -0.073427 0.019312 -0.051251 -2.8452 0 0 0 0 0 0 0 0 0 0 0 0 0 0 0 0 0 -0.016733 0.0098528 -0.016014 0.026425 0 0 0 0 0
2.3711 0.0040646 0.002193 0.045856 0.054277 0 0.055227 -0.007001 -0.012687 -0.05499 0.017459 -0.055444 -2.8119 0 0 0 0 0 0 0 0 0 0 0 0 0 0 0 0 0 -0.0041036 0.023901 -0.0090492 0.031466 0 0 0 0 0
2.375 0.0094734 0.0036644 0.071346 0.0054687 0 0.029854 0.014398 -0.0034236 -0.0094285 0.0056055 -0.04193 -2.7676 0 0 0 0 0 0 0 0 0 0 0 0 0 0 0 0 0 0.011327 0.023425 -0.0024836 0.017793 0 0 0 0 0
2.3789 0.0077763 0.0017811 0.044288 -0.036311 0 -0.0036646 0.025478 0.0061024 0.027157 -0.0065613 -0.015757 -2.7042 0 0 0 0 0 0 0 0 0 0 0 0 0 0 0 0 0 0.01998 0.010746 0.0030068 0.00030778 0 0 0 0 0
2.3828 0.00051176 -0.0017607 -0.019841 -0.04329 0 -0.027235 0.020412 0.0087125 0.028853 -0.014086 0.013652 -2.6355 0 0 0 0 0 0 0 0 0 0 0 0 0 0 0 0 0 0.014527 -0.0075088 0.0062011 -0.011362 0 0 0 0 0
2.3867 -0.0084888 -0.0055544 -0.069212 -0.018527 0 -0.034183 0.0026202 0.0035559 0.00055731 -0.016781 0.035895 -2.5828 0 0 0 0 0 0 0 0 0 0 0 0 0 0 0 0 0 -0.0030493 -0.022821 0.0066779 -0.015863 0 0 0 0 0
2.3906 -0.015566 -0.0094823 -0.061866 0.011458 0 -0.027565 -0.017809 -0.0031623 -0.027588 -0.015805 0.043611 -2.5515 0 0 0 0 0 0 0 0 0 0 0 0 0 0 0 0 0 -0.021656 -0.028208 0.0061377 -0.015366 0 0 0 0 0
2.3945 -0.019528 -0.014622 -0.0070905 0.020433 0 -0.014415 -0.031118 -0.004527 -0.026863 -0.012248 0.035995 -2.5252 0 0 0 0 0 0 0 0 0 0 0 0 0 0 0 0 0 -0.029648 -0.022288 0.0071623 -0.011087 0 0 0 0 0
2.3984 -0.022097 -0.02209 0.040307 0.0017608 0 -0.0025044 -0.034058 -0.00039783 0.0049011 -0.00882 0.019801 -2.4848 0 0 0 0 0 0 0 0 0 0 0 0 0 0 0 0 0 -0.024631 -0.011332 0.0097316 -0.0041663 0 0 0 0 0
2.4023 -0.026042 -0.031575 0.03001 -0.030745 0 0.00011294 -0.030802 0.0013522 0.040908 -0.010693 0.0060187 -2.4315 0 0 0 0 0 0 0 0 0 0 0 0 0 0 0 0 0 -0.015445 -0.0062566 0.0092683 0.00086493 0 0 0 0 0
2.4063 -0.032373 -0.040617 -0.036443 -0.057262 0 -0.012837 -0.028374 -0.0082529 0.047708 -0.022127 0.0026576 -2.3866 0 0 0 0 0 0 0 0 0 0 0 0 0 0 0 0 0 -0.014132 -0.015018 -0.00047787 -0.0035771 0 0 0 0 0
2.4102 -0.038898 -0.045389 -0.10612 -0.067003 0 -0.040369 -0.0306 -0.030016 0.013413 -0.040962 0.0075958 -2.3689 0 0 0 0 0 0 0 0 0 0 0 0 0 0 0 0 0 -0.024957 -0.035578 -0.021228 -0.021899 0 0 0 0 0
2.4141 -0.041473 -0.042808 -0.12222 -0.061936 0 -0.070109 -0.035396 -0.053554 -0.04192 -0.05704 0.0074208 -2.3745 0 0 0 0 0 0 0 0 0 0 0 0 0 0 0 0 0 -0.040335 -0.055651 -0.046505 -0.048578 0 0 0 0 0
2.418 -0.037099 -0.032766 -0.073415 -0.049541 0 -0.082412 -0.037176 -0.0642 -0.082411 -0.058051 -0.014389 -2.3809 0 0 0 0 0 0 0 0 0 0 0 0 0 0 0 0 0 -0.04718 -0.060644 -0.064996 -0.068621 0 0 0 0 0
2.4219 -0.026361 -0.018799 -0.00023001 -0.034331 0 -0.063325 -0.031933 -0.054766 -0.085276 -0.03924 -0.063543 -2.3702 0 0 0 0 0 0 0 0 0 0 0 0 0 0 0 0 0 -0.037911 -0.044354 -0.068944 -0.067224 0 0 0 0 0
2.4258 -0.013229 -0.0063422 0.043891 -0.016477 0 -0.017403 -0.020634 -0.03228 -0.058276 -0.0089066 -0.1254 -2.3453 0 0 0 0 0 0 0 0 0 0 0 0 0 0 0 0 0 -0.016669 -0.014139 -0.060223 -0.041818 0 0 0 0 0
2.4297 -0.0023923 0.0005408 0.037741 0.0030649 0 0.031461 -0.0083232 -0.013472 -0.03145 0.015728 -0.16948 -2.3238 0 0 0 0 0 0 0 0 0 0 0 0 0 0 0 0 0 0.0040375 0.013657 -0.048365 -0.006198 0 0 0 0 0
2.4336 0.0036801 0.0016436 0.0033846 0.018439 0 0.054782 -2.2765e-05 -0.01198 -0.030691 0.020086 -0.16808 -2.3166 0 0 0 0 0 0 0 0 0 0 0 0 0 0 0 0 0 0.01288 0.024695 -0.042099 0.018027 0 0 0 0 0
2.4375 0.0056956 0.00036518 -0.021243 0.021598 0 0.040064 0.0029421 -0.027312 -0.055665 0.0029055 -0.11695 -2.3171 0 0 0 0 0 0 0 0 0 0 0 0 0 0 0 0 0 0.0076805 0.015957 -0.041998 0.017125 0 0 0 0 0
2.4414 0.0060913 0.00081387 -0.0174 0.009948 0 0.0010503 0.0032309 -0.044459 -0.080223 -0.021981 -0.041235 -2.3098 0 0 0 0 0 0 0 0 0 0 0 0 0 0 0 0 0 -0.003859 -0.0030578 -0.040582 -0.0039892 0 0 0 0 0
2.4453 0.0067224 0.0045239 0.0040043 -0.0087932 0 -0.03165 0.0044456 -0.044799 -0.074272 -0.03459 0.020145 -2.2887 0 0 0 0 0 0 0 0 0 0 0 0 0 0 0 0 0 -0.010417 -0.017471 -0.029288 -0.024866 0 0 0 0 0
2.4492 0.0076442 0.0093902 0.020331 -0.020413 0 -0.033332 0.0075939 -0.020152 -0.028653 -0.022758 0.041865 -2.2635 0 0 0 0 0 0 0 0 0 0 0 0 0 0 0 0 0 -0.005298 -0.017045 -0.005826 -0.0249 0 0 0 0 0
2.4531 0.0076722 0.011569 0.020553 -0.01481 0 -0.0039641 0.010163 0.020483 0.037017 0.0084005 0.030314 -2.2492 0 0 0 0 0 0 0 0 0 0 0 0 0 0 0 0 0 0.0090537 -0.0023519 0.024032 0.00051347 0 0 0 0 0
2.457 0.0058089 0.0086366 0.011074 0.0051232 0 0.031926 0.0085633 0.056482 0.08896 0.038733 0.017545 -2.2507 0 0 0 0 0 0 0 0 0 0 0 0 0 0 0 0 0 0.023089 0.01641 0.050693 0.035726 0 0 0 0 0
2.4609 0.0021357 0.0014068 0.003059 0.024335 0 0.044422 0.0017651 0.069437 0.10391 0.046616 0.034999 -2.2595 0 0 0 0 0 0 0 0 0 0 0 0 0 0 0 0 0 0.027148 0.026541 0.066673 0.056282 0 0 0 0 0
2.4648 -0.0024032 -0.0068376 -0.0011963 0.026595 0 0.021576 -0.0071084 0.055493 0.084535 0.025056 0.087533 -2.2624 0 0 0 0 0 0 0 0 0 0 0 0 0 0 0 0 0 0.018501 0.021044 0.069819 0.047549 0 0 0 0 0
2.4688 -0.0067798 -0.012709 -0.0080913 0.007527 0 -0.021262 -0.012799 0.027471 0.054507 -0.011721 0.1483 -2.2539 0 0 0 0 0 0 0 0 0 0 0 0 0 0 0 0 0 0.0033182 0.0027793 0.062728 0.016023 0 0 0 0 0
2.4727 -0.010329 -0.014612 -0.021376 -0.02078 0 -0.05334 -0.012034 0.0053205 0.038363 -0.037561 0.17829 -2.2385 0 0 0 0 0 0 0 0 0 0 0 0 0 0 0 0 0 -0.0080676 -0.017775 0.050096 -0.015722 0 0 0 0 0
2.4766 -0.012571 -0.012951 -0.03424 -0.038015 0 -0.052103 -0.0063203 0.0016486 0.042241 -0.033834 0.15465 -2.2257 0 0 0 0 0 0 0 0 0 0 0 0 0 0 0 0 0 -0.0090799 -0.029409 0.036026 -0.026569 0 0 0 0 0
2.4805 -0.012885 -0.0090973 -0.034283 -0.031016 0 -0.019998 -0.00093378 0.012875 0.050317 -0.0041849 0.085896 -2.2218 0 0 0 0 0 0 0 0 0 0 0 0 0 0 0 0 0 -0.0016683 -0.027044 0.02225 -0.012907 0 0 0 0 0
2.4844 -0.010677 -0.004425 -0.016148 -0.004383 0 0.01839 -0.00069467 0.022716 0.039282 0.027957 0.0036019 -2.2265 0 0 0 0 0 0 0 0 0 0 0 0 0 0 0 0 0 0.0060134 -0.014101 0.0077875 0.0095737 0 0 0 0 0
2.4883 -0.0060809 -0.00011343 0.011454 0.022444 0 0.035973 -0.0059313 0.015596 -0.00081696 0.037958 -0.060905 -2.2338 0 0 0 0 0 0 0 0 0 0 0 0 0 0 0 0 0 0.0069065 0.00074323 -0.0095413 0.019389 0 0 0 0 0
2.4922 -0.00053861 0.0026504 0.031462 0.029852 0 0.023576 -0.012068 -0.010423 -0.05625 0.019526 -0.095705 -2.2347 0 0 0 0 0 0 0 0 0 0 0 0 0 0 0 0 0 0.00078484 0.0095461 -0.030277 0.006676 0 0 0 0 0
2.4961 0.0035206 0.0028325 0.031528 0.013069 0 -0.0048779 -0.013397 -0.041727 -0.098717 -0.01133 -0.10979 -2.2231 0 0 0 0 0 0 0 0 0 0 0 0 0 0 0 0 0 -0.0065927 0.0093939 -0.051268 -0.019768 0 0 0 0 0
2.5 0.0039857 0.00020324 0.012754 -0.014535 0 -0.025527 -0.008064 -0.060135 -0.10722 -0.031077 -0.1188 -2.2005 0 0 0 0 0 0 0 0 0 0 0 0 0 0 0 0 0 -0.0097006 0.002516 -0.066706 -0.040941 0 0 0 0 0
2.5039 0.00052314 -0.0041883 -0.012461 -0.032508 0 -0.024299 -9.1057e-05 -0.05768 -0.084809 -0.028803 -0.129 -2.1775 0 0 0 0 0 0 0 0 0 0 0 0 0 0 0 0 0 -0.0086058 -0.0066835 -0.072069 -0.043658 0 0 0 0 0
2.5078 -0.0049925 -0.0084002 -0.030135 -0.029614 0 -0.0068082 0.0034601 -0.042432 -0.055563 -0.013865 -0.13292 -2.1674 0 0 0 0 0 0 0 0 0 0 0 0 0 0 0 0 0 -0.0083275 -0.014582 -0.067619 -0.030409 0 0 0 0 0
2.5117 -0.0095955 -0.010738 -0.03347 -0.011987 0 0.0087455 -0.0018702 -0.030189 -0.043498 -0.0050759 -0.11881 -2.1749 0 0 0 0 0 0 0 0 0 0 0 0 0 0 0 0 0 -0.013092 -0.019217 -0.057922 -0.015415 0 0 0 0 0
2.5156 -0.011172 -0.010769 -0.025053 0.0032158 0 0.0082507 -0.01396 -0.02958 -0.051289 -0.012367 -0.083977 -2.1915 0 0 0 0 0 0 0 0 0 0 0 0 0 0 0 0 0 -0.02132 -0.019559 -0.047486 -0.011356 0 0 0 0 0
2.5195 -0.0097261 -0.0093602 -0.013055 0.0027595 0 -0.0069349 -0.025049 -0.034341 -0.058057 -0.028036 -0.039653 -2.2014 0 0 0 0 0 0 0 0 0 0 0 0 0 0 0 0 0 -0.026267 -0.015019 -0.036704 -0.018714 0 0 0 0 0
2.5234 -0.0069376 -0.0077277 -0.0054693 -0.011865 0 -0.022904 -0.027029 -0.030044 -0.039178 -0.034784 -0.0028593 -2.1959 0 0 0 0 0 0 0 0 0 0 0 0 0 0 0 0 0 -0.021674 -0.0061115 -0.022286 -0.026438 0 0 0 0 0
2.5273 -0.0044391 -0.0063227 -0.0056504 -0.026386 0 -0.026314 -0.017126 -0.0089264 0.0090857 -0.02197 0.017367 -2.1802 0 0 0 0 0 0 0 0 0 0 0 0 0 0 0 0 0 -0.0072152 0.0046656 -0.0018765 -0.022318 0 0 0 0 0
2.5313 -0.0024212 -0.0045368 -0.010513 -0.025945 0 -0.015239 0.00014061 0.021383 0.062874 0.0051138 0.027115 -2.168 0 0 0 0 0 0 0 0 0 0 0 0 0 0 0 0 0 0.010934 0.013264 0.021887 -0.0034957 0 0 0 0 0
2.5352 9.2651e-05 -0.0015059 -0.012143 -0.0069402 0 0.0012862 0.015943 0.043767 0.089263 0.030413 0.041412 -2.168 0 0 0 0 0 0 0 0 0 0 0 0 0 0 0 0 0 0.02447 0.016139 0.042207 0.021589 0 0 0 0 0
2.5391 0.0035642 0.0026574 -0.0031838 0.020636 0 0.012858 0.022636 0.046739 0.074358 0.040563 0.069777 -2.1778 0 0 0 0 0 0 0 0 0 0 0 0 0 0 0 0 0 0.028372 0.01251 0.053256 0.040411 0 0 0 0 0
2.543 0.006599 0.0063124 0.016087 0.040935 0 0.016315 0.017902 0.034446 0.035823 0.034132 0.1061 -2.1894 0 0 0 0 0 0 0 0 0 0 0 0 0 0 0 0 0 0.023335 0.0049784 0.054591 0.045666 0 0 0 0 0
2.5469 0.0065363 0.0070822 0.034513 0.042896 0 0.015527 0.0051937 0.02215 0.0081998 0.019714 0.13205 -2.1986 0 0 0 0 0 0 0 0 0 0 0 0 0 0 0 0 0 0.01415 -0.0021505 0.050647 0.038845 0 0 0 0 0
2.5508 0.0017572 0.0035821 0.035861 0.026039 0 0.014137 -0.0090221 0.021589 0.013635 0.0066976 0.1314 -2.2065 0 0 0 0 0 0 0 0 0 0 0 0 0 0 0 0 0 0.0059466 -0.0056993 0.046074 0.026266 0 0 0 0 0
2.5547 -0.006315 -0.0032006 0.012132 -0.0010146 0 0.010044 -0.018846 0.030128 0.043516 -0.0019669 0.1028 -2.2133 0 0 0 0 0 0 0 0 0 0 0 0 0 0 0 0 0 0.0011076 -0.005596 0.041614 0.012588 0 0 0 0 0
2.5586 -0.013537 -0.010089 -0.025873 -0.026179 0 -0.0019095 -0.021252 0.033702 0.066533 -0.009254 0.059783 -2.2138 0 0 0 0 0 0 0 0 0 0 0 0 0 0 0 0 0 -0.0013678 -0.0045354 0.03424 -0.0016612 0 0 0 0 0
2.5625 -0.015748 -0.013558 -0.052336 -0.039452 0 -0.021652 -0.016528 0.020482 0.055404 -0.017982 0.018338 -2.203 0 0 0 0 0 0 0 0 0 0 0 0 0 0 0 0 0 -0.0039945 -0.0054816 0.020786 -0.016795 0 0 0 0 0
2.5664 -0.011727 -0.011981 -0.045434 -0.036415 0 -0.039197 -0.0074797 -0.0076105 0.0091233 -0.025937 -0.016092 -2.1857 0 0 0 0 0 0 0 0 0 0 0 0 0 0 0 0 0 -0.0079463 -0.0088146 0.0012217 -0.029353 0 0 0 0 0
2.5703 -0.0039723 -0.0065613 -0.0073452 -0.019762 0 -0.040081 0.0018809 -0.035881 -0.047041 -0.027022 -0.049904 -2.1765 0 0 0 0 0 0 0 0 0 0 0 0 0 0 0 0 0 -0.011509 -0.01147 -0.021207 -0.03228 0 0 0 0 0
2.5742 0.0033158 -0.00021632 0.033721 0.0013587 0 -0.01776 0.0078851 -0.049033 -0.081938 -0.017375 -0.089841 -2.1873 0 0 0 0 0 0 0 0 0 0 0 0 0 0 0 0 0 -0.011395 -0.009197 -0.042252 -0.0212 0 0 0 0 0
2.5781 0.0073059 0.0046386 0.044924 0.015212 0 0.017899 0.0088288 -0.043446 -0.081407 -0.00080611 -0.13041 -2.214 0 0 0 0 0 0 0 0 0 0 0 0 0 0 0 0 0 -0.006126 -0.00053276 -0.058671 -0.0012053 0 0 0 0 0
2.582 0.0081541 0.0075492 0.017239 0.014164 0 0.044997 0.0059764 -0.029108 -0.055961 0.011915 -0.15369 -2.2379 0 0 0 0 0 0 0 0 0 0 0 0 0 0 0 0 0 0.0016196 0.010831 -0.06845 0.013624 0 0 0 0 0
2.5859 0.0080758 0.0095674 -0.024854 0.00053134 0 0.045258 0.0029926 -0.020232 -0.029548 0.010659 -0.14343 -2.2421 0 0 0 0 0 0 0 0 0 0 0 0 0 0 0 0 0 0.0065333 0.017941 -0.070064 0.010128 0 0 0 0 0
2.5898 0.0089477 0.011493 -0.043525 -0.013562 0 0.01898 0.0035925 -0.023039 -0.020202 -0.0049445 -0.10124 -2.2271 0 0 0 0 0 0 0 0 0 0 0 0 0 0 0 0 0 0.0054346 0.015914 -0.062365 -0.011679 0 0 0 0 0
2.5938 0.010578 0.012612 -0.021239 -0.014161 0 -0.013608 0.0086866 -0.030899 -0.027686 -0.022829 -0.048903 -2.2095 0 0 0 0 0 0 0 0 0 0 0 0 0 0 0 0 0 0.00089837 0.0063971 -0.045538 -0.035341 0 0 0 0 0
2.5977 0.010987 0.011225 0.022732 0.0033621 0 -0.027285 0.015183 -0.030423 -0.036097 -0.026363 -0.012764 -2.2043 0 0 0 0 0 0 0 0 0 0 0 0 0 0 0 0 0 -0.00043046 -0.003163 -0.022077 -0.038966 0 0 0 0 0
2.6016 0.0082676 0.0065002 0.049129 0.028681 0 -0.012133 0.017764 -0.013222 -0.027936 -0.0081012 -0.002357 -2.2109 0 0 0 0 0 0 0 0 0 0 0 0 0 0 0 0 0 0.0058357 -0.0055335 0.0033146 -0.013343 0 0 0 0 0
2.6055 0.0023983 -0.00014568 0.034117 0.042266 0 0.017406 0.012712 0.016211 0.0014427 0.021874 -0.0020627 -2.2164 0 0 0 0 0 0 0 0 0 0 0 0 0 0 0 0 0 0.016656 -8.9904e-07 0.025143 0.028052 0 0 0 0 0
2.6094 -0.0044407 -0.0056117 -0.0094186 0.029732 0 0.033444 0.0010317 0.042902 0.03965 0.041871 0.015652 -2.2119 0 0 0 0 0 0 0 0 0 0 0 0 0 0 0 0 0 0.023148 0.0068766 0.039293 0.05744 0 0 0 0 0
2.6133 -0.009266 -0.0073236 -0.044237 -0.0056409 0 0.018015 -0.011664 0.052515 0.066384 0.03595 0.065297 -2.2021 0 0 0 0 0 0 0 0 0 0 0 0 0 0 0 0 0 0.018357 0.0071932 0.045061 0.054519 0 0 0 0 0
2.6172 -0.010318 -0.0052666 -0.042503 -0.042591 0 -0.0201 -0.018669 0.042603 0.069025 0.008562 0.13244 -2.199 0 0 0 0 0 0 0 0 0 0 0 0 0 0 0 0 0 0.0042415 -0.00087088 0.045871 0.023814 0 0 0 0 0
2.6211 -0.0081834 -0.0020542 -0.0091845 -0.055617 0 -0.05042 -0.016596 0.024775 0.052479 -0.017541 0.18103 -2.2067 0 0 0 0 0 0 0 0 0 0 0 0 0 0 0 0 0 -0.0090689 -0.011047 0.047483 -0.0081395 0 0 0 0 0
2.625 -0.0051541 -0.00085788 0.025248 -0.033631 0 -0.045472 -0.0074594 0.015332 0.034845 -0.020283 0.17933 -2.2152 0 0 0 0 0 0 0 0 0 0 0 0 0 0 0 0 0 -0.011621 -0.014511 0.053684 -0.014898 0 0 0 0 0
2.6289 -0.0032894 -0.0028044 0.033358 0.010374 0 -0.0053991 0.0030016 0.02145 0.031761 0.0017033 0.12424 -2.2114 0 0 0 0 0 0 0 0 0 0 0 0 0 0 0 0 0 -0.0021834 -0.0079754 0.062005 0.0068046 0 0 0 0 0
2.6328 -0.0027459 -0.0059365 0.012799 0.046892 0 0.039307 0.0093195 0.034499 0.042419 0.026582 0.044385 -2.1941 0 0 0 0 0 0 0 0 0 0 0 0 0 0 0 0 0 0.010799 0.0032198 0.063455 0.033468 0 0 0 0 0
2.6367 -0.001824 -0.0066489 -0.016205 0.05045 0 0.051615 0.0095668 0.036935 0.049829 0.028194 -0.021043 -2.1764 0 0 0 0 0 0 0 0 0 0 0 0 0 0 0 0 0 0.016561 0.0099548 0.048222 0.035013 0 0 0 0 0
2.6406 0.0011937 -0.0025942 -0.031069 0.018574 0 0.019781 0.0057359 0.01765 0.03591 0.00036242 -0.050921 -2.1729 0 0 0 0 0 0 0 0 0 0 0 0 0 0 0 0 0 0.010858 0.0076544 0.014081 0.0020183 0 0 0 0 0
2.6445 0.0059851 0.0051458 -0.02387 -0.025317 0 -0.030254 0.0014948 -0.017342 -0.0016365 -0.035545 -0.055539 -2.1848 0 0 0 0 0 0 0 0 0 0 0 0 0 0 0 0 0 -0.0014286 0.00035186 -0.02946 -0.043904 0 0 0 0 0
2.6484 0.0098953 0.012387 -0.0025227 -0.048478 0 -0.054638 -0.00055131 -0.048757 -0.045974 -0.047834 -0.063774 -2.1996 0 0 0 0 0 0 0 0 0 0 0 0 0 0 0 0 0 -0.011427 -0.0032512 -0.065921 -0.066685 0 0 0 0 0
2.6523 0.0099472 0.014619 0.018952 -0.033504 0 -0.028745 -6.7902e-05 -0.059644 -0.074612 -0.022271 -0.094848 -2.2044 0 0 0 0 0 0 0 0 0 0 0 0 0 0 0 0 0 -0.013804 0.0019185 -0.082748 -0.046163 0 0 0 0 0
2.6563 0.005525 0.010279 0.029128 0.0074691 0 0.029698 0.0016872 -0.049132 -0.077426 0.023876 -0.13861 -2.1983 0 0 0 0 0 0 0 0 0 0 0 0 0 0 0 0 0 -0.010055 0.012225 -0.079502 0.0034777 0 0 0 0 0
2.6602 -0.00076395 0.0020171 0.022359 0.040946 0 0.072816 0.003235 -0.031982 -0.062817 0.054384 -0.16189 -2.1914 0 0 0 0 0 0 0 0 0 0 0 0 0 0 0 0 0 -0.0056583 0.018061 -0.06625 0.043458 0 0 0 0 0
2.6641 -0.0050576 -0.0051342 0.00039902 0.037872 0 0.061785 0.0036226 -0.024373 -0.047106 0.043198 -0.13674 -2.1924 0 0 0 0 0 0 0 0 0 0 0 0 0 0 0 0 0 -0.0046725 0.012051 -0.053659 0.041151 0 0 0 0 0
2.668 -0.0054223 -0.0073957 -0.025644 -0.002275 0 0.00060328 0.0023279 -0.028989 -0.038321 -0.0039917 -0.067069 -2.1993 0 0 0 0 0 0 0 0 0 0 0 0 0 0 0 0 0 -0.0067122 -0.0042838 -0.043924 -0.0031364 0 0 0 0 0
2.6719 -0.0033597 -0.0048452 -0.038402 -0.048799 0 -0.064909 -0.00089326 -0.033113 -0.030335 -0.053379 0.010218 -2.2023 0 0 0 0 0 0 0 0 0 0 0 0 0 0 0 0 0 -0.0081814 -0.021009 -0.030783 -0.055341 0 0 0 0 0
2.6758 -0.0021866 -0.00091475 -0.026279 -0.062569 0 -0.083422 -0.0055808 -0.021446 -0.012358 -0.06875 0.052499 -2.1961 0 0 0 0 0 0 0 0 0 0 0 0 0 0 0 0 0 -0.0059004 -0.027004 -0.0080874 -0.07376 0 0 0 0 0
2.6797 -0.003752 0.00073413 0.003662 -0.027788 0 -0.040127 -0.0099566 0.0082214 0.016757 -0.038779 0.045715 -2.1863 0 0 0 0 0 0 0 0 0 0 0 0 0 0 0 0 0 8.5224e-05 -0.018184 0.021781 -0.041413 0 0 0 0 0
2.6836 -0.0065673 -0.00076313 0.027304 0.032695 0 0.030672 -0.011191 0.040915 0.044561 0.01503 0.016349 -2.1831 0 0 0 0 0 0 0 0 0 0 0 0 0 0 0 0 0 0.0064217 -0.00036851 0.048029 0.020894 0 0 0 0 0
2.6875 -0.0071451 -0.0031383 0.023642 0.072676 0 0.073208 -0.0070334 0.055971 0.055848 0.05512 0.0094336 -2.1897 0 0 0 0 0 0 0 0 0 0 0 0 0 0 0 0 0 0.0088885 0.015209 0.060089 0.070812 0 0 0 0 0
2.6914 -0.0033494 -0.0034812 -0.0036283 0.058431 0 0.05542 0.0021181 0.044301 0.047654 0.055969 0.049671 -2.198 0 0 0 0 0 0 0 0 0 0 0 0 0 0 0 0 0 0.0056469 0.020105 0.056567 0.076904 0 0 0 0 0
2.6953 0.0033112 -0.0011254 -0.026838 -0.0028471 0 -0.0056045 0.012507 0.016644 0.033307 0.022191 0.11825 -2.1977 0 0 0 0 0 0 0 0 0 0 0 0 0 0 0 0 0 -0.00094219 0.014255 0.046156 0.041726 0 0 0 0 0
2.6992 0.0085454 0.0017825 -0.020816 -0.066023 0 -0.058501 0.018731 -0.0043286 0.030814 -0.016598 0.16587 -2.188 0 0 0 0 0 0 0 0 0 0 0 0 0 0 0 0 0 -0.0055582 0.0048695 0.039805 -0.0022693 0 0 0 0 0
2.7031 0.0085727 0.0024643 0.010028 -0.082032 0 -0.060051 0.017053 -0.0018514 0.045905 -0.029786 0.15227 -2.1804 0 0 0 0 0 0 0 0 0 0 0 0 0 0 0 0 0 -0.0039029 -0.00010422 0.041325 -0.020129 0 0 0 0 0
2.707 0.0030777 0.00025173 0.033669 -0.036882 0 -0.01012 0.0080298 0.021298 0.065399 -0.0098968 0.079565 -2.1868 0 0 0 0 0 0 0 0 0 0 0 0 0 0 0 0 0 0.0033506 0.0015656 0.044571 -0.0027854 0 0 0 0 0
2.7109 -0.0045159 -0.0027625 0.022601 0.035927 0 0.049091 -0.0035673 0.044202 0.067475 0.022183 -0.0086217 -2.205 0 0 0 0 0 0 0 0 0 0 0 0 0 0 0 0 0 0.010242 0.0053359 0.039123 0.02661 0 0 0 0 0
2.7148 -0.0095019 -0.0037207 -0.01603 0.080677 0 0.068156 -0.011612 0.043549 0.040337 0.035341 -0.061697 -2.218 0 0 0 0 0 0 0 0 0 0 0 0 0 0 0 0 0 0.0099941 0.0048609 0.019205 0.033524 0 0 0 0 0
2.7188 -0.009091 -0.0016617 -0.045286 0.062968 0 0.030849 -0.012328 0.012028 -0.0067447 0.015198 -0.061617 -2.2093 0 0 0 0 0 0 0 0 0 0 0 0 0 0 0 0 0 0.0010686 -0.001604 -0.01148 0.0028299 0 0 0 0 0
2.7227 -0.0040838 0.0016653 -0.035492 -0.0032701 0 -0.032849 -0.0063661 -0.034738 -0.049654 -0.022722 -0.034575 -2.1811 0 0 0 0 0 0 0 0 0 0 0 0 0 0 0 0 0 -0.010648 -0.0092406 -0.042226 -0.046411 0 0 0 0 0
2.7266 0.0019141 0.003482 0.0045283 -0.067124 0 -0.071285 0.001932 -0.068726 -0.067967 -0.04562 -0.025783 -2.1557 0 0 0 0 0 0 0 0 0 0 0 0 0 0 0 0 0 -0.016231 -0.011043 -0.062493 -0.075448 0 0 0 0 0
2.7305 0.0049782 0.0024677 0.035719 -0.081118 0 -0.053059 0.0073051 -0.070216 -0.060478 -0.031961 -0.059242 -2.1565 0 0 0 0 0 0 0 0 0 0 0 0 0 0 0 0 0 -0.011429 -0.0046008 -0.068126 -0.05846 0 0 0 0 0
2.7344 0.0033686 -0.00022299 0.028851 -0.037972 0 0.007507 0.006482 -0.042786 -0.044676 0.0085942 -0.1165 -2.1854 0 0 0 0 0 0 0 0 0 0 0 0 0 0 0 0 0 -0.00085015 0.0050026 -0.062489 -0.0061061 0 0 0 0 0
2.7383 -0.0014873 -0.0021623 -0.0057374 0.025546 0 0.061768 -0.00033311 -0.0102 -0.04044 0.042061 -0.15186 -2.2186 0 0 0 0 0 0 0 0 0 0 0 0 0 0 0 0 0 0.0056325 0.0091113 -0.052436 0.040784 0 0 0 0 0
2.7422 -0.0061044 -0.001818 -0.030294 0.059641 0 0.065795 -0.0098143 0.0030755 -0.051608 0.038915 -0.13084 -2.2273 0 0 0 0 0 0 0 0 0 0 0 0 0 0 0 0 0 0.0015231 0.002989 -0.042586 0.043639 0 0 0 0 0
2.7461 -0.0074107 0.00021885 -0.020318 0.041221 0 0.015714 -0.017184 -0.0080481 -0.061617 1.887e-05 -0.059424 -2.2056 0 0 0 0 0 0 0 0 0 0 0 0 0 0 0 0 0 -0.010176 -0.0096916 -0.032296 -0.0014976 0 0 0 0 0
2.75 -0.0048898 0.001833 0.010263 -0.009721 0 -0.049039 -0.018392 -0.025856 -0.048001 -0.043309 0.019881 -2.1758 0 0 0 0 0 0 0 0 0 0 0 0 0 0 0 0 0 -0.019009 -0.019407 -0.017552 -0.058955 0 0 0 0 0
2.7539 -0.00080022 0.0011527 0.026145 -0.048901 0 -0.077193 -0.012046 -0.026505 -0.0041765 -0.055538 0.061743 -2.1666 0 0 0 0 0 0 0 0 0 0 0 0 0 0 0 0 0 -0.015769 -0.018325 0.0037906 -0.080914 0 0 0 0 0
2.7578 0.0017594 -0.0019235 0.010285 -0.044748 0 -0.046555 -0.00033876 -0.0023058 0.050734 -0.026692 0.053303 -2.1838 0 0 0 0 0 0 0 0 0 0 0 0 0 0 0 0 0 -0.00044845 -0.0065369 0.027878 -0.045535 0 0 0 0 0
2.7617 0.0014124 -0.0054956 -0.017806 -0.0030276 0 0.018537 0.011719 0.030632 0.084418 0.020065 0.022319 -2.2047 0 0 0 0 0 0 0 0 0 0 0 0 0 0 0 0 0 0.017325 0.0080713 0.045832 0.025294 0 0 0 0 0
2.7656 -0.00048091 -0.0068572 -0.024866 0.039886 0 0.067151 0.018773 0.046801 0.077407 0.048857 0.012055 -2.2028 0 0 0 0 0 0 0 0 0 0 0 0 0 0 0 0 0 0.025743 0.015999 0.049823 0.082949 0 0 0 0 0
2.7695 -0.0012682 -0.0043849 -0.001775 0.048041 0 0.062693 0.018161 0.034812 0.040648 0.04093 0.044143 -2.178 0 0 0 0 0 0 0 0 0 0 0 0 0 0 0 0 0 0.020022 0.013246 0.039631 0.089739 0 0 0 0 0
2.7734 0.00038718 0.0010714 0.02584 0.015307 0 0.011631 0.01154 0.0081374 0.0080277 0.008267 0.10007 -2.1592 0 0 0 0 0 0 0 0 0 0 0 0 0 0 0 0 0 0.0059503 0.0038123 0.023904 0.046785 0 0 0 0 0
2.7773 0.0031575 0.006356 0.026051 -0.030207 0 -0.042961 0.0037263 -0.0072197 0.0083231 -0.019211 0.13625 -2.1741 0 0 0 0 0 0 0 0 0 0 0 0 0 0 0 0 0 -0.0048956 -0.0040741 0.014289 -0.0094679 0 0 0 0 0
2.7813 0.0042462 0.0079221 -0.0035585 -0.049358 0 -0.057092 -0.00068076 0.0031106 0.039838 -0.019966 0.11976 -2.217 0 0 0 0 0 0 0 0 0 0 0 0 0 0 0 0 0 -0.0043697 -0.0047582 0.016578 -0.03767 0 0 0 0 0
2.7852 0.0020126 0.0043822 -0.032406 -0.023757 0 -0.021248 -0.00047535 0.028351 0.070277 0.0023214 0.055406 -2.2494 0 0 0 0 0 0 0 0 0 0 0 0 0 0 0 0 0 0.0058697 0.0004302 0.025967 -0.023405 0 0 0 0 0
2.7891 -0.0024396 -0.0022075 -0.02972 0.028982 0 0.033088 0.0016554 0.042259 0.063441 0.024309 -0.018055 -2.2367 0 0 0 0 0 0 0 0 0 0 0 0 0 0 0 0 0 0.01585 0.004592 0.030431 0.012527 0 0 0 0 0
2.793 -0.0061613 -0.0075646 0.0021188 0.068275 0 0.060168 0.0017062 0.026974 0.010816 0.024193 -0.058702 -2.1842 0 0 0 0 0 0 0 0 0 0 0 0 0 0 0 0 0 0.015542 0.0013789 0.019764 0.033979 0 0 0 0 0
2.7969 -0.006827 -0.0082094 0.02979 0.061741 0 0.037328 -0.0021395 -0.010855 -0.05914 -0.00011862 -0.053767 -2.1356 0 0 0 0 0 0 0 0 0 0 0 0 0 0 0 0 0 0.0033704 -0.009104 -0.0066591 0.019662 0 0 0 0 0
2.8008 -0.0044745 -0.0039816 0.024178 0.010584 0 -0.017382 -0.0079965 -0.045862 -0.10272 -0.030052 -0.027332 -2.1327 0 0 0 0 0 0 0 0 0 0 0 0 0 0 0 0 0 -0.012057 -0.019633 -0.039084 -0.020738 0 0 0 0 0
2.8047 -0.0010881 0.002012 -0.0091377 -0.05029 0 -0.060618 -0.011946 -0.055706 -0.095993 -0.041883 -0.018113 -2.1756 0 0 0 0 0 0 0 0 0 0 0 0 0 0 0 0 0 -0.018824 -0.021434 -0.063673 -0.055979 0 0 0 0 0
2.8086 0.0012979 0.0059322 -0.035776 -0.077766 0 -0.05856 -0.011314 -0.039037 -0.053717 -0.02549 -0.046515 -2.2234 0 0 0 0 0 0 0 0 0 0 0 0 0 0 0 0 0 -0.011804 -0.011715 -0.070965 -0.058925 0 0 0 0 0
2.8125 0.0020867 0.0060217 -0.02769 -0.05251 0 -0.012876 -0.0067011 -0.014635 -0.016188 0.0079979 -0.097994 -2.2337 0 0 0 0 0 0 0 0 0 0 0 0 0 0 0 0 0 0.0026247 0.0032822 -0.060717 -0.027514 0 0 0 0 0
2.8164 0.0020216 0.0033904 0.0091604 0.006687 0 0.041926 -0.0011619 -0.0039979 -0.01494 0.034599 -0.1353 -2.2022 0 0 0 0 0 0 0 0 0 0 0 0 0 0 0 0 0 0.011725 0.012802 -0.040613 0.014656 0 0 0 0 0
2.8203 0.0019995 0.00044658 0.041591 0.057062 0 0.066024 0.0024368 -0.013408 -0.046108 0.035048 -0.12829 -2.1629 0 0 0 0 0 0 0 0 0 0 0 0 0 0 0 0 0 0.0073893 0.010277 -0.02061 0.037129 0 0 0 0 0
2.8242 0.0021557 -0.0012586 0.041299 0.063671 0 0.044066 0.0033742 -0.030251 -0.0739 0.008601 -0.076618 -2.1527 0 0 0 0 0 0 0 0 0 0 0 0 0 0 0 0 0 -0.0066657 -0.0011915 -0.0070233 0.025426 0 0 0 0 0
2.8281 0.0019836 -0.0017979 0.0095639 0.024625 0 -0.0054006 0.0027673 -0.035129 -0.06156 -0.026569 -0.0081481 -2.1771 0 0 0 0 0 0 0 0 0 0 0 0 0 0 0 0 0 -0.018151 -0.011514 0.00010568 -0.0092096 0 0 0 0 0
2.832 0.0010816 -0.001949 -0.027249 -0.029043 0 -0.046167 0.0017346 -0.018465 -0.0040995 -0.046302 0.043487 -2.2095 0 0 0 0 0 0 0 0 0 0 0 0 0 0 0 0 0 -0.017191 -0.012196 0.0052597 -0.039338 0 0 0 0 0
2.8359 -0.00035235 -0.0019705 -0.042874 -0.057849 0 -0.051841 0.0001761 0.011972 0.064903 -0.037171 0.062758 -2.2209 0 0 0 0 0 0 0 0 0 0 0 0 0 0 0 0 0 -0.005059 -0.0031838 0.012973 -0.04178 0 0 0 0 0
2.8398 -0.0016663 -0.001451 -0.031304 -0.043144 0 -0.023265 -0.0025314 0.03771 0.099091 -0.0050423 0.05908 -2.2066 0 0 0 0 0 0 0 0 0 0 0 0 0 0 0 0 0 0.0074204 0.0079865 0.023923 -0.013537 0 0 0 0 0
2.8438 -0.0022352 -0.00016054 -0.0061578 0.00095804 0 0.015654 -0.0058047 0.044178 0.077142 0.030205 0.053806 -2.1851 0 0 0 0 0 0 0 0 0 0 0 0 0 0 0 0 0 0.010174 0.013483 0.034403 0.027681 0 0 0 0 0
2.8477 -0.0018223 0.001307 0.014448 0.040628 0 0.037892 -0.0072492 0.031537 0.021124 0.04906 0.060567 -2.1762 0 0 0 0 0 0 0 0 0 0 0 0 0 0 0 0 0 0.0030752 0.011771 0.039503 0.057176 0 0 0 0 0
2.8516 -0.00067614 0.0019441 0.020907 0.048592 0 0.032424 -0.0043427 0.013572 -0.020886 0.04476 0.075561 -2.1834 0 0 0 0 0 0 0 0 0 0 0 0 0 0 0 0 0 -0.0046284 0.0075329 0.03735 0.060088 0 0 0 0 0
2.8555 0.00055937 0.001332 0.014198 0.023069 0 0.0088402 0.0028094 0.005915 -0.01451 0.025106 0.083948 -2.1971 0 0 0 0 0 0 0 0 0 0 0 0 0 0 0 0 0 -0.0038071 0.0058144 0.030742 0.039317 0 0 0 0 0
2.8594 0.0011077 8.9937e-05 0.00095453 -0.013604 0 -0.013401 0.010335 0.013175 0.031922 0.0041258 0.074462 -2.2082 0 0 0 0 0 0 0 0 0 0 0 0 0 0 0 0 0 0.0054659 0.0067802 0.024627 0.010427 0 0 0 0 0
2.8633 0.00050954 -0.00072468 -0.011062 -0.033381 0 -0.020477 0.012712 0.025513 0.074159 -0.0083988 0.04872 -2.2154 0 0 0 0 0 0 0 0 0 0 0 0 0 0 0 0 0 0.013889 0.006272 0.021606 -0.010738 0 0 0 0 0
2.8672 -0.00097485 -0.00061411 -0.015294 -0.022981 0 -0.012264 0.0069484 0.027618 0.069655 -0.011449 0.018119 -2.2206 0 0 0 0 0 0 0 0 0 0 0 0 0 0 0 0 0 0.01171 0.0010191 0.019525 -0.017781 0 0 0 0 0
2.8711 -0.002447 -3.2351e-05 -0.0089912 0.0079766 0 0.0012463 -0.0044796 0.012487 0.014205 -0.009707 -0.0070913 -2.2219 0 0 0 0 0 0 0 0 0 0 0 0 0 0 0 0 0 -0.0022038 -0.0073111 0.01344 -0.014724 0 0 0 0 0
2.875 -0.0030604 0.0001106 0.0039409 0.035193 0 0.0096588 -0.014686 -0.012111 -0.054079 -0.0077311 -0.025744 -2.2165 0 0 0 0 0 0 0 0 0 0 0 0 0 0 0 0 0 -0.019286 -0.01341 0.00017925 -0.0097855 0 0 0 0 0
2.8789 -0.0027762 -0.00075929 0.01382 0.037102 0 0.0091732 -0.017067 -0.030539 -0.087033 -0.0069932 -0.04383 -2.2068 0 0 0 0 0 0 0 0 0 0 0 0 0 0 0 0 0 -0.028659 -0.013363 -0.0186 -0.008433 0 0 0 0 0
2.8828 -0.0023842 -0.0024916 0.011828 0.0094926 0 0.0025427 -0.010203 -0.033421 -0.066785 -0.0070629 -0.065667 -2.201 0 0 0 0 0 0 0 0 0 0 0 0 0 0 0 0 0 -0.025875 -0.0081194 -0.037433 -0.010935 0 0 0 0 0
2.8867 -0.0026368 -0.004362 -0.0021264 -0.031669 0 -0.0053829 0.00088741 -0.025815 -0.019114 -0.0079086 -0.087384 -2.2039 0 0 0 0 0 0 0 0 0 0 0 0 0 0 0 0 0 -0.015535 -0.0021272 -0.050844 -0.014582 0 0 0 0 0
2.8906 -0.0033357 -0.0054538 -0.017926 -0.060541 0 -0.011149 0.0083196 -0.02145 0.011086 -0.010159 -0.099184 -2.2103 0 0 0 0 0 0 0 0 0 0 0 0 0 0 0 0 0 -0.0064273 0.0010338 -0.056304 -0.016975 0 0 0 0 0
2.8945 -0.0034151 -0.0050466 -0.022696 -0.058321 0 -0.012859 0.0071117 -0.028411 -0.00042475 -0.013437 -0.09405 -2.2093 0 0 0 0 0 0 0 0 0 0 0 0 0 0 0 0 0 -0.0042292 0.0014463 -0.054145 -0.017244 0 0 0 0 0
2.8984 -0.0020863 -0.0030142 -0.011367 -0.026044 0 -0.0091474 -0.0012514 -0.040242 -0.037418 -0.015424 -0.074218 -2.1978 0 0 0 0 0 0 0 0 0 0 0 0 0 0 0 0 0 -0.0078572 0.0016808 -0.045513 -0.01528 0 0 0 0 0
2.9023 0.00010149 -0.00012103 0.0085803 0.015501 0 1.6242e-05 -0.01016 -0.041585 -0.059547 -0.013438 -0.048989 -2.1848 0 0 0 0 0 0 0 0 0 0 0 0 0 0 0 0 0 -0.011574 0.0034799 -0.031179 -0.011113 0 0 0 0 0
2.9063 0.0015011 0.0021662 0.022222 0.039565 0 0.011122 -0.012991 -0.023322 -0.038715 -0.007236 -0.026009 -2.1825 0 0 0 0 0 0 0 0 0 0 0 0 0 0 0 0 0 -0.010231 0.0059126 -0.012435 -0.0054986 0 0 0 0 0
2.9102 0.00084219 0.0025467 0.018262 0.031992 0 0.017129 -0.0079565 0.0073444 0.016908 -3.7639e-05 -0.004776 -2.1912 0 0 0 0 0 0 0 0 0 0 0 0 0 0 0 0 0 -0.0033295 0.0065763 0.0074788 -0.00047133 0 0 0 0 0
2.9141 -0.0014685 0.0009203 -0.0020407 0.0011956 0 0.01201 0.00097262 0.031832 0.07063 0.0038079 0.020845 -2.198 0 0 0 0 0 0 0 0 0 0 0 0 0 0 0 0 0 0.0047716 0.0042394 0.023815 0.0019213 0 0 0 0 0
2.918 -0.0035646 -0.0013744 -0.024571 -0.028404 0 -0.0030256 0.0075214 0.035832 0.087819 0.0028089 0.053247 -2.1901 0 0 0 0 0 0 0 0 0 0 0 0 0 0 0 0 0 0.008274 0.00026363 0.032959 0.0021818 0 0 0 0 0
2.9219 -0.0037049 -0.0025318 -0.031652 -0.034975 0 -0.017928 0.0079561 0.021286 0.062453 0.00033015 0.084347 -2.1691 0 0 0 0 0 0 0 0 0 0 0 0 0 0 0 0 0 0.0044961 -0.0022996 0.034995 0.0042937 0 0 0 0 0
2.9258 -0.001706 -0.0016966 -0.015456 -0.015619 0 -0.020289 0.0034961 0.0040448 0.019145 0.0022045 0.099277 -2.1494 0 0 0 0 0 0 0 0 0 0 0 0 0 0 0 0 0 -0.003684 -0.00096579 0.033567 0.012756 0 0 0 0 0
2.9297 0.0011146 0.00048178 0.014076 0.01242 0 -0.0058374 -0.0013099 -9.4355e-05 -0.0080476 0.011221 0.088538 -2.1435 0 0 0 0 0 0 0 0 0 0 0 0 0 0 0 0 0 -0.0095959 0.0042705 0.032844 0.027339 0 0 0 0 0
2.9336 0.0032833 0.0026445 0.034656 0.026433 0 0.016212 -0.0025272 0.011747 -0.0013102 0.022957 0.057838 -2.1504 0 0 0 0 0 0 0 0 0 0 0 0 0 0 0 0 0 -0.0079687 0.010508 0.034152 0.040532 0 0 0 0 0
2.9375 0.0043605 0.0039759 0.028846 0.016647 0 0.029033 0.00026802 0.028378 0.029827 0.027294 0.025759 -2.1597 0 0 0 0 0 0 0 0 0 0 0 0 0 0 0 0 0 0.00029317 0.013315 0.035139 0.04149 0 0 0 0 0
2.9414 0.0048607 0.0046001 5.8254e-05 -0.0065482 0 0.021734 0.004289 0.034745 0.057803 0.015888 0.0097737 -2.166 0 0 0 0 0 0 0 0 0 0 0 0 0 0 0 0 0 0.0080865 0.0094767 0.032105 0.024688 0 0 0 0 0
2.9453 0.0052406 0.0048671 -0.027972 -0.021893 0 -0.00062395 0.0063666 0.02404 0.057952 -0.0095786 0.01202 -2.1736 0 0 0 0 0 0 0 0 0 0 0 0 0 0 0 0 0 0.0077018 -0.00026835 0.023305 -0.0036916 0 0 0 0 0
2.9492 0.0052621 0.0046062 -0.03083 -0.014886 0 -0.019962 0.0056505 0.0021852 0.025924 -0.035673 0.017394 -2.1876 0 0 0 0 0 0 0 0 0 0 0 0 0 0 0 0 0 -0.0022637 -0.010626 0.010399 -0.028068 0 0 0 0 0
2.9531 0.0044923 0.0034427 -0.0060343 0.010543 0 -0.019719 0.003947 -0.017533 -0.019808 -0.045248 0.0063847 -2.2023 0 0 0 0 0 0 0 0 0 0 0 0 0 0 0 0 0 -0.014959 -0.014585 -0.0030207 -0.034077 0 0 0 0 0
2.957 0.0033145 0.0018842 0.023403 0.035124 0 0.00089553 0.0036917 -0.024518 -0.05166 -0.030308 -0.027697 -2.2033 0 0 0 0 0 0 0 0 0 0 0 0 0 0 0 0 0 -0.020699 -0.0083666 -0.014327 -0.019565 0 0 0 0 0
2.9609 0.003148 0.0017007 0.030171 0.039077 0 0.025521 0.0055733 -0.018089 -0.053348 0.00067827 -0.071633 -2.1837 0 0 0 0 0 0 0 0 0 0 0 0 0 0 0 0 0 -0.015325 0.0052958 -0.023516 0.0033346 0 0 0 0 0
2.9648 0.0053545 0.0046636 0.0094275 0.017251 0 0.034164 0.0079549 -0.0071791 -0.032044 0.028191 -0.10158 -2.156 0 0 0 0 0 0 0 0 0 0 0 0 0 0 0 0 0 -0.003834 0.018698 -0.032101 0.017509 0 0 0 0 0
2.9688 0.0097319 0.010553 -0.015753 -0.016359 0 0.020546 0.0084999 -0.0029641 -0.012125 0.03652 -0.10115 -2.1449 0 0 0 0 0 0 0 0 0 0 0 0 0 0 0 0 0 0.0043574 0.024742 -0.040179 0.014387 0 0 0 0 0
2.9727 0.014084 0.016479 -0.017172 -0.037778 0 -0.0018842 0.0064249 -0.00956 -0.014242 0.02582 -0.07338 -2.1648 0 0 0 0 0 0 0 0 0 0 0 0 0 0 0 0 0 0.0042032 0.021934 -0.044414 0.00045602 0 0 0 0 0
2.9766 0.01549 0.018578 0.0095695 -0.029649 0 -0.011277 0.0032899 -0.01983 -0.036574 0.010629 -0.036714 -2.206 0 0 0 0 0 0 0 0 0 0 0 0 0 0 0 0 0 -0.00050842 0.014487 -0.039265 -0.008978 0 0 0 0 0
2.9805 0.012404 0.014911 0.039627 0.0058554 0 0.0029906 0.0015946 -0.020499 -0.055267 0.0059044 -0.0089926 -2.2409 0 0 0 0 0 0 0 0 0 0 0 0 0 0 0 0 0 -0.0013933 0.0077512 -0.021222 -0.0036613 0 0 0 0 0
2.9844 0.0059487 0.0071017 0.043197 0.046894 0 0.029424 0.0024578 -0.0037139 -0.045363 0.013286 0.0067233 -2.2464 0 0 0 0 0 0 0 0 0 0 0 0 0 0 0 0 0 0.0057074 0.0035918 0.0070436 0.012085 0 0 0 0 0
2.9883 -0.00064561 -0.00070322 0.015077 0.065762 0 0.042731 0.0045259 0.024308 -0.0044503 0.020522 0.022113 -2.2213 0 0 0 0 0 0 0 0 0 0 0 0 0 0 0 0 0 0.016042 0.00014155 0.036373 0.022905 0 0 0 0 0
2.9922 -0.0040893 -0.0046742 -0.020412 0.048167 0 0.025535 0.0051995 0.046215 0.042924 0.014732 0.049496 -2.1841 0 0 0 0 0 0 0 0 0 0 0 0 0 0 0 0 0 0.020199 -0.0043617 0.055819 0.016539 0 0 0 0 0
2.9961 -0.0031208 -0.003664 -0.033398 0.0044644 0 -0.014647 0.0031625 0.047319 0.065378 -0.0032336 0.086379 -2.1567 0 0 0 0 0 0 0 0 0 0 0 0 0 0 0 0 0 0.013373 -0.0081668 0.059386 -0.0035709 0 0 0 0 0
3 0.00081642 0.0005032 -0.016144 -0.036456 0 -0.048619 -9.2699e-05 0.028762 0.051659 -0.017659 0.11328 -2.15 0 0 0 0 0 0 0 0 0 0 0 0 0 0 0 0 0 0.000693 -0.0069838 0.049672 -0.018919 0 0 0 0 0
3.0039 0.0047321 0.0046156 0.012743 -0.047661 0 -0.048029 -0.001307 0.0073624 0.019631 -0.012062 0.10842 -2.1596 0 0 0 0 0 0 0 0 0 0 0 0 0 0 0 0 0 -0.0067621 0.0014258 0.035351 -0.010759 0 0 0 0 0
3.0078 0.0062007 0.0061025 0.028813 -0.024274 0 -0.0095095 0.0016185 0.00083617 -0.00094227 0.014138 0.06772 -2.1721 0 0 0 0 0 0 0 0 0 0 0 0 0 0 0 0 0 -0.0018898 0.013698 0.024438 0.022455 0 0 0 0 0
3.0117 0.0048705 0.0042366 0.023564 0.012813 0 0.039986 0.0072979 0.011412 0.0046831 0.042176 0.012503 -2.1748 0 0 0 0 0 0 0 0 0 0 0 0 0 0 0 0 0 0.011574 0.022159 0.01887 0.060086 0 0 0 0 0
3.0156 0.0022788 0.00013557 0.0066268 0.033483 0 0.062608 0.011328 0.023623 0.024846 0.047908 -0.023965 -2.1625 0 0 0 0 0 0 0 0 0 0 0 0 0 0 0 0 0 0.021611 0.020206 0.014726 0.072709 0 0 0 0 0
3.0195 0.00021851 -0.004123 -0.0087742 0.022444 0 0.039263 0.0094549 0.01923 0.035149 0.021773 -0.021961 -2.1405 0 0 0 0 0 0 0 0 0 0 0 0 0 0 0 0 0 0.017862 0.0073664 0.0073294 0.044746 0 0 0 0 0
3.0234 -0.00090377 -0.0067471 -0.017782 -0.0088966 0 -0.01434 0.00099547 -0.0045771 0.022486 -0.022135 0.0076904 -2.1203 0 0 0 0 0 0 0 0 0 0 0 0 0 0 0 0 0 0.00042797 -0.0099614 -0.0038803 -0.011446 0 0 0 0 0
3.0273 -0.0022535 -0.0072405 -0.02191 -0.032768 0 -0.058986 -0.010284 -0.031466 -0.0040712 -0.055662 0.030443 -2.1102 0 0 0 0 0 0 0 0 0 0 0 0 0 0 0 0 0 -0.019923 -0.022489 -0.015242 -0.062311 0 0 0 0 0
3.0313 -0.0051414 -0.006583 -0.021031 -0.028924 0 -0.062303 -0.018633 -0.040919 -0.024558 -0.057226 0.015016 -2.107 0 0 0 0 0 0 0 0 0 0 0 0 0 0 0 0 0 -0.030243 -0.023822 -0.023229 -0.076846 0 0 0 0 0
3.0352 -0.009366 -0.0063708 -0.012997 -0.0018541 0 -0.024096 -0.020254 -0.027799 -0.028522 -0.027426 -0.040555 -2.0979 0 0 0 0 0 0 0 0 0 0 0 0 0 0 0 0 0 -0.025503 -0.014388 -0.028506 -0.049512 0 0 0 0 0
3.0391 -0.013019 -0.0075048 -0.00098378 0.023174 0 0.023767 -0.015742 -0.007702 -0.023861 0.011888 -0.10535 -2.0735 0 0 0 0 0 0 0 0 0 0 0 0 0 0 0 0 0 -0.012116 -0.0012834 -0.03528 -0.0042536 0 0 0 0 0
3.043 -0.014092 -0.0095348 0.0043845 0.021611 0 0.042889 -0.0093517 -0.0027582 -0.026539 0.033672 -0.1383 -2.0407 0 0 0 0 0 0 0 0 0 0 0 0 0 0 0 0 0 -0.0023324 0.0059194 -0.04633 0.023965 0 0 0 0 0
3.0469 -0.012405 -0.011253 -0.00484 -0.0095948 0 0.018681 -0.0058832 -0.021145 -0.042914 0.024639 -0.11936 -2.02 0 0 0 0 0 0 0 0 0 0 0 0 0 0 0 0 0 -0.0043297 0.0012534 -0.058603 0.015742 0 0 0 0 0
3.0508 -0.0099166 -0.011897 -0.022409 -0.049015 0 -0.028831 -0.0075637 -0.049233 -0.062491 -0.0064144 -0.064002 -2.0263 0 0 0 0 0 0 0 0 0 0 0 0 0 0 0 0 0 -0.01605 -0.013303 -0.064013 -0.019033 0 0 0 0 0
3.0547 -0.0089628 -0.01166 -0.031249 -0.067364 0 -0.061901 -0.01295 -0.063168 -0.067377 -0.036217 -0.0098762 -2.0524 0 0 0 0 0 0 0 0 0 0 0 0 0 0 0 0 0 -0.027428 -0.028531 -0.055346 -0.050867 0 0 0 0 0
3.0586 -0.010006 -0.010989 -0.021243 -0.04982 0 -0.055351 -0.018196 -0.048959 -0.048483 -0.044473 0.012878 -2.0732 0 0 0 0 0 0 0 0 0 0 0 0 0 0 0 0 0 -0.028758 -0.034049 -0.032375 -0.055194 0 0 0 0 0
3.0625 -0.011096 -0.0096116 -0.001534 -0.0066255 0 -0.015574 -0.019517 -0.013491 -0.013388 -0.028204 0.0030592 -2.069 0 0 0 0 0 0 0 0 0 0 0 0 0 0 0 0 0 -0.018168 -0.025801 -0.002978 -0.031241 0 0 0 0 0
3.0664 -0.0096444 -0.0066801 0.0088813 0.035085 0 0.026325 -0.015274 0.021851 0.020121 -0.0024796 -0.014824 -2.0445 0 0 0 0 0 0 0 0 0 0 0 0 0 0 0 0 0 -0.0023613 -0.0090502 0.021707 -0.00012506 0 0 0 0 0
3.0703 -0.0049005 -0.002103 0.0030643 0.050748 0 0.040382 -0.0066586 0.037995 0.037803 0.012738 -0.013703 -2.0238 0 0 0 0 0 0 0 0 0 0 0 0 0 0 0 0 0 0.0093672 0.0059428 0.03416 0.014972 0 0 0 0 0
3.0742 0.0011996 0.0024758 -0.005603 0.034325 0 0.020818 0.003146 0.03112 0.038134 0.0090358 0.013577 -2.0246 0 0 0 0 0 0 0 0 0 0 0 0 0 0 0 0 0 0.012365 0.012124 0.034177 0.008637 0 0 0 0 0
3.0781 0.0056058 0.0045873 -0.00052068 0.00020185 0 -0.011863 0.01073 0.012673 0.030712 -0.0041962 0.050606 -2.0412 0 0 0 0 0 0 0 0 0 0 0 0 0 0 0 0 0 0.0091521 0.010589 0.027221 -0.0039999 0 0 0 0 0
3.082 0.0066644 0.0032694 0.015203 -0.028532 0 -0.029672 0.014151 -0.001271 0.026991 -0.008988 0.073369 -2.0529 0 0 0 0 0 0 0 0 0 0 0 0 0 0 0 0 0 0.0058424 0.0080137 0.0196 -0.0029755 0 0 0 0 0
3.0859 0.0052821 0.00048508 0.019587 -0.035833 0 -0.019855 0.0136 -0.0018281 0.031427 0.0044477 0.070335 -2.0488 0 0 0 0 0 0 0 0 0 0 0 0 0 0 0 0 0 0.0063524 0.0094059 0.014585 0.017203 0 0 0 0 0
3.0898 0.0038211 -0.00021332 -0.00084882 -0.021493 0 0.0071058 0.010733 0.0081219 0.039295 0.02822 0.049589 -2.0393 0 0 0 0 0 0 0 0 0 0 0 0 0 0 0 0 0 0.0096704 0.013438 0.011959 0.042146 0 0 0 0 0
3.0938 0.0039138 0.0030845 -0.028778 0.0018567 0 0.029014 0.0072935 0.018388 0.041849 0.043197 0.028942 -2.0415 0 0 0 0 0 0 0 0 0 0 0 0 0 0 0 0 0 0.012039 0.014725 0.010267 0.050474 0 0 0 0 0
3.0977 0.0052338 0.008552 -0.029586 0.019667 0 0.031221 0.0042001 0.020375 0.034293 0.035747 0.019759 -2.0564 0 0 0 0 0 0 0 0 0 0 0 0 0 0 0 0 0 0.011261 0.010219 0.0090423 0.032894 0 0 0 0 0
3.1016 0.0061693 0.011904 0.0087752 0.025331 0 0.016761 0.001732 0.013501 0.020203 0.0097335 0.019156 -2.0647 0 0 0 0 0 0 0 0 0 0 0 0 0 0 0 0 0 0.0087942 0.0027759 0.008965 0.00029407 0 0 0 0 0
3.1055 0.0055345 0.010095 0.054283 0.021976 0 0.0002456 0.00027954 0.0045586 0.0085892 -0.016924 0.015915 -2.0489 0 0 0 0 0 0 0 0 0 0 0 0 0 0 0 0 0 0.0078949 -0.0017494 0.010187 -0.025794 0 0 0 0 0
3.1094 0.0036464 0.0040548 0.058101 0.016332 0 -0.0067686 0.00045931 0.00088038 0.0056061 -0.027547 0.0028255 -2.0154 0 0 0 0 0 0 0 0 0 0 0 0 0 0 0 0 0 0.0099578 -0.00055086 0.010854 -0.031062 0 0 0 0 0
3.1133 0.0018772 -0.0020818 0.007394 0.011374 0 -0.0047614 0.0021671 0.0032094 0.0080483 -0.019669 -0.016565 -1.9912 0 0 0 0 0 0 0 0 0 0 0 0 0 0 0 0 0 0.012695 0.0034671 0.0076252 -0.018586 0 0 0 0 0
3.1172 0.0012493 -0.0045191 -0.053666 0.0047199 0 -0.0023812 0.0036431 0.0047819 0.0052906 -0.004509 -0.032229 -1.996 0 0 0 0 0 0 0 0 0 0 0 0 0 0 0 0 0 0.011843 0.0050712 -0.0018549 -0.0032517 0 0 0 0 0
3.1211 0.0014183 -0.0028606 -0.063656 -0.0063617 0 -0.0053617 0.0021205 -0.0020006 -0.010713 0.0049667 -0.037654 -2.0219 0 0 0 0 0 0 0 0 0 0 0 0 0 0 0 0 0 0.004864 0.0022368 -0.016463 0.0028902 0 0 0 0 0
3.125 0.00094037 -7.7643e-05 -0.008009 -0.019346 0 -0.010233 -0.0037975 -0.017186 -0.035921 0.0050658 -0.035416 -2.0425 0 0 0 0 0 0 0 0 0 0 0 0 0 0 0 0 0 -0.006493 -0.0021273 -0.031262 0.00015799 0 0 0 0 0
3.1289 -0.0014103 0.00028866 0.060433 -0.026941 0 -0.0090748 -0.01202 -0.03154 -0.054806 0.0014706 -0.033267 -2.0421 0 0 0 0 0 0 0 0 0 0 0 0 0 0 0 0 0 -0.016856 -0.003837 -0.039915 -0.00245 0 0 0 0 0
3.1328 -0.0053584 -0.0029496 0.070966 -0.023899 0 0.00015084 -0.017564 -0.034149 -0.052211 0.00020737 -0.035148 -2.0311 0 0 0 0 0 0 0 0 0 0 0 0 0 0 0 0 0 -0.020697 -0.0022005 -0.038316 0.00092991 0 0 0 0 0
3.1367 -0.0089464 -0.0079151 0.0071734 -0.013145 0 0.0091395 -0.016101 -0.022725 -0.026698 0.00014008 -0.036485 -2.0314 0 0 0 0 0 0 0 0 0 0 0 0 0 0 0 0 0 -0.016177 -0.00067078 -0.02694 0.0057223 0 0 0 0 0
3.1406 -0.009726 -0.011314 -0.073179 -0.0040656 0 0.0063447 -0.0077076 -0.0064242 0.0068606 -0.0049723 -0.028831 -2.0479 0 0 0 0 0 0 0 0 0 0 0 0 0 0 0 0 0 -0.0066136 -0.0028357 -0.010426 0.001725 0 0 0 0 0
3.1445 -0.0065542 -0.01078 -0.093606 -0.0035775 0 -0.010545 0.0026941 0.0023604 0.028496 -0.0175 -0.0096483 -2.0615 0 0 0 0 0 0 0 0 0 0 0 0 0 0 0 0 0 0.0016809 -0.0081924 0.0050709 -0.014749 0 0 0 0 0
3.1484 -0.00065512 -0.0062004 -0.034535 -0.0087179 0 -0.029297 0.0089797 -0.00030903 0.02853 -0.030167 0.012503 -2.0504 0 0 0 0 0 0 0 0 0 0 0 0 0 0 0 0 0 0.0039335 -0.012165 0.014861 -0.033881 0 0 0 0 0
3.1523 0.005012 0.0005284 0.047972 -0.009037 0 -0.031713 0.008565 -0.0063877 0.013683 -0.030447 0.023441 -2.0156 0 0 0 0 0 0 0 0 0 0 0 0 0 0 0 0 0 0.00056121 -0.010229 0.017326 -0.038538 0 0 0 0 0
3.1563 0.0078223 0.0067798 0.078986 0.0024395 0 -0.0097608 0.0041106 -0.0044122 -0.00078075 -0.011836 0.015673 -1.9815 0 0 0 0 0 0 0 0 0 0 0 0 0 0 0 0 0 -0.003136 -0.0019459 0.013799 -0.019155 0 0 0 0 0
3.1602 0.0074914 0.010673 0.038009 0.020319 0 0.025137 0.00082176 0.0082236 -0.0047228 0.018465 -0.0033782 -1.9697 0 0 0 0 0 0 0 0 0 0 0 0 0 0 0 0 0 -0.0014079 0.0088108 0.0074652 0.016046 0 0 0 0 0
3.1641 0.0063374 0.012015 -0.02525 0.029904 0 0.049187 0.0020216 0.021894 -2.2368e-05 0.043163 -0.015612 -1.9769 0 0 0 0 0 0 0 0 0 0 0 0 0 0 0 0 0 0.006888 0.017111 0.0021187 0.045591 0 0 0 0 0
3.168 0.0073811 0.012191 -0.045245 0.02084 0 0.045021 0.0070266 0.024201 0.0043949 0.04756 -0.0066522 -1.981 0 0 0 0 0 0 0 0 0 0 0 0 0 0 0 0 0 0.017158 0.020378 0.0010547 0.051294 0 0 0 0 0
3.1719 0.011692 0.012957 -0.0060756 -0.0011427 0 0.01664 0.012757 0.013101 0.0030143 0.031056 0.021433 -1.9669 0 0 0 0 0 0 0 0 0 0 0 0 0 0 0 0 0 0.023184 0.019217 0.0060377 0.032999 0 0 0 0 0
3.1758 0.017202 0.014888 0.048195 -0.016564 0 -0.012778 0.016792 0.00031007 -0.00093654 0.0078248 0.050563 -1.9426 0 0 0 0 0 0 0 0 0 0 0 0 0 0 0 0 0 0.022749 0.015809 0.016482 0.0086263 0 0 0 0 0
3.1797 0.020121 0.016734 0.063696 -0.0082859 0 -0.019322 0.018584 0.00087213 0.00023773 -0.0042455 0.060887 -1.9268 0 0 0 0 0 0 0 0 0 0 0 0 0 0 0 0 0 0.019184 0.011964 0.029311 -0.0010086 0 0 0 0 0
3.1836 0.017928 0.016435 0.030996 0.022223 0 0.0018399 0.018164 0.018417 0.0099111 0.0022368 0.047281 -1.9244 0 0 0 0 0 0 0 0 0 0 0 0 0 0 0 0 0 0.017121 0.0083976 0.03985 0.010193 0 0 0 0 0
3.1875 0.011515 0.013081 -0.011642 0.053435 0 0.031955 0.014719 0.040219 0.022692 0.018269 0.023795 -1.9201 0 0 0 0 0 0 0 0 0 0 0 0 0 0 0 0 0 0.016841 0.0052251 0.043564 0.028784 0 0 0 0 0
3.1914 0.0047075 0.0080501 -0.023336 0.059743 0 0.043827 0.0074768 0.047234 0.028478 0.02607 0.011489 -1.8968 0 0 0 0 0 0 0 0 0 0 0 0 0 0 0 0 0 0.013656 0.0027499 0.037971 0.03413 0 0 0 0 0
3.1953 0.0015699 0.0041601 -0.0019798 0.032258 0 0.024597 -0.0018006 0.030493 0.021213 0.014598 0.019553 -1.8566 0 0 0 0 0 0 0 0 0 0 0 0 0 0 0 0 0 0.0037384 0.0018192 0.023976 0.017366 0 0 0 0 0
3.1992 0.0036119 0.0034811 0.020318 -0.012777 0 -0.012588 -0.0080502 -0.00054525 0.0045823 -0.0097259 0.036112 -1.8193 0 0 0 0 0 0 0 0 0 0 0 0 0 0 0 0 0 -0.0094944 0.0034638 0.0059719 -0.0096984 0 0 0 0 0
3.2031 0.0089765 0.0057801 0.017204 -0.04518 0 -0.038147 -0.0060517 -0.024929 -0.010302 -0.026862 0.037592 -1.8003 0 0 0 0 0 0 0 0 0 0 0 0 0 0 0 0 0 -0.016061 0.0078879 -0.0096471 -0.024011 0 0 0 0 0
3.207 0.013969 0.0089346 -0.0033636 -0.043014 0 -0.029755 0.0045585 -0.026528 -0.013482 -0.0197 0.0096809 -1.7932 0 0 0 0 0 0 0 0 0 0 0 0 0 0 0 0 0 -0.0081141 0.013408 -0.017349 -0.011454 0 0 0 0 0
3.2109 0.015554 0.010757 -0.011741 -0.0086247 0 0.0087392 0.017267 -0.0063474 -0.0040995 0.0099817 -0.037682 -1.7782 0 0 0 0 0 0 0 0 0 0 0 0 0 0 0 0 0 0.011201 0.016506 -0.015507 0.019519 0 0 0 0 0
3.2148 0.013007 0.010434 0.0069651 0.033369 0 0.048826 0.022566 0.01875 0.0089332 0.040454 -0.074933 -1.7449 0 0 0 0 0 0 0 0 0 0 0 0 0 0 0 0 0 0.028178 0.013812 -0.0076333 0.043062 0 0 0 0 0
3.2188 0.0078298 0.0084286 0.034523 0.054097 0 0.058823 0.015245 0.029335 0.01448 0.046472 -0.074837 -1.704 0 0 0 0 0 0 0 0 0 0 0 0 0 0 0 0 0 0.029349 0.0050457 -0.00037894 0.03646 0 0 0 0 0
3.2227 0.0023834 0.0053974 0.038829 0.040802 0 0.02881 -0.0010455 0.017985 0.0088121 0.020416 -0.034681 -1.6732 0 0 0 0 0 0 0 0 0 0 0 0 0 0 0 0 0 0.013313 -0.0056807 0.00094239 -0.00063362 0 0 0 0 0
3.2266 -0.0016272 0.0015314 0.0088215 0.0048939 0 -0.020808 -0.0162 -0.0059944 -0.001329 -0.019998 0.019549 -1.6573 0 0 0 0 0 0 0 0 0 0 0 0 0 0 0 0 0 -0.0076532 -0.012187 -0.0038172 -0.044259 0 0 0 0 0
3.2305 -0.0038353 -0.0030019 -0.032479 -0.027498 0 -0.054332 -0.021235 -0.024817 -0.0057141 -0.044979 0.051348 -1.6443 0 0 0 0 0 0 0 0 0 0 0 0 0 0 0 0 0 -0.018124 -0.010964 -0.0097212 -0.063588 0 0 0 0 0
3.2344 -0.0047963 -0.0072232 -0.049824 -0.035053 0 -0.048063 -0.014681 -0.02643 -0.0015907 -0.036392 0.040603 -1.622 0 0 0 0 0 0 0 0 0 0 0 0 0 0 0 0 0 -0.012549 -0.0042671 -0.011081 -0.044171 0 0 0 0 0
3.2383 -0.0049442 -0.009257 -0.029348 -0.016493 0 -0.008499 -0.0025944 -0.013245 0.0024863 -0.0019658 -0.0016829 -1.5926 0 0 0 0 0 0 0 0 0 0 0 0 0 0 0 0 0 0.001224 0.0016649 -0.0065369 0.0011467 0 0 0 0 0
3.2422 -0.0038203 -0.0073044 0.0095043 0.0095766 0 0.033036 0.0072284 0.0014677 -0.0046429 0.031896 -0.042377 -1.569 0 0 0 0 0 0 0 0 0 0 0 0 0 0 0 0 0 0.010621 0.0021243 -0.00025172 0.041877 0 0 0 0 0
3.2461 -0.00033069 -0.00094066 0.03382 0.020106 0 0.045298 0.011333 0.0060799 -0.022852 0.042026 -0.051715 -1.5557 0 0 0 0 0 0 0 0 0 0 0 0 0 0 0 0 0 0.010229 -0.0017405 0.0022499 0.052314 0 0 0 0 0
3.25 0.005977 0.0082101 0.027913 0.0066593 0 0.021898 0.011823 0.00090356 -0.036311 0.026079 -0.025192 -1.5417 0 0 0 0 0 0 0 0 0 0 0 0 0 0 0 0 0 0.0054748 -0.003945 1.0996e-05 0.029592 0 0 0 0 0
3.2539 0.013607 0.016808 0.0055664 -0.016902 0 -0.013914 0.012486 -0.0029572 -0.025878 0.0015673 0.015065 -1.5125 0 0 0 0 0 0 0 0 0 0 0 0 0 0 0 0 0 0.0054158 0.00073104 -0.0014057 -0.0057192 0 0 0 0 0
3.2578 0.019129 0.020996 -0.0059736 -0.025128 0 -0.028592 0.014262 0.0048218 0.011306 -0.011063 0.039696 -1.4684 0 0 0 0 0 0 0 0 0 0 0 0 0 0 0 0 0 0.012732 0.011609 0.0054764 -0.026013 0 0 0 0 0
3.2617 0.019016 0.018149 0.0064612 -0.0027562 0 -0.006498 0.01451 0.022633 0.054367 -0.0054787 0.035986 -1.4253 0 0 0 0 0 0 0 0 0 0 0 0 0 0 0 0 0 0.021033 0.022011 0.022371 -0.017237 0 0 0 0 0
3.2656 0.012225 0.0085825 0.028826 0.03962 0 0.03584 0.010368 0.037045 0.073493 0.0075955 0.016758 -1.3958 0 0 0 0 0 0 0 0 0 0 0 0 0 0 0 0 0 0.021498 0.024168 0.041416 0.01149 0 0 0 0 0
3.2695 0.001469 -0.0038054 0.032868 0.070002 0 0.061675 0.0023909 0.034616 0.055637 0.012204 0.0074816 -1.3735 0 0 0 0 0 0 0 0 0 0 0 0 0 0 0 0 0 0.011553 0.014974 0.049465 0.035741 0 0 0 0 0
3.2734 -0.0081498 -0.013054 0.0034581 0.058416 0 0.043608 -0.0053527 0.01456 0.017206 0.0020487 0.022771 -1.3403 0 0 0 0 0 0 0 0 0 0 0 0 0 0 0 0 0 -0.0029534 -0.0016657 0.037848 0.034866 0 0 0 0 0
3.2773 -0.012348 -0.014572 -0.044251 0.0022583 0 -0.012477 -0.0088032 -0.0097016 -0.0096912 -0.01427 0.052118 -1.2894 0 0 0 0 0 0 0 0 0 0 0 0 0 0 0 0 0 -0.013366 -0.017032 0.0098866 0.0080983 0 0 0 0 0
3.2813 -0.010314 -0.0083482 -0.074141 -0.067052 0 -0.068888 -0.0074596 -0.021752 -0.0058956 -0.02093 0.067158 -1.2368 0 0 0 0 0 0 0 0 0 0 0 0 0 0 0 0 0 -0.015314 -0.022395 -0.020285 -0.024298 0 0 0 0 0
3.2852 -0.0047331 0.00083639 -0.058727 -0.10362 0 -0.083355 -0.0044138 -0.015824 0.017929 -0.0082665 0.045079 -1.2051 0 0 0 0 0 0 0 0 0 0 0 0 0 0 0 0 0 -0.010616 -0.013752 -0.037142 -0.036066 0 0 0 0 0
3.2891 0.00068309 0.0069002 -0.0044069 -0.079954 0 -0.041741 -0.0029236 -0.00058417 0.032305 0.018743 -0.010647 -1.1974 0 0 0 0 0 0 0 0 0 0 0 0 0 0 0 0 0 -0.0035736 0.0054917 -0.034301 -0.015504 0 0 0 0 0
3.293 0.0039653 0.00711 0.050654 -0.008536 0 0.029405 -0.003056 0.0096125 0.017361 0.042814 -0.069478 -1.1912 0 0 0 0 0 0 0 0 0 0 0 0 0 0 0 0 0 0.0032773 0.025317 -0.01809 0.023886 0 0 0 0 0
3.2969 0.0056571 0.0038912 0.06656 0.065199 0 0.081222 -0.001845 0.0072023 -0.018376 0.045703 -0.094719 -1.1605 0 0 0 0 0 0 0 0 0 0 0 0 0 0 0 0 0 0.0096055 0.033887 -0.0017038 0.051637 0 0 0 0 0
3.3008 0.0072165 0.0020986 0.034965 0.094581 0 0.078621 0.0031163 -0.0035283 -0.046125 0.021062 -0.070722 -1.1037 0 0 0 0 0 0 0 0 0 0 0 0 0 0 0 0 0 0.014764 0.024741 0.0050163 0.042655 0 0 0 0 0
3.3047 0.008821 0.0041788 -0.013985 0.064795 0 0.026429 0.010224 -0.011967 -0.04336 -0.019638 -0.015413 -1.0445 0 0 0 0 0 0 0 0 0 0 0 0 0 0 0 0 0 0.016431 0.0019767 0.0019588 -0.0025024 0 0 0 0 0
3.3086 0.0087471 0.0076998 -0.038382 0.0023734 0 -0.034935 0.014143 -0.010881 -0.013587 -0.052835 0.031996 -1.006 0 0 0 0 0 0 0 0 0 0 0 0 0 0 0 0 0 0.012469 -0.02121 -0.0033869 -0.055484 0 0 0 0 0
3.3125 0.0048854 0.0075259 -0.021445 -0.046201 0 -0.061135 0.0099269 -0.0017259 0.017781 -0.057776 0.039503 -0.98594 0 0 0 0 0 0 0 0 0 0 0 0 0 0 0 0 0 0.0036532 -0.031051 -0.0039898 -0.079405 0 0 0 0 0
3.3164 -0.0030723 0.00054826 0.015092 -0.050303 0 -0.038112 -0.0025622 0.0074688 0.025693 -0.031304 0.0057636 -0.96097 0 0 0 0 0 0 0 0 0 0 0 0 0 0 0 0 0 -0.0063844 -0.023072 8.5739e-05 -0.056162 0 0 0 0 0
3.3203 -0.012817 -0.011411 0.033049 -0.017615 0 0.0082066 -0.017867 0.0082699 0.0051155 0.0084376 -0.039295 -0.91524 0 0 0 0 0 0 0 0 0 0 0 0 0 0 0 0 0 -0.01432 -0.0054226 0.0022267 -0.0010703 0 0 0 0 0
3.3242 -0.020739 -0.022969 0.01373 0.014201 0 0.034168 -0.028522 -0.0027637 -0.027373 0.033674 -0.057396 -0.86017 0 0 0 0 0 0 0 0 0 0 0 0 0 0 0 0 0 -0.019834 0.0074559 -0.0037496 0.047299 0 0 0 0 0
3.3281 -0.024269 -0.029243 -0.026501 0.0098161 0 0.014435 -0.030056 -0.021824 -0.048072 0.026805 -0.031187 -0.82279 0 0 0 0 0 0 0 0 0 0 0 0 0 0 0 0 0 -0.024582 0.0058445 -0.016698 0.055294 0 0 0 0 0
3.332 -0.023339 -0.028868 -0.054215 -0.033383 0 -0.03736 -0.023507 -0.039035 -0.04295 -0.0064148 0.022331 -0.81519 0 0 0 0 0 0 0 0 0 0 0 0 0 0 0 0 0 -0.02857 -0.0085025 -0.027833 0.01905 0 0 0 0 0
3.3359 -0.019934 -0.023827 -0.050686 -0.08156 0 -0.079786 -0.013994 -0.043152 -0.015105 -0.041187 0.064467 -0.81937 0 0 0 0 0 0 0 0 0 0 0 0 0 0 0 0 0 -0.028445 -0.024899 -0.027675 -0.033274 0 0 0 0 0
3.3398 -0.016338 -0.017129 -0.025921 -0.091028 0 -0.077168 -0.0070441 -0.028828 0.018933 -0.052799 0.063848 -0.80512 0 0 0 0 0 0 0 0 0 0 0 0 0 0 0 0 0 -0.020502 -0.032525 -0.014406 -0.063722 0 0 0 0 0
3.3438 -0.013621 -0.010917 -0.0039553 -0.044442 0 -0.028241 -0.0055916 -0.0023889 0.039301 -0.035532 0.019515 -0.76246 0 0 0 0 0 0 0 0 0 0 0 0 0 0 0 0 0 -0.0057968 -0.027803 0.0036771 -0.053647 0 0 0 0 0
3.3477 -0.011486 -0.0062639 0.0019595 0.032424 0 0.032785 -0.0091794 0.019722 0.03384 -0.006122 -0.039366 -0.71361 0 0 0 0 0 0 0 0 0 0 0 0 0 0 0 0 0 0.0083117 -0.015202 0.013929 -0.016752 0 0 0 0 0
3.3516 -0.00934 -0.0038473 -0.0019454 0.087576 0 0.0628 -0.01492 0.021493 0.0055618 0.010829 -0.076241 -0.69134 0 0 0 0 0 0 0 0 0 0 0 0 0 0 0 0 0 0.012972 -0.0025816 0.0086435 0.013856 0 0 0 0 0
3.3555 -0.0074172 -0.0041205 -0.0032198 0.081144 0 0.042347 -0.01911 8.7805e-05 -0.028026 0.0031112 -0.074 -0.70567 0 0 0 0 0 0 0 0 0 0 0 0 0 0 0 0 0 0.0052453 0.0040316 -0.0096629 0.01344 0 0 0 0 0
3.3594 -0.0069022 -0.0068201 -6.8508e-05 0.015741 0 -0.011127 -0.018964 -0.030429 -0.045933 -0.019901 -0.045041 -0.73273 0 0 0 0 0 0 0 0 0 0 0 0 0 0 0 0 0 -0.0089238 0.0027735 -0.030816 -0.014663 0 0 0 0 0
3.3633 -0.0089366 -0.010767 -0.0020059 -0.064711 0 -0.058222 -0.014267 -0.049394 -0.03958 -0.03624 -0.017924 -0.73621 0 0 0 0 0 0 0 0 0 0 0 0 0 0 0 0 0 -0.019545 -0.0045323 -0.044576 -0.043202 0 0 0 0 0
3.3672 -0.013408 -0.014524 -0.015252 -0.10692 0 -0.067621 -0.0081414 -0.046117 -0.020885 -0.030392 -0.012925 -0.69981 0 0 0 0 0 0 0 0 0 0 0 0 0 0 0 0 0 -0.02113 -0.01387 -0.046776 -0.044924 0 0 0 0 0
3.3711 -0.018594 -0.017246 -0.031846 -0.086554 0 -0.037813 -0.0056523 -0.028032 -0.012864 -0.0063734 -0.026951 -0.64028 0 0 0 0 0 0 0 0 0 0 0 0 0 0 0 0 0 -0.016988 -0.020723 -0.039758 -0.015976 0 0 0 0 0
3.375 -0.022003 -0.018748 -0.036379 -0.024109 0 0.004675 -0.010191 -0.012687 -0.027994 0.015653 -0.039235 -0.59185 0 0 0 0 0 0 0 0 0 0 0 0 0 0 0 0 0 -0.015128 -0.022078 -0.028329 0.020621 0 0 0 0 0
3.3789 -0.021774 -0.018778 -0.023092 0.032676 0 0.027072 -0.019943 -0.011078 -0.053513 0.016021 -0.031394 -0.57921 0 0 0 0 0 0 0 0 0 0 0 0 0 0 0 0 0 -0.019654 -0.018126 -0.015801 0.033992 0 0 0 0 0
3.3828 -0.017603 -0.016593 -0.0036513 0.045358 0 0.014657 -0.027796 -0.018226 -0.059914 -0.0081988 -0.0039669 -0.60248 0 0 0 0 0 0 0 0 0 0 0 0 0 0 0 0 0 -0.026053 -0.012004 -0.0033675 0.010983 0 0 0 0 0
3.3867 -0.01065 -0.011544 0.0038901 0.012131 0 -0.019977 -0.025889 -0.01979 -0.028202 -0.040224 0.024194 -0.64254 0 0 0 0 0 0 0 0 0 0 0 0 0 0 0 0 0 -0.02512 -0.0070857 0.0079414 -0.032647 0 0 0 0 0
3.3906 -0.0027022 -0.0041085 -0.0063302 -0.033794 0 -0.047789 -0.011823 -0.0076074 0.028374 -0.055907 0.032084 -0.67665 0 0 0 0 0 0 0 0 0 0 0 0 0 0 0 0 0 -0.011962 -0.0039419 0.015885 -0.064103 0 0 0 0 0
3.3945 0.0046449 0.0039208 -0.021306 -0.051815 0 -0.044958 0.0086061 0.011573 0.070541 -0.041597 0.013869 -0.69086 0 0 0 0 0 0 0 0 0 0 0 0 0 0 0 0 0 0.0085011 -0.00011744 0.018048 -0.058479 0 0 0 0 0
3.3984 0.010308 0.010483 -0.021289 -0.025388 0 -0.0095341 0.024951 0.022678 0.064946 -0.0038802 -0.016763 -0.68379 0 0 0 0 0 0 0 0 0 0 0 0 0 0 0 0 0 0.024908 0.0067454 0.01413 -0.016913 0 0 0 0 0
3.4023 0.013656 0.014504 0.0012567 0.026441 0 0.037857 0.029455 0.017261 0.014537 0.035656 -0.037544 -0.66455 0 0 0 0 0 0 0 0 0 0 0 0 0 0 0 0 0 0.028735 0.015596 0.0069156 0.035299 0 0 0 0 0
3.4063 0.014455 0.016089 0.033679 0.064917 0 0.068563 0.022247 0.0018323 -0.040813 0.055855 -0.033795 -0.64757 0 0 0 0 0 0 0 0 0 0 0 0 0 0 0 0 0 0.021011 0.022177 0.00081471 0.067607 0 0 0 0 0
3.4102 0.012946 0.01564 0.052645 0.061595 0 0.064935 0.010269 -0.0083195 -0.05589 0.049561 -0.0070615 -0.64502 0 0 0 0 0 0 0 0 0 0 0 0 0 0 0 0 0 0.010557 0.022754 -0.00071884 0.06475 0 0 0 0 0
3.4141 0.0098153 0.013098 0.042336 0.019472 0 0.030997 0.0012635 -0.0033217 -0.017391 0.025818 0.028672 -0.65854 0 0 0 0 0 0 0 0 0 0 0 0 0 0 0 0 0 0.005834 0.017469 0.0032626 0.034316 0 0 0 0 0
3.418 0.0058612 0.0082611 0.0068789 -0.030076 0 -0.011581 -0.0018002 0.012785 0.045169 0.00085844 0.057749 -0.67628 0 0 0 0 0 0 0 0 0 0 0 0 0 0 0 0 0 0.0080949 0.0097483 0.011465 -0.0017651 0 0 0 0 0
3.4219 0.0015531 0.0017095 -0.03149 -0.051308 0 -0.038395 -0.001434 0.02658 0.083896 -0.013578 0.071295 -0.68028 0 0 0 0 0 0 0 0 0 0 0 0 0 0 0 0 0 0.011742 0.0026137 0.021454 -0.023136 0 0 0 0 0
3.4258 -0.0030008 -0.0049129 -0.047076 -0.030655 0 -0.037555 -0.0018367 0.027508 0.071013 -0.015657 0.068538 -0.66048 0 0 0 0 0 0 0 0 0 0 0 0 0 0 0 0 0 0.010666 -0.003784 0.030289 -0.022533 0 0 0 0 0
3.4297 -0.0075129 -0.009752 -0.029165 0.013758 0 -0.015532 -0.0047319 0.016123 0.019243 -0.010576 0.053244 -0.62428 0 0 0 0 0 0 0 0 0 0 0 0 0 0 0 0 0 0.0040507 -0.010648 0.034591 -0.00688 0 0 0 0 0
3.4336 -0.010891 -0.011799 0.0079755 0.046068 0 0.0090905 -0.0084563 0.0016885 -0.03124 -0.0044269 0.030378 -0.59254 0 0 0 0 0 0 0 0 0 0 0 0 0 0 0 0 0 -0.0035318 -0.017073 0.031019 0.0099064 0 0 0 0 0
3.4375 -0.011317 -0.010988 0.033014 0.039442 0 0.01877 -0.010213 -0.0071397 -0.046394 -0.00066938 0.0052529 -0.58412 0 0 0 0 0 0 0 0 0 0 0 0 0 0 0 0 0 -0.0069238 -0.019134 0.017853 0.016129 0 0 0 0 0
3.4414 -0.0072838 -0.007416 0.021736 -0.0038881 0 0.0083116 -0.008565 -0.0092636 -0.024038 -0.00033326 -0.016741 -0.60141 0 0 0 0 0 0 0 0 0 0 0 0 0 0 0 0 0 -0.0048274 -0.013168 -0.00299 0.0084427 0 0 0 0 0
3.4453 0.0010709 -0.00094458 -0.019373 -0.053567 0 -0.012296 -0.0038371 -0.0099174 0.0079975 -0.0028899 -0.032156 -0.62811 0 0 0 0 0 0 0 0 0 0 0 0 0 0 0 0 0 0.00015618 6.4867e-05 -0.025257 -0.0070942 0 0 0 0 0
3.4492 0.011437 0.0080179 -0.052704 -0.072182 0 -0.02472 0.0030976 -0.013568 0.017489 -0.0057047 -0.042117 -0.64072 0 0 0 0 0 0 0 0 0 0 0 0 0 0 0 0 0 0.0050121 0.014936 -0.040296 -0.018837 0 0 0 0 0
3.4531 0.020199 0.017389 -0.039282 -0.041612 0 -0.014656 0.011554 -0.018298 -0.0050098 -0.0040089 -0.051668 -0.62464 0 0 0 0 0 0 0 0 0 0 0 0 0 0 0 0 0 0.0091195 0.024911 -0.041284 -0.01672 0 0 0 0 0
3.457 0.024217 0.023632 0.022944 0.023556 0 0.017424 0.020275 -0.01714 -0.039327 0.0057141 -0.064141 -0.58382 0 0 0 0 0 0 0 0 0 0 0 0 0 0 0 0 0 0.013578 0.026959 -0.027496 0.00046283 0 0 0 0 0
3.4609 0.022381 0.023812 0.08872 0.084671 0 0.054033 0.026442 -0.0053075 -0.053628 0.020419 -0.074626 -0.5383 0 0 0 0 0 0 0 0 0 0 0 0 0 0 0 0 0 0.018356 0.022342 -0.0057152 0.022403 0 0 0 0 0
3.4648 0.016013 0.017923 0.09958 0.10393 0 0.069988 0.026379 0.013273 -0.031692 0.029451 -0.069932 -0.51168 0 0 0 0 0 0 0 0 0 0 0 0 0 0 0 0 0 0.020856 0.013993 0.012883 0.032725 0 0 0 0 0
3.4688 0.0080227 0.0092466 0.036944 0.069011 0 0.049341 0.018167 0.026734 0.013067 0.02198 -0.038289 -0.5158 0 0 0 0 0 0 0 0 0 0 0 0 0 0 0 0 0 0.017839 0.0042253 0.019224 0.020727 0 0 0 0 0
3.4727 0.001438 0.0021926 -0.055038 0.0012181 0 -0.00068801 0.0041006 0.02415 0.048336 -0.0015071 0.017354 -0.54183 0 0 0 0 0 0 0 0 0 0 0 0 0 0 0 0 0 0.0089773 -0.0048044 0.012273 -0.0084321 0 0 0 0 0
3.4766 -0.0018941 -0.000619 -0.10313 -0.05819 0 -0.050237 -0.0094793 0.0059063 0.049481 -0.024847 0.074607 -0.5645 0 0 0 0 0 0 0 0 0 0 0 0 0 0 0 0 0 -0.0014673 -0.0096668 7.0227e-05 -0.034098 0 0 0 0 0
3.4805 -0.001885 0.00036263 -0.068581 -0.074528 0 -0.064926 -0.015496 -0.013881 0.019767 -0.026285 0.10316 -0.55879 0 0 0 0 0 0 0 0 0 0 0 0 0 0 0 0 0 -0.0068007 -0.0067622 -0.0055823 -0.033382 0 0 0 0 0
3.4844 9.1634e-05 0.0027341 0.017651 -0.041695 0 -0.031096 -0.01058 -0.016981 -0.012826 0.0027917 0.086766 -0.51844 0 0 0 0 0 0 0 0 0 0 0 0 0 0 0 0 0 -0.0025688 0.0038322 0.0025189 0.0007861 0 0 0 0 0
3.4883 0.0021621 0.0042784 0.082215 0.014803 0 0.030738 0.0024144 0.0036328 -0.019436 0.046494 0.038758 -0.46168 0 0 0 0 0 0 0 0 0 0 0 0 0 0 0 0 0 0.0096831 0.015914 0.021676 0.050682 0 0 0 0 0
3.4922 0.0030506 0.0042233 0.074617 0.055795 0 0.077218 0.015683 0.035727 0.0057361 0.072714 -0.0039824 -0.41732 0 0 0 0 0 0 0 0 0 0 0 0 0 0 0 0 0 0.022468 0.020143 0.041251 0.082841 0 0 0 0 0
3.4961 0.0026471 0.0029812 0.0094736 0.055202 0 0.072904 0.020986 0.055629 0.041817 0.057001 -0.007291 -0.40085 0 0 0 0 0 0 0 0 0 0 0 0 0 0 0 0 0 0.026657 0.011227 0.050452 0.070921 0 0 0 0 0
3.5 0.0016715 0.0012052 -0.052165 0.017306 0 0.01811 0.014751 0.04711 0.060264 0.0033511 0.03269 -0.40091 0 0 0 0 0 0 0 0 0 0 0 0 0 0 0 0 0 0.017593 -0.006905 0.045713 0.016466 0 0 0 0 0
3.5039 0.00074503 -0.00076254 -0.061256 -0.02748 0 -0.048938 0.00051436 0.015522 0.048774 -0.055922 0.083443 -0.38943 0 0 0 0 0 0 0 0 0 0 0 0 0 0 0 0 0 -0.0010027 -0.023159 0.031852 -0.04878 0 0 0 0 0
3.5078 -0.00026407 -0.0028135 -0.021788 -0.04541 0 -0.079577 -0.013131 -0.016028 0.018973 -0.082554 0.098869 -0.34811 0 0 0 0 0 0 0 0 0 0 0 0 0 0 0 0 0 -0.018596 -0.027389 0.016598 -0.082903 0 0 0 0 0
3.5117 -0.001939 -0.0048085 0.021388 -0.024509 0 -0.051816 -0.018072 -0.026288 -0.0073046 -0.060044 0.054882 -0.28721 0 0 0 0 0 0 0 0 0 0 0 0 0 0 0 0 0 -0.02472 -0.017824 0.0037506 -0.063259 0 0 0 0 0
3.5156 -0.004297 -0.0064536 0.029724 0.016368 0 0.012052 -0.012076 -0.014223 -0.018468 -0.0054176 -0.030128 -0.23861 0 0 0 0 0 0 0 0 0 0 0 0 0 0 0 0 0 -0.016753 -0.001771 -0.0089511 -0.0038971 0 0 0 0 0
3.5195 -0.0061408 -0.0072578 0.0041618 0.041623 0 0.062049 -0.00011184 0.00070056 -0.020788 0.043604 -0.10726 -0.2279 0 0 0 0 0 0 0 0 0 0 0 0 0 0 0 0 0 -0.0023524 0.010389 -0.025783 0.053076 0 0 0 0 0
3.5234 -0.0056965 -0.0065502 -0.024236 0.026362 0 0.05909 0.0095445 -0.0029372 -0.027563 0.055769 -0.13312 -0.2509 0 0 0 0 0 0 0 0 0 0 0 0 0 0 0 0 0 0.0063273 0.012559 -0.046954 0.067343 0 0 0 0 0
3.5273 -0.0022537 -0.0038207 -0.029409 -0.02303 0 0.0055196 0.011417 -0.027841 -0.042523 0.027495 -0.10178 -0.27631 0 0 0 0 0 0 0 0 0 0 0 0 0 0 0 0 0 0.0027204 0.006063 -0.066175 0.02992 0 0 0 0 0
3.5313 0.0026508 0.00055342 -0.012542 -0.071225 0 -0.056427 0.0062564 -0.054273 -0.054801 -0.016721 -0.047335 -0.27234 0 0 0 0 0 0 0 0 0 0 0 0 0 0 0 0 0 -0.00829 -0.0027541 -0.074064 -0.030236 0 0 0 0 0
3.5352 0.0058699 0.0048508 0.006955 -0.078887 0 -0.077239 -0.00081223 -0.057024 -0.050062 -0.043767 -0.015144 -0.23305 0 0 0 0 0 0 0 0 0 0 0 0 0 0 0 0 0 -0.014548 -0.0076397 -0.06456 -0.068474 0 0 0 0 0
3.5391 0.0049758 0.0067313 0.015136 -0.032782 0 -0.038613 -0.0052487 -0.028006 -0.025911 -0.036331 -0.025286 -0.18081 0 0 0 0 0 0 0 0 0 0 0 0 0 0 0 0 0 -0.0078539 -0.0064111 -0.039413 -0.058941 0 0 0 0 0
3.543 0.00050763 0.0050897 0.01416 0.041461 0 0.031918 -0.0063051 0.015651 0.0041565 -0.004468 -0.057634 -0.14405 0 0 0 0 0 0 0 0 0 0 0 0 0 0 0 0 0 0.007854 -0.0016381 -0.0077145 -0.014129 0 0 0 0 0
3.5469 -0.0038897 0.0015198 0.012593 0.094978 0 0.08163 -0.0057024 0.045064 0.022166 0.023816 -0.070313 -0.13206 0 0 0 0 0 0 0 0 0 0 0 0 0 0 0 0 0 0.019513 0.0018756 0.018902 0.026551 0 0 0 0 0
3.5508 -0.0039082 -0.00035386 0.012281 0.090059 0 0.072983 -0.00391 0.042857 0.021307 0.025701 -0.035976 -0.12965 0 0 0 0 0 0 0 0 0 0 0 0 0 0 0 0 0 0.017082 0.0010895 0.032314 0.030312 0 0 0 0 0
3.5547 0.0020711 0.002315 0.0088944 0.028748 0 0.012988 0.0012305 0.016581 0.011063 0.002588 0.034029 -0.11473 0 0 0 0 0 0 0 0 0 0 0 0 0 0 0 0 0 0.0036043 -0.002454 0.031911 -0.0010118 0 0 0 0 0
3.5586 0.011316 0.0088697 0.0028269 -0.046373 0 -0.051262 0.011435 -0.0082761 0.0075715 -0.02048 0.097532 -0.080399 0 0 0 0 0 0 0 0 0 0 0 0 0 0 0 0 0 -0.0068377 -0.0034153 0.024478 -0.032358 0 0 0 0 0
3.5625 0.018231 0.0151 0.0031253 -0.081707 0 -0.068379 0.02366 -0.0091312 0.018658 -0.015771 0.1152 -0.040664 0 0 0 0 0 0 0 0 0 0 0 0 0 0 0 0 0 -0.0021486 0.0027404 0.01984 -0.025898 0 0 0 0 0
3.5664 0.018083 0.016253 0.016679 -0.05197 0 -0.023087 0.029977 0.016082 0.037291 0.021934 0.08268 -0.016036 0 0 0 0 0 0 0 0 0 0 0 0 0 0 0 0 0 0.015687 0.014593 0.024447 0.024667 0 0 0 0 0
3.5703 0.010303 0.010692 0.035259 0.020051 0 0.050128 0.023324 0.047981 0.04883 0.067243 0.034678 -0.01408 0 0 0 0 0 0 0 0 0 0 0 0 0 0 0 0 0 0.031111 0.023981 0.036856 0.085364 0 0 0 0 0
3.5742 -0.001053 0.001091 0.038401 0.079439 0 0.092114 0.0045353 0.061341 0.044944 0.082034 0.017017 -0.023287 0 0 0 0 0 0 0 0 0 0 0 0 0 0 0 0 0 0.028284 0.021644 0.048607 0.10736 0 0 0 0 0
3.5781 -0.010058 -0.0077349 0.012973 0.080159 0 0.065037 -0.016297 0.044676 0.031427 0.046584 0.048402 -0.024397 0 0 0 0 0 0 0 0 0 0 0 0 0 0 0 0 0 0.0053844 0.0054301 0.050442 0.066504 0 0 0 0 0
3.582 -0.012912 -0.012381 -0.030028 0.020417 0 -0.01625 -0.026563 0.0088164 0.022705 -0.021526 0.10284 -0.0069913 0 0 0 0 0 0 0 0 0 0 0 0 0 0 0 0 0 -0.023023 -0.016241 0.039334 -0.015386 0 0 0 0 0
3.5859 -0.010325 -0.012825 -0.060702 -0.055341 0 -0.09329 -0.020901 -0.021865 0.027543 -0.077902 0.12789 0.024103 0 0 0 0 0 0 0 0 0 0 0 0 0 0 0 0 0 -0.037737 -0.029805 0.020391 -0.085199 0 0 0 0 0
3.5898 -0.0066356 -0.011566 -0.055106 -0.090378 0 -0.10834 -0.0056777 -0.028781 0.038515 -0.084471 0.08559 0.056558 0 0 0 0 0 0 0 0 0 0 0 0 0 0 0 0 0 -0.030502 -0.027125 0.00175 -0.098003 0 0 0 0 0
3.5938 -0.0063978 -0.011178 -0.017134 -0.059868 0 -0.049988 0.0058556 -0.013951 0.035609 -0.039092 -0.015596 0.082916 0 0 0 0 0 0 0 0 0 0 0 0 0 0 0 0 0 -0.010182 -0.012264 -0.013016 -0.050345 0 0 0 0 0
3.5977 -0.011007 -0.012467 0.023172 0.0092323 0 0.036452 0.0038014 0.0017214 0.0029414 0.022495 -0.12362 0.1054 0 0 0 0 0 0 0 0 0 0 0 0 0 0 0 0 0 0.0050591 0.0016982 -0.027647 0.018028 0 0 0 0 0
3.6016 -0.0178 -0.014397 0.033708 0.058871 0 0.08335 -0.011076 -0.0040286 -0.054386 0.054105 -0.17937 0.13025 0 0 0 0 0 0 0 0 0 0 0 0 0 0 0 0 0 0.0023808 0.0032718 -0.047968 0.05445 0 0 0 0 0
3.6055 -0.022147 -0.015274 0.0059019 0.045606 0 0.053549 -0.028473 -0.035355 -0.10864 0.033952 -0.15939 0.1592 0 0 0 0 0 0 0 0 0 0 0 0 0 0 0 0 0 -0.016265 -0.0084213 -0.073412 0.031978 0 0 0 0 0
3.6094 -0.020797 -0.013967 -0.038965 -0.02422 0 -0.03015 -0.036492 -0.073261 -0.12749 -0.020355 -0.09198 0.18706 0 0 0 0 0 0 0 0 0 0 0 0 0 0 0 0 0 -0.03648 -0.023542 -0.09386 -0.03215 0 0 0 0 0
3.6133 -0.01395 -0.010419 -0.066302 -0.097645 0 -0.10237 -0.02982 -0.090024 -0.099255 -0.067097 -0.034376 0.20666 0 0 0 0 0 0 0 0 0 0 0 0 0 0 0 0 0 -0.042595 -0.029744 -0.096003 -0.090434 0 0 0 0 0
3.6172 -0.0047212 -0.0054618 -0.053586 -0.11477 0 -0.10568 -0.012395 -0.071578 -0.044457 -0.07252 -0.028809 0.21482 0 0 0 0 0 0 0 0 0 0 0 0 0 0 0 0 0 -0.02877 -0.021469 -0.074406 -0.099851 0 0 0 0 0
3.6211 0.0031953 -0.00031127 -0.0060522 -0.054809 0 -0.034571 0.0062391 -0.029002 -0.0017051 -0.034669 -0.071283 0.21356 0 0 0 0 0 0 0 0 0 0 0 0 0 0 0 0 0 -0.0024469 -0.0032576 -0.037395 -0.052067 0 0 0 0 0
3.625 0.0076533 0.0039239 0.047065 0.046504 0 0.060943 0.017268 0.010718 0.0028384 0.017652 -0.11646 0.20704 0 0 0 0 0 0 0 0 0 0 0 0 0 0 0 0 0 0.021242 0.014248 -0.0019668 0.021555 0 0 0 0 0
3.6289 0.0084969 0.0064903 0.072156 0.12156 0 0.11353 0.017211 0.026511 -0.022577 0.047725 -0.11368 0.1994 0 0 0 0 0 0 0 0 0 0 0 0 0 0 0 0 0 0.02958 0.021586 0.018413 0.072608 0 0 0 0 0
3.6328 0.0065664 0.0069061 0.053568 0.11917 0 0.088156 0.0086284 0.018714 -0.041677 0.037418 -0.045702 0.1957 0 0 0 0 0 0 0 0 0 0 0 0 0 0 0 0 0 0.020079 0.015907 0.022912 0.069594 0 0 0 0 0
3.6367 0.0026684 0.0047768 0.0040028 0.041067 0 0.005761 -0.0024268 0.0055377 -0.021237 -0.0014244 0.058861 0.20249 0 0 0 0 0 0 0 0 0 0 0 0 0 0 0 0 0 0.0012419 0.0019817 0.021943 0.019585 0 0 0 0 0
3.6406 -0.0024535 -1.7621e-05 -0.044365 -0.059744 0 -0.074798 -0.010108 0.0051363 0.038926 -0.037268 0.14703 0.22394 0 0 0 0 0 0 0 0 0 0 0 0 0 0 0 0 0 -0.013785 -0.010957 0.027081 -0.037354 0 0 0 0 0
3.6445 -0.0074822 -0.0066225 -0.062299 -0.11679 0 -0.1004 -0.011557 0.020118 0.1032 -0.042242 0.17868 0.25549 0 0 0 0 0 0 0 0 0 0 0 0 0 0 0 0 0 -0.016093 -0.014673 0.04125 -0.057112 0 0 0 0 0
3.6484 -0.010421 -0.012665 -0.043244 -0.096193 0 -0.059819 -0.0076074 0.037619 0.12807 -0.011775 0.15127 0.28288 0 0 0 0 0 0 0 0 0 0 0 0 0 0 0 0 0 -0.0062743 -0.0070539 0.05705 -0.023462 0 0 0 0 0
3.6523 -0.0096622 -0.014928 -0.0054539 -0.018197 0 0.012521 -0.0014583 0.042923 0.097516 0.032901 0.095887 0.29126 0 0 0 0 0 0 0 0 0 0 0 0 0 0 0 0 0 0.0073733 0.0061583 0.06361 0.04003 0 0 0 0 0
3.6563 -0.0054541 -0.011407 0.024291 0.060127 0 0.064658 0.0035405 0.032806 0.036156 0.060598 0.050789 0.27848 0 0 0 0 0 0 0 0 0 0 0 0 0 0 0 0 0 0.015739 0.014901 0.055395 0.087095 0 0 0 0 0
3.6602 -0.00026081 -0.0033343 0.030752 0.086839 0 0.064446 0.0054854 0.016759 -0.010902 0.052652 0.034515 0.25976 0 0 0 0 0 0 0 0 0 0 0 0 0 0 0 0 0 0.015189 0.012003 0.035848 0.082523 0 0 0 0 0
3.6641 0.002735 0.0049071 0.017388 0.050789 0 0.01924 0.0041518 0.0066061 -0.014363 0.015596 0.037542 0.25676 0 0 0 0 0 0 0 0 0 0 0 0 0 0 0 0 0 0.0085868 -0.0010837 0.013885 0.027561 0 0 0 0 0
3.668 0.0020097 0.0085645 -0.0024608 -0.014109 0 -0.033813 0.00036757 0.0053759 0.016724 -0.024992 0.035429 0.27906 0 0 0 0 0 0 0 0 0 0 0 0 0 0 0 0 0 0.0012766 -0.015018 -0.0029162 -0.041867 0 0 0 0 0
3.6719 -0.00101 0.006055 -0.018208 -0.057115 0 -0.056901 -0.0044259 0.0055321 0.043862 -0.044083 0.010236 0.31503 0 0 0 0 0 0 0 0 0 0 0 0 0 0 0 0 0 -0.0035314 -0.019788 -0.012921 -0.082084 0 0 0 0 0
3.6758 -0.0029812 0.0002437 -0.025582 -0.048893 0 -0.037566 -0.008134 -0.0028984 0.031117 -0.034579 -0.036762 0.34174 0 0 0 0 0 0 0 0 0 0 0 0 0 0 0 0 0 -0.0059378 -0.012568 -0.020041 -0.072529 0 0 0 0 0
3.6797 -0.0013223 -0.0038484 -0.021793 -0.0011683 0 0.0062396 -0.0083163 -0.022419 -0.025821 -0.0094159 -0.088522 0.34541 0 0 0 0 0 0 0 0 0 0 0 0 0 0 0 0 0 -0.0071591 0.00050272 -0.029576 -0.027394 0 0 0 0 0
3.6836 0.0035947 -0.0030664 -0.0037857 0.045335 0 0.042879 -0.0036042 -0.045039 -0.095828 0.011469 -0.12588 0.33328 0 0 0 0 0 0 0 0 0 0 0 0 0 0 0 0 0 -0.0073568 0.009969 -0.043703 0.018756 0 0 0 0 0
3.6875 0.0085574 0.0015405 0.024626 0.053498 0 0.050551 0.0044908 -0.05814 -0.1355 0.016812 -0.13906 0.3256 0 0 0 0 0 0 0 0 0 0 0 0 0 0 0 0 0 -0.006057 0.010729 -0.059466 0.037642 0 0 0 0 0
3.6914 0.0099037 0.0059342 0.046365 0.01729 0 0.029789 0.01136 -0.054008 -0.12072 0.0093074 -0.12933 0.33556 0 0 0 0 0 0 0 0 0 0 0 0 0 0 0 0 0 -0.004109 0.0049018 -0.070109 0.024724 0 0 0 0 0
3.6953 0.006342 0.0065559 0.039497 -0.035773 0 -0.0019058 0.011883 -0.035502 -0.063049 -0.0015692 -0.10286 0.35702 0 0 0 0 0 0 0 0 0 0 0 0 0 0 0 0 0 -0.0040693 -0.0018073 -0.068722 -0.0036642 0 0 0 0 0
3.6992 2.7937e-05 0.0029861 -0.0012706 -0.066936 0 -0.025527 0.0044594 -0.013769 0.00042741 -0.0098293 -0.064887 0.37171 0 0 0 0 0 0 0 0 0 0 0 0 0 0 0 0 0 -0.0077637 -0.0056862 -0.052106 -0.026862 0 0 0 0 0
3.7031 -0.0048787 -0.0021389 -0.051313 -0.054769 0 -0.032331 -0.006816 0.00014032 0.034995 -0.015883 -0.019694 0.36842 0 0 0 0 0 0 0 0 0 0 0 0 0 0 0 0 0 -0.013359 -0.0069016 -0.022863 -0.034227 0 0 0 0 0
3.707 -0.0050305 -0.0053124 -0.0706 -0.0087582 0 -0.024498 -0.014165 0.0034833 0.032743 -0.020996 0.025808 0.35497 0 0 0 0 0 0 0 0 0 0 0 0 0 0 0 0 0 -0.015408 -0.0068131 0.0114 -0.027097 0 0 0 0 0
3.7109 -2.0802e-05 -0.0043517 -0.038615 0.040146 0 -0.0084131 -0.011353 0.0034901 0.015301 -0.02152 0.061307 0.35146 0 0 0 0 0 0 0 0 0 0 0 0 0 0 0 0 0 -0.0086358 -0.0048564 0.041281 -0.011347 0 0 0 0 0
3.7148 0.0075465 0.00077389 0.02287 0.062649 0 0.010614 0.0016633 0.010759 0.01348 -0.010714 0.078486 0.37158 0 0 0 0 0 0 0 0 0 0 0 0 0 0 0 0 0 0.0074618 0.00095128 0.059528 0.009141 0 0 0 0 0
3.7188 0.013811 0.0082716 0.065241 0.050169 0 0.02804 0.018193 0.029224 0.040341 0.013132 0.078382 0.41005 0 0 0 0 0 0 0 0 0 0 0 0 0 0 0 0 0 0.027067 0.010525 0.06373 0.031962 0 0 0 0 0
3.7227 0.015816 0.015181 0.056177 0.017382 0 0.037902 0.028762 0.051069 0.079597 0.041242 0.07267 0.44726 0 0 0 0 0 0 0 0 0 0 0 0 0 0 0 0 0 0.040879 0.01964 0.056668 0.051946 0 0 0 0 0
3.7266 0.012698 0.018138 0.0096315 -0.011093 0 0.034418 0.026784 0.061759 0.099171 0.058446 0.075363 0.46588 0 0 0 0 0 0 0 0 0 0 0 0 0 0 0 0 0 0.04137 0.022289 0.044527 0.060644 0 0 0 0 0
3.7305 0.0055422 0.0146 -0.028278 -0.018712 0 0.017305 0.012301 0.051896 0.079001 0.054084 0.09062 0.4641 0 0 0 0 0 0 0 0 0 0 0 0 0 0 0 0 0 0.027141 0.015588 0.033942 0.051909 0 0 0 0 0
3.7344 -0.0035132 0.004399 -0.025065 -0.0070985 0 -0.0054439 -0.0082053 0.025961 0.02966 0.030005 0.10736 0.45476 0 0 0 0 0 0 0 0 0 0 0 0 0 0 0 0 0 0.0040574 0.0024363 0.028985 0.028061 0 0 0 0 0
3.7383 -0.012118 -0.0094334 0.0063201 0.0075757 0 -0.022262 -0.025456 -0.00028674 -0.014819 -0.0013973 0.10658 0.45335 0 0 0 0 0 0 0 0 0 0 0 0 0 0 0 0 0 -0.017425 -0.01074 0.029117 -0.0004754 0 0 0 0 0
3.7422 -0.018226 -0.021687 0.022492 0.008116 0 -0.02713 -0.032331 -0.012352 -0.024984 -0.026745 0.076285 0.4661 0 0 0 0 0 0 0 0 0 0 0 0 0 0 0 0 0 -0.027754 -0.018972 0.029123 -0.022685 0 0 0 0 0
3.7461 -0.0205 -0.027614 -0.0033785 -0.010248 0 -0.024151 -0.027591 -0.0089005 -0.0015409 -0.039974 0.021613 0.48745 0 0 0 0 0 0 0 0 0 0 0 0 0 0 0 0 0 -0.024025 -0.02183 0.021638 -0.034582 0 0 0 0 0
3.75 -0.018795 -0.025546 -0.051076 -0.03596 0 -0.022264 -0.016363 -0.0024014 0.023867 -0.042904 -0.038486 0.50636 0 0 0 0 0 0 0 0 0 0 0 0 0 0 0 0 0 -0.01232 -0.022184 0.0016433 -0.039618 0 0 0 0 0
3.7539 -0.014449 -0.017701 -0.071898 -0.049656 0 -0.024992 -0.0068976 -0.0077575 0.014666 -0.039689 -0.08528 0.51496 0 0 0 0 0 0 0 0 0 0 0 0 0 0 0 0 0 -0.0040074 -0.022472 -0.029461 -0.042129 0 0 0 0 0
3.7578 -0.009867 -0.0087355 -0.038544 -0.039235 0 -0.02613 -0.0052459 -0.028922 -0.038831 -0.032092 -0.11271 0.51284 0 0 0 0 0 0 0 0 0 0 0 0 0 0 0 0 0 -0.0074517 -0.022343 -0.063225 -0.041468 0 0 0 0 0
3.7617 -0.007283 -0.003103 0.024276 -0.010419 0 -0.016864 -0.01126 -0.05529 -0.10856 -0.020224 -0.1278 0.50556 0 0 0 0 0 0 0 0 0 0 0 0 0 0 0 0 0 -0.021134 -0.019634 -0.088222 -0.03367 0 0 0 0 0
3.7656 -0.0073651 -0.0028092 0.060558 0.015849 0 0.0023496 -0.018898 -0.070756 -0.1488 -0.0067073 -0.13954 0.50003 0 0 0 0 0 0 0 0 0 0 0 0 0 0 0 0 0 -0.034378 -0.013265 -0.096646 -0.0189 0 0 0 0 0
3.7695 -0.0087013 -0.0065954 0.035738 0.018493 0 0.018132 -0.020883 -0.067059 -0.13174 0.0017457 -0.14757 0.50047 0 0 0 0 0 0 0 0 0 0 0 0 0 0 0 0 0 -0.036036 -0.0050082 -0.088832 -0.0057486 0 0 0 0 0
3.7734 -0.008746 -0.010777 -0.029886 -0.0067114 0 0.014771 -0.014257 -0.049673 -0.069599 -0.0013768 -0.14156 0.50712 0 0 0 0 0 0 0 0 0 0 0 0 0 0 0 0 0 -0.023983 0.0015144 -0.072103 -0.00566 0 0 0 0 0
3.7773 -0.0057278 -0.011363 -0.079189 -0.041597 0 -0.0094149 -0.0024643 -0.031588 -0.0051496 -0.0154 -0.11233 0.51757 0 0 0 0 0 0 0 0 0 0 0 0 0 0 0 0 0 -0.0067531 0.0036771 -0.054684 -0.021145 0 0 0 0 0
3.7813 -0.00018699 -0.0065715 -0.069758 -0.057203 0 -0.03601 0.0075999 -0.021196 0.022042 -0.029766 -0.063719 0.52891 0 0 0 0 0 0 0 0 0 0 0 0 0 0 0 0 0 0.0044751 0.0020285 -0.039519 -0.039487 0 0 0 0 0
3.7852 0.0050614 0.0016814 -0.010155 -0.035237 0 -0.039159 0.010844 -0.015328 0.0063724 -0.029898 -0.012948 0.53869 0 0 0 0 0 0 0 0 0 0 0 0 0 0 0 0 0 0.0059396 -7.64e-05 -0.02317 -0.040401 0 0 0 0 0
3.7891 0.006672 0.0085727 0.050753 0.016299 0 -0.0082295 0.0071022 -0.0035778 -0.021182 -0.0086405 0.022571 0.54445 0 0 0 0 0 0 0 0 0 0 0 0 0 0 0 0 0 0.0035881 0.00075308 -0.0006725 -0.01335 0 0 0 0 0
3.793 0.0030934 0.0094163 0.067735 0.065878 0 0.039117 -2.6864e-05 0.020059 -0.020655 0.025521 0.040816 0.54351 0 0 0 0 0 0 0 0 0 0 0 0 0 0 0 0 0 0.0054799 0.0048637 0.028013 0.03034 0 0 0 0 0
3.7969 -0.0041748 0.0030313 0.034556 0.07904 0 0.066891 -0.0067235 0.048793 0.02209 0.051421 0.057944 0.53478 0 0 0 0 0 0 0 0 0 0 0 0 0 0 0 0 0 0.012378 0.0087606 0.055927 0.062944 0 0 0 0 0
3.8008 -0.011385 -0.0072019 -0.017807 0.042866 0 0.048296 -0.011271 0.066133 0.082632 0.049424 0.093229 0.52156 0 0 0 0 0 0 0 0 0 0 0 0 0 0 0 0 0 0.016637 0.0076709 0.073575 0.061174 0 0 0 0 0
3.8047 -0.014971 -0.015674 -0.051738 -0.023233 0 -0.010599 -0.013547 0.059075 0.11825 0.017405 0.14749 0.51174 0 0 0 0 0 0 0 0 0 0 0 0 0 0 0 0 0 0.010841 -0.00019361 0.076146 0.025952 0 0 0 0 0
3.8086 -0.013933 -0.018547 -0.05118 -0.07887 0 -0.071319 -0.013372 0.030711 0.10397 -0.024472 0.19453 0.51315 0 0 0 0 0 0 0 0 0 0 0 0 0 0 0 0 0 -0.0029347 -0.011245 0.067038 -0.016123 0 0 0 0 0
3.8125 -0.010418 -0.016196 -0.025907 -0.089209 0 -0.089703 -0.010304 0.00055395 0.053214 -0.046372 0.19658 0.52717 0 0 0 0 0 0 0 0 0 0 0 0 0 0 0 0 0 -0.013539 -0.018612 0.05444 -0.032499 0 0 0 0 0
3.8164 -0.0079562 -0.012186 0.0035139 -0.048723 0 -0.049789 -0.0052101 -0.0099022 0.0052348 -0.031434 0.13443 0.547 0 0 0 0 0 0 0 0 0 0 0 0 0 0 0 0 0 -0.011364 -0.017642 0.043976 -0.010738 0 0 0 0 0
3.8203 -0.0086007 -0.0099216 0.021148 0.014412 0 0.021476 -0.0012438 0.0042163 -0.009546 0.0088594 0.02819 0.5636 0 0 0 0 0 0 0 0 0 0 0 0 0 0 0 0 0 0.001279 -0.010242 0.034053 0.030093 0 0 0 0 0
3.8242 -0.011214 -0.010017 0.020445 0.057016 0 0.071838 -0.0020753 0.024714 0.0049511 0.040745 -0.071298 0.5744 0 0 0 0 0 0 0 0 0 0 0 0 0 0 0 0 0 0.010974 -0.0037972 0.018089 0.052842 0 0 0 0 0
3.8281 -0.012419 -0.010514 0.0025793 0.050497 0 0.062329 -0.008325 0.023976 0.016754 0.033706 -0.11746 0.5852 0 0 0 0 0 0 0 0 0 0 0 0 0 0 0 0 0 0.0053419 -0.0049448 -0.0084075 0.031101 0 0 0 0 0
3.832 -0.0096596 -0.0093541 -0.023782 0.00099396 0 -0.0017949 -0.015831 -0.010705 -0.002508 -0.013573 -0.1034 0.60195 0 0 0 0 0 0 0 0 0 0 0 0 0 0 0 0 0 -0.014789 -0.013487 -0.042289 -0.028566 0 0 0 0 0
3.8359 -0.0039489 -0.0066657 -0.042585 -0.054604 0 -0.072578 -0.018358 -0.063029 -0.050468 -0.068875 -0.067907 0.62009 0 0 0 0 0 0 0 0 0 0 0 0 0 0 0 0 0 -0.035034 -0.022234 -0.073671 -0.088819 0 0 0 0 0
3.8398 0.000161 -0.0048672 -0.037869 -0.074977 0 -0.094569 -0.013163 -0.098325 -0.096666 -0.089899 -0.064234 0.62366 0 0 0 0 0 0 0 0 0 0 0 0 0 0 0 0 0 -0.03976 -0.023459 -0.092522 -0.1079 0 0 0 0 0
3.8438 -0.0021977 -0.0066878 -0.008332 -0.045002 0 -0.048442 -0.0044822 -0.092221 -0.11168 -0.058428 -0.11477 0.59792 0 0 0 0 0 0 0 0 0 0 0 0 0 0 0 0 0 -0.025999 -0.016322 -0.095456 -0.071376 0 0 0 0 0
3.8477 -0.012061 -0.012788 0.024649 0.011719 0 0.031004 -0.0010539 -0.052874 -0.094194 0.0027454 -0.18879 0.54453 0 0 0 0 0 0 0 0 0 0 0 0 0 0 0 0 0 -0.0063561 -0.0082419 -0.087366 -0.0052043 0 0 0 0 0
3.8516 -0.024887 -0.020737 0.029372 0.048994 0 0.078932 -0.0088463 -0.015602 -0.069937 0.045815 -0.22406 0.48402 0 0 0 0 0 0 0 0 0 0 0 0 0 0 0 0 0 0.001713 -0.0083914 -0.076953 0.041225 0 0 0 0 0
3.8555 -0.032951 -0.026023 -0.00814 0.032717 0 0.050815 -0.024855 -0.012428 -0.064136 0.035816 -0.1772 0.44096 0 0 0 0 0 0 0 0 0 0 0 0 0 0 0 0 0 -0.0090526 -0.018868 -0.069818 0.031566 0 0 0 0 0
3.8594 -0.030463 -0.024595 -0.064941 -0.030942 0 -0.039216 -0.037737 -0.04266 -0.075287 -0.019918 -0.062409 0.4245 0 0 0 0 0 0 0 0 0 0 0 0 0 0 0 0 0 -0.029132 -0.031591 -0.064142 -0.028043 0 0 0 0 0
3.8633 -0.017751 -0.015574 -0.093327 -0.096053 0 -0.124 -0.035783 -0.071586 -0.076484 -0.07563 0.054915 0.42208 0 0 0 0 0 0 0 0 0 0 0 0 0 0 0 0 0 -0.039462 -0.034248 -0.051928 -0.090126 0 0 0 0 0
3.8672 -0.0013251 -0.002451 -0.059825 -0.10844 0 -0.13226 -0.016457 -0.060202 -0.043235 -0.082738 0.10706 0.41192 0 0 0 0 0 0 0 0 0 0 0 0 0 0 0 0 0 -0.026584 -0.020659 -0.025124 -0.099733 0 0 0 0 0
3.8711 0.010336 0.0084457 0.021513 -0.046974 0 -0.045382 0.010267 -0.0006915 0.019614 -0.029323 0.077336 0.38209 0 0 0 0 0 0 0 0 0 0 0 0 0 0 0 0 0 0.0061644 0.003138 0.017006 -0.037586 0 0 0 0 0
3.875 0.012301 0.011771 0.093981 0.056091 0 0.082658 0.028154 0.073794 0.078664 0.048451 0.014153 0.33874 0 0 0 0 0 0 0 0 0 0 0 0 0 0 0 0 0 0.039984 0.022435 0.064194 0.060872 0 0 0 0 0
3.8789 0.0060271 0.0068267 0.10176 0.1333 0 0.16087 0.026322 0.11442 0.10049 0.09309 -0.0073634 0.2975 0 0 0 0 0 0 0 0 0 0 0 0 0 0 0 0 0 0.053584 0.024574 0.098737 0.1281 0 0 0 0 0
3.8828 -0.002447 -0.001974 0.036756 0.12859 0 0.12852 0.0073453 0.095772 0.081197 0.070349 0.053011 0.26823 0 0 0 0 0 0 0 0 0 0 0 0 0 0 0 0 0 0.038431 0.0085665 0.10571 0.11463 0 0 0 0 0
3.8867 -0.0074425 -0.0087254 -0.052566 0.039676 0 0.0035438 -0.014756 0.035777 0.049181 -0.0032975 0.16489 0.24784 0 0 0 0 0 0 0 0 0 0 0 0 0 0 0 0 0 0.0051442 -0.013873 0.083723 0.028887 0 0 0 0 0
3.8906 -0.0079041 -0.011008 -0.099652 -0.076382 0 -0.12688 -0.025323 -0.019717 0.038554 -0.072292 0.24724 0.22563 0 0 0 0 0 0 0 0 0 0 0 0 0 0 0 0 0 -0.023989 -0.026828 0.047589 -0.066068 0 0 0 0 0
3.8945 -0.007702 -0.011769 -0.073813 -0.14145 0 -0.16953 -0.020143 -0.033823 0.057677 -0.084353 0.22998 0.1935 0 0 0 0 0 0 0 0 0 0 0 0 0 0 0 0 0 -0.031283 -0.021995 0.018759 -0.099374 0 0 0 0 0
3.8984 -0.01178 -0.016027 -0.0039196 -0.11293 0 -0.095717 -0.0078881 -0.0063961 0.081421 -0.031123 0.10952 0.15097 0 0 0 0 0 0 0 0 0 0 0 0 0 0 0 0 0 -0.016648 -0.0050337 0.009009 -0.047853 0 0 0 0 0
3.9023 -0.021258 -0.02515 0.047562 -0.016753 0 0.035221 -0.0020343 0.028649 0.073836 0.044476 -0.045638 0.10283 0 0 0 0 0 0 0 0 0 0 0 0 0 0 0 0 0 0.0029494 0.0084727 0.010469 0.043945 0 0 0 0 0
3.9063 -0.031555 -0.034183 0.037146 0.070203 0 0.11993 -0.0092017 0.032322 0.020935 0.080538 -0.14502 0.054368 0 0 0 0 0 0 0 0 0 0 0 0 0 0 0 0 0 0.0075819 0.0048073 0.0019704 0.096876 0 0 0 0 0
3.9102 -0.035338 -0.035282 -0.024839 0.077999 0 0.090735 -0.023774 -0.008267 -0.055053 0.043983 -0.1439 0.0088783 0 0 0 0 0 0 0 0 0 0 0 0 0 0 0 0 0 -0.0090364 -0.01686 -0.031632 0.059182 0 0 0 0 0
3.9141 -0.028196 -0.024594 -0.084686 -0.00092888 0 -0.030112 -0.033131 -0.070343 -0.11215 -0.042635 -0.076191 -0.033088 0 0 0 0 0 0 0 0 0 0 0 0 0 0 0 0 0 -0.03413 -0.042647 -0.083216 -0.051032 0 0 0 0 0
3.918 -0.01256 -0.0063843 -0.090128 -0.10272 0 -0.14552 -0.028627 -0.11335 -0.1219 -0.11652 -0.026206 -0.07441 0 0 0 0 0 0 0 0 0 0 0 0 0 0 0 0 0 -0.046425 -0.053321 -0.12573 -0.15698 0 0 0 0 0
3.9219 0.0034854 0.0095969 -0.031952 -0.13971 0 -0.1585 -0.012697 -0.10964 -0.091944 -0.12152 -0.060405 -0.12083 0 0 0 0 0 0 0 0 0 0 0 0 0 0 0 0 0 -0.034037 -0.038453 -0.13314 -0.18048 0 0 0 0 0
3.9258 0.011784 0.015377 0.049844 -0.070406 0 -0.049727 0.0036541 -0.064793 -0.059092 -0.051267 -0.17201 -0.17653 0 0 0 0 0 0 0 0 0 0 0 0 0 0 0 0 0 -0.0046568 -0.0049436 -0.10255 -0.10163 0 0 0 0 0
3.9297 0.009744 0.010375 0.097724 0.063043 0 0.10399 0.010152 -0.012956 -0.058199 0.044548 -0.28241 -0.23802 0 0 0 0 0 0 0 0 0 0 0 0 0 0 0 0 0 0.020467 0.026809 -0.057406 0.025132 0 0 0 0 0
3.9336 0.0015717 0.00073484 0.079738 0.16206 0 0.18683 0.0049507 0.0092698 -0.09147 0.096575 -0.29949 -0.29371 0 0 0 0 0 0 0 0 0 0 0 0 0 0 0 0 0 0.023465 0.036787 -0.027903 0.11108 0 0 0 0 0
3.9375 -0.0057074 -0.0064603 0.011315 0.14599 0 0.13339 -0.0053653 -0.0091615 -0.12371 0.067854 -0.18859 -0.3334 0 0 0 0 0 0 0 0 0 0 0 0 0 0 0 0 0 0.0035145 0.01935 -0.025334 0.099074 0 0 0 0 0
3.9414 -0.0079079 -0.0086006 -0.058806 0.016902 0 -0.019614 -0.012323 -0.045154 -0.10929 -0.018013 -0.0010358 -0.36077 0 0 0 0 0 0 0 0 0 0 0 0 0 0 0 0 0 -0.023466 -0.012786 -0.033489 0.0055949 0 0 0 0 0
3.9453 -0.0062495 -0.0081301 -0.08582 -0.13685 0 -0.16057 -0.012176 -0.059632 -0.03109 -0.094489 0.16191 -0.39489 0 0 0 0 0 0 0 0 0 0 0 0 0 0 0 0 0 -0.037699 -0.037416 -0.02473 -0.092389 0 0 0 0 0
3.9492 -0.0049997 -0.0087107 -0.060315 -0.20414 0 -0.18806 -0.0072768 -0.02909 0.079964 -0.10247 0.2219 -0.45493 0 0 0 0 0 0 0 0 0 0 0 0 0 0 0 0 0 -0.029908 -0.038102 0.013967 -0.11565 0 0 0 0 0
3.9531 -0.0067949 -0.011222 -0.010781 -0.13434 0 -0.087015 -0.0023588 0.03432 0.16321 -0.034953 0.17688 -0.54039 0 0 0 0 0 0 0 0 0 0 0 0 0 0 0 0 0 -0.0063941 -0.015019 0.068552 -0.042189 0 0 0 0 0
3.957 -0.010125 -0.013276 0.022848 0.023603 0 0.062885 -0.0001093 0.091037 0.17298 0.058225 0.095023 -0.62722 0 0 0 0 0 0 0 0 0 0 0 0 0 0 0 0 0 0.017375 0.015871 0.10958 0.076476 0 0 0 0 0
3.9609 -0.011165 -0.012096 0.021667 0.15698 0 0.1511 0.00016 0.10486 0.11498 0.10905 0.056633 -0.68746 0 0 0 0 0 0 0 0 0 0 0 0 0 0 0 0 0 0.028254 0.034233 0.11649 0.15434 0 0 0 0 0
3.9648 -0.0079466 -0.007585 -0.00094207 0.17305 0 0.12017 0.00059086 0.071338 0.043181 0.083114 0.091477 -0.71577 0 0 0 0 0 0 0 0 0 0 0 0 0 0 0 0 0 0.02339 0.029127 0.092502 0.13559 0 0 0 0 0
3.9688 -0.0027292 -0.002699 -0.017439 0.066775 0 0.0043898 0.0021666 0.020182 0.016859 0.0042919 0.16021 -0.73656 0 0 0 0 0 0 0 0 0 0 0 0 0 0 0 0 0 0.010188 0.0056952 0.058373 0.035809 0 0 0 0 0
3.9727 -0.00031315 -0.0011053 -0.01489 -0.078362 0 -0.10337 0.0036427 -0.010346 0.051335 -0.066067 0.19127 -0.78228 0 0 0 0 0 0 0 0 0 0 0 0 0 0 0 0 0 -0.00037464 -0.0195 0.032942 -0.071442 0 0 0 0 0
3.9766 -0.0039353 -0.0044366 -0.005682 -0.1557 0 -0.12606 0.002297 -0.0051756 0.10365 -0.078068 0.14039 -0.86253 0 0 0 0 0 0 0 0 0 0 0 0 0 0 0 0 0 -0.0020609 -0.030874 0.018915 -0.11191 0 0 0 0 0
3.9805 -0.012599 -0.011414 -0.0097599 -0.11554 0 -0.058176 -0.0044107 0.016587 0.10725 -0.031048 0.024385 -0.95449 0 0 0 0 0 0 0 0 0 0 0 0 0 0 0 0 0 0.0021252 -0.024987 0.0051471 -0.066834 0 0 0 0 0
3.9844 -0.022187 -0.019232 -0.028205 0.00070686 0 0.037604 -0.017089 0.020125 0.028603 0.028993 -0.095314 -1.0252 0 0 0 0 0 0 0 0 0 0 0 0 0 0 0 0 0 0.0022939 -0.012387 -0.019551 0.015669 0 0 0 0 0
3.9883 -0.029102 -0.025795 -0.038941 0.096228 0 0.084321 -0.033207 -0.013879 -0.10107 0.048432 -0.16203 -1.0647 0 0 0 0 0 0 0 0 0 0 0 0 0 0 0 0 0 -0.010325 -0.008825 -0.055187 0.061594 0 0 0 0 0
3.9922 -0.032946 -0.030951 -0.022698 0.094282 0 0.049175 -0.047395 -0.072318 -0.20664 0.0086971 -0.16451 -1.0971 0 0 0 0 0 0 0 0 0 0 0 0 0 0 0 0 0 -0.03529 -0.022565 -0.091126 0.030187 0 0 0 0 0
3.9961 -0.035859 -0.035849 0.0079643 -0.0051922 0 -0.037733 -0.053973 -0.1208 -0.22678 -0.061608 -0.13779 -1.1585 0 0 0 0 0 0 0 0 0 0 0 0 0 0 0 0 0 -0.061484 -0.04768 -0.11553 -0.056503 0 0 0 0 0
4 -0.039378 -0.040974 0.012878 -0.1293 0 -0.1132 -0.050687 -0.13214 -0.16185 -0.11269 -0.12803 -1.2629 0 0 0 0 0 0 0 0 0 0 0 0 0 0 0 0 0 -0.074584 -0.068581 -0.12384 -0.13539 0 0 0 0 0
4.0039 -0.041953 -0.044509 -0.034362 -0.18988 0 -0.13041 -0.040717 -0.10744 -0.072893 -0.11378 -0.15346 -1.3896 0 0 0 0 0 0 0 0 0 0 0 0 0 0 0 0 0 -0.068154 -0.071916 -0.1197 -0.1543 0 0 0 0 0
4.0078 -0.039621 -0.042676 -0.10782 -0.14849 0 -0.08855 -0.030464 -0.072447 -0.032117 -0.073734 -0.19328 -1.5032 0 0 0 0 0 0 0 0 0 0 0 0 0 0 0 0 0 -0.048826 -0.056001 -0.10959 -0.10989 0 0 0 0 0
4.0117 -0.029418 -0.032398 -0.13991 -0.039909 0 -0.023863 -0.024232 -0.05368 -0.064998 -0.027474 -0.21023 -1.5859 0 0 0 0 0 0 0 0 0 0 0 0 0 0 0 0 0 -0.030317 -0.0304 -0.097292 -0.042425 0 0 0 0 0
4.0156 -0.012718 -0.014619 -0.082218 0.059845 0 0.024052 -0.020438 -0.055609 -0.13038 -0.003563 -0.18367 -1.651 0 0 0 0 0 0 0 0 0 0 0 0 0 0 0 0 0 -0.021184 -0.0071567 -0.08215 0.0027228 0 0 0 0 0
4.0195 0.0044382 0.0045174 0.038711 0.091931 0 0.040202 -0.013474 -0.0585 -0.15456 -0.0029203 -0.12393 -1.7271 0 0 0 0 0 0 0 0 0 0 0 0 0 0 0 0 0 -0.017761 0.0077601 -0.061017 0.010748 0 0 0 0 0
4.0234 0.014602 0.016409 0.13129 0.053381 0 0.035745 -0.00015911 -0.038295 -0.092004 -0.0056267 -0.057571 -1.8305 0 0 0 0 0 0 0 0 0 0 0 0 0 0 0 0 0 -0.0094142 0.015506 -0.031496 0.00083315 0 0 0 0 0
4.0273 0.013624 0.015424 0.11601 -0.010198 0 0.02786 0.015263 0.0090678 0.03564 0.004271 -0.00045766 -1.9534 0 0 0 0 0 0 0 0 0 0 0 0 0 0 0 0 0 0.0087647 0.018738 0.0054964 5.3996e-05 0 0 0 0 0
4.0313 0.003516 0.0031942 0.0014408 -0.046287 0 0.020533 0.02317 0.060722 0.15383 0.021779 0.054533 -2.0758 0 0 0 0 0 0 0 0 0 0 0 0 0 0 0 0 0 0.028753 0.016802 0.044737 0.016105 0 0 0 0 0
4.0352 -0.0086332 -0.011818 -0.11645 -0.035123 0 0.0047212 0.016831 0.084622 0.19193 0.028081 0.12316 -2.1858 0 0 0 0 0 0 0 0 0 0 0 0 0 0 0 0 0 0.036133 0.0075164 0.078022 0.034142 0 0 0 0 0
4.0391 -0.01507 -0.019657 -0.13753 0.0024574 0 -0.02449 -0.0003735 0.067723 0.13793 0.013333 0.20342 -2.2869 0 0 0 0 0 0 0 0 0 0 0 0 0 0 0 0 0 0.024868 -0.0067376 0.097888 0.037067 0 0 0 0 0
4.043 -0.012202 -0.015417 -0.047788 0.029797 0 -0.053602 -0.016031 0.029803 0.047107 -0.0090605 0.26482 -2.3882 0 0 0 0 0 0 0 0 0 0 0 0 0 0 0 0 0 0.0055542 -0.016622 0.1019 0.026059 0 0 0 0 0
4.0469 -0.0025688 -0.0021945 0.069701 0.026922 0 -0.056808 -0.018157 0.0087848 -0.0030569 -0.012617 0.26756 -2.4918 0 0 0 0 0 0 0 0 0 0 0 0 0 0 0 0 0 -0.0024283 -0.011931 0.094084 0.019999 0 0 0 0 0
4.0508 0.0074094 0.011583 0.11404 0.0036456 0 -0.019718 -0.0052176 0.027846 0.023981 0.015953 0.19788 -2.5917 0 0 0 0 0 0 0 0 0 0 0 0 0 0 0 0 0 0.011109 0.008336 0.081658 0.034791 0 0 0 0 0
4.0547 0.012256 0.018266 0.05925 -0.014079 0 0.041289 0.012232 0.072477 0.094197 0.05957 0.087337 -2.6846 0 0 0 0 0 0 0 0 0 0 0 0 0 0 0 0 0 0.035912 0.032058 0.069223 0.063808 0 0 0 0 0
4.0586 0.011361 0.016023 -0.02846 -0.0090529 0 0.085177 0.020259 0.099662 0.13235 0.081001 -0.0048591 -2.7769 0 0 0 0 0 0 0 0 0 0 0 0 0 0 0 0 0 0.048627 0.041852 0.055615 0.079675 0 0 0 0 0
4.0625 0.0091374 0.0095263 -0.061774 0.013365 0 0.077086 0.013509 0.074352 0.087043 0.053964 -0.036034 -2.8799 0 0 0 0 0 0 0 0 0 0 0 0 0 0 0 0 0 0.03358 0.02931 0.036475 0.057356 0 0 0 0 0
4.0664 0.0114 0.0063401 -0.017138 0.03267 0 0.019315 0.00024233 0.0027549 -0.022931 -0.011386 -0.014744 -2.9961 0 0 0 0 0 0 0 0 0 0 0 0 0 0 0 0 0 -0.0013884 0.0033159 0.010134 -0.0014555 0 0 0 0 0
4.0703 0.020748 0.011805 0.050734 0.033085 0 -0.045411 -0.0041092 -0.068224 -0.12138 -0.071839 0.0051097 -3.1133 0 0 0 0 0 0 0 0 0 0 0 0 0 0 0 0 0 -0.029135 -0.015566 -0.019066 -0.06454 0 0 0 0 0
4.0742 0.034442 0.025663 0.073529 0.017799 0 -0.064407 0.010111 -0.08795 -0.13772 -0.082588 -0.031002 -3.2137 0 0 0 0 0 0 0 0 0 0 0 0 0 0 0 0 0 -0.025127 -0.010748 -0.043483 -0.090638 0 0 0 0 0
4.0781 0.046214 0.04218 0.04112 0.005727 0 -0.016312 0.037848 -0.045102 -0.067241 -0.032027 -0.12991 -3.2896 0 0 0 0 0 0 0 0 0 0 0 0 0 0 0 0 0 0.011241 0.017364 -0.058193 -0.059997 0 0 0 0 0
4.082 0.05047 0.053428 0.0055632 0.01413 0 0.07023 0.061955 0.021159 0.023688 0.048173 -0.23906 -3.3509 0 0 0 0 0 0 0 0 0 0 0 0 0 0 0 0 0 0.05444 0.051469 -0.06409 0.0097128 0 0 0 0 0
4.0859 0.045703 0.053779 0.01752 0.04193 0 0.13636 0.065822 0.053386 0.054033 0.10589 -0.2827 -3.4158 0 0 0 0 0 0 0 0 0 0 0 0 0 0 0 0 0 0.072346 0.070184 -0.064828 0.074574 0 0 0 0 0
4.0898 0.034878 0.043079 0.066914 0.068013 0 0.13613 0.046387 0.024771 -0.0011998 0.10631 -0.21847 -3.494 0 0 0 0 0 0 0 0 0 0 0 0 0 0 0 0 0 0.051834 0.063178 -0.060846 0.09472 0 0 0 0 0
4.0938 0.022977 0.026649 0.092683 0.067079 0 0.069542 0.017121 -0.037441 -0.087059 0.055667 -0.070172 -3.5787 0 0 0 0 0 0 0 0 0 0 0 0 0 0 0 0 0 0.0095074 0.037228 -0.04702 0.06173 0 0 0 0 0
4.0977 0.013825 0.012022 0.050657 0.031467 0 -0.018897 -0.0019098 -0.074595 -0.1139 -0.006177 0.088361 -3.6537 0 0 0 0 0 0 0 0 0 0 0 0 0 0 0 0 0 -0.02127 0.0097061 -0.017149 0.0034209 0 0 0 0 0
4.1016 0.0084065 0.0044729 -0.034041 -0.018717 0 -0.07326 0.00043706 -0.045998 -0.034831 -0.036717 0.18477 -3.7087 0 0 0 0 0 0 0 0 0 0 0 0 0 0 0 0 0 -0.016649 -0.0043957 0.028383 -0.037008 0 0 0 0 0
4.1055 0.0054295 0.0043356 -0.087157 -0.047478 0 -0.064843 0.017657 0.037021 0.11034 -0.020848 0.19534 -3.7474 0 0 0 0 0 0 0 0 0 0 0 0 0 0 0 0 0 0.019144 -0.0018621 0.078894 -0.031891 0 0 0 0 0
4.1094 0.0032289 0.0078537 -0.058478 -0.03025 0 -0.0087654 0.031205 0.12037 0.22323 0.021947 0.15367 -3.7834 0 0 0 0 0 0 0 0 0 0 0 0 0 0 0 0 0 0.057666 0.0090844 0.1177 0.012602 0 0 0 0 0
4.1133 0.0014521 0.010679 0.026953 0.023961 0 0.050694 0.026412 0.15044 0.22511 0.056221 0.1178 -3.8281 0 0 0 0 0 0 0 0 0 0 0 0 0 0 0 0 0 0.069168 0.017244 0.13167 0.063571 0 0 0 0 0
4.1172 0.0013808 0.011119 0.091752 0.075226 0 0.072772 0.0055959 0.11455 0.12059 0.05849 0.12372 -3.8842 0 0 0 0 0 0 0 0 0 0 0 0 0 0 0 0 0 0.046011 0.017673 0.11908 0.087302 0 0 0 0 0
4.1211 0.0047953 0.010682 0.079989 0.081717 0 0.047229 -0.013169 0.046675 -0.0062743 0.032702 0.16064 -3.9463 0 0 0 0 0 0 0 0 0 0 0 0 0 0 0 0 0 0.0078731 0.014503 0.090101 0.073445 0 0 0 0 0
4.125 0.012228 0.011925 0.008766 0.034223 0 -0.0015512 -0.011328 -0.0029411 -0.060466 0.0031541 0.18427 -4.0081 0 0 0 0 0 0 0 0 0 0 0 0 0 0 0 0 0 -0.014993 0.015614 0.059962 0.039365 0 0 0 0 0
4.1289 0.021857 0.015805 -0.051066 -0.032516 0 -0.034058 0.01354 -0.0069226 -0.012542 -0.0070794 0.15473 -4.0652 0 0 0 0 0 0 0 0 0 0 0 0 0 0 0 0 0 -0.0063769 0.024101 0.039689 0.013152 0 0 0 0 0
4.1328 0.029961 0.020818 -0.04321 -0.064152 0 -0.024337 0.044358 0.022403 0.079983 0.0060016 0.068882 -4.1149 0 0 0 0 0 0 0 0 0 0 0 0 0 0 0 0 0 0.023605 0.034161 0.030296 0.010589 0 0 0 0 0
4.1367 0.032833 0.024279 0.023545 -0.030059 0 0.021682 0.057859 0.048511 0.12344 0.026513 -0.036822 -4.1543 0 0 0 0 0 0 0 0 0 0 0 0 0 0 0 0 0 0.048081 0.035414 0.023755 0.024622 0 0 0 0 0
4.1406 0.028995 0.024264 0.087546 0.04907 0 0.070472 0.043425 0.042394 0.067932 0.03356 -0.11339 -4.1822 0 0 0 0 0 0 0 0 0 0 0 0 0 0 0 0 0 0.045992 0.022356 0.0097423 0.033965 0 0 0 0 0
4.1445 0.020117 0.02051 0.092583 0.1138 0 0.084902 0.011315 0.0040743 -0.050728 0.018437 -0.13428 -4.2019 0 0 0 0 0 0 0 0 0 0 0 0 0 0 0 0 0 0.018418 0.00059707 -0.016262 0.021664 0 0 0 0 0
4.1484 0.0099216 0.013957 0.03582 0.11103 0 0.051231 -0.016473 -0.041175 -0.14211 -0.0094456 -0.11156 -4.2217 0 0 0 0 0 0 0 0 0 0 0 0 0 0 0 0 0 -0.014345 -0.016311 -0.048847 -0.011818 0 0 0 0 0
4.1523 0.0018095 0.0058869 -0.035178 0.036287 0 -0.010428 -0.024215 -0.065701 -0.13845 -0.031133 -0.082286 -4.2493 0 0 0 0 0 0 0 0 0 0 0 0 0 0 0 0 0 -0.03093 -0.017572 -0.075548 -0.049672 0 0 0 0 0
4.1563 -0.0029519 -0.002344 -0.067213 -0.061105 0 -0.060323 -0.013661 -0.061176 -0.052263 -0.032925 -0.077245 -4.2862 0 0 0 0 0 0 0 0 0 0 0 0 0 0 0 0 0 -0.025696 -0.0043848 -0.085176 -0.070766 0 0 0 0 0
4.1602 -0.0051543 -0.009001 -0.044606 -0.1149 0 -0.067781 0.00033692 -0.041986 0.035204 -0.015563 -0.09767 -4.3266 0 0 0 0 0 0 0 0 0 0 0 0 0 0 0 0 0 -0.010238 0.010671 -0.07575 -0.062931 0 0 0 0 0
4.1641 -0.0059635 -0.011875 0.0043861 -0.091634 0 -0.032752 0.0042926 -0.029352 0.044715 0.008058 -0.11763 -4.363 0 0 0 0 0 0 0 0 0 0 0 0 0 0 0 0 0 -0.00026298 0.014098 -0.055812 -0.029676 0 0 0 0 0
4.168 -0.0053123 -0.0090279 0.037058 -0.014164 0 0.016152 -0.0028315 -0.031091 -0.031653 0.023235 -0.10838 -4.3935 0 0 0 0 0 0 0 0 0 0 0 0 0 0 0 0 0 -0.0011226 0.0029557 -0.037447 0.011862 0 0 0 0 0
4.1719 -0.0019255 -0.00014164 0.032307 0.058577 0 0.044952 -0.010837 -0.034912 -0.12263 0.023365 -0.0631 -4.4229 0 0 0 0 0 0 0 0 0 0 0 0 0 0 0 0 0 -0.0049386 -0.012584 -0.026164 0.039945 0 0 0 0 0
4.1758 0.00503 0.012486 0.0039575 0.0781 0 0.039857 -0.0088642 -0.02097 -0.13845 0.01287 -0.0014448 -4.457 0 0 0 0 0 0 0 0 0 0 0 0 0 0 0 0 0 -0.00034078 -0.017794 -0.016082 0.040511 0 0 0 0 0
4.1797 0.014259 0.024241 -0.01553 0.042055 0 0.014932 0.0051185 0.017609 -0.048257 0.0025008 0.048511 -4.4962 0 0 0 0 0 0 0 0 0 0 0 0 0 0 0 0 0 0.015612 -0.0056216 0.0047456 0.016876 0 0 0 0 0
4.1836 0.022324 0.030065 -0.0045014 -0.0079394 0 -0.0028215 0.023605 0.064987 0.092035 0.0013031 0.07373 -4.5346 0 0 0 0 0 0 0 0 0 0 0 0 0 0 0 0 0 0.034463 0.017681 0.042421 -0.010147 0 0 0 0 0
4.1875 0.025565 0.027139 0.029555 -0.022789 0 0.0028838 0.03645 0.093291 0.18484 0.010759 0.084377 -4.5649 0 0 0 0 0 0 0 0 0 0 0 0 0 0 0 0 0 0.044042 0.037629 0.088578 -0.015024 0 0 0 0 0
4.1914 0.022492 0.016838 0.056656 0.013094 0 0.025147 0.038241 0.085255 0.17014 0.024446 0.10056 -4.5851 0 0 0 0 0 0 0 0 0 0 0 0 0 0 0 0 0 0.038797 0.042378 0.12319 0.013166 0 0 0 0 0
4.1953 0.014767 0.0044102 0.050072 0.068617 0 0.041744 0.030473 0.049229 0.072265 0.033014 0.13079 -4.5989 0 0 0 0 0 0 0 0 0 0 0 0 0 0 0 0 0 0.023544 0.03052 0.1279 0.059453 0 0 0 0 0
4.1992 0.006024 -0.0039332 0.01005 0.090845 0 0.03512 0.018577 0.013069 -0.02327 0.031021 0.16186 -4.6122 0 0 0 0 0 0 0 0 0 0 0 0 0 0 0 0 0 0.0084984 0.010651 0.099894 0.091417 0 0 0 0 0
4.2031 -0.00046432 -0.00492 -0.03488 0.048621 0 0.0071468 0.0076699 0.0017646 -0.040876 0.020839 0.16884 -4.6282 0 0 0 0 0 0 0 0 0 0 0 0 0 0 0 0 0 0.0010874 -0.0054364 0.054878 0.083616 0 0 0 0 0
4.207 -0.0034847 -0.00034552 -0.051477 -0.039074 0 -0.022916 0.00025004 0.017752 0.026005 0.0105 0.13595 -4.6466 0 0 0 0 0 0 0 0 0 0 0 0 0 0 0 0 0 0.0015491 -0.010104 0.016286 0.03886 0 0 0 0 0
4.2109 -0.0038493 0.0044277 -0.030547 -0.11327 0 -0.034332 -0.0037582 0.040257 0.11416 0.0067908 0.070283 -4.6658 0 0 0 0 0 0 0 0 0 0 0 0 0 0 0 0 0 0.004746 -0.0032396 -0.0011644 -0.01281 0 0 0 0 0
4.2148 -0.0030201 0.0047149 0.0052843 -0.11794 0 -0.020977 -0.0057712 0.043411 0.14464 0.0090808 -0.0026321 -4.6844 0 0 0 0 0 0 0 0 0 0 0 0 0 0 0 0 0 0.005303 0.0090417 -0.00056016 -0.038278 0 0 0 0 0
4.2188 -0.0017512 0.00022 0.023145 -0.043972 0 0.0049992 -0.0070342 0.017377 0.085206 0.0095273 -0.056814 -4.7013 0 0 0 0 0 0 0 0 0 0 0 0 0 0 0 0 0 0.0016204 0.018418 0.0022936 -0.028433 0 0 0 0 0
4.2227 0.00016551 -0.0048396 0.011226 0.060445 0 0.02376 -0.007389 -0.024531 -0.02753 0.00030568 -0.082624 -4.7149 0 0 0 0 0 0 0 0 0 0 0 0 0 0 0 0 0 -0.0035836 0.018822 -0.0068656 -0.0042516 0 0 0 0 0
4.2266 0.0030988 -0.0053093 -0.010721 0.12323 0 0.023343 -0.0052121 -0.057079 -0.11959 -0.017999 -0.089928 -4.7254 0 0 0 0 0 0 0 0 0 0 0 0 0 0 0 0 0 -0.0057468 0.0096215 -0.029658 0.0036226 0 0 0 0 0
4.2305 0.0066902 0.00065222 -0.012938 0.10178 0 0.0078443 0.00079486 -0.062428 -0.13663 -0.03463 -0.09682 -4.7373 0 0 0 0 0 0 0 0 0 0 0 0 0 0 0 0 0 -0.0020614 -0.0038749 -0.055868 -0.016773 0 0 0 0 0
4.2344 0.0097958 0.01015 0.012036 0.015234 0 -0.0074197 0.0090181 -0.042495 -0.082321 -0.036145 -0.11377 -4.7568 0 0 0 0 0 0 0 0 0 0 0 0 0 0 0 0 0 0.005931 -0.01332 -0.073787 -0.048149 0 0 0 0 0
4.2383 0.011286 0.017863 0.040124 -0.070449 0 -0.0090181 0.014357 -0.016223 -0.011316 -0.017521 -0.13527 -4.7862 0 0 0 0 0 0 0 0 0 0 0 0 0 0 0 0 0 0.012559 -0.012498 -0.079459 -0.060243 0 0 0 0 0
4.2422 0.010901 0.019819 0.040689 -0.093533 0 0.004069 0.011544 -0.0050115 0.015332 0.012507 -0.14439 -4.818 0 0 0 0 0 0 0 0 0 0 0 0 0 0 0 0 0 0.011653 -0.0015714 -0.076395 -0.037484 0 0 0 0 0
4.2461 0.009353 0.015566 0.010502 -0.043397 0 0.020504 0.00043586 -0.016941 -0.02194 0.036746 -0.12597 -4.8378 0 0 0 0 0 0 0 0 0 0 0 0 0 0 0 0 0 0.0017487 0.012784 -0.06763 0.0070128 0 0 0 0 0
4.25 0.0076316 0.0075899 -0.020213 0.033905 0 0.026309 -0.011748 -0.040391 -0.085549 0.041408 -0.078257 -4.836 0 0 0 0 0 0 0 0 0 0 0 0 0 0 0 0 0 -0.011169 0.021733 -0.049959 0.042658 0 0 0 0 0
4.2539 0.00624 -0.00064993 -0.018704 0.074901 0 0.015803 -0.014691 -0.051542 -0.10952 0.02514 -0.014294 -4.8178 0 0 0 0 0 0 0 0 0 0 0 0 0 0 0 0 0 -0.016704 0.019983 -0.017634 0.04659 0 0 0 0 0
4.2578 0.0050819 -0.0062167 0.013539 0.049879 0 -0.0047659 -0.0033843 -0.031535 -0.05213 -0.0012856 0.0473 -4.8025 0 0 0 0 0 0 0 0 0 0 0 0 0 0 0 0 0 -0.007808 0.0087393 0.027886 0.020705 0 0 0 0 0
4.2617 0.0039819 -0.007231 0.038799 -0.015518 0 -0.022557 0.016395 0.01801 0.06728 -0.02307 0.094427 -4.8084 0 0 0 0 0 0 0 0 0 0 0 0 0 0 0 0 0 0.012532 -0.005724 0.073131 -0.012255 0 0 0 0 0
4.2656 0.003131 -0.0032884 0.022044 -0.064085 0 -0.026944 0.031109 0.073074 0.17791 -0.030178 0.12639 -4.8373 0 0 0 0 0 0 0 0 0 0 0 0 0 0 0 0 0 0.031926 -0.016069 0.099837 -0.027496 0 0 0 0 0
4.2695 0.0028555 0.0038218 -0.027956 -0.054631 0 -0.015021 0.029463 0.10249 0.20927 -0.020941 0.14802 -4.8718 0 0 0 0 0 0 0 0 0 0 0 0 0 0 0 0 0 0.03726 -0.017446 0.099007 -0.015132 0 0 0 0 0
4.2734 0.0029183 0.01004 -0.061013 0.005934 0 0.008289 0.011419 0.090553 0.14629 -0.00032204 0.1597 -4.8898 0 0 0 0 0 0 0 0 0 0 0 0 0 0 0 0 0 0.025001 -0.009094 0.078535 0.016326 0 0 0 0 0
4.2773 0.0022095 0.010786 -0.034914 0.070065 0 0.032813 -0.011378 0.049265 0.042352 0.023391 0.15408 -4.8827 0 0 0 0 0 0 0 0 0 0 0 0 0 0 0 0 0 0.0044403 0.0055271 0.056169 0.048567 0 0 0 0 0
4.2813 -0.00058394 0.0040527 0.035602 0.087739 0 0.045839 -0.024341 0.0089213 -0.022989 0.040747 0.1241 -4.8628 0 0 0 0 0 0 0 0 0 0 0 0 0 0 0 0 0 -0.0094522 0.019446 0.043669 0.06478 0 0 0 0 0
4.2852 -0.0057366 -0.0075296 0.083544 0.043759 0 0.035985 -0.020816 -0.0065278 -0.0089988 0.043019 0.074429 -4.8515 0 0 0 0 0 0 0 0 0 0 0 0 0 0 0 0 0 -0.0080936 0.024309 0.03709 0.056409 0 0 0 0 0
4.2891 -0.011785 -0.017838 0.051051 -0.033188 0 0.00014116 -0.006535 0.0013917 0.052981 0.025842 0.023253 -4.8612 0 0 0 0 0 0 0 0 0 0 0 0 0 0 0 0 0 0.0037627 0.014589 0.022612 0.024864 0 0 0 0 0
4.293 -0.016142 -0.021205 -0.048757 -0.093082 0 -0.049359 0.0055139 0.0092803 0.087459 -0.0062614 -0.010937 -4.8873 0 0 0 0 0 0 0 0 0 0 0 0 0 0 0 0 0 0.012241 -0.0076746 -0.007825 -0.01915 0 0 0 0 0
4.2969 -0.016644 -0.016197 -0.13312 -0.099322 0 -0.08545 0.005328 -0.0046273 0.041143 -0.038895 -0.02679 -4.9149 0 0 0 0 0 0 0 0 0 0 0 0 0 0 0 0 0 0.0064015 -0.031511 -0.046575 -0.058187 0 0 0 0 0
4.3008 -0.012844 -0.0062564 -0.12076 -0.050992 0 -0.080489 -0.0067534 -0.038659 -0.069318 -0.054072 -0.043845 -4.9335 0 0 0 0 0 0 0 0 0 0 0 0 0 0 0 0 0 -0.011994 -0.042039 -0.07593 -0.074439 0 0 0 0 0
4.3047 -0.0060969 0.0031175 -0.010069 0.019809 0 -0.027739 -0.020839 -0.068402 -0.17002 -0.041835 -0.08498 -4.944 0 0 0 0 0 0 0 0 0 0 0 0 0 0 0 0 0 -0.029476 -0.030168 -0.083809 -0.059603 0 0 0 0 0
4.3086 0.0014087 0.0081291 0.1115 0.070332 0 0.046808 -0.025326 -0.069821 -0.19205 -0.0092371 -0.1508 -4.9529 0 0 0 0 0 0 0 0 0 0 0 0 0 0 0 0 0 -0.032106 -0.00034476 -0.074118 -0.022545 0 0 0 0 0
4.3125 0.0077343 0.0084779 0.14146 0.073303 0 0.096433 -0.015661 -0.043045 -0.12885 0.021635 -0.21043 -4.9619 0 0 0 0 0 0 0 0 0 0 0 0 0 0 0 0 0 -0.017626 0.030423 -0.061927 0.012929 0 0 0 0 0
4.3164 0.011637 0.0063429 0.055031 0.031414 0 0.085657 0.0024144 -0.0136 -0.039221 0.027755 -0.22143 -4.9657 0 0 0 0 0 0 0 0 0 0 0 0 0 0 0 0 0 0.0020146 0.043125 -0.058619 0.022251 0 0 0 0 0
4.3203 0.012455 0.0040824 -0.070077 -0.026662 0 0.019096 0.01732 -0.0088629 0.0054819 0.0026021 -0.16533 -4.96 0 0 0 0 0 0 0 0 0 0 0 0 0 0 0 0 0 0.010469 0.030008 -0.061549 -0.0018422 0 0 0 0 0
4.3242 0.01004 0.0027146 -0.12282 -0.064937 0 -0.057666 0.020257 -0.031295 -0.017499 -0.036429 -0.067721 -4.9505 0 0 0 0 0 0 0 0 0 0 0 0 0 0 0 0 0 0.001209 0.00063235 -0.0576 -0.041174 0 0 0 0 0
4.3281 0.0050378 0.0019562 -0.059821 -0.061991 0 -0.089685 0.011407 -0.054056 -0.065954 -0.058371 0.017583 -4.9517 0 0 0 0 0 0 0 0 0 0 0 0 0 0 0 0 0 -0.016153 -0.024411 -0.036282 -0.062698 0 0 0 0 0
4.332 -0.00086109 0.0011235 0.055763 -0.023126 0 -0.05414 -0.00097419 -0.044427 -0.073492 -0.041391 0.050483 -4.9746 0 0 0 0 0 0 0 0 0 0 0 0 0 0 0 0 0 -0.023618 -0.027999 0.00042306 -0.0426 0 0 0 0 0
4.3359 -0.0053037 -0.00011575 0.11433 0.024442 0 0.021214 -0.007578 0.0053134 -0.0099812 0.0085662 0.037558 -5.0154 0 0 0 0 0 0 0 0 0 0 0 0 0 0 0 0 0 -0.010649 -0.0085878 0.039829 0.0135 0 0 0 0 0
4.3398 -0.0063555 -0.0015091 0.062684 0.050163 0 0.078614 -0.0052057 0.06766 0.091305 0.058988 0.02628 -5.0559 0 0 0 0 0 0 0 0 0 0 0 0 0 0 0 0 0 0.015654 0.019128 0.068717 0.071406 0 0 0 0 0
4.3438 -0.0035997 -0.0023154 -0.047428 0.040326 0 0.074814 0.0019113 0.10072 0.162 0.07371 0.062878 -5.077 0 0 0 0 0 0 0 0 0 0 0 0 0 0 0 0 0 0.035786 0.035458 0.081936 0.092478 0 0 0 0 0
4.3477 0.0015936 -0.0015819 -0.11035 0.0063767 0 0.014721 0.0073169 0.083135 0.15634 0.041559 0.14859 -5.0734 0 0 0 0 0 0 0 0 0 0 0 0 0 0 0 0 0 0.034846 0.030285 0.082911 0.063968 0 0 0 0 0
4.3516 0.0068886 0.0013529 -0.067295 -0.024151 0 -0.052472 0.0087457 0.033076 0.088284 -0.012337 0.23248 -5.0557 0 0 0 0 0 0 0 0 0 0 0 0 0 0 0 0 0 0.016441 0.0099384 0.078008 0.010963 0 0 0 0 0
4.3555 0.010344 0.0062655 0.039815 -0.02756 0 -0.071774 0.0094334 -0.0057864 0.017463 -0.044112 0.2493 -5.0407 0 0 0 0 0 0 0 0 0 0 0 0 0 0 0 0 0 0.00025862 -0.0085746 0.071214 -0.022067 0 0 0 0 0
4.3594 0.011411 0.011842 0.11171 -0.00069911 0 -0.025459 0.013233 -0.00062468 -0.0024701 -0.025973 0.17267 -5.0379 0 0 0 0 0 0 0 0 0 0 0 0 0 0 0 0 0 0.0043041 -0.011121 0.06291 -0.0073987 0 0 0 0 0
4.3633 0.010992 0.016225 0.087918 0.03723 0 0.052794 0.018939 0.042103 0.031581 0.029443 0.039736 -5.0464 0 0 0 0 0 0 0 0 0 0 0 0 0 0 0 0 0 0.027345 0.002959 0.051574 0.041546 0 0 0 0 0
4.3672 0.010597 0.018016 0.0016538 0.058816 0 0.10362 0.020332 0.08066 0.071994 0.076888 -0.07414 -5.0603 0 0 0 0 0 0 0 0 0 0 0 0 0 0 0 0 0 0.048209 0.021278 0.035575 0.079555 0 0 0 0 0
4.3711 0.011195 0.016938 -0.058065 0.048289 0 0.087746 0.012645 0.072497 0.063784 0.074441 -0.11129 -5.0762 0 0 0 0 0 0 0 0 0 0 0 0 0 0 0 0 0 0.043967 0.028934 0.014273 0.067125 0 0 0 0 0
4.375 0.012483 0.013683 -0.036286 0.01282 0 0.016498 -0.00096381 0.011228 -0.0060936 0.018883 -0.073752 -5.0933 0 0 0 0 0 0 0 0 0 0 0 0 0 0 0 0 0 0.011411 0.020285 -0.010798 0.0053128 0 0 0 0 0
4.3789 0.013082 0.009284 0.036257 -0.022926 0 -0.056604 -0.010249 -0.06528 -0.095721 -0.049861 -0.01802 -5.1094 0 0 0 0 0 0 0 0 0 0 0 0 0 0 0 0 0 -0.027987 0.0025283 -0.035033 -0.06271 0 0 0 0 0
4.3828 0.011587 0.0047232 0.079092 -0.035066 0 -0.077071 -0.0065458 -0.10405 -0.14267 -0.080543 -0.0074304 -5.1189 0 0 0 0 0 0 0 0 0 0 0 0 0 0 0 0 0 -0.045272 -0.011204 -0.052097 -0.086467 0 0 0 0 0
4.3867 0.0077691 0.00098853 0.046043 -0.018164 0 -0.031671 0.0083814 -0.080195 -0.11657 -0.052787 -0.061082 -5.1175 0 0 0 0 0 0 0 0 0 0 0 0 0 0 0 0 0 -0.028884 -0.012826 -0.057985 -0.050533 0 0 0 0 0
4.3906 0.0029533 -0.00096487 -0.028885 0.011094 0 0.04146 0.022126 -0.017906 -0.04456 0.0062482 -0.14014 -5.1095 0 0 0 0 0 0 0 0 0 0 0 0 0 0 0 0 0 0.0049786 -0.0050585 -0.054619 0.012165 0 0 0 0 0
4.3945 -0.0008841 -0.00081647 -0.068862 0.02725 0 0.083165 0.021346 0.029606 0.012454 0.045415 -0.18126 -5.1065 0 0 0 0 0 0 0 0 0 0 0 0 0 0 0 0 0 0.026152 0.0023562 -0.04871 0.048139 0 0 0 0 0
4.3984 -0.0026919 0.00038549 -0.034496 0.016226 0 0.060223 0.0033097 0.02492 0.012383 0.033201 -0.14849 -5.1168 0 0 0 0 0 0 0 0 0 0 0 0 0 0 0 0 0 0.016545 0.001884 -0.045635 0.028519 0 0 0 0 0
4.4023 -0.0032282 0.00042885 0.035802 -0.013674 0 -0.0087742 -0.020984 -0.022312 -0.032489 -0.016307 -0.060938 -5.136 0 0 0 0 0 0 0 0 0 0 0 0 0 0 0 0 0 -0.014543 -0.0055171 -0.043774 -0.027375 0 0 0 0 0
4.4063 -0.0042917 -0.0024752 0.065799 -0.038891 0 -0.069544 -0.03511 -0.064984 -0.068276 -0.057264 0.025069 -5.1483 0 0 0 0 0 0 0 0 0 0 0 0 0 0 0 0 0 -0.039132 -0.012269 -0.035441 -0.069917 0 0 0 0 0
4.4102 -0.0067844 -0.0077705 0.019885 -0.039997 0 -0.076659 -0.029925 -0.060621 -0.049201 -0.052779 0.062604 -5.1404 0 0 0 0 0 0 0 0 0 0 0 0 0 0 0 0 0 -0.035142 -0.011834 -0.014566 -0.06206 0 0 0 0 0
4.4141 -0.0093245 -0.012134 -0.059933 -0.017175 0 -0.029375 -0.010023 -0.0085359 0.020256 -0.0062273 0.049659 -5.1145 0 0 0 0 0 0 0 0 0 0 0 0 0 0 0 0 0 -0.0049262 -0.004768 0.015872 -0.0096187 0 0 0 0 0
4.418 -0.0088824 -0.011401 -0.095173 0.011124 0 0.030737 0.010932 0.050872 0.088758 0.043782 0.024913 -5.0883 0 0 0 0 0 0 0 0 0 0 0 0 0 0 0 0 0 0.028024 0.0023472 0.044204 0.046234 0 0 0 0 0
4.4219 -0.0031922 -0.0036421 -0.047968 0.024724 0 0.056912 0.021307 0.073228 0.10403 0.058813 0.029819 -5.0798 0 0 0 0 0 0 0 0 0 0 0 0 0 0 0 0 0 0.040218 0.0038309 0.058641 0.065728 0 0 0 0 0
4.4258 0.0070032 0.0090035 0.042511 0.018742 0 0.036172 0.019518 0.049276 0.059659 0.0338 0.071288 -5.0919 0 0 0 0 0 0 0 0 0 0 0 0 0 0 0 0 0 0.027792 0.00094949 0.056511 0.043308 0 0 0 0 0
4.4297 0.017864 0.021287 0.098548 0.0063284 0 -0.003115 0.013097 0.010553 0.00032523 -0.0011516 0.11703 -5.111 0 0 0 0 0 0 0 0 0 0 0 0 0 0 0 0 0 0.0077795 0.0011368 0.045852 0.008819 0 0 0 0 0
4.4336 0.024746 0.027942 0.077313 0.0054306 0 -0.019725 0.010882 -0.0021629 -0.019206 -0.010269 0.12599 -5.1215 0 0 0 0 0 0 0 0 0 0 0 0 0 0 0 0 0 0.0012309 0.010711 0.038175 -0.0015983 0 0 0 0 0
4.4375 0.025095 0.026662 0.0076234 0.021963 0 0.0028486 0.015594 0.022888 0.016381 0.014977 0.085679 -5.1202 0 0 0 0 0 0 0 0 0 0 0 0 0 0 0 0 0 0.014185 0.027556 0.039063 0.022248 0 0 0 0 0
4.4414 0.019699 0.018975 -0.04238 0.044277 0 0.043056 0.022573 0.058953 0.06992 0.049108 0.023501 -5.1179 0 0 0 0 0 0 0 0 0 0 0 0 0 0 0 0 0 0.033233 0.040731 0.044541 0.057064 0 0 0 0 0
4.4453 0.011561 0.0087812 -0.031413 0.053064 0 0.062282 0.024585 0.067415 0.086585 0.056777 -0.017045 -5.1271 0 0 0 0 0 0 0 0 0 0 0 0 0 0 0 0 0 0.038538 0.038279 0.045316 0.067947 0 0 0 0 0
4.4492 0.0036127 -0.0001282 0.019394 0.037305 0 0.039582 0.017878 0.034236 0.044173 0.024923 -0.013495 -5.1477 0 0 0 0 0 0 0 0 0 0 0 0 0 0 0 0 0 0.0218 0.017285 0.034366 0.039126 0 0 0 0 0
4.4531 -0.0028137 -0.0058509 0.052119 0.0027153 0 -0.010823 0.0045862 -0.017779 -0.027061 -0.025734 0.017548 -5.1667 0 0 0 0 0 0 0 0 0 0 0 0 0 0 0 0 0 -0.0067717 -0.0122 0.011746 -0.012951 0 0 0 0 0
4.457 -0.0078217 -0.0086273 0.029819 -0.033059 0 -0.052885 -0.0096334 -0.050799 -0.072337 -0.058822 0.036113 -5.1693 0 0 0 0 0 0 0 0 0 0 0 0 0 0 0 0 0 -0.02783 -0.03329 -0.015951 -0.053935 0 0 0 0 0
4.4609 -0.011778 -0.0098445 -0.029706 -0.052939 0 -0.059016 -0.019912 -0.045976 -0.0617 -0.052808 0.013479 -5.152 0 0 0 0 0 0 0 0 0 0 0 0 0 0 0 0 0 -0.029452 -0.034254 -0.039781 -0.059657 0 0 0 0 0
4.4648 -0.014475 -0.010716 -0.073164 -0.050343 0 -0.030659 -0.024705 -0.018223 -0.015717 -0.017324 -0.044231 -5.1236 0 0 0 0 0 0 0 0 0 0 0 0 0 0 0 0 0 -0.016197 -0.017208 -0.053112 -0.034097 0 0 0 0 0
4.4688 -0.015324 -0.011514 -0.06221 -0.030708 0 0.0063171 -0.025097 1.8796e-06 0.014948 0.017052 -0.10233 -5.0973 0 0 0 0 0 0 0 0 0 0 0 0 0 0 0 0 0 -0.0034551 0.0034403 -0.054551 -0.0035592 0 0 0 0 0
4.4727 -0.014142 -0.011726 -0.0072899 -0.0062831 0 0.024344 -0.022485 -0.01101 -0.0035811 0.024638 -0.12635 -5.0803 0 0 0 0 0 0 0 0 0 0 0 0 0 0 0 0 0 -0.0030793 0.011755 -0.048162 0.0061831 0 0 0 0 0
4.4766 -0.011615 -0.010857 0.043727 0.01071 0 0.014594 -0.017372 -0.041778 -0.057856 0.0035586 -0.10814 -5.0716 0 0 0 0 0 0 0 0 0 0 0 0 0 0 0 0 0 -0.013474 0.0019691 -0.040745 -0.010101 0 0 0 0 0
4.4805 -0.0089954 -0.0091417 0.048734 0.013111 0 -0.010054 -0.010351 -0.064187 -0.099778 -0.026413 -0.068453 -5.0666 0 0 0 0 0 0 0 0 0 0 0 0 0 0 0 0 0 -0.022504 -0.017874 -0.037251 -0.035655 0 0 0 0 0
4.4844 -0.0073472 -0.0075132 0.0069469 0.0013928 0 -0.02856 -0.0037414 -0.057384 -0.089966 -0.042305 -0.036672 -5.0624 0 0 0 0 0 0 0 0 0 0 0 0 0 0 0 0 0 -0.019752 -0.032817 -0.037235 -0.048007 0 0 0 0 0
4.4883 -0.0069757 -0.0068087 -0.042696 -0.016452 0 -0.028577 -0.0013485 -0.025337 -0.032527 -0.035621 -0.026807 -5.0587 0 0 0 0 0 0 0 0 0 0 0 0 0 0 0 0 0 -0.0064884 -0.032572 -0.035456 -0.037755 0 0 0 0 0
4.4922 -0.0073954 -0.0069573 -0.056478 -0.028657 0 -0.013704 -0.0055942 0.0080778 0.029114 -0.015636 -0.029625 -5.056 0 0 0 0 0 0 0 0 0 0 0 0 0 0 0 0 0 0.0056979 -0.018536 -0.026731 -0.01421 0 0 0 0 0
4.4961 -0.0077043 -0.0069804 -0.023155 -0.026647 0 0.0022046 -0.014319 0.02018 0.050434 0.0015094 -0.025129 -5.054 0 0 0 0 0 0 0 0 0 0 0 0 0 0 0 0 0 0.0060223 -0.0012492 -0.011049 0.0051504 0 0 0 0 0
4.5 -0.007034 -0.0058933 0.027587 -0.011372 0 0.0071875 -0.020705 0.0077993 0.02368 0.0065529 -0.0022431 -5.0523 0 0 0 0 0 0 0 0 0 0 0 0 0 0 0 0 0 -0.0050848 0.0087483 0.0060311 0.01045 0 0 0 0 0
4.5039 -0.0048673 -0.0036534 0.05157 0.006424 0 5.9061e-05 -0.017531 -0.011868 -0.017249 0.0023581 0.031789 -5.0508 0 0 0 0 0 0 0 0 0 0 0 0 0 0 0 0 0 -0.015912 0.0086834 0.018408 0.0062035 0 0 0 0 0
4.5078 -0.0012154 -0.0011799 0.028542 0.013793 0 -0.0098919 -0.0029762 -0.01692 -0.027695 -0.0016474 0.058958 -5.0503 0 0 0 0 0 0 0 0 0 0 0 0 0 0 0 0 0 -0.01382 0.0039517 0.025021 0.004361 0 0 0 0 0
4.5117 0.0032971 0.00059963 -0.020193 0.0060069 0 -0.011202 0.016832 0.0010386 0.0090311 0.00093809 0.066597 -5.0525 0 0 0 0 0 0 0 0 0 0 0 0 0 0 0 0 0 0.0033441 0.0018933 0.030091 0.011673 0 0 0 0 0
4.5156 0.0074781 0.0016517 -0.05039 -0.0088524 0 0.00017302 0.031153 0.030748 0.068176 0.0085 0.057369 -5.0605 0 0 0 0 0 0 0 0 0 0 0 0 0 0 0 0 0 0.024931 0.0050809 0.037451 0.023671 0 0 0 0 0
4.5195 0.0098505 0.0026566 -0.034184 -0.015873 0 0.017322 0.031715 0.051075 0.10526 0.01423 0.045259 -5.0772 0 0 0 0 0 0 0 0 0 0 0 0 0 0 0 0 0 0.036127 0.0098561 0.044866 0.030096 0 0 0 0 0
4.5234 0.0092146 0.0038817 0.014258 -0.0057804 0 0.02759 0.018258 0.047882 0.09283 0.012996 0.042404 -5.1004 0 0 0 0 0 0 0 0 0 0 0 0 0 0 0 0 0 0.029782 0.010606 0.044799 0.025251 0 0 0 0 0
4.5273 0.0053361 0.0043968 0.050391 0.016246 0 0.022408 -0.0015461 0.024301 0.041195 0.005799 0.048798 -5.1205 0 0 0 0 0 0 0 0 0 0 0 0 0 0 0 0 0 0.011367 0.0052509 0.031637 0.012744 0 0 0 0 0
4.5313 -0.00060362 0.0027301 0.039122 0.033211 0 0.0038752 -0.017319 -0.0031041 -0.012502 -0.0016381 0.053138 -5.123 0 0 0 0 0 0 0 0 0 0 0 0 0 0 0 0 0 -0.0063852 -0.0030337 0.0083422 0.00070622 0 0 0 0 0
4.5352 -0.0062047 -0.0014183 -0.012613 0.029051 0 -0.017056 -0.022195 -0.018153 -0.035247 -0.0041787 0.042925 -5.1013 0 0 0 0 0 0 0 0 0 0 0 0 0 0 0 0 0 -0.013619 -0.008847 -0.014531 -0.006451 0 0 0 0 0
4.5391 -0.0088324 -0.0060885 -0.060789 0.0018913 0 -0.028811 -0.015855 -0.016992 -0.022698 -0.0013879 0.014593 -5.066 0 0 0 0 0 0 0 0 0 0 0 0 0 0 0 0 0 -0.0095188 -0.0090518 -0.027163 -0.010745 0 0 0 0 0
4.543 -0.0070117 -0.0079525 -0.063189 -0.032638 0 -0.026635 -0.0032996 -0.0087356 0.0013527 0.0030357 -0.024209 -5.042 0 0 0 0 0 0 0 0 0 0 0 0 0 0 0 0 0 -0.00041613 -0.0046588 -0.02837 -0.01556 0 0 0 0 0
4.5469 -0.0014207 -0.0047651 -0.016976 -0.051158 0 -0.013591 0.0086665 -0.0054743 0.0073768 0.0054446 -0.060509 -5.0496 0 0 0 0 0 0 0 0 0 0 0 0 0 0 0 0 0 0.0067883 0.00095561 -0.025535 -0.019457 0 0 0 0 0
4.5508 0.0052594 0.0026028 0.039578 -0.038872 0 0.0039268 0.014696 -0.011253 -0.015491 0.0056156 -0.084 -5.0853 0 0 0 0 0 0 0 0 0 0 0 0 0 0 0 0 0 0.0093862 0.0051057 -0.026765 -0.016798 0 0 0 0 0
4.5547 0.0097138 0.010332 0.062205 -0.00093775 0 0.020462 0.012685 -0.019699 -0.052009 0.0058662 -0.09089 -5.1213 0 0 0 0 0 0 0 0 0 0 0 0 0 0 0 0 0 0.0085115 0.0070927 -0.032939 -0.0052916 0 0 0 0 0
4.5586 0.0098059 0.014012 0.03911 0.039554 0 0.031704 0.0041688 -0.021465 -0.074134 0.0069685 -0.082434 -5.1282 0 0 0 0 0 0 0 0 0 0 0 0 0 0 0 0 0 0.0058463 0.0070916 -0.037187 0.0079609 0 0 0 0 0
4.5625 0.0056938 0.011422 -0.0027028 0.056316 0 0.032745 -0.006462 -0.013702 -0.063028 0.0056048 -0.061723 -5.0999 0 0 0 0 0 0 0 0 0 0 0 0 0 0 0 0 0 0.0016792 0.0046371 -0.031901 0.010038 0 0 0 0 0
4.5664 -0.00042117 0.0037574 -0.026749 0.037684 0 0.019332 -0.013945 -0.0025787 -0.022885 -0.0029557 -0.032506 -5.059 0 0 0 0 0 0 0 0 0 0 0 0 0 0 0 0 0 -0.0040015 -0.0011089 -0.016291 -0.0060428 0 0 0 0 0
4.5703 -0.0056541 -0.0053211 -0.021309 -0.0049246 0 -0.0068994 -0.014831 0.0029568 0.022585 -0.018643 -0.00036144 -5.0352 0 0 0 0 0 0 0 0 0 0 0 0 0 0 0 0 0 -0.0095345 -0.0094337 0.0025149 -0.032149 0 0 0 0 0
4.5742 -0.0079679 -0.01187 -0.0053155 -0.044377 0 -0.034719 -0.0093955 -0.00031917 0.047239 -0.033106 0.026687 -5.0387 0 0 0 0 0 0 0 0 0 0 0 0 0 0 0 0 0 -0.011724 -0.016842 0.015352 -0.048422 0 0 0 0 0
4.5781 -0.0069893 -0.01357 -0.0029786 -0.056408 0 -0.047549 -0.0012766 -0.0071701 0.040459 -0.033936 0.040651 -5.0535 0 0 0 0 0 0 0 0 0 0 0 0 0 0 0 0 0 -0.0083867 -0.018547 0.018072 -0.038182 0 0 0 0 0
4.582 -0.0038283 -0.010438 -0.015969 -0.036241 0 -0.03507 0.0050811 -0.0089824 0.013533 -0.014693 0.03843 -5.0563 0 0 0 0 0 0 0 0 0 0 0 0 0 0 0 0 0 -0.0006818 -0.012044 0.013686 -0.0022875 0 0 0 0 0
4.5859 -0.00022901 -0.0043484 -0.022831 -0.00096642 0 -0.0030434 0.0072693 -0.001475 -0.0096045 0.017589 0.025269 -5.0409 0 0 0 0 0 0 0 0 0 0 0 0 0 0 0 0 0 0.0073703 0.0002387 0.008638 0.039584 0 0 0 0 0
4.5898 0.0023873 0.00207 -0.0053509 0.024128 0 0.028443 0.0058841 0.01187 -0.010379 0.044921 0.013194 -5.0226 0 0 0 0 0 0 0 0 0 0 0 0 0 0 0 0 0 0.011897 0.011844 0.0074159 0.062421 0 0 0 0 0
4.5938 0.0035262 0.0065919 0.027457 0.024679 0 0.03889 0.0032032 0.023003 0.010942 0.050374 0.014049 -5.0201 0 0 0 0 0 0 0 0 0 0 0 0 0 0 0 0 0 0.011953 0.016421 0.010184 0.053505 0 0 0 0 0
4.5977 0.0036358 0.0081644 0.044916 0.006911 0 0.02293 0.0011345 0.025675 0.036408 0.030476 0.030996 -5.0353 0 0 0 0 0 0 0 0 0 0 0 0 0 0 0 0 0 0.0096622 0.011941 0.014455 0.020506 0 0 0 0 0
4.6016 0.003552 0.0070453 0.025858 -0.0093916 0 -0.0054267 0.00024737 0.019665 0.045259 -0.002042 0.054405 -5.0528 0 0 0 0 0 0 0 0 0 0 0 0 0 0 0 0 0 0.0079493 0.0017571 0.018064 -0.015273 0 0 0 0 0
4.6055 0.0037044 0.0043231 -0.016568 -0.0082133 0 -0.023762 0.00020155 0.010185 0.030512 -0.027417 0.066245 -5.0573 0 0 0 0 0 0 0 0 0 0 0 0 0 0 0 0 0 0.0081448 -0.0081114 0.020298 -0.034088 0 0 0 0 0
4.6094 0.0036621 0.0011825 -0.043814 0.0095426 0 -0.018717 0.00045563 0.0036294 0.0035316 -0.032543 0.051662 -5.0487 0 0 0 0 0 0 0 0 0 0 0 0 0 0 0 0 0 0.0093703 -0.01306 0.020616 -0.029653 0 0 0 0 0
4.6133 0.0024834 -0.0015796 -0.028479 0.027517 0 0.0039589 0.00032912 0.002906 -0.017077 -0.018666 0.010682 -5.0383 0 0 0 0 0 0 0 0 0 0 0 0 0 0 0 0 0 0.0096306 -0.012261 0.017085 -0.010373 0 0 0 0 0
4.6172 -0.00027021 -0.0035446 0.016831 0.027931 0 0.024418 -0.0011929 0.0052668 -0.02216 0.0017372 -0.038897 -5.0332 0 0 0 0 0 0 0 0 0 0 0 0 0 0 0 0 0 0.0072176 -0.0080395 0.0068808 0.0086838 0 0 0 0 0
4.6211 -0.0036724 -0.0044067 0.048469 0.0061666 0 0.024457 -0.0049055 0.0041244 -0.019021 0.014993 -0.071447 -5.0278 0 0 0 0 0 0 0 0 0 0 0 0 0 0 0 0 0 0.0014848 -0.0034773 -0.010904 0.015984 0 0 0 0 0
4.625 -0.0056173 -0.0038868 0.032655 -0.025579 0 0.0017945 -0.010062 -0.0057964 -0.022318 0.015 -0.070863 -5.0134 0 0 0 0 0 0 0 0 0 0 0 0 0 0 0 0 0 -0.0067802 -0.00035468 -0.03242 0.0093946 0 0 0 0 0
4.6289 -0.004155 -0.0019554 -0.020045 -0.04737 0 -0.027609 -0.013696 -0.023044 -0.037614 0.0053016 -0.042822 -4.9931 0 0 0 0 0 0 0 0 0 0 0 0 0 0 0 0 0 -0.014971 0.0013838 -0.049141 -0.0043717 0 0 0 0 0
4.6328 0.00097544 0.00096529 -0.061322 -0.045308 0 -0.040729 -0.011974 -0.038179 -0.053673 -0.0051808 -0.011479 -4.9821 0 0 0 0 0 0 0 0 0 0 0 0 0 0 0 0 0 -0.018808 0.0028972 -0.051963 -0.01494 0 0 0 0 0
4.6367 0.0079054 0.004197 -0.049254 -0.019781 0 -0.024216 -0.0031335 -0.039154 -0.051629 -0.0086356 -0.001493 -4.9912 0 0 0 0 0 0 0 0 0 0 0 0 0 0 0 0 0 -0.014092 0.0053131 -0.037234 -0.014793 0 0 0 0 0
4.6406 0.013765 0.0073093 0.010679 0.016254 0 0.014992 0.010335 -0.020663 -0.023097 -0.0030532 -0.018649 -5.0116 0 0 0 0 0 0 0 0 0 0 0 0 0 0 0 0 0 9.8794e-05 0.0088149 -0.010433 -0.0039186 0 0 0 0 0
4.6445 0.016551 0.010401 0.067811 0.04587 0 0.053016 0.022444 0.0097978 0.019685 0.0070098 -0.044824 -5.0203 0 0 0 0 0 0 0 0 0 0 0 0 0 0 0 0 0 0.019042 0.012312 0.015913 0.0099521 0 0 0 0 0
4.6484 0.016299 0.013777 0.072038 0.057197 0 0.06494 0.02733 0.035376 0.051774 0.013866 -0.052323 -5.0027 0 0 0 0 0 0 0 0 0 0 0 0 0 0 0 0 0 0.033726 0.014049 0.02962 0.016399 0 0 0 0 0
4.6523 0.014727 0.01728 0.021075 0.048228 0 0.042833 0.023205 0.041688 0.055188 0.012728 -0.02657 -4.9679 0 0 0 0 0 0 0 0 0 0 0 0 0 0 0 0 0 0.036321 0.01316 0.026798 0.010333 0 0 0 0 0
4.6563 0.013805 0.020021 -0.036286 0.026378 0 0.0027634 0.013708 0.02808 0.033315 0.0065236 0.021428 -4.9394 0 0 0 0 0 0 0 0 0 0 0 0 0 0 0 0 0 0.026279 0.011182 0.014449 -0.0025214 0 0 0 0 0
4.6602 0.014468 0.020919 -0.045596 0.0040837 0 -0.025597 0.0056248 0.0085808 0.007713 0.004997 0.063484 -4.9295 0 0 0 0 0 0 0 0 0 0 0 0 0 0 0 0 0 0.011864 0.01179 0.0053766 -0.0079701 0 0 0 0 0
4.6641 0.016324 0.019658 0.001656 -0.0075022 0 -0.020513 0.0045593 0.00093281 0.00036495 0.016952 0.076774 -4.9254 0 0 0 0 0 0 0 0 0 0 0 0 0 0 0 0 0 0.0047991 0.01798 0.0089178 0.006298 0 0 0 0 0
4.668 0.018252 0.017149 0.060118 -0.0041209 0 0.014922 0.011395 0.012423 0.01658 0.040782 0.06187 -4.903 0 0 0 0 0 0 0 0 0 0 0 0 0 0 0 0 0 0.011392 0.028452 0.024522 0.03925 0 0 0 0 0
4.6719 0.019164 0.014947 0.074615 0.0096212 0 0.054219 0.021737 0.034391 0.042325 0.062078 0.041317 -4.8544 0 0 0 0 0 0 0 0 0 0 0 0 0 0 0 0 0 0.027099 0.036695 0.043014 0.073629 0 0 0 0 0
4.6758 0.018335 0.013998 0.033492 0.023605 0 0.067242 0.028587 0.049979 0.057064 0.062811 0.040104 -4.7992 0 0 0 0 0 0 0 0 0 0 0 0 0 0 0 0 0 0.039455 0.034841 0.054178 0.086053 0 0 0 0 0
4.6797 0.015391 0.013746 -0.021201 0.029162 0 0.043324 0.026606 0.048236 0.050613 0.036284 0.064298 -4.7664 0 0 0 0 0 0 0 0 0 0 0 0 0 0 0 0 0 0.037557 0.020121 0.054221 0.064069 0 0 0 0 0
4.6836 0.010354 0.012398 -0.036686 0.024709 0 -0.00072473 0.015443 0.032419 0.03025 -0.00494 0.095346 -4.7642 0 0 0 0 0 0 0 0 0 0 0 0 0 0 0 0 0 0.020637 -0.0014886 0.047102 0.017142 0 0 0 0 0
4.6875 0.0039114 0.0082607 -0.0024316 0.015532 0 -0.034344 7.9819e-05 0.015697 0.013096 -0.036675 0.10444 -4.7702 0 0 0 0 0 0 0 0 0 0 0 0 0 0 0 0 0 -0.0013543 -0.018413 0.039251 -0.028219 0 0 0 0 0
4.6914 -0.0023887 0.0012515 0.040295 0.0078349 0 -0.037447 -0.012113 0.0086696 0.010799 -0.041414 0.075144 -4.7524 0 0 0 0 0 0 0 0 0 0 0 0 0 0 0 0 0 -0.015655 -0.021736 0.032838 -0.046801 0 0 0 0 0
4.6953 -0.0064596 -0.0064897 0.04176 0.0024914 0 -0.0152 -0.015796 0.010024 0.019323 -0.021949 0.016317 -4.6999 0 0 0 0 0 0 0 0 0 0 0 0 0 0 0 0 0 -0.016409 -0.011928 0.023759 -0.032757 0 0 0 0 0
4.6992 -0.006609 -0.011425 -0.0044651 -0.0053579 0 0.0085065 -0.010645 0.0085407 0.022324 0.0019218 -0.044512 -4.6334 0 0 0 0 0 0 0 0 0 0 0 0 0 0 0 0 0 -0.0081115 0.0018618 0.0060426 -0.0029818 0 0 0 0 0
4.7031 -0.0026028 -0.010558 -0.054315 -0.019869 0 0.012636 -0.00094148 -0.0055143 0.0056046 0.010937 -0.081463 -4.5848 0 0 0 0 0 0 0 0 0 0 0 0 0 0 0 0 0 -0.00033915 0.0095171 -0.021298 0.017076 0 0 0 0 0
4.707 0.0038657 -0.0034357 -0.057802 -0.037099 0 -0.0030811 0.0076834 -0.029857 -0.029061 0.0024771 -0.088105 -4.5673 0 0 0 0 0 0 0 0 0 0 0 0 0 0 0 0 0 0.0010007 0.0079674 -0.051069 0.01359 0 0 0 0 0
4.7109 0.0097541 0.0070416 -0.0094579 -0.044531 0 -0.019059 0.011692 -0.050134 -0.062697 -0.0091407 -0.078995 -4.5648 0 0 0 0 0 0 0 0 0 0 0 0 0 0 0 0 0 -0.0020661 0.002536 -0.071319 -0.0061217 0 0 0 0 0
4.7148 0.012106 0.015744 0.046636 -0.029975 0 -0.014379 0.010764 -0.051082 -0.072776 -0.0078701 -0.07443 -4.5502 0 0 0 0 0 0 0 0 0 0 0 0 0 0 0 0 0 -0.0032215 0.00078686 -0.072921 -0.022247 0 0 0 0 0
4.7188 0.009556 0.017959 0.061094 0.0064109 0 0.013261 0.0063547 -0.02987 -0.051471 0.0078953 -0.081455 -4.5105 0 0 0 0 0 0 0 0 0 0 0 0 0 0 0 0 0 0.00068971 0.0048722 -0.055643 -0.02119 0 0 0 0 0
4.7227 0.0029876 0.012067 0.026399 0.04747 0 0.04347 -0.00027861 -0.00011568 -0.013181 0.023243 -0.087259 -4.4566 0 0 0 0 0 0 0 0 0 0 0 0 0 0 0 0 0 0.0058847 0.0095084 -0.028355 -0.007588 0 0 0 0 0
4.7266 -0.0051061 0.00048507 -0.020314 0.067655 0 0.048877 -0.0084827 0.017675 0.016072 0.020484 -0.071008 -4.4091 0 0 0 0 0 0 0 0 0 0 0 0 0 0 0 0 0 0.0052401 0.007214 -0.00349 0.0010208 0 0 0 0 0
4.7305 -0.012155 -0.011816 -0.038405 0.050283 0 0.01802 -0.017022 0.012174 0.019369 -0.0039584 -0.024518 -4.3785 0 0 0 0 0 0 0 0 0 0 0 0 0 0 0 0 0 -0.0043038 -0.0043232 0.010138 -0.0081328 0 0 0 0 0
4.7344 -0.016897 -0.020272 -0.023559 0.00090112 0 -0.033371 -0.02326 -0.0093684 0.0021351 -0.034704 0.036202 -4.3586 0 0 0 0 0 0 0 0 0 0 0 0 0 0 0 0 0 -0.017855 -0.019608 0.011417 -0.029345 0 0 0 0 0
4.7383 -0.019659 -0.023134 -0.0057792 -0.054134 0 -0.072465 -0.024376 -0.026808 -0.013998 -0.048875 0.07989 -4.3375 0 0 0 0 0 0 0 0 0 0 0 0 0 0 0 0 0 -0.026219 -0.029681 0.0058546 -0.041808 0 0 0 0 0
4.7422 -0.02143 -0.021786 -0.011855 -0.084208 0 -0.07354 -0.019908 -0.023824 -0.011491 -0.034272 0.083666 -4.3113 0 0 0 0 0 0 0 0 0 0 0 0 0 0 0 0 0 -0.023932 -0.029345 0.00092436 -0.027966 0 0 0 0 0
4.7461 -0.022569 -0.019053 -0.035547 -0.074783 0 -0.03761 -0.01301 -0.0018431 0.0071546 0.0004077 0.05204 -4.2868 0 0 0 0 0 0 0 0 0 0 0 0 0 0 0 0 0 -0.014237 -0.020946 0.0013942 0.0090555 0 0 0 0 0
4.75 -0.02229 -0.017006 -0.047167 -0.036696 0 0.0080813 -0.0085542 0.021021 0.022743 0.031099 0.014345 -4.2711 0 0 0 0 0 0 0 0 0 0 0 0 0 0 0 0 0 -0.0062777 -0.011808 0.0074149 0.044886 0 0 0 0 0
4.7539 -0.019353 -0.015838 -0.029244 0.0025587 0 0.030722 -0.0091507 0.0256 0.018987 0.03529 0.001259 -4.2626 0 0 0 0 0 0 0 0 0 0 0 0 0 0 0 0 0 -0.0068458 -0.0080102 0.015707 0.052018 0 0 0 0 0
4.7578 -0.013316 -0.014287 0.0028326 0.019076 0 0.016878 -0.012512 0.0085318 -0.00049003 0.008097 0.019354 -4.2521 0 0 0 0 0 0 0 0 0 0 0 0 0 0 0 0 0 -0.014081 -0.0098672 0.022137 0.022173 0 0 0 0 0
4.7617 -0.0052275 -0.010878 0.017737 0.0091161 0 -0.017753 -0.012884 -0.014625 -0.014788 -0.03366 0.045368 -4.2331 0 0 0 0 0 0 0 0 0 0 0 0 0 0 0 0 0 -0.018848 -0.012487 0.023666 -0.02571 0 0 0 0 0
4.7656 0.0028528 -0.0049743 0.0028952 -0.010274 0 -0.041428 -0.0058262 -0.023155 -0.0064455 -0.062183 0.045736 -4.209 0 0 0 0 0 0 0 0 0 0 0 0 0 0 0 0 0 -0.012795 -0.010325 0.018862 -0.058871 0 0 0 0 0
4.7695 0.0090341 0.0028271 -0.021701 -0.016494 0 -0.031826 0.0074687 -0.0098625 0.019276 -0.057179 0.0053747 -4.1899 0 0 0 0 0 0 0 0 0 0 0 0 0 0 0 0 0 0.0038215 -0.0017432 0.007587 -0.054992 0 0 0 0 0
4.7734 0.012475 0.010809 -0.025116 -0.00016046 0 0.0064299 0.020121 0.012061 0.035997 -0.019742 -0.058445 -4.1809 0 0 0 0 0 0 0 0 0 0 0 0 0 0 0 0 0 0.021343 0.00989 -0.0091253 -0.018061 0 0 0 0 0
4.7773 0.013326 0.016594 0.0015431 0.027329 0 0.045932 0.024206 0.020418 0.019223 0.02814 -0.10866 -4.1754 0 0 0 0 0 0 0 0 0 0 0 0 0 0 0 0 0 0.027865 0.018918 -0.028651 0.026106 0 0 0 0 0
4.7813 0.012024 0.017967 0.035795 0.043091 0 0.058402 0.016638 0.0037897 -0.029228 0.05855 -0.11656 -4.1598 0 0 0 0 0 0 0 0 0 0 0 0 0 0 0 0 0 0.018623 0.021445 -0.046449 0.04997 0 0 0 0 0
4.7852 0.0087673 0.013987 0.046478 0.031232 0 0.036266 0.0016882 -0.027731 -0.078171 0.056583 -0.082154 -4.1257 0 0 0 0 0 0 0 0 0 0 0 0 0 0 0 0 0 -9.5702e-06 0.01754 -0.056759 0.043327 0 0 0 0 0
4.7891 0.0036944 0.0058329 0.023628 -0.0040901 0 -0.0031096 -0.011926 -0.050317 -0.090043 0.029271 -0.03096 -4.0792 0 0 0 0 0 0 0 0 0 0 0 0 0 0 0 0 0 -0.015156 0.010245 -0.054616 0.017071 0 0 0 0 0
4.793 -0.0025041 -0.0033864 -0.014044 -0.040972 0 -0.03262 -0.017161 -0.045905 -0.05148 -0.0020554 0.007866 -4.0377 0 0 0 0 0 0 0 0 0 0 0 0 0 0 0 0 0 -0.017042 0.0026617 -0.038416 -0.0089649 0 0 0 0 0
4.7969 -0.0082882 -0.010067 -0.038184 -0.055341 0 -0.036366 -0.013263 -0.016588 0.014447 -0.019203 0.022656 -4.017 0 0 0 0 0 0 0 0 0 0 0 0 0 0 0 0 0 -0.0059786 -0.0041544 -0.011523 -0.022019 0 0 0 0 0
4.8008 -0.01176 -0.011998 -0.03476 -0.037872 0 -0.01927 -0.0054354 0.017958 0.0653 -0.019569 0.02289 -4.0183 0 0 0 0 0 0 0 0 0 0 0 0 0 0 0 0 0 0.0086234 -0.010711 0.018361 -0.022967 0 0 0 0 0
4.8047 -0.011698 -0.0094103 -0.011218 -3.6286e-05 0 0.00070243 -9.675e-05 0.036911 0.07193 -0.013766 0.025303 -4.0268 0 0 0 0 0 0 0 0 0 0 0 0 0 0 0 0 0 0.016096 -0.01678 0.042181 -0.020178 0 0 0 0 0
4.8086 -0.0083741 -0.0045178 0.014442 0.034275 0 0.0089136 0.00021418 0.03399 0.03992 -0.012271 0.036997 -4.0232 0 0 0 0 0 0 0 0 0 0 0 0 0 0 0 0 0 0.01266 -0.019914 0.053474 -0.018761 0 0 0 0 0
4.8125 -0.0035154 -1.4411e-05 0.027935 0.044758 0 0.00445 -0.001867 0.019533 0.002496 -0.014819 0.050454 -3.9978 0 0 0 0 0 0 0 0 0 0 0 0 0 0 0 0 0 0.003335 -0.016786 0.051046 -0.015967 0 0 0 0 0
4.8164 0.00060631 0.0022942 0.024691 0.027058 0 -0.0028622 -0.0018369 0.0087307 -0.0084995 -0.012626 0.052916 -3.9573 0 0 0 0 0 0 0 0 0 0 0 0 0 0 0 0 0 -0.0034586 -0.0065501 0.038755 -0.0061202 0 0 0 0 0
4.8203 0.0023711 0.0019608 0.0085571 -0.006084 0 -0.0037751 0.0019662 0.0076527 0.01121 -0.00016414 0.039611 -3.9173 0 0 0 0 0 0 0 0 0 0 0 0 0 0 0 0 0 -0.0035183 0.0069414 0.022648 0.011096 0 0 0 0 0
4.8242 0.0015414 -0.00040198 -0.010864 -0.034319 0 0.0020108 0.0065964 0.0095592 0.036854 0.01653 0.018227 -3.8889 0 0 0 0 0 0 0 0 0 0 0 0 0 0 0 0 0 7.41e-05 0.016666 0.0075552 0.027866 0 0 0 0 0
4.8281 -0.00085912 -0.0035867 -0.02168 -0.042681 0 0.0072154 0.0072847 0.0038287 0.038338 0.024189 0.0013701 -3.8713 0 0 0 0 0 0 0 0 0 0 0 0 0 0 0 0 0 0.00085198 0.017071 -0.0045304 0.033806 0 0 0 0 0
4.832 -0.0033123 -0.0061266 -0.016775 -0.029737 0 0.0051653 0.0021615 -0.011789 0.0080227 0.015124 -0.0050019 -3.8557 0 0 0 0 0 0 0 0 0 0 0 0 0 0 0 0 0 -0.004146 0.0081658 -0.013559 0.024445 0 0 0 0 0
4.8359 -0.0046269 -0.006687 -0.0012874 -0.0065546 0 -0.0036913 -0.0055453 -0.027535 -0.03195 -0.0046425 -0.0062205 -3.8371 0 0 0 0 0 0 0 0 0 0 0 0 0 0 0 0 0 -0.011124 -0.0043728 -0.019532 0.004737 0 0 0 0 0
4.8398 -0.0042963 -0.0046603 0.0089874 0.011836 0 -0.012556 -0.0099976 -0.030216 -0.049257 -0.02038 -0.012759 -3.8198 0 0 0 0 0 0 0 0 0 0 0 0 0 0 0 0 0 -0.012995 -0.013179 -0.021784 -0.01511 0 0 0 0 0
4.8438 -0.0023218 -0.00060477 0.0016493 0.016416 0 -0.01455 -0.0077032 -0.016041 -0.030531 -0.021842 -0.029514 -3.8117 0 0 0 0 0 0 0 0 0 0 0 0 0 0 0 0 0 -0.0062001 -0.013958 -0.020143 -0.027023 0 0 0 0 0
4.8477 0.0011388 0.0040521 -0.017612 0.0090989 0 -0.0081214 -0.00035998 0.0044823 0.0060178 -0.011555 -0.050549 -3.8135 0 0 0 0 0 0 0 0 0 0 0 0 0 0 0 0 0 0.0056864 -0.0074236 -0.016408 -0.02905 0 0 0 0 0
4.8516 0.0058943 0.0080691 -0.026983 -0.00022369 0 0.0028949 0.00704 0.014754 0.026081 -0.00044727 -0.063919 -3.8141 0 0 0 0 0 0 0 0 0 0 0 0 0 0 0 0 0 0.015092 0.0024234 -0.014007 -0.02355 0 0 0 0 0
4.8555 0.011547 0.011371 -0.0092749 -0.0018683 0 0.013514 0.010988 0.006554 0.0093806 0.0039369 -0.061926 -3.7998 0 0 0 0 0 0 0 0 0 0 0 0 0 0 0 0 0 0.01734 0.01151 -0.015413 -0.013006 0 0 0 0 0
4.8594 0.017313 0.014948 0.028268 0.0064856 0 0.021524 0.012502 -0.01212 -0.032121 0.0043495 -0.047342 -3.7676 0 0 0 0 0 0 0 0 0 0 0 0 0 0 0 0 0 0.014713 0.01772 -0.019412 0.0016444 0 0 0 0 0
4.8633 0.022114 0.019568 0.057602 0.018971 0 0.027696 0.015486 -0.023178 -0.063885 0.0092795 -0.030029 -3.7296 0 0 0 0 0 0 0 0 0 0 0 0 0 0 0 0 0 0.013801 0.020865 -0.020923 0.019022 0 0 0 0 0
4.8672 0.024886 0.024393 0.056211 0.027243 0 0.032958 0.021982 -0.013508 -0.057527 0.022366 -0.017165 -3.702 0 0 0 0 0 0 0 0 0 0 0 0 0 0 0 0 0 0.018701 0.021618 -0.014114 0.034933 0 0 0 0 0
4.8711 0.024845 0.026887 0.029715 0.027579 0 0.035867 0.029004 0.01401 -0.013473 0.036995 -0.0061553 -3.6884 0 0 0 0 0 0 0 0 0 0 0 0 0 0 0 0 0 0.026605 0.020635 0.0033371 0.043289 0 0 0 0 0
4.875 0.021561 0.02436 0.0059164 0.023184 0 0.032977 0.030298 0.042888 0.041142 0.041474 0.013042 -3.6749 0 0 0 0 0 0 0 0 0 0 0 0 0 0 0 0 0 0.03002 0.018161 0.028019 0.04019 0 0 0 0 0
4.8789 0.015094 0.016082 0.005206 0.019846 0 0.021753 0.021777 0.056284 0.075605 0.029521 0.047772 -3.6422 0 0 0 0 0 0 0 0 0 0 0 0 0 0 0 0 0 0.023621 0.013928 0.05221 0.027372 0 0 0 0 0
4.8828 0.0063762 0.0043256 0.01881 0.019262 0 0.0035107 0.0058652 0.049447 0.078575 0.0061107 0.093339 -3.5851 0 0 0 0 0 0 0 0 0 0 0 0 0 0 0 0 0 0.0094574 0.007485 0.067807 0.011567 0 0 0 0 0
4.8867 -0.0024402 -0.0065447 0.019327 0.016707 0 -0.015953 -0.0092755 0.031317 0.062227 -0.016047 0.13265 -3.52 0 0 0 0 0 0 0 0 0 0 0 0 0 0 0 0 0 -0.004159 -0.00077653 0.07014 0.00019289 0 0 0 0 0
4.8906 -0.0083759 -0.01237 -0.006776 0.0058573 0 -0.028587 -0.015314 0.015436 0.047237 -0.025443 0.14576 -3.4724 0 0 0 0 0 0 0 0 0 0 0 0 0 0 0 0 0 -0.0090083 -0.0085461 0.059617 -0.002962 0 0 0 0 0
4.8945 -0.0091015 -0.011428 -0.0402 -0.013334 0 -0.028023 -0.0097445 0.009225 0.044196 -0.018528 0.12242 -3.4551 0 0 0 0 0 0 0 0 0 0 0 0 0 0 0 0 0 -0.0030956 -0.011989 0.040799 0.0011261 0 0 0 0 0
4.8984 -0.0047357 -0.0052965 -0.045903 -0.031406 0 -0.013314 0.0023534 0.010431 0.047241 -0.00034953 0.068734 -3.4572 0 0 0 0 0 0 0 0 0 0 0 0 0 0 0 0 0 0.0082715 -0.008339 0.019854 0.0085939 0 0 0 0 0
4.9023 0.0015805 0.0020384 -0.010322 -0.03512 0 0.0094002 0.011968 0.011764 0.042527 0.019211 0.0039058 -3.4534 0 0 0 0 0 0 0 0 0 0 0 0 0 0 0 0 0 0.016712 0.00098579 0.001733 0.014946 0 0 0 0 0
4.9063 0.0053045 0.0063034 0.040131 -0.018544 0 0.028632 0.012297 0.0077348 0.021661 0.029994 -0.050044 -3.4254 0 0 0 0 0 0 0 0 0 0 0 0 0 0 0 0 0 0.016474 0.0098844 -0.011653 0.015861 0 0 0 0 0
4.9102 0.0035111 0.0051856 0.060418 0.0097556 0 0.032807 0.0029492 -0.0023175 -0.011383 0.025271 -0.078855 -3.3749 0 0 0 0 0 0 0 0 0 0 0 0 0 0 0 0 0 0.0074597 0.01124 -0.021411 0.0074211 0 0 0 0 0
4.9141 -0.0029245 -0.00044896 0.028722 0.030637 0 0.017079 -0.010349 -0.015675 -0.043591 0.004786 -0.08151 -3.3191 0 0 0 0 0 0 0 0 0 0 0 0 0 0 0 0 0 -0.0057175 0.0024361 -0.029879 -0.012142 0 0 0 0 0
4.918 -0.0098356 -0.0070894 -0.031814 0.027994 0 -0.012175 -0.019787 -0.028749 -0.0621 -0.023626 -0.068933 -3.273 0 0 0 0 0 0 0 0 0 0 0 0 0 0 0 0 0 -0.016951 -0.01191 -0.038338 -0.039158 0 0 0 0 0
4.9219 -0.012737 -0.010698 -0.072563 0.0020545 0 -0.039018 -0.020278 -0.038134 -0.062496 -0.046148 -0.057368 -3.2371 0 0 0 0 0 0 0 0 0 0 0 0 0 0 0 0 0 -0.02172 -0.02276 -0.046037 -0.062795 0 0 0 0 0
4.9258 -0.0099977 -0.0092275 -0.061522 -0.028757 0 -0.046387 -0.012183 -0.041022 -0.051582 -0.049827 -0.059436 -3.2011 0 0 0 0 0 0 0 0 0 0 0 0 0 0 0 0 0 -0.018757 -0.02305 -0.051233 -0.068614 0 0 0 0 0
4.9297 -0.0038047 -0.003932 -0.0092614 -0.040506 0 -0.027115 -0.00070969 -0.036611 -0.043078 -0.030944 -0.076683 -3.1574 0 0 0 0 0 0 0 0 0 0 0 0 0 0 0 0 0 -0.010282 -0.012623 -0.053017 -0.047445 0 0 0 0 0
4.9336 0.0016253 0.0014771 0.042716 -0.022489 0 0.0096966 0.0072991 -0.02766 -0.047798 0.0011063 -0.097592 -3.1101 0 0 0 0 0 0 0 0 0 0 0 0 0 0 0 0 0 -0.0010212 0.0019771 -0.051762 -0.0042083 0 0 0 0 0
4.9375 0.0029844 0.0032824 0.057495 0.012534 0 0.042339 0.0073112 -0.019453 -0.063711 0.028291 -0.10334 -3.0709 0 0 0 0 0 0 0 0 0 0 0 0 0 0 0 0 0 0.0038951 0.012143 -0.047545 0.040867 0 0 0 0 0
4.9414 -0.00025736 0.00012076 0.029735 0.036043 0 0.049232 -0.00033506 -0.015583 -0.07396 0.034605 -0.079269 -3.0467 0 0 0 0 0 0 0 0 0 0 0 0 0 0 0 0 0 0.0016649 0.012397 -0.038412 0.062201 0 0 0 0 0
4.9453 -0.006039 -0.0063303 -0.016067 0.02535 0 0.023138 -0.010668 -0.014164 -0.057557 0.015958 -0.02546 -3.0319 0 0 0 0 0 0 0 0 0 0 0 0 0 0 0 0 0 -0.0062278 0.0028805 -0.021198 0.045286 0 0 0 0 0
4.9492 -0.011249 -0.012587 -0.049008 -0.016904 0 -0.02272 -0.017073 -0.0089913 -0.0074355 -0.017179 0.041008 -3.014 0 0 0 0 0 0 0 0 0 0 0 0 0 0 0 0 0 -0.014402 -0.011359 0.004843 -0.0015126 0 0 0 0 0
4.9531 -0.013279 -0.015399 -0.054049 -0.061544 0 -0.061499 -0.015324 0.0043819 0.058627 -0.045803 0.094663 -2.9853 0 0 0 0 0 0 0 0 0 0 0 0 0 0 0 0 0 -0.016607 -0.022879 0.034733 -0.04954 0 0 0 0 0
4.957 -0.010843 -0.013172 -0.036744 -0.073053 0 -0.06887 -0.0061306 0.023245 0.1063 -0.053088 0.11602 -2.9508 0 0 0 0 0 0 0 0 0 0 0 0 0 0 0 0 0 -0.0096715 -0.02495 0.058661 -0.067179 0 0 0 0 0
4.9609 -0.0041967 -0.0062241 -0.012073 -0.03701 0 -0.038345 0.0055609 0.038804 0.10906 -0.03353 0.10229 -2.9215 0 0 0 0 0 0 0 0 0 0 0 0 0 0 0 0 0 0.0043289 -0.014723 0.067546 -0.040992 0 0 0 0 0
4.9648 0.0049481 0.0037158 0.0091008 0.026759 0 0.014228 0.014042 0.043332 0.06959 0.0042539 0.067516 -2.903 0 0 0 0 0 0 0 0 0 0 0 0 0 0 0 0 0 0.019304 0.0046102 0.059188 0.014439 0 0 0 0 0
4.9688 0.013861 0.01411 0.024605 0.077008 0 0.060125 0.016567 0.036687 0.019084 0.042327 0.032863 -2.8886 0 0 0 0 0 0 0 0 0 0 0 0 0 0 0 0 0 0.028935 0.024561 0.039821 0.06589 0 0 0 0 0
4.9727 0.019748 0.022143 0.035912 0.081266 0 0.075294 0.014588 0.025811 -0.0069159 0.063257 0.01406 -2.8648 0 0 0 0 0 0 0 0 0 0 0 0 0 0 0 0 0 0.030332 0.035811 0.01967 0.083943 0 0 0 0 0
4.9766 0.020939 0.025431 0.041447 0.040148 0 0.05477 0.011717 0.017886 0.003618 0.059565 0.013981 -2.8242 0 0 0 0 0 0 0 0 0 0 0 0 0 0 0 0 0 0.025063 0.034037 0.0063006 0.062263 0 0 0 0 0
4.9805 0.01757 0.022898 0.03628 -0.013589 0 0.014714 0.010301 0.014093 0.031403 0.03719 0.023705 -2.7722 0 0 0 0 0 0 0 0 0 0 0 0 0 0 0 0 0 0.017181 0.022598 0.0011116 0.019741 0 0 0 0 0
4.9844 0.01121 0.015327 0.018783 -0.040676 0 -0.019085 0.0095578 0.010048 0.044351 0.010615 0.029835 -2.7221 0 0 0 0 0 0 0 0 0 0 0 0 0 0 0 0 0 0.010043 0.0094297 0.00094464 -0.015216 0 0 0 0 0
4.9883 0.0037543 0.0050525 -0.00331 -0.02524 0 -0.02848 0.0067395 0.0017918 0.025446 -0.0071565 0.022935 -2.6831 0 0 0 0 0 0 0 0 0 0 0 0 0 0 0 0 0 0.0044047 0.00052822 0.0020251 -0.025402 0 0 0 0 0
4.9922 -0.0034735 -0.0051293 -0.016013 0.014487 0 -0.014354 0.0001079 -0.009382 -0.014334 -0.012636 0.0025174 -2.6531 0 0 0 0 0 0 0 0 0 0 0 0 0 0 0 0 0 -0.0010485 -0.0042252 0.0021052 -0.014767 0 0 0 0 0
4.9961 -0.0097644 -0.013055 -0.011371 0.042157 0 0.0055545 -0.0090326 -0.018305 -0.047742 -0.012112 -0.023482 -2.6223 0 0 0 0 0 0 0 0 0 0 0 0 0 0 0 0 0 -0.0076417 -0.0091943 -0.00031852 -0.0015415 0 0 0 0 0
5 -0.014454 -0.017596 0.0023247 0.032105 0 0.010662 -0.017003 -0.021631 -0.055225 -0.014478 -0.044034 -2.5839 0 0 0 0 0 0 0 0 0 0 0 0 0 0 0 0 0 -0.015055 -0.017154 -0.0071987 -0.0019963 0 0 0 0 0
5.0039 -0.016562 -0.018383 0.0052769 -0.011861 0 -0.0066974 -0.020364 -0.021433 -0.039536 -0.022948 -0.05218 -2.5401 0 0 0 0 0 0 0 0 0 0 0 0 0 0 0 0 0 -0.021327 -0.025416 -0.019838 -0.018363 0 0 0 0 0
5.0078 -0.015147 -0.015497 -0.014409 -0.060752 0 -0.035156 -0.018087 -0.022718 -0.020009 -0.032482 -0.049712 -2.4993 0 0 0 0 0 0 0 0 0 0 0 0 0 0 0 0 0 -0.024123 -0.027768 -0.036111 -0.039079 0 0 0 0 0
5.0117 -0.010083 -0.0095733 -0.044246 -0.082171 0 -0.052339 -0.011576 -0.027523 -0.014169 -0.034495 -0.045932 -2.4664 0 0 0 0 0 0 0 0 0 0 0 0 0 0 0 0 0 -0.021941 -0.020249 -0.049489 -0.048839 0 0 0 0 0
5.0156 -0.0025225 -0.0020752 -0.053601 -0.062067 0 -0.041327 -0.0030349 -0.031861 -0.023666 -0.024264 -0.050474 -2.4384 0 0 0 0 0 0 0 0 0 0 0 0 0 0 0 0 0 -0.014448 -0.0051346 -0.052265 -0.039443 0 0 0 0 0
5.0195 0.0053856 0.0048838 -0.022239 -0.011931 0 -0.0036943 0.0058778 -0.028906 -0.035217 -0.0048704 -0.064707 -2.4072 0 0 0 0 0 0 0 0 0 0 0 0 0 0 0 0 0 -0.0024094 0.01042 -0.041181 -0.01423 0 0 0 0 0
5.0234 0.011302 0.0093771 0.034474 0.040595 0 0.04026 0.01387 -0.015572 -0.033351 0.01478 -0.078276 -2.3682 0 0 0 0 0 0 0 0 0 0 0 0 0 0 0 0 0 0.01198 0.019423 -0.020648 0.014829 0 0 0 0 0
5.0273 0.013524 0.01059 0.071957 0.068946 0 0.064372 0.019023 0.0036642 -0.01322 0.02553 -0.074538 -2.3249 0 0 0 0 0 0 0 0 0 0 0 0 0 0 0 0 0 0.024565 0.019159 -0.00032414 0.033918 0 0 0 0 0
5.0313 0.011522 0.0090586 0.054421 0.061695 0 0.053757 0.018798 0.019296 0.016063 0.023053 -0.042273 -2.2847 0 0 0 0 0 0 0 0 0 0 0 0 0 0 0 0 0 0.029929 0.011591 0.011458 0.034311 0 0 0 0 0
5.0352 0.0061264 0.0060399 -0.0092637 0.026964 0 0.014723 0.011785 0.023701 0.038568 0.0099914 0.014274 -2.2525 0 0 0 0 0 0 0 0 0 0 0 0 0 0 0 0 0 0.024276 0.0011592 0.013236 0.017118 0 0 0 0 0
5.0391 -0.00063588 0.0026471 -0.068694 -0.013459 0 -0.029019 -0.00014519 0.016895 0.042956 -0.0051935 0.074788 -2.2258 0 0 0 0 0 0 0 0 0 0 0 0 0 0 0 0 0 0.0090851 -0.0074151 0.010629 -0.006161 0 0 0 0 0
5.043 -0.0061792 -0.00050958 -0.075336 -0.036779 0 -0.05126 -0.011627 0.0066586 0.03009 -0.012179 0.11342 -2.1979 0 0 0 0 0 0 0 0 0 0 0 0 0 0 0 0 0 -0.007836 -0.01035 0.011342 -0.019022 0 0 0 0 0
5.0469 -0.0084063 -0.0030363 -0.026557 -0.032332 0 -0.039758 -0.016491 0.0029153 0.011978 -0.0046367 0.11427 -2.1637 0 0 0 0 0 0 0 0 0 0 0 0 0 0 0 0 0 -0.016229 -0.0060287 0.019107 -0.010194 0 0 0 0 0
5.0508 -0.0067023 -0.0043725 0.032714 -0.0077466 0 -0.0037928 -0.011759 0.010382 0.0028187 0.014624 0.081686 -2.1242 0 0 0 0 0 0 0 0 0 0 0 0 0 0 0 0 0 -0.01045 0.0034562 0.031148 0.017177 0 0 0 0 0
5.0547 -0.0022165 -0.0038669 0.052997 0.016739 0 0.032107 4.5853e-05 0.024807 0.0083402 0.033396 0.037879 -2.0845 0 0 0 0 0 0 0 0 0 0 0 0 0 0 0 0 0 0.0056655 0.012184 0.040639 0.045232 0 0 0 0 0
5.0586 0.0028479 -0.0012837 0.025746 0.023198 0 0.044519 0.012219 0.035787 0.021448 0.037105 0.0087524 -2.0494 0 0 0 0 0 0 0 0 0 0 0 0 0 0 0 0 0 0.020821 0.013561 0.041838 0.05268 0 0 0 0 0
5.0625 0.0064862 0.0027879 -0.013092 0.009744 0 0.027021 0.018006 0.034502 0.028184 0.019791 0.0068911 -2.0201 0 0 0 0 0 0 0 0 0 0 0 0 0 0 0 0 0 0.024451 0.0054739 0.033946 0.030738 0 0 0 0 0
5.0664 0.0078342 0.007042 -0.022726 -0.0082103 0 -0.0053541 0.014722 0.02072 0.01975 -0.0094417 0.023369 -1.9935 0 0 0 0 0 0 0 0 0 0 0 0 0 0 0 0 0 0.014758 -0.0069536 0.021108 -0.0087856 0 0 0 0 0
5.0703 0.0072527 0.0099986 0.0018749 -0.011255 0 -0.026941 0.0050974 0.0032524 0.00044266 -0.03134 0.034628 -1.9647 0 0 0 0 0 0 0 0 0 0 0 0 0 0 0 0 0 -0.00020025 -0.014411 0.0089412 -0.040939 0 0 0 0 0
5.0742 0.0057098 0.010578 0.0293 0.0066196 0 -0.020582 -0.0048111 -0.0071862 -0.016048 -0.030719 0.020252 -1.9301 0 0 0 0 0 0 0 0 0 0 0 0 0 0 0 0 0 -0.0094833 -0.010628 0.00038068 -0.045781 0 0 0 0 0
5.0781 0.0040477 0.0084278 0.028267 0.031574 0 0.0088841 -0.0095651 -0.0071784 -0.019244 -0.0088927 -0.020967 -1.8903 0 0 0 0 0 0 0 0 0 0 0 0 0 0 0 0 0 -0.0083395 0.0022001 -0.006042 -0.023047 0 0 0 0 0
5.082 0.002582 0.0040109 0.00035067 0.040685 0 0.037641 -0.0075478 -0.0037307 -0.011854 0.01671 -0.068942 -1.8501 0 0 0 0 0 0 0 0 0 0 0 0 0 0 0 0 0 -0.001549 0.014727 -0.014283 0.0084434 0 0 0 0 0
5.0859 0.0010775 -0.0014915 -0.025079 0.021204 0 0.041098 -0.0015803 -0.0078056 -0.0072657 0.02635 -0.096504 -1.8149 0 0 0 0 0 0 0 0 0 0 0 0 0 0 0 0 0 0.0016409 0.017581 -0.026768 0.025816 0 0 0 0 0
5.0898 -0.0010288 -0.0065051 -0.025028 -0.018113 0 0.013499 0.0031833 -0.023413 -0.016315 0.013839 -0.089466 -1.7865 0 0 0 0 0 0 0 0 0 0 0 0 0 0 0 0 0 -0.0038676 0.0083231 -0.041442 0.019089 0 0 0 0 0
5.0938 -0.0041945 -0.0096378 -0.006946 -0.053168 0 -0.026902 0.0026244 -0.042228 -0.035761 -0.0091644 -0.056898 -1.7599 0 0 0 0 0 0 0 0 0 0 0 0 0 0 0 0 0 -0.014635 -0.0073052 -0.052314 -0.0033152 0 0 0 0 0
5.0977 -0.0081569 -0.010229 0.0026517 -0.062662 0 -0.051799 -0.0037675 -0.049436 -0.049852 -0.023936 -0.023255 -1.7264 0 0 0 0 0 0 0 0 0 0 0 0 0 0 0 0 0 -0.022074 -0.02012 -0.053216 -0.023553 0 0 0 0 0
5.1016 -0.01146 -0.0084476 -0.010046 -0.043021 0 -0.044843 -0.012565 -0.036316 -0.044055 -0.020675 -0.0087625 -1.6807 0 0 0 0 0 0 0 0 0 0 0 0 0 0 0 0 0 -0.019974 -0.023693 -0.041988 -0.02904 0 0 0 0 0
5.1055 -0.01172 -0.0048399 -0.03034 -0.0087892 0 -0.01361 -0.018369 -0.0084095 -0.018309 -0.0055531 -0.014312 -1.6266 0 0 0 0 0 0 0 0 0 0 0 0 0 0 0 0 0 -0.0091984 -0.017338 -0.021982 -0.020528 0 0 0 0 0
5.1094 -0.0069364 0.00017825 -0.031678 0.019979 0 0.018117 -0.01681 0.018363 0.012502 0.0067144 -0.023249 -1.5749 0 0 0 0 0 0 0 0 0 0 0 0 0 0 0 0 0 0.0041195 -0.0048798 8.2979e-05 -0.0082187 0 0 0 0 0
5.1133 0.0027419 0.0062582 -0.0047886 0.03189 0 0.030583 -0.0068965 0.030429 0.031068 0.0070544 -0.017739 -1.5342 0 0 0 0 0 0 0 0 0 0 0 0 0 0 0 0 0 0.014256 0.0084021 0.018088 -0.00096104 0 0 0 0 0
5.1172 0.014139 0.012481 0.032677 0.029307 0 0.023091 0.008374 0.026875 0.031466 -0.0002572 0.0052793 -1.5023 0 0 0 0 0 0 0 0 0 0 0 0 0 0 0 0 0 0.019735 0.018084 0.029367 0.0014246 0 0 0 0 0
5.1211 0.022168 0.016963 0.054303 0.022598 0 0.011279 0.023235 0.018434 0.022095 -0.0028747 0.032721 -1.468 0 0 0 0 0 0 0 0 0 0 0 0 0 0 0 0 0 0.022257 0.021579 0.034741 0.0063882 0 0 0 0 0
5.125 0.022666 0.017551 0.049032 0.02006 0 0.010271 0.031551 0.016665 0.016281 0.0070136 0.049015 -1.4217 0 0 0 0 0 0 0 0 0 0 0 0 0 0 0 0 0 0.022884 0.01853 0.036414 0.019742 0 0 0 0 0
5.1289 0.015198 0.013402 0.026345 0.021668 0 0.019833 0.029539 0.023529 0.020276 0.024658 0.051213 -1.366 0 0 0 0 0 0 0 0 0 0 0 0 0 0 0 0 0 0.020087 0.010949 0.035815 0.037978 0 0 0 0 0
5.1328 0.0037154 0.0061176 0.0018221 0.020402 0 0.02528 0.017865 0.030607 0.02956 0.036424 0.050767 -1.3139 0 0 0 0 0 0 0 0 0 0 0 0 0 0 0 0 0 0.011815 0.0025606 0.033056 0.049123 0 0 0 0 0
5.1367 -0.0056611 -0.00086406 -0.016704 0.0092693 0 0.012985 0.0019767 0.028002 0.035447 0.03159 0.060114 -1.2772 0 0 0 0 0 0 0 0 0 0 0 0 0 0 0 0 0 -0.00075294 -0.0028964 0.02798 0.042224 0 0 0 0 0
5.1406 -0.0084325 -0.0044592 -0.027954 -0.011322 0 -0.01426 -0.010125 0.014293 0.034323 0.011816 0.077196 -1.2533 0 0 0 0 0 0 0 0 0 0 0 0 0 0 0 0 0 -0.012005 -0.0035191 0.021459 0.017866 0 0 0 0 0
5.1445 -0.0044734 -0.0040158 -0.028477 -0.031297 0 -0.036896 -0.012226 -0.0015616 0.030312 -0.0097426 0.083817 -1.2275 0 0 0 0 0 0 0 0 0 0 0 0 0 0 0 0 0 -0.0151 3.609e-06 0.015458 -0.0097646 0 0 0 0 0
5.1484 0.0021913 -0.0014934 -0.012978 -0.036434 0 -0.034584 -0.0039884 -0.0079377 0.029388 -0.018778 0.061121 -1.1871 0 0 0 0 0 0 0 0 0 0 0 0 0 0 0 0 0 -0.0072418 0.005037 0.011553 -0.022614 0 0 0 0 0
5.1523 0.0063855 0.00040145 0.014564 -0.019136 0 -0.0049065 0.0082761 -0.00098108 0.031449 -0.011139 0.0089172 -1.1349 0 0 0 0 0 0 0 0 0 0 0 0 0 0 0 0 0 0.0073548 0.0082811 0.0090925 -0.013589 0 0 0 0 0
5.1563 0.0053192 0.00042068 0.035554 0.013112 0 0.031917 0.015428 0.011345 0.028724 0.0039234 -0.049406 -1.0874 0 0 0 0 0 0 0 0 0 0 0 0 0 0 0 0 0 0.019477 0.0069792 0.0048428 0.0059692 0 0 0 0 0
5.1602 8.7548e-05 -0.00065682 0.030129 0.039631 0 0.047536 0.011702 0.015251 0.012736 0.011144 -0.082769 -1.0582 0 0 0 0 0 0 0 0 0 0 0 0 0 0 0 0 0 0.02071 9.284e-05 -0.0049103 0.014088 0 0 0 0 0
5.1641 -0.0057851 -0.0014621 -0.0013218 0.04009 0 0.02803 -0.0012468 0.0024389 -0.016294 0.001571 -0.076836 -1.0427 0 0 0 0 0 0 0 0 0 0 0 0 0 0 0 0 0 0.0090512 -0.010544 -0.020918 -0.003387 0 0 0 0 0
5.168 -0.009344 -0.001897 -0.033489 0.01076 0 -0.013976 -0.015699 -0.02246 -0.046703 -0.019741 -0.046112 -1.02 0 0 0 0 0 0 0 0 0 0 0 0 0 0 0 0 0 -0.0095321 -0.020104 -0.038999 -0.03872 0 0 0 0 0
5.1719 -0.010225 -0.0034505 -0.038216 -0.030181 0 -0.0482 -0.023607 -0.044691 -0.063084 -0.037001 -0.022455 -0.97225 0 0 0 0 0 0 0 0 0 0 0 0 0 0 0 0 0 -0.024773 -0.023007 -0.051839 -0.065892 0 0 0 0 0
5.1758 -0.010201 -0.0075615 -0.012988 -0.054892 0 -0.050191 -0.022106 -0.050645 -0.058763 -0.035963 -0.028779 -0.90176 0 0 0 0 0 0 0 0 0 0 0 0 0 0 0 0 0 -0.02875 -0.017048 -0.053911 -0.060977 0 0 0 0 0
5.1797 -0.010973 -0.013614 0.01502 -0.047435 0 -0.020791 -0.01457 -0.038671 -0.042106 -0.015894 -0.059822 -0.83018 0 0 0 0 0 0 0 0 0 0 0 0 0 0 0 0 0 -0.021151 -0.0062605 -0.045759 -0.023153 0 0 0 0 0
5.1836 -0.012414 -0.018638 0.016115 -0.0169 0 0.014382 -0.0069873 -0.020269 -0.029905 0.0086529 -0.086405 -0.77843 0 0 0 0 0 0 0 0 0 0 0 0 0 0 0 0 0 -0.009388 0.00090412 -0.033679 0.02211 0 0 0 0 0
5.1875 -0.012827 -0.01927 -0.010836 0.01002 0 0.025581 -0.0032896 -0.010158 -0.032357 0.018584 -0.079913 -0.7478 0 0 0 0 0 0 0 0 0 0 0 0 0 0 0 0 0 -0.0031035 -0.002081 -0.024511 0.042005 0 0 0 0 0
5.1914 -0.010774 -0.0144 -0.036779 0.011621 0 0.0033741 -0.0034754 -0.013365 -0.042779 0.0056089 -0.036614 -0.72061 0 0 0 0 0 0 0 0 0 0 0 0 0 0 0 0 0 -0.0067425 -0.013758 -0.019853 0.022679 0 0 0 0 0
5.1953 -0.0065197 -0.0061988 -0.033084 -0.01033 0 -0.033129 -0.0051278 -0.02077 -0.042491 -0.020363 0.018529 -0.6798 0 0 0 0 0 0 0 0 0 0 0 0 0 0 0 0 0 -0.015838 -0.024579 -0.015045 -0.019137 0 0 0 0 0
5.1992 -0.0016478 0.0014578 -0.0021955 -0.032534 0 -0.05145 -0.0058428 -0.017663 -0.018071 -0.038488 0.051623 -0.62742 0 0 0 0 0 0 0 0 0 0 0 0 0 0 0 0 0 -0.020306 -0.023801 -0.0042072 -0.049311 0 0 0 0 0
5.2031 0.0026105 0.0058637 0.024829 -0.030932 0 -0.032305 -0.0041523 0.0019493 0.024161 -0.033503 0.04657 -0.5826 0 0 0 0 0 0 0 0 0 0 0 0 0 0 0 0 0 -0.012587 -0.0081011 0.013195 -0.043451 0 0 0 0 0
5.207 0.0064172 0.0072302 0.021866 -0.0019425 0 0.01422 0.00088466 0.028474 0.060714 -0.0078658 0.016715 -0.56072 0 0 0 0 0 0 0 0 0 0 0 0 0 0 0 0 0 0.0058372 0.015285 0.03061 -0.0054663 0 0 0 0 0
5.2109 0.010488 0.0078352 -0.0035551 0.034428 0 0.056324 0.0094977 0.044291 0.069931 0.020761 -0.0074928 -0.5553 0 0 0 0 0 0 0 0 0 0 0 0 0 0 0 0 0 0.025066 0.033572 0.039502 0.037241 0 0 0 0 0
5.2148 0.014232 0.0093878 -0.017948 0.051788 0 0.065592 0.01972 0.039307 0.05085 0.034328 -0.0035221 -0.54197 0 0 0 0 0 0 0 0 0 0 0 0 0 0 0 0 0 0.034198 0.037342 0.036713 0.05663 0 0 0 0 0
5.2188 0.015067 0.011014 0.0010528 0.039146 0 0.038564 0.026486 0.020062 0.024204 0.028495 0.026614 -0.50166 0 0 0 0 0 0 0 0 0 0 0 0 0 0 0 0 0 0.0293 0.026205 0.027126 0.044981 0 0 0 0 0
5.2227 0.010121 0.0097527 0.037428 0.0083623 0 -0.0027772 0.023703 0.0035548 0.013774 0.013915 0.060836 -0.43963 0 0 0 0 0 0 0 0 0 0 0 0 0 0 0 0 0 0.015287 0.0074625 0.019022 0.017277 0 0 0 0 0
5.2266 -0.00090492 0.0032365 0.049729 -0.017942 0 -0.030719 0.008882 0.0014075 0.02498 0.0044906 0.076697 -0.38044 0 0 0 0 0 0 0 0 0 0 0 0 0 0 0 0 0 0.00066929 -0.0099023 0.016544 -0.0046291 0 0 0 0 0
5.2305 -0.014474 -0.0077977 0.013279 -0.025879 0 -0.03378 -0.013454 0.0093839 0.040611 0.004197 0.068204 -0.3432 0 0 0 0 0 0 0 0 0 0 0 0 0 0 0 0 0 -0.0095007 -0.020589 0.016424 -0.010542 0 0 0 0 0
5.2344 -0.025132 -0.019497 -0.050801 -0.019712 0 -0.022264 -0.033394 0.012249 0.03754 0.0047586 0.046081 -0.32205 0 0 0 0 0 0 0 0 0 0 0 0 0 0 0 0 0 -0.016037 -0.024386 0.011859 -0.0072929 0 0 0 0 0
5.2383 -0.029333 -0.02757 -0.090903 -0.014334 0 -0.014671 -0.042014 -0.00089455 0.0083496 -0.0043505 0.023752 -0.29241 0 0 0 0 0 0 0 0 0 0 0 0 0 0 0 0 0 -0.022069 -0.024325 -0.00053877 -0.0085037 0 0 0 0 0
5.2422 -0.027923 -0.030372 -0.072364 -0.019682 0 -0.019497 -0.037663 -0.025734 -0.032425 -0.023987 0.0039857 -0.23714 0 0 0 0 0 0 0 0 0 0 0 0 0 0 0 0 0 -0.028181 -0.024167 -0.017556 -0.02027 0 0 0 0 0
5.2461 -0.025028 -0.02965 -0.012058 -0.032258 0 -0.029696 -0.026844 -0.046737 -0.062391 -0.043419 -0.021051 -0.16646 0 0 0 0 0 0 0 0 0 0 0 0 0 0 0 0 0 -0.031683 -0.026665 -0.032789 -0.036414 0 0 0 0 0
5.25 -0.024152 -0.028199 0.034322 -0.04074 0 -0.033312 -0.018762 -0.051784 -0.071155 -0.050202 -0.057569 -0.11078 0 0 0 0 0 0 0 0 0 0 0 0 0 0 0 0 0 -0.030392 -0.032309 -0.042848 -0.046433 0 0 0 0 0
5.2539 -0.024836 -0.026622 0.022606 -0.038601 0 -0.027572 -0.017989 -0.043052 -0.066937 -0.04192 -0.099249 -0.092834 0 0 0 0 0 0 0 0 0 0 0 0 0 0 0 0 0 -0.026069 -0.038371 -0.049991 -0.046764 0 0 0 0 0
5.2578 -0.022862 -0.022361 -0.037641 -0.030272 0 -0.021006 -0.021253 -0.033816 -0.065151 -0.028016 -0.12969 -0.10631 0 0 0 0 0 0 0 0 0 0 0 0 0 0 0 0 0 -0.022965 -0.039311 -0.058607 -0.043416 0 0 0 0 0
5.2617 -0.013988 -0.012255 -0.088827 -0.024557 0 -0.021485 -0.020729 -0.034732 -0.071846 -0.01978 -0.13663 -0.12176 0 0 0 0 0 0 0 0 0 0 0 0 0 0 0 0 0 -0.022622 -0.029656 -0.069197 -0.043375 0 0 0 0 0
5.2656 0.0017728 0.0035029 -0.075742 -0.022593 0 -0.023731 -0.010869 -0.043163 -0.078529 -0.018529 -0.12377 -0.11364 0 0 0 0 0 0 0 0 0 0 0 0 0 0 0 0 0 -0.020881 -0.0083785 -0.075985 -0.044198 0 0 0 0 0
5.2695 0.018939 0.019748 0.0034386 -0.014107 0 -0.011662 0.006775 -0.045726 -0.072028 -0.014231 -0.10729 -0.082167 0 0 0 0 0 0 0 0 0 0 0 0 0 0 0 0 0 -0.011387 0.018444 -0.070806 -0.033947 0 0 0 0 0
5.2734 0.029629 0.029072 0.091506 0.011886 0 0.0239 0.024275 -0.031417 -0.048026 0.0031751 -0.098587 -0.049708 0 0 0 0 0 0 0 0 0 0 0 0 0 0 0 0 0 0.0069844 0.039562 -0.050014 -0.0037578 0 0 0 0 0
5.2773 0.028817 0.027096 0.11854 0.0511 0 0.068925 0.032681 -0.0028108 -0.014709 0.030472 -0.089598 -0.037249 0 0 0 0 0 0 0 0 0 0 0 0 0 0 0 0 0 0.026357 0.04471 -0.018352 0.038293 0 0 0 0 0
5.2813 0.017893 0.016005 0.061053 0.07983 0 0.090138 0.027943 0.025079 0.015626 0.049856 -0.056774 -0.044415 0 0 0 0 0 0 0 0 0 0 0 0 0 0 0 0 0 0.034722 0.031192 0.013675 0.067298 0 0 0 0 0
5.2852 0.0038814 0.0032772 -0.037204 0.071092 0 0.060855 0.013427 0.037325 0.037205 0.043257 0.01629 -0.051071 0 0 0 0 0 0 0 0 0 0 0 0 0 0 0 0 0 0.026181 0.0063824 0.036839 0.059736 0 0 0 0 0
5.2891 -0.0052195 -0.0035701 -0.10081 0.020098 0 -0.011493 -0.0022934 0.031934 0.05317 0.010749 0.11638 -0.036379 0 0 0 0 0 0 0 0 0 0 0 0 0 0 0 0 0 0.007408 -0.015798 0.049047 0.01635 0 0 0 0 0
5.293 -0.0056256 -0.0021019 -0.084174 -0.044096 0 -0.082174 -0.010669 0.021817 0.06889 -0.024408 0.20062 0.004005 0 0 0 0 0 0 0 0 0 0 0 0 0 0 0 0 0 -0.0063229 -0.022615 0.055461 -0.031578 0 0 0 0 0
5.2969 0.00018163 0.0039609 -0.0064572 -0.075566 0 -0.098429 -0.0081465 0.023885 0.084257 -0.031599 0.22389 0.057018 0 0 0 0 0 0 0 0 0 0 0 0 0 0 0 0 0 -0.0030682 -0.010101 0.062997 -0.042514 0 0 0 0 0
5.3008 0.0058824 0.0082308 0.068233 -0.047377 0 -0.041334 0.0020239 0.044008 0.092663 0.0012729 0.17439 0.10496 0 0 0 0 0 0 0 0 0 0 0 0 0 0 0 0 0 0.015688 0.013891 0.073676 0.0013804 0 0 0 0 0
5.3047 0.0062251 0.006629 0.085539 0.022868 0 0.053742 0.012083 0.070177 0.086793 0.053593 0.087429 0.13855 0 0 0 0 0 0 0 0 0 0 0 0 0 0 0 0 0 0.035383 0.033452 0.082186 0.07443 0 0 0 0 0
5.3086 0.00065041 -5.7877e-05 0.041981 0.082146 0 0.1182 0.014687 0.080183 0.065253 0.083939 0.022606 0.16047 0 0 0 0 0 0 0 0 0 0 0 0 0 0 0 0 0 0.039158 0.033861 0.079736 0.12147 0 0 0 0 0
5.3125 -0.0069528 -0.0075812 -0.020347 0.08215 0 0.10035 0.0073982 0.058826 0.034506 0.061486 0.018883 0.18046 0 0 0 0 0 0 0 0 0 0 0 0 0 0 0 0 0 0.020611 0.011365 0.061262 0.098641 0 0 0 0 0
5.3164 -0.011789 -0.011889 -0.055015 0.018996 0 0.0068242 -0.0060685 0.011571 0.005243 -0.0073435 0.062705 0.20801 0 0 0 0 0 0 0 0 0 0 0 0 0 0 0 0 0 -0.011259 -0.022934 0.030169 0.0099619 0 0 0 0 0
5.3203 -0.011883 -0.011914 -0.048092 -0.061303 0 -0.098553 -0.01853 -0.036992 -0.013969 -0.079807 0.096347 0.24671 0 0 0 0 0 0 0 0 0 0 0 0 0 0 0 0 0 -0.038307 -0.048903 -0.0035046 -0.090975 0 0 0 0 0
5.3242 -0.0090276 -0.0096101 -0.020007 -0.098114 0 -0.14045 -0.024046 -0.060398 -0.022146 -0.10711 0.062621 0.2912 0 0 0 0 0 0 0 0 0 0 0 0 0 0 0 0 0 -0.045755 -0.050342 -0.030333 -0.13838 0 0 0 0 0
5.3281 -0.0065965 -0.0078167 0.0017298 -0.064423 0 -0.088678 -0.021471 -0.050811 -0.027306 -0.071543 -0.048001 0.32829 0 0 0 0 0 0 0 0 0 0 0 0 0 0 0 0 0 -0.031961 -0.026594 -0.048234 -0.10316 0 0 0 0 0
5.332 -0.006505 -0.0080175 0.0075423 0.011368 0 0.018064 -0.014578 -0.026043 -0.041771 -0.00087569 -0.18545 0.34469 0 0 0 0 0 0 0 0 0 0 0 0 0 0 0 0 0 -0.0090201 0.0060888 -0.062846 -0.015131 0 0 0 0 0
5.3359 -0.0080274 -0.0096526 0.005704 0.06789 0 0.10074 -0.0089879 -0.01581 -0.072307 0.052225 -0.27399 0.33851 0 0 0 0 0 0 0 0 0 0 0 0 0 0 0 0 0 0.0058162 0.025417 -0.080943 0.059264 0 0 0 0 0
5.3398 -0.0091341 -0.011072 0.0041685 0.059077 0 0.099545 -0.0082164 -0.036943 -0.11119 0.050214 -0.26661 0.3247 0 0 0 0 0 0 0 0 0 0 0 0 0 0 0 0 0 0.0020021 0.018793 -0.10245 0.066746 0 0 0 0 0
5.3438 -0.0086625 -0.010988 -0.00088002 -0.010371 0 0.018552 -0.011576 -0.077777 -0.13682 -0.0014738 -0.17785 0.32609 0 0 0 0 0 0 0 0 0 0 0 0 0 0 0 0 0 -0.017023 -0.0078333 -0.11822 0.0058941 0 0 0 0 0
5.3477 -0.0071667 -0.0092557 -0.016594 -0.089261 0 -0.078778 -0.0152 -0.10574 -0.12726 -0.060429 -0.070637 0.35428 0 0 0 0 0 0 0 0 0 0 0 0 0 0 0 0 0 -0.036131 -0.034761 -0.11593 -0.074315 0 0 0 0 0
5.3516 -0.005922 -0.0066569 -0.037513 -0.11873 0 -0.11903 -0.015245 -0.093161 -0.078512 -0.081417 -0.0083385 0.39758 0 0 0 0 0 0 0 0 0 0 0 0 0 0 0 0 0 -0.039177 -0.043266 -0.089502 -0.11338 0 0 0 0 0
5.3555 -0.0054481 -0.0041846 -0.044152 -0.074944 0 -0.074126 -0.010838 -0.040201 -0.011778 -0.050779 -0.0098757 0.42973 0 0 0 0 0 0 0 0 0 0 0 0 0 0 0 0 0 -0.020911 -0.028896 -0.044446 -0.084347 0 0 0 0 0
5.3594 -0.0051461 -0.0024965 -0.021425 0.015125 0 0.01988 -0.0045543 0.024259 0.039439 0.005736 -0.041176 0.43361 0 0 0 0 0 0 0 0 0 0 0 0 0 0 0 0 0 0.0085972 -0.0035083 0.0051279 -0.010974 0 0 0 0 0
5.3633 -0.004214 -0.0017858 0.021748 0.093647 0 0.092882 -6.1608e-05 0.064742 0.054515 0.045928 -0.04665 0.41749 0 0 0 0 0 0 0 0 0 0 0 0 0 0 0 0 0 0.030886 0.014697 0.044947 0.053906 0 0 0 0 0
5.3672 -0.0026185 -0.001888 0.054316 0.1114 0 0.094261 0.0011553 0.065662 0.041997 0.044635 0.0060892 0.40692 0 0 0 0 0 0 0 0 0 0 0 0 0 0 0 0 0 0.032728 0.014818 0.067893 0.069681 0 0 0 0 0
5.3711 -0.0010451 -0.0023827 0.048232 0.059516 0 0.028303 0.0010829 0.04051 0.031349 0.010975 0.10253 0.41964 0 0 0 0 0 0 0 0 0 0 0 0 0 0 0 0 0 0.016005 0.00026664 0.07542 0.036648 0 0 0 0 0
5.375 -7.7434e-05 -0.0027074 0.0045632 -0.026009 0 -0.053111 0.0030571 0.01759 0.045877 -0.022271 0.19381 0.44932 0 0 0 0 0 0 0 0 0 0 0 0 0 0 0 0 0 -0.0042283 -0.015249 0.073676 -0.0082096 0 0 0 0 0
5.3789 0.00025295 -0.0024578 -0.044213 -0.088615 0 -0.091345 0.0078668 0.016027 0.080651 -0.026115 0.23263 0.4749 0 0 0 0 0 0 0 0 0 0 0 0 0 0 0 0 0 -0.012139 -0.018772 0.068497 -0.022564 0 0 0 0 0
5.3828 -1.0248e-05 -0.0018389 -0.059277 -0.088293 0 -0.062762 0.011796 0.0325 0.10616 0.0028228 0.20417 0.48503 0 0 0 0 0 0 0 0 0 0 0 0 0 0 0 0 0 -0.0037554 -0.0076072 0.062769 0.0081514 0 0 0 0 0
5.3867 -0.0014217 -0.0018569 -0.027247 -0.028082 0 0.0079968 0.0091175 0.047923 0.095316 0.041559 0.13148 0.49028 0 0 0 0 0 0 0 0 0 0 0 0 0 0 0 0 0 0.010722 0.0092636 0.056491 0.06045 0 0 0 0 0
5.3906 -0.0048832 -0.0038115 0.027461 0.047682 0 0.068929 -0.0024657 0.045624 0.049461 0.05911 0.055238 0.50919 0 0 0 0 0 0 0 0 0 0 0 0 0 0 0 0 0 0.016561 0.018189 0.047893 0.091309 0 0 0 0 0
5.3945 -0.010427 -0.0082035 0.059781 0.083563 0 0.077573 -0.018279 0.024293 -0.001065 0.038796 0.0056628 0.5436 0 0 0 0 0 0 0 0 0 0 0 0 0 0 0 0 0 0.0073292 0.010861 0.034492 0.070289 0 0 0 0 0
5.3984 -0.016345 -0.013903 0.038128 0.052281 0 0.028043 -0.029009 -0.003965 -0.023264 -0.011006 -0.013883 0.57189 0 0 0 0 0 0 0 0 0 0 0 0 0 0 0 0 0 -0.010355 -0.0097584 0.014291 0.0015555 0 0 0 0 0
5.4023 -0.01995 -0.018506 -0.029327 -0.024767 0 -0.047462 -0.027869 -0.026043 -0.011455 -0.063172 -0.023099 0.56976 0 0 0 0 0 0 0 0 0 0 0 0 0 0 0 0 0 -0.023765 -0.031552 -0.012637 -0.078854 0 0 0 0 0
5.4063 -0.019658 -0.019926 -0.096304 -0.092201 0 -0.10077 -0.016712 -0.038271 0.0064043 -0.089274 -0.046741 0.53756 0 0 0 0 0 0 0 0 0 0 0 0 0 0 0 0 0 -0.025681 -0.04175 -0.043145 -0.12705 0 0 0 0 0
5.4102 -0.016519 -0.018034 -0.10989 -0.10146 0 -0.09834 -0.0053223 -0.046441 -0.0073798 -0.076591 -0.095811 0.5041 0 0 0 0 0 0 0 0 0 0 0 0 0 0 0 0 0 -0.019921 -0.035695 -0.071952 -0.11919 0 0 0 0 0
5.4141 -0.013538 -0.014834 -0.052219 -0.047676 0 -0.042199 -0.0037913 -0.057445 -0.066189 -0.034962 -0.15942 0.50101 0 0 0 0 0 0 0 0 0 0 0 0 0 0 0 0 0 -0.016304 -0.0196 -0.094329 -0.065146 0 0 0 0 0
5.418 -0.013124 -0.012795 0.039294 0.0262 0 0.03096 -0.014111 -0.071438 -0.14412 0.0097379 -0.21093 0.53268 0 0 0 0 0 0 0 0 0 0 0 0 0 0 0 0 0 -0.020601 -0.0054281 -0.10831 -0.00062223 0 0 0 0 0
5.4219 -0.014858 -0.012654 0.09441 0.062056 0 0.072566 -0.028225 -0.081447 -0.19327 0.031346 -0.2239 0.57223 0 0 0 0 0 0 0 0 0 0 0 0 0 0 0 0 0 -0.029193 -0.0018793 -0.11425 0.035656 0 0 0 0 0
5.4258 -0.01567 -0.012699 0.065052 0.031403 0 0.054084 -0.034326 -0.079741 -0.1796 0.019179 -0.18839 0.58722 0 0 0 0 0 0 0 0 0 0 0 0 0 0 0 0 0 -0.033007 -0.0083931 -0.11194 0.025126 0 0 0 0 0
5.4297 -0.012362 -0.010282 -0.02954 -0.042269 0 -0.012119 -0.026077 -0.064427 -0.10872 -0.015605 -0.1181 0.56905 0 0 0 0 0 0 0 0 0 0 0 0 0 0 0 0 0 -0.02625 -0.016496 -0.098511 -0.020376 0 0 0 0 0
5.4336 -0.0043485 -0.004283 -0.11065 -0.10062 0 -0.078636 -0.0071136 -0.04043 -0.021452 -0.047295 -0.04335 0.53781 0 0 0 0 0 0 0 0 0 0 0 0 0 0 0 0 0 -0.01136 -0.016939 -0.069929 -0.066556 0 0 0 0 0
5.4375 0.0057396 0.003757 -0.10334 -0.093788 0 -0.094592 0.012466 -0.0147 0.036778 -0.052373 0.0070006 0.52077 0 0 0 0 0 0 0 0 0 0 0 0 0 0 0 0 0 0.00406 -0.006672 -0.02582 -0.077972 0 0 0 0 0
5.4414 0.013981 0.010855 -0.0047429 -0.017527 0 -0.042625 0.023961 0.0092843 0.048424 -0.025053 0.02396 0.52777 0 0 0 0 0 0 0 0 0 0 0 0 0 0 0 0 0 0.014509 0.0095521 0.02655 -0.040547 0 0 0 0 0
5.4453 0.017855 0.014945 0.10655 0.082697 0 0.045969 0.025516 0.032398 0.033436 0.018843 0.024548 0.54649 0 0 0 0 0 0 0 0 0 0 0 0 0 0 0 0 0 0.020573 0.023345 0.07349 0.028334 0 0 0 0 0
5.4492 0.017447 0.016076 0.13602 0.14263 0 0.11149 0.021318 0.055586 0.029656 0.052593 0.039648 0.55773 0 0 0 0 0 0 0 0 0 0 0 0 0 0 0 0 0 0.026027 0.028552 0.10182 0.089588 0 0 0 0 0
5.4531 0.014435 0.015413 0.058683 0.12298 0 0.10863 0.016543 0.075149 0.060392 0.056763 0.090243 0.55244 0 0 0 0 0 0 0 0 0 0 0 0 0 0 0 0 0 0.031765 0.024375 0.10695 0.10759 0 0 0 0 0
5.457 0.010186 0.01331 -0.056104 0.036032 0 0.040206 0.013155 0.083182 0.11503 0.032376 0.16847 0.53547 0 0 0 0 0 0 0 0 0 0 0 0 0 0 0 0 0 0.033461 0.014459 0.095732 0.074805 0 0 0 0 0
5.4609 0.0048664 0.0087365 -0.10791 -0.062394 0 -0.044785 0.0098639 0.073947 0.1576 -0.00023757 0.23857 0.51784 0 0 0 0 0 0 0 0 0 0 0 0 0 0 0 0 0 0.025913 0.0039298 0.081236 0.01804 0 0 0 0 0
5.4648 -0.0017185 0.00085456 -0.059174 -0.11023 0 -0.087941 0.0051304 0.050613 0.15587 -0.016287 0.25914 0.50889 0 0 0 0 0 0 0 0 0 0 0 0 0 0 0 0 0 0.0098139 -0.0031596 0.072961 -0.020374 0 0 0 0 0
5.4688 -0.0086792 -0.0088553 0.031066 -0.080824 0 -0.064943 -0.00040979 0.025185 0.10692 -0.0047327 0.21184 0.51378 0 0 0 0 0 0 0 0 0 0 0 0 0 0 0 0 0 -0.0063763 -0.0051238 0.069947 -0.014276 0 0 0 0 0
5.4727 -0.01374 -0.016419 0.067897 -0.0007954 0 -0.0018079 -0.0044918 0.0099759 0.038915 0.023299 0.1152 0.53255 0 0 0 0 0 0 0 0 0 0 0 0 0 0 0 0 0 -0.012486 -0.0031062 0.062358 0.025516 0 0 0 0 0
5.4766 -0.014676 -0.017879 0.01583 0.069193 0 0.048093 -0.0057977 0.0073069 -0.01207 0.042491 0.012427 0.55772 0 0 0 0 0 0 0 0 0 0 0 0 0 0 0 0 0 -0.0057608 -0.00070601 0.040368 0.058849 0 0 0 0 0
5.4805 -0.01126 -0.012503 -0.067068 0.078308 0 0.046912 -0.0056408 0.0070535 -0.030043 0.032528 -0.058258 0.57474 0 0 0 0 0 0 0 0 0 0 0 0 0 0 0 0 0 0.0056084 -0.0021057 0.0031018 0.048064 0 0 0 0 0
5.4844 -0.0058089 -0.0037593 -0.0908 0.022799 0 0.00055371 -0.0068667 -0.0045054 -0.0289 -0.0055046 -0.088246 0.57085 0 0 0 0 0 0 0 0 0 0 0 0 0 0 0 0 0 0.0087956 -0.0089224 -0.039765 -0.010564 0 0 0 0 0
5.4883 -0.0015747 0.0030477 -0.027262 -0.051827 0 -0.049206 -0.010903 -0.03164 -0.036779 -0.04842 -0.099586 0.5479 0 0 0 0 0 0 0 0 0 0 0 0 0 0 0 0 0 -0.0023433 -0.017994 -0.074941 -0.081679 0 0 0 0 0
5.4922 -0.00026113 0.0045807 0.060844 -0.086632 0 -0.060335 -0.015805 -0.063831 -0.069632 -0.067561 -0.12246 0.52509 0 0 0 0 0 0 0 0 0 0 0 0 0 0 0 0 0 -0.021124 -0.022761 -0.094849 -0.11734 0 0 0 0 0
5.4961 -0.00089061 0.0015333 0.085885 -0.055843 0 -0.023986 -0.017432 -0.083716 -0.117 -0.05069 -0.16787 0.52467 0 0 0 0 0 0 0 0 0 0 0 0 0 0 0 0 0 -0.033275 -0.018265 -0.10132 -0.094434 0 0 0 0 0
5.5 -0.0011145 -0.0026378 0.026735 0.013027 0 0.030466 -0.013128 -0.081612 -0.15115 -0.011952 -0.21746 0.55146 0 0 0 0 0 0 0 0 0 0 0 0 0 0 0 0 0 -0.029531 -0.0059999 -0.10105 -0.032672 0 0 0 0 0
5.5039 0.00020951 -0.0049549 -0.050385 0.062255 0 0.060611 -0.004814 -0.063354 -0.14987 0.018708 -0.23788 0.58681 0 0 0 0 0 0 0 0 0 0 0 0 0 0 0 0 0 -0.01427 0.0060316 -0.097758 0.021426 0 0 0 0 0
5.5078 0.0016399 -0.0051985 -0.063557 0.051334 0 0.044292 0.0015564 -0.044138 -0.1128 0.018857 -0.20698 0.60471 0 0 0 0 0 0 0 0 0 0 0 0 0 0 0 0 0 -0.0018931 0.009039 -0.088924 0.031236 0 0 0 0 0
5.5117 0.000434 -0.0053981 -0.0031852 -0.010601 0 -0.0053999 0.00042276 -0.034274 -0.058637 -0.0090117 -0.13044 0.59497 0 0 0 0 0 0 0 0 0 0 0 0 0 0 0 0 0 -0.0037224 0.00060118 -0.069707 -0.0026225 0 0 0 0 0
5.5156 -0.0045406 -0.0073176 0.057571 -0.073754 0 -0.052918 -0.0083356 -0.030431 -0.0087435 -0.04013 -0.03676 0.57024 0 0 0 0 0 0 0 0 0 0 0 0 0 0 0 0 0 -0.01729 -0.012889 -0.039569 -0.045654 0 0 0 0 0
5.5195 -0.010973 -0.010398 0.042126 -0.089087 0 -0.067884 -0.01815 -0.020509 0.027022 -0.047743 0.043357 0.55053 0 0 0 0 0 0 0 0 0 0 0 0 0 0 0 0 0 -0.0281 -0.020864 -0.0043525 -0.059015 0 0 0 0 0
5.5234 -0.014273 -0.011996 -0.044034 -0.046471 0 -0.045043 -0.020063 0.0030526 0.051479 -0.023962 0.095717 0.54271 0 0 0 0 0 0 0 0 0 0 0 0 0 0 0 0 0 -0.022505 -0.016563 0.028252 -0.029753 0 0 0 0 0
5.5273 -0.011007 -0.0095979 -0.11347 0.021188 0 -0.0032722 -0.0096806 0.034794 0.071209 0.015731 0.12561 0.53681 0 0 0 0 0 0 0 0 0 0 0 0 0 0 0 0 0 0.00011502 -0.0018051 0.054728 0.022231 0 0 0 0 0
5.5313 -0.0017902 -0.0030028 -0.08535 0.067771 0 0.031692 0.0088282 0.060709 0.088514 0.046639 0.146 0.52109 0 0 0 0 0 0 0 0 0 0 0 0 0 0 0 0 0 0.026979 0.014988 0.076535 0.063453 0 0 0 0 0
5.5352 0.0088568 0.0053534 0.027961 0.0697 0 0.044974 0.025274 0.070819 0.10104 0.054258 0.16332 0.49709 0 0 0 0 0 0 0 0 0 0 0 0 0 0 0 0 0 0.043221 0.025249 0.094888 0.073726 0 0 0 0 0
5.5391 0.015613 0.012107 0.12696 0.038384 0 0.038181 0.030753 0.067211 0.10614 0.042575 0.17309 0.47722 0 0 0 0 0 0 0 0 0 0 0 0 0 0 0 0 0 0.043833 0.025685 0.10578 0.058093 0 0 0 0 0
5.543 0.015958 0.01521 0.12019 0.003795 0 0.022558 0.023837 0.059963 0.10304 0.026377 0.16654 0.46917 0 0 0 0 0 0 0 0 0 0 0 0 0 0 0 0 0 0.03534 0.018941 0.10181 0.036677 0 0 0 0 0
5.5469 0.0115 0.014937 0.014151 -0.011761 0 0.0087266 0.010751 0.055836 0.090876 0.017001 0.14021 0.46682 0 0 0 0 0 0 0 0 0 0 0 0 0 0 0 0 0 0.027022 0.010312 0.080056 0.02479 0 0 0 0 0
5.5508 0.0062782 0.013037 -0.091838 -0.0066382 0 0.0015767 -9.3211e-05 0.051623 0.067117 0.014877 0.098989 0.4587 0 0 0 0 0 0 0 0 0 0 0 0 0 0 0 0 0 0.02171 0.0040011 0.047784 0.022068 0 0 0 0 0
5.5547 0.0036462 0.010977 -0.10064 0.0068674 0 0.0014667 -0.0041784 0.03877 0.030908 0.013531 0.051356 0.44335 0 0 0 0 0 0 0 0 0 0 0 0 0 0 0 0 0 0.01551 0.0015087 0.018826 0.018336 0 0 0 0 0
5.5586 0.0041954 0.0088427 -0.0086059 0.017031 0 0.0069515 -0.0026618 0.013979 -0.011672 0.0083482 0.0030863 0.43213 0 0 0 0 0 0 0 0 0 0 0 0 0 0 0 0 0 0.0054026 0.0020396 0.0025776 0.0074481 0 0 0 0 0
5.5625 0.0059882 0.005786 0.094197 0.019971 0 0.015046 0.00053278 -0.015591 -0.047726 0.00043817 -0.043889 0.43536 0 0 0 0 0 0 0 0 0 0 0 0 0 0 0 0 0 -0.005012 0.0034724 -0.0042844 -0.0059966 0 0 0 0 0
5.5664 0.0064901 0.0014442 0.11168 0.01632 0 0.020157 0.0025497 -0.038084 -0.065957 -0.0068966 -0.087218 0.44823 0 0 0 0 0 0 0 0 0 0 0 0 0 0 0 0 0 -0.0088531 0.0032092 -0.01473 -0.013164 0 0 0 0 0
5.5703 0.0045082 -0.0031094 0.030385 0.0057786 0 0.015685 0.0027265 -0.047692 -0.066509 -0.0132 -0.12064 0.45416 0 0 0 0 0 0 0 0 0 0 0 0 0 0 0 0 0 -0.0047936 -0.00065556 -0.038841 -0.012455 0 0 0 0 0
5.5742 0.00080001 -0.0059045 -0.073445 -0.012135 0 -0.00064504 0.0010781 -0.049161 -0.06163 -0.020759 -0.13666 0.44304 0 0 0 0 0 0 0 0 0 0 0 0 0 0 0 0 0 -0.00074703 -0.0077745 -0.073056 -0.012577 0 0 0 0 0
5.5781 -0.0027857 -0.0057274 -0.10914 -0.032645 0 -0.02214 -0.0028954 -0.051384 -0.064455 -0.02963 -0.13376 0.42346 0 0 0 0 0 0 0 0 0 0 0 0 0 0 0 0 0 -0.0067738 -0.014853 -0.10133 -0.022998 0 0 0 0 0
5.582 -0.0047579 -0.0033911 -0.053618 -0.044328 0 -0.035201 -0.009145 -0.056867 -0.075695 -0.034437 -0.12016 0.41437 0 0 0 0 0 0 0 0 0 0 0 0 0 0 0 0 0 -0.023653 -0.017262 -0.10751 -0.041589 0 0 0 0 0
5.5859 -0.0049156 -0.0013383 0.034822 -0.036654 0 -0.028895 -0.015259 -0.058388 -0.081743 -0.028072 -0.10827 0.42486 0 0 0 0 0 0 0 0 0 0 0 0 0 0 0 0 0 -0.0395 -0.012519 -0.088059 -0.053371 0 0 0 0 0
5.5898 -0.0042003 -0.0017389 0.076209 -0.010821 0 -0.0051207 -0.01696 -0.046791 -0.067368 -0.0096916 -0.10284 0.44452 0 0 0 0 0 0 0 0 0 0 0 0 0 0 0 0 0 -0.03944 -0.0029444 -0.054167 -0.043738 0 0 0 0 0
5.5938 -0.0037584 -0.0046576 0.040833 0.017361 0 0.020116 -0.011561 -0.022047 -0.031426 0.011316 -0.094012 0.45459 0 0 0 0 0 0 0 0 0 0 0 0 0 0 0 0 0 -0.019779 0.005196 -0.022128 -0.014193 0 0 0 0 0
5.5977 -0.0040593 -0.0079264 -0.031476 0.027756 0 0.027496 -0.0012784 0.0043182 0.010027 0.020905 -0.063789 0.44691 0 0 0 0 0 0 0 0 0 0 0 0 0 0 0 0 0 0.0073772 0.0059918 -0.0010679 0.015686 0 0 0 0 0
5.6016 -0.0047956 -0.0089235 -0.074603 0.012207 0 0.0098895 0.0073946 0.018955 0.03704 0.011958 -0.0031316 0.42972 0 0 0 0 0 0 0 0 0 0 0 0 0 0 0 0 0 0.024169 -0.001609 0.011612 0.024188 0 0 0 0 0
5.6055 -0.0055359 -0.006785 -0.055897 -0.017163 0 -0.020339 0.0084545 0.019445 0.042995 -0.008245 0.074892 0.4156 0 0 0 0 0 0 0 0 0 0 0 0 0 0 0 0 0 0.022327 -0.012796 0.024464 0.0076822 0 0 0 0 0
5.6094 -0.0063533 -0.0031599 0.00098588 -0.036071 0 -0.039642 0.0012411 0.016901 0.038923 -0.022285 0.13936 0.40739 0 0 0 0 0 0 0 0 0 0 0 0 0 0 0 0 0 0.0091617 -0.020285 0.042379 -0.01433 0 0 0 0 0
5.6133 -0.0076458 -0.00085502 0.043812 -0.027272 0 -0.031823 -0.009073 0.024702 0.040699 -0.0163 0.16249 0.39849 0 0 0 0 0 0 0 0 0 0 0 0 0 0 0 0 0 -0.0010032 -0.0194 0.061836 -0.015776 0 0 0 0 0
5.6172 -0.0092366 -0.0015047 0.039106 0.0045572 0 -0.0019213 -0.015734 0.043743 0.052101 0.0078619 0.1409 0.38518 0 0 0 0 0 0 0 0 0 0 0 0 0 0 0 0 0 -0.00075862 -0.010953 0.074234 0.01176 0 0 0 0 0
5.6211 -0.0097789 -0.0041887 -0.0028697 0.035086 0 0.026773 -0.015383 0.059228 0.061009 0.032689 0.098156 0.37366 0 0 0 0 0 0 0 0 0 0 0 0 0 0 0 0 0 0.0049429 -5.738e-05 0.073211 0.049533 0 0 0 0 0
5.625 -0.0074326 -0.0060846 -0.042243 0.039067 0 0.031246 -0.0094591 0.053645 0.052731 0.038274 0.065079 0.37218 0 0 0 0 0 0 0 0 0 0 0 0 0 0 0 0 0 0.0062505 0.0077141 0.059292 0.066666 0 0 0 0 0
5.6289 -0.001554 -0.004587 -0.045594 0.011143 0 0.0080706 -0.0016069 0.024532 0.026803 0.018652 0.053858 0.378 0 0 0 0 0 0 0 0 0 0 0 0 0 0 0 0 0 -7.5062e-05 0.0097697 0.038628 0.047069 0 0 0 0 0
5.6328 0.00612 0.00075992 -0.012374 -0.028223 0 -0.022828 0.0055546 -0.010355 -0.00036046 -0.01235 0.049086 0.37711 0 0 0 0 0 0 0 0 0 0 0 0 0 0 0 0 0 -0.0073944 0.0073529 0.018022 0.0040507 0 0 0 0 0
5.6367 0.01219 0.007891 0.027844 -0.047484 0 -0.033929 0.011095 -0.026981 -0.010545 -0.031423 0.024237 0.35918 0 0 0 0 0 0 0 0 0 0 0 0 0 0 0 0 0 -0.0070594 0.0038639 0.00085763 -0.030872 0 0 0 0 0
5.6406 0.013963 0.013558 0.042093 -0.028695 0 -0.01296 0.014189 -0.016417 -0.0019003 -0.024622 -0.030851 0.33093 0 0 0 0 0 0 0 0 0 0 0 0 0 0 0 0 0 0.0015302 0.0023064 -0.013229 -0.03512 0 0 0 0 0
5.6445 0.011544 0.01536 0.021672 0.017237 0 0.026094 0.013262 0.0061767 0.0083252 0.0007605 -0.096709 0.31097 0 0 0 0 0 0 0 0 0 0 0 0 0 0 0 0 0 0.0096005 0.0036131 -0.025821 -0.013795 0 0 0 0 0
5.6484 0.0077406 0.013127 -0.011634 0.057466 0 0.053431 0.0076687 0.014359 0.00017066 0.021949 -0.13815 0.31026 0 0 0 0 0 0 0 0 0 0 0 0 0 0 0 0 0 0.0078636 0.0066302 -0.037278 0.00658 0 0 0 0 0
5.6523 0.0057816 0.0088724 -0.025586 0.0618 0 0.047282 9.6045e-05 -0.0056774 -0.028881 0.020147 -0.13364 0.31992 0 0 0 0 0 0 0 0 0 0 0 0 0 0 0 0 0 -0.0036057 0.0094138 -0.046401 0.0032299 0 0 0 0 0
5.6563 0.0068122 0.0054628 -0.0068151 0.026113 0 0.011816 -0.0037851 -0.041642 -0.05973 -0.0025416 -0.093874 0.3211 0 0 0 0 0 0 0 0 0 0 0 0 0 0 0 0 0 -0.01459 0.010787 -0.05174 -0.021797 0 0 0 0 0
5.6602 0.0092962 0.0048602 0.026404 -0.023896 0 -0.025587 0.00052037 -0.064804 -0.068201 -0.023909 -0.052646 0.30674 0 0 0 0 0 0 0 0 0 0 0 0 0 0 0 0 0 -0.013952 0.011029 -0.052574 -0.04348 0 0 0 0 0
5.6641 0.010629 0.0069959 0.040759 -0.051887 0 -0.035698 0.011621 -0.054542 -0.047039 -0.020597 -0.037755 0.29099 0 0 0 0 0 0 0 0 0 0 0 0 0 0 0 0 0 -2.4222e-05 0.011186 -0.048408 -0.03662 0 0 0 0 0
5.668 0.0093062 0.0099132 0.020219 -0.038256 0 -0.010419 0.021763 -0.015979 -0.012508 0.010585 -0.047609 0.29496 0 0 0 0 0 0 0 0 0 0 0 0 0 0 0 0 0 0.017471 0.011585 -0.037947 0.00090788 0 0 0 0 0
5.6719 0.0057615 0.011049 -0.016504 0.0054568 0 0.03075 0.022105 0.024769 0.010811 0.047848 -0.053691 0.32382 0 0 0 0 0 0 0 0 0 0 0 0 0 0 0 0 0 0.025469 0.010977 -0.019456 0.044848 0 0 0 0 0
5.6758 0.0015164 0.0088252 -0.032651 0.045942 0 0.055605 0.009949 0.042917 0.012759 0.061285 -0.026265 0.35969 0 0 0 0 0 0 0 0 0 0 0 0 0 0 0 0 0 0.0182 0.0073831 0.0068927 0.063872 0 0 0 0 0
5.6797 -0.0021509 0.0035538 -0.010843 0.053523 0 0.04369 -0.0081979 0.034726 0.0063347 0.037591 0.039106 0.37789 0 0 0 0 0 0 0 0 0 0 0 0 0 0 0 0 0 0.001439 0.00020876 0.036708 0.044871 0 0 0 0 0
5.6836 -0.0047442 -0.002874 0.025894 0.023856 0 0.0015845 -0.020796 0.01772 0.014055 -0.0083899 0.11615 0.36912 0 0 0 0 0 0 0 0 0 0 0 0 0 0 0 0 0 -0.012516 -0.0083274 0.061983 0.0032205 0 0 0 0 0
5.6875 -0.0062199 -0.008196 0.034377 -0.020168 0 -0.04212 -0.019769 0.012777 0.044633 -0.045148 0.16674 0.34505 0 0 0 0 0 0 0 0 0 0 0 0 0 0 0 0 0 -0.014428 -0.01418 0.075241 -0.029706 0 0 0 0 0
5.6914 -0.0066377 -0.011031 -0.0032963 -0.046756 0 -0.05785 -0.0066755 0.025284 0.082 -0.049078 0.16758 0.32377 0 0 0 0 0 0 0 0 0 0 0 0 0 0 0 0 0 -0.0046763 -0.014521 0.074175 -0.030838 0 0 0 0 0
5.6953 -0.0063045 -0.011392 -0.055205 -0.039115 0 -0.036299 0.0083575 0.041925 0.097505 -0.021604 0.12405 0.31254 0 0 0 0 0 0 0 0 0 0 0 0 0 0 0 0 0 0.0076833 -0.010276 0.062563 -0.0019938 0 0 0 0 0
5.6992 -0.0059689 -0.010275 -0.066355 -0.0070037 0 0.0053241 0.014154 0.044342 0.074866 0.01426 0.06295 0.30544 0 0 0 0 0 0 0 0 0 0 0 0 0 0 0 0 0 0.012025 -0.0056118 0.046288 0.033222 0 0 0 0 0
5.7031 -0.0063925 -0.0087861 -0.015649 0.021922 0 0.036047 0.0066333 0.02589 0.025511 0.033113 0.012589 0.2952 0 0 0 0 0 0 0 0 0 0 0 0 0 0 0 0 0 0.0039923 -0.0044523 0.02814 0.048097 0 0 0 0 0
5.707 -0.0074829 -0.0074429 0.054554 0.023679 0 0.033407 -0.0085521 -0.0035312 -0.019735 0.025277 -0.01412 0.28352 0 0 0 0 0 0 0 0 0 0 0 0 0 0 0 0 0 -0.011496 -0.0070107 0.0066697 0.031767 0 0 0 0 0
5.7109 -0.0080081 -0.0060911 0.073102 -0.0038132 0 -0.00055537 -0.02061 -0.027348 -0.035749 0.0003885 -0.023323 0.27847 0 0 0 0 0 0 0 0 0 0 0 0 0 0 0 0 0 -0.02407 -0.0096323 -0.019575 -0.0051447 0 0 0 0 0
5.7148 -0.0065416 -0.0043439 0.011649 -0.039082 0 -0.040721 -0.021604 -0.036353 -0.023316 -0.023192 -0.031413 0.28396 0 0 0 0 0 0 0 0 0 0 0 0 0 0 0 0 0 -0.025682 -0.0082903 -0.046891 -0.040229 0 0 0 0 0
5.7188 -0.0029379 -0.0021238 -0.078156 -0.053004 0 -0.056689 -0.011731 -0.03415 -0.0070445 -0.032127 -0.051871 0.29467 0 0 0 0 0 0 0 0 0 0 0 0 0 0 0 0 0 -0.016425 -0.0025808 -0.066496 -0.055175 0 0 0 0 0
5.7227 0.0011695 0.00015718 -0.10662 -0.030645 0 -0.034552 0.00172 -0.030709 -0.013085 -0.024616 -0.086171 0.30183 0 0 0 0 0 0 0 0 0 0 0 0 0 0 0 0 0 -0.0038741 0.0035867 -0.071025 -0.046128 0 0 0 0 0
5.7266 0.0035574 0.0019257 -0.033681 0.016737 0 0.012669 0.01028 -0.031843 -0.046037 -0.0078589 -0.12287 0.30236 0 0 0 0 0 0 0 0 0 0 0 0 0 0 0 0 0 0.0034002 0.0053901 -0.061661 -0.023117 0 0 0 0 0
5.7305 0.0032987 0.0029801 0.083549 0.0584 0 0.053529 0.010135 -0.034898 -0.084727 0.0083225 -0.14428 0.30084 0 0 0 0 0 0 0 0 0 0 0 0 0 0 0 0 0 0.0025657 0.0015068 -0.048366 -0.0016041 0 0 0 0 0
5.7344 0.0015457 0.0036841 0.13745 0.065184 0 0.060014 0.0036768 -0.033498 -0.099886 0.016468 -0.1367 0.30363 0 0 0 0 0 0 0 0 0 0 0 0 0 0 0 0 0 -0.0022766 -0.0045479 -0.041744 0.0068682 0 0 0 0 0
5.7383 0.00042539 0.0045428 0.072529 0.030328 0 0.027505 -0.0035566 -0.025162 -0.078116 0.013882 -0.09894 0.31274 0 0 0 0 0 0 0 0 0 0 0 0 0 0 0 0 0 -0.0050301 -0.0073791 -0.043345 -2.2275e-05 0 0 0 0 0
5.7422 0.0011158 0.0055088 -0.05542 -0.024723 0 -0.021477 -0.0072434 -0.013616 -0.031843 0.0035058 -0.043847 0.32589 0 0 0 0 0 0 0 0 0 0 0 0 0 0 0 0 0 -0.0034754 -0.0042376 -0.043565 -0.015155 0 0 0 0 0
5.7461 0.0029527 0.0057903 -0.12715 -0.064011 0 -0.052769 -0.0063618 -0.0039589 0.012178 -0.0069062 0.0086264 0.34008 0 0 0 0 0 0 0 0 0 0 0 0 0 0 0 0 0 -0.00025636 0.0029128 -0.029756 -0.025782 0 0 0 0 0
5.75 0.0043521 0.0045988 -0.073729 -0.061175 0 -0.044597 -0.0021465 0.0034995 0.034779 -0.0086586 0.043314 0.35327 0 0 0 0 0 0 0 0 0 0 0 0 0 0 0 0 0 0.0014774 0.0093599 0.0022291 -0.020244 0 0 0 0 0
5.7539 0.0045397 0.0023062 0.054305 -0.017472 0 -0.0029813 0.0040017 0.013671 0.037719 0.0017758 0.058948 0.36294 0 0 0 0 0 0 0 0 0 0 0 0 0 0 0 0 0 0.0024292 0.011555 0.043168 0.0043856 0 0 0 0 0
5.7578 0.0043498 0.00079217 0.1336 0.038879 0 0.042689 0.011222 0.030495 0.038224 0.018848 0.067661 0.36594 0 0 0 0 0 0 0 0 0 0 0 0 0 0 0 0 0 0.0062608 0.0095091 0.076536 0.038079 0 0 0 0 0
5.7617 0.0053501 0.0022306 0.087958 0.071837 0 0.060949 0.018245 0.050499 0.051255 0.030819 0.084393 0.36156 0 0 0 0 0 0 0 0 0 0 0 0 0 0 0 0 0 0.014291 0.0060718 0.090192 0.061914 0 0 0 0 0
5.7656 0.0081647 0.0070296 -0.036347 0.062181 0 0.041061 0.022647 0.063395 0.075839 0.028776 0.11342 0.35365 0 0 0 0 0 0 0 0 0 0 0 0 0 0 0 0 0 0.022099 0.0044064 0.083965 0.060569 0 0 0 0 0
5.7695 0.011565 0.012763 -0.11608 0.020476 0 0.00054896 0.02192 0.06028 0.096585 0.014745 0.14239 0.34718 0 0 0 0 0 0 0 0 0 0 0 0 0 0 0 0 0 0.022784 0.006022 0.067557 0.035308 0 0 0 0 0
5.7734 0.013135 0.015424 -0.073388 -0.02107 0 -0.028413 0.015703 0.042122 0.097398 0.0011714 0.14964 0.34181 0 0 0 0 0 0 0 0 0 0 0 0 0 0 0 0 0 0.014236 0.010399 0.051646 0.0057724 0 0 0 0 0
5.7773 0.010951 0.012338 0.046974 -0.032543 0 -0.023903 0.0068261 0.020042 0.074419 0.00081048 0.12044 0.33117 0 0 0 0 0 0 0 0 0 0 0 0 0 0 0 0 0 0.0025686 0.015484 0.040074 -0.0041312 0 0 0 0 0
5.7813 0.0049724 0.0043854 0.12293 -0.0088745 0 0.0083736 -0.00041913 0.0061951 0.037657 0.014949 0.060289 0.31105 0 0 0 0 0 0 0 0 0 0 0 0 0 0 0 0 0 -0.0029346 0.018181 0.028975 0.013078 0 0 0 0 0
5.7852 -0.0028415 -0.0044856 0.077347 0.026174 0 0.039128 -0.0036091 0.003206 0.0018528 0.030487 -0.0060684 0.28847 0 0 0 0 0 0 0 0 0 0 0 0 0 0 0 0 0 0.00091745 0.015125 0.012343 0.039171 0 0 0 0 0
5.7891 -0.0096982 -0.010208 -0.04585 0.038691 0 0.03869 -0.0041668 0.0022247 -0.024083 0.029653 -0.050902 0.27959 0 0 0 0 0 0 0 0 0 0 0 0 0 0 0 0 0 0.0072359 0.0045181 -0.011381 0.043199 0 0 0 0 0
5.793 -0.013599 -0.01151 -0.12726 0.012437 0 0.0016795 -0.0060011 -0.0080353 -0.040471 0.0052269 -0.063511 0.29543 0 0 0 0 0 0 0 0 0 0 0 0 0 0 0 0 0 0.0052127 -0.011558 -0.037106 0.008392 0 0 0 0 0
5.7969 -0.014343 -0.010323 -0.091773 -0.036294 0 -0.046965 -0.011817 -0.029486 -0.052462 -0.031518 -0.058009 0.32911 0 0 0 0 0 0 0 0 0 0 0 0 0 0 0 0 0 -0.0089778 -0.026635 -0.05666 -0.050009 0 0 0 0 0
5.8008 -0.013247 -0.0094755 0.018877 -0.070116 0 -0.070693 -0.020287 -0.051542 -0.063805 -0.057825 -0.061284 0.35913 0 0 0 0 0 0 0 0 0 0 0 0 0 0 0 0 0 -0.027349 -0.032985 -0.064937 -0.093686 0 0 0 0 0
5.8047 -0.011821 -0.0099243 0.092045 -0.060715 0 -0.050712 -0.026606 -0.060288 -0.074402 -0.056845 -0.089684 0.36739 0 0 0 0 0 0 0 0 0 0 0 0 0 0 0 0 0 -0.036675 -0.027086 -0.063641 -0.091822 0 0 0 0 0
5.8086 -0.01044 -0.010092 0.058991 -0.013447 0 -0.0019961 -0.026072 -0.051604 -0.081965 -0.03145 -0.13347 0.35455 0 0 0 0 0 0 0 0 0 0 0 0 0 0 0 0 0 -0.030564 -0.013076 -0.059525 -0.047636 0 0 0 0 0
5.8125 -0.0081658 -0.0077737 -0.038674 0.035153 0 0.038203 -0.017784 -0.035484 -0.084194 -0.0023997 -0.16301 0.33728 0 0 0 0 0 0 0 0 0 0 0 0 0 0 0 0 0 -0.015411 -0.00048899 -0.058375 0.0032542 0 0 0 0 0
5.8164 -0.0039824 -0.002654 -0.09569 0.046618 0 0.04068 -0.0055482 -0.026758 -0.078999 0.0085956 -0.15269 0.33077 0 0 0 0 0 0 0 0 0 0 0 0 0 0 0 0 0 -0.004353 0.002863 -0.059601 0.022617 0 0 0 0 0
5.8203 0.0016525 0.0030054 -0.051863 0.012796 0 0.0081415 0.0046553 -0.030642 -0.063954 -0.0028632 -0.10254 0.33487 0 0 0 0 0 0 0 0 0 0 0 0 0 0 0 0 0 -0.0049678 -0.0027892 -0.056277 0.0019585 0 0 0 0 0
5.8242 0.0065233 0.0061489 0.0486 -0.036653 0 -0.027991 0.0086176 -0.037125 -0.037532 -0.020236 -0.038459 0.33769 0 0 0 0 0 0 0 0 0 0 0 0 0 0 0 0 0 -0.012491 -0.0093576 -0.041122 -0.031277 0 0 0 0 0
5.8281 0.0082132 0.0054987 0.10458 -0.058857 0 -0.035282 0.0063764 -0.030232 -0.0020873 -0.02104 0.0095659 0.33073 0 0 0 0 0 0 0 0 0 0 0 0 0 0 0 0 0 -0.014908 -0.0079667 -0.013531 -0.03929 0 0 0 0 0
5.832 0.0062573 0.0025934 0.060693 -0.033834 0 -0.0082753 0.0016389 -0.0038354 0.03473 0.0021477 0.032041 0.31816 0 0 0 0 0 0 0 0 0 0 0 0 0 0 0 0 0 -0.0048219 0.0030124 0.018722 -0.00827 0 0 0 0 0
5.8359 0.00281 0.00044059 -0.039181 0.01898 0 0.027883 -0.0011093 0.031118 0.063079 0.033696 0.045166 0.31089 0 0 0 0 0 0 0 0 0 0 0 0 0 0 0 0 0 0.013294 0.016159 0.045079 0.03943 0 0 0 0 0
5.8398 0.00093734 0.0010297 -0.09807 0.057937 0 0.04104 0.00043622 0.055323 0.077211 0.048146 0.071939 0.31391 0 0 0 0 0 0 0 0 0 0 0 0 0 0 0 0 0 0.02718 0.021297 0.060181 0.065934 0 0 0 0 0
5.8438 0.0019328 0.0038198 -0.061845 0.054633 0 0.021103 0.0053474 0.05791 0.079608 0.033485 0.11699 0.32202 0 0 0 0 0 0 0 0 0 0 0 0 0 0 0 0 0 0.028052 0.014428 0.066771 0.052119 0 0 0 0 0
5.8477 0.0041865 0.0063568 0.030892 0.016542 0 -0.011825 0.010665 0.045438 0.078432 0.0030929 0.15913 0.32791 0 0 0 0 0 0 0 0 0 0 0 0 0 0 0 0 0 0.018335 0.0013235 0.070789 0.014312 0 0 0 0 0
5.8516 0.0048081 0.0063869 0.090294 -0.021975 0 -0.027085 0.013564 0.034511 0.079499 -0.015567 0.16902 0.33143 0 0 0 0 0 0 0 0 0 0 0 0 0 0 0 0 0 0.0088062 -0.0074567 0.073763 -0.011293 0 0 0 0 0
5.8555 0.0025344 0.003712 0.062799 -0.030578 0 -0.011975 0.012818 0.03516 0.079639 -0.0058982 0.13583 0.33833 0 0 0 0 0 0 0 0 0 0 0 0 0 0 0 0 0 0.0081799 -0.0055958 0.070533 -0.0016921 0 0 0 0 0
5.8594 -0.0009185 0.00033508 -0.021058 -0.0075858 0 0.017425 0.0088364 0.041163 0.068245 0.022289 0.077564 0.35026 0 0 0 0 0 0 0 0 0 0 0 0 0 0 0 0 0 0.015049 0.0039617 0.054976 0.032574 0 0 0 0 0
5.8633 -0.0024929 -0.0012057 -0.080316 0.022214 0 0.03249 0.0028904 0.036819 0.037177 0.041611 0.025539 0.3591 0 0 0 0 0 0 0 0 0 0 0 0 0 0 0 0 0 0.019617 0.012207 0.027881 0.057703 0 0 0 0 0
5.8672 -0.00092248 -3.3468e-05 -0.061325 0.031927 0 0.01917 -0.0035246 0.013634 -0.0089432 0.032372 -0.0025962 0.35406 0 0 0 0 0 0 0 0 0 0 0 0 0 0 0 0 0 0.013357 0.01211 -0.0015414 0.047396 0 0 0 0 0
5.8711 0.0017074 0.0020783 0.014928 0.015475 0 -0.0097868 -0.0088967 -0.019544 -0.052086 0.00046632 -0.015839 0.33435 0 0 0 0 0 0 0 0 0 0 0 0 0 0 0 0 0 -0.0026194 0.0040228 -0.022782 0.0059117 0 0 0 0 0
5.875 0.0016392 0.0018615 0.075956 -0.010641 0 -0.028333 -0.012003 -0.043377 -0.072722 -0.028994 -0.037114 0.3129 0 0 0 0 0 0 0 0 0 0 0 0 0 0 0 0 0 -0.018402 -0.0060256 -0.032995 -0.036895 0 0 0 0 0
5.8789 -0.00306 -0.0028209 0.064952 -0.025441 0 -0.022519 -0.012645 -0.045843 -0.065834 -0.035825 -0.077668 0.30571 0 0 0 0 0 0 0 0 0 0 0 0 0 0 0 0 0 -0.024524 -0.012661 -0.038792 -0.052927 0 0 0 0 0
5.8828 -0.010411 -0.010861 -0.010217 -0.022625 0 -0.0031749 -0.012186 -0.033887 -0.046889 -0.023059 -0.12359 0.31712 0 0 0 0 0 0 0 0 0 0 0 0 0 0 0 0 0 -0.020781 -0.015572 -0.048894 -0.040022 0 0 0 0 0
5.8867 -0.015854 -0.018163 -0.086538 -0.01338 0 0.0058434 -0.012829 -0.027085 -0.040333 -0.011761 -0.14762 0.33593 0 0 0 0 0 0 0 0 0 0 0 0 0 0 0 0 0 -0.016049 -0.017978 -0.064902 -0.021172 0 0 0 0 0
5.8906 -0.015923 -0.020419 -0.10116 -0.012468 0 -0.0080504 -0.01567 -0.038506 -0.05825 -0.018135 -0.13503 0.34594 0 0 0 0 0 0 0 0 0 0 0 0 0 0 0 0 0 -0.01901 -0.021492 -0.07924 -0.02059 0 0 0 0 0
5.8945 -0.011078 -0.016387 -0.043444 -0.022611 0 -0.032974 -0.019201 -0.060778 -0.08752 -0.036185 -0.098455 0.34033 0 0 0 0 0 0 0 0 0 0 0 0 0 0 0 0 0 -0.028713 -0.023304 -0.082019 -0.039766 0 0 0 0 0
5.8984 -0.0053 -0.0090114 0.038288 -0.032206 0 -0.043277 -0.02013 -0.071351 -0.098786 -0.043525 -0.067002 0.3265 0 0 0 0 0 0 0 0 0 0 0 0 0 0 0 0 0 -0.034573 -0.018996 -0.06977 -0.056295 0 0 0 0 0
5.9023 -0.0028421 -0.0032536 0.078082 -0.02762 0 -0.024235 -0.01634 -0.053198 -0.071839 -0.024711 -0.059033 0.31858 0 0 0 0 0 0 0 0 0 0 0 0 0 0 0 0 0 -0.026572 -0.0081508 -0.047747 -0.046564 0 0 0 0 0
5.9063 -0.0049149 -0.0022973 0.046576 -0.0075376 0 0.012439 -0.0093329 -0.012106 -0.015635 0.011182 -0.064186 0.32574 0 0 0 0 0 0 0 0 0 0 0 0 0 0 0 0 0 -0.0061216 0.0033557 -0.02444 -0.010586 0 0 0 0 0
5.9102 -0.0089715 -0.0052523 -0.025833 0.014446 0 0.03716 -0.0033896 0.026207 0.036556 0.036706 -0.052292 0.34598 0 0 0 0 0 0 0 0 0 0 0 0 0 0 0 0 0 0.013507 0.0074981 -0.0045435 0.025363 0 0 0 0 0
5.9141 -0.01103 -0.0082956 -0.075341 0.021518 0 0.028165 -0.0017635 0.037795 0.054763 0.030876 -0.0023366 0.36804 0 0 0 0 0 0 0 0 0 0 0 0 0 0 0 0 0 0.01868 0.0012988 0.012841 0.032136 0 0 0 0 0
5.918 -0.0090157 -0.0081923 -0.059038 0.009004 0 -0.0083377 -0.0035112 0.02172 0.038549 -0.00060434 0.074488 0.37829 0 0 0 0 0 0 0 0 0 0 0 0 0 0 0 0 0 0.0083249 -0.0097681 0.03017 0.0059512 0 0 0 0 0
5.9219 -0.0044062 -0.0050584 0.0081558 -0.010646 0 -0.041853 -0.0044613 0.00095696 0.016841 -0.029074 0.13945 0.36862 0 0 0 0 0 0 0 0 0 0 0 0 0 0 0 0 0 -0.0046134 -0.015905 0.046801 -0.025633 0 0 0 0 0
5.9258 -0.00090611 -0.0019541 0.066244 -0.018281 0 -0.042868 -0.0017668 0.0011986 0.019983 -0.027792 0.15633 0.34217 0 0 0 0 0 0 0 0 0 0 0 0 0 0 0 0 0 -0.0055115 -0.011385 0.058564 -0.027468 0 0 0 0 0
5.9297 -0.0012653 -0.0018065 0.063057 -0.0053537 0 -0.0085537 0.0025837 0.026493 0.049702 0.0042751 0.12134 0.31365 0 0 0 0 0 0 0 0 0 0 0 0 0 0 0 0 0 0.0072847 0.00029304 0.061291 0.010149 0 0 0 0 0
5.9336 -0.0048209 -0.0045532 0.0013549 0.017107 0 0.033406 0.0034345 0.054486 0.076403 0.040949 0.066538 0.30155 0 0 0 0 0 0 0 0 0 0 0 0 0 0 0 0 0 0.020219 0.0093575 0.054209 0.059735 0 0 0 0 0
5.9375 -0.0078187 -0.0071225 -0.062996 0.026812 0 0.047189 -0.0017439 0.056607 0.067953 0.050972 0.03262 0.31496 0 0 0 0 0 0 0 0 0 0 0 0 0 0 0 0 0 0.01783 0.0084203 0.04021 0.078699 0 0 0 0 0
5.9414 -0.0064066 -0.0062348 -0.071672 0.010151 0 0.019479 -0.0088246 0.025213 0.022909 0.024552 0.034146 0.34501 0 0 0 0 0 0 0 0 0 0 0 0 0 0 0 0 0 -0.00092582 -0.00085074 0.023703 0.046911 0 0 0 0 0
5.9453 -9.9583e-06 -0.0014829 -0.01741 -0.02315 0 -0.027567 -0.0097213 -0.017628 -0.025007 -0.018324 0.047763 0.37035 0 0 0 0 0 0 0 0 0 0 0 0 0 0 0 0 0 -0.019868 -0.0091179 0.0085479 -0.013849 0 0 0 0 0
5.9492 0.0076757 0.0040239 0.049774 -0.044953 0 -0.053311 -0.0002687 -0.038893 -0.037583 -0.044606 0.034558 0.37445 0 0 0 0 0 0 0 0 0 0 0 0 0 0 0 0 0 -0.020303 -0.007788 -0.002928 -0.05713 0 0 0 0 0
5.9531 0.011078 0.0059793 0.069795 -0.031745 0 -0.032899 0.014109 -0.024516 -0.0095019 -0.035701 -0.022399 0.35961 0 0 0 0 0 0 0 0 0 0 0 0 0 0 0 0 0 0.00020446 0.002893 -0.010613 -0.051583 0 0 0 0 0
5.957 0.006821 0.0021762 0.027947 0.012531 0 0.019633 0.021248 0.0069614 0.024391 -0.0028311 -0.098686 0.34332 0 0 0 0 0 0 0 0 0 0 0 0 0 0 0 0 0 0.023472 0.013314 -0.017231 -0.0083057 0 0 0 0 0
5.9609 -0.0037084 -0.0058955 -0.034444 0.054738 0 0.060243 0.012194 0.020293 0.020897 0.022523 -0.14589 0.33963 0 0 0 0 0 0 0 0 0 0 0 0 0 0 0 0 0 0.026125 0.012329 -0.027419 0.028819 0 0 0 0 0
5.9648 -0.015355 -0.014285 -0.06283 0.056768 0 0.05047 -0.010334 -0.0047101 -0.029774 0.015294 -0.13221 0.34382 0 0 0 0 0 0 0 0 0 0 0 0 0 0 0 0 0 0.0011313 -0.0030233 -0.04418 0.021703 0 0 0 0 0
5.9688 -0.022945 -0.019483 -0.041747 0.0078281 0 -0.0090637 -0.032971 -0.054148 -0.092342 -0.021391 -0.071314 0.33716 0 0 0 0 0 0 0 0 0 0 0 0 0 0 0 0 0 -0.034673 -0.024187 -0.064761 -0.02823 0 0 0 0 0
5.9727 -0.02475 -0.020653 -0.0048731 -0.062653 0 -0.076176 -0.041973 -0.091142 -0.1172 -0.057772 -0.013362 0.30745 0 0 0 0 0 0 0 0 0 0 0 0 0 0 0 0 0 -0.054501 -0.037237 -0.08025 -0.080748 0 0 0 0 0
5.9766 -0.022959 -0.019604 0.0044852 -0.10494 0 -0.099748 -0.034029 -0.087363 -0.085471 -0.061899 -0.0042157 0.26397 0 0 0 0 0 0 0 0 0 0 0 0 0 0 0 0 0 -0.04453 -0.03375 -0.080932 -0.091214 0 0 0 0 0
5.9805 -0.021112 -0.018796 -0.020715 -0.087683 0 -0.061519 -0.018327 -0.046935 -0.026207 -0.027173 -0.047004 0.23009 0 0 0 0 0 0 0 0 0 0 0 0 0 0 0 0 0 -0.015209 -0.017622 -0.063915 -0.048799 0 0 0 0 0
5.9844 -0.020945 -0.01916 -0.046645 -0.023906 0 0.0079834 -0.008315 -0.0019109 0.010311 0.020373 -0.098945 0.22015 0 0 0 0 0 0 0 0 0 0 0 0 0 0 0 0 0 0.0086771 -0.0022222 -0.036323 0.01415 0 0 0 0 0
5.9883 -0.021382 -0.019516 -0.038053 0.038281 0 0.053643 -0.010596 0.01589 -0.001697 0.042328 -0.10668 0.22429 0 0 0 0 0 0 0 0 0 0 0 0 0 0 0 0 0 0.0094881 -2.0999e-05 -0.010526 0.048955 0 0 0 0 0
5.9922 -0.020218 -0.018 0.0017432 0.053665 0 0.040576 -0.020451 0.0012178 -0.041059 0.019662 -0.050615 0.21729 0 0 0 0 0 0 0 0 0 0 0 0 0 0 0 0 0 -0.009557 -0.01287 0.0049623 0.03037 0 0 0 0 0
5.9961 -0.016643 -0.014182 0.033183 0.01555 0 -0.01775 -0.027163 -0.022768 -0.060457 -0.030698 0.038597 0.18239 0 0 0 0 0 0 0 0 0 0 0 0 0 0 0 0 0 -0.029466 -0.030621 0.011073 -0.02379 0 0 0 0 0
6 -0.012172 -0.0099643 0.022248 -0.040409 0 -0.071529 -0.023733 -0.027282 -0.030509 -0.069113 0.10455 0.12589 0 0 0 0 0 0 0 0 0 0 0 0 0 0 0 0 0 -0.033142 -0.039098 0.015457 -0.068244 0 0 0 0 0
6.0039 -0.0092788 -0.0083006 -0.0228 -0.066871 0 -0.076293 -0.012378 -0.0039986 0.033201 -0.065638 0.10932 0.068582 0 0 0 0 0 0 0 0 0 0 0 0 0 0 0 0 0 -0.019285 -0.03107 0.024159 -0.066866 0 0 0 0 0
6.0078 -0.0091961 -0.010714 -0.058515 -0.043844 0 -0.029136 -0.0017015 0.028423 0.083672 -0.024188 0.060896 0.024385 0 0 0 0 0 0 0 0 0 0 0 0 0 0 0 0 0 -0.0013324 -0.01161 0.035327 -0.02023 0 0 0 0 0
6.0117 -0.010993 -0.015741 -0.049943 0.0062546 0 0.030255 0.0010712 0.0418 0.083246 0.021869 0.0031276 -0.010896 0 0 0 0 0 0 0 0 0 0 0 0 0 0 0 0 0 0.0056369 0.0061187 0.040411 0.036807 0 0 0 0 0
6.0156 -0.012681 -0.019829 -0.0060649 0.038903 0 0.053297 -0.004316 0.023356 0.035191 0.038194 -0.021352 -0.050358 0 0 0 0 0 0 0 0 0 0 0 0 0 0 0 0 0 -0.0025471 0.010989 0.031548 0.063465 0 0 0 0 0
6.0195 -0.013159 -0.020106 0.028773 0.024972 0 0.021957 -0.012123 -0.013727 -0.02043 0.01699 -0.0035131 -0.098572 0 0 0 0 0 0 0 0 0 0 0 0 0 0 0 0 0 -0.017401 0.0018532 0.0086746 0.043619 0 0 0 0 0
6.0234 -0.013084 -0.016689 0.018351 -0.025836 0 -0.038214 -0.016383 -0.042229 -0.041337 -0.019493 0.029305 -0.14617 0 0 0 0 0 0 0 0 0 0 0 0 0 0 0 0 0 -0.026562 -0.0126 -0.01937 -0.0047554 0 0 0 0 0
6.0273 -0.013849 -0.012427 -0.030288 -0.073697 0 -0.080316 -0.015813 -0.043892 -0.017704 -0.040482 0.039424 -0.18212 0 0 0 0 0 0 0 0 0 0 0 0 0 0 0 0 0 -0.024213 -0.021267 -0.040404 -0.046376 0 0 0 0 0
6.0313 -0.015654 -0.010193 -0.073546 -0.080825 0 -0.073556 -0.013661 -0.023526 0.021573 -0.032754 0.010089 -0.20912 0 0 0 0 0 0 0 0 0 0 0 0 0 0 0 0 0 -0.014406 -0.018932 -0.046781 -0.056315 0 0 0 0 0
6.0352 -0.016553 -0.010088 -0.071751 -0.040442 0 -0.025352 -0.013238 -0.0030402 0.03462 -0.0087567 -0.043239 -0.24414 0 0 0 0 0 0 0 0 0 0 0 0 0 0 0 0 0 -0.0057274 -0.0090243 -0.039995 -0.036435 0 0 0 0 0
6.0391 -0.013614 -0.0091778 -0.024143 0.019585 0 0.027818 -0.013832 -0.0016306 0.0019405 0.0079199 -0.088168 -0.30241 0 0 0 0 0 0 0 0 0 0 0 0 0 0 0 0 0 -0.0030965 0.00052553 -0.029008 -0.0093763 0 0 0 0 0
6.043 -0.0054727 -0.0041811 0.032935 0.059366 0 0.050828 -0.011162 -0.019483 -0.057478 0.0044505 -0.10207 -0.38146 0 0 0 0 0 0 0 0 0 0 0 0 0 0 0 0 0 -0.0040366 0.0040712 -0.02355 0.0025278 0 0 0 0 0
6.0469 0.0057334 0.0051116 0.0598 0.056725 0 0.035966 -0.0021228 -0.038513 -0.10159 -0.011664 -0.087495 -0.46182 0 0 0 0 0 0 0 0 0 0 0 0 0 0 0 0 0 -0.0022297 0.0019249 -0.026981 -0.0050541 0 0 0 0 0
6.0508 0.014882 0.014745 0.046135 0.021264 0 0.0048551 0.010641 -0.03881 -0.099025 -0.021935 -0.06515 -0.52393 0 0 0 0 0 0 0 0 0 0 0 0 0 0 0 0 0 0.005308 -0.0014825 -0.033823 -0.018003 0 0 0 0 0
6.0547 0.016862 0.018983 0.014224 -0.016333 0 -0.012857 0.019109 -0.01631 -0.053603 -0.014683 -0.052574 -0.56444 0 0 0 0 0 0 0 0 0 0 0 0 0 0 0 0 0 0.014133 -0.0024594 -0.034039 -0.018973 0 0 0 0 0
6.0586 0.010108 0.014415 -0.0062301 -0.02951 0 -0.0049626 0.015745 0.013405 -5.9972e-05 0.0048565 -0.048092 -0.59669 0 0 0 0 0 0 0 0 0 0 0 0 0 0 0 0 0 0.015423 -0.0012811 -0.021206 -0.003778 0 0 0 0 0
6.0625 -0.0019668 0.0025718 -0.0055604 -0.015304 0 0.01466 0.0002744 0.028291 0.025263 0.019729 -0.033885 -0.63673 0 0 0 0 0 0 0 0 0 0 0 0 0 0 0 0 0 0.0039963 -0.0011829 0.0017987 0.015406 0 0 0 0 0
6.0664 -0.012916 -0.010943 0.0011727 0.0062821 0 0.020343 -0.018656 0.018629 0.014253 0.015938 0.0049297 -0.68975 0 0 0 0 0 0 0 0 0 0 0 0 0 0 0 0 0 -0.015583 -0.0045387 0.024542 0.021943 0 0 0 0 0
6.0703 -0.017376 -0.020049 -0.0060455 0.011055 0 -0.0010528 -0.029035 -0.0046941 -0.0076858 -0.0058741 0.062452 -0.74946 0 0 0 0 0 0 0 0 0 0 0 0 0 0 0 0 0 -0.030728 -0.010009 0.03712 0.010363 0 0 0 0 0
6.0742 -0.014405 -0.021754 -0.029033 -0.0083926 0 -0.036838 -0.024239 -0.019485 -0.0055092 -0.030442 0.1119 -0.80829 0 0 0 0 0 0 0 0 0 0 0 0 0 0 0 0 0 -0.029919 -0.013292 0.037695 -0.0084288 0 0 0 0 0
6.0781 -0.007573 -0.01722 -0.047877 -0.036495 0 -0.057976 -0.0079338 -0.011136 0.032907 -0.03892 0.12472 -0.86587 0 0 0 0 0 0 0 0 0 0 0 0 0 0 0 0 0 -0.012058 -0.010768 0.032689 -0.016719 0 0 0 0 0
6.082 -0.0018185 -0.0099996 -0.040525 -0.048006 0 -0.043808 0.0089115 0.015033 0.084044 -0.022696 0.093492 -0.92675 0 0 0 0 0 0 0 0 0 0 0 0 0 0 0 0 0 0.011944 -0.0027497 0.029498 -0.0055665 0 0 0 0 0
6.0859 0.00037257 -0.0032098 -0.0063962 -0.02955 0 -0.0010264 0.016426 0.038371 0.10761 0.0097644 0.039092 -0.99156 0 0 0 0 0 0 0 0 0 0 0 0 0 0 0 0 0 0.02718 0.0065263 0.028837 0.017279 0 0 0 0 0
6.0898 0.00040879 0.0020863 0.029781 0.0085257 0 0.040087 0.012747 0.040193 0.081032 0.038054 -0.0048563 -1.053 0 0 0 0 0 0 0 0 0 0 0 0 0 0 0 0 0 0.02604 0.012211 0.024438 0.033708 0 0 0 0 0
6.0938 0.0016031 0.0063367 0.039503 0.03997 0 0.050053 0.0041104 0.018902 0.019563 0.043949 -0.017868 -1.1028 0 0 0 0 0 0 0 0 0 0 0 0 0 0 0 0 0 0.013441 0.012591 0.010586 0.030114 0 0 0 0 0
6.0977 0.005571 0.0097244 0.017886 0.043727 0 0.024872 -0.0013044 -0.009539 -0.035871 0.024744 -0.0073864 -1.1424 0 0 0 0 0 0 0 0 0 0 0 0 0 0 0 0 0 0.0018163 0.0099698 -0.010126 0.008295 0 0 0 0 0
6.1016 0.010165 0.011018 -0.010396 0.020715 0 -0.0107 -0.00018265 -0.02542 -0.05245 -0.0045141 -1.6249e-06 -1.1854 0 0 0 0 0 0 0 0 0 0 0 0 0 0 0 0 0 0.00038621 0.0078428 -0.027216 -0.016262 0 0 0 0 0
6.1055 0.010793 0.0082268 -0.014824 -0.0078549 0 -0.024984 0.003897 -0.021155 -0.031636 -0.022684 -0.016696 -1.2456 0 0 0 0 0 0 0 0 0 0 0 0 0 0 0 0 0 0.0078031 0.0068626 -0.031349 -0.026839 0 0 0 0 0
6.1094 0.0041423 0.00056962 0.0091236 -0.019212 0 -0.0078017 0.0041575 -0.0062106 -0.0055921 -0.019608 -0.053431 -1.322 0 0 0 0 0 0 0 0 0 0 0 0 0 0 0 0 0 0.01395 0.003529 -0.023514 -0.018617 0 0 0 0 0
6.1133 -0.0086345 -0.0099747 0.032498 -0.0087729 0 0.019823 -0.0035795 0.0019773 -0.0079472 -0.0044562 -0.083912 -1.396 0 0 0 0 0 0 0 0 0 0 0 0 0 0 0 0 0 0.0087789 -0.0065634 -0.015037 -0.0023389 0 0 0 0 0
6.1172 -0.021845 -0.019068 0.020606 0.0062464 0 0.024286 -0.017522 -0.0072795 -0.044652 0.0026577 -0.082376 -1.4466 0 0 0 0 0 0 0 0 0 0 0 0 0 0 0 0 0 -0.0092786 -0.023215 -0.017599 0.004224 0 0 0 0 0
6.1211 -0.02847 -0.022353 -0.029023 0.0028838 0 -0.0091256 -0.030873 -0.029496 -0.089226 -0.010531 -0.047023 -1.4711 0 0 0 0 0 0 0 0 0 0 0 0 0 0 0 0 0 -0.031616 -0.038867 -0.032176 -0.0092443 0 0 0 0 0
6.125 -0.024448 -0.018113 -0.077353 -0.025339 0 -0.059657 -0.035828 -0.048704 -0.105 -0.035723 -0.0039101 -1.4918 0 0 0 0 0 0 0 0 0 0 0 0 0 0 0 0 0 -0.045056 -0.042137 -0.047261 -0.035909 0 0 0 0 0
6.1289 -0.01114 -0.0082786 -0.07684 -0.05947 0 -0.085244 -0.027945 -0.049504 -0.074835 -0.049692 0.012732 -1.5395 0 0 0 0 0 0 0 0 0 0 0 0 0 0 0 0 0 -0.040302 -0.026128 -0.048321 -0.054781 0 0 0 0 0
6.1328 0.0055528 0.0029142 -0.017814 -0.068388 0 -0.056865 -0.0087605 -0.02821 -0.014258 -0.034491 -0.011664 -1.6269 0 0 0 0 0 0 0 0 0 0 0 0 0 0 0 0 0 -0.017756 0.004689 -0.030166 -0.045662 0 0 0 0 0
6.1367 0.018625 0.011511 0.057502 -0.034601 0 0.015317 0.014419 0.0045457 0.040966 0.0052502 -0.058326 -1.7358 0 0 0 0 0 0 0 0 0 0 0 0 0 0 0 0 0 0.012382 0.035165 -0.0014055 -0.00608 0 0 0 0 0
6.1406 0.023631 0.015698 0.090175 0.028369 0 0.086348 0.031648 0.031023 0.061806 0.043796 -0.087037 -1.832 0 0 0 0 0 0 0 0 0 0 0 0 0 0 0 0 0 0.035507 0.048482 0.02261 0.042989 0 0 0 0 0
6.1445 0.020342 0.01575 0.057427 0.082314 0 0.10881 0.03529 0.038251 0.046461 0.054229 -0.065326 -1.8934 0 0 0 0 0 0 0 0 0 0 0 0 0 0 0 0 0 0.040635 0.037484 0.031818 0.069305 0 0 0 0 0
6.1484 0.011723 0.012587 -0.0076005 0.091088 0 0.067821 0.024234 0.026514 0.019681 0.030199 0.0066016 -1.9276 0 0 0 0 0 0 0 0 0 0 0 0 0 0 0 0 0 0.026767 0.0098577 0.028147 0.052757 0 0 0 0 0
6.1523 0.0014007 0.0065202 -0.048609 0.047705 0 -0.008479 0.0044944 0.0085027 0.012255 -0.0088947 0.093802 -1.9606 0 0 0 0 0 0 0 0 0 0 0 0 0 0 0 0 0 0.0035609 -0.017033 0.021883 0.0027246 0 0 0 0 0
6.1563 -0.0083661 -0.0025921 -0.039213 -0.01956 0 -0.070298 -0.014646 -0.00062288 0.036067 -0.033463 0.14936 -2.0107 0 0 0 0 0 0 0 0 0 0 0 0 0 0 0 0 0 -0.014815 -0.028064 0.021722 -0.045816 0 0 0 0 0
6.1602 -0.01687 -0.014018 -0.0042455 -0.067629 0 -0.082346 -0.026367 0.0047577 0.07336 -0.026867 0.1459 -2.0728 0 0 0 0 0 0 0 0 0 0 0 0 0 0 0 0 0 -0.0191 -0.020266 0.027357 -0.057171 0 0 0 0 0
6.1641 -0.023592 -0.025021 0.010158 -0.070289 0 -0.047244 -0.029554 0.0161 0.089121 0.0026368 0.093115 -2.1284 0 0 0 0 0 0 0 0 0 0 0 0 0 0 0 0 0 -0.010911 -0.0036387 0.030452 -0.022762 0 0 0 0 0
6.168 -0.026899 -0.031249 -0.01448 -0.036454 0 0.00026953 -0.027169 0.017986 0.058666 0.029876 0.028655 -2.1699 0 0 0 0 0 0 0 0 0 0 0 0 0 0 0 0 0 -0.00037079 0.0072532 0.022521 0.03077 0 0 0 0 0
6.1719 -0.024323 -0.028761 -0.051006 -0.00054298 0 0.022267 -0.021804 0.0021706 -0.010119 0.033174 -0.010784 -2.2114 0 0 0 0 0 0 0 0 0 0 0 0 0 0 0 0 0 0.0029563 0.00428 0.0028021 0.061441 0 0 0 0 0
6.1758 -0.014449 -0.01654 -0.056205 0.0072864 0 0.0068956 -0.013026 -0.023422 -0.078585 0.010709 -0.016257 -2.2746 0 0 0 0 0 0 0 0 0 0 0 0 0 0 0 0 0 -0.0017258 -0.0087143 -0.020218 0.045028 0 0 0 0 0
6.1797 0.001141 0.0022054 -0.015647 -0.013288 0 -0.024032 0.00077722 -0.039552 -0.10445 -0.019278 -0.010467 -2.3644 0 0 0 0 0 0 0 0 0 0 0 0 0 0 0 0 0 -0.0063255 -0.019431 -0.034622 -0.0054034 0 0 0 0 0
6.1836 0.017737 0.020996 0.042149 -0.032851 0 -0.034207 0.018175 -0.031567 -0.074476 -0.033532 -0.02558 -2.4607 0 0 0 0 0 0 0 0 0 0 0 0 0 0 0 0 0 -0.0020092 -0.016648 -0.03356 -0.050087 0 0 0 0 0
6.1875 0.029686 0.033037 0.074397 -0.018699 0 -0.0036024 0.033003 -0.0031653 -0.016051 -0.022007 -0.072821 -2.5357 0 0 0 0 0 0 0 0 0 0 0 0 0 0 0 0 0 0.011791 0.0012477 -0.020025 -0.054906 0 0 0 0 0
6.1914 0.033494 0.034624 0.063823 0.03397 0 0.05316 0.037893 0.024623 0.023852 0.0045689 -0.12917 -2.5796 0 0 0 0 0 0 0 0 0 0 0 0 0 0 0 0 0 0.025897 0.024655 -0.0045152 -0.018754 0 0 0 0 0
6.1953 0.029621 0.027019 0.029582 0.092888 0 0.095782 0.030395 0.029666 0.016565 0.023442 -0.15338 -2.6086 0 0 0 0 0 0 0 0 0 0 0 0 0 0 0 0 0 0.029036 0.03912 0.0024448 0.026743 0 0 0 0 0
6.1992 0.02174 0.015582 0.0024702 0.11125 0 0.088783 0.015974 0.0071383 -0.024756 0.018344 -0.11926 -2.6475 0 0 0 0 0 0 0 0 0 0 0 0 0 0 0 0 0 0.017849 0.035322 -0.0025988 0.044473 0 0 0 0 0
6.2031 0.014187 0.0065965 -0.0055785 0.065419 0 0.03052 0.0045593 -0.025571 -0.056552 -0.0063727 -0.038979 -2.7055 0 0 0 0 0 0 0 0 0 0 0 0 0 0 0 0 0 0.00032944 0.015885 -0.014239 0.022859 0 0 0 0 0
6.207 0.0095878 0.0037843 -0.0059463 -0.022352 0 -0.042373 0.0031101 -0.042021 -0.042258 -0.027607 0.043663 -2.7705 0 0 0 0 0 0 0 0 0 0 0 0 0 0 0 0 0 -0.010319 -0.0058303 -0.022472 -0.015136 0 0 0 0 0
6.2109 0.0082073 0.0067456 -0.0117 -0.095998 0 -0.080067 0.010443 -0.027287 0.016097 -0.021218 0.085668 -2.8246 0 0 0 0 0 0 0 0 0 0 0 0 0 0 0 0 0 -0.006017 -0.014516 -0.019406 -0.03187 0 0 0 0 0
6.2148 0.0090057 0.012176 -0.01817 -0.10491 0 -0.055999 0.018736 0.010907 0.079333 0.017443 0.076825 -2.863 0 0 0 0 0 0 0 0 0 0 0 0 0 0 0 0 0 0.010412 -0.0034746 -0.003538 -0.0066859 0 0 0 0 0
6.2188 0.01106 0.016683 -0.0086246 -0.04104 0 0.013177 0.020381 0.04917 0.10441 0.066903 0.045403 -2.8967 0 0 0 0 0 0 0 0 0 0 0 0 0 0 0 0 0 0.028373 0.020541 0.020728 0.046707 0 0 0 0 0
6.2227 0.014077 0.018956 0.022613 0.054659 0 0.079854 0.014328 0.067124 0.080774 0.093717 0.0333 -2.9384 0 0 0 0 0 0 0 0 0 0 0 0 0 0 0 0 0 0.038246 0.041937 0.046781 0.090659 0 0 0 0 0
6.2266 0.017823 0.019818 0.057542 0.12149 0 0.10061 0.00669 0.062164 0.038408 0.077634 0.061517 -2.9888 0 0 0 0 0 0 0 0 0 0 0 0 0 0 0 0 0 0.038203 0.047213 0.069219 0.092721 0 0 0 0 0
6.2305 0.021378 0.02059 0.06841 0.12179 0 0.067059 0.0052885 0.048773 0.02096 0.02806 0.11401 -3.0384 0 0 0 0 0 0 0 0 0 0 0 0 0 0 0 0 0 0.033876 0.034187 0.084759 0.050256 0 0 0 0 0
6.2344 0.023145 0.021479 0.044624 0.065392 0 0.0091747 0.012763 0.044024 0.047045 -0.02195 0.15184 -3.0784 0 0 0 0 0 0 0 0 0 0 0 0 0 0 0 0 0 0.031982 0.012691 0.091191 -0.0079742 0 0 0 0 0
6.2383 0.021736 0.021366 0.0046233 -0.0015764 0 -0.029915 0.023863 0.052074 0.09286 -0.040035 0.14442 -3.1082 0 0 0 0 0 0 0 0 0 0 0 0 0 0 0 0 0 0.033773 -0.0034143 0.086529 -0.043308 0 0 0 0 0
6.2422 0.016943 0.018862 -0.019845 -0.033125 0 -0.026607 0.029078 0.060651 0.11103 -0.018091 0.09214 -3.1305 0 0 0 0 0 0 0 0 0 0 0 0 0 0 0 0 0 0.033831 -0.0063209 0.069714 -0.034713 0 0 0 0 0
6.2461 0.0099572 0.013454 -0.011797 -0.016843 0 0.0082251 0.02184 0.052197 0.070426 0.023291 0.023522 -3.1449 0 0 0 0 0 0 0 0 0 0 0 0 0 0 0 0 0 0.02509 0.0013613 0.042205 0.0077459 0 0 0 0 0
6.25 0.0026495 0.0057953 0.016958 0.02033 0 0.04134 0.0038153 0.020078 -0.015768 0.051908 -0.028098 -3.1495 0 0 0 0 0 0 0 0 0 0 0 0 0 0 0 0 0 0.0057605 0.010495 0.0087543 0.05189 0 0 0 0 0
6.2539 -0.00349 -0.002762 0.037312 0.036513 0 0.044149 -0.015761 -0.023964 -0.097003 0.047834 -0.04801 -3.15 0 0 0 0 0 0 0 0 0 0 0 0 0 0 0 0 0 -0.017757 0.013235 -0.023657 0.066596 0 0 0 0 0
6.2578 -0.00795 -0.010705 0.027681 0.0093307 0 0.01289 -0.026367 -0.057712 -0.12286 0.015384 -0.046046 -3.1617 0 0 0 0 0 0 0 0 0 0 0 0 0 0 0 0 0 -0.034737 0.0079612 -0.048269 0.041898 0 0 0 0 0
6.2617 -0.01102 -0.016586 -0.0095331 -0.046178 0 -0.031617 -0.023561 -0.06548 -0.081898 -0.024068 -0.043534 -3.1983 0 0 0 0 0 0 0 0 0 0 0 0 0 0 0 0 0 -0.037956 -0.0018116 -0.061008 -0.0071566 0 0 0 0 0
6.2656 -0.01316 -0.019229 -0.051126 -0.089199 0 -0.061197 -0.011947 -0.050067 -0.010968 -0.049763 -0.054722 -3.256 0 0 0 0 0 0 0 0 0 0 0 0 0 0 0 0 0 -0.029143 -0.011909 -0.061847 -0.053265 0 0 0 0 0
6.2695 -0.014505 -0.018213 -0.070477 -0.084736 0 -0.059744 -0.0014716 -0.029503 0.033018 -0.054583 -0.077876 -3.3127 0 0 0 0 0 0 0 0 0 0 0 0 0 0 0 0 0 -0.017349 -0.020379 -0.054608 -0.07531 0 0 0 0 0
6.2734 -0.014861 -0.01437 -0.055426 -0.031032 0 -0.031559 0.0001252 -0.021403 0.017281 -0.044987 -0.10057 -3.346 0 0 0 0 0 0 0 0 0 0 0 0 0 0 0 0 0 -0.011431 -0.026644 -0.045327 -0.069479 0 0 0 0 0
6.2773 -0.014098 -0.0096606 -0.015888 0.037681 0 0.004352 -0.0071838 -0.0286 -0.041771 -0.031597 -0.11148 -3.3549 0 0 0 0 0 0 0 0 0 0 0 0 0 0 0 0 0 -0.013075 -0.029264 -0.039629 -0.047352 0 0 0 0 0
6.2813 -0.01258 -0.0062622 0.02217 0.075042 0 0.027469 -0.016552 -0.038644 -0.093015 -0.02051 -0.10754 -3.3624 0 0 0 0 0 0 0 0 0 0 0 0 0 0 0 0 0 -0.016507 -0.025934 -0.040024 -0.025063 0 0 0 0 0
6.2852 -0.011312 -0.005542 0.033145 0.055473 0 0.027211 -0.020561 -0.037134 -0.093078 -0.011886 -0.092066 -3.3945 0 0 0 0 0 0 0 0 0 0 0 0 0 0 0 0 0 -0.015079 -0.016353 -0.044446 -0.012657 0 0 0 0 0
6.2891 -0.011672 -0.0077506 0.0096365 -0.0077862 0 0.0069177 -0.017561 -0.022094 -0.041837 -0.0042795 -0.06834 -3.4561 0 0 0 0 0 0 0 0 0 0 0 0 0 0 0 0 0 -0.0084249 -0.0047758 -0.047173 -0.010286 0 0 0 0 0
6.293 -0.014779 -0.012482 -0.03065 -0.072386 0 -0.020142 -0.012677 -0.0056832 0.018695 0.0013738 -0.036531 -3.5271 0 0 0 0 0 0 0 0 0 0 0 0 0 0 0 0 0 -0.0032149 0.001297 -0.042035 -0.011646 0 0 0 0 0
6.2969 -0.020704 -0.019088 -0.056924 -0.096992 0 -0.039475 -0.012808 -0.0017506 0.041022 0.00205 0.0033239 -3.5817 0 0 0 0 0 0 0 0 0 0 0 0 0 0 0 0 0 -0.0066044 -0.0037958 -0.026283 -0.010372 0 0 0 0 0
6.3008 -0.027924 -0.026405 -0.050115 -0.069896 0 -0.043802 -0.020196 -0.011536 0.012823 -0.0040738 0.046302 -3.6122 0 0 0 0 0 0 0 0 0 0 0 0 0 0 0 0 0 -0.018647 -0.019027 -0.0027383 -0.0047121 0 0 0 0 0
6.3047 -0.033536 -0.03223 -0.020375 -0.01561 0 -0.036457 -0.030249 -0.021773 -0.033429 -0.015289 0.081787 -3.6337 0 0 0 0 0 0 0 0 0 0 0 0 0 0 0 0 0 -0.031207 -0.036394 0.021293 0.0017814 0 0 0 0 0
6.3086 -0.034459 -0.03372 0.00078618 0.024738 0 -0.027554 -0.035372 -0.0174 -0.049875 -0.027172 0.098668 -3.6689 0 0 0 0 0 0 0 0 0 0 0 0 0 0 0 0 0 -0.034745 -0.045825 0.037823 0.003178 0 0 0 0 0
6.3125 -0.029226 -0.029117 -0.0098476 0.024223 0 -0.025298 -0.031244 0.0032657 -0.015602 -0.035281 0.0922 -3.7276 0 0 0 0 0 0 0 0 0 0 0 0 0 0 0 0 0 -0.026714 -0.041658 0.042364 -0.0041038 0 0 0 0 0
6.3164 -0.019253 -0.019636 -0.042425 -0.010832 0 -0.028883 -0.020059 0.025637 0.045026 -0.037112 0.066488 -3.8017 0 0 0 0 0 0 0 0 0 0 0 0 0 0 0 0 0 -0.013703 -0.025997 0.035831 -0.017499 0 0 0 0 0
6.3203 -0.0084915 -0.0095276 -0.060462 -0.047525 0 -0.029123 -0.0082765 0.031186 0.08327 -0.032255 0.030858 -3.8756 0 0 0 0 0 0 0 0 0 0 0 0 0 0 0 0 0 -0.0054457 -0.0069372 0.023013 -0.028411 0 0 0 0 0
6.3242 -0.0013121 -0.0036149 -0.0363 -0.053264 0 -0.017211 -0.0013174 0.013501 0.067028 -0.02189 -0.0060099 -3.941 0 0 0 0 0 0 0 0 0 0 0 0 0 0 0 0 0 -0.0064579 0.0065889 0.0088324 -0.027578 0 0 0 0 0
6.3281 0.00015808 -0.0038721 0.017518 -0.022019 0 0.0053095 7.1673e-05 -0.016553 0.006575 -0.0088885 -0.038953 -4.0012 0 0 0 0 0 0 0 0 0 0 0 0 0 0 0 0 0 -0.012922 0.0097252 -0.0047845 -0.013046 0 0 0 0 0
6.332 -0.0026292 -0.0078324 0.054575 0.020647 0 0.024696 -0.00090059 -0.040476 -0.055428 0.0019816 -0.064969 -4.0643 0 0 0 0 0 0 0 0 0 0 0 0 0 0 0 0 0 -0.017042 0.0036494 -0.019053 0.0056556 0 0 0 0 0
6.3359 -0.0057458 -0.010366 0.037303 0.038169 0 0.024767 -0.00077593 -0.046883 -0.078904 0.0055238 -0.081104 -4.1349 0 0 0 0 0 0 0 0 0 0 0 0 0 0 0 0 0 -0.014125 -0.0058871 -0.03544 0.01258 0 0 0 0 0
6.3398 -0.0056721 -0.0076323 -0.023358 0.013507 0 0.0015598 0.0010863 -0.038248 -0.056164 -0.000275 -0.085297 -4.21 0 0 0 0 0 0 0 0 0 0 0 0 0 0 0 0 0 -0.0058821 -0.012129 -0.052267 -0.0019241 0 0 0 0 0
6.3438 -0.0019018 -0.00016384 -0.072372 -0.034767 0 -0.029711 0.0025005 -0.025429 -0.013826 -0.011066 -0.079418 -4.2823 0 0 0 0 0 0 0 0 0 0 0 0 0 0 0 0 0 0.0021841 -0.011049 -0.064005 -0.030555 0 0 0 0 0
6.3477 0.0026805 0.0073337 -0.059674 -0.065021 0 -0.043494 0.00090861 -0.017111 0.01119 -0.017341 -0.069848 -4.3458 0 0 0 0 0 0 0 0 0 0 0 0 0 0 0 0 0 0.0057633 -0.003488 -0.064399 -0.051206 0 0 0 0 0
6.3516 0.0039768 0.0093288 0.010518 -0.045713 0 -0.023931 -0.0042012 -0.014284 0.00014412 -0.01116 -0.062673 -4.4001 0 0 0 0 0 0 0 0 0 0 0 0 0 0 0 0 0 0.0043414 0.005352 -0.05125 -0.043298 0 0 0 0 0
6.3555 -0.00015077 0.0035 0.078556 0.016369 0 0.019338 -0.010817 -0.013006 -0.035927 0.0059188 -0.056842 -4.4518 0 0 0 0 0 0 0 0 0 0 0 0 0 0 0 0 0 4.8802e-05 0.0089744 -0.028948 -0.0064901 0 0 0 0 0
6.3594 -0.0080021 -0.007387 0.081114 0.076651 0 0.054209 -0.015789 -0.010355 -0.067135 0.02113 -0.042821 -4.5115 0 0 0 0 0 0 0 0 0 0 0 0 0 0 0 0 0 -0.004797 0.0036804 -0.0063221 0.034964 0 0 0 0 0
6.3633 -0.01483 -0.016989 0.0096324 0.084762 0 0.048933 -0.016655 -0.0068389 -0.067378 0.01896 -0.010748 -4.5876 0 0 0 0 0 0 0 0 0 0 0 0 0 0 0 0 0 -0.0086811 -0.0086815 0.0088763 0.048956 0 0 0 0 0
6.3672 -0.015823 -0.019244 -0.079063 0.025214 0 -0.0010481 -0.012665 -0.0038686 -0.032114 -0.0050325 0.037212 -4.6791 0 0 0 0 0 0 0 0 0 0 0 0 0 0 0 0 0 -0.010265 -0.02117 0.014791 0.022019 0 0 0 0 0
6.3711 -0.0093068 -0.012131 -0.11107 -0.065452 0 -0.064125 -0.0048339 -0.00039013 0.019597 -0.036531 0.081985 -4.7749 0 0 0 0 0 0 0 0 0 0 0 0 0 0 0 0 0 -0.0080378 -0.025435 0.015971 -0.026365 0 0 0 0 0
6.375 0.0019529 0.00098459 -0.059204 -0.12142 0 -0.091867 0.0045302 0.0069568 0.058735 -0.049902 0.097756 -4.8613 0 0 0 0 0 0 0 0 0 0 0 0 0 0 0 0 0 -0.0013879 -0.016648 0.019362 -0.055862 0 0 0 0 0
6.3789 0.012266 0.013246 0.034919 -0.095993 0 -0.055272 0.012495 0.020123 0.066177 -0.02791 0.072075 -4.9315 0 0 0 0 0 0 0 0 0 0 0 0 0 0 0 0 0 0.0079743 0.0031396 0.028893 -0.036676 0 0 0 0 0
6.3828 0.016451 0.018344 0.098535 0.0004273 0 0.029104 0.016428 0.036107 0.045536 0.021172 0.020061 -4.9896 0 0 0 0 0 0 0 0 0 0 0 0 0 0 0 0 0 0.016094 0.025272 0.042542 0.024272 0 0 0 0 0
6.3867 0.01298 0.014247 0.088933 0.10371 0 0.10564 0.015128 0.047151 0.019818 0.064844 -0.021387 -5.0455 0 0 0 0 0 0 0 0 0 0 0 0 0 0 0 0 0 0.018794 0.038574 0.053609 0.084774 0 0 0 0 0
6.3906 0.0047768 0.0042786 0.023725 0.14087 0 0.1177 0.0096501 0.045086 0.013444 0.068585 -0.018674 -5.1055 0 0 0 0 0 0 0 0 0 0 0 0 0 0 0 0 0 0.014228 0.03541 0.054968 0.097613 0 0 0 0 0
6.3945 -0.0028585 -0.0051245 -0.042143 0.084143 0 0.050696 0.0030592 0.027138 0.032571 0.023619 0.031419 -5.1699 0 0 0 0 0 0 0 0 0 0 0 0 0 0 0 0 0 0.0042002 0.016597 0.043382 0.04737 0 0 0 0 0
6.3984 -0.005699 -0.0084089 -0.065747 -0.02693 0 -0.053167 -0.0010743 -0.00061333 0.059381 -0.042239 0.09432 -5.2372 0 0 0 0 0 0 0 0 0 0 0 0 0 0 0 0 0 -0.006349 -0.0078817 0.021402 -0.035011 0 0 0 0 0
6.4023 -0.0029445 -0.0039747 -0.045571 -0.11337 0 -0.12212 -0.00065341 -0.025024 0.066006 -0.081736 0.11862 -5.3094 0 0 0 0 0 0 0 0 0 0 0 0 0 0 0 0 0 -0.011353 -0.023614 -0.00398 -0.092453 0 0 0 0 0
6.4063 0.0030588 0.0055479 -0.0096892 -0.11436 0 -0.10595 0.003833 -0.033106 0.037512 -0.062384 0.072591 -5.3893 0 0 0 0 0 0 0 0 0 0 0 0 0 0 0 0 0 -0.0065154 -0.020017 -0.024893 -0.082711 0 0 0 0 0
6.4102 0.0091269 0.015503 0.017389 -0.031288 0 -0.013173 0.0098807 -0.021017 -0.015046 0.0080087 -0.029864 -5.4738 0 0 0 0 0 0 0 0 0 0 0 0 0 0 0 0 0 0.0077461 0.0025874 -0.036264 -0.009851 0 0 0 0 0
6.4141 0.013397 0.021917 0.033273 0.074725 0 0.094143 0.014753 0.0016515 -0.062557 0.084812 -0.13432 -5.5518 0 0 0 0 0 0 0 0 0 0 0 0 0 0 0 0 0 0.025022 0.032003 -0.037505 0.077318 0 0 0 0 0
6.418 0.015594 0.022891 0.047023 0.12902 0 0.14457 0.017033 0.017184 -0.079855 0.11732 -0.18033 -5.6127 0 0 0 0 0 0 0 0 0 0 0 0 0 0 0 0 0 0.035309 0.050801 -0.031434 0.11912 0 0 0 0 0
6.4219 0.01568 0.018418 0.057627 0.097676 0 0.10755 0.016778 0.012654 -0.063132 0.083991 -0.14187 -5.6579 0 0 0 0 0 0 0 0 0 0 0 0 0 0 0 0 0 0.031042 0.046893 -0.021547 0.086794 0 0 0 0 0
6.4258 0.01283 0.0097269 0.049698 0.0092343 0 0.012679 0.014427 -0.0090137 -0.029277 0.0063408 -0.044794 -5.7019 0 0 0 0 0 0 0 0 0 0 0 0 0 0 0 0 0 0.013126 0.021177 -0.0099615 0.0020594 0 0 0 0 0
6.4297 0.0062081 -0.00091968 0.012477 -0.070339 0 -0.0746 0.0098685 -0.029931 -0.0002778 -0.067737 0.05125 -5.76 0 0 0 0 0 0 0 0 0 0 0 0 0 0 0 0 0 -0.0083209 -0.012981 0.0023932 -0.079072 0 0 0 0 0
6.4336 -0.0030789 -0.010217 -0.039926 -0.088105 0 -0.10072 0.0028801 -0.03119 0.01231 -0.097237 0.093483 -5.8332 0 0 0 0 0 0 0 0 0 0 0 0 0 0 0 0 0 -0.020503 -0.038027 0.014036 -0.10598 0 0 0 0 0
6.4375 -0.011146 -0.014565 -0.072656 -0.041024 0 -0.059082 -0.0053473 -0.0090618 0.010956 -0.073215 0.069652 -5.9072 0 0 0 0 0 0 0 0 0 0 0 0 0 0 0 0 0 -0.017389 -0.042497 0.021975 -0.067445 0 0 0 0 0
6.4414 -0.013183 -0.011852 -0.058927 0.026857 0 0.011345 -0.011376 0.020871 0.0048649 -0.019415 0.0113 -5.9656 0 0 0 0 0 0 0 0 0 0 0 0 0 0 0 0 0 -0.004176 -0.026561 0.023161 0.0040928 0 0 0 0 0
6.4453 -0.007031 -0.003181 -0.0064887 0.061578 0 0.058978 -0.010965 0.036264 0.0016055 0.02862 -0.033479 -6.0055 0 0 0 0 0 0 0 0 0 0 0 0 0 0 0 0 0 0.0075113 -3.8847e-05 0.017346 0.059506 0 0 0 0 0
6.4492 0.0044815 0.0070654 0.045619 0.040419 0 0.05703 -0.002361 0.026816 0.0045048 0.048137 -0.035365 -6.0394 0 0 0 0 0 0 0 0 0 0 0 0 0 0 0 0 0 0.0096841 0.024373 0.0084431 0.069317 0 0 0 0 0
6.4531 0.014691 0.013368 0.059234 -0.013879 0 0.018204 0.011127 0.0026681 0.014029 0.039913 -0.00060592 -6.0829 0 0 0 0 0 0 0 0 0 0 0 0 0 0 0 0 0 0.0041986 0.037444 0.0025094 0.041545 0 0 0 0 0
6.457 0.017205 0.012203 0.028861 -0.05435 0 -0.020849 0.021931 -0.015131 0.02802 0.020473 0.040681 -6.141 0 0 0 0 0 0 0 0 0 0 0 0 0 0 0 0 0 -0.00054807 0.035876 0.0035819 0.008975 0 0 0 0 0
6.4609 0.0099825 0.0040919 -0.016287 -0.047994 0 -0.030271 0.022616 -0.013199 0.040379 0.005384 0.061606 -6.2076 0 0 0 0 0 0 0 0 0 0 0 0 0 0 0 0 0 0.0010878 0.021371 0.010757 -0.0014335 0 0 0 0 0
6.4648 -0.0035003 -0.0067372 -0.040807 -0.0010392 0 -0.008753 0.011055 0.0035132 0.042782 -0.0019787 0.057433 -6.2752 0 0 0 0 0 0 0 0 0 0 0 0 0 0 0 0 0 0.0061489 -0.0010884 0.018875 0.009474 0 0 0 0 0
6.4688 -0.016523 -0.014769 -0.034035 0.047292 0 0.018762 -0.0075082 0.018004 0.031299 -0.0085188 0.04248 -6.3426 0 0 0 0 0 0 0 0 0 0 0 0 0 0 0 0 0 0.006626 -0.024146 0.022056 0.017598 0 0 0 0 0
6.4727 -0.022985 -0.016166 -0.014448 0.056545 0 0.023666 -0.02327 0.017462 0.012057 -0.02035 0.031322 -6.4127 0 0 0 0 0 0 0 0 0 0 0 0 0 0 0 0 0 -0.0012768 -0.03907 0.017186 0.0012037 0 0 0 0 0
6.4766 -0.02042 -0.010703 -0.0058496 0.017325 0 -0.001853 -0.027822 0.0038127 -0.0021811 -0.033668 0.023384 -6.4844 0 0 0 0 0 0 0 0 0 0 0 0 0 0 0 0 0 -0.011917 -0.038571 0.005141 -0.03602 0 0 0 0 0
6.4805 -0.010841 -0.0018035 -0.011377 -0.040802 0 -0.037544 -0.019269 -0.010452 -0.0042217 -0.036229 0.0050605 -6.55 0 0 0 0 0 0 0 0 0 0 0 0 0 0 0 0 0 -0.014939 -0.021229 -0.01023 -0.065457 0 0 0 0 0
6.4844 0.0004562 0.0052392 -0.012124 -0.072027 0 -0.050962 -0.0032754 -0.015618 -0.0018849 -0.018606 -0.033518 -6.6025 0 0 0 0 0 0 0 0 0 0 0 0 0 0 0 0 0 -0.0057406 0.0054749 -0.024036 -0.057755 0 0 0 0 0
6.4883 0.0074082 0.0060655 0.0088888 -0.050398 0 -0.024693 0.010378 -0.013581 -0.012745 0.014367 -0.083421 -6.6447 0 0 0 0 0 0 0 0 0 0 0 0 0 0 0 0 0 0.0086928 0.027133 -0.032292 -0.0099421 0 0 0 0 0
6.4922 0.0061044 -0.00027327 0.043 0.0085084 0 0.026378 0.013412 -0.014125 -0.04588 0.042631 -0.1183 -6.6889 0 0 0 0 0 0 0 0 0 0 0 0 0 0 0 0 0 0.014887 0.029901 -0.03367 0.048104 0 0 0 0 0
6.4961 -0.0030094 -0.010585 0.058368 0.057872 0 0.062884 0.0035946 -0.023483 -0.087438 0.043261 -0.1126 -6.7474 0 0 0 0 0 0 0 0 0 0 0 0 0 0 0 0 0 0.0046483 0.0095133 -0.03038 0.074178 0 0 0 0 0
6.5 -0.014985 -0.019245 0.028804 0.055167 0 0.050297 -0.014086 -0.037075 -0.10657 0.0081057 -0.062582 -6.8219 0 0 0 0 0 0 0 0 0 0 0 0 0 0 0 0 0 -0.017265 -0.024488 -0.026887 0.045359 0 0 0 0 0
6.5039 -0.022916 -0.021541 -0.037466 -0.0036304 0 -0.011711 -0.030099 -0.043398 -0.080341 -0.046803 0.0068211 -6.9041 0 0 0 0 0 0 0 0 0 0 0 0 0 0 0 0 0 -0.036593 -0.053166 -0.026297 -0.023811 0 0 0 0 0
6.5078 -0.022056 -0.016575 -0.097351 -0.077969 0 -0.08385 -0.035488 -0.034818 -0.016667 -0.088715 0.055506 -6.9841 0 0 0 0 0 0 0 0 0 0 0 0 0 0 0 0 0 -0.040857 -0.059287 -0.02697 -0.090125 0 0 0 0 0
6.5117 -0.01285 -0.0076788 -0.10429 -0.11104 0 -0.11299 -0.026795 -0.01476 0.046844 -0.08899 0.053711 -7.0591 0 0 0 0 0 0 0 0 0 0 0 0 0 0 0 0 0 -0.028413 -0.038166 -0.023182 -0.1105 0 0 0 0 0
6.5156 -0.00061992 -4.8557e-06 -0.046436 -0.072412 0 -0.07186 -0.0080562 0.0050766 0.07014 -0.043239 0.0024061 -7.134 0 0 0 0 0 0 0 0 0 0 0 0 0 0 0 0 0 -0.0080636 -0.00098077 -0.010679 -0.070193 0 0 0 0 0
6.5195 0.0079871 0.0029529 0.040399 0.016904 0 0.017528 0.011443 0.014294 0.042267 0.023856 -0.065243 -7.2144 0 0 0 0 0 0 0 0 0 0 0 0 0 0 0 0 0 0.0089698 0.031782 0.0072907 0.0079602 0 0 0 0 0
6.5234 0.0091471 0.0013383 0.096892 0.096877 0 0.096393 0.022432 0.011302 -0.0096709 0.073363 -0.10309 -7.2996 0 0 0 0 0 0 0 0 0 0 0 0 0 0 0 0 0 0.016727 0.042551 0.020018 0.078026 0 0 0 0 0
6.5273 0.0036464 -0.001903 0.083448 0.11053 0 0.11036 0.020666 0.0028099 -0.042197 0.076985 -0.080603 -7.3823 0 0 0 0 0 0 0 0 0 0 0 0 0 0 0 0 0 0.01586 0.026784 0.017373 0.099007 0 0 0 0 0
6.5313 -0.0045542 -0.0037336 0.0095572 0.045566 0 0.049196 0.0085351 -0.0028872 -0.02979 0.03522 -0.0031906 -7.454 0 0 0 0 0 0 0 0 0 0 0 0 0 0 0 0 0 0.0097687 -0.0050603 -0.00022788 0.059519 0 0 0 0 0
6.5352 -0.011254 -0.0032838 -0.072857 -0.05502 0 -0.044927 -0.0073281 -0.0021088 0.016363 -0.023405 0.089062 -7.5128 0 0 0 0 0 0 0 0 0 0 0 0 0 0 0 0 0 0.0010981 -0.034235 -0.019483 -0.015091 0 0 0 0 0
6.5391 -0.014016 -0.0019288 -0.10693 -0.1218 0 -0.10724 -0.020165 0.0034228 0.059438 -0.061188 0.1447 -7.5664 0 0 0 0 0 0 0 0 0 0 0 0 0 0 0 0 0 -0.007956 -0.044489 -0.023346 -0.077604 0 0 0 0 0
6.543 -0.012283 -0.0014069 -0.071291 -0.10723 0 -0.096322 -0.02585 0.010242 0.067101 -0.055423 0.13247 -7.6278 0 0 0 0 0 0 0 0 0 0 0 0 0 0 0 0 0 -0.013579 -0.030628 -0.0049911 -0.087956 0 0 0 0 0
6.5469 -0.0065498 -0.0017932 0.006202 -0.019316 0 -0.022476 -0.023096 0.01648 0.035519 -0.012063 0.061061 -7.7062 0 0 0 0 0 0 0 0 0 0 0 0 0 0 0 0 0 -0.010894 -0.00060439 0.025419 -0.039335 0 0 0 0 0
6.5508 0.0020844 -0.0011288 0.07095 0.083508 0 0.061474 -0.012465 0.021656 -0.010749 0.039449 -0.026488 -7.7981 0 0 0 0 0 0 0 0 0 0 0 0 0 0 0 0 0 0.001853 0.029325 0.047673 0.036088 0 0 0 0 0
6.5547 0.011758 0.002973 0.082771 0.13287 0 0.099078 0.003871 0.024309 -0.040237 0.066164 -0.080568 -7.8878 0 0 0 0 0 0 0 0 0 0 0 0 0 0 0 0 0 0.019538 0.043585 0.046794 0.087836 0 0 0 0 0
6.5586 0.01995 0.011067 0.044205 0.098119 0 0.069987 0.021523 0.021443 -0.038415 0.053162 -0.076605 -7.9589 0 0 0 0 0 0 0 0 0 0 0 0 0 0 0 0 0 0.031818 0.035872 0.024058 0.082057 0 0 0 0 0
6.5625 0.024446 0.0208 -0.0053693 0.0074492 0 0.0023511 0.034246 0.011548 -0.015409 0.012679 -0.029006 -8.0095 0 0 0 0 0 0 0 0 0 0 0 0 0 0 0 0 0 0.030335 0.012871 -0.00489 0.026217 0 0 0 0 0
6.5664 0.024573 0.027942 -0.023959 -0.07272 0 -0.049708 0.036676 -0.0017274 0.0060852 -0.025028 0.021742 -8.0551 0 0 0 0 0 0 0 0 0 0 0 0 0 0 0 0 0 0.015764 -0.0094463 -0.022252 -0.035936 0 0 0 0 0
6.5703 0.021534 0.02888 -0.00085795 -0.085594 0 -0.046278 0.0281 -0.010083 0.010669 -0.033038 0.039016 -8.116 0 0 0 0 0 0 0 0 0 0 0 0 0 0 0 0 0 -0.0018048 -0.015634 -0.020077 -0.057153 0 0 0 0 0
6.5742 0.017362 0.022839 0.037658 -0.02476 0 0.0095329 0.0139 -0.006558 0.0014058 -0.0068845 0.015387 -8.1968 0 0 0 0 0 0 0 0 0 0 0 0 0 0 0 0 0 -0.010219 -0.0012062 -0.0032865 -0.022976 0 0 0 0 0
6.5781 0.013361 0.012327 0.054169 0.061884 0 0.074396 0.0024918 0.0076284 -0.0053935 0.032148 -0.024423 -8.2803 0 0 0 0 0 0 0 0 0 0 0 0 0 0 0 0 0 -0.0045705 0.023419 0.016381 0.037073 0 0 0 0 0
6.582 0.009352 0.0015402 0.033389 0.10806 0 0.096776 -0.00052285 0.022278 0.0041815 0.052613 -0.043993 -8.3434 0 0 0 0 0 0 0 0 0 0 0 0 0 0 0 0 0 0.0092308 0.039215 0.028819 0.07294 0 0 0 0 0
6.5859 0.0042799 -0.0060794 -0.0068173 0.078299 0 0.054996 0.0035958 0.025673 0.029093 0.036682 -0.023197 -8.3812 0 0 0 0 0 0 0 0 0 0 0 0 0 0 0 0 0 0.019493 0.031761 0.03005 0.053863 0 0 0 0 0
6.5898 -0.0024478 -0.0094553 -0.034868 -0.0063217 0 -0.026167 0.0079799 0.014553 0.053713 -0.005592 0.02692 -8.4142 0 0 0 0 0 0 0 0 0 0 0 0 0 0 0 0 0 0.018053 0.0022365 0.021677 -0.0072461 0 0 0 0 0
6.5938 -0.010003 -0.0097032 -0.034984 -0.085144 0 -0.092644 0.0058159 -0.0025488 0.059953 -0.043132 0.072753 -8.468 0 0 0 0 0 0 0 0 0 0 0 0 0 0 0 0 0 0.0062169 -0.0323 0.0082177 -0.064244 0 0 0 0 0
6.5977 -0.016199 -0.0086323 -0.018236 -0.10396 0 -0.099756 -0.004197 -0.012469 0.040941 -0.047508 0.083074 -8.5458 0 0 0 0 0 0 0 0 0 0 0 0 0 0 0 0 0 -0.0071228 -0.050306 -0.0050195 -0.074126 0 0 0 0 0
6.6016 -0.018463 -0.0072768 -0.0063993 -0.054581 0 -0.04419 -0.016886 -0.0091275 0.0057519 -0.015327 0.051459 -8.623 0 0 0 0 0 0 0 0 0 0 0 0 0 0 0 0 0 -0.013016 -0.040776 -0.013379 -0.029997 0 0 0 0 0
6.6055 -0.015168 -0.0055215 -0.0076051 0.021868 0 0.034203 -0.024509 0.0010787 -0.02749 0.028629 -0.00018327 -8.6721 0 0 0 0 0 0 0 0 0 0 0 0 0 0 0 0 0 -0.0091202 -0.010762 -0.014413 0.034889 0 0 0 0 0
6.6094 -0.0066794 -0.0027636 -0.0099762 0.068763 0 0.081854 -0.022031 0.0056378 -0.043867 0.050563 -0.038947 -8.6938 0 0 0 0 0 0 0 0 0 0 0 0 0 0 0 0 0 -0.00031086 0.020097 -0.0091295 0.073621 0 0 0 0 0
6.6133 0.0044995 0.0013166 0.0010625 0.057079 0 0.069881 -0.0098029 -0.0016733 -0.040039 0.034022 -0.045416 -8.7201 0 0 0 0 0 0 0 0 0 0 0 0 0 0 0 0 0 0.0065337 0.033639 -0.0014952 0.060677 0 0 0 0 0
6.6172 0.014815 0.0066359 0.022464 0.0044657 0 0.013067 0.0075766 -0.01421 -0.023922 -0.0076196 -0.026633 -8.7834 0 0 0 0 0 0 0 0 0 0 0 0 0 0 0 0 0 0.0085972 0.025229 0.0040915 0.0087669 0 0 0 0 0
6.6211 0.021603 0.013072 0.034541 -0.042198 0 -0.043436 0.024351 -0.018301 -0.0077621 -0.042201 -0.0081277 -8.8819 0 0 0 0 0 0 0 0 0 0 0 0 0 0 0 0 0 0.0088218 0.0054444 0.0055633 -0.043189 0 0 0 0 0
6.625 0.024628 0.020521 0.023809 -0.044323 0 -0.057898 0.036093 -0.0062003 -0.00039394 -0.043727 -0.011994 -8.9794 0 0 0 0 0 0 0 0 0 0 0 0 0 0 0 0 0 0.012154 -0.0086983 0.0039833 -0.059323 0 0 0 0 0
6.6289 0.025862 0.028253 0.0023542 0.00074452 0 -0.020411 0.040583 0.016142 -0.003033 -0.011009 -0.038582 -9.0399 0 0 0 0 0 0 0 0 0 0 0 0 0 0 0 0 0 0.020059 -0.0056898 0.0020876 -0.03065 0 0 0 0 0
6.6328 0.027417 0.034203 -0.00061017 0.061085 0 0.043472 0.037767 0.033872 -0.0095065 0.033701 -0.065937 -9.0629 0 0 0 0 0 0 0 0 0 0 0 0 0 0 0 0 0 0.028414 0.01369 0.0023024 0.022273 0 0 0 0 0
6.6367 0.029228 0.035311 0.029826 0.095822 0 0.093147 0.029571 0.035996 -0.0098294 0.062694 -0.066645 -9.0817 0 0 0 0 0 0 0 0 0 0 0 0 0 0 0 0 0 0.030769 0.038176 0.0058782 0.066517 0 0 0 0 0
6.6406 0.028712 0.029328 0.072002 0.08352 0 0.10002 0.019408 0.024219 0.0041854 0.061757 -0.028377 -9.1271 0 0 0 0 0 0 0 0 0 0 0 0 0 0 0 0 0 0.024111 0.053712 0.013027 0.079069 0 0 0 0 0
6.6445 0.023035 0.017007 0.08173 0.033616 0 0.062562 0.010852 0.010246 0.033111 0.036444 0.037322 -9.196 0 0 0 0 0 0 0 0 0 0 0 0 0 0 0 0 0 0.011976 0.051501 0.022927 0.058728 0 0 0 0 0
6.6484 0.012233 0.0028257 0.034272 -0.023448 0 0.0028507 0.0058527 0.0051215 0.067217 0.0043972 0.10296 -9.2566 0 0 0 0 0 0 0 0 0 0 0 0 0 0 0 0 0 0.0020535 0.032182 0.03338 0.022159 0 0 0 0 0
6.6523 0.00033891 -0.0068279 -0.045286 -0.056884 0 -0.048711 0.003887 0.010984 0.09031 -0.017148 0.14185 -9.286 0 0 0 0 0 0 0 0 0 0 0 0 0 0 0 0 0 0.00035317 0.0049929 0.041207 -0.0095946 0 0 0 0 0
6.6563 -0.0067993 -0.0072083 -0.096206 -0.052377 0 -0.068886 0.0030402 0.021978 0.089652 -0.019233 0.14127 -9.2963 0 0 0 0 0 0 0 0 0 0 0 0 0 0 0 0 0 0.006998 -0.016855 0.044045 -0.023115 0 0 0 0 0
6.6602 -0.0054367 0.0017987 -0.072773 -0.016674 0 -0.05032 0.0022572 0.031433 0.065625 -0.0022339 0.10533 -9.3218 0 0 0 0 0 0 0 0 0 0 0 0 0 0 0 0 0 0.017085 -0.022439 0.042202 -0.016343 0 0 0 0 0
6.6641 0.0035162 0.015385 0.013268 0.02932 0 -0.0026965 0.0026393 0.037038 0.032742 0.026264 0.04994 -9.3817 0 0 0 0 0 0 0 0 0 0 0 0 0 0 0 0 0 0.025275 -0.0085495 0.038387 0.0047717 0 0 0 0 0
6.668 0.015246 0.026577 0.098765 0.062789 0 0.051815 0.006351 0.039454 0.0093737 0.053817 -0.0042986 -9.4583 0 0 0 0 0 0 0 0 0 0 0 0 0 0 0 0 0 0.029515 0.018165 0.034965 0.030966 0 0 0 0 0
6.6719 0.024275 0.030294 0.12065 0.069942 0 0.087588 0.014008 0.037719 0.0034925 0.066583 -0.038421 -9.5148 0 0 0 0 0 0 0 0 0 0 0 0 0 0 0 0 0 0.030681 0.043926 0.031339 0.051985 0 0 0 0 0
6.6758 0.027558 0.026079 0.067918 0.051249 0 0.087316 0.023104 0.028213 0.0067751 0.05556 -0.041571 -9.532 0 0 0 0 0 0 0 0 0 0 0 0 0 0 0 0 0 0.029467 0.054809 0.024519 0.057923 0 0 0 0 0
6.6797 0.025407 0.01783 -0.011578 0.019477 0 0.051843 0.029259 0.009335 0.0031822 0.02329 -0.017329 -9.5252 0 0 0 0 0 0 0 0 0 0 0 0 0 0 0 0 0 0.024717 0.044586 0.012781 0.042922 0 0 0 0 0
6.6836 0.020239 0.010873 -0.054242 -0.0079349 0 0.0013936 0.029442 -0.013217 -0.014892 -0.014843 0.014867 -9.5241 0 0 0 0 0 0 0 0 0 0 0 0 0 0 0 0 0 0.015454 0.018756 -0.0012223 0.010862 0 0 0 0 0
6.6875 0.014689 0.0084652 -0.034058 -0.018183 0 -0.035075 0.024291 -0.027505 -0.037761 -0.038325 0.028496 -9.5402 0 0 0 0 0 0 0 0 0 0 0 0 0 0 0 0 0 0.004168 -0.0082447 -0.011574 -0.022631 0 0 0 0 0
6.6914 0.010453 0.010056 0.020343 -0.0093032 0 -0.037563 0.017398 -0.023869 -0.046049 -0.034499 0.0071372 -9.5587 0 0 0 0 0 0 0 0 0 0 0 0 0 0 0 0 0 -0.0032275 -0.021506 -0.013923 -0.037332 0 0 0 0 0
6.6953 0.0081314 0.012299 0.056392 0.0097424 0 -0.0082905 0.012262 -0.0040935 -0.028797 -0.0075446 -0.04124 -9.5605 0 0 0 0 0 0 0 0 0 0 0 0 0 0 0 0 0 -0.0021116 -0.014717 -0.009495 -0.022573 0 0 0 0 0
6.6992 0.0075612 0.011901 0.044892 0.02478 0 0.02955 0.0098136 0.017583 0.0046183 0.023863 -0.08582 -9.5484 0 0 0 0 0 0 0 0 0 0 0 0 0 0 0 0 0 0.0057341 0.006093 -0.0041479 0.012388 0 0 0 0 0
6.7031 0.0081932 0.0081608 0.0013578 0.024737 0 0.047905 0.0087787 0.024174 0.030766 0.039105 -0.092757 -9.5464 0 0 0 0 0 0 0 0 0 0 0 0 0 0 0 0 0 0.012543 0.026823 -0.0030921 0.042536 0 0 0 0 0
6.707 0.0094407 0.0034377 -0.033715 0.0083284 0 0.033981 0.0082114 0.0095353 0.03215 0.02952 -0.050337 -9.5729 0 0 0 0 0 0 0 0 0 0 0 0 0 0 0 0 0 0.011491 0.034802 -0.0061968 0.045393 0 0 0 0 0
6.7109 0.010972 0.0013462 -0.032965 -0.014342 0 -0.00028596 0.0092076 -0.015217 0.013036 0.003881 0.020084 -9.6181 0 0 0 0 0 0 0 0 0 0 0 0 0 0 0 0 0 0.0040222 0.026961 -0.0082634 0.01954 0 0 0 0 0
6.7148 0.012743 0.0041145 -0.0028712 -0.026774 0 -0.026927 0.013631 -0.028668 -0.0038671 -0.018106 0.077427 -9.6519 0 0 0 0 0 0 0 0 0 0 0 0 0 0 0 0 0 -0.0002164 0.010943 -0.0038528 -0.013087 0 0 0 0 0
6.7188 0.014677 0.011018 0.028219 -0.016091 0 -0.022994 0.020956 -0.015205 0.0022645 -0.019579 0.089738 -9.6535 0 0 0 0 0 0 0 0 0 0 0 0 0 0 0 0 0 0.007884 -0.001354 0.0079159 -0.024809 0 0 0 0 0
6.7227 0.01632 0.018873 0.038617 0.017089 0 0.011471 0.026811 0.021805 0.031067 0.0017881 0.056848 -9.6314 0 0 0 0 0 0 0 0 0 0 0 0 0 0 0 0 0 0.027094 -0.0025846 0.022732 -0.0056009 0 0 0 0 0
6.7266 0.01698 0.024041 0.029981 0.055984 0 0.052397 0.025638 0.060571 0.060395 0.032037 0.0094491 -9.613 0 0 0 0 0 0 0 0 0 0 0 0 0 0 0 0 0 0.044789 0.0056907 0.03458 0.028234 0 0 0 0 0
6.7305 0.016324 0.024453 0.019322 0.076279 0 0.069153 0.015842 0.075879 0.065427 0.050569 -0.014588 -9.6161 0 0 0 0 0 0 0 0 0 0 0 0 0 0 0 0 0 0.046866 0.015967 0.039808 0.048345 0 0 0 0 0
6.7344 0.014779 0.020379 0.018529 0.062396 0 0.047914 0.0026243 0.057757 0.040547 0.044964 0.0017564 -9.6332 0 0 0 0 0 0 0 0 0 0 0 0 0 0 0 0 0 0.030215 0.021679 0.038532 0.039285 0 0 0 0 0
6.7383 0.01311 0.013774 0.023439 0.020237 0 0.0030142 -0.0050087 0.019267 0.0043484 0.020453 0.043562 -9.6431 0 0 0 0 0 0 0 0 0 0 0 0 0 0 0 0 0 0.0061163 0.021617 0.03322 0.011841 0 0 0 0 0
6.7422 0.011459 0.0069284 0.02171 -0.024579 0 -0.033194 -0.0014728 -0.013254 -0.01667 -0.0037462 0.07741 -9.6354 0 0 0 0 0 0 0 0 0 0 0 0 0 0 0 0 0 -0.0091055 0.018454 0.026564 -0.0073512 0 0 0 0 0
6.7461 0.0089207 0.0014089 0.0086251 -0.044006 0 -0.034982 0.0099528 -0.020276 -0.010933 -0.0096469 0.077805 -9.6203 0 0 0 0 0 0 0 0 0 0 0 0 0 0 0 0 0 -0.0079958 0.01394 0.020359 -0.00053532 0 0 0 0 0
6.75 0.0044057 -0.0022578 -0.0069494 -0.028366 0 -0.0034919 0.018775 -0.0034864 0.0093704 0.0041713 0.045586 -9.6154 0 0 0 0 0 0 0 0 0 0 0 0 0 0 0 0 0 0.002209 0.006524 0.015329 0.024444 0 0 0 0 0
6.7539 -0.0018606 -0.0043026 -0.012333 0.0059279 0 0.033723 0.015477 0.017146 0.020986 0.02036 0.0045662 -9.6257 0 0 0 0 0 0 0 0 0 0 0 0 0 0 0 0 0 0.007046 -0.0057901 0.011095 0.040508 0 0 0 0 0
6.7578 -0.0077331 -0.0052501 -0.0053449 0.029019 0 0.044209 -0.00029789 0.020953 0.01163 0.017206 -0.019654 -9.6401 0 0 0 0 0 0 0 0 0 0 0 0 0 0 0 0 0 -0.001529 -0.02055 0.0062728 0.025171 0 0 0 0 0
6.7617 -0.010345 -0.0055545 0.0026312 0.021319 0 0.016537 -0.018674 0.0036527 -0.0091977 -0.011417 -0.020709 -9.6449 0 0 0 0 0 0 0 0 0 0 0 0 0 0 0 0 0 -0.017905 -0.029953 -0.00069818 -0.01905 0 0 0 0 0
6.7656 -0.0082451 -0.0053785 -0.0013996 -0.010821 0 -0.030066 -0.026869 -0.020517 -0.020561 -0.048051 -0.015053 -9.6382 0 0 0 0 0 0 0 0 0 0 0 0 0 0 0 0 0 -0.028253 -0.026248 -0.010111 -0.065057 0 0 0 0 0
6.7695 -0.0025448 -0.0044726 -0.017217 -0.040463 0 -0.060322 -0.019022 -0.032694 -0.011639 -0.064088 -0.02559 -9.6299 0 0 0 0 0 0 0 0 0 0 0 0 0 0 0 0 0 -0.023077 -0.0090232 -0.020291 -0.081618 0 0 0 0 0
6.7734 0.0040229 -0.0022083 -0.029322 -0.04214 0 -0.050208 -0.00042606 -0.026207 0.0062451 -0.04324 -0.059543 -9.6277 0 0 0 0 0 0 0 0 0 0 0 0 0 0 0 0 0 -0.0052719 0.012853 -0.028746 -0.056684 0 0 0 0 0
6.7773 0.0092461 0.0020979 -0.020884 -0.012444 0 -0.0052131 0.017067 -0.011129 0.0093288 0.0039899 -0.099674 -9.6283 0 0 0 0 0 0 0 0 0 0 0 0 0 0 0 0 0 0.013062 0.027356 -0.034282 -0.0053311 0 0 0 0 0
6.7813 0.012739 0.0085451 0.0091235 0.027569 0 0.044591 0.024181 -0.0031983 -0.015191 0.047789 -0.11674 -9.6227 0 0 0 0 0 0 0 0 0 0 0 0 0 0 0 0 0 0.02123 0.028555 -0.037669 0.042283 0 0 0 0 0
6.7852 0.015276 0.015983 0.042273 0.049609 0 0.067917 0.020161 -0.0081946 -0.053619 0.062258 -0.093028 -9.6094 0 0 0 0 0 0 0 0 0 0 0 0 0 0 0 0 0 0.018046 0.020729 -0.039545 0.062051 0 0 0 0 0
6.7891 0.017052 0.021886 0.054935 0.040508 0 0.054847 0.011264 -0.016619 -0.073695 0.044416 -0.037128 -9.5983 0 0 0 0 0 0 0 0 0 0 0 0 0 0 0 0 0 0.010869 0.013692 -0.037482 0.05011 0 0 0 0 0
6.793 0.016879 0.023228 0.038068 0.011653 0 0.021183 0.0043091 -0.01332 -0.050883 0.01342 0.022465 -9.6008 0 0 0 0 0 0 0 0 0 0 0 0 0 0 0 0 0 0.0077545 0.013783 -0.025933 0.021544 0 0 0 0 0
6.7969 0.013297 0.018217 0.0047722 -0.011398 0 -0.0070707 0.0016224 0.0073728 0.0091603 -0.0075025 0.05935 -9.6152 0 0 0 0 0 0 0 0 0 0 0 0 0 0 0 0 0 0.010523 0.01879 -0.0006736 -0.0027606 0 0 0 0 0
6.8008 0.006561 0.0079213 -0.021053 -0.01005 0 -0.014746 0.001342 0.035264 0.072077 -0.0092769 0.068023 -9.6258 0 0 0 0 0 0 0 0 0 0 0 0 0 0 0 0 0 0.014515 0.021019 0.035291 -0.010146 0 0 0 0 0
6.8047 -0.00060516 -0.0035094 -0.024477 0.012549 0 -0.0066263 0.0014311 0.052454 0.10029 -0.00012035 0.064067 -9.6169 0 0 0 0 0 0 0 0 0 0 0 0 0 0 0 0 0 0.014099 0.015037 0.07006 -0.0018055 0 0 0 0 0
6.8086 -0.004511 -0.010688 -0.010029 0.034519 0 0.0012188 0.0024835 0.048462 0.081871 0.0063962 0.066937 -9.5886 0 0 0 0 0 0 0 0 0 0 0 0 0 0 0 0 0 0.0081751 0.0027674 0.088492 0.011879 0 0 0 0 0
6.8125 -0.0031799 -0.010095 0.0055537 0.033342 0 -0.0016435 0.0064219 0.028823 0.038747 0.0050722 0.081528 -9.5573 0 0 0 0 0 0 0 0 0 0 0 0 0 0 0 0 0 0.00090081 -0.0082544 0.082048 0.020967 0 0 0 0 0
6.8164 0.0020477 -0.0024678 0.01013 0.0047098 0 -0.010507 0.012947 0.0099454 0.0077253 0.0018723 0.09473 -9.5407 0 0 0 0 0 0 0 0 0 0 0 0 0 0 0 0 0 -0.0023314 -0.011125 0.055309 0.022828 0 0 0 0 0
6.8203 0.0073644 0.007346 0.0060733 -0.032715 0 -0.011395 0.018068 0.0051771 0.010374 0.0051174 0.088908 -9.5409 0 0 0 0 0 0 0 0 0 0 0 0 0 0 0 0 0 0.0003249 -0.0046128 0.023525 0.021651 0 0 0 0 0
6.8242 0.0091309 0.013249 0.0045349 -0.050725 0 0.003838 0.016817 0.01414 0.036944 0.015213 0.059053 -9.5426 0 0 0 0 0 0 0 0 0 0 0 0 0 0 0 0 0 0.005655 0.0065968 0.0024857 0.022009 0 0 0 0 0
6.8281 0.0062452 0.011653 0.011122 -0.033341 0 0.027398 0.0078197 0.023923 0.056921 0.022996 0.017898 -9.5283 0 0 0 0 0 0 0 0 0 0 0 0 0 0 0 0 0 0.0080517 0.015455 -0.0017703 0.02263 0 0 0 0 0
6.832 0.00057847 0.0036023 0.01839 0.0097324 0 0.0401 -0.0047264 0.020486 0.046092 0.017672 -0.014991 -9.4952 0 0 0 0 0 0 0 0 0 0 0 0 0 0 0 0 0 0.0040143 0.016595 0.0042137 0.016378 0 0 0 0 0
6.8359 -0.0045578 -0.006088 0.013332 0.048867 0 0.027257 -0.013753 0.00052562 0.0066448 -0.0032084 -0.029656 -9.4591 0 0 0 0 0 0 0 0 0 0 0 0 0 0 0 0 0 -0.0049785 0.0087011 0.0075265 -0.0027664 0 0 0 0 0
6.8398 -0.0065431 -0.011907 -0.0075502 0.055911 0 -0.0074693 -0.014478 -0.025745 -0.036176 -0.030108 -0.033047 -9.4396 0 0 0 0 0 0 0 0 0 0 0 0 0 0 0 0 0 -0.013288 -0.004916 -0.0012776 -0.031452 0 0 0 0 0
6.8438 -0.0046807 -0.010742 -0.031294 0.025287 0 -0.042337 -0.0076512 -0.042745 -0.056685 -0.046761 -0.041357 -9.4419 0 0 0 0 0 0 0 0 0 0 0 0 0 0 0 0 0 -0.015057 -0.017247 -0.022245 -0.055399 0 0 0 0 0
6.8477 -2.3986e-05 -0.0031551 -0.037835 -0.021489 0 -0.052509 0.0015864 -0.041742 -0.050288 -0.040421 -0.064765 -9.4498 0 0 0 0 0 0 0 0 0 0 0 0 0 0 0 0 0 -0.008503 -0.02039 -0.047434 -0.057707 0 0 0 0 0
6.8516 0.0056252 0.0074561 -0.01776 -0.051584 0 -0.02836 0.0078242 -0.027271 -0.035419 -0.010514 -0.097624 -9.4386 0 0 0 0 0 0 0 0 0 0 0 0 0 0 0 0 0 0.002582 -0.010063 -0.066955 -0.031803 0 0 0 0 0
6.8555 0.010629 0.016801 0.018176 -0.044889 0 0.017018 0.0089445 -0.012703 -0.034938 0.029483 -0.12165 -9.3942 0 0 0 0 0 0 0 0 0 0 0 0 0 0 0 0 0 0.011447 0.010555 -0.074111 0.011244 0 0 0 0 0
6.8594 0.01388 0.021509 0.046896 -0.0079098 0 0.056638 0.0066761 -0.0087005 -0.05383 0.058524 -0.11871 -9.326 0 0 0 0 0 0 0 0 0 0 0 0 0 0 0 0 0 0.013365 0.031179 -0.066519 0.047911 0 0 0 0 0
6.8633 0.014811 0.020232 0.051062 0.032598 0 0.067807 0.0045094 -0.014137 -0.072933 0.059895 -0.08315 -9.2593 0 0 0 0 0 0 0 0 0 0 0 0 0 0 0 0 0 0.009196 0.040184 -0.044608 0.057203 0 0 0 0 0
6.8672 0.013386 0.013991 0.03115 0.050329 0 0.046282 0.005077 -0.017182 -0.064485 0.031826 -0.02521 -9.218 0 0 0 0 0 0 0 0 0 0 0 0 0 0 0 0 0 0.0045484 0.032309 -0.010856 0.034762 0 0 0 0 0
6.8711 0.01018 0.0057425 0.0021211 0.037954 0 0.0071317 0.008692 -0.0058465 -0.016683 -0.010374 0.035562 -9.2077 0 0 0 0 0 0 0 0 0 0 0 0 0 0 0 0 0 0.0049986 0.012388 0.029032 -0.0041904 0 0 0 0 0
6.875 0.0062373 -0.00091828 -0.019831 0.0099095 0 -0.026565 0.013333 0.020791 0.053289 -0.043136 0.081268 -9.2149 0 0 0 0 0 0 0 0 0 0 0 0 0 0 0 0 0 0.011192 -0.0080898 0.065309 -0.034956 0 0 0 0 0
6.8789 0.0025833 -0.0036079 -0.027286 -0.010956 0 -0.038111 0.015626 0.050267 0.10902 -0.049117 0.10392 -9.2186 0 0 0 0 0 0 0 0 0 0 0 0 0 0 0 0 0 0.017983 -0.01886 0.086738 -0.038929 0 0 0 0 0
6.8828 -0.00034083 -0.0025438 -0.021499 -0.011262 0 -0.02542 0.012535 0.065536 0.12036 -0.027387 0.10684 -9.2044 0 0 0 0 0 0 0 0 0 0 0 0 0 0 0 0 0 0.018519 -0.016924 0.086309 -0.014028 0 0 0 0 0
6.8867 -0.0027473 -0.00031639 -0.0070857 0.0040302 0 0.00019438 0.0034675 0.057699 0.085149 0.0076412 0.099747 -9.1708 0 0 0 0 0 0 0 0 0 0 0 0 0 0 0 0 0 0.0099856 -0.0065547 0.066069 0.025767 0 0 0 0 0
6.8906 -0.0048613 0.00011209 0.010161 0.017129 0 0.021846 -0.0082467 0.032322 0.03053 0.036777 0.091522 -9.1249 0 0 0 0 0 0 0 0 0 0 0 0 0 0 0 0 0 -0.0036948 0.0053919 0.036641 0.059665 0 0 0 0 0
6.8945 -0.0061332 -0.0021702 0.02172 0.012033 0 0.026423 -0.016144 0.0046824 -0.0068736 0.0475 0.08487 -9.0759 0 0 0 0 0 0 0 0 0 0 0 0 0 0 0 0 0 -0.014406 0.014032 0.011055 0.071308 0 0 0 0 0
6.8984 -0.0052523 -0.0051638 0.018244 -0.012523 0 0.011431 -0.014302 -0.011404 -0.0069659 0.03864 0.075599 -9.031 0 0 0 0 0 0 0 0 0 0 0 0 0 0 0 0 0 -0.015564 0.017552 -0.0027246 0.056037 0 0 0 0 0
6.9023 -0.0013265 -0.0055606 -0.0015775 -0.040582 0 -0.013206 -0.0020432 -0.011964 0.020894 0.017526 0.056225 -8.9956 0 0 0 0 0 0 0 0 0 0 0 0 0 0 0 0 0 -0.0065929 0.015717 -0.0051274 0.021825 0 0 0 0 0
6.9063 0.0046431 -0.0016439 -0.023607 -0.048843 0 -0.029943 0.014038 -0.0028771 0.046863 -0.0056693 0.021599 -8.9731 0 0 0 0 0 0 0 0 0 0 0 0 0 0 0 0 0 0.0069548 0.0088282 -0.0024315 -0.015369 0 0 0 0 0
6.9102 0.0095498 0.0049373 -0.025106 -0.023279 0 -0.024279 0.023328 0.0064502 0.043882 -0.022079 -0.026427 -8.9626 0 0 0 0 0 0 0 0 0 0 0 0 0 0 0 0 0 0.017233 -0.0015533 -0.0014273 -0.039664 0 0 0 0 0
6.9141 0.01001 0.010164 0.0041857 0.027962 0 0.0038897 0.018373 0.0093504 0.0074609 -0.026516 -0.077647 -8.956 0 0 0 0 0 0 0 0 0 0 0 0 0 0 0 0 0 0.018819 -0.011766 -0.0058719 -0.043521 0 0 0 0 0
6.918 0.0051674 0.010752 0.045693 0.075247 0 0.036749 0.00093866 0.0037906 -0.042339 -0.019395 -0.11659 -8.9409 0 0 0 0 0 0 0 0 0 0 0 0 0 0 0 0 0 0.011291 -0.017227 -0.016466 -0.031878 0 0 0 0 0
6.9219 -0.001879 0.0068509 0.061588 0.08441 0 0.048577 -0.018084 -0.0091768 -0.077134 -0.0072372 -0.12954 -8.9077 0 0 0 0 0 0 0 0 0 0 0 0 0 0 0 0 0 -0.001299 -0.015276 -0.032282 -0.018544 0 0 0 0 0
6.9258 -0.0056756 0.002045 0.028659 0.041175 0 0.025185 -0.025632 -0.026819 -0.08141 0.00092084 -0.11274 -8.8567 0 0 0 0 0 0 0 0 0 0 0 0 0 0 0 0 0 -0.012935 -0.0070396 -0.050838 -0.015609 0 0 0 0 0
6.9297 -0.0022745 0.000589 -0.033417 -0.033936 0 -0.021324 -0.015551 -0.044313 -0.062267 0.00075216 -0.076753 -8.798 0 0 0 0 0 0 0 0 0 0 0 0 0 0 0 0 0 -0.018391 0.0036312 -0.066787 -0.022807 0 0 0 0 0
6.9336 0.0075529 0.0041173 -0.071316 -0.094078 0 -0.056676 0.0069246 -0.054324 -0.040866 -0.0024744 -0.042386 -8.7438 0 0 0 0 0 0 0 0 0 0 0 0 0 0 0 0 0 -0.015125 0.013038 -0.072043 -0.026135 0 0 0 0 0
6.9375 0.018485 0.010524 -0.043943 -0.096211 0 -0.048472 0.028731 -0.049185 -0.033235 0.0021791 -0.027768 -8.7002 0 0 0 0 0 0 0 0 0 0 0 0 0 0 0 0 0 -0.0040431 0.019463 -0.059461 -0.0093428 0 0 0 0 0
6.9414 0.024338 0.015853 0.034934 -0.033145 0 0.0063117 0.037915 -0.025585 -0.03644 0.019799 -0.034023 -8.664 0 0 0 0 0 0 0 0 0 0 0 0 0 0 0 0 0 0.010842 0.022535 -0.02832 0.029279 0 0 0 0 0
6.9453 0.022466 0.017484 0.10117 0.057423 0 0.073411 0.031297 0.011549 -0.031509 0.040938 -0.041011 -8.6282 0 0 0 0 0 0 0 0 0 0 0 0 0 0 0 0 0 0.023852 0.021711 0.013132 0.069508 0 0 0 0 0
6.9492 0.015398 0.015852 0.094575 0.11695 0 0.10322 0.01548 0.049661 -0.00082904 0.046295 -0.01995 -8.5883 0 0 0 0 0 0 0 0 0 0 0 0 0 0 0 0 0 0.02998 0.01636 0.051344 0.08088 0 0 0 0 0
6.9531 0.0084448 0.01332 0.01581 0.10767 0 0.068761 0.0011344 0.074348 0.05432 0.023638 0.043205 -8.5447 0 0 0 0 0 0 0 0 0 0 0 0 0 0 0 0 0 0.02734 0.0076578 0.075375 0.047459 0 0 0 0 0
6.957 0.0053821 0.011468 -0.069502 0.04057 0 -0.009991 -0.0045293 0.077147 0.11087 -0.017408 0.13106 -8.4995 0 0 0 0 0 0 0 0 0 0 0 0 0 0 0 0 0 0.018405 -0.00027027 0.082966 -0.014004 0 0 0 0 0
6.9609 0.0058074 0.0094905 -0.087945 -0.0331 0 -0.07726 -0.0014876 0.060392 0.13887 -0.048071 0.20066 -8.4534 0 0 0 0 0 0 0 0 0 0 0 0 0 0 0 0 0 0.0089397 -0.0023369 0.079792 -0.06054 0 0 0 0 0
6.9648 0.0062389 0.0053678 -0.025839 -0.06133 0 -0.082723 0.0050876 0.035683 0.12299 -0.041598 0.21148 -8.4049 0 0 0 0 0 0 0 0 0 0 0 0 0 0 0 0 0 0.0047386 0.0033099 0.072748 -0.053414 0 0 0 0 0
6.9688 0.003758 -0.0012684 0.057068 -0.031259 0 -0.021654 0.0097992 0.016502 0.07383 0.0035968 0.15576 -8.3546 0 0 0 0 0 0 0 0 0 0 0 0 0 0 0 0 0 0.0078759 0.012785 0.063429 0.0095233 0 0 0 0 0
6.9727 -0.0011112 -0.0075003 0.082759 0.022508 0 0.058963 0.010528 0.0095408 0.020193 0.059167 0.066555 -8.3067 0 0 0 0 0 0 0 0 0 0 0 0 0 0 0 0 0 0.015023 0.018706 0.047851 0.086865 0 0 0 0 0
6.9766 -0.0047739 -0.0087416 0.027961 0.048138 0 0.095618 0.0082732 0.010868 -0.011441 0.086403 -0.0052844 -8.2673 0 0 0 0 0 0 0 0 0 0 0 0 0 0 0 0 0 0.019477 0.015951 0.022693 0.12125 0 0 0 0 0
6.9805 -0.0037367 -0.0026066 -0.054281 0.020823 0 0.058448 0.0047931 0.010157 -0.014386 0.065433 -0.028605 -8.2378 0 0 0 0 0 0 0 0 0 0 0 0 0 0 0 0 0 0.01604 0.0061641 -0.0079959 0.082526 0 0 0 0 0
6.9844 0.0022994 0.0083742 -0.08509 -0.035456 0 -0.023717 0.0010803 0.00016919 -0.0032773 0.010695 -0.014089 -8.2108 0 0 0 0 0 0 0 0 0 0 0 0 0 0 0 0 0 0.0054495 -0.0031182 -0.032657 -0.0073268 0 0 0 0 0
6.9883 0.010124 0.017969 -0.033936 -0.067247 0 -0.084815 -0.0020033 -0.016252 0.00010083 -0.039849 -0.0026863 -8.173 0 0 0 0 0 0 0 0 0 0 0 0 0 0 0 0 0 -0.0053256 -0.0042763 -0.040092 -0.088708 0 0 0 0 0
6.9922 0.015644 0.0208 0.054056 -0.036977 0 -0.073703 -0.0024905 -0.028247 -0.015618 -0.053251 -0.029495 -8.1141 0 0 0 0 0 0 0 0 0 0 0 0 0 0 0 0 0 -0.0078811 0.0043011 -0.029225 -0.10845 0 0 0 0 0
6.9961 0.017033 0.016511 0.10223 0.042764 0 0.0044573 0.0021018 -0.027081 -0.044121 -0.025582 -0.092885 -8.0364 0 0 0 0 0 0 0 0 0 0 0 0 0 0 0 0 0 0.00084323 0.01676 -0.011955 -0.059247 0 0 0 0 0
7 0.015669 0.0098931 0.073886 0.11507 0 0.091296 0.012089 -0.015413 -0.068607 0.016792 -0.15446 -7.9558 0 0 0 0 0 0 0 0 0 0 0 0 0 0 0 0 0 0.015172 0.024083 -0.0053737 0.016545 0 0 0 0 0
7.0039 0.014245 0.0067566 0.0028214 0.1217 0 0.12088 0.023486 -0.0062405 -0.07573 0.038939 -0.16979 -7.8916 0 0 0 0 0 0 0 0 0 0 0 0 0 0 0 0 0 0.02408 0.020776 -0.018591 0.061325 0 0 0 0 0
7.0078 0.014018 0.009099 -0.043596 0.049815 0 0.071416 0.029421 -0.011031 -0.064334 0.024873 -0.1243 -7.8514 0 0 0 0 0 0 0 0 0 0 0 0 0 0 0 0 0 0.019511 0.0089574 -0.044608 0.046926 0 0 0 0 0
7.0117 0.013853 0.013753 -0.029618 -0.055086 0 -0.018519 0.02506 -0.027366 -0.043006 -0.01041 -0.044875 -7.8237 0 0 0 0 0 0 0 0 0 0 0 0 0 0 0 0 0 0.0033142 -0.0030454 -0.064289 -0.0058449 0 0 0 0 0
7.0156 0.011842 0.015552 0.01905 -0.12131 0 -0.08154 0.012174 -0.038464 -0.020614 -0.033621 0.021799 -7.7855 0 0 0 0 0 0 0 0 0 0 0 0 0 0 0 0 0 -0.013106 -0.0065134 -0.059835 -0.047077 0 0 0 0 0
7.0195 0.0077712 0.012011 0.046658 -0.10384 0 -0.074461 -0.0010487 -0.026821 0.00080728 -0.020769 0.045757 -7.7209 0 0 0 0 0 0 0 0 0 0 0 0 0 0 0 0 0 -0.016886 0.0014641 -0.027427 -0.039407 0 0 0 0 0
7.0234 0.0038372 0.005326 0.025275 -0.017193 0 -0.0097901 -0.0056816 0.0093623 0.024971 0.022148 0.035391 -7.6345 0 0 0 0 0 0 0 0 0 0 0 0 0 0 0 0 0 -0.00355 0.015643 0.020548 0.012651 0 0 0 0 0
7.0273 0.0027381 0.00012046 -0.019207 0.076802 0 0.058093 0.0010064 0.052188 0.054361 0.062511 0.027404 -7.5475 0 0 0 0 0 0 0 0 0 0 0 0 0 0 0 0 0 0.019222 0.025868 0.064596 0.06829 0 0 0 0 0
7.0313 0.0049224 -0.00069172 -0.036863 0.11571 0 0.078207 0.013172 0.077183 0.084734 0.066942 0.054334 -7.4786 0 0 0 0 0 0 0 0 0 0 0 0 0 0 0 0 0 0.037138 0.023959 0.090484 0.084634 0 0 0 0 0
7.0352 0.0077497 0.0019301 -0.0071064 0.080895 0 0.041464 0.020798 0.072537 0.10628 0.029316 0.11633 -7.4264 0 0 0 0 0 0 0 0 0 0 0 0 0 0 0 0 0 0.039829 0.0096712 0.095315 0.050901 0 0 0 0 0
7.0391 0.0076261 0.0046638 0.03891 0.0064096 0 -0.017344 0.017395 0.047531 0.11002 -0.022546 0.17935 -7.3711 0 0 0 0 0 0 0 0 0 0 0 0 0 0 0 0 0 0.027968 -0.0085699 0.084436 -0.0045153 0 0 0 0 0
7.043 0.003309 0.0051579 0.049503 -0.051613 0 -0.051762 0.0047488 0.023002 0.093558 -0.048325 0.2003 -7.2937 0 0 0 0 0 0 0 0 0 0 0 0 0 0 0 0 0 0.011491 -0.019061 0.064434 -0.038196 0 0 0 0 0
7.0469 -0.0027033 0.0038404 0.0063616 -0.058122 0 -0.040593 -0.0089176 0.013042 0.061714 -0.027871 0.15863 -7.1969 0 0 0 0 0 0 0 0 0 0 0 0 0 0 0 0 0 0.00094679 -0.014844 0.039484 -0.026295 0 0 0 0 0
7.0508 -0.0061653 0.0026848 -0.052829 -0.021046 0 0.00015818 -0.015435 0.014637 0.02286 0.022171 0.070407 -7.104 0 0 0 0 0 0 0 0 0 0 0 0 0 0 0 0 0 -0.00043349 0.0013002 0.012969 0.018177 0 0 0 0 0
7.0547 -0.0048446 0.002534 -0.067497 0.021845 0 0.035834 -0.012387 0.013686 -0.014862 0.061943 -0.024358 -7.0378 0 0 0 0 0 0 0 0 0 0 0 0 0 0 0 0 0 0.0024175 0.018538 -0.010003 0.057721 0 0 0 0 0
7.0586 -0.00072824 0.0018866 -0.013655 0.03606 0 0.042303 -0.0039295 0.00027336 -0.044787 0.060453 -0.089086 -6.9971 0 0 0 0 0 0 0 0 0 0 0 0 0 0 0 0 0 0.0023494 0.025105 -0.0241 0.060502 0 0 0 0 0
7.0625 0.0013528 -0.0016154 0.066908 0.0151 0 0.020814 0.0029409 -0.021882 -0.061798 0.018703 -0.11142 -6.9564 0 0 0 0 0 0 0 0 0 0 0 0 0 0 0 0 0 -0.0034926 0.015701 -0.028592 0.023275 0 0 0 0 0
7.0664 -0.0024083 -0.0085497 0.098707 -0.020578 0 -0.009935 0.0030315 -0.040103 -0.064002 -0.034734 -0.10381 -6.8881 0 0 0 0 0 0 0 0 0 0 0 0 0 0 0 0 0 -0.012534 -0.0058622 -0.02971 -0.029987 0 0 0 0 0
7.0703 -0.011646 -0.016592 0.04058 -0.044534 0 -0.032432 -0.004683 -0.045767 -0.055731 -0.06925 -0.087954 -6.789 0 0 0 0 0 0 0 0 0 0 0 0 0 0 0 0 0 -0.021067 -0.029862 -0.03629 -0.069666 0 0 0 0 0
7.0742 -0.0219 -0.022025 -0.071518 -0.044934 0 -0.041568 -0.017398 -0.042303 -0.047691 -0.074674 -0.07838 -6.6839 0 0 0 0 0 0 0 0 0 0 0 0 0 0 0 0 0 -0.028515 -0.046548 -0.051616 -0.08223 0 0 0 0 0
7.0781 -0.027669 -0.022448 -0.14913 -0.029031 0 -0.041447 -0.02998 -0.040602 -0.050891 -0.062055 -0.077786 -6.6036 0 0 0 0 0 0 0 0 0 0 0 0 0 0 0 0 0 -0.036646 -0.050459 -0.069353 -0.07449 0 0 0 0 0
7.082 -0.025904 -0.018259 -0.12606 -0.012207 0 -0.035721 -0.036536 -0.047002 -0.06721 -0.04633 -0.083189 -6.558 0 0 0 0 0 0 0 0 0 0 0 0 0 0 0 0 0 -0.044701 -0.041283 -0.078384 -0.060188 0 0 0 0 0
7.0859 -0.017441 -0.011803 -0.018419 -0.0044011 0 -0.023483 -0.032375 -0.056073 -0.084978 -0.030855 -0.092514 -6.5289 0 0 0 0 0 0 0 0 0 0 0 0 0 0 0 0 0 -0.046564 -0.02248 -0.072582 -0.044601 0 0 0 0 0
7.0898 -0.0058901 -0.005321 0.086003 -0.0052704 0 -0.0039809 -0.016654 -0.05539 -0.085931 -0.0090136 -0.10358 -6.4886 0 0 0 0 0 0 0 0 0 0 0 0 0 0 0 0 0 -0.034731 0.00019113 -0.056103 -0.022651 0 0 0 0 0
7.0938 0.0046156 0.00026473 0.10324 -0.0087759 0 0.017272 0.0055974 -0.037629 -0.059978 0.021445 -0.10825 -6.4248 0 0 0 0 0 0 0 0 0 0 0 0 0 0 0 0 0 -0.0085864 0.019647 -0.038717 0.0091568 0 0 0 0 0
7.0977 0.011076 0.0048521 0.027563 -0.0097483 0 0.029659 0.024524 -0.0083026 -0.01545 0.049073 -0.091709 -6.3482 0 0 0 0 0 0 0 0 0 0 0 0 0 0 0 0 0 0.021212 0.029032 -0.025663 0.041519 0 0 0 0 0
7.1016 0.012143 0.007914 -0.063945 -0.0061654 0 0.02594 0.030384 0.018321 0.025683 0.05599 -0.042025 -6.2787 0 0 0 0 0 0 0 0 0 0 0 0 0 0 0 0 0 0.038291 0.024596 -0.012363 0.055822 0 0 0 0 0
7.1055 0.0080706 0.008175 -0.083357 0.0023018 0 0.0094759 0.019822 0.031322 0.045231 0.03502 0.036667 -6.2251 0 0 0 0 0 0 0 0 0 0 0 0 0 0 0 0 0 0.032988 0.0085433 0.010179 0.040839 0 0 0 0 0
7.1094 0.00071527 0.0047735 -0.014912 0.014948 0 -0.0077259 -0.0011712 0.031949 0.043859 -0.0010437 0.12045 -6.1795 0 0 0 0 0 0 0 0 0 0 0 0 0 0 0 0 0 0.011109 -0.01082 0.044232 0.0062578 0 0 0 0 0
7.1133 -0.006627 -0.0012119 0.06995 0.028143 0 -0.014853 -0.020426 0.03097 0.039382 -0.028186 0.1777 -6.1296 0 0 0 0 0 0 0 0 0 0 0 0 0 0 0 0 0 -0.0095648 -0.023019 0.079626 -0.021933 0 0 0 0 0
7.1172 -0.010179 -0.0065649 0.082358 0.034322 0 -0.01074 -0.027122 0.037223 0.048745 -0.030174 0.18886 -6.0731 0 0 0 0 0 0 0 0 0 0 0 0 0 0 0 0 0 -0.013069 -0.021505 0.099845 -0.022009 0 0 0 0 0
7.1211 -0.007487 -0.0076328 0.0052268 0.025939 0 -0.0029623 -0.018387 0.048382 0.070136 -0.010229 0.1579 -6.0197 0 0 0 0 0 0 0 0 0 0 0 0 0 0 0 0 0 0.00219 -0.0077027 0.094922 0.0053631 0 0 0 0 0
7.125 0.00096452 -0.0027516 -0.085853 0.0030293 0 0.0010588 -0.00032857 0.052962 0.082852 0.014563 0.10624 -5.9774 0 0 0 0 0 0 0 0 0 0 0 0 0 0 0 0 0 0.023035 0.010135 0.069436 0.038473 0 0 0 0 0
7.1289 0.011707 0.0065256 -0.094276 -0.022734 0 0.0017421 0.016813 0.041893 0.066434 0.029291 0.055492 -5.94 0 0 0 0 0 0 0 0 0 0 0 0 0 0 0 0 0 0.033426 0.022616 0.038417 0.054145 0 0 0 0 0
7.1328 0.020206 0.016384 0.00048781 -0.033586 0 0.0060417 0.025422 0.01857 0.021746 0.031978 0.014667 -5.8898 0 0 0 0 0 0 0 0 0 0 0 0 0 0 0 0 0 0.027844 0.025255 0.01526 0.04688 0 0 0 0 0
7.1367 0.023533 0.023089 0.11673 -0.018665 0 0.01861 0.024316 -0.0027425 -0.026349 0.030182 -0.01842 -5.8143 0 0 0 0 0 0 0 0 0 0 0 0 0 0 0 0 0 0.014364 0.020443 0.0028242 0.029821 0 0 0 0 0
7.1406 0.021804 0.02487 0.14548 0.015763 0 0.034683 0.017586 -0.009364 -0.048483 0.029214 -0.046197 -5.7211 0 0 0 0 0 0 0 0 0 0 0 0 0 0 0 0 0 0.0055139 0.014203 -0.004966 0.018162 0 0 0 0 0
7.1445 0.017276 0.02205 0.056705 0.048644 0 0.042512 0.010314 -0.0019797 -0.03529 0.025285 -0.064373 -5.6341 0 0 0 0 0 0 0 0 0 0 0 0 0 0 0 0 0 0.0062666 0.010724 -0.014118 0.013062 0 0 0 0 0
7.1484 0.011958 0.015756 -0.068101 0.058813 0 0.033689 0.0048347 0.0057819 -0.0046833 0.010604 -0.066584 -5.573 0 0 0 0 0 0 0 0 0 0 0 0 0 0 0 0 0 0.010446 0.0092267 -0.023944 0.002732 0 0 0 0 0
7.1523 0.0058904 0.006723 -0.11273 0.04061 0 0.011514 6.5865e-05 0.0001401 0.014386 -0.015431 -0.054624 -5.534 0 0 0 0 0 0 0 0 0 0 0 0 0 0 0 0 0 0.0081171 0.0055107 -0.029192 -0.021115 0 0 0 0 0
7.1563 -0.0022513 -0.0045277 -0.039925 0.0072238 0 -0.011184 -0.0062765 -0.019634 0.0063248 -0.041276 -0.041385 -5.4905 0 0 0 0 0 0 0 0 0 0 0 0 0 0 0 0 0 -0.0040457 -0.0034762 -0.027831 -0.049889 0 0 0 0 0
7.1602 -0.012714 -0.016437 0.070252 -0.02131 0 -0.023318 -0.014792 -0.040397 -0.020539 -0.050695 -0.04111 -5.4163 0 0 0 0 0 0 0 0 0 0 0 0 0 0 0 0 0 -0.019584 -0.016142 -0.025455 -0.063333 0 0 0 0 0
7.1641 -0.02275 -0.025639 0.098309 -0.034797 0 -0.025132 -0.023185 -0.047622 -0.045005 -0.036505 -0.055678 -5.3109 0 0 0 0 0 0 0 0 0 0 0 0 0 0 0 0 0 -0.028706 -0.026803 -0.030863 -0.049233 0 0 0 0 0
7.168 -0.027429 -0.02809 0.0051733 -0.038995 0 -0.026244 -0.027558 -0.038944 -0.052933 -0.0078751 -0.071312 -5.2041 0 0 0 0 0 0 0 0 0 0 0 0 0 0 0 0 0 -0.027267 -0.029712 -0.04653 -0.01739 0 0 0 0 0
7.1719 -0.023072 -0.021748 -0.12443 -0.045504 0 -0.033367 -0.025119 -0.025245 -0.04668 0.016185 -0.070533 -5.1323 0 0 0 0 0 0 0 0 0 0 0 0 0 0 0 0 0 -0.019361 -0.023171 -0.063442 0.0076942 0 0 0 0 0
7.1758 -0.010622 -0.0087462 -0.16091 -0.055526 0 -0.039996 -0.016211 -0.018283 -0.037123 0.021961 -0.048595 -5.1059 0 0 0 0 0 0 0 0 0 0 0 0 0 0 0 0 0 -0.0117 -0.010541 -0.066202 0.0095299 0 0 0 0 0
7.1797 0.0041735 0.0051177 -0.05652 -0.054541 0 -0.030079 -0.0041475 -0.017748 -0.029264 0.01152 -0.018034 -5.0958 0 0 0 0 0 0 0 0 0 0 0 0 0 0 0 0 0 -0.0063439 0.0022353 -0.044935 -0.0046832 0 0 0 0 0
7.1836 0.014418 0.01379 0.1037 -0.025475 0 0.0052459 0.0069965 -0.011598 -0.017402 -0.00084337 0.0039438 -5.0549 0 0 0 0 0 0 0 0 0 0 0 0 0 0 0 0 0 0.00045976 0.010249 -0.0040062 -0.011911 0 0 0 0 0
7.1875 0.016872 0.014938 0.17853 0.030492 0 0.053031 0.014829 0.010026 0.0059065 -0.0028301 0.013103 -4.957 0 0 0 0 0 0 0 0 0 0 0 0 0 0 0 0 0 0.012432 0.011756 0.039978 0.0022704 0 0 0 0 0
7.1914 0.013929 0.011343 0.10301 0.086248 0 0.082364 0.019401 0.04155 0.038091 0.004459 0.02259 -4.8209 0 0 0 0 0 0 0 0 0 0 0 0 0 0 0 0 0 0.027054 0.0080592 0.069293 0.027236 0 0 0 0 0
7.1953 0.011016 0.0084046 -0.050177 0.10531 0 0.067722 0.021854 0.063928 0.065532 0.0091166 0.048153 -4.6967 0 0 0 0 0 0 0 0 0 0 0 0 0 0 0 0 0 0.036053 0.0023099 0.076258 0.036783 0 0 0 0 0
7.1992 0.011629 0.0095866 -0.13903 0.071415 0 0.013492 0.022436 0.061336 0.074768 0.0027982 0.087903 -4.6258 0 0 0 0 0 0 0 0 0 0 0 0 0 0 0 0 0 0.032695 -0.0015968 0.065887 0.016807 0 0 0 0 0
7.2031 0.014336 0.013542 -0.085319 0.0054246 0 -0.043602 0.019971 0.036683 0.064311 -0.0076836 0.11779 -4.6077 0 0 0 0 0 0 0 0 0 0 0 0 0 0 0 0 0 0.018766 -0.00014423 0.049151 -0.016211 0 0 0 0 0
7.207 0.014389 0.015354 0.053942 -0.048048 0 -0.06063 0.01335 0.010061 0.045046 -0.0048214 0.11043 -4.6026 0 0 0 0 0 0 0 0 0 0 0 0 0 0 0 0 0 0.0040186 0.0079432 0.033725 -0.026632 0 0 0 0 0
7.2109 0.0084238 0.01092 0.14283 -0.055495 0 -0.02397 0.0035519 0.00065182 0.029357 0.021048 0.062097 -4.5662 0 0 0 0 0 0 0 0 0 0 0 0 0 0 0 0 0 -0.0019507 0.01963 0.020217 0.0066037 0 0 0 0 0
7.2148 -0.0020683 0.00076253 0.09537 -0.021604 0 0.036414 -0.0060385 0.0091894 0.020609 0.056642 0.002016 -4.4842 0 0 0 0 0 0 0 0 0 0 0 0 0 0 0 0 0 0.0019826 0.027511 0.005958 0.064889 0 0 0 0 0
7.2188 -0.011662 -0.010017 -0.045152 0.016006 0 0.069053 -0.011672 0.018169 0.013347 0.071339 -0.028053 -4.3779 0 0 0 0 0 0 0 0 0 0 0 0 0 0 0 0 0 0.0078062 0.023561 -0.0087048 0.0996 0 0 0 0 0
7.2227 -0.015418 -0.015622 -0.14919 0.020945 0 0.043406 -0.01197 0.009942 0.0026004 0.042499 -0.0090701 -4.2793 0 0 0 0 0 0 0 0 0 0 0 0 0 0 0 0 0 0.0061648 0.0052993 -0.018532 0.071852 0 0 0 0 0
7.2266 -0.012739 -0.013937 -0.12305 -0.0089515 0 -0.02299 -0.0088608 -0.014819 -0.0088785 -0.020838 0.035909 -4.2021 0 0 0 0 0 0 0 0 0 0 0 0 0 0 0 0 0 -0.0044963 -0.020308 -0.018062 -0.011205 0 0 0 0 0
7.2305 -0.0072293 -0.0076558 0.0054251 -0.039967 0 -0.077379 -0.0058254 -0.036572 -0.013792 -0.079348 0.05763 -4.1357 0 0 0 0 0 0 0 0 0 0 0 0 0 0 0 0 0 -0.015945 -0.039511 -0.0082641 -0.096974 0 0 0 0 0
7.2344 -0.0029312 -0.0013861 0.11599 -0.03458 0 -0.075401 -0.0049765 -0.035442 -0.010346 -0.092474 0.020999 -4.0632 0 0 0 0 0 0 0 0 0 0 0 0 0 0 0 0 0 -0.017386 -0.040487 0.0017121 -0.12722 0 0 0 0 0
7.2383 -0.00062823 0.0024596 0.10994 0.011618 0 -0.018549 -0.0055017 -0.011417 -0.0075547 -0.05171 -0.063635 -3.982 0 0 0 0 0 0 0 0 0 0 0 0 0 0 0 0 0 -0.0055161 -0.021994 0.00034597 -0.084528 0 0 0 0 0
7.2422 0.0023101 0.005203 0.0012306 0.062619 0 0.047298 -0.004638 0.013449 -0.018519 0.011602 -0.14589 -3.9044 0 0 0 0 0 0 0 0 0 0 0 0 0 0 0 0 0 0.011719 0.0051692 -0.01713 -0.0055221 0 0 0 0 0
7.2461 0.008546 0.0095882 -0.099238 0.072551 0 0.071494 -0.00012489 0.01392 -0.046841 0.052225 -0.17424 -3.8417 0 0 0 0 0 0 0 0 0 0 0 0 0 0 0 0 0 0.021362 0.025726 -0.043841 0.050743 0 0 0 0 0
7.25 0.017225 0.016027 -0.089699 0.027531 0 0.041741 0.0079223 -0.015041 -0.079232 0.048452 -0.136 -3.7895 0 0 0 0 0 0 0 0 0 0 0 0 0 0 0 0 0 0.016457 0.030783 -0.064939 0.051856 0 0 0 0 0
7.2539 0.023768 0.0212 0.025804 -0.039132 0 -0.0073383 0.016915 -0.051693 -0.092711 0.01764 -0.064526 -3.7315 0 0 0 0 0 0 0 0 0 0 0 0 0 0 0 0 0 0.002171 0.023195 -0.067202 0.015811 0 0 0 0 0
7.2578 0.023375 0.020588 0.14005 -0.073327 0 -0.027476 0.023129 -0.064367 -0.071661 -0.0036767 -0.0082341 -3.6557 0 0 0 0 0 0 0 0 0 0 0 0 0 0 0 0 0 -0.0085635 0.013183 -0.047302 -0.010505 0 0 0 0 0
7.2617 0.015214 0.012766 0.14216 -0.045947 0 -0.0015235 0.023465 -0.037661 -0.02071 0.0041888 0.010813 -3.5667 0 0 0 0 0 0 0 0 0 0 0 0 0 0 0 0 0 -0.0062848 0.0084847 -0.012867 0.0026267 0 0 0 0 0
7.2656 0.0036162 0.0014625 0.021834 0.021815 0 0.041122 0.016953 0.014428 0.037641 0.026121 0.011984 -3.4785 0 0 0 0 0 0 0 0 0 0 0 0 0 0 0 0 0 0.0067611 0.0080926 0.023521 0.039887 0 0 0 0 0
7.2695 -0.0047795 -0.0066845 -0.11856 0.075949 0 0.052635 0.0057057 0.059604 0.078989 0.029204 0.032286 -3.3995 0 0 0 0 0 0 0 0 0 0 0 0 0 0 0 0 0 0.018891 0.005211 0.051988 0.057005 0 0 0 0 0
7.2734 -0.0055817 -0.0069315 -0.15626 0.074787 0 0.012857 -0.0051841 0.073049 0.0936 -0.001889 0.08639 -3.3235 0 0 0 0 0 0 0 0 0 0 0 0 0 0 0 0 0 0.019972 -0.0037231 0.068972 0.02582 0 0 0 0 0
7.2773 0.00069746 0.00023383 -0.06012 0.022995 0 -0.049032 -0.0095139 0.055957 0.090162 -0.045568 0.148 -3.237 0 0 0 0 0 0 0 0 0 0 0 0 0 0 0 0 0 0.011225 -0.013102 0.075307 -0.034153 0 0 0 0 0
7.2813 0.0097071 0.0099195 0.081347 -0.034067 0 -0.077942 -0.003422 0.031547 0.084257 -0.0598 0.17064 -3.1344 0 0 0 0 0 0 0 0 0 0 0 0 0 0 0 0 0 0.0045214 -0.011845 0.072188 -0.068685 0 0 0 0 0
7.2852 0.016788 0.016866 0.14264 -0.049503 0 -0.041406 0.011469 0.022865 0.082175 -0.020526 0.12984 -3.0245 0 0 0 0 0 0 0 0 0 0 0 0 0 0 0 0 0 0.011153 0.0058769 0.059535 -0.036696 0 0 0 0 0
7.2891 0.019977 0.01913 0.077698 -0.013312 0 0.039828 0.027894 0.032409 0.074941 0.053008 0.048328 -2.9231 0 0 0 0 0 0 0 0 0 0 0 0 0 0 0 0 0 0.030054 0.032774 0.038161 0.049533 0 0 0 0 0
7.293 0.020336 0.018511 -0.039409 0.041854 0 0.10671 0.03686 0.041733 0.04871 0.11005 -0.01958 -2.8395 0 0 0 0 0 0 0 0 0 0 0 0 0 0 0 0 0 0.046822 0.051683 0.012925 0.12916 0 0 0 0 0
7.2969 0.019925 0.017937 -0.088295 0.070436 0 0.10986 0.033473 0.031089 0.0026891 0.10841 -0.03203 -2.7696 0 0 0 0 0 0 0 0 0 0 0 0 0 0 0 0 0 0.045607 0.048474 -0.0073075 0.14063 0 0 0 0 0
7.3008 0.01957 0.018562 -0.020241 0.052208 0 0.04941 0.020432 0.0007233 -0.042713 0.048759 0.005955 -2.7009 0 0 0 0 0 0 0 0 0 0 0 0 0 0 0 0 0 0.023868 0.024034 -0.014269 0.072062 0 0 0 0 0
7.3047 0.018444 0.019178 0.093885 0.0068097 0 -0.026678 0.0062251 -0.02676 -0.058104 -0.025955 0.047747 -2.622 0 0 0 0 0 0 0 0 0 0 0 0 0 0 0 0 0 -0.0036607 -0.0053156 -0.0063659 -0.028828 0 0 0 0 0
7.3086 0.015545 0.018029 0.13379 -0.025607 0 -0.062944 -0.00087703 -0.026541 -0.03032 -0.064913 0.045425 -2.5287 0 0 0 0 0 0 0 0 0 0 0 0 0 0 0 0 0 -0.016535 -0.020021 0.0089481 -0.093472 0 0 0 0 0
7.3125 0.011409 0.014907 0.050935 -0.019 0 -0.039866 0.0015119 0.0035811 0.02097 -0.04839 -0.0098104 -2.4234 0 0 0 0 0 0 0 0 0 0 0 0 0 0 0 0 0 -0.0062878 -0.012253 0.019252 -0.085978 0 0 0 0 0
7.3164 0.0081828 0.011427 -0.078681 0.018288 0 0.015332 0.0089067 0.037512 0.053133 0.00058346 -0.081423 -2.3115 0 0 0 0 0 0 0 0 0 0 0 0 0 0 0 0 0 0.015631 0.0087921 0.015287 -0.026646 0 0 0 0 0
7.3203 0.007819 0.0093905 -0.12559 0.052816 0 0.056212 0.014162 0.041885 0.033294 0.039298 -0.11937 -2.1983 0 0 0 0 0 0 0 0 0 0 0 0 0 0 0 0 0 0.027528 0.025359 -0.0027832 0.031403 0 0 0 0 0
7.3242 0.010011 0.0089942 -0.035432 0.054652 0 0.056089 0.013197 0.0064309 -0.031702 0.041365 -0.10117 -2.088 0 0 0 0 0 0 0 0 0 0 0 0 0 0 0 0 0 0.016775 0.025694 -0.025676 0.048519 0 0 0 0 0
7.3281 0.01195 0.0086853 0.11135 0.020529 0 0.024906 0.0075676 -0.044051 -0.095435 0.014845 -0.047058 -1.9816 0 0 0 0 0 0 0 0 0 0 0 0 0 0 0 0 0 -0.0085534 0.012278 -0.041401 0.026582 0 0 0 0 0
7.332 0.010437 0.0067233 0.1715 -0.025997 0 -0.0066545 0.0021623 -0.068786 -0.10617 -0.010671 0.0014509 -1.8762 0 0 0 0 0 0 0 0 0 0 0 0 0 0 0 0 0 -0.02667 -0.0024729 -0.042627 -0.0022415 0 0 0 0 0
7.3359 0.0047199 0.0029021 0.077009 -0.054494 0 -0.017055 0.00052699 -0.045703 -0.049093 -0.013517 0.018052 -1.7658 0 0 0 0 0 0 0 0 0 0 0 0 0 0 0 0 0 -0.021704 -0.0080229 -0.029672 -0.010496 0 0 0 0 0
7.3398 -0.0024831 -0.0011878 -0.094374 -0.049533 0 -0.0095358 0.0021054 0.0090256 0.03941 0.0017106 0.01038 -1.6468 0 0 0 0 0 0 0 0 0 0 0 0 0 0 0 0 0 0.0019171 -0.0040197 -0.0080283 0.00058525 0 0 0 0 0
7.3438 -0.0068806 -0.0035484 -0.18795 -0.018012 0 -0.0021673 0.0035908 0.054607 0.099514 0.012433 0.0065635 -1.5212 0 0 0 0 0 0 0 0 0 0 0 0 0 0 0 0 0 0.023703 0.0016021 0.015992 0.0086695 0 0 0 0 0
7.3477 -0.0060548 -0.003526 -0.11729 0.020104 0 -0.0060297 0.0026611 0.060502 0.095576 0.0030683 0.025083 -1.3981 0 0 0 0 0 0 0 0 0 0 0 0 0 0 0 0 0 0.026044 0.0015135 0.037277 -0.0018049 0 0 0 0 0
7.3516 -0.0016035 -0.0024102 0.05285 0.046505 0 -0.014529 0.00021211 0.031108 0.043105 -0.018383 0.057179 -1.2873 0 0 0 0 0 0 0 0 0 0 0 0 0 0 0 0 0 0.01001 -0.0043092 0.050989 -0.021342 0 0 0 0 0
7.3555 0.001877 -0.0024499 0.16625 0.052657 0 -0.01326 -0.001183 -0.0016894 -0.0081294 -0.028348 0.077162 -1.1932 0 0 0 0 0 0 0 0 0 0 0 0 0 0 0 0 0 -0.0069706 -0.010081 0.051905 -0.025149 0 0 0 0 0
7.3594 0.0001942 -0.005181 0.12123 0.038635 0 0.0016239 -0.00098054 -0.010048 -0.01933 -0.01229 0.068693 -1.1103 0 0 0 0 0 0 0 0 0 0 0 0 0 0 0 0 0 -0.0091325 -0.011342 0.036881 -0.0005232 0 0 0 0 0
7.3633 -0.007392 -0.010406 -0.036451 0.0089147 0 0.016594 -0.0024736 0.004472 0.0045537 0.018519 0.040542 -1.0252 0 0 0 0 0 0 0 0 0 0 0 0 0 0 0 0 0 0.001644 -0.0098865 0.0090877 0.036359 0 0 0 0 0
7.3672 -0.01782 -0.016494 -0.1607 -0.028688 0 0.013003 -0.010162 0.015348 0.023592 0.035339 0.01661 -0.9246 0 0 0 0 0 0 0 0 0 0 0 0 0 0 0 0 0 0.0079132 -0.011521 -0.020848 0.052221 0 0 0 0 0
7.3711 -0.026583 -0.021585 -0.14454 -0.061814 0 -0.013683 -0.024543 -4.6522e-05 0.0038661 0.018407 0.010717 -0.80406 0 0 0 0 0 0 0 0 0 0 0 0 0 0 0 0 0 -0.0048677 -0.019338 -0.039958 0.026942 0 0 0 0 0
7.375 -0.030672 -0.02465 -0.017144 -0.075964 0 -0.047096 -0.039365 -0.03603 -0.048311 -0.023568 0.011736 -0.67397 0 0 0 0 0 0 0 0 0 0 0 0 0 0 0 0 0 -0.031743 -0.02972 -0.041571 -0.026348 0 0 0 0 0
7.3789 -0.029851 -0.025657 0.091353 -0.062891 0 -0.062993 -0.044915 -0.062874 -0.091255 -0.059994 -0.0053862 -0.55553 0 0 0 0 0 0 0 0 0 0 0 0 0 0 0 0 0 -0.050759 -0.035314 -0.030375 -0.071054 0 0 0 0 0
7.3828 -0.025768 -0.024914 0.078445 -0.029025 0 -0.050295 -0.035604 -0.055804 -0.087287 -0.065515 -0.052662 -0.46708 0 0 0 0 0 0 0 0 0 0 0 0 0 0 0 0 0 -0.043384 -0.032018 -0.01901 -0.078508 0 0 0 0 0
7.3867 -0.020238 -0.022353 -0.035017 0.0055273 0 -0.020533 -0.015524 -0.020481 -0.039479 -0.042228 -0.11251 -0.40879 0 0 0 0 0 0 0 0 0 0 0 0 0 0 0 0 0 -0.013538 -0.022967 -0.018522 -0.052127 0 0 0 0 0
7.3906 -0.014318 -0.017526 -0.13129 0.019992 0 0.0029625 0.0034654 0.010302 0.0091402 -0.016037 -0.14903 -0.3583 0 0 0 0 0 0 0 0 0 0 0 0 0 0 0 0 0 0.013892 -0.015507 -0.03058 -0.02207 0 0 0 0 0
7.3945 -0.0085576 -0.010374 -0.11331 0.0088313 0 0.0059079 0.010402 0.0064558 0.013853 -0.01087 -0.13841 -0.28476 0 0 0 0 0 0 0 0 0 0 0 0 0 0 0 0 0 0.014981 -0.014061 -0.047682 -0.015749 0 0 0 0 0
7.3984 -0.003571 -0.002054 0.002881 -0.013437 0 -0.0052913 0.0037254 -0.030889 -0.030967 -0.025728 -0.090709 -0.17299 0 0 0 0 0 0 0 0 0 0 0 0 0 0 0 0 0 -0.010928 -0.015842 -0.060161 -0.032183 0 0 0 0 0
7.4023 -4.4725e-06 0.0050952 0.10768 -0.024227 0 -0.011384 -0.0077258 -0.0692 -0.085957 -0.036606 -0.042389 -0.038337 0 0 0 0 0 0 0 0 0 0 0 0 0 0 0 0 0 -0.039798 -0.013577 -0.062974 -0.044409 0 0 0 0 0
7.4063 0.0019967 0.0086955 0.10548 -0.012365 0 0.00025714 -0.012304 -0.073256 -0.10106 -0.021214 -0.025154 0.083131 0 0 0 0 0 0 0 0 0 0 0 0 0 0 0 0 0 -0.04428 -0.0028262 -0.056543 -0.027445 0 0 0 0 0
7.4102 0.0029619 0.007812 0.0042414 0.012014 0 0.02281 -0.0052798 -0.036374 -0.058788 0.017582 -0.038778 0.16358 0 0 0 0 0 0 0 0 0 0 0 0 0 0 0 0 0 -0.018258 0.012831 -0.042654 0.015212 0 0 0 0 0
7.4141 0.0034353 0.0035675 -0.096598 0.026586 0 0.035607 0.0076168 0.014359 0.012 0.052295 -0.052211 0.20753 0 0 0 0 0 0 0 0 0 0 0 0 0 0 0 0 0 0.018087 0.023554 -0.021332 0.052362 0 0 0 0 0
7.418 0.0030973 -0.0016827 -0.10354 0.017319 0 0.023021 0.015594 0.042966 0.062769 0.055016 -0.031807 0.24917 0 0 0 0 0 0 0 0 0 0 0 0 0 0 0 0 0 0.036865 0.020647 0.0073295 0.053177 0 0 0 0 0
7.4219 0.00078867 -0.0059558 -0.016082 -0.0082445 0 -0.010394 0.012034 0.036026 0.066701 0.022649 0.028563 0.3241 0 0 0 0 0 0 0 0 0 0 0 0 0 0 0 0 0 0.026852 0.0035851 0.038843 0.016423 0 0 0 0 0
7.4258 -0.0042246 -0.0086629 0.077381 -0.027439 0 -0.042057 -0.00052597 0.011966 0.037746 -0.020049 0.10171 0.43991 0 0 0 0 0 0 0 0 0 0 0 0 0 0 0 0 0 0.0012067 -0.018947 0.063577 -0.026884 0 0 0 0 0
7.4297 -0.010781 -0.010238 0.086504 -0.023238 0 -0.049123 -0.013328 0.001014 0.012613 -0.041802 0.14935 0.57157 0 0 0 0 0 0 0 0 0 0 0 0 0 0 0 0 0 -0.017078 -0.034682 0.07225 -0.040421 0 0 0 0 0
7.4336 -0.015722 -0.010922 0.0039037 -0.0002767 0 -0.02678 -0.0187 0.015942 0.015243 -0.030662 0.1515 0.68429 0 0 0 0 0 0 0 0 0 0 0 0 0 0 0 0 0 -0.016524 -0.035707 0.063307 -0.01442 0 0 0 0 0
7.4375 -0.015739 -0.0101 -0.090594 0.019082 0 0.0081714 -0.015031 0.041259 0.037238 -0.0015798 0.11772 0.76224 0 0 0 0 0 0 0 0 0 0 0 0 0 0 0 0 0 -0.0048354 -0.023027 0.044826 0.026752 0 0 0 0 0
7.4414 -0.0099901 -0.0070459 -0.10679 0.015578 0 0.031042 -0.0060237 0.049886 0.05015 0.019254 0.073211 0.81759 0 0 0 0 0 0 0 0 0 0 0 0 0 0 0 0 0 0.0025273 -0.0049969 0.028287 0.047679 0 0 0 0 0
7.4453 -0.0013914 -0.0024057 -0.028087 -0.0083546 0 0.028477 0.0033731 0.03001 0.03482 0.017457 0.035552 0.87476 0 0 0 0 0 0 0 0 0 0 0 0 0 0 0 0 0 -0.00075102 0.0085579 0.019385 0.033553 0 0 0 0 0
7.4492 0.0047148 0.0012207 0.074433 -0.030029 0 0.0072854 0.0097221 -0.0040267 -0.0012636 8.7031e-05 0.0041379 0.94773 0 0 0 0 0 0 0 0 0 0 0 0 0 0 0 0 0 -0.0071323 0.012008 0.014228 0.0010555 0 0 0 0 0
7.4531 0.0038416 0.00060569 0.10798 -0.027595 0 -0.013727 0.010794 -0.026613 -0.0335 -0.014885 -0.030316 1.0318 0 0 0 0 0 0 0 0 0 0 0 0 0 0 0 0 0 -0.0062954 0.0057928 0.0042406 -0.020477 0 0 0 0 0
7.457 -0.004626 -0.0056285 0.041534 -0.0017882 0 -0.020988 0.0045871 -0.026126 -0.044686 -0.017293 -0.068893 1.1143 0 0 0 0 0 0 0 0 0 0 0 0 0 0 0 0 0 0.0012484 -0.005749 -0.015153 -0.018275 0 0 0 0 0
7.4609 -0.016803 -0.015433 -0.068566 0.022373 0 -0.017066 -0.0094625 -0.015583 -0.039567 -0.013492 -0.09893 1.1898 0 0 0 0 0 0 0 0 0 0 0 0 0 0 0 0 0 0.00339 -0.017864 -0.040223 -0.0072412 0 0 0 0 0
7.4648 -0.026555 -0.0242 -0.13121 0.017078 0 -0.015816 -0.027753 -0.018527 -0.036625 -0.017635 -0.10572 1.2637 0 0 0 0 0 0 0 0 0 0 0 0 0 0 0 0 0 -0.010264 -0.027243 -0.06248 -0.012697 0 0 0 0 0
7.4688 -0.029167 -0.027661 -0.10092 -0.021868 0 -0.026566 -0.042074 -0.044359 -0.047653 -0.03495 -0.089276 1.3427 0 0 0 0 0 0 0 0 0 0 0 0 0 0 0 0 0 -0.035096 -0.031677 -0.075812 -0.042238 0 0 0 0 0
7.4727 -0.024073 -0.024679 -0.01352 -0.067757 0 -0.042452 -0.043918 -0.077416 -0.066492 -0.053766 -0.068307 1.4242 0 0 0 0 0 0 0 0 0 0 0 0 0 0 0 0 0 -0.052798 -0.029432 -0.080015 -0.074843 0 0 0 0 0
7.4766 -0.014969 -0.01783 0.051835 -0.083058 0 -0.044924 -0.031075 -0.090533 -0.077045 -0.054702 -0.065607 1.4974 0 0 0 0 0 0 0 0 0 0 0 0 0 0 0 0 0 -0.047204 -0.020276 -0.078023 -0.078863 0 0 0 0 0
7.4805 -0.0073457 -0.011434 0.045877 -0.051013 0 -0.021808 -0.010715 -0.070081 -0.070337 -0.0293 -0.087116 1.5547 0 0 0 0 0 0 0 0 0 0 0 0 0 0 0 0 0 -0.019709 -0.007536 -0.070911 -0.042709 0 0 0 0 0
7.4844 -0.0051159 -0.0086264 -0.010464 0.008175 0 0.017177 0.0046519 -0.028728 -0.052296 0.0090554 -0.1138 1.5999 0 0 0 0 0 0 0 0 0 0 0 0 0 0 0 0 0 0.010656 0.00175 -0.05671 0.010737 0 0 0 0 0
7.4883 -0.0084692 -0.0096568 -0.053047 0.051422 0 0.043445 0.0058431 0.0057132 -0.035273 0.033122 -0.11487 1.6458 0 0 0 0 0 0 0 0 0 0 0 0 0 0 0 0 0 0.022842 0.00062486 -0.034329 0.040755 0 0 0 0 0
7.4922 -0.014233 -0.01242 -0.039489 0.04653 0 0.031671 -0.0064923 0.014331 -0.024034 0.023517 -0.072454 1.7018 0 0 0 0 0 0 0 0 0 0 0 0 0 0 0 0 0 0.010878 -0.011972 -0.0078016 0.023062 0 0 0 0 0
7.4961 -0.018302 -0.014455 0.01132 -0.0019019 0 -0.016424 -0.022707 0.0016589 -0.012047 -0.013855 0.0025314 1.7648 0 0 0 0 0 0 0 0 0 0 0 0 0 0 0 0 0 -0.012512 -0.028499 0.014646 -0.028095 0 0 0 0 0
7.5 -0.018338 -0.014683 0.041912 -0.055893 0 -0.068338 -0.031404 -0.011516 0.0083265 -0.050339 0.07631 1.8229 0 0 0 0 0 0 0 0 0 0 0 0 0 0 0 0 0 -0.027799 -0.036912 0.026731 -0.069783 0 0 0 0 0
7.5039 -0.014868 -0.013645 0.016761 -0.074148 0 -0.083524 -0.027169 -0.008574 0.033873 -0.05635 0.11559 1.867 0 0 0 0 0 0 0 0 0 0 0 0 0 0 0 0 0 -0.024458 -0.029503 0.029484 -0.064552 0 0 0 0 0
7.5078 -0.0102 -0.012352 -0.040331 -0.044275 0 -0.046061 -0.013133 0.0090253 0.050998 -0.02509 0.11004 1.9011 0 0 0 0 0 0 0 0 0 0 0 0 0 0 0 0 0 -0.0072325 -0.0094484 0.030053 -0.010699 0 0 0 0 0
7.5117 -0.0062764 -0.010976 -0.069586 0.0087293 0 0.019996 0.0026025 0.025995 0.049161 0.021699 0.077001 1.9395 0 0 0 0 0 0 0 0 0 0 0 0 0 0 0 0 0 0.010516 0.010969 0.0345 0.056045 0 0 0 0 0
7.5156 -0.0033646 -0.0086087 -0.03638 0.043784 0 0.067234 0.012903 0.029325 0.033148 0.051067 0.045865 1.9944 0 0 0 0 0 0 0 0 0 0 0 0 0 0 0 0 0 0.018484 0.01963 0.041525 0.090162 0 0 0 0 0
7.5195 -0.00063139 -0.0043705 0.031289 0.036719 0 0.061681 0.015293 0.019803 0.020364 0.044876 0.035261 2.0642 0 0 0 0 0 0 0 0 0 0 0 0 0 0 0 0 0 0.015742 0.013735 0.043519 0.070545 0 0 0 0 0
7.5234 0.0021245 0.0010738 0.067956 -0.0017893 0 0.0099876 0.011549 0.0088799 0.024441 0.012794 0.040865 2.1337 0 0 0 0 0 0 0 0 0 0 0 0 0 0 0 0 0 0.0081719 0.0010975 0.034255 0.014447 0 0 0 0 0
7.5273 0.0034244 0.0050442 0.035146 -0.03688 0 -0.04591 0.0048506 0.0058407 0.040965 -0.01793 0.042287 2.1873 0 0 0 0 0 0 0 0 0 0 0 0 0 0 0 0 0 0.001679 -0.0072882 0.015677 -0.038113 0 0 0 0 0
7.5313 0.0010048 0.0042003 -0.038797 -0.03895 0 -0.06281 -0.0026205 0.0086766 0.049844 -0.026038 0.022231 2.2227 0 0 0 0 0 0 0 0 0 0 0 0 0 0 0 0 0 -0.0020987 -0.0066022 -0.0032367 -0.055319 0 0 0 0 0
7.5352 -0.0059452 -0.0029489 -0.084752 -0.0076465 0 -0.031029 -0.010027 0.0069268 0.03294 -0.012537 -0.018065 2.2535 0 0 0 0 0 0 0 0 0 0 0 0 0 0 0 0 0 -0.0050336 -0.0013308 -0.014857 -0.035258 0 0 0 0 0
7.5391 -0.015247 -0.014227 -0.06068 0.028389 0 0.018705 -0.016733 -0.0074192 -0.0090791 0.003327 -0.05939 2.2966 0 0 0 0 0 0 0 0 0 0 0 0 0 0 0 0 0 -0.0091865 -4.9246e-05 -0.020386 -0.0031675 0 0 0 0 0
7.543 -0.022547 -0.024356 0.0059757 0.035043 0 0.041544 -0.021367 -0.03179 -0.056058 0.0029787 -0.080166 2.3554 0 0 0 0 0 0 0 0 0 0 0 0 0 0 0 0 0 -0.014599 -0.0072295 -0.028637 0.010916 0 0 0 0 0
7.5469 -0.024128 -0.027962 0.045131 0.00054038 0 0.015828 -0.022269 -0.054629 -0.084207 -0.015294 -0.074152 2.4159 0 0 0 0 0 0 0 0 0 0 0 0 0 0 0 0 0 -0.019528 -0.019464 -0.046527 -0.0048087 0 0 0 0 0
7.5508 -0.019537 -0.023096 0.015123 -0.054034 0 -0.039245 -0.018999 -0.064262 -0.084206 -0.03626 -0.055762 2.4589 0 0 0 0 0 0 0 0 0 0 0 0 0 0 0 0 0 -0.02194 -0.028742 -0.070148 -0.03725 0 0 0 0 0
7.5547 -0.011839 -0.012656 -0.052972 -0.089389 0 -0.079371 -0.013411 -0.056949 -0.066272 -0.04197 -0.048507 2.4779 0 0 0 0 0 0 0 0 0 0 0 0 0 0 0 0 0 -0.020729 -0.029006 -0.085495 -0.060894 0 0 0 0 0
7.5586 -0.0052778 -0.0024732 -0.084216 -0.076841 0 -0.070703 -0.0089187 -0.038258 -0.049248 -0.026807 -0.065491 2.4855 0 0 0 0 0 0 0 0 0 0 0 0 0 0 0 0 0 -0.016149 -0.020167 -0.07933 -0.057864 0 0 0 0 0
7.5625 -0.0022661 0.0026176 -0.035577 -0.02009 0 -0.016475 -0.0080704 -0.018226 -0.044328 -0.0011542 -0.097276 2.5012 0 0 0 0 0 0 0 0 0 0 0 0 0 0 0 0 0 -0.0097222 -0.0071027 -0.051007 -0.030228 0 0 0 0 0
7.5664 -0.00213 0.0017846 0.056597 0.045914 0 0.045719 -0.010285 -0.0049794 -0.047126 0.017453 -0.11697 2.5329 0 0 0 0 0 0 0 0 0 0 0 0 0 0 0 0 0 -0.0036665 0.0041959 -0.014508 0.0030749 0 0 0 0 0
7.5703 -0.0024078 -0.0019228 0.10716 0.078499 0 0.072667 -0.011951 -0.00097437 -0.043336 0.017184 -0.099386 2.5716 0 0 0 0 0 0 0 0 0 0 0 0 0 0 0 0 0 0.00017326 0.0097707 0.01174 0.020667 0 0 0 0 0
7.5742 -0.001351 -0.0044964 0.063891 0.056819 0 0.047494 -0.0093538 -0.0029843 -0.021906 -0.00068579 -0.040329 2.6048 0 0 0 0 0 0 0 0 0 0 0 0 0 0 0 0 0 0.0014211 0.0086753 0.018874 0.013535 0 0 0 0 0
7.5781 0.00058996 -0.0041464 -0.039124 -0.0033027 0 -0.0090351 -0.0022389 -0.0047608 0.015246 -0.0234 0.038108 2.6333 0 0 0 0 0 0 0 0 0 0 0 0 0 0 0 0 0 0.0013819 0.0026822 0.013536 -0.009456 0 0 0 0 0
7.582 0.0013996 -0.0022137 -0.11036 -0.060011 0 -0.05507 0.00524 -0.00075608 0.053958 -0.034803 0.10066 2.6721 0 0 0 0 0 0 0 0 0 0 0 0 0 0 0 0 0 0.0019771 -0.0043409 0.010863 -0.0281 0 0 0 0 0
7.5859 -0.00056021 -0.0014214 -0.08632 -0.07453 0 -0.058733 0.0074875 0.010566 0.077575 -0.024984 0.12147 2.7328 0 0 0 0 0 0 0 0 0 0 0 0 0 0 0 0 0 0.0041721 -0.0077953 0.020826 -0.024772 0 0 0 0 0
7.5898 -0.0051028 -0.0033382 0.00837 -0.038453 0 -0.020672 0.0021037 0.02534 0.078151 0.0030979 0.10042 2.8054 0 0 0 0 0 0 0 0 0 0 0 0 0 0 0 0 0 0.0072026 -0.0049706 0.039717 0.0030131 0 0 0 0 0
7.5938 -0.01039 -0.007299 0.084427 0.020386 0 0.0277 -0.007875 0.035943 0.06109 0.033694 0.061817 2.8615 0 0 0 0 0 0 0 0 0 0 0 0 0 0 0 0 0 0.0091709 0.0023958 0.053741 0.039484 0 0 0 0 0
7.5977 -0.01433 -0.011379 0.072261 0.058102 0 0.048191 -0.016269 0.035299 0.040277 0.046564 0.036247 2.8792 0 0 0 0 0 0 0 0 0 0 0 0 0 0 0 0 0 0.0083938 0.0083021 0.051026 0.059835 0 0 0 0 0
7.6016 -0.015849 -0.014071 -0.014078 0.046746 0 0.02419 -0.0186 0.021508 0.027485 0.030268 0.038492 2.8657 0 0 0 0 0 0 0 0 0 0 0 0 0 0 0 0 0 0.0044794 0.006516 0.031425 0.046984 0 0 0 0 0
7.6055 -0.015086 -0.014949 -0.093613 -0.0052435 0 -0.027225 -0.015146 -0.00025355 0.023958 -0.0080246 0.057334 2.853 0 0 0 0 0 0 0 0 0 0 0 0 0 0 0 0 0 -0.0013427 -0.0041265 0.0060122 0.004953 0 0 0 0 0
7.6094 -0.012669 -0.01401 -0.096873 -0.059337 0 -0.068087 -0.0096904 -0.020226 0.020482 -0.044888 0.064648 2.8699 0 0 0 0 0 0 0 0 0 0 0 0 0 0 0 0 0 -0.0065531 -0.017791 -0.012601 -0.04152 0 0 0 0 0
7.6133 -0.0090122 -0.010894 -0.02858 -0.075399 0 -0.067648 -0.0056215 -0.029793 0.0057778 -0.055961 0.037216 2.9162 0 0 0 0 0 0 0 0 0 0 0 0 0 0 0 0 0 -0.0083115 -0.025429 -0.020234 -0.062912 0 0 0 0 0
7.6172 -0.0043649 -0.0052571 0.044005 -0.041187 0 -0.024885 -0.0034269 -0.026963 -0.023481 -0.034009 -0.024778 2.9657 0 0 0 0 0 0 0 0 0 0 0 0 0 0 0 0 0 -0.0051136 -0.021637 -0.022909 -0.046174 0 0 0 0 0
7.6211 0.00060875 0.0019782 0.060411 0.019027 0 0.031216 -0.0017283 -0.017834 -0.05893 0.004658 -0.096285 2.993 0 0 0 0 0 0 0 0 0 0 0 0 0 0 0 0 0 0.0015242 -0.0089374 -0.029565 -0.0053355 0 0 0 0 0
7.625 0.0045305 0.0080705 0.022266 0.062698 0 0.06332 -4.9083e-05 -0.012566 -0.085756 0.031741 -0.14394 2.9978 0 0 0 0 0 0 0 0 0 0 0 0 0 0 0 0 0 0.0069872 0.0041578 -0.042804 0.027971 0 0 0 0 0
7.6289 0.0059055 0.0098142 -0.018232 0.059973 0 0.05251 0.00026362 -0.01801 -0.092412 0.028165 -0.14818 3.0017 0 0 0 0 0 0 0 0 0 0 0 0 0 0 0 0 0 0.0062887 0.0096744 -0.056079 0.028076 0 0 0 0 0
7.6328 0.0043258 0.0061047 -0.018839 0.014333 0 0.010135 -0.0018331 -0.032059 -0.077363 -0.001781 -0.11475 3.0231 0 0 0 0 0 0 0 0 0 0 0 0 0 0 0 0 0 -0.0016301 0.0058974 -0.0596 -0.0049942 0 0 0 0 0
7.6367 0.0012421 -0.00052914 0.0096299 -0.041414 0 -0.032795 -0.0045268 -0.044317 -0.048783 -0.034509 -0.067963 3.0582 0 0 0 0 0 0 0 0 0 0 0 0 0 0 0 0 0 -0.011659 -0.0020663 -0.049254 -0.045381 0 0 0 0 0
7.6406 -0.00061429 -0.0051726 0.021723 -0.069366 0 -0.048701 -0.0037137 -0.043423 -0.018849 -0.045531 -0.032361 3.0879 0 0 0 0 0 0 0 0 0 0 0 0 0 0 0 0 0 -0.0153 -0.0067364 -0.030254 -0.06122 0 0 0 0 0
7.6445 0.00093932 -0.0039796 -0.0060135 -0.052407 0 -0.030879 0.0030654 -0.025812 0.0028191 -0.027122 -0.016991 3.0999 0 0 0 0 0 0 0 0 0 0 0 0 0 0 0 0 0 -0.0072556 -0.0037743 -0.012225 -0.038695 0 0 0 0 0
7.6484 0.0057094 0.0028123 -0.044286 -0.0037278 0 0.0059593 0.013118 0.0012062 0.013314 0.0079543 -0.013046 3.1035 0 0 0 0 0 0 0 0 0 0 0 0 0 0 0 0 0 0.0095296 0.0054924 -0.00046952 0.0084796 0 0 0 0 0
7.6523 0.010827 0.010822 -0.041613 0.044699 0 0.038845 0.019611 0.02499 0.017267 0.037633 -0.0040453 3.1186 0 0 0 0 0 0 0 0 0 0 0 0 0 0 0 0 0 0.02531 0.015645 0.0082234 0.050604 0 0 0 0 0
7.6563 0.012501 0.014591 0.015655 0.064493 0 0.051217 0.016983 0.037173 0.024083 0.046236 0.021011 3.154 0 0 0 0 0 0 0 0 0 0 0 0 0 0 0 0 0 0.030918 0.02094 0.021168 0.064084 0 0 0 0 0
7.6602 0.0087082 0.011411 0.079832 0.048019 0 0.0395 0.006044 0.038888 0.041576 0.032912 0.060989 3.198 0 0 0 0 0 0 0 0 0 0 0 0 0 0 0 0 0 0.024868 0.018506 0.041025 0.046502 0 0 0 0 0
7.6641 0.00079572 0.0029851 0.084629 0.010168 0 0.01117 -0.0061339 0.037111 0.068377 0.0088651 0.10474 3.2313 0 0 0 0 0 0 0 0 0 0 0 0 0 0 0 0 0 0.013837 0.0093934 0.061381 0.014689 0 0 0 0 0
7.668 -0.0073534 -0.0061302 0.013799 -0.023957 0 -0.020392 -0.011784 0.036273 0.091049 -0.011774 0.13765 3.2464 0 0 0 0 0 0 0 0 0 0 0 0 0 0 0 0 0 0.0062411 -0.0024604 0.071377 -0.0097918 0 0 0 0 0
7.6719 -0.012014 -0.011802 -0.075281 -0.035638 0 -0.040707 -0.0086082 0.033974 0.091174 -0.019885 0.14754 3.2543 0 0 0 0 0 0 0 0 0 0 0 0 0 0 0 0 0 0.0051128 -0.012369 0.065244 -0.014961 0 0 0 0 0
7.6758 -0.012058 -0.012679 -0.10157 -0.02283 0 -0.039378 -0.0011472 0.025205 0.060051 -0.014178 0.12826 3.2701 0 0 0 0 0 0 0 0 0 0 0 0 0 0 0 0 0 0.0069006 -0.017047 0.04747 -0.0029425 0 0 0 0 0
7.6797 -0.0092257 -0.010125 -0.038151 0.00091203 0 -0.016264 0.0035909 0.010112 0.0094552 0.00020355 0.082191 3.2975 0 0 0 0 0 0 0 0 0 0 0 0 0 0 0 0 0 0.0066181 -0.015877 0.028311 0.015168 0 0 0 0 0
7.6836 -0.0061928 -0.0063793 0.058627 0.016673 0 0.015261 0.0020602 -0.0040268 -0.033399 0.014701 0.021143 3.3274 0 0 0 0 0 0 0 0 0 0 0 0 0 0 0 0 0 0.0033823 -0.010795 0.013976 0.027354 0 0 0 0 0
7.6875 -0.0042684 -0.0028396 0.099644 0.012676 0 0.033892 -0.0035124 -0.009876 -0.046058 0.020689 -0.036589 3.3503 0 0 0 0 0 0 0 0 0 0 0 0 0 0 0 0 0 0.00043168 -0.0049602 0.0014361 0.025956 0 0 0 0 0
7.6914 -0.0027754 0.0002026 0.046602 -0.0083309 0 0.024794 -0.0079021 -0.0089257 -0.03012 0.013137 -0.074552 3.3675 0 0 0 0 0 0 0 0 0 0 0 0 0 0 0 0 0 0.00012208 -0.00099204 -0.016569 0.0095164 0 0 0 0 0
7.6953 -0.0004637 0.0026561 -0.051296 -0.030988 0 -0.0070096 -0.007625 -0.011581 -0.011072 -0.0062075 -0.087904 3.3871 0 0 0 0 0 0 0 0 0 0 0 0 0 0 0 0 0 0.0001579 0.00018906 -0.041302 -0.016821 0 0 0 0 0
7.6992 0.0026291 0.0038927 -0.10321 -0.037496 0 -0.03713 -0.0033312 -0.026446 -0.01612 -0.028368 -0.086896 3.4124 0 0 0 0 0 0 0 0 0 0 0 0 0 0 0 0 0 -0.0040354 -0.0006182 -0.063578 -0.042086 0 0 0 0 0
7.7031 0.0048101 0.0031059 -0.061827 -0.020074 0 -0.039405 0.0016377 -0.049093 -0.048725 -0.041283 -0.089083 3.4363 0 0 0 0 0 0 0 0 0 0 0 0 0 0 0 0 0 -0.01308 -0.0018231 -0.07083 -0.053438 0 0 0 0 0
7.707 0.0042366 0.0003724 0.03282 0.012291 0 -0.0081465 0.004369 -0.063082 -0.083878 -0.037249 -0.10438 3.451 0 0 0 0 0 0 0 0 0 0 0 0 0 0 0 0 0 -0.02094 -0.002239 -0.05956 -0.043677 0 0 0 0 0
7.7109 0.00076615 -0.0028544 0.091552 0.038151 0 0.034223 0.0040565 -0.054494 -0.090156 -0.018832 -0.12469 3.46 0 0 0 0 0 0 0 0 0 0 0 0 0 0 0 0 0 -0.01999 -0.0018621 -0.04047 -0.017911 0 0 0 0 0
7.7148 -0.0037421 -0.0046247 0.059537 0.037499 0 0.053104 0.0012691 -0.026631 -0.058905 0.0018784 -0.12819 3.4785 0 0 0 0 0 0 0 0 0 0 0 0 0 0 0 0 0 -0.0095151 -0.0018122 -0.029802 0.0073386 0 0 0 0 0
7.7188 -0.0070338 -0.0041861 -0.0334 0.0066795 0 0.029947 -0.0035182 0.00061835 -0.012864 0.011494 -0.096829 3.5184 0 0 0 0 0 0 0 0 0 0 0 0 0 0 0 0 0 0.0015963 -0.0034053 -0.03402 0.014791 0 0 0 0 0
7.7227 -0.0084314 -0.0029536 -0.10155 -0.036561 0 -0.020716 -0.01008 0.0080906 0.014722 0.0055575 -0.033492 3.5742 0 0 0 0 0 0 0 0 0 0 0 0 0 0 0 0 0 0.0022338 -0.0068772 -0.042541 0.00018938 0 0 0 0 0
7.7266 -0.0092419 -0.0036275 -0.083007 -0.063248 0 -0.061159 -0.017216 -0.0044267 0.010959 -0.007572 0.036278 3.6242 0 0 0 0 0 0 0 0 0 0 0 0 0 0 0 0 0 -0.0096681 -0.010778 -0.036509 -0.022455 0 0 0 0 0
7.7305 -0.011178 -0.0078928 0.0039546 -0.053209 0 -0.060505 -0.022036 -0.017295 -0.0055882 -0.013494 0.081527 3.6476 0 0 0 0 0 0 0 0 0 0 0 0 0 0 0 0 0 -0.023402 -0.012889 -0.0064821 -0.030704 0 0 0 0 0
7.7344 -0.01431 -0.014516 0.078731 -0.01104 0 -0.020368 -0.021359 -0.0096801 -0.0044435 -0.0046333 0.089169 3.6422 0 0 0 0 0 0 0 0 0 0 0 0 0 0 0 0 0 -0.024357 -0.012301 0.037189 -0.012531 0 0 0 0 0
7.7383 -0.016561 -0.019597 0.072745 0.034918 0 0.025894 -0.014501 0.019474 0.025534 0.011816 0.073725 3.6249 0 0 0 0 0 0 0 0 0 0 0 0 0 0 0 0 0 -0.0080849 -0.010817 0.071312 0.021461 0 0 0 0 0
7.7422 -0.015353 -0.019138 -0.0081389 0.051985 0 0.040508 -0.004797 0.048771 0.063851 0.019139 0.063972 3.6171 0 0 0 0 0 0 0 0 0 0 0 0 0 0 0 0 0 0.014038 -0.011777 0.078265 0.044598 0 0 0 0 0
7.7461 -0.01002 -0.012138 -0.089297 0.027801 0 0.012803 0.002123 0.053622 0.077308 0.0066071 0.076573 3.6277 0 0 0 0 0 0 0 0 0 0 0 0 0 0 0 0 0 0.023985 -0.016579 0.059542 0.036246 0 0 0 0 0
7.75 -0.0028337 -0.0018049 -0.095181 -0.018841 0 -0.031605 0.0024207 0.029622 0.051943 -0.018256 0.099325 3.6499 0 0 0 0 0 0 0 0 0 0 0 0 0 0 0 0 0 0.013355 -0.021935 0.032762 0.0012849 0 0 0 0 0
7.7539 0.0023596 0.0062418 -0.017858 -0.05112 0 -0.052261 -0.0028691 -0.0025422 0.0069628 -0.033406 0.10014 3.6703 0 0 0 0 0 0 0 0 0 0 0 0 0 0 0 0 0 -0.0085356 -0.021298 0.015684 -0.03138 0 0 0 0 0
7.7578 0.002897 0.0076399 0.075182 -0.042844 0 -0.028516 -0.0086346 -0.01615 -0.022902 -0.021321 0.056028 3.681 0 0 0 0 0 0 0 0 0 0 0 0 0 0 0 0 0 -0.022854 -0.01053 0.011993 -0.032668 0 0 0 0 0
7.7617 -0.00073318 0.0021858 0.10087 -0.00046069 0 0.0217 -0.0099406 -0.0038794 -0.019692 0.012614 -0.022467 3.6836 0 0 0 0 0 0 0 0 0 0 0 0 0 0 0 0 0 -0.018477 0.0067173 0.010879 -0.000206 0 0 0 0 0
7.7656 -0.0052842 -0.0061383 0.034708 0.040424 0 0.055524 -0.0061208 0.014748 0.0018087 0.040557 -0.094448 3.6849 0 0 0 0 0 0 0 0 0 0 0 0 0 0 0 0 0 -0.0020586 0.019585 -0.00080288 0.036389 0 0 0 0 0
7.7695 -0.0072274 -0.011977 -0.067032 0.04321 0 0.040928 -0.00106 0.01179 0.0094464 0.034396 -0.11967 3.6892 0 0 0 0 0 0 0 0 0 0 0 0 0 0 0 0 0 0.0087001 0.017695 -0.025796 0.039381 0 0 0 0 0
7.7734 -0.0054131 -0.012161 -0.11717 0.001389 0 -0.01481 0.00056575 -0.021461 -0.014624 -0.0079722 -0.092326 3.6973 0 0 0 0 0 0 0 0 0 0 0 0 0 0 0 0 0 0.0022307 0.0003194 -0.054202 -0.0028397 0 0 0 0 0
7.7773 -0.0018799 -0.0075008 -0.07508 -0.053507 0 -0.06848 -0.0024647 -0.06368 -0.056394 -0.056477 -0.047474 3.7079 0 0 0 0 0 0 0 0 0 0 0 0 0 0 0 0 0 -0.015704 -0.021282 -0.072259 -0.061719 0 0 0 0 0
7.7813 -0.00019877 -0.0017934 0.018071 -0.075591 0 -0.07499 -0.0072262 -0.080763 -0.083137 -0.071345 -0.03209 3.7207 0 0 0 0 0 0 0 0 0 0 0 0 0 0 0 0 0 -0.027585 -0.031648 -0.073172 -0.089807 0 0 0 0 0
7.7852 -0.0026465 0.00094607 0.078192 -0.042237 0 -0.025089 -0.01007 -0.056449 -0.074389 -0.037044 -0.063783 3.7362 0 0 0 0 0 0 0 0 0 0 0 0 0 0 0 0 0 -0.021188 -0.023427 -0.060746 -0.061308 0 0 0 0 0
7.7891 -0.0084121 -0.001069 0.055487 0.02507 0 0.044607 -0.010557 -0.0085394 -0.041027 0.021849 -0.11322 3.7536 0 0 0 0 0 0 0 0 0 0 0 0 0 0 0 0 0 -0.0017212 -0.003805 -0.044245 0.0032938 0 0 0 0 0
7.793 -0.014226 -0.0067468 -0.021634 0.07514 0 0.078929 -0.011666 0.024908 -0.014266 0.058619 -0.12749 3.7701 0 0 0 0 0 0 0 0 0 0 0 0 0 0 0 0 0 0.012779 0.010954 -0.030472 0.052005 0 0 0 0 0
7.7969 -0.016872 -0.013245 -0.076703 0.066727 0 0.047887 -0.015885 0.018221 -0.015184 0.042718 -0.076202 3.7823 0 0 0 0 0 0 0 0 0 0 0 0 0 0 0 0 0 0.0085955 0.0087316 -0.020024 0.044843 0 0 0 0 0
7.8008 -0.015524 -0.017735 -0.059975 0.0020438 0 -0.028366 -0.021321 -0.019054 -0.034159 -0.013936 0.019283 3.7888 0 0 0 0 0 0 0 0 0 0 0 0 0 0 0 0 0 -0.010246 -0.0085933 -0.0096244 -0.011117 0 0 0 0 0
7.8047 -0.012055 -0.018647 0.0047688 -0.073254 0 -0.09402 -0.022462 -0.049852 -0.040424 -0.065839 0.099938 3.7918 0 0 0 0 0 0 0 0 0 0 0 0 0 0 0 0 0 -0.025248 -0.027023 0.003073 -0.066515 0 0 0 0 0
7.8086 -0.0091621 -0.015963 0.047077 -0.10434 0 -0.10047 -0.015622 -0.04182 -0.013229 -0.071125 0.11599 3.7953 0 0 0 0 0 0 0 0 0 0 0 0 0 0 0 0 0 -0.020669 -0.032219 0.016891 -0.071315 0 0 0 0 0
7.8125 -0.0080223 -0.010853 0.023283 -0.068877 0 -0.043541 -0.003804 0.0039534 0.03528 -0.025782 0.067199 3.8015 0 0 0 0 0 0 0 0 0 0 0 0 0 0 0 0 0 0.0013607 -0.020897 0.028343 -0.017642 0 0 0 0 0
7.8164 -0.0074742 -0.005038 -0.037886 0.0065997 0 0.03427 0.0045881 0.053157 0.068613 0.033872 0.0021982 3.8074 0 0 0 0 0 0 0 0 0 0 0 0 0 0 0 0 0 0.022155 -0.0023112 0.034625 0.053283 0 0 0 0 0
7.8203 -0.0053142 -0.00012464 -0.065065 0.067861 0 0.077412 0.0031112 0.067615 0.059651 0.061854 -0.022574 3.8067 0 0 0 0 0 0 0 0 0 0 0 0 0 0 0 0 0 0.023422 0.010636 0.035418 0.085904 0 0 0 0 0
7.8242 -0.00043265 0.0029844 -0.020216 0.07428 0 0.059468 -0.0058524 0.03815 0.018209 0.039814 0.010812 3.7949 0 0 0 0 0 0 0 0 0 0 0 0 0 0 0 0 0 0.0043677 0.012183 0.032331 0.056507 0 0 0 0 0
7.8281 0.0060892 0.0043964 0.057743 0.027963 0 0.00098153 -0.011875 -0.0079574 -0.015148 -0.0099409 0.068908 3.7741 0 0 0 0 0 0 0 0 0 0 0 0 0 0 0 0 0 -0.016934 0.0070294 0.027122 -0.008537 0 0 0 0 0
7.832 0.011725 0.0050086 0.089603 -0.030681 0 -0.049234 -0.0053897 -0.031331 -0.0059183 -0.044934 0.096897 3.7534 0 0 0 0 0 0 0 0 0 0 0 0 0 0 0 0 0 -0.019562 0.0041972 0.020499 -0.056536 0 0 0 0 0
7.8359 0.01427 0.0058077 0.038219 -0.055548 0 -0.052665 0.012802 -0.014893 0.039978 -0.037604 0.064643 3.7431 0 0 0 0 0 0 0 0 0 0 0 0 0 0 0 0 0 0.0011324 0.0079637 0.012285 -0.052265 0 0 0 0 0
7.8398 0.013122 0.0071417 -0.048409 -0.029398 0 -0.008992 0.03046 0.02221 0.077736 0.0043522 -0.0098463 3.7466 0 0 0 0 0 0 0 0 0 0 0 0 0 0 0 0 0 0.028654 0.01435 0.0023172 -0.0044513 0 0 0 0 0
7.8438 0.0093094 0.0085101 -0.081674 0.025346 0 0.046585 0.033241 0.042955 0.062793 0.047232 -0.077039 3.7583 0 0 0 0 0 0 0 0 0 0 0 0 0 0 0 0 0 0.039374 0.015825 -0.0089473 0.045112 0 0 0 0 0
7.8477 0.0046378 0.0090197 -0.023002 0.065689 0 0.071924 0.016901 0.025891 -0.0064791 0.059811 -0.096028 3.7684 0 0 0 0 0 0 0 0 0 0 0 0 0 0 0 0 0 0.023119 0.0091544 -0.020409 0.057478 0 0 0 0 0
7.8516 0.0008135 0.0080929 0.072122 0.060887 0 0.049201 -0.0082581 -0.016478 -0.082489 0.036517 -0.064179 3.7707 0 0 0 0 0 0 0 0 0 0 0 0 0 0 0 0 0 -0.0078667 -0.001189 -0.030386 0.026131 0 0 0 0 0
7.8555 -0.0010674 0.0058314 0.10589 0.014318 0 -0.0039173 -0.024904 -0.049997 -0.10699 -0.0020159 -0.01419 3.7668 0 0 0 0 0 0 0 0 0 0 0 0 0 0 0 0 0 -0.029403 -0.0070923 -0.036426 -0.02219 0 0 0 0 0
7.8594 -0.00080965 0.0028166 0.037263 -0.040372 0 -0.049246 -0.022074 -0.049467 -0.061726 -0.028225 0.015107 3.7634 0 0 0 0 0 0 0 0 0 0 0 0 0 0 0 0 0 -0.025849 -0.004333 -0.035451 -0.052034 0 0 0 0 0
7.8633 0.00070395 -0.00033565 -0.072021 -0.064378 0 -0.056281 -0.0033909 -0.019399 0.014404 -0.028856 0.0081587 3.7669 0 0 0 0 0 0 0 0 0 0 0 0 0 0 0 0 0 -0.0025894 0.0034439 -0.025222 -0.046373 0 0 0 0 0
7.8672 0.0017453 -0.0031974 -0.11496 -0.04132 0 -0.022953 0.016336 0.012675 0.058209 -0.011638 -0.020052 3.779 0 0 0 0 0 0 0 0 0 0 0 0 0 0 0 0 0 0.019846 0.0078699 -0.0069229 -0.015481 0 0 0 0 0
7.8711 0.00067026 -0.0054176 -0.046178 0.011761 0 0.024641 0.022782 0.022167 0.036695 0.0049584 -0.040655 3.7971 0 0 0 0 0 0 0 0 0 0 0 0 0 0 0 0 0 0.023918 0.0032306 0.013272 0.015441 0 0 0 0 0
7.875 -0.0028449 -0.0065998 0.068989 0.056746 0 0.051716 0.012337 0.0078499 -0.025195 0.0077421 -0.034712 3.8151 0 0 0 0 0 0 0 0 0 0 0 0 0 0 0 0 0 0.0090292 -0.0084225 0.026189 0.02639 0 0 0 0 0
7.8789 -0.0072617 -0.006487 0.1154 0.060944 0 0.039054 -0.0066312 -0.010904 -0.067988 -0.0027228 -0.0052962 3.8247 0 0 0 0 0 0 0 0 0 0 0 0 0 0 0 0 0 -0.01028 -0.018721 0.025235 0.01446 0 0 0 0 0
7.8828 -0.01002 -0.0053284 0.041337 0.019648 0 -0.0044702 -0.021159 -0.014923 -0.050739 -0.015785 0.028457 3.8186 0 0 0 0 0 0 0 0 0 0 0 0 0 0 0 0 0 -0.018646 -0.019556 0.011822 -0.0082974 0 0 0 0 0
7.8867 -0.0092898 -0.0039349 -0.087867 -0.04036 0 -0.048812 -0.022923 -0.002926 0.013749 -0.020716 0.04708 3.7955 0 0 0 0 0 0 0 0 0 0 0 0 0 0 0 0 0 -0.012707 -0.0092233 -0.0043836 -0.025431 0 0 0 0 0
7.8906 -0.0052576 -0.0031294 -0.15029 -0.078711 0 -0.06358 -0.012488 0.010005 0.071857 -0.013992 0.043076 3.7653 0 0 0 0 0 0 0 0 0 0 0 0 0 0 0 0 0 -0.0012971 0.0066287 -0.011892 -0.02596 0 0 0 0 0
7.8945 8.7591e-05 -0.0029436 -0.084065 -0.068834 0 -0.038322 0.0031072 0.0095886 0.076986 0.00044769 0.022639 3.7458 0 0 0 0 0 0 0 0 0 0 0 0 0 0 0 0 0 0.0052832 0.019403 -0.0060518 -0.0087507 0 0 0 0 0
7.8984 0.0044136 -0.0023573 0.053142 -0.016337 0 0.011092 0.015934 -0.0029434 0.029061 0.01548 -0.0010647 3.7496 0 0 0 0 0 0 0 0 0 0 0 0 0 0 0 0 0 0.0052286 0.023334 0.0072935 0.018008 0 0 0 0 0
7.9023 0.0064569 -4.9978e-05 0.13895 0.044459 0 0.053587 0.021296 -0.012784 -0.028013 0.024783 -0.016188 3.7723 0 0 0 0 0 0 0 0 0 0 0 0 0 0 0 0 0 0.0048644 0.018294 0.016725 0.040212 0 0 0 0 0
7.9063 0.0063281 0.0042621 0.10104 0.073989 0 0.06344 0.018475 -0.0071943 -0.046179 0.024483 -0.01715 3.7931 0 0 0 0 0 0 0 0 0 0 0 0 0 0 0 0 0 0.0096604 0.008404 0.014805 0.043729 0 0 0 0 0
7.9102 0.0047911 0.0090172 -0.018469 0.054871 0 0.036532 0.0093544 0.011151 -0.013951 0.013869 -0.0056499 3.7918 0 0 0 0 0 0 0 0 0 0 0 0 0 0 0 0 0 0.016975 -0.0013561 0.0039755 0.02233 0 0 0 0 0
7.9141 0.0024547 0.011399 -0.10755 0.00381 0 -0.0079713 -0.0029075 0.026062 0.036463 -0.0034143 0.010689 3.7681 0 0 0 0 0 0 0 0 0 0 0 0 0 0 0 0 0 0.018414 -0.0076048 -0.0062999 -0.015895 0 0 0 0 0
7.918 -0.00038158 0.0091342 -0.090607 -0.041062 0 -0.040979 -0.014413 0.022753 0.05898 -0.019141 0.021327 3.7435 0 0 0 0 0 0 0 0 0 0 0 0 0 0 0 0 0 0.0091837 -0.0090511 -0.0082743 -0.04971 0 0 0 0 0
7.9219 -0.0033486 0.0022663 0.0058928 -0.048626 0 -0.042841 -0.021075 0.0014593 0.032674 -0.02393 0.017693 3.742 0 0 0 0 0 0 0 0 0 0 0 0 0 0 0 0 0 -0.005693 -0.0060932 -0.0024367 -0.056435 0 0 0 0 0
7.9258 -0.0057535 -0.0064477 0.086282 -0.018014 0 -0.016104 -0.020054 -0.022705 -0.022749 -0.013931 -0.0012006 3.7673 0 0 0 0 0 0 0 0 0 0 0 0 0 0 0 0 0 -0.015198 -0.00073057 0.0038088 -0.028473 0 0 0 0 0
7.9297 -0.0068331 -0.012944 0.078931 0.021284 0 0.016736 -0.011603 -0.032909 -0.065425 0.0043425 -0.026175 3.7983 0 0 0 0 0 0 0 0 0 0 0 0 0 0 0 0 0 -0.012719 0.0035171 0.0034079 0.01787 0 0 0 0 0
7.9336 -0.006271 -0.014218 -0.0010501 0.033184 0 0.029334 0.000236 -0.024491 -0.065819 0.01682 -0.042024 3.8086 0 0 0 0 0 0 0 0 0 0 0 0 0 0 0 0 0 -0.0026558 0.0029264 -0.0041865 0.050944 0 0 0 0 0
7.9375 -0.004483 -0.010129 -0.074231 0.0046452 0 0.010912 0.0092537 -0.0074761 -0.028454 0.012283 -0.037628 3.7912 0 0 0 0 0 0 0 0 0 0 0 0 0 0 0 0 0 0.0035116 -0.0037715 -0.013181 0.046266 0 0 0 0 0
7.9414 -0.0024513 -0.0035067 -0.075494 -0.042435 0 -0.024861 0.010491 0.0034504 0.01485 -0.0074797 -0.015274 3.764 0 0 0 0 0 0 0 0 0 0 0 0 0 0 0 0 0 -0.0019344 -0.013405 -0.016832 0.0064577 0 0 0 0 0
7.9453 -0.0012709 0.0015052 -0.011477 -0.067651 0 -0.049193 0.0033213 0.0017182 0.032076 -0.027427 0.0091261 3.7515 0 0 0 0 0 0 0 0 0 0 0 0 0 0 0 0 0 -0.015571 -0.019544 -0.012672 -0.038751 0 0 0 0 0
[truncated: 8,310,145 more chars]
