# Supplementary material for: Dataset from dynamic shake-table testing of five full-scale single leaf and cavity URM walls subjected to out-of-plane two-way bending
Source: Data Brief. 2019 Mar 20;24:103854. doi: 10.1016/j.dib.2019.103854 (PMC6480314; doi:10.1016/j.dib.2019.103854)
Supplement: Multimedia component 2 [file mmc2.zip › DATA/CSW-000-RF/Test20.txt]

0 -0.0048288 -0.0068057 -0.013167 -0.0067392 0 -0.0044379 -0.01151 -0.0087775 0.008032 0.00051293 -0.0077326 -2.3868 -0.057909 -0.076439 -0.033504 -0.025892 -0.026601 -0.032434 -0.07272 0.024574 -0.011009 0.018515 0.030332 -0.01393 0.001285 0.00010036 -0.00074923 0.0012239 0.069268 -0.003261 0.0041094 -0.0027331 -0.0030987 -0.055094 -0.14297 -0.086405 -0.026048 -0.094053
0.003906 -0.0078394 -0.0068538 -0.010909 -0.0044297 0 -0.0044435 -0.014208 -0.0086841 0.0031123 -0.0043166 -0.0075568 -2.3847 -0.059654 -0.073729 -0.030917 -0.031104 -0.030685 -0.031498 -0.06304 0.020854 -0.011477 0.01713 0.030275 -0.013721 0.00056383 0.00029921 -0.00041719 0.00034722 0.083829 -0.0040739 -0.0049598 -0.0035625 -0.0023314 -0.053085 -0.14043 -0.088335 -0.024256 -0.09946
0.007813 -0.01016 -0.0060705 -0.0048922 -0.0033247 0 -0.0058181 -0.016229 -0.0066415 -0.0046664 -0.008494 -0.0082838 -2.4037 -0.056179 -0.071909 -0.024386 -0.035019 -0.031361 -0.025503 -0.051684 0.015231 -0.0089727 0.021741 0.022915 -0.0082496 -0.00025748 0.00042921 -7.8576e-05 -0.00072049 0.10577 -0.0062779 -0.013224 -0.0063304 -0.0043284 -0.047404 -0.13188 -0.086392 -0.016872 -0.098355
0.011719 -0.011332 -0.0052296 -0.0032628 -0.0051498 0 -0.0083671 -0.016669 -0.0043462 -0.011514 -0.009559 -0.0093355 -2.4336 -0.046776 -0.069709 -0.014136 -0.033614 -0.026827 -0.015048 -0.04141 0.012149 -0.0031257 0.034368 0.016337 0.0034379 -0.00016805 0.00050183 0.00017327 -0.001169 0.12658 -0.008211 -0.017051 -0.0094948 -0.0081626 -0.038649 -0.11746 -0.078817 -0.0020252 -0.088355
0.015625 -0.010968 -0.0050674 -0.0079866 -0.008944 0 -0.010854 -0.014952 -0.0035542 -0.015201 -0.0084308 -0.0091196 -2.4557 -0.034805 -0.063597 -0.0034312 -0.027001 -0.01881 -0.0046984 -0.03522 0.014459 0.0037037 0.050153 0.016399 0.01723 0.00072578 0.00057939 0.00020775 -0.00082533 0.1356 -0.0081512 -0.014993 -0.011622 -0.01044 -0.029522 -0.10192 -0.068025 0.016746 -0.073773
0.019531 -0.008798 -0.0056269 -0.01232 -0.011566 0 -0.011347 -0.010637 -0.0045001 -0.016151 -0.007889 -0.0076664 -2.4589 -0.022698 -0.052463 0.0057136 -0.017627 -0.0091582 0.0030029 -0.03346 0.021199 0.0099392 0.065142 0.021328 0.030003 0.0012892 0.00061655 -8.3853e-05 -0.0002381 0.12678 -0.005543 -0.0088144 -0.011366 -0.0082172 -0.021363 -0.088071 -0.056631 0.036107 -0.058704
0.023438 -0.0049983 -0.0060518 -0.0091776 -0.01033 0 -0.0085025 -0.0035926 -0.005773 -0.016121 -0.0091007 -0.0072172 -2.4479 -0.011963 -0.036291 0.012099 -0.0074887 0.00094774 0.0066242 -0.035883 0.031126 0.014696 0.076954 0.024341 0.039801 0.00059003 0.00049552 -0.00061512 -7.4077e-05 0.10182 -0.0012479 -0.002419 -0.0079187 -0.0019895 -0.014873 -0.077447 -0.046451 0.053823 -0.045887
0.027344 -0.00035532 -0.0050927 6.4435e-05 -0.0054146 0 -0.0029362 0.0052393 -0.0056355 -0.016141 -0.01031 -0.0094423 -2.439 -0.0041049 -0.015941 0.014635 0.00082722 0.010242 0.0049838 -0.04162 0.042171 0.017209 0.083326 0.021113 0.044686 -0.0010481 0.0002114 -0.0010666 -0.00046396 0.067389 0.0031809 0.00085143 -0.002162 0.0044307 -0.010572 -0.071298 -0.039504 0.067481 -0.038275
0.03125 0.0040293 -0.0020259 0.007246 0.0003187 0 0.0028069 0.013436 -0.0033947 -0.015644 -0.0090184 -0.012559 -2.4469 -0.00053205 0.0026741 0.013161 0.0033998 0.017102 -0.0016228 -0.046754 0.049782 0.017547 0.083509 0.014198 0.043426 -0.002306 -5.2273e-05 -0.0011124 -0.00093752 0.029809 0.0063336 0.00052523 0.003048 0.0071747 -0.0081515 -0.068982 -0.037913 0.074601 -0.038748
0.035156 0.0072651 0.0026643 0.0073569 0.0039715 0 0.0061145 0.018029 0.00034304 -0.013213 -0.0048253 -0.012313 -2.4742 0.00085923 0.014229 0.011018 0.0020852 0.021893 -0.0088122 -0.047906 0.053236 0.017761 0.082384 0.010064 0.040037 -0.0021721 -9.3171e-05 -0.00071371 -0.00094897 -0.007805 0.0072683 -0.00098957 0.0047794 0.0054572 -0.0056667 -0.066147 -0.038776 0.078548 -0.04281
0.039063 0.0089388 0.0073447 0.0042751 0.0050964 0 0.0064514 0.017424 0.0043801 -0.0078364 0.00042299 -0.0062985 -2.51 0.0010378 0.016878 0.0098576 -0.0013709 0.024582 -0.014591 -0.044116 0.053053 0.018732 0.082089 0.012137 0.036441 -0.00091887 7.2586e-05 -0.00016301 -0.00040893 -0.044217 0.0055745 -0.00065212 0.0028346 0.0016451 -0.0022633 -0.060755 -0.040301 0.081166 -0.04783
0.042969 0.0089974 0.010051 0.0052128 0.0055489 0 0.0056139 0.012652 0.0076192 0.00037606 0.0049499 0.0032085 -2.5375 0.00091625 0.0098965 0.011104 -0.0049957 0.025117 -0.017295 -0.035174 0.050156 0.021117 0.084287 0.017166 0.034328 0.00023857 0.00019643 0.00018909 0.00029766 -0.077291 0.0016836 0.0026982 0.00044446 -0.0013132 0.0027188 -0.051224 -0.040738 0.084199 -0.051247
0.046875 0.0076034 0.0096037 0.010997 0.0069933 0 0.0056864 0.0066647 0.0092257 0.010142 0.0086051 0.011354 -2.5462 0.0015898 -0.0060369 0.016618 -0.0051717 0.02286 -0.014869 -0.022233 0.046589 0.025429 0.090298 0.01849 0.035715 0.00039134 5.7819e-05 0.00024386 0.00074787 -0.10341 -0.0027734 0.0076459 0.0015305 -0.0021352 0.0099373 -0.035878 -0.037412 0.089935 -0.049159
0.050781 0.0052555 0.0063653 0.014596 0.0088141 0 0.0067712 0.0021992 0.0086526 0.01931 0.011738 0.015513 -2.5384 0.0032387 -0.022544 0.025176 8.7614e-05 0.017738 -0.0088491 -0.011451 0.044783 0.030141 0.096869 0.01267 0.039497 -0.00022899 -0.00026945 0.00018705 0.00086806 -0.11954 -0.0053805 0.011627 0.0069084 -0.001164 0.018073 -0.017862 -0.030194 0.097914 -0.041099
0.054688 0.0029335 0.0021757 0.010001 0.008715 0 0.0069714 9.0164e-05 0.0060296 0.025517 0.013299 0.017292 -2.5271 0.0052583 -0.034173 0.034196 0.0088669 0.010581 -0.0020927 -0.0066624 0.044446 0.03367 0.10055 0.0027376 0.043161 -0.00063624 -0.00044084 0.00023919 0.00090038 -0.12544 -0.0043824 0.012951 0.013286 0.0010002 0.02545 -0.0011507 -0.021403 0.10568 -0.030045
0.058594 0.0017681 -0.00058779 0.00049607 0.0053996 0 0.0047745 -0.00065668 0.0026527 0.027278 0.01136 0.019542 -2.527 0.0072665 -0.038508 0.041981 0.01934 0.0021123 0.0036005 -0.009863 0.044812 0.035064 0.099326 -0.0050093 0.045055 -0.00019454 -0.00014871 0.00041547 0.0010646 -0.12377 -0.00012292 0.011685 0.016208 0.0040647 0.030937 0.011752 -0.012778 0.11138 -0.018154
0.0625 0.0022293 -0.00034878 -0.0042369 0.0005075 0 0.001302 -0.0014541 0.00075107 0.024966 0.0060398 0.022142 -2.5447 0.0088719 -0.034124 0.046828 0.029162 -0.0067178 0.0064458 -0.022347 0.044717 0.033516 0.091559 -0.0072092 0.043558 0.00074359 0.00058501 0.00054063 0.0013174 -0.11856 0.0049979 0.0090276 0.014044 0.0073753 0.033444 0.01851 -0.0062643 0.11305 -0.007857
0.066406 0.0035655 0.0027095 0.00088512 -0.0022746 0 -0.00018172 -0.0028752 0.0022141 0.020627 0.0011203 0.021836 -2.5759 0.0097717 -0.022381 0.046085 0.032673 -0.012999 0.0035927 -0.043965 0.041167 0.028168 0.076189 -0.0063778 0.036403 0.0012606 0.0014014 0.00045924 0.0014289 -0.11371 0.0082728 0.0061518 0.0091225 0.0095798 0.030943 0.015718 -0.0055914 0.10722 -0.0035668
0.070313 0.0042491 0.0067111 0.010337 -0.00020063 0 0.0026748 -0.0044514 0.0070681 0.01636 0.0013569 0.016497 -2.6088 0.0107 -0.012095 0.0426 0.029926 -0.015582 -0.0024914 -0.065587 0.034773 0.021763 0.059935 -0.007815 0.027005 0.00081885 0.0018595 0.00018613 0.0012288 -0.11189 0.0086435 0.0036084 0.005236 0.0096861 0.025604 0.0088622 -0.0089803 0.097445 -0.0036181
0.074219 0.0032618 0.0092199 0.014172 0.0061292 0 0.0086249 -0.0051819 0.012994 0.012597 0.0074666 0.0086852 -2.6328 0.012148 -0.0066132 0.038232 0.022052 -0.014369 -0.010309 -0.082774 0.026837 0.01569 0.046271 -0.01374 0.017478 -0.00026597 0.0017103 -0.00013969 0.00073753 -0.11292 0.0071025 0.0014852 0.0043845 0.0083154 0.018541 0.0010197 -0.015002 0.086062 -0.0064009
0.078125 0.0010973 0.0087506 0.009012 0.01295 0 0.01328 -0.0040012 0.016479 0.0080625 0.014202 0.0039167 -2.6436 0.014536 -0.0080813 0.034705 0.01065 -0.0097035 -0.018434 -0.091937 0.018902 0.011119 0.038062 -0.020522 0.0097442 -0.001208 0.00099881 -0.00038737 0.00010088 -0.11236 0.005377 -0.0002282 0.0058433 0.0071945 0.0108 -0.0050298 -0.02219 0.075309 -0.010249
0.082031 -0.0005292 0.0056638 0.00093777 0.01581 0 0.012528 -9.0798e-05 0.014939 0.0016424 0.014386 0.0051393 -2.6436 0.018461 -0.017931 0.034472 -0.0012017 -0.002672 -0.024897 -0.088459 0.013897 0.009537 0.039036 -0.021696 0.0065532 -0.0014748 8.0219e-06 -0.00048277 -0.00052447 -0.10249 0.0044338 -0.0015129 0.0077094 0.0070676 0.0037387 -0.0054659 -0.028372 0.068472 -0.012616
0.085938 -8.6629e-05 0.001854 -0.0024841 0.012434 0 0.0059857 0.0065752 0.008426 -0.005767 0.0055532 0.0093804 -2.6384 0.02393 -0.03078 0.038236 -0.0085444 0.003079 -0.028529 -0.073757 0.014912 0.010839 0.048472 -0.013863 0.0087018 -0.0011079 -0.00085504 -0.00037223 -0.00099649 -0.077504 0.0042542 -0.0023425 0.0086022 0.0066156 -0.0018257 0.00085661 -0.031909 0.067214 -0.011717
0.089844 0.0025054 -0.00050919 -0.00075827 0.0041913 0 -0.0024431 0.01453 -0.00018432 -0.011558 -0.0072576 0.010289 -2.6331 0.030217 -0.040581 0.043342 -0.010734 0.0055688 -0.030539 -0.05528 0.02064 0.0131 0.06092 0.00010805 0.013344 -0.00046012 -0.0012048 -3.7024e-05 -0.0011701 -0.039686 0.0046493 -0.0025962 0.0078598 0.0041958 -0.0066201 0.010133 -0.033902 0.068818 -0.0091554
0.09375 0.0058583 -0.0002916 0.00065625 -0.0045221 0 -0.0072461 0.020825 -0.0067022 -0.013716 -0.015437 0.0039672 -2.6302 0.036983 -0.044642 0.047803 -0.0080642 0.0041118 -0.031779 -0.037319 0.029808 0.015186 0.073246 0.013356 0.018602 0.00020491 -0.00087396 0.00040661 -0.00095969 -0.00073648 0.0056963 -0.0019327 0.0049658 0.00066548 -0.011179 0.019759 -0.035271 0.071298 -0.0063617
0.097656 0.008243 0.0020853 -0.0012243 -0.0086457 0 -0.0050902 0.022408 -0.0080402 -0.012667 -0.013763 -0.0077028 -2.6307 0.043894 -0.04106 0.049493 -0.0014302 -0.0014927 -0.033191 -0.024104 0.040691 0.01599 0.082345 0.020442 0.02247 0.00080247 -7.7105e-05 0.00068144 -0.00046443 0.024698 0.0071231 4.544e-05 -0.00021441 -0.0004633 -0.01607 0.026948 -0.037056 0.072463 -0.0049743
0.10156 0.0087677 0.0051111 -0.0026618 -0.005555 0 0.0029335 0.018201 -0.0041806 -0.010564 -0.004075 -0.018867 -2.6353 0.050598 -0.029368 0.044369 0.0064966 -0.010201 -0.036114 -0.022252 0.049446 0.013961 0.083406 0.020891 0.021505 0.001245 0.00065401 0.0005409 1.6199e-05 0.028971 0.0076481 0.0032844 -0.0064218 0.0033114 -0.021896 0.026763 -0.040717 0.068491 -0.0081379
0.10547 0.0076679 0.0071642 0.0011829 0.0028083 0 0.01188 0.010173 0.0016211 -0.0087119 0.0070035 -0.024025 -2.6439 0.057044 -0.017135 0.034253 0.012291 -0.017772 -0.039782 -0.028333 0.054219 0.010404 0.078672 0.018124 0.016761 0.0013629 0.00083859 4.8605e-05 0.00017857 0.016249 0.0056654 0.0068947 -0.010891 0.0096162 -0.027556 0.020906 -0.044963 0.060754 -0.014751
0.10938 0.0057667 0.0073271 0.0082919 0.010594 0 0.015866 0.0022784 0.0048393 -0.0060207 0.013339 -0.020788 -2.6547 0.063184 -0.0081573 0.021851 0.015384 -0.022318 -0.042968 -0.038455 0.055557 0.0066401 0.07071 0.01559 0.010163 0.0010938 0.00047002 -0.00038364 -2.6566e-05 -0.0022643 0.0010608 0.0094383 -0.011051 0.012023 -0.031826 0.012253 -0.048107 0.051832 -0.022778
0.11328 0.0038441 0.0056622 0.010628 0.011879 0 0.011749 -0.0020391 0.002837 -0.00034227 0.012837 -0.010054 -2.6631 0.0689 -0.0047596 0.009697 0.015771 -0.022708 -0.044561 -0.04944 0.054305 0.0037494 0.061604 0.014197 0.0034706 0.00068001 7.6573e-05 -0.00033967 -0.00034637 -0.018199 -0.0037912 0.0098498 -0.0066304 0.0059252 -0.033637 0.0034566 -0.048721 0.04415 -0.030295
0.11719 0.0024105 0.0030021 0.0038966 0.0053905 0 0.0015235 -0.0019024 -0.0030076 0.0086256 0.0074307 0.0045911 -2.6631 0.073901 -0.0089257 0.001605 0.014089 -0.018006 -0.0429 -0.057158 0.052109 0.0031592 0.054029 0.013143 -0.00072173 0.00053583 0.00026747 0.00017134 -0.00047287 -0.031689 -0.0053986 0.0082555 7.831e-05 -0.0059967 -0.03143 -0.0015594 -0.044788 0.041399 -0.034375
0.12109 0.0017254 0.00050874 -0.0056466 -0.003788 0 -0.0083083 0.00079101 -0.0080163 0.018009 0.0010912 0.017364 -2.652 0.07749 -0.018231 0.0023923 0.012698 -0.0099926 -0.036605 -0.058494 0.051986 0.0057409 0.050388 0.012332 0.0005289 0.00083626 0.0011269 0.00067382 -0.00034833 -0.047982 -0.0020394 0.0059015 0.0061201 -0.014759 -0.024321 0.0018338 -0.03555 0.047665 -0.031495
0.125 0.0017168 -0.00078979 -0.0067463 -0.0077058 0 -0.010701 0.0028368 -0.0075482 0.02355 -0.0021669 0.022107 -2.6339 0.079747 -0.027066 0.0097496 0.012668 -0.0025849 -0.027878 -0.057151 0.054076 0.0096762 0.049197 0.013049 0.0054606 0.0012639 0.0020473 0.00068611 -0.00020779 -0.069254 0.0045123 0.0041489 0.0098836 -0.012473 -0.015085 0.011085 -0.024754 0.059729 -0.02366
0.12891 0.0018753 -0.00038635 0.0042227 -0.0020368 0 -0.0032461 0.0016999 -0.00053533 0.022849 1.5601e-05 0.016324 -2.619 0.08076 -0.03326 0.021673 0.013848 0.0023371 -0.018266 -0.055956 0.057662 0.013796 0.049491 0.015905 0.012598 0.0012512 0.0022251 0.00023234 -0.00030699 -0.090275 0.010202 0.003367 0.011241 0.00046629 -0.0055635 0.023966 -0.014905 0.075031 -0.012447
0.13281 0.0015082 0.0014811 0.018092 0.0098173 0 0.0092746 -0.0030219 0.0095698 0.016989 0.0067431 0.0045681 -2.6173 0.08072 -0.035289 0.035649 0.015742 0.0032257 -0.0094716 -0.05782 0.061693 0.016921 0.050283 0.018628 0.020197 0.00053912 0.0013934 -0.00016351 -0.00062517 -0.1021 0.011821 0.0027209 0.010319 0.015265 0.0022962 0.037778 -0.0085177 0.09058 0.0002292
0.13672 0.00039225 0.0038865 0.021828 0.018934 0 0.017653 -0.0091096 0.017211 0.0093475 0.013536 -0.0033479 -2.6304 0.080082 -0.032786 0.046498 0.016438 -0.0017671 -0.0048644 -0.067603 0.06354 0.017194 0.050602 0.016854 0.024868 -0.00049706 9.5622e-05 -4.2994e-05 -0.00086556 -0.099805 0.0092489 0.0011 0.0070334 0.021871 0.004756 0.047005 -0.010026 0.10032 0.01066
0.14063 -0.00077863 0.0056071 0.01203 0.017958 0 0.015037 -0.012479 0.018561 0.0031062 0.014869 0.00020375 -2.6487 0.079603 -0.030295 0.050877 0.014311 -0.0096938 -0.0053629 -0.083239 0.062007 0.015329 0.051387 0.0079747 0.025319 -0.0011131 -0.00077737 0.0004568 -0.00075727 -0.086713 0.005022 -0.0016052 0.0022158 0.016873 0.0014614 0.048927 -0.018043 0.1017 0.016659
0.14453 -0.00079317 0.005721 -0.0018958 0.007177 0 0.0026159 -0.0093035 0.013803 -0.00022978 0.0086804 0.013533 -2.6591 0.079245 -0.030059 0.049789 0.0098433 -0.017672 -0.0096768 -0.09992 0.058307 0.013079 0.054024 -0.0055631 0.022845 -0.0008384 -0.00075314 0.00071696 -0.00033964 -0.071821 0.0020774 -0.0040685 -0.0014566 0.0053856 -0.005617 0.045112 -0.028853 0.096614 0.018919
0.14844 0.00099287 0.0041124 -0.0079631 -0.0055891 0 -0.010709 0.0012076 0.0063787 -0.00069006 -0.0010917 0.026059 -2.6557 0.07869 -0.032778 0.044654 0.0039131 -0.023703 -0.016574 -0.1136 0.053842 0.011897 0.059535 -0.017145 0.018798 9.3467e-05 -0.00013489 0.00031579 6.6217e-05 -0.063256 0.0018513 -0.0044676 -0.00082359 -0.0038458 -0.014682 0.037356 -0.039399 0.087072 0.018263
0.15234 0.0038787 0.0015804 -0.0033947 -0.011163 0 -0.014953 0.015264 0.0002853 0.00083368 -0.0072346 0.026956 -2.6452 0.077305 -0.03832 0.037921 -0.0019072 -0.025568 -0.024243 -0.11906 0.050786 0.013645 0.069057 -0.020807 0.01521 0.00092441 0.00034743 -0.00046233 0.00015868 -0.063252 0.0039666 -0.0021076 0.0047254 -0.0051452 -0.023202 0.028521 -0.045735 0.076169 0.016048
0.15625 0.006193 -0.00055371 0.0046332 -0.0060482 0 -0.0068328 0.025954 -0.0023063 0.0028546 -0.0055788 0.014466 -2.6402 0.073063 -0.042173 0.035486 -0.0033031 -0.020777 -0.028792 -0.10814 0.053851 0.02096 0.082914 -0.015769 0.016174 0.00099739 0.00021213 -0.0008895 -8.5216e-05 -0.067393 0.0069483 0.0016935 0.01175 0.00094492 -0.026029 0.025037 -0.041611 0.070459 0.014866
0.16016 0.0065716 -0.0011682 0.0083964 0.0052337 0 0.0076174 0.027418 -0.0016245 0.0035552 0.00099415 -0.002761 -2.647 0.065901 -0.040544 0.038717 0.00039855 -0.012452 -0.029402 -0.086527 0.062447 0.031357 0.097369 -0.0065629 0.021386 0.00027475 -0.00040949 -0.00059127 -0.00043426 -0.067294 0.0088947 0.0043897 0.014969 0.009238 -0.023094 0.02795 -0.03028 0.070843 0.015145
0.16406 0.0049695 -1.3316e-05 0.0071606 0.013885 0 0.01771 0.01884 0.00064742 0.0017836 0.0051439 -0.013329 -2.6596 0.056084 -0.032666 0.047035 0.0087423 -0.0023985 -0.026278 -0.058265 0.075411 0.04285 0.11028 0.0011823 0.029827 -0.00068245 -0.00098683 -7.2436e-06 -0.00064099 -0.054761 0.0079553 0.004178 0.01151 0.013688 -0.015157 0.036512 -0.014576 0.076367 0.016255
0.16797 0.0024887 0.0020583 0.0048678 0.013289 0 0.016176 0.0049904 0.0026285 -0.0017507 0.0020505 -0.012328 -2.6663 0.044209 -0.018828 0.059136 0.020659 0.0075001 -0.020037 -0.027975 0.091049 0.053226 0.11966 0.0052261 0.040034 -0.0012198 -0.001091 4.3901e-05 -0.00062896 -0.026036 0.0031598 0.0015293 0.003158 0.010662 -0.0035232 0.049218 0.0021735 0.085361 0.017323
0.17188 0.00028378 0.0034825 0.0029706 0.0033622 0 0.0042293 -0.0072162 0.0029786 -0.004651 -0.00607 -0.0039874 -2.662 0.031901 -0.0019125 0.071457 0.03319 0.014127 -0.012311 -0.0040286 0.10559 0.058125 0.12239 0.0074624 0.048694 -0.0011244 -0.00070387 -0.00071846 -0.00047821 0.015334 -0.004516 -0.0011177 -0.0054682 0.00072606 0.0087942 0.062178 0.01355 0.093723 0.016279
0.17578 -0.0013339 0.0028367 -0.0012706 -0.0097969 0 -0.0099437 -0.013314 0.0011125 -0.0049163 -0.012363 0.0033574 -2.6532 0.022389 0.0097019 0.078402 0.040944 0.015627 -0.0063178 0.0071617 0.11425 0.054831 0.11886 0.010852 0.051985 -0.00074511 -0.00014151 -0.0016295 -0.00030116 0.059199 -0.012001 -0.0013589 -0.01074 -0.011242 0.017057 0.06929 0.014553 0.0961 0.011744
0.17969 -0.0028018 -0.00030486 -0.0091186 -0.018207 0 -0.017512 -0.013364 -0.0027978 -0.0031854 -0.012032 0.0041164 -2.6508 0.016825 0.012794 0.079036 0.042371 0.012931 -0.003057 0.0077393 0.1166 0.04517 0.1119 0.016072 0.049969 -0.00062879 0.00022859 -0.0016815 -0.00017724 0.094037 -0.015747 0.0011275 -0.012048 -0.018205 0.02027 0.069371 0.0069853 0.092345 0.004755
0.18359 -0.0045166 -0.0050164 -0.015952 -0.017273 0 -0.015063 -0.010459 -0.0079158 -0.0026278 -0.0065427 -0.0017569 -2.6574 0.015668 0.0066114 0.073563 0.037069 0.0067555 -0.0027651 -2.0183e-05 0.11293 0.030907 0.10334 0.021188 0.04328 -0.001007 0.00020676 -0.00055717 -0.00016576 0.11394 -0.014207 0.0042261 -0.010744 -0.015322 0.018404 0.062436 -0.0071506 0.083319 -0.0036186
0.1875 -0.0062896 -0.0094139 -0.015407 -0.008818 0 -0.0062602 -0.0077689 -0.012969 -0.0060773 -0.0015133 -0.010571 -2.6645 0.018947 -0.0082653 0.063053 0.025393 -0.0018597 -0.0052654 -0.012699 0.10422 0.014519 0.095144 0.024187 0.033217 -0.0015772 -0.00017279 0.00098581 -0.0002804 0.12185 -0.0090313 0.0050056 -0.0081579 -0.0040799 0.012111 0.049396 -0.024862 0.07081 -0.011943
0.19141 -0.0075695 -0.011605 -0.0077124 7.7568e-05 0 0.0014247 -0.0068757 -0.016541 -0.013 -0.001104 -0.017894 -2.661 0.025557 -0.02552 0.051894 0.010112 -0.01076 -0.0091733 -0.022447 0.093642 0.0027431 0.090586 0.025351 0.024049 -0.0017631 -0.00067073 0.0018146 -0.00039022 0.1258 -0.0037621 0.0019358 -0.0052134 0.0076223 0.0044798 0.034312 -0.038536 0.060912 -0.016558
0.19531 -0.0080464 -0.010683 -0.0011953 0.0020265 0 0.0021337 -0.0079924 -0.017321 -0.019407 -0.0047503 -0.020353 -2.6457 0.031427 -0.03556 0.044966 -0.0027458 -0.017942 -0.012018 -0.02575 0.085327 -0.0014287 0.089055 0.026968 0.019302 -0.0012269 -0.00093839 0.001506 -0.00020312 0.13101 -0.0011612 -0.0040416 -0.0033467 0.01081 -0.00017542 0.02297 -0.044814 0.057552 -0.017071
0.19922 -0.0078931 -0.0072164 -0.0035354 -0.0049845 0 -0.004476 -0.010571 -0.014428 -0.021056 -0.0088025 -0.016755 -2.6286 0.034963 -0.03547 0.043469 -0.010997 -0.022764 -0.013161 -0.023075 0.080219 0.0023984 0.089799 0.03089 0.019786 -0.00018976 -0.00071121 0.00070929 0.00051208 0.13501 -0.0015486 -0.010195 -0.0043815 0.0025714 -0.00053543 0.017126 -0.043758 0.061293 -0.013879
0.20313 -0.0074123 -0.0029797 -0.012403 -0.015464 0 -0.013199 -0.013165 -0.0080303 -0.016992 -0.010353 -0.0092548 -2.6212 0.035013 -0.024064 0.047768 -0.01321 -0.024804 -0.012337 -0.015729 0.078689 0.013742 0.09199 0.036571 0.025607 0.00072639 -3.7934e-05 0.00043531 0.0015861 0.13008 -0.0033323 -0.013642 -0.0085329 -0.011171 0.0040504 0.017683 -0.036314 0.07176 -0.0076889
0.20703 -0.006567 -2.5186e-05 -0.017069 -0.020174 0 -0.017012 -0.013292 -3.9323e-06 -0.010162 -0.0091209 -0.0030884 -2.626 0.03039 -0.002079 0.05723 -0.0081488 -0.023554 -0.0097692 -0.0070496 0.080418 0.030843 0.094394 0.041427 0.036011 0.0010057 0.00066835 0.0010308 0.0023697 0.11055 -0.0046846 -0.012743 -0.012855 -0.020131 0.013674 0.024886 -0.025134 0.087084 0.00010475
0.21094 -0.0049715 0.00043625 -0.010117 -0.01355 0 -0.012136 -0.0086728 0.0062526 -0.0046906 -0.0064491 -0.0031327 -2.6356 0.02261 0.019993 0.066949 0.0010325 -0.019856 -0.0076013 -0.0030928 0.08248 0.046888 0.095707 0.042913 0.046382 0.00064876 0.00091036 0.0018881 0.0021505 0.077959 -0.0045533 -0.0076968 -0.012878 -0.017761 0.024587 0.03427 -0.016693 0.1006 0.0067921
0.21484 -0.0023604 -0.0012338 0.0039104 0.0011084 0 -0.00097338 0.00053183 0.0074925 -0.0025232 -0.0037043 -0.009145 -2.642 0.01448 0.034161 0.073464 0.0099409 -0.015442 -0.0073215 -0.0047192 0.082837 0.05747 0.09592 0.040237 0.053379 0.0001275 0.00054936 0.0021301 0.00080665 0.039862 -0.0025271 -0.00046147 -0.0067446 -0.0060574 0.033195 0.041474 -0.013409 0.10863 0.011505
0.21875 0.00097313 -0.0032345 0.013088 0.0135 0 0.0094119 0.010791 0.0030631 -0.0023292 -0.0019558 -0.014657 -2.6444 0.0074617 0.037183 0.075438 0.016389 -0.011375 -0.00953 -0.011378 0.08072 0.060595 0.095043 0.03444 0.05551 -5.8614e-05 -1.3447e-05 0.001501 -0.00092176 0.0043551 0.0013971 0.0058919 0.0022964 0.006737 0.037688 0.044425 -0.015701 0.10987 0.014075
0.22266 0.0042127 -0.0033803 0.010896 0.01437 0 0.012483 0.017206 -0.0039117 -0.0011623 -0.0021423 -0.012142 -2.6475 0.0028697 0.027239 0.072145 0.018516 -0.0087492 -0.014529 -0.021726 0.075699 0.055013 0.093135 0.027304 0.051812 0.00019773 -0.00017036 0.00054724 -0.0019139 -0.024408 0.0063389 0.0084833 0.0081946 0.012886 0.03665 0.041528 -0.023181 0.10381 0.014599
0.22656 0.0064755 -0.00054802 0.0027235 0.0032617 0 0.0072919 0.01711 -0.0081926 0.0029922 -0.0041915 -0.00039812 -2.6542 0.0024731 0.0055006 0.063994 0.014108 -0.0099068 -0.021902 -0.031574 0.067838 0.04002 0.089774 0.020322 0.041823 0.00059377 0.00030202 -1.1716e-05 -0.0015696 -0.046761 0.010109 0.0063359 0.0075013 0.010375 0.028433 0.031193 -0.033153 0.091602 0.013527
0.23047 0.0072905 0.0044174 -0.00093768 -0.010721 0 -0.00073011 0.011941 -0.0061844 0.0098325 -0.0057869 0.01342 -2.6616 0.0044921 -0.015564 0.055821 0.006708 -0.014574 -0.028701 -0.037222 0.059536 0.022792 0.084964 0.01432 0.03053 0.00077083 0.00097796 1.4551e-05 -0.00032471 -0.065599 0.010191 0.001408 0.0026353 0.0029847 0.017376 0.018169 -0.040569 0.079971 0.012079
0.23438 0.006795 0.0090793 0.0037527 -0.016015 0 -0.0041648 0.0056069 0.0011554 0.017086 -0.0032331 0.020057 -2.6651 0.0076726 -0.03041 0.049803 -0.0011999 -0.021839 -0.033357 -0.038562 0.051879 0.0072885 0.078848 0.0094198 0.02067 0.0006524 0.00116 0.0002287 0.00073019 -0.084565 0.0059765 -0.002272 -0.00030879 -0.0034456 0.0062705 0.0053491 -0.043951 0.071978 0.010485
0.23828 0.0056321 0.010974 0.0108 -0.0077193 0 0.00029958 0.0011171 0.0089164 0.021904 0.0050342 0.016923 -2.6643 0.011131 -0.035813 0.047286 -0.0076794 -0.030672 -0.034753 -0.036148 0.045619 -0.0035862 0.071761 0.0050248 0.014226 0.00043554 0.00056871 0.00017846 0.00080023 -0.1067 0.00012292 -0.0012897 0.0029152 -0.0048225 -0.0026882 -0.0050857 -0.04269 0.069625 0.0088461
0.24219 0.0046577 0.0093248 0.0125 0.0087655 0 0.0092128 -0.0011182 0.012108 0.022449 0.015555 0.010409 -2.6623 0.013949 -0.029381 0.04945 -0.010314 -0.039331 -0.031604 -0.031611 0.041554 -0.0064452 0.064456 3.2173e-05 0.013471 0.00030382 -0.00034187 -0.00018063 1.854e-05 -0.13238 -0.002886 0.0045346 0.011154 -0.00040393 -0.0067187 -0.010511 -0.036803 0.074882 0.0071456
0.24609 0.0045195 0.0056091 0.0084001 0.022237 0 0.015445 -0.0020751 0.0096125 0.019022 0.021511 0.0092288 -2.661 0.01605 -0.016276 0.05517 -0.007306 -0.044179 -0.023969 -0.029073 0.04017 -2.3877e-05 0.05953 -0.0063687 0.019056 0.00022658 -0.00078339 -0.00056196 -0.00081153 -0.15707 -0.00025825 0.011833 0.019279 0.0075236 -0.0035839 -0.0093498 -0.029267 0.086778 0.005697
0.25 0.0052168 0.0024883 0.0046078 0.024291 0 0.014307 -0.0020966 0.0048559 0.014038 0.018543 0.015632 -2.6587 0.018506 -0.0054965 0.061288 -0.00092632 -0.04441 -0.01465 -0.029632 0.040685 0.010644 0.058341 -0.013667 0.027418 7.7077e-05 -0.00037208 -0.00075489 -0.0010515 -0.17198 0.0066047 0.016128 0.022604 0.014908 0.0040272 -0.0045772 -0.023196 0.10041 0.0052126
0.25391 0.0059334 0.0018701 0.005369 0.015096 0 0.0073642 -0.00078096 0.0027183 0.010415 0.0093171 0.023566 -2.654 0.021951 -0.00054551 0.066485 0.0075426 -0.039932 -0.0050427 -0.032813 0.042942 0.022828 0.061516 -0.019748 0.036707 -0.00010004 0.00051574 -0.00081639 -0.00077594 -0.16894 0.013064 0.015024 0.01997 0.017866 0.014573 0.0021981 -0.019612 0.1134 0.006352
0.25781 0.0054443 0.003593 0.0078944 0.002342 0 0.00071187 0.0013209 0.005428 0.0091423 0.0017512 0.025332 -2.6516 0.026902 -0.00379 0.069699 0.016711 -0.031119 0.0035219 -0.037586 0.046763 0.033782 0.069294 -0.021965 0.045108 -4.2082e-05 0.0011063 -0.00085788 -0.000518 -0.14656 0.014871 0.0095217 0.013447 0.014988 0.026332 0.0092967 -0.019103 0.12359 0.0097338
0.26172 0.0030103 0.0057058 0.0065064 -0.0051057 0 -0.00056789 0.0019649 0.01087 0.0081496 0.0019335 0.019389 -2.6585 0.033783 -0.01559 0.069966 0.024331 -0.019425 0.0091002 -0.040638 0.052132 0.039119 0.081402 -0.018966 0.049915 0.00044029 0.00093011 -0.00078797 -0.0005702 -0.11176 0.0112 0.0026738 0.0061389 0.0085258 0.036325 0.014091 -0.021555 0.12775 0.016561
0.26563 -0.00086388 0.0060176 0.00017602 -0.0036867 0 0.0032002 -0.00076342 0.014426 0.0040629 0.0084141 0.011255 -2.6746 0.040809 -0.02709 0.068837 0.029323 -0.0089689 0.012051 -0.038984 0.058034 0.038584 0.093782 -0.011803 0.051284 0.0011452 0.00018266 -0.00041393 -0.00064969 -0.074556 0.0046292 -0.0027914 0.00057886 0.0028532 0.042733 0.015826 -0.024245 0.12659 0.025475
0.26953 -0.0045185 0.0036349 -0.0062723 0.0028168 0 0.0067926 -0.0055268 0.012519 -0.0041614 0.013515 0.007233 -2.6873 0.04638 -0.033334 0.067392 0.031991 -0.0015352 0.013491 -0.032943 0.063669 0.034166 0.10393 -0.0032849 0.050606 0.0015432 -0.00054067 0.00020141 -0.00029353 -0.040505 -0.0013265 -0.005708 -0.0017185 0.00082393 0.045829 0.015312 -0.025873 0.12172 0.034682
0.27344 -0.0061782 -0.0006252 -0.0083616 0.006735 0 0.0048653 -0.0076855 0.0050014 -0.013183 0.010422 0.0080362 -2.681 0.049303 -0.031968 0.066096 0.032621 0.0020092 0.014209 -0.023362 0.068476 0.027466 0.11028 0.0040363 0.048932 0.0012416 -0.00079527 0.00062723 0.00049514 -0.0079785 -0.0045185 -0.0060818 -0.00059778 0.0012946 0.046014 0.013276 -0.025865 0.11417 0.042728
0.27734 -0.005221 -0.0050137 -0.0071427 0.002708 0 -0.0032106 -0.0032686 -0.0050561 -0.01743 -0.00073909 0.0086847 -2.6537 0.04821 -0.021609 0.065192 0.031667 0.0011589 0.015141 -0.011944 0.071833 0.020602 0.11137 0.0096754 0.047569 0.00039834 -0.00057521 0.00044845 0.0011271 0.027444 -0.0046245 -0.0043605 0.0021738 0.00056347 0.044042 0.010758 -0.02395 0.10509 0.047776
0.28125 -0.0026779 -0.0079802 -0.006762 -0.0079148 0 -0.012529 0.0064963 -0.013535 -0.0141 -0.013303 0.0038581 -2.6233 0.041637 -0.0068727 0.063649 0.030053 -0.0026147 0.017202 -0.0033872 0.073389 0.016953 0.10676 0.015349 0.048159 -0.00037408 -0.0001571 -0.00023163 0.0010204 0.066469 -0.0023988 -0.0015276 0.0032882 -0.0034441 0.041861 0.0096227 -0.021174 0.096026 0.046931
0.28516 -0.00053977 -0.0087985 -0.0081893 -0.017842 0 -0.016457 0.014943 -0.017664 -0.0063631 -0.019893 -0.0072467 -2.6135 0.03239 0.0033824 0.060497 0.028801 -0.0055013 0.019605 0.00066211 0.074695 0.016306 0.10059 0.023285 0.049948 -0.00056506 0.00021256 -0.00078364 0.00026616 0.10426 0.00077588 0.00047548 1.6869e-06 -0.0086796 0.040967 0.01007 -0.019267 0.087899 0.042028
0.28906 -0.0003735 -0.0075185 -0.0079473 -0.019503 0 -0.011958 0.015026 -0.0173 -0.0012281 -0.01795 -0.020733 -2.6316 0.021996 0.0059629 0.055509 0.028374 -0.0059256 0.021594 0.00034025 0.076794 0.017982 0.094845 0.034026 0.052162 -0.00023761 0.00043507 -0.00064912 -0.00039996 0.13454 0.0028078 -0.00060993 -0.0074618 -0.011135 0.041707 0.011821 -0.018784 0.08118 0.034278
0.29297 -0.002255 -0.0046738 -0.0037025 -0.011407 0 -0.0021778 0.0053666 -0.014638 -0.003557 -0.010515 -0.031286 -2.6602 0.012012 -0.00093699 0.048771 0.029202 -0.0027451 0.022399 -0.0036412 0.080667 0.021084 0.091289 0.045524 0.053972 7.0535e-05 0.00046165 5.4804e-05 -0.00034328 0.15428 0.0014424 -0.0054473 -0.015719 -0.0095069 0.044178 0.014412 -0.020024 0.076316 0.025084
0.29688 -0.0047423 -0.0011364 0.0011727 0.00014858 0 0.0058009 -0.0082328 -0.012659 -0.011627 -0.0028253 -0.035201 -2.6733 0.004984 -0.017155 0.041174 0.032163 0.0050249 0.020611 -0.0090982 0.087906 0.023903 0.092305 0.05434 0.053907 -8.1416e-05 0.00022997 0.00060075 0.0002968 0.16359 -0.0039906 -0.011659 -0.020816 -0.007031 0.048073 0.016729 -0.022944 0.074402 0.016888
0.30078 -0.005865 0.0019513 0.0012023 0.0060438 0 0.0063923 -0.017181 -0.013107 -0.018452 0.0015619 -0.031551 -2.66 0.0021323 -0.032784 0.035459 0.037495 0.014399 0.016204 -0.012188 0.097801 0.024939 0.097239 0.05805 0.051655 -0.00058492 -0.00022505 0.00036948 0.00075503 0.16142 -0.011022 -0.014797 -0.02116 -0.0079548 0.051645 0.01729 -0.025988 0.07576 0.011822
0.30469 -0.0044601 0.0034763 -0.0032615 0.0022303 0 -1.056e-05 -0.016438 -0.015172 -0.017704 0.0023532 -0.022392 -2.6338 0.0024136 -0.041334 0.032889 0.044538 0.02223 0.01045 -0.012352 0.10804 0.024565 0.1038 0.056811 0.048311 -0.00091445 -0.00065274 -0.00051856 0.00047848 0.1432 -0.0148 -0.011528 -0.017929 -0.012147 0.053763 0.015911 -0.02819 0.079605 0.0095236
0.30859 -0.0010027 0.002928 -0.0045604 -0.0063663 0 -0.0071517 -0.0076008 -0.015944 -0.0089174 0.0017761 -0.012461 -2.6173 0.0049966 -0.039958 0.034 0.052676 0.026521 0.0042917 -0.010046 0.11672 0.023274 0.11047 0.05265 0.044741 -0.00069303 -0.00070308 -0.0013297 -0.00024824 0.10445 -0.011417 -0.0024718 -0.012956 -0.013993 0.053748 0.012646 -0.029115 0.085309 0.0094741
0.3125 0.0026205 0.00084515 0.0036025 -0.0099362 0 -0.0078612 0.0030415 -0.012648 0.0024315 0.0027435 -0.0070522 -2.6207 0.0087762 -0.027113 0.03895 0.061083 0.025441 -0.0011882 -0.0063866 0.12169 0.021785 0.11566 0.047071 0.041952 -8.9333e-05 -0.00024222 -0.0014645 -0.00059083 0.047762 -0.0013115 0.0078557 -0.0068932 -0.0075837 0.051057 0.0077753 -0.028502 0.092027 0.01082
0.31641 0.0043339 -0.0013209 0.016934 -0.0027273 0 -0.00015643 0.0090363 -0.0051368 0.0095067 0.0067881 -0.0078409 -2.6359 0.011367 -0.0058343 0.046763 0.066941 0.016046 -0.0038986 -0.0058511 0.11759 0.021462 0.11652 0.039277 0.041755 0.00036176 0.00046159 -0.001025 -8.2746e-05 -0.014441 0.010364 0.014029 0.00020543 0.0066027 0.044784 0.0024222 -0.026332 0.097408 0.011553
0.32031 0.0033763 -0.0019488 0.022896 0.011164 0 0.010537 0.007397 0.0034729 0.0091358 0.01254 -0.010022 -2.6496 0.011769 0.011685 0.053756 0.068805 0.0026903 -0.0045973 -0.01061 0.10623 0.021851 0.11403 0.026977 0.043024 0.00030541 0.0009313 -0.00061778 0.00081412 -0.065536 0.017106 0.013212 0.0070743 0.020482 0.036931 -0.0018375 -0.023799 0.10014 0.010691
0.32422 0.0010532 -0.00010509 0.013893 0.020774 0 0.015378 -0.00022837 0.008921 0.0034996 0.016109 -0.0051058 -2.6581 0.0099405 0.02088 0.058514 0.066006 -0.012433 -0.0041396 -0.020889 0.088831 0.022084 0.10868 0.0093037 0.044588 -0.00010406 0.00090191 -0.00064935 0.001134 -0.095782 0.015642 0.0066908 0.011183 0.024545 0.028401 -0.0044723 -0.021225 0.099949 0.0082736
0.32813 8.1694e-05 0.004058 -0.0030081 0.017786 0 0.0096156 -0.0084362 0.0092236 -0.0019058 0.014171 0.011154 -2.6664 0.0060847 0.018927 0.060062 0.058282 -0.027249 -0.0034931 -0.036259 0.066949 0.021237 0.10097 -0.010969 0.04519 -0.00041491 0.00054535 -0.00090687 0.0003965 -0.11063 0.0082555 -0.0010922 0.011241 0.016149 0.020055 -0.0051868 -0.018827 0.096895 0.0045277
0.33203 0.002836 0.0095487 -0.011624 0.0042629 0 -0.0024507 -0.010394 0.0065641 -0.0018294 0.007898 0.032686 -2.6746 0.00080176 0.0041989 0.057526 0.045484 -0.038889 -0.0043676 -0.055229 0.043142 0.017602 0.091332 -0.028404 0.042577 -0.00036542 0.0002617 -0.00085618 -0.0008706 -0.12955 0.0012934 -0.0047903 0.0094761 0.0024739 0.013099 -0.0038285 -0.016702 0.091465 5.0577e-05
0.33594 0.0097027 0.015146 -0.0024138 -0.0082443 0 -0.0096371 -0.0013504 0.0058545 0.0058695 0.0037125 0.046045 -2.6721 -0.0041107 -0.014361 0.052757 0.030536 -0.045757 -0.0083063 -0.073003 0.021812 0.010361 0.080243 -0.038698 0.035083 -0.00011061 0.00025619 -0.00027501 -0.0016207 -0.17503 0.001141 -0.00049219 0.010475 -0.0045077 0.0084203 -0.0017552 -0.014731 0.085987 -0.0040651
0.33984 0.018756 0.019936 0.018403 -0.0075067 0 -0.0021711 0.017839 0.010911 0.019031 0.0086566 0.041457 -2.6494 -0.0076574 -0.027672 0.048355 0.016804 -0.049632 -0.014343 -0.087033 0.0043463 0.0013817 0.068126 -0.042056 0.024369 2.4936e-05 0.00034712 0.00050768 -0.001278 -0.2576 0.010312 0.01231 0.017062 0.0031687 0.0055129 -0.00048406 -0.012996 0.081965 -0.0076306
0.34375 0.026963 0.023531 0.035887 0.0099923 0 0.02012 0.039781 0.021271 0.032018 0.023478 0.022334 -2.6138 -0.0094167 -0.03181 0.045584 0.0062048 -0.051727 -0.021451 -0.096347 -0.0088096 -0.0077665 0.055202 -0.043054 0.011861 -5.3543e-05 0.00019572 0.0010044 -0.00022131 -0.36586 0.025794 0.029614 0.027303 0.023709 0.0040829 -0.00087391 -0.01174 0.079936 -0.010744
0.34766 0.031935 0.025952 0.041093 0.036324 0 0.046354 0.054159 0.032259 0.038702 0.040048 0.0039075 -2.5895 -0.0091513 -0.024159 0.045471 0.00044077 -0.053438 -0.028299 -0.10049 -0.017626 -0.015269 0.041766 -0.04711 -0.00066492 -0.00012728 -0.00030376 0.0010979 0.00067591 -0.46862 0.040394 0.043845 0.035959 0.046598 0.0037504 -0.0036711 -0.01127 0.08014 -0.013616
0.35156 0.032913 0.027334 0.037217 0.057437 0 0.061451 0.054322 0.038295 0.036634 0.046756 0.0014939 -2.5957 -0.0067524 -0.0052289 0.04883 0.0023469 -0.057091 -0.031435 -0.099519 -0.022268 -0.016967 0.028906 -0.056722 -0.0089753 2.4795e-05 -0.00089323 0.0010824 0.0008983 -0.5301 0.046493 0.047611 0.039062 0.05905 0.0040509 -0.010108 -0.012535 0.082069 -0.016751
0.35547 0.03052 0.02759 0.032038 0.062004 0 0.056383 0.04197 0.036868 0.029591 0.03804 0.018649 -2.6254 -0.003804 0.012303 0.052933 0.0086611 -0.062725 -0.029812 -0.097139 -0.025319 -0.013076 0.017887 -0.070462 -0.011798 0.00030738 -0.0012055 0.0012014 0.00064796 -0.53045 0.040469 0.038687 0.03703 0.053558 0.0045417 -0.018687 -0.015256 0.083342 -0.020174
0.35938 0.025883 0.026277 0.027577 0.047837 0 0.034284 0.025746 0.030129 0.025583 0.019552 0.045244 -2.6484 -0.0011178 0.022326 0.056037 0.016744 -0.069397 -0.023937 -0.094811 -0.027575 -0.0051847 0.0092 -0.084745 -0.0098164 0.00037982 -0.0011229 0.0012758 0.00043937 -0.47808 0.025218 0.022428 0.033436 0.032409 0.0053345 -0.028429 -0.018915 0.08284 -0.023604
0.36328 0.020071 0.022829 0.019667 0.022606 0 0.0080696 0.014617 0.022993 0.030609 0.0039704 0.065977 -2.6383 0.00072545 0.021171 0.056843 0.024277 -0.07613 -0.014606 -0.093446 -0.029445 0.0049577 0.0031049 -0.095912 -0.004046 5.742e-05 -0.00087109 0.00090885 0.00048944 -0.40366 0.0087177 0.0087678 0.031193 0.0068388 0.0066092 -0.038603 -0.022984 0.079808 -0.026786
0.36719 0.014121 0.017147 0.0065431 -0.00076542 0 -0.0084029 0.011536 0.01932 0.042801 0.00099599 0.070966 -2.5961 0.0010806 0.0058784 0.053805 0.027975 -0.08132 -0.0033652 -0.093806 -0.031048 0.014421 -0.00021239 -0.10082 0.0035708 -0.00041666 -0.00077951 5.0413e-05 0.00059068 -0.3385 -0.00099968 0.0052424 0.030271 -0.0091385 0.0087599 -0.048378 -0.026635 0.073444 -0.029339
0.37109 0.0091655 0.010187 -0.0059103 -0.0114 0 -0.0091265 0.012626 0.019174 0.052532 0.010306 0.06017 -2.5458 -0.00015018 -0.017387 0.046635 0.023773 -0.082769 0.0059335 -0.0959 -0.031842 0.01806 -0.0016634 -0.096686 0.0085636 -0.00056904 -0.00097418 -0.00076987 0.00051039 -0.29342 -0.0011264 0.011463 0.028777 -0.0073359 0.012235 -0.057229 -0.028756 0.063938 -0.031228
0.375 0.0061526 0.003983 -0.0096948 -0.0067183 0 0.0012952 0.011937 0.019239 0.049488 0.023068 0.040536 -2.5077 -0.0018925 -0.037297 0.037909 0.013228 -0.081071 0.011637 -0.0989 -0.031488 0.015638 -0.0027338 -0.081987 0.0093915 -0.00018511 -0.0013002 -0.00089636 0.00034211 -0.25528 0.004518 0.019835 0.025367 0.008854 0.016479 -0.065674 -0.029758 0.052988 -0.033204
0.37891 0.0053262 0.00084012 -0.0040018 0.0061037 0 0.012234 0.0069962 0.015992 0.03132 0.029671 0.020531 -2.4791 -0.003517 -0.048875 0.029014 -0.0024764 -0.076674 0.013405 -0.10254 -0.029633 0.0077281 -0.0038114 -0.058453 0.0059565 0.00043052 -0.0015036 -0.00025749 0.00035725 -0.2042 0.0092064 0.022057 0.020104 0.026266 0.020994 -0.074008 -0.030153 0.041146 -0.035769
0.38281 0.0060884 0.0020499 0.0039202 0.015256 0 0.015143 0.00030586 0.0090349 0.0063284 0.026512 0.00622 -2.4437 -0.0044044 -0.048439 0.021287 -0.021702 -0.070203 0.011386 -0.10653 -0.025924 -0.0044935 -0.0051017 -0.031624 -0.0012684 0.00071802 -0.0014572 0.00044904 0.00057312 -0.13604 0.0090138 0.01581 0.013485 0.031159 0.025174 -0.082479 -0.030584 0.028842 -0.039386
0.38672 0.0075169 0.0069701 0.0077336 0.013329 0 0.0093151 -0.0036676 0.0017667 -0.012506 0.01695 -0.00060303 -2.3966 -0.0035177 -0.033574 0.016717 -0.040984 -0.062635 0.0068554 -0.11026 -0.019188 -0.01793 -0.0061796 -0.0081218 -0.010183 0.00039132 -0.0012251 0.00036789 0.00063291 -0.06936 0.0055747 0.0059769 0.0057743 0.019424 0.027463 -0.091074 -0.032479 0.016025 -0.044687
0.39063 0.0090614 0.013174 0.0093352 0.0035621 0 0.0015032 -0.0024624 -0.0013211 -0.017306 0.0073901 -0.002965 -2.355 -0.001095 -0.015577 0.014737 -0.056143 -0.055133 0.0035718 -0.11218 -0.0092801 -0.028212 -0.0062984 0.0087638 -0.016659 -0.00031088 -0.00095866 -0.00067528 0.00021475 -0.030278 0.0036914 -0.00014259 -0.0021575 -0.00039437 0.026789 -0.098798 -0.036243 0.0021756 -0.05072
0.39453 0.010703 0.01767 0.014946 -0.0025453 0 0.0001037 0.0029603 0.0013965 -0.0107 0.0027021 -0.0070836 -2.3393 0.0022031 -0.0021004 0.013996 -0.066112 -0.047767 0.0031486 -0.11087 0.00343 -0.034546 -0.005661 0.020915 -0.019453 -0.00089587 -0.00076529 -0.0019449 -0.00049496 -0.029144 0.0063814 0.001083 -0.0079439 -0.014066 0.023026 -0.10481 -0.041136 -0.012905 -0.05647
0.39844 0.012458 0.018457 0.025002 0.0045924 0 0.0083542 0.0096749 0.0068776 -0.0026321 0.0039245 -0.017644 -2.3452 0.0058952 0.0025065 0.013451 -0.070427 -0.040433 0.0064064 -0.10505 0.0185 -0.037017 -0.0048468 0.032343 -0.018252 -0.0010997 -0.00065755 -0.0024158 -0.00087489 -0.050688 0.012118 0.0074519 -0.0089016 -0.012979 0.016102 -0.10851 -0.046349 -0.029229 -0.061225
0.40234 0.013863 0.015453 0.031444 0.023041 0 0.021543 0.014935 0.0095772 -0.0018144 0.0083923 -0.032558 -2.34 0.0093981 -0.0054865 0.011803 -0.068996 -0.032863 0.013874 -0.093053 0.035172 -0.036488 -0.0049762 0.043953 -0.013367 -0.0010663 -0.00057833 -0.0016495 -0.00049313 -0.066375 0.016532 0.013695 -0.0047787 -0.00028614 0.0060445 -0.10925 -0.050638 -0.046651 -0.064191
0.40625 0.014075 0.010324 0.026875 0.039303 0 0.030247 0.017188 0.0060186 -0.0091237 0.01146 -0.042612 -2.2921 0.012199 -0.023979 0.0072337 -0.063286 -0.024759 0.0246 -0.073037 0.050179 -0.036798 -0.0096689 0.051538 -0.0081531 -0.0010664 -0.00044666 -0.00011579 0.00038453 -0.057275 0.016419 0.015819 0.00099916 0.012881 -0.0064571 -0.10704 -0.051308 -0.064025 -0.064897
0.41016 0.012534 0.0054081 0.01434 0.038885 0 0.027199 0.016059 -0.0020679 -0.01789 0.0093817 -0.03827 -2.2038 0.014971 -0.041033 0.00063182 -0.057129 -0.016786 0.035404 -0.049646 0.060418 -0.040627 -0.019537 0.049497 -0.0063894 -0.001114 -0.00020175 0.0012694 0.0010034 -0.027254 0.012024 0.013234 0.003639 0.017111 -0.019164 -0.10448 -0.048528 -0.08021 -0.064943
0.41406 0.009457 0.002442 0.0046005 0.018703 0 0.012704 0.012241 -0.0088758 -0.019922 0.0023758 -0.018548 -2.1121 0.018348 -0.051321 -0.0072761 -0.051903 -0.0096557 0.045065 -0.025942 0.063878 -0.048441 -0.034447 0.036733 -0.0095785 -0.00093948 0.00015237 0.0018809 0.00087032 0.003021 0.005901 0.007881 0.0010727 0.011606 -0.030965 -0.10295 -0.042691 -0.094863 -0.065101
0.41797 0.0056602 0.0017783 0.0032872 -0.0096024 0 -0.0053723 0.0074059 -0.009139 -0.011907 -0.0045545 0.0067721 -2.0541 0.022939 -0.050803 -0.015635 -0.048672 -0.004117 0.052649 -0.0051437 0.058934 -0.060061 -0.053688 0.018624 -0.018643 -0.00035323 0.00052629 0.0017243 0.00024617 0.013116 0.00024936 0.0023495 -0.0041507 0.0030643 -0.040811 -0.10367 -0.034459 -0.10788 -0.065976
0.42188 0.0019555 0.0024122 0.0040468 -0.028465 0 -0.016963 0.0035344 -0.0023524 0.0025778 -0.0049933 0.024709 -2.0317 0.029779 -0.035738 -0.022829 -0.048459 -0.0017741 0.057279 0.0066247 0.042607 -0.073812 -0.075036 0.0027856 -0.034246 0.0004319 0.00079057 0.0011993 -0.0001613 -0.0046671 -0.004282 -0.0011876 -0.0070217 -0.0010747 -0.046832 -0.10826 -0.02523 -0.1196 -0.067942
0.42578 -0.0012233 0.0027076 -0.0025919 -0.027598 0 -0.016524 0.0016797 0.0069837 0.016222 0.0030212 0.029724 -2.0125 0.038117 -0.014747 -0.027446 -0.04994 -0.0029683 0.060284 0.0067285 0.017729 -0.084862 -0.093084 -0.0072199 -0.052298 0.00092478 0.00087343 0.00066193 2.4176e-05 -0.044898 -0.0075854 -0.0013245 -0.0040333 0.0016043 -0.048534 -0.11506 -0.017284 -0.13182 -0.069165
0.42969 -0.0036886 0.0013883 -0.01496 -0.01059 0 -0.0063348 0.0013027 0.013175 0.023344 0.0139 0.027182 -1.9644 0.046018 0.0034665 -0.029627 -0.05147 -0.0065224 0.063014 -0.0015688 -0.01089 -0.091126 -0.10552 -0.013914 -0.069233 0.0008343 0.00082095 0.00023265 0.000452 -0.095729 -0.0087914 0.0019728 0.0047136 0.0079759 -0.046907 -0.12101 -0.011119 -0.14544 -0.067663
0.43359 -0.0052566 -0.0017383 -0.01954 0.0095209 0 0.0056062 0.0010324 0.013748 0.023461 0.01813 0.02655 -1.8885 0.051755 0.014258 -0.029593 -0.052059 -0.011496 0.066031 -0.015424 -0.040118 -0.091753 -0.11132 -0.021826 -0.083006 0.00038824 0.00074207 -8.4163e-05 0.00046468 -0.14374 -0.0066714 0.0066674 0.016363 0.012956 -0.042582 -0.12365 -0.006719 -0.16067 -0.061994
0.4375 -0.0058756 -0.0057137 -0.0072624 0.020471 0 0.011123 8.456e-05 0.010696 0.020729 0.010351 0.031655 -1.8149 0.053392 0.01385 -0.027789 -0.050779 -0.016711 0.069723 -0.031087 -0.066639 -0.086517 -0.11015 -0.031739 -0.091846 0.00012056 0.00067872 -0.0002428 -0.0001381 -0.17443 -0.0014347 0.0091872 0.02712 0.013169 -0.036385 -0.12035 -0.0037529 -0.17742 -0.050827
0.44141 -0.006018 -0.009054 0.011974 0.018008 0 0.0068002 -0.0013577 0.0078168 0.019884 -0.0054432 0.037797 -1.7685 0.045752 0.00077033 -0.025504 -0.046162 -0.019154 0.073375 -0.039026 -0.083698 -0.076737 -0.10311 -0.039162 -0.093203 0.00032427 0.00053926 -0.00018326 -0.00084451 -0.17296 0.0042534 0.0067094 0.0331 0.0081941 -0.029941 -0.10491 -0.00073403 -0.19357 -0.032087
0.44531 -0.0067187 -0.0107 0.016296 0.0059261 0 -0.0046931 -0.0032724 0.0069129 0.021777 -0.0189 0.037632 -1.7433 0.031031 -0.012553 -0.024472 -0.039585 -0.017913 0.075469 -0.03643 -0.092506 -0.06756 -0.096275 -0.038195 -0.090877 0.00074624 0.00018663 3.5289e-05 -0.00097218 -0.12916 0.0065185 -0.0004446 0.030801 -0.00012653 -0.024641 -0.081157 0.0037616 -0.2062 -0.010737
0.44922 -0.0089279 -0.010705 -0.0042566 -0.0085538 0 -0.017067 -0.006808 0.0063346 0.02208 -0.022032 0.028507 -1.7121 0.010723 -0.020305 -0.025457 -0.031566 -0.012621 0.075289 -0.023167 -0.093756 -0.060655 -0.091729 -0.026423 -0.086351 0.00086229 -0.00038483 0.00022219 -0.00041157 -0.044211 0.0029401 -0.008734 0.018831 -0.0088119 -0.020707 -0.051462 0.010092 -0.21371 0.010458
0.45313 -0.012659 -0.01022 -0.033592 -0.019237 0 -0.024524 -0.013318 0.0028798 0.014584 -0.015535 0.013589 -1.6601 -0.013237 -0.017984 -0.029064 -0.02256 -0.0031469 0.072426 -9.9259e-05 -0.088435 -0.057079 -0.090932 -0.0060125 -0.080914 0.00045343 -0.00095173 0.00022638 0.00024491 0.067625 -0.0056218 -0.014125 0.00022378 -0.014815 -0.018133 -0.018591 0.018379 -0.21492 0.028877
0.45703 -0.01679 -0.010767 -0.043798 -0.023088 0 -0.024902 -0.021927 -0.0050455 -0.0031566 -0.0070628 -0.0029233 -1.6029 -0.037431 -0.000623 -0.036207 -0.012931 0.010782 0.066621 0.030545 -0.077666 -0.057365 -0.095013 0.019184 -0.075844 -0.00012937 -0.0011478 0.00010172 0.00032828 0.1849 -0.015463 -0.015272 -0.017759 -0.016367 -0.016537 0.012807 0.028516 -0.20821 0.040521
0.46094 -0.01982 -0.013254 -0.024758 -0.020867 0 -0.020346 -0.028498 -0.015952 -0.026472 -0.0039076 -0.019732 -1.5678 -0.05651 0.026886 -0.046614 -0.002776 0.027965 0.059788 0.061618 -0.064044 -0.0586 -0.10148 0.046584 -0.071227 -0.00030673 -0.00067815 5.7642e-05 -0.00020619 0.28851 -0.02224 -0.01422 -0.028044 -0.014229 -0.014524 0.03652 0.039203 -0.19573 0.043642
0.46484 -0.020904 -0.017308 0.0033146 -0.01688 0 -0.015509 -0.028121 -0.026516 -0.045814 -0.0075484 -0.037011 -1.5595 -0.069624 0.054809 -0.058762 0.0077783 0.046621 0.053938 0.089064 -0.049408 -0.057995 -0.10737 0.074733 -0.06625 0.00012742 0.00048917 0.00022426 -0.00074809 0.36822 -0.023366 -0.014106 -0.029344 -0.011637 -0.011535 0.052084 0.049377 -0.182 0.041566
0.46875 -0.020249 -0.021342 0.01001 -0.016851 0 -0.014488 -0.019628 -0.034048 -0.053333 -0.014574 -0.052627 -1.5503 -0.076959 0.078063 -0.071818 0.018424 0.065843 0.049998 0.11145 -0.034568 -0.054385 -0.11156 0.10126 -0.060531 0.00077242 0.0020699 0.00048002 -0.00067973 0.42285 -0.019302 -0.016282 -0.027368 -0.012379 -0.0076339 0.059624 0.058526 -0.16967 0.036456
0.47266 -0.018599 -0.023335 -0.012894 -0.023628 0 -0.018226 -0.0078485 -0.037863 -0.048599 -0.021362 -0.062067 -1.5077 -0.079402 0.092188 -0.084903 0.02869 0.084706 0.048643 0.12805 -0.020296 -0.047048 -0.11333 0.12247 -0.053817 0.0010057 0.0035656 0.00053874 3.8968e-06 0.45613 -0.013284 -0.019569 -0.029583 -0.01821 -0.0031502 0.059946 0.066238 -0.16138 0.030765
0.47656 -0.016487 -0.021934 -0.041958 -0.033563 0 -0.023859 -0.00079101 -0.038685 -0.038637 -0.026692 -0.062983 -1.4312 -0.080157 0.092414 -0.09646 0.036309 0.10103 0.049994 0.13891 -0.0088698 -0.036542 -0.11357 0.13571 -0.046767 0.00059498 0.0044749 0.0002269 0.00073928 0.47164 -0.0096109 -0.021925 -0.038073 -0.027593 -8.7666e-06 0.054812 0.071771 -0.16195 0.028747
0.48047 -0.014034 -0.017289 -0.046362 -0.037766 0 -0.026528 -0.0035644 -0.037174 -0.032189 -0.03021 -0.058732 -1.3573 -0.08403 0.087144 -0.10621 0.039436 0.11345 0.051156 0.14787 -0.0021417 -0.027291 -0.11583 0.14182 -0.041529 -8.3201e-05 0.0045371 -0.00031695 0.0010015 0.46955 -0.011079 -0.022383 -0.047473 -0.036604 -0.00013942 0.048959 0.07575 -0.16928 0.030654
0.48438 -0.011342 -0.011146 -0.020001 -0.028937 0 -0.02265 -0.01419 -0.033266 -0.03299 -0.030109 -0.055678 -1.3243 -0.092218 0.081453 -0.11437 0.037217 0.12105 0.050478 0.15593 -0.0013023 -0.021562 -0.12155 0.14401 -0.039305 -0.00042831 0.0038924 -0.00072011 0.00079754 0.44616 -0.016937 -0.021265 -0.05011 -0.041064 -0.004127 0.043634 0.078532 -0.18096 0.03501
0.48828 -0.0088448 -0.0060224 0.012835 -0.0086425 0 -0.012639 -0.024998 -0.026878 -0.037512 -0.02405 -0.05642 -1.3334 -0.10497 0.078716 -0.12119 0.029197 0.12296 0.046808 0.16337 -0.0072287 -0.020855 -0.13137 0.14382 -0.040868 -0.00020089 0.0030257 -0.00067215 0.00055453 0.3972 -0.022982 -0.018983 -0.043144 -0.038432 -0.012095 0.039403 0.080452 -0.19473 0.040286
0.49219 -0.0070836 -0.0038378 0.023208 0.01189 0 -0.0011664 -0.028399 -0.019016 -0.038564 -0.012599 -0.056408 -1.3477 -0.12154 0.082085 -0.12699 0.014987 0.11774 0.038886 0.16966 -0.021134 -0.026688 -0.14531 0.13821 -0.047003 0.0002735 0.002461 -0.00018484 0.00059871 0.32337 -0.024292 -0.015277 -0.030638 -0.028851 -0.023745 0.036275 0.081975 -0.20719 0.043989
0.49609 -0.0061267 -0.0047469 0.0060948 0.019375 0 0.0054725 -0.02219 -0.011861 -0.031295 -0.00062967 -0.04815 -1.3301 -0.13663 0.089041 -0.13213 -0.0027722 0.10476 0.027439 0.17274 -0.041746 -0.037496 -0.15947 0.12144 -0.056199 0.00045176 0.0023821 0.00040431 0.00082633 0.23406 -0.018891 -0.0099209 -0.019033 -0.015314 -0.035768 0.033019 0.08431 -0.21326 0.043031
0.5 -0.0053307 -0.0069452 -0.01783 0.0087476 0 0.0034384 -0.010342 -0.0074061 -0.01669 0.0059809 -0.028821 -1.2812 -0.1458 0.093057 -0.1365 -0.019439 0.087463 0.015732 0.17274 -0.064209 -0.048569 -0.17 0.090327 -0.065011 9.2364e-05 0.0024902 0.00068681 0.00088996 0.14406 -0.009346 -0.0038443 -0.011291 -0.0026509 -0.044651 0.029173 0.088181 -0.21298 0.038679
0.50391 -0.0037876 -0.0076829 -0.025925 -0.012418 0 -0.0056728 0.00062614 -0.0056979 -0.0003662 0.0055295 -0.0033853 -1.2364 -0.14687 0.09098 -0.13959 -0.032569 0.0677 0.0055777 0.17017 -0.086246 -0.057526 -0.17542 0.047938 -0.071709 -0.0005616 0.0022636 0.00049086 0.00062697 0.063595 -0.00070093 0.0010668 -0.00563 0.0050017 -0.048605 0.025099 0.093933 -0.20683 0.032242
0.50781 -0.0010464 -0.0049293 -0.014965 -0.029032 0 -0.015085 0.0062716 -0.0042663 0.011693 0.0021398 0.019641 -1.2269 -0.13827 0.080477 -0.14083 -0.040047 0.047473 -0.0013589 0.16588 -0.10585 -0.062272 -0.17499 0.00231 -0.07484 -0.0010638 0.0014266 7.2604e-07 0.00022624 -0.010628 0.0036418 0.0036578 0.00091594 0.0072148 -0.046264 0.021425 0.10172 -0.19584 0.025332
0.51172 0.002608 0.001374 0.0012804 -0.028924 0 -0.016652 0.00647 0.00046824 0.017055 0.0020011 0.034864 -1.2464 -0.11811 0.060305 -0.13858 -0.038733 0.030563 -0.0024909 0.16206 -0.12086 -0.059933 -0.16962 -0.038447 -0.07268 -0.0011824 0.00020597 -0.0004012 -2.0281e-05 -0.093762 0.0045035 0.0049077 0.0089894 0.008138 -0.035886 0.020379 0.11133 -0.1825 0.02126
0.51563 0.006561 0.009319 0.010828 -0.01054 0 -0.0062222 0.0044863 0.010607 0.017988 0.0078975 0.042536 -1.2587 -0.092873 0.039155 -0.13313 -0.032116 0.019117 0.00049312 0.1605 -0.13408 -0.053137 -0.16612 -0.07009 -0.068171 -0.0010501 -0.00087594 -0.00043993 -4.983e-05 -0.19934 0.0057622 0.0073102 0.017325 0.013358 -0.0218 0.023322 0.12045 -0.1712 0.021265
0.51953 0.010504 0.016296 0.014679 0.017043 0 0.012891 0.0044058 0.024862 0.01959 0.017233 0.045836 -1.238 -0.067565 0.022812 -0.12562 -0.024018 0.012847 0.0053503 0.16057 -0.14855 -0.04474 -0.16828 -0.0924 -0.064093 -0.0009608 -0.0014705 -0.00015196 -5.0171e-05 -0.32446 0.010708 0.012604 0.025554 0.024516 -0.0075655 0.029832 0.12745 -0.16339 0.024248
0.52344 0.014656 0.02064 0.019673 0.04057 0 0.031206 0.0088428 0.038874 0.026233 0.024876 0.047372 -1.1956 -0.045635 0.014669 -0.11713 -0.017228 0.011314 0.010477 0.16126 -0.16635 -0.036676 -0.17827 -0.10678 -0.062371 -0.0010666 -0.0016688 0.00018117 -0.00017049 -0.44721 0.019347 0.02007 0.035011 0.036592 0.0043947 0.039286 0.13124 -0.15972 0.029125
0.52734 0.019389 0.022531 0.026049 0.050435 0 0.03907 0.017883 0.047745 0.038376 0.027519 0.048543 -1.1643 -0.030924 0.01773 -0.10919 -0.015035 0.013648 0.013988 0.16078 -0.18978 -0.031085 -0.1978 -0.11448 -0.06514 -0.001262 -0.0018158 0.00030946 -0.00029206 -0.53986 0.02884 0.027113 0.04613 0.041376 0.011424 0.05055 0.13066 -0.16039 0.034267
0.53125 0.024667 0.023595 0.027388 0.045355 0 0.033655 0.029299 0.04913 0.05172 0.025702 0.050516 -1.1585 -0.027854 0.030678 -0.10509 -0.021116 0.017344 0.013727 0.15526 -0.21926 -0.02975 -0.22458 -0.1167 -0.07377 -0.0013081 -0.0021059 0.00025018 -0.0001492 -0.58718 0.036111 0.031558 0.055884 0.034973 0.011092 0.060612 0.12545 -0.16373 0.037139
0.53516 0.029805 0.025579 0.022107 0.032143 0 0.021654 0.03972 0.04469 0.059635 0.022768 0.053608 -1.1546 -0.031781 0.043986 -0.10513 -0.031463 0.019934 0.011207 0.14581 -0.24852 -0.03008 -0.24982 -0.11532 -0.083986 -0.0010368 -0.0024141 0.00025846 0.00032758 -0.59459 0.039927 0.033349 0.059161 0.022556 0.0072042 0.068112 0.11939 -0.16631 0.038448
0.53906 0.03375 0.02908 0.019243 0.021269 0 0.014863 0.046235 0.038848 0.057658 0.022626 0.05538 -1.1149 -0.040199 0.053757 -0.10911 -0.043211 0.02088 0.0074287 0.13438 -0.27342 -0.030383 -0.26917 -0.11235 -0.093025 -0.00047152 -0.002521 0.00055288 0.00084317 -0.58054 0.040879 0.034118 0.053347 0.015213 0.0018101 0.073053 0.11457 -0.16675 0.039455
0.54297 0.03563 0.033174 0.028484 0.020454 0 0.021235 0.047628 0.035696 0.046973 0.027832 0.051316 -1.0309 -0.050427 0.057109 -0.11654 -0.053317 0.020032 0.003401 0.12353 -0.29005 -0.029 -0.27905 -0.10862 -0.098172 0.00017876 -0.0024249 0.0010586 0.00095963 -0.56153 0.040073 0.035263 0.041268 0.02087 -0.0031208 0.075829 0.11293 -0.16404 0.041621
0.54688 0.035229 0.0361 0.045994 0.029677 0 0.038168 0.044555 0.036293 0.03396 0.038029 0.03965 -0.93693 -0.058229 0.052088 -0.12621 -0.056252 0.018103 0.00049433 0.11942 -0.29153 -0.023257 -0.27457 -0.10357 -0.094685 0.00061884 -0.0023394 0.0014291 0.00050233 -0.54301 0.038228 0.036577 0.029152 0.037105 -0.0049248 0.07789 0.11737 -0.15722 0.047984
0.55078 0.033101 0.036436 0.055235 0.04104 0 0.053757 0.038689 0.038249 0.025833 0.049014 0.025766 -0.87743 -0.060627 0.045392 -0.13528 -0.049892 0.017804 -0.0015012 0.12733 -0.27912 -0.013071 -0.26031 -0.09668 -0.082264 0.00062517 -0.0023743 0.0013435 -0.00025508 -0.52148 0.035766 0.036687 0.021717 0.052407 -0.0039358 0.081781 0.12653 -0.14862 0.059482
0.55469 0.030269 0.033949 0.04459 0.044422 0 0.055643 0.031661 0.03784 0.025726 0.053988 0.019811 -0.86163 -0.058501 0.042648 -0.14265 -0.037261 0.020649 -0.0040465 0.14585 -0.25946 -0.00043758 -0.24333 -0.089034 -0.064617 0.00021106 -0.0023181 0.00080123 -0.00080804 -0.49263 0.033118 0.034593 0.019453 0.054998 -0.0025989 0.087838 0.13663 -0.14089 0.073904
0.55859 0.027643 0.029618 0.021924 0.035467 0 0.040696 0.024661 0.03303 0.031173 0.047904 0.027643 -0.85275 -0.052819 0.046544 -0.14795 -0.020961 0.027559 -0.0083813 0.17298 -0.23724 0.013245 -0.22802 -0.082832 -0.044554 -0.00031749 -0.0018512 0.00013272 -0.00082752 -0.45655 0.030567 0.03066 0.020282 0.0418 -0.0027304 0.095714 0.14477 -0.13583 0.089275
0.5625 0.025514 0.024952 0.0077807 0.019614 0 0.017719 0.018664 0.025183 0.036857 0.032355 0.043523 -0.80474 -0.04506 0.058898 -0.15112 -0.0043391 0.039208 -0.015869 0.20547 -0.21776 0.026388 -0.21875 -0.079088 -0.025419 -0.00052861 -0.00099041 -0.00027951 -0.00038344 -0.41702 0.02801 0.026185 0.022715 0.020397 -0.0062803 0.1046 0.14773 -0.13522 0.10313
0.56641 0.023544 0.021158 0.013436 0.0082716 0 0.00091101 0.014587 0.01816 0.038776 0.016137 0.053111 -0.70849 -0.038806 0.077921 -0.15275 0.0047698 0.056562 -0.029393 0.23312 -0.21118 0.036164 -0.22193 -0.076031 -0.014482 -0.00019904 -0.00022317 -0.0003017 0.00018111 -0.37802 0.025324 0.022244 0.026463 0.0031363 -0.016195 0.11123 0.13857 -0.14257 0.10967
0.57031 0.021312 0.018729 0.028699 0.0096479 0 -0.00065388 0.012883 0.015442 0.036149 0.0093119 0.045464 -0.59967 -0.035859 0.094178 -0.15435 0.0055875 0.07603 -0.046615 0.24931 -0.21503 0.043195 -0.2317 -0.070242 -0.01145 0.00044786 -8.4882e-05 -0.00010427 0.0005603 -0.34157 0.023018 0.019094 0.030312 -0.0014115 -0.028555 0.11413 0.12094 -0.15485 0.10976
0.57422 0.018992 0.017609 0.033961 0.021769 0 0.010855 0.013028 0.017367 0.030191 0.014975 0.023056 -0.52078 -0.03644 0.1042 -0.15604 -0.0010127 0.096046 -0.066202 0.25216 -0.2266 0.048099 -0.24462 -0.059711 -0.015172 0.00086167 -0.00058543 3.6074e-05 0.00068583 -0.30746 0.022078 0.016584 0.030947 0.0066546 -0.040528 0.1133 0.097444 -0.17048 0.10474
0.57813 0.017462 0.017624 0.022917 0.033798 0 0.024768 0.013726 0.020653 0.022096 0.026306 -5.8611e-05 -0.47769 -0.040384 0.10601 -0.15768 -0.013423 0.11512 -0.086773 0.24119 -0.24266 0.051561 -0.25733 -0.045864 -0.023883 0.00060639 -0.0011402 -3.267e-05 0.00067691 -0.27386 0.022724 0.01486 0.025272 0.019856 -0.04931 0.10925 0.071072 -0.18777 0.096424
0.58203 0.01759 0.018657 0.0096196 0.034788 0 0.030704 0.013946 0.020801 0.012744 0.032333 -0.010335 -0.4354 -0.047001 0.099221 -0.15837 -0.028296 0.13108 -0.10631 0.21705 -0.25782 0.05453 -0.26518 -0.032615 -0.034183 -0.00024375 -0.0011548 -0.00026873 0.00064657 -0.23889 0.023461 0.014435 0.014141 0.028929 -0.050252 0.10358 0.046902 -0.2041 0.088178
0.58594 0.019273 0.020406 0.01158 0.022599 0 0.026102 0.013857 0.01574 0.0039258 0.02749 -0.005576 -0.35568 -0.053908 0.093001 -0.15638 -0.039383 0.14221 -0.12323 0.18821 -0.26642 0.057677 -0.26607 -0.023452 -0.04022 -0.0011293 -0.00067052 -0.00051988 0.00057353 -0.204 0.022031 0.015558 0.0029996 0.028792 -0.041191 0.10032 0.030731 -0.21643 0.084549
0.58984 0.021184 0.022033 0.028632 0.0056762 0 0.016935 0.014674 0.0078541 -0.0013072 0.01609 0.005152 -0.23588 -0.059893 0.094982 -0.1516 -0.045045 0.14915 -0.13832 0.16148 -0.26994 0.060564 -0.2632 -0.019269 -0.040651 -0.0014532 -0.00034517 -0.00062379 0.00034881 -0.17691 0.017838 0.01762 -0.001979 0.021437 -0.026155 0.10088 0.021774 -0.22471 0.085473
0.59375 0.021625 0.022268 0.042291 -0.0035391 0 0.011879 0.017405 0.0024628 -0.00054316 0.007601 0.011129 -0.10934 -0.064758 0.10847 -0.14425 -0.045174 0.15204 -0.15212 0.13953 -0.2705 0.062665 -0.2586 -0.018571 -0.035455 -0.001053 -0.00073775 -0.00045966 -7.0948e-05 -0.16935 0.013268 0.01932 0.001314 0.014098 -0.0080401 0.10547 0.018696 -0.22903 0.090088
0.59766 0.019831 0.020167 0.036466 0.0018932 0 0.015092 0.021608 0.0035987 0.0054765 0.0075896 0.0091582 -0.009833 -0.068623 0.13539 -0.13482 -0.040411 0.15121 -0.16534 0.12405 -0.27096 0.063388 -0.25446 -0.019278 -0.025344 -0.00028233 -0.0016475 -3.6465e-06 -0.00056281 -0.18793 0.011898 0.019454 0.0098362 0.013608 0.0097942 0.11374 0.019366 -0.22981 0.096901
0.60156 0.016517 0.016008 0.015577 0.018287 0 0.023135 0.02529 0.010434 0.012681 0.013084 0.0044628 0.060836 -0.07295 0.17385 -0.12511 -0.033386 0.14656 -0.17837 0.11502 -0.27801 0.061515 -0.25324 -0.020274 -0.013327 0.00032799 -0.0022492 0.00058677 -0.00089399 -0.22452 0.01482 0.017598 0.018565 0.020612 0.020675 0.12338 0.018357 -0.2276 0.1017
0.60547 0.013188 0.011474 -0.00063365 0.034006 0 0.027942 0.026065 0.017567 0.016625 0.016313 0.0044281 0.12975 -0.079402 0.20939 -0.11733 -0.028168 0.14009 -0.1899 0.10631 -0.29219 0.058037 -0.25229 -0.02169 -0.0043691 0.00047732 -0.0019229 0.00097022 -0.00089714 -0.25658 0.018832 0.014179 0.024166 0.028344 0.024226 0.13042 0.011812 -0.22424 0.10177
0.60938 0.01086 0.008687 0.00077115 0.037586 0 0.023245 0.02271 0.019304 0.015998 0.0125 0.012171 0.22159 -0.088206 0.23514 -0.11191 -0.025459 0.13268 -0.19809 0.095552 -0.31082 0.053882 -0.24855 -0.024312 -0.000109 0.00022013 -0.00090832 0.00082338 -0.00061446 -0.26107 0.018884 0.010123 0.025749 0.027931 0.02262 0.13371 -0.00025369 -0.21986 0.097198
0.61328 0.0094251 0.0086814 0.012432 0.025551 0 0.0096654 0.016057 0.014457 0.013305 0.0041145 0.024878 0.33473 -0.099088 0.24683 -0.10883 -0.025242 0.12493 -0.20113 0.081558 -0.33082 0.049857 -0.2393 -0.028753 -0.0014023 -0.00020623 -7.7792e-05 0.00015325 -0.00027357 -0.23208 0.012885 0.0065967 0.023369 0.01659 0.018297 0.13281 -0.017064 -0.21422 0.088522
0.61719 0.0081948 0.01055 0.016708 0.0047741 0 -0.0051987 0.0087311 0.007395 0.012121 -0.001765 0.036263 0.44851 -0.11099 0.24063 -0.10747 -0.026556 0.11754 -0.19601 0.064006 -0.34659 0.047085 -0.22057 -0.034653 -0.008726 -0.00059139 -6.4074e-05 -0.00059351 -9.8705e-05 -0.18671 0.0041683 0.0049147 0.017383 0.0014514 0.015435 0.12793 -0.036483 -0.20637 0.077167
0.62109 0.0069289 0.012102 0.0067513 -0.012029 0 -0.011878 0.0038857 0.0042003 0.013695 0.00032078 0.040053 0.5492 -0.11962 0.22286 -0.1049 -0.026013 0.11081 -0.18007 0.046817 -0.34923 0.046526 -0.19043 -0.04012 -0.019388 -0.00080594 -0.00067215 -0.00083799 -0.00011937 -0.15223 -0.0010888 0.0061889 0.0096768 -0.0054696 0.020532 0.12242 -0.052694 -0.19395 0.066711
0.625 0.0062181 0.011596 -0.0058482 -0.014783 0 -0.005868 0.0035035 0.0072614 0.01616 0.01003 0.032955 0.64388 -0.12229 0.2064 -0.099204 -0.022433 0.10392 -0.15732 0.033511 -0.33979 0.047267 -0.15517 -0.042125 -0.029322 -0.00076575 -0.0011836 -0.00039279 -0.00016339 -0.14485 0.00075018 0.010441 0.0042722 0.0022998 0.032985 0.11942 -0.06339 -0.17682 0.058441
0.62891 0.006777 0.0091008 -0.0049526 -0.0028796 0 0.0087529 0.0071077 0.013207 0.016777 0.021755 0.016975 0.74813 -0.11753 0.19668 -0.089607 -0.016025 0.095963 -0.13023 0.025176 -0.31983 0.04862 -0.11886 -0.038342 -0.036704 -0.00046849 -0.0011826 0.00030503 -5.9448e-05 -0.15806 0.007687 0.015775 0.0048961 0.019113 0.051317 0.12012 -0.068239 -0.15476 0.052132
0.63281 0.0083586 0.0062651 0.011349 0.014498 0 0.021844 0.011744 0.016091 0.014686 0.028355 -0.00022582 0.8646 -0.1044 0.19776 -0.075751 -0.0075479 0.085888 -0.10162 0.022102 -0.29192 0.049807 -0.085808 -0.029444 -0.040064 -8.7929e-05 -0.00097731 0.00055664 0.00014283 -0.1696 0.014105 0.018718 0.011125 0.031053 0.073248 0.12525 -0.067674 -0.12785 0.047082
0.63672 0.0094211 0.0046516 0.028301 0.025036 0 0.024321 0.01356 0.012819 0.011488 0.02518 -0.0090189 0.97855 -0.081987 0.2113 -0.057816 -4.1159e-05 0.070946 -0.077019 0.022181 -0.26174 0.04928 -0.064155 -0.019578 -0.037694 6.6758e-05 -0.0011673 7.473e-05 0.00017501 -0.15957 0.015661 0.016159 0.017567 0.027357 0.093023 0.13489 -0.064174 -0.096242 0.040656
0.64063 0.0079894 0.0041462 0.03009 0.02213 0 0.014562 0.010184 0.0056882 0.0094325 0.012509 -0.0046511 1.075 -0.056766 0.22433 -0.039551 0.0027502 0.050703 -0.059771 0.018308 -0.23622 0.046468 -0.054747 -0.013692 -0.032479 -0.00019126 -0.001869 -0.00069501 -0.00018982 -0.12291 0.012257 0.0077246 0.018047 0.0092908 0.10519 0.14528 -0.063435 -0.063406 0.030368
0.64453 0.0030732 0.002923 0.015317 0.0090609 0 -0.00093013 0.0022841 -0.00027168 0.0092 -0.0043489 0.0081419 1.1571 -0.033619 0.22799 -0.023309 0.000214 0.026298 -0.049391 0.0070997 -0.21604 0.041602 -0.054428 -0.013354 -0.027018 -0.0006767 -0.002487 -0.00097425 -0.00085925 -0.067415 0.0066939 -0.0034434 0.011163 -0.011436 0.10924 0.15431 -0.06759 -0.031646 0.016264
0.64844 -0.0044675 -0.00093255 -0.0037954 -0.0047535 0 -0.013081 -0.0069292 -0.0024327 0.0092664 -0.017696 0.018003 1.2444 -0.0161 0.21672 -0.010725 -0.0075235 -0.0010617 -0.045097 -0.013248 -0.20058 0.034836 -0.060587 -0.014782 -0.023194 -0.00091648 -0.0023016 -0.00042048 -0.0014232 -0.0026722 0.0011822 -0.012561 0.0014735 -0.022859 0.1054 0.16076 -0.077625 -0.0026802 -0.0011684
0.65234 -0.01226 -0.0075704 -0.015142 -0.012023 0 -0.017285 -0.013871 -0.0030781 0.0070537 -0.02207 0.015974 1.3527 -0.0083181 0.1852 -0.003589 -0.019595 -0.029478 -0.045365 -0.043982 -0.1878 0.026389 -0.069643 -0.01135 -0.023205 -0.00058269 -0.0012332 0.00050292 -0.0014742 0.067766 -0.0043173 -0.01648 -0.0051909 -0.021952 0.094732 0.16356 -0.093994 0.021462 -0.020798
0.65625 -0.01772 -0.014956 -0.016926 -0.013058 0 -0.016002 -0.016698 -0.0068518 0.00071421 -0.018033 0.0026259 1.479 -0.014879 0.13406 -0.0039245 -0.031874 -0.053856 -0.046155 -0.08204 -0.1712 0.016527 -0.075857 0.0012743 -0.02972 0.00013471 4.3315e-05 0.00095322 -0.00095963 0.1443 -0.010503 -0.01569 -0.0074883 -0.01496 0.081012 0.16245 -0.11438 0.037669 -0.039254
0.66016 -0.019474 -0.020278 -0.014804 -0.013842 0 -0.015063 -0.015852 -0.015704 -0.0096213 -0.011661 -0.013627 1.6057 -0.029424 0.079656 -0.0089063 -0.040677 -0.07199 -0.044517 -0.11868 -0.14833 0.00599 -0.078553 0.021838 -0.040242 0.0006468 0.00074632 0.00052381 -0.00022504 0.22389 -0.01633 -0.013365 -0.0094192 -0.0099628 0.067991 0.15953 -0.13368 0.048052 -0.054792
0.66406 -0.01809 -0.021973 -0.012868 -0.019077 0 -0.017575 -0.013096 -0.026326 -0.021621 -0.009422 -0.025111 1.7179 -0.048324 0.029494 -0.017478 -0.044941 -0.083051 -0.039864 -0.14993 -0.11937 -0.0049488 -0.07882 0.044887 -0.053233 0.00052172 0.00070035 -0.00036857 0.00028974 0.29645 -0.019029 -0.012448 -0.015557 -0.0097505 0.056067 0.15507 -0.14962 0.053509 -0.067169
0.66797 -0.015723 -0.020727 -0.010646 -0.027184 0 -0.021297 -0.010376 -0.032635 -0.031627 -0.012719 -0.031293 1.8148 -0.067698 -0.010115 -0.028534 -0.044255 -0.086816 -0.032093 -0.17252 -0.085442 -0.015973 -0.078175 0.065153 -0.066956 -7.6989e-05 0.00039399 -0.00091149 0.00039814 0.34937 -0.016902 -0.013564 -0.025902 -0.011493 0.045068 0.14906 -0.16028 0.055154 -0.076512
0.67188 -0.014898 -0.018771 -0.0080764 -0.031999 0 -0.021748 -0.0094311 -0.03105 -0.036465 -0.017508 -0.036569 1.9042 -0.080856 -0.0318 -0.040761 -0.039185 -0.083415 -0.021945 -0.18226 -0.0503 -0.026381 -0.079959 0.080621 -0.078245 -0.00055489 0.00039909 -0.00069498 0.00023077 0.37627 -0.011922 -0.015587 -0.035694 -0.01209 0.033076 0.14001 -0.16273 0.05463 -0.083553
0.67578 -0.017094 -0.018274 -0.0093366 -0.029207 0 -0.017678 -0.011796 -0.02378 -0.035402 -0.019582 -0.042792 1.9904 -0.083544 -0.042113 -0.052373 -0.034168 -0.07748 -0.012149 -0.18297 -0.020798 -0.035139 -0.085885 0.091822 -0.084441 -0.00051311 0.00081895 -6.9211e-05 9.2859e-06 0.38274 -0.009127 -0.017852 -0.039969 -0.012681 0.017531 0.12594 -0.15789 0.054747 -0.090077
0.67969 -0.021951 -0.020152 -0.018825 -0.021012 0 -0.013266 -0.018208 -0.017255 -0.030825 -0.019937 -0.04578 2.071 -0.077407 -0.050361 -0.062601 -0.031719 -0.072056 -0.0038256 -0.17997 0.0011711 -0.041896 -0.093701 0.099122 -0.085808 -0.00017118 0.0013099 0.00027539 -0.00017296 0.38428 -0.012926 -0.021297 -0.037794 -0.017588 -0.001044 0.10682 -0.14795 0.056386 -0.096148
0.68359 -0.027613 -0.023977 -0.03425 -0.014567 0 -0.014721 -0.027477 -0.017194 -0.026684 -0.024007 -0.04021 2.1448 -0.06394 -0.061673 -0.070916 -0.032951 -0.068429 0.0026816 -0.17604 0.015075 -0.046443 -0.10091 0.10167 -0.082764 -0.00010329 0.0015402 3.8309e-05 -0.00032069 0.39753 -0.02346 -0.027086 -0.032206 -0.029206 -0.021428 0.082942 -0.13394 0.059682 -0.10111
0.6875 -0.03195 -0.028626 -0.046742 -0.015843 0 -0.024415 -0.03618 -0.024455 -0.025612 -0.034979 -0.027328 2.2177 -0.045428 -0.080678 -0.076864 -0.038482 -0.067404 0.0073646 -0.17379 0.021279 -0.048708 -0.10426 0.099283 -0.076172 -0.00054422 0.0015164 -0.00041063 -0.00035263 0.42996 -0.036146 -0.034257 -0.026918 -0.044307 -0.041677 0.055082 -0.11689 0.064403 -0.10389
0.69141 -0.033837 -0.032904 -0.049317 -0.024763 0 -0.038058 -0.040338 -0.034797 -0.027208 -0.048293 -0.016227 2.2979 -0.026795 -0.10953 -0.079426 -0.047589 -0.067685 0.011157 -0.1747 0.022231 -0.048832 -0.094895 0.094731 -0.068508 -0.0010265 0.0014639 -0.00046166 -7.0184e-05 0.47483 -0.044718 -0.039314 -0.023889 -0.055381 -0.055173 0.026432 -0.097672 0.068411 -0.10071
0.69531 -0.033594 -0.035811 -0.044004 -0.035687 0 -0.047619 -0.038306 -0.042289 -0.029228 -0.054019 -0.016398 2.3862 -0.011604 -0.13767 -0.0804 -0.05631 -0.065514 0.015548 -0.17515 0.023659 -0.04855 -0.074297 0.093008 -0.06289 -0.00079878 0.0015165 7.1746e-05 0.00060345 0.51552 -0.045333 -0.038839 -0.023778 -0.055765 -0.060455 0.00097657 -0.078205 0.069286 -0.092541
0.69922 -0.032399 -0.036667 -0.03893 -0.042231 0 -0.047522 -0.032411 -0.043493 -0.030582 -0.04578 -0.028926 2.4733 -0.0003804 -0.1596 -0.08091 -0.063279 -0.05923 0.020756 -0.173 0.026853 -0.048334 -0.044291 0.097543 -0.06032 0.00036015 0.0016406 0.00074359 0.0013771 0.53725 -0.038812 -0.03283 -0.027304 -0.044331 -0.057813 -0.020078 -0.059328 0.065779 -0.080507
0.70313 -0.031255 -0.035324 -0.038736 -0.041881 0 -0.038872 -0.027522 -0.039423 -0.032897 -0.027608 -0.045265 2.5496 0.0068579 -0.17103 -0.08216 -0.067594 -0.047833 0.026759 -0.16661 0.032441 -0.048437 -0.0076291 0.1069 -0.061376 0.0017835 0.0018437 0.00090902 0.0017038 0.53762 -0.029783 -0.025345 -0.034776 -0.026481 -0.048453 -0.036195 -0.041858 0.057028 -0.066161
0.70703 -0.030352 -0.032335 -0.039857 -0.03689 0 -0.028353 -0.027307 -0.034223 -0.038553 -0.011601 -0.054518 2.6147 0.010732 -0.16717 -0.086302 -0.068695 -0.030734 0.033009 -0.15421 0.039997 -0.048687 0.03025 0.1155 -0.066399 0.0024408 0.0023009 0.00034135 0.0012598 0.52631 -0.023589 -0.02143 -0.044127 -0.011172 -0.035472 -0.047518 -0.027182 0.041873 -0.052557
0.71094 -0.029182 -0.028737 -0.036145 -0.031582 0 -0.022935 -0.031186 -0.031785 -0.04688 -0.0081371 -0.051804 2.6764 0.013564 -0.15393 -0.095131 -0.068662 -0.012617 0.038052 -0.13889 0.04646 -0.047605 0.059609 0.11798 -0.072987 0.0018656 0.0031355 -0.0005674 0.00034216 0.51302 -0.022959 -0.022998 -0.050474 -0.005985 -0.026616 -0.058024 -0.015961 0.022419 -0.043991
0.71484 -0.027138 -0.025473 -0.027485 -0.028786 0 -0.024668 -0.034583 -0.032749 -0.052658 -0.017708 -0.040326 2.7386 0.016368 -0.14159 -0.1074 -0.069547 0.0012731 0.04149 -0.1256 0.050407 -0.044326 0.077748 0.11324 -0.078495 0.0005788 0.0040824 -0.0011717 -0.00028018 0.49427 -0.026409 -0.027438 -0.048911 -0.012833 -0.02513 -0.070701 -0.0068099 0.0023477 -0.040377
0.71875 -0.024045 -0.022918 -0.020482 -0.028012 0 -0.029494 -0.0324 -0.034028 -0.049389 -0.031542 -0.027051 2.7945 0.01912 -0.1355 -0.12187 -0.07218 0.0076734 0.043277 -0.11736 0.051567 -0.038503 0.083855 0.10446 -0.08147 -0.00040608 0.0045172 -0.0011188 -1.4849e-05 0.4537 -0.029364 -0.030119 -0.038427 -0.026625 -0.032074 -0.086585 0.0014055 -0.016119 -0.040846
0.72266 -0.020332 -0.020934 -0.020337 -0.026236 0 -0.030692 -0.023051 -0.031316 -0.035112 -0.03959 -0.017528 2.8338 0.021516 -0.14025 -0.1369 -0.077085 0.0037087 0.043565 -0.11695 0.050123 -0.030064 0.078271 0.095629 -0.080671 -0.00049595 0.0039747 -0.00058991 0.00099067 0.37875 -0.027481 -0.028298 -0.023101 -0.038004 -0.047545 -0.10613 0.010054 -0.030802 -0.043849
0.72656 -0.016859 -0.019319 -0.024113 -0.020567 0 -0.02426 -0.010033 -0.022895 -0.015504 -0.038021 -0.01395 2.8558 0.022123 -0.15962 -0.14802 -0.083944 -0.015357 0.042896 -0.12861 0.047621 -0.020032 0.063468 0.088109 -0.074383 3.7002e-05 0.002677 -9.3942e-05 0.0019339 0.27965 -0.02007 -0.022929 -0.0093448 -0.039126 -0.069423 -0.12758 0.022431 -0.037579 -0.044641
0.73047 -0.01456 -0.018105 -0.023985 -0.01114 0 -0.012252 0.00010347 -0.011766 -0.00085232 -0.030178 -0.01559 2.8731 0.021086 -0.18189 -0.15314 -0.090299 -0.041875 0.042175 -0.14631 0.046233 -0.011734 0.049023 0.080325 -0.065682 0.00045528 0.0014701 -6.021e-05 0.0020438 0.19063 -0.011028 -0.017201 -0.0017787 -0.028957 -0.089951 -0.14586 0.039007 -0.038365 -0.03981
0.73438 -0.014006 -0.017374 -0.016737 -0.0022136 0 -0.0016206 0.0019389 -0.0040138 0.0012204 -0.021875 -0.019151 2.9005 0.019321 -0.19981 -0.15237 -0.09521 -0.070446 0.041319 -0.16582 0.045894 -0.0068726 0.038733 0.070267 -0.056758 0.00032797 0.0011295 -0.00056178 0.0012324 0.14794 -0.0062257 -0.013762 -0.0012253 -0.014031 -0.10601 -0.15857 0.05887 -0.035047 -0.029245
0.73828 -0.01505 -0.016915 -0.0079983 -6.4376e-05 0 0.00068789 -0.0052304 -0.0042642 -0.0085165 -0.016539 -0.019348 2.9403 0.017851 -0.20811 -0.1464 -0.098235 -0.096426 0.040064 -0.18365 0.045994 -0.0065953 0.035027 0.057815 -0.049483 -0.00011196 0.0016741 -0.0013127 0.00010958 0.16164 -0.0090508 -0.013174 -0.0056238 -0.0036118 -0.11565 -0.1642 0.080788 -0.029381 -0.013601
0.74219 -0.016834 -0.016301 -0.0060286 -0.0083348 0 -0.0070679 -0.016777 -0.011791 -0.021382 -0.014081 -0.01186 2.9817 0.018485 -0.20084 -0.13684 -0.099303 -0.11336 0.037694 -0.19517 0.044766 -0.012127 0.040085 0.044773 -0.046458 -0.00031829 0.0023732 -0.0018726 -0.00060914 0.20634 -0.01761 -0.014351 -0.011903 -0.002763 -0.11717 -0.16126 0.10241 -0.023888 0.0051714
0.74609 -0.018274 -0.015452 -0.012377 -0.024062 0 -0.019819 -0.025587 -0.020739 -0.027083 -0.012809 0.0021831 3.0129 0.023484 -0.17961 -0.1289 -0.10034 -0.11508 0.033153 -0.19694 0.038296 -0.021847 0.051702 0.033181 -0.049852 -4.9851e-05 0.0024579 -0.0019154 -0.00070237 0.2404 -0.025985 -0.015758 -0.016996 -0.0089111 -0.1128 -0.15214 0.11888 -0.022165 0.021022
0.75 -0.018784 -0.015031 -0.020324 -0.038168 0 -0.029081 -0.026657 -0.024614 -0.020915 -0.011442 0.015005 3.0336 0.031552 -0.15593 -0.12567 -0.10305 -0.10613 0.027174 -0.19268 0.026582 -0.031335 0.063899 0.02403 -0.057253 0.0003984 0.0018439 -0.0014294 -0.00049738 0.23731 -0.028634 -0.016171 -0.018274 -0.014721 -0.10774 -0.14233 0.12917 -0.024328 0.030951
0.75391 -0.018629 -0.016008 -0.022516 -0.041178 0 -0.029014 -0.020391 -0.021375 -0.0065913 -0.0098153 0.017622 3.0523 0.041433 -0.13569 -0.12816 -0.10797 -0.08952 0.020571 -0.18462 0.010434 -0.03809 0.073757 0.01755 -0.066987 0.00054105 0.0011664 -0.000735 -0.00041765 0.20262 -0.024371 -0.015058 -0.014553 -0.014638 -0.10428 -0.13428 0.13314 -0.030081 0.034096
0.75781 -0.018562 -0.018586 -0.01856 -0.030315 0 -0.020606 -0.012174 -0.014758 0.0068821 -0.0088426 0.008159 3.0738 0.051563 -0.12411 -0.13673 -0.11524 -0.068856 0.014368 -0.1751 -0.0086703 -0.039816 0.078728 0.014201 -0.077109 0.00021223 0.001124 -0.00027307 -0.0005485 0.16419 -0.01677 -0.013067 -0.0073713 -0.009386 -0.10437 -0.13004 0.13125 -0.038799 0.030359
0.76172 -0.019023 -0.021537 -0.014148 -0.012154 0 -0.010759 -0.0083334 -0.010742 0.011523 -0.010297 -0.0054444 3.0926 0.058463 -0.12729 -0.15067 -0.12393 -0.050816 0.011129 -0.16742 -0.026147 -0.032766 0.075495 0.01492 -0.083653 -0.00028854 0.0017924 -0.00027293 -0.00064764 0.14799 -0.011017 -0.012222 -0.00078251 -0.0047868 -0.11017 -0.13165 0.12501 -0.049158 0.021045
0.76563 -0.019665 -0.022806 -0.013809 0.0017861 0 -0.0069604 -0.011442 -0.012414 0.0052709 -0.015802 -0.012385 3.1006 0.060689 -0.13771 -0.16458 -0.131 -0.039949 0.011894 -0.16169 -0.036569 -0.019602 0.067489 0.020375 -0.084665 -0.00051696 0.0025638 -0.00055801 -0.00050483 0.16177 -0.010052 -0.014761 0.0010683 -0.0063908 -0.11916 -0.13579 0.11912 -0.059024 0.011962
0.76953 -0.019636 -0.021052 -0.016405 0.0032875 0 -0.011692 -0.018586 -0.017777 -0.0075542 -0.024824 -0.0095569 3.0998 0.059311 -0.14835 -0.17573 -0.13516 -0.03577 0.015885 -0.156 -0.038698 -0.0037679 0.05835 0.030283 -0.080782 -0.00030173 0.0027276 -0.00069243 -0.00019998 0.19693 -0.013045 -0.020789 -0.003198 -0.014715 -0.12913 -0.13971 0.11532 -0.067888 0.0055819
0.77344 -0.018317 -0.016772 -0.017916 -0.006996 0 -0.020777 -0.023923 -0.022156 -0.019957 -0.033371 -0.0049887 3.1036 0.05556 -0.15474 -0.18253 -0.13583 -0.037272 0.022146 -0.14863 -0.032246 0.012078 0.050744 0.04365 -0.072824 0.00015012 0.0021125 -0.00037984 1.694e-05 0.24043 -0.016833 -0.026855 -0.011541 -0.024798 -0.13863 -0.14173 0.11438 -0.075565 0.003077
0.77734 -0.015751 -0.011924 -0.016706 -0.020795 0 -0.0267 -0.023274 -0.022585 -0.027132 -0.035625 -0.010115 3.1233 0.051448 -0.15235 -0.18367 -0.13279 -0.042435 0.029074 -0.13722 -0.017706 0.024602 0.047833 0.059451 -0.062238 0.00050301 0.0012103 0.00024442 4.0163e-05 0.28201 -0.018539 -0.027646 -0.020519 -0.029884 -0.14613 -0.14019 0.11655 -0.082058 0.0050881
0.78125 -0.012398 -0.0083548 -0.01429 -0.02871 0 -0.024114 -0.016911 -0.020044 -0.02904 -0.028235 -0.028305 3.1544 0.051162 -0.1408 -0.17968 -0.12788 -0.046247 0.032765 -0.11911 0.00033459 0.029116 0.053024 0.076594 -0.052742 0.0005941 0.00072534 0.00072572 2.123e-05 0.3127 -0.017196 -0.020212 -0.027686 -0.026061 -0.15019 -0.13503 0.11997 -0.087469 0.0098034
0.78516 -0.0086074 -0.0064439 -0.011656 -0.026493 0 -0.013472 -0.0085469 -0.017835 -0.029117 -0.013735 -0.050977 3.1788 0.054986 -0.1293 -0.17476 -0.12417 -0.046345 0.032229 -0.097867 0.015339 0.027724 0.062615 0.092946 -0.0464 0.00049664 0.00099341 0.00071903 0.00014587 0.32198 -0.013616 -0.0070941 -0.032063 -0.01467 -0.15194 -0.12979 0.12197 -0.091839 0.013725
0.78906 -0.0044649 -0.0051309 -0.0073738 -0.016707 0 -0.00045403 -0.0019802 -0.018066 -0.030405 0.00048916 -0.064735 3.1814 0.062188 -0.12254 -0.17064 -0.1227 -0.042644 0.027609 -0.076171 0.02457 0.021948 0.074119 0.10459 -0.043645 0.00035048 0.0017586 0.00031472 0.00034959 0.30092 -0.0092822 0.0049651 -0.032979 -0.0013244 -0.15166 -0.1262 0.12173 -0.094672 0.015818
0.79297 -0.00015147 -0.0031379 -0.00070016 -0.0056208 0 0.0080197 0.0014099 -0.019668 -0.032343 0.0073534 -0.061983 3.1642 0.071568 -0.12426 -0.16866 -0.12404 -0.035665 0.019549 -0.056913 0.025949 0.013594 0.084871 0.10673 -0.044467 0.00019356 0.0024264 -6.8567e-05 0.00032966 0.24858 -0.0053681 0.01011 -0.029514 0.0074917 -0.14957 -0.12569 0.11885 -0.095434 0.01554
0.79688 0.0036794 -0.00014453 0.0049827 0.0014942 0 0.008303 0.0025339 -0.019457 -0.030908 0.0050695 -0.045098 3.1435 0.080222 -0.13821 -0.17009 -0.12799 -0.027531 0.01004 -0.045738 0.016786 0.0057104 0.090078 0.096019 -0.048148 -2.7011e-05 0.0025258 -0.00011244 -0.00012483 0.1733 -0.0023551 0.0077933 -0.021604 0.0081878 -0.14528 -0.12977 0.11372 -0.09277 0.013359
0.80078 0.0060742 0.0030923 0.0045599 0.0033367 0 0.0022005 0.0028054 -0.014918 -0.022079 -0.0021403 -0.02203 3.1354 0.084859 -0.1567 -0.17309 -0.13128 -0.022425 0.0030591 -0.045148 0.00040917 0.00080527 0.087494 0.072828 -0.051784 -0.00031461 0.0020121 9.6738e-05 -0.00083532 0.086467 -0.00014503 0.0025361 -0.011187 0.0020991 -0.13884 -0.13592 0.1094 -0.08707 0.012416
0.80469 0.0064371 0.0055326 -0.0021257 0.002529 0 -0.0044528 0.0028556 -0.006174 -0.0057944 -0.0077021 0.00031766 3.1438 0.085609 -0.17155 -0.17571 -0.13198 -0.02172 -0.00017398 -0.052848 -0.019275 -0.0016819 0.079037 0.041415 -0.054092 -0.0005401 0.0012281 0.00019605 -0.0013084 -0.0038807 0.0015793 -0.00049706 -0.0012819 -0.0054585 -0.13093 -0.14129 0.10768 -0.080072 0.014161
0.80859 0.0050595 0.0066362 -0.0078509 0.003198 0 -0.005874 0.0026906 0.004169 0.01299 -0.0072223 0.01847 3.1628 0.083126 -0.17798 -0.17689 -0.12924 -0.025977 0.00062364 -0.067025 -0.040179 -0.0025713 0.066326 0.0079886 -0.054707 -0.00052173 0.00060669 -4.6602e-05 -0.0011401 -0.092327 0.0029664 0.000331 0.0064949 -0.0086359 -0.12232 -0.14417 0.10936 -0.073235 0.018985
0.8125 0.0030337 0.0065076 -0.0046224 0.0077476 0 -0.00045322 0.0024389 0.012733 0.027202 -0.00055014 0.030753 3.1856 0.078667 -0.17177 -0.17579 -0.12269 -0.035276 0.0051805 -0.08517 -0.060322 -0.0031205 0.051564 -0.022041 -0.053652 -0.0001904 0.00035473 -0.00048709 -0.00036743 -0.17049 0.0038899 0.0029867 0.013141 -0.0047438 -0.11401 -0.14299 0.11493 -0.068309 0.02676
0.81641 0.0016735 0.0056227 0.0070862 0.014674 0 0.0079902 0.0025556 0.017236 0.032348 0.009095 0.036327 3.2086 0.075742 -0.15046 -0.17228 -0.11402 -0.048859 0.011207 -0.10187 -0.077448 -0.0062224 0.039303 -0.045867 -0.052638 0.00032415 0.00033894 -0.00076911 0.00056022 -0.22641 0.004339 0.0050191 0.020434 0.0044269 -0.10923 -0.13643 0.1236 -0.069492 0.034723
0.82031 0.0019481 0.0047019 0.017582 0.019093 0 0.013043 0.003485 0.01755 0.029368 0.017336 0.036681 3.2284 0.075686 -0.1273 -0.16903 -0.10772 -0.062882 0.015156 -0.11402 -0.092566 -0.01184 0.030668 -0.063438 -0.053774 0.00076924 0.00023943 -0.00069615 0.0011387 -0.25333 0.0050123 0.0062669 0.027964 0.014485 -0.10866 -0.12854 0.13149 -0.075878 0.039192
0.82422 0.0042316 0.0047975 0.017981 0.016313 0 0.010873 0.0055377 0.015678 0.023565 0.020859 0.036291 3.2382 0.077948 -0.10884 -0.16724 -0.10574 -0.075961 0.015951 -0.1211 -0.10612 -0.019142 0.024993 -0.076338 -0.057713 0.00093965 -0.00015867 -0.00040391 0.0011534 -0.2595 0.0073309 0.0082753 0.032701 0.021749 -0.11228 -0.12134 0.13692 -0.086521 0.038885
0.82813 0.0082724 0.0070957 0.01045 0.006362 0 0.003815 0.0091293 0.014694 0.02061 0.019205 0.039279 3.2337 0.081499 -0.10045 -0.16782 -0.10948 -0.086941 0.013028 -0.12318 -0.11846 -0.027038 0.021166 -0.086196 -0.064673 0.00079908 -0.00077478 -0.00017378 0.00073169 -0.26641 0.012412 0.011699 0.032097 0.025222 -0.11964 -0.11651 0.13861 -0.10011 0.033214
0.83203 0.013225 0.012128 0.00672 -0.0043135 0 -0.000843 0.014642 0.016955 0.022713 0.015443 0.044693 3.2205 0.083717 -0.10864 -0.17167 -0.12028 -0.094335 0.0063044 -0.12097 -0.1296 -0.033288 0.016637 -0.093318 -0.074318 0.00046352 -0.0013063 -0.00013047 0.00014161 -0.29345 0.01967 0.01513 0.027484 0.026064 -0.12954 -0.11612 0.13507 -0.11422 0.022262
0.83594 0.017857 0.01893 0.015628 -0.0063681 0 0.0036033 0.02156 0.022455 0.027626 0.014475 0.046393 3.2133 0.08091 -0.12924 -0.17722 -0.1349 -0.097791 -0.0014914 -0.11787 -0.13875 -0.035493 0.0079747 -0.09621 -0.083566 7.9858e-05 -0.0015029 -0.00016702 -0.00041858 -0.34178 0.026511 0.016767 0.023695 0.025784 -0.13864 -0.11934 0.12783 -0.12524 0.010608
0.83984 0.021105 0.025132 0.033063 0.0054762 0 0.017628 0.027859 0.028539 0.030865 0.019118 0.039223 3.2232 0.07347 -0.15172 -0.18226 -0.14885 -0.098396 -0.0082297 -0.11602 -0.14538 -0.034433 -0.0043824 -0.092516 -0.090127 -0.00028441 -0.0013927 -0.00014714 -0.00086605 -0.39291 0.029882 0.016803 0.024801 0.025156 -0.14543 -0.12334 0.11983 -0.13295 0.0021261
0.84375 0.022773 0.028329 0.045454 0.027367 0 0.034411 0.030988 0.031528 0.029265 0.026892 0.025402 3.2465 0.062424 -0.17014 -0.18561 -0.15966 -0.096615 -0.01319 -0.11626 -0.14901 -0.031089 -0.019318 -0.081208 -0.092881 -0.00064426 -0.0012442 -0.00010752 -0.0011628 -0.42326 0.028665 0.017496 0.030189 0.024407 -0.14953 -0.12657 0.11269 -0.13794 -0.0012705
0.84766 0.02374 0.027809 0.043176 0.047765 0 0.044464 0.030115 0.029325 0.023299 0.031212 0.013618 3.2684 0.049447 -0.179 -0.18634 -0.16518 -0.093001 -0.016036 -0.11906 -0.14922 -0.026859 -0.035102 -0.064548 -0.091074 -0.0010014 -0.0012985 -0.00020171 -0.0012746 -0.42139 0.024776 0.020733 0.035051 0.023675 -0.15095 -0.12756 0.10787 -0.14137 0.0018218
0.85156 0.025315 0.0252 0.029623 0.054997 0 0.042417 0.027393 0.023018 0.016633 0.027169 0.010827 3.2799 0.039483 -0.17153 -0.18366 -0.16245 -0.088435 -0.017799 -0.12438 -0.14513 -0.02536 -0.046483 -0.047887 -0.084395 -0.0012584 -0.0015254 -0.00045632 -0.0012077 -0.3933 0.021751 0.025888 0.034736 0.022934 -0.15069 -0.12465 0.10733 -0.14718 0.012521
0.85547 0.028132 0.023369 0.017016 0.045407 0 0.030736 0.026405 0.016211 0.013376 0.017024 0.015199 3.2902 0.035421 -0.15688 -0.18027 -0.15567 -0.084514 -0.02119 -0.12975 -0.13899 -0.028055 -0.050972 -0.036679 -0.077015 -0.0012529 -0.0016388 -0.00065011 -0.0010354 -0.3547 0.02194 0.030482 0.028576 0.021896 -0.15069 -0.1201 0.10896 -0.15795 0.025321
0.85938 0.031563 0.024414 0.014494 0.02594 0 0.017753 0.028809 0.012621 0.015047 0.0096558 0.018005 3.3193 0.037091 -0.14126 -0.17776 -0.14751 -0.0819 -0.027116 -0.13388 -0.13211 -0.034432 -0.048851 -0.032683 -0.071169 -0.000911 -0.0013599 -0.00049207 -0.0008394 -0.32077 0.02477 0.032843 0.019749 0.020719 -0.15082 -0.11525 0.1111 -0.17369 0.037346
0.86328 0.034201 0.028315 0.021205 0.0093243 0 0.011885 0.032528 0.013873 0.019513 0.013457 0.012782 3.3776 0.043654 -0.1293 -0.17727 -0.14006 -0.080997 -0.035901 -0.13569 -0.12564 -0.043545 -0.041077 -0.032792 -0.06851 -0.00037909 -0.0006864 7.7091e-05 -0.0006186 -0.30245 0.027616 0.033666 0.012177 0.020935 -0.15044 -0.11095 0.11235 -0.19371 0.046498
0.86719 0.035003 0.033179 0.029928 0.0055779 0 0.016386 0.033649 0.018973 0.022804 0.028807 0.0022485 3.4535 0.052983 -0.12627 -0.18008 -0.13578 -0.082151 -0.047318 -0.13378 -0.12124 -0.053351 -0.029929 -0.032139 -0.070962 2.349e-05 6.6242e-05 0.00079323 -0.00028613 -0.30774 0.028343 0.034751 0.0080822 0.024853 -0.14763 -0.1078 0.1108 -0.21603 0.050444
0.87109 0.034059 0.036676 0.035007 0.015912 0 0.027937 0.030432 0.02541 0.022497 0.047165 -0.0040413 3.5231 0.059463 -0.13167 -0.18577 -0.13564 -0.084296 -0.058321 -0.12728 -0.12118 -0.059148 -0.021885 -0.029268 -0.078356 4.0584e-05 0.00047151 0.0012966 0.00021563 -0.34089 0.027131 0.036549 0.0081437 0.032999 -0.13829 -0.10403 0.10507 -0.23431 0.049078
0.875 0.032402 0.037451 0.035689 0.032825 0 0.039332 0.025339 0.030723 0.020043 0.057717 0.0015297 3.5728 0.060937 -0.13735 -0.19178 -0.13703 -0.085517 -0.066414 -0.11802 -0.12532 -0.059537 -0.020112 -0.028607 -0.087132 -0.0002857 0.00027215 0.0014384 0.00079886 -0.39794 0.026049 0.03753 0.012718 0.041955 -0.12261 -0.09734 0.096891 -0.24514 0.045762
0.87891 0.031195 0.035652 0.033562 0.045714 0 0.044047 0.022902 0.03358 0.019992 0.055489 0.018421 3.6122 0.057195 -0.13878 -0.19672 -0.13836 -0.084717 -0.070728 -0.10705 -0.13381 -0.054279 -0.025586 -0.037346 -0.09523 -0.00061704 -0.00046518 0.0013456 0.0012469 -0.46517 0.027088 0.036105 0.021774 0.045702 -0.10145 -0.086511 0.087433 -0.24697 0.042119
0.88281 0.03105 0.032562 0.0298 0.047925 0 0.03996 0.02548 0.034214 0.026486 0.043979 0.039459 3.6633 0.048755 -0.13193 -0.1993 -0.13809 -0.080965 -0.070922 -0.095595 -0.14659 -0.043731 -0.038488 -0.058797 -0.10064 -0.00060307 -0.0013997 0.0011981 0.0013587 -0.52592 0.030609 0.032758 0.033599 0.040513 -0.076388 -0.070734 0.077995 -0.23902 0.039632
0.88672 0.031893 0.029869 0.025932 0.040701 0 0.030394 0.031166 0.034303 0.039625 0.031144 0.056902 3.7386 0.038173 -0.11216 -0.19768 -0.13395 -0.07301 -0.068053 -0.086071 -0.16389 -0.029657 -0.057704 -0.088087 -0.09994 -0.00021508 -0.0021239 0.00099358 0.0010803 -0.57106 0.035401 0.02974 0.044532 0.029193 -0.052402 -0.049786 0.071018 -0.22082 0.039921
0.89063 0.033181 0.028974 0.025179 0.031679 0 0.021995 0.035783 0.036134 0.054592 0.023512 0.066489 3.8293 0.030064 -0.087045 -0.19333 -0.12715 -0.063243 -0.067125 -0.079843 -0.18325 -0.01705 -0.077188 -0.11448 -0.094057 0.00019498 -0.0024144 0.00057532 0.00050948 -0.60265 0.039841 0.028672 0.050969 0.020022 -0.035908 -0.028703 0.067168 -0.19938 0.041696
0.89453 0.034188 0.030444 0.03019 0.029031 0 0.020534 0.036712 0.040967 0.064342 0.023394 0.067293 3.915 0.025331 -0.063297 -0.18791 -0.11945 -0.053905 -0.070801 -0.076503 -0.2031 -0.0080663 -0.094303 -0.12885 -0.084983 0.00021155 -0.0023847 -0.00010499 -0.00019505 -0.62662 0.042821 0.028906 0.051922 0.020397 -0.028599 -0.010817 0.065581 -0.17891 0.043688
0.89844 0.034348 0.033702 0.038966 0.035255 0 0.02708 0.03477 0.047486 0.06404 0.029666 0.060489 3.9849 0.023785 -0.045389 -0.18257 -0.11214 -0.046661 -0.080649 -0.075336 -0.2224 -0.0039054 -0.10778 -0.13006 -0.074284 -0.00021194 -0.0024119 -0.00079633 -0.00087526 -0.64285 0.043832 0.02868 0.049391 0.030626 -0.030986 0.0017429 0.065279 -0.1621 0.045195
0.90234 0.033661 0.037187 0.045091 0.045144 0 0.037215 0.032803 0.051902 0.054175 0.039282 0.049727 4.0477 0.024199 -0.038088 -0.17864 -0.10675 -0.043488 -0.098017 -0.074978 -0.24001 -0.0054902 -0.11691 -0.12475 -0.063978 -0.00062143 -0.002826 -0.0010728 -0.0013635 -0.64418 0.042706 0.027691 0.04616 0.043689 -0.042697 0.0068651 0.064682 -0.15166 0.045649
0.90625 0.032893 0.039128 0.043924 0.049756 0 0.0442 0.033056 0.050358 0.040321 0.047857 0.041252 4.1232 0.021291 -0.042899 -0.17726 -0.1045 -0.046045 -0.12142 -0.071174 -0.255 -0.011948 -0.1238 -0.12103 -0.057138 -0.00041411 -0.0035668 -0.0006899 -0.0014855 -0.62575 0.039683 0.027938 0.043472 0.051254 -0.05864 0.0049395 0.059836 -0.14926 0.046021
0.91016 0.033114 0.03858 0.038118 0.043635 0 0.043953 0.035976 0.042189 0.029788 0.050609 0.040663 4.2236 0.012323 -0.050468 -0.17709 -0.10357 -0.050974 -0.14452 -0.06185 -0.26887 -0.019243 -0.13229 -0.12181 -0.053586 0.00058995 -0.00413 0.00016193 -0.0011623 -0.59362 0.035708 0.03155 0.040953 0.050294 -0.071678 0.0024603 0.049513 -0.15055 0.04811
0.91406 0.03469 0.036004 0.035088 0.029625 0 0.037947 0.040722 0.031192 0.027294 0.045007 0.047698 4.3426 -0.0032754 -0.056122 -0.17733 -0.10288 -0.056132 -0.16413 -0.046138 -0.28259 -0.025777 -0.14383 -0.12366 -0.053029 0.001872 -0.0039502 0.00095518 -0.00054135 -0.56191 0.032273 0.037908 0.038292 0.044352 -0.079394 0.0028392 0.033045 -0.15361 0.052637
0.91797 0.036634 0.032882 0.038259 0.017152 0 0.031615 0.045764 0.023358 0.032294 0.0334 0.054926 4.4624 -0.025256 -0.055856 -0.17718 -0.10145 -0.059354 -0.1775 -0.023731 -0.29713 -0.03027 -0.15936 -0.1214 -0.055013 0.0025419 -0.0029527 0.0012047 2.5584e-05 -0.54064 0.030532 0.043359 0.036238 0.038984 -0.080354 0.0090691 0.010179 -0.15669 0.059895
0.92188 0.037156 0.030662 0.042347 0.015094 0 0.029662 0.048696 0.022553 0.039586 0.022211 0.053566 4.569 -0.051673 -0.04511 -0.17548 -0.098026 -0.056885 -0.18061 0.005301 -0.31404 -0.031491 -0.17926 -0.11341 -0.059002 0.0020546 -0.0017482 0.00081148 0.00022761 -0.52722 0.030395 0.044105 0.035667 0.036445 -0.074464 0.025356 -0.019444 -0.15794 0.069178
0.92578 0.035133 0.029803 0.039125 0.024934 0 0.032326 0.046465 0.027676 0.042865 0.017167 0.041767 4.664 -0.075959 -0.028547 -0.17215 -0.093272 -0.048088 -0.17572 0.036135 -0.33301 -0.031115 -0.1999 -0.10272 -0.064019 0.00071807 -0.0011899 0.00010083 7.6102e-05 -0.51012 0.030499 0.039409 0.036184 0.034615 -0.068469 0.048851 -0.051925 -0.15796 0.07605
0.92969 0.031088 0.029613 0.027617 0.039644 0 0.035675 0.0373 0.033654 0.038969 0.018675 0.026694 4.7621 -0.094884 -0.01209 -0.16776 -0.088441 -0.035203 -0.16702 0.065235 -0.35218 -0.031048 -0.21849 -0.093187 -0.069723 -0.00047785 -0.0016201 -0.00045111 -7.723e-05 -0.47976 0.029198 0.031931 0.036247 0.030322 -0.066821 0.074425 -0.083659 -0.15831 0.077496
0.93359 0.026591 0.028826 0.016359 0.048895 0 0.035224 0.023179 0.035309 0.029847 0.022046 0.017607 4.878 -0.10685 0.0011834 -0.16251 -0.084168 -0.019827 -0.15699 0.090558 -0.36978 -0.032389 -0.23335 -0.085329 -0.075924 -0.0006252 -0.0025162 -0.00056986 0.00013134 -0.43404 0.025712 0.025121 0.034662 0.022971 -0.071593 0.098709 -0.11208 -0.15994 0.071639
0.9375 0.022625 0.026388 0.014027 0.046113 0 0.029384 0.009876 0.030762 0.020663 0.022465 0.016859 5.014 -0.11089 0.0087157 -0.15657 -0.080978 -0.0038923 -0.14815 0.11033 -0.38369 -0.036131 -0.24302 -0.075883 -0.082411 0.00036284 -0.0029389 -0.00034776 0.00068547 -0.37425 0.020484 0.020542 0.031363 0.014998 -0.084064 0.11819 -0.1345 -0.16371 0.056965
0.94141 0.018689 0.021934 0.018856 0.032093 0 0.019985 0.0032599 0.021869 0.015396 0.019509 0.018379 5.1583 -0.10697 0.012051 -0.14911 -0.077931 0.0096038 -0.14294 0.12229 -0.38801 -0.042833 -0.24513 -0.061414 -0.087834 0.0016703 -0.0024057 -0.00011919 0.0011395 -0.29952 0.01465 0.017632 0.026484 0.0095043 -0.10157 0.12798 -0.1448 -0.16938 0.032631
0.94531 0.013673 0.015885 0.019772 0.013367 0 0.010198 0.0045624 0.012015 0.013506 0.016563 0.015074 5.2952 -0.10105 0.020249 -0.13958 -0.07238 0.021113 -0.13843 0.13039 -0.38357 -0.049702 -0.2426 -0.042075 -0.090737 0.0022461 -0.0013482 -0.00016037 0.0010163 -0.20947 0.00929 0.01541 0.01931 0.0079635 -0.11457 0.13297 -0.14577 -0.17335 0.0066409
0.94922 0.0075409 0.0092858 0.0090348 -0.0023302 0 0.0023545 0.0091058 0.0037072 0.010642 0.016213 0.0067649 5.4201 -0.095092 0.037841 -0.12755 -0.062684 0.031464 -0.13232 0.13581 -0.37059 -0.055126 -0.23581 -0.021871 -0.090159 0.0016643 -0.00067917 -0.00045014 0.00029685 -0.11262 0.0050809 0.013636 0.0091759 0.0097888 -0.11809 0.13624 -0.13867 -0.17309 -0.017002
0.95313 0.00181 0.0034628 -0.0077676 -0.010027 0 -0.002608 0.01014 -0.0021808 0.0029519 0.017059 -0.00018137 5.5445 -0.090627 0.067855 -0.11283 -0.047634 0.041416 -0.12244 0.13939 -0.34976 -0.057684 -0.22492 -0.0054716 -0.08546 0.00044405 -0.00088499 -0.000681 -0.00049192 -0.028333 0.0022908 0.012128 -0.002299 0.013083 -0.10818 0.14071 -0.12518 -0.16633 -0.034775
0.95703 -0.0018989 -0.00054853 -0.0165 -0.0091391 0 -0.0046013 0.0044974 -0.0056805 -0.0087909 0.015403 -0.00074076 5.6865 -0.089006 0.11278 -0.095379 -0.025702 0.051805 -0.10538 0.14102 -0.32185 -0.055257 -0.20886 0.0052356 -0.075855 -0.0004362 -0.0015511 -0.00052098 -0.00071968 0.025185 0.00076952 0.009617 -0.010768 0.015228 -0.079356 0.15059 -0.10795 -0.14919 -0.041686
0.96094 -0.0036776 -0.002603 -0.009674 -0.0029997 0 -0.0041804 -0.0050306 -0.0069761 -0.019081 0.0094731 0.0025935 5.8527 -0.089633 0.16204 -0.077384 0.00014064 0.06088 -0.081251 0.13822 -0.29054 -0.048033 -0.18641 0.01186 -0.063877 -0.00038463 -0.0017987 7.7941e-05 -0.00022247 0.047094 -0.0001105 0.0042932 -0.012251 0.013375 -0.035708 0.16643 -0.092321 -0.12153 -0.037977
0.96484 -0.0053278 -0.0036249 0.0045489 0.003004 0 -0.0029401 -0.012487 -0.0064597 -0.02193 0.0011378 0.0023895 6.0282 -0.091434 0.20308 -0.061093 0.025077 0.065446 -0.054398 0.12942 -0.25873 -0.038634 -0.15878 0.017447 -0.053102 0.00034931 -0.0011762 0.0007904 0.00055097 0.057134 -0.0012144 -0.0039891 -0.0072412 0.0057296 0.012505 0.18379 -0.080625 -0.088078 -0.029516
0.96875 -0.0083186 -0.0050355 0.0098859 0.0041975 0 -0.0033276 -0.01376 -0.0051343 -0.01588 -0.0065599 -0.0055252 6.1865 -0.094327 0.2283 -0.047901 0.046079 0.0627 -0.027861 0.11354 -0.22763 -0.02869 -0.12701 0.02395 -0.045763 0.00098364 -9.0436e-05 0.001151 0.00096051 0.079937 -0.0030198 -0.012371 -0.0012477 -0.0066758 0.059127 0.19926 -0.073635 -0.051839 -0.019984
0.97266 -0.011927 -0.0077237 -0.0016507 -0.00066388 0 -0.0070814 -0.0093483 -0.0045216 -0.0055493 -0.012588 -0.017603 6.312 -0.098441 0.23105 -0.039056 0.06026 0.04986 -0.004919 0.08995 -0.19822 -0.019916 -0.092634 0.031343 -0.043939 0.00093965 0.00063828 0.00093523 0.00074655 0.12454 -0.0051791 -0.016635 -0.00042464 -0.019618 0.097984 0.20912 -0.071522 -0.016174 -0.01325
0.97656 -0.013841 -0.011396 -0.021678 -0.008564 0 -0.013401 -0.0032277 -0.0059871 0.0014955 -0.017856 -0.026572 6.4137 -0.10557 0.20101 -0.036957 0.062644 0.021014 0.0078378 0.058706 -0.1718 -0.01521 -0.060561 0.038492 -0.050931 0.00030434 0.00059804 0.00036054 0.0001951 0.17933 -0.0069521 -0.014858 -0.0062793 -0.027953 0.11804 0.20581 -0.072823 0.012066 -0.015768
0.98047 -0.012863 -0.014935 -0.0338 -0.014538 0 -0.018943 0.00019699 -0.010115 -0.00012877 -0.0224 -0.028906 6.5178 -0.11574 0.15472 -0.039192 0.058118 -0.016546 0.012025 0.027104 -0.14762 -0.013566 -0.035488 0.044469 -0.062162 -0.00036486 0.0001276 -8.6907e-05 -0.00023186 0.22692 -0.0083271 -0.0096074 -0.014819 -0.02907 0.12357 0.19261 -0.072284 0.03168 -0.024906
0.98438 -0.010811 -0.017493 -0.029321 -0.015862 0 -0.020327 -0.0016823 -0.016562 -0.010306 -0.024041 -0.027344 6.6427 -0.12804 0.10217 -0.04453 0.050368 -0.056827 0.0099462 -0.00086185 -0.12551 -0.013543 -0.019183 0.049136 -0.074102 -0.00061889 -0.0001232 -6.3656e-05 -0.00038041 0.26275 -0.010651 -0.0063071 -0.020937 -0.024507 0.11885 0.17326 -0.067268 0.043297 -0.037063
0.98828 -0.011327 -0.019301 -0.014671 -0.014631 0 -0.017283 -0.0090346 -0.024208 -0.023837 -0.020876 -0.026364 6.7829 -0.14118 0.051277 -0.052098 0.042573 -0.094205 0.0038348 -0.022195 -0.1054 -0.013742 -0.01267 0.052866 -0.083639 -0.00047098 0.00012035 0.00033758 -0.00049063 0.29769 -0.015742 -0.0090214 -0.023301 -0.018385 0.10778 0.15131 -0.055838 0.047781 -0.048721
0.99219 -0.016471 -0.02138 -0.00464 -0.016076 0 -0.013558 -0.019698 -0.031305 -0.033734 -0.014777 -0.02663 6.9161 -0.15255 0.01162 -0.061181 0.03904 -0.12007 -0.0030579 -0.033295 -0.087531 -0.011996 -0.016962 0.05594 -0.086304 -0.00022496 0.0005677 0.00066875 -0.00082609 0.34282 -0.023936 -0.017416 -0.024681 -0.014496 0.095739 0.13215 -0.035632 0.046492 -0.05434
0.99609 -0.024493 -0.024397 -0.0093712 -0.023715 0 -0.01445 -0.029703 -0.035859 -0.035203 -0.011182 -0.025012 7.0271 -0.15689 -0.011916 -0.071799 0.043056 -0.12505 -0.0067238 -0.034923 -0.072174 -0.0059967 -0.029096 0.058203 -0.078661 -6.347e-05 0.00080673 0.00050367 -0.0012924 0.39416 -0.032897 -0.027413 -0.027909 -0.014773 0.088939 0.12205 -0.0074439 0.042806 -0.047796
1 -0.031089 -0.027765 -0.026915 -0.035555 0 -0.022646 -0.034882 -0.036557 -0.028324 -0.014478 -0.019644 7.1229 -0.15364 -0.027586 -0.084186 0.051162 -0.11443 -0.0077713 -0.034403 -0.058602 0.0029337 -0.043196 0.05935 -0.064992 9.8437e-05 0.00081372 -0.00021814 -0.0014952 0.43408 -0.038648 -0.034548 -0.032365 -0.019665 0.086536 0.11896 0.023102 0.0391 -0.032325
1.0039 -0.032945 -0.029893 -0.045617 -0.044816 0 -0.035521 -0.033478 -0.033797 -0.018171 -0.023569 -0.013653 7.2245 -0.14295 -0.040035 -0.098603 0.060624 -0.092299 -0.0075513 -0.03602 -0.046548 0.013552 -0.056667 0.059829 -0.048383 0.00035823 0.00094129 -0.0011539 -0.001187 0.44753 -0.03832 -0.0368 -0.034821 -0.02848 0.08673 0.12048 0.052706 0.035848 -0.010689
1.0078 -0.030129 -0.029395 -0.052257 -0.044664 0 -0.045952 -0.027743 -0.029663 -0.011929 -0.032439 -0.013113 7.3449 -0.12568 -0.053808 -0.11515 0.068376 -0.063872 -0.0078336 -0.043896 -0.035713 0.024322 -0.067195 0.061685 -0.032332 0.00054654 0.0014396 -0.001816 -0.00060161 0.43481 -0.032289 -0.03479 -0.033215 -0.038459 0.087115 0.12346 0.078066 0.033206 0.013608
1.0117 -0.025277 -0.026176 -0.040109 -0.033085 0 -0.04637 -0.022383 -0.026317 -0.014139 -0.035231 -0.021525 7.4775 -0.1043 -0.073768 -0.13341 0.068349 -0.039976 -0.012769 -0.064642 -0.025846 0.031818 -0.0714 0.068076 -0.023743 0.00034446 0.0021088 -0.0018916 -0.00027109 0.40787 -0.023774 -0.030108 -0.02878 -0.044234 0.082117 0.12069 0.093033 0.030545 0.033082
1.0156 -0.020848 -0.021448 -0.013575 -0.014355 0 -0.033728 -0.020522 -0.024073 -0.023129 -0.030692 -0.036538 7.6059 -0.084233 -0.095142 -0.15054 0.060072 -0.028458 -0.023248 -0.094462 -0.016559 0.034594 -0.069671 0.080791 -0.024172 -0.0002782 0.0025041 -0.0014004 -0.00048566 0.37602 -0.016285 -0.023996 -0.02441 -0.040285 0.069652 0.10816 0.098205 0.027136 0.043266
1.0195 -0.017411 -0.016781 0.012782 0.0033675 0 -0.012417 -0.02092 -0.021237 -0.031876 -0.02207 -0.051457 7.7215 -0.066922 -0.112 -0.16452 0.046231 -0.028618 -0.037459 -0.12765 -0.0080001 0.03346 -0.062593 0.097151 -0.03104 -0.00083828 0.0024512 -0.00064162 -0.00096529 0.33865 -0.011283 -0.017501 -0.021755 -0.025826 0.05126 0.086935 0.096463 0.023168 0.04514
1.0234 -0.014323 -0.013124 0.022374 0.012218 0 0.0071127 -0.019528 -0.016348 -0.033539 -0.013721 -0.059138 7.8278 -0.052591 -0.11987 -0.17383 0.02929 -0.038577 -0.053526 -0.15955 -0.00048345 0.029398 -0.050175 0.10937 -0.041683 -0.00070371 0.0022562 -1.2836e-05 -0.0011166 0.29275 -0.0080921 -0.012119 -0.020571 -0.0075673 0.02867 0.058588 0.090224 0.018971 0.040291
1.0273 -0.011386 -0.010599 0.0089634 0.0083241 0 0.014099 -0.014074 -0.010684 -0.027405 -0.0085185 -0.05502 7.9293 -0.040499 -0.11338 -0.17664 0.012814 -0.054365 -0.068547 -0.18402 0.0053898 0.024072 -0.032016 0.10848 -0.051969 0.00023901 0.0023524 0.00020055 -0.00063333 0.24457 -0.0057402 -0.009443 -0.020383 0.0038184 0.0046956 0.026068 0.0828 0.015167 0.031711
1.0313 -0.0092937 -0.009011 -0.016253 -0.0061403 0 0.004654 -0.0068874 -0.0079798 -0.01963 -0.0077592 -0.038782 8.021 -0.02621 -0.089664 -0.17138 0.0025541 -0.065466 -0.077226 -0.19272 0.0079849 0.021212 -0.0071554 0.090921 -0.053904 0.001329 0.0027779 -1.1276e-05 0.00017655 0.20897 -0.004465 -0.0097953 -0.021394 0.0019327 -0.014738 -0.0028916 0.079764 0.012652 0.026778
1.0352 -0.0085159 -0.0082991 -0.031861 -0.023251 0 -0.01458 -0.0027199 -0.010815 -0.017382 -0.011526 -0.015471 8.0943 -0.0071108 -0.060132 -0.16204 -0.0025165 -0.0676 -0.080321 -0.19051 0.0072497 0.021741 0.021 0.062491 -0.047426 0.0016539 0.0030885 -0.00035793 0.00068075 0.19418 -0.0051648 -0.011383 -0.022984 -0.0094545 -0.028419 -0.024418 0.081347 0.010443 0.028233
1.0391 -0.008288 -0.0084087 -0.024639 -0.032675 0 -0.029958 -0.0036578 -0.016914 -0.021493 -0.017649 0.0050851 8.1535 0.017155 -0.030967 -0.15064 -0.004361 -0.060905 -0.079382 -0.18099 0.0027454 0.025277 0.04997 0.035375 -0.034023 0.00090048 0.0028175 -0.00043753 0.00053133 0.18799 -0.0074961 -0.011305 -0.022198 -0.018881 -0.036733 -0.037456 0.086247 0.0072421 0.035915
1.043 -0.0071453 -0.0087774 -0.0026224 -0.027521 0 -0.030183 -0.0065585 -0.019578 -0.024941 -0.020984 0.012967 8.2195 0.046126 -0.0079473 -0.13919 -0.005524 -0.046908 -0.076552 -0.16831 -0.0058941 0.03093 0.076868 0.019653 -0.016102 -0.00032191 0.0019823 -7.0228e-05 -3.3328e-05 0.16268 -0.0090251 -0.0078164 -0.015484 -0.01662 -0.040732 -0.041804 0.09248 0.0015443 0.048714
1.0469 -0.0043986 -0.0081682 0.011838 -0.0094989 0 -0.014811 -0.0059472 -0.012935 -0.019306 -0.016094 0.0057649 8.312 0.077028 0.00060428 -0.13089 -0.011701 -0.031222 -0.076727 -0.15997 -0.019976 0.035964 0.095051 0.016091 0.00044404 -0.0010493 0.0010814 0.00048236 -0.00048681 0.097524 -0.0068802 -0.001821 -0.0029346 -0.0028874 -0.043342 -0.038093 0.094837 -0.010306 0.062722
1.0508 -0.00073245 -0.0052626 0.0044764 0.011062 0 0.005273 0.00049126 0.0023141 -0.0033207 -0.0025673 -0.0074197 8.4275 0.10298 -0.0030862 -0.12713 -0.027014 -0.023591 -0.084323 -0.16088 -0.0388 0.036255 0.09958 0.01646 0.0083485 -0.00086865 0.0005895 0.00066952 -0.00057128 -0.0015137 -0.00059825 0.0038962 0.0099251 0.012504 -0.049601 -0.032109 0.087663 -0.029942 0.07104
1.0547 0.0027929 0.0003437 -0.015324 0.021896 0 0.016596 0.0094933 0.018273 0.014972 0.012615 -0.011532 8.5392 0.12104 -0.011813 -0.12686 -0.049816 -0.026128 -0.098417 -0.16879 -0.060848 0.030809 0.091729 0.011123 0.0069775 -0.00024964 0.00049696 0.00013036 -0.00051245 -0.10433 0.0067895 0.0070891 0.016114 0.018697 -0.060895 -0.027191 0.070684 -0.055615 0.071923
1.0586 0.0060376 0.0075759 -0.023272 0.018013 0 0.014203 0.015326 0.025721 0.025 0.019978 0.0018831 8.6232 0.1298 -0.020838 -0.12919 -0.07809 -0.038737 -0.11737 -0.18106 -0.085062 0.019335 0.073081 -0.0029479 -0.0030624 1.2117e-05 0.00037415 -0.00090916 -0.00067994 -0.18015 0.010996 0.0079606 0.013856 0.012904 -0.077568 -0.024858 0.044369 -0.085632 0.065103
1.0625 0.0097049 0.0143 -0.0055769 0.0059511 0 0.0055424 0.015187 0.021718 0.023042 0.016457 0.026223 8.6848 0.12864 -0.025072 -0.13292 -0.10873 -0.059732 -0.13847 -0.19385 -0.11015 0.0020993 0.046439 -0.020691 -0.019938 -0.0003703 -0.00013823 -0.0017447 -0.0010886 -0.22106 0.010337 0.0088681 0.0088909 0.0024073 -0.099299 -0.026129 0.010184 -0.11757 0.051332
1.0664 0.013982 0.018508 0.02555 -0.0012277 0 0.0034391 0.01153 0.012118 0.015207 0.0092926 0.044592 8.754 0.11883 -0.018394 -0.13552 -0.13332 -0.080737 -0.15326 -0.19791 -0.13282 -0.0189 0.020379 -0.034543 -0.036997 -0.0009335 -0.00094321 -0.0017845 -0.0013066 -0.2447 0.007589 0.012115 0.0092638 -0.0017188 -0.12332 -0.030653 -0.026314 -0.14455 0.035169
1.0703 0.017696 0.019474 0.043596 0.0052934 0 0.014167 0.0093746 0.0065569 0.011326 0.0095965 0.044638 8.8545 0.10836 -0.007154 -0.13588 -0.14901 -0.093345 -0.15833 -0.19249 -0.15158 -0.038909 0.0023996 -0.041128 -0.048147 -0.0010169 -0.0015821 -0.0010916 -0.00089247 -0.27492 0.0077985 0.017764 0.017482 0.0064844 -0.14465 -0.034717 -0.057879 -0.16342 0.022916
1.0742 0.019261 0.018104 0.034908 0.022465 0 0.031307 0.011631 0.010269 0.015952 0.020962 0.029691 8.9787 0.10005 0.0043858 -0.1338 -0.15586 -0.095376 -0.1532 -0.17902 -0.16598 -0.056222 -0.0056557 -0.042881 -0.052105 -0.00046263 -0.0016615 -0.0003254 9.5967e-05 -0.31871 0.013732 0.023309 0.028142 0.023297 -0.16106 -0.036552 -0.082005 -0.17329 0.016375
1.0781 0.018451 0.016278 0.012404 0.037544 0 0.041054 0.0169 0.020021 0.025087 0.034729 0.015336 9.0968 0.095951 0.012282 -0.12926 -0.15494 -0.086221 -0.13856 -0.15986 -0.17599 -0.069579 -0.0033902 -0.044192 -0.048723 0.00029075 -0.0011599 -0.00010232 0.001068 -0.35978 0.023068 0.025447 0.033525 0.038054 -0.17075 -0.034662 -0.097161 -0.17413 0.01638
1.082 0.016862 0.015642 0.0013099 0.038456 0 0.034356 0.021257 0.02762 0.031026 0.037689 0.014731 9.1904 0.097788 0.010935 -0.12238 -0.14927 -0.067376 -0.1168 -0.14006 -0.18207 -0.077612 0.0075844 -0.047037 -0.039651 0.00075292 -0.00036425 -0.00039953 0.0013983 -0.37355 0.030052 0.022541 0.031198 0.040756 -0.171 -0.026879 -0.10216 -0.16665 0.022637
1.0859 0.016304 0.016586 0.012729 0.023741 0 0.015123 0.021762 0.027524 0.029779 0.025282 0.027011 9.2732 0.1024 0.00064949 -0.11433 -0.14617 -0.04901 -0.096295 -0.12724 -0.18755 -0.081557 0.017531 -0.050519 -0.032295 0.00089404 0.00040162 -0.00062205 0.00096825 -0.34968 0.030309 0.015942 0.02566 0.029269 -0.16227 -0.013272 -0.10202 -0.15677 0.029407
1.0898 0.016834 0.018062 0.033564 0.0039217 0 -0.0026447 0.018607 0.021518 0.023793 0.0070432 0.039529 9.374 0.10563 -0.012237 -0.10615 -0.14821 -0.037595 -0.081416 -0.12187 -0.19487 -0.083513 0.020253 -0.053597 -0.030711 0.0010493 0.00094129 -0.00027992 0.0002278 -0.30262 0.024547 0.0092729 0.022827 0.01132 -0.1477 0.0039276 -0.10206 -0.14889 0.032568
1.0938 0.016717 0.01836 0.042435 -0.0067137 0 -0.0061865 0.014641 0.01636 0.018314 -0.0016727 0.040637 9.5025 0.10515 -0.023525 -0.098369 -0.15547 -0.035589 -0.073584 -0.12281 -0.20501 -0.084208 0.013257 -0.056791 -0.03631 0.0013891 0.0011474 0.0004306 -0.0002505 -0.26118 0.017794 0.0062148 0.023807 -0.00037485 -0.12865 0.023615 -0.10467 -0.14477 0.03047
1.0977 0.014492 0.016351 0.03257 -0.0012142 0 0.0059666 0.013165 0.016906 0.016051 0.0060297 0.029919 9.6362 0.098913 -0.028891 -0.091446 -0.16697 -0.044126 -0.073164 -0.12774 -0.21851 -0.084194 -0.0047089 -0.060552 -0.049526 0.001636 0.00093147 0.0007762 -0.00025946 -0.24559 0.014862 0.0082144 0.024654 0.0027784 -0.10651 0.044628 -0.1117 -0.14552 0.022218
1.1016 0.010868 0.012382 0.016548 0.014737 0 0.023324 0.015537 0.021282 0.0155 0.022091 0.016813 9.7452 0.083971 -0.021064 -0.086243 -0.17681 -0.060487 -0.077306 -0.12889 -0.23449 -0.082941 -0.031691 -0.062672 -0.067948 0.0013913 0.00028131 0.0002417 -3.0683e-05 -0.25036 0.016142 0.013521 0.0216 0.018137 -0.082609 0.06551 -0.12368 -0.15062 0.0090511
1.1055 0.0082324 0.0081217 0.0097446 0.027291 0 0.032059 0.019898 0.02263 0.013635 0.030882 0.010734 9.8275 0.064477 -0.0044215 -0.082305 -0.17837 -0.073055 -0.077989 -0.1204 -0.24859 -0.07988 -0.056365 -0.058733 -0.083591 0.00067782 -0.00062223 -0.00088948 0.00010419 -0.24756 0.01756 0.018146 0.015309 0.032734 -0.058693 0.085675 -0.13509 -0.1547 -0.0022566
1.1094 0.0081736 0.0054186 0.01319 0.025176 0 0.025497 0.021998 0.015818 0.0093393 0.023218 0.013067 9.9137 0.042881 0.017513 -0.079165 -0.16955 -0.076403 -0.07208 -0.10122 -0.25849 -0.074895 -0.073578 -0.046042 -0.093121 1.8276e-05 -0.0014232 -0.0017508 6.094e-05 -0.20912 0.014677 0.018255 0.0095128 0.03289 -0.03545 0.10524 -0.14267 -0.1552 -0.0085973
1.1133 0.0096429 0.0049437 0.015074 0.0085694 0 0.008377 0.018193 0.002903 0.0041889 0.0039958 0.017522 10.036 0.021235 0.041859 -0.076314 -0.14955 -0.066795 -0.057822 -0.071326 -0.26254 -0.068147 -0.079898 -0.027007 -0.09443 -9.5701e-05 -0.0017918 -0.0017001 1.4095e-05 -0.13117 0.0071116 0.012615 0.0063009 0.01564 -0.013598 0.12432 -0.14389 -0.15046 -0.0079417
1.1172 0.009769 0.0056656 0.006928 -0.010737 0 -0.0076053 0.0088077 -0.0078844 0.00066562 -0.01274 0.016428 10.193 0.0021877 0.065186 -0.072887 -0.11843 -0.040199 -0.034136 -0.031778 -0.25883 -0.060238 -0.071959 -0.0079357 -0.085629 0.00024408 -0.0016305 -0.00089495 0.00012978 -0.039847 -0.0008813 0.0035273 0.0040257 -0.0078343 0.0055898 0.14302 -0.13558 -0.13887 0.0016353
1.1211 0.0065168 0.005589 -0.0060588 -0.018376 0 -0.012822 -0.0012496 -0.0090781 8.489e-05 -0.015883 0.0064722 10.351 -0.011485 0.085919 -0.06749 -0.083131 5.4506e-05 -0.0066746 0.011213 -0.24894 -0.053536 -0.053884 0.0060146 -0.070096 0.00044584 -0.0010902 -6.5712e-05 0.00035972 0.028098 -0.0042855 -0.0045382 6.2557e-05 -0.020823 0.019647 0.16074 -0.11778 -0.12284 0.01708
1.125 0.00050163 0.0032008 -0.012297 -0.0090213 0 -0.0064496 -0.0061631 -0.00090572 0.0018074 -0.0057011 -0.0096418 10.479 -0.020285 0.10633 -0.060273 -0.051464 0.043245 0.016727 0.052314 -0.23812 -0.049333 -0.035497 0.014674 -0.054487 8.3218e-05 -0.00040914 0.00023878 0.00051318 0.055182 -0.0021311 -0.0079307 -0.0054004 -0.015159 0.028233 0.17633 -0.095997 -0.10738 0.031957
1.1289 -0.0057337 -0.0015076 -0.0083992 0.0086319 0 0.0035857 -0.0045794 0.0080828 0.0035678 0.0075243 -0.024809 10.581 -0.024194 0.12771 -0.051669 -0.026952 0.083742 0.03192 0.089775 -0.22925 -0.047957 -0.021737 0.021654 -0.041943 -0.00059315 0.00023191 0.00012457 0.00047955 0.058174 0.0012846 -0.0064152 -0.0094336 0.0016042 0.03084 0.18852 -0.073005 -0.09496 0.042973
1.1328 -0.010029 -0.0072043 -0.0028796 0.018192 0 0.0068742 -0.0014198 0.0077299 0.0024312 0.012098 -0.030855 10.685 -0.023372 0.15104 -0.042388 -0.012276 0.11623 0.035446 0.12251 -0.22498 -0.049346 -0.016934 0.029658 -0.035127 -0.00089392 0.00071206 8.7495e-05 0.00031942 0.073794 8.402e-05 -0.0033841 -0.01016 0.012742 0.027255 0.19596 -0.051469 -0.087629 0.047278
1.1367 -0.012168 -0.012321 -0.005267 0.0088199 0 -0.0017173 -0.0035126 -0.0050789 -0.0035437 0.0033818 -0.023208 10.811 -0.01747 0.1758 -0.034761 -0.01031 0.13179 0.02223 0.14999 -0.22924 -0.052201 -0.026895 0.037553 -0.037252 -0.00044727 0.00091382 0.00037204 0.00013362 0.1264 -0.0077974 -0.0033178 -0.0094216 0.007007 0.017026 0.19505 -0.034948 -0.087413 0.041086
1.1406 -0.013458 -0.016104 -0.014899 -0.015367 0 -0.018315 -0.012685 -0.023284 -0.013357 -0.013639 -0.0054223 10.943 -0.009383 0.19662 -0.031277 -0.013902 0.13227 -0.00048846 0.17457 -0.23901 -0.053019 -0.045764 0.042296 -0.04423 0.00035204 0.00076435 0.00069892 -9.3461e-05 0.20626 -0.018425 -0.0083363 -0.010866 -0.011868 0.0045704 0.18688 -0.022165 -0.089411 0.029154
1.1445 -0.015218 -0.018791 -0.022934 -0.038076 0 -0.032952 -0.023348 -0.035076 -0.022685 -0.028503 0.01058 11.053 -0.0015153 0.20974 -0.032725 -0.017991 0.12097 -0.026572 0.19618 -0.2506 -0.050229 -0.06818 0.043338 -0.052607 0.00071256 0.00037045 0.0006457 -0.0004511 0.27854 -0.025039 -0.016593 -0.015663 -0.029279 -0.0069664 0.17368 -0.010937 -0.089611 0.015846
1.1484 -0.017816 -0.020971 -0.023763 -0.044032 0 -0.036978 -0.027662 -0.033545 -0.026666 -0.032786 0.011535 11.128 0.0040541 0.21256 -0.039531 -0.019229 0.099901 -0.051675 0.21372 -0.26105 -0.042969 -0.090521 0.044402 -0.060047 0.00026186 6.0102e-05 0.00020448 -0.00089726 0.31515 -0.023893 -0.023875 -0.021011 -0.033177 -0.015214 0.15745 0.00030456 -0.085179 0.0043134
1.1523 -0.020877 -0.02292 -0.020715 -0.031452 0 -0.029464 -0.023478 -0.022357 -0.024368 -0.025958 -0.0065054 11.193 0.0044899 0.20224 -0.051965 -0.014082 0.07109 -0.070792 0.22465 -0.26654 -0.030607 -0.10883 0.050458 -0.064001 -0.00055093 0.0001928 -0.00015437 -0.0011637 0.31993 -0.017599 -0.027086 -0.023256 -0.024177 -0.017299 0.14104 0.013395 -0.072906 -0.0017628
1.1563 -0.023976 -0.024594 -0.019595 -0.013003 0 -0.017724 -0.016828 -0.012511 -0.02054 -0.015624 -0.033311 11.283 -0.0047451 0.17909 -0.068801 -0.00056083 0.036387 -0.079027 0.22229 -0.26181 -0.014571 -0.12037 0.062961 -0.062649 -0.00089031 0.00085971 -1.7582e-06 -0.00095183 0.32417 -0.012957 -0.026612 -0.021975 -0.01365 -0.010062 0.13011 0.029237 -0.051357 0.00098301
1.1602 -0.027 -0.026196 -0.02017 -0.0046521 0 -0.011643 -0.016126 -0.013034 -0.02179 -0.011725 -0.05156 11.408 -0.021083 0.15238 -0.086529 0.016148 -0.0012435 -0.081065 0.20839 -0.24939 0.0012036 -0.12902 0.078234 -0.058834 -0.00036005 0.0017644 0.00054188 -0.00026202 0.35767 -0.015265 -0.025623 -0.020379 -0.012758 0.0026076 0.12533 0.045144 -0.027178 0.0083539
1.1641 -0.030118 -0.028558 -0.018122 -0.012719 0 -0.01641 -0.023989 -0.023878 -0.02999 -0.01885 -0.050929 11.542 -0.042581 0.12619 -0.10393 0.033206 -0.040753 -0.079892 0.18447 -0.23067 0.015008 -0.13682 0.090514 -0.05405 0.0006076 0.0024356 0.00090544 0.00050334 0.42398 -0.024203 -0.027115 -0.021832 -0.023259 0.018313 0.12609 0.059182 -0.0043315 0.017803
1.168 -0.033741 -0.03275 -0.014896 -0.030498 0 -0.029464 -0.035246 -0.037123 -0.039692 -0.032921 -0.036365 11.649 -0.066776 0.104 -0.12009 0.0479 -0.080929 -0.078672 0.15303 -0.20734 0.025475 -0.14552 0.096557 -0.049708 0.0011517 0.0026003 0.00068343 0.0008319 0.50241 -0.034833 -0.031542 -0.026719 -0.03783 0.034418 0.13105 0.069503 0.013365 0.026699
1.1719 -0.038434 -0.039126 -0.020529 -0.046309 0 -0.043669 -0.042977 -0.04492 -0.043166 -0.045306 -0.022578 11.717 -0.088596 0.0894 -0.13448 0.056159 -0.11899 -0.08264 0.11985 -0.18171 0.03105 -0.15664 0.097672 -0.047602 0.00074325 0.0023809 8.8295e-05 0.00054725 0.57229 -0.042457 -0.03709 -0.033015 -0.047992 0.04612 0.13642 0.0729 0.019622 0.030772
1.1758 -0.044489 -0.046681 -0.042352 -0.054138 0 -0.053368 -0.045757 -0.046394 -0.038681 -0.050711 -0.020397 11.764 -0.10314 0.07865 -0.14869 0.058161 -0.15085 -0.093742 0.094331 -0.15644 0.033743 -0.16741 0.098165 -0.047428 -0.00040331 0.0021514 -0.00026609 -2.5633e-05 0.6329 -0.046596 -0.041992 -0.039188 -0.051256 0.050618 0.13611 0.07026 0.015266 0.028773
1.1797 -0.051314 -0.053454 -0.071909 -0.05674 0 -0.057877 -0.048221 -0.047142 -0.033278 -0.05131 -0.02864 11.815 -0.1108 0.067153 -0.16395 0.056556 -0.17492 -0.10977 0.079113 -0.13188 0.035761 -0.17463 0.10255 -0.047931 -0.0015578 0.0022123 -1.0577e-05 -0.00035677 0.69964 -0.050488 -0.046314 -0.045528 -0.051483 0.049405 0.12861 0.064361 0.0054246 0.022602
1.1836 -0.05744 -0.057832 -0.088269 -0.059745 0 -0.059986 -0.054816 -0.052412 -0.03631 -0.053146 -0.038819 11.879 -0.11267 0.052399 -0.18071 0.053101 -0.19007 -0.12885 0.074958 -0.10804 0.038292 -0.17608 0.11399 -0.048311 -0.002036 0.0025913 0.00061326 -0.00019291 0.78264 -0.057017 -0.051448 -0.052492 -0.05371 0.044093 0.11371 0.056994 -0.0061486 0.013698
1.1875 -0.06159 -0.059759 -0.078196 -0.064451 0 -0.061984 -0.064276 -0.061289 -0.049787 -0.058878 -0.046069 11.947 -0.11088 0.032231 -0.19921 0.04979 -0.19545 -0.14851 0.081409 -0.08471 0.042404 -0.16958 0.13401 -0.047732 -0.0016058 0.0031138 0.0010496 0.0002446 0.87276 -0.065392 -0.058067 -0.058808 -0.059299 0.037082 0.092134 0.050137 -0.015054 0.0038823
1.1914 -0.063927 -0.060804 -0.052161 -0.067242 0 -0.063719 -0.07115 -0.067884 -0.065741 -0.064947 -0.053612 12.008 -0.11172 0.0075065 -0.21767 0.049399 -0.18966 -0.16366 0.09411 -0.061913 0.04847 -0.15254 0.16194 -0.045258 -0.00052412 0.0036239 0.0010266 0.00053373 0.94997 -0.071874 -0.064937 -0.062406 -0.065614 0.034613 0.068535 0.046344 -0.013773 -0.0037565
1.1953 -0.065943 -0.062884 -0.036672 -0.065392 0 -0.064343 -0.072297 -0.068153 -0.073979 -0.066353 -0.066404 12.064 -0.11829 -0.01403 -0.23297 0.051161 -0.17864 -0.17364 0.10454 -0.040166 0.054395 -0.13126 0.1939 -0.041716 0.0006761 0.0041213 0.00078416 0.00050912 1.0044 -0.073592 -0.069903 -0.063341 -0.069419 0.038823 0.049462 0.044362 -0.0052675 -0.0089262
1.1992 -0.068683 -0.066522 -0.048642 -0.061804 0 -0.065012 -0.070435 -0.06493 -0.072535 -0.063442 -0.082481 12.115 -0.13024 -0.02808 -0.24332 0.054358 -0.16406 -0.17867 0.11041 -0.020049 0.059185 -0.10864 0.22315 -0.037268 0.0014621 0.00471 0.00071425 0.00043134 1.046 -0.071358 -0.071918 -0.064852 -0.070181 0.049813 0.03719 0.0432 0.0075171 -0.011871
1.2031 -0.071015 -0.070043 -0.078214 -0.062722 0 -0.06857 -0.070471 -0.065523 -0.069779 -0.062373 -0.093153 12.155 -0.14616 -0.031233 -0.24731 0.058297 -0.14726 -0.17922 0.11058 -0.0020121 0.062141 -0.087285 0.24333 -0.031924 0.0015499 0.0054429 0.00087932 0.00069421 1.0908 -0.068562 -0.071814 -0.07055 -0.070305 0.066962 0.033046 0.041969 0.021254 -0.012884
1.207 -0.070153 -0.070537 -0.098318 -0.070546 0 -0.075719 -0.073066 -0.073901 -0.075575 -0.067909 -0.092615 12.174 -0.16175 -0.018961 -0.24284 0.06219 -0.12906 -0.17601 0.10563 0.013294 0.062754 -0.070515 0.25276 -0.025078 0.0010568 0.0062194 0.00098608 0.001373 1.1389 -0.067415 -0.070947 -0.080366 -0.072384 0.088425 0.037813 0.039679 0.030079 -0.012141
1.2109 -0.064486 -0.066134 -0.09073 -0.079577 0 -0.081714 -0.073289 -0.08539 -0.090438 -0.076404 -0.08596 12.169 -0.16856 0.0045661 -0.23185 0.066352 -0.1097 -0.17066 0.10233 0.026815 0.063038 -0.059037 0.25588 -0.015484 0.00043677 0.006822 0.00082376 0.0020843 1.1665 -0.066597 -0.069332 -0.089719 -0.075949 0.10894 0.046382 0.037402 0.029598 -0.0091728
1.2148 -0.056095 -0.05804 -0.061709 -0.07983 0 -0.078257 -0.066353 -0.089735 -0.10399 -0.077714 -0.085512 12.153 -0.1646 0.031058 -0.21845 0.0718 -0.089893 -0.16386 0.1049 0.039862 0.065164 -0.050782 0.25943 -0.0031977 0.00015386 0.0070599 0.00060423 0.002318 1.1451 -0.062926 -0.065615 -0.093035 -0.076698 0.12611 0.054129 0.037225 0.022905 -0.0033132
1.2188 -0.050167 -0.050659 -0.03337 -0.066008 0 -0.060756 -0.054064 -0.080304 -0.10452 -0.06549 -0.097978 12.146 -0.14967 0.056099 -0.20492 0.079249 -0.070699 -0.15551 0.11499 0.052758 0.070311 -0.044904 0.26585 0.011399 0.00030923 0.0069185 0.00075093 0.0019257 1.0705 -0.055491 -0.0593 -0.088161 -0.069631 0.13929 0.059303 0.040638 0.013077 0.0061152
1.2227 -0.051401 -0.049405 -0.023317 -0.043748 0 -0.035267 -0.044646 -0.061068 -0.090106 -0.045731 -0.11535 12.15 -0.12481 0.07562 -0.19346 0.089324 -0.053527 -0.14542 0.13323 0.065566 0.079399 -0.040627 0.26968 0.02756 0.00058059 0.0066066 0.001353 0.0012863 0.97601 -0.048096 -0.053051 -0.077652 -0.054548 0.14842 0.060843 0.049016 0.0040503 0.019683
1.2266 -0.060603 -0.057432 -0.034355 -0.027627 0 -0.018117 -0.045979 -0.04479 -0.070434 -0.034225 -0.11946 12.153 -0.094882 0.085262 -0.18725 0.10249 -0.043561 -0.13279 0.15728 0.075981 0.092893 -0.038657 0.26106 0.042088 0.00059312 0.0064387 0.0019399 0.00097941 0.91813 -0.047362 -0.052317 -0.066495 -0.039465 0.155 0.060411 0.064278 0.0052659 0.038006
1.2305 -0.074549 -0.073534 -0.060245 -0.032263 0 -0.026301 -0.059391 -0.043709 -0.05799 -0.04422 -0.096848 12.137 -0.069099 0.091459 -0.18423 0.11589 -0.041668 -0.11904 0.17851 0.081314 0.10663 -0.039614 0.23431 0.051796 0.00037383 0.0066026 0.0019014 0.0012677 0.94354 -0.057918 -0.061855 -0.059177 -0.037547 0.16226 0.063557 0.081831 0.017565 0.056992
1.2344 -0.088974 -0.092695 -0.094474 -0.062676 0 -0.064596 -0.079905 -0.060492 -0.057748 -0.075283 -0.051086 12.103 -0.050174 0.098679 -0.18244 0.12774 -0.046739 -0.10517 0.19358 0.080243 0.11818 -0.04348 0.19506 0.055589 0.00037646 0.0069833 0.0011359 0.0018683 1.0619 -0.078641 -0.081632 -0.058377 -0.05769 0.17052 0.072742 0.098588 0.038467 0.073916
1.2383 -0.10146 -0.10894 -0.13007 -0.10991 0 -0.11927 -0.10123 -0.086538 -0.064825 -0.11302 -0.0024655 12.063 -0.039322 0.11049 -0.18005 0.13668 -0.056743 -0.091983 0.20067 0.072184 0.12563 -0.049631 0.15972 0.053051 0.00097528 0.0072302 0.00020546 0.0022106 1.2402 -0.10283 -0.10553 -0.064743 -0.095326 0.1793 0.08937 0.11195 0.064762 0.086434
1.2422 -0.11155 -0.1184 -0.15513 -0.15443 0 -0.16443 -0.11922 -0.1083 -0.070968 -0.13917 0.024053 12.018 -0.036493 0.13142 -0.17429 0.14097 -0.067209 -0.080493 0.199 0.057 0.12656 -0.056201 0.14688 0.044245 0.0019353 0.0070806 -0.0002035 0.0019347 1.4204 -0.12185 -0.12425 -0.076403 -0.13215 0.1866 0.11441 0.11836 0.090426 0.091142
1.2461 -0.11864 -0.12052 -0.15678 -0.1758 0 -0.17775 -0.13078 -0.11621 -0.072486 -0.14308 0.013302 11.95 -0.035466 0.16213 -0.16236 0.14094 -0.066584 -0.070419 0.19573 0.040195 0.121 -0.056845 0.16668 0.033478 0.0024831 0.006682 4.7069e-05 0.0011846 1.547 -0.12947 -0.13058 -0.088813 -0.14753 0.18703 0.14328 0.11623 0.10483 0.086272
1.25 -0.12068 -0.11694 -0.13371 -0.16413 0 -0.15488 -0.13216 -0.10989 -0.072411 -0.12647 -0.032187 11.835 -0.030814 0.19649 -0.14567 0.1398 -0.050136 -0.059678 0.19929 0.028484 0.11307 -0.048437 0.21531 0.025546 0.0020124 0.0065805 0.00046411 0.00047476 1.5929 -0.1244 -0.12349 -0.096844 -0.13389 0.17944 0.16985 0.1097 0.10692 0.076023
1.2539 -0.11561 -0.10956 -0.1017 -0.12666 0 -0.1118 -0.12084 -0.097026 -0.0765 -0.10028 -0.094062 11.669 -0.020964 0.23107 -0.12516 0.13924 -0.015678 -0.046727 0.21405 0.025595 0.10499 -0.029584 0.2782 0.022725 0.00074981 0.0072992 0.00050409 0.00028679 1.5694 -0.11031 -0.10835 -0.098735 -0.10326 0.16377 0.19144 0.10103 0.097489 0.062889
1.2578 -0.10399 -0.099505 -0.081014 -0.084231 0 -0.073409 -0.10016 -0.087783 -0.088062 -0.078036 -0.14783 11.481 -0.0053648 0.26252 -0.10202 0.14081 0.037522 -0.030069 0.24336 0.034568 0.098909 0.00018004 0.33885 0.026746 -0.0003358 0.008844 0.00016383 0.00075126 1.5171 -0.093799 -0.093249 -0.098195 -0.07838 0.14084 0.20609 0.09249 0.078666 0.04957
1.2617 -0.089726 -0.087729 -0.076604 -0.058248 0 -0.056596 -0.079974 -0.088543 -0.10585 -0.06946 -0.17549 11.309 0.013396 0.28572 -0.078447 0.14604 0.10863 -0.0070021 0.29071 0.059493 0.097719 0.039811 0.38658 0.039353 -0.00036221 0.010613 -6.761e-05 0.0016263 1.4794 -0.081329 -0.083958 -0.10139 -0.074938 0.11397 0.21268 0.086562 0.05646 0.040721
1.2656 -0.07774 -0.076047 -0.074158 -0.056382 0 -0.060388 -0.070333 -0.098339 -0.12509 -0.076122 -0.17476 11.164 0.027885 0.30174 -0.056921 0.1517 0.18233 0.019874 0.3436 0.091338 0.099374 0.079642 0.41848 0.055007 0.00067976 0.011848 0.00018316 0.0025085 1.4741 -0.076052 -0.080915 -0.11074 -0.089864 0.090638 0.21755 0.080912 0.039516 0.037171
1.2695 -0.070643 -0.06702 -0.058972 -0.068191 0 -0.070121 -0.073185 -0.10971 -0.13959 -0.090301 -0.1589 11.02 0.035504 0.31207 -0.038332 0.15435 0.24951 0.047123 0.39199 0.1225 0.10104 0.11454 0.43566 0.069649 0.0019417 0.012237 0.00071272 0.0030657 1.4831 -0.076315 -0.080089 -0.12166 -0.10549 0.073436 0.22412 0.072091 0.029278 0.03727
1.2734 -0.067534 -0.062503 -0.036635 -0.075118 0 -0.07131 -0.08078 -0.1136 -0.14391 -0.09907 -0.14596 10.844 0.035513 0.31709 -0.023455 0.15104 0.30379 0.07159 0.42792 0.14716 0.10039 0.14136 0.4385 0.080387 0.002498 0.012087 0.00095609 0.0031568 1.4688 -0.077111 -0.076901 -0.12621 -0.1054 0.063292 0.23396 0.057198 0.025391 0.039441
1.2773 -0.065825 -0.062181 -0.029613 -0.067089 0 -0.06154 -0.083131 -0.10567 -0.13595 -0.093017 -0.14443 10.624 0.028533 0.31637 -0.013331 0.1378 0.33802 0.088751 0.44124 0.15818 0.094366 0.15719 0.4253 0.083906 0.0021171 0.011907 0.00063458 0.0028497 1.4056 -0.074062 -0.07006 -0.12045 -0.087856 0.060058 0.24773 0.032358 0.025636 0.041327
1.2813 -0.063903 -0.063671 -0.050898 -0.051269 0 -0.050885 -0.07718 -0.089619 -0.11882 -0.073891 -0.14681 10.382 0.022455 0.30518 -0.010172 0.10985 0.34582 0.090711 0.41879 0.14788 0.079685 0.16258 0.39479 0.077591 0.001324 0.011823 0.00010113 0.0023926 1.3008 -0.067068 -0.062251 -0.10778 -0.065536 0.057626 0.25972 -0.0052273 0.021177 0.039338
1.2852 -0.061979 -0.064298 -0.08476 -0.044791 0 -0.051403 -0.068309 -0.074584 -0.099674 -0.053864 -0.13733 10.145 0.024837 0.28273 -0.012906 0.072951 0.33767 0.079807 0.37127 0.12465 0.060373 0.16493 0.34923 0.066261 0.00080721 0.01143 -1.2635e-05 0.0021301 1.1865 -0.060383 -0.057196 -0.094778 -0.053267 0.048964 0.26293 -0.04713 0.0075795 0.03437
1.2891 -0.06077 -0.063007 -0.099481 -0.057847 0 -0.065359 -0.06311 -0.067916 -0.084687 -0.045431 -0.10738 9.9209 0.038288 0.24813 -0.021523 0.03055 0.3173 0.05744 0.30373 0.093168 0.039291 0.16668 0.29445 0.052425 0.00083005 0.010263 0.0005327 0.002329 1.0875 -0.058623 -0.055801 -0.084075 -0.055356 0.031296 0.25366 -0.087264 -0.015624 0.027925
1.293 -0.059979 -0.060688 -0.080746 -0.082778 0 -0.08246 -0.061828 -0.068909 -0.073883 -0.050402 -0.064302 9.694 0.063836 0.20141 -0.035756 -0.01344 0.28829 0.025809 0.22213 0.058416 0.019579 0.16943 0.23684 0.038582 0.0011679 0.0083632 0.0013205 0.002974 0.99709 -0.062089 -0.055053 -0.072159 -0.063242 0.0030643 0.22932 -0.11918 -0.04743 0.021878
1.2969 -0.058391 -0.058739 -0.048483 -0.099482 0 -0.088183 -0.058824 -0.069169 -0.06108 -0.058696 -0.025249 9.4476 0.099487 0.14371 -0.055426 -0.051678 0.25292 -0.010885 0.13541 0.028074 0.0073622 0.17228 0.18038 0.028355 0.0014707 0.0063445 0.0016906 0.0037062 0.88249 -0.065782 -0.050895 -0.054477 -0.064133 -0.035643 0.18721 -0.12964 -0.082585 0.020469
1.3008 -0.055229 -0.057327 -0.036378 -0.092317 0 -0.075752 -0.050056 -0.059859 -0.040099 -0.058639 -0.0019869 9.1812 0.13099 0.085406 -0.076834 -0.078282 0.21203 -0.044081 0.05533 0.0058339 0.0055342 0.16866 0.12667 0.022363 0.0015658 0.0048444 0.0013725 0.0040295 0.71753 -0.063383 -0.042496 -0.031885 -0.052204 -0.07383 0.13817 -0.11427 -0.10871 0.026092
1.3047 -0.05094 -0.055024 -0.055281 -0.063192 0 -0.051598 -0.038669 -0.039754 -0.011832 -0.048669 0.00827 8.9066 0.14897 0.033646 -0.097057 -0.093367 0.16505 -0.069898 -0.014537 -0.010936 0.011899 0.15464 0.077412 0.018584 0.0014383 0.0039206 0.0006902 0.003684 0.51254 -0.052756 -0.03372 -0.011049 -0.033126 -0.10308 0.092007 -0.079007 -0.12053 0.037027
1.3086 -0.046471 -0.050085 -0.081181 -0.0295 0 -0.030097 -0.032128 -0.016858 0.014942 -0.038386 0.017487 8.6308 0.14758 -0.0071006 -0.11412 -0.09718 0.11165 -0.085996 -0.072062 -0.024658 0.024375 0.12811 0.036229 0.015356 0.0010812 0.0030317 0.00019313 0.0028824 0.31391 -0.037931 -0.030062 0.0016961 -0.019179 -0.11788 0.054968 -0.028881 -0.1154 0.051315
1.3125 -0.04199 -0.042082 -0.081549 -0.0096255 0 -0.022366 -0.034077 -0.001933 0.030354 -0.037733 0.033038 8.3473 0.12174 -0.032746 -0.126 -0.090695 0.051793 -0.090511 -0.11574 -0.038611 0.039932 0.087752 0.0075001 0.010615 0.00050847 0.0016512 0.00016603 0.002165 0.17249 -0.025735 -0.033564 0.006135 -0.019477 -0.11301 0.033129 0.029061 -0.09197 0.06607
1.3164 -0.036721 -0.032429 -0.050649 -0.0092428 0 -0.028279 -0.039916 0.00030481 0.03147 -0.045531 0.049656 8.0479 0.067078 -0.037373 -0.12902 -0.075775 -0.0099771 -0.080783 -0.14076 -0.058376 0.050906 0.036504 -0.0065339 0.00044441 -9.2719e-05 -9.4202e-05 0.0005063 0.0019508 0.10841 -0.020133 -0.04037 0.007291 -0.032686 -0.082038 0.034477 0.077111 -0.052516 0.073115
1.3203 -0.030092 -0.023448 -0.014479 -0.019395 0 -0.037527 -0.040832 -0.0055894 0.023784 -0.049465 0.054566 7.7369 0.0033507 -0.030222 -0.12609 -0.058577 -0.063891 -0.064394 -0.15208 -0.082174 0.053809 -0.012161 -0.0072131 -0.013974 -0.0003749 -0.0014201 0.00097182 0.002168 0.10152 -0.019373 -0.043272 0.0092373 -0.047185 -0.040224 0.047635 0.10586 -0.012035 0.07014
1.3242 -0.022789 -0.016908 -0.00091982 -0.025992 0 -0.03811 -0.031904 -0.010746 0.014937 -0.037762 0.039776 7.4298 -0.059818 -0.013907 -0.11836 -0.040751 -0.10369 -0.044565 -0.14922 -0.10745 0.047958 -0.052058 0.0019847 -0.031385 -0.0001329 -0.0015475 0.0014103 0.002316 0.11351 -0.018229 -0.037192 0.010766 -0.048692 0.0048101 0.067593 0.11212 0.0233 0.056872
1.3281 -0.016346 -0.013148 -0.010019 -0.021272 0 -0.025319 -0.016146 -0.010156 0.0072957 -0.010927 0.0094692 7.1364 -0.11345 0.0094022 -0.10709 -0.023649 -0.12398 -0.024544 -0.13177 -0.13134 0.033616 -0.078321 0.017858 -0.050183 0.00039624 -0.00041071 0.0017201 0.0019356 0.11978 -0.012988 -0.023009 0.0075121 -0.030514 0.045717 0.089765 0.094624 0.048381 0.034101
1.332 -0.011632 -0.011176 -0.017759 -0.008194 0 -0.0047589 -0.0013353 -0.0064257 -0.0031285 0.017778 -0.023236 6.849 -0.14414 0.039081 -0.093784 -0.0086449 -0.11546 -0.0093171 -0.09653 -0.14852 0.012338 -0.084953 0.038035 -0.067171 0.00063942 0.0012526 0.0017174 0.0010722 0.12328 -0.0046332 -0.00682 -0.0023881 0.00059908 0.071461 0.10897 0.052561 0.056673 0.0043423
1.3359 -0.0079472 -0.0093502 -0.0068507 0.003817 0 0.012177 0.0062653 -0.0060517 -0.020646 0.032968 -0.045455 6.5507 -0.14705 0.075411 -0.080711 0.003277 -0.079938 -0.0036489 -0.045228 -0.1557 -0.0085717 -0.077425 0.059472 -0.077857 0.00019688 0.0024934 0.0012168 0.00029105 0.14114 0.0023156 0.0043653 -0.015663 0.027844 0.076658 0.12443 -0.0017066 0.049513 -0.02318
1.3398 -0.0038007 -0.0061808 0.012831 0.0067862 0 0.016624 0.0055262 -0.012254 -0.043133 0.028545 -0.051356 6.2347 -0.13103 0.11679 -0.068997 0.01171 -0.029622 -0.0071459 0.015202 -0.156 -0.024093 -0.06607 0.077646 -0.081327 -0.0007324 0.0028622 0.00030543 0.00019872 0.17903 0.0039008 0.0069858 -0.026754 0.035622 0.06734 0.13923 -0.055582 0.033515 -0.042548
1.3438 0.00141 -0.0010312 0.017806 -0.00020794 0 0.008471 -0.00014046 -0.021259 -0.061388 0.010429 -0.043199 5.9112 -0.10133 0.16111 -0.0595 0.015765 0.028141 -0.019479 0.080065 -0.15181 -0.031541 -0.056198 0.088543 -0.077034 -0.0014744 0.0026213 -0.00055757 0.00089052 0.21763 0.00014105 0.0024982 -0.03224 0.020803 0.047332 0.15475 -0.10202 0.011582 -0.050463
1.3477 0.006637 0.0054282 0.0011738 -0.010637 0 -0.0036781 -0.0051716 -0.025241 -0.065304 -0.0095256 -0.028809 5.5952 -0.064154 0.2053 -0.053084 0.014474 0.085345 -0.039679 0.14393 -0.14604 -0.028883 -0.05259 0.091826 -0.064929 -0.0014643 0.0023522 -0.00085905 0.0018342 0.223 -0.0048758 -0.0041313 -0.031867 -0.0048862 0.021269 0.17194 -0.13453 -0.013523 -0.044441
1.3516 0.010178 0.01137 -0.017319 -0.014816 0 -0.0086838 -0.0041376 -0.018928 -0.05137 -0.021525 -0.018034 5.2889 -0.029628 0.23686 -0.053071 0.0041965 0.12653 -0.06514 0.19252 -0.14378 -0.013529 -0.059141 0.091218 -0.045286 -0.00071763 0.002397 -0.00051071 0.0023167 0.17184 -0.0060426 -0.007451 -0.026163 -0.023723 -0.0037168 0.18703 -0.14063 -0.040395 -0.020848
1.3555 0.011412 0.014802 -0.013427 -0.006349 0 -0.00095812 0.0056623 -0.004015 -0.025405 -0.0219 -0.018203 4.9816 -0.0027769 0.24747 -0.059696 -0.01299 0.14899 -0.088683 0.21953 -0.14507 0.0064175 -0.067121 0.090551 -0.024628 0.0002596 0.0026394 3.2912e-05 0.0020603 0.07091 -0.0010277 -0.0043258 -0.014897 -0.025086 -0.024993 0.19178 -0.12685 -0.068919 0.0098271
1.3594 0.011497 0.01498 0.013523 0.012922 0 0.015267 0.021361 0.012031 0.0010912 -0.012845 -0.028905 4.6669 0.016462 0.23367 -0.073092 -0.035649 0.15328 -0.10676 0.22214 -0.14787 0.026149 -0.070873 0.088914 -0.0067338 0.00096831 0.002735 0.00019901 0.0014461 -0.045052 0.0078924 0.0045764 0.0010762 -0.012079 -0.043925 0.18108 -0.097441 -0.09885 0.041591
1.3633 0.012278 0.01314 0.039519 0.03297 0 0.028818 0.034307 0.021286 0.017867 -0.00018697 -0.039974 4.3552 0.028728 0.19391 -0.09299 -0.062218 0.1404 -0.11647 0.19863 -0.15009 0.041442 -0.066211 0.080138 0.0050174 0.0012725 0.0024762 -0.00015319 0.0011359 -0.13579 0.015263 0.015201 0.017347 0.0033048 -0.06213 0.15155 -0.056648 -0.12917 0.069185
1.3672 0.014479 0.01175 0.042434 0.041658 0 0.029859 0.035236 0.020491 0.021539 0.0097163 -0.036988 4.0641 0.035552 0.12705 -0.11872 -0.090258 0.11149 -0.11371 0.1462 -0.14819 0.046231 -0.048377 0.057938 0.0054617 0.001296 0.001933 -0.00063685 0.0014344 -0.18214 0.0163 0.022445 0.027309 0.011322 -0.082585 0.099406 -0.010382 -0.15694 0.08517
1.3711 0.016874 0.012643 0.025045 0.0333 0 0.017507 0.022348 0.012598 0.016912 0.01378 -0.012436 3.7963 0.040427 0.045258 -0.14511 -0.11469 0.071242 -0.096716 0.070819 -0.13988 0.035576 -0.021167 0.022086 -0.009564 0.0011007 0.0013044 -0.0007859 0.0019841 -0.19769 0.010569 0.023339 0.027406 0.011739 -0.10703 0.033803 0.029929 -0.17319 0.082894
1.375 0.017252 0.015556 0.0090016 0.013309 0 0.0008211 0.0047867 0.0043915 0.01349 0.014676 0.026577 3.531 0.04516 -0.033964 -0.1665 -0.13314 0.025854 -0.071143 -0.012329 -0.12928 0.014355 0.0039628 -0.020404 -0.034965 0.00061118 0.00070671 -0.00053646 0.0020816 -0.21704 0.0026829 0.018949 0.02102 0.011595 -0.13137 -0.027279 0.058764 -0.17406 0.067147
1.3789 0.01436 0.018336 0.0090599 -0.0051989 0 -0.0079371 -0.0035955 0.0022408 0.019035 0.018697 0.062272 3.2416 0.049817 -0.10164 -0.17931 -0.14409 -0.022222 -0.04007 -0.095165 -0.12004 -0.014093 0.020225 -0.060162 -0.067169 -0.00011599 0.00012762 -0.00021304 0.0013369 -0.26897 -0.00087699 0.013393 0.016322 0.017038 -0.15143 -0.073126 0.073256 -0.15735 0.041005
1.3828 0.0091911 0.0187 0.018688 -0.010531 0 -0.0026589 0.0040006 0.0086264 0.033952 0.029144 0.079619 2.9234 0.054118 -0.1498 -0.18034 -0.14643 -0.070539 -0.0069663 -0.16963 -0.1162 -0.045664 0.021451 -0.091457 -0.10177 -0.00066864 -0.0004542 -8.0678e-05 7.7167e-05 -0.35409 0.0033403 0.010579 0.019568 0.027508 -0.16249 -0.093883 0.071507 -0.12212 0.0083964
1.3867 0.0045164 0.01601 0.021972 -0.00012794 0 0.012035 0.02091 0.021152 0.050537 0.041068 0.077389 2.6008 0.056378 -0.16504 -0.16323 -0.13728 -0.11369 0.021318 -0.21999 -0.1268 -0.07137 -0.0015815 -0.11365 -0.12847 -0.00049737 -0.00096724 -2.8844e-05 -0.000876 -0.44327 0.013055 0.011378 0.030182 0.036928 -0.15307 -0.072548 0.050027 -0.068827 -0.022656
1.3906 0.0029663 0.011626 0.014383 0.01886 0 0.024633 0.032704 0.0343 0.058457 0.043876 0.066726 2.3048 0.055524 -0.15497 -0.13363 -0.12025 -0.14596 0.039723 -0.24386 -0.15138 -0.084587 -0.038283 -0.12765 -0.13989 0.00054731 -0.0012988 0.00022473 -0.00086852 -0.49745 0.022164 0.013631 0.042034 0.039387 -0.12393 -0.022834 0.018246 -0.013578 -0.044297
1.3945 0.0050833 0.0077039 0.0062054 0.035485 0 0.02578 0.030006 0.042724 0.0528 0.030999 0.059311 2.0421 0.051324 -0.12676 -0.097455 -0.098226 -0.16392 0.046796 -0.24388 -0.18573 -0.08448 -0.078642 -0.13226 -0.13536 0.0019255 -0.001434 0.00067396 5.8581e-05 -0.49342 0.02571 0.014652 0.048915 0.033448 -0.080526 0.040508 -0.017165 0.033378 -0.054636
1.3984 0.0088523 0.0056395 0.0062967 0.041825 0 0.015212 0.016232 0.043991 0.038134 0.0075418 0.057103 1.7894 0.043547 -0.084961 -0.059606 -0.073526 -0.16461 0.041403 -0.22208 -0.22591 -0.071057 -0.11532 -0.12457 -0.11536 0.0027522 -0.001502 0.00091214 0.001216 -0.43596 0.0235 0.013549 0.048609 0.02205 -0.028147 0.10603 -0.051217 0.064544 -0.052773
1.4023 0.011139 0.0054149 0.0091378 0.035935 0 0.0012157 0.0032439 0.039043 0.02464 -0.012592 0.053002 1.5164 0.031875 -0.034224 -0.026627 -0.049134 -0.14408 0.022185 -0.18111 -0.26608 -0.045205 -0.13963 -0.10369 -0.081799 0.0025136 -0.0016461 0.00056969 0.0018187 -0.34884 0.019202 0.011198 0.042553 0.0096934 0.025188 0.15925 -0.077861 0.071103 -0.038324
1.4063 0.0099929 0.0060487 0.0028823 0.020744 0 -0.0064197 6.7622e-05 0.030351 0.01933 -0.018321 0.040019 1.2144 0.016302 0.020267 -0.0095974 -0.031018 -0.10006 -0.010747 -0.1274 -0.29539 -0.012701 -0.14492 -0.072923 -0.044199 0.0014771 -0.0018418 -0.00018464 0.0015598 -0.25454 0.016093 0.0084721 0.033068 7.5346e-05 0.062624 0.1823 -0.088764 0.045848 -0.014144
1.4102 0.0060336 0.0064203 -0.012187 0.0017613 0 -0.0039049 0.0059972 0.019571 0.020163 -0.010593 0.018576 0.90126 -0.00069252 0.07419 -0.0079019 -0.020742 -0.045102 -0.049323 -0.070509 -0.31233 0.018082 -0.14188 -0.037827 -0.013145 0.00040455 -0.0018679 -0.00071022 0.00075029 -0.16035 0.013873 0.0051942 0.021691 -0.0047153 0.080351 0.18369 -0.086742 0.0034432 0.012414
1.4141 0.0017944 0.0057455 -0.020154 -0.014678 0 0.0044535 0.013603 0.0068622 0.018464 -0.00020086 -0.0046897 0.60097 -0.017382 0.12498 -0.020811 -0.01891 0.014372 -0.08911 -0.013252 -0.31674 0.043801 -0.13692 -0.0025938 0.0072022 -0.00012848 -0.0014962 -0.00054008 -1.9195e-05 -0.061008 0.0096671 0.0011259 0.009436 -0.0044428 0.077956 0.16964 -0.073116 -0.048702 0.038567
1.418 -0.00041243 0.0036518 -0.0079468 -0.02324 0 0.010552 0.01662 -0.0076766 0.0073337 0.0030127 -0.023436 0.32062 -0.031817 0.16978 -0.046557 -0.025417 0.071853 -0.12536 0.042162 -0.30922 0.061828 -0.13621 0.031168 0.014025 -0.00013789 -0.00073164 8.0929e-05 -0.00035301 0.047584 0.0018168 -0.0024988 -0.0027829 -0.000993 0.056887 0.14731 -0.049778 -0.10292 0.061918
1.4219 -0.00030985 0.00020296 0.016034 -0.022062 0 0.0090426 0.014029 -0.022161 -0.011774 -0.0018309 -0.035685 0.048318 -0.039361 0.20074 -0.081647 -0.0393 0.11635 -0.14819 0.093549 -0.29001 0.068778 -0.1482 0.062349 0.0048711 -2.1656e-05 0.00014541 0.00040196 -0.00027093 0.15764 -0.007814 -0.0033378 -0.014536 0.0021519 0.021819 0.12819 -0.01926 -0.14706 0.079326
1.4258 0.00032793 -0.0040327 0.027654 -0.014178 0 0.00079472 0.0077562 -0.032908 -0.030129 -0.0088048 -0.042454 -0.23024 -0.036979 0.21207 -0.11594 -0.053511 0.14324 -0.15068 0.14011 -0.26281 0.067705 -0.16854 0.088403 -0.010921 -4.6575e-05 0.00080916 -4.3795e-05 -6.6545e-05 0.25146 -0.015554 -0.00048466 -0.025809 0.0017989 -0.011775 0.11829 0.012242 -0.17454 0.090561
1.4297 -0.00071158 -0.0081581 0.013022 -0.0056767 0 -0.0089251 -0.0010779 -0.036726 -0.038933 -0.013319 -0.044736 -0.51732 -0.025624 0.20444 -0.14392 -0.063325 0.1556 -0.13355 0.18055 -0.22868 0.062036 -0.18728 0.10665 -0.025659 -0.00010789 0.0011869 -0.00089644 -1.2512e-06 0.31335 -0.019654 0.0034307 -0.035551 -0.0029652 -0.03631 0.11303 0.041325 -0.18728 0.096256
1.4336 -0.0043947 -0.011499 -0.014997 -0.0012808 0 -0.015296 -0.012216 -0.033616 -0.035964 -0.016256 -0.043196 -0.80532 -0.0065181 0.17874 -0.16208 -0.065874 0.15556 -0.0977 0.21246 -0.18726 0.053434 -0.19682 0.11735 -0.034932 2.6959e-05 0.0015275 -0.0012843 -0.00010562 0.34093 -0.021809 0.0033572 -0.040619 -0.010632 -0.048042 0.10766 0.065564 -0.18647 0.096108
1.4375 -0.010043 -0.014101 -0.030081 -0.0013455 0 -0.017539 -0.023678 -0.027387 -0.026443 -0.020237 -0.039774 -1.0891 0.018183 0.13719 -0.1672 -0.058604 0.14612 -0.045411 0.23251 -0.13775 0.043398 -0.18851 0.12402 -0.034743 0.00033669 0.0021446 -0.00070195 -0.00020407 0.34669 -0.024753 -0.0041666 -0.037785 -0.01907 -0.044502 0.095762 0.082432 -0.17401 0.089534
1.4414 -0.01613 -0.016547 -0.021319 -0.0033391 0 -0.018596 -0.031379 -0.023359 -0.018614 -0.02415 -0.037342 -1.3715 0.040985 0.087893 -0.15376 -0.039775 0.13099 0.014228 0.22891 -0.079077 0.032547 -0.14963 0.12963 -0.022183 0.00050389 0.0030646 0.00045465 -8.6509e-05 0.34919 -0.028663 -0.017561 -0.027943 -0.027076 -0.026726 0.065805 0.085131 -0.15062 0.073158
1.4453 -0.021113 -0.019096 -0.0045367 -0.0060128 0 -0.021673 -0.032476 -0.024771 -0.018363 -0.023667 -0.036795 -1.6573 0.055275 0.0438 -0.12946 -0.018441 0.11347 0.065447 0.20455 -0.019754 0.02111 -0.096024 0.13238 -0.0061316 0.00027479 0.0039277 0.0012509 0.00031968 0.3603 -0.030443 -0.030576 -0.017696 -0.033834 -0.0076654 0.025359 0.075601 -0.12059 0.04998
1.4492 -0.023589 -0.020957 -0.0028939 -0.011133 0 -0.026819 -0.028301 -0.030482 -0.026374 -0.017182 -0.035644 -1.9447 0.058486 0.0092781 -0.09757 0.00024536 0.092615 0.10071 0.16033 0.033681 0.0095492 -0.038126 0.12682 0.0089845 -0.00019415 0.0042625 0.0011005 0.0008793 0.37644 -0.0268 -0.03635 -0.014797 -0.037281 0.0072215 -0.018287 0.054302 -0.084121 0.021885
1.4531 -0.022248 -0.020576 -0.019283 -0.020272 0 -0.030357 -0.022672 -0.035547 -0.038335 -0.0091049 -0.031153 -2.2283 0.049233 -0.012799 -0.061702 0.011403 0.06724 0.11392 0.098464 0.074432 -0.0013234 0.013414 0.11002 0.019281 -0.00042495 0.0038892 0.00028398 0.0013127 0.37915 -0.017806 -0.031874 -0.020666 -0.034151 0.013497 -0.057099 0.022564 -0.04179 -0.0085785
1.457 -0.016483 -0.016869 -0.032651 -0.03026 0 -0.02756 -0.017329 -0.034224 -0.047185 -0.0054932 -0.02482 -2.509 0.026567 -0.020071 -0.027604 0.0070581 0.034138 0.095927 0.022962 0.089016 -0.0090572 0.040736 0.086546 0.019658 -9.4788e-05 0.0030708 -0.00037687 0.0013687 0.34549 -0.0071633 -0.019528 -0.027787 -0.022676 0.005864 -0.075933 -0.0169 0.0054599 -0.035951
1.4609 -0.0074433 -0.010305 -0.022526 -0.033345 0 -0.016474 -0.010422 -0.023613 -0.046665 -0.0069198 -0.021877 -2.797 -0.0017329 -0.018613 -0.0032476 -0.014863 -0.0060503 0.051724 -0.051928 0.069142 -0.0097849 0.034562 0.065899 0.01105 0.00058422 0.0022712 -0.00030453 0.0010157 0.26292 0.0010067 -0.0051128 -0.025946 -0.0054491 -0.012257 -0.06453 -0.053708 0.050155 -0.051442
1.4648 0.0018284 -0.0027698 0.0065538 -0.023436 0 -4.4975e-05 -0.00035675 -0.00582 -0.035125 -0.0076702 -0.024734 -3.1022 -0.027929 -0.014111 0.0090446 -0.047611 -0.047467 -0.0043606 -0.1164 0.022308 -0.0033584 0.0056779 0.054003 -0.0011232 0.0010014 0.0017637 0.00037347 0.00050704 0.13961 0.0053746 0.0056997 -0.011953 0.010953 -0.032807 -0.030805 -0.080354 0.084835 -0.052958
1.4688 0.008071 0.0037494 0.028678 -0.0026899 0 0.015072 0.0099125 0.012673 -0.017191 -0.0030031 -0.027513 -3.421 -0.04794 -0.0078928 0.0076195 -0.086497 -0.084981 -0.063666 -0.1646 -0.04643 0.009579 -0.037894 0.047037 -0.013819 0.00071008 0.0014626 0.0010577 0.00021681 0.0021216 0.0074833 0.010156 0.0070742 0.019909 -0.050821 0.018752 -0.092204 0.10372 -0.039711
1.4727 0.010286 0.0084842 0.023994 0.018656 0 0.022377 0.014525 0.024407 -0.00091155 0.0041495 -0.019444 -3.737 -0.05833 -0.00029441 -0.0084588 -0.12601 -0.11276 -0.11714 -0.19166 -0.1302 0.027512 -0.0863 0.034541 -0.024071 -0.00011151 0.00111 0.0012697 0.00032931 -0.11967 0.0091957 0.0093302 0.0206 0.018983 -0.061368 0.075635 -0.085461 0.10128 -0.012144
1.4766 0.010721 0.012072 -0.00066967 0.029921 0 0.019691 0.0116 0.025435 0.0085489 0.0059662 0.0043015 -4.0364 -0.054957 0.014341 -0.041655 -0.1544 -0.11574 -0.14771 -0.18727 -0.21406 0.043671 -0.12048 0.0094281 -0.028984 -0.00076133 0.00058502 0.0010108 0.00064425 -0.21036 0.01073 0.0072004 0.024694 0.011061 -0.056092 0.12119 -0.054083 0.064803 0.026084
1.4805 0.013105 0.015596 -0.019724 0.028227 0 0.010951 0.0073076 0.018112 0.013447 -0.00013366 0.035231 -4.3223 -0.045902 0.038754 -0.082077 -0.16899 -0.09697 -0.15722 -0.163 -0.284 0.049852 -0.13749 -0.024728 -0.032914 -0.00061845 9.3903e-06 0.00064164 0.00072542 -0.27592 0.011365 0.008433 0.02467 0.0022382 -0.04067 0.14802 -0.012631 0.0072857 0.06141
1.4844 0.019481 0.019535 -0.014906 0.019843 0 0.0042299 0.011007 0.0099353 0.021243 -0.0057917 0.056534 -4.6109 -0.035695 0.07188 -0.12458 -0.17054 -0.061016 -0.14921 -0.12431 -0.33606 0.042546 -0.14194 -0.05635 -0.039182 0.00027906 -0.0004236 0.00051735 0.00031837 -0.33467 0.01151 0.015758 0.027901 -0.0010998 -0.019889 0.15727 0.030065 -0.062736 0.087447
1.4883 0.028515 0.02361 0.0089623 0.014068 0 0.0068281 0.025434 0.0086773 0.036712 0.0016036 0.057112 -4.9138 -0.028018 0.11096 -0.16456 -0.16056 -0.013421 -0.1276 -0.075961 -0.36806 0.019713 -0.13952 -0.075844 -0.050393 0.0012096 -0.00066557 0.00073609 -0.0003422 -0.40052 0.013281 0.028324 0.035114 0.005623 0.0016232 0.15143 0.066179 -0.13712 0.099355
1.4922 0.036829 0.027537 0.032756 0.016024 0 0.020333 0.042548 0.017036 0.055791 0.025721 0.041436 -5.2235 -0.027431 0.14899 -0.19539 -0.14177 0.036099 -0.098201 -0.023648 -0.37809 -0.020492 -0.1408 -0.083275 -0.069812 0.0013445 -0.00082577 0.0011297 -0.00067813 -0.4734 0.018648 0.042218 0.039932 0.02333 0.016809 0.13587 0.08449 -0.2039 0.091073
1.4961 0.042025 0.031741 0.043321 0.024595 0 0.039077 0.05042 0.030851 0.067917 0.055646 0.025664 -5.5208 -0.035664 0.16859 -0.20988 -0.12123 0.068738 -0.070956 0.024182 -0.37143 -0.070497 -0.16012 -0.086865 -0.095704 0.00044702 -0.00099742 0.0014033 -0.00029277 -0.54402 0.027224 0.052919 0.03693 0.047333 0.017905 0.12114 0.076351 -0.24838 0.063487
1.5 0.044562 0.037223 0.043109 0.035674 0 0.053629 0.04465 0.042507 0.06562 0.074577 0.023901 -5.7938 -0.048376 0.16453 -0.21038 -0.1031 0.078982 -0.049413 0.063728 -0.35738 -0.1181 -0.19463 -0.094696 -0.12074 -0.00089993 -0.0011401 0.0013171 0.00060999 -0.60664 0.036322 0.05789 0.028858 0.067434 0.0076936 0.10967 0.050446 -0.2723 0.027605
1.5039 0.046936 0.044662 0.04283 0.046013 0 0.05748 0.03263 0.047043 0.052403 0.074547 0.037555 -6.0498 -0.063283 0.13555 -0.19805 -0.088494 0.064942 -0.034313 0.092273 -0.33904 -0.15656 -0.23968 -0.10815 -0.14008 -0.0017409 -0.0011792 0.00085784 0.0013535 -0.66663 0.043415 0.057524 0.02485 0.072847 -0.011229 0.099599 0.012496 -0.27738 -0.010789
1.5078 0.051292 0.053599 0.049396 0.054271 0 0.052224 0.02656 0.046157 0.040919 0.062598 0.056549 -6.3062 -0.078131 0.082924 -0.17476 -0.077827 0.026797 -0.025631 0.10738 -0.31897 -0.17983 -0.28872 -0.12277 -0.14901 -0.0015049 -0.0011976 0.00030898 0.001385 -0.73677 0.048557 0.054296 0.031649 0.060538 -0.035264 0.087761 -0.030691 -0.26663 -0.045943
1.5117 0.057865 0.062496 0.06208 0.06026 0 0.046905 0.032907 0.04687 0.042636 0.053067 0.069176 -6.5714 -0.090493 0.014344 -0.14337 -0.070578 -0.032829 -0.023137 0.10149 -0.29888 -0.1777 -0.32553 -0.13444 -0.13887 -0.0004471 -0.0014608 8.7405e-05 0.00077463 -0.82725 0.054399 0.051503 0.04744 0.040179 -0.056016 0.064295 -0.065914 -0.2447 -0.068642
1.5156 0.06538 0.069689 0.0765 0.064978 0 0.051335 0.04879 0.055861 0.058342 0.054815 0.070562 -6.8356 -0.10187 -0.047367 -0.11134 -0.064231 -0.095665 -0.024606 0.077173 -0.27984 -0.15789 -0.34117 -0.14385 -0.11479 0.00058805 -0.0021946 0.00037763 0.00011795 -0.93899 0.06384 0.052449 0.064405 0.029321 -0.066076 0.027195 -0.08564 -0.21992 -0.079157
1.5195 0.072521 0.07453 0.08824 0.071228 0 0.068173 0.067128 0.073909 0.077913 0.065945 0.063758 -7.0814 -0.11412 -0.092612 -0.081639 -0.058432 -0.15261 -0.030204 0.037734 -0.26323 -0.128 -0.3377 -0.15551 -0.083075 0.00086989 -0.0033344 0.00087688 -6.7467e-05 -1.0636 0.077462 0.059539 0.076271 0.040518 -0.064177 -0.018687 -0.09041 -0.19307 -0.080434
1.5234 0.078851 0.077887 0.093405 0.082207 0 0.090225 0.083055 0.094697 0.088875 0.079039 0.055703 -7.3006 -0.12839 -0.11616 -0.056092 -0.053431 -0.1977 -0.040487 -0.013993 -0.25083 -0.093684 -0.31837 -0.17322 -0.048673 0.0003513 -0.0045216 0.00099231 0.0001607 -1.1867 0.092694 0.072578 0.08245 0.070745 -0.050125 -0.067685 -0.081405 -0.16328 -0.074639
1.5273 0.084639 0.081611 0.090447 0.097605 0 0.10564 0.094792 0.10889 0.085751 0.08907 0.053261 -7.5009 -0.14571 -0.11424 -0.036373 -0.050184 -0.22486 -0.056671 -0.074045 -0.24576 -0.06173 -0.28945 -0.19698 -0.017973 -0.00036919 -0.0053687 0.00041824 0.00027919 -1.2918 0.10506 0.087534 0.08552 0.10313 -0.024691 -0.11028 -0.061104 -0.12765 -0.06437
1.5313 0.090286 0.087282 0.084303 0.11125 0 0.10719 0.10074 0.11052 0.072881 0.095742 0.061025 -7.6955 -0.16374 -0.09391 -0.023234 -0.05114 -0.23099 -0.078702 -0.13196 -0.25466 -0.039812 -0.26559 -0.22395 0.0010543 -0.00062707 -0.0057416 -0.00046135 -0.00011788 -1.366 0.11062 0.098169 0.086858 0.12041 0.0062015 -0.12687 -0.035528 -0.080032 -0.052056
1.5352 0.096061 0.09499 0.085879 0.11469 0 0.098116 0.099355 0.10128 0.060321 0.10041 0.079332 -7.8895 -0.17738 -0.072941 -0.013823 -0.05579 -0.22666 -0.10102 -0.18006 -0.27591 -0.025225 -0.25237 -0.25141 0.011382 -0.00027612 -0.0058103 -0.0008493 -0.00088788 -1.4095 0.10836 0.1008 0.086312 0.11859 0.034393 -0.11735 -0.009582 -0.023807 -0.038031
1.5391 0.10201 0.10298 0.10214 0.10511 0 0.089496 0.093139 0.089669 0.057653 0.1037 0.10266 -8.0762 -0.18328 -0.057754 -0.0074326 -0.06368 -0.2165 -0.11965 -0.21511 -0.3088 -0.01569 -0.2494 -0.27859 0.015453 0.00024064 -0.0058792 -0.00032154 -0.0015063 -1.4425 0.10138 0.098283 0.085439 0.10862 0.056319 -0.083603 0.016331 0.037324 -0.021492
1.543 0.10766 0.10857 0.12518 0.089978 0 0.0913 0.090364 0.085592 0.069864 0.10651 0.12159 -8.2463 -0.17861 -0.052912 -0.0035492 -0.07417 -0.20504 -0.13066 -0.23511 -0.35197 -0.0086549 -0.25466 -0.30608 0.016092 0.00036303 -0.0061995 0.000667 -0.0016259 -1.4968 0.095748 0.098435 0.08863 0.10526 0.069076 -0.029705 0.042397 0.098589 -0.0017069
1.5469 0.11181 0.10988 0.13526 0.082361 0 0.10433 0.098983 0.093761 0.095728 0.11095 0.12945 -8.396 -0.15875 -0.060358 -0.0028705 -0.086402 -0.19844 -0.1264 -0.23801 -0.40327 -0.00047049 -0.26132 -0.33424 0.017624 -4.129e-05 -0.0068948 0.0011589 -0.0014131 -1.5927 0.096806 0.1067 0.099257 0.11371 0.068279 0.034733 0.070627 0.14832 0.022368
1.5508 0.11316 0.10739 0.11962 0.089755 0 0.11965 0.11734 0.11046 0.12779 0.11755 0.12869 -8.5272 -0.12935 -0.068744 -0.0065674 -0.099861 -0.19932 -0.10792 -0.23355 -0.45624 0.0091777 -0.26039 -0.3623 0.021387 -0.00057441 -0.0079388 0.00064354 -0.0013178 -1.7174 0.10503 0.1198 0.11504 0.12601 0.056881 0.091122 0.10148 0.1763 0.047302
1.5547 0.11171 0.10404 0.088802 0.10702 0 0.12585 0.13286 0.12612 0.15462 0.1219 0.12954 -8.6415 -0.097797 -0.070864 -0.015292 -0.11547 -0.2065 -0.0815 -0.22969 -0.50792 0.017402 -0.25197 -0.38835 0.024624 -0.00072243 -0.0090968 -0.00040804 -0.0015679 -1.8277 0.11499 0.12752 0.12888 0.12935 0.039 0.13315 0.13255 0.18248 0.069329
1.5586 0.10969 0.10369 0.070482 0.12093 0 0.1182 0.13317 0.1323 0.1665 0.1171 0.14012 -8.737 -0.069268 -0.06374 -0.02966 -0.13435 -0.21923 -0.052098 -0.23122 -0.55679 0.021609 -0.23817 -0.40988 0.024625 -0.00036675 -0.0099167 -0.0010346 -0.0019669 -1.8831 0.11932 0.12261 0.13525 0.11805 0.017041 0.15833 0.16131 0.16766 0.085706
1.5625 0.1104 0.10851 0.083895 0.12276 0 0.10283 0.11959 0.1281 0.16202 0.10251 0.15686 -8.8121 -0.049476 -0.045977 -0.050219 -0.15796 -0.23647 -0.025843 -0.24269 -0.60171 0.018637 -0.22311 -0.42453 0.017909 0.0001019 -0.0099412 -0.00081653 -0.002194 -1.8818 0.11538 0.10939 0.13534 0.098717 -0.006443 0.16608 0.18435 0.1343 0.09352
1.5664 0.1154 0.1173 0.12082 0.11667 0 0.092685 0.10787 0.12083 0.15 0.089196 0.16572 -8.8691 -0.047261 -0.024814 -0.077088 -0.1885 -0.25676 -0.01437 -0.26843 -0.64048 0.0037279 -0.219 -0.43125 -0.0014428 0.00016113 -0.0091038 -0.00032418 -0.002219 -1.8659 0.1085 0.10146 0.13495 0.085559 -0.027634 0.16063 0.19409 0.090959 0.089097
1.5703 0.12257 0.12577 0.15381 0.11552 0 0.098438 0.11314 0.12001 0.14284 0.093178 0.15491 -8.9127 -0.055648 -0.012736 -0.10506 -0.22111 -0.2772 -0.015189 -0.29907 -0.67342 -0.016541 -0.22765 -0.43141 -0.027291 -0.00034973 -0.0079543 -0.00045797 -0.0023264 -1.8838 0.10796 0.10921 0.13757 0.090327 -0.045274 0.15456 0.19421 0.051918 0.079568
1.5742 0.12708 0.12901 0.1625 0.12765 0 0.12019 0.13346 0.129 0.14564 0.11966 0.12759 -8.9444 -0.070023 -0.013917 -0.13114 -0.25191 -0.29631 -0.025022 -0.32899 -0.69884 -0.037675 -0.24683 -0.42869 -0.054966 -0.0010844 -0.0073706 -0.0013801 -0.0027225 -1.9421 0.11833 0.12867 0.14045 0.11422 -0.058732 0.15153 0.18775 0.022213 0.068916
1.5781 0.12516 0.1246 0.14914 0.14732 0 0.14565 0.14944 0.14136 0.15089 0.15349 0.10212 -8.9619 -0.085436 -0.03018 -0.15242 -0.2768 -0.31248 -0.039712 -0.35268 -0.71492 -0.055095 -0.27269 -0.42717 -0.079492 -0.0015052 -0.0078745 -0.0022371 -0.0032098 -1.9922 0.13403 0.1434 0.13819 0.14612 -0.067498 0.15402 0.17836 0.0055454 0.060957
1.582 0.11748 0.11446 0.12866 0.158 0 0.15654 0.14216 0.14546 0.14498 0.16816 0.098379 -8.965 -0.093689 -0.059952 -0.16364 -0.28778 -0.3224 -0.05136 -0.36095 -0.71674 -0.060967 -0.29585 -0.42856 -0.091864 -0.0013436 -0.0091428 -0.002033 -0.0033508 -1.9691 0.14279 0.13898 0.12934 0.16779 -0.070204 0.16337 0.17274 0.0061366 0.06142
1.5859 0.10925 0.10418 0.1094 0.14588 0 0.14032 0.11208 0.13417 0.12185 0.14792 0.12168 -8.9599 -0.089293 -0.086643 -0.16204 -0.28027 -0.32295 -0.051823 -0.34988 -0.70246 -0.051931 -0.30284 -0.43052 -0.086654 -0.00079449 -0.010233 -0.00072868 -0.0029632 -1.8517 0.136 0.11671 0.11829 0.16403 -0.066792 0.17512 0.1772 0.019702 0.071377
1.5898 0.10678 0.10002 0.090326 0.11196 0 0.10046 0.080444 0.11173 0.091238 0.1034 0.15739 -8.9555 -0.076416 -0.099532 -0.15055 -0.25922 -0.31509 -0.043096 -0.32559 -0.67652 -0.033553 -0.2933 -0.42756 -0.068925 -0.00031546 -0.010381 0.00064987 -0.0023784 -1.6908 0.11702 0.093482 0.11045 0.13312 -0.058866 0.18523 0.1896 0.039301 0.085724
1.5938 0.11326 0.10551 0.076188 0.072888 0 0.058038 0.07187 0.091862 0.072623 0.065482 0.18002 -8.9513 -0.059234 -0.094389 -0.13105 -0.22857 -0.29964 -0.028305 -0.29259 -0.6419 -0.010176 -0.26951 -0.41381 -0.042827 -0.00025608 -0.0096422 0.0010434 -0.0021355 -1.5774 0.099899 0.087847 0.10681 0.091015 -0.04734 0.19157 0.207 0.061571 0.10062
1.5977 0.12699 0.11933 0.085258 0.05079 0 0.041331 0.094721 0.088212 0.079269 0.061663 0.16928 -8.9328 -0.043165 -0.069361 -0.10601 -0.19343 -0.27817 -0.01204 -0.25648 -0.60235 0.012944 -0.23605 -0.38663 -0.013697 -0.00064137 -0.0087394 0.00042483 -0.0024233 -1.5787 0.099007 0.10522 0.10433 0.064192 -0.033366 0.1923 0.22525 0.08334 0.11172
1.6016 0.14258 0.136 0.13153 0.060101 0 0.068148 0.13641 0.10439 0.10613 0.095371 0.12269 -8.8802 -0.042467 -0.031047 -0.08061 -0.16605 -0.25591 -0.0071074 -0.23048 -0.56647 0.024354 -0.20862 -0.3493 0.0064542 -0.0012326 -0.0083055 -0.00025347 -0.002885 -1.6932 0.11805 0.13512 0.10125 0.07323 -0.019766 0.18341 0.23252 0.099977 0.11
1.6055 0.15394 0.14862 0.19852 0.10004 0 0.13191 0.17476 0.13128 0.13272 0.14473 0.058445 -8.7849 -0.060131 -0.0022126 -0.059714 -0.15226 -0.2405 -0.017367 -0.2205 -0.54001 0.022832 -0.19992 -0.31208 0.013812 -0.0017402 -0.0082926 -0.00014608 -0.003007 -1.8572 0.14691 0.16099 0.10032 0.11759 -0.0095531 0.16592 0.22474 0.11054 0.097285
1.6094 0.15667 0.15207 0.24064 0.15556 0 0.2021 0.19252 0.15313 0.13887 0.17963 0.008082 -8.6562 -0.09481 0.0073268 -0.044587 -0.15214 -0.23556 -0.041399 -0.22736 -0.52429 0.010304 -0.21268 -0.29005 0.0093639 -0.0019953 -0.0081636 0.00058292 -0.0026707 -1.9909 0.16814 0.17199 0.10578 0.17348 -0.0039881 0.13908 0.2021 0.1138 0.076173
1.6133 0.14915 0.14488 0.22134 0.20431 0 0.24061 0.18354 0.15769 0.12055 0.18133 0.0015429 -8.5105 -0.14373 -0.0086478 -0.035833 -0.1644 -0.24374 -0.076383 -0.25045 -0.51971 -0.010673 -0.24713 -0.297 -0.0049584 -0.0019971 -0.0076328 0.0010242 -0.0022694 -2.0425 0.16775 0.16658 0.11774 0.20795 -0.0039173 0.1023 0.16585 0.10834 0.049389
1.6172 0.13252 0.12896 0.15144 0.2255 0 0.22421 0.15114 0.14299 0.092897 0.15047 0.050328 -8.3544 -0.20104 -0.055523 -0.033718 -0.18544 -0.26852 -0.11616 -0.2875 -0.52603 -0.035565 -0.30087 -0.33733 -0.025147 -0.0018803 -0.0071271 0.00060891 -0.0022824 -2.0016 0.143 0.14807 0.13099 0.19943 -0.010378 0.05395 0.11889 0.090777 0.021037
1.6211 0.11009 0.10796 0.082918 0.2077 0 0.15814 0.10568 0.11713 0.07897 0.10188 0.13754 -8.1792 -0.25099 -0.11965 -0.035673 -0.2042 -0.30712 -0.14685 -0.32598 -0.53794 -0.056735 -0.35842 -0.40049 -0.042895 -0.0018513 -0.0074285 -0.00023943 -0.002787 -1.8849 0.10322 0.12006 0.13972 0.1502 -0.021938 -0.0025956 0.070237 0.057894 -0.003802
1.625 0.086298 0.085645 0.058787 0.15347 0 0.072089 0.063498 0.092478 0.093143 0.054491 0.22334 -7.9727 -0.28512 -0.17928 -0.038644 -0.21452 -0.34959 -0.16371 -0.35412 -0.54935 -0.072993 -0.40721 -0.46312 -0.055778 -0.0020915 -0.0088195 -0.00061332 -0.0034168 -1.7182 0.064502 0.086922 0.14234 0.083047 -0.034962 -0.058106 0.02552 0.013922 -0.025444
1.6289 0.065143 0.06509 0.071 0.079146 0 0.0021775 0.042313 0.078744 0.13115 0.023648 0.2661 -7.735 -0.29958 -0.22358 -0.041799 -0.21439 -0.38973 -0.16567 -0.36492 -0.5574 -0.0853 -0.4422 -0.49936 -0.064264 -0.0026267 -0.010597 -0.00017573 -0.0037547 -1.5266 0.041456 0.056333 0.14048 0.026754 -0.0475 -0.10571 -0.013512 -0.038443 -0.045016
1.6328 0.048931 0.048461 0.073762 0.0090011 0 -0.028483 0.050201 0.078403 0.17238 0.017026 0.24693 -7.4816 -0.29215 -0.24343 -0.044699 -0.20312 -0.42111 -0.15326 -0.35233 -0.55961 -0.095477 -0.46005 -0.49366 -0.069822 -0.0032378 -0.011476 0.00046429 -0.0036912 -1.3313 0.03979 0.037623 0.13397 0.0016031 -0.057649 -0.13829 -0.045968 -0.095743 -0.064042
1.6367 0.03797 0.036868 0.039173 -0.034568 0 -0.018988 0.076101 0.086052 0.1915 0.032442 0.18036 -7.2296 -0.26067 -0.22729 -0.048534 -0.18216 -0.42948 -0.12991 -0.30422 -0.55146 -0.10864 -0.45801 -0.4474 -0.077658 -0.0035314 -0.010554 0.00047525 -0.0033949 -1.1445 0.053176 0.0352 0.11884 0.012178 -0.061896 -0.13953 -0.071421 -0.14999 -0.085191
1.6406 0.03131 0.03004 -0.0076469 -0.040737 0 0.013452 0.093734 0.091236 0.17197 0.058124 0.10289 -6.9845 -0.22037 -0.19182 -0.055593 -0.16082 -0.41241 -0.10664 -0.23173 -0.53406 -0.12704 -0.44708 -0.37528 -0.091503 -0.0031878 -0.008011 -0.00022774 -0.003037 -0.96319 0.066779 0.043648 0.092015 0.047681 -0.060403 -0.11266 -0.092483 -0.19385 -0.10711
1.6445 0.027712 0.026389 -0.016186 -0.015041 0 0.045405 0.0805 0.083705 0.11459 0.077543 0.048295 -6.7401 -0.18028 -0.14863 -0.066889 -0.14309 -0.37164 -0.087144 -0.14552 -0.50836 -0.14836 -0.43195 -0.29464 -0.11015 -0.0022252 -0.0049885 -0.00089186 -0.0026574 -0.7733 0.066442 0.050816 0.057545 0.086762 -0.054152 -0.065674 -0.10849 -0.22601 -0.12627
1.6484 0.026065 0.023873 0.028269 0.023573 0 0.058976 0.036817 0.059253 0.037564 0.077863 0.028447 -6.4915 -0.14666 -0.10494 -0.082965 -0.13111 -0.30865 -0.073097 -0.05446 -0.47475 -0.16947 -0.41448 -0.21597 -0.13137 -0.0010527 -0.0028199 -0.00080447 -0.0022924 -0.56599 0.048179 0.047206 0.026142 0.10566 -0.043934 -0.0059186 -0.11774 -0.24626 -0.1391
1.6523 0.025284 0.021278 0.080523 0.052563 0 0.048558 -0.0123 0.023215 -0.031549 0.056731 0.03165 -6.2431 -0.12643 -0.067556 -0.1042 -0.12639 -0.22555 -0.065043 0.029489 -0.43333 -0.1847 -0.39466 -0.14041 -0.15076 -0.00021985 -0.0022073 -0.00010694 -0.0020869 -0.35256 0.021042 0.03311 0.0069378 0.089135 -0.030786 0.055934 -0.11657 -0.25542 -0.14007
1.6563 0.02431 0.018777 0.080248 0.057791 0 0.021576 -0.036663 -0.011267 -0.068764 0.022428 0.035369 -6.0024 -0.12456 -0.036198 -0.12868 -0.1266 -0.1307 -0.060152 0.086189 -0.3849 -0.18199 -0.36583 -0.063925 -0.15766 -3.4147e-05 -0.002846 0.00040152 -0.0021304 -0.1611 0.00047732 0.016964 -0.00050643 0.03998 -0.016945 0.10027 -0.097956 -0.25871 -0.12141
1.6602 0.022408 0.017124 0.019032 0.040894 0 -0.0060141 -0.025001 -0.030534 -0.065879 -0.012121 0.020881 -5.7664 -0.13221 -0.0022717 -0.15222 -0.1264 -0.037608 -0.05565 0.11576 -0.3337 -0.1618 -0.3254 0.016462 -0.15068 -0.00035297 -0.0036161 0.0002317 -0.0021883 -0.013376 -0.0032592 0.0071411 -0.0052706 -0.020279 -0.00431 0.12447 -0.066655 -0.26178 -0.089457
1.6641 0.019303 0.016115 -0.045793 0.016882 0 -0.018155 0.0071355 -0.029415 -0.0354 -0.036288 -0.01894 -5.5198 -0.14445 0.037781 -0.17248 -0.12386 0.046825 -0.052186 0.1192 -0.28174 -0.12545 -0.27283 0.098986 -0.13033 -0.00072662 -0.0031916 -0.0001954 -0.0017543 0.098082 0.0073177 0.0052885 -0.015925 -0.063264 0.0063469 0.13004 -0.026473 -0.26476 -0.04862
1.668 0.014722 0.013864 -0.049762 0.0025556 0 -0.0081245 0.031361 -0.015679 -0.0042778 -0.045221 -0.078356 -5.2488 -0.15619 0.086001 -0.18726 -0.11766 0.11621 -0.051152 0.099427 -0.23099 -0.075751 -0.20894 0.17683 -0.098451 -0.00077297 -0.0008042 -2.8262e-05 -0.00054022 0.20955 0.019257 0.0067407 -0.032722 -0.071659 0.014453 0.12061 0.017643 -0.26649 -0.0042219
1.6719 0.0078773 0.0078431 0.0091503 0.0033518 0 0.016066 0.028708 -0.0057979 0.0015522 -0.039889 -0.14038 -4.9579 -0.15906 0.1401 -0.19226 -0.10731 0.15821 -0.058154 0.062315 -0.1847 -0.019613 -0.13811 0.24003 -0.060308 -0.0004641 0.0031873 0.0009969 0.0010655 0.35875 0.019167 0.0059929 -0.049018 -0.04987 0.019178 0.10562 0.054318 -0.25963 0.032898
1.6758 -0.0021245 -0.0029766 0.065903 0.0087757 0 0.034909 0.0013488 -0.013998 -0.026699 -0.026019 -0.18145 -4.6701 -0.15014 0.18445 -0.18709 -0.096528 0.17231 -0.076606 0.024631 -0.14379 0.029203 -0.073447 0.27844 -0.027188 -8.8645e-05 0.007319 0.0021696 0.0021533 0.55146 0.0026439 0.0011221 -0.059548 -0.018879 0.021748 0.099836 0.072129 -0.23466 0.053587
1.6797 -0.014841 -0.016719 0.055096 0.0010681 0 0.029102 -0.033097 -0.042069 -0.074488 -0.012455 -0.18163 -4.4074 -0.1325 0.20942 -0.17325 -0.08768 0.16442 -0.10375 -0.0063165 -0.10718 0.065335 -0.021336 0.28558 -0.0031608 5.2433e-05 0.0097945 0.0025057 0.002051 0.74916 -0.023748 -0.006241 -0.06587 8.669e-05 0.023522 0.10576 0.070197 -0.18976 0.05805
1.6836 -0.027412 -0.029247 -0.021703 -0.02883 0 -0.0068615 -0.056326 -0.077506 -0.11301 -0.007591 -0.13762 -4.1722 -0.10882 0.20935 -0.15133 -0.081897 0.13833 -0.13604 -0.027376 -0.074247 0.086047 0.014695 0.26213 0.010187 -7.5345e-05 0.0096205 0.0017604 0.00097384 0.88806 -0.048112 -0.01359 -0.072983 -0.00062845 0.025386 0.12242 0.049111 -0.12487 0.047269
1.6875 -0.035469 -0.036487 -0.098558 -0.070921 0 -0.058565 -0.06035 -0.10158 -0.11844 -0.014295 -0.068778 -3.9469 -0.082835 0.17987 -0.12209 -0.079929 0.098853 -0.16801 -0.036922 -0.044283 0.089719 0.032104 0.21701 0.012514 -0.0002381 0.0072878 0.00064507 -0.00012745 0.91483 -0.06094 -0.019366 -0.081293 -0.013907 0.028292 0.14614 0.011338 -0.04182 0.0237
1.6914 -0.035922 -0.036699 -0.11221 -0.10078 0 -0.098356 -0.048942 -0.10138 -0.087898 -0.027327 -0.0077307 -3.7117 -0.062465 0.1226 -0.086554 -0.081006 0.055092 -0.1834 -0.03827 -0.017803 0.076863 0.030572 0.16414 0.0075321 -0.00018814 0.004401 4.8588e-05 -0.00042125 0.81418 -0.059342 -0.022931 -0.083309 -0.02729 0.033376 0.16098 -0.033269 0.046867 -0.0055244
1.6953 -0.029443 -0.031144 -0.061113 -0.096502 0 -0.10175 -0.032329 -0.077039 -0.040189 -0.036905 0.019986 -3.4618 -0.049931 0.062198 -0.049958 -0.081931 0.015923 -0.17813 -0.041392 0.004531 0.05888 0.02294 0.11611 0.0037832 8.7063e-05 0.0025005 0.00016224 8.945e-05 0.61274 -0.046396 -0.024205 -0.069292 -0.032866 0.039236 0.15697 -0.071026 0.12143 -0.031437
1.6992 -0.02027 -0.022944 0.002232 -0.055154 0 -0.063415 -0.020345 -0.039575 -0.00045398 -0.03655 0.012121 -3.2064 -0.045342 0.0089547 -0.015208 -0.081868 -0.01645 -0.15191 -0.049512 0.020833 0.039361 0.013168 0.078803 0.0036049 0.00036484 0.0020352 0.00044632 0.00069415 0.36225 -0.027971 -0.023891 -0.036648 -0.030112 0.044571 0.13132 -0.097211 0.17208 -0.051643
1.7031 -0.013226 -0.01523 0.029553 0.0039409 0 -0.0022313 -0.01715 -0.0025384 0.018779 -0.028235 -0.01137 -2.9532 -0.048125 -0.028952 0.0147 -0.080446 -0.040896 -0.10656 -0.064474 0.029214 0.021111 0.0041097 0.050358 0.0081924 0.00042534 0.0023088 0.00037154 0.00075826 0.11715 -0.0098063 -0.023292 0.0057977 -0.022739 0.047966 0.08366 -0.10866 0.19117 -0.064716
1.707 -0.010397 -0.0098015 0.019281 0.051054 0 0.048734 -0.019162 0.025183 0.024287 -0.019727 -0.02486 -2.6998 -0.056885 -0.042736 0.033884 -0.078288 -0.057291 -0.047557 -0.086112 0.025287 0.0062388 -0.0032128 0.024687 0.016776 0.0002805 0.002311 1.5067e-05 0.00030747 -0.080594 0.0040732 -0.022888 0.042352 -0.015087 0.046542 0.016645 -0.10232 0.16732 -0.069933
1.7109 -0.010202 -0.0068161 0.0028191 0.064041 0 0.061776 -0.017895 0.04054 0.031225 -0.016635 -0.014641 -2.4402 -0.067158 -0.040894 0.0378 -0.078196 -0.07049 0.0075528 -0.10493 0.008168 -0.0070074 -0.013938 -0.0034525 0.022304 0.00016267 0.0015718 -0.00015065 -0.00016219 -0.20652 0.01189 -0.021038 0.059764 -0.010667 0.038482 -0.051431 -0.084835 0.10991 -0.070773
1.7148 -0.0093403 -0.0052337 0.00058053 0.040352 0 0.031735 -0.0072546 0.043176 0.045286 -0.017108 0.015359 -2.1789 -0.076649 -0.036742 0.028322 -0.081182 -0.083389 0.049344 -0.11327 -0.01816 -0.020589 -0.03195 -0.035143 0.020468 0.00028871 0.00030365 6.4757e-05 -0.00033473 -0.25389 0.0139 -0.015002 0.0543 -0.011 0.025484 -0.10756 -0.063466 0.038284 -0.069563
1.7188 -0.0055981 -0.0035142 0.0026686 -0.0032041 0 -0.02035 0.0098951 0.033432 0.055475 -0.01418 0.050296 -1.9315 -0.084569 -0.036573 0.0066404 -0.087252 -0.096144 0.073476 -0.10649 -0.051396 -0.034849 -0.059092 -0.066891 0.0093624 0.00064106 -0.0010643 0.00030055 -0.00039067 -0.23436 0.01165 -0.003995 0.032703 -0.013414 0.0090847 -0.14468 -0.041204 -0.036436 -0.066422
1.7227 0.0008873 -0.00026846 -0.0078538 -0.040945 0 -0.060113 0.02279 0.014328 0.045305 -0.0028328 0.074574 -1.709 -0.090519 -0.045473 -0.025188 -0.095868 -0.10803 0.07739 -0.080815 -0.088813 -0.049596 -0.09633 -0.0923 -0.01194 0.0009852 -0.0022781 0.0001149 -0.00065039 -0.17879 0.0072815 0.00903 0.0078001 -0.010533 -0.0086444 -0.15726 -0.020384 -0.10306 -0.060897
1.7266 0.0085089 0.0052579 -0.024589 -0.052307 0 -0.061404 0.022423 -0.0055711 0.012148 0.015478 0.078132 -1.5011 -0.094355 -0.062818 -0.062277 -0.10368 -0.11192 0.059348 -0.030904 -0.1259 -0.060389 -0.14172 -0.10483 -0.041508 0.0010989 -0.0031704 -0.00040643 -0.0010355 -0.13232 0.0034995 0.019447 -0.0081532 0.005054 -0.021814 -0.13658 -0.0016115 -0.14319 -0.048609
1.7305 0.015872 0.01297 -0.021497 -0.032329 0 -0.022446 0.011483 -0.013958 -0.024581 0.034456 0.058932 -1.28 -0.096935 -0.073185 -0.095741 -0.10705 -0.1034 0.033844 0.0282 -0.16 -0.062904 -0.18445 -0.10101 -0.068602 0.00097673 -0.0034122 -0.0006873 -0.0010593 -0.13937 0.0038128 0.025158 -0.0091945 0.032919 -0.027195 -0.098919 0.017292 -0.16259 -0.029073
1.7344 0.022676 0.022058 0.013582 0.0064033 0 0.034186 0.0039771 -0.0024875 -0.036233 0.047777 0.024429 -1.0234 -0.098075 -0.068171 -0.12215 -0.10512 -0.081037 0.0058098 0.088047 -0.19107 -0.055123 -0.21935 -0.083151 -0.087997 0.00080728 -0.0026641 -0.0003446 -0.00040973 -0.22277 0.011639 0.028371 0.0022539 0.061299 -0.023917 -0.051478 0.036134 -0.16697 -0.0031425
1.7383 0.02942 0.031407 0.058559 0.041945 0 0.077405 0.013117 0.025464 -0.0086633 0.052128 -0.0091573 -0.73702 -0.097551 -0.042097 -0.13905 -0.097815 -0.04493 -0.021492 0.14106 -0.21935 -0.036065 -0.24259 -0.059576 -0.095806 0.00075792 -0.0011146 0.00029026 0.00056093 -0.36955 0.027709 0.032806 0.018268 0.073577 -0.011827 -0.00024053 0.053736 -0.16184 0.027552
1.7422 0.036663 0.040055 0.077647 0.057571 0 0.087864 0.038337 0.054923 0.044258 0.047288 -0.023643 -0.45076 -0.094779 0.010741 -0.14359 -0.086186 0.0031464 -0.046002 0.17624 -0.24557 -0.0051422 -0.2497 -0.041266 -0.087361 0.00079399 0.00027341 0.00047325 0.0010711 -0.53597 0.04768 0.039414 0.03159 0.06109 0.0087385 0.047965 0.066237 -0.15477 0.059364
1.7461 0.044557 0.047491 0.060717 0.053515 0 0.068677 0.064389 0.069226 0.089955 0.035869 -0.01055 -0.19288 -0.090512 0.078648 -0.1371 -0.076008 0.0501 -0.069997 0.18391 -0.27087 0.030557 -0.24312 -0.036199 -0.065395 0.00071419 0.00034913 -0.0001185 0.00068756 -0.67238 0.063148 0.045576 0.040349 0.031408 0.032677 0.087295 0.064509 -0.15287 0.083102
1.75 0.05274 0.053724 0.035416 0.04639 0 0.040393 0.074157 0.062475 0.10154 0.024053 0.021286 0.035578 -0.08727 0.14085 -0.12534 -0.071376 0.0838 -0.095296 0.16955 -0.29517 0.061661 -0.23189 -0.045337 -0.040325 0.00035971 -0.001186 -0.00096184 -0.00018925 -0.75254 0.0669 0.048672 0.047329 0.0043113 0.054388 0.11847 0.046867 -0.15361 0.094647
1.7539 0.060357 0.059122 0.036891 0.055023 0 0.025589 0.063321 0.044073 0.076729 0.020864 0.050844 0.2616 -0.087039 0.18574 -0.11079 -0.074094 0.097052 -0.12113 0.13539 -0.31774 0.082622 -0.22033 -0.063484 -0.018286 -0.00021252 -0.0033309 -0.0011894 -0.00068734 -0.78678 0.058878 0.049676 0.05483 -0.0015797 0.070908 0.14117 0.013053 -0.15344 0.091762
1.7578 0.066287 0.064077 0.068991 0.083144 0 0.034692 0.043419 0.0312 0.036946 0.033415 0.060604 0.51688 -0.091804 0.20299 -0.09582 -0.085245 0.083853 -0.14576 0.08451 -0.33768 0.088439 -0.21233 -0.084411 -0.0053153 -0.00075398 -0.0045351 -0.00050552 -0.0003198 -0.80963 0.047371 0.052338 0.060975 0.019271 0.07965 0.15517 -0.035659 -0.1481 0.073196
1.7617 0.069718 0.068587 0.10062 0.1139 0 0.061725 0.031476 0.03546 0.0099053 0.060501 0.049846 0.81276 -0.1054 0.17655 -0.083356 -0.10534 0.033425 -0.1605 0.019816 -0.35245 0.069889 -0.21222 -0.10599 -0.012366 -0.0010119 -0.0040453 0.00047199 0.00055052 -0.85257 0.043405 0.058836 0.06186 0.057276 0.075819 0.15663 -0.092985 -0.12825 0.037276
1.7656 0.070819 0.072082 0.10062 0.12235 0 0.090437 0.036774 0.054817 0.011523 0.090944 0.033969 1.1354 -0.12411 0.12296 -0.0741 -0.12787 -0.038937 -0.15894 -0.049249 -0.36278 0.034807 -0.21602 -0.1311 -0.035975 -0.00090788 -0.0025661 0.00081808 0.0010946 -0.92399 0.052401 0.067131 0.057288 0.09503 0.062393 0.14625 -0.14193 -0.096201 -0.0051385
1.7695 0.070809 0.073751 0.071609 0.096379 0 0.10499 0.056166 0.076845 0.039662 0.11012 0.031212 1.462 -0.143 0.055692 -0.068189 -0.14949 -0.12098 -0.14085 -0.11832 -0.3699 -0.0090579 -0.2199 -0.16399 -0.070183 -0.0005707 -0.0015811 0.00021849 0.00081024 -1.0103 0.070052 0.073229 0.053131 0.11712 0.041879 0.12481 -0.17385 -0.058186 -0.047068
1.7734 0.071073 0.073262 0.045735 0.048362 0 0.098555 0.079346 0.089421 0.079944 0.11011 0.049264 1.7806 -0.15747 -0.015653 -0.066047 -0.16818 -0.20307 -0.10762 -0.18385 -0.37478 -0.055255 -0.22116 -0.20549 -0.10968 -0.00022952 -0.0020157 -0.00074227 -9.3407e-05 -1.0932 0.085884 0.075542 0.056747 0.11669 0.016058 0.093098 -0.18283 -0.020262 -0.083084
1.7773 0.071959 0.071222 0.049246 0.0076147 0 0.076282 0.096664 0.089372 0.11544 0.094797 0.082427 2.0965 -0.16056 -0.080184 -0.068637 -0.18214 -0.27298 -0.06308 -0.24117 -0.37868 -0.095104 -0.21663 -0.25131 -0.14688 -6.9408e-05 -0.0035515 -0.0011703 -0.0010306 -1.1652 0.091285 0.075963 0.069941 0.097457 -0.013061 0.05229 -0.16247 0.008361 -0.10633
1.7813 0.072345 0.068779 0.075932 -7.5854e-05 0 0.05205 0.10281 0.08274 0.13366 0.07556 0.11852 2.4227 -0.14194 -0.12785 -0.077961 -0.19183 -0.31407 -0.022693 -0.28065 -0.38315 -0.11525 -0.20531 -0.29428 -0.16856 -0.00014258 -0.0051706 -0.00068399 -0.0016381 -1.2307 0.085239 0.07643 0.087281 0.071891 -0.041975 0.008216 -0.11356 0.01277 -0.10806
1.7852 0.070485 0.066558 0.096877 0.030607 0 0.040612 0.096665 0.078196 0.13022 0.06219 0.14673 2.7677 -0.10722 -0.16325 -0.091899 -0.20041 -0.33076 0.0022859 -0.30131 -0.3883 -0.11741 -0.19242 -0.32822 -0.17387 -0.0003647 -0.0062302 0.00032862 -0.0019935 -1.2935 0.073637 0.075569 0.10175 0.055492 -0.067958 -0.031385 -0.055848 -0.0032619 -0.093495
1.7891 0.065437 0.063976 0.092446 0.082617 0 0.048539 0.081063 0.080188 0.11051 0.05711 0.16054 3.1307 -0.061116 -0.18749 -0.10868 -0.20854 -0.32536 0.0079393 -0.30107 -0.39401 -0.10343 -0.18105 -0.35006 -0.16337 -0.00058371 -0.0069077 0.0011531 -0.0023259 -1.345 0.063884 0.070051 0.11113 0.057777 -0.089152 -0.062161 0.00029854 -0.035898 -0.065336
1.793 0.057865 0.05981 0.070262 0.12804 0 0.069176 0.06314 0.086845 0.088032 0.05649 0.15739 3.5053 -0.0097511 -0.20122 -0.12596 -0.2163 -0.3013 -0.0073545 -0.27873 -0.40017 -0.076461 -0.17415 -0.35905 -0.13897 -0.0006894 -0.0076616 0.0013522 -0.0026552 -1.3627 0.059812 0.059323 0.11762 0.07479 -0.10373 -0.080203 0.044921 -0.079621 -0.027171
1.7969 0.049647 0.05366 0.052268 0.1429 0 0.085941 0.052019 0.09262 0.077364 0.054938 0.1394 3.8862 0.032879 -0.1993 -0.13773 -0.22099 -0.26287 -0.041877 -0.23053 -0.40688 -0.04305 -0.17632 -0.35447 -0.10531 -0.00070427 -0.0084592 0.00097418 -0.0027778 -1.32 0.060365 0.047667 0.12143 0.090087 -0.10695 -0.077766 0.061462 -0.1222 0.014362
1.8008 0.042709 0.046813 0.049198 0.11722 0 0.083318 0.052818 0.092291 0.084188 0.04884 0.11408 4.2717 0.052725 -0.17623 -0.13801 -0.21717 -0.22031 -0.076814 -0.16714 -0.4144 -0.014994 -0.18578 -0.33446 -0.074275 -0.00077739 -0.008705 0.00033447 -0.0025428 -1.1999 0.06165 0.040376 0.11699 0.086285 -0.09785 -0.056811 0.05007 -0.14833 0.048502
1.8047 0.037972 0.041332 0.051627 0.058799 0 0.058442 0.06171 0.083497 0.099924 0.037322 0.091127 4.6623 0.048486 -0.13192 -0.12647 -0.20237 -0.17808 -0.10093 -0.098888 -0.4221 0.0037492 -0.19829 -0.2972 -0.051223 -0.0010517 -0.0079225 -0.00026754 -0.0020396 -1.0065 0.059762 0.03807 0.09778 0.059499 -0.07831 -0.022837 0.020817 -0.15468 0.071017
1.8086 0.034909 0.037982 0.044568 -0.0085098 0 0.024228 0.067968 0.067227 0.10678 0.022769 0.075168 5.0585 0.020832 -0.067856 -0.1038 -0.1751 -0.13857 -0.10818 -0.033057 -0.42856 0.011664 -0.2105 -0.24369 -0.038896 -0.0014935 -0.0063609 -0.00064376 -0.0015038 -0.76788 0.052577 0.035991 0.065196 0.02424 -0.049752 0.020261 -0.018347 -0.14013 0.079461
1.8125 0.031794 0.035022 0.025932 -0.053528 0 0.00063406 0.062484 0.046906 0.090425 0.011101 0.061514 5.4586 -0.027203 0.012204 -0.071966 -0.13445 -0.10389 -0.093832 0.022162 -0.43145 0.0084974 -0.21835 -0.1796 -0.03914 -0.001849 -0.0048028 -0.00070356 -0.0011211 -0.52687 0.040324 0.02949 0.030844 0.0030453 -0.014288 0.067613 -0.057238 -0.10525 0.072078
1.8164 0.026567 0.029327 0.0078577 -0.053591 0 1.4035e-05 0.04498 0.026618 0.050228 0.0091344 0.041097 5.8584 -0.081906 0.08857 -0.039982 -0.082896 -0.078294 -0.058936 0.050929 -0.42065 -0.001308 -0.21328 -0.11403 -0.050807 -0.0018148 -0.0037882 -0.00049057 -0.00098213 -0.32209 0.025296 0.019352 0.007916 0.0084649 0.02172 0.10808 -0.075162 -0.055844 0.048929
1.8203 0.018093 0.019079 0.0017364 -0.010642 0 0.017717 0.022964 0.0089935 -0.00070295 0.018373 0.011218 6.2546 -0.12451 0.1406 -0.017691 -0.032579 -0.060788 -0.022526 0.057209 -0.39241 -0.0081385 -0.19581 -0.055361 -0.063331 -0.0013082 -0.0031277 -0.00022229 -0.0011582 -0.16598 0.0107 0.010443 -0.00031976 0.032375 0.051161 0.13587 -0.070499 -0.0067788 0.021921
1.8242 0.0071572 0.0055502 0.0054396 0.04545 0 0.035215 0.004099 -0.005939 -0.044536 0.030287 -0.019271 6.6479 -0.14724 0.15982 -0.0089643 0.010161 -0.051239 0.0070847 0.043259 -0.3441 -0.0084133 -0.16566 -0.0068085 -0.071861 -0.00059413 -0.0022274 -0.00016422 -0.0016754 -0.036748 -0.0011286 0.0051312 -0.0028136 0.051574 0.070593 0.14866 -0.045288 0.036336 -0.0035699
1.8281 -0.0037456 -0.0078015 0.0062932 0.073819 0 0.033358 -0.0096538 -0.019775 -0.068653 0.029915 -0.037327 7.0452 -0.14447 0.14165 -0.016063 0.039663 -0.048799 0.023243 0.012713 -0.27468 0.00027912 -0.12307 0.034766 -0.072246 -0.00012282 -0.00081737 -0.00036786 -0.0023412 0.10594 -0.010026 -0.00039048 -0.011214 0.044856 0.077354 0.14545 -0.0037386 0.068887 -0.022735
1.832 -0.01213 -0.018149 -0.005277 0.05091 0 0.0059005 -0.020646 -0.033175 -0.070226 0.0076502 -0.039145 7.4555 -0.10914 0.084048 -0.040515 0.046768 -0.051201 0.018474 -0.027943 -0.18355 0.019711 -0.067517 0.075597 -0.058768 -0.00019063 0.00075052 -0.0005602 -0.0026868 0.28895 -0.017563 -0.011772 -0.028578 0.0079346 0.067248 0.12573 0.044363 0.084682 -0.028767
1.8359 -0.017616 -0.025394 -0.026615 -0.011407 0 -0.036186 -0.030246 -0.044245 -0.055521 -0.030574 -0.035584 7.8801 -0.051739 0.015887 -0.071221 0.031578 -0.049473 0.00031686 -0.063009 -0.08582 0.042747 -0.0040625 0.1198 -0.033322 -0.00070763 0.0019479 -0.00038678 -0.00225 0.5021 -0.02515 -0.028771 -0.047933 -0.044234 0.043791 0.1001 0.07918 0.084319 -0.021652
1.8398 -0.02251 -0.031676 -0.04617 -0.074029 0 -0.072008 -0.036951 -0.049984 -0.037096 -0.065486 -0.043033 8.3077 0.012341 -0.036753 -0.097355 0.0030302 -0.037419 -0.018733 -0.083593 0.0032744 0.061931 0.060848 0.16642 -0.0029655 -0.0012665 0.0027198 0.00019437 -0.0010144 0.70431 -0.032647 -0.043568 -0.061117 -0.087633 0.014293 0.079009 0.093372 0.073021 -0.0076903
1.8438 -0.030025 -0.039038 -0.053936 -0.099985 0 -0.08429 -0.039953 -0.04984 -0.029691 -0.079029 -0.068274 8.7199 0.07425 -0.059708 -0.11286 -0.033155 -0.01142 -0.031499 -0.084243 0.073959 0.073023 0.12247 0.21085 0.0277 -0.0014441 0.0035946 0.00080937 0.00047018 0.85613 -0.039083 -0.048184 -0.067275 -0.10369 -0.01677 0.06878 0.084166 0.053309 0.0089989
1.8477 -0.041538 -0.047704 -0.048877 -0.081532 0 -0.070353 -0.042588 -0.047792 -0.043487 -0.06884 -0.10209 9.1059 0.12538 -0.041472 -0.11256 -0.070482 0.031175 -0.031357 -0.060649 0.11719 0.072414 0.17565 0.24838 0.053804 -0.0010852 0.0051276 0.0010206 0.0014931 0.95107 -0.044746 -0.043384 -0.07197 -0.089349 -0.044695 0.075153 0.051197 0.027963 0.023901
1.8516 -0.055418 -0.056577 -0.038853 -0.043507 0 -0.043891 -0.050073 -0.050262 -0.076477 -0.04957 -0.12708 9.4725 0.15052 0.029419 -0.090052 -0.095469 0.091548 -0.010316 -0.0043158 0.116 0.056225 0.20567 0.27614 0.06608 -0.00036838 0.0072771 0.00077694 0.0017521 1.0185 -0.052033 -0.039022 -0.079365 -0.058197 -0.059757 0.10761 1.6128e-05 0.0017248 0.02902
1.8555 -0.068615 -0.065073 -0.035405 -0.022002 0 -0.02654 -0.063593 -0.061193 -0.11258 -0.040355 -0.13117 9.8385 0.15538 0.11545 -0.059263 -0.10446 0.15235 0.018663 0.067964 0.08964 0.035809 0.21214 0.29207 0.067334 0.00034361 0.0093443 0.00045563 0.0015124 1.0967 -0.063613 -0.04499 -0.087549 -0.032849 -0.061882 0.15294 -0.046742 -0.01953 0.026167
1.8594 -0.079499 -0.074113 -0.047341 -0.037311 0 -0.034314 -0.078331 -0.078686 -0.13065 -0.050555 -0.11439 10.216 0.14353 0.19655 -0.028214 -0.09714 0.20292 0.047409 0.14687 0.049804 0.018046 0.19546 0.29378 0.060636 0.00072951 0.010498 0.00043411 0.0012265 1.2025 -0.079487 -0.062355 -0.092118 -0.032185 -0.051754 0.20259 -0.078848 -0.032603 0.018197
1.8633 -0.089193 -0.085162 -0.075646 -0.082135 0 -0.067428 -0.088879 -0.096356 -0.12001 -0.07594 -0.085843 10.596 0.11843 0.2563 -0.0038235 -0.074065 0.23401 0.068897 0.22356 0.0075074 0.0088658 0.15739 0.28064 0.049329 0.00068156 0.010362 0.00067589 0.0010845 1.3237 -0.096178 -0.0839 -0.092434 -0.060063 -0.030531 0.24848 -0.088651 -0.034832 0.0081656
1.8672 -0.10016 -0.098491 -0.11186 -0.13081 0 -0.11041 -0.096155 -0.10822 -0.089881 -0.1059 -0.05723 10.956 0.084017 0.27379 0.0044912 -0.036327 0.23193 0.073569 0.2848 -0.021419 0.016616 0.10118 0.25831 0.038798 0.00036521 0.0091887 0.00081237 0.0010026 1.4389 -0.10935 -0.10253 -0.092112 -0.10292 9.4152e-05 0.27848 -0.06696 -0.02201 0.0010996
1.8711 -0.11362 -0.11264 -0.14201 -0.15871 0 -0.14279 -0.10709 -0.11286 -0.063079 -0.13212 -0.039499 11.28 0.046225 0.24598 -0.007325 0.0089685 0.19276 0.058084 0.31658 -0.021749 0.043943 0.042046 0.24019 0.036595 0.00014225 0.007642 0.00062417 0.00098341 1.5405 -0.11758 -0.11749 -0.093431 -0.13909 0.03404 0.28216 -0.018397 0.0055577 0.0025135
1.875 -0.12831 -0.12569 -0.15507 -0.15686 0 -0.15307 -0.12638 -0.11362 -0.058433 -0.15082 -0.041285 11.573 0.0084147 0.19841 -0.029909 0.054312 0.13531 0.032577 0.32366 0.00067696 0.0807 -0.0063474 0.24182 0.043124 0.00035463 0.0064662 0.00034102 0.0012914 1.6417 -0.12351 -0.1318 -0.093893 -0.15408 0.065874 0.26681 0.038069 0.039327 0.01056
1.8789 -0.14164 -0.13686 -0.15047 -0.13459 0 -0.1456 -0.14931 -0.11559 -0.07724 -0.16007 -0.065038 11.853 -0.028009 0.14552 -0.057301 0.096266 0.072 0.0032989 0.30962 0.041581 0.1203 -0.036441 0.27094 0.057988 0.0010568 0.0062481 0.00037827 0.0021287 1.7616 -0.13125 -0.14554 -0.09069 -0.14988 0.092879 0.23764 0.091716 0.073697 0.023261
1.8828 -0.1518 -0.14674 -0.13862 -0.11214 0 -0.13573 -0.16464 -0.12229 -0.10548 -0.15882 -0.10243 12.132 -0.061739 0.10179 -0.083008 0.13189 0.016508 -0.023112 0.27979 0.095292 0.15568 -0.04185 0.32179 0.080043 0.0019014 0.0072333 0.0008043 0.0031904 1.9102 -0.14243 -0.1543 -0.08806 -0.14077 0.11274 0.20119 0.13206 0.10266 0.037988
1.8867 -0.15876 -0.15606 -0.13378 -0.10901 0 -0.13736 -0.16541 -0.13449 -0.12839 -0.14981 -0.13641 12.402 -0.088575 0.088576 -0.095251 0.15653 -0.0029768 -0.035095 0.24553 0.15294 0.17364 -0.010744 0.37963 0.10695 0.0023508 0.0091847 0.0011899 0.003753 2.084 -0.15479 -0.15537 -0.097087 -0.13978 0.12126 0.17045 0.1415 0.1138 0.049111
1.8906 -0.16376 -0.16457 -0.14485 -0.13294 0 -0.15312 -0.15648 -0.15083 -0.14282 -0.14104 -0.15281 12.641 -0.1051 0.098825 -0.092911 0.17299 0.017879 -0.03242 0.22115 0.20821 0.17478 0.044555 0.4322 0.13416 0.0021244 0.01144 0.0010735 0.0033742 2.2738 -0.16459 -0.15353 -0.12542 -0.14841 0.12151 0.15346 0.12645 0.107 0.05427
1.8945 -0.16824 -0.17147 -0.17038 -0.17453 0 -0.17428 -0.15065 -0.16899 -0.15634 -0.14144 -0.15276 12.837 -0.10885 0.12127 -0.079448 0.18392 0.072082 -0.018387 0.21007 0.26285 0.16472 0.11443 0.47826 0.16063 0.0015056 0.013287 0.00053794 0.0024759 2.4716 -0.17033 -0.15802 -0.16704 -0.15866 0.11609 0.14972 0.096604 0.087072 0.054718
1.8984 -0.17341 -0.17688 -0.19971 -0.21203 0 -0.18913 -0.1573 -0.1865 -0.17646 -0.1536 -0.15263 12.998 -0.097605 0.14732 -0.058084 0.19129 0.15238 0.0043401 0.21342 0.31938 0.14878 0.19159 0.5255 0.18599 0.0011662 0.014432 0.00020536 0.0020653 2.6696 -0.17429 -0.17298 -0.20432 -0.16398 0.10696 0.15779 0.059994 0.058853 0.052003
1.9023 -0.18008 -0.18244 -0.21887 -0.22571 0 -0.1922 -0.1752 -0.20135 -0.20198 -0.17175 -0.16937 13.144 -0.068083 0.16639 -0.033543 0.19753 0.24732 0.032334 0.2306 0.38252 0.13497 0.26723 0.58056 0.21033 0.0015835 0.015143 0.00058202 0.0027551 2.8582 -0.18037 -0.19221 -0.2222 -0.16692 0.096402 0.17446 0.027393 0.029924 0.04883
1.9063 -0.18816 -0.18991 -0.2188 -0.21294 0 -0.18758 -0.19558 -0.21249 -0.22447 -0.18822 -0.20438 13.284 -0.019224 0.17156 -0.013342 0.20585 0.33306 0.061259 0.25348 0.45725 0.13557 0.32954 0.6413 0.23392 0.0025669 0.01586 0.00145 0.0040994 3.0282 -0.19037 -0.20519 -0.2209 -0.17615 0.087268 0.19189 0.012205 0.014259 0.049737
1.9102 -0.19612 -0.19923 -0.20271 -0.19098 0 -0.18515 -0.21074 -0.21992 -0.2364 -0.20132 -0.24241 13.407 0.038123 0.17272 0.0013155 0.21625 0.39988 0.089474 0.27295 0.53636 0.14866 0.37878 0.69836 0.25593 0.0033886 0.016663 0.0020148 0.0050241 3.1767 -0.202 -0.20815 -0.21447 -0.19669 0.079603 0.20585 0.009882 0.012891 0.054237
1.9141 -0.20165 -0.20812 -0.18675 -0.18304 0 -0.19332 -0.2188 -0.22418 -0.23702 -0.21559 -0.26672 13.496 0.097881 0.17637 0.010864 0.22791 0.44629 0.1165 0.28625 0.61334 0.17071 0.41564 0.74372 0.27488 0.003451 0.017179 0.0017148 0.0049558 3.308 -0.21065 -0.20757 -0.2169 -0.22428 0.072768 0.21588 0.015478 0.023817 0.060848
1.918 -0.2038 -0.21418 -0.18944 -0.19837 0 -0.21302 -0.22169 -0.2261 -0.23168 -0.23388 -0.27458 13.546 0.15365 0.18841 0.016208 0.23969 0.47312 0.14173 0.29188 0.68108 0.19689 0.4416 0.77687 0.28913 0.002867 0.017055 0.00084929 0.0044363 3.4271 -0.21353 -0.21202 -0.23026 -0.24873 0.065949 0.22222 0.023031 0.043395 0.067627
1.9219 -0.20463 -0.21765 -0.21473 -0.22465 0 -0.23623 -0.22174 -0.22738 -0.2276 -0.25071 -0.27716 13.566 0.19294 0.21564 0.018799 0.24862 0.48487 0.16234 0.29051 0.72443 0.21611 0.45838 0.80291 0.29461 0.0023605 0.016493 0.0003262 0.0045166 3.5346 -0.21288 -0.22185 -0.24591 -0.26168 0.057555 0.22626 0.020935 0.062022 0.070149
1.9258 -0.20824 -0.22194 -0.2445 -0.24053 0 -0.25048 -0.2217 -0.23109 -0.23091 -0.25599 -0.28483 13.565 0.20937 0.24756 0.019666 0.25269 0.49454 0.1739 0.28974 0.74106 0.21981 0.47095 0.82531 0.29175 0.0025543 0.016204 0.0007557 0.0055598 3.6291 -0.21511 -0.22927 -0.25545 -0.26086 0.048113 0.22935 0.0047967 0.068449 0.066505
1.9297 -0.21719 -0.23077 -0.25247 -0.23713 0 -0.2479 -0.22625 -0.24033 -0.24485 -0.24628 -0.2946 13.542 0.20468 0.27197 0.017785 0.25266 0.50523 0.17427 0.29334 0.73912 0.21011 0.4808 0.84148 0.28379 0.003351 0.016744 0.0018197 0.006773 3.7141 -0.22589 -0.2288 -0.25864 -0.24899 0.040125 0.23019 -0.019534 0.062522 0.058809
1.9336 -0.2295 -0.24437 -0.23098 -0.22733 0 -0.23337 -0.23953 -0.2551 -0.26725 -0.23121 -0.29347 13.482 0.18019 0.2807 0.011985 0.24965 0.51628 0.16216 0.30295 0.72535 0.19037 0.48791 0.84562 0.27339 0.0040452 0.017917 0.0025733 0.0070207 3.7973 -0.24481 -0.22545 -0.26094 -0.23177 0.036253 0.22721 -0.045976 0.046581 0.049256
1.9375 -0.23946 -0.25807 -0.20327 -0.233 0 -0.22396 -0.25899 -0.27013 -0.28858 -0.22672 -0.27346 13.374 0.13833 0.26537 0.00072473 0.24551 0.52457 0.13671 0.31939 0.70873 0.16645 0.49155 0.83548 0.26406 0.0040666 0.0189 0.0023666 0.0060583 3.8764 -0.26423 -0.2298 -0.26557 -0.21781 0.040106 0.21829 -0.06589 0.025708 0.041013
1.9414 -0.24191 -0.26498 -0.20298 -0.26177 0 -0.23646 -0.27348 -0.27681 -0.29536 -0.2403 -0.24175 13.221 0.085601 0.2217 -0.017293 0.24563 0.5174 0.10093 0.34076 0.70561 0.15451 0.48771 0.81609 0.26258 0.0035869 0.019005 0.0014455 0.0048438 3.9274 -0.2742 -0.24463 -0.26987 -0.21751 0.060003 0.20122 -0.060708 0.017461 0.040709
1.9453 -0.23606 -0.26065 -0.23656 -0.29604 0 -0.27066 -0.27083 -0.26904 -0.27981 -0.26258 -0.21573 13.035 0.034525 0.1742 -0.036284 0.25182 0.49406 0.066915 0.36237 0.71545 0.15984 0.47643 0.79733 0.26792 0.0033444 0.018307 0.00065056 0.0045714 3.9097 -0.26977 -0.25889 -0.26885 -0.23656 0.091838 0.1832 -0.03418 0.029362 0.047281
1.9492 -0.22506 -0.24581 -0.26851 -0.30536 0 -0.30353 -0.24953 -0.24812 -0.24857 -0.27401 -0.20914 12.817 -0.0096522 0.13692 -0.052317 0.26386 0.45709 0.040461 0.38372 0.73322 0.18203 0.45734 0.78759 0.27795 0.0038465 0.017513 0.00057264 0.0054574 3.7928 -0.25444 -0.25708 -0.26002 -0.26752 0.13204 0.16978 0.0082895 0.061932 0.058735
1.9531 -0.21195 -0.22492 -0.25167 -0.27147 0 -0.30363 -0.22146 -0.22203 -0.22011 -0.26069 -0.22332 12.558 -0.042346 0.12244 -0.061631 0.28055 0.41098 0.026333 0.40504 0.75223 0.21842 0.43047 0.78879 0.28974 0.0047748 0.017235 0.0010426 0.0065569 3.579 -0.23621 -0.23466 -0.24393 -0.28949 0.17585 0.16635 0.059363 0.11286 0.072453
1.957 -0.19631 -0.20222 -0.17702 -0.2037 0 -0.25688 -0.20074 -0.19928 -0.21033 -0.22522 -0.24932 12.248 -0.056138 0.14929 -0.057786 0.29795 0.36691 0.030897 0.42888 0.75748 0.26084 0.39578 0.79516 0.29685 0.005234 0.017443 0.0014239 0.0067596 3.3017 -0.21976 -0.20211 -0.22163 -0.2809 0.21288 0.18254 0.10363 0.17334 0.08302
1.9609 -0.17531 -0.179 -0.090147 -0.13207 0 -0.18154 -0.18912 -0.18303 -0.21834 -0.18378 -0.27471 11.895 -0.049578 0.21099 -0.040778 0.30659 0.34209 0.049276 0.4578 0.73413 0.29054 0.35788 0.79523 0.29171 0.0046301 0.017621 0.0013253 0.0058682 2.9992 -0.20236 -0.17273 -0.19482 -0.23695 0.22865 0.21792 0.12224 0.21939 0.084944
1.9648 -0.14813 -0.15444 -0.051425 -0.085667 0 -0.11628 -0.17433 -0.17056 -0.22676 -0.15326 -0.28695 11.526 -0.027568 0.2835 -0.017482 0.30183 0.33825 0.071563 0.48826 0.68524 0.30023 0.32158 0.77564 0.27447 0.003305 0.017351 0.00096701 0.0046563 2.6894 -0.17808 -0.14781 -0.16866 -0.17523 0.22064 0.26096 0.11519 0.24012 0.079383
1.9688 -0.1189 -0.12878 -0.076543 -0.074763 0 -0.089362 -0.14486 -0.15778 -0.21746 -0.14017 -0.27419 11.164 0.007441 0.35028 0.0070109 0.28078 0.35331 0.091759 0.51492 0.61455 0.28699 0.2901 0.72613 0.24602 0.0022814 0.016675 0.0008655 0.003967 2.3705 -0.14636 -0.11682 -0.15158 -0.12244 0.18819 0.3025 0.085054 0.23082 0.068027
1.9727 -0.09488 -0.10535 -0.12031 -0.088926 0 -0.096062 -0.10598 -0.14337 -0.18793 -0.13897 -0.22967 10.809 0.052378 0.39386 0.026942 0.24152 0.38212 0.10393 0.53076 0.52825 0.25021 0.26657 0.64459 0.20841 0.0023462 0.015857 0.0012364 0.0039048 2.0431 -0.11579 -0.073406 -0.14814 -0.093353 0.13266 0.33214 0.037382 0.18978 0.053508
1.9766 -0.08129 -0.08905 -0.12406 -0.10827 0 -0.10575 -0.078391 -0.12824 -0.15192 -0.13885 -0.15958 10.437 0.10136 0.38084 0.030033 0.18145 0.40395 0.098813 0.51095 0.4409 0.19401 0.25727 0.53912 0.16755 0.0033456 0.014911 0.0017657 0.0039374 1.7267 -0.098124 -0.029199 -0.1511 -0.082085 0.061112 0.3262 -0.010524 0.12195 0.042497
1.9805 -0.077757 -0.082486 -0.07847 -0.11648 0 -0.092407 -0.078424 -0.11219 -0.12407 -0.13195 -0.084908 10.025 0.14471 0.32783 0.018648 0.11509 0.39979 0.08332 0.4536 0.36351 0.13887 0.25592 0.42463 0.13125 0.0043453 0.013459 0.0019559 0.0036333 1.4487 -0.097498 -0.0083378 -0.14306 -0.073274 -0.0050205 0.291 -0.041674 0.056403 0.037659
1.9844 -0.07934 -0.083437 -0.033742 -0.1074 0 -0.059483 -0.099544 -0.092797 -0.10454 -0.11742 -0.02976 9.5708 0.17715 0.24899 -0.0035826 0.050031 0.36414 0.062145 0.36159 0.29557 0.092956 0.25722 0.31522 0.10153 0.0044667 0.011098 0.0016392 0.0031144 1.2188 -0.10559 -0.025778 -0.11003 -0.060688 -0.056162 0.23472 -0.0524 0.0053752 0.038151
1.9883 -0.080682 -0.086039 -0.044355 -0.085171 0 -0.035322 -0.11566 -0.06873 -0.07977 -0.099897 -0.0033241 9.0973 0.19402 0.15891 -0.032405 -0.0069334 0.29535 0.039528 0.24118 0.23449 0.062104 0.25542 0.21795 0.079308 0.0035967 0.0078574 0.001113 0.0027661 1.017 -0.10817 -0.070816 -0.055462 -0.053285 -0.084969 0.16691 -0.041982 -0.022385 0.042405
1.9922 -0.079113 -0.08471 -0.10717 -0.06077 0 -0.044014 -0.10482 -0.043462 -0.038338 -0.084885 0.006929 8.6269 0.18749 0.080244 -0.060517 -0.045928 0.19533 0.021072 0.10609 0.17252 0.052395 0.24033 0.13297 0.064653 0.0023561 0.0043006 0.00078735 0.0026734 0.81357 -0.097136 -0.11302 1.3491e-05 -0.062805 -0.082091 0.10419 -0.013117 -0.017776 0.046852
1.9961 -0.074397 -0.077382 -0.16072 -0.046434 0 -0.080577 -0.070227 -0.024107 0.014471 -0.074506 0.02162 8.161 0.15362 0.038453 -0.077323 -0.060259 0.089159 0.0098664 -0.0062676 0.095607 0.059212 0.19973 0.059386 0.053303 0.0014502 0.0011856 0.00074262 0.0025181 0.60066 -0.0765 -0.12549 0.034479 -0.087 -0.050195 0.070113 0.01744 0.010254 0.045581
2 -0.066646 -0.065575 -0.14771 -0.048224 0 -0.11421 -0.036931 -0.015336 0.058534 -0.066333 0.047326 7.6825 0.10217 0.028285 -0.082501 -0.057533 4.5718e-06 0.0021818 -0.077103 0.004558 0.070278 0.13784 0.00036891 0.041664 0.0010718 -0.00094708 0.00065976 0.002027 0.40345 -0.056648 -0.10366 0.041856 -0.10714 -0.0063275 0.063859 0.037894 0.040784 0.038683
2.0039 -0.055445 -0.052025 -0.073781 -0.060176 0 -0.11532 -0.027182 -0.014538 0.075249 -0.055888 0.068708 7.1778 0.039421 0.043634 -0.077324 -0.042497 -0.060838 -0.0044474 -0.098387 -0.095855 0.07962 0.059204 -0.037715 0.028961 0.00088164 -0.0019503 0.0001765 0.0013603 0.256 -0.043375 -0.063789 0.034063 -0.10289 0.040043 0.081301 0.044254 0.062962 0.027567
2.0078 -0.041146 -0.038675 -0.00025081 -0.066063 0 -0.079845 -0.038989 -0.013956 0.062502 -0.040656 0.064467 6.6542 -0.027134 0.075558 -0.064335 -0.020902 -0.084783 -0.012554 -0.066647 -0.19815 0.081891 -0.029323 -0.051442 0.015063 0.00048212 -0.0020035 -0.00070618 0.00093305 0.16622 -0.033112 -0.026349 0.027243 -0.069502 0.079363 0.11521 0.034673 0.067113 0.014486
2.0117 -0.026328 -0.026755 0.018949 -0.050733 0 -0.029522 -0.049236 -0.0083547 0.034823 -0.022137 0.031657 6.1341 -0.080029 0.10476 -0.050333 -0.0040797 -0.061613 -0.024989 0.015458 -0.27782 0.070813 -0.10805 -0.045084 0.0024399 -0.00014441 -0.0014809 -0.0015719 0.00090385 0.10729 -0.018867 -0.0021018 0.026892 -0.020751 0.095063 0.14598 0.011849 0.041114 0.0057341
2.0156 -0.01511 -0.01795 -0.012888 -0.013847 0 0.0083149 -0.037682 -0.00059446 0.010408 -0.0044595 -0.0071755 5.6326 -0.1076 0.11594 -0.042891 0.00025807 -0.017738 -0.038201 0.10277 -0.31797 0.052836 -0.15749 -0.028712 -0.0058082 -0.00064065 -0.00082669 -0.0019313 0.00099261 0.047305 0.00013383 0.0080614 0.026343 0.023138 0.088542 0.15507 -0.009071 0.00051801 0.0046895
2.0195 -0.010498 -0.014397 -0.048953 0.02616 0 0.019961 -0.0074867 0.00077642 -0.0018596 0.0082758 -0.022929 5.1427 -0.10823 0.10881 -0.043171 -0.0079759 0.030244 -0.048407 0.17161 -0.31644 0.033654 -0.172 -0.011012 -0.0091497 -0.00064997 -0.00037538 -0.0016261 0.00086967 -0.011148 0.015889 0.0055554 0.017783 0.048935 0.066009 0.14096 -0.021936 -0.041352 0.010212
2.0234 -0.012283 -0.016877 -0.054114 0.043747 0 0.0081514 0.017778 -0.010225 -0.004785 0.012763 -0.0071391 4.6437 -0.08227 0.085371 -0.051048 -0.027523 0.07087 -0.052669 0.20652 -0.2739 0.017582 -0.14919 0.0066003 -0.0077278 -0.00015411 -0.00014445 -0.00093528 0.00062432 -0.022903 0.019009 -0.0088308 0.0021734 0.053454 0.033264 0.10565 -0.023673 -0.074297 0.020475
2.0273 -0.017569 -0.023167 -0.037264 0.025814 0 -0.017461 0.016766 -0.030851 -0.0057637 0.0056442 0.019314 4.1219 -0.032257 0.051202 -0.064995 -0.055038 0.091747 -0.047264 0.19189 -0.19421 0.0098891 -0.088642 0.029404 -0.0024634 0.00052956 0.00019579 -0.00032159 0.00069818 0.062953 0.0082301 -0.030355 -0.012467 0.03835 -0.0011477 0.055983 -0.012743 -0.08568 0.03191
2.0313 -0.023308 -0.028887 -0.02939 -0.016874 0 -0.047715 -0.00994 -0.051193 -0.0092108 -0.015151 0.024592 3.5833 0.025568 0.022263 -0.078631 -0.07902 0.087848 -0.031257 0.13162 -0.099797 0.014542 -0.0071972 0.063325 0.00283 0.0010259 0.0010344 -8.3219e-05 0.0013242 0.25142 -0.0078917 -0.047424 -0.020807 0.0071302 -0.021996 0.015398 0.0033908 -0.066682 0.037
2.0352 -0.028342 -0.030677 -0.040804 -0.056701 0 -0.073032 -0.04129 -0.06163 -0.015077 -0.045325 -0.0062481 3.0443 0.072421 0.0069855 -0.08751 -0.091794 0.075678 -0.012261 0.063938 -0.016023 0.025922 0.067604 0.1089 0.0058641 0.0011566 0.002413 -0.00021043 0.0021443 0.48248 -0.018664 -0.048432 -0.025849 -0.031552 -0.026556 -0.0031847 0.014327 -0.033294 0.035031
2.0391 -0.033164 -0.02882 -0.050825 -0.069632 0 -0.081687 -0.055297 -0.059475 -0.022219 -0.070783 -0.059565 2.5133 0.10008 0.0077417 -0.09041 -0.090529 0.064679 0.0054159 0.0089225 0.047404 0.040976 0.12313 0.15986 0.0067039 0.00097416 0.0039191 -0.00051106 0.0025002 0.66573 -0.020365 -0.033328 -0.034335 -0.061836 -0.014954 0.0032846 0.016242 0.0046003 0.027415
2.043 -0.038136 -0.026654 -0.038429 -0.05267 0 -0.065899 -0.047302 -0.049973 -0.031209 -0.073803 -0.10638 1.9825 0.10253 0.025166 -0.086916 -0.073924 0.063828 0.017732 -0.015245 0.083654 0.056604 0.14908 0.20651 0.0060701 0.00063838 0.0050511 -0.00081114 0.0021055 0.74373 -0.018069 -0.016339 -0.048101 -0.068227 0.011113 0.034651 0.0068085 0.036837 0.016535
2.0469 -0.042315 -0.027295 -0.011354 -0.024574 0 -0.031906 -0.031102 -0.042177 -0.043505 -0.048357 -0.12616 1.4395 0.073205 0.058003 -0.077838 -0.042435 0.086242 0.018786 0.01773 0.086482 0.068445 0.13184 0.24074 0.0073425 0.0003228 0.0057071 -0.0010167 0.0013472 0.7325 -0.019489 -0.013975 -0.061611 -0.049078 0.046714 0.084095 -0.013945 0.046324 0.0088846
2.0508 -0.044247 -0.030957 0.003655 -0.010065 0 -0.00090387 -0.024472 -0.043325 -0.058528 -0.011327 -0.1198 0.88295 0.029545 0.094109 -0.068276 -0.0092022 0.12607 0.011698 0.091192 0.073594 0.075861 0.088064 0.25938 0.01451 0.00021583 0.0062517 -0.0010311 0.00089206 0.70534 -0.027737 -0.028852 -0.067944 -0.021799 0.078855 0.12757 -0.034719 0.031749 0.01042
2.0547 -0.04387 -0.035478 -0.0050712 -0.020785 0 0.0051236 -0.033977 -0.05476 -0.072009 0.0053503 -0.10347 0.32543 -0.013197 0.12621 -0.060651 0.017042 0.171 0.002052 0.17801 0.058269 0.080688 0.035989 0.26463 0.027438 0.00050453 0.0070419 -0.00071211 0.0010576 0.73222 -0.039639 -0.046274 -0.065765 -0.011038 0.1014 0.15429 -0.048775 0.0024453 0.020239
2.0586 -0.043456 -0.039172 -0.021565 -0.047821 0 -0.018332 -0.051936 -0.070793 -0.077449 -0.019551 -0.092823 -0.22138 -0.04531 0.14977 -0.056108 0.03094 0.21168 -0.0063024 0.25848 0.047747 0.084168 -0.012426 0.26181 0.045001 0.0012372 0.0079175 -1.4289e-06 0.0016281 0.82389 -0.049656 -0.048452 -0.059581 -0.028365 0.11081 0.15926 -0.052626 -0.034077 0.036344
2.0625 -0.046316 -0.042679 -0.027741 -0.070494 0 -0.053922 -0.065631 -0.081358 -0.070116 -0.074424 -0.092221 -0.76292 -0.056939 0.16035 -0.055365 0.0275 0.23692 -0.0090685 0.30975 0.04838 0.087742 -0.044355 0.25569 0.064862 0.0021592 0.0082614 0.00088672 0.0022189 0.92613 -0.054437 -0.032746 -0.054108 -0.06242 0.10416 0.1398 -0.043726 -0.068133 0.05505
2.0664 -0.054042 -0.047762 -0.031825 -0.073358 0 -0.07749 -0.068571 -0.078295 -0.051315 -0.11974 -0.095422 -1.321 -0.039172 0.15218 -0.058057 0.0039907 0.2297 -0.0019962 0.29882 0.06212 0.092098 -0.044346 0.24775 0.078811 0.0027552 0.0076401 0.0014818 0.0026603 0.96834 -0.054141 -0.015332 -0.050081 -0.089419 0.080202 0.10275 -0.02421 -0.083262 0.06595
2.0703 -0.064531 -0.054547 -0.058399 -0.057859 0 -0.07862 -0.064181 -0.06204 -0.029833 -0.12012 -0.093255 -1.9151 -0.010172 0.13344 -0.061609 -0.024797 0.20185 0.0086583 0.24924 0.077366 0.095382 -0.026484 0.23627 0.083122 0.0025937 0.006361 0.0013832 0.0029543 0.92497 -0.051081 -0.015948 -0.046017 -0.094053 0.050718 0.068798 -0.0052129 -0.08245 0.06614
2.0742 -0.072706 -0.060544 -0.10909 -0.040216 0 -0.067106 -0.060611 -0.042977 -0.018124 -0.075796 -0.080631 -2.5427 0.019915 0.10845 -0.065322 -0.051045 0.16162 0.018906 0.17738 0.08863 0.096117 0.00079011 0.2195 0.077311 0.0017335 0.0053108 0.00065124 0.0029916 0.83734 -0.04821 -0.038454 -0.04269 -0.080795 0.021228 0.045971 0.0090026 -0.069974 0.056511
2.0781 -0.073813 -0.062748 -0.14638 -0.037863 0 -0.060207 -0.062838 -0.034323 -0.02418 -0.023283 -0.059123 -3.1789 0.041555 0.081879 -0.068687 -0.067548 0.11816 0.025047 0.1011 0.091461 0.093072 0.028952 0.19916 0.062195 0.00078546 0.0051787 -0.00014 0.0025535 0.77694 -0.048269 -0.066148 -0.044034 -0.065966 -0.0030959 0.04023 0.015408 -0.051162 0.039386
2.082 -0.066968 -0.060596 -0.13004 -0.055235 0 -0.064582 -0.06903 -0.041087 -0.044679 -0.0027617 -0.035668 -3.7965 0.040777 0.061943 -0.071425 -0.06343 0.087414 0.021756 0.050793 0.080903 0.084495 0.045317 0.1805 0.041324 0.00046631 0.0058372 -0.0003311 0.0016946 0.78277 -0.052593 -0.076251 -0.052971 -0.06038 -0.014415 0.057463 0.01186 -0.035848 0.021298
2.0859 -0.056079 -0.056448 -0.068914 -0.079817 0 -0.070893 -0.073325 -0.055079 -0.066137 -0.022756 -0.019019 -4.3882 0.017711 0.056361 -0.073571 -0.039092 0.08155 0.010494 0.047108 0.062078 0.072547 0.045009 0.16852 0.025281 0.00097383 0.0065088 0.00025392 0.00097339 0.82817 -0.059579 -0.059679 -0.066964 -0.06064 -0.010839 0.087903 0.0051747 -0.032864 0.013506
2.0898 -0.0471 -0.05301 -0.022453 -0.091457 0 -0.064949 -0.071679 -0.061838 -0.074962 -0.055635 -0.015315 -4.972 -0.014529 0.063713 -0.074867 -0.0052538 0.095627 -0.0025413 0.0784 0.042806 0.060784 0.035159 0.16392 0.01891 0.0017678 0.0065346 0.0011374 0.0010502 0.84693 -0.064781 -0.028117 -0.078399 -0.056546 0.002014 0.11958 0.0016434 -0.039719 0.017998
2.0938 -0.043611 -0.050531 -0.039486 -0.077871 0 -0.042911 -0.065414 -0.053919 -0.068492 -0.06718 -0.0247 -5.5762 -0.046766 0.081778 -0.074897 0.030435 0.12455 -0.013245 0.13371 0.027413 0.051444 0.021068 0.16337 0.023981 0.0020289 0.0059553 0.0016138 0.0019456 0.7943 -0.063909 -0.0032814 -0.079612 -0.044874 0.01994 0.146 0.0041379 -0.05317 0.034154
2.0977 -0.044357 -0.046912 -0.098931 -0.044437 0 -0.015718 -0.059504 -0.037744 -0.056448 -0.049817 -0.041396 -6.2175 -0.069046 0.10682 -0.07318 0.059457 0.16101 -0.017441 0.19817 0.019775 0.046674 0.0088856 0.16399 0.040871 0.0014214 0.0053527 0.0013823 0.0028206 0.6873 -0.05653 0.00064082 -0.067974 -0.034267 0.03789 0.16135 0.014619 -0.068545 0.059545
2.1016 -0.044873 -0.040575 -0.12511 -0.010681 0 5.0935e-05 -0.057294 -0.026848 -0.050579 -0.026805 -0.057646 -6.8913 -0.064293 0.127 -0.068703 0.064598 0.18679 -0.0092916 0.23733 0.023584 0.049514 0.0082935 0.16692 0.06556 0.00043875 0.0051954 0.00077283 0.0026936 0.58813 -0.046513 -0.013931 -0.047301 -0.036444 0.044271 0.15776 0.031784 -0.07471 0.083895
2.1055 -0.041684 -0.032834 -0.069995 0.0038882 0 -0.0048004 -0.056675 -0.028222 -0.052408 -0.025399 -0.068542 -7.5787 -0.042949 0.13352 -0.063336 0.050196 0.19344 0.0038506 0.24132 0.030419 0.055508 0.01458 0.17544 0.085977 -4.0631e-05 0.0054033 0.00035261 0.0014541 0.548 -0.038256 -0.033016 -0.025633 -0.053375 0.037134 0.14366 0.046165 -0.07005 0.096847
2.1094 -0.035206 -0.027042 0.026078 -0.0063608 0 -0.026137 -0.051679 -0.035881 -0.052018 -0.048127 -0.073797 -8.2617 -0.01453 0.12477 -0.058603 0.021857 0.18062 0.016739 0.21318 0.035503 0.061733 0.022312 0.18916 0.097303 0.00040667 0.005533 0.00033824 7.7315e-05 0.56419 -0.032582 -0.043329 -0.011412 -0.073425 0.017635 0.12296 0.053653 -0.056853 0.09593
2.1133 -0.028783 -0.025352 0.068285 -0.030107 0 -0.050349 -0.038653 -0.038252 -0.039919 -0.07113 -0.075414 -8.9326 0.011667 0.10123 -0.055927 -0.013986 0.15005 0.024739 0.15906 0.03494 0.065564 0.026331 0.20094 0.096387 0.0013314 0.0052932 0.00043274 -0.00027214 0.58813 -0.026993 -0.040805 -0.0096048 -0.07991 -0.011915 0.098962 0.051632 -0.038276 0.080669
2.1172 -0.025202 -0.026582 0.0067713 -0.048569 0 -0.063094 -0.021428 -0.03115 -0.01971 -0.069037 -0.074164 -9.5937 0.021281 0.066511 -0.057561 -0.046318 0.10673 0.021335 0.092441 0.023864 0.06325 0.018723 0.20109 0.080463 0.0018486 0.0048085 0.00023905 0.00064688 0.57237 -0.020084 -0.030351 -0.018889 -0.063907 -0.046571 0.075264 0.038096 -0.020503 0.052951
2.1211 -0.02444 -0.027463 -0.10434 -0.049537 0 -0.056977 -0.0099641 -0.022173 -0.0071813 -0.039438 -0.068378 -10.252 0.0054983 0.036126 -0.064068 -0.060298 0.066326 0.0055861 0.041243 0.0031028 0.053474 -0.0030461 0.18548 0.056171 0.0015109 0.0044114 -0.00023415 0.0019842 0.50987 -0.014755 -0.019891 -0.031849 -0.030608 -0.074386 0.054685 0.019875 -0.012347 0.024961
2.125 -0.024803 -0.025871 -0.15636 -0.035063 0 -0.035138 -0.012569 -0.021951 -0.015152 -0.0032895 -0.055714 -10.913 -0.023174 0.019637 -0.072203 -0.056552 0.037695 -0.013974 0.014094 -0.019977 0.040416 -0.029501 0.15936 0.03362 0.0007424 0.0042745 -0.00055795 0.0027149 0.43121 -0.015799 -0.014757 -0.03949 0.0046514 -0.090021 0.037559 0.0058182 -0.013197 0.0053505
2.1289 -0.025594 -0.022634 -0.095754 -0.017784 0 -0.0096815 -0.028032 -0.032217 -0.038967 0.016021 -0.035743 -11.584 -0.05479 0.02047 -0.079503 -0.03738 0.024121 -0.031594 0.011936 -0.040913 0.027059 -0.053725 0.13265 0.017905 0.00038792 0.0042921 -0.00038553 0.0026065 0.36901 -0.023948 -0.015671 -0.037631 0.026261 -0.0914 0.024749 0.00026178 -0.021078 -0.0027062
2.1328 -0.027695 -0.020183 0.020848 -0.010007 0 0.0051188 -0.044936 -0.043824 -0.058145 0.012062 -0.011342 -12.27 -0.078172 0.039901 -0.08332 -0.0068917 0.027141 -0.041361 0.0324 -0.055339 0.016647 -0.068435 0.11153 0.013312 0.00083303 0.0042547 0.00010387 0.0022102 0.32767 -0.033122 -0.019709 -0.029529 0.026981 -0.077814 0.017192 0.0065703 -0.032898 0.0023976
2.1367 -0.031058 -0.019711 0.084442 -0.014523 0 0.0021484 -0.049522 -0.046308 -0.053755 -0.0039916 0.011519 -12.971 -0.071587 0.073853 -0.078346 0.024571 0.045965 -0.03305 0.064229 -0.056335 0.015583 -0.060572 0.095026 0.024761 0.001596 0.0040363 0.00035109 0.0020171 0.28531 -0.034686 -0.022403 -0.021471 0.010895 -0.05032 0.018688 0.027406 -0.040964 0.019205
2.1406 -0.032304 -0.019815 0.04279 -0.023575 0 -0.012999 -0.035924 -0.037834 -0.025139 -0.017286 0.025336 -13.679 -0.03979 0.10306 -0.066468 0.046243 0.06692 -0.012158 0.086164 -0.0488 0.022927 -0.037234 0.07944 0.0428 0.0018104 0.0036003 2.4893e-05 0.0018658 0.21917 -0.024891 -0.019985 -0.015415 -0.0098486 -0.021104 0.027531 0.051724 -0.041099 0.035573
2.1445 -0.026243 -0.01776 -0.052621 -0.025577 0 -0.025838 -0.010434 -0.024855 0.0098116 -0.021065 0.024272 -14.379 0.0039939 0.11862 -0.05126 0.056623 0.08335 0.013937 0.091713 -0.038441 0.035533 -0.0086761 0.064897 0.060432 0.0011014 0.0029347 -0.00057885 0.0013107 0.12613 -0.0079349 -0.011428 -0.0069539 -0.02232 0.0037623 0.040698 0.072557 -0.034899 0.046244
2.1484 -0.010922 -0.011739 -0.10571 -0.013891 0 -0.024415 0.013503 -0.013358 0.030199 -0.016802 0.0084262 -15.063 0.04704 0.11543 -0.036099 0.055906 0.090954 0.038879 0.078032 -0.030215 0.050292 0.015962 0.055906 0.07237 -3.3228e-05 0.0021035 -0.00081316 0.00042699 0.021359 0.0083011 0.00064261 0.0082473 -0.020218 0.020206 0.055011 0.085077 -0.024837 0.048374
2.1523 0.008877 -0.0019356 -0.072957 0.0084656 0 -0.0088415 0.025218 -0.0030655 0.028147 -0.0078726 -0.013829 -15.732 0.069887 0.089462 -0.026082 0.046178 0.085539 0.05382 0.044541 -0.031101 0.062391 0.023513 0.055244 0.072171 -0.0007024 0.0013574 -0.00035276 -5.3404e-05 -0.076778 0.019076 0.011254 0.02647 -0.0069207 0.023982 0.065311 0.084016 -0.015741 0.040121
2.1563 0.024272 0.010042 0.0027758 0.030833 0 0.0099231 0.023862 0.0087908 0.011522 0.0035597 -0.029096 -16.398 0.046785 0.049494 -0.028081 0.035242 0.067807 0.049271 0.0020648 -0.049453 0.06392 -0.00080788 0.058482 0.05557 -0.00044426 0.001053 0.00046977 0.00043621 -0.15775 0.025203 0.016407 0.036567 0.0081536 0.014453 0.062672 0.069119 -0.017271 0.026628
2.1602 0.029619 0.022163 0.048072 0.041818 0 0.020786 0.017788 0.020196 -0.0059029 0.014852 -0.02743 -17.072 -0.0083202 0.014371 -0.03867 0.028012 0.046903 0.032665 -0.035176 -0.079894 0.055758 -0.044974 0.056044 0.030793 0.00042732 0.0013223 0.0010356 0.0014704 -0.21978 0.029618 0.016223 0.030515 0.017403 -0.00038382 0.048926 0.05069 -0.02952 0.01645
2.1641 0.027737 0.032433 0.036247 0.036624 0 0.022161 0.017707 0.024326 -0.014977 0.022265 -0.0098084 -17.757 -0.082067 -0.0068716 -0.054482 0.024931 0.027247 0.0097555 -0.061516 -0.11818 0.039612 -0.099377 0.041173 0.0026519 0.001226 0.0018145 0.0011033 0.0018959 -0.26798 0.033189 0.015245 0.013184 0.02074 -0.016775 0.027075 0.034122 -0.050627 0.013063
2.168 0.027512 0.03921 0.004765 0.020319 0 0.021436 0.029135 0.018171 -0.013426 0.02449 0.01252 -18.445 -0.1581 -0.0069437 -0.07134 0.025452 0.012787 -0.012941 -0.072822 -0.15912 0.018158 -0.15294 0.015388 -0.023863 0.0015466 0.0018865 0.0010207 0.0010479 -0.31522 0.034821 0.019249 -0.00023489 0.024272 -0.031205 0.0014062 0.02435 -0.077467 0.018883
2.1719 0.035687 0.04208 0.0045784 0.0050276 0 0.026099 0.049187 0.0092337 -0.0019729 0.025591 0.027204 -19.126 -0.20089 0.022763 -0.080061 0.026095 0.0085718 -0.023097 -0.065011 -0.19184 -0.0019659 -0.18338 -0.014164 -0.040372 0.001495 0.001167 0.001258 -0.00041747 -0.38094 0.034901 0.030778 0.0020401 0.033537 -0.038946 -0.017265 0.02823 -0.10171 0.035265
2.1758 0.050631 0.042775 0.044443 0.0027478 0 0.036678 0.069179 0.010482 0.017996 0.031805 0.030551 -19.794 -0.19109 0.067304 -0.075319 0.022698 0.010775 -0.016682 -0.047887 -0.20865 -0.012825 -0.18171 -0.04209 -0.045052 0.0013669 -5.2557e-05 0.0018081 -0.0011117 -0.48135 0.036762 0.046902 0.017573 0.048046 -0.040573 -0.019568 0.041859 -0.11409 0.054141
2.1797 0.064127 0.044695 0.088043 0.01829 0 0.048259 0.080705 0.027377 0.042645 0.04457 0.029062 -20.452 -0.13932 0.11205 -0.059763 0.016011 0.013638 0.0010997 -0.029584 -0.2113 -0.013251 -0.15632 -0.06871 -0.041236 0.0012453 -0.001064 0.0021582 -0.0003864 -0.61658 0.043587 0.061119 0.033615 0.062268 -0.0387 -0.0067293 0.05898 -0.11385 0.070042
2.1836 0.069346 0.050664 0.09746 0.046847 0 0.057023 0.081023 0.051305 0.064672 0.058209 0.032035 -21.104 -0.058254 0.14725 -0.036735 0.0077246 0.012785 0.025274 -0.015365 -0.20273 -0.0035838 -0.11593 -0.097123 -0.031675 0.00098517 -0.0014388 0.0018809 0.00091002 -0.76875 0.05433 0.068073 0.041615 0.071318 -0.035127 0.018287 0.075278 -0.10192 0.079936
2.1875 0.067141 0.06066 0.070725 0.077465 0 0.063272 0.074331 0.067757 0.077473 0.065893 0.043153 -21.753 0.031922 0.16254 -0.011642 0.00085457 0.0030421 0.048747 -0.010724 -0.18825 0.014394 -0.073511 -0.12805 -0.020106 0.0005232 -0.0014738 0.0011684 0.0012859 -0.91609 0.064052 0.067563 0.04621 0.074949 -0.031957 0.049789 0.085905 -0.081065 0.081276
2.1914 0.064714 0.071815 0.038319 0.099626 0 0.068301 0.068333 0.0711 0.081278 0.06728 0.058923 -22.395 0.080903 0.1461 0.001563 0.0021975 -0.023489 0.057267 -0.023428 -0.18454 0.032069 -0.058405 -0.15908 -0.013703 6.1754e-05 -0.0019041 0.0006718 0.00019345 -1.0496 0.068953 0.064852 0.05861 0.076045 -0.032159 0.070201 0.085078 -0.062045 0.073937
2.1953 0.068436 0.080891 0.032063 0.10841 0 0.071019 0.068798 0.069728 0.083726 0.068645 0.073729 -23.028 0.076811 0.11301 -0.00044366 0.009404 -0.060633 0.051146 -0.048155 -0.20053 0.040865 -0.074355 -0.18858 -0.014154 -0.00012543 -0.0031629 0.00079264 -0.0013731 -1.1742 0.070501 0.067049 0.082038 0.076483 -0.035552 0.071803 0.077816 -0.053695 0.064833
2.1992 0.078111 0.086801 0.061475 0.1055 0 0.070193 0.07616 0.075879 0.092662 0.075282 0.084679 -23.65 0.023132 0.071179 -0.016776 0.018304 -0.10437 0.033018 -0.08241 -0.23888 0.037744 -0.11814 -0.21855 -0.02146 -1.5568e-05 -0.0049519 0.0012089 -0.0019328 -1.2936 0.073737 0.07818 0.1062 0.07599 -0.042245 0.0541 0.067081 -0.058777 0.056428
2.2031 0.087898 0.090622 0.11271 0.096764 0 0.069557 0.086407 0.09171 0.10808 0.08557 0.091618 -24.263 -0.070238 0.028487 -0.04469 0.023779 -0.15019 0.006801 -0.1232 -0.29977 0.021216 -0.18328 -0.25197 -0.035021 0.00013463 -0.0065496 0.0011888 -0.00108 -1.3984 0.081511 0.096359 0.1176 0.07524 -0.052353 0.019238 0.05581 -0.078408 0.050502
2.207 0.092236 0.093329 0.15935 0.088801 0 0.077265 0.094742 0.10742 0.12186 0.093941 0.094772 -24.864 -0.17584 -0.0035577 -0.076393 0.014312 -0.19014 -0.019261 -0.16565 -0.37999 -0.0086366 -0.25401 -0.28769 -0.053394 0.00010752 -0.0074984 0.00037895 0.00013847 -1.473 0.091206 0.11478 0.11426 0.078346 -0.066904 -0.024471 0.048094 -0.11199 0.04797
2.2109 0.090603 0.09406 0.17372 0.086359 0 0.097041 0.098433 0.11313 0.12579 0.098507 0.094978 -25.45 -0.24115 -0.019258 -0.096288 -0.018209 -0.21736 -0.034537 -0.20175 -0.45855 -0.039916 -0.30352 -0.31988 -0.071954 -2.2574e-06 -0.0079418 -0.00077965 0.00039763 -1.5139 0.097601 0.12565 0.10797 0.089847 -0.086088 -0.05593 0.045162 -0.14783 0.045722
2.2148 0.086934 0.091132 0.1408 0.090604 0 0.11986 0.096824 0.11027 0.11922 0.10289 0.096318 -26.018 -0.25168 -0.022877 -0.099614 -0.067469 -0.23325 -0.038354 -0.22816 -0.52051 -0.062846 -0.32574 -0.3434 -0.087871 8.6429e-05 -0.0083128 -0.0014601 -0.00051171 -1.5349 0.098397 0.12457 0.11126 0.10805 -0.10833 -0.066811 0.044948 -0.17696 0.041874
2.2188 0.085237 0.084728 0.074345 0.098315 0 0.12758 0.090013 0.10893 0.10875 0.10935 0.10562 -26.575 -0.20545 -0.017272 -0.08541 -0.12665 -0.23936 -0.031714 -0.24286 -0.55727 -0.071831 -0.32033 -0.35911 -0.099481 0.00045137 -0.0087984 -0.0012489 -0.001585 -1.5504 0.095986 0.11275 0.12369 0.12239 -0.132 -0.054468 0.046268 -0.19431 0.03637
2.2227 0.086131 0.077977 0.018503 0.10293 0 0.10844 0.078972 0.11468 0.10124 0.11241 0.12599 -27.125 -0.10809 -0.0060628 -0.054971 -0.18647 -0.23824 -0.017111 -0.24458 -0.56206 -0.062325 -0.29064 -0.37186 -0.1054 0.00079441 -0.0091937 -0.00050125 -0.0018232 -1.5546 0.093802 0.096209 0.13271 0.12003 -0.15493 -0.01914 0.04788 -0.19572 0.029908
2.2266 0.087166 0.074651 0.018771 0.098312 0 0.070108 0.067284 0.12075 0.098412 0.10314 0.1501 -27.67 0.0059769 0.0053138 -0.01815 -0.22008 -0.23524 -0.001919 -0.23168 -0.52636 -0.029706 -0.25224 -0.38272 -0.10289 0.00073294 -0.0092462 7.3568e-05 -0.0013377 -1.5234 0.092064 0.082349 0.12787 0.097243 -0.16946 0.029363 0.049517 -0.17524 0.028402
2.2305 0.085681 0.075485 0.078128 0.083676 0 0.036179 0.061335 0.1156 0.098089 0.080944 0.16227 -28.203 0.083001 0.013598 0.0075548 -0.22057 -0.23466 0.0071896 -0.21467 -0.47682 0.0084808 -0.22736 -0.38434 -0.095928 0.00024833 -0.009003 0.00010012 -0.001117 -1.4421 0.088149 0.075868 0.11212 0.06513 -0.17278 0.067757 0.052844 -0.14534 0.035507
2.2344 0.081018 0.076998 0.14328 0.065685 0 0.027434 0.066372 0.097056 0.098412 0.058751 0.15029 -28.713 0.10478 0.018106 0.015543 -0.18971 -0.23589 0.0090882 -0.19866 -0.42692 0.042308 -0.22164 -0.36612 -0.086939 -0.00023265 -0.0087138 -0.00023159 -0.001798 -1.3261 0.080754 0.076326 0.097562 0.042902 -0.16432 0.087339 0.058814 -0.11257 0.051383
2.2383 0.074485 0.074407 0.14714 0.054599 0 0.044869 0.08063 0.076188 0.098702 0.05269 0.11695 -29.196 0.061602 0.018355 0.0018451 -0.13275 -0.23742 0.003641 -0.18801 -0.38816 0.063117 -0.23713 -0.32501 -0.078369 -0.0002528 -0.0084279 -0.00054277 -0.002892 -1.2093 0.072164 0.078988 0.09122 0.043319 -0.14477 0.082719 0.067797 -0.082989 0.07471
2.2422 0.067982 0.066124 0.074805 0.056242 0 0.07014 0.093675 0.065586 0.096261 0.065487 0.079144 -29.662 -0.050857 0.013531 -0.036555 -0.062248 -0.23491 -0.0080762 -0.18845 -0.3756 0.058642 -0.27164 -0.27053 -0.074188 0.00019572 -0.0078367 -0.0007229 -0.003339 -1.1083 0.065386 0.078539 0.087322 0.062466 -0.11656 0.049851 0.079461 -0.065354 0.10106
2.2461 0.062875 0.055597 -0.014619 0.066244 0 0.082136 0.092704 0.065297 0.085252 0.081835 0.054507 -30.126 -0.18849 0.0044526 -0.086764 -0.010334 -0.22098 -0.021153 -0.20048 -0.39184 0.02651 -0.30512 -0.21802 -0.078247 0.00063987 -0.0066312 -0.0009259 -0.0027182 -1.0042 0.059775 0.073032 0.074704 0.082636 -0.090808 0.0035884 0.089278 -0.066533 0.11741
2.25 0.059687 0.048731 -0.040755 0.072428 0 0.07361 0.073088 0.063016 0.061967 0.082566 0.047746 -30.598 -0.30262 -0.0051018 -0.13163 0.0092162 -0.19582 -0.032477 -0.21645 -0.4188 -0.017344 -0.32264 -0.17635 -0.088122 0.00056883 -0.0049906 -0.0011846 -0.0017188 -0.86734 0.051303 0.064892 0.050555 0.085932 -0.07561 -0.036516 0.093857 -0.081673 0.11821
2.2539 0.058177 0.049226 0.018861 0.064681 0 0.053757 0.044018 0.048907 0.031968 0.063768 0.049174 -31.076 -0.36885 -0.01156 -0.16198 -0.0077945 -0.16064 -0.040929 -0.23111 -0.44397 -0.061806 -0.3178 -0.14233 -0.10112 -0.00011728 -0.0035874 -0.001207 -0.0013586 -0.70233 0.038238 0.0582 0.024896 0.067508 -0.07497 -0.060409 0.091941 -0.10731 0.10194
2.2578 0.057561 0.055835 0.10491 0.044526 0 0.037565 0.023171 0.028269 0.0097684 0.04065 0.045164 -31.548 -0.36751 -0.010813 -0.16988 -0.061392 -0.11786 -0.045776 -0.23896 -0.45406 -0.094817 -0.28667 -0.107 -0.11368 -0.0010781 -0.0029993 -0.00068112 -0.0018649 -0.56168 0.025839 0.054852 0.011152 0.038423 -0.091596 -0.05966 0.083132 -0.13893 0.069089
2.2617 0.057033 0.063576 0.1353 0.025756 0 0.034037 0.023693 0.017197 0.0081058 0.03191 0.0293 -32 -0.27458 0.0086353 -0.14397 -0.14119 -0.075262 -0.045597 -0.22942 -0.42316 -0.091584 -0.22815 -0.066723 -0.11584 -0.0018632 -0.0031106 0.00024864 -0.0024743 -0.5063 0.02358 0.053387 0.013588 0.016909 -0.12747 -0.023448 0.070382 -0.16642 0.026789
2.2656 0.056457 0.067459 0.086898 0.024416 0 0.042723 0.044052 0.025521 0.025619 0.041266 0.0048395 -32.431 -0.14109 0.046768 -0.10032 -0.21079 -0.042895 -0.040725 -0.20583 -0.35724 -0.054217 -0.16441 -0.027868 -0.10308 -0.0022021 -0.0031725 0.00095294 -0.0023297 -0.54768 0.036348 0.051483 0.024777 0.015437 -0.16773 0.029565 0.06334 -0.18131 -0.0057677
2.2695 0.056491 0.065662 0.01473 0.045647 0 0.057397 0.069224 0.045799 0.045523 0.055421 -0.020079 -32.847 -0.0018438 0.098472 -0.051572 -0.25351 -0.024216 -0.030699 -0.17434 -0.26962 0.0067654 -0.10728 -0.0015253 -0.07668 -0.0020202 -0.0025251 0.00088046 -0.0014356 -0.63143 0.058273 0.049118 0.034182 0.032924 -0.20302 0.08585 0.066772 -0.18176 -0.020033
2.2734 0.057741 0.060147 -0.0092366 0.078123 0 0.070328 0.082179 0.060516 0.048437 0.059405 -0.036876 -33.256 0.11673 0.15747 -0.0077972 -0.25878 -0.021163 -0.015132 -0.14079 -0.17326 0.080482 -0.065006 0.0049109 -0.039376 -0.0013361 -0.0012776 0.0001497 -0.00063255 -0.6827 0.076035 0.048563 0.037279 0.056705 -0.22628 0.13491 0.083416 -0.16728 -0.011008
2.2773 0.059701 0.054854 0.03013 0.1011 0 0.074441 0.07629 0.059503 0.02878 0.051848 -0.037549 -33.666 0.18234 0.21261 0.017971 -0.21643 -0.035268 0.0065848 -0.11404 -0.088161 0.14954 -0.046616 -0.0090855 0.0030251 -0.00029074 -0.00025731 -0.00050082 -0.00068966 -0.67137 0.079149 0.05106 0.036261 0.071962 -0.2289 0.16359 0.11543 -0.13841 0.025414
2.2813 0.060813 0.05299 0.082915 0.099035 0 0.065874 0.059154 0.048859 0.00012033 0.044383 -0.016423 -34.082 0.1681 0.23876 0.01273 -0.13435 -0.062599 0.031634 -0.1076 -0.047998 0.18198 -0.055945 -0.040155 0.032892 0.0007381 -0.00027317 -0.00041547 -0.00155 -0.63473 0.067822 0.054298 0.034474 0.07176 -0.20597 0.15963 0.15534 -0.1033 0.079422
2.2852 0.059829 0.055038 0.094482 0.072624 0 0.047872 0.045797 0.042779 -0.015243 0.047763 0.024399 -34.5 0.10441 0.23109 -0.012853 -0.045439 -0.093503 0.053349 -0.11903 -0.052325 0.17538 -0.080177 -0.084277 0.041321 0.0012218 -0.0014056 0.00032894 -0.0024935 -0.63824 0.051603 0.054365 0.033147 0.060953 -0.17063 0.13392 0.18864 -0.072934 0.12917
2.2891 0.057069 0.058512 0.063272 0.03816 0 0.031587 0.047293 0.048471 -0.0033421 0.060962 0.071084 -34.915 0.0077549 0.18947 -0.051741 0.033963 -0.12448 0.067159 -0.14558 -0.098461 0.13217 -0.11435 -0.13605 0.024924 0.0008565 -0.0029748 0.001007 -0.0029172 -0.71543 0.041005 0.050586 0.033726 0.051486 -0.13053 0.092351 0.20729 -0.052668 0.16353
2.293 0.054023 0.059629 0.033831 0.016007 0 0.029336 0.063265 0.060533 0.031792 0.073918 0.1038 -35.313 -0.10393 0.11719 -0.095789 0.088956 -0.1527 0.068787 -0.18303 -0.18032 0.058566 -0.15382 -0.1868 -0.017235 -0.00011188 -0.0041504 0.00097867 -0.0028343 -0.84279 0.040113 0.047435 0.040403 0.052574 -0.093654 0.041579 0.20444 -0.04693 0.17302
2.2969 0.051636 0.056001 0.039857 0.017028 0 0.043898 0.082836 0.069013 0.072439 0.078291 0.11114 -35.686 -0.20275 0.026035 -0.12987 0.096633 -0.1759 0.050111 -0.22229 -0.28459 -0.028334 -0.19462 -0.22677 -0.082429 -0.0010339 -0.0045933 0.00031141 -0.0026481 -0.96556 0.045663 0.050149 0.057036 0.063166 -0.074358 -0.007876 0.16983 -0.062413 0.1441
2.3008 0.049248 0.048519 0.066644 0.036523 0 0.06412 0.092398 0.070191 0.10043 0.073297 0.10039 -36.031 -0.27164 -0.052694 -0.1443 0.064289 -0.19649 0.016077 -0.25172 -0.38231 -0.096532 -0.23526 -0.2512 -0.14698 -0.001424 -0.0045914 -0.00034004 -0.0026165 -1.0407 0.051346 0.057951 0.080938 0.072714 -0.077087 -0.04669 0.11645 -0.091831 0.090959
2.3047 0.045568 0.040873 0.074061 0.059045 0 0.07304 0.08453 0.068041 0.10865 0.062256 0.091393 -36.356 -0.31205 -0.10485 -0.14095 0.0068925 -0.21592 -0.024729 -0.26882 -0.46179 -0.13476 -0.27526 -0.26368 -0.19583 -0.0013839 -0.004691 -0.00043464 -0.0026622 -1.057 0.052459 0.062723 0.10177 0.069899 -0.097442 -0.07305 0.059451 -0.12684 0.030433
2.3086 0.040668 0.036922 0.048131 0.069621 0 0.062265 0.062381 0.066909 0.10339 0.047464 0.097985 -36.679 -0.32508 -0.12279 -0.12244 -0.065592 -0.23414 -0.065526 -0.27281 -0.51651 -0.13796 -0.31314 -0.27164 -0.21926 -0.0014042 -0.005234 -7.4711e-05 -0.002637 -1.0257 0.047954 0.056156 0.10892 0.052314 -0.13158 -0.085536 0.010044 -0.16158 -0.025571
2.3125 0.036619 0.03805 0.018243 0.063213 0 0.039186 0.037184 0.065948 0.097298 0.031191 0.11462 -37.013 -0.31306 -0.101 -0.093458 -0.14166 -0.25014 -0.097848 -0.26419 -0.54136 -0.10415 -0.34628 -0.27766 -0.20779 -0.0017374 -0.0061537 0.00016666 -0.0025739 -0.96482 0.040332 0.038993 0.10055 0.029071 -0.17393 -0.082883 -0.018676 -0.18929 -0.063447
2.3164 0.035847 0.042723 0.021369 0.046571 0 0.020302 0.021008 0.061858 0.098858 0.020043 0.12218 -37.361 -0.27553 -0.042551 -0.066088 -0.20436 -0.25659 -0.10652 -0.24658 -0.53142 -0.043779 -0.36346 -0.27561 -0.15435 -0.0020529 -0.0070641 -0.00010876 -0.0025754 -0.89556 0.034522 0.022476 0.084785 0.014167 -0.2119 -0.061449 -0.0068567 -0.19935 -0.063804
2.3203 0.038934 0.048408 0.057969 0.03247 0 0.017642 0.019745 0.054964 0.10539 0.023695 0.1071 -37.713 -0.22075 0.024165 -0.04828 -0.25117 -0.25016 -0.095827 -0.2274 -0.50136 0.014554 -0.36156 -0.25665 -0.085079 -0.0018029 -0.0074859 -0.00070649 -0.0025435 -0.84264 0.035578 0.019316 0.071654 0.016333 -0.23802 -0.027843 0.031933 -0.19546 -0.03886
2.3242 0.044308 0.053747 0.091538 0.031043 0 0.031213 0.0308 0.049687 0.10476 0.045953 0.074137 -38.056 -0.14955 0.088742 -0.041753 -0.28095 -0.22889 -0.069175 -0.20821 -0.45418 0.059985 -0.33867 -0.219 -0.013091 -0.00092326 -0.0070918 -0.0010623 -0.002201 -0.8241 0.045272 0.032489 0.06436 0.033695 -0.24938 0.015578 0.089054 -0.17968 0.0041032
2.3281 0.050158 0.058914 0.089984 0.043916 0 0.052623 0.046325 0.048673 0.085176 0.077521 0.040544 -38.379 -0.063556 0.14294 -0.04677 -0.29292 -0.19201 -0.031032 -0.18997 -0.39257 0.084325 -0.29455 -0.17153 0.049079 -5.7218e-05 -0.0059191 -0.00082961 -0.0014549 -0.83429 0.059888 0.053027 0.058638 0.056773 -0.24418 0.065871 0.15465 -0.15459 0.056994
2.332 0.05638 0.064299 0.059051 0.064163 0 0.073298 0.058862 0.048908 0.046453 0.10055 0.019209 -38.679 0.034244 0.17913 -0.061551 -0.28265 -0.13938 0.010875 -0.17237 -0.31693 0.079394 -0.23007 -0.12734 0.082271 2.2208e-05 -0.004437 -0.00020993 -0.00065015 -0.84343 0.072149 0.068958 0.0495 0.075961 -0.21939 0.11778 0.21163 -0.12355 0.10725
2.3359 0.064381 0.069571 0.031413 0.08134 0 0.088308 0.065238 0.045928 0.0034077 0.10263 0.0093709 -38.96 0.12758 0.20418 -0.076696 -0.24926 -0.082448 0.046255 -0.15434 -0.23373 0.057457 -0.16056 -0.094506 0.081406 -0.00078012 -0.0033285 0.00027649 -0.00033395 -0.82466 0.076877 0.076106 0.037145 0.08674 -0.18065 0.16128 0.24378 -0.091724 0.14375
2.3398 0.075097 0.074436 0.029357 0.088096 0 0.094866 0.066899 0.041293 -0.022743 0.086925 0.0030227 -39.229 0.20307 0.22635 -0.086704 -0.19683 -0.031624 0.073503 -0.13705 -0.15201 0.033439 -0.098505 -0.07335 0.058061 -0.0017184 -0.0030299 0.00029572 -0.00073417 -0.78702 0.075538 0.079936 0.026256 0.08955 -0.13547 0.19166 0.2522 -0.060967 0.16753
2.3438 0.087592 0.080011 0.046779 0.084481 0 0.091639 0.067882 0.043113 -0.019325 0.068441 -0.002899 -39.493 0.25122 0.24815 -0.089078 -0.12822 0.0063723 0.092677 -0.1226 -0.079614 0.015163 -0.05134 -0.061968 0.020036 -0.0019006 -0.0033759 -3.1892e-05 -0.0015288 -0.77895 0.074924 0.087625 0.021293 0.086847 -0.088468 0.20582 0.23894 -0.032259 0.18007
2.3477 0.09975 0.088561 0.066901 0.077613 0 0.082009 0.072439 0.057303 0.0086598 0.061128 -0.003385 -39.755 0.26335 0.27065 -0.082273 -0.047613 0.025316 0.10493 -0.11379 -0.025265 0.009414 -0.02558 -0.062521 -0.023405 -0.0011392 -0.0037331 -0.00031079 -0.002168 -0.8531 0.080791 0.099858 0.024054 0.081462 -0.044487 0.20146 0.20826 -0.0064073 0.18404
2.3516 0.11004 0.10117 0.086571 0.077029 0 0.076149 0.083025 0.079317 0.043208 0.068819 0.0066415 -40.016 0.22095 0.28342 -0.066195 0.030309 0.012202 0.11236 -0.12067 -0.014547 0.021702 -0.033134 -0.080874 -0.055966 -9.0449e-05 -0.003608 -0.00025558 -0.0023816 -1.0231 0.092617 0.11122 0.035097 0.077167 -0.014784 0.17331 0.1695 0.012326 0.18291
2.3555 0.11824 0.11568 0.11379 0.088518 0 0.085469 0.098618 0.096993 0.067817 0.0869 0.024964 -40.27 0.14807 0.27637 -0.049158 0.088317 -0.021688 0.11733 -0.14287 -0.042681 0.037787 -0.060184 -0.12061 -0.075222 0.00042361 -0.0032032 9.0871e-05 -0.002325 -1.2531 0.10465 0.11764 0.054901 0.078754 -0.00054031 0.13309 0.13481 0.021698 0.17947
2.3594 0.1246 0.12758 0.14486 0.11023 0 0.11199 0.11437 0.10276 0.079215 0.10915 0.045206 -40.506 0.056486 0.24533 -0.03484 0.11823 -0.07141 0.11821 -0.17949 -0.10642 0.04997 -0.10101 -0.17901 -0.083685 0.00016986 -0.0033432 0.00044174 -0.0022862 -1.4881 0.11183 0.12136 0.081797 0.089521 -0.0018244 0.08526 0.10666 0.019184 0.17233
2.3633 0.12887 0.13357 0.15726 0.13363 0 0.14376 0.12423 0.10187 0.086912 0.13077 0.06591 -40.719 -0.042465 0.18898 -0.026187 0.11454 -0.13213 0.11307 -0.22866 -0.20073 0.051996 -0.15043 -0.24967 -0.084701 -0.00041748 -0.0047503 0.00050273 -0.0023893 -1.6946 0.11421 0.12769 0.10971 0.10785 -0.01764 0.033855 0.086186 0.0028963 0.15996
2.3672 0.13073 0.13447 0.13438 0.14884 0 0.16335 0.12604 0.107 0.10281 0.14667 0.092911 -40.91 -0.13319 0.10851 -0.02682 0.070429 -0.19801 0.097392 -0.28674 -0.31762 0.03616 -0.20277 -0.32809 -0.084381 -0.00081601 -0.0073137 0.00015657 -0.0026503 -1.8742 0.11574 0.13781 0.13081 0.12685 -0.045899 -0.016312 0.073211 -0.030409 0.13905
2.3711 0.13079 0.13435 0.093323 0.15094 0 0.16282 0.12476 0.12466 0.13138 0.15164 0.13094 -41.079 -0.20047 0.024146 -0.036247 -0.0019948 -0.26161 0.068884 -0.3431 -0.43633 0.0046881 -0.25314 -0.41307 -0.09019 -0.00095799 -0.010068 -0.00047787 -0.0032033 -2.0458 0.11966 0.14666 0.14224 0.13871 -0.076616 -0.060063 0.063741 -0.076702 0.10961
2.375 0.1305 0.13655 0.076366 0.14305 0 0.15025 0.1294 0.14839 0.168 0.14537 0.17478 -41.225 -0.24714 -0.046207 -0.04934 -0.079799 -0.32067 0.033519 -0.39109 -0.54448 -0.03067 -0.30147 -0.50228 -0.1009 -0.0011817 -0.011954 -0.0010917 -0.0042533 -2.2192 0.12584 0.14853 0.14975 0.14055 -0.1017 -0.096471 0.055458 -0.12566 0.077594
2.3789 0.1304 0.14038 0.10791 0.13416 0 0.14085 0.14452 0.16602 0.20406 0.13613 0.2119 -41.343 -0.27556 -0.094314 -0.063161 -0.15082 -0.37416 -0.0041492 -0.42744 -0.63719 -0.063192 -0.34796 -0.58823 -0.11395 -0.001747 -0.012671 -0.0013312 -0.0057038 -2.3866 0.13226 0.14336 0.16262 0.13658 -0.11749 -0.12439 0.048581 -0.17094 0.047299
2.3828 0.1289 0.14183 0.16357 0.1331 0 0.14185 0.16389 0.17256 0.23187 0.13536 0.23454 -41.43 -0.28944 -0.11438 -0.074721 -0.20375 -0.42135 -0.038899 -0.44983 -0.71136 -0.086432 -0.39294 -0.66042 -0.12583 -0.0025128 -0.012845 -0.0010294 -0.0069502 -2.5298 0.13768 0.13632 0.18418 0.13451 -0.12139 -0.1429 0.043912 -0.20623 0.023258
2.3867 0.12336 0.13734 0.18983 0.14249 0 0.14676 0.17364 0.17394 0.24607 0.14615 0.247 -41.492 -0.2943 -0.10254 -0.078884 -0.22135 -0.4588 -0.059454 -0.45434 -0.76317 -0.091045 -0.43511 -0.71223 -0.12802 -0.0031029 -0.013371 -0.00039495 -0.0072637 -2.6274 0.14172 0.13123 0.20762 0.13907 -0.1116 -0.14812 0.045455 -0.21973 0.014543
2.3906 0.113 0.12686 0.15729 0.15642 0 0.14403 0.164 0.17823 0.24399 0.15805 0.25876 -41.539 -0.29843 -0.081996 -0.076428 -0.21508 -0.48624 -0.065262 -0.44874 -0.80178 -0.084318 -0.47209 -0.74428 -0.11964 -0.0032984 -0.014585 4.8455e-05 -0.0064954 -2.6563 0.14314 0.12634 0.22186 0.14807 -0.098705 -0.14398 0.053255 -0.2162 0.018414
2.3945 0.10036 0.11354 0.091141 0.16316 0 0.12957 0.13899 0.18483 0.22757 0.15588 0.27116 -41.581 -0.30345 -0.064669 -0.069331 -0.19566 -0.50277 -0.06013 -0.43717 -0.82947 -0.072985 -0.50166 -0.75965 -0.10373 -0.0032042 -0.015997 -0.00016672 -0.0053277 -2.5942 0.13967 0.11747 0.2212 0.15397 -0.089028 -0.13377 0.06536 -0.20193 0.030296
2.3984 0.089423 0.10079 0.045656 0.15182 0 0.10973 0.11417 0.18449 0.20462 0.1348 0.27357 -41.615 -0.30999 -0.057929 -0.059446 -0.17157 -0.50737 -0.048034 -0.42246 -0.84622 -0.062175 -0.52174 -0.75571 -0.083548 -0.0030768 -0.016768 -0.0010295 -0.004693 -2.4314 0.13076 0.10435 0.20854 0.14926 -0.087037 -0.12048 0.079562 -0.18242 0.046035
2.4023 0.08201 0.089865 0.050199 0.11956 0 0.093016 0.10335 0.16967 0.18485 0.10544 0.25422 -41.635 -0.31782 -0.068127 -0.049504 -0.15336 -0.4981 -0.035331 -0.40747 -0.84902 -0.058082 -0.52905 -0.72247 -0.064447 -0.0030936 -0.016388 -0.0019835 -0.0049045 -2.1824 0.11974 0.091446 0.18961 0.13166 -0.097719 -0.10846 0.092099 -0.16537 0.059635
2.4063 0.076222 0.079976 0.083595 0.075309 0 0.081611 0.10646 0.14304 0.17149 0.083194 0.21315 -41.64 -0.3254 -0.089271 -0.043912 -0.15028 -0.47441 -0.032196 -0.3943 -0.82883 -0.063673 -0.51994 -0.65061 -0.054756 -0.003301 -0.014934 -0.0023542 -0.0054233 -1.8812 0.11134 0.081924 0.16603 0.10564 -0.12121 -0.10475 0.096402 -0.16056 0.063007
2.4102 0.068478 0.069892 0.1005 0.036792 0 0.071943 0.1098 0.11461 0.15639 0.073043 0.16255 -41.639 -0.33163 -0.10551 -0.042967 -0.1554 -0.44244 -0.037994 -0.38182 -0.78738 -0.07152 -0.4984 -0.54197 -0.05328 -0.0036609 -0.01277 -0.0019223 -0.0055184 -1.559 0.10614 0.072502 0.13536 0.079737 -0.14755 -0.1087 0.093004 -0.16523 0.057907
2.4141 0.056876 0.058891 0.077476 0.020591 0 0.061577 0.098378 0.091052 0.12573 0.066336 0.11442 -41.644 -0.33561 -0.10901 -0.04623 -0.16279 -0.40406 -0.049893 -0.36857 -0.7245 -0.076419 -0.46481 -0.41135 -0.057518 -0.004004 -0.010127 -0.0010971 -0.0050612 -1.224 0.098108 0.056609 0.097188 0.06151 -0.17096 -0.11829 0.083377 -0.17583 0.04667
2.418 0.042322 0.04635 0.030397 0.030355 0 0.052149 0.068392 0.069557 0.073367 0.051935 0.070621 -41.656 -0.33632 -0.093463 -0.052771 -0.16587 -0.36083 -0.063823 -0.35278 -0.64099 -0.073191 -0.41955 -0.27719 -0.063988 -0.0039572 -0.0070022 -0.00050257 -0.0045353 -0.86476 0.07918 0.033051 0.056718 0.052729 -0.18584 -0.13047 0.06981 -0.18778 0.032416
2.4219 0.026697 0.031273 -0.0087763 0.051419 0 0.044443 0.028996 0.042383 0.009561 0.02805 0.026233 -41.661 -0.33025 -0.051485 -0.060076 -0.15155 -0.31228 -0.069403 -0.32973 -0.53639 -0.052772 -0.35989 -0.1497 -0.064268 -0.003115 -0.00342 -0.00038105 -0.0042642 -0.47177 0.04713 0.0094784 0.02072 0.047673 -0.1828 -0.13665 0.05801 -0.19089 0.021916
2.4258 0.010686 0.012944 -0.024325 0.057998 0 0.033096 -0.0064257 0.0062298 -0.044531 0.0015855 -0.019576 -41.641 -0.31516 0.0045949 -0.064187 -0.11644 -0.25666 -0.059133 -0.29645 -0.41979 -0.017911 -0.28822 -0.027564 -0.052181 -0.0014819 0.00032608 -0.00042076 -0.003816 -0.053726 0.0088026 -0.0048953 -0.0093417 0.036121 -0.16419 -0.12851 0.053787 -0.1793 0.020206
2.4297 -0.0060766 -0.0077813 -0.024642 0.03053 0 0.0098896 -0.030005 -0.034011 -0.072928 -0.022199 -0.0604 -41.595 -0.29105 0.064796 -0.063809 -0.064797 -0.19243 -0.034349 -0.25278 -0.29575 0.024668 -0.20766 0.094698 -0.028671 0.00025795 0.0037538 -0.00017652 -0.0023908 0.36677 -0.02497 -0.0098751 -0.038401 0.010153 -0.1362 -0.10541 0.057388 -0.15512 0.026711
2.4336 -0.02315 -0.028255 -0.025517 -0.028504 0 -0.0263 -0.042187 -0.070089 -0.077437 -0.045387 -0.091547 -41.54 -0.25822 0.12376 -0.058343 1.2737e-05 -0.11841 0.0027324 -0.19868 -0.16641 0.069985 -0.12075 0.21699 0.0045994 0.0011168 0.0065237 0.0003837 0.00015662 0.76906 -0.047808 -0.015585 -0.071402 -0.02924 -0.10318 -0.068068 0.068092 -0.12091 0.040383
2.4375 -0.038614 -0.045502 -0.033867 -0.093339 0 -0.064507 -0.048241 -0.097277 -0.07568 -0.071195 -0.11885 -41.496 -0.21755 0.17691 -0.047558 0.07329 -0.03353 0.04796 -0.13458 -0.03338 0.11198 -0.030936 0.33118 0.044471 0.00066995 0.0086615 0.00081738 0.0028316 1.1402 -0.061416 -0.031739 -0.10681 -0.070896 -0.070348 -0.018842 0.084004 -0.080904 0.059175
2.4414 -0.050828 -0.058137 -0.047569 -0.13149 0 -0.089142 -0.054223 -0.11607 -0.086753 -0.094932 -0.15382 -41.47 -0.17419 0.22434 -0.032975 0.14587 0.059782 0.090002 -0.064352 0.099849 0.14191 0.051957 0.42707 0.082208 -0.00041107 0.01044 0.00071239 0.0042265 1.4653 -0.071725 -0.056336 -0.13745 -0.099795 -0.044772 0.032217 0.098794 -0.045189 0.077963
2.4453 -0.060504 -0.066959 -0.062925 -0.1269 0 -0.093426 -0.065164 -0.1288 -0.11703 -0.10581 -0.19853 -41.448 -0.13572 0.27216 -0.018933 0.21143 0.15029 0.12226 0.002795 0.2264 0.16274 0.12197 0.49939 0.11238 -0.00083076 0.012049 0.00019762 0.0038044 1.7202 -0.082595 -0.076911 -0.15729 -0.10737 -0.024986 0.074456 0.10815 -0.01813 0.093337
2.4492 -0.070151 -0.073905 -0.076124 -0.091737 0 -0.084966 -0.083427 -0.13661 -0.15666 -0.099527 -0.23822 -41.418 -0.10573 0.321 -0.0074408 0.26694 0.2307 0.14339 0.061575 0.33945 0.17673 0.17572 0.54852 0.13367 0.00015619 0.013397 -0.00013846 0.002417 1.8815 -0.093564 -0.083655 -0.16593 -0.098108 -0.0093694 0.10388 0.11128 -0.00020285 0.1046
2.4531 -0.08115 -0.080664 -0.080925 -0.057169 0 -0.077928 -0.10582 -0.13983 -0.18721 -0.086494 -0.25249 -41.384 -0.087065 0.36979 -0.00020112 0.30961 0.29399 0.15325 0.1071 0.43177 0.18633 0.21084 0.57557 0.14567 0.0019924 0.014221 0.00012378 0.0015027 1.9465 -0.10245 -0.080013 -0.16643 -0.08672 0.0037799 0.1179 0.10829 0.0090635 0.11151
2.457 -0.091882 -0.088151 -0.073817 -0.050221 0 -0.080627 -0.12299 -0.13938 -0.19332 -0.083931 -0.23442 -41.367 -0.083938 0.41072 0.00028346 0.33279 0.32662 0.15311 0.1303 0.48651 0.19464 0.22279 0.57842 0.1488 0.0033026 0.014356 0.00073852 0.0017932 1.9405 -0.10836 -0.078825 -0.16048 -0.087391 0.016453 0.11385 0.10096 0.011429 0.1142
2.4609 -0.099444 -0.096713 -0.064379 -0.075241 0 -0.091273 -0.12537 -0.13629 -0.17118 -0.098906 -0.19689 -41.385 -0.092895 0.4288 -0.0049267 0.33324 0.32575 0.14943 0.13036 0.49617 0.20228 0.21695 0.5539 0.1481 0.0032022 0.01388 0.0010137 0.0028238 1.8983 -0.11169 -0.088367 -0.1479 -0.10344 0.02768 0.099073 0.095291 0.011719 0.11448
2.4648 -0.10316 -0.10606 -0.073204 -0.11391 0 -0.1041 -0.11267 -0.13021 -0.13103 -0.12134 -0.15893 -41.43 -0.10825 0.42056 -0.012879 0.31373 0.30058 0.14485 0.1142 0.46969 0.20673 0.20088 0.50385 0.14645 0.0021357 0.013012 0.00056461 0.0036257 1.8411 -0.11261 -0.10405 -0.13041 -0.12572 0.034443 0.080499 0.093846 0.011164 0.11318
2.4688 -0.10561 -0.11478 -0.11022 -0.1418 0 -0.11638 -0.09736 -0.12036 -0.092834 -0.1353 -0.12816 -41.481 -0.12717 0.38569 -0.021676 0.27579 0.25701 0.13946 0.086018 0.41302 0.20558 0.17816 0.43837 0.14466 0.0013938 0.011928 -0.00019973 0.0037314 1.7709 -0.11134 -0.11473 -0.11344 -0.14071 0.034204 0.061164 0.097408 0.0092891 0.11036
2.4727 -0.10957 -0.1203 -0.15493 -0.14642 0 -0.12789 -0.095382 -0.1083 -0.075774 -0.13555 -0.098986 -41.523 -0.1469 0.32669 -0.029279 0.22206 0.20238 0.13245 0.050868 0.3344 0.19629 0.15219 0.37246 0.143 0.0018108 0.010723 -0.00042876 0.0034295 1.6865 -0.10975 -0.11542 -0.10192 -0.14118 0.024446 0.04348 0.10596 0.0049783 0.10594
2.4766 -0.11424 -0.12016 -0.16779 -0.13275 0 -0.13554 -0.11083 -0.098204 -0.08547 -0.13014 -0.067152 -41.57 -0.16454 0.25788 -0.031856 0.16047 0.15156 0.11892 0.018193 0.25139 0.17436 0.12607 0.31866 0.14006 0.0029818 0.0095463 0.00028992 0.0031774 1.5947 -0.11081 -0.11144 -0.094851 -0.1303 0.0012523 0.028463 0.1169 -0.0056964 0.099336
2.4805 -0.11526 -0.11388 -0.13003 -0.11474 0 -0.13285 -0.12961 -0.09248 -0.10794 -0.12686 -0.041077 -41.647 -0.18016 0.20363 -0.030254 0.10659 0.11424 0.099291 -0.006314 0.18182 0.1474 0.10052 0.2818 0.13552 0.003763 0.0086883 0.0014377 0.0030237 1.5025 -0.11468 -0.10946 -0.086372 -0.11639 -0.026242 0.01403 0.12531 -0.020359 0.092222
2.4844 -0.10903 -0.10358 -0.070539 -0.10295 0 -0.11683 -0.13038 -0.087743 -0.11797 -0.12116 -0.034546 -41.771 -0.19366 0.17178 -0.025498 0.066915 0.092699 0.075372 -0.021338 0.13025 0.12022 0.075288 0.25934 0.1301 0.0034711 0.0084263 0.0020186 0.0027319 1.4012 -0.11606 -0.10753 -0.073379 -0.10444 -0.052482 0.00024712 0.12982 -0.036123 0.085827
2.4883 -0.096629 -0.092595 -0.043742 -0.098759 0 -0.094 -0.10414 -0.077644 -0.098832 -0.10191 -0.048656 -41.929 -0.20472 0.1663 -0.018825 0.045973 0.087676 0.049649 -0.026315 0.098937 0.097287 0.050205 0.24554 0.12481 0.002506 0.0087153 0.001541 0.0023277 1.2704 -0.10769 -0.097038 -0.060687 -0.092716 -0.072441 -0.012127 0.12991 -0.049801 0.081302
2.4922 -0.082925 -0.083164 -0.074582 -0.097103 0 -0.076326 -0.063721 -0.061365 -0.058024 -0.068893 -0.065588 -42.094 -0.2119 0.1878 -0.012373 0.048596 0.09897 0.027237 -0.020774 0.088594 0.085285 0.025304 0.23537 0.12189 0.0018128 0.0090621 0.00052941 0.0022492 1.1056 -0.0884 -0.07498 -0.056364 -0.077335 -0.078793 -0.020109 0.12614 -0.0555 0.080495
2.4961 -0.071889 -0.075206 -0.12871 -0.092238 0 -0.069824 -0.03377 -0.047739 -0.023288 -0.039565 -0.064129 -42.252 -0.21247 0.21589 -0.0091039 0.066106 0.11836 0.015237 -0.0075829 0.08933 0.086812 0.0018746 0.22589 0.12391 0.0018522 0.0088232 2.0365e-05 0.0028163 0.9385 -0.066888 -0.051347 -0.061704 -0.059288 -0.070164 -0.017625 0.12355 -0.04829 0.083984
2.5 -0.063466 -0.067154 -0.1446 -0.080875 0 -0.068464 -0.030473 -0.04764 -0.019707 -0.033996 -0.041276 -42.411 -0.20648 0.23315 -0.009094 0.083298 0.13771 0.012883 0.0095694 0.091546 0.095325 -0.019075 0.21604 0.12955 0.0022096 0.0077545 0.00053439 0.0036706 0.81815 -0.055389 -0.041365 -0.067974 -0.045745 -0.055645 -0.0040617 0.12575 -0.032521 0.089703
2.5039 -0.055347 -0.057851 -0.097273 -0.062585 0 -0.061166 -0.049657 -0.060759 -0.047039 -0.052691 -0.016001 -42.591 -0.19389 0.23353 -0.011982 0.091794 0.15362 0.018689 0.029449 0.092058 0.10636 -0.036844 0.20654 0.1372 0.0021902 0.0063211 0.0015586 0.0039654 0.76595 -0.057996 -0.049976 -0.065057 -0.043706 -0.041675 0.0205 0.1343 -0.012047 0.096354
2.5078 -0.047126 -0.047778 -0.025323 -0.040131 0 -0.044674 -0.07261 -0.072058 -0.078637 -0.072935 -0.010502 -42.794 -0.17505 0.21416 -0.017043 0.083994 0.16344 0.030182 0.050985 0.088834 0.115 -0.050878 0.19973 0.14471 0.0016543 0.0054058 0.0020565 0.003218 0.75105 -0.065756 -0.065872 -0.052821 -0.052283 -0.035176 0.055026 0.15005 0.0083459 0.10255
2.5117 -0.041466 -0.038781 0.0091443 -0.020044 0 -0.027823 -0.081829 -0.064917 -0.08429 -0.07009 -0.028979 -43.001 -0.15035 0.18279 -0.022371 0.048958 0.1647 0.041304 0.072979 0.082742 0.11229 -0.059985 0.19839 0.14611 0.0011494 0.0055911 0.0014771 0.0018918 0.71886 -0.064744 -0.072298 -0.041716 -0.062004 -0.049737 0.095937 0.17235 0.017699 0.10608
2.5156 -0.040595 -0.032819 -0.015437 -0.010697 0 -0.022277 -0.071874 -0.0392 -0.056788 -0.042257 -0.055759 -43.192 -0.12257 0.16524 -0.026169 -0.00067777 0.16229 0.047256 0.093341 0.07863 0.099431 -0.065869 0.20298 0.13878 0.0012441 0.0066332 0.00025156 0.0010024 0.64686 -0.049647 -0.063062 -0.041107 -0.062634 -0.081811 0.13464 0.19362 0.013652 0.10748
2.5195 -0.042413 -0.030714 -0.061584 -0.016697 0 -0.030226 -0.048718 -0.014306 -0.018008 -0.011904 -0.072321 -43.37 -0.091342 0.17213 -0.028548 -0.054343 0.15911 0.04854 0.11039 0.077894 0.080448 -0.069062 0.20962 0.12304 0.001857 0.0076335 -0.00067861 0.0011258 0.56788 -0.028869 -0.046626 -0.048553 -0.052133 -0.12421 0.16814 0.20935 -0.0006498 0.10784
2.5234 -0.041317 -0.031502 -0.077289 -0.03363 0 -0.042595 -0.022854 -0.011424 0.00069949 -0.0027125 -0.073065 -43.559 -0.055458 0.20862 -0.030013 -0.10335 0.15714 0.046581 0.12249 0.080849 0.05921 -0.069675 0.2111 0.099719 0.0023337 0.0077888 -0.00076932 0.001872 0.53212 -0.015775 -0.034956 -0.052753 -0.037759 -0.16981 0.19476 0.21608 -0.021339 0.10807
2.5273 -0.033462 -0.032589 -0.050783 -0.049159 0 -0.048642 -0.0039121 -0.03187 -0.014448 -0.016426 -0.064447 -43.784 -0.011883 0.27676 -0.031852 -0.13614 0.15831 0.044716 0.12697 0.086732 0.041623 -0.067292 0.20132 0.070627 0.0021528 0.0070446 -0.00029099 0.0023774 0.54639 -0.015357 -0.030743 -0.046859 -0.028098 -0.20749 0.21335 0.20941 -0.041524 0.10939
2.5313 -0.020756 -0.030795 -0.014904 -0.051415 0 -0.044999 0.0019446 -0.05435 -0.049088 -0.033392 -0.053194 -44.04 0.04442 0.35495 -0.036973 -0.14144 0.16215 0.04978 0.12038 0.091157 0.035717 -0.060713 0.17964 0.041696 0.0014645 0.0060467 9.6925e-05 0.0022335 0.55608 -0.02022 -0.027105 -0.036278 -0.024161 -0.21973 0.22547 0.1871 -0.048289 0.11256
2.5352 -0.0090108 -0.024059 -0.0021213 -0.038001 0 -0.034542 -0.0052066 -0.055053 -0.074118 -0.034019 -0.040217 -44.299 0.10935 0.41547 -0.045339 -0.128 0.16478 0.061719 0.10516 0.091716 0.039508 -0.05089 0.15152 0.017474 0.00089767 0.0054481 8.145e-05 0.0018216 0.49167 -0.019275 -0.018256 -0.031321 -0.018928 -0.20835 0.23424 0.15669 -0.040965 0.1164
2.5391 -0.0022013 -0.012847 -0.0077954 -0.017257 0 -0.019245 -0.0168 -0.030278 -0.069293 -0.01696 -0.025714 -44.535 0.17859 0.44612 -0.056006 -0.10073 0.16336 0.078833 0.082038 0.087969 0.051023 -0.038486 0.12419 4.905e-05 0.00088708 0.0052554 -5.1478e-05 0.0017424 0.33237 -0.0089628 -0.0070688 -0.033366 -0.0059955 -0.17585 0.23929 0.12236 -0.021503 0.12026
2.543 0.00091923 -6.7998e-05 -0.0041566 -0.00042488 0 0.001604 -0.019311 0.0014045 -0.036702 0.0036464 -0.014528 -44.744 0.2465 0.43833 -0.067439 -0.065207 0.15509 0.098506 0.051921 0.08002 0.067627 -0.024426 0.10088 -0.0089972 0.0012544 0.0048541 0.00014542 0.0020663 0.12273 0.0047984 -0.00052731 -0.031568 0.011782 -0.1266 0.23966 0.088586 0.00651 0.12361
2.5469 0.0044617 0.01081 0.017934 0.0077835 0 0.025148 -0.0047729 0.018613 0.0044158 0.015034 -0.011352 -44.945 0.29766 0.38553 -0.074762 -0.02932 0.13402 0.11384 0.015003 0.068867 0.084531 -0.010922 0.078583 -0.0067704 0.0014386 0.0036747 0.00069826 0.0022754 -0.070609 0.014452 0.00026901 -0.014969 0.023308 -0.070034 0.22993 0.063811 0.033225 0.12635
2.5508 0.010547 0.018052 0.036063 0.011492 0 0.040933 0.020383 0.017002 0.033753 0.0166 -0.011668 -45.156 0.31944 0.31839 -0.072866 0.0021065 0.10101 0.11954 -0.026149 0.056441 0.097876 -0.0005408 0.051294 0.0038856 0.0010724 0.0018223 0.0011403 0.0019161 -0.21319 0.018423 0.0023487 0.013777 0.019919 -0.021171 0.20777 0.052604 0.046932 0.13045
2.5547 0.017706 0.022492 0.029287 0.017611 0 0.038587 0.039125 0.0096917 0.04292 0.01545 -0.0032333 -45.382 0.31055 0.25794 -0.060858 0.030144 0.059539 0.11679 -0.070042 0.041865 0.10808 0.0061969 0.01609 0.020346 0.00030968 3.8041e-05 0.001007 0.0011549 -0.31568 0.020517 0.012403 0.039508 0.0054144 0.015651 0.17518 0.054527 0.046033 0.13744
2.5586 0.023918 0.02637 0.012269 0.028513 0 0.021233 0.039568 0.010857 0.037578 0.016528 0.019574 -45.608 0.27106 0.21608 -0.038723 0.055801 0.01234 0.10755 -0.11551 0.023484 0.1158 0.0090791 -0.023707 0.040946 -0.00035378 -0.00096414 0.00033575 0.00059268 -0.40501 0.023899 0.028414 0.049834 -0.0050115 0.038691 0.13453 0.069169 0.031011 0.14824
2.5625 0.029952 0.031579 0.021483 0.040735 0 0.0077991 0.027615 0.022283 0.030611 0.020579 0.045314 -45.826 0.20293 0.20318 -0.007352 0.080563 -0.036965 0.095455 -0.16107 -0.0014874 0.12228 0.0081295 -0.061187 0.063807 -0.00050491 -0.0011247 -0.00036439 0.00059045 -0.49663 0.028265 0.042053 0.047305 0.003049 0.04762 0.089726 0.095561 0.0044009 0.16364
2.5664 0.038607 0.03904 0.066233 0.049731 0 0.01714 0.022106 0.036271 0.032894 0.029409 0.055051 -46.038 0.11741 0.21732 0.027101 0.10358 -0.080799 0.089472 -0.20156 -0.038987 0.12815 0.0034647 -0.091945 0.084606 -8.7836e-05 -0.0010352 -0.00061728 0.0009023 -0.59724 0.033142 0.048827 0.044853 0.030774 0.046292 0.051468 0.13039 -0.023301 0.18218
2.5703 0.050964 0.049311 0.10772 0.054468 0 0.048389 0.036005 0.047816 0.047119 0.047206 0.044607 -46.25 0.035323 0.23073 0.055745 0.12093 -0.11658 0.091535 -0.23359 -0.084819 0.13122 -0.0039217 -0.1179 0.09979 0.00061313 -0.0013589 -0.00041254 0.00099194 -0.72161 0.041319 0.053133 0.050635 0.064765 0.043543 0.024276 0.16582 -0.042818 0.19864
2.5742 0.064748 0.062998 0.10061 0.057234 0 0.079771 0.06321 0.059589 0.067195 0.073572 0.03359 -46.461 -0.035501 0.23092 0.074382 0.12895 -0.14368 0.10016 -0.25481 -0.13557 0.12866 -0.014876 -0.14522 0.10688 0.0011569 -0.0022778 -0.00014564 0.00059381 -0.8893 0.0563 0.062022 0.060529 0.087968 0.041576 0.0086259 0.19838 -0.051877 0.21001
2.5781 0.077275 0.079997 0.052752 0.060576 0 0.090081 0.085676 0.074907 0.083156 0.098315 0.04691 -46.659 -0.089104 0.20829 0.079749 0.12444 -0.16224 0.11263 -0.26356 -0.18728 0.11765 -0.030468 -0.17846 0.10373 0.0011589 -0.0034721 -0.0001891 -0.00013677 -1.1003 0.076499 0.076086 0.066462 0.093139 0.041662 0.003619 0.22494 -0.049797 0.2137
2.582 0.089334 0.098549 0.027583 0.066336 0 0.081466 0.093353 0.090353 0.088693 0.10888 0.086389 -46.836 -0.11876 0.15379 0.067147 0.10167 -0.17311 0.12158 -0.2572 -0.23233 0.092382 -0.054073 -0.21669 0.085865 0.00049849 -0.004551 -0.00056903 -0.00095389 -1.3244 0.094711 0.089596 0.069105 0.087602 0.043126 0.0056256 0.24012 -0.038423 0.20566
2.5859 0.10471 0.1158 0.075892 0.07771 0 0.078425 0.094765 0.099654 0.08612 0.10506 0.12488 -46.993 -0.13198 0.085898 0.041636 0.064761 -0.1821 0.1174 -0.24242 -0.26594 0.05359 -0.08708 -0.25539 0.05483 -0.00053911 -0.0054314 -0.0010352 -0.0018054 -1.5278 0.10558 0.099733 0.078267 0.086411 0.041197 0.0051034 0.24223 -0.02775 0.18832
2.5898 0.12531 0.13 0.1713 0.099808 0 0.10252 0.10637 0.10426 0.084548 0.10306 0.13276 -47.139 -0.13855 0.024609 0.010803 0.021813 -0.19311 0.099548 -0.22768 -0.29211 0.0074146 -0.12727 -0.29214 0.015776 -0.0013483 -0.0063105 -0.001362 -0.0026941 -1.7117 0.11291 0.11217 0.10013 0.10071 0.033216 -0.0011143 0.23377 -0.023 0.16682
2.5938 0.14783 0.14215 0.22955 0.13512 0 0.14905 0.13309 0.11538 0.092365 0.1204 0.10975 -47.279 -0.14344 -0.01935 -0.021043 -0.022564 -0.20828 0.068941 -0.21862 -0.31523 -0.041913 -0.17303 -0.33027 -0.028157 -0.0013953 -0.0073691 -0.0015175 -0.0033937 -1.9151 0.12703 0.13435 0.12754 0.13054 0.017665 -0.013323 0.21612 -0.026256 0.14409
2.5977 0.1667 0.15526 0.19919 0.17742 0 0.19068 0.16263 0.14182 0.11057 0.15619 0.087079 -47.401 -0.15118 -0.037169 -0.049679 -0.063829 -0.22934 0.028076 -0.22086 -0.34105 -0.089625 -0.22224 -0.37677 -0.073491 -0.00067936 -0.0085956 -0.0015673 -0.0035544 -2.1708 0.15345 0.16418 0.1466 0.16618 -0.0064439 -0.030446 0.19114 -0.038449 0.12307
2.6016 0.18066 0.17186 0.12372 0.21215 0 0.20452 0.1801 0.17712 0.13313 0.18975 0.096292 -47.493 -0.16667 -0.024779 -0.069201 -0.097574 -0.25939 -0.014977 -0.24553 -0.38508 -0.12694 -0.27082 -0.43656 -0.11426 0.00017472 -0.0098949 -0.0015069 -0.0032049 -2.4651 0.18534 0.18978 0.1526 0.19517 -0.040279 -0.046122 0.16237 -0.058323 0.10686
2.6055 0.19531 0.19254 0.09979 0.22612 0 0.19386 0.18545 0.20303 0.15361 0.20192 0.13851 -47.552 -0.18695 -0.011016 -0.083149 -0.12996 -0.29519 -0.051432 -0.28479 -0.44746 -0.15599 -0.31725 -0.50873 -0.15003 0.0003858 -0.011268 -0.0012669 -0.0030107 -2.7513 0.20937 0.20308 0.1563 0.20977 -0.077128 -0.055869 0.1359 -0.079028 0.092028
2.6094 0.21792 0.21691 0.17232 0.21912 0 0.18299 0.19316 0.20825 0.17127 0.19672 0.1868 -47.589 -0.21111 -0.0097941 -0.093835 -0.16524 -0.33631 -0.079391 -0.33429 -0.52598 -0.17962 -0.36284 -0.58826 -0.18187 -0.00031754 -0.012785 -0.00087334 -0.0037913 -3.008 0.21953 0.21162 0.17207 0.21106 -0.11376 -0.060463 0.11422 -0.099347 0.076182
2.6133 0.24979 0.24526 0.28367 0.20596 0 0.1926 0.215 0.20212 0.19056 0.19897 0.21681 -47.618 -0.23849 -0.031804 -0.10337 -0.20683 -0.38263 -0.098235 -0.3897 -0.61723 -0.20095 -0.40953 -0.67125 -0.21113 -0.0014679 -0.014387 -0.0005339 -0.0056755 -3.2746 0.22418 0.23235 0.20175 0.20856 -0.14705 -0.062118 0.099312 -0.11906 0.057405
2.6172 0.28457 0.27795 0.33807 0.20589 0 0.22357 0.24749 0.20689 0.21558 0.22915 0.22976 -47.633 -0.26934 -0.088893 -0.11435 -0.25887 -0.43562 -0.10878 -0.44528 -0.71506 -0.22509 -0.46188 -0.75871 -0.24028 -0.0023268 -0.015817 -0.00050565 -0.0078438 -3.6172 0.23818 0.2723 0.23312 0.21583 -0.17196 -0.067263 0.093916 -0.14012 0.03352
2.6211 0.31439 0.31272 0.31088 0.22889 0 0.26426 0.27949 0.23596 0.24609 0.28275 0.24314 -47.614 -0.30357 -0.17005 -0.12682 -0.31706 -0.4983 -0.11676 -0.49734 -0.81032 -0.25588 -0.52583 -0.85569 -0.27185 -0.0026107 -0.016844 -0.00086794 -0.0092755 -4.0577 0.26891 0.31847 0.25507 0.24341 -0.18358 -0.087547 0.097301 -0.16811 0.0075919
2.625 0.33644 0.34313 0.27704 0.27136 0 0.30878 0.30937 0.28221 0.27931 0.33626 0.26452 -47.536 -0.33809 -0.25155 -0.13783 -0.37174 -0.57092 -0.12525 -0.54965 -0.9035 -0.28972 -0.59997 -0.96753 -0.30465 -0.0027515 -0.017577 -0.001447 -0.00979 -4.5452 0.31065 0.35051 0.27096 0.29263 -0.18354 -0.12334 0.10473 -0.20393 -0.014322
2.6289 0.35232 0.36146 0.32172 0.3236 0 0.36179 0.34763 0.32837 0.31426 0.37194 0.28376 -47.387 -0.36929 -0.32075 -0.1451 -0.41693 -0.65426 -0.13422 -0.60638 -0.99852 -0.32296 -0.68266 -1.0968 -0.33694 -0.0034309 -0.018495 -0.0019748 -0.010249 -5.0034 0.35143 0.36254 0.29432 0.35383 -0.17292 -0.17248 0.11327 -0.24711 -0.028052
2.6328 0.36165 0.36407 0.43301 0.37867 0 0.42397 0.39804 0.3658 0.35251 0.39232 0.29417 -47.167 -0.39281 -0.36651 -0.14635 -0.44718 -0.74868 -0.14282 -0.67231 -1.1008 -0.35123 -0.77126 -1.2427 -0.36656 -0.0048706 -0.020091 -0.0023142 -0.01164 -5.3965 0.38232 0.36743 0.33251 0.41062 -0.15362 -0.23074 0.11979 -0.29617 -0.029714
2.6367 0.35902 0.35416 0.50276 0.43202 0 0.47703 0.44008 0.39839 0.39388 0.40861 0.31429 -46.881 -0.39529 -0.37625 -0.13788 -0.45535 -0.85503 -0.14615 -0.75844 -1.2267 -0.36433 -0.85882 -1.4015 -0.38777 -0.0066051 -0.022464 -0.002532 -0.014 -5.7364 0.39874 0.37663 0.37838 0.44723 -0.13103 -0.28353 0.11771 -0.34548 -0.012911
2.6406 0.33991 0.33882 0.44279 0.47351 0 0.48986 0.43967 0.42818 0.43244 0.41866 0.37692 -46.534 -0.376 -0.37139 -0.12492 -0.45553 -0.96468 -0.14274 -0.85947 -1.3755 -0.36343 -0.93867 -1.5652 -0.40055 -0.0079387 -0.025235 -0.0027769 -0.016337 -6.0221 0.39635 0.38006 0.41952 0.45386 -0.11523 -0.31669 0.10619 -0.38813 0.012744
2.6445 0.30977 0.32332 0.28947 0.4847 0 0.44358 0.38458 0.44368 0.45894 0.40337 0.49076 -46.136 -0.33922 -0.36625 -0.11217 -0.4587 -1.0716 -0.13464 -0.96716 -1.5393 -0.3527 -1.0093 -1.719 -0.40665 -0.0085849 -0.027811 -0.0031152 -0.017613 -6.1937 0.37221 0.35461 0.45191 0.42799 -0.11103 -0.32733 0.086521 -0.42254 0.039237
2.6484 0.28433 0.30893 0.17616 0.44974 0 0.35092 0.30772 0.4302 0.46854 0.34915 0.61659 -45.7 -0.29045 -0.37084 -0.10369 -0.47355 -1.1703 -0.12458 -1.0729 -1.7083 -0.33633 -1.0702 -1.842 -0.40787 -0.0088333 -0.029678 -0.0034737 -0.017697 -6.1734 0.3335 0.29679 0.4796 0.37394 -0.12165 -0.31531 0.06033 -0.44838 0.059797
2.6523 0.27793 0.2963 0.19747 0.37254 0 0.25 0.2667 0.39268 0.4664 0.27245 0.68976 -45.236 -0.23969 -0.39575 -0.10519 -0.51123 -1.2523 -0.11782 -1.1627 -1.865 -0.32087 -1.1211 -1.9114 -0.40706 -0.0091294 -0.030469 -0.0037045 -0.017282 -5.9616 0.30162 0.24165 0.50086 0.30432 -0.15067 -0.28333 0.030475 -0.4664 0.065069
2.6563 0.29064 0.28969 0.31163 0.2821 0 0.17847 0.29245 0.36152 0.46441 0.21711 0.67129 -44.743 -0.20951 -0.43844 -0.12168 -0.57571 -1.3044 -0.12382 -1.2126 -1.9734 -0.31603 -1.1631 -1.9119 -0.40875 -0.0095648 -0.029909 -0.0036807 -0.016956 -5.6751 0.29989 0.23804 0.5012 0.24183 -0.19452 -0.24763 0.0044004 -0.48152 0.046974
2.6602 0.30841 0.29563 0.38858 0.21697 0 0.15239 0.35669 0.36671 0.47085 0.22239 0.57672 -44.202 -0.20575 -0.47917 -0.14675 -0.64815 -1.3286 -0.14117 -1.2244 -2.028 -0.32046 -1.1977 -1.8431 -0.41309 -0.0098103 -0.027926 -0.003362 -0.016572 -5.4625 0.33175 0.29815 0.46724 0.21561 -0.23969 -0.22213 -0.013748 -0.49713 0.015376
2.6641 0.3175 0.31599 0.35161 0.20004 0 0.16647 0.39503 0.40343 0.48176 0.29059 0.4545 -43.594 -0.22844 -0.50675 -0.17591 -0.71557 -1.3241 -0.16683 -1.1994 -2.0265 -0.33125 -1.2222 -1.7223 -0.41879 -0.0095037 -0.02493 -0.0028283 -0.01563 -5.3692 0.37298 0.3745 0.40786 0.24818 -0.27838 -0.21104 -0.022085 -0.51264 -0.022827
2.668 0.31856 0.34291 0.25753 0.22544 0 0.20877 0.36786 0.42842 0.48217 0.38362 0.33987 -42.922 -0.27448 -0.51122 -0.20402 -0.76461 -1.2911 -0.19627 -1.1416 -1.97 -0.34434 -1.2333 -1.5782 -0.42397 -0.0086367 -0.021882 -0.0022749 -0.014134 -5.2951 0.39164 0.39643 0.35511 0.33842 -0.30321 -0.21618 -0.01952 -0.52641 -0.059895
2.6719 0.32462 0.36248 0.22918 0.26897 0 0.27106 0.30031 0.39776 0.45702 0.45067 0.23489 -42.204 -0.33148 -0.47854 -0.22074 -0.76922 -1.2263 -0.21739 -1.0586 -1.8607 -0.3498 -1.2192 -1.4405 -0.42352 -0.0075587 -0.019858 -0.0019321 -0.012827 -5.1066 0.37952 0.33694 0.33687 0.45387 -0.30115 -0.23413 -0.0047946 -0.53097 -0.08073
2.6758 0.34423 0.36554 0.31768 0.31056 0 0.34611 0.26064 0.3117 0.4036 0.46223 0.13265 -41.462 -0.37292 -0.42294 -0.22183 -0.73049 -1.1431 -0.21982 -0.97385 -1.7309 -0.34104 -1.1779 -1.329 -0.41484 -0.0066769 -0.01931 -0.0019194 -0.012468 -4.7964 0.36227 0.24331 0.34792 0.54253 -0.27677 -0.24755 0.015131 -0.5204 -0.080033
2.6797 0.36807 0.35569 0.44692 0.34725 0 0.42066 0.29644 0.22004 0.33583 0.42474 0.050903 -40.69 -0.38886 -0.35957 -0.20988 -0.66275 -1.0513 -0.20405 -0.89784 -1.5979 -0.31979 -1.1149 -1.249 -0.39938 -0.0062204 -0.019733 -0.0021476 -0.013009 -4.5236 0.37339 0.19662 0.353 0.56043 -0.2398 -0.24846 0.035367 -0.49534 -0.062534
2.6836 0.3753 0.3466 0.49777 0.38618 0 0.47638 0.38997 0.17992 0.27631 0.3706 0.029609 -39.862 -0.37502 -0.29826 -0.18754 -0.57785 -0.95812 -0.17233 -0.8362 -1.4713 -0.28867 -1.0351 -1.193 -0.3789 -0.0062592 -0.020128 -0.0023941 -0.013649 -4.4794 0.41627 0.23682 0.32327 0.49766 -0.1979 -0.23317 0.052792 -0.45754 -0.032926
2.6875 0.35521 0.35106 0.43427 0.42838 0 0.49978 0.4749 0.20692 0.2416 0.33567 0.089679 -38.954 -0.32997 -0.24949 -0.15899 -0.49176 -0.87183 -0.12966 -0.79345 -1.3596 -0.25243 -0.94619 -1.15 -0.35631 -0.0068149 -0.019903 -0.0025114 -0.013735 -4.7057 0.455 0.32695 0.26877 0.38506 -0.16082 -0.19989 0.064199 -0.41069 0.00167
2.6914 0.32216 0.37181 0.33266 0.46248 0 0.49037 0.49654 0.26765 0.23186 0.3395 0.19909 -37.964 -0.26738 -0.2227 -0.13391 -0.43417 -0.80882 -0.092683 -0.77151 -1.2729 -0.22382 -0.86886 -1.1141 -0.3391 -0.0078189 -0.019343 -0.0025555 -0.013429 -5.0504 0.44774 0.39149 0.23044 0.27684 -0.14507 -0.15676 0.06652 -0.36779 0.026137
2.6953 0.30663 0.40172 0.28962 0.47489 0 0.45959 0.45715 0.31852 0.23408 0.3767 0.28914 -36.916 -0.21428 -0.20795 -0.11707 -0.40755 -0.77057 -0.07229 -0.75996 -1.208 -0.20842 -0.81453 -1.0894 -0.33024 -0.0089551 -0.019168 -0.0026701 -0.013386 -5.3073 0.39152 0.38903 0.2378 0.22104 -0.14822 -0.12024 0.064077 -0.33851 0.036525
2.6992 0.32926 0.43109 0.32117 0.46448 0 0.42356 0.40642 0.34781 0.23693 0.42272 0.31102 -35.828 -0.18201 -0.20196 -0.10935 -0.40971 -0.75954 -0.071512 -0.75686 -1.1692 -0.20753 -0.78791 -1.0884 -0.33069 -0.0096743 -0.019669 -0.0028375 -0.013863 -5.4063 0.33186 0.34622 0.27771 0.2366 -0.16724 -0.097054 0.058927 -0.32639 0.033304
2.7031 0.38244 0.45379 0.36561 0.44502 0 0.3974 0.39153 0.37743 0.24455 0.45221 0.27814 -34.694 -0.17901 -0.20263 -0.11064 -0.43614 -0.77722 -0.091139 -0.76128 -1.1621 -0.22111 -0.79163 -1.1266 -0.34081 -0.0095318 -0.02038 -0.0028073 -0.01439 -5.468 0.32421 0.32252 0.30947 0.30884 -0.19791 -0.092061 0.053001 -0.33333 0.018399
2.707 0.43756 0.46779 0.37535 0.4326 0 0.39268 0.41693 0.42684 0.27483 0.45946 0.25211 -33.493 -0.21473 -0.21316 -0.11957 -0.47812 -0.82941 -0.12925 -0.77714 -1.2054 -0.24798 -0.82967 -1.2163 -0.3613 -0.0086075 -0.020699 -0.0023546 -0.014437 -5.6777 0.38302 0.3475 0.3113 0.40195 -0.23253 -0.11025 0.048491 -0.36086 -0.0031839
2.7109 0.47079 0.47318 0.3784 0.43146 0 0.41342 0.44877 0.48272 0.34111 0.46322 0.28653 -32.206 -0.27339 -0.24421 -0.13026 -0.52023 -0.91025 -0.17063 -0.81104 -1.3076 -0.28018 -0.89065 -1.3631 -0.38934 -0.0075795 -0.020807 -0.0016291 -0.014247 -6.1078 0.468 0.39654 0.3072 0.47864 -0.26123 -0.14199 0.04492 -0.39905 -0.021976
2.7148 0.48226 0.47258 0.43305 0.43304 0 0.45083 0.45301 0.50984 0.43366 0.48702 0.38261 -30.838 -0.33697 -0.30009 -0.14002 -0.5595 -1.0109 -0.20637 -0.86444 -1.4587 -0.31378 -0.96485 -1.563 -0.42317 -0.0073004 -0.021825 -0.0011729 -0.014757 -6.6595 0.52091 0.42582 0.3429 0.51636 -0.28311 -0.17807 0.040066 -0.44043 -0.0359
2.7188 0.49102 0.47307 0.53556 0.42849 0 0.48441 0.42781 0.49127 0.52117 0.53042 0.49498 -29.408 -0.39582 -0.38247 -0.14816 -0.59729 -1.1273 -0.23283 -0.93852 -1.6515 -0.34794 -1.0492 -1.8006 -0.46276 -0.0081998 -0.024885 -0.0014841 -0.016594 -7.1649 0.51682 0.423 0.43458 0.51455 -0.29907 -0.21481 0.03224 -0.4822 -0.045353
2.7227 0.51284 0.4844 0.60426 0.42092 0 0.49555 0.40228 0.4527 0.57513 0.56223 0.5751 -27.921 -0.44133 -0.49066 -0.15468 -0.63706 -1.2552 -0.24805 -1.0333 -1.8756 -0.38276 -1.1419 -2.0504 -0.50839 -0.01001 -0.029912 -0.0025132 -0.019285 -7.5371 0.4822 0.41788 0.54549 0.49155 -0.31131 -0.24964 0.019728 -0.52253 -0.052047
2.7266 0.54431 0.51132 0.57312 0.42542 0 0.48529 0.40823 0.44287 0.59543 0.54995 0.60807 -26.365 -0.46472 -0.61318 -0.16205 -0.69151 -1.3884 -0.25432 -1.1473 -2.106 -0.42229 -1.248 -2.2825 -0.5624 -0.012009 -0.035357 -0.0036285 -0.021657 -7.8285 0.46611 0.44464 0.61719 0.47357 -0.32572 -0.28574 0.00018667 -0.56357 -0.062836
2.7305 0.56834 0.54671 0.48706 0.45752 0 0.4781 0.45296 0.48907 0.61032 0.50053 0.61308 -24.723 -0.47974 -0.7223 -0.17229 -0.76009 -1.518 -0.26231 -1.2637 -2.3156 -0.46695 -1.366 -2.4742 -0.61991 -0.013512 -0.039217 -0.0041481 -0.023009 -8.1562 0.49579 0.50111 0.62483 0.48039 -0.34393 -0.32846 -0.021176 -0.60858 -0.080351
2.7344 0.57361 0.57445 0.47298 0.52165 0 0.50299 0.51501 0.57314 0.64714 0.46673 0.61638 -22.99 -0.49279 -0.80692 -0.18564 -0.83911 -1.64 -0.2752 -1.3758 -2.4969 -0.51546 -1.4938 -2.6184 -0.67738 -0.014208 -0.040487 -0.0039379 -0.023726 -8.583 0.55745 0.5504 0.60037 0.51553 -0.36416 -0.37883 -0.040855 -0.65782 -0.10367
2.7383 0.56666 0.58221 0.59904 0.608 0 0.56624 0.5623 0.6506 0.70154 0.50254 0.62677 -21.178 -0.50904 -0.8598 -0.20188 -0.92347 -1.751 -0.29471 -1.4774 -2.646 -0.56575 -1.6281 -2.7242 -0.73103 -0.014162 -0.039761 -0.0034768 -0.024615 -9.0575 0.61452 0.56152 0.60037 0.56658 -0.38396 -0.43608 -0.055551 -0.71046 -0.13086
2.7422 0.5647 0.57285 0.77662 0.69683 0 0.64143 0.57629 0.6909 0.73843 0.60565 0.63258 -19.299 -0.53364 -0.87489 -0.21992 -1.0027 -1.8452 -0.32077 -1.561 -2.7618 -0.61304 -1.7614 -2.8082 -0.77389 -0.01364 -0.03853 -0.0033351 -0.025777 -9.4521 0.64034 0.54323 0.65153 0.61543 -0.39801 -0.49566 -0.06002 -0.76301 -0.15718
2.7461 0.57762 0.56261 0.8313 0.76446 0 0.68826 0.56521 0.69785 0.72721 0.70741 0.6165 -17.345 -0.56338 -0.87163 -0.23687 -1.0623 -1.9207 -0.34622 -1.6247 -2.8615 -0.6498 -1.8777 -2.8834 -0.79974 -0.012975 -0.037933 -0.0036254 -0.026403 -9.6524 0.63508 0.53528 0.72727 0.65006 -0.40108 -0.54314 -0.052868 -0.8066 -0.17473
2.75 0.59843 0.56654 0.68641 0.78891 0 0.68378 0.55855 0.69405 0.67665 0.729 0.57414 -15.298 -0.59109 -0.87434 -0.25182 -1.1033 -1.9832 -0.36641 -1.6756 -2.9605 -0.6758 -1.9719 -2.954 -0.81236 -0.01249 -0.038086 -0.0040028 -0.025799 -9.6312 0.61762 0.56831 0.77541 0.6688 -0.39654 -0.57242 -0.040332 -0.83854 -0.18323
2.7539 0.61158 0.58514 0.46314 0.75799 0 0.63784 0.58576 0.69171 0.63122 0.6546 0.52519 -13.146 -0.61323 -0.8944 -0.26489 -1.1281 -2.0352 -0.38027 -1.7166 -3.0625 -0.69178 -2.0419 -3.019 -0.81476 -0.012408 -0.038432 -0.0041666 -0.024449 -9.4702 0.60615 0.63496 0.7664 0.67465 -0.3878 -0.58161 -0.027079 -0.85831 -0.1839
2.7578 0.60958 0.60541 0.37429 0.67911 0 0.58116 0.65181 0.68306 0.62887 0.54952 0.51051 -10.9 -0.62705 -0.94069 -0.27662 -1.1416 -2.0799 -0.38792 -1.7506 -3.1688 -0.69952 -2.0875 -3.0767 -0.81104 -0.01271 -0.038562 -0.0042586 -0.023761 -9.3223 0.60556 0.69901 0.71571 0.66769 -0.37928 -0.57091 -0.018345 -0.86669 -0.17913
2.7617 0.60068 0.61479 0.50873 0.58277 0 0.54086 0.72697 0.65803 0.66186 0.50302 0.57098 -8.5816 -0.63184 -1.018 -0.28913 -1.1553 -2.1205 -0.39449 -1.7787 -3.2684 -0.70389 -2.1104 -3.1255 -0.81035 -0.01312 -0.038606 -0.0046787 -0.024645 -9.3307 0.60813 0.72845 0.6642 0.64523 -0.38143 -0.54641 -0.025492 -0.86801 -0.17588
2.7656 0.60022 0.61325 0.73405 0.51147 0 0.52709 0.76254 0.62577 0.68274 0.55046 0.71371 -6.1957 -0.63695 -1.0984 -0.30391 -1.1792 -2.1592 -0.40833 -1.8012 -3.3449 -0.71141 -2.1271 -3.1589 -0.819 -0.013291 -0.038915 -0.0055186 -0.026465 -9.5412 0.60264 0.71813 0.641 0.61062 -0.39609 -0.52662 -0.04772 -0.87204 -0.17966
2.7695 0.61496 0.61138 0.83004 0.49705 0 0.53818 0.72589 0.61323 0.65222 0.64923 0.88849 -3.7276 -0.64671 -1.1654 -0.32064 -1.213 -2.1944 -0.4314 -1.8168 -3.3917 -0.72284 -2.1427 -3.1651 -0.83678 -0.013097 -0.039494 -0.0062839 -0.027598 -9.8606 0.58461 0.68556 0.64438 0.58021 -0.41998 -0.51783 -0.080545 -0.88106 -0.19014
2.7734 0.6361 0.61747 0.71836 0.54181 0 0.57078 0.62962 0.64043 0.58146 0.72674 1.0032 -1.1563 -0.66321 -1.2075 -0.33858 -1.2539 -2.2232 -0.46363 -1.8241 -3.4051 -0.73764 -2.1592 -3.1344 -0.86222 -0.012724 -0.039845 -0.0062795 -0.027067 -10.107 0.56188 0.65247 0.65279 0.57678 -0.44905 -0.52274 -0.11899 -0.89535 -0.20576
2.7773 0.64701 0.6281 0.54251 0.61854 0 0.62004 0.52851 0.69767 0.52491 0.74634 0.98183 1.5228 -0.68705 -1.2119 -0.35609 -1.2953 -2.2404 -0.50254 -1.8207 -3.3821 -0.75342 -2.1754 -3.0697 -0.89154 -0.012464 -0.03937 -0.0052983 -0.025501 -10.13 0.55113 0.63276 0.64847 0.61064 -0.476 -0.5413 -0.15464 -0.91276 -0.22261
2.7813 0.63768 0.63224 0.50746 0.68938 0 0.67186 0.48182 0.74833 0.52957 0.7256 0.82678 4.2957 -0.70905 -1.1817 -0.3698 -1.3207 -2.2375 -0.53551 -1.8064 -3.3334 -0.76305 -2.1797 -2.9906 -0.9145 -0.012406 -0.037925 -0.0038893 -0.024401 -9.9184 0.5647 0.63145 0.63035 0.66458 -0.48758 -0.55986 -0.17201 -0.92331 -0.2314
2.7852 0.61266 0.62338 0.65088 0.72776 0 0.70187 0.50914 0.7557 0.59084 0.69833 0.63025 7.1475 -0.71973 -1.1427 -0.37968 -1.3261 -2.218 -0.55425 -1.7867 -3.2793 -0.7645 -2.1663 -2.9223 -0.92704 -0.01236 -0.035995 -0.0029051 -0.024569 -9.5952 0.59624 0.64498 0.60876 0.69991 -0.48342 -0.56611 -0.16972 -0.92221 -0.23044
2.7891 0.58649 0.60612 0.79877 0.72727 0 0.68888 0.57646 0.70977 0.65748 0.67188 0.51395 10.081 -0.71463 -1.1071 -0.38633 -1.3112 -2.1845 -0.55554 -1.764 -3.2264 -0.7577 -2.1329 -2.8805 -0.92829 -0.012108 -0.034383 -0.002787 -0.025429 -9.314 0.62002 0.6585 0.59272 0.68412 -0.46518 -0.55607 -0.14871 -0.9085 -0.22074
2.793 0.5723 0.59041 0.7604 0.69525 0 0.63226 0.62493 0.63175 0.67819 0.62831 0.53988 13.112 -0.69087 -1.0856 -0.39079 -1.2775 -2.1406 -0.53797 -1.7404 -3.1795 -0.74354 -2.0793 -2.8626 -0.91859 -0.011707 -0.033673 -0.0032942 -0.025882 -9.1345 0.61011 0.64896 0.5833 0.61871 -0.43612 -0.52819 -0.11181 -0.88278 -0.20462
2.7969 0.57311 0.58075 0.55032 0.64272 0 0.55562 0.6176 0.55587 0.64282 0.56129 0.66526 16.251 -0.6468 -1.0892 -0.39562 -1.2307 -2.0941 -0.50255 -1.7179 -3.1389 -0.72517 -2.0093 -2.8527 -0.9004 -0.011499 -0.033874 -0.0038887 -0.025616 -8.9948 0.56542 0.60115 0.57621 0.54201 -0.40453 -0.48693 -0.067256 -0.84997 -0.18961
2.8008 0.58142 0.57247 0.38587 0.58089 0 0.49188 0.56429 0.50632 0.58161 0.49811 0.77991 19.488 -0.5977 -1.1031 -0.40286 -1.1859 -2.0556 -0.46507 -1.6948 -3.0939 -0.70869 -1.9419 -2.8353 -0.88182 -0.011766 -0.034425 -0.0042905 -0.025344 -8.7929 0.51533 0.52551 0.568 0.50114 -0.38125 -0.45211 -0.031257 -0.82255 -0.18495
2.8047 0.58526 0.55854 0.45127 0.52328 0 0.46252 0.50572 0.48778 0.53127 0.47724 0.79286 22.802 -0.55331 -1.1132 -0.41153 -1.1485 -2.0272 -0.43421 -1.6686 -3.0398 -0.69515 -1.8867 -2.8039 -0.86527 -0.012402 -0.034506 -0.0046039 -0.025761 -8.4898 0.49556 0.45655 0.55907 0.5149 -0.36791 -0.43216 -0.0098312 -0.80456 -0.19183
2.8086 0.57583 0.53841 0.68354 0.48438 0 0.46758 0.47541 0.4921 0.50658 0.50692 0.69477 26.18 -0.51943 -1.11 -0.42 -1.1206 -2.0088 -0.41484 -1.6376 -2.9751 -0.68416 -1.8489 -2.7603 -0.85106 -0.012946 -0.03351 -0.0049562 -0.026552 -8.1372 0.51453 0.42663 0.55152 0.55914 -0.36414 -0.43016 -0.0059251 -0.79699 -0.20953
2.8125 0.55266 0.5189 0.82478 0.47151 0 0.49069 0.47528 0.50958 0.50134 0.55424 0.55025 29.631 -0.50129 -1.0834 -0.42545 -1.1026 -1.9985 -0.411 -1.5997 -2.9008 -0.67394 -1.8324 -2.7085 -0.83806 -0.012972 -0.031421 -0.0051579 -0.026642 -7.8186 0.54432 0.43776 0.54504 0.5874 -0.36774 -0.4462 -0.021157 -0.79871 -0.23541
2.8164 0.52439 0.50676 0.6985 0.47794 0 0.51084 0.48412 0.53313 0.50686 0.57771 0.43867 33.166 -0.49982 -1.0282 -0.42067 -1.0896 -1.9864 -0.42155 -1.5544 -2.8296 -0.65832 -1.8329 -2.6518 -0.81991 -0.012431 -0.028891 -0.004835 -0.025409 -7.5794 0.54787 0.46082 0.53525 0.56909 -0.37076 -0.46365 -0.050876 -0.7992 -0.25868
2.8203 0.5043 0.50187 0.41304 0.48687 0 0.51228 0.48484 0.5544 0.52051 0.56596 0.40047 36.789 -0.5031 -0.96363 -0.40607 -1.0743 -1.9642 -0.43425 -1.5086 -2.7743 -0.63611 -1.8326 -2.5951 -0.79436 -0.011634 -0.026888 -0.0038997 -0.023423 -7.417 0.51588 0.46515 0.51729 0.51228 -0.36876 -0.46222 -0.081151 -0.78924 -0.2717
2.8242 0.5017 0.49823 0.26067 0.48569 0 0.49067 0.48014 0.56109 0.53693 0.53961 0.42733 40.485 -0.50681 -0.89909 -0.38292 -1.0551 -1.9292 -0.44424 -1.4668 -2.739 -0.60851 -1.8239 -2.5462 -0.76202 -0.010904 -0.026108 -0.0027958 -0.021873 -7.32 0.47452 0.4486 0.49264 0.45325 -0.36236 -0.43442 -0.10676 -0.76704 -0.27271
2.8281 0.51412 0.49058 0.40735 0.47713 0 0.45612 0.48217 0.54294 0.54 0.51892 0.48722 44.242 -0.50773 -0.84278 -0.35353 -1.0316 -1.8804 -0.44773 -1.4332 -2.7256 -0.57777 -1.8006 -2.5121 -0.72473 -0.010319 -0.026521 -0.0021768 -0.021373 -7.2904 0.45531 0.43637 0.47212 0.42496 -0.35347 -0.37656 -0.12376 -0.73308 -0.26162
2.832 0.52694 0.47876 0.70468 0.4757 0 0.42928 0.49087 0.50284 0.5129 0.4996 0.55006 48.066 -0.50454 -0.80483 -0.32361 -1.0057 -1.8191 -0.44147 -1.4152 -2.7321 -0.55028 -1.756 -2.4923 -0.68854 -0.0097964 -0.027425 -0.0023098 -0.021515 -7.3163 0.4598 0.45035 0.46909 0.43349 -0.34873 -0.29024 -0.12854 -0.69383 -0.24137
2.8359 0.52297 0.4659 0.83479 0.49165 0 0.4276 0.48814 0.46028 0.45804 0.46618 0.59458 51.973 -0.50309 -0.78207 -0.30295 -0.98348 -1.7577 -0.43089 -1.4113 -2.7374 -0.53445 -1.6992 -2.477 -0.66355 -0.0093762 -0.027961 -0.0028214 -0.021596 -7.3372 0.45864 0.48295 0.48591 0.46049 -0.35609 -0.20639 -0.12724 -0.66788 -0.22369
2.8398 0.49557 0.45398 0.64251 0.51776 0 0.44912 0.45721 0.43912 0.40249 0.42288 0.605 55.97 -0.50662 -0.7669 -0.29441 -0.96675 -1.7043 -0.42126 -1.4139 -2.7283 -0.53059 -1.6412 -2.4528 -0.65156 -0.009308 -0.027665 -0.0030719 -0.0215 -7.2636 0.42698 0.50428 0.50678 0.48387 -0.37427 -0.14701 -0.12618 -0.66301 -0.21399
2.8438 0.45388 0.44214 0.30181 0.53193 0 0.47024 0.40709 0.4471 0.37834 0.3987 0.57353 60.044 -0.51528 -0.75635 -0.29896 -0.9556 -1.6629 -0.41472 -1.4164 -2.6979 -0.5373 -1.5883 -2.4113 -0.65193 -0.0097931 -0.026619 -0.0027929 -0.021646 -7.0476 0.37635 0.49399 0.5077 0.49436 -0.40016 -0.12419 -0.12845 -0.68185 -0.21391
2.8477 0.41398 0.42799 0.13608 0.51374 0 0.46491 0.37247 0.46599 0.39578 0.41493 0.50837 64.172 -0.52773 -0.74817 -0.31621 -0.94911 -1.6363 -0.41261 -1.4118 -2.6414 -0.55157 -1.5462 -2.3521 -0.66218 -0.01065 -0.02518 -0.0023536 -0.022111 -6.7254 0.34549 0.46136 0.47805 0.49449 -0.42868 -0.14688 -0.13646 -0.72419 -0.2235
2.8516 0.38278 0.4077 0.28258 0.4605 0 0.4294 0.3823 0.46489 0.43513 0.45187 0.43399 68.339 -0.53135 -0.74776 -0.34177 -0.9424 -1.6233 -0.41098 -1.3824 -2.5569 -0.56159 -1.5208 -2.28 -0.66957 -0.011314 -0.023633 -0.0023927 -0.022179 -6.3718 0.35765 0.43081 0.43287 0.48662 -0.44171 -0.21986 -0.14942 -0.77742 -0.23595
2.8555 0.34993 0.37393 0.55681 0.38899 0 0.38561 0.42398 0.42727 0.46404 0.45758 0.37766 72.55 -0.51608 -0.75856 -0.36359 -0.93084 -1.6075 -0.40175 -1.3305 -2.4655 -0.55776 -1.5007 -2.2002 -0.66074 -0.011253 -0.022124 -0.003172 -0.021025 -5.9992 0.39049 0.40959 0.40004 0.46581 -0.43194 -0.29996 -0.15877 -0.81428 -0.23987
2.8594 0.29661 0.31614 0.65322 0.32205 0 0.35377 0.4413 0.36616 0.46078 0.39393 0.35369 76.819 -0.4783 -0.77995 -0.37668 -0.91339 -1.58 -0.38112 -1.2587 -2.3733 -0.53689 -1.4792 -2.1162 -0.63029 -0.010397 -0.020829 -0.0042621 -0.018802 -5.5097 0.39285 0.3751 0.39179 0.42342 -0.39796 -0.36708 -0.15993 -0.82248 -0.23108
2.8633 0.21403 0.22764 0.45637 0.27021 0 0.32038 0.37586 0.31065 0.42315 0.27159 0.35979 81.144 -0.41715 -0.80855 -0.37718 -0.8896 -1.5325 -0.34677 -1.1706 -2.2833 -0.49755 -1.4502 -2.0279 -0.57512 -0.0091702 -0.01999 -0.0048378 -0.016708 -4.7633 0.33176 0.29733 0.38935 0.35368 -0.34091 -0.40427 -0.14936 -0.79316 -0.20724
2.8672 0.1139 0.11526 0.12948 0.22202 0 0.23923 0.21914 0.27455 0.36182 0.13596 0.38514 85.501 -0.33462 -0.83336 -0.36027 -0.85936 -1.4515 -0.29672 -1.072 -2.1927 -0.43906 -1.4038 -1.928 -0.49246 -0.0080613 -0.019603 -0.0043112 -0.015693 -3.7059 0.22061 0.1726 0.35961 0.25434 -0.26526 -0.3896 -0.12262 -0.71566 -0.16713
2.8711 0.019879 0.00097107 -0.092732 0.15002 0 0.074377 0.026274 0.23875 0.29094 0.021486 0.41642 89.859 -0.25007 -0.82703 -0.32889 -0.82295 -1.3303 -0.23939 -0.97387 -2.0797 -0.37037 -1.3316 -1.7947 -0.39474 -0.0071699 -0.019009 -0.002763 -0.015153 -2.4305 0.10028 0.031735 0.28884 0.12396 -0.18991 -0.32623 -0.084432 -0.60388 -0.12116
2.875 -0.052581 -0.090316 -0.15307 0.03072 0 -0.15208 -0.12563 0.16738 0.22265 -0.073787 0.43376 94.204 -0.17807 -0.77936 -0.29156 -0.77842 -1.1778 -0.18479 -0.87801 -1.9275 -0.29977 -1.2339 -1.593 -0.29708 -0.0061432 -0.016886 -0.00085284 -0.013178 -1.1054 -0.0029548 -0.085737 0.19747 -0.033917 -0.12702 -0.24193 -0.04508 -0.48396 -0.080007
2.8789 -0.10894 -0.149 -0.18209 -0.13249 0 -0.35744 -0.19945 0.044217 0.16081 -0.16765 0.40605 98.538 -0.12418 -0.68564 -0.25271 -0.7212 -0.99617 -0.13778 -0.7815 -1.7231 -0.22951 -1.1067 -1.2874 -0.20652 -0.0045063 -0.011882 0.00067198 -0.0083742 0.16369 -0.095546 -0.16378 0.11731 -0.19878 -0.081474 -0.15163 -0.010641 -0.36931 -0.048832
2.8828 -0.16897 -0.18898 -0.2846 -0.29995 0 -0.45328 -0.22313 -0.10721 0.092059 -0.2569 0.30035 102.87 -0.091294 -0.54482 -0.21666 -0.64578 -0.78794 -0.10226 -0.67931 -1.4554 -0.16051 -0.94586 -0.86469 -0.12875 -0.0020191 -0.0035403 0.0014638 -0.0014859 1.4037 -0.19371 -0.21603 0.053673 -0.32864 -0.056006 -0.069939 0.013068 -0.27215 -0.031604
2.8867 -0.24816 -0.23734 -0.38471 -0.41273 0 -0.4142 -0.25417 -0.24153 -0.012643 -0.31291 0.10483 107.19 -0.074136 -0.36086 -0.18963 -0.53263 -0.54768 -0.081261 -0.55045 -1.0957 -0.087347 -0.72864 -0.34646 -0.06804 0.0012441 0.0071766 0.0017142 0.0048953 2.7146 -0.29107 -0.26439 -0.025489 -0.37921 -0.049866 -0.014588 0.016515 -0.2073 -0.031613
2.8906 -0.3455 -0.31351 -0.33423 -0.43262 0 -0.3009 -0.32009 -0.33109 -0.17478 -0.31822 -0.15426 111.47 -0.047879 -0.1699 -0.16939 -0.38282 -0.28209 -0.063583 -0.38371 -0.67293 -0.0024385 -0.45962 0.21815 -0.010043 0.0050269 0.018195 0.0019057 0.0083954 4.1512 -0.35914 -0.31787 -0.1576 -0.341 -0.045131 0.027775 0.0071692 -0.15758 -0.036357
2.8945 -0.44788 -0.41557 -0.15519 -0.37954 0 -0.21757 -0.3963 -0.38842 -0.3772 -0.30118 -0.42018 115.69 -0.0006991 0.014599 -0.15292 -0.20014 0.0080245 -0.042363 -0.1755 -0.20197 0.09718 -0.14291 0.77853 0.055122 0.0089735 0.027304 0.0024195 0.0087989 5.6694 -0.38334 -0.37424 -0.34182 -0.2632 -0.033338 0.070799 -0.0082712 -0.10886 -0.038534
2.8984 -0.54339 -0.52369 -0.096663 -0.33293 0 -0.2415 -0.44473 -0.45075 -0.56109 -0.32409 -0.63543 119.84 0.074813 0.1856 -0.13743 0.010938 0.32228 -0.012475 0.075767 0.30638 0.21282 0.21645 1.308 0.13536 0.012595 0.033186 0.0033171 0.0081462 7.1859 -0.39273 -0.43659 -0.53122 -0.23482 -0.0088012 0.12559 -0.023995 -0.049494 -0.032767
2.9023 -0.62777 -0.61534 -0.38396 -0.38406 0 -0.38191 -0.4703 -0.5447 -0.66923 -0.4313 -0.77173 123.91 0.18544 0.34028 -0.11878 0.24339 0.66155 0.032204 0.37134 0.84201 0.34488 0.61068 1.8108 0.24114 0.015341 0.035933 0.0044313 0.0090622 8.6715 -0.44449 -0.51852 -0.67247 -0.3271 0.0342 0.20685 -0.031942 0.036117 -0.012817
2.9063 -0.69888 -0.67833 -0.91641 -0.56676 0 -0.59141 -0.52923 -0.66748 -0.70362 -0.60853 -0.84032 127.9 0.31977 0.49585 -0.091368 0.47738 1.0191 0.093333 0.69607 1.3916 0.48427 1.0102 2.3068 0.37769 0.016934 0.036871 0.0056264 0.012908 10.167 -0.57254 -0.6276 -0.75449 -0.5389 0.093611 0.32038 -0.023461 0.15894 0.022611
2.9102 -0.75018 -0.71375 -1.2831 -0.82021 0 -0.80555 -0.67176 -0.7985 -0.73715 -0.79349 -0.88038 131.81 0.4522 0.6685 -0.056048 0.69834 1.3786 0.16203 1.0225 1.9421 0.61879 1.3873 2.8086 0.52994 0.017753 0.037876 0.0069484 0.019176 11.697 -0.75079 -0.7471 -0.81573 -0.79142 0.15756 0.4455 -0.0029116 0.30256 0.064092
2.9141 -0.77607 -0.73201 -1.1467 -1.0209 0 -0.97204 -0.87541 -0.92126 -0.85411 -0.92412 -0.93716 135.61 0.5704 0.86236 -0.01365 0.90033 1.7299 0.23402 1.3369 2.4849 0.74261 1.7279 3.3066 0.68908 0.018759 0.040528 0.0085094 0.026185 13.177 -0.90952 -0.84218 -0.90237 -0.98022 0.22057 0.56916 0.026402 0.45668 0.10656
2.918 -0.78597 -0.74864 -0.6208 -1.0678 0 -1.057 -1.0444 -1.0279 -1.0673 -0.97666 -1.0408 139.29 0.66402 1.0775 0.034412 1.0792 2.0631 0.30525 1.6266 3.0102 0.851 2.0208 3.7711 0.84569 0.020838 0.045415 0.010244 0.032151 14.421 -0.99097 -0.88936 -1.0207 -1.0455 0.2778 0.6783 0.060385 0.61009 0.14506
2.9219 -0.80884 -0.78097 -0.2217 -0.95727 0 -1.0453 -1.0879 -1.1061 -1.2934 -0.96573 -1.1906 142.84 0.72042 1.2991 0.085047 1.2292 2.356 0.37074 1.8688 3.489 0.93734 2.2473 4.167 0.98247 0.024031 0.051865 0.011833 0.035895 15.27 -0.99263 -0.89917 -1.1324 -1.0069 0.32348 0.75099 0.091251 0.74248 0.17204
2.9258 -0.8758 -0.84211 -0.39339 -0.78938 0 -0.95078 -1.0058 -1.1347 -1.4185 -0.92237 -1.3495 146.26 0.75626 1.4901 0.13264 1.3604 2.6035 0.43126 2.0666 3.9002 1.0095 2.428 4.4693 1.0935 0.027411 0.058261 0.012924 0.037146 15.727 -0.9619 -0.90647 -1.1952 -0.93928 0.36175 0.79256 0.11345 0.84694 0.18847
2.9297 -0.99181 -0.93215 -1.0665 -0.69785 0 -0.82692 -0.89633 -1.1041 -1.3958 -0.88104 -1.4581 149.56 0.78622 1.634 0.17478 1.4783 2.8084 0.48884 2.2281 4.2365 1.074 2.5801 4.6721 1.1823 0.029811 0.062839 0.01345 0.03662 15.981 -0.95378 -0.93796 -1.2057 -0.91522 0.3973 0.81693 0.12736 0.92775 0.19803
2.9336 -1.1239 -1.0344 -1.7056 -0.75927 0 -0.75401 -0.87277 -1.0423 -1.2841 -0.88004 -1.4661 152.76 0.81919 1.7219 0.20994 1.5847 2.9712 0.54429 2.358 4.4911 1.1344 2.7133 4.7879 1.2517 0.030785 0.064585 0.013697 0.035724 16.288 -0.99338 -0.99196 -1.2014 -0.9605 0.43313 0.8345 0.13391 0.98848 0.20328
2.9375 -1.2221 -1.1233 -1.8151 -0.94955 0 -0.79767 -0.96823 -1.0099 -1.1904 -0.95298 -1.3675 155.82 0.86392 1.7481 0.2367 1.6797 3.092 0.59805 2.4605 4.6561 1.1937 2.836 4.8394 1.3065 0.030913 0.063719 0.014014 0.035733 16.806 -1.0713 -1.0508 -1.2217 -1.0513 0.47239 0.85814 0.13502 1.0343 0.20726
2.9414 -1.2577 -1.1813 -1.4028 -1.1744 0 -0.9654 -1.1192 -1.0556 -1.1777 -1.1012 -1.2097 158.72 0.92254 1.7287 0.25483 1.757 3.1699 0.64666 2.539 4.7274 1.2523 2.9499 4.85 1.3564 0.031173 0.061472 0.01446 0.036868 17.509 -1.1629 -1.1076 -1.2723 -1.1446 0.51719 0.9029 0.13558 1.0738 0.21363
2.9453 -1.2445 -1.2097 -0.94476 -1.3419 0 -1.1977 -1.2366 -1.1703 -1.2258 -1.2729 -1.0669 161.44 0.9811 1.7108 0.27014 1.819 3.2248 0.68779 2.6041 4.7546 1.3074 3.0519 4.8398 1.4099 0.032046 0.059347 0.014793 0.038148 18.23 -1.2457 -1.1715 -1.323 -1.2108 0.5639 0.95958 0.13905 1.1134 0.22241
2.9492 -1.2235 -1.2243 -0.90253 -1.417 0 -1.4033 -1.286 -1.2887 -1.2719 -1.3853 -0.99676 163.96 1.0324 1.7129 0.28543 1.8664 3.2628 0.72016 2.658 4.7565 1.3576 3.1383 4.8284 1.4691 0.033213 0.058362 0.01483 0.038396 18.778 -1.3023 -1.2445 -1.3386 -1.2454 0.61043 1.0201 0.14626 1.1538 0.2334
2.9531 -1.2254 -1.2399 -1.2884 -1.4247 0 -1.5131 -1.2961 -1.3415 -1.2766 -1.3857 -1.0136 166.3 1.0707 1.7484 0.30329 1.9012 3.2905 0.74334 2.7028 4.7508 1.4018 3.2068 4.8389 1.5352 0.034069 0.058694 0.014791 0.037529 19.044 -1.3186 -1.2991 -1.3065 -1.2608 0.65473 1.076 0.15755 1.1948 0.24645
2.957 -1.2479 -1.2586 -1.7006 -1.4112 0 -1.5123 -1.2999 -1.3108 -1.2458 -1.2992 -1.0947 168.46 1.0901 1.8281 0.32743 1.9268 3.316 0.75792 2.7407 4.7595 1.4392 3.2556 4.895 1.6075 0.034401 0.059841 0.015187 0.036793 19.038 -1.29 -1.2946 -1.2406 -1.2713 0.69347 1.1122 0.17297 1.2347 0.26214
2.9609 -1.2659 -1.2724 -1.7567 -1.4041 0 -1.4362 -1.2866 -1.2362 -1.2015 -1.2137 -1.2035 170.45 1.1013 1.9236 0.35693 1.9527 3.3493 0.77177 2.7787 4.7947 1.4744 3.3004 5.0083 1.6795 0.034532 0.061073 0.016294 0.037546 18.857 -1.2312 -1.2227 -1.1667 -1.2842 0.72498 1.1258 0.1902 1.2717 0.2814
2.9648 -1.2623 -1.2753 -1.4629 -1.4004 0 -1.339 -1.2248 -1.1703 -1.1554 -1.2091 -1.304 172.24 1.115 2.0084 0.38744 1.982 3.3929 0.78983 2.8221 4.8536 1.5106 3.3551 5.1646 1.7458 0.034883 0.061907 0.017758 0.039795 18.637 -1.1752 -1.1345 -1.1103 -1.2989 0.74919 1.1261 0.2074 1.3057 0.30391
2.9688 -1.2437 -1.2688 -1.1617 -1.3828 0 -1.2646 -1.1277 -1.1351 -1.1191 -1.2932 -1.3606 173.84 1.1364 2.0684 0.41525 2.015 3.448 0.81407 2.874 4.9355 1.5486 3.428 5.3276 1.8023 0.035588 0.062436 0.018769 0.042047 18.496 -1.155 -1.1071 -1.0926 -1.31 0.76509 1.1201 0.22319 1.3364 0.32884
2.9727 -1.2279 -1.2569 -1.1527 -1.3421 0 -1.2306 -1.0714 -1.1208 -1.1269 -1.4026 -1.3423 175.25 1.1694 2.0924 0.43611 2.0502 3.5142 0.84538 2.9369 5.0396 1.5884 3.5259 5.4615 1.845 0.036602 0.063394 0.018712 0.042723 18.485 -1.1821 -1.1736 -1.126 -1.3104 0.77157 1.1159 0.23612 1.3632 0.35479
2.9766 -1.219 -1.2362 -1.3938 -1.2858 0 -1.2301 -1.1289 -1.1193 -1.2193 -1.4622 -1.2452 176.48 1.2091 2.0763 0.43932 2.0793 3.589 0.87934 3.0145 5.1732 1.6244 3.6536 5.56 1.8625 0.03806 0.065887 0.017676 0.041653 18.559 -1.2381 -1.2819 -1.2033 -1.2947 0.76343 1.1263 0.24115 1.3824 0.37491
2.9805 -1.201 -1.1985 -1.5707 -1.2298 0 -1.2398 -1.2813 -1.1417 -1.3873 -1.4428 -1.1158 177.53 1.2374 2.0579 0.42872 2.0978 3.663 0.90618 3.0969 5.3277 1.6511 3.7852 5.6542 1.8614 0.040267 0.070777 0.016369 0.040111 18.596 -1.2874 -1.3332 -1.2916 -1.2624 0.74653 1.1459 0.23768 1.3942 0.38484
2.9844 -1.1578 -1.1426 -1.4292 -1.1828 0 -1.2327 -1.4062 -1.1959 -1.5437 -1.3675 -1.0405 178.42 1.2459 2.0534 0.40743 2.1057 3.7328 0.9216 3.1789 5.4994 1.666 3.9066 5.7885 1.8443 0.043189 0.07802 0.015565 0.039427 18.469 -1.297 -1.2696 -1.3464 -1.2176 0.72472 1.1693 0.22496 1.399 0.38268
2.9883 -1.0966 -1.0841 -1.0254 -1.1398 0 -1.1902 -1.3748 -1.254 -1.5746 -1.2733 -1.0911 179.14 1.2287 2.0751 0.37953 2.1046 3.7959 0.92289 3.2556 5.6825 1.6683 4.0052 5.979 1.8149 0.046059 0.086413 0.015628 0.039758 18.131 -1.2529 -1.1286 -1.3411 -1.1662 0.70264 1.191 0.20296 1.398 0.36783
2.9922 -1.0485 -1.049 -0.66742 -1.0885 0 -1.1106 -1.1697 -1.2592 -1.4405 -1.1766 -1.2635 179.68 1.181 2.135 0.35263 2.0996 3.8499 0.9078 3.3193 5.8646 1.658 4.0631 6.1903 1.7793 0.04774 0.094068 0.016454 0.040295 17.658 -1.1648 -1.0102 -1.2869 -1.1119 0.68907 1.2026 0.17199 1.3945 0.34061
2.9961 -1.0423 -1.0531 -0.63787 -1.0265 0 -1.0112 -0.91001 -1.1773 -1.2256 -1.077 -1.4657 180.06 1.1206 2.2153 0.33833 2.1036 3.8969 0.88553 3.3649 6.0168 1.6451 4.079 6.3506 1.7506 0.047684 0.099408 0.017697 0.040456 17.196 -1.0636 -0.9868 -1.2232 -1.0566 0.69475 1.2019 0.13877 1.3977 0.31062
3 -1.0775 -1.0874 -0.96194 -0.97287 0 -0.92378 -0.75588 -1.0439 -1.0728 -0.98609 -1.5739 180.31 1.0691 2.288 0.33795 2.1202 3.9401 0.86684 3.396 6.1257 1.6384 4.0732 6.3977 1.7348 0.046529 0.10197 0.018932 0.040519 16.871 -0.9899 -1.0438 -1.1853 -1.0058 0.71753 1.1967 0.1102 1.4113 0.28667
3.0039 -1.1226 -1.1226 -1.4015 -0.96353 0 -0.88747 -0.78353 -0.94872 -1.0621 -0.94097 -1.5151 180.44 1.0378 2.3374 0.35059 2.1489 3.9792 0.85684 3.4139 6.183 1.6412 4.0568 6.3184 1.7343 0.045602 0.10241 0.019683 0.040951 16.718 -0.97585 -1.1058 -1.1794 -0.97247 0.75386 1.192 0.090384 1.4352 0.27318
3.0078 -1.139 -1.1298 -1.6431 -1.0265 0 -0.93569 -0.94322 -0.96482 -1.1502 -0.98013 -1.311 180.42 1.0356 2.3501 0.37366 2.1869 4.0128 0.85943 3.4199 6.183 1.6556 4.0417 6.1534 1.7498 0.04574 0.10174 0.019542 0.041438 16.688 -1.0254 -1.1158 -1.1847 -0.97518 0.79808 1.1928 0.082871 1.468 0.27352
3.0117 -1.1071 -1.097 -1.5175 -1.152 0 -1.0753 -1.122 -1.0857 -1.2304 -1.103 -1.0554 180.23 1.0694 2.3077 0.39747 2.2191 4.0288 0.87572 3.4109 6.1158 1.6777 4.0423 5.9677 1.7772 0.046577 0.1005 0.018471 0.041045 16.69 -1.107 -1.0814 -1.1768 -1.026 0.83183 1.2034 0.093288 1.4977 0.29025
3.0156 -1.0316 -1.0294 -1.1039 -1.2804 0 -1.2639 -1.232 -1.2288 -1.2414 -1.2499 -0.85344 179.84 1.1097 2.2362 0.40904 2.2274 4.0177 0.89026 3.3872 6.0169 1.6901 4.0494 5.8116 1.7977 0.047035 0.09867 0.017008 0.039498 16.592 -1.1664 -1.0429 -1.1455 -1.1143 0.83941 1.2121 0.11239 1.5062 0.31026
3.0195 -0.92897 -0.93682 -0.66816 -1.3227 0 -1.4064 -1.2394 -1.2976 -1.2051 -1.3227 -0.77432 179.29 1.1383 2.1499 0.40382 2.2046 3.9731 0.89308 3.3453 5.9009 1.6817 4.0495 5.6993 1.8001 0.046461 0.096233 0.015945 0.037957 16.207 -1.1535 -1.0067 -1.0942 -1.1968 0.81664 1.2084 0.13357 1.4848 0.32551
3.0234 -0.8154 -0.82735 -0.47552 -1.2071 0 -1.3889 -1.1339 -1.2402 -1.1609 -1.238 -0.83774 178.59 1.142 2.0578 0.37936 2.1463 3.8893 0.87645 3.2813 5.7758 1.6437 4.029 5.6118 1.7748 0.045186 0.093742 0.01561 0.037982 15.304 -1.0449 -0.92532 -1.0286 -1.2061 0.76241 1.1834 0.1513 1.4278 0.32977
3.0273 -0.70699 -0.7125 -0.59313 -0.92526 0 -1.1461 -0.90752 -1.0616 -1.0865 -0.98013 -1.0173 177.79 1.1045 1.967 0.334 2.0481 3.7577 0.83028 3.1873 5.6441 1.5641 3.9659 5.509 1.7085 0.043944 0.092051 0.015424 0.039505 13.737 -0.85152 -0.75437 -0.95098 -1.0831 0.67805 1.1247 0.15811 1.3293 0.31526
3.0313 -0.62416 -0.61537 -0.83008 -0.5497 0 -0.7188 -0.58649 -0.80199 -0.91551 -0.62486 -1.2386 176.88 1.0256 1.8711 0.276 1.921 3.5766 0.75254 3.054 5.4844 1.4398 3.8339 5.3397 1.5936 0.042874 0.091299 0.01432 0.040117 11.628 -0.61551 -0.52532 -0.86331 -0.81912 0.58317 1.0284 0.14796 1.2005 0.27974
3.0352 -0.58609 -0.56531 -0.89299 -0.21036 0 -0.25543 -0.27252 -0.52136 -0.64123 -0.31231 -1.3811 175.87 0.93316 1.7609 0.2191 1.788 3.3667 0.66127 2.8916 5.2771 1.2939 3.6485 5.0498 1.451 0.041274 0.090113 0.011763 0.036872 9.447 -0.40318 -0.34803 -0.7714 -0.48258 0.5001 0.91722 0.12763 1.0693 0.23535
3.0391 -0.59539 -0.57734 -0.65894 -0.040787 0 0.056584 -0.1169 -0.3011 -0.38239 -0.17553 -1.3132 174.76 0.84203 1.6326 0.16961 1.6589 3.1358 0.5665 2.7039 5.0072 1.1392 3.4176 4.5984 1.2926 0.038397 0.086018 0.0083913 0.029111 7.8335 -0.29114 -0.32606 -0.68294 -0.20145 0.43907 0.80476 0.10174 0.94976 0.18904
3.043 -0.62991 -0.63436 -0.32169 -0.11681 0 0.090361 -0.21636 -0.22921 -0.3084 -0.26062 -0.96623 173.57 0.76584 1.4852 0.13279 1.5419 2.8918 0.47837 2.4958 4.6624 0.98886 3.1517 3.9864 1.1315 0.034369 0.077078 0.0055799 0.019453 7.2234 -0.33486 -0.46258 -0.60382 -0.09977 0.40786 0.70497 0.075462 0.85419 0.14778
3.0469 -0.65533 -0.69211 -0.23408 -0.41335 0 -0.15433 -0.51829 -0.34588 -0.47534 -0.49335 -0.40112 172.32 0.72245 1.3259 0.11534 1.4453 2.6418 0.41397 2.2742 4.2214 0.86694 2.8679 3.2793 0.99299 0.03018 0.06359 0.0042694 0.011799 7.5385 -0.52619 -0.6518 -0.53838 -0.22163 0.41544 0.64186 0.05834 0.79981 0.12303
3.0508 -0.65074 -0.70837 -0.55225 -0.80124 0 -0.55738 -0.83618 -0.58573 -0.73908 -0.72493 0.1905 170.99 0.69906 1.1808 0.1093 1.3589 2.3914 0.37413 2.0547 3.7313 0.78076 2.5926 2.6017 0.89185 0.026749 0.04845 0.0042313 0.0082697 8.2062 -0.77298 -0.76803 -0.49016 -0.49551 0.44105 0.61204 0.053154 0.77105 0.11366
3.0547 -0.62401 -0.67383 -1.0264 -1.0951 0 -0.9443 -0.97937 -0.78729 -0.85334 -0.83053 0.57336 169.57 0.67924 1.0622 0.10737 1.2739 2.1429 0.35227 1.8455 3.2353 0.72563 2.3353 2.0941 0.82719 0.02414 0.035757 0.0044861 0.008045 8.5344 -0.93503 -0.76662 -0.45566 -0.77081 0.46837 0.60134 0.056661 0.75036 0.11354
3.0586 -0.60195 -0.61866 -1.1917 -1.1413 0 -1.1659 -0.88915 -0.79366 -0.67769 -0.78582 0.59526 168.03 0.6516 0.97596 0.10484 1.1855 1.8994 0.34349 1.6531 2.7673 0.69769 2.1029 1.8498 0.79731 0.021803 0.028631 0.0044024 0.0090451 8.1742 -0.90949 -0.70123 -0.41569 -0.90718 0.4865 0.59832 0.065681 0.72539 0.11779
3.0625 -0.60543 -0.58822 -0.82227 -0.90661 0 -1.1529 -0.66457 -0.57479 -0.30228 -0.66126 0.2721 166.36 0.60331 0.92587 0.096723 1.0895 1.6668 0.34146 1.4861 2.3697 0.69134 1.9025 1.8683 0.79828 0.019536 0.027758 0.0042857 0.010338 7.3196 -0.70655 -0.64958 -0.34178 -0.85613 0.48374 0.58796 0.075439 0.68198 0.12007
3.0664 -0.63311 -0.60778 -0.20328 -0.51101 0 -0.93347 -0.46518 -0.26225 0.029288 -0.5471 -0.22213 164.59 0.52776 0.90102 0.079939 0.99167 1.4699 0.33789 1.3627 2.1138 0.69579 1.7505 2.0583 0.81682 0.017997 0.031516 0.0048532 0.01258 6.5105 -0.44951 -0.63271 -0.22531 -0.67933 0.45052 0.55019 0.07725 0.60851 0.11173
3.0703 -0.667 -0.66442 0.092756 -0.17161 0 -0.61962 -0.38811 -0.055592 0.12394 -0.48504 -0.6493 162.75 0.44834 0.87673 0.061206 0.907 1.3225 0.33206 1.2794 1.9762 0.70047 1.6423 2.2899 0.83388 0.018111 0.03728 0.0062212 0.016204 6.2245 -0.29028 -0.61231 -0.10707 -0.49694 0.40346 0.49533 0.07124 0.52512 0.096118
3.0742 -0.6903 -0.7191 -0.25048 -0.079181 0 -0.36422 -0.42504 -0.07581 -0.021022 -0.46798 -0.8265 160.82 0.38052 0.84828 0.045075 0.84623 1.2387 0.3263 1.2399 1.9513 0.70376 1.5836 2.4668 0.84383 0.02001 0.042826 0.0075665 0.019756 6.5906 -0.30519 -0.55989 -0.068872 -0.4096 0.35196 0.43443 0.059379 0.44657 0.077123
3.0781 -0.6984 -0.7369 -0.96089 -0.28297 0 -0.29412 -0.51347 -0.29054 -0.25834 -0.49033 -0.70859 158.8 0.339 0.8152 0.03596 0.81904 1.2308 0.32346 1.2472 2.0303 0.70532 1.5796 2.5743 0.84319 0.022719 0.04703 0.0078731 0.020657 7.4091 -0.45497 -0.51136 -0.17629 -0.44867 0.30538 0.38013 0.044484 0.3879 0.059288
3.082 -0.69545 -0.71112 -1.4112 -0.66217 0 -0.44105 -0.60877 -0.56561 -0.44788 -0.57421 -0.40059 156.67 0.34878 0.79207 0.041462 0.84385 1.3281 0.32994 1.3143 2.2136 0.70826 1.6497 2.6745 0.83154 0.025003 0.049874 0.006974 0.017842 8.3838 -0.63541 -0.53821 -0.41412 -0.57704 0.27854 0.3583 0.032936 0.37718 0.051877
3.0859 -0.6859 -0.66457 -1.2102 -1.0052 0 -0.71351 -0.70426 -0.78057 -0.56744 -0.73027 -0.10083 154.43 0.40669 0.81133 0.061404 0.91528 1.5161 0.34807 1.4352 2.4726 0.71923 1.7885 2.8568 0.82217 0.026538 0.052212 0.005785 0.013418 9.3269 -0.76455 -0.66306 -0.6783 -0.72316 0.27544 0.38265 0.030864 0.42048 0.060496
3.0898 -0.67275 -0.63053 -0.57205 -1.141 0 -0.94209 -0.79925 -0.89875 -0.68454 -0.89992 -0.0017885 152.08 0.49178 0.88307 0.089889 1.0164 1.7623 0.37443 1.596 2.7872 0.74114 1.9773 3.1776 0.82588 0.028164 0.05549 0.0054972 0.01131 10.187 -0.82742 -0.81443 -0.8455 -0.81856 0.289 0.44273 0.037409 0.50101 0.082162
3.0938 -0.66215 -0.62979 -0.097662 -1.0326 0 -0.98244 -0.87008 -0.94492 -0.84537 -0.96528 -0.19352 149.63 0.59034 1.0098 0.1228 1.1374 2.0468 0.40647 1.7897 3.1505 0.77623 2.2056 3.6295 0.85008 0.030993 0.061239 0.0065789 0.014003 10.949 -0.85025 -0.87903 -0.86784 -0.82438 0.31453 0.52947 0.051025 0.60668 0.11427
3.0977 -0.66377 -0.65961 -0.19335 -0.77717 0 -0.80997 -0.8825 -0.94205 -1.0083 -0.84642 -0.61823 147.1 0.68704 1.1882 0.15536 1.2674 2.3477 0.44093 2.0079 3.5562 0.82627 2.4613 4.1515 0.9016 0.03527 0.070223 0.0085454 0.020531 11.566 -0.84782 -0.80537 -0.80848 -0.74768 0.3463 0.63025 0.06904 0.7225 0.15302
3.1016 -0.68231 -0.69938 -0.70737 -0.5284 0 -0.53724 -0.82707 -0.88701 -1.0837 -0.59798 -1.1039 144.47 0.75743 1.3902 0.17848 1.3901 2.6254 0.47189 2.2358 3.9942 0.89631 2.7223 4.6643 0.99273 0.040096 0.081644 0.010571 0.027592 11.984 -0.80656 -0.65445 -0.78283 -0.64522 0.37584 0.71697 0.084419 0.81991 0.19038
3.1055 -0.70909 -0.72612 -1.1233 -0.40477 0 -0.33881 -0.73434 -0.78469 -1.0268 -0.39398 -1.4591 141.73 0.80665 1.5637 0.19243 1.5009 2.8657 0.49797 2.4516 4.4218 0.97688 2.9658 5.1009 1.1025 0.044155 0.093128 0.012182 0.03248 12.221 -0.71785 -0.5445 -0.8573 -0.60233 0.40061 0.77892 0.093839 0.89312 0.22181
3.1094 -0.7257 -0.72837 -1.0793 -0.44103 0 -0.33729 -0.65523 -0.68538 -0.88674 -0.39161 -1.5709 138.87 0.8402 1.69 0.19839 1.599 3.0647 0.51909 2.6443 4.8121 1.0632 3.1818 5.4153 1.2194 0.046624 0.1018 0.013354 0.034884 12.374 -0.6168 -0.54484 -0.99675 -0.68379 0.42075 0.81644 0.097606 0.94462 0.24689
3.1133 -0.71925 -0.71062 -0.68281 -0.59492 0 -0.53053 -0.63166 -0.66703 -0.77213 -0.594 -1.4458 135.89 0.86381 1.7574 0.19804 1.6835 3.2209 0.53516 2.8036 5.1387 1.1498 3.3614 5.5783 1.3312 0.047475 0.10583 0.014145 0.036085 12.548 -0.57493 -0.62379 -1.1047 -0.88221 0.43636 0.83242 0.096889 0.97874 0.2659
3.1172 -0.69449 -0.6876 -0.3435 -0.78443 0 -0.80486 -0.68279 -0.7703 -0.77144 -0.84647 -1.1781 132.79 0.8847 1.7571 0.19415 1.7504 3.3296 0.54526 2.9107 5.3531 1.2265 3.4879 5.5769 1.4169 0.047155 0.10539 0.014449 0.0369 12.763 -0.64493 -0.6966 -1.1132 -1.1069 0.44672 0.8342 0.094949 1.0039 0.28002
3.1211 -0.66976 -0.67373 -0.3511 -0.92674 0 -1.0146 -0.80316 -0.9514 -0.89464 -0.9747 -0.88383 129.61 0.90412 1.7231 0.191 1.7917 3.3932 0.54701 2.9537 5.425 1.2777 3.5504 5.4253 1.4553 0.046181 0.10227 0.014157 0.036804 12.935 -0.80755 -0.7157 -1.036 -1.2338 0.44853 0.83703 0.09781 1.0313 0.29211
3.125 -0.66061 -0.67476 -0.63831 -0.96661 0 -1.0677 -0.95545 -1.1037 -1.0672 -0.93164 -0.65281 126.34 0.9155 1.6904 0.18955 1.8034 3.4178 0.53953 2.9438 5.3854 1.2998 3.5577 5.1731 1.4503 0.04502 0.098573 0.013391 0.034962 12.925 -0.97192 -0.70739 -0.94392 -1.1861 0.44001 0.84441 0.10641 1.0594 0.30285
3.1289 -0.66772 -0.68613 -0.9162 -0.8939 0 -0.96443 -1.0647 -1.1317 -1.1691 -0.81316 -0.53764 123.01 0.91323 1.6716 0.18967 1.7803 3.4002 0.52179 2.8842 5.249 1.29 3.5103 4.8923 1.4043 0.044063 0.095497 0.012404 0.031696 12.609 -1.0328 -0.72347 -0.89262 -0.98455 0.41998 0.85442 0.12029 1.0831 0.31149
3.1328 -0.68019 -0.69777 -0.97497 -0.74719 0 -0.7774 -1.0437 -1.0132 -1.0991 -0.73866 -0.55855 119.58 0.89186 1.6741 0.19078 1.718 3.336 0.49331 2.7801 5.0353 1.2472 3.4105 4.6439 1.3228 0.043457 0.092996 0.011279 0.028534 11.941 -0.94108 -0.76966 -0.877 -0.7286 0.38807 0.86309 0.13816 1.0955 0.31697
3.1367 -0.68844 -0.70103 -0.83159 -0.59681 0 -0.59834 -0.85694 -0.80395 -0.83903 -0.72954 -0.69621 116.03 0.84389 1.6855 0.19136 1.6051 3.2036 0.45477 2.6341 4.7692 1.1693 3.2542 4.4441 1.2172 0.042901 0.090305 0.0098933 0.026806 10.988 -0.73621 -0.79359 -0.84735 -0.52692 0.34734 0.85629 0.15579 1.0767 0.31584
3.1406 -0.69157 -0.69334 -0.63721 -0.50981 0 -0.48998 -0.57599 -0.59366 -0.48558 -0.71075 -0.87728 112.34 0.78769 1.6699 0.19089 1.4688 3.0235 0.41708 2.4729 4.4966 1.08 3.0729 4.2581 1.116 0.041795 0.086649 0.0083089 0.026439 9.9487 -0.52254 -0.74522 -0.76332 -0.4369 0.31225 0.83122 0.16936 1.0294 0.31
3.1445 -0.69302 -0.67822 -0.515 -0.51521 0 -0.46823 -0.35854 -0.45579 -0.21061 -0.62197 -0.98615 108.54 0.73602 1.6139 0.18991 1.3266 2.8106 0.3868 2.3081 4.228 0.9918 2.8825 4.0292 1.0304 0.039763 0.081627 0.0070862 0.026272 9.0967 -0.40824 -0.64042 -0.63198 -0.45425 0.29093 0.79193 0.17867 0.96144 0.30191
3.1484 -0.69265 -0.66213 -0.50357 -0.59206 0 -0.51509 -0.34202 -0.42117 -0.15556 -0.50678 -0.92135 104.66 0.69872 1.5125 0.18895 1.1938 2.5791 0.36899 2.1484 3.9685 0.91431 2.6958 3.7229 0.96781 0.037068 0.075295 0.006949 0.025398 8.6545 -0.44454 -0.55504 -0.50073 -0.54301 0.28912 0.74376 0.18415 0.88106 0.29395
3.1523 -0.68633 -0.65064 -0.59515 -0.68731 0 -0.60248 -0.53023 -0.47567 -0.3266 -0.47735 -0.66746 100.72 0.68795 1.3678 0.18889 1.0917 2.3496 0.37019 2.0042 3.7191 0.85948 2.5288 3.3549 0.93639 0.034397 0.068166 0.0079783 0.02393 8.6438 -0.59763 -0.5528 -0.41948 -0.66413 0.31341 0.6967 0.18728 0.80194 0.28981
3.1563 -0.67285 -0.6459 -0.75354 -0.74834 0 -0.70425 -0.77784 -0.57045 -0.58083 -0.59226 -0.32248 96.695 0.70337 1.2231 0.18991 1.0412 2.1567 0.39089 1.8863 3.4745 0.83404 2.3976 2.986 0.93359 0.032209 0.061203 0.0092198 0.022449 8.8383 -0.7686 -0.62194 -0.40656 -0.77784 0.35749 0.66836 0.19144 0.74562 0.29334
3.1602 -0.65785 -0.64596 -0.88824 -0.74786 0 -0.78994 -0.89901 -0.64228 -0.72901 -0.78085 -0.046687 92.553 0.72251 1.1173 0.19035 1.0268 2.0061 0.41862 1.7908 3.2355 0.82502 2.2947 2.6906 0.94189 0.030351 0.055585 0.0093278 0.02101 8.8921 -0.85225 -0.68654 -0.44049 -0.83574 0.4001 0.65882 0.19687 0.71154 0.30154
3.1641 -0.64797 -0.64558 -0.87851 -0.68969 0 -0.81658 -0.81159 -0.64453 -0.67671 -0.89744 0.037675 88.287 0.73139 1.065 0.18885 1.0379 1.8993 0.4462 1.7172 3.0095 0.82526 2.2165 2.5218 0.95328 0.028419 0.052196 0.0077732 0.019055 8.5739 -0.80126 -0.68019 -0.47704 -0.79331 0.42821 0.66473 0.20225 0.69547 0.31164
3.168 -0.64204 -0.63854 -0.68852 -0.60041 0 -0.74197 -0.59189 -0.57534 -0.4845 -0.85131 -0.077983 83.918 0.71665 1.0738 0.18408 1.062 1.8344 0.4665 1.6647 2.8061 0.82736 2.1584 2.4925 0.96039 0.026462 0.051168 0.0054179 0.016354 7.9275 -0.65318 -0.60705 -0.478 -0.6456 0.42956 0.68044 0.20564 0.69061 0.32037
3.1719 -0.63086 -0.62098 -0.45253 -0.51646 0 -0.56185 -0.39688 -0.47931 -0.30002 -0.68286 -0.29316 79.477 0.65698 1.1373 0.17378 1.075 1.8088 0.46794 1.6363 2.658 0.82067 2.1175 2.5774 0.95446 0.02519 0.051906 0.0037981 0.013735 7.2334 -0.49921 -0.53216 -0.43648 -0.45101 0.38281 0.69085 0.20129 0.67989 0.32054
3.1758 -0.60711 -0.59427 -0.38202 -0.4708 0 -0.34008 -0.33217 -0.41522 -0.23256 -0.51805 -0.47464 74.969 0.5679 1.1961 0.16066 1.0626 1.8 0.45401 1.6253 2.5798 0.80564 2.0887 2.7293 0.94047 0.025369 0.053626 0.0037798 0.012532 6.8099 -0.41776 -0.51586 -0.38405 -0.30839 0.30199 0.68254 0.18743 0.64944 0.31035
3.1797 -0.57408 -0.56508 -0.54347 -0.47899 0 -0.19185 -0.3858 -0.41385 -0.28622 -0.45679 -0.54321 70.376 0.47122 1.2218 0.14846 1.0294 1.8011 0.43292 1.6284 2.5704 0.78915 2.0739 2.9006 0.92613 0.02703 0.055874 0.0049121 0.013263 6.8206 -0.42526 -0.55974 -0.37077 -0.2943 0.20775 0.65659 0.16645 0.60185 0.29262
3.1836 -0.54234 -0.54177 -0.7523 -0.52928 0 -0.21387 -0.4732 -0.46196 -0.39687 -0.50507 -0.50988 65.678 0.38452 1.2016 0.14046 0.98251 1.8107 0.4115 1.6443 2.6289 0.77761 2.0767 3.0606 0.91756 0.029349 0.058535 0.0060663 0.015017 7.2193 -0.48116 -0.61225 -0.42621 -0.4094 0.11735 0.61687 0.1412 0.54279 0.27034
3.1875 -0.51802 -0.52881 -0.74604 -0.58568 0 -0.40817 -0.52965 -0.52314 -0.51085 -0.59917 -0.44786 60.882 0.33041 1.1299 0.14116 0.93492 1.8318 0.39877 1.6725 2.7527 0.78 2.1035 3.203 0.92244 0.031338 0.061418 0.0065907 0.016337 7.8243 -0.53434 -0.62007 -0.52977 -0.57923 0.053744 0.57166 0.11631 0.4834 0.24811
3.1914 -0.49681 -0.52334 -0.48268 -0.60759 0 -0.66581 -0.55348 -0.5699 -0.61553 -0.67376 -0.43358 56.01 0.34051 1.0437 0.15759 0.9188 1.8799 0.4077 1.7146 2.9285 0.80933 2.1653 3.34 0.94936 0.032575 0.064009 0.0067431 0.01667 8.4174 -0.56246 -0.57145 -0.61952 -0.70821 0.054742 0.54567 0.10276 0.45463 0.23557
3.1953 -0.47154 -0.51679 -0.22317 -0.5749 0 -0.83426 -0.57109 -0.59475 -0.70466 -0.69934 -0.50132 51.079 0.39455 0.99744 0.18463 0.94091 1.9543 0.4315 1.7672 3.1184 0.85542 2.2487 3.4861 0.9876 0.033233 0.065788 0.0070556 0.016792 8.7999 -0.5707 -0.49604 -0.6395 -0.74032 0.10733 0.54816 0.10235 0.46442 0.23351
3.1992 -0.44396 -0.50059 -0.26306 -0.4998 0 -0.82086 -0.58158 -0.5972 -0.74348 -0.67055 -0.63269 46.081 0.47904 1.0118 0.21834 1.0004 2.0527 0.46405 1.8297 3.3076 0.90996 2.345 3.641 1.0295 0.03353 0.066795 0.0074992 0.017733 8.8281 -0.56423 -0.43254 -0.58763 -0.68047 0.20074 0.5804 0.11437 0.51313 0.24067
3.2031 -0.4253 -0.4718 -0.58419 -0.41592 0 -0.65048 -0.55188 -0.57231 -0.69334 -0.58651 -0.77427 40.998 0.57825 1.0982 0.25391 1.0921 2.1694 0.49804 1.9014 3.4827 0.96328 2.4438 3.7821 1.0667 0.033366 0.067694 0.0074699 0.019402 8.4718 -0.53527 -0.40047 -0.51969 -0.57028 0.32048 0.64022 0.13669 0.59688 0.25469
3.207 -0.42295 -0.43431 -0.8317 -0.35468 0 -0.43385 -0.46529 -0.5201 -0.57214 -0.45809 -0.86541 35.829 0.66425 1.2558 0.28103 1.2002 2.289 0.51855 1.9806 3.6219 0.99546 2.524 3.8721 1.0826 0.032622 0.069099 0.0065792 0.020451 7.864 -0.48099 -0.3967 -0.50242 -0.45072 0.43708 0.71794 0.16316 0.70232 0.26948
3.2109 -0.42805 -0.39503 -0.6852 -0.32835 0 -0.28029 -0.36018 -0.4621 -0.46962 -0.32518 -0.86413 30.597 0.71246 1.4112 0.28926 1.2866 2.3801 0.51391 2.0565 3.7112 0.99178 2.563 3.8758 1.0679 0.031653 0.070782 0.0052571 0.019548 7.2559 -0.42435 -0.40804 -0.55666 -0.34541 0.51224 0.78394 0.18109 0.79172 0.27557
3.2148 -0.4195 -0.35864 -0.23371 -0.33027 0 -0.23096 -0.30487 -0.43538 -0.47879 -0.24382 -0.765 25.327 0.72361 1.513 0.27808 1.3329 2.4284 0.48653 2.1177 3.7481 0.95606 2.5566 3.7769 1.0272 0.031196 0.071642 0.0043998 0.016702 6.8547 -0.40152 -0.42101 -0.64192 -0.26841 0.53808 0.82278 0.18572 0.84581 0.2707
3.2188 -0.38176 -0.32485 0.08234 -0.34603 0 -0.25909 -0.32895 -0.4588 -0.60209 -0.24049 -0.60332 20.016 0.69945 1.5334 0.24791 1.3287 2.4244 0.43934 2.1532 3.7256 0.89237 2.501 3.5863 0.96437 0.031592 0.070569 0.0044354 0.013297 6.6556 -0.4206 -0.42353 -0.69359 -0.23429 0.5123 0.82582 0.17502 0.85373 0.25436
3.2227 -0.31772 -0.28949 -0.062427 -0.36176 0 -0.31646 -0.38422 -0.50427 -0.73114 -0.28039 -0.44034 14.639 0.64475 1.4516 0.20084 1.2666 2.361 0.37748 2.1511 3.6365 0.80768 2.3945 3.3368 0.88551 0.032157 0.067347 0.0048874 0.010883 6.4249 -0.43906 -0.40585 -0.67411 -0.25159 0.43727 0.78696 0.14845 0.80776 0.22731
3.2266 -0.24328 -0.24732 -0.50195 -0.3646 0 -0.36999 -0.38225 -0.50921 -0.7311 -0.29144 -0.33325 9.1845 0.56686 1.2609 0.14478 1.1379 2.224 0.3145 2.0747 3.4484 0.71955 2.229 3.068 0.80366 0.031533 0.062667 0.0049387 0.010031 5.8712 -0.3952 -0.36509 -0.59103 -0.30583 0.32588 0.70036 0.10965 0.7003 0.19431
3.2305 -0.17061 -0.19398 -0.72673 -0.34103 0 -0.39905 -0.27555 -0.42662 -0.55416 -0.22693 -0.30539 3.6751 0.48322 1.0531 0.094895 0.98426 2.0507 0.26298 1.9385 3.193 0.6444 2.0345 2.8064 0.73034 0.028836 0.057253 0.004338 0.010246 4.8651 -0.26941 -0.30715 -0.47304 -0.35433 0.21673 0.59799 0.073055 0.57239 0.16483
3.2344 -0.099457 -0.12706 -0.42446 -0.28023 0 -0.37642 -0.10267 -0.26671 -0.27664 -0.10483 -0.33489 -1.8438 0.39778 0.86573 0.057329 0.82211 1.8527 0.22649 1.7475 2.8801 0.58556 1.8201 2.5492 0.66737 0.024483 0.051131 0.003593 0.010689 3.5142 -0.11043 -0.23977 -0.33821 -0.34631 0.12343 0.493 0.045027 0.44105 0.14235
3.2383 -0.024881 -0.047621 0.16849 -0.18061 0 -0.27218 0.047687 -0.089269 -0.030537 0.015183 -0.36783 -7.3449 0.31397 0.72788 0.036709 0.66594 1.6399 0.20685 1.5101 2.5207 0.54371 1.5939 2.2621 0.61468 0.019836 0.043873 0.0032468 0.010693 2.0408 0.0074562 -0.16284 -0.18923 -0.25627 0.056386 0.39706 0.030793 0.32149 0.12942
3.2422 0.050522 0.037739 0.50191 -0.05191 0 -0.085539 0.11777 0.045707 0.099284 0.090156 -0.3462 -12.839 0.23592 0.66845 0.038799 0.53366 1.4204 0.20491 1.2382 2.1275 0.51561 1.364 1.8971 0.56883 0.016017 0.035499 0.0031188 0.0096098 0.59736 0.055999 -0.068575 -0.033652 -0.10318 0.027084 0.32529 0.037557 0.23363 0.12893
3.2461 0.11684 0.1174 0.29319 0.089344 0 0.13277 0.12771 0.1208 0.12008 0.12688 -0.2339 -18.354 0.16973 0.65519 0.057998 0.43022 1.1933 0.21126 0.96317 1.723 0.48443 1.1347 1.4215 0.51712 0.013061 0.026859 0.0024458 0.0065762 -0.80301 0.077966 0.045426 0.10388 0.062032 0.027533 0.28152 0.063694 0.18266 0.13775
3.25 0.16982 0.18031 -0.17265 0.22534 0 0.30289 0.14532 0.15973 0.095627 0.1618 -0.030823 -23.891 0.11709 0.63362 0.082047 0.34188 0.95227 0.21597 0.70173 1.315 0.43934 0.90225 0.84229 0.4523 0.010156 0.018872 0.00080041 0.00096535 -2.2005 0.13704 0.16405 0.19901 0.19223 0.038834 0.25327 0.099256 0.15199 0.14979
3.2539 0.21912 0.22434 -0.35138 0.33763 0 0.37221 0.21329 0.19227 0.084554 0.21873 0.22633 -29.411 0.078495 0.57475 0.10355 0.25901 0.69061 0.21344 0.4589 0.90102 0.37498 0.66106 0.20726 0.3705 0.0065775 0.011353 -0.0012699 -0.0066961 -3.569 0.24599 0.25916 0.25738 0.27421 0.050633 0.2321 0.13811 0.13013 0.16155
3.2578 0.27865 0.25958 -0.019106 0.40662 0 0.35513 0.30796 0.22771 0.11369 0.29185 0.47552 -34.865 0.053089 0.4537 0.11504 0.17075 0.40173 0.19847 0.2361 0.47574 0.28766 0.40435 -0.41941 0.26902 0.0023066 0.0028948 -0.0026615 -0.014425 -4.8013 0.35183 0.30992 0.31939 0.32906 0.052763 0.20847 0.17362 0.10401 0.16954
3.2617 0.34796 0.30119 0.50652 0.41874 0 0.31728 0.36894 0.26185 0.19164 0.36396 0.65353 -40.235 0.03203 0.24561 0.102 0.053803 0.069458 0.16014 0.023202 0.013265 0.17272 0.11064 -0.99004 0.14345 -0.0021708 -0.0077537 -0.0027908 -0.019811 -5.8039 0.39488 0.32041 0.42643 0.38386 0.027791 0.1619 0.19155 0.045204 0.1663
3.2656 0.40724 0.35524 0.73039 0.38106 0 0.31832 0.36693 0.3004 0.32351 0.42811 0.72791 -45.546 -0.0052598 0.0079751 0.068144 -0.094775 -0.29146 0.10261 -0.2047 -0.49164 0.045728 -0.21962 -1.492 0.0063032 -0.0064271 -0.020014 -0.0021777 -0.021719 -6.5868 0.37675 0.31753 0.57784 0.44179 -0.020772 0.087868 0.18901 -0.051834 0.15093
3.2695 0.4352 0.41048 0.51335 0.32909 0 0.36615 0.33978 0.36414 0.50147 0.48523 0.71917 -50.827 -0.069902 -0.22709 0.018084 -0.27237 -0.67016 0.028937 -0.45769 -1.0342 -0.085914 -0.5819 -1.9406 -0.13617 -0.010302 -0.031315 -0.001914 -0.021137 -7.2479 0.36151 0.33118 0.7225 0.4798 -0.088424 -0.012373 0.16639 -0.18443 0.12322
3.2734 0.43216 0.44581 0.19059 0.31226 0 0.42175 0.36008 0.46664 0.6889 0.5286 0.69176 -56.079 -0.16941 -0.43729 -0.043538 -0.47522 -1.0563 -0.057744 -0.74117 -1.6056 -0.21658 -0.96953 -2.3559 -0.27889 -0.01364 -0.038876 -0.0025924 -0.020282 -7.8762 0.40819 0.3742 0.79776 0.47747 -0.17071 -0.13641 0.12486 -0.34808 0.083236
3.2773 0.42254 0.44968 0.17053 0.36139 0 0.44395 0.46488 0.59074 0.82944 0.54416 0.71064 -61.273 -0.31211 -0.60056 -0.10982 -0.69688 -1.4343 -0.15292 -1.0582 -2.1875 -0.33985 -1.3699 -2.7423 -0.41544 -0.016073 -0.041904 -0.0038119 -0.020749 -8.4784 0.50863 0.43702 0.78256 0.44849 -0.26127 -0.27978 0.066513 -0.5343 0.03092
3.2813 0.43249 0.4341 0.48434 0.46384 0 0.4292 0.61501 0.6939 0.88146 0.53109 0.79169 -66.382 -0.48424 -0.72801 -0.16822 -0.91719 -1.7777 -0.24439 -1.3867 -2.7267 -0.4499 -1.7461 -3.0866 -0.53763 -0.017243 -0.042143 -0.004702 -0.022368 -8.9951 0.59815 0.49656 0.71674 0.43959 -0.34664 -0.42616 0.0022527 -0.71623 -0.028526
3.2852 0.46619 0.42837 0.7845 0.5714 0 0.4125 0.72362 0.74056 0.8454 0.51362 0.88827 -71.41 -0.65152 -0.85694 -0.2143 -1.1192 -2.0795 -0.32296 -1.6949 -3.1938 -0.54785 -2.0745 -3.3708 -0.64479 -0.017226 -0.042255 -0.0048274 -0.023768 -9.3705 0.6253 0.52988 0.66919 0.49095 -0.41872 -0.56083 -0.055793 -0.87348 -0.085792
3.2891 0.50636 0.45565 0.76302 0.63793 0 0.43599 0.72904 0.73025 0.75869 0.52165 0.93115 -76.377 -0.79345 -1.0016 -0.24642 -1.2924 -2.3326 -0.38309 -1.9632 -3.5701 -0.63233 -2.3399 -3.5859 -0.73479 -0.016596 -0.043624 -0.0045241 -0.023952 -9.6021 0.60284 0.52567 0.68294 0.59345 -0.47271 -0.67581 -0.1011 -0.99499 -0.13476
3.293 0.53686 0.51301 0.49394 0.65465 0 0.51699 0.64771 0.69512 0.66849 0.55898 0.89058 -81.293 -0.89083 -1.1708 -0.26396 -1.4272 -2.5313 -0.42022 -2.174 -3.8413 -0.70174 -2.5303 -3.7363 -0.80576 -0.016009 -0.04565 -0.0044264 -0.023331 -9.7384 0.5867 0.49209 0.74436 0.68802 -0.50473 -0.76437 -0.12801 -1.072 -0.16936
3.2969 0.56024 0.57428 0.31981 0.65069 0 0.63947 0.56158 0.67197 0.61109 0.59995 0.80421 -86.138 -0.90931 -1.3535 -0.26601 -1.5012 -2.655 -0.42529 -2.2927 -3.9757 -0.74759 -2.6189 -3.8327 -0.84973 -0.015776 -0.046987 -0.0048039 -0.023269 -9.8558 0.61231 0.45767 0.80002 0.71558 -0.50619 -0.81325 -0.12645 -1.0885 -0.17626
3.3008 0.58982 0.6139 0.44184 0.65949 0 0.76708 0.55277 0.67672 0.60812 0.6239 0.74266 -90.884 -0.86783 -1.4967 -0.26035 -1.5229 -2.7168 -0.40952 -2.3392 -4.0187 -0.77013 -2.6375 -3.8836 -0.87092 -0.015877 -0.047252 -0.0054036 -0.02471 -10.036 0.66295 0.45883 0.80433 0.67277 -0.48665 -0.83203 -0.10505 -1.0663 -0.15762
3.3047 0.62736 0.62917 0.70156 0.6848 0 0.86192 0.64125 0.70081 0.66433 0.64601 0.74388 -95.522 -0.79227 -1.5724 -0.2511 -1.5046 -2.7288 -0.38364 -2.3366 -4.0045 -0.77237 -2.6132 -3.892 -0.87442 -0.016297 -0.047364 -0.0058293 -0.027264 -10.334 0.70218 0.51457 0.75725 0.6168 -0.45574 -0.83042 -0.073392 -1.025 -0.12049
3.3086 0.65591 0.63919 0.79457 0.70105 0 0.89868 0.77424 0.72526 0.75617 0.69964 0.78011 -100.07 -0.70223 -1.5663 -0.2407 -1.4553 -2.6984 -0.35567 -2.301 -3.9545 -0.75704 -2.5636 -3.8594 -0.86411 -0.017139 -0.048313 -0.0059268 -0.029556 -10.726 0.7245 0.60558 0.70214 0.60957 -0.42105 -0.81496 -0.038896 -0.97856 -0.071
3.3125 0.65992 0.66215 0.64254 0.68735 0 0.87343 0.86976 0.73564 0.82784 0.78243 0.79029 -104.54 -0.62213 -1.4687 -0.23138 -1.3866 -2.6339 -0.33547 -2.251 -3.8911 -0.7283 -2.5088 -3.7936 -0.8451 -0.01831 -0.049845 -0.0057784 -0.030412 -11.074 0.75886 0.68062 0.68775 0.65538 -0.39241 -0.79317 -0.01087 -0.94385 -0.017851
3.3164 0.65026 0.69485 0.47724 0.65875 0 0.80694 0.87506 0.72856 0.81889 0.83163 0.74402 -108.93 -0.58621 -1.3165 -0.22575 -1.3231 -2.5531 -0.33748 -2.2125 -3.8385 -0.69953 -2.474 -3.711 -0.8294 -0.019248 -0.050579 -0.0054588 -0.029735 -11.188 0.81994 0.69368 0.72628 0.69845 -0.38725 -0.77544 -0.0034496 -0.94454 0.020255
3.3203 0.66189 0.71659 0.54738 0.65894 0 0.7374 0.79679 0.71204 0.71437 0.77397 0.67017 -113.21 -0.58686 -1.1893 -0.2242 -1.2808 -2.4791 -0.35744 -2.1915 -3.7987 -0.6832 -2.4596 -3.6326 -0.82526 -0.019228 -0.049441 -0.0049536 -0.028373 -10.966 0.871 0.64426 0.78194 0.68702 -0.40481 -0.76431 -0.013153 -0.97377 0.037312
3.3242 0.72103 0.71421 0.81088 0.71721 0 0.70063 0.68973 0.70248 0.57104 0.61156 0.62021 -117.37 -0.61669 -1.1204 -0.22777 -1.2659 -2.4215 -0.39179 -2.1876 -3.7698 -0.68496 -2.4628 -3.5745 -0.83617 -0.018093 -0.04687 -0.0043395 -0.02727 -10.515 0.85323 0.58277 0.79956 0.63723 -0.44334 -0.75945 -0.036669 -1.0255 0.031691
3.3281 0.81501 0.70187 0.98594 0.81156 0 0.70885 0.6217 0.71595 0.48277 0.4517 0.60823 -121.41 -0.66638 -1.1334 -0.23757 -1.2822 -2.3886 -0.43581 -2.1987 -3.7491 -0.70882 -2.4797 -3.5415 -0.86441 -0.016602 -0.044495 -0.0039231 -0.026782 -10.121 0.75688 0.57126 0.74994 0.62334 -0.49931 -0.75993 -0.069565 -1.0916 0.0036934
3.332 0.89955 0.71313 0.89872 0.87858 0 0.74549 0.64004 0.75473 0.50622 0.43221 0.59683 -125.36 -0.7209 -1.2462 -0.257 -1.3342 -2.3929 -0.4807 -2.2215 -3.7338 -0.76034 -2.5039 -3.5288 -0.91314 -0.015867 -0.043646 -0.0040701 -0.026696 -10.062 0.652 0.63207 0.65459 0.69702 -0.56496 -0.76392 -0.10351 -1.1568 -0.044602
3.3359 0.93905 0.77007 0.7064 0.86735 0 0.78262 0.75219 0.80051 0.61346 0.60105 0.54891 -129.21 -0.767 -1.3893 -0.28616 -1.4055 -2.4285 -0.51623 -2.25 -3.7263 -0.82884 -2.5295 -3.5333 -0.97411 -0.016316 -0.044233 -0.0048574 -0.026757 -10.425 0.63248 0.73118 0.5692 0.82028 -0.62376 -0.76951 -0.1292 -1.2035 -0.098236
3.3398 0.93869 0.85908 0.71834 0.79001 0 0.80642 0.92049 0.82596 0.71798 0.86446 0.48837 -132.93 -0.80648 -1.5048 -0.32214 -1.4817 -2.4833 -0.54138 -2.2838 -3.7326 -0.90285 -2.5579 -3.5635 -1.0394 -0.017281 -0.045106 -0.0059335 -0.027072 -11.072 0.72324 0.81119 0.54096 0.89289 -0.66885 -0.77772 -0.14645 -1.23 -0.1481
3.3438 0.93433 0.93748 1.017 0.7193 0 0.82718 1.0726 0.81952 0.74986 1.0583 0.49451 -136.5 -0.84236 -1.5623 -0.36247 -1.5548 -2.5508 -0.55669 -2.3244 -3.7595 -0.97557 -2.5921 -3.6389 -1.1043 -0.01771 -0.04541 -0.0067565 -0.028003 -11.775 0.84807 0.84141 0.57714 0.85833 -0.69687 -0.79032 -0.15657 -1.2374 -0.18953
3.3477 0.9511 0.96657 1.3275 0.72984 0 0.86417 1.1314 0.79976 0.70939 1.0784 0.62298 -139.93 -0.87932 -1.5383 -0.40396 -1.6174 -2.6243 -0.56406 -2.3741 -3.8144 -1.0403 -2.6361 -3.7778 -1.1647 -0.017294 -0.045522 -0.0069776 -0.029731 -12.372 0.89804 0.83787 0.65066 0.78006 -0.70602 -0.80961 -0.16235 -1.2295 -0.21896
3.3516 0.97593 0.94148 1.3056 0.83252 0 0.92053 1.0601 0.80095 0.65416 0.95176 0.83117 -143.25 -0.92379 -1.436 -0.4376 -1.6618 -2.6974 -0.56929 -2.4398 -3.9176 -1.0871 -2.7009 -3.9806 -1.214 -0.016839 -0.046704 -0.0066282 -0.031971 -12.816 0.8351 0.83845 0.73171 0.79619 -0.69631 -0.84168 -0.17131 -1.2189 -0.23329
3.3555 0.974 0.89198 0.92899 0.96113 0 0.97314 0.89635 0.84054 0.64285 0.7918 0.99418 -146.47 -0.96932 -1.3455 -0.45996 -1.6986 -2.7721 -0.57794 -2.5162 -4.0551 -1.1221 -2.7815 -4.2251 -1.2557 -0.017444 -0.049927 -0.0060301 -0.034119 -13.11 0.72699 0.86384 0.81048 0.98149 -0.68189 -0.88206 -0.18583 -1.2193 -0.24159
3.3594 0.93086 0.85607 0.5465 1.0256 0 0.98843 0.74383 0.90131 0.69446 0.69617 1.0103 -149.58 -1.0098 -1.3078 -0.47002 -1.7344 -2.8534 -0.59067 -2.6013 -4.2223 -1.1488 -2.8754 -4.4767 -1.2913 -0.019343 -0.055061 -0.005612 -0.035669 -13.261 0.67979 0.90485 0.88887 1.2507 -0.66792 -0.9278 -0.20422 -1.2346 -0.24704
3.3633 0.87327 0.85155 0.51859 0.98624 0 0.95074 0.71345 0.94805 0.79296 0.68601 0.89828 -152.55 -1.0396 -1.3533 -0.46788 -1.7752 -2.9466 -0.60733 -2.6931 -4.414 -1.1704 -2.9803 -4.7092 -1.3225 -0.021613 -0.061065 -0.0057718 -0.036498 -13.317 0.73909 0.94413 0.95617 1.4115 -0.65875 -0.97561 -0.2238 -1.2671 -0.25226
3.3672 0.84515 0.86911 0.84005 0.88518 0 0.87829 0.84711 0.96237 0.91372 0.72754 0.78777 -155.36 -1.0508 -1.5131 -0.45471 -1.8305 -3.0626 -0.62611 -2.7899 -4.6256 -1.1916 -3.094 -4.9161 -1.3512 -0.023028 -0.066765 -0.006726 -0.036793 -13.406 0.85774 0.98131 0.98368 1.3323 -0.65948 -1.0199 -0.23806 -1.3183 -0.25955
3.3711 0.8637 0.88743 1.1534 0.80767 0 0.81303 1.0808 0.95839 1.0343 0.78722 0.80464 -158.03 -1.0486 -1.735 -0.43937 -1.9043 -3.2075 -0.64274 -2.8914 -4.8478 -1.2164 -3.2154 -5.1084 -1.3796 -0.023159 -0.07145 -0.0082982 -0.036777 -13.684 0.9537 1.0296 0.95182 1.0694 -0.67076 -1.0556 -0.23933 -1.3804 -0.26849
3.375 0.9024 0.89239 1.1294 0.81025 0 0.79209 1.2803 0.96273 1.1262 0.85339 0.96021 -160.59 -1.0482 -1.9441 -0.42895 -1.9897 -3.3724 -0.65638 -2.998 -5.0749 -1.2443 -3.3449 -5.3002 -1.4083 -0.022648 -0.074919 -0.0098306 -0.036542 -14.18 0.98856 1.0875 0.88224 0.82748 -0.68899 -1.0844 -0.22993 -1.4457 -0.27763
3.3789 0.91852 0.88364 0.79876 0.87892 0 0.82268 1.3284 0.98226 1.1561 0.91596 1.1498 -163.05 -1.0595 -2.102 -0.42713 -2.0818 -3.5506 -0.66753 -3.11 -5.3039 -1.2743 -3.4837 -5.4955 -1.4375 -0.022473 -0.077275 -0.010482 -0.036154 -14.711 0.98596 1.1213 0.83379 0.78189 -0.71278 -1.1086 -0.21319 -1.5109 -0.28658
3.3828 0.89554 0.8684 0.49443 0.95059 0 0.87813 1.2002 0.99682 1.1106 0.95173 1.2579 -165.37 -1.0921 -2.1763 -0.4368 -2.1747 -3.7337 -0.67732 -3.2275 -5.532 -1.3052 -3.6324 -5.6855 -1.4674 -0.023041 -0.078809 -0.0098456 -0.035831 -14.992 0.98333 1.0848 0.85578 0.92847 -0.74068 -1.131 -0.19391 -1.5737 -0.2953
3.3867 0.8572 0.85368 0.49823 0.97262 0 0.91714 0.97473 0.98521 1.021 0.94728 1.2618 -167.54 -1.1599 -2.1418 -0.46156 -2.256 -3.9008 -0.6896 -3.346 -5.7484 -1.3346 -3.7889 -5.8537 -1.4981 -0.02398 -0.079955 -0.0083675 -0.035919 -14.875 0.98269 0.96249 0.94025 1.0982 -0.77164 -1.1579 -0.18548 -1.6318 -0.30574
3.3906 0.84153 0.84492 0.78336 0.94387 0 0.91232 0.77833 0.95374 0.9497 0.93043 1.2324 -169.57 -1.2417 -2.0834 -0.49245 -2.3211 -4.0393 -0.70586 -3.4553 -5.9423 -1.3614 -3.9381 -5.9831 -1.529 -0.02466 -0.08109 -0.0070964 -0.036624 -14.502 0.95782 0.7941 1.0236 1.1188 -0.80248 -1.1906 -0.19304 -1.6853 -0.31954
3.3945 0.86481 0.84825 1.095 0.90408 0 0.86922 0.70793 0.93269 0.94253 0.95759 1.2413 -171.48 -1.3208 -2.0476 -0.52413 -2.3696 -4.1454 -0.72484 -3.5483 -6.1049 -1.3849 -4.0685 -6.0624 -1.5591 -0.0248 -0.082232 -0.0068693 -0.037752 -14.195 0.90285 0.65372 1.0421 0.96705 -0.83048 -1.2265 -0.2145 -1.732 -0.33645
3.3984 0.91157 0.86901 1.2267 0.89009 0 0.82316 0.78541 0.94353 0.99177 1.0543 1.2775 -173.29 -1.3828 -2.0661 -0.55214 -2.4013 -4.2167 -0.74465 -3.6198 -6.2283 -1.4048 -4.1698 -6.0892 -1.5871 -0.024581 -0.083012 -0.0076562 -0.038768 -14.192 0.8573 0.59957 0.98992 0.77403 -0.85272 -1.2624 -0.24603 -1.7693 -0.35543
3.4023 0.9552 0.90606 1.1748 0.90548 0 0.81602 0.96325 0.97454 1.0495 1.1716 1.2634 -174.98 -1.4078 -2.1689 -0.57057 -2.4161 -4.2502 -0.76136 -3.6616 -6.2993 -1.4194 -4.226 -6.0728 -1.6105 -0.024316 -0.083084 -0.008676 -0.039176 -14.466 0.87243 0.63811 0.92325 0.69219 -0.86385 -1.2921 -0.27935 -1.7913 -0.37375
3.4063 0.9825 0.94862 1.0506 0.92974 0 0.86784 1.1613 0.99396 1.0765 1.2169 1.1475 -176.52 -1.3856 -2.3222 -0.57479 -2.4168 -4.2522 -0.76802 -3.6729 -6.3119 -1.426 -4.2269 -6.0316 -1.6247 -0.024139 -0.082626 -0.0091478 -0.038855 -14.795 0.95428 0.7307 0.90571 0.76102 -0.8568 -1.3055 -0.29635 -1.7902 -0.38395
3.4102 0.99694 0.98123 0.91954 0.94925 0 0.96209 1.3034 0.98666 1.0733 1.139 0.97362 -177.89 -1.3406 -2.45 -0.56954 -2.4103 -4.2395 -0.76528 -3.6689 -6.2898 -1.4254 -4.1941 -5.9861 -1.6303 -0.02398 -0.082336 -0.0089224 -0.038061 -14.987 1.0489 0.83103 0.94955 0.89487 -0.83575 -1.304 -0.29335 -1.7719 -0.38373
3.4141 1.0045 0.9941 0.77823 0.97227 0 1.0538 1.3391 0.97147 1.0628 0.98251 0.8501 -179.09 -1.2886 -2.5145 -0.55771 -2.3988 -4.2185 -0.75491 -3.6573 -6.2449 -1.4182 -4.1399 -5.9502 -1.6279 -0.02374 -0.082806 -0.0084204 -0.037126 -15.027 1.0893 0.91642 1.0097 0.98585 -0.80448 -1.2899 -0.27155 -1.7412 -0.37269
3.418 1.0048 0.98988 0.65503 1.0123 0 1.0947 1.2563 0.97767 1.0511 0.85163 0.8516 -180.16 -1.2465 -2.4861 -0.54273 -2.3849 -4.1952 -0.73984 -3.6453 -6.1902 -1.4058 -4.0785 -5.9283 -1.6191 -0.023423 -0.08388 -0.0080633 -0.036221 -15.018 1.0567 0.9885 1.033 1.0061 -0.76822 -1.2669 -0.23493 -1.7044 -0.35163
3.4219 0.99776 0.98159 0.64887 1.0626 0 1.0599 1.0889 1.0061 1.0194 0.81892 0.95321 -181.11 -1.2436 -2.3418 -0.53119 -2.3729 -4.1766 -0.72888 -3.6437 -6.1472 -1.3927 -4.0361 -5.9206 -1.609 -0.023151 -0.084726 -0.0078711 -0.035416 -15.027 0.99346 1.0515 1.0094 1.0107 -0.74111 -1.2455 -0.19824 -1.6777 -0.32526
3.4258 0.99435 0.98395 0.82126 1.0939 0 0.96145 0.91323 1.021 0.95623 0.87333 1.059 -181.91 -1.2786 -2.174 -0.52816 -2.3679 -4.1662 -0.73191 -3.6531 -6.1285 -1.3883 -4.0273 -5.9285 -1.6071 -0.023129 -0.084629 -0.0076077 -0.034893 -15.026 0.95798 1.0959 0.97469 1.0547 -0.73678 -1.2384 -0.18325 -1.6758 -0.30575
3.4297 1.0104 1.0047 1.0814 1.0822 0 0.84357 0.8187 0.98693 0.88964 0.95685 1.0899 -182.54 -1.3369 -2.0472 -0.53438 -2.3729 -4.1648 -0.7516 -3.6697 -6.133 -1.3974 -4.0506 -5.9546 -1.6182 -0.023561 -0.083731 -0.007186 -0.034937 -14.98 0.97303 1.1045 0.96688 1.1241 -0.75796 -1.2492 -0.19643 -1.7013 -0.29891
3.4336 1.0471 1.0401 1.2444 1.0359 0 0.76357 0.85891 0.91305 0.87176 1.0398 1.0428 -183 -1.4058 -2.0017 -0.55006 -2.3899 -4.1741 -0.78901 -3.6913 -6.1589 -1.4234 -4.1031 -5.9967 -1.6454 -0.024486 -0.082912 -0.0067974 -0.03562 -14.947 1.0173 1.0722 0.98604 1.1524 -0.80493 -1.2795 -0.24002 -1.7543 -0.30823
3.4375 1.0807 1.0754 1.2264 0.99391 0 0.76576 1.0122 0.85718 0.92696 1.1429 0.97242 -183.33 -1.4686 -2.0763 -0.57492 -2.4218 -4.1961 -0.84404 -3.7148 -6.2028 -1.4699 -4.1793 -6.0456 -1.6921 -0.025615 -0.082922 -0.0066463 -0.036525 -15.049 1.0598 1.0172 0.99983 1.0993 -0.8757 -1.3291 -0.31333 -1.8325 -0.3367
3.4414 1.0768 1.0887 1.14 0.99249 0 0.85801 1.1861 0.87817 1.0206 1.2816 0.93152 -183.55 -1.5008 -2.2586 -0.60527 -2.4689 -4.2356 -0.90855 -3.7396 -6.2579 -1.5353 -4.2636 -6.0939 -1.7576 -0.026403 -0.083662 -0.0066845 -0.036948 -15.317 1.0903 0.97068 0.98443 1.0011 -0.95391 -1.3886 -0.39825 -1.9193 -0.3808
3.4453 1.019 1.0596 1.148 1.0349 0 1.003 1.271 0.97999 1.0868 1.402 0.93537 -183.66 -1.5087 -2.4397 -0.63358 -2.52 -4.2864 -0.9673 -3.7675 -6.3169 -1.6031 -4.3402 -6.1474 -1.8268 -0.026419 -0.084399 -0.0066985 -0.036538 -15.601 1.1125 0.95272 0.95385 0.93877 -1.0175 -1.4417 -0.46828 -1.9924 -0.42493
3.4492 0.92164 0.98069 1.2297 1.0894 0 1.1332 1.2098 1.0999 1.088 1.3991 0.97648 -183.62 -1.4985 -2.567 -0.65534 -2.5679 -4.3441 -1.0118 -3.7994 -6.379 -1.6628 -4.403 -6.225 -1.8902 -0.025745 -0.084674 -0.0066039 -0.035764 -15.644 1.115 0.95545 0.94569 0.95837 -1.0556 -1.4799 -0.51115 -2.0409 -0.46081
3.4531 0.8139 0.86313 1.1582 1.1133 0 1.1853 1.0314 1.1524 1.0426 1.2133 1.0532 -183.4 -1.4774 -2.5979 -0.66622 -2.6049 -4.403 -1.0344 -3.8349 -6.4436 -1.704 -4.4469 -6.3394 -1.9381 -0.024963 -0.084915 -0.006511 -0.035613 -15.269 1.0633 0.94666 0.97967 1.025 -1.0594 -1.496 -0.51731 -2.0558 -0.48086
3.457 0.71293 0.73309 0.75679 1.0766 0 1.1332 0.82226 1.0916 0.99452 0.90833 1.169 -183.02 -1.4559 -2.487 -0.65719 -2.6152 -4.4491 -1.02 -3.8686 -6.5088 -1.705 -4.4613 -6.4721 -1.9499 -0.024663 -0.08602 -0.0064518 -0.036647 -14.481 0.9294 0.89152 1.0334 1.0551 -1.0153 -1.4776 -0.47367 -2.0222 -0.47241
3.4609 0.61536 0.61732 0.16093 0.96691 0 0.9958 0.66219 0.93911 0.96418 0.63772 1.3043 -182.52 -1.4365 -2.3107 -0.62673 -2.5911 -4.4641 -0.96894 -3.883 -6.5613 -1.6582 -4.4419 -6.567 -1.9145 -0.024925 -0.088238 -0.006166 -0.038235 -13.411 0.73092 0.7764 1.0597 0.98989 -0.93741 -1.4295 -0.39772 -1.9504 -0.43761
3.4648 0.51539 0.53007 -0.24321 0.78343 0 0.81207 0.57423 0.76277 0.93576 0.51959 1.4051 -181.92 -1.4116 -2.1514 -0.57993 -2.537 -4.4404 -0.89033 -3.8655 -6.5842 -1.5709 -4.3876 -6.5522 -1.8353 -0.025281 -0.090428 -0.0053373 -0.038736 -12.186 0.53355 0.61916 1.0262 0.83864 -0.84515 -1.3632 -0.31046 -1.8567 -0.3864
3.4688 0.42628 0.47148 -0.18449 0.54049 0 0.60915 0.52813 0.62746 0.88954 0.5383 1.4129 -181.24 -1.3748 -2.0547 -0.52063 -2.4559 -4.3711 -0.78999 -3.8055 -6.559 -1.4479 -4.2935 -6.3744 -1.7138 -0.025151 -0.09044 -0.0040816 -0.036581 -10.877 0.4089 0.46036 0.93752 0.65703 -0.75109 -1.2861 -0.2248 -1.751 -0.32545
3.4727 0.37801 0.43739 0.20735 0.28007 0 0.39383 0.4851 0.55894 0.83119 0.56985 1.3089 -180.49 -1.3189 -2.0607 -0.45397 -2.3523 -4.2501 -0.67509 -3.6926 -6.4634 -1.2961 -4.1542 -6.0197 -1.5532 -0.024218 -0.086318 -0.0030503 -0.031354 -9.5554 0.38453 0.34254 0.82315 0.49306 -0.66857 -1.2066 -0.15384 -1.644 -0.2625
3.4766 0.39057 0.42866 0.5271 0.073423 0 0.17629 0.43816 0.5411 0.77889 0.50658 1.1241 -179.68 -1.2361 -2.1737 -0.39299 -2.2349 -4.0584 -0.56066 -3.5052 -6.2286 -1.1303 -3.9484 -5.5079 -1.3607 -0.022362 -0.077336 -0.0028616 -0.023986 -8.3516 0.43073 0.29051 0.70967 0.35808 -0.62058 -1.1396 -0.1173 -1.5524 -0.21188
3.4805 0.45123 0.44926 0.51753 -0.0054349 0 -0.0020373 0.41169 0.5399 0.72705 0.35907 0.90051 -178.82 -1.1486 -2.2666 -0.34591 -2.1182 -3.8221 -0.46008 -3.2773 -5.877 -0.97305 -3.6995 -4.8732 -1.1659 -0.019364 -0.064151 -0.0033867 -0.01601 -7.4088 0.4925 0.30323 0.60664 0.24502 -0.59919 -1.0866 -0.10361 -1.4757 -0.17543
3.4844 0.52121 0.4955 0.33073 0.078042 0 -0.073861 0.42711 0.53167 0.64025 0.23992 0.64715 -177.94 -1.0699 -2.2736 -0.31525 -2.0049 -3.5477 -0.37884 -3.0233 -5.4154 -0.83351 -3.4166 -4.1553 -0.98236 -0.014955 -0.048259 -0.003725 -0.008631 -6.7778 0.53359 0.35959 0.51524 0.16312 -0.59847 -1.0456 -0.1061 -1.411 -0.15235
3.4883 0.56638 0.54994 0.3297 0.29472 0 0.0093574 0.47449 0.51601 0.4945 0.25268 0.34326 -176.99 -1.0115 -2.1443 -0.30171 -1.896 -3.2418 -0.32087 -2.7579 -4.8563 -0.71909 -3.1101 -3.4064 -0.82277 -0.0093271 -0.031429 -0.003033 -0.0024127 -6.3794 0.55397 0.43176 0.44084 0.14491 -0.6111 -1.0132 -0.11765 -1.3535 -0.14068
3.4922 0.58134 0.58965 0.64481 0.567 0 0.23088 0.52005 0.507 0.3192 0.39795 -0.0091063 -175.95 -0.98865 -1.8217 -0.30441 -1.7889 -2.9092 -0.2919 -2.5004 -4.219 -0.6411 -2.7952 -2.7004 -0.70775 -0.0035356 -0.015536 -0.0014024 0.0023433 -6.0942 0.57223 0.49743 0.39034 0.21602 -0.62458 -0.9812 -0.12805 -1.2938 -0.1365
3.4961 0.58406 0.60246 0.98948 0.80978 0 0.50631 0.53857 0.51139 0.18227 0.58063 -0.33991 -174.78 -0.98964 -1.3925 -0.31074 -1.6726 -2.5633 -0.28553 -2.2663 -3.5717 -0.59928 -2.4958 -2.1214 -0.64742 0.0008577 -0.0025865 0.00015582 0.0051285 -5.8819 0.5967 0.5449 0.35759 0.36064 -0.62097 -0.93458 -0.12767 -1.2168 -0.13059
3.5 0.59027 0.59513 0.96188 0.9634 0 0.73331 0.53294 0.51238 0.1246 0.69734 -0.53033 -173.47 -0.98508 -0.99643 -0.31035 -1.5422 -2.2176 -0.28915 -2.0518 -2.9664 -0.58155 -2.2206 -1.7344 -0.6287 0.0027604 0.0055412 0.00064565 0.0052903 -5.7897 0.61325 0.57112 0.3188 0.5205 -0.5966 -0.86897 -0.11769 -1.1193 -0.11865
3.5039 0.59665 0.58468 0.50968 1.0003 0 0.85249 0.51922 0.47604 0.11505 0.71261 -0.49222 -172.07 -0.95557 -0.71586 -0.29831 -1.3966 -1.8832 -0.29628 -1.8543 -2.4352 -0.58239 -1.9749 -1.5578 -0.64454 0.0022423 0.0077609 -3.1202e-05 0.0026185 -5.8406 0.5973 0.577 0.25112 0.63085 -0.55054 -0.78328 -0.099971 -1.001 -0.099125
3.5078 0.58947 0.58166 0.031701 0.91752 0 0.86954 0.49746 0.37978 0.082835 0.66039 -0.24157 -170.61 -0.8825 -0.62551 -0.27108 -1.2366 -1.5723 -0.30066 -1.6706 -2.0069 -0.59578 -1.7625 -1.5622 -0.68594 0.00026055 0.0044309 -0.0011451 -0.002129 -5.9433 0.53577 0.56469 0.16002 0.6611 -0.48388 -0.67856 -0.077445 -0.86421 -0.071435
3.5117 0.5659 0.5825 -0.020619 0.73587 0 0.82733 0.44727 0.24116 -0.00095607 0.59122 0.10005 -169.09 -0.73992 -0.82227 -0.22761 -1.0741 -1.3267 -0.29433 -1.5051 -1.7529 -0.61467 -1.5995 -1.6938 -0.73797 -0.0022441 -0.0025631 -0.002001 -0.0073311 -5.9519 0.44054 0.53868 0.086028 0.6263 -0.40209 -0.56396 -0.056907 -0.7216 -0.037321
3.5156 0.5419 0.57776 0.38085 0.50737 0 0.76305 0.35964 0.11899 -0.08125 0.53145 0.38002 -167.52 -0.57391 -1.1325 -0.1845 -0.93465 -1.1615 -0.2824 -1.3666 -1.6385 -0.63291 -1.4807 -1.9031 -0.78302 -0.0048794 -0.010484 -0.0025803 -0.011268 -5.8291 0.34561 0.50869 0.077648 0.56583 -0.3245 -0.46307 -0.043459 -0.60025 -0.0057543
3.5195 0.53729 0.56602 0.81119 0.30926 0 0.69151 0.27049 0.079436 -0.067057 0.48882 0.50564 -165.86 -0.42242 -1.4411 -0.15204 -0.83533 -1.0883 -0.27118 -1.2696 -1.6508 -0.6509 -1.4115 -2.1583 -0.81819 -0.0074706 -0.016856 -0.0032742 -0.013023 -5.731 0.29144 0.48999 0.15045 0.51434 -0.26164 -0.38951 -0.038675 -0.51696 0.01778
3.5234 0.55498 0.55713 0.84882 0.2119 0 0.61956 0.25094 0.15172 0.077646 0.47804 0.48351 -164.1 -0.31954 -1.6553 -0.13867 -0.791 -1.1167 -0.26683 -1.2291 -1.7807 -0.67006 -1.3993 -2.4415 -0.84333 -0.0094791 -0.020459 -0.0041278 -0.012896 -5.8999 0.3054 0.49766 0.26978 0.48935 -0.22259 -0.35461 -0.043667 -0.48607 0.028468
3.5273 0.57768 0.56144 0.52039 0.23851 0 0.56191 0.35065 0.30975 0.29608 0.52149 0.38947 -162.23 -0.31659 -1.6574 -0.15608 -0.82531 -1.2655 -0.2794 -1.2731 -2.0266 -0.69443 -1.4629 -2.7421 -0.86208 -0.010131 -0.021772 -0.004589 -0.012054 -6.4541 0.38771 0.5364 0.37623 0.49672 -0.22102 -0.37515 -0.060053 -0.52974 0.018901
3.5313 0.58553 0.57722 0.24736 0.35249 0 0.53399 0.54444 0.49379 0.49261 0.61973 0.30656 -160.25 -0.44855 -1.4214 -0.20817 -0.9519 -1.5313 -0.31868 -1.4267 -2.375 -0.73168 -1.6233 -3.0572 -0.88864 -0.0093183 -0.022706 -0.0041254 -0.011694 -7.2804 0.51 0.59357 0.43417 0.53712 -0.26771 -0.45837 -0.087299 -0.65796 -0.016478
3.5352 0.57498 0.59058 0.35976 0.48679 0 0.53181 0.73797 0.65021 0.61795 0.73044 0.28321 -158.18 -0.65747 -1.1109 -0.27724 -1.1365 -1.8603 -0.37617 -1.6577 -2.7854 -0.78126 -1.8572 -3.3953 -0.92978 -0.0082103 -0.025727 -0.0029835 -0.012302 -8.1333 0.62821 0.64329 0.46039 0.60208 -0.34765 -0.57834 -0.12011 -0.83497 -0.068892
3.5391 0.55903 0.58803 0.72308 0.5904 0 0.52949 0.83485 0.75438 0.69489 0.78923 0.33249 -156.04 -0.90375 -0.8289 -0.3525 -1.3609 -2.227 -0.44528 -1.9488 -3.2437 -0.84179 -2.1542 -3.7722 -0.98678 -0.0086211 -0.032669 -0.002135 -0.013526 -8.8313 0.70321 0.66191 0.5061 0.66737 -0.45234 -0.72094 -0.15542 -1.0401 -0.13298
3.543 0.55006 0.56802 0.89448 0.65148 0 0.50406 0.80699 0.80413 0.76592 0.75838 0.45324 -153.83 -1.1429 -0.67737 -0.42238 -1.6043 -2.605 -0.51786 -2.2788 -3.7352 -0.91053 -2.5004 -4.1965 -1.0586 -0.011487 -0.043776 -0.0023796 -0.014739 -9.3572 0.71677 0.64376 0.60755 0.6991 -0.57135 -0.87062 -0.18984 -1.2506 -0.2023
3.5469 0.54517 0.53974 0.63023 0.68311 0 0.46181 0.70526 0.80271 0.83198 0.65586 0.64192 -151.54 -1.287 -0.81996 -0.4646 -1.8276 -2.9502 -0.57532 -2.6076 -4.2388 -0.97874 -2.8685 -4.6553 -1.1364 -0.015945 -0.057476 -0.0035725 -0.015785 -9.7851 0.67493 0.60301 0.74972 0.67479 -0.68279 -0.99809 -0.21565 -1.421 -0.26271
3.5508 0.52998 0.51196 0.17168 0.69529 0 0.43379 0.60572 0.75627 0.8562 0.5359 0.88354 -149.15 -1.3147 -1.1664 -0.47436 -2.0008 -3.2384 -0.60584 -2.8913 -4.7195 -1.033 -3.2097 -5.1115 -1.1995 -0.02003 -0.071095 -0.0048327 -0.017226 -10.147 0.60015 0.55886 0.87668 0.60229 -0.76472 -1.086 -0.22862 -1.5276 -0.30242
3.5547 0.4955 0.48517 -0.014043 0.68557 0 0.44253 0.54736 0.68581 0.82351 0.4425 1.1367 -146.68 -1.2555 -1.5763 -0.45756 -2.1192 -3.4687 -0.60984 -3.1169 -5.1575 -1.0674 -3.501 -5.5155 -1.238 -0.022356 -0.082106 -0.0054737 -0.019777 -10.39 0.52086 0.51822 0.93899 0.51753 -0.81137 -1.134 -0.22909 -1.5734 -0.31907
3.5586 0.44881 0.45509 0.24982 0.65246 0 0.4769 0.51902 0.6302 0.77814 0.38297 1.3354 -144.15 -1.1406 -1.9341 -0.41989 -2.181 -3.6401 -0.58921 -3.2755 -5.5346 -1.0781 -3.7253 -5.8204 -1.2459 -0.02312 -0.089147 -0.0055917 -0.023367 -10.454 0.46313 0.4743 0.93419 0.4608 -0.82009 -1.1431 -0.21799 -1.5635 -0.31184
3.5625 0.40608 0.42148 0.6537 0.60717 0 0.5052 0.49706 0.62473 0.78695 0.34319 1.4153 -141.57 -1.0195 -2.0875 -0.37005 -2.1866 -3.7521 -0.54845 -3.3587 -5.8261 -1.0613 -3.8623 -5.9916 -1.2174 -0.023506 -0.092197 -0.0056863 -0.026752 -10.347 0.44358 0.42338 0.90335 0.45152 -0.79003 -1.1167 -0.19744 -1.508 -0.28104
3.5664 0.37623 0.39027 0.74456 0.56394 0 0.51147 0.48311 0.67074 0.86645 0.32005 1.3479 -138.94 -0.99379 -1.8485 -0.32625 -2.1473 -3.8024 -0.50288 -3.3614 -5.9844 -1.0178 -3.889 -6.0088 -1.1555 -0.024241 -0.091941 -0.0058573 -0.02818 -10.122 0.46174 0.38039 0.88824 0.48141 -0.73319 -1.0682 -0.17531 -1.4379 -0.23472
3.5703 0.35337 0.36617 0.42385 0.52013 0 0.51028 0.49862 0.72875 0.95781 0.32997 1.1599 -136.23 -1.0765 -1.3677 -0.29633 -2.0925 -3.8091 -0.46612 -3.3161 -6.0308 -0.9643 -3.8441 -5.8677 -1.0839 -0.024868 -0.088954 -0.0056118 -0.026674 -9.776 0.49706 0.37101 0.89066 0.52635 -0.67634 -1.0183 -0.1587 -1.381 -0.18853
3.5742 0.32543 0.34502 0.04577 0.45397 0 0.51786 0.54603 0.74652 0.98089 0.38231 0.92209 -133.43 -1.2579 -0.75662 -0.28085 -2.0299 -3.7696 -0.44152 -3.2295 -5.9636 -0.90709 -3.7393 -5.5811 -1.0125 -0.024359 -0.083367 -0.0045428 -0.022773 -9.213 0.51762 0.40241 0.87138 0.56065 -0.63042 -0.97336 -0.14949 -1.3433 -0.14846
3.5781 0.28882 0.31666 0.011408 0.34896 0 0.51203 0.58591 0.69718 0.90776 0.44866 0.71489 -130.55 -1.5166 -0.14083 -0.27824 -1.9645 -3.6797 -0.43008 -3.1077 -5.783 -0.85159 -3.5865 -5.176 -0.94916 -0.022213 -0.07513 -0.0030299 -0.018038 -8.3154 0.49865 0.44231 0.78757 0.56104 -0.60409 -0.93746 -0.14825 -1.3265 -0.11913
3.582 0.25294 0.27669 0.31838 0.22024 0 0.43522 0.56053 0.59143 0.77492 0.46783 0.59013 -127.64 -1.7939 0.2432 -0.28168 -1.8942 -3.5161 -0.42769 -2.9472 -5.4689 -0.80234 -3.393 -4.6831 -0.90122 -0.018788 -0.064482 -0.0020195 -0.013716 -7.0691 0.43698 0.43528 0.63222 0.50605 -0.60654 -0.91179 -0.15262 -1.3208 -0.10499
3.5859 0.2299 0.2338 0.57105 0.11228 0 0.25317 0.44232 0.45656 0.62642 0.39122 0.54873 -124.74 -1.9907 0.26739 -0.27598 -1.8066 -3.2744 -0.41709 -2.7514 -5.0462 -0.75294 -3.1719 -4.1235 -0.85771 -0.014705 -0.052118 -0.0020253 -0.0098577 -5.6084 0.3483 0.34952 0.441 0.38484 -0.62322 -0.88431 -0.15223 -1.2952 -0.098039
3.5898 0.22071 0.20321 0.43558 0.067139 0 0.01527 0.25907 0.31075 0.46161 0.23059 0.54262 -121.85 -2.0775 0.010455 -0.25523 -1.6936 -2.9661 -0.38872 -2.5243 -4.5421 -0.69457 -2.9249 -3.5041 -0.805 -0.010229 -0.038927 -0.0024798 -0.0056844 -4.1412 0.25066 0.21181 0.26591 0.2156 -0.63673 -0.84494 -0.14136 -1.235 -0.08981
3.5938 0.2124 0.19105 0.024049 0.094279 0 -0.15443 0.073564 0.16259 0.25309 0.061694 0.49847 -118.93 -2.0434 -0.45063 -0.21678 -1.5492 -2.5967 -0.3371 -2.2663 -3.968 -0.62028 -2.648 -2.8259 -0.73328 -0.0054127 -0.025592 -0.0022538 -0.0007772 -2.8362 0.15252 0.092182 0.14307 0.053211 -0.63501 -0.78644 -0.11695 -1.1324 -0.07496
3.5977 0.18879 0.18597 -0.22629 0.16906 0 -0.14671 -0.058473 0.030849 0.012601 -0.026457 0.35428 -115.95 -1.8896 -1.0043 -0.15956 -1.3679 -2.1744 -0.25815 -1.9774 -3.3353 -0.52261 -2.3346 -2.1001 -0.63244 -0.00062884 -0.012427 -0.00084912 0.0041819 -1.7664 0.058385 0.046353 0.079149 -0.034812 -0.60546 -0.7016 -0.076893 -0.98282 -0.048271
3.6016 0.14466 0.16744 -0.043936 0.25348 0 0.034046 -0.11323 -0.048992 -0.18182 0.00032287 0.096184 -112.9 -1.6538 -1.3873 -0.086908 -1.1402 -1.7124 -0.15055 -1.6517 -2.6514 -0.38864 -1.96 -1.3572 -0.48727 0.0034078 0.0004592 0.0010414 0.0078911 -0.92329 -0.017173 0.06802 0.056247 -0.016279 -0.52704 -0.57716 -0.022013 -0.78969 -0.0032756
3.6055 0.090255 0.12398 0.36662 0.31123 0 0.25427 -0.095202 -0.051854 -0.24489 0.091465 -0.22297 -109.82 -1.4394 -1.511 -0.014787 -0.89068 -1.2465 -0.037312 -1.3052 -1.9515 -0.23649 -1.5412 -0.64209 -0.3212 0.0063469 0.01289 0.0022462 0.0096135 -0.24095 -0.049785 0.097295 0.040913 0.07141 -0.42001 -0.43067 0.033939 -0.59155 0.04989
3.6094 0.043144 0.064275 0.5439 0.30609 0 0.34396 -0.025462 -0.00055749 -0.17562 0.14698 -0.50154 -106.74 -1.2897 -1.3743 0.049753 -0.6298 -0.7899 0.070441 -0.94396 -1.2499 -0.077346 -1.0877 0.0019313 -0.14769 0.0087649 0.024487 0.0023288 0.0098335 0.40221 -0.027838 0.077892 -0.0075851 0.13724 -0.29588 -0.27124 0.084754 -0.40422 0.10576
3.6133 0.015508 0.010665 0.27496 0.20392 0 0.22608 0.059493 0.032153 -0.080328 0.09368 -0.64516 -103.67 -1.2402 -1.0024 0.10063 -0.36826 -0.35438 0.16247 -0.57538 -0.56131 0.076753 -0.61232 0.54793 0.019434 0.011717 0.03475 0.001973 0.0097614 1.1603 0.023674 0.0072507 -0.12091 0.09993 -0.16704 -0.10888 0.12514 -0.24084 0.15901
3.6172 0.0068131 -0.018627 -0.17381 -0.00067817 0 -0.024116 0.10761 -0.026299 -0.090694 -0.056268 -0.63195 -100.6 -1.3403 -0.4653 0.12887 -0.12264 0.041999 0.22303 -0.21275 0.087132 0.20429 -0.14038 0.9904 0.15721 0.015613 0.043247 0.0021461 0.010277 2.1292 0.049199 -0.068425 -0.29551 -0.047972 -0.053683 0.039195 0.14783 -0.11794 0.20164
3.6211 0.0059316 -0.022847 -0.35368 -0.2497 0 -0.23843 0.071211 -0.18437 -0.25011 -0.21141 -0.5369 -97.536 -1.5797 0.045829 0.13326 0.088723 0.38596 0.24628 0.11774 0.66015 0.28504 0.2797 1.3389 0.24801 0.019677 0.049782 0.0030147 0.011399 3.2311 0.003752 -0.10524 -0.47793 -0.22809 0.024259 0.15252 0.15308 -0.032648 0.22934
3.625 -0.0007365 -0.01714 -0.12534 -0.42686 0 -0.28341 -0.055221 -0.36907 -0.47698 -0.26946 -0.4843 -94.488 -1.8993 0.43988 0.12144 0.26236 0.67888 0.24264 0.40133 1.1472 0.32328 0.6261 1.6047 0.29914 0.022706 0.05445 0.003828 0.012662 4.1946 -0.10441 -0.10333 -0.58818 -0.32934 0.068755 0.22924 0.1476 0.031151 0.24587
3.6289 -0.021031 -0.019409 0.19917 -0.42596 0 -0.1542 -0.21412 -0.47748 -0.63728 -0.19574 -0.55265 -91.455 -2.2665 0.68279 0.097185 0.3929 0.91488 0.21763 0.62448 1.5332 0.32176 0.88205 1.7888 0.31469 0.02433 0.057548 0.0038508 0.013752 4.696 -0.2123 -0.096915 -0.57686 -0.28679 0.081308 0.26783 0.13423 0.079816 0.25314
3.6328 -0.052678 -0.037536 0.2143 -0.23981 0 0.03337 -0.31236 -0.45603 -0.6531 -0.049788 -0.70592 -88.426 -2.6463 0.7596 0.064754 0.47583 1.088 0.17786 0.77474 1.8041 0.28599 1.0343 1.8772 0.30089 0.025294 0.059344 0.0032364 0.014605 4.5802 -0.2497 -0.10807 -0.47055 -0.12712 0.065592 0.26896 0.11575 0.11895 0.25343
3.6367 -0.084228 -0.065989 -0.12519 0.012518 0 0.1367 -0.28603 -0.33928 -0.54829 0.061496 -0.81513 -85.384 -2.9721 0.6735 0.030645 0.49052 1.1654 0.13313 0.81447 1.9044 0.22619 1.0452 1.8494 0.26533 0.026393 0.059783 0.0028336 0.015011 3.9792 -0.19625 -0.11892 -0.35726 0.050498 0.026449 0.2324 0.093036 0.14533 0.24778
3.6406 -0.10099 -0.091696 -0.45694 0.16111 0 0.089056 -0.15052 -0.21659 -0.40445 0.065764 -0.76199 -82.327 -3.2146 0.54241 0.0015338 0.45684 1.1665 0.093467 0.77722 1.8783 0.16707 0.96884 1.6959 0.22433 0.027258 0.05839 0.0031707 0.014469 3.222 -0.097122 -0.094646 -0.31459 0.14046 -0.018734 0.18308 0.066737 0.15321 0.23745
3.6445 -0.093726 -0.10283 -0.41499 0.1119 0 -0.062437 0.0081115 -0.15892 -0.28647 -0.024367 -0.54004 -79.279 -3.3653 0.40705 -0.019947 0.38464 1.0992 0.061402 0.68068 1.7437 0.11704 0.83038 1.4337 0.18151 0.026505 0.054562 0.0038021 0.01272 2.6057 -0.023904 -0.031013 -0.34232 0.095857 -0.064168 0.13162 0.037105 0.13787 0.22143
3.6484 -0.065237 -0.094658 -0.031699 -0.081334 0 -0.20146 0.094996 -0.16895 -0.20895 -0.13119 -0.26362 -76.263 -3.4203 0.29434 -0.031697 0.28338 0.97059 0.038534 0.54067 1.5165 0.081765 0.65062 1.105 0.13909 0.023203 0.048166 0.0037677 0.010378 2.2134 -0.01695 0.029404 -0.36426 -0.047824 -0.10539 0.086232 0.0051355 0.096804 0.1989
3.6523 -0.029576 -0.070471 0.30321 -0.26309 0 -0.22927 0.071249 -0.19145 -0.15556 -0.17991 -0.07359 -73.279 -3.3749 0.22581 -0.0306 0.16569 0.78746 0.026447 0.3765 1.2114 0.066578 0.45292 0.75761 0.098288 0.018103 0.039985 0.0026435 0.0087229 1.9074 -0.059227 0.034931 -0.30125 -0.19959 -0.13718 0.056403 -0.026483 0.027929 0.1685
3.6563 -0.0027841 -0.038593 0.27019 -0.30012 0 -0.13025 -0.026141 -0.16658 -0.10998 -0.15347 -0.022762 -70.3 -3.264 0.19589 -0.015822 0.056333 0.57246 0.023985 0.21701 0.86266 0.068445 0.26467 0.41887 0.060667 0.013198 0.031515 0.0010098 0.0085723 1.4716 -0.098863 -0.02085 -0.14702 -0.26878 -0.15361 0.046703 -0.048711 -0.053646 0.13288
3.6602 0.0088745 -0.007469 -0.043605 -0.17678 0 0.025466 -0.11649 -0.077173 -0.062752 -0.090119 -0.042687 -67.298 -3.1513 0.17972 0.0064544 -0.033806 0.35014 0.026243 0.071124 0.50308 0.075737 0.090102 0.085421 0.02778 0.010011 0.024096 -0.00014956 0.0093141 0.77215 -0.093564 -0.08623 0.025592 -0.21596 -0.15592 0.047986 -0.057087 -0.1269 0.098365
3.6641 0.013657 0.018736 -0.26125 0.012604 0 0.13843 -0.12949 0.044945 -0.002513 -0.035221 -0.017796 -64.273 -3.0731 0.16688 0.032342 -0.10231 0.12883 0.030666 -0.061703 0.14326 0.082284 -0.07307 -0.26297 0.0010732 0.0083543 0.017984 -0.00041386 0.009295 -0.17079 -0.03749 -0.096169 0.1327 -0.070957 -0.14441 0.05445 -0.049427 -0.18184 0.068699
3.668 0.027169 0.041407 -0.13949 0.153 0 0.15174 -0.045192 0.14983 0.080987 0.0010471 0.10671 -61.252 -3.0643 0.14779 0.057395 -0.1498 -0.085291 0.034511 -0.18494 -0.2089 0.081994 -0.22945 -0.63686 -0.018389 0.0068002 0.012189 -0.00021234 0.0073862 -1.2107 0.044346 -0.031169 0.15407 0.090212 -0.12036 0.059655 -0.024904 -0.21084 0.047274
3.6719 0.05845 0.064623 0.17713 0.19354 0 0.086505 0.09795 0.20665 0.17987 0.041473 0.28336 -58.254 -3.1918 0.10716 0.071204 -0.18536 -0.28902 0.031745 -0.31204 -0.54777 0.06334 -0.39148 -1.0215 -0.030244 0.0042186 0.005313 -0.00021176 0.0042043 -2.1542 0.11876 0.067445 0.14342 0.19458 -0.088265 0.050556 0.015145 -0.20836 0.039248
3.6758 0.10116 0.090376 0.341 0.16208 0 0.016934 0.2266 0.21942 0.26395 0.1049 0.41836 -55.267 -3.4339 0.037667 0.06749 -0.23323 -0.49066 0.018681 -0.45694 -0.87879 0.024858 -0.5678 -1.3849 -0.043793 0.00074794 -0.0032164 -0.00057992 0.0016445 -2.8468 0.16236 0.1382 0.1699 0.2157 -0.063288 0.021671 0.055121 -0.20095 0.038604
3.6797 0.13805 0.11612 0.19958 0.11743 0 0.0077743 0.27625 0.21562 0.30548 0.17816 0.46243 -52.258 -3.7506 -0.062883 0.045676 -0.30387 -0.6944 -0.0050487 -0.62083 -1.2033 -0.031134 -0.75666 -1.7007 -0.066635 -0.0026492 -0.012545 -0.0009377 0.0010747 -3.2427 0.16849 0.15313 0.25268 0.18246 -0.054953 -0.026168 0.085848 -0.20815 0.039146
3.6836 0.15528 0.13703 -0.043712 0.09726 0 0.065526 0.23396 0.22231 0.31006 0.22649 0.44788 -49.205 -4.1077 -0.19486 0.0059783 -0.40269 -0.90142 -0.039193 -0.80198 -1.5193 -0.10252 -0.9545 -1.9626 -0.1046 -0.0052789 -0.020913 -0.00094423 0.0019801 -3.4302 0.14868 0.13349 0.3505 0.14897 -0.070321 -0.091805 0.10121 -0.24359 0.036112
3.6875 0.15399 0.1507 -0.074169 0.10497 0 0.14241 0.15103 0.24873 0.316 0.22863 0.44445 -46.114 -4.4578 -0.35691 -0.050396 -0.53309 -1.1107 -0.082722 -0.99499 -1.821 -0.18613 -1.1541 -2.1785 -0.16484 -0.0071696 -0.026839 -0.00075136 0.0024615 -3.5822 0.13019 0.11945 0.40803 0.15108 -0.11771 -0.17302 0.094817 -0.32247 0.023581
3.6914 0.14853 0.15957 0.17398 0.12944 0 0.18579 0.10811 0.28504 0.35678 0.19843 0.48668 -43.014 -4.7147 -0.5248 -0.11481 -0.68071 -1.3073 -0.12878 -1.1776 -2.085 -0.27142 -1.3343 -2.3522 -0.25029 -0.0085922 -0.029972 -0.00080483 0.0011097 -3.8406 0.14311 0.13116 0.40709 0.18479 -0.20018 -0.26081 0.065604 -0.44821 -0.003875
3.6953 0.15305 0.16839 0.44903 0.16383 0 0.18612 0.15124 0.31394 0.42507 0.1716 0.54586 -39.918 -4.8698 -0.66317 -0.17385 -0.81528 -1.4764 -0.16825 -1.3322 -2.3018 -0.34659 -1.484 -2.472 -0.3422 -0.0095025 -0.031008 -0.0012891 -0.0016265 -4.2091 0.19771 0.15897 0.37504 0.2208 -0.29399 -0.34243 0.029749 -0.58357 -0.038215
3.6992 0.16889 0.17954 0.47175 0.20475 0 0.17943 0.25068 0.3239 0.47796 0.17386 0.56585 -36.812 -4.9243 -0.75271 -0.22073 -0.92006 -1.606 -0.19612 -1.4479 -2.4612 -0.40473 -1.5955 -2.5177 -0.42802 -0.00968 -0.030933 -0.0019048 -0.0039128 -4.5441 0.26953 0.18398 0.35177 0.2365 -0.38476 -0.41047 -0.0042856 -0.70572 -0.073684
3.7031 0.18462 0.19087 0.2472 0.24289 0 0.2045 0.32434 0.3144 0.47812 0.20306 0.51911 -33.664 -4.8864 -0.77856 -0.24958 -0.98039 -1.6851 -0.20813 -1.5158 -2.5545 -0.43973 -1.6622 -2.4781 -0.49501 -0.0092591 -0.030355 -0.002215 -0.0042781 -4.6638 0.31247 0.199 0.35433 0.23366 -0.45791 -0.45797 -0.028545 -0.79244 -0.10415
3.707 0.18851 0.19838 0.048868 0.2637 0 0.25842 0.31141 0.29183 0.42691 0.23826 0.42737 -30.46 -4.7699 -0.72124 -0.25038 -0.97134 -1.6883 -0.19673 -1.5158 -2.5582 -0.43944 -1.6674 -2.3627 -0.5184 -0.0087766 -0.029413 -0.002108 -0.0028508 -4.4882 0.29653 0.20807 0.36986 0.22818 -0.48614 -0.47024 -0.0307 -0.80435 -0.1179
3.7109 0.18095 0.20055 0.10304 0.25926 0 0.29543 0.2295 0.26297 0.3566 0.26016 0.33574 -27.211 -4.6219 -0.62102 -0.22799 -0.90596 -1.6214 -0.16683 -1.4565 -2.4856 -0.40836 -1.6181 -2.1974 -0.49402 -0.008535 -0.028061 -0.0018401 -0.00096228 -4.095 0.2377 0.21245 0.3733 0.22833 -0.46303 -0.4464 -0.012098 -0.74299 -0.11126
3.7148 0.1745 0.19993 0.33586 0.23611 0 0.27145 0.15844 0.23313 0.29633 0.26101 0.27351 -23.938 -4.4585 -0.51879 -0.19252 -0.80922 -1.5037 -0.12692 -1.355 -2.3592 -0.35755 -1.5288 -2.0097 -0.43598 -0.0081063 -0.02626 -0.0016764 0.0002593 -3.6505 0.18797 0.20556 0.34711 0.22706 -0.40224 -0.39522 0.018505 -0.6365 -0.089763
3.7188 0.1812 0.20037 0.46442 0.20945 0 0.1917 0.16379 0.20843 0.25178 0.24111 0.23833 -20.652 -4.2818 -0.43833 -0.15104 -0.69737 -1.347 -0.082781 -1.2216 -2.1919 -0.29444 -1.4078 -1.8172 -0.35536 -0.0067594 -0.023921 -0.0016215 0.00077018 -3.2886 0.18972 0.18368 0.28958 0.21492 -0.31464 -0.32324 0.054988 -0.5059 -0.058058
3.7227 0.19975 0.20309 0.32074 0.19066 0 0.11435 0.23456 0.19589 0.21594 0.20537 0.20877 -17.346 -4.0881 -0.4018 -0.11179 -0.58857 -1.1658 -0.041026 -1.0684 -1.9977 -0.2278 -1.2648 -1.6267 -0.26665 -0.0044363 -0.020867 -0.0015461 0.0012102 -3.0405 0.23625 0.15636 0.21448 0.1954 -0.21468 -0.23915 0.090185 -0.37697 -0.022411
3.7266 0.21555 0.20569 0.040943 0.18164 0 0.10412 0.29668 0.19769 0.18858 0.16725 0.16504 -14.006 -3.8584 -0.42243 -0.092002 -0.5133 -0.98901 -0.014969 -0.92016 -1.8002 -0.17471 -1.1204 -1.4406 -0.20108 -0.0020841 -0.017087 -0.0014639 0.0019216 -2.8552 0.27787 0.14031 0.14641 0.18315 -0.13456 -0.1655 0.11163 -0.30011 0.0032422
3.7305 0.21411 0.20479 -0.087753 0.17895 0 0.17599 0.28728 0.20536 0.17566 0.14951 0.10074 -10.631 -3.6124 -0.45217 -0.093019 -0.46922 -0.83913 -0.0055079 -0.79637 -1.6186 -0.13918 -0.9945 -1.264 -0.16687 -0.00079773 -0.013048 -0.0015267 0.0025823 -2.6659 0.26908 0.14267 0.10904 0.18691 -0.08668 -0.11725 0.12008 -0.27552 0.014766
3.7344 0.19494 0.19935 0.056411 0.17944 0 0.27876 0.21346 0.2032 0.17213 0.16957 0.025395 -7.2273 -3.3742 -0.46833 -0.11446 -0.45227 -0.72538 -0.013015 -0.70529 -1.4596 -0.12144 -0.89542 -1.1073 -0.1634 -0.00066687 -0.0096046 -0.0017202 0.0027631 -2.4385 0.21072 0.15417 0.10735 0.19801 -0.072843 -0.10004 0.11663 -0.29598 0.011934
3.7383 0.17213 0.19129 0.30299 0.18062 0 0.33333 0.13874 0.18122 0.15721 0.21806 -0.037672 -3.7988 -3.1714 -0.45378 -0.15431 -0.45677 -0.65417 -0.03693 -0.65234 -1.3276 -0.12027 -0.82885 -0.98241 -0.18696 -0.00069026 -0.0073968 -0.0017004 0.0025947 -2.1799 0.14611 0.16122 0.11851 0.19854 -0.091543 -0.11642 0.10285 -0.3501 -0.0041947
3.7422 0.16096 0.18284 0.38449 0.17904 0 0.29364 0.11644 0.14552 0.11522 0.25607 -0.06055 -0.34216 -3.0637 -0.39394 -0.20823 -0.47363 -0.6351 -0.076823 -0.64477 -1.2289 -0.13283 -0.8022 -0.89777 -0.22814 6.0078e-05 -0.0062788 -0.0010873 0.0026832 -1.9234 0.11666 0.16209 0.10781 0.18008 -0.13711 -0.16752 0.080303 -0.41499 -0.030858
3.7461 0.16356 0.17388 0.22667 0.1724 0 0.18108 0.14151 0.11369 0.057993 0.24376 -0.029766 3.1487 -3.0973 -0.32294 -0.26113 -0.48836 -0.65513 -0.12505 -0.66619 -1.1563 -0.14886 -0.80201 -0.85277 -0.26334 0.0013383 -0.0054534 5.0656e-05 0.0033883 -1.71 0.12321 0.16652 0.06206 0.15172 -0.18604 -0.23077 0.051904 -0.45302 -0.059123
3.75 0.16744 0.16187 0.012858 0.16333 0 0.066569 0.16624 0.0977 0.017146 0.17847 0.036193 6.6721 -3.2366 -0.27912 -0.30271 -0.49662 -0.69094 -0.17366 -0.69272 -1.0977 -0.1621 -0.80772 -0.83695 -0.28225 0.0020009 -0.0042996 0.001106 0.0043613 -1.5647 0.131 0.17867 0.0080942 0.12913 -0.22346 -0.28342 0.019361 -0.45561 -0.084033
3.7539 0.15812 0.14476 -0.03593 0.15721 0 0.017039 0.15513 0.092399 0.010687 0.10313 0.09172 10.218 -3.4462 -0.27984 -0.32696 -0.49728 -0.72925 -0.21764 -0.71045 -1.0478 -0.17003 -0.80772 -0.83476 -0.28131 0.0013899 -0.0030687 0.0014263 0.0049079 -1.4736 0.11001 0.18517 -0.0085744 0.11854 -0.24241 -0.3121 -0.016637 -0.42198 -0.10358
3.7578 0.1332 0.124 0.092278 0.15342 0 0.048789 0.11782 0.083072 0.023537 0.070774 0.096764 13.775 -3.6777 -0.33633 -0.32891 -0.49039 -0.75671 -0.25196 -0.70599 -1.002 -0.171 -0.791 -0.83462 -0.25953 0.00021766 -0.002632 0.00091549 0.0047473 -1.3896 0.066905 0.16596 0.03084 0.11388 -0.23803 -0.30491 -0.055248 -0.35591 -0.11655
3.7617 0.10453 0.10448 0.20159 0.14102 0 0.12144 0.090774 0.064926 0.028426 0.096101 0.052432 17.34 -3.7907 -0.43168 -0.29923 -0.47549 -0.74959 -0.26408 -0.65733 -0.95867 -0.16355 -0.74134 -0.83559 -0.22036 -0.0001168 -0.0034398 0.00011487 0.004285 -1.2787 0.036435 0.11798 0.095317 0.10793 -0.20448 -0.24244 -0.092487 -0.27329 -0.12162
3.7656 0.0868 0.091011 0.12526 0.10817 0 0.1732 0.095655 0.052075 0.023332 0.14177 0.0039057 20.916 -3.7111 -0.4899 -0.25249 -0.45458 -0.71438 -0.25551 -0.58196 -0.9222 -0.15214 -0.67411 -0.84589 -0.18069 0.00096045 -0.0047925 -0.00030904 0.0041162 -1.1672 0.043954 0.063815 0.13126 0.10125 -0.15801 -0.15182 -0.12218 -0.20268 -0.12265
3.7695 0.083822 0.083791 -0.076049 0.058391 0 0.16731 0.12023 0.063455 0.036722 0.15409 0.0026865 24.504 -3.4246 -0.4775 -0.19746 -0.42698 -0.66045 -0.22816 -0.4948 -0.8984 -0.13821 -0.60225 -0.87346 -0.14654 0.0025847 -0.0053425 -0.00011639 0.0043782 -1.1264 0.078966 0.03214 0.11499 0.097314 -0.10636 -0.051449 -0.14079 -0.15329 -0.12084
3.7734 0.084897 0.076774 -0.17848 0.014436 0 0.11397 0.13456 0.09901 0.088444 0.11284 0.061247 28.1 -2.9344 -0.37694 -0.14223 -0.39227 -0.59802 -0.18477 -0.4101 -0.89264 -0.12273 -0.53784 -0.91649 -0.12185 0.0034296 -0.0044743 0.00044377 0.0046961 -1.1868 0.10488 0.028728 0.075827 0.091664 -0.056016 0.041845 -0.14588 -0.13061 -0.11711
3.7773 0.07334 0.060677 -0.048018 0.00037103 0 0.053433 0.11687 0.13262 0.15202 0.045552 0.14333 31.701 -2.2613 -0.18154 -0.098592 -0.34975 -0.54429 -0.13005 -0.34971 -0.91404 -0.10637 -0.49919 -0.96176 -0.11 0.0031261 -0.0031454 0.00099671 0.0047231 -1.2605 0.092008 0.029744 0.064336 0.071768 -0.015301 0.10337 -0.1345 -0.13903 -0.11229
3.7813 0.038764 0.028944 0.19965 0.016686 0 0.017588 0.063244 0.13214 0.17046 -0.0054404 0.1986 35.307 -1.542 0.023261 -0.080903 -0.30494 -0.52497 -0.078611 -0.33606 -0.96558 -0.089977 -0.50217 -0.9918 -0.10834 0.0024958 -0.0031341 0.0013399 0.0045777 -1.1745 0.040358 0.0062416 0.099303 0.030336 0.0065764 0.10912 -0.11158 -0.17005 -0.10847
3.7852 -0.016741 -0.017609 0.30936 0.034442 0 0.0035772 -0.016657 0.087747 0.11695 -0.026415 0.20617 38.916 -0.90613 0.14621 -0.08637 -0.26639 -0.53865 -0.04097 -0.35666 -1.0306 -0.07478 -0.53222 -0.99317 -0.11026 0.0024111 -0.0052109 0.0014047 0.0046662 -0.80872 -0.02584 -0.045367 0.14914 -0.024139 0.010845 0.073324 -0.088411 -0.20822 -0.10756
3.7891 -0.081274 -0.070955 0.14827 0.017512 0 -0.018969 -0.10235 0.020249 0.032565 -0.040901 0.18489 42.525 -0.4148 0.14713 -0.11264 -0.23946 -0.58026 -0.022485 -0.40051 -1.0963 -0.061797 -0.57751 -0.95876 -0.11314 0.0027318 -0.0079697 0.0011226 0.005164 -0.21283 -0.080677 -0.099417 0.16502 -0.074602 -0.0024955 0.0065981 -0.071098 -0.24744 -0.11087
3.793 -0.14044 -0.12072 -0.15912 -0.046693 0 -0.075276 -0.16385 -0.038762 -0.0099194 -0.078224 0.16454 46.125 -0.11526 0.0011068 -0.15562 -0.22873 -0.64081 -0.026985 -0.45334 -1.148 -0.051979 -0.62357 -0.88397 -0.11466 0.0026384 -0.0085935 0.00052699 0.0058326 0.42888 -0.11312 -0.12793 0.12714 -0.11349 -0.032507 -0.077344 -0.065114 -0.28245 -0.11941
3.7969 -0.18404 -0.16015 -0.36082 -0.13687 0 -0.158 -0.17601 -0.073848 0.015743 -0.13917 0.1522 49.712 -0.069935 -0.28319 -0.20584 -0.24023 -0.69256 -0.059354 -0.48135 -1.1483 -0.04679 -0.63609 -0.7635 -0.11161 0.0019545 -0.0050273 -1.7308e-05 0.0063824 0.96436 -0.12783 -0.12969 0.055715 -0.14922 -0.077519 -0.14893 -0.078063 -0.30637 -0.13411
3.8008 -0.21 -0.1891 -0.32917 -0.21628 0 -0.2306 -0.14478 -0.09375 0.054904 -0.19576 0.12829 53.285 -0.15462 -0.53999 -0.24668 -0.25872 -0.70087 -0.10272 -0.46056 -1.0792 -0.042419 -0.59491 -0.59329 -0.10203 0.0017975 0.002361 9.0666e-05 0.0068762 1.4092 -0.13776 -0.13106 -0.018064 -0.19121 -0.12334 -0.18355 -0.10095 -0.31771 -0.14895
3.8047 -0.225 -0.21281 -0.17299 -0.26076 0 -0.25874 -0.11633 -0.11669 0.025493 -0.22239 0.071627 56.844 -0.27822 -0.67402 -0.27129 -0.26961 -0.65245 -0.14434 -0.38821 -0.93798 -0.034258 -0.49834 -0.37483 -0.083402 0.0036422 0.011135 0.001138 0.0076153 1.9109 -0.15798 -0.15913 -0.082179 -0.23107 -0.16003 -0.17748 -0.1246 -0.31431 -0.15832
3.8086 -0.24134 -0.23813 -0.10581 -0.27163 0 -0.24177 -0.14479 -0.15242 -0.094293 -0.22233 -0.017069 60.378 -0.37619 -0.62838 -0.27525 -0.26046 -0.5386 -0.17439 -0.26408 -0.72227 -0.017878 -0.34617 -0.11546 -0.052715 0.0077664 0.018816 0.0026288 0.0086479 2.5826 -0.20032 -0.21642 -0.14281 -0.24608 -0.17951 -0.13009 -0.14175 -0.29284 -0.15739
3.8125 -0.26993 -0.27019 -0.22141 -0.26764 0 -0.21599 -0.23936 -0.19921 -0.24013 -0.22265 -0.11743 63.868 -0.37463 -0.35287 -0.25423 -0.21438 -0.35063 -0.1806 -0.09055 -0.42889 0.013285 -0.13981 0.17716 -0.0049317 0.012828 0.02473 0.0035577 0.0095992 3.3889 -0.26541 -0.28271 -0.20351 -0.22663 -0.17113 -0.043611 -0.1431 -0.24731 -0.13949
3.8164 -0.31314 -0.31054 -0.41066 -0.2702 0 -0.2273 -0.34709 -0.25322 -0.32813 -0.24747 -0.21067 67.299 -0.20225 0.086876 -0.20855 -0.10949 -0.093163 -0.14851 0.1161 -0.063354 0.069591 0.10768 0.50104 0.068231 0.017089 0.03013 0.0033456 0.010175 4.206 -0.33727 -0.33858 -0.25841 -0.19824 -0.12235 0.065903 -0.11874 -0.16713 -0.096673
3.8203 -0.36365 -0.35691 -0.49283 -0.29524 0 -0.29653 -0.39992 -0.31412 -0.34167 -0.30034 -0.29474 70.671 0.072963 0.48619 -0.15361 0.034337 0.19056 -0.091165 0.32763 0.33454 0.14428 0.36658 0.85933 0.15866 0.019959 0.036671 0.0025083 0.0108 4.9784 -0.39144 -0.38332 -0.30798 -0.20894 -0.048771 0.17391 -0.07933 -0.063455 -0.038932
3.8242 -0.41142 -0.40448 -0.41046 -0.35048 0 -0.40533 -0.38494 -0.38055 -0.34319 -0.37042 -0.38003 73.996 0.40971 0.74923 -0.0966 0.20486 0.48251 -0.016099 0.53434 0.74954 0.23293 0.62602 1.2527 0.26128 0.02227 0.044819 0.0022446 0.012528 5.7844 -0.41605 -0.42904 -0.36933 -0.28875 0.040142 0.27118 -0.031824 0.056826 0.027279
3.8281 -0.45295 -0.44905 -0.28374 -0.43098 0 -0.51088 -0.36199 -0.44542 -0.40084 -0.44736 -0.47557 77.276 0.76293 0.80229 -0.04442 0.38773 0.76613 0.067996 0.72853 1.1671 0.32991 0.87654 1.6717 0.36989 0.025127 0.053567 0.0032372 0.01607 6.7303 -0.42699 -0.48159 -0.45753 -0.42025 0.1336 0.35045 0.016166 0.18526 0.094609
3.832 -0.49354 -0.49064 -0.27907 -0.51562 0 -0.57531 -0.40361 -0.50175 -0.51509 -0.5239 -0.58155 80.497 1.0557 0.57889 -0.0079405 0.55583 1.019 0.14572 0.90175 1.5666 0.42378 1.1055 2.0952 0.47183 0.028761 0.061525 0.0048998 0.020879 7.7972 -0.45731 -0.5322 -0.5577 -0.55107 0.21098 0.40269 0.050884 0.30433 0.14851
3.8359 -0.53963 -0.53436 -0.43942 -0.57547 0 -0.58782 -0.5181 -0.55266 -0.62738 -0.58762 -0.69101 83.632 1.2425 0.27497 0.010386 0.68525 1.2391 0.2034 1.058 1.9354 0.50138 1.311 2.4971 0.55445 0.032532 0.068163 0.0059345 0.025326 8.8254 -0.52533 -0.56921 -0.62984 -0.63685 0.25671 0.43464 0.065351 0.39622 0.17859
3.8398 -0.58967 -0.5859 -0.65206 -0.59566 0 -0.56769 -0.64035 -0.60968 -0.69402 -0.622 -0.79221 86.671 1.3377 0.071887 0.015161 0.77623 1.4367 0.24096 1.2026 2.2741 0.56068 1.4966 2.8548 0.6169 0.035804 0.074065 0.0056838 0.027956 9.6611 -0.61254 -0.59408 -0.65262 -0.67247 0.27338 0.45487 0.063695 0.45978 0.18688
3.8438 -0.63458 -0.64443 -0.77562 -0.59229 0 -0.55044 -0.70248 -0.67688 -0.73261 -0.62447 -0.86869 89.62 1.3554 0.077175 0.0098644 0.83147 1.6184 0.25964 1.3378 2.5826 0.6015 1.664 3.1566 0.65988 0.038467 0.080098 0.004848 0.028673 10.299 -0.67774 -0.62121 -0.65729 -0.68402 0.2649 0.46826 0.04983 0.49636 0.17606
3.8477 -0.66903 -0.70008 -0.78274 -0.60357 0 -0.56715 -0.70607 -0.7404 -0.78581 -0.62141 -0.90455 92.493 1.3177 0.38773 -0.00090016 0.85757 1.792 0.26274 1.4653 2.8621 0.62551 1.815 3.4037 0.68608 0.040593 0.086401 0.0047734 0.028694 10.86 -0.69803 -0.66151 -0.70204 -0.69653 0.23848 0.47988 0.029496 0.51028 0.15096
3.8516 -0.70158 -0.74096 -0.76867 -0.65782 0 -0.62766 -0.71411 -0.78129 -0.85308 -0.65407 -0.89829 95.286 1.2722 1.0188 -0.0071075 0.87549 1.9678 0.26043 1.5859 3.1134 0.64075 1.9529 3.6092 0.70529 0.041951 0.092149 0.006056 0.02937 11.438 -0.69588 -0.71052 -0.80466 -0.71487 0.21535 0.49822 0.015746 0.51839 0.12564
3.8555 -0.75042 -0.76544 -0.82787 -0.74792 0 -0.71589 -0.77293 -0.80177 -0.8844 -0.74025 -0.87281 97.975 1.255 1.6288 -0.0032695 0.90973 2.1479 0.26529 1.7049 3.3538 0.66146 2.09 3.7922 0.73149 0.042255 0.096239 0.0079697 0.031075 12.02 -0.72137 -0.75708 -0.91124 -0.73424 0.21249 0.52688 0.014202 0.54126 0.11295
3.8594 -0.82628 -0.78769 -0.94326 -0.83868 0 -0.80119 -0.85591 -0.83192 -0.8531 -0.84986 -0.86422 100.54 1.2708 2.0311 0.012643 0.96874 2.331 0.28177 1.8261 3.5889 0.69336 2.2325 3.9699 0.76993 0.04187 0.098281 0.0093252 0.033184 12.569 -0.80422 -0.80331 -0.9486 -0.76004 0.23505 0.56866 0.025804 0.58621 0.11719
3.8633 -0.91876 -0.82878 -1.0139 -0.90034 0 -0.86006 -0.89653 -0.90057 -0.81668 -0.92622 -0.89255 102.96 1.3184 2.0714 0.041775 1.058 2.5152 0.31306 1.9533 3.8229 0.74094 2.3862 4.1499 0.82459 0.041883 0.09904 0.009789 0.034965 13.15 -0.92325 -0.87003 -0.91109 -0.80788 0.28536 0.62583 0.050291 0.65782 0.14079
3.8672 -1.0018 -0.89884 -0.98844 -0.93372 0 -0.89342 -0.87237 -0.99697 -0.87358 -0.93816 -0.94209 105.27 1.3842 1.5469 0.085837 1.1832 2.6969 0.36312 2.0937 4.0593 0.8105 2.5605 4.3309 0.901 0.043113 0.099986 0.010185 0.036298 13.901 -1.0257 -0.97576 -0.87882 -0.88304 0.36377 0.70322 0.086265 0.76008 0.18576
3.8711 -1.0549 -0.98651 -0.94662 -0.96243 0 -0.92435 -0.83997 -1.0697 -1.0451 -0.91144 -0.97594 107.47 1.425 0.64378 0.14017 1.3303 2.8731 0.42765 2.2502 4.2949 0.89967 2.7568 4.5108 0.99682 0.045123 0.10229 0.011459 0.037492 14.837 -1.0767 -1.1084 -0.93192 -0.96745 0.45249 0.79683 0.12624 0.87815 0.24192
3.875 -1.0802 -1.0667 -1.0223 -1.005 0 -0.97698 -0.87607 -1.0744 -1.2184 -0.90525 -0.97448 109.54 1.4171 -0.24067 0.19849 1.4815 3.0445 0.49909 2.4161 4.5238 1.0007 2.9653 4.6952 1.1054 0.046576 0.10608 0.013496 0.038608 15.727 -1.0886 -1.2223 -1.0492 -1.0351 0.53561 0.89533 0.16494 0.99519 0.29846
3.8789 -1.0984 -1.1198 -1.2406 -1.0602 0 -1.0545 -0.99146 -1.0254 -1.2392 -0.9562 -0.95817 111.45 1.3472 -0.84029 0.25731 1.6269 3.2111 0.5734 2.5853 4.7422 1.1098 3.1786 4.8985 1.2238 0.046836 0.11047 0.015169 0.039236 16.261 -1.0989 -1.2708 -1.1159 -1.0815 0.60446 0.98999 0.19974 1.1017 0.34959
3.8828 -1.1265 -1.1452 -1.4545 -1.1204 0 -1.1374 -1.117 -0.99084 -1.0785 -1.0476 -0.9674 113.17 1.2059 -0.89028 0.31319 1.7569 3.3731 0.64649 2.7504 4.9464 1.2231 3.3883 5.1342 1.3491 0.047086 0.11455 0.015577 0.039041 16.374 -1.1242 -1.2465 -1.052 -1.1312 0.65157 1.0711 0.22847 1.189 0.3901
3.8867 -1.1609 -1.1546 -1.4754 -1.1887 0 -1.2023 -1.1772 -1.0271 -0.889 -1.1343 -1.0178 114.71 0.98218 0.076147 0.35933 1.8537 3.5281 0.71045 2.8924 5.1336 1.334 3.5743 5.406 1.4756 0.049552 0.11838 0.015094 0.038393 16.387 -1.1415 -1.1899 -0.92829 -1.2121 0.66409 1.1146 0.24673 1.242 0.41166
3.8906 -1.182 -1.1564 -1.2765 -1.2727 0 -1.2429 -1.1651 -1.1157 -0.86672 -1.1933 -1.0793 116.08 0.73544 1.6168 0.39619 1.9252 3.6777 0.76374 3.0097 5.3203 1.4377 3.7341 5.7064 1.5949 0.055474 0.12324 0.015004 0.038193 16.72 -1.1199 -1.1558 -0.92279 -1.3193 0.65532 1.1244 0.25706 1.273 0.42149
3.8945 -1.1756 -1.1474 -1.0455 -1.3569 0 -1.2696 -1.1336 -1.1744 -1.0391 -1.2412 -1.1059 117.3 0.50233 3.3761 0.42501 1.9782 3.8238 0.80634 3.1064 5.5198 1.5319 3.8706 6.0257 1.7017 0.064029 0.13078 0.016108 0.038994 17.423 -1.0682 -1.1684 -1.1359 -1.4109 0.63293 1.1087 0.26107 1.2901 0.42467
3.8984 -1.1492 -1.1225 -1.0034 -1.3924 0 -1.2906 -1.1241 -1.1396 -1.2045 -1.3015 -1.0867 118.33 0.31687 5.0178 0.44751 2.0203 3.9697 0.8389 3.1888 5.744 1.615 3.9879 6.3572 1.7912 0.073464 0.14171 0.017826 0.040352 18.035 -1.0433 -1.2087 -1.4485 -1.441 0.60425 1.0781 0.2608 1.3017 0.42627
3.9023 -1.1272 -1.0915 -1.166 -1.3291 0 -1.2964 -1.1258 -1.0393 -1.1116 -1.36 -1.0655 119.17 0.23232 6.0289 0.46682 2.0642 4.1226 0.86292 3.2693 6.0125 1.6844 4.0942 6.6947 1.8563 0.083257 0.15516 0.018802 0.04124 17.987 -1.1015 -1.2434 -1.5911 -1.3984 0.5799 1.0526 0.25989 1.3207 0.43424
3.9063 -1.1302 -1.0794 -1.3143 -1.1681 0 -1.2684 -1.1163 -0.97751 -0.72003 -1.366 -1.1032 119.81 0.30198 5.9375 0.49092 2.1351 4.3004 0.88639 3.3759 6.3399 1.7422 4.21 7.0234 1.8968 0.094823 0.16943 0.018366 0.041132 17.213 -1.2393 -1.2619 -1.3855 -1.3143 0.57712 1.072 0.26753 1.3684 0.46041
3.9102 -1.158 -1.1068 -1.2342 -0.97998 0 -1.2029 -1.1201 -1.0394 -0.27967 -1.2835 -1.2183 120.31 0.49236 5.0778 0.52393 2.242 4.5098 0.91682 3.5182 6.7062 1.7965 4.346 7.3211 1.9273 0.10982 0.18321 0.017257 0.040582 16.322 -1.3824 -1.2803 -0.93158 -1.2339 0.60053 1.1468 0.28822 1.4493 0.50531
3.9141 -1.1921 -1.1663 -0.98163 -0.86265 0 -1.1248 -1.1941 -1.2081 -0.13188 -1.1392 -1.3615 120.68 0.78312 3.713 0.56754 2.3899 4.7553 0.95804 3.7001 7.0988 1.8518 4.5071 7.5714 1.9571 0.12774 0.1963 0.01684 0.040615 16.105 -1.4419 -1.3104 -0.54539 -1.1843 0.6535 1.2802 0.32424 1.5666 0.5687
3.918 -1.2096 -1.2202 -0.86124 -0.87332 0 -1.0748 -1.3428 -1.3777 -0.40915 -1.0126 -1.4515 120.91 1.1463 2.1676 0.62236 2.5809 5.0391 1.0128 3.9224 7.5031 1.9125 4.696 7.7797 1.9957 0.14548 0.20902 0.017688 0.041556 16.806 -1.3879 -1.3324 -0.4966 -1.1657 0.73768 1.4701 0.37655 1.7214 0.64866
3.9219 -1.1957 -1.2248 -1.0994 -0.99558 0 -1.0814 -1.4742 -1.4502 -0.91716 -0.97225 -1.4372 120.98 1.522 1.1243 0.68621 2.8149 5.3617 1.0829 4.1809 7.889 1.9837 4.9156 7.9726 2.0592 0.15937 0.22114 0.019065 0.042606 17.889 -1.2739 -1.3105 -0.78812 -1.1675 0.85564 1.703 0.44362 1.914 0.73807
3.9258 -1.1442 -1.1596 -1.5439 -1.166 0 -1.1445 -1.4755 -1.4188 -1.3104 -1.0202 -1.3362 120.84 1.8309 0.91422 0.74518 3.0541 5.6893 1.1526 4.4396 8.2368 2.056 5.145 8.178 2.1396 0.16783 0.23149 0.019813 0.042706 18.535 -1.1896 -1.2368 -1.1799 -1.1827 0.983 1.9228 0.50794 2.1128 0.81686
3.9297 -1.053 -1.0369 -1.7469 -1.3226 0 -1.2396 -1.341 -1.3588 -1.3909 -1.0952 -1.2201 120.51 2.0448 1.4296 0.78902 3.2706 5.9963 1.208 4.6753 8.5429 2.1168 5.3679 8.4017 2.2194 0.17214 0.23889 0.019604 0.041781 18.369 -1.1828 -1.1511 -1.4165 -1.2063 1.1008 2.0976 0.55738 2.2944 0.87261
3.9336 -0.92344 -0.88492 -1.3988 -1.4208 0 -1.3275 -1.196 -1.3384 -1.2494 -1.1242 -1.1696 120.03 2.1464 2.5151 0.80896 3.4412 6.2603 1.237 4.8684 8.8038 2.1531 5.5697 8.6195 2.2809 0.17481 0.24339 0.01915 0.040942 17.674 -1.2192 -1.1014 -1.4297 -1.2238 1.1929 2.2039 0.58231 2.4383 0.89527
3.9375 -0.76614 -0.72566 -0.67839 -1.4126 0 -1.3535 -1.1584 -1.3449 -1.1335 -1.067 -1.2318 119.43 2.12 3.8835 0.79303 3.5342 6.4503 1.2224 4.9927 9.0136 2.1451 5.7293 8.7907 2.2962 0.17732 0.24639 0.019183 0.041278 16.897 -1.2083 -1.0777 -1.3361 -1.2058 1.2374 2.2135 0.57044 2.5164 0.87185
3.9414 -0.60285 -0.56936 -0.11901 -1.2349 0 -1.2444 -1.1788 -1.2959 -1.1896 -0.91851 -1.4011 118.72 1.9764 4.8578 0.72647 3.5052 6.5152 1.1405 5.0073 9.1501 2.0582 5.8024 8.874 2.2145 0.17941 0.24932 0.019365 0.04238 16.018 -1.0722 -0.9955 -1.2702 -1.1138 1.203 2.1046 0.5105 2.4867 0.79002
3.9453 -0.45953 -0.4258 -0.08583 -0.84879 0 -0.93307 -1.0567 -1.1202 -1.3319 -0.6863 -1.6216 117.9 1.7892 5.1997 0.62697 3.3857 6.4734 1.012 4.9315 9.2064 1.9081 5.7877 8.8309 2.0497 0.1798 0.252 0.018391 0.042171 14.493 -0.80073 -0.76715 -1.2456 -0.91434 1.1114 1.931 0.42391 2.3752 0.67522
3.9492 -0.35412 -0.31376 -0.39955 -0.30644 0 -0.41799 -0.65566 -0.82803 -1.3477 -0.38857 -1.8019 116.99 1.5881 4.8943 0.50419 3.1896 6.3255 0.84861 4.7676 9.1572 1.7042 5.6752 8.6155 1.8123 0.1772 0.25213 0.015226 0.038403 11.891 -0.45913 -0.40687 -1.1758 -0.59538 0.97584 1.7186 0.32243 2.1951 0.54108
3.9531 -0.29007 -0.25289 -0.5307 0.22733 0 0.18466 -0.103 -0.50821 -1.1167 -0.077644 -1.8432 116.04 1.3995 4.005 0.36938 2.9346 6.0745 0.66504 4.5201 8.9748 1.4599 5.4571 8.1718 1.5191 0.1707 0.24651 0.010249 0.030548 8.5461 -0.15152 -0.060398 -1.001 -0.18972 0.81264 1.4944 0.21865 1.9635 0.4025
3.957 -0.26031 -0.24524 -0.18973 0.54454 0 0.65667 0.26573 -0.26723 -0.72789 0.15091 -1.6764 115.06 1.2557 2.7735 0.24358 2.6463 5.7075 0.48917 4.1841 8.5747 1.2024 5.1048 7.4525 1.2068 0.15978 0.23258 0.0051543 0.020408 5.5264 0.029361 0.09147 -0.76383 0.20702 0.65381 1.3003 0.13456 1.7105 0.28629
3.9609 -0.25525 -0.26829 0.31797 0.51604 0 0.78264 0.20076 -0.16775 -0.39869 0.20094 -1.2936 114.07 1.1538 1.7482 0.14775 2.3652 5.2503 0.35175 3.7885 7.9412 0.97599 4.6441 6.4526 0.93802 0.14468 0.20927 0.0017341 0.010962 3.8579 0.039315 -0.01627 -0.55898 0.45084 0.53642 1.1594 0.082732 1.4816 0.21076
3.9648 -0.26607 -0.29042 0.3915 0.17334 0 0.48612 -0.21234 -0.2075 -0.28737 0.048717 -0.75648 113.03 1.0744 1.1122 0.084099 2.1012 4.7238 0.25761 3.3547 7.1099 0.79519 4.1077 5.2325 0.73421 0.12683 0.17697 0.00069062 0.0045284 3.7284 -0.10414 -0.26737 -0.43012 0.4159 0.46602 1.0617 0.058505 1.2891 0.1723
3.9688 -0.28227 -0.29477 -0.19215 -0.31156 0 -0.10256 -0.61396 -0.33191 -0.37222 -0.22164 -0.17741 111.95 1.0042 0.91969 0.052277 1.8554 4.135 0.20746 2.8922 6.1021 0.66628 3.5135 3.9082 0.60476 0.10827 0.13744 0.0014365 0.001753 4.392 -0.33089 -0.45584 -0.33625 0.087071 0.44204 0.99685 0.057241 1.1358 0.16627
3.9727 -0.29111 -0.28732 -0.95619 -0.72564 0 -0.70624 -0.69701 -0.4553 -0.48523 -0.4641 0.3167 110.82 0.92768 1.1559 0.048953 1.6233 3.4899 0.19795 2.4093 4.9477 0.59093 2.8809 2.6131 0.55256 0.090123 0.094356 0.0028054 0.0019175 4.8095 -0.54367 -0.45726 -0.21482 -0.39223 0.45833 0.94903 0.071576 1.0188 0.1843
3.9766 -0.28334 -0.28169 -1.1492 -0.91599 0 -1.0533 -0.47203 -0.4847 -0.44774 -0.56464 0.62154 109.68 0.81986 1.5628 0.059791 1.3793 2.7889 0.21224 1.9105 3.7117 0.55598 2.2375 1.4524 0.55892 0.071356 0.053315 0.0038453 0.0037986 4.3789 -0.65192 -0.32017 -0.056869 -0.77564 0.48581 0.87973 0.084447 0.91272 0.20291
3.9805 -0.26025 -0.27837 -0.51746 -0.83506 0 -1.0193 -0.20432 -0.35641 -0.18951 -0.50268 0.68898 108.51 0.68473 1.7684 0.06128 1.1053 2.066 0.21837 1.404 2.5006 0.51811 1.6064 0.4757 0.56044 0.049773 0.020488 0.0040818 0.0060971 3.1331 -0.6029 -0.1929 0.092091 -0.85492 0.48702 0.77226 0.084359 0.78229 0.20153
3.9844 -0.23233 -0.26212 0.38875 -0.53227 0 -0.67053 -0.10433 -0.078559 0.2235 -0.33445 0.55338 107.29 0.52564 1.6682 0.044897 0.79659 1.3374 0.20525 0.8933 1.3545 0.46086 0.9951 -0.32415 0.53216 0.024696 -0.00024249 0.0033649 0.0073421 1.4015 -0.39943 -0.16443 0.19371 -0.59035 0.44824 0.62412 0.069085 0.615 0.17411
3.9883 -0.2087 -0.22046 0.73644 -0.12504 0 -0.19842 -0.1143 0.25549 0.64419 -0.1316 0.33424 105.99 0.34719 1.2129 0.0047916 0.45297 0.6201 0.16519 0.38289 0.30602 0.37195 0.41006 -0.98998 0.45494 -0.0011402 -0.0095926 0.0017641 0.0060049 -0.55002 -0.099072 -0.18383 0.25832 -0.13192 0.36092 0.43724 0.038296 0.40356 0.11787
3.9922 -0.18797 -0.16229 0.24796 0.23551 0 0.19225 -0.02013 0.51135 0.92774 0.055439 0.19296 104.63 0.15619 0.42345 -0.064481 0.081463 -0.053865 0.091497 -0.11543 -0.59741 0.2393 -0.1362 -1.5693 0.30801 -0.02278 -0.012573 -0.00033146 0.0013282 -2.5089 0.2029 -0.13876 0.32006 0.28298 0.21819 0.22035 -0.0060012 0.1444 0.032668
3.9961 -0.16166 -0.11464 -0.51636 0.414 0 0.37078 0.2492 0.59508 0.9969 0.18466 0.24825 103.26 -0.032633 -0.38141 -0.14874 -0.27919 -0.64718 0.00087841 -0.57514 -1.3535 0.082985 -0.62976 -2.0856 0.11706 -0.036721 -0.015429 -0.0022 -0.0056794 -4.0929 0.40282 -0.00287 0.38785 0.47422 0.050926 0.0077893 -0.052769 -0.12735 -0.061269
4 -0.1274 -0.099473 -0.74099 0.35326 0 0.31218 0.48702 0.50976 0.86784 0.2042 0.49925 101.92 -0.20887 -0.99044 -0.23025 -0.5994 -1.1515 -0.086323 -0.97848 -1.9921 -0.06813 -1.0632 -2.5244 -0.075939 -0.043751 -0.022001 -0.0031207 -0.012242 -4.7626 0.42615 0.11414 0.44 0.40307 -0.10703 -0.17805 -0.094999 -0.37655 -0.14644
4.0039 -0.097197 -0.11417 -0.20216 0.11226 0 0.083963 0.41056 0.34058 0.63311 0.079857 0.81991 100.61 -0.36361 -1.3149 -0.29821 -0.85847 -1.5535 -0.15807 -1.3071 -2.5135 -0.19585 -1.4217 -2.8403 -0.24487 -0.048155 -0.032111 -0.002866 -0.015297 -4.2205 0.26445 0.077104 0.4656 0.15683 -0.23554 -0.32394 -0.12932 -0.58086 -0.21308
4.0078 -0.089588 -0.13584 0.50886 -0.16318 0 -0.19013 -0.010571 0.18564 0.41083 -0.1472 1.0413 99.254 -0.48757 -1.304 -0.34241 -1.0377 -1.8415 -0.20323 -1.5431 -2.9152 -0.28273 -1.6892 -2.9834 -0.3643 -0.05385 -0.042627 -0.0018739 -0.01354 -2.8096 -0.0075774 -0.11768 0.48855 -0.12509 -0.31611 -0.41902 -0.15322 -0.71975 -0.25278
4.0117 -0.11222 -0.1445 0.61829 -0.33077 0 -0.37925 -0.46687 0.09638 0.28558 -0.34774 1.0631 97.829 -0.54892 -0.97784 -0.34357 -1.0892 -1.9605 -0.20189 -1.6265 -3.1275 -0.29554 -1.8014 -2.9274 -0.38672 -0.060964 -0.049714 -0.00088438 -0.0083606 -1.4069 -0.25642 -0.31346 0.53171 -0.32002 -0.31498 -0.43946 -0.16195 -0.75071 -0.25075
4.0156 -0.15296 -0.14104 -0.014628 -0.33774 0 -0.39964 -0.5824 0.072648 0.27409 -0.38369 0.90621 96.345 -0.55125 -0.62935 -0.31572 -1.0491 -1.9502 -0.17023 -1.5923 -3.1681 -0.2583 -1.7849 -2.6811 -0.3412 -0.065866 -0.050376 -0.00036209 -0.0028377 -0.78529 -0.35648 -0.33738 0.5631 -0.35895 -0.26157 -0.41148 -0.15984 -0.70925 -0.22316
4.0195 -0.19 -0.14262 -0.75922 -0.23491 0 -0.25411 -0.28011 0.095899 0.33282 -0.22663 0.67021 94.853 -0.49611 -0.3631 -0.2674 -0.9328 -1.8202 -0.11744 -1.4545 -3.032 -0.18519 -1.6496 -2.2763 -0.2466 -0.064343 -0.042893 -0.0002303 0.00045109 -0.99628 -0.26604 -0.177 0.50366 -0.24257 -0.17294 -0.34558 -0.14756 -0.61344 -0.17779
4.0234 -0.21147 -0.16256 -0.88472 -0.11578 0 -0.030219 0.13831 0.14957 0.39321 -0.00069017 0.44493 93.383 -0.38711 -0.24125 -0.20658 -0.75383 -1.5783 -0.051746 -1.2267 -2.7165 -0.088954 -1.4059 -1.7465 -0.12038 -0.05484 -0.027042 -0.00010364 0.0010325 -1.3576 -0.059856 -0.0038782 0.3093 -0.044846 -0.064693 -0.25061 -0.12552 -0.47928 -0.12139
4.0273 -0.22438 -0.19687 -0.31794 -0.04421 0 0.14891 0.28207 0.20487 0.39469 0.10871 0.26044 91.918 -0.22926 -0.29625 -0.14387 -0.52593 -1.2254 0.016564 -0.92194 -2.2074 0.014671 -1.0631 -1.1141 0.014759 -0.039068 -0.0046289 0.00028926 0.00040146 -1.0636 0.11302 -0.011306 0.041854 0.11132 0.042639 -0.13524 -0.093129 -0.32528 -0.061771
4.0313 -0.24434 -0.23043 0.30799 -0.034203 0 0.19301 0.034522 0.20445 0.30066 0.0088608 0.10735 90.412 -0.050689 -0.39352 -0.092487 -0.27519 -0.78406 0.075818 -0.57227 -1.5368 0.10923 -0.6582 -0.39502 0.13255 -0.020097 0.020471 0.00092592 0.00052385 0.15981 0.12401 -0.22639 -0.16242 0.11657 0.12492 -0.012611 -0.052969 -0.17407 -0.0079337
4.0352 -0.27732 -0.25412 0.33773 -0.080757 0 0.087323 -0.37016 0.086917 0.10612 -0.22547 -0.017785 88.835 0.12002 -0.39147 -0.053496 -0.021721 -0.2979 0.12526 -0.20695 -0.78512 0.19535 -0.23232 0.39186 0.23247 -0.00021155 0.043862 0.0016542 0.0023875 1.9371 -0.052344 -0.48615 -0.21282 -0.054241 0.18212 0.10861 -0.011688 -0.031039 0.038527
4.0391 -0.31345 -0.27373 -0.23456 -0.18684 0 -0.11455 -0.60806 -0.15429 -0.15337 -0.4282 -0.10499 87.203 0.27026 -0.23521 -0.026338 0.22763 0.2167 0.16535 0.16599 0.017087 0.2762 0.20133 1.2233 0.31813 0.01962 0.063303 0.0024269 0.0056705 3.6863 -0.32689 -0.59961 -0.15435 -0.32082 0.21638 0.22501 0.026362 0.10445 0.077177
4.043 -0.33858 -0.30201 -0.80347 -0.34715 0 -0.33282 -0.57393 -0.4378 -0.40319 -0.49398 -0.16677 85.545 0.39026 0.10766 -0.009344 0.46792 0.74474 0.19737 0.54128 0.84232 0.35613 0.63303 2.0798 0.39533 0.038894 0.080337 0.0033169 0.0094208 5.116 -0.56086 -0.52794 -0.12964 -0.55215 0.23204 0.33401 0.056783 0.23474 0.10818
4.0469 -0.35034 -0.34381 -0.81842 -0.51347 0 -0.50227 -0.42865 -0.63641 -0.56184 -0.45778 -0.26046 83.866 0.46984 0.62261 0.00080487 0.69521 1.2713 0.22299 0.92099 1.6679 0.44374 1.061 2.9499 0.47655 0.056888 0.099029 0.0043329 0.012849 6.3044 -0.65625 -0.40213 -0.2451 -0.65603 0.23879 0.43216 0.070755 0.36694 0.13151
4.0508 -0.36074 -0.39007 -0.34408 -0.60012 0 -0.58848 -0.37768 -0.67178 -0.5964 -0.43061 -0.4509 82.136 0.53295 1.1266 0.010909 0.91725 1.7922 0.2464 1.3102 2.4928 0.53904 1.4965 3.8212 0.56831 0.073004 0.12248 0.0053001 0.015579 7.3904 -0.60715 -0.37164 -0.47488 -0.62878 0.25269 0.5248 0.071401 0.50705 0.15193
4.0547 -0.38284 -0.42589 0.058568 -0.54693 0 -0.58478 -0.44959 -0.57933 -0.55651 -0.46856 -0.74081 80.316 0.59679 1.5365 0.023349 1.1398 2.3106 0.26909 1.7094 3.3228 0.63715 1.9453 4.6675 0.6676 0.087489 0.15006 0.0059896 0.017494 8.3083 -0.48478 -0.45172 -0.69647 -0.53075 0.27993 0.61727 0.064681 0.65609 0.17256
4.0586 -0.41636 -0.44291 -0.045852 -0.38554 0 -0.50799 -0.50819 -0.48079 -0.54577 -0.51637 -1.0457 78.401 0.6737 1.8099 0.039724 1.3669 2.8284 0.29222 2.1171 4.1592 0.73338 2.4095 5.4463 0.77044 0.10138 0.17768 0.006379 0.018661 8.8804 -0.38046 -0.52706 -0.81451 -0.42544 0.3247 0.71431 0.056101 0.81454 0.19602
4.0625 -0.44746 -0.4443 -0.52959 -0.23521 0 -0.39896 -0.45149 -0.48631 -0.6434 -0.48186 -1.2518 76.42 0.77788 1.922 0.061721 1.6031 3.3476 0.31722 2.5291 5.0002 0.8206 2.8891 6.1142 0.86973 0.11547 0.20091 0.0067591 0.019481 9.1243 -0.35382 -0.49499 -0.84246 -0.3463 0.39149 0.82266 0.053721 0.98272 0.22581
4.0664 -0.46218 -0.43937 -0.88486 -0.21695 0 -0.31576 -0.35049 -0.61328 -0.84258 -0.35455 -1.3077 74.404 0.91833 1.9542 0.091774 1.8492 3.8582 0.34741 2.9267 5.8092 0.88879 3.3637 6.6456 0.95175 0.12932 0.21771 0.007537 0.020661 9.3669 -0.41509 -0.38352 -0.86576 -0.31005 0.48202 0.9514 0.070624 1.1588 0.26688
4.0703 -0.45873 -0.43546 -0.77895 -0.35684 0 -0.30886 -0.37047 -0.78932 -1.0622 -0.23542 -1.2585 72.354 1.0738 2.0355 0.12816 2.0929 4.3408 0.38296 3.2947 6.5465 0.94264 3.8067 7.0358 1.0164 0.14129 0.22876 0.0088774 0.02274 9.9724 -0.53684 -0.31693 -0.93938 -0.33657 0.58325 1.093 0.10396 1.3352 0.31579
4.0742 -0.44658 -0.43434 -0.37191 -0.56524 0 -0.38826 -0.57405 -0.9247 -1.2184 -0.24166 -1.1907 70.247 1.2304 2.2064 0.16997 2.3227 4.7748 0.4233 3.6198 7.1772 0.98496 4.1973 7.2878 1.0643 0.14958 0.23546 0.010486 0.02546 10.942 -0.67378 -0.37417 -1.0336 -0.43415 0.68759 1.2402 0.15014 1.5055 0.36956
4.0781 -0.4354 -0.43392 -0.098873 -0.70934 0 -0.50974 -0.83329 -0.97882 -1.2841 -0.38563 -1.1493 68.063 1.3731 2.4872 0.21572 2.5257 5.1378 0.46704 3.8891 7.6682 1.019 4.5152 7.3993 1.0971 0.15344 0.23828 0.011736 0.027715 11.81 -0.77706 -0.50055 -1.0778 -0.56539 0.78671 1.3837 0.20397 1.6618 0.42432
4.082 -0.42707 -0.43124 -0.20467 -0.71227 0 -0.59825 -0.94662 -0.96466 -1.281 -0.5559 -1.1135 65.802 1.4719 2.85 0.26115 2.6688 5.3714 0.50901 4.0678 7.9386 1.0481 4.7115 7.3661 1.1163 0.1534 0.23693 0.012055 0.028335 11.991 -0.80612 -0.56772 -1.0408 -0.64891 0.86256 1.4998 0.25335 1.782 0.47063
4.0859 -0.41819 -0.42412 -0.53394 -0.59522 0 -0.59689 -0.82956 -0.90535 -1.2254 -0.62068 -1.0495 63.481 1.512 3.1409 0.29738 2.7336 5.4562 0.53917 4.1469 7.9938 1.0728 4.7792 7.1964 1.1269 0.15068 0.23183 0.011306 0.027093 11.254 -0.74339 -0.51063 -0.95706 -0.61963 0.90156 1.5664 0.28419 1.8469 0.49874
4.0898 -0.40767 -0.41231 -0.74706 -0.44009 0 -0.50562 -0.57937 -0.80265 -1.0991 -0.54777 -0.96979 61.107 1.4975 3.2799 0.31931 2.7231 5.4055 0.55234 4.1331 7.8736 1.0885 4.7341 6.9159 1.1291 0.14629 0.22451 0.0098657 0.02496 9.9099 -0.60708 -0.38994 -0.87855 -0.49567 0.90282 1.5798 0.29381 1.8521 0.50663
4.0938 -0.39901 -0.39837 -0.67442 -0.32151 0 -0.37968 -0.36382 -0.65214 -0.88248 -0.42223 -0.92583 58.671 1.4301 3.2273 0.32314 2.6375 5.2242 0.54483 4.0255 7.5956 1.09 4.5813 6.552 1.1208 0.14067 0.2164 0.0083466 0.023269 8.548 -0.44837 -0.31794 -0.81603 -0.37522 0.86553 1.5374 0.2813 1.7935 0.49294
4.0977 -0.39491 -0.38696 -0.43485 -0.26955 0 -0.28906 -0.26918 -0.47931 -0.61068 -0.35303 -0.9395 56.163 1.3135 2.9595 0.3052 2.4794 4.9197 0.51331 3.8232 7.1798 1.0705 4.3272 6.1118 1.0984 0.13395 0.20722 0.0071605 0.022542 7.5888 -0.32751 -0.33871 -0.73801 -0.35052 0.79034 1.439 0.24736 1.6679 0.45722
4.1016 -0.39199 -0.38089 -0.25581 -0.2783 0 -0.27141 -0.26207 -0.34428 -0.37874 -0.37119 -0.95547 53.589 1.1539 2.5182 0.26119 2.2547 4.4995 0.45478 3.5169 6.6356 1.0143 3.9714 5.5797 1.0503 0.12639 0.19509 0.0062717 0.022074 7.0474 -0.28078 -0.39658 -0.61997 -0.41825 0.68175 1.2899 0.1969 1.4744 0.40009
4.1055 -0.38306 -0.37714 -0.24383 -0.32891 0 -0.31363 -0.27434 -0.29893 -0.27443 -0.41964 -0.87721 50.967 0.98243 2.083 0.20688 2.0087 4.0345 0.38669 3.1606 6.0281 0.93298 3.5687 4.9427 0.98175 0.1184 0.17849 0.0053367 0.020688 6.6516 -0.30117 -0.41827 -0.48061 -0.47986 0.56592 1.1292 0.14473 1.259 0.33555
4.1094 -0.36478 -0.3679 -0.33719 -0.39637 0 -0.37175 -0.28932 -0.33678 -0.30107 -0.43007 -0.65721 48.31 0.81177 1.7198 0.14995 1.7573 3.5467 0.31729 2.7746 5.3715 0.83301 3.1367 4.2197 0.895 0.11001 0.15809 0.0041124 0.017882 6.1336 -0.3473 -0.40337 -0.36338 -0.43889 0.45329 0.97221 0.09604 1.0414 0.26857
4.1133 -0.34144 -0.34734 -0.42183 -0.44475 0 -0.40712 -0.33327 -0.38992 -0.37053 -0.39339 -0.34989 45.613 0.65369 1.4757 0.097771 1.5144 3.0559 0.25439 2.3792 4.679 0.72203 2.6919 3.4663 0.79345 0.10021 0.13651 0.0027607 0.014294 5.4133 -0.37364 -0.41439 -0.28935 -0.3 0.35305 0.83238 0.055177 0.83959 0.20366
4.1172 -0.32023 -0.31831 -0.43512 -0.4356 0 -0.40753 -0.40457 -0.38203 -0.37738 -0.35082 -0.071945 42.862 0.52674 1.3874 0.061467 1.2967 2.5848 0.2098 2.0024 3.962 0.61322 2.2556 2.7465 0.68272 0.086928 0.11618 0.0017506 0.011085 4.5655 -0.35937 -0.4818 -0.23782 -0.16787 0.27792 0.72757 0.027763 0.67955 0.14675
4.1211 -0.3034 -0.29101 -0.36846 -0.35536 0 -0.38076 -0.44526 -0.28977 -0.28248 -0.32929 0.090184 40.057 0.44122 1.367 0.044998 1.108 2.1465 0.18813 1.6673 3.2469 0.52332 1.8486 2.0987 0.57573 0.068287 0.097528 0.0014305 0.0089429 3.6871 -0.31561 -0.54308 -0.17389 -0.14442 0.23006 0.65862 0.01487 0.56903 0.10166
4.125 -0.28638 -0.27378 -0.23647 -0.23557 0 -0.33597 -0.39617 -0.156 -0.12794 -0.30505 0.13633 37.213 0.38859 1.3231 0.040895 0.93817 1.7372 0.18229 1.3694 2.5542 0.45459 1.4731 1.5245 0.47952 0.0444 0.079406 0.001671 0.0076553 2.8253 -0.26853 -0.49772 -0.086779 -0.22754 0.20045 0.61074 0.01368 0.49147 0.067972
4.1289 -0.26361 -0.26463 -0.08879 -0.13775 0 -0.2769 -0.26785 -0.04605 0.019823 -0.23901 0.12774 34.339 0.3629 1.2138 0.043685 0.78198 1.3567 0.18752 1.1048 1.8994 0.40735 1.1316 1.0085 0.39831 0.018354 0.061069 0.0019377 0.0065489 2.0105 -0.23485 -0.32362 0.0042704 -0.31345 0.184 0.57513 0.02355 0.43644 0.046495
4.1328 -0.23467 -0.25231 -0.022314 -0.1089 0 -0.21292 -0.13895 0.0081439 0.13019 -0.13837 0.12121 31.427 0.35593 1.0083 0.046859 0.63343 1.0042 0.19797 0.86693 1.2974 0.38001 0.82461 0.54526 0.33549 -0.0048955 0.043655 0.0017437 0.0052146 1.3039 -0.21026 -0.12247 0.076445 -0.2998 0.17493 0.54209 0.043658 0.39174 0.03789
4.1367 -0.20342 -0.22631 -0.11211 -0.14557 0 -0.16893 -0.080657 0.024405 0.211 -0.06657 0.13289 28.456 0.34853 0.70649 0.037378 0.48611 0.69021 0.20206 0.64543 0.78954 0.36847 0.55992 0.14733 0.29877 -0.021252 0.029521 0.0010548 0.0037906 0.78069 -0.17886 -0.033957 0.12593 -0.18572 0.16369 0.49545 0.073806 0.33683 0.046551
4.1406 -0.17203 -0.18585 -0.30046 -0.19916 0 -0.17244 -0.092428 0.039245 0.26653 -0.082966 0.15478 25.421 0.32266 0.41527 0.014728 0.33916 0.40908 0.19472 0.4274 0.35788 0.35886 0.3229 -0.16716 0.27765 -0.029824 0.020228 0.00026743 0.0026624 0.46179 -0.13304 -0.1022 0.16232 -0.070238 0.14448 0.43377 0.10521 0.26627 0.065049
4.1445 -0.13822 -0.13936 -0.396 -0.21603 0 -0.22206 -0.11713 0.067934 0.27431 -0.17579 0.18463 22.348 0.27405 0.1823 -0.017689 0.19618 0.16423 0.1757 0.21573 -0.0017989 0.34692 0.11228 -0.38972 0.26698 -0.032923 0.015279 -0.0001967 0.0020438 0.27504 -0.084268 -0.23277 0.18978 -0.053439 0.11614 0.36014 0.13192 0.18364 0.08883
4.1484 -0.09954 -0.095982 -0.24595 -0.17537 0 -0.27006 -0.11009 0.096583 0.21471 -0.26248 0.22578 19.282 0.20174 0.039337 -0.055546 0.061508 -0.04004 0.14575 0.016285 -0.29199 0.32983 -0.071277 -0.52309 0.26191 -0.033751 0.012812 -0.0002584 0.0018763 0.091156 -0.053721 -0.28395 0.20332 -0.13845 0.078383 0.27858 0.14826 0.094 0.11322
4.1523 -0.059063 -0.058431 0.076464 -0.094896 0 -0.24785 -0.078853 0.10776 0.11615 -0.26022 0.26422 16.247 0.10839 0.014539 -0.090678 -0.055803 -0.19154 0.10695 -0.15476 -0.50707 0.30528 -0.22052 -0.57287 0.25577 -0.033912 0.011393 -0.00016394 0.0020062 -0.19707 -0.050792 -0.19624 0.20245 -0.22684 0.031559 0.19656 0.1447 0.0076616 0.13061
4.1563 -0.023731 -0.02373 0.30108 -0.0076913 0 -0.12352 -0.053709 0.10508 0.051954 -0.15597 0.26599 13.229 0.015298 0.062788 -0.11001 -0.1425 -0.27792 0.067085 -0.26892 -0.64003 0.27494 -0.32281 -0.54425 0.23991 -0.032959 0.011053 -0.0001563 0.0022994 -0.61655 -0.059999 -0.030779 0.19728 -0.2077 -0.018032 0.12798 0.11381 -0.058068 0.13109
4.1602 0.0042525 0.01126 0.22447 0.062784 0 0.05869 -0.035064 0.10751 0.077566 -0.0094071 0.21158 10.191 -0.059119 0.11083 -0.11262 -0.19895 -0.31052 0.032431 -0.32592 -0.70322 0.24282 -0.38128 -0.44897 0.2145 -0.030104 0.012678 -0.00022091 0.0025716 -1.1086 -0.050809 0.10884 0.19333 -0.055795 -0.06232 0.07736 0.065029 -0.10063 0.11657
4.1641 0.033009 0.047033 -0.057454 0.1097 0 0.20113 0.011666 0.12173 0.16959 0.10585 0.12963 7.1145 -0.10534 0.13099 -0.099216 -0.22311 -0.29098 0.0064818 -0.32465 -0.69479 0.21077 -0.39388 -0.31131 0.18121 -0.026014 0.016583 -0.00016801 0.0025602 -1.5629 -0.00397 0.17601 0.17527 0.14723 -0.095477 0.047493 0.005564 -0.11902 0.089624
4.168 0.074871 0.0839 -0.22206 0.13548 0 0.22815 0.10578 0.12802 0.23601 0.15902 0.080473 4.0153 -0.11608 0.10439 -0.072053 -0.214 -0.2224 -0.007735 -0.26742 -0.61416 0.18058 -0.35998 -0.16083 0.14299 -0.0227 0.021784 8.3079e-05 0.0021354 -1.8643 0.068995 0.19885 0.11931 0.28064 -0.11175 0.040067 -0.055718 -0.11378 0.05433
4.1719 0.13273 0.12453 -0.052901 0.14544 0 0.15083 0.20964 0.10039 0.19639 0.16739 0.094632 0.93162 -0.081105 0.038271 -0.037129 -0.16496 -0.10337 -0.003567 -0.15812 -0.44999 0.15547 -0.27301 -0.016167 0.10921 -0.021684 0.026548 0.00036648 0.0015551 -1.9444 0.13249 0.21699 0.029021 0.27906 -0.097431 0.059807 -0.097505 -0.084875 0.021882
4.1758 0.19316 0.17111 0.31738 0.14866 0 0.060439 0.25358 0.041748 0.057241 0.16212 0.13022 -2.1099 -0.024039 -0.0005468 -0.0060348 -0.092413 0.037188 0.014859 -0.035462 -0.24463 0.13643 -0.15934 0.12195 0.089597 -0.022541 0.02958 0.00043182 0.0013584 -1.8265 0.15614 0.22758 -0.047703 0.17728 -0.057795 0.095052 -0.10795 -0.045307 0.0039872
4.1797 0.23548 0.2195 0.53229 0.15869 0 0.052147 0.20806 -0.0056533 -0.090447 0.16135 0.10426 -5.1105 0.038657 0.016732 0.0173 -0.0079311 0.18128 0.043322 0.080329 -0.028223 0.12391 -0.036741 0.25818 0.086371 -0.023478 0.030747 0.00020189 0.001848 -1.6405 0.14155 0.20551 -0.051755 0.076791 -0.0015042 0.13788 -0.087617 -0.0014619 0.0029645
4.1836 0.25 0.25848 0.38662 0.18666 0 0.14637 0.1252 0.0081164 -0.14797 0.1735 -0.022927 -8.0858 0.094737 0.10176 0.030694 0.078813 0.31427 0.078043 0.17463 0.17477 0.11827 0.080331 0.38202 0.099755 -0.023299 0.030921 -0.00017614 0.0026612 -1.5763 0.12231 0.16243 0.028662 0.066804 0.062953 0.18188 -0.039118 0.04188 0.018946
4.1875 0.24789 0.27816 0.048715 0.23129 0 0.27817 0.099311 0.093826 -0.086673 0.20913 -0.19391 -11.041 0.12949 0.25517 0.032527 0.15475 0.41688 0.11362 0.23047 0.33217 0.12007 0.17282 0.46177 0.12806 -0.022576 0.03125 -0.0005285 0.0029795 -1.783 0.13635 0.1572 0.13571 0.16115 0.12258 0.21869 0.031502 0.078945 0.049935
4.1914 0.25258 0.28054 -0.11611 0.27772 0 0.36126 0.18027 0.20677 0.040586 0.2738 -0.29148 -13.963 0.12709 0.41245 0.024047 0.19564 0.45833 0.13788 0.22904 0.3966 0.1272 0.20969 0.46174 0.15759 -0.022826 0.032356 -0.00084616 0.0022894 -2.2731 0.19475 0.23181 0.18759 0.29497 0.15024 0.2339 0.10215 0.098544 0.083222
4.1953 0.28 0.28096 0.068463 0.30882 0 0.36388 0.32397 0.2795 0.15295 0.34948 -0.23851 -16.832 0.098355 0.50479 0.010929 0.19926 0.4448 0.14607 0.18531 0.3814 0.13307 0.19444 0.36665 0.17304 -0.024768 0.033805 -0.0012355 0.00093867 -2.9059 0.27361 0.34663 0.1533 0.37919 0.14134 0.22741 0.15443 0.098248 0.10614
4.1992 0.32597 0.29661 0.41259 0.31903 0 0.3269 0.42844 0.27538 0.2024 0.39719 -0.066979 -19.644 0.048742 0.5062 -0.0053545 0.16369 0.37726 0.13578 0.10381 0.29129 0.13319 0.12717 0.18928 0.16649 -0.02771 0.034055 -0.0016992 -0.00016052 -3.4757 0.33461 0.40344 0.082746 0.36942 0.095222 0.19924 0.18107 0.075328 0.11362
4.2031 0.37152 0.332 0.5765 0.31743 0 0.31468 0.42196 0.21536 0.19242 0.39052 0.10919 -22.408 -0.015414 0.40257 -0.023664 0.089264 0.25901 0.10596 -0.010085 0.13412 0.12312 0.010508 -0.045332 0.1318 -0.030684 0.031119 -0.0020381 -0.00046395 -3.8492 0.35518 0.34809 0.060719 0.2967 0.014508 0.1509 0.17756 0.028171 0.10243
4.207 0.40008 0.37502 0.43262 0.31816 0 0.35371 0.32358 0.15696 0.15627 0.34636 0.19087 -25.136 -0.085091 0.19584 -0.043838 -0.02446 0.091313 0.055694 -0.15307 -0.084237 0.09358 -0.15439 -0.32159 0.059807 -0.033899 0.023817 -0.002033 -0.00042623 -4.0545 0.34306 0.24399 0.12945 0.23778 -0.092184 0.0855 0.14009 -0.046932 0.070181
4.2109 0.4101 0.40761 0.17962 0.32858 0 0.41839 0.22558 0.1488 0.13015 0.3122 0.1703 -27.822 -0.14967 -0.021893 -0.065188 -0.15582 -0.102 -0.0017225 -0.31111 -0.33566 0.044687 -0.34234 -0.63951 -0.034409 -0.038752 0.012878 -0.0017291 -0.0011432 -4.2566 0.32678 0.22413 0.25451 0.25168 -0.1943 0.017543 0.088957 -0.13635 0.030473
4.2148 0.41301 0.42091 0.10512 0.34661 0 0.46906 0.21861 0.20151 0.14313 0.31742 0.12334 -30.447 -0.20645 -0.19738 -0.086269 -0.29032 -0.30744 -0.056051 -0.47684 -0.60873 -0.017755 -0.53813 -1.0023 -0.13481 -0.046458 0.00082097 -0.0015014 -0.0033303 -4.6354 0.33369 0.35614 0.36219 0.33694 -0.27577 -0.045039 0.039595 -0.22771 -0.0065335
4.2188 0.4207 0.42087 0.27996 0.36722 0 0.49462 0.32422 0.2935 0.21419 0.34222 0.13548 -32.995 -0.25411 -0.30584 -0.10556 -0.41997 -0.51931 -0.10063 -0.64699 -0.90121 -0.089215 -0.73436 -1.4021 -0.23067 -0.057009 -0.0096413 -0.0017879 -0.0066602 -5.2576 0.37384 0.5575 0.4057 0.44394 -0.32759 -0.098121 0.0012345 -0.31295 -0.034884
4.2227 0.43505 0.42019 0.51605 0.38932 0 0.51532 0.48554 0.39485 0.34127 0.34446 0.23511 -35.464 -0.29196 -0.33191 -0.12099 -0.53758 -0.7338 -0.12872 -0.81917 -1.2142 -0.16378 -0.92517 -1.8205 -0.31037 -0.069722 -0.017617 -0.0027201 -0.010105 -6.0339 0.43776 0.65895 0.39663 0.52486 -0.34256 -0.13855 -0.017351 -0.38362 -0.049096
4.2266 0.44815 0.42578 0.60017 0.41581 0 0.54994 0.61474 0.48275 0.49001 0.31822 0.38711 -37.871 -0.31971 -0.30503 -0.12791 -0.63807 -0.95509 -0.13173 -0.99448 -1.5625 -0.22877 -1.1109 -2.24 -0.35672 -0.08458 -0.024725 -0.0039839 -0.012875 -6.7888 0.50354 0.56481 0.38166 0.56978 -0.31909 -0.16739 -0.0079347 -0.42985 -0.045209
4.2305 0.45061 0.43388 0.51478 0.44817 0 0.58899 0.65406 0.54155 0.60524 0.31495 0.53647 -40.23 -0.34423 -0.30809 -0.12872 -0.73342 -1.1884 -0.12191 -1.1757 -1.9396 -0.28063 -1.3017 -2.6526 -0.38131 -0.10251 -0.033709 -0.0050249 -0.014953 -7.3814 0.54641 0.35403 0.399 0.59552 -0.28647 -0.19731 0.01318 -0.4654 -0.03523
4.2344 0.43971 0.43604 0.40818 0.48221 0 0.60309 0.60504 0.56176 0.64868 0.39343 0.65126 -42.541 -0.36935 -0.37283 -0.12561 -0.83017 -1.4371 -0.10591 -1.3652 -2.3424 -0.31917 -1.5037 -3.0524 -0.39122 -0.12398 -0.046026 -0.0054117 -0.016737 -7.7811 0.54827 0.21718 0.45744 0.60657 -0.25792 -0.23499 0.037581 -0.49949 -0.025008
4.2383 0.42092 0.42848 0.39063 0.5086 0 0.57249 0.51172 0.54848 0.63219 0.54617 0.73035 -44.792 -0.39915 -0.51981 -0.12125 -0.93427 -1.703 -0.090518 -1.5649 -2.7652 -0.34547 -1.7215 -3.4249 -0.39418 -0.14741 -0.06047 -0.0050806 -0.018307 -8.0445 0.50752 0.28537 0.54473 0.57788 -0.24508 -0.28624 0.057237 -0.54146 -0.01984
4.2422 0.4032 0.41508 0.42077 0.51691 0 0.50335 0.42123 0.52851 0.61095 0.6847 0.78436 -46.972 -0.44154 -0.7611 -0.121 -1.0541 -1.9872 -0.086538 -1.7768 -3.1961 -0.3626 -1.9605 -3.7462 -0.4026 -0.16942 -0.073977 -0.0043314 -0.019214 -8.2288 0.44447 0.51363 0.64111 0.4837 -0.26366 -0.3597 0.060309 -0.60732 -0.026971
4.2461 0.3924 0.40238 0.40235 0.50026 0 0.41719 0.3577 0.5376 0.63695 0.71038 0.81937 -49.079 -0.50222 -1.0291 -0.13009 -1.1876 -2.2735 -0.10055 -1.9912 -3.6066 -0.3797 -2.2084 -3.9966 -0.4273 -0.18692 -0.083811 -0.003628 -0.019049 -8.3336 0.39467 0.72718 0.72165 0.34169 -0.31201 -0.45218 0.043155 -0.70272 -0.046625
4.25 0.38767 0.39271 0.33704 0.45944 0 0.33371 0.3264 0.59 0.71417 0.60514 0.83771 -51.125 -0.57703 -1.2628 -0.14702 -1.3236 -2.5434 -0.12794 -2.194 -3.9786 -0.40094 -2.4459 -4.1749 -0.46575 -0.19895 -0.089246 -0.0033352 -0.018116 -8.325 0.38867 0.78025 0.75785 0.21966 -0.37469 -0.55168 0.013496 -0.81514 -0.072696
4.2539 0.38251 0.38269 0.32232 0.40507 0 0.26963 0.33222 0.65881 0.79765 0.45071 0.84471 -53.121 -0.66146 -1.4316 -0.16967 -1.4527 -2.7817 -0.16484 -2.3728 -4.2966 -0.42727 -2.657 -4.2955 -0.51471 -0.20652 -0.091498 -0.0035178 -0.017369 -8.2069 0.43057 0.6738 0.73334 0.18909 -0.44169 -0.64939 -0.023142 -0.93377 -0.10122
4.2578 0.37009 0.36768 0.40143 0.35491 0 0.24766 0.38292 0.693 0.83523 0.35497 0.84656 -55.07 -0.74912 -1.5114 -0.19478 -1.5645 -2.9723 -0.20609 -2.5138 -4.5458 -0.45841 -2.8252 -4.3699 -0.56923 -0.21077 -0.092334 -0.0039059 -0.017605 -8.0479 0.49285 0.52894 0.66381 0.26714 -0.5022 -0.7356 -0.060232 -1.0454 -0.12788
4.2617 0.34916 0.34735 0.47674 0.32424 0 0.29008 0.46913 0.66124 0.81009 0.35836 0.84153 -56.965 -0.81856 -1.482 -0.21249 -1.6302 -3.0685 -0.23947 -2.5769 -4.676 -0.48843 -2.9043 -4.3912 -0.61594 -0.21168 -0.092748 -0.0040834 -0.018708 -7.9171 0.53436 0.45791 0.59319 0.40305 -0.53531 -0.78623 -0.084225 -1.1156 -0.14432
4.2656 0.32636 0.32694 0.42083 0.31464 0 0.39081 0.54741 0.5813 0.74474 0.4104 0.81919 -58.799 -0.85655 -1.4152 -0.21765 -1.6504 -3.0824 -0.25901 -2.5719 -4.7068 -0.50879 -2.9071 -4.3378 -0.64642 -0.20866 -0.092625 -0.0038067 -0.019739 -7.7901 0.52832 0.4666 0.55816 0.52069 -0.54251 -0.80127 -0.092818 -1.1388 -0.15026
4.2695 0.31216 0.31373 0.25619 0.31144 0 0.49648 0.5597 0.50337 0.66964 0.43063 0.77273 -60.574 -0.85758 -1.3383 -0.2092 -1.6251 -3.0179 -0.26332 -2.5037 -4.6409 -0.51489 -2.8399 -4.1929 -0.65747 -0.20212 -0.09121 -0.0032128 -0.019763 -7.5384 0.47838 0.4756 0.55185 0.57387 -0.52633 -0.78156 -0.086871 -1.1159 -0.1457
4.2734 0.31292 0.31184 0.16311 0.29609 0 0.53155 0.4844 0.46239 0.59358 0.38407 0.71077 -62.3 -0.81888 -1.2689 -0.18726 -1.5556 -2.8799 -0.25194 -2.3785 -4.4816 -0.50309 -2.7099 -3.9601 -0.64685 -0.19393 -0.087686 -0.0027006 -0.018578 -7.041 0.41111 0.42113 0.52819 0.56467 -0.4897 -0.72921 -0.068015 -1.0504 -0.13069
4.2773 0.32534 0.31935 0.27511 0.26505 0 0.45932 0.36962 0.44746 0.50586 0.29761 0.65146 -63.992 -0.73759 -1.2165 -0.15294 -1.442 -2.672 -0.22449 -2.2035 -4.2261 -0.46788 -2.5252 -3.6609 -0.61076 -0.18603 -0.081509 -0.0025558 -0.01667 -6.3212 0.35392 0.32331 0.44951 0.51899 -0.43612 -0.64678 -0.0391 -0.94831 -0.10436
4.2813 0.3384 0.32913 0.49643 0.23753 0 0.32336 0.30228 0.42028 0.40226 0.21579 0.6008 -65.65 -0.62969 -1.1535 -0.11385 -1.2972 -2.4179 -0.18561 -2.0035 -3.8936 -0.40977 -2.3107 -3.3161 -0.5504 -0.1787 -0.072661 -0.0026717 -0.01456 -5.5641 0.31826 0.25622 0.33173 0.45564 -0.37398 -0.54882 -0.0078563 -0.83314 -0.067366
4.2852 0.34171 0.33296 0.5792 0.24139 0 0.22056 0.32849 0.36203 0.30236 0.15767 0.53787 -67.265 -0.51909 -1.0554 -0.076751 -1.1413 -2.1485 -0.14204 -1.8009 -3.5229 -0.33909 -2.0894 -2.9328 -0.475 -0.17051 -0.061869 -0.0026716 -0.012302 -4.9759 0.29965 0.2624 0.23793 0.38103 -0.31079 -0.45142 0.02053 -0.72374 -0.024129
4.2891 0.333 0.32646 0.39969 0.2872 0 0.22039 0.40152 0.29745 0.23746 0.12057 0.42785 -68.822 -0.41749 -0.91453 -0.044326 -0.98371 -1.8766 -0.096634 -1.604 -3.1301 -0.26127 -1.8694 -2.5101 -0.38876 -0.15997 -0.050465 -0.002328 -0.0096147 -4.6092 0.28928 0.30812 0.22184 0.3033 -0.25038 -0.36261 0.043961 -0.62738 0.022587
4.293 0.31864 0.31213 0.11974 0.35402 0 0.30354 0.41938 0.2688 0.22173 0.11138 0.2572 -70.318 -0.33522 -0.72937 -0.018551 -0.83345 -1.6136 -0.05207 -1.4189 -2.7308 -0.18212 -1.6567 -2.0565 -0.2964 -0.14699 -0.039618 -0.0018311 -0.0064186 -4.3303 0.2831 0.32459 0.27516 0.23803 -0.19651 -0.28955 0.060924 -0.54917 0.069519
4.2969 0.30774 0.29844 0.028283 0.40217 0 0.3804 0.32639 0.28747 0.23607 0.15258 0.059796 -71.762 -0.2874 -0.5214 -0.001658 -0.70689 -1.3753 -0.013302 -1.2518 -2.346 -0.11299 -1.4571 -1.6016 -0.20781 -0.13288 -0.029427 -0.001584 -0.003137 -3.9697 0.28138 0.28568 0.33094 0.19619 -0.15861 -0.24513 0.068957 -0.49393 0.10818
4.3008 0.30604 0.29484 0.22316 0.40332 0 0.37495 0.17872 0.31618 0.24023 0.2485 -0.094867 -73.168 -0.26292 -0.34693 0.0096697 -0.60652 -1.1595 0.01663 -1.0961 -1.9835 -0.060508 -1.2671 -1.1879 -0.13431 -0.11897 -0.01883 -0.0017245 -0.00046885 -3.5069 0.2832 0.23585 0.32028 0.174 -0.13914 -0.22323 0.070581 -0.45015 0.13297
4.3047 0.31482 0.3062 0.4926 0.36158 0 0.29483 0.09927 0.30287 0.20189 0.35625 -0.14903 -74.539 -0.25176 -0.22711 0.016527 -0.53029 -0.962 0.036035 -0.94911 -1.6439 -0.026363 -1.0863 -0.85012 -0.081392 -0.10585 -0.0067486 -0.0019167 0.0011035 -3.0989 0.28447 0.23912 0.22864 0.16323 -0.13716 -0.21678 0.067017 -0.41218 0.14322
4.3086 0.3333 0.3303 0.54353 0.30771 0 0.22179 0.1586 0.23204 0.11868 0.40874 -0.10358 -75.864 -0.24657 -0.17113 0.019054 -0.47627 -0.78073 0.043387 -0.81041 -1.3289 -0.011776 -0.91597 -0.59902 -0.053202 -0.093895 0.0063931 -0.0016925 0.0015931 -2.9201 0.2818 0.30616 0.10204 0.16945 -0.15098 -0.21976 0.05892 -0.37695 0.13936
4.3125 0.36011 0.36017 0.32895 0.2739 0 0.23449 0.30142 0.14083 0.018588 0.37624 -0.02403 -77.131 -0.23873 -0.18099 0.016425 -0.44172 -0.61442 0.036404 -0.68185 -1.0429 -0.018246 -0.76021 -0.42386 -0.054959 -0.084002 0.018288 -0.0010028 0.0014006 -2.9819 0.2767 0.37999 0.0044672 0.20995 -0.1772 -0.22398 0.046693 -0.34246 0.12313
4.3164 0.39163 0.38874 0.10493 0.27327 0 0.33883 0.39847 0.084604 -0.057557 0.30103 0.004073 -78.34 -0.22012 -0.21643 0.0063182 -0.41799 -0.4675 0.014697 -0.57317 -0.80174 -0.04357 -0.63208 -0.31107 -0.086823 -0.077403 0.026109 -0.00035751 0.0010139 -3.1251 0.27529 0.3973 -0.029614 0.28732 -0.2021 -0.21554 0.031361 -0.31095 0.10412
4.3203 0.4208 0.41206 0.14675 0.30038 0 0.4684 0.37518 0.088585 -0.078641 0.26177 -0.06114 -79.499 -0.19494 -0.22883 -0.0088467 -0.39493 -0.34311 -0.013146 -0.48733 -0.60948 -0.076106 -0.5334 -0.26249 -0.13112 -0.074539 0.028517 -0.00035847 0.0007603 -3.1998 0.28431 0.36063 -0.0085938 0.37166 -0.21385 -0.19316 0.015628 -0.28505 0.091898
4.3242 0.44015 0.42932 0.43974 0.34562 0 0.54611 0.28512 0.13349 -0.039095 0.30012 -0.18424 -80.616 -0.16701 -0.20487 -0.027026 -0.37071 -0.24966 -0.042527 -0.42926 -0.47809 -0.11074 -0.46912 -0.29849 -0.17936 -0.074629 0.026434 -0.0011066 0.00066526 -3.241 0.30815 0.34218 0.037174 0.42182 -0.20785 -0.15896 0.0011456 -0.26661 0.089723
4.3281 0.44782 0.44157 0.69151 0.40379 0 0.54374 0.25116 0.18385 0.038805 0.3855 -0.27578 -81.679 -0.14074 -0.13982 -0.045668 -0.34531 -0.19642 -0.068832 -0.40371 -0.41974 -0.1427 -0.44384 -0.44392 -0.22347 -0.076811 0.021807 -0.0021297 0.00039432 -3.4496 0.34836 0.4102 0.082243 0.42934 -0.18169 -0.11707 -0.01043 -0.2572 0.099232
4.332 0.45025 0.45108 0.65194 0.4678 0 0.48868 0.33587 0.22383 0.11814 0.45306 -0.25534 -82.664 -0.12517 -0.053055 -0.058828 -0.32649 -0.21244 -0.08416 -0.42634 -0.47318 -0.16538 -0.47414 -0.70827 -0.2518 -0.081683 0.015566 -0.0029 -0.00063636 -3.9871 0.4029 0.55092 0.1173 0.43236 -0.13642 -0.080325 -0.015719 -0.26065 0.11891
4.3359 0.45756 0.46149 0.3837 0.51935 0 0.42593 0.47744 0.26348 0.17082 0.47069 -0.10661 -83.557 -0.12613 -0.010702 -0.062627 -0.33166 -0.30725 -0.08762 -0.49878 -0.63854 -0.17991 -0.55982 -1.0754 -0.26602 -0.09126 0.0067975 -0.0033393 -0.0028767 -4.7966 0.46359 0.66848 0.14672 0.47288 -0.093645 -0.067823 -0.014637 -0.27739 0.13475
4.3398 0.4752 0.47658 0.18695 0.53424 0 0.38219 0.55714 0.31588 0.19735 0.46245 0.1153 -84.369 -0.14477 -0.043691 -0.059162 -0.37181 -0.47645 -0.083998 -0.61848 -0.90091 -0.19201 -0.69686 -1.5104 -0.27543 -0.10697 -0.0060096 -0.0037378 -0.0061565 -5.6369 0.51522 0.66969 0.18414 0.53875 -0.06927 -0.086823 -0.0095956 -0.30867 0.13765
4.3438 0.4998 0.49733 0.27094 0.50329 0 0.36282 0.52405 0.3775 0.2272 0.46879 0.32611 -85.122 -0.18338 -0.16733 -0.051493 -0.45615 -0.72001 -0.077764 -0.78711 -1.2548 -0.20695 -0.88634 -1.9774 -0.2881 -0.12766 -0.022892 -0.0042209 -0.0095645 -6.3007 0.54193 0.55464 0.24803 0.56128 -0.074305 -0.142 -0.0029295 -0.35778 0.12186
4.3477 0.52298 0.52006 0.5392 0.44834 0 0.36949 0.44446 0.43473 0.2966 0.49645 0.46911 -85.83 -0.24501 -0.39013 -0.044576 -0.59451 -1.0373 -0.075029 -1.0073 -1.6941 -0.23163 -1.1304 -2.4566 -0.31435 -0.15001 -0.041607 -0.0044717 -0.012008 -6.7986 0.5394 0.4241 0.35047 0.48608 -0.11997 -0.23685 0.0021065 -0.4297 0.082145
4.3516 0.53924 0.53879 0.71383 0.41264 0 0.40741 0.42765 0.48465 0.41934 0.5173 0.54455 -86.477 -0.34123 -0.69042 -0.053767 -0.80201 -1.4289 -0.090392 -1.2888 -2.2161 -0.28205 -1.4393 -2.9469 -0.37505 -0.17095 -0.058943 -0.004122 -0.013139 -7.3277 0.52291 0.39266 0.48168 0.3484 -0.21958 -0.37146 -0.0032098 -0.5405 0.015677
4.3555 0.54998 0.55075 0.64246 0.42902 0 0.47302 0.5125 0.54059 0.57391 0.51316 0.5952 -87.032 -0.46399 -0.98824 -0.083582 -1.0439 -1.8506 -0.12501 -1.6025 -2.7751 -0.35574 -1.7834 -3.4557 -0.46384 -0.18987 -0.072952 -0.0033777 -0.013805 -8.0626 0.52098 0.48697 0.60654 0.2649 -0.34422 -0.518 -0.020539 -0.68188 -0.058571
4.3594 0.561 0.56007 0.44516 0.49354 0 0.54355 0.63578 0.61351 0.71732 0.50701 0.6655 -87.475 -0.61065 -1.2537 -0.13518 -1.3034 -2.2847 -0.17878 -1.9355 -3.3558 -0.45105 -2.1501 -3.9835 -0.57609 -0.20813 -0.084036 -0.0030504 -0.015475 -8.9807 0.5562 0.62389 0.68549 0.33391 -0.47948 -0.66453 -0.050323 -0.85002 -0.13156
4.3633 0.57706 0.57511 0.35985 0.57029 0 0.58937 0.7084 0.69202 0.81347 0.53904 0.76752 -87.811 -0.77686 -1.4645 -0.20764 -1.563 -2.7138 -0.25018 -2.2744 -3.9431 -0.56489 -2.5262 -4.5156 -0.70559 -0.22681 -0.094004 -0.0037803 -0.018972 -9.8827 0.62753 0.68786 0.70698 0.53732 -0.61113 -0.80021 -0.091922 -1.0391 -0.19516
4.3672 0.59886 0.60117 0.48328 0.62405 0 0.60087 0.7092 0.74817 0.85317 0.61498 0.876 -88.066 -0.95432 -1.6004 -0.29718 -1.7946 -3.1108 -0.33603 -2.5968 -4.5152 -0.69163 -2.8897 -5.026 -0.84142 -0.24527 -0.10414 -0.0052333 -0.023644 -10.571 0.70945 0.63433 0.70073 0.74643 -0.71741 -0.90976 -0.14328 -1.2377 -0.23808
4.3711 0.62326 0.63521 0.6948 0.65029 0 0.60029 0.69462 0.76613 0.85342 0.69139 0.95098 -88.259 -1.1207 -1.694 -0.38575 -1.977 -3.455 -0.42387 -2.8803 -5.048 -0.81664 -3.2157 -5.4906 -0.96693 -0.26231 -0.1141 -0.0062449 -0.027748 -11.004 0.76977 0.52434 0.71425 0.8335 -0.78686 -0.99005 -0.1944 -1.4208 -0.26095
4.375 0.64383 0.66757 0.81584 0.67436 0 0.62265 0.72244 0.76264 0.84254 0.72014 0.96859 -88.388 -1.2625 -1.7827 -0.46116 -2.117 -3.7506 -0.50546 -3.125 -5.5359 -0.93199 -3.5009 -5.898 -1.0779 -0.27825 -0.12257 -0.0059381 -0.029793 -11.29 0.79213 0.46276 0.77106 0.7823 -0.82855 -1.0511 -0.23821 -1.5761 -0.27416
4.3789 0.65093 0.68844 0.79469 0.72192 0 0.68327 0.78172 0.77434 0.84574 0.70277 0.93853 -88.436 -1.3712 -1.8828 -0.51651 -2.2201 -3.999 -0.57614 -3.3316 -5.9729 -1.0333 -3.743 -6.2509 -1.1731 -0.29536 -0.12868 -0.0047178 -0.029668 -11.558 0.78529 0.50203 0.85009 0.69065 -0.84851 -1.0986 -0.27054 -1.6957 -0.28424
4.3828 0.6342 0.6926 0.71262 0.79027 0 0.76398 0.80634 0.82251 0.87774 0.68992 0.89786 -88.392 -1.4399 -2.0069 -0.54639 -2.2949 -4.2042 -0.63199 -3.5034 -6.3551 -1.1174 -3.9423 -6.5588 -1.2528 -0.31555 -0.13293 -0.0040294 -0.028596 -11.841 0.77256 0.60046 0.90719 0.66789 -0.8545 -1.1393 -0.28802 -1.7742 -0.29807
4.3867 0.58926 0.67838 0.64455 0.84769 0 0.82965 0.75061 0.8905 0.93895 0.72229 0.8866 -88.251 -1.4547 -2.1526 -0.54216 -2.3582 -4.3681 -0.66439 -3.6445 -6.6645 -1.1765 -4.0952 -6.8273 -1.3166 -0.33765 -0.13669 -0.0049932 -0.028052 -12.064 0.77104 0.66721 0.91822 0.73344 -0.858 -1.1818 -0.28498 -1.8001 -0.3256
4.3906 0.52431 0.64426 0.57209 0.85894 0 0.85531 0.63799 0.93609 1.0123 0.77879 0.92203 -88.011 -1.4416 -2.2865 -0.52152 -2.4277 -4.5136 -0.68022 -3.7737 -6.9264 -1.2181 -4.224 -7.0517 -1.3706 -0.35748 -0.14098 -0.007235 -0.02865 -12.114 0.77702 0.64489 0.90116 0.81305 -0.8648 -1.2276 -0.27198 -1.7995 -0.36043
4.3945 0.45847 0.58914 0.45042 0.8107 0 0.83641 0.53096 0.92582 1.066 0.792 0.99017 -87.666 -1.4124 -2.3936 -0.49234 -2.5037 -4.6434 -0.68131 -3.8917 -7.1447 -1.2426 -4.332 -7.216 -1.4121 -0.37076 -0.14573 -0.0091072 -0.029907 -11.902 0.76816 0.55249 0.89592 0.82267 -0.87262 -1.2732 -0.25408 -1.7831 -0.3958
4.3984 0.41006 0.51769 0.31659 0.71436 0 0.77772 0.46248 0.8584 1.0687 0.71707 1.06 -87.207 -1.3768 -2.4637 -0.46114 -2.583 -4.7569 -0.66917 -3.9959 -7.3195 -1.2494 -4.4195 -7.2979 -1.4374 -0.37627 -0.14987 -0.0091196 -0.030875 -11.399 0.71988 0.45603 0.92286 0.74467 -0.87832 -1.3145 -0.23561 -1.7597 -0.425
4.4023 0.3838 0.44456 0.27333 0.58998 0 0.68098 0.40858 0.75957 1.0112 0.57988 1.1071 -86.643 -1.3458 -2.4872 -0.43534 -2.6538 -4.844 -0.64409 -4.0741 -7.44 -1.2341 -4.4784 -7.2734 -1.4363 -0.37603 -0.15212 -0.0072024 -0.030886 -10.639 0.62467 0.40373 0.96143 0.62413 -0.87498 -1.3435 -0.22178 -1.7384 -0.43681
4.4063 0.3696 0.39022 0.35436 0.45307 0 0.54935 0.32885 0.65979 0.91687 0.45393 1.1254 -86.002 -1.3246 -2.4759 -0.41805 -2.6884 -4.8777 -0.6079 -4.0996 -7.4784 -1.1916 -4.4881 -7.123 -1.3962 -0.37263 -0.15149 -0.0046371 -0.029761 -9.7238 0.50151 0.38894 0.9687 0.50779 -0.8552 -1.3491 -0.21478 -1.7225 -0.42199
4.4102 0.3552 0.36919 0.44874 0.31823 0 0.40271 0.22226 0.57826 0.82701 0.39337 1.1146 -85.315 -1.3051 -2.4479 -0.40395 -2.6777 -4.8481 -0.56474 -4.0669 -7.4267 -1.1268 -4.4437 -6.8358 -1.3236 -0.36655 -0.14736 -0.0028516 -0.02752 -8.801 0.38916 0.36993 0.91764 0.40422 -0.82266 -1.3322 -0.21023 -1.705 -0.38815
4.4141 0.3403 0.37965 0.40682 0.21005 0 0.2809 0.13334 0.5227 0.76978 0.39445 1.0606 -84.592 -1.2802 -2.4044 -0.38908 -2.6153 -4.743 -0.51605 -3.9689 -7.269 -1.0416 -4.3371 -6.4135 -1.2224 -0.356 -0.13944 -0.0023262 -0.024117 -7.9985 0.32614 0.31952 0.81723 0.3041 -0.77989 -1.2921 -0.20479 -1.679 -0.34033
4.418 0.33686 0.40384 0.22415 0.16157 0 0.22399 0.10532 0.49501 0.73765 0.41999 0.93423 -83.821 -1.242 -2.3425 -0.3692 -2.4978 -4.5523 -0.46327 -3.8013 -6.9905 -0.93905 -4.1618 -5.8723 -1.0982 -0.33907 -0.12765 -0.0025558 -0.019562 -7.3502 0.32845 0.25493 0.69792 0.221 -0.7301 -1.2289 -0.19485 -1.6366 -0.28475
4.4219 0.35394 0.41969 0.081491 0.1948 0 0.24461 0.13709 0.49121 0.69379 0.44884 0.72012 -82.982 -1.172 -2.2324 -0.336 -2.3156 -4.2432 -0.4078 -3.5476 -6.5413 -0.8245 -3.895 -5.2424 -0.96272 -0.31571 -0.11234 -0.0028327 -0.014256 -6.7843 0.37924 0.22257 0.58157 0.19172 -0.67749 -1.138 -0.17332 -1.558 -0.23262
4.4258 0.38277 0.41422 0.16767 0.3005 0 0.31871 0.19068 0.49711 0.60217 0.48942 0.4502 -82.071 -1.0717 -2.0589 -0.29093 -2.0979 -3.8506 -0.3518 -3.2406 -5.9687 -0.71144 -3.5652 -4.5634 -0.83499 -0.28777 -0.094272 -0.0028815 -0.0090718 -6.2009 0.43797 0.25557 0.46799 0.23204 -0.6237 -1.028 -0.14193 -1.4435 -0.19008
4.4297 0.39926 0.3888 0.46519 0.43771 0 0.4034 0.23358 0.49011 0.45582 0.5464 0.20281 -81.098 -0.94722 -1.8238 -0.23758 -1.8601 -3.3987 -0.29584 -2.8984 -5.3087 -0.60525 -3.1907 -3.8772 -0.72061 -0.25777 -0.074515 -0.0027889 -0.0049854 -5.5701 0.46429 0.3424 0.34933 0.30484 -0.56649 -0.90282 -0.10431 -1.298 -0.15552
4.4336 0.38384 0.35435 0.73941 0.55482 0 0.46445 0.26298 0.45047 0.28119 0.58904 0.055115 -80.078 -0.80404 -1.5335 -0.17924 -1.6127 -2.9057 -0.24035 -2.5338 -4.5897 -0.50926 -2.7851 -3.2192 -0.62225 -0.22794 -0.054292 -0.0025814 -0.0025162 -4.9468 0.44049 0.43054 0.23253 0.3462 -0.50366 -0.76529 -0.06375 -1.1262 -0.12652
4.4375 0.34016 0.32292 0.75739 0.61284 0 0.48872 0.28725 0.37289 0.11901 0.56762 0.024744 -79.012 -0.6502 -1.2022 -0.12072 -1.3663 -2.3938 -0.18585 -2.1603 -3.8474 -0.4265 -2.3642 -2.6127 -0.54096 -0.20043 -0.034867 -0.0021108 -0.0014238 -4.3856 0.37711 0.45967 0.14184 0.32516 -0.43178 -0.61859 -0.024979 -0.93515 -0.098374
4.4414 0.29342 0.30229 0.51046 0.59325 0 0.47582 0.29595 0.26823 0.00044966 0.46399 0.055508 -77.891 -0.50296 -0.88013 -0.070862 -1.1335 -1.9014 -0.13436 -1.7975 -3.1435 -0.3566 -1.9545 -2.0672 -0.47076 -0.17727 -0.017384 -0.0013495 -0.00089058 -3.8485 0.29973 0.39967 0.096207 0.27012 -0.35079 -0.47183 0.0048841 -0.74392 -0.062573
4.4453 0.26892 0.29513 0.20954 0.49331 0 0.42532 0.26219 0.15595 -0.064056 0.31796 0.065219 -76.713 -0.37212 -0.60249 -0.031793 -0.91633 -1.4462 -0.087759 -1.4547 -2.5005 -0.29291 -1.5699 -1.5818 -0.40253 -0.15967 -0.0025597 -0.00058767 -3.625e-05 -3.2238 0.22986 0.26948 0.085142 0.23176 -0.27078 -0.33468 0.026494 -0.5686 -0.019622
4.4492 0.27086 0.29918 0.068814 0.32544 0 0.33784 0.17879 0.056331 -0.081523 0.19657 0.013732 -75.491 -0.26275 -0.38161 -0.0045923 -0.71809 -1.0378 -0.048221 -1.1384 -1.9276 -0.23397 -1.2182 -1.1519 -0.33479 -0.14682 0.0096608 -0.0001585 0.0015873 -2.4541 0.17594 0.12751 0.070907 0.22635 -0.19945 -0.21347 0.040801 -0.41753 0.027704
4.4531 0.28125 0.30696 0.11403 0.12675 0 0.22848 0.083511 -0.01286 -0.068504 0.13804 -0.072739 -74.242 -0.17877 -0.22378 0.010348 -0.54208 -0.68381 -0.017909 -0.85499 -1.43 -0.17898 -0.90623 -0.77395 -0.26747 -0.13614 0.020088 -4.4645e-06 0.0038025 -1.6437 0.13873 0.039819 0.019649 0.22532 -0.14458 -0.11392 0.049268 -0.2975 0.075464
4.457 0.27882 0.3074 0.20567 -0.037399 0 0.13344 0.037498 -0.039308 -0.045722 0.13021 -0.1421 -72.968 -0.12913 -0.13157 0.011741 -0.40064 -0.40373 -0.0024093 -0.62322 -1.0215 -0.13087 -0.65141 -0.44748 -0.20649 -0.12522 0.029724 0.0003042 0.0059808 -1.0205 0.12092 0.043503 -0.066153 0.20076 -0.12191 -0.048363 0.054208 -0.22177 0.11321
4.4609 0.25863 0.29207 0.22193 -0.09607 0 0.094849 0.073042 -0.022964 -0.033688 0.14125 -0.17658 -71.652 -0.10719 -0.066991 0.0052828 -0.29559 -0.18845 -0.00041276 -0.44472 -0.68022 -0.093765 -0.45044 -0.17554 -0.16065 -0.11368 0.038965 0.0010162 0.0074539 -0.7663 0.12816 0.12607 -0.14558 0.1688 -0.12876 -0.012296 0.058523 -0.18111 0.13287
4.4648 0.23432 0.26284 0.18365 -0.016908 0 0.13135 0.16317 0.018784 -0.04539 0.1607 -0.20753 -70.282 -0.10459 -0.010781 -0.0045961 -0.2226 -0.026811 -0.0077629 -0.31369 -0.39405 -0.068831 -0.29635 0.0352 -0.132 -0.1033 0.047231 0.0017609 0.0079159 -0.87265 0.16012 0.23372 -0.17201 0.17479 -0.15314 0.0035438 0.062211 -0.1633 0.1354
4.4688 0.2228 0.2336 0.19497 0.16226 0 0.21915 0.24421 0.057696 -0.078509 0.20121 -0.26959 -68.861 -0.11604 0.043779 -0.015101 -0.17914 0.08483 -0.021339 -0.22802 -0.16299 -0.056589 -0.18777 0.17358 -0.12109 -0.096125 0.053346 0.0018446 0.0075725 -1.1563 0.20305 0.3045 -0.13236 0.23478 -0.18542 0.0053192 0.064774 -0.16078 0.1226
4.4727 0.22835 0.22177 0.29353 0.34789 0 0.30278 0.26873 0.07294 -0.11486 0.26361 -0.34625 -67.409 -0.13537 0.098728 -0.023271 -0.16153 0.14908 -0.037151 -0.18512 0.0079903 -0.056884 -0.12427 0.22484 -0.12704 -0.092689 0.056311 0.0010493 0.0069477 -1.419 0.23477 0.30565 -0.057341 0.30317 -0.21326 0.00035489 0.065273 -0.16505 0.098102
4.4766 0.24112 0.23484 0.39536 0.44777 0 0.3309 0.23884 0.06602 -0.13056 0.31536 -0.37101 -65.941 -0.15075 0.13827 -0.0246 -0.16164 0.16058 -0.047194 -0.18336 0.084539 -0.066118 -0.11408 0.17549 -0.14326 -0.092207 0.055738 1.1454e-05 0.006493 -1.5966 0.24 0.25081 0.0060981 0.31072 -0.21326 0.00039193 0.062696 -0.16381 0.072975
4.4805 0.24924 0.26342 0.39167 0.42813 0 0.29116 0.19362 0.057127 -0.11035 0.31632 -0.28933 -64.447 -0.1562 0.15455 -0.020767 -0.16481 0.13786 -0.049606 -0.20238 0.080089 -0.075332 -0.13985 0.020647 -0.15798 -0.094277 0.051628 -0.00036376 0.0062963 -1.7674 0.22184 0.18704 0.034299 0.23664 -0.18808 0.0079937 0.059957 -0.15516 0.056564
4.4844 0.25055 0.28797 0.27427 0.32628 0 0.21831 0.17026 0.065658 -0.05523 0.26571 -0.11873 -62.9 -0.15133 0.14621 -0.013422 -0.1692 0.081973 -0.04499 -0.23962 -0.0078816 -0.082248 -0.20014 -0.23131 -0.16887 -0.099859 0.043937 9.7112e-05 0.006092 -2.0354 0.19818 0.16208 0.042421 0.1371 -0.14331 0.020977 0.059291 -0.14195 0.050972
4.4883 0.25252 0.29409 0.14371 0.21341 0 0.16931 0.1773 0.094546 0.021477 0.21318 0.058268 -61.283 -0.13764 0.114 -0.0047074 -0.17526 -0.0069054 -0.034925 -0.29437 -0.17958 -0.085923 -0.29381 -0.56109 -0.17545 -0.11015 0.032626 0.00054219 0.0055042 -2.4236 0.18679 0.19472 0.063717 0.09647 -0.086962 0.035707 0.062723 -0.12855 0.056553
4.4922 0.26228 0.28332 0.10019 0.14387 0 0.18349 0.19869 0.13348 0.10395 0.2146 0.16569 -59.603 -0.12169 0.060499 0.00080414 -0.19142 -0.13809 -0.023787 -0.37486 -0.44492 -0.08865 -0.42677 -0.94657 -0.1822 -0.12448 0.018284 -7.162e-05 0.0042766 -2.8765 0.19358 0.26594 0.11486 0.15049 -0.036453 0.04243 0.07337 -0.12638 0.070559
4.4961 0.27855 0.27029 0.14858 0.13226 0 0.25573 0.21619 0.17442 0.18084 0.27702 0.19986 -57.888 -0.1211 -0.0085131 -0.0027595 -0.23581 -0.31693 -0.020249 -0.49304 -0.78374 -0.10065 -0.59763 -1.3703 -0.20262 -0.13977 0.0025873 -0.0018447 0.0023329 -3.3446 0.21426 0.33364 0.18134 0.25859 -0.015778 0.027275 0.088669 -0.15069 0.080295
4.5 0.29329 0.26938 0.21696 0.16651 0 0.3413 0.22658 0.21949 0.24613 0.35234 0.22402 -56.158 -0.14515 -0.097087 -0.016222 -0.31521 -0.53872 -0.027586 -0.65044 -1.1697 -0.12781 -0.79885 -1.8205 -0.24232 -0.15251 -0.012215 -0.0037248 -0.00024987 -3.84 0.24431 0.36 0.23532 0.34857 -0.028785 -0.012601 0.10241 -0.20397 0.078084
4.5039 0.3004 0.2834 0.24863 0.23094 0 0.38815 0.2415 0.27232 0.29768 0.38645 0.29876 -54.405 -0.19965 -0.21343 -0.039868 -0.434 -0.80275 -0.047506 -0.84925 -1.5922 -0.17346 -1.0279 -2.2853 -0.30358 -0.16169 -0.024643 -0.0044858 -0.0032018 -4.3991 0.284 0.33492 0.26615 0.38195 -0.076236 -0.078811 0.1097 -0.28761 0.059816
4.5078 0.30189 0.30366 0.25301 0.31282 0 0.37341 0.27394 0.32627 0.33792 0.37021 0.42008 -52.606 -0.28854 -0.3672 -0.073209 -0.59412 -1.1067 -0.080774 -1.0897 -2.0409 -0.2396 -1.2814 -2.747 -0.38662 -0.1698 -0.035023 -0.0038836 -0.0059863 -5.0028 0.33253 0.28189 0.29209 0.37463 -0.1558 -0.17121 0.10536 -0.40099 0.022679
4.5117 0.30568 0.31972 0.27003 0.39291 0 0.31775 0.32333 0.36781 0.37553 0.339 0.52612 -50.743 -0.41666 -0.57965 -0.11455 -0.79591 -1.4472 -0.12786 -1.3714 -2.5064 -0.32609 -1.5562 -3.1825 -0.48515 -0.18094 -0.045091 -0.0027902 -0.007919 -5.5574 0.37968 0.24208 0.34213 0.36236 -0.25919 -0.28793 0.078375 -0.54122 -0.03568
4.5156 0.31792 0.32854 0.31171 0.44252 0 0.26755 0.37113 0.39364 0.42324 0.32734 0.56211 -48.818 -0.55571 -0.81296 -0.1563 -1.0054 -1.7917 -0.17854 -1.6609 -2.9706 -0.41396 -1.8336 -3.5711 -0.57741 -0.19769 -0.056347 -0.0022298 -0.0085788 -5.9668 0.40813 0.24579 0.4268 0.35917 -0.3611 -0.40769 0.037508 -0.68452 -0.099279
4.5195 0.33729 0.3348 0.35803 0.43984 0 0.25921 0.3935 0.41981 0.49017 0.33325 0.53553 -46.848 -0.69107 -1.0374 -0.19546 -1.2064 -2.1238 -0.2282 -1.9416 -3.4234 -0.49373 -2.1046 -3.9037 -0.65396 -0.21928 -0.068534 -0.0024044 -0.0082357 -6.2268 0.40813 0.29125 0.5264 0.35397 -0.4524 -0.52033 -0.010245 -0.82024 -0.16013
4.5234 0.35603 0.34378 0.39762 0.39199 0 0.29358 0.38495 0.46667 0.57324 0.33135 0.5078 -44.844 -0.80972 -1.2256 -0.22956 -1.3851 -2.4286 -0.27281 -2.1986 -3.8546 -0.55761 -2.3601 -4.1857 -0.70795 -0.24228 -0.07967 -0.0027248 -0.0078287 -6.4402 0.39036 0.34794 0.60679 0.33955 -0.52627 -0.61692 -0.057597 -0.93936 -0.21134
4.5273 0.36613 0.35494 0.44236 0.33665 0 0.3402 0.37195 0.53266 0.65514 0.31327 0.53518 -42.8 -0.89289 -1.3358 -0.25539 -1.5225 -2.6833 -0.30666 -2.4098 -4.2447 -0.59516 -2.5858 -4.4311 -0.73166 -0.26263 -0.087642 -0.0026816 -0.0083579 -6.728 0.38143 0.38315 0.64612 0.33141 -0.575 -0.68435 -0.092466 -1.0294 -0.2433
4.5313 0.36514 0.36272 0.4902 0.31636 0 0.36631 0.39601 0.58723 0.71171 0.30346 0.61944 -40.702 -0.92943 -1.3664 -0.27113 -1.6097 -2.8714 -0.32534 -2.5584 -4.5683 -0.6053 -2.7656 -4.6504 -0.7317 -0.27742 -0.091908 -0.0024746 -0.010144 -7.1162 0.40207 0.38879 0.64801 0.35209 -0.59928 -0.7147 -0.10225 -1.0843 -0.25144
4.5352 0.3573 0.3627 0.49632 0.34637 0 0.36499 0.47157 0.59613 0.72449 0.33042 0.71295 -38.544 -0.93418 -1.391 -0.27879 -1.6627 -3.0076 -0.33186 -2.6583 -4.8276 -0.60126 -2.9034 -4.8412 -0.72476 -0.28547 -0.093796 -0.0026879 -0.012621 -7.5 0.44688 0.38331 0.63237 0.40172 -0.60911 -0.71879 -0.092311 -1.1151 -0.24438
4.5391 0.34978 0.35636 0.41458 0.40504 0 0.35795 0.55723 0.55588 0.69063 0.3885 0.7658 -36.329 -0.91549 -1.4706 -0.27855 -1.6888 -3.0975 -0.32741 -2.7148 -5.0196 -0.58985 -2.9986 -4.987 -0.71849 -0.28725 -0.09522 -0.0034649 -0.014867 -7.7174 0.48546 0.38686 0.6166 0.45184 -0.60819 -0.70247 -0.067684 -1.1269 -0.227
4.543 0.34733 0.34945 0.27431 0.45349 0 0.37139 0.57898 0.50074 0.62475 0.43736 0.76558 -34.065 -0.8831 -1.6706 -0.27064 -1.6958 -3.1477 -0.31369 -2.7349 -5.143 -0.57791 -3.0513 -5.0645 -0.71953 -0.28459 -0.097096 -0.0042191 -0.01634 -7.6684 0.48646 0.39602 0.60505 0.47018 -0.60002 -0.67281 -0.035246 -1.1252 -0.20482
4.5469 0.34929 0.34623 0.18877 0.46475 0 0.40766 0.49747 0.47244 0.55255 0.44146 0.73605 -31.755 -0.85303 -2.1354 -0.25373 -1.6909 -3.1603 -0.29318 -2.7237 -5.1836 -0.57401 -3.0546 -5.0552 -0.73312 -0.28015 -0.098884 -0.0042498 -0.017097 -7.3826 0.44427 0.38705 0.59239 0.44819 -0.58701 -0.64245 -0.010961 -1.1169 -0.18725
4.5508 0.35094 0.34545 0.25443 0.43733 0 0.43932 0.35817 0.4825 0.49992 0.40486 0.70487 -29.391 -0.83576 -2.8102 -0.23207 -1.6807 -3.1495 -0.27292 -2.6978 -5.1681 -0.57564 -3.0263 -4.9536 -0.74825 -0.27635 -0.099431 -0.0035354 -0.017345 -6.9885 0.38491 0.34633 0.57251 0.40303 -0.5724 -0.62342 -0.0049768 -1.1091 -0.17887
4.5547 0.34765 0.34185 0.43647 0.38733 0 0.43208 0.26558 0.50579 0.48223 0.36282 0.67655 -26.964 -0.83084 -3.5953 -0.2091 -1.6638 -3.116 -0.25639 -2.6608 -5.1066 -0.57749 -2.974 -4.7693 -0.75618 -0.27408 -0.098076 -0.0027569 -0.016901 -6.6154 0.34552 0.29453 0.54292 0.35719 -0.55752 -0.61772 -0.016249 -1.102 -0.17887
4.5586 0.33819 0.33142 0.57828 0.33329 0 0.37647 0.29263 0.50987 0.4976 0.34186 0.63393 -24.474 -0.83638 -4.3914 -0.1879 -1.6381 -3.0579 -0.24605 -2.6126 -5.0029 -0.57503 -2.9013 -4.5216 -0.75053 -0.27207 -0.094915 -0.0025158 -0.015273 -6.3098 0.34511 0.27369 0.5039 0.32186 -0.54345 -0.62533 -0.041762 -1.0945 -0.18582
4.5625 0.32466 0.31528 0.54911 0.28899 0 0.29948 0.40794 0.48656 0.52645 0.3352 0.56078 -21.934 -0.84786 -5.0433 -0.17302 -1.5992 -2.9681 -0.24476 -2.5495 -4.8556 -0.56193 -2.8101 -4.2323 -0.72362 -0.26759 -0.090183 -0.0026633 -0.012308 -6.0231 0.3709 0.30516 0.45735 0.2987 -0.53152 -0.64403 -0.074712 -1.0839 -0.19685
4.5664 0.30955 0.29882 0.38282 0.26462 0 0.24486 0.49737 0.45198 0.53824 0.31908 0.46157 -19.359 -0.85332 -5.2909 -0.17088 -1.541 -2.8338 -0.25289 -2.4595 -4.6534 -0.53302 -2.6971 -3.9205 -0.6741 -0.25811 -0.083703 -0.0025244 -0.0086915 -5.6722 0.39036 0.36204 0.40787 0.28861 -0.52227 -0.6614 -0.096757 -1.0621 -0.20486
4.5703 0.29359 0.28734 0.25162 0.26688 0 0.23857 0.46692 0.41899 0.50429 0.28638 0.36215 -16.758 -0.84637 -5.1756 -0.17812 -1.468 -2.6644 -0.26334 -2.3422 -4.4056 -0.4959 -2.5639 -3.6004 -0.61701 -0.24276 -0.075117 -0.0017468 -0.0056434 -5.2177 0.37706 0.38923 0.36219 0.29085 -0.51218 -0.66573 -0.10049 -1.0267 -0.20631
4.5742 0.2763 0.28164 0.28951 0.29328 0 0.2694 0.32875 0.37774 0.41253 0.25537 0.29305 -14.126 -0.8237 -4.7503 -0.19145 -1.3813 -2.463 -0.27125 -2.1954 -4.1126 -0.45515 -2.408 -3.2794 -0.55992 -0.22289 -0.064608 -0.00076684 -0.0039933 -4.6964 0.32883 0.35511 0.32429 0.29522 -0.49757 -0.65065 -0.084782 -0.97544 -0.19989
4.5781 0.25813 0.27704 0.4489 0.32753 0 0.30135 0.18517 0.30942 0.27742 0.24402 0.26827 -11.449 -0.78282 -4.0986 -0.20659 -1.2818 -2.2333 -0.27158 -2.0178 -3.7761 -0.4154 -2.2272 -2.9581 -0.50967 -0.20136 -0.053172 -0.00034231 -0.0035357 -4.1823 0.26566 0.28211 0.29013 0.28479 -0.47434 -0.61104 -0.050896 -0.90661 -0.18492
[truncated: 2,197,501 more chars]
