# Supplementary material for: Dataset from dynamic shake-table testing of five full-scale single leaf and cavity URM walls subjected to out-of-plane two-way bending
Source: Data Brief. 2019 Mar 20;24:103854. doi: 10.1016/j.dib.2019.103854 (PMC6480314; doi:10.1016/j.dib.2019.103854)
Supplement: Multimedia component 2 [file mmc2.zip › DATA/CSW-000-RF/Test21.txt]

0 -0.00028161 0.0016558 0 -0.0021796 0 -0.0094379 0 -0.00047527 0 -0.0030047 0.0068531 -1.0928 0 0 0 0 0 0 0 0 0 0 0 0 0 0 0 0 0 0 0 0 0 0 0 0 0 0
0.003906 0.0010142 0.0039735 0 -0.0050968 0 0.0037424 0 0.0065086 0 -0.0033752 -0.0034376 0.16359 0 0 0 0 0 0 0 0 0 0 0 0 0 0 0 0 0 0 0 0 0 0 0 0 0 0
0.007812 0.0014278 0.0034701 0 -0.0046044 0 0.0095898 0 0.0014161 0 -0.0028444 -0.0031718 0.49037 0 0 0 0 0 0 0 0 0 0 0 0 0 0 0 0 0 0 0 0 0 0 0 0 0 0
0.011719 0.0020732 0.0017807 0 -0.0028552 0 0.0054838 0 -0.0059521 0 -0.0013439 0.0026695 0.16164 0 0 0 0 0 0 0 0 0 0 0 0 0 0 0 0 0 0 0 0 0 0 0 0 0 0
0.015625 0.0030216 0.00088461 0 -0.0026694 0 -0.0022783 0 -0.0067596 0 -0.0009784 0.0065801 -0.19618 0 0 0 0 0 0 0 0 0 0 0 0 0 0 0 0 0 0 0 0 0 0 0 0 0 0
0.019531 0.0033953 0.001329 0 -0.0039226 0 -0.0053001 0 -0.00053593 0 -0.0021379 0.0053613 -0.19057 0 0 0 0 0 0 0 0 0 0 0 0 0 0 0 0 0 0 0 0 0 0 0 0 0 0
0.023437 0.0025352 0.0019913 0 -0.0038926 0 -0.0015444 0 0.006446 0 -0.002342 0.0017516 0.08022 0 0 0 0 0 0 0 0 0 0 0 0 0 0 0 0 0 0 0 0 0 0 0 0 0 0
0.027344 0.00079341 0.0014055 0 -0.00084381 0 0.0035648 0 0.0083917 0 0.00058482 0.00017001 0.27192 0 0 0 0 0 0 0 0 0 0 0 0 0 0 0 0 0 0 0 0 0 0 0 0 0 0
0.03125 -0.00083644 -0.00073209 0 0.0035703 0 0.0039552 0 0.0050467 0 0.0051594 0.0016948 0.2078 0 0 0 0 0 0 0 0 0 0 0 0 0 0 0 0 0 0 0 0 0 0 0 0 0 0
0.035156 -0.0016922 -0.0032966 0 0.0059052 0 -0.00041669 0 0.00050226 0 0.0072135 0.0034726 0.024501 0 0 0 0 0 0 0 0 0 0 0 0 0 0 0 0 0 0 0 0 0 0 0 0 0 0
0.039062 -0.0019314 -0.004825 0 0.0046053 0 -0.0042528 0 -0.0016182 0 0.0043694 0.0024736 -0.039779 0 0 0 0 0 0 0 0 0 0 0 0 0 0 0 0 0 0 0 0 0 0 0 0 0 0
0.042969 -0.0021373 -0.0047824 0 0.001534 0 -0.0034454 0 -0.0011634 0 -0.0011976 -0.0010658 0.075652 0 0 0 0 0 0 0 0 0 0 0 0 0 0 0 0 0 0 0 0 0 0 0 0 0 0
0.046875 -0.0026068 -0.003779 0 -0.00026456 0 0.00043553 0 -0.00028456 0 -0.0050109 -0.0042114 0.21672 0 0 0 0 0 0 0 0 0 0 0 0 0 0 0 0 0 0 0 0 0 0 0 0 0 0
0.050781 -0.0030777 -0.0026874 0 0.00012673 0 0.0025786 0 -0.00043506 0 -0.0049618 -0.0047335 0.21939 0 0 0 0 0 0 0 0 0 0 0 0 0 0 0 0 0 0 0 0 0 0 0 0 0 0
0.054687 -0.0030496 -0.0017247 0 0.00085569 0 0.00087727 0 -0.001158 0 -0.0030253 -0.0031858 0.095195 0 0 0 0 0 0 0 0 0 0 0 0 0 0 0 0 0 0 0 0 0 0 0 0 0 0
0.058594 -0.0022517 -0.00047517 0 -0.00018082 0 -0.0017927 0 -0.0014802 0 -0.0022655 -0.0015596 -0.0045426 0 0 0 0 0 0 0 0 0 0 0 0 0 0 0 0 0 0 0 0 0 0 0 0 0 0
0.0625 -0.00081343 0.0012878 0 -0.0027647 0 -0.0013722 0 -0.0016088 0 -0.0029696 -0.00064691 0.023418 0 0 0 0 0 0 0 0 0 0 0 0 0 0 0 0 0 0 0 0 0 0 0 0 0 0
0.066406 0.00088661 0.0030202 0 -0.004683 0 0.0023377 0 -0.0026533 0 -0.0026057 0.00051055 0.12349 0 0 0 0 0 0 0 0 0 0 0 0 0 0 0 0 0 0 0 0 0 0 0 0 0 0
0.070312 0.0024369 0.0037996 0 -0.0043826 0 0.0053982 0 -0.004802 0 0.00051379 0.0026619 0.16237 0 0 0 0 0 0 0 0 0 0 0 0 0 0 0 0 0 0 0 0 0 0 0 0 0 0
0.074219 0.0035105 0.0032866 0 -0.0027217 0 0.0043508 0 -0.0063753 0 0.0045612 0.0047136 0.088672 0 0 0 0 0 0 0 0 0 0 0 0 0 0 0 0 0 0 0 0 0 0 0 0 0 0
0.078125 0.0039143 0.0021596 0 -0.0018108 0 0.00015373 0 -0.0051788 0 0.0060017 0.0047572 -0.017392 0 0 0 0 0 0 0 0 0 0 0 0 0 0 0 0 0 0 0 0 0 0 0 0 0 0
0.082031 0.0036252 0.00147 0 -0.0024403 0 -0.0030611 0 -0.000876 0 0.0038297 0.002563 -0.048007 0 0 0 0 0 0 0 0 0 0 0 0 0 0 0 0 0 0 0 0 0 0 0 0 0 0
0.085937 0.0027758 0.0015533 0 -0.0031977 0 -0.0026994 0 0.0041926 0 0.0010448 0.00027887 0.008184 0 0 0 0 0 0 0 0 0 0 0 0 0 0 0 0 0 0 0 0 0 0 0 0 0 0
0.089844 0.0015612 0.0016601 0 -0.0022781 0 -0.00032209 0 0.0067777 0 0.0013243 0.00015751 0.063631 0 0 0 0 0 0 0 0 0 0 0 0 0 0 0 0 0 0 0 0 0 0 0 0 0 0
0.09375 0.00015224 0.0007356 0 0.00022886 0 0.00059545 0 0.005453 0 0.0046118 0.0018588 0.040271 0 0 0 0 0 0 0 0 0 0 0 0 0 0 0 0 0 0 0 0 0 0 0 0 0 0
0.097656 -0.001281 -0.001429 0 0.0023279 0 -0.0012176 0 0.0017326 0 0.0068445 0.002632 -0.045373 0 0 0 0 0 0 0 0 0 0 0 0 0 0 0 0 0 0 0 0 0 0 0 0 0 0
0.10156 -0.0024877 -0.0038472 0 0.002409 0 -0.0036585 0 -0.0013681 0 0.0043736 0.00039539 -0.11293 0 0 0 0 0 0 0 0 0 0 0 0 0 0 0 0 0 0 0 0 0 0 0 0 0 0
0.10547 -0.0031703 -0.005135 0 0.0011378 0 -0.0040059 0 -0.0018576 0 -0.0018197 -0.0037525 -0.11583 0 0 0 0 0 0 0 0 0 0 0 0 0 0 0 0 0 0 0 0 0 0 0 0 0 0
0.10938 -0.0031804 -0.0046502 0 0.00069984 0 -0.0019807 0 -0.00011485 0 -0.0068925 -0.006526 -0.08692 0 0 0 0 0 0 0 0 0 0 0 0 0 0 0 0 0 0 0 0 0 0 0 0 0 0
0.11328 -0.0026685 -0.002898 0 0.0022332 0 0.00041858 0 0.0018438 0 -0.0070801 -0.0058864 -0.086784 0 0 0 0 0 0 0 0 0 0 0 0 0 0 0 0 0 0 0 0 0 0 0 0 0 0
0.11719 -0.0019636 -0.00093946 0 0.0043929 0 0.0016256 0 0.0021654 0 -0.0033619 -0.0030498 -0.12667 0 0 0 0 0 0 0 0 0 0 0 0 0 0 0 0 0 0 0 0 0 0 0 0 0 0
0.12109 -0.0012608 0.00048799 0 0.0047139 0 0.0021407 0 0.00039951 0 2.8177e-05 -0.00088089 -0.15935 0 0 0 0 0 0 0 0 0 0 0 0 0 0 0 0 0 0 0 0 0 0 0 0 0 0
0.125 -0.00047565 0.0013089 0 0.0022814 0 0.0032195 0 -0.0025371 0 0.00029827 -0.00065572 -0.14213 0 0 0 0 0 0 0 0 0 0 0 0 0 0 0 0 0 0 0 0 0 0 0 0 0 0
0.12891 0.0005287 0.0017889 0 -0.0012265 0 0.0046565 0 -0.0051797 0 -0.0013111 -0.0009409 -0.090939 0 0 0 0 0 0 0 0 0 0 0 0 0 0 0 0 0 0 0 0 0 0 0 0 0 0
0.13281 0.001592 0.0021046 0 -0.003215 0 0.0047579 0 -0.0063088 0 -0.0016243 0.00028511 -0.061976 0 0 0 0 0 0 0 0 0 0 0 0 0 0 0 0 0 0 0 0 0 0 0 0 0 0
0.13672 0.0022502 0.0022757 0 -0.0027009 0 0.0026073 0 -0.0053941 0 0.00051321 0.0029591 -0.087427 0 0 0 0 0 0 0 0 0 0 0 0 0 0 0 0 0 0 0 0 0 0 0 0 0 0
0.14063 0.0021709 0.0023497 0 -0.0010296 0 -0.00035772 0 -0.00279 0 0.0030562 0.00491 -0.1428 0 0 0 0 0 0 0 0 0 0 0 0 0 0 0 0 0 0 0 0 0 0 0 0 0 0
0.14453 0.0015645 0.0024274 0 -0.00022238 0 -0.0016634 0 0.00031814 0 0.003418 0.0044119 -0.1791 0 0 0 0 0 0 0 0 0 0 0 0 0 0 0 0 0 0 0 0 0 0 0 0 0 0
0.14844 0.0010394 0.0024337 0 -0.00090124 0 -0.0005624 0 0.0024213 0 0.0015404 0.0021822 -0.17516 0 0 0 0 0 0 0 0 0 0 0 0 0 0 0 0 0 0 0 0 0 0 0 0 0 0
0.15234 0.00096784 0.0019951 0 -0.0019337 0 0.0011135 0 0.0025881 0 -0.00023616 0.000455 -0.14848 0 0 0 0 0 0 0 0 0 0 0 0 0 0 0 0 0 0 0 0 0 0 0 0 0 0
0.15625 0.0010435 0.00074057 0 -0.001873 0 0.0011 0 0.0011536 0 -0.00010489 0.00032629 -0.12028 0 0 0 0 0 0 0 0 0 0 0 0 0 0 0 0 0 0 0 0 0 0 0 0 0 0
0.16016 0.00057643 -0.0011978 0 -0.00042649 0 -0.00070691 0 -0.00049514 0 0.0011116 0.0005877 -0.086686 0 0 0 0 0 0 0 0 0 0 0 0 0 0 0 0 0 0 0 0 0 0 0 0 0 0
0.16406 -0.00073164 -0.0030561 0 0.0015031 0 -0.0022854 0 -0.0010062 0 0.0010952 -0.00060164 -0.033301 0 0 0 0 0 0 0 0 0 0 0 0 0 0 0 0 0 0 0 0 0 0 0 0 0 0
0.16797 -0.0023675 -0.0039359 0 0.0028725 0 -0.0019956 0 -0.00012457 0 -0.0011718 -0.0032869 0.029739 0 0 0 0 0 0 0 0 0 0 0 0 0 0 0 0 0 0 0 0 0 0 0 0 0 0
0.17188 -0.0034314 -0.0035029 0 0.003275 0 -0.00043644 0 0.0012188 0 -0.0043342 -0.0054654 0.064073 0 0 0 0 0 0 0 0 0 0 0 0 0 0 0 0 0 0 0 0 0 0 0 0 0 0
0.17578 -0.0034633 -0.0022045 0 0.0027774 0 0.00055277 0 0.0018145 0 -0.0063891 -0.0052817 0.0425 0 0 0 0 0 0 0 0 0 0 0 0 0 0 0 0 0 0 0 0 0 0 0 0 0 0
0.17969 -0.0027747 -0.00080744 0 0.0014572 0 0.00034678 0 0.0011546 0 -0.0068762 -0.0030427 -0.013804 0 0 0 0 0 0 0 0 0 0 0 0 0 0 0 0 0 0 0 0 0 0 0 0 0 0
0.18359 -0.0019522 0.00024943 0 -0.00052482 0 0.00027338 0 -0.00039272 0 -0.0068637 -0.00074086 -0.048013 0 0 0 0 0 0 0 0 0 0 0 0 0 0 0 0 0 0 0 0 0 0 0 0 0 0
0.1875 -0.0011542 0.0010538 0 -0.0024943 0 0.0017014 0 -0.0021475 0 -0.0070086 0.00020677 -0.021316 0 0 0 0 0 0 0 0 0 0 0 0 0 0 0 0 0 0 0 0 0 0 0 0 0 0
0.19141 -4.5932e-05 0.0018727 0 -0.0033702 0 0.0039532 0 -0.0036133 0 -0.0063995 0.00026851 0.049797 0 0 0 0 0 0 0 0 0 0 0 0 0 0 0 0 0 0 0 0 0 0 0 0 0 0
0.19531 0.0015566 0.0027336 0 -0.0025785 0 0.0048035 0 -0.0043937 0 -0.0037911 0.00076026 0.1126 0 0 0 0 0 0 0 0 0 0 0 0 0 0 0 0 0 0 0 0 0 0 0 0 0 0
0.19922 0.0031438 0.0033883 0 -0.00083428 0 0.0030924 0 -0.0039256 0 0.00032618 0.0019712 0.13116 0 0 0 0 0 0 0 0 0 0 0 0 0 0 0 0 0 0 0 0 0 0 0 0 0 0
0.20313 0.0038079 0.0035976 0 0.00029552 0 0.00025541 0 -0.0017516 0 0.0036023 0.0028499 0.11613 0 0 0 0 0 0 0 0 0 0 0 0 0 0 0 0 0 0 0 0 0 0 0 0 0 0
0.20703 0.0031363 0.0033243 0 -0.00014989 0 -0.0012081 0 0.0016998 0 0.0041115 0.0025257 0.10387 0 0 0 0 0 0 0 0 0 0 0 0 0 0 0 0 0 0 0 0 0 0 0 0 0 0
0.21094 0.0017066 0.0026249 0 -0.0015237 0 -0.00056837 0 0.0047852 0 0.0024659 0.0015708 0.11437 0 0 0 0 0 0 0 0 0 0 0 0 0 0 0 0 0 0 0 0 0 0 0 0 0 0
0.21484 0.00056664 0.0014761 0 -0.0021696 0 0.00040508 0 0.0055679 0 0.0011829 0.0012804 0.1354 0 0 0 0 0 0 0 0 0 0 0 0 0 0 0 0 0 0 0 0 0 0 0 0 0 0
0.21875 0.00020774 -0.0001417 0 -0.0010677 0 -0.0002929 0 0.0034632 0 0.0018863 0.0018612 0.14443 0 0 0 0 0 0 0 0 0 0 0 0 0 0 0 0 0 0 0 0 0 0 0 0 0 0
0.22266 0.00013521 -0.0019648 0 0.0011914 0 -0.002398 0 2.2494e-05 0 0.0035019 0.0019357 0.13666 0 0 0 0 0 0 0 0 0 0 0 0 0 0 0 0 0 0 0 0 0 0 0 0 0 0
0.22656 -0.00049181 -0.0033737 0 0.0030966 0 -0.0036814 0 -0.002169 0 0.0035294 0.00019284 0.12632 0 0 0 0 0 0 0 0 0 0 0 0 0 0 0 0 0 0 0 0 0 0 0 0 0 0
0.23047 -0.0018488 -0.0037516 0 0.0037409 0 -0.0026795 0 -0.0016721 0 0.00095421 -0.0027459 0.12493 0 0 0 0 0 0 0 0 0 0 0 0 0 0 0 0 0 0 0 0 0 0 0 0 0 0
0.23438 -0.0031618 -0.0029811 0 0.003494 0 -0.00049174 0 0.00058314 0 -0.0024922 -0.0046546 0.12636 0 0 0 0 0 0 0 0 0 0 0 0 0 0 0 0 0 0 0 0 0 0 0 0 0 0
0.23828 -0.0034447 -0.0015572 0 0.0031933 0 0.0005624 0 0.0022524 0 -0.0041037 -0.0040762 0.1157 0 0 0 0 0 0 0 0 0 0 0 0 0 0 0 0 0 0 0 0 0 0 0 0 0 0
0.24219 -0.0024484 -0.00016817 0 0.0029449 0 -0.00023557 0 0.0017999 0 -0.0029665 -0.0020305 0.087774 0 0 0 0 0 0 0 0 0 0 0 0 0 0 0 0 0 0 0 0 0 0 0 0 0 0
0.24609 -0.00083276 0.00083763 0 0.0020095 0 -0.0012027 0 -0.000182 0 -0.00069035 -0.00094621 0.05189 0 0 0 0 0 0 0 0 0 0 0 0 0 0 0 0 0 0 0 0 0 0 0 0 0 0
0.25 0.00054128 0.0015761 0 -0.00010436 0 -0.00048144 0 -0.0017704 0 0.00050877 -0.001903 0.020276 0 0 0 0 0 0 0 0 0 0 0 0 0 0 0 0 0 0 0 0 0 0 0 0 0 0
0.25391 0.0013714 0.0022932 0 -0.0026977 0 0.0014732 0 -0.0016693 0 8.5037e-05 -0.0033229 -0.0022262 0 0 0 0 0 0 0 0 0 0 0 0 0 0 0 0 0 0 0 0 0 0 0 0 0 0
0.25781 0.0019462 0.0030047 0 -0.0043037 0 0.0023034 0 -0.00028504 0 -0.00062574 -0.0026757 -0.015264 0 0 0 0 0 0 0 0 0 0 0 0 0 0 0 0 0 0 0 0 0 0 0 0 0 0
0.26172 0.0025481 0.0034905 0 -0.0040933 0 0.00066424 0 0.0010229 0 -0.00015716 0.000664 -0.016119 0 0 0 0 0 0 0 0 0 0 0 0 0 0 0 0 0 0 0 0 0 0 0 0 0 0
0.26563 0.0029995 0.0035475 0 -0.0027032 0 -0.0019187 0 0.0014725 0 0.0015552 0.004588 -0.0033949 0 0 0 0 0 0 0 0 0 0 0 0 0 0 0 0 0 0 0 0 0 0 0 0 0 0
0.26953 0.0028562 0.0031252 0 -0.0015387 0 -0.0026551 0 0.0014346 0 0.0034176 0.006333 0.012342 0 0 0 0 0 0 0 0 0 0 0 0 0 0 0 0 0 0 0 0 0 0 0 0 0 0
0.27344 0.0019562 0.0022082 0 -0.0013108 0 -0.00078188 0 0.0015896 0 0.0045109 0.0051191 0.0097444 0 0 0 0 0 0 0 0 0 0 0 0 0 0 0 0 0 0 0 0 0 0 0 0 0 0
0.27734 0.00064643 0.00072058 0 -0.001404 0 0.0013984 0 0.0018718 0 0.004777 0.0025387 -0.023553 0 0 0 0 0 0 0 0 0 0 0 0 0 0 0 0 0 0 0 0 0 0 0 0 0 0
0.28125 -0.00055286 -0.0012801 0 -0.00070752 0 0.0010961 0 0.0015526 0 0.0044986 0.00056296 -0.072491 0 0 0 0 0 0 0 0 0 0 0 0 0 0 0 0 0 0 0 0 0 0 0 0 0 0
0.28516 -0.0014194 -0.0033014 0 0.0010889 0 -0.0017102 0 0.00033045 0 0.0036497 -0.0003704 -0.10286 0 0 0 0 0 0 0 0 0 0 0 0 0 0 0 0 0 0 0 0 0 0 0 0 0 0
0.28906 -0.0020979 -0.0044882 0 0.0031738 0 -0.0041645 0 -0.00099595 0 0.0021428 -0.0011508 -0.093632 0 0 0 0 0 0 0 0 0 0 0 0 0 0 0 0 0 0 0 0 0 0 0 0 0 0
0.29297 -0.002751 -0.0042179 0 0.0045117 0 -0.0037351 0 -0.0012463 0 0.00050588 -0.002318 -0.060145 0 0 0 0 0 0 0 0 0 0 0 0 0 0 0 0 0 0 0 0 0 0 0 0 0 0
0.29688 -0.0032603 -0.0027154 0 0.0048229 0 -0.0010103 0 -0.0002501 0 -0.00026827 -0.0031922 -0.040832 0 0 0 0 0 0 0 0 0 0 0 0 0 0 0 0 0 0 0 0 0 0 0 0 0 0
0.30078 -0.003325 -0.00099554 0 0.0045393 0 0.0011217 0 0.00072839 0 0.00013427 -0.0028252 -0.05945 0 0 0 0 0 0 0 0 0 0 0 0 0 0 0 0 0 0 0 0 0 0 0 0 0 0
0.30469 -0.0027952 -5.2388e-05 0 0.0039571 0 0.0008519 0 0.00019018 0 0.00061427 -0.0013919 -0.10309 0 0 0 0 0 0 0 0 0 0 0 0 0 0 0 0 0 0 0 0 0 0 0 0 0 0
0.30859 -0.001816 -2.012e-05 0 0.0027953 0 -0.00061876 0 -0.0019512 0 -0.00040726 -0.00013424 -0.13891 0 0 0 0 0 0 0 0 0 0 0 0 0 0 0 0 0 0 0 0 0 0 0 0 0 0
0.3125 -0.00064373 -0.00013037 0 0.00080707 0 -0.00077082 0 -0.004053 0 -0.0030875 0.00011384 -0.1487 0 0 0 0 0 0 0 0 0 0 0 0 0 0 0 0 0 0 0 0 0 0 0 0 0 0
0.31641 0.0005843 0.00048493 0 -0.0013336 0 0.001087 0 -0.0041883 0 -0.0054404 -6.5703e-05 -0.14116 0 0 0 0 0 0 0 0 0 0 0 0 0 0 0 0 0 0 0 0 0 0 0 0 0 0
0.32031 0.0018231 0.0019379 0 -0.0021742 0 0.0030236 0 -0.0019417 0 -0.0049347 0.00054537 -0.13052 0 0 0 0 0 0 0 0 0 0 0 0 0 0 0 0 0 0 0 0 0 0 0 0 0 0
0.32422 0.0029111 0.0034839 0 -0.00083169 0 0.0029072 0 0.0012062 0 -0.0010094 0.0021755 -0.11155 0 0 0 0 0 0 0 0 0 0 0 0 0 0 0 0 0 0 0 0 0 0 0 0 0 0
0.32813 0.0035124 0.0041864 0 0.0018167 0 0.0010112 0 0.0031998 0 0.0040965 0.0036397 -0.065212 0 0 0 0 0 0 0 0 0 0 0 0 0 0 0 0 0 0 0 0 0 0 0 0 0 0
0.33203 0.0033526 0.0036319 0 0.0035823 0 -0.00037328 0 0.0030768 0 0.0071663 0.0036994 0.010066 0 0 0 0 0 0 0 0 0 0 0 0 0 0 0 0 0 0 0 0 0 0 0 0 0 0
0.33594 0.0024873 0.0020688 0 0.0028987 0 0.00020277 0 0.001478 0 0.0067085 0.0025476 0.081617 0 0 0 0 0 0 0 0 0 0 0 0 0 0 0 0 0 0 0 0 0 0 0 0 0 0
0.33984 0.0012743 3.5016e-05 0 0.00040306 0 0.0015456 0 -0.0001931 0 0.0039155 0.0015405 0.1065 0 0 0 0 0 0 0 0 0 0 0 0 0 0 0 0 0 0 0 0 0 0 0 0 0 0
0.34375 6.7702e-05 -0.0019941 0 -0.0015173 0 0.0012905 0 -0.00092141 0 0.0011642 0.0014358 0.074135 0 0 0 0 0 0 0 0 0 0 0 0 0 0 0 0 0 0 0 0 0 0 0 0 0 0
0.34766 -0.0010108 -0.0036389 0 -0.0009207 0 -0.0011323 0 -0.00055164 0 -0.00017252 0.0012914 0.01981 0 0 0 0 0 0 0 0 0 0 0 0 0 0 0 0 0 0 0 0 0 0 0 0 0 0
0.35156 -0.0019807 -0.0045363 0 0.001834 0 -0.0036321 0 0.00045766 0 -0.00044263 -0.00051525 -0.0088006 0 0 0 0 0 0 0 0 0 0 0 0 0 0 0 0 0 0 0 0 0 0 0 0 0 0
0.35547 -0.0027631 -0.0044668 0 0.004378 0 -0.0037525 0 0.001424 0 -0.00066671 -0.0042134 0.0026457 0 0 0 0 0 0 0 0 0 0 0 0 0 0 0 0 0 0 0 0 0 0 0 0 0 0
0.35938 -0.0031478 -0.003607 0 0.0044843 0 -0.0014055 0 0.0016674 0 -0.0012586 -0.0079246 0.026626 0 0 0 0 0 0 0 0 0 0 0 0 0 0 0 0 0 0 0 0 0 0 0 0 0 0
0.36328 -0.003028 -0.0025137 0 0.0020125 0 0.0011437 0 0.00075661 0 -0.0018831 -0.0092444 0.030132 0 0 0 0 0 0 0 0 0 0 0 0 0 0 0 0 0 0 0 0 0 0 0 0 0 0
0.36719 -0.0025752 -0.0016935 0 -0.0011294 0 0.0019053 0 -0.0011214 0 -0.0022073 -0.0074641 0.013379 0 0 0 0 0 0 0 0 0 0 0 0 0 0 0 0 0 0 0 0 0 0 0 0 0 0
0.37109 -0.002064 -0.0011492 0 -0.0027975 0 0.0012147 0 -0.0030405 0 -0.0023378 -0.0040691 0.0071672 0 0 0 0 0 0 0 0 0 0 0 0 0 0 0 0 0 0 0 0 0 0 0 0 0 0
0.375 -0.0015153 -0.00042512 0 -0.0023712 0 0.00087894 0 -0.0038626 0 -0.0024437 -0.0011089 0.034078 0 0 0 0 0 0 0 0 0 0 0 0 0 0 0 0 0 0 0 0 0 0 0 0 0 0
0.37891 -0.00062275 0.00084088 0 -0.00091458 0 0.0016937 0 -0.0031317 0 -0.0022808 0.00066374 0.080303 0 0 0 0 0 0 0 0 0 0 0 0 0 0 0 0 0 0 0 0 0 0 0 0 0 0
0.38281 0.00085704 0.0024341 0 0.00010355 0 0.0024955 0 -0.0014654 0 -0.001429 0.0019507 0.11104 0 0 0 0 0 0 0 0 0 0 0 0 0 0 0 0 0 0 0 0 0 0 0 0 0 0
0.38672 0.0026494 0.0036748 0 8.4554e-05 0 0.0018412 0 4.186e-05 0 2.4926e-05 0.0035145 0.11033 0 0 0 0 0 0 0 0 0 0 0 0 0 0 0 0 0 0 0 0 0 0 0 0 0 0
0.39063 0.0040008 0.0039954 0 -0.00055998 0 5.1537e-05 0 0.00082213 0 0.0013431 0.0050547 0.097768 0 0 0 0 0 0 0 0 0 0 0 0 0 0 0 0 0 0 0 0 0 0 0 0 0 0
0.39453 0.0042618 0.0033567 0 -0.0011811 0 -0.0010853 0 0.0011644 0 0.0018626 0.0055815 0.1024 0 0 0 0 0 0 0 0 0 0 0 0 0 0 0 0 0 0 0 0 0 0 0 0 0 0
0.39844 0.0034353 0.0021099 0 -0.0015204 0 -0.00064423 0 0.0015542 0 0.0017362 0.004608 0.12558 0 0 0 0 0 0 0 0 0 0 0 0 0 0 0 0 0 0 0 0 0 0 0 0 0 0
0.40234 0.0021117 0.00057955 0 -0.0015883 0 5.5836e-05 0 0.00189 0 0.0017006 0.0026403 0.13757 0 0 0 0 0 0 0 0 0 0 0 0 0 0 0 0 0 0 0 0 0 0 0 0 0 0
0.40625 0.00087874 -0.0010828 0 -0.0012188 0 -0.0010591 0 0.0016004 0 0.0020822 0.00052553 0.11288 0 0 0 0 0 0 0 0 0 0 0 0 0 0 0 0 0 0 0 0 0 0 0 0 0 0
0.41016 -0.00013483 -0.0026596 0 -7.7262e-05 0 -0.0041175 0 0.00054611 0 0.0022746 -0.0013378 0.062859 0 0 0 0 0 0 0 0 0 0 0 0 0 0 0 0 0 0 0 0 0 0 0 0 0 0
0.41406 -0.001109 -0.0036889 0 0.001784 0 -0.0067188 0 -0.00049076 0 0.0014276 -0.0029497 0.026618 0 0 0 0 0 0 0 0 0 0 0 0 0 0 0 0 0 0 0 0 0 0 0 0 0 0
0.41797 -0.0020372 -0.0037381 0 0.003546 0 -0.006394 0 -0.00053055 0 -0.00040988 -0.0041406 0.029077 0 0 0 0 0 0 0 0 0 0 0 0 0 0 0 0 0 0 0 0 0 0 0 0 0 0
0.42188 -0.002549 -0.0028888 0 0.0040768 0 -0.0033591 0 0.0003811 0 -0.0020993 -0.0045242 0.053532 0 0 0 0 0 0 0 0 0 0 0 0 0 0 0 0 0 0 0 0 0 0 0 0 0 0
0.42578 -0.0023003 -0.0017902 0 0.0029377 0 -0.00032834 0 0.00097976 0 -0.0025121 -0.00416 0.059829 0 0 0 0 0 0 0 0 0 0 0 0 0 0 0 0 0 0 0 0 0 0 0 0 0 0
0.42969 -0.0014478 -0.0010651 0 0.00092453 0 0.0004542 0 0.00010435 0 -0.0016943 -0.0038939 0.027854 0 0 0 0 0 0 0 0 0 0 0 0 0 0 0 0 0 0 0 0 0 0 0 0 0 0
0.43359 -0.00057505 -0.00065305 0 -0.00053006 0 -0.00046408 0 -0.0018132 0 -0.00073353 -0.0045461 -0.021873 0 0 0 0 0 0 0 0 0 0 0 0 0 0 0 0 0 0 0 0 0 0 0 0 0 0
0.4375 -8.5772e-05 0.0001267 0 -0.00062272 0 -0.00073525 0 -0.0028819 0 -0.00046232 -0.0056796 -0.051895 0 0 0 0 0 0 0 0 0 0 0 0 0 0 0 0 0 0 0 0 0 0 0 0 0 0
0.44141 0.00023491 0.0017596 0 9.3857e-05 0 0.00074453 0 -0.0016265 0 -0.00050952 -0.0055872 -0.04753 0 0 0 0 0 0 0 0 0 0 0 0 0 0 0 0 0 0 0 0 0 0 0 0 0 0
0.44531 0.00092557 0.0038213 0 0.0002605 0 0.002408 0 0.0013078 0 0.00019759 -0.0029616 -0.028506 0 0 0 0 0 0 0 0 0 0 0 0 0 0 0 0 0 0 0 0 0 0 0 0 0 0
0.44922 0.0021065 0.0051915 0 -0.00096399 0 0.0019137 0 0.0035517 0 0.0020857 0.0013793 -0.022582 0 0 0 0 0 0 0 0 0 0 0 0 0 0 0 0 0 0 0 0 0 0 0 0 0 0
0.45313 0.0031557 0.0050374 0 -0.0030619 0 -0.00091736 0 0.0032547 0 0.0043239 0.0047784 -0.034289 0 0 0 0 0 0 0 0 0 0 0 0 0 0 0 0 0 0 0 0 0 0 0 0 0 0
0.45703 0.0032493 0.0035473 0 -0.0045792 0 -0.0036639 0 0.00088285 0 0.0056234 0.0050779 -0.044778 0 0 0 0 0 0 0 0 0 0 0 0 0 0 0 0 0 0 0 0 0 0 0 0 0 0
0.46094 0.0022227 0.00166 0 -0.00438 0 -0.0039388 0 -0.0013103 0 0.0054576 0.0026916 -0.040238 0 0 0 0 0 0 0 0 0 0 0 0 0 0 0 0 0 0 0 0 0 0 0 0 0 0
0.46484 0.0007872 0.00013102 0 -0.0025586 0 -0.0020252 0 -0.0015512 0 0.0042988 0.00017755 -0.032737 0 0 0 0 0 0 0 0 0 0 0 0 0 0 0 0 0 0 0 0 0 0 0 0 0 0
0.46875 -0.00018158 -0.001027 0 -0.00025122 0 -0.00044187 0 -0.00014041 0 0.0027537 -0.00031691 -0.047279 0 0 0 0 0 0 0 0 0 0 0 0 0 0 0 0 0 0 0 0 0 0 0 0 0 0
0.47266 -0.00052124 -0.0021872 0 0.0013446 0 -0.00097514 0 0.0012049 0 0.00083528 0.00092499 -0.089642 0 0 0 0 0 0 0 0 0 0 0 0 0 0 0 0 0 0 0 0 0 0 0 0 0 0
0.47656 -0.00084592 -0.003371 0 0.0017811 0 -0.0026527 0 0.0013403 0 -0.0016591 0.0017622 -0.13321 0 0 0 0 0 0 0 0 0 0 0 0 0 0 0 0 0 0 0 0 0 0 0 0 0 0
0.48047 -0.001714 -0.0040657 0 0.0013773 0 -0.0029689 0 0.0007425 0 -0.0042192 0.0005981 -0.14232 0 0 0 0 0 0 0 0 0 0 0 0 0 0 0 0 0 0 0 0 0 0 0 0 0 0
0.48438 -0.002839 -0.0038076 0 0.00066085 0 -0.00085945 0 0.00058821 0 -0.0055431 -0.0020227 -0.10835 0 0 0 0 0 0 0 0 0 0 0 0 0 0 0 0 0 0 0 0 0 0 0 0 0 0
0.48828 -0.0032636 -0.0027828 0 -8.7643e-05 0 0.0020364 0 0.0011363 0 -0.0047219 -0.0041671 -0.059735 0 0 0 0 0 0 0 0 0 0 0 0 0 0 0 0 0 0 0 0 0 0 0 0 0 0
0.49219 -0.0023471 -0.0016713 0 -0.00081341 0 0.0031942 0 0.0013909 0 -0.0024345 -0.0045076 -0.034484 0 0 0 0 0 0 0 0 0 0 0 0 0 0 0 0 0 0 0 0 0 0 0 0 0 0
0.49609 -0.00049539 -0.00088977 0 -0.0014245 0 0.0019095 0 0.000399 0 -0.00063135 -0.0032918 -0.043567 0 0 0 0 0 0 0 0 0 0 0 0 0 0 0 0 0 0 0 0 0 0 0 0 0 0
0.5 0.0011833 -0.00015202 0 -0.001725 0 -0.00016523 0 -0.0014273 0 -0.00077801 -0.0015122 -0.062439 0 0 0 0 0 0 0 0 0 0 0 0 0 0 0 0 0 0 0 0 0 0 0 0 0 0
0.50391 0.0019377 0.0010829 0 -0.0016331 0 -0.0010357 0 -0.0025797 0 -0.0024165 0.00034798 -0.057851 0 0 0 0 0 0 0 0 0 0 0 0 0 0 0 0 0 0 0 0 0 0 0 0 0 0
0.50781 0.0020113 0.0027711 0 -0.0013527 0 -0.00043395 0 -0.0020401 0 -0.0035836 0.0023779 -0.021218 0 0 0 0 0 0 0 0 0 0 0 0 0 0 0 0 0 0 0 0 0 0 0 0 0 0
0.51172 0.0021962 0.0040634 0 -0.0012097 0 0.00033996 0 -0.00038086 0 -0.0026898 0.0042774 0.024721 0 0 0 0 0 0 0 0 0 0 0 0 0 0 0 0 0 0 0 0 0 0 0 0 0 0
0.51563 0.0028325 0.0040345 0 -0.0012918 0 0.00026237 0 0.00084097 0 4.8538e-05 0.0049565 0.05012 0 0 0 0 0 0 0 0 0 0 0 0 0 0 0 0 0 0 0 0 0 0 0 0 0 0
0.51953 0.0033699 0.0026011 0 -0.0013125 0 -0.00029952 0 0.00067262 0 0.0029678 0.0035286 0.046586 0 0 0 0 0 0 0 0 0 0 0 0 0 0 0 0 0 0 0 0 0 0 0 0 0 0
0.52344 0.0029589 0.00062233 0 -0.00089713 0 -0.00043177 0 -0.00040708 0 0.0045237 0.00058564 0.031965 0 0 0 0 0 0 0 0 0 0 0 0 0 0 0 0 0 0 0 0 0 0 0 0 0 0
0.52734 0.0013973 -0.00091232 0 -3.0802e-06 0 -0.00013995 0 -0.0011824 0 0.004383 -0.0019704 0.029412 0 0 0 0 0 0 0 0 0 0 0 0 0 0 0 0 0 0 0 0 0 0 0 0 0 0
0.53125 -0.00060674 -0.0017087 0 0.00098426 0 -0.00041049 0 -0.00097058 0 0.0031543 -0.0026503 0.044153 0 0 0 0 0 0 0 0 0 0 0 0 0 0 0 0 0 0 0 0 0 0 0 0 0 0
0.53516 -0.0021096 -0.0021566 0 0.0015907 0 -0.0017722 0 -7.9384e-05 0 0.0014623 -0.0018314 0.061143 0 0 0 0 0 0 0 0 0 0 0 0 0 0 0 0 0 0 0 0 0 0 0 0 0 0
0.53906 -0.0027788 -0.0026257 0 0.0016606 0 -0.0032748 0 0.00078149 0 -0.00044192 -0.0012659 0.063864 0 0 0 0 0 0 0 0 0 0 0 0 0 0 0 0 0 0 0 0 0 0 0 0 0 0
0.54297 -0.0030085 -0.002969 0 0.0014066 0 -0.0033294 0 0.001182 0 -0.0023093 -0.0021356 0.053398 0 0 0 0 0 0 0 0 0 0 0 0 0 0 0 0 0 0 0 0 0 0 0 0 0 0
0.54688 -0.003261 -0.0027816 0 0.0010964 0 -0.0015114 0 0.00098537 0 -0.0035897 -0.003816 0.047922 0 0 0 0 0 0 0 0 0 0 0 0 0 0 0 0 0 0 0 0 0 0 0 0 0 0
0.55078 -0.0034423 -0.0019947 0 0.00076934 0 0.0008436 0 3.9876e-05 0 -0.0038232 -0.0046887 0.063348 0 0 0 0 0 0 0 0 0 0 0 0 0 0 0 0 0 0 0 0 0 0 0 0 0 0
0.55469 -0.0030236 -0.00099587 0 0.00029397 0 0.0020108 0 -0.001674 0 -0.0032717 -0.0039842 0.094981 0 0 0 0 0 0 0 0 0 0 0 0 0 0 0 0 0 0 0 0 0 0 0 0 0 0
0.55859 -0.0017342 -0.00011217 0 -0.00036642 0 0.0016298 0 -0.0034977 0 -0.002853 -0.0025044 0.1193 0 0 0 0 0 0 0 0 0 0 0 0 0 0 0 0 0 0 0 0 0 0 0 0 0 0
0.5625 -2.6796e-06 0.00084711 0 -0.0010654 0 0.00083556 0 -0.0040993 0 -0.0032419 -0.0014792 0.11536 0 0 0 0 0 0 0 0 0 0 0 0 0 0 0 0 0 0 0 0 0 0 0 0 0 0
0.56641 0.0013732 0.0023194 0 -0.001688 0 0.00074349 0 -0.0025361 0 -0.0040825 -0.0010357 0.085672 0 0 0 0 0 0 0 0 0 0 0 0 0 0 0 0 0 0 0 0 0 0 0 0 0 0
0.57031 0.0019609 0.0042322 0 -0.0023512 0 0.0011894 0 0.00053913 0 -0.0042418 -0.00015823 0.055732 0 0 0 0 0 0 0 0 0 0 0 0 0 0 0 0 0 0 0 0 0 0 0 0 0 0
0.57422 0.0020233 0.0056923 0 -0.0032343 0 0.0011718 0 0.0030216 0 -0.0028866 0.0018421 0.051051 0 0 0 0 0 0 0 0 0 0 0 0 0 0 0 0 0 0 0 0 0 0 0 0 0 0
0.57813 0.0021032 0.0056312 0 -0.0041504 0 0.00027821 0 0.003085 0 -0.00026303 0.004178 0.072482 0 0 0 0 0 0 0 0 0 0 0 0 0 0 0 0 0 0 0 0 0 0 0 0 0 0
0.58203 0.002358 0.0038201 0 -0.0044059 0 -0.00077469 0 0.00089445 0 0.0025538 0.0052078 0.093505 0 0 0 0 0 0 0 0 0 0 0 0 0 0 0 0 0 0 0 0 0 0 0 0 0 0
0.58594 0.0023903 0.0011744 0 -0.0032899 0 -0.001117 0 -0.0015217 0 0.0045174 0.0041393 0.083145 0 0 0 0 0 0 0 0 0 0 0 0 0 0 0 0 0 0 0 0 0 0 0 0 0 0
0.58984 0.001741 -0.0010159 0 -0.00083402 0 -0.00087047 0 -0.0022047 0 0.0051388 0.0018213 0.033739 0 0 0 0 0 0 0 0 0 0 0 0 0 0 0 0 0 0 0 0 0 0 0 0 0 0
0.59375 0.00046691 -0.0021459 0 0.0019482 0 -0.00092427 0 -0.0010257 0 0.0043834 -0.00029153 -0.032219 0 0 0 0 0 0 0 0 0 0 0 0 0 0 0 0 0 0 0 0 0 0 0 0 0 0
0.59766 -0.00084845 -0.0025858 0 0.0037134 0 -0.0016266 0 0.00050187 0 0.0024589 -0.0017389 -0.082075 0 0 0 0 0 0 0 0 0 0 0 0 0 0 0 0 0 0 0 0 0 0 0 0 0 0
0.60156 -0.0016505 -0.003012 0 0.0038011 0 -0.0021461 0 0.00096993 0 -7.1745e-05 -0.0033071 -0.1002 0 0 0 0 0 0 0 0 0 0 0 0 0 0 0 0 0 0 0 0 0 0 0 0 0 0
0.60547 -0.0019129 -0.0036088 0 0.0026539 0 -0.0014519 0 0.00035692 0 -0.0021952 -0.0056569 -0.096971 0 0 0 0 0 0 0 0 0 0 0 0 0 0 0 0 0 0 0 0 0 0 0 0 0 0
0.60938 -0.0020432 -0.0039843 0 0.0012604 0 0.00024689 0 -0.00044827 0 -0.0029594 -0.0080303 -0.09349 0 0 0 0 0 0 0 0 0 0 0 0 0 0 0 0 0 0 0 0 0 0 0 0 0 0
0.61328 -0.002331 -0.0037398 0 0.00022635 0 0.0014845 0 -0.00099743 0 -0.002364 -0.0086869 -0.099885 0 0 0 0 0 0 0 0 0 0 0 0 0 0 0 0 0 0 0 0 0 0 0 0 0 0
0.61719 -0.0025696 -0.00291 0 -0.00057854 0 0.0011493 0 -0.0016706 0 -0.0015694 -0.0066932 -0.10924 0 0 0 0 0 0 0 0 0 0 0 0 0 0 0 0 0 0 0 0 0 0 0 0 0 0
0.62109 -0.0022666 -0.0017804 0 -0.0015301 0 -0.0001382 0 -0.0026563 0 -0.0018169 -0.0030594 -0.11049 0 0 0 0 0 0 0 0 0 0 0 0 0 0 0 0 0 0 0 0 0 0 0 0 0 0
0.625 -0.0011972 -0.00044098 0 -0.0025862 0 -0.0006027 0 -0.0030514 0 -0.0029725 0.00010348 -0.10355 0 0 0 0 0 0 0 0 0 0 0 0 0 0 0 0 0 0 0 0 0 0 0 0 0 0
0.62891 0.00030843 0.0012362 0 -0.003261 0 0.00071482 0 -0.0016041 0 -0.0033838 0.0015247 -0.099916 0 0 0 0 0 0 0 0 0 0 0 0 0 0 0 0 0 0 0 0 0 0 0 0 0 0
0.63281 0.001637 0.0031169 0 -0.003242 0 0.002848 0 0.0014975 0 -0.0015499 0.0017353 -0.10961 0 0 0 0 0 0 0 0 0 0 0 0 0 0 0 0 0 0 0 0 0 0 0 0 0 0
0.63672 0.0024072 0.0044878 0 -0.0028486 0 0.0039388 0 0.0040468 0 0.0019861 0.0021112 -0.13056 0 0 0 0 0 0 0 0 0 0 0 0 0 0 0 0 0 0 0 0 0 0 0 0 0 0
0.64063 0.0026798 0.0044806 0 -0.0026946 0 0.0031882 0 0.003649 0 0.0046891 0.0031821 -0.1514 0 0 0 0 0 0 0 0 0 0 0 0 0 0 0 0 0 0 0 0 0 0 0 0 0 0
0.64453 0.0026903 0.0029205 0 -0.0028864 0 0.0014748 0 0.00034458 0 0.004309 0.0040956 -0.16267 0 0 0 0 0 0 0 0 0 0 0 0 0 0 0 0 0 0 0 0 0 0 0 0 0 0
0.64844 0.0024675 0.00066512 0 -0.0027295 0 6.7445e-05 0 -0.0029051 0 0.001184 0.0037113 -0.16295 0 0 0 0 0 0 0 0 0 0 0 0 0 0 0 0 0 0 0 0 0 0 0 0 0 0
0.65234 0.0017929 -0.0010499 0 -0.0014178 0 -0.00083672 0 -0.0028049 0 -0.0019123 0.0019677 -0.15491 0 0 0 0 0 0 0 0 0 0 0 0 0 0 0 0 0 0 0 0 0 0 0 0 0 0
0.65625 0.00053853 -0.0016636 0 0.00095473 0 -0.0019235 0 0.0010117 0 -0.0024054 -2.4852e-05 -0.13929 0 0 0 0 0 0 0 0 0 0 0 0 0 0 0 0 0 0 0 0 0 0 0 0 0 0
0.66016 -0.0010255 -0.0016694 0 0.0032015 0 -0.0032848 0 0.0054103 0 -0.00041174 -0.0011824 -0.11559 0 0 0 0 0 0 0 0 0 0 0 0 0 0 0 0 0 0 0 0 0 0 0 0 0 0
0.66406 -0.0023263 -0.0019446 0 0.0040142 0 -0.0037394 0 0.0066035 0 0.0014752 -0.001526 -0.087096 0 0 0 0 0 0 0 0 0 0 0 0 0 0 0 0 0 0 0 0 0 0 0 0 0 0
0.66797 -0.0029113 -0.002766 0 0.0031752 0 -0.0020761 0 0.0036268 0 0.00086352 -0.0019719 -0.060964 0 0 0 0 0 0 0 0 0 0 0 0 0 0 0 0 0 0 0 0 0 0 0 0 0 0
0.67188 -0.0027634 -0.0035434 0 0.0017598 0 0.001169 0 -0.00096185 0 -0.002085 -0.0031623 -0.040908 0 0 0 0 0 0 0 0 0 0 0 0 0 0 0 0 0 0 0 0 0 0 0 0 0 0
0.67578 -0.0022019 -0.0034786 0 0.0010855 0 0.0037092 0 -0.0036581 0 -0.0049959 -0.0046664 -0.022215 0 0 0 0 0 0 0 0 0 0 0 0 0 0 0 0 0 0 0 0 0 0 0 0 0 0
0.67969 -0.0015161 -0.0023751 0 0.0014663 0 0.0036244 0 -0.0030996 0 -0.0057832 -0.0053648 0.0018179 0 0 0 0 0 0 0 0 0 0 0 0 0 0 0 0 0 0 0 0 0 0 0 0 0 0
0.68359 -0.00074195 -0.00074896 0 0.002011 0 0.0013598 0 -0.00070799 0 -0.0045886 -0.0045108 0.027551 0 0 0 0 0 0 0 0 0 0 0 0 0 0 0 0 0 0 0 0 0 0 0 0 0 0
0.6875 0.00020439 0.0007555 0 0.0016039 0 -0.00069982 0 0.0012625 0 -0.0032344 -0.00235 0.039009 0 0 0 0 0 0 0 0 0 0 0 0 0 0 0 0 0 0 0 0 0 0 0 0 0 0
0.69141 0.0012436 0.0019003 0 5.7184e-06 0 -0.00071041 0 0.0018511 0 -0.0030342 0.00020765 0.023211 0 0 0 0 0 0 0 0 0 0 0 0 0 0 0 0 0 0 0 0 0 0 0 0 0 0
0.69531 0.002065 0.0027751 0 -0.0020042 0 0.00080851 0 0.0016073 0 -0.0034468 0.0023589 -0.011391 0 0 0 0 0 0 0 0 0 0 0 0 0 0 0 0 0 0 0 0 0 0 0 0 0 0
0.69922 0.0023703 0.0033452 0 -0.0034397 0 0.0017718 0 0.0012763 0 -0.0029139 0.0038305 -0.035496 0 0 0 0 0 0 0 0 0 0 0 0 0 0 0 0 0 0 0 0 0 0 0 0 0 0
0.70313 0.0021544 0.0032936 0 -0.003911 0 0.00093052 0 0.00088848 0 -0.00075544 0.0047177 -0.022688 0 0 0 0 0 0 0 0 0 0 0 0 0 0 0 0 0 0 0 0 0 0 0 0 0 0
0.70703 0.0016974 0.0023978 0 -0.0036407 0 -0.00087747 0 0.0002362 0 0.0020264 0.0051272 0.025456 0 0 0 0 0 0 0 0 0 0 0 0 0 0 0 0 0 0 0 0 0 0 0 0 0 0
0.71094 0.0012688 0.00095997 0 -0.0028974 0 -0.0019061 0 -0.00026035 0 0.0037908 0.0050467 0.079036 0 0 0 0 0 0 0 0 0 0 0 0 0 0 0 0 0 0 0 0 0 0 0 0 0 0
0.71484 0.00086737 -0.0003077 0 -0.0016586 0 -0.0015289 0 0.00024947 0 0.0038551 0.0044536 0.10608 0 0 0 0 0 0 0 0 0 0 0 0 0 0 0 0 0 0 0 0 0 0 0 0 0 0
0.71875 0.0002806 -0.00090515 0 0.00010492 0 -0.0006922 0 0.0018782 0 0.0029192 0.0034138 0.099726 0 0 0 0 0 0 0 0 0 0 0 0 0 0 0 0 0 0 0 0 0 0 0 0 0 0
0.72266 -0.00061112 -0.001015 0 0.0019818 0 -0.00043353 0 0.0034162 0 0.0020574 0.0020515 0.080265 0 0 0 0 0 0 0 0 0 0 0 0 0 0 0 0 0 0 0 0 0 0 0 0 0 0
0.72656 -0.001627 -0.0012843 0 0.0031905 0 -0.00047984 0 0.0033336 0 0.0015692 0.00050538 0.072839 0 0 0 0 0 0 0 0 0 0 0 0 0 0 0 0 0 0 0 0 0 0 0 0 0 0
0.73047 -0.0024006 -0.0021181 0 0.0032036 0 0.00027326 0 0.0014187 0 0.00091681 -0.0010185 0.085612 0 0 0 0 0 0 0 0 0 0 0 0 0 0 0 0 0 0 0 0 0 0 0 0 0 0
0.73438 -0.0026831 -0.0032032 0 0.0022509 0 0.0020561 0 -0.00083235 0 -0.00038764 -0.0021838 0.10893 0 0 0 0 0 0 0 0 0 0 0 0 0 0 0 0 0 0 0 0 0 0 0 0 0 0
0.73828 -0.0025087 -0.0037281 0 0.0011194 0 0.0035645 0 -0.0016438 0 -0.0020833 -0.002607 0.13055 0 0 0 0 0 0 0 0 0 0 0 0 0 0 0 0 0 0 0 0 0 0 0 0 0 0
0.74219 -0.0020667 -0.0030542 0 0.00044546 0 0.0033501 0 -0.00070426 0 -0.0033833 -0.0020876 0.14613 0 0 0 0 0 0 0 0 0 0 0 0 0 0 0 0 0 0 0 0 0 0 0 0 0 0
0.74609 -0.0014591 -0.0012087 0 0.00023178 0 0.0016581 0 0.0006553 0 -0.0037259 -0.00079485 0.15473 0 0 0 0 0 0 0 0 0 0 0 0 0 0 0 0 0 0 0 0 0 0 0 0 0 0
0.75 -0.00062845 0.0011676 0 1.8106e-05 0 0.00039122 0 0.00096869 0 -0.0031755 0.00076842 0.15016 0 0 0 0 0 0 0 0 0 0 0 0 0 0 0 0 0 0 0 0 0 0 0 0 0 0
0.75391 0.00047917 0.0032467 0 -0.00059334 0 0.0010384 0 9.1921e-05 0 -0.0021644 0.0020253 0.12372 0 0 0 0 0 0 0 0 0 0 0 0 0 0 0 0 0 0 0 0 0 0 0 0 0 0
0.75781 0.001729 0.0044151 0 -0.0016433 0 0.0029006 0 -0.00092834 0 -0.0010342 0.0026465 0.076894 0 0 0 0 0 0 0 0 0 0 0 0 0 0 0 0 0 0 0 0 0 0 0 0 0 0
0.76172 0.0028178 0.0044513 0 -0.0029165 0 0.0037439 0 -0.0011984 0 0.00010094 0.0027372 0.02675 0 0 0 0 0 0 0 0 0 0 0 0 0 0 0 0 0 0 0 0 0 0 0 0 0 0
0.76563 0.0034759 0.0035331 0 -0.0041017 0 0.0022495 0 -0.00083361 0 0.0011894 0.0027482 -0.0062463 0 0 0 0 0 0 0 0 0 0 0 0 0 0 0 0 0 0 0 0 0 0 0 0 0 0
0.76953 0.0036211 0.0021464 0 -0.0047535 0 -0.00048037 0 -0.00041024 0 0.0021399 0.003105 -0.01655 0 0 0 0 0 0 0 0 0 0 0 0 0 0 0 0 0 0 0 0 0 0 0 0 0 0
0.77344 0.003308 0.00086662 0 -0.0042838 0 -0.0020727 0 8.013e-05 0 0.0029091 0.0037671 -0.017282 0 0 0 0 0 0 0 0 0 0 0 0 0 0 0 0 0 0 0 0 0 0 0 0 0 0
0.77734 0.0025765 3.6752e-05 0 -0.0023403 0 -0.0014026 0 0.0012782 0 0.0035421 0.0041097 -0.024679 0 0 0 0 0 0 0 0 0 0 0 0 0 0 0 0 0 0 0 0 0 0 0 0 0 0
0.78125 0.0014208 -0.00044592 0 0.00060735 0 0.00031895 0 0.0033606 0 0.0040029 0.0033809 -0.041085 0 0 0 0 0 0 0 0 0 0 0 0 0 0 0 0 0 0 0 0 0 0 0 0 0 0
0.78516 -6.2843e-05 -0.00099177 0 0.0031982 0 0.0010088 0 0.0052338 0 0.0040179 0.0014694 -0.055755 0 0 0 0 0 0 0 0 0 0 0 0 0 0 0 0 0 0 0 0 0 0 0 0 0 0
0.78906 -0.0015464 -0.001883 0 0.0040492 0 -1.435e-05 0 0.00526 0 0.0032428 -0.00074091 -0.060867 0 0 0 0 0 0 0 0 0 0 0 0 0 0 0 0 0 0 0 0 0 0 0 0 0 0
0.79297 -0.0025725 -0.0029252 0 0.0029565 0 -0.0014622 0 0.0029391 0 0.0016538 -0.0019522 -0.061787 0 0 0 0 0 0 0 0 0 0 0 0 0 0 0 0 0 0 0 0 0 0 0 0 0 0
0.79688 -0.0028558 -0.0035349 0 0.0012118 0 -0.001661 0 -0.00030358 0 -0.00030159 -0.0015982 -0.068685 0 0 0 0 0 0 0 0 0 0 0 0 0 0 0 0 0 0 0 0 0 0 0 0 0 0
0.80078 -0.0025017 -0.0031922 0 0.00050363 0 -0.00033899 0 -0.0022338 0 -0.0020304 -0.00044849 -0.081111 0 0 0 0 0 0 0 0 0 0 0 0 0 0 0 0 0 0 0 0 0 0 0 0 0 0
0.80469 -0.0019078 -0.0018311 0 0.0013255 0 0.0013293 0 -0.001783 0 -0.0032406 8.7874e-05 -0.087016 0 0 0 0 0 0 0 0 0 0 0 0 0 0 0 0 0 0 0 0 0 0 0 0 0 0
0.80859 -0.0014216 0.00015892 0 0.0024677 0 0.0021981 0 0.00010837 0 -0.0039741 -0.00057948 -0.079372 0 0 0 0 0 0 0 0 0 0 0 0 0 0 0 0 0 0 0 0 0 0 0 0 0 0
0.8125 -0.0010659 0.0022227 0 0.0021879 0 0.0022572 0 0.0015424 0 -0.0042225 -0.0014752 -0.069387 0 0 0 0 0 0 0 0 0 0 0 0 0 0 0 0 0 0 0 0 0 0 0 0 0 0
0.81641 -0.0005755 0.0038804 0 -5.1601e-05 0 0.0021938 0 0.0014079 0 -0.003706 -0.00093661 -0.07668 0 0 0 0 0 0 0 0 0 0 0 0 0 0 0 0 0 0 0 0 0 0 0 0 0 0
0.82031 0.00031154 0.004768 0 -0.0030132 0 0.0022271 0 7.843e-05 0 -0.0022205 0.0016303 -0.10468 0 0 0 0 0 0 0 0 0 0 0 0 0 0 0 0 0 0 0 0 0 0 0 0 0 0
0.82422 0.0015754 0.0046461 0 -0.004834 0 0.0018138 0 -0.0013437 0 -0.00016087 0.0049006 -0.13053 0 0 0 0 0 0 0 0 0 0 0 0 0 0 0 0 0 0 0 0 0 0 0 0 0 0
0.82813 0.0028652 0.0035462 0 -0.0046897 0 0.00055087 0 -0.0021184 0 0.0015609 0.0066595 -0.12535 0 0 0 0 0 0 0 0 0 0 0 0 0 0 0 0 0 0 0 0 0 0 0 0 0 0
0.83203 0.0036799 0.0019154 0 -0.0032997 0 -0.00099276 0 -0.00214 0 0.0023389 0.0057633 -0.08531 0 0 0 0 0 0 0 0 0 0 0 0 0 0 0 0 0 0 0 0 0 0 0 0 0 0
0.83594 0.0036297 0.00044979 0 -0.0018973 0 -0.001692 0 -0.0014806 0 0.0025641 0.0030891 -0.038414 0 0 0 0 0 0 0 0 0 0 0 0 0 0 0 0 0 0 0 0 0 0 0 0 0 0
0.83984 0.0026338 -0.00039897 0 -0.00091599 0 -0.0010959 0 -0.00013522 0 0.0032388 0.00055924 -0.016831 0 0 0 0 0 0 0 0 0 0 0 0 0 0 0 0 0 0 0 0 0 0 0 0 0 0
0.84375 0.00098127 -0.0008037 0 0.0001728 0 2.0595e-05 0 0.0016301 0 0.0047261 -0.00068272 -0.023328 0 0 0 0 0 0 0 0 0 0 0 0 0 0 0 0 0 0 0 0 0 0 0 0 0 0
0.84766 -0.00077407 -0.0013727 0 0.001827 0 0.00046904 0 0.0029742 0 0.0059862 -0.001075 -0.028933 0 0 0 0 0 0 0 0 0 0 0 0 0 0 0 0 0 0 0 0 0 0 0 0 0 0
0.85156 -0.0020712 -0.0024911 0 0.0035234 0 -0.00012564 0 0.0029581 0 0.0053432 -0.0017505 -0.0053272 0 0 0 0 0 0 0 0 0 0 0 0 0 0 0 0 0 0 0 0 0 0 0 0 0 0
0.85547 -0.0026353 -0.0038397 0 0.0041004 0 -0.0010792 0 0.0014936 0 0.002211 -0.0031068 0.043115 0 0 0 0 0 0 0 0 0 0 0 0 0 0 0 0 0 0 0 0 0 0 0 0 0 0
0.85938 -0.0026011 -0.0046164 0 0.003008 0 -0.0015356 0 -0.00035319 0 -0.001982 -0.0044053 0.082684 0 0 0 0 0 0 0 0 0 0 0 0 0 0 0 0 0 0 0 0 0 0 0 0 0 0
0.86328 -0.002334 -0.0042531 0 0.0010393 0 -0.0013155 0 -0.0012512 0 -0.0047667 -0.0046629 0.085356 0 0 0 0 0 0 0 0 0 0 0 0 0 0 0 0 0 0 0 0 0 0 0 0 0 0
0.86719 -0.0020706 -0.0028903 0 -0.00033513 0 -0.00077005 0 -0.00085687 0 -0.0046722 -0.0036666 0.057557 0 0 0 0 0 0 0 0 0 0 0 0 0 0 0 0 0 0 0 0 0 0 0 0 0 0
0.87109 -0.0017039 -0.0011454 0 -0.00037291 0 -5.8068e-05 0 -7.8969e-05 0 -0.0023651 -0.0019994 0.032808 0 0 0 0 0 0 0 0 0 0 0 0 0 0 0 0 0 0 0 0 0 0 0 0 0 0
0.875 -0.00093597 0.00049781 0 0.00027233 0 0.0010224 0 -4.6665e-05 0 0.00016516 -0.00027515 0.038073 0 0 0 0 0 0 0 0 0 0 0 0 0 0 0 0 0 0 0 0 0 0 0 0 0 0
0.87891 0.00033685 0.001963 0 0.00031375 0 0.002389 0 -0.00090551 0 0.0014502 0.001342 0.070044 0 0 0 0 0 0 0 0 0 0 0 0 0 0 0 0 0 0 0 0 0 0 0 0 0 0
0.88281 0.0017981 0.0032623 0 -0.00079031 0 0.0032106 0 -0.0017358 0 0.0015632 0.0028236 0.10332 0 0 0 0 0 0 0 0 0 0 0 0 0 0 0 0 0 0 0 0 0 0 0 0 0 0
0.88672 0.0028908 0.0040892 0 -0.0022588 0 0.0025281 0 -0.0015989 0 0.0015144 0.0038204 0.11695 0 0 0 0 0 0 0 0 0 0 0 0 0 0 0 0 0 0 0 0 0 0 0 0 0 0
0.89063 0.0032302 0.0039478 0 -0.0027418 0 0.00043023 0 -0.00048759 0 0.0019635 0.0038922 0.10995 0 0 0 0 0 0 0 0 0 0 0 0 0 0 0 0 0 0 0 0 0 0 0 0 0 0
0.89453 0.002836 0.0027537 0 -0.0015803 0 -0.0016904 0 0.00081258 0 0.0027063 0.0032135 0.094276 0 0 0 0 0 0 0 0 0 0 0 0 0 0 0 0 0 0 0 0 0 0 0 0 0 0
0.89844 0.0019822 0.0011604 0 0.00066352 0 -0.0023721 0 0.0016241 0 0.0032658 0.0026869 0.080302 0 0 0 0 0 0 0 0 0 0 0 0 0 0 0 0 0 0 0 0 0 0 0 0 0 0
0.90234 0.00088817 7.473e-05 0 0.0027912 0 -0.0015756 0 0.00191 0 0.0036017 0.0029978 0.07309 0 0 0 0 0 0 0 0 0 0 0 0 0 0 0 0 0 0 0 0 0 0 0 0 0 0
0.90625 -0.00037463 -0.00023608 0 0.0039612 0 -0.00070418 0 0.0019252 0 0.0039873 0.0035804 0.078122 0 0 0 0 0 0 0 0 0 0 0 0 0 0 0 0 0 0 0 0 0 0 0 0 0 0
0.91016 -0.0016873 -0.00045252 0 0.0041484 0 -0.0010136 0 0.0016373 0 0.0042994 0.0028958 0.1013 0 0 0 0 0 0 0 0 0 0 0 0 0 0 0 0 0 0 0 0 0 0 0 0 0 0
0.91406 -0.0027142 -0.0014641 0 0.0038314 0 -0.0021646 0 0.00078694 0 0.0037845 6.0596e-05 0.13802 0 0 0 0 0 0 0 0 0 0 0 0 0 0 0 0 0 0 0 0 0 0 0 0 0 0
0.91797 -0.0030632 -0.0032731 0 0.0034273 0 -0.0025939 0 -0.00049413 0 0.0017841 -0.0038407 0.16573 0 0 0 0 0 0 0 0 0 0 0 0 0 0 0 0 0 0 0 0 0 0 0 0 0 0
0.92188 -0.0026616 -0.0047275 0 0.0030504 0 -0.0013196 0 -0.0014424 0 -0.001335 -0.0063674 0.15582 0 0 0 0 0 0 0 0 0 0 0 0 0 0 0 0 0 0 0 0 0 0 0 0 0 0
0.92578 -0.0019001 -0.0044796 0 0.0026547 0 0.00088317 0 -0.0013291 0 -0.0041722 -0.0058728 0.098621 0 0 0 0 0 0 0 0 0 0 0 0 0 0 0 0 0 0 0 0 0 0 0 0 0 0
0.92969 -0.001303 -0.002279 0 0.0022098 0 0.0022943 0 -0.00036166 0 -0.0053537 -0.003024 0.016628 0 0 0 0 0 0 0 0 0 0 0 0 0 0 0 0 0 0 0 0 0 0 0 0 0 0
0.93359 -0.0010168 0.00069437 0 0.0016703 0 0.0021062 0 0.00031798 0 -0.0046241 -6.6909e-05 -0.050413 0 0 0 0 0 0 0 0 0 0 0 0 0 0 0 0 0 0 0 0 0 0 0 0 0 0
0.9375 -0.00067469 0.0028048 0 0.00086603 0 0.0011808 0 -0.00028178 0 -0.002898 0.0013966 -0.076055 0 0 0 0 0 0 0 0 0 0 0 0 0 0 0 0 0 0 0 0 0 0 0 0 0 0
0.94141 0.00017828 0.0032878 0 -0.00042126 0 0.00087041 0 -0.001953 0 -0.0013177 0.001742 -0.064585 0 0 0 0 0 0 0 0 0 0 0 0 0 0 0 0 0 0 0 0 0 0 0 0 0 0
0.94531 0.0015303 0.0026726 0 -0.002166 0 0.001352 0 -0.0034511 0 -0.00033488 0.0024122 -0.040743 0 0 0 0 0 0 0 0 0 0 0 0 0 0 0 0 0 0 0 0 0 0 0 0 0 0
0.94922 0.0028182 0.00202 0 -0.0038658 0 0.0014701 0 -0.00372 0 0.00037128 0.0039274 -0.025578 0 0 0 0 0 0 0 0 0 0 0 0 0 0 0 0 0 0 0 0 0 0 0 0 0 0
0.95313 0.0034112 0.0018671 0 -0.0046688 0 0.00025931 0 -0.0028417 0 0.0013122 0.0051475 -0.023129 0 0 0 0 0 0 0 0 0 0 0 0 0 0 0 0 0 0 0 0 0 0 0 0 0 0
0.95703 0.0031447 0.0019167 0 -0.0038818 0 -0.0017123 0 -0.0017284 0 0.002688 0.0046181 -0.026521 0 0 0 0 0 0 0 0 0 0 0 0 0 0 0 0 0 0 0 0 0 0 0 0 0 0
0.96094 0.0023484 0.0015989 0 -0.001542 0 -0.0028451 0 -0.0010368 0 0.0043414 0.0024031 -0.030422 0 0 0 0 0 0 0 0 0 0 0 0 0 0 0 0 0 0 0 0 0 0 0 0 0 0
0.96484 0.0013995 0.00073362 0 0.0013965 0 -0.0023189 0 -0.00062496 0 0.0059022 0.00023105 -0.034466 0 0 0 0 0 0 0 0 0 0 0 0 0 0 0 0 0 0 0 0 0 0 0 0 0 0
0.96875 0.00035943 -0.00040948 0 0.0035227 0 -0.00108 0 -0.00010506 0 0.0068116 -0.0002801 -0.037924 0 0 0 0 0 0 0 0 0 0 0 0 0 0 0 0 0 0 0 0 0 0 0 0 0 0
0.97266 -0.00088692 -0.0015436 0 0.0038862 0 -0.00078369 0 0.00035549 0 0.0063854 0.00064747 -0.03724 0 0 0 0 0 0 0 0 0 0 0 0 0 0 0 0 0 0 0 0 0 0 0 0 0 0
0.97656 -0.0022097 -0.0026291 0 0.0027425 0 -0.0018533 0 0.00012831 0 0.004233 0.001205 -0.031363 0 0 0 0 0 0 0 0 0 0 0 0 0 0 0 0 0 0 0 0 0 0 0 0 0 0
0.98047 -0.0031116 -0.0036317 0 0.0014419 0 -0.00289 0 -0.00092628 0 0.00083002 -3.2062e-05 -0.026628 0 0 0 0 0 0 0 0 0 0 0 0 0 0 0 0 0 0 0 0 0 0 0 0 0 0
0.98438 -0.0031322 -0.0041661 0 0.0013472 0 -0.0021627 0 -0.0018963 0 -0.0024639 -0.0025483 -0.032337 0 0 0 0 0 0 0 0 0 0 0 0 0 0 0 0 0 0 0 0 0 0 0 0 0 0
0.98828 -0.002345 -0.0036178 0 0.002556 0 0.00045037 0 -0.001559 0 -0.0042822 -0.0043637 -0.051087 0 0 0 0 0 0 0 0 0 0 0 0 0 0 0 0 0 0 0 0 0 0 0 0 0 0
0.99219 -0.0013416 -0.0017581 0 0.0036079 0 0.0032123 0 0.00022224 0 -0.0043399 -0.0039421 -0.075766 0 0 0 0 0 0 0 0 0 0 0 0 0 0 0 0 0 0 0 0 0 0 0 0 0 0
0.99609 -0.00065968 0.00080105 0 0.0026759 0 0.0042353 0 0.00205 0 -0.0035916 -0.0015234 -0.09652 0 0 0 0 0 0 0 0 0 0 0 0 0 0 0 0 0 0 0 0 0 0 0 0 0 0
1 -0.00026605 0.0029017 0 -0.00063786 0 0.0032786 0 0.0022066 0 -0.0031668 0.001314 -0.10743 0 0 0 0 0 0 0 0 0 0 0 0 0 0 0 0 0 0 0 0 0 0 0 0 0 0
1.0039 0.00032044 0.0037007 0 -0.0045775 0 0.0017648 0 0.00040805 0 -0.0031535 0.0031326 -0.10382 0 0 0 0 0 0 0 0 0 0 0 0 0 0 0 0 0 0 0 0 0 0 0 0 0 0
1.0078 0.0013929 0.0032905 0 -0.0064822 0 0.0011482 0 -0.0017441 0 -0.0025811 0.003576 -0.076704 0 0 0 0 0 0 0 0 0 0 0 0 0 0 0 0 0 0 0 0 0 0 0 0 0 0
1.0117 0.0026195 0.0024908 0 -0.0050677 0 0.0014928 0 -0.0021739 0 -0.00068266 0.0031171 -0.018625 0 0 0 0 0 0 0 0 0 0 0 0 0 0 0 0 0 0 0 0 0 0 0 0 0 0
1.0156 0.0033011 0.0020481 0 -0.0016457 0 0.0017005 0 -0.00024575 0 0.0019673 0.0023136 0.059306 0 0 0 0 0 0 0 0 0 0 0 0 0 0 0 0 0 0 0 0 0 0 0 0 0 0
1.0195 0.0030405 0.0020326 0 0.00097947 0 0.00092609 0 0.0026824 0 0.0038048 0.0014842 0.12043 0 0 0 0 0 0 0 0 0 0 0 0 0 0 0 0 0 0 0 0 0 0 0 0 0 0
1.0234 0.0020862 0.0019425 0 0.0010062 0 -0.00048343 0 0.0045169 0 0.0038418 0.00083856 0.12398 0 0 0 0 0 0 0 0 0 0 0 0 0 0 0 0 0 0 0 0 0 0 0 0 0 0
1.0273 0.0010064 0.0012844 0 -0.00082261 0 -0.0014658 0 0.0041793 0 0.0027281 0.00047776 0.062517 0 0 0 0 0 0 0 0 0 0 0 0 0 0 0 0 0 0 0 0 0 0 0 0 0 0
1.0313 0.00010692 9.1093e-07 0 -0.0021016 0 -0.0014447 0 0.0022327 0 0.0020514 0.00011404 -0.02238 0 0 0 0 0 0 0 0 0 0 0 0 0 0 0 0 0 0 0 0 0 0 0 0 0 0
1.0352 -0.00074093 -0.0015868 0 -0.0011728 0 -0.00088366 0 6.8109e-05 0 0.0025581 -0.00093204 -0.069435 0 0 0 0 0 0 0 0 0 0 0 0 0 0 0 0 0 0 0 0 0 0 0 0 0 0
1.0391 -0.0017268 -0.003091 0 0.0013258 0 -0.0006927 0 -0.0013003 0 0.0032571 -0.0030639 -0.049413 0 0 0 0 0 0 0 0 0 0 0 0 0 0 0 0 0 0 0 0 0 0 0 0 0 0
1.043 -0.0026995 -0.0042156 0 0.0032384 0 -0.0012485 0 -0.0017108 0 0.0024787 -0.0056462 0.010942 0 0 0 0 0 0 0 0 0 0 0 0 0 0 0 0 0 0 0 0 0 0 0 0 0 0
1.0469 -0.0032537 -0.0046784 0 0.0030906 0 -0.0020528 0 -0.0014986 0 -0.00018466 -0.007176 0.057984 0 0 0 0 0 0 0 0 0 0 0 0 0 0 0 0 0 0 0 0 0 0 0 0 0 0
1.0508 -0.0031837 -0.004175 0 0.0014312 0 -0.0022376 0 -0.0010115 0 -0.0031774 -0.0065349 0.06385 0 0 0 0 0 0 0 0 0 0 0 0 0 0 0 0 0 0 0 0 0 0 0 0 0 0
1.0547 -0.0027161 -0.0025882 0 4.2511e-05 0 -0.0012979 0 -0.00050169 0 -0.0043698 -0.0041399 0.048377 0 0 0 0 0 0 0 0 0 0 0 0 0 0 0 0 0 0 0 0 0 0 0 0 0 0
1.0586 -0.0022038 -0.0002626 0 2.409e-07 0 0.00057953 0 -0.00022562 0 -0.0031492 -0.0016824 0.049725 0 0 0 0 0 0 0 0 0 0 0 0 0 0 0 0 0 0 0 0 0 0 0 0 0 0
1.0625 -0.001661 0.0020339 0 0.00066277 0 0.0026749 0 -0.00036064 0 -0.0010266 -0.00057107 0.079146 0 0 0 0 0 0 0 0 0 0 0 0 0 0 0 0 0 0 0 0 0 0 0 0 0 0
1.0664 -0.00075121 0.0035555 0 0.00056045 0 0.0041056 0 -0.00076628 0 -0.00010335 -0.0006507 0.11076 0 0 0 0 0 0 0 0 0 0 0 0 0 0 0 0 0 0 0 0 0 0 0 0 0 0
1.0703 0.00069612 0.0040704 0 -0.00088785 0 0.0042187 0 -0.00098204 0 -0.00096145 -0.00054994 0.11525 0 0 0 0 0 0 0 0 0 0 0 0 0 0 0 0 0 0 0 0 0 0 0 0 0 0
1.0742 0.0022551 0.0039293 0 -0.0026837 0 0.0029455 0 -0.00061495 0 -0.0021237 0.00073181 0.095698 0 0 0 0 0 0 0 0 0 0 0 0 0 0 0 0 0 0 0 0 0 0 0 0 0 0
1.0781 0.00314 0.0036372 0 -0.0032443 0 0.00094548 0 0.00025195 0 -0.0015987 0.0027147 0.082904 0 0 0 0 0 0 0 0 0 0 0 0 0 0 0 0 0 0 0 0 0 0 0 0 0 0
1.082 0.0029276 0.0033439 0 -0.0019696 0 -0.00071717 0 0.0010893 0 0.0010674 0.0039495 0.096749 0 0 0 0 0 0 0 0 0 0 0 0 0 0 0 0 0 0 0 0 0 0 0 0 0 0
1.0859 0.0019689 0.0027378 0 0.00021747 0 -0.0013045 0 0.0013605 0 0.0042425 0.0034902 0.12059 0 0 0 0 0 0 0 0 0 0 0 0 0 0 0 0 0 0 0 0 0 0 0 0 0 0
1.0898 0.00099575 0.0014188 0 0.001793 0 -0.00097731 0 0.00089529 0 0.0056263 0.0016942 0.12012 0 0 0 0 0 0 0 0 0 0 0 0 0 0 0 0 0 0 0 0 0 0 0 0 0 0
1.0938 0.00034393 -0.00062839 0 0.0019978 0 -0.0006169 0 -0.00012907 0 0.0042223 -0.00039031 0.084647 0 0 0 0 0 0 0 0 0 0 0 0 0 0 0 0 0 0 0 0 0 0 0 0 0 0
1.0977 -0.00031971 -0.0028978 0 0.001351 0 -0.00097277 0 -0.0014129 0 0.0010717 -0.0021581 0.041638 0 0 0 0 0 0 0 0 0 0 0 0 0 0 0 0 0 0 0 0 0 0 0 0 0 0
1.1016 -0.0014422 -0.0046494 0 0.00099506 0 -0.0019349 0 -0.0026053 0 -0.0017568 -0.0037499 0.026443 0 0 0 0 0 0 0 0 0 0 0 0 0 0 0 0 0 0 0 0 0 0 0 0 0 0
1.1055 -0.0028507 -0.0053382 0 0.0016253 0 -0.0026505 0 -0.0032296 0 -0.0028611 -0.0053226 0.042092 0 0 0 0 0 0 0 0 0 0 0 0 0 0 0 0 0 0 0 0 0 0 0 0 0 0
1.1094 -0.0037357 -0.0048538 0 0.0029316 0 -0.0023488 0 -0.002823 0 -0.0024146 -0.0063709 0.055875 0 0 0 0 0 0 0 0 0 0 0 0 0 0 0 0 0 0 0 0 0 0 0 0 0 0
1.1133 -0.0034338 -0.003476 0 0.003857 0 -0.0010294 0 -0.0014031 0 -0.001704 -0.0060585 0.036305 0 0 0 0 0 0 0 0 0 0 0 0 0 0 0 0 0 0 0 0 0 0 0 0 0 0
1.1172 -0.0021454 -0.0016787 0 0.0033473 0 0.00061288 0 0.00021762 0 -0.0019009 -0.004198 -0.012725 0 0 0 0 0 0 0 0 0 0 0 0 0 0 0 0 0 0 0 0 0 0 0 0 0 0
1.1211 -0.0007453 6.2136e-05 0 0.001094 0 0.0018066 0 0.000849 0 -0.0031348 -0.0016607 -0.059077 0 0 0 0 0 0 0 0 0 0 0 0 0 0 0 0 0 0 0 0 0 0 0 0 0 0
1.125 0.00013463 0.0014084 0 -0.0021125 0 0.0021701 0 -7.3839e-05 0 -0.0044982 0.00035103 -0.07982 0 0 0 0 0 0 0 0 0 0 0 0 0 0 0 0 0 0 0 0 0 0 0 0 0 0
1.1289 0.00071986 0.0022532 0 -0.0046606 0 0.0017005 0 -0.0018367 0 -0.0048181 0.0013841 -0.083331 0 0 0 0 0 0 0 0 0 0 0 0 0 0 0 0 0 0 0 0 0 0 0 0 0 0
1.1328 0.0016865 0.0027295 0 -0.0050269 0 0.00059634 0 -0.0029294 0 -0.003521 0.001967 -0.091487 0 0 0 0 0 0 0 0 0 0 0 0 0 0 0 0 0 0 0 0 0 0 0 0 0 0
1.1367 0.0031833 0.0030762 0 -0.0028583 0 -0.00072559 0 -0.0023449 0 -0.00097077 0.0027892 -0.10734 0 0 0 0 0 0 0 0 0 0 0 0 0 0 0 0 0 0 0 0 0 0 0 0 0 0
1.1406 0.0044217 0.0034063 0 0.00060623 0 -0.0015786 0 -0.00046817 0 0.0018708 0.0038232 -0.11099 0 0 0 0 0 0 0 0 0 0 0 0 0 0 0 0 0 0 0 0 0 0 0 0 0 0
1.1445 0.0043728 0.0035535 0 0.0033045 0 -0.0013446 0 0.0013286 0 0.004099 0.0043718 -0.089843 0 0 0 0 0 0 0 0 0 0 0 0 0 0 0 0 0 0 0 0 0 0 0 0 0 0
1.1484 0.0028555 0.0031624 0 0.0038597 0 -0.00012755 0 0.0019636 0 0.0052848 0.0038882 -0.064207 0 0 0 0 0 0 0 0 0 0 0 0 0 0 0 0 0 0 0 0 0 0 0 0 0 0
1.1523 0.00081612 0.0019893 0 0.0025805 0 0.0010166 0 0.0015142 0 0.0053944 0.0025574 -0.071967 0 0 0 0 0 0 0 0 0 0 0 0 0 0 0 0 0 0 0 0 0 0 0 0 0 0
1.1563 -0.00055025 0.00017653 0 0.0010377 0 0.00083582 0 0.00089166 0 0.0044504 0.0010216 -0.12552 0 0 0 0 0 0 0 0 0 0 0 0 0 0 0 0 0 0 0 0 0 0 0 0 0 0
1.1602 -0.00091893 -0.0017409 0 0.00061458 0 -0.00088005 0 0.00081013 0 0.0024175 -0.00029996 -0.19104 0 0 0 0 0 0 0 0 0 0 0 0 0 0 0 0 0 0 0 0 0 0 0 0 0 0
1.1641 -0.0010095 -0.0031176 0 0.001416 0 -0.0028526 0 0.0011813 0 -0.00051096 -0.0014374 -0.21788 0 0 0 0 0 0 0 0 0 0 0 0 0 0 0 0 0 0 0 0 0 0 0 0 0 0
1.168 -0.0016554 -0.0035535 0 0.002509 0 -0.0033341 0 0.0014395 0 -0.0035924 -0.0024753 -0.18848 0 0 0 0 0 0 0 0 0 0 0 0 0 0 0 0 0 0 0 0 0 0 0 0 0 0
1.1719 -0.0028042 -0.0030697 0 0.0030528 0 -0.0017488 0 0.0012354 0 -0.0057043 -0.0031843 -0.13362 0 0 0 0 0 0 0 0 0 0 0 0 0 0 0 0 0 0 0 0 0 0 0 0 0 0
1.1758 -0.0035271 -0.0020203 0 0.0030052 0 0.00068571 0 0.00066099 0 -0.0060474 -0.0032297 -0.096236 0 0 0 0 0 0 0 0 0 0 0 0 0 0 0 0 0 0 0 0 0 0 0 0 0 0
1.1797 -0.0029969 -0.00085418 0 0.0027183 0 0.0020645 0 -0.00010752 0 -0.0047814 -0.002657 -0.085267 0 0 0 0 0 0 0 0 0 0 0 0 0 0 0 0 0 0 0 0 0 0 0 0 0 0
1.1836 -0.001354 0.00010043 0 0.0021134 0 0.0015682 0 -0.0011149 0 -0.0029354 -0.0019244 -0.072059 0 0 0 0 0 0 0 0 0 0 0 0 0 0 0 0 0 0 0 0 0 0 0 0 0 0
1.1875 0.00044855 0.0007373 0 0.00061025 0 0.00013054 0 -0.0024004 0 -0.001614 -0.0013367 -0.031808 0 0 0 0 0 0 0 0 0 0 0 0 0 0 0 0 0 0 0 0 0 0 0 0 0 0
1.1914 0.0015901 0.0011604 0 -0.0020035 0 -0.00062157 0 -0.0035562 0 -0.0012237 -0.00059456 0.02012 0 0 0 0 0 0 0 0 0 0 0 0 0 0 0 0 0 0 0 0 0 0 0 0 0 0
1.1953 0.0020681 0.0015826 0 -0.0048489 0 -3.4697e-06 0 -0.0037707 0 -0.0014066 0.00085455 0.041237 0 0 0 0 0 0 0 0 0 0 0 0 0 0 0 0 0 0 0 0 0 0 0 0 0 0
1.1992 0.0024398 0.0021547 0 -0.0064442 0 0.0011694 0 -0.002512 0 -0.0016054 0.0029644 0.010772 0 0 0 0 0 0 0 0 0 0 0 0 0 0 0 0 0 0 0 0 0 0 0 0 0 0
1.2031 0.0030103 0.0027883 0 -0.0060682 0 0.0015236 0 -0.00018147 0 -0.001573 0.0047671 -0.0418 0 0 0 0 0 0 0 0 0 0 0 0 0 0 0 0 0 0 0 0 0 0 0 0 0 0
1.207 0.0034237 0.0031064 0 -0.0045137 0 0.0004521 0 0.0020114 0 -0.0013462 0.0051084 -0.062683 0 0 0 0 0 0 0 0 0 0 0 0 0 0 0 0 0 0 0 0 0 0 0 0 0 0
1.2109 0.0030848 0.0026281 0 -0.0032812 0 -0.0015008 0 0.0029127 0 -0.00092996 0.0037392 -0.027046 0 0 0 0 0 0 0 0 0 0 0 0 0 0 0 0 0 0 0 0 0 0 0 0 0 0
1.2148 0.0018797 0.0011284 0 -0.0029912 0 -0.0033419 0 0.002231 0 -0.00025247 0.001562 0.037846 0 0 0 0 0 0 0 0 0 0 0 0 0 0 0 0 0 0 0 0 0 0 0 0 0 0
1.2188 0.00036417 -0.0010791 0 -0.0027468 0 -0.0044608 0 0.00060693 0 0.00051726 -0.00026359 0.08323 0 0 0 0 0 0 0 0 0 0 0 0 0 0 0 0 0 0 0 0 0 0 0 0 0 0
1.2227 -0.00077002 -0.0031986 0 -0.0012001 0 -0.0047684 0 -0.00095552 0 0.00082315 -0.0013671 0.088075 0 0 0 0 0 0 0 0 0 0 0 0 0 0 0 0 0 0 0 0 0 0 0 0 0 0
1.2266 -0.0013324 -0.0043741 0 0.0018078 0 -0.0043134 0 -0.001684 0 0.0001634 -0.0022119 0.074436 0 0 0 0 0 0 0 0 0 0 0 0 0 0 0 0 0 0 0 0 0 0 0 0 0 0
1.2305 -0.0016852 -0.0042001 0 0.0048288 0 -0.0030922 0 -0.0012811 0 -0.0012619 -0.0031725 0.076788 0 0 0 0 0 0 0 0 0 0 0 0 0 0 0 0 0 0 0 0 0 0 0 0 0 0
1.2344 -0.0022088 -0.0029461 0 0.006081 0 -0.0012922 0 5.331e-05 0 -0.0025443 -0.0038214 0.10317 0 0 0 0 0 0 0 0 0 0 0 0 0 0 0 0 0 0 0 0 0 0 0 0 0 0
1.2383 -0.002811 -0.0013316 0 0.0050449 0 0.00052062 0 0.0016175 0 -0.0029395 -0.0033413 0.13023 0 0 0 0 0 0 0 0 0 0 0 0 0 0 0 0 0 0 0 0 0 0 0 0 0 0
1.2422 -0.0030019 -3.6147e-05 0 0.0027309 0 0.0017255 0 0.0023756 0 -0.0027522 -0.0016108 0.1328 0 0 0 0 0 0 0 0 0 0 0 0 0 0 0 0 0 0 0 0 0 0 0 0 0 0
1.2461 -0.0023975 0.00069089 0 0.0005 0 0.0021986 0 0.0015414 0 -0.0031155 0.00035782 0.11147 0 0 0 0 0 0 0 0 0 0 0 0 0 0 0 0 0 0 0 0 0 0 0 0 0 0
1.25 -0.0010877 0.0010708 0 -0.0011225 0 0.0023872 0 -0.00067814 0 -0.0046667 0.0012636 0.089162 0 0 0 0 0 0 0 0 0 0 0 0 0 0 0 0 0 0 0 0 0 0 0 0 0 0
1.2539 0.00047048 0.0015206 0 -0.0023853 0 0.0027235 0 -0.0029431 0 -0.0064741 0.00080865 0.085083 0 0 0 0 0 0 0 0 0 0 0 0 0 0 0 0 0 0 0 0 0 0 0 0 0 0
1.2578 0.0018273 0.0022975 0 -0.0033588 0 0.0030391 0 -0.0036773 0 -0.0065497 3.1494e-05 0.097054 0 0 0 0 0 0 0 0 0 0 0 0 0 0 0 0 0 0 0 0 0 0 0 0 0 0
1.2617 0.0027574 0.0032933 0 -0.003502 0 0.0027146 0 -0.0023881 0 -0.0037005 0.00027232 0.10812 0 0 0 0 0 0 0 0 0 0 0 0 0 0 0 0 0 0 0 0 0 0 0 0 0 0
1.2656 0.0031868 0.0040666 0 -0.002399 0 0.0014415 0 -0.00015245 0 0.0010649 0.0018148 0.1043 0 0 0 0 0 0 0 0 0 0 0 0 0 0 0 0 0 0 0 0 0 0 0 0 0 0
1.2695 0.0030656 0.0040702 0 -0.000698 0 -0.00030183 0 0.0013196 0 0.0050901 0.0035665 0.08279 0 0 0 0 0 0 0 0 0 0 0 0 0 0 0 0 0 0 0 0 0 0 0 0 0 0
1.2734 0.0024162 0.0029649 0 0.00014983 0 -0.0016554 0 0.0012147 0 0.0061875 0.0040381 0.047489 0 0 0 0 0 0 0 0 0 0 0 0 0 0 0 0 0 0 0 0 0 0 0 0 0 0
1.2773 0.0014586 0.00087301 0 -0.00063344 0 -0.002229 0 0.00024127 0 0.0043309 0.0026063 0.004692 0 0 0 0 0 0 0 0 0 0 0 0 0 0 0 0 0 0 0 0 0 0 0 0 0 0
1.2813 0.00055132 -0.0015854 0 -0.002054 0 -0.0024181 0 -0.00024531 0 0.0013775 -8.5299e-05 -0.034328 0 0 0 0 0 0 0 0 0 0 0 0 0 0 0 0 0 0 0 0 0 0 0 0 0 0
1.2852 -8.7376e-05 -0.0035555 0 -0.0020614 0 -0.00283 0 0.00033571 0 -0.00073526 -0.0027619 -0.053025 0 0 0 0 0 0 0 0 0 0 0 0 0 0 0 0 0 0 0 0 0 0 0 0 0 0
1.2891 -0.00057518 -0.0044025 0 0.00041197 0 -0.003507 0 0.0013025 0 -0.001449 -0.0044334 -0.040951 0 0 0 0 0 0 0 0 0 0 0 0 0 0 0 0 0 0 0 0 0 0 0 0 0 0
1.293 -0.0011971 -0.0040663 0 0.0041546 0 -0.0038515 0 0.0015693 0 -0.0014306 -0.004835 -0.0082078 0 0 0 0 0 0 0 0 0 0 0 0 0 0 0 0 0 0 0 0 0 0 0 0 0 0
1.2969 -0.0019983 -0.0030382 0 0.0065718 0 -0.0033033 0 0.00081238 0 -0.0013551 -0.0042934 0.016574 0 0 0 0 0 0 0 0 0 0 0 0 0 0 0 0 0 0 0 0 0 0 0 0 0 0
1.3008 -0.0025898 -0.0019606 0 0.0059721 0 -0.0019525 0 -0.00032776 0 -0.0011668 -0.0033756 0.0093856 0 0 0 0 0 0 0 0 0 0 0 0 0 0 0 0 0 0 0 0 0 0 0 0 0 0
1.3047 -0.0024438 -0.0011667 0 0.0029857 0 -0.00041076 0 -0.001096 0 -0.00053632 -0.0025806 -0.026296 0 0 0 0 0 0 0 0 0 0 0 0 0 0 0 0 0 0 0 0 0 0 0 0 0 0
1.3086 -0.0014215 -0.00053708 0 -0.00022516 0 0.00080795 0 -0.0014304 0 0.00029274 -0.0020942 -0.062607 0 0 0 0 0 0 0 0 0 0 0 0 0 0 0 0 0 0 0 0 0 0 0 0 0 0
1.3125 1.4846e-05 0.00024023 0 -0.00202 0 0.001615 0 -0.0017901 0 0.00048613 -0.0016566 -0.075334 0 0 0 0 0 0 0 0 0 0 0 0 0 0 0 0 0 0 0 0 0 0 0 0 0 0
1.3164 0.0011565 0.0012844 0 -0.0024742 0 0.0020823 0 -0.0023068 0 -0.0004576 -0.00074302 -0.067375 0 0 0 0 0 0 0 0 0 0 0 0 0 0 0 0 0 0 0 0 0 0 0 0 0 0
1.3203 0.001635 0.0023779 0 -0.0026976 0 0.0020983 0 -0.0023823 0 -0.0019534 0.00092462 -0.062112 0 0 0 0 0 0 0 0 0 0 0 0 0 0 0 0 0 0 0 0 0 0 0 0 0 0
1.3242 0.0016567 0.0031545 0 -0.0033083 0 0.0015195 0 -0.0012981 0 -0.002721 0.0029429 -0.074923 0 0 0 0 0 0 0 0 0 0 0 0 0 0 0 0 0 0 0 0 0 0 0 0 0 0
1.3281 0.0016718 0.0033767 0 -0.0038139 0 0.0006201 0 0.00084277 0 -0.0019786 0.0043876 -0.095795 0 0 0 0 0 0 0 0 0 0 0 0 0 0 0 0 0 0 0 0 0 0 0 0 0 0
1.332 0.0018503 0.0030191 0 -0.0034022 0 0.00010518 0 0.0029649 0 -0.00016634 0.004541 -0.10244 0 0 0 0 0 0 0 0 0 0 0 0 0 0 0 0 0 0 0 0 0 0 0 0 0 0
1.3359 0.0019135 0.0021467 0 -0.0019979 0 0.00043863 0 0.0039139 0 0.0015437 0.0034962 -0.087183 0 0 0 0 0 0 0 0 0 0 0 0 0 0 0 0 0 0 0 0 0 0 0 0 0 0
1.3398 0.001466 0.00082304 0 -0.00029155 0 0.0012067 0 0.0034776 0 0.0023527 0.0019846 -0.065076 0 0 0 0 0 0 0 0 0 0 0 0 0 0 0 0 0 0 0 0 0 0 0 0 0 0
1.3438 0.00044438 -0.00079186 0 0.0011761 0 0.0014015 0 0.002485 0 0.0023701 0.00060045 -0.053719 0 0 0 0 0 0 0 0 0 0 0 0 0 0 0 0 0 0 0 0 0 0 0 0 0 0
1.3477 -0.00079265 -0.0022968 0 0.0026143 0 0.00049795 0 0.0019347 0 0.0021553 -0.00070818 -0.049934 0 0 0 0 0 0 0 0 0 0 0 0 0 0 0 0 0 0 0 0 0 0 0 0 0 0
1.3516 -0.0017948 -0.0031423 0 0.0044456 0 -0.00084359 0 0.0020913 0 0.0019793 -0.0023017 -0.032451 0 0 0 0 0 0 0 0 0 0 0 0 0 0 0 0 0 0 0 0 0 0 0 0 0 0
1.3555 -0.0023874 -0.0030051 0 0.006293 0 -0.0013488 0 0.002398 0 0.0016888 -0.0040887 0.011449 0 0 0 0 0 0 0 0 0 0 0 0 0 0 0 0 0 0 0 0 0 0 0 0 0 0
1.3594 -0.0026908 -0.0021134 0 0.0068599 0 -0.00046135 0 0.0021285 0 0.0011702 -0.0053088 0.066719 0 0 0 0 0 0 0 0 0 0 0 0 0 0 0 0 0 0 0 0 0 0 0 0 0 0
1.3633 -0.0028205 -0.0011298 0 0.0051021 0 0.0010242 0 0.0010257 0 0.00064858 -0.0052126 0.10225 0 0 0 0 0 0 0 0 0 0 0 0 0 0 0 0 0 0 0 0 0 0 0 0 0 0
1.3672 -0.0026435 -0.00060464 0 0.0015208 0 0.0017846 0 -0.00059951 0 0.00035518 -0.0038931 0.10106 0 0 0 0 0 0 0 0 0 0 0 0 0 0 0 0 0 0 0 0 0 0 0 0 0 0
1.3711 -0.0018865 -0.0004802 0 -0.0019246 0 0.0013659 0 -0.0021709 0 3.7029e-05 -0.0022654 0.075286 0 0 0 0 0 0 0 0 0 0 0 0 0 0 0 0 0 0 0 0 0 0 0 0 0 0
1.375 -0.0004851 -0.00015093 0 -0.003402 0 0.00060174 0 -0.003138 0 -0.00090051 -0.0011293 0.050457 0 0 0 0 0 0 0 0 0 0 0 0 0 0 0 0 0 0 0 0 0 0 0 0 0 0
1.3789 0.0012106 0.00093189 0 -0.0027877 0 0.00059639 0 -0.0031212 0 -0.0025854 -0.00034693 0.039212 0 0 0 0 0 0 0 0 0 0 0 0 0 0 0 0 0 0 0 0 0 0 0 0 0 0
1.3828 0.0026099 0.0026647 0 -0.0016557 0 0.0014597 0 -0.0020587 0 -0.0041143 0.00090091 0.034846 0 0 0 0 0 0 0 0 0 0 0 0 0 0 0 0 0 0 0 0 0 0 0 0 0 0
1.3867 0.0032803 0.0042716 0 -0.0016746 0 0.0022369 0 -0.00036457 0 -0.0040561 0.0030139 0.029203 0 0 0 0 0 0 0 0 0 0 0 0 0 0 0 0 0 0 0 0 0 0 0 0 0 0
1.3906 0.0031974 0.0048793 0 -0.0030017 0 0.0020569 0 0.001165 0 -0.0017245 0.0052496 0.02942 0 0 0 0 0 0 0 0 0 0 0 0 0 0 0 0 0 0 0 0 0 0 0 0 0 0
1.3945 0.0026404 0.0041536 0 -0.0042254 0 0.0011027 0 0.0018268 0 0.002005 0.0062296 0.050806 0 0 0 0 0 0 0 0 0 0 0 0 0 0 0 0 0 0 0 0 0 0 0 0 0 0
1.3984 0.0018825 0.0024538 0 -0.0038145 0 0.00026902 0 0.0015224 0 0.0052036 0.0051916 0.094509 0 0 0 0 0 0 0 0 0 0 0 0 0 0 0 0 0 0 0 0 0 0 0 0 0 0
1.4023 0.00099951 0.00046481 0 -0.0015851 0 -2.3793e-06 0 0.00077645 0 0.0063071 0.0027025 0.13941 0 0 0 0 0 0 0 0 0 0 0 0 0 0 0 0 0 0 0 0 0 0 0 0 0 0
1.4063 -4.964e-05 -0.0012619 0 0.0011985 0 -0.00021606 0 0.00020285 0 0.0051663 0.00014142 0.16137 0 0 0 0 0 0 0 0 0 0 0 0 0 0 0 0 0 0 0 0 0 0 0 0 0 0
1.4102 -0.0012165 -0.0024606 0 0.0030326 0 -0.00099566 0 -1.9929e-05 0 0.0028893 -0.0014552 0.15875 0 0 0 0 0 0 0 0 0 0 0 0 0 0 0 0 0 0 0 0 0 0 0 0 0 0
1.4141 -0.0022852 -0.0030153 0 0.0034115 0 -0.0019804 0 -0.00011795 0 0.00080667 -0.0020406 0.15333 0 0 0 0 0 0 0 0 0 0 0 0 0 0 0 0 0 0 0 0 0 0 0 0 0 0
1.418 -0.0030068 -0.0028575 0 0.0029629 0 -0.0019408 0 -0.00027833 0 -0.00043516 -0.002228 0.16352 0 0 0 0 0 0 0 0 0 0 0 0 0 0 0 0 0 0 0 0 0 0 0 0 0 0
1.4219 -0.0032797 -0.0020741 0 0.0025623 0 -0.00018231 0 -0.00043776 0 -0.0010229 -0.0025364 0.18034 0 0 0 0 0 0 0 0 0 0 0 0 0 0 0 0 0 0 0 0 0 0 0 0 0 0
1.4258 -0.0031692 -0.0010398 0 0.0024539 0 0.0023474 0 -0.00058109 0 -0.0015401 -0.0030071 0.17541 0 0 0 0 0 0 0 0 0 0 0 0 0 0 0 0 0 0 0 0 0 0 0 0 0 0
1.4297 -0.002752 -0.00027936 0 0.002208 0 0.0036849 0 -0.0010387 0 -0.0024681 -0.0033549 0.13356 0 0 0 0 0 0 0 0 0 0 0 0 0 0 0 0 0 0 0 0 0 0 0 0 0 0
1.4336 -0.0019871 -6.4121e-05 0 0.0013742 0 0.002737 0 -0.0021531 0 -0.0038922 -0.0032405 0.073453 0 0 0 0 0 0 0 0 0 0 0 0 0 0 0 0 0 0 0 0 0 0 0 0 0 0
1.4375 -0.00079532 -0.0001246 0 2.2784e-05 0 0.00042917 0 -0.0035439 0 -0.0053828 -0.0023648 0.031434 0 0 0 0 0 0 0 0 0 0 0 0 0 0 0 0 0 0 0 0 0 0 0 0 0 0
1.4414 0.00071463 0.00016089 0 -0.0013685 0 -0.0011957 0 -0.0039926 0 -0.0060793 -0.00055064 0.025049 0 0 0 0 0 0 0 0 0 0 0 0 0 0 0 0 0 0 0 0 0 0 0 0 0 0
1.4453 0.0021372 0.0011865 0 -0.0024438 0 -0.0010345 0 -0.0024963 0 -0.0051287 0.0019793 0.035954 0 0 0 0 0 0 0 0 0 0 0 0 0 0 0 0 0 0 0 0 0 0 0 0 0 0
1.4492 0.0029638 0.0026572 0 -0.0032538 0 3.4242e-05 0 0.00039898 0 -0.002386 0.004385 0.030872 0 0 0 0 0 0 0 0 0 0 0 0 0 0 0 0 0 0 0 0 0 0 0 0 0 0
1.4531 0.0029579 0.0037 0 -0.0039793 0 0.00020017 0 0.0025966 0 0.001177 0.0055367 -0.0024406 0 0 0 0 0 0 0 0 0 0 0 0 0 0 0 0 0 0 0 0 0 0 0 0 0 0
1.457 0.0023578 0.0034963 0 -0.0044525 0 -0.0013173 0 0.0022255 0 0.0039199 0.0048598 -0.042996 0 0 0 0 0 0 0 0 0 0 0 0 0 0 0 0 0 0 0 0 0 0 0 0 0 0
1.4609 0.0016784 0.0019122 0 -0.0040805 0 -0.0034936 0 -0.00038929 0 0.0046861 0.002928 -0.059941 0 0 0 0 0 0 0 0 0 0 0 0 0 0 0 0 0 0 0 0 0 0 0 0 0 0
1.4648 0.001258 -0.00038645 0 -0.0023455 0 -0.0046369 0 -0.0027298 0 0.0037105 0.0010683 -0.04478 0 0 0 0 0 0 0 0 0 0 0 0 0 0 0 0 0 0 0 0 0 0 0 0 0 0
1.4688 0.0009753 -0.0023954 0 0.00058072 0 -0.004101 0 -0.0023887 0 0.0023868 0.00021547 -0.018176 0 0 0 0 0 0 0 0 0 0 0 0 0 0 0 0 0 0 0 0 0 0 0 0 0 0
1.4727 0.00042139 -0.0034073 0 0.0037396 0 -0.0027474 0 0.00050066 0 0.0020244 0.00013326 -0.0066615 0 0 0 0 0 0 0 0 0 0 0 0 0 0 0 0 0 0 0 0 0 0 0 0 0 0
1.4766 -0.0006261 -0.0033492 0 0.0059504 0 -0.0018341 0 0.0032661 0 0.0027108 -0.0001803 -0.016697 0 0 0 0 0 0 0 0 0 0 0 0 0 0 0 0 0 0 0 0 0 0 0 0 0 0
1.4805 -0.0018933 -0.0026546 0 0.0065482 0 -0.0016951 0 0.0032833 0 0.0033142 -0.0013401 -0.033207 0 0 0 0 0 0 0 0 0 0 0 0 0 0 0 0 0 0 0 0 0 0 0 0 0 0
1.4844 -0.0027839 -0.0018634 0 0.0056695 0 -0.001613 0 0.00055655 0 0.0025634 -0.0029205 -0.040457 0 0 0 0 0 0 0 0 0 0 0 0 0 0 0 0 0 0 0 0 0 0 0 0 0 0
1.4883 -0.0028777 -0.0012685 0 0.0039374 0 -0.00081296 0 -0.0023755 0 0.0001668 -0.0039645 -0.039567 0 0 0 0 0 0 0 0 0 0 0 0 0 0 0 0 0 0 0 0 0 0 0 0 0 0
1.4922 -0.0022669 -0.00080159 0 0.0019657 0 0.0006755 0 -0.0030812 0 -0.0029761 -0.0039882 -0.044076 0 0 0 0 0 0 0 0 0 0 0 0 0 0 0 0 0 0 0 0 0 0 0 0 0 0
1.4961 -0.0014059 -0.00016236 0 0.00016288 0 0.002177 0 -0.0016025 0 -0.0054765 -0.0032944 -0.061637 0 0 0 0 0 0 0 0 0 0 0 0 0 0 0 0 0 0 0 0 0 0 0 0 0 0
1.5 -0.00064996 0.00092279 0 -0.001145 0 0.0031509 0 -8.1876e-05 0 -0.0063347 -0.0023036 -0.084421 0 0 0 0 0 0 0 0 0 0 0 0 0 0 0 0 0 0 0 0 0 0 0 0 0 0
1.5039 3.2113e-05 0.0024531 0 -0.0016613 0 0.0035813 0 -0.00020753 0 -0.0053608 -0.00084915 -0.09837 0 0 0 0 0 0 0 0 0 0 0 0 0 0 0 0 0 0 0 0 0 0 0 0 0 0
1.5078 0.00088129 0.0040508 0 -0.0013674 0 0.0036375 0 -0.0013799 0 -0.0030993 0.001564 -0.098805 0 0 0 0 0 0 0 0 0 0 0 0 0 0 0 0 0 0 0 0 0 0 0 0 0 0
1.5117 0.0019265 0.0050915 0 -0.00077274 0 0.003238 0 -0.001589 0 -0.00052799 0.0047622 -0.093586 0 0 0 0 0 0 0 0 0 0 0 0 0 0 0 0 0 0 0 0 0 0 0 0 0 0
1.5156 0.0027994 0.0050348 0 -0.00065808 0 0.0021857 0 0.00011157 0 0.0013428 0.0074393 -0.090751 0 0 0 0 0 0 0 0 0 0 0 0 0 0 0 0 0 0 0 0 0 0 0 0 0 0
1.5195 0.0030101 0.0037735 0 -0.0013126 0 0.00067714 0 0.0024241 0 0.0019783 0.0080193 -0.085867 0 0 0 0 0 0 0 0 0 0 0 0 0 0 0 0 0 0 0 0 0 0 0 0 0 0
1.5234 0.0024022 0.0017549 0 -0.0019945 0 -0.00058766 0 0.0032737 0 0.0017068 0.0061135 -0.064447 0 0 0 0 0 0 0 0 0 0 0 0 0 0 0 0 0 0 0 0 0 0 0 0 0 0
1.5273 0.0013046 -0.00024706 0 -0.0013804 0 -0.00099205 0 0.0022126 0 0.0015282 0.0030147 -0.017778 0 0 0 0 0 0 0 0 0 0 0 0 0 0 0 0 0 0 0 0 0 0 0 0 0 0
1.5313 0.00022159 -0.0015833 0 0.0011598 0 -0.00064678 0 0.00096491 0 0.0022398 0.00060074 0.044184 0 0 0 0 0 0 0 0 0 0 0 0 0 0 0 0 0 0 0 0 0 0 0 0 0 0
1.5352 -0.00060099 -0.0020934 0 0.0046378 0 -0.00028291 0 0.0014434 0 0.003548 -0.00028429 0.096297 0 0 0 0 0 0 0 0 0 0 0 0 0 0 0 0 0 0 0 0 0 0 0 0 0 0
1.5391 -0.0012752 -0.0021214 0 0.0069625 0 -0.00044241 0 0.0034699 0 0.0041345 -0.00033903 0.11552 0 0 0 0 0 0 0 0 0 0 0 0 0 0 0 0 0 0 0 0 0 0 0 0 0 0
1.543 -0.0019612 -0.0021783 0 0.006654 0 -0.00087857 0 0.0048074 0 0.0028464 -0.00077558 0.097135 0 0 0 0 0 0 0 0 0 0 0 0 0 0 0 0 0 0 0 0 0 0 0 0 0 0
1.5469 -0.0025321 -0.0025075 0 0.0041973 0 -0.00087444 0 0.0035289 0 -4.41e-05 -0.0019534 0.057348 0 0 0 0 0 0 0 0 0 0 0 0 0 0 0 0 0 0 0 0 0 0 0 0 0 0
1.5508 -0.0026207 -0.0028811 0 0.0016426 0 -0.00012462 0 0.00013291 0 -0.0028564 -0.0031176 0.021815 0 0 0 0 0 0 0 0 0 0 0 0 0 0 0 0 0 0 0 0 0 0 0 0 0 0
1.5547 -0.002008 -0.002773 0 0.00071735 0 0.0008428 0 -0.0029015 0 -0.0039493 -0.0033481 0.0099625 0 0 0 0 0 0 0 0 0 0 0 0 0 0 0 0 0 0 0 0 0 0 0 0 0 0
1.5586 -0.00091333 -0.0017715 0 0.0012571 0 0.0012051 0 -0.0036015 0 -0.0032149 -0.002504 0.025635 0 0 0 0 0 0 0 0 0 0 0 0 0 0 0 0 0 0 0 0 0 0 0 0 0 0
1.5625 0.00016279 7.5972e-05 0 0.0015288 0 0.00074325 0 -0.0023252 0 -0.0020437 -0.0011238 0.058277 0 0 0 0 0 0 0 0 0 0 0 0 0 0 0 0 0 0 0 0 0 0 0 0 0 0
1.5664 0.00089321 0.0022268 0 0.00013472 0 9.7627e-05 0 -0.0010618 0 -0.0017223 0.00040337 0.091581 0 0 0 0 0 0 0 0 0 0 0 0 0 0 0 0 0 0 0 0 0 0 0 0 0 0
1.5703 0.0013814 0.0039273 0 -0.0024404 0 0.00011294 0 -0.0011589 0 -0.0019382 0.002227 0.11294 0 0 0 0 0 0 0 0 0 0 0 0 0 0 0 0 0 0 0 0 0 0 0 0 0 0
1.5742 0.001935 0.0046078 0 -0.0042318 0 0.0009999 0 -0.002038 0 -0.0010701 0.0044635 0.11817 0 0 0 0 0 0 0 0 0 0 0 0 0 0 0 0 0 0 0 0 0 0 0 0 0 0
1.5781 0.0026043 0.0041389 0 -0.0037269 0 0.0021691 0 -0.0021608 0 0.0019042 0.0064521 0.11016 0 0 0 0 0 0 0 0 0 0 0 0 0 0 0 0 0 0 0 0 0 0 0 0 0 0
1.582 0.0030103 0.0028279 0 -0.0013283 0 0.0028012 0 -0.00092739 0 0.0058595 0.0069545 0.094738 0 0 0 0 0 0 0 0 0 0 0 0 0 0 0 0 0 0 0 0 0 0 0 0 0 0
1.5859 0.0026775 0.0012133 0 0.0011329 0 0.0024803 0 0.00072683 0 0.008098 0.0053079 0.078115 0 0 0 0 0 0 0 0 0 0 0 0 0 0 0 0 0 0 0 0 0 0 0 0 0 0
1.5898 0.001535 -0.00019739 0 0.0022662 0 0.0013314 0 0.0015974 0 0.0067029 0.0022963 0.066828 0 0 0 0 0 0 0 0 0 0 0 0 0 0 0 0 0 0 0 0 0 0 0 0 0 0
1.5938 5.0071e-05 -0.0011271 0 0.0023884 0 -0.00023132 0 0.0016995 0 0.0024427 -0.00034884 0.067148 0 0 0 0 0 0 0 0 0 0 0 0 0 0 0 0 0 0 0 0 0 0 0 0 0 0
1.5977 -0.0011583 -0.001604 0 0.0029123 0 -0.001703 0 0.0021509 0 -0.0016888 -0.0014517 0.080989 0 0 0 0 0 0 0 0 0 0 0 0 0 0 0 0 0 0 0 0 0 0 0 0 0 0
1.6016 -0.001828 -0.0018851 0 0.0045976 0 -0.0025202 0 0.0035885 0 -0.0029642 -0.0013799 0.10086 0 0 0 0 0 0 0 0 0 0 0 0 0 0 0 0 0 0 0 0 0 0 0 0 0 0
1.6055 -0.0021659 -0.0022385 0 0.0065717 0 -0.0022194 0 0.0050354 0 -0.001173 -0.0014853 0.11072 0 0 0 0 0 0 0 0 0 0 0 0 0 0 0 0 0 0 0 0 0 0 0 0 0 0
1.6094 -0.0024733 -0.0026822 0 0.007142 0 -0.00083941 0 0.0046743 0 0.0013889 -0.0025869 0.095928 0 0 0 0 0 0 0 0 0 0 0 0 0 0 0 0 0 0 0 0 0 0 0 0 0 0
1.6133 -0.0027112 -0.0028732 0 0.0055131 0 0.00084573 0 0.0018157 0 0.0020709 -0.0040801 0.056146 0 0 0 0 0 0 0 0 0 0 0 0 0 0 0 0 0 0 0 0 0 0 0 0 0 0
1.6172 -0.0024775 -0.0023023 0 0.0026184 0 0.0017662 0 -0.002057 0 0.00013297 -0.004562 0.0090204 0 0 0 0 0 0 0 0 0 0 0 0 0 0 0 0 0 0 0 0 0 0 0 0 0 0
1.6211 -0.0014238 -0.00072559 0 0.00026921 0 0.0014809 0 -0.0043685 0 -0.0028358 -0.0032678 -0.020968 0 0 0 0 0 0 0 0 0 0 0 0 0 0 0 0 0 0 0 0 0 0 0 0 0 0
1.625 0.00032491 0.0014965 0 -0.0004564 0 0.00068559 0 -0.0036531 0 -0.0044971 -0.00082898 -0.020798 0 0 0 0 0 0 0 0 0 0 0 0 0 0 0 0 0 0 0 0 0 0 0 0 0 0
1.6289 0.0021703 0.0034895 0 -5.237e-06 0 0.00062237 0 -0.00075003 0 -0.0037582 0.0013442 0.00089857 0 0 0 0 0 0 0 0 0 0 0 0 0 0 0 0 0 0 0 0 0 0 0 0 0 0
1.6328 0.003452 0.0043994 0 0.00030303 0 0.0018155 0 0.0020643 0 -0.0014597 0.0023359 0.020228 0 0 0 0 0 0 0 0 0 0 0 0 0 0 0 0 0 0 0 0 0 0 0 0 0 0
1.6367 0.003873 0.0039723 0 -0.00042452 0 0.0033901 0 0.0030359 0 0.00061505 0.0023774 0.015041 0 0 0 0 0 0 0 0 0 0 0 0 0 0 0 0 0 0 0 0 0 0 0 0 0 0
1.6406 0.0035815 0.0026926 0 -0.0019442 0 0.0037659 0 0.0021446 0 0.0013195 0.002368 -0.021336 0 0 0 0 0 0 0 0 0 0 0 0 0 0 0 0 0 0 0 0 0 0 0 0 0 0
1.6445 0.0029201 0.0013573 0 -0.0032187 0 0.0021391 0 0.00069083 0 0.00091637 0.0028965 -0.078316 0 0 0 0 0 0 0 0 0 0 0 0 0 0 0 0 0 0 0 0 0 0 0 0 0 0
1.6484 0.0021336 0.00046686 0 -0.0032835 0 -0.00068965 0 -2.8078e-05 0 0.00053756 0.0037378 -0.13579 0 0 0 0 0 0 0 0 0 0 0 0 0 0 0 0 0 0 0 0 0 0 0 0 0 0
1.6523 0.0012804 -4.367e-05 0 -0.0018654 0 -0.0029636 0 0.00035055 0 0.0009905 0.0041646 -0.17377 0 0 0 0 0 0 0 0 0 0 0 0 0 0 0 0 0 0 0 0 0 0 0 0 0 0
1.6563 0.00033331 -0.0005567 0 0.00053998 0 -0.0034525 0 0.0013013 0 0.0020078 0.003615 -0.17975 0 0 0 0 0 0 0 0 0 0 0 0 0 0 0 0 0 0 0 0 0 0 0 0 0 0
1.6602 -0.0006971 -0.001321 0 0.002956 0 -0.0023463 0 0.0020239 0 0.0025278 0.0020874 -0.15392 0 0 0 0 0 0 0 0 0 0 0 0 0 0 0 0 0 0 0 0 0 0 0 0 0 0
1.6641 -0.0017176 -0.002241 0 0.0043585 0 -0.00081486 0 0.0019564 0 0.0016697 6.0179e-05 -0.11131 0 0 0 0 0 0 0 0 0 0 0 0 0 0 0 0 0 0 0 0 0 0 0 0 0 0
1.668 -0.0025606 -0.0030289 0 0.004164 0 0.00016534 0 0.00096573 0 -0.00048159 -0.0018313 -0.07685 0 0 0 0 0 0 0 0 0 0 0 0 0 0 0 0 0 0 0 0 0 0 0 0 0 0
1.6719 -0.0030085 -0.0034552 0 0.0026078 0 0.00051818 0 -0.00061982 0 -0.0029451 -0.0030808 -0.071935 0 0 0 0 0 0 0 0 0 0 0 0 0 0 0 0 0 0 0 0 0 0 0 0 0 0
1.6758 -0.0028645 -0.0034088 0 0.00068124 0 0.00077403 0 -0.0020594 0 -0.0046602 -0.0034695 -0.099878 0 0 0 0 0 0 0 0 0 0 0 0 0 0 0 0 0 0 0 0 0 0 0 0 0 0
1.6797 -0.0020904 -0.0027894 0 -0.00051574 0 0.0013137 0 -0.0024839 0 -0.0052986 -0.0031008 -0.14236 0 0 0 0 0 0 0 0 0 0 0 0 0 0 0 0 0 0 0 0 0 0 0 0 0 0
1.6836 -0.00091396 -0.0014964 0 -0.0006027 0 0.002011 0 -0.0014501 0 -0.0053515 -0.0022815 -0.1716 0 0 0 0 0 0 0 0 0 0 0 0 0 0 0 0 0 0 0 0 0 0 0 0 0 0
1.6875 0.00025333 0.00037147 0 -0.00019478 0 0.0025093 0 0.00059861 0 -0.0054628 -0.0012685 -0.16878 0 0 0 0 0 0 0 0 0 0 0 0 0 0 0 0 0 0 0 0 0 0 0 0 0 0
1.6914 0.0010956 0.0023305 0 -0.00029569 0 0.002642 0 0.0024534 0 -0.0056874 -6.4988e-05 -0.13354 0 0 0 0 0 0 0 0 0 0 0 0 0 0 0 0 0 0 0 0 0 0 0 0 0 0
1.6953 0.0016351 0.0036542 0 -0.001324 0 0.0024844 0 0.0029096 0 -0.0054134 0.001496 -0.078533 0 0 0 0 0 0 0 0 0 0 0 0 0 0 0 0 0 0 0 0 0 0 0 0 0 0
1.6992 0.0021659 0.0038307 0 -0.0026933 0 0.0020934 0 0.001649 0 -0.0040261 0.0033899 -0.017907 0 0 0 0 0 0 0 0 0 0 0 0 0 0 0 0 0 0 0 0 0 0 0 0 0 0
1.7031 0.0028853 0.0029367 0 -0.0033407 0 0.0013765 0 -0.00046674 0 -0.0016472 0.005116 0.037524 0 0 0 0 0 0 0 0 0 0 0 0 0 0 0 0 0 0 0 0 0 0 0 0 0 0
1.707 0.0035705 0.0015515 0 -0.0026661 0 0.00029464 0 -0.0019371 0 0.00078911 0.0058649 0.076773 0 0 0 0 0 0 0 0 0 0 0 0 0 0 0 0 0 0 0 0 0 0 0 0 0 0
1.7109 0.0036648 0.00028322 0 -0.00098706 0 -0.00088993 0 -0.0016119 0 0.0022056 0.0051001 0.086923 0 0 0 0 0 0 0 0 0 0 0 0 0 0 0 0 0 0 0 0 0 0 0 0 0 0
1.7148 0.0027518 -0.00063338 0 0.00082456 0 -0.0017035 0 0.00054454 0 0.0021602 0.0030552 0.06119 0 0 0 0 0 0 0 0 0 0 0 0 0 0 0 0 0 0 0 0 0 0 0 0 0 0
1.7188 0.00098411 -0.0013166 0 0.0020447 0 -0.001858 0 0.0033831 0 0.0010423 0.00065585 0.010578 0 0 0 0 0 0 0 0 0 0 0 0 0 0 0 0 0 0 0 0 0 0 0 0 0 0
1.7227 -0.00095863 -0.0019129 0 0.0024654 0 -0.0015292 0 0.0052259 0 -0.00039088 -0.0011123 -0.035917 0 0 0 0 0 0 0 0 0 0 0 0 0 0 0 0 0 0 0 0 0 0 0 0 0 0
1.7266 -0.0023603 -0.0023794 0 0.0022701 0 -0.0011928 0 0.0048866 0 -0.0016036 -0.001855 -0.048589 0 0 0 0 0 0 0 0 0 0 0 0 0 0 0 0 0 0 0 0 0 0 0 0 0 0
1.7305 -0.0029462 -0.0025796 0 0.0017744 0 -0.001175 0 0.0024704 0 -0.0024766 -0.0019007 -0.01917 0 0 0 0 0 0 0 0 0 0 0 0 0 0 0 0 0 0 0 0 0 0 0 0 0 0
1.7344 -0.0029214 -0.0024817 0 0.001323 0 -0.0013617 0 -0.00059494 0 -0.0030934 -0.0018631 0.032581 0 0 0 0 0 0 0 0 0 0 0 0 0 0 0 0 0 0 0 0 0 0 0 0 0 0
1.7383 -0.0026031 -0.0021429 0 0.0012312 0 -0.0013212 0 -0.0024495 0 -0.0034953 -0.0020736 0.075099 0 0 0 0 0 0 0 0 0 0 0 0 0 0 0 0 0 0 0 0 0 0 0 0 0 0
1.7422 -0.0020775 -0.0015021 0 0.0015585 0 -0.00067275 0 -0.0021076 0 -0.0036612 -0.002358 0.089969 0 0 0 0 0 0 0 0 0 0 0 0 0 0 0 0 0 0 0 0 0 0 0 0 0 0
1.7461 -0.0012254 -0.00032733 0 0.0018755 0 0.00063448 0 -0.00021897 0 -0.0035976 -0.002257 0.083683 0 0 0 0 0 0 0 0 0 0 0 0 0 0 0 0 0 0 0 0 0 0 0 0 0 0
1.75 -2.3096e-05 0.0014816 0 0.0014492 0 0.0022921 0 0.0014034 0 -0.0033139 -0.0014271 0.077475 0 0 0 0 0 0 0 0 0 0 0 0 0 0 0 0 0 0 0 0 0 0 0 0 0 0
1.7539 0.0012738 0.0035163 0 -8.538e-05 0 0.0037709 0 0.0012164 0 -0.0027155 0.00010367 0.086786 0 0 0 0 0 0 0 0 0 0 0 0 0 0 0 0 0 0 0 0 0 0 0 0 0 0
1.7578 0.0022876 0.0049176 0 -0.0021708 0 0.0045124 0 -0.00080297 0 -0.0016578 0.0019383 0.1092 0 0 0 0 0 0 0 0 0 0 0 0 0 0 0 0 0 0 0 0 0 0 0 0 0 0
1.7617 0.0028261 0.0049744 0 -0.003592 0 0.0041569 0 -0.0031497 0 -0.00021683 0.0034907 0.1291 0 0 0 0 0 0 0 0 0 0 0 0 0 0 0 0 0 0 0 0 0 0 0 0 0 0
1.7656 0.0029773 0.0037427 0 -0.0034888 0 0.0027726 0 -0.0040268 0 0.00113 0.0042186 0.13159 0 0 0 0 0 0 0 0 0 0 0 0 0 0 0 0 0 0 0 0 0 0 0 0 0 0
1.7695 0.0028892 0.0020329 0 -0.0021625 0 0.00092165 0 -0.0027405 0 0.0017476 0.0038364 0.11259 0 0 0 0 0 0 0 0 0 0 0 0 0 0 0 0 0 0 0 0 0 0 0 0 0 0
1.7734 0.0025165 0.00071186 0 -0.00079673 0 -0.00060596 0 -9.8292e-05 0 0.0013863 0.002456 0.078884 0 0 0 0 0 0 0 0 0 0 0 0 0 0 0 0 0 0 0 0 0 0 0 0 0 0
1.7773 0.0016647 -1.7473e-05 0 -0.00030726 0 -0.0012869 0 0.0023779 0 0.00046758 0.00057638 0.041407 0 0 0 0 0 0 0 0 0 0 0 0 0 0 0 0 0 0 0 0 0 0 0 0 0 0
1.7813 0.00030768 -0.00064894 0 -0.00049304 0 -0.0011949 0 0.003579 0 -0.0002708 -0.0011267 0.0084624 0 0 0 0 0 0 0 0 0 0 0 0 0 0 0 0 0 0 0 0 0 0 0 0 0 0
1.7852 -0.0011879 -0.0017168 0 -0.00038249 0 -0.00084181 0 0.0033214 0 -0.00048069 -0.0021458 -0.017214 0 0 0 0 0 0 0 0 0 0 0 0 0 0 0 0 0 0 0 0 0 0 0 0 0 0
1.7891 -0.0022333 -0.0031503 0 0.00060694 0 -0.0006559 0 0.0020616 0 -0.00052706 -0.0024225 -0.037345 0 0 0 0 0 0 0 0 0 0 0 0 0 0 0 0 0 0 0 0 0 0 0 0 0 0
1.793 -0.0024584 -0.0042873 0 0.001963 0 -0.00060416 0 0.00037813 0 -0.0010505 -0.0023554 -0.054429 0 0 0 0 0 0 0 0 0 0 0 0 0 0 0 0 0 0 0 0 0 0 0 0 0 0
1.7969 -0.0019913 -0.0044741 0 0.0025888 0 -0.00033525 0 -0.0012456 0 -0.0022024 -0.0024771 -0.06801 0 0 0 0 0 0 0 0 0 0 0 0 0 0 0 0 0 0 0 0 0 0 0 0 0 0
1.8008 -0.0012933 -0.0035943 0 0.0019495 0 0.00032599 0 -0.0023723 0 -0.0033677 -0.0029874 -0.074108 0 0 0 0 0 0 0 0 0 0 0 0 0 0 0 0 0 0 0 0 0 0 0 0 0 0
1.8047 -0.00072138 -0.0020404 0 0.00059519 0 0.0010836 0 -0.002673 0 -0.0036905 -0.0034904 -0.069373 0 0 0 0 0 0 0 0 0 0 0 0 0 0 0 0 0 0 0 0 0 0 0 0 0 0
1.8086 -0.00025491 -0.00029336 0 -0.00047762 0 0.0014156 0 -0.0021928 0 -0.0028659 -0.0032032 -0.056801 0 0 0 0 0 0 0 0 0 0 0 0 0 0 0 0 0 0 0 0 0 0 0 0 0 0
1.8125 0.00036941 0.001358 0 -0.00087272 0 0.0011121 0 -0.0014589 0 -0.0013934 -0.0015724 -0.046637 0 0 0 0 0 0 0 0 0 0 0 0 0 0 0 0 0 0 0 0 0 0 0 0 0 0
1.8164 0.0012972 0.0027255 0 -0.0010883 0 0.0005255 0 -0.0011151 0 -7.8871e-05 0.0011447 -0.049497 0 0 0 0 0 0 0 0 0 0 0 0 0 0 0 0 0 0 0 0 0 0 0 0 0 0
1.8203 0.0023507 0.0035435 0 -0.0017917 0 0.00024408 0 -0.0013197 0 0.00064935 0.0038616 -0.067003 0 0 0 0 0 0 0 0 0 0 0 0 0 0 0 0 0 0 0 0 0 0 0 0 0 0
1.8242 0.0031513 0.0035681 0 -0.0029436 0 0.0005056 0 -0.001532 0 0.00092672 0.0053439 -0.089379 0 0 0 0 0 0 0 0 0 0 0 0 0 0 0 0 0 0 0 0 0 0 0 0 0 0
1.8281 0.0033972 0.002878 0 -0.0037462 0 0.00094562 0 -0.00099852 0 0.0010726 0.0051101 -0.10351 0 0 0 0 0 0 0 0 0 0 0 0 0 0 0 0 0 0 0 0 0 0 0 0 0 0
1.832 0.0030149 0.0019415 0 -0.0034206 0 0.00094345 0 0.00048504 0 0.0011741 0.003783 -0.10412 0 0 0 0 0 0 0 0 0 0 0 0 0 0 0 0 0 0 0 0 0 0 0 0 0 0
1.8359 0.0021056 0.0012395 0 -0.0019297 0 0.00023105 0 0.0022881 0 0.0010887 0.0025252 -0.097002 0 0 0 0 0 0 0 0 0 0 0 0 0 0 0 0 0 0 0 0 0 0 0 0 0 0
1.8398 0.00083506 0.00079862 0 7.657e-05 0 -0.00082375 0 0.0034287 0 0.00074498 0.0020162 -0.091659 0 0 0 0 0 0 0 0 0 0 0 0 0 0 0 0 0 0 0 0 0 0 0 0 0 0
1.8438 -0.00058497 0.00018342 0 0.0018982 0 -0.001527 0 0.0033488 0 0.00027703 0.0019011 -0.091868 0 0 0 0 0 0 0 0 0 0 0 0 0 0 0 0 0 0 0 0 0 0 0 0 0 0
1.8477 -0.0018638 -0.00097286 0 0.0032454 0 -0.001467 0 0.0022586 0 -0.00018634 0.0012418 -0.094136 0 0 0 0 0 0 0 0 0 0 0 0 0 0 0 0 0 0 0 0 0 0 0 0 0 0
1.8516 -0.0026869 -0.0024487 0 0.0041357 0 -0.00086063 0 0.00082205 0 -0.00075196 -0.00045609 -0.093977 0 0 0 0 0 0 0 0 0 0 0 0 0 0 0 0 0 0 0 0 0 0 0 0 0 0
1.8555 -0.0028795 -0.0035108 0 0.0045637 0 -0.00033111 0 -0.00039345 0 -0.001629 -0.0026432 -0.090692 0 0 0 0 0 0 0 0 0 0 0 0 0 0 0 0 0 0 0 0 0 0 0 0 0 0
1.8594 -0.0025254 -0.003539 0 0.0044496 0 -0.00032257 0 -0.0011706 0 -0.0027281 -0.0041461 -0.084332 0 0 0 0 0 0 0 0 0 0 0 0 0 0 0 0 0 0 0 0 0 0 0 0 0 0
1.8633 -0.0018904 -0.0025525 0 0.0038568 0 -0.00067652 0 -0.0015191 0 -0.0035061 -0.0041921 -0.069881 0 0 0 0 0 0 0 0 0 0 0 0 0 0 0 0 0 0 0 0 0 0 0 0 0 0
1.8672 -0.0012047 -0.0011134 0 0.0030397 0 -0.00075751 0 -0.0015044 0 -0.0033631 -0.0030364 -0.038853 0 0 0 0 0 0 0 0 0 0 0 0 0 0 0 0 0 0 0 0 0 0 0 0 0 0
1.8711 -0.00051164 0.00022655 0 0.0021369 0 -4.7766e-05 0 -0.0012663 0 -0.0022628 -0.0016292 0.010207 0 0 0 0 0 0 0 0 0 0 0 0 0 0 0 0 0 0 0 0 0 0 0 0 0 0
1.875 0.00028009 0.0013017 0 0.00091112 0 0.001285 0 -0.0010835 0 -0.00090677 -0.00073044 0.063601 0 0 0 0 0 0 0 0 0 0 0 0 0 0 0 0 0 0 0 0 0 0 0 0 0 0
1.8789 0.0012253 0.0021802 0 -0.00098336 0 0.0023611 0 -0.0012201 0 -0.00019202 -0.00037647 0.098582 0 0 0 0 0 0 0 0 0 0 0 0 0 0 0 0 0 0 0 0 0 0 0 0 0 0
1.8828 0.0022409 0.0027849 0 -0.0033646 0 0.0021983 0 -0.0016084 0 -0.00041741 -0.00013014 0.10121 0 0 0 0 0 0 0 0 0 0 0 0 0 0 0 0 0 0 0 0 0 0 0 0 0 0
1.8867 0.0031463 0.0028297 0 -0.0052718 0 0.00050801 0 -0.0017475 0 -0.00099524 0.00030225 0.079442 0 0 0 0 0 0 0 0 0 0 0 0 0 0 0 0 0 0 0 0 0 0 0 0 0 0
1.8906 0.0037466 0.0021678 0 -0.005573 0 -0.0019796 0 -0.0010629 0 -0.00095623 0.00080021 0.057804 0 0 0 0 0 0 0 0 0 0 0 0 0 0 0 0 0 0 0 0 0 0 0 0 0 0
1.8945 0.0038559 0.0010862 0 -0.0039603 0 -0.0039703 0 0.00053353 0 0.00020916 0.0011014 0.057593 0 0 0 0 0 0 0 0 0 0 0 0 0 0 0 0 0 0 0 0 0 0 0 0 0 0
1.8984 0.0033008 0.00011657 0 -0.0013214 0 -0.0045071 0 0.0024289 0 0.0021099 0.0011607 0.080712 0 0 0 0 0 0 0 0 0 0 0 0 0 0 0 0 0 0 0 0 0 0 0 0 0 0
1.9023 0.0020184 -0.00047617 0 0.00095776 0 -0.003599 0 0.0036896 0 0.0037451 0.0011177 0.11085 0 0 0 0 0 0 0 0 0 0 0 0 0 0 0 0 0 0 0 0 0 0 0 0 0 0
1.9063 0.000226 -0.00093156 0 0.0020981 0 -0.0020913 0 0.003706 0 0.0042198 0.00096496 0.12868 0 0 0 0 0 0 0 0 0 0 0 0 0 0 0 0 0 0 0 0 0 0 0 0 0 0
1.9102 -0.0015402 -0.0016453 0 0.0023656 0 -0.00094482 0 0.0025409 0 0.0032996 0.00043488 0.12615 0 0 0 0 0 0 0 0 0 0 0 0 0 0 0 0 0 0 0 0 0 0 0 0 0 0
1.9141 -0.002673 -0.0026068 0 0.0025085 0 -0.00055803 0 0.00076309 0 0.001461 -0.00065408 0.10951 0 0 0 0 0 0 0 0 0 0 0 0 0 0 0 0 0 0 0 0 0 0 0 0 0 0
1.918 -0.0028928 -0.0032721 0 0.0029135 0 -0.00064305 0 -0.00095649 0 -0.00048146 -0.0019744 0.09276 0 0 0 0 0 0 0 0 0 0 0 0 0 0 0 0 0 0 0 0 0 0 0 0 0 0
1.9219 -0.0024356 -0.0030466 0 0.0033863 0 -0.00062072 0 -0.0021033 0 -0.0018419 -0.0027643 0.089584 0 0 0 0 0 0 0 0 0 0 0 0 0 0 0 0 0 0 0 0 0 0 0 0 0 0
1.9258 -0.001811 -0.0018627 0 0.0036234 0 -9.7059e-05 0 -0.0023722 0 -0.0023461 -0.0024441 0.10719 0 0 0 0 0 0 0 0 0 0 0 0 0 0 0 0 0 0 0 0 0 0 0 0 0 0
1.9297 -0.0013325 -0.00023377 0 0.0036351 0 0.0009401 0 -0.0017219 0 -0.0021398 -0.0011649 0.14154 0 0 0 0 0 0 0 0 0 0 0 0 0 0 0 0 0 0 0 0 0 0 0 0 0 0
1.9336 -0.00087387 0.001237 0 0.0035478 0 0.0022024 0 -0.00050661 0 -0.0015996 0.00031072 0.17532 0 0 0 0 0 0 0 0 0 0 0 0 0 0 0 0 0 0 0 0 0 0 0 0 0 0
1.9375 -9.5299e-05 0.0023247 0 0.0031167 0 0.0032556 0 0.00054434 0 -0.0010986 0.0012998 0.18439 0 0 0 0 0 0 0 0 0 0 0 0 0 0 0 0 0 0 0 0 0 0 0 0 0 0
1.9414 0.0011008 0.0031403 0 0.0017484 0 0.0036558 0 0.00072735 0 -0.00085401 0.0017522 0.1536 0 0 0 0 0 0 0 0 0 0 0 0 0 0 0 0 0 0 0 0 0 0 0 0 0 0
1.9453 0.0023648 0.0037229 0 -0.00076966 0 0.0031338 0 -5.3688e-05 0 -0.00088356 0.0021187 0.091513 0 0 0 0 0 0 0 0 0 0 0 0 0 0 0 0 0 0 0 0 0 0 0 0 0 0
1.9492 0.0031597 0.0038291 0 -0.0036094 0 0.0018182 0 -0.0010773 0 -0.0010096 0.0027347 0.028582 0 0 0 0 0 0 0 0 0 0 0 0 0 0 0 0 0 0 0 0 0 0 0 0 0 0
1.9531 0.0032137 0.0031962 0 -0.0052268 0 0.00027628 0 -0.0012999 0 -0.00087904 0.0034138 -0.0040816 0 0 0 0 0 0 0 0 0 0 0 0 0 0 0 0 0 0 0 0 0 0 0 0 0 0
1.957 0.0027088 0.0019425 0 -0.0045895 0 -0.00081762 0 -0.00021915 0 -8.0004e-05 0.0036538 0.0013078 0 0 0 0 0 0 0 0 0 0 0 0 0 0 0 0 0 0 0 0 0 0 0 0 0 0
1.9609 0.0020485 0.00057707 0 -0.0021626 0 -0.0012059 0 0.0016578 0 0.0015544 0.0031618 0.02483 0 0 0 0 0 0 0 0 0 0 0 0 0 0 0 0 0 0 0 0 0 0 0 0 0 0
1.9648 0.0014841 -0.00045065 0 0.00039348 0 -0.0012711 0 0.0031862 0 0.0035875 0.0020991 0.038769 0 0 0 0 0 0 0 0 0 0 0 0 0 0 0 0 0 0 0 0 0 0 0 0 0 0
1.9688 0.00097915 -0.0011656 0 0.0016127 0 -0.0016543 0 0.003464 0 0.0049522 0.00082983 0.032348 0 0 0 0 0 0 0 0 0 0 0 0 0 0 0 0 0 0 0 0 0 0 0 0 0 0
1.9727 0.00038277 -0.0019618 0 0.0014 0 -0.002571 0 0.0024416 0 0.0045402 -0.00046154 0.016978 0 0 0 0 0 0 0 0 0 0 0 0 0 0 0 0 0 0 0 0 0 0 0 0 0 0
1.9766 -0.00034046 -0.0030686 0 0.00090034 0 -0.003506 0 0.00080553 0 0.0021285 -0.0018238 0.0084508 0 0 0 0 0 0 0 0 0 0 0 0 0 0 0 0 0 0 0 0 0 0 0 0 0 0
1.9805 -0.0010706 -0.0041618 0 0.001262 0 -0.0036395 0 -0.00061197 0 -0.0011521 -0.0032453 0.0069701 0 0 0 0 0 0 0 0 0 0 0 0 0 0 0 0 0 0 0 0 0 0 0 0 0 0
1.9844 -0.0016499 -0.0045401 0 0.0025304 0 -0.0026135 0 -0.0013054 0 -0.0034243 -0.0044179 -0.0024736 0 0 0 0 0 0 0 0 0 0 0 0 0 0 0 0 0 0 0 0 0 0 0 0 0 0
1.9883 -0.0019574 -0.0036974 0 0.0036725 0 -0.00087599 0 -0.0011589 0 -0.0034372 -0.0048754 -0.030066 0 0 0 0 0 0 0 0 0 0 0 0 0 0 0 0 0 0 0 0 0 0 0 0 0 0
1.9922 -0.001871 -0.001744 0 0.0035747 0 0.00072003 0 -0.00030728 0 -0.001562 -0.0043712 -0.064665 0 0 0 0 0 0 0 0 0 0 0 0 0 0 0 0 0 0 0 0 0 0 0 0 0 0
1.9961 -0.0012642 0.00066063 0 0.0019928 0 0.0016175 0 0.00089962 0 0.00053396 -0.0030892 -0.080988 0 0 0 0 0 0 0 0 0 0 0 0 0 0 0 0 0 0 0 0 0 0 0 0 0 0
2 -0.00015752 0.0027266 0 -0.00035053 0 0.0018502 0 0.0018704 0 0.0012957 -0.0014832 -0.065072 0 0 0 0 0 0 0 0 0 0 0 0 0 0 0 0 0 0 0 0 0 0 0 0 0 0
2.0039 0.0011199 0.0039294 0 -0.0024204 0 0.0017405 0 0.0019716 0 0.00048918 6.1162e-05 -0.031942 0 0 0 0 0 0 0 0 0 0 0 0 0 0 0 0 0 0 0 0 0 0 0 0 0 0
2.0078 0.0020281 0.0041686 0 -0.0035596 0 0.0014672 0 0.0010074 0 -0.00086301 0.0014054 -0.01586 0 0 0 0 0 0 0 0 0 0 0 0 0 0 0 0 0 0 0 0 0 0 0 0 0 0
2.0117 0.0022051 0.0037171 0 -0.0036744 0 0.0010126 0 -0.00043778 0 -0.0016175 0.0025667 -0.040426 0 0 0 0 0 0 0 0 0 0 0 0 0 0 0 0 0 0 0 0 0 0 0 0 0 0
2.0156 0.0017932 0.0030378 0 -0.0029812 0 0.00043446 0 -0.0012838 0 -0.0014986 0.0035218 -0.095829 0 0 0 0 0 0 0 0 0 0 0 0 0 0 0 0 0 0 0 0 0 0 0 0 0 0
2.0195 0.0013125 0.002492 0 -0.0017333 0 -2.4382e-05 0 -0.00080169 0 -0.0010321 0.0041124 -0.14423 0 0 0 0 0 0 0 0 0 0 0 0 0 0 0 0 0 0 0 0 0 0 0 0 0 0
2.0234 0.0011348 0.002045 0 -0.00018331 0 -0.00021525 0 0.00068665 0 -0.00074667 0.004099 -0.14882 0 0 0 0 0 0 0 0 0 0 0 0 0 0 0 0 0 0 0 0 0 0 0 0 0 0
2.0273 0.0010816 0.0012329 0 0.0013164 0 -0.00037556 0 0.0019707 0 -0.00069661 0.0032885 -0.10186 0 0 0 0 0 0 0 0 0 0 0 0 0 0 0 0 0 0 0 0 0 0 0 0 0 0
2.0313 0.00060785 -0.00042897 0 0.0023238 0 -0.000935 0 0.0019329 0 -0.00078749 0.0016714 -0.029406 0 0 0 0 0 0 0 0 0 0 0 0 0 0 0 0 0 0 0 0 0 0 0 0 0 0
2.0352 -0.00056938 -0.0028377 0 0.0025208 0 -0.0019329 0 0.00050638 0 -0.0012768 -0.0004709 0.029359 0 0 0 0 0 0 0 0 0 0 0 0 0 0 0 0 0 0 0 0 0 0 0 0 0 0
2.0391 -0.0020506 -0.0050858 0 0.0019791 0 -0.0027461 0 -0.0012637 0 -0.0025778 -0.0025773 0.050339 0 0 0 0 0 0 0 0 0 0 0 0 0 0 0 0 0 0 0 0 0 0 0 0 0 0
2.043 -0.0030199 -0.006 0 0.0012184 0 -0.0026037 0 -0.0021166 0 -0.0044649 -0.0040274 0.038563 0 0 0 0 0 0 0 0 0 0 0 0 0 0 0 0 0 0 0 0 0 0 0 0 0 0
2.0469 -0.0029611 -0.0050728 0 0.00091227 0 -0.0014496 0 -0.0016227 0 -0.0057578 -0.0044968 0.019023 0 0 0 0 0 0 0 0 0 0 0 0 0 0 0 0 0 0 0 0 0 0 0 0 0 0
2.0508 -0.0020967 -0.0029287 0 0.0013589 0 -0.00017172 0 -0.00047392 0 -0.0052096 -0.0041648 0.013717 0 0 0 0 0 0 0 0 0 0 0 0 0 0 0 0 0 0 0 0 0 0 0 0 0 0
2.0547 -0.0011011 -0.0008216 0 0.0021039 0 0.00020574 0 0.00016816 0 -0.0028886 -0.0035363 0.024381 0 0 0 0 0 0 0 0 0 0 0 0 0 0 0 0 0 0 0 0 0 0 0 0 0 0
2.0586 -0.00041192 0.00040213 0 0.0021268 0 -0.00040329 0 -0.00037235 0 -0.00048663 -0.0029889 0.034845 0 0 0 0 0 0 0 0 0 0 0 0 0 0 0 0 0 0 0 0 0 0 0 0 0 0
2.0625 0.00012407 0.00088884 0 0.00063159 0 -0.00099604 0 -0.0018312 0 8.3432e-05 -0.0024727 0.0298 0 0 0 0 0 0 0 0 0 0 0 0 0 0 0 0 0 0 0 0 0 0 0 0 0 0
2.0664 0.0009188 0.0013788 0 -0.0021007 0 -0.00052618 0 -0.0033138 0 -0.0014298 -0.0016663 0.012019 0 0 0 0 0 0 0 0 0 0 0 0 0 0 0 0 0 0 0 0 0 0 0 0 0 0
2.0703 0.0020342 0.0022989 0 -0.0046097 0 0.0009151 0 -0.0039766 0 -0.0032196 -0.00041796 0.0011489 0 0 0 0 0 0 0 0 0 0 0 0 0 0 0 0 0 0 0 0 0 0 0 0 0 0
2.0742 0.0029924 0.0033059 0 -0.0052262 0 0.0020841 0 -0.0035068 0 -0.0030796 0.0010165 0.014802 0 0 0 0 0 0 0 0 0 0 0 0 0 0 0 0 0 0 0 0 0 0 0 0 0 0
2.0781 0.0032128 0.0036956 0 -0.0034555 0 0.0018307 0 -0.0021543 0 -0.0005372 0.0021911 0.050728 0 0 0 0 0 0 0 0 0 0 0 0 0 0 0 0 0 0 0 0 0 0 0 0 0 0
2.082 0.0025815 0.003147 0 -0.00054233 0 0.00031925 0 -0.0004763 0 0.0026923 0.002863 0.088665 0 0 0 0 0 0 0 0 0 0 0 0 0 0 0 0 0 0 0 0 0 0 0 0 0 0
2.0859 0.001529 0.0019734 0 0.0014496 0 -0.0010849 0 0.00093689 0 0.0043781 0.0030881 0.1104 0 0 0 0 0 0 0 0 0 0 0 0 0 0 0 0 0 0 0 0 0 0 0 0 0 0
2.0898 0.00056129 0.00068804 0 0.0013682 0 -0.0011675 0 0.0016493 0 0.0038227 0.0029353 0.11673 0 0 0 0 0 0 0 0 0 0 0 0 0 0 0 0 0 0 0 0 0 0 0 0 0 0
2.0938 -0.00021134 -0.00051997 0 -3.4938e-05 0 -4.4105e-05 0 0.001518 0 0.0022147 0.0022438 0.12282 0 0 0 0 0 0 0 0 0 0 0 0 0 0 0 0 0 0 0 0 0 0 0 0 0 0
2.0977 -0.0010362 -0.0017692 0 -0.00081942 0 0.0010373 0 0.00078063 0 0.0010822 0.00081766 0.1372 0 0 0 0 0 0 0 0 0 0 0 0 0 0 0 0 0 0 0 0 0 0 0 0 0 0
2.1016 -0.0020641 -0.0030148 0 0.00033004 0 0.0010006 0 -1.3137e-05 0 0.00064559 -0.0011229 0.14887 0 0 0 0 0 0 0 0 0 0 0 0 0 0 0 0 0 0 0 0 0 0 0 0 0 0
2.1055 -0.0030382 -0.0037816 0 0.0028726 0 -4.0144e-05 0 -0.00029151 0 -0.00016184 -0.0028267 0.13864 0 0 0 0 0 0 0 0 0 0 0 0 0 0 0 0 0 0 0 0 0 0 0 0 0 0
2.1094 -0.003489 -0.0035088 0 0.0048998 0 -0.0010291 0 0.0001599 0 -0.0021757 -0.0035181 0.10279 0 0 0 0 0 0 0 0 0 0 0 0 0 0 0 0 0 0 0 0 0 0 0 0 0 0
2.1133 -0.0031962 -0.0021535 0 0.0048362 0 -0.0010668 0 0.0010083 0 -0.0047892 -0.003064 0.061132 0 0 0 0 0 0 0 0 0 0 0 0 0 0 0 0 0 0 0 0 0 0 0 0 0 0
2.1172 -0.0023813 -0.00035078 0 0.0027316 0 -0.00014378 0 0.0015628 0 -0.0064125 -0.0020569 0.038185 0 0 0 0 0 0 0 0 0 0 0 0 0 0 0 0 0 0 0 0 0 0 0 0 0 0
2.1211 -0.0014273 0.0010876 0 2.2627e-05 0 0.0011157 0 0.0012506 0 -0.0060421 -0.0011627 0.037435 0 0 0 0 0 0 0 0 0 0 0 0 0 0 0 0 0 0 0 0 0 0 0 0 0 0
2.125 -0.00048323 0.0018155 0 -0.0018297 0 0.0021697 0 5.143e-05 0 -0.0041859 -0.0004295 0.038519 0 0 0 0 0 0 0 0 0 0 0 0 0 0 0 0 0 0 0 0 0 0 0 0 0 0
2.1289 0.0005747 0.0020767 0 -0.0024352 0 0.0028412 0 -0.0014256 0 -0.0021934 0.00065115 0.021623 0 0 0 0 0 0 0 0 0 0 0 0 0 0 0 0 0 0 0 0 0 0 0 0 0 0
2.1328 0.0017943 0.0022603 0 -0.002392 0 0.0030133 0 -0.002297 0 -0.00084276 0.0023669 -0.0089083 0 0 0 0 0 0 0 0 0 0 0 0 0 0 0 0 0 0 0 0 0 0 0 0 0 0
2.1367 0.0028614 0.0024388 0 -0.002389 0 0.0023886 0 -0.0019703 0 0.00023286 0.0041817 -0.030282 0 0 0 0 0 0 0 0 0 0 0 0 0 0 0 0 0 0 0 0 0 0 0 0 0 0
2.1406 0.0032657 0.0023717 0 -0.0025483 0 0.00080292 0 -0.00055891 0 0.0017558 0.0050603 -0.030495 0 0 0 0 0 0 0 0 0 0 0 0 0 0 0 0 0 0 0 0 0 0 0 0 0 0
2.1445 0.0027792 0.001853 0 -0.0025622 0 -0.0012836 0 0.0011295 0 0.0036823 0.0044443 -0.025695 0 0 0 0 0 0 0 0 0 0 0 0 0 0 0 0 0 0 0 0 0 0 0 0 0 0
2.1484 0.0017214 0.00091805 0 -0.0022226 0 -0.0028963 0 0.0020565 0 0.0050573 0.0028359 -0.042189 0 0 0 0 0 0 0 0 0 0 0 0 0 0 0 0 0 0 0 0 0 0 0 0 0 0
2.1523 0.00069363 -0.00028978 0 -0.0016262 0 -0.0033597 0 0.0016045 0 0.0049604 0.0013229 -0.08198 0 0 0 0 0 0 0 0 0 0 0 0 0 0 0 0 0 0 0 0 0 0 0 0 0 0
2.1563 3.8273e-05 -0.0016946 0 -0.00090208 0 -0.0029635 0 4.9814e-06 0 0.0034404 0.00052423 -0.11393 0 0 0 0 0 0 0 0 0 0 0 0 0 0 0 0 0 0 0 0 0 0 0 0 0 0
2.1602 -0.00041827 -0.0031744 0 5.4104e-05 0 -0.002634 0 -0.0017695 0 0.0014406 7.5178e-05 -0.10596 0 0 0 0 0 0 0 0 0 0 0 0 0 0 0 0 0 0 0 0 0 0 0 0 0 0
2.1641 -0.0010827 -0.0043062 0 0.0014109 0 -0.0028617 0 -0.0026285 0 -0.00010588 -0.00081472 -0.064894 0 0 0 0 0 0 0 0 0 0 0 0 0 0 0 0 0 0 0 0 0 0 0 0 0 0
2.168 -0.0020797 -0.004441 0 0.0029839 0 -0.003081 0 -0.0021078 0 -0.00099212 -0.0023546 -0.036422 0 0 0 0 0 0 0 0 0 0 0 0 0 0 0 0 0 0 0 0 0 0 0 0 0 0
2.1719 -0.0030356 -0.0032454 0 0.0041299 0 -0.0022958 0 -0.0007054 0 -0.0016142 -0.003803 -0.059594 0 0 0 0 0 0 0 0 0 0 0 0 0 0 0 0 0 0 0 0 0 0 0 0 0 0
2.1758 -0.0033633 -0.0011924 0 0.0041734 0 -0.00034214 0 0.00045859 0 -0.0023461 -0.0041154 -0.12281 0 0 0 0 0 0 0 0 0 0 0 0 0 0 0 0 0 0 0 0 0 0 0 0 0 0
2.1797 -0.0027493 0.00063693 0 0.0029682 0 0.0016439 0 0.00044002 0 -0.0031729 -0.0029204 -0.17129 0 0 0 0 0 0 0 0 0 0 0 0 0 0 0 0 0 0 0 0 0 0 0 0 0 0
2.1836 -0.0013888 0.0014088 0 0.0010295 0 0.002205 0 -0.00085243 0 -0.0038448 -0.00085432 -0.16155 0 0 0 0 0 0 0 0 0 0 0 0 0 0 0 0 0 0 0 0 0 0 0 0 0 0
2.1875 0.0001894 0.0012445 0 -0.00086247 0 0.0010364 0 -0.0025975 0 -0.0041557 0.00099883 -0.10537 0 0 0 0 0 0 0 0 0 0 0 0 0 0 0 0 0 0 0 0 0 0 0 0 0 0
2.1914 0.0014855 0.0010359 0 -0.0021592 0 -0.00062568 0 -0.0036477 0 -0.0039553 0.0019464 -0.05553 0 0 0 0 0 0 0 0 0 0 0 0 0 0 0 0 0 0 0 0 0 0 0 0 0 0
2.1953 0.0022588 0.0015221 0 -0.0027136 0 -0.0011858 0 -0.0033074 0 -0.0030301 0.0020547 -0.04854 0 0 0 0 0 0 0 0 0 0 0 0 0 0 0 0 0 0 0 0 0 0 0 0 0 0
2.1992 0.0025186 0.0025623 0 -0.00263 0 -0.00025 0 -0.0017397 0 -0.0012416 0.0018766 -0.067375 0 0 0 0 0 0 0 0 0 0 0 0 0 0 0 0 0 0 0 0 0 0 0 0 0 0
2.2031 0.0023952 0.0033236 0 -0.0021078 0 0.0010372 0 0.00023307 0 0.0010936 0.0019315 -0.064824 0 0 0 0 0 0 0 0 0 0 0 0 0 0 0 0 0 0 0 0 0 0 0 0 0 0
2.207 0.0020372 0.0031188 0 -0.0014352 0 0.0011909 0 0.0017067 0 0.0030787 0.0023611 -0.020276 0 0 0 0 0 0 0 0 0 0 0 0 0 0 0 0 0 0 0 0 0 0 0 0 0 0
2.2109 0.0015681 0.0019817 0 -0.00096352 0 -0.00016249 0 0.0021999 0 0.0037252 0.002864 0.034462 0 0 0 0 0 0 0 0 0 0 0 0 0 0 0 0 0 0 0 0 0 0 0 0 0 0
2.2148 0.0010583 0.00044775 0 -0.00088892 0 -0.0020386 0 0.0017908 0 0.0027163 0.0028434 0.049579 0 0 0 0 0 0 0 0 0 0 0 0 0 0 0 0 0 0 0 0 0 0 0 0 0 0
2.2188 0.00050965 -0.0010672 0 -0.00099566 0 -0.0031638 0 0.00092208 0 0.0006929 0.0017433 0.013221 0 0 0 0 0 0 0 0 0 0 0 0 0 0 0 0 0 0 0 0 0 0 0 0 0 0
2.2227 -0.00011568 -0.0025121 0 -0.00072117 0 -0.0031285 0 0.00010685 0 -0.0012598 -0.00048797 -0.033687 0 0 0 0 0 0 0 0 0 0 0 0 0 0 0 0 0 0 0 0 0 0 0 0 0 0
2.2266 -0.00082177 -0.0038533 0 0.00036297 0 -0.0024745 0 -0.00028094 0 -0.0024389 -0.0031148 -0.040125 0 0 0 0 0 0 0 0 0 0 0 0 0 0 0 0 0 0 0 0 0 0 0 0 0 0
2.2305 -0.0015257 -0.004698 0 0.0020407 0 -0.0018488 0 -0.00011205 0 -0.0028854 -0.0049025 0.0022629 0 0 0 0 0 0 0 0 0 0 0 0 0 0 0 0 0 0 0 0 0 0 0 0 0 0
2.2344 -0.0020745 -0.0044903 0 0.0034308 0 -0.0013154 0 0.00044784 0 -0.0030535 -0.0049513 0.053592 0 0 0 0 0 0 0 0 0 0 0 0 0 0 0 0 0 0 0 0 0 0 0 0 0 0
2.2383 -0.0023057 -0.0031355 0 0.0035581 0 -0.00054824 0 0.00096357 0 -0.0032628 -0.0034283 0.070982 0 0 0 0 0 0 0 0 0 0 0 0 0 0 0 0 0 0 0 0 0 0 0 0 0 0
2.2422 -0.0020956 -0.0012945 0 0.0020717 0 0.00049922 0 0.0009149 0 -0.0034964 -0.0014587 0.052997 0 0 0 0 0 0 0 0 0 0 0 0 0 0 0 0 0 0 0 0 0 0 0 0 0 0
2.2461 -0.0013885 0.00010683 0 -0.00046184 0 0.0013676 0 3.6838e-05 0 -0.0035741 -0.00017154 0.035712 0 0 0 0 0 0 0 0 0 0 0 0 0 0 0 0 0 0 0 0 0 0 0 0 0 0
2.25 -0.00025193 0.00071236 0 -0.0028833 0 0.0015884 0 -0.0013782 0 -0.0033275 0.00022384 0.048801 0 0 0 0 0 0 0 0 0 0 0 0 0 0 0 0 0 0 0 0 0 0 0 0 0 0
2.2539 0.0010552 0.001021 0 -0.0041108 0 0.0012465 0 -0.0024982 0 -0.002587 0.00043148 0.082891 0 0 0 0 0 0 0 0 0 0 0 0 0 0 0 0 0 0 0 0 0 0 0 0 0 0
2.2578 0.0021078 0.0017854 0 -0.0037247 0 0.00087652 0 -0.0024013 0 -0.0012042 0.0011733 0.10291 0 0 0 0 0 0 0 0 0 0 0 0 0 0 0 0 0 0 0 0 0 0 0 0 0 0
2.2617 0.0025112 0.0031366 0 -0.0021819 0 0.00080326 0 -0.00072583 0 0.00068346 0.0023799 0.088673 0 0 0 0 0 0 0 0 0 0 0 0 0 0 0 0 0 0 0 0 0 0 0 0 0 0
2.2656 0.0021621 0.0043453 0 -0.00056549 0 0.00074334 0 0.0019428 0 0.0024059 0.0033107 0.055806 0 0 0 0 0 0 0 0 0 0 0 0 0 0 0 0 0 0 0 0 0 0 0 0 0 0
2.2695 0.001333 0.0044468 0 5.9472e-05 0 0.00017671 0 0.0042996 0 0.0030167 0.0033858 0.036058 0 0 0 0 0 0 0 0 0 0 0 0 0 0 0 0 0 0 0 0 0 0 0 0 0 0
2.2734 0.00045027 0.0030822 0 -0.000603 0 -0.00094436 0 0.0050946 0 0.0020543 0.0027297 0.042788 0 0 0 0 0 0 0 0 0 0 0 0 0 0 0 0 0 0 0 0 0 0 0 0 0 0
2.2773 -0.00025453 0.00075823 0 -0.0017443 0 -0.0020149 0 0.0039605 0 0.00010288 0.0018281 0.060461 0 0 0 0 0 0 0 0 0 0 0 0 0 0 0 0 0 0 0 0 0 0 0 0 0 0
2.2813 -0.00087816 -0.0016032 0 -0.0019536 0 -0.0023775 0 0.0017065 0 -0.0015569 0.00079726 0.065693 0 0 0 0 0 0 0 0 0 0 0 0 0 0 0 0 0 0 0 0 0 0 0 0 0 0
2.2852 -0.0016228 -0.0032813 0 -0.0003697 0 -0.0020201 0 -0.00017601 0 -0.0020249 -0.00075429 0.051723 0 0 0 0 0 0 0 0 0 0 0 0 0 0 0 0 0 0 0 0 0 0 0 0 0 0
2.2891 -0.0024588 -0.0040052 0 0.0024125 0 -0.0015478 0 -0.00050307 0 -0.0015489 -0.0030359 0.02912 0 0 0 0 0 0 0 0 0 0 0 0 0 0 0 0 0 0 0 0 0 0 0 0 0 0
2.293 -0.0030565 -0.0038297 0 0.0045956 0 -0.0014466 0 0.00078188 0 -0.0011726 -0.0054006 0.0073838 0 0 0 0 0 0 0 0 0 0 0 0 0 0 0 0 0 0 0 0 0 0 0 0 0 0
2.2969 -0.0030781 -0.0029794 0 0.0045655 0 -0.0014921 0 0.002543 0 -0.0016176 -0.0066268 -0.016022 0 0 0 0 0 0 0 0 0 0 0 0 0 0 0 0 0 0 0 0 0 0 0 0 0 0
2.3008 -0.0025099 -0.0018216 0 0.0022619 0 -0.0010131 0 0.0032281 0 -0.0025851 -0.0060086 -0.045993 0 0 0 0 0 0 0 0 0 0 0 0 0 0 0 0 0 0 0 0 0 0 0 0 0 0
2.3047 -0.0016542 -0.00079179 0 -0.00075061 0 0.00026683 0 0.0019786 0 -0.0031823 -0.0040867 -0.074933 0 0 0 0 0 0 0 0 0 0 0 0 0 0 0 0 0 0 0 0 0 0 0 0 0 0
2.3086 -0.00078663 -0.00013071 0 -0.0026321 0 0.0017647 0 -0.00070119 0 -0.0029169 -0.0021439 -0.085343 0 0 0 0 0 0 0 0 0 0 0 0 0 0 0 0 0 0 0 0 0 0 0 0 0 0
2.3125 0.0001158 0.00034895 0 -0.0027891 0 0.00251 0 -0.0032141 0 -0.0020937 -0.00093778 -0.069593 0 0 0 0 0 0 0 0 0 0 0 0 0 0 0 0 0 0 0 0 0 0 0 0 0 0
2.3164 0.0012384 0.0011104 0 -0.0021398 0 0.0020759 0 -0.0039291 0 -0.0012192 -3.8007e-05 -0.043267 0 0 0 0 0 0 0 0 0 0 0 0 0 0 0 0 0 0 0 0 0 0 0 0 0 0
2.3203 0.0025272 0.0023726 0 -0.0019603 0 0.00098382 0 -0.0022978 0 -0.0002497 0.001491 -0.034027 0 0 0 0 0 0 0 0 0 0 0 0 0 0 0 0 0 0 0 0 0 0 0 0 0 0
2.3242 0.0035128 0.0037273 0 -0.0025649 0 0.0001655 0 0.00076543 0 0.0012823 0.003803 -0.056049 0 0 0 0 0 0 0 0 0 0 0 0 0 0 0 0 0 0 0 0 0 0 0 0 0 0
2.3281 0.003633 0.0043588 0 -0.003155 0 6.6787e-05 0 0.0035123 0 0.0033403 0.0058113 -0.097065 0 0 0 0 0 0 0 0 0 0 0 0 0 0 0 0 0 0 0 0 0 0 0 0 0 0
2.332 0.0027606 0.0037272 0 -0.0028605 0 0.00030886 0 0.0045368 0 0.0048492 0.0061004 -0.13111 0 0 0 0 0 0 0 0 0 0 0 0 0 0 0 0 0 0 0 0 0 0 0 0 0 0
2.3359 0.0013682 0.0020513 0 -0.0017353 0 0.0001863 0 0.0036452 0 0.004454 0.0042697 -0.1423 0 0 0 0 0 0 0 0 0 0 0 0 0 0 0 0 0 0 0 0 0 0 0 0 0 0
2.3398 0.00011881 0.00011867 0 -0.00061092 0 -0.00058275 0 0.0018228 0 0.0019778 0.0013227 -0.13535 0 0 0 0 0 0 0 0 0 0 0 0 0 0 0 0 0 0 0 0 0 0 0 0 0 0
2.3438 -0.00071136 -0.0013506 0 -6.1207e-05 0 -0.0016099 0 0.00039836 0 -0.0010223 -0.0012426 -0.12554 0 0 0 0 0 0 0 0 0 0 0 0 0 0 0 0 0 0 0 0 0 0 0 0 0 0
2.3477 -0.0013782 -0.0021271 0 0.00026777 0 -0.0022416 0 9.2881e-05 0 -0.0024451 -0.0026442 -0.12287 0 0 0 0 0 0 0 0 0 0 0 0 0 0 0 0 0 0 0 0 0 0 0 0 0 0
2.3516 -0.0022495 -0.0023442 0 0.0011603 0 -0.0021157 0 0.00065546 0 -0.0015908 -0.0031418 -0.12679 0 0 0 0 0 0 0 0 0 0 0 0 0 0 0 0 0 0 0 0 0 0 0 0 0 0
2.3555 -0.003292 -0.0021302 0 0.0027378 0 -0.0013443 0 0.0012676 0 7.3761e-05 -0.0033501 -0.13214 0 0 0 0 0 0 0 0 0 0 0 0 0 0 0 0 0 0 0 0 0 0 0 0 0 0
2.3594 -0.0040225 -0.0015131 0 0.0040558 0 -0.00028951 0 0.0012853 0 0.00020767 -0.0034654 -0.13463 0 0 0 0 0 0 0 0 0 0 0 0 0 0 0 0 0 0 0 0 0 0 0 0 0 0
2.3633 -0.0039608 -0.00065145 0 0.0039292 0 0.00072015 0 0.0006912 0 -0.002214 -0.0032361 -0.12981 0 0 0 0 0 0 0 0 0 0 0 0 0 0 0 0 0 0 0 0 0 0 0 0 0 0
2.3672 -0.0030793 5.4562e-05 0 0.002148 0 0.0014814 0 -3.9458e-05 0 -0.0058821 -0.0025234 -0.11148 0 0 0 0 0 0 0 0 0 0 0 0 0 0 0 0 0 0 0 0 0 0 0 0 0 0
2.3711 -0.0017854 0.00028617 0 -0.00020709 0 0.0018871 0 -0.00042874 0 -0.0082341 -0.001626 -0.075924 0 0 0 0 0 0 0 0 0 0 0 0 0 0 0 0 0 0 0 0 0 0 0 0 0 0
2.375 -0.00051013 0.00025462 0 -0.0016979 0 0.0019446 0 -0.00035536 0 -0.0075572 -0.0009361 -0.028583 0 0 0 0 0 0 0 0 0 0 0 0 0 0 0 0 0 0 0 0 0 0 0 0 0 0
2.3789 0.00061307 0.00065237 0 -0.0017624 0 0.0018177 0 -4.4712e-06 0 -0.0041905 -0.00038581 0.016599 0 0 0 0 0 0 0 0 0 0 0 0 0 0 0 0 0 0 0 0 0 0 0 0 0 0
2.3828 0.0016578 0.0019622 0 -0.0010521 0 0.0017289 0 0.0004406 0 5.8642e-05 0.0005571 0.046407 0 0 0 0 0 0 0 0 0 0 0 0 0 0 0 0 0 0 0 0 0 0 0 0 0 0
2.3867 0.0025878 0.0037663 0 -0.00065668 0 0.0017186 0 0.00098067 0 0.0034478 0.0022303 0.056337 0 0 0 0 0 0 0 0 0 0 0 0 0 0 0 0 0 0 0 0 0 0 0 0 0 0
2.3906 0.0031449 0.0048539 0 -0.001091 0 0.0015072 0 0.0016533 0 0.0052907 0.0041585 0.049103 0 0 0 0 0 0 0 0 0 0 0 0 0 0 0 0 0 0 0 0 0 0 0 0 0 0
2.3945 0.0030824 0.0041683 0 -0.0019925 0 0.00068681 0 0.0022515 0 0.0057719 0.0052166 0.028452 0 0 0 0 0 0 0 0 0 0 0 0 0 0 0 0 0 0 0 0 0 0 0 0 0 0
2.3984 0.0024455 0.0017422 0 -0.0026187 0 -0.00086815 0 0.0023013 0 0.005218 0.0045216 -0.00082074 0 0 0 0 0 0 0 0 0 0 0 0 0 0 0 0 0 0 0 0 0 0 0 0 0 0
2.4023 0.0015369 -0.0012802 0 -0.002479 0 -0.0027576 0 0.001454 0 0.0037889 0.0022337 -0.026472 0 0 0 0 0 0 0 0 0 0 0 0 0 0 0 0 0 0 0 0 0 0 0 0 0 0
2.4063 0.00059995 -0.0035436 0 -0.0015352 0 -0.0042357 0 -3.2346e-05 0 0.0017881 -0.0004905 -0.029201 0 0 0 0 0 0 0 0 0 0 0 0 0 0 0 0 0 0 0 0 0 0 0 0 0 0
2.4102 -0.00039441 -0.0044345 0 -3.4481e-05 0 -0.004674 0 -0.0012675 0 -4.8418e-05 -0.0023613 0.0020014 0 0 0 0 0 0 0 0 0 0 0 0 0 0 0 0 0 0 0 0 0 0 0 0 0 0
2.4141 -0.0015867 -0.0042512 0 0.0016329 0 -0.003928 0 -0.0013726 0 -0.00088382 -0.0028825 0.052789 0 0 0 0 0 0 0 0 0 0 0 0 0 0 0 0 0 0 0 0 0 0 0 0 0 0
2.418 -0.002877 -0.0036163 0 0.0029423 0 -0.0023719 0 -0.00033582 0 -0.00053455 -0.0025827 0.088355 0 0 0 0 0 0 0 0 0 0 0 0 0 0 0 0 0 0 0 0 0 0 0 0 0 0
2.4219 -0.0038158 -0.0028601 0 0.0033597 0 -0.00067218 0 0.00074117 0 0.00016728 -0.0024242 0.084121 0 0 0 0 0 0 0 0 0 0 0 0 0 0 0 0 0 0 0 0 0 0 0 0 0 0
2.4258 -0.0039108 -0.0019532 0 0.0027099 0 0.00051112 0 0.0004314 0 -6.2428e-05 -0.0029266 0.053834 0 0 0 0 0 0 0 0 0 0 0 0 0 0 0 0 0 0 0 0 0 0 0 0 0 0
2.4297 -0.0030523 -0.00084304 0 0.0014581 0 0.00080142 0 -0.0017048 0 -0.001833 -0.0037193 0.041338 0 0 0 0 0 0 0 0 0 0 0 0 0 0 0 0 0 0 0 0 0 0 0 0 0 0
2.4336 -0.0016136 0.00034823 0 0.00046443 0 0.00031801 0 -0.0044318 0 -0.0043707 -0.003862 0.077506 0 0 0 0 0 0 0 0 0 0 0 0 0 0 0 0 0 0 0 0 0 0 0 0 0 0
2.4375 -0.00013852 0.0014883 0 0.00027605 0 -0.0003209 0 -0.0055682 0 -0.0059305 -0.0026618 0.14465 0 0 0 0 0 0 0 0 0 0 0 0 0 0 0 0 0 0 0 0 0 0 0 0 0 0
2.4414 0.0010468 0.0026307 0 0.00060961 0 -0.00037233 0 -0.0037331 0 -0.0050897 -0.00031602 0.18902 0 0 0 0 0 0 0 0 0 0 0 0 0 0 0 0 0 0 0 0 0 0 0 0 0 0
2.4453 0.0019213 0.0038613 0 0.0006006 0 0.0004102 0 0.00031336 0 -0.0019082 0.0021737 0.1731 0 0 0 0 0 0 0 0 0 0 0 0 0 0 0 0 0 0 0 0 0 0 0 0 0 0
2.4492 0.0025483 0.0049249 0 -0.00035772 0 0.0014332 0 0.0039956 0 0.0019946 0.0037732 0.11443 0 0 0 0 0 0 0 0 0 0 0 0 0 0 0 0 0 0 0 0 0 0 0 0 0 0
2.4531 0.002866 0.005156 0 -0.00199 0 0.0016697 0 0.0048279 0 0.0045412 0.0042029 0.067907 0 0 0 0 0 0 0 0 0 0 0 0 0 0 0 0 0 0 0 0 0 0 0 0 0 0
2.457 0.0027284 0.0039736 0 -0.0033292 0 0.00061355 0 0.002399 0 0.0046251 0.0040001 0.068182 0 0 0 0 0 0 0 0 0 0 0 0 0 0 0 0 0 0 0 0 0 0 0 0 0 0
2.4609 0.0020984 0.0015262 0 -0.0034995 0 -0.0011017 0 -0.0012465 0 0.0027579 0.0037845 0.09319 0 0 0 0 0 0 0 0 0 0 0 0 0 0 0 0 0 0 0 0 0 0 0 0 0 0
2.4648 0.0011229 -0.0012106 0 -0.0023239 0 -0.0021567 0 -0.0032086 0 0.00048443 0.0034828 0.089339 0 0 0 0 0 0 0 0 0 0 0 0 0 0 0 0 0 0 0 0 0 0 0 0 0 0
2.4688 6.6577e-06 -0.0030851 0 -0.00027489 0 -0.0017755 0 -0.0020113 0 -0.00086973 0.0023862 0.032456 0 0 0 0 0 0 0 0 0 0 0 0 0 0 0 0 0 0 0 0 0 0 0 0 0 0
2.4727 -0.001126 -0.0036082 0 0.0019881 0 -0.00052501 0 0.0013136 0 -0.0010534 6.6595e-05 -0.041388 0 0 0 0 0 0 0 0 0 0 0 0 0 0 0 0 0 0 0 0 0 0 0 0 0 0
2.4766 -0.0021916 -0.0032065 0 0.0039307 0 0.00022365 0 0.004167 0 -0.00073137 -0.0028212 -0.070127 0 0 0 0 0 0 0 0 0 0 0 0 0 0 0 0 0 0 0 0 0 0 0 0 0 0
2.4805 -0.0030019 -0.002693 0 0.0051076 0 -0.00027338 0 0.0044644 0 -0.00065208 -0.0048465 -0.030309 0 0 0 0 0 0 0 0 0 0 0 0 0 0 0 0 0 0 0 0 0 0 0 0 0 0
2.4844 -0.0032616 -0.0025094 0 0.0050968 0 -0.0012901 0 0.0021108 0 -0.0010247 -0.0050694 0.035895 0 0 0 0 0 0 0 0 0 0 0 0 0 0 0 0 0 0 0 0 0 0 0 0 0 0
2.4883 -0.0027894 -0.0024405 0 0.0037165 0 -0.001353 0 -0.0012037 0 -0.0016124 -0.0039778 0.060133 0 0 0 0 0 0 0 0 0 0 0 0 0 0 0 0 0 0 0 0 0 0 0 0 0 0
2.4922 -0.0017364 -0.0019629 0 0.0013564 0 0.00014032 0 -0.0034782 0 -0.0022128 -0.0029923 0.013586 0 0 0 0 0 0 0 0 0 0 0 0 0 0 0 0 0 0 0 0 0 0 0 0 0 0
2.4961 -0.00051828 -0.00079063 0 -0.0010506 0 0.0021261 0 -0.0037977 0 -0.0028229 -0.0029307 -0.067123 0 0 0 0 0 0 0 0 0 0 0 0 0 0 0 0 0 0 0 0 0 0 0 0 0 0
2.5 0.00050983 0.00089517 0 -0.0025662 0 0.0028544 0 -0.0026287 0 -0.0032867 -0.0030501 -0.11724 0 0 0 0 0 0 0 0 0 0 0 0 0 0 0 0 0 0 0 0 0 0 0 0 0 0
2.5039 0.0012989 0.0026217 0 -0.002856 0 0.0017064 0 -0.0010833 0 -0.0029811 -0.0018131 -0.10412 0 0 0 0 0 0 0 0 0 0 0 0 0 0 0 0 0 0 0 0 0 0 0 0 0 0
2.5078 0.0020009 0.0039175 0 -0.0022954 0 -7.5732e-05 0 5.0024e-06 0 -0.0011738 0.0013015 -0.05149 0 0 0 0 0 0 0 0 0 0 0 0 0 0 0 0 0 0 0 0 0 0 0 0 0 0
2.5117 0.0026446 0.0044635 0 -0.00151 0 -0.00060453 0 0.00047289 0 0.0020993 0.0048652 -0.0099802 0 0 0 0 0 0 0 0 0 0 0 0 0 0 0 0 0 0 0 0 0 0 0 0 0 0
2.5156 0.0029858 0.0041165 0 -0.00086643 0 0.00069349 0 0.0006276 0 0.0055626 0.0065708 -0.0093581 0 0 0 0 0 0 0 0 0 0 0 0 0 0 0 0 0 0 0 0 0 0 0 0 0 0
2.5195 0.0027257 0.002944 0 -0.00040139 0 0.0024277 0 0.00086697 0 0.0073495 0.0053424 -0.039412 0 0 0 0 0 0 0 0 0 0 0 0 0 0 0 0 0 0 0 0 0 0 0 0 0 0
2.5234 0.0018538 0.0012709 0 -0.00010214 0 0.0026232 0 0.0014472 0 0.0063854 0.0023511 -0.070516 0 0 0 0 0 0 0 0 0 0 0 0 0 0 0 0 0 0 0 0 0 0 0 0 0 0
2.5273 0.0007044 -0.00040171 0 -4.8749e-05 0 0.00071718 0 0.0024038 0 0.0032773 -0.00011954 -0.085181 0 0 0 0 0 0 0 0 0 0 0 0 0 0 0 0 0 0 0 0 0 0 0 0 0 0
2.5313 -0.00035217 -0.0016508 0 -0.00018976 0 -0.0018902 0 0.0035092 0 -0.00014631 -0.00079858 -0.087904 0 0 0 0 0 0 0 0 0 0 0 0 0 0 0 0 0 0 0 0 0 0 0 0 0 0
2.5352 -0.0012307 -0.0023699 0 -0.00010712 0 -0.0032572 0 0.004297 0 -0.0022313 -0.00038849 -0.089491 0 0 0 0 0 0 0 0 0 0 0 0 0 0 0 0 0 0 0 0 0 0 0 0 0 0
2.5391 -0.0020814 -0.0027548 0 0.00074655 0 -0.0027566 0 0.0042727 0 -0.0025727 -0.00049603 -0.0886 0 0 0 0 0 0 0 0 0 0 0 0 0 0 0 0 0 0 0 0 0 0 0 0 0 0
2.543 -0.0029243 -0.0030327 0 0.0024187 0 -0.0014544 0 0.0032653 0 -0.0019288 -0.0018021 -0.071473 0 0 0 0 0 0 0 0 0 0 0 0 0 0 0 0 0 0 0 0 0 0 0 0 0 0
2.5469 -0.003421 -0.0031989 0 0.0041198 0 -0.00075882 0 0.0016333 0 -0.0013116 -0.003422 -0.028346 0 0 0 0 0 0 0 0 0 0 0 0 0 0 0 0 0 0 0 0 0 0 0 0 0 0
2.5508 -0.0031076 -0.0030172 0 0.0047124 0 -0.00092296 0 8.1177e-05 0 -0.0012354 -0.0039833 0.032003 0 0 0 0 0 0 0 0 0 0 0 0 0 0 0 0 0 0 0 0 0 0 0 0 0 0
2.5547 -0.0018831 -0.0022613 0 0.0037035 0 -0.001002 0 -0.00080345 0 -0.0016567 -0.0030782 0.084576 0 0 0 0 0 0 0 0 0 0 0 0 0 0 0 0 0 0 0 0 0 0 0 0 0 0
2.5586 -0.00021491 -0.00094531 0 0.0017736 0 -0.00014969 0 -0.00088534 0 -0.0022874 -0.0014991 0.10569 0 0 0 0 0 0 0 0 0 0 0 0 0 0 0 0 0 0 0 0 0 0 0 0 0 0
2.5625 0.0012079 0.00065797 0 0.00023574 0 0.0013319 0 -0.00040728 0 -0.0027394 -0.00016936 0.091179 0 0 0 0 0 0 0 0 0 0 0 0 0 0 0 0 0 0 0 0 0 0 0 0 0 0
2.5664 0.0020475 0.0021715 0 -0.00011575 0 0.0023733 0 0.00034396 0 -0.0024966 0.00084843 0.060653 0 0 0 0 0 0 0 0 0 0 0 0 0 0 0 0 0 0 0 0 0 0 0 0 0 0
2.5703 0.0025259 0.0032631 0 0.00035099 0 0.002409 0 0.0012238 0 -0.0011275 0.0021194 0.043803 0 0 0 0 0 0 0 0 0 0 0 0 0 0 0 0 0 0 0 0 0 0 0 0 0 0
2.5742 0.0030574 0.0036992 0 0.00060122 0 0.0019811 0 0.0020878 0 0.0011871 0.0037699 0.058075 0 0 0 0 0 0 0 0 0 0 0 0 0 0 0 0 0 0 0 0 0 0 0 0 0 0
2.5781 0.0037033 0.0033667 0 5.1629e-05 0 0.001962 0 0.0025962 0 0.0034123 0.0049752 0.094814 0 0 0 0 0 0 0 0 0 0 0 0 0 0 0 0 0 0 0 0 0 0 0 0 0 0
2.582 0.0040317 0.002331 0 -0.00082488 0 0.0023585 0 0.0023584 0 0.0042774 0.0046992 0.12636 0 0 0 0 0 0 0 0 0 0 0 0 0 0 0 0 0 0 0 0 0 0 0 0 0 0
2.5859 0.0035285 0.00087797 0 -0.00099033 0 0.0021913 0 0.0014008 0 0.0034046 0.0028628 0.13001 0 0 0 0 0 0 0 0 0 0 0 0 0 0 0 0 0 0 0 0 0 0 0 0 0 0
2.5898 0.0021245 -0.00057271 0 0.00010875 0 0.0006807 0 0.00043173 0 0.0017997 0.0005772 0.1083 0 0 0 0 0 0 0 0 0 0 0 0 0 0 0 0 0 0 0 0 0 0 0 0 0 0
2.5938 0.00030128 -0.0016758 0 0.0019902 0 -0.0016064 0 0.00042038 0 0.00098873 -0.00087718 0.085527 0 0 0 0 0 0 0 0 0 0 0 0 0 0 0 0 0 0 0 0 0 0 0 0 0 0
2.5977 -0.0013054 -0.0023273 0 0.0035687 0 -0.0030466 0 0.0016837 0 0.0014949 -0.0012338 0.082389 0 0 0 0 0 0 0 0 0 0 0 0 0 0 0 0 0 0 0 0 0 0 0 0 0 0
2.6016 -0.0023812 -0.0026372 0 0.004061 0 -0.002491 0 0.0033255 0 0.0022131 -0.0013248 0.094131 0 0 0 0 0 0 0 0 0 0 0 0 0 0 0 0 0 0 0 0 0 0 0 0 0 0
2.6055 -0.00303 -0.0027409 0 0.0034792 0 -0.00041304 0 0.0037399 0 0.0014598 -0.0020375 0.096609 0 0 0 0 0 0 0 0 0 0 0 0 0 0 0 0 0 0 0 0 0 0 0 0 0 0
2.6094 -0.0034683 -0.0026377 0 0.0023703 0 0.0015775 0 0.0019452 0 -0.0012641 -0.0033142 0.075645 0 0 0 0 0 0 0 0 0 0 0 0 0 0 0 0 0 0 0 0 0 0 0 0 0 0
2.6133 -0.0036901 -0.0021997 0 0.0012445 0 0.0023291 0 -0.0013758 0 -0.0045938 -0.0042347 0.047263 0 0 0 0 0 0 0 0 0 0 0 0 0 0 0 0 0 0 0 0 0 0 0 0 0 0
2.6172 -0.0034512 -0.0013108 0 0.00031029 0 0.0021279 0 -0.0041643 0 -0.0064541 -0.0039863 0.042909 0 0 0 0 0 0 0 0 0 0 0 0 0 0 0 0 0 0 0 0 0 0 0 0 0 0
2.6211 -0.0025453 7.8299e-06 0 -0.00037117 0 0.002064 0 -0.0045179 0 -0.0059185 -0.002627 0.072037 0 0 0 0 0 0 0 0 0 0 0 0 0 0 0 0 0 0 0 0 0 0 0 0 0 0
2.625 -0.0010569 0.0015665 0 -0.0007063 0 0.0025954 0 -0.0022285 0 -0.0039304 -0.00089755 0.10361 0 0 0 0 0 0 0 0 0 0 0 0 0 0 0 0 0 0 0 0 0 0 0 0 0 0
2.6289 0.00065076 0.0030414 0 -0.00068029 0 0.0029717 0 0.0010092 0 -0.0022405 0.0005663 0.092089 0 0 0 0 0 0 0 0 0 0 0 0 0 0 0 0 0 0 0 0 0 0 0 0 0 0
2.6328 0.0021608 0.0040338 0 -0.00057267 0 0.0021511 0 0.0029307 0 -0.0017253 0.0017075 0.025309 0 0 0 0 0 0 0 0 0 0 0 0 0 0 0 0 0 0 0 0 0 0 0 0 0 0
2.6367 0.0032074 0.0041828 0 -0.00085268 0 0.00012639 0 0.0024537 0 -0.0017718 0.0027832 -0.056629 0 0 0 0 0 0 0 0 0 0 0 0 0 0 0 0 0 0 0 0 0 0 0 0 0 0
2.6406 0.0037067 0.0033507 0 -0.0016945 0 -0.0018817 0 0.00038591 0 -0.0011935 0.0038031 -0.095514 0 0 0 0 0 0 0 0 0 0 0 0 0 0 0 0 0 0 0 0 0 0 0 0 0 0
2.6445 0.0036668 0.0017824 0 -0.002603 0 -0.0026153 0 -0.0014187 0 0.00041461 0.0043583 -0.070244 0 0 0 0 0 0 0 0 0 0 0 0 0 0 0 0 0 0 0 0 0 0 0 0 0 0
2.6484 0.0031136 5.5025e-05 0 -0.0026723 0 -0.0020503 0 -0.0016248 0 0.0022563 0.0039966 -0.016537 0 0 0 0 0 0 0 0 0 0 0 0 0 0 0 0 0 0 0 0 0 0 0 0 0 0
2.6523 0.0021048 -0.0012344 0 -0.00138 0 -0.001361 0 -0.0003475 0 0.0031104 0.0026847 0.009301 0 0 0 0 0 0 0 0 0 0 0 0 0 0 0 0 0 0 0 0 0 0 0 0 0 0
2.6563 0.00078164 -0.0018409 0 0.0008214 0 -0.0016426 0 0.0012048 0 0.0023867 0.00087734 -0.015878 0 0 0 0 0 0 0 0 0 0 0 0 0 0 0 0 0 0 0 0 0 0 0 0 0 0
2.6602 -0.00061524 -0.001986 0 0.0027616 0 -0.0027843 0 0.0018546 0 0.0004859 -0.00081276 -0.066379 0 0 0 0 0 0 0 0 0 0 0 0 0 0 0 0 0 0 0 0 0 0 0 0 0 0
2.6641 -0.0017977 -0.0020992 0 0.0035006 0 -0.0036604 0 0.0012813 0 -0.0016425 -0.0019853 -0.10237 0 0 0 0 0 0 0 0 0 0 0 0 0 0 0 0 0 0 0 0 0 0 0 0 0 0
2.668 -0.0025286 -0.0024074 0 0.0030894 0 -0.0033414 0 -3.558e-05 0 -0.0031462 -0.0025717 -0.11261 0 0 0 0 0 0 0 0 0 0 0 0 0 0 0 0 0 0 0 0 0 0 0 0 0 0
2.6719 -0.00272 -0.0027345 0 0.0024042 0 -0.0019859 0 -0.001433 0 -0.0036186 -0.0027164 -0.11782 0 0 0 0 0 0 0 0 0 0 0 0 0 0 0 0 0 0 0 0 0 0 0 0 0 0
2.6758 -0.0024722 -0.002662 0 0.0022176 0 -0.00053757 0 -0.0025129 0 -0.0031447 -0.0025854 -0.13592 0 0 0 0 0 0 0 0 0 0 0 0 0 0 0 0 0 0 0 0 0 0 0 0 0 0
2.6797 -0.0020036 -0.001873 0 0.0024264 0 0.00030321 0 -0.0030947 0 -0.0022278 -0.002221 -0.15465 0 0 0 0 0 0 0 0 0 0 0 0 0 0 0 0 0 0 0 0 0 0 0 0 0 0
2.6836 -0.0014883 -0.0003813 0 0.0021955 0 0.00067084 0 -0.0029904 0 -0.0015881 -0.0014957 -0.14629 0 0 0 0 0 0 0 0 0 0 0 0 0 0 0 0 0 0 0 0 0 0 0 0 0 0
2.6875 -0.0009213 0.001484 0 0.00084717 0 0.0011509 0 -0.0020665 0 -0.0017526 -0.00022287 -0.10664 0 0 0 0 0 0 0 0 0 0 0 0 0 0 0 0 0 0 0 0 0 0 0 0 0 0
2.6914 -0.00015369 0.0032384 0 -0.0014105 0 0.0020026 0 -0.00058264 0 -0.0026414 0.0015839 -0.06936 0 0 0 0 0 0 0 0 0 0 0 0 0 0 0 0 0 0 0 0 0 0 0 0 0 0
2.6953 0.00089038 0.0044045 0 -0.0036275 0 0.002897 0 0.0006896 0 -0.0035727 0.0035009 -0.074603 0 0 0 0 0 0 0 0 0 0 0 0 0 0 0 0 0 0 0 0 0 0 0 0 0 0
2.6992 0.0020044 0.0046456 0 -0.0049274 0 0.0033618 0 0.00093794 0 -0.0037942 0.0048123 -0.12472 0 0 0 0 0 0 0 0 0 0 0 0 0 0 0 0 0 0 0 0 0 0 0 0 0 0
2.7031 0.0027313 0.0039032 0 -0.0051337 0 0.0032999 0 7.4134e-05 0 -0.0030611 0.0049868 -0.17711 0 0 0 0 0 0 0 0 0 0 0 0 0 0 0 0 0 0 0 0 0 0 0 0 0 0
2.707 0.0026665 0.0024814 0 -0.0046174 0 0.0029635 0 -0.00097957 0 -0.0016771 0.0041275 -0.1837 0 0 0 0 0 0 0 0 0 0 0 0 0 0 0 0 0 0 0 0 0 0 0 0 0 0
2.7109 0.0017818 0.00094269 0 -0.0036592 0 0.0025041 0 -0.00093311 0 -3.0786e-05 0.0029243 -0.13478 0 0 0 0 0 0 0 0 0 0 0 0 0 0 0 0 0 0 0 0 0 0 0 0 0 0
2.7148 0.00046367 -0.00021019 0 -0.0021418 0 0.0017335 0 0.00073616 0 0.0017109 0.0020737 -0.062217 0 0 0 0 0 0 0 0 0 0 0 0 0 0 0 0 0 0 0 0 0 0 0 0 0 0
2.7188 -0.00077886 -0.00085392 0 3.1215e-05 0 0.00042373 0 0.0031701 0 0.0033041 0.0016952 -0.0032395 0 0 0 0 0 0 0 0 0 0 0 0 0 0 0 0 0 0 0 0 0 0 0 0 0 0
2.7227 -0.0016607 -0.0012745 0 0.0022961 0 -0.0012199 0 0.0046802 0 0.0039593 0.0013127 0.031295 0 0 0 0 0 0 0 0 0 0 0 0 0 0 0 0 0 0 0 0 0 0 0 0 0 0
2.7266 -0.0022061 -0.0018446 0 0.0034487 0 -0.0025129 0 0.0040665 0 0.0025744 0.00039699 0.051613 0 0 0 0 0 0 0 0 0 0 0 0 0 0 0 0 0 0 0 0 0 0 0 0 0 0
2.7305 -0.0025436 -0.0026254 0 0.0025532 0 -0.0027823 0 0.0015851 0 -0.0011925 -0.001102 0.06126 0 0 0 0 0 0 0 0 0 0 0 0 0 0 0 0 0 0 0 0 0 0 0 0 0 0
2.7344 -0.0026798 -0.003261 0 -5.1144e-05 0 -0.0019013 0 -0.0012658 0 -0.0060436 -0.0027395 0.047268 0 0 0 0 0 0 0 0 0 0 0 0 0 0 0 0 0 0 0 0 0 0 0 0 0 0
2.7383 -0.002503 -0.0032555 0 -0.0027341 0 -0.00035342 0 -0.0029312 0 -0.0095375 -0.0039796 0.0024873 0 0 0 0 0 0 0 0 0 0 0 0 0 0 0 0 0 0 0 0 0 0 0 0 0 0
2.7422 -0.0019708 -0.0023671 0 -0.003774 0 0.0011673 0 -0.0029219 0 -0.0098479 -0.0045105 -0.050051 0 0 0 0 0 0 0 0 0 0 0 0 0 0 0 0 0 0 0 0 0 0 0 0 0 0
2.7461 -0.0012159 -0.00077852 0 -0.0027839 0 0.0021764 0 -0.0019785 0 -0.0072269 -0.0042 -0.067489 0 0 0 0 0 0 0 0 0 0 0 0 0 0 0 0 0 0 0 0 0 0 0 0 0 0
2.75 -0.00042639 0.001044 0 -0.001041 0 0.0025084 0 -0.001275 0 -0.0037145 -0.0029522 -0.027827 0 0 0 0 0 0 0 0 0 0 0 0 0 0 0 0 0 0 0 0 0 0 0 0 0 0
2.7539 0.00034358 0.0026094 0 -0.00035713 0 0.0021975 0 -0.0014532 0 -0.0013265 -0.00083297 0.043376 0 0 0 0 0 0 0 0 0 0 0 0 0 0 0 0 0 0 0 0 0 0 0 0 0 0
2.7578 0.0011683 0.0035634 0 -0.0014914 0 0.001391 0 -0.0022747 0 -0.00048334 0.0016369 0.093758 0 0 0 0 0 0 0 0 0 0 0 0 0 0 0 0 0 0 0 0 0 0 0 0 0 0
2.7617 0.002029 0.0037326 0 -0.0035413 0 0.00035898 0 -0.0030166 0 -0.00012371 0.00352 0.094024 0 0 0 0 0 0 0 0 0 0 0 0 0 0 0 0 0 0 0 0 0 0 0 0 0 0
2.7656 0.0026527 0.0031492 0 -0.004817 0 -0.00056341 0 -0.0031044 0 0.00084926 0.0040538 0.064667 0 0 0 0 0 0 0 0 0 0 0 0 0 0 0 0 0 0 0 0 0 0 0 0 0 0
2.7695 0.0026611 0.0020733 0 -0.0043269 0 -0.0011699 0 -0.0024338 0 0.0024384 0.0033088 0.051257 0 0 0 0 0 0 0 0 0 0 0 0 0 0 0 0 0 0 0 0 0 0 0 0 0 0
2.7734 0.0019255 0.00090449 0 -0.002502 0 -0.0015215 0 -0.0012693 0 0.0037983 0.0021743 0.075561 0 0 0 0 0 0 0 0 0 0 0 0 0 0 0 0 0 0 0 0 0 0 0 0 0 0
2.7773 0.00074329 -5.8401e-05 0 -0.00060949 0 -0.0018221 0 6.911e-06 0 0.0042622 0.0015576 0.11482 0 0 0 0 0 0 0 0 0 0 0 0 0 0 0 0 0 0 0 0 0 0 0 0 0 0
2.7813 -0.0003911 -0.00082863 0 0.0004403 0 -0.0021322 0 0.0010287 0 0.0038136 0.0015489 0.12895 0 0 0 0 0 0 0 0 0 0 0 0 0 0 0 0 0 0 0 0 0 0 0 0 0 0
2.7852 -0.0012033 -0.0016668 0 0.00072165 0 -0.0022621 0 0.001477 0 0.0026062 0.0014069 0.10315 0 0 0 0 0 0 0 0 0 0 0 0 0 0 0 0 0 0 0 0 0 0 0 0 0 0
2.7891 -0.0017993 -0.0027312 0 0.00089269 0 -0.0020008 0 0.0011712 0 0.00046573 0.00037556 0.059676 0 0 0 0 0 0 0 0 0 0 0 0 0 0 0 0 0 0 0 0 0 0 0 0 0 0
2.793 -0.0023955 -0.0037656 0 0.0013513 0 -0.0014113 0 0.00024468 0 -0.0027205 -0.0015235 0.029746 0 0 0 0 0 0 0 0 0 0 0 0 0 0 0 0 0 0 0 0 0 0 0 0 0 0
2.7969 -0.0029348 -0.0041789 0 0.0018609 0 -0.00080342 0 -0.00079654 0 -0.0061581 -0.0034947 0.020323 0 0 0 0 0 0 0 0 0 0 0 0 0 0 0 0 0 0 0 0 0 0 0 0 0 0
2.8008 -0.0030458 -0.0035008 0 0.0019254 0 -0.00037463 0 -0.0013186 0 -0.0081715 -0.0046529 0.012086 0 0 0 0 0 0 0 0 0 0 0 0 0 0 0 0 0 0 0 0 0 0 0 0 0 0
2.8047 -0.0024137 -0.0018068 0 0.0013758 0 4.481e-05 0 -0.0010077 0 -0.0075494 -0.0046104 -0.013177 0 0 0 0 0 0 0 0 0 0 0 0 0 0 0 0 0 0 0 0 0 0 0 0 0 0
2.8086 -0.0011539 0.00029351 0 0.0004922 0 0.00078027 0 -0.00015571 0 -0.0049289 -0.0034791 -0.049712 0 0 0 0 0 0 0 0 0 0 0 0 0 0 0 0 0 0 0 0 0 0 0 0 0 0
2.8125 0.00024649 0.0020807 0 -0.00039861 0 0.0018292 0 0.00051753 0 -0.0025137 -0.0015669 -0.074563 0 0 0 0 0 0 0 0 0 0 0 0 0 0 0 0 0 0 0 0 0 0 0 0 0 0
2.8164 0.0013671 0.0031538 0 -0.0012995 0 0.0026838 0 0.0004249 0 -0.0020784 0.00070324 -0.073462 0 0 0 0 0 0 0 0 0 0 0 0 0 0 0 0 0 0 0 0 0 0 0 0 0 0
2.8203 0.0021811 0.0035013 0 -0.0024159 0 0.002738 0 -0.00038214 0 -0.00321 0.0026492 -0.055588 0 0 0 0 0 0 0 0 0 0 0 0 0 0 0 0 0 0 0 0 0 0 0 0 0 0
2.8242 0.0029007 0.0032655 0 -0.0036774 0 0.0018809 0 -0.0011943 0 -0.0037216 0.0034663 -0.042872 0 0 0 0 0 0 0 0 0 0 0 0 0 0 0 0 0 0 0 0 0 0 0 0 0 0
2.8281 0.0035334 0.0025423 0 -0.0045082 0 0.00062057 0 -0.0011585 0 -0.0019382 0.0028406 -0.048688 0 0 0 0 0 0 0 0 0 0 0 0 0 0 0 0 0 0 0 0 0 0 0 0 0 0
2.832 0.0036975 0.0014274 0 -0.0042009 0 -0.00041328 0 6.5559e-05 0 0.001497 0.0014424 -0.069023 0 0 0 0 0 0 0 0 0 0 0 0 0 0 0 0 0 0 0 0 0 0 0 0 0 0
2.8359 0.0029686 0.00015908 0 -0.0025772 0 -0.0010354 0 0.0020168 0 0.0041994 0.00052494 -0.091063 0 0 0 0 0 0 0 0 0 0 0 0 0 0 0 0 0 0 0 0 0 0 0 0 0 0
2.8398 0.0014069 -0.00092397 0 -0.00026767 0 -0.0015164 0 0.0037268 0 0.0043786 0.00075188 -0.10492 0 0 0 0 0 0 0 0 0 0 0 0 0 0 0 0 0 0 0 0 0 0 0 0 0 0
2.8438 -0.00033957 -0.0016354 0 0.001701 0 -0.002075 0 0.0043558 0 0.0024603 0.0014043 -0.10628 0 0 0 0 0 0 0 0 0 0 0 0 0 0 0 0 0 0 0 0 0 0 0 0 0 0
2.8477 -0.0015344 -0.0021094 0 0.0026426 0 -0.0024998 0 0.0036909 0 0.00037345 0.00096117 -0.093584 0 0 0 0 0 0 0 0 0 0 0 0 0 0 0 0 0 0 0 0 0 0 0 0 0 0
2.8516 -0.0019739 -0.0026255 0 0.0025987 0 -0.0023755 0 0.0021729 0 -0.00055436 -0.0013448 -0.069832 0 0 0 0 0 0 0 0 0 0 0 0 0 0 0 0 0 0 0 0 0 0 0 0 0 0
2.8555 -0.002087 -0.0032162 0 0.002082 0 -0.0016354 0 0.00050969 0 -0.00075302 -0.004547 -0.048002 0 0 0 0 0 0 0 0 0 0 0 0 0 0 0 0 0 0 0 0 0 0 0 0 0 0
2.8594 -0.0024059 -0.003482 0 0.0015131 0 -0.00073381 0 -0.00077861 0 -0.0014989 -0.0066277 -0.04818 0 0 0 0 0 0 0 0 0 0 0 0 0 0 0 0 0 0 0 0 0 0 0 0 0 0
2.8633 -0.0029623 -0.0028754 0 0.00092938 0 -0.00017838 0 -0.0015611 0 -0.0031702 -0.0062537 -0.081397 0 0 0 0 0 0 0 0 0 0 0 0 0 0 0 0 0 0 0 0 0 0 0 0 0 0
2.8672 -0.0032309 -0.0012324 0 0.00018196 0 4.4699e-05 0 -0.001989 0 -0.0047053 -0.0038451 -0.13373 0 0 0 0 0 0 0 0 0 0 0 0 0 0 0 0 0 0 0 0 0 0 0 0 0 0
2.8711 -0.0026623 0.00095744 0 -0.00069773 0 0.00044163 0 -0.0022654 0 -0.0047811 -0.00098204 -0.17026 0 0 0 0 0 0 0 0 0 0 0 0 0 0 0 0 0 0 0 0 0 0 0 0 0 0
2.875 -0.0012403 0.0028283 0 -0.0014196 0 0.0013569 0 -0.0024921 0 -0.0032589 0.0010967 -0.16061 0 0 0 0 0 0 0 0 0 0 0 0 0 0 0 0 0 0 0 0 0 0 0 0 0 0
2.8789 0.000486 0.0037251 0 -0.0017326 0 0.0024369 0 -0.0026444 0 -0.0012736 0.0023042 -0.10444 0 0 0 0 0 0 0 0 0 0 0 0 0 0 0 0 0 0 0 0 0 0 0 0 0 0
2.8828 0.001871 0.0035914 0 -0.0017382 0 0.0028682 0 -0.0025973 0 -1.0451e-06 0.0031678 -0.032383 0 0 0 0 0 0 0 0 0 0 0 0 0 0 0 0 0 0 0 0 0 0 0 0 0 0
2.8867 0.0026288 0.002864 0 -0.0018275 0 0.0021808 0 -0.0021602 0 0.00040923 0.0038409 0.018743 0 0 0 0 0 0 0 0 0 0 0 0 0 0 0 0 0 0 0 0 0 0 0 0 0 0
2.8906 0.0028576 0.0020465 0 -0.0022625 0 0.00074679 0 -0.001163 0 0.0006296 0.0039221 0.033345 0 0 0 0 0 0 0 0 0 0 0 0 0 0 0 0 0 0 0 0 0 0 0 0 0 0
2.8945 0.0027301 0.001366 0 -0.0028324 0 -0.00056612 0 0.0003774 0 0.001148 0.003184 0.023413 0 0 0 0 0 0 0 0 0 0 0 0 0 0 0 0 0 0 0 0 0 0 0 0 0 0
2.8984 0.0022675 0.00074731 0 -0.0029737 0 -0.0011957 0 0.0021157 0 0.0017463 0.0021257 0.012206 0 0 0 0 0 0 0 0 0 0 0 0 0 0 0 0 0 0 0 0 0 0 0 0 0 0
2.9023 0.0014256 7.0211e-06 0 -0.0022805 0 -0.0012803 0 0.0034392 0 0.0019423 0.001506 0.01391 0 0 0 0 0 0 0 0 0 0 0 0 0 0 0 0 0 0 0 0 0 0 0 0 0 0
2.9063 0.00030311 -0.00096445 0 -0.00092024 0 -0.0012989 0 0.0037762 0 0.0016161 0.0013714 0.026875 0 0 0 0 0 0 0 0 0 0 0 0 0 0 0 0 0 0 0 0 0 0 0 0 0 0
2.9102 -0.00084642 -0.0021429 0 0.00046186 0 -0.0014656 0 0.0029497 0 0.00094101 0.0008431 0.041325 0 0 0 0 0 0 0 0 0 0 0 0 0 0 0 0 0 0 0 0 0 0 0 0 0 0
2.9141 -0.0018245 -0.0033694 0 0.0012712 0 -0.0015884 0 0.0012889 0 -0.00016888 -0.00090344 0.049871 0 0 0 0 0 0 0 0 0 0 0 0 0 0 0 0 0 0 0 0 0 0 0 0 0 0
2.918 -0.0026329 -0.0043432 0 0.0014187 0 -0.0014641 0 -0.00058979 0 -0.0021272 -0.003506 0.051526 0 0 0 0 0 0 0 0 0 0 0 0 0 0 0 0 0 0 0 0 0 0 0 0 0 0
2.9219 -0.0033333 -0.0046583 0 0.0012675 0 -0.0012241 0 -0.0021219 0 -0.0049341 -0.0054823 0.049498 0 0 0 0 0 0 0 0 0 0 0 0 0 0 0 0 0 0 0 0 0 0 0 0 0 0
2.9258 -0.0037785 -0.0039724 0 0.0011467 0 -0.0011681 0 -0.0029743 0 -0.0075332 -0.0055554 0.047522 0 0 0 0 0 0 0 0 0 0 0 0 0 0 0 0 0 0 0 0 0 0 0 0 0 0
2.9297 -0.0035815 -0.0022617 0 0.00094367 0 -0.0013298 0 -0.0030187 0 -0.0083277 -0.0038577 0.047225 0 0 0 0 0 0 0 0 0 0 0 0 0 0 0 0 0 0 0 0 0 0 0 0 0 0
2.9336 -0.0024477 3.8194e-05 0 0.00021287 0 -0.0013849 0 -0.0022916 0 -0.0066133 -0.0017219 0.046877 0 0 0 0 0 0 0 0 0 0 0 0 0 0 0 0 0 0 0 0 0 0 0 0 0 0
2.9375 -0.00055811 0.0021785 0 -0.0012875 0 -0.0010731 0 -0.0010796 0 -0.0034295 -0.00031625 0.042931 0 0 0 0 0 0 0 0 0 0 0 0 0 0 0 0 0 0 0 0 0 0 0 0 0 0
2.9414 0.0014252 0.0034861 0 -0.0031722 0 -0.00060706 0 2.8844e-05 0 -0.00075301 0.00038454 0.035043 0 0 0 0 0 0 0 0 0 0 0 0 0 0 0 0 0 0 0 0 0 0 0 0 0 0
2.9453 0.0027935 0.0037311 0 -0.0045774 0 -0.00050492 0 0.00040193 0 0.00026377 0.0012484 0.030117 0 0 0 0 0 0 0 0 0 0 0 0 0 0 0 0 0 0 0 0 0 0 0 0 0 0
2.9492 0.0032626 0.0032065 0 -0.0047965 0 -0.00098745 0 -0.00010497 0 0.00018532 0.002777 0.038134 0 0 0 0 0 0 0 0 0 0 0 0 0 0 0 0 0 0 0 0 0 0 0 0 0 0
2.9531 0.0030416 0.0024655 0 -0.0038371 0 -0.0016659 0 -0.00083251 0 0.00039445 0.0044392 0.059914 0 0 0 0 0 0 0 0 0 0 0 0 0 0 0 0 0 0 0 0 0 0 0 0 0 0
2.957 0.0024859 0.0019151 0 -0.0023962 0 -0.0019482 0 -0.00070483 0 0.0014442 0.0052151 0.079102 0 0 0 0 0 0 0 0 0 0 0 0 0 0 0 0 0 0 0 0 0 0 0 0 0 0
2.9609 0.0017451 0.0015573 0 -0.0012858 0 -0.0017215 0 0.0008158 0 0.0024981 0.0046257 0.071638 0 0 0 0 0 0 0 0 0 0 0 0 0 0 0 0 0 0 0 0 0 0 0 0 0 0
2.9648 0.0007697 0.0010446 0 -0.00083031 0 -0.0014917 0 0.0030353 0 0.0024114 0.0030978 0.029026 0 0 0 0 0 0 0 0 0 0 0 0 0 0 0 0 0 0 0 0 0 0 0 0 0 0
2.9688 -0.00040356 -2.1276e-06 0 -0.00073633 0 -0.0017761 0 0.0043798 0 0.0011295 0.0014106 -0.027165 0 0 0 0 0 0 0 0 0 0 0 0 0 0 0 0 0 0 0 0 0 0 0 0 0 0
2.9727 -0.0014828 -0.0016374 0 -0.00046938 0 -0.002449 0 0.0036673 0 -0.00022854 1.1255e-05 -0.058943 0 0 0 0 0 0 0 0 0 0 0 0 0 0 0 0 0 0 0 0 0 0 0 0 0 0
2.9766 -0.0021068 -0.0034417 0 0.00026717 0 -0.0028335 0 0.0012177 0 -0.00065703 -0.0010518 -0.045604 0 0 0 0 0 0 0 0 0 0 0 0 0 0 0 0 0 0 0 0 0 0 0 0 0 0
2.9805 -0.0021805 -0.0046871 0 0.0013555 0 -0.0024512 0 -0.0012743 0 -0.00038164 -0.0017359 -0.005241 0 0 0 0 0 0 0 0 0 0 0 0 0 0 0 0 0 0 0 0 0 0 0 0 0 0
2.9844 -0.0019582 -0.0047265 0 0.0024342 0 -0.0015405 0 -0.0020944 0 -0.00051058 -0.0018555 0.02011 0 0 0 0 0 0 0 0 0 0 0 0 0 0 0 0 0 0 0 0 0 0 0 0 0 0
2.9883 -0.0017481 -0.0033718 0 0.0031514 0 -0.0007134 0 -0.00092398 0 -0.0016648 -0.0014086 0.003598 0 0 0 0 0 0 0 0 0 0 0 0 0 0 0 0 0 0 0 0 0 0 0 0 0 0
2.9922 -0.0015568 -0.0010321 0 0.00327 0 -0.00017168 0 0.00094239 0 -0.0032077 -0.00082647 -0.041802 0 0 0 0 0 0 0 0 0 0 0 0 0 0 0 0 0 0 0 0 0 0 0 0 0 0
2.9961 -0.0010787 0.0014708 0 0.0026528 0 0.00052076 0 0.0017391 0 -0.0039448 -0.0006172 -0.078481 0 0 0 0 0 0 0 0 0 0 0 0 0 0 0 0 0 0 0 0 0 0 0 0 0 0
3 -7.1619e-05 0.0032958 0 0.0012981 0 0.0017587 0 0.00067651 0 -0.0034202 -0.00071209 -0.08315 0 0 0 0 0 0 0 0 0 0 0 0 0 0 0 0 0 0 0 0 0 0 0 0 0 0
3.0039 0.0012746 0.0039685 0 -0.00053612 0 0.0031018 0 -0.0015444 0 -0.0022761 -0.00037299 -0.068433 0 0 0 0 0 0 0 0 0 0 0 0 0 0 0 0 0 0 0 0 0 0 0 0 0 0
3.0078 0.0023803 0.0035611 0 -0.0022897 0 0.003413 0 -0.0034424 0 -0.0013111 0.0010358 -0.065132 0 0 0 0 0 0 0 0 0 0 0 0 0 0 0 0 0 0 0 0 0 0 0 0 0 0
3.0117 0.002716 0.0025857 0 -0.0033103 0 0.0019523 0 -0.003907 0 -0.00044688 0.0031806 -0.085959 0 0 0 0 0 0 0 0 0 0 0 0 0 0 0 0 0 0 0 0 0 0 0 0 0 0
3.0156 0.0022209 0.00166 0 -0.0032347 0 -0.00070603 0 -0.0028167 0 0.001091 0.0048277 -0.11102 0 0 0 0 0 0 0 0 0 0 0 0 0 0 0 0 0 0 0 0 0 0 0 0 0 0
3.0195 0.0013116 0.0011238 0 -0.0022419 0 -0.0029916 0 -0.00084322 0 0.0035569 0.0049058 -0.11035 0 0 0 0 0 0 0 0 0 0 0 0 0 0 0 0 0 0 0 0 0 0 0 0 0 0
3.0234 0.00050128 0.00083449 0 -0.00093578 0 -0.0036477 0 0.0011026 0 0.0059094 0.0034855 -0.07781 0 0 0 0 0 0 0 0 0 0 0 0 0 0 0 0 0 0 0 0 0 0 0 0 0 0
3.0273 7.309e-06 0.00030775 0 7.3448e-05 0 -0.002715 0 0.0022684 0 0.0065182 0.0016418 -0.038906 0 0 0 0 0 0 0 0 0 0 0 0 0 0 0 0 0 0 0 0 0 0 0 0 0 0
3.0313 -0.00032024 -0.00085044 0 0.00056287 0 -0.0012368 0 0.0022318 0 0.0047074 0.00037297 -0.024852 0 0 0 0 0 0 0 0 0 0 0 0 0 0 0 0 0 0 0 0 0 0 0 0 0 0
3.0352 -0.00075484 -0.0025181 0 0.00077102 0 -0.00012435 0 0.0010509 0 0.0014942 -0.00024797 -0.041637 0 0 0 0 0 0 0 0 0 0 0 0 0 0 0 0 0 0 0 0 0 0 0 0 0 0
3.0391 -0.0014103 -0.0040043 0 0.0011266 0 0.00054872 0 -0.00061187 0 -0.001296 -0.00083938 -0.066483 0 0 0 0 0 0 0 0 0 0 0 0 0 0 0 0 0 0 0 0 0 0 0 0 0 0
3.043 -0.0021514 -0.0044845 0 0.0018611 0 0.0011834 0 -0.0016904 0 -0.00263 -0.001786 -0.072673 0 0 0 0 0 0 0 0 0 0 0 0 0 0 0 0 0 0 0 0 0 0 0 0 0 0
3.0469 -0.0026998 -0.0036211 0 0.0027851 0 0.0018673 0 -0.0013731 0 -0.0029673 -0.0027163 -0.054249 0 0 0 0 0 0 0 0 0 0 0 0 0 0 0 0 0 0 0 0 0 0 0 0 0 0
3.0508 -0.0027884 -0.0018538 0 0.0033695 0 0.0022167 0 0.00020215 0 -0.0034582 -0.0029055 -0.02601 0 0 0 0 0 0 0 0 0 0 0 0 0 0 0 0 0 0 0 0 0 0 0 0 0 0
3.0547 -0.002263 -8.2824e-05 0 0.0030739 0 0.002001 0 0.0019034 0 -0.0045995 -0.002045 -0.0038145 0 0 0 0 0 0 0 0 0 0 0 0 0 0 0 0 0 0 0 0 0 0 0 0 0 0
3.0586 -0.0011386 0.0010042 0 0.0017248 0 0.0016485 0 0.0024275 0 -0.0057351 -0.00049779 0.010078 0 0 0 0 0 0 0 0 0 0 0 0 0 0 0 0 0 0 0 0 0 0 0 0 0 0
3.0625 0.00037059 0.0013871 0 -0.00029506 0 0.0018521 0 0.0013755 0 -0.0057708 0.0011273 0.022277 0 0 0 0 0 0 0 0 0 0 0 0 0 0 0 0 0 0 0 0 0 0 0 0 0 0
3.0664 0.0018895 0.0015714 0 -0.0021951 0 0.0026581 0 -0.00036852 0 -0.0042226 0.0024761 0.034668 0 0 0 0 0 0 0 0 0 0 0 0 0 0 0 0 0 0 0 0 0 0 0 0 0 0
3.0703 0.0030316 0.0020254 0 -0.0032095 0 0.0031893 0 -0.0013294 0 -0.0015622 0.0034871 0.041156 0 0 0 0 0 0 0 0 0 0 0 0 0 0 0 0 0 0 0 0 0 0 0 0 0 0
3.0742 0.003589 0.0027357 0 -0.003045 0 0.002498 0 -0.00061829 0 0.0012874 0.004121 0.038212 0 0 0 0 0 0 0 0 0 0 0 0 0 0 0 0 0 0 0 0 0 0 0 0 0 0
3.0781 0.0036058 0.0032552 0 -0.0020292 0 0.00068227 0 0.0014014 0 0.0036085 0.0042774 0.033892 0 0 0 0 0 0 0 0 0 0 0 0 0 0 0 0 0 0 0 0 0 0 0 0 0 0
3.082 0.0032527 0.0031185 0 -0.00085709 0 -0.0010508 0 0.0034555 0 0.005068 0.003989 0.041719 0 0 0 0 0 0 0 0 0 0 0 0 0 0 0 0 0 0 0 0 0 0 0 0 0 0
3.0859 0.0026205 0.00219 0 -0.00013775 0 -0.0015736 0 0.004325 0 0.005488 0.0034857 0.065127 0 0 0 0 0 0 0 0 0 0 0 0 0 0 0 0 0 0 0 0 0 0 0 0 0 0
3.0898 0.0016473 0.00067167 0 -7.7138e-05 0 -0.0010275 0 0.0036273 0 0.0047125 0.00289 0.09095 0 0 0 0 0 0 0 0 0 0 0 0 0 0 0 0 0 0 0 0 0 0 0 0 0 0
3.0938 0.00026936 -0.0011061 0 -0.00046381 0 -0.00066339 0 0.001909 0 0.0028192 0.0019388 0.10106 0 0 0 0 0 0 0 0 0 0 0 0 0 0 0 0 0 0 0 0 0 0 0 0 0 0
3.0977 -0.0013583 -0.0028156 0 -0.00085525 0 -0.0014421 0 0.00016511 0 0.00039624 0.00027388 0.090772 0 0 0 0 0 0 0 0 0 0 0 0 0 0 0 0 0 0 0 0 0 0 0 0 0 0
3.1016 -0.0028194 -0.0040981 0 -0.00077979 0 -0.0029103 0 -0.00077294 0 -0.0015478 -0.0018556 0.07485 0 0 0 0 0 0 0 0 0 0 0 0 0 0 0 0 0 0 0 0 0 0 0 0 0 0
3.1055 -0.0036565 -0.0045546 0 8.5675e-05 0 -0.0036091 0 -0.00062708 0 -0.0021233 -0.0033604 0.074643 0 0 0 0 0 0 0 0 0 0 0 0 0 0 0 0 0 0 0 0 0 0 0 0 0 0
3.1094 -0.0036737 -0.003932 0 0.0016913 0 -0.0025983 0 0.00026192 0 -0.0011807 -0.0031141 0.098962 0 0 0 0 0 0 0 0 0 0 0 0 0 0 0 0 0 0 0 0 0 0 0 0 0 0
3.1133 -0.003051 -0.0023797 0 0.0034109 0 -0.00044094 0 0.001159 0 0.00047101 -0.0011576 0.13602 0 0 0 0 0 0 0 0 0 0 0 0 0 0 0 0 0 0 0 0 0 0 0 0 0 0
3.1172 -0.0021729 -0.0004702 0 0.004151 0 0.0014089 0 0.0013601 0 0.0014772 0.0010337 0.16217 0 0 0 0 0 0 0 0 0 0 0 0 0 0 0 0 0 0 0 0 0 0 0 0 0 0
3.1211 -0.0013332 0.0011328 0 0.0029737 0 0.0021116 0 0.00063164 0 0.00080042 0.0017552 0.15876 0 0 0 0 0 0 0 0 0 0 0 0 0 0 0 0 0 0 0 0 0 0 0 0 0 0
3.125 -0.00057123 0.0020966 0 -6.296e-05 0 0.0021702 0 -0.00060817 0 -0.0014763 0.00069346 0.12425 0 0 0 0 0 0 0 0 0 0 0 0 0 0 0 0 0 0 0 0 0 0 0 0 0 0
3.1289 0.00024475 0.0025435 0 -0.0035825 0 0.0026126 0 -0.001535 0 -0.0039968 -0.00070412 0.074951 0 0 0 0 0 0 0 0 0 0 0 0 0 0 0 0 0 0 0 0 0 0 0 0 0 0
3.1328 0.0011979 0.0027817 0 -0.0056009 0 0.0036011 0 -0.001452 0 -0.0049048 -0.0005867 0.034859 0 0 0 0 0 0 0 0 0 0 0 0 0 0 0 0 0 0 0 0 0 0 0 0 0 0
3.1367 0.0021688 0.0029435 0 -0.0049084 0 0.00408 0 -0.00023547 0 -0.0031612 0.001524 0.020743 0 0 0 0 0 0 0 0 0 0 0 0 0 0 0 0 0 0 0 0 0 0 0 0 0 0
3.1406 0.0028651 0.0028879 0 -0.002018 0 0.0029066 0 0.0016008 0 0.000548 0.0042892 0.030887 0 0 0 0 0 0 0 0 0 0 0 0 0 0 0 0 0 0 0 0 0 0 0 0 0 0
3.1445 0.0029958 0.0024036 0 0.0012043 0 0.00024605 0 0.0031998 0 0.0041408 0.0058049 0.046258 0 0 0 0 0 0 0 0 0 0 0 0 0 0 0 0 0 0 0 0 0 0 0 0 0 0
3.1484 0.0024566 0.0014339 0 0.0029864 0 -0.0023179 0 0.0037684 0 0.0055968 0.0052172 0.045662 0 0 0 0 0 0 0 0 0 0 0 0 0 0 0 0 0 0 0 0 0 0 0 0 0 0
3.1523 0.0014052 9.1531e-05 0 0.0029414 0 -0.0031587 0 0.0029081 0 0.0044043 0.0031644 0.024036 0 0 0 0 0 0 0 0 0 0 0 0 0 0 0 0 0 0 0 0 0 0 0 0 0 0
3.1563 0.00018432 -0.0014613 0 0.0021098 0 -0.0020995 0 0.00082949 0 0.0017707 0.00087699 -0.0032704 0 0 0 0 0 0 0 0 0 0 0 0 0 0 0 0 0 0 0 0 0 0 0 0 0 0
3.1602 -0.00086314 -0.0030385 0 0.0018276 0 -0.00052758 0 -0.0016059 0 -0.00055567 -0.00091219 -0.01672 0 0 0 0 0 0 0 0 0 0 0 0 0 0 0 0 0 0 0 0 0 0 0 0 0 0
3.1641 -0.0015703 -0.0043213 0 0.0025477 0 -3.6342e-05 0 -0.0031826 0 -0.0017254 -0.0022006 -0.014668 0 0 0 0 0 0 0 0 0 0 0 0 0 0 0 0 0 0 0 0 0 0 0 0 0 0
3.168 -0.001992 -0.0048472 0 0.0036509 0 -0.00094459 0 -0.0030264 0 -0.0021777 -0.0032029 -0.01734 0 0 0 0 0 0 0 0 0 0 0 0 0 0 0 0 0 0 0 0 0 0 0 0 0 0
3.1719 -0.0022753 -0.004277 0 0.0042156 0 -0.0020956 0 -0.0013317 0 -0.0027722 -0.0039363 -0.045353 0 0 0 0 0 0 0 0 0 0 0 0 0 0 0 0 0 0 0 0 0 0 0 0 0 0
3.1758 -0.0024544 -0.0027544 0 0.0038285 0 -0.0020394 0 0.00054328 0 -0.003707 -0.0043141 -0.093819 0 0 0 0 0 0 0 0 0 0 0 0 0 0 0 0 0 0 0 0 0 0 0 0 0 0
3.1797 -0.002356 -0.00094096 0 0.0026836 0 -0.00041126 0 0.00094845 0 -0.0043568 -0.0043443 -0.13176 0 0 0 0 0 0 0 0 0 0 0 0 0 0 0 0 0 0 0 0 0 0 0 0 0 0
3.1836 -0.0017273 0.00043542 0 0.0011192 0 0.0017554 0 -0.00075099 0 -0.0040587 -0.0039831 -0.13188 0 0 0 0 0 0 0 0 0 0 0 0 0 0 0 0 0 0 0 0 0 0 0 0 0 0
3.1875 -0.0005023 0.0011504 0 -0.00068822 0 0.0029704 0 -0.0035347 0 -0.0028518 -0.0028867 -0.10137 0 0 0 0 0 0 0 0 0 0 0 0 0 0 0 0 0 0 0 0 0 0 0 0 0 0
3.1914 0.0010336 0.0016003 0 -0.0025262 0 0.0025532 0 -0.0054276 0 -0.0013539 -0.0006565 -0.079076 0 0 0 0 0 0 0 0 0 0 0 0 0 0 0 0 0 0 0 0 0 0 0 0 0 0
3.1953 0.0023515 0.0023119 0 -0.003854 0 0.0011129 0 -0.005034 0 -4.587e-05 0.0024551 -0.097853 0 0 0 0 0 0 0 0 0 0 0 0 0 0 0 0 0 0 0 0 0 0 0 0 0 0
3.1992 0.0029957 0.0033243 0 -0.0040044 0 -8.6039e-05 0 -0.0025955 0 0.0010959 0.0052293 -0.14924 0 0 0 0 0 0 0 0 0 0 0 0 0 0 0 0 0 0 0 0 0 0 0 0 0 0
3.2031 0.0028513 0.0040785 0 -0.0028246 0 -0.00023701 0 0.00031903 0 0.0021975 0.0062175 -0.18845 0 0 0 0 0 0 0 0 0 0 0 0 0 0 0 0 0 0 0 0 0 0 0 0 0 0
3.207 0.0021487 0.0039295 0 -0.0010367 0 0.00038523 0 0.002119 0 0.0029258 0.0049989 -0.17683 0 0 0 0 0 0 0 0 0 0 0 0 0 0 0 0 0 0 0 0 0 0 0 0 0 0
3.2109 0.0012308 0.0027486 0 0.00023203 0 0.0007817 0 0.0022742 0 0.0026149 0.0026315 -0.11939 0 0 0 0 0 0 0 0 0 0 0 0 0 0 0 0 0 0 0 0 0 0 0 0 0 0
3.2148 0.00030911 0.0010107 0 0.00040341 0 0.00020716 0 0.00133 0 0.0010581 0.00068996 -0.059083 0 0 0 0 0 0 0 0 0 0 0 0 0 0 0 0 0 0 0 0 0 0 0 0 0 0
3.2188 -0.00059448 -0.00066477 0 -6.6323e-05 0 -0.0011088 0 0.00013329 0 -0.00098652 -0.00016807 -0.034407 0 0 0 0 0 0 0 0 0 0 0 0 0 0 0 0 0 0 0 0 0 0 0 0 0 0
3.2227 -0.0015171 -0.0019815 0 -0.00019597 0 -0.0021473 0 -0.00081276 0 -0.0023175 -0.00058185 -0.044268 0 0 0 0 0 0 0 0 0 0 0 0 0 0 0 0 0 0 0 0 0 0 0 0 0 0
3.2266 -0.0024001 -0.002961 0 0.00052398 0 -0.0020377 0 -0.0013659 0 -0.0024118 -0.0014507 -0.054579 0 0 0 0 0 0 0 0 0 0 0 0 0 0 0 0 0 0 0 0 0 0 0 0 0 0
3.2305 -0.0030517 -0.0035777 0 0.0016647 0 -0.00088778 0 -0.0014713 0 -0.0019414 -0.0027323 -0.036489 0 0 0 0 0 0 0 0 0 0 0 0 0 0 0 0 0 0 0 0 0 0 0 0 0 0
3.2344 -0.0032348 -0.0035658 0 0.0023538 0 0.00029702 0 -0.0011574 0 -0.0020659 -0.0034897 0.0052805 0 0 0 0 0 0 0 0 0 0 0 0 0 0 0 0 0 0 0 0 0 0 0 0 0 0
3.2383 -0.0027909 -0.0026873 0 0.0021356 0 0.00056777 0 -0.00078388 0 -0.0032218 -0.0030869 0.041307 0 0 0 0 0 0 0 0 0 0 0 0 0 0 0 0 0 0 0 0 0 0 0 0 0 0
3.2422 -0.0017298 -0.0011479 0 0.0012716 0 -5.3806e-05 0 -0.00099004 0 -0.0047017 -0.0020352 0.049823 0 0 0 0 0 0 0 0 0 0 0 0 0 0 0 0 0 0 0 0 0 0 0 0 0 0
3.2461 -0.00026492 0.00039181 0 0.00025156 0 -0.00063224 0 -0.0020911 0 -0.0054429 -0.0014117 0.036496 0 0 0 0 0 0 0 0 0 0 0 0 0 0 0 0 0 0 0 0 0 0 0 0 0 0
3.25 0.0012176 0.0013267 0 -0.00081137 0 -0.00032955 0 -0.0034834 0 -0.0051195 -0.0015228 0.023677 0 0 0 0 0 0 0 0 0 0 0 0 0 0 0 0 0 0 0 0 0 0 0 0 0 0
3.2539 0.0022903 0.0016326 0 -0.0021631 0 0.0006525 0 -0.0038867 0 -0.004336 -0.0014608 0.025555 0 0 0 0 0 0 0 0 0 0 0 0 0 0 0 0 0 0 0 0 0 0 0 0 0 0
3.2578 0.0026954 0.0018218 0 -0.0038286 0 0.0012134 0 -0.0024589 0 -0.0037818 -0.0001725 0.037506 0 0 0 0 0 0 0 0 0 0 0 0 0 0 0 0 0 0 0 0 0 0 0 0 0 0
3.2617 0.0025075 0.0023338 0 -0.0052396 0 0.00049054 0 0.00023851 0 -0.003381 0.0021733 0.04751 0 0 0 0 0 0 0 0 0 0 0 0 0 0 0 0 0 0 0 0 0 0 0 0 0 0
3.2656 0.0020814 0.0029883 0 -0.0056143 0 -0.0011784 0 0.0025091 0 -0.0024326 0.0041513 0.051929 0 0 0 0 0 0 0 0 0 0 0 0 0 0 0 0 0 0 0 0 0 0 0 0 0 0
3.2695 0.0017692 0.0030869 0 -0.0047291 0 -0.0025137 0 0.0029326 0 -0.00056522 0.0044737 0.056677 0 0 0 0 0 0 0 0 0 0 0 0 0 0 0 0 0 0 0 0 0 0 0 0 0 0
3.2734 0.001617 0.0020779 0 -0.0032062 0 -0.0025526 0 0.0016081 0 0.0016083 0.0032291 0.065715 0 0 0 0 0 0 0 0 0 0 0 0 0 0 0 0 0 0 0 0 0 0 0 0 0 0
3.2773 0.0013254 0.00012001 0 -0.0019331 0 -0.0016005 0 6.1522e-07 0 0.002907 0.0015807 0.074262 0 0 0 0 0 0 0 0 0 0 0 0 0 0 0 0 0 0 0 0 0 0 0 0 0 0
3.2813 0.00053929 -0.0019951 0 -0.0012035 0 -0.00086074 0 -0.00045771 0 0.0026388 0.00038188 0.076008 0 0 0 0 0 0 0 0 0 0 0 0 0 0 0 0 0 0 0 0 0 0 0 0 0 0
3.2852 -0.0007798 -0.0034468 0 -0.00051303 0 -0.0011324 0 0.00037526 0 0.0011845 -0.00058282 0.074003 0 0 0 0 0 0 0 0 0 0 0 0 0 0 0 0 0 0 0 0 0 0 0 0 0 0
3.2891 -0.0022493 -0.0039156 0 0.00074339 0 -0.0019699 0 0.0014158 0 -0.00046055 -0.0018729 0.079334 0 0 0 0 0 0 0 0 0 0 0 0 0 0 0 0 0 0 0 0 0 0 0 0 0 0
3.293 -0.0033304 -0.0036105 0 0.0024173 0 -0.0022028 0 0.0015252 0 -0.0016423 -0.0032252 0.097109 0 0 0 0 0 0 0 0 0 0 0 0 0 0 0 0 0 0 0 0 0 0 0 0 0 0
3.2969 -0.0037096 -0.0029137 0 0.003535 0 -0.0012392 0 0.00050843 0 -0.0025143 -0.0035634 0.11617 0 0 0 0 0 0 0 0 0 0 0 0 0 0 0 0 0 0 0 0 0 0 0 0 0 0
3.3008 -0.0034424 -0.002077 0 0.0031398 0 0.00026498 0 -0.00097816 0 -0.0036358 -0.0023073 0.11614 0 0 0 0 0 0 0 0 0 0 0 0 0 0 0 0 0 0 0 0 0 0 0 0 0 0
3.3047 -0.0027645 -0.0011964 0 0.0012206 0 0.0010818 0 -0.0022632 0 -0.0052267 -0.00035654 0.085935 0 0 0 0 0 0 0 0 0 0 0 0 0 0 0 0 0 0 0 0 0 0 0 0 0 0
3.3086 -0.0018186 -0.00031664 0 -0.0011969 0 0.00067643 0 -0.0031737 0 -0.0068395 0.00063847 0.034375 0 0 0 0 0 0 0 0 0 0 0 0 0 0 0 0 0 0 0 0 0 0 0 0 0 0
3.3125 -0.00060085 0.00055941 0 -0.0028777 0 -0.00030024 0 -0.003734 0 -0.0076695 6.2758e-05 -0.017742 0 0 0 0 0 0 0 0 0 0 0 0 0 0 0 0 0 0 0 0 0 0 0 0 0 0
3.3164 0.00084104 0.0015237 0 -0.0033242 0 -0.00077174 0 -0.0036401 0 -0.0071211 -0.00089003 -0.054997 0 0 0 0 0 0 0 0 0 0 0 0 0 0 0 0 0 0 0 0 0 0 0 0 0 0
3.3203 0.0022251 0.0026664 0 -0.0029881 0 -0.0003664 0 -0.0023738 0 -0.0051671 -0.00049508 -0.076273 0 0 0 0 0 0 0 0 0 0 0 0 0 0 0 0 0 0 0 0 0 0 0 0 0 0
3.3242 0.0031205 0.0038079 0 -0.0026628 0 0.00029586 0 3.4599e-05 0 -0.0023687 0.0015164 -0.088635 0 0 0 0 0 0 0 0 0 0 0 0 0 0 0 0 0 0 0 0 0 0 0 0 0 0
3.3281 0.0032491 0.0043686 0 -0.0027155 0 0.00037593 0 0.0025192 0 0.00033905 0.0035209 -0.096329 0 0 0 0 0 0 0 0 0 0 0 0 0 0 0 0 0 0 0 0 0 0 0 0 0 0
3.332 0.0026974 0.0036809 0 -0.0028534 0 -0.00029043 0 0.0035522 0 0.0020165 0.0036666 -0.09811 0 0 0 0 0 0 0 0 0 0 0 0 0 0 0 0 0 0 0 0 0 0 0 0 0 0
3.3359 0.0018157 0.0015982 0 -0.0025125 0 -0.0011456 0 0.0024234 0 0.0021827 0.0017854 -0.093885 0 0 0 0 0 0 0 0 0 0 0 0 0 0 0 0 0 0 0 0 0 0 0 0 0 0
3.3398 0.0009079 -0.0011688 0 -0.0013976 0 -0.0016428 0 -6.2659e-06 0 0.0011442 -0.00058484 -0.090049 0 0 0 0 0 0 0 0 0 0 0 0 0 0 0 0 0 0 0 0 0 0 0 0 0 0
3.3438 2.8205e-05 -0.0034181 0 0.000299 0 -0.0018298 0 -0.0019177 0 -0.000158 -0.0020066 -0.095492 0 0 0 0 0 0 0 0 0 0 0 0 0 0 0 0 0 0 0 0 0 0 0 0 0 0
3.3477 -0.00092675 -0.0043014 0 0.0020625 0 -0.0021306 0 -0.0020393 0 -0.00084278 -0.0026219 -0.11247 0 0 0 0 0 0 0 0 0 0 0 0 0 0 0 0 0 0 0 0 0 0 0 0 0 0
3.3516 -0.0019618 -0.0039091 0 0.0033347 0 -0.0026734 0 -0.00068952 0 -0.00082666 -0.0036082 -0.13316 0 0 0 0 0 0 0 0 0 0 0 0 0 0 0 0 0 0 0 0 0 0 0 0 0 0
3.3555 -0.0028538 -0.0030576 0 0.0036898 0 -0.0030319 0 0.00056902 0 -0.00089964 -0.0053747 -0.14626 0 0 0 0 0 0 0 0 0 0 0 0 0 0 0 0 0 0 0 0 0 0 0 0 0 0
3.3594 -0.0032829 -0.0024931 0 0.0029268 0 -0.0027001 0 0.00030426 0 -0.0019555 -0.0067678 -0.14657 0 0 0 0 0 0 0 0 0 0 0 0 0 0 0 0 0 0 0 0 0 0 0 0 0 0
3.3633 -0.0030762 -0.0022774 0 0.0011873 0 -0.0017144 0 -0.0016107 0 -0.0040267 -0.0063134 -0.13797 0 0 0 0 0 0 0 0 0 0 0 0 0 0 0 0 0 0 0 0 0 0 0 0 0 0
3.3672 -0.0023167 -0.0019001 0 -0.00095698 0 -0.0006626 0 -0.0039614 0 -0.0060556 -0.0040207 -0.12789 0 0 0 0 0 0 0 0 0 0 0 0 0 0 0 0 0 0 0 0 0 0 0 0 0 0
3.3711 -0.0012436 -0.00091816 0 -0.0026479 0 -6.3624e-05 0 -0.0051856 0 -0.0066918 -0.0015343 -0.1203 0 0 0 0 0 0 0 0 0 0 0 0 0 0 0 0 0 0 0 0 0 0 0 0 0 0
3.375 -8.5761e-05 0.00056745 0 -0.0031952 0 0.00014408 0 -0.0045067 0 -0.0054293 -0.00036149 -0.11427 0 0 0 0 0 0 0 0 0 0 0 0 0 0 0 0 0 0 0 0 0 0 0 0 0 0
3.3789 0.00099845 0.0020409 0 -0.002581 0 0.00040761 0 -0.0023749 0 -0.0030572 -0.00022793 -0.10812 0 0 0 0 0 0 0 0 0 0 0 0 0 0 0 0 0 0 0 0 0 0 0 0 0 0
3.3828 0.00187 0.0030723 0 -0.0015655 0 0.00090959 0 -4.0448e-05 0 -0.0010242 0.00047455 -0.10276 0 0 0 0 0 0 0 0 0 0 0 0 0 0 0 0 0 0 0 0 0 0 0 0 0 0
3.3867 0.0023796 0.0036033 0 -0.0011701 0 0.0012559 0 0.0013125 0 -0.00029615 0.0026282 -0.09979 0 0 0 0 0 0 0 0 0 0 0 0 0 0 0 0 0 0 0 0 0 0 0 0 0 0
3.3906 0.0024373 0.0037458 0 -0.0018458 0 0.00089245 0 0.0012673 0 -0.00067981 0.005125 -0.096313 0 0 0 0 0 0 0 0 0 0 0 0 0 0 0 0 0 0 0 0 0 0 0 0 0 0
3.3945 0.0020953 0.0034176 0 -0.0029948 0 -0.0002226 0 0.00031994 0 -0.0011142 0.0059211 -0.082812 0 0 0 0 0 0 0 0 0 0 0 0 0 0 0 0 0 0 0 0 0 0 0 0 0 0
3.3984 0.0015146 0.0023241 0 -0.0033296 0 -0.0014727 0 -0.00056082 0 -0.00059787 0.0042469 -0.048597 0 0 0 0 0 0 0 0 0 0 0 0 0 0 0 0 0 0 0 0 0 0 0 0 0 0
3.4023 0.00081814 0.00036986 0 -0.0018867 0 -0.002149 0 -0.00064438 0 0.001026 0.0014602 0.0073744 0 0 0 0 0 0 0 0 0 0 0 0 0 0 0 0 0 0 0 0 0 0 0 0 0 0
3.4063 -2.9774e-06 -0.0019578 0 0.0010873 0 -0.002109 0 5.7383e-05 0 0.0029887 -0.00041601 0.068845 0 0 0 0 0 0 0 0 0 0 0 0 0 0 0 0 0 0 0 0 0 0 0 0 0 0
3.4102 -0.00099831 -0.0037327 0 0.0041475 0 -0.0018127 0 0.00084338 0 0.0041905 -0.00078938 0.10686 0 0 0 0 0 0 0 0 0 0 0 0 0 0 0 0 0 0 0 0 0 0 0 0 0 0
3.4141 -0.002058 -0.004227 0 0.0056305 0 -0.001727 0 0.00088073 0 0.0039705 -0.00087918 0.097916 0 0 0 0 0 0 0 0 0 0 0 0 0 0 0 0 0 0 0 0 0 0 0 0 0 0
3.418 -0.0028377 -0.0034709 0 0.004849 0 -0.0017731 0 -0.00017707 0 0.002486 -0.0020533 0.044472 0 0 0 0 0 0 0 0 0 0 0 0 0 0 0 0 0 0 0 0 0 0 0 0 0 0
3.4219 -0.0029447 -0.0021976 0 0.0025377 0 -0.00142 0 -0.0019796 0 0.00047075 -0.0041073 -0.020133 0 0 0 0 0 0 0 0 0 0 0 0 0 0 0 0 0 0 0 0 0 0 0 0 0 0
3.4258 -0.002251 -0.0012178 0 0.00020152 0 -0.00030507 0 -0.0037651 0 -0.0013732 -0.0054299 -0.051769 0 0 0 0 0 0 0 0 0 0 0 0 0 0 0 0 0 0 0 0 0 0 0 0 0 0
3.4297 -0.0010384 -0.00079678 0 -0.0010512 0 0.001284 0 -0.0048186 0 -0.002798 -0.0047618 -0.028765 0 0 0 0 0 0 0 0 0 0 0 0 0 0 0 0 0 0 0 0 0 0 0 0 0 0
3.4336 0.00018578 -0.00057238 0 -0.0012062 0 0.0025566 0 -0.004743 0 -0.0038799 -0.0024952 0.029371 0 0 0 0 0 0 0 0 0 0 0 0 0 0 0 0 0 0 0 0 0 0 0 0 0 0
3.4375 0.0010505 -1.2895e-05 0 -0.0010668 0 0.0028381 0 -0.0034977 0 -0.0045299 -0.00013602 0.077286 0 0 0 0 0 0 0 0 0 0 0 0 0 0 0 0 0 0 0 0 0 0 0 0 0 0
3.4414 0.0015391 0.0010577 0 -0.0013879 0 0.0020796 0 -0.0013996 0 -0.0042621 0.001276 0.082841 0 0 0 0 0 0 0 0 0 0 0 0 0 0 0 0 0 0 0 0 0 0 0 0 0 0
3.4453 0.001881 0.0023183 0 -0.0022551 0 0.00084544 0 0.00084724 0 -0.0026216 0.0019372 0.054979 0 0 0 0 0 0 0 0 0 0 0 0 0 0 0 0 0 0 0 0 0 0 0 0 0 0
3.4492 0.0022487 0.0032236 0 -0.0031772 0 -0.00013948 0 0.0023026 0 8.797e-05 0.0025459 0.033084 0 0 0 0 0 0 0 0 0 0 0 0 0 0 0 0 0 0 0 0 0 0 0 0 0 0
3.4531 0.0025648 0.0033711 0 -0.003612 0 -0.00048392 0 0.0022889 0 0.0026421 0.0031922 0.047158 0 0 0 0 0 0 0 0 0 0 0 0 0 0 0 0 0 0 0 0 0 0 0 0 0 0
3.457 0.0025913 0.0026726 0 -0.0033194 0 -0.00032601 0 0.00097084 0 0.0037317 0.0032766 0.088088 0 0 0 0 0 0 0 0 0 0 0 0 0 0 0 0 0 0 0 0 0 0 0 0 0 0
3.4609 0.0021854 0.0013152 0 -0.0022893 0 -0.00015454 0 -0.00057302 0 0.0031436 0.0024185 0.11811 0 0 0 0 0 0 0 0 0 0 0 0 0 0 0 0 0 0 0 0 0 0 0 0 0 0
3.4648 0.0014472 -0.0003352 0 -0.00055091 0 -0.00041251 0 -0.0010659 0 0.0020434 0.0010615 0.11012 0 0 0 0 0 0 0 0 0 0 0 0 0 0 0 0 0 0 0 0 0 0 0 0 0 0
3.4688 0.00061635 -0.0018108 0 0.0017454 0 -0.0011506 0 -4.8523e-05 0 0.001863 -3.2115e-05 0.073956 0 0 0 0 0 0 0 0 0 0 0 0 0 0 0 0 0 0 0 0 0 0 0 0 0 0
3.4727 -0.00015899 -0.0026711 0 0.00405 0 -0.0019788 0 0.0017118 0 0.0027609 -0.00070147 0.041763 0 0 0 0 0 0 0 0 0 0 0 0 0 0 0 0 0 0 0 0 0 0 0 0 0 0
3.4766 -0.00092267 -0.0027203 0 0.0054203 0 -0.0023814 0 0.0028553 0 0.0032667 -0.001471 0.029677 0 0 0 0 0 0 0 0 0 0 0 0 0 0 0 0 0 0 0 0 0 0 0 0 0 0
3.4805 -0.0017621 -0.00217 0 0.005078 0 -0.00216 0 0.0025641 0 0.0016651 -0.002654 0.019852 0 0 0 0 0 0 0 0 0 0 0 0 0 0 0 0 0 0 0 0 0 0 0 0 0 0
3.4844 -0.0025635 -0.0015325 0 0.0031179 0 -0.0015958 0 0.0011681 0 -0.0021398 -0.0036667 -0.015669 0 0 0 0 0 0 0 0 0 0 0 0 0 0 0 0 0 0 0 0 0 0 0 0 0 0
3.4883 -0.0029513 -0.0012334 0 0.00062648 0 -0.0011297 0 -0.00027595 0 -0.0061789 -0.0035462 -0.075731 0 0 0 0 0 0 0 0 0 0 0 0 0 0 0 0 0 0 0 0 0 0 0 0 0 0
3.4922 -0.0025348 -0.0012372 0 -0.0010625 0 -0.0008581 0 -0.00093444 0 -0.0079662 -0.0021361 -0.12188 0 0 0 0 0 0 0 0 0 0 0 0 0 0 0 0 0 0 0 0 0 0 0 0 0 0
3.4961 -0.0012761 -0.001044 0 -0.0013897 0 -0.00040847 0 -0.00074493 0 -0.0065976 -0.00045532 -0.11488 0 0 0 0 0 0 0 0 0 0 0 0 0 0 0 0 0 0 0 0 0 0 0 0 0 0
3.5 0.00036681 -0.00012007 0 -0.00093194 0 0.00057677 0 -0.00017352 0 -0.0033804 0.00033043 -0.059062 0 0 0 0 0 0 0 0 0 0 0 0 0 0 0 0 0 0 0 0 0 0 0 0 0 0
3.5039 0.0017052 0.0015776 0 -0.00076731 0 0.0018223 0 0.00036471 0 -0.00047063 0.00019899 -0.0052216 0 0 0 0 0 0 0 0 0 0 0 0 0 0 0 0 0 0 0 0 0 0 0 0 0 0
3.5078 0.0023059 0.0034348 0 -0.0014617 0 0.0024165 0 0.00074952 0 0.0010107 0.00026994 -0.0052784 0 0 0 0 0 0 0 0 0 0 0 0 0 0 0 0 0 0 0 0 0 0 0 0 0 0
3.5117 0.0022822 0.0045311 0 -0.0026357 0 0.0015995 0 0.00094759 0 0.0015274 0.0014352 -0.063241 0 0 0 0 0 0 0 0 0 0 0 0 0 0 0 0 0 0 0 0 0 0 0 0 0 0
3.5156 0.0021137 0.0042361 0 -0.0034394 0 -0.00038608 0 0.00081965 0 0.0020463 0.0031927 -0.13234 0 0 0 0 0 0 0 0 0 0 0 0 0 0 0 0 0 0 0 0 0 0 0 0 0 0
3.5195 0.0021428 0.0025995 0 -0.003349 0 -0.0023291 0 0.00030548 0 0.0027547 0.0040747 -0.16045 0 0 0 0 0 0 0 0 0 0 0 0 0 0 0 0 0 0 0 0 0 0 0 0 0 0
3.5234 0.0022117 0.00028478 0 -0.0024635 0 -0.0030735 0 -0.00026241 0 0.0030214 0.003218 -0.13671 0 0 0 0 0 0 0 0 0 0 0 0 0 0 0 0 0 0 0 0 0 0 0 0 0 0
3.5273 0.0017992 -0.0018463 0 -0.0011249 0 -0.0025565 0 -0.00026074 0 0.0024597 0.0012825 -0.094072 0 0 0 0 0 0 0 0 0 0 0 0 0 0 0 0 0 0 0 0 0 0 0 0 0 0
3.5313 0.00055537 -0.0031833 0 0.00054504 0 -0.0017734 0 0.00062038 0 0.0016525 -0.00031223 -0.070586 0 0 0 0 0 0 0 0 0 0 0 0 0 0 0 0 0 0 0 0 0 0 0 0 0 0
3.5352 -0.0012651 -0.0035905 0 0.0025684 0 -0.0016684 0 0.0018774 0 0.0015627 -0.00090902 -0.073854 0 0 0 0 0 0 0 0 0 0 0 0 0 0 0 0 0 0 0 0 0 0 0 0 0 0
3.5391 -0.0028983 -0.0033375 0 0.0046024 0 -0.002112 0 0.0024531 0 0.0022814 -0.0011299 -0.083745 0 0 0 0 0 0 0 0 0 0 0 0 0 0 0 0 0 0 0 0 0 0 0 0 0 0
3.543 -0.0036351 -0.0028348 0 0.0057297 0 -0.0020658 0 0.0016548 0 0.0026315 -0.0018736 -0.083227 0 0 0 0 0 0 0 0 0 0 0 0 0 0 0 0 0 0 0 0 0 0 0 0 0 0
3.5469 -0.0033409 -0.0023396 0 0.005037 0 -0.00076416 0 -0.00013165 0 0.0012346 -0.0030829 -0.077927 0 0 0 0 0 0 0 0 0 0 0 0 0 0 0 0 0 0 0 0 0 0 0 0 0 0
3.5508 -0.0024596 -0.0018005 0 0.0025644 0 0.0013765 0 -0.0016794 0 -0.0019971 -0.0037743 -0.082934 0 0 0 0 0 0 0 0 0 0 0 0 0 0 0 0 0 0 0 0 0 0 0 0 0 0
3.5547 -0.0015303 -0.00094586 0 -0.00038066 0 0.003116 0 -0.0019323 0 -0.005515 -0.0032282 -0.096415 0 0 0 0 0 0 0 0 0 0 0 0 0 0 0 0 0 0 0 0 0 0 0 0 0 0
3.5586 -0.00071664 0.00042633 0 -0.002081 0 0.003617 0 -0.00084618 0 -0.0073413 -0.0018266 -0.095052 0 0 0 0 0 0 0 0 0 0 0 0 0 0 0 0 0 0 0 0 0 0 0 0 0 0
3.5625 0.00019041 0.002167 0 -0.0018255 0 0.0031886 0 0.00068904 0 -0.0066703 -0.00050791 -0.05933 0 0 0 0 0 0 0 0 0 0 0 0 0 0 0 0 0 0 0 0 0 0 0 0 0 0
3.5664 0.0013466 0.0037507 0 -0.00057683 0 0.0027661 0 0.0016712 0 -0.0043824 0.00042976 5.8387e-05 0 0 0 0 0 0 0 0 0 0 0 0 0 0 0 0 0 0 0 0 0 0 0 0 0 0
3.5703 0.0025024 0.0045705 0 -0.00014698 0 0.0027767 0 0.0017206 0 -0.0021255 0.0016089 0.046795 0 0 0 0 0 0 0 0 0 0 0 0 0 0 0 0 0 0 0 0 0 0 0 0 0 0
3.5742 0.0031367 0.004335 0 -0.0015091 0 0.0027123 0 0.0011324 0 -0.00094223 0.0035103 0.052596 0 0 0 0 0 0 0 0 0 0 0 0 0 0 0 0 0 0 0 0 0 0 0 0 0 0
3.5781 0.0029532 0.0032387 0 -0.0037758 0 0.0018703 0 0.0004192 0 -0.00064246 0.0053906 0.025207 0 0 0 0 0 0 0 0 0 0 0 0 0 0 0 0 0 0 0 0 0 0 0 0 0 0
3.582 0.0022022 0.0017733 0 -0.0048641 0 0.00034534 0 -6.6793e-05 0 -0.00026667 0.0056689 0.0011181 0 0 0 0 0 0 0 0 0 0 0 0 0 0 0 0 0 0 0 0 0 0 0 0 0 0
3.5859 0.0014522 0.00037202 0 -0.0033457 0 -0.00093985 0 -0.0001416 0 0.00094156 0.003562 0.010425 0 0 0 0 0 0 0 0 0 0 0 0 0 0 0 0 0 0 0 0 0 0 0 0 0 0
3.5898 0.0010213 -0.00078986 0 0.00016768 0 -0.0012325 0 0.00032428 0 0.0028496 0.00015443 0.049659 0 0 0 0 0 0 0 0 0 0 0 0 0 0 0 0 0 0 0 0 0 0 0 0 0 0
3.5938 0.00066005 -0.0017174 0 0.0034061 0 -0.00080507 0 0.0013002 0 0.0044458 -0.0024297 0.088495 0 0 0 0 0 0 0 0 0 0 0 0 0 0 0 0 0 0 0 0 0 0 0 0 0 0
3.5977 -0.00015607 -0.0024147 0 0.0043058 0 -0.00062973 0 0.0023501 0 0.0044888 -0.0029942 0.10062 0 0 0 0 0 0 0 0 0 0 0 0 0 0 0 0 0 0 0 0 0 0 0 0 0 0
3.6016 -0.0016012 -0.0028394 0 0.0026992 0 -0.0012191 0 0.0026721 0 0.0024222 -0.0022915 0.086286 0 0 0 0 0 0 0 0 0 0 0 0 0 0 0 0 0 0 0 0 0 0 0 0 0 0
3.6055 -0.0031826 -0.0030054 0 0.00031554 0 -0.0019953 0 0.0016274 0 -0.0010249 -0.0020112 0.066115 0 0 0 0 0 0 0 0 0 0 0 0 0 0 0 0 0 0 0 0 0 0 0 0 0 0
3.6094 -0.0040811 -0.003025 0 -0.00086335 0 -0.0019706 0 -0.0006195 0 -0.0041058 -0.0028716 0.057076 0 0 0 0 0 0 0 0 0 0 0 0 0 0 0 0 0 0 0 0 0 0 0 0 0 0
3.6133 -0.0038349 -0.0029536 0 -0.00033033 0 -0.00097229 0 -0.0029933 0 -0.0052166 -0.0038932 0.057555 0 0 0 0 0 0 0 0 0 0 0 0 0 0 0 0 0 0 0 0 0 0 0 0 0 0
3.6172 -0.0027056 -0.0025963 0 0.00071884 0 6.1168e-05 0 -0.0041689 0 -0.004128 -0.0035725 0.055371 0 0 0 0 0 0 0 0 0 0 0 0 0 0 0 0 0 0 0 0 0 0 0 0 0 0
3.6211 -0.0013866 -0.0015757 0 0.00074927 0 0.00015449 0 -0.0035307 0 -0.0021442 -0.0015838 0.046584 0 0 0 0 0 0 0 0 0 0 0 0 0 0 0 0 0 0 0 0 0 0 0 0 0 0
3.625 -0.00036987 0.00027735 0 -0.0005932 0 -0.00045803 0 -0.0016482 0 -0.0008724 0.0008538 0.042554 0 0 0 0 0 0 0 0 0 0 0 0 0 0 0 0 0 0 0 0 0 0 0 0 0 0
3.6289 0.00039649 0.002552 0 -0.0022969 0 -0.00044355 0 0.00012637 0 -0.00069338 0.0022429 0.056991 0 0 0 0 0 0 0 0 0 0 0 0 0 0 0 0 0 0 0 0 0 0 0 0 0 0
3.6328 0.001255 0.0043358 0 -0.00318 0 0.0011081 0 0.00062155 0 -0.00050952 0.0022384 0.087004 0 0 0 0 0 0 0 0 0 0 0 0 0 0 0 0 0 0 0 0 0 0 0 0 0 0
3.6367 0.0023019 0.0047888 0 -0.0030881 0 0.003386 0 -0.00035293 0 0.0008682 0.0017345 0.10927 0 0 0 0 0 0 0 0 0 0 0 0 0 0 0 0 0 0 0 0 0 0 0 0 0 0
3.6406 0.0031446 0.0037537 0 -0.0027984 0 0.0043566 0 -0.0019172 0 0.0031368 0.0016881 0.097788 0 0 0 0 0 0 0 0 0 0 0 0 0 0 0 0 0 0 0 0 0 0 0 0 0 0
3.6445 0.0032021 0.00186 0 -0.0028255 0 0.002753 0 -0.0027497 0 0.0045428 0.002085 0.048076 0 0 0 0 0 0 0 0 0 0 0 0 0 0 0 0 0 0 0 0 0 0 0 0 0 0
3.6484 0.0022418 2.8904e-05 0 -0.0025787 0 -0.00046441 0 -0.001976 0 0.003678 0.0021114 -0.014907 0 0 0 0 0 0 0 0 0 0 0 0 0 0 0 0 0 0 0 0 0 0 0 0 0 0
3.6523 0.00062184 -0.0011693 0 -0.00094891 0 -0.0028033 0 0.00025424 0 0.0011268 0.0011542 -0.054381 0 0 0 0 0 0 0 0 0 0 0 0 0 0 0 0 0 0 0 0 0 0 0 0 0 0
3.6563 -0.00097535 -0.001764 0 0.0022355 0 -0.002534 0 0.0028396 0 -0.00096441 -0.00056903 -0.051148 0 0 0 0 0 0 0 0 0 0 0 0 0 0 0 0 0 0 0 0 0 0 0 0 0 0
3.6602 -0.0020451 -0.0021197 0 0.0055319 0 -0.00031541 0 0.0043802 0 -0.0011023 -0.0023389 -0.019351 0 0 0 0 0 0 0 0 0 0 0 0 0 0 0 0 0 0 0 0 0 0 0 0 0 0
3.6641 -0.0025409 -0.0025058 0 0.0069083 0 0.001497 0 0.0039978 0 -7.255e-05 -0.0036557 0.005986 0 0 0 0 0 0 0 0 0 0 0 0 0 0 0 0 0 0 0 0 0 0 0 0 0 0
3.668 -0.0027342 -0.0029033 0 0.0055666 0 0.0011745 0 0.0018184 0 -8.9782e-05 -0.004475 -0.00067672 0 0 0 0 0 0 0 0 0 0 0 0 0 0 0 0 0 0 0 0 0 0 0 0 0 0
3.6719 -0.0028571 -0.0031137 0 0.0027151 0 -0.00075949 0 -0.0011484 0 -0.0022874 -0.0048284 -0.034375 0 0 0 0 0 0 0 0 0 0 0 0 0 0 0 0 0 0 0 0 0 0 0 0 0 0
3.6758 -0.002876 -0.0029367 0 0.0004645 0 -0.0021797 0 -0.0035973 0 -0.0052944 -0.0044869 -0.067387 0 0 0 0 0 0 0 0 0 0 0 0 0 0 0 0 0 0 0 0 0 0 0 0 0 0
3.6797 -0.0025645 -0.0022353 0 -4.6546e-05 0 -0.0015397 0 -0.0045788 0 -0.0065507 -0.003189 -0.078234 0 0 0 0 0 0 0 0 0 0 0 0 0 0 0 0 0 0 0 0 0 0 0 0 0 0
3.6836 -0.0017494 -0.0009479 0 0.00056845 0 0.00064706 0 -0.0038704 0 -0.0049895 -0.0011579 -0.073355 0 0 0 0 0 0 0 0 0 0 0 0 0 0 0 0 0 0 0 0 0 0 0 0 0 0
3.6875 -0.00049672 0.00081375 0 0.0009054 0 0.0024357 0 -0.0019849 0 -0.0021403 0.00079 -0.079345 0 0 0 0 0 0 0 0 0 0 0 0 0 0 0 0 0 0 0 0 0 0 0 0 0 0
3.6914 0.00089226 0.0026353 0 0.00028595 0 0.0024139 0 8.4361e-05 0 -0.00042459 0.0017915 -0.11313 0 0 0 0 0 0 0 0 0 0 0 0 0 0 0 0 0 0 0 0 0 0 0 0 0 0
3.6953 0.0020316 0.0038683 0 -0.00079281 0 0.00096879 0 0.0012861 0 -0.00054312 0.0016205 -0.16089 0 0 0 0 0 0 0 0 0 0 0 0 0 0 0 0 0 0 0 0 0 0 0 0 0 0
3.6992 0.0026268 0.0039857 0 -0.0015398 0 -0.0003153 0 0.0010297 0 -0.00086843 0.00082541 -0.18878 0 0 0 0 0 0 0 0 0 0 0 0 0 0 0 0 0 0 0 0 0 0 0 0 0 0
3.7031 0.0025839 0.0029738 0 -0.0018314 0 -0.00034713 0 -0.00040043 0 0.00051858 0.00021147 -0.17594 0 0 0 0 0 0 0 0 0 0 0 0 0 0 0 0 0 0 0 0 0 0 0 0 0 0
3.707 0.0020148 0.001378 0 -0.0020762 0 0.00047349 0 -0.0018926 0 0.0034913 0.00019349 -0.13615 0 0 0 0 0 0 0 0 0 0 0 0 0 0 0 0 0 0 0 0 0 0 0 0 0 0
3.7109 0.0011516 -9.0243e-05 0 -0.0022966 0 0.00085808 0 -0.0021987 0 0.0058861 0.00057457 -0.10487 0 0 0 0 0 0 0 0 0 0 0 0 0 0 0 0 0 0 0 0 0 0 0 0 0 0
3.7148 0.00021646 -0.0010462 0 -0.0017875 0 5.2706e-05 0 -0.00090615 0 0.0058048 0.00082471 -0.10449 0 0 0 0 0 0 0 0 0 0 0 0 0 0 0 0 0 0 0 0 0 0 0 0 0 0
3.7188 -0.0006697 -0.0015849 0 1.5397e-05 0 -0.001426 0 0.0011086 0 0.0035707 0.00051951 -0.12302 0 0 0 0 0 0 0 0 0 0 0 0 0 0 0 0 0 0 0 0 0 0 0 0 0 0
3.7227 -0.0014763 -0.0020095 0 0.0024584 0 -0.0023911 0 0.0022797 0 0.0011755 -0.00039307 -0.12768 0 0 0 0 0 0 0 0 0 0 0 0 0 0 0 0 0 0 0 0 0 0 0 0 0 0
3.7266 -0.002171 -0.0024655 0 0.0038825 0 -0.002162 0 0.001627 0 -2.1325e-05 -0.0015865 -0.097937 0 0 0 0 0 0 0 0 0 0 0 0 0 0 0 0 0 0 0 0 0 0 0 0 0 0
3.7305 -0.0026501 -0.0028396 0 0.0032104 0 -0.0010827 0 -0.00039043 0 -0.00061619 -0.0025424 -0.043767 0 0 0 0 0 0 0 0 0 0 0 0 0 0 0 0 0 0 0 0 0 0 0 0 0 0
3.7344 -0.0027795 -0.0029323 0 0.0012348 0 2.7851e-05 0 -0.0022583 0 -0.0020368 -0.0028384 0.0074527 0 0 0 0 0 0 0 0 0 0 0 0 0 0 0 0 0 0 0 0 0 0 0 0 0 0
3.7383 -0.002513 -0.0026235 0 -1.0709e-05 0 0.00076725 0 -0.0027086 0 -0.0044271 -0.0023944 0.037667 0 0 0 0 0 0 0 0 0 0 0 0 0 0 0 0 0 0 0 0 0 0 0 0 0 0
3.7422 -0.0019563 -0.0018543 0 0.00062327 0 0.0014104 0 -0.0017341 0 -0.0061546 -0.0014861 0.048727 0 0 0 0 0 0 0 0 0 0 0 0 0 0 0 0 0 0 0 0 0 0 0 0 0 0
3.7461 -0.0012866 -0.00056749 0 0.0020087 0 0.0023606 0 -0.0004059 0 -0.0055977 -0.00046281 0.049054 0 0 0 0 0 0 0 0 0 0 0 0 0 0 0 0 0 0 0 0 0 0 0 0 0 0
3.75 -0.00059954 0.0011745 0 0.0017281 0 0.0034996 0 0.0002214 0 -0.0031317 0.00058037 0.037346 0 0 0 0 0 0 0 0 0 0 0 0 0 0 0 0 0 0 0 0 0 0 0 0 0 0
3.7539 0.00014824 0.0029631 0 -0.0014108 0 0.0041906 0 -2.6653e-05 0 -0.00093453 0.0017943 0.0058553 0 0 0 0 0 0 0 0 0 0 0 0 0 0 0 0 0 0 0 0 0 0 0 0 0 0
3.7578 0.0010179 0.0040627 0 -0.0059254 0 0.0039134 0 -0.00058384 0 -0.00073034 0.0031774 -0.040901 0 0 0 0 0 0 0 0 0 0 0 0 0 0 0 0 0 0 0 0 0 0 0 0 0 0
3.7617 0.0019031 0.0038656 0 -0.0088521 0 0.0028105 0 -0.00092894 0 -0.0019688 0.0042459 -0.077971 0 0 0 0 0 0 0 0 0 0 0 0 0 0 0 0 0 0 0 0 0 0 0 0 0 0
3.7656 0.0024881 0.002459 0 -0.0084153 0 0.0015433 0 -0.001043 0 -0.0024664 0.0042859 -0.077904 0 0 0 0 0 0 0 0 0 0 0 0 0 0 0 0 0 0 0 0 0 0 0 0 0 0
3.7695 0.0024314 0.00070288 0 -0.0054847 0 0.00062557 0 -0.0011075 0 -0.00077882 0.00308 -0.038621 0 0 0 0 0 0 0 0 0 0 0 0 0 0 0 0 0 0 0 0 0 0 0 0 0 0
3.7734 0.0016288 -0.00040268 0 -0.0024659 0 -3.5131e-05 0 -0.0010044 0 0.0022948 0.0013442 0.010344 0 0 0 0 0 0 0 0 0 0 0 0 0 0 0 0 0 0 0 0 0 0 0 0 0 0
3.7773 0.00032167 -0.00056135 0 -0.00096111 0 -0.00089193 0 -0.0003971 0 0.0046003 0.00024813 0.033766 0 0 0 0 0 0 0 0 0 0 0 0 0 0 0 0 0 0 0 0 0 0 0 0 0 0
3.7813 -0.0010468 -0.00043013 0 -0.00065024 0 -0.0020869 0 0.00064151 0 0.0047645 0.00034551 0.024025 0 0 0 0 0 0 0 0 0 0 0 0 0 0 0 0 0 0 0 0 0 0 0 0 0 0
3.7852 -0.0020963 -0.00098092 0 -0.00029277 0 -0.0031055 0 0.0013197 0 0.0032296 0.00099066 0.0070963 0 0 0 0 0 0 0 0 0 0 0 0 0 0 0 0 0 0 0 0 0 0 0 0 0 0
3.7891 -0.0026789 -0.0025349 0 0.00059721 0 -0.0031784 0 0.00075224 0 0.0013115 0.00094444 0.014541 0 0 0 0 0 0 0 0 0 0 0 0 0 0 0 0 0 0 0 0 0 0 0 0 0 0
3.793 -0.002858 -0.004368 0 0.0013592 0 -0.0020544 0 -0.00099681 0 -0.00033613 -0.00035873 0.050611 0 0 0 0 0 0 0 0 0 0 0 0 0 0 0 0 0 0 0 0 0 0 0 0 0 0
3.7969 -0.0027731 -0.0052511 0 0.0013077 0 -0.00034323 0 -0.0026529 0 -0.0020413 -0.0021752 0.088331 0 0 0 0 0 0 0 0 0 0 0 0 0 0 0 0 0 0 0 0 0 0 0 0 0 0
3.8008 -0.0025247 -0.004418 0 0.00078289 0 0.00096586 0 -0.0027593 0 -0.0040997 -0.0031358 0.097349 0 0 0 0 0 0 0 0 0 0 0 0 0 0 0 0 0 0 0 0 0 0 0 0 0 0
3.8047 -0.0021344 -0.0021139 0 0.0007533 0 0.0013666 0 -0.0010878 0 -0.005929 -0.0025559 0.073523 0 0 0 0 0 0 0 0 0 0 0 0 0 0 0 0 0 0 0 0 0 0 0 0 0 0
3.8086 -0.0015538 0.00066615 0 0.0014662 0 0.0012229 0 0.0010309 0 -0.0065349 -0.0010148 0.040356 0 0 0 0 0 0 0 0 0 0 0 0 0 0 0 0 0 0 0 0 0 0 0 0 0 0
3.8125 -0.00070021 0.0028942 0 0.0018722 0 0.0012874 0 0.001891 0 -0.005683 0.0003504 0.023294 0 0 0 0 0 0 0 0 0 0 0 0 0 0 0 0 0 0 0 0 0 0 0 0 0 0
3.8164 0.00046037 0.0040452 0 0.00066559 0 0.0018418 0 0.00097878 0 -0.0042629 0.0010116 0.025176 0 0 0 0 0 0 0 0 0 0 0 0 0 0 0 0 0 0 0 0 0 0 0 0 0 0
3.8203 0.0017974 0.0041469 0 -0.002153 0 0.0023512 0 -0.000623 0 -0.0033444 0.0014095 0.026985 0 0 0 0 0 0 0 0 0 0 0 0 0 0 0 0 0 0 0 0 0 0 0 0 0 0
3.8242 0.00297 0.0035273 0 -0.004975 0 0.0020102 0 -0.0013331 0 -0.0030425 0.0021963 0.0098506 0 0 0 0 0 0 0 0 0 0 0 0 0 0 0 0 0 0 0 0 0 0 0 0 0 0
3.8281 0.0035579 0.0025813 0 -0.0059534 0 0.00062607 0 -0.00049377 0 -0.0025391 0.003301 -0.026257 0 0 0 0 0 0 0 0 0 0 0 0 0 0 0 0 0 0 0 0 0 0 0 0 0 0
3.832 0.0033282 0.0016542 0 -0.0046188 0 -0.0010878 0 0.0012699 0 -0.0012046 0.0038957 -0.064871 0 0 0 0 0 0 0 0 0 0 0 0 0 0 0 0 0 0 0 0 0 0 0 0 0 0
3.8359 0.0024217 0.00094324 0 -0.0021036 0 -0.0021484 0 0.0028925 0 0.00053608 0.0032784 -0.090564 0 0 0 0 0 0 0 0 0 0 0 0 0 0 0 0 0 0 0 0 0 0 0 0 0 0
3.8398 0.0012599 0.00038853 0 9.0616e-05 0 -0.0022292 0 0.0038146 0 0.0015948 0.0016506 -0.10192 0 0 0 0 0 0 0 0 0 0 0 0 0 0 0 0 0 0 0 0 0 0 0 0 0 0
3.8438 0.00022603 -0.0003044 0 0.001348 0 -0.0019049 0 0.004048 0 0.0013588 -7.1743e-05 -0.10825 0 0 0 0 0 0 0 0 0 0 0 0 0 0 0 0 0 0 0 0 0 0 0 0 0 0
3.8477 -0.00059238 -0.0014116 0 0.001997 0 -0.0019405 0 0.0035863 0 0.00024685 -0.0011708 -0.11665 0 0 0 0 0 0 0 0 0 0 0 0 0 0 0 0 0 0 0 0 0 0 0 0 0 0
3.8516 -0.0013467 -0.0028631 0 0.0024509 0 -0.0023822 0 0.0021683 0 -0.00086498 -0.001736 -0.12431 0 0 0 0 0 0 0 0 0 0 0 0 0 0 0 0 0 0 0 0 0 0 0 0 0 0
3.8555 -0.0021256 -0.0041541 0 0.002641 0 -0.0024591 0 -0.00016734 0 -0.0015547 -0.0023366 -0.12343 0 0 0 0 0 0 0 0 0 0 0 0 0 0 0 0 0 0 0 0 0 0 0 0 0 0
3.8594 -0.0027414 -0.00463 0 0.0023231 0 -0.0014642 0 -0.0024814 0 -0.0020448 -0.003181 -0.11199 0 0 0 0 0 0 0 0 0 0 0 0 0 0 0 0 0 0 0 0 0 0 0 0 0 0
3.8633 -0.0028502 -0.0039253 0 0.0016162 0 0.00031263 0 -0.0033071 0 -0.0026181 -0.0037185 -0.098699 0 0 0 0 0 0 0 0 0 0 0 0 0 0 0 0 0 0 0 0 0 0 0 0 0 0
3.8672 -0.0022884 -0.0021923 0 0.00090646 0 0.0016716 0 -0.0019341 0 -0.0031334 -0.0031202 -0.096816 0 0 0 0 0 0 0 0 0 0 0 0 0 0 0 0 0 0 0 0 0 0 0 0 0 0
3.8711 -0.0012552 2.9756e-05 0 0.0002369 0 0.0016479 0 0.00068169 0 -0.0032396 -0.0011367 -0.11263 0 0 0 0 0 0 0 0 0 0 0 0 0 0 0 0 0 0 0 0 0 0 0 0 0 0
3.875 -0.00013262 0.0021293 0 -0.00087347 0 0.0005684 0 0.0025179 0 -0.0028821 0.0015189 -0.13932 0 0 0 0 0 0 0 0 0 0 0 0 0 0 0 0 0 0 0 0 0 0 0 0 0 0
3.8789 0.00086195 0.0036513 0 -0.0027299 0 -0.00015781 0 0.0022138 0 -0.0023386 0.0036145 -0.1623 0 0 0 0 0 0 0 0 0 0 0 0 0 0 0 0 0 0 0 0 0 0 0 0 0 0
3.8828 0.0017931 0.0043561 0 -0.0046689 0 0.00056426 0 0.00028173 0 -0.0017457 0.0042603 -0.17171 0 0 0 0 0 0 0 0 0 0 0 0 0 0 0 0 0 0 0 0 0 0 0 0 0 0
3.8867 0.0027479 0.0042133 0 -0.0053107 0 0.0023075 0 -0.0014268 0 -0.00085503 0.0034904 -0.17014 0 0 0 0 0 0 0 0 0 0 0 0 0 0 0 0 0 0 0 0 0 0 0 0 0 0
3.8906 0.0034956 0.0034098 0 -0.0038554 0 0.0034072 0 -0.0014806 0 0.00052203 0.0021685 -0.16733 0 0 0 0 0 0 0 0 0 0 0 0 0 0 0 0 0 0 0 0 0 0 0 0 0 0
3.8945 0.0034998 0.002299 0 -0.0010762 0 0.0025702 0 -0.000111 0 0.0019244 0.0013349 -0.16591 0 0 0 0 0 0 0 0 0 0 0 0 0 0 0 0 0 0 0 0 0 0 0 0 0 0
3.8984 0.0023577 0.0012124 0 0.0012113 0 0.00022611 0 0.0012274 0 0.0024062 0.0014545 -0.1538 0 0 0 0 0 0 0 0 0 0 0 0 0 0 0 0 0 0 0 0 0 0 0 0 0 0
3.9023 0.00025975 0.00023717 0 0.0018063 0 -0.0017966 0 0.0013924 0 0.0014687 0.0020748 -0.11448 0 0 0 0 0 0 0 0 0 0 0 0 0 0 0 0 0 0 0 0 0 0 0 0 0 0
3.9063 -0.0020158 -0.00080493 0 0.0012098 0 -0.002029 0 0.00055834 0 -0.00030153 0.0021749 -0.048456 0 0 0 0 0 0 0 0 0 0 0 0 0 0 0 0 0 0 0 0 0 0 0 0 0 0
3.9102 -0.0036209 -0.0020877 0 0.00098923 0 -0.00080385 0 -0.00023299 0 -0.0017601 0.0010247 0.017053 0 0 0 0 0 0 0 0 0 0 0 0 0 0 0 0 0 0 0 0 0 0 0 0 0 0
3.9141 -0.0042024 -0.0034478 0 0.0021146 0 0.00011656 0 -0.00030416 0 -0.002404 -0.0010946 0.045851 0 0 0 0 0 0 0 0 0 0 0 0 0 0 0 0 0 0 0 0 0 0 0 0 0 0
3.918 -0.0040072 -0.0043458 0 0.0040283 0 -0.00059279 0 4.047e-05 0 -0.0028367 -0.0029925 0.026089 0 0 0 0 0 0 0 0 0 0 0 0 0 0 0 0 0 0 0 0 0 0 0 0 0 0
3.9219 -0.0034896 -0.0042243 0 0.0053355 0 -0.0023489 0 7.5372e-05 0 -0.003876 -0.0035383 -0.01375 0 0 0 0 0 0 0 0 0 0 0 0 0 0 0 0 0 0 0 0 0 0 0 0 0 0
3.9258 -0.0028635 -0.0029702 0 0.0052061 0 -0.0031388 0 -0.00040431 0 -0.0053288 -0.0026761 -0.027277 0 0 0 0 0 0 0 0 0 0 0 0 0 0 0 0 0 0 0 0 0 0 0 0 0 0
3.9297 -0.0020398 -0.0010604 0 0.0039251 0 -0.0015449 0 -0.00090167 0 -0.0059727 -0.0014647 0.0061299 0 0 0 0 0 0 0 0 0 0 0 0 0 0 0 0 0 0 0 0 0 0 0 0 0 0
3.9336 -0.00093143 0.00074345 0 0.0021655 0 0.001688 0 -0.00095759 0 -0.0049148 -0.00099773 0.059337 0 0 0 0 0 0 0 0 0 0 0 0 0 0 0 0 0 0 0 0 0 0 0 0 0 0
3.9375 0.00027955 0.001881 0 7.8572e-05 0 0.0041518 0 -0.00084864 0 -0.0027918 -0.001244 0.082314 0 0 0 0 0 0 0 0 0 0 0 0 0 0 0 0 0 0 0 0 0 0 0 0 0 0
3.9414 0.00123 0.0022652 0 -0.0026087 0 0.0039129 0 -0.0013177 0 -0.0013023 -0.0010629 0.05157 0 0 0 0 0 0 0 0 0 0 0 0 0 0 0 0 0 0 0 0 0 0 0 0 0 0
3.9453 0.0017023 0.0021831 0 -0.0056501 0 0.0012453 0 -0.0025562 0 -0.001438 0.00050857 -0.00571 0 0 0 0 0 0 0 0 0 0 0 0 0 0 0 0 0 0 0 0 0 0 0 0 0 0
3.9492 0.0017978 0.0019897 0 -0.0077914 0 -0.001676 0 -0.003606 0 -0.0023536 0.0030066 -0.038316 0 0 0 0 0 0 0 0 0 0 0 0 0 0 0 0 0 0 0 0 0 0 0 0 0 0
3.9531 0.0017593 0.0018609 0 -0.0075696 0 -0.0027537 0 -0.0030068 0 -0.0022105 0.0047303 -0.020969 0 0 0 0 0 0 0 0 0 0 0 0 0 0 0 0 0 0 0 0 0 0 0 0 0 0
3.957 0.0016558 0.0017356 0 -0.0047113 0 -0.0016928 0 -0.00021791 0 -0.00014545 0.0043084 0.024507 0 0 0 0 0 0 0 0 0 0 0 0 0 0 0 0 0 0 0 0 0 0 0 0 0 0
3.9609 0.0013051 0.0014062 0 -0.00064785 0 6.3596e-05 0 0.0035537 0 0.0027511 0.0020675 0.057199 0 0 0 0 0 0 0 0 0 0 0 0 0 0 0 0 0 0 0 0 0 0 0 0 0 0
3.9648 0.00052569 0.00067323 0 0.0024773 0 0.00089793 0 0.0060192 0 0.0044687 -0.00025794 0.061097 0 0 0 0 0 0 0 0 0 0 0 0 0 0 0 0 0 0 0 0 0 0 0 0 0 0
3.9688 -0.00057762 -0.00049959 0 0.0034031 0 0.00042874 0 0.005498 0 0.0039458 -0.0012149 0.056137 0 0 0 0 0 0 0 0 0 0 0 0 0 0 0 0 0 0 0 0 0 0 0 0 0 0
3.9727 -0.0016328 -0.0018934 0 0.0025037 0 -0.00048786 0 0.0022167 0 0.0018014 -0.00097315 0.066902 0 0 0 0 0 0 0 0 0 0 0 0 0 0 0 0 0 0 0 0 0 0 0 0 0 0
3.9766 -0.0023188 -0.0030847 0 0.0011838 0 -0.00086743 0 -0.0018448 0 -0.00061954 -0.00093678 0.088662 0 0 0 0 0 0 0 0 0 0 0 0 0 0 0 0 0 0 0 0 0 0 0 0 0 0
3.9805 -0.0026312 -0.0036472 0 0.00066582 0 -0.00050409 0 -0.0043796 0 -0.0025711 -0.0020909 0.092078 0 0 0 0 0 0 0 0 0 0 0 0 0 0 0 0 0 0 0 0 0 0 0 0 0 0
3.9844 -0.0027948 -0.003379 0 0.0012233 0 0.00015766 0 -0.0042893 0 -0.0041251 -0.0038714 0.060522 0 0 0 0 0 0 0 0 0 0 0 0 0 0 0 0 0 0 0 0 0 0 0 0 0 0
3.9883 -0.0029201 -0.0023783 0 0.0022185 0 0.00076309 0 -0.0022248 0 -0.0053698 -0.0047258 0.013877 0 0 0 0 0 0 0 0 0 0 0 0 0 0 0 0 0 0 0 0 0 0 0 0 0 0
3.9922 -0.0027892 -0.0009299 0 0.0026024 0 0.0013996 0 9.2701e-05 0 -0.0059134 -0.003701 -0.011768 0 0 0 0 0 0 0 0 0 0 0 0 0 0 0 0 0 0 0 0 0 0 0 0 0 0
3.9961 -0.0020298 0.00065278 0 0.0015013 0 0.0022069 0 0.0011235 0 -0.0054217 -0.0013695 -0.0057378 0 0 0 0 0 0 0 0 0 0 0 0 0 0 0 0 0 0 0 0 0 0 0 0 0 0
4 -0.00052207 0.0020708 0 -0.0012162 0 0.0028747 0 0.00044634 0 -0.0043679 0.0007796 0.0045139 0 0 0 0 0 0 0 0 0 0 0 0 0 0 0 0 0 0 0 0 0 0 0 0 0 0
4.0039 0.0013685 0.003005 0 -0.0045667 0 0.0027858 0 -0.001141 0 -0.003752 0.0017143 -0.013304 0 0 0 0 0 0 0 0 0 0 0 0 0 0 0 0 0 0 0 0 0 0 0 0 0 0
4.0078 0.0029679 0.0031805 0 -0.0067276 0 0.001715 0 -0.0022929 0 -0.0038863 0.001572 -0.055502 0 0 0 0 0 0 0 0 0 0 0 0 0 0 0 0 0 0 0 0 0 0 0 0 0 0
4.0117 0.0037251 0.0025782 0 -0.006182 0 0.00023688 0 -0.0020752 0 -0.0037553 0.0011911 -0.083963 0 0 0 0 0 0 0 0 0 0 0 0 0 0 0 0 0 0 0 0 0 0 0 0 0 0
4.0156 0.0035257 0.0015712 0 -0.0030541 0 -0.00073442 0 -0.00060419 0 -0.0020051 0.0012061 -0.071097 0 0 0 0 0 0 0 0 0 0 0 0 0 0 0 0 0 0 0 0 0 0 0 0 0 0
4.0195 0.0026665 0.00071608 0 0.00064849 0 -0.00084377 0 0.0010482 0 0.0013327 0.0016681 -0.036329 0 0 0 0 0 0 0 0 0 0 0 0 0 0 0 0 0 0 0 0 0 0 0 0 0 0
4.0234 0.0015846 0.0002729 0 0.0024653 0 -0.00063444 0 0.0016493 0 0.0043995 0.0022981 -0.028998 0 0 0 0 0 0 0 0 0 0 0 0 0 0 0 0 0 0 0 0 0 0 0 0 0 0
4.0273 0.00059837 -8.7299e-05 0 0.0015419 0 -0.00091171 0 0.00076318 0 0.0051197 0.0027618 -0.073731 0 0 0 0 0 0 0 0 0 0 0 0 0 0 0 0 0 0 0 0 0 0 0 0 0 0
4.0313 -0.00018009 -0.00099229 0 -0.00060394 0 -0.0018048 0 -0.00085688 0 0.0032857 0.0026238 -0.13964 0 0 0 0 0 0 0 0 0 0 0 0 0 0 0 0 0 0 0 0 0 0 0 0 0 0
4.0352 -0.00078645 -0.0026636 0 -0.0014734 0 -0.0025653 0 -0.0018128 0 0.00082729 0.0013481 -0.16991 0 0 0 0 0 0 0 0 0 0 0 0 0 0 0 0 0 0 0 0 0 0 0 0 0 0
4.0391 -0.001306 -0.004475 0 0.0001051 0 -0.0023424 0 -0.001171 0 -0.0001305 -0.0012308 -0.14044 0 0 0 0 0 0 0 0 0 0 0 0 0 0 0 0 0 0 0 0 0 0 0 0 0 0
4.043 -0.0017936 -0.0053007 0 0.0029723 0 -0.001095 0 0.0007524 0 0.00062417 -0.0042993 -0.082895 0 0 0 0 0 0 0 0 0 0 0 0 0 0 0 0 0 0 0 0 0 0 0 0 0 0
4.0469 -0.0022176 -0.0044307 0 0.0048783 0 0.00034741 0 0.002612 0 0.0013802 -0.0061896 -0.047827 0 0 0 0 0 0 0 0 0 0 0 0 0 0 0 0 0 0 0 0 0 0 0 0 0 0
4.0508 -0.0024473 -0.0022199 0 0.0046358 0 0.0011276 0 0.0031016 0 0.00054354 -0.0055265 -0.051102 0 0 0 0 0 0 0 0 0 0 0 0 0 0 0 0 0 0 0 0 0 0 0 0 0 0
4.0547 -0.0023162 0.00015894 0 0.0029935 0 0.0011825 0 0.0019681 0 -0.0015727 -0.0024885 -0.063664 0 0 0 0 0 0 0 0 0 0 0 0 0 0 0 0 0 0 0 0 0 0 0 0 0 0
4.0586 -0.0017417 0.0016474 0 0.0014848 0 0.001177 0 0.00011812 0 -0.0031722 0.0011172 -0.052686 0 0 0 0 0 0 0 0 0 0 0 0 0 0 0 0 0 0 0 0 0 0 0 0 0 0
4.0625 -0.00080641 0.0020583 0 0.0006704 0 0.0016781 0 -0.0012159 0 -0.0030569 0.0032246 -0.022768 0 0 0 0 0 0 0 0 0 0 0 0 0 0 0 0 0 0 0 0 0 0 0 0 0 0
4.0664 0.0002827 0.0020098 0 -0.00026421 0 0.0024988 0 -0.0014507 0 -0.0019777 0.0031237 -0.0082296 0 0 0 0 0 0 0 0 0 0 0 0 0 0 0 0 0 0 0 0 0 0 0 0 0 0
4.0703 0.0013195 0.0022038 0 -0.0022057 0 0.0028967 0 -0.00091203 0 -0.0017425 0.0018322 -0.027395 0 0 0 0 0 0 0 0 0 0 0 0 0 0 0 0 0 0 0 0 0 0 0 0 0 0
4.0742 0.0021783 0.0027908 0 -0.0046682 0 0.0023504 0 -0.0002673 0 -0.0031003 0.00096726 -0.055386 0 0 0 0 0 0 0 0 0 0 0 0 0 0 0 0 0 0 0 0 0 0 0 0 0 0
4.0781 0.0027713 0.0033588 0 -0.0059076 0 0.00106 0 0.00019145 0 -0.0047518 0.0012879 -0.049639 0 0 0 0 0 0 0 0 0 0 0 0 0 0 0 0 0 0 0 0 0 0 0 0 0 0
4.082 0.0029617 0.0033978 0 -0.0045591 0 -0.00029487 0 0.00068638 0 -0.0045594 0.0022412 0.00073211 0 0 0 0 0 0 0 0 0 0 0 0 0 0 0 0 0 0 0 0 0 0 0 0 0 0
4.0859 0.0025765 0.0026961 0 -0.0010968 0 -0.0011794 0 0.0014696 0 -0.0016691 0.0026941 0.059651 0 0 0 0 0 0 0 0 0 0 0 0 0 0 0 0 0 0 0 0 0 0 0 0 0 0
4.0898 0.0015568 0.0013573 0 0.0024086 0 -0.0015322 0 0.0023387 0 0.0026047 0.0019328 0.081726 0 0 0 0 0 0 0 0 0 0 0 0 0 0 0 0 0 0 0 0 0 0 0 0 0 0
4.0938 0.000104 -0.00039027 0 0.004008 0 -0.0015796 0 0.0027226 0 0.0058727 3.7504e-05 0.060697 0 0 0 0 0 0 0 0 0 0 0 0 0 0 0 0 0 0 0 0 0 0 0 0 0 0
4.0977 -0.0013483 -0.0022656 0 0.0034082 0 -0.0015103 0 0.0022361 0 0.0065183 -0.002385 0.034439 0 0 0 0 0 0 0 0 0 0 0 0 0 0 0 0 0 0 0 0 0 0 0 0 0 0
4.1016 -0.0023526 -0.0038556 0 0.0019437 0 -0.001405 0 0.0010704 0 0.0046068 -0.0045774 0.041984 0 0 0 0 0 0 0 0 0 0 0 0 0 0 0 0 0 0 0 0 0 0 0 0 0 0
4.1055 -0.0026873 -0.0046384 0 0.0011697 0 -0.0013527 0 -0.0002074 0 0.0013908 -0.0058415 0.081226 0 0 0 0 0 0 0 0 0 0 0 0 0 0 0 0 0 0 0 0 0 0 0 0 0 0
4.1094 -0.0024324 -0.0042594 0 0.0014706 0 -0.0014149 0 -0.0011988 0 -0.0017293 -0.0057696 0.11291 0 0 0 0 0 0 0 0 0 0 0 0 0 0 0 0 0 0 0 0 0 0 0 0 0 0
4.1133 -0.0018531 -0.0028458 0 0.0018801 0 -0.0013965 0 -0.0019359 0 -0.003819 -0.004583 0.10374 0 0 0 0 0 0 0 0 0 0 0 0 0 0 0 0 0 0 0 0 0 0 0 0 0 0
4.1172 -0.0012132 -0.001002 0 0.0011174 0 -0.00081312 0 -0.0026016 0 -0.004469 -0.0031803 0.060644 0 0 0 0 0 0 0 0 0 0 0 0 0 0 0 0 0 0 0 0 0 0 0 0 0 0
4.1211 -0.00064826 0.00058109 0 -0.0011605 0 0.00065722 0 -0.0031091 0 -0.0037335 -0.0025028 0.022586 0 0 0 0 0 0 0 0 0 0 0 0 0 0 0 0 0 0 0 0 0 0 0 0 0 0
4.125 -0.0001381 0.0015664 0 -0.0039359 0 0.0025767 0 -0.0031087 0 -0.0021392 -0.0025836 0.023362 0 0 0 0 0 0 0 0 0 0 0 0 0 0 0 0 0 0 0 0 0 0 0 0 0 0
4.1289 0.00043989 0.0020704 0 -0.0055479 0 0.0037348 0 -0.0024505 0 -0.00052753 -0.0022983 0.064804 0 0 0 0 0 0 0 0 0 0 0 0 0 0 0 0 0 0 0 0 0 0 0 0 0 0
4.1328 0.0011899 0.0023864 0 -0.0049886 0 0.0030009 0 -0.0015141 0 0.00040139 -0.00035894 0.12071 0 0 0 0 0 0 0 0 0 0 0 0 0 0 0 0 0 0 0 0 0 0 0 0 0 0
4.1367 0.0020399 0.0026506 0 -0.0027801 0 0.00039091 0 -0.00090905 0 0.00050823 0.0032248 0.15858 0 0 0 0 0 0 0 0 0 0 0 0 0 0 0 0 0 0 0 0 0 0 0 0 0 0
4.1406 0.0026598 0.0027539 0 -0.00067923 0 -0.0026923 0 -0.0007967 0 0.00016874 0.0067248 0.15702 0 0 0 0 0 0 0 0 0 0 0 0 0 0 0 0 0 0 0 0 0 0 0 0 0 0
4.1445 0.0025957 0.0024931 0 -0.00030315 0 -0.0044118 0 -0.0006311 0 -0.00017636 0.0079475 0.11276 0 0 0 0 0 0 0 0 0 0 0 0 0 0 0 0 0 0 0 0 0 0 0 0 0 0
4.1484 0.0016119 0.0017381 0 -0.0017105 0 -0.0038753 0 0.00026348 0 -0.00037496 0.0060933 0.043141 0 0 0 0 0 0 0 0 0 0 0 0 0 0 0 0 0 0 0 0 0 0 0 0 0 0
4.1523 -1.9853e-05 0.00048195 0 -0.0032077 0 -0.0017482 0 0.0018206 0 -0.00051254 0.0024404 -0.017453 0 0 0 0 0 0 0 0 0 0 0 0 0 0 0 0 0 0 0 0 0 0 0 0 0 0
4.1563 -0.0016012 -0.001154 0 -0.002742 0 0.00038166 0 0.0030671 0 -0.00069195 -0.00080322 -0.035852 0 0 0 0 0 0 0 0 0 0 0 0 0 0 0 0 0 0 0 0 0 0 0 0 0 0
4.1602 -0.002485 -0.002867 0 0.00021219 0 0.0012492 0 0.0029967 0 -0.0010148 -0.0023194 -0.0078107 0 0 0 0 0 0 0 0 0 0 0 0 0 0 0 0 0 0 0 0 0 0 0 0 0 0
4.1641 -0.0025658 -0.0041535 0 0.0040125 0 0.00070256 0 0.0016583 0 -0.001695 -0.0024332 0.031348 0 0 0 0 0 0 0 0 0 0 0 0 0 0 0 0 0 0 0 0 0 0 0 0 0 0
4.168 -0.0023075 -0.0044794 0 0.006174 0 -0.00046162 0 0.00026987 0 -0.0029117 -0.0022802 0.033802 0 0 0 0 0 0 0 0 0 0 0 0 0 0 0 0 0 0 0 0 0 0 0 0 0 0
4.1719 -0.0022427 -0.0036205 0 0.0055082 0 -0.0012494 0 0.00010553 0 -0.0043743 -0.0024867 -0.014214 0 0 0 0 0 0 0 0 0 0 0 0 0 0 0 0 0 0 0 0 0 0 0 0 0 0
4.1758 -0.0024165 -0.0018927 0 0.0030443 0 -0.0011166 0 0.0012081 0 -0.0051901 -0.0027429 -0.074444 0 0 0 0 0 0 0 0 0 0 0 0 0 0 0 0 0 0 0 0 0 0 0 0 0 0
4.1797 -0.0023416 -9.7011e-06 0 0.00086071 0 -0.00015963 0 0.0022581 0 -0.0045181 -0.0024623 -0.093165 0 0 0 0 0 0 0 0 0 0 0 0 0 0 0 0 0 0 0 0 0 0 0 0 0 0
4.1836 -0.001527 0.0013706 0 5.1056e-05 0 0.0010549 0 0.0018081 0 -0.0025438 -0.001532 -0.059126 0 0 0 0 0 0 0 0 0 0 0 0 0 0 0 0 0 0 0 0 0 0 0 0 0 0
4.1875 -4.5815e-05 0.0020412 0 -8.9657e-05 0 0.0018163 0 -0.00029252 0 -0.00062922 -0.00029405 -0.019604 0 0 0 0 0 0 0 0 0 0 0 0 0 0 0 0 0 0 0 0 0 0 0 0 0 0
4.1914 0.0014545 0.0022651 0 -0.00091807 0 0.0016519 0 -0.002667 0 -0.00015381 0.0010078 -0.031837 0 0 0 0 0 0 0 0 0 0 0 0 0 0 0 0 0 0 0 0 0 0 0 0 0 0
4.1953 0.0023167 0.0024496 0 -0.0027062 0 0.0006452 0 -0.0035858 0 -0.0010541 0.002453 -0.099351 0 0 0 0 0 0 0 0 0 0 0 0 0 0 0 0 0 0 0 0 0 0 0 0 0 0
4.1992 0.0024302 0.0027885 0 -0.0042612 0 -0.00056046 0 -0.0024166 0 -0.0016805 0.0040393 -0.16443 0 0 0 0 0 0 0 0 0 0 0 0 0 0 0 0 0 0 0 0 0 0 0 0 0 0
4.2031 0.0022119 0.003137 0 -0.0042666 0 -0.0012207 0 -5.4702e-05 0 -0.00036217 0.0052827 -0.16873 0 0 0 0 0 0 0 0 0 0 0 0 0 0 0 0 0 0 0 0 0 0 0 0 0 0
4.207 0.002067 0.0031313 0 -0.0027657 0 -0.0011278 0 0.0019037 0 0.0028083 0.0055055 -0.11672 0 0 0 0 0 0 0 0 0 0 0 0 0 0 0 0 0 0 0 0 0 0 0 0 0 0
4.2109 0.0019337 0.0024121 0 -0.0011031 0 -0.00082653 0 0.0023665 0 0.0058637 0.0045803 -0.070536 0 0 0 0 0 0 0 0 0 0 0 0 0 0 0 0 0 0 0 0 0 0 0 0 0 0
4.2148 0.0013979 0.00084293 0 -0.00043731 0 -0.001104 0 0.0013332 0 0.0067246 0.0032023 -0.080623 0 0 0 0 0 0 0 0 0 0 0 0 0 0 0 0 0 0 0 0 0 0 0 0 0 0
4.2188 0.00022638 -0.0013218 0 -0.00056062 0 -0.0021793 0 -0.00035773 0 0.0050416 0.0022308 -0.12954 0 0 0 0 0 0 0 0 0 0 0 0 0 0 0 0 0 0 0 0 0 0 0 0 0 0
4.2227 -0.0012834 -0.0034117 0 -0.00033648 0 -0.0034094 0 -0.0016517 0 0.0022575 0.0017772 -0.15281 0 0 0 0 0 0 0 0 0 0 0 0 0 0 0 0 0 0 0 0 0 0 0 0 0 0
4.2266 -0.0025102 -0.0045885 0 0.00084206 0 -0.0038501 0 -0.0018003 0 -1.3389e-05 0.0011152 -0.11325 0 0 0 0 0 0 0 0 0 0 0 0 0 0 0 0 0 0 0 0 0 0 0 0 0 0
4.2305 -0.0030318 -0.0043301 0 0.0023075 0 -0.0031193 0 -0.00068894 0 -0.0014278 -0.0004011 -0.044386 0 0 0 0 0 0 0 0 0 0 0 0 0 0 0 0 0 0 0 0 0 0 0 0 0 0
4.2344 -0.0029062 -0.0028304 0 0.0028916 0 -0.0016826 0 0.0010171 0 -0.0027132 -0.0024134 -0.013848 0 0 0 0 0 0 0 0 0 0 0 0 0 0 0 0 0 0 0 0 0 0 0 0 0 0
4.2383 -0.0024637 -0.00092644 0 0.0022046 0 -0.00031499 0 0.0021016 0 -0.0043466 -0.0037063 -0.048913 0 0 0 0 0 0 0 0 0 0 0 0 0 0 0 0 0 0 0 0 0 0 0 0 0 0
4.2422 -0.001906 0.00048212 0 0.00089336 0 0.0006182 0 0.001562 0 -0.0058247 -0.0033291 -0.10796 0 0 0 0 0 0 0 0 0 0 0 0 0 0 0 0 0 0 0 0 0 0 0 0 0 0
4.2461 -0.0011697 0.0010689 0 -0.00029873 0 0.001283 0 -0.00047646 0 -0.0063029 -0.0015086 -0.12731 0 0 0 0 0 0 0 0 0 0 0 0 0 0 0 0 0 0 0 0 0 0 0 0 0 0
4.25 -0.00014788 0.0012183 0 -0.0013614 0 0.0018793 0 -0.0025609 0 -0.0056069 0.00060017 -0.0873 0 0 0 0 0 0 0 0 0 0 0 0 0 0 0 0 0 0 0 0 0 0 0 0 0 0
4.2539 0.0010499 0.0015567 0 -0.0026591 0 0.0022282 0 -0.0029126 0 -0.004256 0.0020045 -0.023969 0 0 0 0 0 0 0 0 0 0 0 0 0 0 0 0 0 0 0 0 0 0 0 0 0 0
4.2578 0.0021154 0.0023359 0 -0.0039472 0 0.0019788 0 -0.00097413 0 -0.0025778 0.0026257 0.019808 0 0 0 0 0 0 0 0 0 0 0 0 0 0 0 0 0 0 0 0 0 0 0 0 0 0
4.2617 0.0027807 0.0032271 0 -0.0042531 0 0.0011358 0 0.0019164 0 -0.00029968 0.0030064 0.040244 0 0 0 0 0 0 0 0 0 0 0 0 0 0 0 0 0 0 0 0 0 0 0 0 0 0
4.2656 0.0029736 0.0036346 0 -0.0030457 0 0.00017707 0 0.0035298 0 0.0026278 0.0034603 0.062489 0 0 0 0 0 0 0 0 0 0 0 0 0 0 0 0 0 0 0 0 0 0 0 0 0 0
4.2695 0.0027417 0.0031522 0 -0.0013102 0 -0.00044957 0 0.0026535 0 0.0050465 0.0036792 0.094609 0 0 0 0 0 0 0 0 0 0 0 0 0 0 0 0 0 0 0 0 0 0 0 0 0 0
4.2734 0.0021191 0.001761 0 -0.00093256 0 -0.00082521 0 0.00015694 0 0.0050971 0.0031606 0.11 0 0 0 0 0 0 0 0 0 0 0 0 0 0 0 0 0 0 0 0 0 0 0 0 0 0
4.2773 0.0011547 -0.00025494 0 -0.0026868 0 -0.0013805 0 -0.0018063 0 0.0021597 0.0018551 0.083472 0 0 0 0 0 0 0 0 0 0 0 0 0 0 0 0 0 0 0 0 0 0 0 0 0 0
4.2813 4.7217e-05 -0.0024308 0 -0.0049972 0 -0.0022149 0 -0.0017024 0 -0.0018939 0.00026894 0.034056 0 0 0 0 0 0 0 0 0 0 0 0 0 0 0 0 0 0 0 0 0 0 0 0 0 0
4.2852 -0.00087702 -0.0041728 0 -0.0051274 0 -0.0027973 0 0.00016118 0 -0.0039742 -0.0010151 0.014595 0 0 0 0 0 0 0 0 0 0 0 0 0 0 0 0 0 0 0 0 0 0 0 0 0 0
4.2891 -0.0014192 -0.0048948 0 -0.0018681 0 -0.0025317 0 0.0021409 0 -0.0026838 -0.001778 0.053278 0 0 0 0 0 0 0 0 0 0 0 0 0 0 0 0 0 0 0 0 0 0 0 0 0 0
4.293 -0.0017119 -0.0043503 0 0.0030252 0 -0.0015678 0 0.0028169 0 0.00016444 -0.0021096 0.11632 0 0 0 0 0 0 0 0 0 0 0 0 0 0 0 0 0 0 0 0 0 0 0 0 0 0
4.2969 -0.0020519 -0.0029154 0 0.0062621 0 -0.00080004 0 0.0020391 0 0.0012864 -0.0020785 0.14186 0 0 0 0 0 0 0 0 0 0 0 0 0 0 0 0 0 0 0 0 0 0 0 0 0 0
4.3008 -0.0024647 -0.0014243 0 0.0059544 0 -0.00089273 0 0.00063213 0 -0.00069164 -0.0016344 0.11093 0 0 0 0 0 0 0 0 0 0 0 0 0 0 0 0 0 0 0 0 0 0 0 0 0 0
4.3047 -0.002508 -0.00053445 0 0.0031116 0 -0.0014165 0 -0.00062806 0 -0.0037828 -0.00083773 0.072557 0 0 0 0 0 0 0 0 0 0 0 0 0 0 0 0 0 0 0 0 0 0 0 0 0 0
4.3086 -0.0016503 -0.00016556 0 0.00031043 0 -0.0012217 0 -0.0015726 0 -0.004743 -1.5245e-07 0.088868 0 0 0 0 0 0 0 0 0 0 0 0 0 0 0 0 0 0 0 0 0 0 0 0 0 0
4.3125 8.523e-05 0.00038738 0 -0.00086788 0 0.00021235 0 -0.0023102 0 -0.0024981 0.00058018 0.15962 0 0 0 0 0 0 0 0 0 0 0 0 0 0 0 0 0 0 0 0 0 0 0 0 0 0
4.3164 0.0019233 0.0017009 0 -0.00092607 0 0.0019666 0 -0.0026693 0 0.00080593 0.001014 0.21388 0 0 0 0 0 0 0 0 0 0 0 0 0 0 0 0 0 0 0 0 0 0 0 0 0 0
4.3203 0.0029074 0.003553 0 -0.0012107 0 0.0024768 0 -0.0022285 0 0.0022086 0.0017842 0.18301 0 0 0 0 0 0 0 0 0 0 0 0 0 0 0 0 0 0 0 0 0 0 0 0 0 0
4.3242 0.0027316 0.0050153 0 -0.0020861 0 0.0011909 0 -0.00091712 0 0.0010687 0.0031619 0.075986 0 0 0 0 0 0 0 0 0 0 0 0 0 0 0 0 0 0 0 0 0 0 0 0 0 0
4.3281 0.0019726 0.0052104 0 -0.0026692 0 -0.00076399 0 0.00059231 0 -0.00052007 0.0046514 -0.026526 0 0 0 0 0 0 0 0 0 0 0 0 0 0 0 0 0 0 0 0 0 0 0 0 0 0
4.332 0.0014453 0.0039696 0 -0.0022113 0 -0.0017636 0 0.0012729 0 -0.0003388 0.005136 -0.053608 0 0 0 0 0 0 0 0 0 0 0 0 0 0 0 0 0 0 0 0 0 0 0 0 0 0
4.3359 0.0013462 0.0018066 0 -0.0012355 0 -0.0014754 0 0.00059899 0 0.0013971 0.0037209 -0.012305 0 0 0 0 0 0 0 0 0 0 0 0 0 0 0 0 0 0 0 0 0 0 0 0 0 0
4.3398 0.0011011 -0.00060117 0 -0.00095699 0 -0.0012071 0 -0.00097518 0 0.0024072 0.00054368 0.028568 0 0 0 0 0 0 0 0 0 0 0 0 0 0 0 0 0 0 0 0 0 0 0 0 0 0
4.3438 8.3731e-05 -0.0027693 0 -0.0017077 0 -0.002319 0 -0.0023748 0 0.0010757 -0.0031811 0.01554 0 0 0 0 0 0 0 0 0 0 0 0 0 0 0 0 0 0 0 0 0 0 0 0 0 0
4.3477 -0.0015838 -0.0043172 0 -0.0023598 0 -0.0044463 0 -0.0027415 0 -0.0016878 -0.005919 -0.038441 0 0 0 0 0 0 0 0 0 0 0 0 0 0 0 0 0 0 0 0 0 0 0 0 0 0
4.3516 -0.0030361 -0.0048113 0 -0.0015662 0 -0.0056294 0 -0.002013 0 -0.0035507 -0.0067536 -0.079644 0 0 0 0 0 0 0 0 0 0 0 0 0 0 0 0 0 0 0 0 0 0 0 0 0 0
4.3555 -0.0034798 -0.0039992 0 0.00056191 0 -0.0043708 0 -0.00085507 0 -0.0034196 -0.0058368 -0.078178 0 0 0 0 0 0 0 0 0 0 0 0 0 0 0 0 0 0 0 0 0 0 0 0 0 0
4.3594 -0.0029337 -0.002261 0 0.0023101 0 -0.001403 0 -0.00013628 0 -0.0025238 -0.004149 -0.05616 0 0 0 0 0 0 0 0 0 0 0 0 0 0 0 0 0 0 0 0 0 0 0 0 0 0
4.3633 -0.0021016 -0.00060308 0 0.0019977 0 0.00086253 0 -0.00037632 0 -0.0027433 -0.0028203 -0.054164 0 0 0 0 0 0 0 0 0 0 0 0 0 0 0 0 0 0 0 0 0 0 0 0 0 0
4.3672 -0.0015546 9.2026e-05 0 -0.00037387 0 0.00073152 0 -0.0014592 0 -0.0042589 -0.0024227 -0.082919 0 0 0 0 0 0 0 0 0 0 0 0 0 0 0 0 0 0 0 0 0 0 0 0 0 0
4.3711 -0.0011516 -8.201e-05 0 -0.0032135 0 -0.0010732 0 -0.0026932 0 -0.005308 -0.002609 -0.11703 0 0 0 0 0 0 0 0 0 0 0 0 0 0 0 0 0 0 0 0 0 0 0 0 0 0
4.375 -0.00033257 -7.4217e-05 0 -0.0049591 0 -0.0022392 0 -0.0031923 0 -0.0042642 -0.0023493 -0.13076 0 0 0 0 0 0 0 0 0 0 0 0 0 0 0 0 0 0 0 0 0 0 0 0 0 0
4.3789 0.001086 0.0010781 0 -0.0053904 0 -0.0013069 0 -0.0024299 0 -0.0015311 -0.00072612 -0.12677 0 0 0 0 0 0 0 0 0 0 0 0 0 0 0 0 0 0 0 0 0 0 0 0 0 0
4.3828 0.0025416 0.0031765 0 -0.0053321 0 0.00090853 0 -0.0006209 0 0.00094692 0.0022012 -0.12482 0 0 0 0 0 0 0 0 0 0 0 0 0 0 0 0 0 0 0 0 0 0 0 0 0 0
4.3867 0.0032156 0.0049116 0 -0.0053596 0 0.0023599 0 0.0014067 0 0.0018718 0.0051935 -0.13149 0 0 0 0 0 0 0 0 0 0 0 0 0 0 0 0 0 0 0 0 0 0 0 0 0 0
4.3906 0.0028366 0.0050494 0 -0.0051383 0 0.0019849 0 0.0028125 0 0.0018333 0.0066234 -0.13364 0 0 0 0 0 0 0 0 0 0 0 0 0 0 0 0 0 0 0 0 0 0 0 0 0 0
4.3945 0.0019039 0.0035453 0 -0.0040721 0 0.00061648 0 0.0033032 0 0.0021992 0.0057184 -0.12224 0 0 0 0 0 0 0 0 0 0 0 0 0 0 0 0 0 0 0 0 0 0 0 0 0 0
4.3984 0.0010997 0.0014489 0 -0.0022909 0 -0.00027093 0 0.0031396 0 0.0031224 0.0031821 -0.11034 0 0 0 0 0 0 0 0 0 0 0 0 0 0 0 0 0 0 0 0 0 0 0 0 0 0
4.4023 0.00056769 -0.00021502 0 -0.00067686 0 -0.00034483 0 0.0026673 0 0.0031714 0.00059876 -0.11689 0 0 0 0 0 0 0 0 0 0 0 0 0 0 0 0 0 0 0 0 0 0 0 0 0 0
4.4063 -0.00013854 -0.0013185 0 0.00010092 0 -0.00059615 0 0.001982 0 0.0010919 -0.00083715 -0.13569 0 0 0 0 0 0 0 0 0 0 0 0 0 0 0 0 0 0 0 0 0 0 0 0 0 0
4.4102 -0.0014006 -0.002353 0 0.00032354 0 -0.0017904 0 0.0011395 0 -0.0024011 -0.0010934 -0.13333 0 0 0 0 0 0 0 0 0 0 0 0 0 0 0 0 0 0 0 0 0 0 0 0 0 0
4.4141 -0.0029289 -0.0034722 0 0.00080869 0 -0.0031581 0 0.00054282 0 -0.005005 -0.00094941 -0.085529 0 0 0 0 0 0 0 0 0 0 0 0 0 0 0 0 0 0 0 0 0 0 0 0 0 0
4.418 -0.0038908 -0.0040915 0 0.0018438 0 -0.0030272 0 0.00078031 0 -0.0050759 -0.0010549 -0.010212 0 0 0 0 0 0 0 0 0 0 0 0 0 0 0 0 0 0 0 0 0 0 0 0 0 0
4.4219 -0.0036494 -0.0035519 0 0.0027519 0 -0.0007826 0 0.0018389 0 -0.003272 -0.0014216 0.045411 0 0 0 0 0 0 0 0 0 0 0 0 0 0 0 0 0 0 0 0 0 0 0 0 0 0
4.4258 -0.0023385 -0.0020192 0 0.0026071 0 0.0021088 0 0.0026096 0 -0.0018007 -0.0017159 0.052986 0 0 0 0 0 0 0 0 0 0 0 0 0 0 0 0 0 0 0 0 0 0 0 0 0 0
4.4297 -0.00071235 -0.00046386 0 0.0012566 0 0.0033203 0 0.0016124 0 -0.0021476 -0.0017633 0.031056 0 0 0 0 0 0 0 0 0 0 0 0 0 0 0 0 0 0 0 0 0 0 0 0 0 0
4.4336 0.00052059 0.00033991 0 -0.00051024 0 0.0019423 0 -0.0014186 0 -0.0037381 -0.0015715 0.019848 0 0 0 0 0 0 0 0 0 0 0 0 0 0 0 0 0 0 0 0 0 0 0 0 0 0
4.4375 0.0011911 0.000634 0 -0.0017741 0 -0.00059797 0 -0.004713 0 -0.0047833 -0.00098094 0.033371 0 0 0 0 0 0 0 0 0 0 0 0 0 0 0 0 0 0 0 0 0 0 0 0 0 0
4.4414 0.0015773 0.0013021 0 -0.0023064 0 -0.0019596 0 -0.005629 0 -0.0041437 0.00036057 0.047075 0 0 0 0 0 0 0 0 0 0 0 0 0 0 0 0 0 0 0 0 0 0 0 0 0 0
4.4453 0.0019594 0.0026769 0 -0.002534 0 -0.0011639 0 -0.00305 0 -0.0021852 0.0024476 0.035362 0 0 0 0 0 0 0 0 0 0 0 0 0 0 0 0 0 0 0 0 0 0 0 0 0 0
4.4492 0.0023355 0.003919 0 -0.0028523 0 0.00059322 0 0.0012918 0 -4.2937e-05 0.0044779 0.01058 0 0 0 0 0 0 0 0 0 0 0 0 0 0 0 0 0 0 0 0 0 0 0 0 0 0
4.4531 0.0025175 0.0037644 0 -0.0031798 0 0.0012855 0 0.0041056 0 0.0014898 0.0053222 0.011852 0 0 0 0 0 0 0 0 0 0 0 0 0 0 0 0 0 0 0 0 0 0 0 0 0 0
4.457 0.0023743 0.0018741 0 -0.0031975 0 4.8528e-05 0 0.0034345 0 0.0021697 0.0046394 0.054453 0 0 0 0 0 0 0 0 0 0 0 0 0 0 0 0 0 0 0 0 0 0 0 0 0 0
4.4609 0.0019143 -0.00070672 0 -0.0028173 0 -0.00215 0 0.00039588 0 0.00179 0.0033764 0.1027 0 0 0 0 0 0 0 0 0 0 0 0 0 0 0 0 0 0 0 0 0 0 0 0 0 0
4.4648 0.0011853 -0.0025048 0 -0.0022286 0 -0.0035869 0 -0.0019651 0 6.8036e-05 0.0028472 0.10486 0 0 0 0 0 0 0 0 0 0 0 0 0 0 0 0 0 0 0 0 0 0 0 0 0 0
4.4688 0.00020753 -0.00295 0 -0.0015409 0 -0.0033194 0 -0.0015823 0 -0.002696 0.0032126 0.053518 0 0 0 0 0 0 0 0 0 0 0 0 0 0 0 0 0 0 0 0 0 0 0 0 0 0
4.4727 -0.00094372 -0.0026654 0 -0.00061004 0 -0.0017474 0 0.00082357 0 -0.0051586 0.0031174 -0.00010845 0 0 0 0 0 0 0 0 0 0 0 0 0 0 0 0 0 0 0 0 0 0 0 0 0 0
4.4766 -0.0020425 -0.0025205 0 0.00064553 0 4.7425e-06 0 0.0026994 0 -0.0056848 0.001149 0.00081861 0 0 0 0 0 0 0 0 0 0 0 0 0 0 0 0 0 0 0 0 0 0 0 0 0 0
4.4805 -0.0027847 -0.0026218 0 0.0018649 0 0.0010218 0 0.002217 0 -0.0038722 -0.0023166 0.055933 0 0 0 0 0 0 0 0 0 0 0 0 0 0 0 0 0 0 0 0 0 0 0 0 0 0
4.4844 -0.0029892 -0.0023772 0 0.0023913 0 0.0010642 0 -0.00018192 0 -0.0012312 -0.0050292 0.10644 0 0 0 0 0 0 0 0 0 0 0 0 0 0 0 0 0 0 0 0 0 0 0 0 0 0
4.4883 -0.0027053 -0.0014226 0 0.0018742 0 0.00050972 0 -0.002557 0 -7.0615e-05 -0.0049362 0.097446 0 0 0 0 0 0 0 0 0 0 0 0 0 0 0 0 0 0 0 0 0 0 0 0 0 0
4.4922 -0.0021025 -0.0001888 0 0.00062594 0 7.7377e-05 0 -0.0033974 0 -0.0015141 -0.0023571 0.033744 0 0 0 0 0 0 0 0 0 0 0 0 0 0 0 0 0 0 0 0 0 0 0 0 0 0
4.4961 -0.0012861 0.00060743 0 -0.00071398 0 0.00043841 0 -0.0026436 0 -0.0045454 0.00016894 -0.031644 0 0 0 0 0 0 0 0 0 0 0 0 0 0 0 0 0 0 0 0 0 0 0 0 0 0
4.5 -0.0002642 0.00089559 0 -0.0018021 0 0.0017115 0 -0.0011214 0 -0.006943 0.00043505 -0.058186 0 0 0 0 0 0 0 0 0 0 0 0 0 0 0 0 0 0 0 0 0 0 0 0 0 0
4.5039 0.0009068 0.0013929 0 -0.002737 0 0.0031523 0 0.0004786 0 -0.0070892 -0.0010723 -0.055478 0 0 0 0 0 0 0 0 0 0 0 0 0 0 0 0 0 0 0 0 0 0 0 0 0 0
4.5078 0.0020063 0.0026881 0 -0.003591 0 0.0035381 0 0.0018039 0 -0.0049682 -0.001583 -0.058018 0 0 0 0 0 0 0 0 0 0 0 0 0 0 0 0 0 0 0 0 0 0 0 0 0 0
4.5117 0.0027346 0.0043173 0 -0.0040108 0 0.002205 0 0.0023732 0 -0.0017386 0.0010394 -0.07467 0 0 0 0 0 0 0 0 0 0 0 0 0 0 0 0 0 0 0 0 0 0 0 0 0 0
4.5156 0.0029173 0.0049805 0 -0.0035059 0 -0.00017093 0 0.0015725 0 0.0013031 0.0058364 -0.078186 0 0 0 0 0 0 0 0 0 0 0 0 0 0 0 0 0 0 0 0 0 0 0 0 0 0
4.5195 0.0025971 0.0037738 0 -0.0021191 0 -0.0020021 0 -0.00051176 0 0.0033149 0.0093438 -0.046563 0 0 0 0 0 0 0 0 0 0 0 0 0 0 0 0 0 0 0 0 0 0 0 0 0 0
4.5234 0.0019237 0.0011349 0 -0.00058059 0 -0.0022305 0 -0.0024987 0 0.003904 0.0087166 -0.0011599 0 0 0 0 0 0 0 0 0 0 0 0 0 0 0 0 0 0 0 0 0 0 0 0 0 0
4.5273 0.001003 -0.0015088 0 0.00038222 0 -0.0013678 0 -0.0025371 0 0.0030622 0.004301 0.010384 0 0 0 0 0 0 0 0 0 0 0 0 0 0 0 0 0 0 0 0 0 0 0 0 0 0
4.5313 -0.00010093 -0.0029937 0 0.0008049 0 -0.00094372 0 -9.991e-05 0 0.0012932 -0.00080158 -0.030958 0 0 0 0 0 0 0 0 0 0 0 0 0 0 0 0 0 0 0 0 0 0 0 0 0 0
4.5352 -0.0012403 -0.0032555 0 0.0013306 0 -0.0018303 0 0.0031438 0 -0.00045225 -0.0035711 -0.089714 0 0 0 0 0 0 0 0 0 0 0 0 0 0 0 0 0 0 0 0 0 0 0 0 0 0
4.5391 -0.0021458 -0.0029986 0 0.0022242 0 -0.0032268 0 0.0045948 0 -0.0013432 -0.0034539 -0.1131 0 0 0 0 0 0 0 0 0 0 0 0 0 0 0 0 0 0 0 0 0 0 0 0 0 0
4.543 -0.0025792 -0.002766 0 0.0027587 0 -0.003482 0 0.0030724 0 -0.0013157 -0.0022133 -0.089087 0 0 0 0 0 0 0 0 0 0 0 0 0 0 0 0 0 0 0 0 0 0 0 0 0 0
4.5469 -0.0025136 -0.0025041 0 0.0018853 0 -0.0019204 0 -0.00013135 0 -0.0010515 -0.0018426 -0.056751 0 0 0 0 0 0 0 0 0 0 0 0 0 0 0 0 0 0 0 0 0 0 0 0 0 0
4.5508 -0.0021093 -0.001949 0 -0.00041696 0 0.0003407 0 -0.0025982 0 -0.0012092 -0.0028087 -0.056914 0 0 0 0 0 0 0 0 0 0 0 0 0 0 0 0 0 0 0 0 0 0 0 0 0 0
4.5547 -0.0014981 -0.0011402 0 -0.0027003 0 0.001533 0 -0.0030845 0 -0.0017369 -0.004078 -0.083146 0 0 0 0 0 0 0 0 0 0 0 0 0 0 0 0 0 0 0 0 0 0 0 0 0 0
4.5586 -0.00064667 -0.00034234 0 -0.0032601 0 0.0010973 0 -0.0023628 0 -0.0020412 -0.0043604 -0.09242 0 0 0 0 0 0 0 0 0 0 0 0 0 0 0 0 0 0 0 0 0 0 0 0 0 0
4.5625 0.00050218 0.00044034 0 -0.0018775 0 0.0001862 0 -0.0019028 0 -0.0017597 -0.0030858 -0.061776 0 0 0 0 0 0 0 0 0 0 0 0 0 0 0 0 0 0 0 0 0 0 0 0 0 0
4.5664 0.0017673 0.001562 0 -0.00019706 0 0.00024849 0 -0.0021039 0 -0.0011449 -0.00045869 -0.020431 0 0 0 0 0 0 0 0 0 0 0 0 0 0 0 0 0 0 0 0 0 0 0 0 0 0
4.5703 0.0027003 0.003155 0 -0.00018132 0 0.0013177 0 -0.0021395 0 -0.00059677 0.0028757 -0.016105 0 0 0 0 0 0 0 0 0 0 0 0 0 0 0 0 0 0 0 0 0 0 0 0 0 0
4.5742 0.0029076 0.0045684 0 -0.0021455 0 0.0019673 0 -0.0014092 0 -3.2675e-05 0.0059415 -0.055195 0 0 0 0 0 0 0 0 0 0 0 0 0 0 0 0 0 0 0 0 0 0 0 0 0 0
4.5781 0.0024109 0.0046845 0 -0.0043954 0 0.00098811 0 -0.00062283 0 0.00094625 0.007519 -0.090554 0 0 0 0 0 0 0 0 0 0 0 0 0 0 0 0 0 0 0 0 0 0 0 0 0 0
4.582 0.0016299 0.0029935 0 -0.0048474 0 -0.0011426 0 -0.0010301 0 0.0021907 0.0067301 -0.074914 0 0 0 0 0 0 0 0 0 0 0 0 0 0 0 0 0 0 0 0 0 0 0 0 0 0
4.5859 0.00096745 0.00030304 0 -0.0029689 0 -0.002696 0 -0.0026652 0 0.0026215 0.0039018 -0.01808 0 0 0 0 0 0 0 0 0 0 0 0 0 0 0 0 0 0 0 0 0 0 0 0 0 0
4.5898 0.00043176 -0.0018042 0 -0.00012409 0 -0.0025454 0 -0.0038438 0 0.0011278 0.00069823 0.021393 0 0 0 0 0 0 0 0 0 0 0 0 0 0 0 0 0 0 0 0 0 0 0 0 0 0
4.5938 -0.00028239 -0.0023387 0 0.0018599 0 -0.0013254 0 -0.0027908 0 -0.0020251 -0.001036 0.0032641 0 0 0 0 0 0 0 0 0 0 0 0 0 0 0 0 0 0 0 0 0 0 0 0 0 0
4.5977 -0.0013409 -0.0017294 0 0.0023135 0 -0.00059164 0 0.00028186 0 -0.004941 -0.00085885 -0.045725 0 0 0 0 0 0 0 0 0 0 0 0 0 0 0 0 0 0 0 0 0 0 0 0 0 0
4.6016 -0.0024617 -0.0012652 0 0.0019639 0 -0.00097782 0 0.0030528 0 -0.005602 -0.00013718 -0.059257 0 0 0 0 0 0 0 0 0 0 0 0 0 0 0 0 0 0 0 0 0 0 0 0 0 0
4.6055 -0.0031136 -0.0017529 0 0.0018272 0 -0.0014897 0 0.0032568 0 -0.0037895 -0.00069344 -0.0050204 0 0 0 0 0 0 0 0 0 0 0 0 0 0 0 0 0 0 0 0 0 0 0 0 0 0
4.6094 -0.003014 -0.0027697 0 0.0021134 0 -0.00074938 0 0.00089744 0 -0.0014226 -0.0029461 0.079055 0 0 0 0 0 0 0 0 0 0 0 0 0 0 0 0 0 0 0 0 0 0 0 0 0 0
4.6133 -0.0023752 -0.003188 0 0.0022121 0 0.0012553 0 -0.0018496 0 -0.00085116 -0.005424 0.12643 0 0 0 0 0 0 0 0 0 0 0 0 0 0 0 0 0 0 0 0 0 0 0 0 0 0
4.6172 -0.0016371 -0.00231 0 0.00151 0 0.0029571 0 -0.002888 0 -0.0027442 -0.0061665 0.11305 0 0 0 0 0 0 0 0 0 0 0 0 0 0 0 0 0 0 0 0 0 0 0 0 0 0
4.6211 -0.0010064 -0.00043143 0 9.0919e-06 0 0.0028353 0 -0.0021424 0 -0.0055991 -0.0045759 0.077731 0 0 0 0 0 0 0 0 0 0 0 0 0 0 0 0 0 0 0 0 0 0 0 0 0 0
4.625 -0.00032538 0.0015803 0 -0.0018057 0 0.0010924 0 -0.0011998 0 -0.0071902 -0.001867 0.072155 0 0 0 0 0 0 0 0 0 0 0 0 0 0 0 0 0 0 0 0 0 0 0 0 0 0
4.6289 0.00060431 0.0030527 0 -0.0034634 0 -0.0004885 0 -0.0012877 0 -0.0063953 0.00022545 0.10134 0 0 0 0 0 0 0 0 0 0 0 0 0 0 0 0 0 0 0 0 0 0 0 0 0 0
4.6328 0.0016547 0.0037974 0 -0.0047224 0 -0.00038672 0 -0.001983 0 -0.0037439 0.0010347 0.12279 0 0 0 0 0 0 0 0 0 0 0 0 0 0 0 0 0 0 0 0 0 0 0 0 0 0
4.6367 0.0024076 0.0038389 0 -0.0054028 0 0.0010707 0 -0.0019971 0 -0.00056836 0.0012531 0.10194 0 0 0 0 0 0 0 0 0 0 0 0 0 0 0 0 0 0 0 0 0 0 0 0 0 0
4.6406 0.0025532 0.0031519 0 -0.0052385 0 0.0020338 0 -0.0008934 0 0.0020647 0.0018393 0.056793 0 0 0 0 0 0 0 0 0 0 0 0 0 0 0 0 0 0 0 0 0 0 0 0 0 0
4.6445 0.0021771 0.0017943 0 -0.0040202 0 0.00098767 0 0.00039959 0 0.0037004 0.002875 0.039945 0 0 0 0 0 0 0 0 0 0 0 0 0 0 0 0 0 0 0 0 0 0 0 0 0 0
4.6484 0.0015999 0.0001634 0 -0.0018365 0 -0.0017648 0 0.00083042 0 0.0042713 0.0035575 0.079569 0 0 0 0 0 0 0 0 0 0 0 0 0 0 0 0 0 0 0 0 0 0 0 0 0 0
4.6523 0.00097332 -0.0011202 0 0.00088094 0 -0.0043966 0 0.00059636 0 0.0039324 0.0031397 0.14637 0 0 0 0 0 0 0 0 0 0 0 0 0 0 0 0 0 0 0 0 0 0 0 0 0 0
4.6563 0.00013203 -0.0017031 0 0.0034921 0 -0.0051953 0 0.00087143 0 0.003058 0.0016745 0.1815 0 0 0 0 0 0 0 0 0 0 0 0 0 0 0 0 0 0 0 0 0 0 0 0 0 0
4.6602 -0.0011028 -0.0018193 0 0.0052644 0 -0.0039207 0 0.0021483 0 0.0020258 -0.00016586 0.15276 0 0 0 0 0 0 0 0 0 0 0 0 0 0 0 0 0 0 0 0 0 0 0 0 0 0
4.6641 -0.0025212 -0.0020243 0 0.0054969 0 -0.0017635 0 0.0032177 0 0.00078897 -0.0017916 0.080265 0 0 0 0 0 0 0 0 0 0 0 0 0 0 0 0 0 0 0 0 0 0 0 0 0 0
4.668 -0.003524 -0.0025934 0 0.0038827 0 -0.0002028 0 0.0021832 0 -0.0011285 -0.0030422 0.011583 0 0 0 0 0 0 0 0 0 0 0 0 0 0 0 0 0 0 0 0 0 0 0 0 0 0
4.6719 -0.0035866 -0.0032254 0 0.001023 0 9.6243e-05 0 -0.0014207 0 -0.0038617 -0.0039073 -0.020298 0 0 0 0 0 0 0 0 0 0 0 0 0 0 0 0 0 0 0 0 0 0 0 0 0 0
4.6758 -0.0027214 -0.0033356 0 -0.0015247 0 -0.00046151 0 -0.005698 0 -0.006419 -0.0041676 -0.01451 0 0 0 0 0 0 0 0 0 0 0 0 0 0 0 0 0 0 0 0 0 0 0 0 0 0
4.6797 -0.0014578 -0.0025777 0 -0.0021544 0 -0.00093215 0 -0.0077667 0 -0.0070852 -0.0035192 0.010661 0 0 0 0 0 0 0 0 0 0 0 0 0 0 0 0 0 0 0 0 0 0 0 0 0 0
4.6836 -0.00036748 -0.0010608 0 -0.00058284 0 -0.00058593 0 -0.0061664 0 -0.0050392 -0.0020291 0.036124 0 0 0 0 0 0 0 0 0 0 0 0 0 0 0 0 0 0 0 0 0 0 0 0 0 0
4.6875 0.00037277 0.00082698 0 0.0016372 0 0.00061567 0 -0.0020129 0 -0.0015501 -0.0002765 0.047256 0 0 0 0 0 0 0 0 0 0 0 0 0 0 0 0 0 0 0 0 0 0 0 0 0 0
4.6914 0.00096971 0.0026451 0 0.0022707 0 0.0020283 0 0.0020349 0 0.00086467 0.0011003 0.032931 0 0 0 0 0 0 0 0 0 0 0 0 0 0 0 0 0 0 0 0 0 0 0 0 0 0
4.6953 0.0016393 0.0039342 0 0.00039342 0 0.0027785 0 0.0038335 0 0.00082242 0.0019786 -0.0087469 0 0 0 0 0 0 0 0 0 0 0 0 0 0 0 0 0 0 0 0 0 0 0 0 0 0
4.6992 0.0023069 0.004234 0 -0.0026668 0 0.0023873 0 0.0030042 0 -0.00046518 0.0027664 -0.06289 0 0 0 0 0 0 0 0 0 0 0 0 0 0 0 0 0 0 0 0 0 0 0 0 0 0
4.7031 0.0026707 0.0033353 0 -0.004476 0 0.0011095 0 0.00068777 0 -0.00044149 0.0037898 -0.1043 0 0 0 0 0 0 0 0 0 0 0 0 0 0 0 0 0 0 0 0 0 0 0 0 0 0
4.707 0.0024922 0.0016035 0 -0.003693 0 -0.00033239 0 -0.0014756 0 0.0019701 0.0047206 -0.11821 0 0 0 0 0 0 0 0 0 0 0 0 0 0 0 0 0 0 0 0 0 0 0 0 0 0
4.7109 0.0017811 -0.00010241 0 -0.0011749 0 -0.0014094 0 -0.0021963 0 0.0050378 0.004716 -0.11338 0 0 0 0 0 0 0 0 0 0 0 0 0 0 0 0 0 0 0 0 0 0 0 0 0 0
4.7148 0.00072887 -0.0010593 0 0.0010359 0 -0.0021866 0 -0.00098957 0 0.0059909 0.0032035 -0.11051 0 0 0 0 0 0 0 0 0 0 0 0 0 0 0 0 0 0 0 0 0 0 0 0 0 0
4.7188 -0.00044812 -0.0013095 0 0.0016798 0 -0.0030187 0 0.0015644 0 0.0040305 0.00055453 -0.11817 0 0 0 0 0 0 0 0 0 0 0 0 0 0 0 0 0 0 0 0 0 0 0 0 0 0
4.7227 -0.0015584 -0.0015752 0 0.0011652 0 -0.0038838 0 0.0038913 0 0.0011987 -0.0020343 -0.12562 0 0 0 0 0 0 0 0 0 0 0 0 0 0 0 0 0 0 0 0 0 0 0 0 0 0
4.7266 -0.0023873 -0.0024386 0 0.00066681 0 -0.0041817 0 0.0042327 0 5.4158e-05 -0.0033966 -0.1216 0 0 0 0 0 0 0 0 0 0 0 0 0 0 0 0 0 0 0 0 0 0 0 0 0 0
4.7305 -0.0027167 -0.0036196 0 0.00070402 0 -0.0033404 0 0.0019999 0 0.00077023 -0.0032613 -0.11386 0 0 0 0 0 0 0 0 0 0 0 0 0 0 0 0 0 0 0 0 0 0 0 0 0 0
4.7344 -0.002467 -0.0041569 0 0.00083518 0 -0.0015845 0 -0.0014471 0 0.0010216 -0.002399 -0.12157 0 0 0 0 0 0 0 0 0 0 0 0 0 0 0 0 0 0 0 0 0 0 0 0 0 0
4.7383 -0.0018058 -0.0033387 0 0.00057939 0 9.7376e-05 0 -0.0036255 0 -0.001138 -0.0019285 -0.14716 0 0 0 0 0 0 0 0 0 0 0 0 0 0 0 0 0 0 0 0 0 0 0 0 0 0
4.7422 -0.0010505 -0.0013937 0 0.00018487 0 0.00088179 0 -0.0029488 0 -0.004722 -0.0023411 -0.1641 0 0 0 0 0 0 0 0 0 0 0 0 0 0 0 0 0 0 0 0 0 0 0 0 0 0
4.7461 -0.00041724 0.00077971 0 0.00019929 0 0.00093009 0 -0.00014777 0 -0.0066271 -0.0030314 -0.1413 0 0 0 0 0 0 0 0 0 0 0 0 0 0 0 0 0 0 0 0 0 0 0 0 0 0
4.75 0.00013096 0.0024815 0 0.00046435 0 0.0011121 0 0.0023548 0 -0.0050091 -0.0027561 -0.079032 0 0 0 0 0 0 0 0 0 0 0 0 0 0 0 0 0 0 0 0 0 0 0 0 0 0
4.7539 0.00077168 0.0036682 0 8.848e-06 0 0.0018954 0 0.0026165 0 -0.0013911 -0.00072955 -0.012927 0 0 0 0 0 0 0 0 0 0 0 0 0 0 0 0 0 0 0 0 0 0 0 0 0 0
4.7578 0.0015602 0.0045478 0 -0.0017827 0 0.0027021 0 0.00083117 0 0.00094108 0.0025054 0.022036 0 0 0 0 0 0 0 0 0 0 0 0 0 0 0 0 0 0 0 0 0 0 0 0 0 0
4.7617 0.0022953 0.0049369 0 -0.0040717 0 0.0025555 0 -0.0010726 0 0.00045272 0.0052374 0.027019 0 0 0 0 0 0 0 0 0 0 0 0 0 0 0 0 0 0 0 0 0 0 0 0 0 0
4.7656 0.002651 0.00429 0 -0.0050333 0 0.0012952 0 -0.0013443 0 -0.0012098 0.0058112 0.03214 0 0 0 0 0 0 0 0 0 0 0 0 0 0 0 0 0 0 0 0 0 0 0 0 0 0
4.7695 0.0024334 0.0024389 0 -0.0036223 0 -0.0001249 0 0.00012897 0 -0.0014231 0.0039897 0.055394 0 0 0 0 0 0 0 0 0 0 0 0 0 0 0 0 0 0 0 0 0 0 0 0 0 0
4.7734 0.001714 0.00010855 0 -0.00073369 0 -0.00070865 0 0.0020945 0 0.00024827 0.0012346 0.078738 0 0 0 0 0 0 0 0 0 0 0 0 0 0 0 0 0 0 0 0 0 0 0 0 0 0
4.7773 0.00074224 -0.001566 0 0.0016145 0 -0.00062209 0 0.0033196 0 0.0016482 -0.00048055 0.072255 0 0 0 0 0 0 0 0 0 0 0 0 0 0 0 0 0 0 0 0 0 0 0 0 0 0
4.7813 -0.00023554 -0.0021212 0 0.0022502 0 -0.001013 0 0.0034967 0 0.00076588 -0.00037651 0.037011 0 0 0 0 0 0 0 0 0 0 0 0 0 0 0 0 0 0 0 0 0 0 0 0 0 0
4.7852 -0.0010769 -0.0022339 0 0.0018081 0 -0.0025305 0 0.0029456 0 -0.0017543 0.00046155 0.01109 0 0 0 0 0 0 0 0 0 0 0 0 0 0 0 0 0 0 0 0 0 0 0 0 0 0
4.7891 -0.0017196 -0.0029506 0 0.001665 0 -0.0042814 0 0.0018772 0 -0.0033833 0.00015008 0.026951 0 0 0 0 0 0 0 0 0 0 0 0 0 0 0 0 0 0 0 0 0 0 0 0 0 0
4.793 -0.0021202 -0.0044418 0 0.0021685 0 -0.0045995 0 0.00029901 0 -0.0028051 -0.0021155 0.070573 0 0 0 0 0 0 0 0 0 0 0 0 0 0 0 0 0 0 0 0 0 0 0 0 0 0
4.7969 -0.0022357 -0.0056455 0 0.0022707 0 -0.0028971 0 -0.0014381 0 -0.0015199 -0.0051364 0.095466 0 0 0 0 0 0 0 0 0 0 0 0 0 0 0 0 0 0 0 0 0 0 0 0 0 0
4.8008 -0.0020454 -0.0052454 0 0.00097334 0 -0.00046706 0 -0.0024402 0 -0.0018956 -0.0066574 0.079349 0 0 0 0 0 0 0 0 0 0 0 0 0 0 0 0 0 0 0 0 0 0 0 0 0 0
4.8047 -0.0015675 -0.0029795 0 -0.0012032 0 0.00081915 0 -0.0019953 0 -0.0039709 -0.0053287 0.055481 0 0 0 0 0 0 0 0 0 0 0 0 0 0 0 0 0 0 0 0 0 0 0 0 0 0
4.8086 -0.00085991 8.0113e-05 0 -0.0025868 0 0.00052471 0 -0.0005077 0 -0.004995 -0.00186 0.075855 0 0 0 0 0 0 0 0 0 0 0 0 0 0 0 0 0 0 0 0 0 0 0 0 0 0
4.8125 -2.0378e-05 0.0025084 0 -0.0022298 0 4.6086e-05 0 0.00058495 0 -0.0025445 0.0016586 0.14504 0 0 0 0 0 0 0 0 0 0 0 0 0 0 0 0 0 0 0 0 0 0 0 0 0 0
4.8164 0.00081959 0.003685 0 -0.0010936 0 0.00086356 0 9.7866e-05 0 0.0023041 0.0035431 0.20425 0 0 0 0 0 0 0 0 0 0 0 0 0 0 0 0 0 0 0 0 0 0 0 0 0 0
4.8203 0.0015297 0.0039723 0 -0.0010449 0 0.0026437 0 -0.0016582 0 0.0056129 0.0037224 0.1913 0 0 0 0 0 0 0 0 0 0 0 0 0 0 0 0 0 0 0 0 0 0 0 0 0 0
4.8242 0.0020257 0.0039331 0 -0.0026899 0 0.0034657 0 -0.0030498 0 0.0046166 0.0033771 0.11187 0 0 0 0 0 0 0 0 0 0 0 0 0 0 0 0 0 0 0 0 0 0 0 0 0 0
4.8281 0.0022648 0.003627 0 -0.0045053 0 0.0020154 0 -0.0026369 0 0.00072386 0.0035833 0.038517 0 0 0 0 0 0 0 0 0 0 0 0 0 0 0 0 0 0 0 0 0 0 0 0 0 0
4.832 0.0021787 0.0027581 0 -0.0043422 0 -0.00075851 0 -0.00052353 0 -0.0019587 0.00435 0.033504 0 0 0 0 0 0 0 0 0 0 0 0 0 0 0 0 0 0 0 0 0 0 0 0 0 0
4.8359 0.0016412 0.0013374 0 -0.0017208 0 -0.0025076 0 0.0017986 0 -0.0010332 0.0048373 0.080535 0 0 0 0 0 0 0 0 0 0 0 0 0 0 0 0 0 0 0 0 0 0 0 0 0 0
4.8398 0.00057103 -7.8056e-05 0 0.001581 0 -0.0019596 0 0.0028768 0 0.0017032 0.004301 0.10392 0 0 0 0 0 0 0 0 0 0 0 0 0 0 0 0 0 0 0 0 0 0 0 0 0 0
4.8438 -0.00087963 -0.00091295 0 0.0032752 0 -0.0002038 0 0.0025037 0 0.0023795 0.0027357 0.055034 0 0 0 0 0 0 0 0 0 0 0 0 0 0 0 0 0 0 0 0 0 0 0 0 0 0
4.8477 -0.0022708 -0.0012174 0 0.0027467 0 0.00066772 0 0.0015925 0 -0.00068746 0.00071115 -0.03188 0 0 0 0 0 0 0 0 0 0 0 0 0 0 0 0 0 0 0 0 0 0 0 0 0 0
4.8516 -0.0030989 -0.0015985 0 0.0013907 0 -5.2104e-05 0 0.0010801 0 -0.0053241 -0.0012142 -0.078571 0 0 0 0 0 0 0 0 0 0 0 0 0 0 0 0 0 0 0 0 0 0 0 0 0 0
4.8555 -0.0031525 -0.0024611 0 0.00092817 0 -0.0010558 0 0.0011177 0 -0.0080501 -0.0028174 -0.051971 0 0 0 0 0 0 0 0 0 0 0 0 0 0 0 0 0 0 0 0 0 0 0 0 0 0
4.8594 -0.0026537 -0.0034118 0 0.0016584 0 -0.00081711 0 0.001263 0 -0.0077108 -0.0040486 -0.0016045 0 0 0 0 0 0 0 0 0 0 0 0 0 0 0 0 0 0 0 0 0 0 0 0 0 0
4.8633 -0.0020081 -0.003525 0 0.0024552 0 0.0004335 0 0.0011934 0 -0.006104 -0.004731 -0.002637 0 0 0 0 0 0 0 0 0 0 0 0 0 0 0 0 0 0 0 0 0 0 0 0 0 0
4.8672 -0.0014028 -0.0022141 0 0.0022276 0 0.0010031 0 0.0010108 0 -0.0052606 -0.0045458 -0.070059 0 0 0 0 0 0 0 0 0 0 0 0 0 0 0 0 0 0 0 0 0 0 0 0 0 0
4.8711 -0.00068545 0.00018021 0 0.0010359 0 -3.1601e-05 0 0.00089342 0 -0.0049264 -0.0033206 -0.14155 0 0 0 0 0 0 0 0 0 0 0 0 0 0 0 0 0 0 0 0 0 0 0 0 0 0
4.875 0.00034064 0.0026258 0 -0.00028616 0 -0.0014327 0 0.00069803 0 -0.0032785 -0.0012885 -0.14702 0 0 0 0 0 0 0 0 0 0 0 0 0 0 0 0 0 0 0 0 0 0 0 0 0 0
4.8789 0.0015468 0.004141 0 -0.0012876 0 -0.0011176 0 0.00010614 0 0.00019127 0.00096289 -0.084826 0 0 0 0 0 0 0 0 0 0 0 0 0 0 0 0 0 0 0 0 0 0 0 0 0 0
4.8828 0.0024906 0.0043411 0 -0.002309 0 0.0012253 0 -0.00086168 0 0.0033719 0.0028125 -0.0206 0 0 0 0 0 0 0 0 0 0 0 0 0 0 0 0 0 0 0 0 0 0 0 0 0 0
4.8867 0.0028252 0.0034604 0 -0.0037051 0 0.0033737 0 -0.0016563 0 0.0036212 0.0039197 -0.014702 0 0 0 0 0 0 0 0 0 0 0 0 0 0 0 0 0 0 0 0 0 0 0 0 0 0
4.8906 0.0026316 0.0020725 0 -0.0049705 0 0.0027994 0 -0.0016544 0 0.00088622 0.0042992 -0.062817 0 0 0 0 0 0 0 0 0 0 0 0 0 0 0 0 0 0 0 0 0 0 0 0 0 0
4.8945 0.0022558 0.00081292 0 -0.0049737 0 -0.0004936 0 -0.00079116 0 -0.0018865 0.0041416 -0.11215 0 0 0 0 0 0 0 0 0 0 0 0 0 0 0 0 0 0 0 0 0 0 0 0 0 0
4.8984 0.0018232 0.00013366 0 -0.0031297 0 -0.0037858 0 0.00033128 0 -0.0017199 0.0035608 -0.12552 0 0 0 0 0 0 0 0 0 0 0 0 0 0 0 0 0 0 0 0 0 0 0 0 0 0
4.9023 0.0010414 3.2505e-05 0 -0.00018506 0 -0.0044516 0 0.0009771 0 0.001286 0.0024954 -0.1153 0 0 0 0 0 0 0 0 0 0 0 0 0 0 0 0 0 0 0 0 0 0 0 0 0 0
4.9063 -0.00038817 -4.5575e-05 0 0.0022978 0 -0.0026742 0 0.00086886 0 0.0041249 0.00086418 -0.11341 0 0 0 0 0 0 0 0 0 0 0 0 0 0 0 0 0 0 0 0 0 0 0 0 0 0
4.9102 -0.0021837 -0.00083006 0 0.003231 0 -0.00104 0 0.0002471 0 0.0040413 -0.0011539 -0.12283 0 0 0 0 0 0 0 0 0 0 0 0 0 0 0 0 0 0 0 0 0 0 0 0 0 0
4.9141 -0.0034731 -0.0024875 0 0.0027582 0 -0.0015204 0 -0.00055134 0 0.001135 -0.0030151 -0.11398 0 0 0 0 0 0 0 0 0 0 0 0 0 0 0 0 0 0 0 0 0 0 0 0 0 0
4.918 -0.0035374 -0.0042042 0 0.0018461 0 -0.0032943 0 -0.0014307 0 -0.002244 -0.004081 -0.068078 0 0 0 0 0 0 0 0 0 0 0 0 0 0 0 0 0 0 0 0 0 0 0 0 0 0
4.9219 -0.0025772 -0.0046756 0 0.00131 0 -0.0038241 0 -0.0024139 0 -0.0042115 -0.0040987 -0.0090053 0 0 0 0 0 0 0 0 0 0 0 0 0 0 0 0 0 0 0 0 0 0 0 0 0 0
4.9258 -0.0016063 -0.0032193 0 0.0012677 0 -0.0018345 0 -0.0033004 0 -0.004907 -0.0034308 0.019716 0 0 0 0 0 0 0 0 0 0 0 0 0 0 0 0 0 0 0 0 0 0 0 0 0 0
4.9297 -0.001449 -0.00046653 0 0.0013342 0 0.0012734 0 -0.0036297 0 -0.0054024 -0.0027267 0.0064495 0 0 0 0 0 0 0 0 0 0 0 0 0 0 0 0 0 0 0 0 0 0 0 0 0 0
4.9336 -0.0018438 0.0021109 0 0.0010835 0 0.0030875 0 -0.0030973 0 -0.0057793 -0.0022875 -0.012313 0 0 0 0 0 0 0 0 0 0 0 0 0 0 0 0 0 0 0 0 0 0 0 0 0 0
4.9375 -0.0016561 0.0034169 0 0.00029541 0 0.0028342 0 -0.001986 0 -0.0049882 -0.0017816 0.0071619 0 0 0 0 0 0 0 0 0 0 0 0 0 0 0 0 0 0 0 0 0 0 0 0 0 0
4.9414 -7.4195e-05 0.0034871 0 -0.00099997 0 0.0018991 0 -0.001064 0 -0.0025881 -0.00068031 0.065366 0 0 0 0 0 0 0 0 0 0 0 0 0 0 0 0 0 0 0 0 0 0 0 0 0 0
4.9453 0.0024236 0.0030945 0 -0.0024659 0 0.0017967 0 -0.00092636 0 6.8454e-05 0.00099285 0.11887 0 0 0 0 0 0 0 0 0 0 0 0 0 0 0 0 0 0 0 0 0 0 0 0 0 0
4.9492 0.0043686 0.0027699 0 -0.0034808 0 0.0022357 0 -0.0013697 0 0.00099764 0.0024402 0.12931 0 0 0 0 0 0 0 0 0 0 0 0 0 0 0 0 0 0 0 0 0 0 0 0 0 0
4.9531 0.0046074 0.0023702 0 -0.0035002 0 0.0016846 0 -0.0014505 0 -0.00012422 0.00275 0.1035 0 0 0 0 0 0 0 0 0 0 0 0 0 0 0 0 0 0 0 0 0 0 0 0 0 0
4.957 0.0032957 0.0015771 0 -0.0026129 0 -0.00034708 0 -0.00028922 0 -0.0013703 0.0018146 0.079379 0 0 0 0 0 0 0 0 0 0 0 0 0 0 0 0 0 0 0 0 0 0 0 0 0 0
4.9609 0.0016033 0.00055223 0 -0.0016594 0 -0.0022888 0 0.0020284 0 -0.00061923 0.00050291 0.078578 0 0 0 0 0 0 0 0 0 0 0 0 0 0 0 0 0 0 0 0 0 0 0 0 0 0
4.9648 0.00051232 -0.00016981 0 -0.0015329 0 -0.0022 0 0.0042785 0 0.0019752 -0.00017589 0.084762 0 0 0 0 0 0 0 0 0 0 0 0 0 0 0 0 0 0 0 0 0 0 0 0 0 0
4.9688 2.3031e-06 -0.00043727 0 -0.0022192 0 -0.00021538 0 0.0049223 0 0.003966 -7.2593e-05 0.071676 0 0 0 0 0 0 0 0 0 0 0 0 0 0 0 0 0 0 0 0 0 0 0 0 0 0
4.9727 -0.00059422 -0.00084219 0 -0.0026555 0 0.0013167 0 0.0033388 0 0.0031651 1.8613e-05 0.042046 0 0 0 0 0 0 0 0 0 0 0 0 0 0 0 0 0 0 0 0 0 0 0 0 0 0
4.9766 -0.0015955 -0.0020421 0 -0.0017635 0 0.00040342 0 0.0004391 0 -5.6617e-05 -0.00070433 0.026354 0 0 0 0 0 0 0 0 0 0 0 0 0 0 0 0 0 0 0 0 0 0 0 0 0 0
4.9805 -0.0025122 -0.0037192 0 0.000315 0 -0.0022209 0 -0.0019409 0 -0.0032306 -0.002122 0.042827 0 0 0 0 0 0 0 0 0 0 0 0 0 0 0 0 0 0 0 0 0 0 0 0 0 0
4.9844 -0.0026106 -0.0044922 0 0.0021473 0 -0.0037637 0 -0.0024613 0 -0.0043694 -0.0032893 0.070401 0 0 0 0 0 0 0 0 0 0 0 0 0 0 0 0 0 0 0 0 0 0 0 0 0 0
4.9883 -0.0017874 -0.0031467 0 0.002313 0 -0.0024431 0 -0.0013376 0 -0.0037213 -0.0034195 0.071352 0 0 0 0 0 0 0 0 0 0 0 0 0 0 0 0 0 0 0 0 0 0 0 0 0 0
4.9922 -0.00071568 -1.223e-06 0 0.00076494 0 0.00052316 0 -8.6596e-05 0 -0.0029224 -0.0026299 0.037841 0 0 0 0 0 0 0 0 0 0 0 0 0 0 0 0 0 0 0 0 0 0 0 0 0 0
4.9961 -0.0001022 0.0031149 0 -0.0012098 0 0.0022982 0 -0.00014257 0 -0.0028625 -0.0016445 0.0045479 0 0 0 0 0 0 0 0 0 0 0 0 0 0 0 0 0 0 0 0 0 0 0 0 0 0
5 7.2772e-05 0.0044075 0 -0.0023795 0 0.0015794 0 -0.0015777 0 -0.0028985 -0.00088576 0.0088881 0 0 0 0 0 0 0 0 0 0 0 0 0 0 0 0 0 0 0 0 0 0 0 0 0 0
5.0039 0.00045167 0.0036749 0 -0.0027626 0 -0.00010147 0 -0.0031033 0 -0.0021568 -7.4591e-05 0.044414 0 0 0 0 0 0 0 0 0 0 0 0 0 0 0 0 0 0 0 0 0 0 0 0 0 0
5.0078 0.0014592 0.0023078 0 -0.0033072 0 -0.00035572 0 -0.0033213 0 -0.0010231 0.0012184 0.063788 0 0 0 0 0 0 0 0 0 0 0 0 0 0 0 0 0 0 0 0 0 0 0 0 0 0
5.0117 0.0026954 0.0017877 0 -0.0044734 0 0.0012098 0 -0.0019889 0 -0.00077766 0.0028185 0.03069 0 0 0 0 0 0 0 0 0 0 0 0 0 0 0 0 0 0 0 0 0 0 0 0 0 0
5.0156 0.0032582 0.0022784 0 -0.0054091 0 0.0026176 0 -8.2308e-05 0 -0.0018015 0.0039786 -0.037653 0 0 0 0 0 0 0 0 0 0 0 0 0 0 0 0 0 0 0 0 0 0 0 0 0 0
5.0195 0.0026411 0.0026937 0 -0.0047547 0 0.0019734 0 0.0012933 0 -0.0027243 0.0041741 -0.085843 0 0 0 0 0 0 0 0 0 0 0 0 0 0 0 0 0 0 0 0 0 0 0 0 0 0
5.0234 0.0012257 0.0019789 0 -0.0022354 0 -0.00024344 0 0.0019198 0 -0.0018381 0.0036413 -0.076598 0 0 0 0 0 0 0 0 0 0 0 0 0 0 0 0 0 0 0 0 0 0 0 0 0 0
5.0273 -0.00012702 0.00013741 0 0.00075448 0 -0.001775 0 0.0023486 0 0.00072772 0.0029458 -0.026393 0 0 0 0 0 0 0 0 0 0 0 0 0 0 0 0 0 0 0 0 0 0 0 0 0 0
5.0313 -0.00088951 -0.0019772 0 0.0023216 0 -0.0012833 0 0.0029214 0 0.002724 0.0021301 0.015102 0 0 0 0 0 0 0 0 0 0 0 0 0 0 0 0 0 0 0 0 0 0 0 0 0 0
5.0352 -0.0012094 -0.0036178 0 0.0018375 0 0.00013074 0 0.0031837 0 0.0019939 0.00061933 0.014402 0 0 0 0 0 0 0 0 0 0 0 0 0 0 0 0 0 0 0 0 0 0 0 0 0 0
5.0391 -0.0015094 -0.0046516 0 0.00048106 0 0.00039224 0 0.00245 0 -0.0011468 -0.0018399 -0.021426 0 0 0 0 0 0 0 0 0 0 0 0 0 0 0 0 0 0 0 0 0 0 0 0 0 0
5.043 -0.0019064 -0.0051789 0 2.3842e-05 0 -0.00093012 0 0.00084698 0 -0.0040435 -0.0043361 -0.063866 0 0 0 0 0 0 0 0 0 0 0 0 0 0 0 0 0 0 0 0 0 0 0 0 0 0
5.0469 -0.0021211 -0.0049829 0 0.00111 0 -0.0020727 0 -0.0005095 0 -0.0043114 -0.0052793 -0.094553 0 0 0 0 0 0 0 0 0 0 0 0 0 0 0 0 0 0 0 0 0 0 0 0 0 0
5.0508 -0.001891 -0.0036599 0 0.0027065 0 -0.001277 0 -0.00060138 0 -0.0021475 -0.0039408 -0.11303 0 0 0 0 0 0 0 0 0 0 0 0 0 0 0 0 0 0 0 0 0 0 0 0 0 0
5.0547 -0.0013074 -0.0012981 0 0.0031363 0 0.00094999 0 0.00028876 0 7.9515e-05 -0.0013658 -0.12176 0 0 0 0 0 0 0 0 0 0 0 0 0 0 0 0 0 0 0 0 0 0 0 0 0 0
5.0586 -0.00065978 0.0012202 0 0.0015954 0 0.0023159 0 0.00071326 0 0.00039846 0.00053489 -0.11695 0 0 0 0 0 0 0 0 0 0 0 0 0 0 0 0 0 0 0 0 0 0 0 0 0 0
5.0625 -2.896e-05 0.0028145 0 -0.0012156 0 0.0014495 0 -0.00042459 0 -0.00085396 0.00088952 -0.098575 0 0 0 0 0 0 0 0 0 0 0 0 0 0 0 0 0 0 0 0 0 0 0 0 0 0
5.0664 0.00080835 0.0031169 0 -0.0037153 0 -0.0004319 0 -0.0025455 0 -0.0016874 0.00068999 -0.08018 0 0 0 0 0 0 0 0 0 0 0 0 0 0 0 0 0 0 0 0 0 0 0 0 0 0
5.0703 0.0020043 0.0026949 0 -0.0046082 0 -0.0009751 0 -0.0037725 0 -0.00071291 0.001548 -0.077523 0 0 0 0 0 0 0 0 0 0 0 0 0 0 0 0 0 0 0 0 0 0 0 0 0 0
5.0742 0.0032491 0.0023574 0 -0.0036648 0 0.00041377 0 -0.0027417 0 0.0015253 0.0037194 -0.086843 0 0 0 0 0 0 0 0 0 0 0 0 0 0 0 0 0 0 0 0 0 0 0 0 0 0
5.0781 0.0038848 0.002354 0 -0.0017222 0 0.0017283 0 4.4801e-07 0 0.0033588 0.0056351 -0.08419 0 0 0 0 0 0 0 0 0 0 0 0 0 0 0 0 0 0 0 0 0 0 0 0 0 0
5.082 0.0034687 0.0023177 0 -6.7808e-05 0 0.00070579 0 0.0024694 0 0.0037364 0.0055253 -0.053738 0 0 0 0 0 0 0 0 0 0 0 0 0 0 0 0 0 0 0 0 0 0 0 0 0 0
5.0859 0.0021942 0.0018637 0 0.00039682 0 -0.0023265 0 0.0030733 0 0.0029261 0.0033365 -0.012493 0 0 0 0 0 0 0 0 0 0 0 0 0 0 0 0 0 0 0 0 0 0 0 0 0 0
5.0898 0.00071778 0.0010186 0 -0.00022972 0 -0.0045016 0 0.0019147 0 0.0017076 0.00077332 0.0037721 0 0 0 0 0 0 0 0 0 0 0 0 0 0 0 0 0 0 0 0 0 0 0 0 0 0
5.0938 -0.0004137 6.9581e-06 0 -0.00088122 0 -0.0034509 0 0.00035171 0 0.00034754 -0.00056998 -0.017113 0 0 0 0 0 0 0 0 0 0 0 0 0 0 0 0 0 0 0 0 0 0 0 0 0 0
5.0977 -0.0011272 -0.0011626 0 -0.00033041 0 7.2817e-05 0 -0.0004915 0 -0.0013741 -0.00082872 -0.043288 0 0 0 0 0 0 0 0 0 0 0 0 0 0 0 0 0 0 0 0 0 0 0 0 0 0
5.1016 -0.0016513 -0.00261 0 0.0017275 0 0.0029691 0 -0.00059753 0 -0.0033389 -0.0013843 -0.030737 0 0 0 0 0 0 0 0 0 0 0 0 0 0 0 0 0 0 0 0 0 0 0 0 0 0
5.1055 -0.0020896 -0.0040507 0 0.0042436 0 0.003076 0 -0.00056931 0 -0.004719 -0.0029042 0.024361 0 0 0 0 0 0 0 0 0 0 0 0 0 0 0 0 0 0 0 0 0 0 0 0 0 0
5.1094 -0.0022563 -0.0046244 0 0.0055633 0 0.0012625 0 -0.00065383 0 -0.0046445 -0.0042915 0.075056 0 0 0 0 0 0 0 0 0 0 0 0 0 0 0 0 0 0 0 0 0 0 0 0 0 0
5.1133 -0.0019213 -0.0035797 0 0.0047946 0 8.9569e-05 0 -0.00054306 0 -0.0031204 -0.0038744 0.073324 0 0 0 0 0 0 0 0 0 0 0 0 0 0 0 0 0 0 0 0 0 0 0 0 0 0
5.1172 -0.0011184 -0.0011979 0 0.002537 0 0.00076932 0 -6.6899e-05 0 -0.0010968 -0.0014889 0.02697 0 0 0 0 0 0 0 0 0 0 0 0 0 0 0 0 0 0 0 0 0 0 0 0 0 0
5.1211 -0.00013401 0.0011712 0 0.00025907 0 0.0019834 0 0.00028664 0 0.00036115 0.0010419 -0.0036191 0 0 0 0 0 0 0 0 0 0 0 0 0 0 0 0 0 0 0 0 0 0 0 0 0 0
5.125 0.00078421 0.0022238 0 -0.00104 0 0.0017695 0 -0.00016797 0 0.00083363 0.00174 0.029245 0 0 0 0 0 0 0 0 0 0 0 0 0 0 0 0 0 0 0 0 0 0 0 0 0 0
5.1289 0.0016205 0.0018922 0 -0.001525 0 4.8835e-05 0 -0.0013864 0 0.00051087 0.00061725 0.1044 0 0 0 0 0 0 0 0 0 0 0 0 0 0 0 0 0 0 0 0 0 0 0 0 0 0
5.1328 0.0024559 0.0013137 0 -0.0019519 0 -0.0012668 0 -0.0024056 0 -0.00029467 -0.00032672 0.1503 0 0 0 0 0 0 0 0 0 0 0 0 0 0 0 0 0 0 0 0 0 0 0 0 0 0
5.1367 0.0031973 0.0015654 0 -0.002596 0 -0.00064377 0 -0.0022581 0 -0.001294 0.00066698 0.12157 0 0 0 0 0 0 0 0 0 0 0 0 0 0 0 0 0 0 0 0 0 0 0 0 0 0
5.1406 0.0035342 0.0025179 0 -0.0029387 0 0.0011433 0 -0.00099722 0 -0.0019338 0.0031126 0.050133 0 0 0 0 0 0 0 0 0 0 0 0 0 0 0 0 0 0 0 0 0 0 0 0 0 0
5.1445 0.0032028 0.0030379 0 -0.0024064 0 0.0018515 0 0.00035437 0 -0.0013987 0.0047317 0.013412 0 0 0 0 0 0 0 0 0 0 0 0 0 0 0 0 0 0 0 0 0 0 0 0 0 0
5.1484 0.0022596 0.0022631 0 -0.001201 0 0.00036158 0 0.00088262 0 0.00065446 0.0038566 0.052976 0 0 0 0 0 0 0 0 0 0 0 0 0 0 0 0 0 0 0 0 0 0 0 0 0 0
5.1523 0.0010518 0.00049996 0 -0.00017867 0 -0.0020587 0 0.00065239 0 0.003301 0.0011402 0.1314 0 0 0 0 0 0 0 0 0 0 0 0 0 0 0 0 0 0 0 0 0 0 0 0 0 0
5.1563 -7.6378e-05 -0.0011967 0 8.959e-05 0 -0.0032553 0 0.00042514 0 0.0046237 -0.0012348 0.17251 0 0 0 0 0 0 0 0 0 0 0 0 0 0 0 0 0 0 0 0 0 0 0 0 0 0
5.1602 -0.0010083 -0.0021572 0 -5.1916e-05 0 -0.0025926 0 0.0006693 0 0.0031959 -0.0018532 0.13943 0 0 0 0 0 0 0 0 0 0 0 0 0 0 0 0 0 0 0 0 0 0 0 0 0 0
5.1641 -0.0017908 -0.0025808 0 0.00022092 0 -0.0014155 0 0.0010924 0 -0.00053015 -0.0013179 0.067151 0 0 0 0 0 0 0 0 0 0 0 0 0 0 0 0 0 0 0 0 0 0 0 0 0 0
5.168 -0.0024108 -0.0028977 0 0.0012254 0 -0.0011556 0 0.0011772 0 -0.0043943 -0.0012426 0.019869 0 0 0 0 0 0 0 0 0 0 0 0 0 0 0 0 0 0 0 0 0 0 0 0 0 0
5.1719 -0.0027066 -0.0029506 0 0.0023778 0 -0.001513 0 0.00090977 0 -0.0062524 -0.002333 0.024393 0 0 0 0 0 0 0 0 0 0 0 0 0 0 0 0 0 0 0 0 0 0 0 0 0 0
5.1758 -0.0025104 -0.0021233 0 0.0027963 0 -0.00096504 0 0.00070209 0 -0.0056636 -0.0037437 0.050319 0 0 0 0 0 0 0 0 0 0 0 0 0 0 0 0 0 0 0 0 0 0 0 0 0 0
5.1797 -0.0018289 -0.00029299 0 0.0021456 0 0.0010763 0 0.00064751 0 -0.00399 -0.0042174 0.050495 0 0 0 0 0 0 0 0 0 0 0 0 0 0 0 0 0 0 0 0 0 0 0 0 0 0
5.1836 -0.00084501 0.001651 0 0.00079766 0 0.003204 0 0.00022424 0 -0.0029563 -0.003464 0.011416 0 0 0 0 0 0 0 0 0 0 0 0 0 0 0 0 0 0 0 0 0 0 0 0 0 0
5.1875 0.0002353 0.0025387 0 -0.00067783 0 0.0034863 0 -0.00096972 0 -0.0031515 -0.0021846 -0.038859 0 0 0 0 0 0 0 0 0 0 0 0 0 0 0 0 0 0 0 0 0 0 0 0 0 0
5.1914 0.0012837 0.0021733 0 -0.0019046 0 0.0017828 0 -0.0023017 0 -0.0037881 -0.00096678 -0.064999 0 0 0 0 0 0 0 0 0 0 0 0 0 0 0 0 0 0 0 0 0 0 0 0 0 0
5.1953 0.0021924 0.0016127 0 -0.0025547 0 9.0909e-05 0 -0.0023443 0 -0.0036449 0.0003809 -0.058133 0 0 0 0 0 0 0 0 0 0 0 0 0 0 0 0 0 0 0 0 0 0 0 0 0 0
5.1992 0.0027857 0.0020125 0 -0.0021803 0 0.00036682 0 -0.00033703 0 -0.0020979 0.0022108 -0.036928 0 0 0 0 0 0 0 0 0 0 0 0 0 0 0 0 0 0 0 0 0 0 0 0 0 0
5.2031 0.0028745 0.0032518 0 -0.00064741 0 0.0022652 0 0.0026719 0 0.00058227 0.0040555 -0.024877 0 0 0 0 0 0 0 0 0 0 0 0 0 0 0 0 0 0 0 0 0 0 0 0 0 0
5.207 0.0024233 0.003921 0 0.0011963 0 0.0034144 0 0.0044675 0 0.0035586 0.0047263 -0.032625 0 0 0 0 0 0 0 0 0 0 0 0 0 0 0 0 0 0 0 0 0 0 0 0 0 0
5.2109 0.0016202 0.0027704 0 0.0017344 0 0.001969 0 0.0036673 0 0.0058457 0.0035461 -0.057593 0 0 0 0 0 0 0 0 0 0 0 0 0 0 0 0 0 0 0 0 0 0 0 0 0 0
5.2148 0.00073531 6.5992e-05 0 2.5782e-05 0 -0.0013976 0 0.0010413 0 0.0066225 0.0012401 -0.090242 0 0 0 0 0 0 0 0 0 0 0 0 0 0 0 0 0 0 0 0 0 0 0 0 0 0
5.2188 -8.7545e-05 -0.0026181 0 -0.0028185 0 -0.0042142 0 -0.0012699 0 0.0055862 -0.00070284 -0.11671 0 0 0 0 0 0 0 0 0 0 0 0 0 0 0 0 0 0 0 0 0 0 0 0 0 0
5.2227 -0.00086757 -0.0039081 0 -0.0040953 0 -0.0047242 0 -0.0018158 0 0.0032711 -0.0015554 -0.12255 0 0 0 0 0 0 0 0 0 0 0 0 0 0 0 0 0 0 0 0 0 0 0 0 0 0
5.2266 -0.0016207 -0.0037713 0 -0.0018861 0 -0.0033842 0 -0.00099185 0 0.00088899 -0.0019864 -0.10366 0 0 0 0 0 0 0 0 0 0 0 0 0 0 0 0 0 0 0 0 0 0 0 0 0 0
5.2305 -0.0022157 -0.0031392 0 0.0028193 0 -0.0019056 0 -0.00020003 0 -0.00048637 -0.0030327 -0.075004 0 0 0 0 0 0 0 0 0 0 0 0 0 0 0 0 0 0 0 0 0 0 0 0 0 0
5.2344 -0.0024519 -0.002634 0 0.0065929 0 -0.0012375 0 -0.0001787 0 -0.00078251 -0.0046254 -0.060895 0 0 0 0 0 0 0 0 0 0 0 0 0 0 0 0 0 0 0 0 0 0 0 0 0 0
5.2383 -0.002268 -0.0019646 0 0.0065075 0 -0.00087109 0 -0.00046899 0 -0.00091465 -0.0054622 -0.070554 0 0 0 0 0 0 0 0 0 0 0 0 0 0 0 0 0 0 0 0 0 0 0 0 0 0
5.2422 -0.0018071 -0.00061798 0 0.0027784 0 -7.5999e-06 0 -0.00045045 0 -0.0017584 -0.0044358 -0.085741 0 0 0 0 0 0 0 0 0 0 0 0 0 0 0 0 0 0 0 0 0 0 0 0 0 0
5.2461 -0.0012328 0.0011547 0 -0.0015274 0 0.001126 0 -0.00042029 0 -0.0031196 -0.0019567 -0.079564 0 0 0 0 0 0 0 0 0 0 0 0 0 0 0 0 0 0 0 0 0 0 0 0 0 0
5.25 -0.00052408 0.0023942 0 -0.0034116 0 0.0015128 0 -0.0012074 0 -0.0038517 0.00041072 -0.048908 0 0 0 0 0 0 0 0 0 0 0 0 0 0 0 0 0 0 0 0 0 0 0 0 0 0
5.2539 0.00045572 0.0025302 0 -0.0025268 0 0.00074155 0 -0.0027719 0 -0.0030722 0.0016068 -0.021436 0 0 0 0 0 0 0 0 0 0 0 0 0 0 0 0 0 0 0 0 0 0 0 0 0 0
5.2578 0.0016512 0.0021516 0 -0.00093406 0 -0.00030212 0 -0.0036937 0 -0.0011675 0.0021004 -0.024105 0 0 0 0 0 0 0 0 0 0 0 0 0 0 0 0 0 0 0 0 0 0 0 0 0 0
5.2617 0.0026435 0.0023945 0 -0.00060385 0 -0.00038822 0 -0.0025056 0 0.00056183 0.0030911 -0.047491 0 0 0 0 0 0 0 0 0 0 0 0 0 0 0 0 0 0 0 0 0 0 0 0 0 0
5.2656 0.0029043 0.0035444 0 -0.0014859 0 0.00061259 0 0.00049054 0 0.0012608 0.004846 -0.050716 0 0 0 0 0 0 0 0 0 0 0 0 0 0 0 0 0 0 0 0 0 0 0 0 0 0
5.2695 0.0022865 0.0044849 0 -0.0020453 0 0.0015626 0 0.0031362 0 0.0013669 0.0061552 -0.0065879 0 0 0 0 0 0 0 0 0 0 0 0 0 0 0 0 0 0 0 0 0 0 0 0 0 0
5.2734 0.0012262 0.0037528 0 -0.0012855 0 0.0013594 0 0.0034539 0 0.0019686 0.0055782 0.063686 0 0 0 0 0 0 0 0 0 0 0 0 0 0 0 0 0 0 0 0 0 0 0 0 0 0
5.2773 0.00037849 0.0011332 0 0.00021332 0 0.00011598 0 0.0017083 0 0.0033777 0.0030628 0.10954 0 0 0 0 0 0 0 0 0 0 0 0 0 0 0 0 0 0 0 0 0 0 0 0 0 0
5.2813 6.0583e-06 -0.0019448 0 0.001266 0 -0.0011555 0 0.00016219 0 0.004544 9.0663e-05 0.10557 0 0 0 0 0 0 0 0 0 0 0 0 0 0 0 0 0 0 0 0 0 0 0 0 0 0
5.2852 -0.000247 -0.0036751 0 0.0016082 0 -0.0018357 0 0.00067517 0 0.0040316 -0.0017824 0.078972 0 0 0 0 0 0 0 0 0 0 0 0 0 0 0 0 0 0 0 0 0 0 0 0 0 0
5.2891 -0.000933 -0.0034713 0 0.0019949 0 -0.0022741 0 0.002718 0 0.0015482 -0.002316 0.076399 0 0 0 0 0 0 0 0 0 0 0 0 0 0 0 0 0 0 0 0 0 0 0 0 0 0
5.293 -0.0021419 -0.0022566 0 0.0028298 0 -0.0029581 0 0.0039651 0 -0.0016069 -0.0024155 0.1082 0 0 0 0 0 0 0 0 0 0 0 0 0 0 0 0 0 0 0 0 0 0 0 0 0 0
5.2969 -0.0032848 -0.0012885 0 0.0032103 0 -0.0034602 0 0.0027874 0 -0.0036493 -0.0027885 0.13681 0 0 0 0 0 0 0 0 0 0 0 0 0 0 0 0 0 0 0 0 0 0 0 0 0 0
5.3008 -0.0035576 -0.00090146 0 0.0017888 0 -0.0026958 0 -9.6973e-05 0 -0.0038227 -0.0031188 0.12462 0 0 0 0 0 0 0 0 0 0 0 0 0 0 0 0 0 0 0 0 0 0 0 0 0 0
5.3047 -0.0026364 -0.00047071 0 -0.0014502 0 -0.00035155 0 -0.0025319 0 -0.0028383 -0.002677 0.08406 0 0 0 0 0 0 0 0 0 0 0 0 0 0 0 0 0 0 0 0 0 0 0 0 0 0
5.3086 -0.00094084 0.0005819 0 -0.0046799 0 0.0022769 0 -0.0032123 0 -0.0019665 -0.0014651 0.067097 0 0 0 0 0 0 0 0 0 0 0 0 0 0 0 0 0 0 0 0 0 0 0 0 0 0
5.3125 0.00074051 0.00203 0 -0.0057932 0 0.0032701 0 -0.0027353 0 -0.0018358 -0.00036397 0.10357 0 0 0 0 0 0 0 0 0 0 0 0 0 0 0 0 0 0 0 0 0 0 0 0 0 0
5.3164 0.0018522 0.003155 0 -0.0044152 0 0.0019834 0 -0.0023935 0 -0.0020681 -4.8411e-05 0.16198 0 0 0 0 0 0 0 0 0 0 0 0 0 0 0 0 0 0 0 0 0 0 0 0 0 0
5.3203 0.0023391 0.0036043 0 -0.0021478 0 -0.00025161 0 -0.0023664 0 -0.0018509 -3.6331e-05 0.18327 0 0 0 0 0 0 0 0 0 0 0 0 0 0 0 0 0 0 0 0 0 0 0 0 0 0
5.3242 0.0024352 0.0036851 0 -0.00082232 0 -0.0014729 0 -0.0015717 0 -0.00068705 0.00084791 0.15076 0 0 0 0 0 0 0 0 0 0 0 0 0 0 0 0 0 0 0 0 0 0 0 0 0 0
5.3281 0.0023051 0.0037831 0 -0.00075885 0 -0.0010335 0 0.00067064 0 0.0012978 0.0030172 0.11236 0 0 0 0 0 0 0 0 0 0 0 0 0 0 0 0 0 0 0 0 0 0 0 0 0 0
5.332 0.0019227 0.0037088 0 -0.00089537 0 -3.8831e-05 0 0.0032813 0 0.003453 0.0053667 0.12424 0 0 0 0 0 0 0 0 0 0 0 0 0 0 0 0 0 0 0 0 0 0 0 0 0 0
5.3359 0.001221 0.0028406 0 -0.00037511 0 8.7307e-05 0 0.0041958 0 0.004818 0.0061944 0.17964 0 0 0 0 0 0 0 0 0 0 0 0 0 0 0 0 0 0 0 0 0 0 0 0 0 0
5.3398 0.00025261 0.00092244 0 0.0004689 0 -0.0008164 0 0.0025682 0 0.0044588 0.0048604 0.20911 0 0 0 0 0 0 0 0 0 0 0 0 0 0 0 0 0 0 0 0 0 0 0 0 0 0
5.3438 -0.00083607 -0.0014467 0 0.00087006 0 -0.0016628 0 -9.4171e-05 0 0.0020611 0.0023774 0.15763 0 0 0 0 0 0 0 0 0 0 0 0 0 0 0 0 0 0 0 0 0 0 0 0 0 0
5.3477 -0.0019287 -0.0032307 0 0.00097624 0 -0.0015134 0 -0.0012864 0 -0.0015161 0.00031379 0.051733 0 0 0 0 0 0 0 0 0 0 0 0 0 0 0 0 0 0 0 0 0 0 0 0 0 0
5.3516 -0.0029567 -0.0038184 0 0.0018552 0 -0.00059772 0 -1.179e-05 0 -0.0044398 -0.00073497 -0.02372 0 0 0 0 0 0 0 0 0 0 0 0 0 0 0 0 0 0 0 0 0 0 0 0 0 0
5.3555 -0.0037782 -0.0033936 0 0.0039499 0 0.00017043 0 0.002221 0 -0.0051215 -0.0014405 -0.016828 0 0 0 0 0 0 0 0 0 0 0 0 0 0 0 0 0 0 0 0 0 0 0 0 0 0
5.3594 -0.0041076 -0.0025126 0 0.0058992 0 0.00040325 0 0.0029535 0 -0.0035987 -0.0026062 0.034692 0 0 0 0 0 0 0 0 0 0 0 0 0 0 0 0 0 0 0 0 0 0 0 0 0 0
5.3633 -0.0036589 -0.0015034 0 0.0054665 0 0.00060351 0 0.0012111 0 -0.0016886 -0.0040146 0.047399 0 0 0 0 0 0 0 0 0 0 0 0 0 0 0 0 0 0 0 0 0 0 0 0 0 0
5.3672 -0.0024091 -0.00038365 0 0.0018802 0 0.0013085 0 -0.0016948 0 -0.0014723 -0.0045862 -0.012262 0 0 0 0 0 0 0 0 0 0 0 0 0 0 0 0 0 0 0 0 0 0 0 0 0 0
5.3711 -0.00071648 0.00076885 0 -0.0029645 0 0.0022292 0 -0.0036493 0 -0.003348 -0.0035953 -0.089784 0 0 0 0 0 0 0 0 0 0 0 0 0 0 0 0 0 0 0 0 0 0 0 0 0 0
5.375 0.00085685 0.0016433 0 -0.0059727 0 0.0025558 0 -0.0037609 0 -0.0055307 -0.0014933 -0.1059 0 0 0 0 0 0 0 0 0 0 0 0 0 0 0 0 0 0 0 0 0 0 0 0 0 0
5.3789 0.0018792 0.0020294 0 -0.0056318 0 0.0020251 0 -0.0028489 0 -0.0055985 0.00057272 -0.049014 0 0 0 0 0 0 0 0 0 0 0 0 0 0 0 0 0 0 0 0 0 0 0 0 0 0
5.3828 0.0022601 0.0021839 0 -0.0032601 0 0.001298 0 -0.0021681 0 -0.0026879 0.0019154 0.00906 0 0 0 0 0 0 0 0 0 0 0 0 0 0 0 0 0 0 0 0 0 0 0 0 0 0
5.3867 0.0021926 0.0026045 0 -0.0014878 0 0.0010652 0 -0.0019984 0 0.0017289 0.0027865 -0.007747 0 0 0 0 0 0 0 0 0 0 0 0 0 0 0 0 0 0 0 0 0 0 0 0 0 0
5.3906 0.0019329 0.0033319 0 -0.0016629 0 0.0010041 0 -0.0016034 0 0.0051511 0.0037104 -0.095533 0 0 0 0 0 0 0 0 0 0 0 0 0 0 0 0 0 0 0 0 0 0 0 0 0 0
5.3945 0.0016209 0.0036236 0 -0.0028651 0 4.081e-05 0 -0.00036248 0 0.0060976 0.0045613 -0.1751 0 0 0 0 0 0 0 0 0 0 0 0 0 0 0 0 0 0 0 0 0 0 0 0 0 0
5.3984 0.0012455 0.0025631 0 -0.0032829 0 -0.0022135 0 0.0013573 0 0.004977 0.0045203 -0.17775 0 0 0 0 0 0 0 0 0 0 0 0 0 0 0 0 0 0 0 0 0 0 0 0 0 0
5.4023 0.00070956 9.3809e-05 0 -0.0021726 0 -0.0045783 0 0.0025312 0 0.0032057 0.0029649 -0.11481 0 0 0 0 0 0 0 0 0 0 0 0 0 0 0 0 0 0 0 0 0 0 0 0 0 0
5.4063 -8.2271e-05 -0.0026413 0 -0.00029362 0 -0.0052377 0 0.0025154 0 0.0017372 0.00026309 -0.056609 0 0 0 0 0 0 0 0 0 0 0 0 0 0 0 0 0 0 0 0 0 0 0 0 0 0
5.4102 -0.0011362 -0.0041377 0 0.0012834 0 -0.0036416 0 0.0016069 0 0.00049639 -0.0024125 -0.051739 0 0 0 0 0 0 0 0 0 0 0 0 0 0 0 0 0 0 0 0 0 0 0 0 0 0
5.4141 -0.0022921 -0.0037797 0 0.0022826 0 -0.0012433 0 0.00062028 0 -0.00099423 -0.0040202 -0.080338 0 0 0 0 0 0 0 0 0 0 0 0 0 0 0 0 0 0 0 0 0 0 0 0 0 0
5.418 -0.003217 -0.0022739 0 0.0029682 0 -0.00012161 0 6.5605e-05 0 -0.0027752 -0.0043484 -0.088836 0 0 0 0 0 0 0 0 0 0 0 0 0 0 0 0 0 0 0 0 0 0 0 0 0 0
5.4219 -0.0035392 -0.00088181 0 0.0031765 0 -0.00090791 0 -0.00019815 0 -0.0043604 -0.0038765 -0.057119 0 0 0 0 0 0 0 0 0 0 0 0 0 0 0 0 0 0 0 0 0 0 0 0 0 0
5.4258 -0.0030802 -0.00028798 0 0.0021798 0 -0.0022597 0 -0.00061409 0 -0.0053066 -0.0031439 -0.017309 0 0 0 0 0 0 0 0 0 0 0 0 0 0 0 0 0 0 0 0 0 0 0 0 0 0
5.4297 -0.0020047 -0.00020597 0 -0.00026164 0 -0.0024055 0 -0.001375 0 -0.0056085 -0.0023592 -0.0075683 0 0 0 0 0 0 0 0 0 0 0 0 0 0 0 0 0 0 0 0 0 0 0 0 0 0
5.4336 -0.00073015 5.9519e-05 0 -0.0030283 0 -0.001001 0 -0.0022126 0 -0.0054517 -0.001504 -0.022757 0 0 0 0 0 0 0 0 0 0 0 0 0 0 0 0 0 0 0 0 0 0 0 0 0 0
5.4375 0.00035681 0.00085269 0 -0.0043035 0 0.00070391 0 -0.0026216 0 -0.0047489 -0.00056788 -0.022905 0 0 0 0 0 0 0 0 0 0 0 0 0 0 0 0 0 0 0 0 0 0 0 0 0 0
5.4414 0.0011347 0.0019786 0 -0.0033064 0 0.001387 0 -0.0022553 0 -0.0031536 0.00044349 0.013604 0 0 0 0 0 0 0 0 0 0 0 0 0 0 0 0 0 0 0 0 0 0 0 0 0 0
5.4453 0.001722 0.0030557 0 -0.0011942 0 0.001006 0 -0.0012087 0 -0.00060453 0.0016104 0.05987 0 0 0 0 0 0 0 0 0 0 0 0 0 0 0 0 0 0 0 0 0 0 0 0 0 0
5.4492 0.0022352 0.0038126 0 1.1467e-06 0 0.00051924 0 -3.4089e-05 0 0.0022617 0.0029831 0.071144 0 0 0 0 0 0 0 0 0 0 0 0 0 0 0 0 0 0 0 0 0 0 0 0 0 0
5.4531 0.002586 0.004016 0 -0.00063213 0 0.0005397 0 0.00056809 0 0.0043916 0.0042802 0.038986 0 0 0 0 0 0 0 0 0 0 0 0 0 0 0 0 0 0 0 0 0 0 0 0 0 0
5.457 0.0025282 0.0033527 0 -0.0020671 0 0.00065824 0 0.00026836 0 0.0050652 0.0048353 0.0032163 0 0 0 0 0 0 0 0 0 0 0 0 0 0 0 0 0 0 0 0 0 0 0 0 0 0
5.4609 0.0018977 0.0016648 0 -0.0025247 0 0.00016292 0 -0.00054097 0 0.0043619 0.0040525 0.0073138 0 0 0 0 0 0 0 0 0 0 0 0 0 0 0 0 0 0 0 0 0 0 0 0 0 0
5.4648 0.00079803 -0.00063922 0 -0.0013241 0 -0.00091719 0 -0.00097881 0 0.0029161 0.0020073 0.050044 0 0 0 0 0 0 0 0 0 0 0 0 0 0 0 0 0 0 0 0 0 0 0 0 0 0
5.4688 -0.00045411 -0.0026022 0 0.00056256 0 -0.001842 0 -0.0004459 0 0.0013059 -0.00045778 0.088918 0 0 0 0 0 0 0 0 0 0 0 0 0 0 0 0 0 0 0 0 0 0 0 0 0 0
5.4727 -0.0015507 -0.0033823 0 0.0016648 0 -0.0021785 0 0.00073851 0 -0.00027096 -0.0023301 0.088738 0 0 0 0 0 0 0 0 0 0 0 0 0 0 0 0 0 0 0 0 0 0 0 0 0 0
5.4766 -0.0023548 -0.0029757 0 0.0014497 0 -0.002384 0 0.001539 0 -0.0018133 -0.0031654 0.057473 0 0 0 0 0 0 0 0 0 0 0 0 0 0 0 0 0 0 0 0 0 0 0 0 0 0
5.4805 -0.0028638 -0.0021971 0 0.0005181 0 -0.0030894 0 0.0011517 0 -0.0032067 -0.0032591 0.031034 0 0 0 0 0 0 0 0 0 0 0 0 0 0 0 0 0 0 0 0 0 0 0 0 0 0
5.4844 -0.0030574 -0.0018568 0 -0.00037696 0 -0.0039783 0 -0.00024164 0 -0.0042267 -0.0031491 0.030688 0 0 0 0 0 0 0 0 0 0 0 0 0 0 0 0 0 0 0 0 0 0 0 0 0 0
5.4883 -0.0028275 -0.00197 0 -0.0011433 0 -0.0038355 0 -0.0017199 0 -0.0048068 -0.0030282 0.045552 0 0 0 0 0 0 0 0 0 0 0 0 0 0 0 0 0 0 0 0 0 0 0 0 0 0
5.4922 -0.0020787 -0.0018295 0 -0.0020886 0 -0.0019573 0 -0.002574 0 -0.0051478 -0.0026453 0.056355 0 0 0 0 0 0 0 0 0 0 0 0 0 0 0 0 0 0 0 0 0 0 0 0 0 0
5.4961 -0.0008904 -0.00083299 0 -0.0031303 0 0.00069931 0 -0.0028494 0 -0.0054493 -0.0016792 0.064418 0 0 0 0 0 0 0 0 0 0 0 0 0 0 0 0 0 0 0 0 0 0 0 0 0 0
5.5 0.00043811 0.00085342 0 -0.0036372 0 0.0021741 0 -0.0028615 0 -0.0055526 -0.00010377 0.086466 0 0 0 0 0 0 0 0 0 0 0 0 0 0 0 0 0 0 0 0 0 0 0 0 0 0
5.5039 0.0015207 0.0024788 0 -0.0031587 0 0.0014655 0 -0.0023867 0 -0.004967 0.0017884 0.12305 0 0 0 0 0 0 0 0 0 0 0 0 0 0 0 0 0 0 0 0 0 0 0 0 0 0
5.5078 0.0020881 0.0034383 0 -0.0021006 0 -0.00035554 0 -0.00074127 0 -0.0033516 0.0035738 0.14448 0 0 0 0 0 0 0 0 0 0 0 0 0 0 0 0 0 0 0 0 0 0 0 0 0 0
5.5117 0.0020999 0.0036862 0 -0.0014214 0 -0.0012229 0 0.0021157 0 -0.00099834 0.0048212 0.11758 0 0 0 0 0 0 0 0 0 0 0 0 0 0 0 0 0 0 0 0 0 0 0 0 0 0
5.5156 0.0017019 0.0034481 0 -0.0016222 0 -0.00024656 0 0.0047958 0 0.0011965 0.0051427 0.044914 0 0 0 0 0 0 0 0 0 0 0 0 0 0 0 0 0 0 0 0 0 0 0 0 0 0
5.5195 0.0010959 0.002735 0 -0.0021814 0 0.0013982 0 0.0053201 0 0.0023036 0.0043647 -0.030044 0 0 0 0 0 0 0 0 0 0 0 0 0 0 0 0 0 0 0 0 0 0 0 0 0 0
5.5234 0.00043142 0.0013614 0 -0.0020875 0 0.0018226 0 0.0030924 0 0.0019932 0.0027932 -0.060789 0 0 0 0 0 0 0 0 0 0 0 0 0 0 0 0 0 0 0 0 0 0 0 0 0 0
5.5273 -0.00022981 -0.00054835 0 -0.00087324 0 0.00047487 0 -8.034e-05 0 0.00070761 0.0012031 -0.038962 0 0 0 0 0 0 0 0 0 0 0 0 0 0 0 0 0 0 0 0 0 0 0 0 0 0
5.5313 -0.00089111 -0.0022883 0 0.00095983 0 -0.0013678 0 -0.0013559 0 -0.00071795 0.00031481 0.0029999 0 0 0 0 0 0 0 0 0 0 0 0 0 0 0 0 0 0 0 0 0 0 0 0 0 0
5.5352 -0.0015749 -0.0030376 0 0.0024737 0 -0.0020854 0 0.00045717 0 -0.0016342 0.00012594 0.025731 0 0 0 0 0 0 0 0 0 0 0 0 0 0 0 0 0 0 0 0 0 0 0 0 0 0
5.5391 -0.0022664 -0.0026444 0 0.0030859 0 -0.0013811 0 0.0036031 0 -0.0019254 -0.00016805 0.014581 0 0 0 0 0 0 0 0 0 0 0 0 0 0 0 0 0 0 0 0 0 0 0 0 0 0
5.543 -0.0028614 -0.0018214 0 0.0028086 0 -0.00028927 0 0.0049576 0 -0.0019614 -0.0014032 -0.01918 0 0 0 0 0 0 0 0 0 0 0 0 0 0 0 0 0 0 0 0 0 0 0 0 0 0
5.5469 -0.0031599 -0.001435 0 0.00192 0 0.00026133 0 0.0029941 0 -0.002285 -0.0034968 -0.057366 0 0 0 0 0 0 0 0 0 0 0 0 0 0 0 0 0 0 0 0 0 0 0 0 0 0
5.5508 -0.0029478 -0.0016095 0 0.00066994 0 0.00048273 0 -0.00085444 0 -0.003263 -0.0053262 -0.086769 0 0 0 0 0 0 0 0 0 0 0 0 0 0 0 0 0 0 0 0 0 0 0 0 0 0
5.5547 -0.0021467 -0.0016215 0 -0.00065825 0 0.0011763 0 -0.0037517 0 -0.0048473 -0.0056729 -0.096712 0 0 0 0 0 0 0 0 0 0 0 0 0 0 0 0 0 0 0 0 0 0 0 0 0 0
5.5586 -0.00092654 -0.00070888 0 -0.0016515 0 0.0024391 0 -0.0041785 0 -0.0065109 -0.0043307 -0.078773 0 0 0 0 0 0 0 0 0 0 0 0 0 0 0 0 0 0 0 0 0 0 0 0 0 0
5.5625 0.00033257 0.001082 0 -0.0020196 0 0.0033372 0 -0.0029708 0 -0.0073979 -0.0022384 -0.038357 0 0 0 0 0 0 0 0 0 0 0 0 0 0 0 0 0 0 0 0 0 0 0 0 0 0
5.5664 0.0012418 0.0029045 0 -0.0019656 0 0.0029642 0 -0.0018545 0 -0.0067028 -0.00050332 -0.0020756 0 0 0 0 0 0 0 0 0 0 0 0 0 0 0 0 0 0 0 0 0 0 0 0 0 0
5.5703 0.0016319 0.0038982 0 -0.0020734 0 0.001531 0 -0.0014254 0 -0.0041763 0.00062737 -0.00082867 0 0 0 0 0 0 0 0 0 0 0 0 0 0 0 0 0 0 0 0 0 0 0 0 0 0
5.5742 0.001628 0.0038584 0 -0.0026194 0 0.00011054 0 -0.00088936 0 -0.00047549 0.0017374 -0.038198 0 0 0 0 0 0 0 0 0 0 0 0 0 0 0 0 0 0 0 0 0 0 0 0 0 0
5.5781 0.0015034 0.0031407 0 -0.0030387 0 -0.00062008 0 0.0004219 0 0.0029809 0.0032317 -0.07993 0 0 0 0 0 0 0 0 0 0 0 0 0 0 0 0 0 0 0 0 0 0 0 0 0 0
5.582 0.0014334 0.0020907 0 -0.0022985 0 -0.0010256 0 0.0018879 0 0.0047492 0.0045443 -0.083533 0 0 0 0 0 0 0 0 0 0 0 0 0 0 0 0 0 0 0 0 0 0 0 0 0 0
5.5859 0.0013559 0.00077952 0 4.3732e-05 0 -0.0017323 0 0.0023423 0 0.0043157 0.0045466 -0.040784 0 0 0 0 0 0 0 0 0 0 0 0 0 0 0 0 0 0 0 0 0 0 0 0 0 0
5.5898 0.0010497 -0.00068899 0 0.0031905 0 -0.0024853 0 0.0017549 0 0.0025466 0.0027927 0.013998 0 0 0 0 0 0 0 0 0 0 0 0 0 0 0 0 0 0 0 0 0 0 0 0 0 0
5.5938 0.00034515 -0.0018448 0 0.0056223 0 -0.0022533 0 0.0015666 0 0.0011094 0.0002345 0.041296 0 0 0 0 0 0 0 0 0 0 0 0 0 0 0 0 0 0 0 0 0 0 0 0 0 0
5.5977 -0.00072354 -0.002102 0 0.0063028 0 -0.00062685 0 0.0029738 0 0.0011306 -0.0014738 0.037805 0 0 0 0 0 0 0 0 0 0 0 0 0 0 0 0 0 0 0 0 0 0 0 0 0 0
5.6016 -0.0019347 -0.0014176 0 0.0053582 0 0.0012288 0 0.0051034 0 0.0021453 -0.0014801 0.034057 0 0 0 0 0 0 0 0 0 0 0 0 0 0 0 0 0 0 0 0 0 0 0 0 0 0
5.6055 -0.0030042 -0.00053882 0 0.0036503 0 0.0014953 0 0.0054534 0 0.0023717 -0.00053688 0.051794 0 0 0 0 0 0 0 0 0 0 0 0 0 0 0 0 0 0 0 0 0 0 0 0 0 0
5.6094 -0.0036799 -0.00038349 0 0.0018911 0 -0.00028815 0 0.002483 0 0.00028735 -0.00025738 0.073693 0 0 0 0 0 0 0 0 0 0 0 0 0 0 0 0 0 0 0 0 0 0 0 0 0 0
5.6133 -0.0037554 -0.0011009 0 0.00031753 0 -0.0024135 0 -0.0023859 0 -0.0037894 -0.0015261 0.064384 0 0 0 0 0 0 0 0 0 0 0 0 0 0 0 0 0 0 0 0 0 0 0 0 0 0
5.6172 -0.0030847 -0.0018337 0 -0.00091821 0 -0.002542 0 -0.0057166 0 -0.0076312 -0.0036053 0.019057 0 0 0 0 0 0 0 0 0 0 0 0 0 0 0 0 0 0 0 0 0 0 0 0 0 0
5.6211 -0.0016809 -0.0015119 0 -0.0014361 0 -0.00010309 0 -0.0051829 0 -0.0088014 -0.0047744 -0.020645 0 0 0 0 0 0 0 0 0 0 0 0 0 0 0 0 0 0 0 0 0 0 0 0 0 0
5.625 0.0001608 9.9682e-05 0 -0.0009938 0 0.0030322 0 -0.0016979 0 -0.0066812 -0.0038486 -0.0074363 0 0 0 0 0 0 0 0 0 0 0 0 0 0 0 0 0 0 0 0 0 0 0 0 0 0
5.6289 0.0018921 0.0021633 0 -7.5547e-05 0 0.004382 0 0.0016036 0 -0.0029445 -0.0011475 0.058459 0 0 0 0 0 0 0 0 0 0 0 0 0 0 0 0 0 0 0 0 0 0 0 0 0 0
5.6328 0.0029727 0.0035336 0 0.00024958 0 0.0032324 0 0.0023432 0 -1.7121e-05 0.0018837 0.12651 0 0 0 0 0 0 0 0 0 0 0 0 0 0 0 0 0 0 0 0 0 0 0 0 0 0
5.6367 0.0032002 0.0036829 0 -0.00067318 0 0.0010459 0 0.00073702 0 0.00098615 0.0038945 0.14939 0 0 0 0 0 0 0 0 0 0 0 0 0 0 0 0 0 0 0 0 0 0 0 0 0 0
5.6406 0.002814 0.0028792 0 -0.0022777 0 -0.00037846 0 -0.001309 0 0.00085505 0.0045043 0.13232 0 0 0 0 0 0 0 0 0 0 0 0 0 0 0 0 0 0 0 0 0 0 0 0 0 0
5.6445 0.0022493 0.0016248 0 -0.0032028 0 -0.00080276 0 -0.0023989 0 0.00095788 0.0041597 0.12115 0 0 0 0 0 0 0 0 0 0 0 0 0 0 0 0 0 0 0 0 0 0 0 0 0 0
5.6484 0.0017499 0.00014659 0 -0.0026305 0 -0.0014096 0 -0.0025904 0 0.0015583 0.0033551 0.14365 0 0 0 0 0 0 0 0 0 0 0 0 0 0 0 0 0 0 0 0 0 0 0 0 0 0
5.6523 0.001209 -0.0014926 0 -0.0010813 0 -0.0029812 0 -0.0024035 0 0.0016499 0.0021203 0.17442 0 0 0 0 0 0 0 0 0 0 0 0 0 0 0 0 0 0 0 0 0 0 0 0 0 0
5.6563 0.00038991 -0.0029687 0 0.00025341 0 -0.0046754 0 -0.0016127 0 0.00042674 0.00025137 0.16643 0 0 0 0 0 0 0 0 0 0 0 0 0 0 0 0 0 0 0 0 0 0 0 0 0 0
5.6602 -0.00071121 -0.0036799 0 0.00087282 0 -0.0048728 0 0.00042196 0 -0.0013993 -0.0020842 0.11292 0 0 0 0 0 0 0 0 0 0 0 0 0 0 0 0 0 0 0 0 0 0 0 0 0 0
5.6641 -0.0017513 -0.0033017 0 0.0013994 0 -0.0030733 0 0.0033377 0 -0.0021105 -0.004113 0.064391 0 0 0 0 0 0 0 0 0 0 0 0 0 0 0 0 0 0 0 0 0 0 0 0 0 0
5.668 -0.0023074 -0.0022606 0 0.0025445 0 -0.00059254 0 0.0053161 0 -0.000912 -0.0049232 0.075925 0 0 0 0 0 0 0 0 0 0 0 0 0 0 0 0 0 0 0 0 0 0 0 0 0 0
5.6719 -0.0022505 -0.0014378 0 0.0038721 0 0.00076776 0 0.0045822 0 0.00088835 -0.0042122 0.14174 0 0 0 0 0 0 0 0 0 0 0 0 0 0 0 0 0 0 0 0 0 0 0 0 0 0
5.6758 -0.0018333 -0.0012862 0 0.003977 0 0.00055305 0 0.0013743 0 0.00096977 -0.0025787 0.19235 0 0 0 0 0 0 0 0 0 0 0 0 0 0 0 0 0 0 0 0 0 0 0 0 0 0
5.6797 -0.0014062 -0.001299 0 0.0020571 0 -5.6473e-05 0 -0.0019381 0 -0.0015888 -0.0010356 0.16175 0 0 0 0 0 0 0 0 0 0 0 0 0 0 0 0 0 0 0 0 0 0 0 0 0 0
5.6836 -0.0010701 -0.0004883 0 -0.00089431 0 0.00027462 0 -0.0029765 0 -0.0051123 -0.00016889 0.054468 0 0 0 0 0 0 0 0 0 0 0 0 0 0 0 0 0 0 0 0 0 0 0 0 0 0
5.6875 -0.0006335 0.0015466 0 -0.0027961 0 0.0015532 0 -0.0015804 0 -0.0067483 0.0002751 -0.058029 0 0 0 0 0 0 0 0 0 0 0 0 0 0 0 0 0 0 0 0 0 0 0 0 0 0
5.6914 9.9734e-05 0.0040553 0 -0.0024904 0 0.0026025 0 0.00019445 0 -0.0051542 0.00098945 -0.10563 0 0 0 0 0 0 0 0 0 0 0 0 0 0 0 0 0 0 0 0 0 0 0 0 0 0
5.6953 0.0010473 0.005681 0 -0.00089284 0 0.0025041 0 0.0002467 0 -0.0017205 0.0022824 -0.080203 0 0 0 0 0 0 0 0 0 0 0 0 0 0 0 0 0 0 0 0 0 0 0 0 0 0
5.6992 0.0018782 0.0055831 0 4.0828e-05 0 0.0015768 0 -0.0015557 0 0.0008921 0.0036407 -0.03063 0 0 0 0 0 0 0 0 0 0 0 0 0 0 0 0 0 0 0 0 0 0 0 0 0 0
5.7031 0.002302 0.0040471 0 -0.00055071 0 0.00083263 0 -0.0035003 0 0.0013149 0.0041273 -0.0072789 0 0 0 0 0 0 0 0 0 0 0 0 0 0 0 0 0 0 0 0 0 0 0 0 0 0
5.707 0.0022816 0.0020763 0 -0.0015286 0 0.00070509 0 -0.0038679 0 0.00048225 0.0032474 -0.019129 0 0 0 0 0 0 0 0 0 0 0 0 0 0 0 0 0 0 0 0 0 0 0 0 0 0
5.7109 0.0019498 0.00048756 0 -0.001065 0 0.00061441 0 -0.0023899 0 0.00021161 0.0014464 -0.041807 0 0 0 0 0 0 0 0 0 0 0 0 0 0 0 0 0 0 0 0 0 0 0 0 0 0
5.7148 0.0013755 -0.0005823 0 0.0012854 0 -0.00019159 0 -2.3661e-05 0 0.0010801 -0.00024845 -0.05473 0 0 0 0 0 0 0 0 0 0 0 0 0 0 0 0 0 0 0 0 0 0 0 0 0 0
5.7188 0.00050113 -0.0014317 0 0.0040151 0 -0.0016271 0 0.0022166 0 0.0019292 -0.0010952 -0.060787 0 0 0 0 0 0 0 0 0 0 0 0 0 0 0 0 0 0 0 0 0 0 0 0 0 0
5.7227 -0.00065414 -0.0022679 0 0.0051553 0 -0.0028024 0 0.003839 0 0.0013795 -0.0011878 -0.073054 0 0 0 0 0 0 0 0 0 0 0 0 0 0 0 0 0 0 0 0 0 0 0 0 0 0
5.7266 -0.0017844 -0.0030027 0 0.0041445 0 -0.0029759 0 0.0044938 0 -0.00048768 -0.001209 -0.094156 0 0 0 0 0 0 0 0 0 0 0 0 0 0 0 0 0 0 0 0 0 0 0 0 0 0
5.7305 -0.0023934 -0.0034489 0 0.0021103 0 -0.002226 0 0.003655 0 -0.0021797 -0.0017031 -0.1156 0 0 0 0 0 0 0 0 0 0 0 0 0 0 0 0 0 0 0 0 0 0 0 0 0 0
5.7344 -0.0021701 -0.0035282 0 0.00047015 0 -0.0011106 0 0.0011706 0 -0.0024234 -0.002603 -0.1324 0 0 0 0 0 0 0 0 0 0 0 0 0 0 0 0 0 0 0 0 0 0 0 0 0 0
5.7383 -0.0012749 -0.0032118 0 -0.00043161 0 0.00010088 0 -0.0019658 0 -0.001483 -0.0033909 -0.14882 0 0 0 0 0 0 0 0 0 0 0 0 0 0 0 0 0 0 0 0 0 0 0 0 0 0
5.7422 -0.00021789 -0.002369 0 -0.0012076 0 0.0015695 0 -0.0039111 0 -0.00073413 -0.0035831 -0.16729 0 0 0 0 0 0 0 0 0 0 0 0 0 0 0 0 0 0 0 0 0 0 0 0 0 0
5.7461 0.0005666 -0.00085206 0 -0.0022451 0 0.0032653 0 -0.0034563 0 -0.0010773 -0.0029914 -0.17892 0 0 0 0 0 0 0 0 0 0 0 0 0 0 0 0 0 0 0 0 0 0 0 0 0 0
5.75 0.0010295 0.0011918 0 -0.0030547 0 0.004522 0 -0.0012145 0 -0.001994 -0.0016137 -0.17201 0 0 0 0 0 0 0 0 0 0 0 0 0 0 0 0 0 0 0 0 0 0 0 0 0 0
5.7539 0.0014094 0.0031655 0 -0.0029266 0 0.0045278 0 0.00090895 0 -0.0021926 0.00049023 -0.14842 0 0 0 0 0 0 0 0 0 0 0 0 0 0 0 0 0 0 0 0 0 0 0 0 0 0
5.7578 0.0018715 0.0043058 0 -0.0019679 0 0.0032765 0 0.001538 0 -0.00098991 0.0030352 -0.12358 0 0 0 0 0 0 0 0 0 0 0 0 0 0 0 0 0 0 0 0 0 0 0 0 0 0
5.7617 0.0022875 0.0042048 0 -0.0011135 0 0.0017881 0 0.0010128 0 0.0010979 0.0052767 -0.10708 0 0 0 0 0 0 0 0 0 0 0 0 0 0 0 0 0 0 0 0 0 0 0 0 0 0
5.7656 0.0023668 0.0030803 0 -0.0010102 0 0.0011809 0 0.00069625 0 0.0030173 0.0062104 -0.088669 0 0 0 0 0 0 0 0 0 0 0 0 0 0 0 0 0 0 0 0 0 0 0 0 0 0
5.7695 0.001957 0.0015555 0 -0.00113 0 0.0015575 0 0.0012907 0 0.0041528 0.0052933 -0.051417 0 0 0 0 0 0 0 0 0 0 0 0 0 0 0 0 0 0 0 0 0 0 0 0 0 0
5.7734 0.0011725 0.00020414 0 -0.0002815 0 0.0019707 0 0.0021278 0 0.0045531 0.0030631 0.0016038 0 0 0 0 0 0 0 0 0 0 0 0 0 0 0 0 0 0 0 0 0 0 0 0 0 0
5.7773 0.00024706 -0.00071381 0 0.0019588 0 0.0015359 0 0.0021605 0 0.0044274 0.00090677 0.042153 0 0 0 0 0 0 0 0 0 0 0 0 0 0 0 0 0 0 0 0 0 0 0 0 0 0
5.7813 -0.00067358 -0.0011947 0 0.0045227 0 0.00043962 0 0.0013296 0 0.0037701 -8.0174e-06 0.045383 0 0 0 0 0 0 0 0 0 0 0 0 0 0 0 0 0 0 0 0 0 0 0 0 0 0
5.7852 -0.0015492 -0.0013366 0 0.0057415 0 -0.00029308 0 0.00059855 0 0.0025813 0.0002903 0.021226 0 0 0 0 0 0 0 0 0 0 0 0 0 0 0 0 0 0 0 0 0 0 0 0 0 0
5.7891 -0.0022947 -0.0013006 0 0.0049611 0 1.5368e-05 0 0.00066494 0 0.001211 0.00066815 0.0090368 0 0 0 0 0 0 0 0 0 0 0 0 0 0 0 0 0 0 0 0 0 0 0 0 0 0
5.793 -0.0027009 -0.0013143 0 0.0031673 0 0.00091829 0 0.0010395 0 0.00016564 2.8007e-05 0.036832 0 0 0 0 0 0 0 0 0 0 0 0 0 0 0 0 0 0 0 0 0 0 0 0 0 0
5.7969 -0.002571 -0.0015291 0 0.0019726 0 0.0013397 0 0.00072562 0 -0.00046534 -0.0015751 0.090133 0 0 0 0 0 0 0 0 0 0 0 0 0 0 0 0 0 0 0 0 0 0 0 0 0 0
5.8008 -0.0019271 -0.0017854 0 0.0020535 0 0.00074997 0 -0.00032148 0 -0.0011456 -0.0029311 0.12742 0 0 0 0 0 0 0 0 0 0 0 0 0 0 0 0 0 0 0 0 0 0 0 0 0 0
5.8047 -0.0010336 -0.001606 0 0.0026286 0 -0.00029202 0 -0.00087225 0 -0.0022354 -0.0027959 0.12578 0 0 0 0 0 0 0 0 0 0 0 0 0 0 0 0 0 0 0 0 0 0 0 0 0 0
5.8086 -0.0001823 -0.00059089 0 0.0023831 0 -0.00076602 0 0.0001607 0 -0.003278 -0.0010516 0.10433 0 0 0 0 0 0 0 0 0 0 0 0 0 0 0 0 0 0 0 0 0 0 0 0 0 0
5.8125 0.00053077 0.001091 0 0.00076823 0 -0.0002275 0 0.0021695 0 -0.0032344 0.0011871 0.098727 0 0 0 0 0 0 0 0 0 0 0 0 0 0 0 0 0 0 0 0 0 0 0 0 0 0
5.8164 0.0011963 0.0026526 0 -0.0015975 0 0.0008453 0 0.0031436 0 -0.0016103 0.0025683 0.11829 0 0 0 0 0 0 0 0 0 0 0 0 0 0 0 0 0 0 0 0 0 0 0 0 0 0
5.8203 0.0018738 0.0032495 0 -0.0036086 0 0.0016106 0 0.0017314 0 0.00077088 0.0026238 0.13761 0 0 0 0 0 0 0 0 0 0 0 0 0 0 0 0 0 0 0 0 0 0 0 0 0 0
5.8242 0.002425 0.002671 0 -0.0045533 0 0.001582 0 -0.0011545 0 0.0023889 0.0020087 0.13197 0 0 0 0 0 0 0 0 0 0 0 0 0 0 0 0 0 0 0 0 0 0 0 0 0 0
5.8281 0.0025879 0.00148 0 -0.0043697 0 0.00079114 0 -0.003062 0 0.0025333 0.0017511 0.11176 0 0 0 0 0 0 0 0 0 0 0 0 0 0 0 0 0 0 0 0 0 0 0 0 0 0
5.832 0.0021976 0.00045207 0 -0.0033112 0 -0.0005164 0 -0.0023703 0 0.0020532 0.0022905 0.11152 0 0 0 0 0 0 0 0 0 0 0 0 0 0 0 0 0 0 0 0 0 0 0 0 0 0
5.8359 0.0013104 -0.00011988 0 -0.0016229 0 -0.0020779 0 0.00023125 0 0.0024093 0.0031511 0.14565 0 0 0 0 0 0 0 0 0 0 0 0 0 0 0 0 0 0 0 0 0 0 0 0 0 0
5.8398 0.0001296 -0.00056192 0 0.00043306 0 -0.0034939 0 0.0026769 0 0.0039659 0.003429 0.18542 0 0 0 0 0 0 0 0 0 0 0 0 0 0 0 0 0 0 0 0 0 0 0 0 0 0
5.8438 -0.0011324 -0.0013132 0 0.0024302 0 -0.0041752 0 0.0036852 0 0.0054012 0.002573 0.1882 0 0 0 0 0 0 0 0 0 0 0 0 0 0 0 0 0 0 0 0 0 0 0 0 0 0
5.8477 -0.0022794 -0.0023655 0 0.0038555 0 -0.0036961 0 0.0036927 0 0.0049737 0.0008005 0.14594 0 0 0 0 0 0 0 0 0 0 0 0 0 0 0 0 0 0 0 0 0 0 0 0 0 0
5.8516 -0.0030716 -0.0032405 0 0.0043851 0 -0.0022598 0 0.0037059 0 0.0023492 -0.0011066 0.094814 0 0 0 0 0 0 0 0 0 0 0 0 0 0 0 0 0 0 0 0 0 0 0 0 0 0
5.8555 -0.0032569 -0.0034629 0 0.0040443 0 -0.0006597 0 0.0037274 0 -0.00095422 -0.0023788 0.073309 0 0 0 0 0 0 0 0 0 0 0 0 0 0 0 0 0 0 0 0 0 0 0 0 0 0
5.8594 -0.0027548 -0.0029615 0 0.0031074 0 0.00037612 0 0.0028166 0 -0.0029764 -0.0027359 0.078262 0 0 0 0 0 0 0 0 0 0 0 0 0 0 0 0 0 0 0 0 0 0 0 0 0 0
5.8633 -0.0018033 -0.0019798 0 0.0019137 0 0.00080916 0 0.00070028 0 -0.0030818 -0.0024328 0.072108 0 0 0 0 0 0 0 0 0 0 0 0 0 0 0 0 0 0 0 0 0 0 0 0 0 0
5.8672 -0.00083446 -0.00070041 0 0.00079502 0 0.0011908 0 -0.0012231 0 -0.0022775 -0.0018934 0.032493 0 0 0 0 0 0 0 0 0 0 0 0 0 0 0 0 0 0 0 0 0 0 0 0 0 0
5.8711 -0.0001233 0.00089435 0 4.2327e-05 0 0.0019406 0 -0.0010426 0 -0.0019145 -0.001274 -0.016972 0 0 0 0 0 0 0 0 0 0 0 0 0 0 0 0 0 0 0 0 0 0 0 0 0 0
5.875 0.00044629 0.0027387 0 -0.00024979 0 0.0028147 0 0.0014347 0 -0.0023006 -0.00035615 -0.034448 0 0 0 0 0 0 0 0 0 0 0 0 0 0 0 0 0 0 0 0 0 0 0 0 0 0
5.8789 0.0012124 0.0043675 0 -0.00035968 0 0.0031428 0 0.0040182 0 -0.0026672 0.0011115 -0.013939 0 0 0 0 0 0 0 0 0 0 0 0 0 0 0 0 0 0 0 0 0 0 0 0 0 0
5.8828 0.002289 0.0050621 0 -0.00080722 0 0.0025261 0 0.0041233 0 -0.0022955 0.0029459 0.001449 0 0 0 0 0 0 0 0 0 0 0 0 0 0 0 0 0 0 0 0 0 0 0 0 0 0
5.8867 0.0033021 0.0044278 0 -0.0018377 0 0.0012003 0 0.0014844 0 -0.0013616 0.0044383 -0.03223 0 0 0 0 0 0 0 0 0 0 0 0 0 0 0 0 0 0 0 0 0 0 0 0 0 0
5.8906 0.003626 0.0028246 0 -0.0029773 0 -0.00026747 0 -0.0013673 0 -0.00056637 0.0048185 -0.10407 0 0 0 0 0 0 0 0 0 0 0 0 0 0 0 0 0 0 0 0 0 0 0 0 0 0
5.8945 0.0029287 0.00115 0 -0.0032394 0 -0.0014905 0 -0.0015487 0 -0.00014729 0.0038782 -0.15242 0 0 0 0 0 0 0 0 0 0 0 0 0 0 0 0 0 0 0 0 0 0 0 0 0 0
5.8984 0.0014948 0.00012234 0 -0.001964 0 -0.0023846 0 0.0012646 0 0.00042178 0.0021357 -0.12885 0 0 0 0 0 0 0 0 0 0 0 0 0 0 0 0 0 0 0 0 0 0 0 0 0 0
5.9023 1.4763e-06 -0.00026103 0 0.00046627 0 -0.002909 0 0.0044743 0 0.001643 0.00035675 -0.051878 0 0 0 0 0 0 0 0 0 0 0 0 0 0 0 0 0 0 0 0 0 0 0 0 0 0
5.9063 -0.001033 -0.00058956 0 0.0027922 0 -0.0029316 0 0.0050876 0 0.0030919 -0.0010705 0.010441 0 0 0 0 0 0 0 0 0 0 0 0 0 0 0 0 0 0 0 0 0 0 0 0 0 0
5.9102 -0.0015911 -0.0013969 0 0.0038536 0 -0.0024611 0 0.0025038 0 0.003567 -0.0022451 0.010069 0 0 0 0 0 0 0 0 0 0 0 0 0 0 0 0 0 0 0 0 0 0 0 0 0 0
5.9141 -0.0019907 -0.0026398 0 0.0034769 0 -0.0018543 0 -0.0011841 0 0.0022518 -0.0032784 -0.036169 0 0 0 0 0 0 0 0 0 0 0 0 0 0 0 0 0 0 0 0 0 0 0 0 0 0
5.918 -0.0024412 -0.0037393 0 0.0024662 0 -0.0015386 0 -0.0034064 0 -0.00034627 -0.0038657 -0.073167 0 0 0 0 0 0 0 0 0 0 0 0 0 0 0 0 0 0 0 0 0 0 0 0 0 0
5.9219 -0.0028021 -0.0040517 0 0.0017853 0 -0.0014614 0 -0.0033851 0 -0.0027241 -0.0035041 -0.070454 0 0 0 0 0 0 0 0 0 0 0 0 0 0 0 0 0 0 0 0 0 0 0 0 0 0
5.9258 -0.0027597 -0.0032997 0 0.0017488 0 -0.0010058 0 -0.0022865 0 -0.0036742 -0.0021543 -0.048397 0 0 0 0 0 0 0 0 0 0 0 0 0 0 0 0 0 0 0 0 0 0 0 0 0 0
5.9297 -0.0021834 -0.0016595 0 0.0018973 0 0.00032052 0 -0.0015592 0 -0.0032408 -0.00051011 -0.042364 0 0 0 0 0 0 0 0 0 0 0 0 0 0 0 0 0 0 0 0 0 0 0 0 0 0
5.9336 -0.001262 0.00041278 0 0.0014889 0 0.0021143 0 -0.001527 0 -0.0024451 0.00060098 -0.053668 0 0 0 0 0 0 0 0 0 0 0 0 0 0 0 0 0 0 0 0 0 0 0 0 0 0
5.9375 -0.00030917 0.0023818 0 6.8543e-05 0 0.0032161 0 -0.0015976 0 -0.0021764 0.0011134 -0.048461 0 0 0 0 0 0 0 0 0 0 0 0 0 0 0 0 0 0 0 0 0 0 0 0 0 0
5.9414 0.00050551 0.0037679 0 -0.0022538 0 0.0028095 0 -0.0014078 0 -0.0024076 0.0018418 -0.0044379 0 0 0 0 0 0 0 0 0 0 0 0 0 0 0 0 0 0 0 0 0 0 0 0 0 0
5.9453 0.0011982 0.0042832 0 -0.0047949 0 0.0013423 0 -0.0013091 0 -0.0024218 0.0035152 0.054222 0 0 0 0 0 0 0 0 0 0 0 0 0 0 0 0 0 0 0 0 0 0 0 0 0 0
5.9492 0.0017802 0.0039698 0 -0.0064798 0 0.00016373 0 -0.001683 0 -0.0016648 0.005704 0.079109 0 0 0 0 0 0 0 0 0 0 0 0 0 0 0 0 0 0 0 0 0 0 0 0 0 0
5.9531 0.0021085 0.0031962 0 -0.0062944 0 0.00015112 0 -0.0021376 0 -0.00031314 0.0069276 0.052937 0 0 0 0 0 0 0 0 0 0 0 0 0 0 0 0 0 0 0 0 0 0 0 0 0 0
5.957 0.0019834 0.0024035 0 -0.0039799 0 0.0008034 0 -0.0017467 0 0.00091995 0.0060345 0.012866 0 0 0 0 0 0 0 0 0 0 0 0 0 0 0 0 0 0 0 0 0 0 0 0 0 0
5.9609 0.001389 0.0017567 0 -0.00049196 0 0.00084895 0 -0.0001288 0 0.0014316 0.0034762 0.01305 0 0 0 0 0 0 0 0 0 0 0 0 0 0 0 0 0 0 0 0 0 0 0 0 0 0
5.9648 0.00058257 0.0010258 0 0.0024024 0 -0.00027234 0 0.0019331 0 0.0011815 0.0010357 0.067788 0 0 0 0 0 0 0 0 0 0 0 0 0 0 0 0 0 0 0 0 0 0 0 0 0 0
5.9688 -0.00010095 -0.00014517 0 0.0033632 0 -0.0017228 0 0.0031275 0 0.00060546 0.0001515 0.13815 0 0 0 0 0 0 0 0 0 0 0 0 0 0 0 0 0 0 0 0 0 0 0 0 0 0
5.9727 -0.00053426 -0.0018023 0 0.0025683 0 -0.0021834 0 0.0028446 0 0.00016077 0.00054355 0.17432 0 0 0 0 0 0 0 0 0 0 0 0 0 0 0 0 0 0 0 0 0 0 0 0 0 0
5.9766 -0.00086171 -0.0034936 0 0.0015449 0 -0.0013518 0 0.0016669 0 -6.7476e-05 0.00061823 0.16428 0 0 0 0 0 0 0 0 0 0 0 0 0 0 0 0 0 0 0 0 0 0 0 0 0 0
5.9805 -0.0012604 -0.0045196 0 0.0017349 0 -0.00030754 0 0.00065489 0 -0.00038011 -0.00073898 0.13691 0 0 0 0 0 0 0 0 0 0 0 0 0 0 0 0 0 0 0 0 0 0 0 0 0 0
5.9844 -0.0016539 -0.0044063 0 0.0031147 0 -0.00030418 0 0.00028714 0 -0.0010933 -0.0028948 0.12327 0 0 0 0 0 0 0 0 0 0 0 0 0 0 0 0 0 0 0 0 0 0 0 0 0 0
5.9883 -0.0017043 -0.0032022 0 0.0042424 0 -0.0013481 0 0.00018101 0 -0.0020989 -0.0040965 0.12452 0 0 0 0 0 0 0 0 0 0 0 0 0 0 0 0 0 0 0 0 0 0 0 0 0 0
5.9922 -0.0011252 -0.0013965 0 0.0036932 0 -0.0021834 0 -0.00027165 0 -0.0027903 -0.0033181 0.12024 0 0 0 0 0 0 0 0 0 0 0 0 0 0 0 0 0 0 0 0 0 0 0 0 0 0
5.9961 -1.0795e-05 0.00040049 0 0.0014081 0 -0.0017066 0 -0.0012132 0 -0.0025436 -0.0013218 0.099526 0 0 0 0 0 0 0 0 0 0 0 0 0 0 0 0 0 0 0 0 0 0 0 0 0 0
6 0.0011643 0.0017439 0 -0.0013856 0 -0.00021985 0 -0.0023142 0 -0.0014047 0.00020654 0.07384 0 0 0 0 0 0 0 0 0 0 0 0 0 0 0 0 0 0 0 0 0 0 0 0 0 0
6.0039 0.0019036 0.0024598 0 -0.0034529 0 0.0008662 0 -0.0032594 0 -0.00026964 0.00047171 0.059403 0 0 0 0 0 0 0 0 0 0 0 0 0 0 0 0 0 0 0 0 0 0 0 0 0 0
6.0078 0.0020726 0.0026132 0 -0.0045355 0 0.00051543 0 -0.0039956 0 -0.00016778 0.00033673 0.056372 0 0 0 0 0 0 0 0 0 0 0 0 0 0 0 0 0 0 0 0 0 0 0 0 0 0
6.0117 0.0019356 0.0024193 0 -0.0050258 0 -0.00091455 0 -0.0044684 0 -0.0011693 0.0012211 0.052401 0 0 0 0 0 0 0 0 0 0 0 0 0 0 0 0 0 0 0 0 0 0 0 0 0 0
6.0156 0.00181 0.0021198 0 -0.004936 0 -0.0021581 0 -0.0043422 0 -0.0020464 0.0033689 0.042476 0 0 0 0 0 0 0 0 0 0 0 0 0 0 0 0 0 0 0 0 0 0 0 0 0 0
6.0195 0.0016872 0.0018385 0 -0.0036118 0 -0.0023665 0 -0.0032453 0 -0.0012934 0.0053926 0.034709 0 0 0 0 0 0 0 0 0 0 0 0 0 0 0 0 0 0 0 0 0 0 0 0 0 0
6.0234 0.0012132 0.0015011 0 -0.00068252 0 -0.0017838 0 -0.0013547 0 0.0012666 0.0055837 0.032754 0 0 0 0 0 0 0 0 0 0 0 0 0 0 0 0 0 0 0 0 0 0 0 0 0 0
6.0273 7.4563e-05 0.00091414 0 0.0028938 0 -0.0011859 0 0.00042188 0 0.0039076 0.0035754 0.020826 0 0 0 0 0 0 0 0 0 0 0 0 0 0 0 0 0 0 0 0 0 0 0 0 0 0
6.0313 -0.0015801 -3.303e-05 0 0.0051522 0 -0.00093726 0 0.0010464 0 0.0042845 0.00063324 -0.022127 0 0 0 0 0 0 0 0 0 0 0 0 0 0 0 0 0 0 0 0 0 0 0 0 0 0
6.0352 -0.0031153 -0.0012213 0 0.0047821 0 -0.00078617 0 0.00022149 0 0.0015483 -0.0016218 -0.090984 0 0 0 0 0 0 0 0 0 0 0 0 0 0 0 0 0 0 0 0 0 0 0 0 0 0
6.0391 -0.0038528 -0.0023509 0 0.0024644 0 -0.00045494 0 -0.00134 0 -0.002754 -0.0026286 -0.14622 0 0 0 0 0 0 0 0 0 0 0 0 0 0 0 0 0 0 0 0 0 0 0 0 0 0
6.043 -0.0036007 -0.0031212 0 0.00036211 0 -9.9414e-05 0 -0.0025205 0 -0.0059877 -0.0030219 -0.14745 0 0 0 0 0 0 0 0 0 0 0 0 0 0 0 0 0 0 0 0 0 0 0 0 0 0
6.0469 -0.0027798 -0.0033454 0 0.00013674 0 -1.9691e-05 0 -0.00267 0 -0.006733 -0.0035664 -0.096891 0 0 0 0 0 0 0 0 0 0 0 0 0 0 0 0 0 0 0 0 0 0 0 0 0 0
6.0508 -0.0020241 -0.0029202 0 0.0014503 0 -9.7519e-05 0 -0.001953 0 -0.0058091 -0.0042007 -0.042912 0 0 0 0 0 0 0 0 0 0 0 0 0 0 0 0 0 0 0 0 0 0 0 0 0 0
6.0547 -0.001623 -0.001786 0 0.0024358 0 0.00016189 0 -0.0010098 0 -0.0050506 -0.0041954 -0.034795 0 0 0 0 0 0 0 0 0 0 0 0 0 0 0 0 0 0 0 0 0 0 0 0 0 0
6.0586 -0.0013188 -4.0839e-05 0 0.0015928 0 0.00093477 0 -0.00043089 0 -0.0052192 -0.0030892 -0.074944 0 0 0 0 0 0 0 0 0 0 0 0 0 0 0 0 0 0 0 0 0 0 0 0 0 0
6.0625 -0.0006315 0.0018825 0 -0.00082842 0 0.0016471 0 -0.00052098 0 -0.0053116 -0.0012714 -0.11978 0 0 0 0 0 0 0 0 0 0 0 0 0 0 0 0 0 0 0 0 0 0 0 0 0 0
6.0664 0.0006151 0.0032685 0 -0.0032145 0 0.0015052 0 -0.0013184 0 -0.0039427 0.00038113 -0.12762 0 0 0 0 0 0 0 0 0 0 0 0 0 0 0 0 0 0 0 0 0 0 0 0 0 0
6.0703 0.0020652 0.0035361 0 -0.0041342 0 0.00046833 0 -0.0025693 0 -0.0011651 0.0013015 -0.1007 0 0 0 0 0 0 0 0 0 0 0 0 0 0 0 0 0 0 0 0 0 0 0 0 0 0
6.0742 0.0030929 0.002721 0 -0.0034123 0 -0.00054516 0 -0.0036441 0 0.0013925 0.0015788 -0.07696 0 0 0 0 0 0 0 0 0 0 0 0 0 0 0 0 0 0 0 0 0 0 0 0 0 0
6.0781 0.0032806 0.0015151 0 -0.0018774 0 -0.00061644 0 -0.0037248 0 0.002274 0.0016195 -0.084609 0 0 0 0 0 0 0 0 0 0 0 0 0 0 0 0 0 0 0 0 0 0 0 0 0 0
6.082 0.0026763 0.00070272 0 -0.0004081 0 8.0027e-05 0 -0.0023957 0 0.0018579 0.001663 -0.11204 0 0 0 0 0 0 0 0 0 0 0 0 0 0 0 0 0 0 0 0 0 0 0 0 0 0
6.0859 0.0016513 0.0004609 0 0.00061048 0 0.00037011 0 -0.0001836 0 0.0019757 0.0016973 -0.12429 0 0 0 0 0 0 0 0 0 0 0 0 0 0 0 0 0 0 0 0 0 0 0 0 0 0
6.0898 0.00057019 0.00021959 0 0.0011175 0 -0.00062365 0 0.0016114 0 0.0037902 0.0016828 -0.10316 0 0 0 0 0 0 0 0 0 0 0 0 0 0 0 0 0 0 0 0 0 0 0 0 0 0
6.0938 -0.00039722 -0.00072089 0 0.0011074 0 -0.002399 0 0.0018655 0 0.0062346 0.0016259 -0.064696 0 0 0 0 0 0 0 0 0 0 0 0 0 0 0 0 0 0 0 0 0 0 0 0 0 0
6.0977 -0.0012167 -0.0023854 0 0.00076477 0 -0.0034579 0 0.0005831 0 0.0068222 0.0013774 -0.03789 0 0 0 0 0 0 0 0 0 0 0 0 0 0 0 0 0 0 0 0 0 0 0 0 0 0
6.1016 -0.0018499 -0.0039371 0 0.00068816 0 -0.0027783 0 -0.001067 0 0.0041195 0.0005515 -0.033153 0 0 0 0 0 0 0 0 0 0 0 0 0 0 0 0 0 0 0 0 0 0 0 0 0 0
6.1055 -0.0022276 -0.004325 0 0.0015759 0 -0.00076958 0 -0.0017334 0 -0.00063795 -0.001101 -0.03577 0 0 0 0 0 0 0 0 0 0 0 0 0 0 0 0 0 0 0 0 0 0 0 0 0 0
6.1094 -0.0023316 -0.0031625 0 0.0034349 0 0.0012747 0 -0.0010022 0 -0.0044815 -0.0031633 -0.026315 0 0 0 0 0 0 0 0 0 0 0 0 0 0 0 0 0 0 0 0 0 0 0 0 0 0
6.1133 -0.0022288 -0.0010163 0 0.00518 0 0.0024939 0 0.00034836 0 -0.0052993 -0.0045521 -0.00070413 0 0 0 0 0 0 0 0 0 0 0 0 0 0 0 0 0 0 0 0 0 0 0 0 0 0
6.1172 -0.0019841 0.0011003 0 0.005296 0 0.0030199 0 0.001113 0 -0.0035635 -0.0042834 0.030042 0 0 0 0 0 0 0 0 0 0 0 0 0 0 0 0 0 0 0 0 0 0 0 0 0 0
6.1211 -0.0015669 0.0024783 0 0.0031166 0 0.0032914 0 0.00066592 0 -0.0016304 -0.0023755 0.052298 0 0 0 0 0 0 0 0 0 0 0 0 0 0 0 0 0 0 0 0 0 0 0 0 0 0
6.125 -0.00089513 0.0030184 0 -0.00048685 0 0.0031909 0 -0.00066439 0 -0.0014643 3.0302e-05 0.056535 0 0 0 0 0 0 0 0 0 0 0 0 0 0 0 0 0 0 0 0 0 0 0 0 0 0
6.1289 8.9917e-06 0.0029669 0 -0.0037034 0 0.0022201 0 -0.0020086 0 -0.0030061 0.0015469 0.036786 0 0 0 0 0 0 0 0 0 0 0 0 0 0 0 0 0 0 0 0 0 0 0 0 0 0
6.1328 0.00094179 0.0025408 0 -0.0050972 0 0.0004953 0 -0.0026081 0 -0.0045317 0.0016456 -0.0046427 0 0 0 0 0 0 0 0 0 0 0 0 0 0 0 0 0 0 0 0 0 0 0 0 0 0
6.1367 0.0016354 0.0018646 0 -0.0044432 0 -0.00086034 0 -0.0021456 0 -0.0043594 0.00097213 -0.046675 0 0 0 0 0 0 0 0 0 0 0 0 0 0 0 0 0 0 0 0 0 0 0 0 0 0
6.1406 0.0019538 0.0011364 0 -0.002513 0 -0.00072531 0 -0.00070934 0 -0.0022145 0.00062952 -0.052659 0 0 0 0 0 0 0 0 0 0 0 0 0 0 0 0 0 0 0 0 0 0 0 0 0 0
6.1445 0.0019437 0.00062549 0 -0.00030512 0 0.0006077 0 0.001303 0 0.00078033 0.0011484 0.00060961 0 0 0 0 0 0 0 0 0 0 0 0 0 0 0 0 0 0 0 0 0 0 0 0 0 0
6.1484 0.0016874 0.00038054 0 0.0014595 0 0.0013754 0 0.0032005 0 0.0031336 0.0020799 0.090698 0 0 0 0 0 0 0 0 0 0 0 0 0 0 0 0 0 0 0 0 0 0 0 0 0 0
6.1523 0.0011498 1.6659e-05 0 0.002371 0 2.8011e-05 0 0.0041323 0 0.0039833 0.0024752 0.15522 0 0 0 0 0 0 0 0 0 0 0 0 0 0 0 0 0 0 0 0 0 0 0 0 0 0
6.1563 0.00023576 -0.0010132 0 0.0022967 0 -0.003018 0 0.0035186 0 0.0033912 0.001715 0.14421 0 0 0 0 0 0 0 0 0 0 0 0 0 0 0 0 0 0 0 0 0 0 0 0 0 0
6.1602 -0.00098796 -0.0027954 0 0.0015399 0 -0.0055395 0 0.0015543 0 0.0020014 -3.7416e-05 0.072618 0 0 0 0 0 0 0 0 0 0 0 0 0 0 0 0 0 0 0 0 0 0 0 0 0 0
6.1641 -0.0021814 -0.0046162 0 0.00087538 0 -0.005584 0 -0.00071968 0 0.00049866 -0.0020205 0.013792 0 0 0 0 0 0 0 0 0 0 0 0 0 0 0 0 0 0 0 0 0 0 0 0 0 0
6.168 -0.0029108 -0.0053668 0 0.0010749 0 -0.0033401 0 -0.0020206 0 -0.0007682 -0.0034091 0.030667 0 0 0 0 0 0 0 0 0 0 0 0 0 0 0 0 0 0 0 0 0 0 0 0 0 0
6.1719 -0.0029668 -0.0044106 0 0.0021762 0 -0.00082051 0 -0.0017245 0 -0.0018241 -0.0037585 0.11125 0 0 0 0 0 0 0 0 0 0 0 0 0 0 0 0 0 0 0 0 0 0 0 0 0 0
6.1758 -0.0024849 -0.0021162 0 0.0032779 0 0.00027592 0 -0.00033436 0 -0.0027722 -0.0031255 0.178 0 0 0 0 0 0 0 0 0 0 0 0 0 0 0 0 0 0 0 0 0 0 0 0 0 0
6.1797 -0.001738 0.00044615 0 0.0032467 0 0.00018918 0 0.00090675 0 -0.0034194 -0.0019028 0.16552 0 0 0 0 0 0 0 0 0 0 0 0 0 0 0 0 0 0 0 0 0 0 0 0 0 0
6.1836 -0.00084539 0.0023298 0 0.0017321 0 0.00048499 0 0.00097733 0 -0.0032517 -0.00052937 0.086431 0 0 0 0 0 0 0 0 0 0 0 0 0 0 0 0 0 0 0 0 0 0 0 0 0 0
6.1875 0.00025753 0.003276 0 -0.00053261 0 0.0019875 0 -0.00013653 0 -0.0019559 0.00074249 0.015267 0 0 0 0 0 0 0 0 0 0 0 0 0 0 0 0 0 0 0 0 0 0 0 0 0 0
6.1914 0.001555 0.0035825 0 -0.0024347 0 0.0036416 0 -0.0014298 0 -5.4405e-05 0.0018833 0.0080562 0 0 0 0 0 0 0 0 0 0 0 0 0 0 0 0 0 0 0 0 0 0 0 0 0 0
6.1953 0.0027287 0.003581 0 -0.003403 0 0.0036068 0 -0.0016348 0 0.0011484 0.0029108 0.045108 0 0 0 0 0 0 0 0 0 0 0 0 0 0 0 0 0 0 0 0 0 0 0 0 0 0
6.1992 0.0032949 0.0033367 0 -0.0035902 0 0.0013666 0 -0.00018285 0 0.00058688 0.0036756 0.058026 0 0 0 0 0 0 0 0 0 0 0 0 0 0 0 0 0 0 0 0 0 0 0 0 0 0
6.2031 0.0030076 0.0027938 0 -0.0032936 0 -0.0015072 0 0.0023116 0 -0.001401 0.0038534 0.0086801 0 0 0 0 0 0 0 0 0 0 0 0 0 0 0 0 0 0 0 0 0 0 0 0 0 0
6.207 0.0020993 0.002029 0 -0.0024813 0 -0.0028116 0 0.0043813 0 -0.003045 0.0031987 -0.068368 0 0 0 0 0 0 0 0 0 0 0 0 0 0 0 0 0 0 0 0 0 0 0 0 0 0
6.2109 0.0010766 0.0012187 0 -0.0010459 0 -0.0018528 0 0.004647 0 -0.0025927 0.0018108 -0.10542 0 0 0 0 0 0 0 0 0 0 0 0 0 0 0 0 0 0 0 0 0 0 0 0 0 0
6.2148 0.00027156 0.00038162 0 0.00064371 0 -3.0644e-05 0 0.0027572 0 -3.6285e-06 9.6357e-05 -0.076534 0 0 0 0 0 0 0 0 0 0 0 0 0 0 0 0 0 0 0 0 0 0 0 0 0 0
6.2188 -0.00037631 -0.00069011 0 0.0018053 0 0.00066741 0 -0.00030428 0 0.0028342 -0.0015716 -0.024056 0 0 0 0 0 0 0 0 0 0 0 0 0 0 0 0 0 0 0 0 0 0 0 0 0 0
6.2227 -0.0010932 -0.0021194 0 0.0020573 0 -0.00037744 0 -0.0027851 0 0.0037476 -0.0031265 -0.01029 0 0 0 0 0 0 0 0 0 0 0 0 0 0 0 0 0 0 0 0 0 0 0 0 0 0
6.2266 -0.0018854 -0.0035859 0 0.0020137 0 -0.0019771 0 -0.003257 0 0.0022474 -0.0046695 -0.051527 0 0 0 0 0 0 0 0 0 0 0 0 0 0 0 0 0 0 0 0 0 0 0 0 0 0
6.2305 -0.0024496 -0.004406 0 0.0027228 0 -0.0024719 0 -0.0015133 0 -0.00012958 -0.0060484 -0.10701 0 0 0 0 0 0 0 0 0 0 0 0 0 0 0 0 0 0 0 0 0 0 0 0 0 0
6.2344 -0.0024777 -0.0040757 0 0.0043433 0 -0.0013146 0 0.0013304 0 -0.001418 -0.0066748 -0.12941 0 0 0 0 0 0 0 0 0 0 0 0 0 0 0 0 0 0 0 0 0 0 0 0 0 0
6.2383 -0.001989 -0.0027398 0 0.0055534 0 0.0006412 0 0.0035698 0 -0.0010652 -0.0059128 -0.11505 0 0 0 0 0 0 0 0 0 0 0 0 0 0 0 0 0 0 0 0 0 0 0 0 0 0
6.2422 -0.0012973 -0.001079 0 0.0046202 0 0.0021619 0 0.0039491 0 -0.0001372 -0.0037323 -0.098679 0 0 0 0 0 0 0 0 0 0 0 0 0 0 0 0 0 0 0 0 0 0 0 0 0 0
6.2461 -0.00065579 0.0002785 0 0.0012418 0 0.0027041 0 0.0023237 0 0.00015258 -0.00094375 -0.10581 0 0 0 0 0 0 0 0 0 0 0 0 0 0 0 0 0 0 0 0 0 0 0 0 0 0
6.25 -1.0816e-05 0.0012 0 -0.002769 0 0.0025175 0 -0.0003878 0 -0.00017307 0.0013195 -0.12286 0 0 0 0 0 0 0 0 0 0 0 0 0 0 0 0 0 0 0 0 0 0 0 0 0 0
6.2539 0.00083423 0.0019134 0 -0.0048584 0 0.001992 0 -0.0028003 0 -9.0436e-05 0.0024371 -0.11891 0 0 0 0 0 0 0 0 0 0 0 0 0 0 0 0 0 0 0 0 0 0 0 0 0 0
6.2578 0.0018379 0.0025334 0 -0.003934 0 0.0011843 0 -0.0037838 0 0.00099573 0.0026749 -0.08829 0 0 0 0 0 0 0 0 0 0 0 0 0 0 0 0 0 0 0 0 0 0 0 0 0 0
6.2617 0.0025915 0.00285 0 -0.0012407 0 1.0462e-05 0 -0.0029544 0 0.0024299 0.0027703 -0.059893 0 0 0 0 0 0 0 0 0 0 0 0 0 0 0 0 0 0 0 0 0 0 0 0 0 0
6.2656 0.0026336 0.0026168 0 0.0009212 0 -0.0013159 0 -0.0007934 0 0.0030941 0.0031837 -0.061864 0 0 0 0 0 0 0 0 0 0 0 0 0 0 0 0 0 0 0 0 0 0 0 0 0 0
6.2695 0.0018861 0.001931 0 0.0012849 0 -0.0022559 0 0.001607 0 0.0028092 0.0037462 -0.085526 0 0 0 0 0 0 0 0 0 0 0 0 0 0 0 0 0 0 0 0 0 0 0 0 0 0
6.2734 0.00073519 0.0011716 0 0.00046311 0 -0.0023973 0 0.0030853 0 0.002565 0.0039455 -0.092985 0 0 0 0 0 0 0 0 0 0 0 0 0 0 0 0 0 0 0 0 0 0 0 0 0 0
6.2773 -0.00032926 0.0005282 0 -5.9513e-05 0 -0.001845 0 0.0030348 0 0.0032027 0.0034341 -0.059852 0 0 0 0 0 0 0 0 0 0 0 0 0 0 0 0 0 0 0 0 0 0 0 0 0 0
6.2813 -0.0011149 -0.00027525 0 0.00052138 0 -0.001099 0 0.0017718 0 0.0041341 0.0022297 -0.0026022 0 0 0 0 0 0 0 0 0 0 0 0 0 0 0 0 0 0 0 0 0 0 0 0 0 0
6.2852 -0.0017464 -0.0016193 0 0.0018578 0 -0.00057704 0 0.00035566 0 0.0037852 0.00054398 0.040969 0 0 0 0 0 0 0 0 0 0 0 0 0 0 0 0 0 0 0 0 0 0 0 0 0 0
6.2891 -0.002334 -0.0033164 0 0.003237 0 -0.00030215 0 -0.00010781 0 0.0014614 -0.0013921 0.054092 0 0 0 0 0 0 0 0 0 0 0 0 0 0 0 0 0 0 0 0 0 0 0 0 0 0
6.293 -0.0027199 -0.0044392 0 0.0043982 0 -2.4727e-05 0 0.00076334 0 -0.0014925 -0.0032543 0.056347 0 0 0 0 0 0 0 0 0 0 0 0 0 0 0 0 0 0 0 0 0 0 0 0 0 0
6.2969 -0.0026112 -0.0040146 0 0.0053733 0 0.00044357 0 0.0023438 0 -0.0027692 -0.0044991 0.075686 0 0 0 0 0 0 0 0 0 0 0 0 0 0 0 0 0 0 0 0 0 0 0 0 0 0
6.3008 -0.0019314 -0.0019913 0 0.005772 0 0.0010601 0 0.0034339 0 -0.001463 -0.0045409 0.11215 0 0 0 0 0 0 0 0 0 0 0 0 0 0 0 0 0 0 0 0 0 0 0 0 0 0
6.3047 -0.00095702 0.00052381 0 0.0047206 0 0.0016463 0 0.0030961 0 0.00083738 -0.0032243 0.13667 0 0 0 0 0 0 0 0 0 0 0 0 0 0 0 0 0 0 0 0 0 0 0 0 0 0
6.3086 -6.4238e-05 0.0021006 0 0.0018312 0 0.0020512 0 0.0012867 0 0.0015647 -0.0011258 0.12568 0 0 0 0 0 0 0 0 0 0 0 0 0 0 0 0 0 0 0 0 0 0 0 0 0 0
6.3125 0.00062326 0.002149 0 -0.001866 0 0.0021999 0 -0.0011379 0 -0.00017462 0.00072693 0.090437 0 0 0 0 0 0 0 0 0 0 0 0 0 0 0 0 0 0 0 0 0 0 0 0 0 0
6.3164 0.0012734 0.0013111 0 -0.0043224 0 0.0020572 0 -0.0029791 0 -0.0026054 0.0015705 0.067004 0 0 0 0 0 0 0 0 0 0 0 0 0 0 0 0 0 0 0 0 0 0 0 0 0 0
6.3203 0.0020307 0.00074271 0 -0.0041153 0 0.0016217 0 -0.0033952 0 -0.0030403 0.0014421 0.078943 0 0 0 0 0 0 0 0 0 0 0 0 0 0 0 0 0 0 0 0 0 0 0 0 0 0
6.3242 0.002727 0.0010301 0 -0.0017752 0 0.00095752 0 -0.0023125 0 -0.00057281 0.0010638 0.11454 0 0 0 0 0 0 0 0 0 0 0 0 0 0 0 0 0 0 0 0 0 0 0 0 0 0
6.3281 0.0029714 0.0017669 0 0.00061574 0 0.00017428 0 -0.00038667 0 0.0030745 0.0012004 0.14192 0 0 0 0 0 0 0 0 0 0 0 0 0 0 0 0 0 0 0 0 0 0 0 0 0 0
6.332 0.0025314 0.0020768 0 0.0012579 0 -0.00065704 0 0.0013774 0 0.0053306 0.0020482 0.14274 0 0 0 0 0 0 0 0 0 0 0 0 0 0 0 0 0 0 0 0 0 0 0 0 0 0
6.3359 0.0015777 0.0014399 0 0.00015443 0 -0.0015374 0 0.0021284 0 0.0052119 0.0031036 0.12765 0 0 0 0 0 0 0 0 0 0 0 0 0 0 0 0 0 0 0 0 0 0 0 0 0 0
6.3398 0.00051964 2.7111e-05 0 -0.0010941 0 -0.0024484 0 0.0015811 0 0.0039018 0.003517 0.12075 0 0 0 0 0 0 0 0 0 0 0 0 0 0 0 0 0 0 0 0 0 0 0 0 0 0
6.3438 -0.00037705 -0.0016012 0 -0.00089616 0 -0.0032344 0 0.0001714 0 0.0030969 0.0026332 0.13417 0 0 0 0 0 0 0 0 0 0 0 0 0 0 0 0 0 0 0 0 0 0 0 0 0 0
6.3477 -0.0011627 -0.0029366 0 0.00093917 0 -0.0036211 0 -0.0011525 0 0.0031138 0.0004202 0.15913 0 0 0 0 0 0 0 0 0 0 0 0 0 0 0 0 0 0 0 0 0 0 0 0 0 0
6.3516 -0.0019941 -0.0036551 0 0.0032456 0 -0.0033772 0 -0.0014621 0 0.0028014 -0.0023931 0.17741 0 0 0 0 0 0 0 0 0 0 0 0 0 0 0 0 0 0 0 0 0 0 0 0 0 0
6.3555 -0.0028117 -0.0035213 0 0.0046848 0 -0.0024469 0 -0.00045376 0 0.0011544 -0.0045821 0.17573 0 0 0 0 0 0 0 0 0 0 0 0 0 0 0 0 0 0 0 0 0 0 0 0 0 0
6.3594 -0.0032864 -0.0024297 0 0.0047924 0 -0.0009338 0 0.0012624 0 -0.0013322 -0.0050789 0.15032 0 0 0 0 0 0 0 0 0 0 0 0 0 0 0 0 0 0 0 0 0 0 0 0 0 0
6.3633 -0.0030975 -0.00064588 0 0.0040082 0 0.00097062 0 0.0024669 0 -0.0030866 -0.0036967 0.10479 0 0 0 0 0 0 0 0 0 0 0 0 0 0 0 0 0 0 0 0 0 0 0 0 0 0
6.3672 -0.0022276 0.0011225 0 0.0029674 0 0.0029529 0 0.0021306 0 -0.0031045 -0.0013597 0.050267 0 0 0 0 0 0 0 0 0 0 0 0 0 0 0 0 0 0 0 0 0 0 0 0 0 0
6.3711 -0.00096439 0.0021258 0 0.0019337 0 0.0044853 0 0.00020772 0 -0.0019412 0.0005072 0.0054533 0 0 0 0 0 0 0 0 0 0 0 0 0 0 0 0 0 0 0 0 0 0 0 0 0 0
6.375 0.00035167 0.0021845 0 0.00085055 0 0.0049335 0 -0.0021841 0 -0.0010099 0.0010689 -0.011862 0 0 0 0 0 0 0 0 0 0 0 0 0 0 0 0 0 0 0 0 0 0 0 0 0 0
6.3789 0.0015266 0.0018748 0 -0.00028028 0 0.0039727 0 -0.0034345 0 -0.0010505 0.00072386 -0.00012806 0 0 0 0 0 0 0 0 0 0 0 0 0 0 0 0 0 0 0 0 0 0 0 0 0 0
6.3828 0.0024619 0.0019932 0 -0.0012331 0 0.0019965 0 -0.0025647 0 -0.0014514 0.00064519 0.020095 0 0 0 0 0 0 0 0 0 0 0 0 0 0 0 0 0 0 0 0 0 0 0 0 0 0
6.3867 0.0029923 0.0027573 0 -0.0017513 0 2.0036e-05 0 1.2534e-05 0 -0.0010465 0.0015758 0.021461 0 0 0 0 0 0 0 0 0 0 0 0 0 0 0 0 0 0 0 0 0 0 0 0 0 0
6.3906 0.0028897 0.0035351 0 -0.0017936 0 -0.0010219 0 0.0027215 0 0.00060015 0.0030228 -0.0049455 0 0 0 0 0 0 0 0 0 0 0 0 0 0 0 0 0 0 0 0 0 0 0 0 0 0
6.3945 0.0020868 0.0033979 0 -0.0015288 0 -0.0010257 0 0.0039279 0 0.0027963 0.0036746 -0.040592 0 0 0 0 0 0 0 0 0 0 0 0 0 0 0 0 0 0 0 0 0 0 0 0 0 0
6.3984 0.00086359 0.0019663 0 -0.0011101 0 -0.00078596 0 0.0030918 0 0.0044701 0.0026641 -0.058398 0 0 0 0 0 0 0 0 0 0 0 0 0 0 0 0 0 0 0 0 0 0 0 0 0 0
6.4023 -0.00027222 -0.00025825 0 -0.00050118 0 -0.0012346 0 0.0010715 0 0.0051126 0.00042647 -0.051005 0 0 0 0 0 0 0 0 0 0 0 0 0 0 0 0 0 0 0 0 0 0 0 0 0 0
6.4063 -0.00095834 -0.0023301 0 0.00047009 0 -0.0025288 0 -0.00063215 0 0.0049526 -0.0017018 -0.038265 0 0 0 0 0 0 0 0 0 0 0 0 0 0 0 0 0 0 0 0 0 0 0 0 0 0
6.4102 -0.001251 -0.0035631 0 0.0018888 0 -0.0038471 0 -0.0010323 0 0.0044096 -0.0027136 -0.045768 0 0 0 0 0 0 0 0 0 0 0 0 0 0 0 0 0 0 0 0 0 0 0 0 0 0
6.4141 -0.001514 -0.003838 0 0.0035471 0 -0.0040913 0 -0.00027083 0 0.0036244 -0.002737 -0.077788 0 0 0 0 0 0 0 0 0 0 0 0 0 0 0 0 0 0 0 0 0 0 0 0 0 0
6.418 -0.0020153 -0.0033767 0 0.0049085 0 -0.002837 0 0.00070715 0 0.0025664 -0.0026573 -0.11343 0 0 0 0 0 0 0 0 0 0 0 0 0 0 0 0 0 0 0 0 0 0 0 0 0 0
6.4219 -0.0026195 -0.0024101 0 0.0053056 0 -0.00069114 0 0.0009917 0 0.0013961 -0.0030514 -0.12845 0 0 0 0 0 0 0 0 0 0 0 0 0 0 0 0 0 0 0 0 0 0 0 0 0 0
6.4258 -0.002869 -0.0011367 0 0.0043154 0 0.0011848 0 0.0002961 0 0.00048082 -0.0035986 -0.11769 0 0 0 0 0 0 0 0 0 0 0 0 0 0 0 0 0 0 0 0 0 0 0 0 0 0
6.4297 -0.0023779 0.00012136 0 0.0021078 0 0.0018941 0 -0.0010591 0 -2.7768e-06 -0.0035281 -0.095051 0 0 0 0 0 0 0 0 0 0 0 0 0 0 0 0 0 0 0 0 0 0 0 0 0 0
6.4336 -0.0011749 0.00095413 0 -0.00052947 0 0.0013091 0 -0.0024949 0 -0.00034045 -0.0025126 -0.07506 0 0 0 0 0 0 0 0 0 0 0 0 0 0 0 0 0 0 0 0 0 0 0 0 0 0
6.4375 0.00029376 0.0012059 0 -0.0026184 0 1.2885e-05 0 -0.0034175 0 -0.00099546 -0.0010037 -0.059041 0 0 0 0 0 0 0 0 0 0 0 0 0 0 0 0 0 0 0 0 0 0 0 0 0 0
6.4414 0.0014781 0.0012439 0 -0.0036143 0 -0.0011179 0 -0.0032954 0 -0.0020213 0.00029084 -0.039849 0 0 0 0 0 0 0 0 0 0 0 0 0 0 0 0 0 0 0 0 0 0 0 0 0 0
6.4453 0.0020691 0.001718 0 -0.0037043 0 -0.0013841 0 -0.0018453 0 -0.0028396 0.0011079 -0.015348 0 0 0 0 0 0 0 0 0 0 0 0 0 0 0 0 0 0 0 0 0 0 0 0 0 0
6.4492 0.0021094 0.0028993 0 -0.0034887 0 -0.0006221 0 0.00059128 0 -0.0026912 0.0016982 0.0076789 0 0 0 0 0 0 0 0 0 0 0 0 0 0 0 0 0 0 0 0 0 0 0 0 0 0
6.4531 0.0018363 0.004225 0 -0.003335 0 0.00066496 0 0.0028938 0 -0.0013484 0.0022541 0.022586 0 0 0 0 0 0 0 0 0 0 0 0 0 0 0 0 0 0 0 0 0 0 0 0 0 0
6.457 0.0014381 0.0045898 0 -0.0030435 0 0.001546 0 0.0037092 0 0.00059587 0.0024519 0.031132 0 0 0 0 0 0 0 0 0 0 0 0 0 0 0 0 0 0 0 0 0 0 0 0 0 0
6.4609 0.00093839 0.0032274 0 -0.0021528 0 0.0012737 0 0.002519 0 0.0021196 0.0017085 0.039706 0 0 0 0 0 0 0 0 0 0 0 0 0 0 0 0 0 0 0 0 0 0 0 0 0 0
6.4648 0.00027165 0.00042629 0 -0.00053296 0 -9.3857e-05 0 0.00029723 0 0.0024743 -0.00011097 0.049657 0 0 0 0 0 0 0 0 0 0 0 0 0 0 0 0 0 0 0 0 0 0 0 0 0 0
6.4688 -0.00055716 -0.0025686 0 0.0013911 0 -0.0016202 0 -0.0010618 0 0.001639 -0.0023542 0.056163 0 0 0 0 0 0 0 0 0 0 0 0 0 0 0 0 0 0 0 0 0 0 0 0 0 0
6.4727 -0.0013988 -0.0043937 0 0.00301 0 -0.0021711 0 -0.00027331 0 0.00027132 -0.0040335 0.057994 0 0 0 0 0 0 0 0 0 0 0 0 0 0 0 0 0 0 0 0 0 0 0 0 0 0
6.4766 -0.0020392 -0.0044472 0 0.0040365 0 -0.0013455 0 0.0021678 0 -0.00071512 -0.0046185 0.064233 0 0 0 0 0 0 0 0 0 0 0 0 0 0 0 0 0 0 0 0 0 0 0 0 0 0
6.4805 -0.0023432 -0.0031412 0 0.0045587 0 0.00018169 0 0.0043295 0 -0.00068238 -0.0043526 0.086051 0 0 0 0 0 0 0 0 0 0 0 0 0 0 0 0 0 0 0 0 0 0 0 0 0 0
6.4844 -0.002312 -0.0014428 0 0.0046324 0 0.0012638 0 0.0044705 0 0.00031986 -0.0038227 0.12093 0 0 0 0 0 0 0 0 0 0 0 0 0 0 0 0 0 0 0 0 0 0 0 0 0 0
6.4883 -0.0020003 -0.00016415 0 0.0039946 0 0.0012943 0 0.0024748 0 0.00148 -0.0033128 0.14896 0 0 0 0 0 0 0 0 0 0 0 0 0 0 0 0 0 0 0 0 0 0 0 0 0 0
6.4922 -0.0014051 0.00046404 0 0.0023405 0 0.0006834 0 -0.00021007 0 0.0016544 -0.0026369 0.149 0 0 0 0 0 0 0 0 0 0 0 0 0 0 0 0 0 0 0 0 0 0 0 0 0 0
6.4961 -0.00048504 0.00073725 0 -0.00011946 0 0.00038045 0 -0.0019658 0 0.00017813 -0.001538 0.11933 0 0 0 0 0 0 0 0 0 0 0 0 0 0 0 0 0 0 0 0 0 0 0 0 0 0
6.5 0.0006793 0.0011134 0 -0.0025408 0 0.00094658 0 -0.0022993 0 -0.0024827 -9.563e-05 0.080518 0 0 0 0 0 0 0 0 0 0 0 0 0 0 0 0 0 0 0 0 0 0 0 0 0 0
6.5039 0.0017731 0.0018397 0 -0.0040326 0 0.0020586 0 -0.0018563 0 -0.0048591 0.0013505 0.056961 0 0 0 0 0 0 0 0 0 0 0 0 0 0 0 0 0 0 0 0 0 0 0 0 0 0
6.5078 0.002375 0.002782 0 -0.0043804 0 0.0028344 0 -0.0013888 0 -0.0054541 0.0026073 0.056567 0 0 0 0 0 0 0 0 0 0 0 0 0 0 0 0 0 0 0 0 0 0 0 0 0 0
6.5117 0.0022739 0.0035113 0 -0.0041072 0 0.0025792 0 -0.00095252 0 -0.003846 0.0037831 0.06842 0 0 0 0 0 0 0 0 0 0 0 0 0 0 0 0 0 0 0 0 0 0 0 0 0 0
6.5156 0.0016739 0.0035745 0 -0.0037891 0 0.0012646 0 -0.0001768 0 -0.00098032 0.0049272 0.077427 0 0 0 0 0 0 0 0 0 0 0 0 0 0 0 0 0 0 0 0 0 0 0 0 0 0
6.5195 0.0010318 0.0027763 0 -0.0033987 0 -0.00056065 0 0.00088984 0 0.0016034 0.0055914 0.07747 0 0 0 0 0 0 0 0 0 0 0 0 0 0 0 0 0 0 0 0 0 0 0 0 0 0
6.5234 0.00063424 0.0012941 0 -0.0024222 0 -0.0021987 0 0.0015326 0 0.0028904 0.0049683 0.070361 0 0 0 0 0 0 0 0 0 0 0 0 0 0 0 0 0 0 0 0 0 0 0 0 0 0
6.5273 0.00032986 -0.00044534 0 -0.00059373 0 -0.003186 0 0.0011357 0 0.0028656 0.0026689 0.057132 0 0 0 0 0 0 0 0 0 0 0 0 0 0 0 0 0 0 0 0 0 0 0 0 0 0
6.5313 -0.00028056 -0.0020049 0 0.0016413 0 -0.0034561 0 7.6716e-05 0 0.0020681 -0.00060376 0.035965 0 0 0 0 0 0 0 0 0 0 0 0 0 0 0 0 0 0 0 0 0 0 0 0 0 0
6.5352 -0.0013596 -0.0030932 0 0.0034923 0 -0.0032968 0 -0.00042234 0 0.00087793 -0.0033027 0.0090913 0 0 0 0 0 0 0 0 0 0 0 0 0 0 0 0 0 0 0 0 0 0 0 0 0 0
6.5391 -0.0025575 -0.0035544 0 0.004573 0 -0.0031306 0 0.00046964 0 -0.00066572 -0.0041817 -0.013348 0 0 0 0 0 0 0 0 0 0 0 0 0 0 0 0 0 0 0 0 0 0 0 0 0 0
6.543 -0.0032589 -0.003307 0 0.0051129 0 -0.0031666 0 0.0021388 0 -0.002453 -0.0033412 -0.021261 0 0 0 0 0 0 0 0 0 0 0 0 0 0 0 0 0 0 0 0 0 0 0 0 0 0
6.5469 -0.0031201 -0.0023844 0 0.0053759 0 -0.0031471 0 0.0028941 0 -0.0039716 -0.0021374 -0.016504 0 0 0 0 0 0 0 0 0 0 0 0 0 0 0 0 0 0 0 0 0 0 0 0 0 0
6.5508 -0.0023416 -0.0010467 0 0.0050513 0 -0.0024959 0 0.0015558 0 -0.0045941 -0.0019348 -0.013278 0 0 0 0 0 0 0 0 0 0 0 0 0 0 0 0 0 0 0 0 0 0 0 0 0 0
6.5547 -0.0014045 0.00024427 0 0.0034915 0 -0.000888 0 -0.0012821 0 -0.0042072 -0.002823 -0.024391 0 0 0 0 0 0 0 0 0 0 0 0 0 0 0 0 0 0 0 0 0 0 0 0 0 0
6.5586 -0.00058122 0.0010952 0 0.00065191 0 0.0012421 0 -0.0036336 0 -0.003402 -0.0035283 -0.048563 0 0 0 0 0 0 0 0 0 0 0 0 0 0 0 0 0 0 0 0 0 0 0 0 0 0
6.5625 0.00023054 0.0015013 0 -0.0023875 0 0.0028424 0 -0.0038508 0 -0.0028955 -0.0026462 -0.073535 0 0 0 0 0 0 0 0 0 0 0 0 0 0 0 0 0 0 0 0 0 0 0 0 0 0
6.5664 0.0011911 0.0018569 0 -0.0041292 0 0.0030575 0 -0.0020545 0 -0.002767 -4.9186e-05 -0.090632 0 0 0 0 0 0 0 0 0 0 0 0 0 0 0 0 0 0 0 0 0 0 0 0 0 0
6.5703 0.0021334 0.0025465 0 -0.0040317 0 0.0019839 0 7.4697e-05 0 -0.0023814 0.0028787 -0.10231 0 0 0 0 0 0 0 0 0 0 0 0 0 0 0 0 0 0 0 0 0 0 0 0 0 0
6.5742 0.0026097 0.0034589 0 -0.0030897 0 0.00058112 0 0.00087472 0 -0.0011474 0.0044177 -0.11354 0 0 0 0 0 0 0 0 0 0 0 0 0 0 0 0 0 0 0 0 0 0 0 0 0 0
6.5781 0.0023543 0.0039323 0 -0.0028529 0 -0.00021937 0 0.00010783 0 0.00070135 0.0039805 -0.11941 0 0 0 0 0 0 0 0 0 0 0 0 0 0 0 0 0 0 0 0 0 0 0 0 0 0
6.582 0.0016183 0.0032693 0 -0.0037714 0 -0.00030649 0 -0.0010546 0 0.0021897 0.0024826 -0.10752 0 0 0 0 0 0 0 0 0 0 0 0 0 0 0 0 0 0 0 0 0 0 0 0 0 0
6.5859 0.00093929 0.0013886 0 -0.0045864 0 -0.00027439 0 -0.001278 0 0.0025149 0.0013165 -0.074855 0 0 0 0 0 0 0 0 0 0 0 0 0 0 0 0 0 0 0 0 0 0 0 0 0 0
6.5898 0.00055867 -0.00099901 0 -0.0035044 0 -0.00059923 0 -0.00026165 0 0.0018327 0.00099864 -0.038353 0 0 0 0 0 0 0 0 0 0 0 0 0 0 0 0 0 0 0 0 0 0 0 0 0 0
6.5938 0.00015193 -0.0028753 0 -7.1846e-05 0 -0.0010953 0 0.0011504 0 0.0010771 0.00083398 -0.02253 0 0 0 0 0 0 0 0 0 0 0 0 0 0 0 0 0 0 0 0 0 0 0 0 0 0
6.5977 -0.00077233 -0.0036308 0 0.0041048 0 -0.0012716 0 0.0018334 0 0.0010136 -0.00013826 -0.034369 0 0 0 0 0 0 0 0 0 0 0 0 0 0 0 0 0 0 0 0 0 0 0 0 0 0
6.6016 -0.0022062 -0.0033953 0 0.0065446 0 -0.0010922 0 0.001287 0 0.0015325 -0.0019742 -0.053174 0 0 0 0 0 0 0 0 0 0 0 0 0 0 0 0 0 0 0 0 0 0 0 0 0 0
6.6055 -0.0034604 -0.0027626 0 0.005896 0 -0.0011103 0 -0.00015814 0 0.00188 -0.0036777 -0.048817 0 0 0 0 0 0 0 0 0 0 0 0 0 0 0 0 0 0 0 0 0 0 0 0 0 0
6.6094 -0.0037243 -0.0022458 0 0.0029425 0 -0.0017049 0 -0.001775 0 0.0014795 -0.0042034 -0.01062 0 0 0 0 0 0 0 0 0 0 0 0 0 0 0 0 0 0 0 0 0 0 0 0 0 0
6.6133 -0.0028115 -0.0019498 0 -0.0001813 0 -0.0023294 0 -0.0029452 0 0.00040804 -0.0035065 0.042954 0 0 0 0 0 0 0 0 0 0 0 0 0 0 0 0 0 0 0 0 0 0 0 0 0 0
6.6172 -0.0013124 -0.0016405 0 -0.0017122 0 -0.0018333 0 -0.0033423 0 -0.00090926 -0.0025055 0.082414 0 0 0 0 0 0 0 0 0 0 0 0 0 0 0 0 0 0 0 0 0 0 0 0 0 0
6.6211 -7.5203e-06 -0.0010102 0 -0.0014006 0 0.0002858 0 -0.0028704 0 -0.002263 -0.0020244 0.092044 0 0 0 0 0 0 0 0 0 0 0 0 0 0 0 0 0 0 0 0 0 0 0 0 0 0
6.625 0.0008136 0.00011376 0 -0.00031684 0 0.0030559 0 -0.0016317 0 -0.0036948 -0.0018957 0.076339 0 0 0 0 0 0 0 0 0 0 0 0 0 0 0 0 0 0 0 0 0 0 0 0 0 0
6.6289 0.0014179 0.0016715 0 0.0002029 0 0.0047064 0 7.1892e-06 0 -0.0049581 -0.0012214 0.047329 0 0 0 0 0 0 0 0 0 0 0 0 0 0 0 0 0 0 0 0 0 0 0 0 0 0
6.6328 0.0020889 0.0033108 0 -0.00051825 0 0.0043062 0 0.0014357 0 -0.0051964 0.0004966 0.013429 0 0 0 0 0 0 0 0 0 0 0 0 0 0 0 0 0 0 0 0 0 0 0 0 0 0
6.6367 0.0026645 0.0044004 0 -0.0022508 0 0.0026521 0 0.0020507 0 -0.003504 0.002617 -0.016736 0 0 0 0 0 0 0 0 0 0 0 0 0 0 0 0 0 0 0 0 0 0 0 0 0 0
6.6406 0.0026995 0.0042632 0 -0.0041557 0 0.0013912 0 0.0016259 0 1.5134e-05 0.0038429 -0.026485 0 0 0 0 0 0 0 0 0 0 0 0 0 0 0 0 0 0 0 0 0 0 0 0 0 0
6.6445 0.002036 0.0026288 0 -0.0052432 0 0.0012667 0 0.00051135 0 0.0038428 0.0034218 0.0018987 0 0 0 0 0 0 0 0 0 0 0 0 0 0 0 0 0 0 0 0 0 0 0 0 0 0
6.6484 0.0010695 -1.287e-05 0 -0.0047871 0 0.0013957 0 -0.00052951 0 0.0059653 0.0017847 0.06688 0 0 0 0 0 0 0 0 0 0 0 0 0 0 0 0 0 0 0 0 0 0 0 0 0 0
6.6523 0.00035973 -0.0025514 0 -0.002656 0 0.00040695 0 -0.00076806 0 0.0054315 -2.4516e-06 0.13852 0 0 0 0 0 0 0 0 0 0 0 0 0 0 0 0 0 0 0 0 0 0 0 0 0 0
6.6563 2.1151e-05 -0.0039201 0 0.00053829 0 -0.0017955 0 2.8845e-05 0 0.0030892 -0.0012876 0.17793 0 0 0 0 0 0 0 0 0 0 0 0 0 0 0 0 0 0 0 0 0 0 0 0 0 0
6.6602 -0.00038687 -0.0038025 0 0.0036363 0 -0.003628 0 0.0014125 0 0.00075026 -0.0022081 0.1703 0 0 0 0 0 0 0 0 0 0 0 0 0 0 0 0 0 0 0 0 0 0 0 0 0 0
6.6641 -0.0013083 -0.0027854 0 0.0054658 0 -0.0033313 0 0.0024723 0 -0.00042346 -0.0030863 0.13694 0 0 0 0 0 0 0 0 0 0 0 0 0 0 0 0 0 0 0 0 0 0 0 0 0 0
6.668 -0.0025845 -0.0018192 0 0.0054309 0 -0.00084549 0 0.002365 0 -0.00074993 -0.003715 0.11187 0 0 0 0 0 0 0 0 0 0 0 0 0 0 0 0 0 0 0 0 0 0 0 0 0 0
6.6719 -0.0034871 -0.0014611 0 0.0037876 0 0.001944 0 0.00085387 0 -0.001333 -0.0034888 0.10769 0 0 0 0 0 0 0 0 0 0 0 0 0 0 0 0 0 0 0 0 0 0 0 0 0 0
6.6758 -0.0033794 -0.0015379 0 0.0014589 0 0.0028957 0 -0.0014908 0 -0.00267 -0.002246 0.10843 0 0 0 0 0 0 0 0 0 0 0 0 0 0 0 0 0 0 0 0 0 0 0 0 0 0
6.6797 -0.0023023 -0.0014405 0 -0.00047457 0 0.001544 0 -0.0035926 0 -0.0040507 -0.00072432 0.095842 0 0 0 0 0 0 0 0 0 0 0 0 0 0 0 0 0 0 0 0 0 0 0 0 0 0
6.6836 -0.00088172 -0.00070029 0 -0.0013333 0 -0.00061802 0 -0.0044913 0 -0.0043263 8.1946e-05 0.076229 0 0 0 0 0 0 0 0 0 0 0 0 0 0 0 0 0 0 0 0 0 0 0 0 0 0
6.6875 0.00029107 0.00066784 0 -0.0011941 0 -0.0016524 0 -0.0038693 0 -0.0031523 4.0964e-05 0.073828 0 0 0 0 0 0 0 0 0 0 0 0 0 0 0 0 0 0 0 0 0 0 0 0 0 0
6.6914 0.0011012 0.0022433 0 -0.00083833 0 -0.00088184 0 -0.0021528 0 -0.0013542 0.00014756 0.096854 0 0 0 0 0 0 0 0 0 0 0 0 0 0 0 0 0 0 0 0 0 0 0 0 0 0
6.6953 0.0017417 0.0034963 0 -0.0012152 0 0.00080037 0 -0.00019376 0 -7.23e-05 0.0014586 0.11765 0 0 0 0 0 0 0 0 0 0 0 0 0 0 0 0 0 0 0 0 0 0 0 0 0 0
6.6992 0.0022344 0.0040191 0 -0.0026483 0 0.0020231 0 0.0011882 0 0.00032243 0.0037638 0.095244 0 0 0 0 0 0 0 0 0 0 0 0 0 0 0 0 0 0 0 0 0 0 0 0 0 0
6.7031 0.0022756 0.0036178 0 -0.0043661 0 0.0021228 0 0.0015418 0 0.00035989 0.0055053 0.020044 0 0 0 0 0 0 0 0 0 0 0 0 0 0 0 0 0 0 0 0 0 0 0 0 0 0
6.707 0.0016049 0.0023593 0 -0.0048993 0 0.0013459 0 0.00093842 0 0.00058973 0.005193 -0.0685 0 0 0 0 0 0 0 0 0 0 0 0 0 0 0 0 0 0 0 0 0 0 0 0 0 0
6.7109 0.00042959 0.00060329 0 -0.0032369 0 0.00024219 0 -2.6432e-05 0 0.00078132 0.002906 -0.11437 0 0 0 0 0 0 0 0 0 0 0 0 0 0 0 0 0 0 0 0 0 0 0 0 0 0
6.7148 -0.00065399 -0.0010824 0 0.00016177 0 -0.00083509 0 -0.0004519 0 0.00018632 0.00028413 -0.09698 0 0 0 0 0 0 0 0 0 0 0 0 0 0 0 0 0 0 0 0 0 0 0 0 0 0
6.7188 -0.0012101 -0.0021835 0 0.0034938 0 -0.0016636 0 0.00034478 0 -0.0014058 -0.0010317 -0.049851 0 0 0 0 0 0 0 0 0 0 0 0 0 0 0 0 0 0 0 0 0 0 0 0 0 0
6.7227 -0.0013777 -0.0025272 0 0.0049388 0 -0.0019253 0 0.0021936 0 -0.0030668 -0.00090425 -0.027088 0 0 0 0 0 0 0 0 0 0 0 0 0 0 0 0 0 0 0 0 0 0 0 0 0 0
6.7266 -0.0016628 -0.0023437 0 0.0040797 0 -0.0013551 0 0.0038743 0 -0.0034093 -0.00061206 -0.052489 0 0 0 0 0 0 0 0 0 0 0 0 0 0 0 0 0 0 0 0 0 0 0 0 0 0
6.7305 -0.0023167 -0.0020202 0 0.002117 0 -0.00014076 0 0.003805 0 -0.0019721 -0.001337 -0.10153 0 0 0 0 0 0 0 0 0 0 0 0 0 0 0 0 0 0 0 0 0 0 0 0 0 0
6.7344 -0.0029804 -0.0017641 0 0.00068402 0 0.0010332 0 0.0013359 0 0.00012429 -0.0028766 -0.13018 0 0 0 0 0 0 0 0 0 0 0 0 0 0 0 0 0 0 0 0 0 0 0 0 0 0
6.7383 -0.0029925 -0.0014748 0 0.0004179 0 0.0015261 0 -0.0023963 0 0.0010321 -0.0039045 -0.1176 0 0 0 0 0 0 0 0 0 0 0 0 0 0 0 0 0 0 0 0 0 0 0 0 0 0
6.7422 -0.0020361 -0.0009089 0 0.00064048 0 0.0013236 0 -0.005008 0 -0.00019252 -0.0033898 -0.081155 0 0 0 0 0 0 0 0 0 0 0 0 0 0 0 0 0 0 0 0 0 0 0 0 0 0
6.7461 -0.00045102 5.6163e-05 0 0.00032322 0 0.00097495 0 -0.0046313 0 -0.0027184 -0.0015974 -0.055247 0 0 0 0 0 0 0 0 0 0 0 0 0 0 0 0 0 0 0 0 0 0 0 0 0 0
6.75 0.0010817 0.0013011 0 -0.0007899 0 0.00092568 0 -0.0014994 0 -0.0046302 0.00032703 -0.060648 0 0 0 0 0 0 0 0 0 0 0 0 0 0 0 0 0 0 0 0 0 0 0 0 0 0
6.7539 0.0021072 0.0025303 0 -0.0020614 0 0.0010155 0 0.0021027 0 -0.0044884 0.0015828 -0.092766 0 0 0 0 0 0 0 0 0 0 0 0 0 0 0 0 0 0 0 0 0 0 0 0 0 0
6.7578 0.0026285 0.0033963 0 -0.0027944 0 0.00073424 0 0.0036237 0 -0.0023328 0.0023425 -0.13205 0 0 0 0 0 0 0 0 0 0 0 0 0 0 0 0 0 0 0 0 0 0 0 0 0 0
6.7617 0.0028455 0.0035873 0 -0.0029319 0 -7.6488e-05 0 0.0022789 0 0.0006219 0.0031828 -0.15962 0 0 0 0 0 0 0 0 0 0 0 0 0 0 0 0 0 0 0 0 0 0 0 0 0 0
6.7656 0.0027855 0.0029167 0 -0.0028214 0 -0.00093623 0 -0.00043712 0 0.0030711 0.0041163 -0.1647 0 0 0 0 0 0 0 0 0 0 0 0 0 0 0 0 0 0 0 0 0 0 0 0 0 0
6.7695 0.0022697 0.0014605 0 -0.0024705 0 -0.001229 0 -0.0021524 0 0.004404 0.0044117 -0.14549 0 0 0 0 0 0 0 0 0 0 0 0 0 0 0 0 0 0 0 0 0 0 0 0 0 0
6.7734 0.0012146 -0.00035957 0 -0.0013694 0 -0.00092015 0 -0.0016018 0 0.0046763 0.0034005 -0.10926 0 0 0 0 0 0 0 0 0 0 0 0 0 0 0 0 0 0 0 0 0 0 0 0 0 0
6.7773 -0.00012799 -0.0019177 0 0.00077096 0 -0.00062685 0 0.00056153 0 0.0041717 0.0013152 -0.07039 0 0 0 0 0 0 0 0 0 0 0 0 0 0 0 0 0 0 0 0 0 0 0 0 0 0
6.7813 -0.0012945 -0.0027428 0 0.0032517 0 -0.00092065 0 0.0026506 0 0.0031804 -0.00081072 -0.041969 0 0 0 0 0 0 0 0 0 0 0 0 0 0 0 0 0 0 0 0 0 0 0 0 0 0
6.7852 -0.0019709 -0.0028229 0 0.0046851 0 -0.0016437 0 0.0034523 0 0.0020865 -0.0020683 -0.025347 0 0 0 0 0 0 0 0 0 0 0 0 0 0 0 0 0 0 0 0 0 0 0 0 0 0
6.7891 -0.0022015 -0.0025523 0 0.0042651 0 -0.0020254 0 0.0029088 0 0.001349 -0.0024171 -0.0098088 0 0 0 0 0 0 0 0 0 0 0 0 0 0 0 0 0 0 0 0 0 0 0 0 0 0
6.793 -0.0022452 -0.0023377 0 0.0026752 0 -0.0014868 0 0.0016003 0 0.001144 -0.0024997 0.01374 0 0 0 0 0 0 0 0 0 0 0 0 0 0 0 0 0 0 0 0 0 0 0 0 0 0
6.7969 -0.0022646 -0.0022251 0 0.0015266 0 -0.00024716 0 -7.2718e-05 0 0.0010335 -0.0028179 0.039092 0 0 0 0 0 0 0 0 0 0 0 0 0 0 0 0 0 0 0 0 0 0 0 0 0 0
6.8008 -0.0021777 -0.0019018 0 0.0017831 0 0.00092077 0 -0.0020053 0 0.00021518 -0.0031915 0.049167 0 0 0 0 0 0 0 0 0 0 0 0 0 0 0 0 0 0 0 0 0 0 0 0 0 0
6.8047 -0.0017846 -0.0010486 0 0.0028141 0 0.001492 0 -0.0038358 0 -0.0016621 -0.0030064 0.037414 0 0 0 0 0 0 0 0 0 0 0 0 0 0 0 0 0 0 0 0 0 0 0 0 0 0
6.8086 -0.00098982 0.00032825 0 0.0031116 0 0.001665 0 -0.0046664 0 -0.0038654 -0.0018869 0.02254 0 0 0 0 0 0 0 0 0 0 0 0 0 0 0 0 0 0 0 0 0 0 0 0 0 0
6.8125 0.00010912 0.0018981 0 0.0019185 0 0.0020244 0 -0.0036959 0 -0.0048858 -7.1108e-05 0.03573 0 0 0 0 0 0 0 0 0 0 0 0 0 0 0 0 0 0 0 0 0 0 0 0 0 0
6.8164 0.0012977 0.0032709 0 8.5031e-06 0 0.0027927 0 -0.0012349 0 -0.0036008 0.0017899 0.088867 0 0 0 0 0 0 0 0 0 0 0 0 0 0 0 0 0 0 0 0 0 0 0 0 0 0
6.8203 0.0023471 0.0041999 0 -0.0012056 0 0.003471 0 0.001096 0 -0.00032581 0.00308 0.15642 0 0 0 0 0 0 0 0 0 0 0 0 0 0 0 0 0 0 0 0 0 0 0 0 0 0
6.8242 0.0030487 0.0045407 0 -0.0012031 0 0.0032223 0 0.0015005 0 0.0032158 0.0034762 0.19326 0 0 0 0 0 0 0 0 0 0 0 0 0 0 0 0 0 0 0 0 0 0 0 0 0 0
6.8281 0.0032248 0.0041296 0 -0.00080162 0 0.0016031 0 -0.00040573 0 0.0050496 0.0029475 0.17417 0 0 0 0 0 0 0 0 0 0 0 0 0 0 0 0 0 0 0 0 0 0 0 0 0 0
6.832 0.0027952 0.0028439 0 -0.0010451 0 -0.0010117 0 -0.0030604 0 0.0043076 0.0017039 0.11681 0 0 0 0 0 0 0 0 0 0 0 0 0 0 0 0 0 0 0 0 0 0 0 0 0 0
6.8359 0.001862 0.00084216 0 -0.0018422 0 -0.0036106 0 -0.0041115 0 0.0017267 0.000186 0.065978 0 0 0 0 0 0 0 0 0 0 0 0 0 0 0 0 0 0 0 0 0 0 0 0 0 0
6.8398 0.00069308 -0.0013229 0 -0.0019615 0 -0.0051302 0 -0.0023425 0 -0.0010147 -0.0010467 0.055087 0 0 0 0 0 0 0 0 0 0 0 0 0 0 0 0 0 0 0 0 0 0 0 0 0 0
6.8438 -0.00042819 -0.0029558 0 -0.00044729 0 -0.0050322 0 0.0012916 0 -0.0025013 -0.0016152 0.081995 0 0 0 0 0 0 0 0 0 0 0 0 0 0 0 0 0 0 0 0 0 0 0 0 0 0
6.8477 -0.0013575 -0.0036782 0 0.0021225 0 -0.0035712 0 0.0043837 0 -0.0024029 -0.0015981 0.11857 0 0 0 0 0 0 0 0 0 0 0 0 0 0 0 0 0 0 0 0 0 0 0 0 0 0
6.8516 -0.0020886 -0.0036611 0 0.0039955 0 -0.001628 0 0.0048921 0 -0.0014173 -0.0014702 0.13931 0 0 0 0 0 0 0 0 0 0 0 0 0 0 0 0 0 0 0 0 0 0 0 0 0 0
6.8555 -0.0026015 -0.0033816 0 0.0039135 0 -0.00016385 0 0.0025581 0 -0.00054248 -0.0016873 0.13967 0 0 0 0 0 0 0 0 0 0 0 0 0 0 0 0 0 0 0 0 0 0 0 0 0 0
6.8594 -0.0027443 -0.0031282 0 0.0023321 0 0.00040579 0 -0.0010798 0 -0.00030429 -0.0022815 0.13124 0 0 0 0 0 0 0 0 0 0 0 0 0 0 0 0 0 0 0 0 0 0 0 0 0 0
6.8633 -0.002311 -0.0027346 0 0.00089712 0 0.00045021 0 -0.0038659 0 -0.0004887 -0.0028409 0.12556 0 0 0 0 0 0 0 0 0 0 0 0 0 0 0 0 0 0 0 0 0 0 0 0 0 0
6.8672 -0.0012648 -0.0017858 0 0.0007529 0 0.00069403 0 -0.004392 0 -0.00049165 -0.0028502 0.12491 0 0 0 0 0 0 0 0 0 0 0 0 0 0 0 0 0 0 0 0 0 0 0 0 0 0
6.8711 0.00011929 -7.7538e-05 0 0.0014694 0 0.0014285 0 -0.0026689 0 6.8063e-05 -0.0020462 0.12482 0 0 0 0 0 0 0 0 0 0 0 0 0 0 0 0 0 0 0 0 0 0 0 0 0 0
6.875 0.0013647 0.0021004 0 0.0016501 0 0.0021257 0 9.7404e-05 0 0.001014 -0.00051806 0.12004 0 0 0 0 0 0 0 0 0 0 0 0 0 0 0 0 0 0 0 0 0 0 0 0 0 0
6.8789 0.0020913 0.0040729 0 0.00047478 0 0.0019366 0 0.0022955 0 0.0018436 0.0013901 0.10695 0 0 0 0 0 0 0 0 0 0 0 0 0 0 0 0 0 0 0 0 0 0 0 0 0 0
6.8828 0.0022571 0.0051422 0 -0.0014768 0 0.00064673 0 0.0028029 0 0.0022818 0.0031875 0.084458 0 0 0 0 0 0 0 0 0 0 0 0 0 0 0 0 0 0 0 0 0 0 0 0 0 0
6.8867 0.0021409 0.0049283 0 -0.0028827 0 -0.00093194 0 0.0015996 0 0.0025617 0.0043418 0.056177 0 0 0 0 0 0 0 0 0 0 0 0 0 0 0 0 0 0 0 0 0 0 0 0 0 0
6.8906 0.0020813 0.003534 0 -0.0029698 0 -0.0016709 0 -0.00020481 0 0.0030763 0.0045025 0.030771 0 0 0 0 0 0 0 0 0 0 0 0 0 0 0 0 0 0 0 0 0 0 0 0 0 0
6.8945 0.002183 0.0015181 0 -0.0020452 0 -0.0012792 0 -0.0010479 0 0.0037323 0.003787 0.015362 0 0 0 0 0 0 0 0 0 0 0 0 0 0 0 0 0 0 0 0 0 0 0 0 0 0
6.8984 0.002222 -0.00032088 0 -0.00086768 0 -0.00063992 0 7.8872e-06 0 0.0037815 0.0028089 0.0063715 0 0 0 0 0 0 0 0 0 0 0 0 0 0 0 0 0 0 0 0 0 0 0 0 0 0
6.9023 0.0018267 -0.0013361 0 0.00024157 0 -0.00085349 0 0.0025153 0 0.0025102 0.0022292 -0.010152 0 0 0 0 0 0 0 0 0 0 0 0 0 0 0 0 0 0 0 0 0 0 0 0 0 0
6.9063 0.00080847 -0.0014375 0 0.0015027 0 -0.0019476 0 0.0048555 0 0.00020025 0.0021306 -0.044205 0 0 0 0 0 0 0 0 0 0 0 0 0 0 0 0 0 0 0 0 0 0 0 0 0 0
6.9102 -0.00060876 -0.0011818 0 0.0030057 0 -0.0027056 0 0.0053804 0 -0.0017409 0.0018594 -0.086643 0 0 0 0 0 0 0 0 0 0 0 0 0 0 0 0 0 0 0 0 0 0 0 0 0 0
6.9141 -0.0018577 -0.001346 0 0.0042178 0 -0.0019262 0 0.0036341 0 -0.0019065 0.00063352 -0.11199 0 0 0 0 0 0 0 0 0 0 0 0 0 0 0 0 0 0 0 0 0 0 0 0 0 0
6.918 -0.002382 -0.0022303 0 0.0043708 0 0.00017723 0 0.0006675 0 -0.00034383 -0.0015881 -0.10091 0 0 0 0 0 0 0 0 0 0 0 0 0 0 0 0 0 0 0 0 0 0 0 0 0 0
6.9219 -0.0020263 -0.0032962 0 0.0033238 0 0.0020113 0 -0.0017947 0 0.001196 -0.003857 -0.060891 0 0 0 0 0 0 0 0 0 0 0 0 0 0 0 0 0 0 0 0 0 0 0 0 0 0
6.9258 -0.0011436 -0.0035512 0 0.0018723 0 0.0021553 0 -0.0025932 0 0.00073894 -0.0049347 -0.022173 0 0 0 0 0 0 0 0 0 0 0 0 0 0 0 0 0 0 0 0 0 0 0 0 0 0
6.9297 -0.00030715 -0.0024138 0 0.0010569 0 0.00082948 0 -0.0017577 0 -0.0019474 -0.0043027 -0.011096 0 0 0 0 0 0 0 0 0 0 0 0 0 0 0 0 0 0 0 0 0 0 0 0 0 0
6.9336 0.00014667 -0.00028061 0 0.0011487 0 -0.00032483 0 -0.00015084 0 -0.004858 -0.0025084 -0.027396 0 0 0 0 0 0 0 0 0 0 0 0 0 0 0 0 0 0 0 0 0 0 0 0 0 0
6.9375 0.00034507 0.0017519 0 0.0013854 0 2.0821e-05 0 0.0013352 0 -0.0053935 -0.00056654 -0.048061 0 0 0 0 0 0 0 0 0 0 0 0 0 0 0 0 0 0 0 0 0 0 0 0 0 0
6.9414 0.00066712 0.0027561 0 0.00075196 0 0.0014658 0 0.0022417 0 -0.0026954 0.00089878 -0.05148 0 0 0 0 0 0 0 0 0 0 0 0 0 0 0 0 0 0 0 0 0 0 0 0 0 0
6.9453 0.0012964 0.0026188 0 -0.00097927 0 0.002309 0 0.002442 0 0.0015563 0.0019062 -0.035029 0 0 0 0 0 0 0 0 0 0 0 0 0 0 0 0 0 0 0 0 0 0 0 0 0 0
6.9492 0.0019752 0.0019082 0 -0.0029717 0 0.0013746 0 0.0019087 0 0.00466 0.0026638 -0.0098057 0 0 0 0 0 0 0 0 0 0 0 0 0 0 0 0 0 0 0 0 0 0 0 0 0 0
6.9531 0.0022043 0.0012107 0 -0.0040275 0 -0.00071727 0 0.00079666 0 0.0052273 0.0030973 0.015925 0 0 0 0 0 0 0 0 0 0 0 0 0 0 0 0 0 0 0 0 0 0 0 0 0 0
6.957 0.0016923 0.00066319 0 -0.0035406 0 -0.0021814 0 -0.00030096 0 0.0040877 0.0029568 0.041958 0 0 0 0 0 0 0 0 0 0 0 0 0 0 0 0 0 0 0 0 0 0 0 0 0 0
6.9609 0.0006119 8.3374e-05 0 -0.0018432 0 -0.0018981 0 -0.0004726 0 0.0030429 0.0022894 0.065566 0 0 0 0 0 0 0 0 0 0 0 0 0 0 0 0 0 0 0 0 0 0 0 0 0 0
6.9648 -0.00056921 -0.00060852 0 0.0002139 0 -0.00048943 0 0.00081129 0 0.0029307 0.001567 0.073687 0 0 0 0 0 0 0 0 0 0 0 0 0 0 0 0 0 0 0 0 0 0 0 0 0 0
6.9688 -0.0014786 -0.0012524 0 0.0019025 0 0.00044175 0 0.0029853 0 0.0030072 0.0011976 0.053999 0 0 0 0 0 0 0 0 0 0 0 0 0 0 0 0 0 0 0 0 0 0 0 0 0 0
6.9727 -0.0020483 -0.0017253 0 0.0029148 0 7.5072e-06 0 0.0045099 0 0.0020924 0.00097999 0.014844 0 0 0 0 0 0 0 0 0 0 0 0 0 0 0 0 0 0 0 0 0 0 0 0 0 0
6.9766 -0.002378 -0.0021868 0 0.003263 0 -0.0011543 0 0.0039952 0 4.0353e-05 0.00023934 -0.012453 0 0 0 0 0 0 0 0 0 0 0 0 0 0 0 0 0 0 0 0 0 0 0 0 0 0
6.9805 -0.0024785 -0.0028717 0 0.0031027 0 -0.0017072 0 0.0014578 0 -0.0020859 -0.0013815 0.0013901 0 0 0 0 0 0 0 0 0 0 0 0 0 0 0 0 0 0 0 0 0 0 0 0 0 0
6.9844 -0.0022244 -0.0036133 0 0.0026836 0 -0.0010526 0 -0.0014753 0 -0.0031676 -0.0033239 0.05427 0 0 0 0 0 0 0 0 0 0 0 0 0 0 0 0 0 0 0 0 0 0 0 0 0 0
6.9883 -0.0015565 -0.0037257 0 0.0023077 0 0.00018343 0 -0.0027525 0 -0.0030827 -0.0044339 0.11143 0 0 0 0 0 0 0 0 0 0 0 0 0 0 0 0 0 0 0 0 0 0 0 0 0 0
6.9922 -0.00065581 -0.0025507 0 0.0021327 0 0.00099405 0 -0.0015345 0 -0.0025117 -0.0039442 0.13658 0 0 0 0 0 0 0 0 0 0 0 0 0 0 0 0 0 0 0 0 0 0 0 0 0 0
6.9961 0.00016269 -0.00019815 0 0.0019523 0 0.0010819 0 0.001125 0 -0.001912 -0.0021232 0.12442 0 0 0 0 0 0 0 0 0 0 0 0 0 0 0 0 0 0 0 0 0 0 0 0 0 0
7 0.00073777 0.0023206 0 0.0012763 0 0.00098695 0 0.0031521 0 -0.0010224 4.5853e-05 0.10132 0 0 0 0 0 0 0 0 0 0 0 0 0 0 0 0 0 0 0 0 0 0 0 0 0 0
7.0039 0.0011898 0.0038088 0 -0.00020569 0 0.0012525 0 0.0031192 0 0.00050084 0.0017473 0.095539 0 0 0 0 0 0 0 0 0 0 0 0 0 0 0 0 0 0 0 0 0 0 0 0 0 0
7.0078 0.0017126 0.0038043 0 -0.0021585 0 0.0017031 0 0.0013005 0 0.0022026 0.0028336 0.10992 0 0 0 0 0 0 0 0 0 0 0 0 0 0 0 0 0 0 0 0 0 0 0 0 0 0
7.0117 0.0022506 0.0028224 0 -0.0036508 0 0.0016599 0 -0.00069123 0 0.0029585 0.00354 0.12461 0 0 0 0 0 0 0 0 0 0 0 0 0 0 0 0 0 0 0 0 0 0 0 0 0 0
7.0156 0.0024452 0.0017386 0 -0.0038113 0 0.00076349 0 -0.0012535 0 0.0021486 0.003932 0.12205 0 0 0 0 0 0 0 0 0 0 0 0 0 0 0 0 0 0 0 0 0 0 0 0 0 0
7.0195 0.001952 0.00099311 0 -0.0025685 0 -0.0005911 0 3.8569e-05 0 0.00054257 0.0038147 0.10378 0 0 0 0 0 0 0 0 0 0 0 0 0 0 0 0 0 0 0 0 0 0 0 0 0 0
7.0234 0.000807 0.00040515 0 -0.00079135 0 -0.0016686 0 0.0023028 0 -0.00025768 0.0031345 0.082429 0 0 0 0 0 0 0 0 0 0 0 0 0 0 0 0 0 0 0 0 0 0 0 0 0 0
7.0273 -0.0005555 -0.00034994 0 0.00035823 0 -0.002112 0 0.0041603 0 0.00061917 0.0022235 0.063791 0 0 0 0 0 0 0 0 0 0 0 0 0 0 0 0 0 0 0 0 0 0 0 0 0 0
7.0313 -0.0016624 -0.0012562 0 0.0003416 0 -0.0021469 0 0.0046984 0 0.00238 0.001443 0.043209 0 0 0 0 0 0 0 0 0 0 0 0 0 0 0 0 0 0 0 0 0 0 0 0 0 0
7.0352 -0.002361 -0.0020172 0 -0.00034764 0 -0.002146 0 0.0038736 0 0.0032862 0.00063433 0.018962 0 0 0 0 0 0 0 0 0 0 0 0 0 0 0 0 0 0 0 0 0 0 0 0 0 0
7.0391 -0.0028119 -0.0024801 0 -0.0006274 0 -0.0021721 0 0.0022487 0 0.0022851 -0.00082954 0.0015195 0 0 0 0 0 0 0 0 0 0 0 0 0 0 0 0 0 0 0 0 0 0 0 0 0 0
7.043 -0.0031636 -0.0027929 0 0.00024868 0 -0.002029 0 0.00048204 0 -0.00012826 -0.0032385 0.0029909 0 0 0 0 0 0 0 0 0 0 0 0 0 0 0 0 0 0 0 0 0 0 0 0 0 0
7.0469 -0.0033055 -0.0030456 0 0.0020382 0 -0.0016345 0 -0.00097725 0 -0.0025845 -0.0058125 0.018559 0 0 0 0 0 0 0 0 0 0 0 0 0 0 0 0 0 0 0 0 0 0 0 0 0 0
7.0508 -0.002985 -0.0028716 0 0.0036308 0 -0.0011362 0 -0.0018779 0 -0.0041441 -0.0069878 0.025368 0 0 0 0 0 0 0 0 0 0 0 0 0 0 0 0 0 0 0 0 0 0 0 0 0 0
7.0547 -0.0021397 -0.0016467 0 0.0038234 0 -0.00061843 0 -0.0020624 0 -0.0047986 -0.0056606 0.0047293 0 0 0 0 0 0 0 0 0 0 0 0 0 0 0 0 0 0 0 0 0 0 0 0 0 0
7.0586 -0.0010443 0.00076377 0 0.0021565 0 0.0001246 0 -0.0015103 0 -0.0048587 -0.0022473 -0.036424 0 0 0 0 0 0 0 0 0 0 0 0 0 0 0 0 0 0 0 0 0 0 0 0 0 0
7.0625 -8.698e-05 0.0035006 0 -0.00077633 0 0.0013016 0 -0.00050501 0 -0.0042658 0.0015141 -0.071269 0 0 0 0 0 0 0 0 0 0 0 0 0 0 0 0 0 0 0 0 0 0 0 0 0 0
7.0664 0.00057645 0.0051392 0 -0.0037092 0 0.0025931 0 0.00034688 0 -0.0028058 0.0038891 -0.081734 0 0 0 0 0 0 0 0 0 0 0 0 0 0 0 0 0 0 0 0 0 0 0 0 0 0
7.0703 0.0010938 0.0047968 0 -0.0054578 0 0.0031208 0 0.0004557 0 -0.0008855 0.004374 -0.07773 0 0 0 0 0 0 0 0 0 0 0 0 0 0 0 0 0 0 0 0 0 0 0 0 0 0
7.0742 0.0016282 0.0028852 0 -0.0055235 0 0.0021948 0 -0.00020997 0 0.00035081 0.0037512 -0.083995 0 0 0 0 0 0 0 0 0 0 0 0 0 0 0 0 0 0 0 0 0 0 0 0 0 0
7.0781 0.0020457 0.00075173 0 -0.0042026 0 0.00014971 0 -0.00088426 0 4.6519e-05 0.0030891 -0.1092 0 0 0 0 0 0 0 0 0 0 0 0 0 0 0 0 0 0 0 0 0 0 0 0 0 0
7.082 0.0019596 -0.00047047 0 -0.0022381 0 -0.0017132 0 -0.0004731 0 -0.0012494 0.002757 -0.1338 0 0 0 0 0 0 0 0 0 0 0 0 0 0 0 0 0 0 0 0 0 0 0 0 0 0
7.0859 0.0011224 -0.00071143 0 -0.00034443 0 -0.002207 0 0.001464 0 -0.0018316 0.0023316 -0.13222 0 0 0 0 0 0 0 0 0 0 0 0 0 0 0 0 0 0 0 0 0 0 0 0 0 0
7.0898 -0.00024054 -0.00076882 0 0.0010678 0 -0.0013502 0 0.0040362 0 -0.00051334 0.0012704 -0.10483 0 0 0 0 0 0 0 0 0 0 0 0 0 0 0 0 0 0 0 0 0 0 0 0 0 0
7.0938 -0.0015256 -0.0013821 0 0.0018811 0 -0.00032701 0 0.0054251 0 0.0019382 -0.00045906 -0.082146 0 0 0 0 0 0 0 0 0 0 0 0 0 0 0 0 0 0 0 0 0 0 0 0 0 0
7.0977 -0.0022038 -0.0025423 0 0.0021403 0 -0.00030288 0 0.0042811 0 0.0032765 -0.002365 -0.094029 0 0 0 0 0 0 0 0 0 0 0 0 0 0 0 0 0 0 0 0 0 0 0 0 0 0
7.1016 -0.0021994 -0.0036261 0 0.0019884 0 -0.0012872 0 0.0010076 0 0.0019063 -0.0038698 -0.13657 0 0 0 0 0 0 0 0 0 0 0 0 0 0 0 0 0 0 0 0 0 0 0 0 0 0
7.1055 -0.0018455 -0.0040389 0 0.0016738 0 -0.0021978 0 -0.0023054 0 -0.0014272 -0.0046676 -0.17244 0 0 0 0 0 0 0 0 0 0 0 0 0 0 0 0 0 0 0 0 0 0 0 0 0 0
7.1094 -0.001505 -0.0036313 0 0.0014833 0 -0.002018 0 -0.003456 0 -0.0041788 -0.0047321 -0.16493 0 0 0 0 0 0 0 0 0 0 0 0 0 0 0 0 0 0 0 0 0 0 0 0 0 0
7.1133 -0.0012588 -0.0025692 0 0.0015291 0 -0.00080627 0 -0.0019522 0 -0.0043203 -0.004146 -0.11032 0 0 0 0 0 0 0 0 0 0 0 0 0 0 0 0 0 0 0 0 0 0 0 0 0 0
7.1172 -0.00094425 -0.0010147 0 0.0015642 0 0.00046343 0 0.00055912 0 -0.0021405 -0.0030109 -0.03769 0 0 0 0 0 0 0 0 0 0 0 0 0 0 0 0 0 0 0 0 0 0 0 0 0 0
7.1211 -0.00043284 0.00090383 0 0.0010904 0 0.00096557 0 0.0017191 0 0.00022586 -0.0014609 0.019447 0 0 0 0 0 0 0 0 0 0 0 0 0 0 0 0 0 0 0 0 0 0 0 0 0 0
7.125 0.00019061 0.0028463 0 -0.00020044 0 0.00079021 0 0.00049967 0 0.00095832 0.00034457 0.048421 0 0 0 0 0 0 0 0 0 0 0 0 0 0 0 0 0 0 0 0 0 0 0 0 0 0
7.1289 0.0007284 0.0041903 0 -0.0019987 0 0.00063447 0 -0.0019784 0 0.00015097 0.0022637 0.05761 0 0 0 0 0 0 0 0 0 0 0 0 0 0 0 0 0 0 0 0 0 0 0 0 0 0
7.1328 0.0010917 0.0044037 0 -0.0034181 0 0.00087689 0 -0.0035401 0 -0.00067582 0.0041257 0.059389 0 0 0 0 0 0 0 0 0 0 0 0 0 0 0 0 0 0 0 0 0 0 0 0 0 0
7.1367 0.0013563 0.0035412 0 -0.0036014 0 0.001142 0 -0.002867 0 -0.00042924 0.0055956 0.058402 0 0 0 0 0 0 0 0 0 0 0 0 0 0 0 0 0 0 0 0 0 0 0 0 0 0
7.1406 0.0015812 0.0022874 0 -0.0024298 0 0.00082747 0 -0.00045425 0 0.00040782 0.0061703 0.0547 0 0 0 0 0 0 0 0 0 0 0 0 0 0 0 0 0 0 0 0 0 0 0 0 0 0
7.1445 0.0016177 0.0013972 0 -0.00068737 0 -7.7298e-05 0 0.0020971 0 0.00048778 0.0054824 0.051324 0 0 0 0 0 0 0 0 0 0 0 0 0 0 0 0 0 0 0 0 0 0 0 0 0 0
7.1484 0.0011796 0.0010409 0 0.00053198 0 -0.00087925 0 0.0035251 0 -0.00075681 0.0037059 0.053796 0 0 0 0 0 0 0 0 0 0 0 0 0 0 0 0 0 0 0 0 0 0 0 0 0 0
7.1523 0.00015378 0.00070492 0 0.00069354 0 -0.00093112 0 0.0036387 0 -0.0024188 0.0015973 0.063562 0 0 0 0 0 0 0 0 0 0 0 0 0 0 0 0 0 0 0 0 0 0 0 0 0 0
7.1563 -0.0011607 -0.00024693 0 0.00020028 0 -0.00037131 0 0.0028823 0 -0.0031249 -2.3982e-05 0.076463 0 0 0 0 0 0 0 0 0 0 0 0 0 0 0 0 0 0 0 0 0 0 0 0 0 0
7.1602 -0.0021802 -0.0019045 0 -4.7578e-05 0 2.9203e-05 0 0.0015836 0 -0.0025899 -0.00094367 0.089073 0 0 0 0 0 0 0 0 0 0 0 0 0 0 0 0 0 0 0 0 0 0 0 0 0 0
7.1641 -0.0024706 -0.0036612 0 0.00051333 0 -0.00022513 0 -0.00012812 0 -0.0019635 -0.0016861 0.10321 0 0 0 0 0 0 0 0 0 0 0 0 0 0 0 0 0 0 0 0 0 0 0 0 0 0
7.168 -0.0020975 -0.0046699 0 0.0016464 0 -0.00072128 0 -0.0018048 0 -0.002546 -0.0028965 0.12095 0 0 0 0 0 0 0 0 0 0 0 0 0 0 0 0 0 0 0 0 0 0 0 0 0 0
7.1719 -0.0015465 -0.0044392 0 0.0025895 0 -0.00053868 0 -0.0025231 0 -0.0042386 -0.0045371 0.13678 0 0 0 0 0 0 0 0 0 0 0 0 0 0 0 0 0 0 0 0 0 0 0 0 0 0
7.1758 -0.0012627 -0.0030766 0 0.0027201 0 0.00070847 0 -0.0016373 0 -0.0054278 -0.0057191 0.13996 0 0 0 0 0 0 0 0 0 0 0 0 0 0 0 0 0 0 0 0 0 0 0 0 0 0
7.1797 -0.0012356 -0.0011134 0 0.0019583 0 0.0023306 0 0.00026918 0 -0.0045291 -0.0054032 0.12743 0 0 0 0 0 0 0 0 0 0 0 0 0 0 0 0 0 0 0 0 0 0 0 0 0 0
7.1836 -0.0010304 0.00080919 0 0.00062471 0 0.0031589 0 0.0014858 0 -0.0016747 -0.0033347 0.11154 0 0 0 0 0 0 0 0 0 0 0 0 0 0 0 0 0 0 0 0 0 0 0 0 0 0
7.1875 -0.00024574 0.0021565 0 -0.00093048 0 0.0026856 0 0.00059422 0 0.001183 -0.00034262 0.10981 0 0 0 0 0 0 0 0 0 0 0 0 0 0 0 0 0 0 0 0 0 0 0 0 0 0
7.1914 0.0010367 0.0026278 0 -0.0024532 0 0.0015461 0 -0.0020601 0 0.0019511 0.0022596 0.12537 0 0 0 0 0 0 0 0 0 0 0 0 0 0 0 0 0 0 0 0 0 0 0 0 0 0
7.1953 0.0022467 0.0022746 0 -0.0036014 0 0.00083175 0 -0.0044269 0 0.00030996 0.003601 0.14065 0 0 0 0 0 0 0 0 0 0 0 0 0 0 0 0 0 0 0 0 0 0 0 0 0 0
7.1992 0.0027764 0.0015288 0 -0.00385 0 0.00095969 0 -0.0044929 0 -0.0019415 0.003715 0.13379 0 0 0 0 0 0 0 0 0 0 0 0 0 0 0 0 0 0 0 0 0 0 0 0 0 0
7.2031 0.0024609 0.00097688 0 -0.0028128 0 0.0012917 0 -0.0021107 0 -0.0024478 0.0032607 0.10062 0 0 0 0 0 0 0 0 0 0 0 0 0 0 0 0 0 0 0 0 0 0 0 0 0 0
7.207 0.0016409 0.0009313 0 -0.0007534 0 0.00088272 0 0.00086677 0 -0.00035077 0.0028959 0.057445 0 0 0 0 0 0 0 0 0 0 0 0 0 0 0 0 0 0 0 0 0 0 0 0 0 0
7.2109 0.00077908 0.0011453 0 0.0013267 0 -0.00045519 0 0.0022785 0 0.0029847 0.0028581 0.021444 0 0 0 0 0 0 0 0 0 0 0 0 0 0 0 0 0 0 0 0 0 0 0 0 0 0
7.2148 4.0487e-05 0.00099441 0 0.0023234 0 -0.0018961 0 0.0015077 0 0.0051337 0.0029629 -0.0072549 0 0 0 0 0 0 0 0 0 0 0 0 0 0 0 0 0 0 0 0 0 0 0 0 0 0
7.2188 -0.00073836 3.4566e-05 0 0.0019301 0 -0.002396 0 -0.00024998 0 0.0045402 0.0028319 -0.039837 0 0 0 0 0 0 0 0 0 0 0 0 0 0 0 0 0 0 0 0 0 0 0 0 0 0
7.2227 -0.0016906 -0.0015501 0 0.00094537 0 -0.0016862 0 -0.0013715 0 0.0015364 0.0021179 -0.076815 0 0 0 0 0 0 0 0 0 0 0 0 0 0 0 0 0 0 0 0 0 0 0 0 0 0
7.2266 -0.002592 -0.0030257 0 0.00060315 0 -0.00045053 0 -0.0012993 0 -0.0022368 0.00067616 -0.099067 0 0 0 0 0 0 0 0 0 0 0 0 0 0 0 0 0 0 0 0 0 0 0 0 0 0
7.2305 -0.0029577 -0.0036339 0 0.0014753 0 0.00042781 0 -0.00068762 0 -0.0052274 -0.0012815 -0.087101 0 0 0 0 0 0 0 0 0 0 0 0 0 0 0 0 0 0 0 0 0 0 0 0 0 0
7.2344 -0.0024975 -0.0030834 0 0.0029518 0 0.00071106 0 -0.00032298 0 -0.0068521 -0.0031272 -0.048712 0 0 0 0 0 0 0 0 0 0 0 0 0 0 0 0 0 0 0 0 0 0 0 0 0 0
7.2383 -0.0014545 -0.0016227 0 0.0037784 0 0.00089061 0 -0.00020271 0 -0.0072869 -0.0040164 -0.021153 0 0 0 0 0 0 0 0 0 0 0 0 0 0 0 0 0 0 0 0 0 0 0 0 0 0
7.2422 -0.0004381 0.00023724 0 0.0031315 0 0.0015233 0 0.00021285 0 -0.0067644 -0.0033514 -0.04014 0 0 0 0 0 0 0 0 0 0 0 0 0 0 0 0 0 0 0 0 0 0 0 0 0 0
7.2461 0.00012317 0.0019999 0 0.0012309 0 0.0025954 0 0.0010181 0 -0.0053105 -0.001225 -0.10585 0 0 0 0 0 0 0 0 0 0 0 0 0 0 0 0 0 0 0 0 0 0 0 0 0 0
7.25 0.00036922 0.0032589 0 -0.00099539 0 0.0035566 0 0.0014449 0 -0.0031173 0.0015258 -0.18154 0 0 0 0 0 0 0 0 0 0 0 0 0 0 0 0 0 0 0 0 0 0 0 0 0 0
7.2539 0.00082821 0.0037067 0 -0.0027372 0 0.0038804 0 0.000619 0 -0.000871 0.0037624 -0.22617 0 0 0 0 0 0 0 0 0 0 0 0 0 0 0 0 0 0 0 0 0 0 0 0 0 0
7.2578 0.0018241 0.0032648 0 -0.0037697 0 0.00348 0 -0.0013018 0 0.0006152 0.0046983 -0.2268 0 0 0 0 0 0 0 0 0 0 0 0 0 0 0 0 0 0 0 0 0 0 0 0 0 0
7.2617 0.0030555 0.002252 0 -0.0042187 0 0.0025914 0 -0.0029229 0 0.0011939 0.00431 -0.19979 0 0 0 0 0 0 0 0 0 0 0 0 0 0 0 0 0 0 0 0 0 0 0 0 0 0
7.2656 0.0037777 0.0012917 0 -0.0040779 0 0.0014034 0 -0.0027185 0 0.0016412 0.0032411 -0.16637 0 0 0 0 0 0 0 0 0 0 0 0 0 0 0 0 0 0 0 0 0 0 0 0 0 0
7.2695 0.0034299 0.00086742 0 -0.0031358 0 -3.5365e-05 0 -0.00044766 0 0.0028683 0.0023036 -0.13397 0 0 0 0 0 0 0 0 0 0 0 0 0 0 0 0 0 0 0 0 0 0 0 0 0 0
7.2734 0.0021175 0.00087488 0 -0.0013959 0 -0.001542 0 0.0024869 0 0.004779 0.0019276 -0.10209 0 0 0 0 0 0 0 0 0 0 0 0 0 0 0 0 0 0 0 0 0 0 0 0 0 0
7.2773 0.00050517 0.00066076 0 0.00057898 0 -0.002603 0 0.0041068 0 0.0060554 0.0019136 -0.077534 0 0 0 0 0 0 0 0 0 0 0 0 0 0 0 0 0 0 0 0 0 0 0 0 0 0
7.2813 -0.00075077 -0.00037787 0 0.0019315 0 -0.0026553 0 0.003403 0 0.0053084 0.0016324 -0.073331 0 0 0 0 0 0 0 0 0 0 0 0 0 0 0 0 0 0 0 0 0 0 0 0 0 0
7.2852 -0.0014816 -0.0021475 0 0.0022118 0 -0.0016412 0 0.0010373 0 0.0025391 0.00054297 -0.089634 0 0 0 0 0 0 0 0 0 0 0 0 0 0 0 0 0 0 0 0 0 0 0 0 0 0
7.2891 -0.0019751 -0.0037933 0 0.0017818 0 -0.00020756 0 -0.0012956 0 -0.00064283 -0.0013188 -0.10279 0 0 0 0 0 0 0 0 0 0 0 0 0 0 0 0 0 0 0 0 0 0 0 0 0 0
7.293 -0.002528 -0.0043142 0 0.001432 0 0.00077156 0 -0.0021969 0 -0.0024074 -0.0032409 -0.082776 0 0 0 0 0 0 0 0 0 0 0 0 0 0 0 0 0 0 0 0 0 0 0 0 0 0
7.2969 -0.0030588 -0.0033079 0 0.0015536 0 0.00093383 0 -0.0014901 0 -0.0023554 -0.0042422 -0.024614 0 0 0 0 0 0 0 0 0 0 0 0 0 0 0 0 0 0 0 0 0 0 0 0 0 0
7.3008 -0.0031503 -0.0011994 0 0.0017248 0 0.00068591 0 -0.00012869 0 -0.0017269 -0.0037244 0.041555 0 0 0 0 0 0 0 0 0 0 0 0 0 0 0 0 0 0 0 0 0 0 0 0 0 0
7.3047 -0.0024531 0.0011637 0 0.0011766 0 0.00072043 0 0.00068548 0 -0.0019398 -0.0018839 0.076403 0 0 0 0 0 0 0 0 0 0 0 0 0 0 0 0 0 0 0 0 0 0 0 0 0 0
7.3086 -0.0010478 0.0030855 0 -0.00031753 0 0.0013113 0 0.0004282 0 -0.0030249 0.00043747 0.067677 0 0 0 0 0 0 0 0 0 0 0 0 0 0 0 0 0 0 0 0 0 0 0 0 0 0
7.3125 0.00056094 0.0042634 0 -0.0020616 0 0.0021113 0 -0.00043829 0 -0.0036587 0.0023355 0.038449 0 0 0 0 0 0 0 0 0 0 0 0 0 0 0 0 0 0 0 0 0 0 0 0 0 0
7.3164 0.0017871 0.0046549 0 -0.0029991 0 0.0025921 0 -0.00092809 0 -0.0027494 0.0033879 0.019988 0 0 0 0 0 0 0 0 0 0 0 0 0 0 0 0 0 0 0 0 0 0 0 0 0 0
7.3203 0.0023302 0.0043104 0 -0.0026848 0 0.0025696 0 -0.00036786 0 -0.00079524 0.003761 0.021056 0 0 0 0 0 0 0 0 0 0 0 0 0 0 0 0 0 0 0 0 0 0 0 0 0 0
7.3242 0.0022793 0.0034059 0 -0.0016924 0 0.002238 0 0.0010501 0 0.00056264 0.0038825 0.027403 0 0 0 0 0 0 0 0 0 0 0 0 0 0 0 0 0 0 0 0 0 0 0 0 0 0
7.3281 0.0019268 0.0023149 0 -0.0010394 0 0.0017727 0 0.0024355 0 0.00037242 0.0040236 0.028251 0 0 0 0 0 0 0 0 0 0 0 0 0 0 0 0 0 0 0 0 0 0 0 0 0 0
7.332 0.0014948 0.0014386 0 -0.0011955 0 0.001073 0 0.0029458 0 -0.00044299 0.0041098 0.034902 0 0 0 0 0 0 0 0 0 0 0 0 0 0 0 0 0 0 0 0 0 0 0 0 0 0
7.3359 0.0010037 0.00084009 0 -0.0016523 0 -1.11e-05 0 0.002468 0 2.0533e-05 0.0038117 0.067438 0 0 0 0 0 0 0 0 0 0 0 0 0 0 0 0 0 0 0 0 0 0 0 0 0 0
7.3398 0.00035437 9.7513e-05 0 -0.0014659 0 -0.0012864 0 0.0016394 0 0.0024855 0.0027602 0.12541 0 0 0 0 0 0 0 0 0 0 0 0 0 0 0 0 0 0 0 0 0 0 0 0 0 0
7.3438 -0.00048461 -0.0013172 0 -0.00021699 0 -0.0022332 0 0.0012199 0 0.005345 0.00076144 0.17914 0 0 0 0 0 0 0 0 0 0 0 0 0 0 0 0 0 0 0 0 0 0 0 0 0 0
7.3477 -0.0013598 -0.0033905 0 0.0015579 0 -0.0024988 0 0.0014402 0 0.0058825 -0.002018 0.195 0 0 0 0 0 0 0 0 0 0 0 0 0 0 0 0 0 0 0 0 0 0 0 0 0 0
7.3516 -0.0019884 -0.0053018 0 0.0028645 0 -0.0022791 0 0.0019368 0 0.0028012 -0.0049474 0.16831 0 0 0 0 0 0 0 0 0 0 0 0 0 0 0 0 0 0 0 0 0 0 0 0 0 0
7.3555 -0.0021438 -0.0059198 0 0.0031559 0 -0.0020493 0 0.0022451 0 -0.0023727 -0.0070616 0.12773 0 0 0 0 0 0 0 0 0 0 0 0 0 0 0 0 0 0 0 0 0 0 0 0 0 0
7.3594 -0.0018185 -0.0047016 0 0.0027489 0 -0.0018853 0 0.0022434 0 -0.0063798 -0.0075027 0.10664 0 0 0 0 0 0 0 0 0 0 0 0 0 0 0 0 0 0 0 0 0 0 0 0 0 0
7.3633 -0.0012278 -0.0021877 0 0.0023701 0 -0.0012213 0 0.002072 0 -0.0067958 -0.006061 0.11256 0 0 0 0 0 0 0 0 0 0 0 0 0 0 0 0 0 0 0 0 0 0 0 0 0 0
7.3672 -0.00063978 0.00038156 0 0.0023266 0 0.00051132 0 0.0017333 0 -0.0037776 -0.003384 0.12542 0 0 0 0 0 0 0 0 0 0 0 0 0 0 0 0 0 0 0 0 0 0 0 0 0 0
7.3711 -0.00017338 0.0019918 0 0.0021616 0 0.0029652 0 0.00098565 0 0.00036901 -0.00059602 0.12199 0 0 0 0 0 0 0 0 0 0 0 0 0 0 0 0 0 0 0 0 0 0 0 0 0 0
7.375 0.00026095 0.0025049 0 0.0011639 0 0.004786 0 -0.00024136 0 0.0031226 0.0014264 0.097467 0 0 0 0 0 0 0 0 0 0 0 0 0 0 0 0 0 0 0 0 0 0 0 0 0 0
7.3789 0.00081875 0.0025211 0 -0.00075734 0 0.0046907 0 -0.0014203 0 0.0034197 0.0025391 0.063727 0 0 0 0 0 0 0 0 0 0 0 0 0 0 0 0 0 0 0 0 0 0 0 0 0 0
7.3828 0.0015022 0.0026901 0 -0.0027195 0 0.0027458 0 -0.001651 0 0.0019384 0.0031878 0.0331 0 0 0 0 0 0 0 0 0 0 0 0 0 0 0 0 0 0 0 0 0 0 0 0 0 0
7.3867 0.0020679 0.0031479 0 -0.0034573 0 0.00048154 0 -0.00048348 0 0.00023161 0.0038264 0.0095013 0 0 0 0 0 0 0 0 0 0 0 0 0 0 0 0 0 0 0 0 0 0 0 0 0 0
7.3906 0.0021618 0.0035165 0 -0.0023871 0 -0.00043176 0 0.0015057 0 -0.00035958 0.0044619 -0.0064329 0 0 0 0 0 0 0 0 0 0 0 0 0 0 0 0 0 0 0 0 0 0 0 0 0 0
7.3945 0.0015832 0.0033187 0 -0.0001877 0 0.00029613 0 0.0030989 0 0.00062489 0.0047047 -0.011697 0 0 0 0 0 0 0 0 0 0 0 0 0 0 0 0 0 0 0 0 0 0 0 0 0 0
7.3984 0.00046339 0.0023505 0 0.0016747 0 0.0013947 0 0.0034863 0 0.0026047 0.0041785 -0.0061318 0 0 0 0 0 0 0 0 0 0 0 0 0 0 0 0 0 0 0 0 0 0 0 0 0 0
7.4023 -0.00078544 0.00074281 0 0.002113 0 0.0013958 0 0.0029029 0 0.0042461 0.0028461 -0.0004591 0 0 0 0 0 0 0 0 0 0 0 0 0 0 0 0 0 0 0 0 0 0 0 0 0 0
7.4063 -0.0017143 -0.0011803 0 0.0012772 0 0.00014302 0 0.0021881 0 0.0041802 0.00098709 -0.011088 0 0 0 0 0 0 0 0 0 0 0 0 0 0 0 0 0 0 0 0 0 0 0 0 0 0
7.4102 -0.0020941 -0.0030113 0 0.00035269 0 -0.0011085 0 0.0018018 0 0.001913 -0.0010323 -0.042314 0 0 0 0 0 0 0 0 0 0 0 0 0 0 0 0 0 0 0 0 0 0 0 0 0 0
7.4141 -0.0020131 -0.0042927 0 0.00047362 0 -0.0010749 0 0.0014365 0 -0.0016891 -0.0029057 -0.076731 0 0 0 0 0 0 0 0 0 0 0 0 0 0 0 0 0 0 0 0 0 0 0 0 0 0
7.418 -0.001762 -0.004612 0 0.0017018 0 0.00017938 0 0.00064476 0 -0.0048631 -0.0043579 -0.08957 0 0 0 0 0 0 0 0 0 0 0 0 0 0 0 0 0 0 0 0 0 0 0 0 0 0
7.4219 -0.0015993 -0.0038223 0 0.0029566 0 0.0013262 0 -0.00034951 0 -0.0061259 -0.0050993 -0.074639 0 0 0 0 0 0 0 0 0 0 0 0 0 0 0 0 0 0 0 0 0 0 0 0 0 0
7.4258 -0.0015573 -0.0022222 0 0.0029367 0 0.0011988 0 -0.00074851 0 -0.0052021 -0.0049197 -0.052435 0 0 0 0 0 0 0 0 0 0 0 0 0 0 0 0 0 0 0 0 0 0 0 0 0 0
7.4297 -0.0014238 -0.00045782 0 0.0012206 0 9.8044e-06 0 -0.00017715 0 -0.0029299 -0.0038549 -0.048707 0 0 0 0 0 0 0 0 0 0 0 0 0 0 0 0 0 0 0 0 0 0 0 0 0 0
7.4336 -0.00092313 0.00085896 0 -0.0013822 0 -0.00092684 0 0.00063289 0 -0.00037926 -0.0022347 -0.065988 0 0 0 0 0 0 0 0 0 0 0 0 0 0 0 0 0 0 0 0 0 0 0 0 0 0
7.4375 2.5637e-05 0.0015338 0 -0.0034723 0 -0.00063667 0 0.00047362 0 0.0018497 -0.00052817 -0.080743 0 0 0 0 0 0 0 0 0 0 0 0 0 0 0 0 0 0 0 0 0 0 0 0 0 0
7.4414 0.0011728 0.0018465 0 -0.0041014 0 0.00047989 0 -0.00091553 0 0.0035457 0.00089118 -0.070342 0 0 0 0 0 0 0 0 0 0 0 0 0 0 0 0 0 0 0 0 0 0 0 0 0 0
7.4453 0.0020561 0.0022298 0 -0.0033653 0 0.0011074 0 -0.0022573 0 0.004434 0.0018851 -0.039254 0 0 0 0 0 0 0 0 0 0 0 0 0 0 0 0 0 0 0 0 0 0 0 0 0 0
7.4492 0.0023062 0.002842 0 -0.0021624 0 0.0004376 0 -0.0018746 0 0.0041716 0.0025322 -0.014002 0 0 0 0 0 0 0 0 0 0 0 0 0 0 0 0 0 0 0 0 0 0 0 0 0 0
7.4531 0.001897 0.003388 0 -0.0014273 0 -0.00098437 0 0.00046687 0 0.0029049 0.0030026 -0.012602 0 0 0 0 0 0 0 0 0 0 0 0 0 0 0 0 0 0 0 0 0 0 0 0 0 0
7.457 0.0011298 0.0033206 0 -0.0014702 0 -0.0018644 0 0.0030092 0 0.0015805 0.0033947 -0.024205 0 0 0 0 0 0 0 0 0 0 0 0 0 0 0 0 0 0 0 0 0 0 0 0 0 0
7.4609 0.0003674 0.0022611 0 -0.001844 0 -0.0015226 0 0.003529 0 0.0013102 0.0035955 -0.022715 0 0 0 0 0 0 0 0 0 0 0 0 0 0 0 0 0 0 0 0 0 0 0 0 0 0
7.4648 -0.00023526 0.00033148 0 -0.0017222 0 -0.00055127 0 0.0015043 0 0.0022359 0.0032742 0.0019465 0 0 0 0 0 0 0 0 0 0 0 0 0 0 0 0 0 0 0 0 0 0 0 0 0 0
7.4688 -0.00076381 -0.0018277 0 -0.00048408 0 -0.00010922 0 -0.0013156 0 0.0031547 0.0021135 0.031999 0 0 0 0 0 0 0 0 0 0 0 0 0 0 0 0 0 0 0 0 0 0 0 0 0 0
7.4727 -0.0013458 -0.0033735 0 0.0018295 0 -0.00065333 0 -0.0025881 0 0.0025277 0.00019283 0.043105 0 0 0 0 0 0 0 0 0 0 0 0 0 0 0 0 0 0 0 0 0 0 0 0 0 0
7.4766 -0.0019524 -0.0037247 0 0.0044279 0 -0.0014592 0 -0.0016059 0 -2.2079e-05 -0.0018154 0.033084 0 0 0 0 0 0 0 0 0 0 0 0 0 0 0 0 0 0 0 0 0 0 0 0 0 0
7.4805 -0.0024024 -0.0028933 0 0.0061383 0 -0.0013961 0 0.00019423 0 -0.0032774 -0.0029538 0.023903 0 0 0 0 0 0 0 0 0 0 0 0 0 0 0 0 0 0 0 0 0 0 0 0 0 0
7.4844 -0.0025287 -0.0014574 0 0.0060948 0 -0.00010211 0 0.00087611 0 -0.0055473 -0.002677 0.035282 0 0 0 0 0 0 0 0 0 0 0 0 0 0 0 0 0 0 0 0 0 0 0 0 0 0
7.4883 -0.0022875 -0.00017661 0 0.0043489 0 0.0016512 0 -1.281e-05 0 -0.0061504 -0.0013456 0.062302 0 0 0 0 0 0 0 0 0 0 0 0 0 0 0 0 0 0 0 0 0 0 0 0 0 0
7.4922 -0.0016969 0.00049592 0 0.0019251 0 0.0027138 0 -0.0011889 0 -0.0056891 1.998e-05 0.083841 0 0 0 0 0 0 0 0 0 0 0 0 0 0 0 0 0 0 0 0 0 0 0 0 0 0
7.4961 -0.00073081 0.00065312 0 0.0001682 0 0.0025925 0 -0.0012136 0 -0.0049464 0.00059683 0.090543 0 0 0 0 0 0 0 0 0 0 0 0 0 0 0 0 0 0 0 0 0 0 0 0 0 0
7.5 0.0006273 0.00075417 0 -0.00019829 0 0.0017295 0 -4.7252e-05 0 -0.0038163 0.00045017 0.096766 0 0 0 0 0 0 0 0 0 0 0 0 0 0 0 0 0 0 0 0 0 0 0 0 0 0
7.5039 0.0021823 0.0011927 0 0.00043826 0 0.00085557 0 0.0011135 0 -0.0015994 0.0003836 0.12066 0 0 0 0 0 0 0 0 0 0 0 0 0 0 0 0 0 0 0 0 0 0 0 0 0 0
7.5078 0.0034406 0.0019744 0 0.00096824 0 0.00020396 0 0.0013777 0 0.0016955 0.0011024 0.15647 0 0 0 0 0 0 0 0 0 0 0 0 0 0 0 0 0 0 0 0 0 0 0 0 0 0
7.5117 0.0038538 0.0027369 0 0.00050446 0 -0.0005781 0 0.001198 0 0.0047083 0.0025357 0.17478 0 0 0 0 0 0 0 0 0 0 0 0 0 0 0 0 0 0 0 0 0 0 0 0 0 0
7.5156 0.0032495 0.0030278 0 -0.00092891 0 -0.0018038 0 0.0016782 0 0.0057406 0.0039632 0.15398 0 0 0 0 0 0 0 0 0 0 0 0 0 0 0 0 0 0 0 0 0 0 0 0 0 0
7.5195 0.0020288 0.0025658 0 -0.0025165 0 -0.0031687 0 0.0029842 0 0.0044618 0.0047103 0.10778 0 0 0 0 0 0 0 0 0 0 0 0 0 0 0 0 0 0 0 0 0 0 0 0 0 0
7.5234 0.00087124 0.0013214 0 -0.0033719 0 -0.0039028 0 0.0037889 0 0.0023779 0.004615 0.075382 0 0 0 0 0 0 0 0 0 0 0 0 0 0 0 0 0 0 0 0 0 0 0 0 0 0
7.5273 0.00017554 -0.00051395 0 -0.0031476 0 -0.0035273 0 0.0025497 0 0.0013706 0.0038429 0.082198 0 0 0 0 0 0 0 0 0 0 0 0 0 0 0 0 0 0 0 0 0 0 0 0 0 0
7.5313 -0.00023068 -0.0025328 0 -0.0020561 0 -0.0024153 0 -0.00067712 0 0.0017676 0.0024649 0.11321 0 0 0 0 0 0 0 0 0 0 0 0 0 0 0 0 0 0 0 0 0 0 0 0 0 0
7.5352 -0.00081925 -0.0041196 0 -0.00049419 0 -0.0015272 0 -0.0038988 0 0.0020343 0.00046118 0.12798 0 0 0 0 0 0 0 0 0 0 0 0 0 0 0 0 0 0 0 0 0 0 0 0 0 0
7.5391 -0.0018002 -0.0046258 0 0.0012 0 -0.0015216 0 -0.0048452 0 0.0004958 -0.0018253 0.10126 0 0 0 0 0 0 0 0 0 0 0 0 0 0 0 0 0 0 0 0 0 0 0 0 0 0
7.543 -0.0028408 -0.0037486 0 0.0026369 0 -0.0021056 0 -0.0030489 0 -0.0027042 -0.0034889 0.04654 0 0 0 0 0 0 0 0 0 0 0 0 0 0 0 0 0 0 0 0 0 0 0 0 0 0
7.5469 -0.003341 -0.0018436 0 0.0032401 0 -0.0022993 0 -0.00029049 0 -0.0055038 -0.0036365 0.00024471 0 0 0 0 0 0 0 0 0 0 0 0 0 0 0 0 0 0 0 0 0 0 0 0 0 0
7.5508 -0.0029703 0.00018605 0 0.002495 0 -0.0014091 0 0.0010129 0 -0.0058344 -0.0022872 -0.013227 0 0 0 0 0 0 0 0 0 0 0 0 0 0 0 0 0 0 0 0 0 0 0 0 0 0
7.5547 -0.0019241 0.0014636 0 0.00048203 0 0.00021888 0 -9.8575e-05 0 -0.0035959 -0.00055078 0.0010338 0 0 0 0 0 0 0 0 0 0 0 0 0 0 0 0 0 0 0 0 0 0 0 0 0 0
7.5586 -0.00068752 0.0017461 0 -0.0018925 0 0.0014366 0 -0.0024775 0 -0.00071899 0.00032227 0.021192 0 0 0 0 0 0 0 0 0 0 0 0 0 0 0 0 0 0 0 0 0 0 0 0 0 0
7.5625 0.00038567 0.0015273 0 -0.0033911 0 0.0013598 0 -0.0040703 0 0.00066598 0.00014944 0.031237 0 0 0 0 0 0 0 0 0 0 0 0 0 0 0 0 0 0 0 0 0 0 0 0 0 0
7.5664 0.0012356 0.0015261 0 -0.0033626 0 0.00025911 0 -0.0036577 0 7.2537e-05 -2.6734e-05 0.028349 0 0 0 0 0 0 0 0 0 0 0 0 0 0 0 0 0 0 0 0 0 0 0 0 0 0
7.5703 0.0019057 0.0020231 0 -0.0022636 0 -0.0006277 0 -0.0015729 0 -0.0012066 0.00089246 0.013958 0 0 0 0 0 0 0 0 0 0 0 0 0 0 0 0 0 0 0 0 0 0 0 0 0 0
7.5742 0.0023127 0.0026436 0 -0.0012644 0 -0.00025946 0 0.00093502 0 -0.0015708 0.0027522 -0.013267 0 0 0 0 0 0 0 0 0 0 0 0 0 0 0 0 0 0 0 0 0 0 0 0 0 0
7.5781 0.0022854 0.0027382 0 -0.0012699 0 0.0011555 0 0.0027655 0 -0.00059859 0.0041153 -0.052114 0 0 0 0 0 0 0 0 0 0 0 0 0 0 0 0 0 0 0 0 0 0 0 0 0 0
7.582 0.0018031 0.0019517 0 -0.0022313 0 0.0022714 0 0.0034596 0 0.00079146 0.0036019 -0.091772 0 0 0 0 0 0 0 0 0 0 0 0 0 0 0 0 0 0 0 0 0 0 0 0 0 0
7.5859 0.0010986 0.00045559 0 -0.0033118 0 0.001848 0 0.0030192 0 0.0013852 0.0012102 -0.11762 0 0 0 0 0 0 0 0 0 0 0 0 0 0 0 0 0 0 0 0 0 0 0 0 0 0
7.5898 0.00045549 -0.0012731 0 -0.0036507 0 -4.0352e-05 0 0.0016568 0 0.00076496 -0.0017434 -0.12598 0 0 0 0 0 0 0 0 0 0 0 0 0 0 0 0 0 0 0 0 0 0 0 0 0 0
7.5938 -7.4045e-05 -0.0027983 0 -0.0029892 0 -0.0020159 0 -0.00013897 0 -0.00046282 -0.0039252 -0.12873 0 0 0 0 0 0 0 0 0 0 0 0 0 0 0 0 0 0 0 0 0 0 0 0 0 0
7.5977 -0.00067805 -0.0038513 0 -0.0016882 0 -0.0026533 0 -0.0015137 0 -0.0012601 -0.0050808 -0.13892 0 0 0 0 0 0 0 0 0 0 0 0 0 0 0 0 0 0 0 0 0 0 0 0 0 0
7.6016 -0.0014765 -0.0042475 0 -0.00032315 0 -0.0017662 0 -0.0016229 0 -0.00093897 -0.0058212 -0.15329 0 0 0 0 0 0 0 0 0 0 0 0 0 0 0 0 0 0 0 0 0 0 0 0 0 0
7.6055 -0.0022445 -0.0038605 0 0.00065598 0 -0.00046786 0 -0.00038179 0 0.00037195 -0.0065183 -0.15452 0 0 0 0 0 0 0 0 0 0 0 0 0 0 0 0 0 0 0 0 0 0 0 0 0 0
7.6094 -0.0025149 -0.002768 0 0.00096887 0 2.0991e-05 0 0.0011572 0 0.001732 -0.0066918 -0.13291 0 0 0 0 0 0 0 0 0 0 0 0 0 0 0 0 0 0 0 0 0 0 0 0 0 0
7.6133 -0.0019929 -0.0013593 0 0.00045161 0 -0.0004272 0 0.0014184 0 0.0018669 -0.0055888 -0.10176 0 0 0 0 0 0 0 0 0 0 0 0 0 0 0 0 0 0 0 0 0 0 0 0 0 0
7.6172 -0.00085692 -0.00014306 0 -0.00084264 0 -0.00086674 0 -0.00038997 0 1.9681e-05 -0.003213 -0.084985 0 0 0 0 0 0 0 0 0 0 0 0 0 0 0 0 0 0 0 0 0 0 0 0 0 0
7.6211 0.00037307 0.00065865 0 -0.0024664 0 -0.00045252 0 -0.0033855 0 -0.0032557 -0.00055104 -0.08839 0 0 0 0 0 0 0 0 0 0 0 0 0 0 0 0 0 0 0 0 0 0 0 0 0 0
7.625 0.0012563 0.0013119 0 -0.0036529 0 0.0005277 0 -0.0054625 0 -0.0060717 0.0012797 -0.088532 0 0 0 0 0 0 0 0 0 0 0 0 0 0 0 0 0 0 0 0 0 0 0 0 0 0
7.6289 0.0017083 0.002277 0 -0.0037812 0 0.00090357 0 -0.0048821 0 -0.0063219 0.0019804 -0.056212 0 0 0 0 0 0 0 0 0 0 0 0 0 0 0 0 0 0 0 0 0 0 0 0 0 0
7.6328 0.0018912 0.003642 0 -0.0029075 0 -9.2405e-05 0 -0.0017324 0 -0.0033131 0.0020876 0.008392 0 0 0 0 0 0 0 0 0 0 0 0 0 0 0 0 0 0 0 0 0 0 0 0 0 0
7.6367 0.001913 0.0048514 0 -0.0018387 0 -0.001893 0 0.0020108 0 0.0014321 0.0021667 0.068659 0 0 0 0 0 0 0 0 0 0 0 0 0 0 0 0 0 0 0 0 0 0 0 0 0 0
7.6406 0.0017033 0.0050599 0 -0.0015553 0 -0.0030601 0 0.0039498 0 0.0050785 0.00221 0.083961 0 0 0 0 0 0 0 0 0 0 0 0 0 0 0 0 0 0 0 0 0 0 0 0 0 0
7.6445 0.0011751 0.003825 0 -0.0023835 0 -0.002702 0 0.0030891 0 0.0055131 0.0018809 0.049561 0 0 0 0 0 0 0 0 0 0 0 0 0 0 0 0 0 0 0 0 0 0 0 0 0 0
7.6484 0.00041907 0.0015039 0 -0.00361 0 -0.0013635 0 0.00052277 0 0.0028468 0.0011272 0.0020898 0 0 0 0 0 0 0 0 0 0 0 0 0 0 0 0 0 0 0 0 0 0 0 0 0 0
7.6523 -0.00034484 -0.0009925 0 -0.0039304 0 -0.00045217 0 -0.00155 0 -0.00086368 0.00027315 -0.015307 0 0 0 0 0 0 0 0 0 0 0 0 0 0 0 0 0 0 0 0 0 0 0 0 0 0
7.6563 -0.0010041 -0.0028245 0 -0.0024511 0 -0.00080229 0 -0.0016147 0 -0.0033371 -0.00051478 0.008273 0 0 0 0 0 0 0 0 0 0 0 0 0 0 0 0 0 0 0 0 0 0 0 0 0 0
7.6602 -0.0016633 -0.0036621 0 0.0005175 0 -0.0018785 0 6.6019e-05 0 -0.0036778 -0.0015651 0.047729 0 0 0 0 0 0 0 0 0 0 0 0 0 0 0 0 0 0 0 0 0 0 0 0 0 0
7.6641 -0.0024492 -0.0036447 0 0.0035365 0 -0.0024175 0 0.0018857 0 -0.0026014 -0.0032186 0.073213 0 0 0 0 0 0 0 0 0 0 0 0 0 0 0 0 0 0 0 0 0 0 0 0 0 0
7.668 -0.0032178 -0.0030678 0 0.0050013 0 -0.0017745 0 0.002339 0 -0.001394 -0.0050405 0.080209 0 0 0 0 0 0 0 0 0 0 0 0 0 0 0 0 0 0 0 0 0 0 0 0 0 0
7.6719 -0.0035369 -0.0021759 0 0.0042931 0 -0.0005333 0 0.0011703 0 -0.00077978 -0.005847 0.087553 0 0 0 0 0 0 0 0 0 0 0 0 0 0 0 0 0 0 0 0 0 0 0 0 0 0
7.6758 -0.0030327 -0.0011793 0 0.002202 0 0.00021924 0 -0.00066831 0 -0.00066396 -0.0048083 0.1102 0 0 0 0 0 0 0 0 0 0 0 0 0 0 0 0 0 0 0 0 0 0 0 0 0 0
7.6797 -0.0017724 -0.00029855 0 0.00023127 0 0.00010257 0 -0.0019896 0 -0.00066959 -0.0024979 0.13991 0 0 0 0 0 0 0 0 0 0 0 0 0 0 0 0 0 0 0 0 0 0 0 0 0 0
7.6836 -0.00027297 0.00033713 0 -0.00067854 0 -0.00019295 0 -0.0022624 0 -0.00067715 -0.00056136 0.15453 0 0 0 0 0 0 0 0 0 0 0 0 0 0 0 0 0 0 0 0 0 0 0 0 0 0
7.6875 0.00089798 0.00082609 0 -0.00089892 0 0.00025197 0 -0.0017046 0 -0.00080849 -0.00012814 0.14268 0 0 0 0 0 0 0 0 0 0 0 0 0 0 0 0 0 0 0 0 0 0 0 0 0 0
7.6914 0.0015365 0.0014205 0 -0.0016171 0 0.0014957 0 -0.00077366 0 -0.0010296 -0.0006189 0.11535 0 0 0 0 0 0 0 0 0 0 0 0 0 0 0 0 0 0 0 0 0 0 0 0 0 0
7.6953 0.0018321 0.0022205 0 -0.0034974 0 0.0025942 0 0.00022864 0 -0.00093449 -0.00034781 0.093467 0 0 0 0 0 0 0 0 0 0 0 0 0 0 0 0 0 0 0 0 0 0 0 0 0 0
7.6992 0.0020247 0.0029399 0 -0.0057729 0 0.0025443 0 0.0010766 0 -1.2007e-05 0.0015961 0.087456 0 0 0 0 0 0 0 0 0 0 0 0 0 0 0 0 0 0 0 0 0 0 0 0 0 0
7.7031 0.0020833 0.0030485 0 -0.0067411 0 0.0012843 0 0.0014126 0 0.0018243 0.004194 0.090768 0 0 0 0 0 0 0 0 0 0 0 0 0 0 0 0 0 0 0 0 0 0 0 0 0 0
7.707 0.0017481 0.0022202 0 -0.0053125 0 -0.00029321 0 0.00092648 0 0.0039177 0.0053855 0.090198 0 0 0 0 0 0 0 0 0 0 0 0 0 0 0 0 0 0 0 0 0 0 0 0 0 0
7.7109 0.00086356 0.00066694 0 -0.0021477 0 -0.0012699 0 -0.00014739 0 0.0050841 0.0041204 0.078131 0 0 0 0 0 0 0 0 0 0 0 0 0 0 0 0 0 0 0 0 0 0 0 0 0 0
7.7148 -0.00037637 -0.00097717 0 0.00079757 0 -0.0015407 0 -0.00087951 0 0.0043112 0.0014064 0.054442 0 0 0 0 0 0 0 0 0 0 0 0 0 0 0 0 0 0 0 0 0 0 0 0 0 0
7.7188 -0.0015395 -0.0021161 0 0.0019641 0 -0.0017042 0 -0.0003006 0 0.0015367 -0.00074131 0.0216 0 0 0 0 0 0 0 0 0 0 0 0 0 0 0 0 0 0 0 0 0 0 0 0 0 0
7.7227 -0.002298 -0.0025606 0 0.0014839 0 -0.0022118 0 0.0015859 0 -0.0020734 -0.0012834 -0.016729 0 0 0 0 0 0 0 0 0 0 0 0 0 0 0 0 0 0 0 0 0 0 0 0 0 0
7.7266 -0.0026454 -0.0025017 0 0.00078665 0 -0.0027608 0 0.0034816 0 -0.0047216 -0.00096654 -0.05269 0 0 0 0 0 0 0 0 0 0 0 0 0 0 0 0 0 0 0 0 0 0 0 0 0 0
7.7305 -0.0027835 -0.0022039 0 0.00094225 0 -0.0025915 0 0.0037078 0 -0.0052171 -0.0012211 -0.075833 0 0 0 0 0 0 0 0 0 0 0 0 0 0 0 0 0 0 0 0 0 0 0 0 0 0
7.7344 -0.002828 -0.0017743 0 0.0014917 0 -0.0013421 0 0.0016795 0 -0.0039528 -0.0024926 -0.082989 0 0 0 0 0 0 0 0 0 0 0 0 0 0 0 0 0 0 0 0 0 0 0 0 0 0
7.7383 -0.0026539 -0.0011954 0 0.0010194 0 0.00046834 0 -0.0014208 0 -0.0026818 -0.0038301 -0.085818 0 0 0 0 0 0 0 0 0 0 0 0 0 0 0 0 0 0 0 0 0 0 0 0 0 0
7.7422 -0.0020337 -0.00047882 0 -0.0011453 0 0.0018265 0 -0.0034901 0 -0.0030552 -0.0040153 -0.10287 0 0 0 0 0 0 0 0 0 0 0 0 0 0 0 0 0 0 0 0 0 0 0 0 0 0
7.7461 -0.00091574 0.00029945 0 -0.0039609 0 0.0020656 0 -0.0031773 0 -0.0050772 -0.0028142 -0.13945 0 0 0 0 0 0 0 0 0 0 0 0 0 0 0 0 0 0 0 0 0 0 0 0 0 0
7.75 0.00044009 0.0010999 0 -0.0055551 0 0.0013262 0 -0.00090579 0 -0.0069309 -0.00098439 -0.17618 0 0 0 0 0 0 0 0 0 0 0 0 0 0 0 0 0 0 0 0 0 0 0 0 0 0
7.7539 0.0015992 0.0019582 0 -0.0050747 0 0.00026324 0 0.0016116 0 -0.0065015 0.00073598 -0.18248 0 0 0 0 0 0 0 0 0 0 0 0 0 0 0 0 0 0 0 0 0 0 0 0 0 0
7.7578 0.0022335 0.0028352 0 -0.0035368 0 -0.00060244 0 0.0028274 0 -0.0033061 0.002286 -0.14592 0 0 0 0 0 0 0 0 0 0 0 0 0 0 0 0 0 0 0 0 0 0 0 0 0 0
7.7617 0.0023037 0.0034345 0 -0.0027493 0 -0.0012172 0 0.002452 0 0.00095571 0.0038174 -0.088912 0 0 0 0 0 0 0 0 0 0 0 0 0 0 0 0 0 0 0 0 0 0 0 0 0 0
7.7656 0.002008 0.003269 0 -0.0034312 0 -0.0017838 0 0.0013477 0 0.0037667 0.0048628 -0.053913 0 0 0 0 0 0 0 0 0 0 0 0 0 0 0 0 0 0 0 0 0 0 0 0 0 0
7.7695 0.0015721 0.00203 0 -0.0045127 0 -0.0023645 0 0.00056771 0 0.003799 0.0044065 -0.068626 0 0 0 0 0 0 0 0 0 0 0 0 0 0 0 0 0 0 0 0 0 0 0 0 0 0
7.7734 0.0010726 -4.1916e-05 0 -0.0043152 0 -0.0027726 0 0.0005418 0 0.0017354 0.0019865 -0.12287 0 0 0 0 0 0 0 0 0 0 0 0 0 0 0 0 0 0 0 0 0 0 0 0 0 0
7.7773 0.00043301 -0.0021649 0 -0.002298 0 -0.0028133 0 0.0010339 0 -0.00067021 -0.0014347 -0.17761 0 0 0 0 0 0 0 0 0 0 0 0 0 0 0 0 0 0 0 0 0 0 0 0 0 0
7.7813 -0.00043022 -0.0034711 0 0.00047164 0 -0.0025304 0 0.001635 0 -0.0021589 -0.0040054 -0.19652 0 0 0 0 0 0 0 0 0 0 0 0 0 0 0 0 0 0 0 0 0 0 0 0 0 0
7.7852 -0.0014563 -0.0035677 0 0.0024933 0 -0.002149 0 0.0021369 0 -0.0026388 -0.0045467 -0.17144 0 0 0 0 0 0 0 0 0 0 0 0 0 0 0 0 0 0 0 0 0 0 0 0 0 0
7.7891 -0.0024223 -0.0027587 0 0.0032354 0 -0.0017989 0 0.00246 0 -0.0026331 -0.003539 -0.12246 0 0 0 0 0 0 0 0 0 0 0 0 0 0 0 0 0 0 0 0 0 0 0 0 0 0
7.793 -0.003071 -0.0017669 0 0.0032391 0 -0.0013682 0 0.0023908 0 -0.002486 -0.0024847 -0.077578 0 0 0 0 0 0 0 0 0 0 0 0 0 0 0 0 0 0 0 0 0 0 0 0 0 0
7.7969 -0.0032618 -0.0011966 0 0.0030157 0 -0.00067452 0 0.0015688 0 -0.0022846 -0.0023335 -0.052193 0 0 0 0 0 0 0 0 0 0 0 0 0 0 0 0 0 0 0 0 0 0 0 0 0 0
7.8008 -0.0030126 -0.0011367 0 0.0022413 0 0.00024118 0 -0.0001661 0 -0.0023041 -0.002632 -0.043079 0 0 0 0 0 0 0 0 0 0 0 0 0 0 0 0 0 0 0 0 0 0 0 0 0 0
7.8047 -0.0024159 -0.0011581 0 0.00031274 0 0.0010555 0 -0.0023895 0 -0.003039 -0.002212 -0.036597 0 0 0 0 0 0 0 0 0 0 0 0 0 0 0 0 0 0 0 0 0 0 0 0 0 0
7.8086 -0.0015449 -0.0006649 0 -0.0024255 0 0.0014389 0 -0.004093 0 -0.0045023 -0.00055551 -0.021266 0 0 0 0 0 0 0 0 0 0 0 0 0 0 0 0 0 0 0 0 0 0 0 0 0 0
7.8125 -0.00046748 0.00064698 0 -0.0044316 0 0.0013826 0 -0.004199 0 -0.0056477 0.0016546 0.00415 0 0 0 0 0 0 0 0 0 0 0 0 0 0 0 0 0 0 0 0 0 0 0 0 0 0
7.8164 0.00065896 0.0025125 0 -0.0042914 0 0.0012041 0 -0.0023065 0 -0.0049272 0.003276 0.030787 0 0 0 0 0 0 0 0 0 0 0 0 0 0 0 0 0 0 0 0 0 0 0 0 0 0
7.8203 0.001558 0.0041826 0 -0.0022985 0 0.0011909 0 0.00085229 0 -0.0017617 0.0038053 0.047532 0 0 0 0 0 0 0 0 0 0 0 0 0 0 0 0 0 0 0 0 0 0 0 0 0 0
7.8242 0.001968 0.0048422 0 -0.00043467 0 0.0012469 0 0.0036625 0 0.002539 0.0036478 0.052031 0 0 0 0 0 0 0 0 0 0 0 0 0 0 0 0 0 0 0 0 0 0 0 0 0 0
7.8281 0.0018393 0.0041094 0 -0.00050226 0 0.00094334 0 0.0045748 0 0.0055599 0.00343 0.056191 0 0 0 0 0 0 0 0 0 0 0 0 0 0 0 0 0 0 0 0 0 0 0 0 0 0
7.832 0.001379 0.0022746 0 -0.0022342 0 -2.6329e-05 0 0.0031968 0 0.0057175 0.0032664 0.078586 0 0 0 0 0 0 0 0 0 0 0 0 0 0 0 0 0 0 0 0 0 0 0 0 0 0
7.8359 0.00085759 9.6786e-05 0 -0.0034173 0 -0.0014319 0 0.00069844 0 0.003529 0.0027801 0.12646 0 0 0 0 0 0 0 0 0 0 0 0 0 0 0 0 0 0 0 0 0 0 0 0 0 0
7.8398 0.00035408 -0.0016845 0 -0.0020589 0 -0.0025878 0 -0.00094272 0 0.00099578 0.0017039 0.18264 0 0 0 0 0 0 0 0 0 0 0 0 0 0 0 0 0 0 0 0 0 0 0 0 0 0
7.8438 -0.00027875 -0.0027368 0 0.0015261 0 -0.0029088 0 -0.00044128 0 -0.00023923 0.00026557 0.21305 0 0 0 0 0 0 0 0 0 0 0 0 0 0 0 0 0 0 0 0 0 0 0 0 0 0
7.8477 -0.0011627 -0.0031421 0 0.0048272 0 -0.002417 0 0.0017054 0 -0.00014758 -0.0010551 0.19338 0 0 0 0 0 0 0 0 0 0 0 0 0 0 0 0 0 0 0 0 0 0 0 0 0 0
7.8516 -0.0021164 -0.0031114 0 0.0053794 0 -0.0016805 0 0.0035241 0 8.2958e-05 -0.0020165 0.13292 0 0 0 0 0 0 0 0 0 0 0 0 0 0 0 0 0 0 0 0 0 0 0 0 0 0
7.8555 -0.0026837 -0.0027444 0 0.0029559 0 -0.0012194 0 0.0031409 0 -0.00056366 -0.002748 0.071679 0 0 0 0 0 0 0 0 0 0 0 0 0 0 0 0 0 0 0 0 0 0 0 0 0 0
7.8594 -0.0024964 -0.0020583 0 -0.00035795 0 -0.00097677 0 0.00035084 0 -0.0020486 -0.0034367 0.049834 0 0 0 0 0 0 0 0 0 0 0 0 0 0 0 0 0 0 0 0 0 0 0 0 0 0
7.8633 -0.0016239 -0.0011616 0 -0.0021436 0 -0.00042713 0 -0.0031703 0 -0.0035863 -0.004014 0.075103 0 0 0 0 0 0 0 0 0 0 0 0 0 0 0 0 0 0 0 0 0 0 0 0 0 0
7.8672 -0.00053921 -0.0002837 0 -0.0016913 0 0.0007506 0 -0.0052012 0 -0.0044881 -0.0041984 0.11755 0 0 0 0 0 0 0 0 0 0 0 0 0 0 0 0 0 0 0 0 0 0 0 0 0 0
7.8711 0.00028906 0.00041965 0 -0.00026521 0 0.0021345 0 -0.0046875 0 -0.0045398 -0.0037604 0.13668 0 0 0 0 0 0 0 0 0 0 0 0 0 0 0 0 0 0 0 0 0 0 0 0 0 0
7.875 0.00077002 0.0010395 0 0.00037993 0 0.002781 0 -0.0023887 0 -0.0037431 -0.0026591 0.11597 0 0 0 0 0 0 0 0 0 0 0 0 0 0 0 0 0 0 0 0 0 0 0 0 0 0
7.8789 0.0011548 0.0017901 0 -0.0003817 0 0.002072 0 -5.0149e-05 0 -0.002073 -0.00098796 0.074012 0 0 0 0 0 0 0 0 0 0 0 0 0 0 0 0 0 0 0 0 0 0 0 0 0 0
7.8828 0.0016533 0.0026623 0 -0.0017429 0 0.00036389 0 0.0010046 0 0.00029452 0.0010368 0.044449 0 0 0 0 0 0 0 0 0 0 0 0 0 0 0 0 0 0 0 0 0 0 0 0 0 0
7.8867 0.0021342 0.0032502 0 -0.0024549 0 -0.0012587 0 0.00063403 0 0.0026552 0.0029524 0.045297 0 0 0 0 0 0 0 0 0 0 0 0 0 0 0 0 0 0 0 0 0 0 0 0 0 0
7.8906 0.0022351 0.0030243 0 -0.0019484 0 -0.0019355 0 -0.0004194 0 0.0040074 0.0040625 0.065751 0 0 0 0 0 0 0 0 0 0 0 0 0 0 0 0 0 0 0 0 0 0 0 0 0 0
7.8945 0.0017462 0.0018412 0 -0.0005972 0 -0.0017559 0 -0.0012995 0 0.003818 0.0038376 0.079743 0 0 0 0 0 0 0 0 0 0 0 0 0 0 0 0 0 0 0 0 0 0 0 0 0 0
7.8984 0.00083539 0.00016891 0 0.00083215 0 -0.001519 0 -0.0015005 0 0.0025303 0.0024446 0.070917 0 0 0 0 0 0 0 0 0 0 0 0 0 0 0 0 0 0 0 0 0 0 0 0 0 0
7.9023 -0.00012649 -0.0012459 0 0.0018155 0 -0.0017783 0 -0.00085962 0 0.001184 0.00078309 0.045807 0 0 0 0 0 0 0 0 0 0 0 0 0 0 0 0 0 0 0 0 0 0 0 0 0 0
7.9063 -0.00092041 -0.0019662 0 0.0022601 0 -0.0021857 0 0.00053339 0 0.00048632 -0.00021223 0.025264 0 0 0 0 0 0 0 0 0 0 0 0 0 0 0 0 0 0 0 0 0 0 0 0 0 0
7.9102 -0.0016018 -0.0021338 0 0.0023257 0 -0.0018548 0 0.0022387 0 0.00029453 -0.00041697 0.023971 0 0 0 0 0 0 0 0 0 0 0 0 0 0 0 0 0 0 0 0 0 0 0 0 0 0
7.9141 -0.0022678 -0.0021808 0 0.0022322 0 -0.00038294 0 0.0034186 0 -8.2022e-06 -0.00061526 0.036712 0 0 0 0 0 0 0 0 0 0 0 0 0 0 0 0 0 0 0 0 0 0 0 0 0 0
7.918 -0.0027739 -0.0023288 0 0.0021938 0 0.001563 0 0.0032103 0 -0.00076192 -0.0016498 0.042725 0 0 0 0 0 0 0 0 0 0 0 0 0 0 0 0 0 0 0 0 0 0 0 0 0 0
7.9219 -0.0027726 -0.0024035 0 0.0023566 0 0.0027673 0 0.0014086 0 -0.0017511 -0.0034416 0.023912 0 0 0 0 0 0 0 0 0 0 0 0 0 0 0 0 0 0 0 0 0 0 0 0 0 0
7.9258 -0.0020662 -0.0020975 0 0.002661 0 0.0025937 0 -0.0011629 0 -0.0025724 -0.0049004 -0.018384 0 0 0 0 0 0 0 0 0 0 0 0 0 0 0 0 0 0 0 0 0 0 0 0 0 0
7.9297 -0.00088127 -0.0013211 0 0.0027684 0 0.0015487 0 -0.0030836 0 -0.0030437 -0.0048487 -0.062282 0 0 0 0 0 0 0 0 0 0 0 0 0 0 0 0 0 0 0 0 0 0 0 0 0 0
7.9336 0.00026509 -0.00024304 0 0.002228 0 0.00068473 0 -0.0033252 0 -0.0031285 -0.0030389 -0.081864 0 0 0 0 0 0 0 0 0 0 0 0 0 0 0 0 0 0 0 0 0 0 0 0 0 0
7.9375 0.00099432 0.00093963 0 0.00082642 0 0.00047964 0 -0.0019852 0 -0.0026162 -0.00029083 -0.068447 0 0 0 0 0 0 0 0 0 0 0 0 0 0 0 0 0 0 0 0 0 0 0 0 0 0
7.9414 0.0013463 0.0021355 0 -0.0011578 0 0.00040354 0 -0.00015241 0 -0.0011813 0.0022695 -0.03844 0 0 0 0 0 0 0 0 0 0 0 0 0 0 0 0 0 0 0 0 0 0 0 0 0 0
7.9453 0.0016269 0.0032006 0 -0.0030223 0 -0.00035161 0 0.00094496 0 0.0010969 0.0040064 -0.019677 0 0 0 0 0 0 0 0 0 0 0 0 0 0 0 0 0 0 0 0 0 0 0 0 0 0
7.9492 0.0020061 0.0037483 0 -0.0039964 0 -0.001784 0 0.00079181 0 0.003428 0.0048818 -0.026996 0 0 0 0 0 0 0 0 0 0 0 0 0 0 0 0 0 0 0 0 0 0 0 0 0 0
7.9531 0.0023045 0.0033105 0 -0.0036463 0 -0.0028747 0 -0.00016912 0 0.0047942 0.0050225 -0.048743 0 0 0 0 0 0 0 0 0 0 0 0 0 0 0 0 0 0 0 0 0 0 0 0 0 0
7.957 0.0021778 0.0018136 0 -0.0020942 0 -0.0025804 0 -0.00095897 0 0.004845 0.0044327 -0.057172 0 0 0 0 0 0 0 0 0 0 0 0 0 0 0 0 0 0 0 0 0 0 0 0 0 0
7.9609 0.0014731 -0.00014502 0 5.2227e-05 0 -0.0010214 0 -0.00076959 0 0.0041906 0.0031713 -0.033595 0 0 0 0 0 0 0 0 0 0 0 0 0 0 0 0 0 0 0 0 0 0 0 0 0 0
7.9648 0.00037537 -0.0016432 0 0.0020203 0 0.00043715 0 0.00048875 0 0.0036676 0.0016024 0.015192 0 0 0 0 0 0 0 0 0 0 0 0 0 0 0 0 0 0 0 0 0 0 0 0 0 0
7.9688 -0.00076985 -0.0021745 0 0.0032829 0 0.00041487 0 0.0020776 0 0.0033672 0.00022603 0.064212 0 0 0 0 0 0 0 0 0 0 0 0 0 0 0 0 0 0 0 0 0 0 0 0 0 0
7.9727 -0.0017188 -0.0020567 0 0.0038063 0 -0.0011238 0 0.0028387 0 0.0025837 -0.00079456 0.092787 0 0 0 0 0 0 0 0 0 0 0 0 0 0 0 0 0 0 0 0 0 0 0 0 0 0
7.9766 -0.0023918 -0.0020485 0 0.0039305 0 -0.0027609 0 0.0019615 0 0.00080449 -0.0017894 0.099313 0 0 0 0 0 0 0 0 0 0 0 0 0 0 0 0 0 0 0 0 0 0 0 0 0 0
7.9805 -0.0027358 -0.0025303 0 0.0039437 0 -0.0029255 0 -0.00034261 0 -0.0014232 -0.003112 0.095291 0 0 0 0 0 0 0 0 0 0 0 0 0 0 0 0 0 0 0 0 0 0 0 0 0 0
7.9844 -0.0026277 -0.0030832 0 0.003732 0 -0.0013468 0 -0.0028111 0 -0.0028672 -0.0045188 0.088575 0 0 0 0 0 0 0 0 0 0 0 0 0 0 0 0 0 0 0 0 0 0 0 0 0 0
7.9883 -0.001981 -0.002908 0 0.0028923 0 0.0007516 0 -0.003927 0 -0.0029077 -0.005158 0.076345 0 0 0 0 0 0 0 0 0 0 0 0 0 0 0 0 0 0 0 0 0 0 0 0 0 0
7.9922 -0.00092686 -0.0016476 0 0.0012685 0 0.0018633 0 -0.0030176 0 -0.0022566 -0.0042916 0.054947 0 0 0 0 0 0 0 0 0 0 0 0 0 0 0 0 0 0 0 0 0 0 0 0 0 0
7.9961 0.00018335 0.0002301 0 -0.00063242 0 0.001581 0 -0.00075151 0 -0.0021511 -0.0020356 0.032516 0 0 0 0 0 0 0 0 0 0 0 0 0 0 0 0 0 0 0 0 0 0 0 0 0 0
8 0.0010185 0.0018486 0 -0.0018763 0 0.00080278 0 0.0014235 0 -0.0028403 0.00066179 0.02642 0 0 0 0 0 0 0 0 0 0 0 0 0 0 0 0 0 0 0 0 0 0 0 0 0 0
8.0039 0.001521 0.0026605 0 -0.0018864 0 0.00065463 0 0.0024083 0 -0.0031189 0.0027729 0.046031 0 0 0 0 0 0 0 0 0 0 0 0 0 0 0 0 0 0 0 0 0 0 0 0 0 0
8.0078 0.0019018 0.0027554 0 -0.001023 0 0.0012978 0 0.0021357 0 -0.0015902 0.0038879 0.080545 0 0 0 0 0 0 0 0 0 0 0 0 0 0 0 0 0 0 0 0 0 0 0 0 0 0
8.0117 0.0023687 0.0025207 0 -0.00029232 0 0.0018237 0 0.0012832 0 0.0016341 0.0042178 0.10796 0 0 0 0 0 0 0 0 0 0 0 0 0 0 0 0 0 0 0 0 0 0 0 0 0 0
8.0156 0.0028596 0.0021404 0 -0.00036922 0 0.0012609 0 0.00048015 0 0.0047107 0.0040801 0.11759 0 0 0 0 0 0 0 0 0 0 0 0 0 0 0 0 0 0 0 0 0 0 0 0 0 0
8.0195 0.0030489 0.0015029 0 -0.00088789 0 -0.00040835 0 -0.00010779 0 0.005699 0.0035474 0.1216 0 0 0 0 0 0 0 0 0 0 0 0 0 0 0 0 0 0 0 0 0 0 0 0 0 0
8.0234 0.0026199 0.00053215 0 -0.00077764 0 -0.0022538 0 -0.00051815 0 0.0043912 0.002593 0.14122 0 0 0 0 0 0 0 0 0 0 0 0 0 0 0 0 0 0 0 0 0 0 0 0 0 0
8.0273 0.0015473 -0.00054878 0 0.00060961 0 -0.0033319 0 -0.00060783 0 0.0024032 0.001382 0.18083 0 0 0 0 0 0 0 0 0 0 0 0 0 0 0 0 0 0 0 0 0 0 0 0 0 0
8.0313 0.0001453 -0.0013806 0 0.0026833 0 -0.00351 0 -0.00018671 0 0.0014284 0.00022289 0.21761 0 0 0 0 0 0 0 0 0 0 0 0 0 0 0 0 0 0 0 0 0 0 0 0 0 0
8.0352 -0.0011311 -0.0018456 0 0.0039705 0 -0.0033409 0 0.00047639 0 0.0015144 -0.00077356 0.21917 0 0 0 0 0 0 0 0 0 0 0 0 0 0 0 0 0 0 0 0 0 0 0 0 0 0
8.0391 -0.0019494 -0.0021628 0 0.0033738 0 -0.0032285 0 0.00056962 0 0.001163 -0.0018158 0.17268 0 0 0 0 0 0 0 0 0 0 0 0 0 0 0 0 0 0 0 0 0 0 0 0 0 0
8.043 -0.0022356 -0.0025457 0 0.0011745 0 -0.0028892 0 -0.00051886 0 -0.00091351 -0.0030771 0.097288 0 0 0 0 0 0 0 0 0 0 0 0 0 0 0 0 0 0 0 0 0 0 0 0 0 0
8.0469 -0.002127 -0.0028206 0 -0.0011383 0 -0.0017416 0 -0.0022969 0 -0.0042687 -0.0042664 0.028623 0 0 0 0 0 0 0 0 0 0 0 0 0 0 0 0 0 0 0 0 0 0 0 0 0 0
8.0508 -0.001816 -0.0024915 0 -0.0020378 0 0.00021287 0 -0.003225 0 -0.0069872 -0.004717 -0.0085467 0 0 0 0 0 0 0 0 0 0 0 0 0 0 0 0 0 0 0 0 0 0 0 0 0 0
8.0547 -0.0014035 -0.0012383 0 -0.0010915 0 0.0020564 0 -0.0019886 0 -0.0073847 -0.0039979 -0.01429 0 0 0 0 0 0 0 0 0 0 0 0 0 0 0 0 0 0 0 0 0 0 0 0 0 0
8.0586 -0.00085439 0.00067438 0 0.00083664 0 0.0026517 0 0.001124 0 -0.0053991 -0.0023824 -0.0050503 0 0 0 0 0 0 0 0 0 0 0 0 0 0 0 0 0 0 0 0 0 0 0 0 0 0
8.0625 -8.7394e-05 0.0025226 0 0.002327 0 0.0017269 0 0.0041699 0 -0.0024232 -0.00061746 0.0044148 0 0 0 0 0 0 0 0 0 0 0 0 0 0 0 0 0 0 0 0 0 0 0 0 0 0
8.0664 0.00086098 0.0036571 0 0.002384 0 0.00021591 0 0.0050489 0 1.4161e-05 0.00075369 0.010319 0 0 0 0 0 0 0 0 0 0 0 0 0 0 0 0 0 0 0 0 0 0 0 0 0 0
8.0703 0.0017411 0.0039067 0 0.00095744 0 -0.00057265 0 0.0032296 0 0.0013264 0.0017298 0.015013 0 0 0 0 0 0 0 0 0 0 0 0 0 0 0 0 0 0 0 0 0 0 0 0 0 0
8.0742 0.0021871 0.0035035 0 -0.0011772 0 -0.00018547 0 0.00012915 0 0.0018524 0.0024894 0.017567 0 0 0 0 0 0 0 0 0 0 0 0 0 0 0 0 0 0 0 0 0 0 0 0 0 0
8.0781 0.0019719 0.0027228 0 -0.0029265 0 0.00056516 0 -0.0021164 0 0.0021226 0.0028601 0.011117 0 0 0 0 0 0 0 0 0 0 0 0 0 0 0 0 0 0 0 0 0 0 0 0 0 0
8.082 0.0012126 0.0016822 0 -0.0034358 0 0.00043632 0 -0.002271 0 0.0023218 0.0023931 -0.011274 0 0 0 0 0 0 0 0 0 0 0 0 0 0 0 0 0 0 0 0 0 0 0 0 0 0
8.0859 0.00031238 0.00046423 0 -0.0024728 0 -0.00098153 0 -0.00062321 0 0.0023466 0.0010452 -0.048991 0 0 0 0 0 0 0 0 0 0 0 0 0 0 0 0 0 0 0 0 0 0 0 0 0 0
8.0898 -0.0003427 -0.00070429 0 -0.00050383 0 -0.0028144 0 0.0016143 0 0.00211 -0.00039794 -0.091371 0 0 0 0 0 0 0 0 0 0 0 0 0 0 0 0 0 0 0 0 0 0 0 0 0 0
8.0938 -0.00066855 -0.0015229 0 0.0015817 0 -0.0036937 0 0.0032528 0 0.0016259 -0.00087 -0.12212 0 0 0 0 0 0 0 0 0 0 0 0 0 0 0 0 0 0 0 0 0 0 0 0 0 0
8.0977 -0.00088043 -0.0018804 0 0.0029614 0 -0.0029889 0 0.0035913 0 0.00086138 -0.00013255 -0.12822 0 0 0 0 0 0 0 0 0 0 0 0 0 0 0 0 0 0 0 0 0 0 0 0 0 0
8.1016 -0.001213 -0.0019618 0 0.0032706 0 -0.0012955 0 0.0024174 0 -0.00032879 0.00077312 -0.10895 0 0 0 0 0 0 0 0 0 0 0 0 0 0 0 0 0 0 0 0 0 0 0 0 0 0
8.1055 -0.0016517 -0.0020143 0 0.0026395 0 0.00021701 0 4.3665e-05 0 -0.0020321 0.000401 -0.079211 0 0 0 0 0 0 0 0 0 0 0 0 0 0 0 0 0 0 0 0 0 0 0 0 0 0
8.1094 -0.0019435 -0.0020175 0 0.0014348 0 0.0008677 0 -0.002546 0 -0.0040591 -0.0016413 -0.062136 0 0 0 0 0 0 0 0 0 0 0 0 0 0 0 0 0 0 0 0 0 0 0 0 0 0
8.1133 -0.0018499 -0.001653 0 9.5061e-06 0 0.00089481 0 -0.0039355 0 -0.005915 -0.0041242 -0.072975 0 0 0 0 0 0 0 0 0 0 0 0 0 0 0 0 0 0 0 0 0 0 0 0 0 0
8.1172 -0.0013571 -0.00064825 0 -0.0013422 0 0.00095374 0 -0.003162 0 -0.0069805 -0.0051647 -0.10526 0 0 0 0 0 0 0 0 0 0 0 0 0 0 0 0 0 0 0 0 0 0 0 0 0 0
8.1211 -0.00063318 0.00086301 0 -0.0023477 0 0.0013368 0 -0.00062717 0 -0.0067635 -0.0038322 -0.13266 0 0 0 0 0 0 0 0 0 0 0 0 0 0 0 0 0 0 0 0 0 0 0 0 0 0
8.125 0.0001723 0.0023562 0 -0.0028564 0 0.0017424 0 0.0019717 0 -0.0051379 -0.00086806 -0.12809 0 0 0 0 0 0 0 0 0 0 0 0 0 0 0 0 0 0 0 0 0 0 0 0 0 0
8.1289 0.0010199 0.0032919 0 -0.0030239 0 0.001724 0 0.0028978 0 -0.0025225 0.0020645 -0.084973 0 0 0 0 0 0 0 0 0 0 0 0 0 0 0 0 0 0 0 0 0 0 0 0 0 0
8.1328 0.0018581 0.0034657 0 -0.003247 0 0.0012147 0 0.0017756 0 0.00016534 0.0037395 -0.02144 0 0 0 0 0 0 0 0 0 0 0 0 0 0 0 0 0 0 0 0 0 0 0 0 0 0
8.1367 0.002474 0.0030187 0 -0.0037143 0 0.00053948 0 -0.00018171 0 0.0019619 0.0040359 0.036254 0 0 0 0 0 0 0 0 0 0 0 0 0 0 0 0 0 0 0 0 0 0 0 0 0 0
8.1406 0.002562 0.0021932 0 -0.0039807 0 -1.0556e-05 0 -0.0013237 0 0.0025501 0.0035215 0.074523 0 0 0 0 0 0 0 0 0 0 0 0 0 0 0 0 0 0 0 0 0 0 0 0 0 0
8.1445 0.0019913 0.0011551 0 -0.0031793 0 -0.00047293 0 -0.00094678 0 0.0025796 0.0026792 0.097396 0 0 0 0 0 0 0 0 0 0 0 0 0 0 0 0 0 0 0 0 0 0 0 0 0 0
8.1484 0.0009866 3.31e-05 0 -0.00091351 0 -0.0010338 0 0.00037001 0 0.0031043 0.0016344 0.11353 0 0 0 0 0 0 0 0 0 0 0 0 0 0 0 0 0 0 0 0 0 0 0 0 0 0
8.1523 -1.0185e-05 -0.00099226 0 0.0019896 0 -0.0016547 0 0.0015793 0 0.0044576 0.00044061 0.12272 0 0 0 0 0 0 0 0 0 0 0 0 0 0 0 0 0 0 0 0 0 0 0 0 0 0
8.1563 -0.00068293 -0.0017559 0 0.0038111 0 -0.0020289 0 0.0020911 0 0.0056517 -0.00068539 0.11821 0 0 0 0 0 0 0 0 0 0 0 0 0 0 0 0 0 0 0 0 0 0 0 0 0 0
8.1602 -0.0010419 -0.0022662 0 0.0033293 0 -0.0019561 0 0.0019043 0 0.0051015 -0.0015478 0.10074 0 0 0 0 0 0 0 0 0 0 0 0 0 0 0 0 0 0 0 0 0 0 0 0 0 0
8.1641 -0.0012886 -0.0026904 0 0.0010516 0 -0.0016566 0 0.0011312 0 0.0021692 -0.0022551 0.085105 0 0 0 0 0 0 0 0 0 0 0 0 0 0 0 0 0 0 0 0 0 0 0 0 0 0
8.168 -0.0015236 -0.0030888 0 -0.0010091 0 -0.0015666 0 -0.00022546 0 -0.0019739 -0.003088 0.088406 0 0 0 0 0 0 0 0 0 0 0 0 0 0 0 0 0 0 0 0 0 0 0 0 0 0
8.1719 -0.0016344 -0.0031786 0 -0.0010038 0 -0.0017856 0 -0.0019134 0 -0.0051594 -0.0040055 0.11197 0 0 0 0 0 0 0 0 0 0 0 0 0 0 0 0 0 0 0 0 0 0 0 0 0 0
8.1758 -0.0014661 -0.0024774 0 0.0011125 0 -0.0018381 0 -0.003118 0 -0.0060257 -0.00441 0.13839 0 0 0 0 0 0 0 0 0 0 0 0 0 0 0 0 0 0 0 0 0 0 0 0 0 0
8.1797 -0.0010318 -0.00078866 0 0.0035291 0 -0.0011323 0 -0.0029141 0 -0.005044 -0.0035842 0.149 0 0 0 0 0 0 0 0 0 0 0 0 0 0 0 0 0 0 0 0 0 0 0 0 0 0
8.1836 -0.00048853 0.001438 0 0.0041971 0 0.00030684 0 -0.0012214 0 -0.0037536 -0.0014287 0.14314 0 0 0 0 0 0 0 0 0 0 0 0 0 0 0 0 0 0 0 0 0 0 0 0 0 0
8.1875 8.2345e-05 0.0032933 0 0.0025981 0 0.001656 0 0.00083046 0 -0.0030713 0.001288 0.13758 0 0 0 0 0 0 0 0 0 0 0 0 0 0 0 0 0 0 0 0 0 0 0 0 0 0
8.1914 0.00077566 0.004037 0 4.2748e-05 0 0.0019694 0 0.0017642 0 -0.0025053 0.003468 0.14653 0 0 0 0 0 0 0 0 0 0 0 0 0 0 0 0 0 0 0 0 0 0 0 0 0 0
8.1953 0.0016633 0.0036014 0 -0.0016573 0 0.0010809 0 0.0011242 0 -0.0010733 0.0044739 0.16498 0 0 0 0 0 0 0 0 0 0 0 0 0 0 0 0 0 0 0 0 0 0 0 0 0 0
8.1992 0.0025109 0.0025254 0 -0.0017684 0 -0.00021504 0 -6.4112e-05 0 0.0011907 0.0044072 0.17415 0 0 0 0 0 0 0 0 0 0 0 0 0 0 0 0 0 0 0 0 0 0 0 0 0 0
8.2031 0.0028055 0.0014329 0 -0.0010053 0 -0.00093957 0 -0.00030014 0 0.0029169 0.0037249 0.16264 0 0 0 0 0 0 0 0 0 0 0 0 0 0 0 0 0 0 0 0 0 0 0 0 0 0
8.207 0.0021801 0.00058359 0 -0.00054357 0 -0.00088504 0 0.00091404 0 0.0027086 0.0027448 0.13876 0 0 0 0 0 0 0 0 0 0 0 0 0 0 0 0 0 0 0 0 0 0 0 0 0 0
8.2109 0.00083648 -0.00014263 0 -0.00081302 0 -0.00075752 0 0.0026324 0 0.00067152 0.001569 0.12066 0 0 0 0 0 0 0 0 0 0 0 0 0 0 0 0 0 0 0 0 0 0 0 0 0 0
8.2148 -0.00051917 -0.00094881 0 -0.0012246 0 -0.0013541 0 0.0034608 0 -0.0015288 0.0003323 0.11625 0 0 0 0 0 0 0 0 0 0 0 0 0 0 0 0 0 0 0 0 0 0 0 0 0 0
8.2188 -0.0012487 -0.0018911 0 -0.00091026 0 -0.0026399 0 0.0028869 0 -0.0021936 -0.00071483 0.11617 0 0 0 0 0 0 0 0 0 0 0 0 0 0 0 0 0 0 0 0 0 0 0 0 0 0
8.2227 -0.0013249 -0.0028835 0 0.00039522 0 -0.0036955 0 0.0015907 0 -0.0011229 -0.0014578 0.10637 0 0 0 0 0 0 0 0 0 0 0 0 0 0 0 0 0 0 0 0 0 0 0 0 0 0
8.2266 -0.0012896 -0.0037735 0 0.0021398 0 -0.0035936 0 0.00058159 0 0.00038 -0.0021098 0.084136 0 0 0 0 0 0 0 0 0 0 0 0 0 0 0 0 0 0 0 0 0 0 0 0 0 0
8.2305 -0.0016466 -0.0043055 0 0.0034308 0 -0.0022976 0 0.00024322 0 0.00090983 -0.0029393 0.058735 0 0 0 0 0 0 0 0 0 0 0 0 0 0 0 0 0 0 0 0 0 0 0 0 0 0
8.2344 -0.0022998 -0.004074 0 0.0036387 0 -0.00067972 0 0.00028046 0 0.00024268 -0.0037488 0.038001 0 0 0 0 0 0 0 0 0 0 0 0 0 0 0 0 0 0 0 0 0 0 0 0 0 0
8.2383 -0.0026105 -0.0027137 0 0.0026631 0 0.00031927 0 0.00038205 0 -0.00071827 -0.0037822 0.019139 0 0 0 0 0 0 0 0 0 0 0 0 0 0 0 0 0 0 0 0 0 0 0 0 0 0
8.2422 -0.0020177 -0.00031167 0 0.00084553 0 0.00051282 0 0.00061746 0 -0.0010429 -0.002362 -0.0046525 0 0 0 0 0 0 0 0 0 0 0 0 0 0 0 0 0 0 0 0 0 0 0 0 0 0
8.2461 -0.00059599 0.0023618 0 -0.0012481 0 0.00048058 0 0.0010768 0 -0.00064644 0.00030399 -0.031383 0 0 0 0 0 0 0 0 0 0 0 0 0 0 0 0 0 0 0 0 0 0 0 0 0 0
8.25 0.0009947 0.0041906 0 -0.003042 0 0.00084847 0 0.001351 0 -0.00015078 0.00304 -0.049511 0 0 0 0 0 0 0 0 0 0 0 0 0 0 0 0 0 0 0 0 0 0 0 0 0 0
8.2539 0.0020816 0.0044772 0 -0.0041412 0 0.0016213 0 0.00073149 0 -0.00014072 0.0045527 -0.052109 0 0 0 0 0 0 0 0 0 0 0 0 0 0 0 0 0 0 0 0 0 0 0 0 0 0
8.2578 0.0024814 0.0034802 0 -0.0044385 0 0.0022061 0 -0.00090009 0 -0.00070247 0.0044332 -0.048641 0 0 0 0 0 0 0 0 0 0 0 0 0 0 0 0 0 0 0 0 0 0 0 0 0 0
8.2617 0.0024659 0.0021855 0 -0.0040385 0 0.0020151 0 -0.0025164 0 -0.0015524 0.0033452 -0.057894 0 0 0 0 0 0 0 0 0 0 0 0 0 0 0 0 0 0 0 0 0 0 0 0 0 0
8.2656 0.0023168 0.0014684 0 -0.0030669 0 0.0010039 0 -0.0025685 0 -0.0023377 0.0022866 -0.087807 0 0 0 0 0 0 0 0 0 0 0 0 0 0 0 0 0 0 0 0 0 0 0 0 0 0
8.2695 0.001995 0.0014007 0 -0.0016027 0 -0.00032163 0 -0.00037869 0 -0.0027163 0.0017472 -0.12492 0 0 0 0 0 0 0 0 0 0 0 0 0 0 0 0 0 0 0 0 0 0 0 0 0 0
8.2734 0.0012712 0.0013226 0 0.00014203 0 -0.0013252 0 0.0030415 0 -0.002374 0.0015707 -0.14666 0 0 0 0 0 0 0 0 0 0 0 0 0 0 0 0 0 0 0 0 0 0 0 0 0 0
8.2773 0.00012407 0.00055789 0 0.0016434 0 -0.0016416 0 0.005628 0 -0.0012998 0.0014459 -0.14381 0 0 0 0 0 0 0 0 0 0 0 0 0 0 0 0 0 0 0 0 0 0 0 0 0 0
8.2813 -0.001072 -0.00093736 0 0.0022705 0 -0.001278 0 0.005835 0 -0.00013459 0.0012787 -0.12865 0 0 0 0 0 0 0 0 0 0 0 0 0 0 0 0 0 0 0 0 0 0 0 0 0 0
8.2852 -0.0018048 -0.002564 0 0.0018576 0 -0.00048966 0 0.0037519 0 1.4745e-05 0.0010133 -0.12038 0 0 0 0 0 0 0 0 0 0 0 0 0 0 0 0 0 0 0 0 0 0 0 0 0 0
8.2891 -0.0018669 -0.0036131 0 0.0010665 0 0.00036817 0 0.00089131 0 -0.0015284 0.00031084 -0.1248 0 0 0 0 0 0 0 0 0 0 0 0 0 0 0 0 0 0 0 0 0 0 0 0 0 0
8.293 -0.001523 -0.0037683 0 0.00096807 0 0.00094794 0 -0.00098468 0 -0.0041559 -0.0012452 -0.13022 0 0 0 0 0 0 0 0 0 0 0 0 0 0 0 0 0 0 0 0 0 0 0 0 0 0
8.2969 -0.0012315 -0.0031569 0 0.0020377 0 0.0010359 0 -0.00094724 0 -0.006178 -0.003456 -0.12218 0 0 0 0 0 0 0 0 0 0 0 0 0 0 0 0 0 0 0 0 0 0 0 0 0 0
8.3008 -0.0012071 -0.0020584 0 0.0035096 0 0.00067967 0 0.00077738 0 -0.0061532 -0.0051782 -0.098421 0 0 0 0 0 0 0 0 0 0 0 0 0 0 0 0 0 0 0 0 0 0 0 0 0 0
8.3047 -0.0012528 -0.00067895 0 0.0038637 0 0.00017815 0 0.0031295 0 -0.0041782 -0.0050271 -0.068376 0 0 0 0 0 0 0 0 0 0 0 0 0 0 0 0 0 0 0 0 0 0 0 0 0 0
8.3086 -0.0010017 0.00080373 0 0.0021392 0 -0.00013596 0 0.0047564 0 -0.0018473 -0.0026542 -0.04123 0 0 0 0 0 0 0 0 0 0 0 0 0 0 0 0 0 0 0 0 0 0 0 0 0 0
8.3125 -0.00029819 0.002104 0 -0.0011312 0 -0.00016074 0 0.0045828 0 -0.00085111 0.0006828 -0.018772 0 0 0 0 0 0 0 0 0 0 0 0 0 0 0 0 0 0 0 0 0 0 0 0 0 0
8.3164 0.000655 0.0028796 0 -0.0042728 0 -7.9081e-05 0 0.0023946 0 -0.0015407 0.0030079 5.2548e-05 0 0 0 0 0 0 0 0 0 0 0 0 0 0 0 0 0 0 0 0 0 0 0 0 0 0
8.3203 0.001488 0.0029766 0 -0.005772 0 -0.00014378 0 -0.00082267 0 -0.0027873 0.0032645 0.012716 0 0 0 0 0 0 0 0 0 0 0 0 0 0 0 0 0 0 0 0 0 0 0 0 0 0
8.3242 0.0019566 0.0025912 0 -0.0052986 0 -0.0004276 0 -0.0032521 0 -0.003145 0.0021445 0.015922 0 0 0 0 0 0 0 0 0 0 0 0 0 0 0 0 0 0 0 0 0 0 0 0 0 0
8.3281 0.0020384 0.0021269 0 -0.0036061 0 -0.00080597 0 -0.0033864 0 -0.0020989 0.0012897 0.013685 0 0 0 0 0 0 0 0 0 0 0 0 0 0 0 0 0 0 0 0 0 0 0 0 0 0
8.332 0.0017855 0.0018462 0 -0.0016583 0 -0.0011569 0 -0.0012046 0 -0.00028898 0.0016568 0.016849 0 0 0 0 0 0 0 0 0 0 0 0 0 0 0 0 0 0 0 0 0 0 0 0 0 0
8.3359 0.0011624 0.0016432 0 3.4955e-06 0 -0.0014988 0 0.0016701 0 0.0012375 0.0026575 0.030747 0 0 0 0 0 0 0 0 0 0 0 0 0 0 0 0 0 0 0 0 0 0 0 0 0 0
8.3398 9.753e-05 0.0011487 0 0.0011641 0 -0.0018724 0 0.003148 0 0.0018263 0.0028584 0.045921 0 0 0 0 0 0 0 0 0 0 0 0 0 0 0 0 0 0 0 0 0 0 0 0 0 0
8.3438 -0.0012919 7.1991e-05 0 0.0015933 0 -0.0021233 0 0.002287 0 0.0013901 0.0014515 0.047084 0 0 0 0 0 0 0 0 0 0 0 0 0 0 0 0 0 0 0 0 0 0 0 0 0 0
8.3477 -0.0025766 -0.0015083 0 0.0011491 0 -0.0019138 0 -3.2511e-05 0 0.00012796 -0.00099139 0.033635 0 0 0 0 0 0 0 0 0 0 0 0 0 0 0 0 0 0 0 0 0 0 0 0 0 0
8.3516 -0.0032089 -0.0031122 0 0.00024358 0 -0.0010457 0 -0.0019368 0 -0.001664 -0.0031269 0.026877 0 0 0 0 0 0 0 0 0 0 0 0 0 0 0 0 0 0 0 0 0 0 0 0 0 0
8.3555 -0.0029206 -0.0040794 0 -0.00011849 0 0.00023676 0 -0.0021145 0 -0.0035339 -0.0040565 0.050365 0 0 0 0 0 0 0 0 0 0 0 0 0 0 0 0 0 0 0 0 0 0 0 0 0 0
8.3594 -0.0019628 -0.003898 0 0.00084145 0 0.0013583 0 -0.00074193 0 -0.0048943 -0.0039027 0.10134 0 0 0 0 0 0 0 0 0 0 0 0 0 0 0 0 0 0 0 0 0 0 0 0 0 0
8.3633 -0.00092138 -0.0024801 0 0.0026777 0 0.0019105 0 0.0008945 0 -0.0053335 -0.0033167 0.14625 0 0 0 0 0 0 0 0 0 0 0 0 0 0 0 0 0 0 0 0 0 0 0 0 0 0
8.3672 -0.00023697 -0.00026075 0 0.0037265 0 0.002039 0 0.0015539 0 -0.0049294 -0.0026324 0.15024 0 0 0 0 0 0 0 0 0 0 0 0 0 0 0 0 0 0 0 0 0 0 0 0 0 0
8.3711 0.00013711 0.0019577 0 0.0024296 0 0.0022673 0 0.00090665 0 -0.0041419 -0.0016249 0.11218 0 0 0 0 0 0 0 0 0 0 0 0 0 0 0 0 0 0 0 0 0 0 0 0 0 0
8.375 0.00060879 0.0033861 0 -0.0011446 0 0.0028823 0 -0.00047756 0 -0.0033335 -3.6384e-05 0.067106 0 0 0 0 0 0 0 0 0 0 0 0 0 0 0 0 0 0 0 0 0 0 0 0 0 0
8.3789 0.0014647 0.0036643 0 -0.0050952 0 0.0035105 0 -0.0017454 0 -0.0024497 0.0018447 0.051323 0 0 0 0 0 0 0 0 0 0 0 0 0 0 0 0 0 0 0 0 0 0 0 0 0 0
8.3828 0.0025004 0.0030301 0 -0.007125 0 0.0033734 0 -0.0023187 0 -0.0012305 0.003263 0.066191 0 0 0 0 0 0 0 0 0 0 0 0 0 0 0 0 0 0 0 0 0 0 0 0 0 0
8.3867 0.0031342 0.0020948 0 -0.0063327 0 0.0020202 0 -0.0020375 0 0.00032487 0.0036638 0.079087 0 0 0 0 0 0 0 0 0 0 0 0 0 0 0 0 0 0 0 0 0 0 0 0 0 0
8.3906 0.0029065 0.0013787 0 -0.0037373 0 -0.00017957 0 -0.0010232 0 0.0018231 0.0032184 0.059937 0 0 0 0 0 0 0 0 0 0 0 0 0 0 0 0 0 0 0 0 0 0 0 0 0 0
8.3945 0.0018793 0.00097111 0 -0.0011737 0 -0.0022774 0 0.00043806 0 0.0028311 0.0026421 0.013357 0 0 0 0 0 0 0 0 0 0 0 0 0 0 0 0 0 0 0 0 0 0 0 0 0 0
8.3984 0.00055841 0.00057455 0 0.00025538 0 -0.0034811 0 0.0019018 0 0.0032498 0.0024912 -0.027485 0 0 0 0 0 0 0 0 0 0 0 0 0 0 0 0 0 0 0 0 0 0 0 0 0 0
8.4023 -0.00056214 -0.0001425 0 0.00074125 0 -0.0036624 0 0.0028042 0 0.0032268 0.0026476 -0.036363 0 0 0 0 0 0 0 0 0 0 0 0 0 0 0 0 0 0 0 0 0 0 0 0 0 0
8.4063 -0.0013593 -0.0012144 0 0.0010706 0 -0.0032053 0 0.0026747 0 0.0027553 0.0024729 -0.019014 0 0 0 0 0 0 0 0 0 0 0 0 0 0 0 0 0 0 0 0 0 0 0 0 0 0
8.4102 -0.0020035 -0.0023329 0 0.0016335 0 -0.0024751 0 0.0014594 0 0.0015524 0.0014532 -0.0025117 0 0 0 0 0 0 0 0 0 0 0 0 0 0 0 0 0 0 0 0 0 0 0 0 0 0
8.4141 -0.0025862 -0.0030673 0 0.0021633 0 -0.0015417 0 -0.00029022 0 -0.00053391 -0.00027859 -0.0049207 0 0 0 0 0 0 0 0 0 0 0 0 0 0 0 0 0 0 0 0 0 0 0 0 0 0
8.418 -0.0029029 -0.0031192 0 0.0022533 0 -0.00040558 0 -0.0016015 0 -0.0030736 -0.0019858 -0.020635 0 0 0 0 0 0 0 0 0 0 0 0 0 0 0 0 0 0 0 0 0 0 0 0 0 0
8.4219 -0.0026481 -0.0024301 0 0.0018762 0 0.00066629 0 -0.0016522 0 -0.0051936 -0.0028557 -0.034493 0 0 0 0 0 0 0 0 0 0 0 0 0 0 0 0 0 0 0 0 0 0 0 0 0 0
8.4258 -0.001796 -0.0011494 0 0.0013157 0 0.0012298 0 -0.00040943 0 -0.006262 -0.0025633 -0.042971 0 0 0 0 0 0 0 0 0 0 0 0 0 0 0 0 0 0 0 0 0 0 0 0 0 0
8.4297 -0.00071514 0.00042763 0 0.00072184 0 0.0011593 0 0.0011885 0 -0.0063626 -0.0014595 -0.055343 0 0 0 0 0 0 0 0 0 0 0 0 0 0 0 0 0 0 0 0 0 0 0 0 0 0
8.4336 0.0001412 0.0019115 0 -8.23e-05 0 0.00094047 0 0.0018288 0 -0.0060033 -0.00029377 -0.075835 0 0 0 0 0 0 0 0 0 0 0 0 0 0 0 0 0 0 0 0 0 0 0 0 0 0
8.4375 0.00064476 0.0029127 0 -0.0013027 0 0.0012699 0 0.0009042 0 -0.0054191 0.00030361 -0.092626 0 0 0 0 0 0 0 0 0 0 0 0 0 0 0 0 0 0 0 0 0 0 0 0 0 0
8.4414 0.0010493 0.0032037 0 -0.0027684 0 0.0022534 0 -0.00079763 0 -0.0043427 0.00022939 -0.090108 0 0 0 0 0 0 0 0 0 0 0 0 0 0 0 0 0 0 0 0 0 0 0 0 0 0
8.4453 0.0016269 0.0028504 0 -0.0039131 0 0.0030793 0 -0.0015616 0 -0.0025422 -6.2389e-05 -0.06956 0 0 0 0 0 0 0 0 0 0 0 0 0 0 0 0 0 0 0 0 0 0 0 0 0 0
8.4492 0.0022879 0.0021733 0 -0.0041717 0 0.0026786 0 -0.00018871 0 -0.00042476 6.149e-05 -0.050739 0 0 0 0 0 0 0 0 0 0 0 0 0 0 0 0 0 0 0 0 0 0 0 0 0 0
8.4531 0.002615 0.0015232 0 -0.0033862 0 0.00083802 0 0.0027843 0 0.0011475 0.00087419 -0.049743 0 0 0 0 0 0 0 0 0 0 0 0 0 0 0 0 0 0 0 0 0 0 0 0 0 0
8.457 0.0022818 0.0010285 0 -0.0018749 0 -0.0013795 0 0.0053051 0 0.0017248 0.0019868 -0.059051 0 0 0 0 0 0 0 0 0 0 0 0 0 0 0 0 0 0 0 0 0 0 0 0 0 0
8.4609 0.0013953 0.00051883 0 -0.00020473 0 -0.0024769 0 0.0054536 0 0.0017803 0.0025534 -0.0551 0 0 0 0 0 0 0 0 0 0 0 0 0 0 0 0 0 0 0 0 0 0 0 0 0 0
8.4648 0.00038519 -0.00031034 0 0.0010877 0 -0.0019073 0 0.0030909 0 0.0021424 0.00188 -0.025968 0 0 0 0 0 0 0 0 0 0 0 0 0 0 0 0 0 0 0 0 0 0 0 0 0 0
8.4688 -0.00042328 -0.0016129 0 0.0016951 0 -0.00061951 0 -4.1556e-05 0 0.0029172 -1.4131e-05 0.013742 0 0 0 0 0 0 0 0 0 0 0 0 0 0 0 0 0 0 0 0 0 0 0 0 0 0
8.4727 -0.0010643 -0.0031901 0 0.0016729 0 -0.00013483 0 -0.001893 0 0.0032029 -0.0023318 0.039643 0 0 0 0 0 0 0 0 0 0 0 0 0 0 0 0 0 0 0 0 0 0 0 0 0 0
8.4766 -0.0017311 -0.004509 0 0.0014524 0 -0.0010111 0 -0.0018369 0 0.0020768 -0.0039972 0.046609 0 0 0 0 0 0 0 0 0 0 0 0 0 0 0 0 0 0 0 0 0 0 0 0 0 0
8.4805 -0.0023768 -0.0049466 0 0.0015872 0 -0.0022407 0 -0.00092132 0 -0.00018982 -0.0043331 0.054559 0 0 0 0 0 0 0 0 0 0 0 0 0 0 0 0 0 0 0 0 0 0 0 0 0 0
8.4844 -0.0026176 -0.0041413 0 0.002267 0 -0.0022382 0 -0.00053737 0 -0.0021439 -0.0034063 0.082445 0 0 0 0 0 0 0 0 0 0 0 0 0 0 0 0 0 0 0 0 0 0 0 0 0 0
8.4883 -0.0021016 -0.0022537 0 0.0029971 0 -0.00045568 0 -0.0010134 0 -0.0025397 -0.0018394 0.12101 0 0 0 0 0 0 0 0 0 0 0 0 0 0 0 0 0 0 0 0 0 0 0 0 0 0
8.4922 -0.00094971 5.2354e-05 0 0.0028774 0 0.0020083 0 -0.0015945 0 -0.0016429 -0.0003207 0.13871 0 0 0 0 0 0 0 0 0 0 0 0 0 0 0 0 0 0 0 0 0 0 0 0 0 0
8.4961 0.00024739 0.0019569 0 0.0013978 0 0.0034343 0 -0.0016409 0 -0.00096224 0.00077672 0.11704 0 0 0 0 0 0 0 0 0 0 0 0 0 0 0 0 0 0 0 0 0 0 0 0 0 0
8.5 0.00093162 0.0029662 0 -0.0009458 0 0.0030994 0 -0.0015076 0 -0.0016137 0.0014483 0.075225 0 0 0 0 0 0 0 0 0 0 0 0 0 0 0 0 0 0 0 0 0 0 0 0 0 0
8.5039 0.0010742 0.0031806 0 -0.0028853 0 0.0018526 0 -0.0020095 0 -0.0030678 0.0018758 0.053886 0 0 0 0 0 0 0 0 0 0 0 0 0 0 0 0 0 0 0 0 0 0 0 0 0 0
8.5078 0.0011411 0.0031118 0 -0.0033539 0 0.0011204 0 -0.0031218 0 -0.003659 0.0022338 0.073726 0 0 0 0 0 0 0 0 0 0 0 0 0 0 0 0 0 0 0 0 0 0 0 0 0 0
8.5117 0.0015534 0.0031806 0 -0.0023215 0 0.0014416 0 -0.0035856 0 -0.0023179 0.0025992 0.11499 0 0 0 0 0 0 0 0 0 0 0 0 0 0 0 0 0 0 0 0 0 0 0 0 0 0
8.5156 0.0022072 0.0033264 0 -0.00070903 0 0.0020606 0 -0.0021207 0 0.00032787 0.0029306 0.14112 0 0 0 0 0 0 0 0 0 0 0 0 0 0 0 0 0 0 0 0 0 0 0 0 0 0
8.5195 0.0025493 0.0030809 0 0.00049282 0 0.0019097 0 0.0009686 0 0.0026048 0.0030677 0.13998 0 0 0 0 0 0 0 0 0 0 0 0 0 0 0 0 0 0 0 0 0 0 0 0 0 0
8.5234 0.0021213 0.0020378 0 0.0010048 0 0.00081885 0 0.0036684 0 0.0033853 0.0027828 0.13555 0 0 0 0 0 0 0 0 0 0 0 0 0 0 0 0 0 0 0 0 0 0 0 0 0 0
8.5273 0.0010026 0.00027383 0 0.0012323 0 -0.00037597 0 0.0040031 0 0.0028839 0.0019266 0.15661 0 0 0 0 0 0 0 0 0 0 0 0 0 0 0 0 0 0 0 0 0 0 0 0 0 0
8.5313 -0.00028013 -0.0016622 0 0.0016212 0 -0.00085919 0 0.0019714 0 0.0019613 0.00059683 0.19883 0 0 0 0 0 0 0 0 0 0 0 0 0 0 0 0 0 0 0 0 0 0 0 0 0 0
8.5352 -0.0012342 -0.0031441 0 0.002177 0 -0.00075179 0 -0.00037 0 0.0009715 -0.0008353 0.22496 0 0 0 0 0 0 0 0 0 0 0 0 0 0 0 0 0 0 0 0 0 0 0 0 0 0
8.5391 -0.0017547 -0.003844 0 0.0026032 0 -0.00084624 0 -0.00086122 0 -0.00041925 -0.0019137 0.20517 0 0 0 0 0 0 0 0 0 0 0 0 0 0 0 0 0 0 0 0 0 0 0 0 0 0
8.543 -0.0020278 -0.0037752 0 0.002725 0 -0.001497 0 0.00071245 0 -0.0023201 -0.0023638 0.15292 0 0 0 0 0 0 0 0 0 0 0 0 0 0 0 0 0 0 0 0 0 0 0 0 0 0
8.5469 -0.0021761 -0.0030818 0 0.0025869 0 -0.0020181 0 0.0025254 0 -0.0038886 -0.0022031 0.11461 0 0 0 0 0 0 0 0 0 0 0 0 0 0 0 0 0 0 0 0 0 0 0 0 0 0
8.5508 -0.0020853 -0.0019004 0 0.0021334 0 -0.0013775 0 0.002591 0 -0.0038699 -0.0016154 0.1214 0 0 0 0 0 0 0 0 0 0 0 0 0 0 0 0 0 0 0 0 0 0 0 0 0 0
8.5547 -0.0015882 -0.00043817 0 0.0010137 0 0.00054318 0 0.00064561 0 -0.0019369 -0.00076002 0.15374 0 0 0 0 0 0 0 0 0 0 0 0 0 0 0 0 0 0 0 0 0 0 0 0 0 0
8.5586 -0.00074718 0.000931 0 -0.0010474 0 0.0025831 0 -0.0017957 0 0.00069536 0.00026081 0.15733 0 0 0 0 0 0 0 0 0 0 0 0 0 0 0 0 0 0 0 0 0 0 0 0 0 0
8.5625 0.00012347 0.0018175 0 -0.0036184 0 0.0033512 0 -0.0030504 0 0.00221 0.0012793 0.096233 0 0 0 0 0 0 0 0 0 0 0 0 0 0 0 0 0 0 0 0 0 0 0 0 0 0
8.5664 0.00073009 0.0021463 0 -0.0054668 0 0.0026085 0 -0.0027357 0 0.0018295 0.0020206 -0.0091066 0 0 0 0 0 0 0 0 0 0 0 0 0 0 0 0 0 0 0 0 0 0 0 0 0 0
8.5703 0.0010458 0.0022823 0 -0.0053559 0 0.0014622 0 -0.0016841 0 0.00051009 0.0023034 -0.096061 0 0 0 0 0 0 0 0 0 0 0 0 0 0 0 0 0 0 0 0 0 0 0 0 0 0
8.5742 0.0012432 0.0026926 0 -0.0031177 0 0.00112 0 -0.00072474 0 1.0662e-05 0.0022996 -0.11209 0 0 0 0 0 0 0 0 0 0 0 0 0 0 0 0 0 0 0 0 0 0 0 0 0 0
8.5781 0.0013975 0.0033994 0 3.6603e-05 0 0.0015527 0 0.00012216 0 0.0012875 0.0024672 -0.056929 0 0 0 0 0 0 0 0 0 0 0 0 0 0 0 0 0 0 0 0 0 0 0 0 0 0
8.582 0.0013205 0.0037952 0 0.0023573 0 0.0015569 0 0.0012114 0 0.0037341 0.0030547 0.020303 0 0 0 0 0 0 0 0 0 0 0 0 0 0 0 0 0 0 0 0 0 0 0 0 0 0
8.5859 0.00074359 0.0031137 0 0.0028539 0 0.00018279 0 0.0023579 0 0.0058139 0.0036192 0.061615 0 0 0 0 0 0 0 0 0 0 0 0 0 0 0 0 0 0 0 0 0 0 0 0 0 0
8.5898 -0.00033328 0.0011829 0 0.0019255 0 -0.0020327 0 0.0027444 0 0.0062902 0.0031849 0.041268 0 0 0 0 0 0 0 0 0 0 0 0 0 0 0 0 0 0 0 0 0 0 0 0 0 0
8.5938 -0.001515 -0.001255 0 0.00084417 0 -0.0034216 0 0.0018726 0 0.004924 0.0011288 -0.023038 0 0 0 0 0 0 0 0 0 0 0 0 0 0 0 0 0 0 0 0 0 0 0 0 0 0
8.5977 -0.0022768 -0.0030122 0 0.00064179 0 -0.0028152 0 0.00040958 0 0.0022881 -0.0019522 -0.090593 0 0 0 0 0 0 0 0 0 0 0 0 0 0 0 0 0 0 0 0 0 0 0 0 0 0
8.6016 -0.0023765 -0.0033234 0 0.0013752 0 -0.00074598 0 -0.00022162 0 -0.00078832 -0.0043606 -0.1286 0 0 0 0 0 0 0 0 0 0 0 0 0 0 0 0 0 0 0 0 0 0 0 0 0 0
8.6055 -0.0020119 -0.0023525 0 0.0022733 0 0.0010526 0 0.00074759 0 -0.0035602 -0.0045642 -0.13077 0 0 0 0 0 0 0 0 0 0 0 0 0 0 0 0 0 0 0 0 0 0 0 0 0 0
8.6094 -0.0015777 -0.00093748 0 0.0024745 0 0.0013294 0 0.002495 0 -0.0054344 -0.0025849 -0.11446 0 0 0 0 0 0 0 0 0 0 0 0 0 0 0 0 0 0 0 0 0 0 0 0 0 0
8.6133 -0.0012763 0.00012116 0 0.0016815 0 0.00045034 0 0.0032339 0 -0.0060464 -0.00015189 -0.10258 0 0 0 0 0 0 0 0 0 0 0 0 0 0 0 0 0 0 0 0 0 0 0 0 0 0
8.6172 -0.00096747 0.00057819 0 0.00028988 0 -0.00013383 0 0.0018776 0 -0.0054383 0.00072098 -0.10513 0 0 0 0 0 0 0 0 0 0 0 0 0 0 0 0 0 0 0 0 0 0 0 0 0 0
8.6211 -0.00038299 0.00070563 0 -0.00098723 0 0.00054108 0 -0.00088902 0 -0.0041085 -0.00045478 -0.11387 0 0 0 0 0 0 0 0 0 0 0 0 0 0 0 0 0 0 0 0 0 0 0 0 0 0
8.625 0.00053074 0.00088978 0 -0.0016598 0 0.0019728 0 -0.0031824 0 -0.0027509 -0.0021465 -0.1134 0 0 0 0 0 0 0 0 0 0 0 0 0 0 0 0 0 0 0 0 0 0 0 0 0 0
8.6289 0.0014889 0.0012959 0 -0.0017931 0 0.0027314 0 -0.0035544 0 -0.0018389 -0.002183 -0.098146 0 0 0 0 0 0 0 0 0 0 0 0 0 0 0 0 0 0 0 0 0 0 0 0 0 0
8.6328 0.0020787 0.0018188 0 -0.0019066 0 0.0018753 0 -0.0021172 0 -0.001387 0.0002058 -0.078228 0 0 0 0 0 0 0 0 0 0 0 0 0 0 0 0 0 0 0 0 0 0 0 0 0 0
8.6367 0.0020976 0.002208 0 -0.0024877 0 -0.00017753 0 -0.00020421 0 -0.0010369 0.0036003 -0.067284 0 0 0 0 0 0 0 0 0 0 0 0 0 0 0 0 0 0 0 0 0 0 0 0 0 0
8.6406 0.0017058 0.002185 0 -0.0034732 0 -0.0020696 0 0.00092016 0 -0.00034015 0.0056083 -0.064397 0 0 0 0 0 0 0 0 0 0 0 0 0 0 0 0 0 0 0 0 0 0 0 0 0 0
8.6445 0.0012619 0.001532 0 -0.0041643 0 -0.0026828 0 0.0009876 0 0.00094101 0.0049373 -0.051136 0 0 0 0 0 0 0 0 0 0 0 0 0 0 0 0 0 0 0 0 0 0 0 0 0 0
8.6484 0.00099607 0.00022976 0 -0.0037455 0 -0.00197 0 0.00055056 0 0.0025987 0.0023827 -0.010619 0 0 0 0 0 0 0 0 0 0 0 0 0 0 0 0 0 0 0 0 0 0 0 0 0 0
8.6523 0.0008063 -0.0014009 0 -0.0020265 0 -0.00084474 0 0.00015511 0 0.0039083 -0.0001011 0.049544 0 0 0 0 0 0 0 0 0 0 0 0 0 0 0 0 0 0 0 0 0 0 0 0 0 0
8.6563 0.00035195 -0.0027444 0 0.00027644 0 -0.00040802 0 -0.00014972 0 0.0039059 -0.001226 0.097056 0 0 0 0 0 0 0 0 0 0 0 0 0 0 0 0 0 0 0 0 0 0 0 0 0 0
8.6602 -0.00062785 -0.0032187 0 0.0020434 0 -0.0011817 0 -0.00053746 0 0.0020469 -0.0013004 0.10281 0 0 0 0 0 0 0 0 0 0 0 0 0 0 0 0 0 0 0 0 0 0 0 0 0 0
8.6641 -0.002023 -0.00268 0 0.0026147 0 -0.0027995 0 -0.00086026 0 -0.0011691 -0.0015102 0.07116 0 0 0 0 0 0 0 0 0 0 0 0 0 0 0 0 0 0 0 0 0 0 0 0 0 0
8.668 -0.0033273 -0.0015443 0 0.0022097 0 -0.0042316 0 -0.00059933 0 -0.0042632 -0.0024735 0.040221 0 0 0 0 0 0 0 0 0 0 0 0 0 0 0 0 0 0 0 0 0 0 0 0 0 0
8.6719 -0.0039224 -0.00047016 0 0.0015359 0 -0.0044032 0 0.00054611 0 -0.0057281 -0.0035933 0.048304 0 0 0 0 0 0 0 0 0 0 0 0 0 0 0 0 0 0 0 0 0 0 0 0 0 0
8.6758 -0.0034775 0.00013891 0 0.0010521 0 -0.0029278 0 0.0020762 0 -0.0051676 -0.0037478 0.098 0 0 0 0 0 0 0 0 0 0 0 0 0 0 0 0 0 0 0 0 0 0 0 0 0 0
8.6797 -0.0021711 0.00038366 0 0.00067282 0 -0.00050077 0 0.0028559 0 -0.0035557 -0.0024417 0.15383 0 0 0 0 0 0 0 0 0 0 0 0 0 0 0 0 0 0 0 0 0 0 0 0 0 0
8.6836 -0.00056486 0.00067534 0 0.00014942 0 0.0014571 0 0.0020507 0 -0.0022902 -0.00020151 0.17624 0 0 0 0 0 0 0 0 0 0 0 0 0 0 0 0 0 0 0 0 0 0 0 0 0 0
8.6875 0.00077145 0.0013175 0 -0.0004302 0 0.00182 0 2.5131e-05 0 -0.0019218 0.002042 0.15799 0 0 0 0 0 0 0 0 0 0 0 0 0 0 0 0 0 0 0 0 0 0 0 0 0 0
8.6914 0.0015843 0.0022448 0 -0.00068656 0 0.00068503 0 -0.0017082 0 -0.0018171 0.0037502 0.12777 0 0 0 0 0 0 0 0 0 0 0 0 0 0 0 0 0 0 0 0 0 0 0 0 0 0
8.6953 0.0019629 0.0030924 0 -0.00049347 0 -0.00066457 0 -0.0016193 0 -0.0010484 0.0048875 0.11963 0 0 0 0 0 0 0 0 0 0 0 0 0 0 0 0 0 0 0 0 0 0 0 0 0 0
8.6992 0.0020897 0.0034523 0 -0.00030533 0 -0.0008585 0 0.00050484 0 0.000502 0.0054241 0.14103 0 0 0 0 0 0 0 0 0 0 0 0 0 0 0 0 0 0 0 0 0 0 0 0 0 0
8.7031 0.0019877 0.0030727 0 -0.00075319 0 0.00033106 0 0.0032012 0 0.0020309 0.0050313 0.16994 0 0 0 0 0 0 0 0 0 0 0 0 0 0 0 0 0 0 0 0 0 0 0 0 0 0
8.707 0.0015233 0.0019157 0 -0.0018783 0 0.0017749 0 0.004386 0 0.0027467 0.0034441 0.17964 0 0 0 0 0 0 0 0 0 0 0 0 0 0 0 0 0 0 0 0 0 0 0 0 0 0
8.7109 0.00064926 0.00015495 0 -0.0028872 0 0.0020038 0 0.0030445 0 0.0027066 0.0010344 0.16315 0 0 0 0 0 0 0 0 0 0 0 0 0 0 0 0 0 0 0 0 0 0 0 0 0 0
8.7148 -0.00039475 -0.0018216 0 -0.0027959 0 0.00049778 0 0.00014485 0 0.0025795 -0.0012226 0.13438 0 0 0 0 0 0 0 0 0 0 0 0 0 0 0 0 0 0 0 0 0 0 0 0 0 0
8.7188 -0.0011809 -0.0034649 0 -0.001337 0 -0.0019294 0 -0.0020648 0 0.0026738 -0.0025247 0.1103 0 0 0 0 0 0 0 0 0 0 0 0 0 0 0 0 0 0 0 0 0 0 0 0 0 0
8.7227 -0.0014387 -0.0042543 0 0.00082056 0 -0.0038824 0 -0.0018533 0 0.0024732 -0.0029609 0.095935 0 0 0 0 0 0 0 0 0 0 0 0 0 0 0 0 0 0 0 0 0 0 0 0 0 0
8.7266 -0.0013079 -0.0039624 0 0.0027258 0 -0.0044366 0 0.00059355 0 0.0013083 -0.0033288 0.085463 0 0 0 0 0 0 0 0 0 0 0 0 0 0 0 0 0 0 0 0 0 0 0 0 0 0
8.7305 -0.0012133 -0.0027955 0 0.003905 0 -0.0035572 0 0.003347 0 -0.00062874 -0.0041749 0.072811 0 0 0 0 0 0 0 0 0 0 0 0 0 0 0 0 0 0 0 0 0 0 0 0 0 0
8.7344 -0.0014416 -0.0012715 0 0.0044134 0 -0.0017798 0 0.0043073 0 -0.0022268 -0.0050917 0.057436 0 0 0 0 0 0 0 0 0 0 0 0 0 0 0 0 0 0 0 0 0 0 0 0 0 0
8.7383 -0.0018263 9.0691e-05 0 0.0042915 0 0.00024217 0 0.0028089 0 -0.002562 -0.005087 0.041264 0 0 0 0 0 0 0 0 0 0 0 0 0 0 0 0 0 0 0 0 0 0 0 0 0 0
8.7422 -0.0018707 0.0010404 0 0.0032838 0 0.0018838 0 -4.383e-05 0 -0.0019426 -0.003672 0.024416 0 0 0 0 0 0 0 0 0 0 0 0 0 0 0 0 0 0 0 0 0 0 0 0 0 0
8.7461 -0.0012213 0.0016502 0 0.0013067 0 0.0025841 0 -0.002421 0 -0.0016159 -0.0014874 0.0061016 0 0 0 0 0 0 0 0 0 0 0 0 0 0 0 0 0 0 0 0 0 0 0 0 0 0
8.75 -4.1394e-05 0.0021664 0 -0.00092122 0 0.002133 0 -0.00313 0 -0.0023538 0.00025996 -0.012664 0 0 0 0 0 0 0 0 0 0 0 0 0 0 0 0 0 0 0 0 0 0 0 0 0 0
8.7539 0.0010857 0.0027906 0 -0.0020904 0 0.0010341 0 -0.0021654 0 -0.0034823 0.00098887 -0.030834 0 0 0 0 0 0 0 0 0 0 0 0 0 0 0 0 0 0 0 0 0 0 0 0 0 0
8.7578 0.0016416 0.0035142 0 -0.0014657 0 0.0003386 0 -0.0002677 0 -0.0035129 0.0012871 -0.051878 0 0 0 0 0 0 0 0 0 0 0 0 0 0 0 0 0 0 0 0 0 0 0 0 0 0
8.7617 0.0015799 0.0040694 0 0.00014372 0 0.00078443 0 0.001781 0 -0.0017723 0.0021849 -0.082588 0 0 0 0 0 0 0 0 0 0 0 0 0 0 0 0 0 0 0 0 0 0 0 0 0 0
8.7656 0.0012701 0.0040227 0 0.00084914 0 0.0019963 0 0.0034159 0 0.00073237 0.0038941 -0.12355 0 0 0 0 0 0 0 0 0 0 0 0 0 0 0 0 0 0 0 0 0 0 0 0 0 0
8.7695 0.0010622 0.003012 0 -0.00057971 0 0.0027128 0 0.0041528 0 0.0021843 0.0053543 -0.16139 0 0 0 0 0 0 0 0 0 0 0 0 0 0 0 0 0 0 0 0 0 0 0 0 0 0
8.7734 0.0009291 0.0010338 0 -0.0033411 0 0.0020209 0 0.0036122 0 0.001677 0.0051305 -0.17491 0 0 0 0 0 0 0 0 0 0 0 0 0 0 0 0 0 0 0 0 0 0 0 0 0 0
8.7773 0.00054742 -0.0014186 0 -0.0050912 0 0.00038204 0 0.0019203 0 5.3261e-06 0.0028211 -0.1535 0 0 0 0 0 0 0 0 0 0 0 0 0 0 0 0 0 0 0 0 0 0 0 0 0 0
8.7813 -0.00028911 -0.003532 0 -0.0040146 0 -0.00071948 0 -3.0306e-06 0 -0.0012133 -0.00040739 -0.11031 0 0 0 0 0 0 0 0 0 0 0 0 0 0 0 0 0 0 0 0 0 0 0 0 0 0
8.7852 -0.0013731 -0.0046105 0 -0.00055172 0 -0.00025699 0 -0.0008843 0 -0.0010832 -0.002702 -0.075071 0 0 0 0 0 0 0 0 0 0 0 0 0 0 0 0 0 0 0 0 0 0 0 0 0 0
8.7891 -0.0022175 -0.0044717 0 0.0028958 0 0.0012683 0 -0.00013252 0 -7.1701e-05 -0.0030126 -0.070944 0 0 0 0 0 0 0 0 0 0 0 0 0 0 0 0 0 0 0 0 0 0 0 0 0 0
8.793 -0.0024701 -0.0034962 0 0.0040185 0 0.0023411 0 0.0014771 0 0.00070728 -0.0018451 -0.096353 0 0 0 0 0 0 0 0 0 0 0 0 0 0 0 0 0 0 0 0 0 0 0 0 0 0
8.7969 -0.00217 -0.0022976 0 0.0024691 0 0.0019935 0 0.0022987 0 0.00060759 -0.00067733 -0.12788 0 0 0 0 0 0 0 0 0 0 0 0 0 0 0 0 0 0 0 0 0 0 0 0 0 0
8.8008 -0.0015956 -0.0012947 0 -0.00013035 0 0.00071499 0 0.0012246 0 -0.00018866 -0.00065803 -0.14003 0 0 0 0 0 0 0 0 0 0 0 0 0 0 0 0 0 0 0 0 0 0 0 0 0 0
8.8047 -0.00090897 -0.00051674 0 -0.0018626 0 -0.00025187 0 -0.0012412 0 -0.0011718 -0.0017421 -0.12301 0 0 0 0 0 0 0 0 0 0 0 0 0 0 0 0 0 0 0 0 0 0 0 0 0 0
8.8086 -2.0407e-05 0.00026213 0 -0.002148 0 -0.0003581 0 -0.0032995 0 -0.00205 -0.0028846 -0.085165 0 0 0 0 0 0 0 0 0 0 0 0 0 0 0 0 0 0 0 0 0 0 0 0 0 0
8.8125 0.0011694 0.0012438 0 -0.0018766 0 -0.00024187 0 -0.0033429 0 -0.0027216 -0.0029483 -0.042999 0 0 0 0 0 0 0 0 0 0 0 0 0 0 0 0 0 0 0 0 0 0 0 0 0 0
8.8164 0.0024401 0.0024173 0 -0.0021944 0 -0.00073258 0 -0.0012877 0 -0.0029418 -0.001501 -0.010948 0 0 0 0 0 0 0 0 0 0 0 0 0 0 0 0 0 0 0 0 0 0 0 0 0 0
8.8203 0.0032564 0.003541 0 -0.0033285 0 -0.0016256 0 0.0014278 0 -0.0023345 0.0010263 0.0026026 0 0 0 0 0 0 0 0 0 0 0 0 0 0 0 0 0 0 0 0 0 0 0 0 0 0
8.8242 0.003174 0.0042338 0 -0.0045368 0 -0.0017919 0 0.0031062 0 -0.00085674 0.0037201 -0.0042737 0 0 0 0 0 0 0 0 0 0 0 0 0 0 0 0 0 0 0 0 0 0 0 0 0 0
8.8281 0.0022555 0.0041112 0 -0.0049712 0 -0.00058655 0 0.0031264 0 0.00086869 0.0056784 -0.026257 0 0 0 0 0 0 0 0 0 0 0 0 0 0 0 0 0 0 0 0 0 0 0 0 0 0
8.832 0.0010492 0.0029683 0 -0.0044029 0 0.0011172 0 0.0022143 0 0.0018689 0.0063209 -0.051227 0 0 0 0 0 0 0 0 0 0 0 0 0 0 0 0 0 0 0 0 0 0 0 0 0 0
8.8359 0.00011975 0.00096915 0 -0.0031455 0 0.0016342 0 0.00158 0 0.0015565 0.0055152 -0.065433 0 0 0 0 0 0 0 0 0 0 0 0 0 0 0 0 0 0 0 0 0 0 0 0 0 0
8.8398 -0.00041186 -0.0013033 0 -0.0015043 0 0.0002811 0 0.0018398 0 0.00016677 0.0036131 -0.061216 0 0 0 0 0 0 0 0 0 0 0 0 0 0 0 0 0 0 0 0 0 0 0 0 0 0
8.8438 -0.0008659 -0.0030756 0 0.00047457 0 -0.0017225 0 0.002658 0 -0.0014901 0.0013784 -0.040173 0 0 0 0 0 0 0 0 0 0 0 0 0 0 0 0 0 0 0 0 0 0 0 0 0 0
8.8477 -0.0015628 -0.0038124 0 0.00268 0 -0.0023819 0 0.0032444 0 -0.0026405 -0.00029301 -0.0087744 0 0 0 0 0 0 0 0 0 0 0 0 0 0 0 0 0 0 0 0 0 0 0 0 0 0
8.8516 -0.0024163 -0.0035355 0 0.0045327 0 -0.00094316 0 0.0030836 0 -0.0029484 -0.00082339 0.027648 0 0 0 0 0 0 0 0 0 0 0 0 0 0 0 0 0 0 0 0 0 0 0 0 0 0
8.8555 -0.0029778 -0.0027499 0 0.0051275 0 0.0013878 0 0.0022397 0 -0.0025201 -0.00030714 0.065003 0 0 0 0 0 0 0 0 0 0 0 0 0 0 0 0 0 0 0 0 0 0 0 0 0 0
8.8594 -0.0028634 -0.0020223 0 0.0039241 0 0.0027971 0 0.0011256 0 -0.0017446 0.000544 0.095901 0 0 0 0 0 0 0 0 0 0 0 0 0 0 0 0 0 0 0 0 0 0 0 0 0 0
8.8633 -0.0021052 -0.0015685 0 0.0013305 0 0.0027635 0 0.00011555 0 -0.0011557 0.00090667 0.10961 0 0 0 0 0 0 0 0 0 0 0 0 0 0 0 0 0 0 0 0 0 0 0 0 0 0
8.8672 -0.0010816 -0.0011873 0 -0.0014423 0 0.0024011 0 -0.00061918 0 -0.0012166 0.00045694 0.10075 0 0 0 0 0 0 0 0 0 0 0 0 0 0 0 0 0 0 0 0 0 0 0 0 0 0
8.8711 -0.00015065 -0.00054403 0 -0.0031993 0 0.0029379 0 -0.0010234 0 -0.0019621 -0.00040345 0.078055 0 0 0 0 0 0 0 0 0 0 0 0 0 0 0 0 0 0 0 0 0 0 0 0 0 0
8.875 0.00060009 0.00049602 0 -0.0035653 0 0.0041411 0 -0.0010543 0 -0.002804 -0.00091373 0.060275 0 0 0 0 0 0 0 0 0 0 0 0 0 0 0 0 0 0 0 0 0 0 0 0 0 0
8.8789 0.0012496 0.0017569 0 -0.0031151 0 0.004517 0 -0.00072743 0 -0.0028939 -0.00061741 0.059676 0 0 0 0 0 0 0 0 0 0 0 0 0 0 0 0 0 0 0 0 0 0 0 0 0 0
8.8828 0.0017738 0.0028706 0 -0.002787 0 0.0030339 0 -0.00023509 0 -0.0018993 0.00025371 0.06933 0 0 0 0 0 0 0 0 0 0 0 0 0 0 0 0 0 0 0 0 0 0 0 0 0 0
8.8867 0.0019688 0.0034489 0 -0.0031262 0 0.00036014 0 6.6083e-05 0 -0.0004295 0.0010177 0.069473 0 0 0 0 0 0 0 0 0 0 0 0 0 0 0 0 0 0 0 0 0 0 0 0 0 0
8.8906 0.0016651 0.0032017 0 -0.0039559 0 -0.0018118 0 -0.00012285 0 0.00047676 0.0011772 0.04808 0 0 0 0 0 0 0 0 0 0 0 0 0 0 0 0 0 0 0 0 0 0 0 0 0 0
8.8945 0.00096659 0.0020427 0 -0.0046207 0 -0.0025535 0 -0.00076281 0 0.00040818 0.000843 0.013986 0 0 0 0 0 0 0 0 0 0 0 0 0 0 0 0 0 0 0 0 0 0 0 0 0 0
8.8984 0.0002052 0.00021535 0 -0.0044768 0 -0.0025325 0 -0.0013972 0 5.4343e-05 0.00053272 -0.012097 0 0 0 0 0 0 0 0 0 0 0 0 0 0 0 0 0 0 0 0 0 0 0 0 0 0
8.9023 -0.00036393 -0.0016889 0 -0.0032296 0 -0.0029627 0 -0.0014074 0 0.00046622 0.00054945 -0.019015 0 0 0 0 0 0 0 0 0 0 0 0 0 0 0 0 0 0 0 0 0 0 0 0 0 0
8.9063 -0.00078855 -0.0029739 0 -0.0010025 0 -0.0039593 0 -0.00047207 0 0.0017994 0.00058622 -0.015458 0 0 0 0 0 0 0 0 0 0 0 0 0 0 0 0 0 0 0 0 0 0 0 0 0 0
8.9102 -0.0013057 -0.0032659 0 0.0017116 0 -0.0042786 0 0.001106 0 0.002923 5.4044e-06 -0.01852 0 0 0 0 0 0 0 0 0 0 0 0 0 0 0 0 0 0 0 0 0 0 0 0 0 0
8.9141 -0.0020096 -0.0027726 0 0.004106 0 -0.002795 0 0.0024947 0 0.0024396 -0.0014384 -0.034853 0 0 0 0 0 0 0 0 0 0 0 0 0 0 0 0 0 0 0 0 0 0 0 0 0 0
8.918 -0.0026734 -0.0020857 0 0.0052344 0 -1.0408e-05 0 0.0028516 0 0.00012952 -0.0031531 -0.056165 0 0 0 0 0 0 0 0 0 0 0 0 0 0 0 0 0 0 0 0 0 0 0 0 0 0
8.9219 -0.002925 -0.0016503 0 0.0044534 0 0.0022036 0 0.0019202 0 -0.0027017 -0.0040404 -0.072332 0 0 0 0 0 0 0 0 0 0 0 0 0 0 0 0 0 0 0 0 0 0 0 0 0 0
8.9258 -0.002588 -0.0013902 0 0.0019695 0 0.0024347 0 0.00024716 0 -0.0043738 -0.0033576 -0.08389 0 0 0 0 0 0 0 0 0 0 0 0 0 0 0 0 0 0 0 0 0 0 0 0 0 0
8.9297 -0.001823 -0.00085351 0 -0.0010194 0 0.0011368 0 -0.0011823 0 -0.0043092 -0.0013323 -0.097843 0 0 0 0 0 0 0 0 0 0 0 0 0 0 0 0 0 0 0 0 0 0 0 0 0 0
8.9336 -0.00094169 0.00027063 0 -0.002962 0 6.9726e-05 0 -0.0016346 0 -0.0033519 0.0010259 -0.11349 0 0 0 0 0 0 0 0 0 0 0 0 0 0 0 0 0 0 0 0 0 0 0 0 0 0
8.9375 -0.00012841 0.0017851 0 -0.0030716 0 0.00040555 0 -0.0011142 0 -0.0026992 0.0027187 -0.11919 0 0 0 0 0 0 0 0 0 0 0 0 0 0 0 0 0 0 0 0 0 0 0 0 0 0
8.9414 0.00062372 0.003115 0 -0.0019979 0 0.0015828 0 -0.00027562 0 -0.0026422 0.0034263 -0.10748 0 0 0 0 0 0 0 0 0 0 0 0 0 0 0 0 0 0 0 0 0 0 0 0 0 0
8.9453 0.0013324 0.0037556 0 -0.0013108 0 0.0021034 0 0.00013786 0 -0.0023886 0.003512 -0.090493 0 0 0 0 0 0 0 0 0 0 0 0 0 0 0 0 0 0 0 0 0 0 0 0 0 0
8.9492 0.0018642 0.0035683 0 -0.0020795 0 0.0012945 0 -0.00014384 0 -0.0010118 0.0034976 -0.093322 0 0 0 0 0 0 0 0 0 0 0 0 0 0 0 0 0 0 0 0 0 0 0 0 0 0
8.9531 0.0020119 0.0026979 0 -0.0037899 0 4.4178e-05 0 -0.00078239 0 0.0015353 0.0035863 -0.12801 0 0 0 0 0 0 0 0 0 0 0 0 0 0 0 0 0 0 0 0 0 0 0 0 0 0
8.957 0.001723 0.0013389 0 -0.0046895 0 -0.0002605 0 -0.0011561 0 0.0042925 0.0036252 -0.1764 0 0 0 0 0 0 0 0 0 0 0 0 0 0 0 0 0 0 0 0 0 0 0 0 0 0
8.9609 0.0011864 -0.00030845 0 -0.0033594 0 0.00065641 0 -0.00082317 0 0.0060054 0.0033857 -0.20369 0 0 0 0 0 0 0 0 0 0 0 0 0 0 0 0 0 0 0 0 0 0 0 0 0 0
8.9648 0.00064513 -0.0018918 0 -8.0577e-05 0 0.0016104 0 0.00022437 0 0.005942 0.0027791 -0.19067 0 0 0 0 0 0 0 0 0 0 0 0 0 0 0 0 0 0 0 0 0 0 0 0 0 0
8.9688 0.00013954 -0.0028996 0 0.0033235 0 0.0012371 0 0.0016067 0 0.0042519 0.0018372 -0.15015 0 0 0 0 0 0 0 0 0 0 0 0 0 0 0 0 0 0 0 0 0 0 0 0 0 0
8.9727 -0.00050669 -0.0029833 0 0.0050366 0 -0.00050987 0 0.0027639 0 0.0018398 0.00062475 -0.1098 0 0 0 0 0 0 0 0 0 0 0 0 0 0 0 0 0 0 0 0 0 0 0 0 0 0
8.9766 -0.0014083 -0.0023282 0 0.0047014 0 -0.0022404 0 0.0031746 0 -7.8152e-05 -0.00071873 -0.081848 0 0 0 0 0 0 0 0 0 0 0 0 0 0 0 0 0 0 0 0 0 0 0 0 0 0
8.9805 -0.0023483 -0.0015908 0 0.0034177 0 -0.0024709 0 0.0025545 0 -0.00064567 -0.0018785 -0.054791 0 0 0 0 0 0 0 0 0 0 0 0 0 0 0 0 0 0 0 0 0 0 0 0 0 0
8.9844 -0.002845 -0.0013197 0 0.0024364 0 -0.0010143 0 0.0010371 0 -3.3094e-05 -0.0024401 -0.015524 0 0 0 0 0 0 0 0 0 0 0 0 0 0 0 0 0 0 0 0 0 0 0 0 0 0
8.9883 -0.0025396 -0.0013917 0 0.0019896 0 0.00093648 0 -0.00076456 0 0.00047821 -0.0021785 0.026756 0 0 0 0 0 0 0 0 0 0 0 0 0 0 0 0 0 0 0 0 0 0 0 0 0 0
8.9922 -0.0015319 -0.0010895 0 0.0014176 0 0.0019777 0 -0.0019749 0 -0.00056925 -0.0012765 0.046355 0 0 0 0 0 0 0 0 0 0 0 0 0 0 0 0 0 0 0 0 0 0 0 0 0 0
8.9961 -0.00032125 0.00016951 0 0.00026121 0 0.001682 0 -0.0019445 0 -0.0033551 -0.00018668 0.031972 0 0 0 0 0 0 0 0 0 0 0 0 0 0 0 0 0 0 0 0 0 0 0 0 0 0
9 0.00060241 0.0021513 0 -0.0010401 0 0.00074001 0 -0.00071486 0 -0.0061796 0.00077146 0.0057907 0 0 0 0 0 0 0 0 0 0 0 0 0 0 0 0 0 0 0 0 0 0 0 0 0 0
9.0039 0.0011237 0.003881 0 -0.0016444 0 0.00012933 0 0.00094165 0 -0.0066475 0.0016508 0.005165 0 0 0 0 0 0 0 0 0 0 0 0 0 0 0 0 0 0 0 0 0 0 0 0 0 0
9.0078 0.0014811 0.0044374 0 -0.0013397 0 0.00023491 0 0.0020336 0 -0.0038507 0.0026719 0.044517 0 0 0 0 0 0 0 0 0 0 0 0 0 0 0 0 0 0 0 0 0 0 0 0 0 0
9.0117 0.0019088 0.0036947 0 -0.00081231 0 0.00067026 0 0.0020702 0 0.00052595 0.0038006 0.099665 0 0 0 0 0 0 0 0 0 0 0 0 0 0 0 0 0 0 0 0 0 0 0 0 0 0
9.0156 0.0023157 0.0023112 0 -0.00078135 0 0.00077239 0 0.0014132 0 0.0034873 0.0046159 0.13258 0 0 0 0 0 0 0 0 0 0 0 0 0 0 0 0 0 0 0 0 0 0 0 0 0 0
9.0195 0.0023207 0.0010462 0 -0.0010298 0 0.00020989 0 0.00094599 0 0.0033622 0.0046701 0.12898 0 0 0 0 0 0 0 0 0 0 0 0 0 0 0 0 0 0 0 0 0 0 0 0 0 0
9.0234 0.0016061 0.00014351 0 -0.00056042 0 -0.0007722 0 0.0013205 0 0.0012441 0.0039573 0.10735 0 0 0 0 0 0 0 0 0 0 0 0 0 0 0 0 0 0 0 0 0 0 0 0 0 0
9.0273 0.00025314 -0.00063927 0 0.0011933 0 -0.0015479 0 0.0024046 0 -0.00022092 0.0029378 0.092595 0 0 0 0 0 0 0 0 0 0 0 0 0 0 0 0 0 0 0 0 0 0 0 0 0 0
9.0313 -0.0012452 -0.0015171 0 0.0034767 0 -0.001539 0 0.0033859 0 0.00053818 0.0020406 0.088556 0 0 0 0 0 0 0 0 0 0 0 0 0 0 0 0 0 0 0 0 0 0 0 0 0 0
9.0352 -0.0023 -0.002328 0 0.0047605 0 -0.00060742 0 0.0034157 0 0.0026523 0.0011906 0.08269 0 0 0 0 0 0 0 0 0 0 0 0 0 0 0 0 0 0 0 0 0 0 0 0 0 0
9.0391 -0.002602 -0.0027187 0 0.0042393 0 0.0008109 0 0.002236 0 0.0039847 -5.9451e-05 0.073794 0 0 0 0 0 0 0 0 0 0 0 0 0 0 0 0 0 0 0 0 0 0 0 0 0 0
9.043 -0.0022689 -0.0025748 0 0.0026572 0 0.0019414 0 0.00029966 0 0.0033958 -0.0018711 0.082862 0 0 0 0 0 0 0 0 0 0 0 0 0 0 0 0 0 0 0 0 0 0 0 0 0 0
9.0469 -0.0016843 -0.0021424 0 0.0015099 0 0.0021616 0 -0.0016207 0 0.0016158 -0.0036547 0.12705 0 0 0 0 0 0 0 0 0 0 0 0 0 0 0 0 0 0 0 0 0 0 0 0 0 0
9.0508 -0.00119 -0.0016914 0 0.0014552 0 0.0014108 0 -0.0029207 0 -1.8805e-05 -0.0043949 0.18555 0 0 0 0 0 0 0 0 0 0 0 0 0 0 0 0 0 0 0 0 0 0 0 0 0 0
9.0547 -0.00087463 -0.0011474 0 0.001661 0 0.000196 0 -0.003369 0 -0.0012452 -0.0035419 0.20378 0 0 0 0 0 0 0 0 0 0 0 0 0 0 0 0 0 0 0 0 0 0 0 0 0 0
9.0586 -0.00059201 -0.0001681 0 0.00079769 0 -0.00080166 0 -0.0030243 0 -0.002896 -0.0015865 0.14248 0 0 0 0 0 0 0 0 0 0 0 0 0 0 0 0 0 0 0 0 0 0 0 0 0 0
9.0625 -0.00015553 0.0013778 0 -0.0014315 0 -0.0011711 0 -0.0021343 0 -0.005301 0.00031965 0.023757 0 0 0 0 0 0 0 0 0 0 0 0 0 0 0 0 0 0 0 0 0 0 0 0 0 0
9.0664 0.00046888 0.0030605 0 -0.0038974 0 -0.00092215 0 -0.0011571 0 -0.0071557 0.0013805 -0.078835 0 0 0 0 0 0 0 0 0 0 0 0 0 0 0 0 0 0 0 0 0 0 0 0 0 0
9.0703 0.0011196 0.004089 0 -0.0051814 0 -0.00033937 0 -0.00071471 0 -0.0064819 0.0018128 -0.10329 0 0 0 0 0 0 0 0 0 0 0 0 0 0 0 0 0 0 0 0 0 0 0 0 0 0
9.0742 0.0015569 0.0039062 0 -0.0049482 0 0.00020374 0 -0.0012359 0 -0.0028315 0.0024757 -0.054171 0 0 0 0 0 0 0 0 0 0 0 0 0 0 0 0 0 0 0 0 0 0 0 0 0 0
9.0781 0.0016205 0.0026184 0 -0.0040629 0 0.00032226 0 -0.0024368 0 0.0017345 0.0038325 0.0060205 0 0 0 0 0 0 0 0 0 0 0 0 0 0 0 0 0 0 0 0 0 0 0 0 0 0
9.082 0.0012988 0.0008804 0 -0.003424 0 -0.00028015 0 -0.0032022 0 0.0041854 0.0052939 0.019845 0 0 0 0 0 0 0 0 0 0 0 0 0 0 0 0 0 0 0 0 0 0 0 0 0 0
9.0859 0.00068105 -0.00060167 0 -0.0029168 0 -0.0015594 0 -0.0022735 0 0.0031653 0.0056327 -0.012802 0 0 0 0 0 0 0 0 0 0 0 0 0 0 0 0 0 0 0 0 0 0 0 0 0 0
9.0898 -0.00011903 -0.001482 0 -0.0016943 0 -0.0029283 0 0.00061021 0 9.9581e-05 0.0041034 -0.044707 0 0 0 0 0 0 0 0 0 0 0 0 0 0 0 0 0 0 0 0 0 0 0 0 0 0
9.0938 -0.00098184 -0.0018211 0 0.00056648 0 -0.0034854 0 0.0041257 0 -0.0022877 0.0012017 -0.038291 0 0 0 0 0 0 0 0 0 0 0 0 0 0 0 0 0 0 0 0 0 0 0 0 0 0
9.0977 -0.0017515 -0.0018747 0 0.0029198 0 -0.0026967 0 0.0060783 0 -0.0024587 -0.0016588 -0.0064728 0 0 0 0 0 0 0 0 0 0 0 0 0 0 0 0 0 0 0 0 0 0 0 0 0 0
9.1016 -0.0022422 -0.0018882 0 0.0038526 0 -0.00095247 0 0.0050337 0 -0.001109 -0.0032504 0.0043791 0 0 0 0 0 0 0 0 0 0 0 0 0 0 0 0 0 0 0 0 0 0 0 0 0 0
9.1055 -0.0023235 -0.0020008 0 0.0027667 0 0.00065027 0 0.0015275 0 -1.7722e-05 -0.003404 -0.032665 0 0 0 0 0 0 0 0 0 0 0 0 0 0 0 0 0 0 0 0 0 0 0 0 0 0
9.1094 -0.0020109 -0.0021842 0 0.00069195 0 0.0012307 0 -0.0022626 0 -0.00017332 -0.0029052 -0.094791 0 0 0 0 0 0 0 0 0 0 0 0 0 0 0 0 0 0 0 0 0 0 0 0 0 0
9.1133 -0.0014533 -0.0021896 0 -0.00056044 0 0.0008796 0 -0.0041572 0 -0.0010818 -0.0026054 -0.13264 0 0 0 0 0 0 0 0 0 0 0 0 0 0 0 0 0 0 0 0 0 0 0 0 0 0
9.1172 -0.00081039 -0.0016215 0 -2.8896e-05 0 0.00044976 0 -0.003513 0 -0.0016379 -0.0026309 -0.12008 0 0 0 0 0 0 0 0 0 0 0 0 0 0 0 0 0 0 0 0 0 0 0 0 0 0
9.1211 -0.00014331 -0.00022628 0 0.0015133 0 0.00058687 0 -0.0013821 0 -0.0013421 -0.0023959 -0.078396 0 0 0 0 0 0 0 0 0 0 0 0 0 0 0 0 0 0 0 0 0 0 0 0 0 0
9.125 0.00056406 0.0017733 0 0.0022189 0 0.0010642 0 0.0006467 0 -0.00061208 -0.0013214 -0.052726 0 0 0 0 0 0 0 0 0 0 0 0 0 0 0 0 0 0 0 0 0 0 0 0 0 0
9.1289 0.0012874 0.0036359 0 0.00076475 0 0.0011661 0 0.0016926 0 -0.00014678 0.0004819 -0.068093 0 0 0 0 0 0 0 0 0 0 0 0 0 0 0 0 0 0 0 0 0 0 0 0 0 0
9.1328 0.0018993 0.0045026 0 -0.0024772 0 0.00065494 0 0.0018329 0 -0.00022113 0.0022148 -0.10872 0 0 0 0 0 0 0 0 0 0 0 0 0 0 0 0 0 0 0 0 0 0 0 0 0 0
9.1367 0.0022462 0.0039778 0 -0.0056177 0 0.00013098 0 0.0014733 0 -0.0005674 0.0030355 -0.13639 0 0 0 0 0 0 0 0 0 0 0 0 0 0 0 0 0 0 0 0 0 0 0 0 0 0
9.1406 0.0022669 0.0024061 0 -0.0065957 0 0.00027685 0 0.000818 0 -0.00073125 0.0027257 -0.1252 0 0 0 0 0 0 0 0 0 0 0 0 0 0 0 0 0 0 0 0 0 0 0 0 0 0
9.1445 0.0019922 0.00060261 0 -0.0046673 0 0.00084468 0 3.1192e-05 0 -0.00045589 0.0017828 -0.079801 0 0 0 0 0 0 0 0 0 0 0 0 0 0 0 0 0 0 0 0 0 0 0 0 0 0
9.1484 0.0014207 -0.00073066 0 -0.00096023 0 0.0006903 0 -0.00037429 0 0.00012307 0.00091221 -0.025613 0 0 0 0 0 0 0 0 0 0 0 0 0 0 0 0 0 0 0 0 0 0 0 0 0 0
9.1523 0.0004597 -0.0014146 0 0.0023127 0 -0.00097237 0 0.00024661 0 0.00047781 0.00042861 0.014096 0 0 0 0 0 0 0 0 0 0 0 0 0 0 0 0 0 0 0 0 0 0 0 0 0 0
9.1563 -0.0009185 -0.0017442 0 0.0034387 0 -0.0034241 0 0.0018501 0 -4.2475e-05 0.00010021 0.033037 0 0 0 0 0 0 0 0 0 0 0 0 0 0 0 0 0 0 0 0 0 0 0 0 0 0
9.1602 -0.0024335 -0.0021093 0 0.0024129 0 -0.0048215 0 0.0032815 0 -0.0016472 -0.0004913 0.040099 0 0 0 0 0 0 0 0 0 0 0 0 0 0 0 0 0 0 0 0 0 0 0 0 0 0
9.1641 -0.0034882 -0.002645 0 0.00079853 0 -0.003937 0 0.0030793 0 -0.0036395 -0.0014702 0.04738 0 0 0 0 0 0 0 0 0 0 0 0 0 0 0 0 0 0 0 0 0 0 0 0 0 0
9.168 -0.0035415 -0.0031475 0 0.00030721 0 -0.0014933 0 0.00096345 0 -0.0047041 -0.0025133 0.059519 0 0 0 0 0 0 0 0 0 0 0 0 0 0 0 0 0 0 0 0 0 0 0 0 0 0
9.1719 -0.0025813 -0.0032323 0 0.0013 0 0.00041698 0 -0.0015548 0 -0.0040312 -0.0031122 0.071661 0 0 0 0 0 0 0 0 0 0 0 0 0 0 0 0 0 0 0 0 0 0 0 0 0 0
9.1758 -0.0012152 -0.002568 0 0.0025623 0 0.00036986 0 -0.0023451 0 -0.0022991 -0.0029563 0.076263 0 0 0 0 0 0 0 0 0 0 0 0 0 0 0 0 0 0 0 0 0 0 0 0 0 0
9.1797 -0.0002048 -0.0010651 0 0.0025673 0 -0.00096653 0 -0.00066282 0 -0.0013043 -0.0020932 0.07252 0 0 0 0 0 0 0 0 0 0 0 0 0 0 0 0 0 0 0 0 0 0 0 0 0 0
9.1836 0.00016122 0.0010247 0 0.00099016 0 -0.0015405 0 0.0020131 0 -0.0022604 -0.00079849 0.069364 0 0 0 0 0 0 0 0 0 0 0 0 0 0 0 0 0 0 0 0 0 0 0 0 0 0
9.1875 0.00024761 0.003134 0 -0.0010388 0 -7.392e-05 0 0.0032751 0 -0.004386 0.00063325 0.077506 0 0 0 0 0 0 0 0 0 0 0 0 0 0 0 0 0 0 0 0 0 0 0 0 0 0
9.1914 0.00061557 0.0045742 0 -0.0021542 0 0.002547 0 0.0020173 0 -0.0054215 0.0019635 0.097083 0 0 0 0 0 0 0 0 0 0 0 0 0 0 0 0 0 0 0 0 0 0 0 0 0 0
9.1953 0.0013881 0.0048574 0 -0.0020959 0 0.004076 0 -0.00059359 0 -0.0038046 0.0029608 0.11486 0 0 0 0 0 0 0 0 0 0 0 0 0 0 0 0 0 0 0 0 0 0 0 0 0 0
9.1992 0.0020911 0.0039685 0 -0.0017053 0 0.0030723 0 -0.0023216 0 -0.00031923 0.0033982 0.11754 0 0 0 0 0 0 0 0 0 0 0 0 0 0 0 0 0 0 0 0 0 0 0 0 0 0
9.2031 0.0021308 0.0023824 0 -0.0016511 0 0.00023998 0 -0.0019351 0 0.0026085 0.0031843 0.10942 0 0 0 0 0 0 0 0 0 0 0 0 0 0 0 0 0 0 0 0 0 0 0 0 0 0
9.207 0.0013995 0.00078159 0 -0.0014496 0 -0.0023186 0 -6.8173e-05 0 0.0033167 0.0024954 0.1131 0 0 0 0 0 0 0 0 0 0 0 0 0 0 0 0 0 0 0 0 0 0 0 0 0 0
9.2109 0.00037356 -0.00034012 0 -3.2625e-05 0 -0.0030566 0 0.0017819 0 0.0024493 0.0017031 0.14689 0 0 0 0 0 0 0 0 0 0 0 0 0 0 0 0 0 0 0 0 0 0 0 0 0 0
9.2148 -0.00037875 -0.00091502 0 0.0027223 0 -0.0021713 0 0.0027811 0 0.0019499 0.001082 0.19944 0 0 0 0 0 0 0 0 0 0 0 0 0 0 0 0 0 0 0 0 0 0 0 0 0 0
9.2188 -0.0007359 -0.0012372 0 0.0053443 0 -0.0010279 0 0.0031295 0 0.0026602 0.00054715 0.23107 0 0 0 0 0 0 0 0 0 0 0 0 0 0 0 0 0 0 0 0 0 0 0 0 0 0
9.2227 -0.0010389 -0.0016753 0 0.0059709 0 -0.00065967 0 0.0031583 0 0.0032692 -0.00028871 0.2067 0 0 0 0 0 0 0 0 0 0 0 0 0 0 0 0 0 0 0 0 0 0 0 0 0 0
9.2266 -0.0016029 -0.0023721 0 0.0042331 0 -0.00093523 0 0.002572 0 0.0018489 -0.0017125 0.13038 0 0 0 0 0 0 0 0 0 0 0 0 0 0 0 0 0 0 0 0 0 0 0 0 0 0
9.2305 -0.0022862 -0.003117 0 0.0017369 0 -0.0010383 0 0.00094227 0 -0.0017471 -0.0034859 0.045192 0 0 0 0 0 0 0 0 0 0 0 0 0 0 0 0 0 0 0 0 0 0 0 0 0 0
9.2344 -0.0025874 -0.0034547 0 0.00050749 0 -0.00048168 0 -0.0011789 0 -0.0053621 -0.0048052 -0.003744 0 0 0 0 0 0 0 0 0 0 0 0 0 0 0 0 0 0 0 0 0 0 0 0 0 0
9.2383 -0.0021467 -0.0029662 0 0.0010283 0 0.00048896 0 -0.0021543 0 -0.0065273 -0.0047723 -0.0067926 0 0 0 0 0 0 0 0 0 0 0 0 0 0 0 0 0 0 0 0 0 0 0 0 0 0
9.2422 -0.0011031 -0.0015653 0 0.0019785 0 0.00136 0 -0.00072145 0 -0.0047928 -0.0030636 0.0094786 0 0 0 0 0 0 0 0 0 0 0 0 0 0 0 0 0 0 0 0 0 0 0 0 0 0
9.2461 4.6535e-05 0.00037879 0 0.0018553 0 0.0019608 0 0.0024022 0 -0.0019187 -0.00027385 0.015441 0 0 0 0 0 0 0 0 0 0 0 0 0 0 0 0 0 0 0 0 0 0 0 0 0 0
9.25 0.00088642 0.0021967 0 0.00056274 0 0.0024926 0 0.0046982 0 7.4083e-05 0.0023807 0.0064416 0 0 0 0 0 0 0 0 0 0 0 0 0 0 0 0 0 0 0 0 0 0 0 0 0 0
9.2539 0.0013399 0.0032798 0 -0.00080674 0 0.0030552 0 0.0039945 0 0.00068528 0.0038301 -0.0040873 0 0 0 0 0 0 0 0 0 0 0 0 0 0 0 0 0 0 0 0 0 0 0 0 0 0
9.2578 0.0015384 0.0034053 0 -0.0015426 0 0.0033331 0 0.00057522 0 0.00072289 0.0038309 -0.012795 0 0 0 0 0 0 0 0 0 0 0 0 0 0 0 0 0 0 0 0 0 0 0 0 0 0
9.2617 0.0015479 0.0027965 0 -0.0021659 0 0.0028494 0 -0.0029219 0 0.00078859 0.003037 -0.036427 0 0 0 0 0 0 0 0 0 0 0 0 0 0 0 0 0 0 0 0 0 0 0 0 0 0
9.2656 0.0013063 0.0018982 0 -0.0034463 0 0.001497 0 -0.0038266 0 0.00056969 0.0024046 -0.088079 0 0 0 0 0 0 0 0 0 0 0 0 0 0 0 0 0 0 0 0 0 0 0 0 0 0
9.2695 0.00079996 0.0010685 0 -0.0048756 0 -0.00023749 0 -0.0017432 0 -0.00027684 0.0024094 -0.1494 0 0 0 0 0 0 0 0 0 0 0 0 0 0 0 0 0 0 0 0 0 0 0 0 0 0
9.2734 0.00019271 0.00041962 0 -0.0047515 0 -0.0015744 0 0.0013304 0 -0.0011092 0.0027114 -0.17881 0 0 0 0 0 0 0 0 0 0 0 0 0 0 0 0 0 0 0 0 0 0 0 0 0 0
9.2773 -0.00030031 -0.00013716 0 -0.0021312 0 -0.0019506 0 0.0029926 0 -0.00083366 0.002524 -0.15449 0 0 0 0 0 0 0 0 0 0 0 0 0 0 0 0 0 0 0 0 0 0 0 0 0 0
9.2813 -0.00064531 -0.00075956 0 0.0015652 0 -0.0013067 0 0.0024456 0 0.00047991 0.0013314 -0.10509 0 0 0 0 0 0 0 0 0 0 0 0 0 0 0 0 0 0 0 0 0 0 0 0 0 0
9.2852 -0.0010153 -0.0015662 0 0.0034835 0 -2.9042e-05 0 0.00069099 0 0.0010978 -0.00068662 -0.08756 0 0 0 0 0 0 0 0 0 0 0 0 0 0 0 0 0 0 0 0 0 0 0 0 0 0
9.2891 -0.0015389 -0.0025441 0 0.0021818 0 0.0012879 0 -0.00086913 0 -0.00066311 -0.0028562 -0.12929 0 0 0 0 0 0 0 0 0 0 0 0 0 0 0 0 0 0 0 0 0 0 0 0 0 0
9.293 -0.0020597 -0.0034406 0 -0.00065497 0 0.0020901 0 -0.001704 0 -0.004222 -0.004554 -0.19586 0 0 0 0 0 0 0 0 0 0 0 0 0 0 0 0 0 0 0 0 0 0 0 0 0 0
9.2969 -0.0022123 -0.0037394 0 -0.0017538 0 0.0020892 0 -0.0021023 0 -0.0067708 -0.0055193 -0.22304 0 0 0 0 0 0 0 0 0 0 0 0 0 0 0 0 0 0 0 0 0 0 0 0 0 0
9.3008 -0.0017618 -0.0028908 0 0.00034315 0 0.0014227 0 -0.0022826 0 -0.0059751 -0.005687 -0.18229 0 0 0 0 0 0 0 0 0 0 0 0 0 0 0 0 0 0 0 0 0 0 0 0 0 0
9.3047 -0.00084093 -0.00077546 0 0.0036095 0 0.00060478 0 -0.0019767 0 -0.0025553 -0.0048878 -0.11025 0 0 0 0 0 0 0 0 0 0 0 0 0 0 0 0 0 0 0 0 0 0 0 0 0 0
9.3086 0.00017474 0.0019544 0 0.00449 0 0.0001893 0 -0.00095985 0 0.00024152 -0.0029266 -0.069542 0 0 0 0 0 0 0 0 0 0 0 0 0 0 0 0 0 0 0 0 0 0 0 0 0 0
9.3125 0.0010019 0.0040776 0 0.0014914 0 0.00034053 0 0.00029946 0 -5.6243e-05 -5.5955e-05 -0.082893 0 0 0 0 0 0 0 0 0 0 0 0 0 0 0 0 0 0 0 0 0 0 0 0 0 0
9.3164 0.0016179 0.0045631 0 -0.0033502 0 0.00069013 0 0.00085549 0 -0.0025954 0.0027428 -0.11176 0 0 0 0 0 0 0 0 0 0 0 0 0 0 0 0 0 0 0 0 0 0 0 0 0 0
9.3203 0.0021023 0.0033312 0 -0.0065682 0 0.00065391 0 0.0002429 0 -0.004231 0.004217 -0.10179 0 0 0 0 0 0 0 0 0 0 0 0 0 0 0 0 0 0 0 0 0 0 0 0 0 0
9.3242 0.002384 0.001338 0 -0.0065578 0 -5.7123e-05 0 -0.00091384 0 -0.0030154 0.0038121 -0.044502 0 0 0 0 0 0 0 0 0 0 0 0 0 0 0 0 0 0 0 0 0 0 0 0 0 0
9.3281 0.0022281 -0.00015571 0 -0.0046025 0 -0.0011994 0 -0.0013902 0 -0.00025803 0.0022278 0.012273 0 0 0 0 0 0 0 0 0 0 0 0 0 0 0 0 0 0 0 0 0 0 0 0 0 0
9.332 0.0014894 -0.00053043 0 -0.0028957 0 -0.0022255 0 -0.00048688 0 0.0011075 0.00087758 0.015522 0 0 0 0 0 0 0 0 0 0 0 0 0 0 0 0 0 0 0 0 0 0 0 0 0 0
9.3359 0.00032733 -0.00016547 0 -0.0021256 0 -0.0027118 0 0.0013398 0 -8.048e-05 0.00063903 -0.036296 0 0 0 0 0 0 0 0 0 0 0 0 0 0 0 0 0 0 0 0 0 0 0 0 0 0
9.3398 -0.00088258 4.1129e-05 0 -0.0013465 0 -0.0025801 0 0.0028947 0 -0.001953 0.0010892 -0.090858 0 0 0 0 0 0 0 0 0 0 0 0 0 0 0 0 0 0 0 0 0 0 0 0 0 0
9.3438 -0.0018481 -0.00051731 0 9.8387e-05 0 -0.0019997 0 0.0031887 0 -0.0018936 0.0010177 -0.093668 0 0 0 0 0 0 0 0 0 0 0 0 0 0 0 0 0 0 0 0 0 0 0 0 0 0
9.3477 -0.0025359 -0.0017377 0 0.0012873 0 -0.0012018 0 0.0020335 0 0.00029854 -0.00027376 -0.038161 0 0 0 0 0 0 0 0 0 0 0 0 0 0 0 0 0 0 0 0 0 0 0 0 0 0
9.3516 -0.0030471 -0.0030207 0 0.0008017 0 -0.00042925 0 -2.5878e-05 0 0.0020113 -0.0022124 0.034315 0 0 0 0 0 0 0 0 0 0 0 0 0 0 0 0 0 0 0 0 0 0 0 0 0 0
9.3555 -0.0033764 -0.0037515 0 -0.0011731 0 4.2991e-05 0 -0.0020957 0 0.00065919 -0.0035092 0.077385 0 0 0 0 0 0 0 0 0 0 0 0 0 0 0 0 0 0 0 0 0 0 0 0 0 0
9.3594 -0.0033569 -0.0035769 0 -0.0025133 0 2.4459e-05 0 -0.003282 0 -0.0034131 -0.0034204 0.077745 0 0 0 0 0 0 0 0 0 0 0 0 0 0 0 0 0 0 0 0 0 0 0 0 0 0
9.3633 -0.0028491 -0.0024068 0 -0.0013416 0 -0.00035138 0 -0.0030266 0 -0.0071348 -0.002376 0.055215 0 0 0 0 0 0 0 0 0 0 0 0 0 0 0 0 0 0 0 0 0 0 0 0 0 0
9.3672 -0.0019271 -0.00039496 0 0.001633 0 -0.00056688 0 -0.0015006 0 -0.0076993 -0.0013693 0.035935 0 0 0 0 0 0 0 0 0 0 0 0 0 0 0 0 0 0 0 0 0 0 0 0 0 0
9.3711 -0.00083336 0.0019685 0 0.0034381 0 -6.7559e-05 0 0.00026574 0 -0.0050814 -0.00086589 0.031862 0 0 0 0 0 0 0 0 0 0 0 0 0 0 0 0 0 0 0 0 0 0 0 0 0 0
9.375 0.0002324 0.0038732 0 0.0017574 0 0.0011946 0 0.00095574 0 -0.0016303 -0.00047082 0.041409 0 0 0 0 0 0 0 0 0 0 0 0 0 0 0 0 0 0 0 0 0 0 0 0 0 0
9.3789 0.0012178 0.0045619 0 -0.0025977 0 0.0025495 0 5.4222e-05 0 0.00039295 0.00034649 0.058355 0 0 0 0 0 0 0 0 0 0 0 0 0 0 0 0 0 0 0 0 0 0 0 0 0 0
9.3828 0.0020933 0.0038876 0 -0.006336 0 0.0030257 0 -0.0015091 0 0.00052774 0.0014183 0.073732 0 0 0 0 0 0 0 0 0 0 0 0 0 0 0 0 0 0 0 0 0 0 0 0 0 0
9.3867 0.002681 0.0025137 0 -0.0067946 0 0.002095 0 -0.0019873 0 -0.00034705 0.0019858 0.074254 0 0 0 0 0 0 0 0 0 0 0 0 0 0 0 0 0 0 0 0 0 0 0 0 0 0
9.3906 0.0026958 0.0014309 0 -0.0042625 0 9.4776e-05 0 -0.00035248 0 -0.0014249 0.0016326 0.049553 0 0 0 0 0 0 0 0 0 0 0 0 0 0 0 0 0 0 0 0 0 0 0 0 0 0
9.3945 0.0019982 0.0011354 0 -0.001263 0 -0.0020411 0 0.002669 0 -0.0024294 0.00087968 0.0055212 0 0 0 0 0 0 0 0 0 0 0 0 0 0 0 0 0 0 0 0 0 0 0 0 0 0
9.3984 0.00078391 0.0012263 0 0.00014504 0 -0.0034761 0 0.0051305 0 -0.0029736 0.00063417 -0.034579 0 0 0 0 0 0 0 0 0 0 0 0 0 0 0 0 0 0 0 0 0 0 0 0 0 0
9.4023 -0.00051687 0.00082682 0 7.2939e-05 0 -0.0039753 0 0.0055078 0 -0.0022982 0.0010641 -0.049694 0 0 0 0 0 0 0 0 0 0 0 0 0 0 0 0 0 0 0 0 0 0 0 0 0 0
9.4063 -0.0015348 -0.00056212 0 -2.0821e-05 0 -0.0038495 0 0.00388 0 -0.00019545 0.0012536 -0.042721 0 0 0 0 0 0 0 0 0 0 0 0 0 0 0 0 0 0 0 0 0 0 0 0 0 0
9.4102 -0.0021509 -0.0025747 0 0.00067817 0 -0.0035093 0 0.0015919 0 0.0020417 0.00017171 -0.03767 0 0 0 0 0 0 0 0 0 0 0 0 0 0 0 0 0 0 0 0 0 0 0 0 0 0
9.4141 -0.0024257 -0.0042681 0 0.0015678 0 -0.0030875 0 -8.5282e-05 0 0.0023 -0.0020537 -0.051759 0 0 0 0 0 0 0 0 0 0 0 0 0 0 0 0 0 0 0 0 0 0 0 0 0 0
9.418 -0.0024217 -0.004838 0 0.0017087 0 -0.0024202 0 -0.00086901 0 -0.00027415 -0.0040323 -0.073637 0 0 0 0 0 0 0 0 0 0 0 0 0 0 0 0 0 0 0 0 0 0 0 0 0 0
9.4219 -0.0021538 -0.0040938 0 0.0011574 0 -0.0013084 0 -0.0012127 0 -0.004012 -0.0044075 -0.075436 0 0 0 0 0 0 0 0 0 0 0 0 0 0 0 0 0 0 0 0 0 0 0 0 0 0
9.4258 -0.0016809 -0.002397 0 0.00085887 0 0.00021402 0 -0.0014956 0 -0.0059546 -0.0031856 -0.047321 0 0 0 0 0 0 0 0 0 0 0 0 0 0 0 0 0 0 0 0 0 0 0 0 0 0
9.4297 -0.0011393 -0.0003231 0 0.0013289 0 0.0018075 0 -0.0017062 0 -0.0045651 -0.0016276 -0.014021 0 0 0 0 0 0 0 0 0 0 0 0 0 0 0 0 0 0 0 0 0 0 0 0 0 0
9.4336 -0.00061025 0.0015688 0 0.0018426 0 0.0029721 0 -0.0018102 0 -0.0011452 -0.00080508 -0.011063 0 0 0 0 0 0 0 0 0 0 0 0 0 0 0 0 0 0 0 0 0 0 0 0 0 0
9.4375 9.0673e-06 0.0028067 0 0.0011659 0 0.0033152 0 -0.0020406 0 0.0015042 -0.00044071 -0.045795 0 0 0 0 0 0 0 0 0 0 0 0 0 0 0 0 0 0 0 0 0 0 0 0 0 0
9.4414 0.000889 0.0031233 0 -0.0010193 0 0.0027965 0 -0.002542 0 0.0016968 0.00064012 -0.088741 0 0 0 0 0 0 0 0 0 0 0 0 0 0 0 0 0 0 0 0 0 0 0 0 0 0
9.4453 0.0019557 0.002664 0 -0.0036346 0 0.0017914 0 -0.0028425 0 4.2378e-05 0.0029293 -0.1073 0 0 0 0 0 0 0 0 0 0 0 0 0 0 0 0 0 0 0 0 0 0 0 0 0 0
9.4492 0.0027467 0.0020083 0 -0.0051586 0 0.0008819 0 -0.002066 0 -0.0017196 0.0053253 -0.10357 0 0 0 0 0 0 0 0 0 0 0 0 0 0 0 0 0 0 0 0 0 0 0 0 0 0
9.4531 0.0027006 0.0017775 0 -0.0049162 0 0.00046516 0 6.2752e-05 0 -0.0025635 0.0059972 -0.11107 0 0 0 0 0 0 0 0 0 0 0 0 0 0 0 0 0 0 0 0 0 0 0 0 0 0
9.457 0.0016722 0.0020646 0 -0.0034098 0 0.00046498 0 0.0025292 0 -0.002645 0.0041797 -0.15214 0 0 0 0 0 0 0 0 0 0 0 0 0 0 0 0 0 0 0 0 0 0 0 0 0 0
9.4609 0.00014288 0.0022621 0 -0.001621 0 0.00041063 0 0.0036676 0 -0.0023363 0.00099799 -0.20536 0 0 0 0 0 0 0 0 0 0 0 0 0 0 0 0 0 0 0 0 0 0 0 0 0 0
9.4648 -0.0011449 0.0015665 0 -0.00023297 0 -0.00013937 0 0.0026981 0 -0.0015105 -0.001558 -0.22274 0 0 0 0 0 0 0 0 0 0 0 0 0 0 0 0 0 0 0 0 0 0 0 0 0 0
9.4688 -0.0017954 -0.00024427 0 0.00054392 0 -0.0011741 0 0.0005675 0 -0.00010314 -0.0024391 -0.18015 0 0 0 0 0 0 0 0 0 0 0 0 0 0 0 0 0 0 0 0 0 0 0 0 0 0
9.4727 -0.0019904 -0.0025034 0 0.00078436 0 -0.0021821 0 -0.00089827 0 0.0010208 -0.0022755 -0.1047 0 0 0 0 0 0 0 0 0 0 0 0 0 0 0 0 0 0 0 0 0 0 0 0 0 0
9.4766 -0.002122 -0.0041248 0 0.00079697 0 -0.0025299 0 -0.00071277 0 0.00047487 -0.002401 -0.047947 0 0 0 0 0 0 0 0 0 0 0 0 0 0 0 0 0 0 0 0 0 0 0 0 0 0
9.4805 -0.0022603 -0.0043984 0 0.0011191 0 -0.0019464 0 0.0004858 0 -0.0020611 -0.0033105 -0.034453 0 0 0 0 0 0 0 0 0 0 0 0 0 0 0 0 0 0 0 0 0 0 0 0 0 0
9.4844 -0.0020676 -0.0033834 0 0.0021191 0 -0.00071805 0 0.001349 0 -0.0049798 -0.0041676 -0.041916 0 0 0 0 0 0 0 0 0 0 0 0 0 0 0 0 0 0 0 0 0 0 0 0 0 0
9.4883 -0.0012491 -0.0016566 0 0.0033511 0 0.00052998 0 0.0012993 0 -0.0059762 -0.0037563 -0.031751 0 0 0 0 0 0 0 0 0 0 0 0 0 0 0 0 0 0 0 0 0 0 0 0 0 0
9.4922 -1.5829e-06 0.00017748 0 0.0035354 0 0.0012613 0 0.00088304 0 -0.0042835 -0.0017743 0.0077772 0 0 0 0 0 0 0 0 0 0 0 0 0 0 0 0 0 0 0 0 0 0 0 0 0 0
9.4961 0.0010874 0.0017071 0 0.0016406 0 0.0013498 0 0.00072939 0 -0.0014376 0.00083126 0.054109 0 0 0 0 0 0 0 0 0 0 0 0 0 0 0 0 0 0 0 0 0 0 0 0 0 0
9.5 0.0016046 0.0026305 0 -0.0018097 0 0.0011061 0 0.00056282 0 0.00037883 0.0026849 0.081489 0 0 0 0 0 0 0 0 0 0 0 0 0 0 0 0 0 0 0 0 0 0 0 0 0 0
9.5039 0.0017022 0.0027356 0 -0.0047524 0 0.0010213 0 -0.00037821 0 0.00058322 0.0030613 0.088852 0 0 0 0 0 0 0 0 0 0 0 0 0 0 0 0 0 0 0 0 0 0 0 0 0 0
9.5078 0.001857 0.0021136 0 -0.0052858 0 0.0013849 0 -0.0019851 0 0.00049704 0.0022915 0.091651 0 0 0 0 0 0 0 0 0 0 0 0 0 0 0 0 0 0 0 0 0 0 0 0 0 0
9.5117 0.0022588 0.0013023 0 -0.0034822 0 0.0020129 0 -0.0027997 0 0.0014531 0.0013576 0.093228 0 0 0 0 0 0 0 0 0 0 0 0 0 0 0 0 0 0 0 0 0 0 0 0 0 0
9.5156 0.0025252 0.00097074 0 -0.0013273 0 0.0023131 0 -0.0013455 0 0.0030461 0.0011743 0.077299 0 0 0 0 0 0 0 0 0 0 0 0 0 0 0 0 0 0 0 0 0 0 0 0 0 0
9.5195 0.0020845 0.0012917 0 -0.00068131 0 0.0017251 0 0.0020036 0 0.0036459 0.0020335 0.034109 0 0 0 0 0 0 0 0 0 0 0 0 0 0 0 0 0 0 0 0 0 0 0 0 0 0
9.5234 0.00081508 0.0016538 0 -0.0013676 0 0.00024998 0 0.0048238 0 0.0025089 0.0033959 -0.014038 0 0 0 0 0 0 0 0 0 0 0 0 0 0 0 0 0 0 0 0 0 0 0 0 0 0
9.5273 -0.00076405 0.0011581 0 -0.0014742 0 -0.0014046 0 0.0046892 0 0.00083879 0.0041052 -0.025905 0 0 0 0 0 0 0 0 0 0 0 0 0 0 0 0 0 0 0 0 0 0 0 0 0 0
9.5313 -0.0019581 -0.00047583 0 0.00044321 0 -0.0022949 0 0.0015412 0 0.00041006 0.0030706 0.015863 0 0 0 0 0 0 0 0 0 0 0 0 0 0 0 0 0 0 0 0 0 0 0 0 0 0
9.5352 -0.0025014 -0.0024988 0 0.0036868 0 -0.0019883 0 -0.0021064 0 0.0013711 0.00015176 0.081797 0 0 0 0 0 0 0 0 0 0 0 0 0 0 0 0 0 0 0 0 0 0 0 0 0 0
9.5391 -0.0026582 -0.0036918 0 0.0060989 0 -0.00089706 0 -0.0034567 0 0.0019424 -0.0034494 0.12344 0 0 0 0 0 0 0 0 0 0 0 0 0 0 0 0 0 0 0 0 0 0 0 0 0 0
9.543 -0.0027668 -0.0033922 0 0.0062663 0 0.00015997 0 -0.0019565 0 0.00050266 -0.0058611 0.12353 0 0 0 0 0 0 0 0 0 0 0 0 0 0 0 0 0 0 0 0 0 0 0 0 0 0
9.5469 -0.0027928 -0.0019934 0 0.0047408 0 0.00075163 0 0.00042187 0 -0.0023562 -0.0059391 0.11087 0 0 0 0 0 0 0 0 0 0 0 0 0 0 0 0 0 0 0 0 0 0 0 0 0 0
9.5508 -0.0024046 -0.00047927 0 0.0030209 0 0.0011552 0 0.0012566 0 -0.0042948 -0.0041759 0.12131 0 0 0 0 0 0 0 0 0 0 0 0 0 0 0 0 0 0 0 0 0 0 0 0 0 0
9.5547 -0.0014469 0.00046093 0 0.0016914 0 0.0018451 0 -0.00012827 0 -0.0037707 -0.0021701 0.15043 0 0 0 0 0 0 0 0 0 0 0 0 0 0 0 0 0 0 0 0 0 0 0 0 0 0
9.5586 -0.00022141 0.00084122 0 2.7967e-05 0 0.0027185 0 -0.0024523 0 -0.0017353 -0.0010879 0.15543 0 0 0 0 0 0 0 0 0 0 0 0 0 0 0 0 0 0 0 0 0 0 0 0 0 0
9.5625 0.00076981 0.0010323 0 -0.0025296 0 0.0029798 0 -0.0040788 0 -0.00050759 -0.00065962 0.10716 0 0 0 0 0 0 0 0 0 0 0 0 0 0 0 0 0 0 0 0 0 0 0 0 0 0
9.5664 0.0013205 0.0012066 0 -0.0050139 0 0.0019178 0 -0.004457 0 -0.0011365 0.00023603 0.031451 0 0 0 0 0 0 0 0 0 0 0 0 0 0 0 0 0 0 0 0 0 0 0 0 0 0
9.5703 0.0016657 0.0012284 0 -0.0055948 0 -0.00022649 0 -0.004009 0 -0.0023102 0.0020512 -0.012216 0 0 0 0 0 0 0 0 0 0 0 0 0 0 0 0 0 0 0 0 0 0 0 0 0 0
9.5742 0.0021007 0.00099538 0 -0.0036926 0 -0.0022991 0 -0.0030604 0 -0.002021 0.0038371 0.0047118 0 0 0 0 0 0 0 0 0 0 0 0 0 0 0 0 0 0 0 0 0 0 0 0 0 0
9.5781 0.0025179 0.00067353 0 -0.0010214 0 -0.0032393 0 -0.0014105 0 3.9927e-05 0.0041897 0.044988 0 0 0 0 0 0 0 0 0 0 0 0 0 0 0 0 0 0 0 0 0 0 0 0 0 0
9.582 0.0024213 0.00046836 0 -8.3456e-05 0 -0.0030257 0 0.00093535 0 0.0021776 0.0028563 0.043421 0 0 0 0 0 0 0 0 0 0 0 0 0 0 0 0 0 0 0 0 0 0 0 0 0 0
9.5859 0.0014408 0.00024671 0 -0.0015709 0 -0.002552 0 0.0030138 0 0.0027509 0.0011617 -0.021123 0 0 0 0 0 0 0 0 0 0 0 0 0 0 0 0 0 0 0 0 0 0 0 0 0 0
9.5898 -0.00020438 -0.00041628 0 -0.0035285 0 -0.0025776 0 0.0034058 0 0.0020626 0.00067186 -0.099366 0 0 0 0 0 0 0 0 0 0 0 0 0 0 0 0 0 0 0 0 0 0 0 0 0 0
9.5938 -0.0018057 -0.0016961 0 -0.0032966 0 -0.0029213 0 0.0016963 0 0.0018137 0.0015089 -0.12237 0 0 0 0 0 0 0 0 0 0 0 0 0 0 0 0 0 0 0 0 0 0 0 0 0 0
9.5977 -0.0027414 -0.0030842 0 -0.00020223 0 -0.002782 0 -0.00076506 0 0.0028201 0.0021924 -0.075486 0 0 0 0 0 0 0 0 0 0 0 0 0 0 0 0 0 0 0 0 0 0 0 0 0 0
9.6016 -0.0029423 -0.0036456 0 0.0038301 0 -0.0017707 0 -0.0018798 0 0.003787 0.0012366 -0.014692 0 0 0 0 0 0 0 0 0 0 0 0 0 0 0 0 0 0 0 0 0 0 0 0 0 0
9.6055 -0.0028016 -0.002811 0 0.0062523 0 -0.00042021 0 -0.00073172 0 0.0026804 -0.0012143 -0.0071944 0 0 0 0 0 0 0 0 0 0 0 0 0 0 0 0 0 0 0 0 0 0 0 0 0 0
9.6094 -0.0026778 -0.000918 0 0.0061934 0 0.00044383 0 0.0015191 0 -0.00084997 -0.0034748 -0.06068 0 0 0 0 0 0 0 0 0 0 0 0 0 0 0 0 0 0 0 0 0 0 0 0 0 0
9.6133 -0.0025336 0.0010613 0 0.0047213 0 0.00071587 0 0.0027149 0 -0.0047968 -0.0039975 -0.11741 0 0 0 0 0 0 0 0 0 0 0 0 0 0 0 0 0 0 0 0 0 0 0 0 0 0
9.6172 -0.0020525 0.0023231 0 0.0031747 0 0.0011564 0 0.0016634 0 -0.0066574 -0.0027999 -0.11812 0 0 0 0 0 0 0 0 0 0 0 0 0 0 0 0 0 0 0 0 0 0 0 0 0 0
9.6211 -0.0010472 0.0027626 0 0.0017645 0 0.002418 0 -0.00092105 0 -0.0057543 -0.0011726 -0.065952 0 0 0 0 0 0 0 0 0 0 0 0 0 0 0 0 0 0 0 0 0 0 0 0 0 0
9.625 0.00029408 0.0027894 0 -1.4045e-05 0 0.0040675 0 -0.0032362 0 -0.0035332 -0.00016301 -0.022673 0 0 0 0 0 0 0 0 0 0 0 0 0 0 0 0 0 0 0 0 0 0 0 0 0 0
9.6289 0.0015463 0.0027633 0 -0.0020039 0 0.0048275 0 -0.0039423 0 -0.0017512 0.00038829 -0.043423 0 0 0 0 0 0 0 0 0 0 0 0 0 0 0 0 0 0 0 0 0 0 0 0 0 0
9.6328 0.0023714 0.002696 0 -0.0030436 0 0.0038902 0 -0.0029459 0 -0.0007652 0.0012738 -0.11959 0 0 0 0 0 0 0 0 0 0 0 0 0 0 0 0 0 0 0 0 0 0 0 0 0 0
9.6367 0.0026877 0.0024269 0 -0.0022431 0 0.0018604 0 -0.0010129 0 0.00026284 0.0026608 -0.18723 0 0 0 0 0 0 0 0 0 0 0 0 0 0 0 0 0 0 0 0 0 0 0 0 0 0
9.6406 0.0025735 0.0019 0 -0.00030814 0 0.00019529 0 0.00098281 0 0.001823 0.0037165 -0.18837 0 0 0 0 0 0 0 0 0 0 0 0 0 0 0 0 0 0 0 0 0 0 0 0 0 0
9.6445 0.0020943 0.0011525 0 0.00086577 0 -0.00032366 0 0.0023651 0 0.0032132 0.0035227 -0.122 0 0 0 0 0 0 0 0 0 0 0 0 0 0 0 0 0 0 0 0 0 0 0 0 0 0
9.6484 0.0012682 0.00011877 0 8.5699e-05 0 -0.00039653 0 0.0026139 0 0.0033572 0.0021258 -0.038435 0 0 0 0 0 0 0 0 0 0 0 0 0 0 0 0 0 0 0 0 0 0 0 0 0 0
9.6523 0.00017512 -0.0013456 0 -0.0018205 0 -0.0013286 0 0.001551 0 0.0021482 0.00046301 0.0094819 0 0 0 0 0 0 0 0 0 0 0 0 0 0 0 0 0 0 0 0 0 0 0 0 0 0
9.6563 -0.00096654 -0.0031236 0 -0.0027655 0 -0.0033797 0 -0.00022514 0 0.00063148 -0.00068372 0.0076463 0 0 0 0 0 0 0 0 0 0 0 0 0 0 0 0 0 0 0 0 0 0 0 0 0 0
9.6602 -0.0018747 -0.0046024 0 -0.0014586 0 -0.0051838 0 -0.0013652 0 -0.00013401 -0.0013998 -0.019172 0 0 0 0 0 0 0 0 0 0 0 0 0 0 0 0 0 0 0 0 0 0 0 0 0 0
9.6641 -0.002362 -0.0049786 0 0.0013966 0 -0.0049807 0 -0.00071086 0 -0.00011463 -0.0021879 -0.037817 0 0 0 0 0 0 0 0 0 0 0 0 0 0 0 0 0 0 0 0 0 0 0 0 0 0
9.668 -0.0024172 -0.0039339 0 0.0038794 0 -0.0024311 0 0.001506 0 -7.139e-05 -0.0030075 -0.033686 0 0 0 0 0 0 0 0 0 0 0 0 0 0 0 0 0 0 0 0 0 0 0 0 0 0
9.6719 -0.0021426 -0.002 0 0.0045842 0 0.00089935 0 0.0034984 0 -0.00051499 -0.003093 -0.013475 0 0 0 0 0 0 0 0 0 0 0 0 0 0 0 0 0 0 0 0 0 0 0 0 0 0
9.6758 -0.0016335 -0.00016755 0 0.0034999 0 0.0029266 0 0.0032747 0 -0.0012009 -0.0018546 0.0095128 0 0 0 0 0 0 0 0 0 0 0 0 0 0 0 0 0 0 0 0 0 0 0 0 0 0
9.6797 -0.0009273 0.00092 0 0.0014653 0 0.0028871 0 0.00043148 0 -0.001669 0.00022249 0.028892 0 0 0 0 0 0 0 0 0 0 0 0 0 0 0 0 0 0 0 0 0 0 0 0 0 0
9.6836 -6.0675e-05 0.0013928 0 -0.00078238 0 0.0017848 0 -0.0033037 0 -0.0019517 0.001842 0.047361 0 0 0 0 0 0 0 0 0 0 0 0 0 0 0 0 0 0 0 0 0 0 0 0 0 0
9.6875 0.00084076 0.0018177 0 -0.0028443 0 0.0011158 0 -0.005383 0 -0.0024482 0.0021315 0.070288 0 0 0 0 0 0 0 0 0 0 0 0 0 0 0 0 0 0 0 0 0 0 0 0 0 0
9.6914 0.0015459 0.0025224 0 -0.0042837 0 0.0013307 0 -0.0044577 0 -0.0031628 0.0014884 0.098139 0 0 0 0 0 0 0 0 0 0 0 0 0 0 0 0 0 0 0 0 0 0 0 0 0 0
9.6953 0.001817 0.0033059 0 -0.0045415 0 0.0016355 0 -0.001325 0 -0.0034001 0.0010975 0.12321 0 0 0 0 0 0 0 0 0 0 0 0 0 0 0 0 0 0 0 0 0 0 0 0 0 0
9.6992 0.0015697 0.0037451 0 -0.0034678 0 0.0011855 0 0.0019059 0 -0.0024374 0.0016761 0.13318 0 0 0 0 0 0 0 0 0 0 0 0 0 0 0 0 0 0 0 0 0 0 0 0 0 0
9.7031 0.00097439 0.0036314 0 -0.0017379 0 0.0002178 0 0.0035104 0 -0.0004175 0.0028224 0.12068 0 0 0 0 0 0 0 0 0 0 0 0 0 0 0 0 0 0 0 0 0 0 0 0 0 0
9.707 0.00038727 0.0030257 0 -0.00041336 0 -0.00016617 0 0.0032003 0 0.0016107 0.0035578 0.092214 0 0 0 0 0 0 0 0 0 0 0 0 0 0 0 0 0 0 0 0 0 0 0 0 0 0
9.7109 0.00010828 0.0019919 0 7.6642e-06 0 0.0006987 0 0.0018727 0 0.0025555 0.0032904 0.067017 0 0 0 0 0 0 0 0 0 0 0 0 0 0 0 0 0 0 0 0 0 0 0 0 0 0
9.7148 0.00012437 0.00049408 0 -3.2608e-05 0 0.0021327 0 0.00063281 0 0.0020714 0.0021037 0.063381 0 0 0 0 0 0 0 0 0 0 0 0 0 0 0 0 0 0 0 0 0 0 0 0 0 0
9.7188 7.3192e-05 -0.0013289 0 0.00020436 0 0.0026407 0 7.1988e-05 0 0.00053334 0.00027776 0.08327 0 0 0 0 0 0 0 0 0 0 0 0 0 0 0 0 0 0 0 0 0 0 0 0 0 0
9.7227 -0.00046826 -0.0029034 0 0.00088045 0 0.0013806 0 0.00020809 0 -0.0014693 -0.0020796 0.11071 0 0 0 0 0 0 0 0 0 0 0 0 0 0 0 0 0 0 0 0 0 0 0 0 0 0
9.7266 -0.0015553 -0.0034747 0 0.0015214 0 -0.00092613 0 0.00077094 0 -0.0033416 -0.0047088 0.12668 0 0 0 0 0 0 0 0 0 0 0 0 0 0 0 0 0 0 0 0 0 0 0 0 0 0
9.7305 -0.0026858 -0.0027735 0 0.0017397 0 -0.0025686 0 0.0013936 0 -0.004338 -0.0067205 0.1252 0 0 0 0 0 0 0 0 0 0 0 0 0 0 0 0 0 0 0 0 0 0 0 0 0 0
9.7344 -0.0030855 -0.001387 0 0.0017046 0 -0.0023559 0 0.001649 0 -0.0037405 -0.0069116 0.11331 0 0 0 0 0 0 0 0 0 0 0 0 0 0 0 0 0 0 0 0 0 0 0 0 0 0
9.7383 -0.0022909 -0.00031472 0 0.0017135 0 -0.00063325 0 0.0011504 0 -0.0016081 -0.0048665 0.09652 0 0 0 0 0 0 0 0 0 0 0 0 0 0 0 0 0 0 0 0 0 0 0 0 0 0
9.7422 -0.000542 -6.1915e-05 0 0.0015087 0 0.001088 0 -0.00020508 0 0.00075671 -0.0016611 0.069484 0 0 0 0 0 0 0 0 0 0 0 0 0 0 0 0 0 0 0 0 0 0 0 0 0 0
9.7461 0.001372 -0.00019588 0 0.00043246 0 0.0014557 0 -0.0020502 0 0.0016053 0.00084268 0.02576 0 0 0 0 0 0 0 0 0 0 0 0 0 0 0 0 0 0 0 0 0 0 0 0 0 0
9.75 0.0026867 0.00014459 0 -0.0015761 0 0.00032706 0 -0.0036561 0 0.00039947 0.0016081 -0.024462 0 0 0 0 0 0 0 0 0 0 0 0 0 0 0 0 0 0 0 0 0 0 0 0 0 0
9.7539 0.003146 0.0013061 0 -0.0034144 0 -0.0013043 0 -0.004317 0 -0.0014035 0.0012978 -0.053424 0 0 0 0 0 0 0 0 0 0 0 0 0 0 0 0 0 0 0 0 0 0 0 0 0 0
9.7578 0.0029967 0.0027303 0 -0.0036539 0 -0.0022735 0 -0.0037604 0 -0.0015745 0.0014323 -0.03941 0 0 0 0 0 0 0 0 0 0 0 0 0 0 0 0 0 0 0 0 0 0 0 0 0 0
9.7617 0.0025849 0.0034945 0 -0.0020473 0 -0.0021521 0 -0.0023211 0 0.00068044 0.0026909 0.0077007 0 0 0 0 0 0 0 0 0 0 0 0 0 0 0 0 0 0 0 0 0 0 0 0 0 0
9.7656 0.0020143 0.0031641 0 5.7237e-05 0 -0.0013664 0 -0.00078305 0 0.0038314 0.0041678 0.048695 0 0 0 0 0 0 0 0 0 0 0 0 0 0 0 0 0 0 0 0 0 0 0 0 0 0
9.7695 0.00119 0.0020598 0 0.0010644 0 -0.00060674 0 4.9179e-05 0 0.0054661 0.0043574 0.046936 0 0 0 0 0 0 0 0 0 0 0 0 0 0 0 0 0 0 0 0 0 0 0 0 0 0
9.7734 0.00012211 0.00076366 0 0.00082347 0 -0.00020956 0 -0.00015324 0 0.0045312 0.0027541 -0.0010074 0 0 0 0 0 0 0 0 0 0 0 0 0 0 0 0 0 0 0 0 0 0 0 0 0 0
9.7773 -0.00092012 -0.00046955 0 0.00069275 0 -7.1823e-05 0 -0.0009824 0 0.001992 0.00033501 -0.066467 0 0 0 0 0 0 0 0 0 0 0 0 0 0 0 0 0 0 0 0 0 0 0 0 0 0
9.7813 -0.0016064 -0.0017184 0 0.0018254 0 -2.3627e-05 0 -0.0015343 0 -0.00058808 -0.0015003 -0.11768 0 0 0 0 0 0 0 0 0 0 0 0 0 0 0 0 0 0 0 0 0 0 0 0 0 0
9.7852 -0.0018722 -0.0029208 0 0.0036603 0 -0.00012269 0 -0.0010986 0 -0.0026579 -0.0022646 -0.14408 0 0 0 0 0 0 0 0 0 0 0 0 0 0 0 0 0 0 0 0 0 0 0 0 0 0
9.7891 -0.0019825 -0.003621 0 0.0044498 0 -0.00049753 0 0.00019252 0 -0.0045768 -0.0025461 -0.15275 0 0 0 0 0 0 0 0 0 0 0 0 0 0 0 0 0 0 0 0 0 0 0 0 0 0
9.793 -0.0022297 -0.003338 0 0.0032713 0 -0.00096039 0 0.0013609 0 -0.0062374 -0.0029844 -0.14894 0 0 0 0 0 0 0 0 0 0 0 0 0 0 0 0 0 0 0 0 0 0 0 0 0 0
9.7969 -0.0025756 -0.0021476 0 0.0011482 0 -0.000962 0 0.0013451 0 -0.0065632 -0.0033756 -0.12939 0 0 0 0 0 0 0 0 0 0 0 0 0 0 0 0 0 0 0 0 0 0 0 0 0 0
9.8008 -0.002626 -0.00074465 0 -0.00010375 0 -0.00011767 0 -7.5613e-05 0 -0.0048487 -0.0029411 -0.096236 0 0 0 0 0 0 0 0 0 0 0 0 0 0 0 0 0 0 0 0 0 0 0 0 0 0
9.8047 -0.0019799 0.00017387 0 2.7687e-05 0 0.0011906 0 -0.002032 0 -0.0022603 -0.0013636 -0.068499 0 0 0 0 0 0 0 0 0 0 0 0 0 0 0 0 0 0 0 0 0 0 0 0 0 0
9.8086 -0.00061311 0.00055897 0 0.00023062 0 0.0019107 0 -0.0032383 0 -0.0011751 0.00067601 -0.068763 0 0 0 0 0 0 0 0 0 0 0 0 0 0 0 0 0 0 0 0 0 0 0 0 0 0
9.8125 0.0010641 0.0009725 0 -0.00090767 0 0.0012611 0 -0.0029675 0 -0.0025611 0.0020818 -0.095969 0 0 0 0 0 0 0 0 0 0 0 0 0 0 0 0 0 0 0 0 0 0 0 0 0 0
9.8164 0.0024939 0.001891 0 -0.0030072 0 -0.00033175 0 -0.0014571 0 -0.004368 0.0023683 -0.11898 0 0 0 0 0 0 0 0 0 0 0 0 0 0 0 0 0 0 0 0 0 0 0 0 0 0
9.8203 0.0033036 0.0031036 0 -0.0041968 0 -0.0013885 0 0.00049916 0 -0.0032681 0.0020239 -0.10545 0 0 0 0 0 0 0 0 0 0 0 0 0 0 0 0 0 0 0 0 0 0 0 0 0 0
9.8242 0.0034108 0.0038386 0 -0.0033534 0 -0.00073261 0 0.0022037 0 0.0016762 0.0019243 -0.057285 0 0 0 0 0 0 0 0 0 0 0 0 0 0 0 0 0 0 0 0 0 0 0 0 0 0
9.8281 0.002908 0.0034563 0 -0.0015843 0 0.0011886 0 0.0032835 0 0.0074403 0.0025086 -0.01096 0 0 0 0 0 0 0 0 0 0 0 0 0 0 0 0 0 0 0 0 0 0 0 0 0 0
9.832 0.0019341 0.0019811 0 -0.0010235 0 0.0024719 0 0.0034797 0 0.0096627 0.0034931 0.0012933 0 0 0 0 0 0 0 0 0 0 0 0 0 0 0 0 0 0 0 0 0 0 0 0 0 0
9.8359 0.00066326 2.6295e-06 0 -0.0022173 0 0.0015029 0 0.0025536 0 0.0069379 0.004174 -0.013549 0 0 0 0 0 0 0 0 0 0 0 0 0 0 0 0 0 0 0 0 0 0 0 0 0 0
9.8398 -0.00066381 -0.0018214 0 -0.0032293 0 -0.0013318 0 0.00062427 0 0.0021639 0.0038549 -0.019765 0 0 0 0 0 0 0 0 0 0 0 0 0 0 0 0 0 0 0 0 0 0 0 0 0 0
9.8438 -0.0017946 -0.0031006 0 -0.0017424 0 -0.0037661 0 -0.0014814 0 -0.0005836 0.0021393 0.0021654 0 0 0 0 0 0 0 0 0 0 0 0 0 0 0 0 0 0 0 0 0 0 0 0 0 0
9.8477 -0.0025916 -0.0036719 0 0.0020892 0 -0.0036882 0 -0.0025443 0 -0.00023427 -0.0008071 0.029965 0 0 0 0 0 0 0 0 0 0 0 0 0 0 0 0 0 0 0 0 0 0 0 0 0 0
9.8516 -0.003082 -0.0034621 0 0.0053538 0 -0.0011785 0 -0.0019288 0 0.00062032 -0.0040428 0.026904 0 0 0 0 0 0 0 0 0 0 0 0 0 0 0 0 0 0 0 0 0 0 0 0 0 0
9.8555 -0.0033448 -0.0025472 0 0.0051959 0 0.0014997 0 -0.0003176 0 -0.00084066 -0.0060936 -0.0078975 0 0 0 0 0 0 0 0 0 0 0 0 0 0 0 0 0 0 0 0 0 0 0 0 0 0
9.8594 -0.0033478 -0.001294 0 0.0017403 0 0.0020217 0 0.00069096 0 -0.0042166 -0.0058809 -0.028175 0 0 0 0 0 0 0 0 0 0 0 0 0 0 0 0 0 0 0 0 0 0 0 0 0 0
9.8633 -0.0029322 -0.00023829 0 -0.0020598 0 0.00016719 0 -5.2826e-05 0 -0.0063913 -0.0037247 0.011424 0 0 0 0 0 0 0 0 0 0 0 0 0 0 0 0 0 0 0 0 0 0 0 0 0 0
9.8672 -0.0019888 0.0003357 0 -0.0034448 0 -0.0020834 0 -0.002161 0 -0.0052812 -0.0013107 0.09859 0 0 0 0 0 0 0 0 0 0 0 0 0 0 0 0 0 0 0 0 0 0 0 0 0 0
9.8711 -0.00065315 0.00068822 0 -0.0024168 0 -0.0025343 0 -0.0039792 0 -0.0023311 -0.00029981 0.1653 0 0 0 0 0 0 0 0 0 0 0 0 0 0 0 0 0 0 0 0 0 0 0 0 0 0
9.875 0.00069692 0.0013762 0 -0.0012015 0 -0.00079657 0 -0.0040121 0 -0.00079943 -0.00074991 0.15372 0 0 0 0 0 0 0 0 0 0 0 0 0 0 0 0 0 0 0 0 0 0 0 0 0 0
9.8789 0.0016633 0.0026195 0 -0.0015247 0 0.0015805 0 -0.0021812 0 -0.0018951 -0.0010237 0.077637 0 0 0 0 0 0 0 0 0 0 0 0 0 0 0 0 0 0 0 0 0 0 0 0 0 0
9.8828 0.0020701 0.0039193 0 -0.0029192 0 0.0027502 0 0.00020699 0 -0.0033691 0.00050408 0.010956 0 0 0 0 0 0 0 0 0 0 0 0 0 0 0 0 0 0 0 0 0 0 0 0 0 0
9.8867 0.0020169 0.0043732 0 -0.0037615 0 0.0021455 0 0.0016273 0 -0.0022475 0.0035784 0.012662 0 0 0 0 0 0 0 0 0 0 0 0 0 0 0 0 0 0 0 0 0 0 0 0 0 0
9.8906 0.0017257 0.003422 0 -0.0034243 0 0.00052632 0 0.0014825 0 0.0015187 0.0060345 0.0679 0 0 0 0 0 0 0 0 0 0 0 0 0 0 0 0 0 0 0 0 0 0 0 0 0 0
9.8945 0.00135 0.0013195 0 -0.0028014 0 -0.0011445 0 0.00029263 0 0.0047974 0.0057769 0.10794 0 0 0 0 0 0 0 0 0 0 0 0 0 0 0 0 0 0 0 0 0 0 0 0 0 0
9.8984 0.00091306 -0.001087 0 -0.0027345 0 -0.0025064 0 -0.00096654 0 0.0047191 0.0027889 0.085744 0 0 0 0 0 0 0 0 0 0 0 0 0 0 0 0 0 0 0 0 0 0 0 0 0 0
9.9023 0.00037825 -0.0029842 0 -0.0025847 0 -0.003525 0 -0.0015796 0 0.0017993 -0.00088776 0.024039 0 0 0 0 0 0 0 0 0 0 0 0 0 0 0 0 0 0 0 0 0 0 0 0 0 0
9.9063 -0.00025964 -0.0040165 0 -0.00097777 0 -0.0038653 0 -0.0013238 0 -0.00083935 -0.0031252 -0.014388 0 0 0 0 0 0 0 0 0 0 0 0 0 0 0 0 0 0 0 0 0 0 0 0 0 0
9.9102 -0.00095084 -0.0042282 0 0.0021093 0 -0.0030119 0 -0.00035967 0 -0.0011065 -0.0035228 0.0019623 0 0 0 0 0 0 0 0 0 0 0 0 0 0 0 0 0 0 0 0 0 0 0 0 0 0
9.9141 -0.001612 -0.0037819 0 0.0046423 0 -0.0010861 0 0.00084373 0 -0.0001284 -0.0032645 0.040121 0 0 0 0 0 0 0 0 0 0 0 0 0 0 0 0 0 0 0 0 0 0 0 0 0 0
9.918 -0.0021295 -0.0028336 0 0.0044058 0 0.00080484 0 0.0015416 0 -0.00053455 -0.0034514 0.04145 0 0 0 0 0 0 0 0 0 0 0 0 0 0 0 0 0 0 0 0 0 0 0 0 0 0
9.9219 -0.0023431 -0.0016041 0 0.0014787 0 0.0014287 0 0.0010059 0 -0.0030813 -0.0039284 -0.01412 0 0 0 0 0 0 0 0 0 0 0 0 0 0 0 0 0 0 0 0 0 0 0 0 0 0
9.9258 -0.0020771 -0.00038873 0 -0.0016194 0 0.0007073 0 -0.00088908 0 -0.0057102 -0.0038136 -0.089296 0 0 0 0 0 0 0 0 0 0 0 0 0 0 0 0 0 0 0 0 0 0 0 0 0 0
9.9297 -0.001255 0.00062745 0 -0.0024752 0 -9.6299e-05 0 -0.0032904 0 -0.0060662 -0.0028249 -0.13226 0 0 0 0 0 0 0 0 0 0 0 0 0 0 0 0 0 0 0 0 0 0 0 0 0 0
9.9336 -2.2912e-05 0.0015342 0 -0.001248 0 0.00032371 0 -0.0047457 0 -0.0043088 -0.0016375 -0.12951 0 0 0 0 0 0 0 0 0 0 0 0 0 0 0 0 0 0 0 0 0 0 0 0 0 0
9.9375 0.0012486 0.0025651 0 -0.00029848 0 0.001888 0 -0.0042196 0 -0.0027982 -0.00086866 -0.11169 0 0 0 0 0 0 0 0 0 0 0 0 0 0 0 0 0 0 0 0 0 0 0 0 0 0
9.9414 0.0021392 0.0037401 0 -0.0014402 0 0.0032042 0 -0.0019195 0 -0.0031248 -0.0001211 -0.11292 0 0 0 0 0 0 0 0 0 0 0 0 0 0 0 0 0 0 0 0 0 0 0 0 0 0
9.9453 0.0024259 0.0046744 0 -0.0039452 0 0.0031195 0 0.00082971 0 -0.0041837 0.0015095 -0.13416 0 0 0 0 0 0 0 0 0 0 0 0 0 0 0 0 0 0 0 0 0 0 0 0 0 0
9.9492 0.0022066 0.0048172 0 -0.0054779 0 0.0020045 0 0.0025874 0 -0.003663 0.0039579 -0.14988 0 0 0 0 0 0 0 0 0 0 0 0 0 0 0 0 0 0 0 0 0 0 0 0 0 0
9.9531 0.0017874 0.0039175 0 -0.0047238 0 0.0012694 0 0.0028172 0 -0.0011017 0.005654 -0.14348 0 0 0 0 0 0 0 0 0 0 0 0 0 0 0 0 0 0 0 0 0 0 0 0 0 0
9.957 0.0014121 0.0022542 0 -0.0026412 0 0.0016354 0 0.0021083 0 0.0012582 0.004895 -0.12711 0 0 0 0 0 0 0 0 0 0 0 0 0 0 0 0 0 0 0 0 0 0 0 0 0 0
9.9609 0.0010623 0.00042504 0 -0.0010643 0 0.002173 0 0.0015322 0 0.00092192 0.0017731 -0.12535 0 0 0 0 0 0 0 0 0 0 0 0 0 0 0 0 0 0 0 0 0 0 0 0 0 0
9.9648 0.00051043 -0.0010543 0 -0.00055481 0 0.0013064 0 0.0017617 0 -0.0020102 -0.0015992 -0.14651 0 0 0 0 0 0 0 0 0 0 0 0 0 0 0 0 0 0 0 0 0 0 0 0 0 0
9.9688 -0.0004074 -0.0019525 0 -0.00012728 0 -0.0012687 0 0.0026295 0 -0.0049675 -0.003057 -0.1756 0 0 0 0 0 0 0 0 0 0 0 0 0 0 0 0 0 0 0 0 0 0 0 0 0 0
9.9727 -0.0015399 -0.0022494 0 0.00099228 0 -0.0039256 0 0.0033401 0 -0.0057946 -0.002509 -0.19289 0 0 0 0 0 0 0 0 0 0 0 0 0 0 0 0 0 0 0 0 0 0 0 0 0 0
9.9766 -0.002443 -0.0020263 0 0.0019736 0 -0.0045498 0 0.0030783 0 -0.0049362 -0.0018558 -0.19224 0 0 0 0 0 0 0 0 0 0 0 0 0 0 0 0 0 0 0 0 0 0 0 0 0 0
9.9805 -0.0026935 -0.0014926 0 0.00126 0 -0.002616 0 0.0015974 0 -0.0044478 -0.0027385 -0.17937 0 0 0 0 0 0 0 0 0 0 0 0 0 0 0 0 0 0 0 0 0 0 0 0 0 0
9.9844 -0.0022302 -0.001004 0 -0.0012898 0 0.00027961 0 -0.0005592 0 -0.0052595 -0.0046076 -0.15913 0 0 0 0 0 0 0 0 0 0 0 0 0 0 0 0 0 0 0 0 0 0 0 0 0 0
9.9883 -0.0014024 -0.00085182 0 -0.0037205 0 0.0019581 0 -0.0023629 0 -0.0061253 -0.0052937 -0.13234 0 0 0 0 0 0 0 0 0 0 0 0 0 0 0 0 0 0 0 0 0 0 0 0 0 0
9.9922 -0.00066047 -0.00092325 0 -0.0038342 0 0.0016302 0 -0.0029991 0 -0.0054246 -0.0034569 -0.10436 0 0 0 0 0 0 0 0 0 0 0 0 0 0 0 0 0 0 0 0 0 0 0 0 0 0
9.9961 -0.0001697 -0.00065063 0 -0.001585 0 0.0003527 0 -0.0024819 0 -0.0033644 -0.00016769 -0.087739 0 0 0 0 0 0 0 0 0 0 0 0 0 0 0 0 0 0 0 0 0 0 0 0 0 0
10 0.00027329 0.00051762 0 0.00077284 0 -0.00026702 0 -0.0016332 0 -0.0017067 0.0021538 -0.088914 0 0 0 0 0 0 0 0 0 0 0 0 0 0 0 0 0 0 0 0 0 0 0 0 0 0
10.004 0.00093247 0.0024719 0 0.0010444 0 0.00039181 0 -0.0013358 0 -0.0013951 0.0022422 -0.094789 0 0 0 0 0 0 0 0 0 0 0 0 0 0 0 0 0 0 0 0 0 0 0 0 0 0
10.008 0.0017451 0.0042893 0 -0.00065939 0 0.0016395 0 -0.0016934 0 -0.0012349 0.0011511 -0.081219 0 0 0 0 0 0 0 0 0 0 0 0 0 0 0 0 0 0 0 0 0 0 0 0 0 0
10.012 0.0022721 0.0048479 0 -0.0022682 0 0.002328 0 -0.0019533 0 0.00049481 0.00085973 -0.039858 0 0 0 0 0 0 0 0 0 0 0 0 0 0 0 0 0 0 0 0 0 0 0 0 0 0
10.016 0.0020699 0.0037161 0 -0.0021775 0 0.0017562 0 -0.0013592 0 0.0034295 0.0019939 0.0071671 0 0 0 0 0 0 0 0 0 0 0 0 0 0 0 0 0 0 0 0 0 0 0 0 0 0
10.02 0.0011226 0.0015056 0 -0.00091521 0 -0.00010769 0 -8.2263e-05 0 0.0049617 0.0032393 0.026076 0 0 0 0 0 0 0 0 0 0 0 0 0 0 0 0 0 0 0 0 0 0 0 0 0 0
10.023 -0.00011203 -0.00062389 0 -0.00023096 0 -0.0028028 0 0.00083688 0 0.0031191 0.0029872 0.0063981 0 0 0 0 0 0 0 0 0 0 0 0 0 0 0 0 0 0 0 0 0 0 0 0 0 0
10.027 -0.0010979 -0.0018221 0 -0.00085356 0 -0.0054255 0 0.00059893 0 -0.00081893 0.001197 -0.027177 0 0 0 0 0 0 0 0 0 0 0 0 0 0 0 0 0 0 0 0 0 0 0 0 0 0
10.031 -0.0016524 -0.0020069 0 -0.0016343 0 -0.0066975 0 -0.00036023 0 -0.0032993 -0.00067264 -0.040927 0 0 0 0 0 0 0 0 0 0 0 0 0 0 0 0 0 0 0 0 0 0 0 0 0 0
10.035 -0.0019744 -0.0016477 0 -0.0010231 0 -0.0055769 0 -0.00070145 0 -0.0022688 -0.0014642 -0.026868 0 0 0 0 0 0 0 0 0 0 0 0 0 0 0 0 0 0 0 0 0 0 0 0 0 0
10.039 -0.0022712 -0.0012506 0 0.00097419 0 -0.0022576 0 0.00034062 0 0.00050531 -0.0016251 -0.0061112 0 0 0 0 0 0 0 0 0 0 0 0 0 0 0 0 0 0 0 0 0 0 0 0 0 0
10.043 -0.002427 -0.0010605 0 0.0027054 0 0.0015101 0 0.0019002 0 0.0013442 -0.002447 0.001969 0 0 0 0 0 0 0 0 0 0 0 0 0 0 0 0 0 0 0 0 0 0 0 0 0 0
10.047 -0.0021032 -0.0010872 0 0.0027119 0 0.0035456 0 0.002155 0 -0.001267 -0.0041868 0.0061879 0 0 0 0 0 0 0 0 0 0 0 0 0 0 0 0 0 0 0 0 0 0 0 0 0 0
10.051 -0.0011667 -0.0011977 0 0.0012968 0 0.00306 0 0.0002334 0 -0.0050424 -0.0053893 0.032328 0 0 0 0 0 0 0 0 0 0 0 0 0 0 0 0 0 0 0 0 0 0 0 0 0 0
10.055 4.789e-05 -0.0011124 0 4.1651e-05 0 0.0013783 0 -0.0026227 0 -0.0065006 -0.0043485 0.087399 0 0 0 0 0 0 0 0 0 0 0 0 0 0 0 0 0 0 0 0 0 0 0 0 0 0
10.059 0.00097198 -0.00045701 0 -4.189e-05 0 0.00064957 0 -0.0040247 0 -0.0047276 -0.0011115 0.14373 0 0 0 0 0 0 0 0 0 0 0 0 0 0 0 0 0 0 0 0 0 0 0 0 0 0
10.063 0.0013121 0.00095043 0 0.00047655 0 0.0017315 0 -0.0027307 0 -0.0019954 0.0022871 0.16409 0 0 0 0 0 0 0 0 0 0 0 0 0 0 0 0 0 0 0 0 0 0 0 0 0 0
10.066 0.0012974 0.0027607 0 0.00032385 0 0.0034173 0 4.1592e-05 0 -0.00075748 0.0037245 0.13914 0 0 0 0 0 0 0 0 0 0 0 0 0 0 0 0 0 0 0 0 0 0 0 0 0 0
10.07 0.0013973 0.0041277 0 -0.00092768 0 0.0038117 0 0.0017023 0 -0.00079848 0.0029964 0.093051 0 0 0 0 0 0 0 0 0 0 0 0 0 0 0 0 0 0 0 0 0 0 0 0 0 0
10.074 0.0018108 0.0042577 0 -0.0024886 0 0.0023502 0 0.00075253 0 5.3333e-05 0.0017842 0.052271 0 0 0 0 0 0 0 0 0 0 0 0 0 0 0 0 0 0 0 0 0 0 0 0 0 0
10.078 0.0022634 0.0030393 0 -0.0033954 0 0.00028396 0 -0.0018297 0 0.0027039 0.0017023 0.017744 0 0 0 0 0 0 0 0 0 0 0 0 0 0 0 0 0 0 0 0 0 0 0 0 0 0
10.082 0.0023011 0.0011413 0 -0.003493 0 -0.00080162 0 -0.0036327 0 0.0052004 0.0026186 -0.024344 0 0 0 0 0 0 0 0 0 0 0 0 0 0 0 0 0 0 0 0 0 0 0 0 0 0
10.086 0.001732 -0.00054317 0 -0.0031738 0 -0.00068441 0 -0.003153 0 0.0048766 0.0030273 -0.069098 0 0 0 0 0 0 0 0 0 0 0 0 0 0 0 0 0 0 0 0 0 0 0 0 0 0
10.09 0.00074958 -0.0015604 0 -0.0024551 0 -0.00052266 0 -0.001075 0 0.001685 0.0019062 -0.084914 0 0 0 0 0 0 0 0 0 0 0 0 0 0 0 0 0 0 0 0 0 0 0 0 0 0
10.094 -0.00033036 -0.0020418 0 -0.00085272 0 -0.0013059 0 0.00064393 0 -0.0014239 -0.00010596 -0.049156 0 0 0 0 0 0 0 0 0 0 0 0 0 0 0 0 0 0 0 0 0 0 0 0 0 0
10.098 -0.0013504 -0.0022905 0 0.0016543 0 -0.0026369 0 0.00073181 0 -0.0017293 -0.001496 0.012804 0 0 0 0 0 0 0 0 0 0 0 0 0 0 0 0 0 0 0 0 0 0 0 0 0 0
10.102 -0.0022759 -0.0023546 0 0.0039143 0 -0.0032466 0 -0.0004313 0 0.00016224 -0.0016388 0.038825 0 0 0 0 0 0 0 0 0 0 0 0 0 0 0 0 0 0 0 0 0 0 0 0 0 0
10.105 -0.0029452 -0.002054 0 0.0043851 0 -0.002531 0 -0.0015814 0 0.0010576 -0.0014841 -0.0098241 0 0 0 0 0 0 0 0 0 0 0 0 0 0 0 0 0 0 0 0 0 0 0 0 0 0
10.109 -0.0030041 -0.001327 0 0.002776 0 -0.0012264 0 -0.0019435 0 -0.0010254 -0.0023847 -0.1025 0 0 0 0 0 0 0 0 0 0 0 0 0 0 0 0 0 0 0 0 0 0 0 0 0 0
10.113 -0.0022022 -0.00038643 0 0.00061075 0 -0.00046405 0 -0.0016808 0 -0.0044232 -0.004389 -0.16293 0 0 0 0 0 0 0 0 0 0 0 0 0 0 0 0 0 0 0 0 0 0 0 0 0 0
10.117 -0.00075336 0.00052169 0 -0.00017566 0 -0.00044479 0 -0.0012037 0 -0.0056083 -0.0059062 -0.14322 0 0 0 0 0 0 0 0 0 0 0 0 0 0 0 0 0 0 0 0 0 0 0 0 0 0
10.121 0.00069029 0.0014018 0 0.0007949 0 -0.00038745 0 -0.00046059 0 -0.003116 -0.0051439 -0.069937 0 0 0 0 0 0 0 0 0 0 0 0 0 0 0 0 0 0 0 0 0 0 0 0 0 0
10.125 0.0015127 0.0023963 0 0.0020065 0 0.00023994 0 0.00083479 0 0.00090802 -0.0018385 -0.012472 0 0 0 0 0 0 0 0 0 0 0 0 0 0 0 0 0 0 0 0 0 0 0 0 0 0
10.129 0.0016138 0.0033689 0 0.0017571 0 0.00084236 0 0.0024138 0 0.0032074 0.0024491 -0.009504 0 0 0 0 0 0 0 0 0 0 0 0 0 0 0 0 0 0 0 0 0 0 0 0 0 0
10.133 0.0014075 0.0037497 0 -1.1721e-06 0 0.00038009 0 0.0032668 0 0.0029088 0.0056564 -0.035854 0 0 0 0 0 0 0 0 0 0 0 0 0 0 0 0 0 0 0 0 0 0 0 0 0 0
10.137 0.0013452 0.0029795 0 -0.0017336 0 -0.0011823 0 0.002513 0 0.0019758 0.0067664 -0.044213 0 0 0 0 0 0 0 0 0 0 0 0 0 0 0 0 0 0 0 0 0 0 0 0 0 0
10.141 0.0014605 0.00116 0 -0.0021099 0 -0.002532 0 0.00044426 0 0.0023715 0.0061653 -0.028982 0 0 0 0 0 0 0 0 0 0 0 0 0 0 0 0 0 0 0 0 0 0 0 0 0 0
10.145 0.0013888 -0.00084069 0 -0.001358 0 -0.0023733 0 -0.0014855 0 0.0035829 0.0047713 -0.034117 0 0 0 0 0 0 0 0 0 0 0 0 0 0 0 0 0 0 0 0 0 0 0 0 0 0
10.148 0.00079819 -0.0020573 0 -0.00066853 0 -0.0009672 0 -0.0018605 0 0.0035227 0.0030779 -0.093882 0 0 0 0 0 0 0 0 0 0 0 0 0 0 0 0 0 0 0 0 0 0 0 0 0 0
10.152 -0.00024213 -0.0022459 0 -0.00054968 0 5.8999e-05 0 -0.00054182 0 0.0015373 0.0010728 -0.17707 0 0 0 0 0 0 0 0 0 0 0 0 0 0 0 0 0 0 0 0 0 0 0 0 0 0
10.156 -0.0013127 -0.0020108 0 -0.00026859 0 -0.00045423 0 0.0012567 0 -0.00039131 -0.0011433 -0.20534 0 0 0 0 0 0 0 0 0 0 0 0 0 0 0 0 0 0 0 0 0 0 0 0 0 0
10.16 -0.0020009 -0.0021117 0 0.00091374 0 -0.0018294 0 0.0020592 0 6.6281e-05 -0.0029691 -0.13254 0 0 0 0 0 0 0 0 0 0 0 0 0 0 0 0 0 0 0 0 0 0 0 0 0 0
10.164 -0.0021697 -0.0026881 0 0.0023422 0 -0.0023271 0 0.0012931 0 0.0025039 -0.0036891 0.0006489 0 0 0 0 0 0 0 0 0 0 0 0 0 0 0 0 0 0 0 0 0 0 0 0 0 0
10.168 -0.0019231 -0.0031903 0 0.0023526 0 -0.001238 0 -0.00045408 0 0.0037737 -0.0032062 0.099231 0 0 0 0 0 0 0 0 0 0 0 0 0 0 0 0 0 0 0 0 0 0 0 0 0 0
10.172 -0.0014129 -0.0030018 0 0.00022282 0 0.00018109 0 -0.0020632 0 0.0013836 -0.0022529 0.10235 0 0 0 0 0 0 0 0 0 0 0 0 0 0 0 0 0 0 0 0 0 0 0 0 0 0
10.176 -0.00074818 -0.0020159 0 -0.002599 0 0.00013858 0 -0.0026527 0 -0.0034738 -0.0017604 0.036441 0 0 0 0 0 0 0 0 0 0 0 0 0 0 0 0 0 0 0 0 0 0 0 0 0 0
10.18 -4.4892e-05 -0.00058363 0 -0.0036637 0 -0.0014709 0 -0.0019439 0 -0.0067935 -0.0019726 -0.018694 0 0 0 0 0 0 0 0 0 0 0 0 0 0 0 0 0 0 0 0 0 0 0 0 0 0
10.184 0.00055402 0.00096056 0 -0.0020343 0 -0.0026853 0 -0.00026931 0 -0.005712 -0.0021959 -0.010129 0 0 0 0 0 0 0 0 0 0 0 0 0 0 0 0 0 0 0 0 0 0 0 0 0 0
10.188 0.00098329 0.0025283 0 0.00059646 0 -0.0015316 0 0.0015537 0 -0.0012772 -0.001473 0.045954 0 0 0 0 0 0 0 0 0 0 0 0 0 0 0 0 0 0 0 0 0 0 0 0 0 0
10.191 0.0013376 0.0040003 0 0.0015258 0 0.0017161 0 0.0025246 0 0.002842 0.00042555 0.095689 0 0 0 0 0 0 0 0 0 0 0 0 0 0 0 0 0 0 0 0 0 0 0 0 0 0
10.195 0.0017461 0.0049015 0 -0.00024361 0 0.0046505 0 0.0020484 0 0.0040648 0.0026271 0.10815 0 0 0 0 0 0 0 0 0 0 0 0 0 0 0 0 0 0 0 0 0 0 0 0 0 0
10.199 0.002118 0.0046043 0 -0.0030451 0 0.0051609 0 0.00049692 0 0.0029509 0.0037849 0.098038 0 0 0 0 0 0 0 0 0 0 0 0 0 0 0 0 0 0 0 0 0 0 0 0 0 0
10.203 0.0020764 0.0029755 0 -0.0042901 0 0.0035096 0 -0.00089229 0 0.0017333 0.0031855 0.095211 0 0 0 0 0 0 0 0 0 0 0 0 0 0 0 0 0 0 0 0 0 0 0 0 0 0
10.207 0.0012648 0.00073841 0 -0.0029848 0 0.0017964 0 -0.00096779 0 0.0014986 0.0013654 0.10569 0 0 0 0 0 0 0 0 0 0 0 0 0 0 0 0 0 0 0 0 0 0 0 0 0 0
10.211 -0.00022117 -0.00097757 0 -0.00042731 0 0.0015194 0 0.00029269 0 0.0013448 -0.00031733 0.10977 0 0 0 0 0 0 0 0 0 0 0 0 0 0 0 0 0 0 0 0 0 0 0 0 0 0
10.215 -0.0017462 -0.0015534 0 0.0013948 0 0.0020533 0 0.0017278 0 0.00012085 -0.00080084 0.092504 0 0 0 0 0 0 0 0 0 0 0 0 0 0 0 0 0 0 0 0 0 0 0 0 0 0
10.219 -0.0025703 -0.0013559 0 0.0017728 0 0.001711 0 0.0021112 0 -0.0017374 -0.00016552 0.065132 0 0 0 0 0 0 0 0 0 0 0 0 0 0 0 0 0 0 0 0 0 0 0 0 0 0
10.223 -0.0024393 -0.001283 0 0.0015805 0 1.9594e-05 0 0.0013478 0 -0.0025954 0.00051175 0.05294 0 0 0 0 0 0 0 0 0 0 0 0 0 0 0 0 0 0 0 0 0 0 0 0 0 0
10.227 -0.0017594 -0.0018439 0 0.0019304 0 -0.0015365 0 0.00046607 0 -0.0016348 0.0001482 0.068027 0 0 0 0 0 0 0 0 0 0 0 0 0 0 0 0 0 0 0 0 0 0 0 0 0 0
10.23 -0.00118 -0.0026933 0 0.002905 0 -0.0012093 0 0.00038856 0 6.4382e-05 -0.0013786 0.099842 0 0 0 0 0 0 0 0 0 0 0 0 0 0 0 0 0 0 0 0 0 0 0 0 0 0
10.234 -0.0010015 -0.0030194 0 0.0036619 0 0.00086808 0 0.00085282 0 0.00067706 -0.0030996 0.12932 0 0 0 0 0 0 0 0 0 0 0 0 0 0 0 0 0 0 0 0 0 0 0 0 0 0
10.238 -0.00098528 -0.0023097 0 0.0034696 0 0.0026314 0 0.00074176 0 -0.00040831 -0.0037154 0.14368 0 0 0 0 0 0 0 0 0 0 0 0 0 0 0 0 0 0 0 0 0 0 0 0 0 0
10.242 -0.00069976 -0.00073154 0 0.0023338 0 0.0022698 0 -0.00050332 0 -0.0020927 -0.0025684 0.13503 0 0 0 0 0 0 0 0 0 0 0 0 0 0 0 0 0 0 0 0 0 0 0 0 0 0
10.246 8.3504e-06 0.0011158 0 0.00068659 0 0.00021378 0 -0.0020169 0 -0.002905 -6.0318e-05 0.094065 0 0 0 0 0 0 0 0 0 0 0 0 0 0 0 0 0 0 0 0 0 0 0 0 0 0
10.25 0.00090463 0.0026669 0 -0.0011518 0 -0.0012997 0 -0.0022869 0 -0.002426 0.0026992 0.01824 0 0 0 0 0 0 0 0 0 0 0 0 0 0 0 0 0 0 0 0 0 0 0 0 0 0
10.254 0.0016586 0.003593 0 -0.002943 0 -0.00060642 0 -0.0008147 0 -0.0012353 0.0046193 -0.070768 0 0 0 0 0 0 0 0 0 0 0 0 0 0 0 0 0 0 0 0 0 0 0 0 0 0
10.258 0.0021416 0.0037218 0 -0.0041452 0 0.0016561 0 0.0011976 0 0.00017107 0.0051868 -0.12824 0 0 0 0 0 0 0 0 0 0 0 0 0 0 0 0 0 0 0 0 0 0 0 0 0 0
10.262 0.0023932 0.0029903 0 -0.0040034 0 0.0032556 0 0.0019937 0 0.0018864 0.0046005 -0.11895 0 0 0 0 0 0 0 0 0 0 0 0 0 0 0 0 0 0 0 0 0 0 0 0 0 0
10.266 0.002365 0.0015764 0 -0.0022983 0 0.002615 0 0.0010754 0 0.0039519 0.0035404 -0.053545 0 0 0 0 0 0 0 0 0 0 0 0 0 0 0 0 0 0 0 0 0 0 0 0 0 0
10.27 0.0018341 -2.5427e-05 0 0.00010307 0 0.00018954 0 -0.00028472 0 0.0056828 0.002739 0.012874 0 0 0 0 0 0 0 0 0 0 0 0 0 0 0 0 0 0 0 0 0 0 0 0 0 0
10.273 0.00066615 -0.0012402 0 0.0017493 0 -0.0022564 0 -0.00040743 0 0.0061123 0.0025227 0.026449 0 0 0 0 0 0 0 0 0 0 0 0 0 0 0 0 0 0 0 0 0 0 0 0 0 0
10.277 -0.00085317 -0.0018256 0 0.0018372 0 -0.0033878 0 0.0010265 0 0.0050944 0.0025574 -0.018493 0 0 0 0 0 0 0 0 0 0 0 0 0 0 0 0 0 0 0 0 0 0 0 0 0 0
10.281 -0.002053 -0.0020349 0 0.00091382 0 -0.0031546 0 0.0027008 0 0.0035698 0.0020569 -0.079099 0 0 0 0 0 0 0 0 0 0 0 0 0 0 0 0 0 0 0 0 0 0 0 0 0 0
10.285 -0.0023532 -0.0023175 0 0.00027562 0 -0.0022134 0 0.0031038 0 0.0025039 0.0004511 -0.10983 0 0 0 0 0 0 0 0 0 0 0 0 0 0 0 0 0 0 0 0 0 0 0 0 0 0
10.289 -0.0017631 -0.0028443 0 0.00069108 0 -0.0010186 0 0.0020422 0 0.0017813 -0.0019544 -0.10541 0 0 0 0 0 0 0 0 0 0 0 0 0 0 0 0 0 0 0 0 0 0 0 0 0 0
10.293 -0.00090097 -0.0033338 0 0.0017667 0 0.00028005 0 0.00061092 0 0.00051116 -0.0039748 -0.097318 0 0 0 0 0 0 0 0 0 0 0 0 0 0 0 0 0 0 0 0 0 0 0 0 0 0
10.297 -0.00047282 -0.0033165 0 0.0024971 0 0.0013401 0 -0.00017561 0 -0.0015731 -0.0043676 -0.11301 0 0 0 0 0 0 0 0 0 0 0 0 0 0 0 0 0 0 0 0 0 0 0 0 0 0
10.301 -0.00067207 -0.0025206 0 0.0022596 0 0.0015673 0 -0.00040607 0 -0.003427 -0.0028491 -0.14564 0 0 0 0 0 0 0 0 0 0 0 0 0 0 0 0 0 0 0 0 0 0 0 0 0 0
10.305 -0.0010375 -0.0010161 0 0.0011974 0 0.00080914 0 -0.00080715 0 -0.0037224 -0.00037327 -0.16527 0 0 0 0 0 0 0 0 0 0 0 0 0 0 0 0 0 0 0 0 0 0 0 0 0 0
10.309 -0.00087925 0.00089036 0 -0.00018943 0 -0.00011719 0 -0.0015084 0 -0.0024094 0.0016318 -0.15347 0 0 0 0 0 0 0 0 0 0 0 0 0 0 0 0 0 0 0 0 0 0 0 0 0 0
10.313 0.00012257 0.0027692 0 -0.0015463 0 -1.0971e-07 0 -0.0016851 0 -0.0008396 0.0023799 -0.12014 0 0 0 0 0 0 0 0 0 0 0 0 0 0 0 0 0 0 0 0 0 0 0 0 0 0
10.316 0.001656 0.0040931 0 -0.0026905 0 0.0014847 0 -0.00061237 0 -0.0001947 0.002175 -0.087796 0 0 0 0 0 0 0 0 0 0 0 0 0 0 0 0 0 0 0 0 0 0 0 0 0 0
10.32 0.0030217 0.0043589 0 -0.0033787 0 0.0032154 0 0.0011555 0 -0.00012897 0.0018714 -0.067524 0 0 0 0 0 0 0 0 0 0 0 0 0 0 0 0 0 0 0 0 0 0 0 0 0 0
10.324 0.0036239 0.0034217 0 -0.0033501 0 0.0035702 0 0.0020662 0 0.00063891 0.0020088 -0.055088 0 0 0 0 0 0 0 0 0 0 0 0 0 0 0 0 0 0 0 0 0 0 0 0 0 0
10.328 0.0033017 0.0017742 0 -0.0026538 0 0.0019867 0 0.0012176 0 0.0024704 0.0024855 -0.045204 0 0 0 0 0 0 0 0 0 0 0 0 0 0 0 0 0 0 0 0 0 0 0 0 0 0
10.332 0.0023043 0.00033731 0 -0.0017226 0 -0.0004983 0 -0.00046075 0 0.0040568 0.0029134 -0.0394 0 0 0 0 0 0 0 0 0 0 0 0 0 0 0 0 0 0 0 0 0 0 0 0 0 0
10.336 0.0010248 -0.00024433 0 -0.0009441 0 -0.0022753 0 -0.0010036 0 0.0038633 0.0030444 -0.036796 0 0 0 0 0 0 0 0 0 0 0 0 0 0 0 0 0 0 0 0 0 0 0 0 0 0
10.34 -0.00024275 -0.0001859 0 -0.00023851 0 -0.0026199 0 0.00046871 0 0.0020639 0.0027588 -0.025567 0 0 0 0 0 0 0 0 0 0 0 0 0 0 0 0 0 0 0 0 0 0 0 0 0 0
10.344 -0.001359 -0.00036638 0 0.00071437 0 -0.0020833 0 0.002579 0 0.00046578 0.0018345 0.0056783 0 0 0 0 0 0 0 0 0 0 0 0 0 0 0 0 0 0 0 0 0 0 0 0 0 0
10.348 -0.002241 -0.0014285 0 0.0017867 0 -0.0015985 0 0.002895 0 0.0003066 6.645e-05 0.047008 0 0 0 0 0 0 0 0 0 0 0 0 0 0 0 0 0 0 0 0 0 0 0 0 0 0
10.352 -0.0027669 -0.0030367 0 0.0021949 0 -0.0014589 0 0.00041302 0 0.00057903 -0.0022321 0.067341 0 0 0 0 0 0 0 0 0 0 0 0 0 0 0 0 0 0 0 0 0 0 0 0 0 0
10.355 -0.0027957 -0.0040792 0 0.0012769 0 -0.0012525 0 -0.0032338 0 -0.0008431 -0.0040337 0.044949 0 0 0 0 0 0 0 0 0 0 0 0 0 0 0 0 0 0 0 0 0 0 0 0 0 0
[truncated: 5,831,556 more chars]
