# Supplementary material for: Dataset from dynamic shake-table testing of five full-scale single leaf and cavity URM walls subjected to out-of-plane two-way bending
Source: Data Brief. 2019 Mar 20;24:103854. doi: 10.1016/j.dib.2019.103854 (PMC6480314; doi:10.1016/j.dib.2019.103854)
Supplement: Multimedia component 2 [file mmc2.zip › DATA/CSW-000-RF/Test22.txt]

0 -0.0002637 0.0003329 0 -0.00015521 0 0.0013397 0 0.00077566 0 0.0023353 -0.0018851 0.11815 -0.023347 -0.032352 0.015232 -0.051458 -0.048547 -0.025759 -0.067621 -0.04816 -0.030198 -0.083155 -0.0012457 -0.035989 -0.049162 -0.02692 -0.0051596 -0.0099201 0.00089869 0 0 0 0 -0.045074 0.0028081 0.033733 -0.016874 0.043491
0.003906 -0.00021731 0.0014593 0 -0.0012393 0 0.0017245 0 0.00041053 0 0.00094099 -0.002193 0.032399 -0.021904 -0.033743 0.011924 -0.062151 -0.058697 -0.027576 -0.067346 -0.052309 -0.03633 -0.087583 -0.00041165 -0.038177 -0.037546 -0.026091 -0.0086454 -0.0086505 0.0023395 0 0 0 0 -0.050376 -0.010376 0.027068 -0.020165 0.035827
0.007813 0.00017226 0.00184 0 -0.00032692 0 0.0013278 0 -0.00074203 0 -0.0020811 -0.0035579 0.0022249 -0.021229 -0.036419 0.0085479 -0.069517 -0.068118 -0.030037 -0.071389 -0.057169 -0.043 -0.09129 0.0013919 -0.038893 -0.023908 -0.018442 -0.0112 -0.0072682 0.018787 0 0 0 0 -0.055886 -0.021546 0.017966 -0.023336 0.026031
0.011719 0.00085564 0.0013845 0 0.0015458 0 0.00041472 0 -0.0020648 0 -0.0045205 -0.0044742 0.032449 -0.021861 -0.039297 0.005535 -0.07335 -0.07483 -0.03245 -0.078141 -0.061883 -0.048761 -0.093044 0.0029816 -0.038021 -0.010207 -0.0034555 -0.012142 -0.0056481 0.035448 0 0 0 0 -0.059854 -0.028223 0.0080431 -0.025979 0.016163
0.015625 0.0014324 0.00055661 0 0.0022019 0 -0.00016891 0 -0.0026538 0 -0.0043328 -0.0037677 0.081407 -0.024199 -0.041286 0.0033048 -0.073848 -0.077036 -0.034038 -0.085724 -0.065614 -0.052235 -0.091734 0.0034554 -0.035549 0.0014966 0.018212 -0.010959 -0.0037262 0.036506 0 0 0 0 -0.060672 -0.028448 -0.00098143 -0.027724 0.0083162
0.019531 0.0014831 -0.00010513 0 0.00043648 0 0.00011912 0 -0.0020986 0 -0.0012715 -0.0017674 0.095056 -0.028476 -0.040315 0.0027662 -0.071876 -0.071617 -0.033031 -0.090568 -0.06681 -0.051085 -0.085512 0.0030092 -0.031425 0.0071622 0.042183 -0.0070906 -0.0016938 0.019636 0 0 0 0 -0.055762 -0.019927 -0.0058308 -0.027823 0.0063138
0.023438 0.00090657 -0.00042031 0 -0.0026358 0 0.00080205 0 -0.00084295 0 0.0029881 0.00015562 0.054658 -0.032891 -0.035837 0.0041052 -0.069646 -0.06041 -0.028926 -0.090953 -0.065173 -0.046148 -0.076062 0.0025583 -0.026495 0.0064508 0.059403 -0.0021225 -0.00031635 -0.0032509 0 0 0 0 -0.046502 -0.0071899 -0.0055532 -0.026209 0.010409
0.027344 -3.1518e-05 -0.0005709 0 -0.0044918 0 0.00073139 0 0.00022914 0 0.006189 0.0010238 -0.0079562 -0.036144 -0.028508 0.0070176 -0.067724 -0.046168 -0.022375 -0.087704 -0.06118 -0.039162 -0.065503 0.0026389 -0.021306 0.0013062 0.066426 0.0026615 -7.9619e-05 -0.018118 0 0 0 0 -0.034999 0.0058242 -0.0011022 -0.023127 0.018885
0.03125 -0.00091227 -0.00078685 0 -0.0035617 0 -0.00071934 0 0.0005901 0 0.0070814 0.0010601 -0.04274 -0.037445 -0.019029 0.011169 -0.06622 -0.031035 -0.014087 -0.081742 -0.055315 -0.031505 -0.055444 0.0028467 -0.01626 -0.0065561 0.061569 0.0063982 -0.0013107 -0.020649 0 0 0 0 -0.022829 0.016428 0.006609 -0.018814 0.03025
0.035156 -0.001405 -0.0011061 0 -0.000666 0 -0.0028262 0 0.00048177 0 0.0060352 0.0011285 -0.029092 -0.036066 -0.0085189 0.01602 -0.064959 -0.017721 -0.0051865 -0.074552 -0.048335 -0.024943 -0.047842 0.0024845 -0.011836 -0.014728 0.043971 0.0081598 -0.0043328 -0.016962 0 0 0 0 -0.011927 0.021665 0.016191 -0.013643 0.042414
0.039063 -0.0013779 -0.0014098 0 0.0019209 0 -0.0039993 0 0.00056689 0 0.0044083 0.0016284 0.0078359 -0.032395 -0.00020966 0.01981 -0.063343 -0.011012 0.0012941 -0.069315 -0.042593 -0.022435 -0.045445 0.0016719 -0.0091328 -0.018697 0.017091 0.0071058 -0.0090815 -0.01495 0 0 0 0 -0.0053614 0.018341 0.024306 -0.0089522 0.051023
0.042969 -0.00090685 -0.0015768 0 0.0027518 0 -0.003208 0 0.0012019 0 0.0033788 0.002138 0.025399 -0.029138 0.0041409 0.021402 -0.061592 -0.010335 0.0041202 -0.066873 -0.039703 -0.023394 -0.046478 0.0015006 -0.0082852 -0.018352 -0.0094593 0.0047218 -0.014074 -0.0167 0 0 0 0 -0.002538 0.010249 0.029192 -0.0058752 0.054989
0.046875 -0.00025423 -0.0015236 0 0.0024223 0 -0.00097053 0 0.0020699 0 0.0031789 0.0020955 0.0046499 -0.02768 0.0038386 0.020331 -0.060186 -0.014986 0.0029326 -0.067059 -0.040349 -0.027147 -0.049663 0.0028062 -0.009442 -0.014557 -0.031785 0.0017953 -0.018495 -0.019039 0 0 0 0 -0.0029531 -0.00051589 0.030353 -0.0049085 0.054256
0.050781 0.00020931 -0.0011421 0 0.002526 0 0.0010732 0 0.0025104 0 0.0031516 0.0015801 -0.036656 -0.029126 -0.0013625 0.016409 -0.059621 -0.023812 -0.0022303 -0.069383 -0.044852 -0.032766 -0.053552 0.0048151 -0.012613 -0.008632 -0.04676 -0.0009047 -0.021581 -0.01919 0 0 0 0 -0.0058858 -0.011761 0.027681 -0.0063165 0.049219
0.054688 0.00019737 -0.00033164 0 0.003618 0 0.001599 0 0.002159 0 0.0023827 0.0012223 -0.067569 -0.034713 -0.01133 0.0097177 -0.060816 -0.03443 -0.010792 -0.072532 -0.053237 -0.038378 -0.055572 0.0053725 -0.017743 -0.0036297 -0.05059 -0.0022495 -0.022046 -0.017671 0 0 0 0 -0.010087 -0.019952 0.021483 -0.010182 0.041044
0.058594 -0.00026386 0.00081776 0 0.004485 0 0.00067599 0 0.001236 0 0.00036058 0.001366 -0.07497 -0.042003 -0.02218 0.0027323 -0.063174 -0.042403 -0.019357 -0.074299 -0.062222 -0.041553 -0.053995 0.0029012 -0.023274 -0.0030592 -0.04608 -0.0020133 -0.019838 -0.015503 0 0 0 0 -0.013426 -0.022772 0.014663 -0.014412 0.033271
0.0625 -0.00078469 0.0019142 0 0.0035177 0 -0.00046689 0 0.00025212 0 -0.0027115 0.0015128 -0.070002 -0.047843 -0.030865 -0.0026009 -0.065051 -0.046065 -0.025699 -0.074203 -0.069043 -0.041956 -0.049735 -0.0017693 -0.027844 -0.0067628 -0.037483 -0.00088284 -0.015922 -0.010529 0 0 0 0 -0.015114 -0.020902 0.0092167 -0.017211 0.027597
0.066406 -0.00086203 0.0024609 0 0.0006509 0 -0.00063857 0 -0.00046881 0 -0.0059994 0.00077196 -0.067877 -0.050062 -0.035588 -0.005133 -0.065103 -0.044669 -0.028584 -0.072217 -0.071992 -0.039665 -0.043793 -0.0057444 -0.03056 -0.013981 -0.026894 0.00064383 -0.010956 0.0011003 0 0 0 0 -0.014768 -0.014872 0.0062272 -0.017481 0.024724
0.070313 -0.00027443 0.0022589 0 -0.0022857 0 0.00033962 0 -0.00092019 0 -0.0083723 -0.0010961 -0.066829 -0.046552 -0.034834 -0.003912 -0.061882 -0.037957 -0.027064 -0.068602 -0.069577 -0.035109 -0.037559 -0.0065096 -0.030596 -0.023309 -0.016238 0.0019908 -0.0057127 0.018868 0 0 0 0 -0.012192 -0.0055535 0.0065423 -0.014279 0.024967
0.074219 0.00071279 0.0016098 0 -0.0032299 0 0.0016914 0 -0.0011494 0 -0.0088419 -0.0031392 -0.049253 -0.033786 -0.026722 0.0020864 -0.052591 -0.02656 -0.020129 -0.064339 -0.059743 -0.029947 -0.034715 -0.0041476 -0.026505 -0.030194 -0.0068715 0.0021727 -0.001756 0.034312 0 0 0 0 -0.0071802 0.0053711 0.011039 -0.0064993 0.027684
0.078125 0.0015266 0.0010571 0 -0.0018411 0 0.0025136 0 -0.001041 0 -0.0069997 -0.0038022 -0.0019744 -0.016926 -0.016205 0.0093335 -0.04042 -0.015283 -0.011574 -0.060573 -0.047271 -0.026303 -0.035932 -0.0010859 -0.020509 -0.032213 0.0021886 0.0015307 0.00060971 0.03555 0 0 0 0 -0.0014751 0.015351 0.016764 0.0025426 0.029845
0.082031 0.0017046 0.00087547 0 0.00024254 0 0.0024796 0 -0.00048961 0 -0.0033002 -0.0021783 0.066774 0.00091768 -0.0058484 0.016008 -0.027753 -0.0062981 -0.0031681 -0.057361 -0.034671 -0.024807 -0.040919 0.00036753 -0.013865 -0.029116 0.011287 0.00044933 0.0014232 0.017291 0 0 0 0 0.004092 0.023392 0.022271 0.011055 0.030236
0.085938 0.001204 0.00082064 0 0.0010315 0 0.0018539 0 0.00025346 0 0.0010162 0.0011593 0.13049 0.016677 0.0019965 0.020489 -0.017074 -0.0014374 0.0035101 -0.054569 -0.024268 -0.025767 -0.048961 0.00014601 -0.0078256 -0.021314 0.020459 -0.00065085 0.00084685 -0.012729 0 0 0 0 0.0087127 0.028667 0.026254 0.01741 0.02797
0.089844 0.00037564 0.00040498 0 4.0034e-06 0 0.0010297 0 0.00059626 0 0.0044514 0.0044312 0.16386 0.025535 0.00397 0.020524 -0.01267 -0.0032356 0.0063154 -0.051582 -0.019406 -0.029206 -0.058404 5.7564e-05 -0.004362 -0.010353 0.028967 -0.0010531 -0.00078719 -0.037606 0 0 0 0 0.011083 0.029911 0.026882 0.019244 0.022133
0.09375 -0.00032374 -0.00057355 0 -0.0016079 0 0.00017825 0 0.00013932 0 0.0060119 0.0058054 0.16102 0.024697 -0.00080259 0.015979 -0.017557 -0.011486 0.0047673 -0.047188 -0.021129 -0.033238 -0.065446 0.0014741 -0.0048667 -0.0010711 0.034214 -0.00017774 -0.0025369 -0.043099 0 0 0 0 0.010223 0.027009 0.0237 0.016094 0.014066
0.097656 -0.00062868 -0.0017809 0 -0.0021317 0 -0.0006998 0 -0.00079432 0 0.005723 0.0045693 0.13881 0.017757 -0.0088942 0.0095945 -0.028668 -0.022659 0.00098976 -0.041268 -0.026259 -0.036109 -0.068463 0.0036696 -0.0081659 0.0041142 0.035197 0.0016014 -0.0038564 -0.027847 0 0 0 0 0.0069276 0.021665 0.018554 0.010516 0.0061195
0.10156 -0.00057608 -0.0026105 0 -0.0009378 0 -0.0015325 0 -0.0013033 0 0.0044942 0.0015377 0.12416 0.0074376 -0.017923 0.0031903 -0.043464 -0.034494 -0.0036229 -0.033962 -0.032645 -0.036935 -0.066713 0.0045885 -0.013353 0.0043588 0.031561 0.0039615 -0.0045409 -0.0037079 0 0 0 0 0.0018244 0.01495 0.012686 0.0041751 -0.00034826
0.10547 -0.00041387 -0.0026777 0 0.0012272 0 -0.0020988 0 -0.00073546 0 0.0034085 -0.001524 0.13539 -0.003016 -0.025257 -0.0013107 -0.058784 -0.044562 -0.0075405 -0.025602 -0.037918 -0.035033 -0.059851 0.0031101 -0.019286 -0.00059667 0.023385 0.0064925 -0.004476 0.013669 0 0 0 0 -0.0042452 0.0080808 0.0074751 -0.0011369 -0.0040778
0.10938 -0.00040397 -0.0020703 0 0.0030617 0 -0.0021938 0 0.00059076 0 0.002975 -0.003053 0.16976 -0.00677 -0.02565 -0.00041412 -0.067224 -0.047953 -0.007796 -0.017368 -0.037736 -0.029701 -0.047654 0.00029044 -0.023496 -0.0098321 0.01204 0.0082984 -0.00366 0.016107 0 0 0 0 -0.0090821 0.0036324 0.0056427 -0.002295 -0.003045
0.11328 -0.00063238 -0.0011799 0 0.0036913 0 -0.0018179 0 0.0015729 0 0.0029132 -0.0026631 0.20573 -0.0025945 -0.019494 0.0046164 -0.066325 -0.044794 -0.0043647 -0.010655 -0.032766 -0.023264 -0.033876 -0.0017008 -0.024923 -0.018757 0.0019837 0.0090664 -0.0027543 0.007343 0 0 0 0 -0.010969 0.0023018 0.007169 -0.00014463 0.00084718
0.11719 -0.00092622 -0.00035842 0 0.0030176 0 -0.0011812 0 0.001328 0 0.0025547 -0.0012892 0.21938 0.0077588 -0.0086703 0.011823 -0.057076 -0.036563 0.0018856 -0.0059597 -0.024948 -0.017197 -0.020505 -0.0016733 -0.023808 -0.02548 -0.0049149 0.0088908 -0.0021238 -0.0017743 0 0 0 0 -0.0095142 0.0035185 0.011177 0.003637 0.0060156
0.12109 -0.00095292 0.00025937 0 0.0014875 0 -0.00053683 0 4.5461e-05 0 0.001429 -0.00039426 0.20377 0.022111 0.0048348 0.01931 -0.041075 -0.024905 0.0099865 -0.0036037 -0.016216 -0.012665 -0.0091447 -0.00027955 -0.020611 -0.028832 -0.0075142 0.0079112 -0.0020538 -0.0023668 0 0 0 0 -0.0046474 0.0064469 0.016699 0.0074148 0.011095
0.125 -0.00048096 0.0006856 0 -0.00022681 0 -1.6927e-05 0 -0.0011785 0 -0.00046414 -0.00081781 0.1753 0.036537 0.017799 0.024145 -0.021479 -0.012553 0.018317 -0.0039386 -0.0096336 -0.011157 -0.0018944 0.0010436 -0.016283 -0.027816 -0.0048362 0.0063847 -0.0029112 0.0064768 0 0 0 0 0.0034194 0.0094484 0.022123 0.0086323 0.014196
0.12891 0.00037352 0.00094783 0 -0.0014313 0 0.00039957 0 -0.0013669 0 -0.0027658 -0.0021584 0.15991 0.04355 0.02484 0.022493 -0.0059483 -0.0048441 0.023678 -0.0067318 -0.009263 -0.013567 -0.00099874 0.0015834 -0.013144 -0.023534 0.0016026 0.0048539 -0.0048931 0.018502 0 0 0 0 0.012534 0.0089508 0.024543 0.0042008 0.013238
0.13281 0.0011501 0.0010667 0 -0.0016555 0 0.00079499 0 -0.00052141 0 -0.0049443 -0.0031747 0.17037 0.042086 0.025636 0.01565 0.0022779 -0.0030489 0.025173 -0.010799 -0.013868 -0.018082 -0.0050979 0.0015865 -0.012145 -0.018776 0.0084145 0.0035464 -0.007435 0.02574 0 0 0 0 0.020303 0.0042759 0.02357 -0.0043054 0.0092248
0.13672 0.0013598 0.0011067 0 -0.00097917 0 0.0011789 0 0.00051188 0 -0.0063327 -0.0028288 0.19581 0.032562 0.020623 0.0048804 0.0023562 -0.0072562 0.022466 -0.015746 -0.022098 -0.023638 -0.013606 0.0012781 -0.013494 -0.014675 0.014203 0.0024531 -0.01015 0.023561 0 0 0 0 0.02564 -0.0043307 0.019296 -0.015397 0.0029031
0.14063 0.00087629 0.0011638 0 -0.00011384 0 0.0014017 0 0.00095116 0 -0.0061964 -0.0010613 0.21372 0.016292 0.010821 -0.0081099 -0.0056823 -0.016919 0.015553 -0.021212 -0.032156 -0.029106 -0.025697 0.00024031 -0.017134 -0.012124 0.017855 0.0015054 -0.012599 0.012096 0 0 0 0 0.027721 -0.01608 0.012137 -0.027195 -0.0047767
0.14453 4.3318e-05 0.001268 0 6.4522e-05 0 0.0011952 0 0.00078775 0 -0.00412 0.0013022 0.21177 -0.0027768 -0.0011943 -0.019555 -0.020405 -0.029959 0.0046541 -0.02689 -0.040123 -0.032561 -0.039937 -0.0018833 -0.022504 -0.011773 0.018388 0.00042563 -0.013793 -0.005263 0 0 0 0 0.025572 -0.028109 0.0032761 -0.035457 -0.011964
0.14844 -0.0006223 0.0013254 0 -0.00072223 0 0.00037451 0 0.00062811 0 -0.0005712 0.0032598 0.19607 -0.017757 -0.011092 -0.026254 -0.03534 -0.041117 -0.0072197 -0.032508 -0.043297 -0.033593 -0.053125 -0.0042974 -0.027683 -0.011987 0.017481 -0.0010412 -0.013239 -0.023643 0 0 0 0 0.021344 -0.035751 -0.0047377 -0.037561 -0.017095
0.15234 -0.00085839 0.001191 0 -0.0017981 0 -0.00090128 0 0.00096479 0 0.0029903 0.0042123 0.17845 -0.02655 -0.017624 -0.028164 -0.04751 -0.048168 -0.018228 -0.03796 -0.042233 -0.032929 -0.063635 -0.0052479 -0.031874 -0.01155 0.01623 -0.0028705 -0.011054 -0.037476 0 0 0 0 0.016718 -0.037455 -0.01098 -0.034024 -0.020127
0.15625 -0.0008056 0.00079813 0 -0.002016 0 -0.0020474 0 0.0017088 0 0.0049046 0.0040005 0.15968 -0.028368 -0.02032 -0.025691 -0.055292 -0.049928 -0.027119 -0.043162 -0.037871 -0.031233 -0.070347 -0.0036797 -0.034692 -0.0097198 0.015109 -0.0049865 -0.0073946 -0.041537 0 0 0 0 0.012753 -0.032588 -0.015008 -0.025669 -0.021219
0.16016 -0.0007536 0.00020296 0 -0.0007236 0 -0.0023397 0 0.0024004 0 0.0045649 0.0026942 0.13038 -0.023205 -0.019162 -0.019868 -0.057417 -0.045568 -0.032543 -0.048008 -0.031955 -0.029456 -0.072086 -0.00057993 -0.035916 -0.0057915 0.01435 -0.0072331 -0.0025622 -0.03355 0 0 0 0 0.010526 -0.021065 -0.016588 -0.014041 -0.020804
0.16406 -0.00078346 -0.00047768 0 0.0016341 0 -0.0014504 0 0.0027165 0 0.0029954 0.00061764 0.088887 -0.01436 -0.015682 -0.013957 -0.053835 -0.036225 -0.032968 -0.052279 -0.028885 -0.029278 -0.067878 0.0016955 -0.036012 0.00028049 0.012998 -0.0091217 0.0024069 -0.017038 0 0 0 0 0.010674 -0.0060341 -0.016284 -0.0034504 -0.020233
0.16797 -0.0006984 -0.0011199 0 0.0037899 0 0.00019483 0 0.0026533 0 0.002023 -0.0014305 0.052133 -0.007104 -0.012413 -0.010371 -0.047891 -0.026551 -0.030499 -0.056049 -0.030075 -0.03065 -0.060907 0.001588 -0.036188 0.006673 0.010383 -0.010403 0.0064624 -0.00097842 0 0 0 0 0.011552 0.0067266 -0.015725 0.003411 -0.020548
0.17188 -0.00029876 -0.001566 0 0.0045326 0 0.0016168 0 0.0022773 0 0.0026247 -0.0023271 0.041483 -0.0031739 -0.010015 -0.0095937 -0.040421 -0.018547 -0.026223 -0.059243 -0.035421 -0.033216 -0.052713 -0.00035401 -0.036866 0.012438 0.0066593 -0.010951 0.0091566 0.005495 0 0 0 0 0.012264 0.014657 -0.015402 0.0058826 -0.021942
0.17578 0.00033237 -0.0016105 0 0.0034667 0 0.0019641 0 0.0015067 0 0.0039653 -0.0014167 0.056616 -0.0036538 -0.0088491 -0.011666 -0.031991 -0.01387 -0.021305 -0.061755 -0.044278 -0.036477 -0.044822 -0.0024992 -0.038336 0.016707 0.0023229 -0.010685 0.010172 0.00020284 0 0 0 0 0.012003 0.01579 -0.015649 0.0038353 -0.024409
0.17969 0.00086922 -0.0011278 0 0.0011654 0 0.0011383 0 0.00029079 0 0.0041224 0.00066735 0.069255 -0.008896 -0.0087257 -0.01578 -0.022303 -0.014589 -0.017654 -0.063139 -0.054611 -0.039367 -0.039552 -0.0042564 -0.04074 0.018104 -0.00068618 -0.0094382 0.0090945 -0.0093874 0 0 0 0 0.0097285 0.0077105 -0.016536 -0.0021352 -0.027492
0.18359 0.0010651 -0.00027648 0 -0.0012306 0 -0.00016635 0 -0.0010515 0 0.0019042 0.0021581 0.049389 -0.014974 -0.0081344 -0.019088 -0.010549 -0.019239 -0.016645 -0.06294 -0.062367 -0.040881 -0.037699 -0.0066631 -0.043281 0.016618 0.00076188 -0.0074526 0.0067081 -0.011433 0 0 0 0 0.0061714 -0.0059645 -0.017289 -0.0084487 -0.029747
0.1875 0.00098796 0.00047859 0 -0.0026252 0 -0.001033 0 -0.0018795 0 -0.0019353 0.0015091 -0.0020356 -0.019022 -0.0063661 -0.020317 0.0029942 -0.025314 -0.017803 -0.061083 -0.066251 -0.041217 -0.038085 -0.010548 -0.045278 0.013148 0.0072813 -0.0050144 0.0038884 0.0004663 0 0 0 0 0.0028305 -0.020694 -0.017448 -0.013044 -0.03043
0.19141 0.00090734 0.00067723 0 -0.0025049 0 -0.0010058 0 -0.0017826 0 -0.0052258 -0.001136 -0.051926 -0.01959 -0.0031821 -0.01898 0.017725 -0.031263 -0.020539 -0.057465 -0.06584 -0.040687 -0.03976 -0.014409 -0.046305 0.0082351 0.018842 -0.0022719 0.0011293 0.021105 0 0 0 0 0.0008323 -0.033672 -0.016841 -0.014931 -0.029127
0.19531 0.00096979 0.0002915 0 -0.0012231 0 -0.00034449 0 -0.0010824 0 -0.0061355 -0.0038187 -0.070354 -0.015624 0.0014442 -0.014934 0.032685 -0.035522 -0.023967 -0.052062 -0.061213 -0.039782 -0.041538 -0.014885 -0.045987 0.0025079 0.034838 0.00062364 -0.0011016 0.036913 0 0 0 0 0.0013647 -0.042158 -0.015413 -0.013456 -0.025566
0.19922 0.0010352 -0.00017123 0 0.00014562 0 0.00026653 0 -0.00066004 0 -0.0045132 -0.0043011 -0.064392 -0.0067873 0.0068746 -0.008898 0.0442 -0.035445 -0.0255 -0.044904 -0.053521 -0.039618 -0.04101 -0.0099531 -0.043631 -0.0028483 0.051966 0.0033783 -0.0021477 0.036302 0 0 0 0 0.0068569 -0.041623 -0.013553 -0.0082451 -0.019528
0.20313 0.00084619 -8.5108e-05 0 0.00045902 0 0.00023274 0 -0.001173 0 -0.0017064 -0.0019577 -0.070487 0.0027196 0.011819 -0.0032142 0.050922 -0.032186 -0.024077 -0.037447 -0.046006 -0.040161 -0.03827 -0.001686 -0.040103 -0.007052 0.065365 0.0057548 -0.0024862 0.018579 0 0 0 0 0.015437 -0.035587 -0.012061 -0.001924 -0.01287
0.20703 0.00032198 0.00068914 0 -0.00062708 0 -0.00059739 0 -0.002416 0 0.00073383 0.0017023 -0.11088 0.011227 0.015956 0.001406 0.05266 -0.026238 -0.019556 -0.030292 -0.039478 -0.040849 -0.03387 0.0047072 -0.035699 -0.0097973 0.073102 0.0075728 -0.0023723 -0.00582 0 0 0 0 0.025949 -0.025894 -0.011108 0.0046564 -0.0064305
0.21094 -0.00035353 0.0015983 0 -0.002243 0 -0.0018834 0 -0.0034767 0 0.0021266 0.004331 -0.16257 0.017472 0.019144 0.0045202 0.049781 -0.018123 -0.012143 -0.023926 -0.034382 -0.040965 -0.028542 0.0051432 -0.030712 -0.010904 0.073904 0.0086607 -0.0020587 -0.023415 0 0 0 0 0.037107 -0.014437 -0.010714 0.010846 -0.00096493
0.21484 -0.00092133 0.0018363 0 -0.0028373 0 -0.0029797 0 -0.0035265 0 0.0026811 0.0046111 -0.17681 0.020256 0.021483 0.0059231 0.043523 -0.0083301 -0.0025898 -0.018907 -0.030673 -0.038948 -0.023674 0.00023407 -0.025466 -0.010156 0.066442 0.0086608 -0.0018818 -0.027002 0 0 0 0 0.046755 -0.0038691 -0.010603 0.016142 0.002444
0.21875 -0.001275 0.0010456 0 -0.0013963 0 -0.0032676 0 -0.0024728 0 0.002818 0.0030318 -0.13137 0.021091 0.023834 0.0067313 0.038205 0.0023278 0.0063256 -0.014883 -0.026737 -0.033177 -0.020879 -0.0054217 -0.02039 -0.0083207 0.05362 0.0073788 -0.0020961 -0.019017 0 0 0 0 0.052361 0.0033991 -0.0097648 0.020943 0.0033865
0.22266 -0.0014842 -0.00037258 0 0.0016151 0 -0.0025488 0 -0.00091179 0 0.0026912 0.0011006 -0.059024 0.022427 0.026617 0.0079 0.036167 0.013083 0.012896 -0.010907 -0.021613 -0.024428 -0.01981 -0.0075738 -0.015714 -0.0064654 0.039561 0.0051366 -0.002626 -0.007618 0 0 0 0 0.053968 0.0077693 -0.007816 0.025775 0.0027346
0.22656 -0.0016451 -0.001617 0 0.0044451 0 -0.0012923 0 0.00042721 0 0.0022761 -1.7199e-05 -0.018869 0.02552 0.02984 0.0097181 0.038161 0.023298 0.016333 -0.006438 -0.015078 -0.013517 -0.019911 -0.0059602 -0.011636 -0.005107 0.026152 0.0021181 -0.0034279 8.2279e-05 0 0 0 0 0.051673 0.0095887 -0.0047467 0.030706 0.0010149
0.23047 -0.0017732 -0.0021424 0 0.0052962 0 -0.00044618 0 0.0011382 0 0.0016242 -0.00015737 -0.038878 0.03141 0.033364 0.012297 0.04437 0.032239 0.016155 -0.000984 -0.0071675 -0.0016019 -0.020387 -0.0037262 -0.0083579 -0.0046598 0.014999 -0.001437 -0.0044444 0.0021732 0 0 0 0 0.04585 0.0093977 -0.00073682 0.035671 -0.0011644
0.23438 -0.001844 -0.001995 0 0.0036227 0 -0.00076444 0 0.001177 0 0.00083004 0.00016642 -0.089485 0.040866 0.036314 0.01504 0.053234 0.03744 0.012108 0.0059473 0.0010272 0.0080882 -0.019202 -0.003536 -0.0065511 -0.0051003 0.0076971 -0.0049798 -0.0056629 0.0015296 0 0 0 0 0.03721 0.0077771 0.0030692 0.039614 -0.002693
0.23828 -0.0018528 -0.001582 0 0.00047291 0 -0.0020963 0 0.0006894 0 -0.00016461 0.00036679 -0.11421 0.050844 0.037947 0.016769 0.060015 0.038232 0.0071378 0.013107 0.0076127 0.013446 -0.015688 -0.0046702 -0.0060871 -0.0045598 0.0022957 -0.0078639 -0.0070257 0.0026295 0 0 0 0 0.028277 0.0055535 0.0050868 0.04147 -0.0031081
0.24219 -0.0017569 -0.0011996 0 -0.0022914 0 -0.0033181 0 -6.1237e-05 0 -0.0014796 1.194e-05 -0.082771 0.059379 0.038116 0.017085 0.06261 0.034741 0.0027258 0.019477 0.011883 0.014173 -0.010285 -0.0041548 -0.0068254 -0.0015221 -0.0021798 -0.0098239 -0.0085061 0.0084238 0 0 0 0 0.020124 0.002811 0.0047239 0.040815 -0.0024973
0.24609 -0.0013827 -0.00081566 0 -0.0031947 0 -0.0031433 0 -0.00070245 0 -0.002896 -0.0012044 -0.011985 0.064974 0.036807 0.015823 0.059685 0.027394 -7.6038e-05 0.024201 0.01345 0.010385 -0.0036273 -0.00052179 -0.0086127 0.0052799 -0.0062385 -0.010678 -0.010063 0.018719 0 0 0 0 0.013567 -0.00037398 0.0016923 0.037459 -0.0010281
0.25 -0.00051602 -0.00025463 0 -0.0019277 0 -0.0012156 0 -0.00093063 0 -0.0037088 -0.0032671 0.060198 0.065773 0.034121 0.012995 0.049976 0.017159 -0.00013173 0.026061 0.012039 0.0026742 0.003048 0.0040481 -0.011226 0.017673 -0.010018 -0.010207 -0.011614 0.030116 0 0 0 0 0.0096133 -0.0039086 -0.0041455 0.031319 0.00095252
0.25391 0.00080608 0.00050792 0 0.00062197 0 0.0015036 0 -0.00081242 0 -0.0032546 -0.0054375 0.11138 0.061535 0.030674 0.0096723 0.035384 0.0076942 0.0024853 0.024416 0.0087038 -0.0058761 0.0073462 0.0056572 -0.014018 0.035898 -0.012144 -0.0085728 -0.012933 0.03724 0 0 0 0 0.0090605 -0.0070188 -0.011307 0.023825 0.0026128
0.25781 0.0021103 0.0012853 0 0.0028891 0 0.0034658 0 -0.00080152 0 -0.0016916 -0.0062894 0.14185 0.055506 0.026997 0.0069452 0.020634 0.0016302 0.0057902 0.021053 0.0052339 -0.012518 0.0090269 0.0027117 -0.016476 0.055827 -0.01186 -0.006518 -0.013956 0.035024 0 0 0 0 0.010886 -0.0089522 -0.017714 0.017062 0.0035865
0.26172 0.0027226 0.0018682 0 0.0033844 0 0.0037481 0 -0.0012475 0 -9.9551e-05 -0.0045981 0.15429 0.049542 0.023114 0.0051811 0.0081867 -1.072e-06 0.008686 0.017091 0.0023678 -0.016161 0.0083722 -0.002262 -0.018407 0.074545 -0.0089963 -0.0044097 -0.014683 0.021348 0 0 0 0 0.014617 -0.0092777 -0.02239 0.012111 0.0037894
0.26563 0.0023174 0.0021887 0 0.0014554 0 0.0026406 0 -0.0018316 0 0.00043321 -0.00050151 0.1416 0.045474 0.018977 0.0045787 0.00027903 0.0033339 0.010133 0.013718 0.00070704 -0.016081 0.0059783 -0.0050068 -0.019685 0.088968 -0.0037119 -0.0026004 -0.015144 -0.0012996 0 0 0 0 0.019685 -0.0076935 -0.02456 0.0099038 0.0032294
0.26953 0.0012582 0.0022608 0 -0.0022181 0 0.0011318 0 -0.0016736 0 -9.9794e-05 0.0042318 0.10237 0.046298 0.014261 0.0049903 0.00055169 0.011474 0.008539 0.013097 0.00094285 -0.01173 0.0036052 -0.0037096 -0.020195 0.0925 0.0027032 -0.0016515 -0.015457 -0.026312 0 0 0 0 0.025095 -0.0039247 -0.023311 0.011947 0.0020774
0.27344 0.00032626 0.0020167 0 -0.0057863 0 -8.134e-05 0 -0.00023555 0 -0.00055346 0.0073282 0.060763 0.051299 0.0092849 0.0052259 0.0073001 0.020013 0.0046846 0.015453 0.0024283 -0.0058038 0.0034836 -0.00066109 -0.02032 0.084687 0.0071764 -0.0015289 -0.0158 -0.045565 0 0 0 0 0.029502 0.000459 -0.020379 0.016916 0.00094975
0.27734 3.6098e-05 0.0012996 0 -0.0072101 0 -0.0010234 0 0.0018448 0 0.0002224 0.007665 0.055941 0.058493 0.0048142 0.0047518 0.018099 0.026479 -0.00014947 0.019807 0.0046539 -6.6129e-07 0.0060432 0.00028365 -0.02026 0.068409 0.0086208 -0.0019817 -0.01611 -0.052964 0 0 0 0 0.032456 0.0043458 -0.01716 0.02335 8.88e-05
0.28125 0.00020105 7.8517e-05 0 -0.0055807 0 -0.0019745 0 0.0030427 0 0.0021726 0.0059858 0.10346 0.066212 0.0016526 0.0033428 0.031212 0.029511 -0.0049515 0.025262 0.0073441 0.0046678 0.011313 -0.0022101 -0.020091 0.046285 0.0066989 -0.0028227 -0.016233 -0.047315 0 0 0 0 0.033719 0.0070203 -0.01454 0.030166 -0.00039618
0.28516 0.00019026 -0.0013503 0 -0.0018061 0 -0.0027922 0 0.0023289 0 0.0040566 0.004064 0.17195 0.072219 0.00098497 0.00092321 0.044554 0.028027 -0.0084339 0.030523 0.01026 0.00726 0.01897 -0.0055346 -0.019827 0.022115 0.0015608 -0.0038155 -0.01588 -0.033174 0 0 0 0 0.033133 0.0077565 -0.013423 0.036049 -0.00045409
0.28906 -0.00039146 -0.0024487 0 0.0019813 0 -0.0029019 0 0.00032882 0 0.0046794 0.0031715 0.20862 0.072637 0.0049327 -0.0018121 0.054878 0.023273 -0.0086594 0.03315 0.013189 0.0074416 0.027245 -0.0058264 -0.019213 0.0039603 -0.0040426 -0.0046516 -0.014227 -0.018854 0 0 0 0 0.030953 0.006269 -0.014245 0.038918 -0.00025885
0.29297 -0.0013069 -0.0027893 0 0.003908 0 -0.0020075 0 -0.001064 0 0.0039765 0.0032686 0.19221 0.068096 0.012009 -0.0039234 0.061784 0.01956 -0.0063803 0.033087 0.015863 0.0068125 0.034289 -0.0020186 -0.018113 -0.0059618 -0.0070075 -0.0053473 -0.011307 -0.011864 0 0 0 0 0.02831 0.0040933 -0.015559 0.039104 -0.00013185
0.29688 -0.0019611 -0.0023623 0 0.0035461 0 -0.00066811 0 -0.00044561 0 0.0027735 0.0034687 0.15575 0.059217 0.020978 -0.0051224 0.065189 0.01885 -0.0021536 0.030598 0.017973 0.0060146 0.039529 0.0028408 -0.016462 -0.0076033 -0.00636 -0.0059905 -0.007233 -0.013922 0 0 0 0 0.025516 0.001944 -0.016606 0.03688 -0.00017755
0.30078 -0.0020087 -0.0015463 0 0.0018824 0 3.6894e-05 0 0.001662 0 0.0015741 0.003047 0.15092 0.046962 0.030322 -0.005286 0.065211 0.022598 0.0033176 0.026157 0.019179 0.0055651 0.04265 0.0043537 -0.014249 -0.0017712 -0.001721 -0.0066777 -0.0022439 -0.019054 0 0 0 0 0.022765 0.00043907 -0.016734 0.032683 -0.00046846
0.30469 -0.001627 -0.0007759 0 0.00026977 0 -0.00046871 0 0.0032147 0 -0.00011755 0.0019187 0.19052 0.033185 0.036789 -0.0046041 0.06188 0.032068 0.0087508 0.020735 0.018637 0.0058378 0.043586 0.00094402 -0.011537 0.0090809 0.0061702 -0.0075691 0.0030187 -0.017279 0 0 0 0 0.019916 0.00027483 -0.01521 0.027315 -0.0010658
0.30859 -0.0012054 -0.00022552 0 -0.00058432 0 -0.0015891 0 0.0025878 0 -0.0030413 0.00032576 0.23298 0.021124 0.037497 -0.0042652 0.056748 0.043205 0.012618 0.015913 0.016164 0.0061764 0.043768 -0.0045616 -0.0088487 0.018649 0.012599 -0.0085614 0.0072747 -0.0022268 0 0 0 0 0.016236 0.0009654 -0.012965 0.022474 -0.0019098
0.3125 -0.0008729 0.00021746 0 -0.00077243 0 -0.0019983 0 0.00013573 0 -0.0068083 -0.0016092 0.22697 0.011982 0.032985 -0.0048753 0.05112 0.051949 0.014661 0.012067 0.012474 0.0060049 0.044046 -0.0074107 -0.0065454 0.024436 0.0148 -0.0093599 0.010035 0.022945 0 0 0 0 0.011429 0.0017844 -0.011323 0.018979 -0.0030168
0.31641 -0.00043576 0.00071576 0 -0.0006565 0 -0.00083418 0 -0.0022012 0 -0.0095974 -0.0038175 0.16735 0.0063911 0.024124 -0.0066406 0.045827 0.055808 0.014813 0.0092807 0.0082409 0.005103 0.044701 -0.0051109 -0.0048273 0.025567 0.011439 -0.0096989 0.011074 0.046743 0 0 0 0 0.0054799 0.0023957 -0.011187 0.017328 -0.0044757
0.32031 0.00022604 0.0012509 0 -0.00045147 0 0.0014744 0 -0.0028139 0 -0.0095483 -0.0058703 0.099911 0.0047046 0.012422 -0.0095903 0.041712 0.052546 0.013185 0.0074741 0.0043394 0.0033804 0.045833 0.00048029 -0.0038485 0.021874 0.0017412 -0.0092799 0.010314 0.057459 0 0 0 0 -0.0014492 0.002544 -0.013437 0.017907 -0.0064079
0.32422 0.00082849 0.0016198 0 -0.00035082 0 0.0034988 0 -0.00188 0 -0.0065805 -0.0069183 0.070502 0.0074964 0.0027009 -0.012875 0.04065 0.039993 0.010208 0.006603 0.0032554 0.0016597 0.046791 0.0048802 -0.0036268 0.014758 -0.013206 -0.0074275 0.0079658 0.051749 0 0 0 0 -0.0077887 0.0027186 -0.019222 0.021511 -0.0092105
0.32813 0.00087975 0.0016288 0 -0.00079039 0 0.003901 0 -0.00091104 0 -0.0027387 -0.0062858 0.076135 0.01221 -0.0017349 -0.014981 0.042059 0.025273 0.0073077 0.0066335 0.0053438 0.0013403 0.046908 0.0047748 -0.0033187 0.0078439 -0.026964 -0.0047106 0.0054525 0.036361 0 0 0 0 -0.011576 0.0040642 -0.026155 0.026718 -0.012513
0.33203 0.00023267 0.0012653 0 -0.0022118 0 0.0023478 0 -0.00098909 0 -0.00056026 -0.004173 0.072553 0.01797 -3.2456e-05 -0.015251 0.045446 0.012292 0.0050911 0.0081564 0.010552 0.0031049 0.046122 0.00051612 -0.0023936 0.0017527 -0.036676 -0.0015184 0.0032356 0.021745 0 0 0 0 -0.011674 0.007188 -0.032771 0.032946 -0.01598
0.33594 -0.00063827 0.00068343 0 -0.0043702 0 -0.00040871 0 -0.0016327 0 -0.00094613 -0.0016699 0.027856 0.023964 0.0079242 -0.013256 0.050104 0.0045588 0.0040979 0.011815 0.018539 0.0073957 0.044571 -0.0045815 -0.00035401 -0.0033634 -0.040144 0.0017163 0.0016376 0.01364 0 0 0 0 -0.0072537 0.012466 -0.037662 0.039583 -0.019217
0.33984 -0.0010066 4.6098e-05 0 -0.0060105 0 -0.0031219 0 -0.0014691 0 -0.0025194 4.1511e-05 -0.039662 0.029169 0.021407 -0.0085802 0.054611 0.0071519 0.0051671 0.01908 0.0285 0.01466 0.042854 -0.0071382 0.0036469 -0.0083703 -0.034804 0.0042364 0.0008748 0.010127 0 0 0 0 0.0028735 0.020204 -0.038586 0.045694 -0.021439
0.34375 -0.00057242 -0.00059096 0 -0.0055882 0 -0.00472 0 0.00010531 0 -0.0029796 0.00056734 -0.0815 0.032658 0.035336 -0.0025011 0.056394 0.020299 0.0085986 0.030588 0.037959 0.023455 0.042474 -0.0061449 0.0098507 -0.015477 -0.023209 0.0052954 0.00042277 0.0058607 0 0 0 0 0.01702 0.028761 -0.034685 0.05 -0.021853
0.34766 0.00024941 -0.0012331 0 -0.0026373 0 -0.0046876 0 0.0021326 0 -0.0010962 0.00044863 -0.072253 0.034454 0.045928 0.0032629 0.05468 0.03802 0.013597 0.044563 0.04547 0.031872 0.04384 -0.0031263 0.017303 -0.02459 -0.010562 0.0051331 -0.0002447 -0.0017674 0 0 0 0 0.031827 0.036191 -0.027993 0.052154 -0.020851
0.35156 0.00073287 -0.0018062 0 0.0014905 0 -0.0031925 0 0.0030297 0 0.0024192 0.00051426 -0.035545 0.034491 0.051384 0.0077161 0.049118 0.056339 0.019604 0.059511 0.050323 0.038828 0.046909 -0.00042815 0.025272 -0.034761 0.00024964 0.0039878 -0.001291 -0.010755 0 0 0 0 0.045178 0.041338 -0.01999 0.051833 -0.01889
0.35547 0.00052023 -0.0021024 0 0.0044149 0 -0.0010445 0 0.0022214 0 0.0056604 0.0011288 -0.015713 0.032773 0.050428 0.0099418 0.039652 0.070999 0.02593 0.073612 0.052029 0.043349 0.05137 0.00054808 0.032889 -0.044502 0.0065294 0.0022097 -0.0027762 -0.01767 0 0 0 0 0.054948 0.04319 -0.012393 0.048805 -0.016619
0.35938 -0.00010074 -0.0019121 0 0.00454 0 0.00061589 0 0.00071372 0 0.006935 0.0020036 -0.030387 0.029035 0.041908 0.0083152 0.026529 0.073978 0.030766 0.081976 0.049816 0.043853 0.055616 -0.00022639 0.037929 -0.048587 0.004461 0.0006042 -0.0042453 -0.021191 0 0 0 0 0.05686 0.040152 -0.0089248 0.042309 -0.016009
0.36328 -0.00054606 -0.001237 0 0.0023242 0 0.00095135 0 2.0042e-05 0 0.0056347 0.0025812 -0.057521 0.024257 0.030846 0.0041014 0.012801 0.067112 0.032948 0.083083 0.045536 0.041878 0.057549 -0.0021676 0.03969 -0.045044 -0.0022654 -0.00026419 -0.0048675 -0.021819 0 0 0 0 0.052431 0.034568 -0.010138 0.033933 -0.018245
0.36719 -0.00049285 -0.00035945 0 -0.0001622 0 4.3318e-05 0 0.00060669 0 0.0022428 0.0024909 -0.067194 0.018975 0.019807 -0.0017892 -4.0254e-05 0.053585 0.03213 0.077169 0.039992 0.038408 0.056463 -0.00487 0.038257 -0.034535 -0.01082 -0.00041533 -0.004352 -0.019028 0 0 0 0 0.04333 0.027948 -0.015307 0.024724 -0.023481
0.37109 -8.1427e-05 0.00035335 0 -0.0010153 0 -0.0010973 0 0.0014787 0 -0.0020522 0.0016951 -0.057198 0.013673 0.010649 -0.0085665 -0.010816 0.036503 0.028192 0.064931 0.033766 0.034213 0.052072 -0.0081103 0.033922 -0.018442 -0.01889 2.489e-05 -0.0026038 -0.010625 0 0 0 0 0.03117 0.021494 -0.023477 0.015668 -0.031577
0.375 0.00035335 0.00077335 0 -1.7023e-05 0 -0.0013111 0 0.0012843 0 -0.0057381 0.00040415 -0.051424 0.0090512 0.00541 -0.01518 -0.018007 0.020578 0.021127 0.047884 0.027433 0.030173 0.04439 -0.011333 0.02733 0.00020799 -0.023508 0.00072506 0.0002966 0.0036864 0 0 0 0 0.018313 0.016695 -0.032924 0.0082675 -0.042001
0.37891 0.0006429 0.0011551 0 0.0014165 0 -0.00027153 0 -0.00024732 0 -0.007442 -0.00098212 -0.067432 0.0062193 0.0044951 -0.020147 -0.020329 0.012093 0.012518 0.031433 0.021673 0.026962 0.035807 -0.013473 0.020905 0.0136 -0.022739 0.0009146 0.0032129 0.018446 0 0 0 0 0.0086326 0.014564 -0.039898 0.0047919 -0.052165
0.38281 0.00084785 0.0019058 0 0.0016863 0 0.0012408 0 -0.0019884 0 -0.0065974 -0.0018929 -0.09511 0.005214 0.0053511 -0.023265 -0.018998 0.010227 0.004583 0.019641 0.016845 0.02428 0.029136 -0.013536 0.016529 0.018845 -0.019155 0.00042399 0.0051193 0.023974 0 0 0 0 0.0029124 0.013939 -0.043025 0.0049773 -0.059899
0.38672 0.0010405 0.0031314 0 0.00044546 0 0.0020728 0 -0.0024747 0 -0.0039358 -0.0017866 -0.11109 0.0060376 0.0067073 -0.024427 -0.014441 0.013608 -0.0015589 0.014331 0.013345 0.021944 0.025799 -0.01143 0.015023 0.015585 -0.014415 -0.00066723 0.0056305 0.013868 0 0 0 0 0.0012162 0.014092 -0.041929 0.0084704 -0.064148
0.39063 0.0011355 0.0043678 0 -0.0012503 0 0.0017469 0 -0.0012622 0 -0.0011804 -0.00056987 -0.10775 0.0085482 0.0073642 -0.023643 -0.0072048 0.020255 -0.0049605 0.016712 0.011578 0.019773 0.026909 -0.0082219 0.016907 0.0045706 -0.01026 -0.0021736 0.0045519 -0.0079621 0 0 0 0 0.0032251 0.014249 -0.036663 0.014579 -0.064163
0.39453 0.00097885 0.0048056 0 -0.0020481 0 0.00080057 0 0.00068749 0 0.00010781 0.0011263 -0.099001 0.012271 0.0058308 -0.020874 0.0019408 0.025934 -0.0042322 0.027948 0.01271 0.01772 0.033864 -0.0054866 0.022504 -0.010124 -0.009444 -0.0034888 0.0021062 -0.028128 0 0 0 0 0.0079615 0.013182 -0.02799 0.021273 -0.059042
0.39844 0.00055492 0.0038894 0 -0.0014952 0 0.00012262 0 0.0018514 0 -0.00032288 0.0022351 -0.096348 0.01545 0.0026762 -0.01741 0.010664 0.027416 -0.0010689 0.042314 0.01634 0.016052 0.043394 -0.0042999 0.028926 -0.019689 -0.011615 -0.0040117 3.2464e-05 -0.033127 0 0 0 0 0.012483 0.010735 -0.019466 0.024915 -0.051728
0.40234 3.2931e-05 0.001806 0 -0.00023929 0 2.5411e-05 0 0.0013849 0 -0.0012958 0.0020309 -0.088109 0.01698 -0.001288 -0.014218 0.017391 0.025082 0.0028017 0.055624 0.021555 0.014924 0.052687 -0.0046855 0.034105 -0.02105 -0.015117 -0.0037645 -0.0007516 -0.019788 0 0 0 0 0.015437 0.0072989 -0.012925 0.023844 -0.044434
0.40625 -0.00040663 -0.00057694 0 0.00077376 0 2.8729e-05 0 -0.00027965 0 -0.0012552 0.00075275 -0.051391 0.016028 -0.0056152 -0.012075 0.020813 0.019706 0.0060767 0.064899 0.027511 0.01436 0.059661 -0.0058703 0.036574 -0.013063 -0.018579 -0.0028962 0.00024114 0.0020957 0 0 0 0 0.015954 0.0031513 -0.009518 0.016988 -0.038692
0.41016 -0.0007479 -0.0022973 0 0.0011745 0 -0.0004754 0 -0.0018361 0 0.00045071 -0.00054699 0.015241 0.011616 -0.0099237 -0.011966 0.019253 0.01281 0.0071667 0.066745 0.032994 0.014284 0.06185 -0.0069802 0.034676 0.0042557 -0.020183 -0.0017425 0.0033588 0.01722 0 0 0 0 0.013178 -0.0013742 -0.010359 0.0033371 -0.036207
0.41406 -0.0011015 -0.0029284 0 0.0012796 0 -0.0014584 0 -0.0020743 0 0.0031447 -0.00087487 0.07928 0.0028194 -0.014685 -0.015406 0.010334 0.0075393 0.004018 0.057599 0.035476 0.013889 0.056486 -0.0075361 0.026988 0.024565 -0.017607 -0.0012781 0.0077699 0.016144 0 0 0 0 0.0063189 -0.0060108 -0.015843 -0.01663 -0.038565
0.41797 -0.0015025 -0.0027466 0 0.0015011 0 -0.002236 0 -0.00069631 0 0.0054589 -0.00014192 0.10181 -0.0080696 -0.02067 -0.021237 -0.0030361 0.0043512 -0.0018717 0.042389 0.034881 0.012461 0.046929 -0.0074354 0.016608 0.039148 -0.012477 -0.0017954 0.011436 0.0016921 0 0 0 0 -0.002897 -0.010706 -0.023016 -0.037852 -0.04335
0.42188 -0.0017928 -0.002353 0 0.0018221 0 -0.0021821 0 0.0014999 0 0.0063073 0.00076794 0.077555 -0.019707 -0.028249 -0.028588 -0.018978 0.0026302 -0.0094234 0.024002 0.031561 0.0097618 0.035357 -0.0066242 0.0053315 0.044472 -0.0060942 -0.0032088 0.013415 -0.013858 0 0 0 0 -0.013759 -0.015378 -0.030403 -0.057676 -0.049101
0.42578 -0.0017357 -0.0021328 0 0.0019081 0 -0.0013645 0 0.0031203 0 0.0053865 0.00076025 0.042754 -0.030673 -0.037576 -0.036378 -0.035316 0.001506 -0.017387 0.0055448 0.026196 0.0057397 0.024151 -0.0049077 -0.0049948 0.038214 9.5887e-05 -0.0052831 0.013006 -0.017847 0 0 0 0 -0.0255 -0.019868 -0.036573 -0.073597 -0.054289
0.42969 -0.0012444 -0.0020132 0 0.0016312 0 -0.0004252 0 0.003046 0 0.003077 -0.00054975 0.040422 -0.038341 -0.048406 -0.042256 -0.04765 -0.00093511 -0.023345 -0.0074502 0.020558 0.000735 0.017745 -0.0021685 -0.01114 0.01868 0.0033914 -0.007267 0.0095155 -0.0057562 0 0 0 0 -0.03689 -0.023548 -0.039212 -0.08141 -0.056226
0.43359 -0.0004858 -0.0016511 0 0.0013126 0 0.00010711 0 0.0011635 0 0.00015255 -0.0025238 0.079564 -0.041348 -0.058565 -0.043845 -0.052196 -0.0054258 -0.025377 -0.011434 0.017627 -0.0035762 0.018765 0.0011351 -0.011744 -0.0053213 0.002414 -0.0079927 0.0048177 0.016178 0 0 0 0 -0.046438 -0.025536 -0.037717 -0.080956 -0.053624
0.4375 0.00023962 -0.00080152 0 0.0013489 0 0.00027913 0 -0.0015297 0 -0.0024316 -0.0039931 0.13075 -0.040702 -0.066574 -0.041125 -0.049412 -0.010453 -0.023834 -0.0077193 0.018247 -0.0062275 0.025728 0.0036518 -0.0081304 -0.026274 -0.0017453 -0.0072719 0.0008235 0.035255 0 0 0 0 -0.0537 -0.025781 -0.033226 -0.075175 -0.047422
0.44141 0.00071263 0.00046915 0 0.0016452 0 0.00047467 0 -0.0035675 0 -0.0038085 -0.0041009 0.15968 -0.037372 -0.071574 -0.034363 -0.040075 -0.014515 -0.019188 0.0023861 0.02266 -0.0067327 0.037099 0.003505 -0.0013779 -0.039856 -0.008051 -0.0051754 -0.0012975 0.040407 0 0 0 0 -0.058417 -0.024487 -0.026581 -0.066193 -0.03838
0.44531 0.00091043 0.0018333 0 0.0015578 0 0.00082115 0 -0.0039919 0 -0.0036611 -0.002841 0.16024 -0.032742 -0.072899 -0.024265 -0.025704 -0.015744 -0.012283 0.01683 0.030698 -0.0047966 0.050622 -0.00054332 0.0070466 -0.0423 -0.01507 -0.0019856 -0.00046678 0.02911 0 0 0 0 -0.060478 -0.022115 -0.018867 -0.056586 -0.027561
0.44922 0.00095185 0.0028888 0 0.00051227 0 0.00096514 0 -0.0029405 0 -0.0025634 -0.00096834 0.15335 -0.030533 -0.070141 -0.013431 -0.010997 -0.010304 -0.0055338 0.030312 0.040749 -0.0007512 0.060005 -0.00774 0.013906 -0.029875 -0.019148 0.0010133 0.004441 0.0088196 0 0 0 0 -0.060031 -0.020937 -0.012406 -0.051743 -0.017262
0.45313 0.00095222 0.0033193 0 -0.0013119 0 0.000474 0 -0.0013985 0 -0.0016897 0.00056371 0.15854 -0.032381 -0.066413 -0.0051167 -0.00060977 -0.0010215 -0.0010691 0.038817 0.049415 0.0030828 0.062305 -0.014956 0.017817 -0.01252 -0.019115 0.0026158 0.010552 -0.0081644 0 0 0 0 -0.059311 -0.022836 -0.0081709 -0.052495 -0.0088557
0.45703 0.00090822 0.002985 0 -0.002978 0 -0.00061546 0 -0.00035932 0 -0.0018893 0.0012124 0.17343 -0.03849 -0.062969 -0.00043358 0.0041839 0.0095931 0.0005037 0.041252 0.055398 0.0057916 0.056925 -0.018103 0.01871 0.0050412 -0.014817 0.0025068 0.016303 -0.013192 0 0 0 0 -0.059302 -0.028467 -0.0062691 -0.058485 -0.0025668
0.46094 0.0006826 0.0019742 0 -0.0035414 0 -0.0017397 0 -0.0001204 0 -0.0028771 0.0011281 0.1819 -0.048543 -0.060784 3.8594e-07 0.0029017 0.0188 -0.0010487 0.037232 0.05779 0.0067473 0.044134 -0.014853 0.016867 0.018621 -0.0065306 0.00062812 0.020277 -0.0071216 0 0 0 0 -0.060807 -0.037979 -0.0065506 -0.068826 0.0016233
0.46484 0.00010045 0.00060131 0 -0.0028384 0 -0.002312 0 -0.00026136 0 -0.0033762 0.00097492 0.17666 -0.061313 -0.060776 -0.0041329 -0.0040762 0.021634 -0.0056025 0.026964 0.055681 0.0054931 0.025406 -0.0067235 0.013181 0.022746 0.0048575 -0.0027139 0.020442 0.00090418 0 0 0 0 -0.064804 -0.050878 -0.0084706 -0.081512 0.0040358
0.46875 -0.00088217 -0.00070643 0 -0.0015585 0 -0.0022336 0 -0.00018698 0 -0.0022129 0.0014202 0.16738 -0.072488 -0.061751 -0.0099114 -0.011797 0.014566 -0.010646 0.014874 0.050819 0.0037126 0.0075425 0.0014606 0.010201 0.01695 0.015739 -0.0056757 0.016629 0.00093622 0 0 0 0 -0.070538 -0.062969 -0.010065 -0.091815 0.0061354
0.47266 -0.0020448 -0.0016144 0 -0.00058129 0 -0.0018782 0 0.00034776 0 0.00057846 0.0026096 0.16679 -0.079448 -0.061769 -0.014368 -0.016487 0.00088616 -0.013915 0.0048728 0.045734 0.0033662 -0.004756 0.0048547 0.0091946 0.0062938 0.023532 -0.0070009 0.011015 -0.0098877 0 0 0 0 -0.076037 -0.070835 -0.010111 -0.097493 0.0088154
0.47656 -0.0029488 -0.002043 0 -0.00027493 0 -0.0016133 0 0.0011573 0 0.0036342 0.003966 0.17374 -0.080828 -0.059679 -0.015976 -0.01649 -0.01645 -0.014095 -0.00097544 0.041753 0.0055768 -0.0090881 0.0022364 0.010676 -0.0063614 0.026753 -0.00609 0.0050213 -0.02506 0 0 0 0 -0.079905 -0.07249 -0.0079987 -0.097413 0.012368
0.48047 -0.0032091 -0.0021521 0 -0.00039578 0 -0.0014088 0 0.0018872 0 0.0052037 0.0044732 0.17357 -0.075702 -0.054467 -0.013499 -0.01074 -0.03371 -0.010063 -0.00096153 0.040057 0.01128 -0.0037365 -0.0031101 0.014894 -0.018098 0.024219 -0.0025596 0.0001591 -0.033305 0 0 0 0 -0.080722 -0.066364 -0.0033058 -0.090882 0.016913
0.48438 -0.0028126 -0.002169 0 -0.00052964 0 -0.00094148 0 0.0022262 0 0.0043102 0.0033021 0.15349 -0.06302 -0.044855 -0.0056222 0.0007333 -0.04188 7.5941e-05 0.0075267 0.042199 0.02153 0.013027 -0.006265 0.021877 -0.025196 0.014048 0.0037077 -0.00093093 -0.025991 0 0 0 0 -0.07562 -0.050376 0.0044759 -0.076846 0.022053
0.48828 -0.0021819 -0.0022207 0 -0.0004904 0 -4.7696e-05 0 0.0018997 0 0.0012461 0.00038958 0.11439 -0.047721 -0.033574 0.0040745 0.012272 -0.03887 0.01338 0.0205 0.046319 0.033201 0.033306 -0.0049242 0.029596 -0.029387 0.00056424 0.010359 0.00089725 -0.0020431 0 0 0 0 -0.066478 -0.030755 0.013449 -0.059589 0.026541
0.49219 -0.0018451 -0.0022935 0 -0.00030259 0 0.00097384 0 0.00065383 0 -0.0027553 -0.0034143 0.068196 -0.03245 -0.022373 0.013406 0.021053 -0.026265 0.027817 0.03547 0.051139 0.044325 0.052635 -0.0012051 0.037203 -0.032381 -0.01333 0.016148 0.0044181 0.031907 0 0 0 0 -0.055111 -0.011294 0.022585 -0.041241 0.029763
0.49609 -0.0019586 -0.0022859 0 1.0482e-05 0 0.0015237 0 -0.0015336 0 -0.0061888 -0.0067534 0.028314 -0.019282 -0.012626 0.020652 0.025133 -0.0063704 0.041558 0.050309 0.055619 0.053336 0.067492 0.00070011 0.044109 -0.03536 -0.025077 0.02013 0.0084761 0.064777 0 0 0 0 -0.043248 0.0049307 0.031052 -0.023503 0.031289
0.5 -0.0021334 -0.0020507 0 0.00041535 0 0.0011828 0 -0.004147 0 -0.0078408 -0.0085027 0.0045941 -0.01079 -0.0060426 0.023649 0.022497 0.016377 0.051947 0.062144 0.058432 0.058231 0.073437 -0.001179 0.049719 -0.039425 -0.030999 0.021162 0.011351 0.085467 0 0 0 0 -0.033511 0.01391 0.037778 -0.008483 0.030619
0.50391 -0.0017788 -0.0014211 0 0.00065227 0 0.00010792 0 -0.0061514 0 -0.007179 -0.0083947 0.0027787 -0.0084549 -0.0031425 0.021626 0.014699 0.032626 0.055839 0.067731 0.058676 0.058296 0.068532 -0.0044848 0.053926 -0.042891 -0.02762 0.019015 0.011287 0.087288 0 0 0 0 -0.029074 0.013427 0.041827 0.0018892 0.028129
0.50781 -0.00067225 -0.00031741 0 0.00027374 0 -0.00095935 0 -0.0065447 0 -0.0046082 -0.0071347 0.020536 -0.0097208 -0.0016959 0.017421 0.0068341 0.0398 0.054383 0.068015 0.057409 0.056212 0.058317 -0.0047165 0.057356 -0.04288 -0.017981 0.015404 0.0092888 0.071388 0 0 0 0 -0.028769 0.0080309 0.043864 0.0087441 0.025315
0.51172 0.0007892 0.0010629 0 -0.00084593 0 -0.0011012 0 -0.0050982 0 -0.001397 -0.0058875 0.041279 -0.013197 -0.00041731 0.012748 0.0016818 0.0379 0.04838 0.06356 0.055271 0.053538 0.046122 0.00035023 0.060186 -0.037717 -0.0043765 0.01122 0.0063028 0.047004 0 0 0 0 -0.031354 0.00060393 0.044166 0.01273 0.023057
0.51563 0.0019086 0.0021732 0 -0.0020402 0 0.00015086 0 -0.0026388 0 0.00095764 -0.0054137 0.038364 -0.017404 0.0019516 0.0093618 0.0017463 0.028074 0.038994 0.055237 0.052947 0.051846 0.035428 0.008268 0.062539 -0.026198 0.010387 0.0073503 0.0034603 0.026564 0 0 0 0 -0.035171 -0.0057512 0.043066 0.014679 0.02222
0.51953 0.0022687 0.0023851 0 -0.0021763 0 0.002322 0 -0.00053856 0 0.0016864 -0.005437 -0.0047655 -0.020101 0.0071947 0.01021 0.01065 0.0147 0.028608 0.044599 0.051472 0.053555 0.032206 0.013859 0.06414 -0.0077013 0.020074 0.0051152 0.0031284 0.017353 0 0 0 0 -0.036296 -0.0053941 0.040889 0.016054 0.024387
0.52344 0.002012 0.0015014 0 -0.0007614 0 0.0040411 0 0.00024914 0 0.0012743 -0.004781 -0.074681 -0.020686 0.014296 0.014856 0.024803 0.0056305 0.020439 0.034751 0.050916 0.057965 0.03648 0.013632 0.064568 0.011114 0.020818 0.0044555 0.0059224 0.015829 0 0 0 0 -0.032031 0.0024005 0.038352 0.018582 0.029064
0.52734 0.0015939 6.7637e-05 0 0.0012567 0 0.0038371 0 -0.00013868 0 0.0010077 -0.0023255 -0.13266 -0.019852 0.021656 0.021519 0.040167 0.002921 0.015296 0.027023 0.050754 0.063326 0.045193 0.0085158 0.063524 0.025505 0.013119 0.0047915 0.010973 0.010354 0 0 0 0 -0.022682 0.015326 0.035752 0.022548 0.035094
0.53125 0.0013195 -0.00091981 0 0.0021091 0 0.0013392 0 -0.00061295 0 0.0018805 0.0018596 -0.14628 -0.018251 0.02801 0.028628 0.053607 0.0070005 0.013416 0.022272 0.050481 0.068146 0.055514 0.0025476 0.060743 0.032295 -0.0019616 0.0056699 0.017376 -0.0085704 0 0 0 0 -0.0089971 0.031175 0.033297 0.027887 0.041412
0.53516 0.0011558 -0.00077464 0 0.00098747 0 -0.0020364 0 3.3055e-05 0 0.0038566 0.0061678 -0.11901 -0.01683 0.031749 0.033992 0.061205 0.017059 0.014627 0.021339 0.049367 0.070411 0.063354 -0.00095944 0.055889 0.02815 -0.022241 0.0065072 0.023724 -0.038935 0 0 0 0 0.0074684 0.046668 0.031221 0.034189 0.046489
0.53906 0.00094739 0.00030216 0 -0.000734 0 -0.0037602 0 0.002211 0 0.0061121 0.008388 -0.08618 -0.01693 0.031204 0.033951 0.05803 0.027202 0.016863 0.02465 0.046127 0.067283 0.061512 -0.0020349 0.048801 0.012908 -0.040952 0.006573 0.027183 -0.067483 0 0 0 0 0.022067 0.055461 0.030039 0.039466 0.047311
0.54297 0.0007157 0.001401 0 -0.00038625 0 -0.0020611 0 0.005182 0 0.0078287 0.0073651 -0.079843 -0.018041 0.02856 0.029375 0.04797 0.032236 0.017532 0.029847 0.041083 0.060486 0.051137 -0.0032342 0.040889 -0.0038934 -0.053504 0.0060741 0.027497 -0.080028 0 0 0 0 0.032219 0.057107 0.029793 0.042255 0.044059
0.54688 0.00066802 0.0017181 0 0.0034342 0 0.0023927 0 0.0074876 0 0.0085987 0.0040615 -0.099023 -0.01947 0.025352 0.021203 0.033659 0.030825 0.015668 0.035833 0.034496 0.051334 0.033931 -0.0065717 0.033012 -0.016957 -0.058513 0.0052474 0.024896 -0.072803 0 0 0 0 0.037353 0.052143 0.030556 0.041926 0.037156
0.55078 0.0009284 0.0012498 0 0.008989 0 0.0066158 0 0.0078837 0 0.0081361 0.0010067 -0.11659 -0.020394 0.02321 0.01074 0.018097 0.022676 0.010675 0.041554 0.026764 0.041373 0.01236 -0.011306 0.026091 -0.021476 -0.055472 0.0043606 0.019882 -0.054701 0 0 0 0 0.037523 0.041749 0.032342 0.038172 0.027398
0.55469 0.0013341 0.0007119 0 0.012285 0 0.0074887 0 0.0061765 0 0.0059954 0.00041131 -0.11268 -0.018995 0.025146 0.00076373 0.0068229 0.0096682 0.0023101 0.045479 0.018731 0.033555 -0.0080817 -0.014517 0.022037 -0.010233 -0.044882 0.003874 0.01362 -0.038869 0 0 0 0 0.033932 0.028705 0.035176 0.030959 0.01675
0.55859 0.0015493 0.00078774 0 0.010303 0 0.0043565 0 0.0033963 0 0.002043 0.0024306 -0.095125 -0.014195 0.032207 -0.0052396 0.0038752 -0.00040793 -0.0065778 0.047396 0.011944 0.030155 -0.020543 -0.013682 0.022041 0.013131 -0.032805 0.0039287 0.0082304 -0.031955 0 0 0 0 0.03117 0.018283 0.03836 0.023244 0.0088824
0.5625 0.0013674 0.0014703 0 0.0037441 0 -0.00026152 0 0.0011368 0 -0.0026804 0.0050561 -0.084305 -0.0065638 0.042855 -0.0066569 0.0082248 -0.0036204 -0.013665 0.048338 0.0071679 0.030726 -0.024053 -0.0088416 0.025666 0.040189 -0.022789 0.0042739 0.00434 -0.03069 0 0 0 0 0.031352 0.012276 0.041243 0.017405 0.0051336
0.56641 0.00086685 0.0021265 0 -0.0033025 0 -0.0026791 0 0.0004584 0 -0.0059849 0.0057784 -0.083337 0.0033647 0.055743 -0.0033923 0.018629 0.0018255 -0.017504 0.049156 0.0049734 0.034718 -0.018714 -0.0026421 0.032476 0.06483 -0.016365 0.004705 0.0021354 -0.027467 0 0 0 0 0.035216 0.011369 0.043318 0.014954 0.0060784
0.57031 0.00028605 0.0021543 0 -0.0066311 0 -0.0011576 0 0.0011279 0 -0.0060728 0.0036381 -0.072359 0.014781 0.069074 0.0041852 0.033039 0.016826 -0.016788 0.050885 0.0058676 0.041181 -0.0056341 0.001574 0.041721 0.080276 -0.014429 0.0049716 0.0015685 -0.018047 0 0 0 0 0.042902 0.015673 0.044038 0.017281 0.011859
0.57422 -0.00019451 0.001522 0 -0.0052292 0 0.0026141 0 0.0018101 0 -0.0034221 -6.4491e-05 -0.035406 0.025612 0.078382 0.014255 0.045955 0.039232 -0.010006 0.055411 0.010941 0.047825 0.010581 0.0020959 0.050924 0.074291 -0.015593 0.0046551 0.0021488 -0.0038678 0 0 0 0 0.051898 0.023909 0.041921 0.026131 0.021205
0.57813 -0.00051827 0.00067652 0 -0.0017238 0 0.0050416 0 0.0011398 0 -0.00091068 -0.002962 0.013717 0.034418 0.082441 0.02308 0.053605 0.059929 -0.0011063 0.061531 0.018106 0.052817 0.023166 2.8878e-05 0.057351 0.05433 -0.015101 0.0039721 0.0028243 0.011554 0 0 0 0 0.057713 0.031789 0.03736 0.037399 0.029622
0.58203 -0.00066917 1.1282e-05 0 0.00025861 0 0.0038045 0 -0.0011233 0 -0.0014506 -0.003641 0.041737 0.040746 0.080982 0.029181 0.055053 0.075096 0.0078216 0.067894 0.026307 0.055808 0.029885 -0.0013824 0.059853 0.025796 -0.01122 0.0031147 0.0034716 0.026481 0 0 0 0 0.058542 0.037745 0.030431 0.048873 0.035154
0.58594 -0.00063902 -0.00048649 0 -0.00074352 0 -0.00016884 0 -0.0037958 0 -0.0050185 -0.0027488 0.034223 0.044375 0.074176 0.031429 0.05008 0.081843 0.014802 0.072955 0.034422 0.056714 0.029348 0.0010699 0.057709 -0.0052911 -0.0029242 0.002284 0.0040917 0.040558 0 0 0 0 0.053283 0.040585 0.021364 0.058439 0.036272
0.58984 -0.00052812 -0.0010694 0 -0.0031447 0 -0.0036695 0 -0.0051219 0 -0.0080868 -0.0023008 0.016768 0.045118 0.062559 0.028402 0.039206 0.076932 0.016851 0.073616 0.040574 0.055773 0.020528 0.0081681 0.050206 -0.028659 0.010132 0.0018095 0.0050217 0.051864 0 0 0 0 0.041172 0.039008 0.010547 0.062865 0.031071
0.59375 -0.00060328 -0.0018195 0 -0.0041984 0 -0.0041461 0 -0.0041425 0 -0.0065244 -0.0038611 0.030109 0.044154 0.049512 0.021204 0.027196 0.064195 0.01294 0.067217 0.042932 0.054392 0.0076227 0.017351 0.040083 -0.034527 0.023511 0.0018675 0.0068593 0.056551 0 0 0 0 0.026666 0.034171 -0.00018976 0.060897 0.02113
0.59766 -0.0011211 -0.0025065 0 -0.0026207 0 -0.0018952 0 -0.0015115 0 0.00036795 -0.0071682 0.083882 0.042784 0.037806 0.012442 0.017868 0.050459 0.005553 0.055415 0.041962 0.053475 -0.0046468 0.024237 0.030872 -0.025604 0.033145 0.0022291 0.0095183 0.052785 0 0 0 0 0.014676 0.028413 -0.0092104 0.055056 0.010013
0.60156 -0.0020244 -0.0028578 0 0.00044327 0 0.00040082 0 0.0008846 0 0.0084971 -0.010316 0.14204 0.041635 0.028928 0.0036264 0.013228 0.039601 -0.0035414 0.039842 0.038127 0.053368 -0.01382 0.025757 0.024691 -0.0047005 0.036861 0.0027011 0.012782 0.044714 0 0 0 0 0.0079969 0.023053 -0.015361 0.047092 -0.00016927
0.60547 -0.0028657 -0.0028828 0 0.0026825 0 0.00020034 0 0.0012261 0 0.011914 -0.011278 0.15982 0.041262 0.024131 -0.0037247 0.014879 0.035261 -0.012294 0.022746 0.032183 0.054282 -0.017769 0.022481 0.023493 0.023982 0.032987 0.0030518 0.016304 0.041036 0 0 0 0 0.0090437 0.019375 -0.017564 0.039028 -0.0073478
0.60938 -0.0031374 -0.0028463 0 0.0026493 0 -0.0026808 0 -0.00096586 0 0.0076942 -0.009507 0.13281 0.0425 0.02551 -0.0068708 0.025123 0.043004 -0.016456 0.010363 0.026026 0.05629 -0.01344 0.018016 0.030475 0.050843 0.019931 0.0027306 0.018944 0.048155 0 0 0 0 0.021266 0.019547 -0.013407 0.034709 -0.0081016
0.61328 -0.0027323 -0.002925 0 0.00072047 0 -0.0060539 0 -0.0044614 0 -0.0015471 -0.0063564 0.10237 0.044922 0.030332 -0.0065103 0.03938 0.057885 -0.015639 0.0061792 0.021589 0.058545 -0.004475 0.015862 0.041797 0.068828 0.0042305 0.0016384 0.019973 0.064075 0 0 0 0 0.038569 0.02257 -0.0052625 0.034277 -0.0046128
0.61719 -0.0020511 -0.002957 0 -0.001557 0 -0.0073298 0 -0.0070885 0 -0.009756 -0.0040359 0.10917 0.048187 0.036721 -0.00364 0.054845 0.076074 -0.010834 0.010527 0.019135 0.060579 0.0068915 0.01656 0.054487 0.077245 -0.010486 -0.00020493 0.019205 0.079084 0 0 0 0 0.057001 0.027466 0.0049662 0.036536 0.0011321
0.62109 -0.0016072 -0.0025827 0 -0.0028303 0 -0.0055982 0 -0.007123 0 -0.01229 -0.0039311 0.14621 0.051946 0.042963 0.00069539 0.069092 0.09416 -0.0032883 0.022923 0.018534 0.061956 0.018788 0.017835 0.065844 0.07643 -0.021426 -0.0027592 0.016578 0.082922 0 0 0 0 0.073231 0.033276 0.015415 0.040138 0.007308
0.625 -0.0015255 -0.0016193 0 -0.0027854 0 -0.0021139 0 -0.004428 0 -0.0092797 -0.0055602 0.16523 0.05566 0.046554 0.0048265 0.078755 0.10732 0.0047443 0.041759 0.019049 0.06199 0.028819 0.017443 0.071899 0.068025 -0.025215 -0.0059683 0.012089 0.07211 0 0 0 0 0.082768 0.038549 0.023161 0.042744 0.011266
0.62891 -0.0014611 -0.00026568 0 -0.0020111 0 0.00092787 0 -0.00061208 0 -0.0048104 -0.0069468 0.13151 0.058186 0.044543 0.0059936 0.080376 0.11043 0.0089458 0.060349 0.017993 0.059669 0.034489 0.015554 0.06871 0.057342 -0.021152 -0.009526 0.0065011 0.051427 0 0 0 0 0.082224 0.041119 0.024139 0.041091 0.010171
0.63281 -0.0010135 0.0010511 0 -0.0012951 0 0.0020615 0 0.0019594 0 -0.0030362 -0.0061252 0.066893 0.058969 0.038045 0.0038534 0.075678 0.10547 0.0083265 0.073801 0.013981 0.055163 0.036335 0.013983 0.058922 0.047293 -0.013903 -0.013013 0.00091929 0.029245 0 0 0 0 0.075237 0.040899 0.019047 0.035818 0.005239
0.63672 -0.00016965 0.0019811 0 -0.0010155 0 0.0013438 0 0.00175 0 -0.0048071 -0.0026432 0.031763 0.057572 0.028126 -0.0015076 0.065709 0.093752 0.0027845 0.080255 0.0065978 0.048579 0.034539 0.013198 0.044494 0.037786 -0.0061256 -0.016162 -0.004074 0.011487 0 0 0 0 0.064038 0.038016 0.008738 0.027954 -0.0025019
0.64063 0.00069806 0.0023953 0 -0.00098928 0 -5.5684e-05 0 -0.00080384 0 -0.0074969 0.0020833 0.06295 0.053644 0.016279 -0.0096808 0.051881 0.077078 -0.0072887 0.078695 -0.0041652 0.0402 0.029432 0.010822 0.027864 0.028059 -0.00047295 -0.018696 -0.007924 -0.001155 0 0 0 0 0.051144 0.032836 -0.005387 0.018947 -0.011732
0.64453 0.0012346 0.0023117 0 -0.00075275 0 -0.00084689 0 -0.0034812 0 -0.0076677 0.0058368 0.13251 0.046355 0.0061961 -0.019416 0.036816 0.058614 -0.020458 0.069213 -0.017266 0.030975 0.021057 0.0040072 0.014041 0.014518 -0.0011734 -0.019924 -0.0094513 -0.011921 0 0 0 0 0.040775 0.026313 -0.019743 0.012375 -0.019805
0.64844 0.0014177 0.0018013 0 -2.8102e-05 0 -0.00040569 0 -0.0038251 0 -0.0039539 0.0072401 0.17074 0.037029 0.0013049 -0.028049 0.023969 0.042451 -0.032865 0.058696 -0.028953 0.023269 0.011034 -0.0064707 0.0063025 -0.0042658 -0.0073435 -0.019709 -0.0085608 -0.024789 0 0 0 0 0.03459 0.020447 -0.029645 0.010537 -0.024981
0.65234 0.001444 0.0010122 0 0.00096006 0 0.00099791 0 -0.0010057 0 0.0021234 0.0066561 0.12995 0.026937 0.0020339 -0.034564 0.014346 0.029799 -0.042978 0.050891 -0.037329 0.018414 0.0004111 -0.015195 0.0043041 -0.026419 -0.016566 -0.01817 -0.0054982 -0.041507 0 0 0 0 0.031603 0.015935 -0.03383 0.012956 -0.027479
0.65625 0.0013876 0.00020267 0 0.0016041 0 0.0024574 0 0.0034514 0 0.0075985 0.0056398 0.025634 0.017143 0.0081927 -0.03843 0.008461 0.021359 -0.049991 0.047954 -0.04122 0.01735 -0.0099363 -0.016347 0.0072842 -0.049555 -0.026822 -0.015415 -0.00047299 -0.059739 0 0 0 0 0.030794 0.013078 -0.031856 0.018755 -0.027708
0.66016 0.0011009 -0.00038668 0 0.0014613 0 0.0029726 0 0.0067483 0 0.0102 0.0054515 -0.081427 0.0090673 0.018891 -0.039295 0.0066157 0.017693 -0.053345 0.051718 -0.039538 0.021106 -0.018843 -0.0096387 0.01367 -0.069628 -0.035389 -0.011619 0.0062028 -0.072967 0 0 0 0 0.030558 0.011973 -0.023833 0.026228 -0.026483
0.66406 0.00050079 -0.00074903 0 0.00078753 0 0.0020667 0 0.0069328 0 0.0095492 0.0059365 -0.13868 0.0052805 0.029848 -0.037834 0.0081892 0.018828 -0.053741 0.060859 -0.03269 0.029853 -0.023889 -0.001706 0.019339 -0.077571 -0.038011 -0.0073976 0.01336 -0.073197 0 0 0 0 0.028397 0.011697 -0.012815 0.030846 -0.02563
0.66797 -0.00013727 -0.0011274 0 0.00046557 0 0.00017696 0 0.0043467 0 0.0069229 0.0057381 -0.13808 0.0054039 0.037023 -0.036019 0.010896 0.022265 -0.053552 0.069481 -0.024605 0.040136 -0.025143 -0.00058425 0.022158 -0.073532 -0.03545 -0.0035293 0.019528 -0.056189 0 0 0 0 0.024622 0.010868 -0.0033685 0.030898 -0.025815
0.67188 -0.00031195 -0.0016982 0 0.001219 0 -0.0015077 0 0.0012091 0 0.0041661 0.0036222 -0.10837 0.0091871 0.038986 -0.034458 0.014033 0.027072 -0.053501 0.074804 -0.016988 0.050132 -0.022738 -0.0079677 0.022071 -0.058763 -0.028493 -0.00035748 0.02396 -0.026008 0 0 0 0 0.020105 0.0090841 0.002824 0.026272 -0.026823
0.67578 0.00021894 -0.0022047 0 0.0027739 0 -0.0018017 0 -0.00028634 0 0.0025991 -0.00028262 -0.082419 0.016127 0.03499 -0.03353 0.017063 0.032356 -0.054046 0.074584 -0.011291 0.058105 -0.017119 -0.016881 0.01957 -0.03563 -0.018303 0.0018406 0.026054 0.0054739 0 0 0 0 0.015907 0.0061861 0.0046309 0.017451 -0.028213
0.67969 0.0011397 -0.0019978 0 0.0038843 0 -0.00039684 0 0.0002973 0 0.0024454 -0.0044243 -0.075338 0.025253 0.025109 -0.033066 0.01973 0.036934 -0.055016 0.06627 -0.0091623 0.061298 -0.0094194 -0.017648 0.016802 -0.0099478 -0.0072071 0.0026309 0.024865 0.025345 0 0 0 0 0.014265 0.0026433 0.0013703 0.0063802 -0.028611
0.68359 0.0018456 -0.00058207 0 0.003411 0 0.0018546 0 0.0015349 0 0.0029185 -0.0069831 -0.086533 0.033994 0.014702 -0.031493 0.022618 0.040139 -0.054698 0.053757 -0.0092368 0.059898 -0.0028097 -0.0069266 0.017404 0.0085948 0.0011278 0.0022534 0.021401 0.028224 0 0 0 0 0.015905 0.00054827 -0.0032782 -0.0023143 -0.026561
0.6875 0.0020231 0.0017988 0 0.0015321 0 0.0035572 0 0.0016289 0 0.0028577 -0.0072326 -0.11139 0.04104 0.0075171 -0.027892 0.02617 0.042266 -0.052061 0.041511 -0.0095579 0.056051 0.0011325 0.0088044 0.022078 0.017513 0.0053349 0.0010645 0.017047 0.019687 0 0 0 0 0.019382 0.0011414 -0.0064138 -0.0068443 -0.022099
0.69141 0.0019128 0.0041437 0 -0.00016655 0 0.0038227 0 5.9923e-05 0 0.00157 -0.0059766 -0.14535 0.045637 0.0056428 -0.021823 0.03059 0.043626 -0.04655 0.03227 -0.0089672 0.05137 0.001598 0.018785 0.030694 0.016414 0.0045855 -0.00079134 0.012669 0.011407 0 0 0 0 0.023347 0.0051412 -0.0064555 -0.0065124 -0.015442
0.69531 0.0019651 0.0053516 0 -2.1434e-05 0 0.0028568 0 -0.0020684 0 -0.00064259 -0.0047641 -0.18074 0.047189 0.010765 -0.013065 0.035992 0.044681 -0.037815 0.028669 -0.0063619 0.047769 -0.0019325 0.017384 0.042488 0.0062891 -0.0016892 -0.0031858 0.0091645 0.011933 0 0 0 0 0.026048 0.013064 -0.0021037 -0.0011692 -0.007079
0.69922 0.0022837 0.0050027 0 0.0020842 0 0.0015821 0 -0.0031639 0 -0.0026694 -0.0045889 -0.20735 0.04484 0.023486 -0.0025925 0.04195 0.046427 -0.026395 0.033277 -0.0011795 0.048818 -0.0091765 0.0085326 0.053763 -0.0064844 -0.014127 -0.0061537 0.0077047 0.020614 0 0 0 0 0.023646 0.024693 0.0070112 0.0075508 0.0014724
0.70313 0.0024877 0.0035791 0 0.0043721 0 0.00068467 0 -0.0025828 0 -0.0033825 -0.0051167 -0.21972 0.040541 0.037162 0.0065203 0.047216 0.048845 -0.015557 0.040421 0.0038505 0.053504 -0.016523 0.0013129 0.060974 -0.013303 -0.028522 -0.0094242 0.00726 0.029012 0 0 0 0 0.017066 0.036249 0.016466 0.015174 0.0087248
0.70703 0.0021369 0.0019775 0 0.0045865 0 6.3921e-06 0 -0.0010434 0 -0.0024163 -0.0049848 -0.22149 0.034971 0.048502 0.012701 0.051058 0.051419 -0.0069789 0.046994 0.007037 0.060643 -0.022321 0.0013582 0.062969 -0.011492 -0.042704 -0.012824 0.0070986 0.027637 0 0 0 0 0.007501 0.045769 0.024104 0.019995 0.014209
0.71094 0.0012267 0.00081101 0 0.0020082 0 -0.0011362 0 0.00022639 0 -0.00031804 -0.0028935 -0.22013 0.028758 0.054663 0.014695 0.052818 0.053451 -0.0021017 0.05022 0.0069012 0.068781 -0.025195 0.0063687 0.059231 0.00026471 -0.054514 -0.016128 0.0065052 0.012234 0 0 0 0 -0.0035279 0.051525 0.028132 0.020762 0.017633
0.71484 0.00019702 0.00011368 0 -0.001741 0 -0.0030331 0 0.00065637 0 0.001976 0.0013128 -0.21795 0.022591 0.051704 0.010757 0.051336 0.053269 -0.0030905 0.046288 0.0012362 0.075157 -0.02335 0.0095152 0.049722 0.021888 -0.06027 -0.018837 0.0043872 -0.014177 0 0 0 0 -0.013085 0.050899 0.026238 0.016135 0.018665
0.71875 -0.00052135 -0.00041587 0 -0.0038819 0 -0.0049815 0 0.00069564 0 0.0037919 0.0063082 -0.21094 0.016961 0.040226 0.0021826 0.046273 0.048899 -0.0096397 0.035684 -0.0093704 0.076644 -0.017628 0.006673 0.038276 0.044787 -0.05747 -0.020232 0.00056657 -0.043149 0 0 0 0 -0.017762 0.04392 0.019484 0.0077196 0.017826
0.72266 -0.00088296 -0.0010084 0 -0.0026855 0 -0.005647 0 0.0011499 0 0.0049224 0.0099328 -0.19616 0.011807 0.02485 -0.0078912 0.038549 0.040697 -0.019077 0.022932 -0.021879 0.073572 -0.010836 0.00017183 0.028113 0.061761 -0.048034 -0.020274 -0.0037917 -0.06427 0 0 0 0 -0.017987 0.033499 0.011115 -0.0019808 0.015788
0.72656 -0.0011244 -0.0016675 0 0.0011393 0 -0.0041431 0 0.0022701 0 0.0053439 0.010458 -0.17684 0.0070799 0.0082494 -0.017643 0.028578 0.029135 -0.029818 0.010934 -0.034401 0.066488 -0.0048512 -0.0041489 0.020657 0.069063 -0.033376 -0.019 -0.0077687 -0.068994 0 0 0 0 -0.014568 0.021379 0.0029222 -0.011859 0.012712
0.73047 -0.0013779 -0.0022959 0 0.004985 0 -0.00091118 0 0.0034946 0 0.004914 0.0076963 -0.15754 0.0027005 -0.0068493 -0.025279 0.016869 0.015055 -0.04018 0.0026568 -0.044995 0.056378 -0.001634 -0.0029778 0.016922 0.063812 -0.015413 -0.016567 -0.010349 -0.054573 0 0 0 0 -0.0088305 0.0094413 -0.0033864 -0.020986 0.0087193
0.73438 -0.0015164 -0.0028287 0 0.0063054 0 0.0023817 0 0.0039976 0 0.0034599 0.0032093 -0.13623 -0.001414 -0.016569 -0.02802 0.0042363 0.00097771 -0.047213 0.0026963 -0.050456 0.045716 -0.005264 0.0015532 0.017311 0.042947 0.0014899 -0.013607 -0.0094061 -0.026584 0 0 0 0 -0.0043362 0.00088591 -0.0058484 -0.028878 0.0036882
0.73828 -0.0014089 -0.0031906 0 0.0044118 0 0.0039162 0 0.0034106 0 0.0011513 -0.00064095 -0.10548 -0.005524 -0.022868 -0.027662 -0.0078108 -0.010282 -0.051005 0.0073416 -0.052395 0.037102 -0.014638 0.0045778 0.018325 0.016814 0.014071 -0.011336 -0.005782 0.0027766 0 0 0 0 -0.0034763 -0.0044208 -0.0068505 -0.036792 -0.0016837
0.74219 -0.0012027 -0.0031949 0 0.00078673 0 0.0029767 0 0.0020376 0 -0.0013292 -0.0022427 -0.063334 -0.009821 -0.027857 -0.025821 -0.018508 -0.017939 -0.052266 0.013131 -0.05247 0.031023 -0.028436 0.0035817 0.018328 -0.0088424 0.021983 -0.010238 -0.00052626 0.021537 0 0 0 0 -0.0062555 -0.0073755 -0.0082393 -0.045314 -0.0068454
0.74609 -0.0011972 -0.002611 0 -0.0021619 0 0.00046261 0 0.0004909 0 -0.0031251 -0.0018255 -0.020298 -0.014503 -0.033369 -0.023931 -0.027214 -0.021691 -0.051751 0.01694 -0.052176 0.027568 -0.045253 0.00066028 0.016207 -0.029403 0.025481 -0.010608 0.005296 0.026043 0 0 0 0 -0.012172 -0.0089109 -0.011503 -0.054697 -0.011276
0.75 -0.0014031 -0.0014073 0 -0.0028455 0 -0.001722 0 -0.00076734 0 -0.0038116 -0.001236 0.0081783 -0.019924 -0.041914 -0.023984 -0.032976 -0.021609 -0.050635 0.014185 -0.053626 0.026395 -0.062896 4.2519e-05 0.010912 -0.038983 0.025683 -0.012693 0.0099849 0.023614 0 0 0 0 -0.01978 -0.010495 -0.018555 -0.064862 -0.014142
0.75391 -0.0013571 8.3722e-05 0 -0.0014546 0 -0.0019727 0 -0.0015604 0 -0.0037062 -0.0024767 0.016569 -0.026436 -0.054503 -0.027383 -0.035356 -0.02012 -0.050597 0.0016101 -0.058387 0.025669 -0.077404 0.0037261 0.0033856 -0.034585 0.02635 -0.015779 0.011375 0.026522 0 0 0 0 -0.025193 -0.013924 -0.029495 -0.07387 -0.014801
0.75781 -0.00053645 0.0013004 0 0.00043645 0 -7.496e-05 0 -0.001868 0 -0.0035558 -0.0060601 0.014111 -0.033577 -0.068108 -0.032434 -0.035872 -0.019701 -0.0517 -0.016365 -0.064762 0.024142 -0.08762 0.0095271 -0.0040377 -0.022207 0.029249 -0.018636 0.0099947 0.04146 0 0 0 0 -0.026877 -0.018821 -0.041285 -0.080048 -0.014229
0.76172 0.0009967 0.001817 0 0.0011713 0 0.0026759 0 -0.0017643 0 -0.003841 -0.010442 0.013801 -0.040858 -0.08047 -0.03781 -0.035486 -0.02128 -0.053603 -0.036488 -0.07137 0.021555 -0.093175 0.013086 -0.01025 -0.0052093 0.034287 -0.020623 0.0064589 0.063216 0 0 0 0 -0.024544 -0.024571 -0.052033 -0.082434 -0.013193
0.76563 0.0024542 0.0016307 0 0.00019505 0 0.0044177 0 -0.0015135 0 -0.0042879 -0.013004 0.019121 -0.047658 -0.089246 -0.04205 -0.035277 -0.025448 -0.055778 -0.055107 -0.076693 0.017901 -0.09411 0.011593 -0.014346 0.0128 0.040749 -0.021184 0.0016377 0.077953 0 0 0 0 -0.018408 -0.03036 -0.059897 -0.080341 -0.012583
0.76953 0.0029443 0.0011346 0 -0.0016986 0 0.0040673 0 -0.0015357 0 -0.0040107 -0.01187 0.024496 -0.052173 -0.090029 -0.042376 -0.037478 -0.032225 -0.056794 -0.064944 -0.077869 0.01393 -0.09092 0.0058331 -0.015502 0.02591 0.045015 -0.019516 -0.0025093 0.073318 0 0 0 0 -0.0099171 -0.034309 -0.061935 -0.072946 -0.014374
0.77344 0.0022782 0.00081495 0 -0.0031004 0 0.0020941 0 -0.0020185 0 -0.0021959 -0.0072295 0.027209 -0.053341 -0.084409 -0.039154 -0.042859 -0.039058 -0.055838 -0.064858 -0.075452 0.011019 -0.087101 -0.00080249 -0.015702 0.032216 0.043143 -0.016518 -0.004485 0.04709 0 0 0 0 -0.0027041 -0.035781 -0.060037 -0.063611 -0.019086
0.77734 0.0011261 0.00091315 0 -0.0030265 0 0.00012461 0 -0.0024668 0 0.0011796 -0.0012353 0.033147 -0.051167 -0.075443 -0.034087 -0.050837 -0.044578 -0.053134 -0.057475 -0.071321 0.0094756 -0.084465 -0.0049506 -0.016385 0.032722 0.034608 -0.013039 -0.004419 0.0081894 0 0 0 0 0.0018985 -0.035321 -0.056711 -0.054752 -0.026122
0.78125 0.00034239 0.0012722 0 -0.0014738 0 -0.00035154 0 -0.0018221 0 0.0051225 0.0034029 0.047273 -0.045839 -0.065677 -0.028738 -0.0607 -0.048013 -0.049034 -0.045359 -0.067149 0.0092867 -0.08417 -0.0052474 -0.01847 0.02829 0.019778 -0.0097022 -0.0026931 -0.02933 0 0 0 0 0.0032526 -0.033522 -0.053896 -0.048103 -0.03484
0.78516 0.0001562 0.0014362 0 0.0007839 0 0.00081821 0 0.00062988 0 0.0080676 0.0051183 0.061987 -0.037838 -0.058536 -0.025358 -0.071234 -0.048737 -0.044207 -0.032388 -0.065302 0.010136 -0.08736 -0.0025334 -0.022866 0.020153 6.8861e-05 -0.0072549 -0.00012832 -0.053912 0 0 0 0 0.0010398 -0.03134 -0.054029 -0.045668 -0.044206
0.78906 5.7302e-05 0.00094131 0 0.0027898 0 0.0023151 0 0.0042516 0 0.0087225 0.0043613 0.06247 -0.029398 -0.058733 -0.02745 -0.079502 -0.047422 -0.040388 -0.025843 -0.069148 0.010385 -0.094312 0.0011607 -0.029502 0.0099872 -0.018143 -0.0065038 0.0010965 -0.061053 0 0 0 0 -0.003521 -0.030584 -0.059523 -0.049231 -0.052017
0.79297 -0.00054431 -0.00033919 0 0.0038363 0 0.002427 0 0.0070457 0 0.0067872 0.0031311 0.046672 -0.022915 -0.064206 -0.033733 -0.084615 -0.046249 -0.038311 -0.026543 -0.07696 0.0088262 -0.10234 0.0037498 -0.036293 -0.0010952 -0.029942 -0.0068047 0.00021617 -0.053824 0 0 0 0 -0.0080527 -0.031403 -0.067694 -0.056004 -0.057749
0.79688 -0.0016205 -0.001994 0 0.0035518 0 0.00049126 0 0.0070173 0 0.0031072 0.003509 0.034587 -0.019432 -0.073063 -0.042908 -0.086579 -0.046081 -0.038129 -0.033823 -0.087181 0.0050206 -0.10991 0.0038089 -0.042186 -0.013155 -0.033725 -0.0077383 -0.0027506 -0.040565 0 0 0 0 -0.011832 -0.033481 -0.076621 -0.064443 -0.061529
0.80078 -0.002523 -0.0032049 0 0.0018972 0 -0.0024738 0 0.0039174 0 -0.00081954 0.0061347 0.049136 -0.01967 -0.083045 -0.053334 -0.085791 -0.047541 -0.039794 -0.04632 -0.09795 -0.0012272 -0.11552 0.0009555 -0.046281 -0.026271 -0.028891 -0.0088443 -0.0074959 -0.030684 0 0 0 0 -0.014405 -0.03632 -0.084303 -0.072944 -0.063732
0.80469 -0.0026355 -0.0032218 0 -0.00068725 0 -0.0044721 0 -0.00025357 0 -0.0036545 0.0096291 0.085442 -0.02439 -0.089783 -0.061591 -0.083689 -0.050987 -0.04296 -0.060787 -0.10555 -0.0098544 -0.11654 -0.0039797 -0.047452 -0.040579 -0.01637 -0.0093407 -0.012899 -0.02938 0 0 0 0 -0.015789 -0.03871 -0.08728 -0.078906 -0.06543
0.80859 -0.0019565 -0.0019006 0 -0.0031664 0 -0.0040042 0 -0.0026785 0 -0.0048416 0.011422 0.10572 -0.03113 -0.090502 -0.064888 -0.083464 -0.054756 -0.046214 -0.072311 -0.1076 -0.018854 -0.1128 -0.0091692 -0.046828 -0.054372 -0.0040626 -0.0088016 -0.016725 -0.033826 0 0 0 0 -0.01736 -0.039486 -0.085193 -0.081254 -0.068273
0.8125 -0.0010289 0.00012195 0 -0.0042426 0 -0.0011487 0 -0.0020174 0 -0.0047033 0.0095384 0.073449 -0.037611 -0.086466 -0.063814 -0.086252 -0.057604 -0.048897 -0.079955 -0.10513 -0.026775 -0.10601 -0.012556 -0.045878 -0.0657 0.0034162 -0.0074443 -0.018197 -0.034417 0 0 0 0 -0.019749 -0.038811 -0.080407 -0.080939 -0.072444
0.81641 -0.00036496 0.0018188 0 -0.0031903 0 0.0025346 0 0.0004504 0 -0.0040434 0.0041516 -0.0052728 -0.042434 -0.079053 -0.059271 -0.092405 -0.058917 -0.050746 -0.08373 -0.099251 -0.032692 -0.09759 -0.012889 -0.045473 -0.072923 0.0038453 -0.0054742 -0.017007 -0.021902 0 0 0 0 -0.023091 -0.037015 -0.074832 -0.078776 -0.077713
0.82031 -1.2646e-05 0.0024584 0 -0.00058863 0 0.0050981 0 0.0019271 0 -0.0035775 -0.0023098 -0.080066 -0.044259 -0.070313 -0.05278 -0.10183 -0.058267 -0.051648 -0.08431 -0.091628 -0.035736 -0.089313 -0.010366 -0.046451 -0.074233 -0.0042066 -0.0031892 -0.013101 0.0043527 0 0 0 0 -0.027276 -0.034672 -0.070823 -0.075877 -0.083525
0.82422 0.00032904 0.0020401 0 0.0018311 0 0.0054155 0 0.00051658 0 -0.0035221 -0.0067343 -0.10229 -0.04161 -0.064915 -0.048509 -0.11246 -0.056118 -0.051932 -0.084234 -0.086025 -0.034556 -0.085237 -0.006379 -0.049384 -0.065975 -0.01905 -0.0012369 -0.0072055 0.034269 0 0 0 0 -0.030956 -0.03326 -0.072695 -0.074508 -0.087723
0.82813 0.00087496 0.0011515 0 0.0023437 0 0.0037022 0 -0.0031662 0 -0.0035039 -0.007508 -0.073471 -0.037282 -0.063747 -0.04827 -0.12077 -0.054568 -0.052421 -0.085681 -0.083476 -0.031098 -0.085803 -0.0024946 -0.052588 -0.05204 -0.032281 0.0001267 -0.0015833 0.05393 0 0 0 0 -0.032942 -0.033105 -0.078841 -0.075147 -0.089348
0.83203 0.0015156 0.00044103 0 0.00056169 0 0.0011898 0 -0.0065649 0 -0.0027793 -0.0056112 -0.044071 -0.032906 -0.066192 -0.05205 -0.1253 -0.054436 -0.053316 -0.088722 -0.083489 -0.026285 -0.090727 0.00058585 -0.055111 -0.034528 -0.040399 0.00086734 0.0028857 0.055977 0 0 0 0 -0.032908 -0.033891 -0.08757 -0.077587 -0.088287
0.83594 0.0019816 0.00020256 0 -0.0021773 0 -0.00065194 0 -0.0073134 0 -0.00069192 -0.0037019 -0.06185 -0.030064 -0.07117 -0.059289 -0.12503 -0.056236 -0.054687 -0.093039 -0.085189 -0.02109 -0.099291 0.0033427 -0.056151 -0.015712 -0.040907 0.0010055 0.0055139 0.044324 0 0 0 0 -0.0308 -0.035108 -0.096919 -0.081418 -0.084762
0.83984 0.0021402 0.00036446 0 -0.0037494 0 -0.00085223 0 -0.0050004 0 0.0027894 -0.0038944 -0.12392 -0.031277 -0.076206 -0.068213 -0.11897 -0.060202 -0.056354 -0.097277 -0.086491 -0.017049 -0.10985 0.0068069 -0.054669 0.00070759 -0.031563 0.0006135 0.0054727 0.02922 0 0 0 0 -0.026946 -0.035505 -0.10329 -0.085704 -0.079623
0.84375 0.0020662 0.00072764 0 -0.002786 0 0.00063265 0 -0.0011779 0 0.006753 -0.0060665 -0.18327 -0.037629 -0.077676 -0.074732 -0.10983 -0.064389 -0.057488 -0.099091 -0.084756 -0.015772 -0.1186 0.011475 -0.051353 0.011062 -0.01799 3.6029e-05 0.0032839 0.017938 0 0 0 0 -0.023195 -0.033454 -0.10357 -0.088889 -0.075584
0.84766 0.0018726 0.0011102 0 0.00037088 0 0.0028967 0 0.0020826 0 0.0096025 -0.008089 -0.20123 -0.047453 -0.075405 -0.077511 -0.1011 -0.067055 -0.057711 -0.098364 -0.080507 -0.01723 -0.12394 0.016592 -0.047927 0.015798 -0.0071907 -0.00048201 0.0001913 0.010147 0 0 0 0 -0.020647 -0.029152 -0.09914 -0.090712 -0.074104
0.85156 0.001573 0.0013017 0 0.0039513 0 0.0045132 0 0.0036376 0 0.0099534 -0.007704 -0.18771 -0.059673 -0.069921 -0.076363 -0.094847 -0.067373 -0.056943 -0.095467 -0.074844 -0.021349 -0.12532 0.020348 -0.045489 0.015414 -0.0031087 -0.00082445 -0.0031128 0.0014593 0 0 0 0 -0.019716 -0.023078 -0.091435 -0.091282 -0.075891
0.85547 0.0011526 0.0010493 0 0.0059574 0 0.0043374 0 0.0036349 0 0.0076573 -0.0043786 -0.18608 -0.073001 -0.062294 -0.071684 -0.092959 -0.064784 -0.055253 -0.091141 -0.069389 -0.027845 -0.12263 0.020854 -0.04512 0.010849 -0.0091449 -0.00089919 -0.0059354 -0.010098 0 0 0 0 -0.020594 -0.016034 -0.082421 -0.090927 -0.081371
0.85938 0.00070541 0.00026365 0 0.0053888 0 0.0022963 0 0.0029241 0 0.0041108 0.00041013 -0.222 -0.08518 -0.05592 -0.066 -0.098668 -0.059451 -0.053445 -0.087616 -0.069086 -0.035939 -0.11682 0.0172 -0.048592 0.0038231 -0.029247 -0.00057909 -0.0070674 -0.02218 0 0 0 0 -0.023022 -0.010665 -0.076829 -0.090885 -0.09089
0.86328 0.00040312 -0.00072805 0 0.0027551 0 -0.00042842 0 0.0023483 0 0.001382 0.0045159 -0.27446 -0.095456 -0.053376 -0.063254 -0.10909 -0.054571 -0.052918 -0.08627 -0.07531 -0.043551 -0.11165 0.0098945 -0.054262 -0.0031026 -0.054131 -8.2206e-05 -0.0066575 -0.032065 0 0 0 0 -0.025527 -0.0088436 -0.076387 -0.092288 -0.10168
0.86719 0.00030584 -0.0012555 0 -0.00031915 0 -0.0021389 0 0.002423 0 0.00066771 0.0067425 -0.29994 -0.10404 -0.055036 -0.064712 -0.1223 -0.051745 -0.054312 -0.086934 -0.08743 -0.049769 -0.10867 0.00049293 -0.060888 -0.009617 -0.078014 0.00042023 -0.0049622 -0.040478 0 0 0 0 -0.027733 -0.01099 -0.080633 -0.09535 -0.11247
0.87109 0.00027397 -0.00079978 0 -0.0020986 0 -0.0018648 0 0.0032379 0 0.0013172 0.00735 -0.28028 -0.11121 -0.060791 -0.070957 -0.13656 -0.05208 -0.058029 -0.089141 -0.10424 -0.053921 -0.10891 -0.0091678 -0.067367 -0.015742 -0.096125 0.00075746 -0.0022775 -0.04973 0 0 0 0 -0.029517 -0.01712 -0.08868 -0.10005 -0.12222
0.875 0.00013972 0.0005 0 -0.001785 0 -0.00014121 0 0.0043279 0 0.0013483 0.0072725 -0.23994 -0.11744 -0.069926 -0.082085 -0.14949 -0.056718 -0.064462 -0.09174 -0.12312 -0.055205 -0.1133 -0.017575 -0.072164 -0.022057 -0.10214 0.00064537 0.0009227 -0.058216 0 0 0 0 -0.031081 -0.026839 -0.098645 -0.10605 -0.12966
0.87891 -4.8016e-05 0.0018627 0 4.1021e-06 0 0.0014074 0 0.0047205 0 -0.00084887 0.0070547 -0.2162 -0.12318 -0.079325 -0.094807 -0.15834 -0.06431 -0.072515 -0.092492 -0.13774 -0.053841 -0.12046 -0.023739 -0.074086 -0.029759 -0.093561 -0.00024214 0.0035647 -0.058833 0 0 0 0 -0.033395 -0.037258 -0.1065 -0.11176 -0.13383
0.88281 -3.7205e-05 0.0024726 0 0.0016884 0 0.0014171 0 0.0035283 0 -0.0050195 0.0065527 -0.21908 -0.12814 -0.086741 -0.10554 -0.16337 -0.071666 -0.080142 -0.091263 -0.14551 -0.051493 -0.12749 -0.02715 -0.074218 -0.03853 -0.077812 -0.0017015 0.0050792 -0.045192 0 0 0 0 -0.036646 -0.045703 -0.11103 -0.11601 -0.1354
0.88672 0.00030516 0.0021364 0 0.0018844 0 -5.8382e-05 0 0.00086527 0 -0.009053 0.0054703 -0.22635 -0.1318 -0.091304 -0.11267 -0.16479 -0.07714 -0.08615 -0.088531 -0.14561 -0.049046 -0.13288 -0.027698 -0.073335 -0.047647 -0.059407 -0.0035315 0.0051887 -0.020128 0 0 0 0 -0.040582 -0.050947 -0.11224 -0.11831 -0.13452
0.89063 0.00071515 0.0013667 0 0.0004383 0 -0.0016164 0 -0.0018286 0 -0.010518 0.0039428 -0.21464 -0.13357 -0.092473 -0.11498 -0.16301 -0.079321 -0.089432 -0.085089 -0.13793 -0.047371 -0.13534 -0.0256 -0.072324 -0.056116 -0.043081 -0.0054622 0.0037291 0.0033016 0 0 0 0 -0.044745 -0.052096 -0.11062 -0.11838 -0.13142
0.89453 0.00067655 0.00083089 0 -0.0015241 0 -0.0017711 0 -0.0027199 0 -0.0084487 0.0024844 -0.18647 -0.13208 -0.089828 -0.11135 -0.15848 -0.076608 -0.088026 -0.083244 -0.12345 -0.047841 -0.13313 -0.021244 -0.072785 -0.060904 -0.036928 -0.0067565 0.00054859 0.011459 0 0 0 0 -0.047506 -0.048252 -0.10801 -0.11612 -0.12608
0.89844 -7.5096e-05 0.00073164 0 -0.0026017 0 -0.00030311 0 -0.0012099 0 -0.0039622 0.0014242 -0.16142 -0.12833 -0.085671 -0.10548 -0.15304 -0.071989 -0.083287 -0.084469 -0.10822 -0.050127 -0.12839 -0.015045 -0.07503 -0.060342 -0.040921 -0.0068643 -0.0031545 0.0023747 0 0 0 0 -0.047763 -0.042588 -0.10713 -0.11348 -0.11992
0.90234 -0.0011921 0.00071278 0 -0.0022719 0 0.0015149 0 0.0012705 0 0.00065888 0.00051309 -0.1461 -0.12373 -0.08138 -0.099819 -0.1476 -0.067988 -0.076848 -0.08839 -0.094994 -0.053499 -0.12307 -0.0075324 -0.078493 -0.054527 -0.051707 -0.0057471 -0.0065963 -0.011289 0 0 0 0 -0.045845 -0.037356 -0.10845 -0.11164 -0.11409
0.90625 -0.0019229 0.00031484 0 -0.0011284 0 0.0020268 0 0.0023013 0 0.0035337 -0.00087171 -0.12366 -0.11946 -0.07793 -0.095984 -0.14287 -0.06641 -0.070046 -0.094351 -0.085298 -0.057376 -0.11863 0.00033641 -0.082614 -0.043797 -0.066382 -0.0034679 -0.0092427 -0.012161 0 0 0 0 -0.042415 -0.034162 -0.11192 -0.11137 -0.10958
0.91016 -0.0017545 -0.00054025 0 -6.2688e-05 0 0.00065779 0 0.00061342 0 0.0041902 -0.0031692 -0.077963 -0.11717 -0.076434 -0.095631 -0.13967 -0.069331 -0.064656 -0.10108 -0.080339 -0.061007 -0.11679 0.0070882 -0.086543 -0.028921 -0.080882 -0.0002252 -0.010514 0.0076274 0 0 0 0 -0.038799 -0.034851 -0.11696 -0.1135 -0.10778
0.91406 -0.00088735 -0.0015083 0 0.00065644 0 -0.0015486 0 -0.0026332 0 0.0034745 -0.0062719 -0.022496 -0.11912 -0.078413 -0.099321 -0.13943 -0.077707 -0.063348 -0.1055 -0.079233 -0.063491 -0.11911 0.011348 -0.088828 -0.012952 -0.089133 0.0030881 -0.010219 0.040398 0 0 0 0 -0.038743 -0.04079 -0.12114 -0.11816 -0.11087
0.91797 -7.28e-05 -0.002178 0 0.0013931 0 -0.0027809 0 -0.004748 0 0.0027132 -0.0095871 0.0050941 -0.12394 -0.083187 -0.1042 -0.14163 -0.087624 -0.06539 -0.10685 -0.078482 -0.065185 -0.12347 0.012935 -0.089547 0.00093155 -0.091684 0.0056386 -0.0095454 0.069534 0 0 0 0 -0.043325 -0.049106 -0.1231 -0.12342 -0.11748
0.92188 4.4588e-05 -0.0023881 0 0.0023278 0 -0.0019663 0 -0.0038648 0 0.0028119 -0.012293 -0.017724 -0.13049 -0.090429 -0.10874 -0.14584 -0.096673 -0.070031 -0.10535 -0.07674 -0.066405 -0.12852 0.013417 -0.088916 0.011474 -0.089715 0.0071162 -0.0091778 0.081845 0 0 0 0 -0.052551 -0.058014 -0.12252 -0.12814 -0.12657
0.92578 -0.00053156 -0.0022117 0 0.0029079 0 0.00032382 0 -0.00061353 0 0.0037372 -0.013534 -0.068099 -0.13739 -0.099618 -0.11154 -0.15143 -0.10251 -0.076237 -0.10155 -0.073006 -0.067488 -0.13279 0.015193 -0.087272 0.01781 -0.084833 0.0073413 -0.0097499 0.075142 0 0 0 0 -0.065856 -0.065654 -0.11945 -0.13121 -0.13677
0.92969 -0.0012082 -0.0017476 0 0.0023629 0 0.0022935 0 0.0024163 0 0.0045236 -0.012609 -0.093591 -0.14177 -0.10957 -0.11059 -0.15681 -0.10116 -0.081751 -0.097126 -0.066682 -0.068895 -0.13376 0.019456 -0.085274 0.019051 -0.080082 0.0062423 -0.012182 0.056668 0 0 0 0 -0.081067 -0.068615 -0.11447 -0.13067 -0.14506
0.93359 -0.0013644 -0.0010397 0 0.00075152 0 0.0023065 0 0.0028897 0 0.0038303 -0.0093575 -0.061769 -0.14166 -0.11762 -0.10655 -0.15944 -0.093071 -0.083964 -0.094557 -0.060097 -0.070435 -0.1308 0.02471 -0.083765 0.017827 -0.07805 0.0047743 -0.015842 0.036369 0 0 0 0 -0.093009 -0.065751 -0.10964 -0.12653 -0.14836
0.9375 -0.00087405 -0.00021017 0 -0.00079142 0 0.0001399 0 0.00060713 0 0.00091847 -0.0045664 0.0066808 -0.13767 -0.12231 -0.10114 -0.15852 -0.081245 -0.082528 -0.094093 -0.055225 -0.071536 -0.12526 0.027455 -0.082875 0.016537 -0.078316 0.0035872 -0.019484 0.021317 0 0 0 0 -0.099454 -0.058537 -0.10579 -0.12006 -0.14655
0.94141 -0.00014333 0.00043755 0 -0.0011321 0 -0.0028428 0 -0.0025119 0 -0.0034733 0.00010663 0.055909 -0.13054 -0.1227 -0.095509 -0.15376 -0.067889 -0.077501 -0.095411 -0.053307 -0.071744 -0.11834 0.024828 -0.082609 0.016681 -0.080216 0.0030028 -0.022134 0.013745 0 0 0 0 -0.099326 -0.048253 -0.10315 -0.11223 -0.13995
0.94531 0.00029613 0.00056899 0 -0.0004594 0 -0.0047056 0 -0.0041181 0 -0.0071614 0.0030086 0.046293 -0.12148 -0.11801 -0.09095 -0.14521 -0.055625 -0.069338 -0.097705 -0.055492 -0.070554 -0.11156 0.017096 -0.082883 0.019746 -0.082661 0.0032584 -0.022675 0.011282 0 0 0 0 -0.092088 -0.036666 -0.10173 -0.10425 -0.12946
0.94922 0.00021665 0.0001148 0 -0.00026689 0 -0.0043714 0 -0.0032147 0 -0.0078288 0.0036687 -0.010972 -0.11365 -0.10793 -0.089252 -0.13457 -0.048879 -0.060131 -0.098111 -0.062965 -0.067447 -0.10833 0.0076988 -0.083511 0.027758 -0.083558 0.0042092 -0.019155 0.0081962 0 0 0 0 -0.079075 -0.027982 -0.1008 -0.098602 -0.11849
0.95313 -0.00021989 -0.00062433 0 -0.0017742 0 -0.0024082 0 -0.000657 0 -0.0048733 0.0032404 -0.066967 -0.10876 -0.096878 -0.089295 -0.12569 -0.046332 -0.052807 -0.0955 -0.072512 -0.063924 -0.10888 0.00064538 -0.084266 0.038364 -0.083005 0.0049324 -0.013258 -0.0015502 0 0 0 0 -0.066438 -0.023744 -0.099431 -0.095657 -0.11074
0.95703 -0.00071687 -0.0012247 0 -0.0043972 0 -0.00058529 0 0.0017297 0 -0.00023868 0.0036143 -0.079296 -0.10702 -0.087128 -0.090324 -0.12033 -0.04651 -0.0485 -0.090017 -0.082625 -0.060964 -0.11286 -0.0025547 -0.085161 0.050125 -0.081541 0.0050204 -0.0061683 -0.019473 0 0 0 0 -0.05674 -0.024168 -0.097516 -0.095319 -0.10741
0.96094 -0.0011363 -0.0015139 0 -0.006038 0 -0.00051644 0 0.0024881 0 0.0027925 0.0057851 -0.045127 -0.10825 -0.08071 -0.09158 -0.11987 -0.047702 -0.047985 -0.082252 -0.091884 -0.059477 -0.11961 -0.003702 -0.086196 0.061492 -0.079734 0.0041825 0.00081454 -0.039368 0 0 0 0 -0.051992 -0.028988 -0.095115 -0.09727 -0.1091
0.96484 -0.0015576 -0.0016956 0 -0.0050916 0 -0.0023994 0 0.0013584 0 0.0021377 0.008856 0.002339 -0.11161 -0.080594 -0.091984 -0.12604 -0.046869 -0.052096 -0.073965 -0.098253 -0.060891 -0.12766 -0.0057656 -0.087369 0.069723 -0.078413 0.0021581 0.00538 -0.049965 0 0 0 0 -0.054533 -0.037241 -0.09267 -0.10081 -0.11593
0.96875 -0.0020985 -0.0021049 0 -0.0021242 0 -0.0048245 0 -0.00074534 0 -0.0013107 0.010613 0.023664 -0.11441 -0.086426 -0.091167 -0.13677 -0.041624 -0.058988 -0.068673 -0.10077 -0.065008 -0.13401 -0.0097542 -0.088303 0.072211 -0.077229 -0.00034121 0.0056444 -0.043008 0 0 0 0 -0.062226 -0.045239 -0.09098 -0.10399 -0.12415
0.97266 -0.0027177 -0.0028455 0 0.0006035 0 -0.0058371 0 -0.0024131 0 -0.0043374 0.0092422 0.0010179 -0.11531 -0.094624 -0.089857 -0.14832 -0.033388 -0.066207 -0.067238 -0.10039 -0.069871 -0.13746 -0.013454 -0.088542 0.06935 -0.0748 -0.0024608 0.0024561 -0.020279 0 0 0 0 -0.071015 -0.050733 -0.089979 -0.10573 -0.13055
0.97656 -0.0032024 -0.0036498 0 0.0013413 0 -0.0044558 0 -0.0026621 0 -0.0040624 0.004769 -0.054186 -0.11385 -0.10275 -0.088562 -0.15832 -0.023694 -0.072382 -0.069652 -0.097602 -0.073979 -0.13744 -0.01319 -0.087699 0.06144 -0.070037 -0.003717 -0.0034098 0.0072097 0 0 0 0 -0.078563 -0.052649 -0.089379 -0.10542 -0.1335
0.98047 -0.0033352 -0.0040557 0 0.00047947 0 -0.0014534 0 -0.0016263 0 -0.00033879 -0.00095288 -0.11274 -0.10982 -0.10818 -0.087823 -0.16447 -0.014539 -0.076241 -0.075377 -0.093022 -0.07568 -0.1337 -0.0070854 -0.085394 0.049144 -0.061876 -0.0036941 -0.010855 0.027707 0 0 0 0 -0.082644 -0.050276 -0.088729 -0.10256 -0.13174
0.98438 -0.0030584 -0.0037076 0 -9.3328e-05 0 0.0012424 0 -0.00053982 0 0.0041836 -0.0055944 -0.14729 -0.10358 -0.10599 -0.088254 -0.16251 -0.010957 -0.075794 -0.081782 -0.087395 -0.071324 -0.12602 0.0029993 -0.080767 0.03401 -0.048773 -0.0019063 -0.017344 0.037326 0 0 0 0 -0.079932 -0.043079 -0.086648 -0.09614 -0.12407
0.98828 -0.0024705 -0.00255 0 0.00085727 0 0.0020614 0 -0.00085573 0 0.0062885 -0.0079071 -0.14945 -0.097238 -0.098156 -0.088849 -0.15484 -0.013537 -0.072734 -0.085197 -0.081819 -0.06216 -0.11702 0.0125 -0.074804 0.019698 -0.034186 0.00051068 -0.02138 0.04122 0 0 0 0 -0.073272 -0.034588 -0.082901 -0.08756 -0.11455
0.99219 -0.0016784 -0.00084428 0 0.0026103 0 0.0010027 0 -0.0030107 0 0.0046662 -0.0083311 -0.13556 -0.091582 -0.086996 -0.088741 -0.14348 -0.02131 -0.068249 -0.084504 -0.076674 -0.04973 -0.10786 0.01735 -0.068242 0.0077261 -0.020651 0.0029093 -0.02294 0.047239 0 0 0 0 -0.064731 -0.026606 -0.077838 -0.077561 -0.10528
0.99609 -0.00068291 0.00093894 0 0.0033956 0 -0.00042707 0 -0.0058457 0 0.00055506 -0.0083731 -0.13508 -0.087167 -0.074871 -0.087197 -0.13037 -0.032927 -0.063428 -0.079229 -0.072293 -0.03572 -0.099524 0.016814 -0.061811 -0.00076548 -0.010392 0.0047792 -0.022271 0.058803 0 0 0 0 -0.056152 -0.020608 -0.071952 -0.066867 -0.097943
1 0.00055941 0.0023083 0 0.002403 0 -0.00047035 0 -0.0073424 0 -0.0036558 -0.0093502 -0.16625 -0.08455 -0.065538 -0.08318 -0.11843 -0.045837 -0.05982 -0.06941 -0.069179 -0.022975 -0.093292 0.013788 -0.05668 -0.0043649 -0.0066572 0.0055065 -0.02009 0.072975 0 0 0 0 -0.050087 -0.018532 -0.066229 -0.056561 -0.094529
1.0039 0.0019582 0.0029925 0 0.00063782 0 0.0014733 0 -0.0062114 0 -0.0062677 -0.011365 -0.21777 -0.083726 -0.06331 -0.076735 -0.11147 -0.055148 -0.059103 -0.058382 -0.067947 -0.01588 -0.090498 0.012354 -0.054401 -0.0030404 -0.010864 0.0050618 -0.018262 0.083341 0 0 0 0 -0.048695 -0.021485 -0.062358 -0.048616 -0.095531
1.0078 0.0032127 0.0031198 0 -0.00024432 0 0.0044052 0 -0.0029849 0 -0.0069294 -0.013096 -0.25612 -0.084073 -0.066748 -0.069821 -0.10935 -0.059728 -0.060873 -0.049576 -0.068405 -0.014642 -0.090804 0.014463 -0.054792 0.00092342 -0.01887 0.0042887 -0.017512 0.083195 0 0 0 0 -0.050649 -0.027711 -0.06038 -0.043711 -0.098685
1.0117 0.0039748 0.0031518 0 0.00029028 0 0.006539 0 0.00040629 0 -0.0059955 -0.012529 -0.25681 -0.085489 -0.074431 -0.063803 -0.11173 -0.059661 -0.064855 -0.044628 -0.0706 -0.01904 -0.094248 0.018264 -0.057751 0.0065082 -0.027899 0.003672 -0.017811 0.066899 0 0 0 0 -0.055092 -0.0363 -0.060033 -0.042344 -0.10285
1.0156 0.004132 0.0035213 0 0.0012729 0 0.0066514 0 0.0022294 0 -0.0037577 -0.0082886 -0.23147 -0.087907 -0.084454 -0.060082 -0.11787 -0.055625 -0.070622 -0.044791 -0.074545 -0.028364 -0.10076 0.019405 -0.063013 0.012715 -0.034958 0.0036727 -0.01889 0.031573 0 0 0 0 -0.060997 -0.046223 -0.060835 -0.044834 -0.10691
1.0195 0.0039188 0.0042248 0 0.0015523 0 0.0049133 0 0.0022896 0 -0.00048053 -0.00082391 -0.22128 -0.091579 -0.092838 -0.061436 -0.12622 -0.050026 -0.077495 -0.051626 -0.080702 -0.040829 -0.11051 0.014409 -0.070111 0.018391 -0.0344 0.0049131 -0.019557 -0.019117 0 0 0 0 -0.066779 -0.055774 -0.061488 -0.051878 -0.10953
1.0234 0.0037028 0.0047505 0 0.0011846 0 0.0026457 0 0.0018568 0 0.0030931 0.0074381 -0.25874 -0.095929 -0.09721 -0.067047 -0.13385 -0.046708 -0.084227 -0.061737 -0.088716 -0.052463 -0.12152 0.0035678 -0.077375 0.023393 -0.026493 0.006825 -0.018651 -0.072451 0 0 0 0 -0.071504 -0.063498 -0.060793 -0.061086 -0.1111
1.0273 0.0036246 0.0044713 0 0.001287 0 0.0012996 0 0.0023798 0 0.0057712 0.013374 -0.33341 -0.10029 -0.098163 -0.075206 -0.13966 -0.046556 -0.090293 -0.072798 -0.098473 -0.061799 -0.13227 -0.0089781 -0.083969 0.02804 -0.01411 0.0087995 -0.016182 -0.11104 0 0 0 0 -0.075281 -0.068945 -0.058801 -0.070739 -0.1122
1.0313 0.0034584 0.0031796 0 0.0026067 0 0.0014673 0 0.0042498 0 0.0067666 0.015215 -0.39717 -0.10405 -0.096594 -0.084388 -0.143 -0.049691 -0.095276 -0.083216 -0.10992 -0.068003 -0.14152 -0.018165 -0.089282 0.032504 -4.7807e-05 0.010389 -0.012406 -0.124 0 0 0 0 -0.078246 -0.071738 -0.055803 -0.079522 -0.11318
1.0352 0.0028552 0.0012754 0 0.004523 0 0.0025853 0 0.0066508 0 0.0064794 0.013837 -0.40602 -0.10632 -0.094173 -0.092415 -0.14327 -0.055561 -0.098634 -0.091245 -0.12302 -0.070415 -0.14753 -0.021685 -0.09259 0.036919 0.011462 0.01106 -0.0079546 -0.11595 0 0 0 0 -0.080642 -0.071387 -0.052478 -0.085807 -0.11429
1.0391 0.0017332 -0.00055639 0 0.0056138 0 0.0034321 0 0.0083864 0 0.0061567 0.0121 -0.35868 -0.10585 -0.093984 -0.095655 -0.14028 -0.060943 -0.099334 -0.095414 -0.13689 -0.069286 -0.14775 -0.021414 -0.093007 0.040472 0.012812 0.010558 -0.0046712 -0.10402 0 0 0 0 -0.082613 -0.06729 -0.050608 -0.087571 -0.11472
1.043 0.00040612 -0.0018433 0 0.0050763 0 0.0030016 0 0.0087677 0 0.006572 0.012537 -0.29528 -0.10371 -0.095901 -0.094498 -0.13562 -0.063364 -0.097716 -0.097287 -0.14955 -0.066685 -0.14364 -0.021393 -0.091379 0.042063 0.004522 0.0097716 -0.0032248 -0.1033 0 0 0 0 -0.084137 -0.060856 -0.050623 -0.08613 -0.11349
1.0469 -0.00068568 -0.0025254 0 0.0033891 0 0.0011698 0 0.0078633 0 0.0070731 0.015233 -0.25951 -0.10083 -0.098849 -0.089612 -0.12996 -0.062117 -0.093869 -0.09763 -0.15949 -0.0633 -0.13625 -0.024085 -0.088081 0.040802 -0.012269 0.009252 -0.003608 -0.11323 0 0 0 0 -0.085142 -0.052749 -0.052428 -0.082281 -0.11008
1.0508 -0.0013421 -0.0027477 0 0.0016164 0 -0.0012313 0 0.0061996 0 0.0061302 0.017696 -0.26193 -0.098301 -0.1014 -0.082035 -0.12399 -0.056992 -0.088038 -0.097224 -0.16523 -0.059725 -0.12696 -0.028129 -0.083578 0.035945 -0.035586 0.0095163 -0.0055629 -0.118 0 0 0 0 -0.085626 -0.043757 -0.055701 -0.076983 -0.10425
1.0547 -0.0016631 -0.0025734 0 0.00034405 0 -0.0029348 0 0.0043887 0 0.0029652 0.016867 -0.27691 -0.098513 -0.10012 -0.074073 -0.11876 -0.048685 -0.080821 -0.097051 -0.16348 -0.056531 -0.1188 -0.029466 -0.078701 0.026158 -0.060827 0.011333 -0.0081301 -0.10113 0 0 0 0 -0.085843 -0.035439 -0.059485 -0.071911 -0.096102
1.0586 -0.0017606 -0.0019684 0 -0.00050704 0 -0.0030189 0 0.0029061 0 -0.0013885 0.011567 -0.2699 -0.10275 -0.093308 -0.068834 -0.1151 -0.040897 -0.074296 -0.097564 -0.15432 -0.053972 -0.11548 -0.024724 -0.074851 0.013339 -0.080387 0.014193 -0.0095341 -0.060336 0 0 0 0 -0.086804 -0.02968 -0.062212 -0.06868 -0.088295
1.0625 -0.0015084 -0.0010197 0 -0.0010139 0 -0.0014669 0 0.0018975 0 -0.0047763 0.0033402 -0.22616 -0.11009 -0.082562 -0.066886 -0.11301 -0.035477 -0.06975 -0.098578 -0.14008 -0.052134 -0.11776 -0.013833 -0.072651 -7.6578e-05 -0.091622 0.017112 -0.0093608 -0.0089649 0 0 0 0 -0.089037 -0.026931 -0.063576 -0.067333 -0.08268
1.0664 -0.0006934 -4.0202e-05 0 -0.00085974 0 0.00083426 0 0.0009973 0 -0.0057727 -0.0048332 -0.1582 -0.11951 -0.069552 -0.068219 -0.11235 -0.033207 -0.068006 -0.099966 -0.12254 -0.051147 -0.12583 0.00021222 -0.072511 -0.01235 -0.093138 0.019327 -0.0076162 0.036151 0 0 0 0 -0.092735 -0.027346 -0.063593 -0.067704 -0.080323
1.0703 0.0005596 0.00063395 0 0.00012102 0 0.0026478 0 -0.00053939 0 -0.0048858 -0.010628 -0.093991 -0.12945 -0.056675 -0.072368 -0.11285 -0.034446 -0.069803 -0.10156 -0.10402 -0.05117 -0.13934 0.013825 -0.074772 -0.021548 -0.084165 0.019959 -0.0045996 0.067471 0 0 0 0 -0.097921 -0.030828 -0.062518 -0.069374 -0.082103
1.0742 0.0016106 0.00092867 0 0.0011965 0 0.0031307 0 -0.0032069 0 -0.003935 -0.013531 -0.060843 -0.13558 -0.049445 -0.077084 -0.11333 -0.037603 -0.075679 -0.10326 -0.089537 -0.052419 -0.15567 0.025075 -0.079805 -0.024431 -0.064888 0.017508 -0.0018109 0.088319 0 0 0 0 -0.10332 -0.036097 -0.061359 -0.071057 -0.087818
1.0781 0.001703 0.0010305 0 0.0010004 0 0.0022752 0 -0.0065422 0 -0.0042549 -0.014457 -0.072925 -0.13656 -0.047874 -0.079752 -0.11257 -0.038969 -0.082613 -0.10502 -0.080271 -0.053912 -0.16961 0.033921 -0.085859 -0.023146 -0.042695 0.013182 -0.00046557 0.10441 0 0 0 0 -0.10677 -0.040203 -0.060835 -0.071638 -0.093298
1.082 0.00062939 0.0010615 0 -0.0011561 0 0.00077382 0 -0.0091318 0 -0.0055124 -0.01462 -0.12239 -0.13221 -0.050739 -0.079484 -0.11012 -0.036988 -0.088985 -0.1067 -0.076062 -0.054956 -0.17874 0.04086 -0.09207 -0.018927 -0.020628 0.0078045 -0.0007554 0.11643 0 0 0 0 -0.10711 -0.041725 -0.060864 -0.070758 -0.096404
1.0859 -0.0010127 0.00082118 0 -0.0043129 0 -0.00056115 0 -0.0096003 0 -0.0062279 -0.014755 -0.17766 -0.12291 -0.056227 -0.075771 -0.10578 -0.03059 -0.093278 -0.10813 -0.076237 -0.054872 -0.18112 0.045813 -0.097578 -0.013068 -0.0014956 0.0022883 -0.0025953 0.12129 0 0 0 0 -0.1035 -0.039505 -0.061179 -0.068193 -0.095357
1.0898 -0.0022981 -4.0169e-05 0 -0.0064705 0 -0.0013715 0 -0.0078077 0 -0.0053306 -0.014993 -0.19797 -0.10979 -0.060353 -0.068293 -0.099613 -0.018802 -0.093113 -0.10875 -0.079105 -0.052466 -0.17395 0.048318 -0.10096 -0.0073319 0.010529 -0.0017605 -0.0053246 0.11822 0 0 0 0 -0.094874 -0.031852 -0.060896 -0.063662 -0.087772
1.0938 -0.0027514 -0.0015442 0 -0.0063182 0 -0.001889 0 -0.0050727 0 -0.0031145 -0.014979 -0.16255 -0.096975 -0.057951 -0.059195 -0.093602 -0.0046263 -0.088051 -0.10769 -0.080861 -0.047614 -0.15909 0.048389 -0.10126 -0.0025094 0.013228 -0.0029424 -0.0069954 0.11034 0 0 0 0 -0.083259 -0.019738 -0.058699 -0.057602 -0.075344
1.0977 -0.0026615 -0.0031372 0 -0.0043116 0 -0.0025505 0 -0.0030733 0 -0.00072417 -0.013963 -0.091801 -0.086762 -0.049202 -0.050557 -0.089498 0.0083752 -0.080206 -0.1049 -0.080325 -0.041699 -0.14113 0.046696 -0.099025 0.0026601 0.0083565 -0.0016811 -0.0068569 0.099426 0 0 0 0 -0.071687 -0.0058188 -0.054579 -0.050574 -0.06209
1.1016 -0.0026384 -0.0040208 0 -0.0020053 0 -0.0034341 0 -0.0024026 0 0.0011103 -0.011112 -0.034578 -0.080117 -0.035126 -0.043467 -0.08842 0.018096 -0.071049 -0.10042 -0.077545 -0.035822 -0.12293 0.043739 -0.094641 0.009417 -0.0031313 0.0016127 -0.0047694 0.08133 0 0 0 0 -0.062007 0.0082278 -0.04872 -0.042763 -0.050593
1.1055 -0.0029069 -0.0037924 0 -0.000478 0 -0.0040297 0 -0.0021741 0 0.0026489 -0.0062336 -0.02542 -0.077569 -0.017586 -0.038841 -0.091337 0.022633 -0.06226 -0.09447 -0.073122 -0.031241 -0.10745 0.039089 -0.088659 0.01915 -0.019875 0.0063083 -0.00088898 0.049919 0 0 0 0 -0.055981 0.020645 -0.041524 -0.03433 -0.043439
1.1094 -0.0030809 -0.0027678 0 0.00038033 0 -0.0035995 0 -0.0010569 0 0.0044466 -0.00042432 -0.050907 -0.079019 -0.0022133 -0.037899 -0.099892 0.019038 -0.05718 -0.088053 -0.070237 -0.030782 -0.10045 0.031769 -0.082367 0.034469 -0.039031 0.010926 0.0034078 0.0067865 0 0 0 0 -0.056468 0.027958 -0.03421 -0.025378 -0.045003
1.1133 -0.0026108 -0.001653 0 0.0010843 0 -0.0018693 0 0.0012988 0 0.006251 0.004249 -0.062971 -0.081042 0.007178 -0.038762 -0.11103 0.011312 -0.055708 -0.082955 -0.071487 -0.033786 -0.10078 0.021542 -0.077352 0.052201 -0.055662 0.014202 0.0059482 -0.034636 0 0 0 0 -0.06047 0.03079 -0.028001 -0.016454 -0.051654
1.1172 -0.0013728 -0.00089625 0 0.0014738 0 0.0005687 0 0.003854 0 0.0068315 0.0061592 -0.030745 -0.082276 0.010427 -0.040425 -0.12285 0.0019261 -0.056909 -0.080027 -0.077282 -0.039167 -0.10691 0.0096888 -0.074233 0.069214 -0.067474 0.015883 0.0059582 -0.057589 0 0 0 0 -0.065751 0.03 -0.023121 -0.0079466 -0.060421
1.1211 0.00023529 -0.00035045 0 0.00084572 0 0.0025933 0 0.0051446 0 0.0050864 0.0055156 0.022187 -0.081772 0.0082241 -0.042053 -0.13362 -0.0069481 -0.059669 -0.079896 -0.087392 -0.04571 -0.11715 -0.0016248 -0.073433 0.082355 -0.072683 0.015903 0.0030325 -0.056531 0 0 0 0 -0.070212 0.026552 -0.01961 -0.0002403 -0.068499
1.125 0.001729 0.00047009 0 -0.00080425 0 0.0034489 0 0.0046313 0 0.0013765 0.0043268 0.038673 -0.078639 0.0027851 -0.042628 -0.14075 -0.012353 -0.062006 -0.083368 -0.10064 -0.05133 -0.12875 -0.010785 -0.075454 0.086231 -0.068829 0.014364 -0.0030394 -0.043315 0 0 0 0 -0.070686 0.021968 -0.017318 0.0060002 -0.071658
1.1289 0.0029499 0.0018556 0 -0.0020817 0 0.0034265 0 0.0031684 0 -0.0023175 0.0047566 -0.010065 -0.07337 0.0002916 -0.041579 -0.14179 -0.012159 -0.060946 -0.089999 -0.11234 -0.053206 -0.13706 -0.017496 -0.079746 0.075615 -0.056222 0.01221 -0.010536 -0.038062 0 0 0 0 -0.06425 0.018927 -0.015575 0.010075 -0.066307
1.1328 0.0039946 0.003616 0 -0.0012259 0 0.0036203 0 0.002271 0 -0.0037473 0.0073352 -0.086826 -0.067389 0.0031454 -0.03963 -0.13809 -0.0084366 -0.056556 -0.097824 -0.11968 -0.05182 -0.14092 -0.022227 -0.084736 0.054635 -0.039835 0.010314 -0.017354 -0.05291 0 0 0 0 -0.052809 0.018219 -0.014133 0.012355 -0.05543
1.1367 0.0048258 0.0052371 0 0.0019911 0 0.0048368 0 0.0029559 0 -0.002149 0.010723 -0.12014 -0.061186 0.011528 -0.037267 -0.13048 -0.0026372 -0.049385 -0.10576 -0.12166 -0.048006 -0.14018 -0.025227 -0.089592 0.026511 -0.022634 0.0090282 -0.022527 -0.083612 0 0 0 0 -0.037812 0.01994 -0.013254 0.01294 -0.041472
1.1406 0.0051223 0.0062299 0 0.0056028 0 0.0066028 0 0.0051199 0 0.0011376 0.013186 -0.077687 -0.055116 0.024734 -0.035026 -0.12006 0.0035624 -0.040379 -0.11274 -0.11786 -0.042986 -0.13525 -0.026356 -0.093515 -0.0046524 -0.0077268 0.0086204 -0.025297 -0.11544 0 0 0 0 -0.021099 0.023883 -0.013333 0.01198 -0.027379
1.1445 0.0046137 0.0063438 0 0.0069835 0 0.0073003 0 0.007746 0 0.0037384 0.014188 -0.0056228 -0.04902 0.038914 -0.033887 -0.10882 0.0070439 -0.032176 -0.11669 -0.10908 -0.039879 -0.12771 -0.025851 -0.095214 -0.029334 -0.0011976 0.0094194 -0.024853 -0.13576 0 0 0 0 -0.0066242 0.029017 -0.015814 0.0094038 -0.019575
1.1484 0.0035128 0.0055855 0 0.0051942 0 0.0055226 0 0.0095516 0 0.0041021 0.014471 0.010728 -0.042229 0.047883 -0.034012 -0.099065 0.0070457 -0.027317 -0.11735 -0.10052 -0.040645 -0.1213 -0.024797 -0.095193 -0.041094 -0.0036016 0.010956 -0.022964 -0.14086 0 0 0 0 0.002912 0.032954 -0.020877 0.0057866 -0.020383
1.1523 0.0024773 0.0041924 0 0.0018166 0 0.0015515 0 0.0096137 0 0.0026162 0.014684 -0.071198 -0.034646 0.049839 -0.035163 -0.091306 0.0045633 -0.026137 -0.11507 -0.094574 -0.044841 -0.11747 -0.024333 -0.09433 -0.039774 -0.013005 0.012931 -0.020787 -0.13312 0 0 0 0 0.0074074 0.034593 -0.02797 0.0013911 -0.028522
1.1563 0.0020517 0.0026214 0 -0.00050763 0 -0.0024423 0 0.0077874 0 0.0011429 0.01425 -0.20826 -0.026433 0.044182 -0.037119 -0.08571 0.00069333 -0.028526 -0.11011 -0.092535 -0.051607 -0.11698 -0.024225 -0.093408 -0.026208 -0.027467 0.015136 -0.019067 -0.11508 0 0 0 0 0.0071318 0.033191 -0.036491 -0.0035726 -0.042403
1.1602 0.0021621 0.001432 0 -0.00030324 0 -0.0038671 0 0.004845 0 0.0014487 0.01182 -0.31063 -0.018097 0.031187 -0.03956 -0.082205 -0.002769 -0.03387 -0.10281 -0.095292 -0.059209 -0.1203 -0.022558 -0.093546 -0.0026724 -0.043984 0.017333 -0.018544 -0.088356 0 0 0 0 0.0028739 0.027965 -0.045449 -0.0088311 -0.059262
1.1641 0.0022208 0.00099443 0 0.0018474 0 -0.0017485 0 0.0021629 0 0.0038137 0.0068901 -0.32343 -0.011495 0.015687 -0.041901 -0.079702 -0.0023651 -0.039439 -0.094134 -0.10071 -0.063247 -0.12616 -0.017341 -0.096406 0.022335 -0.056284 0.01909 -0.019354 -0.056829 0 0 0 0 -0.002321 0.018891 -0.052722 -0.013524 -0.072752
1.168 0.0017451 0.0012126 0 0.0042471 0 0.0023673 0 0.0009104 0 0.0068256 0.0007438 -0.27102 -0.0072723 0.003398 -0.043897 -0.076743 0.002084 -0.042935 -0.085495 -0.10447 -0.062521 -0.13156 -0.0086878 -0.10136 0.041478 -0.062513 0.020213 -0.020388 -0.027556 0 0 0 0 -0.0055239 0.0083987 -0.057829 -0.017044 -0.080478
1.1719 0.00083067 0.0015638 0 0.0055243 0 0.0054612 0 0.0011823 0 0.0083708 -0.0043872 -0.22521 -0.005433 -0.0036011 -0.045533 -0.072742 0.010224 -0.043626 -0.077549 -0.10459 -0.05716 -0.13507 0.00075567 -0.10773 0.05227 -0.062704 0.020546 -0.021075 -0.0058492 0 0 0 0 -0.0055851 -0.0022722 -0.060841 -0.019093 -0.082188
1.1758 -7.2612e-06 0.0014898 0 0.0051696 0 0.0052354 0 0.001839 0 0.007009 -0.0071711 -0.23488 -0.005653 -0.0040111 -0.046857 -0.067261 0.021311 -0.041164 -0.07089 -0.099605 -0.047892 -0.13549 0.0078941 -0.11467 0.053299 -0.057672 0.019971 -0.020915 0.010408 0 0 0 0 -0.0017103 -0.011905 -0.062062 -0.019518 -0.078368
1.1797 -0.00041575 0.0007974 0 0.003201 0 0.0017274 0 0.001383 0 0.0028161 -0.0081629 -0.28716 -0.0065692 0.0027086 -0.048083 -0.059825 0.033452 -0.035731 -0.066609 -0.088065 -0.037224 -0.13109 0.011877 -0.12018 0.043998 -0.050398 0.018248 -0.019286 0.029662 0 0 0 0 0.0069753 -0.018435 -0.062346 -0.018349 -0.071112
1.1836 -0.00056473 -0.00030478 0 -4.5492e-05 0 -0.0028414 0 -0.00077752 0 -0.002702 -0.0089869 -0.33106 -0.0053064 0.011282 -0.049656 -0.051465 0.043389 -0.030073 -0.064735 -0.073986 -0.029899 -0.12326 0.01462 -0.12249 0.031235 -0.047173 0.01586 -0.01674 0.058243 0 0 0 0 0.018099 -0.021456 -0.063171 -0.017229 -0.065607
1.1875 -0.00093407 -0.0015142 0 -0.0036387 0 -0.00574 0 -0.0038303 0 -0.0074281 -0.010622 -0.33115 -0.00088608 0.018256 -0.051791 -0.043314 0.050083 -0.025862 -0.064681 -0.061034 -0.027339 -0.11402 0.018432 -0.12172 0.019436 -0.050336 0.013361 -0.013981 0.092691 0 0 0 0 0.029466 -0.021936 -0.064751 -0.017421 -0.063759
1.1914 -0.001817 -0.0026964 0 -0.0060875 0 -0.0056039 0 -0.0063407 0 -0.0097011 -0.012502 -0.29618 0.0069559 0.021913 -0.054635 -0.036245 0.053127 -0.024018 -0.066023 -0.051532 -0.029897 -0.10476 0.023132 -0.11821 0.010866 -0.060788 0.011153 -0.011437 0.12096 0 0 0 0 0.039595 -0.020662 -0.066937 -0.019741 -0.066238
1.1953 -0.0030817 -0.0038075 0 -0.0063775 0 -0.0032329 0 -0.007565 0 -0.0091478 -0.013173 -0.26198 0.018042 0.020988 -0.058321 -0.031252 0.052473 -0.025289 -0.068201 -0.047762 -0.037251 -0.097062 0.025782 -0.11273 0.0073163 -0.078656 0.009683 -0.0095376 0.13179 0 0 0 0 0.046911 -0.018694 -0.069307 -0.024963 -0.073104
1.1992 -0.004362 -0.0046448 0 -0.0052289 0 -0.00091793 0 -0.0079832 0 -0.0068915 -0.011688 -0.25489 0.02987 0.016227 -0.06305 -0.030322 0.049311 -0.029986 -0.0699 -0.051928 -0.046175 -0.093588 0.023649 -0.10781 0.0092683 -0.10027 0.0096767 -0.0086809 0.1234 0 0 0 0 0.048679 -0.018364 -0.070452 -0.03356 -0.082179
1.2031 -0.0053563 -0.0048505 0 -0.0049079 0 -0.00083745 0 -0.0085273 0 -0.0049182 -0.0084335 -0.27338 0.038764 0.012226 -0.068284 -0.032302 0.046694 -0.035685 -0.070248 -0.059018 -0.052111 -0.093398 0.017548 -0.10542 0.012648 -0.11781 0.010562 -0.0082895 0.10399 0 0 0 0 0.04642 -0.020404 -0.070225 -0.042824 -0.089619
1.207 -0.005892 -0.0042839 0 -0.0071294 0 -0.003527 0 -0.0093483 0 -0.0047759 -0.0048461 -0.29846 0.043098 0.010879 -0.073797 -0.036439 0.0458 -0.041407 -0.06891 -0.066286 -0.053504 -0.095815 0.011996 -0.10615 0.016189 -0.12745 0.011937 -0.008137 0.084735 0 0 0 0 0.040869 -0.02484 -0.069036 -0.051237 -0.094213
1.2109 -0.005813 -0.0033577 0 -0.010881 0 -0.0073575 0 -0.0094646 0 -0.0063476 -0.002525 -0.31382 0.041751 0.013532 -0.079372 -0.041787 0.047503 -0.046331 -0.065701 -0.071117 -0.049492 -0.099984 0.01162 -0.11014 0.019075 -0.12612 0.013358 -0.0080555 0.07247 0 0 0 0 0.032903 -0.031441 -0.067508 -0.057409 -0.095291
1.2148 -0.005006 -0.0028429 0 -0.01267 0 -0.0094716 0 -0.0077213 0 -0.0077011 -0.0024119 -0.31464 0.033473 0.021291 -0.084722 -0.046552 0.052717 -0.049549 -0.060417 -0.069493 -0.039824 -0.10442 0.017019 -0.11708 0.021344 -0.10951 0.014041 -0.0079979 0.067226 0 0 0 0 0.023798 -0.039511 -0.067168 -0.059219 -0.092812
1.2188 -0.0036389 -0.0031919 0 -0.0095412 0 -0.0077888 0 -0.0041169 0 -0.0064541 -0.0043002 -0.30256 0.021253 0.030998 -0.089733 -0.04831 0.060013 -0.051403 -0.054004 -0.060324 -0.0289 -0.10698 0.024069 -0.12418 0.025335 -0.08145 0.013382 -0.0083309 0.064264 0 0 0 0 0.015355 -0.04705 -0.069826 -0.05685 -0.090116
1.2227 -0.0022736 -0.0040254 0 -0.0021928 0 -0.0027973 0 -0.00014157 0 -0.0018505 -0.006735 -0.27866 0.0088534 0.039182 -0.094603 -0.046805 0.067345 -0.052866 -0.047555 -0.046561 -0.020488 -0.10719 0.027418 -0.12945 0.032183 -0.049952 0.011696 -0.0092948 0.057311 0 0 0 0 0.0078797 -0.053064 -0.07517 -0.052713 -0.089816
1.2266 -0.0015398 -0.0043698 0 0.0050044 0 0.0023777 0 0.0022724 0 0.0041677 -0.0075613 -0.24279 -0.0016067 0.04394 -0.099514 -0.042176 0.073514 -0.054482 -0.041737 -0.030257 -0.016579 -0.10488 0.024929 -0.13195 0.042042 -0.020142 0.0092995 -0.010974 0.041528 0 0 0 0 0.001205 -0.057129 -0.082616 -0.048487 -0.093233
1.2305 -0.0015643 -0.0034987 0 0.0075007 0 0.0041046 0 0.0022678 0 0.0081038 -0.0052657 -0.1972 -0.008184 0.043676 -0.10467 -0.034934 0.0774 -0.056769 -0.037197 -0.013808 -0.018749 -0.10013 0.018957 -0.13101 0.054568 0.0027078 0.0066274 -0.01337 0.016622 0 0 0 0 -0.0050811 -0.059027 -0.091217 -0.046006 -0.10133
1.2344 -0.001763 -0.0015832 0 0.0044659 0 0.0012034 0 0.00072499 0 0.0076431 -0.00043171 -0.14876 -0.0079842 0.036658 -0.11056 -0.027051 0.077353 -0.060385 -0.035296 -0.0020925 -0.028736 -0.093386 0.013541 -0.12633 0.066622 0.0082319 0.0047848 -0.016048 -0.011111 0 0 0 0 -0.012599 -0.058768 -0.098036 -0.048822 -0.11469
1.2383 -0.0013213 0.00048545 0 -0.00055815 0 -0.0037438 0 -0.000444 0 0.0037166 0.0040961 -0.1083 -0.0040224 0.027283 -0.11702 -0.021277 0.075384 -0.064759 -0.035458 0.0040891 -0.041631 -0.086581 0.010533 -0.12107 0.074058 0.00030617 0.0041903 -0.01806 -0.031079 0 0 0 0 -0.02218 -0.058033 -0.10135 -0.055733 -0.12903
1.2422 4.1648e-05 0.0019148 0 -0.0028591 0 -0.0061997 0 0.00026437 0 -0.00010745 0.0051091 -0.087671 0.0018759 0.017838 -0.12383 -0.018467 0.072909 -0.069644 -0.037271 0.0051004 -0.055119 -0.080561 0.0084238 -0.11678 0.075342 -0.017379 0.0047842 -0.018993 -0.035869 0 0 0 0 -0.033793 -0.057459 -0.10103 -0.065345 -0.14219
1.2461 0.0018003 0.0026559 0 -0.00058705 0 -0.0034179 0 0.002886 0 -0.00063747 0.0018448 -0.093797 0.0081147 0.010136 -0.13076 -0.018997 0.071224 -0.07491 -0.040279 0.0015358 -0.06743 -0.076007 0.0046571 -0.11467 0.069741 -0.040875 0.0063814 -0.018598 -0.028625 0 0 0 0 -0.047121 -0.057502 -0.097371 -0.076226 -0.15243
1.25 0.0031464 0.0032751 0 0.0040223 0 0.003041 0 0.0060047 0 0.0021222 -0.0028097 -0.12068 0.012623 0.0063019 -0.13739 -0.022852 0.072229 -0.080611 -0.043771 -0.0056267 -0.07668 -0.073836 -0.0013232 -0.11624 0.056991 -0.063933 0.0085384 -0.016672 -0.022574 0 0 0 0 -0.061275 -0.0586 -0.091412 -0.086143 -0.15755
1.2539 0.0037622 0.0042576 0 0.0070388 0 0.0084265 0 0.0077423 0 0.005008 -0.0042696 -0.14652 0.013963 0.0064159 -0.14325 -0.02742 0.077161 -0.087423 -0.046314 -0.014009 -0.083177 -0.074487 -0.0074895 -0.12146 0.041372 -0.077383 0.010103 -0.013973 -0.030988 0 0 0 0 -0.073658 -0.060693 -0.086584 -0.092793 -0.15741
1.2578 0.004022 0.0054804 0 0.0063236 0 0.008782 0 0.0070521 0 0.0047103 -6.3899e-05 -0.14435 0.013272 0.0077987 -0.14854 -0.030146 0.08424 -0.09574 -0.047273 -0.022152 -0.089419 -0.077005 -0.011432 -0.12819 0.027576 -0.080477 0.010547 -0.011597 -0.055654 0 0 0 0 -0.083029 -0.063348 -0.084787 -0.097231 -0.15503
1.2617 0.0044317 0.0063371 0 0.002964 0 0.0043125 0 0.0045042 0 0.0010179 0.007816 -0.10263 0.011272 0.0089263 -0.15349 -0.0299 0.092019 -0.10584 -0.046317 -0.029722 -0.096784 -0.080893 -0.012748 -0.13526 0.017536 -0.073756 0.0096886 -0.010094 -0.08476 0 0 0 0 -0.088898 -0.066505 -0.086668 -0.10068 -0.1522
1.2656 0.004963 0.0062988 0 -0.00018253 0 -0.00091757 0 0.0020091 0 -0.0028225 0.014322 -0.037895 0.0087644 0.008322 -0.1584 -0.025913 0.098807 -0.11789 -0.04325 -0.036606 -0.10651 -0.08557 -0.013117 -0.14148 0.012586 -0.058766 0.0074751 -0.0099213 -0.10267 0 0 0 0 -0.091113 -0.070164 -0.092441 -0.10466 -0.1507
1.2695 0.0050531 0.0053222 0 -0.0010296 0 -0.0026643 0 0.0015242 0 -0.0030671 0.015422 0.016592 0.0067722 0.0038309 -0.16404 -0.017932 0.1007 -0.13207 -0.037747 -0.043195 -0.12001 -0.089904 -0.014286 -0.14502 0.013042 -0.039609 0.0040478 -0.011648 -0.10246 0 0 0 0 -0.090096 -0.074774 -0.1015 -0.11279 -0.1536
1.2734 0.0042768 0.0037866 0 0.00042449 0 -0.00014303 0 0.0035365 0 0.0010229 0.011248 0.039051 0.0051297 -0.0033254 -0.17064 -0.0096547 0.096726 -0.14686 -0.031113 -0.050212 -0.13487 -0.092785 -0.016426 -0.14612 0.013709 -0.023185 0.00050798 -0.014295 -0.089675 0 0 0 0 -0.089098 -0.080388 -0.11032 -0.12579 -0.16044
1.2773 0.0029223 0.0021621 0 0.002703 0 0.0036719 0 0.0065034 0 0.0064991 0.0056061 0.036923 0.0031609 -0.011732 -0.17797 -0.0033677 0.087818 -0.16132 -0.024115 -0.05773 -0.14908 -0.093836 -0.01853 -0.14546 0.011747 -0.011342 -0.0026091 -0.017157 -0.074908 0 0 0 0 -0.089796 -0.086744 -0.11723 -0.14249 -0.16978
1.2813 0.0017953 0.00079196 0 0.0043047 0 0.0051381 0 0.0079074 0 0.0095039 0.002498 0.034603 0.00027663 -0.020338 -0.18567 -0.00062742 0.075066 -0.17478 -0.017275 -0.06563 -0.16113 -0.092829 -0.019952 -0.1435 0.0055132 -0.0047644 -0.0049639 -0.019743 -0.064061 0 0 0 0 -0.093271 -0.093496 -0.12123 -0.16158 -0.1803
1.2852 0.0014385 -0.00010347 0 0.0046384 0 0.003311 0 0.0062899 0 0.0087843 0.0029526 0.04376 -0.0043504 -0.027878 -0.19313 -0.0031108 0.060338 -0.18649 -0.011149 -0.073536 -0.16918 -0.089551 -0.020916 -0.14078 -0.0063342 -0.0033326 -0.0062271 -0.021514 -0.055963 0 0 0 0 -0.1006 -0.10003 -0.12138 -0.18089 -0.19008
1.2891 0.0016136 -0.00039331 0 0.0040044 0 0.00043351 0 0.0026016 0 0.0065391 0.0048114 0.049823 -0.011375 -0.033412 -0.19896 -0.010827 0.04811 -0.19597 -0.0061324 -0.08005 -0.17218 -0.084491 -0.02138 -0.13771 -0.021461 -0.0039942 -0.0064011 -0.022151 -0.047675 0 0 0 0 -0.11159 -0.10497 -0.11802 -0.19629 -0.19593
1.293 0.0016078 -0.00013238 0 0.0030609 0 -0.00061995 0 -0.00044495 0 0.0058871 0.0051838 0.031406 -0.019556 -0.038133 -0.20298 -0.019792 0.040226 -0.20429 -0.0017412 -0.084448 -0.17299 -0.079307 -0.020041 -0.13428 -0.03437 -0.003618 -0.006226 -0.022233 -0.039382 0 0 0 0 -0.12353 -0.10828 -0.11364 -0.20738 -0.1979
1.2969 0.0010172 0.00033375 0 0.0023064 0 0.00079755 0 -0.00066021 0 0.0075805 0.0029956 -0.0092098 -0.028175 -0.042889 -0.20524 -0.027914 0.03698 -0.21197 0.0022 -0.086291 -0.17314 -0.074938 -0.015362 -0.13036 -0.042225 -0.0016877 -0.0060551 -0.021993 -0.032716 0 0 0 0 -0.13514 -0.11031 -0.10919 -0.21468 -0.19627
1.3008 0.00014733 0.00048536 0 0.0017926 0 0.0027077 0 0.0016358 0 0.0092403 -0.0005249 -0.042222 -0.036519 -0.048558 -0.20595 -0.033287 0.038097 -0.21949 0.005814 -0.085311 -0.17409 -0.072292 -0.007947 -0.12583 -0.04273 0.0017454 -0.0062134 -0.021625 -0.025663 0 0 0 0 -0.14529 -0.11165 -0.10549 -0.21915 -0.19162
1.3047 -0.00038638 -2.7202e-05 0 0.0011366 0 0.0026852 0 0.0037696 0 0.0077803 -0.0033241 -0.042157 -0.043536 -0.056704 -0.20567 -0.033239 0.041992 -0.22738 0.0088881 -0.081149 -0.17781 -0.073091 -0.0013454 -0.12068 -0.03294 0.0047237 -0.0071575 -0.021154 -0.01209 0 0 0 0 -0.15256 -0.11404 -0.10321 -0.22326 -0.18516
1.3086 -0.00038808 -0.0010979 0 -0.00010855 0 0.00023887 0 0.0030097 0 0.0025244 -0.0042324 -0.021283 -0.049371 -0.067482 -0.20564 -0.02946 0.044156 -0.2355 0.010628 -0.075819 -0.18346 -0.077364 0.00052658 -0.11567 -0.017713 0.0036949 -0.0087638 -0.020197 0.01168 0 0 0 0 -0.15796 -0.11961 -0.10145 -0.23016 -0.17926
1.3125 -0.00032652 -0.0022199 0 -0.0019091 0 -0.0028989 0 -0.00097072 0 -0.0040322 -0.003505 -0.023533 -0.054856 -0.080163 -0.20612 -0.024977 0.042634 -0.24331 0.010339 -0.071279 -0.18899 -0.084152 -0.0026126 -0.11137 -0.0023135 -0.0021398 -0.010661 -0.018509 0.040284 0 0 0 0 -0.16299 -0.12869 -0.099308 -0.24014 -0.17463
1.3164 -0.00083722 -0.0028511 0 -0.0035595 0 -0.004586 0 -0.0056699 0 -0.0084152 -0.002237 -0.079427 -0.060666 -0.094258 -0.20699 -0.022078 0.036543 -0.25035 0.0073859 -0.069068 -0.19276 -0.092756 -0.0061985 -0.10814 0.0096534 -0.012746 -0.012556 -0.015986 0.061318 0 0 0 0 -0.16871 -0.14118 -0.096251 -0.25287 -0.17149
1.3203 -0.0020331 -0.0027814 0 -0.0042391 0 -0.0042092 0 -0.0077983 0 -0.0090518 -0.0015432 -0.16833 -0.067635 -0.10916 -0.20784 -0.023435 0.025466 -0.25607 0.0010442 -0.070965 -0.19277 -0.10228 -0.0043854 -0.10626 0.014307 -0.027407 -0.014086 -0.012603 0.065657 0 0 0 0 -0.17625 -0.15661 -0.091777 -0.26745 -0.16973
1.3242 -0.003353 -0.0022234 0 -0.0039251 0 -0.0029413 0 -0.0060376 0 -0.0071424 -0.0020804 -0.23149 -0.07727 -0.12393 -0.20666 -0.033464 0.010871 -0.25933 -0.010041 -0.080499 -0.18561 -0.11107 0.0045163 -0.10562 0.0060783 -0.042074 -0.014504 -0.0089679 0.056185 0 0 0 0 -0.18713 -0.17252 -0.085593 -0.28082 -0.1681
1.3281 -0.0040707 -0.0016166 0 -0.003642 0 -0.0023612 0 -0.002157 0 -0.005013 -0.0038572 -0.22684 -0.088933 -0.13808 -0.20255 -0.049205 -0.0029577 -0.26078 -0.023851 -0.095436 -0.17384 -0.11865 0.016047 -0.10491 -0.0098659 -0.052464 -0.013917 -0.0061773 0.045806 0 0 0 0 -0.19986 -0.18606 -0.078866 -0.29141 -0.16511
1.332 -0.0039038 -0.0013316 0 -0.0044841 0 -0.0029592 0 0.00043099 0 -0.0038491 -0.0062017 -0.17071 -0.1023 -0.15144 -0.19512 -0.068769 -0.014492 -0.26062 -0.039493 -0.11443 -0.15907 -0.12531 0.023357 -0.10354 -0.030724 -0.057041 -0.01241 -0.0047682 0.04619 0 0 0 0 -0.21363 -0.19619 -0.07207 -0.29917 -0.16015
1.3359 -0.0031275 -0.00146 0 -0.0061931 0 -0.0038476 0 -0.00056302 0 -0.002984 -0.0080615 -0.12291 -0.117 -0.16392 -0.18429 -0.090045 -0.022752 -0.25908 -0.056044 -0.13583 -0.14308 -0.13155 0.023329 -0.10108 -0.053525 -0.054965 -0.010133 -0.0051176 0.057937 0 0 0 0 -0.22765 -0.20234 -0.065588 -0.30454 -0.15284
1.3398 -0.0021838 -0.001767 0 -0.0068665 0 -0.0036676 0 -0.0044734 0 -0.0010869 -0.0087121 -0.13007 -0.1326 -0.17527 -0.17021 -0.10953 -0.027327 -0.25627 -0.072188 -0.15659 -0.12887 -0.13875 0.019149 -0.097147 -0.07367 -0.045779 -0.0073664 -0.0076352 0.07099 0 0 0 0 -0.24079 -0.20424 -0.059773 -0.30892 -0.14282
1.3438 -0.0012847 -0.0018298 0 -0.0044921 0 -0.0017133 0 -0.0081833 0 0.0022405 -0.0083739 -0.18446 -0.1485 -0.18559 -0.15526 -0.12406 -0.031772 -0.25233 -0.086791 -0.1727 -0.11913 -0.14902 0.016857 -0.09276 -0.087109 -0.033674 -0.0047959 -0.011211 0.073801 0 0 0 0 -0.25254 -0.20475 -0.054309 -0.31508 -0.13132
1.3477 -0.00040926 -0.0013351 0 0.00090062 0 0.0015702 0 -0.0084883 0 0.0060169 -0.0080022 -0.23773 -0.16444 -0.19521 -0.14131 -0.13424 -0.03925 -0.24724 -0.099992 -0.18367 -0.11322 -0.1627 0.019344 -0.089114 -0.09414 -0.022249 -0.0027915 -0.014492 0.062106 0 0 0 0 -0.26336 -0.20628 -0.04873 -0.32334 -0.11964
1.3516 0.00041631 -0.00038967 0 0.006629 0 0.0048377 0 -0.0044823 0 0.0087209 -0.0082204 -0.25123 -0.18022 -0.20429 -0.12924 -0.14078 -0.051487 -0.24073 -0.11194 -0.18966 -0.1104 -0.17984 0.023706 -0.086893 -0.094913 -0.013166 -0.0015599 -0.016693 0.040247 0 0 0 0 -0.27346 -0.2099 -0.042795 -0.33312 -0.10838
1.3555 0.00097216 0.0004264 0 0.0092026 0 0.0065186 0 0.0017752 0 0.0093546 -0.0083996 -0.23024 -0.19559 -0.21299 -0.11973 -0.1448 -0.069808 -0.23252 -0.12288 -0.19136 -0.10951 -0.20015 0.024288 -0.086674 -0.089948 -0.0076737 -0.0012531 -0.017107 0.01617 0 0 0 0 -0.28307 -0.21635 -0.0363 -0.34333 -0.098036
1.3594 0.0010326 0.00042594 0 0.0071669 0 0.0056004 0 0.006715 0 0.0078182 -0.0069763 -0.21104 -0.20932 -0.22121 -0.11299 -0.14857 -0.094909 -0.22154 -0.13306 -0.19146 -0.10765 -0.22225 0.018087 -0.088897 -0.07914 -0.0065015 -0.0021523 -0.014837 -0.0039389 0 0 0 0 -0.29179 -0.22518 -0.029034 -0.34953 -0.088784
1.3633 0.00065623 -0.00060346 0 0.0023592 0 0.0022613 0 0.0077137 0 0.0046653 -0.0029192 -0.2207 -0.22053 -0.22847 -0.10635 -0.15363 -0.12051 -0.20855 -0.1428 -0.19402 -0.10294 -0.24291 0.0071886 -0.0914 -0.065511 -0.0064173 -0.0036648 -0.011574 -0.017533 0 0 0 0 -0.29891 -0.23267 -0.021368 -0.34947 -0.079357
1.3672 0.00021791 -0.0021053 0 -0.0016368 0 -0.0020117 0 0.0047787 0 0.00083624 0.0030331 -0.25326 -0.22852 -0.23396 -0.0984 -0.15979 -0.14301 -0.19393 -0.15203 -0.20034 -0.095107 -0.2606 -0.0035959 -0.092883 -0.050219 -0.0061939 -0.0055394 -0.008377 -0.025095 0 0 0 0 -0.30375 -0.23672 -0.013347 -0.34274 -0.069018
1.3711 0.00011617 -0.0030906 0 -0.0024514 0 -0.00511 0 0.00032563 0 -0.0024296 0.0086593 -0.28201 -0.23276 -0.23685 -0.088007 -0.16667 -0.15941 -0.17814 -0.16069 -0.21105 -0.084238 -0.27417 -0.010905 -0.092265 -0.034471 -0.0050763 -0.0075668 -0.0061619 -0.029392 0 0 0 0 -0.30572 -0.23566 -0.0049535 -0.32954 -0.057205
1.375 0.00044905 -0.0028777 0 -0.00064405 0 -0.0055546 0 -0.0026621 0 -0.0038693 0.011881 -0.28813 -0.23234 -0.23544 -0.073758 -0.17323 -0.16553 -0.16177 -0.16872 -0.22634 -0.070835 -0.28208 -0.014649 -0.088067 -0.020234 -0.0027147 -0.0095132 -0.0061944 -0.034594 0 0 0 0 -0.30386 -0.22726 0.0040132 -0.31078 -0.043231
1.3789 0.00097048 -0.0015849 0 0.0012269 0 -0.0034575 0 -0.0026491 0 -0.002891 0.012208 -0.27409 -0.22782 -0.22838 -0.056013 -0.17802 -0.16072 -0.14599 -0.17672 -0.24304 -0.057064 -0.28459 -0.016501 -0.080221 -0.011224 -0.00073944 -0.011218 -0.0088863 -0.043912 0 0 0 0 -0.29827 -0.2119 0.013838 -0.29103 -0.02762
1.3828 0.0013385 6.8243e-05 0 0.0011047 0 -0.00038496 0 -0.00028577 0 -0.00021043 0.01072 -0.25353 -0.22158 -0.2174 -0.037315 -0.18146 -0.15076 -0.13129 -0.18549 -0.25763 -0.044454 -0.28443 -0.017622 -0.07097 -0.0084295 -0.00058722 -0.012759 -0.01276 -0.056465 0 0 0 0 -0.29069 -0.19345 0.024203 -0.27377 -0.012024
1.3867 0.001394 0.0014124 0 -0.00085429 0 0.0018195 0 0.0024728 0 0.0023591 0.0088326 -0.23502 -0.21486 -0.20373 -0.019219 -0.18423 -0.13908 -0.1179 -0.19549 -0.26824 -0.033591 -0.28288 -0.018209 -0.061702 -0.012357 -0.0027977 -0.014184 -0.016826 -0.066634 0 0 0 0 -0.28185 -0.17388 0.034743 -0.26026 0.002503
1.3906 0.0012298 0.0022653 0 -0.0027239 0 0.0022785 0 0.0039367 0 0.0031003 0.0072027 -0.21785 -0.2089 -0.18884 -0.0032765 -0.18719 -0.12922 -0.10595 -0.20705 -0.27326 -0.024836 -0.28123 -0.018564 -0.053843 -0.023004 -0.0076119 -0.015545 -0.020031 -0.067797 0 0 0 0 -0.27241 -0.15514 0.044985 -0.25121 0.014931
1.3945 0.0010438 0.0027693 0 -0.0027008 0 0.0014037 0 0.0036538 0 0.0016902 0.0057258 -0.19889 -0.20561 -0.17591 0.0077155 -0.1926 -0.12724 -0.095639 -0.22021 -0.26995 -0.018407 -0.281 -0.019449 -0.049927 -0.03947 -0.014525 -0.016861 -0.020423 -0.057767 0 0 0 0 -0.26272 -0.13988 0.053558 -0.2464 0.023336
1.3984 0.00094291 0.0029433 0 -0.00061001 0 0.00022327 0 0.0022626 0 -0.00053847 0.0042248 -0.17765 -0.20461 -0.16662 0.014667 -0.20102 -0.1324 -0.086123 -0.23277 -0.26096 -0.012805 -0.28161 -0.020845 -0.049368 -0.055702 -0.021097 -0.018055 -0.018313 -0.040793 0 0 0 0 -0.25225 -0.12729 0.059919 -0.24169 0.028726
1.4023 0.00085129 0.0025581 0 0.0021453 0 -0.00048758 0 0.00073271 0 -0.0016563 0.0027922 -0.15454 -0.20489 -0.16039 0.019046 -0.21176 -0.14179 -0.076967 -0.24296 -0.24809 -0.0073124 -0.2818 -0.020884 -0.050871 -0.068448 -0.02657 -0.019033 -0.014696 -0.024008 0 0 0 0 -0.24044 -0.11592 0.064285 -0.23507 0.032333
1.4063 0.00056093 0.0015059 0 0.0038408 0 -0.00051952 0 -0.00020599 0 -0.0006296 0.0014298 -0.12938 -0.20557 -0.15622 0.022075 -0.22397 -0.15266 -0.067922 -0.24932 -0.23249 -0.0015288 -0.28032 -0.017031 -0.053294 -0.075516 -0.030804 -0.019712 -0.010494 -0.011713 0 0 0 0 -0.22695 -0.10463 0.066992 -0.22532 0.035166
1.4102 -0.00011222 0.00017047 0 0.003668 0 -1.078e-05 0 -0.0002036 0 0.001969 -0.00032055 -0.10544 -0.20538 -0.15211 0.025403 -0.23624 -0.16093 -0.058794 -0.24986 -0.21525 0.0048339 -0.27528 -0.0088326 -0.055024 -0.074579 -0.034226 -0.019975 -0.0070708 -0.0028335 0 0 0 0 -0.21146 -0.091946 0.068687 -0.21136 0.038564
1.4141 -0.001144 -0.00076154 0 0.0020526 0 0.00074933 0 0.00066636 0 0.0044925 -0.0030093 -0.092317 -0.20245 -0.1433 0.031094 -0.24567 -0.16041 -0.049865 -0.24314 -0.19723 0.011312 -0.26395 0.00084764 -0.0538 -0.065746 -0.039438 -0.019734 -0.0064613 0.006806 0 0 0 0 -0.19508 -0.076806 0.071052 -0.19386 0.044147
1.418 -0.0022085 -0.00095549 0 7.5504e-05 0 0.0012458 0 0.0017487 0 0.0054056 -0.0064503 -0.098456 -0.19725 -0.1289 0.03846 -0.25186 -0.15236 -0.041756 -0.23283 -0.17897 0.016969 -0.24786 0.0080585 -0.050139 -0.054722 -0.047673 -0.019215 -0.0081848 0.020484 0 0 0 0 -0.18013 -0.060827 0.074767 -0.17575 0.05122
1.4219 -0.0027992 -0.00082624 0 -0.0013698 0 0.00076931 0 0.0018812 0 0.004178 -0.0094865 -0.11768 -0.19019 -0.10928 0.046543 -0.25501 -0.13825 -0.03504 -0.22112 -0.1608 0.021166 -0.22805 0.011522 -0.044676 -0.044418 -0.058935 -0.018519 -0.011633 0.038658 0 0 0 0 -0.16806 -0.045236 0.079732 -0.15821 0.058989
1.4258 -0.0025611 -0.001141 0 -0.0020646 0 -0.0010501 0 0.00011867 0 0.0014079 -0.010887 -0.12658 -0.1819 -0.085507 0.054156 -0.25561 -0.12019 -0.030283 -0.21028 -0.14316 0.02332 -0.20586 0.013865 -0.038251 -0.037522 -0.072702 -0.017746 -0.015982 0.059528 0 0 0 0 -0.1601 -0.031288 0.085575 -0.14219 0.066488
1.4297 -0.0016063 -0.002157 0 -0.0023583 0 -0.0035382 0 -0.0032271 0 -0.0016374 -0.010577 -0.10174 -0.17356 -0.06115 0.058517 -0.25496 -0.10254 -0.028807 -0.20432 -0.12747 0.022265 -0.18403 0.018632 -0.032598 -0.037919 -0.086523 -0.017025 -0.01941 0.079831 0 0 0 0 -0.15832 -0.021281 0.090785 -0.1285 0.071548
1.4336 -0.00050384 -0.0032114 0 -0.002642 0 -0.0049999 0 -0.0063118 0 -0.0036461 -0.0098383 -0.043169 -0.16643 -0.042356 0.058038 -0.2552 -0.089827 -0.030369 -0.20402 -0.11517 0.018568 -0.1658 0.025994 -0.029078 -0.044053 -0.096004 -0.016415 -0.020341 0.094757 0 0 0 0 -0.16068 -0.015037 0.093162 -0.11581 0.07297
1.4375 0.00013583 -0.0032769 0 -0.0028571 0 -0.0038943 0 -0.006938 0 -0.0038246 -0.010048 0.02075 -0.16058 -0.031134 0.053357 -0.25666 -0.082186 -0.033992 -0.20713 -0.10641 0.01332 -0.15177 0.031774 -0.027448 -0.052558 -0.099917 -0.015913 -0.018917 0.09859 0 0 0 0 -0.16443 -0.011055 0.092157 -0.10305 0.07127
1.4414 0.00016392 -0.0019787 0 -0.0025103 0 -0.00035956 0 -0.0044523 0 -0.0023091 -0.011135 0.054692 -0.15588 -0.028279 0.045189 -0.25915 -0.079024 -0.03892 -0.21154 -0.10113 0.0073333 -0.14207 0.031122 -0.027299 -0.060976 -0.098061 -0.015539 -0.015504 0.087607 0 0 0 0 -0.16759 -0.0082377 0.087648 -0.089759 0.066989
1.4453 8.3758e-06 -4.3645e-05 0 -0.0012877 0 0.0033891 0 -0.0005892 0 -0.00023343 -0.011343 0.044988 -0.152 -0.033849 0.034715 -0.26202 -0.078921 -0.044177 -0.21437 -0.098967 0.0016042 -0.13637 0.023237 -0.027908 -0.066425 -0.090985 -0.015329 -0.010823 0.06356 0 0 0 0 -0.16792 -0.005249 0.079857 -0.075685 0.061005
1.4492 0.00024276 0.001292 0 0.00026398 0 0.0044826 0 0.0017995 0 0.00081071 -0.0087285 0.0082737 -0.14791 -0.044715 0.02518 -0.26257 -0.077457 -0.047666 -0.20931 -0.098044 -0.00186 -0.13265 0.012346 -0.027424 -0.064329 -0.082936 -0.015508 -0.0070009 0.033937 0 0 0 0 -0.16201 -0.00019597 0.0707 -0.061906 0.055482
1.4531 0.00098675 0.0013297 0 0.00080402 0 0.0016798 0 0.0011941 0 -0.00014959 -0.003077 -0.02609 -0.14297 -0.053809 0.018769 -0.25953 -0.07207 -0.048905 -0.19682 -0.095725 -0.0029802 -0.12763 0.0039657 -0.025217 -0.056667 -0.079046 -0.016139 -0.0052153 0.0075846 0 0 0 0 -0.15197 0.0062176 0.063264 -0.05002 0.051735
1.457 0.0017266 0.00039796 0 -0.00071809 0 -0.0034106 0 -0.0012138 0 -0.0025217 0.0035568 -0.040366 -0.13713 -0.05843 0.016125 -0.25242 -0.06251 -0.047957 -0.17814 -0.091247 -0.0019515 -0.1202 0.00029779 -0.021389 -0.044649 -0.080932 -0.017277 -0.0056291 -0.011015 0 0 0 0 -0.13919 0.013127 0.05884 -0.040852 0.049988
1.4609 0.0017674 -0.00060278 0 -0.0037786 0 -0.0073339 0 -0.0025962 0 -0.0042181 0.0082608 -0.037108 -0.1305 -0.056639 0.017482 -0.24113 -0.049165 -0.045125 -0.15518 -0.084292 0.00081677 -0.10963 -0.00080253 -0.016289 -0.02964 -0.089288 -0.018938 -0.0081074 -0.023836 0 0 0 0 -0.12521 0.01957 0.05835 -0.034966 0.050216
1.4648 0.00090778 -0.0010293 0 -0.0061491 0 -0.0073307 0 -0.0010739 0 -0.0030293 0.0094596 -0.029705 -0.12353 -0.046614 0.022729 -0.22564 -0.033831 -0.041252 -0.13216 -0.075282 0.0043822 -0.09559 -0.0027524 -0.010959 -0.013519 -0.10352 -0.021119 -0.011931 -0.036194 0 0 0 0 -0.11249 0.023731 0.062845 -0.033039 0.052011
1.4688 -0.00031149 -0.00086776 0 -0.0054508 0 -0.0034194 0 0.0026056 0 0.0015283 0.0080385 -0.030023 -0.11739 -0.032284 0.02913 -0.20833 -0.021156 -0.038392 -0.11569 -0.067418 0.0067712 -0.080866 -0.0066817 -0.0074862 0.0018459 -0.11699 -0.023403 -0.014905 -0.051589 0 0 0 0 -0.10275 0.024596 0.070318 -0.033459 0.053871
1.4727 -0.0010323 -0.00044091 0 -0.0012765 0 0.0016289 0 0.005823 0 0.0073782 0.0064781 -0.044817 -0.11256 -0.018163 0.034564 -0.19108 -0.013013 -0.037408 -0.1071 -0.062769 0.0072588 -0.068137 -0.010963 -0.0066322 0.016353 -0.12515 -0.025403 -0.016013 -0.068789 0 0 0 0 -0.095012 0.023112 0.078176 -0.034404 0.055146
1.4766 -0.00077821 3.6792e-05 0 0.0041006 0 0.0043961 0 0.0064558 0 0.011009 0.0067385 -0.077095 -0.10922 -0.0066012 0.037948 -0.17475 -0.010076 -0.038616 -0.10646 -0.062361 0.0056207 -0.059042 -0.013676 -0.0087732 0.03003 -0.12577 -0.026858 -0.014873 -0.082519 0 0 0 0 -0.088316 0.020018 0.08493 -0.035006 0.055737
1.4805 0.00021184 0.00052873 0 0.0073683 0 0.0033803 0 0.0045986 0 0.0099834 0.0086221 -0.12366 -0.10744 0.00039897 0.038427 -0.16002 -0.012431 -0.042079 -0.11291 -0.066825 0.00189 -0.05501 -0.014783 -0.01405 0.042994 -0.11741 -0.027525 -0.011376 -0.086279 0 0 0 0 -0.081391 0.016254 0.089189 -0.034541 0.055751
1.4844 0.0012692 0.00093841 0 0.0069166 0 8.0506e-05 0 0.0021909 0 0.0049384 0.0099342 -0.17088 -0.10693 0.0010366 0.035067 -0.14752 -0.018692 -0.047149 -0.12242 -0.075961 -0.0030617 -0.058213 -0.01564 -0.022402 0.05452 -0.10001 -0.026877 -0.0061284 -0.075626 0 0 0 0 -0.071505 0.013654 0.088795 -0.032575 0.056209
1.4883 0.001863 0.0010382 0 0.0041979 0 -0.0022087 0 0.0011732 0 -0.00066869 0.0083423 -0.19937 -0.10616 -0.000138 0.030293 -0.13601 -0.024009 -0.051601 -0.12801 -0.085079 -0.0070695 -0.064492 -0.0168 -0.03129 0.063784 -0.081901 -0.025346 -0.0013832 -0.051317 0 0 0 0 -0.059047 0.012607 0.085688 -0.030421 0.057992
1.4922 0.0019113 0.00075679 0 0.0023364 0 -0.0010077 0 0.001983 0 -0.0031396 0.0034791 -0.19947 -0.1044 -0.0008131 0.02533 -0.12508 -0.026503 -0.054492 -0.1272 -0.091989 -0.009268 -0.071416 -0.017003 -0.039505 0.070086 -0.066631 -0.023126 0.0019645 -0.020992 0 0 0 0 -0.045169 0.012816 0.081058 -0.02872 0.061236
1.4961 0.0016395 0.0004498 0 0.0031795 0 0.0032914 0 0.0035249 0 -0.001488 -0.0024349 -0.18264 -0.10103 0.0007613 0.021207 -0.11451 -0.024898 -0.055154 -0.11847 -0.095044 -0.0091077 -0.076793 -0.014618 -0.046009 0.07302 -0.056658 -0.0204 0.0033073 0.0032513 0 0 0 0 -0.03124 0.013882 0.076007 -0.027921 0.06584
1.5 0.0012587 0.00068798 0 0.0055459 0 0.007558 0 0.004236 0 0.0017303 -0.0060961 -0.17344 -0.095201 0.0064267 0.01924 -0.10439 -0.017997 -0.052875 -0.10063 -0.09236 -0.0061231 -0.077493 -0.0098718 -0.049333 0.07218 -0.054185 -0.017378 0.0020693 0.012261 0 0 0 0 -0.019843 0.015064 0.072043 -0.028426 0.071301
1.5039 0.00083815 0.00166 0 0.0063639 0 0.0082941 0 0.0031377 0 0.0025967 -0.0056795 -0.18701 -0.08682 0.014842 0.019868 -0.095693 -0.0077055 -0.048448 -0.077847 -0.085027 -0.0016944 -0.071721 -0.0052364 -0.04869 0.069775 -0.055563 -0.014385 -0.0008637 0.0076242 0 0 0 0 -0.014351 0.015413 0.070405 -0.029652 0.075762
1.5078 0.00042535 0.0028244 0 0.0036573 0 0.0044953 0 0.00026325 0 -0.00068409 -0.0023891 -0.21594 -0.077114 0.022473 0.021766 -0.088978 0.00243 -0.043698 -0.056158 -0.076681 0.0021131 -0.062289 -0.0034282 -0.045467 0.068835 -0.054685 -0.011633 -0.003875 0.0020313 0 0 0 0 -0.014161 0.015059 0.070407 -0.030682 0.07812
1.5117 0.00015463 0.0032707 0 -0.0014507 0 -0.0013255 0 -0.0034015 0 -0.0060185 0.00041173 -0.24152 -0.066784 0.027303 0.02407 -0.084659 0.010469 -0.0396 -0.038784 -0.069262 0.0041856 -0.051319 -0.0049924 -0.040533 0.07096 -0.048358 -0.0092935 -0.0061693 0.0092698 0 0 0 0 -0.018616 0.014248 0.071487 -0.031164 0.077827
1.5156 0.00012985 0.002497 0 -0.0056219 0 -0.0049767 0 -0.0062441 0 -0.0090772 -7.5688e-05 -0.25665 -0.05658 0.027549 0.025845 -0.083021 0.014649 -0.037055 -0.028593 -0.064561 0.003561 -0.041269 -0.007795 -0.034918 0.077432 -0.033967 -0.0075498 -0.0070604 0.031267 0 0 0 0 -0.026629 0.013313 0.072945 -0.03087 0.074544
1.5195 0.00020266 0.0008301 0 -0.0062442 0 -0.0039595 0 -0.0067287 0 -0.0070652 -0.003732 -0.27267 -0.047887 0.020973 0.025296 -0.084572 0.012167 -0.037457 -0.030311 -0.064997 -0.0010972 -0.037578 -0.0087647 -0.030841 0.089308 -0.0090203 -0.0070064 -0.0057234 0.054661 0 0 0 0 -0.035746 0.01285 0.073355 -0.030032 0.067902
1.5234 -3.6846e-05 -0.00092758 0 -0.0036845 0 0.00040561 0 -0.0044502 0 -0.0012862 -0.0075664 -0.3012 -0.041029 0.011511 0.022294 -0.087599 0.0053668 -0.039927 -0.040153 -0.068416 -0.0078032 -0.041646 -0.0062233 -0.029747 0.10186 0.018668 -0.0077348 -0.0032562 0.061792 0 0 0 0 -0.042951 0.012684 0.072098 -0.029825 0.059994
1.5273 -0.00093755 -0.0022269 0 -0.0008195 0 0.0039917 0 -0.00081984 0 0.0038672 -0.0081722 -0.33305 -0.035826 0.0022015 0.017312 -0.091098 -0.0035241 -0.043634 -0.054904 -0.072881 -0.015013 -0.05248 -0.00097403 -0.0318 0.11142 0.043396 -0.009626 -0.00047047 0.046768 0 0 0 0 -0.047724 0.012269 0.069329 -0.030803 0.052001
1.5313 -0.002401 -0.0031199 0 -0.00038865 0 0.0032663 0 0.0015781 0 0.004665 -0.0045249 -0.34205 -0.032129 -0.0047399 0.010781 -0.094384 -0.012693 -0.047982 -0.072117 -0.077 -0.021583 -0.068893 0.0043593 -0.036936 0.11506 0.060865 -0.012523 0.0020717 0.021222 0 0 0 0 -0.050062 0.011088 0.065284 -0.03325 0.044741
1.5352 -0.0038352 -0.0039417 0 -0.0026528 0 -0.001787 0 0.00092303 0 0.0011602 0.0011903 -0.313 -0.029755 -0.006725 0.0033217 -0.09674 -0.019757 -0.052296 -0.088823 -0.079189 -0.026159 -0.088863 0.0070203 -0.044836 0.10895 0.065803 -0.016137 0.0037617 0.0040348 0 0 0 0 -0.050509 0.008351 0.060404 -0.037336 0.03911
1.5391 -0.0045583 -0.004782 0 -0.0053968 0 -0.007708 0 -0.0021449 0 -0.0031142 0.0052676 -0.26228 -0.028576 -0.0028389 -0.0040415 -0.097878 -0.021809 -0.056126 -0.10139 -0.078971 -0.027979 -0.10754 0.0057954 -0.053701 0.090289 0.055206 -0.019433 0.0044059 0.005299 0 0 0 0 -0.051407 0.0032715 0.055757 -0.042201 0.035642
1.543 -0.0043185 -0.0053636 0 -0.0060665 0 -0.010439 0 -0.004852 0 -0.0044786 0.0051521 -0.22512 -0.028461 0.0026997 -0.010986 -0.098679 -0.020162 -0.059894 -0.1102 -0.078581 -0.028848 -0.12238 0.0018415 -0.061528 0.065215 0.037355 -0.021623 0.004775 0.020187 0 0 0 0 -0.054224 -0.0030857 0.051896 -0.046483 0.03327
1.5469 -0.0034706 -0.0054053 0 -0.0039872 0 -0.0084976 0 -0.0047252 0 -0.0023013 0.0010144 -0.22108 -0.029692 0.0073684 -0.017575 -0.09967 -0.015959 -0.063931 -0.11565 -0.079423 -0.029962 -0.13272 -0.0018909 -0.067513 0.037398 0.016782 -0.022364 0.0052505 0.037179 0 0 0 0 -0.059258 -0.0099907 0.048923 -0.049599 0.031428
1.5508 -0.0026652 -0.0049709 0 -0.00077921 0 -0.0038355 0 -0.0020258 0 0.00081137 -0.0046408 -0.23479 -0.032566 0.0087584 -0.023945 -0.10135 -0.010637 -0.068539 -0.11834 -0.082774 -0.032521 -0.13843 -0.0025805 -0.071092 0.010751 -0.0019789 -0.021463 0.0061483 0.049907 0 0 0 0 -0.066467 -0.016652 0.046811 -0.051128 0.029546
1.5547 -0.0023546 -0.0043761 0 0.00113 0 2.8519e-05 0 0.00026062 0 0.0017114 -0.0086545 -0.23313 -0.037922 0.0031518 -0.030408 -0.10442 -0.0072179 -0.074064 -0.11899 -0.090388 -0.038565 -0.14011 0.00035762 -0.071756 -0.0075393 -0.011917 -0.018859 0.0076804 0.059577 0 0 0 0 -0.07493 -0.021615 0.045223 -0.050704 0.026755
1.5586 -0.0025488 -0.0038037 0 0.00040763 0 0.00071512 0 -0.00085976 0 -0.00049295 -0.0089577 -0.19922 -0.045107 -0.0077529 -0.036848 -0.10837 -0.0080275 -0.079759 -0.11858 -0.10022 -0.047601 -0.14111 0.0047803 -0.071196 -0.014622 -0.012798 -0.015981 0.0090837 0.067557 0 0 0 0 -0.082046 -0.024531 0.043204 -0.049471 0.022887
1.5625 -0.0029657 -0.0031325 0 -0.0024117 0 -0.0016624 0 -0.0054057 0 -0.0041032 -0.0056059 -0.14645 -0.052928 -0.020415 -0.042659 -0.11237 -0.012657 -0.084762 -0.11711 -0.10956 -0.057884 -0.14293 0.007721 -0.070689 -0.012465 -0.0085821 -0.013879 0.009673 0.069813 0 0 0 0 -0.086622 -0.026082 0.040329 -0.04824 0.018344
1.5664 -0.003334 -0.0021979 0 -0.0055916 0 -0.0051322 0 -0.010074 0 -0.0068608 -0.00083332 -0.10061 -0.060383 -0.032163 -0.047175 -0.11576 -0.020312 -0.088415 -0.11435 -0.11637 -0.067972 -0.14613 0.0081641 -0.070928 -0.0027897 -0.002392 -0.013222 0.0090016 0.0618 0 0 0 0 -0.087996 -0.026858 0.036408 -0.047408 0.013495
1.5703 -0.003521 -0.0011385 0 -0.0074444 0 -0.0074488 0 -0.011023 0 -0.0079856 0.002015 -0.074636 -0.066196 -0.039812 -0.049483 -0.11782 -0.029537 -0.089975 -0.10986 -0.11835 -0.076036 -0.1509 0.0079095 -0.072508 0.011852 0.00183 -0.014659 0.0066354 0.047831 0 0 0 0 -0.085682 -0.027661 0.031349 -0.04727 0.0088454
1.5742 -0.0034282 -0.00035753 0 -0.0071774 0 -0.0073074 0 -0.0072921 0 -0.008247 0.00051643 -0.064629 -0.067887 -0.038687 -0.047602 -0.11767 -0.035741 -0.088547 -0.10289 -0.11233 -0.078763 -0.15586 0.0093772 -0.075333 0.025926 -0.0020653 -0.018596 0.0024965 0.041218 0 0 0 0 -0.079777 -0.029895 0.025636 -0.047576 0.0055502
1.5781 -0.0028881 -0.00010303 0 -0.0050292 0 -0.004732 0 -0.0016954 0 -0.0084243 -0.0048567 -0.065577 -0.066451 -0.032184 -0.042807 -0.11666 -0.036626 -0.085829 -0.094839 -0.10213 -0.077467 -0.15929 0.012496 -0.077832 0.035848 -0.011746 -0.02318 -0.0018183 0.051336 0 0 0 0 -0.072928 -0.033331 0.020453 -0.047541 0.0037313
1.582 -0.0017789 -0.00015787 0 -0.0019804 0 -0.00090663 0 0.0016018 0 -0.0081524 -0.010513 -0.079974 -0.06283 -0.022716 -0.036079 -0.11577 -0.031667 -0.082852 -0.086701 -0.0901 -0.073298 -0.16061 0.014208 -0.079245 0.040694 -0.024761 -0.02737 -0.0054619 0.07065 0 0 0 0 -0.066235 -0.037501 0.01639 -0.046919 0.0033668
1.5859 -0.00026269 -3.3607e-05 0 0.00068046 0 0.002348 0 0.0006099 0 -0.0064229 -0.012105 -0.10556 -0.058224 -0.012891 -0.028641 -0.11601 -0.021037 -0.080657 -0.079554 -0.078736 -0.067683 -0.15959 0.011608 -0.079009 0.040057 -0.038258 -0.03019 -0.0076964 0.077936 0 0 0 0 -0.060678 -0.041825 0.013912 -0.045608 0.0043005
1.5898 0.0011693 0.00052422 0 0.0019146 0 0.0035073 0 -0.0029658 0 -0.0029648 -0.0080579 -0.12141 -0.055087 -0.0071203 -0.022991 -0.11925 -0.0061216 -0.08101 -0.075521 -0.07223 -0.063358 -0.15632 0.0056023 -0.076619 0.033729 -0.046821 -0.030092 -0.0074845 0.057558 0 0 0 0 -0.057613 -0.045117 0.013643 -0.043798 0.0061248
1.5938 0.0020147 0.0012838 0 0.0015521 0 0.002425 0 -0.0053572 0 0.0012319 -0.0012199 -0.099561 -0.05614 -0.0079598 -0.02196 -0.12598 0.007162 -0.084599 -0.076142 -0.072917 -0.063284 -0.15268 0.00088999 -0.073626 0.024293 -0.046187 -0.026999 -0.0053389 0.015831 0 0 0 0 -0.057278 -0.046381 0.014841 -0.04252 0.0075138
1.5977 0.0022047 0.0018064 0 0.00056857 0 0.00069458 0 -0.0038825 0 0.0048499 0.0032937 -0.037183 -0.061132 -0.013244 -0.025435 -0.13459 0.015209 -0.090274 -0.080742 -0.078828 -0.067267 -0.14983 0.0016194 -0.071799 0.013948 -0.037993 -0.022324 -0.0026523 -0.023628 0 0 0 0 -0.058821 -0.045969 0.016308 -0.042276 0.0076604
1.6016 0.0022189 0.0019299 0 0.00055033 0 0.00058265 0 0.0010883 0 0.0074607 0.0025578 0.028349 -0.069414 -0.021014 -0.032929 -0.14364 0.016182 -0.097099 -0.088795 -0.088346 -0.074759 -0.14819 0.0069066 -0.07224 0.0038066 -0.023873 -0.017076 -0.00032317 -0.042261 0 0 0 0 -0.061723 -0.044238 0.017328 -0.043215 0.0061129
1.6055 0.0026727 0.0019152 0 0.0024756 0 0.0030799 0 0.0067222 0 0.0095467 -0.0013914 0.0478 -0.079833 -0.028764 -0.043449 -0.15138 0.0088838 -0.10392 -0.099473 -0.099367 -0.084732 -0.14793 0.011024 -0.075924 -0.0051282 -0.0062296 -0.012402 0.00073393 -0.04401 0 0 0 0 -0.06536 -0.041712 0.017219 -0.045323 0.0025477
1.6094 0.0037067 0.0021284 0 0.0057256 0 0.0067853 0 0.010021 0 0.011354 -0.0032614 0.0084986 -0.088639 -0.030872 -0.05357 -0.15327 -0.0069029 -0.10803 -0.11077 -0.10735 -0.094103 -0.14851 0.0084964 -0.084035 -0.010867 0.0089575 -0.010659 -0.00089389 -0.049659 0 0 0 0 -0.068362 -0.039511 0.015137 -0.047954 -0.0032565
1.6133 0.0047683 0.0026641 0 0.0083205 0 0.008919 0 0.0098579 0 0.012075 0.00067138 -0.049952 -0.093127 -0.027169 -0.059798 -0.14935 -0.023394 -0.10904 -0.12031 -0.11101 -0.10029 -0.14869 -0.00082193 -0.093418 -0.013491 0.01792 -0.011562 -0.003879 -0.0741 0 0 0 0 -0.069687 -0.038102 0.012429 -0.049963 -0.0093435
1.6172 0.0050545 0.0033307 0 0.0084086 0 0.0077924 0 0.0073985 0 0.010516 0.0090734 -0.074873 -0.092776 -0.019002 -0.061085 -0.14048 -0.036778 -0.10729 -0.12735 -0.11091 -0.10271 -0.14841 -0.01174 -0.10214 -0.012932 0.019796 -0.014537 -0.0071802 -0.11042 0 0 0 0 -0.068829 -0.037282 0.010085 -0.051151 -0.014573
1.6211 0.0042482 0.0039406 0 0.0058221 0 0.0044537 0 0.0049525 0 0.0066297 0.01669 -0.05553 -0.087684 -0.0081729 -0.057039 -0.12805 -0.044032 -0.10337 -0.13147 -0.10802 -0.10127 -0.14793 -0.018685 -0.10847 -0.0092791 0.014369 -0.018882 -0.0098027 -0.13699 0 0 0 0 -0.065445 -0.036718 0.0090018 -0.051582 -0.017942
1.625 0.0028604 0.0044828 0 0.0022805 0 0.0017972 0 0.0043113 0 0.002109 0.018987 -0.03343 -0.078785 0.0018458 -0.047851 -0.11482 -0.041407 -0.098469 -0.13239 -0.1045 -0.096381 -0.1483 -0.020514 -0.10988 -0.0026577 0.0018401 -0.023387 -0.010209 -0.13909 0 0 0 0 -0.059059 -0.035647 0.010529 -0.051835 -0.017961
1.6289 0.0018295 0.0049561 0 -3.167e-05 0 0.0018437 0 0.005652 0 -0.00083785 0.015896 -0.054753 -0.070456 0.0057396 -0.037656 -0.10644 -0.030067 -0.095218 -0.13157 -0.10443 -0.09095 -0.15195 -0.020554 -0.10541 0.0051143 -0.013966 -0.02626 -0.0074582 -0.12199 0 0 0 0 -0.050642 -0.032874 0.015016 -0.053825 -0.014218
1.6328 0.00173 0.0051363 0 -0.00027661 0 0.0037891 0 0.007547 0 -0.0014156 0.011327 -0.11722 -0.065602 0.0033686 -0.030373 -0.10461 -0.016519 -0.09459 -0.13087 -0.10864 -0.087274 -0.1592 -0.022438 -0.097829 0.011951 -0.028898 -0.027378 -0.0028832 -0.10299 0 0 0 0 -0.042317 -0.028424 0.020669 -0.058305 -0.0086511
1.6367 0.0023107 0.0046822 0 0.0004863 0 0.0047746 0 0.0079722 0 -0.00086842 0.0092972 -0.17171 -0.065318 -0.0045651 -0.027937 -0.1097 -0.0047 -0.09689 -0.13108 -0.11701 -0.086319 -0.16976 -0.026468 -0.088997 0.016697 -0.040742 -0.026942 0.0025215 -0.092864 0 0 0 0 -0.035557 -0.02245 0.026171 -0.065441 -0.0026034
1.6406 0.0027661 0.0035537 0 0.00048805 0 0.002702 0 0.0057191 0 -0.0010903 0.010546 -0.17762 -0.070124 -0.016648 -0.031816 -0.12132 0.0015075 -0.10213 -0.1328 -0.12886 -0.088713 -0.1829 -0.029983 -0.080952 0.018354 -0.047493 -0.025364 0.0076108 -0.087165 0 0 0 0 -0.031864 -0.015267 0.030087 -0.075076 0.0024407
1.6445 0.0024443 0.0022411 0 -0.00099226 0 -0.0016036 0 0.0013622 0 -0.002612 0.01252 -0.14937 -0.079283 -0.028766 -0.043517 -0.13705 -0.0043884 -0.10978 -0.13617 -0.14153 -0.094747 -0.19564 -0.030487 -0.077708 0.015383 -0.045202 -0.023791 0.010049 -0.074819 0 0 0 0 -0.034617 -0.0077636 0.02941 -0.085872 0.003371
1.6484 0.0013264 0.0014203 0 -0.0029879 0 -0.0049752 0 -0.002915 0 -0.0040274 0.01211 -0.14036 -0.087636 -0.036234 -0.057864 -0.15027 -0.018698 -0.11739 -0.13908 -0.15076 -0.10151 -0.20393 -0.027605 -0.079642 0.009895 -0.035679 -0.023353 0.0095643 -0.052173 0 0 0 0 -0.042973 -0.001274 0.024525 -0.094705 3.8047e-05
1.6523 -0.00010463 0.0012895 0 -0.0038888 0 -0.0047121 0 -0.0046889 0 -0.0034523 0.0081911 -0.18248 -0.092576 -0.038023 -0.07143 -0.15813 -0.036792 -0.12381 -0.13999 -0.15495 -0.10731 -0.20637 -0.022074 -0.085562 0.0035459 -0.020923 -0.024142 0.0068896 -0.026164 0 0 0 0 -0.055337 0.0036442 0.016817 -0.10016 -0.0064537
1.6563 -0.0013649 0.0012881 0 -0.003089 0 -0.0010445 0 -0.0030469 0 -0.00055793 0.0019464 -0.25007 -0.092429 -0.033896 -0.081666 -0.15889 -0.054641 -0.12829 -0.1377 -0.15312 -0.11091 -0.20233 -0.013904 -0.094218 -0.0023797 -0.0027615 -0.02605 0.0027949 -0.0045678 0 0 0 0 -0.070142 0.006575 0.0076657 -0.10135 -0.014902
1.6602 -0.002303 0.00057726 0 -0.001606 0 0.0029319 0 0.00054103 0 0.0028172 -0.0045205 -0.28966 -0.085557 -0.024296 -0.085517 -0.15103 -0.066582 -0.13005 -0.13065 -0.14444 -0.11086 -0.1916 -0.0026008 -0.10362 -0.0062801 0.016168 -0.02869 -0.0014866 0.013714 0 0 0 0 -0.084983 0.0069986 -0.00078248 -0.097451 -0.023332
1.6641 -0.0030067 -0.0011332 0 -0.001099 0 0.0037375 0 0.0030279 0 0.0040592 -0.009525 -0.28077 -0.073065 -0.012849 -0.08118 -0.13653 -0.065678 -0.12898 -0.11821 -0.13038 -0.10624 -0.17752 0.010787 -0.10997 -0.0066814 0.030481 -0.030843 -0.003849 0.036678 0 0 0 0 -0.095136 0.0045895 -0.0048112 -0.089504 -0.027842
1.668 -0.003518 -0.0032245 0 -0.0022808 0 0.00027664 0 0.0018844 0 0.0018967 -0.012259 -0.25782 -0.059904 -0.0033136 -0.072934 -0.12142 -0.055518 -0.12655 -0.10365 -0.11536 -0.099139 -0.16513 0.022916 -0.11243 -0.0048455 0.038425 -0.031925 -0.0042251 0.068561 0 0 0 0 -0.099613 0.00052771 -0.0044058 -0.08091 -0.027864
1.6719 -0.0037473 -0.0046465 0 -0.0042574 0 -0.0052992 0 -0.0029644 0 -0.0025738 -0.012859 -0.26861 -0.048548 0.0030245 -0.06322 -0.10852 -0.038994 -0.12337 -0.088996 -0.10146 -0.090592 -0.15659 0.030531 -0.11093 -0.0014629 0.03944 -0.031831 -0.0029748 0.10354 0 0 0 0 -0.098291 -0.0045972 -1.7035e-05 -0.0732 -0.023615
1.6758 -0.0036608 -0.0047721 0 -0.0053836 0 -0.0091679 0 -0.008866 0 -0.0066999 -0.012544 -0.31861 -0.041191 0.0053843 -0.054523 -0.10018 -0.019635 -0.11996 -0.076356 -0.090558 -0.081716 -0.15355 0.03375 -0.1058 0.0027367 0.033587 -0.030607 -0.00068277 0.13094 0 0 0 0 -0.091579 -0.010117 0.0074987 -0.067683 -0.015799
1.6797 -0.0034444 -0.0038326 0 -0.0047806 0 -0.0085748 0 -0.01221 0 -0.008169 -0.01328 -0.3659 -0.040924 0.0035788 -0.050858 -0.099349 -0.0043599 -0.11686 -0.069814 -0.085469 -0.074412 -0.15763 0.036249 -0.097974 0.0068575 0.021753 -0.028606 0.0012116 0.14525 0 0 0 0 -0.080859 -0.014679 0.016066 -0.065943 -0.0065405
1.6836 -0.0033722 -0.0026071 0 -0.0031232 0 -0.003781 0 -0.011062 0 -0.0065707 -0.016374 -0.37164 -0.04571 0.00089559 -0.052552 -0.10305 0.0022655 -0.1141 -0.070295 -0.085275 -0.069972 -0.16473 0.041438 -0.090197 0.010665 0.0094665 -0.026749 0.0013443 0.1495 0 0 0 0 -0.070683 -0.016991 0.022521 -0.066565 0.0001463
1.6875 -0.0034902 -0.0017682 0 -0.002054 0 0.002053 0 -0.0066919 0 -0.0036312 -0.020774 -0.34566 -0.052698 -0.00073672 -0.057501 -0.1079 0.0014909 -0.11155 -0.076208 -0.088046 -0.068572 -0.17152 0.048431 -0.08374 0.01446 -0.00017488 -0.025282 -0.00017938 0.14882 0 0 0 0 -0.063227 -0.016873 0.02605 -0.067924 0.0028471
1.6914 -0.003502 -0.0015082 0 -0.0028079 0 0.0049547 0 -0.0027002 0 -0.0020322 -0.023016 -0.33332 -0.06004 -0.00036688 -0.063993 -0.11177 -0.0050149 -0.10922 -0.086222 -0.092509 -0.070429 -0.17604 0.052321 -0.079357 0.018421 -0.005428 -0.024207 -0.0030258 0.14321 0 0 0 0 -0.059654 -0.014371 0.026394 -0.06905 0.00093964
1.6953 -0.0030489 -0.0016463 0 -0.005204 0 0.002851 0 -0.0022587 0 -0.0035282 -0.019709 -0.35969 -0.065744 0.0026699 -0.069797 -0.11247 -0.01443 -0.10721 -0.098462 -0.097209 -0.075758 -0.1765 0.048786 -0.077727 0.022714 -0.0048331 -0.023364 -0.006535 0.12801 0 0 0 0 -0.060837 -0.0097799 0.023652 -0.068989 -0.0057941
1.6992 -0.0021269 -0.0019131 0 -0.0077302 0 -0.0029167 0 -0.0055494 0 -0.0075189 -0.010771 -0.3979 -0.067985 0.0075212 -0.071249 -0.10857 -0.020217 -0.10641 -0.10897 -0.10049 -0.085121 -0.17275 0.038278 -0.079906 0.026912 0.0017731 -0.021974 -0.0088738 0.10089 0 0 0 0 -0.066552 -0.0049244 0.018916 -0.067502 -0.015918
1.7031 -0.0011855 -0.0020746 0 -0.0085645 0 -0.008432 0 -0.009501 0 -0.011143 -0.00026865 -0.4003 -0.068997 0.011391 -0.069252 -0.10381 -0.020527 -0.10732 -0.11605 -0.10312 -0.096694 -0.16936 0.02544 -0.084727 0.030308 0.0096519 -0.019729 -0.0094455 0.066237 0 0 0 0 -0.073113 -0.0021976 0.014105 -0.066466 -0.025632
1.707 -0.00075793 -0.0019128 0 -0.0067858 0 -0.009958 0 -0.010178 0 -0.011132 0.0064655 -0.35663 -0.070304 0.013019 -0.064992 -0.10048 -0.016044 -0.11032 -0.11956 -0.10617 -0.10971 -0.16892 0.014582 -0.091925 0.032722 0.016703 -0.016685 -0.0083679 0.031563 0 0 0 0 -0.078941 -0.0027657 0.0095812 -0.067122 -0.033496
1.7109 -0.00097079 -0.0012957 0 -0.0030131 0 -0.0066519 0 -0.0059826 0 -0.0063395 0.0071338 -0.31009 -0.073329 0.011471 -0.05991 -0.10064 -0.0082055 -0.11565 -0.11971 -0.11078 -0.12334 -0.17359 0.0062351 -0.10114 0.034233 0.021141 -0.013039 -0.0059999 0.00087623 0 0 0 0 -0.082694 -0.0074664 0.0054865 -0.070575 -0.038431
1.7148 -0.0014191 -0.00036804 0 0.00089938 0 -0.0011267 0 0.00096037 0 0.0010109 0.00427 -0.31008 -0.080151 0.0057717 -0.056779 -0.1073 -0.00086896 -0.12368 -0.11743 -0.11932 -0.13615 -0.18643 -0.0017151 -0.11191 0.035683 0.020764 -0.0094246 -0.0033913 -0.026868 0 0 0 0 -0.082651 -0.017339 0.001454 -0.078602 -0.039365
1.7188 -0.001528 0.00040754 0 0.0029762 0 0.002651 0 0.0064444 0 0.0066528 0.0027962 -0.35398 -0.090035 -0.0020213 -0.057825 -0.11908 0.0004697 -0.1331 -0.11536 -0.1326 -0.14644 -0.20512 -0.010216 -0.12236 0.039669 0.016505 -0.0070128 -0.0023833 -0.052816 0 0 0 0 -0.079337 -0.030009 -0.0033398 -0.09051 -0.037987
1.7227 -0.0010391 0.00057042 0 0.0024213 0 0.0024618 0 0.0075217 0 0.0074446 0.0056058 -0.38513 -0.10029 -0.0094266 -0.062167 -0.13199 -0.0045631 -0.14239 -0.11465 -0.14881 -0.15396 -0.22488 -0.017356 -0.13097 0.047428 0.010666 -0.0061128 -0.003361 -0.073879 0 0 0 0 -0.074461 -0.042437 -0.0087817 -0.10407 -0.036335
1.7266 -0.0001639 0.00013383 0 0.00024843 0 -0.00058803 0 0.0047612 0 0.0038826 0.01123 -0.35168 -0.10891 -0.014973 -0.068834 -0.14331 -0.015316 -0.15054 -0.11562 -0.16633 -0.15861 -0.24251 -0.020793 -0.13663 0.059434 0.0044762 -0.0068012 -0.006307 -0.085204 0 0 0 0 -0.069011 -0.052699 -0.014455 -0.11783 -0.035467
1.7305 0.00068817 -0.00028311 0 -0.0013284 0 -0.0032165 0 0.001574 0 -0.00025973 0.015504 -0.2629 -0.1138 -0.017315 -0.076444 -0.15019 -0.030253 -0.15658 -0.11836 -0.18312 -0.16054 -0.25474 -0.02114 -0.13832 0.075719 -0.0009024 -0.0089874 -0.01093 -0.08664 0 0 0 0 -0.063999 -0.058939 -0.019722 -0.13021 -0.036298
1.7344 0.0012896 0.00010423 0 -0.00046947 0 -0.0027168 0 0.0012734 0 -0.0010212 0.015354 -0.1821 -0.1107 -0.014551 -0.081717 -0.14768 -0.044187 -0.1586 -0.12236 -0.19382 -0.16026 -0.25556 -0.021845 -0.13392 0.094076 -0.0044046 -0.012122 -0.015946 -0.084691 0 0 0 0 -0.060926 -0.057998 -0.022356 -0.13827 -0.039582
1.7383 0.001718 0.0015771 0 0.0028683 0 0.0010434 0 0.0044172 0 0.0024806 0.01115 -0.1643 -0.10241 -0.0094761 -0.083857 -0.13977 -0.052889 -0.15802 -0.12638 -0.19766 -0.15991 -0.24907 -0.025291 -0.12638 0.10888 -0.0071925 -0.014913 -0.019728 -0.08633 0 0 0 0 -0.059384 -0.053145 -0.022092 -0.14282 -0.043443
1.7422 0.002173 0.0036306 0 0.0068274 0 0.0058319 0 0.0085893 0 0.0073629 0.0058605 -0.20493 -0.090982 -0.0036646 -0.083359 -0.12943 -0.055605 -0.1557 -0.13037 -0.19501 -0.16022 -0.23809 -0.029563 -0.11748 0.11719 -0.0096882 -0.016948 -0.021845 -0.091 0 0 0 0 -0.059104 -0.046456 -0.019265 -0.1446 -0.046882
1.7461 0.0027326 0.005342 0 0.0090349 0 0.0089343 0 0.010586 0 0.0093825 0.0023221 -0.25063 -0.078552 0.0014837 -0.081023 -0.11962 -0.052363 -0.15254 -0.13444 -0.18676 -0.16167 -0.22546 -0.029998 -0.10896 0.11677 -0.012014 -0.017976 -0.022126 -0.090071 0 0 0 0 -0.059861 -0.039917 -0.014471 -0.14433 -0.04909
1.75 0.0032874 0.0060387 0 0.0083767 0 0.008984 0 0.0089983 0 0.0063173 0.0012843 -0.255 -0.068492 0.0040994 -0.07855 -0.11485 -0.044205 -0.1499 -0.13915 -0.17482 -0.16459 -0.21542 -0.024299 -0.10354 0.10468 -0.013678 -0.017846 -0.020653 -0.075162 0 0 0 0 -0.061536 -0.036448 -0.0089953 -0.14304 -0.049082
1.7539 0.0036517 0.0056734 0 0.0056878 0 0.0065013 0 0.0050907 0 -0.00042515 0.0015574 -0.21888 -0.064295 0.0035786 -0.07864 -0.11835 -0.035637 -0.14928 -0.14532 -0.16425 -0.168 -0.2119 -0.015715 -0.10349 0.083304 -0.012459 -0.017133 -0.018749 -0.047015 0 0 0 0 -0.064244 -0.038033 -0.0053887 -0.14181 -0.047034
1.7578 0.0036881 0.0046576 0 0.0028418 0 0.0032048 0 0.0015161 0 -0.0070024 0.0015099 -0.17817 -0.064902 0.0018069 -0.081328 -0.12692 -0.029211 -0.1504 -0.15229 -0.1576 -0.17057 -0.21339 -0.010519 -0.10727 0.059516 -0.0075129 -0.016466 -0.01747 -0.015949 0 0 0 0 -0.067931 -0.042625 -0.0042296 -0.14053 -0.044278
1.7617 0.0033354 0.0034281 0 0.0011496 0 0.00090748 0 0.00017886 0 -0.0098556 0.00035782 -0.16097 -0.069261 0.00013818 -0.086062 -0.13791 -0.02546 -0.15284 -0.15914 -0.15569 -0.1715 -0.21847 -0.012045 -0.11359 0.037167 0.0012827 -0.016051 -0.017206 0.0061338 0 0 0 0 -0.072526 -0.04856 -0.0054123 -0.13877 -0.041487
1.7656 0.0025795 0.002183 0 0.00051211 0 0.00061899 0 0.00099607 0 -0.0078071 -0.0015363 -0.16252 -0.075892 2.7806e-05 -0.091895 -0.14819 -0.024333 -0.15599 -0.1647 -0.15875 -0.17011 -0.22528 -0.017328 -0.12077 0.019958 0.013565 -0.016005 -0.018183 0.014042 0 0 0 0 -0.077847 -0.053881 -0.0084815 -0.136 -0.039288
1.7695 0.0014556 0.00094034 0 -5.9193e-05 0 0.0020438 0 0.0023156 0 -0.0023498 -0.0031158 -0.15869 -0.081592 0.0042508 -0.096016 -0.15111 -0.023991 -0.15826 -0.16549 -0.16578 -0.16522 -0.23025 -0.019778 -0.12501 0.013687 0.026705 -0.016149 -0.020348 0.010801 0 0 0 0 -0.08299 -0.054524 -0.011726 -0.13088 -0.038327
1.7734 8.8168e-05 -0.00027919 0 -0.0012669 0 0.0036305 0 0.0023952 0 0.0035588 -0.0033441 -0.13489 -0.08418 0.011992 -0.096537 -0.14581 -0.021659 -0.15853 -0.16069 -0.1723 -0.15836 -0.23202 -0.015199 -0.12453 0.014843 0.035477 -0.01595 -0.022648 0.0031834 0 0 0 0 -0.086508 -0.05027 -0.013122 -0.12401 -0.03788
1.7773 -0.0012976 -0.0013833 0 -0.0029041 0 0.0034077 0 0.0007071 0 0.0071557 -0.0019224 -0.097902 -0.083779 0.021631 -0.093538 -0.13443 -0.017117 -0.15675 -0.15112 -0.17647 -0.15069 -0.23143 -0.0052804 -0.11969 0.019574 0.037555 -0.015267 -0.024694 -0.002741 0 0 0 0 -0.087785 -0.042728 -0.012427 -0.1164 -0.037427
1.7813 -0.0024285 -0.0022718 0 -0.0042465 0 0.00041886 0 -0.0018138 0 0.0071509 0.00024838 -0.064831 -0.080865 0.031594 -0.087474 -0.11935 -0.010827 -0.15313 -0.13791 -0.17727 -0.14316 -0.22947 0.0044728 -0.11117 0.024737 0.031591 -0.014105 -0.026313 -0.0026075 0 0 0 0 -0.086515 -0.033649 -0.0098237 -0.10912 -0.036672
1.7852 -0.0030723 -0.0028923 0 -0.0048361 0 -0.0042207 0 -0.0035966 0 0.0042174 0.0013284 -0.048789 -0.076567 0.039457 -0.079454 -0.10454 -0.0042883 -0.14818 -0.12318 -0.17402 -0.13699 -0.22787 0.0098411 -0.10039 0.026199 0.016482 -0.012633 -0.027483 0.0066251 0 0 0 0 -0.082536 -0.025938 -0.0060696 -0.10386 -0.035414
1.7891 -0.0031241 -0.0032191 0 -0.0047634 0 -0.0077693 0 -0.0036378 0 0.00051395 -0.0002879 -0.056251 -0.073697 0.041477 -0.072697 -0.097093 -0.0018955 -0.14382 -0.11238 -0.16848 -0.1336 -0.22902 0.011023 -0.091087 0.020267 -0.0045253 -0.011691 -0.028757 0.025275 0 0 0 0 -0.077429 -0.024656 -0.0037329 -0.10349 -0.034379
1.793 -0.0026761 -0.0032282 0 -0.0042817 0 -0.0078415 0 -0.0022059 0 -0.0016644 -0.0045759 -0.089964 -0.073261 0.038354 -0.068777 -0.097289 -0.0047197 -0.14134 -0.10767 -0.16375 -0.13225 -0.23195 0.011408 -0.085049 0.010477 -0.024583 -0.011751 -0.030525 0.048714 0 0 0 0 -0.073671 -0.029559 -0.0039063 -0.10755 -0.034514
1.7969 -0.002041 -0.0029416 0 -0.0033976 0 -0.0044364 0 -0.00057817 0 -0.0014361 -0.0095213 -0.14542 -0.075272 0.030859 -0.067998 -0.10406 -0.012528 -0.14131 -0.10958 -0.16105 -0.13246 -0.23528 0.013947 -0.082687 -0.00035377 -0.040468 -0.012933 -0.032817 0.068321 0 0 0 0 -0.072558 -0.039768 -0.0066395 -0.1156 -0.036288
1.8008 -0.0016558 -0.0024835 0 -0.0020351 0 -0.00016882 0 -6.3229e-05 0 1.1787e-05 -0.012396 -0.20454 -0.079397 0.02017 -0.070253 -0.11551 -0.024415 -0.14403 -0.11791 -0.16121 -0.1336 -0.23738 0.018773 -0.083958 -0.0091421 -0.049534 -0.015211 -0.035546 0.076908 0 0 0 0 -0.07514 -0.053796 -0.011586 -0.12684 -0.039985
1.8047 -0.0018341 -0.0020421 0 -0.00056975 0 0.0016981 0 -0.001096 0 0.00033774 -0.011777 -0.24157 -0.084285 0.0088526 -0.07453 -0.12657 -0.037171 -0.14972 -0.13094 -0.16454 -0.1345 -0.2344 0.02365 -0.087944 -0.010015 -0.048622 -0.018162 -0.03817 0.074377 0 0 0 0 -0.082828 -0.067883 -0.017117 -0.1394 -0.045584
1.8086 -0.0025049 -0.0017466 0 4.908e-05 0 -0.00017685 0 -0.003095 0 -0.0020307 -0.0085844 -0.24345 -0.087474 0.00021798 -0.07799 -0.13103 -0.045426 -0.15633 -0.14239 -0.16805 -0.13403 -0.22514 0.026075 -0.091365 -0.0023091 -0.042496 -0.020456 -0.039843 0.067925 0 0 0 0 -0.093111 -0.077148 -0.020258 -0.14978 -0.050935
1.8125 -0.0031922 -0.0015953 0 -0.0010101 0 -0.004233 0 -0.0050812 0 -0.006494 -0.0052315 -0.2248 -0.088192 -0.0051554 -0.079613 -0.12796 -0.047708 -0.16239 -0.14918 -0.1698 -0.13205 -0.21131 0.024935 -0.092744 0.010853 -0.035776 -0.021449 -0.040404 0.065967 0 0 0 0 -0.10344 -0.080609 -0.020161 -0.15654 -0.054466
1.8164 -0.0033498 -0.0015131 0 -0.0035079 0 -0.0073887 0 -0.0063948 0 -0.010602 -0.0036781 -0.21706 -0.086146 -0.0073032 -0.079059 -0.11757 -0.043657 -0.16691 -0.14964 -0.16876 -0.12858 -0.19459 0.020876 -0.091357 0.026785 -0.031388 -0.020802 -0.039886 0.070966 0 0 0 0 -0.11202 -0.078151 -0.016625 -0.1588 -0.05511
1.8203 -0.0028149 -0.0014485 0 -0.0059463 0 -0.0074877 0 -0.0068689 0 -0.011847 -0.0040758 -0.23885 -0.081322 -0.0067806 -0.076356 -0.10112 -0.033685 -0.16884 -0.14257 -0.16411 -0.12381 -0.1775 0.015757 -0.086746 0.041853 -0.032322 -0.018283 -0.038497 0.077233 0 0 0 0 -0.11683 -0.070364 -0.0098912 -0.15587 -0.051773
1.8242 -0.0019554 -0.0013677 0 -0.0065576 0 -0.0047544 0 -0.0065014 0 -0.0094589 -0.0049906 -0.27827 -0.074853 -0.0061496 -0.073052 -0.084311 -0.021591 -0.16695 -0.1292 -0.15684 -0.11861 -0.16584 0.011715 -0.079574 0.049538 -0.040501 -0.01429 -0.037269 0.075147 0 0 0 0 -0.11544 -0.060725 -0.0021667 -0.14767 -0.043642
1.8281 -0.0013245 -0.0011708 0 -0.004731 0 -0.0012856 0 -0.0052303 0 -0.0048183 -0.0047292 -0.30721 -0.068977 -0.0076937 -0.071093 -0.072657 -0.012394 -0.16295 -0.11602 -0.15069 -0.1142 -0.16072 0.010103 -0.072435 0.05067 -0.050517 -0.010426 -0.037087 0.058174 0 0 0 0 -0.11075 -0.053612 0.003819 -0.13777 -0.033775
1.832 -0.0011315 -0.00071281 0 -0.0016027 0 0.00068973 0 -0.0031839 0 -0.00037778 -0.002561 -0.31261 -0.064589 -0.01194 -0.071053 -0.067974 -0.0077148 -0.15769 -0.10602 -0.14748 -0.1112 -0.162 0.010699 -0.066389 0.04677 -0.059257 -0.0074065 -0.038212 0.027841 0 0 0 0 -0.10452 -0.050475 0.0072745 -0.1277 -0.023751
1.8359 -0.001063 -3.2142e-06 0 0.00080469 0 0.00030817 0 -0.0010215 0 0.0019325 0.00092073 -0.30991 -0.06237 -0.018963 -0.07319 -0.071211 -0.0084573 -0.15207 -0.10166 -0.14863 -0.11013 -0.16893 0.011934 -0.062279 0.03983 -0.063889 -0.0058117 -0.040737 -0.0060619 0 0 0 0 -0.098549 -0.052179 0.0078451 -0.11888 -0.015079
1.8398 -0.00065447 0.00062435 0 0.0012231 0 -0.0015887 0 0.00032353 0 0.0017216 0.0042254 -0.32388 -0.063142 -0.027947 -0.077305 -0.082651 -0.01479 -0.14747 -0.10618 -0.15584 -0.1119 -0.17964 0.012243 -0.061101 0.033631 -0.060277 -0.0063569 -0.044532 -0.030246 0 0 0 0 -0.095666 -0.059147 0.0058319 -0.11329 -0.010087
1.8438 0.00017677 0.00066799 0 0.00016199 0 -0.0031913 0 0.00051013 0 0.00016692 0.0057667 -0.35964 -0.065978 -0.035498 -0.081381 -0.09682 -0.022432 -0.14484 -0.11709 -0.16651 -0.11622 -0.18952 0.011477 -0.062064 0.031533 -0.04945 -0.0083544 -0.048436 -0.035741 0 0 0 0 -0.09687 -0.067957 0.0040261 -0.1113 -0.0093377
1.8477 0.001012 -7.6421e-05 0 -0.00058431 0 -0.0029184 0 0.00034874 0 -0.00074765 0.0047432 -0.39688 -0.069489 -0.039721 -0.08426 -0.10947 -0.028377 -0.14389 -0.12972 -0.17713 -0.12201 -0.19671 0.010861 -0.063877 0.03226 -0.035705 -0.010682 -0.051712 -0.024584 0 0 0 0 -0.10031 -0.075852 0.0040012 -0.11172 -0.011463
1.8516 0.0013593 -0.0011726 0 0.0004581 0 -0.00043825 0 0.0011817 0 0.00060417 0.001787 -0.41295 -0.072831 -0.039665 -0.085529 -0.11851 -0.031353 -0.14435 -0.14116 -0.18549 -0.1286 -0.20068 0.011386 -0.065851 0.033988 -0.021796 -0.012663 -0.054009 -0.010029 0 0 0 0 -0.10443 -0.081516 0.006288 -0.11383 -0.015638
1.8555 0.0011572 -0.0017623 0 0.0030946 0 0.0030015 0 0.0034418 0 0.0043825 -0.0011391 -0.40689 -0.075156 -0.034767 -0.085053 -0.12236 -0.030597 -0.14583 -0.14843 -0.18953 -0.13519 -0.20143 0.01229 -0.067335 0.03419 -0.0106 -0.013642 -0.055094 -0.0078913 0 0 0 0 -0.10733 -0.08397 0.01102 -0.11684 -0.020907
1.8594 0.00079832 -0.001259 0 0.0055424 0 0.005258 0 0.0058729 0 0.0088715 -0.0019099 -0.39752 -0.074848 -0.025082 -0.083766 -0.11997 -0.026924 -0.14761 -0.14674 -0.18606 -0.14009 -0.20045 0.011444 -0.067578 0.025879 -0.0065599 -0.012649 -0.054762 -0.023976 0 0 0 0 -0.1049 -0.082887 0.01662 -0.11978 -0.026069
1.8633 0.00066155 0.00010479 0 0.0059026 0 0.0047716 0 0.0064792 0 0.011323 0.00011109 -0.40019 -0.072472 -0.015014 -0.083716 -0.11619 -0.024436 -0.14914 -0.13979 -0.17882 -0.14304 -0.20073 0.0074477 -0.067196 0.0093264 -0.0068283 -0.010618 -0.053821 -0.047987 0 0 0 0 -0.098085 -0.081536 0.020031 -0.12257 -0.030918
1.8672 0.00070579 0.0014378 0 0.0037846 0 0.0018607 0 0.0044839 0 0.0098157 0.0033216 -0.4114 -0.068447 -0.0065906 -0.085669 -0.11322 -0.024789 -0.15044 -0.13023 -0.17004 -0.14414 -0.20309 0.0013111 -0.066592 -0.013797 -0.0093974 -0.0081472 -0.05242 -0.060754 0 0 0 0 -0.088364 -0.081387 0.020075 -0.1256 -0.035757
1.8711 0.00059597 0.0019462 0 0.00067367 0 -0.0013375 0 0.0013065 0 0.0048223 0.0049838 -0.41788 -0.063291 -0.001458 -0.090058 -0.11283 -0.029095 -0.15163 -0.12071 -0.16184 -0.14363 -0.20794 -0.0041315 -0.066139 -0.041087 -0.012427 -0.0058017 -0.050617 -0.050012 0 0 0 0 -0.077528 -0.083548 0.016088 -0.12926 -0.040865
1.875 0.00019792 0.0015733 0 -0.00131 0 -0.0024977 0 -0.00063569 0 -0.00096446 0.003507 -0.41526 -0.057888 -0.001724 -0.097124 -0.11704 -0.038333 -0.15309 -0.11537 -0.15724 -0.14202 -0.21522 -0.0065166 -0.066369 -0.067695 -0.013524 -0.0044056 -0.048241 -0.020988 0 0 0 0 -0.068911 -0.089196 0.0076905 -0.13431 -0.046659
1.8789 -0.00017271 0.00093107 0 -0.0012063 0 -0.0010559 0 -0.00025065 0 -0.0046629 -6.5565e-05 -0.41054 -0.053938 -0.0071733 -0.1052 -0.12525 -0.050487 -0.15536 -0.11773 -0.15828 -0.1406 -0.22277 -0.005665 -0.067643 -0.085183 -0.012138 -0.0045013 -0.044981 0.0080674 0 0 0 0 -0.066917 -0.09728 -0.002405 -0.14099 -0.052832
1.8828 -8.2253e-05 0.00065283 0 2.341e-05 0 0.0012912 0 0.0011465 0 -0.0054052 -0.0028242 -0.40568 -0.05214 -0.014872 -0.1125 -0.13454 -0.062681 -0.15836 -0.12584 -0.16321 -0.13999 -0.2289 -0.0031887 -0.069716 -0.091919 -0.010547 -0.0055932 -0.041126 0.021204 0 0 0 0 -0.071127 -0.10542 -0.011205 -0.14837 -0.058482
1.8867 0.00047349 0.0008514 0 0.00047118 0 0.0020983 0 0.0012006 0 -0.0046676 -0.0024425 -0.38643 -0.052919 -0.023166 -0.1182 -0.14326 -0.07366 -0.16191 -0.13813 -0.17087 -0.14027 -0.2329 -0.00078336 -0.072475 -0.087624 -0.010323 -0.0073514 -0.037052 0.016475 0 0 0 0 -0.080738 -0.11233 -0.017303 -0.15573 -0.063015
1.8906 0.00096491 0.0011799 0 -0.00088069 0 0.00035751 0 -0.00099726 0 -0.0043974 0.00085395 -0.33629 -0.056545 -0.030388 -0.12169 -0.14984 -0.082436 -0.16577 -0.15259 -0.1799 -0.14139 -0.23434 0.00084781 -0.075776 -0.073032 -0.013003 -0.0093884 -0.033262 0.0039198 0 0 0 0 -0.09434 -0.11685 -0.019629 -0.1623 -0.065896
1.8945 0.00084309 0.0013077 0 -0.0031585 0 -0.0026686 0 -0.0038671 0 -0.0048362 0.0045052 -0.26246 -0.06357 -0.033889 -0.12262 -0.15199 -0.088256 -0.1692 -0.16515 -0.18805 -0.14269 -0.23312 0.001666 -0.079454 -0.050845 -0.0206 -0.011059 -0.031296 -0.0059206 0 0 0 0 -0.10818 -0.11742 -0.017355 -0.16647 -0.066504
1.8984 0.00012894 0.0012243 0 -0.004381 0 -0.0046833 0 -0.0048544 0 -0.0043187 0.0057086 -0.20123 -0.072187 -0.034368 -0.12298 -0.15137 -0.092898 -0.17168 -0.1737 -0.19436 -0.14312 -0.23134 0.0016029 -0.083139 -0.029358 -0.029953 -0.012178 -0.031751 -0.010038 0 0 0 0 -0.1181 -0.11598 -0.013872 -0.16846 -0.066525
1.9023 -0.0005805 0.0010833 0 -0.0032912 0 -0.0043838 0 -0.0029753 0 -0.0013019 0.0034968 -0.18948 -0.081272 -0.033101 -0.12386 -0.14962 -0.096998 -0.17316 -0.17867 -0.19905 -0.14241 -0.22995 0.00070818 -0.086627 -0.011827 -0.038317 -0.012863 -0.034431 -0.010586 0 0 0 0 -0.12321 -0.11399 -0.011173 -0.16886 -0.067234
1.9063 -0.00070309 0.00088918 0 -0.00048504 0 -0.0023514 0 0.00017699 0 0.0035351 -0.00080673 -0.22857 -0.089918 -0.031235 -0.12598 -0.14807 -0.10068 -0.17366 -0.18084 -0.20234 -0.14052 -0.22947 -0.0001737 -0.089741 -0.00025826 -0.043515 -0.013223 -0.038967 -0.0079799 0 0 0 0 -0.12333 -0.11252 -0.010629 -0.16822 -0.069588
1.9102 -0.00020749 0.00049643 0 0.0022242 0 -0.00015778 0 0.0019282 0 0.0074714 -0.0047857 -0.27928 -0.09693 -0.030418 -0.12996 -0.14852 -0.10348 -0.17332 -0.18176 -0.20455 -0.13766 -0.23032 0.00045201 -0.092215 0.0035657 -0.042733 -0.013417 -0.044597 0.00029621 0 0 0 0 -0.11891 -0.11283 -0.013695 -0.16733 -0.074749
1.9141 0.00047775 -5.3399e-05 0 0.0035293 0 0.0011739 0 0.00097492 0 0.0081953 -0.006589 -0.29572 -0.10082 -0.032693 -0.13528 -0.15268 -0.10321 -0.17274 -0.18468 -0.20584 -0.13514 -0.2319 0.0033753 -0.093714 0.00065584 -0.034664 -0.013511 -0.0492 0.013651 0 0 0 0 -0.1132 -0.11529 -0.020264 -0.16718 -0.082723
1.918 0.0010254 -0.00031758 0 0.0037081 0 0.0017994 0 -0.0015592 0 0.0060506 -0.0059005 -0.26494 -0.10216 -0.037285 -0.14029 -0.15925 -0.099425 -0.17239 -0.19018 -0.20612 -0.13398 -0.23311 0.0075032 -0.094501 -0.0043657 -0.02365 -0.013347 -0.051794 0.024156 0 0 0 0 -0.10928 -0.11814 -0.027588 -0.16763 -0.091
1.9219 0.0015646 0.00026661 0 0.0040424 0 0.0024097 0 -0.0032712 0 0.0036988 -0.0038742 -0.21331 -0.10124 -0.043388 -0.14415 -0.16729 -0.092334 -0.17242 -0.19777 -0.20518 -0.13462 -0.23353 0.010443 -0.094743 -0.0095592 -0.012267 -0.012744 -0.05222 0.021827 0 0 0 0 -0.10815 -0.12024 -0.034256 -0.16843 -0.09797
1.9258 0.0024409 0.0018227 0 0.0053048 0 0.0032953 0 -0.0025271 0 0.003469 -0.002289 -0.17625 -0.098517 -0.049969 -0.14616 -0.17577 -0.082595 -0.1729 -0.2065 -0.20288 -0.13727 -0.23289 0.010535 -0.094647 -0.013224 -0.0030771 -0.011534 -0.050624 0.00508 0 0 0 0 -0.11036 -0.12049 -0.038998 -0.1693 -0.10208
1.9297 0.0037234 0.0038089 0 0.0069694 0 0.004166 0 0.00043482 0 0.0051015 -0.0023624 -0.16532 -0.094798 -0.054716 -0.14555 -0.18277 -0.072693 -0.1738 -0.2134 -0.19926 -0.14198 -0.23126 0.0082481 -0.09462 -0.01335 -0.00020317 -0.0094237 -0.047995 -0.015963 0 0 0 0 -0.11579 -0.11713 -0.040137 -0.16987 -0.10067
1.9336 0.0050913 0.0054367 0 0.0079433 0 0.0047191 0 0.0039731 0 0.0062123 -0.0038041 -0.16517 -0.091661 -0.055982 -0.14375 -0.18731 -0.06682 -0.17482 -0.21543 -0.19605 -0.14716 -0.22996 0.0054207 -0.095037 -0.010793 -0.0030467 -0.0068695 -0.04668 -0.028861 0 0 0 0 -0.1215 -0.11117 -0.038952 -0.17072 -0.095033
1.9375 0.0062352 0.0063592 0 0.0079098 0 0.0051226 0 0.0063049 0 0.0049798 -0.0048174 -0.1578 -0.089795 -0.05392 -0.1421 -0.18972 -0.066227 -0.17589 -0.21226 -0.19455 -0.15189 -0.22987 0.0032306 -0.095864 -0.0068923 -0.0090987 -0.0044313 -0.047512 -0.0319 0 0 0 0 -0.12591 -0.10436 -0.037054 -0.1727 -0.087611
1.9414 0.0072558 0.0069449 0 0.0077175 0 0.0058496 0 0.0065272 0 0.0022496 -0.0033568 -0.14357 -0.089612 -0.048864 -0.14145 -0.19031 -0.071249 -0.17705 -0.20403 -0.19564 -0.15571 -0.23151 0.0011323 -0.09699 -0.0025217 -0.016529 -0.0025623 -0.050757 -0.03659 0 0 0 0 -0.12826 -0.098062 -0.035496 -0.17654 -0.080295
1.9453 0.0085367 0.0078808 0 0.0083659 0 0.0071574 0 0.0050204 0 0.0008813 0.0011199 -0.13684 -0.091466 -0.041507 -0.14267 -0.18959 -0.081583 -0.17839 -0.19145 -0.2002 -0.15825 -0.23538 -0.002238 -0.098194 0.0013559 -0.023119 -0.0018214 -0.056342 -0.056441 0 0 0 0 -0.128 -0.093931 -0.035407 -0.18308 -0.075407
1.9492 0.010242 0.0095383 0 0.0097897 0 0.0088616 0 0.0033146 0 0.0030225 0.0069456 -0.14527 -0.095367 -0.03413 -0.14621 -0.18844 -0.093637 -0.18021 -0.17764 -0.20842 -0.15982 -0.24151 -0.0074973 -0.098772 0.0036677 -0.026081 -0.0030934 -0.062428 -0.093894 0 0 0 0 -0.12569 -0.094342 -0.037602 -0.19285 -0.07622
1.9531 0.01209 0.011732 0 0.010935 0 0.0106 0 0.003405 0 0.0080857 0.011475 -0.15873 -0.099687 -0.028896 -0.15019 -0.18742 -0.10256 -0.18228 -0.16616 -0.21715 -0.16154 -0.24805 -0.01415 -0.098465 0.005014 -0.026568 -0.005674 -0.066563 -0.13909 0 0 0 0 -0.12346 -0.097591 -0.040452 -0.20308 -0.080486
1.957 0.013739 0.014034 0 0.011161 0 0.012213 0 0.006542 0 0.013403 0.013312 -0.16016 -0.10353 -0.026782 -0.15353 -0.18653 -0.10663 -0.18428 -0.15824 -0.22468 -0.16374 -0.25407 -0.021541 -0.097211 0.0058809 -0.025345 -0.0091155 -0.067744 -0.18071 0 0 0 0 -0.12208 -0.10243 -0.042991 -0.21182 -0.08634
1.9609 0.015327 0.016208 0 0.011383 0 0.013872 0 0.012132 0 0.016777 0.013429 -0.1456 -0.10605 -0.028531 -0.15518 -0.1857 -0.10491 -0.1858 -0.15465 -0.22947 -0.16651 -0.25868 -0.029579 -0.095048 0.0068086 -0.02311 -0.012903 -0.065331 -0.21605 0 0 0 0 -0.12207 -0.10746 -0.044354 -0.21718 -0.091722
1.9648 0.01744 0.01831 0 0.013518 0 0.015944 0 0.017842 0 0.018334 0.014027 -0.13192 -0.10581 -0.035395 -0.15353 -0.18481 -0.097251 -0.18587 -0.15589 -0.22922 -0.16936 -0.26052 -0.038293 -0.09217 0.0087981 -0.020296 -0.016104 -0.058825 -0.24989 0 0 0 0 -0.12377 -0.11021 -0.043357 -0.21559 -0.092811
1.9688 0.020423 0.020431 0 0.018569 0 0.018797 0 0.02128 0 0.019973 0.016318 -0.14526 -0.1028 -0.046477 -0.14879 -0.18413 -0.088961 -0.18364 -0.15925 -0.22488 -0.17037 -0.25969 -0.047187 -0.089447 0.012534 -0.015822 -0.017827 -0.050711 -0.28574 0 0 0 0 -0.12613 -0.10914 -0.040607 -0.20666 -0.08763
1.9727 0.023778 0.022495 0 0.025316 0 0.022547 0 0.022039 0 0.023208 0.019572 -0.20045 -0.098395 -0.060132 -0.14245 -0.18424 -0.084086 -0.17929 -0.16247 -0.21939 -0.16842 -0.2574 -0.055836 -0.087464 0.017618 -0.0086569 -0.018118 -0.043262 -0.32153 0 0 0 0 -0.12838 -0.10528 -0.037579 -0.19336 -0.078243
1.9766 0.026437 0.024367 0 0.031077 0 0.026741 0 0.022143 0 0.027677 0.022364 -0.28666 -0.093766 -0.075466 -0.1355 -0.18569 -0.084772 -0.17298 -0.16451 -0.21484 -0.16278 -0.25454 -0.065228 -0.086583 0.023569 0.0016405 -0.017074 -0.037701 -0.35476 0 0 0 0 -0.13031 -0.09959 -0.03523 -0.17787 -0.066557
1.9805 0.027715 0.026057 0 0.03391 0 0.030277 0 0.024208 0 0.031669 0.024454 -0.36754 -0.090273 -0.091533 -0.12896 -0.18905 -0.09263 -0.16504 -0.16457 -0.21352 -0.15299 -0.25209 -0.077645 -0.087102 0.029695 0.015187 -0.014917 -0.035039 -0.38873 0 0 0 0 -0.13186 -0.093387 -0.034517 -0.16281 -0.055033
1.9844 0.027952 0.027675 0 0.034089 0 0.031959 0 0.028942 0 0.033861 0.027024 -0.39741 -0.091282 -0.1065 -0.12434 -0.1954 -0.10861 -0.15604 -0.16255 -0.22002 -0.13857 -0.25203 -0.094147 -0.08952 0.033578 0.029507 -0.012178 -0.036182 -0.42949 0 0 0 0 -0.13371 -0.089628 -0.036759 -0.15334 -0.049561
1.9883 0.028073 0.029084 0 0.033412 0 0.031512 0 0.034392 0 0.034345 0.03098 -0.34885 -0.096314 -0.11928 -0.12061 -0.20279 -0.12596 -0.14681 -0.16062 -0.2319 -0.12299 -0.25382 -0.11205 -0.092668 0.034061 0.039294 -0.0096829 -0.038324 -0.47525 0 0 0 0 -0.13624 -0.088564 -0.040141 -0.14872 -0.050283
1.9922 0.028492 0.029684 0 0.033136 0 0.030028 0 0.037717 0 0.03401 0.03545 -0.23757 -0.10441 -0.12917 -0.11665 -0.20964 -0.14149 -0.13714 -0.15966 -0.24714 -0.10775 -0.25651 -0.12588 -0.095813 0.03075 0.041769 -0.0076514 -0.04011 -0.5117 0 0 0 0 -0.13897 -0.089396 -0.043418 -0.14707 -0.055864
1.9961 0.028533 0.028687 0 0.032692 0 0.028984 0 0.037644 0 0.033146 0.038507 -0.12273 -0.11421 -0.13561 -0.11128 -0.21426 -0.15258 -0.12662 -0.16017 -0.26347 -0.094096 -0.25883 -0.1321 -0.098175 0.023654 0.035056 -0.0062126 -0.040436 -0.52184 0 0 0 0 -0.14114 -0.090997 -0.045408 -0.14609 -0.064359
2 0.027016 0.025755 0 0.030443 0 0.028461 0 0.035189 0 0.030908 0.039477 -0.070645 -0.12292 -0.13746 -0.10233 -0.21354 -0.15595 -0.11398 -0.16237 -0.27688 -0.083511 -0.25808 -0.13288 -0.098349 0.013198 0.017144 -0.0054371 -0.038008 -0.50201 0 0 0 0 -0.14072 -0.090963 -0.044266 -0.14127 -0.071747
2.0039 0.023419 0.021395 0 0.025546 0 0.026508 0 0.032151 0 0.026263 0.040015 -0.10165 -0.12571 -0.13461 -0.08808 -0.2045 -0.15199 -0.097349 -0.16427 -0.28224 -0.075755 -0.24996 -0.13441 -0.094644 0.002715 -0.006612 -0.0050101 -0.033347 -0.46662 0 0 0 0 -0.13427 -0.085832 -0.039078 -0.12693 -0.071587
2.0078 0.018383 0.016698 0 0.018901 0 0.020865 0 0.029267 0 0.019424 0.042306 -0.16608 -0.1218 -0.12889 -0.06998 -0.18879 -0.14486 -0.077077 -0.16389 -0.27952 -0.068901 -0.23399 -0.14034 -0.087242 -0.0049409 -0.027883 -0.0045761 -0.028497 -0.43473 0 0 0 0 -0.12161 -0.075854 -0.031463 -0.10403 -0.063368
2.0117 0.013081 0.012577 0 0.012312 0 0.011798 0 0.026009 0 0.012238 0.046084 -0.18108 -0.11121 -0.1214 -0.049157 -0.16767 -0.13674 -0.053692 -0.16009 -0.26876 -0.061887 -0.20991 -0.14687 -0.076177 -0.0083045 -0.041788 -0.0039706 -0.024721 -0.41118 0 0 0 0 -0.10295 -0.061768 -0.022541 -0.073835 -0.047694
2.0156 0.0081859 0.0091894 0 0.0068917 0 0.0029679 0 0.021883 0 0.006978 0.047922 -0.1051 -0.094663 -0.11337 -0.027068 -0.14291 -0.12971 -0.028121 -0.152 -0.25055 -0.053701 -0.17802 -0.14523 -0.06169 -0.0063022 -0.043919 -0.0030554 -0.02324 -0.3818 0 0 0 0 -0.079032 -0.044886 -0.013601 -0.038431 -0.026094
2.0195 0.0035702 0.006001 0 0.0024722 0 -0.0012502 0 0.017333 0 0.0045515 0.044045 0.018425 -0.075077 -0.10746 -0.0071646 -0.11871 -0.1262 -0.0034821 -0.13852 -0.22539 -0.043185 -0.13953 -0.12969 -0.044231 0.001835 -0.027614 -0.0016253 -0.026064 -0.32767 0 0 0 0 -0.052505 -0.029288 -0.0072414 -0.0030443 -0.0036431
2.0234 -0.0010253 0.0023922 0 -0.0015442 0 4.2362e-05 0 0.013035 0 0.0037247 0.034038 0.097719 -0.05859 -0.10493 0.0082934 -0.099087 -0.12442 0.016519 -0.12301 -0.19715 -0.03185 -0.10097 -0.10319 -0.026366 0.010947 -0.0019126 0.0001689 -0.031671 -0.24337 0 0 0 0 -0.028647 -0.019144 -0.0040154 0.027303 0.012902
2.0273 -0.0052168 -0.0017488 0 -0.0050954 0 0.0028141 0 0.0086062 0 0.0021168 0.021497 0.083067 -0.04759 -0.10559 0.018989 -0.084755 -0.12254 0.030473 -0.10748 -0.16667 -0.02108 -0.065551 -0.074259 -0.0093493 0.017675 0.025959 0.0022212 -0.038698 -0.14108 0 0 0 0 -0.0093781 -0.015595 -0.0033739 0.052085 0.021517
2.0313 -0.0080681 -0.0058995 0 -0.0074775 0 0.0014381 0 0.0027084 0 -0.0018127 0.01072 0.023659 -0.043412 -0.10896 0.024953 -0.07565 -0.1191 0.037587 -0.093378 -0.13412 -0.012007 -0.035504 -0.048343 0.0058886 0.019476 0.050113 0.004438 -0.046051 -0.038131 0 0 0 0 0.0043048 -0.019078 -0.0046419 0.071682 0.021294
2.0352 -0.0090015 -0.0092539 0 -0.0083689 0 -0.0059185 0 -0.0051764 0 -0.0074077 0.0027251 0.027717 -0.047007 -0.11396 0.026556 -0.070839 -0.11222 0.037209 -0.082327 -0.098771 -0.0061528 -0.013289 -0.022429 0.018231 0.013218 0.062782 0.0066908 -0.052337 0.05687 0 0 0 0 0.011856 -0.029563 -0.0066346 0.087709 0.011982
2.0391 -0.0085297 -0.011223 0 -0.0084858 0 -0.015111 0 -0.013295 0 -0.01222 -0.0053419 0.15736 -0.05511 -0.11728 0.026121 -0.065515 -0.10088 0.031767 -0.074676 -0.058458 -0.0044865 0.0014106 0.011056 0.026915 -0.0015789 0.057595 0.0086724 -0.056352 0.14557 0 0 0 0 0.016322 -0.043599 -0.0068685 0.10548 -0.0021611
2.043 -0.0079679 -0.011745 0 -0.0089422 0 -0.019537 0 -0.018573 0 -0.013893 -0.01686 0.36128 -0.061772 -0.11718 0.026188 -0.055884 -0.08734 0.026229 -0.068129 -0.013728 -0.0050671 0.014145 0.054998 0.033226 -0.018571 0.04218 0.010192 -0.05903 0.23051 0 0 0 0 0.022221 -0.056619 -0.0046172 0.12744 -0.015276
2.0469 -0.0083467 -0.011263 0 -0.010021 0 -0.016267 0 -0.019482 0 -0.012046 -0.03193 0.51782 -0.064126 -0.11323 0.027544 -0.040539 -0.07274 0.02285 -0.061603 0.034807 -0.0069236 0.027992 0.10265 0.037581 -0.033599 0.021533 0.011101 -0.06102 0.3082 0 0 0 0 0.031329 -0.066865 0.00014242 0.15366 -0.025171
2.0508 -0.0095537 -0.010432 0 -0.010898 0 -0.0088915 0 -0.017931 0 -0.0086815 -0.046895 0.55174 -0.059827 -0.10552 0.030633 -0.018781 -0.058167 0.023501 -0.054205 0.086073 -0.0091209 0.045871 0.1422 0.04037 -0.042448 0.0010968 0.011273 -0.063017 0.37247 0 0 0 0 0.044822 -0.0731 0.0071093 0.18338 -0.030312
2.0547 -0.010461 -0.0096873 0 -0.010777 0 -0.0042578 0 -0.017967 0 -0.0067472 -0.057424 0.5095 -0.04598 -0.095649 0.035104 0.0089198 -0.044847 0.030306 -0.045606 0.13682 -0.010763 0.072322 0.16621 0.041496 -0.037053 -0.0095911 0.01042 -0.066071 0.42168 0 0 0 0 0.062769 -0.074652 0.015002 0.2129 -0.029949
2.0586 -0.009826 -0.0089182 0 -0.01009 0 -0.0061816 0 -0.02218 0 -0.007923 -0.061882 0.51469 -0.027286 -0.088728 0.03839 0.036098 -0.032471 0.03995 -0.038617 0.18162 -0.012764 0.10499 0.17663 0.040714 -0.018223 -0.0083218 0.0088534 -0.070089 0.45883 0 0 0 0 0.079648 -0.075441 0.020964 0.23641 -0.02865
2.0625 -0.0071132 -0.0074382 0 -0.010087 0 -0.012051 0 -0.029126 0 -0.011289 -0.06191 0.64476 -0.0083124 -0.087638 0.03885 0.058548 -0.020653 0.048982 -0.035942 0.21769 -0.016607 0.13923 0.18085 0.037587 0.0089749 0.0010795 0.0069275 -0.07441 0.48315 0 0 0 0 0.091499 -0.078332 0.023632 0.25225 -0.029495
2.0664 -0.0026431 -0.0043461 0 -0.010895 0 -0.015269 0 -0.034138 0 -0.013849 -0.060236 0.85162 0.0077511 -0.094281 0.035333 0.073442 -0.0095748 0.05485 -0.039784 0.24278 -0.023562 0.17101 0.18376 0.03162 0.040191 0.015247 0.0048981 -0.078542 0.48364 0 0 0 0 0.095598 -0.085199 0.022147 0.25981 -0.03432
2.0703 0.0028622 0.00092794 0 -0.0102 0 -0.010884 0 -0.032742 0 -0.01248 -0.058256 1.0068 0.017331 -0.1105 0.026634 0.07787 0.00012778 0.054578 -0.052778 0.25435 -0.035231 0.19496 0.18354 0.02214 0.06952 0.029491 0.0030694 -0.081894 0.44382 0 0 0 0 0.089091 -0.097954 0.015737 0.25915 -0.04481
2.0742 0.0088333 0.0082512 0 -0.0045179 0 0.00083307 0 -0.023703 0 -0.0058671 -0.055401 1.0266 0.016365 -0.13683 0.011739 0.069421 0.0041874 0.044339 -0.07814 0.2484 -0.053664 0.20053 0.17422 0.0080177 0.085348 0.036328 0.0018742 -0.084108 0.35417 0 0 0 0 0.069958 -0.11791 0.0044033 0.253 -0.061177
2.0781 0.015128 0.016834 0 0.0075625 0 0.015537 0 -0.0094736 0 0.0048886 -0.050068 0.95279 0.0095907 -0.16623 -0.0059284 0.055125 9.1849e-05 0.028277 -0.10986 0.2314 -0.075593 0.19036 0.15085 -0.008951 0.087755 0.037231 0.0010988 -0.0863 0.21976 0 0 0 0 0.045873 -0.14075 -0.008249 0.2465 -0.078774
2.082 0.021949 0.025608 0 0.023213 0 0.028737 0 0.005715 0 0.017215 -0.040696 0.90932 -0.00038224 -0.1954 -0.024746 0.038151 -0.0142 0.0087683 -0.14487 0.2052 -0.099154 0.16589 0.11195 -0.028131 0.078378 0.034815 0.00051422 -0.089269 0.056161 0 0 0 0 0.020601 -0.16444 -0.020516 0.24065 -0.095481
2.0859 0.029496 0.033649 0 0.036818 0 0.038593 0 0.018329 0 0.028683 -0.026346 0.98068 -0.010917 -0.22135 -0.043122 0.02146 -0.040163 -0.01165 -0.18007 0.17158 -0.12243 0.12937 0.058594 -0.048891 0.06011 0.032212 -0.00015254 -0.093764 -0.1209 0 0 0 0 -0.0023224 -0.18711 -0.030865 0.23572 -0.1095
2.0898 0.037564 0.040423 0 0.044228 0 0.045695 0 0.027085 0 0.038128 -0.0071635 1.1353 -0.018152 -0.24007 -0.058638 0.0088338 -0.080557 -0.028803 -0.21089 0.13141 -0.14226 0.08425 -0.0068046 -0.070636 0.039668 0.035651 -0.0014832 -0.10103 -0.30161 0 0 0 0 -0.017849 -0.20637 -0.037144 0.22992 -0.11867
2.0938 0.045354 0.045872 0 0.046074 0 0.051126 0 0.033202 0 0.04571 0.015117 1.2676 -0.020795 -0.25289 -0.070194 0.00032303 -0.13065 -0.039834 -0.23608 0.085588 -0.15726 0.038111 -0.079985 -0.092813 0.02863 0.048552 -0.0039152 -0.11077 -0.48074 0 0 0 0 -0.025785 -0.2227 -0.039938 0.219 -0.12444
2.0977 0.05182 0.05041 0 0.046963 0 0.055219 0 0.039487 0 0.052213 0.037436 1.3112 -0.020977 -0.26431 -0.078676 -0.0071755 -0.1843 -0.045685 -0.25886 0.03395 -0.16895 -0.0061054 -0.15465 -0.11527 0.030564 0.067624 -0.0072331 -0.12175 -0.65444 0 0 0 0 -0.030059 -0.23843 -0.041617 0.20191 -0.12939
2.1016 0.056411 0.054745 0 0.051228 0 0.057871 0 0.048552 0 0.058297 0.05696 1.3047 -0.02039 -0.27754 -0.084653 -0.016144 -0.2379 -0.047088 -0.28213 -0.024498 -0.17859 -0.047604 -0.22514 -0.13782 0.046767 0.089727 -0.011164 -0.13324 -0.82032 0 0 0 0 -0.033495 -0.25527 -0.043915 0.17863 -0.13499
2.1055 0.059591 0.059404 0 0.059214 0 0.059484 0 0.060934 0 0.064141 0.07288 1.3454 -0.021025 -0.29599 -0.088881 -0.029349 -0.28794 -0.045162 -0.30937 -0.090866 -0.18776 -0.08637 -0.29039 -0.16024 0.077092 0.11081 -0.015306 -0.14452 -0.97835 0 0 0 0 -0.039255 -0.27505 -0.048716 0.14996 -0.14263
2.1094 0.062461 0.064155 0 0.067534 0 0.061268 0 0.074491 0 0.069466 0.086595 1.4813 -0.026368 -0.32545 -0.092333 -0.05286 -0.3289 -0.041133 -0.34889 -0.16874 -0.19957 -0.12436 -0.35439 -0.18086 0.11784 0.12133 -0.018219 -0.15514 -1.1275 0 0 0 0 -0.05304 -0.30127 -0.059558 0.11994 -0.15332
2.1133 0.065628 0.067827 0 0.072704 0 0.064574 0 0.085925 0 0.073666 0.09988 1.6572 -0.034592 -0.36028 -0.095724 -0.083956 -0.36396 -0.035881 -0.39821 -0.25234 -0.21389 -0.16365 -0.42119 -0.19819 0.15604 0.12167 -0.019062 -0.1663 -1.2605 0 0 0 0 -0.072216 -0.33142 -0.073876 0.093779 -0.16404
2.1172 0.068358 0.068967 0 0.074266 0 0.06977 0 0.093354 0 0.075916 0.11299 1.7713 -0.043881 -0.39579 -0.098904 -0.12076 -0.39499 -0.02857 -0.45456 -0.33804 -0.2297 -0.20386 -0.48891 -0.21098 0.18609 0.11373 -0.017365 -0.179 -1.3648 0 0 0 0 -0.094187 -0.36371 -0.089316 0.072488 -0.17275
2.1211 0.069048 0.067011 0 0.074227 0 0.075334 0 0.097504 0 0.075402 0.12495 1.7856 -0.052365 -0.427 -0.10167 -0.16109 -0.42378 -0.018302 -0.51443 -0.42192 -0.24573 -0.24399 -0.54933 -0.21822 0.20342 0.10004 -0.012833 -0.194 -1.4334 0 0 0 0 -0.1161 -0.39613 -0.10325 0.056005 -0.17763
2.125 0.066742 0.06298 0 0.073811 0 0.077935 0 0.10019 0 0.071802 0.13548 1.7724 -0.05696 -0.44511 -0.10355 -0.20145 -0.45246 -0.0031075 -0.57113 -0.49694 -0.25933 -0.28098 -0.59428 -0.21813 0.20187 0.085214 -0.0050165 -0.21234 -1.4739 0 0 0 0 -0.13299 -0.4253 -0.11084 0.042296 -0.17584
2.1289 0.062149 0.058827 0 0.071489 0 0.074094 0 0.10172 0 0.065843 0.14578 1.8469 -0.055996 -0.44255 -0.10456 -0.23698 -0.48134 0.017154 -0.61463 -0.55458 -0.2672 -0.3092 -0.62211 -0.21142 0.18224 0.075375 0.0051261 -0.23229 -1.5036 0 0 0 0 -0.14029 -0.44728 -0.10714 0.02359 -0.16675
2.1328 0.056883 0.05571 0 0.064824 0 0.063071 0 0.10036 0 0.05939 0.15617 2.0505 -0.052243 -0.4243 -0.10571 -0.26686 -0.50806 0.038885 -0.64369 -0.5954 -0.26965 -0.32784 -0.63714 -0.2016 0.15331 0.07012 0.015792 -0.25011 -1.5275 0 0 0 0 -0.14037 -0.46239 -0.09422 -0.0040643 -0.15355
2.1367 0.051433 0.052577 0 0.054165 0 0.048756 0 0.094613 0 0.054559 0.1631 2.3047 -0.048031 -0.39437 -0.10797 -0.29068 -0.53017 0.058975 -0.658 -0.61932 -0.267 -0.33657 -0.64235 -0.19061 0.12005 0.067822 0.025888 -0.26274 -1.5223 0 0 0 0 -0.13554 -0.47075 -0.074039 -0.04213 -0.1381
2.1406 0.043947 0.046446 0 0.043543 0 0.037816 0 0.08577 0 0.051989 0.15986 2.487 -0.04606 -0.35807 -0.11239 -0.30838 -0.54498 0.07387 -0.65832 -0.62715 -0.25996 -0.33582 -0.63378 -0.18048 0.087663 0.066046 0.034308 -0.26693 -1.4453 0 0 0 0 -0.1289 -0.47283 -0.049442 -0.090942 -0.12247
2.1445 0.031449 0.034428 0 0.036666 0 0.033932 0 0.076841 0 0.049309 0.14235 2.5554 -0.052382 -0.32767 -0.12185 -0.31882 -0.54526 0.074231 -0.64584 -0.61842 -0.24966 -0.32672 -0.60338 -0.17447 0.065862 0.058529 0.038721 -0.25452 -1.2672 0 0 0 0 -0.12818 -0.46873 -0.02796 -0.14772 -0.11023
2.1484 0.012695 0.016003 0 0.0315 0 0.032463 0 0.068372 0 0.041282 0.11514 2.595 -0.066776 -0.31112 -0.13608 -0.32385 -0.53237 0.059452 -0.62836 -0.60063 -0.23858 -0.31538 -0.5475 -0.17184 0.05666 0.044096 0.039447 -0.22786 -0.99997 0 0 0 0 -0.13741 -0.46152 -0.016157 -0.20109 -0.10203
2.1523 -0.0099736 -0.0062572 0 0.019625 0 0.021582 0 0.055797 0 0.022374 0.090483 2.7344 -0.087009 -0.30828 -0.15424 -0.32345 -0.50773 0.031383 -0.60721 -0.57503 -0.22699 -0.30323 -0.47106 -0.17083 0.059045 0.025153 0.037144 -0.19007 -0.69256 0 0 0 0 -0.15647 -0.452 -0.015669 -0.24529 -0.097325
2.1563 -0.031727 -0.028082 0 -0.0070975 0 -0.0085452 0 0.032618 0 -0.0091818 0.07893 3.0112 -0.1106 -0.3173 -0.17534 -0.31719 -0.47231 -0.007695 -0.58203 -0.54116 -0.21479 -0.29036 -0.3818 -0.16965 0.071746 0.0046428 0.032477 -0.14422 -0.39401 0 0 0 0 -0.18435 -0.44045 -0.027077 -0.27617 -0.09554
2.1602 -0.048545 -0.045936 0 -0.047322 0 -0.054935 0 -0.0023251 0 -0.04839 0.078643 3.3229 -0.13338 -0.33329 -0.1978 -0.30373 -0.42677 -0.053908 -0.54985 -0.49585 -0.20119 -0.27502 -0.28018 -0.16541 0.0927 -0.01207 0.026437 -0.094915 -0.11652 0 0 0 0 -0.21859 -0.42661 -0.050266 -0.28883 -0.09585
2.1641 -0.059848 -0.058748 0 -0.087168 0 -0.099518 0 -0.040718 0 -0.084282 0.073653 3.5201 -0.14732 -0.3409 -0.2177 -0.28126 -0.37191 -0.09696 -0.50151 -0.4302 -0.18443 -0.24976 -0.15666 -0.15374 0.11611 -0.015756 0.021144 -0.051693 0.16921 0 0 0 0 -0.25077 -0.40921 -0.079701 -0.28257 -0.09687
2.168 -0.068282 -0.067966 0 -0.10796 0 -0.12001 0 -0.069285 0 -0.10517 0.044622 3.5544 -0.15089 -0.33159 -0.23298 -0.25205 -0.31031 -0.13048 -0.43558 -0.34406 -0.16477 -0.21116 -0.00073614 -0.1355 0.13713 -0.007297 0.017601 -0.018455 0.5032 0 0 0 0 -0.27487 -0.38819 -0.10788 -0.2667 -0.097865
2.1719 -0.077183 -0.076284 0 -0.10026 0 -0.10705 0 -0.080298 0 -0.10588 -0.015599 3.5341 -0.14351 -0.30173 -0.24239 -0.21663 -0.2419 -0.15165 -0.3509 -0.23606 -0.14251 -0.15672 0.18628 -0.11147 0.15396 0.011525 0.016074 0.0031949 0.89795 0 0 0 0 -0.28804 -0.36303 -0.13162 -0.24484 -0.098714
2.1758 -0.088199 -0.086094 0 -0.073257 0 -0.073806 0 -0.078811 0 -0.092328 -0.094408 3.6242 -0.12535 -0.24951 -0.24502 -0.17563 -0.16661 -0.15868 -0.24754 -0.10578 -0.11819 -0.084824 0.38763 -0.082902 0.16537 0.037779 0.016587 0.01255 1.3255 0 0 0 0 -0.2883 -0.33328 -0.14838 -0.2203 -0.099355
2.1797 -0.10089 -0.09843 0 -0.051108 0 -0.048903 0 -0.079554 0 -0.079541 -0.1666 3.8843 -0.096635 -0.17377 -0.2387 -0.12872 -0.082839 -0.14909 -0.12622 0.048986 -0.092915 0.0078145 0.58087 -0.052473 0.17011 0.064239 0.018709 0.0086907 1.7367 0 0 0 0 -0.27262 -0.29714 -0.15503 -0.19569 -0.099617
2.1836 -0.11392 -0.11262 0 -0.057533 0 -0.056976 0 -0.095747 0 -0.083147 -0.21096 4.2031 -0.063239 -0.089856 -0.22585 -0.077442 0.0062496 -0.13075 -0.0003506 0.21666 -0.068387 0.11174 0.75188 -0.024339 0.17139 0.082165 0.020561 -0.0014661 2.0936 0 0 0 0 -0.24801 -0.25563 -0.15535 -0.17027 -0.099006
2.1875 -0.12606 -0.12661 0 -0.099154 0 -0.10127 0 -0.12942 0 -0.10906 -0.22357 4.3981 -0.028156 -0.0074495 -0.2087 -0.022796 0.097576 -0.1092 0.12155 0.38934 -0.044993 0.21965 0.90053 0.00024581 0.17137 0.090129 0.021217 -0.013768 2.3869 0 0 0 0 -0.21998 -0.21011 -0.15255 -0.14252 -0.097082
2.1914 -0.13625 -0.13786 0 -0.15958 0 -0.16117 0 -0.17088 0 -0.14828 -0.21864 4.3869 0.0070026 0.067446 -0.18873 0.034462 0.18882 -0.087782 0.23374 0.56195 -0.022877 0.3266 1.0342 0.020722 0.17126 0.088236 0.020186 -0.025865 2.6305 0 0 0 0 -0.19209 -0.16174 -0.14847 -0.1116 -0.093519
2.1953 -0.14337 -0.14472 0 -0.20875 0 -0.2059 0 -0.20638 0 -0.1812 -0.21745 4.2624 0.040871 0.12893 -0.16759 0.093307 0.27713 -0.069883 0.33005 0.72907 -0.0020469 0.42719 1.1574 0.036884 0.17214 0.078004 0.017108 -0.035621 2.8426 0 0 0 0 -0.16824 -0.11207 -0.14483 -0.076861 -0.087965
2.1992 -0.14672 -0.14746 0 -0.22164 0 -0.21394 0 -0.22652 0 -0.18981 -0.23428 4.2 0.072009 0.17206 -0.14851 0.14971 0.35746 -0.058839 0.40271 0.88233 0.01731 0.51357 1.2677 0.049652 0.17436 0.066422 0.012502 -0.041597 3.0292 0 0 0 0 -0.15337 -0.065651 -0.14247 -0.040609 -0.080596
2.2031 -0.14703 -0.14812 0 -0.1941 0 -0.1853 0 -0.22962 0 -0.17015 -0.26877 4.2895 0.10039 0.20543 -0.1332 0.19974 0.4302 -0.052167 0.45986 1.022 0.034948 0.58806 1.3598 0.0616 0.17695 0.060158 0.0082549 -0.045699 3.182 0 0 0 0 -0.14515 -0.025658 -0.14022 -0.0077601 -0.073259
2.207 -0.14633 -0.1489 0 -0.14578 0 -0.14016 0 -0.22021 0 -0.13601 -0.30784 4.4574 0.12516 0.2321 -0.12281 0.24047 0.49485 -0.048882 0.5042 1.146 0.049918 0.65077 1.4309 0.073277 0.17973 0.061106 0.0052953 -0.048596 3.2863 0 0 0 0 -0.14244 0.0056548 -0.13756 0.019002 -0.067019
2.2109 -0.14625 -0.15019 0 -0.1081 0 -0.1062 0 -0.20648 0 -0.11064 -0.33445 4.5507 0.14528 0.25464 -0.1183 0.2693 0.55094 -0.048101 0.53837 1.2517 0.061147 0.70182 1.4803 0.084907 0.18284 0.070107 0.0043925 -0.050766 3.3319 0 0 0 0 -0.14397 0.026367 -0.13423 0.037516 -0.062854
2.2148 -0.14604 -0.14982 0 -0.10448 0 -0.10263 0 -0.19767 0 -0.1111 -0.33733 4.4923 0.15759 0.27395 -0.12191 0.28075 0.59555 -0.04957 0.56375 1.3301 0.065737 0.73844 1.5058 0.095661 0.18755 0.086629 0.0065924 -0.052003 3.3184 0 0 0 0 -0.14836 0.032261 -0.13054 0.044558 -0.06238
2.2188 -0.14249 -0.14444 0 -0.13491 0 -0.1291 0 -0.19988 0 -0.13618 -0.31672 4.3494 0.16026 0.28666 -0.13303 0.27617 0.62663 -0.054124 0.58119 1.375 0.06239 0.75919 1.5024 0.10307 0.19647 0.10394 0.010923 -0.050775 3.2504 0 0 0 0 -0.15412 0.024605 -0.12839 0.042993 -0.065275
2.2227 -0.13249 -0.13218 0 -0.175 0 -0.16535 0 -0.21041 0 -0.16658 -0.28376 4.2528 0.15434 0.28928 -0.14937 0.26077 0.64373 -0.062549 0.58965 1.3875 0.052419 0.76421 1.4668 0.10567 0.21035 0.11778 0.015784 -0.04617 3.1272 0 0 0 0 -0.16126 0.0073953 -0.12859 0.03678 -0.069999
2.2266 -0.11581 -0.11427 0 -0.19084 0 -0.1825 0 -0.21578 0 -0.17751 -0.25384 4.2574 0.14033 0.2789 -0.16954 0.23729 0.64521 -0.07541 0.58689 1.3663 0.0366 0.75227 1.4027 0.10224 0.22924 0.12598 0.020155 -0.037699 2.9358 0 0 0 0 -0.17014 -0.017405 -0.13121 0.027506 -0.075539
2.2305 -0.095679 -0.094454 0 -0.16115 0 -0.16073 0 -0.19871 0 -0.15503 -0.23726 4.2883 0.11916 0.25296 -0.19187 0.20879 0.62955 -0.093043 0.57034 1.3109 0.016076 0.72231 1.3182 0.091791 0.25265 0.12705 0.023011 -0.025165 2.6591 0 0 0 0 -0.18124 -0.047627 -0.13587 0.016447 -0.080777
2.2344 -0.076404 -0.076469 0 -0.092399 0 -0.10288 0 -0.15216 0 -0.10467 -0.23244 4.2229 0.092455 0.20655 -0.21251 0.17868 0.58989 -0.11441 0.53024 1.2149 -0.0071917 0.66903 1.2184 0.071713 0.27636 0.11964 0.022755 -0.0099383 2.2935 0 0 0 0 -0.19528 -0.081095 -0.13915 0.0018014 -0.083726
2.2383 -0.060417 -0.061785 0 -0.016325 0 -0.034202 0 -0.089028 0 -0.047041 -0.22608 4.0183 0.065505 0.15179 -0.22854 0.14853 0.53569 -0.13344 0.47255 1.0986 -0.029994 0.60335 1.0989 0.046842 0.29358 0.10923 0.020933 0.0027048 1.8628 0 0 0 0 -0.20943 -0.11522 -0.13712 -0.017971 -0.084733
2.2422 -0.047452 -0.049432 0 0.02957 0 0.013079 0 -0.036628 0 -0.0046043 -0.20104 3.7532 0.040269 0.094265 -0.23836 0.11752 0.46974 -0.14624 0.39861 0.96786 -0.051535 0.52903 0.94848 0.01946 0.3007 0.097582 0.018603 0.0094371 1.4109 0 0 0 0 -0.22133 -0.14985 -0.12792 -0.043558 -0.084237
2.2461 -0.03626 -0.037761 0 0.025912 0 0.020405 0 -0.017447 0 0.010928 -0.14744 3.5472 0.018394 0.039081 -0.24069 0.084659 0.3947 -0.14922 0.31014 0.82776 -0.071297 0.44954 0.76065 -0.0080791 0.29505 0.086077 0.01683 0.0072454 0.97757 0 0 0 0 -0.22862 -0.18502 -0.11047 -0.074718 -0.08277
2.25 -0.026641 -0.026355 0 -0.016347 0 -0.0059648 0 -0.03107 0 0.0029029 -0.070104 3.447 0.0021076 -0.0070013 -0.23322 0.047763 0.31265 -0.13623 0.20826 0.68255 -0.088929 0.36857 0.54211 -0.032092 0.27304 0.075771 0.017312 -0.0090164 0.57806 0 0 0 0 -0.22687 -0.22123 -0.083806 -0.1096 -0.081215
2.2539 -0.01948 -0.016341 0 -0.06371 0 -0.041024 0 -0.053394 0 -0.014981 0.012697 3.3919 -0.008005 -0.042134 -0.21622 0.0059347 0.22489 -0.10563 0.097562 0.53364 -0.10512 0.28825 0.31137 -0.048858 0.23944 0.065969 0.021043 -0.040703 0.20568 0 0 0 0 -0.21309 -0.25873 -0.053034 -0.13935 -0.080812
2.2578 -0.014926 -0.0089268 0 -0.082224 0 -0.058847 0 -0.054898 0 -0.02765 0.078859 3.2856 -0.014028 -0.072771 -0.19347 -0.03831 0.13117 -0.064622 -0.01706 0.37978 -0.12069 0.2071 0.088622 -0.059432 0.20427 0.055609 0.026687 -0.081821 -0.14608 0 0 0 0 -0.19081 -0.29654 -0.024714 -0.15782 -0.081895
2.2617 -0.010974 -0.0036475 0 -0.058544 0 -0.048385 0 -0.022892 0 -0.026265 0.11477 3.0906 -0.017122 -0.10369 -0.1671 -0.083035 0.030201 -0.018144 -0.13329 0.21952 -0.13591 0.1235 -0.11386 -0.064998 0.17361 0.044353 0.033128 -0.12851 -0.46733 0 0 0 0 -0.16261 -0.33364 -0.0027528 -0.16148 -0.084769
2.2656 -0.0042171 0.0020199 0 -0.0061136 0 -0.016791 0 0.030689 0 -0.011379 0.12278 2.8546 -0.018647 -0.14015 -0.13949 -0.12604 -0.079317 0.02807 -0.24881 0.051627 -0.15098 0.035678 -0.29346 -0.067375 0.15338 0.032076 0.039022 -0.17629 -0.74112 0 0 0 0 -0.13181 -0.3688 0.0092853 -0.14783 -0.089704
2.2695 0.0078787 0.011338 0 0.046298 0 0.019305 0 0.081159 0 0.0088797 0.119 2.6517 -0.021484 -0.19285 -0.11572 -0.1627 -0.20014 0.060732 -0.35806 -0.12474 -0.16602 -0.059419 -0.45192 -0.071807 0.15404 0.019737 0.041158 -0.21512 -0.96866 0 0 0 0 -0.10624 -0.3982 0.005114 -0.11408 -0.097942
2.2734 0.025423 0.026366 0 0.074552 0 0.045949 0 0.11077 0 0.024674 0.12243 2.5082 -0.02806 -0.25939 -0.098774 -0.19338 -0.32471 0.074667 -0.4569 -0.3009 -0.18117 -0.15735 -0.58972 -0.083168 0.16876 0.0092433 0.038838 -0.24015 -1.1806 0 0 0 0 -0.090513 -0.42051 -0.009062 -0.073948 -0.10913
2.2773 0.046559 0.046786 0 0.073879 0 0.059189 0 0.1194 0 0.031926 0.14248 2.3863 -0.03921 -0.33476 -0.089342 -0.21957 -0.44649 0.069894 -0.54213 -0.47016 -0.19647 -0.25337 -0.70508 -0.1026 0.19032 0.0013914 0.032526 -0.25066 -1.4161 0 0 0 0 -0.084833 -0.43495 -0.028372 -0.035298 -0.12288
2.2813 0.068943 0.070023 0 0.059679 0 0.065174 0 0.11961 0 0.036881 0.17307 2.23 -0.055388 -0.41363 -0.087592 -0.24269 -0.55922 0.04742 -0.61057 -0.62656 -0.2118 -0.3429 -0.7965 -0.13018 0.21201 -0.0033978 0.022876 -0.24661 -1.6873 0 0 0 0 -0.088439 -0.44073 -0.048611 -0.0040084 -0.13862
2.2852 0.090372 0.092177 0 0.055422 0 0.075142 0 0.12381 0 0.05306 0.19814 2.0195 -0.07697 -0.48727 -0.093377 -0.26476 -0.65305 0.0095953 -0.65659 -0.76101 -0.22676 -0.41849 -0.86501 -0.16483 0.22382 -0.0048556 0.011079 -0.22838 -1.9631 0 0 0 0 -0.099137 -0.43622 -0.064001 0.012971 -0.1553
2.2891 0.1081 0.10907 0 0.076391 0 0.098005 0 0.13575 0 0.090373 0.2046 1.7829 -0.10193 -0.54031 -0.10291 -0.28782 -0.71495 -0.033041 -0.6743 -0.86369 -0.23927 -0.47043 -0.91415 -0.19857 0.2127 -0.0045706 0.00016756 -0.20142 -2.1911 0 0 0 0 -0.10869 -0.42012 -0.06752 0.013244 -0.16935
2.293 0.11836 0.11721 0 0.11937 0 0.13295 0 0.15131 0 0.1434 0.19329 1.5633 -0.12639 -0.5714 -0.11083 -0.31074 -0.75061 -0.070063 -0.67161 -0.94216 -0.24753 -0.50331 -0.94887 -0.22349 0.18285 -0.0050571 -0.0081686 -0.17361 -2.3355 0 0 0 0 -0.11132 -0.39614 -0.061149 0.0063026 -0.17831
2.2969 0.11773 0.11484 0 0.16397 0 0.16599 0 0.16388 0 0.18942 0.17908 1.3821 -0.14832 -0.58015 -0.11441 -0.33169 -0.76259 -0.096909 -0.65166 -0.99898 -0.24986 -0.51955 -0.97456 -0.23507 0.13815 -0.007573 -0.013301 -0.1482 -2.3958 0 0 0 0 -0.10491 -0.36572 -0.046475 -0.0027455 -0.18062
2.3008 0.10574 0.10298 0 0.1842 0 0.17508 0 0.16796 0 0.20097 0.17973 1.2304 -0.16588 -0.56772 -0.11131 -0.34857 -0.75465 -0.11012 -0.61823 -1.0372 -0.24475 -0.52254 -0.99556 -0.22968 0.083988 -0.013173 -0.014907 -0.12786 -2.3907 0 0 0 0 -0.088473 -0.33058 -0.025754 -0.00894 -0.17508
2.3047 0.086609 0.085783 0 0.16361 0 0.14416 0 0.15968 0 0.16566 0.2017 1.0891 -0.17618 -0.53631 -0.097811 -0.35615 -0.73185 -0.10521 -0.57676 -1.0576 -0.22868 -0.51766 -1.0119 -0.20127 0.032439 -0.023364 -0.012717 -0.11588 -2.3307 0 0 0 0 -0.062685 -0.29368 -0.0033936 -0.0055071 -0.15949
2.3086 0.067898 0.069461 0 0.10547 0 0.07808 0 0.13785 0 0.097849 0.23391 0.95287 -0.18138 -0.49953 -0.077328 -0.35421 -0.70547 -0.090197 -0.5369 -1.0653 -0.20469 -0.51329 -1.0163 -0.1594 -0.0038239 -0.036171 -0.0088301 -0.10938 -2.2109 0 0 0 0 -0.036859 -0.26 0.014987 0.004887 -0.13822
2.3125 0.056766 0.059763 0 0.032852 0 0.0058215 0 0.10718 0 0.031748 0.25381 0.83563 -0.18411 -0.46413 -0.053804 -0.34521 -0.67856 -0.071621 -0.50199 -1.0603 -0.17659 -0.51063 -0.99515 -0.11308 -0.022598 -0.049358 -0.0044248 -0.10545 -2.0272 0 0 0 0 -0.016533 -0.23176 0.027943 0.017028 -0.11508
2.3164 0.056271 0.059298 0 -0.021502 0 -0.033831 0 0.079842 0 -0.00015942 0.24103 0.7581 -0.18615 -0.43387 -0.030171 -0.33112 -0.65159 -0.053703 -0.47359 -1.041 -0.14732 -0.50882 -0.93572 -0.068772 -0.023509 -0.061034 -0.00014143 -0.1022 -1.7949 0 0 0 0 -0.00514 -0.21045 0.034843 0.027078 -0.092728
2.3203 0.064069 0.066131 0 -0.030589 0 -0.016541 0 0.07028 0 0.012846 0.1894 0.72788 -0.18945 -0.41197 -0.0099792 -0.3146 -0.62335 -0.040903 -0.45248 -1.0037 -0.12058 -0.50506 -0.83566 -0.033995 -0.0077978 -0.068719 0.003481 -0.097573 -1.5443 0 0 0 0 -0.0059413 -0.19753 0.035511 0.030481 -0.074221
2.3242 0.073853 0.074533 0 0.01306 0 0.050512 0 0.084359 0 0.055519 0.1106 0.72848 -0.19524 -0.39926 0.00163 -0.29953 -0.58741 -0.037256 -0.43598 -0.94061 -0.10234 -0.48892 -0.70717 -0.018339 0.016726 -0.067509 0.006214 -0.089767 -1.2987 0 0 0 0 -0.019424 -0.19348 0.031303 0.023838 -0.063357
2.3281 0.078206 0.07744 0 0.091131 0 0.13128 0 0.11126 0 0.099042 0.029241 0.72608 -0.20067 -0.38919 0.0068782 -0.2856 -0.54242 -0.038068 -0.41768 -0.85935 -0.091018 -0.45722 -0.57208 -0.014799 0.038432 -0.058456 0.0085485 -0.080535 -1.0605 0 0 0 0 -0.035916 -0.1927 0.026122 0.014836 -0.057464
2.332 0.071367 0.069371 0 0.16429 0 0.18098 0 0.1268 0 0.11823 -0.0271 0.69149 -0.20319 -0.37855 0.0074474 -0.27071 -0.48852 -0.040438 -0.39448 -0.76296 -0.084931 -0.40844 -0.45062 -0.018506 0.05338 -0.042162 0.010572 -0.07115 -0.81923 0 0 0 0 -0.050551 -0.19258 0.021344 0.0089281 -0.054899
2.3359 0.051217 0.04855 0 0.18795 0 0.16969 0 0.10823 0 0.10141 -0.039433 0.6214 -0.2003 -0.36439 0.0053607 -0.25234 -0.42675 -0.04147 -0.36372 -0.65497 -0.081849 -0.3423 -0.35159 -0.024019 0.058847 -0.019769 0.0123 -0.062901 -0.56932 0 0 0 0 -0.058906 -0.19069 0.01809 0.011449 -0.053874
2.3398 0.020196 0.017549 0 0.13456 0 0.095544 0 0.050742 0 0.050662 -0.0071666 0.54015 -0.18709 -0.34228 0.0041949 -0.22426 -0.36003 -0.036662 -0.32134 -0.53981 -0.077278 -0.25881 -0.2696 -0.02163 0.052647 0.0063617 0.013414 -0.057961 -0.31362 0 0 0 0 -0.054498 -0.18351 0.017592 0.031698 -0.051628
2.3438 -0.015259 -0.017588 0 0.012373 0 -0.016359 0 -0.027056 0 -0.021293 0.048084 0.47836 -0.16371 -0.31189 0.0071456 -0.18327 -0.29524 -0.025352 -0.26942 -0.42352 -0.066539 -0.16797 -0.18934 -0.005008 0.040767 0.030221 0.013433 -0.056683 -0.050122 0 0 0 0 -0.038706 -0.17086 0.019205 0.069148 -0.04662
2.3477 -0.047029 -0.049405 0 -0.13152 0 -0.12522 0 -0.093254 0 -0.09318 0.089439 0.44761 -0.13468 -0.27606 0.013626 -0.13255 -0.23451 -0.010612 -0.21243 -0.30672 -0.049946 -0.077203 -0.093076 0.022682 0.02857 0.048706 0.012347 -0.057642 0.23678 0 0 0 0 -0.017592 -0.15524 0.021667 0.11547 -0.039958
2.3516 -0.0686 -0.071592 0 -0.23093 0 -0.19024 0 -0.12189 0 -0.13911 0.082638 0.43643 -0.10348 -0.23662 0.022643 -0.075146 -0.17792 0.0052297 -0.15311 -0.18829 -0.028514 0.0096914 0.032078 0.058129 0.018765 0.060148 0.010238 -0.059803 0.56193 0 0 0 0 0.0046096 -0.13844 0.024181 0.16445 -0.032744
2.3555 -0.077577 -0.081118 0 -0.23655 0 -0.18738 0 -0.10837 0 -0.13929 0.016502 0.43026 -0.074223 -0.19571 0.032627 -0.015187 -0.1245 0.019461 -0.094341 -0.066218 -0.0040979 0.089583 0.18855 0.09662 0.013574 0.06345 0.0073061 -0.061942 0.91274 0 0 0 0 0.02322 -0.12254 0.025926 0.20897 -0.026399
2.3594 -0.075914 -0.07903 0 -0.1476 0 -0.12242 0 -0.071331 0 -0.094403 -0.087684 0.42941 -0.056145 -0.15735 0.039245 0.036096 -0.068422 0.026949 -0.040667 0.066545 0.017589 0.15887 0.36538 0.12626 0.014524 0.058225 0.0043942 -0.061733 1.2411 0 0 0 0 0.029105 -0.11113 0.025531 0.2342 -0.023922
2.3633 -0.068051 -0.069603 0 -0.016709 0 -0.032003 0 -0.040508 0 -0.031319 -0.18663 0.43991 -0.048404 -0.12277 0.041345 0.074663 -0.00562 0.029373 0.0089625 0.20798 0.033429 0.22288 0.54038 0.14368 0.016923 0.051872 0.0024168 -0.059292 1.4896 0 0 0 0 0.024759 -0.10288 0.023748 0.243 -0.024292
2.3672 -0.058604 -0.05833 0 0.079489 0 0.033181 0 -0.038821 0 0.0099628 -0.24045 0.44781 -0.049305 -0.092127 0.039162 0.099932 0.064255 0.028349 0.055719 0.35523 0.043066 0.28306 0.68865 0.14935 0.01879 0.047864 0.0016671 -0.054979 1.6326 0 0 0 0 0.012222 -0.096256 0.021207 0.23835 -0.026309
2.3711 -0.051111 -0.049834 0 0.087121 0 0.037671 0 -0.069762 0 0.0027168 -0.2365 0.41558 -0.056381 -0.065312 0.033374 0.11259 0.14024 0.025656 0.10087 0.50422 0.046911 0.3403 0.79421 0.14496 0.018609 0.049153 0.0022726 -0.049262 1.6935 0 0 0 0 -0.0060067 -0.089525 0.018618 0.224 -0.028602
2.375 -0.047833 -0.046553 0 0.0080742 0 -0.015825 0 -0.11695 0 -0.046523 -0.19525 0.31926 -0.064955 -0.042043 0.02555 0.11484 0.21849 0.024096 0.1463 0.64603 0.046604 0.39386 0.85767 0.13461 0.015012 0.059658 0.0042157 -0.042879 1.7243 0 0 0 0 -0.025954 -0.079605 0.017243 0.20594 -0.028728
2.3789 -0.049562 -0.048433 0 -0.1037 0 -0.088193 0 -0.1552 0 -0.10213 -0.15495 0.19113 -0.067545 -0.020659 0.018739 0.11537 0.28771 0.025526 0.19274 0.76516 0.047132 0.4393 0.89356 0.12741 0.010078 0.078448 0.0064685 -0.036711 1.7669 0 0 0 0 -0.042241 -0.063894 0.018307 0.19159 -0.02462
2.3828 -0.054976 -0.053325 0 -0.17943 0 -0.13157 0 -0.16577 0 -0.1261 -0.1463 0.10936 -0.063059 0.00012586 0.013432 0.1193 0.34223 0.027917 0.23793 0.85686 0.050504 0.47379 0.91852 0.12618 0.0070927 0.099629 0.0081378 -0.030811 1.8296 0 0 0 0 -0.054185 -0.044156 0.021236 0.18052 -0.017668
2.3867 -0.06042 -0.057803 0 -0.1793 0 -0.1228 0 -0.1465 0 -0.10591 -0.17439 0.12517 -0.052103 0.020596 0.0089949 0.12799 0.37885 0.0291 0.27919 0.91691 0.056691 0.49462 0.93892 0.13066 0.0081026 0.11921 0.008812 -0.025131 1.89 0 0 0 0 -0.062062 -0.022206 0.025367 0.17044 -0.0092911
2.3906 -0.061229 -0.058294 0 -0.11301 0 -0.0768 0 -0.11126 0 -0.061173 -0.21815 0.19533 -0.03631 0.040814 0.0042774 0.14162 0.39553 0.026499 0.31333 0.94226 0.064867 0.49946 0.9468 0.13932 0.014944 0.13299 0.0081994 -0.019608 1.9104 0 0 0 0 -0.066707 -0.00042298 0.02978 0.15806 -0.0013059
2.3945 -0.054236 -0.052366 0 -0.026335 0 -0.030523 0 -0.079855 0 -0.024704 -0.24561 0.20219 -0.02153 0.059443 -0.0050916 0.15594 0.38884 0.01372 0.33055 0.92186 0.070038 0.48156 0.92691 0.14462 0.030427 0.1324 0.0061698 -0.014771 1.8483 0 0 0 0 -0.070385 0.014578 0.031832 0.13393 0.0016746
2.3984 -0.039576 -0.039629 0 0.032344 0 -0.012185 0 -0.065365 0 -0.015648 -0.23402 0.061131 -0.01397 0.074526 -0.021209 0.16262 0.37075 -0.0082074 0.33006 0.87058 0.067044 0.44781 0.86833 0.13914 0.049859 0.11955 0.0039774 -0.012009 1.6664 0 0 0 0 -0.075798 0.019548 0.030115 0.096792 -0.0016263
2.4023 -0.020173 -0.021694 0 0.040771 0 -0.021374 0 -0.066763 0 -0.026825 -0.18311 -0.18626 -0.015313 0.084152 -0.044095 0.15731 0.34581 -0.036763 0.31213 0.79417 0.053997 0.40105 0.77193 0.12083 0.069565 0.097513 0.0023583 -0.012769 1.35 0 0 0 0 -0.083715 0.013585 0.024508 0.048747 -0.010756
2.4063 0.00057343 -0.0011438 0 0.010426 0 -0.033927 0 -0.070936 0 -0.034353 -0.1143 -0.39798 -0.026272 0.086253 -0.073259 0.13663 0.31631 -0.069231 0.27709 0.69619 0.029883 0.34283 0.64862 0.089004 0.086232 0.069211 0.0018813 -0.018449 0.92723 0 0 0 0 -0.09471 -0.0038692 0.015178 -0.0076474 -0.025016
2.4102 0.020674 0.019685 0 -0.026259 0 -0.024017 0 -0.062075 0 -0.018436 -0.056812 -0.46556 -0.047002 0.076996 -0.10744 0.096006 0.2825 -0.10114 0.22475 0.57833 -0.0061272 0.2733 0.51113 0.043895 0.09494 0.038868 0.0032662 -0.031406 0.46817 0 0 0 0 -0.10955 -0.033675 0.0026559 -0.067989 -0.043147
2.4141 0.039419 0.039195 0 -0.036937 0 0.0161 0 -0.032204 0 0.022413 -0.028857 -0.42526 -0.073637 0.050314 -0.14191 0.033902 0.23725 -0.12458 0.15729 0.44134 -0.050301 0.19005 0.36584 -0.0075705 0.08989 0.012973 0.0068013 -0.053719 0.047942 0 0 0 0 -0.12939 -0.074576 -0.010723 -0.12396 -0.062069
2.418 0.055932 0.056163 0 -0.0063082 0 0.072366 0 0.013615 0 0.072579 -0.025718 -0.42607 -0.10109 0.0079519 -0.17304 -0.041025 0.17575 -0.13857 0.080568 0.29033 -0.095746 0.09424 0.21012 -0.057119 0.074068 -0.0074522 0.011429 -0.082125 -0.30161 0 0 0 0 -0.15374 -0.12164 -0.023055 -0.17358 -0.080024
2.4219 0.068538 0.069339 0 0.05717 0 0.12005 0 0.060351 0 0.11123 -0.023226 -0.57847 -0.12785 -0.050321 -0.19945 -0.12523 0.094141 -0.14326 -0.004606 0.12593 -0.13951 -0.014772 0.036247 -0.10151 0.04945 -0.022628 0.016566 -0.11476 -0.60875 0 0 0 0 -0.18273 -0.17334 -0.033825 -0.21732 -0.096783
2.4258 0.075992 0.077833 0 0.12584 0 0.13897 0 0.092332 0 0.12441 0.0047375 -0.83748 -0.15295 -0.12413 -0.22024 -0.21501 -0.010474 -0.13966 -0.097797 -0.051062 -0.17908 -0.13709 -0.16126 -0.13834 0.018748 -0.033283 0.021599 -0.14947 -0.92741 0 0 0 0 -0.21627 -0.22823 -0.042842 -0.25656 -0.11243
2.4297 0.079201 0.082089 0 0.16682 0 0.1236 0 0.10306 0 0.11088 0.066848 -1.0446 -0.17681 -0.21423 -0.23456 -0.30503 -0.14352 -0.13032 -0.20188 -0.24131 -0.21122 -0.27314 -0.37932 -0.16549 -0.012185 -0.040734 0.025437 -0.18203 -1.2821 0 0 0 0 -0.25391 -0.285 -0.050733 -0.29534 -0.12786
2.4336 0.081153 0.084231 0 0.16017 0 0.085178 0 0.099353 0 0.081539 0.14757 -1.0884 -0.20202 -0.31147 -0.24558 -0.3894 -0.29146 -0.12146 -0.31554 -0.43776 -0.23783 -0.413 -0.605 -0.18808 -0.035774 -0.046699 0.027692 -0.20904 -1.6452 0 0 0 0 -0.29105 -0.34127 -0.059527 -0.33784 -0.14389
2.4375 0.084596 0.086917 0 0.11207 0 0.046784 0 0.096939 0 0.054689 0.21828 -1.0157 -0.22944 -0.40934 -0.25487 -0.46554 -0.44327 -0.11518 -0.43615 -0.63507 -0.26074 -0.54933 -0.82003 -0.20923 -0.049634 -0.050538 0.028549 -0.23009 -1.9666 0 0 0 0 -0.32425 -0.39542 -0.069847 -0.3835 -0.15996
2.4414 0.089569 0.091329 0 0.053265 0 0.032758 0 0.11015 0 0.048042 0.2575 -0.97674 -0.25915 -0.50295 -0.26299 -0.53119 -0.59113 -0.11235 -0.56109 -0.82895 -0.28083 -0.67656 -1.0087 -0.23047 -0.052563 -0.051171 0.028172 -0.2451 -2.2228 0 0 0 0 -0.35089 -0.44598 -0.081734 -0.43079 -0.17516
2.4453 0.093372 0.096114 0 0.021133 0 0.055192 0 0.14233 0 0.069227 0.26437 -1.0641 -0.29065 -0.58649 -0.27005 -0.58354 -0.72603 -0.11321 -0.68645 -1.0139 -0.29868 -0.78802 -1.164 -0.25279 -0.043939 -0.046739 0.026825 -0.2543 -2.432 0 0 0 0 -0.36782 -0.49091 -0.094764 -0.47665 -0.18793
2.4492 0.093208 0.098462 0 0.035607 0 0.10439 0 0.18318 0 0.10949 0.25619 -1.2183 -0.32054 -0.6505 -0.27435 -0.61794 -0.83571 -0.11611 -0.80104 -1.1783 -0.31338 -0.87396 -1.288 -0.27431 -0.026849 -0.034452 0.025149 -0.25901 -2.6223 0 0 0 0 -0.37179 -0.52616 -0.10611 -0.51292 -0.1946
2.4531 0.088973 0.096567 0 0.085844 0 0.15154 0 0.21485 0 0.14652 0.25401 -1.2988 -0.34622 -0.6988 -0.27556 -0.64074 -0.92637 -0.11864 -0.89943 -1.3215 -0.32478 -0.94148 -1.3859 -0.2924 -0.010148 -0.018386 0.02381 -0.26221 -2.7904 0 0 0 0 -0.36922 -0.55358 -0.11367 -0.53851 -0.19586
2.457 0.083472 0.091276 0 0.13797 0 0.16538 0 0.22251 0 0.15726 0.26845 -1.2398 -0.36662 -0.73287 -0.27379 -0.65468 -1 -0.1204 -0.97778 -1.4407 -0.33257 -0.99295 -1.4589 -0.30581 0.0020648 -0.0018882 0.023051 -0.2645 -2.8958 0 0 0 0 -0.3636 -0.57367 -0.11651 -0.55355 -0.19246
2.4609 0.079882 0.085378 0 0.15868 0 0.1336 0 0.2029 0 0.13333 0.29507 -1.1201 -0.38109 -0.75468 -0.26955 -0.66282 -1.0588 -0.12132 -1.0331 -1.5332 -0.33668 -1.0309 -1.5009 -0.31375 0.0063205 0.011281 0.023041 -0.26615 -2.8964 0 0 0 0 -0.35846 -0.58713 -0.11417 -0.55898 -0.18552
2.4648 0.079007 0.081173 0 0.13731 0 0.073232 0 0.16608 0 0.087858 0.31891 -1.0754 -0.38884 -0.76609 -0.26446 -0.66976 -1.102 -0.12236 -1.058 -1.5899 -0.33709 -1.0564 -1.5024 -0.31549 -0.0022302 0.01311 0.023965 -0.26651 -2.7837 0 0 0 0 -0.35939 -0.59423 -0.10638 -0.55691 -0.17747
2.4688 0.07884 0.078537 0 0.090792 0 0.020883 0 0.13009 0 0.04773 0.32257 -1.1531 -0.39215 -0.77143 -0.26181 -0.6799 -1.128 -0.12518 -1.0564 -1.6109 -0.33567 -1.071 -1.4569 -0.31398 -0.020172 -0.0011254 0.025368 -0.26418 -2.584 0 0 0 0 -0.36783 -0.59657 -0.096644 -0.55313 -0.17191
2.4727 0.076534 0.07518 0 0.049238 0 0.0084118 0 0.11147 0 0.036122 0.29398 -1.2662 -0.39237 -0.77122 -0.26237 -0.69218 -1.134 -0.1297 -1.0346 -1.6013 -0.33323 -1.0737 -1.3664 -0.31102 -0.040944 -0.028528 0.026725 -0.25867 -2.3299 0 0 0 0 -0.38002 -0.59431 -0.087518 -0.54932 -0.1693
2.4766 0.070587 0.068694 0 0.034393 0 0.041129 0 0.1161 0 0.057128 0.23308 -1.2916 -0.38932 -0.76368 -0.26594 -0.70415 -1.1156 -0.13528 -0.99468 -1.5618 -0.3294 -1.0619 -1.2408 -0.30664 -0.059887 -0.066341 0.027669 -0.24962 -2.0394 0 0 0 0 -0.39243 -0.58636 -0.08019 -0.54507 -0.16923
2.4805 0.061259 0.05843 0 0.046478 0 0.093864 0 0.13457 0 0.092745 0.15573 -1.196 -0.38235 -0.74603 -0.27166 -0.71217 -1.0681 -0.14084 -0.93855 -1.4932 -0.32335 -1.0319 -1.0932 -0.3003 -0.07196 -0.11048 0.027826 -0.23684 -1.7235 0 0 0 0 -0.40071 -0.57115 -0.075495 -0.53901 -0.17063
2.4844 0.049425 0.045676 0 0.067081 0 0.12733 0 0.14529 0 0.11383 0.090042 -1.0566 -0.36639 -0.70592 -0.27456 -0.70263 -0.97609 -0.14234 -0.86225 -1.3885 -0.30959 -0.97115 -0.93496 -0.28592 -0.066925 -0.14957 0.026415 -0.21964 -1.4016 0 0 0 0 -0.39365 -0.54168 -0.072782 -0.5237 -0.16886
2.4883 0.035581 0.032312 0 0.073696 0 0.1134 0 0.12592 0 0.098006 0.061904 -0.96385 -0.34181 -0.6454 -0.27032 -0.6729 -0.85666 -0.13863 -0.77176 -1.2607 -0.28648 -0.88748 -0.77214 -0.26101 -0.049367 -0.1761 0.023953 -0.20011 -1.0969 0 0 0 0 -0.37234 -0.50009 -0.0685 -0.49727 -0.16112
2.4922 0.020124 0.01944 0 0.054779 0 0.052706 0 0.0684 0 0.043935 0.075983 -0.9243 -0.30885 -0.56515 -0.25689 -0.62147 -0.71695 -0.12959 -0.66759 -1.1113 -0.25286 -0.78314 -0.60441 -0.22406 -0.022556 -0.18742 0.020735 -0.1787 -0.80978 0 0 0 0 -0.33823 -0.44696 -0.060842 -0.45894 -0.14642
2.4961 0.0042483 0.00715 0 0.015869 0 -0.025854 0 -0.011868 0 -0.026533 0.10691 -0.86972 -0.26856 -0.46732 -0.23304 -0.54835 -0.5648 -0.11558 -0.55072 -0.94191 -0.2084 -0.66094 -0.42612 -0.1746 0.0095451 -0.18224 0.017093 -0.15578 -0.5042 0 0 0 0 -0.29379 -0.38359 -0.048442 -0.40883 -0.12446
2.5 -0.010004 -0.0047086 0 -0.025612 0 -0.082981 0 -0.081367 0 -0.08013 0.11176 -0.75002 -0.22328 -0.35596 -0.19737 -0.45374 -0.41148 -0.097646 -0.42166 -0.75093 -0.15283 -0.5236 -0.22949 -0.11255 0.04008 -0.15932 0.013552 -0.13149 -0.13393 0 0 0 0 -0.24364 -0.31203 -0.029623 -0.34742 -0.095362
2.5039 -0.020863 -0.015727 0 -0.052211 0 -0.092894 0 -0.10818 0 -0.091938 0.058779 -0.59598 -0.18032 -0.24535 -0.15468 -0.34834 -0.27113 -0.079269 -0.28689 -0.5402 -0.092254 -0.37838 -0.010264 -0.045854 0.05972 -0.12557 0.010685 -0.10636 0.30958 0 0 0 0 -0.19758 -0.23963 -0.0064545 -0.28065 -0.06361
2.5078 -0.027982 -0.024878 0 -0.056974 0 -0.058665 0 -0.0844 0 -0.061321 -0.048423 -0.48158 -0.14389 -0.14543 -0.11144 -0.24295 -0.14543 -0.062143 -0.15369 -0.31623 -0.03331 -0.23069 0.22631 0.017279 0.067509 -0.089015 0.0084111 -0.081343 0.7756 0 0 0 0 -0.1597 -0.17192 0.01704 -0.21363 -0.033395
2.5117 -0.032359 -0.031134 0 -0.046222 0 -0.0092295 0 -0.034539 0 -0.012926 -0.17072 -0.43664 -0.11593 -0.061615 -0.071088 -0.14292 -0.034306 -0.0465 -0.026644 -0.082491 0.020291 -0.082877 0.46332 0.072259 0.063566 -0.053181 0.0065875 -0.057364 1.1857 0 0 0 0 -0.13152 -0.11206 0.038436 -0.14847 -0.0068652
2.5156 -0.035222 -0.034219 0 -0.033493 0 0.020253 0 -0.0014748 0 0.019382 -0.25895 -0.41436 -0.097612 0.0018773 -0.036793 -0.052884 0.063666 -0.032097 0.089792 0.15688 0.065218 0.063004 0.67709 0.11507 0.049078 -0.021051 0.0049969 -0.035478 1.4911 0 0 0 0 -0.11356 -0.062821 0.055389 -0.086766 0.014188
2.5195 -0.037206 -0.035037 0 -0.029536 0 0.011535 0 -0.017867 0 0.015256 -0.28585 -0.34818 -0.089605 0.037812 -0.01352 0.019827 0.15093 -0.016749 0.18512 0.3913 0.095587 0.20193 0.84755 0.13896 0.02714 0.0042623 0.0031519 -0.018999 1.7015 0 0 0 0 -0.10527 -0.030188 0.063705 -0.030009 0.026965
2.5234 -0.038696 -0.035541 0 -0.035906 0 -0.026263 0 -0.083124 0 -0.019278 -0.26099 -0.22695 -0.084459 0.058651 0.002514 0.080173 0.23405 0.0015577 0.26158 0.60918 0.11616 0.33027 0.96752 0.15154 0.0054315 0.02589 0.00094359 -0.008395 1.8605 0 0 0 0 -0.098959 -0.0095915 0.065907 0.023952 0.0347
2.5273 -0.040627 -0.037967 0 -0.046569 0 -0.066106 0 -0.16305 0 -0.058625 -0.21947 -0.10124 -0.078742 0.070983 0.014004 0.13065 0.3129 0.022889 0.32057 0.80349 0.13002 0.4443 1.0443 0.15765 -0.013715 0.045612 -0.0013834 -0.003564 1.9963 0 0 0 0 -0.091442 0.001433 0.064089 0.075662 0.039145
2.5313 -0.04436 -0.043578 0 -0.055145 0 -0.084364 0 -0.2129 0 -0.078317 -0.19581 -0.019598 -0.070138 0.079721 0.023109 0.1728 0.38598 0.046751 0.36309 0.96787 0.13962 0.54024 1.0919 0.16118 -0.029016 0.064539 -0.0035198 -0.0042376 2.0987 0 0 0 0 -0.080558 0.0048443 0.060065 0.12514 0.041595
2.5352 -0.050318 -0.051547 0 -0.06067 0 -0.076873 0 -0.20727 0 -0.07255 -0.20296 0.025248 -0.056448 0.09011 0.032394 0.2073 0.44858 0.071649 0.38941 1.0918 0.14776 0.61109 1.1201 0.16685 -0.039787 0.083431 -0.0048664 -0.0099888 2.1382 0 0 0 0 -0.064193 0.0026993 0.056237 0.17157 0.043369
2.5391 -0.056762 -0.058913 0 -0.06655 0 -0.057819 0 -0.15569 0 -0.054958 -0.22888 0.07864 -0.038781 0.10474 0.04384 0.23309 0.49094 0.092968 0.40135 1.1656 0.15709 0.64954 1.1276 0.17852 -0.047919 0.10059 -0.0045076 -0.018422 2.1001 0 0 0 0 -0.042701 -0.0015239 0.055463 0.21237 0.045404
2.543 -0.060275 -0.062031 0 -0.074311 0 -0.044758 0 -0.09371 0 -0.043997 -0.24888 0.16299 -0.021525 0.11969 0.056174 0.25083 0.51335 0.10861 0.40427 1.2018 0.16716 0.66385 1.1042 0.19357 -0.055858 0.11368 -0.0027265 -0.026734 1.9945 0 0 0 0 -0.019788 -0.0053455 0.057472 0.24729 0.047448
2.5469 -0.057959 -0.058727 0 -0.079136 0 -0.04433 0 -0.057255 0 -0.047164 -0.24256 0.25162 -0.0072465 0.13154 0.068083 0.25975 0.515 0.1177 0.39917 1.2035 0.17697 0.65677 1.0401 0.20954 -0.064128 0.12091 0.00017456 -0.033846 1.8363 0 0 0 0 0.0023905 -0.0080914 0.06177 0.27571 0.049107
2.5508 -0.049476 -0.049527 0 -0.072569 0 -0.050389 0 -0.059013 0 -0.057273 -0.2048 0.30789 0.0016531 0.13665 0.078081 0.25924 0.49593 0.11989 0.38676 1.1738 0.18524 0.63164 0.93397 0.22354 -0.072863 0.12068 0.0037603 -0.03894 1.6248 0 0 0 0 0.021646 -0.0094388 0.067606 0.29714 0.049929
2.5547 -0.037098 -0.036953 0 -0.050547 0 -0.053121 0 -0.082762 0 -0.061424 -0.1467 0.33681 0.00085754 0.12724 0.082914 0.24662 0.4536 0.11498 0.36512 1.1104 0.18876 0.59044 0.79538 0.229 -0.080621 0.10982 0.0069662 -0.041288 1.3478 0 0 0 0 0.033474 -0.009994 0.073352 0.30927 0.048808
2.5586 -0.023782 -0.023552 0 -0.019164 0 -0.047907 0 -0.097828 0 -0.052168 -0.087854 0.38154 -0.0082257 0.10386 0.08226 0.22476 0.39591 0.10711 0.3346 1.0215 0.18636 0.53971 0.63984 0.22336 -0.085157 0.092071 0.0087751 -0.042467 1.0045 0 0 0 0 0.036722 -0.012461 0.077216 0.31286 0.045421
2.5625 -0.011133 -0.010447 0 0.0079259 0 -0.0356 0 -0.081949 0 -0.030923 -0.044872 0.46704 -0.023626 0.069777 0.077226 0.19527 0.32651 0.098149 0.29507 0.9098 0.1783 0.48034 0.48082 0.20747 -0.085876 0.071283 0.0091066 -0.043659 0.61994 0 0 0 0 0.031945 -0.018811 0.078661 0.30786 0.03977
2.5664 0.00093344 0.0023934 0 0.019115 0 -0.017042 0 -0.036007 0 -0.0035141 -0.022263 0.56133 -0.044238 0.027401 0.068719 0.15851 0.24679 0.088925 0.24589 0.77529 0.16471 0.41145 0.32413 0.18211 -0.082648 0.050386 0.0080475 -0.045631 0.23447 0 0 0 0 0.019558 -0.03065 0.077332 0.29348 0.031776
2.5703 0.012808 0.014724 0 0.013746 0 0.0090492 0 0.018841 0 0.024773 -0.010943 0.60585 -0.069003 -0.020198 0.057996 0.11417 0.15716 0.079799 0.18582 0.61631 0.14582 0.33056 0.16775 0.14863 -0.075733 0.033026 0.005887 -0.049184 -0.11913 0 0 0 0 0.00021508 -0.049965 0.072904 0.26815 0.021311
2.5742 0.02369 0.025133 0 0.0030163 0 0.041095 0 0.057935 0 0.049336 0.0046552 0.58307 -0.096965 -0.068152 0.047641 0.060145 0.056765 0.069733 0.11299 0.42995 0.12256 0.23232 0.0062506 0.11119 -0.067446 0.024805 0.0036537 -0.054849 -0.42831 0 0 0 0 -0.023081 -0.078718 0.065457 0.22918 0.0085768
2.5781 0.03148 0.031633 0 0.0020092 0 0.069147 0 0.070362 0 0.064023 0.035792 0.54236 -0.12598 -0.11404 0.039343 -0.00014651 -0.048949 0.058421 0.033389 0.23012 0.098216 0.12339 -0.16321 0.075568 -0.06076 0.023934 0.0020874 -0.061404 -0.69605 0 0 0 0 -0.04472 -0.11182 0.057206 0.18275 -0.0045127
2.582 0.034075 0.03305 0 0.018643 0 0.078036 0 0.064082 0 0.062356 0.082618 0.55198 -0.15465 -0.15754 0.033821 -0.064451 -0.15659 0.046446 -0.049786 0.024377 0.074432 0.0084029 -0.33709 0.044443 -0.056744 0.028943 0.0012524 -0.068202 -0.92925 0 0 0 0 -0.061695 -0.1461 0.049556 0.13249 -0.016689
2.5859 0.030814 0.029701 0 0.047186 0 0.059331 0 0.056615 0 0.04318 0.13555 0.63051 -0.18132 -0.19858 0.03161 -0.12986 -0.2623 0.034786 -0.13294 -0.17901 0.052832 -0.10714 -0.50548 0.020111 -0.056068 0.037863 0.0010439 -0.074607 -1.1318 0 0 0 0 -0.071319 -0.17812 0.043995 0.082501 -0.026642
2.5898 0.022891 0.022805 0 0.070679 0 0.021224 0 0.060394 0 0.014854 0.18217 0.73399 -0.20173 -0.23703 0.033738 -0.18941 -0.3577 0.026567 -0.20893 -0.36378 0.036495 -0.21142 -0.65557 0.0065306 -0.059072 0.046843 0.00083785 -0.079628 -1.3013 0 0 0 0 -0.068853 -0.20116 0.043663 0.041023 -0.031662
2.5938 0.012632 0.013504 0 0.071102 0 -0.014784 0 0.075008 0 -0.0080958 0.21336 0.8091 -0.21158 -0.27248 0.039306 -0.23443 -0.43551 0.025308 -0.27093 -0.51625 0.026669 -0.29301 -0.77619 0.0027179 -0.063019 0.051065 -0.0005157 -0.082996 -1.4256 0 0 0 0 -0.05567 -0.21122 0.050068 0.015108 -0.030866
2.5977 0.0023579 0.0026708 0 0.041571 0 -0.029488 0 0.091177 0 -0.01462 0.22528 0.84768 -0.21058 -0.30377 0.046777 -0.26299 -0.49566 0.030958 -0.31827 -0.63586 0.02195 -0.35116 -0.86086 0.0050724 -0.065622 0.049934 -0.0032401 -0.085141 -1.4828 0 0 0 0 -0.036534 -0.2103 0.061752 0.0043695 -0.025779
2.6016 -0.0064838 -0.0085109 0 -0.006974 0 -0.020558 0 0.10049 0 -0.0049785 0.21886 0.88121 -0.19878 -0.32939 0.055042 -0.27409 -0.53788 0.042917 -0.3504 -0.72138 0.021126 -0.3855 -0.90806 0.011148 -0.065406 0.043725 -0.0072669 -0.086343 -1.455 0 0 0 0 -0.014863 -0.20025 0.077269 0.0082066 -0.017696
2.6055 -0.01365 -0.018288 0 -0.050086 0 -0.0030589 0 0.10088 0 0.010156 0.19968 0.92934 -0.17697 -0.34757 0.062811 -0.26789 -0.56282 0.059808 -0.36759 -0.77292 0.022493 -0.39709 -0.91891 0.018071 -0.06099 0.03346 -0.012308 -0.086956 -1.348 0 0 0 0 0.0053737 -0.18391 0.094537 0.024898 -0.0083578
2.6094 -0.019884 -0.02516 0 -0.064416 0 0.0041446 0 0.093796 0 0.018127 0.17761 0.97089 -0.14893 -0.35306 0.066762 -0.24651 -0.5698 0.076415 -0.36973 -0.78491 0.021594 -0.38707 -0.89449 0.019874 -0.049775 0.0232 -0.016927 -0.087596 -1.1968 0 0 0 0 0.015753 -0.16877 0.10722 0.050062 -0.0021852
2.6133 -0.026201 -0.02911 0 -0.044099 0 -0.0066391 0 0.078507 0 0.012604 0.16277 0.97434 -0.12363 -0.3497 0.066389 -0.22277 -0.5675 0.087557 -0.3657 -0.77305 0.01627 -0.36853 -0.83434 0.015671 -0.034372 0.016901 -0.019828 -0.088679 -1.0388 0 0 0 0 0.016585 -0.16061 0.11221 0.074512 -0.00074995
2.6172 -0.032936 -0.031813 0 -0.0068027 0 -0.028418 0 0.051648 0 -0.004478 0.15793 0.94784 -0.1045 -0.33892 0.061707 -0.20053 -0.5562 0.091736 -0.35718 -0.73782 0.0066195 -0.34333 -0.73713 0.0062733 -0.015918 0.015533 -0.020588 -0.090305 -0.87563 0 0 0 0 0.0090109 -0.16069 0.10872 0.095864 -0.0040598
2.6211 -0.039255 -0.035331 0 0.017168 0 -0.048477 0 0.013493 0 -0.02678 0.15338 0.94133 -0.093882 -0.32222 0.053177 -0.18222 -0.53526 0.088448 -0.34495 -0.67865 -0.0064477 -0.31206 -0.60252 -0.006722 0.0043017 0.019308 -0.019045 -0.092513 -0.66213 0 0 0 0 -0.0050881 -0.16912 0.096942 0.11275 -0.011535
2.625 -0.043713 -0.040458 0 0.0065894 0 -0.059498 0 -0.026508 0 -0.048103 0.13136 0.99068 -0.093905 -0.30116 0.042023 -0.16832 -0.49953 0.078355 -0.3272 -0.58755 -0.019934 -0.27099 -0.43268 -0.019399 0.024262 0.027367 -0.015272 -0.09529 -0.34448 0 0 0 0 -0.022026 -0.18427 0.078348 0.12509 -0.021431
2.6289 -0.045665 -0.046319 0 -0.034324 0 -0.062596 0 -0.053124 0 -0.064088 0.079056 1.0673 -0.0987 -0.27711 0.032399 -0.15015 -0.44125 0.068198 -0.29793 -0.45634 -0.026292 -0.21166 -0.23276 -0.023915 0.040628 0.034692 -0.010964 -0.098159 0.083296 0 0 0 0 -0.034658 -0.19745 0.060603 0.13815 -0.02891
2.6328 -0.046272 -0.051495 0 -0.078683 0 -0.06192 0 -0.05706 0 -0.072118 7.4312e-06 1.0972 -0.10033 -0.24951 0.026942 -0.11964 -0.36062 0.063123 -0.25444 -0.2899 -0.022163 -0.13233 -0.010396 -0.017645 0.051992 0.038232 -0.0074953 -0.10058 0.56027 0 0 0 0 -0.040401 -0.20247 0.049108 0.15619 -0.031633
2.6367 -0.047965 -0.055379 0 -0.097694 0 -0.058931 0 -0.044751 0 -0.071968 -0.086531 1.0353 -0.093937 -0.21677 0.027124 -0.071515 -0.25694 0.065623 -0.19444 -0.089811 -0.0057712 -0.031557 0.2247 0.00061639 0.057239 0.036985 -0.0054672 -0.10215 1.0008 0 0 0 0 -0.038198 -0.19589 0.046533 0.18154 -0.028598
2.6406 -0.052498 -0.058353 0 -0.082994 0 -0.053012 0 -0.036041 0 -0.06713 -0.15833 0.91699 -0.075068 -0.17703 0.034027 -0.0013254 -0.13067 0.07744 -0.11632 0.14065 0.023753 0.090883 0.46075 0.03112 0.055496 0.030689 -0.0052816 -0.10244 1.3594 0 0 0 0 -0.027697 -0.17511 0.054718 0.21599 -0.019356
2.6445 -0.059249 -0.060889 0 -0.052274 0 -0.046447 0 -0.050001 0 -0.06409 -0.20406 0.82816 -0.03627 -0.12453 0.049257 0.0981 0.017606 0.099707 -0.016881 0.39525 0.066463 0.23454 0.6844 0.072818 0.044494 0.021866 -0.0069768 -0.10043 1.6537 0 0 0 0 -0.0086943 -0.13635 0.074918 0.26181 -0.0041194
2.6484 -0.065438 -0.062844 0 -0.033936 0 -0.046178 0 -0.090186 0 -0.068238 -0.22708 0.82264 0.013286 -0.062559 0.06804 0.20976 0.17101 0.12433 0.090856 0.64955 0.11139 0.3825 0.8827 0.11557 0.028562 0.017016 -0.0087359 -0.096593 1.9249 0 0 0 0 0.013423 -0.089998 0.097791 0.31204 0.012166
2.6523 -0.068193 -0.063813 0 -0.044222 0 -0.058312 0 -0.14152 0 -0.079138 -0.23847 0.87235 0.066579 0.0053378 0.087736 0.3222 0.32057 0.14701 0.19918 0.8915 0.15275 0.52577 1.0464 0.15447 0.010483 0.018919 -0.0096701 -0.09133 2.1813 0 0 0 0 0.036453 -0.042135 0.11824 0.36245 0.027371
2.6563 -0.066654 -0.06386 0 -0.07582 0 -0.080045 0 -0.18107 0 -0.089708 -0.24801 0.898 0.11723 0.07533 0.10621 0.42531 0.45857 0.16446 0.30142 1.1111 0.18599 0.65678 1.1724 0.18583 -0.007242 0.029127 -0.0091805 -0.085002 2.385 0 0 0 0 0.058684 0.0022096 0.1324 0.40934 0.040049
2.6602 -0.062184 -0.063396 0 -0.10586 0 -0.097978 0 -0.19348 0 -0.09087 -0.26076 0.84474 0.15584 0.14098 0.12074 0.50436 0.57407 0.17276 0.38815 1.2942 0.20534 0.76497 1.2627 0.20516 -0.021021 0.048676 -0.0066773 -0.07808 2.4944 0 0 0 0 0.078075 0.036363 0.13558 0.4474 0.048793
2.6641 -0.05665 -0.062081 0 -0.11436 0 -0.096654 0 -0.17946 0 -0.078329 -0.27801 0.72602 0.17145 0.19073 0.12898 0.54359 0.65461 0.17069 0.44894 1.4264 0.20801 0.83915 1.3202 0.21082 -0.026572 0.072157 -0.0027024 -0.071173 2.5076 0 0 0 0 0.091744 0.054503 0.1269 0.46991 0.054051
2.668 -0.050561 -0.058169 0 -0.09708 0 -0.071289 0 -0.1523 0 -0.056132 -0.29699 0.59949 0.16813 0.22299 0.13247 0.55138 0.70534 0.16315 0.48817 1.5164 0.20099 0.88482 1.3434 0.20861 -0.025442 0.091693 0.0012211 -0.06426 2.4547 0 0 0 0 0.099073 0.061288 0.11331 0.47807 0.058166
2.6719 -0.042952 -0.049577 0 -0.064109 0 -0.033588 0 -0.1272 0 -0.034336 -0.30825 0.50971 0.14849 0.23691 0.13182 0.5319 0.72682 0.15229 0.50725 1.5637 0.18767 0.90224 1.3251 0.20092 -0.018907 0.10326 0.0042901 -0.05705 2.3489 0 0 0 0 0.098896 0.05937 0.098651 0.4713 0.062019
2.6758 -0.032973 -0.036086 0 -0.02922 0 -0.0044842 0 -0.1119 0 -0.02253 -0.29719 0.4562 0.11619 0.23285 0.12771 0.49069 0.72041 0.14016 0.50827 1.5682 0.17154 0.89216 1.2574 0.19009 -0.0087461 0.10363 0.005791 -0.04917 2.1578 0 0 0 0 0.090222 0.051923 0.086721 0.44938 0.066284
2.6797 -0.021427 -0.020481 0 -0.0011091 0 0.0013931 0 -0.10389 0 -0.023504 -0.25419 0.40778 0.077904 0.2115 0.12027 0.43547 0.68348 0.12842 0.49173 1.5175 0.15704 0.84929 1.1389 0.17804 0.001242 0.08897 0.0046835 -0.039603 1.8394 0 0 0 0 0.070168 0.044151 0.083339 0.40901 0.070926
2.6836 -0.010572 -0.0071137 0 0.01743 0 -0.012821 0 -0.094416 0 -0.030926 -0.1864 0.33538 0.043707 0.18421 0.11034 0.37898 0.62704 0.11595 0.46452 1.4198 0.145 0.78153 0.97815 0.16471 0.0072602 0.06793 0.0018452 -0.028448 1.4071 0 0 0 0 0.043138 0.040344 0.087136 0.35543 0.074307
2.6875 -0.0023599 0.0011255 0 0.025654 0 -0.02854 0 -0.075375 0 -0.032659 -0.1178 0.22915 0.016607 0.15674 0.098018 0.32399 0.55701 0.10114 0.42856 1.2808 0.13342 0.69382 0.79075 0.14882 0.0090649 0.047492 -0.0018518 -0.016539 0.94724 0 0 0 0 0.013694 0.040291 0.094586 0.29249 0.075405
2.6914 0.0031289 0.0047667 0 0.023004 0 -0.026578 0 -0.045103 0 -0.018514 -0.072074 0.095161 -0.0020108 0.13226 0.083256 0.27077 0.47641 0.082792 0.38385 1.1032 0.12033 0.5888 0.59014 0.12923 0.0071337 0.032337 -0.0058296 -0.0048138 0.55627 0 0 0 0 -0.014439 0.042976 0.10285 0.22271 0.07359
2.6953 0.0075431 0.0069161 0 0.011317 0 -0.0028096 0 -0.0097039 0 0.011766 -0.051516 -0.05096 -0.011543 0.11333 0.065859 0.21766 0.38762 0.059538 0.32896 0.88873 0.10287 0.46887 0.38095 0.10439 0.002838 0.027504 -0.00946 0.0052495 0.25296 0 0 0 0 -0.0364 0.046178 0.10824 0.14896 0.06829
2.6992 0.012643 0.010529 0 -0.0028463 0 0.028289 0 0.020898 0 0.0461 -0.032698 -0.18552 -0.014656 0.098393 0.045859 0.15733 0.29111 0.031381 0.25832 0.64242 0.076645 0.33786 0.15999 0.073031 0.0009576 0.034768 -0.012183 0.010079 -0.040741 0 0 0 0 -0.045002 0.043011 0.1058 0.076021 0.05992
2.7031 0.018816 0.016329 0 -0.010195 0 0.045576 0 0.039864 0 0.066748 0.013453 -0.28313 -0.017829 0.080308 0.024724 0.087259 0.18813 0.0025453 0.17419 0.38431 0.044135 0.20312 -0.075516 0.038555 0.0041177 0.043601 -0.014327 0.0093474 -0.42114 0 0 0 0 -0.044494 0.030323 0.097749 0.006402 0.050795
2.707 0.025005 0.022933 0 -0.0044224 0 0.039102 0 0.0484 0 0.062911 0.093717 -0.33384 -0.023953 0.054334 0.0028782 0.0068098 0.0776 -0.024661 0.076706 0.1222 0.0069379 0.066593 -0.31925 0.0025514 0.012906 0.047183 -0.015988 0.0028311 -0.89811 0 0 0 0 -0.038785 0.00626 0.085786 -0.059339 0.041599
2.7109 0.02984 0.028472 0 0.013404 0 0.018849 0 0.054707 0 0.039814 0.18322 -0.356 -0.035555 0.016032 -0.019384 -0.083695 -0.041519 -0.048133 -0.033415 -0.13653 -0.033053 -0.070268 -0.55432 -0.033488 0.027179 0.03897 -0.017206 -0.0093349 -1.369 0 0 0 0 -0.032679 -0.030357 0.071835 -0.12107 0.032727
2.7148 0.032676 0.031865 0 0.03572 0 0.006481 0 0.067509 0 0.015713 0.24496 -0.38541 -0.056584 -0.043096 -0.042233 -0.18253 -0.17224 -0.064614 -0.1556 -0.38055 -0.072667 -0.20673 -0.76049 -0.067746 0.045248 0.0075842 -0.017667 -0.026949 -1.7006 0 0 0 0 -0.036757 -0.081858 0.058961 -0.17902 0.023689
2.7188 0.033654 0.032865 0 0.053535 0 0.016657 0 0.089522 0 0.0077953 0.26071 -0.44533 -0.086247 -0.12165 -0.066466 -0.28123 -0.31096 -0.074982 -0.28173 -0.60255 -0.10905 -0.34263 -0.92436 -0.10038 0.060883 -0.045064 -0.016749 -0.046815 -1.8424 0 0 0 0 -0.05992 -0.14275 0.048748 -0.23506 0.012276
2.7227 0.033058 0.031584 0 0.06125 0 0.043896 0 0.11618 0 0.018508 0.24482 -0.52725 -0.12122 -0.2121 -0.092336 -0.37416 -0.45106 -0.081897 -0.40462 -0.80114 -0.14226 -0.47631 -1.0445 -0.13256 0.070555 -0.10849 -0.014242 -0.066811 -1.8627 0 0 0 0 -0.10062 -0.20691 0.039956 -0.28937 -0.0026632
2.7266 0.030896 0.028476 0 0.058104 0 0.066651 0 0.13982 0 0.034683 0.22855 -0.60422 -0.15901 -0.30869 -0.11976 -0.45737 -0.58659 -0.086872 -0.51854 -0.97272 -0.17253 -0.60489 -1.1279 -0.1649 0.072196 -0.17462 -0.010067 -0.085886 -1.8763 0 0 0 0 -0.15637 -0.2702 0.031407 -0.34091 -0.021654
2.7305 0.027156 0.024673 0 0.046869 0 0.065389 0 0.15455 0 0.040583 0.23147 -0.66229 -0.19664 -0.40442 -0.14839 -0.52701 -0.71041 -0.091476 -0.61723 -1.1132 -0.20038 -0.72435 -1.1814 -0.19792 0.064224 -0.23392 -0.0042778 -0.1032 -1.9376 0 0 0 0 -0.22268 -0.32814 0.021596 -0.38796 -0.044878
2.7344 0.022286 0.021694 0 0.032186 0 0.039041 0 0.1574 0 0.032652 0.247 -0.71393 -0.22624 -0.48162 -0.17564 -0.57301 -0.80134 -0.096754 -0.68284 -1.2024 -0.22586 -0.81752 -1.2054 -0.23035 0.045312 -0.26553 0.0023462 -0.1182 -2 0 0 0 0 -0.28479 -0.37043 0.0081237 -0.42237 -0.070605
2.7383 0.017206 0.020287 0 0.019459 0 0.005542 0 0.14674 0 0.021807 0.25392 -0.7783 -0.24519 -0.53547 -0.19867 -0.60012 -0.85902 -0.10122 -0.7186 -1.2491 -0.2488 -0.88089 -1.1938 -0.25907 0.023305 -0.27167 0.0080922 -0.1325 -1.972 0 0 0 0 -0.33047 -0.39784 -0.0069554 -0.44288 -0.093927
2.7422 0.012775 0.019509 0 0.013283 0 -0.013594 0 0.12198 0 0.021309 0.23917 -0.85298 -0.25197 -0.56327 -0.21572 -0.60823 -0.88121 -0.10341 -0.72386 -1.2529 -0.26778 -0.91005 -1.1399 -0.28149 0.0019562 -0.25478 0.012223 -0.14676 -1.8083 0 0 0 0 -0.35524 -0.41019 -0.021723 -0.44797 -0.11227
2.7461 0.0093025 0.01735 0 0.014894 0 -0.010633 0 0.086424 0 0.032666 0.20853 -0.9127 -0.24586 -0.5638 -0.22541 -0.5976 -0.86714 -0.10201 -0.69921 -1.2142 -0.28123 -0.90219 -1.0413 -0.29526 -0.015233 -0.21872 0.01423 -0.16152 -1.5458 0 0 0 0 -0.35671 -0.40799 -0.034205 -0.43701 -0.12351
2.75 0.0066394 0.012707 0 0.020459 0 0.0041835 0 0.049343 0 0.043896 0.17652 -0.93825 -0.22563 -0.53444 -0.22552 -0.56626 -0.81328 -0.094842 -0.64361 -1.1302 -0.2856 -0.85084 -0.90237 -0.29596 -0.022953 -0.16985 0.013603 -0.17727 -1.2607 0 0 0 0 -0.3329 -0.39138 -0.040903 -0.40859 -0.12453
2.7539 0.0047113 0.0068724 0 0.022822 0 0.014081 0 0.022317 0 0.041643 0.14901 -0.94174 -0.19654 -0.48387 -0.21765 -0.51786 -0.7284 -0.082299 -0.56709 -1.0117 -0.27891 -0.76466 -0.73073 -0.28306 -0.018752 -0.12098 0.011602 -0.19354 -0.9964 0 0 0 0 -0.2958 -0.36614 -0.040217 -0.36878 -0.11663
2.7578 0.0038429 0.0028794 0 0.0167 0 0.011146 0 0.010993 0 0.024416 0.11747 -0.95785 -0.1655 -0.42415 -0.20601 -0.45991 -0.62605 -0.067344 -0.48188 -0.87384 -0.26392 -0.66044 -0.53417 -0.26137 -0.0060589 -0.07721 0.0098902 -0.20948 -0.73449 0 0 0 0 -0.25849 -0.33839 -0.035018 -0.32561 -0.10465
2.7617 0.0044725 0.0030974 0 0.0036047 0 0.0015399 0 0.0098203 0 0.0034845 0.069801 -1.0101 -0.13619 -0.36106 -0.19279 -0.39636 -0.51179 -0.051769 -0.39349 -0.72214 -0.24229 -0.54615 -0.31949 -0.23356 0.013065 -0.039722 0.0093498 -0.22454 -0.42743 0 0 0 0 -0.22734 -0.31113 -0.027433 -0.28326 -0.091323
2.7656 0.0065613 0.00724 0 -0.008126 0 -0.0028426 0 0.0062476 0 -0.0087833 0.0045495 -1.09 -0.11207 -0.30004 -0.1802 -0.33135 -0.39086 -0.037437 -0.30692 -0.56148 -0.21612 -0.42951 -0.094344 -0.20261 0.036101 -0.0084487 0.010734 -0.23819 -0.054043 0 0 0 0 -0.20779 -0.28709 -0.019969 -0.24562 -0.079476
2.7695 0.0093793 0.012594 0 -0.0091931 0 0.0032584 0 -0.0082911 0 -0.010399 -0.066372 -1.1712 -0.098437 -0.24893 -0.1714 -0.27258 -0.26902 -0.027471 -0.22802 -0.39332 -0.18959 -0.32047 0.1306 -0.17351 0.058427 0.018922 0.014782 -0.24939 0.35591 0 0 0 0 -0.20606 -0.27058 -0.017791 -0.21899 -0.073758
2.7734 0.011976 0.016156 0 0.0030484 0 0.01424 0 -0.030946 0 -0.0092595 -0.12798 -1.2378 -0.09154 -0.20685 -0.16566 -0.22271 -0.1509 -0.021082 -0.1545 -0.2199 -0.16678 -0.21943 0.34163 -0.14889 0.076685 0.046308 0.019532 -0.25866 0.74307 0 0 0 0 -0.21241 -0.26006 -0.02141 -0.20074 -0.073351
2.7773 0.013928 0.016701 0 0.021381 0 0.020518 0 -0.051119 0 -0.012297 -0.17345 -1.2946 -0.088217 -0.17218 -0.16191 -0.18154 -0.038754 -0.017295 -0.084221 -0.042675 -0.14892 -0.12455 0.52485 -0.12903 0.090351 0.073365 0.023703 -0.26616 1.0574 0 0 0 0 -0.22082 -0.25427 -0.029631 -0.1886 -0.076883
2.7813 0.01564 0.015168 0 0.032978 0 0.018447 0 -0.061526 0 -0.016853 -0.20528 -1.3509 -0.085653 -0.14353 -0.1592 -0.14836 0.065082 -0.015297 -0.015665 0.13575 -0.13682 -0.034396 0.66987 -0.114 0.09938 0.098924 0.026275 -0.27189 1.2789 0 0 0 0 -0.22653 -0.25211 -0.041034 -0.18051 -0.083077
2.7852 0.017863 0.013491 0 0.028379 0 0.013193 0 -0.065048 0 -0.013703 -0.2273 -1.4058 -0.079911 -0.11924 -0.15625 -0.12173 0.1562 -0.014153 0.052546 0.30945 -0.13139 0.052436 0.7719 -0.10386 0.1042 0.11971 0.025924 -0.27558 1.4081 0 0 0 0 -0.22373 -0.25222 -0.053162 -0.17379 -0.090175
2.7891 0.020873 0.013235 0 0.0086932 0 0.012558 0 -0.070175 0 0.0020258 -0.23803 -1.4547 -0.067383 -0.097498 -0.15225 -0.097222 0.22753 -0.013479 0.11807 0.46073 -0.13225 0.13367 0.83084 -0.098188 0.10742 0.12996 0.022315 -0.27669 1.4473 0 0 0 0 -0.20982 -0.2527 -0.061936 -0.16517 -0.096208
2.793 0.024056 0.015025 0 -0.014316 0 0.018907 0 -0.080137 0 0.024386 -0.23245 -1.5086 -0.050659 -0.077905 -0.14814 -0.07215 0.28018 -0.01387 0.17614 0.58025 -0.13697 0.20469 0.84867 -0.095942 0.1114 0.13088 0.017343 -0.2757 1.391 0 0 0 0 -0.19078 -0.2529 -0.066884 -0.15468 -0.10137
2.7969 0.026345 0.018676 0 -0.025525 0 0.027416 0 -0.087772 0 0.04165 -0.20908 -1.5912 -0.032172 -0.061431 -0.14477 -0.046641 0.31299 -0.015951 0.22194 0.66008 -0.14491 0.25996 0.82723 -0.097315 0.11685 0.12386 0.012096 -0.27285 1.2356 0 0 0 0 -0.1703 -0.25299 -0.068341 -0.14316 -0.10621
2.8008 0.02716 0.023418 0 -0.016164 0 0.031628 0 -0.082083 0 0.047237 -0.17365 -1.71 -0.014865 -0.049351 -0.14307 -0.021607 0.32523 -0.020294 0.25049 0.69365 -0.15544 0.29373 0.76792 -0.10256 0.12411 0.11105 0.0076553 -0.26849 0.9947 0 0 0 0 -0.15224 -0.25336 -0.067068 -0.1319 -0.1114
2.8047 0.027034 0.028071 0 0.010593 0 0.029897 0 -0.059704 0 0.04481 -0.13552 -1.8326 -0.0056947 -0.04612 -0.14479 -0.0024286 0.3116 -0.027791 0.24843 0.66387 -0.16847 0.28994 0.67289 -0.11311 0.13245 0.097452 0.0056725 -0.26345 0.70398 0 0 0 0 -0.14325 -0.25566 -0.065032 -0.12469 -0.11827
2.8086 0.027311 0.031467 0 0.041781 0 0.026189 0 -0.029113 0 0.042699 -0.10089 -1.9052 -0.0077487 -0.053 -0.14923 0.0050237 0.27783 -0.036687 0.21715 0.58797 -0.18282 0.25087 0.54641 -0.12755 0.13882 0.088646 0.0056068 -0.25924 0.40989 0 0 0 0 -0.14345 -0.26137 -0.064661 -0.1244 -0.12661
2.8125 0.029074 0.033105 0 0.062819 0 0.025159 0 -0.0030832 0 0.044426 -0.06961 -1.9022 -0.020319 -0.069995 -0.15522 -0.0016169 0.22675 -0.045526 0.16101 0.47947 -0.19786 0.18248 0.39484 -0.14453 0.1413 0.085126 0.0063426 -0.25643 0.14694 0 0 0 0 -0.15043 -0.27115 -0.066341 -0.13181 -0.13552
2.8164 0.03214 0.033489 0 0.066052 0 0.027288 0 0.012698 0 0.045776 -0.037579 -1.8572 -0.042555 -0.097484 -0.16185 -0.024058 0.15905 -0.053368 0.082803 0.34642 -0.21319 0.088984 0.22535 -0.16311 0.13843 0.086379 0.006996 -0.25523 -0.080897 0 0 0 0 -0.16237 -0.28563 -0.070115 -0.14751 -0.14427
2.8203 0.035002 0.033616 0 0.054174 0 0.029152 0 0.023253 0 0.040979 -0.0010979 -1.836 -0.072923 -0.13621 -0.16805 -0.064092 0.07411 -0.059245 -0.014211 0.19666 -0.22842 -0.024404 0.044447 -0.18224 0.12848 0.090694 0.0064325 -0.25573 -0.30056 0 0 0 0 -0.17693 -0.30563 -0.075718 -0.17217 -0.15186
2.8242 0.035872 0.034 0 0.036969 0 0.02798 0 0.037208 0 0.030522 0.04079 -1.8746 -0.10697 -0.18721 -0.17273 -0.12097 -0.03084 -0.063295 -0.12381 0.036753 -0.24347 -0.14695 -0.14241 -0.20081 0.11017 0.092545 0.0034728 -0.25709 -0.54835 0 0 0 0 -0.19108 -0.33215 -0.082249 -0.20563 -0.15728
2.8281 0.034035 0.034208 0 0.024431 0 0.02518 0 0.057157 0 0.021755 0.086488 -1.9454 -0.13968 -0.24525 -0.1767 -0.18409 -0.14816 -0.067797 -0.23634 -0.12873 -0.2589 -0.26704 -0.32994 -0.21906 0.087909 0.089378 -0.00064947 -0.25802 -0.83916 0 0 0 0 -0.20419 -0.36239 -0.088946 -0.243 -0.16173
2.832 0.030467 0.033431 0 0.021231 0 0.024885 0 0.077481 0 0.021742 0.13259 -1.987 -0.16934 -0.30808 -0.18057 -0.24882 -0.27411 -0.074028 -0.34853 -0.29933 -0.27509 -0.38047 -0.51169 -0.23734 0.064048 0.081026 -0.0049783 -0.25811 -1.1494 0 0 0 0 -0.21647 -0.39505 -0.095785 -0.28222 -0.16603
2.8359 0.027193 0.031512 0 0.025651 0 0.029171 0 0.090884 0 0.030165 0.17434 -1.967 -0.19467 -0.37318 -0.18495 -0.31077 -0.40419 -0.083023 -0.45743 -0.47413 -0.29235 -0.48382 -0.67937 -0.25599 0.04103 0.068061 -0.0085024 -0.25714 -1.4286 0 0 0 0 -0.22815 -0.42863 -0.10278 -0.32123 -0.17098
2.8398 0.025941 0.029323 0 0.032454 0 0.035221 0 0.09581 0 0.039683 0.20682 -1.9128 -0.21399 -0.43573 -0.19065 -0.36333 -0.52904 -0.095933 -0.55825 -0.64959 -0.31092 -0.57157 -0.8237 -0.27534 0.023232 0.052925 -0.0093603 -0.25535 -1.632 0 0 0 0 -0.23928 -0.46027 -0.11003 -0.35673 -0.17772
2.8438 0.027138 0.028107 0 0.036869 0 0.037764 0 0.097119 0 0.043102 0.22716 -1.8805 -0.22819 -0.48937 -0.1969 -0.40449 -0.63647 -0.11016 -0.64711 -0.81307 -0.32923 -0.64367 -0.93636 -0.29418 0.013192 0.040684 -0.0071616 -0.25432 -1.7484 0 0 0 0 -0.24853 -0.48671 -0.11671 -0.38638 -0.18544
2.8477 0.029941 0.028494 0 0.03715 0 0.034588 0 0.10046 0 0.039953 0.23572 -1.8973 -0.23825 -0.53159 -0.20235 -0.43629 -0.7223 -0.12265 -0.72203 -0.95441 -0.34547 -0.70178 -1.012 -0.3109 0.010044 0.032826 -0.0030146 -0.25503 -1.7995 0 0 0 0 -0.2545 -0.50692 -0.12175 -0.41 -0.19238
2.8516 0.033019 0.03015 0 0.034902 0 0.029521 0 0.10709 0 0.036299 0.23459 -1.9374 -0.24424 -0.56038 -0.20599 -0.45973 -0.78323 -0.13123 -0.7801 -1.065 -0.35807 -0.74558 -1.0489 -0.32405 0.013075 0.029684 0.0022017 -0.25801 -1.8133 0 0 0 0 -0.25618 -0.52007 -0.12421 -0.42714 -0.19705
2.8555 0.035288 0.032191 0 0.033654 0 0.029418 0 0.11401 0 0.03857 0.22465 -1.9515 -0.24606 -0.57404 -0.20673 -0.47606 -0.81676 -0.13366 -0.81803 -1.1358 -0.3653 -0.7745 -1.0485 -0.332 0.021087 0.030913 0.0073821 -0.26363 -1.7958 0 0 0 0 -0.25258 -0.52549 -0.12304 -0.43745 -0.19773
2.8594 0.036076 0.033695 0 0.036391 0 0.037463 0 0.11741 0 0.047467 0.20512 -1.9139 -0.24218 -0.56872 -0.2031 -0.48537 -0.81631 -0.12647 -0.82425 -1.1462 -0.36324 -0.78315 -1.0136 -0.33102 0.031112 0.034024 0.01043 -0.27172 -1.7285 0 0 0 0 -0.24317 -0.52142 -0.11641 -0.43864 -0.19106
2.8633 0.034935 0.033836 0 0.043005 0 0.048943 0 0.1147 0 0.057031 0.17682 -1.8406 -0.23497 -0.55359 -0.19785 -0.4903 -0.79712 -0.11459 -0.80753 -1.1194 -0.35508 -0.77817 -0.94705 -0.32409 0.038996 0.03545 0.011568 -0.27971 -1.5902 0 0 0 0 -0.23319 -0.51233 -0.10728 -0.43353 -0.17991
2.8672 0.031641 0.031877 0 0.049239 0 0.053897 0 0.10369 0 0.058977 0.14541 -1.7657 -0.22562 -0.5318 -0.19271 -0.49069 -0.7631 -0.10079 -0.77023 -1.0642 -0.34245 -0.76104 -0.85234 -0.31265 0.043045 0.034263 0.01134 -0.28632 -1.3823 0 0 0 0 -0.22569 -0.4996 -0.097416 -0.42249 -0.16612
2.8711 0.026475 0.027518 0 0.048673 0 0.045005 0 0.082331 0 0.048559 0.11945 -1.7089 -0.21547 -0.50625 -0.18937 -0.48638 -0.7177 -0.08783 -0.71535 -0.9898 -0.32719 -0.73324 -0.73423 -0.29826 0.04192 0.029949 0.010434 -0.29041 -1.1319 0 0 0 0 -0.22343 -0.48447 -0.088597 -0.40598 -0.1517
2.875 0.020361 0.021426 0 0.037424 0 0.024184 0 0.051443 0 0.028015 0.10305 -1.6641 -0.20675 -0.47978 -0.19053 -0.47611 -0.66258 -0.079909 -0.64586 -0.90708 -0.31216 -0.69529 -0.59904 -0.2832 0.033664 0.022313 0.010145 -0.29019 -0.87185 0 0 0 0 -0.2308 -0.468 -0.083653 -0.38395 -0.14
2.8789 0.014418 0.015154 0 0.018291 0 0.0020416 0 0.017798 0 0.0057158 0.090212 -1.6125 -0.20146 -0.45303 -0.19694 -0.4599 -0.59827 -0.079197 -0.5696 -0.82549 -0.30056 -0.64855 -0.4531 -0.26995 0.019187 0.012548 0.01173 -0.28532 -0.61721 0 0 0 0 -0.24795 -0.45046 -0.083789 -0.35812 -0.13391
2.8828 0.0092083 0.010105 0 0.00024428 0 -0.009775 0 -0.007623 0 -0.0085029 0.06782 -1.5398 -0.19852 -0.42377 -0.20598 -0.43929 -0.52514 -0.082996 -0.49152 -0.74282 -0.29206 -0.59384 -0.30047 -0.25837 0.0017367 0.001164 0.014703 -0.27715 -0.36139 0 0 0 0 -0.26966 -0.43106 -0.086656 -0.3306 -0.1321
2.8867 0.0044364 0.006369 0 -0.0076482 0 -0.0072682 0 -0.01713 0 -0.0094309 0.026542 -1.4428 -0.19654 -0.38968 -0.21563 -0.41459 -0.44252 -0.089215 -0.41313 -0.65442 -0.28579 -0.53004 -0.14239 -0.2478 -0.016581 -0.012298 0.018437 -0.2662 -0.091481 0 0 0 0 -0.29215 -0.40878 -0.090297 -0.3024 -0.13312
2.8906 -0.0004649 0.0027253 0 -0.003572 0 0.0032263 0 -0.013452 0 -0.00025362 -0.029839 -1.3293 -0.19362 -0.34823 -0.22354 -0.38605 -0.34994 -0.095344 -0.33531 -0.55432 -0.28039 -0.45583 0.019969 -0.23723 -0.033461 -0.028544 0.022076 -0.25303 0.19332 0 0 0 0 -0.31112 -0.38246 -0.092389 -0.27444 -0.13504
2.8945 -0.0054127 -0.0020084 0 0.0049219 0 0.010365 0 -0.0090171 0 0.0091564 -0.085856 -1.2171 -0.18403 -0.2932 -0.22435 -0.35204 -0.24612 -0.096216 -0.25751 -0.42628 -0.27163 -0.36566 0.1814 -0.22375 -0.043526 -0.050287 0.023335 -0.23751 0.47762 0 0 0 0 -0.31659 -0.34874 -0.087475 -0.24776 -0.13271
2.8984 -0.0094392 -0.0075952 0 0.0067161 0 0.0065516 0 -0.016692 0 0.0091102 -0.1259 -1.1274 -0.16626 -0.22878 -0.21805 -0.31305 -0.13888 -0.091498 -0.17918 -0.27535 -0.25733 -0.26514 0.33124 -0.20655 -0.045863 -0.075915 0.021691 -0.22021 0.74049 0 0 0 0 -0.30797 -0.30931 -0.07546 -0.22188 -0.12405
2.9023 -0.011557 -0.012509 0 -0.0035923 0 -0.0069348 0 -0.039633 0 -0.0026762 -0.14554 -1.0698 -0.14086 -0.15881 -0.20584 -0.26921 -0.033023 -0.08261 -0.10129 -0.10897 -0.23733 -0.15887 0.45712 -0.18607 -0.040842 -0.10322 0.017481 -0.20118 0.96737 0 0 0 0 -0.28652 -0.26579 -0.057653 -0.19633 -0.10929
2.9063 -0.01196 -0.015536 0 -0.021065 0 -0.021981 0 -0.069065 0 -0.019517 -0.15266 -1.028 -0.1091 -0.087298 -0.18922 -0.22104 0.067023 -0.071279 -0.025411 0.064513 -0.21206 -0.051782 0.55179 -0.16305 -0.029253 -0.1297 0.01124 -0.18056 1.1519 0 0 0 0 -0.25399 -0.21999 -0.035717 -0.17087 -0.089268
2.9102 -0.012305 -0.01716 0 -0.034821 0 -0.030289 0 -0.091541 0 -0.031503 -0.15838 -0.96852 -0.073817 -0.020752 -0.17073 -0.16967 0.15443 -0.060628 0.044755 0.23057 -0.1828 0.047764 0.61722 -0.13907 -0.012649 -0.15086 0.0040316 -0.15862 1.2895 0 0 0 0 -0.21328 -0.17498 -0.012634 -0.14543 -0.065937
2.9141 -0.014632 -0.019194 0 -0.037645 0 -0.028939 0 -0.098912 0 -0.033683 -0.16712 -0.8721 -0.043311 0.030547 -0.1555 -0.12076 0.22067 -0.055963 0.10134 0.36352 -0.15459 0.12526 0.66167 -0.11798 0.0037077 -0.15963 -0.0017487 -0.13705 1.3736 0 0 0 0 -0.17241 -0.13697 0.0055369 -0.12179 -0.04505
2.918 -0.019791 -0.022996 0 -0.032108 0 -0.021216 0 -0.092784 0 -0.029487 -0.17457 -0.75944 -0.022305 0.065977 -0.14527 -0.079565 0.2677 -0.057808 0.1428 0.45878 -0.13122 0.17867 0.69166 -0.10146 0.016036 -0.15668 -0.0052054 -0.1175 1.3997 0 0 0 0 -0.13704 -0.10807 0.016834 -0.10212 -0.029823
2.9219 -0.026753 -0.028166 0 -0.027714 0 -0.013545 0 -0.081152 0 -0.026768 -0.17374 -0.67824 -0.013136 0.085191 -0.14048 -0.049789 0.29516 -0.065942 0.16744 0.51354 -0.11469 0.20628 0.70577 -0.090323 0.022828 -0.14266 -0.0061205 -0.10099 1.3724 0 0 0 0 -0.10982 -0.089656 0.02054 -0.088483 -0.021592
2.9258 -0.033352 -0.033031 0 -0.031957 0 -0.011829 0 -0.071595 0 -0.030766 -0.16158 -0.65734 -0.017224 0.088837 -0.14099 -0.034688 0.30332 -0.079543 0.17435 0.52731 -0.10651 0.20774 0.69627 -0.084967 0.023219 -0.11906 -0.0045534 -0.088408 1.3052 0 0 0 0 -0.092717 -0.082527 0.016563 -0.082821 -0.021037
2.9297 -0.037739 -0.036273 0 -0.043644 0 -0.019226 0 -0.066816 0 -0.040565 -0.14022 -0.67339 -0.036167 0.077638 -0.14574 -0.04125 0.28933 -0.096339 0.16042 0.49688 -0.10926 0.18106 0.65729 -0.085935 0.017202 -0.089039 -0.0010971 -0.081397 1.2107 0 0 0 0 -0.089092 -0.088424 0.005234 -0.089845 -0.028401
2.9336 -0.03932 -0.03786 0 -0.054349 0 -0.034975 0 -0.064672 0 -0.051201 -0.11361 -0.66925 -0.060677 0.060917 -0.15038 -0.062805 0.26142 -0.11151 0.13445 0.44305 -0.11848 0.1406 0.59211 -0.089659 0.010629 -0.059841 0.0021007 -0.077961 1.0917 0 0 0 0 -0.093951 -0.10073 -0.0080937 -0.10642 -0.037849
2.9375 -0.038646 -0.038441 0 -0.056056 0 -0.053654 0 -0.060986 0 -0.057811 -0.084956 -0.61001 -0.084555 0.043195 -0.15284 -0.092706 0.2248 -0.12316 0.10213 0.37661 -0.13085 0.094538 0.51255 -0.09406 0.006977 -0.034015 0.0040627 -0.076398 0.94335 0 0 0 0 -0.10347 -0.1149 -0.020477 -0.12856 -0.045863
2.9414 -0.036693 -0.038146 0 -0.047714 0 -0.066083 0 -0.05259 0 -0.057474 -0.057241 -0.51921 -0.10341 0.027191 -0.15185 -0.12586 0.18306 -0.13013 0.067193 0.30383 -0.14404 0.048068 0.43085 -0.097838 0.0084416 -0.012879 0.0041979 -0.075527 0.7653 0 0 0 0 -0.11492 -0.12764 -0.02989 -0.1529 -0.050056
2.9453 -0.03425 -0.036368 0 -0.035183 0 -0.063617 0 -0.0393 0 -0.048704 -0.034185 -0.45528 -0.11224 0.015417 -0.14619 -0.15589 0.14025 -0.13141 0.033633 0.23034 -0.15545 0.0064647 0.3515 -0.099715 0.01716 0.0027015 0.0019714 -0.074012 0.57103 0 0 0 0 -0.12511 -0.13516 -0.034109 -0.17493 -0.047854
2.9492 -0.031704 -0.032709 0 -0.025639 0 -0.044669 0 -0.024298 0 -0.031784 -0.018202 -0.45196 -0.10624 0.0092539 -0.13558 -0.17361 0.10259 -0.12695 0.0059116 0.16042 -0.16201 -0.025478 0.27047 -0.099172 0.032552 0.013179 -0.0025995 -0.070528 0.38283 0 0 0 0 -0.12944 -0.133 -0.030735 -0.18691 -0.037488
2.9531 -0.028995 -0.0278 0 -0.022112 0 -0.01831 0 -0.012477 0 -0.010969 -0.006806 -0.48644 -0.09191 0.0055548 -0.12315 -0.18108 0.07095 -0.12012 -0.017362 0.093058 -0.16504 -0.051333 0.18231 -0.09817 0.04831 0.020937 -0.0079645 -0.065906 0.21554 0 0 0 0 -0.12842 -0.12456 -0.022474 -0.18966 -0.023365
2.957 -0.025611 -0.022845 0 -0.022504 0 7.9626e-05 0 -0.0071056 0 0.0050216 0.0072497 -0.50883 -0.073011 0.0025636 -0.11047 -0.18075 0.044872 -0.1124 -0.037524 0.027377 -0.16557 -0.073177 0.088165 -0.098046 0.061059 0.025872 -0.013397 -0.060817 0.065726 0 0 0 0 -0.12285 -0.11228 -0.010729 -0.18473 -0.0079896
2.9609 -0.020812 -0.018386 0 -0.022562 0 -8.2703e-05 0 -0.0069652 0 0.0079187 0.029775 -0.49876 -0.053634 -0.0015406 -0.099158 -0.1759 0.02324 -0.10523 -0.056241 -0.037613 -0.16484 -0.093265 -0.0026794 -0.10014 0.067823 0.02754 -0.018199 -0.05598 -0.080589 0 0 0 0 -0.11405 -0.099017 0.0028531 -0.17454 0.0060383
2.9648 -0.014223 -0.013804 0 -0.019076 0 -0.015142 0 -0.0066616 0 -0.0022449 0.05785 -0.48565 -0.041064 -0.010103 -0.092053 -0.17339 0.0030393 -0.10101 -0.076852 -0.10339 -0.16522 -0.11511 -0.078838 -0.107 0.06435 0.023185 -0.02124 -0.052652 -0.22777 0 0 0 0 -0.10512 -0.09061 0.015171 -0.16484 0.014032
2.9688 -0.0064258 -0.0082372 0 -0.010896 0 -0.028583 0 -0.00050776 0 -0.014391 0.079597 -0.51102 -0.03988 -0.025057 -0.090459 -0.1803 -0.020868 -0.10112 -0.10238 -0.17065 -0.16885 -0.14098 -0.13453 -0.11884 0.053845 0.011256 -0.022148 -0.051153 -0.35936 0 0 0 0 -0.10095 -0.091967 0.02259 -0.16348 0.013749
2.9727 0.0011281 -0.0018247 0 0.0014602 0 -0.023939 0 0.013069 0 -0.014026 0.083349 -0.57726 -0.048673 -0.045855 -0.09364 -0.19673 -0.049652 -0.10523 -0.13263 -0.23861 -0.17571 -0.17014 -0.1721 -0.13392 0.041774 -0.0069996 -0.021273 -0.050884 -0.45046 0 0 0 0 -0.1031 -0.10277 0.02429 -0.172 0.0065043
2.9766 0.0070217 0.004233 0 0.015742 0 0.00084372 0 0.030395 0 0.0037395 0.068762 -0.6417 -0.065967 -0.071952 -0.10102 -0.22172 -0.083169 -0.11302 -0.16691 -0.30604 -0.18552 -0.20169 -0.19801 -0.15081 0.031953 -0.030317 -0.018848 -0.051418 -0.49366 0 0 0 0 -0.11223 -0.12224 0.019986 -0.19046 -0.0065973
2.9805 0.01088 0.0089034 0 0.027493 0 0.030456 0 0.045411 0 0.028023 0.049035 -0.66243 -0.089328 -0.10235 -0.11168 -0.25308 -0.12036 -0.12391 -0.20388 -0.37111 -0.19762 -0.2342 -0.21662 -0.1676 0.028527 -0.056748 -0.015202 -0.05223 -0.51108 0 0 0 0 -0.12841 -0.14869 0.0098674 -0.21776 -0.023885
2.9844 0.013492 0.012343 0 0.031222 0 0.044398 0 0.053536 0 0.040294 0.040873 -0.64335 -0.11222 -0.13319 -0.12302 -0.28339 -0.15506 -0.13579 -0.23818 -0.42605 -0.20977 -0.26324 -0.22754 -0.17956 0.037682 -0.080615 -0.011125 -0.052678 -0.53573 0 0 0 0 -0.1493 -0.17621 -0.0038456 -0.24761 -0.041127
2.9883 0.01587 0.015455 0 0.02408 0 0.034368 0 0.053307 0 0.030698 0.050491 -0.62772 -0.12893 -0.15892 -0.13176 -0.30629 -0.18141 -0.14541 -0.26514 -0.46714 -0.21956 -0.28615 -0.22791 -0.18558 0.053394 -0.098353 -0.0077101 -0.052978 -0.57733 0 0 0 0 -0.16807 -0.19784 -0.015547 -0.27103 -0.054423
2.9922 0.018184 0.018531 0 0.0095631 0 0.011533 0 0.045707 0 0.0075839 0.068261 -0.64863 -0.13738 -0.17611 -0.13639 -0.31966 -0.19658 -0.15116 -0.28208 -0.49085 -0.2259 -0.30122 -0.21646 -0.18538 0.071464 -0.10891 -0.0054503 -0.053466 -0.60769 0 0 0 0 -0.18136 -0.21063 -0.022615 -0.28424 -0.062264
2.9961 0.019663 0.02073 0 -0.0029428 0 -0.0031121 0 0.033471 0 -0.0092379 0.07699 -0.69314 -0.13628 -0.18169 -0.13576 -0.3223 -0.19863 -0.15176 -0.28696 -0.4944 -0.22798 -0.30707 -0.19551 -0.1792 0.087528 -0.11193 -0.004737 -0.054456 -0.58534 0 0 0 0 -0.18642 -0.21249 -0.022976 -0.28458 -0.063646
3 0.019557 0.021121 0 -0.0040803 0 0.0030511 0 0.021329 0 -0.005713 0.0664 -0.71922 -0.12417 -0.17006 -0.1282 -0.31316 -0.1849 -0.14531 -0.27624 -0.47214 -0.22459 -0.30094 -0.16966 -0.16765 0.094211 -0.10751 -0.0061529 -0.056429 -0.49883 0 0 0 0 -0.17922 -0.20066 -0.013859 -0.26882 -0.057292
3.0039 0.018104 0.020066 0 0.0080532 0 0.023692 0 0.015171 0 0.014591 0.041064 -0.70427 -0.10518 -0.14114 -0.11535 -0.29686 -0.16024 -0.13338 -0.25267 -0.42829 -0.21672 -0.28409 -0.14324 -0.15456 0.087107 -0.099761 -0.0093288 -0.059073 -0.38507 0 0 0 0 -0.16145 -0.17908 0.0022746 -0.24221 -0.045673
3.0078 0.016436 0.019122 0 0.025412 0 0.039854 0 0.018329 0 0.03454 0.015504 -0.66895 -0.084793 -0.10161 -0.10071 -0.27819 -0.13186 -0.11965 -0.223 -0.37414 -0.20663 -0.26123 -0.11874 -0.14274 0.070563 -0.09178 -0.013256 -0.061464 -0.29991 0 0 0 0 -0.1392 -0.15437 0.020028 -0.21286 -0.032516
3.0117 0.01551 0.019369 0 0.035466 0 0.037073 0 0.027284 0 0.038856 0.0018092 -0.65057 -0.066151 -0.055667 -0.086394 -0.25907 -0.10351 -0.10649 -0.19119 -0.31639 -0.19553 -0.23519 -0.096879 -0.13346 0.048051 -0.084563 -0.017332 -0.062907 -0.26624 0 0 0 0 -0.1163 -0.13032 0.03604 -0.18525 -0.019938
3.0156 0.015207 0.02003 0 0.030836 0 0.017657 0 0.03212 0 0.026347 0.0010116 -0.65814 -0.052289 -0.0081262 -0.074569 -0.241 -0.078663 -0.096322 -0.16132 -0.26208 -0.18466 -0.20911 -0.077306 -0.12764 0.02392 -0.078617 -0.020937 -0.062684 -0.2516 0 0 0 0 -0.09677 -0.11063 0.046953 -0.16367 -0.010005
3.0195 0.014531 0.019118 0 0.015237 0 -0.0024716 0 0.023862 0 0.0086968 0.0047232 -0.66065 -0.049094 0.030666 -0.069309 -0.22476 -0.062365 -0.093937 -0.14102 -0.22445 -0.17608 -0.18977 -0.058941 -0.12599 0.0075428 -0.072513 -0.022955 -0.059326 -0.20057 0 0 0 0 -0.088463 -0.10193 0.046842 -0.15507 -0.0064982
3.0234 0.012649 0.015524 0 0.00057631 0 -0.0085169 0 0.0033371 0 -0.0011394 0.0038655 -0.62134 -0.054657 0.056702 -0.069282 -0.209 -0.05212 -0.097859 -0.13007 -0.20258 -0.16985 -0.17912 -0.040169 -0.12557 0.0011482 -0.063617 -0.023638 -0.053881 -0.092286 0 0 0 0 -0.090206 -0.102 0.039356 -0.15546 -0.0081616
3.0273 0.0096465 0.010263 0 -0.0026078 0 0.00082719 0 -0.01743 0 0.00077391 -0.0040879 -0.53898 -0.067393 0.069568 -0.072941 -0.19345 -0.046095 -0.10634 -0.12696 -0.19315 -0.16553 -0.17704 -0.019454 -0.12497 0.0032416 -0.050827 -0.023328 -0.047157 0.034743 0 0 0 0 -0.099912 -0.10868 0.027782 -0.16171 -0.013781
3.0313 0.0062702 0.005433 0 0.0064721 0 0.014083 0 -0.024506 0 0.0087342 -0.014883 -0.45075 -0.085664 0.069607 -0.078683 -0.17821 -0.042756 -0.11752 -0.12994 -0.1924 -0.1626 -0.18283 0.0035819 -0.12316 0.011677 -0.033516 -0.022362 -0.03989 0.11708 0 0 0 0 -0.11529 -0.11982 0.01524 -0.17086 -0.022116
3.0352 0.003097 0.0020746 0 0.018447 0 0.018603 0 -0.014557 0 0.014502 -0.022612 -0.39458 -0.10714 0.057772 -0.083979 -0.16414 -0.040344 -0.12846 -0.13621 -0.19416 -0.16013 -0.19493 0.027405 -0.11904 0.022337 -0.01119 -0.021221 -0.03309 0.12685 0 0 0 0 -0.13273 -0.13221 0.0063753 -0.17879 -0.031322
3.0391 9.8939e-05 -0.00066148 0 0.021425 0 0.01128 0 0.0013968 0 0.013942 -0.024484 -0.37196 -0.127 0.039888 -0.08504 -0.15358 -0.037412 -0.13438 -0.14059 -0.18831 -0.15608 -0.20754 0.048934 -0.1127 0.02774 0.014067 -0.02044 -0.027676 0.097716 0 0 0 0 -0.14585 -0.14077 0.0060679 -0.18031 -0.03825
3.043 -0.0030014 -0.0041564 0 0.010222 0 -0.0010967 0 0.0075085 0 0.0078513 -0.021571 -0.34948 -0.14258 0.022024 -0.081617 -0.14668 -0.03409 -0.13452 -0.14134 -0.17324 -0.14959 -0.21604 0.065039 -0.10566 0.026683 0.038958 -0.019906 -0.023153 0.090522 0 0 0 0 -0.15279 -0.14418 0.012162 -0.17555 -0.041934
3.0469 -0.0061779 -0.0084754 0 -0.010106 0 -0.010329 0 -0.002463 0 -0.0013217 -0.016594 -0.29532 -0.1525 0.0065073 -0.073925 -0.14308 -0.030539 -0.12873 -0.13826 -0.1496 -0.14021 -0.21832 0.074303 -0.098578 0.019886 0.0617 -0.019405 -0.019079 0.13473 0 0 0 0 -0.15302 -0.14203 0.02271 -0.16486 -0.041993
3.0508 -0.009119 -0.012263 0 -0.028593 0 -0.014387 0 -0.019518 0 -0.01192 -0.012 -0.21246 -0.15572 -0.0048775 -0.062577 -0.14199 -0.026907 -0.11729 -0.13172 -0.11919 -0.12771 -0.21282 0.077922 -0.092015 0.0089741 0.080631 -0.018673 -0.014945 0.20504 0 0 0 0 -0.14663 -0.13435 0.035231 -0.14904 -0.038323
3.0547 -0.011791 -0.014478 0 -0.036411 0 -0.016788 0 -0.028109 0 -0.022572 -0.0097643 -0.13696 -0.15008 -0.010232 -0.04912 -0.14067 -0.022895 -0.10096 -0.12337 -0.087497 -0.11183 -0.19749 0.079005 -0.086293 -0.0010871 0.092403 -0.017127 -0.0098973 0.25432 0 0 0 0 -0.13412 -0.1213 0.044585 -0.12944 -0.030747
3.0586 -0.014746 -0.01581 0 -0.032279 0 -0.020075 0 -0.020865 0 -0.030943 -0.011499 -0.1054 -0.13868 -0.01192 -0.036588 -0.13567 -0.017759 -0.083597 -0.11631 -0.061796 -0.094998 -0.17725 0.080556 -0.080481 -0.0052787 0.097313 -0.01483 -0.0041903 0.26484 0 0 0 0 -0.11978 -0.10628 0.048164 -0.10954 -0.021453
3.0625 -0.018619 -0.017963 0 -0.021926 0 -0.021951 0 -0.0053646 0 -0.034513 -0.017322 -0.12241 -0.12396 -0.011411 -0.02607 -0.1264 -0.011366 -0.067134 -0.11133 -0.043856 -0.079067 -0.15557 0.083423 -0.074067 -0.0032023 0.096037 -0.012156 0.0014051 0.26292 0 0 0 0 -0.10569 -0.091043 0.046904 -0.090883 -0.011678
3.0664 -0.023238 -0.021574 0 -0.013312 0 -0.018877 0 0.0031092 0 -0.03297 -0.024335 -0.15529 -0.10778 -0.0095222 -0.018196 -0.11307 -0.0039511 -0.052927 -0.10872 -0.034308 -0.065562 -0.13492 0.085899 -0.066916 0.0046909 0.088923 -0.0094547 0.0061566 0.28436 0 0 0 0 -0.093232 -0.076824 0.042043 -0.07459 -0.0022979
3.0703 -0.027371 -0.025272 0 -0.011776 0 -0.012734 0 -0.0045652 0 -0.029273 -0.02731 -0.15797 -0.092437 -0.0069105 -0.013493 -0.096795 0.0037889 -0.042517 -0.10831 -0.033002 -0.056512 -0.11813 0.085666 -0.059177 0.016888 0.076242 -0.0072444 0.0089879 0.33178 0 0 0 0 -0.08389 -0.064992 0.035772 -0.062006 0.0056776
3.0742 -0.029557 -0.027103 0 -0.017997 0 -0.011759 0 -0.023817 0 -0.027574 -0.022543 -0.10499 -0.081958 -0.0039614 -0.012044 -0.082731 0.0087795 -0.038058 -0.10866 -0.036649 -0.05487 -0.1084 0.082792 -0.052849 0.028519 0.059213 -0.0063412 0.0083995 0.37206 0 0 0 0 -0.079716 -0.057541 0.032436 -0.055364 0.010701
3.0781 -0.029324 -0.026759 0 -0.028706 0 -0.022825 0 -0.041237 0 -0.0296 -0.012139 -0.011582 -0.076803 -0.0012008 -0.01238 -0.074496 0.0094291 -0.038322 -0.1084 -0.040283 -0.058572 -0.10366 0.081087 -0.04962 0.036817 0.041312 -0.0064777 0.0055678 0.37581 0 0 0 0 -0.079954 -0.053883 0.032544 -0.053698 0.01303
3.082 -0.027625 -0.025978 0 -0.038616 0 -0.042276 0 -0.046138 0 -0.032918 -0.0042587 0.074358 -0.07712 0.00076654 -0.014135 -0.073379 0.0052492 -0.042981 -0.10729 -0.042336 -0.066316 -0.10285 0.086016 -0.050308 0.041545 0.024222 -0.0074198 0.0013626 0.35376 0 0 0 0 -0.084628 -0.053967 0.035272 -0.056791 0.01267
3.0859 -0.026064 -0.026575 0 -0.042606 0 -0.055899 0 -0.038161 0 -0.03287 -0.0076462 0.10483 -0.082663 0.0012567 -0.016985 -0.079857 -0.0036642 -0.051496 -0.10534 -0.041662 -0.076438 -0.10478 0.10039 -0.05532 0.04308 0.009489 -0.008871 -0.0031937 0.34847 0 0 0 0 -0.093586 -0.057574 0.039326 -0.064174 0.0097692
3.0898 -0.025643 -0.028338 0 -0.03806 0 -0.050471 0 -0.025525 0 -0.026753 -0.024116 0.067603 -0.092801 -0.0014728 -0.020794 -0.093267 -0.015843 -0.063077 -0.10307 -0.037199 -0.085451 -0.1077 0.1215 -0.064555 0.043372 -0.00041808 -0.010301 -0.0060643 0.3892 0 0 0 0 -0.10687 -0.064559 0.041443 -0.07507 0.0045033
3.0938 -0.026155 -0.029234 0 -0.026788 0 -0.027122 0 -0.017434 0 -0.01686 -0.045485 -0.002405 -0.1036 -0.0076451 -0.024963 -0.10672 -0.025391 -0.074596 -0.10129 -0.029778 -0.089012 -0.10954 0.14265 -0.073685 0.045592 -0.006029 -0.01128 -0.005821 0.45876 0 0 0 0 -0.12165 -0.072714 0.038946 -0.086071 -0.0013742
3.0977 -0.02661 -0.027747 0 -0.014916 0 -0.0030891 0 -0.017879 0 -0.0097551 -0.058583 -0.049404 -0.1124 -0.015634 -0.02889 -0.11581 -0.028798 -0.083943 -0.099731 -0.019862 -0.086138 -0.10982 0.15809 -0.079384 0.049779 -0.0094186 -0.011917 -0.0029048 0.5082 0 0 0 0 -0.13541 -0.080308 0.032739 -0.095028 -0.0065472
3.1016 -0.026121 -0.024644 0 -0.0095833 0 0.0017851 0 -0.024764 0 -0.011823 -0.055226 -0.042923 -0.11744 -0.023743 -0.03209 -0.11813 -0.023934 -0.089705 -0.097807 -0.0073581 -0.076541 -0.10835 0.16709 -0.079502 0.05512 -0.012044 -0.012363 0.0021057 0.50453 0 0 0 0 -0.14632 -0.086176 0.024144 -0.10066 -0.010155
3.1055 -0.024387 -0.02211 0 -0.013878 0 -0.017204 0 -0.032832 0 -0.023908 -0.039232 -0.0044816 -0.11706 -0.029666 -0.034012 -0.11174 -0.0090537 -0.090516 -0.09462 0.0079941 -0.060521 -0.10514 0.17347 -0.072031 0.060049 -0.015584 -0.012856 0.0082637 0.46213 0 0 0 0 -0.15242 -0.08913 0.015249 -0.10186 -0.01135
3.1094 -0.021526 -0.021209 0 -0.023884 0 -0.043951 0 -0.037005 0 -0.039106 -0.024268 0.011864 -0.10877 -0.027073 -0.033706 -0.096445 0.016638 -0.084552 -0.087627 0.026594 -0.041016 -0.10066 0.18091 -0.055182 0.059692 -0.022178 -0.013814 0.012786 0.42645 0 0 0 0 -0.15031 -0.087267 0.011639 -0.097951 -0.0090389
3.1133 -0.017673 -0.020522 0 -0.030932 0 -0.054191 0 -0.034434 0 -0.046303 -0.023503 -0.029977 -0.096502 -0.01615 -0.032372 -0.080523 0.044628 -0.075785 -0.077634 0.04508 -0.024495 -0.096632 0.18862 -0.035809 0.053968 -0.029824 -0.015004 0.01412 0.42773 0 0 0 0 -0.14346 -0.082811 0.01406 -0.09309 -0.0053292
3.1172 -0.01282 -0.017499 0 -0.027984 0 -0.036042 0 -0.02549 0 -0.037949 -0.039034 -0.11363 -0.082452 0.0020962 -0.031012 -0.068261 0.070627 -0.066525 -0.065853 0.060503 -0.014312 -0.094178 0.19148 -0.017873 0.044181 -0.036546 -0.016106 0.011718 0.45071 0 0 0 0 -0.13407 -0.077207 0.021714 -0.089676 -0.0015806
3.1211 -0.0069661 -0.010955 0 -0.015097 0 -0.0003205 0 -0.01376 0 -0.016486 -0.059621 -0.18612 -0.06893 0.025755 -0.030741 -0.063485 0.090664 -0.059126 -0.053935 0.069698 -0.013347 -0.094469 0.18406 -0.0052 0.032336 -0.040341 -0.01677 0.0053574 0.44738 0 0 0 0 -0.12453 -0.072059 0.033104 -0.089984 0.00079948
3.125 -0.00026354 -0.001987 0 0.00079339 0 0.028665 0 -0.0043876 0 0.0064354 -0.068828 -0.20987 -0.059916 0.050259 -0.033784 -0.072011 0.09855 -0.057622 -0.045655 0.066054 -0.026325 -0.099898 0.16471 -0.0041567 0.02314 -0.037584 -0.016304 -0.0050948 0.37732 0 0 0 0 -0.11904 -0.070343 0.044626 -0.097796 -0.00071361
3.1289 0.0070162 0.00747 0 0.011735 0 0.033702 0 -0.0009074 0 0.018569 -0.057334 -0.20019 -0.058973 0.066165 -0.041988 -0.094068 0.092224 -0.064622 -0.046141 0.04482 -0.05276 -0.11218 0.13592 -0.017242 0.023101 -0.027556 -0.014349 -0.017513 0.23787 0 0 0 0 -0.12123 -0.075012 0.050132 -0.11424 -0.0077344
3.1328 0.014595 0.01653 0 0.015146 0 0.018515 0 -0.0026028 0 0.017002 -0.029761 -0.21123 -0.065233 0.069762 -0.054442 -0.12394 0.075723 -0.078119 -0.055836 0.0091302 -0.087064 -0.1302 0.10124 -0.039884 0.032244 -0.014222 -0.011419 -0.029775 0.061858 0 0 0 0 -0.12973 -0.085578 0.048369 -0.1362 -0.018851
3.1367 0.022194 0.025448 0 0.015229 0 0.0031966 0 -0.0047605 0 0.010606 -0.00084041 -0.2843 -0.077965 0.059136 -0.070342 -0.15817 0.051087 -0.096571 -0.074832 -0.039042 -0.12582 -0.15327 0.062378 -0.068969 0.049584 -0.00076073 -0.0079172 -0.040698 -0.10823 0 0 0 0 -0.14305 -0.10156 0.039291 -0.16151 -0.032885
3.1406 0.029428 0.034057 0 0.018552 0 0.0061449 0 -0.0019344 0 0.01212 0.015809 -0.40822 -0.095898 0.033437 -0.088501 -0.19294 0.020696 -0.1179 -0.10253 -0.096835 -0.16522 -0.18035 0.018975 -0.10073 0.073045 0.0091825 -0.0043384 -0.049202 -0.24542 0 0 0 0 -0.15903 -0.12202 0.023692 -0.18761 -0.048267
3.1445 0.035749 0.040772 0 0.028167 0 0.028824 0 0.0083671 0 0.026486 0.017361 -0.52739 -0.116 -0.0075352 -0.10576 -0.22144 -0.012869 -0.13723 -0.13725 -0.15875 -0.19739 -0.20911 -0.029495 -0.12739 0.095821 0.0075651 -0.0017539 -0.053254 -0.34748 0 0 0 0 -0.1718 -0.14439 0.004904 -0.20894 -0.060915
3.1484 0.040518 0.043663 0 0.041463 0 0.055947 0 0.024384 0 0.046094 0.012728 -0.58663 -0.13373 -0.052031 -0.11935 -0.24279 -0.046973 -0.15119 -0.17263 -0.2178 -0.21983 -0.23617 -0.082458 -0.1459 0.11109 -0.0036469 -0.00032657 -0.054078 -0.43124 0 0 0 0 -0.17752 -0.16437 -0.011138 -0.22378 -0.06844
3.1523 0.043146 0.042469 0 0.052921 0 0.069318 0 0.041628 0 0.0575 0.014834 -0.57124 -0.14756 -0.094644 -0.12848 -0.25787 -0.081413 -0.15904 -0.20656 -0.27261 -0.23232 -0.26062 -0.1388 -0.15647 0.11722 -0.020905 0.00013809 -0.052423 -0.51967 0 0 0 0 -0.17548 -0.18023 -0.022569 -0.23235 -0.070321
3.1563 0.043223 0.039116 0 0.058403 0 0.062185 0 0.055399 0 0.05336 0.030906 -0.51196 -0.15654 -0.13116 -0.13275 -0.2678 -0.1161 -0.16057 -0.23775 -0.32278 -0.23512 -0.28208 -0.19777 -0.15996 0.11382 -0.04021 -0.00011214 -0.049009 -0.62742 0 0 0 0 -0.1657 -0.19074 -0.028367 -0.23532 -0.066527
3.1602 0.040676 0.035936 0 0.057029 0 0.042276 0 0.062554 0 0.038441 0.058169 -0.45881 -0.15985 -0.15648 -0.13198 -0.2744 -0.15108 -0.15601 -0.26534 -0.36897 -0.22883 -0.30061 -0.25836 -0.15829 0.10165 -0.054518 -0.00064043 -0.044808 -0.74984 0 0 0 0 -0.14907 -0.1945 -0.027961 -0.23411 -0.057433
3.1641 0.035931 0.033432 0 0.050014 0 0.023079 0 0.062367 0 0.024539 0.087189 -0.44909 -0.15921 -0.16903 -0.12833 -0.28107 -0.18538 -0.14859 -0.29087 -0.41493 -0.21764 -0.31859 -0.31743 -0.15673 0.087337 -0.053827 -0.00082106 -0.041447 -0.86302 0 0 0 0 -0.1311 -0.19261 -0.024097 -0.23287 -0.046478
3.168 0.029925 0.03008 0 0.039055 0 0.012894 0 0.056952 0 0.019924 0.10896 -0.48869 -0.15792 -0.17445 -0.12466 -0.28911 -0.21746 -0.14194 -0.3163 -0.46241 -0.20629 -0.33802 -0.3691 -0.15805 0.076367 -0.039731 -0.00071142 -0.039502 -0.93821 0 0 0 0 -0.11679 -0.18893 -0.020189 -0.23412 -0.037207
3.1719 0.023774 0.024361 0 0.026373 0 0.011107 0 0.050807 0 0.023598 0.11984 -0.55119 -0.15747 -0.17538 -0.12218 -0.29861 -0.24598 -0.13766 -0.34186 -0.51091 -0.19676 -0.35938 -0.40696 -0.1628 0.070573 -0.014858 -0.00055289 -0.039123 -0.96183 0 0 0 0 -0.10859 -0.18551 -0.017403 -0.23864 -0.031332
3.1758 0.018214 0.016762 0 0.015516 0 0.012672 0 0.048487 0 0.028759 0.12141 -0.5928 -0.15918 -0.17448 -0.12182 -0.30929 -0.26961 -0.13707 -0.36728 -0.55908 -0.19067 -0.38271 -0.42748 -0.1709 0.070894 0.01668 -0.00067 -0.040283 -0.9436 0 0 0 0 -0.10844 -0.18436 -0.016502 -0.24672 -0.030233
3.1797 0.013287 0.0095705 0 0.010366 0 0.014228 0 0.051081 0 0.030289 0.1172 -0.57916 -0.16462 -0.1745 -0.12445 -0.31981 -0.28499 -0.14188 -0.38932 -0.60048 -0.18989 -0.40592 -0.43124 -0.18031 0.076284 0.04366 -0.0019245 -0.042553 -0.90355 0 0 0 0 -0.11931 -0.18881 -0.017298 -0.25767 -0.035891
3.1836 0.0086148 0.0047756 0 0.011948 0 0.015512 0 0.054385 0 0.027976 0.10976 -0.51196 -0.17203 -0.17497 -0.12804 -0.3283 -0.293 -0.14967 -0.40377 -0.6285 -0.19184 -0.42432 -0.42076 -0.18667 0.080248 0.055196 -0.0044445 -0.044333 -0.84944 0 0 0 0 -0.13664 -0.19785 -0.017428 -0.26778 -0.045346
3.1875 0.0040238 0.0023554 0 0.016065 0 0.016228 0 0.051454 0 0.023292 0.10005 -0.43302 -0.17965 -0.174 -0.13093 -0.33385 -0.29441 -0.1583 -0.40856 -0.64012 -0.19416 -0.43502 -0.39706 -0.18815 0.079699 0.049389 -0.0078725 -0.044728 -0.76716 0 0 0 0 -0.15692 -0.20927 -0.015874 -0.27502 -0.056173
3.1914 -0.00019082 0.00059289 0 0.015242 0 0.013637 0 0.038393 0 0.015234 0.088042 -0.39358 -0.18606 -0.16993 -0.13185 -0.3356 -0.2893 -0.16607 -0.40218 -0.6328 -0.19485 -0.43574 -0.35853 -0.18359 0.072872 0.026206 -0.011829 -0.04309 -0.63467 0 0 0 0 -0.17754 -0.22096 -0.012183 -0.2779 -0.066514
3.1953 -0.0037447 -0.0022597 0 0.004578 0 0.0046568 0 0.018485 0 0.0012086 0.072962 -0.4079 -0.1894 -0.1604 -0.12914 -0.33224 -0.27717 -0.17069 -0.38288 -0.60321 -0.1913 -0.4235 -0.30308 -0.1719 0.058346 -0.012545 -0.015706 -0.038668 -0.44538 0 0 0 0 -0.19532 -0.22974 -0.006205 -0.27468 -0.074053
3.1992 -0.0070934 -0.0068488 0 -0.013394 0 -0.0096829 0 0.00032486 0 -0.017961 0.053138 -0.43455 -0.18717 -0.14295 -0.12082 -0.32099 -0.25543 -0.16859 -0.35067 -0.54845 -0.17958 -0.39545 -0.23116 -0.15349 0.037823 -0.05569 -0.018329 -0.031032 -0.21737 0 0 0 0 -0.20562 -0.22932 0.00057668 -0.26374 -0.075645
3.2031 -0.011455 -0.012931 0 -0.029796 0 -0.023031 0 -0.0091063 0 -0.035648 0.026946 -0.41057 -0.18069 -0.12096 -0.10869 -0.30264 -0.22527 -0.16071 -0.31252 -0.47828 -0.16137 -0.35759 -0.1464 -0.13253 0.016901 -0.090705 -0.019624 -0.021896 0.01928 0 0 0 0 -0.20903 -0.21956 0.0062936 -0.24785 -0.07247
3.207 -0.017795 -0.020021 0 -0.036311 0 -0.028392 0 -0.010491 0 -0.043957 -0.0047368 -0.31224 -0.17065 -0.096288 -0.093705 -0.27692 -0.18648 -0.14763 -0.27093 -0.39573 -0.13772 -0.31197 -0.053553 -0.11075 -0.0020102 -0.11232 -0.019698 -0.01216 0.24197 0 0 0 0 -0.20569 -0.20053 0.010359 -0.22792 -0.06521
3.2109 -0.025625 -0.027375 0 -0.032122 0 -0.024879 0 -0.01174 0 -0.04136 -0.036732 -0.18308 -0.1579 -0.070939 -0.076988 -0.24385 -0.13923 -0.13033 -0.22813 -0.30381 -0.11011 -0.26066 0.043885 -0.089728 -0.016898 -0.11667 -0.018767 -0.0027532 0.44195 0 0 0 0 -0.19606 -0.17303 0.012475 -0.2049 -0.054812
3.2148 -0.032906 -0.033607 0 -0.024639 0 -0.019672 0 -0.021261 0 -0.035096 -0.061356 -0.097084 -0.14377 -0.048149 -0.060579 -0.20304 -0.083577 -0.11084 -0.186 -0.20511 -0.08154 -0.20542 0.14378 -0.071593 -0.025232 -0.098989 -0.017286 0.0046856 0.61611 0 0 0 0 -0.18049 -0.13889 0.012846 -0.17959 -0.042932
3.2188 -0.037377 -0.037058 0 -0.023183 0 -0.022303 0 -0.040774 0 -0.034796 -0.073899 -0.090566 -0.13034 -0.029544 -0.046973 -0.15907 -0.025276 -0.093643 -0.14416 -0.10454 -0.056852 -0.14869 0.24365 -0.056783 -0.028554 -0.06814 -0.015952 0.0092911 0.76005 0 0 0 0 -0.16259 -0.10514 0.01329 -0.15359 -0.032447
3.2227 -0.038218 -0.037132 0 -0.031126 0 -0.035798 0 -0.063745 0 -0.043017 -0.077592 -0.13105 -0.11836 -0.01438 -0.036973 -0.11616 0.031118 -0.081007 -0.10164 -0.0049227 -0.03793 -0.09167 0.33948 -0.044686 -0.028791 -0.032536 -0.014828 0.011271 0.87342 0 0 0 0 -0.14506 -0.075874 0.014587 -0.12796 -0.024568
3.2266 -0.036491 -0.035162 0 -0.043302 0 -0.052834 0 -0.080394 0 -0.052144 -0.082869 -0.15486 -0.10828 -0.0020861 -0.031148 -0.077471 0.082532 -0.074369 -0.05809 0.091541 -0.025926 -0.035458 0.4266 -0.035046 -0.026775 0.0029079 -0.013821 0.010697 0.96858 0 0 0 0 -0.12981 -0.05369 0.01691 -0.10363 -0.020049
3.2305 -0.033995 -0.033419 0 -0.050623 0 -0.061005 0 -0.08473 0 -0.051179 -0.099874 -0.13301 -0.10038 0.0081645 -0.029937 -0.046476 0.12582 -0.074969 -0.013438 0.18239 -0.021678 0.018585 0.50137 -0.027583 -0.023176 0.033357 -0.01272 0.0077252 1.0647 0 0 0 0 -0.11891 -0.040932 0.020135 -0.081754 -0.019509
3.2344 -0.031665 -0.032884 0 -0.047547 0 -0.053062 0 -0.078126 0 -0.036201 -0.12947 -0.095873 -0.09516 0.017418 -0.034113 -0.030369 0.15569 -0.084143 0.029371 0.26033 -0.025949 0.064998 0.56153 -0.022488 -0.017709 0.052474 -0.010965 0.0023047 1.1657 0 0 0 0 -0.11668 -0.040721 0.022767 -0.066009 -0.023814
3.2383 -0.029042 -0.032067 0 -0.036013 0 -0.033237 0 -0.067462 0 -0.014715 -0.16047 -0.093203 -0.091373 0.026385 -0.04084 -0.025382 0.17687 -0.096664 0.066389 0.32516 -0.033582 0.10169 0.60466 -0.018935 -0.010993 0.063544 -0.008723 -0.0043637 1.2451 0 0 0 0 -0.12108 -0.046706 0.023708 -0.05661 -0.030351
3.2422 -0.025083 -0.028344 0 -0.023071 0 -0.014032 0 -0.060077 0 6.7062e-05 -0.17636 -0.13663 -0.088581 0.034965 -0.048983 -0.029748 0.19108 -0.11011 0.094747 0.37513 -0.042633 0.12669 0.627 -0.016839 -0.0037311 0.067677 -0.0062982 -0.011926 1.2575 0 0 0 0 -0.13093 -0.056153 0.022873 -0.054064 -0.037929
3.2461 -0.019276 -0.020573 0 -0.014959 0 -0.0061564 0 -0.05924 0 -0.00027408 -0.16705 -0.18846 -0.086342 0.043031 -0.057428 -0.041267 0.19999 -0.12218 0.112 0.40876 -0.051386 0.13857 0.62446 -0.01612 0.0031085 0.065964 -0.004052 -0.020002 1.1738 0 0 0 0 -0.14466 -0.066436 0.020506 -0.058504 -0.045338
3.25 -0.01187 -0.01025 0 -0.012759 0 -0.010141 0 -0.062525 0 -0.013054 -0.13651 -0.20615 -0.084076 0.050266 -0.064589 -0.056705 0.20487 -0.12951 0.11361 0.42142 -0.057871 0.13447 0.59536 -0.016925 0.0071438 0.05878 -0.0027312 -0.028005 1.0076 0 0 0 0 -0.15932 -0.074063 0.017664 -0.070321 -0.050635
3.2539 -0.0032556 1.9598e-05 0 -0.012566 0 -0.01643 0 -0.0634 0 -0.026925 -0.10015 -0.18934 -0.08125 0.05672 -0.069309 -0.070952 0.20587 -0.13076 0.10049 0.41248 -0.062103 0.11774 0.54221 -0.019325 0.005539 0.047033 -0.0028375 -0.034922 0.80502 0 0 0 0 -0.16966 -0.07736 0.016744 -0.086382 -0.052213
3.2578 0.0064948 0.0090025 0 -0.0090539 0 -0.013337 0 -0.055016 0 -0.030122 -0.074003 -0.17663 -0.078084 0.062374 -0.072138 -0.082889 0.20172 -0.1281 0.077862 0.38551 -0.066014 0.09421 0.47044 -0.023469 -0.0011226 0.032248 -0.0038675 -0.040355 0.60808 0 0 0 0 -0.17386 -0.078251 0.018259 -0.10334 -0.050597
3.2617 0.017226 0.017515 0 0.00087571 0 0.0039777 0 -0.034429 0 -0.017812 -0.063885 -0.19912 -0.075034 0.066586 -0.073657 -0.092988 0.19047 -0.12315 0.04801 0.34056 -0.071176 0.066285 0.38506 -0.029905 -0.011864 0.015565 -0.0053322 -0.044113 0.4241 0 0 0 0 -0.17116 -0.078465 0.021957 -0.11957 -0.046303
3.2656 0.027964 0.026651 0 0.016644 0 0.030365 0 -0.005019 0 0.0060372 -0.062415 -0.24633 -0.07274 0.068416 -0.074677 -0.10248 0.16996 -0.11781 0.013231 0.27767 -0.07933 0.036049 0.28793 -0.039299 -0.02508 -0.0015864 -0.0066077 -0.046141 0.22899 0 0 0 0 -0.16139 -0.080102 0.027125 -0.13368 -0.040146
3.2695 0.03694 0.035752 0 0.034756 0 0.054746 0 0.024682 0 0.032187 -0.055172 -0.28247 -0.073811 0.062584 -0.077528 -0.11704 0.13313 -0.11616 -0.025601 0.19049 -0.094754 0.0028485 0.17801 -0.054474 -0.035597 -0.014713 -0.0061349 -0.046818 -0.0032144 0 0 0 0 -0.14566 -0.088351 0.030402 -0.14451 -0.034495
3.2734 0.042668 0.042576 0 0.050481 0 0.067325 0 0.04562 0 0.051798 -0.03084 -0.2902 -0.079468 0.046188 -0.083466 -0.14042 0.083337 -0.11906 -0.068194 0.08548 -0.11653 -0.036391 0.053894 -0.074932 -0.039796 -0.021519 -0.0038145 -0.048014 -0.27456 0 0 0 0 -0.13046 -0.10358 0.028925 -0.15488 -0.031767
3.2773 0.045084 0.045515 0 0.059558 0 0.064784 0 0.05356 0 0.060777 0.011844 -0.28881 -0.090377 0.017153 -0.092734 -0.17399 0.022194 -0.12609 -0.11582 -0.035593 -0.1436 -0.084851 -0.083354 -0.10023 -0.037207 -0.021792 -5.3875e-05 -0.05071 -0.56218 0 0 0 0 -0.11906 -0.12521 0.02193 -0.16676 -0.032896
3.2813 0.045512 0.045297 0 0.059807 0 0.051112 0 0.051532 0 0.060812 0.064101 -0.3072 -0.1069 -0.025883 -0.10525 -0.21829 -0.048689 -0.13652 -0.16954 -0.17104 -0.17466 -0.14517 -0.22892 -0.12965 -0.028235 -0.016073 0.0045915 -0.055627 -0.83556 0 0 0 0 -0.11408 -0.15233 0.0093242 -0.18188 -0.038443
3.2852 0.045411 0.044165 0 0.052455 0 0.03498 0 0.047685 0 0.057064 0.11281 -0.34711 -0.12951 -0.084926 -0.12053 -0.27359 -0.12755 -0.14902 -0.2312 -0.31943 -0.2075 -0.2215 -0.37463 -0.16184 -0.014613 -0.0061073 0.0090354 -0.063622 -1.0716 0 0 0 0 -0.11907 -0.18336 -0.0082605 -0.20268 -0.048974
3.2891 0.045146 0.043469 0 0.042264 0 0.025531 0 0.050214 0 0.054245 0.14762 -0.38187 -0.15599 -0.15507 -0.13571 -0.3342 -0.20986 -0.16054 -0.29912 -0.47419 -0.23701 -0.31245 -0.51074 -0.19234 -0.0028866 0.0016125 0.011312 -0.073866 -1.2575 0 0 0 0 -0.13484 -0.21401 -0.026016 -0.22972 -0.062753
3.293 0.043966 0.042427 0 0.035582 0 0.028004 0 0.062848 0 0.053738 0.16544 -0.39066 -0.18242 -0.2256 -0.14813 -0.39248 -0.29129 -0.16977 -0.36732 -0.62682 -0.26042 -0.4078 -0.62844 -0.21788 0.003118 0.0031609 0.011135 -0.08385 -1.3887 0 0 0 0 -0.15626 -0.24146 -0.039759 -0.25925 -0.076625
3.2969 0.041083 0.039425 0 0.036736 0 0.040554 0 0.083351 0 0.053628 0.17058 -0.3844 -0.20652 -0.28981 -0.1562 -0.44404 -0.36923 -0.17627 -0.43164 -0.77173 -0.27598 -0.5009 -0.72251 -0.2364 0.0021589 -0.0028769 0.0085469 -0.091874 -1.4702 0 0 0 0 -0.18037 -0.26419 -0.047457 -0.28862 -0.088829
3.3008 0.036581 0.034261 0 0.044915 0 0.054323 0 0.10504 0 0.051125 0.17116 -0.39079 -0.22612 -0.34109 -0.15855 -0.48481 -0.44107 -0.17989 -0.48777 -0.90319 -0.2823 -0.58473 -0.79244 -0.24624 -0.0061342 -0.017022 0.0038318 -0.096241 -1.5167 0 0 0 0 -0.20395 -0.28098 -0.047637 -0.31495 -0.097703
3.3047 0.031206 0.028639 0 0.05405 0 0.058113 0 0.11986 0 0.044935 0.17394 -0.41752 -0.23701 -0.3657 -0.15244 -0.50669 -0.49963 -0.18058 -0.52606 -1.0063 -0.2761 -0.64421 -0.84066 -0.24398 -0.020243 -0.03784 -0.0021184 -0.093411 -1.5424 0 0 0 0 -0.22083 -0.28891 -0.038666 -0.33179 -0.10016
3.3086 0.025404 0.024287 0 0.056311 0 0.045854 0 0.1216 0 0.035588 0.18046 -0.43997 -0.24051 -0.36631 -0.14065 -0.51295 -0.54236 -0.17981 -0.54702 -1.0781 -0.26152 -0.67828 -0.86847 -0.23399 -0.03332 -0.057144 -0.0074417 -0.084514 -1.544 0 0 0 0 -0.22904 -0.28942 -0.02608 -0.33809 -0.097275
3.3125 0.0188 0.020851 0 0.047104 0 0.021709 0 0.10867 0 0.024244 0.18645 -0.42947 -0.2386 -0.34865 -0.12555 -0.50723 -0.56826 -0.17794 -0.55333 -1.1186 -0.24166 -0.6904 -0.87284 -0.21973 -0.042568 -0.070709 -0.011499 -0.071458 -1.4942 0 0 0 0 -0.2294 -0.28341 -0.013554 -0.33505 -0.090586
3.3164 0.010741 0.016011 0 0.027999 0 -0.0020079 0 0.085157 0 0.011986 0.18487 -0.38738 -0.23279 -0.3175 -0.10897 -0.49209 -0.57612 -0.17492 -0.54692 -1.1268 -0.21879 -0.68329 -0.84715 -0.20371 -0.046682 -0.075838 -0.013958 -0.055883 -1.3617 0 0 0 0 -0.22289 -0.27129 -0.0036713 -0.32372 -0.081309
3.3203 0.0012527 0.0077763 0 0.0054064 0 -0.013635 0 0.059203 0 0.00039846 0.17067 -0.34261 -0.22501 -0.27932 -0.093175 -0.47036 -0.56393 -0.1703 -0.53006 -1.1003 -0.19561 -0.66047 -0.78579 -0.1889 -0.045124 -0.069892 -0.014612 -0.040063 -1.1412 0 0 0 0 -0.21112 -0.25319 0.00066215 -0.30558 -0.071021
3.3242 -0.0086953 -0.0035071 0 -0.01393 0 -0.011151 0 0.038401 0 -0.0082264 0.14417 -0.31488 -0.21791 -0.24563 -0.081247 -0.44558 -0.53083 -0.16252 -0.50597 -1.037 -0.17586 -0.62801 -0.68888 -0.1785 -0.041806 -0.053543 -0.013808 -0.027935 -0.86569 0 0 0 0 -0.19838 -0.22986 -0.0025411 -0.28361 -0.062301
3.3281 -0.017928 -0.015489 0 -0.027057 0 -0.0037264 0 0.024934 0 -0.012764 0.11071 -0.2896 -0.21186 -0.22028 -0.07262 -0.41942 -0.48629 -0.15167 -0.47768 -0.95057 -0.15949 -0.5912 -0.56255 -0.17071 -0.042005 -0.034279 -0.012451 -0.019994 -0.58302 0 0 0 0 -0.18809 -0.20455 -0.0093812 -0.26048 -0.055756
3.332 -0.025991 -0.025946 0 -0.035445 0 -0.0041464 0 0.014227 0 -0.015912 0.076866 -0.23694 -0.20616 -0.20306 -0.066549 -0.39114 -0.43349 -0.13769 -0.44443 -0.84397 -0.1458 -0.54929 -0.41472 -0.1636 -0.04778 -0.015369 -0.010683 -0.016072 -0.31665 0 0 0 0 -0.18118 -0.17883 -0.017658 -0.23614 -0.051335
3.3359 -0.033271 -0.034326 0 -0.042113 0 -0.018295 0 -0.0011158 0 -0.02385 0.045897 -0.15344 -0.19979 -0.19255 -0.062006 -0.35956 -0.37534 -0.1207 -0.40496 -0.71982 -0.1337 -0.50059 -0.25031 -0.15493 -0.060383 0.00037289 -0.008543 -0.015638 -0.048197 0 0 0 0 -0.17808 -0.1542 -0.025129 -0.2101 -0.048737
3.3398 -0.040235 -0.041295 0 -0.04822 0 -0.040633 0 -0.024742 0 -0.041217 0.015572 -0.074939 -0.18994 -0.18362 -0.056795 -0.32073 -0.31384 -0.1008 -0.3541 -0.57638 -0.1205 -0.43756 -0.070814 -0.13962 -0.080014 0.0098123 -0.0055978 -0.017435 0.2595 0 0 0 0 -0.17823 -0.13312 -0.028119 -0.17968 -0.047066
3.3438 -0.046626 -0.047196 0 -0.052337 0 -0.059289 0 -0.052767 0 -0.065152 -0.019953 -0.041792 -0.17463 -0.16752 -0.048758 -0.27286 -0.24887 -0.079746 -0.29003 -0.4156 -0.10334 -0.35588 0.12143 -0.11528 -0.10009 0.01546 -0.0014727 -0.018782 0.62008 0 0 0 0 -0.17757 -0.11594 -0.025689 -0.14286 -0.044476
3.3477 -0.05143 -0.051375 0 -0.052789 0 -0.065908 0 -0.076293 0 -0.084927 -0.065301 -0.054735 -0.15431 -0.14168 -0.037989 -0.2172 -0.17871 -0.058759 -0.21471 -0.23958 -0.082157 -0.25749 0.31888 -0.083737 -0.11605 0.020627 0.0036188 -0.018796 1.0023 0 0 0 0 -0.17353 -0.10116 -0.019373 -0.10028 -0.040263
3.3516 -0.053582 -0.052992 0 -0.050374 0 -0.061541 0 -0.088454 0 -0.089402 -0.11932 -0.072998 -0.1296 -0.10523 -0.024987 -0.15489 -0.10166 -0.038695 -0.12972 -0.049351 -0.057491 -0.1443 0.50906 -0.04697 -0.12527 0.027286 0.0093505 -0.017208 1.3488 0 0 0 0 -0.1645 -0.087518 -0.0104 -0.052825 -0.034114
3.3555 -0.052708 -0.052061 0 -0.048321 0 -0.053953 0 -0.090171 0 -0.076499 -0.17414 -0.058215 -0.10161 -0.058376 -0.010744 -0.087699 -0.015786 -0.020478 -0.037463 0.15359 -0.03053 -0.019567 0.67972 -0.0079901 -0.12545 0.037341 0.015189 -0.014048 1.6154 0 0 0 0 -0.14908 -0.073342 -0.00040417 -0.0020615 -0.025897
3.3594 -0.049324 -0.049393 0 -0.049275 0 -0.049738 0 -0.089743 0 -0.055585 -0.21884 -0.014493 -0.07393 -0.0055126 0.0012134 -0.020795 0.080749 -0.0064881 0.055384 0.36219 -0.0059767 0.10643 0.82406 0.024518 -0.1154 0.051497 0.019371 -0.010261 1.7953 0 0 0 0 -0.12649 -0.055258 0.0072994 0.04648 -0.016273
3.3633 -0.044508 -0.04564 0 -0.052287 0 -0.048863 0 -0.096449 0 -0.039703 -0.2457 0.020613 -0.050095 0.044116 0.0087243 0.040652 0.1794 0.0031304 0.14148 0.56158 0.01267 0.22203 0.94113 0.04638 -0.10226 0.065454 0.021227 -0.0071282 1.9096 0 0 0 0 -0.10245 -0.03389 0.011693 0.088088 -0.0073907
3.3672 -0.039426 -0.040827 0 -0.053159 0 -0.046292 0 -0.11316 0 -0.034568 -0.25444 0.022306 -0.031806 0.086464 0.010827 0.093906 0.27412 0.007662 0.21689 0.7417 0.023857 0.32141 1.0312 0.055988 -0.088874 0.076767 0.020549 -0.0049754 1.9792 0 0 0 0 -0.080266 -0.010597 0.012552 0.12018 -0.00055149
3.3711 -0.034944 -0.035036 0 -0.04829 0 -0.038326 0 -0.13361 0 -0.034902 -0.25125 0.0073233 -0.020406 0.11824 0.0069706 0.13659 0.35862 0.0064941 0.27808 0.89276 0.026659 0.39962 1.0912 0.05275 -0.077533 0.083376 0.017353 -0.0039571 2.0054 0 0 0 0 -0.06319 0.012764 0.0098925 0.14069 0.0030088
3.375 -0.031366 -0.029272 0 -0.038501 0 -0.02715 0 -0.14623 0 -0.031524 -0.24334 0.012184 -0.018233 0.13464 -0.0036039 0.16399 0.42042 -0.0021125 0.31795 0.99483 0.019937 0.44755 1.1142 0.036331 -0.070334 0.082497 0.011861 -0.0040258 1.9725 0 0 0 0 -0.056919 0.031844 0.0037539 0.14571 0.00094698
3.3789 -0.028375 -0.025155 0 -0.02899 0 -0.019237 0 -0.14176 0 -0.021716 -0.23329 0.047393 -0.024463 0.13709 -0.018515 0.17484 0.4506 -0.017788 0.3338 1.0377 0.0073772 0.46416 1.0946 0.013756 -0.064982 0.076036 0.0057715 -0.0044669 1.8647 0 0 0 0 -0.063926 0.040912 -0.0043969 0.13616 -0.0076098
3.3828 -0.025325 -0.02348 0 -0.025065 0 -0.019314 0 -0.11934 0 -0.012121 -0.21813 0.081607 -0.036193 0.13087 -0.035036 0.17199 0.45333 -0.038188 0.32943 1.0311 -0.0069732 0.45619 1.0327 -0.0085891 -0.058164 0.068236 0.00029002 -0.0050149 1.6818 0 0 0 0 -0.080568 0.039366 -0.013239 0.11629 -0.021011
3.3867 -0.021776 -0.023169 0 -0.027402 0 -0.02566 0 -0.08713 0 -0.01133 -0.1936 0.073944 -0.052026 0.11835 -0.05189 0.15595 0.43056 -0.062016 0.30568 0.97798 -0.021366 0.4255 0.93571 -0.027577 -0.048157 0.061521 -0.004029 -0.0058055 1.4427 0 0 0 0 -0.10432 0.026977 -0.0221 0.087696 -0.038198
3.3906 -0.017821 -0.021885 0 -0.03123 0 -0.031134 0 -0.057167 0 -0.020192 -0.15937 0.016957 -0.070457 0.1019 -0.067953 0.12743 0.38556 -0.087779 0.2639 0.88324 -0.034408 0.37424 0.81287 -0.04064 -0.033606 0.058182 -0.0067887 -0.0071244 1.1769 0 0 0 0 -0.13196 0.0042872 -0.030352 0.052059 -0.057805
3.3945 -0.013754 -0.017785 0 -0.030228 0 -0.029012 0 -0.037923 0 -0.030071 -0.11998 -0.057798 -0.089181 0.08323 -0.082035 0.084573 0.32208 -0.11256 0.20318 0.74715 -0.046096 0.30039 0.6706 -0.045331 -0.014511 0.06055 -0.0076762 -0.010401 0.90893 0 0 0 0 -0.15629 -0.027074 -0.036717 0.010054 -0.076615
3.3984 -0.0093474 -0.010692 0 -0.021592 0 -0.018419 0 -0.02939 0 -0.03075 -0.080702 -0.11496 -0.10606 0.062992 -0.094987 0.033816 0.25332 -0.13427 0.13417 0.59169 -0.059597 0.21418 0.51081 -0.047445 0.0032645 0.063994 -0.007913 -0.015964 0.6429 0 0 0 0 -0.17291 -0.059345 -0.04116 -0.034725 -0.091807
3.4023 -0.0035943 -0.0017132 0 -0.0077767 0 -0.0045502 0 -0.023922 0 -0.01956 -0.042784 -0.14899 -0.12038 0.040203 -0.10728 -0.022453 0.18225 -0.15219 0.060853 0.42283 -0.076953 0.1191 0.33426 -0.050462 0.016354 0.064987 -0.0079651 -0.023765 0.35917 0 0 0 0 -0.1811 -0.089737 -0.04374 -0.081093 -0.10243
3.4063 0.0045154 0.007895 0 0.0063118 0 0.0064782 0 -0.012179 0 -0.00247 -0.003401 -0.17983 -0.1317 0.01375 -0.11924 -0.082194 0.1103 -0.16585 -0.013632 0.24492 -0.099723 0.018112 0.14523 -0.057373 0.022154 0.060402 -0.0081404 -0.033585 0.031157 0 0 0 0 -0.18096 -0.11638 -0.044627 -0.12801 -0.10797
3.4102 0.014726 0.017255 0 0.01764 0 0.01343 0 0.010076 0 0.013174 0.039449 -0.22117 -0.13955 -0.018718 -0.13112 -0.14312 0.036722 -0.17459 -0.086012 0.06104 -0.12995 -0.085568 -0.047135 -0.072354 0.01732 0.045532 -0.0086378 -0.044918 -0.34519 0 0 0 0 -0.17362 -0.13771 -0.044163 -0.17414 -0.10807
3.4141 0.025078 0.025514 0 0.026779 0 0.020898 0 0.039212 0 0.025803 0.082533 -0.26251 -0.1452 -0.0597 -0.14268 -0.20272 -0.044052 -0.179 -0.15537 -0.12541 -0.16637 -0.18794 -0.23203 -0.097604 0.0029743 0.018403 -0.0090671 -0.056087 -0.73365 0 0 0 0 -0.16528 -0.15596 -0.043835 -0.21773 -0.10512
3.418 0.033013 0.031634 0 0.035804 0 0.034097 0 0.066808 0 0.038946 0.11891 -0.28581 -0.15113 -0.10767 -0.15373 -0.26089 -0.13444 -0.18119 -0.2247 -0.31106 -0.20412 -0.28821 -0.40218 -0.12919 -0.014515 -0.01532 -0.0089545 -0.066021 -1.0736 0 0 0 0 -0.16122 -0.17528 -0.044936 -0.25873 -0.10256
3.4219 0.037205 0.035067 0 0.044947 0 0.052025 0 0.085912 0 0.054153 0.14461 -0.2936 -0.15893 -0.162 -0.1643 -0.31802 -0.23558 -0.18211 -0.29632 -0.49327 -0.24036 -0.38652 -0.55617 -0.16487 -0.031765 -0.05207 -0.0080507 -0.074296 -1.3224 0 0 0 0 -0.16397 -0.19788 -0.048232 -0.29719 -0.10214
3.4258 0.038415 0.036606 0 0.051623 0 0.065793 0 0.095491 0 0.066212 0.16339 -0.31191 -0.17015 -0.2217 -0.17454 -0.37469 -0.34769 -0.18274 -0.37256 -0.66909 -0.2723 -0.4833 -0.69578 -0.20211 -0.045558 -0.08795 -0.0061725 -0.080662 -1.4882 0 0 0 0 -0.17548 -0.22568 -0.054359 -0.33333 -0.10539
3.4297 0.038502 0.038022 0 0.052863 0 0.065003 0 0.09994 0 0.066868 0.18355 -0.3626 -0.18797 -0.28486 -0.18539 -0.43204 -0.46891 -0.18481 -0.45732 -0.82966 -0.29499 -0.5792 -0.82053 -0.23659 -0.05139 -0.11566 -0.0031382 -0.084935 -1.6182 0 0 0 0 -0.19838 -0.26114 -0.064475 -0.36737 -0.11451
3.4336 0.038547 0.040356 0 0.048687 0 0.047609 0 0.10473 0 0.053771 0.20878 -0.43691 -0.21105 -0.34632 -0.19797 -0.48944 -0.58759 -0.18924 -0.5461 -0.97152 -0.31012 -0.67312 -0.92419 -0.2662 -0.051951 -0.13394 0.000319 -0.088314 -1.7487 0 0 0 0 -0.22684 -0.29993 -0.076913 -0.40015 -0.12699
3.4375 0.037951 0.042508 0 0.042953 0 0.02434 0 0.11208 0 0.035222 0.23193 -0.50061 -0.23731 -0.40286 -0.2125 -0.54485 -0.69581 -0.19606 -0.63296 -1.093 -0.32012 -0.76189 -0.99667 -0.29094 -0.050374 -0.14464 0.00375 -0.091276 -1.8631 0 0 0 0 -0.25662 -0.33815 -0.090266 -0.43117 -0.14052
3.4414 0.035342 0.041872 0 0.040498 0 0.012176 0 0.11987 0 0.024903 0.23928 -0.52554 -0.26475 -0.45156 -0.22881 -0.59581 -0.7868 -0.20512 -0.71201 -1.1919 -0.3268 -0.8416 -1.03 -0.31078 -0.04898 -0.14946 0.0068389 -0.093999 -1.9015 0 0 0 0 -0.28441 -0.37247 -0.10337 -0.45944 -0.15324
3.4453 0.03027 0.036717 0 0.042832 0 0.020732 0 0.12365 0 0.030561 0.22269 -0.51447 -0.29041 -0.48827 -0.2463 -0.63809 -0.85114 -0.21599 -0.77417 -1.2639 -0.33238 -0.90539 -1.0234 -0.3256 -0.050536 -0.15088 0.0092316 -0.096459 -1.8166 0 0 0 0 -0.30605 -0.39838 -0.11468 -0.48288 -0.16278
3.4492 0.023898 0.028037 0 0.046088 0 0.042784 0 0.11954 0 0.046705 0.18876 -0.49617 -0.30853 -0.50619 -0.26182 -0.66271 -0.87547 -0.22654 -0.80346 -1.3011 -0.33867 -0.93876 -0.98333 -0.33451 -0.056478 -0.15264 0.010592 -0.097865 -1.6226 0 0 0 0 -0.31591 -0.40947 -0.1218 -0.49622 -0.16626
3.4531 0.018045 0.018946 0 0.04331 0 0.058153 0 0.10583 0 0.058073 0.15564 -0.49952 -0.31844 -0.50857 -0.27284 -0.67043 -0.86878 -0.23455 -0.80388 -1.3097 -0.34436 -0.94365 -0.91814 -0.33808 -0.063108 -0.15505 0.01121 -0.097838 -1.3893 0 0 0 0 -0.31608 -0.40879 -0.12511 -0.49936 -0.16539
3.457 0.013659 0.012198 0 0.029754 0 0.04931 0 0.083301 0 0.051267 0.13877 -0.53232 -0.31979 -0.49591 -0.27777 -0.66084 -0.83355 -0.23862 -0.77691 -1.2888 -0.34756 -0.91969 -0.83209 -0.3354 -0.067746 -0.15676 0.011163 -0.096163 -1.1826 0 0 0 0 -0.30733 -0.39759 -0.12474 -0.4917 -0.16118
3.4609 0.010292 0.0082446 0 0.0074281 0 0.016413 0 0.055135 0 0.025193 0.13763 -0.57902 -0.31274 -0.46919 -0.27539 -0.63438 -0.77316 -0.23759 -0.72543 -1.2376 -0.34618 -0.86785 -0.72364 -0.3256 -0.067756 -0.15592 0.010543 -0.092742 -1.0093 0 0 0 0 -0.29085 -0.37758 -0.12101 -0.47321 -0.15478
3.4648 0.0069546 0.0055938 0 -0.014764 0 -0.021214 0 0.026623 0 -0.0077774 0.13498 -0.61257 -0.29729 -0.42816 -0.26348 -0.59059 -0.68978 -0.22928 -0.65318 -1.148 -0.33536 -0.78805 -0.58913 -0.30571 -0.058474 -0.14761 0.0094138 -0.087482 -0.81635 0 0 0 0 -0.26794 -0.35082 -0.11415 -0.44328 -0.14792
3.4688 0.0032717 0.0027327 0 -0.026016 0 -0.03933 0 0.0039281 0 -0.03054 0.10992 -0.61028 -0.27761 -0.3787 -0.24533 -0.53764 -0.59495 -0.21561 -0.57425 -1.0263 -0.31465 -0.69456 -0.42836 -0.27723 -0.041298 -0.12981 0.0081709 -0.081432 -0.54432 0 0 0 0 -0.24319 -0.32225 -0.10589 -0.40751 -0.14191
3.4727 -0.00029417 -0.00053423 0 -0.020836 0 -0.027573 0 -0.0086676 0 -0.033206 0.05429 -0.56876 -0.25618 -0.32476 -0.22446 -0.48091 -0.49498 -0.19929 -0.49525 -0.88038 -0.28684 -0.59659 -0.24756 -0.24308 -0.020369 -0.10454 0.007166 -0.075277 -0.18522 0 0 0 0 -0.21932 -0.29395 -0.097183 -0.36993 -0.13639
3.4766 -0.0031736 -0.0034839 0 -0.0035458 0 0.0025131 0 -0.01175 0 -0.019632 -0.020371 -0.5124 -0.23414 -0.26847 -0.20315 -0.4232 -0.39305 -0.18222 -0.41903 -0.71492 -0.25423 -0.49909 -0.057885 -0.20527 0.0011076 -0.07379 0.006677 -0.069367 0.20675 0 0 0 0 -0.19815 -0.26691 -0.088544 -0.33281 -0.13089
3.4805 -0.0053585 -0.0056864 0 0.01361 0 0.026687 0 -0.011519 0 -0.0040412 -0.090309 -0.48382 -0.21239 -0.21189 -0.18383 -0.36703 -0.29189 -0.16661 -0.34734 -0.53498 -0.21984 -0.40643 0.12825 -0.16629 0.01922 -0.040502 0.0070221 -0.063988 0.55495 0 0 0 0 -0.1816 -0.24182 -0.080432 -0.29832 -0.12467
3.4844 -0.0072317 -0.0074143 0 0.018148 0 0.026717 0 -0.01678 0 -0.00029652 -0.13521 -0.51244 -0.19144 -0.15842 -0.17015 -0.3148 -0.19498 -0.15643 -0.27914 -0.34959 -0.1903 -0.32263 0.3002 -0.1313 0.026697 -0.012131 0.0086783 -0.059258 0.81164 0 0 0 0 -0.17344 -0.21933 -0.073482 -0.269 -0.11665
3.4883 -0.0089116 -0.0089396 0 0.0058199 0 0.0034673 0 -0.033442 0 -0.011585 -0.15043 -0.58214 -0.1711 -0.10945 -0.16081 -0.26534 -0.10296 -0.15107 -0.21069 -0.16946 -0.16772 -0.2439 0.45019 -0.10218 0.025326 0.008248 0.010892 -0.05474 0.97952 0 0 0 0 -0.17172 -0.19863 -0.067549 -0.24312 -0.10811
3.4922 -0.010046 -0.0099102 0 -0.01628 0 -0.025366 0 -0.060049 0 -0.028232 -0.14798 -0.6336 -0.1517 -0.066272 -0.15504 -0.21855 -0.017252 -0.14996 -0.14162 0.00053608 -0.15241 -0.16912 0.57355 -0.079705 0.01659 0.020022 0.013083 -0.050326 1.0946 0 0 0 0 -0.17554 -0.17981 -0.062717 -0.22018 -0.1003
3.4961 -0.010352 -0.0097997 0 -0.034589 0 -0.039849 0 -0.087724 0 -0.035539 -0.14654 -0.61264 -0.13378 -0.030103 -0.15201 -0.17458 0.060612 -0.15231 -0.072409 0.15591 -0.14409 -0.097631 0.66899 -0.064292 0.0024586 0.023423 0.014628 -0.045967 1.1928 0 0 0 0 -0.18367 -0.16303 -0.059075 -0.1998 -0.094547
3.5 -0.010193 -0.0088742 0 -0.038619 0 -0.032442 0 -0.10511 0 -0.025809 -0.15829 -0.52608 -0.11894 -0.003948 -0.15071 -0.13496 0.12617 -0.15682 -0.0064124 0.2879 -0.14184 -0.030592 0.73809 -0.056781 -0.013703 0.019713 0.014324 -0.041784 1.2861 0 0 0 0 -0.19397 -0.14916 -0.057 -0.18235 -0.093424
3.5039 -0.010355 -0.0082799 0 -0.02811 0 -0.011801 0 -0.10539 0 -0.0049324 -0.18105 -0.44636 -0.109 0.011678 -0.15013 -0.10232 0.17605 -0.16117 0.048912 0.39108 -0.14148 0.0276 0.78295 -0.054977 -0.026908 0.014911 0.011512 -0.038148 1.3589 0 0 0 0 -0.20202 -0.13867 -0.05655 -0.16897 -0.097653
3.5078 -0.011165 -0.0088818 0 -0.012482 0 0.0056069 0 -0.090792 0 0.012045 -0.20058 -0.44912 -0.10369 0.01949 -0.15026 -0.077585 0.21144 -0.16458 0.090474 0.46713 -0.14056 0.073968 0.80302 -0.056132 -0.035916 0.012675 0.0069859 -0.03515 1.3801 0 0 0 0 -0.20594 -0.13107 -0.057295 -0.16012 -0.10485
3.5117 -0.011967 -0.01014 0 -0.0032329 0 0.008238 0 -0.071147 0 0.012931 -0.20101 -0.53842 -0.10282 0.020927 -0.15131 -0.06192 0.23215 -0.16682 0.11593 0.51433 -0.1383 0.10554 0.79402 -0.058939 -0.040361 0.014527 0.0014631 -0.032797 1.3219 0 0 0 0 -0.20492 -0.12627 -0.058955 -0.15641 -0.11302
3.5156 -0.011645 -0.010478 0 -0.0053578 0 -0.0032003 0 -0.057226 0 -0.0020783 -0.17621 -0.63623 -0.10588 0.017753 -0.1536 -0.056257 0.23839 -0.16794 0.12369 0.53126 -0.13432 0.11958 0.75096 -0.062152 -0.040357 0.021374 -0.004134 -0.031027 1.1794 0 0 0 0 -0.1987 -0.12412 -0.06117 -0.15826 -0.11979
3.5195 -0.0097286 -0.0089043 0 -0.014333 0 -0.018114 0 -0.053249 0 -0.021244 -0.13403 -0.6531 -0.11171 0.012702 -0.15763 -0.064156 0.22752 -0.16818 0.10912 0.50643 -0.1298 0.10782 0.67319 -0.064191 -0.036244 0.032996 -0.0074196 -0.02955 0.97754 0 0 0 0 -0.18821 -0.12532 -0.063 -0.16679 -0.11947
3.5234 -0.0068997 -0.0061187 0 -0.020492 0 -0.024836 0 -0.054127 0 -0.031275 -0.090489 -0.57263 -0.11765 0.008357 -0.16218 -0.080664 0.20632 -0.16815 0.082109 0.45279 -0.12725 0.079109 0.56703 -0.06522 -0.030705 0.044698 -0.0078345 -0.02792 0.75811 0 0 0 0 -0.17863 -0.12926 -0.063693 -0.17831 -0.11226
3.5273 -0.0043315 -0.0037746 0 -0.016834 0 -0.01876 0 -0.049755 0 -0.027353 -0.0581 -0.46485 -0.12335 0.0043745 -0.16646 -0.10426 0.17605 -0.16783 0.045706 0.37422 -0.12792 0.036879 0.443 -0.066004 -0.024449 0.054391 -0.0056478 -0.026137 0.55138 0 0 0 0 -0.17248 -0.13631 -0.063046 -0.19135 -0.099702
3.5313 -0.0025415 -0.0026854 0 -0.0041227 0 -0.0043641 0 -0.033283 0 -0.014851 -0.037593 -0.41523 -0.12889 -0.00021835 -0.16985 -0.13373 0.13733 -0.16715 0.0021182 0.2742 -0.13275 -0.015893 0.31002 -0.067498 -0.018008 0.060486 -0.001393 -0.02432 0.35475 0 0 0 0 -0.17173 -0.14689 -0.061027 -0.20481 -0.08384
3.5352 -0.00096593 -0.0019808 0 0.010188 0 0.0092384 0 -0.0068661 0 -0.0026142 -0.01936 -0.44308 -0.13535 -0.0082606 -0.17159 -0.16838 0.089081 -0.1659 -0.047542 0.15538 -0.14306 -0.076419 0.17195 -0.071652 -0.011843 0.061103 0.0037612 -0.02289 0.14032 0 0 0 0 -0.17889 -0.16212 -0.057804 -0.21778 -0.068668
3.5391 0.0013347 -0.00016615 0 0.01775 0 0.015139 0 0.019807 0 0.0048191 0.007022 -0.49171 -0.14571 -0.025567 -0.17204 -0.20716 0.029686 -0.1642 -0.10324 0.024459 -0.15864 -0.14117 0.029656 -0.081465 -0.0065412 0.05634 0.0071595 -0.022826 -0.11223 0 0 0 0 -0.19326 -0.1824 -0.054739 -0.23084 -0.061327
3.543 0.004621 0.0031454 0 0.015243 0 0.012813 0 0.037032 0 0.0090245 0.043638 -0.49429 -0.1607 -0.053075 -0.17274 -0.24829 -0.038398 -0.16276 -0.16366 -0.11111 -0.17704 -0.20803 -0.11377 -0.096707 -0.002371 0.048714 0.007906 -0.024321 -0.38787 0 0 0 0 -0.21014 -0.20557 -0.053072 -0.24542 -0.062953
3.5469 0.00817 0.0068152 0 0.0063789 0 0.0072202 0 0.042372 0 0.013433 0.08309 -0.44087 -0.1803 -0.091156 -0.17458 -0.29078 -0.1138 -0.16214 -0.22785 -0.24807 -0.19704 -0.27646 -0.25032 -0.11695 0.00044928 0.03925 0.0058676 -0.027394 -0.6422 0 0 0 0 -0.22674 -0.23016 -0.053489 -0.26239 -0.073367
3.5508 0.010978 0.0095157 0 -0.00091723 0 0.0043858 0 0.041759 0 0.018746 0.11542 -0.3782 -0.20399 -0.13936 -0.17837 -0.33348 -0.19453 -0.16291 -0.29437 -0.38325 -0.21733 -0.34594 -0.36977 -0.14126 0.0017797 0.028902 0.001264 -0.031909 -0.83711 0 0 0 0 -0.24025 -0.25446 -0.056524 -0.28248 -0.091427
3.5547 0.012695 0.011229 0 8.7652e-05 0 0.0072377 0 0.043925 0 0.022823 0.13593 -0.35201 -0.22906 -0.19543 -0.18503 -0.37315 -0.27512 -0.16609 -0.35817 -0.5097 -0.2354 -0.4148 -0.46525 -0.16646 0.0015445 0.018402 -0.0046408 -0.037254 -0.97068 0 0 0 0 -0.24544 -0.27429 -0.062821 -0.30629 -0.11296
3.5586 0.013869 0.013163 0 0.010527 0 0.014538 0 0.053307 0 0.02405 0.14688 -0.36139 -0.24997 -0.24972 -0.19227 -0.40684 -0.3472 -0.17057 -0.41289 -0.62249 -0.24963 -0.47927 -0.53608 -0.18702 0.0011546 0.0078937 -0.0091811 -0.041914 -1.0706 0 0 0 0 -0.24296 -0.28744 -0.070174 -0.33049 -0.12992
3.5625 0.015346 0.016214 0 0.025229 0 0.022784 0 0.067325 0 0.02352 0.15265 -0.37182 -0.26409 -0.29665 -0.19801 -0.4331 -0.40644 -0.17512 -0.45558 -0.71824 -0.25939 -0.53616 -0.58535 -0.2003 0.0015064 -0.0025251 -0.011444 -0.045233 -1.1582 0 0 0 0 -0.23485 -0.29363 -0.076845 -0.35247 -0.13926
3.5664 0.017488 0.019807 0 0.036097 0 0.028763 0 0.079426 0 0.02347 0.15442 -0.36117 -0.26968 -0.33187 -0.20055 -0.45076 -0.44937 -0.17866 -0.48416 -0.79346 -0.26412 -0.5824 -0.615 -0.20455 0.0031982 -0.012549 -0.011033 -0.046812 -1.2214 0 0 0 0 -0.22286 -0.29286 -0.081404 -0.37007 -0.13931
3.5703 0.019878 0.022434 0 0.037435 0 0.030795 0 0.084305 0 0.024282 0.14981 -0.33949 -0.26493 -0.34984 -0.19759 -0.4582 -0.47145 -0.17972 -0.49623 -0.84252 -0.263 -0.61333 -0.62337 -0.19783 0.0068544 -0.021478 -0.0078573 -0.046303 -1.225 0 0 0 0 -0.20948 -0.28537 -0.081928 -0.3804 -0.1289
3.5742 0.021646 0.023237 0 0.029701 0 0.028643 0 0.08075 0 0.02401 0.13701 -0.32339 -0.25086 -0.34518 -0.18719 -0.45449 -0.46916 -0.17674 -0.49236 -0.85798 -0.25557 -0.62245 -0.60747 -0.18094 0.012142 -0.027045 -0.0036123 -0.044098 -1.1474 0 0 0 0 -0.19901 -0.27352 -0.076279 -0.38057 -0.11133
3.5781 0.022026 0.022753 0 0.019047 0 0.023295 0 0.070812 0 0.021053 0.11805 -0.30576 -0.23421 -0.32588 -0.17298 -0.44425 -0.45208 -0.17153 -0.48134 -0.84977 -0.24461 -0.61542 -0.5671 -0.16091 0.017254 -0.028716 -0.00051754 -0.041575 -1.0046 0 0 0 0 -0.19247 -0.26129 -0.066603 -0.37435 -0.094114
3.582 0.020729 0.022012 0 0.01285 0 0.017019 0 0.057497 0 0.016602 0.097516 -0.26478 -0.2182 -0.29546 -0.15719 -0.42897 -0.42382 -0.16541 -0.46637 -0.82101 -0.23129 -0.59425 -0.5068 -0.14109 0.021212 -0.026278 0.0005696 -0.039293 -0.83793 0 0 0 0 -0.18998 -0.25016 -0.054202 -0.36361 -0.080627
3.5859 0.018007 0.021109 0 0.014415 0 0.01282 0 0.043417 0 0.01366 0.078378 -0.20181 -0.20576 -0.25778 -0.14225 -0.41009 -0.38807 -0.15986 -0.45016 -0.77522 -0.21676 -0.56138 -0.43385 -0.1246 0.023182 -0.019884 -0.00090757 -0.037694 -0.67909 0 0 0 0 -0.19128 -0.24129 -0.040589 -0.35036 -0.073684
3.5898 0.014475 0.018971 0 0.020796 0 0.012592 0 0.030568 0 0.013567 0.059966 -0.15488 -0.20105 -0.21847 -0.13256 -0.38858 -0.3489 -0.15769 -0.43449 -0.71496 -0.20261 -0.51936 -0.3546 -0.11589 0.022133 -0.010387 -0.0051803 -0.037112 -0.52965 0 0 0 0 -0.19583 -0.23567 -0.028604 -0.3374 -0.076875
3.5938 0.010751 0.014609 0 0.025313 0 0.015146 0 0.019946 0 0.014104 0.040094 -0.1616 -0.20257 -0.1837 -0.12948 -0.36536 -0.3102 -0.15961 -0.41704 -0.64674 -0.18968 -0.47403 -0.27221 -0.11361 0.019699 -0.0016025 -0.0099526 -0.036674 -0.37194 0 0 0 0 -0.20143 -0.23134 -0.020511 -0.32613 -0.086474
3.5977 0.0071008 0.0083881 0 0.022652 0 0.016403 0 0.010732 0 0.011579 0.018546 -0.21015 -0.20681 -0.15471 -0.13115 -0.34049 -0.27231 -0.16399 -0.39489 -0.57254 -0.17756 -0.42747 -0.18711 -0.11409 0.017735 0.0042917 -0.013641 -0.035556 -0.19518 0 0 0 0 -0.20706 -0.22639 -0.01622 -0.3154 -0.098071
3.6016 0.0033193 0.0018881 0 0.01254 0 0.012436 0 0.00050526 0 0.0047538 -0.0023834 -0.23992 -0.21113 -0.13192 -0.13582 -0.31381 -0.235 -0.16918 -0.3658 -0.49251 -0.16573 -0.38026 -0.098858 -0.11458 0.017515 0.0060261 -0.015351 -0.033192 -0.0074441 0 0 0 0 -0.2122 -0.21952 -0.015433 -0.30386 -0.10876
3.6055 -0.00094843 -0.0034349 0 -0.00061811 0 0.0029785 0 -0.012565 0 -0.0037186 -0.020841 -0.20055 -0.21238 -0.11519 -0.14103 -0.28507 -0.19761 -0.1729 -0.32733 -0.406 -0.15344 -0.33239 -0.0078556 -0.11173 0.020399 0.0025362 -0.014321 -0.028998 0.17519 0 0 0 0 -0.21641 -0.20934 -0.017474 -0.28955 -0.11541
3.6094 -0.0056597 -0.0072667 0 -0.011309 0 -0.0080577 0 -0.027147 0 -0.0099176 -0.038062 -0.10854 -0.20513 -0.10315 -0.14134 -0.25395 -0.15867 -0.16964 -0.27679 -0.3108 -0.13899 -0.2822 0.083882 -0.10001 0.027656 -0.0063554 -0.010481 -0.022418 0.34477 0 0 0 0 -0.21871 -0.19393 -0.020371 -0.26796 -0.11395
3.6133 -0.010125 -0.010136 0 -0.016553 0 -0.015877 0 -0.038812 0 -0.012464 -0.057185 -0.037213 -0.19132 -0.091881 -0.13583 -0.2219 -0.11854 -0.15937 -0.22131 -0.2118 -0.1227 -0.22973 0.17277 -0.081888 0.036253 -0.016355 -0.0062927 -0.01497 0.50282 0 0 0 0 -0.21888 -0.17548 -0.022076 -0.24032 -0.10752
3.6172 -0.013409 -0.012413 0 -0.017039 0 -0.018752 0 -0.043608 0 -0.013433 -0.07923 -0.045965 -0.17244 -0.080204 -0.12482 -0.18964 -0.077895 -0.14263 -0.16473 -0.11265 -0.10508 -0.17563 0.25436 -0.059343 0.044235 -0.025453 -0.0028804 -0.00751 0.6483 0 0 0 0 -0.21646 -0.15506 -0.022058 -0.20773 -0.097927
3.6211 -0.015113 -0.013947 0 -0.01569 0 -0.018697 0 -0.042128 0 -0.015676 -0.10078 -0.12194 -0.15033 -0.067277 -0.10916 -0.15788 -0.037604 -0.12054 -0.11087 -0.017426 -0.086887 -0.12094 0.32448 -0.034714 0.049685 -0.031887 -0.0011682 -0.00088522 0.77067 0 0 0 0 -0.21105 -0.13374 -0.020061 -0.17175 -0.087012
3.625 -0.015785 -0.0147 0 -0.015463 0 -0.018436 0 -0.039778 0 -0.019778 -0.11613 -0.19441 -0.1283 -0.052606 -0.090977 -0.12783 0.0003766 -0.095586 -0.06603 0.065401 -0.069783 -0.068547 0.38015 -0.012233 0.049326 -0.033244 -0.0022455 0.0034945 0.85802 0 0 0 0 -0.20181 -0.11308 -0.016125 -0.13551 -0.077417
3.6289 -0.016516 -0.01537 0 -0.018032 0 -0.018357 0 -0.042321 0 -0.024035 -0.12183 -0.20479 -0.11059 -0.037819 -0.074857 -0.10069 0.033641 -0.073179 -0.033756 0.12828 -0.05609 -0.023319 0.41944 0.0037792 0.042295 -0.029939 -0.0052207 0.0050115 0.90941 0 0 0 0 -0.18984 -0.094486 -0.011719 -0.10407 -0.070697
3.6328 -0.018045 -0.016983 0 -0.02356 0 -0.017095 0 -0.050582 0 -0.027108 -0.11885 -0.15891 -0.097895 -0.024779 -0.062642 -0.076825 0.061534 -0.055614 -0.011842 0.17235 -0.046282 0.012885 0.44046 0.013548 0.031113 -0.024337 -0.0084612 0.0044178 0.93375 0 0 0 0 -0.17726 -0.078068 -0.0078843 -0.079031 -0.06591
3.6367 -0.020196 -0.019758 0 -0.030866 0 -0.014913 0 -0.059435 0 -0.029922 -0.11045 -0.11189 -0.090433 -0.014888 -0.055114 -0.05698 0.083154 -0.043948 0.0007753 0.19787 -0.040666 0.038453 0.44105 0.017495 0.017629 -0.017814 -0.011018 0.0022104 0.93504 0 0 0 0 -0.16549 -0.064124 -0.0051194 -0.061364 -0.062296
3.6406 -0.02213 -0.022612 0 -0.037633 0 -0.015294 0 -0.062175 0 -0.034336 -0.09871 -0.10925 -0.087975 -0.009525 -0.052585 -0.041925 0.097692 -0.038697 0.0055989 0.20606 -0.039302 0.052151 0.42061 0.016573 0.0040541 -0.011783 -0.011999 -0.00097949 0.90264 0 0 0 0 -0.15604 -0.052935 -0.0037878 -0.051555 -0.05892
3.6445 -0.023061 -0.024021 0 -0.041002 0 -0.021754 0 -0.056149 0 -0.040001 -0.083778 -0.14775 -0.09022 -0.012129 -0.055149 -0.035201 0.1014 -0.040311 0.0033558 0.1967 -0.042568 0.049775 0.38255 0.012377 -0.0047167 -0.0080939 -0.010321 -0.0039646 0.82166 0 0 0 0 -0.15204 -0.046638 -0.0043035 -0.051179 -0.054461
3.6484 -0.022732 -0.0234 0 -0.03882 0 -0.032675 0 -0.04446 0 -0.043159 -0.066233 -0.18912 -0.094222 -0.020487 -0.059414 -0.035541 0.096891 -0.044487 -0.0026281 0.17881 -0.047875 0.037503 0.33456 0.0075386 -0.0077709 -0.0057575 -0.0076073 -0.0059942 0.69427 0 0 0 0 -0.15212 -0.045249 -0.0056934 -0.055895 -0.049513
3.6523 -0.021323 -0.021502 0 -0.030955 0 -0.040316 0 -0.032609 0 -0.039288 -0.049032 -0.20173 -0.099309 -0.033464 -0.064325 -0.042615 0.084932 -0.049887 -0.012183 0.15402 -0.05437 0.017472 0.28483 0.0021501 -0.0053712 -0.0038863 -0.0048754 -0.0069694 0.54687 0 0 0 0 -0.15518 -0.049287 -0.007626 -0.064442 -0.044987
3.6563 -0.019097 -0.019427 0 -0.019667 0 -0.036661 0 -0.023775 0 -0.027356 -0.035758 -0.18436 -0.10506 -0.049888 -0.069128 -0.055901 0.066375 -0.055589 -0.025329 0.12322 -0.061381 -0.0084516 0.23687 -0.0039799 0.001879 -0.0017246 -0.0029911 -0.0068986 0.41111 0 0 0 0 -0.16008 -0.059054 -0.0098497 -0.075835 -0.041761
3.6602 -0.016251 -0.017394 0 -0.0085777 0 -0.021327 0 -0.017223 0 -0.011585 -0.026619 -0.15685 -0.11142 -0.068202 -0.073255 -0.074842 0.042077 -0.061036 -0.042867 0.085615 -0.068279 -0.038487 0.18781 -0.011818 0.012837 0.0016788 -0.0031019 -0.0059056 0.29631 0 0 0 0 -0.1652 -0.075182 -0.012162 -0.089381 -0.041286
3.6641 -0.012993 -0.014664 0 -0.00091668 0 -0.003482 0 -0.010605 0 0.0012118 -0.017 -0.13879 -0.11863 -0.085845 -0.076781 -0.096608 0.015065 -0.066769 -0.064808 0.040039 -0.074673 -0.070132 0.1325 -0.022394 0.024252 0.0060996 -0.00543 -0.0045724 0.1827 0 0 0 0 -0.16893 -0.095676 -0.014421 -0.10426 -0.044215
3.668 -0.009539 -0.010606 0 0.0018521 0 0.0052525 0 -0.0030418 0 0.0065369 -0.0012462 -0.13945 -0.1265 -0.1019 -0.080012 -0.11837 -0.011921 -0.073287 -0.089183 -0.011122 -0.080662 -0.10194 0.070185 -0.034537 0.033977 0.010009 -0.0086339 -0.0033494 0.044806 0 0 0 0 -0.17189 -0.11672 -0.016524 -0.1196 -0.048902
3.6719 -0.0058968 -0.0055967 0 0.00043184 0 0.00095162 0 0.004288 0 0.005228 0.021331 -0.15878 -0.13474 -0.11618 -0.08293 -0.13896 -0.037857 -0.080654 -0.11495 -0.066212 -0.086269 -0.13342 0.0070569 -0.047076 0.041055 0.012331 -0.011886 -0.0024097 -0.11765 0 0 0 0 -0.17498 -0.13614 -0.018346 -0.13491 -0.054237
3.6758 -0.0017582 -0.0007045 0 -0.0027094 0 -0.0089528 0 0.010102 0 0.0022612 0.044289 -0.1879 -0.14298 -0.12869 -0.085452 -0.15743 -0.062013 -0.088757 -0.14101 -0.12314 -0.091511 -0.16421 -0.047787 -0.058586 0.044771 0.012028 -0.014341 -0.0018808 -0.27296 0 0 0 0 -0.17929 -0.15184 -0.019755 -0.14966 -0.059009
3.6797 0.0031438 0.0034214 0 -0.0042224 0 -0.012259 0 0.014865 0 0.0026092 0.058508 -0.20968 -0.15018 -0.13974 -0.087004 -0.17266 -0.084035 -0.096614 -0.16565 -0.17691 -0.096175 -0.19367 -0.089245 -0.065484 0.043818 0.0073403 -0.014649 -0.0019537 -0.3824 0 0 0 0 -0.18736 -0.16016 -0.020383 -0.1626 -0.060967
3.6836 0.0084543 0.0071014 0 -0.0012099 0 -0.0028256 0 0.020394 0 0.0075836 0.059623 -0.20968 -0.15573 -0.15026 -0.087535 -0.18587 -0.10552 -0.10287 -0.18849 -0.22396 -0.10008 -0.22149 -0.11902 -0.067041 0.039612 0.00012412 -0.01336 -0.0025156 -0.43272 0 0 0 0 -0.19863 -0.16294 -0.020408 -0.17338 -0.060172
3.6875 0.01309 0.010985 0 0.0071211 0 0.014337 0 0.027803 0 0.014297 0.051687 -0.19379 -0.15962 -0.16023 -0.087319 -0.19759 -0.12707 -0.10718 -0.20971 -0.26378 -0.10301 -0.24726 -0.14191 -0.064174 0.033006 -0.0078508 -0.011286 -0.0035492 -0.44532 0 0 0 0 -0.2114 -0.16249 -0.020088 -0.18203 -0.057518
3.6914 0.015958 0.015039 0 0.018327 0 0.028046 0 0.036018 0 0.018277 0.043826 -0.18963 -0.16197 -0.16934 -0.086657 -0.20802 -0.14878 -0.10951 -0.22932 -0.29625 -0.10473 -0.27046 -0.16003 -0.057954 0.024622 -0.015152 -0.0090989 -0.0050694 -0.45535 0 0 0 0 -0.22389 -0.1607 -0.019636 -0.18854 -0.053844
3.6953 0.016941 0.018422 0 0.027379 0 0.030817 0 0.042274 0 0.017051 0.043029 -0.21916 -0.16301 -0.17683 -0.086046 -0.21699 -0.17018 -0.11011 -0.24715 -0.32151 -0.10484 -0.29009 -0.17153 -0.050199 0.015165 -0.019899 -0.0076975 -0.0071399 -0.4823 0 0 0 0 -0.23329 -0.16015 -0.019339 -0.19289 -0.050394
3.6992 0.017107 0.020393 0 0.02948 0 0.024418 0 0.043942 0 0.012093 0.049387 -0.26609 -0.16366 -0.18085 -0.086277 -0.22327 -0.1884 -0.11055 -0.26181 -0.34083 -0.1028 -0.30436 -0.17474 -0.04493 0.0060618 -0.020165 -0.0080265 -0.0097508 -0.51852 0 0 0 0 -0.23503 -0.16394 -0.019353 -0.19491 -0.049018
3.7031 0.017795 0.021154 0 0.023514 0 0.016824 0 0.040178 0 0.007848 0.057252 -0.27962 -0.16479 -0.18166 -0.087129 -0.22676 -0.20167 -0.11212 -0.27261 -0.35646 -0.099375 -0.314 -0.17246 -0.04353 -0.0017332 -0.017555 -0.0094725 -0.012511 -0.54195 0 0 0 0 -0.23039 -0.17074 -0.019236 -0.19507 -0.04953
3.707 0.019369 0.021556 0 0.013486 0 0.014525 0 0.032437 0 0.008569 0.060336 -0.22195 -0.16669 -0.17947 -0.088195 -0.22743 -0.20887 -0.11505 -0.27867 -0.36792 -0.095053 -0.31893 -0.17056 -0.046185 -0.0078068 -0.013061 -0.011597 -0.015142 -0.53676 0 0 0 0 -0.2207 -0.17903 -0.018564 -0.19322 -0.051573
3.7109 0.02088 0.021992 0 0.0063088 0 0.017651 0 0.023866 0 0.015205 0.056024 -0.11381 -0.16955 -0.17472 -0.088971 -0.22544 -0.2093 -0.11926 -0.27925 -0.37434 -0.090442 -0.31921 -0.17176 -0.052626 -0.011918 -0.0077853 -0.013913 -0.01734 -0.50286 0 0 0 0 -0.20787 -0.18699 -0.016911 -0.18919 -0.054638
3.7148 0.020986 0.021778 0 0.0071127 0 0.021516 0 0.017816 0 0.024586 0.045995 -0.023772 -0.17338 -0.16838 -0.08824 -0.22132 -0.20195 -0.1236 -0.27261 -0.3718 -0.086981 -0.3141 -0.17152 -0.061676 -0.013937 -0.0034986 -0.015623 -0.018415 -0.45005 0 0 0 0 -0.19615 -0.19057 -0.013448 -0.18231 -0.057711
3.7188 0.019192 0.019823 0 0.015439 0 0.021765 0 0.015922 0 0.031512 0.033964 -0.0037437 -0.17724 -0.16255 -0.085529 -0.21715 -0.19097 -0.12538 -0.26097 -0.35931 -0.0861 -0.30508 -0.16136 -0.069987 -0.015536 -0.001086 -0.016455 -0.018076 -0.38721 0 0 0 0 -0.19001 -0.18764 -0.0086717 -0.17346 -0.059838
3.7227 0.016188 0.015886 0 0.025312 0 0.017818 0 0.016784 0 0.032217 0.023172 -0.036114 -0.18037 -0.15789 -0.081356 -0.21368 -0.17955 -0.12334 -0.24669 -0.33864 -0.08795 -0.29329 -0.13694 -0.076056 -0.017988 -0.00022996 -0.016654 -0.016473 -0.31757 0 0 0 0 -0.18959 -0.17929 -0.0036609 -0.16377 -0.060987
3.7266 0.013033 0.01103 0 0.029329 0 0.012166 0 0.016647 0 0.026594 0.015214 -0.051796 -0.18215 -0.15457 -0.07623 -0.21101 -0.16959 -0.11669 -0.23122 -0.31124 -0.092403 -0.27926 -0.10285 -0.079035 -0.022106 -0.00072801 -0.016375 -0.013724 -0.24166 0 0 0 0 -0.19419 -0.16672 0.00064866 -0.15407 -0.061184
3.7305 0.010126 0.0067484 0 0.023854 0 0.0074344 0 0.012346 0 0.017665 0.0099921 -0.0030693 -0.18189 -0.15247 -0.070889 -0.20885 -0.16285 -0.10481 -0.21605 -0.27928 -0.09901 -0.26345 -0.06894 -0.07825 -0.028675 -0.0023118 -0.015806 -0.010021 -0.16172 0 0 0 0 -0.20221 -0.1518 0.0030616 -0.14535 -0.06054
3.7344 0.0070447 0.0036695 0 0.011532 0 0.004451 0 0.0043888 0 0.0090226 0.006077 0.086727 -0.17819 -0.15037 -0.06679 -0.2049 -0.16035 -0.087837 -0.20265 -0.24769 -0.10531 -0.24613 -0.041949 -0.072991 -0.038058 -0.0052441 -0.014866 -0.005882 -0.082534 0 0 0 0 -0.20794 -0.13916 0.001277 -0.13903 -0.058958
3.7383 0.003289 0.0011791 0 -0.00068521 0 0.0025308 0 -0.0029405 0 0.002492 0.0014302 0.15075 -0.17205 -0.14713 -0.063871 -0.19768 -0.15878 -0.069709 -0.19006 -0.21956 -0.10847 -0.22798 -0.020703 -0.065199 -0.047845 -0.0096559 -0.013282 -0.0020329 -0.0086943 0 0 0 0 -0.20782 -0.13083 -0.0035739 -0.13411 -0.056405
3.7422 -0.00099093 -0.0017392 0 -0.006584 0 0.00072409 0 -0.0053242 0 -0.0022799 -0.0053421 0.15204 -0.16401 -0.14254 -0.06167 -0.18678 -0.15635 -0.052247 -0.17751 -0.19524 -0.10702 -0.20914 0.00062135 -0.055327 -0.05658 -0.015767 -0.010789 0.0012197 0.058263 0 0 0 0 -0.20117 -0.12698 -0.01061 -0.12967 -0.052597
3.7461 -0.0050889 -0.0054052 0 -0.005167 0 -0.0015329 0 -0.002918 0 -0.0065507 -0.013769 0.12123 -0.15477 -0.13666 -0.059582 -0.17224 -0.15147 -0.037113 -0.16431 -0.17447 -0.099876 -0.18972 0.025367 -0.043804 -0.062885 -0.023583 -0.0072032 0.0036183 0.12051 0 0 0 0 -0.18819 -0.12729 -0.01875 -0.12471 -0.047318
3.75 -0.0084632 -0.0091914 0 -0.0013285 0 -0.0045598 0 -0.00097934 0 -0.011097 -0.021529 0.11914 -0.14565 -0.13011 -0.056304 -0.15498 -0.14207 -0.026822 -0.14954 -0.15582 -0.085567 -0.16987 0.051046 -0.030904 -0.064437 -0.032687 -0.0023192 0.0047346 0.1818 0 0 0 0 -0.17081 -0.13043 -0.025941 -0.1173 -0.040198
3.7539 -0.011213 -0.012226 0 -0.0021319 0 -0.0085759 0 -0.0052613 0 -0.01588 -0.026131 0.17023 -0.13887 -0.12476 -0.050877 -0.13909 -0.12931 -0.021873 -0.13393 -0.13598 -0.06689 -0.15017 0.072679 -0.017646 -0.061014 -0.040354 0.0029575 0.0045437 0.24375 0 0 0 0 -0.15602 -0.13281 -0.029961 -0.10641 -0.032228
3.7578 -0.0138 -0.0142 0 -0.011295 0 -0.01343 0 -0.016188 0 -0.020528 -0.027065 0.24181 -0.13517 -0.12132 -0.044025 -0.12702 -0.11608 -0.020621 -0.11904 -0.11434 -0.047799 -0.13114 0.088279 -0.0051218 -0.054607 -0.044424 0.007578 0.0033415 0.30285 0 0 0 0 -0.14748 -0.13299 -0.030941 -0.093183 -0.024794
3.7617 -0.016404 -0.015498 0 -0.025956 0 -0.018325 0 -0.027697 0 -0.024657 -0.02644 0.2865 -0.135 -0.11997 -0.036534 -0.11997 -0.10429 -0.022083 -0.10599 -0.091404 -0.030812 -0.11316 0.1002 0.0058076 -0.046546 -0.043452 0.010848 0.0012451 0.35152 0 0 0 0 -0.14677 -0.13061 -0.029241 -0.07868 -0.018851
3.7656 -0.018656 -0.016701 0 -0.038329 0 -0.022048 0 -0.032448 0 -0.027686 -0.027357 0.29214 -0.13851 -0.12059 -0.029439 -0.11863 -0.095854 -0.025093 -0.095883 -0.068243 -0.01842 -0.096617 0.11145 0.014256 -0.03835 -0.036225 0.012118 -0.0016036 0.38369 0 0 0 0 -0.15465 -0.12571 -0.025549 -0.064261 -0.015326
3.7695 -0.020005 -0.018076 0 -0.041225 0 -0.023613 0 -0.028681 0 -0.028738 -0.031325 0.28212 -0.1456 -0.12195 -0.025386 -0.12266 -0.093965 -0.027553 -0.090624 -0.04922 -0.015219 -0.082359 0.12189 0.01814 -0.032827 -0.020914 0.010289 -0.0050125 0.40084 0 0 0 0 -0.16971 -0.11951 -0.021604 -0.053247 -0.015779
3.7734 -0.020227 -0.019469 0 -0.033331 0 -0.022856 0 -0.021956 0 -0.027226 -0.036964 0.27519 -0.15302 -0.12191 -0.024288 -0.1266 -0.095706 -0.028147 -0.087789 -0.035806 -0.01788 -0.069424 0.12896 0.019125 -0.029942 -0.002662 0.0069424 -0.0083338 0.41157 0 0 0 0 -0.18352 -0.11406 -0.018787 -0.045971 -0.018005
3.7773 -0.019538 -0.020489 0 -0.02007 0 -0.020623 0 -0.019842 0 -0.023714 -0.0411 0.2626 -0.15914 -0.11981 -0.025353 -0.12802 -0.099101 -0.026575 -0.085964 -0.027747 -0.024102 -0.057278 0.13173 0.01843 -0.028992 0.015822 0.0029731 -0.01119 0.42305 0 0 0 0 -0.19229 -0.10963 -0.01701 -0.041842 -0.020454
3.7813 -0.018342 -0.020714 0 -0.0093877 0 -0.01849 0 -0.024639 0 -0.01995 -0.041268 0.23111 -0.16257 -0.11537 -0.027543 -0.12521 -0.10231 -0.022751 -0.083937 -0.024229 -0.031593 -0.045452 0.13287 0.017303 -0.029115 0.032195 -0.00081882 -0.013219 0.43176 0 0 0 0 -0.19322 -0.10614 -0.015915 -0.039986 -0.021648
3.7852 -0.017002 -0.01985 0 -0.0058985 0 -0.01797 0 -0.03125 0 -0.017631 -0.037537 0.19475 -0.16132 -0.10878 -0.028835 -0.11643 -0.10276 -0.016743 -0.080221 -0.02329 -0.036926 -0.03338 0.13588 0.017721 -0.028744 0.043329 -0.0033642 -0.013803 0.42427 0 0 0 0 -0.18309 -0.10279 -0.014435 -0.038692 -0.019293
3.7891 -0.015876 -0.017974 0 -0.0082014 0 -0.019405 0 -0.03222 0 -0.016902 -0.0323 0.18423 -0.15485 -0.10246 -0.026352 -0.10413 -0.099096 -0.010053 -0.07493 -0.020507 -0.036903 -0.021238 0.14054 0.021521 -0.025821 0.048134 -0.0041766 -0.012453 0.38994 0 0 0 0 -0.1644 -0.097753 -0.010755 -0.035214 -0.011981
3.793 -0.015343 -0.015707 0 -0.011277 0 -0.021305 0 -0.024901 0 -0.016165 -0.028365 0.20204 -0.14564 -0.098519 -0.020527 -0.093128 -0.093644 -0.0044398 -0.070296 -0.01485 -0.033112 -0.010309 0.14229 0.027523 -0.020621 0.04954 -0.0041634 -0.0096934 0.33417 0 0 0 0 -0.14419 -0.091032 -0.0051242 -0.02962 -0.0018661
3.7969 -0.015532 -0.014029 0 -0.011421 0 -0.021129 0 -0.013836 0 -0.013664 -0.026866 0.20603 -0.13534 -0.09802 -0.012337 -0.086268 -0.08828 -0.0010726 -0.068113 -0.0070439 -0.02722 -0.002022 0.13658 0.034461 -0.013721 0.049083 -0.0039405 -0.005872 0.27772 0 0 0 0 -0.1265 -0.083339 0.0017319 -0.022834 0.0093189
3.8008 -0.015999 -0.013636 0 -0.0091651 0 -0.017502 0 -0.0064244 0 -0.0094817 -0.026472 0.15588 -0.12576 -0.10174 -0.0032697 -0.086173 -0.085114 -0.0010676 -0.070233 0.0014174 -0.021368 0.0020179 0.12371 0.04074 -0.0060059 0.048279 -0.0041617 -0.0014403 0.24041 0 0 0 0 -0.11517 -0.075792 0.0087278 -0.016279 0.019534
3.8047 -0.015836 -0.014319 0 -0.0078648 0 -0.012078 0 -0.0064498 0 -0.0059321 -0.024387 0.0727 -0.12085 -0.11053 0.0021527 -0.097087 -0.088737 -0.0069395 -0.08064 0.0046002 -0.020729 -0.0028501 0.1087 0.04233 3.8123e-06 0.048195 -0.0058498 0.0025364 0.22393 0 0 0 0 -0.11665 -0.072229 0.012454 -0.014675 0.024006
3.8086 -0.014358 -0.014976 0 -0.0098698 0 -0.0088197 0 -0.011537 0 -0.0057084 -0.018476 0.030514 -0.12168 -0.12114 0.0007996 -0.11451 -0.098998 -0.017427 -0.097464 -0.0019198 -0.027119 -0.016413 0.096351 0.038117 0.0023738 0.046644 -0.0084767 0.0051052 0.21081 0 0 0 0 -0.12751 -0.074777 0.010951 -0.020684 0.021491
3.8125 -0.011736 -0.014345 0 -0.014173 0 -0.010504 0 -0.016172 0 -0.009275 -0.0090845 0.07194 -0.12778 -0.13161 -0.0076264 -0.13451 -0.11426 -0.031098 -0.11833 -0.018726 -0.039658 -0.037288 0.086816 0.028951 0.00068155 0.0412 -0.011234 0.0060317 0.18097 0 0 0 0 -0.14389 -0.083185 0.0043317 -0.034306 0.012787
3.8164 -0.0088428 -0.011829 0 -0.017532 0 -0.015397 0 -0.016533 0 -0.013911 0.0007313 0.14094 -0.13851 -0.14051 -0.022831 -0.15397 -0.13288 -0.046681 -0.14117 -0.045522 -0.057107 -0.064001 0.076392 0.015929 -0.0052367 0.029925 -0.013417 0.0052333 0.12978 0 0 0 0 -0.16259 -0.096655 -0.0068466 -0.054976 -0.0010957
3.8203 -0.0063563 -0.0077065 0 -0.017431 0 -0.017707 0 -0.012556 0 -0.015487 0.0069263 0.1245 -0.1528 -0.14621 -0.043767 -0.16889 -0.15234 -0.062375 -0.16306 -0.080975 -0.077168 -0.094201 0.062247 0.0010057 -0.015399 0.010246 -0.014033 0.0027311 0.070419 0 0 0 0 -0.17937 -0.11338 -0.021267 -0.081269 -0.018386
3.8242 -0.0040257 -0.0026994 0 -0.013725 0 -0.012237 0 -0.0063156 0 -0.011656 0.0071279 -0.023933 -0.16746 -0.14777 -0.065601 -0.17533 -0.16783 -0.075126 -0.17969 -0.11825 -0.094232 -0.12197 0.045669 -0.011345 -0.028412 -0.017741 -0.012194 -0.00066446 0.019914 0 0 0 0 -0.18884 -0.12751 -0.034435 -0.10758 -0.034593
3.8281 -0.0009371 0.0025253 0 -0.0077315 0 0.00066398 0 0.00041037 0 -0.0037517 0.0024005 -0.21319 -0.17997 -0.14724 -0.083922 -0.1765 -0.17814 -0.084658 -0.19139 -0.15084 -0.1059 -0.14407 0.030379 -0.019573 -0.041652 -0.046935 -0.009112 -0.0037689 -0.015916 0 0 0 0 -0.19219 -0.13573 -0.043386 -0.12932 -0.047148
3.832 0.0034368 0.0074362 0 -0.00045646 0 0.014649 0 0.006696 0 0.0042799 -0.0032275 -0.28899 -0.18934 -0.14567 -0.096994 -0.17461 -0.18305 -0.091282 -0.19881 -0.17625 -0.11159 -0.15946 0.018215 -0.023615 -0.053859 -0.072686 -0.0056692 -0.0060782 -0.044495 0 0 0 0 -0.1906 -0.13704 -0.047083 -0.14471 -0.055247
3.8359 0.0085087 0.011482 0 0.0077444 0 0.022268 0 0.011473 0 0.0091042 -0.0052226 -0.1903 -0.19493 -0.14411 -0.10369 -0.17215 -0.1828 -0.095661 -0.20298 -0.19292 -0.11137 -0.16784 0.0072578 -0.023964 -0.063859 -0.090391 -0.0028216 -0.0072046 -0.076817 0 0 0 0 -0.18564 -0.13126 -0.045081 -0.15272 -0.058578
3.8398 0.012972 0.014199 0 0.015923 0 0.020897 0 0.013297 0 0.010639 -0.0012821 -0.021037 -0.196 -0.14403 -0.10307 -0.17348 -0.17822 -0.099597 -0.20595 -0.19978 -0.10631 -0.17004 -0.0056024 -0.022637 -0.069461 -0.091402 -0.0023981 -0.0067371 -0.1185 0 0 0 0 -0.18022 -0.11984 -0.037661 -0.15273 -0.057279
3.8438 0.015915 0.015646 0 0.021827 0 0.014395 0 0.011835 0 0.011852 0.0074782 0.048822 -0.19481 -0.1457 -0.099424 -0.18013 -0.17307 -0.10568 -0.21036 -0.20314 -0.10105 -0.17233 -0.020792 -0.023662 -0.070378 -0.0772 -0.0047274 -0.0055456 -0.16952 0 0 0 0 -0.1771 -0.10984 -0.029523 -0.15021 -0.054643
3.8477 0.017482 0.016589 0 0.023352 0 0.0093511 0 0.0093096 0 0.015906 0.017461 -0.045126 -0.19306 -0.14863 -0.095724 -0.19042 -0.16945 -0.11436 -0.2166 -0.20728 -0.09767 -0.17843 -0.035305 -0.028307 -0.067306 -0.053984 -0.0088901 -0.004439 -0.22813 0 0 0 0 -0.17639 -0.10512 -0.023474 -0.14883 -0.052477
3.8516 0.018418 0.017951 0 0.021033 0 0.0098202 0 0.0095945 0 0.023203 0.024778 -0.20033 -0.19177 -0.15253 -0.093637 -0.20279 -0.16871 -0.12553 -0.22459 -0.21459 -0.09709 -0.19048 -0.045785 -0.036959 -0.060717 -0.026664 -0.014073 -0.0039602 -0.29066 0 0 0 0 -0.17787 -0.1079 -0.021113 -0.15074 -0.051707
3.8555 0.019074 0.019872 0 0.018633 0 0.015207 0 0.015069 0 0.03089 0.0273 -0.26232 -0.19195 -0.1571 -0.094636 -0.21502 -0.1722 -0.13861 -0.23389 -0.22717 -0.09979 -0.21034 -0.051927 -0.04948 -0.051276 -0.0015197 -0.019158 -0.0046871 -0.34742 0 0 0 0 -0.18092 -0.11999 -0.023814 -0.15787 -0.053043
3.8594 0.01902 0.021358 0 0.020369 0 0.022126 0 0.024095 0 0.035162 0.02565 -0.18931 -0.19452 -0.16245 -0.099246 -0.223 -0.18187 -0.15077 -0.24299 -0.24579 -0.10449 -0.23807 -0.056718 -0.06351 -0.040896 0.010164 -0.021974 -0.007246 -0.38364 0 0 0 0 -0.18434 -0.14118 -0.0319 -0.17113 -0.056506
3.8633 0.017665 0.021037 0 0.026852 0 0.02722 0 0.031766 0 0.034132 0.022885 -0.086155 -0.19816 -0.16867 -0.10459 -0.22722 -0.19539 -0.15977 -0.25093 -0.26594 -0.10827 -0.26679 -0.063716 -0.075627 -0.032195 0.0099351 -0.022582 -0.010651 -0.38994 0 0 0 0 -0.18761 -0.16385 -0.041243 -0.18608 -0.06044
3.8672 0.015121 0.018438 0 0.033643 0 0.028206 0 0.033562 0 0.028742 0.022959 -0.074939 -0.20213 -0.17588 -0.10935 -0.22874 -0.21167 -0.16484 -0.25751 -0.28555 -0.11009 -0.29289 -0.074452 -0.084583 -0.02647 0.00045375 -0.021394 -0.014306 -0.37318 0 0 0 0 -0.19104 -0.18438 -0.049918 -0.20054 -0.064275
3.8711 0.012307 0.014544 0 0.034301 0 0.023644 0 0.02879 0 0.021297 0.02837 -0.15319 -0.20567 -0.18408 -0.1124 -0.22895 -0.22941 -0.16564 -0.26264 -0.30282 -0.10928 -0.31307 -0.08804 -0.089547 -0.024772 -0.014645 -0.019011 -0.017596 -0.35383 0 0 0 0 -0.19497 -0.19959 -0.056223 -0.21255 -0.067597
3.875 0.010157 0.011045 0 0.02567 0 0.013657 0 0.020936 0 0.013561 0.038057 -0.20122 -0.20766 -0.19297 -0.11248 -0.23052 -0.2463 -0.16217 -0.26619 -0.3154 -0.1055 -0.32212 -0.10215 -0.089761 -0.028733 -0.027965 -0.016684 -0.019463 -0.34842 0 0 0 0 -0.20018 -0.20487 -0.057801 -0.21934 -0.070173
3.8789 0.0088363 0.0090347 0 0.010896 0 0.0016754 0 0.014858 0 0.0064399 0.04714 -0.12701 -0.20773 -0.20093 -0.11051 -0.23552 -0.259 -0.15733 -0.26811 -0.32332 -0.10092 -0.3199 -0.11353 -0.087221 -0.036939 -0.030799 -0.015915 -0.019305 -0.35299 0 0 0 0 -0.20637 -0.20068 -0.054839 -0.22087 -0.072608
3.8828 0.007808 0.0083693 0 -0.002484 0 -0.0056996 0 0.013336 0 0.0010949 0.049435 0.021251 -0.20662 -0.2068 -0.10805 -0.24261 -0.26647 -0.15319 -0.26808 -0.32782 -0.097239 -0.31056 -0.11814 -0.083754 -0.046493 -0.023249 -0.016627 -0.017522 -0.34541 0 0 0 0 -0.21221 -0.19105 -0.049275 -0.21906 -0.075273
3.8867 0.0066205 0.0081915 0 -0.0078651 0 -0.0028034 0 0.015516 0 -0.00062937 0.041644 0.10637 -0.20483 -0.20984 -0.10591 -0.25018 -0.26796 -0.15059 -0.26552 -0.329 -0.095198 -0.29653 -0.11245 -0.080022 -0.055374 -0.0067453 -0.018477 -0.014382 -0.30593 0 0 0 0 -0.2165 -0.1783 -0.042229 -0.21481 -0.078155
3.8906 0.0054782 0.0078943 0 -0.0040698 0 0.0095452 0 0.017951 0 0.0022222 0.02621 0.058652 -0.20299 -0.20942 -0.10475 -0.25608 -0.2631 -0.15001 -0.25977 -0.32676 -0.095263 -0.28046 -0.09624 -0.076456 -0.061424 0.015892 -0.020865 -0.010265 -0.23623 0 0 0 0 -0.21795 -0.16493 -0.03489 -0.20904 -0.081084
3.8945 0.0049689 0.0075048 0 0.0042948 0 0.022788 0 0.017042 0 0.0075883 0.010189 -0.042898 -0.20225 -0.20459 -0.10464 -0.25431 -0.25109 -0.15061 -0.24882 -0.31797 -0.096867 -0.26592 -0.074047 -0.072399 -0.059869 0.035838 -0.021989 -0.0058446 -0.15794 0 0 0 0 -0.21352 -0.15455 -0.02904 -0.20185 -0.082619
3.8984 0.0053087 0.0072644 0 0.010493 0 0.026483 0 0.011253 0 0.010687 0.00041934 -0.059068 -0.20252 -0.19809 -0.1038 -0.24496 -0.23648 -0.14959 -0.2346 -0.30257 -0.097378 -0.25296 -0.052839 -0.067002 -0.052095 0.046438 -0.021173 -0.0017975 -0.092845 0 0 0 0 -0.20515 -0.14703 -0.024819 -0.19302 -0.08177
3.9023 0.0059907 0.0070973 0 0.010346 0 0.01705 0 0.0020615 0 0.0076734 -0.0014611 0.052207 -0.20343 -0.19124 -0.1012 -0.22919 -0.2213 -0.14568 -0.21833 -0.28039 -0.095596 -0.24039 -0.036691 -0.060158 -0.039432 0.046188 -0.018571 0.0017177 -0.045389 0 0 0 0 -0.19438 -0.14165 -0.022191 -0.18215 -0.078117
3.9063 0.0062147 0.0066461 0 0.0046843 0 0.001323 0 -0.0067157 0 -0.00030632 -5.3993e-05 0.18926 -0.2045 -0.18518 -0.096074 -0.20877 -0.2073 -0.13803 -0.20128 -0.25179 -0.090716 -0.22696 -0.02343 -0.05206 -0.023527 0.034763 -0.014574 0.0045984 -0.0043805 0 0 0 0 -0.18286 -0.1377 -0.021132 -0.16911 -0.071516
3.9102 0.0055832 0.0057423 0 -0.0017399 0 -0.0090018 0 -0.011004 0 -0.0070311 -0.0022621 0.2234 -0.2048 -0.18141 -0.08749 -0.18723 -0.19686 -0.12579 -0.18546 -0.21768 -0.081978 -0.21047 -0.0070197 -0.043532 -0.0072622 0.012896 -0.010154 0.0067307 0.040485 0 0 0 0 -0.17339 -0.13421 -0.021809 -0.15397 -0.061988
3.9141 0.0043092 0.0046197 0 -0.003806 0 -0.0073329 0 -0.0090564 0 -0.0062089 -0.01148 0.14497 -0.20301 -0.1804 -0.076473 -0.17144 -0.1914 -0.11095 -0.17326 -0.1832 -0.071231 -0.1898 0.016041 -0.036992 0.0043618 -0.012864 -0.0073949 0.0080892 0.086399 0 0 0 0 -0.16913 -0.13056 -0.024358 -0.1391 -0.051484
3.918 0.0028062 0.0035548 0 0.00038923 0 0.002571 0 -0.0029631 0 0.0025388 -0.024651 0.07247 -0.19916 -0.18077 -0.065368 -0.1634 -0.18946 -0.096584 -0.1644 -0.15264 -0.061353 -0.16728 0.042492 -0.033311 0.010048 -0.037071 -0.0068586 0.0087482 0.1217 0 0 0 0 -0.16937 -0.12718 -0.02824 -0.12682 -0.042058
3.9219 0.0012306 0.0024067 0 0.0081679 0 0.010706 0 0.002304 0 0.012515 -0.034537 0.11573 -0.19332 -0.18163 -0.055509 -0.16357 -0.19018 -0.084307 -0.15855 -0.12822 -0.053958 -0.14479 0.064582 -0.032607 0.0093625 -0.057608 -0.0085718 0.0086092 0.13955 0 0 0 0 -0.17322 -0.12447 -0.033033 -0.11842 -0.034778
3.9258 -0.00050021 0.00071622 0 0.014002 0 0.0099621 0 0.0021252 0 0.015303 -0.035271 0.24907 -0.1857 -0.18204 -0.048144 -0.17157 -0.19256 -0.075519 -0.15511 -0.11165 -0.050467 -0.12445 0.076653 -0.034601 0.0024105 -0.07299 -0.012275 0.0075622 0.14457 0 0 0 0 -0.17934 -0.12281 -0.038172 -0.11491 -0.030523
3.9297 -0.0023468 -0.0016629 0 0.013271 0 0.0015974 0 -0.0043662 0 0.0080825 -0.026736 0.33732 -0.17668 -0.18041 -0.045225 -0.18517 -0.19489 -0.072038 -0.15292 -0.1053 -0.052904 -0.11095 0.079418 -0.037532 -0.010097 -0.081748 -0.016772 0.0051554 0.146 0 0 0 0 -0.18448 -0.12262 -0.041909 -0.11743 -0.030518
3.9336 -0.0039978 -0.0041448 0 0.0055173 0 -0.0073737 0 -0.013373 0 -0.0038299 -0.014507 0.28395 -0.16744 -0.17702 -0.045117 -0.1974 -0.19578 -0.071123 -0.1504 -0.104 -0.058203 -0.10417 0.077843 -0.038108 -0.023609 -0.08657 -0.019926 0.0017537 0.14693 0 0 0 0 -0.1859 -0.12261 -0.042835 -0.12192 -0.032647
3.9375 -0.0051692 -0.0057932 0 -0.0052012 0 -0.011224 0 -0.018978 0 -0.011646 -0.0057162 0.13584 -0.15838 -0.17261 -0.046373 -0.20535 -0.19491 -0.070754 -0.14734 -0.10469 -0.063822 -0.10265 0.075304 -0.035177 -0.036211 -0.08815 -0.021026 -0.0023178 0.14251 0 0 0 0 -0.18326 -0.1219 -0.040668 -0.12574 -0.035438
3.9414 -0.0059622 -0.0061845 0 -0.013253 0 -0.0098225 0 -0.017398 0 -0.010698 -0.0041391 0.031818 -0.14977 -0.16789 -0.047862 -0.20721 -0.1921 -0.069437 -0.14376 -0.10526 -0.06765 -0.10503 0.070395 -0.028233 -0.046729 -0.086544 -0.019746 -0.0067771 0.12834 0 0 0 0 -0.17671 -0.11985 -0.035447 -0.12695 -0.037785
3.9453 -0.0067701 -0.0058373 0 -0.0155 0 -0.0069501 0 -0.009773 0 -0.0041162 -0.0080057 0.056323 -0.14184 -0.16391 -0.048175 -0.20134 -0.18725 -0.065417 -0.13993 -0.10358 -0.066839 -0.10932 0.059579 -0.017172 -0.054143 -0.081042 -0.015983 -0.011237 0.10791 0 0 0 0 -0.16693 -0.11584 -0.027544 -0.12327 -0.038358
3.9492 -0.0077741 -0.0057208 0 -0.013282 0 -0.0057512 0 -0.0013767 0 0.00037508 -0.011767 0.15842 -0.135 -0.16221 -0.046037 -0.18907 -0.18082 -0.057908 -0.13663 -0.099098 -0.058447 -0.11241 0.042441 -0.0046501 -0.058865 -0.070396 -0.011103 -0.015083 0.090154 0 0 0 0 -0.15684 -0.11042 -0.019343 -0.11395 -0.036171
3.9531 -0.0086256 -0.00635 0 -0.01075 0 -0.0064029 0 0.0021592 0 -0.0027825 -0.010288 0.2162 -0.12944 -0.16254 -0.042399 -0.17556 -0.17419 -0.049258 -0.13395 -0.094363 -0.045112 -0.11376 0.023663 0.0059162 -0.062974 -0.057001 -0.0070104 -0.018268 0.080572 0 0 0 0 -0.14878 -0.10552 -0.013122 -0.1027 -0.032548
3.957 -0.0087555 -0.007406 0 -0.011068 0 -0.0074798 0 -0.0011474 0 -0.012661 -0.002522 0.16681 -0.12559 -0.16465 -0.037906 -0.16324 -0.16821 -0.04096 -0.13174 -0.090918 -0.028639 -0.11369 0.0096687 0.013018 -0.067259 -0.0429 -0.0045334 -0.020824 0.076536 0 0 0 0 -0.14361 -0.10228 -0.0097957 -0.09173 -0.028369
3.9609 -0.0080363 -0.0082126 0 -0.013788 0 -0.0082005 0 -0.0082518 0 -0.023068 0.007689 0.061499 -0.12393 -0.16814 -0.033253 -0.15427 -0.16377 -0.034487 -0.12976 -0.090174 -0.011158 -0.11277 0.0036011 0.015553 -0.072305 -0.03047 -0.0042966 -0.022836 0.071852 0 0 0 0 -0.14181 -0.1017 -0.0099198 -0.083149 -0.024578
3.9648 -0.0070652 -0.0084712 0 -0.015599 0 -0.0086498 0 -0.013298 0 -0.027404 0.014162 -0.0008848 -0.12585 -0.17222 -0.029514 -0.15176 -0.16271 -0.032299 -0.12747 -0.094093 0.0029989 -0.11213 0.0037442 0.012426 -0.078201 -0.025218 -0.0069553 -0.024463 0.06442 0 0 0 0 -0.14366 -0.10527 -0.013682 -0.080348 -0.02292
3.9688 -0.006696 -0.008452 0 -0.013607 0 -0.0084734 0 -0.011914 0 -0.022938 0.012576 0.022957 -0.13109 -0.17551 -0.02685 -0.15434 -0.16516 -0.033778 -0.12453 -0.10063 0.010663 -0.1118 0.0064103 0.0068353 -0.083266 -0.029214 -0.010934 -0.025994 0.05813 0 0 0 0 -0.14685 -0.11143 -0.018096 -0.082315 -0.023895
3.9727 -0.0072499 -0.0085344 0 -0.0081309 0 -0.0066836 0 -0.0045974 0 -0.01189 0.0035541 0.09039 -0.13861 -0.17742 -0.024777 -0.15972 -0.17 -0.037091 -0.12111 -0.10705 0.011921 -0.11054 0.0096518 0.0012143 -0.086298 -0.040211 -0.014901 -0.027442 0.057894 0 0 0 0 -0.14989 -0.1183 -0.021198 -0.08634 -0.026913
3.9766 -0.0081966 -0.0087285 0 -0.0025819 0 -0.0034091 0 0.0033223 0 0.00036147 -0.0075638 0.13127 -0.14752 -0.17749 -0.022931 -0.1663 -0.1761 -0.04083 -0.1173 -0.11127 0.0071248 -0.1071 0.01395 -0.0030355 -0.086547 -0.055778 -0.017997 -0.028737 0.06466 0 0 0 0 -0.1519 -0.12457 -0.021859 -0.090295 -0.031462
3.9805 -0.0086268 -0.0087455 0 -0.00063985 0 -0.0011978 0 0.0054041 0 0.0082315 -0.014261 0.11782 -0.15662 -0.17528 -0.020866 -0.17226 -0.18184 -0.043255 -0.11328 -0.11072 -0.0028462 -0.099766 0.019985 -0.0046284 -0.083338 -0.072182 -0.019337 -0.029734 0.075908 0 0 0 0 -0.15208 -0.12876 -0.01909 -0.091526 -0.036809
3.9844 -0.0080546 -0.0084614 0 -0.0032417 0 -0.0033126 0 -0.00098266 0 0.0086636 -0.013344 0.074574 -0.16305 -0.17003 -0.018229 -0.17488 -0.18317 -0.041722 -0.10893 -0.10136 -0.015019 -0.085932 0.026818 -0.0031992 -0.076975 -0.080273 -0.018053 -0.030024 0.089507 0 0 0 0 -0.1497 -0.12891 -0.012985 -0.085886 -0.041382
3.9883 -0.0068008 -0.0081371 0 -0.0078674 0 -0.0099891 0 -0.012265 0 0.0027117 -0.0071847 0.036735 -0.16607 -0.16305 -0.015566 -0.17452 -0.1795 -0.037378 -0.10385 -0.08599 -0.025515 -0.068848 0.03276 -0.00133 -0.070659 -0.078174 -0.015532 -0.029738 0.10527 0 0 0 0 -0.14597 -0.12647 -0.0067015 -0.075447 -0.044433
3.9922 -0.005667 -0.0080874 0 -0.010579 0 -0.016742 0 -0.02098 0 -0.0049811 -0.0019745 0.016296 -0.16556 -0.15503 -0.013276 -0.17147 -0.17113 -0.031206 -0.09763 -0.066281 -0.032927 -0.050998 0.037556 -0.00019469 -0.066048 -0.066426 -0.012526 -0.029019 0.12295 0 0 0 0 -0.1414 -0.1222 -0.0017641 -0.061878 -0.045666
3.9961 -0.0052681 -0.0082015 0 -0.0090667 0 -0.017422 0 -0.021362 0 -0.0091394 -0.0031723 0.007461 -0.16171 -0.14673 -0.0117 -0.1661 -0.15887 -0.024333 -0.089997 -0.044172 -0.03625 -0.03508 0.042834 -0.00070565 -0.064554 -0.046698 -0.0097802 -0.028071 0.14063 0 0 0 0 -0.13645 -0.11684 0.00056336 -0.047117 -0.044886
4 -0.0056144 -0.0079339 0 -0.0043359 0 -0.0098249 0 -0.013848 0 -0.007709 -0.011439 0.0073835 -0.15514 -0.13963 -0.011272 -0.15882 -0.14506 -0.018739 -0.080591 -0.023049 -0.034349 -0.026298 0.049958 -0.0036554 -0.068115 -0.023561 -0.0084463 -0.027355 0.15634 0 0 0 0 -0.13175 -0.11131 -0.0012817 -0.034707 -0.041651
4.0039 -0.0062007 -0.0068444 0 0.00016149 0 0.0015016 0 -0.0047185 0 -0.0035494 -0.022052 0.018035 -0.1484 -0.13525 -0.011396 -0.15048 -0.13462 -0.015801 -0.07071 -0.0068755 -0.02904 -0.027546 0.057707 -0.0072809 -0.075174 -0.006323 -0.0089942 -0.027513 0.16982 0 0 0 0 -0.12784 -0.106 -0.0058755 -0.027701 -0.036241
4.0078 -0.0064175 -0.0051137 0 0.0011743 0 0.0084162 0 -0.00097758 0 -0.0020406 -0.028233 0.032996 -0.14295 -0.13359 -0.011186 -0.14163 -0.12922 -0.014802 -0.062008 0.0037059 -0.02257 -0.036233 0.0626 -0.0096412 -0.082527 0.0020191 -0.010881 -0.028665 0.18039 0 0 0 0 -0.12485 -0.10063 -0.010804 -0.025513 -0.029222
4.0117 -0.0059363 -0.0034592 0 -0.0019452 0 0.0058191 0 -0.0047604 0 -0.0062406 -0.025946 0.03813 -0.13942 -0.13445 -0.010099 -0.13263 -0.12923 -0.015019 -0.05571 0.0083792 -0.016153 -0.050117 0.061785 -0.0096565 -0.087903 0.00068602 -0.013724 -0.030845 0.18324 0 0 0 0 -0.12286 -0.095065 -0.014604 -0.0275 -0.020878
4.0156 -0.0048566 -0.0025166 0 -0.0068795 0 -0.0040727 0 -0.011984 0 -0.013874 -0.016723 0.031602 -0.13824 -0.13738 -0.0076407 -0.12384 -0.13434 -0.015479 -0.053029 0.0072455 -0.010927 -0.066203 0.055596 -0.0064525 -0.088945 -0.0098725 -0.017045 -0.034002 0.17075 0 0 0 0 -0.12195 -0.089174 -0.015871 -0.032586 -0.011554
4.0195 -0.0035874 -0.0023037 0 -0.010244 0 -0.013492 0 -0.01621 0 -0.019065 -0.006522 0.033337 -0.13946 -0.14081 -0.0034519 -0.11679 -0.14135 -0.014086 -0.056436 0.00025489 -0.0085371 -0.077395 0.047314 0.00023808 -0.081059 -0.025611 -0.019954 -0.037853 0.14067 0 0 0 0 -0.12222 -0.08363 -0.012806 -0.038761 -0.0022765
4.0234 -0.0025422 -0.002259 0 -0.010173 0 -0.015205 0 -0.014051 0 -0.01731 -0.0014868 0.06212 -0.14112 -0.14272 0.0007397 -0.11242 -0.14484 -0.010864 -0.063255 -0.0088586 -0.0080274 -0.081462 0.040584 0.0066729 -0.06771 -0.038232 -0.022111 -0.04151 0.10242 0 0 0 0 -0.12268 -0.079705 -0.0080835 -0.04436 0.0054448
4.0273 -0.0018129 -0.0017391 0 -0.0074424 0 -0.0077434 0 -0.0073421 0 -0.0090894 -0.003637 0.10445 -0.14248 -0.14255 0.0038098 -0.11135 -0.14306 -0.0064924 -0.071896 -0.018902 -0.0088786 -0.078961 0.037015 0.010773 -0.051535 -0.045258 -0.023498 -0.044562 0.071263 0 0 0 0 -0.12272 -0.078169 -0.0033725 -0.049532 0.010638
4.0313 -0.0010577 -0.00047364 0 -0.0041924 0 0.0040999 0 -0.00062052 0 0.001002 -0.0095292 0.11973 -0.14303 -0.14008 0.0047773 -0.11401 -0.13524 -0.0018218 -0.080803 -0.028916 -0.010605 -0.071224 0.035666 0.010842 -0.035329 -0.045358 -0.024141 -0.046665 0.052836 0 0 0 0 -0.12177 -0.07952 -0.00015826 -0.054636 0.012483
4.0352 0.00024004 0.0013525 0 -0.0015477 0 0.013205 0 0.0031217 0 0.0082884 -0.01283 0.085955 -0.14232 -0.1355 0.0021791 -0.12098 -0.12158 0.0014764 -0.087679 -0.037954 -0.012647 -0.06139 0.033996 0.0046095 -0.023764 -0.038202 -0.024091 -0.047314 0.03428 0 0 0 0 -0.11886 -0.084265 -0.0005032 -0.060686 0.009617
4.0391 0.0022866 0.0032989 0 0.0014713 0 0.015082 0 0.0042933 0 0.011178 -0.0089472 0.034321 -0.14085 -0.13099 -0.0039998 -0.13076 -0.10804 0.0013831 -0.090718 -0.045831 -0.014576 -0.055963 0.029014 -0.0071786 -0.021606 -0.028953 -0.02352 -0.046386 -0.0049435 0 0 0 0 -0.11355 -0.090536 -0.0046783 -0.06861 0.0022301
4.043 0.0046854 0.0048994 0 0.0065125 0 0.010434 0 0.0050099 0 0.011009 0.0016224 0.024791 -0.13938 -0.12833 -0.011568 -0.14063 -0.099724 -0.0015781 -0.091104 -0.053307 -0.016458 -0.056686 0.018332 -0.020594 -0.026981 -0.022102 -0.022564 -0.044468 -0.070189 0 0 0 0 -0.10689 -0.0956 -0.010099 -0.077377 -0.0071649
4.0469 0.0066692 0.0058379 0 0.013317 0 0.0041124 0 0.006393 0 0.0097984 0.013689 0.082117 -0.1382 -0.12832 -0.019053 -0.14896 -0.099052 -0.0067651 -0.089763 -0.060886 -0.018387 -0.063576 0.0015797 -0.033265 -0.038074 -0.019218 -0.021209 -0.041876 -0.14054 0 0 0 0 -0.099706 -0.097832 -0.014949 -0.085866 -0.016918
4.0508 0.0077092 0.0061178 0 0.018839 0 0.0015402 0 0.0079541 0 0.0087278 0.021169 0.16454 -0.13751 -0.13148 -0.024892 -0.15419 -0.10763 -0.013237 -0.087818 -0.069089 -0.020473 -0.0758 -0.018291 -0.042828 -0.052356 -0.021116 -0.019437 -0.038966 -0.18447 0 0 0 0 -0.09295 -0.095791 -0.017312 -0.092732 -0.02524
4.0547 0.0079402 0.0061551 0 0.019462 0 0.0049569 0 0.0092647 0 0.0083605 0.021398 0.20585 -0.13718 -0.13801 -0.025971 -0.15352 -0.12593 -0.018667 -0.087236 -0.078849 -0.022838 -0.089839 -0.035536 -0.045299 -0.063789 -0.02645 -0.017162 -0.036413 -0.18925 0 0 0 0 -0.088911 -0.087339 -0.013496 -0.094632 -0.028316
4.0586 0.0079699 0.0065843 0 0.014512 0 0.01188 0 0.011294 0 0.0091779 0.016704 0.18678 -0.13653 -0.14512 -0.022785 -0.14865 -0.1451 -0.021513 -0.088204 -0.089761 -0.025326 -0.1004 -0.044903 -0.042683 -0.06837 -0.029664 -0.014744 -0.034663 -0.17423 0 0 0 0 -0.088251 -0.075945 -0.0047903 -0.091799 -0.025967
4.0625 0.0082446 0.0077437 0 0.0075759 0 0.016974 0 0.015302 0 0.011087 0.012201 0.15385 -0.13545 -0.15138 -0.016644 -0.14148 -0.16015 -0.021908 -0.089911 -0.10119 -0.027912 -0.10633 -0.045711 -0.037459 -0.066311 -0.028547 -0.01248 -0.033792 -0.17212 0 0 0 0 -0.090751 -0.064535 0.0066758 -0.085751 -0.019327
4.0664 0.008597 0.0092217 0 0.00388 0 0.016228 0 0.020405 0 0.012674 0.011796 0.16291 -0.13403 -0.15589 -0.0088302 -0.13366 -0.16769 -0.020296 -0.091579 -0.11252 -0.030665 -0.10745 -0.042936 -0.031796 -0.058654 -0.022031 -0.010628 -0.033809 -0.19614 0 0 0 0 -0.096093 -0.055609 0.018853 -0.078144 -0.0096802
4.0703 0.0084182 0.0099695 0 0.0058233 0 0.010264 0 0.023005 0 0.011926 0.015648 0.21318 -0.13269 -0.15784 -0.0013005 -0.12759 -0.1641 -0.017729 -0.09201 -0.12275 -0.033824 -0.10469 -0.043507 -0.028737 -0.04795 -0.0097061 -0.0095564 -0.034657 -0.22658 0 0 0 0 -0.10371 -0.052659 0.028608 -0.071741 0.00081852
4.0742 0.0072489 0.009039 0 0.010745 0 0.0038208 0 0.019586 0 0.0083331 0.020835 0.24996 -0.13298 -0.15791 0.002755 -0.12654 -0.15069 -0.016945 -0.090336 -0.13021 -0.038147 -0.10277 -0.050527 -0.031783 -0.041461 0.0046114 -0.0096227 -0.035814 -0.23134 0 0 0 0 -0.11197 -0.059426 0.031104 -0.071542 0.007577
4.0781 0.0051794 0.0063621 0 0.013107 0 0.0015042 0 0.010499 0 0.0039445 0.024164 0.23249 -0.13544 -0.15817 0.0033236 -0.12966 -0.13614 -0.018861 -0.088138 -0.13491 -0.043691 -0.10473 -0.060536 -0.039083 -0.042301 0.016257 -0.010392 -0.036579 -0.19881 0 0 0 0 -0.11949 -0.07278 0.026999 -0.077533 0.0092536
4.082 0.0027056 0.002854 0 0.0091565 0 0.0035024 0 0.00067489 0 0.0015788 0.024437 0.18466 -0.14013 -0.15949 0.00088858 -0.13597 -0.12507 -0.023435 -0.086716 -0.13673 -0.050275 -0.11104 -0.066346 -0.048975 -0.050964 0.023526 -0.011585 -0.036543 -0.14874 0 0 0 0 -0.12573 -0.090616 0.017122 -0.088914 0.0056575
4.0859 0.00028747 -0.00027432 0 -0.00010687 0 0.0054275 0 -0.0040989 0 0.0016896 0.022438 0.1664 -0.1468 -0.16246 -0.0036992 -0.14413 -0.12155 -0.030218 -0.087393 -0.13563 -0.057509 -0.12134 -0.062732 -0.059427 -0.066902 0.02542 -0.012882 -0.035331 -0.11004 0 0 0 0 -0.13029 -0.1104 0.0028454 -0.1042 -0.0028364
4.0898 -0.0018835 -0.0023673 0 -0.01001 0 0.0027057 0 -0.0021701 0 0.0015279 0.019231 0.20014 -0.15425 -0.16704 -0.0082412 -0.151 -0.13097 -0.037325 -0.092489 -0.131 -0.063879 -0.13243 -0.049682 -0.06611 -0.086671 0.022204 -0.013671 -0.032175 -0.09014 0 0 0 0 -0.1324 -0.12693 -0.012655 -0.1192 -0.014559
4.0938 -0.0037356 -0.0035905 0 -0.015887 0 -0.004644 0 0.0025273 0 -0.0019184 0.0148 0.24292 -0.15952 -0.17055 -0.0099387 -0.15333 -0.14751 -0.041381 -0.10051 -0.12335 -0.066996 -0.13758 -0.030735 -0.066421 -0.10161 0.019358 -0.013609 -0.027301 -0.068644 0 0 0 0 -0.13221 -0.13587 -0.024517 -0.12795 -0.024705
4.0977 -0.0050995 -0.004485 0 -0.015908 0 -0.011682 0 0.004122 0 -0.008144 0.0083289 0.23993 -0.16126 -0.17114 -0.0082228 -0.1506 -0.16401 -0.041148 -0.1085 -0.11291 -0.065821 -0.13412 -0.0089907 -0.060997 -0.10797 0.019787 -0.012801 -0.021193 -0.021101 0 0 0 0 -0.12987 -0.13681 -0.031111 -0.12872 -0.03107
4.1016 -0.0057731 -0.0053577 0 -0.011171 0 -0.013199 0 0.0001371 0 -0.012918 -0.0004506 0.19457 -0.15867 -0.16762 -0.0030159 -0.14277 -0.17517 -0.036024 -0.11392 -0.099631 -0.059729 -0.12074 0.014679 -0.050669 -0.10388 0.024801 -0.011377 -0.014205 0.053484 0 0 0 0 -0.12534 -0.12972 -0.03158 -0.12079 -0.03247
4.1055 -0.0058043 -0.006097 0 -0.0041091 0 -0.0087492 0 -0.0065787 0 -0.012389 -0.010419 0.16637 -0.15114 -0.1589 0.0053543 -0.13024 -0.17485 -0.025732 -0.11342 -0.083374 -0.048249 -0.096795 0.039809 -0.036913 -0.08821 0.035075 -0.0095573 -0.0067838 0.13058 0 0 0 0 -0.11856 -0.11511 -0.025408 -0.10412 -0.028051
4.1094 -0.0055903 -0.0064526 0 0.0026631 0 -0.0029784 0 -0.011026 0 -0.0072422 -0.01961 0.19522 -0.13941 -0.14525 0.014796 -0.11538 -0.15573 -0.011763 -0.10149 -0.064149 -0.032368 -0.065427 0.063864 -0.023635 -0.063935 0.047384 -0.0078825 0.0001128 0.18399 0 0 0 0 -0.10987 -0.095678 -0.013361 -0.081977 -0.018654
4.1133 -0.0055843 -0.0063509 0 0.0065078 0 -0.00091735 0 -0.011028 0 -0.0022069 -0.026492 0.24353 -0.12749 -0.13133 0.022562 -0.10192 -0.12704 0.0016145 -0.082159 -0.044295 -0.016663 -0.035514 0.082649 -0.01357 -0.040733 0.055844 -0.006655 0.0059503 0.209 0 0 0 0 -0.10146 -0.076914 -1.699e-05 -0.061637 -0.0089453
4.1172 -0.0058839 -0.0059159 0 0.0051818 0 -0.0031543 0 -0.0090848 0 -0.0012146 -0.030704 0.2321 -0.11727 -0.11956 0.027571 -0.091417 -0.094655 0.012442 -0.05851 -0.025275 -0.0034815 -0.011081 0.093525 -0.007502 -0.022813 0.057872 -0.0059328 0.010444 0.22129 0 0 0 0 -0.0948 -0.061198 0.012706 -0.046321 -0.00099208
4.1211 -0.0061656 -0.0053061 0 -0.0016444 0 -0.0058383 0 -0.0095014 0 -0.0034816 -0.032706 0.13383 -0.11038 -0.11201 0.029065 -0.085095 -0.064661 0.019084 -0.034131 -0.008573 0.0051036 0.0045514 0.097753 -0.005787 -0.013517 0.051723 -0.0057154 0.01338 0.23611 0 0 0 0 -0.091315 -0.050572 0.02311 -0.038636 0.003489
4.125 -0.0060578 -0.004666 0 -0.011013 0 -0.0053139 0 -0.013895 0 -0.0049126 -0.033003 0.014335 -0.10906 -0.11168 0.026214 -0.084645 -0.047381 0.019206 -0.016038 0.0029374 0.0058841 0.0067796 0.099134 -0.00854 -0.01683 0.035925 -0.0059261 0.014308 0.2526 0 0 0 0 -0.093752 -0.04821 0.028784 -0.042135 0.0023234
4.1289 -0.0055534 -0.0042301 0 -0.017616 0 -0.0022777 0 -0.019597 0 -0.0032244 -0.031833 -0.034612 -0.11231 -0.11698 0.02085 -0.088834 -0.047208 0.013997 -0.010226 0.0080105 -0.00015839 -0.0016453 0.10025 -0.013367 -0.028237 0.016513 -0.006223 0.013553 0.25912 0 0 0 0 -0.10232 -0.053623 0.029626 -0.05397 -0.0029979
4.1328 -0.0050255 -0.0043205 0 -0.017292 0 -0.0009541 0 -0.02232 0 -0.00085509 -0.029494 0.0030174 -0.11759 -0.12413 0.015018 -0.095509 -0.058642 0.0062079 -0.015267 0.0080696 -0.0094688 -0.015132 0.10042 -0.018524 -0.041121 -0.00063823 -0.0064438 0.011766 0.25029 0 0 0 0 -0.11449 -0.06389 0.027336 -0.06898 -0.0096294
4.1367 -0.0048634 -0.0050891 0 -0.010418 0 -0.0042241 0 -0.020202 0 -0.0021658 -0.026632 0.049067 -0.12334 -0.13073 0.0098523 -0.10354 -0.077246 -0.002526 -0.029471 0.0040559 -0.019696 -0.030496 0.097375 -0.023266 -0.05156 -0.01218 -0.0065429 0.0093302 0.23421 0 0 0 0 -0.12826 -0.077165 0.022958 -0.083965 -0.015846
4.1406 -0.0051558 -0.0062532 0 -0.0019372 0 -0.010047 0 -0.015233 0 -0.0080381 -0.023884 0.021428 -0.12797 -0.13432 0.0063895 -0.11181 -0.097429 -0.010517 -0.05005 -0.0027749 -0.028296 -0.044534 0.090482 -0.027049 -0.055818 -0.015235 -0.0065139 0.0066689 0.22158 0 0 0 0 -0.14126 -0.091351 0.017692 -0.095658 -0.019939
4.1445 -0.0057322 -0.0072106 0 0.002367 0 -0.013156 0 -0.010973 0 -0.01416 -0.021111 -0.06949 -0.12916 -0.13126 0.0059579 -0.1189 -0.10737 -0.015194 -0.069815 -0.010342 -0.030677 -0.052829 0.081447 -0.02972 -0.048905 -0.0066432 -0.006477 0.004667 0.21086 0 0 0 0 -0.14781 -0.10224 0.013612 -0.098434 -0.019474
4.1484 -0.0064171 -0.0075376 0 0.00019422 0 -0.010379 0 -0.0091649 0 -0.01525 -0.017106 -0.13161 -0.12838 -0.12503 0.0068559 -0.12504 -0.10601 -0.01761 -0.083375 -0.017296 -0.028476 -0.057443 0.071748 -0.032336 -0.037098 0.0055288 -0.0065783 0.003668 0.18732 0 0 0 0 -0.14778 -0.10884 0.011246 -0.095158 -0.01671
4.1523 -0.0071304 -0.0073864 0 -0.0060627 0 -0.0040415 0 -0.0086081 0 -0.010677 -0.010337 -0.099954 -0.12686 -0.11822 0.0080078 -0.1306 -0.095477 -0.018831 -0.090061 -0.024087 -0.023454 -0.060197 0.060126 -0.035342 -0.024261 0.016958 -0.0068645 0.0037475 0.13804 0 0 0 0 -0.14216 -0.1114 0.010381 -0.088191 -0.013187
4.1563 -0.007742 -0.0073207 0 -0.011926 0 0.00011517 0 -0.0070267 0 -0.0051744 -0.000379 -0.018125 -0.1258 -0.11335 0.008376 -0.13602 -0.078845 -0.020003 -0.090226 -0.031462 -0.017591 -0.062936 0.043747 -0.039068 -0.013949 0.023814 -0.0073708 0.0048787 0.066524 0 0 0 0 -0.13246 -0.11061 0.010626 -0.080136 -0.010374
4.1602 -0.0079722 -0.007718 0 -0.014469 0 -0.0015554 0 -0.0036417 0 -0.003769 0.011087 0.0049619 -0.12709 -0.11434 0.0063538 -0.14198 -0.062222 -0.023057 -0.085926 -0.041345 -0.01431 -0.068543 0.02232 -0.04386 -0.01123 0.020766 -0.0081541 0.0069259 -0.0076424 0 0 0 0 -0.12185 -0.10811 0.01111 -0.075378 -0.010448
4.1641 -0.0075995 -0.0083564 0 -0.013716 0 -0.0071981 0 0.00022391 0 -0.0065053 0.020622 -0.082536 -0.13189 -0.12295 0.00087972 -0.14918 -0.054842 -0.029811 -0.083618 -0.056119 -0.017238 -0.079288 0.00048971 -0.04947 -0.017804 0.0064409 -0.0093074 0.0090406 -0.062493 0 0 0 0 -0.11623 -0.10779 0.010268 -0.078891 -0.014493
4.168 -0.0067943 -0.0086267 0 -0.011258 0 -0.011419 0 0.002813 0 -0.0087754 0.024743 -0.21264 -0.1388 -0.13539 -0.0069212 -0.15739 -0.057157 -0.039421 -0.086057 -0.074792 -0.025171 -0.093739 -0.014891 -0.055273 -0.028697 -0.013622 -0.010902 0.010469 -0.086705 0 0 0 0 -0.117 -0.11119 0.0078388 -0.089696 -0.020726
4.1719 -0.0061246 -0.0081234 0 -0.0082636 0 -0.010484 0 0.0037968 0 -0.0067297 0.022034 -0.268 -0.14669 -0.14877 -0.016203 -0.16634 -0.067954 -0.051094 -0.093586 -0.096134 -0.036741 -0.11077 -0.020524 -0.060904 -0.040396 -0.035806 -0.013063 0.01075 -0.082083 0 0 0 0 -0.12416 -0.11866 0.0039543 -0.10656 -0.027866
4.1758 -0.0060775 -0.0069728 0 -0.0050538 0 -0.0056033 0 0.004295 0 -0.0016202 0.014232 -0.20831 -0.15427 -0.15979 -0.02592 -0.1757 -0.084796 -0.063755 -0.10562 -0.11839 -0.050031 -0.12896 -0.019538 -0.065995 -0.049055 -0.056145 -0.015919 0.0094824 -0.058202 0 0 0 0 -0.13689 -0.13003 -0.001017 -0.12753 -0.034476
4.1797 -0.0065336 -0.0055904 0 -0.0020924 0 -0.0013396 0 0.0051992 0 0.0016894 0.0054206 -0.11222 -0.1587 -0.16153 -0.033678 -0.18445 -0.10053 -0.074789 -0.11804 -0.13632 -0.060221 -0.14522 -0.018091 -0.069757 -0.047234 -0.066802 -0.019816 0.0058205 -0.027024 0 0 0 0 -0.15164 -0.14343 -0.0056558 -0.14744 -0.037858
4.1836 -0.0067869 -0.0042362 0 -0.00056279 0 -0.0010718 0 0.0057945 0 0.00014395 -0.00039581 -0.089468 -0.1594 -0.1542 -0.038284 -0.19166 -0.1084 -0.082546 -0.12495 -0.14638 -0.064496 -0.15775 -0.018832 -0.072151 -0.036047 -0.066966 -0.024299 0.00048402 0.00032024 0 0 0 0 -0.16236 -0.15452 -0.008356 -0.16118 -0.03822
4.1875 -0.0061774 -0.0029244 0 -0.0014672 0 -0.004044 0 0.0042855 0 -0.0043467 -0.0018251 -0.16306 -0.15684 -0.14035 -0.039774 -0.19686 -0.10741 -0.086914 -0.12479 -0.14791 -0.062986 -0.16626 -0.017966 -0.073259 -0.018642 -0.058156 -0.02891 -0.0060382 0.017839 0 0 0 0 -0.16705 -0.16153 -0.0087079 -0.16753 -0.036711
4.1914 -0.0047285 -0.0017464 0 -0.0042721 0 -0.0065775 0 -0.00025787 0 -0.0073639 -0.00092254 -0.25103 -0.15154 -0.12265 -0.038421 -0.19972 -0.097752 -0.088077 -0.11723 -0.14088 -0.056381 -0.17066 -0.0092268 -0.073187 0.0019081 -0.041989 -0.033202 -0.013369 0.029817 0 0 0 0 -0.16477 -0.16351 -0.0066233 -0.16616 -0.034481
4.1953 -0.0031372 -0.0010895 0 -0.0068899 0 -0.0058557 0 -0.0065401 0 -0.0069326 -0.0015527 -0.26204 -0.14439 -0.10537 -0.034893 -0.19973 -0.08093 -0.086625 -0.10307 -0.12584 -0.046356 -0.17095 0.0091273 -0.072105 0.020883 -0.020982 -0.036471 -0.021073 0.049869 0 0 0 0 -0.15524 -0.1598 -0.0023077 -0.15742 -0.033344
4.1992 -0.0021315 -0.0013389 0 -0.0073358 0 -0.0024848 0 -0.011717 0 -0.0052503 -0.0063629 -0.19369 -0.13725 -0.095733 -0.031686 -0.19681 -0.063463 -0.085006 -0.088723 -0.10744 -0.038041 -0.16828 0.031485 -0.070814 0.03113 -0.00078487 -0.037661 -0.028565 0.089628 0 0 0 0 -0.14262 -0.15297 0.0023595 -0.14606 -0.035903
4.2031 -0.0018687 -0.0023323 0 -0.0054652 0 0.00038761 0 -0.013565 0 -0.0055145 -0.01467 -0.12704 -0.13116 -0.093879 -0.030811 -0.19245 -0.050178 -0.085302 -0.0799 -0.091187 -0.034431 -0.16492 0.04931 -0.070202 0.03315 0.015152 -0.037098 -0.03566 0.1449 0 0 0 0 -0.13243 -0.14736 0.0055103 -0.13759 -0.041601
4.207 -0.0019654 -0.0032728 0 -0.0030267 0 0.00019502 0 -0.012184 0 -0.0078957 -0.022953 -0.13266 -0.12639 -0.098727 -0.033248 -0.18737 -0.042537 -0.088423 -0.078811 -0.079493 -0.036576 -0.16194 0.058505 -0.070741 0.028101 0.02538 -0.035039 -0.042274 0.19423 0 0 0 0 -0.12709 -0.14499 0.006364 -0.1345 -0.049756
4.2109 -0.0020385 -0.003375 0 -0.0020144 0 -0.0027664 0 -0.0097463 0 -0.0094446 -0.027536 -0.1988 -0.12304 -0.10836 -0.039716 -0.18233 -0.041216 -0.095011 -0.086731 -0.074218 -0.044935 -0.16034 0.062369 -0.072809 0.017853 0.028936 -0.03187 -0.04834 0.21493 0 0 0 0 -0.1284 -0.14741 0.0044113 -0.13867 -0.059418
4.2148 -0.0021001 -0.0026553 0 -0.00298 0 -0.0058356 0 -0.008601 0 -0.0078445 -0.027187 -0.25676 -0.12116 -0.11778 -0.051276 -0.17867 -0.04586 -0.10584 -0.10386 -0.077725 -0.059444 -0.16184 0.06732 -0.076927 0.00652 0.024353 -0.028421 -0.053577 0.20274 0 0 0 0 -0.13807 -0.15619 -0.00065094 -0.1524 -0.068523
4.2188 -0.002383 -0.001984 0 -0.0048123 0 -0.0064858 0 -0.0093974 0 -0.0043489 -0.023528 -0.26268 -0.12009 -0.12107 -0.065619 -0.17696 -0.051822 -0.1187 -0.12251 -0.086344 -0.075657 -0.16637 0.075836 -0.082018 -0.0009715 0.015277 -0.025807 -0.057849 0.1749 0 0 0 0 -0.15102 -0.1675 -0.006518 -0.17101 -0.075204
4.2227 -0.0028703 -0.0022281 0 -0.0059007 0 -0.0043902 0 -0.010768 0 -0.0023357 -0.019171 -0.23741 -0.11962 -0.11741 -0.080728 -0.17699 -0.057099 -0.13181 -0.13795 -0.096896 -0.091046 -0.17298 0.083666 -0.087006 -0.0039284 0.0049218 -0.024233 -0.061083 0.1523 0 0 0 0 -0.16328 -0.17813 -0.011632 -0.19047 -0.079407
4.2266 -0.0031399 -0.0033072 0 -0.0053933 0 -0.0013305 0 -0.010658 0 -0.0032068 -0.015488 -0.22661 -0.11969 -0.1071 -0.095192 -0.17855 -0.060939 -0.14389 -0.14737 -0.1074 -0.10417 -0.18082 0.083798 -0.091095 -0.0024488 -0.0043247 -0.02367 -0.06319 0.13856 0 0 0 0 -0.17225 -0.18601 -0.015062 -0.20806 -0.081284
4.2305 -0.0027397 -0.004151 0 -0.0035497 0 0.00066106 0 -0.0080728 0 -0.0045404 -0.012026 -0.24054 -0.12035 -0.091471 -0.10741 -0.18132 -0.063156 -0.15348 -0.14829 -0.1158 -0.11374 -0.18868 0.072942 -0.09335 0.0026505 -0.0096155 -0.023889 -0.064058 0.1181 0 0 0 0 -0.17528 -0.18905 -0.015942 -0.22084 -0.081273
4.2344 -0.0016679 -0.0036428 0 -0.0012766 0 0.001045 0 -0.0037924 0 -0.0027507 -0.0077608 -0.24959 -0.12174 -0.076242 -0.11501 -0.18469 -0.065638 -0.15834 -0.14032 -0.12027 -0.11912 -0.19387 0.054207 -0.092606 0.0084454 -0.0061617 -0.023796 -0.06368 0.075145 0 0 0 0 -0.17017 -0.18601 -0.01412 -0.22549 -0.080422
4.2383 -0.00039351 -0.0016143 0 0.0005116 0 0.00088398 0 0.00040115 0 0.0027572 -0.0026068 -0.2352 -0.12342 -0.066259 -0.1192 -0.18812 -0.070054 -0.15957 -0.13033 -0.12287 -0.12273 -0.19589 0.033957 -0.090272 0.012645 0.0038708 -0.02255 -0.062925 0.012964 0 0 0 0 -0.16145 -0.18112 -0.0118 -0.2254 -0.079503
4.2422 0.00062275 0.0010835 0 0.0013541 0 0.0014782 0 0.0032141 0 0.0086724 0.002377 -0.22495 -0.12507 -0.063063 -0.12059 -0.19164 -0.076623 -0.15763 -0.12146 -0.12491 -0.12544 -0.19483 0.016616 -0.087297 0.014991 0.018642 -0.019903 -0.062224 -0.0475 0 0 0 0 -0.15134 -0.17656 -0.010006 -0.22236 -0.078338
4.2461 0.001386 0.0034276 0 0.0015247 0 0.0030325 0 0.0047524 0 0.011104 0.0060705 -0.26321 -0.12635 -0.067392 -0.11995 -0.19538 -0.085152 -0.15308 -0.11637 -0.12771 -0.12801 -0.19114 0.0025198 -0.084708 0.015604 0.035725 -0.015797 -0.061986 -0.087467 0 0 0 0 -0.14196 -0.17431 -0.0095838 -0.2182 -0.076616
4.25 0.0023178 0.0050588 0 0.0019754 0 0.0046515 0 0.0061255 0 0.0093897 0.0083263 -0.35248 -0.12667 -0.079335 -0.11836 -0.19988 -0.094357 -0.14665 -0.11839 -0.13343 -0.13106 -0.18608 -0.0099802 -0.084417 0.015506 0.049841 -0.010461 -0.062864 -0.10675 0 0 0 0 -0.13616 -0.17696 -0.011456 -0.21548 -0.073349
4.2539 0.0037815 0.0062995 0 0.0036376 0 0.0054963 0 0.0081689 0 0.0062719 0.0099066 -0.4402 -0.12588 -0.093976 -0.11732 -0.20576 -0.10139 -0.13998 -0.12595 -0.14291 -0.13438 -0.18274 -0.021407 -0.087634 0.016553 0.0543 -0.0053491 -0.064987 -0.11976 0 0 0 0 -0.13424 -0.18347 -0.014533 -0.21535 -0.068138
4.2578 0.0056991 0.0075013 0 0.0063205 0 0.0057229 0 0.010489 0 0.0045896 0.011647 -0.47195 -0.12446 -0.10802 -0.11719 -0.21306 -0.10555 -0.13405 -0.13562 -0.15522 -0.13768 -0.18249 -0.03058 -0.093751 0.018789 0.048197 -0.0013928 -0.067955 -0.13766 0 0 0 0 -0.13445 -0.19103 -0.017302 -0.21677 -0.061912
4.2617 0.0076225 0.0085709 0 0.0082877 0 0.0061247 0 0.011769 0 0.0044155 0.013917 -0.45067 -0.12278 -0.12015 -0.11805 -0.22179 -0.10685 -0.12943 -0.14556 -0.16976 -0.14093 -0.18602 -0.036559 -0.10227 0.021713 0.031579 0.00090553 -0.071514 -0.15797 0 0 0 0 -0.13577 -0.19795 -0.018891 -0.21891 -0.05562
4.2656 0.0091035 0.0091947 0 0.0074561 0 0.0069237 0 0.011115 0 0.0037277 0.016798 -0.43292 -0.12134 -0.12963 -0.11989 -0.23189 -0.1058 -0.12669 -0.15398 -0.18573 -0.1442 -0.19372 -0.040151 -0.11246 0.024455 0.0055388 0.001185 -0.075363 -0.17229 0 0 0 0 -0.13711 -0.20259 -0.018526 -0.22078 -0.050458
4.2695 0.0099433 0.0093861 0 0.0036113 0 0.0072386 0 0.0092022 0 0.0014666 0.020293 -0.46627 -0.12134 -0.13759 -0.12277 -0.24338 -0.10492 -0.12726 -0.15961 -0.20185 -0.14845 -0.20571 -0.04294 -0.12279 0.023958 -0.02515 -0.00084962 -0.079032 -0.18047 0 0 0 0 -0.13772 -0.20341 -0.015758 -0.22104 -0.049798
4.2734 0.010144 0.0095893 0 -0.00048703 0 0.0061039 0 0.0080265 0 -0.00076017 0.023925 -0.54026 -0.12286 -0.14727 -0.12643 -0.25542 -0.10664 -0.13033 -0.16513 -0.21712 -0.15415 -0.21878 -0.045154 -0.13209 0.019772 -0.051512 -0.0034706 -0.082419 -0.19189 0 0 0 0 -0.13894 -0.20382 -0.013062 -0.22085 -0.05345
4.2773 0.0097689 0.01014 0 -0.00076504 0 0.0040609 0 0.0092964 0 -0.00024729 0.026189 -0.60442 -0.12588 -0.15967 -0.13108 -0.2677 -0.11135 -0.13555 -0.17205 -0.23122 -0.1613 -0.2317 -0.045286 -0.1402 0.012286 -0.070248 -0.0059181 -0.085579 -0.21159 0 0 0 0 -0.14184 -0.20603 -0.011888 -0.22138 -0.06088
4.2813 0.0089599 0.010726 0 0.0046441 0 0.0033431 0 0.012822 0 0.003856 0.025032 -0.62771 -0.13028 -0.17516 -0.13694 -0.27989 -0.11891 -0.14246 -0.18147 -0.24387 -0.16967 -0.24349 -0.042232 -0.14714 0.0022727 -0.079217 -0.0075498 -0.088572 -0.22859 0 0 0 0 -0.1473 -0.21191 -0.013452 -0.22374 -0.071217
4.2852 0.008078 0.010577 0 0.013143 0 0.0059196 0 0.016415 0 0.0094992 0.019621 -0.62831 -0.13588 -0.19315 -0.1446 -0.29141 -0.1282 -0.15028 -0.19439 -0.25455 -0.17851 -0.253 -0.037474 -0.15312 -0.0085388 -0.076578 -0.0075613 -0.091483 -0.2235 0 0 0 0 -0.15645 -0.22397 -0.019428 -0.22977 -0.082738
4.2891 0.0076753 0.0093179 0 0.019152 0 0.011103 0 0.017538 0 0.01357 0.011881 -0.64334 -0.14193 -0.20925 -0.15413 -0.30104 -0.13531 -0.15711 -0.20826 -0.26271 -0.18572 -0.25993 -0.034404 -0.15885 -0.01674 -0.067849 -0.0059095 -0.094215 -0.18976 0 0 0 0 -0.16799 -0.24092 -0.029226 -0.23983 -0.092037
4.293 0.0081875 0.0076026 0 0.018475 0 0.015423 0 0.015349 0 0.014529 0.0057847 -0.68102 -0.14775 -0.22031 -0.16453 -0.30812 -0.13825 -0.16188 -0.21941 -0.26843 -0.19042 -0.26501 -0.035028 -0.16453 -0.021466 -0.060545 -0.003455 -0.096524 -0.14513 0 0 0 0 -0.17905 -0.25802 -0.040017 -0.25158 -0.098053
4.2969 0.0095832 0.0067748 0 0.01185 0 0.015519 0 0.011392 0 0.013285 0.0043373 -0.71451 -0.15297 -0.22474 -0.17504 -0.31202 -0.13625 -0.16403 -0.22557 -0.27151 -0.19229 -0.26832 -0.037518 -0.16999 -0.022668 -0.058644 -0.00067022 -0.098168 -0.11831 0 0 0 0 -0.18784 -0.27213 -0.050048 -0.26338 -0.10057
4.3008 0.011322 0.0077813 0 0.0044794 0 0.011603 0 0.0083493 0 0.011931 0.006741 -0.72125 -0.15719 -0.22152 -0.18477 -0.31218 -0.12906 -0.16318 -0.22474 -0.27176 -0.19132 -0.2699 -0.03754 -0.17495 -0.020737 -0.065587 0.0019651 -0.098899 -0.12237 0 0 0 0 -0.19268 -0.28008 -0.057564 -0.2734 -0.099803
4.3047 0.012696 0.01033 0 0.0019233 0 0.0078802 0 0.0079784 0 0.011962 0.0086824 -0.71477 -0.15941 -0.21012 -0.19157 -0.30721 -0.11747 -0.15895 -0.214 -0.26827 -0.18827 -0.26889 -0.032439 -0.17841 -0.017319 -0.085879 0.0037596 -0.098141 -0.14207 0 0 0 0 -0.19084 -0.2762 -0.059629 -0.27808 -0.096922
4.3086 0.013263 0.013077 0 0.005886 0 0.0089479 0 0.0099649 0 0.013429 0.0060331 -0.72825 -0.15962 -0.19703 -0.19507 -0.2994 -0.10635 -0.15379 -0.19881 -0.26242 -0.18589 -0.26576 -0.024148 -0.18029 -0.015257 -0.11233 0.0048294 -0.096416 -0.14884 0 0 0 0 -0.18526 -0.26447 -0.058048 -0.27812 -0.094742
4.3125 0.013038 0.01464 0 0.013294 0 0.015219 0 0.012472 0 0.0151 -0.001152 -0.77198 -0.15784 -0.18577 -0.19562 -0.29045 -0.098101 -0.14922 -0.18306 -0.2551 -0.18535 -0.26114 -0.017783 -0.18094 -0.01527 -0.1396 0.005368 -0.094186 -0.12857 0 0 0 0 -0.17839 -0.2489 -0.054762 -0.2751 -0.094088
4.3164 0.012372 0.014527 0 0.018984 0 0.021857 0 0.013672 0 0.01506 -0.0081302 -0.81984 -0.15414 -0.17883 -0.19365 -0.28185 -0.094431 -0.14644 -0.16987 -0.24712 -0.18731 -0.25581 -0.017187 -0.18077 -0.017569 -0.16332 0.0054994 -0.091857 -0.09441 0 0 0 0 -0.1722 -0.23292 -0.051441 -0.27052 -0.095271
4.3203 0.011696 0.013278 0 0.019418 0 0.022682 0 0.012906 0 0.011674 -0.0092357 -0.84249 -0.14859 -0.17895 -0.1899 -0.27566 -0.097283 -0.14701 -0.16319 -0.23964 -0.19225 -0.25116 -0.02168 -0.1805 -0.021889 -0.17767 0.0053192 -0.089997 -0.073123 0 0 0 0 -0.16928 -0.22134 -0.050385 -0.26664 -0.098171
4.3242 0.011335 0.011893 0 0.014622 0 0.015745 0 0.010781 0 0.0049938 -0.0027012 -0.84477 -0.14206 -0.18611 -0.18632 -0.27424 -0.10678 -0.15194 -0.16571 -0.23484 -0.19867 -0.25022 -0.02702 -0.18151 -0.026078 -0.17732 0.0046826 -0.089265 -0.080367 0 0 0 0 -0.17154 -0.21916 -0.053668 -0.26658 -0.10086
4.3281 0.011414 0.011177 0 0.007594 0 0.0054462 0 0.008548 0 -0.0022488 0.0077674 -0.85815 -0.13591 -0.19522 -0.18403 -0.27629 -0.11906 -0.15916 -0.17306 -0.23336 -0.20404 -0.25344 -0.029373 -0.18397 -0.028418 -0.16699 0.0034903 -0.089351 -0.10984 0 0 0 0 -0.17638 -0.22328 -0.05935 -0.2697 -0.10173
4.332 0.01184 0.011445 0 0.0023202 0 -0.00089376 0 0.0074685 0 -0.0055683 0.016048 -0.89559 -0.13088 -0.20359 -0.18333 -0.28074 -0.1321 -0.16739 -0.18251 -0.23564 -0.20705 -0.26074 -0.028431 -0.18771 -0.028263 -0.14924 0.0016908 -0.089959 -0.1443 0 0 0 0 -0.182 -0.23119 -0.065854 -0.27509 -0.10023
4.3359 0.012377 0.012558 0 0.0018236 0 0.0010137 0 0.0084021 0 -0.0017987 0.018508 -0.92547 -0.12767 -0.2087 -0.18425 -0.28627 -0.14389 -0.17523 -0.19121 -0.24193 -0.20663 -0.27154 -0.02703 -0.19239 -0.025247 -0.12697 -0.00069948 -0.090722 -0.17373 0 0 0 0 -0.18645 -0.23999 -0.071414 -0.28149 -0.096096
4.3398 0.012834 0.014038 0 0.0068468 0 0.0091887 0 0.011433 0 0.0079283 0.016489 -0.90144 -0.1276 -0.20697 -0.1863 -0.29012 -0.15103 -0.18005 -0.19434 -0.25278 -0.20138 -0.28391 -0.028248 -0.19696 -0.019207 -0.10442 -0.0034118 -0.090825 -0.20106 0 0 0 0 -0.18626 -0.2442 -0.072525 -0.28606 -0.089636
4.3438 0.013241 0.015218 0 0.015361 0 0.017468 0 0.015536 0 0.018326 0.014503 -0.81718 -0.13015 -0.20053 -0.18772 -0.29048 -0.15286 -0.18101 -0.19154 -0.26572 -0.19359 -0.29368 -0.032996 -0.19998 -0.012118 -0.084613 -0.0055451 -0.089738 -0.23235 0 0 0 0 -0.18138 -0.24202 -0.068621 -0.287 -0.083373
4.3477 0.013807 0.015532 0 0.023279 0 0.020677 0 0.018783 0 0.023757 0.016132 -0.72213 -0.13435 -0.19259 -0.18762 -0.28783 -0.1504 -0.17893 -0.18527 -0.27869 -0.1854 -0.2992 -0.040014 -0.20099 -0.0051061 -0.067315 -0.0066078 -0.087516 -0.26536 0 0 0 0 -0.17371 -0.23559 -0.061313 -0.28483 -0.078635
4.3516 0.014623 0.01491 0 0.026566 0 0.018259 0 0.01946 0 0.022585 0.021299 -0.67588 -0.13946 -0.18547 -0.18548 -0.28285 -0.14451 -0.17454 -0.17763 -0.29007 -0.17824 -0.29963 -0.047468 -0.19968 0.0011804 -0.052125 -0.0063199 -0.084249 -0.29008 0 0 0 0 -0.16483 -0.22702 -0.052068 -0.28027 -0.076126
4.3555 0.015397 0.013924 0 0.023817 0 0.013684 0 0.01753 0 0.018084 0.026882 -0.68882 -0.1445 -0.18189 -0.18082 -0.27679 -0.13641 -0.16895 -0.1715 -0.29786 -0.1737 -0.2945 -0.05421 -0.19577 0.0061609 -0.038292 -0.0044615 -0.080124 -0.29948 0 0 0 0 -0.15691 -0.21943 -0.042966 -0.2746 -0.076358
4.3594 0.015571 0.013401 0 0.017382 0 0.010944 0 0.015089 0 0.015079 0.029538 -0.71266 -0.1475 -0.18437 -0.17345 -0.27266 -0.12889 -0.16439 -0.17144 -0.29855 -0.17315 -0.28531 -0.059765 -0.18882 0.0092683 -0.025375 -0.0014649 -0.075633 -0.29682 0 0 0 0 -0.15327 -0.21825 -0.037752 -0.27069 -0.078588
4.3633 0.014787 0.013693 0 0.011753 0 0.011552 0 0.014961 0 0.015582 0.028088 -0.68971 -0.14806 -0.18899 -0.16491 -0.27115 -0.12377 -0.16145 -0.17586 -0.29349 -0.1742 -0.27633 -0.063792 -0.17977 0.010977 -0.014151 0.001154 -0.07128 -0.29095 0 0 0 0 -0.15284 -0.22208 -0.036103 -0.26918 -0.080277
4.3672 0.013227 0.014229 0 0.010176 0 0.01419 0 0.018213 0 0.017485 0.0238 -0.60729 -0.14601 -0.19281 -0.15572 -0.27177 -0.12162 -0.15985 -0.18296 -0.2833 -0.17525 -0.26917 -0.065966 -0.16858 0.011176 -0.0058782 0.0025907 -0.067188 -0.285 0 0 0 0 -0.15441 -0.22875 -0.037048 -0.26965 -0.080215
4.3711 0.011428 0.013834 0 0.012194 0 0.016396 0 0.02271 0 0.017092 0.019017 -0.50358 -0.14138 -0.19284 -0.14633 -0.27358 -0.12265 -0.15905 -0.19052 -0.26889 -0.17473 -0.26497 -0.066244 -0.15519 0.0097269 -0.0017689 0.0021612 -0.063428 -0.27135 0 0 0 0 -0.15652 -0.23552 -0.039262 -0.27132 -0.077415
4.375 0.0097008 0.011614 0 0.014224 0 0.016307 0 0.024284 0 0.012576 0.015607 -0.42681 -0.13425 -0.18359 -0.13707 -0.27389 -0.12665 -0.1576 -0.19401 -0.25159 -0.1698 -0.26448 -0.06476 -0.13903 0.0059611 -0.0043039 -0.0011522 -0.060033 -0.2387 0 0 0 0 -0.15642 -0.23657 -0.039851 -0.27209 -0.070578
4.3789 0.0077797 0.007681 0 0.012615 0 0.013285 0 0.019899 0 0.0051381 0.014236 -0.39534 -0.12619 -0.16411 -0.12778 -0.26898 -0.13066 -0.1537 -0.18984 -0.23424 -0.15969 -0.26467 -0.061227 -0.12063 9.2778e-05 -0.01247 -0.0066219 -0.056872 -0.18402 0 0 0 0 -0.15243 -0.22745 -0.036033 -0.26923 -0.060968
4.3828 0.0051528 0.0031005 0 0.0065115 0 0.0077493 0 0.010299 0 -0.0025198 0.014386 -0.39384 -0.11849 -0.1385 -0.11824 -0.25837 -0.13229 -0.14744 -0.1791 -0.21797 -0.14606 -0.26269 -0.054637 -0.10133 -0.0068488 -0.023122 -0.012838 -0.053871 -0.11749 0 0 0 0 -0.1458 -0.20996 -0.02829 -0.26253 -0.050543
4.3867 0.0017489 -0.0008476 0 -0.0017672 0 0.00094938 0 -0.00020759 0 -0.0081885 0.014663 -0.3957 -0.11194 -0.11006 -0.10838 -0.24214 -0.12995 -0.13918 -0.16301 -0.20316 -0.13018 -0.25676 -0.043908 -0.08219 -0.014025 -0.034058 -0.018879 -0.051005 -0.055855 0 0 0 0 -0.13779 -0.1861 -0.017431 -0.25211 -0.040522
4.3906 -0.0017873 -0.0034681 0 -0.0087445 0 -0.0052725 0 -0.0068289 0 -0.010826 0.01329 -0.38081 -0.10729 -0.082786 -0.098178 -0.22095 -0.12219 -0.12964 -0.1435 -0.18986 -0.11359 -0.24532 -0.02899 -0.064464 -0.020445 -0.042865 -0.02379 -0.048249 -0.010301 0 0 0 0 -0.13003 -0.15882 -0.0047872 -0.23853 -0.032123
4.3945 -0.0046068 -0.0049201 0 -0.012166 0 -0.0091913 0 -0.0077986 0 -0.010289 0.0089045 -0.33802 -0.10592 -0.066024 -0.088104 -0.19746 -0.10633 -0.12126 -0.12546 -0.17721 -0.099563 -0.22612 -0.011194 -0.051555 -0.023735 -0.044946 -0.02591 -0.0454 0.021092 0 0 0 0 -0.12643 -0.13579 0.0059188 -0.22341 -0.027427
4.3984 -0.0064553 -0.0058959 0 -0.011936 0 -0.010296 0 -0.0055014 0 -0.0074233 0.0014353 -0.26655 -0.1064 -0.059838 -0.078825 -0.17604 -0.086619 -0.11549 -0.11193 -0.16356 -0.088612 -0.20368 0.0077441 -0.043171 -0.024402 -0.042239 -0.026251 -0.042072 0.051188 0 0 0 0 -0.12671 -0.12031 0.012994 -0.20903 -0.025187
4.4023 -0.0078802 -0.0070836 0 -0.0095056 0 -0.0098603 0 -0.0043924 0 -0.0044776 -0.0076123 -0.1838 -0.10791 -0.063015 -0.07066 -0.15809 -0.065324 -0.1125 -0.10337 -0.1482 -0.080336 -0.18006 0.026914 -0.038905 -0.023227 -0.036444 -0.025511 -0.037925 0.09429 0 0 0 0 -0.1299 -0.11241 0.016454 -0.19573 -0.02473
4.4063 -0.0095781 -0.008797 0 -0.0067882 0 -0.010158 0 -0.0074973 0 -0.0044318 -0.015954 -0.12373 -0.10954 -0.073522 -0.063799 -0.14445 -0.044749 -0.11208 -0.099627 -0.13066 -0.074046 -0.15713 0.046441 -0.038012 -0.021235 -0.029465 -0.024425 -0.032659 0.15604 0 0 0 0 -0.13467 -0.11123 0.016767 -0.18357 -0.025362
4.4102 -0.011575 -0.010887 0 -0.0054268 0 -0.01266 0 -0.014279 0 -0.0087666 -0.022008 -0.1114 -0.10984 -0.087396 -0.058406 -0.1357 -0.028501 -0.11331 -0.099735 -0.11036 -0.068274 -0.13728 0.066479 -0.039058 -0.020453 -0.024488 -0.024125 -0.025738 0.22899 0 0 0 0 -0.13847 -0.11426 0.015292 -0.17206 -0.02616
4.4141 -0.01316 -0.012856 0 -0.0063255 0 -0.016673 0 -0.021347 0 -0.015536 -0.025928 -0.13245 -0.1074 -0.097109 -0.053692 -0.12966 -0.019558 -0.11335 -0.099998 -0.088073 -0.060562 -0.12129 0.08619 -0.038797 -0.023595 -0.024506 -0.025501 -0.017242 0.2965 0 0 0 0 -0.13802 -0.1153 0.015156 -0.15978 -0.026258
4.418 -0.013675 -0.014101 0 -0.0092006 0 -0.019683 0 -0.025166 0 -0.020231 -0.0293 -0.13689 -0.10283 -0.10052 -0.048702 -0.12404 -0.016351 -0.11084 -0.098348 -0.065405 -0.050627 -0.10745 0.10384 -0.035903 -0.030425 -0.028181 -0.027998 -0.0081259 0.34284 0 0 0 0 -0.13374 -0.11201 0.017275 -0.14647 -0.025745
4.4219 -0.01331 -0.014243 0 -0.012509 0 -0.019287 0 -0.024531 0 -0.019423 -0.033663 -0.086542 -0.096851 -0.097518 -0.042951 -0.11818 -0.017738 -0.1054 -0.094181 -0.043383 -0.038836 -0.094836 0.11781 -0.030038 -0.040368 -0.034013 -0.031101 0.00091645 0.36294 0 0 0 0 -0.1265 -0.1041 0.021554 -0.13242 -0.024762
4.4258 -0.012983 -0.013391 0 -0.014329 0 -0.015226 0 -0.021095 0 -0.014002 -0.039032 -0.0011962 -0.090427 -0.088922 -0.036043 -0.11171 -0.022179 -0.097054 -0.087332 -0.023085 -0.025943 -0.082503 0.12733 -0.02127 -0.052431 -0.040014 -0.03417 0.0091219 0.36475 0 0 0 0 -0.11763 -0.092093 0.027465 -0.11819 -0.023509
4.4297 -0.013396 -0.012151 0 -0.013917 0 -0.0099113 0 -0.017898 0 -0.0087293 -0.043616 0.051964 -0.08626 -0.07867 -0.027605 -0.10582 -0.026751 -0.087115 -0.078796 -0.007196 -0.014723 -0.069749 0.13227 -0.010833 -0.063811 -0.041156 -0.03582 0.014728 0.36187 0 0 0 0 -0.11074 -0.079096 0.032733 -0.10587 -0.022217
4.4336 -0.014263 -0.011256 0 -0.012574 0 -0.0069413 0 -0.017213 0 -0.0082883 -0.044987 0.024679 -0.085791 -0.072661 -0.018772 -0.10242 -0.029279 -0.078852 -0.071315 0.0038725 -0.0075235 -0.057626 0.1327 -0.0017646 -0.072079 -0.035717 -0.035875 0.017728 0.36236 0 0 0 0 -0.1079 -0.069445 0.035326 -0.096653 -0.020768
4.4375 -0.014567 -0.011068 0 -0.012695 0 -0.0085678 0 -0.019221 0 -0.013467 -0.041852 -0.057983 -0.088982 -0.072511 -0.010319 -0.10209 -0.029936 -0.073613 -0.065883 0.0099911 -0.0048987 -0.047315 0.12902 0.0047221 -0.076982 -0.024288 -0.034729 0.01855 0.36313 0 0 0 0 -0.10884 -0.064023 0.035222 -0.090528 -0.01888
4.4414 -0.013599 -0.01135 0 -0.015482 0 -0.013853 0 -0.022122 0 -0.020863 -0.035104 -0.11828 -0.09543 -0.078774 -0.0028685 -0.10492 -0.029299 -0.072183 -0.063038 0.01105 -0.0069465 -0.039829 0.12254 0.0078991 -0.078709 -0.0078708 -0.032828 0.017672 0.35439 0 0 0 0 -0.11287 -0.062909 0.032895 -0.087245 -0.016286
4.4453 -0.011706 -0.011506 0 -0.019377 0 -0.018921 0 -0.023377 0 -0.025926 -0.027355 -0.10538 -0.10411 -0.091118 0.0027559 -0.11054 -0.028799 -0.075188 -0.063107 0.0067236 -0.013365 -0.036646 0.11529 0.0071503 -0.07806 0.011544 -0.030936 0.015863 0.32908 0 0 0 0 -0.11837 -0.065275 0.029696 -0.086162 -0.012554
4.4492 -0.0099885 -0.011087 0 -0.020884 0 -0.01941 0 -0.021236 0 -0.026159 -0.021201 -0.049309 -0.11157 -0.10476 0.0060203 -0.11597 -0.03162 -0.081003 -0.064937 -0.0022794 -0.021236 -0.038538 0.10846 0.0035647 -0.077705 0.02881 -0.030301 0.014702 0.28792 0 0 0 0 -0.12147 -0.067211 0.029444 -0.085267 -0.0073955
4.4531 -0.0092692 -0.010099 0 -0.017361 0 -0.013679 0 -0.01578 0 -0.021893 -0.017422 -0.028227 -0.11569 -0.11509 0.0078746 -0.11885 -0.038297 -0.086591 -0.066801 -0.013343 -0.027453 -0.043308 0.10088 -0.00048704 -0.078901 0.041326 -0.030923 0.014749 0.23613 0 0 0 0 -0.12107 -0.06643 0.033408 -0.083442 -0.001495
4.457 -0.009394 -0.0088961 0 -0.0094659 0 -0.0044747 0 -0.0089898 0 -0.014987 -0.014437 -0.082328 -0.11577 -0.12042 0.0087637 -0.11842 -0.048741 -0.090663 -0.068203 -0.02535 -0.030783 -0.050022 0.08936 -0.0041248 -0.081498 0.048191 -0.032577 0.016011 0.17735 0 0 0 0 -0.11743 -0.062709 0.041604 -0.080686 0.0046768
4.4609 -0.0094755 -0.0078218 0 -0.0010932 0 0.0025151 0 -0.0037268 0 -0.0075248 -0.0095696 -0.1685 -0.11157 -0.11975 0.0091363 -0.11445 -0.062479 -0.092236 -0.068886 -0.037246 -0.030415 -0.057794 0.071397 -0.0067045 -0.084906 0.049061 -0.034902 0.018299 0.11266 0 0 0 0 -0.1113 -0.056462 0.05345 -0.077311 0.010581
4.4648 -0.0087249 -0.006966 0 0.0032652 0 0.0026181 0 -0.0020068 0 -0.0014571 -0.0013487 -0.20602 -0.10383 -0.11314 0.0094406 -0.10809 -0.078087 -0.090651 -0.069417 -0.047628 -0.026088 -0.065996 0.047885 -0.008112 -0.086533 0.044033 -0.036985 0.020795 0.045505 0 0 0 0 -0.1055 -0.05043 0.066295 -0.074968 0.014964
4.4688 -0.0070092 -0.0061978 0 0.0017052 0 -0.0041266 0 -0.0035037 0 0.0017049 0.0088481 -0.16301 -0.096866 -0.10625 0.0095979 -0.10389 -0.092665 -0.088597 -0.071595 -0.056511 -0.021535 -0.075035 0.023283 -0.010132 -0.08371 0.037278 -0.037971 0.022155 -0.014823 0 0 0 0 -0.10378 -0.048938 0.075027 -0.075583 0.016967
4.4727 -0.0047122 -0.0053183 0 -0.0037106 0 -0.012537 0 -0.0053903 0 0.0019275 0.017222 -0.089093 -0.093124 -0.1024 0.0092024 -0.10422 -0.10529 -0.088137 -0.07634 -0.064598 -0.0194 -0.085552 0.0028017 -0.013935 -0.076401 0.031079 -0.037854 0.022003 -0.057805 0 0 0 0 -0.10683 -0.053047 0.077642 -0.079427 0.016353
4.4766 -0.0022482 -0.0041254 0 -0.0082747 0 -0.015814 0 -0.004003 0 0.0013848 0.020027 -0.060853 -0.094093 -0.10353 0.007888 -0.11042 -0.1156 -0.090619 -0.08421 -0.072463 -0.021479 -0.09793 -0.010879 -0.020212 -0.065183 0.026746 -0.036768 0.02023 -0.080985 0 0 0 0 -0.11459 -0.062891 0.073114 -0.086387 0.012882
4.4805 0.00018985 -0.002394 0 -0.0076667 0 -0.010493 0 0.0024836 0 0.0031709 0.016397 -0.10339 -0.10115 -0.11132 0.0051708 -0.12361 -0.12355 -0.097421 -0.095675 -0.080856 -0.029677 -0.1125 -0.018525 -0.029556 -0.05145 0.025429 -0.035032 0.016922 -0.093641 0 0 0 0 -0.12631 -0.077836 0.060832 -0.095934 0.0062694
4.4844 0.0025099 5.1753e-05 0 -0.00074306 0 0.0010019 0 0.012245 0 0.0083191 0.0093523 -0.17322 -0.11419 -0.1252 0.00056394 -0.14264 -0.13008 -0.10885 -0.11026 -0.090718 -0.045096 -0.12809 -0.022505 -0.041274 -0.04029 0.027386 -0.033589 0.013095 -0.10919 0 0 0 0 -0.138 -0.093508 0.042885 -0.10554 -0.003673
4.4883 0.0045639 0.0031212 0 0.0095771 0 0.012218 0 0.020494 0 0.014017 0.0040209 -0.21418 -0.12833 -0.13947 -0.0047933 -0.1618 -0.13663 -0.121 -0.12517 -0.10134 -0.062925 -0.14193 -0.024469 -0.052388 -0.034718 0.030081 -0.032927 0.010115 -0.13285 0 0 0 0 -0.14595 -0.10515 0.025403 -0.11276 -0.014946
4.4922 0.0062336 0.0063085 0 0.017889 0 0.017354 0 0.022592 0 0.015513 0.0042028 -0.21665 -0.14112 -0.15133 -0.010136 -0.17838 -0.1433 -0.13163 -0.13905 -0.11205 -0.080437 -0.15237 -0.024794 -0.061272 -0.035454 0.032163 -0.03308 0.0085241 -0.15705 0 0 0 0 -0.14884 -0.11101 0.011159 -0.11666 -0.026419
4.4961 0.0076052 0.0088736 0 0.019554 0 0.015069 0 0.017493 0 0.010555 0.009762 -0.21392 -0.15031 -0.1584 -0.01466 -0.19007 -0.14997 -0.13858 -0.15066 -0.12209 -0.094955 -0.15805 -0.023751 -0.066512 -0.042406 0.032345 -0.033959 0.0086924 -0.1695 0 0 0 0 -0.14602 -0.11002 0.0024676 -0.11667 -0.036879
4.5 0.008902 0.010313 0 0.01375 0 0.0087531 0 0.0088269 0 0.0021226 0.016769 -0.22895 -0.15248 -0.15736 -0.016828 -0.19369 -0.1555 -0.13824 -0.15809 -0.13 -0.10194 -0.15696 -0.022455 -0.065897 -0.053903 0.028474 -0.035163 0.010963 -0.16561 0 0 0 0 -0.13731 -0.10156 0.0025127 -0.11228 -0.043886
4.5039 0.010162 0.010733 0 0.0042669 0 0.0035818 0 0.0025154 0 -0.0036197 0.020309 -0.2419 -0.14807 -0.15005 -0.015938 -0.19092 -0.15802 -0.13061 -0.16145 -0.13515 -0.10044 -0.15134 -0.022291 -0.060578 -0.063387 0.020192 -0.035826 0.01421 -0.15273 0 0 0 0 -0.12699 -0.0903 0.009301 -0.10579 -0.045628
4.5078 0.011045 0.010751 0 -0.0027979 0 0.0029665 0 0.0025291 0 -0.0025136 0.017922 -0.21794 -0.13995 -0.14021 -0.012652 -0.18518 -0.15711 -0.11847 -0.16214 -0.13828 -0.093256 -0.1446 -0.023635 -0.0532 -0.067467 0.0088414 -0.035653 0.017364 -0.14256 0 0 0 0 -0.11813 -0.079949 0.019058 -0.099121 -0.042513
4.5117 0.011074 0.010965 0 -0.0031025 0 0.0068087 0 0.0080019 0 0.0041217 0.011244 -0.1574 -0.12998 -0.13016 -0.0074848 -0.17843 -0.15269 -0.10368 -0.16101 -0.13998 -0.082475 -0.13885 -0.025587 -0.045522 -0.064689 -0.0045646 -0.034543 0.019814 -0.1405 0 0 0 0 -0.11229 -0.072376 0.029447 -0.09325 -0.03492
4.5156 0.010127 0.011448 0 0.0029839 0 0.012136 0 0.013997 0 0.010942 0.0047776 -0.10199 -0.12022 -0.1223 -0.0011481 -0.17262 -0.14498 -0.088439 -0.15897 -0.14103 -0.070644 -0.13622 -0.027089 -0.039433 -0.05442 -0.018752 -0.032499 0.02102 -0.14279 0 0 0 0 -0.1106 -0.069047 0.038049 -0.088984 -0.023599
4.5195 0.0086348 0.011705 0 0.010829 0 0.015156 0 0.015357 0 0.013298 0.0027331 -0.086543 -0.1143 -0.12012 0.0047236 -0.16994 -0.1353 -0.076911 -0.15737 -0.14296 -0.063114 -0.13951 -0.02806 -0.038408 -0.038915 -0.030308 -0.02972 0.020305 -0.14267 0 0 0 0 -0.11348 -0.070793 0.040839 -0.086952 -0.010757
4.5234 0.0072721 0.011129 0 0.015087 0 0.013455 0 0.01064 0 0.010664 0.0061625 -0.09484 -0.11186 -0.12125 0.0090807 -0.16852 -0.12678 -0.069434 -0.1565 -0.14612 -0.060799 -0.14508 -0.029137 -0.041103 -0.026248 -0.037465 -0.026898 0.018769 -0.13743 0 0 0 0 -0.11676 -0.073431 0.039405 -0.085482 0.00017025
4.5273 0.00643 0.0095386 0 0.013554 0 0.0074706 0 0.0031048 0 0.0060816 0.012316 -0.076041 -0.11226 -0.12409 0.011683 -0.16711 -0.12072 -0.065623 -0.15613 -0.15025 -0.063226 -0.15036 -0.030462 -0.046371 -0.020002 -0.039296 -0.024208 0.016938 -0.12909 0 0 0 0 -0.11852 -0.075133 0.034904 -0.083713 0.0079125
4.5313 0.0060268 0.007373 0 0.0083316 0 0.00053583 0 -0.0018864 0 0.003046 0.016592 -0.0052889 -0.11472 -0.12702 0.012486 -0.16457 -0.11807 -0.064818 -0.15594 -0.15499 -0.069425 -0.15285 -0.031178 -0.052854 -0.022822 -0.035233 -0.021765 0.015283 -0.1201 0 0 0 0 -0.1172 -0.074425 0.028647 -0.080849 0.011627
4.5352 0.0057918 0.005433 0 0.0036695 0 -0.002886 0 -0.00089261 0 0.0031854 0.015728 0.083112 -0.11795 -0.12764 0.011632 -0.15947 -0.12001 -0.065832 -0.15522 -0.15949 -0.077281 -0.14842 -0.030389 -0.058179 -0.037705 -0.024382 -0.019622 0.014398 -0.11109 0 0 0 0 -0.11079 -0.069647 0.022697 -0.075678 0.010512
4.5391 0.0056431 0.0044074 0 0.0025967 0 -0.00021935 0 0.0052336 0 0.0061912 0.010045 0.13134 -0.12017 -0.12449 0.010395 -0.15237 -0.1254 -0.066456 -0.15302 -0.16251 -0.082548 -0.13508 -0.028394 -0.059377 -0.060453 -0.0087627 -0.017663 0.01436 -0.1031 0 0 0 0 -0.099782 -0.061685 0.019473 -0.067391 0.0067212
4.543 0.0057248 0.0045089 0 0.0051246 0 0.0069414 0 0.01223 0 0.010736 0.0031828 0.12308 -0.12102 -0.1189 0.0098843 -0.14542 -0.13162 -0.065912 -0.1493 -0.1639 -0.083807 -0.11628 -0.026521 -0.056438 -0.083392 0.0081131 -0.015857 0.014593 -0.099725 0 0 0 0 -0.086781 -0.053028 0.019025 -0.056446 0.0033311
4.5469 0.0061144 0.0053906 0 0.0090324 0 0.013474 0 0.015623 0 0.014833 -0.00051587 0.10287 -0.1204 -0.11182 0.010743 -0.13999 -0.13709 -0.064002 -0.14406 -0.16359 -0.080637 -0.094498 -0.025597 -0.049572 -0.10203 0.024208 -0.014309 0.014703 -0.10384 0 0 0 0 -0.073151 -0.045028 0.021205 -0.042902 0.0020978
4.5508 0.0065984 0.0063373 0 0.011935 0 0.014478 0 0.013742 0 0.015988 0.00086812 0.1272 -0.1183 -0.10436 0.013535 -0.13738 -0.14024 -0.060715 -0.1374 -0.16159 -0.073084 -0.07267 -0.024881 -0.039342 -0.11215 0.037507 -0.013165 0.014278 -0.1117 0 0 0 0 -0.060225 -0.038952 0.025616 -0.026887 0.0046289
4.5547 0.0067924 0.0066264 0 0.012661 0 0.0093651 0 0.0084837 0 0.012464 0.0054734 0.20342 -0.11433 -0.098277 0.019426 -0.13937 -0.13801 -0.056097 -0.12949 -0.15759 -0.061925 -0.056994 -0.022902 -0.02713 -0.1068 0.044159 -0.012995 0.01258 -0.11251 0 0 0 0 -0.049771 -0.036536 0.031446 -0.0082414 0.013513
4.5586 0.006439 0.0059028 0 0.011196 0 0.0026011 0 0.0035651 0 0.00529 0.0091361 0.28552 -0.10877 -0.093618 0.027477 -0.14324 -0.13136 -0.050715 -0.12134 -0.15205 -0.050518 -0.048906 -0.019299 -0.015639 -0.091799 0.045258 -0.013794 0.0099624 -0.096847 0 0 0 0 -0.041153 -0.036368 0.03712 0.011342 0.026078
4.5625 0.0055205 0.0043638 0 0.0079783 0 -1.7151e-05 0 0.0017202 0 -0.0013655 0.0086454 0.32864 -0.10161 -0.089868 0.036975 -0.14689 -0.12159 -0.044585 -0.11347 -0.14506 -0.040141 -0.047507 -0.015454 -0.0058306 -0.071975 0.042256 -0.015398 0.0068248 -0.066684 0 0 0 0 -0.033832 -0.037522 0.042125 0.030688 0.040138
4.5664 0.0041025 0.0025968 0 0.0035635 0 0.0034587 0 0.0028499 0 -0.0030788 0.0043037 0.33753 -0.09297 -0.086627 0.047224 -0.14858 -0.11008 -0.037699 -0.10636 -0.13669 -0.031643 -0.051613 -0.013028 0.0016585 -0.051471 0.036556 -0.017596 0.003525 -0.035875 0 0 0 0 -0.027545 -0.039378 0.046105 0.048684 0.053743
4.5703 0.0021849 0.0011279 0 -0.0012486 0 0.0091794 0 0.0043042 0 0.00065603 -0.00023187 0.35467 -0.083074 -0.08344 0.057171 -0.14598 -0.098964 -0.029979 -0.10073 -0.12706 -0.025845 -0.059131 -0.012044 0.0061737 -0.035919 0.030236 -0.020015 0.00057086 -0.018794 0 0 0 0 -0.022294 -0.041405 0.048679 0.063579 0.064084
4.5742 -0.00020051 -4.4449e-06 0 -0.005463 0 0.010727 0 0.0029972 0 0.0051937 -0.00078951 0.40626 -0.073556 -0.080802 0.064697 -0.13785 -0.092265 -0.02204 -0.097698 -0.11734 -0.022914 -0.065551 -0.010823 0.0077366 -0.031014 0.02666 -0.02183 -0.001503 -0.017363 0 0 0 0 -0.019458 -0.04393 0.049589 0.073025 0.06772
4.5781 -0.0027903 -0.0012846 0 -0.0084056 0 0.0047022 0 -0.0021661 0 0.004458 0.0039267 0.47185 -0.066132 -0.079956 0.069074 -0.12707 -0.090764 -0.015102 -0.097163 -0.10894 -0.021863 -0.06889 -0.0078529 0.0076124 -0.033622 0.026316 -0.02278 -0.0029793 -0.019076 0 0 0 0 -0.019957 -0.047592 0.049238 0.07802 0.065748
4.582 -0.0051419 -0.0032961 0 -0.010174 0 -0.0063407 0 -0.0092858 0 -0.0033908 0.011002 0.51097 -0.061856 -0.081964 0.069806 -0.11541 -0.094585 -0.010119 -0.099201 -0.10267 -0.02257 -0.068733 -0.0032636 0.0062028 -0.041278 0.028995 -0.022836 -0.0041245 -0.0078215 0 0 0 0 -0.024506 -0.052742 0.047672 0.07924 0.058846
4.5859 -0.0069985 -0.006171 0 -0.011358 0 -0.016123 0 -0.014666 0 -0.013822 0.015106 0.51165 -0.061584 -0.087788 0.066603 -0.10466 -0.10335 -0.0080131 -0.10376 -0.099118 -0.024973 -0.065101 0.0019936 0.0038797 -0.051002 0.034126 -0.022068 -0.0052622 0.023217 0 0 0 0 -0.033557 -0.059575 0.044946 0.077662 0.048006
4.5898 -0.0085696 -0.0093781 0 -0.012217 0 -0.019746 0 -0.015429 0 -0.019698 0.012143 0.50158 -0.066692 -0.099209 0.058902 -0.097648 -0.11549 -0.010741 -0.11082 -0.098871 -0.029643 -0.058609 0.0082878 0.00088503 -0.057063 0.040112 -0.020804 -0.0070908 0.068177 0 0 0 0 -0.047531 -0.067914 0.040906 0.075385 0.034881
4.5938 -0.010313 -0.01203 0 -0.012237 0 -0.017064 0 -0.011671 0 -0.017511 0.0021418 0.51163 -0.074618 -0.11384 0.049203 -0.093832 -0.12593 -0.01719 -0.11853 -0.099171 -0.036052 -0.051508 0.017882 -0.0023015 -0.056474 0.044639 -0.019821 -0.0099242 0.11554 0 0 0 0 -0.062548 -0.075784 0.036076 0.075271 0.022281
4.5977 -0.012349 -0.013446 0 -0.010726 0 -0.011814 0 -0.0065243 0 -0.010196 -0.010668 0.53855 -0.082994 -0.129 0.039505 -0.091248 -0.13194 -0.025603 -0.12557 -0.097597 -0.043334 -0.044481 0.032688 -0.0053288 -0.050407 0.047346 -0.019387 -0.013624 0.15669 0 0 0 0 -0.075524 -0.081967 0.030906 0.07805 0.01111
4.6016 -0.014125 -0.013521 0 -0.007904 0 -0.0080774 0 -0.0040316 0 -0.0040709 -0.020613 0.55231 -0.090078 -0.14256 0.031321 -0.088262 -0.1317 -0.034544 -0.13095 -0.092309 -0.05066 -0.037747 0.051414 -0.0078627 -0.040332 0.048376 -0.019588 -0.018036 0.18829 0 0 0 0 -0.084101 -0.085713 0.025773 0.083946 0.0018314
4.6055 -0.01477 -0.012673 0 -0.0052559 0 -0.0075946 0 -0.0063842 0 -0.0031774 -0.024247 0.53644 -0.093806 -0.15184 0.026481 -0.082708 -0.12337 -0.04212 -0.13348 -0.081113 -0.056832 -0.031268 0.069514 -0.0094337 -0.028734 0.048368 -0.020402 -0.022907 0.20992 0 0 0 0 -0.085448 -0.086319 0.02118 0.092843 -0.0052484
4.6094 -0.013865 -0.011499 0 -0.0045683 0 -0.0097143 0 -0.012539 0 -0.0064402 -0.022456 0.50959 -0.091623 -0.15279 0.027684 -0.071733 -0.10636 -0.04506 -0.13154 -0.061978 -0.059298 -0.024712 0.08252 -0.0090431 -0.021245 0.049917 -0.021268 -0.027654 0.22293 0 0 0 0 -0.075994 -0.084073 0.018294 0.10317 -0.01008
4.6133 -0.011851 -0.010432 0 -0.0064119 0 -0.01283 0 -0.019119 0 -0.0097534 -0.01962 0.50186 -0.085766 -0.14787 0.033118 -0.057615 -0.08664 -0.043947 -0.12676 -0.039457 -0.058303 -0.018405 0.089555 -0.0070362 -0.019413 0.054388 -0.021524 -0.03194 0.23224 0 0 0 0 -0.060101 -0.081639 0.017301 0.11272 -0.013683
4.6172 -0.0096475 -0.0095938 0 -0.0095082 0 -0.015297 0 -0.022763 0 -0.010203 -0.020431 0.51637 -0.077601 -0.13864 0.041633 -0.042261 -0.067481 -0.03944 -0.12008 -0.01641 -0.054288 -0.012996 0.093433 -0.0037092 -0.023246 0.062016 -0.020893 -0.03566 0.24601 0 0 0 0 -0.040222 -0.080362 0.018377 0.12073 -0.016247
4.6211 -0.0078826 -0.0088316 0 -0.011628 0 -0.015453 0 -0.022157 0 -0.0081742 -0.026524 0.52472 -0.068624 -0.12697 0.051831 -0.02782 -0.052074 -0.032503 -0.11257 0.0042096 -0.048008 -0.0091942 0.097314 0.0004891 -0.032179 0.072589 -0.0192 -0.038745 0.26902 0 0 0 0 -0.019074 -0.081415 0.021567 0.1267 -0.017919
4.625 -0.0065031 -0.0078659 0 -0.01125 0 -0.011982 0 -0.018466 0 -0.0060002 -0.035186 0.50214 -0.061355 -0.11617 0.061038 -0.018603 -0.045959 -0.025097 -0.10616 0.017057 -0.041229 -0.0086404 0.10155 0.0044855 -0.044571 0.084804 -0.016327 -0.041038 0.29467 0 0 0 0 -0.0014764 -0.086456 0.02693 0.13028 -0.018622
4.6289 -0.0051159 -0.0064929 0 -0.0085671 0 -0.0052426 0 -0.014187 0 -0.0053736 -0.04103 0.45876 -0.057568 -0.10963 0.066209 -0.017269 -0.050647 -0.019989 -0.10268 0.020208 -0.036875 -0.011478 0.1038 0.0065314 -0.05629 0.094703 -0.013116 -0.042512 0.30518 0 0 0 0 0.008497 -0.094526 0.032998 0.13261 -0.018638
4.6328 -0.0035955 -0.0047764 0 -0.0051063 0 0.0018228 0 -0.011447 0 -0.0062696 -0.039512 0.42847 -0.056815 -0.10743 0.066954 -0.022565 -0.063279 -0.017758 -0.10219 0.016263 -0.035742 -0.016277 0.10181 0.0060152 -0.065662 0.1002 -0.010338 -0.043113 0.28321 0 0 0 0 0.011112 -0.10364 0.038369 0.13443 -0.018393
4.6367 -0.0022603 -0.0030934 0 -0.0025058 0 0.0050554 0 -0.010825 0 -0.0077493 -0.029909 0.42949 -0.058688 -0.10938 0.063257 -0.033414 -0.081815 -0.018502 -0.10461 0.0071561 -0.038036 -0.021914 0.095154 0.002607 -0.072035 0.10011 -0.0085012 -0.042679 0.22613 0 0 0 0 0.0067918 -0.11247 0.042033 0.13587 -0.018193
4.6406 -0.0014705 -0.0019363 0 -0.0015399 0 0.0024162 0 -0.011203 0 -0.0089752 -0.015748 0.44512 -0.062526 -0.11479 0.055521 -0.048186 -0.10363 -0.02197 -0.10963 -0.0046127 -0.043577 -0.027039 0.084382 -0.0038215 -0.075178 0.093654 -0.0080807 -0.041027 0.14937 0 0 0 0 -0.0034428 -0.11961 0.042971 0.13683 -0.018374
4.6445 -0.0011774 -0.0015691 0 -0.0019964 0 -0.0036756 0 -0.010575 0 -0.0092459 -0.0024793 0.44727 -0.067264 -0.12212 0.045308 -0.063297 -0.12326 -0.027021 -0.11658 -0.014624 -0.05101 -0.029101 0.069156 -0.013037 -0.075511 0.080421 -0.0098828 -0.037562 0.075176 0 0 0 0 -0.017099 -0.12262 0.039028 0.13581 -0.019527
4.6484 -0.00097649 -0.0018215 0 -0.0031389 0 -0.0077827 0 -0.0073478 0 -0.0076686 0.0058865 0.43154 -0.071889 -0.12915 0.035998 -0.075839 -0.13785 -0.031466 -0.12383 -0.022078 -0.057526 -0.029093 0.048614 -0.022422 -0.075362 0.065807 -0.012768 -0.033145 0.017193 0 0 0 0 -0.029703 -0.12294 0.032108 0.13235 -0.021207
4.6523 -0.00059324 -0.0022321 0 -0.0041419 0 -0.0060001 0 -0.001486 0 -0.0036428 0.0088874 0.41951 -0.07633 -0.13554 0.028803 -0.085232 -0.14677 -0.034635 -0.13108 -0.028179 -0.062258 -0.028374 0.02399 -0.030775 -0.075253 0.052211 -0.016075 -0.028311 -0.02547 0 0 0 0 -0.039837 -0.12153 0.023364 0.12637 -0.023008
4.6563 -0.00020568 -0.0024249 0 -0.0042513 0 0.00042414 0 0.0052092 0 0.0020379 0.0092109 0.42643 -0.080567 -0.14121 0.02461 -0.091285 -0.14989 -0.036075 -0.13816 -0.034517 -0.064686 -0.028491 0.00014295 -0.03705 -0.075463 0.0417 -0.019105 -0.02365 -0.061133 0 0 0 0 -0.046487 -0.11943 0.014085 0.11808 -0.0245
4.6602 -0.00020781 -0.0023621 0 -0.0028968 0 0.0059958 0 0.010068 0 0.0069696 0.010393 0.43749 -0.084663 -0.14652 0.024375 -0.094175 -0.14729 -0.035398 -0.14514 -0.04451 -0.064583 -0.032407 -0.016862 -0.039753 -0.075815 0.037008 -0.020675 -0.020232 -0.094786 0 0 0 0 -0.048616 -0.11828 0.0064831 0.10816 -0.024917
4.6641 -0.00068353 -0.002236 0 6.1019e-06 0 0.0058366 0 0.011313 0 0.0086658 0.014378 0.42548 -0.088391 -0.1524 0.027016 -0.095616 -0.14162 -0.033317 -0.15231 -0.061264 -0.063697 -0.04245 -0.024495 -0.038783 -0.075117 0.038033 -0.019667 -0.0192 -0.12464 0 0 0 0 -0.047398 -0.11957 0.0029997 0.099055 -0.023782
4.668 -0.001209 -0.0021561 0 0.0037244 0 6.3507e-05 0 0.0094013 0 0.0066682 0.020473 0.38925 -0.091351 -0.15894 0.030528 -0.096726 -0.13529 -0.030804 -0.15947 -0.082635 -0.063663 -0.056601 -0.02601 -0.035834 -0.072761 0.041548 -0.016445 -0.020293 -0.14693 0 0 0 0 -0.044963 -0.12276 0.0032263 0.092182 -0.021694
4.6719 -0.0012277 -0.0020038 0 0.0067854 0 -0.0063659 0 0.006774 0 0.0031161 0.026042 0.36284 -0.093228 -0.16586 0.033896 -0.0977 -0.12935 -0.0283 -0.16617 -0.10631 -0.065208 -0.072914 -0.027433 -0.031937 -0.068425 0.045535 -0.011313 -0.023252 -0.16082 0 0 0 0 -0.042351 -0.12728 0.0065983 0.088159 -0.019162
4.6758 -0.00059215 -0.0016172 0 0.0076736 0 -0.0080863 0 0.0060279 0 0.0010136 0.028207 0.37974 -0.093747 -0.17274 0.036185 -0.098533 -0.12464 -0.026194 -0.17183 -0.12929 -0.068842 -0.088901 -0.031977 -0.028208 -0.061933 0.047874 -0.0047536 -0.02764 -0.16678 0 0 0 0 -0.040521 -0.13238 0.012178 0.087334 -0.016805
4.6797 0.00031039 -0.0010527 0 0.0058052 0 -0.0038365 0 0.0078457 0 0.0017227 0.025466 0.43318 -0.092622 -0.17802 0.036168 -0.098393 -0.12236 -0.025046 -0.1744 -0.14346 -0.074679 -0.098148 -0.037436 -0.026658 -0.053063 0.044822 0.0020162 -0.032331 -0.16187 0 0 0 0 -0.040697 -0.13624 0.017427 0.089797 -0.016039
4.6836 0.0009538 -0.0005618 0 0.0020823 0 0.0029314 0 0.010388 0 0.0039702 0.018461 0.48176 -0.091202 -0.181 0.034756 -0.097003 -0.12199 -0.024787 -0.17357 -0.14641 -0.080612 -0.098839 -0.038961 -0.027315 -0.043254 0.037411 0.0074907 -0.035923 -0.13963 0 0 0 0 -0.042105 -0.1381 0.019906 0.093148 -0.016976
4.6875 0.0011387 -0.00026177 0 -0.0014757 0 0.0074256 0 0.010716 0 0.0051455 0.0096148 0.49641 -0.090322 -0.18166 0.032683 -0.094609 -0.1232 -0.025407 -0.16957 -0.13888 -0.085506 -0.091838 -0.033984 -0.029563 -0.033181 0.027344 0.011171 -0.038015 -0.097085 0 0 0 0 -0.043938 -0.1381 0.019123 0.096479 -0.019156
4.6914 0.0010593 0.00010512 0 -0.0028974 0 0.0074102 0 0.0071272 0 0.0035569 0.0018127 0.49275 -0.09057 -0.18007 0.030547 -0.091566 -0.12567 -0.026903 -0.16282 -0.12224 -0.08853 -0.078569 -0.024083 -0.032714 -0.023363 0.016318 0.012791 -0.038419 -0.041402 0 0 0 0 -0.045443 -0.13651 0.015021 0.099305 -0.022005
4.6953 0.00099564 0.0009624 0 -0.0014959 0 0.0042647 0 0.0005728 0 -0.00031759 -0.0032416 0.50864 -0.092583 -0.17644 0.029096 -0.088571 -0.12891 -0.029317 -0.15407 -0.099183 -0.088707 -0.061854 -0.01237 -0.035601 -0.014425 0.0069983 0.01217 -0.037079 0.012364 0 0 0 0 -0.045466 -0.13396 0.0080004 0.10144 -0.024468
4.6992 0.001044 0.0023797 0 0.0016671 0 0.00098005 0 -0.0059363 0 -0.0043736 -0.0060149 0.5531 -0.095763 -0.17172 0.028845 -0.086784 -0.13136 -0.03228 -0.14552 -0.076846 -0.085922 -0.048489 -3.5744e-05 -0.036295 -0.0070094 0.0031433 0.010233 -0.034813 0.051861 0 0 0 0 -0.042563 -0.13189 0.0005789 0.10408 -0.024581
4.7031 0.0011573 0.0037984 0 0.0044534 0 -0.0004471 0 -0.0093734 0 -0.0064628 -0.0086613 0.59002 -0.09829 -0.16681 0.029249 -0.085984 -0.13176 -0.034965 -0.13844 -0.059019 -0.081718 -0.041138 0.013809 -0.034738 -0.00088374 0.0042584 0.0084855 -0.032655 0.076213 0 0 0 0 -0.03725 -0.13082 -0.0051048 0.10831 -0.022155
4.707 0.0013361 0.0043809 0 0.0050418 0 6.197e-05 0 -0.0086355 0 -0.0057283 -0.013169 0.58023 -0.099039 -0.16191 0.029967 -0.085615 -0.12926 -0.036766 -0.13312 -0.046463 -0.076766 -0.04012 0.029233 -0.031156 0.0040196 0.0096921 0.0076381 -0.030968 0.09398 0 0 0 0 -0.029939 -0.13069 -0.0082157 0.11453 -0.017309
4.7109 0.0016476 0.0037247 0 0.0031092 0 0.0014958 0 -0.0050667 0 -0.0029407 -0.019416 0.53356 -0.096992 -0.15711 0.03065 -0.084919 -0.12318 -0.037073 -0.12956 -0.03909 -0.071695 -0.044867 0.043578 -0.026008 0.0078226 0.018382 0.008278 -0.029997 0.11227 0 0 0 0 -0.021228 -0.13125 -0.0082273 0.12292 -0.010412
4.7148 0.0020445 0.0022627 0 -1.0013e-06 0 0.0028437 0 -0.0013865 0 0.00015744 -0.024782 0.50577 -0.090568 -0.15227 0.030846 -0.081748 -0.11231 -0.03455 -0.12698 -0.03481 -0.067151 -0.052234 0.053311 -0.02053 0.010648 0.027943 0.011109 -0.029783 0.12804 0 0 0 0 -0.012534 -0.13136 -0.0048129 0.13305 -0.0025698
4.7188 0.0022799 0.00093881 0 -0.0021959 0 0.0034287 0 0.00012299 0 0.0020296 -0.02591 0.53839 -0.081631 -0.14716 0.030776 -0.074974 -0.098867 -0.029552 -0.12344 -0.028775 -0.063006 -0.055793 0.057571 -0.016444 0.013126 0.03516 0.014963 -0.029605 0.13031 0 0 0 0 -0.0057388 -0.12956 -0.00015363 0.14241 0.0041192
4.7227 0.0021314 0.00045289 0 -0.0019494 0 0.0028247 0 -0.00099715 0 0.002363 -0.021398 0.60937 -0.072163 -0.14185 0.030846 -0.065053 -0.084988 -0.022966 -0.11836 -0.01988 -0.05898 -0.053478 0.058947 -0.014165 0.015464 0.039187 0.018726 -0.029135 0.11092 0 0 0 0 -0.0014917 -0.12546 0.0045902 0.14956 0.008923
4.7266 0.0017218 0.00076977 0 0.00086647 0 0.0010781 0 -0.0032138 0 0.0022216 -0.013204 0.65469 -0.063623 -0.1365 0.031374 -0.052677 -0.072301 -0.015558 -0.11171 -0.008247 -0.054935 -0.04462 0.060126 -0.013795 0.017649 0.039678 0.021563 -0.028272 0.073104 0 0 0 0 -0.00015979 -0.11895 0.0088586 0.15362 0.01151
4.7305 0.0015194 0.0012944 0 0.0050495 0 -0.00091193 0 -0.004111 0 0.0030882 -0.0054273 0.64022 -0.057744 -0.13138 0.032748 -0.039114 -0.062813 -0.0083808 -0.10385 0.0049093 -0.050772 -0.02946 0.060131 -0.015201 0.019496 0.03658 0.022467 -0.027055 0.030098 0 0 0 0 -0.0020088 -0.11014 0.012303 0.15373 0.011746
4.7344 0.0019129 0.0014669 0 0.0087821 0 -0.0016885 0 -0.0021055 0 0.0054547 -0.0012993 0.60187 -0.056284 -0.12719 0.035226 -0.028214 -0.059216 -0.0034307 -0.097315 0.013894 -0.046875 -0.012872 0.054782 -0.017237 0.019873 0.031055 0.020284 -0.026291 -0.0047076 0 0 0 0 -0.0065103 -0.10041 0.015623 0.15001 0.010552
4.7383 0.0027669 0.0012014 0 0.010456 0 -0.00040543 0 0.0023391 0 0.0082153 -0.00079979 0.60544 -0.057103 -0.12401 0.038029 -0.022006 -0.059565 -0.00077335 -0.094121 0.015695 -0.043715 -0.00083495 0.041348 -0.018524 0.018221 0.025564 0.01634 -0.026671 -0.027032 0 0 0 0 -0.011434 -0.091836 0.019834 0.14537 0.0097675
4.7422 0.0034619 0.00085117 0 0.0092738 0 0.0021816 0 0.0069109 0 0.0095491 -0.00086051 0.66923 -0.058918 -0.12191 0.040671 -0.021309 -0.062694 -0.00020376 -0.095162 0.0093816 -0.041556 0.0042795 0.022387 -0.018619 0.014202 0.021138 0.011452 -0.028491 -0.043137 0 0 0 0 -0.015767 -0.085386 0.025196 0.14123 0.010127
4.7461 0.0034368 0.00086321 0 0.0055873 0 0.0041351 0 0.009062 0 0.0085457 0.0020125 0.73804 -0.06046 -0.12092 0.042698 -0.026454 -0.067307 -0.0013213 -0.10092 -0.005134 -0.040571 0.00097248 0.0042624 -0.01728 0.0076808 0.018671 0.0065051 -0.031893 -0.063282 0 0 0 0 -0.018612 -0.081821 0.031722 0.13879 0.012165
4.75 0.0027114 0.0014689 0 0.0009076 0 0.0040361 0 0.0079207 0 0.0059898 0.0088465 0.74076 -0.059935 -0.12131 0.043398 -0.037508 -0.071389 -0.0032278 -0.11167 -0.026783 -0.040952 -0.011758 -0.008411 -0.014538 -0.0012949 0.019578 0.0030509 -0.036864 -0.092908 0 0 0 0 -0.018652 -0.082221 0.03871 0.13974 0.016359
4.7539 0.0018586 0.0025692 0 -0.002606 0 0.0023497 0 0.0049962 0 0.0035232 0.017329 0.66888 -0.057617 -0.12309 0.04301 -0.050398 -0.073718 -0.0043616 -0.12394 -0.048881 -0.04199 -0.027634 -0.01659 -0.011756 -0.010464 0.023855 0.0019674 -0.042088 -0.12784 0 0 0 0 -0.016158 -0.085308 0.043963 0.14349 0.021392
4.7578 0.001462 0.0037529 0 -0.0032322 0 0.0010091 0 0.0030171 0 0.0021118 0.023521 0.58766 -0.055228 -0.12622 0.042306 -0.06193 -0.075071 -0.0043187 -0.13491 -0.067499 -0.043109 -0.041489 -0.024829 -0.0098605 -0.017925 0.03061 0.0027506 -0.046624 -0.15629 0 0 0 0 -0.012202 -0.089399 0.046424 0.14843 0.025915
4.7617 0.0016057 0.0044061 0 -0.0008342 0 0.0015433 0 0.0037654 0 0.0014556 0.024697 0.5665 -0.054086 -0.13072 0.041845 -0.070189 -0.076312 -0.003044 -0.14293 -0.080657 -0.044045 -0.050424 -0.035687 -0.0093423 -0.022402 0.03921 0.0049314 -0.049974 -0.16619 0 0 0 0 -0.0074724 -0.093476 0.045595 0.15352 0.029045
4.7656 0.0018726 0.0039814 0 0.002844 0 0.0035878 0 0.0066616 0 0.00083725 0.021126 0.6053 -0.055639 -0.13661 0.042249 -0.073447 -0.078592 -0.000687 -0.14654 -0.086964 -0.044609 -0.051963 -0.046504 -0.010569 -0.022696 0.048845 0.0078401 -0.05175 -0.15323 0 0 0 0 -0.002735 -0.096518 0.041262 0.1576 0.029926
4.7695 0.0017824 0.0023936 0 0.0052194 0 0.0052214 0 0.0092541 0 0.00021942 0.015661 0.6377 -0.062021 -0.1436 0.044514 -0.069256 -0.084473 0.0019362 -0.144 -0.085609 -0.044931 -0.043857 -0.051828 -0.01364 -0.016924 0.056975 0.0099647 -0.051826 -0.12436 0 0 0 0 0.00074342 -0.097034 0.034248 0.15878 0.027131
4.7734 0.0011883 0.00024392 0 0.0046402 0 0.00471 0 0.0091648 0 0.00019137 0.01163 0.60556 -0.070231 -0.15014 0.047702 -0.061611 -0.093009 0.0038858 -0.13901 -0.081771 -0.045533 -0.03274 -0.048649 -0.016887 -0.0084825 0.061438 0.010759 -0.051688 -0.093581 0 0 0 0 0.0030454 -0.095991 0.027978 0.15794 0.022358
4.7773 0.00027845 -0.0014636 0 0.0015057 0 0.0019235 0 0.0058703 0 0.00090627 0.010635 0.5212 -0.078123 -0.15522 0.051075 -0.052508 -0.10316 0.0049639 -0.1333 -0.076982 -0.046576 -0.021634 -0.038804 -0.019482 0.00079267 0.060862 0.010287 -0.051963 -0.07225 0 0 0 0 0.0043543 -0.093977 0.02397 0.15575 0.0165
4.7813 -0.00071261 -0.0020455 0 -0.0022002 0 -0.001777 0 0.00096082 0 0.001529 0.011662 0.45074 -0.083585 -0.15792 0.053869 -0.04388 -0.11368 0.0051241 -0.12841 -0.072295 -0.048109 -0.013119 -0.026367 -0.020691 0.0090899 0.054211 0.0087688 -0.053124 -0.060929 0 0 0 0 0.004901 -0.091574 0.023408 0.15293 0.010484
4.7852 -0.0017192 -0.0017191 0 -0.0045171 0 -0.0047587 0 -0.0031382 0 0.0011307 0.011893 0.44127 -0.083131 -0.15665 0.054757 -0.038519 -0.12225 0.0045497 -0.12632 -0.067985 -0.04997 -0.010288 -0.013281 -0.019427 0.013592 0.039789 0.0067775 -0.055605 -0.049321 0 0 0 0 0.0050209 -0.089579 0.027754 0.15069 0.0057525
4.7891 -0.0027913 -0.0014517 0 -0.0048215 0 -0.0061314 0 -0.0048375 0 2.9628e-05 0.0086208 0.47468 -0.075564 -0.15102 0.052944 -0.037838 -0.12643 0.0041106 -0.12728 -0.061977 -0.051254 -0.012389 0.0018646 -0.015477 0.012614 0.019544 0.0054306 -0.058613 -0.024801 0 0 0 0 0.0050856 -0.088362 0.035866 0.15037 0.0036107
4.793 -0.0039074 -0.0021284 0 -0.0038062 0 -0.0058644 0 -0.0042474 0 -0.00027425 0.0010566 0.49538 -0.064274 -0.14278 0.049384 -0.039947 -0.12675 0.0042572 -0.12941 -0.052956 -0.051402 -0.015662 0.020898 -0.0098341 0.0078526 -0.0019908 0.0049767 -0.060996 0.017385 0 0 0 0 0.0050898 -0.087421 0.045099 0.15197 0.0036997
4.7969 -0.004893 -0.0037692 0 -0.002471 0 -0.0044429 0 -0.002867 0 0.0011062 -0.0090242 0.47497 -0.051846 -0.13305 0.044849 -0.043353 -0.1237 0.005113 -0.13153 -0.040483 -0.050136 -0.017896 0.042517 -0.0030523 0.00055196 -0.02175 0.0053577 -0.062079 0.070601 0 0 0 0 0.0049485 -0.086357 0.053987 0.15542 0.005704
4.8008 -0.0055049 -0.0055178 0 -0.0013524 0 -0.0027171 0 -0.00255 0 0.0028643 -0.018238 0.43943 -0.041256 -0.12315 0.040282 -0.046281 -0.11809 0.0066858 -0.13236 -0.024535 -0.047301 -0.016964 0.062165 0.0042487 -0.0077488 -0.036537 0.0063602 -0.061278 0.12217 0 0 0 0 0.0045539 -0.084732 0.06112 0.1605 0.0091287
4.8047 -0.0055634 -0.0063847 0 -0.0006968 0 -0.001851 0 -0.0044378 0 0.0022565 -0.023619 0.43301 -0.03896 -0.11578 0.037783 -0.044896 -0.1113 0.0086387 -0.12992 -0.0068072 -0.042935 -0.010124 0.075442 0.01098 -0.013898 -0.039377 0.0071514 -0.057917 0.16213 0 0 0 0 0.0037733 -0.081847 0.064339 0.16672 0.01282
4.8086 -0.0050351 -0.0060165 0 -0.0010111 0 -0.0027896 0 -0.0083356 0 -0.0021433 -0.024453 0.46565 -0.044763 -0.11165 0.037725 -0.038965 -0.10469 0.010241 -0.12534 0.0084245 -0.038447 -0.00062242 0.081501 0.016523 -0.016755 -0.032064 0.0069883 -0.053778 0.18782 0 0 0 0 0.0030379 -0.078331 0.064833 0.17273 0.0154
4.8125 -0.0040819 -0.0048183 0 -0.002943 0 -0.0052898 0 -0.012769 0 -0.0085061 -0.022636 0.50427 -0.056674 -0.11046 0.039634 -0.029606 -0.098174 0.011262 -0.11981 0.019247 -0.03453 0.0090667 0.083114 0.020665 -0.016668 -0.017173 0.0058018 -0.050068 0.20212 0 0 0 0 0.0027553 -0.074803 0.063545 0.17787 0.01642
4.8164 -0.0030942 -0.0034754 0 -0.0063658 0 -0.0075524 0 -0.015762 0 -0.012955 -0.02121 0.51223 -0.072416 -0.11175 0.042895 -0.018181 -0.091543 0.011589 -0.11437 0.024422 -0.031674 0.016996 0.083701 0.02322 -0.014217 0.0025787 0.0036828 -0.047773 0.20888 0 0 0 0 0.0032947 -0.071807 0.061224 0.18162 0.01562
4.8203 -0.0026132 -0.0024816 0 -0.0097961 0 -0.0073828 0 -0.016039 0 -0.013026 -0.022031 0.48681 -0.08809 -0.11468 0.046377 -0.0071476 -0.084248 0.011187 -0.11043 0.022706 -0.030411 0.020752 0.084327 0.023854 -0.010563 0.022853 0.00097512 -0.04821 0.2103 0 0 0 0 0.0052316 -0.070117 0.058725 0.18327 0.012783
4.8242 -0.0030596 -0.0021004 0 -0.011236 0 -0.0042866 0 -0.013935 0 -0.0099897 -0.024282 0.45326 -0.09689 -0.11719 0.048061 -0.00094705 -0.07624 0.01044 -0.10905 0.015734 -0.030576 0.020067 0.083233 0.022302 -0.0082273 0.036128 -0.0011837 -0.051944 0.20706 0 0 0 0 0.0089512 -0.070168 0.056582 0.18248 0.0085943
4.8281 -0.0044001 -0.0025643 0 -0.010007 0 -0.00053718 0 -0.011248 0 -0.0076349 -0.025004 0.43 -0.097961 -0.11825 0.047811 -2.201e-05 -0.068953 0.009773 -0.10905 0.0076017 -0.031116 0.018581 0.077796 0.019208 -0.0081073 0.041247 -0.0022265 -0.057183 0.19873 0 0 0 0 0.013696 -0.071033 0.054478 0.18041 0.0043999
4.832 -0.0060785 -0.0040442 0 -0.0077342 0 0.00023834 0 -0.0099372 0 -0.0086881 -0.021334 0.4117 -0.091628 -0.11758 0.045992 -0.0040069 -0.063747 0.0093184 -0.10966 8.7669e-05 -0.031504 0.018499 0.066933 0.014838 -0.010388 0.038595 -0.0019988 -0.062776 0.18323 0 0 0 0 0.018991 -0.072125 0.052196 0.17779 0.00092601
4.8359 -0.0073856 -0.0063257 0 -0.0071319 0 -0.0038654 0 -0.010569 0 -0.012374 -0.012802 0.38867 -0.078997 -0.11513 0.043245 -0.011966 -0.06204 0.0091527 -0.11004 -0.0053042 -0.031264 0.021884 0.052192 0.0095208 -0.014997 0.029488 -0.00049811 -0.067505 0.1572 0 0 0 0 0.024301 -0.072842 0.049565 0.17541 -0.0011575
4.8398 -0.0080109 -0.0086541 0 -0.009415 0 -0.010972 0 -0.011777 0 -0.015325 -0.0019607 0.37171 -0.063261 -0.11121 0.041459 -0.021088 -0.066937 0.009239 -0.10909 -0.0070467 -0.029801 0.031486 0.037104 0.0038778 -0.021476 0.018185 0.0019478 -0.069066 0.11913 0 0 0 0 0.028568 -0.072276 0.046681 0.17488 -0.00069519
4.8438 -0.0082594 -0.010139 0 -0.012831 0 -0.016469 0 -0.011291 0 -0.014677 0.0071429 0.38458 -0.050322 -0.10729 0.042275 -0.027069 -0.076991 0.00928 -0.10751 -0.0070341 -0.027685 0.043765 0.025387 -0.0010915 -0.028133 0.011908 0.0041494 -0.067235 0.073222 0 0 0 0 0.031278 -0.070869 0.044448 0.17652 0.0016939
4.8477 -0.0086783 -0.01045 0 -0.014025 0 -0.016542 0 -0.0077968 0 -0.010366 0.01154 0.43051 -0.042192 -0.10415 0.04558 -0.028886 -0.089461 0.0091415 -0.10659 -0.0069275 -0.025597 0.054582 0.018985 -0.0049827 -0.034239 0.012992 0.0056009 -0.062868 0.029662 0 0 0 0 0.032454 -0.069476 0.043387 0.17957 0.005044
4.8516 -0.0094326 -0.010086 0 -0.011199 0 -0.011268 0 -0.0021561 0 -0.0048559 0.011084 0.47705 -0.03988 -0.10226 0.05089 -0.026421 -0.10194 0.0087408 -0.10742 -0.0078298 -0.024091 0.060588 0.01703 -0.0075477 -0.039331 0.022396 0.0060535 -0.056712 -0.00027769 0 0 0 0 0.032094 -0.068807 0.043744 0.18316 0.0085263
4.8555 -0.010065 -0.0098466 0 -0.0060694 0 -0.0045927 0 0.0029948 0 -0.0011823 0.0081685 0.48556 -0.043976 -0.10217 0.05714 -0.020326 -0.11108 0.0080007 -0.11146 -0.010917 -0.023883 0.057496 0.016631 -0.0085649 -0.04295 0.040287 0.0053621 -0.049826 -0.010697 0 0 0 0 0.030193 -0.069799 0.045637 0.18591 0.011011
4.8594 -0.0099144 -0.0099983 0 -0.0025375 0 -0.0012183 0 0.0049629 0 -0.0011657 0.0057315 0.45598 -0.053216 -0.10446 0.060923 -0.014804 -0.11134 0.0068075 -0.1202 -0.01698 -0.02603 0.040436 0.015263 -0.0080918 -0.044354 0.062411 0.0039645 -0.044131 -0.003394 0 0 0 0 0.026632 -0.073449 0.047961 0.18469 0.010494
4.8633 -0.0087993 -0.010002 0 -0.0031504 0 -0.0029844 0 0.0027868 0 -0.0047101 0.0050746 0.43297 -0.06353 -0.10827 0.060711 -0.013633 -0.10458 0.0052538 -0.13108 -0.024462 -0.029893 0.015841 0.013031 -0.0070578 -0.043826 0.081615 0.0027872 -0.040063 0.015329 0 0 0 0 0.021928 -0.078334 0.04896 0.17939 0.0073673
4.8672 -0.0072645 -0.0090962 0 -0.0066851 0 -0.0076498 0 -0.0021214 0 -0.0098639 0.005079 0.45953 -0.073387 -0.11323 0.056162 -0.018159 -0.092591 0.0033662 -0.14227 -0.03267 -0.035082 -0.012084 0.012686 -0.0057777 -0.041249 0.094725 0.0021819 -0.037541 0.039328 0 0 0 0 0.016166 -0.083422 0.047816 0.17036 0.0021306
4.8711 -0.0061303 -0.0071316 0 -0.00924 0 -0.010876 0 -0.0068551 0 -0.013426 0.0033207 0.52574 -0.081482 -0.11886 0.047441 -0.029009 -0.077732 0.0012146 -0.1518 -0.040956 -0.041093 -0.038787 0.017104 -0.0044962 -0.036586 0.099289 0.0023896 -0.036314 0.064258 0 0 0 0 0.009471 -0.087617 0.043981 0.15838 -0.0044606
4.875 -0.0057726 -0.0047898 0 -0.0078958 0 -0.0096811 0 -0.0088405 0 -0.012471 -0.001804 0.57138 -0.086119 -0.12428 0.035725 -0.045866 -0.064829 -0.00095117 -0.15576 -0.04853 -0.046899 -0.055863 0.026379 -0.0033119 -0.02964 0.09221 0.0035421 -0.035764 0.086473 0 0 0 0 0.0020264 -0.088845 0.037083 0.14556 -0.010603
4.8789 -0.0058276 -0.0030082 0 -0.0035205 0 -0.0046649 0 -0.0075032 0 -0.0066152 -0.0095503 0.54465 -0.087242 -0.128 0.025328 -0.062825 -0.058578 -0.0023638 -0.15237 -0.054998 -0.050946 -0.059115 0.037342 -0.0018117 -0.021762 0.077964 0.0048771 -0.034823 0.10305 0 0 0 0 -0.0052886 -0.086425 0.029558 0.13574 -0.013707
4.8828 -0.0055822 -0.002253 0 -8.5257e-05 0 0.00053792 0 -0.0047181 0 0.0007008 -0.017043 0.45717 -0.085525 -0.12932 0.018523 -0.07576 -0.058532 -0.0024556 -0.14313 -0.060188 -0.052565 -0.051743 0.045991 0.00037044 -0.014341 0.061883 0.0057895 -0.033244 0.11442 0 0 0 0 -0.011851 -0.081406 0.02354 0.13009 -0.013104
4.8867 -0.0046452 -0.0023525 0 -0.00113 0 0.0020429 0 -0.0036035 0 0.0039001 -0.021117 0.37655 -0.081244 -0.12773 0.016431 -0.082304 -0.063574 -0.00079419 -0.12925 -0.063719 -0.051259 -0.036709 0.050474 0.0034693 -0.0083259 0.047259 0.0059506 -0.031 0.12576 0 0 0 0 -0.017289 -0.074621 0.020322 0.12894 -0.0085618
4.8906 -0.0032764 -0.002896 0 -0.0066015 0 -0.0013485 0 -0.0062412 0 -0.00042528 -0.020466 0.36316 -0.074722 -0.12283 0.019734 -0.08052 -0.07167 0.0030219 -0.11249 -0.065099 -0.046623 -0.018189 0.05183 0.0076796 -0.0046811 0.03738 0.0050985 -0.028193 0.14295 0 0 0 0 -0.021296 -0.067155 0.021054 0.13207 -0.00019233
4.8945 -0.0021309 -0.0036097 0 -0.012804 0 -0.0071661 0 -0.011834 0 -0.01003 -0.016547 0.41566 -0.066676 -0.11412 0.027736 -0.069106 -0.076878 0.0094381 -0.096918 -0.062541 -0.037997 -0.0063187 0.052224 0.013028 -0.0048569 0.037013 0.0031998 -0.025246 0.16495 0 0 0 0 -0.023837 -0.061155 0.026621 0.13693 0.010677
4.8984 -0.0017231 -0.0043059 0 -0.015314 0 -0.010979 0 -0.016843 0 -0.017986 -0.012549 0.47877 -0.0594 -0.10434 0.035222 -0.05561 -0.076403 0.016378 -0.085072 -0.057261 -0.028018 -0.0047971 0.05293 0.018347 -0.0067033 0.041978 0.0013183 -0.022558 0.18079 0 0 0 0 -0.026508 -0.056985 0.033091 0.13903 0.020482
4.9023 -0.0020832 -0.0046546 0 -0.012248 0 -0.009644 0 -0.017377 0 -0.018017 -0.011149 0.50063 -0.054339 -0.094885 0.039761 -0.04378 -0.070372 0.022512 -0.077636 -0.050265 -0.018182 -0.013884 0.054055 0.022933 -0.0088866 0.049689 -1.4877e-06 -0.020187 0.17649 0 0 0 0 -0.030236 -0.05439 0.038292 0.13651 0.02765
4.9063 -0.0028084 -0.0042776 0 -0.0053488 0 -0.0037497 0 -0.012247 0 -0.0097433 -0.012651 0.47851 -0.052824 -0.087071 0.039366 -0.036951 -0.059777 0.026529 -0.074888 -0.042845 -0.010029 -0.032743 0.055472 0.026116 -0.0101 0.057455 -0.00029966 -0.018147 0.14743 0 0 0 0 -0.035822 -0.052967 0.040261 0.12805 0.030927
4.9102 -0.0033534 -0.0031749 0 0.0015305 0 0.0026473 0 -0.0042135 0 0.0009637 -0.014824 0.44971 -0.057172 -0.082919 0.031418 -0.039868 -0.047687 0.02612 -0.076992 -0.037681 -0.0062918 -0.058844 0.056999 0.026736 -0.0082932 0.060954 0.0010575 -0.016413 0.10402 0 0 0 0 -0.044454 -0.051923 0.036072 0.11224 0.028627
4.9141 -0.0033079 -0.0019163 0 0.0049812 0 0.004978 0 0.001869 0 0.006942 -0.014547 0.44484 -0.067551 -0.083085 0.017273 -0.05283 -0.0408 0.020112 -0.082118 -0.038373 -0.0091441 -0.084321 0.057303 0.02425 -0.002831 0.05677 0.0038457 -0.01492 0.063985 0 0 0 0 -0.055675 -0.050323 0.025584 0.091836 0.021668
4.918 -0.0025388 -0.0011764 0 0.0038535 0 0.0016555 0 0.0027436 0 0.0055196 -0.010081 0.45627 -0.080995 -0.085818 0.0011428 -0.070872 -0.041073 0.010269 -0.088591 -0.044895 -0.017355 -0.10508 0.053388 0.01946 0.0042945 0.046573 0.0071272 -0.013698 0.037408 0 0 0 0 -0.067487 -0.048363 0.012089 0.070843 0.012771
4.9219 -0.001204 -0.00098406 0 -0.00039018 0 -0.004604 0 -0.00067574 0 4.6849e-05 -0.0023542 0.45141 -0.095403 -0.08993 -0.014388 -0.090866 -0.04875 -0.0021641 -0.095937 -0.056854 -0.029994 -0.11968 0.042447 0.012784 0.011493 0.031834 0.010309 -0.012817 0.018742 0 0 0 0 -0.078467 -0.04643 -0.0022293 0.051367 0.0034618
4.9258 0.0003447 -0.00054246 0 -0.0045239 0 -0.0087346 0 -0.0040555 0 -0.0036631 0.0056134 0.41026 -0.10841 -0.094057 -0.026701 -0.10943 -0.063128 -0.015649 -0.10387 -0.073301 -0.04572 -0.12753 0.024946 0.0047385 0.016954 0.014586 0.012779 -0.012346 -0.0064096 0 0 0 0 -0.087105 -0.045037 -0.014992 0.035294 -0.0047312
4.9297 0.0017619 0.0010322 0 -0.0051573 0 -0.0070537 0 -0.0031614 0 -0.0022447 0.010705 0.34455 -0.115 -0.095614 -0.031121 -0.12053 -0.080275 -0.026874 -0.11292 -0.091413 -0.061233 -0.12964 0.0055245 -0.0039399 0.01676 -0.00017617 0.013418 -0.012338 -0.046339 0 0 0 0 -0.090243 -0.045357 -0.021607 0.025022 -0.0093934
4.9336 0.0029195 0.0037324 0 -0.00064829 0 0.0001077 0 0.0027579 0 0.0032251 0.01172 0.28186 -0.11538 -0.09455 -0.029604 -0.12485 -0.093312 -0.034508 -0.12327 -0.10725 -0.073169 -0.13178 -0.010029 -0.012445 0.011743 -0.0089302 0.012653 -0.012273 -0.094522 0 0 0 0 -0.089106 -0.046889 -0.022654 0.017579 -0.011375
4.9375 0.003963 0.0064892 0 0.0074988 0 0.0087824 0 0.010466 0 0.0090043 0.01004 0.23679 -0.11114 -0.091729 -0.024265 -0.12425 -0.10007 -0.038865 -0.13477 -0.12002 -0.08055 -0.13609 -0.019254 -0.020707 0.0036088 -0.010816 0.010994 -0.011764 -0.13496 0 0 0 0 -0.085188 -0.048863 -0.019552 0.010932 -0.0117
4.9414 0.0051347 0.0080678 0 0.014945 0 0.014225 0 0.015383 0 0.011742 0.0085479 0.20091 -0.10409 -0.088129 -0.017146 -0.12066 -0.099567 -0.040597 -0.14715 -0.12967 -0.082926 -0.14384 -0.024433 -0.028776 -0.0057982 -0.0055556 0.008944 -0.010494 -0.15558 0 0 0 0 -0.080008 -0.050538 -0.01378 0.0034363 -0.011314
4.9453 0.0065059 0.0081478 0 0.017029 0 0.013974 0 0.015077 0 0.010209 0.009597 0.1581 -0.097331 -0.085464 -0.0113 -0.11701 -0.091693 -0.041133 -0.15981 -0.13709 -0.080138 -0.1559 -0.029411 -0.0369 -0.013371 0.006773 0.0072782 -0.008021 -0.15704 0 0 0 0 -0.075978 -0.050766 -0.0076605 -0.0069843 -0.011568
4.9492 0.0078677 0.007496 0 0.01218 0 0.0090578 0 0.010865 0 0.005333 0.01342 0.10458 -0.095943 -0.086171 -0.010755 -0.11723 -0.081655 -0.043889 -0.17106 -0.14612 -0.074662 -0.1702 -0.035231 -0.045671 -0.014585 0.02252 0.0070334 -0.0043208 -0.15009 0 0 0 0 -0.076522 -0.048791 -0.0046635 -0.021296 -0.013793
4.9531 0.0088747 0.0071053 0 0.0035635 0 0.0029667 0 0.0065094 0 -0.00036008 0.018051 0.052158 -0.10002 -0.089771 -0.015095 -0.121 -0.074939 -0.050109 -0.1801 -0.15865 -0.069778 -0.1836 -0.039343 -0.055108 -0.010084 0.036867 0.0080576 -0.00024282 -0.14621 0 0 0 0 -0.081275 -0.046063 -0.0049859 -0.037337 -0.017289
4.957 0.0092739 0.0072532 0 -0.0028178 0 -0.000574 0 0.0053573 0 -0.0035022 0.020773 0.014564 -0.10871 -0.09552 -0.02366 -0.12743 -0.07379 -0.060043 -0.18646 -0.17479 -0.06695 -0.19469 -0.039078 -0.065037 -0.00095473 0.047265 0.010116 0.0036867 -0.1505 0 0 0 0 -0.089547 -0.043849 -0.0082426 -0.053729 -0.021353
4.9609 0.0089846 0.0074372 0 -0.0025299 0 0.00036609 0 0.0081207 0 -0.001426 0.020051 -0.006224 -0.12053 -0.10235 -0.035371 -0.13524 -0.079695 -0.073512 -0.18979 -0.19394 -0.067353 -0.20237 -0.0352 -0.075148 0.011125 0.051464 0.012847 0.0069434 -0.16108 0 0 0 0 -0.10024 -0.043547 -0.013693 -0.069047 -0.025144
4.9648 0.0080146 0.0071048 0 0.0038663 0 0.0049558 0 0.0127 0 0.005653 0.0166 -0.020753 -0.13132 -0.10757 -0.047825 -0.14143 -0.093168 -0.089314 -0.18934 -0.2126 -0.072366 -0.20545 -0.031257 -0.084298 0.021913 0.04553 0.01535 0.0086378 -0.17225 0 0 0 0 -0.11065 -0.048205 -0.019508 -0.080871 -0.026878
4.9688 0.0064122 0.0062453 0 0.011322 0 0.010044 0 0.01582 0 0.013716 0.012815 -0.042185 -0.13681 -0.10916 -0.058027 -0.14406 -0.10764 -0.10401 -0.18642 -0.22503 -0.079746 -0.20623 -0.02945 -0.091163 0.027381 0.032298 0.016694 0.009118 -0.17702 0 0 0 0 -0.11806 -0.057571 -0.023617 -0.089465 -0.026224
4.9727 0.0043797 0.0051891 0 0.014404 0 0.011935 0 0.015201 0 0.01716 0.010956 -0.076468 -0.13655 -0.10723 -0.065264 -0.14349 -0.11905 -0.11607 -0.18197 -0.22916 -0.087671 -0.20619 -0.027974 -0.095171 0.02721 0.015177 0.016705 0.0090155 -0.16862 0 0 0 0 -0.1223 -0.069907 -0.025742 -0.095945 -0.023935
4.9766 0.0023869 0.0039914 0 0.011489 0 0.0087695 0 0.010894 0 0.013207 0.011402 -0.11949 -0.13089 -0.10223 -0.06925 -0.14032 -0.12482 -0.1246 -0.17661 -0.22402 -0.09487 -0.2062 -0.023213 -0.095924 0.021777 -0.0030548 0.015351 0.00882 -0.14312 0 0 0 0 -0.12374 -0.083603 -0.025924 -0.10114 -0.020789
4.9805 0.0010075 0.0022935 0 0.0055128 0 0.0020462 0 0.0050987 0 0.0046924 0.012294 -0.16064 -0.12108 -0.095134 -0.069965 -0.13565 -0.12241 -0.1288 -0.17107 -0.20916 -0.099904 -0.20702 -0.014377 -0.093011 0.012307 -0.018742 0.012727 0.0091499 -0.10268 0 0 0 0 -0.12339 -0.09632 -0.024519 -0.10608 -0.018003
4.9844 0.00049152 -7.2023e-05 0 0.00091312 0 -0.0041214 0 0.00065279 0 -0.0018891 0.010898 -0.18962 -0.11194 -0.088901 -0.068342 -0.13207 -0.11159 -0.12884 -0.16653 -0.18816 -0.10131 -0.20863 -0.0050333 -0.086781 0.0032189 -0.02564 0.0094966 0.010575 -0.056034 0 0 0 0 -0.12477 -0.10395 -0.022824 -0.11168 -0.018054
4.9883 0.00047567 -0.0024647 0 -0.00020927 0 -0.005937 0 -0.00085418 0 -0.0018926 0.0057426 -0.20335 -0.10703 -0.085203 -0.066278 -0.13041 -0.098662 -0.12743 -0.16338 -0.16837 -0.10042 -0.21013 0.00062572 -0.07984 -0.0024459 -0.024407 0.0065422 0.012355 -0.013688 0 0 0 0 -0.12977 -0.10706 -0.021832 -0.11735 -0.021116
4.9922 0.00023465 -0.0036832 0 0.0007207 0 -0.002948 0 -0.00010029 0 0.0033718 -0.0020863 -0.20903 -0.10729 -0.084303 -0.064391 -0.13052 -0.086687 -0.12559 -0.16176 -0.15284 -0.097907 -0.21122 0.0027077 -0.073563 -0.0041564 -0.015937 0.0041552 0.013847 0.01882 0 0 0 0 -0.1388 -0.1067 -0.021748 -0.12239 -0.027035
4.9961 -0.00064166 -0.0030031 0 0.00088297 0 0.001475 0 0.00056884 0 0.0078786 -0.0095503 -0.21905 -0.11301 -0.086053 -0.063181 -0.13198 -0.078386 -0.12426 -0.16168 -0.1439 -0.094433 -0.21175 0.0058827 -0.069255 -0.002056 -0.0017575 0.0025199 0.014382 0.043636 0 0 0 0 -0.15175 -0.10438 -0.022639 -0.12612 -0.035405
5 -0.0017741 -0.00096482 0 -0.00093402 0 0.0029302 0 -0.0010136 0 0.0063727 -0.013803 -0.23921 -0.12337 -0.089321 -0.063213 -0.13355 -0.077369 -0.1245 -0.163 -0.14403 -0.090858 -0.21198 0.014251 -0.069145 0.0020426 0.014803 0.0017042 0.012648 0.066749 0 0 0 0 -0.16747 -0.10346 -0.024369 -0.12729 -0.045287
5.0039 -0.0022577 0.00097084 0 -0.0033871 0 -0.00018803 0 -0.0051179 0 -0.0010489 -0.01426 -0.26069 -0.1335 -0.091057 -0.064486 -0.13356 -0.0818 -0.12628 -0.16438 -0.14903 -0.087782 -0.21299 0.02639 -0.07325 0.0033868 0.027797 0.0010589 0.0085275 0.091627 0 0 0 0 -0.18178 -0.10732 -0.026307 -0.12632 -0.054593
5.0078 -0.0014936 0.0016303 0 -0.004279 0 -0.005245 0 -0.0098821 0 -0.0093635 -0.012932 -0.26614 -0.14069 -0.090016 -0.066859 -0.13195 -0.087919 -0.12918 -0.16482 -0.15457 -0.085213 -0.21517 0.036331 -0.079937 0.000289 0.035212 0.00013583 0.0029655 0.11631 0 0 0 0 -0.19249 -0.11564 -0.02819 -0.12449 -0.062465
5.0117 0.00019354 0.0010406 0 -0.0028835 0 -0.0077213 0 -0.012739 0 -0.013207 -0.012675 -0.24712 -0.14357 -0.085708 -0.07034 -0.12893 -0.093184 -0.13303 -0.16371 -0.15823 -0.083207 -0.21852 0.039707 -0.087921 -0.0076368 0.036252 -0.0012784 -0.0032845 0.1354 0 0 0 0 -0.1984 -0.12753 -0.029896 -0.12272 -0.068471
5.0156 0.0017818 0.00022747 0 -0.00054783 0 -0.0052945 0 -0.012309 0 -0.011055 -0.014691 -0.21549 -0.14123 -0.078018 -0.074948 -0.12497 -0.094867 -0.13768 -0.16051 -0.1578 -0.081825 -0.22279 0.038348 -0.095602 -0.020038 0.030782 -0.0033293 -0.0092848 0.14321 0 0 0 0 -0.19867 -0.14138 -0.031335 -0.12203 -0.072338
5.0195 0.0024369 0.0002225 0 0.00078863 0 8.411e-05 0 -0.009229 0 -0.0054777 -0.017314 -0.1944 -0.13346 -0.068178 -0.080722 -0.12147 -0.088868 -0.14327 -0.15482 -0.15164 -0.081783 -0.22631 0.038061 -0.099358 -0.032956 0.020509 -0.0058486 -0.01309 0.13456 0 0 0 0 -0.19282 -0.15209 -0.032072 -0.12407 -0.073678
5.0234 0.0022165 0.0012971 0 0.00046065 0 0.0040005 0 -0.0053638 0 -0.00011581 -0.017211 -0.19534 -0.12433 -0.059409 -0.08662 -0.11904 -0.078479 -0.1493 -0.1487 -0.1442 -0.083257 -0.22766 0.041784 -0.098915 -0.041062 0.010899 -0.0080804 -0.01483 0.1048 0 0 0 0 -0.18517 -0.15721 -0.031779 -0.12783 -0.073623
5.0273 0.0019428 0.0030167 0 -0.0004778 0 0.003559 0 -0.0022529 0 0.0032099 -0.012116 -0.20567 -0.11527 -0.053038 -0.091969 -0.11752 -0.065887 -0.15531 -0.14335 -0.13781 -0.08645 -0.22639 0.045583 -0.094561 -0.042238 0.003964 -0.0096543 -0.014855 0.052711 0 0 0 0 -0.17739 -0.15637 -0.030089 -0.13261 -0.072349
5.0313 0.00242 0.0047848 0 -0.00038969 0 -0.00010601 0 -0.00013501 0 0.0049036 -0.0029361 -0.20227 -0.10747 -0.050063 -0.096105 -0.11661 -0.053381 -0.16074 -0.13988 -0.13446 -0.091425 -0.22244 0.042054 -0.086956 -0.03524 0.0011808 -0.010285 -0.01366 -0.014563 0 0 0 0 -0.17091 -0.14992 -0.026728 -0.13772 -0.069999
5.0352 0.003785 0.0062045 0 0.0015613 0 -0.0029229 0 0.0018118 0 0.0061613 0.0065797 -0.17886 -0.10215 -0.051666 -0.097853 -0.11557 -0.044686 -0.16434 -0.14009 -0.13681 -0.098208 -0.21625 0.027746 -0.077544 -0.019186 0.0040122 -0.0096178 -0.012175 -0.080667 0 0 0 0 -0.16747 -0.13928 -0.021249 -0.14218 -0.066501
5.0391 0.0055646 0.0070696 0 0.0050211 0 -0.0013862 0 0.0044963 0 0.0077688 0.012466 -0.15621 -0.099191 -0.056614 -0.09676 -0.11358 -0.042595 -0.16468 -0.14432 -0.14431 -0.10558 -0.21074 0.0069483 -0.069652 0.00042949 0.010346 -0.0080467 -0.011704 -0.1282 0 0 0 0 -0.16717 -0.12938 -0.014485 -0.1457 -0.062168
5.043 0.0072528 0.0073451 0 0.0090394 0 0.0046854 0 0.008146 0 0.010027 0.013422 -0.16082 -0.097888 -0.062637 -0.093871 -0.11114 -0.0457 -0.16204 -0.15084 -0.15394 -0.11233 -0.20793 -0.01196 -0.064699 0.017683 0.017025 -0.0062983 -0.01235 -0.15145 0 0 0 0 -0.16871 -0.12275 -0.0079137 -0.14902 -0.057694
5.0469 0.0087428 0.0073659 0 0.012745 0 0.012284 0 0.012243 0 0.01301 0.011675 -0.19243 -0.098225 -0.068515 -0.08994 -0.109 -0.05294 -0.15677 -0.15848 -0.16409 -0.11775 -0.20887 -0.023645 -0.063217 0.029271 0.022398 -0.0047713 -0.013979 -0.16226 0 0 0 0 -0.17149 -0.1202 -0.0025134 -0.15276 -0.053614
5.0508 0.010213 0.0079173 0 0.015499 0 0.017695 0 0.015954 0 0.016341 0.011155 -0.21733 -0.1003 -0.07309 -0.085864 -0.10811 -0.062869 -0.14951 -0.16595 -0.1732 -0.1212 -0.21429 -0.029341 -0.065359 0.03233 0.024998 -0.0038353 -0.016295 -0.18138 0 0 0 0 -0.17491 -0.12194 0.00075141 -0.15752 -0.050503
5.0547 0.011708 0.009746 0 0.016771 0 0.019023 0 0.018593 0 0.01891 0.014469 -0.19921 -0.10543 -0.074583 -0.083564 -0.11135 -0.072695 -0.14212 -0.17079 -0.17961 -0.12163 -0.22464 -0.033989 -0.070576 0.02271 0.023041 -0.0039541 -0.018515 -0.22108 0 0 0 0 -0.17856 -0.1265 0.00013383 -0.16415 -0.049649
[truncated: 1,218,052 more chars]
