# Supplementary material for: Dataset from dynamic shake-table testing of five full-scale single leaf and cavity URM walls subjected to out-of-plane two-way bending
Source: Data Brief. 2019 Mar 20;24:103854. doi: 10.1016/j.dib.2019.103854 (PMC6480314; doi:10.1016/j.dib.2019.103854)
Supplement: Multimedia component 2 [file mmc2.zip › DATA/CSW-000-RF/Test23.txt]

0 -0.0025025 -0.0023678 0 0.0014142 0 -0.00054103 0 0.0021043 0 0.0016474 0.002281 0.27956 0.025809 -0.01008 -0.016006 0.020433 0.016671 -0.019545 -0.018656 -0.051532 0.019753 0.02018 0.008267 -0.0093506 0.036543 -0.021225 -0.012575 0.020479 -0.013188 0 0 0 0 0.031117 -0.016051 0.010317 0.0040508 0.0024672
0.003907 -0.0032 -0.0013028 0 0.0020176 0 -0.00059726 0 0.0010702 0 -0.0016966 0.00057322 0.22606 0.034082 -0.013871 -0.012849 0.018683 0.020206 -0.013315 -0.018033 -0.036462 0.025103 0.015848 0.0067165 -0.0072975 0.029884 -0.0067301 -0.016552 0.016976 0.0026649 0 0 0 0 0.034477 -0.015725 0.0082869 0.008823 0.0041407
0.007813 -0.003491 -0.00027253 0 0.0018051 0 0.0007724 0 -0.0004833 0 -0.0060341 -0.0025647 0.13418 0.045489 -0.013257 -0.0055386 0.019451 0.024335 -0.0076204 -0.016525 -0.017564 0.030448 0.016366 0.00089862 -0.0043718 0.024628 0.0074558 -0.019931 0.012565 0.030305 0 0 0 0 0.040951 -0.0093598 0.0076906 0.01809 0.0096137
0.011719 -0.0026471 0.00064786 0 0.00016803 0 0.0028808 0 -0.0021635 0 -0.0097493 -0.0062413 0.088406 0.057551 -0.0085032 0.0045196 0.022157 0.028547 -0.0035586 -0.013302 0.0025225 0.035227 0.021183 -0.0044225 -0.0011255 0.021915 0.017136 -0.022065 0.0081859 0.060268 0 0 0 0 0.048716 0.0018351 0.0084635 0.030214 0.017086
0.015625 -0.00069681 0.0014523 0 -0.0022044 0 0.0041575 0 -0.0035218 0 -0.011583 -0.0088245 0.12535 0.066497 -0.00046671 0.015193 0.025699 0.03208 -0.002449 -0.0073858 0.020138 0.038557 0.029022 -0.0050514 0.0017334 0.022455 0.017012 -0.022193 0.005488 0.079471 0 0 0 0 0.05465 0.015463 0.010229 0.04218 0.023721
0.019532 0.0014487 0.0021179 0 -0.0036486 0 0.0037427 0 -0.0042147 0 -0.011198 -0.0091027 0.19582 0.066702 0.0073807 0.022742 0.027394 0.033627 -0.0051039 0.00050794 0.030195 0.03886 0.03569 -0.0011613 0.0034072 0.023666 0.0049351 -0.020148 0.0066628 0.079608 0 0 0 0 0.053638 0.025522 0.011616 0.047773 0.024928
0.023438 0.0026515 0.0025953 0 -0.0032871 0 0.0022466 0 -0.0040951 0 -0.0090733 -0.0071273 0.22224 0.058967 0.012348 0.026386 0.026206 0.03296 -0.010019 0.0075023 0.033258 0.036276 0.038445 0.003218 0.0040911 0.022106 -0.011463 -0.017222 0.010626 0.061784 0 0 0 0 0.046116 0.029541 0.0118 0.045885 0.020708
0.027344 0.0024147 0.0028031 0 -0.0022074 0 0.00089455 0 -0.0032436 0 -0.0061147 -0.0041042 0.1859 0.044291 0.013325 0.026072 0.021913 0.029804 -0.016471 0.011674 0.029934 0.030956 0.036221 0.0043057 0.0039201 0.016271 -0.027313 -0.014116 0.016317 0.035149 0 0 0 0 0.033008 0.026984 0.010499 0.036669 0.011672
0.03125 0.0011988 0.0025923 0 -0.0024877 0 8.3571e-05 0 -0.0019599 0 -0.0033275 -0.0014799 0.14259 0.024339 0.0096161 0.022119 0.014656 0.023982 -0.023689 0.011214 0.021324 0.023284 0.028485 0.0020018 0.0030737 0.005214 -0.037704 -0.011526 0.022423 0.011357 0 0 0 0 0.015841 0.018094 0.0075869 0.021067 -0.0010277
0.035157 -5.0754e-05 0.0017763 0 -0.0049203 0 -0.00097338 0 -0.00067548 0 -0.0015167 2.8828e-05 0.1485 0.0030786 0.00067781 0.015477 0.0054649 0.01495 -0.030528 0.0028494 0.0096266 0.014384 0.015297 -0.00069264 0.0017484 -0.011023 -0.03421 -0.01057 0.026156 -0.0017335 0 0 0 0 -0.0016843 0.0049073 0.0030739 0.0021713 -0.014374
0.039063 -0.00068798 0.00030825 0 -0.0078944 0 -0.0031024 0 0.00023775 0 -0.00087627 0.00072453 0.18574 -0.013618 -0.010087 0.0089276 -0.0024634 0.004162 -0.036142 -0.011206 -0.00095068 0.0068572 0.0013763 -0.0012753 0.00019776 -0.026742 -0.018788 -0.01117 0.026292 -0.0039085 0 0 0 0 -0.014983 -0.0062062 -0.0018588 -0.013581 -0.024043
0.042969 -0.00076426 -0.0015211 0 -0.0087545 0 -0.0058431 0 0.00065311 0 -0.00072378 0.0013867 0.17953 -0.023942 -0.020307 0.0036395 -0.0075421 -0.0069477 -0.040336 -0.027638 -0.0088771 0.0019122 -0.010234 -0.00029683 -0.0015408 -0.038263 0.0026242 -0.012726 0.023756 -0.0016977 0 0 0 0 -0.023155 -0.012301 -0.0064556 -0.023863 -0.028786
0.046875 -0.00077768 -0.0031219 0 -0.0062864 0 -0.0075128 0 0.0006853 0 0.00011967 0.0024135 0.090923 -0.027055 -0.028402 0.00024432 -0.0088229 -0.017176 -0.042889 -0.043794 -0.013332 0.00026604 -0.017557 -0.00023557 -0.0034402 -0.043338 0.025198 -0.014752 0.019569 -0.0027238 0 0 0 0 -0.026023 -0.011754 -0.010167 -0.027629 -0.028068
0.050782 -0.0011228 -0.0039508 0 -0.0017917 0 -0.0067104 0 0.00048414 0 0.0022924 0.0033987 -0.024674 -0.02263 -0.032695 -0.00077542 -0.005483 -0.024958 -0.04351 -0.056291 -0.013722 0.0025239 -0.018584 -0.0022654 -0.0054639 -0.039884 0.042651 -0.016604 0.015336 -0.0089705 0 0 0 0 -0.023992 -0.0033204 -0.012366 -0.02445 -0.021757
0.054688 -0.0017794 -0.0038827 0 0.002209 0 -0.0037246 0 6.9777e-05 0 0.0050175 0.003507 -0.068558 -0.012581 -0.031364 0.00060383 0.0022365 -0.027215 -0.041372 -0.059526 -0.010045 0.0084108 -0.012135 -0.0047475 -0.0072696 -0.028439 0.0455 -0.017194 0.014255 -0.014744 0 0 0 0 -0.019361 0.011939 -0.011947 -0.016697 -0.011497
0.058594 -0.0024359 -0.0032386 0 0.0041051 0 -0.00040339 0 -0.00055774 0 0.006375 0.0023122 -0.0074364 -0.0021683 -0.026769 0.0028654 0.010808 -0.024771 -0.037159 -0.055458 -0.0047174 0.015019 -0.0030311 -0.0051245 -0.0084889 -0.016478 0.037943 -0.016602 0.016219 -0.012037 0 0 0 0 -0.015114 0.027967 -0.0094632 -0.0096198 -0.001243
0.0625 -0.0027999 -0.0024337 0 0.0040063 0 0.001359 0 -0.0011633 0 0.0047589 0.00032903 0.08414 0.0066055 -0.020048 0.0054162 0.018548 -0.018222 -0.03117 -0.045675 0.0013198 0.02099 0.0061825 -0.0028841 -0.0089199 -0.0077747 0.023809 -0.014995 0.020437 0.001004 0 0 0 0 -0.011827 0.042055 -0.0051514 -0.005099 0.0074499
0.066407 -0.002752 -0.0016156 0 0.0028362 0 0.0010383 0 -0.0012933 0 0.0003421 -0.0012921 0.10095 0.012141 -0.012397 0.0077098 0.023956 -0.008501 -0.023853 -0.032253 0.0071479 0.025108 0.013085 -4.615e-05 -0.0084445 -0.0055736 0.007605 -0.012632 0.025788 0.016934 0 0 0 0 -0.0096969 0.051877 0.00061903 -0.0044531 0.013311
0.070313 -0.0022796 -0.00066406 0 0.0012009 0 -0.0003919 0 -0.00073605 0 -0.0048122 -0.0016972 0.02129 0.012626 -0.0056466 0.0089869 0.024875 0.0024786 -0.016179 -0.019202 0.011307 0.025589 0.013954 0.00139 -0.0070041 -0.014295 -0.0021527 -0.010029 0.029757 0.025255 0 0 0 0 -0.0080227 0.054261 0.0071045 -0.0086008 0.014695
0.074219 -0.0013899 0.00050521 0 -0.00062483 0 -0.0014373 0 1.657e-05 0 -0.008178 -0.001074 -0.06956 0.0094646 -0.0013714 0.0088708 0.02188 0.011207 -0.010131 -0.011533 0.012469 0.022613 0.0086822 0.0019015 -0.0054354 -0.030794 0.00043672 -0.0079697 0.029991 0.022425 0 0 0 0 -0.0050862 0.050343 0.012546 -0.014424 0.012332
0.078125 -0.00016341 0.0017364 0 -0.002005 0 -0.0011079 0 -2.1309e-05 0 -0.0085097 -0.00050454 -0.07411 0.0047517 0.0004024 0.0075057 0.017105 0.016466 -0.0066018 -0.01 0.01041 0.017574 0.00030529 0.003667 -0.0044604 -0.048947 0.01235 -0.0066695 0.027059 0.015227 0 0 0 0 -0.00071028 0.043118 0.016 -0.01917 0.0077436
0.082032 0.0011455 0.0027767 0 -0.0019571 0 0.00069748 0 -0.0013967 0 -0.0064376 -0.00099417 0.0094207 -0.00039886 -0.00029968 0.0049631 0.012017 0.017796 -0.0060889 -0.01463 0.0049408 0.011345 -0.0088314 0.0072869 -0.0044961 -0.064533 0.030241 -0.0062155 0.021828 0.01331 0 0 0 0 0.0047422 0.034347 0.016903 -0.021367 0.0017407
0.085938 0.0021613 0.0035452 0 -0.00023925 0 0.0032941 0 -0.0034295 0 -0.003588 -0.0025154 0.085602 -0.0049427 -0.0032669 0.0013802 0.0082121 0.015164 -0.0088677 -0.024785 -0.0039444 0.0048916 -0.01601 0.009988 -0.0058825 -0.07317 0.049417 -0.0066126 0.015638 0.018388 0 0 0 0 0.010541 0.02586 0.014856 -0.019826 -0.0048471
0.089844 0.0026212 0.0041267 0 0.0018215 0 0.0054423 0 -0.004549 0 -0.0012237 -0.0039344 0.066388 -0.0077756 -0.0080533 -0.0028634 0.0086993 0.0096048 -0.014958 -0.038078 -0.01575 -0.00010973 -0.015223 0.0079643 -0.0087963 -0.066455 0.057613 -0.0078184 0.012144 0.021837 0 0 0 0 0.01383 0.02038 0.0095182 -0.013547 -0.010768
0.09375 0.0025681 0.0044593 0 0.0021525 0 0.005772 0 -0.0036734 0 0.00038042 -0.003923 -0.035811 -0.0097403 -0.012859 -0.0067198 0.012337 0.0046942 -0.021484 -0.049791 -0.027017 -0.0034991 -0.0076291 0.00077036 -0.011749 -0.049712 0.052731 -0.0092347 0.012228 0.013903 0 0 0 0 0.013772 0.017393 0.0035469 -0.0059212 -0.01543
0.097657 0.0022816 0.0041503 0 -6.6352e-05 0 0.0035941 0 -0.0013335 0 0.0015541 -0.0020788 -0.12718 -0.01124 -0.016886 -0.0096194 0.018117 0.001788 -0.02716 -0.058203 -0.035824 -0.0053143 0.0053866 -0.0071166 -0.013915 -0.026268 0.036028 -0.010663 0.01541 -0.0050131 0 0 0 0 0.010619 0.016476 -0.0017249 0.0016522 -0.018435
0.10156 0.0019967 0.0027913 0 -0.0033096 0 -0.00030242 0 0.00071356 0 0.0025567 0.00071304 -0.13615 -0.012591 -0.019418 -0.011059 0.024878 0.0018865 -0.030885 -0.062003 -0.040465 -0.0056534 0.021953 -0.0098482 -0.014573 0.00021446 0.010144 -0.01193 0.020778 -0.023396 0 0 0 0 0.0050785 0.01718 -0.0050957 0.0080394 -0.019416
0.10547 0.0016954 0.00053992 0 -0.004885 0 -0.0037782 0 0.0011525 0 0.0033769 0.0029622 -0.082973 -0.014008 -0.019347 -0.010216 0.03065 0.0060523 -0.031173 -0.059548 -0.038261 -0.0045746 0.038615 -0.0056616 -0.012666 0.023923 -0.018929 -0.012824 0.026208 -0.029598 0 0 0 0 -0.0010101 0.019044 -0.004804 0.012047 -0.017555
0.10938 0.0011829 -0.0017041 0 -0.0033556 0 -0.0047422 0 0.00041029 0 0.0040113 0.0036787 -0.042689 -0.015085 -0.016276 -0.0069451 0.03339 0.013145 -0.027936 -0.051497 -0.029018 -0.0023573 0.050013 0.0013363 -0.0081603 0.038482 -0.039147 -0.013231 0.028131 -0.023346 0 0 0 0 -0.0037542 0.021699 -0.00043947 0.014204 -0.012499
0.11328 0.00035155 -0.0028753 0 0.00021463 0 -0.0028255 0 0.00019077 0 0.0046344 0.0029691 -0.053385 -0.015385 -0.011297 -0.0021889 0.033724 0.021005 -0.022797 -0.040371 -0.016284 0.00067338 0.055299 0.005062 -0.0023174 0.044537 -0.046917 -0.013262 0.026193 -0.015476 0 0 0 0 -0.0020961 0.025037 0.0061697 0.016042 -0.0051982
0.11719 -0.00065636 -0.0026069 0 0.00338 0 0.00025784 0 0.0016518 0 0.0052946 0.001712 -0.078497 -0.014667 -0.0051161 0.003527 0.032459 0.028596 -0.016629 -0.027384 -0.0024028 0.0044289 0.054512 0.0031671 0.0041692 0.043011 -0.041499 -0.012971 0.020776 -0.016062 0 0 0 0 0.004045 0.029034 0.013855 0.018302 0.0037739
0.12109 -0.0015449 -0.0015269 0 0.0045086 0 0.0021681 0 0.0041067 0 0.005478 0.0007224 -0.061178 -0.012766 0.0014408 0.0096224 0.030713 0.035002 -0.010334 -0.013775 0.010051 0.0088081 0.048326 -0.0011682 0.010586 0.035565 -0.023657 -0.012426 0.012769 -0.023519 0 0 0 0 0.014186 0.03362 0.021319 0.021607 0.013709
0.125 -0.0020829 -0.00065508 0 0.003806 0 0.0019129 0 0.0056223 0 0.0041971 0.00017978 0.0010196 -0.0096171 0.0066417 0.015117 0.03127 0.039259 -0.0051998 -0.0016327 0.015865 0.013563 0.03886 -0.0029425 0.015949 0.025814 0.0020105 -0.011747 0.0049998 -0.026126 0 0 0 0 0.025845 0.038252 0.026067 0.026257 0.023032
0.12891 -0.0022 -0.00049172 0 0.0024363 0 0.00046449 0 0.0048874 0 0.00078639 -0.00026721 0.05206 -0.0062133 0.0097776 0.019608 0.034962 0.042471 -0.0012384 0.0078232 0.015009 0.017918 0.030307 -0.00043552 0.020445 0.018407 0.024148 -0.011127 0.00018956 -0.014184 0 0 0 0 0.034571 0.041852 0.027757 0.030744 0.030448
0.13281 -0.0019008 -0.00068664 0 0.001116 0 -0.00046088 0 0.0023988 0 -0.0042028 -0.00096195 0.04593 -0.0030204 0.010953 0.023047 0.040953 0.045261 0.0018013 0.014044 0.0089506 0.021345 0.023703 0.0035581 0.024359 0.014426 0.038547 -0.010615 -0.0013723 0.0098504 0 0 0 0 0.038715 0.043882 0.026796 0.034081 0.035558
0.13672 -0.0011766 -0.00054222 0 -0.00017027 0 -8.277e-05 0 -0.00019791 0 -0.0089007 -0.0018338 0.0025404 -0.00034784 0.010396 0.025363 0.048029 0.047958 0.0040736 0.016561 -0.00072714 0.023369 0.019388 0.0052069 0.027828 0.0143 0.042753 -0.010215 9.6717e-05 0.033133 0 0 0 0 0.037352 0.043999 0.023615 0.035526 0.038108
0.14063 -7.5107e-05 0.00025896 0 -0.0013515 0 0.00099865 0 -0.0017573 0 -0.011132 -0.0024546 -0.016577 0.0015075 0.0085783 0.026372 0.053762 0.050667 0.005663 0.014591 -0.01147 0.023257 0.017026 0.0036858 0.03085 0.01795 0.034903 -0.009883 0.0036572 0.043369 0 0 0 0 0.029801 0.041859 0.018857 0.034159 0.037789
0.14453 0.0011552 0.0014465 0 -0.0017875 0 0.0017756 0 -0.0024387 0 -0.0098988 -0.0024144 0.017572 0.0025605 0.006716 0.025558 0.053084 0.052238 0.0061183 0.0080318 -0.018903 0.020288 0.014129 0.0014569 0.032449 0.023067 0.019146 -0.0093509 0.0062882 0.037684 0 0 0 0 0.018336 0.038098 0.01368 0.029808 0.034777
0.14844 0.0020911 0.002547 0 -0.0009823 0 0.0018815 0 -0.0029348 0 -0.0061753 -0.0016353 0.067194 0.0031619 0.0054382 0.022985 0.0454 0.051669 0.0051291 -0.0007676 -0.02241 0.015286 0.0092748 0.00095259 0.031819 0.027097 0.0035672 -0.0084297 0.006652 0.022069 0 0 0 0 0.0070344 0.034216 0.0086885 0.024038 0.030205
0.15234 0.0024081 0.0032905 0 0.00041387 0 0.0015605 0 -0.0032516 0 -0.002274 -0.00040015 0.074146 0.0033129 0.0048069 0.018558 0.030984 0.048399 0.0024374 -0.010431 -0.022386 0.0086596 0.002405 0.0017459 0.028376 0.028939 -0.0081397 -0.0070203 0.0047392 0.0044711 0 0 0 0 -0.002267 0.030921 0.0040074 0.017602 0.024444
0.15625 0.0021568 0.0035846 0 0.00084508 0 0.00092164 0 -0.0026128 0 -0.00016631 0.00083377 0.030893 0.0029564 0.0047455 0.0123 0.010852 0.042097 -0.0020927 -0.019463 -0.019686 0.00091614 -0.0060769 0.0013637 0.021724 0.027746 -0.012885 -0.0050673 0.00097709 -0.010263 0 0 0 0 -0.0080499 0.028818 -0.00029147 0.011247 0.017868
0.16016 0.0017203 0.0032587 0 -0.00055976 0 -0.00028062 0 -0.00061758 0 -4.1061e-05 0.0016434 -0.00901 0.0015805 0.0047942 0.0044373 -0.011498 0.032698 -0.0084298 -0.024743 -0.016613 -0.0069625 -0.013838 -0.0014869 0.011501 0.022458 -0.0067896 -0.0025696 -0.0026416 -0.020029 0 0 0 0 -0.0084619 0.028693 -0.0039761 0.0061335 0.011021
0.16406 0.0014357 0.0020954 0 -0.0027365 0 -0.0019482 0 0.0018162 0 -0.00029764 0.0017779 0.0065854 -0.00098248 0.0044474 -0.0031151 -0.028981 0.023046 -0.014763 -0.02486 -0.015735 -0.013581 -0.017451 -0.0051822 0.00058939 0.014968 0.0057309 -8.2962e-05 -0.003425 -0.023296 0 0 0 0 -0.0057939 0.029849 -0.0065839 0.0027561 0.0049765
0.16797 0.0012524 0.00023573 0 -0.0033718 0 -0.0030747 0 0.0030255 0 0.00096412 0.0012499 0.067113 -0.0044494 0.0038887 -0.0089929 -0.03857 0.015106 -0.019842 -0.020319 -0.017068 -0.018318 -0.016088 -0.0068734 -0.0087171 0.0069725 0.020336 0.0019617 -0.0010181 -0.019684 0 0 0 0 -0.0021907 0.03161 -0.0076387 0.0011936 0.00048865
0.17188 0.000806 -0.0015749 0 -0.0010653 0 -0.0024256 0 0.0022264 0 0.0041849 0.00037312 0.11168 -0.0084538 0.0034691 -0.012191 -0.038563 0.0102 -0.02283 -0.011747 -0.020127 -0.020706 -0.0096827 -0.005488 -0.014746 -0.00028371 0.033979 0.0032324 0.0043446 -0.012392 0 0 0 0 0.00089208 0.033559 -0.0067247 0.0016105 -0.0018015
0.17578 -0.00013768 -0.00239 0 0.0032043 0 -4.541e-06 0 0.0004134 0 0.0078308 -0.0003492 0.10067 -0.012382 0.0038264 -0.011565 -0.027671 0.0097177 -0.022848 -0.00025576 -0.023786 -0.020236 0.0011666 -0.0025752 -0.015584 -0.0053248 0.043173 0.0033334 0.011807 -0.0076849 0 0 0 0 0.0018427 0.035277 -0.0033223 0.0042648 -0.0010873
0.17969 -0.0013298 -0.0018644 0 0.0068476 0 0.0024386 0 -0.00054105 0 0.0095723 -0.00053167 0.062623 -0.014533 0.0065459 -0.0061608 -0.0079114 0.014351 -0.019526 0.010725 -0.024938 -0.016426 0.012293 -0.00027128 -0.0095058 -0.0060764 0.043535 0.0018018 0.017956 -0.0097562 0 0 0 0 -0.0010514 0.036418 0.0027802 0.0095768 0.0035896
0.18359 -0.0021753 -0.00063051 0 0.0078819 0 0.0028189 0 0.00029319 0 0.0081014 -0.00024144 0.061274 -0.014489 0.011427 0.0012581 0.012124 0.020605 -0.015169 0.018425 -0.022971 -0.010986 0.019225 0.00095776 -0.00038497 -0.0038658 0.037815 -0.00059847 0.020653 -0.015674 0 0 0 0 -0.0062138 0.037132 0.0095426 0.016157 0.010222
0.1875 -0.0022483 0.00023388 0 0.0063825 0 0.00082369 0 0.0020474 0 0.004008 -4.1075e-05 0.12005 -0.012222 0.018118 0.0091484 0.028312 0.026579 -0.010919 0.021766 -0.018305 -0.004752 0.02025 0.0021462 0.0095391 0.0004552 0.027576 -0.0034197 0.019437 -0.01656 0 0 0 0 -0.012729 0.037343 0.015727 0.02312 0.017604
0.19141 -0.0016635 0.00017908 0 0.0039268 0 -0.0015696 0 0.0029915 0 -0.00089783 -0.00058138 0.19024 -0.0079349 0.026063 0.015977 0.037077 0.030466 -0.0078056 0.020117 -0.011772 0.0014065 0.014411 0.0037829 0.018018 0.0059053 0.014609 -0.0061799 0.014366 -0.0052302 0 0 0 0 -0.019623 0.036916 0.020122 0.029486 0.024458
0.19531 -0.00092511 -0.00036808 0 0.0019471 0 -0.0019334 0 0.0021962 0 -0.0049483 -0.0019937 0.19932 -0.0022962 0.033967 0.019228 0.033242 0.029415 -0.0071896 0.012969 -0.0056477 0.0060122 0.0014521 0.0047823 0.021324 0.010829 0.001791 -0.0080034 0.0065033 0.016461 0 0 0 0 -0.025316 0.035256 0.020594 0.033266 0.028465
0.19922 -0.00042513 -0.0005103 0 0.00080178 0 0.00019753 0 0.00021333 0 -0.0073375 -0.0036063 0.12642 0.0027797 0.04002 0.01837 0.019292 0.023425 -0.0084774 0.0036368 -0.0029966 0.0080908 -0.01274 0.0039528 0.01854 0.014067 -0.0077609 -0.0083196 -0.00032701 0.037607 0 0 0 0 -0.0287 0.031871 0.016966 0.033219 0.028494
0.20313 -0.00012306 0.00021985 0 0.00019279 0 0.0028551 0 -0.0017274 0 -0.0078305 -0.0043205 0.023525 0.0064468 0.043979 0.015033 0.001156 0.014727 -0.010205 -0.0048973 -0.003996 0.0079615 -0.023545 0.00206 0.011949 0.016327 -0.013523 -0.0073676 -0.0043521 0.045879 0 0 0 0 -0.029955 0.02703 0.010852 0.030126 0.025589
0.20703 0.00028017 0.0014774 0 -6.8694e-05 0 0.0035937 0 -0.0029215 0 -0.0063107 -0.0034294 -0.037766 0.0083698 0.045938 0.010495 -0.017099 0.0049419 -0.011435 -0.010829 -0.0082259 0.0059081 -0.028349 0.0015398 0.0033371 0.01851 -0.015272 -0.0053808 -0.0049003 0.036339 0 0 0 0 -0.029208 0.021082 0.0034584 0.024793 0.020681
0.21094 0.00091172 0.0025229 0 -6.0728e-05 0 0.0017905 0 -0.0035087 0 -0.0030189 -0.0012231 -0.034527 0.0084366 0.046282 0.006311 -0.031068 -0.0040532 -0.011219 -0.012509 -0.014716 0.002395 -0.025022 0.0037069 -0.0051103 0.021832 -0.013098 -0.002716 -0.0017772 0.014566 0 0 0 0 -0.026725 0.014572 -0.0037725 0.01839 0.015027
0.21484 0.0015402 0.0028794 0 -0.00028221 0 -0.0010534 0 -0.0038303 0 0.0008547 0.0011493 -0.0059965 0.0070531 0.046428 0.0056159 -0.032212 -0.0085713 -0.0085705 -0.0075412 -0.020079 -0.0015274 -0.011988 0.0066631 -0.008948 0.029476 -0.0072071 -0.00028376 0.0037075 -0.0074835 0 0 0 0 -0.022895 0.0093675 -0.0078528 0.014148 0.011512
0.21875 0.0018265 0.0025453 0 -0.0015754 0 -0.0030693 0 -0.0038238 0 0.003398 0.0024866 -0.0052601 0.0057088 0.047739 0.0078756 -0.023622 -0.009306 -0.005488 0.00032435 -0.022094 -0.0047623 0.0027165 0.0067904 -0.0085237 0.040507 -0.00044318 0.0013084 0.0080468 -0.019164 0 0 0 0 -0.018925 0.0063842 -0.0089153 0.013303 0.010663
0.22266 0.0016943 0.0017209 0 -0.0040857 0 -0.00372 0 -0.0031905 0 0.0034294 0.0023709 -0.045242 0.0047281 0.050387 0.012086 -0.0077764 -0.0071868 -0.0033384 0.0089397 -0.020571 -0.007065 0.014896 0.0027061 -0.0048722 0.053489 0.0060104 0.0019599 0.010071 -0.017301 0 0 0 0 -0.015293 0.0056987 -0.0075374 0.015776 0.012006
0.22656 0.0013747 0.00055364 0 -0.0064172 0 -0.0036849 0 -0.0019787 0 0.0018981 0.0013767 -0.092686 0.0042257 0.054282 0.016979 0.012296 -0.0034012 -0.0033696 0.016171 -0.015874 -0.0083304 0.020834 -0.0026165 0.00065041 0.066568 0.011042 0.0017 0.0090738 -0.0076062 0 0 0 0 -0.012438 0.0070495 -0.0045303 0.02103 0.014739
0.23047 0.0010829 -0.00076651 0 -0.0063531 0 -0.0034836 0 -0.0007236 0 0.0014391 0.00053961 -0.10772 0.0038961 0.058807 0.020074 0.031354 -0.00011838 -0.0074926 0.01864 -0.0094936 -0.008595 0.015205 -0.0042954 0.0054926 0.075878 0.012941 0.00076169 0.0047179 -0.00073273 0 0 0 0 -0.011047 0.0094935 -0.0014442 0.027525 0.017031
0.23438 0.00072854 -0.0018255 0 -0.0028779 0 -0.0028 0 6.4247e-05 0 0.0039428 0.00055356 -0.082824 0.0025335 0.062294 0.018447 0.042277 -0.00020088 -0.015653 0.014256 -0.0054613 -0.0084812 -0.0021605 -0.00039212 0.0065767 0.076567 0.010571 4.9847e-05 -0.00063677 -0.0047841 0 0 0 0 -0.011486 0.010243 -0.00044793 0.031629 0.016041
0.23828 3.8043e-05 -0.0021524 0 0.0024463 0 -0.0013477 0 0.00038845 0 0.008303 0.0013157 -0.045145 -0.00022025 0.064249 0.012644 0.044427 -0.0036833 -0.025218 0.005314 -0.0053035 -0.0083926 -0.024807 0.0058488 0.0043537 0.069434 0.0049266 7.8225e-05 -0.0047603 -0.018602 0 0 0 0 -0.013181 0.008061 -0.0015477 0.032156 0.01168
0.24219 -0.0010286 -0.0016804 0 0.0063841 0 5.2281e-05 0 0.00060294 0 0.010827 0.0020737 -0.028746 -0.0042647 0.064702 0.0034836 0.038074 -0.010212 -0.034311 -0.0063415 -0.0093158 -0.0083912 -0.04847 0.0088743 -0.00029818 0.055749 -0.0033322 0.001039 -0.0066788 -0.031087 0 0 0 0 -0.015692 0.0026114 -0.0043073 0.028999 0.00442
0.24609 -0.0020562 -0.00093756 0 0.0066315 0 -6.8137e-05 0 0.00083059 0 0.0083701 0.0019607 -0.048346 -0.0092445 0.063937 -0.0077423 0.024345 -0.019053 -0.040907 -0.018421 -0.017222 -0.0084486 -0.068548 0.0060133 -0.0060463 0.037633 -0.013317 0.0030088 -0.0057292 -0.028609 0 0 0 0 -0.018455 -0.006016 -0.007964 0.022595 -0.0048108
0.25 -0.0024546 -0.00059974 0 0.0037347 0 -0.0020308 0 0.00074836 0 0.0013881 0.00051603 -0.094569 -0.01335 0.063201 -0.017412 0.006617 -0.028071 -0.040777 -0.025533 -0.026807 -0.0081091 -0.075973 -0.00020793 -0.0093524 0.021371 -0.02292 0.0057697 -0.0019034 -0.0059341 0 0 0 0 -0.019939 -0.016101 -0.010122 0.015545 -0.012927
0.25391 -0.0019881 -0.00078502 0 0.0005041 0 -0.0040392 0 3.5666e-05 0 -0.0061267 -0.0020655 -0.14586 -0.014641 0.063691 -0.022665 -0.008576 -0.034827 -0.034847 -0.025826 -0.033829 -0.0070492 -0.071701 -0.0047545 -0.0085742 0.01267 -0.029977 0.0082715 0.0018209 0.028246 0 0 0 0 -0.019174 -0.023625 -0.009171 0.011916 -0.017156
0.25781 -0.00099826 -0.0008627 0 -0.00049709 0 -0.0035805 0 -0.0010981 0 -0.0099442 -0.0049875 -0.18283 -0.012533 0.065243 -0.023001 -0.018754 -0.03863 -0.024718 -0.019927 -0.036826 -0.0052869 -0.058612 -0.0047911 -0.004113 0.012524 -0.033686 0.010009 0.0039321 0.056693 0 0 0 0 -0.015909 -0.026734 -0.00497 0.013074 -0.016976
0.26172 -7.0785e-05 -5.2936e-05 0 0.00096043 0 -5.2726e-05 0 -0.0020125 0 -0.009064 -0.0071504 -0.19763 -0.0068591 0.067319 -0.018443 -0.022263 -0.039148 -0.012001 -0.0090027 -0.035072 -0.0029455 -0.039706 -0.001706 0.0032348 0.020761 -0.033521 0.010638 0.0034075 0.065949 0 0 0 0 -0.010093 -0.024241 0.0022685 0.019621 -0.012416
0.26563 0.00051191 0.0017743 0 0.0028941 0 0.0042273 0 -0.0022633 0 -0.0061119 -0.0076242 -0.19716 0.0021891 0.068541 -0.0095727 -0.017364 -0.036233 0.00081284 0.0045044 -0.028267 -0.0003496 -0.019709 0.0010502 0.011743 0.035771 -0.028877 0.009791 -0.00079844 0.055077 0 0 0 0 -0.0018247 -0.014962 0.011824 0.031641 -0.0041308
0.26953 0.00096892 0.003925 0 0.0030673 0 0.0060012 0 -0.0019686 0 -0.0044835 -0.0061435 -0.19739 0.011953 0.065566 0.00019771 -0.0048269 -0.031261 0.0097048 0.014147 -0.019255 0.0015085 -0.0066149 0.0014882 0.017371 0.049779 -0.020428 0.0077183 -0.0079423 0.033657 0 0 0 0 0.0072893 -0.00089166 0.020799 0.045345 0.0042886
0.27344 0.0016867 0.0054731 0 0.00087798 0 0.0041966 0 -0.0014652 0 -0.0051752 -0.0033334 -0.20853 0.019627 0.057828 0.0077477 0.010824 -0.026322 0.014199 0.016945 -0.011708 0.0021336 -0.0017596 0.00032597 0.01878 0.057127 -0.010596 0.0053937 -0.015395 0.012202 0 0 0 0 0.015132 0.013105 0.027029 0.056153 0.0098797
0.27734 0.0027297 0.005951 0 -0.0023306 0 0.00097985 0 -0.0007527 0 -0.0062902 -0.00040802 -0.222 0.023906 0.04542 0.011733 0.027398 -0.022371 0.014391 0.011928 -0.0072309 0.0012823 -0.00499 -0.00064811 0.01571 0.055831 -0.00056999 0.0033005 -0.021802 -0.0052115 0 0 0 0 0.020386 0.024403 0.029481 0.061762 0.011424
0.28125 0.0037071 0.0054608 0 -0.0044649 0 -0.00040752 0 0.0004679 0 -0.00533 0.0015844 -0.21511 0.023838 0.028955 0.011187 0.042732 -0.020228 0.010745 -0.0010585 -0.0070348 -0.0011838 -0.015338 -0.00062433 0.0083657 0.045 0.0084922 0.0018707 -0.025947 -0.020071 0 0 0 0 0.021823 0.030611 0.027431 0.060328 0.0081439
0.28516 0.0040999 0.0042742 0 -0.0041924 0 0.0011773 0 0.0021431 0 -0.0017031 0.002473 -0.17473 0.018463 0.010704 0.0049813 0.053101 -0.021145 0.0042694 -0.020705 -0.012303 -0.0054776 -0.030099 -1.8683e-07 -0.0022055 0.025768 0.014553 0.0016627 -0.026071 -0.033752 0 0 0 0 0.016832 0.027831 0.019901 0.049254 -0.00051984
0.28906 0.0036841 0.0025514 0 -0.0016998 0 0.0038075 0 0.0034988 0 0.0029335 0.0030485 -0.11696 0.01111 -0.0045749 -0.0040514 0.057472 -0.024386 -0.0025283 -0.039672 -0.019839 -0.010688 -0.043423 0.00077342 -0.012587 0.007372 0.017214 0.0021653 -0.023429 -0.044845 0 0 0 0 0.0064095 0.018385 0.0097203 0.032844 -0.011016
0.29297 0.0026456 0.00052041 0 0.0015681 0 0.0045594 0 0.0036391 0 0.0064035 0.0043726 -0.077233 0.0042994 -0.014959 -0.013828 0.056456 -0.028983 -0.0087884 -0.053931 -0.027272 -0.01621 -0.05317 0.001733 -0.021363 -0.0052356 0.016925 0.0027919 -0.019496 -0.052092 0 0 0 0 -0.0076731 0.0054064 -0.00089191 0.014833 -0.021051
0.29688 0.0013629 -0.0012606 0 0.0038504 0 0.0023617 0 0.002594 0 0.0077646 0.0068148 -0.075236 -0.00022283 -0.019428 -0.022943 0.050573 -0.034147 -0.014062 -0.060929 -0.033019 -0.021622 -0.058192 0.0026479 -0.027756 -0.0092084 0.014044 0.0031207 -0.015312 -0.057688 0 0 0 0 -0.023915 -0.0087412 -0.010306 -0.0021277 -0.029134
0.30078 0.00015521 -0.0021141 0 0.004159 0 -0.0012044 0 0.0015503 0 0.0074968 0.0095969 -0.090591 -0.00052587 -0.0173 -0.029851 0.040621 -0.038833 -0.018026 -0.058181 -0.035384 -0.026441 -0.057654 0.0024372 -0.031161 -0.0021472 0.0090888 0.0026604 -0.012087 -0.06516 0 0 0 0 -0.040258 -0.021131 -0.016593 -0.014984 -0.033724
0.30469 -0.00077533 -0.0018536 0 0.0029363 0 -0.0036283 0 0.0017686 0 0.0064679 0.011248 -0.080245 0.005211 -0.010056 -0.032564 0.02903 -0.040703 -0.020138 -0.044926 -0.032691 -0.029734 -0.051561 0.00018197 -0.031353 0.01439 0.0034388 0.00099968 -0.011241 -0.07344 0 0 0 0 -0.052061 -0.027348 -0.016864 -0.019814 -0.033374
0.30859 -0.0012816 -0.0010711 0 0.0017823 0 -0.0036751 0 0.0032111 0 0.0050947 0.010641 -0.024499 0.01411 -0.0024678 -0.032058 0.01895 -0.039105 -0.020384 -0.027983 -0.0269 -0.031349 -0.042776 -0.0031524 -0.02966 0.031411 -0.0013358 -0.0011228 -0.012003 -0.074885 0 0 0 0 -0.057879 -0.028251 -0.012508 -0.018918 -0.030035
0.3125 -0.0012871 -0.00061242 0 0.0022409 0 -0.0019586 0 0.0044051 0 0.0034133 0.0078017 0.046576 0.02464 0.0036183 -0.028663 0.01183 -0.033568 -0.018298 -0.010502 -0.018751 -0.030987 -0.032059 -0.0047056 -0.026183 0.044829 -0.0045526 -0.0032206 -0.013856 -0.06151 0 0 0 0 -0.057107 -0.024573 -0.004258 -0.013501 -0.024392
0.31641 -0.00089222 -0.00069215 0 0.0044478 0 0.00017717 0 0.0038307 0 0.0015026 0.0039066 0.078259 0.035225 0.0067854 -0.022799 0.0088351 -0.023857 -0.013466 0.0046335 -0.0089744 -0.028403 -0.02008 -0.0022783 -0.020942 0.051265 -0.0056852 -0.0048086 -0.016224 -0.034014 0 0 0 0 -0.049656 -0.017336 0.0069086 -0.0049678 -0.017113
0.32031 -0.00037724 -0.0006313 0 0.0068175 0 0.0018774 0 0.0014523 0 -0.00049162 0.00049159 0.045179 0.043339 0.005781 -0.014862 0.01173 -0.0095422 -0.0048814 0.0135 0.0017813 -0.022922 -0.0073752 0.002876 -0.013311 0.04666 -0.0039877 -0.0050647 -0.018174 -0.0036385 0 0 0 0 -0.035732 -0.008237 0.019277 0.0046164 -0.0087678
0.32422 4.8797e-06 0.00040289 0 0.0072333 0 0.0029239 0 -0.0012051 0 -0.0026244 -0.0014913 -0.021841 0.047566 0.0029572 -0.0062991 0.018863 0.006897 0.0062196 0.016466 0.012803 -0.015247 0.0048419 0.0063267 -0.0036179 0.035019 -0.00043011 -0.0039448 -0.019007 0.016292 0 0 0 0 -0.019997 4.1172e-05 0.029862 0.012688 -0.00016795
0.32813 0.00025859 0.0023997 0 0.0048249 0 0.0032057 0 -0.0025041 0 -0.00505 -0.0021099 -0.064927 0.048401 0.00065314 0.0017336 0.027542 0.022874 0.01768 0.016407 0.023621 -0.0066415 0.01533 0.0042809 0.0069086 0.021932 0.0036312 -0.0020689 -0.018802 0.021243 0 0 0 0 -0.0060152 0.0065977 0.037428 0.018535 0.0080277
0.33203 0.00061004 0.0043456 0 0.00074548 0 0.002568 0 -0.0021493 0 -0.007454 -0.0021475 -0.05349 0.046113 8.0989e-05 0.008343 0.03591 0.036531 0.02782 0.015161 0.033718 0.0019302 0.022919 -0.0024784 0.017137 0.010703 0.0072755 0.00010069 -0.017644 0.017875 0 0 0 0 0.0040754 0.010972 0.041248 0.021737 0.015141
0.33594 0.0011931 0.0051135 0 -0.002787 0 0.001234 0 -0.0012123 0 -0.0087852 -0.0023719 -0.0068209 0.041139 0.0022175 0.012581 0.041957 0.045934 0.03477 0.01472 0.04246 0.0093621 0.026319 -0.0085897 0.02568 0.0044947 0.0095322 0.0020214 -0.015697 0.01597 0 0 0 0 0.0083713 0.012891 0.040831 0.022041 0.020363
0.33984 0.0018001 0.0044599 0 -0.0042732 0 -9.3743e-06 0 -0.00088735 0 -0.0079181 -0.002955 0.035512 0.033689 0.0069569 0.011881 0.041613 0.046806 0.034411 0.017558 0.047393 0.012907 0.022245 -0.0084928 0.028728 0.0065783 0.0085459 0.0027168 -0.013209 0.018727 0 0 0 0 0.0042862 0.011541 0.035396 0.01853 0.020907
0.34375 0.002019 0.00309 0 -0.0038726 0 -0.00040499 0 -0.0014007 0 -0.004746 -0.0034539 0.058359 0.025129 0.010879 0.0072975 0.036276 0.041675 0.02886 0.021817 0.048466 0.012807 0.013512 -0.0013236 0.026733 0.011319 0.0053266 0.0025439 -0.010682 0.021377 0 0 0 0 -0.0032817 0.0080831 0.027899 0.012716 0.017198
0.34766 0.0016486 0.0018086 0 -0.002761 0 1.0798e-07 0 -0.0021009 0 -0.00050661 -0.0033146 0.07993 0.015845 0.012276 -0.00054824 0.026985 0.032002 0.019675 0.025925 0.045699 0.0093232 0.0019655 0.0081783 0.020269 0.01554 0.00058764 0.0019181 -0.0082816 0.018393 0 0 0 0 -0.011753 0.0028111 0.019499 0.0051223 0.0096157
0.35156 0.00092901 0.00076961 0 -0.0017805 0 0.0004125 0 -0.0023305 0 0.0031273 -0.0024555 0.1182 0.0062735 0.0098623 -0.010755 0.015062 0.019549 0.0087193 0.028376 0.039456 0.0029703 -0.010277 0.013561 0.010301 0.016432 -0.0048426 0.0013124 -0.0061556 0.010419 0 0 0 0 -0.018653 -0.0038794 0.011273 -0.0036405 -0.0010782
0.35547 0.00029358 -0.00036734 0 -0.00084188 0 0.00022479 0 -0.0019471 0 0.0052699 -0.0014169 0.15788 -0.0028306 0.0022032 -0.02163 0.0027947 0.0072796 -0.0006955 0.026822 0.030594 -0.0053001 -0.019435 0.011834 -0.00128 0.010222 -0.009535 0.001592 -0.0045284 0.0033186 0 0 0 0 -0.020289 -0.011361 0.0046295 -0.012606 -0.013251
0.35938 -0.0001021 -0.0016902 0 0.0004534 0 -0.00028811 0 -0.0010608 0 0.0060705 -0.00091832 0.15932 -0.010034 -0.0084575 -0.029817 -0.0064042 -0.00068299 -0.0045293 0.020934 0.022165 -0.013145 -0.021352 0.0055194 -0.010689 -0.0026185 -0.011842 0.0034889 -0.0035267 0.0013297 0 0 0 0 -0.015005 -0.0179 0.00038162 -0.020053 -0.023014
0.36328 -0.0005237 -0.0026976 0 0.0018932 0 -0.00041192 0 0.0003571 0 0.005874 -0.0011892 0.10096 -0.014809 -0.018381 -0.034031 -0.011916 -0.0039356 -0.0030337 0.013282 0.016024 -0.019429 -0.016878 0.00019845 -0.016644 -0.017424 -0.011942 0.006557 -0.0029998 0.002756 0 0 0 0 -0.0056364 -0.022412 -0.0021095 -0.025385 -0.028664
0.36719 -0.0012673 -0.0028185 0 0.0026036 0 -5.7017e-05 0 0.002277 0 0.0044927 -0.0016967 0.0072969 -0.01686 -0.025361 -0.033675 -0.013711 -0.0027976 0.0030845 0.0056259 0.012953 -0.023758 -0.0071519 2.6514e-07 -0.018813 -0.03122 -0.010178 0.01036 -0.0028654 0.0029314 0 0 0 0 0.0057013 -0.024286 -0.0032253 -0.028332 -0.029526
0.37109 -0.0021598 -0.0021343 0 0.0019568 0 -4.7551e-05 0 0.0040883 0 0.0016116 -0.0015903 -0.069438 -0.016085 -0.027381 -0.028528 -0.012163 0.0018424 0.012535 -0.00015705 0.013391 -0.025995 0.0060069 0.0047205 -0.017308 -0.040988 -0.0071362 0.014325 -0.00302 0.00031765 0 0 0 0 0.016533 -0.023098 -0.0034359 -0.02882 -0.025399
0.375 -0.0025648 -0.0013591 0 0.00040933 0 -0.0011062 0 0.0046686 0 -0.0021574 -0.00052297 -0.094595 -0.012705 -0.021599 -0.018746 -0.0086072 0.006899 0.021682 -0.00080959 0.017223 -0.026481 0.017583 0.010451 -0.013226 -0.041728 -0.0044747 0.01702 -0.0033348 -0.0018071 0 0 0 0 0.02166 -0.018502 -0.0034141 -0.026951 -0.017003
0.37891 -0.0019792 -0.0010276 0 -0.00069006 0 -0.0026719 0 0.0033348 0 -0.0050513 0.00092136 -0.076021 -0.0092291 -0.012326 -0.0082172 -0.0058894 0.008481 0.026986 0.0020828 0.021373 -0.027016 0.023377 0.01276 -0.0096323 -0.036493 -0.0037156 0.017922 -0.0037304 4.0822e-05 0 0 0 0 0.020631 -0.013175 -0.003655 -0.024506 -0.0087536
0.38281 -0.0006147 -0.00083877 0 -0.0001956 0 -0.0031054 0 0.00075852 0 -0.0054109 0.0016803 -0.046822 -0.0068763 -0.0027796 0.0011141 -0.004993 0.0055219 0.027763 0.0066071 0.024478 -0.028269 0.022674 0.0098773 -0.0075042 -0.028188 -0.0052031 0.017138 -0.0042991 0.0043578 0 0 0 0 0.014759 -0.0086564 -0.0041822 -0.022139 -0.0025831
0.38672 0.00070281 1.1204e-05 0 0.0018477 0 -0.0013433 0 -0.0013115 0 -0.0032841 0.0012181 -0.03074 -0.0064747 0.0043115 0.0077612 -0.0065078 -0.0023115 0.023952 0.011021 0.025667 -0.030611 0.015557 0.0037128 -0.007338 -0.01936 -0.0090193 0.014892 -0.0051468 0.005193 0 0 0 0 0.0056154 -0.0061231 -0.0049881 -0.020221 0.00024178
0.39063 0.0012818 0.0018164 0 0.0041601 0 0.001711 0 -0.0014884 0 -0.00061876 0.00015375 -0.028826 -0.0088631 0.0051893 0.0098971 -0.010905 -0.014687 0.016171 0.012781 0.02418 -0.034242 0.0030511 -0.0018284 -0.0093016 -0.013526 -0.015014 0.01165 -0.0064778 -0.0019977 0 0 0 0 -0.0040537 -0.0070195 -0.0060273 -0.018948 -0.0014764
0.39453 0.0012046 0.0038166 0 0.0050847 0 0.0037067 0 1.3919e-05 0 0.00035507 -0.00016217 -0.035301 -0.013263 -0.002734 0.0067786 -0.017339 -0.027443 0.0079569 0.0097366 0.020956 -0.03823 -0.0096337 -0.0039037 -0.011962 -0.013963 -0.021702 0.0086051 -0.0083951 -0.015559 0 0 0 0 -0.0093712 -0.011524 -0.0073224 -0.017753 -0.0065623
0.39844 0.0011698 0.004789 0 0.0036685 0 0.00296 0 0.0016193 0 -0.00094796 0.0011569 -0.055016 -0.017379 -0.015507 0.00082215 -0.024039 -0.036462 0.0021323 0.0040526 0.018015 -0.041357 -0.018386 -0.0028252 -0.013796 -0.018703 -0.027566 0.0063539 -0.010486 -0.028818 0 0 0 0 -0.0097086 -0.01725 -0.00894 -0.016133 -0.011842
0.40234 0.0016788 0.0041843 0 0.0003131 0 9.9133e-05 0 0.001887 0 -0.00307 0.0036207 -0.097181 -0.019936 -0.03043 -0.006697 -0.030173 -0.039721 -0.00030007 -0.002525 0.016256 -0.042986 -0.021596 -0.0014368 -0.014265 -0.026362 -0.031933 0.0050175 -0.012406 -0.035584 0 0 0 0 -0.0054866 -0.022811 -0.010957 -0.014105 -0.015805
0.40625 0.0024208 0.0026046 0 -0.0033051 0 -0.0024199 0 0.00077746 0 -0.0039125 0.0056058 -0.15429 -0.019807 -0.044502 -0.014443 -0.034999 -0.035728 0.0011992 -0.0080365 0.016365 -0.042602 -0.018301 -0.0021899 -0.013055 -0.035337 -0.034296 0.0045838 -0.013782 -0.03428 0 0 0 0 0.0022854 -0.026851 -0.013423 -0.011877 -0.017175
0.41016 0.0025283 0.001156 0 -0.0050615 0 -0.002458 0 -0.00050135 0 -0.0024916 0.0056061 -0.19726 -0.015444 -0.051856 -0.020242 -0.037387 -0.022777 0.0064648 -0.008638 0.018733 -0.03946 -0.0081442 -0.0045428 -0.010267 -0.043057 -0.03404 0.0047645 -0.01378 -0.027493 0 0 0 0 0.010614 -0.027266 -0.016342 -0.010749 -0.014597
0.41406 0.0014617 0.00042032 0 -0.0036885 0 4.663e-05 0 -0.00076077 0 0.00049414 0.0034178 -0.19973 -0.0089439 -0.050972 -0.02341 -0.037802 -0.0063067 0.011933 -0.0041281 0.021262 -0.034771 0.0036621 -0.0053617 -0.0075398 -0.048587 -0.0324 0.0048336 -0.012438 -0.018748 0 0 0 0 0.015458 -0.025069 -0.019215 -0.012413 -0.010413
0.41797 -0.00038531 0.00011392 0 0.00014802 0 0.0032062 0 0.00012038 0 0.0034403 0.00024187 -0.16753 -0.0025062 -0.04367 -0.024454 -0.036891 0.0093863 0.01562 0.0035362 0.022447 -0.029547 0.01399 -0.0022815 -0.0057124 -0.052525 -0.03028 0.0046357 -0.010223 -0.01005 0 0 0 0 0.015926 -0.022026 -0.021706 -0.017417 -0.0067036
0.42188 -0.001986 -0.00035408 0 0.0039404 0 0.0048164 0 0.0012655 0 0.004935 -0.0023441 -0.13901 0.0021711 -0.031774 -0.02386 -0.035133 0.02117 0.016327 0.012537 0.021291 -0.024497 0.020877 0.003212 -0.0052594 -0.055341 -0.028239 0.0041904 -0.0075624 -0.0013849 0 0 0 0 0.011839 -0.01958 -0.023604 -0.025965 -0.0049302
0.42578 -0.0025841 -0.0011889 0 0.004948 0 0.0039124 0 0.001669 0 0.0043249 -0.0036054 -0.15111 0.0029898 -0.018097 -0.022374 -0.033117 0.025381 0.012946 0.020249 0.016758 -0.020434 0.022406 0.0064671 -0.0065678 -0.057654 -0.026836 0.0036732 -0.0050726 0.0088908 0 0 0 0 0.0035864 -0.019606 -0.024709 -0.038021 -0.006738
0.42969 -0.0022991 -0.0021348 0 0.0023602 0 0.0011497 0 0.00092385 0 0.0017993 -0.004027 -0.20416 -0.002471 -0.0086202 -0.021452 -0.031935 0.018033 0.0055278 0.022185 0.0086108 -0.018334 0.017779 0.0040446 -0.0094839 -0.059568 -0.026291 0.003757 -0.0038462 0.023224 0 0 0 0 -0.0061975 -0.024493 -0.025138 -0.051689 -0.013302
0.43359 -0.0018701 -0.0029091 0 -0.0018096 0 -0.001836 0 -0.00068193 0 -0.0016236 -0.0046232 -0.26082 -0.011497 -0.00504 -0.021596 -0.031986 0.0040925 -0.0027851 0.019182 -0.00048242 -0.017592 0.010808 -0.0023695 -0.012822 -0.060373 -0.025751 0.0045965 -0.0037445 0.042639 0 0 0 0 -0.014593 -0.032282 -0.025599 -0.063764 -0.021788
0.4375 -0.0018575 -0.0034512 0 -0.0041636 0 -0.0033407 0 -0.0024564 0 -0.0043071 -0.0058847 -0.28011 -0.022331 -0.0073716 -0.022744 -0.033448 -0.013509 -0.01044 0.012415 -0.0091357 -0.017843 0.003227 -0.0068204 -0.016144 -0.059474 -0.024585 0.0061008 -0.0044682 0.063532 0 0 0 0 -0.020836 -0.041446 -0.026398 -0.072648 -0.030572
0.44141 -0.0021218 -0.0036792 0 -0.0027231 0 -0.0023612 0 -0.0036073 0 -0.0047949 -0.0072959 -0.25257 -0.033059 -0.014981 -0.02466 -0.036393 -0.031598 -0.016013 0.0034571 -0.016063 -0.01866 -0.0033824 -0.0044709 -0.019085 -0.056437 -0.022161 0.0080699 -0.0056084 0.076889 0 0 0 0 -0.02459 -0.050265 -0.027755 -0.077031 -0.038048
0.44531 -0.0020451 -0.0032204 0 0.001313 0 0.0008324 0 -0.0035409 0 -0.0029619 -0.0077711 -0.2038 -0.040217 -0.025853 -0.026568 -0.04089 -0.04458 -0.017328 -0.0044654 -0.019301 -0.019292 -0.0069958 0.0035543 -0.021237 -0.050886 -0.017253 0.0099025 -0.0062656 0.073149 0 0 0 0 -0.026274 -0.055378 -0.029757 -0.0749 -0.041582
0.44922 -0.0011922 -0.0016901 0 0.0045163 0 0.0045667 0 -0.0022543 0 -0.00043795 -0.0065654 -0.16688 -0.041879 -0.035002 -0.02714 -0.045951 -0.048836 -0.014507 -0.0082684 -0.018989 -0.018903 -0.0078023 0.010857 -0.022557 -0.0449 -0.0097856 0.01075 -0.0056727 0.05047 0 0 0 0 -0.0283 -0.054834 -0.031529 -0.067874 -0.040648
0.45313 0.0002695 0.00066513 0 0.0041172 0 0.0065253 0 -0.0005518 0 0.00050221 -0.0038898 -0.15339 -0.039159 -0.040324 -0.025948 -0.050691 -0.045593 -0.0090041 -0.0082773 -0.016439 -0.017318 -0.0070814 0.011616 -0.023023 -0.040343 -0.00072016 0.010527 -0.0040816 0.018818 0 0 0 0 -0.031633 -0.049732 -0.032283 -0.058446 -0.036589
0.45703 0.0017368 0.0027832 0 0.00026353 0 0.0052905 0 0.00036704 0 -0.0010883 -0.00077985 -0.1495 -0.033093 -0.040885 -0.022797 -0.054521 -0.036061 -0.0017351 -0.0051763 -0.012419 -0.014452 -0.0055483 0.005945 -0.022461 -0.038278 0.0091113 0.0093327 -0.0018661 -0.0058547 0 0 0 0 -0.036386 -0.041129 -0.031493 -0.048095 -0.030288
0.46094 0.0026637 0.003514 0 -0.0043023 0 0.0015677 0 -0.00013052 0 -0.0038038 0.0016262 -0.13612 -0.025175 -0.036258 -0.017648 -0.056859 -0.022162 0.0062488 -0.00018414 -0.0077685 -0.010306 -0.00393 -0.00052382 -0.020635 -0.039591 0.018646 0.0074247 0.00040169 -0.013919 0 0 0 0 -0.042252 -0.030568 -0.028678 -0.03835 -0.022816
0.46484 0.0028818 0.0026522 0 -0.0066718 0 -0.002166 0 -0.0014484 0 -0.004964 0.0028358 -0.11 -0.018887 -0.027136 -0.010854 -0.056723 -0.0085363 0.013191 0.0036934 -0.0033853 -0.0050536 -0.0025709 -0.0022957 -0.016728 -0.044341 0.024869 0.0058288 0.0010897 -0.0099731 0 0 0 0 -0.046579 -0.021832 -0.023339 -0.031392 -0.015735
0.46875 0.0025353 0.0011761 0 -0.0059978 0 -0.0035738 0 -0.0022092 0 -0.002948 0.0032492 -0.085822 -0.015808 -0.017931 -0.0041288 -0.055254 0.0012092 0.018614 0.005345 0.00077052 0.00021163 -0.00071391 0.00087676 -0.011604 -0.048748 0.026978 0.0053188 -6.1223e-05 -0.0083367 0 0 0 0 -0.047267 -0.016723 -0.017331 -0.02648 -0.0094594
0.47266 0.001833 0.00034589 0 -0.0036803 0 -0.0023351 0 -0.0015387 0 0.0013465 0.0037503 -0.079954 -0.016065 -0.010434 0.0017847 -0.053065 0.006181 0.022472 0.0052038 0.0048985 0.0049487 0.0022197 0.0044273 -0.0058815 -0.050871 0.024631 0.0060431 -0.0028748 -0.019669 0 0 0 0 -0.043592 -0.015466 -0.011647 -0.023065 -0.003852
0.47656 0.00091158 0.00053776 0 -0.0017475 0 -0.00024687 0 8.2997e-05 0 0.0052342 0.0049398 -0.093018 -0.019405 -0.0061013 0.006276 -0.050767 0.0060398 0.02483 0.0040457 0.0091428 0.0086718 0.0066753 0.0040989 -0.00025866 -0.049145 0.017854 0.0079668 -0.0069716 -0.041015 0 0 0 0 -0.035342 -0.017851 -0.0071946 -0.020569 0.0012523
0.48047 -0.00012361 0.0010073 0 -0.001184 0 0.00053769 0 0.0013449 0 0.0063981 0.0065574 -0.10715 -0.024948 -0.0067587 0.0085353 -0.049225 0.00088346 0.025797 0.0037892 0.013573 0.010623 0.01321 0.00021844 0.0039773 -0.041607 0.0069153 0.010742 -0.011451 -0.058377 0 0 0 0 -0.022804 -0.023034 -0.0053003 -0.018216 0.0060778
0.48438 -0.0011374 0.00078533 0 -0.0015798 0 -0.00057508 0 0.0014848 0 0.0045106 0.0075338 -0.10004 -0.029987 -0.011776 0.0088496 -0.048741 -0.0062495 0.026033 0.0069504 0.017546 0.010722 0.020954 -0.0031136 0.0057171 -0.029961 -0.0050493 0.013044 -0.014546 -0.058838 0 0 0 0 -0.0095455 -0.028068 -0.0060585 -0.015455 0.01044
0.48828 -0.0019988 -0.00028579 0 -0.001956 0 -0.0023193 0 0.0010224 0 0.0011115 0.0066959 -0.063956 -0.033066 -0.018618 0.0084116 -0.048466 -0.012788 0.026124 0.013204 0.020476 0.0098636 0.028452 -0.0025907 0.005675 -0.018008 -0.015055 0.014167 -0.015754 -0.040668 0 0 0 0 0.0016417 -0.031313 -0.0079654 -0.012493 0.013863
0.49219 -0.0026498 -0.0014558 0 -0.001672 0 -0.0029591 0 0.0010233 0 -0.0017789 0.0036615 -0.01384 -0.033528 -0.025762 0.0079527 -0.047594 -0.01755 0.026364 0.021897 0.022059 0.008684 0.03482 0.0010241 0.0046156 -0.0080577 -0.021265 0.013853 -0.014966 -0.012962 0 0 0 0 0.0094987 -0.032133 -0.00997 -0.0095187 0.015927
0.49609 -0.0030906 -0.001906 0 -0.0006903 0 -0.0018398 0 0.0017237 0 -0.0029785 -0.00071901 0.023001 -0.030966 -0.031632 0.0082244 -0.045194 -0.01961 0.027021 0.031989 0.022111 0.0079033 0.039233 0.0041144 0.0035526 -0.0023323 -0.022022 0.012018 -0.012294 0.012895 0 0 0 0 0.013178 -0.030199 -0.010925 -0.0067441 0.016235
0.5 -0.0032892 -0.0015259 0 0.00063482 0 0.00030711 0 0.0021056 0 -0.002579 -0.0047464 0.028643 -0.024867 -0.033241 0.010528 -0.038916 -0.017844 0.028613 0.0408 0.02088 0.00911 0.040331 0.004147 0.0051828 -0.0043542 -0.014139 0.0090324 -0.0083765 0.030828 0 0 0 0 0.012553 -0.025582 -0.0085428 -0.0043346 0.014108
0.50391 -0.0031442 -0.00081585 0 0.0017754 0 0.0022414 0 0.00096626 0 -0.0016132 -0.0068704 0.0099163 -0.017188 -0.030917 0.014288 -0.029248 -0.014104 0.030988 0.046948 0.02015 0.012343 0.039455 0.0019919 0.010227 -0.010877 -0.0010505 0.0064013 -0.0047991 0.040814 0 0 0 0 0.011766 -0.020472 -0.0033523 -0.0018358 0.01097
0.50781 -0.0025681 -0.00017434 0 0.0021724 0 0.0031485 0 -0.0016701 0 -0.0013851 -0.0066428 -0.006994 -0.008837 -0.025428 0.01874 -0.017121 -0.0093573 0.033954 0.050686 0.020827 0.017156 0.037502 0.00053823 0.018164 -0.019416 0.014709 0.0047475 -0.0020862 0.044985 0 0 0 0 0.012978 -0.015754 0.0036822 0.0010519 0.0077677
0.51172 -0.0015998 0.00050383 0 0.0015079 0 0.0028682 0 -0.0043611 0 -0.0026957 -0.0049744 0.00029891 -0.00055744 -0.017618 0.023097 -0.0036122 -0.0043739 0.03728 0.052497 0.023486 0.02299 0.035201 0.0016085 0.028143 -0.027866 0.030769 0.0044519 -0.00054377 0.044974 0 0 0 0 0.017743 -0.01202 0.011527 0.0045006 0.0052754
0.51563 -0.0004055 0.0014651 0 3.5279e-05 0 0.0016811 0 -0.0055094 0 -0.0052017 -0.0035049 0.029828 0.0067035 -0.0088312 0.02607 0.0093956 -7.4049e-05 0.04057 0.053417 0.028646 0.028816 0.033439 0.0045239 0.038403 -0.033428 0.043605 0.005821 -0.00038453 0.042627 0 0 0 0 0.02779 -0.0098124 0.018459 0.0086187 0.0045108
0.51953 0.00082994 0.0024994 0 -0.0014669 0 0.00020943 0 -0.0047532 0 -0.0074088 -0.0034834 0.05702 0.011632 -0.0017414 0.025905 0.018284 0.0025408 0.042941 0.055036 0.035015 0.032582 0.032774 0.0073138 0.044923 -0.03396 0.048506 0.0081431 -0.0012089 0.040909 0 0 0 0 0.04226 -0.0089241 0.021725 0.012681 0.0059527
0.52344 0.0019781 0.0029278 0 -0.002298 0 -0.00063265 0 -0.0031047 0 -0.0076324 -0.0048824 0.057672 0.014097 0.0026335 0.023045 0.022247 0.0035201 0.044052 0.057003 0.040215 0.033806 0.032548 0.0086671 0.046471 -0.031383 0.046183 0.010187 -0.0023706 0.041855 0 0 0 0 0.0571 -0.0084819 0.021227 0.015747 0.0084149
0.52734 0.0029104 0.0022666 0 -0.0024821 0 -0.00012251 0 -0.0018627 0 -0.0053655 -0.0063548 0.029688 0.013863 0.0039302 0.017941 0.02097 0.0027818 0.04369 0.058357 0.042837 0.03239 0.032201 0.0085352 0.042711 -0.026882 0.037291 0.011367 -0.0037298 0.043239 0 0 0 0 0.069799 -0.0081713 0.017089 0.017249 0.011154
0.53125 0.0034022 0.00081533 0 -0.0027054 0 0.0014576 0 -0.0015379 0 -0.0017969 -0.00613 -0.0079267 0.010819 0.0020608 0.011272 0.014532 0.00030494 0.041726 0.057901 0.041638 0.02848 0.031109 0.0074311 0.033805 -0.02173 0.023009 0.011205 -0.0052223 0.03871 0 0 0 0 0.077897 -0.0077561 0.0097377 0.016716 0.013395
0.53516 0.003181 -0.00053926 0 -0.0034901 0 0.0026211 0 -0.0017569 0 0.0011969 -0.0033236 -0.036395 0.0046451 -0.002822 0.0046901 0.0033291 -0.0041831 0.037897 0.052556 0.034623 0.022688 0.027871 0.0059107 0.020838 -0.017576 0.0059127 0.0091904 -0.0071003 0.022996 0 0 0 0 0.076676 -0.0072714 0.0002066 0.013432 0.013825
0.53906 0.0021506 -0.0011264 0 -0.0044695 0 0.0017689 0 -0.0018876 0 0.0027019 0.0012386 -0.054954 -0.00273 -0.0084063 0.00015764 -0.0089943 -0.0097428 0.033144 0.042468 0.024149 0.017116 0.022143 0.0048317 0.0082098 -0.014141 -0.0092349 0.0063966 -0.0095047 -0.0021502 0 0 0 0 0.067286 -0.0072909 -0.0088908 0.0086598 0.012543
0.54297 0.00058571 -0.0010505 0 -0.0046428 0 -0.0011821 0 -0.0015063 0 0.0033522 0.0053689 -0.076196 -0.0097947 -0.013458 -0.0018626 -0.020511 -0.015578 0.028156 0.029612 0.012567 0.012717 0.014126 0.0053792 -0.0019942 -0.010308 -0.020669 0.0036729 -0.012237 -0.027377 0 0 0 0 0.052283 -0.0082026 -0.01644 0.0033597 0.010153
0.54688 -0.00094253 -0.0009496 0 -0.0034337 0 -0.0043523 0 -0.00039189 0 0.0042109 0.0069469 -0.1063 -0.015372 -0.017231 -0.0012384 -0.029987 -0.021026 0.02345 0.015926 0.001635 0.010039 0.0039734 0.0080025 -0.00854 -0.0051817 -0.02741 0.0015983 -0.015011 -0.041844 0 0 0 0 0.033761 -0.010281 -0.021765 -0.0018802 0.0071226
0.55078 -0.0019092 -0.0012773 0 -0.0014159 0 -0.0054244 0 0.0014776 0 0.0052343 0.0054586 -0.13481 -0.017995 -0.019027 0.0019113 -0.036185 -0.025214 0.019659 0.0043125 -0.0065153 0.0095455 -0.0080908 0.011237 -0.010343 0.002372 -0.028719 0.00080685 -0.017321 -0.040912 0 0 0 0 0.014534 -0.013829 -0.024245 -0.0064907 0.0040448
0.55469 -0.0021638 -0.0018833 0 0.00015416 0 -0.0038199 0 0.0035976 0 0.0051617 0.0024374 -0.14641 -0.015802 -0.01877 0.0061973 -0.038175 -0.026626 0.017746 4.2906e-05 -0.0094531 0.011089 -0.021213 0.012289 -0.0075738 0.012966 -0.025265 0.0017261 -0.017905 -0.028905 0 0 0 0 -0.00016137 -0.018883 -0.023696 -0.010467 0.0016162
0.55859 -0.0019533 -0.0022377 0 0.00056447 0 -0.0012701 0 0.0047856 0 0.003055 0.00034577 -0.14014 -0.010551 -0.018018 0.009674 -0.037852 -0.025698 0.017348 0.0020535 -0.0092084 0.013186 -0.033826 0.0095537 -0.0034495 0.024314 -0.020578 0.0033988 -0.016703 -0.015232 0 0 0 0 -0.0091733 -0.024379 -0.021795 -0.01473 -0.00030611
0.5625 -0.001633 -0.0019257 0 0.00032667 0 -4.2243e-05 0 0.0038993 0 -0.00029976 0.00069209 -0.13173 -0.0033061 -0.017512 0.011604 -0.035959 -0.022713 0.018233 0.0088522 -0.007096 0.015236 -0.044937 0.004673 0.00070021 0.035036 -0.01608 0.0053477 -0.01379 -0.0077966 0 0 0 0 -0.012339 -0.029696 -0.019219 -0.019744 -0.0018096
0.56641 -0.0013482 -0.00086949 0 0.00055815 0 -0.00059206 0 0.0010984 0 -0.0028916 0.0028867 -0.1356 0.0047465 -0.017887 0.011488 -0.033206 -0.018098 0.020072 0.018382 -0.004526 0.016734 -0.053563 0.0015645 0.0037347 0.043838 -0.012984 0.0071284 -0.0093954 -0.0088807 0 0 0 0 -0.0099939 -0.034197 -0.0166 -0.025829 -0.0029391
0.57031 -0.00097213 0.00079264 0 0.0017177 0 -0.0011449 0 -0.0017372 0 -0.0034792 0.0047932 -0.14881 0.011565 -0.019875 0.0089687 -0.030324 -0.012637 0.022193 0.026146 -0.0037668 0.017133 -0.05757 0.0028415 0.0043697 0.04873 -0.01272 0.0081861 -0.0040775 -0.015376 0 0 0 0 -0.0031046 -0.03662 -0.014746 -0.033055 -0.0034046
0.57422 -0.00031502 0.0028172 0 0.0030403 0 0.00029158 0 -0.0023514 0 -0.0028486 0.0045191 -0.15782 0.015827 -0.022659 0.005693 -0.027639 -0.0077461 0.023438 0.027711 -0.0055684 0.016789 -0.05647 0.0070682 0.0032781 0.050353 -0.014541 0.008665 0.00086703 -0.021622 0 0 0 0 0.0042522 -0.036315 -0.013875 -0.039736 -0.0023721
0.57813 0.00063436 0.0047636 0 0.0032568 0 0.003614 0 -0.00026789 0 -0.0028478 0.0019415 -0.16021 0.01812 -0.025019 0.0030908 -0.025016 -0.0039447 0.023369 0.023598 -0.0086556 0.01623 -0.051415 0.0098141 0.001642 0.050494 -0.01698 0.0090115 0.0049345 -0.022461 0 0 0 0 0.009719 -0.033557 -0.013649 -0.044398 0.00066227
0.58203 0.0016638 0.0059624 0 0.0018325 0 0.0065071 0 0.0024293 0 -0.0042576 -0.0012669 -0.17288 0.019086 -0.026058 0.0020314 -0.022373 -0.001502 0.021777 0.015041 -0.011855 0.015739 -0.043278 0.0076938 0.00016366 0.050269 -0.019009 0.0094944 0.0079158 -0.01561 0 0 0 0 0.012003 -0.028523 -0.013804 -0.046029 0.0060017
0.58594 0.0024913 0.0058589 0 -0.00052195 0 0.0066847 0 0.0028228 0 -0.0059239 -0.0030257 -0.21249 0.019664 -0.024824 0.003312 -0.01963 -0.00058036 0.018572 0.0042174 -0.013676 0.015573 -0.033249 0.0014741 -0.00046539 0.050852 -0.01951 0.010377 0.0097313 -0.0031874 0 0 0 0 0.010074 -0.021523 -0.014007 -0.043681 0.013824
0.58984 0.0029341 0.0045492 0 -0.0024859 0 0.0041396 0 -1.8334e-05 0 -0.0061055 -0.0024071 -0.26937 0.021856 -0.019715 0.0077995 -0.017012 -0.0015259 0.014041 -0.0024491 -0.011049 0.01578 -0.024186 -0.0047236 0.00042715 0.053425 -0.016429 0.011695 0.010462 0.0084462 0 0 0 0 0.0030671 -0.013329 -0.013626 -0.036294 0.023447
0.59375 0.0029472 0.0028961 0 -0.0031847 0 0.0010931 0 -0.003889 0 -0.0044058 -0.00013737 -0.30862 0.025614 -0.012601 0.013429 -0.01493 -0.0036333 0.0096693 -0.0026163 -0.0051703 0.015817 -0.017811 -0.0071407 0.001877 0.056609 -0.010808 0.012716 0.010787 0.011625 0 0 0 0 -0.0053824 -0.0055098 -0.012666 -0.027376 0.032005
0.59766 0.0025566 0.0019088 0 -0.0026765 0 -0.00019554 0 -0.0052674 0 -0.0020353 0.0021579 -0.30302 0.030229 -0.0046692 0.019116 -0.013581 -0.0068373 0.0061533 0.0033584 0.0027295 0.015388 -0.0144 -0.005306 0.0033759 0.059543 -0.0033868 0.012959 0.010747 0.0023419 0 0 0 0 -0.013344 0.0013278 -0.011268 -0.018816 0.037901
0.60156 0.0018169 0.0018648 0 -0.0016166 0 0.00056104 0 -0.0024807 0 -0.00024004 0.0031637 -0.26304 0.034791 0.0028227 0.023847 -0.013047 -0.011059 0.0040746 0.014225 0.011188 0.01428 -0.013818 -0.0016833 0.0044899 0.061523 0.0049182 0.012029 0.010304 -0.016023 0 0 0 0 -0.018962 0.0067209 -0.0096219 -0.012368 0.039805
0.60547 0.00084607 0.0020505 0 -0.00063619 0 0.0017702 0 0.0027655 0 0.0010351 0.0026026 -0.22776 0.037347 0.0077167 0.026138 -0.013244 -0.016322 0.0042405 0.026482 0.017468 0.012279 -0.01524 0.00095801 0.0047171 0.061788 0.012394 0.0093558 0.0091145 -0.033675 0 0 0 0 -0.019224 0.010117 -0.0081152 -0.010664 0.035765
0.60938 -0.00014317 0.0014538 0 -2.5389e-05 0 0.0017587 0 0.0068664 0 0.0025587 0.0011607 -0.22266 0.036058 0.0082962 0.025637 -0.013032 -0.02194 0.0063656 0.033086 0.018836 0.0099687 -0.015757 0.0015723 0.0043338 0.061329 0.016493 0.0054147 0.0068035 -0.040266 0 0 0 0 -0.012636 0.01206 -0.0071681 -0.014135 0.026928
0.61328 -0.00091282 -0.00022659 0 0.0002084 0 0.00027974 0 0.0072931 0 0.0041507 -9.4726e-05 -0.23055 0.031909 0.0054706 0.023676 -0.01137 -0.026874 0.0092925 0.032309 0.016119 0.008177 -0.013949 0.00076617 0.0040908 0.061665 0.01661 0.0013653 0.0036501 -0.031702 0 0 0 0 -0.0012797 0.013635 -0.0066078 -0.02012 0.016808
0.61719 -0.0013473 -0.0022433 0 0.00019519 0 -0.0016009 0 0.0043367 0 0.0042976 -0.00036872 -0.21068 0.026034 2.6645e-05 0.021197 -0.007558 -0.030234 0.012327 0.024178 0.010289 0.0074831 -0.0094378 -0.00038255 0.0044931 0.063535 0.012394 -0.0020165 -5.3905e-05 -0.01277 0 0 0 0 0.013344 0.015447 -0.0061542 -0.026732 0.0077261
0.62109 -0.0015338 -0.0034496 0 0.00013157 0 -0.0026933 0 0.00037558 0 0.0018711 0.00039871 -0.14753 0.019974 -0.0069386 0.019257 -0.00098803 -0.031078 0.01476 0.009742 0.0027809 0.0084463 -0.0022703 -0.0009849 0.0060384 0.067471 0.0037829 -0.0039461 -0.003911 0.0064203 0 0 0 0 0.029357 0.018066 -0.0054237 -0.03187 0.0020813
0.625 -0.0016664 -0.0032697 0 0.00019369 0 -0.0025256 0 -0.0022025 0 -0.0020144 0.0014413 -0.074467 0.017999 -0.01272 0.019967 0.0094076 -0.026913 0.015404 -0.0061876 -0.0027073 0.012221 0.0057815 -0.00029275 0.0096747 0.072917 -0.0090806 -0.0029239 -0.0068493 0.017349 0 0 0 0 0.042367 0.022224 -0.003227 -0.031336 0.0045045
0.62891 -0.0018403 -0.0020631 0 0.00038395 0 -0.0012658 0 -0.0024524 0 -0.004504 0.0016137 -0.042366 0.02154 -0.015391 0.023118 0.021553 -0.018741 0.014708 -0.016958 -0.0040871 0.017798 0.011195 0.0020677 0.014737 0.076539 -0.022595 0.00011363 -0.0084913 0.018023 0 0 0 0 0.050015 0.026989 0.00065209 -0.02587 0.0129
0.63281 -0.0019308 -0.00064155 0 0.00047726 0 0.00065078 0 -0.00089348 0 -0.0037362 0.00029161 -0.064972 0.030144 -0.014573 0.027986 0.034072 -0.0076194 0.013177 -0.020817 -0.0013997 0.024401 0.012483 0.0053344 0.020745 0.076405 -0.034815 0.0043103 -0.0089785 0.012518 0 0 0 0 0.051988 0.031537 0.0059653 -0.0171 0.024968
0.63672 -0.0016941 0.00045309 0 0.00021173 0 0.0025255 0 0.0012204 0 -0.00088368 -0.0018648 -0.1014 0.042859 -0.010231 0.033757 0.045754 0.0052925 0.011269 -0.017187 0.0048516 0.03129 0.0087641 0.0074999 0.027253 0.071184 -0.044138 0.0088496 -0.008564 0.0062479 0 0 0 0 0.048447 0.035112 0.012308 -0.0067885 0.038425
0.64063 -0.0010144 0.0011906 0 -0.00043696 0 0.0033143 0 0.0025076 0 0.00093974 -0.0030823 -0.097888 0.057596 -0.0026519 0.039034 0.054868 0.018083 0.009619 -0.0065984 0.013322 0.037348 -0.00068481 0.0067956 0.033638 0.05941 -0.048366 0.012506 -0.0077818 0.0014283 0 0 0 0 0.040082 0.036549 0.01884 0.0021097 0.049713
0.64453 -6.8214e-05 0.0017291 0 -0.0012183 0 0.0021517 0 0.0018948 0 -9.6379e-05 -0.0017725 -0.045115 0.069034 0.0059126 0.041586 0.059917 0.027246 0.0087253 0.0052707 0.020198 0.041067 -0.01334 0.0036754 0.038935 0.043342 -0.04634 0.013835 -0.007715 -0.0034437 0 0 0 0 0.030538 0.03488 0.02361 0.0052535 0.054234
0.64844 0.0007613 0.0020512 0 -0.0018539 0 -0.0006603 0 -0.00076885 0 -0.0026588 0.0019467 0.011437 0.074944 0.013206 0.041346 0.062231 0.032005 0.0081578 0.013789 0.023654 0.04259 -0.025039 0.00094084 0.04288 0.028334 -0.040858 0.013281 -0.0085238 -0.010235 0 0 0 0 0.023036 0.031205 0.026034 0.0029789 0.052925
0.65234 0.0011536 0.002005 0 -0.0022382 0 -0.0033446 0 -0.0041831 0 -0.0037644 0.0059099 0.020605 0.074694 0.018154 0.038519 0.062712 0.032147 0.0075273 0.017598 0.023186 0.042083 -0.03365 0.0012447 0.045234 0.017568 -0.033701 0.011306 -0.010008 -0.017749 0 0 0 0 0.018877 0.026282 0.026038 -0.0039424 0.046967
0.65625 0.0010607 0.0016198 0 -0.0023255 0 -0.0038332 0 -0.0060226 0 -0.0019685 0.0073297 -0.018763 0.068319 0.019911 0.033572 0.062428 0.027841 0.0064113 0.016203 0.01875 0.039873 -0.03735 0.0042515 0.045809 0.013976 -0.026849 0.0085416 -0.011801 -0.021973 0 0 0 0 0.018924 0.021012 0.023826 -0.014213 0.038086
0.66016 0.00067399 0.0012126 0 -0.0019194 0 -0.0016548 0 -0.0045649 0 0.0012759 0.0049857 -0.056039 0.057175 0.01727 0.027725 0.063359 0.019769 0.0040472 0.01145 0.011157 0.036628 -0.033599 0.0066339 0.043968 0.022481 -0.024229 0.0064181 -0.012713 -0.019884 0 0 0 0 0.023595 0.017288 0.020449 -0.024606 0.030296
0.66406 0.00020666 0.0010826 0 -0.00081122 0 0.0013349 0 -0.00034491 0 0.0033995 0.00031973 -0.042725 0.046678 0.012172 0.022941 0.066285 0.011216 0.00081458 0.0094351 0.0037237 0.033628 -0.025663 0.0053308 0.040338 0.039045 -0.027011 0.0060332 -0.011828 -0.01282 0 0 0 0 0.029066 0.016193 0.018351 -0.031492 0.027097
0.66797 -0.00027024 0.0011247 0 0.00074073 0 0.002368 0 0.00387 0 0.0034044 -0.0035991 0.016688 0.039211 0.0062546 0.019758 0.070501 0.0036634 -0.0025657 0.012415 -0.0022452 0.031231 -0.016512 0.00083879 0.035516 0.059043 -0.034047 0.0073625 -0.0092282 -0.0055938 0 0 0 0 0.032761 0.017646 0.018462 -0.034333 0.028558
0.67188 -0.00077536 0.00084737 0 0.0018408 0 0.00020851 0 0.0051455 0 0.0024563 -0.0044364 0.071306 0.03604 0.00076513 0.018357 0.075127 -0.0020594 -0.0054585 0.021157 -0.0061483 0.029547 -0.0083276 -0.0030486 0.029987 0.078843 -0.044014 0.010202 -0.0051946 -0.0019164 0 0 0 0 0.032873 0.021458 0.021183 -0.033228 0.03415
0.67578 -0.001243 -0.00013717 0 0.0016252 0 -0.0036214 0 0.0028174 0 0.0020728 -0.0023134 0.078924 0.038051 -0.002752 0.018677 0.078675 -0.0052867 -0.0069826 0.035458 -0.0077186 0.028522 -0.0037031 -0.0029963 0.024392 0.093814 -0.054717 0.014068 -0.00033909 -0.00088923 0 0 0 0 0.027375 0.02722 0.026624 -0.028933 0.042502
0.67969 -0.001473 -0.0016115 0 0.00031657 0 -0.0060087 0 -0.00093447 0 0.0023755 0.00049128 0.048786 0.043687 -0.0020203 0.019644 0.077986 -0.0063388 -0.0059585 0.049839 -0.0081833 0.027506 -0.0054354 0.00048934 0.020047 0.097713 -0.060979 0.017412 0.0034146 0.0015077 0 0 0 0 0.01502 0.03358 0.032996 -0.02465 0.049328
0.68359 -0.0013107 -0.0027611 0 -0.00055024 0 -0.0047732 0 -0.0029605 0 0.0024287 0.0014755 0.02704 0.048879 0.0022088 0.019983 0.073218 -0.0070687 -0.0033121 0.058404 -0.0093276 0.025989 -0.01115 0.0036206 0.017328 0.093423 -0.061298 0.019261 0.0050878 0.0073462 0 0 0 0 -0.00013847 0.039134 0.037629 -0.022809 0.052333
0.6875 -0.00086572 -0.0027487 0 0.00063849 0 -0.00036512 0 -0.0017723 0 0.0018395 -0.00018828 0.043811 0.051983 0.0095257 0.019319 0.064946 -0.0082389 0.00026856 0.058831 -0.011597 0.023938 -0.019474 0.0032203 0.016389 0.083009 -0.055463 0.019296 0.0044278 0.01374 0 0 0 0 -0.015764 0.043286 0.039284 -0.023944 0.051172
0.69141 -0.00047333 -0.0013866 0 0.003833 0 0.0045514 0 0.0013913 0 0.0012606 -0.0032237 0.081238 0.051785 0.01933 0.017472 0.054171 -0.010459 0.0039965 0.049806 -0.015131 0.021464 -0.028937 -0.00018845 0.017256 0.068975 -0.043882 0.017391 0.0014453 0.015579 0 0 0 0 -0.029488 0.045562 0.037058 -0.028092 0.046101
0.69531 -0.00035712 0.00066064 0 0.0068841 0 0.0070597 0 0.0038322 0 0.0011337 -0.0053804 0.095811 0.047317 0.030579 0.014621 0.043463 -0.014297 0.0063673 0.03102 -0.019232 0.019201 -0.037328 -0.0032495 0.019946 0.05575 -0.028098 0.013603 -0.0033994 0.011203 0 0 0 0 -0.037152 0.045146 0.029981 -0.034179 0.038792
0.69922 -0.00032604 0.0023175 0 0.0071766 0 0.0058957 0 0.0036685 0 0.00061225 -0.005054 0.067424 0.041405 0.041089 0.012101 0.036754 -0.018802 0.0064858 0.010442 -0.021739 0.01829 -0.0435 -0.0034294 0.023411 0.04744 -0.013124 0.0093596 -0.0080017 0.0044176 0 0 0 0 -0.037629 0.042388 0.020739 -0.038675 0.033584
0.70313 0.0001049 0.0028424 0 0.0039947 0 0.0020958 0 0.0011516 0 -0.0014462 -0.0022241 0.020086 0.03649 0.049751 0.010652 0.035091 -0.022916 0.0048017 -0.0062889 -0.021848 0.019008 -0.048044 -0.0014397 0.026866 0.043997 -0.0013291 0.0056141 -0.011215 -5.4902e-05 0 0 0 0 -0.032964 0.03795 0.011934 -0.039981 0.03208
0.70703 0.0011879 0.0023105 0 -0.00066646 0 -0.0017643 0 -0.0018013 0 -0.0043672 0.0017371 -0.0067202 0.033909 0.05581 0.010623 0.038784 -0.025923 0.0017699 -0.0161 -0.019385 0.021335 -0.05144 -2.6698e-05 0.029804 0.044952 0.0062219 0.0029052 -0.012449 -0.0029041 0 0 0 0 -0.024832 0.032214 0.0051751 -0.037385 0.034745
0.71094 0.002514 0.0014803 0 -0.0037376 0 -0.0031622 0 -0.0031427 0 -0.0053535 0.005047 -0.0019052 0.034783 0.058571 0.012218 0.047614 -0.027094 -0.0019359 -0.016508 -0.014548 0.025025 -0.054324 -0.0007999 0.031723 0.049258 0.0089664 0.0016917 -0.011289 -0.010693 0 0 0 0 -0.015458 0.02562 0.002012 -0.030571 0.041436
0.71484 0.0032005 0.001157 0 -0.0036647 0 -0.0012238 0 -0.0020265 0 -0.0021319 0.006597 0.0069737 0.039268 0.056511 0.015057 0.059357 -0.02523 -0.00481 -0.0067017 -0.0095022 0.028496 -0.057268 -0.0026947 0.03154 0.054279 0.0078657 0.0024346 -0.0077133 -0.028709 0 0 0 0 -0.0098426 0.019168 0.0041646 -0.020455 0.049318
0.71875 0.0026348 0.0015532 0 -0.00152 0 0.0025574 0 0.00080629 0 0.0040484 0.0065196 -0.013406 0.04366 0.051415 0.017546 0.069358 -0.021545 -0.006411 0.0046961 -0.0070398 0.029947 -0.059753 -0.0035295 0.029595 0.057681 0.0071777 0.0039654 -0.0037192 -0.053264 0 0 0 0 -0.0093625 0.013863 0.0083599 -0.010595 0.054062
0.72266 0.0011 0.0021496 0 0.00027609 0 0.005129 0 0.0035732 0 0.0087616 0.0059142 -0.064053 0.046114 0.043964 0.019004 0.075795 -0.016599 -0.006871 0.013848 -0.0081472 0.028652 -0.061063 -0.0026115 0.025967 0.058937 0.0084884 0.0057587 -0.00014253 -0.072219 0 0 0 0 -0.013907 0.010246 0.012811 -0.0022267 0.054046
0.72656 -0.00038015 0.0021667 0 0.00019835 0 0.0040101 0 0.0045406 0 0.0084045 0.0058812 -0.11183 0.045128 0.034937 0.018921 0.077364 -0.010981 -0.0064662 0.017634 -0.013285 0.024227 -0.060534 -0.0014339 0.020843 0.057769 0.012917 0.0073288 0.0023185 -0.074424 0 0 0 0 -0.022803 0.0087388 0.015849 0.0037973 0.048322
0.73047 -0.00091058 0.0012446 0 -0.0013328 0 -0.00064974 0 0.0031334 0 0.0038787 0.0065301 -0.12399 0.038819 0.025506 0.016753 0.072691 -0.0055471 -0.0058552 0.012478 -0.022355 0.016525 -0.056999 -0.0019167 0.014548 0.054001 0.021371 0.0080177 0.0028049 -0.059206 0 0 0 0 -0.03422 0.010013 0.015047 0.0068689 0.036348
0.73438 -0.00050822 -0.00025929 0 -0.0027828 0 -0.005855 0 0.00042008 0 -0.00012175 0.0067893 -0.10062 0.028634 0.01762 0.013381 0.064187 -0.0012856 -0.0060033 0.00099152 -0.031575 0.0080941 -0.050776 -0.0043496 0.0084765 0.048404 0.031509 0.0075893 0.001561 -0.036498 0 0 0 0 -0.043492 0.013432 0.009986 0.0087262 0.022368
0.73828 -3.0649e-05 -0.0015991 0 -0.0030056 0 -0.0079012 0 -0.0015353 0 0.00026715 0.0053073 -0.07176 0.017816 0.012046 0.010159 0.05531 0.0016238 -0.0069059 -0.011185 -0.037777 0.0014327 -0.043597 -0.0072001 0.0038127 0.041758 0.040528 0.0064652 -0.00037486 -0.017633 0 0 0 0 -0.04849 0.017529 0.0028868 0.011117 0.010623
0.74219 -0.00030758 -0.0022587 0 -0.001891 0 -0.0052934 0 -0.0012334 0 0.0042981 0.0017663 -0.06595 0.0083213 0.0092281 0.0079076 0.047931 0.0030487 -0.0083437 -0.020801 -0.039283 -0.0020241 -0.03661 -0.0086396 0.0013837 0.034379 0.046847 0.004927 -0.0023743 -0.0061472 0 0 0 0 -0.048368 0.021371 -0.0046999 0.014727 0.0034223
0.74609 -0.001329 -0.0022627 0 5.6421e-05 0 4.1525e-05 0 0.00092694 0 0.0075576 -0.0025928 -0.08539 0.0020525 0.0094314 0.0074016 0.043752 0.0029351 -0.0099527 -0.024817 -0.034823 -0.0010687 -0.03102 -0.0079302 0.0019453 0.026577 0.049086 0.0033012 -0.0037907 0.002814 0 0 0 0 -0.042826 0.024003 -0.011062 0.019972 0.0026816
0.75 -0.0022815 -0.0019291 0 0.0022524 0 0.0043495 0 0.0027921 0 0.0064411 -0.0058423 -0.11151 0.0020351 0.013068 0.0099516 0.045089 0.0010401 -0.010698 -0.019231 -0.02337 0.005858 -0.02903 -0.0054809 0.0070877 0.01913 0.045194 0.0022023 -0.0034402 0.015436 0 0 0 0 -0.032641 0.02364 -0.01295 0.026083 0.01069
0.75391 -0.0023549 -0.0014154 0 0.0040135 0 0.0050442 0 0.0021752 0 0.0013624 -0.0069502 -0.12922 0.0057759 0.017914 0.014331 0.049349 -0.0016276 -0.010325 -0.0091888 -0.010413 0.014976 -0.029694 -0.0021616 0.014814 0.013009 0.037977 0.0017454 -0.001553 0.032946 0 0 0 0 -0.022735 0.021142 -0.011116 0.030505 0.021903
0.75781 -0.0014719 -0.00060885 0 0.0044295 0 0.0024982 0 -0.001237 0 -0.0043269 -0.0066224 -0.14018 0.011417 0.02279 0.019667 0.054907 -0.0044765 -0.0090897 0.001861 0.00091739 0.023946 -0.032059 0.0010084 0.023703 0.0087746 0.028835 0.0018369 0.0015698 0.051998 0 0 0 0 -0.015304 0.017526 -0.0067673 0.032017 0.032978
0.76172 -0.00022892 0.00052591 0 0.0028665 0 -0.00070624 0 -0.0055082 0 -0.0078759 -0.0065662 -0.15231 0.017341 0.026716 0.02517 0.060475 -0.0069514 -0.0073361 0.011109 0.0081107 0.030824 -0.035248 0.0027858 0.032413 0.0068242 0.018815 0.0023451 0.0056061 0.069039 0 0 0 0 -0.01188 0.01386 -0.0011354 0.029879 0.041149
0.76563 0.00079928 0.0016166 0 -0.0001459 0 -0.0020496 0 -0.0079885 0 -0.0090178 -0.0078149 -0.16217 0.021382 0.028394 0.029727 0.064558 -0.0081986 -0.0057342 0.015008 0.0079189 0.033023 -0.038039 0.0021154 0.038913 0.0076704 0.0089299 0.0030218 0.010064 0.081948 0 0 0 0 -0.01407 0.011938 0.0038516 0.023465 0.042761
0.76953 0.0015818 0.0020728 0 -0.0028096 0 -0.00077037 0 -0.0073936 0 -0.0086777 -0.0096493 -0.15413 0.021892 0.027039 0.032165 0.06686 -0.0072303 -0.0052637 0.012368 -0.00046682 0.029474 -0.039356 -0.00083958 0.040892 0.010728 -0.00045884 0.0033411 0.013959 0.087235 0 0 0 0 -0.020619 0.014228 0.0057963 0.014897 0.036056
0.77344 0.0024331 0.0016876 0 -0.0033423 0 0.0021015 0 -0.0046104 0 -0.0069393 -0.010097 -0.11875 0.020213 0.02395 0.032901 0.069035 -0.0045172 -0.0057022 0.0070443 -0.01254 0.02331 -0.039801 -0.00427 0.039224 0.014378 -0.0095635 0.0031021 0.01682 0.078213 0 0 0 0 -0.027581 0.020267 0.0051506 0.0075554 0.025046
0.77734 0.0033955 0.00097292 0 -0.0016413 0 0.0047829 0 -0.001679 0 -0.0031765 -0.0075372 -0.068633 0.017246 0.019994 0.032255 0.072142 -0.00048307 -0.0066345 0.0012461 -0.025652 0.016589 -0.039897 -0.0059554 0.034632 0.01791 -0.018094 0.0022307 0.018404 0.04925 0 0 0 0 -0.032774 0.029509 0.0025486 0.0032462 0.012274
0.78125 0.003977 0.00074507 0 0.00043527 0 0.0057223 0 -5.4317e-05 0 0.0020407 -0.0020179 -0.031254 0.013982 0.016145 0.030667 0.077171 0.0042806 -0.0074987 -0.0028766 -0.037081 0.011495 -0.040222 -0.0053172 0.028111 0.020721 -0.025541 0.00071044 0.018552 0.0032937 0 0 0 0 -0.03418 0.041063 -0.0011184 0.0035063 0.00047868
0.78516 0.0035935 0.0012869 0 0.00070632 0 0.0041554 0 0.00030798 0 0.0062812 0.0047109 -0.024193 0.011835 0.014301 0.028988 0.085349 0.0082456 -0.0068361 -0.0026539 -0.042233 0.012023 -0.041592 -0.0040736 0.021752 0.022341 -0.029272 -0.0014044 0.017001 -0.045973 0 0 0 0 -0.028704 0.052614 -0.0038723 0.010489 -0.0053231
0.78906 0.0022336 0.0019647 0 -0.0012654 0 0.00049888 0 0.00048744 0 0.0073298 0.010286 -0.038112 0.010589 0.014941 0.028094 0.094512 0.0099762 -0.004099 -0.00036471 -0.041519 0.017834 -0.0433 -0.0044737 0.017474 0.023653 -0.027135 -0.0035579 0.014677 -0.081676 0 0 0 0 -0.018781 0.061187 -0.0044414 0.021023 -0.0045533
0.79297 0.00057929 0.0017773 0 -0.0037347 0 -0.0034921 0 0.0014571 0 0.0057488 0.013019 -0.045533 0.0093716 0.01749 0.028165 0.10242 0.0092308 0.00027757 0.0012929 -0.037135 0.026867 -0.044228 -0.0068146 0.015401 0.025147 -0.018778 -0.0053969 0.012264 -0.095107 0 0 0 0 -0.0072529 0.065881 -0.0030289 0.032355 0.0010179
0.79688 -0.00058876 0.00034639 0 -0.0044046 0 -0.0054277 0 0.0032956 0 0.0045517 0.012616 -0.026368 0.0075069 0.021345 0.029283 0.10724 0.0060413 0.0057598 0.00034268 -0.030948 0.03727 -0.043388 -0.009031 0.015377 0.026923 -0.0044149 -0.0066455 0.010279 -0.090306 0 0 0 0 0.0036341 0.066292 6.9456e-06 0.042459 0.0097317
0.80078 -0.0010812 -0.0016458 0 -0.0024806 0 -0.0039578 0 0.0051944 0 0.005875 0.010131 0.015828 0.0041438 0.025547 0.031467 0.10656 0.00072582 0.011433 -0.0055499 -0.025526 0.046393 -0.039404 -0.0090039 0.01689 0.028773 0.015069 -0.0069593 0.0093581 -0.078014 0 0 0 0 0.011 0.062291 0.0039651 0.048917 0.019133
0.80469 -0.0013545 -0.0030162 0 0.00081247 0 -0.00018573 0 0.0060346 0 0.0083323 0.0073425 0.061748 -0.00079511 0.028299 0.034563 0.097951 -0.0047717 0.015345 -0.017088 -0.024369 0.050182 -0.030736 -0.0070953 0.018513 0.028645 0.034247 -0.0059099 0.010255 -0.065801 0 0 0 0 0.011547 0.055717 0.0073433 0.049444 0.02494
0.80859 -0.0019006 -0.003071 0 0.003507 0 0.0028359 0 0.0051071 0 0.008305 0.0057596 0.097134 -0.0052101 0.029529 0.038102 0.085156 -0.0083368 0.017295 -0.029359 -0.026288 0.04973 -0.019445 -0.0059291 0.019633 0.02516 0.047477 -0.0039584 0.012331 -0.054009 0 0 0 0 0.0080844 0.050082 0.0097558 0.046741 0.026878
0.8125 -0.0026602 -0.002066 0 0.0044535 0 0.0026055 0 0.002641 0 0.0039574 0.0056514 0.1229 -0.0075163 0.029709 0.042007 0.070625 -0.0089521 0.017623 -0.039255 -0.029801 0.046455 -0.0068316 -0.0074198 0.020558 0.017702 0.05212 -0.0013496 0.015182 -0.039566 0 0 0 0 0.0028445 0.047103 0.011417 0.042524 0.025633
0.81641 -0.0030903 -0.00078978 0 0.0037093 0 -0.00047306 0 -0.00018104 0 -0.0025248 0.0057257 0.14533 -0.006183 0.029548 0.046231 0.057028 -0.0058708 0.016924 -0.043845 -0.033111 0.042175 0.0056965 -0.010246 0.021826 0.0060823 0.046405 0.0016263 0.018348 -0.021158 0 0 0 0 -0.0016458 0.048228 0.012708 0.038609 0.022331
0.82031 -0.0027705 0.00017173 0 0.0018456 0 -0.0033258 0 -0.0019286 0 -0.0070825 0.0039793 0.16101 0.0016883 0.030942 0.050877 0.049487 0.0018833 0.016829 -0.038313 -0.032424 0.040826 0.01561 -0.010682 0.025152 -0.0091404 0.028661 0.0044234 0.02101 0.00041946 0 0 0 0 -0.00031449 0.055651 0.014677 0.038131 0.019736
0.82422 -0.0018565 0.00073709 0 -0.00064285 0 -0.0030866 0 -0.0020575 0 -0.007918 -0.00061657 0.15717 0.015215 0.035624 0.055886 0.050584 0.01206 0.019265 -0.024579 -0.025775 0.045291 0.021733 -0.0061275 0.031705 -0.023476 0.0066265 0.0064061 0.022599 0.025139 0 0 0 0 0.0093659 0.067605 0.018162 0.042229 0.020921
0.82813 -0.00089944 0.0010663 0 -0.003185 0 0.0001145 0 -0.0015489 0 -0.0069583 -0.006896 0.12929 0.031516 0.043298 0.06101 0.058706 0.022238 0.024255 -0.0075813 -0.014695 0.05455 0.024907 0.0022931 0.04072 -0.033883 -0.012823 0.0074184 0.023277 0.053683 0 0 0 0 0.025444 0.081222 0.022809 0.049583 0.025916
0.83203 -0.0002801 0.0012381 0 -0.0048525 0 0.0032757 0 -0.0022236 0 -0.0071288 -0.012 0.095376 0.048325 0.053348 0.065964 0.072302 0.030713 0.031412 0.0090075 -0.00079642 0.067221 0.025843 0.010696 0.051194 -0.038502 -0.025337 0.0073754 0.023231 0.082978 0 0 0 0 0.045873 0.09439 0.028107 0.059029 0.034206
0.83594 9.3152e-05 0.0012811 0 -0.0048001 0 0.0034747 0 -0.0050221 0 -0.0087618 -0.013478 0.08696 0.062903 0.064673 0.070354 0.089054 0.035648 0.039904 0.020929 0.013588 0.081109 0.025543 0.015835 0.0616 -0.035729 -0.026703 0.0062523 0.022767 0.10355 0 0 0 0 0.067653 0.10469 0.033262 0.068988 0.044672
0.83984 0.0005252 0.0013724 0 -0.0031767 0 0.00064432 0 -0.0087583 0 -0.0093173 -0.011292 0.12174 0.069418 0.073454 0.072848 0.103 0.03368 0.046534 0.020541 0.02253 0.090036 0.025781 0.017414 0.067293 -0.024576 -0.01236 0.0041264 0.022569 0.1048 0 0 0 0 0.082589 0.1072 0.035994 0.075955 0.053487
0.84375 0.0010718 0.0017452 0 -0.0013236 0 -0.0025945 0 -0.010737 0 -0.0065639 -0.0078785 0.1848 0.068702 0.077505 0.073216 0.11081 0.027035 0.049219 0.011261 0.024805 0.091989 0.026958 0.01733 0.067113 -0.011382 0.0077841 0.0017785 0.022899 0.085029 0 0 0 0 0.0878 0.10332 0.035906 0.079186 0.058215
0.84766 0.0014299 0.0022894 0 -0.00067222 0 -0.0036785 0 -0.0089699 0 -0.0013329 -0.0060963 0.2394 0.061673 0.076075 0.071287 0.11155 0.017052 0.047217 -0.0043204 0.020665 0.086875 0.028672 0.017257 0.061046 0.00080321 0.028239 -0.00047622 0.023721 0.055508 0 0 0 0 0.082671 0.094179 0.033066 0.078708 0.058278
0.85156 0.0012834 0.0023813 0 -0.0013186 0 -0.0024514 0 -0.0040475 0 0.0033395 -0.0068204 0.25839 0.049748 0.06896 0.067057 0.105 0.0053096 0.040265 -0.02319 0.011034 0.075376 0.03038 0.01737 0.049714 0.0093041 0.043825 -0.0023617 0.024934 0.032366 0 0 0 0 0.067576 0.081295 0.027815 0.074866 0.053655
0.85547 0.00066695 0.0013604 0 -0.0018613 0 -0.00081414 0 0.0011507 0 0.0054517 -0.0083216 0.24547 0.035578 0.056391 0.060598 0.091492 -0.0054374 0.028428 -0.040227 -0.0017599 0.059567 0.030892 0.017122 0.034942 0.010512 0.046772 -0.0035031 0.026285 0.022921 0 0 0 0 0.044117 0.067557 0.021006 0.068456 0.04506
0.85938 -7.7884e-05 -0.00070014 0 -0.00084032 0 -0.00041791 0 0.0037397 0 0.005718 -0.0079044 0.22564 0.024067 0.042373 0.053481 0.075752 -0.011702 0.01507 -0.050182 -0.012186 0.045517 0.029353 0.016374 0.022169 0.0050492 0.035701 -0.0038557 0.027383 0.020093 0 0 0 0 0.020117 0.057766 0.014948 0.061956 0.036407
0.86328 -0.00066867 -0.0027857 0 0.0016737 0 -0.0010938 0 0.0030536 0 0.0059134 -0.0042609 0.21681 0.016866 0.030235 0.047202 0.061696 -0.013183 0.0031238 -0.053788 -0.01804 0.036177 0.02657 0.015185 0.014144 -0.002872 0.017803 -0.0037389 0.028183 0.010799 0 0 0 0 0.00095835 0.053193 0.010774 0.056831 0.030208
0.86719 -0.0011072 -0.0036733 0 0.0040491 0 -0.0015361 0 0.00086709 0 0.0062896 0.0014964 0.21401 0.014483 0.021712 0.04266 0.051376 -0.010015 -0.0058551 -0.052208 -0.018697 0.032656 0.023355 0.012786 0.011987 -0.010526 -0.0017061 -0.0033479 0.028697 -0.010297 0 0 0 0 -0.010639 0.054107 0.0089628 0.053809 0.027552
0.87109 -0.0015012 -0.0029674 0 0.0046754 0 -0.0010643 0 -0.0003629 0 0.0054539 0.0067929 0.20183 0.016872 0.018196 0.040658 0.046492 -0.0028052 -0.010583 -0.047325 -0.014228 0.035363 0.020729 0.0077144 0.016165 -0.015069 -0.016979 -0.0029011 0.028967 -0.035732 0 0 0 0 -0.01266 0.060163 0.0097433 0.053417 0.029094
0.875 -0.001741 -0.0013938 0 0.0034807 0 -0.00025619 0 0.00053987 0 0.0027635 0.0094691 0.17844 0.022797 0.021443 0.042529 0.0496 0.006319 -0.009282 -0.043698 -0.0068063 0.043198 0.021221 -0.00036349 0.025688 -0.01152 -0.016316 -0.0027984 0.028948 -0.053276 0 0 0 0 -0.0027802 0.069201 0.012984 0.056468 0.034706
0.87891 -0.0014802 -4.0906e-05 0 0.0018365 0 0.00010811 0 0.0029379 0 -8.5069e-05 0.0090211 0.16081 0.028059 0.027595 0.046343 0.056925 0.013454 -0.0050992 -0.044207 -0.0016738 0.050517 0.02486 -0.0091419 0.034568 -0.0021837 -0.0022091 -0.0031221 0.02852 -0.057614 0 0 0 0 0.011599 0.076241 0.016481 0.061171 0.040461
0.88281 -0.00049791 0.00065335 0 0.0010954 0 0.00022074 0 0.0052953 0 -0.00065239 0.0065622 0.16357 0.030974 0.034642 0.050824 0.066351 0.017114 0.00027864 -0.04885 -0.00083092 0.05505 0.031006 -0.014777 0.040186 0.010663 0.020913 -0.0038375 0.027496 -0.053565 0 0 0 0 0.026708 0.079386 0.019264 0.066544 0.04456
0.88672 0.000968 0.001127 0 0.0014058 0 0.00095727 0 0.0063425 0 0.0012186 0.0039691 0.17674 0.030397 0.040989 0.05484 0.076048 0.016372 0.005475 -0.057091 -0.0054629 0.055304 0.038852 -0.015119 0.040758 0.02482 0.048243 -0.0048928 0.025741 -0.04925 0 0 0 0 0.03951 0.077488 0.020633 0.071708 0.045734
0.89063 0.002332 0.0019845 0 0.0019433 0 0.0025366 0 0.0055798 0 0.0028311 0.0029384 0.17124 0.02518 0.044762 0.056801 0.083595 0.010394 0.0088202 -0.067393 -0.016436 0.049943 0.046942 -0.011876 0.034525 0.036991 0.07173 -0.0062 0.023077 -0.048443 0 0 0 0 0.046271 0.069653 0.019844 0.075403 0.042667
0.89453 0.0031346 0.0032194 0 0.0020224 0 0.0039524 0 0.0032533 0 0.0016374 0.004255 0.13031 0.016539 0.04535 0.055653 0.086729 0.0011751 0.0094336 -0.075817 -0.030472 0.040929 0.052747 -0.0092297 0.023644 0.043441 0.080372 -0.0075655 0.02 -0.050283 0 0 0 0 0.045346 0.05869 0.017306 0.076288 0.036395
0.89844 0.0033784 0.0042319 0 0.0017109 0 0.0040377 0 0.00030336 0 -0.0015169 0.0073247 0.072548 0.0077042 0.044608 0.052912 0.086444 -0.0076444 0.0086412 -0.08069 -0.042649 0.032185 0.055912 -0.010064 0.013057 0.044935 0.075535 -0.0088849 0.017537 -0.054117 0 0 0 0 0.040343 0.048954 0.014611 0.074959 0.029945
0.90234 0.0033797 0.0045306 0 0.0014086 0 0.0029032 0 -0.0017833 0 -0.0028911 0.010238 0.037877 0.00059975 0.043631 0.049815 0.08347 -0.014091 0.0073149 -0.081469 -0.050245 0.025736 0.056603 -0.013544 0.0054511 0.042086 0.059616 -0.010133 0.016438 -0.061079 0 0 0 0 0.033389 0.042659 0.012728 0.071966 0.024962
0.90625 0.0033424 0.0042299 0 0.0011809 0 0.0019056 0 -0.0016941 0 0.00012262 0.010713 0.04795 -0.0029046 0.043512 0.047769 0.078762 -0.016394 0.0063905 -0.078006 -0.050867 0.023361 0.05529 -0.016355 0.0032316 0.035801 0.036372 -0.011299 0.017431 -0.069609 0 0 0 0 0.02673 0.041647 0.012591 0.068077 0.022941
0.91016 0.0031589 0.0037738 0 0.00079948 0 0.0020581 0 0.00056496 0 0.0058736 0.0076452 0.082701 0.00080541 0.045805 0.049855 0.074144 -0.011776 0.0074826 -0.070362 -0.040587 0.027629 0.05341 -0.016025 0.0099242 0.02733 0.015061 -0.012368 0.02201 -0.071779 0 0 0 0 0.023989 0.048176 0.015882 0.06527 0.026049
0.91406 0.0026482 0.0032974 0 0.0003514 0 0.0027748 0 0.0031979 0 0.0098456 0.0021594 0.09989 0.010665 0.049684 0.05638 0.071167 -0.0027695 0.010542 -0.061031 -0.023317 0.036065 0.053002 -0.012773 0.021876 0.018495 0.0042619 -0.013313 0.029157 -0.058003 0 0 0 0 0.025197 0.05806 0.021758 0.065304 0.032244
0.91797 0.001908 0.0024807 0 0.00043812 0 0.0025507 0 0.0037471 0 0.0091543 -0.0029365 0.078221 0.024725 0.053946 0.066058 0.069872 0.0079975 0.014876 -0.051014 -0.0027616 0.046444 0.054555 -0.0083594 0.035518 0.0097716 0.0046435 -0.014058 0.037592 -0.027484 0 0 0 0 0.02878 0.067901 0.028974 0.068415 0.039468
0.92188 0.001314 0.001112 0 0.0015238 0 0.00087877 0 0.0012105 0 0.0052755 -0.0051482 0.03809 0.041262 0.057641 0.077518 0.070039 0.01845 0.019881 -0.040849 0.018207 0.05716 0.058198 -0.0038718 0.048121 0.001544 0.015421 -0.01451 0.046227 0.0070956 0 0 0 0 0.033304 0.075238 0.036441 0.074495 0.046165
0.92578 0.0011359 -0.00035495 0 0.0031981 0 -0.00087103 0 -0.0027897 0 0.0021914 -0.0041814 0.017963 0.057841 0.059553 0.088567 0.071085 0.025926 0.024714 -0.030922 0.035966 0.066339 0.06377 0.00075056 0.056294 -0.0056923 0.033959 -0.014517 0.053575 0.027913 0 0 0 0 0.036703 0.077194 0.042635 0.083033 0.050425
0.92969 0.0012216 -0.0010272 0 0.0043888 0 -0.00076718 0 -0.0051485 0 0.0022301 -0.0020617 0.033028 0.069645 0.058638 0.094642 0.071262 0.027145 0.028179 -0.021601 0.045619 0.072084 0.069862 0.0052465 0.056509 -0.010154 0.051071 -0.013839 0.057401 0.026815 0 0 0 0 0.035975 0.0719 0.045111 0.091467 0.050463
0.93359 0.0011638 -0.00044312 0 0.0044452 0 0.0015734 0 -0.0039067 0 0.0041409 -0.0013318 0.061866 0.075559 0.056449 0.095204 0.069811 0.02403 0.030533 -0.013212 0.048708 0.075577 0.074913 0.0080359 0.052003 -0.011078 0.060805 -0.012693 0.058347 0.012105 0 0 0 0 0.032019 0.063718 0.044406 0.097454 0.048284
0.9375 0.0008121 0.00087715 0 0.0038647 0 0.0044639 0 3.6458e-05 0 0.0050509 -0.0028997 0.074677 0.07522 0.054056 0.090522 0.066703 0.017958 0.032123 -0.0063029 0.046286 0.077538 0.078272 0.0075004 0.044957 -0.0079447 0.061822 -0.011233 0.057 0.00028931 0 0 0 0 0.025845 0.05529 0.041112 0.10006 0.045244
0.94141 0.00056019 0.0018803 0 0.0037399 0 0.0058196 0 0.0037476 0 0.0036051 -0.0053969 0.069447 0.068727 0.052561 0.081399 0.062178 0.010527 0.033387 -0.0014648 0.03974 0.078733 0.07946 0.0041979 0.037749 -0.00058106 0.054031 -0.009648 0.054144 0.00091806 0 0 0 0 0.018732 0.049209 0.036085 0.098723 0.04276
0.94531 0.0010316 0.0020054 0 0.0044961 0 0.0051581 0 0.0048108 0 0.00082863 -0.0064755 0.07417 0.056453 0.053909 0.07002 0.057289 0.0045343 0.035178 -0.00029082 0.031294 0.080166 0.077836 0.0010001 0.034544 0.010731 0.039815 -0.0083486 0.051299 0.0091333 0 0 0 0 0.013308 0.049585 0.031198 0.093186 0.043219
0.94922 0.0024315 0.001699 0 0.0053809 0 0.0037782 0 0.00321 0 -0.0015465 -0.0047569 0.11295 0.042267 0.058231 0.060815 0.05413 0.0015622 0.037948 -0.0029747 0.023798 0.082037 0.074391 0.00030254 0.036945 0.021782 0.02767 -0.0077332 0.050023 0.011784 0 0 0 0 0.011502 0.05569 0.028735 0.086542 0.046833
0.95313 0.0042213 0.0018834 0 0.005328 0 0.0031275 0 0.00095972 0 -0.0026717 -0.0007484 0.17585 0.028574 0.06421 0.055265 0.053367 0.00055894 0.041317 -0.0086283 0.017676 0.083731 0.07015 0.001109 0.043155 0.029427 0.021273 -0.0078114 0.05029 -0.00063742 0 0 0 0 0.012785 0.063979 0.028968 0.08107 0.051936
0.95703 0.0054832 0.0029722 0 0.0041963 0 0.0033677 0 0.00014632 0 -0.0023213 0.0038283 0.22789 0.016713 0.070726 0.053852 0.055171 0.00032063 0.04486 -0.01662 0.012839 0.084683 0.065778 -0.00048445 0.051494 0.03161 0.022066 -0.0085335 0.051828 -0.027839 0 0 0 0 0.01646 0.071667 0.031758 0.07807 0.057076
0.96094 0.0056525 0.0044735 0 0.0029214 0 0.0036675 0 0.0013438 0 2.5913e-05 0.0074373 0.24707 0.0078592 0.076347 0.056509 0.059392 -0.00088909 0.047978 -0.026116 0.0088416 0.08419 0.061988 -0.0073465 0.059653 0.026385 0.030503 -0.0097714 0.054083 -0.062616 0 0 0 0 0.021382 0.075414 0.036585 0.078683 0.060406
0.96484 0.0049344 0.0055107 0 0.0024003 0 0.0035351 0 0.0036145 0 0.0047002 0.0096113 0.24756 0.0034003 0.077993 0.061151 0.064295 -0.0070674 0.049314 -0.035399 0.0044206 0.081039 0.060264 -0.017821 0.062698 0.011864 0.043344 -0.011012 0.055509 -0.096606 0 0 0 0 0.024727 0.069609 0.041393 0.083503 0.05826
0.96875 0.0040364 0.0056006 0 0.0024416 0 0.003331 0 0.0056057 0 0.010276 0.010816 0.26151 0.001487 0.075904 0.06421 0.067306 -0.017612 0.049186 -0.04328 -0.00065833 0.076397 0.0607 -0.026527 0.06066 -0.005859 0.053659 -0.011714 0.055551 -0.12269 0 0 0 0 0.025559 0.057926 0.044366 0.089256 0.051971
0.97266 0.0035055 0.0048717 0 0.002049 0 0.0033719 0 0.0064864 0 0.013496 0.011736 0.30131 0.001612 0.070474 0.064587 0.067413 -0.031333 0.048102 -0.04934 -0.0058605 0.071082 0.063458 -0.028973 0.054462 -0.023687 0.059107 -0.011673 0.054324 -0.1349 0 0 0 0 0.024106 0.043483 0.045133 0.094387 0.042894
0.97656 0.003301 0.0036693 0 0.00072071 0 0.0030326 0 0.0061314 0 0.011908 0.012668 0.34627 0.0033531 0.062358 0.0617 0.06401 -0.04659 0.046741 -0.053276 -0.01046 0.065989 0.068579 -0.025468 0.045497 -0.038748 0.058256 -0.010774 0.05213 -0.13021 0 0 0 0 0.020942 0.029757 0.043687 0.097575 0.032707
0.98047 0.0029511 0.0021876 0 -0.00077278 0 0.0013462 0 0.004905 0 0.0067662 0.013356 0.36886 0.0066486 0.052785 0.055584 0.056717 -0.059844 0.04659 -0.054532 -0.012682 0.062752 0.076215 -0.020529 0.036728 -0.046871 0.050468 -0.0089463 0.049777 -0.11208 0 0 0 0 0.01763 0.023182 0.040681 0.097172 0.024691
0.98438 0.0020764 0.00057981 0 -0.0010765 0 -0.0014228 0 0.0034876 0 0.0025444 0.013159 0.36852 0.011538 0.044188 0.049383 0.048213 -0.066509 0.049501 -0.053208 -0.010822 0.062792 0.085287 -0.018519 0.032373 -0.04739 0.040792 -0.0067833 0.04858 -0.090192 0 0 0 0 0.016876 0.028639 0.038578 0.093949 0.022453
0.98828 0.00076604 -0.00074548 0 0.00033975 0 -0.0033279 0 0.0026454 0 0.0027715 0.01141 0.37257 0.017663 0.037527 0.045434 0.04115 -0.066487 0.055436 -0.049945 -0.0054974 0.065699 0.094536 -0.019927 0.032821 -0.043776 0.033548 -0.0048767 0.048674 -0.073181 0 0 0 0 0.019212 0.043273 0.038511 0.090089 0.025539
0.99219 -0.00049702 -0.001233 0 0.0025977 0 -0.0024484 0 0.0027037 0 0.0063217 0.0078431 0.40274 0.024652 0.033199 0.044826 0.036968 -0.060242 0.064151 -0.045046 0.0026755 0.071125 0.10325 -0.021647 0.03772 -0.038263 0.030728 -0.0035545 0.04992 -0.060368 0 0 0 0 0.024635 0.064409 0.040756 0.086904 0.033139
0.99609 -0.0012255 -0.0007304 0 0.00422 0 0.00085931 0 0.0030528 0 0.0083333 0.0029456 0.44772 0.031972 0.031372 0.048273 0.036852 -0.04893 0.075094 -0.038896 0.01276 0.078497 0.11076 -0.020361 0.046119 -0.033304 0.033731 -0.003095 0.051989 -0.041854 0 0 0 0 0.032779 0.088403 0.045214 0.085676 0.043849
1 -0.0012583 0.00017327 0 0.004366 0 0.0038188 0 0.0024052 0 0.0050915 -0.002093 0.47539 0.03767 0.032139 0.055797 0.04195 -0.036059 0.08644 -0.03253 0.022463 0.086471 0.11606 -0.015325 0.054895 -0.032827 0.042803 -0.0038373 0.053856 -0.0089342 0 0 0 0 0.042289 0.10639 0.05025 0.088201 0.053652
1.0039 -0.00078978 0.0005701 0 0.0032302 0 0.0037561 0 -8.6255e-05 0 -0.0022064 -0.0059642 0.47172 0.040482 0.033802 0.063607 0.048397 -0.026148 0.095815 -0.027542 0.030137 0.093344 0.12023 -0.0081675 0.060729 -0.035771 0.05219 -0.0050104 0.054827 0.03506 0 0 0 0 0.051044 0.1148 0.05316 0.092637 0.059228
1.0078 -0.00015946 9.85e-05 0 0.0014754 0 0.00081312 0 -0.0038181 0 -0.0087276 -0.0080468 0.46006 0.040114 0.035743 0.070026 0.053963 -0.020247 0.10244 -0.024694 0.035787 0.098605 0.12408 -0.00078226 0.063005 -0.040483 0.059231 -0.0061494 0.05498 0.07522 0 0 0 0 0.058712 0.11422 0.05311 0.097748 0.060025
1.0117 0.00036869 -0.00066981 0 -0.0003651 0 -0.002088 0 -0.0069903 0 -0.010742 -0.0087787 0.47606 0.036633 0.037514 0.073895 0.056856 -0.018666 0.1059 -0.024495 0.039773 0.10198 0.12834 0.0060155 0.061702 -0.045348 0.062051 -0.0068673 0.054538 0.09718 0 0 0 0 0.065321 0.10626 0.049819 0.10253 0.056154
1.0156 0.0006806 -0.00080509 0 -0.00187 0 -0.0021362 0 -0.0080871 0 -0.0086493 -0.0091941 0.52503 0.030549 0.0387 0.074111 0.054796 -0.020898 0.10601 -0.027497 0.043174 0.10329 0.13413 0.01197 0.057588 -0.047878 0.058755 -0.0066551 0.054083 0.09871 0 0 0 0 0.071489 0.094618 0.043598 0.10576 0.048631
1.0195 0.00076244 5.3447e-06 0 -0.002523 0 0.00058279 0 -0.0071839 0 -0.0054317 -0.0099388 0.57115 0.024783 0.039324 0.071892 0.047788 -0.02323 0.10457 -0.032486 0.048536 0.10348 0.14227 0.016368 0.054136 -0.046082 0.051024 -0.0054174 0.054638 0.089096 0 0 0 0 0.079059 0.087991 0.037878 0.10743 0.041944
1.0234 0.00064225 0.0011109 0 -0.002041 0 0.0032661 0 -0.0057454 0 -0.0029857 -0.010602 0.57384 0.021679 0.039877 0.069828 0.03943 -0.023056 0.10381 -0.037086 0.056392 0.10382 0.15186 0.018172 0.053415 -0.041688 0.043119 -0.0038867 0.05611 0.077876 0 0 0 0 0.088369 0.08935 0.035522 0.10911 0.039098
1.0273 0.00038313 0.0015388 0 -0.0010299 0 0.0032271 0 -0.0051267 0 -0.00077074 -0.0099916 0.53296 0.022366 0.040668 0.069156 0.032022 -0.019626 0.10476 -0.03993 0.066435 0.10485 0.16221 0.017141 0.055993 -0.036015 0.037272 -0.0025941 0.058135 0.065767 0 0 0 0 0.09901 0.098963 0.037831 0.11179 0.04129
1.0313 8.5316e-05 0.00091845 0 -0.00090969 0 0.00036088 0 -0.0053393 0 0.0021385 -0.0071905 0.49256 0.02763 0.042002 0.070888 0.027887 -0.012732 0.10822 -0.039784 0.077928 0.10702 0.17251 0.014305 0.061948 -0.030559 0.035483 -0.0021015 0.060181 0.04726 0 0 0 0 0.1102 0.11594 0.045619 0.11638 0.049156
1.0352 -0.0001679 -0.00027511 0 -0.0026555 0 -0.003136 0 -0.005296 0 0.0048459 -0.002521 0.49662 0.038261 0.04441 0.075902 0.031146 -0.003718 0.11498 -0.034727 0.088003 0.11065 0.18099 0.011021 0.069994 -0.027932 0.040622 -0.003565 0.06074 0.020688 0 0 0 0 0.11887 0.13574 0.059042 0.12403 0.062588
1.0391 -0.00040231 -0.0013255 0 -0.0054677 0 -0.0050957 0 -0.0041048 0 0.0054361 0.0024031 0.54241 0.050869 0.047522 0.081844 0.040099 0.0034157 0.12286 -0.026861 0.093493 0.11453 0.18693 0.0077436 0.07638 -0.02793 0.050276 -0.0067563 0.059153 -0.0066924 0 0 0 0 0.12221 0.15002 0.072935 0.13275 0.076653
1.043 -0.00077611 -0.0019736 0 -0.0070299 0 -0.0051 0 -0.0019356 0 0.0037414 0.0056602 0.58081 0.063348 0.050754 0.087094 0.051922 0.0071358 0.13032 -0.018288 0.093616 0.11769 0.19042 0.0040984 0.079589 -0.029145 0.062357 -0.011009 0.05581 -0.02468 0 0 0 0 0.11953 0.15604 0.084116 0.14074 0.088589
1.0469 -0.0014538 -0.0024551 0 -0.0055299 0 -0.0040735 0 0.00035148 0 0.0021878 0.0063228 0.56428 0.074266 0.053509 0.090592 0.064153 0.0067706 0.13624 -0.0107 0.088184 0.11938 0.19153 0.00020151 0.078856 -0.03031 0.075428 -0.015675 0.051258 -0.030113 0 0 0 0 0.11069 0.15257 0.090381 0.1466 0.096531
1.0508 -0.0023962 -0.0029642 0 -0.0015606 0 -0.0028162 0 0.0021403 0 0.0031129 0.0050783 0.49438 0.082084 0.054853 0.091256 0.073353 0.0021376 0.13932 -0.0062987 0.077508 0.11864 0.19036 -0.0025342 0.073754 -0.029607 0.087909 -0.019765 0.046504 -0.029263 0 0 0 0 0.095889 0.1393 0.089297 0.14859 0.098494
1.0547 -0.0032624 -0.0032807 0 0.0021781 0 -0.001444 0 0.0033674 0 0.0056005 0.0036447 0.42243 0.085854 0.052969 0.089185 0.074616 -0.0040561 0.13868 -0.0075846 0.064926 0.11459 0.18714 -0.002405 0.066212 -0.024865 0.09834 -0.021404 0.043921 -0.029952 0 0 0 0 0.078186 0.12097 0.080098 0.1455 0.093665
1.0586 -0.0035717 -0.0030187 0 0.0032864 0 -0.00010717 0 0.0039976 0 0.0059597 0.0033788 0.4041 0.087466 0.048138 0.086678 0.069749 -0.0082751 0.13622 -0.012552 0.054637 0.10869 0.1827 0.00067405 0.059653 -0.017613 0.10709 -0.020554 0.044018 -0.032457 0 0 0 0 0.061989 0.1048 0.067857 0.14019 0.085765
1.0625 -0.0030431 -0.0021407 0 0.0018115 0 0.00046599 0 0.0036017 0 0.0018122 0.0041534 0.45184 0.087625 0.04065 0.084785 0.060453 -0.0093096 0.13287 -0.019904 0.048407 0.10177 0.17724 0.0045725 0.05545 -0.0090703 0.11408 -0.017367 0.046684 -0.029399 0 0 0 0 0.049223 0.093485 0.055143 0.13434 0.076482
1.0664 -0.0018303 -0.0010499 0 -4.4203e-05 0 -0.00027521 0 0.0018069 0 -0.004781 0.0044592 0.52703 0.086938 0.031051 0.084353 0.048908 -0.0065186 0.12954 -0.028184 0.047511 0.09471 0.17102 0.0066016 0.054575 -0.00061165 0.11911 -0.012209 0.051491 -0.01455 0 0 0 0 0.041415 0.08892 0.04439 0.12967 0.067424
1.0703 -0.00041132 -0.00011457 0 -0.00026741 0 -0.0015163 0 -0.0008668 0 -0.0089838 0.0027494 0.57432 0.085611 0.020752 0.086097 0.03965 -0.00037219 0.12746 -0.03492 0.053287 0.089079 0.16454 0.0058675 0.057693 0.0051833 0.12083 -0.0059932 0.057067 0.0091219 0 0 0 0 0.040666 0.092323 0.039133 0.12902 0.060718
1.0742 0.0007955 0.00079446 0 0.0010926 0 -0.001285 0 -0.0029722 0 -0.0080448 -0.0010364 0.56505 0.083185 0.012512 0.0884 0.036626 0.0045637 0.12656 -0.038826 0.062328 0.085756 0.15913 0.0039008 0.061895 0.0071975 0.11831 -0.00067349 0.060796 0.030412 0 0 0 0 0.044917 0.098235 0.038932 0.1327 0.056636
1.0781 0.0017408 0.002156 0 0.0024006 0 0.0016375 0 -0.003249 0 -0.0039681 -0.0051091 0.5148 0.079481 0.0074877 0.089842 0.03951 0.0055757 0.12607 -0.040657 0.0717 0.08448 0.15571 0.0029541 0.064947 0.0062299 0.11196 0.0029654 0.061775 0.038278 0 0 0 0 0.05194 0.10266 0.041464 0.13926 0.054359
1.082 0.0026775 0.0041657 0 0.0024858 0 0.0060566 0 -0.001805 0 -0.0010308 -0.0070732 0.46656 0.074634 0.0062824 0.089686 0.04747 0.0012449 0.12546 -0.041152 0.079711 0.085038 0.15495 0.0038094 0.065608 0.0029291 0.1024 0.0045497 0.059634 0.029215 0 0 0 0 0.060563 0.10348 0.045154 0.14768 0.053437
1.0859 0.0037861 0.0063368 0 0.0018451 0 0.0090446 0 -2.3062e-05 0 -0.0010522 -0.0058054 0.45702 0.069052 0.0092479 0.087358 0.05887 -0.0094263 0.12414 -0.041369 0.08478 0.087075 0.15752 0.0053188 0.062835 -0.001794 0.090719 0.0038838 0.05429 0.0078275 0 0 0 0 0.06968 0.098984 0.04821 0.15671 0.053394
1.0898 0.004886 0.0078106 0 0.0017539 0 0.008604 0 0.00079851 0 -0.0017844 -0.0023436 0.4912 0.065299 0.015677 0.08367 0.068825 -0.025299 0.12171 -0.043154 0.085683 0.09002 0.16408 0.0058763 0.056672 -0.0063333 0.081049 0.001339 0.046665 -0.017762 0 0 0 0 0.078328 0.089408 0.048525 0.16477 0.054288
1.0938 0.0055503 0.0080658 0 0.0025461 0 0.0056241 0 0.00065343 0 -8.9565e-06 0.0010337 0.54118 0.065359 0.021888 0.081481 0.074177 -0.04032 0.11934 -0.046162 0.08511 0.093124 0.17191 0.004974 0.050641 -0.0098142 0.07638 -0.0012745 0.039342 -0.040552 0 0 0 0 0.086271 0.080178 0.047544 0.17217 0.056317
1.0977 0.0055208 0.0072997 0 0.0032278 0 0.0030118 0 0.00063044 0 0.0045358 0.002744 0.56814 0.070095 0.026132 0.082267 0.074272 -0.051772 0.11784 -0.049596 0.084279 0.096256 0.17959 0.0031749 0.046479 -0.011918 0.07768 -0.0032447 0.033288 -0.056973 0 0 0 0 0.093003 0.073836 0.046499 0.17955 0.059758
1.1016 0.0049844 0.0061542 0 0.0028741 0 0.0028514 0 0.0016373 0 0.0089752 0.0031239 0.55248 0.07986 0.026934 0.087133 0.06913 -0.057556 0.11796 -0.052533 0.084195 0.09931 0.18578 0.00085655 0.045603 -0.01234 0.085172 -0.0040169 0.029236 -0.067789 0 0 0 0 0.097827 0.072414 0.046595 0.18752 0.064739
1.1055 0.0044061 0.0051637 0 0.0020465 0 0.0045548 0 0.0035146 0 0.01076 0.0038743 0.51044 0.094584 0.022223 0.097368 0.059783 -0.055317 0.12086 -0.05313 0.085828 0.10216 0.18844 -0.0025111 0.04979 -0.010269 0.098106 -0.0029966 0.027979 -0.077953 0 0 0 0 0.09867 0.078349 0.049737 0.19706 0.071283
1.1094 0.0040863 0.0044971 0 0.0023977 0 0.0058376 0 0.0054269 0 0.010368 0.0063136 0.48317 0.1102 0.012893 0.11056 0.050894 -0.048336 0.12609 -0.050336 0.088133 0.10442 0.18748 -0.0075828 0.057517 -0.0050343 0.11054 -0.00083137 0.028688 -0.09363 0 0 0 0 0.093136 0.089423 0.056028 0.20789 0.077929
1.1133 0.0039117 0.0041066 0 0.0047899 0 0.0052887 0 0.0068748 0 0.010063 0.010072 0.50469 0.12336 0.0018186 0.12336 0.045209 -0.041551 0.13205 -0.045381 0.089524 0.10576 0.18495 -0.013816 0.065826 0.0028357 0.11817 0.0014276 0.030082 -0.11622 0 0 0 0 0.081661 0.10172 0.063638 0.21872 0.083375
1.1172 0.0035606 0.00392 0 0.0080667 0 0.0037079 0 0.0080358 0 0.010534 0.013358 0.57464 0.13235 -0.0091206 0.13381 0.043952 -0.037808 0.13766 -0.039345 0.089131 0.10591 0.18236 -0.019322 0.072956 0.012709 0.11873 0.0031781 0.031526 -0.13795 0 0 0 0 0.064869 0.11312 0.07135 0.22866 0.086877
1.1211 0.0029264 0.0037978 0 0.0099545 0 0.0029365 0 0.0091113 0 0.0098337 0.014428 0.65951 0.1359 -0.017943 0.14011 0.047847 -0.039712 0.14182 -0.03357 0.086254 0.10464 0.1814 -0.022314 0.077217 0.023617 0.1106 0.0038622 0.032451 -0.14507 0 0 0 0 0.043958 0.12166 0.077873 0.23685 0.087841
1.125 0.0022824 0.0034321 0 0.0091764 0 0.0037097 0 0.0096584 0 0.0060116 0.012912 0.72182 0.13331 -0.020724 0.13984 0.056918 -0.050435 0.14266 -0.031074 0.08081 0.10169 0.18549 -0.022712 0.076194 0.031661 0.092688 0.0027652 0.032236 -0.12843 0 0 0 0 0.023331 0.12508 0.081288 0.24216 0.085625
1.1289 0.0020082 0.0025271 0 0.0065261 0 0.0049487 0 0.0088895 0 0.00012734 0.0099548 0.75015 0.12984 -0.018494 0.13672 0.066695 -0.064343 0.14154 -0.031832 0.075961 0.098499 0.19351 -0.022219 0.072505 0.033664 0.072965 0.00093782 0.031394 -0.09286 0 0 0 0 0.0083852 0.12622 0.083076 0.24659 0.082392
1.1328 0.0021857 0.0012095 0 0.0038482 0 0.0050885 0 0.0066389 0 -0.0042784 0.007287 0.76288 0.12809 -0.012351 0.13304 0.075213 -0.077792 0.13961 -0.034952 0.073584 0.095947 0.20404 -0.022732 0.067892 0.028426 0.055685 -0.00090646 0.030175 -0.055755 0 0 0 0 0.001223 0.12667 0.084514 0.25153 0.079202
1.1367 0.0025148 0.00017971 0 0.0021722 0 0.0037593 0 0.0037733 0 -0.004827 0.0060837 0.78516 0.12995 -0.0034789 0.13074 0.081016 -0.087679 0.13802 -0.039334 0.075154 0.094779 0.2155 -0.024605 0.063848 0.015534 0.044328 -0.0021377 0.028735 -0.034553 0 0 0 0 0.0030281 0.12762 0.086714 0.2581 0.076854
1.1406 0.002627 0.00025206 0 0.0010255 0 0.0019753 0 0.0014435 0 -0.0027646 0.0063598 0.82459 0.13738 0.0063019 0.13231 0.082517 -0.089783 0.13846 -0.042938 0.082603 0.096005 0.22526 -0.026358 0.06232 -0.0048478 0.043495 -0.0018588 0.027139 -0.033524 0 0 0 0 0.014738 0.13019 0.0912 0.26778 0.076202
1.1445 0.0024326 0.0015952 0 -0.00055068 0 0.00086593 0 4.502e-06 0 -0.0013169 0.0070592 0.86931 0.14846 0.014119 0.13841 0.080303 -0.082995 0.14223 -0.042788 0.09535 0.099494 0.22991 -0.02597 0.063936 -0.027 0.05431 0.00037955 0.025074 -0.041425 0 0 0 0 0.031777 0.1334 0.098191 0.2802 0.076872
1.1484 0.0021216 0.0034079 0 -0.0026691 0 0.00056362 0 -0.0011229 0 -0.0019517 0.0066616 0.90594 0.15849 0.019278 0.14615 0.077149 -0.072609 0.14807 -0.039132 0.1097 0.10334 0.22996 -0.022484 0.06662 -0.044912 0.071111 0.0036596 0.022324 -0.041577 0 0 0 0 0.047665 0.13514 0.10559 0.29264 0.077452
1.1523 0.0018567 0.0044229 0 -0.0044797 0 0.00039755 0 -0.0025008 0 -0.0030205 0.0040869 0.9343 0.16471 0.021602 0.15365 0.07459 -0.062089 0.15499 -0.032648 0.12356 0.10619 0.22606 -0.016629 0.068964 -0.055605 0.090765 0.0073548 0.01878 -0.024972 0 0 0 0 0.059221 0.13422 0.11192 0.30326 0.077162
1.1563 0.0015465 0.0038326 0 -0.0052085 0 -0.0001396 0 -0.0038273 0 -0.0022423 -0.00045395 0.9636 0.16465 0.021154 0.15902 0.074092 -0.055053 0.16186 -0.024428 0.13493 0.10664 0.21928 -0.01013 0.069525 -0.056824 0.11003 0.01077 0.014402 0.0043397 0 0 0 0 0.063795 0.12972 0.11569 0.31027 0.075315
1.1602 0.00096435 0.0018281 0 -0.0049738 0 -0.00095468 0 -0.0042715 0 0.0002202 -0.0052625 0.99831 0.1547 0.018002 0.15903 0.077976 -0.057983 0.16642 -0.017464 0.14076 0.10189 0.21186 -0.0044379 0.06587 -0.04651 0.12378 0.012542 0.0093288 0.034137 0 0 0 0 0.058247 0.12099 0.11421 0.31048 0.071112
1.1641 4.3205e-05 -0.00065651 0 -0.0044589 0 -0.001821 0 -0.0035938 0 0.0019405 -0.0080757 1.0326 0.13954 0.013524 0.15502 0.085076 -0.069288 0.16832 -0.01434 0.14287 0.092924 0.20607 0.00020108 0.059183 -0.033012 0.13181 0.012504 0.0044586 0.053245 0 0 0 0 0.048186 0.11173 0.10893 0.30612 0.065919
1.168 -0.0010316 -0.0026664 0 -0.0040071 0 -0.002874 0 -0.0026361 0 0.0013244 -0.0077283 1.0586 0.12331 0.0081795 0.14904 0.09387 -0.085325 0.16831 -0.015315 0.14355 0.081512 0.20196 0.0047357 0.051154 -0.022037 0.13569 0.011085 0.00034028 0.057891 0 0 0 0 0.03796 0.10447 0.1017 0.29982 0.060717
1.1719 -0.0020451 -0.0037709 0 -0.0033429 0 -0.0043304 0 -0.0024815 0 -0.00041275 -0.0052564 1.0764 0.10915 0.0022139 0.14273 0.10308 -0.10287 0.16713 -0.020208 0.14465 0.069278 0.19913 0.010386 0.043156 -0.017609 0.13663 0.0087177 -0.0026095 0.052604 0 0 0 0 0.030745 0.10099 0.093983 0.29373 0.056099
1.1758 -0.0029922 -0.0041207 0 -0.0022064 0 -0.005829 0 -0.003233 0 -0.00098174 -0.0032702 1.0919 0.10091 -0.0042169 0.13825 0.11096 -0.11737 0.16592 -0.028295 0.14854 0.058566 0.19657 0.01738 0.036995 -0.024261 0.13618 0.0060695 -0.0038753 0.047098 0 0 0 0 0.03029 0.10323 0.087629 0.29068 0.052594
1.1797 -0.0040019 -0.0041803 0 -0.00098825 0 -0.0064569 0 -0.0039073 0 -0.00027825 -0.0038596 1.1089 0.10171 -0.010728 0.13771 0.11494 -0.12265 0.16633 -0.036656 0.15737 0.053069 0.19176 0.024318 0.034396 -0.043139 0.13531 0.0043728 -0.0030719 0.051076 0 0 0 0 0.038978 0.11124 0.084262 0.29376 0.049489
1.1836 -0.005014 -0.0044211 0 -0.00048098 0 -0.0056895 0 -0.0036568 0 -0.00088755 -0.0068037 1.1272 0.10707 -0.016715 0.13919 0.11542 -0.12114 0.16796 -0.042944 0.16856 0.052083 0.18425 0.028882 0.033631 -0.065224 0.13303 0.0038158 -0.0011478 0.068463 0 0 0 0 0.051623 0.12043 0.0822 0.30055 0.045116
1.1875 -0.0056304 -0.0050663 0 -0.0010241 0 -0.0041791 0 -0.0028974 0 -0.0049055 -0.0097884 1.1497 0.11428 -0.021765 0.14116 0.11268 -0.11534 0.17008 -0.046462 0.18008 0.054696 0.17435 0.029606 0.033381 -0.085288 0.12805 0.0042797 0.0013789 0.093894 0 0 0 0 0.065095 0.12823 0.080119 0.3092 0.03852
1.1914 -0.0054075 -0.0058918 0 -0.0020997 0 -0.0032938 0 -0.0029301 0 -0.010862 -0.010518 1.1838 0.12058 -0.025528 0.14201 0.10721 -0.10836 0.17183 -0.046921 0.18975 0.059603 0.16263 0.027253 0.03224 -0.098356 0.11914 0.0055111 0.0039415 0.11496 0 0 0 0 0.076233 0.13222 0.076661 0.31763 0.028965
1.1953 -0.0043405 -0.0062362 0 -0.0028642 0 -0.003724 0 -0.0043761 0 -0.014688 -0.0087388 1.23 0.12178 -0.027474 0.13888 0.099686 -0.10675 0.17114 -0.044708 0.19324 0.063905 0.15079 0.024373 0.027667 -0.096553 0.10396 0.0068193 0.0054529 0.12027 0 0 0 0 0.079731 0.12863 0.06952 0.32199 0.015636
1.1992 -0.0030106 -0.0054133 0 -0.0029635 0 -0.0046795 0 -0.0062036 0 -0.013889 -0.0062429 1.2698 0.11822 -0.028629 0.13173 0.091631 -0.11461 0.16709 -0.042783 0.18944 0.06447 0.14109 0.023156 0.019389 -0.082551 0.084808 0.0072724 0.0051159 0.10758 0 0 0 0 0.075136 0.11883 0.059287 0.32096 0.0010003
1.2031 -0.0021809 -0.003376 0 -0.0027093 0 -0.0046726 0 -0.0065697 0 -0.010103 -0.0049181 1.2743 0.11296 -0.030282 0.12262 0.083533 -0.13025 0.16042 -0.042919 0.18029 0.061095 0.13378 0.023506 0.0089037 -0.063308 0.065186 0.0067472 0.0029524 0.084649 0 0 0 0 0.06522 0.10605 0.048077 0.31622 -0.012568
1.207 -0.0022123 -0.0010488 0 -0.0025799 0 -0.0031446 0 -0.0046888 0 -0.0070516 -0.0048699 1.2329 0.10843 -0.033457 0.11327 0.075524 -0.15158 0.15186 -0.046188 0.16742 0.054084 0.12871 0.023359 -0.0025766 -0.043992 0.047812 0.0053172 -0.00095581 0.061805 0 0 0 0 0.052023 0.092633 0.037583 0.30929 -0.023456
1.2109 -0.0028676 0.00015879 0 -0.002818 0 -0.0012168 0 -0.0017589 0 -0.0063536 -0.0044923 1.1724 0.10758 -0.03934 0.1059 0.067586 -0.17525 0.14247 -0.053539 0.15308 0.044292 0.12531 0.021087 -0.0135 -0.030714 0.035868 0.0032311 -0.0063868 0.043764 0 0 0 0 0.038087 0.081288 0.029859 0.30224 -0.029984
1.2148 -0.0036628 -0.00058841 0 -0.0035894 0 -0.00075869 0 4.4378e-05 0 -0.0061936 -0.0023184 1.1384 0.11461 -0.049884 0.10468 0.059427 -0.19252 0.1346 -0.065795 0.14198 0.034734 0.12166 0.017573 -0.021201 -0.03288 0.034655 0.0015431 -0.012433 0.028928 0 0 0 0 0.027372 0.076291 0.028251 0.29916 -0.030277
1.2188 -0.0043616 -0.0028393 0 -0.0052213 0 -0.0027229 0 -0.00053447 0 -0.0042904 0.0013182 1.1528 0.12579 -0.063045 0.10831 0.051225 -0.20029 0.12882 -0.080024 0.13538 0.027897 0.1166 0.015589 -0.02631 -0.044968 0.040222 0.0010478 -0.017709 0.016078 0 0 0 0 0.019722 0.075953 0.030526 0.29992 -0.027904
1.2227 -0.0051079 -0.0052148 0 -0.0078447 0 -0.0063561 0 -0.002915 0 -0.0012907 0.0044629 1.1906 0.13832 -0.077403 0.11566 0.043435 -0.1982 0.12497 -0.094852 0.13325 0.024472 0.11026 0.016905 -0.029535 -0.062592 0.049879 0.0020015 -0.021624 0.0096956 0 0 0 0 0.014411 0.078973 0.03511 0.30371 -0.024773
1.2266 -0.0061366 -0.0065622 0 -0.010691 0 -0.0098721 0 -0.0054539 0 -0.00020081 0.0052428 1.2066 0.14931 -0.091376 0.12527 0.036633 -0.18684 0.12268 -0.10894 0.13513 0.024742 0.10313 0.020159 -0.031683 -0.08093 0.060628 0.0044897 -0.023749 0.01672 0 0 0 0 0.010592 0.083877 0.040317 0.30943 -0.02268
1.2305 -0.0074403 -0.0068313 0 -0.012114 0 -0.011749 0 -0.0068862 0 -0.0024655 0.0033063 1.1849 0.15391 -0.10197 0.13461 0.032266 -0.16827 0.12111 -0.12015 0.13997 0.028638 0.096819 0.022021 -0.034005 -0.09162 0.067229 0.0084125 -0.023586 0.038055 0 0 0 0 0.0070015 0.088321 0.043429 0.31498 -0.024166
1.2344 -0.0087439 -0.0068712 0 -0.010826 0 -0.011519 0 -0.0070222 0 -0.0056729 -0.00027874 1.157 0.15043 -0.10657 0.14092 0.031751 -0.14954 0.11911 -0.12703 0.14513 0.033879 0.093943 0.020756 -0.037016 -0.089234 0.06541 0.012463 -0.022096 0.06528 0 0 0 0 0.0032897 0.090332 0.043024 0.31831 -0.029284
1.2383 -0.0097276 -0.0074384 0 -0.0073131 0 -0.0097473 0 -0.0064033 0 -0.0060962 -0.0042196 1.1655 0.1425 -0.10587 0.14438 0.034796 -0.13427 0.11681 -0.13008 0.14968 0.038904 0.094783 0.018499 -0.0397 -0.077718 0.056825 0.015597 -0.020587 0.087735 0 0 0 0 0.0005458 0.090426 0.040723 0.32007 -0.03553
1.2422 -0.010189 -0.0084586 0 -0.0038131 0 -0.0076196 0 -0.0057191 0 -0.003322 -0.0078652 1.2124 0.133 -0.10053 0.14547 0.04114 -0.1238 0.11467 -0.12958 0.15353 0.043131 0.099112 0.01954 -0.041045 -0.060668 0.043262 0.017199 -0.019822 0.1029 0 0 0 0 -0.00024621 0.089191 0.037986 0.32117 -0.041029
1.2461 -0.01001 -0.009221 0 -0.0025443 0 -0.0064476 0 -0.005627 0 -0.0013127 -0.01104 1.2529 0.12529 -0.091689 0.14503 0.050247 -0.11872 0.11337 -0.12601 0.15694 0.046217 0.10624 0.026042 -0.039904 -0.042747 0.027299 0.016753 -0.020515 0.11816 0 0 0 0 0.0019464 0.087447 0.036575 0.32288 -0.043734
1.25 -0.0091116 -0.0091523 0 -0.0038 0 -0.0069868 0 -0.00671 0 -0.004177 -0.013483 1.2446 0.12605 -0.082206 0.14498 0.060547 -0.11826 0.11488 -0.12031 0.1613 0.048323 0.11338 0.03546 -0.033872 -0.034338 0.015653 0.013436 -0.023624 0.14108 0 0 0 0 0.0086809 0.086621 0.040182 0.32813 -0.039717
1.2539 -0.0075806 -0.0082775 0 -0.0058339 0 -0.0087047 0 -0.0090567 0 -0.011225 -0.014846 1.1972 0.13355 -0.075444 0.14612 0.069347 -0.11815 0.11875 -0.11508 0.16719 0.050364 0.11717 0.042497 -0.025119 -0.036529 0.011603 0.0088027 -0.027729 0.16861 0 0 0 0 0.016769 0.086517 0.047599 0.33625 -0.031316
1.2578 -0.0058265 -0.0069658 0 -0.0066387 0 -0.0097391 0 -0.011732 0 -0.017053 -0.015242 1.1642 0.14486 -0.072544 0.14798 0.075533 -0.11742 0.12409 -0.11157 0.17428 0.052344 0.1164 0.043809 -0.015582 -0.04701 0.015487 0.0037325 -0.031874 0.18742 0 0 0 0 0.0239 0.086376 0.057063 0.34572 -0.020795
1.2617 -0.004451 -0.0054271 0 -0.0057439 0 -0.0081333 0 -0.013038 0 -0.016829 -0.01541 1.1835 0.15674 -0.074222 0.14986 0.078306 -0.11581 0.12981 -0.11082 0.18194 0.054045 0.11038 0.040843 -0.0072179 -0.062684 0.02693 -0.00096616 -0.035215 0.18576 0 0 0 0 0.028003 0.085418 0.066644 0.35481 -0.010496
1.2656 -0.0037856 -0.0036357 0 -0.0042524 0 -0.0036802 0 -0.011831 0 -0.011054 -0.015955 1.2355 0.16354 -0.081217 0.15021 0.07668 -0.11422 0.13387 -0.11437 0.18871 0.054659 0.098584 0.037984 -0.0032772 -0.077593 0.044658 -0.0041208 -0.036559 0.16422 0 0 0 0 0.025986 0.082278 0.072973 0.36033 -0.0043039
1.2695 -0.0035307 -0.0017203 0 -0.0033639 0 0.0013742 0 -0.0087738 0 -0.0046714 -0.01636 1.2668 0.15876 -0.092159 0.14696 0.071257 -0.11636 0.13336 -0.12278 0.19163 0.052634 0.08351 0.037976 -0.0068253 -0.082477 0.063551 -0.0047227 -0.035476 0.13404 0 0 0 0 0.016751 0.076086 0.072202 0.35851 -0.0063917
1.2734 -0.0029679 -0.00021313 0 -0.0032183 0 0.0038534 0 -0.0060365 0 -0.0017688 -0.015059 1.2536 0.14472 -0.10433 0.1407 0.064213 -0.12362 0.12867 -0.13411 0.19004 0.048127 0.06872 0.039264 -0.015823 -0.077178 0.079936 -0.0034294 -0.033332 0.10538 0 0 0 0 0.004119 0.068236 0.065698 0.35082 -0.015042
1.2773 -0.0016672 0.00029142 0 -0.0032443 0 0.0023327 0 -0.0053809 0 -0.0018694 -0.01082 1.2294 0.12395 -0.11638 0.13214 0.056598 -0.13626 0.12043 -0.1472 0.18363 0.041543 0.056058 0.037786 -0.028635 -0.063105 0.092383 -0.00072013 -0.031058 0.078649 0 0 0 0 -0.0093202 0.059791 0.054803 0.33874 -0.028687
1.2813 -1.8525e-05 -0.00025393 0 -0.0032281 0 -0.0015146 0 -0.0063868 0 -0.0015571 -0.0041929 1.2426 0.099858 -0.12702 0.12232 0.049421 -0.15391 0.10969 -0.16073 0.17246 0.033578 0.047172 0.031166 -0.043172 -0.042874 0.099961 0.0027836 -0.029641 0.047811 0 0 0 0 -0.020767 0.051959 0.041383 0.32435 -0.045173
1.2852 0.0010096 -0.0012063 0 -0.0035081 0 -0.0043467 0 -0.00671 0 0.001061 0.0025458 1.2953 0.08085 -0.13394 0.11394 0.04416 -0.17395 0.099368 -0.17204 0.1569 0.026408 0.044798 0.020957 -0.054835 -0.023825 0.10181 0.005715 -0.03084 0.01053 0 0 0 0 -0.024848 0.047262 0.029731 0.31273 -0.059486
1.2891 0.00073154 -0.0018045 0 -0.0040378 0 -0.0041019 0 -0.0043014 0 0.0044245 0.0071061 1.3364 0.072546 -0.13704 0.10914 0.040723 -0.19039 0.092597 -0.17977 0.14055 0.022249 0.047159 0.010901 -0.060975 -0.013264 0.10089 0.0069635 -0.034121 -0.027047 0 0 0 0 -0.021859 0.045986 0.022992 0.30757 -0.067741
1.293 -0.00059169 -0.0018675 0 -0.0037711 0 -0.0016523 0 0.00053285 0 0.0059264 0.0089797 1.3225 0.074978 -0.13665 0.10816 0.038671 -0.20065 0.090069 -0.18384 0.12533 0.021505 0.052588 0.0033205 -0.061907 -0.012264 0.098509 0.0063492 -0.038347 -0.055952 0 0 0 0 -0.014039 0.047372 0.021234 0.30897 -0.069596
1.2969 -0.0019443 -0.0018501 0 -0.0015919 0 0.00034723 0 0.0052778 0 0.0051678 0.0095879 1.2745 0.087275 -0.13298 0.11095 0.037653 -0.20324 0.091937 -0.18432 0.11263 0.024137 0.05977 -0.0025685 -0.058373 -0.02068 0.095327 0.0038646 -0.042482 -0.072909 0 0 0 0 -0.0034956 0.050654 0.02405 0.31639 -0.065333
1.3008 -0.0024171 -0.002206 0 0.0020424 0 0.00011903 0 0.0074107 0 0.0039753 0.010641 1.2597 0.10718 -0.12627 0.11702 0.037219 -0.19693 0.0979 -0.18146 0.10408 0.029643 0.067043 -0.0089976 -0.051953 -0.03705 0.09168 -0.00032972 -0.045017 -0.081281 0 0 0 0 0.006644 0.054648 0.030321 0.32834 -0.056015
1.3047 -0.0019033 -0.0027938 0 0.0048786 0 -0.0017336 0 0.0064897 0 0.0035542 0.012329 1.3164 0.12711 -0.11744 0.12399 0.036616 -0.18419 0.10533 -0.17643 0.10108 0.03528 0.071834 -0.016794 -0.046929 -0.054721 0.086961 -0.0051254 -0.043991 -0.084003 0 0 0 0 0.011406 0.057127 0.03656 0.33955 -0.046039
1.3086 -0.0010077 -0.0030038 0 0.0048488 0 -0.0031355 0 0.0042009 0 0.0028177 0.013106 1.4054 0.1415 -0.10833 0.1293 0.035409 -0.17156 0.11122 -0.17101 0.10157 0.038629 0.073774 -0.0244 -0.045446 -0.06803 0.080921 -0.0091948 -0.040493 -0.078222 0 0 0 0 0.010975 0.057549 0.040492 0.34626 -0.039249
1.3125 -0.00036612 -0.0024385 0 0.0023445 0 -0.0026284 0 0.0025592 0 0.00020717 0.011261 1.45 0.14856 -0.099789 0.1318 0.033352 -0.16207 0.11444 -0.16581 0.10463 0.03883 0.072857 -0.029449 -0.047878 -0.075085 0.073516 -0.011926 -0.035482 -0.059313 0 0 0 0 0.0061375 0.055919 0.04157 0.34713 -0.037091
1.3164 -0.00011041 -0.001348 0 9.6807e-05 0 -0.00050233 0 0.002172 0 -0.0034542 0.0067645 1.4213 0.14736 -0.092617 0.13061 0.030247 -0.15826 0.1142 -0.1613 0.10924 0.035439 0.069334 -0.030845 -0.054045 -0.074791 0.064836 -0.012839 -0.030112 -0.029946 0 0 0 0 -0.0018766 0.052461 0.039657 0.34149 -0.040461
1.3203 5.5637e-05 -0.00033179 0 0.00039179 0 0.0017985 0 0.0021148 0 -0.0051416 0.0016536 1.3701 0.13784 -0.088112 0.12443 0.025691 -0.16335 0.10994 -0.1579 0.11404 0.028593 0.063959 -0.02913 -0.062445 -0.066565 0.055249 -0.011248 -0.026764 -0.0025755 0 0 0 0 -0.01045 0.04787 0.0353 0.32921 -0.049981
1.3242 0.0003945 0.00031654 0 0.0024671 0 0.00296 0 0.0011834 0 -0.0031364 -0.0014232 1.3682 0.12596 -0.085944 0.11521 0.020353 -0.17361 0.10428 -0.15517 0.11804 0.021689 0.059249 -0.025209 -0.068914 -0.055043 0.045677 -0.0080865 -0.026853 0.0097227 0 0 0 0 -0.016569 0.043831 0.030956 0.31523 -0.061566
1.3281 0.00085394 0.00084324 0 0.0030939 0 0.0024739 0 -0.00092102 0 0.00033916 -0.0012896 1.4238 0.11539 -0.085084 0.10513 0.015332 -0.18452 0.099311 -0.1526 0.12151 0.016991 0.056708 -0.019328 -0.071522 -0.043029 0.036291 -0.0043651 -0.029805 0.0056915 0 0 0 0 -0.019894 0.041169 0.027707 0.30289 -0.072008
1.332 0.0012097 0.0015958 0 3.5198e-05 0 0.00055996 0 -0.0034779 0 0.00098077 0.00076291 1.4705 0.10822 -0.084736 0.095824 0.011736 -0.19288 0.096363 -0.14986 0.12493 0.015931 0.057341 -0.011537 -0.069188 -0.031935 0.027032 -0.00076348 -0.034957 -0.0016015 0 0 0 0 -0.020481 0.040427 0.026031 0.29427 -0.079133
1.3359 0.001352 0.002469 0 -0.0052132 0 -0.0019915 0 -0.0054475 0 -0.0028897 0.0018697 1.4445 0.10629 -0.083907 0.089235 0.011047 -0.19509 0.096785 -0.1466 0.12902 0.019861 0.062128 -0.002733 -0.061102 -0.02288 0.01768 0.0019717 -0.041248 0.004149 0 0 0 0 -0.018748 0.042117 0.026175 0.29136 -0.080656
1.3398 0.0013321 0.0029213 0 -0.0084927 0 -0.003861 0 -0.0061273 0 -0.008096 -0.00026905 1.3625 0.11111 -0.080845 0.089192 0.017068 -0.18604 0.10214 -0.14235 0.13552 0.029972 0.072001 0.0053788 -0.047308 -0.016538 0.0078089 0.0027257 -0.046167 0.027944 0 0 0 0 -0.015669 0.04691 0.027721 0.29639 -0.073193
1.3438 0.0011615 0.002558 0 -0.0069839 0 -0.0036969 0 -0.0053585 0 -0.0096566 -0.0055663 1.3083 0.11893 -0.076024 0.094534 0.028875 -0.17032 0.10995 -0.13761 0.14386 0.04252 0.083742 0.011663 -0.032162 -0.011716 -0.0018738 0.0021019 -0.048827 0.058979 0 0 0 0 -0.012241 0.053099 0.029249 0.30538 -0.060333
1.3477 0.00069044 0.0015996 0 -0.0020569 0 -0.0012669 0 -0.0034996 0 -0.0059334 -0.011391 1.3414 0.12809 -0.070121 0.10435 0.045626 -0.15096 0.11882 -0.13294 0.15313 0.05562 0.095582 0.01659 -0.017713 -0.0083552 -0.010315 0.00049391 -0.049279 0.079621 0 0 0 0 -0.0084515 0.059619 0.030216 0.31633 -0.04406
1.3516 -0.00022547 0.00068394 0 0.0020131 0 0.0017692 0 -0.0013656 0 -0.00024817 -0.014285 1.4302 0.13694 -0.06401 0.1173 0.065933 -0.13124 0.12732 -0.12899 0.16211 0.06742 0.10578 0.021434 -0.0058772 -0.0065134 -0.016326 -0.0016491 -0.047833 0.078948 0 0 0 0 -0.0042667 0.065281 0.030165 0.32723 -0.0266
1.3555 -0.0014628 0.00021914 0 0.0021591 0 0.0027762 0 4.7985e-05 0 0.0027021 -0.012406 1.4863 0.14302 -0.059584 0.13063 0.086623 -0.11707 0.13294 -0.12733 0.16786 0.074941 0.11147 0.026285 0.0002726 -0.0069514 -0.01716 -0.0035899 -0.045365 0.059398 0 0 0 0 0.00042835 0.067675 0.028438 0.33484 -0.011879
1.3594 -0.0026237 4.3494e-06 0 -0.00073498 0 0.00047373 0 0.00019142 0 0.0015339 -0.0069227 1.4607 0.14448 -0.058896 0.13954 0.10165 -0.11349 0.13371 -0.12972 0.16692 0.076531 0.11162 0.029212 -0.00044607 -0.010049 -0.011276 -0.0046359 -0.043562 0.033034 0 0 0 0 0.0046456 0.064572 0.024878 0.3368 -0.0040853
1.3633 -0.0033465 -0.00049413 0 -0.0031067 0 -0.0035048 0 -0.00050321 0 -0.0010752 -0.0012378 1.3937 0.14172 -0.061754 0.14255 0.10883 -0.11932 0.13022 -0.13607 0.15942 0.073323 0.10818 0.027839 -0.0063728 -0.015062 -0.00048847 -0.0049104 -0.042771 0.012763 0 0 0 0 0.0071261 0.056505 0.019847 0.33392 -0.0032142
1.3672 -0.0036096 -0.0015598 0 -0.0024411 0 -0.0057669 0 -0.00087016 0 -0.0019205 0.0014978 1.3635 0.13503 -0.067775 0.13916 0.10725 -0.13337 0.123 -0.14616 0.14586 0.066056 0.10262 0.021929 -0.016441 -0.021467 0.013585 -0.0046122 -0.04288 0.0055409 0 0 0 0 0.0069615 0.044152 0.013564 0.32694 -0.0088934
1.3711 -0.003696 -0.0029641 0 0.00044692 0 -0.0043242 0 -7.3547e-05 0 -0.00073651 0.00068169 1.3957 0.12504 -0.07621 0.12949 0.096758 -0.15359 0.11297 -0.15937 0.12745 0.055772 0.096746 0.014145 -0.029258 -0.028611 0.028788 -0.0040484 -0.043535 0.010358 0 0 0 0 0.0033345 0.028694 0.0063431 0.31703 -0.020106
1.375 -0.0038669 -0.0042142 0 0.0026371 0 -0.00069548 0 0.0014737 0 0.00012663 -0.0014666 1.4386 0.11368 -0.084698 0.11553 0.079148 -0.17464 0.1028 -0.17308 0.10863 0.044676 0.094459 0.0079526 -0.041678 -0.03552 0.039182 -0.0040241 -0.043422 0.02001 0 0 0 0 -0.0045333 0.014228 -0.0006525 0.30722 -0.033422
1.3789 -0.0041098 -0.0049305 0 0.0021549 0 0.0013841 0 0.0023824 0 -0.0011703 -0.0018889 1.4292 0.1047 -0.090638 0.10341 0.062844 -0.19045 0.095744 -0.1831 0.095178 0.035531 0.096265 0.0046683 -0.05079 -0.042267 0.04225 -0.00481 -0.041967 0.025236 0 0 0 0 -0.012751 0.0050607 -0.0057506 0.3006 -0.043303
1.3828 -0.0042151 -0.0049509 0 -0.00041029 0 -0.00041936 0 0.0016498 0 -0.0039856 0.00072598 1.369 0.099987 -0.093186 0.095732 0.051618 -0.19887 0.093173 -0.18734 0.089348 0.029443 0.1015 0.0026991 -0.055565 -0.04943 0.03778 -0.0062859 -0.039354 0.020104 0 0 0 0 -0.018747 0.0028856 -0.0079464 0.29816 -0.047637
1.3867 -0.0040489 -0.0042237 0 -0.0030267 0 -0.0046901 0 -0.00022167 0 -0.0063496 0.0049068 1.3199 0.10095 -0.091928 0.094305 0.048262 -0.19852 0.095994 -0.18426 0.092468 0.027221 0.10917 -0.00028065 -0.055428 -0.05752 0.026321 -0.0082219 -0.035953 0.0061601 0 0 0 0 -0.020299 0.0086254 -0.0064766 0.30035 -0.0451
1.3906 -0.003692 -0.0028301 0 -0.0044058 0 -0.0076073 0 -0.0015784 0 -0.0072366 0.0077006 1.3264 0.10944 -0.086678 0.10103 0.055984 -0.18794 0.10524 -0.17192 0.10567 0.029927 0.11735 -0.0045865 -0.049878 -0.067316 0.0095554 -0.01008 -0.032641 -0.008107 0 0 0 0 -0.014151 0.02298 -0.00024823 0.30731 -0.034506
1.3945 -0.0033188 -0.0011978 0 -0.0048462 0 -0.0066557 0 -0.0012034 0 -0.0070294 0.0070946 1.3597 0.12372 -0.079727 0.11324 0.072214 -0.17004 0.11876 -0.15267 0.12434 0.036796 0.12268 -0.0081401 -0.041299 -0.077986 -0.0062394 -0.010785 -0.03095 -0.0132 0 0 0 0 -0.00014724 0.041508 0.0097518 0.31597 -0.019394
1.3984 -0.0030124 -0.00013042 0 -0.0052514 0 -0.0029884 0 0.00040999 0 -0.0061302 0.0034987 1.3527 0.13863 -0.073813 0.12548 0.089568 -0.15036 0.1324 -0.1325 0.14183 0.045128 0.12466 -0.008706 -0.033153 -0.087039 -0.016947 -0.010122 -0.030925 -0.0055222 0 0 0 0 0.016525 0.058238 0.020477 0.32274 -0.005279
1.4023 -0.002761 -0.00034864 0 -0.0058784 0 -0.00020841 0 0.001391 0 -0.0041968 -0.00079972 1.2847 0.15087 -0.070406 0.1348 0.10371 -0.13181 0.14375 -0.11506 0.15472 0.053327 0.1235 -0.0061155 -0.027285 -0.092461 -0.020781 -0.0081042 -0.032285 0.010848 0 0 0 0 0.032293 0.069931 0.030056 0.32566 0.0048293
1.4063 -0.002614 -0.0018404 0 -0.0062773 0 -0.00098633 0 0.00014198 0 -0.0012811 -0.0035339 1.2143 0.15713 -0.070787 0.1385 0.11049 -0.11713 0.15047 -0.10394 0.16004 0.059767 0.11982 -0.0019704 -0.025325 -0.092245 -0.016645 -0.0048996 -0.034524 0.028975 0 0 0 0 0.043384 0.073759 0.036636 0.32307 0.0082595
1.4102 -0.0027601 -0.003721 0 -0.0061451 0 -0.0048834 0 -0.0032406 0 0.00098411 -0.0040739 1.2156 0.15102 -0.07709 0.13271 0.10284 -0.11111 0.1484 -0.10589 0.15377 0.061296 0.11554 0.0026758 -0.029666 -0.082292 -0.0037912 -0.0012246 -0.036144 0.045299 0 0 0 0 0.042276 0.06543 0.036805 0.31242 0.0010172
1.4141 -0.0033856 -0.0049132 0 -0.005761 0 -0.0091673 0 -0.0070281 0 0.00053928 -0.0036284 1.2881 0.13529 -0.087177 0.1216 0.085018 -0.11241 0.13992 -0.11804 0.14164 0.058241 0.11297 0.0087315 -0.037483 -0.066144 0.011863 0.0015524 -0.035936 0.06105 0 0 0 0 0.030558 0.050272 0.031997 0.29749 -0.012197
1.418 -0.0044632 -0.0050863 0 -0.0054654 0 -0.011335 0 -0.0092301 0 -0.0023786 -0.004143 1.3469 0.11388 -0.099242 0.10888 0.061904 -0.119 0.12785 -0.1364 0.12825 0.051885 0.11246 0.017652 -0.046267 -0.047826 0.027239 0.0028943 -0.033877 0.078346 0 0 0 0 0.012025 0.03272 0.024201 0.28125 -0.027308
1.4219 -0.005719 -0.0049223 0 -0.0050521 0 -0.010791 0 -0.0090255 0 -0.0044931 -0.0068532 1.3106 0.090378 -0.1118 0.097467 0.037596 -0.12914 0.11463 -0.15735 0.11716 0.043489 0.11392 0.028683 -0.054 -0.030934 0.040367 0.0025122 -0.030169 0.096428 0 0 0 0 -0.009732 0.016288 0.015126 0.26605 -0.041081
1.4258 -0.006824 -0.0053937 0 -0.0040586 0 -0.0085992 0 -0.0071844 0 -0.0025606 -0.011438 1.1935 0.069944 -0.12289 0.091017 0.017665 -0.14046 0.10368 -0.17577 0.1128 0.034986 0.11683 0.038166 -0.058044 -0.020642 0.049357 0.00021033 -0.025358 0.11259 0 0 0 0 -0.029336 0.0054674 0.0071256 0.25489 -0.049356
1.4297 -0.0075961 -0.0067453 0 -0.0026507 0 -0.0062692 0 -0.0053996 0 0.0026203 -0.01618 1.0974 0.060539 -0.12956 0.092601 0.0091406 -0.14895 0.099896 -0.18365 0.11878 0.029943 0.1195 0.042315 -0.055775 -0.023691 0.054222 -0.0032115 -0.021066 0.12591 0 0 0 0 -0.038025 0.0049204 0.0033045 0.2508 -0.048113
1.4336 -0.0080111 -0.0081905 0 -0.0018459 0 -0.0049272 0 -0.0051722 0 0.0060663 -0.018985 1.1081 0.061081 -0.13195 0.09846 0.0093402 -0.15373 0.10225 -0.18174 0.13025 0.028814 0.12131 0.040943 -0.049626 -0.03632 0.058083 -0.0061843 -0.01808 0.13823 0 0 0 0 -0.036258 0.011175 0.0028445 0.25134 -0.041116
1.4375 -0.0080745 -0.0086031 0 -0.0025325 0 -0.0050729 0 -0.0069279 0 0.0033019 -0.018692 1.2057 0.070085 -0.13009 0.10613 0.015945 -0.15489 0.10962 -0.17136 0.14406 0.031351 0.12252 0.038129 -0.041247 -0.055395 0.062319 -0.007904 -0.016502 0.15036 0 0 0 0 -0.025282 0.021961 0.0048835 0.25492 -0.030899
1.4414 -0.0077603 -0.0074999 0 -0.0043066 0 -0.0063762 0 -0.0097377 0 -0.0047757 -0.01587 1.2844 0.085269 -0.12427 0.11301 0.026039 -0.15289 0.12043 -0.1546 0.15683 0.036898 0.12367 0.03863 -0.032472 -0.077021 0.068072 -0.0076889 -0.016232 0.15834 0 0 0 0 -0.0072155 0.034689 0.0083327 0.25978 -0.020255
1.4453 -0.0071004 -0.0053865 0 -0.0056036 0 -0.007552 0 -0.011792 0 -0.012286 -0.012476 1.2615 0.10171 -0.11479 0.11475 0.034 -0.1493 0.13133 -0.1361 0.1625 0.043619 0.12643 0.0433 -0.026589 -0.092938 0.076258 -0.0045373 -0.016696 0.15537 0 0 0 0 0.013302 0.044893 0.01123 0.26286 -0.014062
1.4492 -0.0062666 -0.003261 0 -0.0052285 0 -0.0070278 0 -0.011525 0 -0.013957 -0.010427 1.1608 0.1131 -0.10396 0.11096 0.035601 -0.14732 0.13859 -0.12213 0.15934 0.048353 0.13178 0.048066 -0.02487 -0.096927 0.084914 0.000477 -0.016682 0.13866 0 0 0 0 0.029746 0.050015 0.012556 0.26251 -0.01383
1.4531 -0.0054752 -0.0018796 0 -0.0037225 0 -0.0044329 0 -0.0088172 0 -0.01012 -0.010115 1.0852 0.11835 -0.093228 0.10413 0.031652 -0.14823 0.14178 -0.11384 0.14961 0.050225 0.13891 0.047623 -0.026085 -0.089819 0.092257 0.0060021 -0.015901 0.11378 0 0 0 0 0.040802 0.050944 0.01316 0.25943 -0.017378
1.457 -0.0047872 -0.0014551 0 -0.0029979 0 -0.001501 0 -0.0053191 0 -0.0058593 -0.010102 1.1113 0.11745 -0.083521 0.096356 0.023483 -0.15257 0.14106 -0.11118 0.13521 0.049026 0.14681 0.04032 -0.029026 -0.073113 0.097154 0.01105 -0.014337 0.090874 0 0 0 0 0.046303 0.048611 0.013999 0.25438 -0.022613
1.4609 -0.0040671 -0.0018524 0 -0.0044612 0 -0.00090661 0 -0.0033527 0 -0.0054113 -0.0083728 1.2153 0.11122 -0.075761 0.090374 0.01343 -0.16059 0.13715 -0.11317 0.11878 0.04498 0.1539 0.029564 -0.031946 -0.049688 0.098505 0.014473 -0.012166 0.075813 0 0 0 0 0.04692 0.044481 0.016476 0.2485 -0.026595
1.4648 -0.0032189 -0.0028487 0 -0.0074813 0 -0.0036255 0 -0.0040288 0 -0.0079511 -0.0041318 1.3018 0.10337 -0.07125 0.090671 0.0073851 -0.17101 0.13265 -0.1153 0.1052 0.0401 0.15643 0.020595 -0.031244 -0.027594 0.095733 0.014452 -0.010139 0.065111 0 0 0 0 0.045672 0.041175 0.023303 0.24416 -0.023456
1.4688 -0.0024718 -0.0041694 0 -0.009781 0 -0.0074783 0 -0.0061714 0 -0.0090547 0.001435 1.2995 0.09783 -0.068714 0.0955 0.0071402 -0.18023 0.12982 -0.1135 0.095678 0.036954 0.15478 0.016012 -0.026808 -0.012139 0.091741 0.012073 -0.0086362 0.050059 0 0 0 0 0.045683 0.039239 0.033215 0.24181 -0.013929
1.4727 -0.0023615 -0.0054629 0 -0.0094193 0 -0.0088538 0 -0.0071921 0 -0.0057641 0.0060804 1.2242 0.095577 -0.067383 0.10315 0.012554 -0.18632 0.12912 -0.10676 0.090114 0.036407 0.15005 0.014333 -0.019115 -0.0043029 0.087824 0.008088 -0.0075516 0.026131 0 0 0 0 0.047333 0.038198 0.045009 0.2413 0.00064672
1.4766 -0.0033302 -0.0064789 0 -0.0065142 0 -0.0063382 0 -0.0053441 0 0.00041729 0.0082124 1.1537 0.097072 -0.06638 0.11166 0.022845 -0.18755 0.1306 -0.094761 0.088124 0.038952 0.14385 0.012493 -0.0089294 -0.0040465 0.085071 0.0033762 -0.0066695 -0.0013482 0 0 0 0 0.050542 0.03743 0.057269 0.24233 0.018414
1.4805 -0.0052879 -0.0073321 0 -0.0031822 0 -0.0025564 0 -0.0013888 0 0.0053895 0.0078576 1.1473 0.10216 -0.064077 0.1175 0.035833 -0.18097 0.13372 -0.078252 0.089101 0.044789 0.13991 0.009245 0.0022324 -0.0096933 0.0847 -0.00047841 -0.0053652 -0.020177 0 0 0 0 0.054087 0.035687 0.067273 0.2443 0.035612
1.4844 -0.0075619 -0.0084402 0 -0.0018565 0 -0.0019601 0 0.0018945 0 0.0064512 0.0061703 1.1926 0.10831 -0.058858 0.11836 0.046919 -0.16682 0.13651 -0.061987 0.092064 0.051701 0.14271 0.0060545 0.012278 -0.015034 0.085987 -0.001879 -0.0030263 -0.019657 0 0 0 0 0.055658 0.032732 0.072823 0.24636 0.047626
1.4883 -0.0093133 -0.010014 0 -0.0034667 0 -0.0064594 0 0.0019824 0 0.0039823 0.004193 1.2265 0.11403 -0.05092 0.11582 0.054646 -0.14808 0.13818 -0.048849 0.09705 0.05794 0.15197 0.0051877 0.021044 -0.017401 0.087574 -0.00095387 4.7161e-05 0.0027691 0 0 0 0 0.055075 0.029961 0.074747 0.2483 0.054273
1.4922 -0.010067 -0.011571 0 -0.0068516 0 -0.013267 0 -0.0013446 0 -0.00016536 0.0020906 1.1995 0.11876 -0.040658 0.11139 0.05871 -0.12673 0.13857 -0.040184 0.10446 0.062713 0.16666 0.0076208 0.028773 -0.016273 0.088814 0.0020218 0.0034632 0.040706 0 0 0 0 0.05267 0.028664 0.073871 0.25002 0.055979
1.4961 -0.0099245 -0.012092 0 -0.0096567 0 -0.017251 0 -0.0059293 0 -0.004697 -0.0006469 1.1204 0.12218 -0.028778 0.10705 0.059364 -0.10507 0.13773 -0.036842 0.11474 0.065465 0.18491 0.012981 0.035963 -0.011973 0.08918 0.0065229 0.0066844 0.082777 0 0 0 0 0.049146 0.030295 0.071391 0.25137 0.053795
1.5 -0.0093425 -0.010825 0 -0.0099516 0 -0.015508 0 -0.0090547 0 -0.0088499 -0.0045381 1.0436 0.12383 -0.017802 0.10695 0.058195 -0.0884 0.13623 -0.039201 0.12827 0.066194 0.20038 0.020871 0.043735 -0.0082549 0.088928 0.011032 0.0083403 0.11817 0 0 0 0 0.046422 0.037932 0.069745 0.25101 0.050374
1.5039 -0.0087211 -0.0080194 0 -0.0075031 0 -0.0096724 0 -0.0094709 0 -0.011325 -0.0096653 1.0175 0.12364 -0.010145 0.11065 0.057723 -0.078279 0.1347 -0.043062 0.14136 0.066987 0.20848 0.031255 0.051886 -0.0090241 0.089685 0.014037 0.0086162 0.14129 0 0 0 0 0.044873 0.049034 0.069653 0.24748 0.048259
1.5078 -0.0081245 -0.004804 0 -0.0039474 0 -0.0039582 0 -0.0080274 0 -0.01075 -0.015568 1.0434 0.12069 -0.0068438 0.11663 0.058165 -0.074961 0.13277 -0.04693 0.15132 0.068705 0.2083 0.043094 0.059497 -0.01498 0.092198 0.01508 0.0081165 0.1539 0 0 0 0 0.043551 0.061387 0.070446 0.2395 0.047456
1.5117 -0.0072778 -0.0022983 0 -0.0017052 0 -0.0012929 0 -0.0067032 0 -0.0077228 -0.021209 1.0771 0.11401 -0.0085382 0.12311 0.059296 -0.078192 0.12988 -0.049751 0.1557 0.071915 0.19994 0.053166 0.065536 -0.025916 0.096854 0.013923 0.0075869 0.16275 0 0 0 0 0.041253 0.072694 0.071239 0.22604 0.047588
1.5156 -0.0057792 -0.00078768 0 -0.0022409 0 -0.0014483 0 -0.0070646 0 -0.0054632 -0.025047 1.0686 0.10156 -0.015957 0.12684 0.059898 -0.087253 0.12468 -0.050702 0.15057 0.077041 0.18482 0.057405 0.067953 -0.040133 0.10375 0.01041 0.0084945 0.17318 0 0 0 0 0.035426 0.079058 0.070177 0.20541 0.04735
1.5195 -0.0033962 0.00026834 0 -0.0048561 0 -0.0024105 0 -0.0092594 0 -0.0070583 -0.025588 1.0037 0.082654 -0.027134 0.12432 0.057186 -0.09792 0.11566 -0.050627 0.13481 0.082788 0.16995 0.054276 0.064962 -0.051173 0.11059 0.0055027 0.012676 0.18255 0 0 0 0 0.023388 0.076812 0.065307 0.17872 0.044764
1.5234 -0.00030407 0.0015095 0 -0.0070586 0 -0.0027283 0 -0.011947 0 -0.011627 -0.022434 0.9136 0.060714 -0.038727 0.11706 0.050748 -0.1064 0.10389 -0.050782 0.11364 0.087421 0.15999 0.046778 0.058198 -0.055488 0.11517 0.00040769 0.019585 0.17973 0 0 0 0 0.0069263 0.068179 0.057856 0.15027 0.040462
1.5273 0.0028835 0.0030382 0 -0.0064188 0 -0.002157 0 -0.012979 0 -0.014 -0.016924 0.84726 0.038378 -0.048932 0.1067 0.040749 -0.11083 0.090417 -0.051564 0.090434 0.08993 0.15651 0.040312 0.048922 -0.051642 0.11639 -0.004346 0.028552 0.15267 0 0 0 0 -0.012206 0.055056 0.049121 0.1227 0.035544
1.5313 0.005387 0.0044736 0 -0.0024845 0 -0.00059897 0 -0.010535 0 -0.0092277 -0.011407 0.83005 0.018651 -0.056073 0.095348 0.027779 -0.10973 0.076624 -0.053169 0.068911 0.08944 0.16017 0.037708 0.038701 -0.039009 0.11347 -0.008314 0.038601 0.098312 0 0 0 0 -0.03174 0.039916 0.040747 0.098744 0.03148
1.5352 0.006721 0.0054796 0 0.002896 0 0.0024789 0 -0.0043247 0 0.0022858 -0.0073361 0.84431 0.0085131 -0.057388 0.087927 0.013912 -0.10116 0.066089 -0.05494 0.056025 0.084519 0.16918 0.036054 0.030878 -0.018107 0.10601 -0.01092 0.047157 0.025812 0 0 0 0 -0.046047 0.028487 0.036739 0.083594 0.032247
1.5391 0.0070075 0.0060853 0 0.0071405 0 0.0069866 0 0.0038138 0 0.014513 -0.0038785 0.84715 0.0085744 -0.054571 0.086233 0.0022655 -0.08927 0.060482 -0.055486 0.051439 0.076989 0.1757 0.028763 0.026809 0.0038426 0.097783 -0.012549 0.052402 -0.049643 0 0 0 0 -0.052836 0.024137 0.038036 0.075941 0.03856
1.543 0.0068459 0.0064773 0 0.008935 0 0.011044 0 0.010641 0 0.021001 0.001374 0.80835 0.01664 -0.04938 0.089075 -0.0063024 -0.07711 0.05938 -0.054524 0.05204 0.068141 0.17606 0.011416 0.025822 0.023406 0.090936 -0.013399 0.054275 -0.11645 0 0 0 0 -0.052978 0.026731 0.043506 0.073359 0.049059
1.5469 0.0068198 0.0066425 0 0.0088667 0 0.011915 0 0.013514 0 0.020337 0.0099137 0.73308 0.030255 -0.04327 0.094852 -0.011475 -0.067117 0.062002 -0.052186 0.054677 0.05893 0.16802 -0.013888 0.02698 0.038378 0.086856 -0.013546 0.053051 -0.17078 0 0 0 0 -0.047823 0.035576 0.051767 0.073653 0.062112
1.5508 0.0070849 0.0064035 0 0.0083457 0 0.0087665 0 0.012377 0 0.016504 0.020345 0.65032 0.045328 -0.038178 0.10062 -0.013333 -0.062467 0.066751 -0.049138 0.054364 0.050466 0.14959 -0.03969 0.028533 0.046633 0.086912 -0.012957 0.049502 -0.21337 0 0 0 0 -0.039969 0.049019 0.060387 0.073664 0.07487
1.5547 0.0074225 0.0058453 0 0.0082015 0 0.0042649 0 0.010049 0 0.014325 0.028995 0.58245 0.053491 -0.036523 0.10039 -0.013865 -0.066306 0.069465 -0.048208 0.0432 0.043769 0.12341 -0.058748 0.026917 0.048363 0.090345 -0.011384 0.046252 -0.24503 0 0 0 0 -0.035648 0.061941 0.064481 0.068664 0.081703
1.5586 0.0076576 0.0055635 0 0.0084509 0 0.0027247 0 0.010236 0 0.01517 0.03275 0.52864 0.052922 -0.037586 0.093586 -0.015282 -0.075575 0.068416 -0.050879 0.022522 0.03831 0.097108 -0.068969 0.021689 0.047595 0.093731 -0.0090434 0.045009 -0.26659 0 0 0 0 -0.0371 0.070985 0.063384 0.058939 0.082158
1.5625 0.0079422 0.0062977 0 0.0091523 0 0.0061894 0 0.014642 0 0.017002 0.031538 0.47725 0.043918 -0.040622 0.080913 -0.018272 -0.088286 0.063469 -0.0576 -0.0056176 0.033831 0.074308 -0.073644 0.013313 0.04577 0.095398 -0.0060954 0.046224 -0.28155 0 0 0 0 -0.044469 0.075118 0.057579 0.045459 0.076932
1.5664 0.0085686 0.0082229 0 0.010897 0 0.012375 0 0.021502 0 0.017609 0.028174 0.42852 0.027799 -0.044657 0.063874 -0.023206 -0.10214 0.05506 -0.068349 -0.038221 0.030075 0.058104 -0.077485 0.0027179 0.044024 0.093958 -0.0027737 0.050007 -0.29493 0 0 0 0 -0.057114 0.073912 0.048161 0.029687 0.067436
1.5703 0.0095402 0.010636 0 0.014 0 0.016709 0 0.02677 0 0.016676 0.025867 0.39805 0.008849 -0.047654 0.046798 -0.029844 -0.11268 0.04532 -0.082001 -0.068088 0.027022 0.052568 -0.082569 -0.0073705 0.042634 0.087936 0.00028796 0.055829 -0.30729 0 0 0 0 -0.072296 0.067696 0.03835 0.01513 0.057608
1.5742 0.010452 0.012426 0 0.017293 0 0.016446 0 0.027027 0 0.014781 0.025805 0.39649 -0.0050438 -0.047978 0.035848 -0.036032 -0.11687 0.038579 -0.094009 -0.087635 0.025083 0.054003 -0.087566 -0.01339 0.03976 0.079956 0.0022478 0.06133 -0.31074 0 0 0 0 -0.084264 0.060697 0.03283 0.0053637 0.052906
1.5781 0.01089 0.012926 0 0.018302 0 0.012745 0 0.02182 0 0.011669 0.026827 0.41095 -0.011337 -0.045712 0.032619 -0.040545 -0.11499 0.036319 -0.10179 -0.095814 0.024791 0.058241 -0.089936 -0.014506 0.034221 0.072401 0.0028652 0.065423 -0.29427 0 0 0 0 -0.090949 0.055337 0.032721 0.00079119 0.054412
1.582 0.010921 0.012353 0 0.015277 0 0.0089484 0 0.013792 0 0.0067868 0.026918 0.41357 -0.0090382 -0.041104 0.037652 -0.042638 -0.10748 0.039111 -0.10369 -0.092558 0.026661 0.062765 -0.088238 -0.010425 0.025443 0.066645 0.0020394 0.067587 -0.25524 0 0 0 0 -0.091395 0.053028 0.038285 0.0013866 0.062161
1.5859 0.011064 0.011485 0 0.0092771 0 0.007337 0 0.0067907 0 0.0014485 0.02471 0.3895 0.0019737 -0.03469 0.05075 -0.041641 -0.09528 0.047007 -0.098195 -0.078804 0.03133 0.065036 -0.082441 -0.0012547 0.01311 0.063938 -0.00023211 0.067509 -0.20491 0 0 0 0 -0.08517 0.055027 0.049149 0.0066575 0.075324
1.5898 0.011705 0.010979 0 0.0040024 0 0.0078163 0 0.0035145 0 -0.0008542 0.01983 0.35196 0.018511 -0.027915 0.068779 -0.037002 -0.08078 0.057754 -0.084364 -0.058767 0.039747 0.063584 -0.072851 0.011505 -0.0011163 0.063905 -0.0034735 0.065641 -0.16074 0 0 0 0 -0.073494 0.062214 0.062391 0.014736 0.089507
1.5938 0.012569 0.010971 0 0.0030593 0 0.009276 0 0.0042209 0 0.0024823 0.012632 0.32565 0.033963 -0.021949 0.085529 -0.030545 -0.066758 0.067075 -0.067419 -0.039365 0.050055 0.061772 -0.059619 0.024354 -0.01346 0.062866 -0.0065395 0.063656 -0.13198 0 0 0 0 -0.060791 0.071586 0.073725 0.022655 0.099978
1.5977 0.012896 0.011209 0 0.0069782 0 0.011226 0 0.0069689 0 0.0097815 0.0042889 0.31741 0.046087 -0.017005 0.098637 -0.02286 -0.053778 0.073361 -0.049732 -0.022551 0.061177 0.061623 -0.043567 0.036071 -0.022049 0.058955 -0.0089696 0.062079 -0.11378 0 0 0 0 -0.048427 0.081765 0.08163 0.029577 0.10523
1.6016 0.012195 0.011392 0 0.012738 0 0.013538 0 0.0089767 0 0.015677 -0.0029545 0.30923 0.053312 -0.013135 0.1063 -0.014491 -0.042113 0.075476 -0.033523 -0.0096197 0.071948 0.064843 -0.027077 0.045678 -0.025393 0.050772 -0.010407 0.061261 -0.095639 0 0 0 0 -0.037437 0.091392 0.085068 0.034915 0.10445
1.6055 0.010759 0.0113 0 0.016252 0 0.015107 0 0.0083008 0 0.015849 -0.0065315 0.28203 0.054383 -0.010157 0.10639 -0.0059774 -0.03156 0.07236 -0.022016 -0.0013277 0.080179 0.073518 -0.013464 0.051994 -0.021387 0.036961 -0.01044 0.061326 -0.074253 0 0 0 0 -0.028668 0.098307 0.083067 0.038186 0.097437
1.6094 0.0093528 0.010712 0 0.015526 0 0.01398 0 0.005025 0 0.01115 -0.005529 0.24139 0.052132 -0.0074328 0.10098 0.0020885 -0.021169 0.066417 -0.016268 0.0044208 0.083963 0.085063 -0.0050039 0.05528 -0.011922 0.021293 -0.0095245 0.061465 -0.055852 0 0 0 0 -0.021681 0.10095 0.077906 0.039965 0.088358
1.6133 0.0083741 0.0093741 0 0.011783 0 0.0095755 0 0.0012547 0 0.0066086 -0.0021343 0.21348 0.049107 -0.004858 0.093195 0.0093267 -0.01091 0.06015 -0.014739 0.0089448 0.083557 0.095375 -0.0014559 0.056347 -0.00022674 0.0081485 -0.0083219 0.061156 -0.046005 0 0 0 0 -0.016187 0.099566 0.071906 0.040839 0.080292
1.6172 0.0074125 0.0071904 0 0.0078858 0 0.004383 0 -0.00030663 0 0.0062689 -0.00043748 0.21583 0.046237 -0.0025993 0.084675 0.015345 -0.0012353 0.054804 -0.016524 0.012303 0.079217 0.10172 -0.00059915 0.055445 0.011837 0.00029218 -0.0071904 0.060228 -0.040379 0 0 0 0 -0.012509 0.094259 0.066189 0.041027 0.074628
1.6211 0.0057185 0.0044464 0 0.0058398 0 0.0023588 0 0.001548 0 0.0093102 -0.0028628 0.23854 0.044087 -0.00093655 0.077009 0.019732 0.0071577 0.05142 -0.020516 0.014196 0.071516 0.10145 -0.00032594 0.052817 0.022417 0.0002317 -0.0064633 0.058644 -0.029138 0 0 0 0 -0.011152 0.085342 0.061709 0.040715 0.07233
1.625 0.00311 0.0017674 0 0.0055376 0 0.004883 0 0.0053315 0 0.011347 -0.0074136 0.25872 0.041609 -0.00082386 0.07251 0.02124 0.011536 0.050912 -0.025013 0.012063 0.062088 0.090406 -0.00030824 0.048477 0.028434 0.011456 -0.0065408 0.056905 -0.010683 0 0 0 0 -0.014386 0.073561 0.059511 0.040255 0.073666
1.6289 0.00034163 -0.00020451 0 0.0054011 0 0.0085739 0 0.0077899 0 0.0090751 -0.0088929 0.26898 0.037296 -0.0017988 0.070608 0.020867 0.011936 0.051503 -0.028433 0.0062792 0.054041 0.074588 -0.0017733 0.04381 0.030717 0.027001 -0.007008 0.055819 0.0025655 0 0 0 0 -0.020929 0.062104 0.0587 0.040432 0.075627
1.6328 -0.0014677 -0.0011313 0 0.003913 0 0.0080169 0 0.0065135 0 0.003164 -0.0036514 0.28325 0.030972 -0.0032331 0.070971 0.019334 0.0087272 0.052567 -0.030168 -0.0021212 0.048656 0.057873 -0.0058046 0.039684 0.029647 0.042999 -0.0076292 0.055627 -0.0041144 0 0 0 0 -0.029495 0.052602 0.059097 0.041799 0.077215
1.6367 -0.0017621 -0.0010476 0 0.00073706 0 0.0013134 0 0.0021144 0 -0.003131 0.0063878 0.31215 0.022934 -0.0043863 0.07324 0.017438 0.002571 0.053724 -0.029677 -0.011684 0.046868 0.043969 -0.011886 0.03693 0.025581 0.056041 -0.0082 0.056422 -0.029703 0 0 0 0 -0.038537 0.046479 0.060635 0.044796 0.077827
1.6406 -0.0009063 -0.00022251 0 -0.0030858 0 -0.0071797 0 -0.0020901 0 -0.0072467 0.014545 0.34089 0.014496 -0.0038228 0.077031 0.016541 -0.0052343 0.054939 -0.025999 -0.019353 0.049801 0.038596 -0.017972 0.036928 0.018638 0.061506 -0.0084668 0.05814 -0.053836 0 0 0 0 -0.045124 0.045905 0.063603 0.050068 0.077279
1.6445 0.00029087 0.00096668 0 -0.0056949 0 -0.010226 0 -0.0028696 0 -0.0086753 0.014768 0.3421 0.0093641 9.6347e-05 0.081362 0.018187 -0.011824 0.057248 -0.018529 -0.020341 0.056355 0.045668 -0.021874 0.040386 0.0091903 0.058135 -0.0083486 0.059979 -0.054081 0 0 0 0 -0.045382 0.051525 0.068367 0.056993 0.077073
1.6484 0.0012831 0.0020744 0 -0.0054578 0 -0.0043683 0 1.3644e-05 0 -0.0077991 0.0068552 0.31198 0.0087807 0.0066612 0.085291 0.021856 -0.016195 0.06113 -0.0083677 -0.014766 0.063721 0.061142 -0.022698 0.045783 -0.0017911 0.05066 -0.0080304 0.061339 -0.027436 0 0 0 0 -0.039971 0.060698 0.074286 0.063762 0.078258
1.6523 0.0019933 0.0026703 0 -0.0021799 0 0.0065162 0 0.0034571 0 -0.0048033 -0.0032403 0.28464 0.012928 0.015063 0.088204 0.026872 -0.018255 0.06659 0.0037259 -0.0035016 0.070273 0.08215 -0.021253 0.051966 -0.013624 0.042012 -0.0076049 0.061996 0.006348 0 0 0 0 -0.029928 0.071756 0.080703 0.069105 0.081058
1.6563 0.0024686 0.002547 0 0.0022594 0 0.01428 0 0.0036933 0 -0.00042875 -0.0082849 0.30122 0.021411 0.024171 0.089506 0.032289 -0.018283 0.073371 0.016768 0.01181 0.074429 0.10521 -0.019301 0.057598 -0.025456 0.035241 -0.0071634 0.061822 0.023149 0 0 0 0 -0.016913 0.082823 0.086772 0.071744 0.085391
1.6602 0.0025556 0.0018753 0 0.0047222 0 0.013313 0 -0.00031647 0 0.0030327 -0.0054104 0.36497 0.031866 0.030818 0.087851 0.035546 -0.017762 0.079851 0.028118 0.026095 0.073478 0.12307 -0.018278 0.059737 -0.03459 0.034984 -0.0067888 0.060801 0.015481 0 0 0 0 -0.0055429 0.090069 0.089979 0.069059 0.089821
1.6641 0.0020258 0.0010532 0 0.0030322 0 0.0048339 0 -0.0057946 0 0.0030303 0.0022176 0.43403 0.039624 0.032948 0.083909 0.035335 -0.01881 0.083652 0.035511 0.034076 0.068868 0.13223 -0.018328 0.057993 -0.038905 0.039221 -0.0064674 0.059509 -0.0044076 0 0 0 0 8.7255e-05 0.092306 0.089152 0.062356 0.091925
1.668 0.00092563 0.00029903 0 -0.0019784 0 -0.0047984 0 -0.0083612 0 -0.00027219 0.0085537 0.46285 0.043173 0.030429 0.078521 0.03191 -0.021745 0.083953 0.038294 0.034778 0.062398 0.13297 -0.018244 0.053251 -0.037642 0.045035 -0.006219 0.05811 -0.019484 0 0 0 0 -0.00064848 0.089981 0.084374 0.053233 0.090891
1.6719 -0.00038247 -0.00059631 0 -0.0066379 0 -0.0095462 0 -0.0056365 0 -0.0030658 0.0093896 0.44634 0.041909 0.023554 0.072487 0.02585 -0.0264 0.080435 0.036196 0.028252 0.055696 0.12609 -0.016382 0.046525 -0.030421 0.050038 -0.0060964 0.056662 -0.02273 0 0 0 0 -0.0076517 0.083711 0.076006 0.043146 0.086414
1.6758 -0.0015956 -0.0020107 0 -0.007221 0 -0.007856 0 0.00080637 0 -0.0012095 0.0047866 0.41734 0.035876 0.013208 0.06701 0.018413 -0.031959 0.073117 0.029151 0.015679 0.05113 0.11328 -0.012036 0.039539 -0.016984 0.051074 -0.0062249 0.055122 -0.017347 0 0 0 0 -0.020015 0.074601 0.064882 0.034208 0.078545
1.6797 -0.0027749 -0.0039091 0 -0.0032203 0 -0.0026401 0 0.0066395 0 0.0050681 -0.0018853 0.40357 0.028667 0.0030419 0.064103 0.013209 -0.035347 0.064587 0.019252 0.0032783 0.051908 0.099675 -0.0062749 0.035662 0.00029365 0.046431 -0.0068944 0.053358 -0.0070491 0 0 0 0 -0.033312 0.065554 0.054104 0.029701 0.069662
1.6836 -0.0041183 -0.0055623 0 0.001914 0 0.0017047 0 0.0079674 0 0.010425 -0.0066147 0.39809 0.024091 -0.0040327 0.063774 0.012005 -0.03506 0.058074 0.0098097 -0.0039249 0.05697 0.089209 -0.0014339 0.035446 0.016921 0.040318 -0.0080326 0.051603 0.008511 0 0 0 0 -0.043784 0.058544 0.046125 0.029572 0.062525
1.6875 -0.0054156 -0.0059751 0 0.0035526 0 0.0022477 0 0.0039375 0 0.0092291 -0.0070041 0.37847 0.023479 -0.0068754 0.065867 0.015435 -0.030658 0.055062 0.0022628 -0.0041466 0.065308 0.083309 0.00060628 0.038744 0.030572 0.035693 -0.0095191 0.050191 0.028076 0 0 0 0 -0.05016 0.054359 0.042052 0.033727 0.058317
1.6914 -0.0058954 -0.004712 0 -7.6843e-05 0 -0.0012083 0 -0.0029866 0 0.0013219 -0.0033101 0.34694 0.027532 -0.0048163 0.070031 0.023694 -0.022156 0.056652 -0.0022321 0.0035177 0.075558 0.082879 7.5845e-05 0.045031 0.039169 0.035462 -0.011169 0.049512 0.04364 0 0 0 0 -0.051721 0.053543 0.042653 0.041827 0.057884
1.6953 -0.0048158 -0.0023314 0 -0.0061822 0 -0.0062941 0 -0.0088821 0 -0.0074427 0.001618 0.33537 0.035751 0.0024667 0.075533 0.036495 -0.010513 0.064014 -0.0022737 0.018754 0.084751 0.088778 -0.00054603 0.052802 0.039198 0.044318 -0.012441 0.050594 0.046653 0 0 0 0 -0.048293 0.056987 0.048962 0.05356 0.062067
1.6992 -0.0022762 3.2582e-05 0 -0.0096186 0 -0.0091636 0 -0.010794 0 -0.010687 0.0036005 0.36385 0.043112 0.011202 0.080866 0.050083 0.00021536 0.073817 0.00030702 0.034617 0.090068 0.097627 0.0017393 0.059253 0.032283 0.059226 -0.012765 0.053627 0.039991 0 0 0 0 -0.043309 0.063358 0.05837 0.066999 0.068385
1.7031 0.00063722 0.0015639 0 -0.00711 0 -0.0065684 0 -0.008224 0 -0.0073819 -0.00030719 0.40431 0.046801 0.018876 0.085517 0.062186 0.0078859 0.083272 0.0037731 0.046995 0.09132 0.10689 0.0080797 0.063479 0.021105 0.074778 -0.012094 0.058062 0.038835 0 0 0 0 -0.038592 0.071497 0.068765 0.081093 0.075039
1.707 0.0026339 0.0022811 0 0.00012914 0 0.0015364 0 -0.0031193 0 -0.0021435 -0.0090806 0.4021 0.045308 0.023965 0.089229 0.071372 0.011235 0.090516 0.0070346 0.053521 0.08869 0.11486 0.016595 0.065077 0.0075383 0.086613 -0.010504 0.063363 0.054497 0 0 0 0 -0.035003 0.080597 0.078764 0.095098 0.081013
1.7109 0.0032022 0.0027229 0 0.0074174 0 0.0108 0 0.0013793 0 -0.00010532 -0.01724 0.33852 0.037498 0.025029 0.091833 0.076249 0.0091782 0.093565 0.0089629 0.052146 0.082808 0.11969 0.0233 0.063886 -0.0061862 0.089318 -0.0082065 0.06874 0.07729 0 0 0 0 -0.033107 0.089703 0.08688 0.10816 0.08538
1.7148 0.0028295 0.0031946 0 0.010148 0 0.014698 0 0.0027337 0 -0.0021338 -0.018122 0.26106 0.024604 0.021225 0.093021 0.075351 0.0015034 0.090157 0.0083712 0.042616 0.075824 0.11839 0.024411 0.060275 -0.016375 0.074862 -0.0061343 0.072346 0.080378 0 0 0 0 -0.032548 0.096419 0.090879 0.11782 0.087674
1.7188 0.0022963 0.0033806 0 0.0068827 0 0.0094706 0 0.00051168 0 -0.0050916 -0.00916 0.23775 0.012215 0.015726 0.092996 0.071227 -0.007934 0.08314 0.0061888 0.031122 0.069912 0.11232 0.018461 0.055731 -0.022729 0.050012 -0.0050757 0.073847 0.04545 0 0 0 0 -0.032182 0.099551 0.091554 0.12318 0.089224
1.7227 0.0018483 0.0026929 0 -0.00012661 0 -0.0021607 0 -0.003269 0 -0.0058722 0.0052275 0.28133 0.0028022 0.010051 0.091557 0.064807 -0.017552 0.073906 0.0027287 0.020331 0.065525 0.10202 0.0070124 0.050497 -0.025412 0.019449 -0.0053015 0.073318 -0.01501 0 0 0 0 -0.032014 0.09826 0.089177 0.12345 0.090501
1.7266 0.0011218 0.00095388 0 -0.0067988 0 -0.012334 0 -0.0053894 0 -0.0041621 0.016281 0.33046 -0.0016938 0.0055837 0.088537 0.056985 -0.025989 0.063867 -0.0017432 0.012488 0.062807 0.088288 -0.0061347 0.044707 -0.02487 -0.01168 -0.0069261 0.071035 -0.06436 0 0 0 0 -0.032285 0.09199 0.084141 0.11814 0.091846
1.7305 -0.00018364 -0.0012928 0 -0.0097371 0 -0.014043 0 -0.003692 0 -0.0013385 0.017517 0.31514 0.0009039 0.0042035 0.083503 0.048682 -0.031661 0.055028 -0.00724 0.010183 0.061352 0.07231 -0.01664 0.038131 -0.021991 -0.034219 -0.0098919 0.067705 -0.073814 0 0 0 0 -0.034253 0.079809 0.076883 0.10641 0.09334
1.7344 -0.0017158 -0.0031189 0 -0.0078002 0 -0.0068076 0 0.0011992 0 0.0020256 0.0098186 0.23542 0.0076651 0.0058531 0.077283 0.040651 -0.035065 0.048717 -0.013809 0.011867 0.05959 0.056892 -0.021468 0.030841 -0.019273 -0.042141 -0.013028 0.064888 -0.048558 0 0 0 0 -0.039415 0.064364 0.068993 0.091347 0.094332
1.7383 -0.0026604 -0.0038329 0 -0.0022517 0 0.0030855 0 0.0061763 0 0.0063165 0.00045756 0.16264 0.014659 0.0090923 0.071224 0.033098 -0.037675 0.044645 -0.021051 0.01456 0.056998 0.043594 -0.020203 0.023539 -0.018208 -0.038681 -0.015496 0.06311 -0.021313 0 0 0 0 -0.047448 0.049026 0.061658 0.076516 0.094494
1.7422 -0.0025022 -0.0033371 0 0.0041482 0 0.0080217 0 0.0079788 0 0.010711 -0.0031216 0.15926 0.019613 0.013043 0.066343 0.026266 -0.040353 0.042683 -0.028388 0.016585 0.053594 0.03338 -0.015174 0.016953 -0.019723 -0.02676 -0.016874 0.062483 -0.020027 0 0 0 0 -0.057819 0.036087 0.055639 0.064197 0.093768
1.7461 -0.0015125 -0.0020342 0 0.0085421 0 0.005238 0 0.0057915 0 0.012283 0.0007443 0.20845 0.020439 0.016772 0.063702 0.020436 -0.04394 0.042599 -0.035018 0.016381 0.049655 0.027037 -0.010135 0.011952 -0.024597 -0.010437 -0.016859 0.06292 -0.04264 0 0 0 0 -0.069633 0.027855 0.051647 0.056608 0.092241
1.75 -0.00044969 -0.0005125 0 0.0093231 0 -0.0016155 0 0.0019035 0 0.0085509 0.0073396 0.23549 0.014609 0.019023 0.065576 0.017067 -0.04933 0.044675 -0.037647 0.012566 0.046684 0.026393 -0.00806 0.011002 -0.034441 0.0017664 -0.015327 0.063725 -0.063129 0 0 0 0 -0.080195 0.029059 0.051197 0.057769 0.090719
1.7539 0.00017682 0.00071002 0 0.0068496 0 -0.0063563 0 -0.00025374 0 0.00088022 0.010347 0.19687 0.0061807 0.020341 0.070319 0.016375 -0.055205 0.04819 -0.035216 0.0080488 0.045491 0.029269 -0.0095186 0.013391 -0.046777 0.0072949 -0.013578 0.063932 -0.059687 0 0 0 0 -0.088069 0.036473 0.052941 0.064069 0.090105
1.7578 0.00049792 0.0013444 0 0.0030787 0 -0.0055665 0 0.00092571 0 -0.0056973 0.0072901 0.13313 -0.0026309 0.021177 0.076756 0.018555 -0.0606 0.052932 -0.027437 0.0045365 0.046034 0.034923 -0.012855 0.018427 -0.060012 0.0074689 -0.012162 0.063337 -0.034571 0 0 0 0 -0.093323 0.047991 0.056058 0.073324 0.090523
1.7617 0.0010021 0.0014734 0 0.00025969 0 -0.00067879 0 0.0038253 0 -0.0069064 0.00090737 0.12241 -0.0099108 0.021918 0.083642 0.023586 -0.064596 0.058576 -0.01456 0.0034292 0.048004 0.042633 -0.015972 0.025228 -0.0724 0.0043688 -0.011486 0.061889 -0.007417 0 0 0 0 -0.096409 0.061351 0.059669 0.083349 0.09188
1.7656 0.001988 0.001615 0 -0.00045375 0 0.0041878 0 0.0050362 0 -0.0033661 -0.0040262 0.18801 -0.013214 0.022995 0.08896 0.031315 -0.065697 0.06447 0.0024562 0.0064838 0.050487 0.051616 -0.018053 0.032223 -0.080786 0.0025211 -0.011942 0.059747 0.0064653 0 0 0 0 -0.098611 0.072984 0.062352 0.090892 0.093649
1.7695 0.0033588 0.0025088 0 0.00052672 0 0.0059367 0 0.0023924 0 0.00025009 -0.0049013 0.26848 -0.012394 0.024142 0.090743 0.039746 -0.062934 0.068887 0.018822 0.012929 0.051381 0.060541 -0.019601 0.036969 -0.081161 0.0080843 -0.013031 0.057691 0.0077786 0 0 0 0 -0.10252 0.078834 0.062474 0.093093 0.094305
1.7734 0.0048692 0.0046074 0 0.0019561 0 0.0045182 0 -0.0030022 0 0.00032854 -0.0027797 0.28617 -0.010212 0.024646 0.089798 0.046824 -0.057343 0.070996 0.030918 0.019771 0.050133 0.068513 -0.020959 0.039174 -0.074004 0.020154 -0.01386 0.056116 0.0051021 0 0 0 0 -0.10836 0.079522 0.060334 0.091194 0.093379
1.7773 0.0064112 0.0076229 0 0.0029909 0 0.0023213 0 -0.0074533 0 -0.0018331 -0.00063661 0.23522 -0.0083367 0.024035 0.086927 0.051351 -0.049511 0.070429 0.03691 0.025192 0.046807 0.074904 -0.021151 0.039 -0.059884 0.036908 -0.013945 0.055098 0.00065694 0 0 0 0 -0.11544 0.075934 0.056355 0.086228 0.090916
1.7813 0.0079733 0.010579 0 0.0038601 0 0.0021767 0 -0.0074371 0 -0.0016047 -0.00063981 0.18714 -0.0084113 0.021902 0.0832 0.052281 -0.040178 0.067064 0.035491 0.027447 0.041784 0.079109 -0.018664 0.036914 -0.040004 0.055645 -0.012872 0.054614 -0.011964 0 0 0 0 -0.12258 0.069463 0.051196 0.079552 0.087216
1.7852 0.009408 0.012436 0 0.0054668 0 0.0055221 0 -0.002181 0 0.0038288 -0.0028105 0.20874 -0.012679 0.017795 0.080985 0.047822 -0.030788 0.061344 0.025382 0.023818 0.036735 0.079489 -0.013639 0.034295 -0.017998 0.069487 -0.01019 0.054372 -0.037362 0 0 0 0 -0.12561 0.063458 0.046621 0.073758 0.083717
1.7891 0.01041 0.012806 0 0.0083554 0 0.011461 0 0.0058504 0 0.012398 -0.0054287 0.28906 -0.019032 0.013183 0.081253 0.040351 -0.023011 0.056068 0.012534 0.016703 0.033798 0.076753 -0.0091377 0.032831 -0.0002441 0.075506 -0.0069776 0.05396 -0.070471 0 0 0 0 -0.12228 0.060819 0.044203 0.070225 0.08215
1.793 0.010816 0.01217 0 0.011983 0 0.016999 0 0.012703 0 0.019216 -0.0061176 0.35873 -0.025383 0.0090877 0.083534 0.031797 -0.017592 0.052707 0.00045577 0.0082918 0.033493 0.071772 -0.0096544 0.032775 0.010654 0.075008 -0.0039933 0.053422 -0.102 0 0 0 0 -0.11269 0.061892 0.044253 0.068778 0.082862
1.7969 0.010877 0.011434 0 0.01494 0 0.018668 0 0.015483 0 0.021154 -0.0028506 0.3744 -0.030042 0.0062747 0.087167 0.023822 -0.015132 0.052274 -0.008318 0.00035902 0.035929 0.065426 -0.017717 0.034081 0.013132 0.069862 -0.0018217 0.052896 -0.13 0 0 0 0 -0.097473 0.06658 0.046827 0.069134 0.085822
1.8008 0.011104 0.011258 0 0.015973 0 0.015069 0 0.014018 0 0.019064 0.005027 0.3654 -0.03078 0.0056692 0.09089 0.018753 -0.016473 0.055881 -0.010906 -0.004792 0.040829 0.059096 -0.031509 0.036341 0.0058145 0.06363 -0.0011906 0.052724 -0.16207 0 0 0 0 -0.078153 0.074262 0.051746 0.070749 0.09056
1.8047 0.011805 0.011701 0 0.015013 0 0.0085727 0 0.010792 0 0.016016 0.015835 0.38883 -0.026439 0.0074031 0.092318 0.019433 -0.022111 0.063183 -0.0066844 -0.0054518 0.046106 0.05539 -0.045839 0.038047 -0.0082548 0.062803 -0.0024961 0.053538 -0.2045 0 0 0 0 -0.059727 0.0825 0.057541 0.072873 0.094774
1.8086 0.012794 0.012399 0 0.013357 0 0.0042273 0 0.0093599 0 0.0143 0.025635 0.45228 -0.02026 0.0097066 0.091307 0.024409 -0.030259 0.071387 -0.00042803 -0.0039981 0.049917 0.054599 -0.055856 0.038374 -0.021828 0.067364 -0.0047808 0.05513 -0.25143 0 0 0 0 -0.045373 0.089437 0.062565 0.075396 0.096871
1.8125 0.013618 0.012958 0 0.012732 0 0.005964 0 0.012135 0 0.014405 0.030249 0.50225 -0.014459 0.011475 0.088214 0.03246 -0.040059 0.079042 0.0050204 -0.0021644 0.05165 0.05638 -0.060443 0.037053 -0.031138 0.075557 -0.0075414 0.057201 -0.28772 0 0 0 0 -0.036087 0.094468 0.066081 0.078529 0.096362
1.8164 0.014052 0.01322 0 0.013896 0 0.013043 0 0.0187 0 0.015934 0.028357 0.49388 -0.01132 0.011615 0.083673 0.041982 -0.050602 0.0848 0.0068794 -0.001798 0.050996 0.060013 -0.062509 0.033974 -0.032854 0.084807 -0.010272 0.059351 -0.30338 0 0 0 0 -0.032269 0.097227 0.067508 0.082472 0.093096
1.8203 0.0143 0.013283 0 0.0159 0 0.020182 0 0.025735 0 0.018218 0.023092 0.45519 -0.015062 0.0081672 0.079319 0.049269 -0.060432 0.086655 0.0005123 -0.0063194 0.048132 0.063223 -0.066158 0.029081 -0.021925 0.088406 -0.012241 0.060577 -0.30337 0 0 0 0 -0.033614 0.097345 0.065977 0.087423 0.087587
1.8242 0.01468 0.013391 0 0.016787 0 0.021777 0 0.028953 0 0.019773 0.020102 0.4621 -0.02526 0.001467 0.076872 0.05087 -0.068742 0.085492 -0.012833 -0.015672 0.04519 0.063019 -0.073255 0.0233 -0.0024126 0.082389 -0.013365 0.060224 -0.30173 0 0 0 0 -0.036331 0.095764 0.06242 0.092168 0.082414
1.8281 0.015172 0.013819 0 0.015275 0 0.016697 0 0.026076 0 0.018326 0.023101 0.54862 -0.039122 -0.0072636 0.076385 0.046454 -0.075846 0.082875 -0.029727 -0.027634 0.043226 0.058925 -0.082107 0.017138 0.020284 0.068815 -0.013878 0.058437 -0.30696 0 0 0 0 -0.038886 0.092931 0.057764 0.095641 0.078719
1.832 0.015358 0.014716 0 0.012024 0 0.0092721 0 0.018801 0 0.012808 0.030571 0.6595 -0.054237 -0.017076 0.077652 0.03625 -0.082121 0.079935 -0.047399 -0.040144 0.042739 0.051166 -0.088936 0.010937 0.042163 0.050389 -0.013898 0.055417 -0.31453 0 0 0 0 -0.04085 0.089039 0.052639 0.097166 0.076965
1.8359 0.014835 0.015902 0 0.0092441 0 0.0055312 0 0.011945 0 0.0055301 0.036718 0.70674 -0.067349 -0.026758 0.080145 0.021146 -0.088176 0.078015 -0.062276 -0.050331 0.044018 0.040651 -0.090633 0.0050772 0.058432 0.03159 -0.013532 0.051529 -0.3135 0 0 0 0 -0.042376 0.08422 0.047766 0.096101 0.077302
1.8398 0.013632 0.016792 0 0.0088529 0 0.0081377 0 0.0099995 0 0.0013469 0.036124 0.66894 -0.072224 -0.0342 0.082518 0.0054873 -0.095106 0.078902 -0.06813 -0.052202 0.046405 0.031869 -0.086636 0.00076597 0.062202 0.023272 -0.012539 0.047622 -0.29804 0 0 0 0 -0.045842 0.079165 0.044412 0.093096 0.078305
1.8438 0.012156 0.016627 0 0.010755 0 0.014487 0 0.013617 0 0.003438 0.028155 0.61813 -0.069523 -0.039362 0.084316 -0.0057547 -0.10264 0.081732 -0.066319 -0.04613 0.048418 0.028545 -0.07888 -0.0012434 0.057521 0.026761 -0.010769 0.044137 -0.27106 0 0 0 0 -0.052231 0.075352 0.0427 0.091365 0.077875
1.8477 0.010734 0.014959 0 0.012844 0 0.019245 0 0.018952 0 0.0097507 0.017362 0.64031 -0.060269 -0.042397 0.085939 -0.010335 -0.11007 0.085906 -0.058115 -0.032701 0.049617 0.03226 -0.070213 -0.00025622 0.047285 0.040612 -0.0081023 0.041013 -0.23804 0 0 0 0 -0.061272 0.073893 0.042681 0.092933 0.075274
1.8516 0.0092734 0.011992 0 0.012766 0 0.018592 0 0.020615 0 0.014334 0.0096993 0.73942 -0.046055 -0.043602 0.08798 -0.0066665 -0.11654 0.090788 -0.045288 -0.013063 0.049771 0.04391 -0.062471 0.0042563 0.03478 0.062022 -0.0045118 0.038095 -0.20066 0 0 0 0 -0.07216 0.075776 0.044289 0.099582 0.070101
1.8555 0.0074198 0.0084555 0 0.0098538 0 0.012518 0 0.015913 0 0.012855 0.0079452 0.83454 -0.030121 -0.043475 0.092065 0.0072148 -0.12002 0.095485 -0.031144 0.010525 0.049038 0.064227 -0.05533 0.013249 0.025682 0.083814 -0.0001239 0.034907 -0.1582 0 0 0 0 -0.082162 0.082759 0.047368 0.11425 0.062383
1.8594 0.0050341 0.0050997 0 0.0055469 0 0.0039986 0 0.0069082 0 0.0067771 0.010057 0.85272 -0.017608 -0.043175 0.099415 0.026795 -0.11921 0.099672 -0.020526 0.033019 0.048684 0.088244 -0.046558 0.024878 0.023972 0.094886 0.0040052 0.031057 -0.11275 0 0 0 0 -0.086581 0.093517 0.05074 0.13545 0.054526
1.8633 0.0024464 0.0022655 0 0.0020688 0 -0.0032978 0 -0.0013409 0 0.0017441 0.011331 0.81016 -0.009726 -0.043293 0.10925 0.046687 -0.11508 0.10388 -0.014656 0.052342 0.049264 0.11165 -0.033604 0.036483 0.027587 0.093426 0.0071161 0.026827 -0.069779 0 0 0 0 -0.084349 0.10499 0.053496 0.15938 0.048189
1.8672 0.00020434 -0.00010634 0 0.00069492 0 -0.006748 0 -0.0047368 0 0.0018243 0.0081097 0.79009 -0.0066031 -0.044182 0.1207 0.063492 -0.10858 0.10858 -0.013962 0.067719 0.050839 0.13218 -0.015705 0.046187 0.034183 0.079918 0.0087839 0.022567 -0.031989 0 0 0 0 -0.075351 0.11484 0.05509 0.18363 0.044155
1.8711 -0.0014078 -0.0021413 0 0.0010439 0 -0.0055108 0 -0.0030327 0 0.0056068 0.00010727 0.84605 -0.0076924 -0.046144 0.13255 0.073909 -0.10106 0.1143 -0.018354 0.078911 0.053233 0.14799 0.0048523 0.052066 0.040542 0.056596 0.0086968 0.018736 0.0051077 0 0 0 0 -0.060231 0.12052 0.055053 0.20562 0.042926
1.875 -0.0025723 -0.0038078 0 0.0016409 0 -0.00087952 0 0.00042692 0 0.0079326 -0.0098652 0.94326 -0.010272 -0.0501 0.14132 0.072002 -0.096019 0.12198 -0.027256 0.086871 0.054929 0.15741 0.023477 0.05026 0.038189 0.032739 0.0067505 0.0165 0.048946 0 0 0 0 -0.042508 0.11634 0.052707 0.22105 0.04424
1.8789 -0.0036836 -0.0050474 0 0.00092919 0 0.0037933 0 0.0014632 0 0.0049238 -0.017896 1.002 -0.010458 -0.055705 0.14609 0.06264 -0.094683 0.13048 -0.037071 0.095373 0.054573 0.16484 0.0359 0.043694 0.026292 0.018218 0.0046807 0.015501 0.1007 0 0 0 0 -0.028228 0.10515 0.049473 0.23222 0.045217
1.8828 -0.004956 -0.0060364 0 -0.0020199 0 0.0044774 0 -0.0020482 0 -0.0030405 -0.021166 0.98772 -0.0071882 -0.062819 0.14699 0.048748 -0.09685 0.13892 -0.046643 0.10584 0.051806 0.17209 0.041028 0.034322 0.0060036 0.015471 0.0033193 0.015237 0.15195 0 0 0 0 -0.019509 0.089179 0.046133 0.24089 0.044612
1.8867 -0.0063211 -0.0071755 0 -0.0071318 0 -0.00082222 0 -0.0090758 0 -0.012683 -0.019351 0.9437 -4.6833e-06 -0.071172 0.14456 0.03336 -0.10187 0.14645 -0.05504 0.11932 0.046612 0.18048 0.041817 0.024196 -0.020653 0.02515 0.0033264 0.015111 0.19172 0 0 0 0 -0.017648 0.071 0.043415 0.24883 0.041495
1.8906 -0.0076693 -0.0087375 0 -0.013112 0 -0.0099753 0 -0.016375 0 -0.020863 -0.014842 0.93492 0.010892 -0.080217 0.14009 0.021147 -0.10807 0.15157 -0.061231 0.13688 0.039449 0.19101 0.043244 0.01656 -0.049424 0.045719 0.0054879 0.014 0.21628 0 0 0 0 -0.02362 0.055021 0.042397 0.25859 0.03485
1.8945 -0.0090889 -0.010551 0 -0.017706 0 -0.017681 0 -0.020517 0 -0.025743 -0.011565 0.97611 0.022014 -0.088346 0.13674 0.016751 -0.11179 0.15318 -0.065031 0.15732 0.032781 0.20136 0.04863 0.014248 -0.07223 0.066221 0.0092474 0.010697 0.23067 0 0 0 0 -0.033721 0.046541 0.043601 0.2715 0.025602
1.8984 -0.010782 -0.012116 0 -0.01892 0 -0.019474 0 -0.019861 0 -0.026091 -0.01259 1.0269 0.030507 -0.094652 0.13577 0.01895 -0.11203 0.15212 -0.067425 0.17819 0.028213 0.20859 0.057078 0.015679 -0.087084 0.078969 0.01307 0.0056639 0.24124 0 0 0 0 -0.043508 0.044826 0.04615 0.28554 0.015689
1.9023 -0.012743 -0.013083 0 -0.016738 0 -0.015571 0 -0.015622 0 -0.021372 -0.017794 1.0503 0.035014 -0.098726 0.13733 0.026528 -0.10886 0.14892 -0.069045 0.19802 0.026372 0.21096 0.064144 0.01929 -0.093967 0.080869 0.016023 -0.00058758 0.24859 0 0 0 0 -0.051013 0.048624 0.049448 0.29902 0.0059837
1.9063 -0.014607 -0.013606 0 -0.013757 0 -0.010855 0 -0.011376 0 -0.013507 -0.02347 1.0565 0.034579 -0.10037 0.1412 0.037696 -0.10287 0.14422 -0.070627 0.21541 0.027554 0.20709 0.065398 0.02308 -0.093902 0.070185 0.017221 -0.007357 0.24943 0 0 0 0 -0.054696 0.055939 0.052807 0.31003 -0.0027816
1.9102 -0.0159 -0.014185 0 -0.013503 0 -0.010676 0 -0.010904 0 -0.0074599 -0.024847 1.0801 0.028453 -0.099892 0.1457 0.048527 -0.096825 0.13902 -0.074069 0.22742 0.03128 0.19557 0.060182 0.022389 -0.091151 0.047556 0.015267 -0.012965 0.24378 0 0 0 0 -0.053444 0.061562 0.054879 0.31483 -0.010189
1.9141 -0.016486 -0.015163 0 -0.017338 0 -0.016132 0 -0.015402 0 -0.0080298 -0.019988 1.1286 0.02072 -0.099792 0.14815 0.055697 -0.094271 0.13423 -0.0806 0.23443 0.034518 0.1818 0.052529 0.015992 -0.09243 0.024473 0.011499 -0.016699 0.23753 0 0 0 0 -0.050801 0.061456 0.055299 0.31478 -0.017577
1.918 -0.016741 -0.016401 0 -0.022767 0 -0.023201 0 -0.022123 0 -0.014941 -0.011849 1.1703 0.013673 -0.10144 0.14778 0.058764 -0.096118 0.12989 -0.09063 0.23688 0.03585 0.16909 0.048311 0.0048858 -0.099341 0.0063703 0.0070958 -0.018856 0.23647 0 0 0 0 -0.048664 0.055407 0.05415 0.31183 -0.025708
1.9219 -0.017225 -0.017426 0 -0.025195 0 -0.026441 0 -0.026053 0 -0.021852 -0.0063401 1.1791 0.008966 -0.10578 0.14431 0.057739 -0.10258 0.12595 -0.10433 0.23505 0.03438 0.15977 0.050737 -0.0096527 -0.11218 -0.0032196 0.0030307 -0.019882 0.23964 0 0 0 0 -0.048237 0.043955 0.0515 0.30763 -0.035015
1.9258 -0.018148 -0.017868 0 -0.021988 0 -0.023757 0 -0.023823 0 -0.02181 -0.0076646 1.1715 0.0084691 -0.11385 0.13783 0.053121 -0.11322 0.12224 -0.12177 0.22915 0.029292 0.15646 0.057851 -0.025313 -0.1299 -0.00090387 0.00059784 -0.020651 0.24125 0 0 0 0 -0.050588 0.028785 0.047394 0.30441 -0.045792
1.9297 -0.019132 -0.017726 0 -0.01511 0 -0.017911 0 -0.016777 0 -0.014484 -0.014857 1.1856 0.012657 -0.12503 0.13052 0.047036 -0.12447 0.11857 -0.14109 0.22012 0.021567 0.15897 0.064184 -0.037604 -0.14591 0.011529 0.00084626 -0.022826 0.23969 0 0 0 0 -0.054834 0.015281 0.041827 0.30393 -0.056859
1.9336 -0.019535 -0.017256 0 -0.0096312 0 -0.013727 0 -0.010275 0 -0.0073813 -0.022611 1.2279 0.018719 -0.13639 0.12468 0.04125 -0.1331 0.11511 -0.1593 0.21014 0.013838 0.16246 0.065306 -0.045724 -0.15529 0.026309 0.0025729 -0.026464 0.24208 0 0 0 0 -0.05866 0.0063501 0.035137 0.30432 -0.066505
1.9375 -0.019009 -0.016702 0 -0.0093184 0 -0.013905 0 -0.0094402 0 -0.0088847 -0.025685 1.2592 0.025192 -0.14625 0.12126 0.03614 -0.13799 0.11211 -0.17474 0.20038 0.0073493 0.16426 0.061431 -0.050023 -0.15608 0.0401 0.0049397 -0.031149 0.25708 0 0 0 0 -0.061116 0.002721 0.027408 0.30388 -0.073812
1.9414 -0.01777 -0.016135 0 -0.013466 0 -0.017184 0 -0.014889 0 -0.019686 -0.02298 1.2464 0.030682 -0.15307 0.12086 0.031853 -0.13853 0.10981 -0.18593 0.19203 0.0031495 0.16198 0.056938 -0.051355 -0.14728 0.050116 0.0070352 -0.036232 0.28266 0 0 0 0 -0.061542 0.0044536 0.018806 0.3009 -0.078059
1.9453 -0.016309 -0.015469 0 -0.017953 0 -0.020015 0 -0.022228 0 -0.031478 -0.017805 1.2155 0.033286 -0.15432 0.12395 0.028048 -0.13498 0.10872 -0.19029 0.18753 0.0024825 0.1525 0.056251 -0.052144 -0.12887 0.053747 0.0072268 -0.039868 0.30296 0 0 0 0 -0.05989 0.010351 0.0099076 0.29225 -0.078326
1.9492 -0.014859 -0.014491 0 -0.019267 0 -0.019681 0 -0.025763 0 -0.034482 -0.01452 1.2334 0.033739 -0.15152 0.12824 0.024072 -0.13134 0.1084 -0.18958 0.18741 0.0037215 0.13919 0.059875 -0.055319 -0.10871 0.054479 0.0052976 -0.04063 0.29966 0 0 0 0 -0.05877 0.015876 0.0023049 0.27958 -0.076655
1.9531 -0.013171 -0.012867 0 -0.017365 0 -0.016056 0 -0.023045 0 -0.026234 -0.014901 1.33 0.033488 -0.14704 0.1322 0.020046 -0.12976 0.10817 -0.18611 0.19071 0.0053336 0.12591 0.064278 -0.06097 -0.091646 0.055103 0.0020105 -0.038704 0.26736 0 0 0 0 -0.059812 0.019254 -0.0029697 0.26612 -0.074706
1.957 -0.010857 -0.010293 0 -0.014687 0 -0.010984 0 -0.016288 0 -0.012986 -0.017406 1.4526 0.033585 -0.14267 0.13491 0.016265 -0.13133 0.10753 -0.18153 0.19641 0.0063475 0.11536 0.065586 -0.068574 -0.080653 0.056966 -0.0019701 -0.034511 0.21804 0 0 0 0 -0.063956 0.019777 -0.0051489 0.25458 -0.073514
1.9609 -0.0079687 -0.0068554 0 -0.012839 0 -0.0064613 0 -0.009804 0 -0.003054 -0.019337 1.5136 0.035273 -0.1406 0.13549 0.013279 -0.13687 0.10579 -0.17782 0.20292 0.0057651 0.11058 0.06328 -0.076888 -0.078597 0.060972 -0.0057292 -0.02889 0.1706 0 0 0 0 -0.071995 0.017252 -0.0033932 0.24843 -0.074121
1.9648 -0.0052097 -0.0033298 0 -0.01083 0 -0.0034036 0 -0.0062645 0 0.00041596 -0.019254 1.4841 0.039685 -0.14391 0.13346 0.012218 -0.14543 0.10208 -0.17783 0.20587 0.0030266 0.11375 0.06005 -0.082207 -0.087226 0.064569 -0.0077481 -0.024365 0.13635 0 0 0 0 -0.083378 0.01344 0.0028392 0.25273 -0.077072
1.9688 -0.0035138 -0.00097915 0 -0.0068114 0 -0.0017261 0 -0.0052246 0 0.0002066 -0.017329 1.4243 0.045044 -0.15071 0.13039 0.012442 -0.1537 0.097305 -0.18094 0.20343 -0.00026761 0.11932 0.057995 -0.083577 -0.1004 0.063816 -0.0082835 -0.022298 0.11353 0 0 0 0 -0.09477 0.010732 0.010714 0.26352 -0.080587
1.9727 -0.0033317 -0.00078966 0 -0.0011923 0 -0.001164 0 -0.0047002 0 9.5028e-06 -0.013969 1.414 0.050089 -0.15951 0.12701 0.013283 -0.16049 0.092135 -0.18657 0.19498 -0.0032375 0.12391 0.055365 -0.081269 -0.11554 0.056952 -0.0077128 -0.022934 0.09346 0 0 0 0 -0.1046 0.0096392 0.01877 0.2779 -0.083668
1.9766 -0.0042886 -0.0027156 0 0.0026439 0 -0.0018393 0 -0.0035909 0 0.00022226 -0.0088476 1.4627 0.053571 -0.16857 0.12392 0.01396 -0.16499 0.087311 -0.19398 0.18049 -0.0050971 0.12435 0.047739 -0.076041 -0.13029 0.043031 -0.0065093 -0.026168 0.069726 0 0 0 0 -0.11152 0.010269 0.02561 0.29267 -0.085413
1.9805 -0.00554 -0.0056391 0 0.0012589 0 -0.004063 0 -0.002421 0 -0.0010222 -0.0016673 1.505 0.053351 -0.17462 0.12185 0.01289 -0.16686 0.084246 -0.20203 0.16062 -0.0047843 0.11588 0.032891 -0.070063 -0.14181 0.022124 -0.0055346 -0.031212 0.042145 0 0 0 0 -0.11365 0.011764 0.029052 0.30199 -0.084524
1.9844 -0.006479 -0.0081514 0 -0.0050981 0 -0.0076186 0 -0.0021044 0 -0.0039939 0.0063904 1.4872 0.049347 -0.17536 0.12065 0.0092063 -0.16849 0.083764 -0.20948 0.14039 -0.0027985 0.099898 0.014306 -0.067001 -0.1498 0.0016262 -0.0054399 -0.035426 0.0149 0 0 0 0 -0.11162 0.011667 0.028743 0.30219 -0.08144
1.9883 -0.0071143 -0.0094766 0 -0.011876 0 -0.011242 0 -0.0025469 0 -0.0061192 0.012574 1.4369 0.043356 -0.17171 0.11981 0.003776 -0.17155 0.085358 -0.21621 0.12334 -0.00030993 0.081747 -0.00077997 -0.067529 -0.15558 -0.01259 -0.00595 -0.037501 -0.0066043 0 0 0 0 -0.10699 0.0093207 0.026072 0.2954 -0.077504
1.9922 -0.007773 -0.0097226 0 -0.013706 0 -0.012973 0 -0.0027157 0 -0.0049211 0.014424 1.4296 0.036711 -0.16463 0.11903 -0.0025533 -0.17663 0.088624 -0.22217 0.11153 0.0019634 0.06532 -0.0074337 -0.071484 -0.1597 -0.017008 -0.0067553 -0.036834 -0.017743 0 0 0 0 -0.10045 0.0048393 0.021961 0.2836 -0.073589
1.9961 -0.0084744 -0.0093441 0 -0.00891 0 -0.011413 0 -0.0019011 0 -0.0012461 0.011868 1.4899 0.030948 -0.15553 0.11806 -0.0086724 -0.18398 0.092993 -0.22736 0.10667 0.0033098 0.054815 -0.0072848 -0.078122 -0.16266 -0.0087558 -0.007438 -0.033112 -0.016628 0 0 0 0 -0.092637 -0.0012039 0.017476 0.26956 -0.07061
2 -0.0086587 -0.0084861 0 -0.00094886 0 -0.0070542 0 -0.00058895 0 0.0013872 0.007338 1.5504 0.029141 -0.14791 0.11686 -0.011889 -0.19172 0.097374 -0.23091 0.11128 0.0028759 0.058177 -0.0065212 -0.084276 -0.16359 0.015196 -0.0071809 -0.026533 -0.0060812 0 0 0 0 -0.083637 -0.0057938 0.01421 0.25961 -0.070038
2.0039 -0.0075952 -0.0069041 0 0.0044378 0 -0.0023641 0 2.36e-05 0 0.00055923 0.0036304 1.5267 0.030525 -0.14361 0.11598 -0.012343 -0.19648 0.10115 -0.23205 0.12002 0.0018015 0.070225 -0.0094671 -0.087166 -0.16189 0.043068 -0.0063178 -0.019808 0.0073013 0 0 0 0 -0.073962 -0.0067425 0.0119 0.25549 -0.070937
2.0078 -0.0050887 -0.0044331 0 0.0038134 0 -0.00012163 0 -0.00074599 0 -0.0026692 0.001555 1.4225 0.034243 -0.14288 0.11582 -0.010745 -0.19679 0.10441 -0.22986 0.13056 0.00079276 0.08726 -0.014231 -0.086198 -0.15713 0.068681 -0.0052746 -0.014083 0.018272 0 0 0 0 -0.064082 -0.0036355 0.010016 0.25672 -0.072668
2.0117 -0.0017808 -0.0013592 0 -0.0014588 0 -0.0010761 0 -0.0024147 0 -0.0053364 -0.00036023 1.3371 0.03928 -0.14556 0.11667 -0.0080764 -0.19181 0.10732 -0.22361 0.14077 0.00048501 0.10538 -0.014888 -0.081315 -0.14919 0.086407 -0.0044962 -0.010304 0.027545 0 0 0 0 -0.054678 0.003365 0.0080407 0.26227 -0.074579
2.0156 0.0012809 0.0017706 0 -0.0065349 0 -0.0030361 0 -0.0038 0 -0.0058025 -0.003927 1.3569 0.043921 -0.15099 0.11898 -0.0063218 -0.181 0.11038 -0.21198 0.14794 0.0017629 0.11841 -0.0079013 -0.073171 -0.1382 0.08794 -0.0047406 -0.0097022 0.039493 0 0 0 0 -0.047385 0.013173 0.0052079 0.26985 -0.075687
2.0195 0.0034176 0.0046301 0 -0.0068159 0 -0.0025606 0 -0.0039875 0 -0.0046787 -0.0091402 1.453 0.046287 -0.15669 0.1225 -0.0082052 -0.16817 0.11413 -0.19592 0.1508 0.004711 0.12144 0.003916 -0.06501 -0.12659 0.07055 -0.0063493 -0.012237 0.053864 0 0 0 0 -0.044807 0.021651 0.0016733 0.27543 -0.075182
2.0234 0.0047329 0.0072455 0 -0.0011583 0 0.0019446 0 -0.0028975 0 -0.0029221 -0.013914 1.5087 0.046782 -0.16119 0.12635 -0.013517 -0.15761 0.1183 -0.17849 0.15095 0.0083802 0.11766 0.013925 -0.058734 -0.11642 0.042153 -0.0085734 -0.016404 0.061279 0 0 0 0 -0.046882 0.026591 -0.0013001 0.27825 -0.07336
2.0273 0.0058212 0.0095885 0 0.007518 0 0.0085203 0 -0.0011644 0 -0.00025361 -0.015821 1.4506 0.046007 -0.16393 0.13 -0.021624 -0.15162 0.12254 -0.16166 0.14927 0.012228 0.10988 0.017814 -0.054891 -0.10856 0.0078769 -0.010822 -0.021325 0.050232 0 0 0 0 -0.05316 0.02729 -0.0026904 0.27859 -0.070361
2.0313 0.0070898 0.011164 0 0.014317 0 0.013108 0 0.00036454 0 0.0037754 -0.014035 1.334 0.044812 -0.16455 0.1329 -0.031451 -0.15213 0.12638 -0.1474 0.1467 0.015717 0.1016 0.016789 -0.053609 -0.10355 -0.026483 -0.012435 -0.026058 0.020015 0 0 0 0 -0.062676 0.023607 -0.001451 0.27723 -0.066372
2.0352 0.0083264 0.011211 0 0.015604 0 0.013009 0 0.0011635 0 0.0078242 -0.0096863 1.2803 0.04522 -0.16267 0.13405 -0.03972 -0.16156 0.12866 -0.13954 0.14414 0.018252 0.10017 0.014699 -0.053803 -0.10138 -0.049492 -0.012111 -0.028736 -0.015419 0 0 0 0 -0.071828 0.01705 0.0045143 0.27645 -0.061323
2.0391 0.0088521 0.0094083 0 0.011313 0 0.0091639 0 0.001423 0 0.009298 -0.0045639 1.3365 0.047851 -0.15926 0.13391 -0.043654 -0.17473 0.12955 -0.13683 0.1412 0.020544 0.10665 0.012725 -0.052791 -0.099431 -0.058565 -0.010268 -0.028858 -0.039809 0 0 0 0 -0.075821 0.012274 0.013495 0.27771 -0.055342
2.043 0.0080558 0.0063287 0 0.0048281 0 0.0051111 0 0.0020678 0 0.0074546 0.00036527 1.4182 0.052249 -0.15445 0.13304 -0.042625 -0.18825 0.12969 -0.13757 0.13722 0.023306 0.11883 0.007856 -0.049724 -0.096717 -0.055328 -0.0076301 -0.026538 -0.051584 0 0 0 0 -0.07282 0.011224 0.023883 0.28068 -0.048374
2.0469 0.0058335 0.0030488 0 0.00046831 0 0.0036476 0 0.0041086 0 0.0051302 0.0052935 1.4056 0.057809 -0.14812 0.132 -0.036472 -0.19948 0.12978 -0.14012 0.13166 0.027127 0.13422 -0.0030832 -0.044257 -0.092783 -0.041835 -0.0048903 -0.022017 -0.065951 0 0 0 0 -0.061817 0.01505 0.034267 0.28478 -0.040425
2.0508 0.002638 0.00028162 0 0.00028473 0 0.0044108 0 0.0075319 0 0.0060566 0.010744 1.282 0.063405 -0.13982 0.13163 -0.025402 -0.20517 0.13102 -0.14215 0.1239 0.032819 0.14854 -0.018527 -0.036436 -0.087612 -0.021597 -0.0031021 -0.015768 -0.097155 0 0 0 0 -0.042054 0.024677 0.04266 0.28878 -0.031561
2.0547 -0.00080072 -0.0020592 0 0.0026142 0 0.0045915 0 0.010699 0 0.01015 0.016614 1.1552 0.066922 -0.12893 0.13302 -0.012124 -0.20343 0.13511 -0.14054 0.11457 0.040661 0.15522 -0.032291 -0.028241 -0.083141 -0.0023089 -0.0034542 -0.0096151 -0.13879 0 0 0 0 -0.016979 0.038008 0.046957 0.29069 -0.022805
2.0586 -0.0038279 -0.0044127 0 0.0036443 0 0.0018825 0 0.011225 0 0.012442 0.021935 1.1347 0.068061 -0.11655 0.13571 7.7376e-05 -0.19792 0.14135 -0.13585 0.10576 0.049205 0.15497 -0.039048 -0.021586 -0.08082 0.01234 -0.005244 -0.005164 -0.16473 0 0 0 0 0.0071727 0.05088 0.048344 0.29074 -0.015466
2.0625 -0.0060946 -0.0067974 0 0.00077131 0 -0.0032915 0 0.0080164 0 0.0077934 0.025327 1.2062 0.066833 -0.10359 0.13913 0.0096912 -0.19087 0.14887 -0.129 0.098691 0.057434 0.14931 -0.03937 -0.017248 -0.081008 0.021729 -0.007837 -0.0032379 -0.15217 0 0 0 0 0.02724 0.061289 0.047657 0.28941 -0.010473
2.0664 -0.0076086 -0.0086406 0 -0.0051338 0 -0.0082737 0 0.0026698 0 -0.0032633 0.025585 1.249 0.063439 -0.091143 0.14249 0.015474 -0.18459 0.15653 -0.12121 0.094464 0.06427 0.14049 -0.038645 -0.015739 -0.083669 0.026068 -0.010476 -0.0044522 -0.10336 0 0 0 0 0.040458 0.067526 0.045874 0.28732 -0.0086787
2.0703 -0.0086282 -0.0094271 0 -0.010577 0 -0.010649 0 -0.0014723 0 -0.014223 0.022081 1.1769 0.058201 -0.081857 0.14373 0.015497 -0.18295 0.16137 -0.11529 0.094762 0.067435 0.13359 -0.040736 -0.017478 -0.087497 0.027442 -0.011616 -0.0096232 -0.042763 0 0 0 0 0.042471 0.067192 0.044522 0.28547 -0.01188
2.0742 -0.0094621 -0.0093981 0 -0.012614 0 -0.010229 0 -0.0021956 0 -0.018733 0.015046 1.0393 0.052131 -0.077118 0.14137 0.011409 -0.18626 0.16131 -0.11293 0.097994 0.066583 0.13238 -0.043006 -0.020589 -0.089221 0.030547 -0.010755 -0.016517 0.0076081 0 0 0 0 0.036346 0.062421 0.04413 0.28367 -0.018893
2.0781 -0.010292 -0.0094417 0 -0.011422 0 -0.0089087 0 -0.00068267 0 -0.016794 0.0057392 0.96834 0.045463 -0.076445 0.13555 0.0050167 -0.19259 0.15662 -0.11349 0.1026 0.062535 0.13621 -0.038097 -0.023894 -0.087693 0.036631 -0.0084897 -0.023161 0.048439 0 0 0 0 0.025789 0.055364 0.044102 0.28086 -0.028028
2.082 -0.01114 -0.01025 0 -0.0099539 0 -0.0089444 0 -0.00081674 0 -0.014333 -0.0037895 1.0311 0.038256 -0.079161 0.12667 -0.002314 -0.20014 0.14791 -0.11608 0.10775 0.056028 0.14396 -0.0208 -0.026661 -0.082564 0.045829 -0.005431 -0.028097 0.097715 0 0 0 0 0.013405 0.047402 0.04391 0.27612 -0.037912
2.0859 -0.012008 -0.011695 0 -0.011197 0 -0.011394 0 -0.0058476 0 -0.016692 -0.011611 1.1565 0.030478 -0.084052 0.11561 -0.0088812 -0.20635 0.13641 -0.11912 0.1128 0.048147 0.1536 0.0069133 -0.028162 -0.074005 0.057442 -0.0025023 -0.029612 0.16733 0 0 0 0 0.0022542 0.040014 0.042841 0.26831 -0.046747
2.0898 -0.013014 -0.013151 0 -0.015656 0 -0.015786 0 -0.015374 0 -0.023211 -0.017096 1.2149 0.022543 -0.087405 0.10571 -0.011116 -0.20583 0.12624 -0.11863 0.11908 0.041552 0.16114 0.037596 -0.027357 -0.064726 0.067303 -0.001466 -0.025575 0.24854 0 0 0 0 -0.0032465 0.03484 0.040567 0.25694 -0.050898
2.0938 -0.014367 -0.014379 0 -0.021218 0 -0.02073 0 -0.025445 0 -0.028622 -0.021394 1.1573 0.015646 -0.086826 0.099612 -0.0082051 -0.19811 0.1203 -0.11356 0.12897 0.037824 0.1666 0.064674 -0.024432 -0.057675 0.072559 -0.0021895 -0.018287 0.32166 0 0 0 0 -0.0037614 0.031393 0.038703 0.24551 -0.050109
2.0977 -0.016181 -0.015918 0 -0.025139 0 -0.024634 0 -0.03168 0 -0.029159 -0.026551 1.0552 0.010774 -0.081486 0.098431 0.00042289 -0.18314 0.1195 -0.10384 0.14423 0.03768 0.17159 0.086912 -0.019102 -0.053462 0.072599 -0.0042438 -0.0091069 0.37706 0 0 0 0 0.00011027 0.029466 0.038505 0.23647 -0.044334
2.1016 -0.018362 -0.018471 0 -0.026096 0 -0.026253 0 -0.032563 0 -0.026314 -0.03373 1.0069 0.0088389 -0.07106 0.10278 0.014976 -0.16136 0.12418 -0.089875 0.16623 0.04158 0.17814 0.10706 -0.011122 -0.052056 0.0676 -0.0070309 0.0005076 0.42237 0 0 0 0 0.0074998 0.028847 0.041123 0.2321 -0.033881
2.1055 -0.020718 -0.021968 0 -0.024715 0 -0.025283 0 -0.03011 0 -0.024372 -0.041955 1.0264 0.01157 -0.055674 0.11303 0.035789 -0.13374 0.13392 -0.072941 0.19695 0.050252 0.19093 0.12707 0.00031071 -0.051721 0.059591 -0.0092534 0.008146 0.46843 0 0 0 0 0.017023 0.029547 0.048462 0.2363 -0.019393
2.1094 -0.023178 -0.025401 0 -0.022698 0 -0.022886 0 -0.027754 0 -0.02527 -0.048516 1.0421 0.018079 -0.039255 0.12516 0.059159 -0.10521 0.14408 -0.056842 0.23202 0.061881 0.21178 0.14537 0.014238 -0.047647 0.055315 -0.0096695 0.012474 0.51212 0 0 0 0 0.02605 0.031373 0.059176 0.24751 -0.0041422
2.1133 -0.025787 -0.027699 0 -0.021697 0 -0.021485 0 -0.027693 0 -0.026964 -0.050883 0.99754 0.025956 -0.024786 0.13566 0.081455 -0.079244 0.15151 -0.043514 0.26567 0.074389 0.23714 0.15875 0.02881 -0.038141 0.058196 -0.0085327 0.014425 0.5379 0 0 0 0 0.033277 0.033941 0.070324 0.26076 0.0097047
2.1172 -0.0284 -0.028675 0 -0.022645 0 -0.023365 0 -0.029895 0 -0.026785 -0.048679 0.92406 0.033393 -0.014031 0.1424 0.10019 -0.05805 0.1545 -0.033979 0.29361 0.086434 0.26346 0.16607 0.042541 -0.022946 0.069829 -0.006266 0.014873 0.53676 0 0 0 0 0.037797 0.036897 0.079738 0.27219 0.020918
2.1211 -0.030414 -0.029008 0 -0.025453 0 -0.028759 0 -0.032944 0 -0.025146 -0.044148 0.89931 0.038378 -0.0084994 0.14348 0.11291 -0.043586 0.15175 -0.028925 0.3114 0.096642 0.28624 0.16939 0.053757 -0.0026544 0.090955 -0.0035386 0.014986 0.51988 0 0 0 0 0.038797 0.039783 0.085108 0.27751 0.028487
2.125 -0.030998 -0.029293 0 -0.028868 0 -0.035026 0 -0.035309 0 -0.024913 -0.040724 0.94514 0.036582 -0.010459 0.13611 0.11442 -0.039572 0.14221 -0.029284 0.30899 0.10203 0.2933 0.17144 0.058228 0.017677 0.11936 -0.0022185 0.017367 0.50977 0 0 0 0 0.033718 0.04114 0.082003 0.26731 0.030956
2.1289 -0.029771 -0.02928 0 -0.030872 0 -0.038008 0 -0.035938 0 -0.02745 -0.040696 0.99277 0.029725 -0.015776 0.12497 0.10872 -0.040962 0.13087 -0.031893 0.29255 0.10338 0.28546 0.1726 0.057131 0.031584 0.14484 -0.0027883 0.022223 0.51743 0 0 0 0 0.024056 0.040685 0.073886 0.24579 0.031235
2.1328 -0.027339 -0.028212 0 -0.029905 0 -0.034921 0 -0.034328 0 -0.030544 -0.043609 0.95889 0.019194 -0.022516 0.11229 0.097885 -0.04505 0.1198 -0.035621 0.26522 0.10107 0.2646 0.17072 0.051329 0.036785 0.16237 -0.0050591 0.029157 0.53061 0 0 0 0 0.010286 0.038529 0.063083 0.21602 0.030665
2.1367 -0.025022 -0.025896 0 -0.026236 0 -0.02671 0 -0.030733 0 -0.030965 -0.04646 0.84179 0.0066311 -0.028836 0.10019 0.084197 -0.049025 0.11063 -0.039439 0.23062 0.095639 0.23382 0.1636 0.042002 0.032253 0.16792 -0.0086181 0.037571 0.52581 0 0 0 0 -0.006882 0.034978 0.05202 0.18159 0.030491
2.1406 -0.023875 -0.023251 0 -0.022163 0 -0.017903 0 -0.026457 0 -0.028537 -0.04556 0.72271 -0.0051809 -0.032176 0.091421 0.071073 -0.048413 0.10504 -0.042092 0.19406 0.087854 0.19913 0.1512 0.031129 0.018111 0.156 -0.012479 0.046308 0.49077 0 0 0 0 -0.026351 0.030768 0.044533 0.14847 0.032359
2.1445 -0.023834 -0.021625 0 -0.020454 0 -0.013835 0 -0.023492 0 -0.026583 -0.038887 0.67205 -0.013088 -0.031129 0.086854 0.062206 -0.039466 0.10149 -0.042629 0.16245 0.079479 0.17146 0.1354 0.021903 0.0027334 0.1295 -0.01482 0.053727 0.4342 0 0 0 0 -0.045244 0.027393 0.043229 0.12355 0.036731
2.1484 -0.023822 -0.02156 0 -0.02219 0 -0.017026 0 -0.023224 0 -0.028015 -0.027485 0.67292 -0.017639 -0.027304 0.08416 0.05716 -0.024399 0.096726 -0.041242 0.13655 0.071448 0.15339 0.11831 0.014922 -0.0064435 0.098212 -0.015283 0.059706 0.37509 0 0 0 0 -0.061867 0.025072 0.045651 0.10602 0.042024
2.1523 -0.022742 -0.022312 0 -0.025922 0 -0.02527 0 -0.025159 0 -0.031661 -0.015052 0.65079 -0.019748 -0.021902 0.081727 0.055151 -0.00537 0.088693 -0.037917 0.11587 0.063992 0.14472 0.10156 0.0099723 -0.0057108 0.067897 -0.013924 0.064324 0.326 0 0 0 0 -0.075404 0.023499 0.049661 0.094305 0.046984
2.1563 -0.02044 -0.022631 0 -0.028878 0 -0.032855 0 -0.026974 0 -0.033163 -0.0059338 0.56905 -0.02076 -0.016355 0.077818 0.054966 0.014759 0.075506 -0.032694 0.099243 0.057159 0.14383 0.087049 0.006452 0.0076716 0.044321 -0.011043 0.067793 0.28763 0 0 0 0 -0.085303 0.022101 0.052688 0.085921 0.050213
2.1602 -0.017768 -0.021925 0 -0.028975 0 -0.034251 0 -0.026109 0 -0.029422 -0.0026963 0.47228 -0.023923 -0.013669 0.069508 0.05397 0.028726 0.054428 -0.025232 0.083611 0.050465 0.14408 0.077349 0.0023878 0.035765 0.036985 -0.0077312 0.070071 0.25598 0 0 0 0 -0.090878 0.018734 0.049337 0.07482 0.048626
2.1641 -0.015769 -0.020582 0 -0.025824 0 -0.027815 0 -0.021664 0 -0.021524 -0.0047398 0.42546 -0.030266 -0.01461 0.058207 0.05107 0.033513 0.030107 -0.016463 0.066224 0.043149 0.13719 0.074161 -0.0036008 0.067213 0.040888 -0.005412 0.070722 0.22896 0 0 0 0 -0.094525 0.012297 0.040044 0.057873 0.042767
2.168 -0.014838 -0.019203 0 -0.020264 0 -0.016943 0 -0.015043 0 -0.013222 -0.0088227 0.42607 -0.038744 -0.0188 0.045803 0.047127 0.029921 0.0064039 -0.0068902 0.047351 0.035051 0.12144 0.076011 -0.011285 0.095433 0.050261 -0.0043274 0.068718 0.20478 0 0 0 0 -0.097304 0.0029463 0.027308 0.036021 0.033809
2.1719 -0.01458 -0.017742 0 -0.013534 0 -0.0077524 0 -0.0089424 0 -0.0072902 -0.011158 0.39956 -0.047939 -0.025741 0.034029 0.043285 0.019579 -0.013203 0.0030546 0.027791 0.026165 0.096608 0.078138 -0.020143 0.11546 0.059819 -0.0044413 0.062999 0.17801 0 0 0 0 -0.099884 -0.0088623 0.013846 0.010909 0.022956
2.1758 -0.014307 -0.015569 0 -0.007154 0 -0.0048745 0 -0.0056092 0 -0.00405 -0.0097539 0.28737 -0.05508 -0.034579 0.025463 0.04178 0.0059985 -0.023523 0.012791 0.0095426 0.016668 0.064192 0.075666 -0.028974 0.12129 0.061786 -0.00535 0.051684 0.14337 0 0 0 0 -0.10278 -0.022066 0.0042954 -0.013956 0.0121
2.1797 -0.01352 -0.012333 0 -0.0030831 0 -0.0083414 0 -0.0056087 0 -0.0029409 -0.0055162 0.12148 -0.055307 -0.04365 0.02251 0.045922 -0.0019645 -0.018917 0.021431 -0.003496 0.007331 0.032304 0.067536 -0.035493 0.11102 0.047647 -0.00542 0.033162 0.10485 0 0 0 0 -0.10562 -0.033872 0.0054923 -0.031486 0.0042056
2.1836 -0.011972 -0.0085738 0 -0.00294 0 -0.013829 0 -0.0076616 0 -0.0040627 -0.001472 -0.0073224 -0.049097 -0.052456 0.022901 0.054433 -0.0011427 -0.0032371 0.028867 -0.011452 -0.0015007 0.0067537 0.057383 -0.039856 0.093022 0.022251 -0.0037128 0.010168 0.077011 0 0 0 0 -0.10776 -0.04334 0.015865 -0.040767 -0.00075678
2.1875 -0.0095227 -0.0052851 0 -0.0062941 0 -0.015949 0 -0.0094085 0 -0.0072158 -0.00067602 -0.054364 -0.037566 -0.061423 0.02483 0.065798 0.0085937 0.021216 0.035008 -0.014952 -0.0099341 -0.01066 0.050302 -0.042819 0.071383 -0.010118 0.00013551 -0.015713 0.07221 0 0 0 0 -0.10893 -0.050669 0.033468 -0.042212 -0.0034021
2.1914 -0.0061967 -0.0028923 0 -0.0098448 0 -0.012009 0 -0.0087137 0 -0.010121 -0.0041715 -0.075847 -0.022538 -0.071254 0.026222 0.077993 0.026055 0.051526 0.039813 -0.015114 -0.018245 -0.01926 0.048476 -0.045491 0.050067 -0.044162 0.0062831 -0.042707 0.085647 0 0 0 0 -0.10904 -0.056516 0.055479 -0.037069 -0.0047249
2.1953 -0.0024115 -0.00078707 0 -0.0092183 0 -0.0034818 0 -0.0050165 0 -0.0092978 -0.010263 -0.16621 -0.0090169 -0.084473 0.022823 0.085936 0.045455 0.082245 0.042948 -0.014726 -0.027657 -0.020525 0.049664 -0.050942 0.03395 -0.068299 0.01469 -0.06772 0.095928 0 0 0 0 -0.1085 -0.063557 0.075108 -0.028793 -0.0074587
2.1992 0.0010717 0.0020257 0 -0.0025713 0 0.0055337 0 4.8444e-05 0 -0.0037108 -0.015502 -0.34825 -0.0026789 -0.1027 0.013409 0.086018 0.055825 0.10737 0.044539 -0.017213 -0.039545 -0.02254 0.049573 -0.061112 0.022057 -0.075902 0.023586 -0.089362 0.083382 0 0 0 0 -0.10903 -0.075129 0.085811 -0.023215 -0.014186
2.2031 0.0036934 0.0058398 0 0.0072212 0 0.011293 0 0.0035293 0 0.0030732 -0.016737 -0.54369 -0.0046172 -0.12582 -0.0005429 0.078443 0.052967 0.12554 0.044455 -0.023065 -0.054284 -0.028851 0.045436 -0.075438 0.011911 -0.068345 0.03189 -0.1084 0.047618 0 0 0 0 -0.11161 -0.09194 0.086917 -0.021802 -0.025153
2.207 0.0056677 0.0098584 0 0.014331 0 0.012511 0 0.0033683 0 0.0057428 -0.012959 -0.65978 -0.014953 -0.15356 -0.01752 0.063858 0.0348 0.13613 0.042355 -0.032177 -0.072018 -0.041053 0.037474 -0.093021 0.0021002 -0.047522 0.03886 -0.12561 0.005321 0 0 0 0 -0.11688 -0.11406 0.07871 -0.024936 -0.040213
2.2109 0.0078598 0.012879 0 0.014637 0 0.010503 0 0.00038164 0 0.0028916 -0.0058221 -0.69331 -0.032937 -0.18519 -0.035198 0.043719 0.00021245 0.13899 0.03762 -0.043864 -0.092719 -0.05988 0.027507 -0.1122 -0.0086587 -0.016923 0.043682 -0.14221 -0.029134 0 0 0 0 -0.12547 -0.14099 0.062558 -0.032255 -0.058758
2.2148 0.010898 0.014309 0 0.0092302 0 0.0079191 0 -0.0019059 0 -0.00078263 0.0014895 -0.73242 -0.053686 -0.2178 -0.048525 0.022635 -0.045634 0.13551 0.028431 -0.055549 -0.11515 -0.081755 0.016803 -0.12845 -0.018214 0.014816 0.045256 -0.15981 -0.05841 0 0 0 0 -0.13728 -0.16935 0.043813 -0.041017 -0.078283
2.2188 0.014349 0.014509 0 0.0035144 0 0.0072042 0 0.00010152 0 0.001162 0.0063412 -0.85487 -0.071035 -0.24802 -0.056322 0.0045298 -0.089788 0.13014 0.015143 -0.065441 -0.13689 -0.10072 0.005296 -0.13993 -0.022315 0.041885 0.044499 -0.1775 -0.096253 0 0 0 0 -0.14976 -0.1951 0.027765 -0.048483 -0.096213
2.2227 0.016902 0.014267 0 0.0027207 0 0.0094725 0 0.0069962 0 0.010166 0.0083431 -1.0402 -0.082698 -0.2743 -0.058462 -0.0095993 -0.12667 0.12435 -0.0025515 -0.073295 -0.15681 -0.11463 -0.0076728 -0.14635 -0.018289 0.063536 0.041679 -0.1937 -0.14901 0 0 0 0 -0.16159 -0.21677 0.015583 -0.05417 -0.11175
2.2266 0.017508 0.014076 0 0.0078623 0 0.013964 0 0.015626 0 0.020783 0.0095259 -1.1957 -0.087163 -0.29546 -0.055276 -0.019355 -0.15182 0.11936 -0.024841 -0.079206 -0.17398 -0.12213 -0.02243 -0.14802 -0.0042251 0.080008 0.037119 -0.20659 -0.20688 0 0 0 0 -0.17151 -0.23342 0.0076232 -0.05801 -0.12443
2.2305 0.016403 0.013935 0 0.015504 0 0.018289 0 0.02153 0 0.025845 0.012834 -1.265 -0.083226 -0.30962 -0.047561 -0.025165 -0.15985 0.11652 -0.052631 -0.084033 -0.187 -0.12273 -0.03872 -0.14622 0.021971 0.093671 0.031141 -0.21194 -0.25482 0 0 0 0 -0.17743 -0.24442 0.0025957 -0.060874 -0.13408
2.2344 0.01495 0.013683 0 0.021007 0 0.019726 0 0.02249 0 0.023234 0.019911 -1.2919 -0.075764 -0.3182 -0.03844 -0.030374 -0.15669 0.11583 -0.08444 -0.089616 -0.19673 -0.12174 -0.055749 -0.14509 0.052637 0.10924 0.024813 -0.20814 -0.28892 0 0 0 0 -0.17918 -0.25307 -0.0042856 -0.064785 -0.14244
2.2383 0.014405 0.013307 0 0.022001 0 0.017137 0 0.020091 0 0.017183 0.029677 -1.3682 -0.069098 -0.32325 -0.029464 -0.036598 -0.15025 0.11665 -0.1181 -0.096206 -0.20472 -0.12276 -0.071995 -0.14643 0.079996 0.12701 0.018893 -0.19755 -0.3182 0 0 0 0 -0.17813 -0.26189 -0.014959 -0.070086 -0.15062
2.2422 0.014837 0.012896 0 0.01932 0 0.012151 0 0.018094 0 0.013297 0.038709 -1.5258 -0.06568 -0.3256 -0.02127 -0.044304 -0.14504 0.11861 -0.15199 -0.10348 -0.21185 -0.12734 -0.085204 -0.15093 0.099197 0.14572 0.013871 -0.18208 -0.34966 0 0 0 0 -0.17536 -0.27201 -0.029963 -0.076587 -0.159
2.2461 0.015232 0.012437 0 0.015469 0 0.0083029 0 0.019273 0 0.013186 0.04326 -1.6977 -0.067666 -0.32605 -0.014248 -0.05353 -0.14541 0.12126 -0.18427 -0.11074 -0.21899 -0.13635 -0.093339 -0.15883 0.10577 0.16315 0.010205 -0.16426 -0.3758 0 0 0 0 -0.17216 -0.28423 -0.049149 -0.083757 -0.16774
2.25 0.014629 0.011854 0 0.012652 0 0.0084059 0 0.023458 0 0.014327 0.041645 -1.7923 -0.077667 -0.32428 -0.0088477 -0.062681 -0.15634 0.12351 -0.20988 -0.11517 -0.2271 -0.14787 -0.096121 -0.16915 0.094193 0.17087 0.008757 -0.14978 -0.38091 0 0 0 0 -0.17184 -0.29818 -0.069652 -0.089709 -0.17614
2.2539 0.013078 0.011288 0 0.011913 0 0.01224 0 0.02803 0 0.01424 0.035408 -1.7945 -0.091036 -0.32047 -0.0047925 -0.070093 -0.17185 0.12429 -0.22832 -0.11595 -0.23551 -0.15645 -0.095562 -0.17897 0.076221 0.16787 0.0085084 -0.14043 -0.35969 0 0 0 0 -0.17572 -0.31137 -0.087046 -0.093831 -0.18366
2.2578 0.01152 0.011167 0 0.01318 0 0.016643 0 0.029917 0 0.013334 0.028424 -1.7809 -0.10553 -0.31431 -0.0024837 -0.075541 -0.1887 0.12287 -0.23928 -0.11291 -0.24345 -0.15977 -0.094447 -0.18736 0.057972 0.15499 0.0089119 -0.13577 -0.32571 0 0 0 0 -0.18438 -0.32292 -0.099827 -0.096245 -0.19034
2.2617 0.010808 0.01183 0 0.015396 0 0.018051 0 0.027378 0 0.013216 0.024396 -1.8355 -0.11903 -0.30568 -0.0023351 -0.079164 -0.20401 0.11868 -0.24303 -0.10623 -0.25011 -0.1563 -0.093869 -0.19372 0.04494 0.13421 0.0094154 -0.13475 -0.29828 0 0 0 0 -0.19801 -0.33231 -0.10713 -0.097188 -0.19646
2.2656 0.010946 0.013021 0 0.016638 0 0.015277 0 0.020725 0 0.01336 0.024316 -1.9622 -0.12857 -0.29444 -0.0053674 -0.081845 -0.21419 0.11071 -0.24011 -0.096379 -0.25391 -0.14466 -0.092192 -0.19762 0.044534 0.11014 0.0092016 -0.13473 -0.28151 0 0 0 0 -0.21676 -0.3394 -0.10846 -0.097082 -0.20285
2.2695 0.011238 0.013858 0 0.014926 0 0.010158 0 0.012134 0 0.011038 0.025667 -2.0907 -0.1325 -0.28208 -0.011604 -0.085912 -0.21938 0.099351 -0.23486 -0.085215 -0.25353 -0.12864 -0.086551 -0.20003 0.056688 0.092625 0.0078115 -0.1308 -0.25905 0 0 0 0 -0.23765 -0.34615 -0.10699 -0.095857 -0.21105
2.2734 0.011045 0.01344 0 0.0097264 0 0.0057774 0 0.0047929 0 0.0049549 0.024107 -2.1621 -0.13218 -0.27029 -0.01935 -0.091937 -0.2232 0.08647 -0.23104 -0.073648 -0.24965 -0.11284 -0.075374 -0.20189 0.072628 0.084794 0.0058444 -0.12201 -0.21123 0 0 0 0 -0.25714 -0.35394 -0.10581 -0.09242 -0.22107
2.2773 0.010302 0.011578 0 0.0029508 0 0.0041026 0 0.0013382 0 -0.0020784 0.016689 -2.1915 -0.12823 -0.26001 -0.027376 -0.099704 -0.2276 0.073197 -0.23041 -0.061547 -0.24261 -0.099319 -0.059412 -0.20336 0.086379 0.087168 0.003837 -0.10859 -0.13646 0 0 0 0 -0.27297 -0.36298 -0.10611 -0.085392 -0.23247
2.2813 0.0093415 0.0089537 0 -0.0018744 0 0.0050124 0 0.002096 0 -0.0052917 0.0043757 -2.2394 -0.12138 -0.25202 -0.034303 -0.10861 -0.23436 0.060725 -0.23433 -0.048478 -0.23295 -0.08963 -0.040602 -0.20441 0.091709 0.098946 0.0024185 -0.091423 -0.054675 0 0 0 0 -0.28294 -0.37303 -0.10872 -0.073263 -0.24447
2.2852 0.0084071 0.0065729 0 -0.0020304 0 0.0070119 0 0.0044654 0 -0.0028834 -0.0081468 -2.3309 -0.11178 -0.24743 -0.0371 -0.1162 -0.24437 0.051277 -0.24385 -0.032003 -0.22149 -0.084133 -0.020549 -0.20407 0.077359 0.11515 0.0029657 -0.073816 0.0091169 0 0 0 0 -0.28242 -0.38133 -0.1134 -0.052029 -0.25416
2.2891 0.0074485 0.0050329 0 0.0022903 0 0.0084549 0 0.0045829 0 0.0019809 -0.015508 -2.4208 -0.10017 -0.24451 -0.035838 -0.12068 -0.25322 0.044588 -0.25467 -0.01127 -0.20995 -0.078104 -0.00050505 -0.20195 0.049088 0.12622 0.0051666 -0.059636 0.043404 0 0 0 0 -0.27427 -0.38453 -0.11737 -0.024322 -0.25932
2.293 0.0063537 0.0042487 0 0.0080174 0 0.0082512 0 0.00048633 0 0.0045934 -0.015475 -2.4463 -0.086439 -0.24219 -0.031293 -0.12209 -0.25779 0.039986 -0.26417 0.013643 -0.19885 -0.068961 0.017558 -0.19813 0.013227 0.12892 0.0083106 -0.049623 0.053692 0 0 0 0 -0.26088 -0.38133 -0.11935 0.007324 -0.25933
2.2969 0.0052193 0.0037539 0 0.011356 0 0.0061208 0 -0.005871 0 0.0036949 -0.010646 -2.4058 -0.070464 -0.2397 -0.02428 -0.12091 -0.25577 0.036839 -0.27034 0.042366 -0.18845 -0.054952 0.030971 -0.19277 -0.024459 0.12166 0.011639 -0.043814 0.052408 0 0 0 0 -0.24442 -0.37111 -0.11857 0.040501 -0.25395
2.3008 0.0042892 0.0031694 0 0.010295 0 0.002838 0 -0.0099097 0 0.0023406 -0.006577 -2.3707 -0.051965 -0.23615 -0.016049 -0.11842 -0.24443 0.034253 -0.27064 0.074048 -0.17886 -0.034268 0.038337 -0.18618 -0.055627 0.10378 0.013872 -0.041434 0.049112 0 0 0 0 -0.22796 -0.35363 -0.11437 0.071604 -0.24318
2.3047 0.0036565 0.0024213 0 0.0056557 0 0.00021833 0 -0.0082443 0 0.0038432 -0.0076437 -2.4142 -0.031685 -0.23149 -0.0085191 -0.11796 -0.22548 0.031247 -0.26455 0.10541 -0.16953 -0.0085654 0.041353 -0.17893 -0.071403 0.081411 0.013146 -0.038799 0.049055 0 0 0 0 -0.21565 -0.33282 -0.10779 0.095898 -0.22938
2.3086 0.0031316 0.0016667 0 0.00028144 0 0.00017073 0 -0.0016758 0 0.0077083 -0.013785 -2.5352 -0.011534 -0.22694 -0.0019102 -0.12037 -0.20617 0.028121 -0.25607 0.13372 -0.15988 0.017164 0.043642 -0.17097 -0.076072 0.062395 0.0098546 -0.03353 0.054993 0 0 0 0 -0.20727 -0.31399 -0.10093 0.11436 -0.21575
2.3125 0.0024586 0.0011587 0 -0.0027523 0 0.0030334 0 0.0054166 0 0.010235 -0.020603 -2.6598 0.0072936 -0.22337 0.0041331 -0.1252 -0.19064 0.025446 -0.24763 0.15742 -0.1497 0.04025 0.046769 -0.16175 -0.073164 0.050304 0.004484 -0.025043 0.064938 0 0 0 0 -0.20197 -0.29955 -0.094511 0.1281 -0.20358
2.3164 0.001633 0.0011764 0 -0.0018063 0 0.0067345 0 0.0086902 0 0.0087546 -0.022665 -2.7189 0.023632 -0.22163 0.010146 -0.13145 -0.18275 0.023897 -0.24169 0.17511 -0.13891 0.058278 0.047376 -0.15062 -0.06695 0.047894 -0.0022414 -0.013266 0.068741 0 0 0 0 -0.19843 -0.29139 -0.089018 0.13869 -0.19388
2.3203 0.00095968 0.0019266 0 0.0024265 0 0.0081341 0 0.0070896 0 0.0043383 -0.017387 -2.7165 0.035124 -0.22336 0.017432 -0.13542 -0.18841 0.025071 -0.24263 0.18366 -0.12782 0.067469 0.039236 -0.13573 -0.065138 0.058304 -0.0085838 0.00060734 0.052646 0 0 0 0 -0.19347 -0.2913 -0.084305 0.14922 -0.18769
2.3242 0.00079304 0.0033434 0 0.0071332 0 0.0058052 0 0.0029871 0 5.7121e-05 -0.0066467 -2.7184 0.042198 -0.22801 0.02616 -0.13325 -0.20307 0.028798 -0.25014 0.18422 -0.11744 0.070083 0.019271 -0.11759 -0.070557 0.074872 -0.012782 0.013188 0.012269 0 0 0 0 -0.18476 -0.29403 -0.078761 0.1621 -0.18332
2.3281 0.0012392 0.0049497 0 0.0088489 0 0.0016214 0 -0.0003472 0 -0.0025751 0.0048055 -2.7784 0.046029 -0.23464 0.03548 -0.12447 -0.22108 0.034082 -0.26216 0.17809 -0.10837 0.068726 -0.0080049 -0.097706 -0.080461 0.092414 -0.01464 0.02329 -0.038976 0 0 0 0 -0.1728 -0.29542 -0.071549 0.17682 -0.1795
2.332 0.0020905 0.0060239 0 0.0057064 0 -0.00074532 0 -0.0011952 0 -0.0044515 0.012598 -2.8838 0.047535 -0.24258 0.04455 -0.10939 -0.23821 0.04004 -0.27702 0.16603 -0.10096 0.065101 -0.032429 -0.077451 -0.092006 0.10741 -0.01425 0.030471 -0.078172 0 0 0 0 -0.1585 -0.2925 -0.062217 0.19253 -0.17546
2.3359 0.0029895 0.0060578 0 -0.00094137 0 0.00072711 0 0.00021445 0 -0.0063578 0.015231 -2.9747 0.047921 -0.25107 0.052132 -0.089134 -0.24935 0.045436 -0.29253 0.14879 -0.095571 0.061067 -0.045418 -0.058782 -0.10085 0.11599 -0.012028 0.034719 -0.092644 0 0 0 0 -0.14364 -0.28199 -0.05044 0.20766 -0.17042
2.3398 0.0036326 0.0051422 0 -0.0070431 0 0.0043808 0 0.0028291 0 -0.0069041 0.014349 -3.011 0.049475 -0.25911 0.056371 -0.068915 -0.24849 0.048193 -0.30522 0.12828 -0.091859 0.058577 -0.046149 -0.045145 -0.10016 0.11418 -0.0096555 0.037798 -0.09138 0 0 0 0 -0.13268 -0.26092 -0.036815 0.21927 -0.16366
2.3438 0.0038848 0.0039114 0 -0.0085834 0 0.0064316 0 0.0056348 0 -0.0040138 0.013101 -3.0105 0.053052 -0.26657 0.058561 -0.053406 -0.24036 0.048713 -0.31482 0.10818 -0.088099 0.057503 -0.041206 -0.035613 -0.092758 0.10607 -0.0085955 0.041827 -0.095371 0 0 0 0 -0.12659 -0.23456 -0.02314 0.22812 -0.15568
2.3477 0.0038147 0.0030726 0 -0.0045618 0 0.004664 0 0.0076154 0 0.001828 0.013965 -3.0225 0.058763 -0.27344 0.05987 -0.044225 -0.2281 0.047555 -0.32155 0.090447 -0.083371 0.057779 -0.03845 -0.029124 -0.08165 0.093705 -0.0093034 0.047204 -0.11641 0 0 0 0 -0.12508 -0.20572 -0.010098 0.23537 -0.14646
2.3516 0.0036667 0.0029324 0 0.0022892 0 0.00059142 0 0.0077647 0 0.0070508 0.017331 -3.0731 0.066458 -0.27975 0.06161 -0.042222 -0.21512 0.04545 -0.32581 0.076866 -0.076871 0.059362 -0.040983 -0.0243 -0.070328 0.079237 -0.012009 0.053932 -0.14639 0 0 0 0 -0.12734 -0.17726 0.0017813 0.24241 -0.13597
2.3555 0.0037283 0.0033057 0 0.007729 0 -0.0020279 0 0.0059378 0 0.0084858 0.021409 -3.1442 0.075456 -0.28528 0.066339 -0.047594 -0.20698 0.043855 -0.32801 0.070755 -0.067414 0.062728 -0.046256 -0.018373 -0.0655 0.065779 -0.016738 0.060885 -0.1672 0 0 0 0 -0.13114 -0.15366 0.011949 0.252 -0.12369
2.3594 0.0041156 0.003811 0 0.0092403 0 -0.00070971 0 0.0036735 0 0.0069352 0.023336 -3.2046 0.083581 -0.28965 0.074992 -0.055226 -0.20613 0.043984 -0.32863 0.072129 -0.055871 0.068207 -0.049844 -0.009095 -0.070157 0.055626 -0.02211 0.065345 -0.16873 0 0 0 0 -0.13272 -0.13684 0.020822 0.26514 -0.10985
2.3633 0.0046577 0.0042288 0 0.0075135 0 0.0037258 0 0.003445 0 0.0063423 0.020916 -3.2517 0.08957 -0.29271 0.085898 -0.061724 -0.21027 0.045424 -0.32745 0.078513 -0.043974 0.075267 -0.049307 0.0025653 -0.080671 0.048518 -0.027208 0.066371 -0.15533 0 0 0 0 -0.13159 -0.12533 0.02868 0.27979 -0.095396
2.3672 0.0050664 0.0046381 0 0.0052178 0 0.0083414 0 0.0063935 0 0.0092026 0.014092 -3.3126 0.092603 -0.29443 0.097403 -0.065605 -0.21753 0.047571 -0.32415 0.088106 -0.033066 0.083154 -0.044745 0.015217 -0.093593 0.044118 -0.031575 0.063644 -0.13645 0 0 0 0 -0.12827 -0.11816 0.03536 0.29386 -0.081352
2.3711 0.0052971 0.0053209 0 0.0046055 0 0.01087 0 0.010749 0 0.013525 0.0052203 -3.4054 0.091995 -0.29487 0.10735 -0.065924 -0.22554 0.049522 -0.31841 0.098697 -0.024645 0.090754 -0.037005 0.026837 -0.10443 0.041795 -0.034858 0.057234 -0.11559 0 0 0 0 -0.12402 -0.11407 0.040538 0.30466 -0.068997
2.375 0.0057312 0.0065925 0 0.0061919 0 0.011226 0 0.013003 0 0.015029 -0.0022578 -3.5098 0.086546 -0.29501 0.1101 -0.063848 -0.23045 0.04864 -0.31039 0.10519 -0.022117 0.093791 -0.026742 0.031502 -0.10297 0.040258 -0.036703 0.048415 -0.091351 0 0 0 0 -0.12388 -0.1116 0.042281 0.30535 -0.062308
2.3789 0.0069224 0.0086673 0 0.0091942 0 0.010714 0 0.011155 0 0.012098 -0.0060119 -3.5837 0.078763 -0.29662 0.10576 -0.063677 -0.23302 0.044459 -0.30329 0.10584 -0.024239 0.09077 -0.015466 0.028859 -0.090572 0.038201 -0.037816 0.040264 -0.066936 0 0 0 0 -0.12982 -0.10964 0.040768 0.29726 -0.061208
2.3828 0.009113 0.011555 0 0.012588 0 0.01047 0 0.0068719 0 0.0077169 -0.0063215 -3.6095 0.069648 -0.3007 0.094955 -0.067254 -0.23484 0.036912 -0.29923 0.10006 -0.030315 0.081269 -0.0064999 0.019465 -0.069589 0.035581 -0.03833 0.033685 -0.053133 0 0 0 0 -0.14185 -0.10844 0.036117 0.28163 -0.065367
2.3867 0.012029 0.014997 0 0.015519 0 0.010953 0 0.004214 0 0.006178 -0.0055943 -3.6168 0.060131 -0.30799 0.078826 -0.075856 -0.2376 0.026155 -0.30011 0.087636 -0.039438 0.065532 -0.0035303 0.0045036 -0.043168 0.032648 -0.038329 0.029207 -0.058945 0 0 0 0 -0.15919 -0.10825 0.028703 0.26016 -0.073967
2.3906 0.015188 0.018523 0 0.017169 0 0.012515 0 0.0059946 0 0.0085069 -0.0061458 -3.6537 0.051316 -0.31954 0.059618 -0.090704 -0.24437 0.012465 -0.30913 0.068234 -0.050204 0.044664 -0.0076585 -0.013534 -0.017165 0.030514 -0.037713 0.026964 -0.081476 0 0 0 0 -0.17934 -0.10971 0.019314 0.23577 -0.085224
2.3945 0.018365 0.021653 0 0.017009 0 0.015666 0 0.011327 0 0.01192 -0.0080128 -3.7371 0.043529 -0.33414 0.042179 -0.10902 -0.25688 -0.0027012 -0.3262 0.04401 -0.060144 0.024023 -0.016294 -0.029427 0.00089591 0.031927 -0.036369 0.025129 -0.10931 0 0 0 0 -0.19563 -0.11258 0.010287 0.21315 -0.094564
2.3984 0.021637 0.024106 0 0.015626 0 0.020353 0 0.01668 0 0.013639 -0.0086863 -3.8378 0.035899 -0.34926 0.028501 -0.12718 -0.27294 -0.018198 -0.34711 0.017568 -0.068319 0.0071602 -0.025686 -0.041439 0.011114 0.038012 -0.034529 0.022261 -0.13697 0 0 0 0 -0.20518 -0.1157 0.0028707 0.1934 -0.099837
2.4023 0.024938 0.02583 0 0.014994 0 0.025297 0 0.019205 0 0.014218 -0.0050785 -3.9145 0.027703 -0.36328 0.0193 -0.14339 -0.29093 -0.033509 -0.36906 -0.0099555 -0.074322 -0.0044311 -0.034793 -0.04929 0.014565 0.049325 -0.0324 0.017792 -0.17289 0 0 0 0 -0.20695 -0.11832 -0.0024572 0.17647 -0.10023
2.4063 0.027672 0.026833 0 0.017234 0 0.028637 0 0.018982 0 0.016422 0.003898 -3.9597 0.018158 -0.37456 0.014808 -0.15616 -0.30897 -0.048176 -0.389 -0.037512 -0.077932 -0.0098958 -0.046325 -0.053317 0.013224 0.065989 -0.030246 0.0114 -0.22955 0 0 0 0 -0.20074 -0.11966 -0.0054702 0.1619 -0.095484
2.4102 0.02897 0.027049 0 0.022571 0 0.029495 0 0.018328 0 0.021302 0.016306 -4.0014 0.0057251 -0.3798 0.014915 -0.16396 -0.32365 -0.061038 -0.40089 -0.063445 -0.078505 -0.0096988 -0.063612 -0.05538 0.011465 0.086644 -0.028727 0.0033486 -0.30617 0 0 0 0 -0.1881 -0.11855 -0.0062531 0.14849 -0.086379
2.4141 0.028438 0.026398 0 0.028545 0 0.028664 0 0.019401 0 0.026507 0.028524 -4.0621 -0.0085573 -0.38005 0.016618 -0.16968 -0.33505 -0.071415 -0.40525 -0.087071 -0.076898 -0.0097887 -0.086505 -0.058396 0.011876 0.10491 -0.027958 -0.0044591 -0.38458 0 0 0 0 -0.17591 -0.11612 -0.0064736 0.13555 -0.077468
2.418 0.026565 0.024958 0 0.031645 0 0.02748 0 0.022689 0 0.028869 0.037735 -4.1219 -0.023517 -0.37636 0.019062 -0.17475 -0.34416 -0.078616 -0.40389 -0.10802 -0.07325 -0.01296 -0.11069 -0.062552 0.013192 0.11693 -0.027726 -0.011221 -0.44425 0 0 0 0 -0.16669 -0.11335 -0.0065897 0.12408 -0.070637
2.4219 0.024256 0.02295 0 0.03012 0 0.026173 0 0.027389 0 0.027927 0.043474 -4.1362 -0.037996 -0.36972 0.02181 -0.18001 -0.35182 -0.082014 -0.39867 -0.126 -0.067648 -0.021082 -0.13126 -0.06744 0.013609 0.1197 -0.027757 -0.016419 -0.47995 0 0 0 0 -0.16191 -0.11101 -0.0067591 0.11521 -0.067086
2.4258 0.021896 0.020482 0 0.025373 0 0.023745 0 0.032477 0 0.025949 0.047173 -4.0904 -0.050132 -0.36143 0.024814 -0.18602 -0.35917 -0.080506 -0.39246 -0.14044 -0.060065 -0.035986 -0.1467 -0.071545 0.0093614 0.10914 -0.027527 -0.019571 -0.50168 0 0 0 0 -0.16243 -0.11018 -0.0067777 0.11122 -0.067858
2.4297 0.018965 0.01735 0 0.020581 0 0.019585 0 0.036975 0 0.024613 0.050424 -4.0299 -0.057556 -0.35367 0.028638 -0.19124 -0.36623 -0.073919 -0.38947 -0.15136 -0.051407 -0.055899 -0.1592 -0.071324 -0.0044679 0.085439 -0.02619 -0.02098 -0.51787 0 0 0 0 -0.16517 -0.11138 -0.0055169 0.11426 -0.071585
2.4336 0.014709 0.013272 0 0.017865 0 0.014758 0 0.03952 0 0.022713 0.053644 -4.0239 -0.06107 -0.34735 0.033123 -0.19395 -0.3713 -0.064865 -0.3897 -0.16012 -0.043405 -0.075895 -0.17101 -0.066621 -0.025052 0.057374 -0.02386 -0.021604 -0.52241 0 0 0 0 -0.16614 -0.11342 -0.0026421 0.1216 -0.075311
2.4375 0.009201 0.008434 0 0.016639 0 0.011065 0 0.038515 0 0.017913 0.056082 -4.0947 -0.061228 -0.3428 0.03786 -0.19326 -0.37269 -0.054785 -0.39225 -0.16691 -0.037209 -0.093375 -0.18085 -0.058048 -0.049538 0.03034 -0.020777 -0.021694 -0.5015 0 0 0 0 -0.16375 -0.11546 0.0018337 0.13133 -0.077725
2.4414 0.0036315 0.0037764 0 0.014474 0 0.0087453 0 0.033271 0 0.010244 0.056687 -4.1881 -0.058818 -0.34017 0.042289 -0.18853 -0.36871 -0.045173 -0.39575 -0.17174 -0.033909 -0.10598 -0.18404 -0.046764 -0.074329 0.0097957 -0.0173 -0.021425 -0.45117 0 0 0 0 -0.157 -0.11664 0.007694 0.14132 -0.077777
2.4453 -0.00053507 0.00054285 0 0.0093948 0 0.005732 0 0.024962 0 0.0027049 0.054676 -4.2225 -0.055151 -0.3398 0.044821 -0.1793 -0.35565 -0.038566 -0.39664 -0.17283 -0.035561 -0.10992 -0.17604 -0.036194 -0.090971 0.0057362 -0.014349 -0.020644 -0.38297 0 0 0 0 -0.14601 -0.1153 0.014006 0.14772 -0.074567
2.4492 -0.0027119 -0.00063866 0 0.0015016 0 -0.00010611 0 0.016057 0 -0.0020156 0.049299 -4.1698 -0.051715 -0.34072 0.044872 -0.16856 -0.33556 -0.035152 -0.39262 -0.16785 -0.0406 -0.10691 -0.1555 -0.030006 -0.095342 0.016494 -0.012607 -0.019383 -0.3096 0 0 0 0 -0.13559 -0.11143 0.019095 0.15016 -0.070264
2.4531 -0.0034659 -0.00029013 0 -0.0071235 0 -0.0078372 0 0.0085626 0 -0.0046058 0.039473 -4.0827 -0.048369 -0.34213 0.043026 -0.15795 -0.31119 -0.03381 -0.38397 -0.15507 -0.046814 -0.098653 -0.12411 -0.028434 -0.08902 0.036165 -0.011991 -0.01794 -0.22803 0 0 0 0 -0.12838 -0.10565 0.022456 0.15088 -0.066406
2.457 -0.0037016 0.00035598 0 -0.013651 0 -0.013157 0 0.0028203 0 -0.0079502 0.024253 -4.04 -0.044623 -0.34331 0.03998 -0.1482 -0.28454 -0.03355 -0.37119 -0.13288 -0.052308 -0.085891 -0.084144 -0.030961 -0.074024 0.05967 -0.012314 -0.016651 -0.12263 0 0 0 0 -0.12585 -0.098425 0.02393 0.15206 -0.063895
2.4609 -0.0037021 0.00041097 0 -0.015796 0 -0.011924 0 -0.002003 0 -0.013013 0.0041319 -4.0659 -0.03946 -0.34322 0.036888 -0.13965 -0.25801 -0.032976 -0.35529 -0.099148 -0.054517 -0.068977 -0.037155 -0.036126 -0.053891 0.080014 -0.013192 -0.016041 0.012475 0 0 0 0 -0.12914 -0.090353 0.02359 0.15699 -0.063535
2.4648 -0.0030797 -1.5062e-05 0 -0.012748 0 -0.0043116 0 -0.0065618 0 -0.017019 -0.018022 -4.1099 -0.030453 -0.33944 0.036311 -0.1304 -0.23454 -0.030041 -0.33848 -0.052161 -0.049355 -0.046441 0.014761 -0.038931 -0.037116 0.086014 -0.013676 -0.016969 0.15719 0 0 0 0 -0.13639 -0.082421 0.022612 0.17089 -0.064831
2.4688 -0.0016184 -0.00020065 0 -0.0057983 0 0.0047242 0 -0.010803 0 -0.016544 -0.037659 -4.1063 -0.018028 -0.33178 0.038515 -0.1183 -0.21344 -0.02543 -0.32216 0.00078206 -0.038657 -0.019077 0.066895 -0.03677 -0.02741 0.080233 -0.013475 -0.0188 0.27608 0 0 0 0 -0.14231 -0.075214 0.022401 0.19116 -0.065514
2.4727 1.6312e-05 0.00017058 0 0.0016651 0 0.0093972 0 -0.014678 0 -0.011926 -0.050838 -4.0462 -0.0027888 -0.32022 0.043157 -0.10258 -0.19408 -0.020082 -0.30636 0.055676 -0.023987 0.012602 0.11226 -0.029245 -0.025109 0.066161 -0.01273 -0.020868 0.34731 0 0 0 0 -0.14447 -0.069113 0.023354 0.21533 -0.064469
2.4766 0.0005596 0.00042192 0 0.0054397 0 0.0076836 0 -0.018779 0 -0.0074747 -0.056488 -3.9828 0.014324 -0.30509 0.049579 -0.08301 -0.17588 -0.015123 -0.29093 0.10834 -0.0073444 0.047537 0.14486 -0.016681 -0.029593 0.04833 -0.011708 -0.022408 0.3797 0 0 0 0 -0.14102 -0.064532 0.025636 0.24039 -0.060828
2.4805 -0.00084035 -0.00066302 0 0.0029561 0 0.0021746 0 -0.023659 0 -0.0068651 -0.056795 -3.967 0.031028 -0.28754 0.056063 -0.060598 -0.15861 -0.012959 -0.27534 0.15104 0.0070947 0.082491 0.16302 -0.0010816 -0.038229 0.036303 -0.011194 -0.021798 0.40018 0 0 0 0 -0.12999 -0.062676 0.028951 0.26011 -0.053708
2.4844 -0.0039403 -0.0037897 0 -0.0047079 0 -0.0032282 0 -0.0285 0 -0.0091286 -0.055293 -3.9898 0.04398 -0.27148 0.060125 -0.040762 -0.14391 -0.014891 -0.26002 0.17923 0.015038 0.11066 0.16959 0.012057 -0.044862 0.037957 -0.011971 -0.018457 0.42573 0 0 0 0 -0.11557 -0.064456 0.031655 0.26965 -0.045254
2.4883 -0.0077192 -0.0085137 0 -0.013198 0 -0.0070362 0 -0.03104 0 -0.010174 -0.054124 -3.996 0.05221 -0.25931 0.06134 -0.027066 -0.13382 -0.019998 -0.24645 0.19422 0.016374 0.12888 0.16886 0.020445 -0.047436 0.051106 -0.013863 -0.013452 0.44934 0 0 0 0 -0.10224 -0.069825 0.032847 0.27007 -0.037767
2.4922 -0.011284 -0.013554 0 -0.017883 0 -0.010607 0 -0.029451 0 -0.0081335 -0.052642 -3.9531 0.055195 -0.25252 0.059744 -0.021777 -0.13013 -0.027451 -0.23615 0.19672 0.011493 0.13524 0.16315 0.023126 -0.045343 0.07263 -0.016548 -0.0078215 0.45211 0 0 0 0 -0.092814 -0.078767 0.032075 0.26258 -0.032775
2.4961 -0.014398 -0.017661 0 -0.017274 0 -0.015473 0 -0.024453 0 -0.0060321 -0.04836 -3.8931 0.052748 -0.25237 0.055745 -0.026789 -0.13472 -0.036081 -0.23094 0.18806 0.0014804 0.1285 0.1522 0.019769 -0.038696 0.097588 -0.019498 -0.0029402 0.42487 0 0 0 0 -0.090053 -0.091081 0.029056 0.2493 -0.031781
2.5 -0.0172 -0.020229 0 -0.014006 0 -0.02099 0 -0.019199 0 -0.0083289 -0.039352 -3.8772 0.044728 -0.26033 0.051025 -0.044137 -0.15114 -0.043508 -0.23522 0.16922 -0.010231 0.10831 0.13545 0.011535 -0.02925 0.11258 -0.021078 -0.0021964 0.3752 0 0 0 0 -0.09762 -0.10578 0.023959 0.235 -0.037066
2.5039 -0.019587 -0.021255 0 -0.01249 0 -0.024878 0 -0.016665 0 -0.015318 -0.026139 -3.9247 0.034554 -0.27127 0.047564 -0.065622 -0.17338 -0.049196 -0.24569 0.14594 -0.019526 0.085038 0.11438 0.0030978 -0.020163 0.1139 -0.020778 -0.0053492 0.31625 0 0 0 0 -0.10986 -0.11983 0.018761 0.22338 -0.045494
2.5078 -0.021022 -0.020978 0 -0.015274 0 -0.025659 0 -0.017033 0 -0.022145 -0.011717 -3.9882 0.02314 -0.28287 0.045801 -0.087534 -0.19848 -0.053541 -0.26033 0.11918 -0.025381 0.062933 0.092495 -0.004231 -0.011935 0.10257 -0.018616 -0.01172 0.25449 0 0 0 0 -0.12378 -0.13182 0.014302 0.21469 -0.05544
2.5117 -0.020948 -0.019658 0 -0.021144 0 -0.023972 0 -0.017734 0 -0.023824 0.00014678 -4.0051 0.011211 -0.29299 0.045867 -0.10655 -0.22352 -0.057119 -0.27687 0.089715 -0.027363 0.045528 0.073231 -0.0096362 -0.0047295 0.081219 -0.014822 -0.020295 0.19149 0 0 0 0 -0.13648 -0.14055 0.011276 0.2086 -0.065282
2.5156 -0.019297 -0.017627 0 -0.026306 0 -0.021412 0 -0.016131 0 -0.02046 0.0069731 -3.9675 -0.00078275 -0.29876 0.047438 -0.1182 -0.24426 -0.061148 -0.29159 0.057738 -0.025749 0.036998 0.057954 -0.01293 0.001937 0.056569 -0.010042 -0.029027 0.13362 0 0 0 0 -0.14369 -0.14419 0.010576 0.20355 -0.072582
2.5195 -0.016573 -0.015321 0 -0.027318 0 -0.018601 0 -0.01205 0 -0.016635 0.0086862 -3.9293 -0.012912 -0.29933 0.048725 -0.12177 -0.25815 -0.066646 -0.30093 0.0248 -0.023769 0.036041 0.045974 -0.016145 0.0089578 0.041428 -0.005935 -0.03484 0.093022 0 0 0 0 -0.1432 -0.14258 0.01202 0.19646 -0.075578
2.5234 -0.013505 -0.013093 0 -0.023308 0 -0.014951 0 -0.0077033 0 -0.015868 0.0072757 -3.9443 -0.025138 -0.29683 0.048693 -0.12115 -0.26711 -0.072729 -0.30594 -0.006563 -0.023612 0.037527 0.036049 -0.020514 0.015787 0.038609 -0.0031946 -0.037473 0.075682 0 0 0 0 -0.13746 -0.13741 0.014592 0.18688 -0.075104
2.5273 -0.010687 -0.011012 0 -0.01611 0 -0.010276 0 -0.0053297 0 -0.016853 0.0054369 -4.0069 -0.037153 -0.29247 0.046931 -0.11871 -0.2723 -0.078324 -0.30784 -0.034092 -0.026106 0.03864 0.027587 -0.026217 0.021476 0.047728 -0.0020329 -0.037276 0.071646 0 0 0 0 -0.12805 -0.12934 0.017784 0.17505 -0.071662
2.5313 -0.0084582 -0.0089207 0 -0.0087982 0 -0.0060249 0 -0.0051528 0 -0.015776 0.0050317 -4.0634 -0.048494 -0.28759 0.043238 -0.11697 -0.27513 -0.082104 -0.30837 -0.055342 -0.031674 0.036713 0.020535 -0.033061 0.024829 0.066594 -0.0024636 -0.035029 0.062248 0 0 0 0 -0.11689 -0.11902 0.021097 0.16163 -0.065947
2.5352 -0.0069116 -0.0067642 0 -0.0039526 0 -0.004341 0 -0.0055767 0 -0.01147 0.0061652 -4.0771 -0.05707 -0.28385 0.037707 -0.11968 -0.27684 -0.08055 -0.31119 -0.063562 -0.039717 0.028947 0.014729 -0.038986 0.022568 0.086377 -0.0040729 -0.033219 0.038849 0 0 0 0 -0.10719 -0.10666 0.023979 0.14849 -0.058858
2.5391 -0.0058679 -0.0047967 0 -0.0025925 0 -0.0058054 0 -0.0050034 0 -0.0068179 0.0073367 -4.0694 -0.061836 -0.28083 0.031858 -0.12544 -0.27717 -0.074079 -0.31686 -0.060445 -0.047073 0.019571 0.0099665 -0.041883 0.015766 0.097109 -0.0055373 -0.033995 0.011997 0 0 0 0 -0.1001 -0.093121 0.026623 0.13677 -0.051604
2.543 -0.0048885 -0.0034126 0 -0.0039259 0 -0.008409 0 -0.0031866 0 -0.004729 0.0065964 -4.0893 -0.062334 -0.27766 0.02628 -0.13216 -0.27484 -0.063843 -0.32377 -0.047772 -0.052373 0.011951 0.0068955 -0.041331 0.0059637 0.097287 -0.0064444 -0.037606 -0.0003483 0 0 0 0 -0.095222 -0.078811 0.029385 0.12625 -0.044379
2.5469 -0.0035287 -0.0027505 0 -0.0058137 0 -0.0090251 0 -0.00099188 0 -0.004016 0.0030316 -4.1516 -0.058319 -0.27362 0.021372 -0.13783 -0.26873 -0.051135 -0.32995 -0.027426 -0.054714 0.0088723 0.0073644 -0.037383 -0.0052972 0.087433 -0.0065799 -0.043921 0.0073614 0 0 0 0 -0.092025 -0.064236 0.032632 0.11661 -0.037275
2.5508 -0.0017397 -0.0024977 0 -0.0058558 0 -0.0059748 0 0.00067819 0 -0.00076856 -0.0024247 -4.2192 -0.049475 -0.26771 0.017517 -0.13935 -0.25697 -0.038114 -0.33163 -0.0021576 -0.05322 0.014139 0.013161 -0.03068 -0.015622 0.071047 -0.0058707 -0.052287 0.022785 0 0 0 0 -0.089505 -0.050354 0.036992 0.10722 -0.030288
2.5547 -4.5689e-07 -0.0020972 0 -0.0027695 0 -0.00024802 0 0.001478 0 0.0061636 -0.0075242 -4.2509 -0.03709 -0.26002 0.014814 -0.13377 -0.23953 -0.028284 -0.32352 0.022319 -0.04871 0.028941 0.023857 -0.024164 -0.022353 0.060895 -0.0048359 -0.060579 0.030049 0 0 0 0 -0.085906 -0.039431 0.043289 0.097905 -0.023446
2.5586 0.0010839 -0.0011252 0 0.0027 0 0.005495 0 0.0014672 0 0.012487 -0.010265 -4.2539 -0.023741 -0.2523 0.012975 -0.12337 -0.22019 -0.021839 -0.30737 0.043056 -0.043366 0.047865 0.03589 -0.019658 -0.026713 0.063302 -0.003957 -0.06782 0.026327 0 0 0 0 -0.080743 -0.032084 0.051249 0.089782 -0.016877
2.5625 0.0014169 0.00052973 0 0.008082 0 0.0088641 0 0.000932 0 0.01249 -0.010301 -4.2766 -0.010603 -0.24557 0.012074 -0.10974 -0.20114 -0.018246 -0.28495 0.059026 -0.038055 0.06766 0.04426 -0.017529 -0.030045 0.079738 -0.0033269 -0.074055 0.021499 0 0 0 0 -0.073821 -0.028486 0.060715 0.083957 -0.010714
2.5664 0.0016357 0.002771 0 0.010686 0 0.0089509 0 0.00054866 0 0.0055413 -0.0090723 -4.3481 0.0012582 -0.24074 0.01222 -0.094764 -0.18455 -0.016548 -0.25877 0.069684 -0.033484 0.084992 0.045822 -0.017716 -0.033943 0.10982 -0.0029493 -0.079622 0.022943 0 0 0 0 -0.06505 -0.028445 0.071428 0.08151 -0.0050831
2.5703 0.0026437 0.0054458 0 0.0093724 0 0.0064384 0 0.0013324 0 -0.0025618 -0.0085094 -4.4405 0.010246 -0.23865 0.014051 -0.081937 -0.17362 -0.014104 -0.23466 0.074292 -0.030131 0.094159 0.041389 -0.018836 -0.041547 0.14807 -0.0025129 -0.08604 0.025067 0 0 0 0 -0.053973 -0.030723 0.082819 0.084399 -0.00021246
2.5742 0.0048812 0.0083407 0 0.0054004 0 0.003258 0 0.0038604 0 -0.0052276 -0.0093777 -4.5015 0.016715 -0.23674 0.017411 -0.072866 -0.16648 -0.0084279 -0.21763 0.075214 -0.027099 0.095511 0.034669 -0.018137 -0.052508 0.17963 -0.001607 -0.094593 0.015857 0 0 0 0 -0.041102 -0.031369 0.09372 0.09008 0.0042312
2.5781 0.0080237 0.011108 0 0.0018058 0 0.0020544 0 0.0073765 0 -0.0014111 -0.01056 -4.5179 0.021317 -0.23266 0.021915 -0.066879 -0.16041 0.00058456 -0.20785 0.073389 -0.023906 0.091434 0.028872 -0.014927 -0.064552 0.19836 -0.00023898 -0.10506 -0.0092255 0 0 0 0 -0.026925 -0.028418 0.10365 0.095797 0.0085478
2.582 0.011318 0.013342 0 0.0016574 0 0.0050093 0 0.0099964 0 0.0043683 -0.009803 -4.5309 0.024479 -0.2246 0.027223 -0.063222 -0.15333 0.012609 -0.20472 0.069131 -0.020422 0.08371 0.023939 -0.0091451 -0.075569 0.20108 0.0014838 -0.11694 -0.044148 0 0 0 0 -0.011976 -0.02072 0.11235 0.099464 0.012957
2.5859 0.014105 0.014798 0 0.0061462 0 0.012087 0 0.010222 0 0.007813 -0.0053149 -4.5831 0.026664 -0.21041 0.032847 -0.060664 -0.14274 0.026751 -0.20661 0.062405 -0.016767 0.074567 0.016839 -0.0012712 -0.082527 0.18569 0.0033085 -0.12921 -0.08284 0 0 0 0 0.0028963 -0.0072973 0.1196 0.098532 0.017721
2.5898 0.016006 0.015515 0 0.013559 0 0.020124 0 0.0083775 0 0.009248 0.0029528 -4.661 0.028289 -0.18889 0.037787 -0.057232 -0.12684 0.040097 -0.20845 0.052687 -0.014459 0.066305 0.0045388 0.0059575 -0.08132 0.15743 0.0045658 -0.13919 -0.1275 0 0 0 0 0.014759 0.010495 0.12566 0.09115 0.023175
2.5938 0.016782 0.01566 0 0.019908 0 0.024339 0 0.006411 0 0.011654 0.01312 -4.7079 0.029468 -0.16515 0.041715 -0.053076 -0.10955 0.050863 -0.20717 0.041168 -0.014603 0.05836 -0.013132 0.010507 -0.075138 0.12958 0.0051794 -0.14625 -0.18187 0 0 0 0 0.021828 0.027728 0.13145 0.081592 0.029168
2.5977 0.016305 0.015296 0 0.021254 0 0.021811 0 0.0062312 0 0.015512 0.022317 -4.6946 0.029942 -0.14245 0.044536 -0.04915 -0.093775 0.058551 -0.20256 0.028427 -0.017788 0.049776 -0.033246 0.011787 -0.066483 0.10746 0.0052944 -0.15048 -0.23807 0 0 0 0 0.022774 0.041847 0.13721 0.072598 0.035635
2.6016 0.014836 0.014412 0 0.01657 0 0.014127 0 0.0083355 0 0.017537 0.028159 -4.6611 0.029395 -0.12408 0.046226 -0.046653 -0.082409 0.062991 -0.19512 0.015062 -0.024349 0.039623 -0.052107 0.0095979 -0.058104 0.095191 0.005144 -0.15228 -0.27731 0 0 0 0 0.016581 0.050636 0.143 0.066796 0.04248
2.6055 0.01321 0.013214 0 0.0091083 0 0.0065453 0 0.012071 0 0.015171 0.029965 -4.6727 0.026909 -0.11602 0.046691 -0.048592 -0.080772 0.064271 -0.1874 0.0018793 -0.0346 0.026546 -0.067726 0.0042394 -0.054905 0.097024 0.005329 -0.15281 -0.28879 0 0 0 0 0.001223 0.050808 0.14831 0.068245 0.049509
2.6094 0.012464 0.012288 0 0.0047262 0 0.0040766 0 0.016836 0 0.010981 0.029063 -4.7376 0.022153 -0.1191 0.046243 -0.056541 -0.088816 0.064247 -0.18353 -0.010937 -0.046259 0.012269 -0.080228 -0.0018912 -0.057975 0.10698 0.0063668 -0.15421 -0.28597 0 0 0 0 -0.020248 0.044614 0.15179 0.075356 0.056125
2.6133 0.013032 0.012267 0 0.0077873 0 0.007822 0 0.022463 0 0.010719 0.027934 -4.7875 0.015585 -0.12968 0.045082 -0.06932 -0.10257 0.063903 -0.18402 -0.023848 -0.057421 -0.00057729 -0.090266 -0.0077527 -0.063784 0.11904 0.0080553 -0.15697 -0.29744 0 0 0 0 -0.043892 0.035985 0.15281 0.083708 0.061788
2.6172 0.014296 0.013202 0 0.01757 0 0.014699 0 0.028255 0 0.016614 0.028614 -4.7535 0.0076306 -0.14502 0.043275 -0.085805 -0.11907 0.063614 -0.18846 -0.037117 -0.066914 -0.010048 -0.097566 -0.013122 -0.069081 0.13012 0.010108 -0.16107 -0.33719 0 0 0 0 -0.066962 0.027539 0.15102 0.090076 0.065972
2.6211 0.015041 0.01433 0 0.028242 0 0.02038 0 0.032194 0 0.023877 0.031359 -4.6531 -0.0010944 -0.16167 0.040887 -0.10434 -0.13473 0.063587 -0.19563 -0.050981 -0.073629 -0.014084 -0.10123 -0.018107 -0.069754 0.13756 0.012092 -0.16618 -0.38595 0 0 0 0 -0.08643 0.022101 0.14628 0.09089 0.068081
2.625 0.014489 0.014599 0 0.032799 0 0.022408 0 0.03196 0 0.025176 0.034543 -4.5842 -0.0086504 -0.17281 0.038122 -0.12061 -0.14264 0.063763 -0.20112 -0.064314 -0.075963 -0.0096128 -0.10127 -0.024008 -0.05719 0.14029 0.012921 -0.17104 -0.40638 0 0 0 0 -0.096105 0.024029 0.13941 0.081037 0.066511
2.6289 0.01291 0.013591 0 0.028011 0 0.020871 0 0.027171 0 0.018459 0.03588 -4.622 -0.013736 -0.17755 0.035567 -0.13236 -0.14335 0.064091 -0.20237 -0.074594 -0.075906 -0.0011523 -0.099139 -0.031084 -0.035166 0.14248 0.012695 -0.17494 -0.37853 0 0 0 0 -0.09768 0.030495 0.13333 0.066372 0.062334
2.6328 0.011264 0.011918 0 0.016487 0 0.016947 0 0.020354 0 0.0092086 0.033988 -4.7333 -0.015784 -0.17656 0.033491 -0.13903 -0.13794 0.064763 -0.19939 -0.079722 -0.074337 0.0089039 -0.096365 -0.03871 -0.0073937 0.14568 0.011782 -0.17791 -0.31824 0 0 0 0 -0.092359 0.039487 0.12936 0.050908 0.056133
2.6367 0.01031 0.010699 0 0.0044678 0 0.011625 0 0.015115 0 0.0044752 0.029015 -4.806 -0.014507 -0.17107 0.032083 -0.14055 -0.12786 0.065971 -0.19289 -0.077851 -0.072114 0.018329 -0.092395 -0.04596 0.021717 0.15083 0.010663 -0.18014 -0.25873 0 0 0 0 -0.08185 0.048878 0.12847 0.038554 0.048627
2.6406 0.01012 0.01059 0 -0.002476 0 0.0059861 0 0.01304 0 0.005562 0.022012 -4.7662 -0.0096698 -0.16357 0.031523 -0.13728 -0.11552 0.06809 -0.18525 -0.065651 -0.070324 0.024169 -0.084402 -0.050509 0.043818 0.15803 0.010343 -0.18208 -0.21644 0 0 0 0 -0.069215 0.055253 0.13167 0.035424 0.04107
2.6445 0.010397 0.011355 0 -0.0023497 0 0.0019827 0 0.012495 0 0.0076873 0.013905 -4.6523 -0.0032235 -0.15807 0.031345 -0.13226 -0.10419 0.070836 -0.18139 -0.043986 -0.069598 0.026401 -0.0698 -0.049604 0.050538 0.16413 0.011788 -0.18393 -0.17912 0 0 0 0 -0.060126 0.056411 0.13703 0.042873 0.03531
2.6484 0.011055 0.012336 0 0.0033377 0 0.0019305 0 0.010678 0 0.0065657 0.0052059 -4.5666 0.0027691 -0.15517 0.031066 -0.1276 -0.094213 0.073371 -0.18218 -0.0179 -0.069445 0.02823 -0.049406 -0.043884 0.044205 0.1673 0.014492 -0.185 -0.12793 0 0 0 0 -0.056563 0.054242 0.14182 0.055134 0.031671
2.6523 0.01232 0.013267 0 0.011429 0 0.0066198 0 0.0067377 0 0.0037187 -0.0034103 -4.5629 0.0072697 -0.15452 0.030576 -0.12402 -0.085312 0.075128 -0.18715 0.0093753 -0.069388 0.031994 -0.028025 -0.034194 0.027489 0.1672 0.017832 -0.18446 -0.066147 0 0 0 0 -0.059159 0.050425 0.14459 0.068163 0.030179
2.6563 0.014316 0.014535 0 0.018717 0 0.014038 0 0.0026565 0 0.0041896 -0.010635 -4.5992 0.0094322 -0.15522 0.029887 -0.12184 -0.076907 0.075566 -0.19499 0.034371 -0.068843 0.040123 -0.011437 -0.021889 0.0044126 0.16412 0.020973 -0.18138 -0.020373 0 0 0 0 -0.067865 0.047039 0.1441 0.07757 0.030636
2.6602 0.016757 0.016653 0 0.022674 0 0.020449 0 0.0010612 0 0.0097976 -0.015032 -4.6033 0.0086682 -0.15451 0.029966 -0.12019 -0.068013 0.0741 -0.20068 0.050422 -0.066354 0.056758 -0.0022635 -0.010635 -0.015011 0.16118 0.02166 -0.17353 -0.0131 0 0 0 0 -0.080764 0.048673 0.13957 0.076167 0.032406
2.6641 0.019224 0.019608 0 0.02214 0 0.023204 0 0.0025526 0 0.016525 -0.016154 -4.5658 0.0076376 -0.15098 0.032014 -0.1171 -0.059433 0.072353 -0.20041 0.058339 -0.06185 0.077913 0.0014672 -0.0031434 -0.024285 0.16238 0.019534 -0.16271 -0.039398 0 0 0 0 -0.091566 0.055451 0.13495 0.068333 0.034076
2.668 0.021697 0.022841 0 0.018344 0 0.022757 0 0.0055126 0 0.019428 -0.014978 -4.5445 0.0080287 -0.145 0.036541 -0.11201 -0.052707 0.071412 -0.19416 0.059788 -0.055618 0.099965 0.0036009 0.00039937 -0.023143 0.16836 0.01514 -0.15057 -0.075146 0 0 0 0 -0.097229 0.065951 0.13274 0.059014 0.035298
2.6719 0.024671 0.025901 0 0.015139 0 0.022091 0 0.0083954 0 0.019042 -0.012947 -4.5799 0.011145 -0.1373 0.043724 -0.10488 -0.049434 0.072023 -0.18297 0.056326 -0.048089 0.11951 0.0054009 0.00028778 -0.012497 0.17875 0.0092465 -0.13866 -0.10699 0 0 0 0 -0.095534 0.07843 0.1348 0.052696 0.03589
2.6758 0.02865 0.029034 0 0.017152 0 0.024213 0 0.011672 0 0.021209 -0.010434 -4.6302 0.018614 -0.12951 0.053463 -0.09634 -0.052485 0.074911 -0.16989 0.049976 -0.040102 0.13127 0.0034824 -0.002441 0.004843 0.19165 0.0033629 -0.12933 -0.14885 0 0 0 0 -0.083813 0.089679 0.14333 0.056009 0.035797
2.6797 0.033626 0.033021 0 0.026473 0 0.030014 0 0.017143 0 0.030229 -0.0062369 -4.6144 0.029826 -0.1249 0.063268 -0.090128 -0.064899 0.078228 -0.16374 0.042148 -0.033887 0.13004 -0.0078802 -0.0050599 0.020951 0.20013 0.00033954 -0.1245 -0.22607 0 0 0 0 -0.063425 0.094171 0.15672 0.072453 0.035063
2.6836 0.039165 0.038415 0 0.040615 0 0.038106 0 0.025519 0 0.043479 0.0012745 -4.5139 0.041053 -0.12423 0.070545 -0.089045 -0.084651 0.078571 -0.16828 0.031479 -0.030668 0.11905 -0.032099 -0.0068173 0.032233 0.20091 0.00049978 -0.12208 -0.34596 0 0 0 0 -0.041044 0.091381 0.16915 0.094072 0.033428
2.6875 0.044969 0.044954 0 0.053904 0 0.046285 0 0.035174 0 0.054078 0.012451 -4.4062 0.049747 -0.12785 0.073969 -0.094731 -0.11098 0.073565 -0.18494 0.015695 -0.031192 0.10015 -0.067436 -0.0083205 0.038308 0.19304 0.0035162 -0.12034 -0.48827 0 0 0 0 -0.020714 0.081446 0.17689 0.11503 0.030284
2.6914 0.051165 0.051735 0 0.061514 0 0.053108 0 0.043576 0 0.058546 0.025788 -4.3793 0.053367 -0.13588 0.072584 -0.10837 -0.14293 0.06108 -0.21404 -0.0077042 -0.035977 0.075618 -0.1085 -0.010593 0.03973 0.17649 0.0086542 -0.11731 -0.62503 0 0 0 0 -0.0064722 0.065128 0.17636 0.12917 0.024932
2.6953 0.057888 0.057937 0 0.062786 0 0.058493 0 0.049746 0 0.060398 0.038993 -4.424 0.046953 -0.1493 0.065624 -0.1316 -0.18009 0.037542 -0.25463 -0.045085 -0.045872 0.048403 -0.15071 -0.017008 0.039612 0.1531 0.013536 -0.10902 -0.7455 0 0 0 0 -0.0060591 0.044425 0.16129 0.12531 0.015302
2.6992 0.064698 0.063375 0 0.061128 0 0.063298 0 0.055031 0 0.065496 0.050564 -4.4375 0.032549 -0.16755 0.05747 -0.15876 -0.22052 0.008374 -0.29752 -0.094193 -0.057984 0.020751 -0.19381 -0.028412 0.041986 0.12979 0.015209 -0.095429 -0.85867 0 0 0 0 -0.018216 0.024304 0.13647 0.10734 0.001828
2.7031 0.070649 0.068404 0 0.060965 0 0.068452 0 0.061447 0 0.07483 0.060445 -4.3425 0.013724 -0.19098 0.051233 -0.18566 -0.26359 -0.020937 -0.33854 -0.15097 -0.070087 -0.0081502 -0.24133 -0.043066 0.046487 0.10868 0.013021 -0.07847 -0.97445 0 0 0 0 -0.039116 0.0065092 0.10782 0.08379 -0.014097
2.707 0.075114 0.073385 0 0.064692 0 0.074192 0 0.069593 0 0.083343 0.069443 -4.1869 -0.0064521 -0.22018 0.049058 -0.20924 -0.30887 -0.045963 -0.37557 -0.21211 -0.080505 -0.039408 -0.2967 -0.058937 0.051705 0.090251 0.0068631 -0.059821 -1.089 0 0 0 0 -0.065448 -0.0081816 0.080137 0.062055 -0.031115
2.7109 0.07847 0.078306 0 0.071909 0 0.079819 0 0.078353 0 0.085995 0.078327 -4.0957 -0.023746 -0.25615 0.053301 -0.22594 -0.35586 -0.06097 -0.4072 -0.27322 -0.087204 -0.074945 -0.35926 -0.072658 0.05456 0.073771 -0.0029032 -0.04184 -1.1913 0 0 0 0 -0.092586 -0.019481 0.059622 0.052373 -0.047184
2.7148 0.081772 0.082878 0 0.080686 0 0.084236 0 0.086347 0 0.083598 0.087427 -4.1211 -0.031444 -0.29891 0.064598 -0.23256 -0.40219 -0.059218 -0.4359 -0.32793 -0.088174 -0.11683 -0.42391 -0.07756 0.047462 0.054518 -0.01369 -0.027431 -1.2792 0 0 0 0 -0.11201 -0.029511 0.053957 0.068129 -0.058443
2.7188 0.085658 0.086894 0 0.088954 0 0.08701 0 0.093223 0 0.081537 0.096697 -4.1628 -0.031263 -0.34303 0.077501 -0.23413 -0.44535 -0.047433 -0.46652 -0.37721 -0.086358 -0.16134 -0.4845 -0.074803 0.030692 0.031041 -0.022645 -0.015025 -1.3629 0 0 0 0 -0.12237 -0.041648 0.057565 0.09979 -0.065377
2.7227 0.089657 0.090427 0 0.095002 0 0.089015 0 0.099428 0 0.083335 0.10572 -4.0617 -0.025335 -0.385 0.088794 -0.23386 -0.48401 -0.030084 -0.50086 -0.42275 -0.084038 -0.20569 -0.53794 -0.066765 0.0058205 0.0047834 -0.028725 -0.0030972 -1.45 0 0 0 0 -0.12395 -0.057784 0.065938 0.1393 -0.069248
2.7266 0.092704 0.093689 0 0.09767 0 0.091813 0 0.10515 0 0.087147 0.11373 -3.7778 -0.01656 -0.4213 0.0954 -0.2351 -0.5172 -0.01207 -0.54002 -0.4666 -0.083799 -0.24695 -0.58545 -0.056848 -0.024529 -0.021655 -0.031253 0.0098603 -1.5336 0 0 0 0 -0.11791 -0.079611 0.073932 0.17739 -0.07193
2.7305 0.094337 0.096751 0 0.097068 0 0.0961 0 0.10997 0 0.089269 0.12005 -3.4522 -0.011561 -0.44533 0.092143 -0.24399 -0.54388 -0.0020455 -0.58403 -0.5124 -0.091316 -0.27959 -0.62985 -0.053783 -0.053667 -0.039682 -0.029673 0.025824 -1.6005 0 0 0 0 -0.10727 -0.11047 0.07145 0.19543 -0.078398
2.7344 0.095259 0.099447 0 0.095226 0 0.10076 0 0.11356 0 0.08979 0.12507 -3.2765 -0.017279 -0.45707 0.079502 -0.26276 -0.56771 -0.0035599 -0.62753 -0.56074 -0.11022 -0.30296 -0.67158 -0.066623 -0.072763 -0.039777 -0.026038 0.041699 -1.6513 0 0 0 0 -0.099048 -0.15004 0.053313 0.18323 -0.094209
2.7383 0.096647 0.10152 0 0.095325 0 0.10378 0 0.1163 0 0.092887 0.13046 -3.2993 -0.034113 -0.46165 0.061089 -0.28867 -0.5917 -0.012441 -0.66667 -0.60816 -0.13949 -0.32092 -0.70754 -0.095541 -0.080431 -0.021806 -0.021724 0.052175 -1.7047 0 0 0 0 -0.096333 -0.1962 0.023449 0.14665 -0.11974
2.7422 0.098982 0.10285 0 0.099356 0 0.10431 0 0.11881 0 0.10118 0.13793 -3.3763 -0.06153 -0.46316 0.039246 -0.3192 -0.61717 -0.02467 -0.69887 -0.6512 -0.17803 -0.33666 -0.73387 -0.13939 -0.076757 0.012727 -0.017235 0.052569 -1.7775 0 0 0 0 -0.1008 -0.24751 -0.014108 0.091159 -0.1544
2.7461 0.10164 0.10353 0 0.10616 0 0.1037 0 0.12104 0 0.11132 0.14707 -3.3136 -0.097827 -0.46673 0.016657 -0.35086 -0.64494 -0.034822 -0.7217 -0.68551 -0.22389 -0.35425 -0.75003 -0.19525 -0.063155 0.060186 -0.012824 0.037498 -1.8598 0 0 0 0 -0.11361 -0.30211 -0.053556 0.024781 -0.19646
2.75 0.10362 0.10376 0 0.11199 0 0.10417 0 0.12224 0 0.11679 0.15468 -3.0516 -0.13651 -0.48226 -0.0032238 -0.37487 -0.67163 -0.031246 -0.73005 -0.70198 -0.27059 -0.38183 -0.75971 -0.25179 -0.045412 0.10617 -0.0076003 -0.0031399 -1.9181 0 0 0 0 -0.13562 -0.35426 -0.080241 -0.035534 -0.23781
2.7539 0.10453 0.10373 0 0.11356 0 0.10636 0 0.12206 0 0.11493 0.15673 -2.6971 -0.16937 -0.50707 -0.021149 -0.38827 -0.69084 -0.015871 -0.72739 -0.7071 -0.31005 -0.41761 -0.76733 -0.29661 -0.031201 0.13685 -0.0010229 -0.057046 -1.9241 0 0 0 0 -0.1606 -0.39782 -0.090632 -0.083157 -0.26908
2.7578 0.10474 0.10354 0 0.11073 0 0.10851 0 0.12126 0 0.10987 0.1517 -2.3884 -0.19324 -0.53671 -0.038017 -0.3899 -0.6982 0.0076698 -0.71302 -0.70558 -0.3379 -0.45869 -0.7733 -0.32477 -0.022375 0.14763 0.0067401 -0.11578 -1.8821 0 0 0 0 -0.18546 -0.42807 -0.084909 -0.11872 -0.28559
2.7617 0.10477 0.10331 0 0.10642 0 0.10833 0 0.12102 0 0.10763 0.14199 -2.1537 -0.20593 -0.56553 -0.054507 -0.37929 -0.69015 0.034669 -0.68606 -0.70253 -0.35043 -0.50125 -0.77301 -0.33297 -0.019776 0.13633 0.015192 -0.17019 -1.8231 0 0 0 0 -0.207 -0.44061 -0.064786 -0.14411 -0.2838
2.7656 0.10472 0.10325 0 0.10382 0 0.1056 0 0.12128 0 0.10933 0.13193 -1.9135 -0.20475 -0.58131 -0.070819 -0.3555 -0.66092 0.055608 -0.64232 -0.70656 -0.34098 -0.53714 -0.76126 -0.31731 -0.022936 0.10262 0.022733 -0.20366 -1.7735 0 0 0 0 -0.21949 -0.42624 -0.034565 -0.16373 -0.25843
2.7695 0.10443 0.10358 0 0.10374 0 0.10259 0 0.12033 0 0.11038 0.12416 -1.6031 -0.19326 -0.57023 -0.083361 -0.32243 -0.61484 0.06026 -0.5812 -0.72283 -0.30975 -0.55559 -0.73796 -0.28556 -0.026942 0.061595 0.026278 -0.20308 -1.7324 0 0 0 0 -0.21738 -0.38258 -0.0058067 -0.18197 -0.21482
2.7734 0.10397 0.10432 0 0.10443 0 0.10158 0 0.11616 0 0.10665 0.11801 -1.2566 -0.17676 -0.53445 -0.088159 -0.28492 -0.56283 0.051247 -0.50957 -0.74486 -0.26462 -0.55551 -0.70945 -0.24832 -0.029046 0.025945 0.025155 -0.17579 -1.6804 0 0 0 0 -0.20153 -0.31886 0.016279 -0.19518 -0.16397
2.7773 0.10362 0.1051 0 0.10381 0 0.10238 0 0.10857 0 0.099708 0.11124 -0.9554 -0.15737 -0.47722 -0.082071 -0.24544 -0.51169 0.032425 -0.43332 -0.76593 -0.21035 -0.53635 -0.68366 -0.21086 -0.028535 0.0014913 0.019332 -0.12831 -1.6067 0 0 0 0 -0.1726 -0.2413 0.030149 -0.19773 -0.11231
2.7813 0.10329 0.1052 0 0.1014 0 0.10258 0 0.099615 0 0.094841 0.10292 -0.71152 -0.13683 -0.4043 -0.062276 -0.20646 -0.46842 0.0095262 -0.35981 -0.77778 -0.15245 -0.4988 -0.6636 -0.17801 -0.025321 -0.0075187 0.0092905 -0.069742 -1.5222 0 0 0 0 -0.1323 -0.15756 0.03556 -0.18286 -0.066423
2.7852 0.10228 0.10392 0 0.098428 0 0.10036 0 0.092163 0 0.09447 0.094208 -0.43607 -0.11529 -0.33367 -0.024146 -0.17361 -0.44618 -0.0014421 -0.31112 -0.75871 -0.10333 -0.44388 -0.64571 -0.15661 -0.020951 0.0014154 -0.0024127 -0.022339 -1.4453 0 0 0 0 -0.086736 -0.086741 0.035207 -0.13309 -0.038865
2.7891 0.0999 0.10106 0 0.096264 0 0.096705 0 0.087868 0 0.095346 0.086525 -0.034875 -0.091657 -0.28464 0.020288 -0.14999 -0.44084 0.0062963 -0.29578 -0.71029 -0.070368 -0.38415 -0.62439 -0.14415 -0.01726 0.014891 -0.011074 0.00090236 -1.3804 0 0 0 0 -0.049281 -0.041121 0.036083 -0.06019 -0.028097
2.793 0.096542 0.097117 0 0.095243 0 0.094293 0 0.086518 0 0.093066 0.079668 0.4806 -0.065621 -0.26358 0.062554 -0.13763 -0.44793 0.03121 -0.31495 -0.63916 -0.055982 -0.32493 -0.59828 -0.13928 -0.013575 0.027298 -0.014847 -0.0005893 -1.3179 0 0 0 0 -0.027084 -0.024559 0.039698 0.023063 -0.031683
2.7969 0.093856 0.092996 0 0.09477 0 0.09439 0 0.086809 0 0.088141 0.072581 1 -0.037528 -0.27361 0.094982 -0.13801 -0.46304 0.069637 -0.36702 -0.55372 -0.061334 -0.27067 -0.57176 -0.14106 -0.0087288 0.035086 -0.012635 -0.024652 -1.2526 0 0 0 0 -0.02566 -0.038694 0.046319 0.10339 -0.046959
2.8008 0.093455 0.089489 0 0.094189 0 0.095205 0 0.087332 0 0.085742 0.065764 1.433 -0.0089428 -0.31636 0.10597 -0.15359 -0.47982 0.11298 -0.44695 -0.46943 -0.087478 -0.22733 -0.55066 -0.14918 8.2053e-05 0.035799 -0.0035436 -0.064698 -1.1979 0 0 0 0 -0.052487 -0.084475 0.054453 0.15844 -0.070077
2.8047 0.09527 0.086902 0 0.093273 0 0.093759 0 0.086987 0 0.089143 0.061982 1.802 0.013556 -0.37557 0.086707 -0.18136 -0.48985 0.14064 -0.52855 -0.41535 -0.12654 -0.20154 -0.53696 -0.16317 0.01641 0.034335 0.0094949 -0.10004 -1.1737 0 0 0 0 -0.10517 -0.14805 0.05794 0.16094 -0.093165
2.8086 0.097263 0.085106 0 0.092059 0 0.089203 0 0.085218 0 0.095005 0.063718 2.204 0.025776 -0.42948 0.048295 -0.21147 -0.49286 0.14578 -0.58915 -0.39704 -0.1658 -0.19161 -0.52823 -0.18049 0.037524 0.036524 0.021807 -0.1196 -1.1834 0 0 0 0 -0.16602 -0.20962 0.054349 0.12149 -0.11196
2.8125 0.097003 0.083842 0 0.090588 0 0.083907 0 0.082509 0 0.096678 0.06997 2.6896 0.025135 -0.46745 -0.0015731 -0.23776 -0.48982 0.12732 -0.61776 -0.41458 -0.19862 -0.19749 -0.52177 -0.19937 0.060373 0.043777 0.031104 -0.1205 -1.2069 0 0 0 0 -0.22424 -0.25912 0.043393 0.050366 -0.12504
2.8164 0.093719 0.082919 0 0.088905 0 0.081125 0 0.080572 0 0.091816 0.07638 3.2044 0.0099045 -0.48063 -0.053854 -0.25403 -0.48239 0.086982 -0.60638 -0.46444 -0.219 -0.21842 -0.51845 -0.21773 0.081146 0.056135 0.035468 -0.10247 -1.2202 0 0 0 0 -0.26889 -0.28772 0.02579 -0.03833 -0.13164
2.8203 0.088852 0.082148 0 0.087054 0 0.081777 0 0.081255 0 0.085023 0.079218 3.6626 -0.021911 -0.45697 -0.089693 -0.24801 -0.47396 0.034355 -0.54609 -0.53371 -0.21706 -0.25346 -0.52152 -0.23002 0.090104 0.067193 0.03249 -0.071321 -1.2189 0 0 0 0 -0.27924 -0.28133 0.0057049 -0.11129 -0.13134
2.8242 0.084596 0.081212 0 0.084841 0 0.083705 0 0.084625 0 0.082077 0.079077 4.0628 -0.058683 -0.41289 -0.10027 -0.22256 -0.46717 -0.00761 -0.46723 -0.59208 -0.19897 -0.29077 -0.53213 -0.23308 0.084388 0.065007 0.025766 -0.045176 -1.2185 0 0 0 0 -0.25861 -0.2507 -0.0086625 -0.14261 -0.12821
2.8281 0.081811 0.079698 0 0.081736 0 0.083859 0 0.088218 0 0.082725 0.080004 4.5044 -0.09184 -0.36228 -0.088052 -0.18479 -0.46163 -0.029734 -0.39146 -0.62777 -0.1721 -0.32239 -0.54674 -0.22727 0.067227 0.045478 0.018249 -0.030759 -1.2304 0 0 0 0 -0.21776 -0.20694 -0.0143 -0.13219 -0.12425
2.832 0.079274 0.077247 0 0.077421 0 0.080829 0 0.088749 0 0.080992 0.084744 5.0801 -0.11482 -0.3153 -0.056585 -0.14123 -0.45671 -0.027201 -0.33432 -0.63456 -0.14232 -0.34215 -0.55963 -0.21354 0.042518 0.0075221 0.01203 -0.031004 -1.2436 0 0 0 0 -0.16637 -0.15847 -0.009752 -0.08429 -0.12053
2.8359 0.074821 0.073598 0 0.072506 0 0.075264 0 0.084902 0 0.072856 0.091348 5.7642 -0.11954 -0.28401 -0.012392 -0.10124 -0.45126 0.0031418 -0.31374 -0.60833 -0.11716 -0.34236 -0.56766 -0.1939 0.016888 -0.047594 0.0094977 -0.046791 -1.2331 0 0 0 0 -0.1182 -0.11571 0.0056926 -0.009678 -0.11792
2.8398 0.067214 0.06846 0 0.068248 0 0.068419 0 0.078245 0 0.061859 0.095122 6.4288 -0.098073 -0.28034 0.027584 -0.081458 -0.44469 0.052159 -0.34308 -0.55865 -0.10704 -0.31541 -0.57162 -0.17502 0.0051793 -0.10329 0.012434 -0.068765 -1.1856 0 0 0 0 -0.096351 -0.092105 0.027735 0.05733 -0.11609
2.8438 0.057078 0.0615 0 0.064962 0 0.060914 0 0.071201 0 0.055381 0.093828 6.9733 -0.062298 -0.29291 0.053733 -0.081004 -0.43911 0.098669 -0.39552 -0.5093 -0.10881 -0.2738 -0.57271 -0.16153 0.009737 -0.14094 0.017891 -0.084453 -1.1126 0 0 0 0 -0.099058 -0.083591 0.04814 0.095824 -0.11373
2.8477 0.046304 0.05268 0 0.060673 0 0.052816 0 0.06443 0 0.055641 0.090178 7.4266 -0.019641 -0.31443 0.063682 -0.096866 -0.4363 0.13344 -0.45491 -0.46987 -0.11939 -0.22534 -0.56869 -0.15453 0.029047 -0.15213 0.024118 -0.089767 -1.0357 0 0 0 0 -0.12133 -0.086536 0.063367 0.10138 -0.11031
2.8516 0.036673 0.042666 0 0.0521 0 0.04419 0 0.05683 0 0.056259 0.08861 7.9101 0.021815 -0.33702 0.056997 -0.12412 -0.43781 0.1491 -0.50469 -0.44767 -0.13481 -0.17846 -0.55453 -0.1542 0.059602 -0.13132 0.029355 -0.082483 -0.9632 0 0 0 0 -0.15575 -0.096395 0.070601 0.074181 -0.10549
2.8555 0.02882 0.03269 0 0.037882 0 0.035 0 0.048145 0 0.048883 0.089888 8.5044 0.046994 -0.34719 0.035969 -0.15089 -0.44569 0.13706 -0.51633 -0.44932 -0.14731 -0.14881 -0.52725 -0.15882 0.091125 -0.074164 0.030794 -0.063528 -0.88433 0 0 0 0 -0.18515 -0.10501 0.066324 0.023786 -0.099389
2.8594 0.022099 0.023649 0 0.021079 0 0.02475 0 0.040631 0 0.032399 0.089777 9.1677 0.048411 -0.33897 0.013429 -0.16128 -0.4553 0.10898 -0.48348 -0.4603 -0.15024 -0.14325 -0.48906 -0.16193 0.10771 -0.0059331 0.028157 -0.045703 -0.78469 0 0 0 0 -0.19141 -0.10555 0.05448 -0.017941 -0.094073
2.8633 0.015144 0.015135 0 0.0077507 0 0.01298 0 0.036876 0 0.013937 0.08344 9.7896 0.031351 -0.31699 -0.0040732 -0.15251 -0.46054 0.077905 -0.42093 -0.46633 -0.14443 -0.15494 -0.44465 -0.16081 0.10608 0.052158 0.02303 -0.035954 -0.66138 0 0 0 0 -0.17501 -0.099049 0.039595 -0.037554 -0.090958
2.8672 0.0066447 0.0054698 0 0.0019038 0 0.00034575 0 0.035693 0 0.00057521 0.070673 10.316 0.001287 -0.28528 -0.013513 -0.12464 -0.4564 0.051921 -0.34076 -0.45799 -0.13145 -0.17681 -0.39505 -0.15454 0.086461 0.086913 0.016589 -0.037177 -0.51887 0 0 0 0 -0.13961 -0.087294 0.024399 -0.029939 -0.090837
2.8711 -0.0040618 -0.0069788 0 0.0011605 0 -0.011511 0 0.031139 0 -0.0083894 0.05606 10.804 -0.033708 -0.24945 -0.012997 -0.080113 -0.43717 0.039152 -0.25875 -0.42581 -0.11414 -0.19876 -0.33534 -0.14304 0.051759 0.085806 0.010268 -0.050685 -0.35426 0 0 0 0 -0.092634 -0.073296 0.01167 0.0062384 -0.094316
2.875 -0.016816 -0.022267 0 -0.0024013 0 -0.02201 0 0.017037 0 -0.019594 0.043944 11.356 -0.052464 -0.21992 -0.0034928 -0.030094 -0.39175 0.049282 -0.20594 -0.35605 -0.099314 -0.19439 -0.25924 -0.12934 0.01733 0.036831 0.0064746 -0.070626 -0.15542 0 0 0 0 -0.05784 -0.063714 0.0055062 0.058811 -0.10065
2.8789 -0.030929 -0.038588 0 -0.016252 0 -0.033404 0 -0.0069382 0 -0.036841 0.033917 12.005 -0.04773 -0.19776 0.0069424 0.011769 -0.32969 0.070733 -0.18218 -0.26466 -0.089444 -0.15853 -0.16603 -0.11784 -0.00080397 -0.028056 0.0049373 -0.084408 0.082216 0 0 0 0 -0.047208 -0.059096 0.0046012 0.10276 -0.10565
2.8828 -0.045734 -0.053601 0 -0.041213 0 -0.049274 0 -0.0341 0 -0.056282 0.021634 12.685 -0.01902 -0.18045 0.015561 0.042305 -0.25607 0.0972 -0.18053 -0.15825 -0.083509 -0.091929 -0.061865 -0.10911 0.0025477 -0.091239 0.005246 -0.087689 0.342 0 0 0 0 -0.061379 -0.057551 0.0085855 0.13065 -0.10693
2.8867 -0.060932 -0.066165 0 -0.070428 0 -0.070151 0 -0.056317 0 -0.071278 0.0033876 13.306 0.031407 -0.16455 0.020347 0.060614 -0.17643 0.12259 -0.191 -0.043064 -0.079669 0.0015602 0.046182 -0.10286 0.029664 -0.13602 0.0069132 -0.07809 0.59762 0 0 0 0 -0.09736 -0.056527 0.016964 0.13856 -0.1025
2.8906 -0.076431 -0.076873 0 -0.094307 0 -0.090884 0 -0.07089 0 -0.080637 -0.021108 13.838 0.096146 -0.14246 0.019682 0.069733 -0.099145 0.13822 -0.19192 0.074124 -0.073157 0.1119 0.15726 -0.096351 0.079826 -0.13654 0.0092675 -0.055489 0.84156 0 0 0 0 -0.14402 -0.050393 0.029473 0.12725 -0.089503
2.8945 -0.091908 -0.087062 0 -0.10713 0 -0.10392 0 -0.081809 0 -0.089843 -0.050369 14.332 0.15264 -0.10647 0.016024 0.084606 -0.031315 0.1409 -0.15498 0.1904 -0.058159 0.21262 0.27682 -0.083047 0.13304 -0.086035 0.011821 -0.0325 1.0968 0 0 0 0 -0.17315 -0.03397 0.04405 0.11711 -0.070259
2.8984 -0.10665 -0.097519 0 -0.11015 0 -0.10656 0 -0.094555 0 -0.10388 -0.083853 14.844 0.18925 -0.058874 0.012198 0.11342 0.029607 0.1361 -0.080085 0.30856 -0.035907 0.29178 0.40928 -0.061313 0.17318 -0.0057507 0.014825 -0.018716 1.3928 0 0 0 0 -0.17394 -0.0097573 0.058154 0.12167 -0.050504
2.9023 -0.11992 -0.1082 0 -0.10964 0 -0.1049 0 -0.11058 0 -0.12087 -0.12122 15.377 0.20101 -0.0025781 0.0094067 0.15933 0.086808 0.1277 0.028698 0.43105 -0.0086524 0.34533 0.55093 -0.031297 0.19184 0.089077 0.018597 -0.01837 1.7281 0 0 0 0 -0.14341 0.01941 0.069832 0.14607 -0.034342
2.9063 -0.13141 -0.11896 0 -0.11244 0 -0.10937 0 -0.12741 0 -0.13468 -0.15892 15.891 0.18556 0.058117 0.0085436 0.22346 0.14461 0.1202 0.16281 0.56041 0.020189 0.3725 0.69106 0.0056813 0.18254 0.1807 0.023489 -0.034017 2.0607 0 0 0 0 -0.08248 0.049631 0.077018 0.19259 -0.026061
2.9102 -0.14132 -0.13017 0 -0.12243 0 -0.12529 0 -0.14322 0 -0.14321 -0.18964 16.366 0.146 0.11171 0.0098345 0.30078 0.21366 0.12179 0.29452 0.69964 0.040396 0.3821 0.82017 0.042767 0.13878 0.23062 0.030007 -0.06344 2.3422 0 0 0 0 -0.0049514 0.070846 0.074473 0.25418 -0.034664
2.9141 -0.15003 -0.14227 0 -0.13943 0 -0.14774 0 -0.15963 0 -0.15137 -0.20773 16.832 0.10815 0.15236 0.011353 0.3721 0.29481 0.1318 0.39538 0.84051 0.048058 0.40123 0.93686 0.071058 0.08422 0.23331 0.03689 -0.089401 2.5606 0 0 0 0 0.057563 0.080666 0.06431 0.30639 -0.055223
2.918 -0.15805 -0.15505 0 -0.15981 0 -0.16634 0 -0.17891 0 -0.16448 -0.21556 17.333 0.084308 0.18019 0.012406 0.42883 0.38524 0.14793 0.45765 0.9767 0.044102 0.44123 1.0464 0.087675 0.031503 0.19285 0.04317 -0.10392 2.7473 0 0 0 0 0.092862 0.081058 0.049 0.33924 -0.082865
2.9219 -0.1665 -0.16766 0 -0.17833 0 -0.17532 0 -0.19939 0 -0.18017 -0.223 17.869 0.083636 0.19668 0.012566 0.46505 0.48114 0.16762 0.47852 1.1024 0.030829 0.5095 1.1531 0.091404 -0.0090683 0.11571 0.047985 -0.1016 2.941 0 0 0 0 0.093505 0.075112 0.031386 0.34664 -0.11244
2.9258 -0.17716 -0.17947 0 -0.19086 0 -0.17859 0 -0.21581 0 -0.19012 -0.23849 18.384 0.11701 0.2058 0.011565 0.47446 0.57516 0.18668 0.45899 1.2086 0.013643 0.61297 1.2543 0.082289 -0.024292 0.013683 0.050026 -0.077155 3.1484 0 0 0 0 0.053447 0.069284 0.016509 0.32385 -0.13539
2.9297 -0.19143 -0.19075 0 -0.19718 0 -0.18477 0 -0.22507 0 -0.19077 -0.26038 18.813 0.18119 0.21864 0.0096965 0.46343 0.65378 0.19911 0.42522 1.2884 0.0058984 0.73877 1.3427 0.069416 -0.0087958 -0.083148 0.048559 -0.038349 3.3435 0 0 0 0 -0.010352 0.076197 0.012574 0.28503 -0.13968
2.9336 -0.2083 -0.20195 0 -0.20164 0 -0.19815 0 -0.23075 0 -0.19022 -0.27834 19.148 0.25545 0.24044 0.007302 0.44841 0.71444 0.20467 0.40353 1.3497 0.012624 0.86229 1.413 0.062175 0.02364 -0.15695 0.045025 -0.0010539 3.5028 0 0 0 0 -0.071212 0.098104 0.019829 0.25115 -0.12641
2.9375 -0.22369 -0.21245 0 -0.21017 0 -0.2152 0 -0.23991 0 -0.20118 -0.28445 19.442 0.32841 0.27236 0.0044408 0.43747 0.75625 0.20378 0.405 1.397 0.035143 0.97032 1.4662 0.064816 0.065343 -0.19969 0.040285 0.026446 3.6333 0 0 0 0 -0.11654 0.13462 0.037406 0.23212 -0.097304
2.9414 -0.23269 -0.22052 0 -0.22498 0 -0.22971 0 -0.25479 0 -0.22617 -0.28223 19.754 0.38899 0.31415 0.001217 0.43779 0.77972 0.19752 0.43753 1.4352 0.073072 1.0511 1.5069 0.080462 0.1082 -0.206 0.035294 0.036915 3.7598 0 0 0 0 -0.13592 0.18367 0.063292 0.23589 -0.055612
2.9453 -0.23363 -0.22513 0 -0.24162 0 -0.23932 0 -0.26873 0 -0.2518 -0.28324 20.095 0.41922 0.36183 -0.0015427 0.45857 0.78598 0.18862 0.50678 1.4724 0.12227 1.0861 1.5389 0.11197 0.13935 -0.16732 0.031724 0.020516 3.888 0 0 0 0 -0.11741 0.23789 0.091343 0.27104 -0.0095196
2.9492 -0.23034 -0.22774 0 -0.25172 0 -0.24582 0 -0.27208 0 -0.26035 -0.29419 20.425 0.42421 0.40511 -0.0014032 0.49136 0.78625 0.18211 0.5867 1.5151 0.1686 1.0908 1.5629 0.14926 0.15651 -0.10382 0.030083 -0.011024 3.9879 0 0 0 0 -0.080534 0.284 0.11204 0.32015 0.028476
2.9531 -0.22973 -0.2316 0 -0.25001 0 -0.24954 0 -0.26254 0 -0.24778 -0.30867 20.698 0.41297 0.43991 0.0037696 0.52829 0.78518 0.18006 0.66104 1.563 0.20588 1.0793 1.5784 0.18589 0.163 -0.028539 0.030059 -0.047911 4.0217 0 0 0 0 -0.039666 0.31737 0.12225 0.3712 0.054406
2.957 -0.23603 -0.23848 0 -0.2398 0 -0.2466 0 -0.24868 0 -0.22882 -0.31307 20.907 0.39245 0.46394 0.015731 0.5637 0.78524 0.18372 0.71902 1.6147 0.23043 1.0617 1.5864 0.21754 0.1618 0.049252 0.031359 -0.083316 3.985 0 0 0 0 -0.0043824 0.3356 0.12049 0.41628 0.066301
2.9609 -0.24672 -0.24616 0 -0.23152 0 -0.23383 0 -0.24227 0 -0.22341 -0.30093 21.078 0.37142 0.47552 0.036796 0.59105 0.78818 0.19426 0.74935 1.6668 0.23914 1.0493 1.5885 0.23959 0.1571 0.11888 0.033542 -0.10959 3.918 0 0 0 0 0.015219 0.33722 0.1061 0.44718 0.063113
2.9648 -0.25423 -0.24968 0 -0.23477 0 -0.21588 0 -0.24725 0 -0.23817 -0.27994 21.238 0.3601 0.47685 0.067112 0.60514 0.79283 0.21054 0.7481 1.7091 0.23382 1.0509 1.5843 0.2492 0.15501 0.16624 0.035931 -0.12153 3.8696 0 0 0 0 0.015073 0.32663 0.083854 0.46034 0.04919
2.9688 -0.2524 -0.24587 0 -0.25014 0 -0.20402 0 -0.25694 0 -0.26155 -0.26401 21.378 0.35604 0.47518 0.098707 0.6119 0.79596 0.22691 0.73438 1.7366 0.22445 1.0576 1.5721 0.25205 0.1563 0.19398 0.038234 -0.1269 3.8535 0 0 0 0 0.0085727 0.31414 0.062738 0.46614 0.03412
2.9727 -0.24181 -0.23683 0 -0.26746 0 -0.20505 0 -0.26175 0 -0.2756 -0.25918 21.471 0.35625 0.47259 0.12608 0.61402 0.7958 0.23993 0.71655 1.746 0.21472 1.0624 1.5517 0.25011 0.1602 0.2034 0.040442 -0.1296 3.8385 0 0 0 0 0.0021363 0.30324 0.046482 0.46868 0.021443
2.9766 -0.22914 -0.22839 0 -0.27226 0 -0.21149 0 -0.2581 0 -0.27015 -0.25914 21.5 0.35737 0.47039 0.14371 0.61386 0.79081 0.24627 0.7018 1.7346 0.20755 1.0587 1.5268 0.24502 0.16546 0.19668 0.042553 -0.13311 3.7795 0 0 0 0 0.0011883 0.29647 0.038028 0.47122 0.013912
2.9805 -0.22134 -0.22478 0 -0.25585 0 -0.20612 0 -0.2489 0 -0.24561 -0.25457 21.481 0.3542 0.46793 0.1407 0.61246 0.77829 0.23967 0.69625 1.6966 0.20499 1.0358 1.5021 0.2369 0.16938 0.17597 0.044478 -0.14029 3.6541 0 0 0 0 0.010254 0.29507 0.040811 0.47452 0.014046
2.9844 -0.22019 -0.22482 0 -0.22222 0 -0.17971 0 -0.23695 0 -0.20639 -0.24442 21.447 0.34734 0.46162 0.1172 0.60637 0.75944 0.22113 0.69107 1.6386 0.20334 0.99859 1.4782 0.22418 0.16956 0.14819 0.045784 -0.14618 3.471 0 0 0 0 0.020265 0.29424 0.050504 0.47205 0.018175
2.9883 -0.22222 -0.22391 0 -0.18704 0 -0.14479 0 -0.22121 0 -0.15776 -0.23507 21.412 0.34134 0.45018 0.081126 0.5926 0.73673 0.19612 0.67606 1.5693 0.19935 0.95844 1.4485 0.20622 0.16555 0.11548 0.046109 -0.14522 3.2545 0 0 0 0 0.022311 0.29058 0.062469 0.45928 0.022765
2.9922 -0.22326 -0.21969 0 -0.16909 0 -0.12937 0 -0.20164 0 -0.11126 -0.22887 21.358 0.33959 0.43339 0.038956 0.56953 0.71205 0.16923 0.64452 1.4943 0.19121 0.92386 1.4054 0.18302 0.15659 0.077658 0.045193 -0.13381 3.0339 0 0 0 0 0.011135 0.28229 0.073889 0.43386 0.025731
2.9961 -0.22257 -0.21547 0 -0.17893 0 -0.15328 0 -0.18575 0 -0.088112 -0.21739 21.253 0.34592 0.41178 -0.00097046 0.53608 0.68775 0.14633 0.58999 1.4201 0.17741 0.90454 1.3481 0.15517 0.1418 0.033546 0.042795 -0.10857 2.8505 0 0 0 0 -0.017859 0.26801 0.08192 0.39436 0.025076
3 -0.22241 -0.21715 0 -0.21155 0 -0.20846 0 -0.1857 0 -0.10829 -0.19073 21.08 0.36277 0.38966 -0.021142 0.49642 0.6698 0.14033 0.51018 1.3598 0.15776 0.9137 1.2863 0.12744 0.11693 -0.021391 0.038949 -0.068971 2.7602 0 0 0 0 -0.063247 0.24754 0.082759 0.34502 0.018391
3.0039 -0.22432 -0.22642 0 -0.24804 0 -0.2626 0 -0.20539 0 -0.16999 -0.15414 20.855 0.37917 0.37187 -0.022112 0.46284 0.65992 0.14976 0.42915 1.3157 0.13718 0.93578 1.2348 0.10568 0.083366 -0.081841 0.035122 -0.029094 2.8068 0 0 0 0 -0.10531 0.22531 0.078642 0.29992 0.0079229
3.0078 -0.22643 -0.23742 0 -0.26651 0 -0.28415 0 -0.23129 0 -0.24097 -0.13123 20.608 0.38745 0.3596 -0.0069763 0.44167 0.6587 0.17189 0.36104 1.2885 0.11753 0.95951 1.2029 0.092341 0.04175 -0.14215 0.032122 0.0034579 2.9754 0 0 0 0 -0.13361 0.20253 0.070464 0.26531 -0.0056715
3.0117 -0.22499 -0.24071 0 -0.25596 0 -0.26628 0 -0.24009 0 -0.27713 -0.14499 20.353 0.38061 0.35305 0.01948 0.43778 0.66593 0.20252 0.3187 1.2782 0.10027 0.9734 1.1894 0.08889 -0.0063533 -0.19547 0.03066 0.022095 3.1742 0 0 0 0 -0.13958 0.17998 0.059186 0.24592 -0.021735
3.0156 -0.21794 -0.23121 0 -0.22358 0 -0.22892 0 -0.21958 0 -0.25644 -0.19284 20.076 0.34738 0.35057 0.047198 0.45743 0.6804 0.23268 0.32253 1.2845 0.086741 0.95771 1.1865 0.096511 -0.056931 -0.22621 0.031791 0.017325 3.2786 0 0 0 0 -0.11172 0.15766 0.045841 0.24718 -0.039748
3.0195 -0.20664 -0.21246 0 -0.18938 0 -0.19919 0 -0.18257 0 -0.19761 -0.24248 19.75 0.29115 0.34512 0.061158 0.49189 0.69469 0.24836 0.37142 1.3002 0.075794 0.90514 1.1879 0.10921 -0.09872 -0.21826 0.035153 -0.0074726 3.214 0 0 0 0 -0.059231 0.13463 0.032442 0.26187 -0.057921
3.0234 -0.19392 -0.19315 0 -0.17145 0 -0.18937 0 -0.15777 0 -0.14374 -0.25708 19.372 0.2283 0.3333 0.059611 0.52703 0.70325 0.24729 0.44289 1.3185 0.06619 0.83143 1.1932 0.12117 -0.12498 -0.17508 0.039268 -0.03984 3.0098 0 0 0 0 -0.0017139 0.11162 0.020626 0.27942 -0.074036
3.0273 -0.181 -0.17935 0 -0.17301 0 -0.19164 0 -0.16428 0 -0.12482 -0.22795 18.957 0.17075 0.31419 0.043862 0.55423 0.70303 0.22993 0.52192 1.3365 0.058015 0.74934 1.2045 0.12968 -0.13122 -0.10076 0.043124 -0.072012 2.7746 0 0 0 0 0.048768 0.090307 0.01176 0.29448 -0.086022
3.0313 -0.16698 -0.17007 0 -0.18168 0 -0.19041 0 -0.19354 0 -0.13413 -0.18311 18.529 0.13137 0.28794 0.017411 0.56526 0.69172 0.19881 0.59201 1.3514 0.051722 0.67414 1.2211 0.13267 -0.11394 -0.0026357 0.045641 -0.096011 2.6119 0 0 0 0 0.080337 0.072963 0.0072545 0.30227 -0.091646
3.0352 -0.15121 -0.15996 0 -0.18109 0 -0.17758 0 -0.21689 0 -0.14036 -0.16197 18.086 0.13671 0.25931 -0.0075447 0.54709 0.6669 0.16401 0.62097 1.3589 0.050941 0.64053 1.2371 0.12896 -0.066918 0.096034 0.044614 -0.098695 2.547 0 0 0 0 0.073963 0.067721 0.010943 0.29811 -0.084808
3.0391 -0.13548 -0.14568 0 -0.16456 0 -0.15698 0 -0.21145 0 -0.12189 -0.1799 17.612 0.17513 0.23687 -0.020006 0.51288 0.63795 0.13935 0.61265 1.3591 0.056046 0.64809 1.2445 0.1237 -0.0075274 0.1677 0.040719 -0.087083 2.5251 0 0 0 0 0.045218 0.074591 0.020379 0.28927 -0.069
3.043 -0.1232 -0.12947 0 -0.13914 0 -0.13729 0 -0.17949 0 -0.088355 -0.21602 17.094 0.23438 0.22347 -0.01848 0.47157 0.60951 0.12853 0.57532 1.351 0.06595 0.688 1.2371 0.1187 0.054704 0.20282 0.034642 -0.06749 2.4726 0 0 0 0 0.0054728 0.091529 0.033197 0.27938 -0.047732
3.0469 -0.11603 -0.11671 0 -0.11754 0 -0.12358 0 -0.14371 0 -0.069131 -0.23455 16.547 0.30154 0.22019 -0.0037053 0.43106 0.58501 0.13289 0.51819 1.3332 0.078806 0.74896 1.2128 0.11481 0.11135 0.19638 0.02711 -0.045872 2.3601 0 0 0 0 -0.035052 0.11544 0.046764 0.27094 -0.024945
3.0508 -0.11193 -0.11051 0 -0.10659 0 -0.11539 0 -0.1251 0 -0.081979 -0.21739 15.995 0.35554 0.22651 0.020098 0.40205 0.56803 0.1514 0.45598 1.3021 0.090501 0.81003 1.1716 0.11171 0.15055 0.14546 0.019222 -0.030881 2.2119 0 0 0 0 -0.062271 0.14004 0.056449 0.26592 -0.0075897
3.0547 -0.10682 -0.10887 0 -0.10298 0 -0.11027 0 -0.12591 0 -0.11443 -0.17664 15.444 0.36991 0.23227 0.038261 0.39068 0.55598 0.1715 0.40961 1.2537 0.092236 0.83479 1.1141 0.10474 0.16259 0.072784 0.012624 -0.02983 2.0634 0 0 0 0 -0.066634 0.15224 0.055718 0.26139 -0.0057862
3.0586 -0.098323 -0.10671 0 -0.099126 0 -0.10674 0 -0.13222 0 -0.13577 -0.13816 14.871 0.34988 0.22856 0.043567 0.38794 0.54124 0.18301 0.37979 1.1914 0.082212 0.81779 1.0415 0.091295 0.15472 0.0076543 0.0076278 -0.037952 1.9172 0 0 0 0 -0.058037 0.14894 0.045633 0.25341 -0.018449
3.0625 -0.087801 -0.10001 0 -0.091562 0 -0.10378 0 -0.12977 0 -0.12632 -0.11599 14.248 0.3023 0.21133 0.034385 0.38724 0.51899 0.18231 0.36297 1.1165 0.060577 0.76032 0.95641 0.070658 0.13131 -0.036131 0.004313 -0.051451 1.7412 0 0 0 0 -0.043599 0.1302 0.027907 0.24054 -0.043452
3.0664 -0.078411 -0.088248 0 -0.083173 0 -0.099315 0 -0.11529 0 -0.094391 -0.10361 13.582 0.2373 0.17792 0.011138 0.38139 0.48477 0.16759 0.35322 1.0312 0.028822 0.66807 0.86286 0.043047 0.097751 -0.047512 0.0026381 -0.065858 1.5065 0 0 0 0 -0.031195 0.097951 0.0052665 0.22206 -0.077165
3.0703 -0.071476 -0.073439 0 -0.077764 0 -0.090858 0 -0.094321 0 -0.065782 -0.0873 12.911 0.17898 0.12745 -0.019744 0.35716 0.43138 0.1413 0.33491 0.93838 -0.0068713 0.55898 0.76438 0.012005 0.063497 -0.014833 0.0026983 -0.073066 1.2249 0 0 0 0 -0.034076 0.060243 -0.014731 0.20004 -0.1094
3.0742 -0.064872 -0.05795 0 -0.073963 0 -0.077407 0 -0.07218 0 -0.058042 -0.063835 12.272 0.14701 0.074522 -0.043021 0.31658 0.3667 0.11822 0.29814 0.84457 -0.034943 0.46456 0.66296 -0.013639 0.037158 0.034969 0.0039337 -0.071968 0.94623 0 0 0 0 -0.050376 0.03176 -0.024816 0.18187 -0.12885
3.0781 -0.055085 -0.043287 0 -0.065554 0 -0.059959 0 -0.04999 0 -0.065444 -0.042929 11.656 0.14133 0.027566 -0.053288 0.2665 0.29786 0.1051 0.24462 0.75126 -0.051406 0.39348 0.55952 -0.030303 0.020137 0.082319 0.0062426 -0.06557 0.71925 0 0 0 0 -0.072821 0.016938 -0.024042 0.17048 -0.13337
3.082 -0.040773 -0.030282 0 -0.047894 0 -0.040134 0 -0.028362 0 -0.067696 -0.033852 11.018 0.15842 -0.0080938 -0.048207 0.21294 0.23004 0.10547 0.17762 0.65858 -0.054559 0.34857 0.45491 -0.036277 0.012865 0.11337 0.0096191 -0.056712 0.55259 0 0 0 0 -0.095103 0.017162 -0.012859 0.16702 -0.12296
3.0859 -0.024327 -0.01941 0 -0.023456 0 -0.019459 0 -0.010993 0 -0.051597 -0.033019 10.323 0.18934 -0.027328 -0.027232 0.16436 0.16929 0.12147 0.10369 0.56544 -0.04405 0.32833 0.35003 -0.030792 0.015034 0.11244 0.01415 -0.049614 0.41059 0 0 0 0 -0.10843 0.031509 0.0066357 0.17146 -0.099734
3.0898 -0.010069 -0.010543 0 -0.00065149 0 -0.00060018 0 -0.0017847 0 -0.02363 -0.026655 9.5861 0.20839 -0.032587 8.1233e-05 0.13154 0.11903 0.145 0.037654 0.46733 -0.027957 0.31325 0.24504 -0.020064 0.023918 0.072053 0.01963 -0.049795 0.24623 0 0 0 0 -0.10361 0.047252 0.025317 0.17687 -0.075555
3.0938 -0.00096209 -0.0028274 0 0.012785 0 0.011895 0 0.0010052 0 -0.0022733 -0.005043 8.8593 0.20443 -0.037884 0.021007 0.10952 0.071502 0.16213 -0.016673 0.3635 -0.017459 0.28436 0.1394 -0.013685 0.034923 0.017394 0.025074 -0.055098 0.040592 0 0 0 0 -0.089127 0.051442 0.0362 0.17583 -0.060842
3.0977 0.0032944 0.0045864 0 0.015345 0 0.014408 0 0.0049875 0 0.00094661 0.027442 8.1759 0.17675 -0.050206 0.030806 0.093533 0.021614 0.16695 -0.060659 0.25468 -0.017 0.23634 0.033645 -0.015565 0.046695 -0.037141 0.029822 -0.063352 -0.18446 0 0 0 0 -0.071505 0.039419 0.037193 0.16582 -0.058875
3.1016 0.0055286 0.011548 0 0.011574 0 0.0089867 0 0.016379 0 -0.0072974 0.056719 7.5204 0.12814 -0.075388 0.026463 0.078064 -0.035387 0.15535 -0.097331 0.1425 -0.029551 0.16716 -0.069088 -0.028368 0.058109 -0.077614 0.033216 -0.07206 -0.3881 0 0 0 0 -0.057716 0.0087846 0.027552 0.14565 -0.07108
3.1055 0.0087985 0.01696 0 0.0075976 0 0.0041592 0 0.033246 0 -0.0089396 0.072362 6.8532 0.071056 -0.12015 0.0069056 0.052712 -0.10622 0.12473 -0.13527 0.032259 -0.056771 0.081893 -0.16389 -0.053624 0.067808 -0.082345 0.033925 -0.07676 -0.54505 0 0 0 0 -0.060028 -0.039286 0.008878 0.11664 -0.095676
3.1094 0.014465 0.020125 0 0.0072548 0 0.0085864 0 0.047543 0 0.0077959 0.076161 6.1614 0.030167 -0.17383 -0.015516 0.014364 -0.18452 0.090044 -0.18293 -0.068054 -0.087365 0.0042105 -0.24706 -0.081546 0.074598 -0.055159 0.03191 -0.076318 -0.66307 0 0 0 0 -0.078975 -0.086196 -0.0088243 0.089241 -0.11876
3.1133 0.021731 0.021912 0 0.011596 0 0.022454 0 0.054033 0 0.036804 0.078634 5.4742 0.01239 -0.22446 -0.032654 -0.031149 -0.25998 0.062769 -0.23811 -0.15581 -0.11304 -0.05465 -0.31817 -0.1049 0.077708 -0.012259 0.027928 -0.07304 -0.77123 0 0 0 0 -0.1062 -0.12039 -0.020383 0.068849 -0.13275
3.1172 0.028531 0.024213 0 0.02017 0 0.035853 0 0.055772 0 0.059313 0.088711 4.8241 0.018881 -0.26393 -0.040266 -0.078228 -0.32446 0.049576 -0.29659 -0.22937 -0.12908 -0.089859 -0.37867 -0.11961 0.076354 0.034513 0.02253 -0.068816 -0.89205 0 0 0 0 -0.13486 -0.13562 -0.023428 0.057753 -0.13402
3.1211 0.033002 0.028081 0 0.031385 0 0.037518 0 0.059786 0 0.060863 0.10681 4.2004 0.04701 -0.28376 -0.035096 -0.11927 -0.36852 0.056348 -0.35138 -0.28771 -0.13142 -0.09934 -0.42851 -0.12216 0.069652 0.071154 0.016413 -0.066045 -1.0216 0 0 0 0 -0.15637 -0.12709 -0.016617 0.056986 -0.12037
3.125 0.034726 0.032586 0 0.041906 0 0.026272 0 0.068256 0 0.044318 0.12588 3.5556 0.078083 -0.27481 -0.018291 -0.13857 -0.37653 0.084409 -0.38285 -0.32932 -0.11907 -0.093002 -0.46454 -0.11196 0.056296 0.076865 0.010928 -0.067946 -1.1319 0 0 0 0 -0.1565 -0.097027 -0.0030487 0.061809 -0.096067
3.1289 0.035 0.035824 0 0.047427 0 0.013389 0 0.075901 0 0.027067 0.13707 2.8582 0.091489 -0.25436 -0.0017309 -0.13995 -0.36299 0.11473 -0.39024 -0.36147 -0.10453 -0.094009 -0.48281 -0.10005 0.040202 0.062663 0.0066272 -0.072092 -1.1904 0 0 0 0 -0.14234 -0.067633 0.0080947 0.062581 -0.075567
3.1328 0.035887 0.037106 0 0.045757 0 0.012523 0 0.076637 0 0.025205 0.13456 2.1333 0.081676 -0.23199 0.0097357 -0.12778 -0.33628 0.13794 -0.37612 -0.3844 -0.093458 -0.10991 -0.4824 -0.09122 0.023434 0.037742 0.0036261 -0.076494 -1.1802 0 0 0 0 -0.1202 -0.048949 0.013419 0.056632 -0.064771
3.1367 0.038655 0.037964 0 0.039609 0 0.026714 0 0.071162 0 0.039461 0.11766 1.4388 0.046923 -0.21668 0.012534 -0.10764 -0.30513 0.14621 -0.34534 -0.39764 -0.09043 -0.14479 -0.46672 -0.089219 0.0080092 0.012 0.0019415 -0.079243 -1.1079 0 0 0 0 -0.096979 -0.048883 0.01072 0.042978 -0.067827
3.1406 0.04295 0.040852 0 0.035499 0 0.045508 0 0.065947 0 0.055775 0.091227 0.80368 -0.0084193 -0.22118 0.0035647 -0.089968 -0.28282 0.12956 -0.30872 -0.39639 -0.10048 -0.19782 -0.44096 -0.097745 -0.0028866 0.0020537 0.0015774 -0.077503 -0.99827 0 0 0 0 -0.084623 -0.076319 -0.001194 0.023925 -0.088218
3.1445 0.047564 0.046916 0 0.03872 0 0.055217 0 0.064787 0 0.059492 0.064087 0.19745 -0.057565 -0.24479 -0.01045 -0.085944 -0.27651 0.094704 -0.28465 -0.37621 -0.11831 -0.2455 -0.40856 -0.11139 -0.0079639 0.016792 0.0020501 -0.071895 -0.88197 0 0 0 0 -0.089816 -0.11985 -0.01515 0.011334 -0.11543
3.1484 0.052106 0.055132 0 0.048802 0 0.052006 0 0.063644 0 0.049321 0.044601 -0.43187 -0.084175 -0.27377 -0.021926 -0.093659 -0.27872 0.05665 -0.27613 -0.33994 -0.1352 -0.27077 -0.37043 -0.12282 -0.009125 0.046639 0.0029435 -0.065819 -0.78375 0 0 0 0 -0.1055 -0.16164 -0.024765 0.011228 -0.13803
3.1523 0.057698 0.06353 0 0.06006 0 0.044914 0 0.055911 0 0.037838 0.034782 -1.0976 -0.08106 -0.2981 -0.027026 -0.10957 -0.2827 0.024639 -0.28137 -0.29002 -0.14609 -0.26515 -0.32708 -0.12806 -0.0076201 0.083437 0.0040625 -0.061503 -0.71387 0 0 0 0 -0.12546 -0.191 -0.026912 0.025526 -0.14984
3.1563 0.065695 0.071 0 0.067035 0 0.046444 0 0.042263 0 0.038799 0.028086 -1.7627 -0.044378 -0.30701 -0.022709 -0.12828 -0.28028 0.0077072 -0.29575 -0.23026 -0.14642 -0.2231 -0.28086 -0.12375 -0.0049322 0.11721 0.0052192 -0.061157 -0.6664 0 0 0 0 -0.14207 -0.19801 -0.01932 0.054246 -0.1458
3.1602 0.075645 0.077854 0 0.069592 0 0.060769 0 0.032686 0 0.054315 0.014727 -2.3887 0.021281 -0.28062 -0.0075654 -0.13494 -0.25496 0.019159 -0.30149 -0.17235 -0.13127 -0.14583 -0.23587 -0.10754 -0.0032216 0.12714 0.0059356 -0.067331 -0.6272 0 0 0 0 -0.1396 -0.16953 -0.0015328 0.089514 -0.12184
3.1641 0.084935 0.084952 0 0.072693 0 0.081023 0 0.036724 0 0.074295 -0.0086378 -2.9865 0.08216 -0.23259 0.0084018 -0.12539 -0.21359 0.044782 -0.28715 -0.12848 -0.11182 -0.070182 -0.19662 -0.089742 -0.0024816 0.11546 0.0058566 -0.075121 -0.58956 0 0 0 0 -0.12156 -0.1272 0.016619 0.11439 -0.094098
3.168 0.09108 0.092751 0 0.081126 0 0.097096 0 0.052281 0 0.087543 -0.033693 -3.6029 0.12263 -0.17588 0.02025 -0.10205 -0.16595 0.074457 -0.25325 -0.10315 -0.095038 -0.014671 -0.16776 -0.075951 -0.0018717 0.088827 0.0047803 -0.081211 -0.56753 0 0 0 0 -0.094906 -0.085503 0.030578 0.12241 -0.071563
3.1719 0.094597 0.10127 0 0.094575 0 0.10504 0 0.066353 0 0.092264 -0.045726 -4.2596 0.13127 -0.12357 0.024412 -0.069152 -0.12258 0.099104 -0.20379 -0.099042 -0.086764 0.0065392 -0.15534 -0.070401 -0.00060636 0.054783 0.0025984 -0.082971 -0.59404 0 0 0 0 -0.06723 -0.057223 0.037167 0.11005 -0.061405
3.1758 0.099239 0.11053 0 0.10798 0 0.10904 0 0.068318 0 0.09558 -0.035464 -4.9169 0.095144 -0.097129 0.017186 -0.036024 -0.10217 0.10587 -0.15052 -0.11897 -0.094825 -0.023747 -0.16659 -0.077962 0.002514 0.026344 -0.0007833 -0.077166 -0.70092 0 0 0 0 -0.051844 -0.060692 0.033327 0.075507 -0.072606
3.1797 0.10873 0.1204 0 0.11677 0 0.11566 0 0.061791 0 0.10415 -0.0067117 -5.5102 0.023135 -0.11782 0.0020863 -0.021434 -0.12578 0.087864 -0.1241 -0.15699 -0.12032 -0.099139 -0.20655 -0.095956 0.0070945 0.019598 -0.0046127 -0.065766 -0.89416 0 0 0 0 -0.063349 -0.1045 0.023249 0.033191 -0.10383
3.1836 0.12286 0.12993 0 0.12159 0 0.12735 0 0.061642 0 0.11715 0.02727 -6.0193 -0.056707 -0.17346 -0.012702 -0.029837 -0.18452 0.056931 -0.13596 -0.20314 -0.15271 -0.18753 -0.27384 -0.11512 0.010426 0.031075 -0.007811 -0.055773 -1.145 0 0 0 0 -0.095004 -0.16926 0.014926 -0.00054461 -0.14043
3.1875 0.13687 0.13737 0 0.12777 0 0.14145 0 0.078648 0 0.12897 0.054857 -6.4917 -0.12929 -0.2537 -0.023036 -0.062031 -0.27068 0.021308 -0.18975 -0.25507 -0.18555 -0.27133 -0.36037 -0.13058 0.010214 0.055963 -0.0097067 -0.051624 -1.4057 0 0 0 0 -0.13998 -0.24166 0.012431 -0.018438 -0.17356
3.1914 0.14534 0.14137 0 0.13974 0 0.15365 0 0.10796 0 0.13705 0.074102 -6.9924 -0.18046 -0.3451 -0.025388 -0.11653 -0.37366 -0.0099406 -0.28498 -0.31163 -0.21224 -0.33378 -0.45669 -0.13806 0.004091 0.087464 -0.0096977 -0.057434 -1.6389 0 0 0 0 -0.18934 -0.307 0.019138 -0.015352 -0.1945
3.1953 0.14693 0.14247 0 0.15572 0 0.16128 0 0.13374 0 0.14475 0.091129 -7.538 -0.18895 -0.41734 -0.01611 -0.18706 -0.46991 -0.019938 -0.41191 -0.37904 -0.22174 -0.35069 -0.55853 -0.13302 -0.013197 0.10968 -0.006783 -0.079199 -1.836 0 0 0 0 -0.22207 -0.33612 0.038269 0.010476 -0.18862
3.1992 0.14565 0.14305 0 0.16797 0 0.1636 0 0.14493 0 0.15588 0.11225 -8.0884 -0.16837 -0.45211 -0.0025634 -0.25493 -0.54103 -0.0090705 -0.53192 -0.46347 -0.21728 -0.33911 -0.66823 -0.12394 -0.039093 0.1136 -0.0023333 -0.10815 -2.0136 0 0 0 0 -0.22807 -0.32602 0.060934 0.037237 -0.16294
3.2031 0.14733 0.14547 0 0.1689 0 0.16076 0 0.14533 0 0.16809 0.13832 -8.5999 -0.13377 -0.45119 0.0099667 -0.31259 -0.58707 0.015593 -0.62698 -0.56678 -0.20498 -0.31913 -0.78954 -0.11765 -0.06988 0.10099 0.0023251 -0.13582 -2.1928 0 0 0 0 -0.21045 -0.28593 0.08067 0.051454 -0.1271
3.207 0.15451 0.15019 0 0.15805 0 0.15421 0 0.14807 0 0.17407 0.16575 -9.0715 -0.097112 -0.41949 0.017912 -0.35563 -0.61132 0.047394 -0.68601 -0.68923 -0.18997 -0.30734 -0.92089 -0.1191 -0.10218 0.074922 0.0060582 -0.15526 -2.382 0 0 0 0 -0.17408 -0.22526 0.092856 0.043937 -0.089148
3.2109 0.1645 0.15568 0 0.14392 0 0.14782 0 0.16129 0 0.17015 0.19113 -9.5305 -0.07378 -0.3678 0.017487 -0.38038 -0.62216 0.076427 -0.69887 -0.82957 -0.17927 -0.32591 -1.054 -0.134 -0.13108 0.041393 0.0072979 -0.15728 -2.5746 0 0 0 0 -0.12831 -0.1587 0.092192 0.0047637 -0.060014
3.2148 0.17204 0.16024 0 0.13852 0 0.14704 0 0.18085 0 0.16196 0.21345 -9.9831 -0.081463 -0.32767 0.0085363 -0.3893 -0.64453 0.087022 -0.67291 -0.97484 -0.18166 -0.39925 -1.1785 -0.16379 -0.14847 0.013664 0.0040277 -0.13345 -2.7576 0 0 0 0 -0.095879 -0.11502 0.076978 -0.066018 -0.053846
3.2188 0.17375 0.16346 0 0.14854 0 0.15516 0 0.19663 0 0.15991 0.23279 -10.398 -0.11138 -0.31696 -0.0019165 -0.39365 -0.69059 0.080236 -0.64152 -1.1091 -0.19385 -0.50768 -1.2885 -0.19751 -0.15519 -0.0043449 -0.0024298 -0.096046 -2.921 0 0 0 0 -0.085273 -0.10137 0.056928 -0.14519 -0.065421
3.2227 0.17037 0.16598 0 0.16982 0 0.16958 0 0.20407 0 0.16833 0.24857 -10.744 -0.15724 -0.34113 -0.010442 -0.3978 -0.76302 0.058369 -0.62058 -1.2247 -0.21307 -0.63766 -1.383 -0.22903 -0.15235 -0.013538 -0.011118 -0.053499 -3.0595 0 0 0 0 -0.097609 -0.1187 0.03729 -0.2208 -0.090583
3.2266 0.16541 0.16798 0 0.18986 0 0.18239 0 0.20763 0 0.18023 0.26038 -11.037 -0.21164 -0.40182 -0.014158 -0.40539 -0.86129 0.025018 -0.62393 -1.316 -0.23598 -0.77376 -1.463 -0.25266 -0.14184 -0.0163 -0.020853 -0.015007 -3.17 0 0 0 0 -0.13134 -0.16523 0.023003 -0.28186 -0.12413
3.2305 0.16204 0.16874 0 0.19662 0 0.18576 0 0.21354 0 0.18385 0.2697 -11.323 -0.26188 -0.49593 -0.010209 -0.41999 -0.97869 -0.012899 -0.67001 -1.3748 -0.25706 -0.88738 -1.5271 -0.26005 -0.12746 -0.019872 -0.02918 0.0015822 -3.2505 0 0 0 0 -0.17941 -0.23562 0.021186 -0.31228 -0.1568
3.2344 0.16115 0.16775 0 0.18722 0 0.17784 0 0.22145 0 0.17464 0.27894 -11.623 -0.29887 -0.59463 -0.00355 -0.43883 -1.0911 -0.046534 -0.74538 -1.4139 -0.27344 -0.96154 -1.5725 -0.25529 -0.11534 -0.032513 -0.033839 -0.010553 -3.3006 0 0 0 0 -0.2228 -0.30978 0.029201 -0.31742 -0.18065
3.2383 0.16171 0.16616 0 0.16979 0 0.16456 0 0.2251 0 0.16016 0.28789 -11.91 -0.32384 -0.68076 0.00095192 -0.45849 -1.1863 -0.074452 -0.83038 -1.4442 -0.28689 -1.0011 -1.597 -0.24601 -0.10676 -0.054225 -0.034687 -0.045146 -3.3208 0 0 0 0 -0.25401 -0.37804 0.041075 -0.30918 -0.19598
3.2422 0.16221 0.16627 0 0.15706 0 0.15554 0 0.22053 0 0.1532 0.29168 -12.141 -0.33841 -0.74428 0.00041505 -0.47672 -1.2574 -0.096425 -0.9114 -1.4714 -0.29901 -1.0108 -1.6017 -0.23733 -0.10172 -0.083581 -0.031829 -0.096478 -3.3108 0 0 0 0 -0.26987 -0.43517 0.052697 -0.29504 -0.20378
3.2461 0.16177 0.1694 0 0.15703 0 0.15747 0 0.2115 0 0.16035 0.28407 -12.325 -0.34547 -0.77627 -0.0078074 -0.49114 -1.2985 -0.11308 -0.97323 -1.4998 -0.31206 -0.9983 -1.5888 -0.23488 -0.099309 -0.11748 -0.02571 -0.15624 -3.2699 0 0 0 0 -0.26908 -0.477 0.059461 -0.2831 -0.20616
3.25 0.16038 0.17438 0 0.16778 0 0.1697 0 0.20524 0 0.17708 0.26373 -12.513 -0.3498 -0.76815 -0.023586 -0.49791 -1.3042 -0.12489 -0.99383 -1.526 -0.32825 -0.97749 -1.5594 -0.24411 -0.095568 -0.14686 -0.018003 -0.20592 -3.1991 0 0 0 0 -0.2558 -0.49864 0.056426 -0.28011 -0.20687
3.2539 0.15874 0.17858 0 0.18036 0 0.18472 0 0.20378 0 0.19265 0.2369 -12.734 -0.35403 -0.74071 -0.038408 -0.4984 -1.2918 -0.13239 -0.98721 -1.5397 -0.34415 -0.95795 -1.5138 -0.25709 -0.088291 -0.16767 -0.011183 -0.23847 -3.1031 0 0 0 0 -0.2421 -0.50776 0.049615 -0.27841 -0.20757
3.2578 0.15782 0.18026 0 0.18648 0 0.19335 0 0.20126 0 0.19864 0.21288 -12.942 -0.35735 -0.70198 -0.047835 -0.49249 -1.2661 -0.13391 -0.96149 -1.5334 -0.35637 -0.93844 -1.4534 -0.2684 -0.077644 -0.17949 -0.006071 -0.25343 -2.9865 0 0 0 0 -0.2313 -0.50592 0.043222 -0.27198 -0.20725
3.2617 0.15793 0.17957 0 0.18429 0 0.19079 0 0.19071 0 0.19308 0.19616 -13.063 -0.35864 -0.65935 -0.048264 -0.48018 -1.2313 -0.12799 -0.92523 -1.5012 -0.36166 -0.91636 -1.3821 -0.273 -0.064492 -0.18272 -0.0032099 -0.25224 -2.8469 0 0 0 0 -0.22547 -0.49467 0.041238 -0.25546 -0.20473
3.2656 0.15774 0.1768 0 0.17768 0 0.1795 0 0.17267 0 0.17886 0.18305 -13.082 -0.35508 -0.62149 -0.0352 -0.46037 -1.1897 -0.11156 -0.89042 -1.4334 -0.35401 -0.88363 -1.3047 -0.26315 -0.051829 -0.17874 -0.00303 -0.23953 -2.6742 0 0 0 0 -0.2248 -0.47454 0.049761 -0.22103 -0.1973
3.2695 0.15422 0.17034 0 0.17068 0 0.16641 0 0.15548 0 0.16024 0.16649 -13.08 -0.34597 -0.59279 -0.013602 -0.43444 -1.1428 -0.087997 -0.86458 -1.3385 -0.33353 -0.83502 -1.2246 -0.23999 -0.045088 -0.17139 -0.0041664 -0.22801 -2.4605 0 0 0 0 -0.22381 -0.44992 0.067974 -0.17353 -0.18523
3.2734 0.14437 0.15714 0 0.16255 0 0.15615 0 0.14656 0 0.14097 0.14409 -13.142 -0.33373 -0.57109 0.0082025 -0.40536 -1.0921 -0.064408 -0.84274 -1.2332 -0.30675 -0.77639 -1.1433 -0.21206 -0.04534 -0.16145 -0.0052235 -0.22295 -2.2132 0 0 0 0 -0.21958 -0.42573 0.088747 -0.12511 -0.17219
3.2773 0.12781 0.13631 0 0.14833 0 0.14623 0 0.14399 0 0.12338 0.12133 -13.248 -0.31989 -0.55508 0.025186 -0.37496 -1.0385 -0.045787 -0.81956 -1.1267 -0.27826 -0.71318 -1.0623 -0.18505 -0.052475 -0.14812 -0.0055047 -0.22565 -1.9572 0 0 0 0 -0.21146 -0.40521 0.10678 -0.083935 -0.16107
3.2813 0.10801 0.11199 0 0.12396 0 0.12918 0 0.13788 0 0.10756 0.10642 -13.274 -0.30607 -0.54309 0.032589 -0.34525 -0.98309 -0.037247 -0.78844 -1.0281 -0.25314 -0.65223 -0.98347 -0.16498 -0.065506 -0.13011 -0.0044386 -0.23585 -1.7218 0 0 0 0 -0.1997 -0.39153 0.11636 -0.058231 -0.15498
3.2852 0.090666 0.091935 0 0.09163 0 0.10124 0 0.12011 0 0.091793 0.10187 -13.134 -0.29334 -0.53307 0.023985 -0.3198 -0.92797 -0.048048 -0.73403 -0.94969 -0.24094 -0.60883 -0.90674 -0.16139 -0.07991 -0.10402 -0.001639 -0.24832 -1.5218 0 0 0 0 -0.18802 -0.3902 0.10614 -0.06193 -0.15976
3.2891 0.080251 0.082118 0 0.060473 0 0.069591 0 0.092717 0 0.075877 0.1011 -12.899 -0.27896 -0.52212 0.0086695 -0.29744 -0.87272 -0.069412 -0.66091 -0.88187 -0.23857 -0.58118 -0.82755 -0.16689 -0.089453 -0.074776 0.0013391 -0.25491 -1.3525 0 0 0 0 -0.18031 -0.39467 0.082552 -0.081876 -0.17079
3.293 0.077451 0.082076 0 0.042042 0 0.050142 0 0.06656 0 0.064813 0.093251 -12.754 -0.26028 -0.50849 -0.0073284 -0.27621 -0.81491 -0.0944 -0.57453 -0.81717 -0.24195 -0.56369 -0.73922 -0.17523 -0.092238 -0.046998 0.0035283 -0.25289 -1.2 0 0 0 0 -0.17663 -0.39945 0.051358 -0.10868 -0.18399
3.2969 0.079585 0.085523 0 0.043478 0 0.055481 0 0.052273 0 0.06717 0.071968 -12.808 -0.23503 -0.49038 -0.018701 -0.25394 -0.7518 -0.11624 -0.48096 -0.74901 -0.24668 -0.54984 -0.63974 -0.18061 -0.087418 -0.02521 0.004092 -0.24071 -1.0589 0 0 0 0 -0.17602 -0.39907 0.018539 -0.1335 -0.19535
3.3008 0.083152 0.085729 0 0.062826 0 0.083013 0 0.052229 0 0.086835 0.040517 -12.956 -0.19976 -0.46427 -0.018062 -0.2268 -0.67791 -0.12424 -0.3904 -0.66845 -0.24534 -0.52765 -0.537 -0.17437 -0.075015 -0.017026 0.0018064 -0.21722 -0.93578 0 0 0 0 -0.17517 -0.38433 -0.0062269 -0.14326 -0.19846
3.3047 0.085944 0.080644 0 0.089321 0 0.1147 0 0.060145 0 0.11531 0.0093547 -12.964 -0.15525 -0.42639 -0.002512 -0.19132 -0.58903 -0.10963 -0.31717 -0.57386 -0.22969 -0.4823 -0.44594 -0.15192 -0.060489 -0.027239 -0.0037136 -0.18645 -0.8386 0 0 0 0 -0.16639 -0.34695 -0.012384 -0.12797 -0.18811
3.3086 0.086989 0.073168 0 0.10855 0 0.12993 0 0.06692 0 0.13421 -0.011129 -12.695 -0.10823 -0.37913 0.020395 -0.15069 -0.4915 -0.07966 -0.26175 -0.47681 -0.2026 -0.41772 -0.37876 -0.12152 -0.048886 -0.047831 -0.010928 -0.15386 -0.76336 0 0 0 0 -0.14809 -0.29316 -0.0034544 -0.095845 -0.16877
3.3125 0.085142 0.066849 0 0.10977 0 0.12038 0 0.066566 0 0.12859 -0.016756 -12.261 -0.063027 -0.32422 0.045784 -0.10798 -0.39082 -0.039838 -0.22343 -0.38605 -0.16696 -0.33891 -0.33683 -0.08927 -0.042172 -0.072712 -0.01883 -0.12151 -0.69331 0 0 0 0 -0.12061 -0.22767 0.017074 -0.052801 -0.1439
3.3164 0.078492 0.061677 0 0.091363 0 0.093815 0 0.058126 0 0.099488 -0.010549 -11.919 -0.024037 -0.26405 0.068445 -0.066992 -0.29363 0.0031507 -0.20003 -0.31078 -0.12676 -0.25299 -0.31201 -0.06189 -0.041553 -0.094877 -0.026302 -0.091064 -0.61144 0 0 0 0 -0.085449 -0.15644 0.044339 -0.0058798 -0.11765
3.3203 0.065608 0.054078 0 0.060995 0 0.064061 0 0.044286 0 0.062814 0.00093887 -11.823 0.00060588 -0.20427 0.079349 -0.037386 -0.21619 0.035938 -0.18736 -0.26988 -0.091115 -0.17759 -0.29563 -0.052267 -0.046673 -0.099616 -0.030989 -0.063988 -0.51319 0 0 0 0 -0.048553 -0.092641 0.067226 0.031662 -0.098323
3.3242 0.04739 0.040799 0 0.030289 0 0.03829 0 0.029285 0 0.034849 0.012324 -11.885 0.013725 -0.15092 0.07955 -0.022352 -0.16319 0.05409 -0.17628 -0.25768 -0.066138 -0.12386 -0.2855 -0.058818 -0.051343 -0.085504 -0.03225 -0.039472 -0.40744 0 0 0 0 -0.018865 -0.044811 0.077582 0.054904 -0.088383
3.3281 0.02745 0.022642 0 0.0075212 0 0.01417 0 0.017155 0 0.018725 0.021623 -11.887 0.019846 -0.1055 0.072955 -0.020466 -0.13174 0.060934 -0.16498 -0.26445 -0.051901 -0.090973 -0.28387 -0.075356 -0.052751 -0.058124 -0.030402 -0.017791 -0.30705 0 0 0 0 0.00098505 -0.013175 0.075255 0.06586 -0.085726
3.332 0.010399 0.0046028 0 -0.0063142 0 -0.011588 0 0.0099068 0 0.0055822 0.02906 -11.704 0.02287 -0.068768 0.062941 -0.029849 -0.11836 0.060437 -0.15334 -0.28168 -0.0477 -0.076252 -0.28917 -0.096133 -0.049566 -0.023433 -0.025817 0.00018877 -0.21978 0 0 0 0 0.0099422 0.0031986 0.061442 0.066847 -0.087937
3.3359 -0.00053578 -0.0074007 0 -0.015221 0 -0.034221 0 0.0063135 0 -0.011727 0.034276 -11.401 0.028203 -0.04114 0.054189 -0.047169 -0.1171 0.059445 -0.14302 -0.29743 -0.051665 -0.073684 -0.2916 -0.11267 -0.04128 0.008898 -0.01912 0.012431 -0.14747 0 0 0 0 0.0079736 0.006895 0.039387 0.061749 -0.090936
3.3398 -0.0046451 -0.010115 0 -0.022074 0 -0.042453 0 0.0030373 0 -0.028179 0.034846 -11.128 0.043012 -0.021762 0.052162 -0.064272 -0.11497 0.070223 -0.14032 -0.29399 -0.05831 -0.067059 -0.27846 -0.11287 -0.033033 0.021697 -0.011962 0.014105 -0.091102 0 0 0 0 0.00044226 0.006507 0.019623 0.057756 -0.087386
3.3438 -0.0030867 -0.0041996 0 -0.024567 0 -0.029525 0 -0.0018061 0 -0.031324 0.027747 -10.935 0.065196 -0.0080873 0.054704 -0.07674 -0.10664 0.092567 -0.14685 -0.27249 -0.063603 -0.048636 -0.24455 -0.099682 -0.031136 0.015528 -0.0056226 0.0060243 -0.054199 0 0 0 0 -0.0057403 0.0089855 0.0089885 0.057887 -0.076906
3.3477 0.0024426 0.0070132 0 -0.017286 0 -0.0017584 0 -0.0058556 0 -0.0159 0.012569 -10.738 0.092197 -0.0011017 0.059646 -0.084128 -0.093357 0.12354 -0.16314 -0.23598 -0.066946 -0.01791 -0.19715 -0.076553 -0.03861 -0.0062119 -0.00048181 -0.011603 -0.040692 0 0 0 0 -0.008572 0.015673 0.0098683 0.062966 -0.060652
3.3516 0.010399 0.019562 0 0.0019108 0 0.025101 0 -0.0041455 0 0.0084144 -0.0066586 -10.459 0.1207 -0.0022346 0.064544 -0.086948 -0.07808 0.15868 -0.18891 -0.18906 -0.068344 0.023498 -0.15068 -0.047948 -0.057448 -0.03807 0.0032589 -0.038011 -0.049925 0 0 0 0 -0.0069786 0.026772 0.023446 0.073513 -0.040556
3.3555 0.01925 0.030273 0 0.027537 0 0.038657 0 0.0054108 0 0.025232 -0.02328 -10.143 0.14323 -0.017429 0.065248 -0.088275 -0.071413 0.18647 -0.22293 -0.14133 -0.069302 0.067581 -0.11632 -0.022729 -0.088837 -0.066297 0.0055728 -0.071904 -0.073856 0 0 0 0 -0.0019383 0.039412 0.050182 0.091434 -0.021388
3.3594 0.027267 0.037322 0 0.048851 0 0.03908 0 0.018141 0 0.026961 -0.032291 -9.9227 0.15379 -0.047173 0.061858 -0.092869 -0.083079 0.19625 -0.25794 -0.10271 -0.071916 0.099975 -0.096587 -0.0072246 -0.12221 -0.075385 0.007383 -0.10726 -0.099379 0 0 0 0 0.00091693 0.046838 0.081586 0.11748 -0.0082636
3.3633 0.032881 0.040351 0 0.057365 0 0.035993 0 0.0253 0 0.020869 -0.033229 -9.8494 0.15232 -0.087465 0.057539 -0.10075 -0.11193 0.18802 -0.28966 -0.073529 -0.076029 0.11634 -0.088559 0.0002342 -0.14906 -0.063817 0.0090957 -0.14051 -0.11589 0 0 0 0 -0.00098743 0.046316 0.11203 0.15146 -0.0016625
3.3672 0.035311 0.040253 0 0.052858 0 0.037151 0 0.021861 0 0.01973 -0.02885 -9.8092 0.13906 -0.13465 0.05494 -0.11063 -0.15525 0.16304 -0.31533 -0.052838 -0.081115 0.11495 -0.09056 0.0017944 -0.16356 -0.032696 0.010778 -0.16921 -0.12526 0 0 0 0 -0.0087606 0.036242 0.13803 0.19277 -0.0015074
3.3711 0.034825 0.038516 0 0.042568 0 0.040925 0 0.011991 0 0.028043 -0.021033 -9.6271 0.11501 -0.18358 0.057375 -0.11987 -0.20772 0.12456 -0.33227 -0.038245 -0.086187 0.095624 -0.10442 0.00096561 -0.15974 0.014124 0.012325 -0.19079 -0.14731 0 0 0 0 -0.022854 0.015433 0.1562 0.24004 -0.0071066
3.375 0.032374 0.036367 0 0.034594 0 0.039764 0 0.006132 0 0.038818 -0.0084933 -9.2558 0.083014 -0.2219 0.069279 -0.12007 -0.25342 0.082765 -0.33681 -0.025077 -0.089586 0.062383 -0.13153 0.003959 -0.13133 0.061501 0.012715 -0.19965 -0.21168 0 0 0 0 -0.041161 -0.017194 0.16154 0.28421 -0.017157
3.3789 0.029013 0.034264 0 0.031725 0 0.029913 0 0.011635 0 0.043166 0.010833 -8.8346 0.049745 -0.2469 0.085409 -0.11016 -0.28405 0.047589 -0.33405 -0.012587 -0.092681 0.026206 -0.1682 0.0097226 -0.092465 0.095207 0.011465 -0.1975 -0.33472 0 0 0 0 -0.058917 -0.055857 0.1577 0.31432 -0.029699
3.3828 0.025554 0.032054 0 0.030951 0 0.016689 0 0.02569 0 0.040616 0.035101 -8.5485 0.017395 -0.25934 0.10173 -0.091296 -0.29879 0.021518 -0.32601 -0.0039823 -0.097412 -0.010751 -0.20607 0.014796 -0.050708 0.11057 0.0083869 -0.18395 -0.49573 0 0 0 0 -0.074955 -0.098891 0.14549 0.32362 -0.04542
3.3867 0.022431 0.029417 0 0.028142 0 0.0099158 0 0.037565 0 0.038392 0.057153 -8.4412 -0.012151 -0.26151 0.11406 -0.065872 -0.29898 0.0057207 -0.31475 -0.0031726 -0.10585 -0.047448 -0.23765 0.015126 -0.013437 0.10504 0.0034862 -0.15907 -0.63678 0 0 0 0 -0.088723 -0.14462 0.12585 0.30686 -0.065173
3.3906 0.019584 0.026044 0 0.022629 0 0.014488 0 0.038312 0 0.041461 0.069124 -8.3823 -0.03629 -0.25945 0.11483 -0.040115 -0.29025 5.5071e-05 -0.30276 -0.019815 -0.12228 -0.085678 -0.26122 0.0018634 0.0078758 0.077054 -0.0029704 -0.12203 -0.69679 0 0 0 0 -0.10088 -0.19085 0.099017 0.25574 -0.091483
3.3945 0.016392 0.021543 0 0.017281 0 0.025419 0 0.028814 0 0.045667 0.069348 -8.2187 -0.053673 -0.2645 0.1012 -0.024639 -0.28625 -0.0012963 -0.2918 -0.059207 -0.1475 -0.12931 -0.28049 -0.029481 0.0093762 0.038471 -0.0092396 -0.078482 -0.65854 0 0 0 0 -0.11418 -0.23278 0.067859 0.18077 -0.12372
3.3984 0.011953 0.015525 0 0.014636 0 0.031745 0 0.018594 0 0.04197 0.064534 -7.9336 -0.064642 -0.27865 0.078381 -0.02152 -0.29031 -0.0011705 -0.28079 -0.11484 -0.17701 -0.17697 -0.29965 -0.072736 -0.0017645 -0.00049974 -0.01404 -0.035516 -0.56656 0 0 0 0 -0.12875 -0.26641 0.035676 0.099666 -0.15749
3.4023 0.0057479 0.0080373 0 0.013555 0 0.025289 0 0.01662 0 0.026558 0.064169 -7.6433 -0.068781 -0.30033 0.050496 -0.030476 -0.30113 0.00055412 -0.26812 -0.1809 -0.20683 -0.22555 -0.3187 -0.12236 -0.020369 -0.034884 -0.016601 0.0017213 -0.49229 0 0 0 0 -0.14321 -0.28786 0.0048921 0.023768 -0.18889
3.4063 -0.001821 -0.00015908 0 0.0099264 0 0.0066871 0 0.022825 0 0.0052676 0.071757 -7.4475 -0.065752 -0.3259 0.022596 -0.049553 -0.31499 0.0049427 -0.25173 -0.24974 -0.23221 -0.27047 -0.3325 -0.17128 -0.040252 -0.060594 -0.016286 0.027873 -0.47084 0 0 0 0 -0.15534 -0.29318 -0.021862 -0.035433 -0.21336
3.4102 -0.0095855 -0.0080022 0 0.00064591 0 -0.015515 0 0.028191 0 -0.012094 0.081079 -7.3136 -0.053174 -0.33872 0.0059704 -0.069877 -0.31448 0.019103 -0.22501 -0.30032 -0.24059 -0.29429 -0.33355 -0.20134 -0.049667 -0.07215 -0.012054 0.029634 -0.46645 0 0 0 0 -0.15544 -0.27058 -0.037067 -0.056219 -0.21838
3.4141 -0.016378 -0.014925 0 -0.013085 0 -0.031037 0 0.023169 0 -0.020518 0.081229 -7.1216 -0.03488 -0.32801 0.0018936 -0.080505 -0.29048 0.043878 -0.18866 -0.32382 -0.23208 -0.2918 -0.31584 -0.20913 -0.048246 -0.074532 -0.0060312 0.011555 -0.40342 0 0 0 0 -0.14077 -0.22818 -0.040448 -0.049556 -0.20532
3.418 -0.021659 -0.021087 0 -0.026196 0 -0.034453 0 0.0066517 0 -0.022273 0.065878 -6.8083 -0.012432 -0.29075 0.0088913 -0.078282 -0.24208 0.07798 -0.14413 -0.31776 -0.20836 -0.26175 -0.27763 -0.19581 -0.038716 -0.06868 0.00071075 -0.023012 -0.23831 0 0 0 0 -0.11117 -0.17079 -0.031877 -0.023407 -0.17605
3.4219 -0.025414 -0.02664 0 -0.033404 0 -0.028054 0 -0.012569 0 -0.021966 0.038412 -6.441 0.012687 -0.22678 0.0247 -0.061987 -0.17133 0.11896 -0.093662 -0.28155 -0.17208 -0.20487 -0.22233 -0.16409 -0.024405 -0.05503 0.0072004 -0.069934 -0.0065859 0 0 0 0 -0.067948 -0.10373 -0.011773 0.014174 -0.13334
3.4258 -0.027622 -0.030871 0 -0.032903 0 -0.019618 0 -0.023109 0 -0.021256 0.0087337 -6.1403 0.038622 -0.13895 0.045081 -0.032229 -0.085161 0.16128 -0.041826 -0.21496 -0.12807 -0.12356 -0.15692 -0.11952 -0.011283 -0.032341 0.012101 -0.12245 0.20261 0 0 0 0 -0.014694 -0.035298 0.019321 0.051627 -0.081913
3.4297 -0.028104 -0.032476 0 -0.02733 0 -0.016729 0 -0.020718 0 -0.019067 -0.014657 -5.9501 0.062894 -0.048797 0.062077 3.025e-05 -0.0074202 0.19241 0.00089892 -0.129 -0.087309 -0.033686 -0.088455 -0.076272 -0.0067031 1.3575e-05 0.014323 -0.16697 0.32206 0 0 0 0 0.035001 0.021272 0.056033 0.076885 -0.033141
3.4336 -0.027057 -0.030962 0 -0.02173 0 -0.021399 0 -0.012114 0 -0.01543 -0.030025 -5.8005 0.084884 0.025004 0.07354 0.025344 0.048375 0.20792 0.03005 -0.036916 -0.054717 0.050714 -0.020118 -0.041408 -0.0092035 0.03769 0.014421 -0.19766 0.36225 0 0 0 0 0.07197 0.063173 0.092262 0.092824 0.0068967
3.4375 -0.025577 -0.027689 0 -0.020337 0 -0.028982 0 -0.0096307 0 -0.013017 -0.041345 -5.5979 0.10431 0.072992 0.079652 0.039767 0.077028 0.20605 0.043295 0.056379 -0.031718 0.12364 0.049732 -0.016791 -0.016401 0.077065 0.012665 -0.21173 0.39614 0 0 0 0 0.09172 0.089814 0.12482 0.10381 0.035565
3.4414 -0.025256 -0.025133 0 -0.024277 0 -0.032555 0 -0.02103 0 -0.014463 -0.053278 -5.3277 0.12104 0.087933 0.081527 0.040758 0.076271 0.18656 0.039435 0.14693 -0.018553 0.18066 0.12413 -0.0027406 -0.024991 0.11378 0.0094095 -0.20758 0.49004 0 0 0 0 0.091214 0.10196 0.15083 0.11563 0.051247
3.4453 -0.02698 -0.024862 0 -0.031254 0 -0.029325 0 -0.042838 0 -0.019493 -0.067418 -5.0555 0.13453 0.06043 0.083386 0.027888 0.048465 0.15113 0.017233 0.23141 -0.013437 0.21735 0.20201 0.0035378 -0.027222 0.13619 0.0049929 -0.18237 0.64704 0 0 0 0 0.067108 0.10197 0.16474 0.14209 0.051596
3.4492 -0.030131 -0.026354 0 -0.037164 0 -0.023281 0 -0.062816 0 -0.025817 -0.082393 -4.8365 0.146 0.013812 0.08986 0.013631 0.018672 0.11361 -0.011142 0.31175 -0.0086643 0.24471 0.27587 0.010759 -0.020917 0.14028 0.00014771 -0.14653 0.81276 0 0 0 0 0.034049 0.099236 0.16848 0.18618 0.043867
3.4531 -0.033248 -0.028046 0 -0.038769 0 -0.02138 0 -0.069767 0 -0.032348 -0.096057 -4.6496 0.15623 -0.036765 0.10146 0.0046213 -0.0013353 0.080714 -0.038874 0.38833 -0.0016206 0.26846 0.33548 0.021326 -0.0088095 0.12776 -0.004876 -0.10564 0.93057 0 0 0 0 0.00067867 0.096432 0.16397 0.24378 0.031465
3.457 -0.035685 -0.029575 0 -0.03606 0 -0.026897 0 -0.062742 0 -0.040154 -0.10674 -4.4315 0.16587 -0.080194 0.11778 0.0050934 -0.0043104 0.056951 -0.061068 0.46048 0.0087852 0.29188 0.37487 0.035841 0.005785 0.10134 -0.0098643 -0.063673 0.98939 0 0 0 0 -0.026848 0.094411 0.15263 0.30999 0.016459
3.4609 -0.038573 -0.032674 0 -0.032779 0 -0.036755 0 -0.051966 0 -0.049933 -0.11284 -4.1595 0.17584 -0.10349 0.13721 0.019111 0.016234 0.047101 -0.072129 0.52583 0.022591 0.31736 0.39612 0.053267 0.017027 0.066238 -0.014521 -0.025056 1.0224 0 0 0 0 -0.041587 0.092453 0.1361 0.37636 0.00055304
3.4648 -0.04395 -0.039561 0 -0.034355 0 -0.045644 0 -0.050469 0 -0.059858 -0.1125 -3.8819 0.18762 -0.097254 0.15388 0.044372 0.056219 0.052858 -0.068168 0.57699 0.035318 0.34194 0.40649 0.06666 0.014429 0.037241 -0.018017 0.0046213 1.0665 0 0 0 0 -0.039422 0.084984 0.11739 0.42525 -0.015576
3.4688 -0.052766 -0.050438 0 -0.044216 0 -0.052303 0 -0.0633 0 -0.067266 -0.10478 -3.6605 0.20073 -0.075131 0.16426 0.0701 0.098751 0.066413 -0.055645 0.61307 0.04281 0.36054 0.4119 0.071675 -0.00085505 0.022462 -0.019982 0.025569 1.128 0 0 0 0 -0.028917 0.069325 0.099119 0.45259 -0.032174
3.4727 -0.063769 -0.062846 0 -0.060994 0 -0.060687 0 -0.083391 0 -0.072129 -0.091435 -3.4998 0.21407 -0.045129 0.16689 0.090788 0.13626 0.084381 -0.037779 0.63268 0.043144 0.3702 0.41314 0.06663 -0.026303 0.02438 -0.020116 0.037254 1.1831 0 0 0 0 -0.014874 0.044328 0.082098 0.45705 -0.049396
3.4766 -0.074428 -0.073656 0 -0.078941 0 -0.074391 0 -0.097595 0 -0.077239 -0.076864 -3.348 0.22608 -0.015636 0.16093 0.1016 0.16236 0.10349 -0.017896 0.63516 0.035034 0.36863 0.40791 0.050805 -0.058052 0.043623 -0.018228 0.039427 1.2066 0 0 0 0 -0.0022335 0.0096147 0.066872 0.43894 -0.06731
3.4805 -0.082995 -0.081631 0 -0.091642 0 -0.090687 0 -0.097656 0 -0.084154 -0.065717 -3.1625 0.2319 -0.00034192 0.14534 0.095794 0.16974 0.11953 -0.00072277 0.61824 0.017027 0.3527 0.3957 0.02431 -0.086445 0.078095 -0.013994 0.030226 1.1953 0 0 0 0 0.00082394 -0.034694 0.053811 0.39881 -0.085702
3.4844 -0.089631 -0.087905 0 -0.096391 0 -0.10163 0 -0.086676 0 -0.090105 -0.059966 -2.9588 0.22705 -0.0027295 0.1248 0.078839 0.16579 0.13109 0.011813 0.58973 -0.0057466 0.32911 0.38009 -0.0050432 -0.10099 0.11345 -0.0087138 0.013151 1.1682 0 0 0 0 -0.0078535 -0.082002 0.04159 0.34873 -0.10361
3.4883 -0.095568 -0.094119 0 -0.095828 0 -0.10201 0 -0.075791 0 -0.0908 -0.058172 -2.7842 0.21098 -0.017528 0.10261 0.05799 0.15816 0.13898 0.020884 0.55559 -0.029413 0.30376 0.36656 -0.032425 -0.10056 0.14211 -0.0035004 -0.0083458 1.1502 0 0 0 0 -0.025524 -0.12822 0.02923 0.29529 -0.12043
3.4922 -0.10135 -0.10051 0 -0.09552 0 -0.095697 0 -0.074482 0 -0.086613 -0.057596 -2.655 0.1838 -0.040284 0.080768 0.038288 0.15128 0.14375 0.027535 0.51947 -0.051609 0.28038 0.35912 -0.054922 -0.085627 0.16014 0.00090062 -0.031898 1.1594 0 0 0 0 -0.049968 -0.17082 0.016166 0.24196 -0.13567
3.4961 -0.10616 -0.10602 0 -0.099467 0 -0.092869 0 -0.083294 0 -0.084317 -0.057133 -2.5355 0.14646 -0.064929 0.061253 0.025426 0.1494 0.14611 0.033252 0.48521 -0.069995 0.26285 0.35943 -0.069791 -0.058416 0.16465 0.0036944 -0.054767 1.2026 0 0 0 0 -0.078128 -0.20734 0.0018879 0.19172 -0.14874
3.5 -0.10882 -0.10997 0 -0.10724 0 -0.10031 0 -0.094916 0 -0.090855 -0.058359 -2.3842 0.10526 -0.080426 0.047083 0.027438 0.15488 0.14705 0.040766 0.45942 -0.081713 0.25591 0.36863 -0.073822 -0.027682 0.15712 0.0039827 -0.072113 1.278 0 0 0 0 -0.10388 -0.23394 -0.013608 0.14834 -0.15792
3.5039 -0.10934 -0.11283 0 -0.11498 0 -0.11467 0 -0.10168 0 -0.10536 -0.063896 -2.2087 0.070224 -0.085744 0.037581 0.039671 0.16265 0.14802 0.050963 0.44299 -0.088906 0.25598 0.38859 -0.071179 -0.0028208 0.14874 0.0030673 -0.084095 1.3745 0 0 0 0 -0.1242 -0.25277 -0.028768 0.11158 -0.1634
3.5078 -0.10897 -0.11498 0 -0.11898 0 -0.12587 0 -0.10204 0 -0.11881 -0.074798 -2.0627 0.046177 -0.081936 0.0328 0.059515 0.171 0.14967 0.064371 0.43719 -0.092223 0.26181 0.4205 -0.063116 0.013683 0.14391 0.0017122 -0.091342 1.4739 0 0 0 0 -0.13807 -0.26366 -0.042482 0.082569 -0.1648
3.5117 -0.10868 -0.11499 0 -0.11847 0 -0.12678 0 -0.10044 0 -0.12257 -0.089437 -1.9904 0.036846 -0.07082 0.032632 0.084101 0.17896 0.15261 0.081483 0.44295 -0.092313 0.27216 0.46249 -0.050897 0.020703 0.14593 0.00067987 -0.09487 1.5561 0 0 0 0 -0.14497 -0.26649 -0.053651 0.062431 -0.16192
3.5156 -0.10754 -0.11001 0 -0.11506 0 -0.11889 0 -0.10172 0 -0.11643 -0.10482 -1.9847 0.047414 -0.055884 0.037362 0.10934 0.18756 0.15792 0.10379 0.46303 -0.089473 0.28635 0.50956 -0.035647 0.018857 0.15764 0.0011713 -0.096634 1.6084 0 0 0 0 -0.14407 -0.25952 -0.06011 0.054537 -0.15417
3.5195 -0.10302 -0.098356 0 -0.10974 0 -0.10819 0 -0.10607 0 -0.10704 -0.119 -2.004 0.071633 -0.042416 0.045014 0.13119 0.202 0.16554 0.1317 0.49458 -0.084711 0.30343 0.55632 -0.019968 0.015686 0.17315 0.0035258 -0.099606 1.6296 0 0 0 0 -0.13802 -0.24429 -0.061103 0.058178 -0.14369
3.5234 -0.09308 -0.081932 0 -0.10084 0 -0.096983 0 -0.10918 0 -0.098627 -0.13222 -2.0212 0.099505 -0.031433 0.053228 0.14914 0.22416 0.17406 0.16365 0.53182 -0.079176 0.32225 0.59925 -0.0061445 0.015486 0.18588 0.0068754 -0.10407 1.6244 0 0 0 0 -0.12998 -0.22461 -0.057937 0.06904 -0.13322
3.5273 -0.078369 -0.065501 0 -0.085536 0 -0.081437 0 -0.10683 0 -0.087607 -0.14558 -2.0428 0.12483 -0.022875 0.060471 0.16276 0.25399 0.18219 0.19807 0.57082 -0.073753 0.34169 0.63595 0.0039147 0.01959 0.1921 0.010513 -0.1095 1.5962 0 0 0 0 -0.12189 -0.20316 -0.051443 0.08438 -0.12458
3.5313 -0.062391 -0.053371 0 -0.063875 0 -0.058171 0 -0.098856 0 -0.067974 -0.15832 -2.0815 0.14142 -0.016153 0.06519 0.17176 0.29016 0.1884 0.23283 0.60724 -0.069443 0.36029 0.6623 0.0082112 0.028327 0.18866 0.013601 -0.11487 1.5443 0 0 0 0 -0.11573 -0.18299 -0.042705 0.10106 -0.11958
3.5352 -0.049545 -0.04662 0 -0.041333 0 -0.032003 0 -0.089022 0 -0.041474 -0.16627 -2.1253 0.13848 -0.010007 0.064217 0.1731 0.32341 0.18842 0.25984 0.63064 -0.069073 0.37241 0.67169 0.001129 0.038099 0.1725 0.014284 -0.11651 1.4668 0 0 0 0 -0.1158 -0.17142 -0.034073 0.11316 -0.12172
3.5391 -0.042606 -0.043492 0 -0.026653 0 -0.015216 0 -0.081386 0 -0.019798 -0.16337 -2.1485 0.12284 -0.0043066 0.059212 0.16698 0.34274 0.18255 0.27402 0.6402 -0.072548 0.37568 0.65806 -0.014481 0.043153 0.15312 0.01285 -0.11346 1.364 0 0 0 0 -0.12145 -0.16884 -0.027724 0.11992 -0.12839
3.543 -0.041551 -0.042135 0 -0.025969 0 -0.01762 0 -0.077093 0 -0.014731 -0.14577 -2.1499 0.099456 -0.00019863 0.051513 0.15269 0.3433 0.17152 0.2724 0.6363 -0.079266 0.36917 0.62011 -0.036465 0.04177 0.13567 0.0097969 -0.1059 1.2384 0 0 0 0 -0.13164 -0.17429 -0.024434 0.12249 -0.13777
3.5469 -0.044243 -0.042427 0 -0.037872 0 -0.037073 0 -0.074238 0 -0.026381 -0.11529 -2.1646 0.073442 0.0010858 0.042599 0.12996 0.32211 0.15641 0.25302 0.62008 -0.08825 0.35276 0.56247 -0.06221 0.033312 0.1245 0.0057377 -0.09443 1.0934 0 0 0 0 -0.14485 -0.18611 -0.024682 0.1225 -0.14802
3.5508 -0.047979 -0.044976 0 -0.053819 0 -0.060214 0 -0.070148 0 -0.042615 -0.079497 -2.2289 0.052677 -0.0028989 0.034941 0.098261 0.27621 0.1393 0.21291 0.59346 -0.097419 0.32689 0.49267 -0.087092 0.018302 0.12545 0.0017523 -0.080368 0.93547 0 0 0 0 -0.15806 -0.20102 -0.028993 0.12326 -0.15635
3.5547 -0.050622 -0.048814 0 -0.063814 0 -0.072969 0 -0.063403 0 -0.050678 -0.04779 -2.3368 0.045358 -0.013495 0.031816 0.061676 0.215 0.12459 0.15701 0.56312 -0.10232 0.29777 0.41729 -0.1033 0.0028542 0.13905 -0.00064243 -0.066812 0.77744 0 0 0 0 -0.16498 -0.21186 -0.035951 0.12994 -0.15996
3.5586 -0.050857 -0.050866 0 -0.062851 0 -0.0708 0 -0.054 0 -0.048483 -0.026256 -2.4423 0.049283 -0.027988 0.033219 0.026004 0.15225 0.11398 0.095861 0.53362 -0.10144 0.27141 0.34083 -0.10918 -0.0084934 0.15784 -0.0014911 -0.054794 0.63465 0 0 0 0 -0.16342 -0.21587 -0.043009 0.14306 -0.15977
3.5625 -0.047992 -0.048171 0 -0.053045 0 -0.059561 0 -0.042431 0 -0.043745 -0.01497 -2.5097 0.062287 -0.044574 0.038968 -0.0054699 0.094288 0.10799 0.034852 0.50606 -0.094144 0.2505 0.2672 -0.10424 -0.014169 0.17699 -0.0011201 -0.044138 0.51469 0 0 0 0 -0.15239 -0.21214 -0.048534 0.16247 -0.15658
3.5664 -0.041843 -0.040512 0 -0.040337 0 -0.047646 0 -0.029293 0 -0.043007 -0.0094113 -2.5525 0.081249 -0.061233 0.048538 -0.02973 0.046425 0.10665 -0.020897 0.48074 -0.080342 0.23704 0.20051 -0.088826 -0.013463 0.19142 -7.3135e-05 -0.034244 0.40937 0 0 0 0 -0.13162 -0.20053 -0.050882 0.18751 -0.15145
3.5703 -0.032803 -0.030494 0 -0.029221 0 -0.03809 0 -0.015804 0 -0.043586 -0.0044231 -2.6164 0.099593 -0.074475 0.060989 -0.041518 0.014029 0.10917 -0.063422 0.45494 -0.060662 0.23221 0.14316 -0.064478 -0.0079181 0.19129 4.5174e-05 -0.022652 0.29936 0 0 0 0 -0.10177 -0.18174 -0.046333 0.21659 -0.14609
3.5742 -0.021831 -0.020886 0 -0.02007 0 -0.027837 0 -0.0039844 0 -0.037162 0.002571 -2.727 0.112 -0.084604 0.073961 -0.044662 -0.011781 0.11191 -0.095411 0.42384 -0.04038 0.22871 0.093518 -0.03902 -0.0042103 0.17733 -0.0019737 -0.0079036 0.16958 0 0 0 0 -0.070978 -0.16117 -0.035369 0.24584 -0.14116
3.5781 -0.010181 -0.012103 0 -0.010663 0 -0.013209 0 0.0044254 0 -0.019959 0.011133 -2.8631 0.11813 -0.093634 0.086785 -0.042514 -0.036815 0.11332 -0.12042 0.38534 -0.02213 0.22175 0.046875 -0.015874 -0.0049597 0.15279 -0.006225 0.0093894 0.021047 0 0 0 0 -0.043702 -0.14079 -0.019185 0.2739 -0.13583
3.582 0.0010024 -0.0025034 0 0.00044525 0 0.00506 0 0.0095704 0 0.0025059 0.019615 -2.9873 0.11838 -0.1036 0.099074 -0.037719 -0.06491 0.1124 -0.14129 0.33812 -0.0077531 0.2077 -0.00028279 0.0026961 -0.011378 0.12072 -0.01257 0.028121 -0.1319 0 0 0 0 -0.023287 -0.1216 0.001008 0.29977 -0.12919
3.5859 0.011003 0.0089719 0 0.012144 0 0.022074 0 0.013738 0 0.020948 0.027073 -3.0926 0.11412 -0.11779 0.11054 -0.03358 -0.099857 0.10819 -0.16164 0.28088 0.00071463 0.18208 -0.046779 0.014399 -0.023817 0.085598 -0.020547 0.045983 -0.2746 0 0 0 0 -0.013795 -0.1042 0.02335 0.3223 -0.11966
3.5898 0.019627 0.020892 0 0.021894 0 0.033082 0 0.019554 0 0.030997 0.033716 -3.2085 0.10924 -0.14057 0.1206 -0.034003 -0.14066 0.1003 -0.18519 0.21544 0.0025252 0.1426 -0.088072 0.018519 -0.037336 0.055412 -0.028309 0.0574 -0.40081 0 0 0 0 -0.017984 -0.087874 0.043424 0.33916 -0.1056
3.5938 0.027052 0.030311 0 0.028147 0 0.037182 0 0.027628 0 0.035433 0.040055 -3.3594 0.10582 -0.16939 0.12864 -0.038391 -0.18057 0.090057 -0.21067 0.14793 0.0010563 0.096648 -0.12133 0.018556 -0.046078 0.032358 -0.034418 0.06124 -0.5096 0 0 0 0 -0.030145 -0.071969 0.058907 0.34976 -0.089165
3.5977 0.033518 0.035564 0 0.031656 0 0.037433 0 0.03605 0 0.039022 0.045957 -3.527 0.10384 -0.20192 0.1338 -0.046116 -0.21619 0.077761 -0.23642 0.081247 -0.0021067 0.048598 -0.1489 0.015771 -0.047397 0.016688 -0.03826 0.057356 -0.59824 0 0 0 0 -0.047509 -0.056934 0.06883 0.35273 -0.072053
3.6016 0.039051 0.037873 0 0.034732 0 0.03818 0 0.042372 0 0.043357 0.05062 -3.6639 0.10282 -0.23523 0.13515 -0.056324 -0.24477 0.063696 -0.26049 0.018044 -0.0053989 0.0030318 -0.17638 0.011328 -0.03945 0.0079239 -0.039424 0.046292 -0.66313 0 0 0 0 -0.067138 -0.043493 0.072696 0.34681 -0.05613
3.6055 0.043512 0.040177 0 0.039442 0 0.042114 0 0.046127 0 0.047318 0.053433 -3.743 0.10058 -0.26254 0.13035 -0.067791 -0.26359 0.047918 -0.27878 -0.037407 -0.006589 -0.031456 -0.20713 0.0061443 -0.020561 0.0045698 -0.037401 0.029884 -0.70889 0 0 0 0 -0.084482 -0.034317 0.070109 0.32846 -0.045151
3.6094 0.047068 0.044585 0 0.046276 0 0.048873 0 0.049268 0 0.050651 0.054925 -3.7848 0.095066 -0.27885 0.12031 -0.0793 -0.27874 0.031742 -0.29058 -0.085069 -0.0051153 -0.051825 -0.23907 0.00070954 0.0025629 0.0021783 -0.033656 0.01396 -0.7527 0 0 0 0 -0.09661 -0.030528 0.065083 0.3008 -0.039842
3.6133 0.050697 0.051107 0 0.054099 0 0.055666 0 0.054064 0 0.054735 0.056831 -3.8311 0.086587 -0.2844 0.10716 -0.090858 -0.2952 0.016539 -0.29774 -0.12647 -0.00168 -0.060246 -0.26691 -0.004882 0.02498 -0.00048097 -0.029245 0.00095653 -0.81446 0 0 0 0 -0.10372 -0.030949 0.060357 0.26797 -0.038313
3.6172 0.055998 0.058574 0 0.061218 0 0.059653 0 0.060757 0 0.059888 0.060911 -3.8997 0.075776 -0.27992 0.092603 -0.10264 -0.31579 0.0035214 -0.30177 -0.16247 0.0031356 -0.058626 -0.28748 -0.010487 0.043737 -0.0033314 -0.02476 -0.0080576 -0.90033 0 0 0 0 -0.10612 -0.034275 0.05757 0.23297 -0.038844
3.6211 0.064012 0.066215 0 0.066877 0 0.06089 0 0.067573 0 0.064219 0.067159 -3.971 0.063829 -0.26708 0.078887 -0.11499 -0.34295 -0.0057675 -0.30472 -0.19401 0.008535 -0.049856 -0.3027 -0.015868 0.056035 -0.0054275 -0.020749 -0.012579 -0.99707 0 0 0 0 -0.1045 -0.038463 0.058289 0.19941 -0.039034
3.625 0.073783 0.073951 0 0.072183 0 0.063437 0 0.073065 0 0.066831 0.073036 -4.0217 0.053816 -0.25129 0.070374 -0.12857 -0.37563 -0.0085511 -0.31028 -0.22234 0.012933 -0.041117 -0.31792 -0.020157 0.06018 -0.0017529 -0.017653 -0.014259 -1.084 0 0 0 0 -0.10062 -0.03861 0.06347 0.1733 -0.034382
3.6289 0.082111 0.081314 0 0.079446 0 0.072569 0 0.078021 0 0.070872 0.07509 -4.0571 0.046547 -0.2388 0.066845 -0.14317 -0.40645 -0.0071735 -0.31905 -0.24987 0.015688 -0.038503 -0.33785 -0.02328 0.061418 0.0095927 -0.015099 -0.016708 -1.1504 0 0 0 0 -0.097117 -0.033953 0.069901 0.15367 -0.0255
3.6328 0.085261 0.086649 0 0.089736 0 0.089219 0 0.084443 0 0.080498 0.072415 -4.103 0.041678 -0.23157 0.067557 -0.15884 -0.43182 -0.0032461 -0.33087 -0.2774 0.016498 -0.04445 -0.36421 -0.025417 0.062061 0.029305 -0.013028 -0.020976 -1.2006 0 0 0 0 -0.095007 -0.025406 0.075716 0.13925 -0.013871
3.6367 0.081671 0.087903 0 0.10024 0 0.10645 0 0.092421 0 0.093647 0.069077 -4.1668 0.038513 -0.23088 0.071332 -0.17567 -0.44904 0.0013807 -0.34532 -0.30559 0.015157 -0.060626 -0.39614 -0.026912 0.064072 0.057227 -0.011439 -0.027619 -1.2438 0 0 0 0 -0.095144 -0.014584 0.079127 0.12839 -0.0014722
3.6406 0.073478 0.084352 0 0.10419 0 0.11252 0 0.098427 0 0.10002 0.072408 -4.2195 0.035241 -0.23768 0.075624 -0.19415 -0.45525 0.0032538 -0.36173 -0.33519 0.011183 -0.089305 -0.4316 -0.028703 0.069479 0.091914 -0.010665 -0.036314 -1.2813 0 0 0 0 -0.098835 -0.0057835 0.077175 0.11809 0.0072616
3.6445 0.065384 0.077509 0 0.094877 0 0.09965 0 0.097607 0 0.089694 0.087254 -4.2239 0.029582 -0.24851 0.076666 -0.21429 -0.45605 -0.00037526 -0.37892 -0.36552 0.0050481 -0.12601 -0.46766 -0.032226 0.076706 0.12503 -0.011247 -0.043965 -1.3068 0 0 0 0 -0.10585 -0.0048974 0.069374 0.10542 0.0078399
3.6484 0.061637 0.070348 0 0.0718 0 0.071646 0 0.088504 0 0.065006 0.1105 -4.1774 0.021837 -0.26046 0.073935 -0.23509 -0.45776 -0.008312 -0.39655 -0.39499 -0.0023645 -0.16478 -0.50033 -0.037632 0.082948 0.15037 -0.013249 -0.048792 -1.3164 0 0 0 0 -0.11479 -0.012256 0.057973 0.091286 0.00090123
3.6523 0.063588 0.065707 0 0.043869 0 0.043242 0 0.075719 0 0.042178 0.13121 -4.118 0.012869 -0.27245 0.067738 -0.25535 -0.4636 -0.019109 -0.4145 -0.42204 -0.010496 -0.20164 -0.52527 -0.044737 0.086312 0.16391 -0.016665 -0.049998 -1.3149 0 0 0 0 -0.12458 -0.027103 0.044638 0.077411 -0.012492
3.6563 0.06975 0.065337 0 0.025921 0 0.030921 0 0.067446 0 0.038618 0.13743 -4.084 0.0040311 -0.28377 0.05898 -0.2735 -0.47615 -0.030693 -0.43267 -0.44491 -0.018717 -0.23252 -0.53986 -0.053085 0.084953 0.1622 -0.021363 -0.047179 -1.3118 0 0 0 0 -0.13397 -0.047621 0.031357 0.066179 -0.030449
3.6602 0.077907 0.069973 0 0.029843 0 0.04234 0 0.069589 0 0.057734 0.12478 -4.0724 -9.2939e-05 -0.29531 0.051391 -0.28376 -0.49562 -0.037162 -0.45002 -0.45829 -0.025475 -0.24796 -0.54434 -0.060661 0.075364 0.13914 -0.026673 -0.040557 -1.3136 0 0 0 0 -0.13957 -0.067055 0.022735 0.065435 -0.047407
3.6641 0.087006 0.079591 0 0.056573 0 0.072432 0 0.081452 0 0.086826 0.099676 -4.0431 0.0017056 -0.30864 0.048223 -0.28502 -0.513 -0.036762 -0.46507 -0.46353 -0.03022 -0.24993 -0.54101 -0.065619 0.060541 0.10671 -0.031255 -0.033111 -1.3232 0 0 0 0 -0.1406 -0.079184 0.019563 0.075646 -0.058796
3.668 0.097096 0.093114 0 0.095137 0 0.10804 0 0.096611 0 0.1099 0.074594 -3.9639 0.0092782 -0.32402 0.050394 -0.27705 -0.52353 -0.029775 -0.47682 -0.46162 -0.032845 -0.23971 -0.53253 -0.067341 0.041776 0.071699 -0.034562 -0.025385 -1.3456 0 0 0 0 -0.13699 -0.082707 0.021605 0.096213 -0.06368
3.6719 0.10779 0.10799 0 0.1295 0 0.13609 0 0.10788 0 0.12127 0.05978 -3.8446 0.021861 -0.34122 0.058143 -0.2604 -0.52368 -0.017207 -0.48462 -0.45401 -0.033488 -0.21926 -0.5217 -0.065637 0.020322 0.040737 -0.036229 -0.017499 -1.3892 0 0 0 0 -0.1291 -0.077731 0.02814 0.12566 -0.062049
3.6758 0.11732 0.12062 0 0.14803 0 0.14913 0 0.11196 0 0.126 0.058172 -3.7241 0.037524 -0.35894 0.071026 -0.23674 -0.50946 -0.0015212 -0.48775 -0.4433 -0.032662 -0.19177 -0.51286 -0.060748 -0.0023252 0.024247 -0.035881 -0.0086341 -1.4563 0 0 0 0 -0.11791 -0.066535 0.037522 0.16088 -0.055142
3.6797 0.1234 0.12797 0 0.1488 0 0.14646 0 0.11044 0 0.12932 0.066547 -3.6267 0.05052 -0.37319 0.084415 -0.21385 -0.48647 0.011148 -0.48897 -0.4356 -0.032959 -0.16598 -0.51244 -0.056117 -0.02376 0.031357 -0.034172 0.0030837 -1.5339 0 0 0 0 -0.10751 -0.059806 0.044754 0.1927 -0.049436
3.6836 0.12507 0.12904 0 0.13822 0 0.13284 0 0.10736 0 0.12947 0.079864 -3.5371 0.057471 -0.38252 0.094155 -0.19789 -0.46589 0.018355 -0.49252 -0.43413 -0.036761 -0.14788 -0.52646 -0.055322 -0.042309 0.056946 -0.032125 0.016836 -1.6002 0 0 0 0 -0.10107 -0.064916 0.046605 0.21529 -0.049675
3.6875 0.12341 0.12526 0 0.1253 0 0.11661 0 0.10623 0 0.12264 0.094102 -3.4192 0.056476 -0.38678 0.097896 -0.19224 -0.45465 0.019576 -0.50119 -0.44065 -0.045941 -0.14111 -0.55644 -0.060903 -0.056362 0.097216 -0.030093 0.030807 -1.6419 0 0 0 0 -0.10051 -0.085917 0.041166 0.22509 -0.058339
3.6914 0.12035 0.11926 0 0.11645 0 0.10645 0 0.10857 0 0.11231 0.10641 -3.2545 0.046127 -0.38659 0.093668 -0.19956 -0.45926 0.015093 -0.51757 -0.45644 -0.062283 -0.14883 -0.59778 -0.075236 -0.064247 0.14697 -0.028297 0.042439 -1.6675 0 0 0 0 -0.10742 -0.12573 0.026971 0.2192 -0.077248
3.6953 0.1169 0.11334 0 0.11321 0 0.10681 0 0.11381 0 0.10875 0.11506 -3.0587 0.023603 -0.3859 0.077859 -0.22389 -0.49089 0.0075755 -0.54611 -0.48433 -0.090266 -0.17841 -0.64275 -0.10374 -0.060813 0.19425 -0.02628 0.042607 -1.6985 0 0 0 0 -0.12494 -0.18831 0.0015196 0.19084 -0.10877
3.6992 0.11279 0.10869 0 0.11313 0 0.11431 0 0.11979 0 0.11728 0.12078 -2.8631 -0.0059943 -0.39142 0.054788 -0.25633 -0.53909 0.0029312 -0.58068 -0.51998 -0.12667 -0.22391 -0.6855 -0.14215 -0.047594 0.22742 -0.022893 0.026909 -1.7492 0 0 0 0 -0.14886 -0.25975 -0.028977 0.14683 -0.14517
3.7031 0.10781 0.10562 0 0.11209 0 0.11965 0 0.12365 0 0.12945 0.12746 -2.6834 -0.039585 -0.40552 0.027401 -0.29089 -0.59413 0.0031812 -0.6152 -0.56128 -0.16808 -0.28097 -0.72449 -0.18626 -0.027177 0.243 -0.017555 -0.0044251 -1.813 0 0 0 0 -0.176 -0.33074 -0.059828 0.091471 -0.18102
3.707 0.10314 0.10394 0 0.10721 0 0.11503 0 0.12347 0 0.12979 0.13926 -2.5089 -0.074703 -0.42904 -0.0019599 -0.32273 -0.64751 0.009213 -0.64387 -0.60683 -0.211 -0.34582 -0.76021 -0.23196 -0.0023857 0.23903 -0.0099852 -0.049778 -1.8698 0 0 0 0 -0.20358 -0.3935 -0.08691 0.028204 -0.2117
3.7109 0.10082 0.1032 0 0.099082 0 0.10141 0 0.12009 0 0.11278 0.1553 -2.3159 -0.10823 -0.4616 -0.030348 -0.34556 -0.68727 0.021169 -0.65775 -0.65537 -0.24987 -0.4134 -0.79135 -0.27295 0.022099 0.21384 -5.276e-05 -0.10518 -1.903 0 0 0 0 -0.22768 -0.43734 -0.1043 -0.038776 -0.23073
3.7148 0.10155 0.10254 0 0.091907 0 0.088532 0 0.11715 0 0.090676 0.1678 -2.0897 -0.1351 -0.49379 -0.053408 -0.35214 -0.6978 0.034691 -0.64358 -0.70466 -0.27316 -0.47319 -0.81404 -0.29734 0.036174 0.17183 0.01048 -0.15487 -1.9072 0 0 0 0 -0.24176 -0.44851 -0.10416 -0.10123 -0.22981
3.7188 0.10321 0.10085 0 0.09058 0 0.086609 0 0.11838 0 0.081844 0.16751 -1.8329 -0.15422 -0.51463 -0.070363 -0.34586 -0.6844 0.044663 -0.60594 -0.75178 -0.27841 -0.51984 -0.82482 -0.30365 0.03749 0.12478 0.019024 -0.18701 -1.8824 0 0 0 0 -0.24524 -0.43266 -0.090165 -0.15412 -0.21309
3.7227 0.10205 0.097152 0 0.09616 0 0.096776 0 0.12393 0 0.091309 0.15283 -1.5589 -0.16441 -0.51775 -0.080281 -0.32816 -0.65084 0.048954 -0.54795 -0.79395 -0.26406 -0.54972 -0.82385 -0.29122 0.025874 0.077791 0.024054 -0.19602 -1.8281 0 0 0 0 -0.23743 -0.39194 -0.064825 -0.19371 -0.18297
3.7266 0.095662 0.091031 0 0.10356 0 0.10904 0 0.12915 0 0.10495 0.13336 -1.2779 -0.16477 -0.49797 -0.082377 -0.30098 -0.60239 0.046181 -0.47444 -0.82803 -0.22984 -0.55991 -0.81432 -0.2607 0.002522 0.035496 0.02429 -0.17838 -1.7468 0 0 0 0 -0.2182 -0.32975 -0.031574 -0.2166 -0.14285
3.7305 0.085067 0.082706 0 0.10424 0 0.10993 0 0.12758 0 0.10412 0.12291 -0.98718 -0.15232 -0.44702 -0.073569 -0.26644 -0.5492 0.035892 -0.39628 -0.84473 -0.17576 -0.54312 -0.79864 -0.21411 -0.027802 0.0048688 0.017693 -0.13111 -1.6497 0 0 0 0 -0.1867 -0.25098 0.0023396 -0.21365 -0.099781
3.7344 0.073723 0.072878 0 0.092501 0 0.09315 0 0.11588 0 0.084584 0.12737 -0.67209 -0.13016 -0.37848 -0.054943 -0.22978 -0.50526 0.025201 -0.3318 -0.83902 -0.11598 -0.50523 -0.77544 -0.16524 -0.052632 -0.013914 0.0071511 -0.074647 -1.5509 0 0 0 0 -0.14964 -0.17138 0.027613 -0.1867 -0.065069
3.7383 0.064421 0.062515 0 0.070266 0 0.064326 0 0.096428 0 0.059386 0.139 -0.31962 -0.10152 -0.30648 -0.028464 -0.19349 -0.47422 0.019417 -0.2885 -0.81055 -0.060544 -0.45278 -0.74062 -0.12236 -0.066382 -0.023244 -0.0041107 -0.02452 -1.4502 0 0 0 0 -0.11238 -0.10015 0.042096 -0.14058 -0.043123
3.7422 0.056982 0.052562 0 0.046128 0 0.036378 0 0.075527 0 0.043822 0.14274 0.063888 -0.068552 -0.24139 0.0043642 -0.15922 -0.45728 0.022206 -0.27087 -0.75861 -0.016454 -0.38989 -0.69112 -0.090686 -0.066103 -0.02455 -0.013676 0.0088925 -1.3264 0 0 0 0 -0.079056 -0.043952 0.045307 -0.078723 -0.036465
3.7461 0.048904 0.043512 0 0.02933 0 0.020218 0 0.05905 0 0.040385 0.12896 0.44864 -0.033757 -0.19535 0.041482 -0.12874 -0.45406 0.037448 -0.28253 -0.68272 0.0086528 -0.32116 -0.6275 -0.075354 -0.049765 -0.019497 -0.018673 0.014675 -1.1542 0 0 0 0 -0.054561 -0.010227 0.038023 -0.0056072 -0.046962
3.75 0.038131 0.035043 0 0.023683 0 0.018107 0 0.049132 0 0.039732 0.10052 0.80251 -0.0016043 -0.18622 0.076505 -0.10569 -0.45715 0.06845 -0.32187 -0.58431 0.0048369 -0.25378 -0.55291 -0.080242 -0.020239 -0.010385 -0.01488 -0.017021 -0.93323 0 0 0 0 -0.048184 -0.01116 0.026653 0.067302 -0.072895
3.7539 0.025136 0.026204 0 0.02598 0 0.023633 0 0.043741 0 0.033723 0.068701 1.1233 0.026202 -0.2013 0.10355 -0.089096 -0.45378 0.10545 -0.36646 -0.47835 -0.015707 -0.19121 -0.47028 -0.09318 0.0097285 -0.00041109 -0.0054589 -0.06419 -0.69499 0 0 0 0 -0.056555 -0.035269 0.020013 0.12894 -0.10122
3.7578 0.012394 0.016246 0 0.029062 0 0.026849 0 0.038236 0 0.023378 0.043308 1.4479 0.049064 -0.23216 0.11915 -0.078486 -0.43768 0.14265 -0.40469 -0.37094 -0.046293 -0.13418 -0.38079 -0.10792 0.034796 0.0096793 0.0073908 -0.11421 -0.47637 0 0 0 0 -0.077833 -0.076922 0.021027 0.17372 -0.12585
3.7617 0.0019971 0.0054353 0 0.026189 0 0.020418 0 0.027453 0 0.01325 0.026705 1.8188 0.066681 -0.26909 0.12054 -0.072884 -0.40366 0.17412 -0.42549 -0.2677 -0.079705 -0.08287 -0.2846 -0.11846 0.05069 0.019391 0.021153 -0.15458 -0.28492 0 0 0 0 -0.10926 -0.1294 0.031265 0.19718 -0.14141
3.7656 -0.0061334 -0.0050475 0 0.013786 0 0.0033346 0 0.0081216 0 0.0021127 0.015429 2.2358 0.078337 -0.29454 0.10272 -0.070052 -0.34359 0.18913 -0.40995 -0.17643 -0.10375 -0.037263 -0.18217 -0.1156 0.052567 0.02864 0.031153 -0.16485 -0.093441 0 0 0 0 -0.14566 -0.18088 0.050443 0.1917 -0.14019
3.7695 -0.013863 -0.014204 0 -0.0076259 0 -0.019105 0 -0.018429 0 -0.015907 0.0047082 2.6481 0.085159 -0.29277 0.070097 -0.063992 -0.2628 0.18235 -0.35322 -0.098526 -0.10877 0.0049865 -0.074417 -0.09757 0.045289 0.038386 0.033452 -0.13968 0.12882 0 0 0 0 -0.17635 -0.21506 0.068405 0.1634 -0.12431
3.7734 -0.022953 -0.022267 0 -0.033321 0 -0.038709 0 -0.045123 0 -0.040627 -0.0096883 3.006 0.088217 -0.26598 0.031134 -0.051385 -0.17293 0.15861 -0.26703 -0.02887 -0.097077 0.045322 0.037698 -0.070773 0.035735 0.049304 0.02896 -0.092962 0.3822 0 0 0 0 -0.19635 -0.22758 0.077337 0.12435 -0.10207
3.7773 -0.033653 -0.030573 0 -0.055453 0 -0.049356 0 -0.06229 0 -0.060835 -0.031865 3.3248 0.087625 -0.21732 -0.0083955 -0.030248 -0.081768 0.12176 -0.15952 0.036337 -0.071234 0.084152 0.15263 -0.040076 0.0274 0.061696 0.018805 -0.03574 0.63718 0 0 0 0 -0.20275 -0.21627 0.072695 0.082595 -0.079139
3.7813 -0.044921 -0.040325 0 -0.066655 0 -0.050718 0 -0.06483 0 -0.064553 -0.064139 3.6843 0.083412 -0.15247 -0.042237 0.00084524 0.0023473 0.077121 -0.040929 0.10164 -0.03544 0.12171 0.26676 -0.011221 0.023299 0.0757 0.0048321 0.018616 0.86711 0 0 0 0 -0.19359 -0.18076 0.050902 0.046833 -0.061678
3.7852 -0.055695 -0.051518 0 -0.065349 0 -0.048347 0 -0.058037 0 -0.054212 -0.1027 4.1492 0.074641 -0.085789 -0.056047 0.04384 0.062332 0.038451 0.065741 0.17747 -0.00016052 0.15804 0.37407 0.0037767 0.024074 0.090306 -0.0079144 0.039816 1.0742 0 0 0 0 -0.16535 -0.12184 0.0089878 0.036703 -0.061382
3.7891 -0.065731 -0.06313 0 -0.05857 0 -0.050039 0 -0.055634 0 -0.047698 -0.13624 4.687 0.064087 -0.03036 -0.051084 0.090979 0.1025 0.015352 0.14811 0.26565 0.026118 0.19491 0.46864 0.0062276 0.022354 0.10267 -0.015651 0.027531 1.279 0 0 0 0 -0.12897 -0.057965 -0.036265 0.051798 -0.073556
3.793 -0.075326 -0.074236 0 -0.058272 0 -0.061028 0 -0.069563 0 -0.061252 -0.15243 5.178 0.053719 0.01138 -0.028852 0.13885 0.12767 0.01127 0.20283 0.36597 0.041815 0.23399 0.54825 -0.00074893 0.013916 0.11081 -0.017495 -0.013031 1.4875 0 0 0 0 -0.088944 0.0035005 -0.075389 0.090639 -0.093577
3.7969 -0.084484 -0.084655 0 -0.07241 0 -0.081113 0 -0.099515 0 -0.092093 -0.14853 5.5248 0.045708 0.038987 0.0080526 0.18448 0.14386 0.027992 0.22886 0.47723 0.046812 0.27705 0.61579 -0.01306 -0.0043383 0.11297 -0.013242 -0.073921 1.6768 0 0 0 0 -0.049334 0.056301 -0.099789 0.15017 -0.11616
3.8008 -0.092595 -0.094426 0 -0.097856 0 -0.10493 0 -0.13199 0 -0.12057 -0.13553 5.7529 0.044196 0.054525 0.055144 0.22397 0.16195 0.067226 0.2261 0.59671 0.042885 0.32747 0.67664 -0.022882 -0.035838 0.10616 -0.0033382 -0.13933 1.8174 0 0 0 0 -0.015442 0.092325 -0.096324 0.22486 -0.13203
3.8047 -0.09897 -0.10296 0 -0.12193 0 -0.12446 0 -0.15076 0 -0.13003 -0.13011 5.9925 0.054246 0.068335 0.10065 0.25563 0.19791 0.11976 0.20775 0.71481 0.038832 0.38769 0.73428 -0.018485 -0.074292 0.090037 0.0082052 -0.18042 1.9055 0 0 0 0 0.0088211 0.10879 -0.05995 0.29844 -0.13008
3.8086 -0.10369 -0.10928 0 -0.13203 0 -0.13254 0 -0.14973 0 -0.12236 -0.14095 6.3517 0.075146 0.08622 0.13753 0.28183 0.25241 0.17308 0.18779 0.82421 0.040282 0.45471 0.78792 0.0010134 -0.10848 0.068823 0.018151 -0.18991 1.9686 0 0 0 0 0.025303 0.11235 -0.0038756 0.36018 -0.112
3.8125 -0.10791 -0.11331 0 -0.12542 0 -0.12669 0 -0.1369 0 -0.11282 -0.16248 6.8079 0.10656 0.10912 0.1624 0.30342 0.32325 0.22052 0.17219 0.9202 0.049233 0.52617 0.8339 0.034871 -0.13115 0.045077 0.02516 -0.16658 2.0373 0 0 0 0 0.034796 0.10621 0.06332 0.40451 -0.080039
3.8164 -0.11337 -0.11682 0 -0.1108 0 -0.11201 0 -0.12646 0 -0.11202 -0.18157 7.2344 0.14749 0.13651 0.17285 0.32117 0.40585 0.25593 0.16574 0.9985 0.06661 0.59905 0.86882 0.080819 -0.13547 0.021598 0.028312 -0.11273 2.1185 0 0 0 0 0.038362 0.09389 0.13181 0.42718 -0.037956
3.8203 -0.12128 -0.12235 0 -0.10118 0 -0.10042 0 -0.12723 0 -0.11717 -0.18936 7.533 0.19579 0.16199 0.1652 0.33384 0.48505 0.26882 0.17333 1.0485 0.091043 0.66548 0.89137 0.13183 -0.10905 0.0036267 0.027001 -0.039096 2.1973 0 0 0 0 0.036265 0.079906 0.18143 0.42057 0.0048255
3.8242 -0.1315 -0.13102 0 -0.10484 0 -0.10423 0 -0.13803 0 -0.12143 -0.18602 7.7294 0.24387 0.1778 0.14819 0.34071 0.54429 0.26535 0.18772 1.0761 0.1144 0.72008 0.90235 0.17613 -0.063503 -0.0082464 0.024221 0.027082 2.2594 0 0 0 0 0.030484 0.067908 0.20542 0.39684 0.038116
3.8281 -0.14252 -0.14132 0 -0.12154 0 -0.12706 0 -0.1522 0 -0.1269 -0.17586 7.9305 0.28799 0.18228 0.12668 0.34097 0.57885 0.25126 0.20443 1.0851 0.13308 0.76113 0.90405 0.20953 -0.0090343 -0.015501 0.021373 0.075331 2.3053 0 0 0 0 0.021169 0.058468 0.20548 0.36327 0.059655
3.832 -0.15239 -0.15067 0 -0.14525 0 -0.15925 0 -0.16445 0 -0.14246 -0.16148 8.1956 0.32522 0.17535 0.10422 0.33414 0.58678 0.23143 0.22028 1.0788 0.14488 0.7875 0.90021 0.22954 0.045573 -0.019755 0.01931 0.09934 2.3415 0 0 0 0 0.0082565 0.05187 0.1843 0.32546 0.068758
3.8359 -0.16012 -0.15807 0 -0.16859 0 -0.18376 0 -0.1728 0 -0.16861 -0.14495 8.47 0.35172 0.15864 0.084893 0.31975 0.56783 0.21242 0.23184 1.0604 0.14787 0.79773 0.89571 0.234 0.088167 -0.023686 0.01871 0.093742 2.3699 0 0 0 0 -0.0087263 0.048279 0.14686 0.29012 0.066024
3.8398 -0.16645 -0.16514 0 -0.18546 0 -0.1892 0 -0.17608 0 -0.19028 -0.13276 8.6563 0.36366 0.14141 0.072533 0.30113 0.53456 0.20323 0.23763 1.0373 0.14431 0.79337 0.89476 0.22587 0.10422 -0.031717 0.018983 0.064916 2.3937 0 0 0 0 -0.029409 0.047524 0.10667 0.26542 0.058103
3.8438 -0.17318 -0.17408 0 -0.19212 0 -0.17915 0 -0.17287 0 -0.1909 -0.1342 8.7376 0.36481 0.13097 0.065427 0.28431 0.50423 0.20357 0.24079 1.0161 0.14011 0.78191 0.8986 0.21375 0.099683 -0.043756 0.018809 0.030845 2.4289 0 0 0 0 -0.051145 0.048456 0.073168 0.25076 0.052086
3.8477 -0.18122 -0.18443 0 -0.18908 0 -0.16869 0 -0.16474 0 -0.17339 -0.15111 8.8066 0.35654 0.12953 0.062564 0.27243 0.48361 0.21216 0.24282 0.99961 0.13771 0.76624 0.90531 0.20101 0.079061 -0.058654 0.017673 -0.0010832 2.4955 0 0 0 0 -0.072313 0.050604 0.04911 0.24547 0.050178
3.8516 -0.18909 -0.19233 0 -0.1826 0 -0.17093 0 -0.1589 0 -0.16159 -0.17075 8.9602 0.34058 0.13796 0.062709 0.26818 0.47775 0.22685 0.24514 0.9901 0.139 0.74911 0.91291 0.1905 0.048195 -0.074646 0.015252 -0.024691 2.5872 0 0 0 0 -0.091247 0.053437 0.035844 0.24822 0.053664
3.8555 -0.19329 -0.19329 0 -0.18191 0 -0.18581 0 -0.16406 0 -0.17583 -0.1745 9.1801 0.31944 0.15448 0.064079 0.27537 0.49092 0.24266 0.24925 0.99133 0.14519 0.73434 0.92286 0.18523 0.018099 -0.086781 0.011664 -0.03355 2.6607 0 0 0 0 -0.10451 0.055916 0.033128 0.2566 0.062199
3.8594 -0.19082 -0.18611 0 -0.1913 0 -0.20159 0 -0.18136 0 -0.20773 -0.15799 9.3391 0.29962 0.16967 0.064732 0.28926 0.51229 0.25319 0.25469 1.0013 0.15206 0.72471 0.94015 0.18369 -0.0011421 -0.090556 0.0085899 -0.033623 2.6719 0 0 0 0 -0.1113 0.057007 0.033521 0.26462 0.070424
3.8633 -0.18184 -0.17423 0 -0.20342 0 -0.20631 0 -0.19972 0 -0.22433 -0.14138 9.3337 0.28496 0.17949 0.064379 0.30484 0.53445 0.25707 0.26101 1.0178 0.15638 0.72119 0.96885 0.18421 -0.0091888 -0.085417 0.0070082 -0.030337 2.6317 0 0 0 0 -0.11233 0.056741 0.033943 0.26955 0.075781
3.8672 -0.1702 -0.16312 0 -0.20247 0 -0.19736 0 -0.20321 0 -0.20097 -0.15424 9.1973 0.27842 0.18237 0.063041 0.31871 0.55367 0.25403 0.26826 1.0394 0.15617 0.72478 1.0073 0.186 -0.00702 -0.071296 0.0074751 -0.026453 2.6132 0 0 0 0 -0.10803 0.05542 0.033532 0.26991 0.077145
3.8711 -0.161 -0.15641 0 -0.17791 0 -0.18087 0 -0.18556 0 -0.14959 -0.20527 9.0659 0.28334 0.17796 0.060983 0.32706 0.56719 0.24466 0.27685 1.0649 0.1496 0.73675 1.0475 0.18854 0.0027371 -0.048699 0.010442 -0.024143 2.6849 0 0 0 0 -0.098908 0.053693 0.032597 0.26448 0.073996
3.875 -0.15716 -0.15421 0 -0.13782 0 -0.16437 0 -0.15803 0 -0.11134 -0.26726 9.0328 0.30433 0.17171 0.059388 0.32628 0.57806 0.23304 0.2889 1.0931 0.1368 0.75935 1.0801 0.19303 0.012765 -0.020451 0.01556 -0.021106 2.8321 0 0 0 0 -0.085617 0.053792 0.036599 0.25424 0.068692
3.8789 -0.1579 -0.15462 0 -0.10763 0 -0.15242 0 -0.14182 0 -0.11955 -0.29623 9.0522 0.33402 0.17067 0.059329 0.3216 0.59366 0.22457 0.30407 1.1225 0.12358 0.78777 1.0995 0.20026 0.018386 0.0077966 0.020793 -0.012985 2.9557 0 0 0 0 -0.07036 0.056562 0.048748 0.24517 0.065225
3.8828 -0.16006 -0.15621 0 -0.11161 0 -0.14863 0 -0.15063 0 -0.16944 -0.27 8.9978 0.36778 0.17688 0.061544 0.31634 0.61649 0.22152 0.32122 1.1526 0.11287 0.81926 1.1058 0.21037 0.019159 0.033902 0.025277 0.0017963 2.9644 0 0 0 0 -0.053643 0.062031 0.07012 0.24118 0.064738
3.8867 -0.16097 -0.15876 0 -0.15142 0 -0.15749 0 -0.17924 0 -0.22369 -0.20937 8.8066 0.4004 0.19105 0.066695 0.31376 0.64744 0.22554 0.33861 1.183 0.1071 0.85069 1.102 0.22297 0.015455 0.056041 0.028323 0.0236 2.8661 0 0 0 0 -0.035914 0.069874 0.10074 0.24599 0.067676
3.8906 -0.15997 -0.16177 0 -0.20105 0 -0.17967 0 -0.20795 0 -0.2452 -0.16025 8.5477 0.4214 0.21118 0.076229 0.31896 0.68375 0.23874 0.35135 1.2129 0.10948 0.87562 1.091 0.23608 0.0093844 0.071453 0.029189 0.049943 2.7568 0 0 0 0 -0.017552 0.078866 0.13891 0.26658 0.072964
3.8945 -0.15756 -0.16309 0 -0.22487 0 -0.20464 0 -0.21808 0 -0.22427 -0.15338 8.3416 0.42122 0.22702 0.089888 0.33185 0.71081 0.25772 0.35305 1.2394 0.11722 0.88693 1.0756 0.24388 0.0047182 0.079414 0.028752 0.069026 2.7101 0 0 0 0 0.00055417 0.086128 0.17492 0.30282 0.075127
3.8984 -0.1533 -0.15943 0 -0.20478 0 -0.21247 0 -0.2044 0 -0.17773 -0.18045 8.2243 0.40043 0.23283 0.10594 0.34759 0.71916 0.27783 0.34322 1.2601 0.1254 0.88328 1.0588 0.24285 0.0014913 0.08063 0.028123 0.073441 2.6895 0 0 0 0 0.01762 0.090701 0.20189 0.34777 0.070868
3.9023 -0.14473 -0.14821 0 -0.1535 0 -0.18838 0 -0.17524 0 -0.12892 -0.20774 8.108 0.3599 0.22596 0.1229 0.3623 0.70301 0.29577 0.32243 1.2721 0.13068 0.86337 1.0428 0.23044 -0.0013638 0.074953 0.027864 0.058896 2.5839 0 0 0 0 0.032916 0.092401 0.21525 0.39573 0.058312
3.9063 -0.12846 -0.12877 0 -0.10284 0 -0.1381 0 -0.14364 0 -0.091546 -0.21048 7.8784 0.30208 0.20501 0.13894 0.37153 0.6581 0.30802 0.29251 1.2722 0.12963 0.82663 1.0258 0.20458 -0.0056126 0.062328 0.028445 0.022433 2.3312 0 0 0 0 0.045663 0.091468 0.21103 0.43981 0.036182
3.9102 -0.10238 -0.10181 0 -0.077128 0 -0.08624 0 -0.11867 0 -0.068253 -0.19227 7.5164 0.23388 0.17181 0.14817 0.36477 0.57974 0.30547 0.26109 1.248 0.11574 0.76978 1.0003 0.16095 -0.01675 0.041801 0.029898 -0.037018 1.9891 0 0 0 0 0.053127 0.089617 0.18073 0.46121 0.0035892
3.9141 -0.06735 -0.068377 0 -0.074708 0 -0.055271 0 -0.10263 0 -0.0557 -0.17336 7.1126 0.16997 0.13926 0.14854 0.34449 0.49164 0.28916 0.23767 1.2016 0.093584 0.70274 0.95659 0.10937 -0.033637 0.019252 0.03089 -0.098599 1.6704 0 0 0 0 0.055662 0.088946 0.13597 0.4574 -0.031162
3.918 -0.02721 -0.029883 0 -0.071915 0 -0.043992 0 -0.092155 0 -0.045957 -0.16518 6.7682 0.11565 0.1119 0.13866 0.31231 0.40391 0.25924 0.22469 1.1313 0.065682 0.62843 0.88835 0.054443 -0.053732 -0.0015301 0.030647 -0.15171 1.4131 0 0 0 0 0.052746 0.089217 0.081918 0.42793 -0.064188
3.9219 0.012564 0.010592 0 -0.044467 0 -0.028195 0 -0.079822 0 -0.02683 -0.16052 6.4998 0.074764 0.092558 0.11778 0.27029 0.32488 0.21658 0.22254 1.0362 0.034608 0.54938 0.79582 0.00057348 -0.07372 -0.016649 0.028553 -0.18709 1.1392 0 0 0 0 0.043895 0.089478 0.023888 0.37407 -0.092067
3.9258 0.046843 0.047894 0 0.012617 0 0.014833 0 -0.056876 0 0.010982 -0.14655 6.248 0.051504 0.082376 0.084605 0.22112 0.26394 0.16246 0.22831 0.91219 0.0038826 0.46785 0.68155 -0.045815 -0.08666 -0.019082 0.023778 -0.19135 0.75087 0 0 0 0 0.027554 0.086515 -0.030308 0.29843 -0.10998
3.9297 0.072727 0.076785 0 0.081904 0 0.081437 0 -0.018787 0 0.062823 -0.12121 5.9634 0.041341 0.071204 0.043026 0.16894 0.21724 0.10476 0.22523 0.76056 -0.02353 0.3852 0.54341 -0.079733 -0.083363 -0.0029978 0.016824 -0.16238 0.25457 0 0 0 0 0.0030035 0.073159 -0.070874 0.21469 -0.1163
3.9336 0.090633 0.095284 0 0.13724 0 0.14183 0 0.028915 0 0.10895 -0.091829 5.6633 0.035074 0.048464 -0.00036333 0.11463 0.16971 0.051368 0.20047 0.58944 -0.048756 0.30081 0.37264 -0.10405 -0.065115 0.027059 0.0092972 -0.11554 -0.23903 0 0 0 0 -0.027815 0.047048 -0.096506 0.13391 -0.11521
3.9375 0.10383 0.10633 0 0.16148 0 0.16625 0 0.07143 0 0.1297 -0.059484 5.3955 0.028132 0.0076404 -0.041648 0.057039 0.11091 0.0072072 0.1456 0.40102 -0.073038 0.21337 0.16052 -0.1208 -0.033994 0.067392 0.0021816 -0.060208 -0.64309 0 0 0 0 -0.064063 0.0066456 -0.10614 0.060629 -0.10901
3.9414 0.11623 0.11573 0 0.1553 0 0.15152 0 0.095042 0 0.12356 -0.011748 5.1663 0.016344 -0.056783 -0.076923 -0.0055568 0.030329 -0.02311 0.053627 0.19738 -0.097924 0.12126 -0.091918 -0.13272 0.0063674 0.11301 -0.0035283 -0.0066099 -1.0003 0 0 0 0 -0.10463 -0.048717 -0.099564 -0.0018773 -0.10027
3.9453 0.12958 0.12773 0 0.13344 0 0.12283 0 0.099692 0 0.10851 0.063274 4.9248 -0.0054942 -0.15404 -0.097982 -0.079261 -0.093638 -0.029389 -0.089485 -0.02363 -0.12646 0.018744 -0.37074 -0.14527 0.045079 0.15067 -0.0058763 0.02595 -1.4328 0 0 0 0 -0.14726 -0.11974 -0.075043 -0.050943 -0.09316
3.9492 0.14217 0.14181 0 0.11451 0 0.11037 0 0.1013 0 0.10432 0.15647 4.6267 -0.033025 -0.26844 -0.10581 -0.16338 -0.25168 -0.017196 -0.26178 -0.25752 -0.15809 -0.095093 -0.65619 -0.16289 0.069943 0.16975 -0.0051931 0.034539 -1.9865 0 0 0 0 -0.18757 -0.1955 -0.042279 -0.094459 -0.089921
3.9531 0.15025 0.15332 0 0.11174 0 0.12506 0 0.11932 0 0.11558 0.23716 4.298 -0.062601 -0.38974 -0.10233 -0.25585 -0.43424 0.0086672 -0.44921 -0.50323 -0.19115 -0.22038 -0.93384 -0.18612 0.077177 0.16708 -0.0019381 0.022358 -2.5511 0 0 0 0 -0.2234 -0.27022 -0.0065743 -0.13564 -0.090693
3.957 0.15127 0.15746 0 0.12865 0 0.15478 0 0.15971 0 0.13364 0.27841 4.0194 -0.091402 -0.50989 -0.089443 -0.35435 -0.63287 0.043914 -0.64042 -0.75998 -0.22405 -0.35697 -1.1995 -0.21482 0.064994 0.14107 0.0035044 -0.0070816 -2.9618 0 0 0 0 -0.25301 -0.33951 0.027706 -0.17594 -0.095422
3.9609 0.14604 0.15301 0 0.15888 0 0.17974 0 0.20921 0 0.15156 0.28376 3.8454 -0.11599 -0.6188 -0.069782 -0.4551 -0.83606 0.082678 -0.82098 -1.0272 -0.25427 -0.50459 -1.4542 -0.24801 0.032582 0.090571 0.010688 -0.048302 -3.1738 0 0 0 0 -0.2741 -0.39806 0.054788 -0.21535 -0.10388
3.9648 0.13802 0.14314 0 0.18867 0 0.18799 0 0.24662 0 0.17047 0.28594 3.7474 -0.13457 -0.70709 -0.04952 -0.54957 -1.0256 0.11476 -0.97374 -1.2986 -0.27873 -0.65774 -1.6944 -0.28153 -0.011418 0.023252 0.018659 -0.090173 -3.3097 0 0 0 0 -0.28532 -0.44179 0.067292 -0.24778 -0.11488
3.9688 0.13061 0.13285 0 0.20215 0 0.17779 0 0.26032 0 0.18903 0.31617 3.644 -0.15059 -0.78041 -0.032942 -0.63377 -1.1964 0.13703 -1.1017 -1.5631 -0.29884 -0.80719 -1.9091 -0.31203 -0.053615 -0.0463 0.026428 -0.1268 -3.5171 0 0 0 0 -0.29036 -0.47538 0.067428 -0.2691 -0.12665
3.9727 0.12499 0.12564 0 0.18893 0 0.15174 0 0.2557 0 0.19344 0.37419 3.4846 -0.16587 -0.84131 -0.021639 -0.70508 -1.3456 0.14875 -1.2056 -1.8116 -0.31554 -0.9465 -2.0838 -0.33804 -0.088004 -0.11147 0.033461 -0.1568 -3.7946 0 0 0 0 -0.29062 -0.5004 0.056683 -0.27673 -0.13846
3.9766 0.12045 0.12171 0 0.15105 0 0.11511 0 0.24712 0 0.16832 0.42908 3.2951 -0.18206 -0.89252 -0.016592 -0.76138 -1.4711 0.15014 -1.2872 -2.0341 -0.32994 -1.0691 -2.2085 -0.35847 -0.10967 -0.16642 0.039245 -0.17974 -3.988 0 0 0 0 -0.28748 -0.51846 0.037374 -0.26903 -0.14964
3.9805 0.11621 0.11884 0 0.10441 0 0.08005 0 0.24409 0 0.12075 0.4492 3.1443 -0.20027 -0.93489 -0.018585 -0.79646 -1.5641 0.1426 -1.3436 -2.2036 -0.34329 -1.1588 -2.2807 -0.37143 -0.11233 -0.20242 0.042614 -0.19607 -3.9655 0 0 0 0 -0.28195 -0.52957 0.014377 -0.24385 -0.15892
3.9844 0.11231 0.11461 0 0.071611 0 0.06477 0 0.24547 0 0.085397 0.43015 3.0722 -0.2166 -0.9675 -0.02324 -0.81247 -1.6251 0.13354 -1.3783 -2.3101 -0.35524 -1.2118 -2.3006 -0.37855 -0.10353 -0.22267 0.043504 -0.20944 -3.7691 0 0 0 0 -0.27476 -0.53434 -0.0039601 -0.211 -0.16569
3.9883 0.1087 0.10816 0 0.068933 0 0.080759 0 0.24444 0 0.09472 0.39368 3.0578 -0.22688 -0.98694 -0.027483 -0.81155 -1.654 0.12667 -1.3912 -2.3541 -0.36375 -1.2297 -2.2675 -0.38063 -0.090422 -0.23198 0.04243 -0.22075 -3.5649 0 0 0 0 -0.2656 -0.53253 -0.014624 -0.17718 -0.16984
3.9922 0.10397 0.1002 0 0.095416 0 0.11837 0 0.2362 0 0.14122 0.36228 3.0501 -0.22764 -0.9894 -0.029279 -0.7942 -1.6483 0.12407 -1.3807 -2.3337 -0.36656 -1.2123 -2.1791 -0.37749 -0.077645 -0.23313 0.039879 -0.22984 -3.4439 0 0 0 0 -0.25411 -0.52367 -0.016079 -0.14634 -0.17122
3.9961 0.095798 0.091763 0 0.13189 0 0.14877 0 0.21943 0 0.17696 0.33808 3.0197 -0.21456 -0.96957 -0.026475 -0.76038 -1.6035 0.12759 -1.3432 -2.2458 -0.36041 -1.1589 -2.0374 -0.36836 -0.070125 -0.22897 0.036578 -0.23583 -3.3072 0 0 0 0 -0.23979 -0.50719 -0.0073957 -0.12223 -0.1696
4 0.083169 0.08279 0 0.15169 0 0.14589 0 0.19299 0 0.15956 0.30664 2.9778 -0.18227 -0.91876 -0.016889 -0.70935 -1.51 0.13802 -1.2728 -2.0848 -0.33924 -1.0661 -1.8512 -0.34994 -0.072101 -0.22119 0.034431 -0.23582 -2.9761 0 0 0 0 -0.22304 -0.48358 0.0094477 -0.10612 -0.16449
4.0039 0.067876 0.07208 0 0.13671 0 0.10906 0 0.15496 0 0.098881 0.25795 2.9534 -0.13951 -0.84867 -0.0037153 -0.64938 -1.3853 0.15135 -1.1832 -1.8822 -0.30768 -0.94976 -1.6325 -0.32399 -0.078136 -0.21011 0.034357 -0.23103 -2.4085 0 0 0 0 -0.20689 -0.45813 0.027194 -0.091415 -0.15704
4.0078 0.053337 0.058606 0 0.088472 0 0.063472 0 0.10716 0 0.050394 0.19969 2.9634 -0.090753 -0.76422 0.011327 -0.58328 -1.2347 0.16601 -1.0794 -1.647 -0.26849 -0.81348 -1.389 -0.29121 -0.084768 -0.19455 0.036563 -0.2223 -1.7745 0 0 0 0 -0.19337 -0.43294 0.04308 -0.074665 -0.14731
4.0117 0.041629 0.043044 0 0.027032 0 0.036777 0 0.058611 0 0.056873 0.14962 3.0028 -0.040561 -0.67061 0.026471 -0.51363 -1.0635 0.18059 -0.96634 -1.3874 -0.22496 -0.66092 -1.1201 -0.25274 -0.088615 -0.17341 0.040985 -0.21074 -1.2997 0 0 0 0 -0.18431 -0.40965 0.05498 -0.052867 -0.1353
4.0156 0.031804 0.027922 0 -0.021141 0 0.035166 0 0.021046 0 0.10055 0.11757 3.0536 0.0042546 -0.5745 0.038921 -0.44289 -0.87578 0.19354 -0.84841 -1.109 -0.18304 -0.49409 -0.82172 -0.21075 -0.084431 -0.14427 0.047064 -0.19832 -1.0445 0 0 0 0 -0.18292 -0.3895 0.061015 -0.022033 -0.12029
4.0195 0.021362 0.015957 0 -0.038454 0 0.042493 0 -0.0012042 0 0.12132 0.096858 3.0962 0.040877 -0.48145 0.047279 -0.37147 -0.6782 0.20484 -0.72663 -0.81965 -0.14908 -0.31943 -0.49581 -0.17041 -0.072257 -0.10902 0.052559 -0.18747 -0.86001 0 0 0 0 -0.18801 -0.3691 0.064722 0.015601 -0.10208
4.0234 0.0092569 0.0078962 0 -0.025352 0 0.0409 0 -0.016199 0 0.083925 0.071827 3.1173 0.072715 -0.39075 0.052629 -0.29749 -0.47382 0.21539 -0.59782 -0.52289 -0.1231 -0.14175 -0.15599 -0.13398 -0.056516 -0.071445 0.056231 -0.17831 -0.55829 0 0 0 0 -0.1955 -0.34452 0.07011 0.055585 -0.081261
4.0273 -0.002938 0.0018394 0 0.0011494 0 0.028968 0 -0.03721 0 0.019021 0.031039 3.1194 0.10272 -0.30112 0.055893 -0.21907 -0.26385 0.22576 -0.45856 -0.22029 -0.10425 0.036085 0.17636 -0.10234 -0.04052 -0.034187 0.057477 -0.17053 -0.09746 0 0 0 0 -0.20224 -0.31288 0.079636 0.095331 -0.058258
4.0313 -0.013032 -0.0052031 0 0.017603 0 0.018293 0 -0.069507 0 -0.011335 -0.027025 3.1262 0.13452 -0.21067 0.058289 -0.13411 -0.049483 0.23654 -0.30523 0.086557 -0.090707 0.21123 0.48191 -0.075791 -0.028005 -6.6507e-05 0.055936 -0.16348 0.41743 0 0 0 0 -0.20466 -0.27145 0.095513 0.13233 -0.033674
4.0352 -0.021066 -0.014913 0 0.0068543 0 0.015174 0 -0.10472 0 0.012463 -0.096997 3.1676 0.17516 -0.11632 0.062403 -0.038011 0.16351 0.24853 -0.1309 0.39093 -0.076739 0.3764 0.75072 -0.052924 -0.026378 0.024872 0.051732 -0.15527 0.89232 0 0 0 0 -0.19452 -0.21518 0.12041 0.16389 -0.0094312
4.0391 -0.029576 -0.026645 0 -0.032949 0 0.010696 0 -0.12911 0 0.038836 -0.17074 3.2489 0.22165 -0.021271 0.068796 0.063386 0.36541 0.26119 0.050769 0.68263 -0.057548 0.53004 0.98162 -0.028886 -0.032657 0.042234 0.047435 -0.14539 1.3548 0 0 0 0 -0.17441 -0.15217 0.14812 0.19342 0.012385
4.043 -0.04074 -0.038611 0 -0.087052 0 -0.0087254 0 -0.13741 0 -0.0014492 -0.23839 3.3325 0.27018 0.070669 0.077181 0.16581 0.54859 0.27414 0.23017 0.95295 -0.032213 0.66951 1.1759 -0.002025 -0.044286 0.053002 0.04411 -0.13407 1.8864 0 0 0 0 -0.14672 -0.087017 0.17522 0.22254 0.030723
4.0469 -0.053542 -0.049823 0 -0.13125 0 -0.043252 0 -0.13783 0 -0.11549 -0.29023 3.3631 0.31641 0.15537 0.087045 0.26452 0.70593 0.28701 0.39722 1.1932 -0.00073036 0.79216 1.3324 0.028617 -0.058343 0.058471 0.042586 -0.12175 2.4737 0 0 0 0 -0.11458 -0.024445 0.19853 0.2524 0.044795
4.0508 -0.064348 -0.060654 0 -0.14471 0 -0.076101 0 -0.14338 0 -0.23142 -0.3222 3.3205 0.35203 0.22466 0.097285 0.3507 0.82388 0.29925 0.53365 1.3858 0.035551 0.89119 1.4473 0.06329 -0.069934 0.060501 0.043789 -0.10944 2.9737 0 0 0 0 -0.083804 0.027831 0.21336 0.28355 0.0534
4.0547 -0.07059 -0.071571 0 -0.12228 0 -0.089589 0 -0.15901 0 -0.26664 -0.33971 3.2476 0.36896 0.27131 0.1061 0.41441 0.89617 0.31038 0.62246 1.5169 0.070488 0.96055 1.5181 0.097525 -0.073997 0.062414 0.047048 -0.098859 3.2438 0 0 0 0 -0.063145 0.062797 0.21814 0.31228 0.05739
4.0586 -0.073697 -0.081744 0 -0.078884 0 -0.082986 0 -0.17753 0 -0.20932 -0.35167 3.2142 0.37078 0.29896 0.11322 0.45681 0.9345 0.32055 0.67027 1.5958 0.10007 1.0036 1.545 0.12682 -0.071883 0.065418 0.050754 -0.090508 3.2779 0 0 0 0 -0.053584 0.082805 0.21709 0.33465 0.059244
4.0625 -0.077959 -0.089443 0 -0.041914 0 -0.072527 0 -0.18735 0 -0.12665 -0.35777 3.2492 0.36061 0.30927 0.11872 0.47791 0.94352 0.32974 0.68007 1.6244 0.12218 1.0202 1.5293 0.1483 -0.065198 0.069556 0.054061 -0.084803 3.1841 0 0 0 0 -0.054712 0.088987 0.21277 0.34792 0.060228
4.0664 -0.086294 -0.093989 0 -0.035052 0 -0.074458 0 -0.18281 0 -0.093951 -0.34381 3.31 0.34287 0.30475 0.12285 0.47869 0.92868 0.33794 0.65686 1.6061 0.13528 1.0111 1.4717 0.15946 -0.056206 0.074475 0.0562 -0.082095 3.038 0 0 0 0 -0.064943 0.083213 0.20801 0.34977 0.061584
4.0703 -0.097239 -0.096993 0 -0.063563 0 -0.090333 0 -0.16733 0 -0.12339 -0.29478 3.3266 0.32767 0.28792 0.12616 0.45815 0.89315 0.34463 0.60602 1.5381 0.13638 0.97356 1.373 0.15543 -0.049855 0.078001 0.056228 -0.084097 2.8042 0 0 0 0 -0.078881 0.067376 0.20707 0.33636 0.064954
4.0742 -0.10627 -0.10112 0 -0.11124 0 -0.10923 0 -0.14837 0 -0.16535 -0.21552 3.2734 0.32236 0.26639 0.12921 0.42629 0.84622 0.34965 0.54563 1.443 0.12989 0.92184 1.2388 0.14211 -0.047797 0.077748 0.055173 -0.090584 2.4302 0 0 0 0 -0.087647 0.047996 0.20915 0.31601 0.069461
4.0781 -0.10999 -0.10735 0 -0.15127 0 -0.12115 0 -0.13152 0 -0.17105 -0.13552 3.1917 0.3269 0.24162 0.13169 0.38629 0.78837 0.35259 0.47999 1.3292 0.11749 0.86237 1.0818 0.12306 -0.048373 0.072507 0.053724 -0.10162 1.9844 0 0 0 0 -0.08848 0.026961 0.21163 0.29417 0.073646
4.082 -0.1089 -0.11356 0 -0.16326 0 -0.12489 0 -0.119 0 -0.14041 -0.087247 3.1364 0.33966 0.21401 0.13318 0.3401 0.71893 0.35294 0.41085 1.202 0.1001 0.79951 0.91768 0.10101 -0.049378 0.061365 0.052347 -0.11716 1.6395 0 0 0 0 -0.080157 0.0054701 0.21189 0.27521 0.075979
4.0859 -0.10611 -0.1161 0 -0.14462 0 -0.12352 0 -0.11084 0 -0.10698 -0.076477 3.1088 0.35628 0.18258 0.13284 0.28882 0.63476 0.34973 0.33738 1.0661 0.078085 0.7374 0.75797 0.078934 -0.046556 0.043061 0.051474 -0.13718 1.4888 0 0 0 0 -0.062513 -0.01552 0.20556 0.26481 0.073845
4.0898 -0.10367 -0.11293 0 -0.1095 0 -0.11739 0 -0.10498 0 -0.090011 -0.075693 3.0523 0.36426 0.14476 0.12988 0.23388 0.53323 0.34162 0.2551 0.9264 0.051757 0.67682 0.60559 0.059081 -0.032837 0.018158 0.050743 -0.15924 1.4138 0 0 0 0 -0.041983 -0.034544 0.18738 0.26748 0.063343
4.0938 -0.10064 -0.10512 0 -0.077881 0 -0.10562 0 -0.096505 0 -0.077924 -0.050686 2.916 0.3582 0.10168 0.12565 0.17839 0.42188 0.32973 0.16544 0.78726 0.023661 0.61396 0.45833 0.04028 -0.0097221 -0.0088287 0.049258 -0.17945 1.1924 0 0 0 0 -0.026115 -0.05042 0.16063 0.27844 0.045714
4.0977 -0.094593 -0.095351 0 -0.06347 0 -0.092768 0 -0.080059 0 -0.05831 0.0046251 2.7161 0.33632 0.054332 0.12132 0.12463 0.30536 0.31453 0.070827 0.65106 -0.0041328 0.54603 0.31709 0.021604 0.020421 -0.034944 0.046478 -0.19531 0.75713 0 0 0 0 -0.018326 -0.061748 0.12792 0.29489 0.021948
4.1016 -0.084678 -0.085249 0 -0.067384 0 -0.087578 0 -0.05542 0 -0.045914 0.061277 2.5219 0.29839 0.0041572 0.11819 0.075041 0.18889 0.29669 -0.025201 0.52025 -0.029184 0.47059 0.19026 0.0021657 0.054082 -0.057012 0.041962 -0.20442 0.30335 0 0 0 0 -0.0211 -0.067112 0.092559 0.31369 -0.0063687
4.1055 -0.072775 -0.074552 0 -0.079443 0 -0.091069 0 -0.030012 0 -0.06412 0.084543 2.3848 0.24632 -0.045122 0.11917 0.035632 0.083191 0.27747 -0.11201 0.40131 -0.044886 0.38472 0.089482 -0.018716 0.081662 -0.067704 0.035158 -0.20174 0.09425 0 0 0 0 -0.036694 -0.062632 0.061815 0.32961 -0.035107
4.1094 -0.06168 -0.062813 0 -0.084597 0 -0.088793 0 -0.013019 0 -0.10219 0.069202 2.2874 0.19301 -0.088384 0.12469 0.0080793 -0.0055139 0.25915 -0.17917 0.2974 -0.047591 0.29669 0.020412 -0.038573 0.093841 -0.064364 0.027362 -0.1884 0.16115 0 0 0 0 -0.056428 -0.049275 0.041272 0.33956 -0.057542
4.1133 -0.052537 -0.05132 0 -0.071259 0 -0.062286 0 -0.0056407 0 -0.11111 0.043319 2.1688 0.14527 -0.1231 0.13326 -0.008863 -0.076986 0.24253 -0.22379 0.2093 -0.037764 0.21542 -0.022099 -0.054734 0.089314 -0.048286 0.019632 -0.16688 0.24991 0 0 0 0 -0.073471 -0.029194 0.031027 0.34343 -0.070587
4.1172 -0.044243 -0.042576 0 -0.0385 0 -0.012527 0 0.00095416 0 -0.05661 0.036514 1.9923 0.10717 -0.147 0.14335 -0.016134 -0.1307 0.22788 -0.24392 0.13837 -0.016235 0.14851 -0.049319 -0.064966 0.068316 -0.020916 0.012658 -0.1388 0.10436 0 0 0 0 -0.082992 -0.0039415 0.030541 0.34099 -0.072081
4.1211 -0.035125 -0.037571 0 0.001511 0 0.031293 0 0.014973 0 0.030715 0.047502 1.779 0.082441 -0.15717 0.15263 -0.015119 -0.16612 0.21519 -0.238 0.086526 0.015224 0.10576 -0.068719 -0.066459 0.032734 0.015244 0.0071618 -0.10608 -0.2209 0 0 0 0 -0.079558 0.024521 0.038317 0.33186 -0.059815
4.125 -0.024747 -0.033919 0 0.029051 0 0.033993 0 0.031038 0 0.078009 0.047132 1.5741 0.07272 -0.14776 0.15589 -0.0086758 -0.18066 0.20296 -0.2069 0.057754 0.049711 0.1022 -0.078527 -0.055799 -0.0070237 0.051462 0.003631 -0.071834 -0.39436 0 0 0 0 -0.057535 0.052586 0.049295 0.31395 -0.032772
4.1289 -0.013927 -0.027338 0 0.029318 0 -0.0098161 0 0.031479 0 0.052381 0.014629 1.3929 0.069382 -0.12404 0.15265 -0.00078815 -0.1803 0.1892 -0.16507 0.043877 0.079123 0.12431 -0.071967 -0.038536 -0.038213 0.078796 0.0009734 -0.038934 -0.18919 0 0 0 0 -0.025739 0.078082 0.058153 0.28893 0.0001313
4.1328 -0.0033744 -0.015431 0 0.004318 0 -0.063905 0 0.0049869 0 0.0082138 -0.032473 1.2112 0.069122 -0.087917 0.14314 0.0079172 -0.16529 0.17327 -0.11753 0.042535 0.10022 0.16412 -0.046675 -0.017673 -0.055599 0.092789 -0.0012013 -0.00883 0.20241 0 0 0 0 0.010913 0.10014 0.063641 0.25704 0.034563
4.1367 0.0071535 -5.4684e-05 0 -0.025777 0 -0.079799 0 -0.035276 0 0.031875 -0.049231 1.0057 0.069042 -0.042031 0.12813 0.017139 -0.13612 0.15488 -0.068784 0.051124 0.11069 0.21248 -0.0098425 0.0036303 -0.055544 0.090039 -0.003164 0.016984 0.30575 0 0 0 0 0.047251 0.11801 0.065256 0.21898 0.066252
4.1406 0.018144 0.014169 0 -0.035271 0 -0.041675 0 -0.056384 0 0.13394 -0.0067039 0.78817 0.066243 0.0087187 0.1094 0.02746 -0.091747 0.13462 -0.024151 0.066762 0.1078 0.25292 0.02568 0.020126 -0.034196 0.065234 -0.0047776 0.034742 -0.14667 0 0 0 0 0.074453 0.12975 0.063879 0.17631 0.088145
4.1445 0.029141 0.023821 0 -0.011492 0 0.018198 0 -0.034328 0 0.21356 0.075669 0.59046 0.061139 0.052691 0.091026 0.038813 -0.039972 0.11631 0.013281 0.082631 0.096532 0.26969 0.049996 0.028518 -0.0021104 0.025566 -0.0049418 0.041032 -0.88274 0 0 0 0 0.086889 0.13387 0.063725 0.13544 0.097036
4.1484 0.038758 0.029323 0 0.035289 0 0.050478 0 0.019267 0 0.15263 0.14241 0.41974 0.055418 0.082857 0.074284 0.049518 0.010279 0.10274 0.043212 0.094447 0.081854 0.26306 0.061111 0.02991 0.029844 -0.018762 -0.0029278 0.035295 -1.2974 0 0 0 0 0.086284 0.12957 0.066617 0.10051 0.095246
4.1523 0.046079 0.034019 0 0.079171 0 0.035681 0 0.061477 0 -0.049127 0.14809 0.24533 0.049859 0.09409 0.059198 0.057612 0.052263 0.095762 0.064468 0.099235 0.065927 0.23463 0.062484 0.025037 0.055093 -0.060815 0.001699 0.0167 -1.0206 0 0 0 0 0.073812 0.11538 0.072983 0.073961 0.084225
4.1563 0.051894 0.041081 0 0.097671 0 0.00010784 0 0.054455 0 -0.24767 0.093479 0.036273 0.045072 0.081849 0.045208 0.060664 0.078847 0.096942 0.075763 0.094195 0.05044 0.18832 0.057103 0.015072 0.067461 -0.093276 0.009207 -0.015111 -0.27765 0 0 0 0 0.051475 0.089756 0.082594 0.057678 0.066028
4.1602 0.05825 0.051403 0 0.087286 0 -0.013325 0 0.0017602 0 -0.2806 0.019744 -0.19594 0.039862 0.035617 0.029017 0.051009 0.072472 0.10839 0.069561 0.072013 0.034037 0.13361 0.044448 0.00081852 0.057473 -0.10041 0.019227 -0.060632 0.32255 0 0 0 0 0.021947 0.047113 0.091798 0.05312 0.043472
4.1641 0.06664 0.063959 0 0.063787 0 0.013098 0 -0.050997 0 -0.12422 -0.029212 -0.405 0.03173 -0.029077 0.0089992 0.030325 0.040761 0.12307 0.048477 0.037449 0.013006 0.082618 0.022137 -0.015939 0.035801 -0.087119 0.028709 -0.10904 0.34622 0 0 0 0 -0.0090859 -0.0058096 0.095849 0.050906 0.020392
4.168 0.076623 0.077246 0 0.048705 0 0.060143 0 -0.054537 0 0.082209 -0.038003 -0.56221 0.019253 -0.10533 -0.014633 -0.00020098 -0.012621 0.13741 0.012348 -0.0080487 -0.014966 0.03696 -0.011506 -0.035644 0.0081647 -0.056494 0.036088 -0.15507 -0.1231 0 0 0 0 -0.040511 -0.065911 0.092604 0.046529 -0.002937
4.1719 0.086144 0.089762 0 0.05407 0 0.097432 0 0.00086657 0 0.17324 -0.018615 -0.69094 0.0014644 -0.18602 -0.040937 -0.038647 -0.082954 0.14808 -0.03833 -0.062708 -0.051427 -0.0033665 -0.057806 -0.058708 -0.019684 -0.012755 0.040055 -0.19382 -0.66661 0 0 0 0 -0.071492 -0.12969 0.080686 0.03611 -0.026561
4.1758 0.093067 0.099407 0 0.076645 0 0.11428 0 0.077 0 0.11331 0.013526 -0.83926 -0.022755 -0.26066 -0.067022 -0.081549 -0.16328 0.15017 -0.10356 -0.1246 -0.0981 -0.041728 -0.12 -0.086227 -0.039131 0.037066 0.038758 -0.21772 -0.98753 0 0 0 0 -0.10144 -0.19151 0.058608 0.014506 -0.051449
4.1797 0.096368 0.10355 0 0.10319 0 0.12211 0 0.12129 0 0.011972 0.056279 -1.0215 -0.050778 -0.31842 -0.086065 -0.12169 -0.24111 0.14218 -0.17753 -0.18933 -0.14982 -0.086901 -0.20297 -0.11676 -0.043345 0.079812 0.032706 -0.22338 -1.1449 0 0 0 0 -0.1295 -0.24355 0.03062 -0.017439 -0.078552
4.1836 0.096123 0.10073 0 0.11995 0 0.13111 0 0.11087 0 -0.0081974 0.1138 -1.1994 -0.07869 -0.36038 -0.09539 -0.15642 -0.31186 0.12874 -0.25354 -0.25415 -0.19905 -0.1407 -0.30861 -0.14659 -0.035368 0.11042 0.024652 -0.2167 -1.3624 0 0 0 0 -0.15467 -0.28458 0.0028431 -0.052723 -0.10662
4.1875 0.092821 0.092473 0 0.11922 0 0.13346 0 0.067994 0 0.058948 0.17832 -1.3267 -0.1043 -0.38771 -0.09363 -0.18521 -0.37447 0.11307 -0.32823 -0.31811 -0.24099 -0.20221 -0.4306 -0.17285 -0.017311 0.12683 0.016178 -0.20122 -1.6907 0 0 0 0 -0.17571 -0.31404 -0.021184 -0.086808 -0.13416
4.1914 0.087005 0.082814 0 0.10134 0 0.11439 0 0.036483 0 0.11422 0.22523 -1.4061 -0.12558 -0.40272 -0.080243 -0.20844 -0.42914 0.09877 -0.39855 -0.38062 -0.27109 -0.269 -0.55447 -0.19254 0.0079243 0.12824 0.0088844 -0.18112 -1.9281 0 0 0 0 -0.19128 -0.33216 -0.03814 -0.115 -0.15927
4.1953 0.079475 0.075311 0 0.073907 0 0.07658 0 0.044285 0 0.080585 0.23011 -1.4876 -0.13919 -0.4095 -0.055367 -0.2291 -0.47845 0.092918 -0.45939 -0.44123 -0.28062 -0.33109 -0.66436 -0.19881 0.035293 0.11459 0.0052676 -0.16375 -1.8718 0 0 0 0 -0.19776 -0.33934 -0.042071 -0.12871 -0.17642
4.1992 0.071402 0.070207 0 0.049293 0 0.045454 0 0.085629 0 -0.0045808 0.19179 -1.6092 -0.14766 -0.41569 -0.028231 -0.25272 -0.5284 0.095281 -0.51229 -0.50053 -0.27619 -0.37933 -0.7513 -0.19465 0.05964 0.096589 0.0043465 -0.15277 -1.5835 0 0 0 0 -0.19791 -0.34292 -0.036949 -0.13129 -0.18489
4.2031 0.063854 0.064824 0 0.03953 0 0.04552 0 0.1333 0 -0.03642 0.13784 -1.7488 -0.15268 -0.42284 -0.0035058 -0.28081 -0.58009 0.10336 -0.55829 -0.55811 -0.26305 -0.4116 -0.81624 -0.18355 0.07973 0.078964 0.0048971 -0.1477 -1.3529 0 0 0 0 -0.1943 -0.34584 -0.026131 -0.1268 -0.18566
4.207 0.05715 0.056932 0 0.049213 0 0.073285 0 0.16349 0 0.030787 0.10585 -1.8476 -0.1556 -0.43143 0.015263 -0.31375 -0.6334 0.11444 -0.598 -0.61317 -0.24574 -0.4274 -0.86579 -0.16894 0.094744 0.065038 0.005857 -0.14756 -1.4008 0 0 0 0 -0.18942 -0.35012 -0.012654 -0.11894 -0.18011
4.2109 0.050831 0.047595 0 0.070907 0 0.098198 0 0.16919 0 0.12657 0.11586 -1.8796 -0.15788 -0.44068 0.023769 -0.35076 -0.68648 0.12392 -0.63147 -0.66366 -0.23039 -0.42768 -0.90484 -0.15616 0.10375 0.058263 0.0057725 -0.15018 -1.6548 0 0 0 0 -0.18706 -0.35768 -0.00081602 -0.11304 -0.17077
4.2148 0.044368 0.040313 0 0.088163 0 0.092103 0 0.15543 0 0.14284 0.15659 -1.8854 -0.16074 -0.44723 0.0199 -0.38555 -0.73215 0.12448 -0.65762 -0.70438 -0.2243 -0.42126 -0.93193 -0.15338 0.10595 0.059305 0.0035445 -0.15106 -1.8367 0 0 0 0 -0.19293 -0.36882 0.0032409 -0.11537 -0.16423
4.2188 0.037851 0.037201 0 0.085876 0 0.055611 0 0.12827 0 0.057151 0.19547 -1.9289 -0.16387 -0.44982 0.0090125 -0.4127 -0.76644 0.11639 -0.67651 -0.73344 -0.22594 -0.41651 -0.93987 -0.16034 0.1028 0.063676 0.00039482 -0.14891 -1.7483 0 0 0 0 -0.20651 -0.38111 -0.00049818 -0.12402 -0.16379
4.2227 0.031835 0.036268 0 0.06077 0 0.013898 0 0.091571 0 -0.040623 0.20323 -2.0237 -0.16681 -0.44806 -0.0061572 -0.42891 -0.78626 0.10094 -0.68655 -0.74794 -0.23336 -0.41511 -0.9197 -0.17562 0.094645 0.06913 -0.0026564 -0.14394 -1.443 0 0 0 0 -0.22688 -0.39305 -0.011608 -0.13667 -0.17045
4.2266 0.026511 0.032891 0 0.023669 0 -0.010667 0 0.051815 0 -0.047434 0.17372 -2.115 -0.16904 -0.44185 -0.022703 -0.43148 -0.78896 0.080335 -0.68602 -0.74503 -0.24381 -0.41721 -0.86489 -0.19676 0.082115 0.07351 -0.0045069 -0.13685 -1.1263 0 0 0 0 -0.25239 -0.40311 -0.029033 -0.15029 -0.18439
4.2305 0.021177 0.024214 0 -0.0082385 0 -0.017115 0 0.020754 0 0.040622 0.12523 -2.1396 -0.16937 -0.43088 -0.03589 -0.41475 -0.76698 0.060469 -0.66862 -0.71497 -0.2511 -0.41669 -0.77422 -0.21683 0.066848 0.073911 -0.0030411 -0.12989 -0.93198 0 0 0 0 -0.27879 -0.40807 -0.050275 -0.15783 -0.20421
4.2344 0.014715 0.01204 0 -0.022635 0 -0.017337 0 0.0091344 0 0.12717 0.083877 -2.0972 -0.16742 -0.41634 -0.043191 -0.38355 -0.72356 0.048386 -0.63474 -0.65861 -0.25018 -0.40227 -0.65278 -0.22692 0.054276 0.0711 0.0014032 -0.12539 -0.82119 0 0 0 0 -0.29972 -0.40704 -0.069746 -0.15499 -0.22294
4.2383 0.0066938 0.0012305 0 -0.018273 0 -0.016025 0 0.016826 0 0.12186 0.062726 -2.0534 -0.1631 -0.39791 -0.044742 -0.3421 -0.66178 0.045669 -0.58618 -0.5785 -0.24084 -0.36913 -0.51075 -0.22435 0.047858 0.066872 0.0074338 -0.12331 -0.67618 0 0 0 0 -0.31277 -0.40039 -0.084991 -0.14218 -0.23686
4.2422 -0.0019908 -0.0047731 0 -0.0030139 0 -0.0072486 0 0.030305 0 0.032427 0.053046 -2.0717 -0.15616 -0.37471 -0.040722 -0.29287 -0.58292 0.052756 -0.52389 -0.47577 -0.2235 -0.31434 -0.35949 -0.2078 0.050079 0.062599 0.013844 -0.1232 -0.43804 0 0 0 0 -0.31645 -0.38834 -0.094489 -0.12013 -0.24364
4.2461 -0.0095865 -0.006835 0 0.012451 0 0.0079296 0 0.031602 0 -0.055534 0.034515 -2.1513 -0.14614 -0.34506 -0.031549 -0.23829 -0.48791 0.069209 -0.44895 -0.35151 -0.19939 -0.23553 -0.20686 -0.17672 0.063676 0.059982 0.018986 -0.12404 -0.13239 0 0 0 0 -0.30942 -0.37124 -0.096836 -0.090399 -0.24105
4.25 -0.014657 -0.0086813 0 0.019687 0 0.0085442 0 0.011407 0 -0.077868 -0.0045916 -2.2353 -0.13191 -0.30572 -0.018636 -0.18116 -0.37845 0.090467 -0.36437 -0.20951 -0.17314 -0.13574 -0.055178 -0.1352 0.089718 0.060992 0.020157 -0.12321 0.20188 0 0 0 0 -0.29151 -0.35046 -0.091629 -0.057534 -0.22869
4.2539 -0.016943 -0.01284 0 0.01453 0 -0.031076 0 -0.024616 0 -0.05285 -0.055619 -2.2757 -0.11485 -0.26026 -0.0052347 -0.12419 -0.26386 0.10945 -0.27785 -0.062894 -0.14971 -0.031338 0.096128 -0.094188 0.11938 0.064118 0.018118 -0.12015 0.55218 0 0 0 0 -0.26891 -0.32936 -0.083486 -0.02653 -0.21321
4.2578 -0.017284 -0.018145 0 -0.0022605 0 -0.1092 0 -0.060524 0 -0.040879 -0.098018 -2.2773 -0.095726 -0.21112 0.0071357 -0.068656 -0.1485 0.1233 -0.19266 0.08252 -0.1309 0.070698 0.24534 -0.058812 0.1476 0.068294 0.013605 -0.11518 0.89037 0 0 0 0 -0.24402 -0.3095 -0.074473 0.00090212 -0.19776
4.2617 -0.016842 -0.021131 0 -0.024568 0 -0.18482 0 -0.080775 0 -0.062073 -0.12094 -2.2773 -0.075499 -0.16115 0.017041 -0.015919 -0.036798 0.12982 -0.11184 0.22125 -0.11802 0.16417 0.38573 -0.033588 0.16944 0.072403 0.0075683 -0.10897 1.1399 0 0 0 0 -0.21909 -0.29231 -0.066527 0.023507 -0.18518
4.2656 -0.016345 -0.019623 0 -0.042374 0 -0.20645 0 -0.078812 0 -0.075325 -0.13639 -2.2936 -0.056104 -0.11621 0.021899 0.030728 0.06322 0.12621 -0.040489 0.3441 -0.11258 0.2404 0.50806 -0.025639 0.17635 0.074664 0.0018012 -0.10323 1.2408 0 0 0 0 -0.19716 -0.28013 -0.062401 0.039669 -0.17956
4.2695 -0.015848 -0.014863 0 -0.046786 0 -0.15797 0 -0.059275 0 -0.041606 -0.16843 -2.3074 -0.039806 -0.081531 0.021123 0.068268 0.14644 0.11544 0.019304 0.44753 -0.11201 0.29944 0.60571 -0.033386 0.16724 0.074841 -0.0018737 -0.099833 1.2529 0 0 0 0 -0.17974 -0.27299 -0.062399 0.050834 -0.18063
4.2734 -0.014997 -0.010294 0 -0.036411 0 -0.075369 0 -0.034495 0 0.010926 -0.22669 -2.2977 -0.026782 -0.056707 0.01627 0.096172 0.21364 0.10135 0.068439 0.5339 -0.11356 0.34568 0.6772 -0.050701 0.14772 0.07438 -0.0034854 -0.098525 1.3465 0 0 0 0 -0.16633 -0.26929 -0.064756 0.058884 -0.18537
4.2773 -0.013441 -0.0084868 0 -0.019483 0 -0.015337 0 -0.017766 0 0.005876 -0.2906 -2.2785 -0.01686 -0.041064 0.0085762 0.1136 0.26455 0.086092 0.10651 0.60354 -0.11578 0.38055 0.72378 -0.073611 0.1219 0.074586 -0.0032557 -0.098733 1.6399 0 0 0 0 -0.1567 -0.26807 -0.068134 0.06478 -0.19177
4.2813 -0.011081 -0.0091811 0 -0.0083927 0 -0.0059209 0 -0.015995 0 -0.093543 -0.32317 -2.2874 -0.0094915 -0.033072 -0.00033858 0.11998 0.29934 0.071798 0.13314 0.65704 -0.11728 0.40536 0.7453 -0.097597 0.094763 0.077027 -0.0016584 -0.099496 2.0401 0 0 0 0 -0.15046 -0.26821 -0.070947 0.069499 -0.1976
4.2852 -0.0080565 -0.009926 0 -0.010039 0 -0.027533 0 -0.025124 0 -0.22818 -0.30436 -2.338 -0.0028696 -0.029287 -0.0064421 0.11248 0.31368 0.061568 0.14276 0.68877 -0.11634 0.4157 0.73919 -0.11412 0.076032 0.085355 0.00030796 -0.098052 2.2807 0 0 0 0 -0.14749 -0.26812 -0.070054 0.074487 -0.19928
4.2891 -0.0045864 -0.0082848 0 -0.020119 0 -0.040107 0 -0.032253 0 -0.28748 -0.25189 -2.3962 0.0048022 -0.025162 -0.0082575 0.096961 0.31341 0.054563 0.13856 0.70279 -0.1139 0.41288 0.70352 -0.12221 0.066143 0.098112 0.002002 -0.093758 2.1513 0 0 0 0 -0.14584 -0.26762 -0.065988 0.080498 -0.19795
4.293 -0.0008485 -0.0035529 0 -0.026679 0 -0.024525 0 -0.025098 0 -0.2126 -0.20732 -2.4132 0.013383 -0.020863 -0.0057796 0.074577 0.29765 0.050217 0.11963 0.69682 -0.11071 0.39536 0.64002 -0.12269 0.063367 0.11398 0.0036014 -0.086885 1.6975 0 0 0 0 -0.14501 -0.26742 -0.059579 0.087439 -0.19492
4.2969 0.0029917 0.0030898 0 -0.020081 0 0.004744 0 -0.0028707 0 -0.050999 -0.19848 -2.3801 0.022237 -0.017451 0.00045465 0.046272 0.2654 0.047829 0.085324 0.66871 -0.10765 0.3622 0.55338 -0.1172 0.065202 0.13127 0.0053744 -0.07801 1.1801 0 0 0 0 -0.14461 -0.26837 -0.051895 0.094926 -0.1916
4.3008 0.0066902 0.0095918 0 -0.00082204 0 0.023763 0 0.020978 0 0.091292 -0.21377 -2.3394 0.029112 -0.019101 0.0088291 0.011827 0.2119 0.046338 0.032704 0.61167 -0.10629 0.31091 0.44758 -0.10931 0.066652 0.14671 0.0079921 -0.068462 0.83192 0 0 0 0 -0.14436 -0.27246 -0.04496 0.10168 -0.19047
4.3047 0.0099958 0.014264 0 0.021214 0 0.027836 0 0.028605 0 0.14517 -0.21331 -2.338 0.02951 -0.033534 0.014981 -0.02914 0.13591 0.043829 -0.036595 0.52477 -0.10862 0.24537 0.32398 -0.10652 0.060972 0.1555 0.01183 -0.06056 0.66203 0 0 0 0 -0.1446 -0.28169 -0.041333 0.10453 -0.19349
4.3086 0.012948 0.016634 0 0.034734 0 0.031868 0 0.013426 0 0.12456 -0.16599 -2.3757 0.022328 -0.062162 0.017012 -0.07566 0.044032 0.03938 -0.11612 0.41724 -0.11471 0.17293 0.18389 -0.11172 0.048334 0.15697 0.01613 -0.054674 0.49458 0 0 0 0 -0.14598 -0.29534 -0.040901 0.10203 -0.19946
4.3125 0.016092 0.017672 0 0.035102 0 0.04587 0 -0.012154 0 0.088616 -0.077172 -2.4085 0.0071001 -0.10563 0.014348 -0.12736 -0.060114 0.032447 -0.20262 0.29359 -0.12465 0.096987 0.032765 -0.12605 0.030045 0.15092 0.020171 -0.050659 0.17847 0 0 0 0 -0.14907 -0.31284 -0.043244 0.093223 -0.20726
4.3164 0.020159 0.01919 0 0.026377 0 0.058614 0 -0.025095 0 0.075253 0.017651 -2.4021 -0.016008 -0.1635 0.0069886 -0.18359 -0.17212 0.022641 -0.29256 0.15904 -0.1383 0.020789 -0.11913 -0.14981 0.0083684 0.13772 0.023105 -0.048081 -0.2646 0 0 0 0 -0.15449 -0.33329 -0.047591 0.077546 -0.21549
4.3203 0.025203 0.022493 0 0.017102 0 0.050875 0 -0.010082 0 0.078735 0.083916 -2.3728 -0.045602 -0.23337 -0.0033926 -0.24232 -0.28284 0.009341 -0.37959 0.021868 -0.15531 -0.051326 -0.26102 -0.18188 -0.010366 0.11879 0.022912 -0.045704 -0.69067 0 0 0 0 -0.16363 -0.35458 -0.051909 0.054475 -0.22107
4.3242 0.029955 0.027094 0 0.014291 0 0.022253 0 0.02791 0 0.080473 0.11298 -2.3674 -0.074904 -0.30297 -0.012043 -0.29843 -0.38358 -0.0051489 -0.4594 -0.10968 -0.17284 -0.1186 -0.38686 -0.21403 -0.022324 0.10007 0.020009 -0.042632 -0.99255 0 0 0 0 -0.1749 -0.37392 -0.054375 0.02968 -0.22334
4.3281 0.032289 0.0307 0 0.019914 0 -0.0026096 0 0.067902 0 0.08113 0.1208 -2.4068 -0.10077 -0.36624 -0.017086 -0.34901 -0.47129 -0.019222 -0.53043 -0.23328 -0.18945 -0.18047 -0.49653 -0.24226 -0.027896 0.084402 0.015269 -0.039215 -1.1803 0 0 0 0 -0.1868 -0.3903 -0.054828 0.006435 -0.223
4.332 0.030791 0.030889 0 0.030853 0 0.00081871 0 0.089905 0 0.092511 0.12825 -2.4604 -0.12087 -0.41849 -0.017424 -0.39155 -0.54385 -0.031435 -0.59133 -0.34713 -0.20398 -0.23591 -0.59211 -0.26351 -0.028299 0.074036 0.0096214 -0.036013 -1.3184 0 0 0 0 -0.19784 -0.403 -0.053413 -0.012612 -0.22096
4.3359 0.026184 0.027269 0 0.040982 0 0.027663 0 0.089292 0 0.1074 0.14536 -2.4803 -0.13241 -0.45358 -0.012245 -0.42237 -0.59847 -0.039629 -0.6398 -0.44871 -0.21489 -0.28227 -0.67348 -0.27407 -0.02648 0.071883 0.0045923 -0.034247 -1.4278 0 0 0 0 -0.20559 -0.41113 -0.05073 -0.023943 -0.21885
4.3398 0.021134 0.022106 0 0.044082 0 0.045083 0 0.076692 0 0.095531 0.17088 -2.4556 -0.13436 -0.46785 -0.003933 -0.43852 -0.63506 -0.041618 -0.67348 -0.53371 -0.22099 -0.3139 -0.73692 -0.27285 -0.029258 0.079687 0.0024835 -0.035705 -1.4757 0 0 0 0 -0.20661 -0.41437 -0.048456 -0.02536 -0.21933
4.3438 0.018305 0.01862 0 0.03712 0 0.026253 0 0.065763 0 0.038326 0.19877 -2.4223 -0.13043 -0.46836 0.0036114 -0.4443 -0.65968 -0.03913 -0.69521 -0.60158 -0.2237 -0.3312 -0.7766 -0.26537 -0.038263 0.093824 0.0030818 -0.039598 -1.4447 0 0 0 0 -0.20184 -0.41419 -0.047103 -0.020813 -0.22226
4.3477 0.018314 0.018368 0 0.02282 0 -0.018674 0 0.061791 0 -0.038909 0.21992 -2.4184 -0.12186 -0.45791 0.0086472 -0.44132 -0.67329 -0.03321 -0.70481 -0.64839 -0.22356 -0.33352 -0.78658 -0.25425 -0.052891 0.11251 0.0059018 -0.04506 -1.3672 0 0 0 0 -0.19214 -0.41086 -0.046411 -0.012438 -0.22692
4.3516 0.019519 0.020164 0 0.0093702 0 -0.049231 0 0.061113 0 -0.081357 0.22033 -2.4382 -0.10988 -0.43946 0.0098124 -0.43141 -0.67645 -0.025126 -0.70219 -0.67002 -0.22121 -0.32087 -0.76214 -0.24217 -0.071534 0.13374 0.01018 -0.050968 -1.2771 0 0 0 0 -0.1789 -0.40469 -0.045858 -0.0025535 -0.23222
4.3555 0.019872 0.021547 0 0.0059006 0 -0.03408 0 0.058998 0 -0.056546 0.18681 -2.4402 -0.095167 -0.41614 0.0058369 -0.41643 -0.6656 -0.017082 -0.68425 -0.65228 -0.21725 -0.29251 -0.70199 -0.23275 -0.08838 0.15397 0.01403 -0.054713 -1.1527 0 0 0 0 -0.1656 -0.39553 -0.043646 0.0051031 -0.23525
4.3594 0.01901 0.021317 0 0.015815 0 0.01697 0 0.055464 0 0.011248 0.12175 -2.3998 -0.079231 -0.39209 -0.00010263 -0.39999 -0.64135 -0.010735 -0.6549 -0.59961 -0.21276 -0.25718 -0.61163 -0.22677 -0.096256 0.16979 0.015649 -0.055043 -0.94643 0 0 0 0 -0.15718 -0.38502 -0.038713 0.0087833 -0.23416
4.3633 0.018463 0.020572 0 0.033055 0 0.061397 0 0.052662 0 0.062373 0.051441 -2.3437 -0.063347 -0.36852 -0.0057159 -0.38317 -0.60488 -0.0057539 -0.61733 -0.5199 -0.20806 -0.21996 -0.50434 -0.22317 -0.09338 0.18016 0.014976 -0.052745 -0.67392 0 0 0 0 -0.15537 -0.37454 -0.031653 0.0089902 -0.2295
4.3672 0.019806 0.021268 0 0.045315 0 0.064141 0 0.04846 0 0.057206 0.011798 -2.3243 -0.048902 -0.34611 -0.0095924 -0.3663 -0.55688 -0.0015191 -0.5736 -0.41927 -0.20336 -0.18387 -0.39627 -0.22106 -0.079102 0.18437 0.012272 -0.048833 -0.43832 0 0 0 0 -0.16113 -0.3652 -0.023369 0.0062422 -0.22221
4.3711 0.02271 0.023851 0 0.042856 0 0.02901 0 0.03586 0 0.0087816 0.017875 -2.361 -0.038029 -0.32537 -0.010368 -0.34925 -0.4982 0.0031464 -0.526 -0.30579 -0.19883 -0.15179 -0.29714 -0.21921 -0.05357 0.1817 0.0082213 -0.045025 -0.32957 0 0 0 0 -0.17515 -0.35842 -0.015478 0.0013794 -0.21397
4.375 0.024944 0.026413 0 0.026292 0 -0.0083904 0 0.010964 0 -0.036864 0.045695 -2.4147 -0.035997 -0.30697 -0.0078906 -0.3302 -0.43208 0.01095 -0.47791 -0.19625 -0.1949 -0.12501 -0.20452 -0.21603 -0.020628 0.17211 0.0050636 -0.045227 -0.30413 0 0 0 0 -0.19564 -0.35618 -0.012192 -0.0041528 -0.20928
4.3789 0.024304 0.026222 0 0.0066577 0 -0.016066 0 -0.018862 0 -0.046513 0.048813 -2.4253 -0.042328 -0.29016 -0.004888 -0.30771 -0.36506 0.021951 -0.43098 -0.10002 -0.19166 -0.099776 -0.10835 -0.21166 0.012742 0.15976 0.0040686 -0.049818 -0.20141 0 0 0 0 -0.21641 -0.35665 -0.014206 -0.0094537 -0.20936
4.3828 0.020479 0.022098 0 -0.0029639 0 0.0070428 0 -0.037333 0 -0.023986 -0.0010733 -2.372 -0.05619 -0.27449 -0.0025891 -0.28061 -0.29952 0.035762 -0.38506 -0.019486 -0.18913 -0.074057 -0.0028916 -0.20629 0.0445 0.14663 0.0055301 -0.058319 0.091517 0 0 0 0 -0.23441 -0.35831 -0.021249 -0.014382 -0.21399
4.3867 0.015026 0.015364 0 0.0021775 0 0.035861 0 -0.032653 0 0.0045387 -0.086789 -2.2919 -0.0759 -0.25943 -0.0019677 -0.24787 -0.23742 0.051699 -0.33965 0.044683 -0.18727 -0.046021 0.10471 -0.20006 0.073284 0.13474 0.0094467 -0.069779 0.49888 0 0 0 0 -0.24688 -0.3594 -0.032447 -0.018844 -0.22225
4.3906 0.0097126 0.008623 0 0.014616 0 0.045962 0 -0.010036 0 0.019309 -0.15903 -2.24 -0.096905 -0.24393 -0.0038371 -0.20728 -0.18109 0.068153 -0.29293 0.093521 -0.18581 -0.013158 0.19799 -0.19281 0.098605 0.12762 0.015333 -0.081748 0.8074 0 0 0 0 -0.24937 -0.35612 -0.045182 -0.022619 -0.23123
4.3945 0.0050841 0.0036583 0 0.020649 0 0.033275 0 0.0098103 0 0.018342 -0.17885 -2.2351 -0.11034 -0.22711 -0.0063263 -0.16058 -0.12983 0.082728 -0.24305 0.13716 -0.18399 0.023424 0.26372 -0.18383 0.12265 0.12721 0.021077 -0.090505 0.8721 0 0 0 0 -0.24259 -0.34583 -0.054117 -0.02523 -0.2355
4.3984 0.00060542 0.00031786 0 0.011398 0 0.010561 0 0.0067819 0 0.0078919 -0.14906 -2.2487 -0.11289 -0.2097 -0.0076375 -0.11132 -0.082589 0.094897 -0.19073 0.1804 -0.18156 0.060905 0.3013 -0.17277 0.14584 0.13254 0.025586 -0.095408 0.75945 0 0 0 0 -0.23027 -0.32969 -0.057397 -0.026407 -0.23348
4.4023 -0.0041685 -0.0029088 0 -0.010095 0 -0.0092439 0 -0.021694 0 -0.007747 -0.10615 -2.2416 -0.1032 -0.19287 -0.006804 -0.062376 -0.039642 0.1045 -0.13734 0.224 -0.17858 0.097001 0.32033 -0.15961 0.16723 0.14282 0.028344 -0.096602 0.67017 0 0 0 0 -0.21502 -0.30905 -0.054425 -0.026027 -0.2248
4.4063 -0.0089449 -0.0074351 0 -0.031416 0 -0.022567 0 -0.058201 0 -0.024153 -0.083774 -2.2033 -0.081053 -0.17829 -0.0030608 -0.017163 -0.0016579 0.11163 -0.085029 0.2672 -0.17531 0.12908 0.3297 -0.14456 0.18506 0.15681 0.029037 -0.094829 0.72424 0 0 0 0 -0.19992 -0.28608 -0.045328 -0.024087 -0.20991
4.4102 -0.01321 -0.013486 0 -0.040671 0 -0.030674 0 -0.07953 0 -0.031539 -0.085166 -2.154 -0.050741 -0.17219 0.0032758 0.014848 0.025479 0.11632 -0.042479 0.29966 -0.17352 0.14992 0.33023 -0.12993 0.19136 0.1712 0.02765 -0.093266 0.84241 0 0 0 0 -0.19154 -0.26752 -0.033164 -0.021593 -0.19262
4.4141 -0.016992 -0.019962 0 -0.035428 0 -0.031906 0 -0.074708 0 -0.020285 -0.089018 -2.1135 -0.02479 -0.17544 0.0087037 0.033114 0.041071 0.11942 -0.013546 0.31534 -0.17455 0.1593 0.31757 -0.11906 0.18561 0.1826 0.025754 -0.094811 0.84808 0 0 0 0 -0.19071 -0.25716 -0.024195 -0.020735 -0.17928
4.418 -0.0207 -0.02507 0 -0.023609 0 -0.022851 0 -0.051445 0 0.006514 -0.07722 -2.0801 -0.0088803 -0.18826 0.011441 0.037147 0.043745 0.12055 -0.00091443 0.31113 -0.17904 0.15602 0.29045 -0.11377 0.16827 0.18989 0.023831 -0.1001 0.66872 0 0 0 0 -0.19728 -0.25621 -0.020958 -0.022701 -0.17222
4.4219 -0.0242 -0.027292 0 -0.016222 0 -0.0064947 0 -0.027225 0 0.030959 -0.052887 -2.0397 -0.0073941 -0.21004 0.010099 0.027366 0.032882 0.11925 -0.006259 0.28557 -0.18729 0.13936 0.25418 -0.11533 0.14102 0.19246 0.022227 -0.10918 0.41255 0 0 0 0 -0.21051 -0.26494 -0.025179 -0.028386 -0.17287
4.4258 -0.026433 -0.0263 0 -0.018474 0 0.0051342 0 -0.01481 0 0.035427 -0.032143 -1.9909 -0.025854 -0.23897 0.0029726 0.0044537 0.0072606 0.11428 -0.032486 0.23726 -0.19934 0.10711 0.21558 -0.12532 0.10802 0.18995 0.021154 -0.12124 0.24661 0 0 0 0 -0.22879 -0.28285 -0.038526 -0.038969 -0.18223
4.4297 -0.026339 -0.023342 0 -0.026592 0 0.0001859 0 -0.014815 0 0.019323 -0.023335 -1.9504 -0.058861 -0.26723 -0.0080437 -0.024097 -0.027226 0.10575 -0.073303 0.17703 -0.21212 0.062601 0.17623 -0.14034 0.080621 0.18537 0.020224 -0.13245 0.2242 0 0 0 0 -0.24683 -0.303 -0.056604 -0.052792 -0.19508
4.4336 -0.024171 -0.020659 0 -0.032211 0 -0.020555 0 -0.019184 0 -0.0020345 -0.018803 -1.933 -0.094915 -0.2893 -0.019252 -0.051278 -0.062771 0.09593 -0.11831 0.11674 -0.22241 0.013143 0.1328 -0.1552 0.064286 0.18181 0.019105 -0.14056 0.25207 0 0 0 0 -0.26112 -0.31933 -0.073446 -0.066772 -0.20574
4.4375 -0.021599 -0.020001 0 -0.029802 0 -0.042162 0 -0.019451 0 -0.01504 -0.0066929 -1.9308 -0.1271 -0.30236 -0.028439 -0.073411 -0.094964 0.086686 -0.16148 0.0623 -0.22822 -0.036555 0.084122 -0.16688 0.061168 0.18086 0.01774 -0.14468 0.21503 0 0 0 0 -0.26977 -0.3286 -0.085565 -0.078971 -0.21125
4.4414 -0.020214 -0.021256 0 -0.02074 0 -0.048286 0 -0.011953 0 -0.020625 0.01336 -1.9203 -0.14864 -0.30434 -0.033496 -0.08731 -0.11964 0.080108 -0.19688 0.018793 -0.22777 -0.08146 0.036325 -0.17264 0.072024 0.1838 0.016157 -0.14439 0.10097 0 0 0 0 -0.27123 -0.32813 -0.089766 -0.087486 -0.20921
4.4453 -0.019953 -0.022442 0 -0.011324 0 -0.036112 0 0.0019533 0 -0.02744 0.029522 -1.8876 -0.14764 -0.29304 -0.031027 -0.087816 -0.1295 0.081168 -0.21344 -0.0070049 -0.21795 -0.11014 -0.00073071 -0.16853 0.094588 0.19181 0.014882 -0.14013 -0.010396 0 0 0 0 -0.26265 -0.31407 -0.080843 -0.088715 -0.19709
4.4492 -0.019161 -0.021329 0 -0.0074064 0 -0.018752 0 0.017641 0 -0.035627 0.031515 -1.8436 -0.1308 -0.2773 -0.024039 -0.080144 -0.12887 0.08905 -0.21477 -0.022745 -0.2033 -0.12239 -0.022244 -0.1597 0.11586 0.20106 0.014476 -0.1358 -0.057637 0 0 0 0 -0.24823 -0.29353 -0.064429 -0.084667 -0.18166
4.4531 -0.016317 -0.017372 0 -0.010374 0 -0.012823 0 0.028718 0 -0.03342 0.02154 -1.8099 -0.10428 -0.26195 -0.014789 -0.067738 -0.12133 0.10189 -0.20498 -0.032634 -0.18702 -0.1204 -0.032451 -0.14996 0.12996 0.20909 0.015086 -0.13298 -0.061112 0 0 0 0 -0.23037 -0.27083 -0.044599 -0.076994 -0.167
4.457 -0.011557 -0.012168 0 -0.017001 0 -0.023376 0 0.02946 0 -0.012174 0.010101 -1.793 -0.073721 -0.25072 -0.0051799 -0.05358 -0.1101 0.1176 -0.18804 -0.039665 -0.17196 -0.10696 -0.039107 -0.14254 0.13287 0.21395 0.01673 -0.13267 -0.072051 0 0 0 0 -0.21114 -0.24955 -0.024915 -0.06718 -0.15631
4.4609 -0.0064202 -0.0079082 0 -0.022099 0 -0.040033 0 0.018988 0 0.019031 0.0035085 -1.7785 -0.047229 -0.24811 0.0023016 -0.041645 -0.099663 0.13269 -0.1698 -0.046597 -0.16217 -0.086888 -0.044682 -0.14176 0.1204 0.21311 0.019293 -0.13568 -0.091733 0 0 0 0 -0.19333 -0.23433 -0.010299 -0.057236 -0.15351
4.4648 -0.0022068 -0.0053198 0 -0.021397 0 -0.046778 0 0.0039887 0 0.039089 -0.00096494 -1.7513 -0.034492 -0.25564 0.0057545 -0.036503 -0.095543 0.14145 -0.15872 -0.053034 -0.16164 -0.070969 -0.044251 -0.15 0.09506 0.2061 0.021972 -0.14079 -0.075742 0 0 0 0 -0.18085 -0.22885 -0.0055581 -0.049759 -0.15953
4.4688 0.0011397 -0.0031103 0 -0.013256 0 -0.035512 0 -0.0046938 0 0.036352 -0.0074979 -1.7173 -0.033467 -0.26773 0.0068533 -0.037261 -0.097199 0.14383 -0.15503 -0.056193 -0.16772 -0.063699 -0.032316 -0.16237 0.066477 0.19707 0.024108 -0.14568 -0.015269 0 0 0 0 -0.1741 -0.22966 -0.0079525 -0.044892 -0.16887
4.4727 0.0044606 0.00053532 0 0.00066453 0 -0.011812 0 -0.00095612 0 0.021416 -0.013369 -1.6989 -0.041958 -0.28114 0.0067807 -0.043046 -0.10359 0.14076 -0.15726 -0.054154 -0.1785 -0.065725 -0.010513 -0.17552 0.039225 0.18875 0.02547 -0.14935 0.023583 0 0 0 0 -0.17337 -0.23452 -0.015428 -0.04256 -0.17827
4.4766 0.0080137 0.0059762 0 0.015663 0 0.010333 0 0.010008 0 0.016232 -0.012251 -1.7083 -0.056845 -0.2926 0.0068318 -0.052542 -0.11314 0.13388 -0.16292 -0.04533 -0.19156 -0.076322 0.012603 -0.18588 0.017391 0.18387 0.025935 -0.15108 -0.028213 0 0 0 0 -0.17864 -0.24085 -0.025445 -0.042516 -0.18448
4.4805 0.011114 0.01171 0 0.025758 0 0.018936 0 0.015273 0 0.032009 -0.0055454 -1.7292 -0.071871 -0.29685 0.0091089 -0.06301 -0.12225 0.12769 -0.16535 -0.027766 -0.20204 -0.09073 0.029192 -0.18694 0.0060733 0.18753 0.025558 -0.15043 -0.14089 0 0 0 0 -0.19005 -0.24395 -0.03306 -0.044552 -0.18226
4.4844 0.013288 0.015962 0 0.027065 0 0.011512 0 0.0062466 0 0.060436 -0.0059185 -1.7303 -0.081408 -0.29447 0.013478 -0.070915 -0.12754 0.12676 -0.15919 -0.0069455 -0.20664 -0.099201 0.038235 -0.17944 0.0015653 0.19851 0.025108 -0.1494 -0.19225 0 0 0 0 -0.20369 -0.24172 -0.035211 -0.047715 -0.17322
4.4883 0.015507 0.018621 0 0.02098 0 -0.0042749 0 -0.011989 0 0.085495 -0.025178 -1.6969 -0.085368 -0.28807 0.018729 -0.075331 -0.12867 0.13123 -0.14505 0.012742 -0.20573 -0.098634 0.043439 -0.16718 0.00023096 0.21338 0.024922 -0.14926 -0.098113 0 0 0 0 -0.21676 -0.23518 -0.032527 -0.051695 -0.16083
4.4922 0.019807 0.021565 0 0.014285 0 -0.015657 0 -0.02405 0 0.099089 -0.058354 -1.6472 -0.084501 -0.27972 0.023798 -0.075917 -0.12583 0.14023 -0.12468 0.028091 -0.20017 -0.088106 0.046111 -0.1536 -2.8045e-05 0.22912 0.025147 -0.15078 0.075957 0 0 0 0 -0.22705 -0.22557 -0.026069 -0.056349 -0.14792
4.4961 0.027473 0.027092 0 0.015077 0 -0.011993 0 -0.018003 0 0.10245 -0.08329 -1.6134 -0.080708 -0.27219 0.027213 -0.07271 -0.1198 0.15158 -0.10177 0.035345 -0.19171 -0.06821 0.041873 -0.14351 -0.0010915 0.24148 0.025836 -0.15468 0.16008 0 0 0 0 -0.23174 -0.21507 -0.017858 -0.061594 -0.13819
4.5 0.037714 0.036014 0 0.027104 0 0.0094045 0 0.0036828 0 0.096631 -0.079412 -1.6079 -0.079232 -0.26929 0.026853 -0.067856 -0.11374 0.15815 -0.087601 0.030162 -0.18544 -0.047761 0.024965 -0.14473 -0.0018023 0.24337 0.026612 -0.16077 0.046014 0 0 0 0 -0.2264 -0.20874 -0.013003 -0.067319 -0.1367
4.5039 0.048311 0.047156 0 0.047025 0 0.041644 0 0.026825 0 0.07965 -0.047425 -1.6108 -0.082434 -0.27049 0.023652 -0.064971 -0.11071 0.15668 -0.087056 0.016298 -0.18415 -0.036978 -0.0054245 -0.1552 0.0010918 0.23657 0.027065 -0.16719 -0.20723 0 0 0 0 -0.21361 -0.20819 -0.013334 -0.07338 -0.14107
4.5078 0.057591 0.058449 0 0.066942 0 0.072014 0 0.038964 0 0.056344 -0.008877 -1.591 -0.090744 -0.27556 0.018122 -0.066178 -0.11247 0.14653 -0.1017 -0.0054972 -0.18863 -0.04079 -0.044679 -0.17275 0.0091996 0.22308 0.027128 -0.17322 -0.4462 0 0 0 0 -0.1951 -0.21389 -0.019006 -0.080019 -0.14943
4.5117 0.065587 0.068322 0 0.080054 0 0.089357 0 0.039994 0 0.04495 0.014619 -1.5384 -0.10407 -0.28432 0.010829 -0.073428 -0.1207 0.12803 -0.13169 -0.034698 -0.19903 -0.062859 -0.088699 -0.19456 0.023372 0.20559 0.026837 -0.1783 -0.5899 0 0 0 0 -0.17319 -0.22577 -0.02953 -0.087593 -0.15958
4.5156 0.073218 0.076191 0 0.084715 0 0.09056 0 0.03999 0 0.064271 0.020922 -1.4722 -0.12169 -0.29795 0.002261 -0.090564 -0.13938 0.10354 -0.17571 -0.073472 -0.21478 -0.10837 -0.13893 -0.21512 0.043 0.18959 0.026572 -0.1821 -0.70019 0 0 0 0 -0.1529 -0.24336 -0.042955 -0.097354 -0.16772
4.5195 0.08059 0.082032 0 0.084015 0 0.081772 0 0.047834 0 0.11032 0.025756 -1.4171 -0.14057 -0.3185 -0.007485 -0.11716 -0.17001 0.080996 -0.22276 -0.12411 -0.23125 -0.16887 -0.20031 -0.22919 0.05985 0.18045 0.027153 -0.18577 -0.88107 0 0 0 0 -0.14102 -0.26264 -0.054135 -0.11034 -0.1714
4.5234 0.086481 0.085945 0 0.08219 0 0.073667 0 0.063107 0 0.15084 0.043283 -1.3752 -0.15933 -0.34713 -0.018813 -0.15019 -0.21185 0.06409 -0.26634 -0.1872 -0.24556 -0.23531 -0.27459 -0.23727 0.067903 0.17724 0.028838 -0.19005 -1.1336 0 0 0 0 -0.13931 -0.28096 -0.060748 -0.12626 -0.17165
4.5273 0.089617 0.088215 0 0.081592 0 0.074427 0 0.078796 0 0.15125 0.070964 -1.323 -0.17736 -0.38464 -0.032084 -0.1875 -0.26484 0.054335 -0.30328 -0.2635 -0.25607 -0.30255 -0.35712 -0.24049 0.063463 0.17793 0.03167 -0.19508 -1.3434 0 0 0 0 -0.1484 -0.29673 -0.061642 -0.14467 -0.16941
4.5313 0.090211 0.089481 0 0.08248 0 0.085357 0 0.090041 0 0.10938 0.094533 -1.2367 -0.19429 -0.43144 -0.047638 -0.22641 -0.32862 0.052326 -0.33138 -0.35333 -0.2614 -0.36564 -0.44083 -0.24085 0.043443 0.17917 0.035544 -0.20074 -1.4154 0 0 0 0 -0.16804 -0.30852 -0.056168 -0.16475 -0.16607
4.5352 0.089864 0.090386 0 0.084581 0 0.10135 0 0.098435 0 0.061025 0.10566 -1.1186 -0.20898 -0.48444 -0.065046 -0.26044 -0.40155 0.055488 -0.3502 -0.45556 -0.25948 -0.41817 -0.52254 -0.24296 0.0062499 0.17008 0.039519 -0.20447 -1.3951 0 0 0 0 -0.19445 -0.31338 -0.044628 -0.18342 -0.16337
4.5391 0.089805 0.090878 0 0.087948 0 0.1147 0 0.10784 0 0.046858 0.11134 -0.99624 -0.22067 -0.532 -0.081071 -0.28676 -0.47368 0.056555 -0.36679 -0.55853 -0.25325 -0.46339 -0.60384 -0.24778 -0.033693 0.14766 0.04224 -0.20351 -1.4255 0 0 0 0 -0.2173 -0.31285 -0.032068 -0.19816 -0.16028
4.543 0.089384 0.089988 0 0.092119 0 0.11918 0 0.11793 0 0.073125 0.12492 -0.89638 -0.22803 -0.56665 -0.093345 -0.30412 -0.53913 0.053025 -0.38293 -0.65645 -0.24326 -0.50223 -0.68569 -0.25366 -0.069154 0.11207 0.043025 -0.19595 -1.5878 0 0 0 0 -0.23152 -0.30681 -0.020332 -0.20783 -0.15487
4.5469 0.086567 0.086583 0 0.095021 0 0.11251 0 0.12369 0 0.10734 0.15011 -0.82051 -0.2298 -0.58164 -0.099595 -0.31191 -0.59219 0.043392 -0.39948 -0.74402 -0.22985 -0.53525 -0.76359 -0.25837 -0.093835 0.065052 0.041361 -0.18029 -1.8064 0 0 0 0 -0.23291 -0.29506 -0.010835 -0.21166 -0.14509
4.5508 0.080002 0.080463 0 0.093493 0 0.096844 0 0.12129 0 0.11306 0.17654 -0.74422 -0.22333 -0.56529 -0.095577 -0.30918 -0.62251 0.02712 -0.41509 -0.81286 -0.21231 -0.56118 -0.82936 -0.25658 -0.099008 0.011758 0.036498 -0.15393 -1.9288 0 0 0 0 -0.21516 -0.27622 -0.004903 -0.20859 -0.12692
4.5547 0.07052 0.072667 0 0.085477 0 0.077637 0 0.113 0 0.085966 0.19114 -0.63788 -0.20892 -0.51712 -0.079682 -0.2993 -0.62482 0.010289 -0.42366 -0.85968 -0.18966 -0.57633 -0.87739 -0.24274 -0.086199 -0.033449 0.029096 -0.11865 -1.8864 0 0 0 0 -0.18012 -0.24979 -0.0010162 -0.19991 -0.099021
4.5586 0.060546 0.064594 0 0.072003 0 0.061029 0 0.10524 0 0.053862 0.19109 -0.48686 -0.19066 -0.45139 -0.055539 -0.28657 -0.60654 -0.0014751 -0.42266 -0.88964 -0.16255 -0.57933 -0.90756 -0.219 -0.066364 -0.063199 0.020598 -0.079592 -1.7545 0 0 0 0 -0.13698 -0.21751 0.0031673 -0.18729 -0.06586
4.5625 0.052083 0.056839 0 0.057073 0 0.050724 0 0.10215 0 0.043912 0.18397 -0.29529 -0.17134 -0.37761 -0.025405 -0.27288 -0.57238 -0.005088 -0.41143 -0.90421 -0.13164 -0.56862 -0.92115 -0.18785 -0.04627 -0.073784 0.011783 -0.040017 -1.6517 0 0 0 0 -0.091523 -0.18038 0.0087505 -0.1705 -0.031097
4.5664 0.045304 0.048943 0 0.045346 0 0.0461 0 0.10202 0 0.055291 0.17651 -0.077092 -0.15407 -0.30652 0.0079735 -0.2599 -0.52834 0.0018959 -0.39047 -0.90499 -0.098003 -0.5431 -0.91507 -0.15288 -0.032845 -0.06304 0.0034175 -0.0034068 -1.6051 0 0 0 0 -0.04995 -0.13977 0.016578 -0.14887 0.00089853
4.5703 0.038998 0.040311 0 0.039249 0 0.043051 0 0.099976 0 0.065366 0.1669 0.15207 -0.14514 -0.26103 0.038881 -0.24925 -0.48694 0.022333 -0.36526 -0.888 -0.065825 -0.49975 -0.88204 -0.12426 -0.036777 -0.029337 -0.003223 0.022381 -1.5348 0 0 0 0 -0.024939 -0.099511 0.02631 -0.11708 0.018871
4.5742 0.032098 0.031226 0 0.037479 0 0.03714 0 0.092786 0 0.057689 0.1496 0.37694 -0.14343 -0.24427 0.063503 -0.23967 -0.45746 0.04776 -0.3476 -0.85441 -0.040387 -0.44747 -0.8176 -0.10838 -0.050912 0.010876 -0.0082133 0.036315 -1.3639 0 0 0 0 -0.016788 -0.064873 0.034098 -0.07444 0.020608
4.5781 0.024597 0.022781 0 0.035849 0 0.026655 0 0.080264 0 0.037695 0.12523 0.58531 -0.14613 -0.25266 0.080934 -0.23012 -0.44077 0.073693 -0.34221 -0.80177 -0.024445 -0.38969 -0.72573 -0.10605 -0.067599 0.04968 -0.011631 0.038334 -1.1121 0 0 0 0 -0.023517 -0.038864 0.037441 -0.021282 0.0068105
4.582 0.017057 0.015744 0 0.030002 0 0.013363 0 0.062964 0 0.020911 0.10177 0.77603 -0.15 -0.28114 0.090796 -0.21971 -0.43576 0.096788 -0.35158 -0.72754 -0.020005 -0.32857 -0.61632 -0.11673 -0.079666 0.081057 -0.013475 0.028559 -0.86281 0 0 0 0 -0.04274 -0.024007 0.034443 0.041224 -0.02104
4.5859 0.0095789 0.0095626 0 0.018376 0 0.00086863 0 0.040895 0 0.012459 0.084639 0.96443 -0.14929 -0.32048 0.092876 -0.20716 -0.43827 0.11334 -0.37689 -0.62615 -0.029758 -0.2652 -0.49663 -0.13808 -0.076112 0.09799 -0.013515 0.006773 -0.65471 0 0 0 0 -0.070721 -0.024231 0.02266 0.1104 -0.060148
4.5898 0.0014969 0.0026301 0 0.0033629 0 -0.0076712 0 0.015627 0 0.0040206 0.068199 1.1733 -0.13473 -0.34962 0.089699 -0.19128 -0.43291 0.12357 -0.40636 -0.49565 -0.051693 -0.19682 -0.36662 -0.15963 -0.047316 0.098333 -0.011149 -0.024428 -0.43694 0 0 0 0 -0.098921 -0.040997 0.0035726 0.17557 -0.10094
4.5938 -0.0078656 -0.0063506 0 -0.01051 0 -0.010956 0 -0.0078109 0 -0.01095 0.040739 1.4119 -0.10657 -0.35938 0.085167 -0.17244 -0.40984 0.13305 -0.42456 -0.3478 -0.077368 -0.1211 -0.22338 -0.17324 -0.0026418 0.090246 -0.0065053 -0.059421 -0.14254 0 0 0 0 -0.12236 -0.067362 -0.01601 0.22852 -0.13572
4.5977 -0.018315 -0.017196 0 -0.020396 0 -0.010053 0 -0.023893 0 -0.026679 -0.0013708 1.6626 -0.065787 -0.34678 0.08083 -0.15033 -0.36383 0.14511 -0.42237 -0.18837 -0.10202 -0.03656 -0.069469 -0.17533 0.050678 0.077814 0.00051907 -0.095431 0.21609 0 0 0 0 -0.13933 -0.099542 -0.031563 0.2645 -0.16088
4.6016 -0.028758 -0.028368 0 -0.027839 0 -0.0085378 0 -0.032741 0 -0.034079 -0.046866 1.8932 -0.014532 -0.31114 0.077972 -0.12458 -0.29131 0.16287 -0.3919 -0.023627 -0.12092 0.057572 0.085111 -0.16348 0.1041 0.065092 0.0099098 -0.12963 0.55172 0 0 0 0 -0.14894 -0.13335 -0.03854 0.27982 -0.17364
4.6055 -0.03802 -0.038221 0 -0.037513 0 -0.011766 0 -0.041977 0 -0.036388 -0.079448 2.0873 0.041392 -0.25447 0.077847 -0.092871 -0.1869 0.19078 -0.31946 0.13572 -0.12529 0.16083 0.23021 -0.13498 0.13939 0.057317 0.021559 -0.15612 0.80216 0 0 0 0 -0.15058 -0.16058 -0.027721 0.26812 -0.16944
4.6094 -0.045655 -0.046158 0 -0.052383 0 -0.024212 0 -0.060039 0 -0.04825 -0.094415 2.2626 0.091282 -0.19414 0.07888 -0.055004 -0.067272 0.22398 -0.22012 0.28204 -0.11569 0.26315 0.36388 -0.098937 0.14926 0.054095 0.033375 -0.17178 1.0006 0 0 0 0 -0.14881 -0.17616 -0.0013734 0.24121 -0.15422
4.6133 -0.052027 -0.052714 0 -0.069522 0 -0.045419 0 -0.086707 0 -0.076552 -0.10351 2.4552 0.13084 -0.13871 0.079364 -0.011649 0.055537 0.25664 -0.10807 0.41382 -0.095861 0.35742 0.49178 -0.061233 0.13729 0.05324 0.043849 -0.17588 1.2275 0 0 0 0 -0.146 -0.17982 0.03498 0.2083 -0.13263
4.6172 -0.057764 -0.058709 0 -0.081134 0 -0.06786 0 -0.11145 0 -0.10697 -0.12202 2.6838 0.15739 -0.093337 0.077838 0.036323 0.17276 0.28379 0.0062228 0.52971 -0.069074 0.43807 0.61747 -0.025774 0.1078 0.053295 0.051781 -0.16772 1.5013 0 0 0 0 -0.14358 -0.17185 0.076364 0.17587 -0.10793
4.6211 -0.063225 -0.064432 0 -0.08094 0 -0.080218 0 -0.12287 0 -0.11573 -0.15204 2.9287 0.16843 -0.062749 0.072325 0.087372 0.27402 0.29866 0.11005 0.628 -0.039911 0.49817 0.73425 0.0032792 0.068116 0.052674 0.055646 -0.14639 1.743 0 0 0 0 -0.14283 -0.15323 0.11567 0.15132 -0.083857
4.625 -0.068422 -0.06962 0 -0.070602 0 -0.075545 0 -0.12022 0 -0.095189 -0.17999 3.1504 0.16361 -0.048319 0.059748 0.13552 0.3457 0.29097 0.18707 0.7048 -0.017283 0.52933 0.82792 0.021809 0.035632 0.051914 0.053549 -0.1124 1.8587 0 0 0 0 -0.14481 -0.12903 0.13879 0.14242 -0.066115
4.6289 -0.073269 -0.074057 0 -0.059932 0 -0.05845 0 -0.11461 0 -0.063288 -0.19069 3.3282 0.1513 -0.040921 0.041863 0.17569 0.39482 0.26619 0.24344 0.76485 -0.0036505 0.54142 0.88814 0.033123 0.01826 0.05415 0.047662 -0.073358 1.8428 0 0 0 0 -0.14866 -0.10665 0.14396 0.14307 -0.055275
4.6328 -0.07776 -0.078003 0 -0.059884 0 -0.044311 0 -0.11812 0 -0.044959 -0.18198 3.4807 0.13428 -0.037215 0.019745 0.20475 0.42425 0.22742 0.28316 0.80758 0.00067835 0.53825 0.91671 0.038277 0.017306 0.0616 0.039162 -0.032751 1.7815 0 0 0 0 -0.15405 -0.089192 0.13105 0.1491 -0.051545
4.6367 -0.081937 -0.081964 0 -0.074045 0 -0.049096 0 -0.13213 0 -0.047505 -0.16512 3.6444 0.11505 -0.034352 -0.0051898 0.22022 0.43751 0.17868 0.31099 0.83247 -0.0037302 0.52394 0.92461 0.038322 0.0321 0.076057 0.029391 0.0059867 1.7583 0 0 0 0 -0.16062 -0.079114 0.10131 0.15593 -0.05467
4.6406 -0.085763 -0.086097 0 -0.095928 0 -0.076622 0 -0.14676 0 -0.058928 -0.15251 3.834 0.095771 -0.030122 -0.030095 0.21747 0.438 0.12698 0.33342 0.83506 -0.015015 0.50302 0.9216 0.033453 0.058347 0.099942 0.020725 0.037113 1.7809 0 0 0 0 -0.16765 -0.079748 0.057634 0.15557 -0.064251
4.6445 -0.089114 -0.089962 0 -0.11412 0 -0.11359 0 -0.15103 0 -0.068924 -0.14794 4.027 0.077177 -0.025775 -0.05097 0.20162 0.43235 0.082448 0.35589 0.8193 -0.026652 0.48108 0.9093 0.0247 0.082385 0.12802 0.015371 0.057926 1.8089 0 0 0 0 -0.17331 -0.08799 0.01177 0.14391 -0.075903
4.6484 -0.09191 -0.092984 0 -0.12045 0 -0.13755 0 -0.14227 0 -0.083195 -0.14851 4.188 0.059199 -0.022991 -0.066638 0.17953 0.42249 0.048255 0.37679 0.79106 -0.035462 0.45946 0.88388 0.013118 0.098161 0.15414 0.013412 0.069723 1.8287 0 0 0 0 -0.17619 -0.099642 -0.029867 0.12353 -0.086397
4.6523 -0.094277 -0.09515 0 -0.11447 0 -0.1328 0 -0.12557 0 -0.11079 -0.15192 4.3062 0.042131 -0.022642 -0.076523 0.15555 0.4084 0.026107 0.39349 0.75361 -0.039975 0.43851 0.84338 -0.00043773 0.10309 0.17386 0.014729 0.07331 1.8651 0 0 0 0 -0.17511 -0.11211 -0.063913 0.09685 -0.093679
4.6563 -0.096554 -0.097174 0 -0.10201 0 -0.10234 0 -0.10666 0 -0.14134 -0.15718 4.4045 0.026484 -0.025369 -0.080454 0.13436 0.38935 0.01692 0.4022 0.71046 -0.03928 0.41817 0.79095 -0.014833 0.095978 0.18253 0.018891 0.069959 1.9105 0 0 0 0 -0.16889 -0.12267 -0.087758 0.067296 -0.095761
4.6602 -0.099039 -0.099797 0 -0.090744 0 -0.066508 0 -0.088379 0 -0.1464 -0.15823 4.5117 0.01517 -0.030578 -0.078988 0.12346 0.36207 0.021809 0.39416 0.66623 -0.033678 0.39822 0.73132 -0.02631 0.079212 0.17224 0.024576 0.061762 1.8793 0 0 0 0 -0.1555 -0.1273 -0.098871 0.042406 -0.089536
4.6641 -0.10154 -0.10278 0 -0.086768 0 -0.049013 0 -0.074144 0 -0.11108 -0.14223 4.6292 0.0086951 -0.035405 -0.076446 0.12035 0.3297 0.032622 0.37477 0.6233 -0.027503 0.37856 0.66657 -0.032885 0.062785 0.15113 0.029635 0.053047 1.6784 0 0 0 0 -0.13922 -0.12779 -0.10427 0.024515 -0.078871
4.668 -0.103 -0.10461 0 -0.092944 0 -0.060389 0 -0.07076 0 -0.059936 -0.10046 4.7285 0.007183 -0.039165 -0.074315 0.12276 0.29434 0.046497 0.34771 0.58128 -0.022455 0.35902 0.59722 -0.033966 0.050242 0.12375 0.033397 0.04505 1.3331 0 0 0 0 -0.12275 -0.12554 -0.10631 0.013516 -0.065929
4.6719 -0.10176 -0.10337 0 -0.10727 0 -0.090846 0 -0.0828 0 -0.040213 -0.042578 4.7823 0.010262 -0.041706 -0.073757 0.12802 0.25837 0.060719 0.31702 0.53944 -0.019922 0.33919 0.52739 -0.029599 0.044224 0.094893 0.0354 0.038738 1.0108 0 0 0 0 -0.10888 -0.1221 -0.10701 0.0086208 -0.052986
4.6758 -0.096455 -0.098205 0 -0.12153 0 -0.11728 0 -0.10302 0 -0.072767 0.0038415 4.7928 0.016777 -0.044152 -0.075876 0.13141 0.22609 0.071636 0.28924 0.49587 -0.021559 0.31775 0.46674 -0.020698 0.047331 0.072074 0.035227 0.035143 0.88048 0 0 0 0 -0.10256 -0.12018 -0.10816 0.0078632 -0.04378
4.6797 -0.08726 -0.090129 0 -0.12329 0 -0.11909 0 -0.11223 0 -0.12409 0.013399 4.7876 0.022415 -0.050626 -0.079763 0.12779 0.20166 0.07583 0.2697 0.44896 -0.026974 0.29204 0.4252 -0.01249 0.056881 0.061383 0.03363 0.034209 0.94381 0 0 0 0 -0.10696 -0.12248 -0.10989 0.0066007 -0.041439
4.6836 -0.076286 -0.081419 0 -0.10338 0 -0.091792 0 -0.094268 0 -0.13624 -0.014759 4.7893 0.02476 -0.063054 -0.083829 0.11756 0.18386 0.073253 0.25586 0.40008 -0.034473 0.26154 0.40494 -0.0086433 0.068727 0.060562 0.031552 0.035151 1.0293 0 0 0 0 -0.11904 -0.12864 -0.11129 0.0030434 -0.044815
4.6875 -0.066675 -0.074068 0 -0.064821 0 -0.049659 0 -0.05347 0 -0.087963 -0.055011 4.7952 0.022947 -0.082274 -0.087302 0.10157 0.17127 0.063669 0.24498 0.35079 -0.043295 0.22643 0.39793 -0.011023 0.081064 0.067706 0.029375 0.037725 0.97269 0 0 0 0 -0.13634 -0.13808 -0.11184 -0.0031367 -0.052919
4.6914 -0.060798 -0.068666 0 -0.024921 0 -0.016401 0 -0.015248 0 -0.020965 -0.076813 4.7862 0.016688 -0.10851 -0.08954 0.081334 0.16179 0.04719 0.2335 0.30312 -0.052714 0.18747 0.39179 -0.020928 0.092366 0.080109 0.0274 0.04169 0.79028 0 0 0 0 -0.15565 -0.14989 -0.1111 -0.011732 -0.064294
4.6953 -0.058981 -0.064639 0 -0.0059012 0 -0.010474 0 -0.0054524 0 0.0010632 -0.068629 4.7521 0.007656 -0.14034 -0.090232 0.060484 0.15002 0.023793 0.21345 0.26312 -0.062111 0.14906 0.37879 -0.039197 0.10154 0.092607 0.025682 0.047069 0.64762 0 0 0 0 -0.16939 -0.16155 -0.10868 -0.020864 -0.07571
4.6992 -0.059783 -0.061498 0 -0.019217 0 -0.034143 0 -0.02724 0 -0.040671 -0.041734 4.7008 0.0011154 -0.17097 -0.09087 0.042442 0.13278 -0.0012383 0.18485 0.23258 -0.071283 0.11767 0.35991 -0.059065 0.10972 0.10166 0.023783 0.05303 0.65662 0 0 0 0 -0.1745 -0.17045 -0.10546 -0.027877 -0.084273
4.7031 -0.061459 -0.059679 0 -0.056044 0 -0.072495 0 -0.058916 0 -0.09943 -0.014203 4.6441 -0.000434 -0.19718 -0.092115 0.027688 0.11058 -0.024863 0.1503 0.21218 -0.080041 0.096491 0.34191 -0.0768 0.11703 0.10726 0.021512 0.059067 0.7387 0 0 0 0 -0.17159 -0.17573 -0.10137 -0.03195 -0.089358
4.707 -0.063176 -0.060022 0 -0.092684 0 -0.10258 0 -0.075485 0 -0.11201 0.003959 4.5796 0.0047544 -0.21658 -0.09427 0.016238 0.084889 -0.044307 0.11282 0.20243 -0.088077 0.087761 0.33171 -0.089391 0.12319 0.10981 0.018798 0.064662 0.72503 0 0 0 0 -0.16211 -0.17689 -0.09603 -0.032648 -0.090705
4.7109 -0.064876 -0.062367 0 -0.10732 0 -0.10716 0 -0.071666 0 -0.064868 0.0090201 4.4937 0.01866 -0.22626 -0.097267 0.0075388 0.059527 -0.055289 0.077722 0.20453 -0.094637 0.094238 0.33338 -0.092886 0.12693 0.1105 0.015688 0.068932 0.58684 0 0 0 0 -0.14937 -0.17347 -0.088139 -0.029709 -0.088271
4.7148 -0.066192 -0.064797 0 -0.094784 0 -0.085014 0 -0.062618 0 -0.0063506 -0.0066166 4.382 0.039779 -0.22613 -0.098836 -0.00025849 0.044223 -0.053046 0.052558 0.21846 -0.09813 0.11341 0.34806 -0.085725 0.12505 0.1112 0.012952 0.070354 0.51716 0 0 0 0 -0.14146 -0.16698 -0.074668 -0.024497 -0.083309
4.7188 -0.065811 -0.064557 0 -0.067899 0 -0.051355 0 -0.063187 0 0.0061491 -0.052549 4.2602 0.06315 -0.22054 -0.096828 -0.0078426 0.042536 -0.039725 0.036537 0.24067 -0.098448 0.13733 0.37435 -0.07274 0.11707 0.11173 0.011314 0.068602 0.73611 0 0 0 0 -0.1412 -0.16034 -0.055287 -0.018963 -0.077359
4.7227 -0.062161 -0.060012 0 -0.045547 0 -0.027379 0 -0.070052 0 -0.035366 -0.12266 4.149 0.086524 -0.21095 -0.08982 -0.014707 0.055994 -0.016102 0.028278 0.2704 -0.09553 0.16272 0.40759 -0.056596 0.10278 0.11104 0.011264 0.063083 1.2118 0 0 0 0 -0.14873 -0.15524 -0.029884 -0.013843 -0.070846
4.7266 -0.054798 -0.051925 0 -0.038376 0 -0.02529 0 -0.067255 0 -0.087325 -0.18342 4.0499 0.10792 -0.19863 -0.076655 -0.020026 0.084846 0.016567 0.025598 0.30676 -0.089551 0.18676 0.4403 -0.040113 0.082417 0.10784 0.013222 0.053236 1.6154 0 0 0 0 -0.16307 -0.1533 0.0011696 -0.0096866 -0.064088
4.7305 -0.045042 -0.042863 0 -0.043291 0 -0.039081 0 -0.048224 0 -0.10493 -0.19112 3.9419 0.12522 -0.1834 -0.055306 -0.020823 0.12736 0.056758 0.02387 0.34927 -0.081147 0.20755 0.46526 -0.027994 0.05697 0.098637 0.018048 0.036857 1.5986 0 0 0 0 -0.17909 -0.15782 0.036271 -0.0066546 -0.05732
4.7344 -0.035185 -0.035315 0 -0.049092 0 -0.048693 0 -0.027609 0 -0.084323 -0.13059 3.8039 0.14042 -0.16476 -0.029581 -0.016377 0.16973 0.098568 0.018694 0.39294 -0.073054 0.22866 0.47935 -0.021576 0.031519 0.083722 0.024762 0.014544 1.1286 0 0 0 0 -0.18766 -0.16817 0.069645 -0.0030647 -0.051199
4.7383 -0.027036 -0.030183 0 -0.046534 0 -0.035719 0 -0.027245 0 -0.05164 -0.037818 3.6382 0.15515 -0.14271 -0.0025909 -0.0077879 0.20365 0.13896 0.0099671 0.43393 -0.0668 0.25282 0.4839 -0.020061 0.0089061 0.064917 0.032441 -0.012912 0.53303 0 0 0 0 -0.18548 -0.18268 0.09795 0.0026559 -0.046568
4.7422 -0.02117 -0.026812 0 -0.034449 0 0.00084129 0 -0.050592 0 -0.020482 0.02296 3.4671 0.17025 -0.11773 0.023317 0.0036531 0.22311 0.17566 -0.0019078 0.46877 -0.063518 0.28142 0.48061 -0.022823 -0.0087312 0.043895 0.040336 -0.044851 0.19681 0 0 0 0 -0.17106 -0.19975 0.11865 0.011979 -0.044307
4.7461 -0.017336 -0.024151 0 -0.018831 0 0.041811 0 -0.074936 0 0.024423 0.01324 3.3075 0.18621 -0.091077 0.045268 0.015781 0.22114 0.20591 -0.015829 0.49262 -0.064544 0.3154 0.46732 -0.029031 -0.018817 0.023082 0.047448 -0.080349 0.21391 0 0 0 0 -0.14379 -0.21697 0.12866 0.027026 -0.045771
4.75 -0.015257 -0.021715 0 -0.0076817 0 0.061545 0 -0.072477 0 0.095466 -0.044453 3.1552 0.20042 -0.06874 0.059649 0.02345 0.19181 0.22518 -0.030465 0.49697 -0.071375 0.34935 0.43879 -0.037963 -0.017827 0.0066453 0.051919 -0.11599 0.34291 0 0 0 0 -0.10951 -0.22863 0.12467 0.05135 -0.053112
4.7539 -0.014824 -0.019574 0 -0.0060564 0 0.047905 0 -0.039301 0 0.16431 -0.086474 2.9977 0.20939 -0.055235 0.068512 0.025219 0.14731 0.235 -0.046929 0.48502 -0.082013 0.3742 0.3923 -0.049063 -0.0085998 -0.0054505 0.053579 -0.14784 0.29454 0 0 0 0 -0.078712 -0.23258 0.11188 0.082729 -0.064527
4.7578 -0.015625 -0.017817 0 -0.013745 0 0.012122 0 -0.00099936 0 0.17284 -0.066754 2.8376 0.2108 -0.053224 0.07297 0.02092 0.093294 0.2354 -0.06738 0.45785 -0.095604 0.38384 0.33235 -0.062817 0.0078734 -0.013736 0.052244 -0.17334 0.037848 0 0 0 0 -0.056076 -0.22762 0.092469 0.11995 -0.078878
4.7617 -0.016653 -0.016366 0 -0.025714 0 -0.019934 0 0.012277 0 0.091552 0.0014367 2.6946 0.20279 -0.064566 0.074344 0.010984 0.035502 0.22676 -0.094072 0.41722 -0.11113 0.37295 0.26892 -0.079683 0.030226 -0.019037 0.047882 -0.19021 -0.19082 0 0 0 0 -0.045244 -0.21313 0.068849 0.16133 -0.094764
4.7656 -0.016808 -0.015303 0 -0.034717 0 -0.027934 0 -0.0041622 0 -0.037005 0.060716 2.5787 0.1825 -0.092102 0.074564 -0.0030696 -0.018011 0.20882 -0.13195 0.36533 -0.12678 0.33171 0.21052 -0.10074 0.056119 -0.02278 0.040291 -0.19362 -0.16536 0 0 0 0 -0.050512 -0.18791 0.044653 0.2034 -0.10934
4.7695 -0.015752 -0.015047 0 -0.035192 0 -0.011848 0 -0.025797 0 -0.12375 0.065777 2.4671 0.15527 -0.12829 0.075813 -0.016587 -0.063366 0.1862 -0.17884 0.31021 -0.1394 0.26762 0.15883 -0.12381 0.079386 -0.026261 0.031029 -0.18461 0.075534 0 0 0 0 -0.064438 -0.15674 0.02443 0.24046 -0.11936
4.7734 -0.014144 -0.015827 0 -0.026656 0 0.010455 0 -0.025111 0 -0.10988 0.024933 2.3181 0.1272 -0.1654 0.07846 -0.027489 -0.1027 0.1627 -0.22809 0.25635 -0.14711 0.19319 0.10991 -0.1457 0.096036 -0.02877 0.021446 -0.16678 0.26411 0 0 0 0 -0.078904 -0.12364 0.0097852 0.27016 -0.12399
4.7773 -0.012929 -0.016967 0 -0.014189 0 0.019281 0 -6.4959e-05 0 -0.019626 -0.012041 2.1142 0.10242 -0.19812 0.082603 -0.034811 -0.13768 0.14076 -0.27382 0.20624 -0.14818 0.11731 0.060391 -0.16364 0.10313 -0.029198 0.012426 -0.14231 0.17917 0 0 0 0 -0.088622 -0.090851 0.0018721 0.29093 -0.12256
4.7813 -0.012423 -0.016992 0 -0.0050597 0 0.0082888 0 0.024598 0 0.064325 -0.0043551 1.8876 0.085245 -0.22082 0.088162 -0.038001 -0.17055 0.12291 -0.30869 0.16207 -0.14076 0.050134 0.012086 -0.17433 0.097768 -0.02598 0.0048937 -0.11376 -0.13454 0 0 0 0 -0.088176 -0.060535 0.0016614 0.30155 -0.11459
4.7852 -0.012153 -0.014836 0 -0.0035936 0 -0.013222 0 0.023625 0 0.077406 0.042471 1.6958 0.082282 -0.22269 0.095139 -0.036981 -0.20257 0.11339 -0.31515 0.1275 -0.12023 0.011447 -0.029097 -0.16974 0.075208 -0.015365 0.00050519 -0.085249 -0.42179 0 0 0 0 -0.069772 -0.034946 0.011256 0.29984 -0.098318
4.7891 -0.011542 -0.011108 0 -0.0082612 0 -0.030221 0 -0.0028462 0 0.025735 0.08678 1.5678 0.087468 -0.2087 0.10297 -0.034095 -0.2306 0.10946 -0.2973 0.099843 -0.091252 -0.0025902 -0.057995 -0.15299 0.044722 7.878e-05 -0.001634 -0.059094 -0.47076 0 0 0 0 -0.041313 -0.011591 0.026067 0.29156 -0.076794
4.793 -0.010613 -0.0080037 0 -0.013352 0 -0.03343 0 -0.029932 0 -0.032443 0.093509 1.4756 0.097137 -0.18084 0.11152 -0.029447 -0.25009 0.10947 -0.25816 0.078822 -0.05615 0.0050228 -0.07347 -0.12577 0.011527 0.018246 -0.0020422 -0.035597 -0.29837 0 0 0 0 -0.0071996 0.010848 0.04422 0.27815 -0.05073
4.7969 -0.0099102 -0.0076562 0 -0.013784 0 -0.023208 0 -0.033013 0 -0.049372 0.06485 1.3627 0.10747 -0.14168 0.1205 -0.022859 -0.25639 0.1115 -0.20224 0.064184 -0.01767 0.02993 -0.077515 -0.090502 -0.019007 0.036634 -0.0013229 -0.014803 -0.096986 0 0 0 0 0.028022 0.033501 0.063788 0.26076 -0.020989
4.8008 -0.0098213 -0.010303 0 -0.0090461 0 -0.0058119 0 -0.010849 0 -0.028073 0.031563 1.1991 0.11242 -0.094446 0.12919 -0.012886 -0.23982 0.11233 -0.13762 0.056774 0.019363 0.064925 -0.072335 -0.051442 -0.037803 0.050343 -0.00041655 0.0033718 -0.027986 0 0 0 0 0.057297 0.05751 0.081949 0.23953 0.011329
4.8047 -0.010104 -0.013927 0 -0.0032661 0 0.011531 0 0.015304 0 -0.0058839 0.019478 1.0048 0.10789 -0.046359 0.13534 0.0019144 -0.19716 0.10848 -0.07965 0.056009 0.047991 0.096318 -0.059007 -0.017061 -0.038743 0.054048 -0.00031365 0.019014 -0.083866 0 0 0 0 0.075048 0.081279 0.095996 0.21371 0.042647
4.8086 -0.010128 -0.015691 0 -0.0017254 0 0.022496 0 0.023145 0 -0.0087081 0.027383 0.82049 0.09654 -0.0020482 0.13738 0.020264 -0.13746 0.10028 -0.033672 0.059725 0.066571 0.11862 -0.038512 0.0089218 -0.026401 0.048379 -0.00076291 0.03126 -0.13804 0 0 0 0 0.082858 0.10168 0.10625 0.18335 0.069922
4.8125 -0.0094438 -0.013861 0 -0.0066804 0 0.02223 0 0.0087977 0 -0.027539 0.035142 0.66071 0.080597 0.035397 0.13397 0.040694 -0.067146 0.088561 -0.0013085 0.066707 0.07417 0.12967 -0.01288 0.024534 -0.004648 0.034217 -0.0012407 0.038492 -0.09753 0 0 0 0 0.081648 0.11587 0.11315 0.14843 0.090765
4.8164 -0.0079711 -0.0086568 0 -0.015397 0 0.0099665 0 -0.013041 0 -0.036147 0.027782 0.50064 0.062923 0.06304 0.12389 0.061182 0.0059997 0.074676 0.01747 0.075532 0.070562 0.12849 0.015529 0.028554 0.02138 0.013282 -0.001015 0.038808 0.011238 0 0 0 0 0.072872 0.12088 0.11743 0.10924 0.10285
4.8203 -0.0056855 -0.0016272 0 -0.021505 0 -0.0076702 0 -0.024848 0 -0.022695 0.0082959 0.3094 0.049215 0.072023 0.10415 0.075311 0.064266 0.062841 0.025391 0.0831 0.054883 0.1142 0.045705 0.018717 0.039449 -0.0094758 0.0022704 0.025705 0.094592 0 0 0 0 0.057332 0.10871 0.12043 0.067564 0.10004
4.8242 -0.002347 0.0055376 0 -0.018838 0 -0.018073 0 -0.020842 0 0.00076758 -0.010963 0.088401 0.040507 0.064021 0.078887 0.080289 0.10137 0.056296 0.032315 0.087235 0.03379 0.094398 0.078139 0.0022338 0.044065 -0.026993 0.0089663 0.001416 0.10201 0 0 0 0 0.037899 0.083044 0.12326 0.028276 0.086278
4.8281 0.0022538 0.011714 0 -0.0056124 0 -0.011061 0 -0.0083598 0 0.015888 -0.024117 -0.12859 0.035371 0.039706 0.050642 0.075885 0.1176 0.055928 0.040506 0.08752 0.0093865 0.071651 0.11263 -0.017984 0.035794 -0.036245 0.0187 -0.031945 0.072378 0 0 0 0 0.014645 0.046531 0.12519 -0.0061163 0.063947
4.832 0.0077966 0.016393 0 0.013617 0 0.011599 0 0.0013293 0 0.017625 -0.035832 -0.31149 0.032056 0.00019917 0.021825 0.062677 0.11469 0.062042 0.050626 0.083982 -0.016972 0.047806 0.14568 -0.039739 0.01662 -0.034941 0.030803 -0.071866 0.080871 0 0 0 0 -0.012396 0.0018646 0.12516 -0.033669 0.035309
4.8359 0.013372 0.019558 0 0.030048 0 0.035173 0 0.0020704 0 0.014419 -0.051254 -0.46358 0.027314 -0.053015 -0.0039965 0.042373 0.096495 0.074586 0.06107 0.07715 -0.044576 0.024491 0.17032 -0.060877 -0.0086013 -0.019925 0.043864 -0.11411 0.15578 0 0 0 0 -0.043519 -0.047127 0.12073 -0.051757 0.0033265
4.8398 0.018099 0.021704 0 0.036107 0 0.042644 0 -0.0048934 0 0.014068 -0.066065 -0.61248 0.017037 -0.11141 -0.022166 0.021823 0.074921 0.090155 0.064117 0.070088 -0.073981 0.0029748 0.17893 -0.080426 -0.027223 0.0089048 0.054235 -0.14968 0.24994 0 0 0 0 -0.076314 -0.09357 0.10828 -0.060264 -0.02746
4.8438 0.021823 0.023741 0 0.030772 0 0.028963 0 -0.013874 0 0.015537 -0.069124 -0.77671 0.0026634 -0.16555 -0.032925 0.0056882 0.057227 0.10473 0.056051 0.065237 -0.10508 -0.016506 0.16724 -0.099417 -0.033954 0.045485 0.060206 -0.17492 0.28377 0 0 0 0 -0.10657 -0.13485 0.089073 -0.06344 -0.055728
4.8477 0.025131 0.02651 0 0.020465 0 0.0061028 0 -0.018486 0 0.015176 -0.054451 -0.94847 -0.013831 -0.21032 -0.036335 -0.0046896 0.044544 0.11642 0.035083 0.063496 -0.13728 -0.033479 0.13673 -0.11847 -0.027666 0.086711 0.060984 -0.18812 0.2094 0 0 0 0 -0.13138 -0.17025 0.064296 -0.062921 -0.081429
4.8516 0.028632 0.030174 0 0.014345 0 -0.0062078 0 -0.014386 0 0.015918 -0.028607 -1.111 -0.02986 -0.24131 -0.032857 -0.0089481 0.036423 0.12363 0.00041183 0.065306 -0.16958 -0.04749 0.093933 -0.13814 -0.0089122 0.12919 0.056195 -0.18845 0.040628 0 0 0 0 -0.14796 -0.19969 0.035734 -0.060196 -0.10488
4.8555 0.032298 0.034151 0 0.017608 0 0.0036881 0 -0.0013745 0 0.025529 -0.0052481 -1.2664 -0.038921 -0.25078 -0.022709 -0.0096482 0.026473 0.12398 -0.048394 0.069841 -0.19792 -0.057076 0.046869 -0.1587 0.017073 0.16614 0.045667 -0.17469 -0.16527 0 0 0 0 -0.15088 -0.22358 0.0080414 -0.055781 -0.12695
4.8594 0.035573 0.037739 0 0.0284 0 0.030582 0 0.015899 0 0.045768 0.0072038 -1.4374 -0.038553 -0.24569 -0.0094295 -0.014705 0.0055208 0.11976 -0.10206 0.072157 -0.21812 -0.063541 0.0006756 -0.17845 0.036662 0.19265 0.033512 -0.15452 -0.34917 0 0 0 0 -0.14418 -0.24522 -0.013478 -0.04872 -0.14826
4.8633 0.038123 0.040823 0 0.04068 0 0.057496 0 0.030418 0 0.066756 0.012165 -1.6404 -0.030231 -0.23279 0.0055245 -0.027759 -0.029036 0.11283 -0.15587 0.068774 -0.22856 -0.06842 -0.045061 -0.19576 0.043881 0.20737 0.022093 -0.13201 -0.48358 0 0 0 0 -0.13239 -0.26527 -0.027417 -0.037711 -0.16777
4.8672 0.040389 0.043913 0 0.049778 0 0.069225 0 0.037818 0 0.074697 0.019972 -1.8612 -0.015799 -0.21726 0.021371 -0.050808 -0.078023 0.10444 -0.20706 0.056824 -0.22822 -0.07307 -0.095143 -0.20915 0.03519 0.20947 0.012978 -0.10964 -0.58031 0 0 0 0 -0.11904 -0.28345 -0.033171 -0.021664 -0.18402
4.8711 0.043326 0.047527 0 0.055222 0 0.06264 0 0.039746 0 0.065038 0.037299 -2.0636 0.0015428 -0.20561 0.03754 -0.085316 -0.14095 0.095977 -0.25316 0.032524 -0.21613 -0.079402 -0.15404 -0.21653 0.0075481 0.19819 0.0078073 -0.089693 -0.67221 0 0 0 0 -0.1086 -0.29841 -0.030614 0.00085934 -0.19445
4.875 0.047596 0.05165 0 0.058821 0 0.0466 0 0.041969 0 0.047144 0.061134 -2.2222 0.01449 -0.20669 0.053858 -0.12709 -0.20972 0.088958 -0.29403 -0.0084097 -0.19416 -0.090715 -0.22094 -0.21499 -0.036002 0.17606 0.007314 -0.073205 -0.78321 0 0 0 0 -0.10614 -0.3054 -0.022307 0.030416 -0.19408
4.8789 0.052986 0.055878 0 0.06129 0 0.033891 0 0.048889 0 0.03637 0.081858 -2.3451 0.020761 -0.21817 0.07035 -0.16626 -0.27351 0.083342 -0.33338 -0.059773 -0.16966 -0.10661 -0.28902 -0.20706 -0.082267 0.15183 0.0086615 -0.058109 -0.90947 0 0 0 0 -0.10839 -0.30381 -0.013017 0.062979 -0.18493
4.8828 0.058553 0.059903 0 0.061845 0 0.032833 0 0.060039 0 0.042153 0.091476 -2.4619 0.020536 -0.23785 0.08699 -0.19777 -0.32799 0.079101 -0.37242 -0.11849 -0.14574 -0.12668 -0.35006 -0.19382 -0.12515 0.1296 0.010365 -0.043564 -1.0269 0 0 0 0 -0.11224 -0.29311 -0.0040034 0.096688 -0.16825
4.8867 0.063264 0.063645 0 0.060958 0 0.04399 0 0.071857 0 0.062447 0.08973 -2.5931 0.014884 -0.26281 0.1037 -0.21735 -0.37 0.07618 -0.41192 -0.18113 -0.12509 -0.15017 -0.40091 -0.17656 -0.15922 0.11307 0.010996 -0.028907 -1.1177 0 0 0 0 -0.11417 -0.27332 0.0039988 0.12979 -0.14584
4.8906 0.066588 0.066895 0 0.062051 0 0.061862 0 0.081861 0 0.086603 0.083863 -2.734 0.0073913 -0.28735 0.12009 -0.21853 -0.3963 0.074819 -0.45129 -0.24179 -0.11113 -0.17554 -0.44548 -0.15722 -0.17653 0.10765 0.0083951 -0.013975 -1.1872 0 0 0 0 -0.10709 -0.24463 0.011635 0.15991 -0.12123
4.8945 0.068714 0.069168 0 0.068755 0 0.078558 0 0.089961 0 0.10214 0.083103 -2.8665 0.0042707 -0.30552 0.13539 -0.20645 -0.41421 0.074866 -0.48703 -0.29483 -0.10244 -0.19963 -0.49024 -0.13905 -0.17906 0.11128 0.0025993 -0.00016047 -1.2543 0 0 0 0 -0.08862 -0.21269 0.021609 0.18691 -0.099844
4.8984 0.070412 0.070319 0 0.080033 0 0.087317 0 0.095875 0 0.10133 0.092263 -2.9806 0.0069164 -0.31705 0.14903 -0.18858 -0.42997 0.075907 -0.51701 -0.33959 -0.096292 -0.22098 -0.53718 -0.1235 -0.17227 0.11883 -0.0050304 0.011543 -1.3255 0 0 0 0 -0.062513 -0.18144 0.034793 0.21172 -0.08312
4.9023 0.072636 0.071318 0 0.089123 0 0.085407 0 0.097123 0 0.085968 0.10886 -3.0804 0.015305 -0.32259 0.16039 -0.16982 -0.44682 0.0775 -0.53981 -0.37596 -0.091058 -0.23864 -0.58116 -0.11151 -0.15946 0.12654 -0.013497 0.02057 -1.3875 0 0 0 0 -0.032352 -0.15323 0.051172 0.23464 -0.071487
4.9063 0.075934 0.073902 0 0.089017 0 0.075805 0 0.091573 0 0.067755 0.12551 -3.1711 0.028407 -0.32373 0.16877 -0.15549 -0.46756 0.07901 -0.55428 -0.40446 -0.085068 -0.2518 -0.61432 -0.10397 -0.14432 0.12999 -0.021606 0.026504 -1.4277 0 0 0 0 -0.0030858 -0.13025 0.070122 0.25586 -0.064756
4.9102 0.07986 0.078812 0 0.079849 0 0.066284 0 0.08214 0 0.061299 0.13541 -3.2486 0.040932 -0.32554 0.17203 -0.15349 -0.49329 0.078191 -0.55979 -0.42687 -0.077092 -0.25893 -0.63284 -0.10273 -0.13184 0.12154 -0.027333 0.02962 -1.4556 0 0 0 0 0.013369 -0.11563 0.087419 0.27338 -0.06119
4.9141 0.082866 0.084141 0 0.070323 0 0.065286 0 0.077083 0 0.07216 0.13659 -3.3042 0.048095 -0.33167 0.1713 -0.16009 -0.51943 0.074138 -0.56258 -0.44802 -0.069095 -0.26251 -0.63942 -0.10542 -0.12293 0.10468 -0.031033 0.032467 -1.4922 0 0 0 0 0.015878 -0.10615 0.099172 0.28614 -0.057539
4.918 0.083001 0.085862 0 0.070491 0 0.076422 0 0.083346 0 0.090106 0.13136 -3.34 0.048675 -0.34261 0.16695 -0.17269 -0.5438 0.066548 -0.56519 -0.46878 -0.06255 -0.26339 -0.63953 -0.11104 -0.11745 0.082495 -0.033112 0.035913 -1.5326 0 0 0 0 0.0053595 -0.10069 0.10383 0.29313 -0.0533
4.9219 0.079135 0.080783 0 0.082039 0 0.095167 0 0.098703 0 0.096446 0.12282 -3.3712 0.042411 -0.35803 0.15953 -0.1884 -0.56462 0.055511 -0.56973 -0.48939 -0.058785 -0.26239 -0.63591 -0.11839 -0.11506 0.05863 -0.034056 0.04052 -1.5303 0 0 0 0 -0.016025 -0.098091 0.10062 0.2938 -0.048409
4.9258 0.071804 0.069545 0 0.095413 0 0.11033 0 0.11134 0 0.080944 0.11267 -3.4121 0.030465 -0.37583 0.14997 -0.20268 -0.57977 0.041721 -0.5785 -0.50825 -0.059865 -0.26039 -0.62726 -0.12546 -0.11536 0.039957 -0.034608 0.046409 -1.4352 0 0 0 0 -0.043402 -0.097222 0.089221 0.28756 -0.043948
4.9297 0.062965 0.056727 0 0.097022 0 0.10987 0 0.10868 0 0.05192 0.10286 -3.4591 0.019497 -0.38948 0.14086 -0.21116 -0.58986 0.028955 -0.58979 -0.52019 -0.065255 -0.25785 -0.61137 -0.12901 -0.11706 0.033604 -0.035423 0.051611 -1.255 0 0 0 0 -0.06607 -0.096746 0.074909 0.27857 -0.042409
4.9336 0.054858 0.047611 0 0.080303 0 0.088129 0 0.087835 0 0.028255 0.097682 -3.4922 0.013676 -0.39548 0.13376 -0.21408 -0.59615 0.020085 -0.59962 -0.5219 -0.072311 -0.2539 -0.58803 -0.12803 -0.11899 0.038625 -0.036269 0.05454 -1.0682 0 0 0 0 -0.079863 -0.096065 0.062391 0.27138 -0.044186
4.9375 0.048939 0.044376 0 0.051071 0 0.05057 0 0.058134 0 0.021207 0.10112 -3.493 0.014894 -0.39176 0.12954 -0.21165 -0.59801 0.016935 -0.60488 -0.51039 -0.079342 -0.24716 -0.55786 -0.12198 -0.12031 0.053704 -0.036783 0.05434 -0.96113 0 0 0 0 -0.083365 -0.094796 0.053937 0.26866 -0.049058
4.9414 0.045636 0.045149 0 0.02323 0 0.013028 0 0.033889 0 0.025793 0.11 -3.4611 0.024285 -0.3769 0.12885 -0.20441 -0.59434 0.021035 -0.60231 -0.48297 -0.084591 -0.23593 -0.51932 -0.11074 -0.12012 0.076462 -0.036503 0.050416 -0.94407 0 0 0 0 -0.076378 -0.092569 0.05128 0.27277 -0.056355
4.9453 0.044789 0.046576 0 0.0093801 0 -0.0054393 0 0.024509 0 0.030702 0.11122 -3.4119 0.041766 -0.34857 0.13262 -0.19201 -0.57771 0.035112 -0.58398 -0.43173 -0.085082 -0.21417 -0.46883 -0.09482 -0.11589 0.10078 -0.034258 0.042511 -0.93736 0 0 0 0 -0.061023 -0.088221 0.055423 0.28684 -0.063426
4.9492 0.046005 0.047152 0 0.013959 0 0.006477 0 0.030058 0 0.033692 0.089941 -3.3604 0.059958 -0.31468 0.13823 -0.176 -0.54712 0.053946 -0.55335 -0.36486 -0.082348 -0.18236 -0.40551 -0.079066 -0.10799 0.11973 -0.030462 0.033969 -0.8502 0 0 0 0 -0.045962 -0.082178 0.060588 0.30456 -0.067677
4.9531 0.048536 0.047988 0 0.032544 0 0.043793 0 0.043746 0 0.042652 0.044445 -3.3072 0.075398 -0.27916 0.14423 -0.1566 -0.5029 0.074515 -0.51319 -0.28691 -0.07794 -0.14168 -0.33565 -0.066151 -0.097313 0.13136 -0.025575 0.026325 -0.67406 0 0 0 0 -0.034288 -0.075316 0.06373 0.32156 -0.068844
4.957 0.051062 0.050522 0 0.055398 0 0.085947 0 0.056779 0 0.060483 -0.0071053 -3.2402 0.085433 -0.24541 0.14938 -0.13428 -0.44662 0.094122 -0.46658 -0.20247 -0.073409 -0.094076 -0.2709 -0.058377 -0.085062 0.13463 -0.020076 0.020646 -0.49055 0 0 0 0 -0.028047 -0.068873 0.062506 0.33383 -0.067298
4.9609 0.051972 0.053886 0 0.071795 0 0.10849 0 0.061586 0 0.073733 -0.038169 -3.1479 0.086871 -0.21794 0.1519 -0.10994 -0.38193 0.10897 -0.41849 -0.11838 -0.071217 -0.043429 -0.22069 -0.059145 -0.07354 0.12886 -0.014711 0.017936 -0.38336 0 0 0 0 -0.029044 -0.065516 0.054106 0.33524 -0.064574
4.9648 0.05011 0.054882 0 0.073851 0 0.098935 0 0.053769 0 0.062629 -0.035799 -3.0316 0.079458 -0.20059 0.15005 -0.088026 -0.32237 0.11571 -0.37825 -0.046772 -0.074296 -0.00040934 -0.18569 -0.070471 -0.066808 0.11704 -0.010423 0.016925 -0.34937 0 0 0 0 -0.035793 -0.070803 0.038876 0.32049 -0.065541
4.9688 0.045267 0.05063 0 0.059935 0 0.064988 0 0.034477 0 0.02419 -0.012333 -2.9071 0.067449 -0.19104 0.14455 -0.072292 -0.27716 0.11647 -0.34899 0.0083329 -0.082065 0.029097 -0.15919 -0.088754 -0.064893 0.10356 -0.0071126 0.015006 -0.30741 0 0 0 0 -0.044973 -0.086028 0.021264 0.29376 -0.072379
4.9727 0.03793 0.041114 0 0.036314 0 0.028192 0 0.011694 0 -0.018797 0.006095 -2.7957 0.052769 -0.18803 0.13563 -0.065042 -0.25086 0.11272 -0.332 0.044339 -0.094135 0.041774 -0.1347 -0.11203 -0.066823 0.090219 -0.0046014 0.010711 -0.19518 0 0 0 0 -0.055742 -0.112 0.003657 0.25744 -0.085802
4.9766 0.028682 0.02908 0 0.014366 0 0.0074535 0 -0.0031609 0 -0.037024 0.0040809 -2.7116 0.037288 -0.18995 0.12367 -0.06802 -0.24647 0.10634 -0.32755 0.059701 -0.10984 0.035432 -0.11216 -0.13801 -0.07089 0.078584 -0.0026208 0.0027607 -0.045348 0 0 0 0 -0.067617 -0.14876 -0.011641 0.21451 -0.10582
4.9805 0.018056 0.017574 0 0.003335 0 0.0058433 0 -0.0032444 0 -0.023718 -0.0099148 -2.6509 0.023162 -0.19441 0.10899 -0.083407 -0.26675 0.10104 -0.3348 0.050658 -0.12807 0.006854 -0.096722 -0.16241 -0.071378 0.071022 -0.00064515 -0.010637 0.046513 0 0 0 0 -0.081946 -0.19542 -0.021216 0.17019 -0.13068
4.9844 0.007028 0.007756 0 0.0035077 0 0.011246 0 0.0074091 0 -0.0012957 -0.015114 -2.5921 0.010662 -0.19812 0.093467 -0.10275 -0.29468 0.099881 -0.34364 0.028789 -0.14625 -0.031051 -0.092113 -0.18163 -0.062885 0.067997 0.0016428 -0.026891 0.028549 0 0 0 0 -0.099676 -0.2424 -0.026307 0.13014 -0.15346
4.9883 -0.0026494 -0.00095655 0 0.0062059 0 0.0091899 0 0.016267 0 0.0031597 -0.0020092 -2.5095 -0.000535 -0.20032 0.078215 -0.11956 -0.31925 0.10331 -0.34823 0.0016392 -0.16319 -0.069671 -0.09607 -0.19467 -0.044591 0.069934 0.0040974 -0.043939 -0.045214 0 0 0 0 -0.12014 -0.28364 -0.028567 0.095791 -0.1705
4.9922 -0.0091358 -0.0090549 0 0.0016336 0 -0.0042803 0 0.012763 0 -0.012981 0.017441 -2.3921 -0.010498 -0.20076 0.064175 -0.12886 -0.33255 0.11145 -0.34445 -0.025297 -0.17796 -0.10273 -0.10204 -0.20079 -0.016845 0.077441 0.0065263 -0.060349 -0.068282 0 0 0 0 -0.14209 -0.31446 -0.029086 0.067983 -0.17927
4.9961 -0.011918 -0.015747 0 -0.012026 0 -0.020808 0 -0.0023203 0 -0.026813 0.023538 -2.2538 -0.019093 -0.19953 0.052617 -0.12438 -0.32551 0.12407 -0.32754 -0.045546 -0.18939 -0.12285 -0.10439 -0.19914 0.018655 0.09162 0.0085871 -0.074544 0.0068354 0 0 0 0 -0.16302 -0.32899 -0.029 0.047379 -0.17702
5 -0.012572 -0.019753 0 -0.026845 0 -0.029109 0 -0.017633 0 -0.01786 0.010568 -2.1221 -0.025049 -0.19788 0.0456 -0.10077 -0.29167 0.1395 -0.29438 -0.051406 -0.19564 -0.12321 -0.10124 -0.18932 0.053092 0.11317 0.0097654 -0.085858 0.12188 0 0 0 0 -0.17576 -0.32138 -0.028516 0.033831 -0.16302
5.0039 -0.013813 -0.021029 0 -0.032653 0 -0.025653 0 -0.021726 0 0.0072193 -0.0078467 -2.0144 -0.028149 -0.19716 0.042241 -0.067389 -0.24438 0.15496 -0.25323 -0.04656 -0.19775 -0.11203 -0.09279 -0.17489 0.078456 0.13768 0.010357 -0.096554 0.18171 0 0 0 0 -0.17837 -0.30027 -0.02671 0.024206 -0.14414
5.0078 -0.017428 -0.02131 0 -0.026739 0 -0.016991 0 -0.013343 0 0.02147 -0.015003 -1.9237 -0.028255 -0.19795 0.041919 -0.0301 -0.19083 0.16923 -0.2085 -0.033453 -0.19613 -0.094024 -0.078608 -0.1572 0.091127 0.16223 0.010651 -0.10802 0.16145 0 0 0 0 -0.1704 -0.26996 -0.02285 0.017668 -0.12365
5.0117 -0.022917 -0.022754 0 -0.01648 0 -0.013122 0 -0.0020976 0 0.0075541 -0.0094907 -1.8294 -0.02547 -0.20067 0.043727 0.0048597 -0.13836 0.18118 -0.16471 -0.015077 -0.1914 -0.074272 -0.05775 -0.13769 0.088675 0.18364 0.010989 -0.12155 0.13327 0 0 0 0 -0.1524 -0.23517 -0.016375 0.013463 -0.10475
5.0156 -0.028153 -0.02612 0 -0.012622 0 -0.019268 0 0.00031318 0 -0.024144 -0.0044887 -1.7219 -0.020304 -0.20592 0.045586 0.026086 -0.098468 0.18878 -0.12925 0.0034556 -0.18469 -0.061129 -0.031014 -0.11864 0.068391 0.19522 0.012084 -0.13905 0.18507 0 0 0 0 -0.12694 -0.2034 -0.0067044 0.011211 -0.092208
5.0195 -0.031434 -0.030381 0 -0.019927 0 -0.033174 0 -0.01033 0 -0.049077 -0.0099853 -1.6131 -0.015112 -0.21274 0.044427 0.029565 -0.073961 0.19163 -0.10426 0.017556 -0.17863 -0.058362 -0.0014007 -0.1028 0.039687 0.19396 0.014282 -0.15925 0.32367 0 0 0 0 -0.10336 -0.18007 0.0039308 0.010245 -0.086741
5.0234 -0.033006 -0.034081 0 -0.033926 0 -0.048437 0 -0.028541 0 -0.055857 -0.020455 -1.5212 -0.010944 -0.21999 0.039424 0.020061 -0.059593 0.19041 -0.086496 0.027864 -0.17424 -0.063088 0.028796 -0.09105 0.010421 0.18181 0.017322 -0.17988 0.46952 0 0 0 0 -0.086423 -0.16421 0.013644 0.010514 -0.086066
5.0273 -0.034683 -0.036868 0 -0.045931 0 -0.05922 0 -0.044568 0 -0.054419 -0.023603 -1.4473 -0.0080932 -0.22671 0.030374 0.0019879 -0.051026 0.18554 -0.073082 0.035895 -0.17183 -0.07244 0.060952 -0.083936 -0.014757 0.16049 0.020941 -0.19918 0.54638 0 0 0 0 -0.078504 -0.15437 0.02137 0.012356 -0.088424
5.0313 -0.038068 -0.03961 0 -0.050639 0 -0.062517 0 -0.051579 0 -0.057462 -0.019187 -1.3736 -0.0064983 -0.23172 0.017516 -0.018443 -0.042569 0.17766 -0.060107 0.044275 -0.17133 -0.082314 0.098908 -0.081795 -0.031408 0.13265 0.024759 -0.21513 0.56352 0 0 0 0 -0.081182 -0.14807 0.026189 0.016359 -0.091558
5.0352 -0.043116 -0.043124 0 -0.049237 0 -0.058162 0 -0.049216 0 -0.06133 -0.022955 -1.2891 -0.0042192 -0.23165 0.0032145 -0.026703 -0.023436 0.16879 -0.039176 0.060788 -0.17061 -0.083322 0.14412 -0.084296 -0.035282 0.10462 0.027902 -0.22412 0.59933 0 0 0 0 -0.092835 -0.13904 0.028286 0.024956 -0.091051
5.0391 -0.048243 -0.047051 0 -0.046469 0 -0.048675 0 -0.042701 0 -0.052239 -0.047794 -1.2102 0.00065565 -0.22596 -0.008726 -0.019182 0.0062318 0.16187 -0.0093967 0.086993 -0.16684 -0.073992 0.19243 -0.087464 -0.033751 0.081413 0.030178 -0.2281 0.70685 0 0 0 0 -0.10396 -0.12453 0.030924 0.03783 -0.086084
5.043 -0.051654 -0.050095 0 -0.045918 0 -0.039208 0 -0.03951 0 -0.029754 -0.083379 -1.1689 0.0087465 -0.21396 -0.016746 0.0040337 0.044601 0.15837 0.028399 0.12276 -0.15865 -0.054693 0.2365 -0.089403 -0.030437 0.06425 0.03164 -0.22809 0.8485 0 0 0 0 -0.11047 -0.10462 0.035729 0.054744 -0.076783
5.0469 -0.052553 -0.051252 0 -0.048072 0 -0.035918 0 -0.045267 0 -0.014785 -0.10133 -1.174 0.020217 -0.19527 -0.019798 0.041293 0.088971 0.15941 0.072531 0.167 -0.14511 -0.026679 0.27177 -0.088426 -0.028611 0.053597 0.032426 -0.22521 0.93393 0 0 0 0 -0.10917 -0.080239 0.043949 0.07505 -0.063676
5.0508 -0.051307 -0.050614 0 -0.05156 0 -0.042262 0 -0.059914 0 -0.027272 -0.085083 -1.1908 0.03455 -0.16913 -0.016897 0.088147 0.1339 0.16659 0.11916 0.21676 -0.12522 0.0072374 0.29964 -0.082049 -0.032344 0.049212 0.032867 -0.22091 0.92013 0 0 0 0 -0.096516 -0.054399 0.056926 0.097101 -0.048009
5.0547 -0.048741 -0.048871 0 -0.05474 0 -0.055673 0 -0.076329 0 -0.058897 -0.052717 -1.1683 0.048134 -0.13876 -0.011163 0.13189 0.17153 0.17809 0.16075 0.26361 -0.1022 0.039903 0.3248 -0.070486 -0.041114 0.047178 0.033599 -0.21676 0.86485 0 0 0 0 -0.076982 -0.033769 0.072074 0.11628 -0.033217
5.0586 -0.045362 -0.046166 0 -0.055791 0 -0.067947 0 -0.083741 0 -0.077608 -0.043928 -1.0925 0.058482 -0.10851 -0.0061557 0.16586 0.20036 0.19044 0.19442 0.30297 -0.080108 0.067737 0.34975 -0.056534 -0.050859 0.045012 0.034789 -0.21284 0.87354 0 0 0 0 -0.0578 -0.020954 0.085705 0.13001 -0.021264
5.0625 -0.041089 -0.041659 0 -0.052456 0 -0.069853 0 -0.075045 0 -0.064692 -0.080222 -1.008 0.064275 -0.081425 -0.003827 0.18675 0.21988 0.20138 0.21863 0.33228 -0.061539 0.088929 0.37233 -0.042191 -0.058922 0.042017 0.036439 -0.20898 0.99235 0 0 0 0 -0.043462 -0.017226 0.095401 0.13676 -0.013294
5.0664 -0.035492 -0.034373 0 -0.043216 0 -0.056839 0 -0.052508 0 -0.042267 -0.13904 -0.97875 0.064571 -0.06064 -0.0058685 0.19241 0.23035 0.20859 0.23252 0.34966 -0.048972 0.10222 0.38805 -0.029685 -0.062636 0.037971 0.038465 -0.20488 1.1542 0 0 0 0 -0.038285 -0.02313 0.098867 0.13547 -0.010201
5.0703 -0.028272 -0.024508 0 -0.029327 0 -0.03195 0 -0.026395 0 -0.05369 -0.17144 -1.0243 0.058444 -0.053682 -0.014112 0.17996 0.23156 0.20755 0.23372 0.35097 -0.047277 0.10481 0.3934 -0.024041 -0.058301 0.034452 0.040468 -0.20026 1.2297 0 0 0 0 -0.04957 -0.039083 0.092079 0.12468 -0.013802
5.0742 -0.019737 -0.013859 0 -0.015177 0 -0.0044297 0 -0.0072097 0 -0.11227 -0.14799 -1.0966 0.050177 -0.05829 -0.02422 0.15967 0.22764 0.20059 0.22737 0.34209 -0.052896 0.10027 0.38623 -0.02509 -0.050645 0.033205 0.042007 -0.19599 1.1326 0 0 0 0 -0.070466 -0.058377 0.07973 0.11034 -0.021039
5.0781 -0.011015 -0.0048307 0 -0.0057125 0 0.014801 0 0.001278 0 -0.17553 -0.086636 -1.1251 0.041599 -0.07268 -0.033469 0.13568 0.21867 0.1897 0.21458 0.3242 -0.063657 0.089286 0.36396 -0.032096 -0.043276 0.034491 0.042947 -0.19291 0.8839 0 0 0 0 -0.096343 -0.078516 0.064884 0.095179 -0.030351
5.082 -0.0037459 0.0011118 0 -0.0029447 0 0.018641 0 0.0019684 0 -0.18043 -0.034115 -1.0849 0.034044 -0.094809 -0.039525 0.11127 0.20421 0.1769 0.19599 0.29777 -0.077515 0.072225 0.32373 -0.044074 -0.039445 0.038153 0.043222 -0.19175 0.58649 0 0 0 0 -0.12288 -0.097651 0.050377 0.081306 -0.040306
5.0859 0.00074547 0.0042083 0 -0.0047909 0 0.0081154 0 -0.0011613 0 -0.10817 -0.020626 -1.019 0.028779 -0.12162 -0.039131 0.089914 0.18211 0.16532 0.17118 0.26144 -0.091725 0.048558 0.2659 -0.059429 -0.04396 0.043365 0.042798 -0.19362 0.34567 0 0 0 0 -0.14387 -0.11398 0.040322 0.07107 -0.048918
5.0898 0.0022845 0.0057678 0 -0.007212 0 -0.0069503 0 -0.0067554 0 -0.0097212 -0.034412 -0.99375 0.025204 -0.14699 -0.031071 0.073363 0.14987 0.15876 0.13995 0.21263 -0.10298 0.018371 0.1968 -0.07449 -0.059418 0.047477 0.041992 -0.19854 0.20553 0 0 0 0 -0.15334 -0.12723 0.038496 0.064565 -0.053923
5.0938 0.0019401 0.0068008 0 -0.0073301 0 -0.012893 0 -0.013672 0 0.039427 -0.040077 -1.0352 0.021467 -0.16825 -0.019156 0.059611 0.10993 0.15666 0.10462 0.1534 -0.11116 -0.015842 0.12612 -0.087277 -0.080925 0.049483 0.041217 -0.20457 0.14134 0 0 0 0 -0.15384 -0.13876 0.042935 0.05899 -0.055696
5.0977 0.0011808 0.0071991 0 -0.0046995 0 -0.001515 0 -0.016862 0 0.011127 -0.017599 -1.1098 0.016696 -0.18479 -0.0058291 0.047425 0.063732 0.15813 0.066556 0.084683 -0.11651 -0.05284 0.060019 -0.097084 -0.10516 0.049428 0.040671 -0.21048 0.094227 0 0 0 0 -0.14729 -0.14888 0.052259 0.052703 -0.054648
5.1016 0.00080851 0.0061846 0 -0.00036362 0 0.022388 0 -0.0090761 0 -0.051444 0.020528 -1.1632 0.010205 -0.19666 0.0062648 0.035438 0.013148 0.16182 0.027329 0.0080189 -0.11959 -0.091267 -0.0031419 -0.10355 -0.12842 0.047765 0.040528 -0.21504 0.011937 0 0 0 0 -0.13623 -0.15782 0.064684 0.044129 -0.051458
5.1055 0.00068463 0.0035506 0 0.0044183 0 0.042596 0 0.011212 0 -0.082129 0.049194 -1.17 0.0016884 -0.20549 0.0121 0.021228 -0.037979 0.16453 -0.0097122 -0.072844 -0.1215 -0.12883 -0.069264 -0.10655 -0.14338 0.046596 0.041049 -0.2161 -0.12657 0 0 0 0 -0.12555 -0.1646 0.076823 0.030992 -0.047736
5.1094 0.00046725 0.00045827 0 0.0084113 0 0.043313 0 0.034679 0 -0.059865 0.060989 -1.1447 -0.0068372 -0.21574 0.011159 0.0039044 -0.085298 0.16363 -0.042483 -0.1499 -0.1239 -0.1642 -0.14004 -0.10838 -0.14857 0.048223 0.041994 -0.21436 -0.30439 0 0 0 0 -0.11935 -0.16866 0.085695 0.014988 -0.04564
5.1133 0.00046662 -0.0010926 0 0.010341 0 0.0228 0 0.047112 0 -0.024204 0.071164 -1.1138 -0.014236 -0.229 0.0048934 -0.016314 -0.12764 0.15896 -0.070978 -0.21939 -0.12734 -0.19759 -0.20831 -0.11024 -0.14574 0.052784 0.043113 -0.21114 -0.47483 0 0 0 0 -0.11816 -0.17016 0.090692 -0.0021889 -0.045797
5.1172 0.0015643 0.00021911 0 0.009772 0 -0.0034266 0 0.042845 0 -0.024757 0.093402 -1.0878 -0.019903 -0.24603 -0.0053321 -0.039076 -0.16437 0.15073 -0.095403 -0.2786 -0.13218 -0.22928 -0.26229 -0.1129 -0.13666 0.059883 0.044181 -0.20751 -0.58457 0 0 0 0 -0.12205 -0.1695 0.091485 -0.019348 -0.048482
5.1211 0.0042129 0.0038598 0 0.0083194 0 -0.01423 0 0.031768 0 -0.062895 0.11745 -1.0652 -0.023435 -0.26705 -0.0175 -0.063709 -0.19499 0.13966 -0.11629 -0.32435 -0.13882 -0.25979 -0.29463 -0.11712 -0.12407 0.068361 0.044882 -0.20497 -0.60521 0 0 0 0 -0.13068 -0.16765 0.08783 -0.035157 -0.053778
5.125 0.0076775 0.0077703 0 0.0090915 0 -0.0002478 0 0.030627 0 -0.090031 0.11713 -1.0508 -0.02624 -0.28936 -0.028022 -0.087595 -0.21974 0.12797 -0.13482 -0.35408 -0.14766 -0.28956 -0.30699 -0.12325 -0.11338 0.074449 0.044678 -0.20531 -0.55349 0 0 0 0 -0.1423 -0.16792 0.080014 -0.049101 -0.060577
5.1289 0.010533 0.010065 0 0.013765 0 0.028242 0 0.045646 0 -0.062531 0.081124 -1.0585 -0.030502 -0.30915 -0.035878 -0.10813 -0.24064 0.11725 -0.15168 -0.37316 -0.1578 -0.31776 -0.30595 -0.13009 -0.10662 0.076557 0.043669 -0.20756 -0.48114 0 0 0 0 -0.15441 -0.17212 0.070109 -0.062712 -0.067004
5.1328 0.012043 0.010658 0 0.019959 0 0.050153 0 0.064302 0 0.0086816 0.031022 -1.0896 -0.037052 -0.32451 -0.041084 -0.1235 -0.25745 0.10776 -0.16592 -0.38253 -0.16856 -0.34273 -0.29558 -0.13687 -0.10395 0.074519 0.041964 -0.21086 -0.43822 0 0 0 0 -0.16607 -0.18079 0.058992 -0.07669 -0.072225
5.1367 0.012953 0.011311 0 0.022398 0 0.051119 0 0.066143 0 0.067679 0.0042318 -1.1175 -0.046315 -0.33388 -0.043946 -0.13204 -0.26959 0.099521 -0.17623 -0.38293 -0.17905 -0.36253 -0.27473 -0.14271 -0.10497 0.068717 0.039746 -0.21422 -0.43833 0 0 0 0 -0.17642 -0.1939 0.047619 -0.091497 -0.075544
5.1406 0.014721 0.013984 0 0.017877 0 0.034028 0 0.043037 0 0.070062 0.018095 -1.1056 -0.057751 -0.33481 -0.045252 -0.13009 -0.27387 0.092116 -0.17832 -0.3722 -0.18686 -0.37162 -0.24149 -0.14574 -0.10809 0.060966 0.03748 -0.21571 -0.45438 0 0 0 0 -0.18386 -0.21022 0.037958 -0.10675 -0.075938
5.1445 0.017903 0.01894 0 0.0094325 0 0.014237 0 0.0085462 0 0.024843 0.052824 -1.0451 -0.067309 -0.32972 -0.046324 -0.11895 -0.26873 0.084931 -0.1703 -0.35057 -0.18924 -0.36749 -0.19879 -0.14486 -0.10973 0.055292 0.035929 -0.21448 -0.44575 0 0 0 0 -0.18742 -0.22462 0.032232 -0.11928 -0.074019
5.1484 0.021359 0.024342 0 0.0049049 0 0.0055912 0 -0.013505 0 -0.020245 0.070908 -0.9691 -0.072256 -0.32127 -0.047208 -0.10155 -0.2548 0.07842 -0.15362 -0.31958 -0.18538 -0.35135 -0.15424 -0.14019 -0.10848 0.05285 0.035372 -0.2112 -0.39008 0 0 0 0 -0.187 -0.23419 0.031182 -0.12666 -0.070592
5.1523 0.023186 0.027697 0 0.010223 0 0.010653 0 -0.01033 0 -0.029341 0.05227 -0.92477 -0.070819 -0.31096 -0.047611 -0.079871 -0.23246 0.073338 -0.12959 -0.28034 -0.17478 -0.32403 -0.11447 -0.13186 -0.10364 0.053737 0.035951 -0.20646 -0.29303 0 0 0 0 -0.18253 -0.23714 0.035312 -0.12705 -0.06606
5.1563 0.022428 0.02777 0 0.023404 0 0.022243 0 0.0093658 0 -0.0093033 0.0097398 -0.92843 -0.061361 -0.30028 -0.046966 -0.05629 -0.2025 0.070829 -0.10032 -0.23457 -0.1572 -0.28702 -0.08056 -0.12016 -0.09472 0.057361 0.037736 -0.20111 -0.17458 0 0 0 0 -0.17406 -0.23199 0.04495 -0.11863 -0.060804
5.1602 0.019815 0.025214 0 0.035262 0 0.031683 0 0.025012 0 0.0072799 -0.02757 -0.95211 -0.042951 -0.29049 -0.043817 -0.035137 -0.16743 0.073772 -0.071651 -0.18803 -0.13376 -0.24453 -0.049694 -0.10628 -0.081724 0.059892 0.040529 -0.19664 -0.05242 0 0 0 0 -0.16288 -0.21823 0.059679 -0.099517 -0.054975
5.1641 0.016796 0.021484 0 0.036668 0 0.034442 0 0.023087 0 0.0011933 -0.041983 -0.95451 -0.022105 -0.28105 -0.038888 -0.017869 -0.13298 0.080627 -0.048494 -0.14751 -0.11005 -0.20411 -0.020732 -0.09291 -0.067561 0.058116 0.043378 -0.19315 0.060435 0 0 0 0 -0.15274 -0.20231 0.075241 -0.0764 -0.048726
5.168 0.01395 0.017264 0 0.025924 0 0.029602 0 0.0067943 0 -0.016972 -0.037577 -0.92224 -0.0020856 -0.27146 -0.032885 -0.0047011 -0.10148 0.089982 -0.032539 -0.11616 -0.088649 -0.16895 0.0030112 -0.081223 -0.053576 0.051213 0.045888 -0.19026 0.14841 0 0 0 0 -0.14554 -0.18716 0.089692 -0.052606 -0.042071
5.1719 0.010439 0.01202 0 0.0096996 0 0.01739 0 -0.010676 0 -0.025951 -0.027649 -0.87803 0.014099 -0.26129 -0.026659 0.0044674 -0.074898 0.10005 -0.024738 -0.096331 -0.07174 -0.14175 0.016966 -0.072189 -0.04108 0.039114 0.047739 -0.18749 0.19363 0 0 0 0 -0.14286 -0.17538 0.10131 -0.031296 -0.035086
5.1758 0.005034 0.0049636 0 -0.0029281 0 -0.00038366 0 -0.019672 0 -0.020349 -0.01856 -0.85091 0.021925 -0.25002 -0.0219 0.0098871 -0.055973 0.1071 -0.025893 -0.091438 -0.062401 -0.12661 0.020524 -0.067175 -0.032299 0.023046 0.04853 -0.18383 0.18985 0 0 0 0 -0.14695 -0.17041 0.10759 -0.017208 -0.028035
5.1797 -0.0024072 -0.0036931 0 -0.0076532 0 -0.018255 0 -0.020293 0 -0.013132 -0.0083194 -0.84416 0.020714 -0.23825 -0.020199 0.013124 -0.04412 0.10687 -0.031766 -0.097822 -0.05973 -0.12298 0.018095 -0.065567 -0.028658 0.0086992 0.048441 -0.1786 0.15559 0 0 0 0 -0.15619 -0.17159 0.10849 -0.011744 -0.021788
5.1836 -0.010493 -0.012525 0 -0.007267 0 -0.028552 0 -0.017742 0 -0.015627 0.0031573 -0.83475 0.013999 -0.22697 -0.021141 0.015073 -0.036538 0.09965 -0.038208 -0.10934 -0.060095 -0.12668 0.014908 -0.065598 -0.02927 -0.00071034 0.04791 -0.17233 0.12743 0 0 0 0 -0.16684 -0.17514 0.10603 -0.011822 -0.016936
5.1875 -0.017246 -0.019821 0 -0.0080709 0 -0.027481 0 -0.015192 0 -0.023077 0.0091861 -0.80059 0.0039926 -0.21679 -0.024231 0.015894 -0.031799 0.086205 -0.043129 -0.12275 -0.061243 -0.13543 0.012632 -0.066247 -0.033437 -0.0038649 0.047126 -0.16553 0.13365 0 0 0 0 -0.17644 -0.17859 0.10131 -0.015451 -0.01393
5.1914 -0.021442 -0.024628 0 -0.01434 0 -0.019874 0 -0.012712 0 -0.023337 0.004411 -0.74325 -0.0068052 -0.20827 -0.028695 0.015619 -0.028416 0.068032 -0.044725 -0.13493 -0.060804 -0.14667 0.0098298 -0.066462 -0.040117 -0.00019277 0.04625 -0.15886 0.17149 0 0 0 0 -0.18246 -0.17931 0.095442 -0.020319 -0.013163
5.1953 -0.02314 -0.026936 0 -0.02537 0 -0.015993 0 -0.011229 0 -0.015376 -0.0056181 -0.68453 -0.014127 -0.20213 -0.032482 0.014009 -0.024631 0.049918 -0.040533 -0.1413 -0.054672 -0.15582 0.0063348 -0.064575 -0.046333 0.008516 0.04523 -0.1538 0.21171 0 0 0 0 -0.18022 -0.17252 0.089628 -0.022645 -0.015531
5.1992 -0.023171 -0.027127 0 -0.036419 0 -0.021836 0 -0.014092 0 -0.012311 -0.0082493 -0.64656 -0.017546 -0.19683 -0.034132 0.01233 -0.020127 0.037026 -0.032821 -0.14261 -0.044077 -0.16036 0.0059066 -0.060994 -0.048985 0.014821 0.043848 -0.15034 0.22886 0 0 0 0 -0.17238 -0.16026 0.083985 -0.022015 -0.019546
[truncated: 1,947,026 more chars]
