# Supplementary material for: Dataset from dynamic shake-table testing of five full-scale single leaf and cavity URM walls subjected to out-of-plane two-way bending
Source: Data Brief. 2019 Mar 20;24:103854. doi: 10.1016/j.dib.2019.103854 (PMC6480314; doi:10.1016/j.dib.2019.103854)
Supplement: Multimedia component 2 [file mmc2.zip › DATA/CSW-000-RF/Test24.txt]

0 -0.0025212 -0.0049184 0 0.0014528 0 -0.001327 0 0.0030085 0 0.0038449 0.0016077 -0.22594 -0.043883 0.031114 0.0038158 0.023514 0.011853 -0.013782 0.0059837 0.0055403 0.01924 0.042608 -0.0044773 0.024104 0.10784 -0.025023 -0.0068068 0.018057 -0.0071364 0 0 0 0 -0.026921 0.015578 -0.013237 0.037465 0.029784
0.003907 -0.0024238 -0.0039458 0 0.00078908 0 -0.0022996 0 0.0033982 0 0.0011861 0.00094217 -0.19335 -0.044696 0.028652 0.0013801 0.0086715 0.0068109 -0.0080467 0.0090858 -0.0014357 0.014361 0.040052 -0.0055367 0.020043 0.096776 -0.043269 -0.0054422 0.019708 -0.0026876 0 0 0 0 -0.032226 0.020237 -0.019051 0.030901 0.030565
0.007813 -0.0022557 -0.0023403 0 -0.00087209 0 -0.0020242 0 0.0024071 0 -0.0010254 -0.00024474 -0.18734 -0.040454 0.032369 0.0029455 -0.0058445 0.0056809 0.0013263 0.013588 -0.0067356 0.012356 0.03871 -0.0040071 0.02121 0.072732 -0.059847 -0.0031407 0.019041 0.0054235 0 0 0 0 -0.033567 0.027202 -0.021331 0.021795 0.031971
0.011719 -0.0019318 -0.00061472 0 -0.0027933 0 -0.00037355 0 0.0004048 0 -0.0029805 -0.0014881 -0.21251 -0.033043 0.041186 0.0080112 -0.017425 0.0095236 0.013132 0.019178 -0.0096716 0.013423 0.039274 -0.0020242 0.027393 0.036825 -0.070814 -0.00027902 0.016122 0.016033 0 0 0 0 -0.031909 0.034394 -0.01891 0.012093 0.033756
0.015625 -0.0013756 0.00087057 0 -0.0036596 0 0.001399 0 -0.0014641 0 -0.0047124 -0.0025416 -0.23909 -0.025486 0.052234 0.015694 -0.0222 0.019328 0.025207 0.024788 -0.0087601 0.017407 0.042678 -0.00058321 0.037521 -0.0085586 -0.068967 0.0023732 0.011475 0.025658 0 0 0 0 -0.02908 0.039117 -0.010362 0.0050949 0.035348
0.019532 -0.00061852 0.0018609 0 -0.0028072 0 0.0019372 0 -0.0025875 0 -0.0059623 -0.0035217 -0.23854 -0.021162 0.05962 0.023612 -0.01947 0.031898 0.03419 0.028263 -0.0036874 0.022067 0.047913 0.00052648 0.047048 -0.05475 -0.051371 0.0036689 0.0072504 0.033389 0 0 0 0 -0.02806 0.040309 0.0017606 0.0030815 0.036021
0.023438 0.00016175 0.0020982 0 -0.0011146 0 0.0010438 0 -0.0033985 0 -0.0066278 -0.0043884 -0.21878 -0.020054 0.061712 0.030418 -0.012528 0.043428 0.039253 0.029038 0.0038918 0.025738 0.052883 0.0012771 0.053189 -0.096035 -0.023727 0.0034216 0.0046855 0.04123 0 0 0 0 -0.029504 0.039293 0.013627 0.0044256 0.035834
0.027344 0.00072882 0.001474 0 -0.00036242 0 -0.00036537 0 -0.00452 0 -0.0070042 -0.0045701 -0.21641 -0.02172 0.058463 0.035468 -0.0035644 0.051706 0.040177 0.027022 0.012747 0.027663 0.056087 0.00088711 0.054689 -0.12926 0.0096603 0.0016306 0.004296 0.049247 0 0 0 0 -0.033335 0.036881 0.02294 0.0076554 0.034972
0.03125 0.0009489 0.00032883 0 -0.0014712 0 -0.00134 0 -0.0056446 0 -0.0073034 -0.0034178 -0.25338 -0.025319 0.050664 0.038296 0.0049617 0.054742 0.037149 0.022437 0.021417 0.02732 0.05599 -0.00097124 0.050804 -0.15183 0.043577 -0.0015442 0.0063394 0.052055 0 0 0 0 -0.03907 0.033982 0.02755 0.010914 0.03374
0.035157 0.00087779 -0.00057427 0 -0.0033993 0 -0.0016457 0 -0.0055853 0 -0.006969 -0.0010854 -0.30898 -0.028793 0.042279 0.038064 0.0084814 0.049474 0.031269 0.016491 0.026551 0.024409 0.049398 -0.0030589 0.041686 -0.15813 0.066511 -0.0054378 0.010467 0.042249 0 0 0 0 -0.044534 0.031719 0.024258 0.010485 0.033015
0.039063 0.00068358 -0.0006118 0 -0.0039847 0 -0.0014527 0 -0.0035449 0 -0.0048257 0.0012517 -0.34117 -0.030684 0.038147 0.035888 0.0071481 0.039837 0.025803 0.011551 0.027707 0.020781 0.038315 -0.0034482 0.032354 -0.15286 0.076286 -0.0087298 0.014283 0.018322 0 0 0 0 -0.047314 0.030011 0.017089 0.0067971 0.033139
0.042969 0.00048384 6.1223e-05 0 -0.0020198 0 -0.00066516 0 -0.00017372 0 -0.00029765 0.0022858 -0.33344 -0.031006 0.039266 0.032072 0.0021153 0.028177 0.021782 0.0082851 0.025523 0.017134 0.024379 -0.0016761 0.025137 -0.13755 0.074479 -0.01093 0.016709 -0.011285 0 0 0 0 -0.046732 0.028552 0.0087611 0.0015584 0.03384
0.046875 0.00026803 0.00052169 0 0.0015046 0 0.001004 0 0.0028339 0 0.0054232 0.0017466 -0.31293 -0.030017 0.045659 0.026801 -0.0053075 0.016478 0.019723 0.0069446 0.020906 0.013886 0.0092103 0.00047221 0.021691 -0.11336 0.06344 -0.011734 0.016994 -0.033133 0 0 0 0 -0.042591 0.027107 0.0015936 -0.0033674 0.03467
0.050782 -2.2427e-05 -0.0001058 0 0.0042612 0 0.003233 0 0.0042287 0 0.0096998 0.00062281 -0.31846 -0.028457 0.056033 0.020049 -0.012933 0.0072572 0.019676 0.007335 0.015603 0.011237 -0.0047219 0.00080706 0.023755 -0.080938 0.047599 -0.010876 0.014367 -0.038866 0 0 0 0 -0.035162 0.025422 -0.0013273 -0.0046988 0.034602
0.054688 -0.00036251 -0.0017446 0 0.0046915 0 0.0047516 0 0.0042093 0 0.010373 0.00018675 -0.35625 -0.02788 0.064335 0.011874 -0.017435 0.0020437 0.019366 0.0073035 0.012898 0.0083619 -0.014268 -0.00073313 0.029941 -0.042747 0.035571 -0.0089388 0.0096385 -0.031321 0 0 0 0 -0.027543 0.023686 0.0012949 0.00097728 0.031684
0.058594 -0.00061726 -0.0032916 0 0.003269 0 0.0042767 0 0.0039417 0 0.0076445 0.00084203 -0.39528 -0.028583 0.06688 0.0029681 -0.018459 -0.00094454 0.016776 0.0052207 0.013357 0.0045535 -0.019735 -0.0018669 0.03624 -0.0031105 0.029605 -0.0069423 0.0048298 -0.021401 0 0 0 0 -0.022661 0.022269 0.0061677 0.011367 0.025837
0.0625 -0.00064482 -0.0035139 0 0.001782 0 0.0019427 0 0.0042263 0 0.0040138 0.0019391 -0.40695 -0.03042 0.062409 -0.0061316 -0.016133 -0.0028497 0.011088 0.00047226 0.016688 -0.00037105 -0.021558 -0.00050803 0.04045 0.03533 0.029229 -0.0053549 0.0010231 -0.018976 0 0 0 0 -0.022038 0.021305 0.011076 0.0243 0.0173
0.066407 -0.00040202 -0.0020823 0 0.001529 0 -0.00042426 0 0.0047681 0 0.0021275 0.0025975 -0.40075 -0.033048 0.050502 -0.014783 -0.010912 -0.0048842 0.0018697 -0.0072214 0.022155 -0.0063955 -0.020487 0.0027902 0.040574 0.069831 0.032928 -0.0045673 -0.00080648 -0.025778 0 0 0 0 -0.026852 0.020854 0.013729 0.037095 0.0066395
0.070313 6.1227e-05 0.00022789 0 0.0022828 0 -0.00078176 0 0.0046896 0 0.0024711 0.002534 -0.41182 -0.035403 0.03252 -0.021196 -0.0038953 -0.0087578 -0.010318 -0.017357 0.027264 -0.012654 -0.018047 0.0053556 0.033748 0.094058 0.035353 -0.0049916 0.00074021 -0.035396 0 0 0 0 -0.038711 0.020664 0.010389 0.043624 -0.0042038
0.074219 0.00068234 0.0022801 0 0.0028797 0 0.0012297 0 0.0035348 0 0.0031056 0.0020687 -0.4546 -0.036516 0.015517 -0.024382 0.002625 -0.013893 -0.021342 -0.026796 0.029161 -0.017244 -0.016408 0.0053389 0.022908 0.10703 0.031309 -0.0059332 0.004301 -0.038986 0 0 0 0 -0.053894 0.020017 0.0029088 0.04188 -0.012283
0.078125 0.0014152 0.0034578 0 0.0025608 0 0.0038937 0 0.0016447 0 0.0016973 0.0015356 -0.49921 -0.036375 0.0027266 -0.024312 0.0076687 -0.019065 -0.02886 -0.033924 0.027385 -0.01934 -0.016077 0.0036588 0.010942 0.11014 0.020733 -0.0068388 0.0085408 -0.031576 0 0 0 0 -0.069663 0.018703 -0.0056152 0.033509 -0.016599
0.082032 0.0021675 0.0038624 0 0.0015973 0 0.0049722 0 -0.00030367 0 -0.0021489 0.00095798 -0.50261 -0.035128 -0.0040545 -0.021127 0.010481 -0.023272 -0.031382 -0.037776 0.022031 -0.018513 -0.017255 0.0026836 5.5402e-05 0.10484 0.0046204 -0.0073133 0.012448 -0.014988 0 0 0 0 -0.084005 0.016701 -0.012533 0.020456 -0.01671
0.085938 0.0027515 0.0038361 0 0.00072922 0 0.0036665 0 -0.00185 0 -0.0064707 0.00035296 -0.4614 -0.033163 -0.0034697 -0.01522 0.010128 -0.025198 -0.027459 -0.037504 0.013795 -0.014489 -0.019949 0.0032667 -0.0070163 0.093405 -0.014468 -0.0069028 0.014778 0.0032943 0 0 0 0 -0.094532 0.01417 -0.014201 0.0060159 -0.012494
0.089844 0.002958 0.0035069 0 0.00027276 0 0.0011121 0 -0.0027621 0 -0.0087029 0.0001292 -0.42401 -0.031527 0.0023491 -0.0085847 0.0050987 -0.023915 -0.01815 -0.033997 0.0058871 -0.0085359 -0.023705 0.0037724 -0.0075862 0.081919 -0.028841 -0.0053093 0.014316 0.013915 0 0 0 0 -0.098774 0.012016 -0.0064552 -0.0028589 -0.0061155
0.09375 0.0027078 0.0028593 0 -5.0141e-05 0 -0.00087038 0 -0.0027469 0 -0.0077637 0.0008827 -0.44315 -0.030621 0.0078107 -0.0034698 -0.0035848 -0.021487 -0.0087376 -0.030458 0.00080832 -0.0032013 -0.027815 0.002366 -0.0043989 0.07498 -0.035348 -0.0031753 0.012264 0.010305 0 0 0 0 -0.098863 0.010767 0.0067744 -0.0048229 -0.0010548
0.097657 0.0021173 0.0020797 0 -0.00048623 0 -0.0013319 0 -0.0015067 0 -0.0045358 0.002687 -0.51781 -0.030364 0.01069 -0.00084038 -0.015431 -0.019284 -0.001925 -0.028291 -0.00064189 0.00040091 -0.032098 -0.00017403 0.00083741 0.07419 -0.033614 -0.00085372 0.009409 -0.0076323 0 0 0 0 -0.095797 0.010457 0.022541 -0.00033848 0.0012201
0.10156 0.0013917 0.0015706 0 -0.00069273 0 -0.00060031 0 0.00078559 0 -0.00063365 0.0047054 -0.58907 -0.030534 0.0093479 -0.0013771 -0.029666 -0.018656 -4.221e-05 -0.028582 0.0018799 0.0014204 -0.036378 -0.0007124 0.0063206 0.08046 -0.024281 0.0013036 0.0065911 -0.032776 0 0 0 0 -0.090622 0.010953 0.037564 0.0093604 -0.00034625
0.10547 0.00066074 0.0015042 0 2.6306e-05 0 0.00048458 0 0.0032469 0 0.0029662 0.0056957 -0.59693 -0.030389 0.002695 -0.0057744 -0.044381 -0.021847 -0.0062049 -0.032229 0.0081166 -0.00098209 -0.040283 0.0028413 0.009199 0.094373 -0.010347 0.0027456 0.0052081 -0.054055 0 0 0 0 -0.084421 0.011579 0.045566 0.02088 -0.0066097
0.10938 -5.7445e-05 0.0014716 0 0.00191 0 0.0013819 0 0.0047912 0 0.0060687 0.0050066 -0.5387 -0.029074 -0.0051246 -0.011824 -0.055642 -0.028362 -0.017204 -0.036577 0.014824 -0.0047889 -0.042939 0.0087635 0.0088325 0.11134 0.00067058 0.0033577 0.005594 -0.06234 0 0 0 0 -0.077647 0.011163 0.044023 0.028997 -0.014236
0.11328 -0.00073739 0.00078619 0 0.0042342 0 0.0019126 0 0.0049841 0 0.0084517 0.0030978 -0.46762 -0.026591 -0.01075 -0.017514 -0.061446 -0.0362 -0.028538 -0.039039 0.020138 -0.0080661 -0.043607 0.012754 0.0067803 0.12803 0.0059772 0.0033416 0.0069865 -0.055382 0 0 0 0 -0.069818 0.009555 0.035573 0.032897 -0.020242
0.11719 -0.0012449 -0.00075048 0 0.005683 0 0.0019059 0 0.0043262 0 0.009446 0.0011066 -0.43552 -0.023089 -0.012208 -0.021558 -0.060504 -0.043796 -0.037026 -0.037857 0.023119 -0.009582 -0.041639 0.012135 0.0043858 0.14254 0.0045633 0.0028094 0.0087098 -0.038568 0 0 0 0 -0.060462 0.0069307 0.022678 0.032882 -0.022671
0.12109 -0.0014139 -0.0024407 0 0.0053101 0 0.0011906 0 0.0036317 0 0.0085595 -6.6046e-05 -0.44261 -0.018897 -0.0077435 -0.022667 -0.051773 -0.049279 -0.03919 -0.03126 0.02309 -0.0081194 -0.036336 0.0085165 0.0033682 0.1531 -0.0036932 0.0018909 0.0098802 -0.02109 0 0 0 0 -0.04902 0.003743 0.0087919 0.030129 -0.01958
0.125 -0.0012335 -0.0031716 0 0.0032804 0 1.7988e-06 0 0.0031941 0 0.0063149 -0.00030408 -0.44624 -0.01506 0.0036236 -0.019279 -0.035056 -0.049395 -0.030053 -0.017272 0.020029 -0.002367 -0.026779 0.0059869 0.0067734 0.15751 -0.015912 0.00064193 0.0087389 -0.010261 0 0 0 0 -0.035179 0.0018181 0.0014658 0.028918 -0.0086988
0.12891 -0.00090527 -0.0023803 0 0.00081008 0 -0.00087614 0 0.0026509 0 0.0040598 -0.00012979 -0.41432 -0.012213 0.016796 -0.013811 -0.01696 -0.045863 -0.015023 -0.00047662 0.016223 0.0051507 -0.015839 0.0067843 0.013215 0.15811 -0.026418 -0.00081305 0.0056874 -0.0074912 0 0 0 0 -0.021323 0.001974 0.0015823 0.031374 0.0055203
0.13281 -0.00065197 -0.00055051 0 -0.00062361 0 -0.00066497 0 0.0015983 0 0.0027122 -0.00021508 -0.3616 -0.010452 0.02944 -0.0076127 -0.00085946 -0.04005 0.0024189 0.016541 0.012359 0.013081 -0.0053841 0.0091529 0.021317 0.15552 -0.033468 -0.0024275 0.0012316 -0.0079975 0 0 0 0 -0.0090448 0.0041704 0.0081213 0.037082 0.020713
0.13672 -0.00045752 0.0012393 0 -0.00024597 0 0.00065195 0 0.00013385 0 0.0017888 -0.0010149 -0.3303 -0.0097392 0.03952 -0.0020299 0.01019 -0.033496 0.018668 0.031249 0.0089023 0.020123 0.0026541 0.0096102 0.029481 0.15027 -0.036009 -0.0041173 -0.003976 -0.004142 0 0 0 0 0.00015054 0.0080309 0.019299 0.044911 0.034584
0.14063 -4.3979e-05 0.0022213 0 0.0014923 0 0.0022425 0 -0.0013127 0 -8.1077e-05 -0.0025946 -0.34027 -0.0098255 0.044389 0.00081849 0.011554 -0.028888 0.027729 0.039548 0.0059667 0.024295 0.0046974 0.0069504 0.034671 0.14234 -0.033624 -0.0056442 -0.008664 0.0093132 0 0 0 0 0.003676 0.012287 0.031067 0.051417 0.043624
0.14453 0.00083411 0.0024007 0 0.0031678 0 0.003152 0 -0.002527 0 -0.0035538 -0.0044978 -0.36609 -0.0099137 0.044114 -0.00016023 0.0032314 -0.0284 0.026183 0.039629 0.0027245 0.024766 -0.0014565 0.0035165 0.034199 0.1318 -0.029549 -0.0064837 -0.011336 0.030707 0 0 0 0 0.0012819 0.014102 0.037064 0.051053 0.046341
0.14844 0.0020546 0.0022373 0 0.0033081 0 0.0030483 0 -0.0036116 0 -0.0075493 -0.0057304 -0.36571 -0.0097084 0.040776 -0.0038236 -0.0098427 -0.031008 0.017298 0.033995 -0.0011118 0.022623 -0.013872 0.0024813 0.028936 0.11934 -0.026268 -0.0064312 -0.012058 0.050677 0 0 0 0 -0.0043573 0.012558 0.036288 0.043375 0.044816
0.15234 0.0031137 0.0020442 0 0.001443 0 0.002219 0 -0.0044676 0 -0.009938 -0.0051585 -0.32671 -0.009212 0.035265 -0.0093163 -0.024213 -0.035611 0.0037136 0.024368 -0.0053417 0.018519 -0.03103 0.0043492 0.019742 0.10554 -0.024705 -0.0053916 -0.011076 0.056646 0 0 0 0 -0.011338 0.0074355 0.028977 0.029066 0.040477
0.15625 0.0034884 0.0017788 0 -0.0014492 0 0.0010036 0 -0.0044367 0 -0.0092916 -0.0023111 -0.27893 -0.0085405 0.028425 -0.015562 -0.036026 -0.040699 -0.011241 0.012871 -0.009526 0.013239 -0.050875 0.0065905 0.0079248 0.091165 -0.025391 -0.0033513 -0.0088608 0.040848 0 0 0 0 -0.017481 -0.0010643 0.016238 0.0097678 0.035046
0.16016 0.0030431 0.0013121 0 -0.0035266 0 -0.00050095 0 -0.0028234 0 -0.0059851 0.0020129 -0.2616 -0.0083187 0.0203 -0.020223 -0.037217 -0.042381 -0.020381 0.0037457 -0.011476 0.0079685 -0.0682 0.006629 -0.003328 0.07875 -0.027889 -0.00056122 -0.0067427 0.0067091 0 0 0 0 -0.017997 -0.011328 0.0020663 -0.0084192 0.031711
0.16406 0.0020972 0.00069739 0 -0.0033752 0 -0.0020984 0 0.00010829 0 -0.0016986 0.0060323 -0.28257 -0.0088468 0.010905 -0.022282 -0.02857 -0.03933 -0.022029 -0.0011909 -0.010168 0.0034437 -0.079307 0.0046579 -0.011403 0.069852 -0.030197 0.001936 -0.0058878 -0.031706 0 0 0 0 -0.012583 -0.019949 -0.0084346 -0.019402 0.031322
0.16797 0.001108 7.3393e-05 0 -0.0010543 0 -0.0031225 0 0.002899 0 0.0019808 0.0081283 -0.31299 -0.010015 0.00041232 -0.021606 -0.012169 -0.03161 -0.01718 -0.0019503 -0.0056751 -0.0001848 -0.083111 0.0031295 -0.015658 0.064777 -0.031953 0.0036371 -0.0064534 -0.057899 0 0 0 0 -0.0019974 -0.025709 -0.013916 -0.021569 0.033566
0.17188 0.00030147 -0.00058468 0 0.0019538 0 -0.0027918 0 0.0039998 0 0.0044332 0.0079391 -0.31924 -0.011592 -0.010708 -0.01823 0.0094886 -0.019607 -0.0073516 0.0011161 0.0014912 -0.0027846 -0.079151 0.0036646 -0.015815 0.063397 -0.033139 0.0041782 -0.0083702 -0.06339 0 0 0 0 0.012663 -0.027912 -0.013778 -0.014439 0.037965
0.17578 -0.00040435 -0.0014239 0 0.0038694 0 -0.0010933 0 0.0032497 0 0.0057896 0.0064534 -0.29522 -0.013023 -0.021214 -0.012308 0.032091 -0.0041834 0.0044847 0.0071375 0.0099343 -0.0040929 -0.06721 0.0050067 -0.011768 0.065015 -0.034313 0.0031406 -0.011221 -0.052669 0 0 0 0 0.029369 -0.026122 -0.0079778 0.0014462 0.043637
0.17969 -0.0011643 -0.0023576 0 0.003894 0 0.00087032 0 0.0021155 0 0.0063017 0.0050706 -0.26246 -0.013147 -0.027933 -0.0050589 0.048139 0.01189 0.012806 0.013362 0.015489 -0.0037057 -0.050814 0.0043665 -0.0051132 0.066126 -0.036722 0.00087481 -0.013486 -0.038936 0 0 0 0 0.043466 -0.022374 0.00043344 0.019611 0.048918
0.18359 -0.0019536 -0.0028855 0 0.0026213 0 0.0017043 0 0.0022642 0 0.0061612 0.0045201 -0.24382 -0.011774 -0.03008 0.0020837 0.056036 0.026674 0.016406 0.017849 0.016166 -0.0018286 -0.034668 0.00065472 0.002059 0.064046 -0.039851 -0.0015681 -0.014316 -0.033983 0 0 0 0 0.052713 -0.019233 0.0084128 0.03414 0.053118
0.1875 -0.0025618 -0.0024672 0 0.0013498 0 0.0010054 0 0.0038453 0 0.0057251 0.0045318 -0.24305 -0.0089805 -0.027667 0.0083305 0.05559 0.03936 0.015464 0.019642 0.011216 0.0014333 -0.021063 -0.0039543 0.0088326 0.057508 -0.04262 -0.0036083 -0.013422 -0.039869 0 0 0 0 0.055983 -0.017748 0.014883 0.042513 0.055913
0.19141 -0.0027971 -0.001143 0 0.00098204 0 -0.00027491 0 0.005274 0 0.0054337 0.0043137 -0.25019 -0.0050278 -0.021258 0.012923 0.047411 0.049351 0.010769 0.017974 0.00044349 0.0058609 -0.011991 -0.0058319 0.014396 0.04566 -0.043636 -0.0047055 -0.010709 -0.048056 0 0 0 0 0.052574 -0.018667 0.019112 0.042953 0.057044
0.19531 -0.0026474 0.0003152 0 0.0014191 0 -0.00084486 0 0.0047681 0 0.0052029 0.0032023 -0.26057 -0.0009564 -0.013491 0.014116 0.033527 0.055508 0.0047655 0.011246 -0.015316 0.010708 -0.010479 -0.0032403 0.017387 0.027737 -0.038956 -0.0040382 -0.00648 -0.045867 0 0 0 0 0.041252 -0.022259 0.020709 0.033892 0.055512
0.19922 -0.0022323 0.001011 0 0.0018034 0 -0.00038553 0 0.0020559 0 0.0040582 0.00096952 -0.28204 0.0014813 -0.0093527 0.011819 0.019715 0.058426 0.00050214 0.00070818 -0.030815 0.014401 -0.014044 0.00206 0.017817 0.0078699 -0.028294 -0.0022215 -0.0024553 -0.025303 0 0 0 0 0.025978 -0.026131 0.02113 0.020971 0.051037
0.20313 -0.0016446 0.00072728 0 0.0012541 0 0.00026785 0 -0.0014552 0 0.00084236 -0.0021613 -0.32243 0.0014604 -0.010622 0.0063494 0.0079287 0.058169 -0.001881 -0.012573 -0.043443 0.016153 -0.020325 0.0063117 0.015826 -0.011255 -0.013758 7.9317e-05 0.0005044 0.011422 0 0 0 0 0.0093868 -0.029034 0.020769 0.0072801 0.043399
0.20703 -0.00090098 8.3017e-05 0 -0.00049856 0 0.00022181 0 -0.0040801 0 -0.004354 -0.0055171 -0.37475 -0.0016063 -0.018077 -0.0019878 -0.00096391 0.054537 -0.002842 -0.027704 -0.051591 0.015427 -0.027517 0.0067859 0.01147 -0.027668 0.0022528 0.0023518 0.0018572 0.052503 0 0 0 0 -0.0065047 -0.030323 0.019605 -0.0053761 0.03242
0.21094 -6.5267e-05 -0.00013307 0 -0.0029223 0 -0.00041336 0 -0.0052523 0 -0.0095117 -0.008044 -0.41917 -0.0083874 -0.031925 -0.012735 -0.006696 0.046969 -0.0036812 -0.043476 -0.053771 0.011641 -0.033387 0.003681 0.0047431 -0.03904 0.015734 0.0039558 0.0010834 0.082592 0 0 0 0 -0.019193 -0.029602 0.017197 -0.015486 0.017871
0.21484 0.00062709 0.00025775 0 -0.0049446 0 -0.00072778 0 -0.0055407 0 -0.011799 -0.0087272 -0.44045 -0.018952 -0.04866 -0.02421 -0.011421 0.034808 -0.0076874 -0.057027 -0.050676 0.0048285 -0.035262 -0.00036315 -0.0039168 -0.04309 0.018524 0.0042673 -0.0016455 0.090852 0 0 0 0 -0.025125 -0.028313 0.012191 -0.023587 0.00070554
0.21875 0.00085178 0.00073993 0 -0.005509 0 -0.00019701 0 -0.0055549 0 -0.0097701 -0.0072981 -0.44106 -0.031017 -0.063237 -0.034491 -0.017667 0.020224 -0.015087 -0.066892 -0.046627 -0.0031891 -0.034292 -0.0023483 -0.012998 -0.042338 0.010816 0.0038489 -0.0048154 0.076596 0 0 0 0 -0.025437 -0.028665 0.0050871 -0.032144 -0.016301
0.22266 0.00046773 0.00072879 0 -0.0041918 0 0.00059864 0 -0.0051553 0 -0.0046565 -0.0046017 -0.43608 -0.043345 -0.073756 -0.042668 -0.026135 0.0045063 -0.025161 -0.072278 -0.043549 -0.011646 -0.031607 -0.00093553 -0.02171 -0.037845 -0.0060229 0.0030929 -0.007706 0.049125 0 0 0 0 -0.020831 -0.031622 -0.0034928 -0.042051 -0.031652
0.22656 -0.00028015 0.0001526 0 -0.0015421 0 0.0006017 0 -0.0038181 0 0.00054313 -0.002075 -0.43682 -0.05465 -0.078987 -0.048017 -0.037055 -0.010921 -0.03672 -0.072713 -0.043049 -0.019843 -0.02859 0.0028108 -0.029291 -0.030757 -0.029543 0.0024164 -0.0096773 0.021639 0 0 0 0 -0.012362 -0.037807 -0.012688 -0.053825 -0.043988
0.23047 -0.00087165 -0.00062634 0 0.0011646 0 -0.00047424 0 -0.0015402 0 0.0034199 -0.0006368 -0.44164 -0.062412 -0.078496 -0.049441 -0.049422 -0.023215 -0.046501 -0.067544 -0.046833 -0.026905 -0.028202 0.0062445 -0.034371 -0.022461 -0.053353 0.0025162 -0.0098656 0.0031129 0 0 0 0 -0.002083 -0.047471 -0.020382 -0.066996 -0.051058
0.23438 -0.00089527 -0.001338 0 0.0027212 0 -0.0017383 0 0.00091591 0 0.0038379 -1.4564e-05 -0.44228 -0.065228 -0.077141 -0.048154 -0.059332 -0.03065 -0.051092 -0.059853 -0.052668 -0.032747 -0.032496 0.0070136 -0.036825 -0.014624 -0.068209 0.0035001 -0.0087213 -0.0062369 0 0 0 0 0.0062943 -0.057547 -0.024616 -0.078253 -0.053711
0.23828 -0.00038431 -0.0020532 0 0.0027989 0 -0.0020263 0 0.0027397 0 0.0035414 0.00079841 -0.43664 -0.063403 -0.078096 -0.045516 -0.064552 -0.033753 -0.050517 -0.052288 -0.057953 -0.037553 -0.040889 0.004823 -0.037338 -0.0078571 -0.072138 0.0049655 -0.007049 -0.01291 0 0 0 0 0.011408 -0.065759 -0.025491 -0.085583 -0.05375
0.24219 0.00020869 -0.0028428 0 0.0021096 0 -0.0010609 0 0.0038506 0 0.0042752 0.0024225 -0.43265 -0.057179 -0.082892 -0.042289 -0.063679 -0.033073 -0.045362 -0.046538 -0.060944 -0.04126 -0.052566 0.001717 -0.036383 -0.0026316 -0.064986 0.0065785 -0.0053765 -0.023695 0 0 0 0 0.012646 -0.070749 -0.023336 -0.087776 -0.05226
0.24609 0.00040275 -0.0033396 0 0.0017667 0 0.00042913 0 0.0047901 0 0.0062601 0.0044805 -0.43997 -0.047054 -0.092558 -0.039227 -0.055528 -0.029544 -0.036928 -0.044307 -0.059824 -0.043702 -0.066137 0.00037647 -0.03456 0.00055445 -0.048017 0.0079142 -0.0042747 -0.040322 0 0 0 0 0.0097498 -0.071302 -0.018861 -0.083852 -0.050401
0.25 0.0001128 -0.0028764 0 0.002407 0 0.0016545 0 0.00589 0 0.0082517 0.0060877 -0.45935 -0.034638 -0.10534 -0.036882 -0.039543 -0.02546 -0.029542 -0.047628 -0.0524 -0.043689 -0.077358 0.0016529 -0.032924 0.00024962 -0.028336 0.0082287 -0.0043666 -0.058977 0 0 0 0 0.0036506 -0.066795 -0.01406 -0.073561 -0.049061
0.25391 -0.00027045 -0.0011755 0 0.003823 0 0.0025659 0 0.006746 0 0.0087832 0.0067979 -0.48137 -0.023089 -0.11568 -0.034642 -0.021555 -0.022775 -0.026228 -0.053504 -0.041947 -0.041373 -0.0837 0.0036232 -0.032006 -0.0027751 -0.014724 0.0077752 -0.0049193 -0.073723 0 0 0 0 -0.0022804 -0.061006 -0.010478 -0.061607 -0.047367
0.25781 -0.00022542 0.0011756 0 0.0053051 0 0.0035812 0 0.006628 0 0.007264 0.006898 -0.4951 -0.013734 -0.12106 -0.032112 -0.0044997 -0.02178 -0.027572 -0.060157 -0.030163 -0.036855 -0.084284 0.0033341 -0.031885 -0.0081144 -0.0098101 0.0067948 -0.005399 -0.079983 0 0 0 0 -0.0067675 -0.055636 -0.0082277 -0.049954 -0.044436
0.26172 0.0004301 0.0030832 0 0.0062048 0 0.0046971 0 0.0053211 0 0.0041087 0.0067913 -0.49782 -0.0076191 -0.11964 -0.028996 0.0088646 -0.022442 -0.033502 -0.065799 -0.01868 -0.030463 -0.078774 -0.00024594 -0.032559 -0.015155 -0.01483 0.0055673 -0.0052853 -0.075719 0 0 0 0 -0.0088681 -0.052098 -0.0071567 -0.040294 -0.039498
0.26563 0.0013592 0.0038515 0 0.0061605 0 0.0052098 0 0.0034114 0 0.00018592 0.0063435 -0.49682 -0.0061075 -0.10947 -0.025074 0.014152 -0.024056 -0.042832 -0.067513 -0.0098102 -0.023043 -0.067129 -0.0050583 -0.033962 -0.02264 -0.029349 0.0045769 -0.0037295 -0.061262 0 0 0 0 -0.0077087 -0.051974 -0.0064818 -0.034754 -0.031419
0.26953 0.0019734 0.0037034 0 0.0049906 0 0.0044722 0 0.0017273 0 -0.00365 0.0050992 -0.50238 -0.0080017 -0.094511 -0.021318 0.0099748 -0.024605 -0.051002 -0.063818 -0.004371 -0.016923 -0.053107 -0.0079658 -0.035675 -0.028152 -0.044463 0.0042547 -0.00064663 -0.039718 0 0 0 0 -0.0048744 -0.053982 -0.0048505 -0.033239 -0.021435
0.27344 0.0019049 0.0033883 0 0.0026966 0 0.0027696 0 0.00063215 0 -0.0066384 0.0031408 -0.51805 -0.010908 -0.079653 -0.018847 -0.00054927 -0.02336 -0.05559 -0.056274 -0.0010132 -0.013217 -0.039968 -0.0079828 -0.037357 -0.030913 -0.05373 0.0045172 0.0030864 -0.017507 0 0 0 0 -0.0023515 -0.055589 -0.0023629 -0.034044 -0.012051
0.27734 0.001265 0.0033363 0 -0.00023814 0 0.001176 0 -5.6642e-05 0 -0.0081139 0.0014479 -0.53599 -0.013395 -0.067407 -0.018421 -0.015258 -0.020194 -0.055587 -0.046003 0.0011522 -0.012381 -0.029384 -0.0072418 -0.038775 -0.030715 -0.054126 0.0052928 0.0067827 -0.0025834 0 0 0 0 -0.0011999 -0.055203 0.0004544 -0.036321 -0.0050466
0.28125 0.00048672 0.0032787 0 -0.0026885 0 0.00047568 0 -0.00056473 0 -0.0077487 0.0010966 -0.5412 -0.014049 -0.059892 -0.020717 -0.031521 -0.01528 -0.050504 -0.03441 0.0031348 -0.014568 -0.022731 -0.0084772 -0.039681 -0.027685 -0.043638 0.0064677 0.0096618 0.00034594 0 0 0 0 -0.0023263 -0.051317 0.0027938 -0.039213 -0.0022146
0.28516 -6.656e-05 0.0026769 0 -0.0033927 0 0.00040233 0 -0.00078927 0 -0.0058646 0.0020386 -0.52257 -0.010748 -0.058745 -0.026747 -0.043485 -0.00992 -0.040746 -0.024217 0.0063957 -0.019123 -0.021723 -0.011637 -0.039278 -0.022988 -0.021979 0.0079504 0.0099576 -0.0058577 0 0 0 0 -0.0066373 -0.041825 0.0020397 -0.0418 -0.0069193
0.28906 -0.00035132 0.0013909 0 -0.0019401 0 0.00011562 0 -0.00049762 0 -0.0033743 0.0028661 -0.48303 -0.0054046 -0.05889 -0.034155 -0.048686 -0.0060562 -0.03065 -0.016474 0.010599 -0.023147 -0.023292 -0.013392 -0.037476 -0.019269 0.00060687 0.0096135 0.0079899 -0.011717 0 0 0 0 -0.012046 -0.03005 -0.0020658 -0.043745 -0.015935
0.29297 -0.00056341 -0.0001786 0 0.00067927 0 -0.00064814 0 0.0002426 0 -0.0012317 0.0020153 -0.43941 0.00029737 -0.057652 -0.041463 -0.046901 -0.0042798 -0.021962 -0.0111 0.015101 -0.025509 -0.025902 -0.010308 -0.034286 -0.017284 0.019334 0.011437 0.0042643 -0.0080568 0 0 0 0 -0.017554 -0.018265 -0.0089123 -0.044763 -0.026849
0.29688 -0.00087669 -0.0015527 0 0.0026724 0 -0.0011626 0 0.0010059 0 0.00019216 -0.00071062 -0.40961 0.0047347 -0.053094 -0.047355 -0.038507 -0.004847 -0.015934 -0.0078889 0.019271 -0.025528 -0.028314 -0.0024394 -0.029834 -0.017294 0.030644 0.013353 -0.00062747 0.0064549 0 0 0 0 -0.022465 -0.0085059 -0.017606 -0.044473 -0.037376
0.30078 -0.0012934 -0.0026067 0 0.0028028 0 -0.00059973 0 0.0013915 0 0.001253 -0.0038577 -0.3968 0.0053295 -0.043232 -0.049922 -0.024653 -0.0077351 -0.013863 -0.0064628 0.02209 -0.02277 -0.029108 0.0064729 -0.02444 -0.018954 0.030553 0.015176 -0.0056852 0.023979 0 0 0 0 -0.026198 -0.0037363 -0.026351 -0.041977 -0.04408
0.30469 -0.0017132 -0.0034542 0 0.0012919 0 0.00080116 0 0.0013346 0 0.0025653 -0.0055985 -0.38613 2.0726e-05 -0.03005 -0.047966 -0.010372 -0.011284 -0.015306 -0.0063047 0.022673 -0.01915 -0.027828 0.012408 -0.019467 -0.019317 0.020608 0.016187 -0.0092943 0.033961 0 0 0 0 -0.029587 -0.0057647 -0.031872 -0.036089 -0.044063
0.30859 -0.0020591 -0.0040104 0 -0.00054363 0 0.0017377 0 0.00097918 0 0.0043255 -0.0053194 -0.36019 -0.0090592 -0.018053 -0.043181 0.00030161 -0.013996 -0.018268 -0.0074416 0.021515 -0.017033 -0.025637 0.01446 -0.015958 -0.016206 0.0077623 0.015923 -0.011247 0.031841 0 0 0 0 -0.03385 -0.011937 -0.033741 -0.027627 -0.039621
0.3125 -0.0022669 -0.0038869 0 -0.0014709 0 0.0011832 0 0.00037584 0 0.0059867 -0.0040262 -0.3198 -0.020215 -0.0096831 -0.036635 0.005413 -0.01537 -0.021937 -0.010369 0.018789 -0.017552 -0.023154 0.014791 -0.014455 -0.0085817 -0.0044978 0.014078 -0.011653 0.02253 0 0 0 0 -0.039417 -0.020562 -0.032208 -0.017417 -0.032616
0.31641 -0.0021813 -0.0028383 0 -0.0011521 0 -0.00036344 0 -0.00050227 0 0.0065435 -0.003334 -0.28804 -0.031399 -0.0070134 -0.029545 0.0035085 -0.015159 -0.025593 -0.015641 0.014699 -0.021528 -0.020964 0.01562 -0.015342 0.0041823 -0.012982 0.010449 -0.010813 0.016098 0 0 0 0 -0.046456 -0.029735 -0.02795 -0.0066005 -0.02529
0.32031 -0.0015814 -0.0012298 0 1.8823e-05 0 -0.0011762 0 -0.0014455 0 0.0052204 -0.0041268 -0.28958 -0.037972 -0.012333 -0.024114 -0.0072989 -0.013867 -0.02858 -0.024697 0.0090778 -0.029342 -0.019576 0.016853 -0.018995 0.02225 -0.013801 0.0048696 -0.0096243 0.019886 0 0 0 0 -0.053868 -0.036025 -0.023035 0.0015576 -0.022315
0.32422 -0.00042145 0.00012457 0 0.001519 0 9.7818e-06 0 -0.0019495 0 0.0020775 -0.0060365 -0.32403 -0.038034 -0.02049 -0.021102 -0.022102 -0.013522 -0.030937 -0.036024 0.0022315 -0.03733 -0.018252 0.016877 -0.02349 0.041099 -0.010346 -0.0010531 -0.009278 0.033465 0 0 0 0 -0.058556 -0.03848 -0.020069 0.0046454 -0.02502
0.32813 0.00095084 0.00068967 0 0.0028746 0 0.0026046 0 -0.0017097 0 -0.0019013 -0.0078831 -0.36199 -0.032204 -0.027602 -0.020069 -0.037399 -0.015015 -0.032554 -0.047728 -0.0055493 -0.043011 -0.016404 0.015148 -0.027557 0.058026 -0.0058387 -0.0061852 -0.0099651 0.049437 0 0 0 0 -0.058845 -0.037876 -0.019341 0.002497 -0.032056
0.33203 0.001931 0.00073292 0 0.0033824 0 0.0045299 0 -0.0011473 0 -0.0053246 -0.0084213 -0.3711 -0.021373 -0.030918 -0.020509 -0.050544 -0.018759 -0.033156 -0.058026 -0.013873 -0.044593 -0.013713 0.013173 -0.0303 0.071133 -0.0025698 -0.0096648 -0.011637 0.058188 0 0 0 0 -0.053699 -0.035009 -0.020608 -0.004569 -0.041845
0.33594 0.0021428 0.0010256 0 0.0021978 0 0.0040662 0 -0.0011597 0 -0.0071623 -0.0068698 -0.34726 -0.0071863 -0.027322 -0.021579 -0.058294 -0.024922 -0.032136 -0.064257 -0.02203 -0.039988 -0.0099638 0.012612 -0.030707 0.078301 -0.0031494 -0.01043 -0.013973 0.052917 0 0 0 0 -0.042148 -0.03113 -0.022949 -0.015573 -0.051718
0.33984 0.0018251 0.001991 0 -0.00075739 0 0.0014513 0 -0.0021015 0 -0.0071936 -0.0032301 -0.3175 0.0060215 -0.015838 -0.021661 -0.057368 -0.031744 -0.02814 -0.062155 -0.027821 -0.028496 -0.006241 0.012936 -0.028376 0.078405 -0.0086452 -0.00779 -0.015681 0.032545 0 0 0 0 -0.025959 -0.028231 -0.023361 -0.026411 -0.056318
0.34375 0.0016605 0.0031913 0 -0.0039054 0 -0.0012469 0 -0.003059 0 -0.0058165 0.0015387 -0.31005 0.015741 -0.0021065 -0.020379 -0.051037 -0.036712 -0.021767 -0.053304 -0.030388 -0.014546 -0.0042014 0.011696 -0.025131 0.074857 -0.015311 -0.0036165 -0.016032 0.0019664 0 0 0 0 -0.010353 -0.026434 -0.020756 -0.033732 -0.055027
0.34766 0.0021164 0.0036961 0 -0.0045436 0 -0.0018495 0 -0.0024384 0 -0.003486 0.0057909 -0.32322 0.021289 0.010696 -0.017796 -0.04135 -0.038595 -0.013615 -0.038948 -0.029454 -0.00061834 -0.0047903 0.0073776 -0.022032 0.068956 -0.020866 0.00098358 -0.014851 -0.030295 0 0 0 0 0.0019741 -0.025243 -0.015228 -0.036379 -0.048318
0.35156 0.0029238 0.0029503 0 -0.00099242 0 0.00012336 0 0.00045587 0 -0.00041497 0.0081612 -0.32841 0.022462 0.019585 -0.014135 -0.030622 -0.036486 -0.0045254 -0.020858 -0.025113 0.010856 -0.0087168 0.0014774 -0.020106 0.061837 -0.023149 0.0048789 -0.012159 -0.056405 0 0 0 0 0.0086889 -0.023973 -0.00734 -0.033772 -0.037283
0.35547 0.0032614 0.0012752 0 0.0053918 0 0.0030289 0 0.0044069 0 0.0031396 0.0086923 -0.30537 0.019627 0.020085 -0.010001 -0.023106 -0.029429 0.0033857 -0.0029527 -0.018314 0.015827 -0.016794 -0.002853 -0.021004 0.054075 -0.018779 0.0061249 -0.0084175 -0.073373 0 0 0 0 0.006404 -0.020959 0.00075729 -0.026034 -0.024867
0.35938 0.0025291 -0.00042542 0 0.010563 0 0.0043551 0 0.007038 0 0.0064292 0.008962 -0.2708 0.015807 0.013863 -0.0064244 -0.021569 -0.020488 0.0077737 0.0093762 -0.012917 0.014226 -0.026344 -0.0042974 -0.024413 0.044744 -0.008984 0.0044551 -0.0052331 -0.083952 0 0 0 0 -0.0020321 -0.015408 0.0054775 -0.017477 -0.015893
0.36328 0.00096323 -0.0013739 0 0.010777 0 0.0026816 0 0.0068071 0 0.0083654 0.010678 -0.26591 0.012409 0.0047295 -0.003733 -0.025306 -0.012516 0.0083907 0.014526 -0.011136 0.0083812 -0.034731 -0.00502 -0.029045 0.033 0.0034075 0.00094843 -0.0033669 -0.092998 0 0 0 0 -0.012687 -0.0080564 0.0059067 -0.010672 -0.011701
0.36719 -0.00052908 -0.0013589 0 0.0058606 0 -0.0010824 0 0.0043941 0 0.0084119 0.013792 -0.31302 0.009923 -0.0047052 -0.0021039 -0.033426 -0.0074357 0.0053624 0.011695 -0.014232 1.4528e-05 -0.040065 -0.0083589 -0.033913 0.018485 0.016444 -0.0034998 -0.0031725 -0.10209 0 0 0 0 -0.022983 0.00029032 0.0018816 -0.0068973 -0.01271
0.37109 -0.0011588 -0.00065004 0 -0.00029476 0 -0.0041274 0 0.0021428 0 0.0073455 0.016044 -0.38769 0.0084764 -0.011511 -0.0016489 -0.044406 -0.0072435 -0.00077254 0.00057545 -0.023203 -0.0087351 -0.040295 -0.0149 -0.037821 0.0010976 0.027901 -0.0077209 -0.0048372 -0.10734 0 0 0 0 -0.030145 0.0084481 -0.0062137 -0.0070724 -0.018764
0.375 -0.00088155 0.00032428 0 -0.0027482 0 -0.0036936 0 0.0020702 0 0.006814 0.014729 -0.43868 0.0067463 -0.012208 -0.0025461 -0.054181 -0.014338 -0.0077605 -0.017661 -0.037605 -0.014265 -0.032425 -0.021229 -0.038753 -0.016689 0.034564 -0.009502 -0.0077678 -0.1028 0 0 0 0 -0.030931 0.013401 -0.015684 -0.010538 -0.027816
0.37891 -0.00026935 0.0011831 0 0.00041226 0 0.00071374 0 0.0042411 0 0.0077482 0.0092652 -0.43716 0.0033974 -0.010036 -0.0041655 -0.060184 -0.024723 -0.012993 -0.036778 -0.051938 -0.016648 -0.020176 -0.022868 -0.037499 -0.030479 0.037793 -0.0090701 -0.010184 -0.086116 0 0 0 0 -0.02859 0.014619 -0.022925 -0.013568 -0.035999
0.38281 0.00016249 0.0016621 0 0.0064524 0 0.0065402 0 0.0068363 0 0.0090962 0.0020921 -0.40403 -0.0018693 -0.0073552 -0.0062384 -0.061782 -0.036073 -0.015715 -0.054069 -0.063332 -0.016554 -0.005694 -0.0184 -0.034746 -0.03777 0.038433 -0.006939 -0.011312 -0.061027 0 0 0 0 -0.025168 0.012054 -0.026805 -0.014671 -0.042089
0.38672 0.00042351 0.0017134 0 0.010219 0 0.0097381 0 0.0076427 0 0.0084077 -0.0031208 -0.38708 -0.0090266 -0.0064975 -0.0084383 -0.058837 -0.046051 -0.015552 -0.067134 -0.069258 -0.014892 0.008761 -0.010581 -0.031294 -0.036649 0.037357 -0.0037971 -0.010579 -0.034261 0 0 0 0 -0.02261 0.0059538 -0.026723 -0.012779 -0.045273
0.39063 0.00085454 0.0016087 0 0.0082693 0 0.0077987 0 0.0056293 0 0.004104 -0.0044196 -0.41319 -0.01738 -0.011178 -0.010091 -0.051745 -0.050831 -0.01254 -0.072402 -0.065858 -0.013391 0.019423 -0.0035493 -0.028525 -0.024439 0.035558 -0.0010026 -0.00738 -0.010461 0 0 0 0 -0.023628 -0.0031004 -0.022619 -0.0070448 -0.044993
0.39453 0.0015789 0.0018039 0 0.001469 0 0.001936 0 0.0015231 0 -0.0026065 -0.0029894 -0.46605 -0.024402 -0.022045 -0.010056 -0.043678 -0.048556 -0.0087896 -0.069325 -0.053747 -0.013908 0.023565 0.00074002 -0.02754 -0.0052066 0.033348 -5.3144e-05 -0.0029218 0.0097535 0 0 0 0 -0.027914 -0.012702 -0.017617 0.00013442 -0.042965
0.39844 0.0022724 0.0025102 0 -0.0058635 0 -0.0035797 0 -0.0027292 0 -0.0081989 -0.0018593 -0.5099 -0.028773 -0.035875 -0.0079096 -0.036736 -0.041345 -0.005653 -0.060566 -0.037158 -0.016182 0.022483 0.0033355 -0.027778 0.014482 0.030137 -0.00074222 0.0011589 0.027401 0 0 0 0 -0.03243 -0.021215 -0.013973 0.0062702 -0.040713
0.40234 0.0025089 0.0033428 0 -0.0092719 0 -0.0047093 0 -0.0050976 0 -0.009569 -0.003229 -0.52903 -0.029865 -0.050277 -0.0033743 -0.031791 -0.030772 -0.0035082 -0.047639 -0.018746 -0.01969 0.017329 0.0061384 -0.028557 0.030356 0.025364 -0.0026488 0.0038303 0.042175 0 0 0 0 -0.03492 -0.0277 -0.012577 0.010137 -0.038773
0.40625 0.0022448 0.0035039 0 -0.0072208 0 -0.00095599 0 -0.0046194 0 -0.0066446 -0.0068243 -0.53839 -0.027344 -0.06255 0.0036803 -0.029376 -0.018806 -0.00243 -0.032307 -0.0013719 -0.02362 0.0097427 0.0096268 -0.028964 0.038161 0.018461 -0.0051072 0.0041147 0.052573 0 0 0 0 -0.033014 -0.031348 -0.013912 0.010804 -0.037456
0.41016 0.0018538 0.0024598 0 -0.0017949 0 0.004161 0 -0.0020464 0 -0.0024307 -0.010426 -0.55729 -0.021208 -0.067172 0.01319 -0.0293 -0.0093991 -0.001097 -0.017636 0.0098333 -0.025746 0.003624 0.0128 -0.026464 0.029834 0.0085582 -0.0062929 0.00035022 0.058183 0 0 0 0 -0.022494 -0.030238 -0.017054 0.0081373 -0.036086
0.41406 0.0016653 0.00049158 0 0.0030647 0 0.0059935 0 0.00050997 0 -0.00039993 -0.011685 -0.58126 -0.014317 -0.065167 0.022875 -0.029049 -0.0036353 0.0022235 -0.0055862 0.015496 -0.0253 0.0015032 0.014728 -0.020666 0.010885 -0.0023711 -0.0055531 -0.0055982 0.06004 0 0 0 0 -0.0072224 -0.025465 -0.01871 0.0057868 -0.033392
0.41797 0.0015557 -0.0014641 0 0.0042782 0 0.0025991 0 0.001033 0 -0.0015952 -0.0095711 -0.58664 -0.007759 -0.057871 0.031552 -0.027576 -0.00099286 0.0079927 0.003464 0.016822 -0.022341 0.0038233 0.015409 -0.011843 -0.01458 -0.013063 -0.0031065 -0.012467 0.057711 0 0 0 0 0.0097655 -0.017371 -0.017527 0.0056127 -0.028896
0.42188 0.0010871 -0.0025654 0 0.0015013 0 -0.003719 0 -0.00068592 0 -0.0039876 -0.0046886 -0.5613 -0.0022842 -0.046711 0.038252 -0.024181 -0.00065709 0.016255 0.0094177 0.015119 -0.017123 0.010566 0.015044 -0.00052268 -0.042478 -0.022379 0.00061647 -0.019052 0.047028 0 0 0 0 0.025611 -0.0063397 -0.01271 0.008966 -0.022386
0.42578 4.8795e-05 -0.002678 0 -0.0028555 0 -0.0083615 0 -0.002578 0 -0.0044576 0.0011831 -0.52283 0.0014744 -0.033756 0.041677 -0.018264 -0.0009822 0.026498 0.012374 0.012357 -0.010209 0.02122 0.013184 0.012198 -0.06661 -0.028631 0.0046405 -0.023529 0.023145 0 0 0 0 0.036019 0.0072281 -0.0037532 0.017327 -0.013848
0.42969 -0.0012119 -0.0022833 0 -0.0053389 0 -0.008063 0 -0.0018784 0 -0.0014633 0.0058005 -0.501 0.0042062 -0.021796 0.041676 -0.010952 0.00072371 0.035837 0.013837 0.010981 -0.0031666 0.032747 0.0093705 0.023471 -0.079987 -0.030574 0.0070324 -0.024155 -0.012409 0 0 0 0 0.038035 0.021592 0.0066486 0.029171 -0.0047659
0.43359 -0.0020496 -0.0018675 0 -0.0038133 0 -0.0031655 0 0.0023025 0 0.0038379 0.00737 -0.50525 0.0071572 -0.011284 0.040057 -0.0040868 0.0045633 0.042279 0.015356 0.010887 0.0030809 0.042531 0.0045945 0.031765 -0.084207 -0.029276 0.0074196 -0.021791 -0.048239 0 0 0 0 0.035189 0.034809 0.015101 0.040767 0.003371
0.4375 -0.0020901 -0.0014853 0 0.0010318 0 0.0030456 0 0.007757 0 0.0085935 0.0056249 -0.51635 0.010858 -0.0021296 0.03781 0.0014306 0.0099484 0.044961 0.017524 0.011441 0.0081969 0.049294 0.001368 0.036288 -0.081037 -0.025153 0.0058995 -0.017074 -0.068994 0 0 0 0 0.03016 0.045593 0.019806 0.04993 0.0098389
0.44141 -0.001505 -0.00090371 0 0.0061065 0 0.0069827 0 0.010728 0 0.010223 0.0023663 -0.5117 0.015687 0.0059258 0.035925 0.0048711 0.015919 0.043395 0.020771 0.011751 0.011975 0.052024 0.001545 0.036505 -0.073057 -0.018698 0.002827 -0.010845 -0.067218 0 0 0 0 0.02601 0.052699 0.019291 0.054624 0.014069
0.44531 -0.00074765 -3.956e-05 0 0.0080947 0 0.0070988 0 0.0090704 0 0.0078588 0.00055202 -0.49262 0.021586 0.01304 0.035771 0.005587 0.019671 0.037532 0.025269 0.0095881 0.014113 0.04909 0.0039964 0.03145 -0.06602 -0.01018 -0.0005589 -0.0047771 -0.050203 0 0 0 0 0.028747 0.053226 0.011633 0.051432 0.015242
0.44922 -0.00010722 0.0008722 0 0.0058374 0 0.0043936 0 0.0041545 0 0.0026344 0.0020994 -0.47949 0.026923 0.018881 0.036738 0.0056094 0.019678 0.030842 0.029833 0.0045097 0.015132 0.042685 0.0050282 0.023561 -0.064804 -0.00066933 -0.0025778 -0.00026992 -0.034332 0 0 0 0 0.038642 0.048116 0.00069529 0.042811 0.014564
0.45313 0.00042448 0.0015331 0 0.0010882 0 0.0012238 0 -0.00032735 0 -0.0029612 0.0061077 -0.48106 0.030649 0.022753 0.037784 0.0064205 0.016427 0.025043 0.033747 -0.0027481 0.015162 0.034404 0.001721 0.014339 -0.069661 0.0092781 -0.0028625 0.002578 -0.031212 0 0 0 0 0.053076 0.038647 -0.010671 0.031179 0.01269
0.45703 0.00091145 0.0018721 0 -0.0029635 0 -0.00038401 0 -0.0015574 0 -0.0063035 0.009342 -0.47794 0.032015 0.024077 0.038014 0.0091208 0.010766 0.021128 0.036562 -0.011376 0.014214 0.025469 -0.005021 0.0048693 -0.080025 0.019154 -0.0013557 0.0038675 -0.038318 0 0 0 0 0.069377 0.025919 -0.020338 0.018406 0.0099831
0.46094 0.0012438 0.001988 0 -0.0041624 0 0.00016971 0 0.00018061 0 -0.0060565 0.008915 -0.44448 0.030165 0.022066 0.036191 0.015033 0.004384 0.0199 0.037856 -0.020041 0.012163 0.017384 -0.011004 -0.0035926 -0.094187 0.028217 0.0017141 0.0039576 -0.04269 0 0 0 0 0.083339 0.011438 -0.025744 0.0068275 0.0066961
0.46484 0.0012335 0.0018584 0 -0.0027995 0 0.001959 0 0.0021705 0 -0.0031258 0.0048649 -0.38458 0.025107 0.017012 0.031245 0.024921 0.0015478 0.020442 0.038138 -0.026114 0.0088756 0.012385 -0.012529 -0.0094825 -0.10654 0.034904 0.004956 0.003943 -0.03357 0 0 0 0 0.087916 -0.0016053 -0.0247 -0.00078683 0.0028423
0.46875 0.00088609 0.0012582 0 -0.000919 0 0.0032852 0 0.0019186 0 -0.00026093 0.00016012 -0.33601 0.019232 0.011738 0.0249 0.036635 0.003543 0.020439 0.039008 -0.029088 0.0049988 0.010516 -0.0096267 -0.013109 -0.11371 0.039219 0.0071842 0.0044398 -0.011605 0 0 0 0 0.084032 -0.011476 -0.019931 -0.0052004 -0.0013045
0.47266 0.00044948 5.3287e-05 0 -0.00036204 0 0.0028284 0 -0.00081258 0 -0.0001332 -0.0019789 -0.3319 0.013987 0.0079444 0.018457 0.048988 0.010448 0.018956 0.041437 -0.028807 0.00095901 0.011876 -0.0054612 -0.014573 -0.11456 0.041378 0.0080396 0.00542 0.01335 0 0 0 0 0.073198 -0.017325 -0.01298 -0.0069428 -0.0054065
0.47656 0.00012964 -0.0014878 0 -0.0013664 0 0.00055722 0 -0.0042123 0 -0.0031268 -0.00094352 -0.36104 0.010831 0.0072353 0.01332 0.060782 0.021765 0.015369 0.046284 -0.025319 -0.0027701 0.01641 -0.0027076 -0.01406 -0.10863 0.041849 0.0073586 0.0066926 0.031951 0 0 0 0 0.057678 -0.018558 -0.0054818 -0.0066679 -0.0090235
0.48047 -0.00018257 -0.0028001 0 -0.0027861 0 -0.0022173 0 -0.0061763 0 -0.0067694 0.00090428 -0.37508 0.012606 0.012336 0.012297 0.07004 0.03551 0.009606 0.054921 -0.01856 -0.00516 0.024289 -0.00085356 -0.011626 -0.095969 0.042041 0.0052616 0.0074112 0.042095 0 0 0 0 0.042548 -0.013982 -1.9424e-05 -0.0051392 -0.010857
0.48438 -0.00079614 -0.0034859 0 -0.003382 0 -0.0037639 0 -0.0057647 0 -0.007598 0.00060591 -0.33927 0.019829 0.022233 0.015984 0.076251 0.046813 0.0043542 0.065943 -0.0099068 -0.0055962 0.034028 0.0027699 -0.0080773 -0.08121 0.044376 0.0029744 0.0065749 0.047065 0 0 0 0 0.033574 -0.0054358 0.002359 -0.0031104 -0.0099305
0.48828 -0.0017991 -0.0036133 0 -0.0028087 0 -0.0031906 0 -0.0034026 0 -0.0040613 -0.0026643 -0.27189 0.031198 0.034532 0.022912 0.07997 0.053558 0.0014394 0.077249 -0.00024085 -0.0041924 0.044445 0.0095396 -0.0039274 -0.067176 0.049533 0.0010647 0.0041357 0.04939 0 0 0 0 0.03131 0.0051204 0.0023903 -0.00061235 -0.0064425
0.49219 -0.0028165 -0.0035017 0 -0.0015368 0 -0.0010507 0 -0.00032055 0 0.0020562 -0.0070485 -0.22682 0.045577 0.047455 0.03173 0.081441 0.054659 0.0018851 0.087145 0.0098911 -0.0010632 0.054713 0.017537 0.00050012 -0.055419 0.057596 -0.00026566 0.00025117 0.048471 0 0 0 0 0.035384 0.016283 0.00068111 0.0023763 -0.00075138
0.49609 -0.0032644 -0.0032648 0 -0.00014499 0 0.0011762 0 0.0019654 0 0.0069727 -0.0098837 -0.23657 0.061369 0.05887 0.040561 0.080929 0.049433 0.0065091 0.093583 0.019902 0.0035593 0.063891 0.023153 0.0048532 -0.04727 0.068216 -0.0009689 -0.0046839 0.044053 0 0 0 0 0.044485 0.026405 -0.0019304 0.0058936 0.0064622
0.5 -0.002855 -0.0026854 0 0.0011058 0 0.0022308 0 0.0021107 0 0.0078129 -0.0099828 -0.27846 0.074294 0.064994 0.045008 0.077896 0.038664 0.014702 0.092576 0.028229 0.0089059 0.069823 0.024506 0.0082181 -0.043686 0.078552 -0.0015845 -0.0090778 0.039823 0 0 0 0 0.053989 0.031808 -0.0041975 0.0093916 0.012722
0.50391 -0.0018127 -0.0015758 0 0.0020985 0 0.0018715 0 -0.00029637 0 0.0045694 -0.0082362 -0.30121 0.082028 0.066523 0.044311 0.072533 0.027368 0.022321 0.086008 0.034107 0.013714 0.072402 0.023049 0.010162 -0.042022 0.085152 -0.0026811 -0.011657 0.041149 0 0 0 0 0.059915 0.03208 -0.0059527 0.011868 0.01612
0.50781 -0.00058996 -0.00015226 0 0.0025622 0 0.0007965 0 -0.004007 0 -0.00032054 -0.0063584 -0.28092 0.083585 0.06393 0.038581 0.064601 0.017676 0.027341 0.075208 0.037007 0.017403 0.07143 0.021773 0.010367 -0.041243 0.086206 -0.0042777 -0.011951 0.048488 0 0 0 0 0.061403 0.027075 -0.0074434 0.012777 0.015974
0.51172 0.0005635 0.0011014 0 0.0022013 0 -5.4751e-06 0 -0.0064604 0 -0.0040104 -0.0053059 -0.24328 0.078524 0.057873 0.028413 0.054063 0.011371 0.028138 0.061878 0.036612 0.019498 0.06692 0.022026 0.0086303 -0.040462 0.080335 -0.0062386 -0.0097331 0.05413 0 0 0 0 0.058268 0.017081 -0.0089359 0.011756 0.012009
0.51563 0.00169 0.0019677 0 0.0011601 0 0.00016528 0 -0.0055691 0 -0.0049966 -0.0047945 -0.22895 0.066562 0.049173 0.015344 0.041056 0.010773 0.022698 0.049261 0.032487 0.019281 0.058868 0.022207 0.0046343 -0.038798 0.065403 -0.0079361 -0.0049088 0.047227 0 0 0 0 0.051368 0.0029249 -0.010839 0.0084802 0.0043368
0.51953 0.0028345 0.0027674 0 0.0002187 0 0.0014916 0 -0.0016135 0 -0.0034809 -0.0039452 -0.24544 0.052093 0.039528 0.0036219 0.028299 0.015066 0.013333 0.041792 0.02654 0.017216 0.049388 0.019452 -0.00050504 -0.036589 0.043634 -0.0081644 0.000865 0.023118 0 0 0 0 0.044795 -0.011003 -0.012772 0.004465 -0.0038676
0.52344 0.0038077 0.0039633 0 0.00034375 0 0.0036146 0 0.0027279 0 -0.00071249 -0.0020826 -0.2623 0.039501 0.029912 -0.0045421 0.018427 0.021605 0.003988 0.040172 0.020988 0.014499 0.040574 0.012418 -0.0052792 -0.034846 0.019026 -0.0066935 0.0061402 -0.012175 0 0 0 0 0.040733 -0.021301 -0.013802 0.0013011 -0.0099602
0.52734 0.0043451 0.0054968 0 0.00191 0 0.0057005 0 0.004623 0 0.0017881 0.0010057 -0.25336 0.031517 0.020944 -0.0080305 0.01332 0.028799 -0.0028054 0.044423 0.017172 0.01198 0.03374 0.0024538 -0.0086061 -0.034328 -0.0059963 -0.0035708 0.010156 -0.046897 0 0 0 0 0.040018 -0.025797 -0.013129 -0.00011675 -0.012407
0.53125 0.0044685 0.006653 0 0.0042864 0 0.0067706 0 0.003622 0 0.0028045 0.0051748 -0.23281 0.030656 0.01325 -0.0061322 0.014729 0.035003 -0.0045672 0.053958 0.016332 0.01058 0.030121 -0.0076459 -0.009385 -0.035804 -0.028929 0.00094085 0.012288 -0.073104 0 0 0 0 0.043016 -0.022592 -0.0099326 0.00096184 -0.0099263
0.53516 0.0045494 0.0067054 0 0.0061792 0 0.0063634 0 0.0019814 0 0.0020016 0.009935 -0.23977 0.041371 0.0091229 0.0018534 0.026166 0.037353 0.0028975 0.066273 0.02035 0.012362 0.03203 -0.015848 -0.0051493 -0.040821 -0.044519 0.0055853 0.01181 -0.091738 0 0 0 0 0.049173 -0.008145 -0.0025002 0.0051826 -0.00070636
0.53906 0.0049078 0.005685 0 0.0064875 0 0.0050769 0 0.0024259 0 0.00038352 0.014377 -0.28922 0.058228 0.0092209 0.011753 0.042905 0.036457 0.015495 0.076278 0.026663 0.016803 0.037184 -0.022039 0.0025932 -0.047895 -0.052655 0.0087151 0.010312 -0.10917 0 0 0 0 0.055382 0.011975 0.0071921 0.010008 0.011268
0.54297 0.005383 0.0044136 0 0.0050706 0 0.0043078 0 0.0056279 0 -2.4585e-05 0.017413 -0.34924 0.07766 0.013989 0.021645 0.062002 0.03305 0.030382 0.081919 0.033648 0.023226 0.0441 -0.027463 0.012683 -0.055881 -0.053223 0.0097591 0.0086164 -0.12972 0 0 0 0 0.060678 0.034537 0.017704 0.014024 0.023811
0.54688 0.0054267 0.0037244 0 0.0029368 0 0.0051314 0 0.0098863 0 0.002439 0.018409 -0.37391 0.096216 0.023551 0.029934 0.080647 0.027976 0.044858 0.081769 0.039857 0.030813 0.051371 -0.033278 0.023874 -0.063583 -0.046284 0.008423 0.0074161 -0.15169 0 0 0 0 0.064517 0.056507 0.02762 0.016096 0.035007
0.55078 0.0047056 0.0036904 0 0.0017378 0 0.0072461 0 0.013043 0 0.0075176 0.017688 -0.35455 0.10861 0.037944 0.034594 0.094615 0.02262 0.054906 0.074251 0.043286 0.03811 0.05696 -0.039445 0.034139 -0.068974 -0.031522 0.0045608 0.007588 -0.16956 0 0 0 0 0.066738 0.073435 0.034687 0.014809 0.042245
0.55469 0.0035752 0.0036811 0 0.0027918 0 0.0090846 0 0.014344 0 0.012811 0.016316 -0.32845 0.10993 0.054382 0.034898 0.10004 0.019418 0.057237 0.061213 0.043059 0.042845 0.059349 -0.044603 0.040734 -0.06961 -0.010901 -0.00042727 0.0094769 -0.17851 0 0 0 0 0.068865 0.081353 0.036855 0.010532 0.04419
0.55859 0.0028532 0.0031543 0 0.0061275 0 0.009151 0 0.014344 0 0.015398 0.01525 -0.33442 0.10301 0.069517 0.032923 0.099108 0.01921 0.054262 0.047058 0.041206 0.04496 0.060123 -0.046885 0.043812 -0.066187 0.011669 -0.004913 0.012321 -0.17657 0 0 0 0 0.072242 0.082565 0.035491 0.0056997 0.043194
0.5625 0.0030614 0.0023009 0 0.010169 0 0.0073734 0 0.013452 0 0.014042 0.014611 -0.36773 0.09023 0.081629 0.030035 0.093569 0.022482 0.047837 0.034212 0.039212 0.044848 0.060855 -0.045162 0.043827 -0.059492 0.033903 -0.0081416 0.0157 -0.16366 0 0 0 0 0.077424 0.078856 0.031714 0.001807 0.040866
0.56641 0.0039086 0.0018645 0 0.012474 0 0.0051584 0 0.01128 0 0.010031 0.013698 -0.38822 0.07466 0.089289 0.027746 0.085675 0.029509 0.040232 0.024989 0.038694 0.043247 0.063421 -0.03995 0.041594 -0.050731 0.05345 -0.0095193 0.019177 -0.14074 0 0 0 0 0.084751 0.072525 0.026952 0.00031041 0.03901
0.57031 0.0045699 0.0023851 0 0.011283 0 0.0041127 0 0.0076841 0 0.005949 0.011647 -0.3711 0.063238 0.090704 0.029141 0.080184 0.040875 0.03599 0.023327 0.042823 0.042513 0.072465 -0.033231 0.039312 -0.043357 0.065234 -0.0084264 0.022156 -0.11083 0 0 0 0 0.094262 0.068364 0.02438 0.003592 0.041115
0.57422 0.0044887 0.0036982 0 0.0068652 0 0.004699 0 0.0039565 0 0.0035981 0.0081011 -0.33836 0.060274 0.089378 0.034851 0.079899 0.05419 0.036788 0.027517 0.051168 0.044987 0.088565 -0.02708 0.039431 -0.040959 0.068898 -0.0063116 0.024652 -0.079676 0 0 0 0 0.10408 0.069361 0.025675 0.010042 0.047555
0.57813 0.0038889 0.0051516 0 0.0015439 0 0.006052 0 0.0021479 0 0.0029047 0.0034474 -0.33226 0.065511 0.087931 0.044183 0.084403 0.067845 0.04164 0.035304 0.062214 0.051018 0.1102 -0.022123 0.042367 -0.04449 0.065943 -0.0041248 0.026858 -0.053156 0 0 0 0 0.11316 0.075187 0.030474 0.017827 0.057137
0.58203 0.0035055 0.0061853 0 -0.0018313 0 0.0069066 0 0.0028008 0 0.0024882 -0.0013428 -0.36305 0.077943 0.088304 0.056326 0.092803 0.08054 0.049297 0.044759 0.074532 0.060453 0.13562 -0.017279 0.048076 -0.054212 0.058043 -0.0025326 0.028905 -0.032796 0 0 0 0 0.12077 0.085008 0.038095 0.025455 0.068595
0.58594 0.00385 0.0066198 0 -0.0019001 0 0.0065536 0 0.0037389 0 0.0010083 -0.0050386 -0.39569 0.095243 0.09281 0.069904 0.10322 0.090569 0.057537 0.05323 0.085989 0.072541 0.16187 -0.011247 0.056015 -0.069839 0.047969 -0.0022749 0.030929 -0.014353 0 0 0 0 0.12605 0.096997 0.047136 0.030961 0.079894
0.58984 0.0047555 0.0064765 0 0.00032212 0 0.0050209 0 0.0018707 0 -0.0019172 -0.0065918 -0.3928 0.1104 0.1028 0.081554 0.11089 0.095724 0.061851 0.056753 0.093186 0.083779 0.18233 -0.0043749 0.063642 -0.087181 0.042335 -0.0037615 0.032816 0.007338 0 0 0 0 0.12828 0.10639 0.053875 0.032377 0.087211
0.59375 0.0055846 0.005744 0 0.0024413 0 0.002732 0 -0.0033747 0 -0.0055783 -0.0056992 -0.36148 0.11937 0.11502 0.089679 0.11396 0.097172 0.061491 0.055683 0.096386 0.091492 0.19515 0.0011377 0.069083 -0.10088 0.043761 -0.0060903 0.034324 0.030914 0 0 0 0 0.12852 0.11124 0.056686 0.031407 0.090166
0.59766 0.0057921 0.0044669 0 0.002722 0 0.00034369 0 -0.0086478 0 -0.0084443 -0.003178 -0.34476 0.12103 0.12739 0.09371 0.11215 0.095644 0.056741 0.050683 0.096091 0.094664 0.20003 0.0032266 0.071787 -0.10824 0.052797 -0.00881 0.035322 0.046226 0 0 0 0 0.1272 0.11128 0.055114 0.029312 0.089018
0.60156 0.0052702 0.0029912 0 0.0014309 0 -0.001163 0 -0.0092955 0 -0.0086574 -0.00063128 -0.36593 0.11514 0.13781 0.09346 0.10573 0.092077 0.048391 0.042814 0.093104 0.092792 0.19745 0.0022143 0.071578 -0.10708 0.069118 -0.011481 0.035745 0.041149 0 0 0 0 0.12479 0.10679 0.049142 0.027472 0.084435
0.60547 0.0042543 0.0019022 0 0.00039163 0 -0.00076333 0 -0.003792 0 -0.0049776 0.00065942 -0.39424 0.10294 0.14249 0.089058 0.096146 0.088198 0.038659 0.034447 0.089016 0.08598 0.18927 0.00079265 0.068989 -0.094307 0.090448 -0.013504 0.035699 0.012397 0 0 0 0 0.12206 0.099347 0.039357 0.028338 0.078118
0.60938 0.0030445 0.0015604 0 0.0012463 0 0.0017001 0 0.0044192 0 0.0019838 0.00080586 -0.37732 0.091049 0.14103 0.083615 0.087566 0.08593 0.031236 0.028773 0.085926 0.078551 0.18158 0.0013934 0.066829 -0.074641 0.10918 -0.014815 0.036026 -0.029554 0 0 0 0 0.12026 0.093163 0.029133 0.032352 0.07319
0.61328 0.0018772 0.0017187 0 0.0039929 0 0.0048146 0 0.0097201 0 0.0093199 0.0012449 -0.30461 0.082896 0.13527 0.079086 0.081791 0.085385 0.027083 0.026484 0.084124 0.07327 0.17698 0.0035387 0.06646 -0.053137 0.12145 -0.015627 0.037293 -0.066556 0 0 0 0 0.12002 0.089807 0.02021 0.038129 0.070558
0.61719 0.00096396 0.0017208 0 0.0070129 0 0.0062604 0 0.0091844 0 0.013233 0.0033366 -0.2242 0.080276 0.12668 0.076601 0.079749 0.08628 0.026422 0.027714 0.083527 0.07172 0.1765 0.0041381 0.068467 -0.033219 0.12506 -0.016064 0.039849 -0.085049 0 0 0 0 0.12178 0.089849 0.013471 0.044432 0.070476
0.62109 0.00048854 0.0011572 0 0.0084411 0 0.0047475 0 0.0048827 0 0.011751 0.0068222 -0.18909 0.0845 0.11712 0.077166 0.082069 0.087927 0.028993 0.03218 0.083757 0.075259 0.18057 0.00076017 0.073116 -0.018635 0.11834 -0.01626 0.043997 -0.08415 0 0 0 0 0.12596 0.093361 0.0095558 0.049603 0.072809
0.625 0.00047869 0.00031137 0 0.0076281 0 0.0015086 0 0.001597 0 0.0065006 0.0097204 -0.1948 0.095078 0.11018 0.081364 0.088844 0.087794 0.032805 0.038041 0.083699 0.084075 0.18695 -0.0054206 0.079021 -0.014603 0.10158 -0.016309 0.049605 -0.073583 0 0 0 0 0.13286 0.098474 0.0083955 0.050637 0.076119
0.62891 0.00073182 -8.0707e-05 0 0.0055046 0 -0.0004019 0 0.0023987 0 0.0015845 0.0099949 -0.18549 0.10642 0.10673 0.08668 0.097425 0.084465 0.035254 0.042629 0.082945 0.093659 0.19153 -0.010306 0.083365 -0.017128 0.083012 -0.016328 0.055112 -0.06477 0 0 0 0 0.14049 0.10217 0.0079183 0.048574 0.078573
0.63281 0.00097008 0.00049501 0 0.0036732 0 0.0012433 0 0.0063159 0 0.00020261 0.0075419 -0.1245 0.11616 0.10685 0.091902 0.10709 0.077347 0.035605 0.045026 0.081678 0.10184 0.193 -0.01083 0.084916 -0.023773 0.066317 -0.01643 0.05966 -0.063448 0 0 0 0 0.14778 0.10354 0.0075014 0.044624 0.079847
0.63672 0.0011119 0.0019017 0 0.0030755 0 0.0056063 0 0.0098503 0 0.0020172 0.0045531 -0.044144 0.12233 0.11039 0.095943 0.11725 0.066148 0.033496 0.044637 0.08021 0.10676 0.19068 -0.0082184 0.082812 -0.03193 0.054656 -0.016754 0.062493 -0.068736 0 0 0 0 0.15366 0.10211 0.0067306 0.040259 0.079947
0.64063 0.0013508 0.0035207 0 0.0033253 0 0.0092201 0 0.010313 0 0.0038002 0.0037451 -0.0090836 0.1225 0.11705 0.097315 0.12753 0.050546 0.029043 0.041021 0.079329 0.10598 0.1848 -0.007001 0.076194 -0.037482 0.052229 -0.017659 0.062442 -0.076588 0 0 0 0 0.15641 0.097991 0.0055836 0.038441 0.079711
0.64453 0.0019157 0.0047218 0 0.0031835 0 0.0089167 0 0.0077101 0 0.002747 0.0059825 -0.032111 0.1178 0.12515 0.096172 0.13757 0.032591 0.024467 0.035969 0.079786 0.1007 0.17957 -0.010472 0.067431 -0.037604 0.057928 -0.019444 0.059835 -0.082667 0 0 0 0 0.15569 0.093925 0.0050757 0.041853 0.081547
0.64844 0.0027569 0.005134 0 0.0017352 0 0.004632 0 0.003997 0 -0.00080848 0.0094656 -0.046228 0.11101 0.13347 0.093958 0.14683 0.014396 0.021284 0.031243 0.081356 0.094099 0.17782 -0.017128 0.05928 -0.03372 0.067375 -0.021882 0.056036 -0.082881 0 0 0 0 0.15293 0.091712 0.0057057 0.049746 0.086474
0.65234 0.0035086 0.0046059 0 -0.00070606 0 -0.00048782 0 0.0011666 0 -0.0039023 0.011239 0.022109 0.10371 0.14135 0.091648 0.15464 -0.0027412 0.020227 0.027802 0.083827 0.0882 0.18086 -0.021807 0.053416 -0.027199 0.07798 -0.024686 0.0519 -0.073992 0 0 0 0 0.14919 0.092118 0.007543 0.06124 0.094942
0.65625 0.0037772 0.0031544 0 -0.0027392 0 -0.0027689 0 0.00015673 0 -0.0039832 0.0096733 0.15611 0.097472 0.1482 0.090295 0.16027 -0.017552 0.021793 0.026475 0.086891 0.085056 0.18951 -0.020557 0.051395 -0.019874 0.087081 -0.027454 0.048327 -0.056204 0 0 0 0 0.14573 0.095554 0.010442 0.074973 0.10707
0.66016 0.0034419 0.0010873 0 -0.0030046 0 -0.001065 0 0.00095369 0 -0.0013067 0.0057485 0.2464 0.09464 0.15277 0.091875 0.16152 -0.02695 0.026257 0.028458 0.090262 0.088062 0.20333 -0.014416 0.055878 -0.015796 0.090834 -0.02885 0.046765 -0.035408 0 0 0 0 0.14521 0.10142 0.013071 0.087492 0.1223
0.66406 0.0026615 -0.00094211 0 -0.0013974 0 0.0024216 0 0.0029483 0 0.0016202 0.0021323 0.20214 0.094377 0.15556 0.095764 0.15974 -0.031209 0.031398 0.032267 0.094151 0.094828 0.21693 -0.0083001 0.064156 -0.015807 0.091151 -0.028409 0.046543 -0.020875 0 0 0 0 0.14774 0.10657 0.013881 0.0968 0.13733
0.66797 0.0016349 -0.002261 0 0.00072261 0 0.0040725 0 0.0049665 0 0.002679 0.00096737 0.060376 0.096079 0.15703 0.10138 0.1562 -0.030185 0.036247 0.037297 0.099088 0.10353 0.22802 -0.0061156 0.074736 -0.019534 0.089732 -0.026125 0.046981 -0.018199 0 0 0 0 0.15292 0.1097 0.012466 0.10297 0.15075
0.67188 0.00043428 -0.00273 0 0.0016337 0 0.0017765 0 0.0054959 0 0.001994 0.0022522 -0.033424 0.099161 0.15781 0.10812 0.1523 -0.023891 0.040042 0.04309 0.10555 0.11239 0.23499 -0.0069443 0.086225 -0.026406 0.088164 -0.022178 0.047412 -0.02333 0 0 0 0 0.1602 0.10995 0.0087889 0.10654 0.16146
0.67578 -0.00090684 -0.0029299 0 0.00079207 0 -0.0034735 0 0.0036499 0 0.0012752 0.0039964 0.034401 0.10289 0.1591 0.11509 0.15049 -0.012099 0.041897 0.049316 0.11437 0.11871 0.23633 -0.0060011 0.096745 -0.035451 0.088681 -0.017066 0.046816 -0.02426 0 0 0 0 0.16861 0.10654 0.0033308 0.10911 0.16805
0.67969 -0.0022214 -0.0036384 0 -0.00061265 0 -0.0083528 0 0.00021358 0 0.0017065 0.003812 0.22888 0.10623 0.16305 0.12123 0.1536 0.0032575 0.041796 0.056192 0.12522 0.12011 0.23407 0.00071384 0.10446 -0.04525 0.092387 -0.012437 0.044584 -0.010245 0 0 0 0 0.17645 0.10104 -0.0012398 0.11442 0.1704
0.68359 -0.0032376 -0.005021 0 -0.00075232 0 -0.0096147 0 -0.0025882 0 0.0027499 0.00062053 0.3994 0.10868 0.16988 0.12655 0.16051 0.0189 0.040835 0.064001 0.13618 0.11789 0.23188 0.012618 0.10969 -0.055666 0.097354 -0.009203 0.041649 0.019216 0 0 0 0 0.18328 0.095915 -0.0031193 0.12362 0.17008
0.6875 -0.0038221 -0.0063702 0 0.00096308 0 -0.0064257 0 -0.0028931 0 0.0029037 -0.0046794 0.43006 0.10986 0.17934 0.13123 0.16978 0.032844 0.039652 0.072889 0.1458 0.11309 0.23139 0.025009 0.11266 -0.067129 0.1021 -0.0076589 0.038828 0.053828 0 0 0 0 0.18915 0.092418 -0.0015527 0.13678 0.16757
0.69141 -0.0041362 -0.0067182 0 0.0029944 0 -0.001069 0 -0.0010347 0 0.0012623 -0.0098468 0.34836 0.10944 0.19079 0.1355 0.17949 0.043141 0.038916 0.082894 0.15255 0.10703 0.23387 0.032918 0.11371 -0.080178 0.10505 -0.007881 0.03705 0.080761 0 0 0 0 0.19429 0.091597 0.0038464 0.15346 0.1633
0.69531 -0.0044621 -0.0057296 0 0.0028033 0 0.0025308 0 0.00054229 0 -0.0018313 -0.012679 0.28074 0.10646 0.20168 0.13983 0.1844 0.045906 0.039948 0.093535 0.15321 0.10237 0.23978 0.034556 0.11319 -0.0959 0.10323 -0.0094121 0.038374 0.093939 0 0 0 0 0.19943 0.094768 0.012782 0.17145 0.15695
0.69922 -0.0048503 -0.0039739 0 -0.00081609 0 0.0016182 0 -0.00054618 0 -0.0053779 -0.012289 0.31071 0.1017 0.20855 0.14435 0.18181 0.042529 0.043085 0.10304 0.14901 0.10057 0.24532 0.031636 0.11203 -0.11249 0.097743 -0.010518 0.042631 0.096347 0 0 0 0 0.20523 0.10004 0.021678 0.18676 0.14879
0.70313 -0.0049926 -0.0023561 0 -0.0062941 0 -0.0031834 0 -0.0043669 0 -0.0084972 -0.0096028 0.39749 0.096175 0.21011 0.14881 0.17225 0.035146 0.048301 0.11023 0.14197 0.10147 0.24817 0.027253 0.11053 -0.12782 0.090489 -0.010525 0.048893 0.094841 0 0 0 0 0.21163 0.10616 0.028772 0.19802 0.13909
0.70703 -0.0045109 -0.0013686 0 -0.0102 0 -0.0081039 0 -0.0085244 0 -0.010521 -0.0068002 0.43735 0.090912 0.20566 0.1529 0.15681 0.025711 0.055559 0.11416 0.13398 0.10473 0.24686 0.023897 0.1089 -0.13996 0.083179 -0.0091331 0.056224 0.093859 0 0 0 0 0.21849 0.11235 0.033008 0.20455 0.12826
0.71094 -0.0033878 -0.00093067 0 -0.00991 0 -0.0090671 0 -0.010252 0 -0.010772 -0.0059611 0.38766 0.087559 0.19475 0.15611 0.13788 0.017063 0.064812 0.11359 0.12789 0.10961 0.23991 0.023037 0.10735 -0.146 0.078297 -0.0062651 0.06315 0.093734 0 0 0 0 0.22547 0.11784 0.033489 0.20606 0.11704
0.71484 -0.0020791 -0.00082483 0 -0.0057916 0 -0.0050578 0 -0.0087064 0 -0.0088578 -0.0076445 0.30976 0.089127 0.17967 0.15769 0.12248 0.013753 0.075367 0.10771 0.12823 0.11428 0.22858 0.025352 0.10628 -0.14267 0.079073 -0.0031986 0.067002 0.092948 0 0 0 0 0.23197 0.12267 0.031402 0.20472 0.10783
0.71875 -0.001176 -0.0010663 0 -0.00098379 0 0.00087083 0 -0.0053766 0 -0.0053989 -0.010332 0.28855 0.095258 0.16494 0.15795 0.11434 0.015511 0.085822 0.099038 0.13429 0.11769 0.21741 0.030249 0.10574 -0.13338 0.083971 -0.0014086 0.067633 0.089656 0 0 0 0 0.23797 0.12779 0.029813 0.20397 0.10184
0.72266 -0.00095154 -0.0017429 0 0.0010756 0 0.0040527 0 -0.0025134 0 -0.0020875 -0.011278 0.33131 0.10548 0.15254 0.15709 0.11463 0.021453 0.095399 0.088883 0.145 0.11958 0.20862 0.03505 0.10566 -0.12041 0.091608 -0.0014996 0.065242 0.080626 0 0 0 0 0.24357 0.13363 0.030074 0.20508 0.099657
0.72656 -0.0012291 -0.0026316 0 -0.00067045 0 0.0021447 0 -0.0012635 0 -0.00048583 -0.0083935 0.36644 0.11891 0.14407 0.15535 0.12362 0.030182 0.10337 0.078628 0.15875 0.11986 0.20403 0.035633 0.1059 -0.10638 0.10026 -0.003832 0.060312 0.061034 0 0 0 0 0.2489 0.14051 0.033199 0.20891 0.10156
0.73047 -0.0016454 -0.0032308 0 -0.0041831 0 -0.0029362 0 -0.0011412 0 -0.0005283 -0.0019579 0.33917 0.13341 0.14137 0.15311 0.14024 0.038301 0.10841 0.070661 0.17163 0.11871 0.20565 0.029241 0.10599 -0.09627 0.10625 -0.0084255 0.054001 0.028605 0 0 0 0 0.25406 0.14847 0.039863 0.21576 0.10773
0.73438 -0.0019799 -0.0032965 0 -0.0060548 0 -0.0068167 0 -0.00090536 0 -0.00043232 0.0051974 0.28463 0.14533 0.14184 0.15089 0.15702 0.041995 0.11089 0.066137 0.17895 0.11741 0.21019 0.017361 0.10529 -0.092905 0.10696 -0.013073 0.048489 -0.010552 0 0 0 0 0.25868 0.15619 0.046972 0.22275 0.11537
0.73828 -0.0022224 -0.0032286 0 -0.004201 0 -0.0064975 0 0.00029318 0 0.0015431 0.0094006 0.28755 0.15345 0.14298 0.14879 0.16968 0.040925 0.11181 0.064541 0.17984 0.11669 0.21445 0.0055751 0.10369 -0.09505 0.10289 -0.016301 0.04443 -0.041824 0 0 0 0 0.26213 0.16286 0.05202 0.22796 0.1226
0.74219 -0.0023997 -0.0037094 0 0.00057749 0 -0.0026863 0 0.0024358 0 0.005096 0.0087044 0.37606 0.15726 0.1433 0.14682 0.17568 0.035408 0.11192 0.065348 0.17418 0.117 0.21654 -0.00032367 0.10123 -0.10127 0.094866 -0.017247 0.042022 -0.051213 0 0 0 0 0.26384 0.16808 0.053413 0.2303 0.12833
0.74609 -0.0024467 -0.0048721 0 0.0052216 0 0.0012895 0 0.0048267 0 0.0077515 0.0043997 0.47831 0.15657 0.14132 0.14493 0.1728 0.026455 0.11215 0.067717 0.16256 0.11877 0.21463 0.0011448 0.098078 -0.10927 0.084376 -0.015156 0.041203 -0.037177 0 0 0 0 0.26306 0.17157 0.049615 0.22886 0.13154
0.75 -0.0022921 -0.0059379 0 0.0066155 0 0.0026006 0 0.0064727 0 0.006941 0.00016565 0.49801 0.15245 0.13621 0.14302 0.15958 0.01772 0.11398 0.069532 0.1485 0.12236 0.20839 0.0061748 0.094922 -0.11363 0.075764 -0.010059 0.041023 -0.01355 0 0 0 0 0.25848 0.17393 0.039949 0.22384 0.13149
0.75391 -0.0020164 -0.005847 0 0.0037268 0 0.0010107 0 0.0064642 0 0.0023748 -0.00069127 0.42356 0.14809 0.13037 0.14115 0.14225 0.012032 0.11711 0.069436 0.13729 0.12665 0.20239 0.0092878 0.092306 -0.11285 0.071569 -0.0047151 0.040222 0.0011911 0 0 0 0 0.25171 0.17675 0.028982 0.21861 0.13002
0.75781 -0.0018359 -0.004303 0 -0.0017412 0 -0.0016449 0 0.0044618 0 -0.0035599 0.0021669 0.34335 0.14449 0.12505 0.13948 0.12339 0.0099153 0.12104 0.067105 0.13114 0.13095 0.19917 0.0081228 0.090249 -0.10725 0.072427 -0.00047607 0.038466 -0.00036053 0 0 0 0 0.24368 0.18055 0.019041 0.21462 0.12786
0.76172 -0.0018889 -0.0021309 0 -0.0065226 0 -0.0034681 0 0.0011284 0 -0.0077179 0.0058124 0.34778 0.14237 0.12128 0.1382 0.10536 0.01133 0.12523 0.062517 0.13174 0.13458 0.20084 0.0048566 0.088647 -0.097785 0.078396 0.0015148 0.035612 -0.0084729 0 0 0 0 0.2354 0.18553 0.012181 0.213 0.12561
0.76563 -0.0020641 -0.00054752 0 -0.0079415 0 -0.0038002 0 -0.0020218 0 -0.0085976 0.0064173 0.43017 0.14215 0.12032 0.13776 0.091157 0.015154 0.12858 0.056152 0.14131 0.13631 0.21019 0.0031817 0.087033 -0.087083 0.088763 -0.00023566 0.031801 -0.0059654 0 0 0 0 0.2286 0.19129 0.01124 0.21488 0.12379
0.76953 -0.0020845 -0.00010709 0 -0.0056109 0 -0.0029927 0 -0.003582 0 -0.0071259 0.0024179 0.49991 0.14261 0.12125 0.13858 0.081732 0.017672 0.13057 0.050576 0.15731 0.13563 0.2247 0.0042901 0.084677 -0.079896 0.099319 -0.0047195 0.028123 0.015397 0 0 0 0 0.22477 0.19551 0.01534 0.2184 0.12214
0.77344 -0.0017788 -0.0003998 0 -0.0015673 0 -0.0016413 0 -0.0033699 0 -0.0054273 -0.004148 0.49018 0.14273 0.12256 0.14066 0.075957 0.017325 0.13203 0.047694 0.17577 0.13342 0.23973 0.0061138 0.081733 -0.077387 0.10745 -0.0097758 0.02519 0.047281 0 0 0 0 0.2237 0.19677 0.021353 0.22123 0.12038
0.77734 -0.0012609 -0.0007067 0 0.0012289 0 -0.00040668 0 -0.0026231 0 -0.0049627 -0.0092657 0.43344 0.14217 0.12351 0.14403 0.07346 0.01371 0.13381 0.048791 0.19441 0.13051 0.25239 0.0063477 0.078632 -0.079659 0.112 -0.014031 0.023238 0.072544 0 0 0 0 0.22525 0.19435 0.027384 0.22207 0.11852
0.78125 -0.00084456 -0.00077922 0 0.00096603 0 -0.00020614 0 -0.0029158 0 -0.0056322 -0.010146 0.41793 0.14077 0.12354 0.14869 0.073837 0.0069376 0.13698 0.054987 0.21098 0.12796 0.25983 0.0055809 0.076013 -0.086166 0.11232 -0.016111 0.022367 0.080053 0 0 0 0 0.22909 0.18786 0.031515 0.21984 0.11671
0.78516 -0.00079074 -0.00089163 0 -0.0018491 0 -0.0017986 0 -0.0047028 0 -0.0062445 -0.0073005 0.47938 0.13923 0.12311 0.15472 0.077827 -0.0010531 0.14418 0.068436 0.22167 0.12874 0.25789 0.0068195 0.076173 -0.094336 0.1091 -0.013845 0.022325 0.072415 0 0 0 0 0.23487 0.17786 0.031355 0.21399 0.11634
0.78906 -0.0011261 -0.0012629 0 -0.0049263 0 -0.0047383 0 -0.0068535 0 -0.0056086 -0.0038444 0.55754 0.13882 0.12419 0.16113 0.084307 -0.007041 0.15457 0.085218 0.22793 0.13336 0.25144 0.011847 0.079436 -0.10042 0.10699 -0.0092299 0.022119 0.060864 0 0 0 0 0.2412 0.16864 0.029541 0.20833 0.11822
0.79297 -0.0016504 -0.0016806 0 -0.0059393 0 -0.0070284 0 -0.0076301 0 -0.003356 -0.0028112 0.56957 0.13998 0.12777 0.16731 0.092617 -0.010176 0.16699 0.10289 0.23092 0.1416 0.24359 0.018603 0.08543 -0.10353 0.10826 -0.0036757 0.02143 0.054361 0 0 0 0 0.24762 0.16234 0.02806 0.20519 0.1225
0.79688 -0.0020676 -0.0018166 0 -0.0041052 0 -0.0065053 0 -0.0061956 0 -0.00014443 -0.0048542 0.51319 0.1429 0.13442 0.17265 0.10186 -0.010192 0.18003 0.11898 0.23186 0.15285 0.23714 0.022807 0.093425 -0.1034 0.11456 0.0014761 0.020073 0.053877 0 0 0 0 0.25363 0.16064 0.028663 0.20647 0.12894
0.80078 -0.0021268 -0.0017717 0 -0.00047884 0 -0.0029998 0 -0.0032936 0 0.0026857 -0.0080953 0.47629 0.14758 0.14445 0.17608 0.11023 -0.0075641 0.19108 0.12946 0.23255 0.16579 0.23595 0.022289 0.10175 -0.1005 0.12779 0.0042296 0.017984 0.055217 0 0 0 0 0.2584 0.16569 0.03381 0.21485 0.13671
0.80469 -0.0017407 -0.00205 0 0.0030335 0 0.0010391 0 -0.00059136 0 0.003842 -0.0098781 0.53876 0.15275 0.1552 0.17643 0.11418 -0.0057436 0.19649 0.13011 0.23519 0.17693 0.24139 0.019268 0.10671 -0.098014 0.14581 0.003227 0.01571 0.054529 0 0 0 0 0.2605 0.17653 0.043641 0.2299 0.14273
0.80859 -0.0010711 -0.0028801 0 0.0049702 0 0.0025458 0 0.00061872 0 0.0029165 -0.0087242 0.6783 0.15724 0.16367 0.17415 0.11302 -0.007106 0.19656 0.1226 0.23963 0.18473 0.24966 0.017828 0.10715 -0.098007 0.16361 -0.00015154 0.013734 0.049923 0 0 0 0 0.25958 0.18905 0.054726 0.2471 0.14524
0.8125 -0.00050544 -0.0036982 0 0.0049547 0 0.00075644 0 0.00026285 0 0.00078759 -0.005057 0.78903 0.1606 0.16821 0.16955 0.10677 -0.01263 0.19195 0.1083 0.24529 0.18872 0.25816 0.019169 0.10282 -0.10115 0.17811 -0.0049111 0.012207 0.039597 0 0 0 0 0.25542 0.20085 0.064756 0.26355 0.14355
0.81641 -0.00043334 -0.0035328 0 0.0034957 0 -0.0019446 0 -0.00065414 0 -0.000901 -0.00058396 0.79272 0.16251 0.16757 0.16311 0.09602 -0.022838 0.18383 0.089231 0.25129 0.18887 0.26413 0.019926 0.093957 -0.10767 0.18641 -0.0098928 0.011194 0.021735 0 0 0 0 0.24798 0.20955 0.071371 0.27629 0.13744
0.82031 -0.00090648 -0.0019919 0 0.0014498 0 -0.0023135 0 -0.00088952 0 -0.00098437 0.0028315 0.71829 0.16281 0.16038 0.15609 0.083444 -0.037537 0.17548 0.07036 0.25502 0.18619 0.26286 0.015724 0.082227 -0.11657 0.1835 -0.012946 0.010471 -0.0019475 0 0 0 0 0.23771 0.21106 0.070417 0.27971 0.12781
0.82422 -0.0014696 0.00022808 0 -0.00035872 0 0.00052813 0 0.00014121 0 0.00024517 0.0040819 0.66376 0.16257 0.15097 0.15049 0.07442 -0.052618 0.17082 0.057386 0.25489 0.18423 0.25612 0.0063601 0.072024 -0.12409 0.17334 -0.013729 0.0094206 -0.02388 0 0 0 0 0.22778 0.20701 0.064134 0.27524 0.1193
0.82813 -0.0014035 0.0019493 0 -0.0013237 0 0.0042104 0 0.001946 0 0.0012782 0.0033112 0.68872 0.16227 0.14215 0.14712 0.071195 -0.066034 0.17078 0.051919 0.25086 0.18431 0.24678 -0.0031222 0.065051 -0.12839 0.16008 -0.012901 0.0078607 -0.034974 0 0 0 0 0.22005 0.19968 0.055416 0.26558 0.11432
0.83203 -0.00026556 0.002645 0 -0.0012424 0 0.0054829 0 0.0032681 0 0.0007466 0.0019287 0.7592 0.1622 0.13587 0.14648 0.075082 -0.076447 0.17564 0.054614 0.24316 0.18702 0.23732 -0.0070647 0.062197 -0.12822 0.14726 -0.011135 0.005762 -0.033445 0 0 0 0 0.21583 0.19106 0.046753 0.25314 0.1144
0.83594 0.0017167 0.0028925 0 -0.00045973 0 0.0034085 0 0.0030297 0 -0.0012862 0.0019097 0.80027 0.16261 0.13434 0.14912 0.087178 -0.08252 0.18511 0.065514 0.23248 0.19251 0.23119 -0.0049498 0.063986 -0.1222 0.13973 -0.0094855 0.0032469 -0.028915 0 0 0 0 0.21664 0.18399 0.041599 0.24142 0.12104
0.83984 0.0037717 0.0036596 0 0.00032337 0 0.00018961 0 0.0013452 0 -0.0032701 0.004417 0.78676 0.1637 0.13793 0.15465 0.10504 -0.084314 0.1961 0.080267 0.22151 0.19826 0.23186 -0.0022047 0.068219 -0.11039 0.14319 -0.0094306 0.0011167 -0.035509 0 0 0 0 0.22236 0.1825 0.043729 0.23556 0.13293
0.84375 0.0051378 0.0052009 0 0.00064199 0 -0.0010379 0 -0.0002563 0 -0.0033707 0.0085974 0.76583 0.16557 0.14281 0.16107 0.1227 -0.084474 0.20526 0.092625 0.21242 0.20142 0.23643 -0.0049675 0.071336 -0.096151 0.15409 -0.010625 -6.8634e-05 -0.058841 0 0 0 0 0.22923 0.18598 0.050508 0.23506 0.14495
0.84766 0.005556 0.0067321 0 0.00078717 0 0.00092274 0 0.00012952 0 -0.00085655 0.011804 0.79167 0.16851 0.14683 0.16745 0.13723 -0.084104 0.21125 0.099703 0.2059 0.20068 0.24258 -0.014045 0.071905 -0.08103 0.16946 -0.012546 -0.0001078 -0.089332 0 0 0 0 0.2351 0.19373 0.059821 0.23882 0.15439
0.85156 0.0052935 0.0071762 0 0.0016287 0 0.0045443 0 0.0031 0 0.0034138 0.011555 0.85648 0.17283 0.14796 0.17288 0.14605 -0.084192 0.21317 0.099218 0.20227 0.19519 0.24772 -0.024204 0.068924 -0.06651 0.18569 -0.014549 0.0010671 -0.10923 0 0 0 0 0.23792 0.20466 0.069234 0.2452 0.1588
0.85547 0.0047617 0.0061501 0 0.0037247 0 0.0072611 0 0.0071005 0 0.0075806 0.0078106 0.90021 0.17933 0.14321 0.17593 0.14528 -0.085878 0.21013 0.088275 0.20117 0.18429 0.24696 -0.029398 0.061886 -0.054814 0.19512 -0.015301 0.0032762 -0.10744 0 0 0 0 0.23438 0.21648 0.074049 0.25047 0.15442
0.85938 0.00416 0.004212 0 0.0065234 0 0.0076289 0 0.0094375 0 0.009843 0.0033901 0.88386 0.18738 0.13409 0.17645 0.13716 -0.089136 0.20453 0.071629 0.19988 0.17169 0.23945 -0.02845 0.054224 -0.046426 0.19304 -0.014431 0.0052932 -0.088538 0 0 0 0 0.22568 0.22591 0.072439 0.25106 0.14352
0.86328 0.0034639 0.002282 0 0.0085555 0 0.0059931 0 0.0085076 0 0.009351 0.0018001 0.83584 0.1958 0.12325 0.17494 0.12484 -0.093788 0.19794 0.054004 0.19709 0.16002 0.22769 -0.025411 0.04832 -0.040688 0.18081 -0.012678 0.0063908 -0.067982 0 0 0 0 0.2146 0.23189 0.066033 0.24702 0.12957
0.86719 0.0026647 0.00097786 0 0.0086171 0 0.0036293 0 0.0052693 0 0.0066545 0.0041914 0.81717 0.20363 0.11256 0.1717 0.11035 -0.099961 0.19107 0.038588 0.19236 0.15082 0.21393 -0.024618 0.045506 -0.037104 0.16021 -0.01078 0.0061295 -0.058838 0 0 0 0 0.20319 0.23381 0.056365 0.23899 0.11497
0.87109 0.0019216 0.00049093 0 0.0068967 0 0.0017365 0 0.0024979 0 0.0035735 0.0082445 0.84953 0.20959 0.10419 0.16707 0.095856 -0.10797 0.18437 0.028844 0.18566 0.14545 0.2012 -0.025966 0.046892 -0.034994 0.13425 -0.0097789 0.0041172 -0.062584 0 0 0 0 0.19396 0.23125 0.04566 0.22839 0.10247
0.875 0.0014583 0.0008517 0 0.0049215 0 0.0011664 0 0.0024049 0 0.0023238 0.010131 0.89286 0.21162 0.10082 0.16166 0.083899 -0.11911 0.17723 0.028865 0.17954 0.14415 0.19508 -0.025387 0.051872 -0.032823 0.11103 -0.011676 0.00022363 -0.071022 0 0 0 0 0.1904 0.224 0.038043 0.21983 0.095746
0.87891 0.001374 0.0020308 0 0.0042786 0 0.002451 0 0.004799 0 0.0040649 0.0078158 0.89665 0.21121 0.10027 0.15639 0.073833 -0.13254 0.16898 0.033947 0.1771 0.14338 0.19463 -0.019767 0.056131 -0.02927 0.09518 -0.015789 -0.0042148 -0.075139 0 0 0 0 0.19021 0.21478 0.033636 0.21606 0.092846
0.88281 0.0016223 0.0037253 0 0.0052639 0 0.0054202 0 0.0074331 0 0.0077694 0.002689 0.86079 0.20957 0.10112 0.15172 0.065043 -0.14752 0.15962 0.041076 0.1798 0.1415 0.19843 -0.010846 0.057455 -0.023781 0.087717 -0.021333 -0.0086009 -0.071538 0 0 0 0 0.19138 0.2047 0.031446 0.21788 0.092348
0.88672 0.0021691 0.0052683 0 0.0067106 0 0.0087258 0 0.0080597 0 0.010566 -0.0018406 0.83336 0.20804 0.10186 0.14806 0.056889 -0.16304 0.14945 0.047092 0.18854 0.1372 0.20461 -0.0039628 0.054008 -0.016004 0.088715 -0.027325 -0.012412 -0.061944 0 0 0 0 0.1917 0.19489 0.030138 0.22546 0.092734
0.89063 0.0030916 0.0060304 0 0.0071285 0 0.010301 0 0.0061844 0 0.0097482 -0.0032858 0.85059 0.20902 0.1002 0.14618 0.048553 -0.17679 0.13975 0.046534 0.20401 0.1291 0.20954 -0.0031146 0.043297 -0.005584 0.097088 -0.031738 -0.014985 -0.049341 0 0 0 0 0.18709 0.18708 0.026852 0.23835 0.091641
0.89453 0.0044456 0.0060123 0 0.0060542 0 0.0089423 0 0.0030744 0 0.0050544 -0.0017957 0.89298 0.21359 0.095307 0.14629 0.039928 -0.18584 0.13321 0.03633 0.22155 0.11923 0.20975 -0.0074638 0.027361 0.0057769 0.10701 -0.032625 -0.016508 -0.036433 0 0 0 0 0.17533 0.18262 0.01932 0.2523 0.087887
0.89844 0.0060364 0.0059291 0 0.0043753 0 0.0056657 0 0.00045032 0 -0.00078756 0.00062764 0.90968 0.21994 0.088436 0.14779 0.031587 -0.1899 0.13073 0.018882 0.23661 0.11033 0.20596 -0.012571 0.010076 0.016006 0.1154 -0.030366 -0.017673 -0.02721 0 0 0 0 0.15863 0.1812 0.0087927 0.26439 0.082624
0.90234 0.0073907 0.0065535 0 0.0034359 0 0.0032094 0 -0.00062571 0 -0.0039508 0.0022137 0.87971 0.22634 0.080486 0.15025 0.023972 -0.18906 0.13268 -0.0037948 0.24645 0.10407 0.19927 -0.014585 -0.0060941 0.023537 0.12129 -0.025502 -0.01893 -0.027535 0 0 0 0 0.13897 0.18251 -0.0032704 0.27313 0.076834
0.90625 0.0080358 0.0079266 0 0.0038582 0 0.0037711 0 0.00014308 0 -0.0023769 0.0026843 0.83608 0.23068 0.072507 0.1531 0.017541 -0.18383 0.13901 -0.029 0.24868 0.10201 0.19135 -0.013022 -0.018667 0.026775 0.12441 -0.018927 -0.020745 -0.041766 0 0 0 0 0.11893 0.18605 -0.014892 0.27741 0.071707
0.91016 0.0078502 0.0092591 0 0.0051583 0 0.0069887 0 0.0026295 0 0.002768 0.0028478 0.82569 0.2279 0.066074 0.15511 0.013117 -0.1758 0.14855 -0.050378 0.24006 0.10602 0.18631 -0.0099445 -0.023258 0.021911 0.12657 -0.013174 -0.023902 -0.067938 0 0 0 0 0.10485 0.19033 -0.020842 0.2761 0.069405
0.91406 0.0071453 0.009629 0 0.0063591 0 0.010174 0 0.0062279 0 0.008177 0.0034754 0.85511 0.2194 0.060675 0.1559 0.0099637 -0.16833 0.15724 -0.065139 0.2274 0.11206 0.18492 -0.0073793 -0.022532 0.011438 0.13054 -0.010041 -0.027935 -0.096882 0 0 0 0 0.098042 0.19325 -0.020701 0.27291 0.068988
0.91797 0.0063971 0.0087442 0 0.0068724 0 0.010677 0 0.0095632 0 0.010934 0.0047787 0.88689 0.20725 0.055607 0.15562 0.0079172 -0.16228 0.16341 -0.07311 0.21453 0.11777 0.18623 -0.0060794 -0.018266 -0.0030439 0.13658 -0.0098985 -0.032522 -0.1174 0 0 0 0 0.098073 0.19409 -0.015274 0.26955 0.069394
0.92188 0.0058799 0.0070291 0 0.0068248 0 0.0081705 0 0.010899 0 0.010365 0.0066846 0.88789 0.19385 0.050175 0.15461 0.0069227 -0.1581 0.16579 -0.074829 0.20488 0.12104 0.18885 -0.0063441 -0.012258 -0.019774 0.14432 -0.012782 -0.037359 -0.12366 0 0 0 0 0.10396 0.19242 -0.0058188 0.26748 0.069535
0.92578 0.0055263 0.0050925 0 0.0066877 0 0.0047563 0 0.0094836 0 0.0079942 0.0091037 0.86922 0.18369 0.043278 0.15358 0.007262 -0.15587 0.16291 -0.071931 0.20323 0.11889 0.18984 -0.008925 -0.007136 -0.035943 0.15194 -0.018378 -0.042036 -0.11873 0 0 0 0 0.11364 0.18795 0.0052084 0.2685 0.06764
0.92969 0.0050874 0.0032767 0 0.0067366 0 0.0029685 0 0.0066194 0 0.0061211 0.011684 0.87029 0.18214 0.034214 0.15386 0.0094605 -0.15448 0.15549 -0.070008 0.21118 0.11027 0.185 -0.014302 -0.0057909 -0.047695 0.15485 -0.024693 -0.046313 -0.11161 0 0 0 0 0.12222 0.18213 0.013363 0.27312 0.062394
0.93359 0.0043997 0.0017467 0 0.0068775 0 0.0036629 0 0.0049844 0 0.0062934 0.013535 0.90885 0.18761 0.023665 0.15546 0.01305 -0.15339 0.14602 -0.072626 0.22376 0.098125 0.17482 -0.021209 -0.0080202 -0.054888 0.15192 -0.030208 -0.050447 -0.11042 0 0 0 0 0.12753 0.17674 0.01771 0.27952 0.054963
0.9375 0.0035252 0.00081244 0 0.0068723 0 0.005663 0 0.0063462 0 0.0085255 0.013659 0.95899 0.198 0.01196 0.15809 0.017426 -0.15293 0.13565 -0.081475 0.23767 0.084251 0.16038 -0.026681 -0.013575 -0.057895 0.14322 -0.034348 -0.05465 -0.11681 0 0 0 0 0.12906 0.17266 0.018427 0.28658 0.046195
0.94141 0.0027005 0.0008793 0 0.0065923 0 0.0071546 0 0.0097286 0 0.011329 0.011884 0.9833 0.21033 -0.0005441 0.16119 0.021736 -0.15368 0.1254 -0.097695 0.24932 0.070615 0.14343 -0.028247 -0.021956 -0.057564 0.1296 -0.036745 -0.059148 -0.12493 0 0 0 0 0.12684 0.17065 0.016236 0.29309 0.037086
0.94531 0.0021919 0.0019605 0 0.0060254 0 0.0072625 0 0.01201 0 0.012421 0.0092546 0.979 0.21679 -0.013663 0.16301 0.023094 -0.15792 0.11657 -0.12265 0.25226 0.060618 0.129 -0.026117 -0.032435 -0.05621 0.11484 -0.037226 -0.064269 -0.1251 0 0 0 0 0.12218 0.17168 0.013596 0.29694 0.029355
0.94922 0.0021588 0.0033677 0 0.0051321 0 0.0064054 0 0.010642 0 0.01001 0.0072051 0.9822 0.21335 -0.027192 0.16237 0.01961 -0.16564 0.10929 -0.15107 0.24778 0.054549 0.12131 -0.022926 -0.043192 -0.056833 0.10507 -0.037051 -0.069594 -0.10987 0 0 0 0 0.11848 0.17457 0.013344 0.29834 0.023164
0.95313 0.0025621 0.0041133 0 0.0038148 0 0.0054352 0 0.0059779 0 0.0041847 0.0062384 1.026 0.2011 -0.040866 0.1594 0.01113 -0.17542 0.10378 -0.17961 0.23931 0.051579 0.12114 -0.021158 -0.053367 -0.059922 0.10241 -0.036706 -0.074626 -0.079252 0 0 0 0 0.11694 0.17877 0.01585 0.2983 0.017935
0.95703 0.0031371 0.0037438 0 0.0020737 0 0.0046632 0 0.00095026 0 -0.0026459 0.0055143 1.103 0.18211 -0.054227 0.15454 -0.0019982 -0.18554 0.10051 -0.2056 0.23021 0.050964 0.12859 -0.020983 -0.062189 -0.065346 0.10788 -0.036413 -0.07891 -0.041902 0 0 0 0 0.1182 0.18411 0.020978 0.29785 0.013165
0.96094 0.0034741 0.002736 0 0.00015506 0 0.0037054 0 -0.0015584 0 -0.0070543 0.0038636 1.1752 0.16062 -0.066309 0.14884 -0.01871 -0.19291 0.10055 -0.22553 0.22561 0.051675 0.14315 -0.020643 -0.068511 -0.072211 0.12201 -0.036222 -0.081763 -0.010684 0 0 0 0 0.12263 0.19075 0.027967 0.29867 0.0081547
0.96484 0.0032138 0.0019805 0 -0.0015189 0 0.0020956 0 -0.0010946 0 -0.0070317 0.0011588 1.2164 0.14725 -0.074342 0.14535 -0.034205 -0.19152 0.10623 -0.23516 0.23302 0.052305 0.16088 -0.018606 -0.070265 -0.07673 0.14114 -0.03559 -0.082484 0.0053773 0 0 0 0 0.12908 0.20009 0.034219 0.30367 0.0026166
0.96875 0.0022571 0.0018555 0 -0.002597 0 -8.8726e-05 0 0.00040644 0 -0.0035974 -0.0014679 1.237 0.14513 -0.077602 0.14535 -0.044606 -0.18175 0.11685 -0.23671 0.25039 0.052466 0.1772 -0.014797 -0.067891 -0.076506 0.15946 -0.034234 -0.081933 0.007258 0 0 0 0 0.13537 0.21233 0.038458 0.31261 -0.0025088
0.97266 0.00082701 0.0018531 0 -0.0029906 0 -0.0022122 0 0.00074835 0 -5.7433e-06 -0.0028152 1.2651 0.1542 -0.075734 0.14912 -0.048113 -0.16469 0.13191 -0.23129 0.27565 0.052108 0.19035 -0.0097113 -0.061701 -0.070333 0.17474 -0.032135 -0.080731 0.0051554 0 0 0 0 0.14054 0.22737 0.040537 0.32502 -0.0064395
0.97656 -0.0006805 0.0011318 0 -0.0028513 0 -0.0036388 0 -0.00058068 0 0.00091839 -0.0029033 1.312 0.17292 -0.068799 0.1565 -0.04356 -0.14233 0.15048 -0.22039 0.30595 0.051199 0.19904 -0.0030088 -0.052346 -0.057445 0.18536 -0.029397 -0.079602 0.010753 0 0 0 0 0.14368 0.24478 0.040627 0.34004 -0.0084473
0.98047 -0.001935 -0.00060965 0 -0.0024085 0 -0.0042967 0 -0.0023954 0 -0.001039 -0.0029486 1.3651 0.19523 -0.05751 0.16634 -0.029803 -0.12007 0.17018 -0.20655 0.33519 0.04931 0.20199 0.0061397 -0.041655 -0.036768 0.19019 -0.026546 -0.080087 0.028467 0 0 0 0 0.14327 0.26265 0.039662 0.3554 -0.0073941
0.98438 -0.0028135 -0.0028325 0 -0.0018488 0 -0.0046935 0 -0.0033321 0 -0.0037013 -0.0040739 1.4108 0.20947 -0.046305 0.17499 -0.012541 -0.10554 0.18664 -0.19446 0.35706 0.045684 0.20191 0.017137 -0.033598 -0.012259 0.19333 -0.02456 -0.083057 0.052724 0 0 0 0 0.13935 0.27665 0.039282 0.36754 -0.0048364
0.98828 -0.0033734 -0.0046624 0 -0.0013035 0 -0.0053207 0 -0.0031144 0 -0.0047074 -0.0061853 1.4533 0.21175 -0.03773 0.18089 0.0038847 -0.10066 0.19819 -0.18602 0.37084 0.039916 0.20087 0.027106 -0.029998 0.012954 0.1976 -0.023747 -0.08823 0.073137 0 0 0 0 0.1323 0.28449 0.039545 0.37524 -0.0027535
0.99219 -0.0037511 -0.0056037 0 -0.00086051 0 -0.005989 0 -0.0024437 0 -0.0034715 -0.0081964 1.5036 0.20063 -0.033253 0.18332 0.016664 -0.10599 0.20395 -0.18233 0.37665 0.031809 0.20002 0.032898 -0.031893 0.036776 0.20451 -0.024212 -0.095254 0.082774 0 0 0 0 0.12229 0.28461 0.040047 0.3779 -0.0026653
0.99609 -0.0040983 -0.0057772 0 -0.00054472 0 -0.0058245 0 -0.0020497 0 -0.001222 -0.0092408 1.5564 0.17615 -0.034132 0.18197 0.022904 -0.12109 0.20343 -0.18425 0.37541 0.021298 0.20037 0.03422 -0.040066 0.056943 0.21526 -0.025929 -0.10352 0.082654 0 0 0 0 0.10943 0.27554 0.039916 0.3752 -0.006369
1 -0.0045508 -0.0056109 0 -0.00034225 0 -0.0041446 0 -0.0021412 0 0.00041955 -0.0094602 1.5898 0.14487 -0.040321 0.1784 0.01958 -0.14139 0.19765 -0.19191 0.37027 0.0096814 0.20229 0.034222 -0.053798 0.070025 0.22882 -0.028273 -0.11131 0.079683 0 0 0 0 0.094175 0.25667 0.036453 0.36814 -0.016134
1.0039 -0.0051549 -0.0054485 0 -0.00035586 0 -0.0015057 0 -0.0026828 0 0.00058395 -0.0095446 1.5936 0.11815 -0.047426 0.17597 0.011322 -0.1595 0.19101 -0.20138 0.36517 -0.00036904 0.20424 0.036203 -0.068137 0.077783 0.24068 -0.030214 -0.11751 0.08085 0 0 0 0 0.078645 0.2346 0.029526 0.36049 -0.028874
1.0078 -0.0057652 -0.0054289 0 -0.00096307 0 0.00023947 0 -0.0038114 0 -0.00087803 -0.0096802 1.5896 0.10014 -0.053492 0.17593 0.00035702 -0.17322 0.18497 -0.21097 0.36062 -0.0074835 0.20533 0.039623 -0.08092 0.080888 0.24831 -0.031381 -0.12185 0.088507 0 0 0 0 0.063929 0.21242 0.019509 0.35359 -0.042572
1.0117 -0.0060552 -0.0055362 0 -0.0026778 0 -0.00067584 0 -0.005668 0 -0.0038595 -0.0092151 1.6144 0.093609 -0.056893 0.17906 -0.011136 -0.18128 0.18057 -0.21915 0.35663 -0.010605 0.20478 0.040046 -0.090352 0.080139 0.24952 -0.031522 -0.12429 0.099299 0 0 0 0 0.051032 0.19299 0.0071386 0.34844 -0.055128
1.0156 -0.0057369 -0.0055725 0 -0.005611 0 -0.0041349 0 -0.0078513 0 -0.0078359 -0.0074634 1.6797 0.10049 -0.055736 0.18569 -0.020184 -0.18372 0.17829 -0.22386 0.35192 -0.0083592 0.20143 0.033806 -0.094251 0.076327 0.24074 -0.030426 -0.12516 0.10623 0 0 0 0 0.041578 0.1805 -0.0057609 0.34571 -0.062895
1.0195 -0.0048476 -0.0051154 0 -0.0089258 0 -0.007722 0 -0.0093239 0 -0.01132 -0.0047126 1.7571 0.11259 -0.051535 0.19272 -0.025551 -0.18591 0.17596 -0.22515 0.34471 -0.0029131 0.1957 0.022888 -0.094263 0.071037 0.22299 -0.028655 -0.12616 0.10235 0 0 0 0 0.035401 0.17552 -0.015964 0.34362 -0.064339
1.0234 -0.0038125 -0.0037428 0 -0.010962 0 -0.0084831 0 -0.0091108 0 -0.012198 -0.0022291 1.8079 0.12254 -0.046903 0.19756 -0.028422 -0.1911 0.17188 -0.22481 0.33561 0.0027251 0.18892 0.014542 -0.093394 0.064916 0.19996 -0.026707 -0.12829 0.084734 0 0 0 0 0.030817 0.17526 -0.02254 0.34042 -0.061605
1.0273 -0.0031472 -0.0015242 0 -0.010282 0 -0.0055431 0 -0.0071573 0 -0.0093707 -0.0011565 1.8244 0.12659 -0.043385 0.19878 -0.029579 -0.20031 0.16532 -0.22406 0.32572 0.0066889 0.18199 0.015176 -0.093437 0.058023 0.17378 -0.024765 -0.13199 0.057108 0 0 0 0 0.026616 0.17795 -0.025173 0.33528 -0.056473
1.0313 -0.0030249 0.00071204 0 -0.006968 0 -0.001128 0 -0.0044511 0 -0.0042347 -0.0014196 1.8339 0.12178 -0.042438 0.19526 -0.02995 -0.21376 0.15588 -0.22432 0.31664 0.0071783 0.17585 0.024115 -0.09612 0.050269 0.14678 -0.022939 -0.13751 0.02885 0 0 0 0 0.021444 0.18159 -0.023943 0.32758 -0.051179
1.0352 -0.0031212 0.0017987 0 -0.0029736 0 0.0012038 0 -0.0022721 0 -0.00010027 -0.001759 1.8612 0.10619 -0.045888 0.18607 -0.030637 -0.22773 0.14467 -0.22844 0.31337 0.0013152 0.1723 0.033499 -0.1036 0.040796 0.12326 -0.021008 -0.14459 0.0096975 0 0 0 0 0.012619 0.18315 -0.019606 0.31789 -0.050794
1.0391 -0.0029193 0.0011309 0 -0.00088536 0 -0.00033291 0 -0.0012951 0 0.00045604 -0.00087632 1.8954 0.088348 -0.051221 0.17554 -0.031652 -0.2362 0.13534 -0.23594 0.31631 -0.0079954 0.17076 0.034869 -0.11294 0.029976 0.10458 -0.018654 -0.15133 0.0032402 0 0 0 0 0.00097442 0.18264 -0.015138 0.3097 -0.055795
1.043 -0.0022094 -0.00077302 0 -0.0018559 0 -0.0041688 0 -0.0013031 0 -0.0020747 0.0014017 1.9011 0.072064 -0.057079 0.16568 -0.032813 -0.23698 0.12955 -0.24628 0.32463 -0.019054 0.17063 0.026465 -0.12224 0.018203 0.091382 -0.015806 -0.15685 0.0046031 0 0 0 0 -0.012504 0.1808 -0.011532 0.30493 -0.065387
1.0469 -0.0013088 -0.0026457 0 -0.0044536 0 -0.00681 0 -0.0015603 0 -0.0045242 0.0039699 1.8634 0.060227 -0.062307 0.15808 -0.034064 -0.22899 0.12843 -0.25879 0.33692 -0.030276 0.17123 0.014552 -0.12977 0.0059987 0.084052 -0.012497 -0.16049 0.0048999 0 0 0 0 -0.026701 0.17839 -0.0095347 0.30503 -0.078337
1.0508 -0.0007825 -0.0034607 0 -0.0056424 0 -0.0058944 0 -0.0013457 0 -0.0039469 0.0053466 1.8109 0.055807 -0.065502 0.15459 -0.035614 -0.21208 0.1332 -0.27243 0.35019 -0.039491 0.17136 0.0077699 -0.13307 -0.0055834 0.083456 -0.0089403 -0.16146 -0.0011917 0 0 0 0 -0.039694 0.17662 -0.0099474 0.31191 -0.092172
1.0547 -0.0009187 -0.0030931 0 -0.0033049 0 -0.0020208 0 -0.00028158 0 -0.00024666 0.0047968 1.789 0.056656 -0.066509 0.15445 -0.038779 -0.19322 0.14168 -0.28552 0.35861 -0.045462 0.16956 0.0099236 -0.13142 -0.01476 0.088408 -0.0059502 -0.1603 -0.011675 0 0 0 0 -0.049357 0.17605 -0.012804 0.32393 -0.10251
1.0586 -0.0014359 -0.0020897 0 0.0017963 0 0.0021406 0 0.0015062 0 0.0039599 0.0028054 1.8144 0.057773 -0.0666 0.15473 -0.044298 -0.17912 0.15026 -0.29753 0.36071 -0.049593 0.16604 0.017589 -0.12741 -0.021311 0.095613 -0.0039808 -0.15858 -0.020511 0 0 0 0 -0.056262 0.17551 -0.017394 0.33665 -0.10849
1.0625 -0.0016725 -0.00094424 0 0.0064372 0 0.0042808 0 0.003321 0 0.0058913 0.00065747 1.8621 0.056753 -0.066369 0.15375 -0.052457 -0.17298 0.15716 -0.30834 0.35636 -0.052873 0.16126 0.023919 -0.12276 -0.025292 0.10306 -0.0032561 -0.15713 -0.023952 0 0 0 0 -0.061035 0.17398 -0.023581 0.3474 -0.11026
1.0664 -0.0010776 0.0002704 0 0.0075303 0 0.0040521 0 0.0041233 0 0.0048958 -0.00047208 1.8986 0.051602 -0.066339 0.14988 -0.06326 -0.17716 0.16082 -0.31795 0.34613 -0.056409 0.15588 0.024445 -0.1193 -0.027023 0.10864 -0.0038994 -0.15677 -0.023151 0 0 0 0 -0.064549 0.17034 -0.031239 0.35356 -0.10853
1.0703 0.00040513 0.0016038 0 0.0047085 0 0.0027156 0 0.0032297 0 0.0024396 -0.00028668 1.9182 0.040993 -0.066701 0.14079 -0.075524 -0.19357 0.15956 -0.32624 0.33244 -0.062025 0.15185 0.019711 -0.1204 -0.027695 0.10796 -0.0059541 -0.15863 -0.021057 0 0 0 0 -0.068499 0.16229 -0.040523 0.35056 -0.1059
1.0742 0.0023271 0.0028074 0 0.00061487 0 0.0017541 0 0.0010882 0 0.00034125 0.0004969 1.9396 0.029615 -0.066849 0.12884 -0.08566 -0.21356 0.15616 -0.33342 0.32032 -0.06943 0.15038 0.01335 -0.12569 -0.029558 0.10124 -0.0083086 -0.16187 -0.018428 0 0 0 0 -0.073396 0.15095 -0.050385 0.34103 -0.10613
1.0781 0.004048 0.003453 0 -0.0013738 0 0.001959 0 -0.00070357 0 -0.00060956 0.00075857 1.972 0.02025 -0.06677 0.11613 -0.091805 -0.23218 0.15248 -0.33926 0.31126 -0.077807 0.15139 0.0084233 -0.13391 -0.033269 0.090297 -0.010335 -0.16569 -0.014486 0 0 0 0 -0.078288 0.1377 -0.059961 0.32779 -0.11026
1.082 0.0051117 0.0035056 0 3.011e-05 0 0.0033966 0 -0.0004989 0 -0.00050018 -4.0237e-05 1.9964 0.014662 -0.066827 0.10439 -0.092752 -0.24605 0.1498 -0.34348 0.30583 -0.086447 0.15452 0.0054675 -0.14385 -0.039 0.077171 -0.011555 -0.16948 -0.011322 0 0 0 0 -0.081975 0.12372 -0.06846 0.31323 -0.11866
1.0859 0.0054478 0.0035825 0 0.0031369 0 0.0055702 0 0.0019637 0 0.00050961 -0.0012315 1.9889 0.014481 -0.068051 0.095931 -0.087279 -0.25161 0.14948 -0.34553 0.30402 -0.094368 0.15885 0.0031746 -0.1538 -0.04647 0.065291 -0.011379 -0.17247 -0.015525 0 0 0 0 -0.082222 0.11062 -0.0747 0.30056 -0.13123
1.0898 0.0053136 0.0044075 0 0.0050107 0 0.0073782 0 0.005168 0 0.002257 -0.0012881 1.957 0.018064 -0.073629 0.092965 -0.077015 -0.2487 0.15144 -0.34499 0.3033 -0.10064 0.16168 7.4341e-05 -0.16113 -0.053169 0.061163 -0.0093287 -0.17425 -0.03297 0 0 0 0 -0.075193 0.10015 -0.077256 0.29351 -0.14506
1.0938 0.0050514 0.0059349 0 0.004143 0 0.0073953 0 0.007027 0 0.003961 0.00097024 1.9398 0.021044 -0.084152 0.093631 -0.066891 -0.24317 0.15355 -0.34311 0.30136 -0.10586 0.16175 -0.0044731 -0.16571 -0.057096 0.065098 -0.0060574 -0.17568 -0.061263 0 0 0 0 -0.061879 0.09142 -0.077164 0.29059 -0.15676
1.0977 0.0048349 0.0071344 0 0.0016532 0 0.004948 0 0.0066761 0 0.0042598 0.0052585 1.9681 0.021639 -0.099429 0.096846 -0.059514 -0.23763 0.15479 -0.34067 0.29777 -0.11035 0.15883 -0.010176 -0.16768 -0.057588 0.076262 -0.0018721 -0.17737 -0.088745 0 0 0 0 -0.043187 0.08365 -0.075026 0.29042 -0.16474
1.1016 0.0045785 0.006816 0 8.0013e-05 0 0.0012042 0 0.005157 0 0.0025095 0.009832 2.0294 0.018601 -0.11865 0.10139 -0.057193 -0.23432 0.15428 -0.3385 0.29254 -0.1144 0.1531 -0.015931 -0.16734 -0.054484 0.092926 0.002879 -0.17993 -0.10308 0 0 0 0 -0.020539 0.075962 -0.071549 0.29131 -0.16775
1.1055 0.0040799 0.0047508 0 0.0010371 0 -0.0012286 0 0.004325 0 4.1512e-05 0.01274 2.0814 0.011762 -0.13861 0.10533 -0.063336 -0.23498 0.15128 -0.33822 0.28709 -0.11804 0.1458 -0.020042 -0.16508 -0.049054 0.11005 0.0076257 -0.18442 -0.10192 0 0 0 0 0.0026759 0.066851 -0.067784 0.28996 -0.16411
1.1094 0.0032734 0.0019647 0 0.0038844 0 -0.00046606 0 0.0050708 0 -0.00046707 0.01328 2.0986 0.0058028 -0.15314 0.10744 -0.075087 -0.23612 0.14763 -0.34041 0.28413 -0.12065 0.1402 -0.021019 -0.16202 -0.046535 0.12005 0.011707 -0.19038 -0.094702 0 0 0 0 0.021391 0.056296 -0.064379 0.2846 -0.15664
1.1133 0.0023577 -0.00010612 0 0.0064456 0 0.0026207 0 0.006603 0 0.0025317 0.012351 2.0987 0.0035758 -0.15986 0.10781 -0.088722 -0.23472 0.14472 -0.34462 0.28424 -0.12175 0.13757 -0.01888 -0.15856 -0.050076 0.12077 0.014889 -0.19684 -0.093108 0 0 0 0 0.033799 0.045401 -0.060968 0.27606 -0.14802
1.1172 0.0016539 -0.00076632 0 0.0069129 0 0.0048494 0 0.0074097 0 0.0074998 0.01141 2.1177 0.0065417 -0.15774 0.10654 -0.10157 -0.22902 0.1433 -0.35045 0.28737 -0.12109 0.13848 -0.015725 -0.1549 -0.061698 0.1115 0.017014 -0.20297 -0.099373 0 0 0 0 0.038818 0.035193 -0.057118 0.26522 -0.14005
1.1211 0.0013153 -0.00044284 0 0.0051933 0 0.0036893 0 0.0067995 0 0.010664 0.011041 2.1661 0.015703 -0.14644 0.10384 -0.11051 -0.21748 0.14389 -0.35729 0.29291 -0.11851 0.14312 -0.014429 -0.15119 -0.083284 0.092467 0.017942 -0.20774 -0.104 0 0 0 0 0.035622 0.027067 -0.052185 0.25352 -0.13479
1.125 0.001179 -6.5248e-05 0 0.0026972 0 -6.6619e-05 0 0.0054221 0 0.0092193 0.010489 2.2212 0.028857 -0.12978 0.099821 -0.11149 -0.20134 0.14545 -0.3638 0.298 -0.11493 0.14998 -0.016105 -0.14779 -0.11466 0.068418 0.017654 -0.2093 -0.094799 0 0 0 0 0.024183 0.02348 -0.045356 0.24391 -0.13498
1.1289 0.00092294 -0.00019067 0 0.0010218 0 -0.0028303 0 0.0043427 0 0.003873 0.0085205 2.2613 0.040159 -0.11586 0.095112 -0.10757 -0.18669 0.14552 -0.36913 0.30062 -0.11236 0.15616 -0.018666 -0.14484 -0.1474 0.047528 0.017042 -0.2084 -0.067946 0 0 0 0 0.0096381 0.023175 -0.037901 0.23695 -0.13868
1.1328 0.00036741 -0.00070528 0 0.00075752 0 -0.001702 0 0.0037684 0 -0.0017934 0.0047049 2.2982 0.047447 -0.10791 0.090052 -0.10078 -0.17643 0.14308 -0.37287 0.30065 -0.11162 0.16096 -0.018252 -0.1422 -0.17705 0.033081 0.016588 -0.20549 -0.030483 0 0 0 0 -0.0059451 0.025255 -0.030841 0.23245 -0.14451
1.1367 -0.00039806 -0.0011845 0 0.0012609 0 0.0025358 0 0.0028061 0 -0.0045147 -7.8983e-05 2.3618 0.049445 -0.10819 0.085097 -0.093243 -0.17273 0.13756 -0.3746 0.29857 -0.11317 0.16418 -0.012631 -0.1396 -0.19957 0.027512 0.016759 -0.20115 0.006535 0 0 0 0 -0.020624 0.028657 -0.0252 0.22999 -0.15083
1.1406 -0.0011851 -0.0013437 0 0.0013147 0 0.0060385 0 0.00046029 0 -0.0039633 -0.0042768 2.4555 0.046211 -0.11848 0.081458 -0.08839 -0.17769 0.12906 -0.37329 0.29658 -0.11701 0.16693 -0.0034531 -0.13602 -0.20874 0.033632 0.018344 -0.19626 0.036065 0 0 0 0 -0.031565 0.031519 -0.022776 0.2287 -0.15447
1.1445 -0.0019492 -0.0011347 0 2.3316e-05 0 0.0055619 0 -0.0032096 0 -0.0024193 -0.0067474 2.5387 0.044559 -0.13198 0.080995 -0.087858 -0.18594 0.1215 -0.368 0.29919 -0.12008 0.17319 0.0049537 -0.12969 -0.20565 0.04737 0.021461 -0.19183 0.056821 0 0 0 0 -0.037199 0.03204 -0.023406 0.22749 -0.1522
1.1484 -0.0027936 -0.00061802 0 -0.0026377 0 0.0014358 0 -0.0069423 0 -0.0021871 -0.007393 2.5667 0.049531 -0.14201 0.084192 -0.089855 -0.19144 0.11797 -0.35855 0.30775 -0.11977 0.18488 0.0093508 -0.12 -0.19653 0.063757 0.025434 -0.18788 0.069733 0 0 0 0 -0.038124 0.030359 -0.025017 0.22645 -0.14399
1.1523 -0.0037237 2.3095e-05 0 -0.0058274 0 -0.0030841 0 -0.0092329 0 -0.0035407 -0.0070102 2.5432 0.063828 -0.1447 0.091248 -0.092728 -0.19055 0.12026 -0.34453 0.32257 -0.11445 0.20286 0.010431 -0.10665 -0.18551 0.080224 0.029705 -0.18424 0.075582 0 0 0 0 -0.034585 0.026764 -0.025916 0.226 -0.13002
1.1563 -0.0044813 0.0003266 0 -0.0083167 0 -0.0051711 0 -0.0094529 0 -0.005054 -0.0066881 2.5242 0.089344 -0.13675 0.10205 -0.094412 -0.18004 0.1298 -0.32566 0.34323 -0.10272 0.2274 0.011998 -0.089608 -0.1771 0.094446 0.033602 -0.18061 0.076799 0 0 0 0 -0.027046 0.021789 -0.024183 0.22671 -0.11095
1.1602 -0.0047389 -0.0003685 0 -0.0091877 0 -0.0048763 0 -0.0081772 0 -0.0055039 -0.0072041 2.5609 0.12619 -0.11463 0.11541 -0.090099 -0.15609 0.14782 -0.30122 0.36658 -0.082705 0.25669 0.0172 -0.069631 -0.17901 0.10368 0.035443 -0.17616 0.07931 0 0 0 0 -0.016065 0.016631 -0.015529 0.23004 -0.088823
1.1641 -0.0045055 -0.0024254 0 -0.008381 0 -0.004352 0 -0.006607 0 -0.0050962 -0.008632 2.6449 0.1631 -0.088489 0.1276 -0.080355 -0.12795 0.16762 -0.27519 0.38641 -0.060008 0.28382 0.025354 -0.050237 -0.18791 0.10984 0.035237 -0.17095 0.089354 0 0 0 0 -0.004643 0.012217 -0.0018438 0.23495 -0.068112
1.168 -0.0042832 -0.0054108 0 -0.0067156 0 -0.0051614 0 -0.005718 0 -0.0048754 -0.01026 2.7188 0.19458 -0.063673 0.137 -0.066302 -0.10072 0.18583 -0.24987 0.40009 -0.037595 0.30567 0.032383 -0.033036 -0.20024 0.11343 0.033251 -0.16522 0.1069 0 0 0 0 0.0058356 0.0086363 0.015094 0.24048 -0.050614
1.1719 -0.0047198 -0.0082212 0 -0.0053099 0 -0.0068317 0 -0.0057846 0 -0.0053119 -0.010964 2.7392 0.21617 -0.044811 0.14243 -0.049427 -0.078906 0.19958 -0.22744 0.40574 -0.018171 0.31992 0.034498 -0.019313 -0.21221 0.11471 0.029926 -0.15924 0.12336 0 0 0 0 0.014081 0.005862 0.033228 0.24564 -0.037698
1.1758 -0.0060477 -0.0098973 0 -0.0048149 0 -0.0080031 0 -0.0064411 0 -0.0058034 -0.010018 2.7235 0.22212 -0.038123 0.14251 -0.03249 -0.068803 0.20495 -0.21146 0.40109 -0.0056814 0.32385 0.031712 -0.010768 -0.21736 0.11305 0.026159 -0.15354 0.12837 0 0 0 0 0.018032 0.0036927 0.048924 0.24871 -0.031096
1.1797 -0.0078717 -0.010415 0 -0.0050947 0 -0.0084086 0 -0.0070523 0 -0.0055779 -0.007852 2.7261 0.21372 -0.044328 0.13853 -0.019927 -0.071897 0.20148 -0.2046 0.38826 -0.0021295 0.32017 0.027992 -0.0071756 -0.21025 0.10679 0.023781 -0.14858 0.1203 0 0 0 0 0.016089 0.0015506 0.057713 0.24822 -0.03014
1.1836 -0.0095238 -0.010652 0 -0.0056138 0 -0.0091546 0 -0.0071318 0 -0.0048433 -0.0060028 2.7749 0.19933 -0.056339 0.13345 -0.012568 -0.081635 0.19352 -0.20458 0.37221 -0.0045453 0.31493 0.027895 -0.0063412 -0.19484 0.096261 0.0234 -0.14404 0.10991 0 0 0 0 0.0094014 -0.00092577 0.060139 0.24506 -0.031976
1.1875 -0.010608 -0.011508 0 -0.0061153 0 -0.011064 0 -0.0066513 0 -0.0048163 -0.0060053 2.8416 0.18324 -0.069937 0.12865 -0.010579 -0.094026 0.18349 -0.21 0.3553 -0.011297 0.31129 0.032699 -0.0074188 -0.17471 0.082041 0.025192 -0.13961 0.11179 0 0 0 0 -0.001487 -0.0040032 0.056982 0.23987 -0.035277
1.1914 -0.011182 -0.01303 0 -0.0068779 0 -0.013279 0 -0.0061089 0 -0.0065437 -0.0080284 2.8793 0.16959 -0.080791 0.12536 -0.013652 -0.10484 0.17386 -0.21909 0.33974 -0.020532 0.31207 0.039377 -0.0096565 -0.15437 0.065202 0.029114 -0.13493 0.13109 0 0 0 0 -0.0158 -0.0079621 0.049586 0.23343 -0.038771
1.1953 -0.011461 -0.014378 0 -0.0082897 0 -0.013985 0 -0.0062437 0 -0.0097236 -0.010536 2.8798 0.16339 -0.082266 0.12459 -0.02089 -0.10721 0.168 -0.2286 0.32848 -0.029637 0.32057 0.043205 -0.013088 -0.14427 0.049676 0.03463 -0.1293 0.15779 0 0 0 0 -0.032157 -0.01385 0.041013 0.22696 -0.041029
1.1992 -0.011486 -0.01462 0 -0.010223 0 -0.012483 0 -0.0074953 0 -0.012725 -0.011498 2.8833 0.1614 -0.076895 0.12431 -0.028771 -0.10224 0.16501 -0.23563 0.32085 -0.037277 0.33219 0.041707 -0.018177 -0.14738 0.040089 0.039804 -0.12304 0.17488 0 0 0 0 -0.047621 -0.021959 0.03464 0.22092 -0.042387
1.2031 -0.011184 -0.013567 0 -0.011946 0 -0.010164 0 -0.0095896 0 -0.013857 -0.010193 2.9276 0.1604 -0.068355 0.12317 -0.035991 -0.092803 0.16329 -0.23988 0.31617 -0.043572 0.34316 0.036635 -0.025169 -0.16155 0.037995 0.043747 -0.11676 0.17296 0 0 0 0 -0.060695 -0.032233 0.030877 0.21496 -0.043468
1.207 -0.010714 -0.011871 0 -0.012728 0 -0.0091796 0 -0.011653 0 -0.012805 -0.0079546 2.9993 0.15811 -0.059748 0.12024 -0.041739 -0.081396 0.16159 -0.24142 0.31412 -0.04862 0.35053 0.032509 -0.03399 -0.18391 0.044129 0.04584 -0.11109 0.15827 0 0 0 0 -0.070131 -0.044414 0.029613 0.20872 -0.044739
1.2109 -0.010567 -0.010425 0 -0.012564 0 -0.010305 0 -0.012849 0 -0.011023 -0.0070611 3.0433 0.15201 -0.055287 0.11465 -0.045306 -0.071517 0.1584 -0.24079 0.31462 -0.052525 0.35052 0.033105 -0.044162 -0.20921 0.058831 0.045405 -0.10697 0.14736 0 0 0 0 -0.074157 -0.057891 0.030068 0.20169 -0.046747
1.2148 -0.011138 -0.0097268 0 -0.012233 0 -0.012364 0 -0.013043 0 -0.010676 -0.0087498 3.0204 0.14303 -0.05826 0.10759 -0.046688 -0.06661 0.15357 -0.23957 0.31832 -0.054511 0.34126 0.038795 -0.052662 -0.22625 0.07858 0.042363 -0.10554 0.15342 0 0 0 0 -0.070898 -0.069953 0.029978 0.19408 -0.049335
1.2188 -0.012179 -0.0097305 0 -0.012593 0 -0.013722 0 -0.01289 0 -0.012868 -0.012162 2.9475 0.13629 -0.064655 0.10194 -0.046991 -0.064601 0.14958 -0.23842 0.32467 -0.053909 0.32802 0.046698 -0.057012 -0.23211 0.097985 0.038076 -0.10587 0.1763 0 0 0 0 -0.062553 -0.078453 0.028686 0.1874 -0.051385
1.2227 -0.012818 -0.010135 0 -0.013741 0 -0.013986 0 -0.013229 0 -0.016506 -0.015186 2.8782 0.13497 -0.071456 0.099364 -0.046595 -0.063683 0.14822 -0.23698 0.33331 -0.05011 0.31395 0.053202 -0.055889 -0.22694 0.11502 0.033151 -0.10725 0.20364 0 0 0 0 -0.050332 -0.08219 0.02664 0.18293 -0.052105
1.2266 -0.01229 -0.010669 0 -0.014784 0 -0.013943 0 -0.014279 0 -0.018818 -0.016361 2.8491 0.14185 -0.075478 0.10129 -0.045835 -0.061888 0.15117 -0.2346 0.34361 -0.042718 0.30221 0.05662 -0.048419 -0.21223 0.12823 0.028182 -0.10884 0.22084 0 0 0 0 -0.035753 -0.080325 0.024629 0.18187 -0.050761
1.2305 -0.010724 -0.011128 0 -0.014424 0 -0.014022 0 -0.015325 0 -0.017358 -0.016068 2.8526 0.16082 -0.071039 0.10973 -0.044962 -0.055922 0.16125 -0.22911 0.35381 -0.031433 0.2978 0.057892 -0.033762 -0.19321 0.1367 0.024029 -0.10891 0.22117 0 0 0 0 -0.022061 -0.071806 0.025201 0.18671 -0.046037
1.2344 -0.0091606 -0.011314 0 -0.011875 0 -0.013355 0 -0.015205 0 -0.012048 -0.015947 2.8598 0.18591 -0.058795 0.12163 -0.044066 -0.046517 0.17596 -0.21964 0.36105 -0.019594 0.29995 0.05906 -0.016809 -0.17973 0.1437 0.021042 -0.10661 0.20871 0 0 0 0 -0.01319 -0.060647 0.029956 0.19615 -0.038893
1.2383 -0.0086886 -0.011115 0 -0.0075305 0 -0.010756 0 -0.013253 0 -0.0055303 -0.017184 2.8574 0.21087 -0.042542 0.13388 -0.043122 -0.036403 0.19204 -0.2071 0.36441 -0.0098409 0.30537 0.06106 -0.001301 -0.17476 0.15102 0.019172 -0.10249 0.19326 0 0 0 0 -0.010298 -0.050152 0.038185 0.20795 -0.030666
1.2422 -0.0095341 -0.010669 0 -0.0030244 0 -0.0065632 0 -0.009989 0 -0.0013737 -0.019254 2.8537 0.23122 -0.025397 0.1443 -0.042099 -0.027878 0.20708 -0.19257 0.36351 -0.0040128 0.31155 0.062786 0.010254 -0.17929 0.15926 0.018426 -0.097229 0.18245 0 0 0 0 -0.013932 -0.042583 0.048891 0.2204 -0.022352
1.2461 -0.010965 -0.010381 0 -0.00064933 0 -0.0031173 0 -0.0070048 0 -0.0015371 -0.020252 2.8558 0.24188 -0.011423 0.15041 -0.040949 -0.023911 0.2182 -0.17775 0.35832 -0.0040976 0.31533 0.062158 0.015204 -0.19304 0.16843 0.018824 -0.091873 0.17736 0 0 0 0 -0.024255 -0.040404 0.060373 0.23142 -0.015164
1.25 -0.012068 -0.010651 0 -0.002237 0 -0.0030542 0 -0.0060181 0 -0.0052233 -0.018448 2.8534 0.23706 -0.0070323 0.14942 -0.039533 -0.028792 0.22171 -0.16706 0.35057 -0.011757 0.31258 0.058147 0.01108 -0.21084 0.17515 0.02048 -0.089055 0.17403 0 0 0 0 -0.039228 -0.046099 0.068118 0.23784 -0.011094
1.2539 -0.012564 -0.011549 0 -0.0078925 0 -0.0069435 0 -0.0076941 0 -0.0099849 -0.013736 2.8333 0.22396 -0.0097963 0.14464 -0.037856 -0.039075 0.22059 -0.16155 0.34367 -0.022461 0.30593 0.051963 0.0027429 -0.22538 0.17663 0.022795 -0.089327 0.16873 0 0 0 0 -0.053474 -0.055488 0.070833 0.24084 -0.0097289
1.2578 -0.01287 -0.012728 0 -0.015365 0 -0.012553 0 -0.011053 0 -0.01382 -0.0078279 2.8036 0.20653 -0.017628 0.13798 -0.035937 -0.05239 0.21667 -0.16122 0.33879 -0.033811 0.29755 0.046328 -0.0073311 -0.23447 0.1717 0.025478 -0.09266 0.16148 0 0 0 0 -0.0646 -0.066203 0.06854 0.24137 -0.010924
1.2617 -0.013435 -0.013657 0 -0.020868 0 -0.016435 0 -0.013982 0 -0.016197 -0.0031079 2.7909 0.18872 -0.028079 0.13138 -0.033839 -0.066155 0.21187 -0.16552 0.3367 -0.04352 0.28974 0.043423 -0.016753 -0.23696 0.15989 0.028206 -0.098729 0.15485 0 0 0 0 -0.070658 -0.075888 0.061817 0.2405 -0.014459
1.2656 -0.014159 -0.013949 0 -0.021337 0 -0.016429 0 -0.014625 0 -0.017349 -0.0010848 2.8093 0.17623 -0.036946 0.12776 -0.031778 -0.075929 0.20904 -0.17286 0.33772 -0.048178 0.28645 0.043216 -0.022111 -0.23318 0.1414 0.030368 -0.10664 0.1499 0 0 0 0 -0.069099 -0.080866 0.05245 0.23987 -0.020295
1.2695 -0.014502 -0.01354 0 -0.016748 0 -0.013088 0 -0.012718 0 -0.017172 -0.0015871 2.8412 0.17063 -0.041083 0.12816 -0.030324 -0.079089 0.20916 -0.17908 0.33933 -0.047485 0.28903 0.043629 -0.022756 -0.22957 0.12167 0.031369 -0.11403 0.14435 0 0 0 0 -0.062085 -0.08022 0.044791 0.24024 -0.027756
1.2734 -0.014103 -0.01269 0 -0.010559 0 -0.0092023 0 -0.0098394 0 -0.015371 -0.0031985 2.8535 0.16867 -0.041698 0.13104 -0.029832 -0.077268 0.21058 -0.18259 0.33965 -0.043957 0.29503 0.042457 -0.020833 -0.23018 0.10453 0.031247 -0.11989 0.13608 0 0 0 0 -0.05326 -0.076305 0.040563 0.24062 -0.036167
1.2773 -0.013194 -0.011887 0 -0.0074655 0 -0.0079612 0 -0.0083057 0 -0.012656 -0.0045033 2.8318 0.16791 -0.040115 0.13525 -0.030582 -0.071864 0.21189 -0.18302 0.33788 -0.039346 0.30252 0.03951 -0.017868 -0.23678 0.091815 0.030091 -0.12387 0.12862 0 0 0 0 -0.044788 -0.070891 0.040389 0.24007 -0.045057
1.2813 -0.012368 -0.01168 0 -0.0098969 0 -0.010929 0 -0.0094769 0 -0.011107 -0.0051522 2.7914 0.16561 -0.038164 0.13941 -0.03281 -0.064758 0.21149 -0.1806 0.33357 -0.03562 0.3092 0.037098 -0.015596 -0.25039 0.084788 0.028094 -0.12592 0.1315 0 0 0 0 -0.038787 -0.066057 0.044374 0.23748 -0.053882
1.2852 -0.012033 -0.012395 0 -0.01604 0 -0.016859 0 -0.012752 0 -0.012517 -0.0059557 2.7528 0.15754 -0.039632 0.14117 -0.037064 -0.059697 0.20636 -0.17793 0.32794 -0.036151 0.31075 0.038344 -0.016953 -0.26963 0.08362 0.025863 -0.1268 0.15257 0 0 0 0 -0.038109 -0.065606 0.051457 0.23092 -0.060839
1.2891 -0.012157 -0.01383 0 -0.021165 0 -0.022107 0 -0.016031 0 -0.016074 -0.0080066 2.7175 0.14634 -0.044258 0.14102 -0.042308 -0.057681 0.19836 -0.1785 0.32449 -0.039798 0.3084 0.044572 -0.020976 -0.2871 0.083053 0.024172 -0.12842 0.18822 0 0 0 0 -0.039953 -0.068464 0.058042 0.2227 -0.065186
1.293 -0.012508 -0.015211 0 -0.021284 0 -0.022791 0 -0.017251 0 -0.018194 -0.011611 2.6763 0.13429 -0.050967 0.13967 -0.048036 -0.058422 0.18903 -0.18351 0.32492 -0.045466 0.30366 0.053953 -0.026776 -0.29952 0.081204 0.023253 -0.13151 0.22204 0 0 0 0 -0.042475 -0.073154 0.062837 0.21461 -0.066713
1.2969 -0.013009 -0.015626 0 -0.01615 0 -0.017678 0 -0.015818 0 -0.015489 -0.015935 2.6369 0.12355 -0.058552 0.13784 -0.053738 -0.061439 0.17989 -0.19353 0.33041 -0.052042 0.29814 0.062639 -0.033476 -0.30436 0.076835 0.023226 -0.13657 0.23611 0 0 0 0 -0.043953 -0.078039 0.064859 0.20838 -0.065557
1.3008 -0.01373 -0.014733 0 -0.0091875 0 -0.0096358 0 -0.012898 0 -0.0083848 -0.019617 2.6275 0.1172 -0.064981 0.13659 -0.058624 -0.065862 0.17329 -0.20866 0.34226 -0.057918 0.29436 0.067556 -0.039923 -0.29853 0.069264 0.024138 -0.14407 0.2265 0 0 0 0 -0.041919 -0.080271 0.062954 0.20676 -0.062368
1.3047 -0.01458 -0.013134 0 -0.0046375 0 -0.0039553 0 -0.010496 0 -0.001628 -0.021772 2.6615 0.11558 -0.068984 0.13633 -0.061799 -0.070651 0.17049 -0.22525 0.3579 -0.062218 0.29376 0.068555 -0.045834 -0.28378 0.061296 0.025426 -0.15319 0.20826 0 0 0 0 -0.035531 -0.077411 0.057176 0.21068 -0.060332
1.3086 -0.01515 -0.011992 0 -0.004501 0 -0.0043355 0 -0.010084 0 -0.00059568 -0.022476 2.7048 0.11489 -0.072193 0.13618 -0.063305 -0.075897 0.16963 -0.23975 0.37306 -0.066009 0.29426 0.068088 -0.052279 -0.26539 0.055593 0.026514 -0.16254 0.20369 0 0 0 0 -0.026999 -0.071029 0.048644 0.21716 -0.061809
1.3125 -0.015012 -0.012101 0 -0.0077012 0 -0.0097847 0 -0.011726 0 -0.0065685 -0.022412 2.697 0.11248 -0.076087 0.13544 -0.063149 -0.081976 0.16933 -0.25041 0.38519 -0.070124 0.29399 0.068729 -0.060111 -0.24584 0.053178 0.027112 -0.17144 0.22281 0 0 0 0 -0.017732 -0.062528 0.037565 0.22405 -0.068093
1.3164 -0.014176 -0.013185 0 -0.011651 0 -0.015418 0 -0.014148 0 -0.015414 -0.022093 2.6143 0.10561 -0.082311 0.1334 -0.061441 -0.089321 0.16803 -0.25587 0.39191 -0.075433 0.29088 0.070762 -0.070172 -0.22746 0.054591 0.026978 -0.17924 0.25366 0 0 0 0 -0.0092157 -0.053655 0.024124 0.22899 -0.08011
1.3203 -0.013147 -0.014067 0 -0.014384 0 -0.016714 0 -0.015593 0 -0.020995 -0.021439 2.5062 0.089666 -0.093989 0.12902 -0.058455 -0.098634 0.16309 -0.25463 0.38894 -0.083061 0.28061 0.072027 -0.083684 -0.2127 0.058886 0.0257 -0.18494 0.27123 0 0 0 0 -0.0036337 -0.047996 0.0080107 0.22765 -0.098689
1.3242 -0.01243 -0.013594 0 -0.015396 0 -0.013369 0 -0.014921 0 -0.020145 -0.020026 2.4547 0.068208 -0.1091 0.12364 -0.055571 -0.10851 0.1556 -0.25074 0.37918 -0.091307 0.26491 0.070117 -0.098469 -0.19975 0.06196 0.023582 -0.18902 0.25758 0 0 0 0 3.5565e-05 -0.045894 -0.0090824 0.22161 -0.11872
1.3281 -0.011977 -0.011537 0 -0.01503 0 -0.0091022 0 -0.012317 0 -0.014743 -0.017645 2.4911 0.044993 -0.12501 0.11847 -0.053616 -0.11784 0.14733 -0.2466 0.36508 -0.098564 0.24638 0.064852 -0.11272 -0.18686 0.062507 0.020751 -0.19181 0.21557 0 0 0 0 0.0030778 -0.04581 -0.025712 0.21366 -0.13683
1.332 -0.011175 -0.008731 0 -0.013617 0 -0.0076942 0 -0.0091627 0 -0.009446 -0.014622 2.5596 0.023305 -0.13928 0.11449 -0.053266 -0.12578 0.13989 -0.24396 0.34867 -0.10353 0.22744 0.058666 -0.12497 -0.17267 0.060221 0.017274 -0.19352 0.16551 0 0 0 0 0.0064521 -0.045996 -0.040521 0.20657 -0.15026
1.3359 -0.0094504 -0.0064199 0 -0.011406 0 -0.0093419 0 -0.0070633 0 -0.0076446 -0.011629 2.5718 0.0078075 -0.14822 0.113 -0.055453 -0.13141 0.13563 -0.24484 0.3326 -0.10443 0.21169 0.054516 -0.13323 -0.15549 0.055835 0.013162 -0.19431 0.12908 0 0 0 0 0.011272 -0.043401 -0.051399 0.2046 -0.15533
1.3398 -0.0068993 -0.0053855 0 -0.009004 0 -0.010941 0 -0.0066358 0 -0.0093199 -0.0092389 2.4961 0.0033239 -0.14782 0.11471 -0.060738 -0.13526 0.13672 -0.25016 0.32028 -0.10061 0.20341 0.053235 -0.13627 -0.13449 0.054403 0.0085242 -0.19425 0.11448 0 0 0 0 0.017022 -0.033243 -0.055892 0.21312 -0.14928
1.3438 -0.0043069 -0.0055504 0 -0.0073921 0 -0.0097379 0 -0.0070028 0 -0.011994 -0.0075464 2.3842 0.0065025 -0.14118 0.11793 -0.067525 -0.1398 0.14077 -0.25763 0.31171 -0.094954 0.20041 0.052752 -0.13665 -0.11181 0.058956 0.0038003 -0.1936 0.11338 0 0 0 0 0.021198 -0.016639 -0.056009 0.22928 -0.13668
1.3477 -0.0025473 -0.0062295 0 -0.0071497 0 -0.0062978 0 -0.0065341 0 -0.013061 -0.0060808 2.3085 0.015289 -0.13057 0.12182 -0.074723 -0.14655 0.14601 -0.26603 0.30671 -0.089112 0.20077 0.049839 -0.1358 -0.088787 0.070192 -0.00067393 -0.19238 0.10921 0 0 0 0 0.02207 0.0050205 -0.053211 0.25065 -0.12022
1.3516 -0.0019634 -0.006703 0 -0.0076904 0 -0.0036757 0 -0.0043379 0 -0.011269 -0.0040289 2.2826 0.027322 -0.11865 0.12554 -0.081137 -0.1568 0.15049 -0.27414 0.30489 -0.084674 0.20214 0.042759 -0.13518 -0.066783 0.087851 -0.0045366 -0.19065 0.088897 0 0 0 0 0.018119 0.029719 -0.049252 0.27418 -0.10287
1.3555 -0.0022905 -0.006649 0 -0.0075072 0 -0.0039338 0 -0.001202 0 -0.0068069 -0.00075045 2.2556 0.039071 -0.11058 0.12826 -0.084271 -0.17234 0.15052 -0.28024 0.30574 -0.08384 0.19978 0.032535 -0.13685 -0.04837 0.10865 -0.0069314 -0.18832 0.050671 0 0 0 0 0.007136 0.052583 -0.047612 0.29342 -0.090012
1.3594 -0.0030785 -0.0062045 0 -0.005428 0 -0.0059566 0 0.00099904 0 -0.0008979 0.0035919 2.1827 0.04865 -0.10884 0.13085 -0.083415 -0.19027 0.14568 -0.28417 0.30767 -0.085186 0.19158 0.021987 -0.14028 -0.034343 0.12405 -0.0077338 -0.18545 0.0048408 0 0 0 0 -0.0069594 0.068754 -0.050059 0.30412 -0.08437
1.3633 -0.0040743 -0.005721 0 -0.0017476 0 -0.0068759 0 0.0010346 0 0.0045176 0.0077318 2.0855 0.056829 -0.11199 0.13444 -0.079519 -0.20735 0.13793 -0.28641 0.30993 -0.086315 0.17904 0.013681 -0.14384 -0.024336 0.13072 -0.0073631 -0.18193 -0.031917 0 0 0 0 -0.019838 0.077799 -0.055319 0.30718 -0.084966
1.3672 -0.0051622 -0.0054371 0 0.0018841 0 -0.0053057 0 -0.00039334 0 0.0073952 0.0098008 2.0288 0.064345 -0.11833 0.13981 -0.073551 -0.22111 0.1291 -0.28716 0.3121 -0.085305 0.16391 0.0085893 -0.14608 -0.018164 0.12743 -0.0062388 -0.17759 -0.046174 0 0 0 0 -0.028095 0.080091 -0.061762 0.30398 -0.090639
1.3711 -0.0060447 -0.0052776 0 0.0037598 0 -0.0026763 0 -0.0011414 0 0.0067721 0.0085681 2.0417 0.072266 -0.12516 0.14778 -0.066987 -0.22854 0.12179 -0.28653 0.31374 -0.079757 0.14892 0.0062328 -0.14517 -0.015574 0.11421 -0.0049911 -0.17212 -0.036351 0 0 0 0 -0.027574 0.076928 -0.066733 0.29703 -0.099431
1.375 -0.0061816 -0.004903 0 0.0034158 0 -0.0012909 0 0.00039421 0 0.0036712 0.0045481 2.0769 0.081152 -0.12628 0.15846 -0.063138 -0.22557 0.12091 -0.28377 0.31415 -0.06644 0.14026 0.0056137 -0.13829 -0.015889 0.098482 -0.0051508 -0.16479 -0.014135 0 0 0 0 -0.012388 0.073609 -0.063782 0.29267 -0.10625
1.3789 -0.0052002 -0.003979 0 0.0018086 0 -0.0015148 0 0.0036005 0 0.00049905 -9.2265e-05 2.0566 0.089199 -0.12058 0.16922 -0.062582 -0.21616 0.12578 -0.27888 0.31357 -0.048487 0.13883 0.005884 -0.12741 -0.016752 0.090848 -0.0071 -0.15608 0.0039276 0 0 0 0 0.011915 0.075005 -0.052628 0.29366 -0.10807
1.3828 -0.0033871 -0.0024754 0 0.00034673 0 -0.0014095 0 0.005926 0 -0.00092945 -0.0030116 1.9532 0.094985 -0.10829 0.17857 -0.064868 -0.20249 0.13537 -0.27182 0.31229 -0.027752 0.14453 0.0064299 -0.11373 -0.017 0.095736 -0.010835 -0.14627 0.009228 0 0 0 0 0.042123 0.082741 -0.03398 0.30001 -0.10387
1.3867 -0.0016553 -0.00074664 0 -0.00023995 0 0.0007821 0 0.0049974 0 -0.00092401 -0.0034331 1.8112 0.097309 -0.090347 0.18516 -0.069102 -0.18687 0.14817 -0.26277 0.31075 -0.0062 0.1567 0.0068403 -0.098588 -0.015535 0.11594 -0.016155 -0.13571 0.0074339 0 0 0 0 0.074715 0.097621 -0.0093413 0.31099 -0.093216
1.3906 -0.00086098 0.0006909 0 -0.00023691 0 0.004209 0 0.00071441 0 -0.0013565 -0.0026041 1.6918 0.094541 -0.069141 0.187 -0.072834 -0.17284 0.16101 -0.25243 0.31001 0.013048 0.17396 0.0071268 -0.084109 -0.010474 0.15314 -0.022434 -0.1251 0.011973 0 0 0 0 0.10386 0.11963 0.017539 0.3239 -0.07588
1.3945 -0.0010527 0.0014926 0 -0.00039827 0 0.005901 0 -0.0045649 0 -0.0034917 -0.0025117 1.6096 0.089366 -0.05019 0.18498 -0.072458 -0.16292 0.16941 -0.24331 0.31137 0.0282 0.19209 0.0078896 -0.072125 -0.0016897 0.19443 -0.028008 -0.11537 0.030196 0 0 0 0 0.12503 0.14278 0.039373 0.33327 -0.05597
1.3984 -0.0014126 0.0016175 0 -0.0011809 0 0.0037576 0 -0.0079052 0 -0.0064842 -0.0040157 1.5355 0.08556 -0.035882 0.1813 -0.067556 -0.15642 0.17233 -0.23674 0.31472 0.040193 0.20891 0.0099051 -0.062547 0.0091186 0.22822 -0.032111 -0.10669 0.055448 0 0 0 0 0.1391 0.16234 0.053531 0.33738 -0.037041
1.4023 -0.0010431 0.0011539 0 -0.0024132 0 -0.0011622 0 -0.0080453 0 -0.0081242 -0.00611 1.4531 0.085647 -0.027383 0.17726 -0.058482 -0.15275 0.16936 -0.23326 0.31966 0.049698 0.22327 0.013246 -0.055286 0.020537 0.24755 -0.034385 -0.099068 0.072808 0 0 0 0 0.14683 0.1754 0.058861 0.33566 -0.021307
1.4063 8.7492e-05 8.025e-05 0 -0.0035008 0 -0.0054812 0 -0.0060813 0 -0.0069664 -0.0069188 1.3886 0.092052 -0.025314 0.17412 -0.046241 -0.15103 0.16054 -0.23307 0.32541 0.057607 0.23429 0.016795 -0.050092 0.030867 0.24645 -0.034654 -0.092367 0.072519 0 0 0 0 0.14955 0.17949 0.055046 0.32824 -0.010821
1.4102 0.00095723 -0.0017116 0 -0.0038465 0 -0.006587 0 -0.0041631 0 -0.0035489 -0.0053786 1.3732 0.10819 -0.030036 0.17309 -0.035003 -0.15036 0.1462 -0.23457 0.32882 0.064648 0.23957 0.018874 -0.047166 0.035893 0.2172 -0.032956 -0.086091 0.057501 0 0 0 0 0.1486 0.17062 0.042764 0.31634 -0.0095679
1.4141 0.00031456 -0.0041106 0 -0.003193 0 -0.0048399 0 -0.0035598 0 0.00039954 -0.0020348 1.3841 0.12778 -0.03639 0.17232 -0.028423 -0.15036 0.13049 -0.23334 0.32787 0.070773 0.24006 0.018634 -0.04571 0.035893 0.17797 -0.030871 -0.0795 0.038308 0 0 0 0 0.14575 0.15597 0.028995 0.30406 -0.013816
1.418 -0.0021876 -0.0065647 0 -0.0018165 0 -0.0029016 0 -0.003847 0 0.0035694 0.0015788 1.3502 0.14701 -0.042056 0.17055 -0.027325 -0.15143 0.115 -0.22687 0.32188 0.075398 0.23564 0.016983 -0.045511 0.031563 0.1379 -0.028903 -0.072444 0.022559 0 0 0 0 0.14053 0.1393 0.016032 0.29233 -0.021386
1.4219 -0.0055791 -0.0083046 0 -0.00054037 0 -0.0031463 0 -0.0037506 0 0.0056307 0.0041115 1.2266 0.16235 -0.044882 0.16675 -0.031689 -0.15382 0.10119 -0.21313 0.31067 0.078108 0.22649 0.016053 -0.046165 0.023932 0.10522 -0.027398 -0.064872 0.011008 0 0 0 0 0.13257 0.12429 0.0056187 0.28171 -0.029864
1.4258 -0.0082726 -0.0089127 0 -0.00043018 0 -0.0057404 0 -0.0026191 0 0.0064781 0.0049634 1.0547 0.16847 -0.041618 0.15959 -0.040215 -0.15776 0.091198 -0.18899 0.29457 0.078408 0.21288 0.017582 -0.046724 0.01487 0.091156 -0.026549 -0.056885 0.0033037 0 0 0 0 0.12107 0.1166 -0.00060257 0.27225 -0.035172
1.4297 -0.0092527 -0.0086943 0 -0.0021172 0 -0.0088832 0 -0.0010586 0 0.0056255 0.0040297 0.93039 0.16353 -0.030149 0.15013 -0.046712 -0.16126 0.086901 -0.15522 0.27753 0.078081 0.1985 0.021559 -0.044468 0.0072077 0.098357 -0.025692 -0.048965 0.0043348 0 0 0 0 0.1083 0.12066 -0.0033866 0.26307 -0.032215
1.4336 -0.008715 -0.0084157 0 -0.0051057 0 -0.010485 0 -0.0002367 0 0.0028383 0.0013411 0.90563 0.15253 -0.012577 0.14108 -0.04723 -0.16179 0.087551 -0.11687 0.26294 0.079651 0.18745 0.026308 -0.037943 0.00089803 0.11578 -0.024137 -0.041279 0.021379 0 0 0 0 0.098428 0.13361 -0.0046262 0.25411 -0.021198
1.4375 -0.0076693 -0.0085888 0 -0.0077364 0 -0.0096009 0 -0.00069522 0 -0.00083945 -0.0027948 0.93274 0.13875 0.0097087 0.13408 -0.040002 -0.15756 0.092716 -0.076802 0.25242 0.084647 0.18243 0.029875 -0.026326 -0.0050401 0.13627 -0.021525 -0.033756 0.05423 0 0 0 0 0.09458 0.15321 -0.0049146 0.24589 -0.0026603
1.4414 -0.0069918 -0.0089828 0 -0.008188 0 -0.0067557 0 -0.0019217 0 -0.0033964 -0.0074256 0.91519 0.12577 0.034894 0.13066 -0.024032 -0.14694 0.10164 -0.038005 0.2471 0.094375 0.18588 0.031461 -0.0091654 -0.012063 0.15216 -0.017595 -0.026226 0.090556 0 0 0 0 0.099788 0.17645 -0.0046562 0.23916 0.022153
1.4453 -0.0068294 -0.0088752 0 -0.0060114 0 -0.0034903 0 -0.0030748 0 -0.003713 -0.011079 0.81053 0.1199 0.058739 0.13285 0.00051365 -0.12704 0.11217 -0.0057052 0.24764 0.11022 0.20232 0.031762 0.013418 -0.024672 0.15007 -0.012188 -0.017931 0.11421 0 0 0 0 0.11995 0.19612 -0.0031732 0.23637 0.049639
1.4492 -0.0067892 -0.0078318 0 -0.0029529 0 -0.0016809 0 -0.0040439 0 -0.0030103 -0.012561 0.67078 0.12063 0.077463 0.13732 0.025868 -0.10252 0.12004 0.020171 0.24912 0.12744 0.22604 0.032092 0.036204 -0.04345 0.13301 -0.0065488 -0.0084302 0.11943 0 0 0 0 0.14876 0.20673 0.00013429 0.2371 0.073667
1.4531 -0.0065193 -0.0062547 0 -0.0020766 0 -0.0027393 0 -0.0056542 0 -0.0039372 -0.011755 0.57848 0.12557 0.090186 0.14152 0.04819 -0.076878 0.12316 0.040929 0.24868 0.14262 0.25252 0.033235 0.056214 -0.066637 0.1071 -0.0014488 0.0022528 0.11601 0 0 0 0 0.18053 0.20706 0.0051715 0.23998 0.092061
1.457 -0.0060023 -0.0051389 0 -0.0054848 0 -0.0067128 0 -0.008684 0 -0.0078565 -0.0096794 0.5552 0.13245 0.096731 0.14345 0.064925 -0.052974 0.12002 0.057781 0.24425 0.15305 0.27791 0.034996 0.071257 -0.091914 0.078135 0.002498 0.013956 0.11911 0 0 0 0 0.21023 0.1968 0.01155 0.24346 0.10361
1.4609 -0.0053521 -0.0052323 0 -0.012287 0 -0.011813 0 -0.012636 0 -0.013104 -0.0077712 0.54688 0.13786 0.097554 0.14059 0.073544 -0.034638 0.10884 0.072416 0.23343 0.15515 0.2969 0.036677 0.078734 -0.11489 0.054776 0.0044857 0.026268 0.13408 0 0 0 0 0.23062 0.17629 0.018299 0.24485 0.10747
1.4648 -0.0045328 -0.0063651 0 -0.018618 0 -0.015109 0 -0.015611 0 -0.016207 -0.0070719 0.4959 0.13779 0.096946 0.13215 0.075548 -0.024992 0.09029 0.087066 0.21619 0.14734 0.30403 0.037833 0.078553 -0.12646 0.047702 0.0039153 0.037781 0.15169 0 0 0 0 0.234 0.15083 0.022593 0.23949 0.10639
1.4688 -0.0034547 -0.0075444 0 -0.020077 0 -0.014319 0 -0.015665 0 -0.014952 -0.0078371 0.4088 0.13368 0.099255 0.12193 0.076912 -0.020449 0.069358 0.10186 0.19704 0.13502 0.30287 0.038556 0.075781 -0.12551 0.053149 0.0016884 0.047607 0.15791 0 0 0 0 0.22578 0.12716 0.023412 0.22757 0.10528
1.4727 -0.0023356 -0.0077005 0 -0.014969 0 -0.0094934 0 -0.012558 0 -0.010215 -0.0095166 0.34011 0.12688 0.10612 0.11223 0.080433 -0.018683 0.048578 0.11597 0.17848 0.12124 0.29575 0.039088 0.073061 -0.11225 0.067357 -0.0017824 0.055268 0.14664 0 0 0 0 0.20993 0.1081 0.020542 0.20957 0.10594
1.4766 -0.0017673 -0.0064282 0 -0.0058276 0 -0.0031567 0 -0.0081896 0 -0.0048357 -0.010867 0.31786 0.11896 0.11846 0.10526 0.088393 -0.017164 0.030339 0.12828 0.16287 0.10903 0.28538 0.039285 0.072853 -0.088085 0.085514 -0.0060421 0.06042 0.12222 0 0 0 0 0.1912 0.095816 0.01416 0.18642 0.10965
1.4805 -0.0022058 -0.0041553 0 0.0021741 0 0.0013379 0 -0.005116 0 -0.00096034 -0.010326 0.30631 0.11243 0.1358 0.10425 0.1026 -0.011672 0.018159 0.13566 0.15378 0.10281 0.27584 0.03859 0.07832 -0.057387 0.09765 -0.010432 0.062401 0.091193 0 0 0 0 0.17844 0.092493 0.0053322 0.16011 0.11637
1.4844 -0.0033419 -0.0017254 0 0.0048858 0 0.0020607 0 -0.0043316 0 0.0013671 -0.0069213 0.25141 0.10725 0.15145 0.10675 0.11738 -0.0017039 0.0108 0.137 0.14959 0.10106 0.26823 0.036641 0.086843 -0.030338 0.097562 -0.014252 0.062237 0.055107 0 0 0 0 0.1754 0.092919 -0.0027349 0.13419 0.12132
1.4883 -0.0041079 0.00018583 0 0.0021598 0 -0.00026186 0 -0.0043749 0 0.0032979 -0.0013659 0.14948 0.10152 0.1609 0.10901 0.12755 0.010444 0.0058163 0.13306 0.14736 0.10003 0.25995 0.03389 0.09463 -0.010788 0.086782 -0.017246 0.060599 0.013173 0 0 0 0 0.1788 0.09277 -0.0087515 0.10945 0.12118
1.4922 -0.0034916 0.0014091 0 -0.0021888 0 -0.0027934 0 -0.0027093 0 0.0055254 0.0037944 0.051194 0.093594 0.16102 0.10802 0.12925 0.022607 0.0014654 0.1245 0.14483 0.096605 0.24821 0.031427 0.098637 -0.00044282 0.067423 -0.01919 0.057743 -0.030045 0 0 0 0 0.18488 0.089118 -0.012119 0.086012 0.11375
1.4961 -0.0014181 0.0022751 0 -0.0034009 0 -0.0024333 0 0.0017904 0 0.0078799 0.0057318 -0.0045926 0.081247 0.14849 0.099929 0.11805 0.03172 -0.0043079 0.11234 0.13917 0.086793 0.22888 0.029861 0.095057 -1.6219e-06 0.043214 -0.019812 0.053779 -0.063957 0 0 0 0 0.18775 0.078796 -0.012532 0.063507 0.096787
1.5 0.001223 0.0033918 0 0.00063454 0 0.0021975 0 0.0075631 0 0.010205 0.0037324 -0.04247 0.062191 0.12097 0.079701 0.089759 0.032408 -0.013366 0.098932 0.1264 0.065269 0.19467 0.028139 0.078813 -0.0055554 0.022584 -0.018485 0.048053 -0.081794 0 0 0 0 0.17519 0.059032 -0.010813 0.040799 0.069848
1.5039 0.0034894 0.0053386 0 0.0080042 0 0.0097564 0 0.011572 0 0.012864 0.00027991 -0.11961 0.040635 0.087246 0.052533 0.053871 0.026478 -0.023373 0.0865 0.10867 0.037079 0.15028 0.023553 0.055062 -0.0093808 0.0085286 -0.015666 0.040469 -0.090267 0 0 0 0 0.14851 0.035088 -0.008894 0.018143 0.040425
1.5078 0.0053111 0.0083406 0 0.01451 0 0.016812 0 0.011954 0 0.015946 -0.0005918 -0.24892 0.01954 0.051601 0.021938 0.015781 0.015569 -0.03241 0.075629 0.087407 0.0058247 0.09938 0.013372 0.026963 -0.0089878 0.0007549 -0.011478 0.030759 -0.10614 0 0 0 0 0.11058 0.0099731 -0.0071828 -0.0032879 0.01232
1.5117 0.0074529 0.012036 0 0.016912 0 0.019959 0 0.0096773 0 0.018314 0.0033879 -0.37445 0.0018997 0.018107 -0.0082475 -0.019054 0.001753 -0.038555 0.066667 0.064199 -0.024587 0.046355 -0.0029787 -0.0020751 -0.0029183 -0.0018807 -0.0061066 0.018752 -0.14066 0 0 0 0 0.065687 -0.013311 -0.0058424 -0.022084 -0.010994
1.5156 0.01056 0.015531 0 0.015057 0 0.018224 0 0.0076943 0 0.018195 0.010664 -0.43525 -0.0069883 -0.0073158 -0.031031 -0.041451 -0.011041 -0.038352 0.059814 0.041505 -0.047079 -9.2034e-05 -0.022986 -0.026297 0.0086233 -0.002687 0.00020492 0.0040492 -0.18732 0 0 0 0 0.023422 -0.029909 -0.0043592 -0.03472 -0.024385
1.5195 0.014335 0.017847 0 0.011486 0 0.013991 0 0.0084254 0 0.015172 0.017077 -0.44187 -0.0064003 -0.023744 -0.042113 -0.048025 -0.018839 -0.03171 0.054177 0.020938 -0.058038 -0.032124 -0.042365 -0.042252 0.018768 -0.0065646 0.0066561 -0.012359 -0.22665 0 0 0 0 -0.0043381 -0.038409 -0.0016225 -0.039579 -0.028677
1.5234 0.01775 0.018549 0 0.0092751 0 0.011387 0 0.011897 0 0.011351 0.019398 -0.46791 -0.00030856 -0.034839 -0.043701 -0.043398 -0.021852 -0.021464 0.049196 0.0017447 -0.060543 -0.050744 -0.057705 -0.05187 0.023049 -0.013618 0.012756 -0.029324 -0.24446 0 0 0 0 -0.016869 -0.041373 0.0022602 -0.03874 -0.028393
1.5273 0.02006 0.018106 0 0.01006 0 0.013077 0 0.01611 0 0.010003 0.018019 -0.56046 0.0082985 -0.043139 -0.037676 -0.031151 -0.020755 -0.0096029 0.04476 -0.016819 -0.057239 -0.057441 -0.068377 -0.056887 0.019323 -0.022692 0.018213 -0.046146 -0.24578 0 0 0 0 -0.015368 -0.040572 0.0067588 -0.033988 -0.026492
1.5313 0.021476 0.017628 0 0.01356 0 0.018125 0 0.019047 0 0.012694 0.016431 -0.67718 0.015899 -0.051572 -0.026756 -0.015856 -0.016829 0.0016073 0.040864 -0.035723 -0.051643 -0.055022 -0.076259 -0.059698 0.0063162 -0.031732 0.022779 -0.062127 -0.25098 0 0 0 0 -0.0029693 -0.038153 0.011008 -0.027695 -0.026174
1.5352 0.022761 0.018123 0 0.018408 0 0.022913 0 0.020347 0 0.017827 0.018184 -0.73269 0.0155 -0.06503 -0.016416 -0.0071787 -0.013442 0.0082844 0.038152 -0.056315 -0.051333 -0.050491 -0.083786 -0.06511 -0.014723 -0.033432 0.025866 -0.075944 -0.27841 0 0 0 0 0.0096612 -0.037428 0.011649 -0.025418 -0.032441
1.5391 0.024233 0.019806 0 0.023173 0 0.024469 0 0.021226 0 0.022201 0.024154 -0.70558 0.008318 -0.082505 -0.0096447 -0.0074342 -0.012765 0.011771 0.036519 -0.077077 -0.05776 -0.050621 -0.092145 -0.074002 -0.034537 -0.026133 0.02787 -0.088104 -0.33024 0 0 0 0 0.012526 -0.038396 0.0079154 -0.028322 -0.042817
1.543 0.025337 0.022006 0 0.026832 0 0.023078 0 0.023063 0 0.024002 0.032297 -0.67733 -0.0037996 -0.10261 -0.0062411 -0.015877 -0.014986 0.013603 0.035862 -0.096318 -0.06998 -0.056376 -0.10097 -0.085332 -0.049499 -0.010021 0.028833 -0.098872 -0.39304 0 0 0 0 0.0035866 -0.039925 -6.0549e-05 -0.03558 -0.055061
1.5469 0.025307 0.023712 0 0.028798 0 0.021698 0 0.026154 0 0.024177 0.039531 -0.74809 -0.018601 -0.12383 -0.0054663 -0.03085 -0.019917 0.015429 0.035987 -0.11231 -0.086409 -0.067663 -0.10922 -0.097632 -0.057129 0.013819 0.028822 -0.10857 -0.44927 0 0 0 0 -0.017359 -0.040743 -0.01165 -0.045743 -0.06684
1.5508 0.02418 0.024313 0 0.029003 0 0.022811 0 0.029678 0 0.024973 0.043741 -0.92123 -0.032134 -0.14374 -0.0052595 -0.048601 -0.026764 0.019989 0.036514 -0.12186 -0.10373 -0.082511 -0.11602 -0.10777 -0.055495 0.042734 0.027837 -0.11762 -0.48757 0 0 0 0 -0.047826 -0.038465 -0.02523 -0.055511 -0.07438
1.5547 0.022987 0.023973 0 0.028068 0 0.025965 0 0.032564 0 0.027405 0.044469 -1.0921 -0.040062 -0.16054 -0.0023861 -0.061734 -0.033509 0.028937 0.036609 -0.12321 -0.11699 -0.094647 -0.12074 -0.11204 -0.050445 0.0695 0.026322 -0.1267 -0.50502 0 0 0 0 -0.076102 -0.031722 -0.036675 -0.059643 -0.07536
1.5586 0.022849 0.023419 0 0.027145 0 0.028493 0 0.034259 0 0.03036 0.042512 -1.1597 -0.043313 -0.17535 0.0030001 -0.068063 -0.039506 0.040145 0.035928 -0.11916 -0.12599 -0.10145 -0.12289 -0.11131 -0.049108 0.090555 0.02494 -0.13595 -0.50451 0 0 0 0 -0.095195 -0.022707 -0.044347 -0.057899 -0.072401
1.5625 0.023943 0.023415 0 0.027218 0 0.028477 0 0.034791 0 0.031939 0.03938 -1.1354 -0.043171 -0.18901 0.0099514 -0.067206 -0.044844 0.051785 0.034315 -0.11157 -0.13153 -0.10232 -0.12253 -0.10675 -0.055056 0.10456 0.024161 -0.14529 -0.49302 0 0 0 0 -0.10244 -0.013339 -0.047867 -0.051066 -0.067564
1.5664 0.025435 0.024334 0 0.028322 0 0.026713 0 0.034418 0 0.031288 0.036837 -1.1226 -0.041468 -0.2025 0.017012 -0.05965 -0.04986 0.06173 0.031693 -0.10269 -0.13503 -0.097454 -0.12086 -0.10009 -0.071043 0.11097 0.024468 -0.15452 -0.4804 0 0 0 0 -0.096608 -0.0058731 -0.047412 -0.040711 -0.06327
1.5703 0.026426 0.026053 0 0.029453 0 0.02563 0 0.033387 0 0.029032 0.03608 -1.1926 -0.042278 -0.21668 0.019933 -0.047961 -0.055845 0.065482 0.02792 -0.0968 -0.14025 -0.089248 -0.1198 -0.095556 -0.098413 0.11027 0.026945 -0.16283 -0.47483 0 0 0 0 -0.079197 -0.0055771 -0.044794 -0.031661 -0.064326
1.5742 0.026823 0.028101 0 0.029396 0 0.02657 0 0.031961 0 0.026328 0.036655 -1.3027 -0.046914 -0.2301 0.01736 -0.037865 -0.063257 0.063766 0.023577 -0.095165 -0.14896 -0.082904 -0.1203 -0.09551 -0.12614 0.10849 0.03105 -0.16967 -0.47546 0 0 0 0 -0.061771 -0.012452 -0.043906 -0.027954 -0.070715
1.5781 0.027196 0.029846 0 0.027819 0 0.028532 0 0.030426 0 0.023988 0.036239 -1.3532 -0.054308 -0.24097 0.01012 -0.031116 -0.071661 0.058609 0.018952 -0.096821 -0.16016 -0.079875 -0.12087 -0.099512 -0.14736 0.10824 0.036092 -0.17483 -0.47 0 0 0 0 -0.049144 -0.024884 -0.045879 -0.029764 -0.080746
1.582 0.027845 0.03066 0 0.025604 0 0.029643 0 0.028922 0 0.022477 0.032228 -1.3128 -0.063091 -0.24773 -0.00054888 -0.028527 -0.08046 0.052077 0.014302 -0.1005 -0.1724 -0.080691 -0.11839 -0.1066 -0.15691 0.11119 0.041358 -0.17815 -0.44343 0 0 0 0 -0.044192 -0.041053 -0.05107 -0.036403 -0.09265
1.5859 0.028204 0.03008 0 0.024079 0 0.029392 0 0.027276 0 0.022116 0.024329 -1.2587 -0.070703 -0.24798 -0.012218 -0.030246 -0.088485 0.04748 0.009983 -0.10384 -0.18272 -0.085059 -0.11123 -0.11462 -0.14856 0.11897 0.045698 -0.17945 -0.39248 0 0 0 0 -0.049106 -0.057895 -0.059101 -0.045761 -0.10357
1.5898 0.027273 0.028012 0 0.023803 0 0.028832 0 0.025111 0 0.022675 0.015756 -1.282 -0.072916 -0.24049 -0.019553 -0.033132 -0.093528 0.04951 0.0067344 -0.1025 -0.18569 -0.089376 -0.10179 -0.11848 -0.12244 0.13081 0.047272 -0.17904 -0.33226 0 0 0 0 -0.05985 -0.069579 -0.066278 -0.051493 -0.10939
1.5938 0.024629 0.024845 0 0.023961 0 0.028554 0 0.022163 0 0.022805 0.011386 -1.3728 -0.069972 -0.22901 -0.021042 -0.033783 -0.095421 0.057208 0.004833 -0.09617 -0.18135 -0.090694 -0.095381 -0.11665 -0.091173 0.14324 0.046276 -0.17798 -0.28661 0 0 0 0 -0.068972 -0.074825 -0.069601 -0.050832 -0.11066
1.5977 0.02089 0.021316 0 0.022909 0 0.027069 0 0.018535 0 0.020593 0.013958 -1.4294 -0.062477 -0.21563 -0.016436 -0.030809 -0.094102 0.069314 0.0045558 -0.085256 -0.17027 -0.087914 -0.095726 -0.10886 -0.061899 0.15431 0.043054 -0.17669 -0.26921 0 0 0 0 -0.073227 -0.073501 -0.067804 -0.043208 -0.10825
1.6016 0.017188 0.018149 0 0.019479 0 0.022033 0 0.014712 0 0.015391 0.021529 -1.3851 -0.051451 -0.20252 -0.006088 -0.023288 -0.089695 0.084038 0.0061232 -0.070652 -0.15366 -0.080408 -0.10082 -0.095485 -0.041515 0.16217 0.038192 -0.1755 -0.27265 0 0 0 0 -0.070161 -0.06609 -0.060156 -0.028898 -0.10344
1.6055 0.014271 0.015691 0 0.014057 0 0.013352 0 0.011465 0 0.0091508 0.028557 -1.2994 -0.038967 -0.19307 0.0085686 -0.010751 -0.082182 0.097285 0.01012 -0.054706 -0.1343 -0.067913 -0.10366 -0.07816 -0.040933 0.16343 0.03321 -0.17473 -0.27555 0 0 0 0 -0.057916 -0.054121 -0.04642 -0.01019 -0.098796
1.6094 0.012184 0.013847 0 0.0086646 0 0.0046861 0 0.0097349 0 0.0054407 0.029825 -1.2954 -0.027596 -0.18762 0.022992 0.0028267 -0.07289 0.10541 0.015781 -0.040936 -0.11681 -0.053602 -0.097767 -0.061899 -0.055637 0.15855 0.030149 -0.174 -0.26073 0 0 0 0 -0.043193 -0.042199 -0.031307 0.0063724 -0.096402
1.6133 0.01073 0.012354 0 0.0059238 0 0.0011263 0 0.010316 0 0.0065523 0.024003 -1.4094 -0.017667 -0.18485 0.035275 0.014716 -0.062445 0.10819 0.022422 -0.030163 -0.10245 -0.039104 -0.082856 -0.049009 -0.07703 0.14917 0.029506 -0.17292 -0.22779 0 0 0 0 -0.030881 -0.032159 -0.017723 0.018072 -0.095946
1.6172 0.0099863 0.011131 0 0.0074663 0 0.0048251 0 0.013201 0 0.011373 0.014113 -1.5329 -0.0091707 -0.18379 0.044396 0.023109 -0.05122 0.10582 0.029597 -0.022586 -0.0917 -0.025258 -0.065145 -0.040868 -0.098381 0.13657 0.031398 -0.17119 -0.19007 0 0 0 0 -0.024083 -0.024899 -0.0074537 0.023513 -0.096855
1.6211 0.01022 0.010389 0 0.012741 0 0.012792 0 0.01699 0 0.016233 0.0049991 -1.5271 -0.0018105 -0.18323 0.04959 0.026121 -0.039587 0.099051 0.036823 -0.017958 -0.08467 -0.012693 -0.052007 -0.038687 -0.1112 0.12243 0.035659 -0.16849 -0.1615 0 0 0 0 -0.025896 -0.020967 -0.0022042 0.021784 -0.098056
1.625 0.011349 0.010401 0 0.019028 0 0.019152 0 0.019198 0 0.018019 0.00015493 -1.384 0.0047138 -0.18215 0.050838 0.022428 -0.028646 0.090215 0.043547 -0.014608 -0.080702 -0.0016946 -0.045906 -0.042855 -0.10423 0.11036 0.04079 -0.1647 -0.14677 0 0 0 0 -0.037475 -0.019663 -0.0027035 0.014162 -0.097443
1.6289 0.012695 0.011176 0 0.022835 0 0.019876 0 0.017772 0 0.016541 0.00015019 -1.2425 0.010068 -0.18118 0.050372 0.015938 -0.019403 0.08177 0.04987 -0.010718 -0.07828 0.0079976 -0.043318 -0.049636 -0.085119 0.102 0.044825 -0.16072 -0.14189 0 0 0 0 -0.051818 -0.018617 -0.0052889 0.0055163 -0.095161
1.6328 0.013436 0.012351 0 0.021944 0 0.015653 0 0.01288 0 0.014024 0.0031 -1.2315 0.013452 -0.18084 0.0488 0.008643 -0.012534 0.07419 0.055899 -0.006052 -0.077481 0.01579 -0.039362 -0.0575 -0.06027 0.097954 0.047028 -0.15704 -0.14092 0 0 0 0 -0.065375 -0.01699 -0.0083233 -0.0024767 -0.091838
1.6367 0.01328 0.013384 0 0.016765 0 0.010574 0 0.0072824 0 0.012557 0.0061758 -1.3167 0.014081 -0.18149 0.046603 0.0024596 -0.0085512 0.067691 0.061726 -0.00067338 -0.078492 0.020936 -0.033178 -0.065017 -0.0369 0.098392 0.046912 -0.15408 -0.14017 0 0 0 0 -0.074894 -0.014149 -0.010333 -0.0085323 -0.088264
1.6406 0.012586 0.01385 0 0.010006 0 0.0082819 0 0.0044894 0 0.012231 0.0071137 -1.3338 0.010323 -0.18302 0.043962 0.00023301 -0.0082666 0.062065 0.067354 0.0044436 -0.082277 0.021132 -0.028646 -0.070248 -0.028914 0.10323 0.044075 -0.15239 -0.13732 0 0 0 0 -0.075663 -0.0095498 -0.0094494 -0.011592 -0.086048
1.6445 0.011811 0.013558 0 0.0048308 0 0.0092521 0 0.0059495 0 0.011589 0.0053006 -1.1803 0.0030857 -0.18288 0.040873 0.0022441 -0.010112 0.056695 0.072338 0.007469 -0.088236 0.015369 -0.029979 -0.072522 -0.044259 0.10916 0.039988 -0.15134 -0.12965 0 0 0 0 -0.0682 -0.0040536 -0.0058205 -0.012922 -0.085925
1.6484 0.010909 0.012463 0 0.0028459 0 0.011245 0 0.0097063 0 0.0094397 0.0022066 -0.94734 -0.0053587 -0.17898 0.037455 0.0064662 -0.012133 0.051702 0.076103 0.0079787 -0.094527 0.0050385 -0.037038 -0.072588 -0.077298 0.11341 0.035913 -0.14982 -0.11579 0 0 0 0 -0.056129 0.0013915 -0.00067422 -0.013701 -0.086894
1.6523 0.0093883 0.010543 0 0.0033818 0 0.011749 0 0.011922 0 0.0059562 0.0007338 -0.83283 -0.013432 -0.17004 0.033813 0.011356 -0.013116 0.047415 0.078047 0.0058737 -0.099627 -0.0086882 -0.045262 -0.07099 -0.1226 0.11409 0.032475 -0.14697 -0.099217 0 0 0 0 -0.041709 0.0061838 0.0052826 -0.014385 -0.088025
1.6563 0.0069425 0.0078372 0 0.0044049 0 0.0098421 0 0.01011 0 0.0022393 0.0033819 -0.92417 -0.019441 -0.15504 0.030093 0.015117 -0.011888 0.044285 0.077513 0.0013207 -0.10182 -0.024209 -0.050051 -0.068438 -0.17266 0.1094 0.030168 -0.14186 -0.088007 0 0 0 0 -0.027399 0.0097423 0.011314 -0.015266 -0.088163
1.6602 0.0039293 0.0046123 0 0.0041185 0 0.0061813 0 0.0052521 0 -0.0007185 0.0102 -1.0939 -0.020614 -0.13374 0.026346 0.014282 -0.0069871 0.043258 0.072388 -0.0050135 -0.097546 -0.037574 -0.050782 -0.066458 -0.20833 0.095257 0.0292 -0.13252 -0.08897 0 0 0 0 -0.016874 0.010781 0.016499 -0.016223 -0.08502
1.6641 0.0011727 0.0014237 0 0.0019898 0 0.0019289 0 0.00093105 0 -0.0024368 0.018196 -1.1311 -0.019186 -0.11229 0.0221 0.010124 -0.00088616 0.042925 0.063713 -0.011459 -0.089415 -0.047121 -0.050251 -0.065877 -0.22365 0.074748 0.028346 -0.12067 -0.10099 0 0 0 0 -0.0094094 0.0097828 0.020883 -0.017378 -0.079856
1.668 -0.00066715 -0.0010773 0 -0.0012552 0 -0.0019424 0 0.00027058 0 -0.0026837 0.023032 -0.96626 -0.01672 -0.093754 0.016772 0.0040782 0.0048428 0.042113 0.051819 -0.017681 -0.079527 -0.052825 -0.050434 -0.066762 -0.21867 0.049198 0.027094 -0.10737 -0.11406 0 0 0 0 -0.0042164 0.0068191 0.024393 -0.019413 -0.073932
1.6719 -0.0014853 -0.0024851 0 -0.0041841 0 -0.00457 0 0.0034274 0 -0.001361 0.021923 -0.7424 -0.014721 -0.080613 0.0098108 -0.0021812 0.0087287 0.039648 0.03721 -0.023461 -0.070159 -0.055089 -0.049472 -0.068943 -0.19552 0.020179 0.025071 -0.093822 -0.11561 0 0 0 0 -0.00046589 0.0020435 0.026914 -0.023139 -0.068599
1.6758 -0.0015733 -0.0028557 0 -0.0051951 0 -0.0050845 0 0.0077041 0 0.0011571 0.015443 -0.65411 -0.015354 -0.076002 0.00019835 -0.0055652 0.008537 0.033496 0.020625 -0.028711 -0.065269 -0.055057 -0.043383 -0.071757 -0.15975 -0.0099152 0.021963 -0.082019 -0.09891 0 0 0 0 0.0029332 -0.0044016 0.028004 -0.030389 -0.066209
1.6797 -0.0012431 -0.0026141 0 -0.0030745 0 -0.0030807 0 0.0099096 0 0.0038413 0.0068423 -0.73801 -0.018822 -0.077965 -0.012027 -0.0030738 0.003833 0.022884 0.0043031 -0.033143 -0.067966 -0.055294 -0.030792 -0.073135 -0.12676 -0.036758 0.01843 -0.073955 -0.06699 0 0 0 0 0.0065564 -0.011484 0.027297 -0.042377 -0.068214
1.6836 -0.00070259 -0.0022347 0 0.0021488 0 0.00067318 0 0.0087262 0 0.0055118 -0.00036423 -0.84559 -0.02244 -0.080966 -0.025221 0.0038653 -0.0029419 0.0099153 -0.0099691 -0.035974 -0.075876 -0.05631 -0.01555 -0.071977 -0.10371 -0.058293 0.015345 -0.069022 -0.029825 0 0 0 0 0.0098363 -0.018099 0.025395 -0.057152 -0.072752
1.6875 -0.00019142 -0.0019494 0 0.0084314 0 0.004197 0 0.0051851 0 0.0055865 -0.0044652 -0.81987 -0.024064 -0.08181 -0.038154 0.013646 -0.010121 -0.0038484 -0.020895 -0.036159 -0.086839 -0.057553 -0.0041593 -0.067757 -0.092542 -0.073037 0.013174 -0.066598 0.0023354 0 0 0 0 0.012222 -0.023548 0.022876 -0.0729 -0.078235
1.6914 1.8802e-06 -0.001684 0 0.01211 0 0.0053204 0 0.0012842 0 0.0042109 -0.0058762 -0.66881 -0.02141 -0.077498 -0.04947 0.024079 -0.015901 -0.016632 -0.027235 -0.032532 -0.098112 -0.05804 -0.00025553 -0.060217 -0.09329 -0.079769 0.012301 -0.06576 0.024618 0 0 0 0 0.013132 -0.027175 0.020481 -0.087391 -0.082765
1.6953 -0.00018957 -0.0012191 0 0.010037 0 0.003158 0 -0.0016885 0 0.0017414 -0.0061003 -0.54199 -0.0098264 -0.064253 -0.056113 0.029238 -0.016976 -0.024833 -0.025682 -0.021733 -0.10321 -0.05412 -0.0014357 -0.049634 -0.10084 -0.075145 0.013144 -0.064275 0.039216 0 0 0 0 0.011536 -0.027592 0.020227 -0.094866 -0.082093
1.6992 -0.00039303 -0.00041753 0 0.0022845 0 -0.0010617 0 -0.0037114 0 -0.0015197 -0.0066301 -0.54853 0.0080165 -0.047499 -0.058362 0.026548 -0.014273 -0.028786 -0.017849 -0.0054821 -0.10033 -0.044822 -0.0014688 -0.039255 -0.1031 -0.063195 0.014617 -0.060436 0.052826 0 0 0 0 0.0086114 -0.02565 0.02259 -0.094414 -0.076073
1.7031 -5.1737e-05 0.00065016 0 -0.006981 0 -0.0045299 0 -0.0053758 0 -0.0048327 -0.0084807 -0.63304 0.029146 -0.031595 -0.057055 0.016473 -0.0093684 -0.02987 -0.0051635 0.014023 -0.090459 -0.030875 0.0042666 -0.030843 -0.095966 -0.046622 0.016095 -0.054063 0.071404 0 0 0 0 0.0053294 -0.021998 0.026947 -0.087362 -0.065946
1.707 0.00097659 0.0017488 0 -0.011906 0 -0.0045789 0 -0.0069701 0 -0.0066196 -0.011984 -0.64936 0.050768 -0.020044 -0.053027 0.00019643 -0.0037438 -0.029486 0.01091 0.034435 -0.075047 -0.013393 0.015095 -0.025682 -0.077458 -0.027895 0.017121 -0.045271 0.095004 0 0 0 0 0.0025424 -0.017176 0.03239 -0.075463 -0.053087
1.7109 0.0021374 0.0026453 0 -0.0092453 0 -0.00058667 0 -0.0081699 0 -0.0053443 -0.016381 -0.53715 0.068685 -0.017423 -0.047499 -0.019618 0.0003865 -0.029852 0.028114 0.051823 -0.056767 0.00543 0.026073 -0.025278 -0.046976 -0.010548 0.017178 -0.034563 0.11593 0 0 0 0 0.0014626 -0.011851 0.0371 -0.061942 -0.039774
1.7148 0.0026495 0.0032758 0 -0.0010753 0 0.0052556 0 -0.0083939 0 -0.0013195 -0.019615 -0.39111 0.077668 -0.025101 -0.042389 -0.03534 0.00065401 -0.033789 0.041568 0.059453 -0.041138 0.020741 0.032194 -0.029281 -0.012475 -0.00015301 0.016125 -0.023822 0.12222 0 0 0 0 0.0035073 -0.0068146 0.03725 -0.053376 -0.029685
1.7188 0.0023379 0.0037801 0 0.006642 0 0.0091304 0 -0.0073001 0 0.0026455 -0.019148 -0.34591 0.079418 -0.035993 -0.038058 -0.043094 -0.0016104 -0.040368 0.049269 0.057415 -0.029713 0.031309 0.031796 -0.034286 0.016685 0.0030514 0.014556 -0.014299 0.10501 0 0 0 0 0.008264 -0.0021477 0.032344 -0.051125 -0.022926
1.7227 0.0019378 0.0043496 0 0.0087058 0 0.0082675 0 -0.0049645 0 0.0032485 -0.013781 -0.41867 0.075381 -0.04552 -0.034197 -0.0415 -0.0051673 -0.048364 0.050377 0.046439 -0.022245 0.037366 0.026626 -0.038299 0.036454 -0.00047759 0.012721 -0.0063557 0.064911 0 0 0 0 0.015728 0.0022208 0.022609 -0.054655 -0.018837
1.7266 0.0024563 0.0049998 0 0.0047155 0 0.0032804 0 -0.0017182 0 -1.3302e-05 -0.0050563 -0.49551 0.067511 -0.04909 -0.030303 -0.030107 -0.0085636 -0.056231 0.044607 0.028148 -0.017839 0.039807 0.019415 -0.039383 0.043935 -0.0095889 0.010834 -0.0001303 0.012361 0 0 0 0 0.025842 0.0063959 0.0088173 -0.062539 -0.016341
1.7305 0.0041816 0.0054904 0 -0.00086299 0 -0.0018475 0 0.002092 0 -0.0036444 0.0033307 -0.47287 0.059557 -0.038797 -0.024966 -0.0096225 -0.0089696 -0.06046 0.032185 0.0070487 -0.013463 0.041863 0.011576 -0.034184 0.036694 -0.020957 0.0089973 0.0046008 -0.0387 0 0 0 0 0.039157 0.010479 -0.0064974 -0.069975 -0.012674
1.7344 0.0063554 0.0055408 0 -0.0024991 0 -0.0025445 0 0.0061816 0 -0.0028585 0.0080894 -0.37987 0.054939 -0.017303 -0.017624 0.012294 -0.0060907 -0.059881 0.018569 -0.0088413 -0.0055828 0.048158 0.0027613 -0.023686 0.024124 -0.028487 0.0069813 0.0091818 -0.079514 0 0 0 0 0.054947 0.014311 -0.018745 -0.070791 -0.0056024
1.7383 0.0078793 0.0052072 0 0.0020866 0 0.0027661 0 0.010218 0 0.0039922 0.0088872 -0.33524 0.053806 0.0095264 -0.008757 0.03174 -0.0015941 -0.055829 0.0071693 -0.016684 0.0059631 0.059623 -0.0080611 -0.010072 0.012489 -0.029997 0.0046514 0.014102 -0.11123 0 0 0 0 0.072535 0.01768 -0.026402 -0.063867 0.0046325
1.7422 0.008366 0.0050611 0 0.010571 0 0.01126 0 0.01369 0 0.013606 0.0086064 -0.39406 0.055911 0.036987 0.0011408 0.046635 0.0028713 -0.049749 0.0002522 -0.015153 0.020622 0.076203 -0.021291 0.0049376 0.0054779 -0.024469 0.0019753 0.019505 -0.14243 0 0 0 0 0.091361 0.020447 -0.028827 -0.049274 0.017442
1.7461 0.0085092 0.0059028 0 0.01827 0 0.017866 0 0.01599 0 0.020533 0.010891 -0.4724 0.060511 0.059009 0.011301 0.055408 0.0048845 -0.043894 0.00019227 -0.0036602 0.036959 0.096953 -0.03603 0.019123 0.0064662 -0.011449 -0.001008 0.025326 -0.18148 0 0 0 0 0.11065 0.022483 -0.02587 -0.028204 0.031635
1.75 0.0094536 0.0081633 0 0.02166 0 0.019295 0 0.016812 0 0.021943 0.016963 -0.44343 0.065891 0.067353 0.020385 0.059483 8.2197e-05 -0.042891 0.0086572 0.014204 0.050445 0.11691 -0.0502 0.02898 0.015191 0.0064061 -0.0038007 0.030691 -0.22922 0 0 0 0 0.12834 0.024103 -0.019666 -0.0066105 0.04412
1.7539 0.011822 0.011505 0 0.020372 0 0.016554 0 0.016626 0 0.019743 0.024413 -0.29073 0.071009 0.066823 0.028476 0.064128 -0.010167 -0.046797 0.020699 0.030383 0.059201 0.13182 -0.061362 0.034978 0.023762 0.023271 -0.0059685 0.035023 -0.27723 0 0 0 0 0.14333 0.026171 -0.01403 0.010098 0.0538
1.7578 0.015288 0.015023 0 0.016732 0 0.013851 0 0.016733 0 0.018208 0.029031 -0.13359 0.075866 0.06144 0.035954 0.07135 -0.024485 -0.054762 0.033673 0.041327 0.063007 0.14014 -0.068083 0.037697 0.028112 0.036863 -0.0073739 0.038192 -0.31321 0 0 0 0 0.15503 0.029156 -0.010073 0.020407 0.060701
1.7617 0.018938 0.017925 0 0.013922 0 0.014983 0 0.018538 0 0.019846 0.028209 -0.091211 0.08053 0.055704 0.04328 0.082471 -0.041082 -0.065403 0.044968 0.044197 0.062209 0.14107 -0.071203 0.037941 0.024808 0.045508 -0.0079828 0.040223 -0.33024 0 0 0 0 0.1631 0.033424 -0.0084121 0.023753 0.065187
1.7656 0.021936 0.020085 0 0.014264 0 0.020388 0 0.022399 0 0.023647 0.023162 -0.14605 0.08512 0.057769 0.051332 0.097743 -0.056359 -0.07539 0.050363 0.035357 0.058243 0.13436 -0.073819 0.037041 0.009391 0.047737 -0.0079515 0.041431 -0.33316 0 0 0 0 0.16691 0.039428 -0.0087389 0.02108 0.068366
1.7695 0.023891 0.021965 0 0.018243 0 0.027146 0 0.026979 0 0.026884 0.018208 -0.16986 0.088731 0.071245 0.060253 0.11168 -0.066824 -0.080304 0.048696 0.018645 0.054992 0.12515 -0.079399 0.036571 -0.013831 0.047151 -0.0080912 0.042879 -0.33647 0 0 0 0 0.16801 0.046364 -0.0081472 0.018815 0.072194
1.7734 0.024812 0.023998 0 0.024262 0 0.03151 0 0.029921 0 0.02791 0.017661 -0.081942 0.090195 0.091669 0.069184 0.11988 -0.072986 -0.079439 0.042185 -0.00053039 0.053853 0.11716 -0.089089 0.036529 -0.038273 0.047117 -0.0087938 0.044965 -0.3537 0 0 0 0 0.16786 0.053362 -0.0052824 0.020485 0.076857
1.7773 0.024928 0.026036 0 0.029207 0 0.031595 0 0.02959 0 0.026953 0.022731 0.051173 0.088634 0.11475 0.07732 0.11955 -0.075896 -0.072715 0.032494 -0.018811 0.055154 0.11226 -0.10049 0.036573 -0.059682 0.049332 -0.010171 0.047741 -0.38598 0 0 0 0 0.16711 0.060011 0.00013178 0.027613 0.081986
1.7813 0.024596 0.027381 0 0.030079 0 0.028233 0 0.026527 0 0.024843 0.030713 0.098241 0.083238 0.13496 0.083709 0.10838 -0.077312 -0.060637 0.021708 -0.032815 0.058725 0.11191 -0.1093 0.036121 -0.07379 0.055134 -0.012211 0.05109 -0.4196 0 0 0 0 0.16634 0.065992 0.0078518 0.040988 0.086857
1.7852 0.024211 0.027358 0 0.02615 0 0.023915 0 0.023281 0 0.021963 0.037 0.033235 0.073657 0.13884 0.086325 0.083823 -0.082588 -0.04482 0.013972 -0.036918 0.062841 0.11697 -0.11266 0.033396 -0.074049 0.064354 -0.01426 0.054001 -0.43616 0 0 0 0 0.16553 0.071759 0.014652 0.05942 0.088873
1.7891 0.023998 0.025856 0 0.020039 0 0.021046 0 0.022551 0 0.018823 0.038339 -0.013752 0.064527 0.1274 0.086689 0.055365 -0.093756 -0.028891 0.0099277 -0.034219 0.065576 0.12337 -0.11134 0.02846 -0.066902 0.072443 -0.015437 0.055489 -0.42766 0 0 0 0 0.16397 0.078743 0.017032 0.077314 0.087792
1.793 0.023819 0.023389 0 0.016302 0 0.020724 0 0.025073 0 0.016985 0.034938 0.10266 0.058847 0.10303 0.085977 0.027628 -0.11083 -0.013582 0.0089782 -0.026187 0.06673 0.12952 -0.10868 0.021464 -0.05594 0.077263 -0.015432 0.055073 -0.40326 0 0 0 0 0.1611 0.087775 0.01379 0.092943 0.083982
1.7969 0.023263 0.020695 0 0.018038 0 0.022367 0 0.028976 0 0.018279 0.02999 0.36572 0.059337 0.06927 0.085468 0.004766 -0.1331 0.0007263 0.010085 -0.014291 0.066453 0.13418 -0.10757 0.012679 -0.044646 0.077326 -0.014104 0.0524 -0.3813 0 0 0 0 0.15651 0.099446 0.0045293 0.1053 0.07812
1.8008 0.022031 0.018322 0 0.024124 0 0.024102 0 0.031139 0 0.022553 0.027187 0.59237 0.070387 0.032873 0.087379 -0.0074357 -0.15842 0.014223 0.010875 -4.2483e-05 0.065656 0.1362 -0.10809 0.0025123 -0.037843 0.071342 -0.011486 0.046891 -0.37337 0 0 0 0 0.14958 0.11444 -0.010224 0.11425 0.071681
1.8047 0.020253 0.016502 0 0.02965 0 0.023769 0 0.02946 0 0.026646 0.028168 0.62161 0.09218 0.0046352 0.093485 -0.0080359 -0.18089 0.028071 0.0069345 0.015832 0.066351 0.13663 -0.10799 -0.0081064 -0.037572 0.063544 -0.0087249 0.038719 -0.37517 0 0 0 0 0.14094 0.1312 -0.024556 0.12355 0.06719
1.8086 0.018395 0.015258 0 0.029595 0 0.020292 0 0.024305 0 0.026484 0.031652 0.49306 0.11905 -0.013642 0.10262 -0.0028121 -0.19771 0.042446 -0.0032492 0.034067 0.068732 0.13732 -0.10514 -0.018629 -0.040381 0.05957 -0.0067874 0.028617 -0.37176 0 0 0 0 0.13211 0.14734 -0.033674 0.136 0.064932
1.8125 0.016818 0.014485 0 0.022817 0 0.014656 0 0.018165 0 0.02078 0.034523 0.4151 0.1472 -0.022442 0.11374 0.0045262 -0.20773 0.056973 -0.020662 0.055715 0.072338 0.13913 -0.099203 -0.028782 -0.043728 0.063065 -0.0061483 0.016722 -0.35106 0 0 0 0 0.12409 0.16143 -0.035058 0.15269 0.064518
1.8164 0.015455 0.013917 0 0.012997 0 0.0096012 0 0.013918 0 0.012584 0.033778 0.5515 0.17251 -0.023584 0.12552 0.0099646 -0.21048 0.071028 -0.045899 0.081891 0.076336 0.14276 -0.091259 -0.038314 -0.044809 0.077363 -0.0071538 0.0031491 -0.31218 0 0 0 0 0.1179 0.17213 -0.026832 0.17415 0.065151
1.8203 0.013953 0.013167 0 0.0057471 0 0.0078908 0 0.012954 0 0.0068523 0.02806 0.85572 0.18685 -0.023077 0.13494 0.0062865 -0.20643 0.082342 -0.080549 0.11515 0.077738 0.14843 -0.082317 -0.046466 -0.038872 0.10832 -0.0101 -0.01243 -0.26213 0 0 0 0 0.11564 0.17724 -0.0071993 0.19927 0.063941
1.8242 0.012091 0.011967 0 0.0043499 0 0.010253 0 0.014324 0 0.0062108 0.01822 1.1287 0.1911 -0.027834 0.14095 -0.0055931 -0.2016 0.090319 -0.11994 0.15238 0.074898 0.15403 -0.072586 -0.053123 -0.028257 0.14829 -0.013668 -0.029029 -0.20733 0 0 0 0 0.11631 0.17904 0.015639 0.22298 0.058683
1.8281 0.010009 0.010429 0 0.0076106 0 0.014585 0 0.015373 0 0.0089481 0.007039 1.2302 0.1879 -0.038901 0.14386 -0.023109 -0.19873 0.095332 -0.16147 0.19102 0.067716 0.15843 -0.062115 -0.058407 -0.016002 0.19147 -0.017198 -0.045896 -0.15066 0 0 0 0 0.11858 0.17892 0.036781 0.24306 0.048887
1.832 0.0079853 0.0089954 0 0.011254 0 0.017153 0 0.013467 0 0.010924 -0.0017876 1.2117 0.17986 -0.056139 0.14417 -0.043677 -0.19974 0.097954 -0.2029 0.22868 0.056403 0.16087 -0.051457 -0.062615 -0.0048794 0.23266 -0.020229 -0.062307 -0.095758 0 0 0 0 0.12101 0.17786 0.052303 0.25812 0.034451
1.8359 0.0060283 0.0079951 0 0.011321 0 0.015012 0 0.0077998 0 0.0092103 -0.0053637 1.2358 0.17099 -0.07786 0.14277 -0.063254 -0.20666 0.099277 -0.24105 0.26173 0.04157 0.16058 -0.041119 -0.066437 0.0010139 0.2643 -0.022278 -0.077117 -0.050188 0 0 0 0 0.12109 0.17672 0.0571 0.26687 0.015581
1.8398 0.0037757 0.0071707 0 0.0067445 0 0.0079751 0 8.7742e-05 0 0.0040214 -0.0034962 1.3872 0.16651 -0.097929 0.14133 -0.076012 -0.21917 0.10162 -0.27137 0.28556 0.025362 0.15829 -0.030388 -0.07223 -0.0017485 0.27724 -0.023267 -0.088918 -0.019984 0 0 0 0 0.11421 0.17453 0.04804 0.27076 -0.0054149
1.8438 0.0008347 0.0056669 0 -0.00053869 0 -0.0011613 0 -0.0064886 0 -0.0022676 0.00058455 1.5899 0.16557 -0.11329 0.14021 -0.082138 -0.23339 0.10555 -0.294 0.30155 0.0092387 0.15604 -0.017379 -0.081296 -0.0094337 0.27449 -0.023675 -0.098511 -4.9887e-05 0 0 0 0 0.099946 0.16925 0.030798 0.27323 -0.025892
1.8477 -0.0027666 0.0026061 0 -0.0073706 0 -0.0082933 0 -0.0095216 0 -0.0073242 0.0019186 1.7132 0.16621 -0.12348 0.13904 -0.08232 -0.24715 0.11079 -0.30894 0.31055 -0.0067348 0.15489 -0.00096306 -0.094189 -0.019351 0.25773 -0.023564 -0.10664 0.026694 0 0 0 0 0.07824 0.1592 0.0084923 0.2753 -0.044748
1.8516 -0.0064865 -0.0021928 0 -0.011379 0 -0.010619 0 -0.0091619 0 -0.010138 -0.0026025 1.7299 0.16585 -0.12886 0.13723 -0.077784 -0.2583 0.11676 -0.31662 0.3139 -0.022768 0.15576 0.017196 -0.11106 -0.028557 0.22951 -0.022918 -0.11428 0.075854 0 0 0 0 0.049655 0.14284 -0.015488 0.27759 -0.061094
1.8555 -0.0096608 -0.0079687 0 -0.01198 0 -0.0086254 0 -0.0079472 0 -0.010961 -0.011415 1.745 0.15815 -0.13197 0.13322 -0.071012 -0.2628 0.12152 -0.3177 0.31398 -0.040176 0.16014 0.03299 -0.1311 -0.032024 0.19402 -0.021115 -0.12371 0.14472 0 0 0 0 0.016223 0.11728 -0.035442 0.27913 -0.073616
1.8594 -0.012052 -0.013481 0 -0.01027 0 -0.006058 0 -0.0087062 0 -0.01086 -0.018995 1.8683 0.14115 -0.13747 0.12697 -0.065415 -0.26012 0.12353 -0.31681 0.3151 -0.059439 0.16734 0.042914 -0.14945 -0.030423 0.15951 -0.017626 -0.13633 0.21016 0 0 0 0 -0.015112 0.086124 -0.048481 0.27757 -0.083007
1.8633 -0.014088 -0.017816 0 -0.0083181 0 -0.0075123 0 -0.01229 0 -0.011396 -0.020164 2.086 0.11735 -0.14617 0.1196 -0.061574 -0.25108 0.1231 -0.31606 0.31877 -0.079529 0.17676 0.047151 -0.16282 -0.027615 0.1292 -0.012417 -0.15162 0.24695 0 0 0 0 -0.040434 0.053199 -0.05498 0.27217 -0.089638
1.8672 -0.016584 -0.020908 0 -0.0082696 0 -0.014984 0 -0.017119 0 -0.013958 -0.014635 2.279 0.08955 -0.15768 0.11225 -0.059501 -0.2361 0.12084 -0.31642 0.32576 -0.099107 0.18826 0.049623 -0.16871 -0.02724 0.10504 -0.0055891 -0.16872 0.25138 0 0 0 0 -0.05705 0.021429 -0.055299 0.26286 -0.09344
1.8711 -0.020102 -0.023408 0 -0.011482 0 -0.02594 0 -0.020884 0 -0.018617 -0.0077211 2.3595 0.062275 -0.17048 0.1066 -0.05873 -0.21565 0.11799 -0.31837 0.33653 -0.11595 0.20191 0.054814 -0.16422 -0.034478 0.088779 0.002569 -0.18603 0.24731 0 0 0 0 -0.062092 -0.0055908 -0.050083 0.25016 -0.094019
1.875 -0.024427 -0.026056 0 -0.017902 0 -0.034829 0 -0.022705 0 -0.023589 -0.0062512 2.3636 0.045963 -0.17855 0.10578 -0.057629 -0.19057 0.11803 -0.31976 0.35041 -0.12463 0.2189 0.064392 -0.14651 -0.057621 0.081754 0.010636 -0.1987 0.26752 0 0 0 0 -0.053993 -0.023178 -0.040491 0.23769 -0.089945
1.8789 -0.028551 -0.029072 0 -0.026008 0 -0.037278 0 -0.023706 0 -0.026475 -0.013079 2.3988 0.042448 -0.17922 0.10883 -0.055393 -0.16385 0.12213 -0.31751 0.36468 -0.12516 0.23879 0.07679 -0.12201 -0.091745 0.079761 0.017242 -0.20481 0.32637 0 0 0 0 -0.0407 -0.034636 -0.028984 0.22885 -0.08234
1.8828 -0.031305 -0.032 0 -0.033443 0 -0.033631 0 -0.025615 0 -0.026562 -0.024947 2.5146 0.051703 -0.17182 0.11471 -0.052009 -0.13679 0.13041 -0.30983 0.37811 -0.1178 0.2613 0.089786 -0.093922 -0.1327 0.081207 0.02184 -0.20345 0.40846 0 0 0 0 -0.026236 -0.042233 -0.016184 0.22465 -0.071696
1.8867 -0.032256 -0.034108 0 -0.03809 0 -0.02859 0 -0.028983 0 -0.025827 -0.03545 2.6508 0.072559 -0.15651 0.12205 -0.047628 -0.11069 0.14259 -0.29539 0.38961 -0.10339 0.28587 0.10309 -0.06553 -0.17545 0.084516 0.024108 -0.19427 0.4827 0 0 0 0 -0.014464 -0.048497 -0.0026593 0.22545 -0.058701
1.8906 -0.032169 -0.034995 0 -0.039057 0 -0.027122 0 -0.032872 0 -0.027215 -0.04026 2.7177 0.10187 -0.13471 0.128 -0.042763 -0.087964 0.1575 -0.27228 0.3975 -0.08379 0.31088 0.11823 -0.041991 -0.20957 0.087732 0.023846 -0.17694 0.52793 0 0 0 0 -0.011262 -0.057764 0.010884 0.23031 -0.04463
1.8945 -0.032541 -0.034957 0 -0.037156 0 -0.030325 0 -0.036107 0 -0.031709 -0.039993 2.706 0.13026 -0.11286 0.12978 -0.038054 -0.070238 0.17165 -0.2442 0.40201 -0.064342 0.33286 0.13629 -0.025883 -0.22616 0.089681 0.02268 -0.15586 0.54713 0 0 0 0 -0.016914 -0.072362 0.023314 0.23393 -0.031804
1.8984 -0.034435 -0.034817 0 -0.034615 0 -0.035133 0 -0.038534 0 -0.037322 -0.038651 2.6963 0.15322 -0.094392 0.12779 -0.033296 -0.057084 0.18343 -0.21539 0.40448 -0.047556 0.35019 0.15614 -0.01556 -0.22663 0.091245 0.021837 -0.13449 0.56009 0 0 0 0 -0.026955 -0.090311 0.034123 0.23339 -0.021043
1.9023 -0.037582 -0.03535 0 -0.034042 0 -0.037937 0 -0.040854 0 -0.041177 -0.039739 2.7609 0.16867 -0.080885 0.12285 -0.02808 -0.048114 0.19213 -0.18837 0.40584 -0.034521 0.3619 0.17534 -0.0096897 -0.21307 0.09366 0.021913 -0.11465 0.58446 0 0 0 0 -0.037808 -0.10949 0.043038 0.22737 -0.012678
1.9063 -0.040609 -0.03679 0 -0.036936 0 -0.038259 0 -0.043389 0 -0.042389 -0.043797 2.8796 0.17535 -0.0733 0.11636 -0.021823 -0.042589 0.19741 -0.16559 0.40721 -0.025811 0.36736 0.19236 -0.0064326 -0.18933 0.098616 0.023352 -0.097927 0.62313 0 0 0 0 -0.045217 -0.12707 0.049919 0.2152 -0.0067877
1.9102 -0.042297 -0.038814 0 -0.042525 0 -0.038683 0 -0.045431 0 -0.042512 -0.049026 2.9685 0.17318 -0.071542 0.11256 -0.01277 -0.038349 0.19958 -0.14987 0.41089 -0.021132 0.36616 0.20746 -0.0024719 -0.16641 0.11149 0.026068 -0.086112 0.66637 0 0 0 0 -0.040215 -0.13563 0.055047 0.19838 -0.0029384
1.9141 -0.042714 -0.040969 0 -0.047917 0 -0.041362 0 -0.046082 0 -0.043176 -0.053484 2.9826 0.16896 -0.070925 0.1134 -0.0013464 -0.032355 0.20129 -0.13664 0.417 -0.017146 0.36319 0.22127 0.0033688 -0.1535 0.13174 0.028536 -0.076641 0.70275 0 0 0 0 -0.025338 -0.13529 0.060204 0.18296 0.00078712
1.918 -0.04307 -0.043063 0 -0.049892 0 -0.045223 0 -0.045666 0 -0.043922 -0.056335 2.9674 0.16502 -0.070055 0.11902 0.012069 -0.02362 0.20331 -0.12323 0.42524 -0.01294 0.36036 0.23289 0.010573 -0.15279 0.1583 0.030109 -0.068508 0.72697 0 0 0 0 -0.0033971 -0.12698 0.065962 0.17126 0.0049571
1.9219 -0.044365 -0.04509 0 -0.047328 0 -0.047135 0 -0.045875 0 -0.042957 -0.057441 2.9977 0.16314 -0.06801 0.129 0.026916 -0.011593 0.20608 -0.10721 0.43502 -0.0079608 0.3593 0.24005 0.018318 -0.16489 0.18928 0.030338 -0.060871 0.73965 0 0 0 0 0.022041 -0.11238 0.072621 0.16488 0.0099356
1.9258 -0.046148 -0.046786 0 -0.04232 0 -0.045722 0 -0.04815 0 -0.039952 -0.056672 3.081 0.16487 -0.064491 0.14187 0.042118 0.0039427 0.20964 -0.085211 0.44507 -0.0022089 0.36179 0.24151 0.02464 -0.18856 0.22035 0.028862 -0.053019 0.7429 0 0 0 0 0.044202 -0.094881 0.080042 0.16516 0.015852
1.9297 -0.046715 -0.047395 0 -0.038702 0 -0.043279 0 -0.051819 0 -0.037216 -0.054298 3.1447 0.16863 -0.061528 0.1531 0.055583 0.020351 0.21247 -0.057919 0.4529 0.0025719 0.3671 0.23904 0.027107 -0.21395 0.24253 0.026746 -0.045434 0.73822 0 0 0 0 0.054369 -0.081285 0.086214 0.16856 0.021687
1.9336 -0.044624 -0.046083 0 -0.038854 0 -0.043195 0 -0.054081 0 -0.037398 -0.05192 3.1244 0.17169 -0.060574 0.16043 0.066384 0.034998 0.21344 -0.030349 0.45773 0.005203 0.3727 0.23646 0.026041 -0.23401 0.25266 0.025243 -0.039054 0.72784 0 0 0 0 0.052766 -0.073958 0.08958 0.17088 0.026501
1.9375 -0.04008 -0.04273 0 -0.041453 0 -0.045507 0 -0.052174 0 -0.040102 -0.05218 3.0471 0.17252 -0.062116 0.16293 0.073877 0.046412 0.21196 -0.0063808 0.4593 0.005089 0.37696 0.23636 0.021933 -0.2457 0.24937 0.024973 -0.034515 0.71559 0 0 0 0 0.040656 -0.073609 0.089233 0.17012 0.029764
1.9414 -0.034837 -0.038282 0 -0.042332 0 -0.045784 0 -0.045854 0 -0.041576 -0.056604 3.0065 0.16972 -0.066271 0.16022 0.07756 0.05336 0.20765 0.0098525 0.45761 0.0018591 0.37829 0.23768 0.01562 -0.2471 0.2324 0.026417 -0.032372 0.70413 0 0 0 0 0.020559 -0.080173 0.08452 0.16479 0.031058
1.9453 -0.030778 -0.034203 0 -0.038048 0 -0.039321 0 -0.037879 0 -0.038395 -0.063285 3.0554 0.16136 -0.071694 0.15272 0.076036 0.054017 0.20032 0.0091652 0.45317 -0.0047744 0.37401 0.23644 0.0091566 -0.23755 0.20352 0.029805 -0.033428 0.69027 0 0 0 0 -0.00018263 -0.092035 0.074901 0.15433 0.029808
1.9492 -0.028619 -0.031442 0 -0.029203 0 -0.026791 0 -0.03204 0 -0.031431 -0.066975 3.1417 0.15044 -0.07503 0.1448 0.07129 0.05149 0.19252 -0.0050176 0.44846 -0.012522 0.36621 0.22896 0.0045317 -0.22582 0.17436 0.033348 -0.035907 0.66395 0 0 0 0 -0.013386 -0.10332 0.064214 0.14389 0.027482
1.9531 -0.02793 -0.02993 0 -0.020595 0 -0.01534 0 -0.030484 0 -0.025677 -0.06231 3.1653 0.13924 -0.074849 0.13836 0.064512 0.047442 0.18577 -0.02878 0.44437 -0.02037 0.35667 0.21447 0.0021201 -0.2159 0.15002 0.036062 -0.038905 0.61447 0 0 0 0 -0.017149 -0.11169 0.054664 0.13634 0.024905
1.957 -0.028147 -0.029106 0 -0.017881 0 -0.013284 0 -0.032539 0 -0.025807 -0.047945 3.0934 0.1298 -0.070324 0.13466 0.056777 0.043028 0.18134 -0.058293 0.44138 -0.027608 0.34696 0.19511 0.0020163 -0.21043 0.13377 0.037253 -0.04184 0.54089 0 0 0 0 -0.01098 -0.11556 0.047963 0.13371 0.02271
1.9609 -0.029257 -0.028867 0 -0.023401 0 -0.02298 0 -0.035647 0 -0.031878 -0.028247 3 0.12511 -0.060826 0.13492 0.049595 0.039319 0.18099 -0.087822 0.43973 -0.033528 0.33929 0.1741 0.0040611 -0.21186 0.12862 0.036181 -0.044267 0.45808 0 0 0 0 0.0042681 -0.11339 0.046249 0.13828 0.021634
1.9648 -0.031386 -0.029833 0 -0.034395 0 -0.038445 0 -0.037264 0 -0.039387 -0.010924 2.9811 0.1284 -0.048733 0.13848 0.045099 0.03571 0.18601 -0.10904 0.43842 -0.038026 0.33575 0.15411 0.0070153 -0.21835 0.13081 0.033305 -0.047093 0.39142 0 0 0 0 0.021233 -0.10598 0.050083 0.14899 0.021826
1.9688 -0.033952 -0.032508 0 -0.044805 0 -0.049945 0 -0.036146 0 -0.043265 -0.0022288 3.0414 0.13759 -0.037997 0.14269 0.043047 0.030394 0.19447 -0.122 0.43643 -0.041917 0.33509 0.137 0.0096303 -0.22454 0.13167 0.030337 -0.051799 0.3609 0 0 0 0 0.033282 -0.096796 0.056238 0.16091 0.022151
1.9727 -0.035607 -0.036196 0 -0.04909 0 -0.05137 0 -0.032504 0 -0.041645 -0.0031884 3.0832 0.15108 -0.030787 0.14626 0.042793 0.022211 0.20515 -0.12814 0.43347 -0.045603 0.3363 0.12415 0.011342 -0.22768 0.12685 0.028163 -0.05948 0.3656 0 0 0 0 0.037776 -0.087468 0.062771 0.17153 0.02168
1.9766 -0.03527 -0.038942 0 -0.04531 0 -0.044047 0 -0.027559 0 -0.036163 -0.0094928 3.0147 0.16678 -0.029016 0.14803 0.043329 0.010227 0.21658 -0.12983 0.42948 -0.049491 0.33822 0.11613 0.011656 -0.2254 0.11279 0.027559 -0.071116 0.38208 0 0 0 0 0.033022 -0.079481 0.067666 0.17859 0.019407
1.9805 -0.033178 -0.038801 0 -0.035767 0 -0.034365 0 -0.023041 0 -0.029601 -0.014902 2.8578 0.17961 -0.035906 0.1464 0.0416 -0.0064879 0.22554 -0.13318 0.42524 -0.054271 0.33864 0.1121 0.0095001 -0.21457 0.085899 0.029455 -0.088635 0.38088 0 0 0 0 0.018177 -0.074872 0.067166 0.17925 0.012912
1.9844 -0.03071 -0.035364 0 -0.025274 0 -0.028119 0 -0.02061 0 -0.023908 -0.015631 2.7328 0.18457 -0.04888 0.14235 0.034701 -0.024075 0.2293 -0.14393 0.42257 -0.060231 0.3366 0.11026 0.0046605 -0.19879 0.055169 0.0325 -0.11006 0.34984 0 0 0 0 0.00080423 -0.072984 0.060744 0.17624 0.0018152
1.9883 -0.029074 -0.030095 0 -0.01835 0 -0.026597 0 -0.020979 0 -0.020059 -0.012699 2.7324 0.18041 -0.065105 0.13702 0.022232 -0.039235 0.2272 -0.1623 0.42218 -0.067383 0.33259 0.10954 -0.0029657 -0.18139 0.028499 0.0354 -0.13326 0.30495 0 0 0 0 -0.014375 -0.072565 0.04937 0.17249 -0.013196
1.9922 -0.028169 -0.025143 0 -0.016811 0 -0.026948 0 -0.023162 0 -0.018503 -0.010764 2.8213 0.16661 -0.082476 0.1312 0.0043965 -0.049502 0.21891 -0.18746 0.42437 -0.075703 0.32708 0.1109 -0.013586 -0.1646 0.011725 0.037216 -0.15655 0.27785 0 0 0 0 -0.024344 -0.072584 0.033758 0.17007 -0.031478
1.9961 -0.026817 -0.021747 0 -0.018931 0 -0.025439 0 -0.024712 0 -0.018757 -0.014428 2.8699 0.14316 -0.098426 0.12575 -0.017919 -0.051958 0.20428 -0.21722 0.42922 -0.08511 0.32085 0.1165 -0.027541 -0.15094 0.011724 0.036855 -0.17777 0.28928 0 0 0 0 -0.026068 -0.071668 0.014842 0.17137 -0.052046
2 -0.02405 -0.019629 0 -0.020725 0 -0.0205 0 -0.023336 0 -0.018911 -0.024607 2.7861 0.11371 -0.10913 0.12158 -0.039897 -0.044478 0.18495 -0.24408 0.43538 -0.094721 0.31487 0.12717 -0.04503 -0.1425 0.034543 0.033323 -0.19318 0.33122 0 0 0 0 -0.018021 -0.06722 -0.0056506 0.17861 -0.072206
2.0039 -0.020108 -0.017734 0 -0.018824 0 -0.013596 0 -0.018884 0 -0.016787 -0.03751 2.6061 0.085868 -0.11519 0.11832 -0.056591 -0.033351 0.16556 -0.26332 0.4408 -0.10303 0.30881 0.14056 -0.063957 -0.13656 0.068177 0.028166 -0.20313 0.37353 0 0 0 0 -0.0059626 -0.058991 -0.025709 0.18904 -0.089794
2.0078 -0.016162 -0.01539 0 -0.013166 0 -0.0079849 0 -0.013951 0 -0.01242 -0.046926 2.4508 0.063289 -0.1171 0.11583 -0.065656 -0.022546 0.14836 -0.27339 0.4449 -0.10894 0.30188 0.15207 -0.083163 -0.13158 0.10588 0.022188 -0.20766 0.38856 0 0 0 0 0.0074832 -0.046667 -0.044288 0.20122 -0.10378
2.0117 -0.013222 -0.012769 0 -0.0073109 0 -0.0065039 0 -0.012163 0 -0.008994 -0.048234 2.4003 0.049105 -0.1156 0.11404 -0.065452 -0.016082 0.13536 -0.27365 0.44741 -0.11138 0.29321 0.1578 -0.10142 -0.12602 0.14087 0.01617 -0.20705 0.37125 0 0 0 0 0.019918 -0.030099 -0.060305 0.2138 -0.11338
2.0156 -0.011442 -0.010476 0 -0.0057022 0 -0.0096452 0 -0.0152 0 -0.010187 -0.041326 2.419 0.048205 -0.11178 0.11325 -0.053959 -0.021166 0.12973 -0.26414 0.44884 -0.10815 0.28084 0.15663 -0.11633 -0.11769 0.16241 0.011165 -0.20133 0.33734 0 0 0 0 0.02838 -0.0085922 -0.071123 0.22506 -0.11716
2.0195 -0.010412 -0.0089688 0 -0.0098135 0 -0.014975 0 -0.02099 0 -0.01598 -0.030448 2.4023 0.058361 -0.10755 0.11427 -0.036664 -0.039064 0.13069 -0.25135 0.45156 -0.0994 0.2647 0.14975 -0.12617 -0.1066 0.16842 0.0072303 -0.19252 0.3048 0 0 0 0 0.033435 0.016579 -0.074674 0.23497 -0.11624
2.0234 -0.0098819 -0.0084411 0 -0.016498 0 -0.018499 0 -0.024843 0 -0.021574 -0.021189 2.2871 0.074794 -0.1034 0.11759 -0.019207 -0.065056 0.13543 -0.23964 0.45649 -0.086776 0.2466 0.13865 -0.13098 -0.094398 0.16544 0.0036983 -0.18206 0.27821 0 0 0 0 0.03747 0.043964 -0.070909 0.24445 -0.11211
2.0273 -0.010011 -0.009044 0 -0.020331 0 -0.017435 0 -0.022974 0 -0.021415 -0.016766 2.11 0.094625 -0.099334 0.12362 -0.0051288 -0.095297 0.14207 -0.23125 0.4637 -0.071299 0.22813 0.12417 -0.13061 -0.082416 0.1586 0.00010971 -0.17057 0.25049 0 0 0 0 0.042166 0.072688 -0.059684 0.25395 -0.10542
2.0313 -0.010975 -0.010903 0 -0.018203 0 -0.012488 0 -0.015692 0 -0.014785 -0.016163 1.961 0.11476 -0.095146 0.13263 0.0020983 -0.12496 0.14849 -0.22792 0.47274 -0.054165 0.21124 0.10735 -0.12508 -0.0722 0.15419 -0.0040345 -0.15863 0.21604 0 0 0 0 0.049353 0.10179 -0.041208 0.26388 -0.096781
2.0352 -0.012576 -0.013785 0 -0.012118 0 -0.0076361 0 -0.0075401 0 -0.0070903 -0.015211 1.8929 0.13065 -0.090024 0.14471 -0.0028218 -0.1432 0.15083 -0.23072 0.4796 -0.037096 0.20063 0.090377 -0.11382 -0.067177 0.16378 -0.0091983 -0.1467 0.17864 0 0 0 0 0.06202 0.12896 -0.016749 0.27327 -0.086259
2.0391 -0.014406 -0.016904 0 -0.0075578 0 -0.0072512 0 -0.0039767 0 -0.0051077 -0.0097765 1.8779 0.14272 -0.084156 0.15698 -0.014347 -0.14949 0.1494 -0.23483 0.48028 -0.020647 0.19572 0.075753 -0.099943 -0.066735 0.18382 -0.014448 -0.13486 0.14608 0 0 0 0 0.078079 0.15281 0.007442 0.28016 -0.074544
2.043 -0.016265 -0.019314 0 -0.0087552 0 -0.012719 0 -0.0070851 0 -0.010706 0.0010634 1.8453 0.15166 -0.077886 0.16787 -0.02935 -0.14496 0.14493 -0.23765 0.47273 -0.00445 0.19562 0.064196 -0.084544 -0.07061 0.20968 -0.019098 -0.12297 0.12059 0 0 0 0 0.096295 0.17228 0.028441 0.28329 -0.061649
2.0469 -0.018234 -0.020637 0 -0.015082 0 -0.021339 0 -0.013791 0 -0.019281 0.013881 1.7496 0.15826 -0.07157 0.17588 -0.044604 -0.13162 0.13839 -0.23664 0.45569 0.011974 0.19909 0.054049 -0.06866 -0.078325 0.2359 -0.022514 -0.11084 0.098508 0 0 0 0 0.11541 0.18643 0.043728 0.28174 -0.047578
2.0508 -0.02025 -0.021345 0 -0.021741 0 -0.028317 0 -0.018211 0 -0.024243 0.022614 1.5993 0.16339 -0.06575 0.17863 -0.055061 -0.11341 0.13153 -0.2275 0.42772 0.02967 0.20375 0.043562 -0.053606 -0.089269 0.25215 -0.023674 -0.098007 0.080174 0 0 0 0 0.13362 0.19332 0.04961 0.27425 -0.032121
2.0547 -0.021807 -0.022207 0 -0.02396 0 -0.030068 0 -0.016384 0 -0.022796 0.022259 1.4337 0.16727 -0.0599 0.17555 -0.056544 -0.097426 0.12671 -0.20674 0.39379 0.049226 0.20607 0.03399 -0.040151 -0.10119 0.2486 -0.02247 -0.083891 0.076364 0 0 0 0 0.14983 0.19297 0.046163 0.26289 -0.015122
2.0586 -0.022316 -0.023419 0 -0.020819 0 -0.026265 0 -0.0095856 0 -0.017475 0.012316 1.2824 0.16914 -0.05225 0.16904 -0.050558 -0.085152 0.12395 -0.1756 0.36035 0.069581 0.20592 0.029825 -0.027495 -0.1121 0.2291 -0.019998 -0.068523 0.10051 0 0 0 0 0.16487 0.18804 0.037627 0.25096 0.0033927
2.0625 -0.021805 -0.024332 0 -0.015501 0 -0.01955 0 -0.0034499 0 -0.01281 -0.0024486 1.1496 0.16817 -0.040954 0.16065 -0.038229 -0.075864 0.1228 -0.1344 0.33095 0.089665 0.20421 0.035191 -0.014814 -0.12063 0.19767 -0.016924 -0.051944 0.15299 0 0 0 0 0.17943 0.18005 0.02645 0.24016 0.023617
2.0664 -0.021101 -0.024101 0 -0.012238 0 -0.013765 0 -0.0035685 0 -0.011362 -0.014811 1.0245 0.16352 -0.023977 0.15214 -0.021205 -0.067839 0.1224 -0.083952 0.30883 0.10818 0.20239 0.049782 -0.0011133 -0.12545 0.15995 -0.013963 -0.034289 0.21552 0 0 0 0 0.1943 0.17074 0.015237 0.23196 0.045725
2.0703 -0.021127 -0.022567 0 -0.013031 0 -0.012033 0 -0.011138 0 -0.012944 -0.01989 0.89639 0.15351 0.0042258 0.14672 -0.0026402 -0.054528 0.11994 -0.02568 0.29866 0.12146 0.20547 0.068728 0.016035 -0.1231 0.12996 -0.012282 -0.016006 0.26469 0 0 0 0 0.21048 0.16321 0.008206 0.2274 0.070032
2.0742 -0.022007 -0.020476 0 -0.016849 0 -0.015369 0 -0.022148 0 -0.016529 -0.018531 0.75923 0.1409 0.041022 0.14426 0.013788 -0.032713 0.11334 0.032438 0.29489 0.12892 0.21526 0.086938 0.036051 -0.11474 0.11544 -0.011735 0.0018086 0.29272 0 0 0 0 0.22651 0.15833 0.0052306 0.2228 0.09434
2.0781 -0.022949 -0.018858 0 -0.021279 0 -0.022019 0 -0.03058 0 -0.021565 -0.016585 0.61206 0.12747 0.083131 0.14325 0.026987 -0.0030135 0.10185 0.085691 0.29375 0.13059 0.23088 0.10357 0.057359 -0.10162 0.11596 -0.011913 0.018538 0.31452 0 0 0 0 0.24035 0.15517 0.0050641 0.21534 0.11646
2.082 -0.023066 -0.018224 0 -0.024534 0 -0.028025 0 -0.032851 0 -0.027243 -0.020401 0.4617 0.11465 0.12687 0.14191 0.036237 0.032976 0.085072 0.12996 0.29223 0.12658 0.25068 0.12189 0.078048 -0.08518 0.12942 -0.012407 0.033601 0.35282 0 0 0 0 0.24983 0.1524 0.0064686 0.20267 0.13407
2.0859 -0.02221 -0.018379 0 -0.026062 0 -0.029454 0 -0.029946 0 -0.03158 -0.031895 0.32249 0.10424 0.16578 0.137 0.040748 0.071513 0.062537 0.15906 0.28656 0.11689 0.27092 0.14455 0.094498 -0.067818 0.15047 -0.012578 0.04603 0.41575 0 0 0 0 0.251 0.14728 0.0075562 0.1814 0.14306
2.0898 -0.020932 -0.01885 0 -0.025927 0 -0.025333 0 -0.025951 0 -0.032523 -0.046987 0.20498 0.096996 0.18825 0.1236 0.040809 0.1031 0.036039 0.16791 0.27494 0.10258 0.28223 0.16919 0.10037 -0.054932 0.1646 -0.011573 0.054244 0.48799 0 0 0 0 0.23857 0.13491 0.0064306 0.15017 0.13785
2.0938 -0.019716 -0.019367 0 -0.024257 0 -0.018889 0 -0.02466 0 -0.03015 -0.058506 0.10126 0.091094 0.1931 0.10286 0.038663 0.12423 0.0094727 0.16323 0.26115 0.085812 0.28114 0.18911 0.095857 -0.048713 0.16554 -0.0094235 0.058062 0.54236 0 0 0 0 0.21477 0.11553 0.0041812 0.11413 0.1209
2.0977 -0.0185 -0.019902 0 -0.02145 0 -0.015337 0 -0.0271 0 -0.026952 -0.061131 -0.014033 0.085544 0.1802 0.076282 0.035511 0.13396 -0.014593 0.14901 0.24775 0.067334 0.26632 0.19841 0.081535 -0.050136 0.15216 -0.006144 0.056638 0.5592 0 0 0 0 0.18095 0.090138 0.0020886 0.076576 0.093841
2.1016 -0.01708 -0.020409 0 -0.018538 0 -0.017504 0 -0.031472 0 -0.025186 -0.054595 -0.16176 0.079429 0.1508 0.046206 0.032657 0.13251 -0.033486 0.12994 0.23736 0.04785 0.23759 0.19651 0.058853 -0.059557 0.12526 -0.0018095 0.049123 0.53625 0 0 0 0 0.13917 0.060504 0.0016446 0.04109 0.059114
2.1055 -0.015836 -0.020711 0 -0.016821 0 -0.023145 0 -0.034864 0 -0.024131 -0.04315 -0.33652 0.072005 0.10859 0.019161 0.032911 0.12199 -0.040692 0.11509 0.23428 0.028366 0.19644 0.18771 0.031837 -0.076814 0.091319 0.0035547 0.03236 0.48456 0 0 0 0 0.09403 0.032059 0.0061474 0.014934 0.022329
2.1094 -0.015681 -0.020674 0 -0.016859 0 -0.026786 0 -0.035058 0 -0.020766 -0.032309 -0.51094 0.064859 0.066636 0.002346 0.037798 0.1108 -0.03472 0.11078 0.23644 0.010158 0.15437 0.17682 0.008586 -0.095542 0.065955 0.0093008 0.0075281 0.41907 0 0 0 0 0.053703 0.011597 0.015353 0.00021943 -0.0082748
2.1133 -0.017056 -0.020342 0 -0.017827 0 -0.024669 0 -0.031391 0 -0.013545 -0.025537 -0.66455 0.059412 0.030617 -0.0022892 0.047019 0.10178 -0.016646 0.1163 0.24028 -0.0062614 0.11767 0.16556 -0.0081432 -0.11171 0.055921 0.014878 -0.023488 0.35289 0 0 0 0 0.021507 0.00069454 0.027088 -0.0044403 -0.03025
2.1172 -0.019034 -0.019775 0 -0.018021 0 -0.018165 0 -0.02475 0 -0.004999 -0.022877 -0.80635 0.056543 0.0034917 0.0060757 0.059921 0.095757 0.012488 0.12979 0.24292 -0.020638 0.090334 0.15296 -0.017305 -0.12244 0.065086 0.019738 -0.059047 0.29517 0 0 0 0 -0.00057785 -0.00048166 0.039182 -0.00032621 -0.04269
2.1211 -0.019734 -0.018781 0 -0.016133 0 -0.012289 0 -0.017134 0 0.00014306 -0.02173 -0.96441 0.057072 -0.012709 0.02753 0.075162 0.092173 0.050968 0.14737 0.24066 -0.032837 0.076311 0.13805 -0.018882 -0.12446 0.096559 0.023068 -0.096818 0.2485 0 0 0 0 -0.010853 0.0069869 0.048364 0.010593 -0.045669
2.125 -0.017912 -0.016962 0 -0.012205 0 -0.010835 0 -0.010903 0 -0.00044964 -0.018834 -1.1528 0.059652 -0.021449 0.057263 0.087748 0.084886 0.09242 0.15713 0.22947 -0.043976 0.07687 0.12143 -0.018423 -0.11454 0.147 0.022994 -0.13077 0.20671 0 0 0 0 -0.01057 0.015121 0.048111 0.023806 -0.044548
2.1289 -0.01421 -0.014164 0 -0.0075547 0 -0.012987 0 -0.0076997 0 -0.0044423 -0.012301 -1.3532 0.060298 -0.031824 0.085663 0.094084 0.069723 0.12896 0.15291 0.21397 -0.056159 0.082822 0.104 -0.023201 -0.098028 0.20087 0.019709 -0.15737 0.15899 0 0 0 0 -0.0079209 0.015238 0.038996 0.035475 -0.047164
2.1328 -0.010745 -0.010856 0 -0.0039285 0 -0.014642 0 -0.0074471 0 -0.0074288 -0.0028369 -1.5324 0.056791 -0.047515 0.10868 0.092434 0.045346 0.1568 0.13234 0.1978 -0.07026 0.089955 0.085473 -0.036126 -0.077869 0.2515 0.013361 -0.17467 0.10069 0 0 0 0 -0.0065937 0.0036774 0.021981 0.044853 -0.056551
2.1367 -0.0092818 -0.007939 0 -0.0026262 0 -0.012775 0 -0.00826 0 -0.0074164 0.0065336 -1.6769 0.047357 -0.071146 0.12309 0.08174 0.011481 0.17286 0.094484 0.1849 -0.086781 0.094444 0.065112 -0.058987 -0.057298 0.29321 0.0043576 -0.18128 0.041047 0 0 0 0 -0.0098116 -0.021856 -0.0012135 0.051789 -0.074694
2.1406 -0.0096936 -0.0060889 0 -0.0040151 0 -0.0082483 0 -0.0076646 0 -0.0061933 0.012346 -1.8058 0.029791 -0.10439 0.125 0.060832 -0.030424 0.17235 0.039116 0.18305 -0.10548 0.091393 0.044026 -0.092439 -0.042278 0.31872 -0.0062831 -0.17457 -0.0024624 0 0 0 0 -0.021796 -0.062881 -0.026587 0.057572 -0.10267
2.1445 -0.010149 -0.0052759 0 -0.0073819 0 -0.0044801 0 -0.004429 0 -0.0063662 0.013165 -1.948 0.0085318 -0.13918 0.1191 0.035368 -0.071748 0.15965 -0.022501 0.19511 -0.12219 0.08209 0.025767 -0.12708 -0.037684 0.3312 -0.015835 -0.15842 -0.020257 0 0 0 0 -0.040225 -0.10793 -0.046927 0.066181 -0.13252
2.1484 -0.0087964 -0.0049387 0 -0.011043 0 -0.003816 0 0.00041117 0 -0.007908 0.010772 -2.1121 -0.011074 -0.16843 0.11115 0.010305 -0.10764 0.14106 -0.08214 0.21742 -0.13334 0.070811 0.013608 -0.15518 -0.043533 0.33668 -0.022972 -0.13719 -0.020905 0 0 0 0 -0.060259 -0.14685 -0.059673 0.079662 -0.1575
2.1523 -0.0053593 -0.0045844 0 -0.012883 0 -0.00555 0 0.0042402 0 -0.0083526 0.0088448 -2.2816 -0.025263 -0.18773 0.10468 -0.011459 -0.13572 0.12034 -0.13516 0.24685 -0.1362 0.060622 0.0072012 -0.17176 -0.059722 0.33815 -0.027032 -0.11325 -0.023372 0 0 0 0 -0.078388 -0.17285 -0.063658 0.099235 -0.17339
2.1563 -0.0012722 -0.0041532 0 -0.011391 0 -0.0072362 0 0.0048091 0 -0.0061104 0.0099839 -2.4393 -0.030141 -0.19307 0.10315 -0.027259 -0.15446 0.10139 -0.17747 0.27924 -0.12809 0.054913 0.0027218 -0.1722 -0.085476 0.33837 -0.027617 -0.088933 -0.038238 0 0 0 0 -0.090745 -0.17933 -0.058475 0.12577 -0.17624
2.1602 0.0015963 -0.0038115 0 -0.006695 0 -0.0072997 0 0.0019774 0 -0.0025587 0.013602 -2.5891 -0.019139 -0.18013 0.11078 -0.034238 -0.16422 0.089154 -0.20413 0.3053 -0.10445 0.059575 -0.0030318 -0.1499 -0.11822 0.33682 -0.025027 -0.06707 -0.058057 0 0 0 0 -0.090173 -0.15494 -0.045329 0.15964 -0.16081
2.1641 0.002396 -0.0035171 0 -0.00073335 0 -0.006014 0 -0.0020382 0 -0.00023984 0.016606 -2.7494 0.00067171 -0.16062 0.12254 -0.037875 -0.17254 0.080605 -0.22318 0.32238 -0.073669 0.07126 -0.0088764 -0.11708 -0.14998 0.32966 -0.022265 -0.047272 -0.067719 0 0 0 0 -0.080795 -0.11293 -0.031428 0.19476 -0.1371
2.168 0.0017626 -0.0029214 0 0.0038358 0 -0.0043072 0 -0.0040763 0 0.00048361 0.016224 -2.9281 0.025433 -0.13997 0.13541 -0.040965 -0.18165 0.073147 -0.23787 0.33071 -0.040207 0.087942 -0.010298 -0.079372 -0.17703 0.31386 -0.020494 -0.02912 -0.063161 0 0 0 0 -0.065227 -0.059312 -0.019347 0.22786 -0.10958
2.1719 0.001146 -0.0017057 0 0.0053635 0 -0.0023818 0 -0.0021368 0 0.0019383 0.012313 -3.1117 0.051217 -0.12292 0.14642 -0.046012 -0.19286 0.064161 -0.25109 0.33138 -0.0085493 0.10741 -0.0045617 -0.042121 -0.196 0.2872 -0.020561 -0.012264 -0.056725 0 0 0 0 -0.046363 -0.00011934 -0.011006 0.25574 -0.082361
2.1758 0.001724 0.00010476 0 0.004319 0 0.00013327 0 0.0032149 0 0.0059875 0.0070636 -3.2832 0.072142 -0.11532 0.15112 -0.056273 -0.20588 0.049409 -0.2658 0.327 0.01424 0.12634 0.0057341 -0.012565 -0.20147 0.24687 -0.023184 0.0033552 -0.062526 0 0 0 0 -0.028717 0.056424 -0.008135 0.27297 -0.060556
2.1797 0.0037325 0.0022614 0 0.0029565 0 0.0030993 0 0.0091103 0 0.011143 0.0026823 -3.445 0.084178 -0.11594 0.14769 -0.071365 -0.21505 0.027546 -0.28147 0.32321 0.023705 0.14128 0.014959 0.0059321 -0.192 0.19923 -0.026726 0.016376 -0.078701 0 0 0 0 -0.016374 0.10326 -0.0079732 0.2761 -0.045276
2.1836 0.0065432 0.0046898 0 0.0038121 0 0.005677 0 0.012266 0 0.013795 -0.00046297 -3.618 0.089849 -0.11758 0.13922 -0.087321 -0.21653 0.0026852 -0.29459 0.32144 0.023645 0.15215 0.02033 0.017336 -0.17249 0.15403 -0.029029 0.025166 -0.088014 0 0 0 0 -0.0079137 0.14144 -0.0063977 0.2679 -0.032652
2.1875 0.0092795 0.0076339 0 0.0080856 0 0.007472 0 0.011342 0 0.012406 -0.00349 -3.8153 0.091121 -0.11535 0.12775 -0.10129 -0.20824 -0.021699 -0.30211 0.32102 0.016922 0.15893 0.024664 0.024132 -0.14585 0.11737 -0.028802 0.028007 -0.077581 0 0 0 0 -0.0015148 0.17168 -0.00091935 0.24971 -0.020216
2.1914 0.011491 0.011317 0 0.014884 0 0.0094199 0 0.0080598 0 0.0096214 -0.0071431 -4.0222 0.090463 -0.10428 0.11558 -0.11026 -0.1889 -0.041597 -0.30077 0.3204 0.0071485 0.16181 0.032356 0.029136 -0.11548 0.095029 -0.024906 0.023158 -0.055966 0 0 0 0 0.0052733 0.19516 0.01073 0.22343 -0.0054305
2.1953 0.01344 0.015502 0 0.021662 0 0.012909 0 0.0060283 0 0.0094982 -0.010573 -4.2088 0.092112 -0.075584 0.1065 -0.10812 -0.15785 -0.047347 -0.28244 0.3128 0.001538 0.15997 0.042635 0.035808 -0.088078 0.096715 -0.015773 0.0056838 -0.047752 0 0 0 0 0.018498 0.21134 0.031937 0.1917 0.014662
2.1992 0.015797 0.019495 0 0.025565 0 0.0179 0 0.0079104 0 0.01289 -0.011929 -4.3622 0.096594 -0.035798 0.10055 -0.09739 -0.12413 -0.039449 -0.25066 0.2947 0.0025083 0.15447 0.047829 0.043245 -0.067524 0.11151 -0.004498 -0.020863 -0.070631 0 0 0 0 0.03875 0.2207 0.057467 0.15965 0.036023
2.2031 0.01899 0.02264 0 0.025064 0 0.02237 0 0.013166 0 0.016468 -0.0098761 -4.5015 0.1024 0.0093784 0.096537 -0.080447 -0.091897 -0.020074 -0.20849 0.26541 0.00867 0.1454 0.039503 0.049197 -0.054226 0.13114 0.0068546 -0.053936 -0.11972 0 0 0 0 0.064183 0.22169 0.083323 0.1287 0.054858
2.207 0.02272 0.0248 0 0.021057 0 0.024144 0 0.018416 0 0.01674 -0.0043911 -4.6566 0.10789 0.054669 0.093286 -0.059502 -0.064115 0.008255 -0.15909 0.22503 0.017963 0.1329 0.016646 0.051561 -0.047955 0.14828 0.016524 -0.091015 -0.17562 0 0 0 0 0.092392 0.21292 0.10581 0.09963 0.067791
2.2109 0.026099 0.026302 0 0.016674 0 0.023331 0 0.020342 0 0.014449 0.0036702 -4.8351 0.11014 0.092303 0.088961 -0.037591 -0.043833 0.041443 -0.1073 0.17426 0.026186 0.11705 -0.012762 0.047003 -0.047734 0.15256 0.022066 -0.12833 -0.22603 0 0 0 0 0.11878 0.19181 0.11928 0.072905 0.069736
2.2148 0.028291 0.027468 0 0.015555 0 0.022573 0 0.018646 0 0.014081 0.013293 -5.0152 0.10587 0.1135 0.081992 -0.018567 -0.030679 0.071267 -0.062853 0.11861 0.025495 0.099346 -0.038954 0.033578 -0.049364 0.13543 0.021641 -0.15912 -0.27615 0 0 0 0 0.13475 0.15946 0.11759 0.047806 0.057519
2.2188 0.02905 0.028255 0 0.019428 0 0.024517 0 0.016352 0 0.018819 0.023381 -5.1724 0.096626 0.12087 0.07373 -0.0025692 -0.020563 0.094459 -0.02989 0.063841 0.014886 0.081477 -0.059202 0.015223 -0.04954 0.10523 0.017309 -0.18131 -0.33701 0 0 0 0 0.13906 0.12334 0.10395 0.0234 0.036981
2.2227 0.028653 0.028353 0 0.026658 0 0.028949 0 0.017103 0 0.02661 0.032501 -5.3106 0.083445 0.11573 0.065386 0.010765 -0.012347 0.11011 -0.010727 0.01217 -0.0054987 0.06368 -0.079159 -0.0058905 -0.047275 0.068395 0.010267 -0.19372 -0.40672 0 0 0 0 0.13154 0.087563 0.080329 -0.00026339 0.011457
2.2266 0.027408 0.027545 0 0.033061 0 0.032593 0 0.021963 0 0.031875 0.039233 -5.4598 0.067583 0.10002 0.058305 0.022057 -0.0053964 0.11807 -0.0068208 -0.03477 -0.034627 0.045807 -0.10535 -0.027539 -0.042069 0.032371 0.0018786 -0.19571 -0.4674 0 0 0 0 0.11303 0.056096 0.049401 -0.022913 -0.01546
2.2305 0.02536 0.025907 0 0.034662 0 0.031893 0 0.028699 0 0.03102 0.043225 -5.6438 0.050567 0.075054 0.0551 0.032209 -0.0022636 0.11876 -0.021058 -0.075314 -0.069653 0.025455 -0.13685 -0.046921 -0.034301 0.012329 -0.0055931 -0.18556 -0.50201 0 0 0 0 0.085939 0.035147 0.016322 -0.042729 -0.038174
2.2344 0.022555 0.023704 0 0.030475 0 0.026151 0 0.034047 0 0.025713 0.045775 -5.8536 0.032932 0.044478 0.055371 0.041768 -0.0072283 0.11654 -0.044644 -0.11189 -0.10363 -0.00056366 -0.16498 -0.064829 -0.026472 0.01233 -0.010839 -0.16845 -0.51185 0 0 0 0 0.058546 0.022292 -0.012109 -0.058297 -0.055731
2.2383 0.019473 0.021244 0 0.023196 0 0.018183 0 0.036563 0 0.02066 0.04889 -6.0538 0.013896 0.0089373 0.057595 0.050291 -0.022173 0.1128 -0.071079 -0.14533 -0.13392 -0.033184 -0.18148 -0.083185 -0.01932 0.027252 -0.013989 -0.14764 -0.51511 0 0 0 0 0.034335 0.013403 -0.033885 -0.069125 -0.070322
2.2422 0.016941 0.018911 0 0.017313 0 0.012171 0 0.037303 0 0.018788 0.053407 -6.2151 -0.0071886 -0.031337 0.060502 0.057349 -0.047993 0.10791 -0.095513 -0.17538 -0.15902 -0.072447 -0.18633 -0.10335 -0.012917 0.051555 -0.015239 -0.12526 -0.52795 0 0 0 0 0.015204 0.0053813 -0.047976 -0.07476 -0.08393
2.2461 0.015463 0.01722 0 0.016089 0 0.010792 0 0.037975 0 0.019218 0.057978 -6.3376 -0.031152 -0.076294 0.062378 0.062317 -0.08505 0.10154 -0.11207 -0.2007 -0.17769 -0.11756 -0.1869 -0.12688 -0.0067891 0.076392 -0.014964 -0.10362 -0.54877 0 0 0 0 0.0025907 -0.0055717 -0.053769 -0.074613 -0.099382
2.25 0.014697 0.016624 0 0.019573 0 0.013856 0 0.038811 0 0.019615 0.060035 -6.4443 -0.05704 -0.12282 0.061105 0.065327 -0.12826 0.091709 -0.11247 -0.21549 -0.18949 -0.16159 -0.18932 -0.1529 0.0012894 0.083418 -0.013877 -0.085552 -0.56101 0 0 0 0 -0.0044128 -0.022632 -0.052682 -0.067964 -0.11997
2.2539 0.013819 0.01713 0 0.024815 0 0.018917 0 0.038383 0 0.019338 0.057798 -6.5584 -0.080898 -0.1648 0.057949 0.068631 -0.16796 0.078958 -0.10057 -0.2186 -0.1971 -0.19656 -0.19134 -0.17628 0.011639 0.070522 -0.012652 -0.070656 -0.54904 0 0 0 0 -0.010332 -0.041614 -0.049609 -0.057038 -0.14296
2.2578 0.012536 0.018145 0 0.027828 0 0.02288 0 0.035288 0 0.019494 0.051378 -6.6901 -0.10008 -0.19817 0.05411 0.073606 -0.19956 0.064163 -0.078954 -0.2086 -0.20073 -0.21784 -0.18424 -0.19327 0.023371 0.039591 -0.011478 -0.058555 -0.50902 0 0 0 0 -0.016913 -0.059275 -0.046233 -0.042161 -0.16572
2.2617 0.011648 0.018866 0 0.025944 0 0.023563 0 0.029684 0 0.020401 0.042073 -6.8384 -0.11224 -0.21934 0.050935 0.081457 -0.21933 0.048593 -0.050937 -0.18471 -0.20039 -0.22169 -0.16193 -0.20041 0.034992 -0.0052972 -0.010538 -0.048685 -0.44592 0 0 0 0 -0.025542 -0.072417 -0.043897 -0.023617 -0.18531
2.2656 0.012416 0.018904 0 0.019331 0 0.020739 0 0.023126 0 0.020332 0.03098 -6.9976 -0.11355 -0.22177 0.051057 0.093872 -0.22208 0.035521 -0.022912 -0.14485 -0.19455 -0.20181 -0.12793 -0.19118 0.041726 -0.053193 -0.010255 -0.040111 -0.36508 0 0 0 0 -0.037458 -0.07569 -0.043697 -0.00088666 -0.1957
2.2695 0.015242 0.018533 0 0.011028 0 0.016334 0 0.017195 0 0.017532 0.018575 -7.1557 -0.1075 -0.20946 0.055529 0.10876 -0.21299 0.028485 -0.0030307 -0.095139 -0.1831 -0.16525 -0.093128 -0.16783 0.0377 -0.085858 -0.011225 -0.031276 -0.2713 0 0 0 0 -0.050759 -0.070798 -0.044334 0.025074 -0.19487
2.2734 0.019016 0.018267 0 0.0054264 0 0.013417 0 0.012576 0 0.012982 0.0055787 -7.2932 -0.099698 -0.18999 0.063294 0.12301 -0.19855 0.027641 0.00692 -0.041398 -0.16734 -0.12137 -0.066938 -0.13654 0.021885 -0.097839 -0.013664 -0.021795 -0.175 0 0 0 0 -0.063257 -0.063286 -0.044253 0.052904 -0.18559
2.2773 0.021865 0.01824 0 0.0057543 0 0.01418 0 0.0092739 0 0.010096 -0.0062442 -7.3946 -0.094085 -0.16836 0.073567 0.13431 -0.18231 0.032666 0.006325 0.012947 -0.14822 -0.075993 -0.050594 -0.10139 -0.0059365 -0.086957 -0.017665 -0.011687 -0.094056 0 0 0 0 -0.073393 -0.057242 -0.042397 0.081632 -0.16998
2.2813 0.022587 0.018058 0 0.01187 0 0.018224 0 0.007149 0 0.011226 -0.01459 -7.4653 -0.094902 -0.15006 0.085311 0.14015 -0.16768 0.042603 -0.0045111 0.064467 -0.12699 -0.035182 -0.038704 -0.066983 -0.045024 -0.053102 -0.023207 -0.0011976 -0.04419 0 0 0 0 -0.079542 -0.057285 -0.037708 0.11011 -0.15082
2.2852 0.021388 0.017284 0 0.019954 0 0.022683 0 0.0058251 0 0.015001 -0.01811 -7.5341 -0.10871 -0.14353 0.097062 0.13614 -0.15728 0.053796 -0.023473 0.10767 -0.10626 -0.0079177 -0.02631 -0.040483 -0.090597 -0.00063231 -0.029519 0.0082378 -0.026497 0 0 0 0 -0.078339 -0.070434 -0.0285 0.13577 -0.13337
2.2891 0.019313 0.015951 0 0.024761 0 0.024321 0 0.0043646 0 0.017753 -0.017344 -7.6295 -0.12957 -0.14489 0.10856 0.12644 -0.14793 0.061607 -0.043392 0.14411 -0.087552 0.010057 -0.013789 -0.020134 -0.13216 0.053726 -0.034806 0.015575 -0.026767 0 0 0 0 -0.071711 -0.090043 -0.016769 0.15841 -0.11953
2.293 0.017156 0.014525 0 0.023192 0 0.021865 0 0.0018084 0 0.017492 -0.014158 -7.7521 -0.15342 -0.15083 0.12026 0.11358 -0.13803 0.064284 -0.062172 0.17444 -0.071077 0.021597 -0.0051598 -0.0038247 -0.16513 0.10485 -0.038141 0.020213 -0.029192 0 0 0 0 -0.060296 -0.11093 -0.0034624 0.17822 -0.10902
2.2969 0.015003 0.013373 0 0.016537 0 0.016599 0 -0.0014353 0 0.01581 -0.010331 -7.8736 -0.17605 -0.15779 0.13266 0.10026 -0.12648 0.060647 -0.078309 0.19947 -0.05685 0.029677 -0.0028105 0.010801 -0.18596 0.14902 -0.038801 0.021711 -0.030692 0 0 0 0 -0.044907 -0.12771 0.010468 0.19562 -0.10113
2.3008 0.012688 0.012406 0 0.0095095 0 0.010969 0 -0.0030192 0 0.015579 -0.0066383 -7.9669 -0.19057 -0.15988 0.14667 0.090862 -0.1129 0.049394 -0.09072 0.21982 -0.044739 0.038402 -0.0049469 0.027603 -0.18998 0.18333 -0.035776 0.019273 -0.04093 0 0 0 0 -0.026541 -0.13096 0.023697 0.21147 -0.094142
2.3047 0.010354 0.011321 0 0.0067288 0 0.0068466 0 -0.00030819 0 0.017352 -0.0029835 -8.0346 -0.19282 -0.15312 0.16201 0.088961 -0.10139 0.033236 -0.10097 0.23688 -0.034254 0.049966 -0.0082679 0.049041 -0.1808 0.21136 -0.029923 0.013389 -0.068985 0 0 0 0 -0.0078027 -0.11535 0.035315 0.22762 -0.085559
2.3086 0.0083935 0.010132 0 0.0094283 0 0.004998 0 0.0067712 0 0.018792 0.0010557 -8.1038 -0.18658 -0.14042 0.17712 0.093031 -0.095542 0.016071 -0.11068 0.25146 -0.025461 0.062002 -0.012268 0.072875 -0.16664 0.23699 -0.023114 0.0053055 -0.11205 0 0 0 0 0.0094679 -0.086971 0.045908 0.24468 -0.075193
2.3125 0.0069482 0.0093062 0 0.014932 0 0.005559 0 0.014652 0 0.017667 0.0059791 -8.1914 -0.17463 -0.12422 0.19066 0.10169 -0.097346 0.00013737 -0.12023 0.2634 -0.018886 0.072237 -0.019987 0.096997 -0.15215 0.26083 -0.016379 -0.004545 -0.15807 0 0 0 0 0.02416 -0.050456 0.056093 0.26262 -0.063277
2.3164 0.0058119 0.0093114 0 0.018984 0 0.008217 0 0.018576 0 0.01459 0.012277 -8.2824 -0.16036 -0.10754 0.20123 0.11298 -0.10818 -0.012401 -0.12969 0.27239 -0.015152 0.078084 -0.034311 0.11888 -0.14194 0.28271 -0.010713 -0.01577 -0.19756 0 0 0 0 0.035293 -0.011523 0.066659 0.28117 -0.050296
2.3203 0.0049762 0.010091 0 0.018758 0 0.011713 0 0.016738 0 0.012145 0.019954 -8.3487 -0.14952 -0.096285 0.20545 0.12229 -0.1283 -0.017344 -0.13757 0.27642 -0.016066 0.07423 -0.053976 0.13303 -0.14358 0.29704 -0.0074982 -0.028541 -0.23043 0 0 0 0 0.040694 0.017999 0.079649 0.29889 -0.037093
2.3242 0.0051037 0.011119 0 0.014304 0 0.013862 0 0.01211 0 0.011649 0.027809 -8.3877 -0.14245 -0.09084 0.20441 0.1263 -0.14898 -0.015978 -0.14314 0.27608 -0.019788 0.063784 -0.073645 0.14037 -0.15445 0.30129 -0.0057712 -0.042658 -0.2607 0 0 0 0 0.042093 0.035289 0.0953 0.31452 -0.023824
2.3281 0.0071183 0.011978 0 0.0079903 0 0.01312 0 0.0098964 0 0.011767 0.033454 -8.4325 -0.1369 -0.089889 0.19896 0.12394 -0.16578 -0.0094508 -0.14695 0.27151 -0.024872 0.049792 -0.087941 0.14252 -0.17185 0.29579 -0.0047959 -0.058221 -0.28764 0 0 0 0 0.040407 0.042289 0.11309 0.32754 -0.010117
2.332 0.011138 0.012796 0 0.0030667 0 0.010592 0 0.012891 0 0.010766 0.034666 -8.518 -0.13047 -0.09216 0.18985 0.11441 -0.17557 0.001032 -0.15009 0.26284 -0.030035 0.035108 -0.095269 0.14099 -0.19326 0.28207 -0.0039888 -0.075288 -0.30488 0 0 0 0 0.036379 0.041634 0.13223 0.33754 0.0042409
2.3359 0.015916 0.014023 0 0.0023789 0 0.0099536 0 0.019191 0 0.0094579 0.031213 -8.6377 -0.11904 -0.095891 0.17783 0.096513 -0.17507 0.013688 -0.1551 0.24993 -0.033491 0.023958 -0.097885 0.13778 -0.2151 0.26396 -0.0026778 -0.09399 -0.30873 0 0 0 0 0.030759 0.038208 0.15106 0.34385 0.019374
2.3398 0.019573 0.015817 0 0.007292 0 0.014368 0 0.024336 0 0.0108 0.025448 -8.7449 -0.099126 -0.10027 0.16364 0.070112 -0.16676 0.024687 -0.16759 0.23343 -0.034221 0.020648 -0.098824 0.1344 -0.23272 0.25285 -0.00078468 -0.11377 -0.30481 0 0 0 0 0.024185 0.040236 0.16567 0.34592 0.033323
2.3438 0.021043 0.017749 0 0.016653 0 0.022896 0 0.025497 0 0.016239 0.020905 -8.8002 -0.074645 -0.1068 0.14773 0.038104 -0.15826 0.032064 -0.18841 0.21507 -0.034149 0.023315 -0.099299 0.12988 -0.24567 0.25384 0.00094985 -0.13351 -0.30453 0 0 0 0 0.016746 0.048564 0.17454 0.34444 0.043558
2.3477 0.020818 0.019168 0 0.0265 0 0.03027 0 0.023525 0 0.023204 0.019985 -8.8157 -0.048896 -0.11695 0.12999 0.0016123 -0.1534 0.034993 -0.21737 0.19561 -0.034836 0.030724 -0.098965 0.12292 -0.25396 0.26823 0.0020715 -0.1525 -0.31497 0 0 0 0 0.0082251 0.062009 0.17681 0.3393 0.048199
2.3516 0.020303 0.019785 0 0.031694 0 0.031055 0 0.021277 0 0.027158 0.022617 -8.8435 -0.025626 -0.13208 0.11036 -0.038072 -0.15546 0.033073 -0.25334 0.17585 -0.037926 0.041374 -0.09789 0.11221 -0.25789 0.29567 0.0021848 -0.17005 -0.33342 0 0 0 0 -0.0015806 0.078479 0.17205 0.33045 0.045605
2.3555 0.020519 0.019861 0 0.029305 0 0.024698 0 0.020595 0 0.026331 0.026723 -8.9201 -0.012513 -0.15377 0.088993 -0.078535 -0.1678 0.026319 -0.29195 0.15722 -0.046404 0.053596 -0.097383 0.0955 -0.2574 0.33154 0.00091189 -0.18457 -0.35169 0 0 0 0 -0.012899 0.09245 0.1598 0.31729 0.032858
2.3594 0.021476 0.019885 0 0.021411 0 0.016585 0 0.021246 0 0.023822 0.02971 -9.027 -0.0097734 -0.17639 0.06832 -0.11584 -0.1835 0.018924 -0.32426 0.14085 -0.058495 0.066872 -0.098586 0.076098 -0.25415 0.36226 -0.00066944 -0.19594 -0.36419 0 0 0 0 -0.024204 0.10041 0.14496 0.3022 0.014719
2.3633 0.022661 0.02023 0 0.014461 0 0.013766 0 0.022405 0 0.024502 0.02975 -9.1124 -0.013723 -0.19488 0.050213 -0.14804 -0.19682 0.013576 -0.34629 0.12716 -0.071197 0.082045 -0.10062 0.057511 -0.24883 0.38215 -0.0017644 -0.20439 -0.37112 0 0 0 0 -0.034146 0.10351 0.13065 0.28715 -0.0044847
2.3672 0.023846 0.021169 0 0.014872 0 0.019121 0 0.024288 0 0.029979 0.026409 -9.1501 -0.020933 -0.20534 0.036123 -0.17374 -0.20383 0.012162 -0.35562 0.11651 -0.081866 0.099704 -0.10077 0.042457 -0.24199 0.38832 -0.0018926 -0.21003 -0.37567 0 0 0 0 -0.041661 0.10342 0.11897 0.27368 -0.02148
2.3711 0.025264 0.023036 0 0.024046 0 0.029217 0 0.02774 0 0.037011 0.020907 -9.1684 -0.026385 -0.20302 0.027838 -0.19137 -0.20016 0.016791 -0.35003 0.10934 -0.086838 0.1205 -0.096896 0.034326 -0.23427 0.379 -0.00061465 -0.21293 -0.38105 0 0 0 0 -0.045413 0.10318 0.11219 0.26371 -0.032265
2.375 0.027133 0.026081 0 0.037041 0 0.037514 0 0.032449 0 0.040893 0.015929 -9.2172 -0.022127 -0.18507 0.026615 -0.20034 -0.1848 0.028558 -0.33126 0.10576 -0.081309 0.14214 -0.089869 0.035632 -0.228 0.35979 0.0015716 -0.21333 -0.39087 0 0 0 0 -0.044425 0.10845 0.11169 0.25925 -0.032793
2.3789 0.029273 0.029998 0 0.046247 0 0.039697 0 0.036355 0 0.039947 0.014456 -9.3105 -0.0099283 -0.16164 0.028594 -0.20536 -0.16727 0.042944 -0.3095 0.10354 -0.069295 0.15951 -0.083652 0.040487 -0.225 0.34268 0.0031092 -0.21254 -0.40941 0 0 0 0 -0.041443 0.11849 0.11361 0.25752 -0.027697
2.3828 0.031319 0.033715 0 0.047039 0 0.036465 0 0.037378 0 0.036469 0.017738 -9.4098 0.0076487 -0.13891 0.031779 -0.20836 -0.15307 0.057343 -0.28933 0.10139 -0.053892 0.16912 -0.082911 0.045099 -0.22634 0.33237 0.0032113 -0.21101 -0.43754 0 0 0 0 -0.038057 0.13128 0.11569 0.25655 -0.019904
2.3867 0.033115 0.035918 0 0.04073 0 0.032008 0 0.035623 0 0.033789 0.023962 -9.4657 0.027326 -0.12295 0.034236 -0.21105 -0.14724 0.069179 -0.27479 0.097907 -0.038633 0.16798 -0.090192 0.045703 -0.23273 0.33227 0.0012844 -0.20915 -0.46813 0 0 0 0 -0.035835 0.14418 0.11568 0.25423 -0.012461
2.3906 0.034657 0.035974 0 0.032681 0 0.030274 0 0.03342 0 0.033166 0.02934 -9.4713 0.042234 -0.12387 0.0332 -0.2151 -0.15759 0.074103 -0.27134 0.090211 -0.030467 0.15104 -0.10474 0.035995 -0.24511 0.34492 -0.0032192 -0.20739 -0.48869 0 0 0 0 -0.037262 0.15122 0.10984 0.24656 -0.010277
2.3945 0.035636 0.034371 0 0.027723 0 0.032298 0 0.032919 0 0.033599 0.03136 -9.4672 0.047648 -0.14103 0.028866 -0.21969 -0.1809 0.071797 -0.27693 0.076545 -0.033191 0.12354 -0.12344 0.0166 -0.26022 0.36186 -0.0084587 -0.20584 -0.49238 0 0 0 0 -0.042198 0.14913 0.098051 0.23254 -0.014203
2.3984 0.035333 0.032168 0 0.02695 0 0.036058 0 0.033848 0 0.033729 0.031358 -9.4975 0.045576 -0.16648 0.023376 -0.22316 -0.20944 0.065077 -0.28685 0.057457 -0.044387 0.093258 -0.14272 -0.0071864 -0.27492 0.37618 -0.012692 -0.20428 -0.48668 0 0 0 0 -0.048701 0.14065 0.082928 0.2146 -0.021187
2.4023 0.033213 0.029999 0 0.028081 0 0.038125 0 0.033933 0 0.032968 0.033578 -9.5662 0.03835 -0.19417 0.018355 -0.22441 -0.23778 0.056102 -0.29806 0.033503 -0.061629 0.065592 -0.16013 -0.031197 -0.2872 0.38417 -0.014836 -0.20248 -0.48829 0 0 0 0 -0.055294 0.1287 0.06655 0.19499 -0.028722
2.4063 0.029619 0.027635 0 0.028184 0 0.035723 0 0.031543 0 0.030877 0.041081 -9.6407 0.029474 -0.21685 0.015692 -0.22238 -0.25984 0.047535 -0.30729 0.0056813 -0.081379 0.046434 -0.17468 -0.050445 -0.29507 0.38277 -0.013878 -0.20017 -0.50642 0 0 0 0 -0.060238 0.11736 0.051478 0.17664 -0.033717
2.4102 0.025606 0.024475 0 0.025938 0 0.028327 0 0.027666 0 0.02665 0.052225 -9.6913 0.026909 -0.22165 0.018264 -0.21666 -0.26592 0.04433 -0.31013 -0.022568 -0.095309 0.045308 -0.18608 -0.055591 -0.29577 0.37125 -0.0090314 -0.19685 -0.53115 0 0 0 0 -0.060833 0.1162 0.042821 0.16625 -0.030869
2.4141 0.021927 0.02036 0 0.021914 0 0.018237 0 0.025063 0 0.020247 0.061307 -9.7169 0.031396 -0.21352 0.023617 -0.21104 -0.26152 0.045824 -0.3091 -0.046854 -0.10121 0.05531 -0.1935 -0.050348 -0.29283 0.35857 -0.0032543 -0.19306 -0.54003 0 0 0 0 -0.05903 0.12489 0.039753 0.1634 -0.023022
2.418 0.018275 0.01579 0 0.017506 0 0.0095153 0 0.025541 0 0.01383 0.063022 -9.7326 0.041248 -0.19724 0.029975 -0.20762 -0.25039 0.050711 -0.30608 -0.064766 -0.099593 0.072104 -0.19471 -0.037838 -0.28806 0.34841 0.0019179 -0.18927 -0.51742 0 0 0 0 -0.056432 0.1412 0.041161 0.16687 -0.012732
2.4219 0.01375 0.011411 0 0.013943 0 0.0054229 0 0.02813 0 0.010866 0.056644 -9.742 0.054003 -0.17829 0.035555 -0.20813 -0.23647 0.057332 -0.303 -0.074209 -0.091769 0.091211 -0.18676 -0.021666 -0.28325 0.34348 0.0051433 -0.18596 -0.46687 0 0 0 0 -0.054677 0.16192 0.045577 0.17482 -0.0027492
2.4258 0.0081275 0.0074564 0 0.011913 0 0.0059467 0 0.02984 0 0.012862 0.046122 -9.7333 0.064314 -0.16621 0.037542 -0.21483 -0.22564 0.062517 -0.30273 -0.071336 -0.080926 0.10599 -0.16813 -0.0079101 -0.28095 0.34607 0.0046185 -0.18409 -0.40433 0 0 0 0 -0.056451 0.18034 0.05034 0.18358 0.0022287
2.4297 0.0024741 0.0037993 0 0.011379 0 0.007657 0 0.027954 0 0.017115 0.036363 -9.7035 0.066003 -0.16856 0.035123 -0.22571 -0.22119 0.06298 -0.30628 -0.055406 -0.07279 0.11313 -0.14068 -0.0020387 -0.28234 0.35175 0.00083682 -0.18423 -0.34063 0 0 0 0 -0.062516 0.1879 0.052163 0.18787 -0.00039408
2.4336 -0.0017059 0.0004238 0 0.011343 0 0.006457 0 0.021677 0 0.018522 0.029428 -9.6745 0.0603 -0.18092 0.030842 -0.23632 -0.21973 0.059594 -0.31135 -0.029563 -0.068258 0.11707 -0.10926 -0.0021099 -0.28605 0.35541 -0.0039116 -0.18573 -0.27251 0 0 0 0 -0.070277 0.18518 0.051203 0.1874 -0.0074691
2.4375 -0.0039274 -0.0023872 0 0.010026 0 0.0010161 0 0.012136 0 0.014167 0.023899 -9.6744 0.049243 -0.19885 0.026707 -0.24371 -0.21816 0.053624 -0.31605 0.0051313 -0.066598 0.12178 -0.078515 -0.0058244 -0.29109 0.35481 -0.0082106 -0.18802 -0.19046 0 0 0 0 -0.077603 0.17405 0.048229 0.18311 -0.016356
2.4414 -0.0051597 -0.0044435 0 0.0059307 0 -0.0062567 0 0.0014512 0 0.0060146 0.017063 -9.7036 0.035906 -0.21655 0.024978 -0.24496 -0.21283 0.046899 -0.31816 0.047453 -0.066236 0.13183 -0.049185 -0.010057 -0.2963 0.34846 -0.010644 -0.1904 -0.092047 0 0 0 0 -0.082076 0.15773 0.04449 0.17675 -0.023897
2.4453 -0.0067386 -0.0060911 0 -0.00083816 0 -0.011583 0 -0.0081141 0 -0.0011874 0.007174 -9.7299 0.028464 -0.22055 0.030228 -0.23482 -0.19603 0.044375 -0.31273 0.097238 -0.061675 0.15672 -0.017477 -0.0075573 -0.29968 0.33766 -0.0091653 -0.19115 0.015298 0 0 0 0 -0.07849 0.14548 0.043489 0.17401 -0.02363
2.4492 -0.0089822 -0.0080257 0 -0.0082764 0 -0.013135 0 -0.014822 0 -0.0045492 -0.0060437 -9.7216 0.029941 -0.20952 0.040782 -0.21766 -0.17007 0.047776 -0.30054 0.15041 -0.050664 0.19239 0.021155 0.0025912 -0.30115 0.33005 -0.0056857 -0.18998 0.12363 0 0 0 0 -0.068442 0.14315 0.046325 0.17813 -0.01658
2.4531 -0.011063 -0.010556 0 -0.013786 0 -0.012117 0 -0.018271 0 -0.0053294 -0.021889 -9.6846 0.039221 -0.18685 0.054407 -0.19676 -0.13818 0.056622 -0.28289 0.20514 -0.034073 0.23371 0.066791 0.01855 -0.30104 0.3291 -0.0017685 -0.18729 0.23204 0 0 0 0 -0.054106 0.15073 0.052302 0.18904 -0.0053856
2.457 -0.012209 -0.013162 0 -0.01609 0 -0.010989 0 -0.019932 0 -0.0068381 -0.038656 -9.658 0.054347 -0.15675 0.068809 -0.17507 -0.10362 0.069916 -0.26117 0.25969 -0.013539 0.2755 0.1132 0.038036 -0.29964 0.33688 0.0012442 -0.18366 0.34159 0 0 0 0 -0.037695 0.16692 0.060325 0.20589 0.0071522
2.4609 -0.012757 -0.014974 0 -0.016069 0 -0.011145 0 -0.022455 0 -0.010783 -0.053235 -9.6713 0.071153 -0.12699 0.080274 -0.15663 -0.071519 0.085485 -0.2375 0.31128 0.0072711 0.30943 0.15155 0.056878 -0.29725 0.35488 0.0015175 -0.18022 0.44453 0 0 0 0 -0.022689 0.18813 0.068092 0.22636 0.016353
2.4648 -0.013841 -0.015756 0 -0.01586 0 -0.01248 0 -0.027649 0 -0.016124 -0.061965 -9.712 0.081578 -0.10989 0.084274 -0.14491 -0.048235 0.098159 -0.21568 0.35509 0.020703 0.32648 0.17669 0.06873 -0.29408 0.37744 -0.0017025 -0.179 0.52369 0 0 0 0 -0.013178 0.20479 0.07127 0.24393 0.016777
2.4688 -0.016114 -0.016342 0 -0.017192 0 -0.014672 0 -0.034755 0 -0.021022 -0.063149 -9.7398 0.084441 -0.10565 0.082098 -0.13762 -0.032744 0.10593 -0.19705 0.39013 0.025241 0.33109 0.19038 0.073743 -0.29039 0.39684 -0.006294 -0.18008 0.56669 0 0 0 0 -0.0079414 0.21322 0.069395 0.25563 0.010626
2.4727 -0.019077 -0.017971 0 -0.020452 0 -0.018008 0 -0.040799 0 -0.024856 -0.05907 -9.7299 0.080622 -0.11236 0.075013 -0.13315 -0.024026 0.10829 -0.18208 0.41547 0.02104 0.32717 0.19865 0.07287 -0.28658 0.40973 -0.010846 -0.18308 0.57978 0 0 0 0 -0.0055361 0.213 0.06287 0.26069 0.00020332
2.4766 -0.021741 -0.021147 0 -0.024946 0 -0.022593 0 -0.042991 0 -0.027871 -0.054789 -9.6962 0.072042 -0.12665 0.064786 -0.12966 -0.020572 0.10536 -0.17097 0.43065 0.0092296 0.31969 0.20591 0.06771 -0.28318 0.4137 -0.013907 -0.1873 0.58375 0 0 0 0 -0.004105 0.20488 0.052678 0.25906 -0.011529
2.4805 -0.023752 -0.025134 0 -0.02957 0 -0.027252 0 -0.040948 0 -0.029613 -0.053992 -9.6699 0.064522 -0.13993 0.055072 -0.12457 -0.020397 0.098372 -0.16431 0.43411 -0.0063725 0.31864 0.21139 0.06166 -0.28243 0.40776 -0.013069 -0.19059 0.59312 0 0 0 0 7.6548e-05 0.19293 0.041825 0.25204 -0.018087
2.4844 -0.025556 -0.028541 0 -0.033076 0 -0.030081 0 -0.036667 0 -0.02893 -0.055569 -9.6626 0.063684 -0.14445 0.048761 -0.11847 -0.021758 0.091681 -0.16068 0.43111 -0.018856 0.32794 0.21089 0.057532 -0.28632 0.40056 -0.0093308 -0.19071 0.60008 0 0 0 0 0.0076437 0.18458 0.034342 0.24461 -0.01682
2.4883 -0.027478 -0.030334 0 -0.034096 0 -0.03042 0 -0.032508 0 -0.025872 -0.054519 -9.6605 0.069481 -0.1404 0.045702 -0.11351 -0.025441 0.087008 -0.15969 0.42451 -0.026435 0.34425 0.20166 0.054694 -0.29523 0.39675 -0.0044642 -0.18727 0.58126 0 0 0 0 0.016451 0.18138 0.031039 0.23825 -0.009392
2.4922 -0.028968 -0.03032 0 -0.031619 0 -0.029785 0 -0.029416 0 -0.022673 -0.046689 -9.6503 0.080734 -0.12923 0.04534 -0.11165 -0.032466 0.08524 -0.16131 0.41585 -0.028685 0.36354 0.18534 0.052069 -0.30901 0.39864 7.2994e-05 -0.18025 0.52179 0 0 0 0 0.024185 0.18329 0.031942 0.23333 0.0022199
2.4961 -0.029046 -0.028864 0 -0.025976 0 -0.030175 0 -0.026991 0 -0.021762 -0.032949 -9.6425 0.094563 -0.11445 0.046436 -0.11566 -0.044574 0.086936 -0.1659 0.40628 -0.026248 0.379 0.16658 0.047596 -0.32682 0.40752 0.0023464 -0.17005 0.43209 0 0 0 0 0.027173 0.1887 0.036339 0.22937 0.014678
2.5 -0.027425 -0.026385 0 -0.019315 0 -0.031363 0 -0.024679 0 -0.022694 -0.018834 -9.6576 0.10275 -0.10464 0.046193 -0.1283 -0.063159 0.091082 -0.17434 0.39483 -0.023794 0.37753 0.14919 0.037899 -0.34358 0.4172 0.00019265 -0.15887 0.3408 0 0 0 0 0.01941 0.19048 0.040451 0.22318 0.021514
2.5039 -0.024851 -0.023203 0 -0.014626 0 -0.030474 0 -0.022312 0 -0.022025 -0.010119 -9.6959 0.10257 -0.10166 0.044018 -0.14519 -0.084028 0.095291 -0.18546 0.37996 -0.025113 0.36047 0.13393 0.024757 -0.35414 0.4188 -0.0044977 -0.14902 0.2718 0 0 0 0 0.0037638 0.18485 0.041164 0.21351 0.022342
2.5078 -0.022181 -0.019695 0 -0.013732 0 -0.024871 0 -0.019534 0 -0.017034 -0.0085149 -9.731 0.094179 -0.10401 0.040417 -0.16343 -0.10436 0.098773 -0.19868 0.36059 -0.031096 0.33069 0.11956 0.010083 -0.35594 0.40819 -0.010324 -0.14122 0.22842 0 0 0 0 -0.01701 0.1712 0.037456 0.20056 0.018285
2.5117 -0.019345 -0.016327 0 -0.015929 0 -0.015477 0 -0.015511 0 -0.0093636 -0.011128 -9.742 0.078864 -0.10909 0.036237 -0.17998 -0.12127 0.10101 -0.21323 0.33601 -0.041886 0.29258 0.10526 -0.0038871 -0.3472 0.3827 -0.01577 -0.13581 0.1981 0 0 0 0 -0.039441 0.15004 0.028859 0.18507 0.011137
2.5156 -0.015589 -0.013403 0 -0.018522 0 -0.0067432 0 -0.0099842 0 -0.0040518 -0.013421 -9.7437 0.061178 -0.10948 0.033849 -0.1895 -0.12954 0.10192 -0.22754 0.30557 -0.056012 0.25623 0.091453 -0.012554 -0.32592 0.34075 -0.018143 -0.13264 0.1684 0 0 0 0 -0.055921 0.12455 0.015584 0.1697 0.0051845
2.5195 -0.01082 -0.010883 0 -0.018822 0 -0.0028759 0 -0.0045888 0 -0.0044832 -0.012507 -9.775 0.049644 -0.097917 0.035443 -0.19093 -0.12879 0.10315 -0.23906 0.27371 -0.068393 0.23341 0.078721 -0.014155 -0.29934 0.29529 -0.016721 -0.12951 0.13674 0 0 0 0 -0.060074 0.10314 0.0016232 0.15834 0.0046498
2.5234 -0.0063633 -0.0086018 0 -0.015889 0 -0.0040982 0 -0.0022212 0 -0.0087383 -0.0082429 -9.853 0.046761 -0.075333 0.040826 -0.18725 -0.12227 0.10582 -0.24655 0.24434 -0.076902 0.22501 0.066572 -0.010989 -0.27418 0.25654 -0.012936 -0.12526 0.10662 0 0 0 0 -0.052622 0.089144 -0.010545 0.15131 0.0090407
2.5273 -0.0039861 -0.0066568 0 -0.010772 0 -0.0068051 0 -0.0042473 0 -0.011563 -0.0022477 -9.948 0.053215 -0.043757 0.049604 -0.18087 -0.11231 0.11057 -0.24902 0.22005 -0.080725 0.23 0.054004 -0.0051417 -0.2546 0.23045 -0.0079903 -0.11947 0.079521 0 0 0 0 -0.034869 0.083914 -0.019589 0.14806 0.017221
2.5313 -0.004107 -0.0054547 0 -0.0054761 0 -0.0073459 0 -0.0083162 0 -0.0098797 0.003483 -10.012 0.068562 -0.0069041 0.060977 -0.17482 -0.1018 0.11795 -0.24555 0.20343 -0.079655 0.24539 0.04108 0.00057098 -0.24466 0.22225 -0.0034368 -0.11196 0.053136 0 0 0 0 -0.0093629 0.087809 -0.024451 0.14719 0.027166
2.5352 -0.0052369 -0.0052629 0 -0.0017978 0 -0.0053635 0 -0.0097318 0 -0.0056646 0.0074091 -10.033 0.088475 0.024232 0.072858 -0.1745 -0.095146 0.12835 -0.23443 0.19776 -0.075374 0.26092 0.02943 0.0005217 -0.24846 0.23464 -0.0021368 -0.10379 0.026168 0 0 0 0 0.016629 0.097962 -0.024483 0.14365 0.033413
2.5391 -0.0054239 -0.0057749 0 -0.00070304 0 -0.0033425 0 -0.0057563 0 -0.0030891 0.0089537 -10.046 0.10556 0.044405 0.083411 -0.17882 -0.091523 0.13963 -0.21978 0.19696 -0.071686 0.26788 0.020867 -0.0047383 -0.25677 0.25083 -0.003492 -0.09674 0.0011787 0 0 0 0 0.036783 0.10674 -0.022831 0.13496 0.034381
2.543 -0.0041765 -0.00625 0 -0.0020344 0 -0.0033016 0 0.0013872 0 -0.0034648 0.0088463 -10.092 0.11756 0.053201 0.092236 -0.18594 -0.08937 0.15077 -0.20374 0.198 -0.069464 0.26454 0.015727 -0.013749 -0.26419 0.26251 -0.0066237 -0.091328 -0.018568 0 0 0 0 0.049499 0.11152 -0.020624 0.1212 0.0304
2.5469 -0.0027444 -0.006127 0 -0.0043132 0 -0.0045146 0 0.0062796 0 -0.0039533 0.0087142 -10.169 0.12308 0.05161 0.099135 -0.19373 -0.086947 0.16078 -0.18855 0.198 -0.069067 0.25068 0.012922 -0.024679 -0.2656 0.26249 -0.010478 -0.087728 -0.033076 0 0 0 0 0.05411 0.11048 -0.018788 0.10335 0.022349
2.5508 -0.0024877 -0.0054171 0 -0.0050763 0 -0.0046149 0 0.005453 0 -0.0013516 0.0096305 -10.232 0.12141 0.043235 0.104 -0.19806 -0.081112 0.16805 -0.17798 0.193 -0.069877 0.22837 0.011578 -0.03411 -0.25301 0.24125 -0.01312 -0.085572 -0.04419 0 0 0 0 0.050755 0.10211 -0.018165 0.084519 0.012344
2.5547 -0.003235 -0.0044165 0 -0.0022862 0 -0.0024721 0 0.00074701 0 0.0037988 0.010747 -10.254 0.11661 0.037684 0.10723 -0.19548 -0.070227 0.17158 -0.17487 0.18209 -0.069167 0.20674 0.012123 -0.039152 -0.22478 0.20167 -0.012854 -0.082639 -0.05086 0 0 0 0 0.04415 0.089636 -0.018407 0.071292 0.0038905
2.5586 -0.0034704 -0.0031048 0 0.0037795 0 0.00056948 0 -0.0026308 0 0.0077317 0.009715 -10.263 0.11203 0.038669 0.10901 -0.18753 -0.056421 0.17199 -0.17753 0.16845 -0.065957 0.19045 0.015307 -0.041331 -0.18812 0.15571 -0.010339 -0.077706 -0.048756 0 0 0 0 0.037672 0.076663 -0.018772 0.065345 -0.0026941
2.5625 -0.0020133 -0.0010092 0 0.0099423 0 0.0023404 0 -0.0013016 0 0.0078251 0.0049671 -10.32 0.10882 0.046949 0.10912 -0.17563 -0.041409 0.16955 -0.18437 0.15427 -0.060231 0.18092 0.020361 -0.042308 -0.14803 0.1107 -0.0062531 -0.070383 -0.036315 0 0 0 0 0.032542 0.064783 -0.018975 0.066698 -0.0080087
2.5664 0.00083625 0.0022352 0 0.012096 0 0.0023137 0 0.0032625 0 0.0054459 -0.0023084 -10.448 0.10763 0.062064 0.10728 -0.16174 -0.027216 0.1647 -0.19317 0.14193 -0.05244 0.17844 0.024778 -0.044212 -0.1102 0.07408 -0.0015266 -0.060621 -0.019777 0 0 0 0 0.029515 0.055252 -0.018825 0.074367 -0.013134
2.5703 0.0039434 0.0062753 0 0.008661 0 0.0021502 0 0.0068124 0 0.0039785 -0.0087651 -10.604 0.10731 0.079946 0.10256 -0.14983 -0.017738 0.15806 -0.19808 0.13517 -0.04514 0.1803 0.026431 -0.051535 -0.085691 0.057808 0.0018619 -0.049686 -0.0096936 0 0 0 0 0.028687 0.049012 -0.018656 0.083483 -0.02115
2.5742 0.0068199 0.010164 0 0.0025186 0 0.0039606 0 0.0068684 0 0.0047566 -0.011659 -10.718 0.10517 0.094263 0.096428 -0.1411 -0.012229 0.15126 -0.19605 0.13157 -0.041031 0.18002 0.025692 -0.063144 -0.073413 0.055299 0.0034232 -0.040439 -0.011978 0 0 0 0 0.028757 0.044215 -0.019176 0.087234 -0.032162
2.5781 0.010057 0.013185 0 -0.00073769 0 0.0083328 0 0.0047524 0 0.0060358 -0.010915 -10.766 0.10046 0.10365 0.089902 -0.1348 -0.0092766 0.1448 -0.18709 0.12849 -0.040746 0.17594 0.024818 -0.076735 -0.070019 0.061218 0.0034679 -0.033955 -0.024383 0 0 0 0 0.029879 0.040393 -0.020577 0.08368 -0.044858
2.582 0.014254 0.015489 0 0.0028263 0 0.014012 0 0.0033881 0 0.0060706 -0.0083723 -10.782 0.093011 0.10775 0.083908 -0.12999 -0.0075133 0.13893 -0.17207 0.12342 -0.044431 0.16747 0.024842 -0.089938 -0.071863 0.070946 0.0023648 -0.030808 -0.043108 0 0 0 0 0.032458 0.03742 -0.02286 0.07206 -0.057702
2.5859 0.018927 0.017847 0 0.012216 0 0.019098 0 0.0040202 0 0.0060603 -0.0053381 -10.819 0.083301 0.10741 0.07977 -0.1249 -0.0049142 0.13372 -0.15341 0.11243 -0.051753 0.15525 0.02338 -0.098808 -0.072975 0.078643 0.00072135 -0.031288 -0.07105 0 0 0 0 0.037687 0.035747 -0.025756 0.052647 -0.067847
2.5898 0.022867 0.020767 0 0.022321 0 0.022332 0 0.0057732 0 0.0089563 -0.0014717 -10.882 0.074254 0.10684 0.078294 -0.11763 2.5103e-05 0.12837 -0.1386 0.092513 -0.060288 0.14394 0.01618 -0.099769 -0.065604 0.080794 -0.00098067 -0.033226 -0.11606 0 0 0 0 0.046695 0.036505 -0.027953 0.031231 -0.071929
2.5938 0.025538 0.023985 0 0.028152 0 0.023618 0 0.0080383 0 0.015575 0.0037956 -10.941 0.067626 0.10812 0.078238 -0.10914 0.0058433 0.12217 -0.13154 0.067109 -0.06823 0.1362 0.0011726 -0.095892 -0.051067 0.080962 -0.0031826 -0.034123 -0.18001 0 0 0 0 0.05766 0.039122 -0.028615 0.013025 -0.071557
2.5977 0.027694 0.026854 0 0.028729 0 0.023966 0 0.012059 0 0.023132 0.0094646 -10.975 0.063865 0.11108 0.078828 -0.10052 0.011247 0.11487 -0.13364 0.038623 -0.075191 0.13251 -0.019271 -0.089729 -0.031865 0.081695 -0.0064494 -0.033004 -0.25253 0 0 0 0 0.068968 0.042836 -0.027329 -2.75e-05 -0.068291
2.6016 0.030387 0.029174 0 0.027311 0 0.025143 0 0.019284 0 0.028373 0.01358 -11.006 0.063 0.11491 0.079268 -0.093017 0.014835 0.10641 -0.14536 0.0097972 -0.081079 0.1326 -0.040587 -0.084235 -0.011493 0.085512 -0.011368 -0.029241 -0.31952 0 0 0 0 0.078765 0.046628 -0.023834 -0.0067508 -0.064099
2.6055 0.033599 0.031473 0 0.028139 0 0.028776 0 0.028521 0 0.031499 0.015908 -11.068 0.064003 0.11606 0.078652 -0.088853 0.014046 0.097445 -0.16539 -0.01431 -0.086536 0.13377 -0.060634 -0.085092 0.0011746 0.095177 -0.019043 -0.022939 -0.37848 0 0 0 0 0.082987 0.047843 -0.017765 -0.0070679 -0.06301
2.6094 0.036263 0.034396 0 0.032934 0 0.035002 0 0.035945 0 0.035789 0.019241 -11.15 0.064198 0.11229 0.078009 -0.08683 0.0098812 0.090007 -0.18512 -0.032815 -0.092247 0.13133 -0.081778 -0.09224 0.0015573 0.10595 -0.028132 -0.016953 -0.44219 0 0 0 0 0.081796 0.045552 -0.010414 -0.0061906 -0.066027
2.6133 0.03771 0.037878 0 0.040168 0 0.041826 0 0.038771 0 0.043099 0.026992 -11.203 0.062908 0.10456 0.078715 -0.084887 0.0038592 0.085243 -0.20029 -0.047698 -0.097625 0.12397 -0.10814 -0.10256 -0.0091603 0.11341 -0.037106 -0.012688 -0.52396 0 0 0 0 0.07755 0.040765 -0.0025216 -0.0063319 -0.071402
2.6172 0.038654 0.040985 0 0.0471 0 0.046354 0 0.038619 0 0.050806 0.039211 -11.193 0.060067 0.094356 0.081883 -0.081387 -0.0030358 0.083909 -0.20848 -0.060998 -0.10181 0.11124 -0.14094 -0.11312 -0.029164 0.11446 -0.044704 -0.010846 -0.61948 0 0 0 0 0.072566 0.034714 0.0054072 -0.0084406 -0.077275
2.6211 0.040352 0.042654 0 0.052032 0 0.047253 0 0.040291 0 0.054336 0.05164 -11.154 0.056159 0.084424 0.088961 -0.074223 -0.0097964 0.086773 -0.20763 -0.075913 -0.10325 0.093354 -0.17692 -0.11963 -0.055028 0.10564 -0.049248 -0.011824 -0.70658 0 0 0 0 0.070362 0.029499 0.01282 -0.012766 -0.080685
2.625 0.042932 0.042652 0 0.054648 0 0.045947 0 0.046705 0 0.052482 0.059532 -11.159 0.053552 0.080346 0.10048 -0.062681 -0.017166 0.0932 -0.20002 -0.098137 -0.099324 0.072801 -0.21144 -0.1166 -0.078161 0.087381 -0.048967 -0.01391 -0.76548 0 0 0 0 0.076352 0.029092 0.018819 -0.016682 -0.0772
2.6289 0.045127 0.041937 0 0.054814 0 0.044974 0 0.055445 0 0.049032 0.062444 -11.235 0.05336 0.081631 0.11289 -0.05143 -0.027433 0.099866 -0.19318 -0.12731 -0.091881 0.052287 -0.24251 -0.108 -0.094348 0.068722 -0.045962 -0.014522 -0.79858 0 0 0 0 0.088221 0.032845 0.023208 -0.018081 -0.069028
2.6328 0.046033 0.042197 0 0.052 0 0.045156 0 0.061051 0 0.048478 0.064628 -11.324 0.055621 0.086417 0.12376 -0.044084 -0.042251 0.10502 -0.19071 -0.16271 -0.082699 0.031993 -0.27122 -0.097523 -0.10279 0.054607 -0.041538 -0.012791 -0.82825 0 0 0 0 0.10329 0.039365 0.02569 -0.016832 -0.058501
2.6367 0.04685 0.04495 0 0.04651 0 0.045069 0 0.06088 0 0.051015 0.070144 -11.338 0.059992 0.092124 0.13075 -0.044235 -0.062908 0.10711 -0.19556 -0.20308 -0.073901 0.011659 -0.29806 -0.089308 -0.1036 0.049344 -0.037059 -0.0083115 -0.87439 0 0 0 0 0.11824 0.04674 0.026037 -0.013431 -0.048378
2.6406 0.050218 0.050762 0 0.041201 0 0.043924 0 0.058189 0 0.05312 0.077846 -11.253 0.065001 0.092424 0.12951 -0.058836 -0.090995 0.10374 -0.21138 -0.24592 -0.07013 -0.010665 -0.3201 -0.091605 -0.098245 0.058679 -0.034678 -0.0017558 -0.93559 0 0 0 0 0.12569 0.050334 0.023678 -0.010654 -0.044386
2.6445 0.057484 0.058921 0 0.041143 0 0.044575 0 0.058917 0 0.053196 0.081898 -11.142 0.067912 0.08284 0.12058 -0.086591 -0.12174 0.096238 -0.23368 -0.28693 -0.073891 -0.036366 -0.3328 -0.10658 -0.091957 0.076779 -0.034653 0.0029765 -0.99318 0 0 0 0 0.1211 0.046472 0.019626 -0.012984 -0.048989
2.6484 0.0669 0.067701 0 0.050407 0 0.052265 0 0.065545 0 0.055006 0.077668 -11.092 0.068006 0.065395 0.10747 -0.1215 -0.15035 0.087077 -0.25726 -0.32436 -0.083381 -0.063948 -0.33534 -0.12934 -0.08669 0.095819 -0.035535 0.0037397 -1.0319 0 0 0 0 0.10678 0.036107 0.015068 -0.020967 -0.059482
2.6523 0.074997 0.075169 0 0.068194 0 0.069088 0 0.074576 0 0.063835 0.066974 -11.109 0.065133 0.042658 0.09287 -0.15898 -0.17368 0.078015 -0.279 -0.35695 -0.096688 -0.091386 -0.33352 -0.15543 -0.083064 0.11079 -0.036108 -0.00050726 -1.0544 0 0 0 0 0.085324 0.020634 0.010747 -0.033988 -0.07321
2.6563 0.079822 0.080182 0 0.087889 0 0.089665 0 0.08021 0 0.079204 0.057226 -11.112 0.059526 0.018619 0.080105 -0.19345 -0.18862 0.071029 -0.29581 -0.3835 -0.111 -0.1157 -0.3364 -0.17889 -0.081158 0.11659 -0.034863 -0.010361 -1.076 0 0 0 0 0.060731 0.0024032 0.0074236 -0.050391 -0.086473
2.6602 0.082498 0.082933 0 0.10063 0 0.10355 0 0.080084 0 0.093036 0.055362 -11.027 0.052599 0.0033052 0.075244 -0.21466 -0.19257 0.069348 -0.30513 -0.40019 -0.11977 -0.12832 -0.34921 -0.18718 -0.080581 0.10874 -0.029391 -0.024313 -1.1085 0 0 0 0 0.042923 -0.012206 0.0055817 -0.063214 -0.091197
2.6641 0.085381 0.08458 0 0.10117 0 0.10344 0 0.07704 0 0.096606 0.062596 -10.875 0.046315 -0.0021303 0.076606 -0.22526 -0.19399 0.071421 -0.31227 -0.40875 -0.12234 -0.12946 -0.36957 -0.18212 -0.081782 0.097453 -0.021639 -0.037176 -1.1525 0 0 0 0 0.034718 -0.020608 0.0035492 -0.068079 -0.087696
2.668 0.089028 0.086208 0 0.09163 0 0.091724 0 0.075654 0 0.089426 0.07457 -10.746 0.041042 0.00023734 0.082178 -0.22839 -0.19791 0.076231 -0.32015 -0.40939 -0.12004 -0.1202 -0.39072 -0.16687 -0.08667 0.088936 -0.013198 -0.047129 -1.2025 0 0 0 0 0.035377 -0.02277 0.00014475 -0.064101 -0.077672
2.6719 0.091592 0.08805 0 0.080102 0 0.078862 0 0.077878 0 0.080291 0.085665 -10.694 0.036889 0.0070196 0.089487 -0.22792 -0.20896 0.082638 -0.33129 -0.4029 -0.11491 -0.10258 -0.40855 -0.14563 -0.097351 0.088912 -0.0057346 -0.053114 -1.2558 0 0 0 0 0.043003 -0.019371 -0.00562 -0.051525 -0.063488
2.6758 0.091394 0.089687 0 0.07518 0 0.074766 0 0.082443 0 0.079001 0.092709 -10.67 0.033489 0.010048 0.093812 -0.23105 -0.23435 0.088901 -0.34893 -0.3908 -0.1116 -0.081051 -0.42538 -0.12656 -0.11869 0.10604 -0.0021437 -0.055124 -1.3122 0 0 0 0 0.052662 -0.012434 -0.015062 -0.032453 -0.049807
2.6797 0.089582 0.090932 0 0.08044 0 0.081289 0 0.0877 0 0.087393 0.095363 -10.579 0.029644 -0.002348 0.090494 -0.24483 -0.27418 0.0932 -0.3717 -0.3799 -0.11571 -0.064424 -0.44685 -0.11858 -0.15241 0.14035 -0.0037019 -0.058588 -1.3678 0 0 0 0 0.055693 -0.0062861 -0.026119 -0.014563 -0.041732
2.6836 0.089558 0.092385 0 0.092845 0 0.092413 0 0.093686 0 0.098836 0.094732 -10.386 0.02493 -0.030851 0.080845 -0.26717 -0.32096 0.09529 -0.39549 -0.37512 -0.12621 -0.055507 -0.47559 -0.11974 -0.19343 0.18327 -0.0082497 -0.067735 -1.416 0 0 0 0 0.050688 -0.0018277 -0.034841 -0.0010756 -0.038086
2.6875 0.093624 0.094973 0 0.1057 0 0.10088 0 0.10083 0 0.10584 0.092799 -10.161 0.019143 -0.074405 0.066645 -0.29517 -0.36977 0.094822 -0.41802 -0.37909 -0.14099 -0.054974 -0.50841 -0.12671 -0.23748 0.22958 -0.014057 -0.084604 -1.4553 0 0 0 0 0.038307 0.0013996 -0.038085 0.0077947 -0.03691
2.6914 0.10062 0.099028 0 0.11343 0 0.10416 0 0.10756 0 0.10691 0.092584 -9.9996 0.012144 -0.13018 0.050525 -0.32465 -0.41527 0.091465 -0.43717 -0.39366 -0.1569 -0.062453 -0.5395 -0.13462 -0.27932 0.27374 -0.019067 -0.11044 -1.4949 0 0 0 0 0.020491 0.0044379 -0.032616 0.013065 -0.035435
2.6953 0.10727 0.10401 0 0.11456 0 0.10457 0 0.11072 0 0.10598 0.096956 -9.9095 0.0027077 -0.18931 0.039804 -0.34398 -0.44842 0.082868 -0.45138 -0.41933 -0.16463 -0.075612 -0.56598 -0.13016 -0.30531 0.30713 -0.019056 -0.14363 -1.5469 0 0 0 0 0.004183 0.010372 -0.011455 0.02182 -0.027103
2.6992 0.11177 0.10926 0 0.1115 0 0.10538 0 0.1092 0 0.10669 0.10589 -9.8038 -0.01043 -0.24094 0.037822 -0.34881 -0.47272 0.068913 -0.46528 -0.44498 -0.16142 -0.089299 -0.58981 -0.11076 -0.31286 0.33177 -0.014654 -0.1731 -1.613 0 0 0 0 -0.005246 0.018192 0.019109 0.039862 -0.012942
2.7031 0.11545 0.11482 0 0.10822 0 0.10801 0 0.10639 0 0.10938 0.11521 -9.5972 -0.028904 -0.28285 0.044461 -0.33923 -0.49241 0.049453 -0.4815 -0.4644 -0.14892 -0.10361 -0.61464 -0.079756 -0.30285 0.34941 -0.007538 -0.19244 -1.6828 0 0 0 0 -0.0078723 0.024724 0.053555 0.06718 0.0031817
2.707 0.1209 0.12137 0 0.10816 0 0.11285 0 0.108 0 0.11332 0.11945 -9.3021 -0.054172 -0.31452 0.058686 -0.31641 -0.51156 0.024785 -0.50165 -0.47292 -0.13004 -0.1198 -0.64156 -0.042084 -0.27717 0.36094 0.00042111 -0.19663 -1.7466 0 0 0 0 -0.0050119 0.026286 0.08621 0.10175 0.016777
2.7109 0.1288 0.12907 0 0.11336 0 0.12089 0 0.11668 0 0.1199 0.11701 -9.0108 -0.088786 -0.33742 0.077772 -0.28304 -0.53629 -0.0042186 -0.52678 -0.465 -0.11117 -0.14211 -0.66877 -0.0079927 -0.23937 0.36576 0.005955 -0.1789 -1.8081 0 0 0 0 -0.00057773 0.015669 0.1076 0.13725 0.019347
2.7148 0.13718 0.13689 0 0.12421 0 0.13295 0 0.1292 0 0.13107 0.11211 -8.7859 -0.13217 -0.3593 0.093469 -0.24788 -0.57069 -0.032137 -0.55102 -0.44516 -0.10546 -0.17898 -0.69513 0.0034847 -0.19946 0.35746 0.0049628 -0.14067 -1.8798 0 0 0 0 -0.0035447 -0.015534 0.10608 0.15524 0.00034859
2.7188 0.14372 0.14321 0 0.13911 0 0.14722 0 0.13932 0 0.14493 0.11109 -8.5886 -0.17765 -0.38414 0.10115 -0.2169 -0.60914 -0.053911 -0.56681 -0.42824 -0.11548 -0.23001 -0.72322 -0.010006 -0.1635 0.33237 -0.0013665 -0.09542 -1.9647 0 0 0 0 -0.0155 -0.06203 0.085316 0.14786 -0.035567
2.7227 0.14814 0.14735 0 0.15426 0 0.15894 0 0.14365 0 0.15507 0.11647 -8.3266 -0.22018 -0.41153 0.09883 -0.19245 -0.64684 -0.06652 -0.56957 -0.42461 -0.14083 -0.29373 -0.75807 -0.047645 -0.13313 0.28777 -0.011625 -0.051192 -2.0478 0 0 0 0 -0.035305 -0.1189 0.048727 0.11185 -0.0837
2.7266 0.15198 0.15035 0 0.16481 0 0.16373 0 0.14428 0 0.15627 0.12536 -7.9659 -0.2543 -0.43968 0.085454 -0.1762 -0.67848 -0.067531 -0.55563 -0.44456 -0.17926 -0.36719 -0.80255 -0.10607 -0.109 0.22223 -0.02385 -0.016093 -2.1126 0 0 0 0 -0.060401 -0.1796 0.0013931 0.046506 -0.13761
2.7305 0.15637 0.15397 0 0.16753 0 0.16164 0 0.14582 0 0.15074 0.13377 -7.5741 -0.26711 -0.4598 0.060461 -0.17126 -0.6932 -0.053187 -0.52095 -0.50906 -0.22232 -0.44092 -0.85434 -0.17428 -0.090402 0.13654 -0.033344 -0.0047759 -2.1648 0 0 0 0 -0.081817 -0.22738 -0.044344 -0.044135 -0.181
2.7344 0.16081 0.15902 0 0.16335 0 0.1573 0 0.1506 0 0.14704 0.1416 -7.2439 -0.2579 -0.46515 0.032178 -0.17606 -0.69343 -0.031634 -0.48117 -0.60876 -0.25549 -0.50138 -0.90774 -0.23144 -0.074071 0.051932 -0.036988 -0.0146 -2.2345 0 0 0 0 -0.090691 -0.25069 -0.075234 -0.13295 -0.20188
2.7383 0.16444 0.16466 0 0.15745 0 0.15603 0 0.15735 0 0.152 0.15221 -6.9843 -0.23092 -0.45632 0.005562 -0.19091 -0.68625 -0.0093642 -0.4491 -0.72978 -0.27411 -0.54394 -0.95876 -0.27017 -0.060586 -0.017431 -0.035053 -0.038436 -2.3477 0 0 0 0 -0.086283 -0.2494 -0.08848 -0.20508 -0.19981
2.7422 0.16752 0.16932 0 0.15617 0 0.15995 0 0.16415 0 0.16407 0.16689 -6.7042 -0.19049 -0.43562 -0.015855 -0.21683 -0.67837 0.0086725 -0.43494 -0.86017 -0.27623 -0.56628 -1.0083 -0.28669 -0.051642 -0.061073 -0.028292 -0.070079 -2.4953 0 0 0 0 -0.06973 -0.22547 -0.083482 -0.25049 -0.17641
2.7461 0.17105 0.17225 0 0.16265 0 0.16772 0 0.17134 0 0.17567 0.18135 -6.3089 -0.14335 -0.4083 -0.028039 -0.25614 -0.67982 0.016359 -0.45186 -0.98333 -0.26153 -0.56717 -1.0604 -0.27872 -0.050921 -0.06652 -0.01835 -0.10085 -2.6348 0 0 0 0 -0.044636 -0.18398 -0.061505 -0.25856 -0.13617
2.75 0.17473 0.17395 0 0.1747 0 0.1769 0 0.18054 0 0.18137 0.18946 -5.8 -0.10512 -0.39132 -0.02748 -0.31082 -0.70678 0.0077598 -0.51209 -1.0723 -0.23876 -0.55418 -1.1177 -0.25395 -0.06571 -0.027293 -0.0097188 -0.11694 -2.7282 0 0 0 0 -0.024301 -0.144 -0.033072 -0.22742 -0.095806
2.7539 0.17655 0.17526 0 0.18646 0 0.18528 0 0.19107 0 0.18244 0.19063 -5.2694 -0.082745 -0.39321 -0.01947 -0.37216 -0.75489 -0.010069 -0.59546 -1.1289 -0.22054 -0.54286 -1.1777 -0.22918 -0.09184 0.030659 -0.0046571 -0.11874 -2.7764 0 0 0 0 -0.01672 -0.12058 -0.010713 -0.18262 -0.068525
2.7578 0.17514 0.17653 0 0.19245 0 0.19013 0 0.19871 0 0.18297 0.192 -4.797 -0.078264 -0.41626 -0.0067791 -0.43445 -0.81953 -0.032655 -0.68945 -1.1572 -0.21156 -0.54005 -1.2343 -0.21115 -0.12528 0.093208 -0.003494 -0.10842 -2.8149 0 0 0 0 -0.023729 -0.11908 0.0008547 -0.137 -0.0586
2.7617 0.17234 0.17758 0 0.19098 0 0.1882 0 0.19942 0 0.18351 0.20165 -4.3671 -0.091957 -0.46035 0.0075933 -0.49151 -0.89433 -0.055176 -0.78052 -1.1633 -0.21499 -0.55137 -1.2817 -0.20521 -0.16081 0.1464 -0.0060189 -0.089424 -2.8745 0 0 0 0 -0.045188 -0.14227 -0.0015664 -0.10271 -0.068091
2.7656 0.1723 0.17852 0 0.18446 0 0.17879 0 0.19414 0 0.18089 0.21926 -3.8905 -0.1221 -0.52086 0.018584 -0.53073 -0.96547 -0.069193 -0.84367 -1.1605 -0.23268 -0.58394 -1.3179 -0.21706 -0.1862 0.1679 -0.010855 -0.069312 -2.9499 0 0 0 0 -0.076635 -0.19051 -0.020496 -0.097942 -0.096514
2.7695 0.17704 0.17992 0 0.17733 0 0.16713 0 0.18921 0 0.17449 0.23484 -3.3003 -0.15513 -0.57779 0.022625 -0.54721 -1.0178 -0.071461 -0.86784 -1.1679 -0.25445 -0.62996 -1.3452 -0.23937 -0.19114 0.15634 -0.014611 -0.057303 -3.0086 0 0 0 0 -0.10308 -0.24454 -0.046124 -0.12093 -0.12857
2.7734 0.18362 0.18219 0 0.17343 0 0.16259 0 0.19101 0 0.17024 0.23788 -2.6137 -0.18306 -0.62055 0.020211 -0.54583 -1.0499 -0.065302 -0.86148 -1.1888 -0.27302 -0.67978 -1.3672 -0.26457 -0.17707 0.12498 -0.016224 -0.054445 -3.0303 0 0 0 0 -0.11807 -0.29138 -0.070837 -0.15936 -0.15499
2.7773 0.18656 0.18493 0 0.17459 0 0.17109 0 0.20004 0 0.17548 0.22793 -1.901 -0.20152 -0.64358 0.012092 -0.531 -1.0625 -0.053681 -0.8325 -1.2228 -0.28455 -0.72687 -1.3857 -0.28828 -0.14689 0.083969 -0.01546 -0.060245 -3.0293 0 0 0 0 -0.11913 -0.3236 -0.090334 -0.20422 -0.17099
2.7813 0.18378 0.18718 0 0.18047 0 0.18851 0 0.21044 0 0.18979 0.21552 -1.2098 -0.20697 -0.64287 -0.00031957 -0.50908 -1.0584 -0.040695 -0.79237 -1.2665 -0.28598 -0.76415 -1.3999 -0.30632 -0.10598 0.045893 -0.012548 -0.072814 -3.0383 0 0 0 0 -0.10565 -0.33475 -0.10076 -0.24472 -0.17293
2.7852 0.17926 0.18835 0 0.18903 0 0.20267 0 0.21537 0 0.20305 0.21202 -0.531 -0.19732 -0.61911 -0.012894 -0.49458 -1.0479 -0.034361 -0.76686 -1.3061 -0.2774 -0.77996 -1.407 -0.31469 -0.071063 0.031924 -0.0093133 -0.085634 -3.0706 0 0 0 0 -0.085165 -0.32001 -0.099237 -0.26241 -0.16059
2.7891 0.17897 0.18853 0 0.19705 0 0.2037 0 0.21272 0 0.20474 0.2189 0.16774 -0.18276 -0.59137 -0.021864 -0.49294 -1.0428 -0.034996 -0.76451 -1.3323 -0.26836 -0.78003 -1.4055 -0.31843 -0.052548 0.037261 -0.0075358 -0.093362 -3.1037 0 0 0 0 -0.071882 -0.29588 -0.093343 -0.26092 -0.14589
2.793 0.18407 0.18783 0 0.20121 0 0.19282 0 0.20579 0 0.19486 0.22717 0.89525 -0.1676 -0.56718 -0.02607 -0.50356 -1.0452 -0.040936 -0.78413 -1.3432 -0.26279 -0.76717 -1.3964 -0.31973 -0.052137 0.055443 -0.0074646 -0.094966 -3.1001 0 0 0 0 -0.070861 -0.26933 -0.086326 -0.24425 -0.13351
2.7969 0.18918 0.18572 0 0.19945 0 0.18057 0 0.19907 0 0.18385 0.22671 1.6344 -0.1556 -0.55257 -0.024963 -0.52404 -1.0557 -0.049836 -0.82157 -1.3388 -0.26361 -0.74465 -1.3833 -0.32044 -0.069023 0.078802 -0.0090076 -0.090297 -3.042 0 0 0 0 -0.085074 -0.24635 -0.080946 -0.21744 -0.12711
2.8008 0.18816 0.18156 0 0.19213 0 0.17601 0 0.19429 0 0.18121 0.21557 2.3783 -0.15131 -0.55382 -0.018492 -0.54737 -1.0709 -0.056757 -0.86525 -1.3216 -0.27328 -0.71677 -1.3691 -0.32214 -0.097777 0.093403 -0.011317 -0.080515 -2.9437 0 0 0 0 -0.11558 -0.23381 -0.08017 -0.1891 -0.13018
2.8047 0.18101 0.17598 0 0.18189 0 0.17834 0 0.19042 0 0.18554 0.20007 3.1517 -0.15406 -0.56549 -0.010514 -0.55989 -1.0797 -0.056206 -0.8925 -1.3018 -0.28635 -0.68963 -1.3542 -0.32374 -0.12053 0.087953 -0.012275 -0.07056 -2.8351 0 0 0 0 -0.14903 -0.23019 -0.082941 -0.16922 -0.13868
2.8086 0.17402 0.17101 0 0.17226 0 0.17947 0 0.18631 0 0.18746 0.18745 3.9894 -0.15925 -0.57809 -0.0042266 -0.55802 -1.0772 -0.049022 -0.89707 -1.284 -0.2965 -0.665 -1.3356 -0.32343 -0.12924 0.067759 -0.011324 -0.062815 -2.7381 0 0 0 0 -0.17388 -0.2288 -0.086302 -0.15793 -0.14684
2.8125 0.1724 0.16839 0 0.16594 0 0.17389 0 0.18209 0 0.18149 0.17967 4.9004 -0.16385 -0.58632 -0.0012001 -0.54131 -1.0614 -0.036674 -0.87801 -1.2685 -0.30032 -0.64334 -1.31 -0.32015 -0.12176 0.038355 -0.0085205 -0.057913 -2.6582 0 0 0 0 -0.18411 -0.22575 -0.088737 -0.15397 -0.15169
2.8164 0.17393 0.16753 0 0.16378 0 0.16466 0 0.17789 0 0.17269 0.17417 5.8619 -0.16473 -0.58536 -0.0026226 -0.51119 -1.0322 -0.021491 -0.83741 -1.2541 -0.29502 -0.62458 -1.2772 -0.3131 -0.098458 0.0071594 -0.0042553 -0.055897 -2.5914 0 0 0 0 -0.17515 -0.2173 -0.088934 -0.15489 -0.15075
2.8203 0.17124 0.16582 0 0.16473 0 0.15884 0 0.17229 0 0.16978 0.16862 6.8452 -0.15606 -0.56924 -0.0092838 -0.47489 -0.99293 -0.009394 -0.78665 -1.2327 -0.27826 -0.60821 -1.2413 -0.30187 -0.069118 -0.0090794 -0.00030134 -0.055224 -2.5298 0 0 0 0 -0.14339 -0.19936 -0.086337 -0.15477 -0.14221
2.8242 0.16078 0.16151 0 0.16638 0 0.15856 0 0.16351 0 0.17353 0.1631 7.8362 -0.14025 -0.54624 -0.017027 -0.44463 -0.95566 -0.0029252 -0.74573 -1.2007 -0.25862 -0.59245 -1.2074 -0.29003 -0.051862 -0.0083426 0.0016945 -0.053418 -2.4627 0 0 0 0 -0.1061 -0.17824 -0.083914 -0.15031 -0.13217
2.8281 0.14799 0.15611 0 0.1658 0 0.15847 0 0.15221 0 0.17483 0.15793 8.8285 -0.11958 -0.52102 -0.023808 -0.42376 -0.92488 -0.0014055 -0.72052 -1.1593 -0.24051 -0.57682 -1.177 -0.27924 -0.05292 0.0055072 0.0014994 -0.050205 -2.3793 0 0 0 0 -0.071984 -0.1581 -0.083024 -0.14209 -0.12375
2.832 0.14215 0.15315 0 0.16093 0 0.15254 0 0.14226 0 0.16543 0.15161 9.8121 -0.096401 -0.49731 -0.028125 -0.41374 -0.90338 -0.0035493 -0.71373 -1.1107 -0.22724 -0.56097 -1.147 -0.27069 -0.075326 0.027535 -0.00078045 -0.045757 -2.2795 0 0 0 0 -0.047814 -0.14227 -0.084436 -0.13127 -0.11927
2.8359 0.14587 0.15388 0 0.15208 0 0.14192 0 0.13763 0 0.1486 0.14252 10.784 -0.07442 -0.47936 -0.028381 -0.4142 -0.89328 -0.0064888 -0.72545 -1.0603 -0.22252 -0.54457 -1.1134 -0.26562 -0.11977 0.048573 -0.0045211 -0.041082 -2.18 0 0 0 0 -0.04157 -0.13492 -0.088461 -0.12059 -0.12122
2.8398 0.15119 0.15462 0 0.1424 0 0.13421 0 0.13822 0 0.13638 0.13213 11.771 -0.058831 -0.46774 -0.025595 -0.41677 -0.88958 -0.0052467 -0.74163 -1.0196 -0.22521 -0.52726 -1.0761 -0.26338 -0.17015 0.055141 -0.0075674 -0.038617 -2.1011 0 0 0 0 -0.052901 -0.1358 -0.092251 -0.11462 -0.12819
2.8438 0.1475 0.14938 0 0.13601 0 0.13479 0 0.13929 0 0.13606 0.12472 12.823 -0.049878 -0.4581 -0.022872 -0.41472 -0.88488 0.00029892 -0.74912 -0.99027 -0.22947 -0.50907 -1.0406 -0.26187 -0.20978 0.047708 -0.0088727 -0.038656 -2.0427 0 0 0 0 -0.070562 -0.13874 -0.093095 -0.11345 -0.13574
2.8477 0.13335 0.13579 0 0.13452 0 0.14026 0 0.13551 0 0.14152 0.12301 13.961 -0.047349 -0.44824 -0.021834 -0.40599 -0.87597 0.0090346 -0.74258 -0.97107 -0.23235 -0.49008 -1.0133 -0.26014 -0.23111 0.028639 -0.0082097 -0.040845 -1.9783 0 0 0 0 -0.088571 -0.1402 -0.089916 -0.11649 -0.14165
2.8516 0.11872 0.11843 0 0.13481 0 0.14148 0 0.12548 0 0.13997 0.12484 15.141 -0.05048 -0.43618 -0.023868 -0.3897 -0.86044 0.019162 -0.71848 -0.95905 -0.23127 -0.47043 -0.996 -0.25739 -0.22873 0.0018146 -0.0056313 -0.044481 -1.8813 0 0 0 0 -0.10122 -0.1368 -0.082171 -0.12265 -0.14405
2.8555 0.11457 0.1052 0 0.1308 0 0.13275 0 0.11234 0 0.12616 0.12577 16.285 -0.057438 -0.42042 -0.030277 -0.36811 -0.83682 0.025611 -0.67554 -0.94468 -0.22366 -0.45078 -0.98384 -0.25283 -0.19866 -0.023637 -0.0018892 -0.047491 -1.7581 0 0 0 0 -0.10084 -0.12392 -0.070847 -0.1293 -0.14112
2.8594 0.12007 0.099637 0 0.11864 0 0.11687 0 0.10036 0 0.10756 0.12446 17.361 -0.063751 -0.4041 -0.037641 -0.34892 -0.81179 0.025593 -0.62876 -0.91901 -0.21371 -0.43225 -0.9689 -0.2472 -0.16059 -0.040617 0.0013041 -0.048343 -1.6469 0 0 0 0 -0.091901 -0.1057 -0.061382 -0.13372 -0.13637
2.8633 0.1213 0.096453 0 0.10078 0 0.10117 0 0.091723 0 0.09491 0.12366 18.435 -0.067644 -0.38915 -0.043203 -0.33427 -0.78942 0.020137 -0.58603 -0.88221 -0.20449 -0.41527 -0.94629 -0.24078 -0.12614 -0.049491 0.0035348 -0.047444 -1.5726 0 0 0 0 -0.079447 -0.086432 -0.056506 -0.13536 -0.13239
2.8672 0.10349 0.084997 0 0.084288 0 0.089776 0 0.0864 0 0.089514 0.12494 19.615 -0.068007 -0.37633 -0.044902 -0.3242 -0.77218 0.010876 -0.55198 -0.83628 -0.19785 -0.39993 -0.91635 -0.23349 -0.10258 -0.051425 0.0047449 -0.045528 -1.5031 0 0 0 0 -0.067028 -0.069313 -0.057766 -0.13383 -0.13086
2.8711 0.064351 0.057522 0 0.073474 0 0.080103 0 0.083638 0 0.081945 0.12413 20.935 -0.063796 -0.36567 -0.040241 -0.31678 -0.76224 0.00094368 -0.53052 -0.78614 -0.19543 -0.38604 -0.88173 -0.22485 -0.096806 -0.049026 0.0052025 -0.044055 -1.3604 0 0 0 0 -0.05863 -0.058193 -0.066375 -0.12869 -0.13356
2.875 0.015217 0.01481 0 0.062729 0 0.06499 0 0.081327 0 0.061901 0.11575 22.308 -0.054559 -0.35203 -0.027764 -0.30155 -0.75676 -0.0022785 -0.51836 -0.74415 -0.19492 -0.37088 -0.84242 -0.21284 -0.10715 -0.04638 0.0061896 -0.045994 -1.0876 0 0 0 0 -0.055487 -0.055251 -0.079544 -0.11829 -0.14028
2.8789 -0.030257 -0.035322 0 0.03694 0 0.03567 0 0.073302 0 0.026153 0.10332 23.598 -0.042142 -0.33031 -0.011699 -0.2724 -0.74713 0.0028475 -0.50433 -0.71136 -0.19081 -0.35085 -0.79313 -0.19695 -0.1188 -0.042919 0.0082761 -0.051025 -0.7083 0 0 0 0 -0.052255 -0.054833 -0.090881 -0.10219 -0.14721
2.8828 -0.06756 -0.083993 0 -0.018372 0 -0.016648 0 0.049354 0 -0.023911 0.10234 24.746 -0.026641 -0.29768 0.0058692 -0.22693 -0.72745 0.016229 -0.48282 -0.68264 -0.18 -0.3226 -0.72399 -0.17668 -0.12504 -0.036047 0.011374 -0.058192 -0.31208 0 0 0 0 -0.045721 -0.053226 -0.097272 -0.079105 -0.15227
2.8867 -0.1015 -0.12557 0 -0.10339 0 -0.096473 0 0.0018115 0 -0.08789 0.12671 25.825 -0.0079637 -0.25214 0.022978 -0.1643 -0.69196 0.036934 -0.44898 -0.65007 -0.15995 -0.2827 -0.62206 -0.15172 -0.12051 -0.022894 0.015179 -0.066144 0.027391 0 0 0 0 -0.033115 -0.046755 -0.096195 -0.047927 -0.15357
2.8906 -0.13676 -0.15757 0 -0.19741 0 -0.19443 0 -0.064891 0 -0.16299 0.16772 26.951 0.015634 -0.19111 0.037235 -0.085349 -0.6284 0.062219 -0.39536 -0.58865 -0.12721 -0.22206 -0.47247 -0.1211 -0.10063 0.0027431 0.018545 -0.071516 0.3259 0 0 0 0 -0.011179 -0.029108 -0.084457 -0.0058517 -0.14821
2.8945 -0.17073 -0.1788 0 -0.26626 0 -0.28047 0 -0.13125 0 -0.23359 0.18779 28.163 0.044893 -0.12213 0.049486 -0.003102 -0.53576 0.086041 -0.32499 -0.47286 -0.087324 -0.13778 -0.26113 -0.086277 -0.076254 0.038036 0.020024 -0.071619 0.68152 0 0 0 0 0.014608 -0.0010427 -0.066605 0.043734 -0.13753
2.8984 -0.19661 -0.18975 0 -0.28122 0 -0.31382 0 -0.17265 0 -0.27074 0.14198 29.386 0.07901 -0.051068 0.061722 0.075091 -0.41874 0.10656 -0.24173 -0.29843 -0.046045 -0.03175 0.01894 -0.04852 -0.05679 0.075355 0.01955 -0.067068 1.1916 0 0 0 0 0.038263 0.033115 -0.047478 0.096422 -0.12394
2.9023 -0.21256 -0.19474 0 -0.23833 0 -0.27188 0 -0.17695 0 -0.25241 0.014355 30.528 0.11715 0.019365 0.075228 0.14598 -0.27919 0.12336 -0.14613 -0.063069 -0.0068346 0.095566 0.35963 -0.0084589 -0.047367 0.10848 0.017363 -0.05881 1.8695 0 0 0 0 0.055974 0.070423 -0.030049 0.14921 -0.1089
2.9063 -0.22545 -0.20166 0 -0.16533 0 -0.17755 0 -0.1558 0 -0.18992 -0.16157 31.585 0.15799 0.087185 0.091318 0.20769 -0.11922 0.1368 -0.037682 0.2325 0.026898 0.24337 0.73543 0.033271 -0.052224 0.12984 0.014032 -0.048486 2.6309 0 0 0 0 0.063979 0.10746 -0.017291 0.19874 -0.09397
2.9102 -0.24425 -0.21721 0 -0.11016 0 -0.096457 0 -0.139 0 -0.13124 -0.31936 32.636 0.19744 0.15581 0.11028 0.26536 0.061958 0.14962 0.09295 0.57971 0.052612 0.4114 1.1118 0.075296 -0.06898 0.12732 0.011619 -0.040382 3.353 0 0 0 0 0.060378 0.1406 -0.011942 0.24046 -0.081019
2.9141 -0.27019 -0.24104 0 -0.11558 0 -0.096055 0 -0.15511 0 -0.12944 -0.40322 33.741 0.23301 0.23238 0.12855 0.3306 0.25593 0.16424 0.24381 0.93877 0.076274 0.58826 1.4614 0.11563 -0.081618 0.11187 0.011386 -0.036026 3.9488 0 0 0 0 0.055762 0.1731 -0.0093714 0.27821 -0.069522
2.918 -0.29443 -0.26508 0 -0.19363 0 -0.19437 0 -0.21297 0 -0.20005 -0.40504 34.861 0.26476 0.32111 0.14408 0.40888 0.46154 0.18058 0.41432 1.2971 0.10116 0.7706 1.7759 0.15297 -0.08292 0.092304 0.013574 -0.035033 4.406 0 0 0 0 0.056446 0.20853 -0.0070343 0.3154 -0.059093
2.9219 -0.30618 -0.27986 0 -0.31503 0 -0.34114 0 -0.2977 0 -0.30635 -0.36663 35.902 0.29361 0.42505 0.15519 0.50404 0.67751 0.19805 0.60211 1.6449 0.13008 0.9555 2.0656 0.18616 -0.067861 0.078083 0.018104 -0.036466 4.7783 0 0 0 0 0.068122 0.25053 -0.0026257 0.35575 -0.049367
2.9258 -0.30277 -0.28241 0 -0.42195 0 -0.45062 0 -0.38204 0 -0.38755 -0.3477 36.822 0.32319 0.54784 0.15979 0.62021 0.90331 0.21427 0.80114 1.9742 0.16652 1.1402 2.3458 0.2131 -0.032658 0.086611 0.02435 -0.037744 5.1463 0 0 0 0 0.099547 0.30594 0.0069365 0.40637 -0.040025
2.9297 -0.29182 -0.27824 0 -0.45916 0 -0.4617 0 -0.44249 0 -0.40421 -0.38569 37.681 0.36129 0.68016 0.16053 0.74688 1.1323 0.22554 0.9916 2.2913 0.20771 1.3229 2.6213 0.23433 0.0070677 0.1277 0.029957 -0.035022 5.5673 0 0 0 0 0.14889 0.37568 0.021045 0.47168 -0.031154
2.9336 -0.28394 -0.27574 0 -0.4069 0 -0.37791 0 -0.46876 0 -0.36102 -0.47585 38.571 0.41003 0.80941 0.1616 0.87059 1.3562 0.2318 1.1614 2.603 0.24763 1.5024 2.8817 0.2526 0.035029 0.19035 0.033628 -0.028364 6.0274 0 0 0 0 0.2053 0.45217 0.03624 0.54746 -0.022964
2.9375 -0.2843 -0.27887 0 -0.2952 0 -0.25841 0 -0.46357 0 -0.29271 -0.58057 39.509 0.46929 0.9272 0.16529 0.98278 1.5683 0.23368 1.3033 2.9089 0.28203 1.6765 3.1082 0.26949 0.042198 0.26463 0.034754 -0.018767 6.4292 0 0 0 0 0.26119 0.52899 0.050137 0.6297 -0.015595
2.9414 -0.29069 -0.28529 0 -0.18906 0 -0.17288 0 -0.43811 0 -0.2347 -0.65621 40.408 0.53739 1.0253 0.17357 1.0752 1.7608 0.23247 1.412 3.2059 0.3066 1.8423 3.2844 0.28663 0.021307 0.3379 0.032969 -0.0079582 6.6462 0 0 0 0 0.30833 0.59852 0.06024 0.71307 -0.0091404
2.9453 -0.29835 -0.29101 0 -0.15129 0 -0.15894 0 -0.40805 0 -0.20737 -0.67839 41.176 0.6033 1.0868 0.18718 1.1314 1.9101 0.23221 1.4782 3.4648 0.31282 1.9852 3.4021 0.30559 -0.032045 0.37827 0.028085 -0.0018106 6.6287 0 0 0 0 0.32943 0.64049 0.061818 0.78184 -0.0037035
2.9492 -0.30499 -0.29559 0 -0.20502 0 -0.20993 0 -0.39 0 -0.21854 -0.65205 41.813 0.65134 1.1221 0.1993 1.1619 2.0176 0.23567 1.5239 3.6659 0.30702 2.0985 3.4592 0.32392 -0.087945 0.37964 0.02243 -0.0029091 6.4731 0 0 0 0 0.32821 0.65358 0.057287 0.82829 0.0011793
2.9531 -0.31106 -0.30206 0 -0.31949 0 -0.29077 0 -0.39528 0 -0.26597 -0.60349 42.408 0.67333 1.1372 0.20543 1.1722 2.0823 0.24247 1.5574 3.7952 0.29338 2.1761 3.4562 0.33875 -0.12918 0.34569 0.017099 -0.010894 6.3645 0 0 0 0 0.30895 0.63957 0.048448 0.84945 0.0053992
2.957 -0.3167 -0.31205 0 -0.42862 0 -0.36145 0 -0.4221 0 -0.33005 -0.55992 43.035 0.66346 1.1373 0.20192 1.1671 2.1038 0.25143 1.5844 3.8423 0.27583 2.2125 3.3961 0.34727 -0.14195 0.28319 0.013029 -0.024472 6.4051 0 0 0 0 0.2764 0.60187 0.037061 0.84388 0.0087278
2.9609 -0.32012 -0.32209 0 -0.47088 0 -0.39272 0 -0.45274 0 -0.37109 -0.52927 43.676 0.61423 1.1286 0.18383 1.152 2.0788 0.25929 1.6086 3.7895 0.25985 2.1971 3.2869 0.34464 -0.10829 0.20624 0.011522 -0.040302 6.4748 0 0 0 0 0.2378 0.54688 0.025598 0.80976 0.01049
2.9648 -0.31939 -0.32576 0 -0.42539 0 -0.3742 0 -0.46167 0 -0.35078 -0.49489 44.253 0.53478 1.1168 0.15273 1.1326 2.0129 0.25883 1.6234 3.646 0.25105 2.1293 3.1417 0.32797 -0.030795 0.14825 0.013677 -0.049719 6.2873 0 0 0 0 0.20481 0.49376 0.017186 0.75587 0.0098286
2.9688 -0.31478 -0.31949 0 -0.32228 0 -0.31879 0 -0.43167 0 -0.26879 -0.43219 44.725 0.4489 1.1015 0.11877 1.1106 1.9225 0.24844 1.6202 3.4553 0.24812 2.0296 2.9737 0.30304 0.059776 0.12349 0.018783 -0.04928 5.6396 0 0 0 0 0.18043 0.45503 0.012194 0.69674 0.007411
2.9727 -0.30853 -0.30616 0 -0.22218 0 -0.25994 0 -0.36709 0 -0.17669 -0.33652 45.135 0.36984 1.0802 0.088329 1.0851 1.813 0.22787 1.5926 3.2362 0.24961 1.9071 2.79 0.27378 0.14483 0.13705 0.026498 -0.037973 4.6508 0 0 0 0 0.16485 0.43612 0.010798 0.63912 0.003859
2.9766 -0.30235 -0.29261 0 -0.17913 0 -0.23553 0 -0.29315 0 -0.14324 -0.23741 45.552 0.31026 1.0492 0.067791 1.0549 1.6893 0.19792 1.535 3.0068 0.25353 1.7716 2.591 0.24472 0.20586 0.19028 0.036302 -0.015953 3.7469 0 0 0 0 0.15713 0.44048 0.012968 0.58907 -2.2564e-05
2.9805 -0.29597 -0.28397 0 -0.20997 0 -0.2634 0 -0.24063 0 -0.19423 -0.18122 45.983 0.29125 0.99915 0.068764 1.0158 1.554 0.16212 1.4374 2.7874 0.25587 1.6357 2.3756 0.22513 0.21154 0.27953 0.046906 0.013758 3.3568 0 0 0 0 0.15421 0.47087 0.019082 0.55498 -0.0022863
2.9844 -0.2883 -0.28017 0 -0.28732 0 -0.32689 0 -0.22642 0 -0.28439 -0.19157 46.364 0.3025 0.93193 0.086575 0.9688 1.4129 0.12972 1.3186 2.5793 0.25425 1.5075 2.1483 0.21748 0.175 0.37293 0.055587 0.040477 3.5578 0 0 0 0 0.15028 0.50942 0.027229 0.53205 -0.0021748
2.9883 -0.27933 -0.27753 0 -0.35826 0 -0.38536 0 -0.24345 0 -0.33436 -0.24225 46.634 0.33041 0.85195 0.1142 0.91559 1.2683 0.10487 1.1926 2.376 0.24879 1.3859 1.92 0.21944 0.11559 0.45422 0.060705 0.059078 3.9892 0 0 0 0 0.14397 0.54513 0.035954 0.51472 -0.00035822
2.9922 -0.27001 -0.27276 0 -0.37606 0 -0.40352 0 -0.26642 0 -0.30188 -0.27223 46.81 0.36367 0.76318 0.14572 0.8573 1.1223 0.09021 1.0695 2.1725 0.2398 1.2695 1.7036 0.22834 0.049227 0.51234 0.060963 0.066279 4.1306 0 0 0 0 0.13485 0.57013 0.043906 0.49861 0.0022607
2.9961 -0.26051 -0.26525 0 -0.32635 0 -0.3748 0 -0.26846 0 -0.21824 -0.23539 46.967 0.38716 0.67135 0.17317 0.7953 0.97757 0.088332 0.96132 1.9622 0.22795 1.1553 1.5073 0.23972 -0.0029715 0.53545 0.054686 0.05886 3.7167 0 0 0 0 0.12324 0.57537 0.049083 0.47805 0.0040404
3 -0.24959 -0.25625 0 -0.23384 0 -0.3197 0 -0.23751 0 -0.15438 -0.14201 47.152 0.38157 0.58763 0.18615 0.73197 0.84114 0.098494 0.87806 1.7446 0.21449 1.0397 1.3342 0.24463 -0.017112 0.51765 0.04111 0.038143 2.9315 0 0 0 0 0.1115 0.55475 0.047931 0.44692 0.0015905
3.0039 -0.23646 -0.24699 0 -0.1469 0 -0.26446 0 -0.18269 0 -0.15205 -0.051496 47.333 0.35431 0.51606 0.18802 0.66984 0.71599 0.11265 0.80886 1.5325 0.20059 0.92542 1.1853 0.2412 -0.0068792 0.47956 0.024599 0.014252 2.2246 0 0 0 0 0.1014 0.52114 0.041425 0.40929 -0.0049656
3.0078 -0.22313 -0.23803 0 -0.10922 0 -0.22294 0 -0.12812 0 -0.19021 -0.019515 47.439 0.31231 0.45864 0.182 0.61082 0.60462 0.12704 0.74769 1.3365 0.1866 0.81696 1.0629 0.22985 0.016019 0.43117 0.0078406 -0.0077933 1.9272 0 0 0 0 0.093485 0.48166 0.030736 0.36874 -0.014892
3.0117 -0.21365 -0.22977 0 -0.13504 0 -0.19711 0 -0.09854 0 -0.21747 -0.047389 47.448 0.26409 0.41664 0.17202 0.55701 0.50897 0.1381 0.68866 1.1669 0.17293 0.71965 0.96973 0.2119 0.038467 0.38259 -0.0063589 -0.023364 2.0101 0 0 0 0 0.088013 0.44355 0.017601 0.3294 -0.026985
3.0156 -0.2104 -0.2225 0 -0.20195 0 -0.1886 0 -0.10498 0 -0.21065 -0.082322 47.406 0.22609 0.39368 0.16487 0.51425 0.43426 0.14039 0.62523 1.0459 0.16067 0.64711 0.90631 0.19087 0.037035 0.34979 -0.012533 -0.025398 2.1733 0 0 0 0 0.085155 0.41835 0.0064937 0.29959 -0.038093
3.0195 -0.21117 -0.21565 0 -0.26536 0 -0.20245 0 -0.13856 0 -0.19439 -0.069788 47.368 0.20805 0.38583 0.1633 0.48589 0.37715 0.13363 0.5618 0.97375 0.15144 0.60391 0.87065 0.17192 0.007771 0.33948 -0.009068 -0.01557 2.1494 0 0 0 0 0.083631 0.40794 0.0025893 0.28263 -0.044612
3.0234 -0.21082 -0.20758 0 -0.28588 0 -0.23659 0 -0.17607 0 -0.20363 -0.0087295 47.337 0.20499 0.38926 0.16363 0.47114 0.33434 0.12059 0.50748 0.94019 0.14585 0.58567 0.86157 0.15543 -0.034188 0.34706 0.0017761 0.0009089 1.931 0 0 0 0 0.082527 0.40578 0.0062788 0.27512 -0.046375
3.0273 -0.2062 -0.19716 0 -0.25253 0 -0.27143 0 -0.19423 0 -0.2356 0.043951 47.26 0.21116 0.40197 0.16204 0.46915 0.30548 0.10343 0.47002 0.94015 0.14418 0.58933 0.88177 0.14072 -0.074958 0.3679 0.017988 0.020197 1.7377 0 0 0 0 0.081182 0.40599 0.016846 0.27381 -0.043904
3.0313 -0.1992 -0.18595 0 -0.18753 0 -0.27778 0 -0.18402 0 -0.24895 0.02519 47.104 0.21784 0.42183 0.15328 0.47817 0.29107 0.085028 0.45859 0.96805 0.14645 0.61056 0.93559 0.12615 -0.096182 0.39499 0.036708 0.037652 1.7903 0 0 0 0 0.078839 0.40069 0.032393 0.27397 -0.038488
3.0352 -0.19485 -0.17832 0 -0.13026 0 -0.24112 0 -0.15564 0 -0.21242 -0.074389 46.898 0.20608 0.44447 0.12771 0.49183 0.2992 0.072317 0.48714 1.0231 0.15087 0.64232 1.0221 0.10804 -0.063328 0.40899 0.051181 0.044686 2.1185 0 0 0 0 0.073517 0.37358 0.044991 0.2657 -0.034649
3.0391 -0.19637 -0.1787 0 -0.11203 0 -0.1796 0 -0.13105 0 -0.14758 -0.19848 46.701 0.17666 0.46396 0.091835 0.50122 0.3275 0.068435 0.53624 1.0976 0.15356 0.67656 1.1299 0.088217 0.007994 0.39987 0.058724 0.041814 2.5583 0 0 0 0 0.065307 0.32765 0.048683 0.24883 -0.035145
3.043 -0.20242 -0.18803 0 -0.13851 0 -0.13508 0 -0.1296 0 -0.11488 -0.27157 46.534 0.13533 0.47793 0.051721 0.50377 0.3771 0.075093 0.59458 1.193 0.15298 0.71371 1.241 0.070239 0.10267 0.36406 0.058908 0.030051 2.9093 0 0 0 0 0.054746 0.26741 0.041902 0.22657 -0.040183
3.0469 -0.20924 -0.20271 0 -0.19028 0 -0.14141 0 -0.15683 0 -0.1544 -0.26064 46.349 0.090128 0.4848 0.014302 0.49844 0.4482 0.0933 0.65065 1.3105 0.1482 0.75521 1.3407 0.058323 0.20265 0.30071 0.052053 0.011124 3.0893 0 0 0 0 0.042916 0.19929 0.024563 0.20356 -0.049188
3.0508 -0.21461 -0.21674 0 -0.23865 0 -0.19714 0 -0.20311 0 -0.24326 -0.19784 46.089 0.059651 0.48331 -0.0066841 0.48684 0.5422 0.12474 0.68608 1.4546 0.13894 0.80725 1.427 0.062112 0.2727 0.21161 0.039523 -0.011609 3.1629 0 0 0 0 0.03301 0.13738 -0.00087127 0.19123 -0.05962
3.0547 -0.21908 -0.22512 0 -0.26358 0 -0.26638 0 -0.25106 0 -0.31483 -0.14841 45.744 0.065966 0.47957 -0.00040203 0.48072 0.64879 0.16411 0.69259 1.6158 0.13008 0.87518 1.5111 0.088364 0.28028 0.12031 0.026725 -0.031176 3.251 0 0 0 0 0.031757 0.10227 -0.022438 0.20379 -0.065269
3.0586 -0.22319 -0.22569 0 -0.26172 0 -0.30596 0 -0.28479 0 -0.31991 -0.15737 45.362 0.10813 0.48056 0.028055 0.48844 0.7563 0.20446 0.68191 1.7784 0.12607 0.95529 1.6071 0.13177 0.23424 0.047135 0.016741 -0.044452 3.4223 0 0 0 0 0.042157 0.098015 -0.03277 0.24114 -0.06382
3.0625 -0.22457 -0.2187 0 -0.24185 0 -0.29512 0 -0.29542 0 -0.26742 -0.22162 44.981 0.18286 0.4909 0.07387 0.51493 0.85752 0.24128 0.664 1.9319 0.12958 1.0436 1.7208 0.18737 0.14507 0.004946 0.010898 -0.049838 3.6529 0 0 0 0 0.066092 0.12598 -0.028281 0.30156 -0.054542
3.0664 -0.21879 -0.2059 0 -0.21501 0 -0.24465 0 -0.2822 0 -0.20707 -0.30428 44.586 0.28319 0.51489 0.13006 0.56387 0.94542 0.27003 0.65097 2.0651 0.14282 1.1344 1.8439 0.24833 0.029112 0.0051107 0.0099852 -0.046375 3.8635 0 0 0 0 0.1046 0.18485 -0.0068012 0.38083 -0.037579
3.0703 -0.20393 -0.19029 0 -0.1884 0 -0.18334 0 -0.25183 0 -0.17787 -0.36899 44.135 0.38733 0.55965 0.17907 0.63862 1.0052 0.28121 0.66993 2.1537 0.16799 1.2109 1.9583 0.29589 -0.070714 0.067643 0.014213 -0.03295 3.9821 0 0 0 0 0.15752 0.26782 0.030921 0.4642 -0.015926
3.0742 -0.18414 -0.17615 0 -0.16623 0 -0.13748 0 -0.21714 0 -0.17784 -0.40106 43.615 0.46924 0.6135 0.20977 0.71874 1.0424 0.279 0.719 2.2063 0.1956 1.2652 2.0438 0.32065 -0.12641 0.16046 0.019656 -0.016348 3.9844 0 0 0 0 0.21097 0.34859 0.068277 0.53127 0.002608
3.0781 -0.16821 -0.16808 0 -0.15309 0 -0.1195 0 -0.19368 0 -0.181 -0.40325 43.067 0.52047 0.6683 0.22045 0.79259 1.0598 0.2666 0.78995 2.2285 0.21987 1.2951 2.0859 0.32124 -0.13452 0.26407 0.024847 6.4873e-05 3.8945 0 0 0 0 0.25697 0.41596 0.097078 0.57432 0.014783
3.082 -0.16381 -0.16896 0 -0.15419 0 -0.1291 0 -0.19317 0 -0.17457 -0.381 42.535 0.53626 0.71625 0.21144 0.85 1.0597 0.24735 0.87242 2.2255 0.23569 1.3004 2.0783 0.29858 -0.097075 0.36024 0.028738 0.013347 3.7622 0 0 0 0 0.28853 0.46127 0.11099 0.58851 0.018372
3.0859 -0.17218 -0.17815 0 -0.17117 0 -0.15917 0 -0.21655 0 -0.1724 -0.33675 42.015 0.513 0.74491 0.18548 0.87605 1.0442 0.22632 0.94678 2.2032 0.23553 1.2813 2.0239 0.2563 -0.023837 0.42194 0.030382 0.019375 3.6326 0 0 0 0 0.29516 0.47379 0.10222 0.56905 0.011023
3.0898 -0.18739 -0.19177 0 -0.19808 0 -0.1996 0 -0.25175 0 -0.19258 -0.27649 41.456 0.46551 0.74301 0.1554 0.86273 1.0169 0.21077 0.9815 2.1693 0.21589 1.2479 1.9333 0.21087 0.048546 0.42596 0.030176 0.015437 3.5247 0 0 0 0 0.27176 0.45411 0.073097 0.5267 -0.0043759
3.0938 -0.20067 -0.20463 0 -0.22258 0 -0.23803 0 -0.2791 0 -0.22986 -0.21575 40.818 0.41453 0.71807 0.13047 0.82421 0.98186 0.20148 0.97413 2.1265 0.18498 1.2105 1.8232 0.17435 0.09774 0.38814 0.029292 0.0048243 3.4249 0 0 0 0 0.22987 0.4186 0.03748 0.48012 -0.021457
3.0977 -0.2061 -0.21259 0 -0.23269 0 -0.26156 0 -0.28154 0 -0.25649 -0.17418 40.124 0.36894 0.67521 0.11382 0.76859 0.93967 0.19784 0.92614 2.073 0.14798 1.1723 1.7115 0.15121 0.11657 0.32015 0.028077 -0.010338 3.3031 0 0 0 0 0.17637 0.37566 0.003154 0.43797 -0.037031
3.1016 -0.20371 -0.214 0 -0.2242 0 -0.26095 0 -0.25338 0 -0.25037 -0.16248 39.428 0.33604 0.62108 0.1072 0.70503 0.89087 0.19845 0.84292 2.0062 0.1107 1.1352 1.6115 0.14403 0.10214 0.23668 0.026748 -0.027506 3.1408 0 0 0 0 0.11911 0.33382 -0.022293 0.40783 -0.048197
3.1055 -0.19837 -0.20983 0 -0.20315 0 -0.23552 0 -0.20299 0 -0.21794 -0.17465 38.76 0.32341 0.56907 0.11054 0.64921 0.83548 0.19966 0.73994 1.9174 0.084471 1.0974 1.5273 0.15281 0.059257 0.16763 0.024858 -0.041532 2.9516 0 0 0 0 0.073155 0.30623 -0.026853 0.39878 -0.050789
3.1094 -0.19569 -0.20304 0 -0.18176 0 -0.19545 0 -0.14911 0 -0.187 -0.1926 38.088 0.32142 0.53047 0.11639 0.60881 0.77879 0.19816 0.64819 1.8133 0.072841 1.0549 1.4535 0.16426 0.016233 0.13099 0.021839 -0.049372 2.775 0 0 0 0 0.045754 0.2936 -0.015755 0.40168 -0.047347
3.1133 -0.19793 -0.19718 0 -0.17118 0 -0.15919 0 -0.11305 0 -0.17883 -0.19803 37.363 0.32353 0.50639 0.12214 0.58244 0.72449 0.19443 0.57841 1.7019 0.074063 1.0071 1.3813 0.17226 -0.015741 0.12472 0.017722 -0.051135 2.6447 0 0 0 0 0.036225 0.29188 0.003923 0.40902 -0.040279
3.1172 -0.20269 -0.19445 0 -0.17555 0 -0.14563 0 -0.10933 0 -0.19049 -0.18133 36.571 0.32558 0.49625 0.12675 0.56796 0.67552 0.18967 0.53624 1.5901 0.08609 0.95475 1.3046 0.1735 -0.030959 0.14401 0.012768 -0.047375 2.5586 0 0 0 0 0.043184 0.29738 0.026467 0.41561 -0.031314
3.1211 -0.20536 -0.19454 0 -0.19065 0 -0.16365 0 -0.13762 0 -0.2037 -0.1438 35.744 0.32359 0.49744 0.13032 0.56138 0.6357 0.1865 0.52521 1.4884 0.10547 0.90036 1.2252 0.1657 -0.026271 0.17863 0.0076144 -0.039395 2.4793 0 0 0 0 0.063826 0.30475 0.044428 0.4157 -0.02241
3.125 -0.20344 -0.19523 0 -0.2068 0 -0.20444 0 -0.18026 0 -0.20658 -0.096097 34.912 0.31715 0.50027 0.1359 0.5546 0.60856 0.19054 0.53574 1.4128 0.12433 0.85379 1.1525 0.1533 -0.011383 0.20288 0.0043105 -0.031287 2.3704 0 0 0 0 0.090079 0.30566 0.04961 0.40687 -0.015384
3.1289 -0.19904 -0.19488 0 -0.21466 0 -0.24386 0 -0.20992 0 -0.20312 -0.055843 34.061 0.3108 0.4976 0.14439 0.54452 0.58927 0.20138 0.54759 1.3603 0.13812 0.82013 1.099 0.14438 -0.0011926 0.20625 0.0036463 -0.02594 2.2408 0 0 0 0 0.11469 0.29963 0.046178 0.39583 -0.0097859
3.1328 -0.19716 -0.19446 0 -0.21085 0 -0.25645 0 -0.20617 0 -0.20324 -0.042099 33.154 0.30666 0.48789 0.15486 0.53178 0.57573 0.21756 0.5532 1.3291 0.14566 0.80154 1.0746 0.14222 -0.00070621 0.18829 0.005833 -0.024132 2.1534 0 0 0 0 0.1358 0.28795 0.03745 0.38647 -0.0053872
3.1367 -0.20095 -0.19674 0 -0.20038 0 -0.23367 0 -0.17084 0 -0.20884 -0.064708 32.178 0.30632 0.47095 0.16574 0.51784 0.56586 0.23681 0.54687 1.3163 0.14651 0.79889 1.0819 0.14905 -0.012966 0.15179 0.010796 -0.026124 2.1826 0 0 0 0 0.15239 0.27269 0.027148 0.38233 -0.0019999
3.1406 -0.20838 -0.20311 0 -0.19347 0 -0.19203 0 -0.12922 0 -0.21339 -0.11423 31.168 0.31054 0.44985 0.17179 0.50755 0.55807 0.2531 0.52459 1.3184 0.14093 0.81236 1.1154 0.16575 -0.03779 0.10854 0.01794 -0.031292 2.3504 0 0 0 0 0.16461 0.25892 0.021358 0.38792 -4.4288e-05
3.1445 -0.2136 -0.2112 0 -0.19785 0 -0.16265 0 -0.11311 0 -0.2131 -0.16352 30.168 0.31465 0.43342 0.16837 0.50471 0.5535 0.25986 0.49796 1.3281 0.13309 0.83164 1.1646 0.1838 -0.063017 0.080287 0.024851 -0.036223 2.5953 0 0 0 0 0.17555 0.25188 0.021422 0.39888 -0.00038044
3.1484 -0.21218 -0.21626 0 -0.21171 0 -0.16827 0 -0.13709 0 -0.21357 -0.18521 29.183 0.31541 0.42543 0.15623 0.50839 0.55508 0.25655 0.47669 1.3449 0.12517 0.85076 1.2201 0.1974 -0.082506 0.073001 0.030344 -0.039279 2.8112 0 0 0 0 0.18613 0.2519 0.024106 0.40963 -0.0033469
3.1523 -0.20506 -0.21543 0 -0.22375 0 -0.2055 0 -0.1875 0 -0.22236 -0.17337 28.173 0.31117 0.42773 0.13691 0.5173 0.56572 0.24373 0.46704 1.3707 0.11834 0.8671 1.2783 0.20338 -0.093788 0.088058 0.033817 -0.039726 2.9276 0 0 0 0 0.1962 0.25858 0.026657 0.41652 -0.0090293
3.1563 -0.19745 -0.21046 0 -0.22194 0 -0.24682 0 -0.23367 0 -0.23653 -0.1502 27.106 0.30078 0.4414 0.1133 0.52917 0.58906 0.22317 0.47522 1.4095 0.11354 0.87903 1.3426 0.19918 -0.095893 0.12379 0.034851 -0.037181 2.9648 0 0 0 0 0.20496 0.2707 0.025545 0.41582 -0.017288
3.1602 -0.19393 -0.20611 0 -0.20458 0 -0.26096 0 -0.25197 0 -0.24175 -0.14893 25.991 0.28674 0.46511 0.09449 0.53902 0.63181 0.20195 0.50797 1.4723 0.11209 0.89018 1.4181 0.18567 -0.093616 0.16686 0.033538 -0.032698 3.0115 0 0 0 0 0.20901 0.28441 0.016064 0.40534 -0.026232
3.1641 -0.19487 -0.20558 0 -0.18391 0 -0.23579 0 -0.24193 0 -0.22609 -0.18601 24.866 0.27647 0.491 0.08515 0.54554 0.68599 0.18709 0.55273 1.5535 0.11344 0.90759 1.506 0.17257 -0.094391 0.19996 0.031542 -0.029008 3.1401 0 0 0 0 0.20847 0.29612 0.0028443 0.39356 -0.032821
3.168 -0.19737 -0.20795 0 -0.17747 0 -0.18666 0 -0.22167 0 -0.19457 -0.24685 23.745 0.27404 0.51658 0.085992 0.54985 0.74722 0.18077 0.60384 1.6493 0.11788 0.93486 1.5997 0.16448 -0.099129 0.21817 0.0293 -0.027142 3.3387 0 0 0 0 0.20401 0.30534 -0.01037 0.38553 -0.035535
3.1719 -0.19917 -0.20983 0 -0.19352 0 -0.14555 0 -0.20982 0 -0.16827 -0.29799 22.595 0.28282 0.54004 0.096453 0.55362 0.81075 0.18409 0.65584 1.7547 0.12557 0.9746 1.6878 0.16515 -0.10726 0.2191 0.027076 -0.027806 3.5224 0 0 0 0 0.19679 0.31217 -0.019802 0.38582 -0.033232
3.1758 -0.2006 -0.20922 0 -0.22282 0 -0.13979 0 -0.21207 0 -0.16783 -0.31437 21.375 0.30781 0.56018 0.11364 0.56105 0.86858 0.19717 0.70118 1.8603 0.13716 1.0299 1.7605 0.17925 -0.11391 0.20366 0.024737 -0.031544 3.6142 0 0 0 0 0.18943 0.31805 -0.019021 0.40116 -0.02438
3.1797 -0.20269 -0.20675 0 -0.24479 0 -0.17458 0 -0.2229 0 -0.19635 -0.29775 20.077 0.34537 0.57874 0.12839 0.57624 0.91337 0.2131 0.73554 1.9514 0.15114 1.094 1.8145 0.20293 -0.10946 0.18696 0.021459 -0.036593 3.6153 0 0 0 0 0.18584 0.32621 -0.0070407 0.42929 -0.011238
3.1836 -0.2044 -0.20347 0 -0.24334 0 -0.22955 0 -0.23591 0 -0.2368 -0.27145 18.739 0.38719 0.59684 0.13663 0.59755 0.94583 0.2265 0.76076 2.0239 0.16502 1.1576 1.8531 0.22894 -0.092996 0.17866 0.016997 -0.041242 3.5956 0 0 0 0 0.18629 0.33709 0.010239 0.4616 0.0028307
3.1875 -0.20282 -0.19832 0 -0.21899 0 -0.27067 0 -0.2488 0 -0.26432 -0.25944 17.399 0.42772 0.61409 0.13714 0.62278 0.96661 0.23471 0.77758 2.0753 0.17701 1.2146 1.8813 0.25287 -0.066244 0.18255 0.011392 -0.044676 3.615 0 0 0 0 0.1902 0.35 0.028339 0.49226 0.015828
3.1914 -0.19642 -0.18907 0 -0.18731 0 -0.27101 0 -0.25835 0 -0.26225 -0.26953 16.053 0.46105 0.62953 0.12991 0.64873 0.97721 0.23576 0.7871 2.1043 0.18523 1.2589 1.9001 0.27038 -0.032899 0.20054 0.0048773 -0.046281 3.6576 0 0 0 0 0.19632 0.36357 0.042176 0.51512 0.025824
3.1953 -0.18716 -0.17574 0 -0.16558 0 -0.22797 0 -0.25524 0 -0.23042 -0.29263 14.677 0.4743 0.63707 0.11877 0.66544 0.97921 0.22798 0.78824 2.1063 0.18561 1.2766 1.9043 0.27419 -0.0076324 0.22875 -0.0012306 -0.04595 3.6442 0 0 0 0 0.20028 0.3719 0.041633 0.51859 0.029694
3.1992 -0.17841 -0.16199 0 -0.15984 0 -0.16509 0 -0.2296 0 -0.18298 -0.31339 13.261 0.47007 0.6343 0.11162 0.6687 0.97752 0.21742 0.78288 2.0922 0.18056 1.2726 1.8852 0.26871 -0.00053293 0.25209 -0.0055084 -0.0458 3.5078 0 0 0 0 0.19931 0.37172 0.030136 0.50812 0.029829
3.2031 -0.1707 -0.15185 0 -0.16273 0 -0.11548 0 -0.18433 0 -0.13972 -0.31942 11.824 0.45103 0.62042 0.11093 0.65735 0.9722 0.20678 0.77041 2.0639 0.17192 1.249 1.8357 0.25657 -0.013052 0.26446 -0.0074435 -0.046918 3.2529 0 0 0 0 0.19332 0.36224 0.011804 0.4881 0.02788
3.207 -0.16053 -0.145 0 -0.16228 0 -0.098252 0 -0.14046 0 -0.11579 -0.30351 10.385 0.42052 0.59554 0.11795 0.6312 0.96264 0.19811 0.75021 2.0225 0.16163 1.208 1.7543 0.24018 -0.044092 0.26191 -0.0067953 -0.050128 2.9426 0 0 0 0 0.18297 0.34356 -0.0089714 0.46292 0.025422
3.2109 -0.14417 -0.13653 0 -0.15238 0 -0.10684 0 -0.12401 0 -0.11369 -0.26356 8.9224 0.384 0.56041 0.13285 0.59033 0.94621 0.19364 0.7204 1.9659 0.15262 1.1518 1.6454 0.22241 -0.088632 0.24098 -0.0034725 -0.056419 2.6353 0 0 0 0 0.17039 0.31673 -0.024958 0.43891 0.024728
3.2148 -0.12248 -0.12214 0 -0.13571 0 -0.11941 0 -0.1429 0 -0.12184 -0.20518 7.3932 0.3524 0.52152 0.14963 0.54032 0.91874 0.19304 0.68039 1.8912 0.14794 1.086 1.5176 0.20569 -0.12828 0.20931 0.00097538 -0.06524 2.3429 0 0 0 0 0.16158 0.28829 -0.028495 0.42221 0.027675
3.2188 -0.10089 -0.10345 0 -0.11851 0 -0.12099 0 -0.17597 0 -0.12269 -0.14388 5.7832 0.32984 0.48444 0.16269 0.48752 0.88075 0.19354 0.63309 1.8009 0.14622 1.0163 1.3793 0.18965 -0.1531 0.1787 0.0047801 -0.074598 2.0463 0 0 0 0 0.15901 0.26338 -0.022471 0.41064 0.032957
3.2227 -0.084035 -0.086819 0 -0.1035 0 -0.11502 0 -0.18705 0 -0.10666 -0.099391 4.1367 0.317 0.45086 0.1697 0.43402 0.83167 0.19361 0.57921 1.6951 0.14574 0.94419 1.2358 0.17368 -0.16038 0.15486 0.0070561 -0.083311 1.7385 0 0 0 0 0.16327 0.2438 -0.0098403 0.40164 0.039308
3.2266 -0.070712 -0.076034 0 -0.088076 0 -0.11255 0 -0.15359 0 -0.081042 -0.082348 2.5186 0.31314 0.42158 0.16907 0.38133 0.7712 0.19183 0.51947 1.574 0.14429 0.8708 1.0874 0.15707 -0.14998 0.14257 0.0070643 -0.09021 1.4358 0 0 0 0 0.17405 0.23047 0.0055201 0.39197 0.04515
3.2305 -0.054658 -0.066545 0 -0.067999 0 -0.11193 0 -0.08464 0 -0.064064 -0.084693 0.94854 0.31244 0.39419 0.16016 0.32968 0.69588 0.18603 0.45289 1.4351 0.13591 0.79514 0.93124 0.13862 -0.12889 0.1475 0.003707 -0.093107 1.1475 0 0 0 0 0.18824 0.22197 0.01543 0.3745 0.046511
3.2344 -0.030414 -0.048039 0 -0.042091 0 -0.094274 0 -0.012786 0 -0.066657 -0.085043 -0.61777 0.30286 0.36174 0.14933 0.27737 0.60836 0.17719 0.38068 1.2839 0.11836 0.71486 0.76371 0.11881 -0.11584 0.16106 -0.0016889 -0.092533 0.84724 0 0 0 0 0.1981 0.21097 0.017038 0.34798 0.041738
3.2383 0.0022392 -0.013533 0 -0.012868 0 -0.043212 0 0.031795 0 -0.077689 -0.066236 -2.2379 0.27894 0.32091 0.1397 0.22386 0.50927 0.16618 0.30276 1.1223 0.092263 0.62787 0.58343 0.09807 -0.11754 0.17736 -0.0081732 -0.089356 0.48644 0 0 0 0 0.19997 0.19385 0.012745 0.31431 0.031035
3.2422 0.039727 0.03411 0 0.01703 0 0.031328 0 0.042115 0 -0.068238 -0.028877 -3.9194 0.23736 0.26971 0.13302 0.16906 0.39853 0.15358 0.21858 0.95069 0.058542 0.53221 0.39194 0.076442 -0.13703 0.19231 -0.015043 -0.084323 0.036279 0 0 0 0 0.19145 0.16845 0.0054293 0.27534 0.014858
3.2461 0.079426 0.084841 0 0.048765 0 0.094971 0 0.034831 0 -0.014173 0.01231 -5.6167 0.17513 0.20629 0.13054 0.11335 0.27509 0.13988 0.12668 0.76827 0.018929 0.42488 0.19197 0.05361 -0.17505 0.20152 -0.021472 -0.078457 -0.49247 0 0 0 0 0.17001 0.13285 0.00010668 0.23387 -0.0058454
3.25 0.12138 0.13012 0 0.087521 0 0.12056 0 0.034617 0 0.081608 0.044865 -7.2873 0.097727 0.13292 0.12999 0.058412 0.13807 0.12519 0.023551 0.57189 -0.021712 0.30267 -0.015403 0.027335 -0.2197 0.20268 -0.026453 -0.073718 -1.0712 0 0 0 0 0.13653 0.089559 0.0051036 0.19375 -0.02754
3.2539 0.16481 0.1683 0 0.13824 0 0.11898 0 0.058046 0 0.18765 0.070014 -8.9384 0.02075 0.056842 0.12719 0.0044983 -0.0074609 0.10957 -0.089925 0.36323 -0.059916 0.17058 -0.23279 -0.0035293 -0.25628 0.20002 -0.030102 -0.07095 -1.6813 0 0 0 0 0.098814 0.045773 0.018685 0.15459 -0.046872
3.2578 0.20438 0.20165 0 0.19976 0 0.13347 0 0.10732 0 0.26587 0.097666 -10.606 -0.047986 -0.019786 0.12024 -0.049337 -0.16028 0.092983 -0.21467 0.14096 -0.094939 0.030491 -0.46617 -0.039839 -0.27956 0.19535 -0.03247 -0.070509 -2.305 0 0 0 0 0.060297 0.0042975 0.037846 0.11464 -0.062484
3.2617 0.2321 0.22971 0 0.26193 0 0.19713 0 0.17247 0 0.29867 0.13251 -12.293 -0.10174 -0.095624 0.10775 -0.10455 -0.31936 0.07545 -0.35137 -0.09639 -0.12664 -0.11562 -0.72259 -0.082104 -0.28643 0.19014 -0.033678 -0.072562 -2.8929 0 0 0 0 0.024057 -0.032821 0.058536 0.071744 -0.073454
3.2656 0.24428 0.24764 0 0.3085 0 0.29405 0 0.23632 0 0.29791 0.16881 -13.947 -0.13131 -0.17228 0.08863 -0.16605 -0.48581 0.057157 -0.50302 -0.35569 -0.15621 -0.26617 -1.0068 -0.13099 -0.27715 0.18469 -0.033873 -0.077286 -3.3659 0 0 0 0 -0.0061072 -0.064876 0.070985 0.020515 -0.078929
3.2695 0.24598 0.25185 0 0.32543 0 0.36605 0 0.28062 0 0.28921 0.20061 -15.505 -0.14614 -0.25602 0.067404 -0.2384 -0.6605 0.039036 -0.66496 -0.63707 -0.18705 -0.41985 -1.3184 -0.18245 -0.26735 0.17595 -0.033843 -0.083032 -3.6774 0 0 0 0 -0.031668 -0.097916 0.068113 -0.040497 -0.082208
3.2734 0.24715 0.24614 0 0.3097 0 0.36303 0 0.29504 0 0.28719 0.23444 -16.958 -0.15841 -0.3501 0.04763 -0.32216 -0.84389 0.021617 -0.83194 -0.93761 -0.22012 -0.57736 -1.6496 -0.23319 -0.26578 0.16148 -0.03412 -0.088495 -3.8779 0 0 0 0 -0.055594 -0.13604 0.051461 -0.1089 -0.085951
3.2773 0.25351 0.23999 0 0.27244 0 0.28993 0 0.2855 0 0.28502 0.28694 -18.363 -0.1767 -0.45613 0.031503 -0.41744 -1.0364 0.0052394 -1.0001 -1.2552 -0.2554 -0.73963 -1.9859 -0.28096 -0.27643 0.13964 -0.035054 -0.092795 -4.099 0 0 0 0 -0.079925 -0.18127 0.023364 -0.18256 -0.091821
3.2813 0.26168 0.24001 0 0.23343 0 0.20429 0 0.27354 0 0.26735 0.36627 -19.776 -0.2106 -0.57493 0.021137 -0.52366 -1.2381 -0.0097782 -1.1647 -1.5868 -0.29215 -0.90791 -2.3089 -0.3234 -0.30161 0.10894 -0.037009 -0.095 -4.446 0 0 0 0 -0.10695 -0.23498 -0.012005 -0.25848 -0.10146
3.2852 0.26374 0.24371 0 0.20988 0 0.16649 0 0.28244 0 0.23297 0.45717 -21.199 -0.27177 -0.70151 0.018121 -0.63668 -1.4453 -0.022935 -1.3169 -1.9204 -0.32618 -1.0821 -2.6006 -0.3571 -0.33444 0.069579 -0.0403 -0.093974 -4.8994 0 0 0 0 -0.13915 -0.293 -0.043177 -0.3299 -0.11622
3.2891 0.25654 0.24311 0 0.20749 0 0.19066 0 0.31924 0 0.20328 0.52836 -22.585 -0.34588 -0.82278 0.017786 -0.74726 -1.6475 -0.034823 -1.4568 -2.2393 -0.35457 -1.2544 -2.8485 -0.38531 -0.35956 0.029207 -0.043946 -0.091416 -5.3304 0 0 0 0 -0.17357 -0.34495 -0.063847 -0.39411 -0.1327
3.293 0.24573 0.23484 0 0.22048 0 0.24135 0 0.3688 0 0.20574 0.55844 -23.907 -0.42324 -0.93195 0.017837 -0.85082 -1.8377 -0.045538 -1.5847 -2.5323 -0.37612 -1.4183 -3.0467 -0.40946 -0.3706 -0.0082564 -0.047274 -0.088405 -5.6243 0 0 0 0 -0.20813 -0.3855 -0.07299 -0.45 -0.14896
3.2969 0.24039 0.2257 0 0.23945 0 0.27331 0 0.40676 0 0.24662 0.55493 -25.189 -0.49393 -1.0233 0.016162 -0.94324 -2.0091 -0.055193 -1.7007 -2.7891 -0.39026 -1.5668 -3.1943 -0.43103 -0.36326 -0.039311 -0.049611 -0.086059 -5.7848 0 0 0 0 -0.24071 -0.4106 -0.070969 -0.49676 -0.16314
3.3008 0.24433 0.2269 0 0.25966 0 0.27138 0 0.41958 0 0.29981 0.54621 -26.472 -0.54097 -1.088 0.0098262 -1.0172 -2.1481 -0.063805 -1.8037 -2.9884 -0.39664 -1.6852 -3.292 -0.45182 -0.33397 -0.058674 -0.049726 -0.086321 -5.9065 0 0 0 0 -0.26766 -0.41516 -0.06036 -0.53225 -0.1723
3.3047 0.25338 0.24249 0 0.28202 0 0.25359 0 0.41277 0 0.32616 0.55338 -27.753 -0.55748 -1.1287 -0.0012391 -1.0704 -2.249 -0.071835 -1.8927 -3.1233 -0.39938 -1.7644 -3.3395 -0.47279 -0.29513 -0.067045 -0.047254 -0.09011 -6.047 0 0 0 0 -0.28745 -0.40728 -0.049873 -0.55633 -0.1758
3.3086 0.26085 0.26418 0 0.30672 0 0.24328 0 0.40024 0 0.30811 0.57001 -28.969 -0.55371 -1.1545 -0.01438 -1.1061 -2.3174 -0.079602 -1.9654 -3.2051 -0.40168 -1.8097 -3.3362 -0.4927 -0.25872 -0.069876 -0.043107 -0.096253 -6.1429 0 0 0 0 -0.30193 -0.39778 -0.043087 -0.56995 -0.17563
3.3125 0.26452 0.27829 0 0.3273 0 0.24557 0 0.38828 0 0.26724 0.57008 -30.069 -0.53712 -1.1685 -0.027546 -1.1248 -2.3543 -0.08702 -2.0165 -3.2367 -0.40456 -1.8235 -3.2835 -0.50973 -0.2305 -0.070817 -0.037951 -0.10376 -6.0683 0 0 0 0 -0.31212 -0.39224 -0.040546 -0.57244 -0.17291
3.3164 0.26719 0.27818 0 0.33237 0 0.25108 0 0.37187 0 0.24542 0.53501 -31.068 -0.51671 -1.1739 -0.038397 -1.127 -2.3612 -0.093848 -2.0405 -3.2219 -0.40845 -1.809 -3.1862 -0.5216 -0.21491 -0.073886 -0.032583 -0.11136 -5.7763 0 0 0 0 -0.31925 -0.39546 -0.041605 -0.56312 -0.16888
3.3203 0.27133 0.2695 0 0.31494 0 0.25479 0 0.34615 0 0.26499 0.47178 -32.042 -0.50765 -1.1662 -0.041168 -1.1083 -2.3293 -0.097767 -2.0149 -3.1525 -0.41024 -1.7673 -3.0513 -0.52003 -0.21343 -0.086871 -0.028536 -0.1161 -5.3628 0 0 0 0 -0.32389 -0.40901 -0.040684 -0.53785 -0.16452
3.3242 0.27483 0.26344 0 0.2806 0 0.26233 0 0.31721 0 0.30625 0.40485 -33.053 -0.50791 -1.1419 -0.035967 -1.0754 -2.2686 -0.096786 -1.9499 -3.0467 -0.40563 -1.7113 -2.8863 -0.50455 -0.2128 -0.10821 -0.025825 -0.11751 -4.9795 0 0 0 0 -0.32584 -0.41892 -0.033138 -0.50323 -0.15917
3.3281 0.27333 0.26545 0 0.24632 0 0.27652 0 0.29758 0 0.326 0.35243 -34.085 -0.50994 -1.0967 -0.023385 -1.0299 -2.1795 -0.089266 -1.851 -2.9062 -0.39219 -1.6417 -2.6984 -0.47481 -0.20754 -0.13511 -0.023994 -0.11597 -4.6879 0 0 0 0 -0.3234 -0.41624 -0.01864 -0.46213 -0.15168
3.332 0.26603 0.27069 0 0.2296 0 0.28483 0 0.29062 0 0.30031 0.3127 -35.073 -0.50547 -1.0278 -0.0045297 -0.97354 -2.0625 -0.073964 -1.7251 -2.7325 -0.36832 -1.5581 -2.4955 -0.43129 -0.19423 -0.16405 -0.022513 -0.1121 -4.4143 0 0 0 0 -0.31482 -0.39388 0.0018761 -0.41723 -0.1411
3.3359 0.25757 0.27006 0 0.23625 0 0.26846 0 0.28316 0 0.24829 0.27242 -35.974 -0.47922 -0.93118 0.018476 -0.90756 -1.916 -0.048882 -1.5831 -2.5233 -0.33213 -1.4556 -2.2863 -0.3749 -0.17093 -0.18832 -0.020426 -0.10718 -4.0518 0 0 0 0 -0.29657 -0.34243 0.024961 -0.37177 -0.126
3.3398 0.25324 0.25968 0 0.25628 0 0.22571 0 0.25783 0 0.21074 0.22576 -36.812 -0.41875 -0.81707 0.039286 -0.83682 -1.7495 -0.016194 -1.4493 -2.287 -0.28828 -1.3301 -2.0792 -0.31412 -0.14704 -0.19699 -0.016871 -0.10365 -3.5906 0 0 0 0 -0.26665 -0.26792 0.040973 -0.3288 -0.10767
3.3438 0.25284 0.24402 0 0.2708 0 0.18134 0 0.21345 0 0.20514 0.18121 -37.638 -0.33719 -0.7045 0.05373 -0.76626 -1.5797 0.017704 -1.3351 -2.0423 -0.24513 -1.1893 -1.8789 -0.25813 -0.13246 -0.18898 -0.012592 -0.10224 -3.1308 0 0 0 0 -0.22948 -0.1915 0.046327 -0.28765 -0.090132
3.3477 0.25054 0.23068 0 0.26457 0 0.16706 0 0.17036 0 0.20598 0.15028 -38.464 -0.24609 -0.60465 0.059562 -0.69833 -1.4164 0.048584 -1.2445 -1.8007 -0.20768 -1.0391 -1.6859 -0.2122 -0.13169 -0.16453 -0.0084152 -0.10304 -2.7726 0 0 0 0 -0.18814 -0.12652 0.04036 -0.2474 -0.076168
3.3516 0.24108 0.22303 0 0.23574 0 0.19182 0 0.15239 0 0.17582 0.13222 -39.251 -0.15944 -0.528 0.055172 -0.63523 -1.2691 0.072118 -1.1786 -1.5738 -0.18071 -0.88718 -1.4995 -0.18104 -0.14765 -0.12544 -0.0053371 -0.10589 -2.517 0 0 0 0 -0.14631 -0.086013 0.023819 -0.20691 -0.068556
3.3555 0.22566 0.21828 0 0.19688 0 0.23412 0 0.16298 0 0.11683 0.11289 -39.959 -0.11003 -0.49219 0.038452 -0.58118 -1.1563 0.079207 -1.1342 -1.3863 -0.17314 -0.75262 -1.3227 -0.17316 -0.17953 -0.078624 -0.0058173 -0.11025 -2.2927 0 0 0 0 -0.11261 -0.092551 0.0019759 -0.16437 -0.072628
3.3594 0.21097 0.21183 0 0.16742 0 0.26494 0 0.18086 0 0.084702 0.079222 -40.596 -0.1055 -0.48253 0.017135 -0.53519 -1.0719 0.071941 -1.0901 -1.2384 -0.18006 -0.64744 -1.1655 -0.18028 -0.20913 -0.040425 -0.0098709 -0.11493 -2.0696 0 0 0 0 -0.091624 -0.12989 -0.013759 -0.12119 -0.084676
3.3633 0.20282 0.20251 0 0.16149 0 0.27545 0 0.18058 0 0.14052 0.033873 -41.213 -0.13732 -0.48456 -0.003533 -0.49646 -1.0077 0.054454 -1.0374 -1.1242 -0.19609 -0.57357 -1.0411 -0.19521 -0.22631 -0.018943 -0.016498 -0.11987 -1.9152 0 0 0 0 -0.083693 -0.17949 -0.019436 -0.079908 -0.10048
3.3672 0.20148 0.19359 0 0.17846 0 0.2786 0 0.15674 0 0.28236 -0.0047689 -41.842 -0.195 -0.48649 -0.019534 -0.46472 -0.95684 0.030639 -0.97136 -1.0386 -0.21665 -0.53134 -0.95962 -0.21218 -0.22451 -0.019808 -0.024641 -0.12518 -1.9196 0 0 0 0 -0.088526 -0.22532 -0.013432 -0.043045 -0.11639
3.3711 0.20335 0.18947 0 0.20265 0 0.28504 0 0.12688 0 0.42751 -0.01638 -42.465 -0.26019 -0.47274 -0.025887 -0.4401 -0.91029 0.0062748 -0.88948 -0.97464 -0.23554 -0.51985 -0.92181 -0.2237 -0.19719 -0.049358 -0.032595 -0.13125 -2.0769 0 0 0 0 -0.10509 -0.24498 0.0043185 -0.014633 -0.1273
3.375 0.20586 0.19202 0 0.21399 0 0.28458 0 0.11184 0 0.4728 0.0067837 -43.036 -0.29324 -0.42758 -0.019103 -0.42306 -0.8574 -0.0082529 -0.80412 -0.92023 -0.2436 -0.52833 -0.91941 -0.22135 -0.14932 -0.10607 -0.037304 -0.13831 -2.267 0 0 0 0 -0.12728 -0.2122 0.024372 -0.00030231 -0.12686
3.3789 0.2092 0.19938 0 0.20359 0 0.25793 0 0.11607 0 0.38307 0.055429 -43.538 -0.2843 -0.36426 -0.0059789 -0.41127 -0.80103 -0.011319 -0.73432 -0.86909 -0.24124 -0.53996 -0.94078 -0.20964 -0.10128 -0.17049 -0.038735 -0.14512 -2.3661 0 0 0 0 -0.14718 -0.14419 0.035644 0.0033522 -0.11821
3.3828 0.21324 0.20727 0 0.18201 0 0.20651 0 0.12845 0 0.22498 0.10889 -43.996 -0.23387 -0.29393 0.0091546 -0.40421 -0.74744 -0.0031437 -0.69147 -0.82391 -0.22964 -0.5493 -0.97762 -0.19267 -0.063644 -0.23183 -0.037421 -0.15043 -2.3628 0 0 0 0 -0.16132 -0.055104 0.033246 -0.001791 -0.10394
3.3867 0.21437 0.21094 0 0.17165 0 0.16294 0 0.13961 0 0.11183 0.14502 -44.442 -0.14733 -0.22939 0.021764 -0.40138 -0.7044 0.014986 -0.6853 -0.78932 -0.21085 -0.5525 -1.0283 -0.17533 -0.045725 -0.27951 -0.034253 -0.15289 -2.3482 0 0 0 0 -0.16684 0.038096 0.013912 -0.013342 -0.087182
3.3906 0.20758 0.20706 0 0.18705 0 0.16383 0 0.15297 0 0.10918 0.15045 -44.876 -0.043192 -0.19756 0.023836 -0.40293 -0.69213 0.039589 -0.73302 -0.78263 -0.18931 -0.5482 -1.0962 -0.16762 -0.060691 -0.29473 -0.031501 -0.14948 -2.3988 0 0 0 0 -0.15967 0.099997 -0.024409 -0.027357 -0.073878
3.3945 0.19253 0.19567 0 0.21932 0 0.20992 0 0.17602 0 0.18769 0.1295 -45.27 0.04016 -0.20978 0.014685 -0.40795 -0.71969 0.062307 -0.81922 -0.81466 -0.1719 -0.54449 -1.1852 -0.17417 -0.097426 -0.27719 -0.031631 -0.14051 -2.4946 0 0 0 0 -0.14387 0.1089 -0.06645 -0.039028 -0.067351
3.3984 0.1763 0.18116 0 0.24003 0 0.25739 0 0.20377 0 0.26209 0.10633 -45.616 0.088622 -0.25823 -0.00085614 -0.41638 -0.78227 0.079673 -0.92459 -0.88357 -0.16079 -0.54705 -1.2958 -0.19162 -0.14136 -0.23667 -0.034687 -0.12843 -2.5715 0 0 0 0 -0.12429 0.070958 -0.099994 -0.047734 -0.065811
3.4023 0.16886 0.17069 0 0.22427 0 0.25493 0 0.21723 0 0.27281 0.11341 -45.94 0.095707 -0.33546 -0.018459 -0.42875 -0.87546 0.08979 -1.0359 -0.98727 -0.15715 -0.55953 -1.4227 -0.21639 -0.18254 -0.18064 -0.040247 -0.11546 -2.635 0 0 0 0 -0.10433 -0.0063269 -0.11664 -0.053729 -0.067236
3.4063 0.1745 0.16998 0 0.17393 0 0.19304 0 0.2027 0 0.23148 0.16794 -46.275 0.058501 -0.43017 -0.032269 -0.446 -0.99222 0.091228 -1.138 -1.1213 -0.16171 -0.58546 -1.5553 -0.24308 -0.20985 -0.11876 -0.047335 -0.10457 -2.7831 0 0 0 0 -0.087977 -0.11008 -0.10754 -0.058011 -0.06853
3.4102 0.18804 0.17916 0 0.12022 0 0.1165 0 0.17129 0 0.19455 0.25304 -46.613 -0.013545 -0.51695 -0.030813 -0.47097 -1.1148 0.082885 -1.2077 -1.2712 -0.17499 -0.62842 -1.6802 -0.25973 -0.2097 -0.068694 -0.052742 -0.10218 -3.0914 0 0 0 0 -0.082039 -0.20831 -0.062838 -0.063952 -0.063689
3.4141 0.19948 0.1927 0 0.10113 0 0.086349 0 0.15433 0 0.20126 0.32391 -46.908 -0.088554 -0.5833 -0.016174 -0.50134 -1.2262 0.069507 -1.2509 -1.4147 -0.19278 -0.68027 -1.7854 -0.26479 -0.19413 -0.033873 -0.05484 -0.10762 -3.4879 0 0 0 0 -0.084931 -0.28189 -0.0015853 -0.073078 -0.053777
3.418 0.20271 0.20359 0 0.13212 0 0.12673 0 0.17557 0 0.24023 0.34034 -47.127 -0.15569 -0.62789 0.0088516 -0.53569 -1.3212 0.052484 -1.2725 -1.5437 -0.21398 -0.73801 -1.8651 -0.25992 -0.17063 -0.012873 -0.053388 -0.11962 -3.7787 0 0 0 0 -0.095423 -0.32811 0.065874 -0.085382 -0.041144
3.4219 0.19965 0.2083 0 0.19483 0 0.20587 0 0.22714 0 0.27022 0.30075 -47.291 -0.20684 -0.65201 0.04046 -0.57219 -1.3963 0.033178 -1.2785 -1.6523 -0.23753 -0.79875 -1.9224 -0.24803 -0.14686 -0.0027133 -0.04858 -0.1363 -3.821 0 0 0 0 -0.11171 -0.34792 0.12913 -0.10038 -0.028697
3.4258 0.1966 0.20795 0 0.25246 0 0.26571 0 0.27482 0 0.26398 0.24613 -47.454 -0.2351 -0.66151 0.071112 -0.60706 -1.4483 0.013227 -1.2783 -1.733 -0.26223 -0.8588 -1.9663 -0.236 -0.13446 0.0035863 -0.041414 -0.15357 -3.6661 0 0 0 0 -0.13043 -0.34865 0.17138 -0.11634 -0.022571
3.4297 0.19726 0.20523 0 0.27718 0 0.26926 0 0.28815 0 0.22798 0.22701 -47.637 -0.24985 -0.67182 0.091902 -0.63494 -1.4842 -0.0042312 -1.2826 -1.7913 -0.2853 -0.91345 -2.0057 -0.23286 -0.13788 0.016876 -0.034958 -0.16541 -3.5129 0 0 0 0 -0.14539 -0.35146 0.18463 -0.12939 -0.02697
3.4336 0.19944 0.20094 0 0.26621 0 0.22343 0 0.26576 0 0.18592 0.26152 -47.801 -0.26098 -0.68768 0.10305 -0.65457 -1.5101 -0.01689 -1.2913 -1.8355 -0.30442 -0.95982 -2.0428 -0.23824 -0.15048 0.038527 -0.030537 -0.17095 -3.5118 0 0 0 0 -0.1542 -0.36336 0.17733 -0.13778 -0.038611
3.4375 0.19784 0.19378 0 0.2358 0 0.16343 0 0.23183 0 0.15317 0.32213 -47.888 -0.27214 -0.70863 0.10616 -0.66529 -1.5271 -0.022793 -1.3021 -1.8681 -0.31757 -0.99469 -2.0714 -0.2498 -0.16714 0.067332 -0.02856 -0.17054 -3.6232 0 0 0 0 -0.15572 -0.38428 0.15617 -0.14048 -0.054095
3.4414 0.18907 0.18309 0 0.20323 0 0.12082 0 0.21031 0 0.13109 0.36223 -47.885 -0.28563 -0.732 0.10419 -0.66708 -1.5355 -0.020077 -1.3114 -1.8907 -0.32274 -1.0146 -2.081 -0.26353 -0.1818 0.10043 -0.029053 -0.16538 -3.6747 0 0 0 0 -0.14942 -0.4111 0.12967 -0.13678 -0.068923
3.4453 0.17404 0.17076 0 0.17502 0 0.10501 0 0.20472 0 0.11953 0.35627 -47.844 -0.2971 -0.74427 0.10519 -0.6599 -1.528 -0.0043791 -1.3088 -1.8958 -0.31457 -1.0077 -2.0628 -0.26645 -0.18334 0.1272 -0.031064 -0.15993 -3.5477 0 0 0 0 -0.1351 -0.42694 0.11621 -0.12504 -0.071683
3.4492 0.15671 0.15992 0 0.14976 0 0.10768 0 0.20215 0 0.12388 0.31632 -47.82 -0.30006 -0.73945 0.11268 -0.64941 -1.5061 0.017951 -1.2948 -1.8819 -0.29781 -0.97968 -2.0139 -0.25447 -0.17453 0.14139 -0.032547 -0.1583 -3.2905 0 0 0 0 -0.11883 -0.42268 0.12037 -0.10918 -0.061861
3.4531 0.14147 0.15202 0 0.12761 0 0.11699 0 0.1921 0 0.14541 0.27369 -47.817 -0.29273 -0.71768 0.12491 -0.63686 -1.4707 0.042988 -1.2721 -1.846 -0.27518 -0.93357 -1.9363 -0.22902 -0.15932 0.14201 -0.03315 -0.16073 -3.0461 0 0 0 0 -0.10306 -0.39864 0.13962 -0.090723 -0.042191
3.457 0.13179 0.14599 0 0.11417 0 0.12611 0 0.17698 0 0.1702 0.24762 -47.784 -0.27485 -0.68095 0.13889 -0.62278 -1.423 0.066926 -1.2446 -1.7859 -0.24946 -0.87291 -1.8335 -0.19332 -0.14196 0.12945 -0.032866 -0.16651 -2.8895 0 0 0 0 -0.089787 -0.35782 0.16945 -0.07107 -0.016557
3.4609 0.12955 0.14054 0 0.11484 0 0.13292 0 0.16412 0 0.17653 0.23226 -47.68 -0.24813 -0.63459 0.14747 -0.60631 -1.3654 0.083969 -1.2186 -1.6967 -0.22467 -0.80277 -1.7093 -0.1551 -0.12944 0.10581 -0.032321 -0.17286 -2.7576 0 0 0 0 -0.081293 -0.30867 0.19985 -0.051975 0.0071842
3.4648 0.13446 0.13667 0 0.12791 0 0.13783 0 0.15286 0 0.15683 0.20964 -47.524 -0.22086 -0.59151 0.13927 -0.58383 -1.3033 0.090074 -1.2022 -1.5807 -0.20497 -0.73303 -1.5678 -0.1305 -0.12841 0.080023 -0.03337 -0.17275 -2.5386 0 0 0 0 -0.077597 -0.27019 0.21155 -0.035393 0.016534
3.4688 0.14357 0.13724 0 0.14497 0 0.14306 0 0.1349 0 0.12858 0.17042 -47.374 -0.19619 -0.55515 0.11515 -0.55413 -1.2388 0.089797 -1.1922 -1.4481 -0.189 -0.66743 -1.4155 -0.12324 -0.13583 0.057605 -0.03636 -0.16416 -2.2072 0 0 0 0 -0.076011 -0.246 0.20025 -0.021246 0.011197
3.4727 0.15249 0.14361 0 0.15826 0 0.15143 0 0.10818 0 0.11809 0.12052 -47.259 -0.17262 -0.52358 0.077675 -0.51662 -1.1705 0.086961 -1.1836 -1.3027 -0.17495 -0.6061 -1.2613 -0.1328 -0.1488 0.039743 -0.040983 -0.14698 -1.8546 0 0 0 0 -0.075179 -0.23292 0.16572 -0.0092455 -0.0068218
3.4766 0.158 0.15333 0 0.16634 0 0.16285 0 0.085721 0 0.13283 0.071541 -47.149 -0.14705 -0.49274 0.031344 -0.47132 -1.096 0.086058 -1.1701 -1.1485 -0.16047 -0.54814 -1.1138 -0.15634 -0.16357 0.02643 -0.046576 -0.12221 -1.5922 0 0 0 0 -0.073825 -0.22459 0.11032 0.0011607 -0.033697
3.4805 0.15975 0.16138 0 0.17207 0 0.17264 0 0.085322 0 0.15347 0.029956 -46.983 -0.10672 -0.44707 -0.010166 -0.4197 -1.0061 0.096568 -1.1325 -0.98994 -0.14028 -0.48948 -0.97945 -0.18213 -0.17192 0.013372 -0.05059 -0.095022 -1.4477 0 0 0 0 -0.070862 -0.19775 0.044317 0.011663 -0.057852
3.4844 0.15929 0.16392 0 0.17606 0 0.17553 0 0.10897 0 0.15571 -0.0029895 -46.738 -0.047938 -0.37851 -0.033621 -0.36939 -0.90124 0.11817 -1.0649 -0.83551 -0.11447 -0.42819 -0.86198 -0.19373 -0.17014 -0.0062866 -0.050856 -0.07481 -1.3628 0 0 0 0 -0.068164 -0.13766 -0.010564 0.024292 -0.068319
3.4883 0.15751 0.16067 0 0.17397 0 0.17181 0 0.13535 0 0.13782 -0.024817 -46.444 0.023362 -0.29023 -0.036607 -0.32459 -0.78717 0.14576 -0.97033 -0.69189 -0.086526 -0.36762 -0.76542 -0.1871 -0.15862 -0.034356 -0.047194 -0.065187 -1.2766 0 0 0 0 -0.067714 -0.046985 -0.045585 0.039417 -0.064148
3.4922 0.15358 0.15388 0 0.1612 0 0.16722 0 0.13688 0 0.12206 -0.030216 -46.143 0.098613 -0.18833 -0.019274 -0.28849 -0.67077 0.17374 -0.85405 -0.56618 -0.060453 -0.3125 -0.6958 -0.1616 -0.13811 -0.071066 -0.039926 -0.068125 -1.1887 0 0 0 0 -0.0712 0.067209 -0.055602 0.056837 -0.046709
3.4961 0.14684 0.14597 0 0.13973 0 0.16518 0 0.10605 0 0.12805 -0.017047 -45.837 0.16132 -0.085582 0.015469 -0.26498 -0.56447 0.19266 -0.72603 -0.47036 -0.043272 -0.27193 -0.65975 -0.11981 -0.11008 -0.11507 -0.030091 -0.085014 -1.1411 0 0 0 0 -0.081005 0.18899 -0.036299 0.075608 -0.020664
3.5 0.13909 0.13854 0 0.11895 0 0.16068 0 0.064434 0 0.14883 0.0088786 -45.496 0.17412 -0.016625 0.051384 -0.2566 -0.49612 0.18606 -0.61584 -0.42603 -0.047719 -0.26392 -0.66026 -0.079792 -0.079061 -0.15667 -0.021621 -0.11087 -1.1631 0 0 0 0 -0.098672 0.2722 0.004421 0.091015 -0.0024809
3.5039 0.13421 0.13339 0 0.10899 0 0.1458 0 0.044237 0 0.15818 0.037674 -45.106 0.13339 0.0063598 0.074022 -0.25737 -0.47054 0.1565 -0.54069 -0.42711 -0.071789 -0.28565 -0.69321 -0.057014 -0.050017 -0.18691 -0.016985 -0.13583 -1.2528 0 0 0 0 -0.12001 0.29787 0.046038 0.099399 -0.00113
3.5078 0.13485 0.13288 0 0.11296 0 0.12295 0 0.060173 0 0.14158 0.06341 -44.699 0.04137 -0.02088 0.077758 -0.2651 -0.48993 0.10764 -0.50922 -0.47157 -0.11306 -0.33405 -0.74818 -0.057617 -0.02576 -0.20084 -0.016944 -0.15551 -1.4025 0 0 0 0 -0.14227 0.25982 0.0788 0.098375 -0.01898
3.5117 0.13997 0.13822 0 0.12554 0 0.10935 0 0.098691 0 0.11532 0.086014 -44.327 -0.094241 -0.098121 0.059211 -0.27771 -0.55335 0.045313 -0.52688 -0.55479 -0.16737 -0.40361 -0.81376 -0.085076 -0.0090513 -0.19464 -0.021701 -0.16627 -1.6101 0 0 0 0 -0.16252 0.15805 0.094294 0.086075 -0.056025
3.5156 0.14602 0.14729 0 0.13871 0 0.12317 0 0.13318 0 0.11054 0.10529 -43.994 -0.24892 -0.21879 0.016899 -0.2939 -0.65725 -0.015808 -0.60186 -0.66844 -0.22435 -0.48083 -0.88337 -0.14013 -0.0066099 -0.16201 -0.030439 -0.16372 -1.8514 0 0 0 0 -0.1749 0.0026111 0.081038 0.05901 -0.10709
3.5195 0.1507 0.15525 0 0.14842 0 0.16241 0 0.14816 0 0.13856 0.11685 -43.643 -0.37125 -0.34176 -0.031283 -0.31323 -0.77085 -0.056461 -0.70631 -0.78358 -0.26774 -0.54317 -0.95746 -0.20036 -0.020148 -0.1137 -0.038697 -0.15336 -2.0587 0 0 0 0 -0.17744 -0.15076 0.048725 0.022783 -0.15252
3.5234 0.15474 0.15825 0 0.15608 0 0.20021 0 0.14888 0 0.17638 0.11779 -43.207 -0.44049 -0.44385 -0.073114 -0.33641 -0.87638 -0.072087 -0.81817 -0.88591 -0.29239 -0.58419 -1.0406 -0.25108 -0.047591 -0.060758 -0.044214 -0.14065 -2.1652 0 0 0 0 -0.17197 -0.27106 0.0098164 -0.016952 -0.18263
3.5273 0.15981 0.15685 0 0.1648 0 0.20637 0 0.15035 0 0.18957 0.11574 -42.679 -0.44638 -0.51167 -0.10108 -0.36414 -0.96356 -0.061431 -0.92335 -0.96791 -0.29613 -0.60229 -1.1361 -0.2835 -0.086968 -0.011365 -0.045852 -0.12901 -2.1835 0 0 0 0 -0.16019 -0.34026 -0.02695 -0.056303 -0.19228
3.5313 0.16523 0.15524 0 0.17497 0 0.1764 0 0.16034 0 0.16885 0.12705 -42.126 -0.38326 -0.53365 -0.10799 -0.39728 -1.0233 -0.02573 -1.0071 -1.0239 -0.2785 -0.59899 -1.2421 -0.28958 -0.13513 0.024828 -0.042842 -0.12191 -2.2225 0 0 0 0 -0.14462 -0.34279 -0.051627 -0.090887 -0.17774
3.5352 0.16776 0.15667 0 0.18349 0 0.1382 0 0.17418 0 0.1408 0.16136 -41.617 -0.26791 -0.50689 -0.088768 -0.43601 -1.0505 0.02313 -1.0511 -1.0572 -0.24651 -0.59015 -1.3523 -0.26595 -0.18156 0.030382 -0.036226 -0.12221 -2.393 0 0 0 0 -0.13149 -0.27493 -0.050897 -0.11428 -0.14234
3.5391 0.16514 0.15995 0 0.18621 0 0.12666 0 0.18343 0 0.14081 0.20835 -41.157 -0.15687 -0.46761 -0.059523 -0.47593 -1.0665 0.06499 -1.0706 -1.0909 -0.21708 -0.59599 -1.4592 -0.23411 -0.21669 0.011094 -0.029994 -0.12539 -2.6888 0 0 0 0 -0.12461 -0.1881 -0.034355 -0.12969 -0.10571
3.543 0.15917 0.16081 0 0.18074 0 0.15 0 0.18611 0 0.17648 0.24438 -40.678 -0.074155 -0.43241 -0.027968 -0.51476 -1.0811 0.092322 -1.074 -1.1361 -0.19681 -0.62369 -1.5571 -0.20435 -0.23666 -0.029066 -0.025726 -0.12896 -2.9765 0 0 0 0 -0.12543 -0.10548 -0.0084252 -0.13928 -0.076195
3.5469 0.15415 0.15661 0 0.16754 0 0.1818 0 0.18719 0 0.21933 0.25554 -40.102 -0.038879 -0.41588 -0.0012521 -0.55043 -1.1029 0.099788 -1.0704 -1.2018 -0.19064 -0.67734 -1.6428 -0.1858 -0.23928 -0.084436 -0.024571 -0.13067 -3.1212 0 0 0 0 -0.13487 -0.047447 0.019922 -0.14553 -0.060522
3.5508 0.15208 0.14929 0 0.14983 0 0.18739 0 0.19114 0 0.23236 0.25272 -39.42 -0.073927 -0.43721 0.010669 -0.57986 -1.1434 0.082199 -1.0737 -1.2994 -0.20358 -0.75821 -1.7139 -0.19078 -0.2231 -0.14394 -0.027488 -0.12753 -3.1188 0 0 0 0 -0.15426 -0.040889 0.039029 -0.15252 -0.066529
3.5547 0.15009 0.1432 0 0.1331 0 0.15812 0 0.19656 0 0.20456 0.2596 -38.693 -0.15672 -0.49118 0.0066861 -0.60305 -1.2006 0.050848 -1.0939 -1.4181 -0.2271 -0.84469 -1.7667 -0.21662 -0.20033 -0.18824 -0.032003 -0.12032 -3.0847 0 0 0 0 -0.18034 -0.080512 0.041295 -0.16394 -0.087256
3.5586 0.14334 0.1403 0 0.12356 0 0.11892 0 0.19878 0 0.15835 0.28457 -37.994 -0.25135 -0.55781 -0.0061599 -0.62222 -1.2636 0.018272 -1.1269 -1.5379 -0.2505 -0.91869 -1.7968 -0.25111 -0.18198 -0.21055 -0.03556 -0.11202 -3.1081 0 0 0 0 -0.20921 -0.14096 0.030965 -0.17897 -0.11125
3.5625 0.13065 0.13807 0 0.12479 0 0.10235 0 0.19576 0 0.12555 0.30783 -37.337 -0.3367 -0.62398 -0.023126 -0.63824 -1.3244 -0.0086803 -1.1682 -1.6446 -0.26752 -0.96975 -1.8004 -0.28624 -0.17398 -0.2079 -0.036787 -0.10452 -3.1389 0 0 0 0 -0.23851 -0.20624 0.012055 -0.19623 -0.13184
3.5664 0.11637 0.1324 0 0.13434 0 0.11652 0 0.18967 0 0.11823 0.30076 -36.672 -0.39244 -0.67584 -0.038882 -0.65191 -1.3743 -0.02389 -1.2113 -1.7234 -0.27235 -0.98908 -1.7768 -0.31356 -0.1812 -0.17958 -0.034559 -0.099693 -3.0413 0 0 0 0 -0.26586 -0.25955 -0.0099907 -0.21366 -0.14262
3.5703 0.10609 0.12204 0 0.1436 0 0.13911 0 0.18286 0 0.1222 0.2586 -35.948 -0.38883 -0.68809 -0.043737 -0.66114 -1.3936 -0.019242 -1.238 -1.7409 -0.25639 -0.96338 -1.728 -0.31791 -0.2077 -0.12936 -0.028101 -0.099938 -2.7596 0 0 0 0 -0.28546 -0.27323 -0.02276 -0.22476 -0.13487
3.5742 0.10077 0.10962 0 0.14255 0 0.14144 0 0.17431 0 0.11545 0.20969 -35.169 -0.35222 -0.67075 -0.038637 -0.66342 -1.3857 -0.0043965 -1.2416 -1.7099 -0.22972 -0.91549 -1.6571 -0.3051 -0.2381 -0.080053 -0.020993 -0.10224 -2.403 0 0 0 0 -0.2963 -0.2582 -0.023368 -0.22706 -0.1178
3.5781 0.09553 0.098158 0 0.12674 0 0.1159 0 0.16106 0 0.090332 0.18816 -34.394 -0.29832 -0.63108 -0.025443 -0.65579 -1.352 0.015951 -1.2199 -1.637 -0.1978 -0.85457 -1.5663 -0.27954 -0.26419 -0.041328 -0.01509 -0.10472 -2.14 0 0 0 0 -0.2974 -0.22334 -0.013269 -0.21957 -0.096805
3.582 0.084727 0.087394 0 0.10048 0 0.079283 0 0.14243 0 0.058847 0.19773 -33.679 -0.24147 -0.57655 -0.0063933 -0.63558 -1.2945 0.037722 -1.1722 -1.5291 -0.16559 -0.78804 -1.4557 -0.24584 -0.27919 -0.020463 -0.011905 -0.10577 -2.015 0 0 0 0 -0.28819 -0.17759 0.0049528 -0.20184 -0.076747
3.5859 0.067834 0.074336 0 0.073387 0 0.051842 0 0.12107 0 0.039351 0.20624 -33.012 -0.20054 -0.51739 0.01494 -0.59783 -1.2138 0.05616 -1.0975 -1.3942 -0.1396 -0.7227 -1.3243 -0.21054 -0.2743 -0.025591 -0.013353 -0.10335 -1.8935 0 0 0 0 -0.26736 -0.13351 0.025769 -0.17316 -0.064018
3.5898 0.050104 0.057547 0 0.052874 0 0.036562 0 0.099279 0 0.039724 0.17837 -32.316 -0.18493 -0.46413 0.033175 -0.54187 -1.1147 0.069123 -1.0036 -1.2456 -0.12339 -0.65739 -1.1717 -0.18087 -0.25087 -0.049818 -0.019072 -0.097658 -1.6056 0 0 0 0 -0.23765 -0.10211 0.038977 -0.13655 -0.061317
3.5938 0.037581 0.040186 0 0.039171 0 0.020164 0 0.075628 0 0.051374 0.11223 -31.521 -0.18199 -0.4157 0.047033 -0.47529 -1.0037 0.079037 -0.90189 -1.09 -0.11279 -0.58571 -0.99962 -0.15679 -0.22197 -0.07538 -0.026234 -0.091401 -1.1296 0 0 0 0 -0.20492 -0.079748 0.042359 -0.096907 -0.063853
3.5977 0.031845 0.027952 0 0.027207 0 -0.007827 0 0.046702 0 0.056734 0.040458 -30.631 -0.18311 -0.36942 0.05624 -0.40228 -0.88237 0.087099 -0.79658 -0.92726 -0.10504 -0.50349 -0.81179 -0.13751 -0.19559 -0.091795 -0.033201 -0.086242 -0.61278 0 0 0 0 -0.17245 -0.062858 0.036055 -0.056627 -0.068733
3.6016 0.029515 0.023654 0 0.013292 0 -0.040118 0 0.012519 0 0.042779 -0.0049431 -29.729 -0.17908 -0.32175 0.060979 -0.32744 -0.75263 0.094449 -0.69155 -0.75621 -0.097103 -0.40724 -0.61391 -0.12169 -0.17969 -0.089121 -0.038357 -0.083774 -0.20865 0 0 0 0 -0.14353 -0.047082 0.021448 -0.018018 -0.072945
3.6055 0.026079 0.023971 0 0.00011748 0 -0.056522 0 -0.020954 0 0.010927 -0.024997 -28.899 -0.15636 -0.26553 0.061713 -0.25893 -0.61636 0.10117 -0.59089 -0.57029 -0.084383 -0.2937 -0.41298 -0.10732 -0.1873 -0.051494 -0.039137 -0.08619 0.079256 0 0 0 0 -0.12433 -0.025761 0.0035214 0.014688 -0.072682
3.6094 0.019506 0.021842 0 -0.0050183 0 -0.042564 0 -0.04583 0 -0.022948 -0.04804 -28.143 -0.1219 -0.20234 0.061192 -0.19963 -0.4808 0.10567 -0.49434 -0.37387 -0.067883 -0.1764 -0.2165 -0.093098 -0.21108 0.0072714 -0.036697 -0.090986 0.37002 0 0 0 0 -0.11403 -0.00079671 -0.0099979 0.040879 -0.070056
3.6133 0.010413 0.012269 0 0.002204 0 -0.0029197 0 -0.059013 0 -0.03927 -0.093525 -27.378 -0.085041 -0.13653 0.060536 -0.14862 -0.35028 0.10698 -0.40122 -0.1732 -0.05009 -0.064225 -0.031524 -0.079382 -0.24238 0.073578 -0.032442 -0.095953 0.73357 0 0 0 0 -0.11041 0.023279 -0.017114 0.060958 -0.067785
3.6172 -3.6143e-05 -0.0039286 0 0.016235 0 0.041594 0 -0.064566 0 -0.030317 -0.14693 -26.517 -0.053367 -0.072158 0.060531 -0.10475 -0.22836 0.10472 -0.31127 0.025393 -0.033188 0.036378 0.13631 -0.066492 -0.27388 0.13591 -0.027541 -0.099379 1.084 0 0 0 0 -0.11135 0.042537 -0.017099 0.0754 -0.067966
3.6211 -0.011345 -0.021481 0 0.022268 0 0.068152 0 -0.069552 0 -0.0088702 -0.17428 -25.566 -0.036877 -0.015281 0.06203 -0.065962 -0.11982 0.098899 -0.22463 0.21184 -0.020291 0.11789 0.28308 -0.054892 -0.29561 0.17845 -0.023543 -0.09913 1.2695 0 0 0 0 -0.11367 0.051389 -0.010195 0.084934 -0.073214
3.625 -0.023048 -0.035218 0 0.0057044 0 0.064337 0 -0.078138 0 -0.00028428 -0.15988 -24.626 -0.041017 0.02742 0.065755 -0.028036 -0.029145 0.092679 -0.14312 0.36953 -0.014163 0.17884 0.40634 -0.04374 -0.29755 0.18451 -0.022155 -0.094224 1.2562 0 0 0 0 -0.11162 0.046446 -0.00062828 0.092479 -0.083828
3.6289 -0.034011 -0.043423 0 -0.035554 0 0.032123 0 -0.089834 0 -0.021069 -0.1249 -23.792 -0.052511 0.060747 0.070797 0.010965 0.049232 0.089445 -0.067535 0.50048 -0.011819 0.23239 0.50496 -0.031338 -0.28722 0.16663 -0.022686 -0.08771 1.1873 0 0 0 0 -0.10382 0.035735 0.0073353 0.10141 -0.09505
3.6328 -0.0432 -0.047712 0 -0.085673 0 -0.014529 0 -0.10217 0 -0.061663 -0.10647 -23.057 -0.062931 0.0879 0.076449 0.050684 0.11715 0.090426 0.00044695 0.60561 -0.011325 0.28489 0.57968 -0.017026 -0.27039 0.13396 -0.024585 -0.08149 1.2389 0 0 0 0 -0.090133 0.024207 0.012522 0.11323 -0.10403
3.6367 -0.050828 -0.050715 0 -0.11842 0 -0.055119 0 -0.1132 0 -0.091352 -0.12065 -22.308 -0.064027 0.11239 0.081868 0.090192 0.17643 0.096225 0.059125 0.68709 -0.010658 0.34196 0.63365 -0.00052734 -0.25354 0.097121 -0.02719 -0.077438 1.4312 0 0 0 0 -0.071022 0.016784 0.014374 0.12914 -0.10815
3.6406 -0.057821 -0.054133 0 -0.11441 0 -0.071218 0 -0.12083 0 -0.08441 -0.14945 -21.452 -0.043257 0.13918 0.085085 0.12577 0.22699 0.10607 0.10306 0.7465 -0.0068225 0.4089 0.67146 0.017031 -0.24846 0.076173 -0.029381 -0.078584 1.6086 0 0 0 0 -0.047935 0.021006 0.013588 0.15063 -0.10364
3.6445 -0.063816 -0.058168 0 -0.076304 0 -0.057417 0 -0.12151 0 -0.044534 -0.16343 -20.514 -0.0069586 0.16786 0.084965 0.15377 0.26864 0.11441 0.13206 0.79307 -0.0003311 0.47678 0.69633 0.031103 -0.258 0.080639 -0.030505 -0.084 1.6109 0 0 0 0 -0.025173 0.03432 0.013445 0.17487 -0.093867
3.6484 -0.066375 -0.061654 0 -0.029382 0 -0.027552 0 -0.11231 0 -0.0031303 -0.15237 -19.62 0.032748 0.19381 0.08196 0.17335 0.29964 0.11821 0.14764 0.82873 0.0064647 0.53485 0.70696 0.038998 -0.2766 0.1047 -0.030736 -0.091323 1.4409 0 0 0 0 -0.0047082 0.050377 0.015018 0.19899 -0.083293
3.6523 -0.063086 -0.062342 0 -0.0051614 0 -0.0074451 0 -0.095688 0 0.0089548 -0.13054 -18.856 0.066576 0.21256 0.076689 0.1838 0.31761 0.11589 0.1503 0.85208 0.011639 0.57447 0.69757 0.039081 -0.29911 0.14207 -0.030248 -0.098751 1.2448 0 0 0 0 0.012288 0.06424 0.018454 0.22072 -0.075073
3.6563 -0.054569 -0.057847 0 -0.018788 0 -0.015453 0 -0.080681 0 -0.010416 -0.11503 -18.171 0.083315 0.21812 0.070211 0.18451 0.31918 0.10636 0.1405 0.85936 0.012774 0.58521 0.66232 0.029965 -0.31831 0.18305 -0.029315 -0.10408 1.139 0 0 0 0 0.024782 0.069862 0.023299 0.23736 -0.072794
3.6602 -0.044649 -0.047482 0 -0.057431 0 -0.045924 0 -0.076467 0 -0.034625 -0.10604 -17.424 0.068304 0.20024 0.065509 0.1743 0.29756 0.091465 0.11831 0.83744 0.0067341 0.55178 0.60129 0.012725 -0.32099 0.20696 -0.028277 -0.10415 1.0904 0 0 0 0 0.031571 0.059043 0.026618 0.24391 -0.080233
3.6641 -0.036872 -0.033626 0 -0.089292 0 -0.072043 0 -0.082794 0 -0.036492 -0.092266 -16.537 0.035612 0.16729 0.063865 0.15752 0.26088 0.077622 0.089667 0.79099 -0.0030729 0.49189 0.52281 -0.0049068 -0.30978 0.21116 -0.027193 -0.10078 0.98464 0 0 0 0 0.034887 0.038574 0.02669 0.24228 -0.091997
3.668 -0.030954 -0.020725 0 -0.086783 0 -0.068082 0 -0.087221 0 -0.01564 -0.071194 -15.596 -0.0054905 0.1246 0.065354 0.13489 0.21233 0.067437 0.055902 0.72186 -0.014465 0.41449 0.43896 -0.019414 -0.2883 0.19826 -0.025979 -0.09529 0.78528 0 0 0 0 0.035357 0.013009 0.023357 0.23311 -0.1047
3.6719 -0.023272 -0.011997 0 -0.046071 0 -0.0317 0 -0.074169 0 0.0033471 -0.055928 -14.76 -0.045323 0.078118 0.069634 0.1071 0.1553 0.062792 0.018056 0.63315 -0.025257 0.32909 0.35709 -0.027937 -0.26122 0.17294 -0.024564 -0.089176 0.58182 0 0 0 0 0.033638 -0.012857 0.016993 0.2173 -0.11502
3.6758 -0.011083 -0.0067005 0 0.011601 0 0.014609 0 -0.03894 0 -0.00036768 -0.057758 -14.09 -0.067894 0.038055 0.075402 0.073824 0.093959 0.065194 -0.023978 0.52961 -0.032118 0.25001 0.27444 -0.027142 -0.23755 0.14599 -0.022879 -0.084921 0.46454 0 0 0 0 0.030392 -0.031224 0.0093227 0.19569 -0.11761
3.6797 0.0042156 -0.00090966 0 0.056379 0 0.044101 0 0.0063767 0 -0.019487 -0.066298 -13.474 -0.06626 0.012055 0.07956 0.036283 0.032889 0.06998 -0.07031 0.42337 -0.034765 0.18802 0.18086 -0.020804 -0.22562 0.13203 -0.021265 -0.08404 0.38398 0 0 0 0 0.027122 -0.038627 0.0044752 0.17138 -0.1116
3.6836 0.018441 0.0085379 0 0.069995 0 0.048137 0 0.041588 0 -0.025409 -0.054686 -12.736 -0.048836 -0.0030848 0.081081 -0.0036572 -0.027634 0.072502 -0.12036 0.31948 -0.036188 0.14002 0.067924 -0.014705 -0.22329 0.13164 -0.020087 -0.085592 0.18266 0 0 0 0 0.024757 -0.039144 0.0039059 0.14633 -0.10099
3.6875 0.028938 0.02075 0 0.054797 0 0.039229 0 0.054422 0 0.00027277 -0.008097 -11.828 -0.022379 -0.010965 0.079774 -0.044812 -0.088374 0.070192 -0.17372 0.21901 -0.03882 0.10264 -0.063278 -0.012496 -0.22749 0.14248 -0.01959 -0.088746 -0.21795 0 0 0 0 0.023785 -0.036139 0.008011 0.12148 -0.088737
3.6914 0.036773 0.031595 0 0.02783 0 0.034378 0 0.049542 0 0.043386 0.056187 -10.88 0.0047407 -0.016671 0.075885 -0.08587 -0.15063 0.060923 -0.22969 0.12159 -0.045396 0.07087 -0.20195 -0.017697 -0.23361 0.1599 -0.01999 -0.092408 -0.69071 0 0 0 0 0.024557 -0.033755 0.016597 0.097599 -0.078265
3.6953 0.044432 0.037896 0 0.0079572 0 0.038165 0 0.042917 0 0.069217 0.10248 -10.053 0.015653 -0.033093 0.071101 -0.12403 -0.21814 0.042967 -0.28586 0.021166 -0.061561 0.033507 -0.33472 -0.035783 -0.22959 0.16913 -0.021568 -0.094382 -1.003 0 0 0 0 0.026955 -0.04037 0.027424 0.075681 -0.076223
3.6992 0.052151 0.04063 0 0.0064663 0 0.043085 0 0.047629 0 0.058117 0.11196 -9.3644 0.010312 -0.06317 0.067622 -0.15907 -0.28976 0.02315 -0.33924 -0.086892 -0.08412 -0.013841 -0.45331 -0.060437 -0.21319 0.16339 -0.023546 -0.094403 -1.0548 0 0 0 0 0.028679 -0.055203 0.03595 0.054896 -0.081046
3.7031 0.057616 0.043755 0 0.024898 0 0.043843 0 0.064393 0 0.027914 0.1014 -8.6727 -0.008094 -0.10564 0.065639 -0.19136 -0.36381 0.004871 -0.3888 -0.20297 -0.11039 -0.070815 -0.55661 -0.088113 -0.18635 0.14337 -0.025532 -0.092759 -0.99576 0 0 0 0 0.028251 -0.07621 0.040425 0.034656 -0.090749
3.707 0.059423 0.049942 0 0.056922 0 0.04657 0 0.084193 0 0.018366 0.10414 -7.8566 -0.035536 -0.15793 0.064884 -0.22145 -0.43821 -0.0090676 -0.43402 -0.326 -0.13746 -0.13603 -0.64673 -0.11554 -0.15229 0.11171 -0.027184 -0.089822 -1.0779 0 0 0 0 0.024389 -0.10092 0.039649 0.014352 -0.10306
3.7109 0.059702 0.057816 0 0.090607 0 0.060887 0 0.098387 0 0.051346 0.13388 -6.9676 -0.065071 -0.21429 0.064047 -0.2504 -0.5089 -0.015155 -0.47477 -0.45188 -0.16049 -0.2061 -0.72441 -0.13829 -0.11798 0.075441 -0.028049 -0.086187 -1.3914 0 0 0 0 0.015127 -0.12505 0.032346 -0.0070189 -0.11417
3.7148 0.06214 0.063616 0 0.11156 0 0.084214 0 0.10556 0 0.10619 0.1708 -6.1758 -0.087674 -0.26284 0.060087 -0.27988 -0.56983 -0.013713 -0.51369 -0.56785 -0.17443 -0.27293 -0.78831 -0.154 -0.095452 0.049535 -0.02795 -0.082481 -1.7626 0 0 0 0 0.0006027 -0.14313 0.020219 -0.030155 -0.11962
3.7188 0.067392 0.065326 0 0.10911 0 0.098649 0 0.1096 0 0.13607 0.1849 -5.5556 -0.10309 -0.29959 0.052616 -0.3097 -0.62026 -0.0091033 -0.55283 -0.66683 -0.18072 -0.33249 -0.83762 -0.16538 -0.086351 0.037841 -0.027208 -0.078641 -1.927 0 0 0 0 -0.015984 -0.15515 0.0064724 -0.053913 -0.11993
3.7227 0.071667 0.064707 0 0.083798 0 0.087621 0 0.11311 0 0.11143 0.16939 -4.9595 -0.11217 -0.32324 0.042168 -0.33883 -0.65925 -0.0034922 -0.59206 -0.74425 -0.18064 -0.38242 -0.87366 -0.17395 -0.089999 0.040311 -0.025935 -0.07451 -1.7959 0 0 0 0 -0.032496 -0.16148 -0.0074037 -0.076868 -0.11595
3.7266 0.070786 0.065084 0 0.050023 0 0.056198 0 0.11431 0 0.049556 0.14679 -4.1464 -0.11645 -0.33376 0.029861 -0.36574 -0.68632 0.0010992 -0.63052 -0.79665 -0.17601 -0.42084 -0.89784 -0.18136 -0.10416 0.054976 -0.024237 -0.069925 -1.5379 0 0 0 0 -0.046648 -0.16293 -0.020053 -0.097233 -0.10901
3.7305 0.065308 0.067508 0 0.028924 0 0.031791 0 0.11036 0 0.0016653 0.14206 -3.0472 -0.11761 -0.33197 0.019944 -0.38482 -0.69826 0.0029291 -0.66165 -0.81575 -0.17017 -0.44206 -0.90866 -0.18886 -0.12164 0.074204 -0.022013 -0.064921 -1.3997 0 0 0 0 -0.053775 -0.16031 -0.029559 -0.10924 -0.10187
3.7344 0.060345 0.069633 0 0.034617 0 0.040741 0 0.10229 0 0.0085458 0.15428 -1.876 -0.11549 -0.3258 0.016248 -0.3933 -0.69912 0.0044516 -0.6789 -0.81328 -0.16574 -0.44888 -0.90202 -0.19508 -0.13262 0.087032 -0.019255 -0.060552 -1.4637 0 0 0 0 -0.054286 -0.15526 -0.036264 -0.11086 -0.096601
3.7383 0.059707 0.068477 0 0.063701 0 0.082028 0 0.095109 0 0.064826 0.15954 -0.94461 -0.10788 -0.3175 0.019385 -0.39038 -0.69029 0.0077056 -0.67918 -0.79508 -0.16229 -0.44263 -0.87571 -0.19832 -0.13508 0.091476 -0.015981 -0.057622 -1.5932 0 0 0 0 -0.049738 -0.14746 -0.040468 -0.10211 -0.093101
3.7422 0.061028 0.063874 0 0.096696 0 0.12459 0 0.092408 0 0.12376 0.14066 -0.35355 -0.092864 -0.30794 0.02912 -0.37577 -0.67251 0.0141 -0.66067 -0.76493 -0.15898 -0.42426 -0.83344 -0.19728 -0.12876 0.087435 -0.01226 -0.056727 -1.5994 0 0 0 0 -0.041644 -0.13645 -0.042337 -0.083447 -0.09099
3.7461 0.058083 0.058652 0 0.11088 0 0.13273 0 0.091465 0 0.13744 0.10873 0.11805 -0.067656 -0.29677 0.044182 -0.3493 -0.64598 0.025162 -0.62166 -0.72599 -0.154 -0.39458 -0.78342 -0.19038 -0.11525 0.076894 -0.0082599 -0.058601 -1.435 0 0 0 0 -0.032261 -0.12122 -0.041926 -0.056013 -0.089388
3.75 0.048285 0.055333 0 0.095154 0 0.09667 0 0.084993 0 0.096221 0.091039 0.80393 -0.033745 -0.28149 0.058499 -0.31534 -0.61242 0.039684 -0.56902 -0.68089 -0.14472 -0.35781 -0.73169 -0.17872 -0.10281 0.067354 -0.0046796 -0.062898 -1.2108 0 0 0 0 -0.025487 -0.10159 -0.039885 -0.02574 -0.086955
3.7539 0.036764 0.05309 0 0.056487 0 0.040181 0 0.068737 0 0.033579 0.098655 1.8335 -0.0003305 -0.26259 0.067388 -0.28183 -0.57658 0.053329 -0.51745 -0.63216 -0.13264 -0.32044 -0.6766 -0.16725 -0.097158 0.062007 -0.0020107 -0.067436 -1.0462 0 0 0 0 -0.022197 -0.080508 -0.037995 0.00095691 -0.084081
3.7578 0.03162 0.048446 0 0.014505 0 -0.00049541 0 0.047448 0 -0.0054718 0.11112 3.0268 0.02688 -0.24118 0.069135 -0.2528 -0.54065 0.063709 -0.47419 -0.58022 -0.11944 -0.28483 -0.61037 -0.15873 -0.099773 0.060186 -0.00051276 -0.070976 -0.93569 0 0 0 0 -0.022393 -0.059664 -0.037527 0.021293 -0.081564
3.7617 0.03495 0.039097 0 -0.010925 0 -0.0059036 0 0.032379 0 -0.0025326 0.096547 4.095 0.0426 -0.21886 0.062881 -0.23176 -0.50659 0.068772 -0.44538 -0.52542 -0.10713 -0.25267 -0.52693 -0.15553 -0.11093 0.060191 -0.00035796 -0.072379 -0.7772 0 0 0 0 -0.025722 -0.040704 -0.039763 0.033225 -0.080354
3.7656 0.039709 0.026827 0 -0.010835 0 0.015165 0 0.031323 0 0.022681 0.046079 4.9222 0.038378 -0.19979 0.048917 -0.22427 -0.47685 0.06581 -0.43891 -0.46747 -0.10022 -0.22422 -0.42899 -0.16078 -0.12803 0.056175 -0.0017767 -0.069896 -0.51045 0 0 0 0 -0.031224 -0.026201 -0.047395 0.034563 -0.082658
3.7695 0.036594 0.01643 0 0.0088774 0 0.038559 0 0.039967 0 0.034843 -0.014439 5.6426 0.021155 -0.18658 0.034191 -0.22634 -0.44926 0.058709 -0.44379 -0.40662 -0.10007 -0.19364 -0.32743 -0.17014 -0.1418 0.044805 -0.0039505 -0.064733 -0.1988 0 0 0 0 -0.03652 -0.015223 -0.059691 0.031229 -0.088432
3.7734 0.023929 0.011665 0 0.031777 0 0.046153 0 0.043306 0 0.016486 -0.048364 6.4612 0.00075051 -0.17775 0.022785 -0.23193 -0.42034 0.051551 -0.44757 -0.34221 -0.1046 -0.15654 -0.23374 -0.17866 -0.14796 0.029459 -0.0062713 -0.058648 0.034226 0 0 0 0 -0.040477 -0.0057501 -0.074178 0.028105 -0.096066
3.7773 0.0096763 0.012113 0 0.040679 0 0.035976 0 0.027342 0 -0.01819 -0.042667 7.4373 -0.015447 -0.17122 0.017053 -0.2361 -0.38715 0.04719 -0.44087 -0.27312 -0.11165 -0.11 -0.15231 -0.18266 -0.14435 0.014451 -0.0083578 -0.052906 0.13306 0 0 0 0 -0.042228 0.0037162 -0.088546 0.028421 -0.10403
3.7813 0.0029493 0.01358 0 0.027765 0 0.0165 0 -0.0082151 0 -0.03954 -0.01817 8.4582 -0.018589 -0.16348 0.019035 -0.23255 -0.34593 0.04881 -0.41264 -0.19756 -0.11799 -0.051086 -0.079473 -0.17788 -0.12959 0.0065872 -0.009822 -0.04899 0.15956 0 0 0 0 -0.040774 0.014977 -0.099595 0.035599 -0.11015
3.7852 0.003987 0.011167 0 -0.00069922 0 -0.0039169 0 -0.047493 0 -0.031296 -0.0076308 9.3987 0.0029842 -0.1454 0.028946 -0.20952 -0.29089 0.059793 -0.34833 -0.11169 -0.11643 0.020767 -0.0092181 -0.15906 -0.10637 0.020928 -0.010225 -0.048637 0.22101 0 0 0 0 -0.033596 0.030316 -0.10053 0.053153 -0.10986
3.7891 0.0034878 0.0020915 0 -0.028624 0 -0.021115 0 -0.069456 0 -0.0048154 -0.026088 10.263 0.038919 -0.11606 0.040858 -0.17033 -0.22765 0.075387 -0.26384 -0.019418 -0.10668 0.094891 0.060329 -0.13265 -0.083925 0.053382 -0.0099226 -0.05017 0.36751 0 0 0 0 -0.021336 0.04812 -0.092426 0.076011 -0.10355
3.793 -0.0078144 -0.013496 0 -0.041562 0 -0.032935 0 -0.064208 0 0.012589 -0.061969 11.153 0.082339 -0.076412 0.052308 -0.11778 -0.16022 0.092892 -0.16953 0.076226 -0.089701 0.16543 0.12531 -0.10241 -0.066207 0.098306 -0.009016 -0.052471 0.56694 0 0 0 0 -0.0041855 0.06728 -0.076662 0.10148 -0.0919
3.7969 -0.029524 -0.033211 0 -0.037723 0 -0.038468 0 -0.041478 0 0.0019862 -0.092706 12.128 0.12595 -0.028637 0.061251 -0.055893 -0.093189 0.10963 -0.076555 0.17158 -0.06728 0.22692 0.17998 -0.072246 -0.056364 0.14816 -0.0076003 -0.054409 0.76326 0 0 0 0 0.017224 0.086606 -0.055376 0.12687 -0.076067
3.8008 -0.052039 -0.053436 0 -0.029765 0 -0.041503 0 -0.02404 0 -0.033252 -0.10473 13.129 0.15756 0.021542 0.065487 0.0071564 -0.035487 0.12155 -0.0048377 0.25872 -0.043595 0.27056 0.22173 -0.048435 -0.058131 0.18616 -0.0056714 -0.054222 0.93477 0 0 0 0 0.041198 0.10411 -0.033219 0.14804 -0.058575
3.8047 -0.066246 -0.070433 0 -0.034869 0 -0.051705 0 -0.030892 0 -0.074413 -0.099045 14.059 0.17119 0.063214 0.066462 0.058762 0.0056041 0.12759 0.033179 0.32993 -0.025406 0.29616 0.25332 -0.033988 -0.067565 0.19496 -0.0032956 -0.05166 1.0902 0 0 0 0 0.062164 0.11838 -0.01747 0.16288 -0.044251
3.8086 -0.071937 -0.081979 0 -0.060308 0 -0.077288 0 -0.06321 0 -0.10512 -0.083618 14.904 0.17233 0.092899 0.066493 0.095796 0.031928 0.13018 0.044794 0.38597 -0.014149 0.31046 0.28146 -0.026139 -0.078829 0.1771 -0.00062612 -0.048124 1.2296 0 0 0 0 0.076651 0.12945 -0.0097268 0.17264 -0.03495
3.8125 -0.076449 -0.088923 0 -0.096444 0 -0.11395 0 -0.10377 0 -0.12161 -0.066408 15.746 0.16532 0.10951 0.066652 0.11756 0.045451 0.13108 0.036619 0.42816 -0.0098346 0.31757 0.31375 -0.022692 -0.088495 0.13751 0.0021978 -0.044712 1.3346 0 0 0 0 0.0826 0.13715 -0.010134 0.17805 -0.031554
3.8164 -0.085994 -0.09495 0 -0.12368 0 -0.14311 0 -0.12986 0 -0.12848 -0.055989 16.66 0.15563 0.11342 0.067806 0.12504 0.049493 0.13235 0.017908 0.45925 -0.011503 0.32214 0.35573 -0.020845 -0.093285 0.084596 0.0049976 -0.042668 1.4034 0 0 0 0 0.07852 0.14133 -0.017811 0.1801 -0.03442
3.8203 -0.099635 -0.10387 0 -0.12822 0 -0.14573 0 -0.12958 0 -0.12898 -0.062546 17.626 0.1528 0.10922 0.069605 0.12461 0.052684 0.13753 0.010339 0.48746 -0.01473 0.33117 0.40896 -0.015231 -0.08875 0.044372 0.0071819 -0.044357 1.4753 0 0 0 0 0.063614 0.14069 -0.028517 0.17982 -0.043195
3.8242 -0.11194 -0.11644 0 -0.11371 0 -0.12125 0 -0.10953 0 -0.12275 -0.091151 18.557 0.15652 0.10874 0.070139 0.12982 0.063463 0.14582 0.023161 0.52284 -0.013722 0.34547 0.47039 -0.0051575 -0.079834 0.031803 0.0085637 -0.048406 1.601 0 0 0 0 0.047624 0.13756 -0.035627 0.17927 -0.052397
3.8281 -0.12022 -0.1299 0 -0.098906 0 -0.092581 0 -0.089277 0 -0.11257 -0.1323 19.407 0.16409 0.11638 0.068873 0.14563 0.084119 0.15624 0.056053 0.5683 -0.0067982 0.3646 0.53414 0.0085518 -0.069634 0.048007 0.0091167 -0.05358 1.7881 0 0 0 0 0.035664 0.1338 -0.037247 0.17953 -0.059417
3.832 -0.12758 -0.14111 0 -0.1033 0 -0.089288 0 -0.087628 0 -0.10937 -0.16342 20.214 0.17274 0.1352 0.065845 0.17527 0.11576 0.16777 0.10634 0.62531 0.0068413 0.38821 0.59538 0.02481 -0.061049 0.090018 0.0088949 -0.058562 1.9883 0 0 0 0 0.032092 0.13166 -0.032431 0.18191 -0.061985
3.8359 -0.1386 -0.15015 0 -0.13226 0 -0.12255 0 -0.11077 0 -0.12593 -0.1657 21.036 0.17811 0.16815 0.062229 0.22142 0.1588 0.17897 0.16677 0.69437 0.027266 0.41672 0.65394 0.04169 -0.058265 0.14721 0.0080624 -0.061116 2.1503 0 0 0 0 0.042927 0.13576 -0.02109 0.18915 -0.056803
3.8398 -0.15335 -0.1603 0 -0.17341 0 -0.17485 0 -0.14959 0 -0.16332 -0.14221 21.867 0.17959 0.21031 0.062875 0.27612 0.20794 0.18915 0.22025 0.76912 0.049935 0.45304 0.71453 0.057131 -0.062921 0.18854 0.007252 -0.059283 2.2771 0 0 0 0 0.067602 0.15256 -0.0077784 0.20551 -0.043108
3.8438 -0.16701 -0.17404 0 -0.20626 0 -0.21437 0 -0.18659 0 -0.20485 -0.11814 22.644 0.18281 0.25348 0.070443 0.32849 0.25801 0.19938 0.26084 0.84384 0.070736 0.49877 0.78252 0.07166 -0.07103 0.20043 0.0068619 -0.054251 2.4189 0 0 0 0 0.097375 0.18124 0.0037851 0.23091 -0.024836
3.8477 -0.1756 -0.18931 0 -0.21678 0 -0.2211 0 -0.20677 0 -0.2266 -0.12022 23.339 0.19226 0.29355 0.086156 0.3729 0.30728 0.21043 0.2881 0.91704 0.087903 0.55512 0.85896 0.086045 -0.079569 0.17955 0.0070506 -0.047092 2.6076 0 0 0 0 0.12683 0.22034 0.012404 0.26495 -0.004706
3.8516 -0.18083 -0.20084 0 -0.20603 0 -0.20101 0 -0.20576 0 -0.21728 -0.15377 24.008 0.21242 0.32685 0.11049 0.4046 0.35464 0.22308 0.30378 0.98817 0.10018 0.62257 0.93941 0.10122 -0.085167 0.12703 0.0079079 -0.039199 2.8102 0 0 0 0 0.15045 0.26713 0.017524 0.3064 0.014181
3.8555 -0.18846 -0.20568 0 -0.18753 0 -0.17758 0 -0.19109 0 -0.18921 -0.19904 24.734 0.25027 0.34848 0.14201 0.41811 0.4007 0.23786 0.31721 1.0608 0.10668 0.69894 1.0178 0.11863 -0.080896 0.058813 0.0094652 -0.033908 2.9613 0 0 0 0 0.15926 0.31225 0.020564 0.35019 0.02474
3.8594 -0.20174 -0.20728 0 -0.17721 0 -0.17109 0 -0.17701 0 -0.16956 -0.2295 25.518 0.29505 0.36342 0.17154 0.42469 0.44827 0.25188 0.3413 1.14 0.11128 0.77061 1.0915 0.13658 -0.067928 0.01194 0.011245 -0.032916 3.0408 0 0 0 0 0.15833 0.34392 0.025485 0.38652 0.025146
3.8633 -0.21751 -0.21287 0 -0.18405 0 -0.18559 0 -0.17635 0 -0.1787 -0.2339 26.273 0.33677 0.3754 0.1939 0.43248 0.49828 0.26255 0.37892 1.2266 0.11581 0.82903 1.1629 0.1529 -0.049859 0.0019513 0.013054 -0.036163 3.106 0 0 0 0 0.15417 0.35796 0.033165 0.41071 0.016436
3.8672 -0.22927 -0.22597 0 -0.20676 0 -0.21194 0 -0.19398 0 -0.21463 -0.22199 26.92 0.36701 0.38735 0.20528 0.44793 0.55105 0.26766 0.43047 1.32 0.12143 0.86784 1.2359 0.16571 -0.030562 0.037902 0.014775 -0.043271 3.2351 0 0 0 0 0.15258 0.35244 0.043423 0.41972 0.0002224
3.8711 -0.23386 -0.24178 0 -0.23665 0 -0.23915 0 -0.22494 0 -0.25626 -0.21188 27.478 0.37411 0.40289 0.20104 0.47928 0.60639 0.26403 0.49382 1.4177 0.12909 0.87915 1.3126 0.17214 -0.016531 0.12712 0.016316 -0.053328 3.441 0 0 0 0 0.16194 0.32666 0.05468 0.41041 -0.020389
3.875 -0.23449 -0.25091 0 -0.26279 0 -0.26064 0 -0.25767 0 -0.28127 -0.21417 28.035 0.35117 0.42531 0.18094 0.53159 0.66215 0.24998 0.55637 1.509 0.13831 0.86466 1.3925 0.17038 -0.019144 0.24996 0.017649 -0.063017 3.6539 0 0 0 0 0.19005 0.29203 0.060347 0.38745 -0.036504
3.8789 -0.23719 -0.24859 0 -0.27637 0 -0.27224 0 -0.2803 0 -0.2824 -0.22792 28.625 0.31609 0.45259 0.15524 0.59419 0.71683 0.23134 0.60854 1.5881 0.1476 0.84561 1.4753 0.165 -0.037908 0.36575 0.018815 -0.069604 3.7941 0 0 0 0 0.22822 0.26537 0.057411 0.36469 -0.042996
3.8828 -0.24465 -0.24013 0 -0.27361 0 -0.26982 0 -0.28662 0 -0.26903 -0.24807 29.172 0.28162 0.48361 0.12986 0.66032 0.77036 0.21198 0.64717 1.6528 0.15654 0.83548 1.5615 0.15921 -0.071276 0.45325 0.019785 -0.071614 3.8577 0 0 0 0 0.26927 0.25533 0.045158 0.35002 -0.037688
3.8867 -0.25378 -0.23653 0 -0.25761 0 -0.25287 0 -0.2789 0 -0.25563 -0.2728 29.573 0.26132 0.51711 0.11077 0.72274 0.82299 0.19612 0.67079 1.7029 0.16496 0.84761 1.6499 0.15643 -0.11615 0.49371 0.020531 -0.067861 3.9201 0 0 0 0 0.30501 0.26905 0.024013 0.35076 -0.019485
3.8906 -0.25895 -0.24401 0 -0.23849 0 -0.23021 0 -0.26637 0 -0.24926 -0.30212 29.84 0.28195 0.55123 0.10895 0.76781 0.87602 0.19234 0.6805 1.7413 0.17359 0.90729 1.7347 0.16333 -0.16389 0.45711 0.020997 -0.056117 4.053 0 0 0 0 0.31779 0.31696 -0.0023322 0.37974 0.011941
3.8945 -0.25708 -0.25779 0 -0.22962 0 -0.21795 0 -0.26005 0 -0.24717 -0.3318 30.107 0.34473 0.58393 0.12539 0.79159 0.92985 0.20287 0.68846 1.7817 0.184 1.01 1.8066 0.18044 -0.19949 0.36368 0.021461 -0.038995 4.2434 0 0 0 0 0.30219 0.3848 -0.023028 0.43149 0.046381
3.8984 -0.24962 -0.26652 0 -0.23984 0 -0.22757 0 -0.26642 0 -0.24451 -0.3522 30.492 0.43488 0.61416 0.15553 0.79756 0.98229 0.22462 0.70029 1.8305 0.19656 1.1384 1.8587 0.20406 -0.2169 0.23993 0.022253 -0.019526 4.403 0 0 0 0 0.26422 0.45784 -0.032866 0.49578 0.076757
3.9023 -0.24074 -0.2633 0 -0.26574 0 -0.2544 0 -0.28338 0 -0.24235 -0.35534 30.954 0.5391 0.64079 0.19555 0.78833 1.0304 0.25459 0.71817 1.8901 0.21114 1.278 1.8917 0.23074 -0.21257 0.10446 0.023649 -0.00019361 4.4568 0 0 0 0 0.20967 0.5254 -0.028992 0.56466 0.098257
3.9063 -0.23432 -0.25242 0 -0.29101 0 -0.27915 0 -0.30124 0 -0.24711 -0.34305 31.322 0.63875 0.66224 0.24021 0.76749 1.0694 0.28823 0.74273 1.9609 0.22714 1.4091 1.912 0.25553 -0.18373 -0.020899 0.025999 0.015794 4.4151 0 0 0 0 0.14725 0.57511 -0.0093122 0.62801 0.10575
3.9102 -0.23248 -0.24514 0 -0.29608 0 -0.28339 0 -0.30868 0 -0.26179 -0.32686 31.473 0.69625 0.67399 0.27826 0.74022 1.0866 0.31436 0.76675 2.0319 0.24148 1.4921 1.9239 0.26801 -0.13241 -0.10433 0.029679 0.021569 4.3562 0 0 0 0 0.095909 0.58967 0.023056 0.66801 0.093803
3.9141 -0.23539 -0.24895 0 -0.27318 0 -0.26545 0 -0.30047 0 -0.27899 -0.31855 31.472 0.71082 0.67687 0.30496 0.71084 1.0835 0.32816 0.78142 2.0871 0.25173 1.5267 1.9244 0.26783 -0.076397 -0.15282 0.03385 0.01733 4.34 0 0 0 0 0.061586 0.58038 0.055003 0.68646 0.071776
3.918 -0.24112 -0.26057 0 -0.23498 0 -0.24197 0 -0.28145 0 -0.28478 -0.31978 31.502 0.68695 0.67084 0.31884 0.6791 1.0608 0.32825 0.78294 2.1179 0.25674 1.5159 1.9056 0.256 -0.023943 -0.17269 0.037916 0.0035021 4.3457 0 0 0 0 0.043816 0.55398 0.080595 0.68574 0.044413
3.9219 -0.24559 -0.26909 0 -0.20787 0 -0.23377 0 -0.26338 0 -0.27165 -0.32032 31.665 0.63286 0.65638 0.31956 0.64443 1.0211 0.31453 0.76895 2.1177 0.25574 1.4665 1.8637 0.23462 0.017461 -0.17212 0.041267 -0.018636 4.2947 0 0 0 0 0.04014 0.51811 0.094959 0.66969 0.016538
3.9258 -0.24392 -0.26546 0 -0.21249 0 -0.24875 0 -0.25643 0 -0.24784 -0.30692 31.881 0.56685 0.63414 0.30721 0.60472 0.96959 0.28823 0.73745 2.0764 0.24762 1.3927 1.8049 0.20849 0.036391 -0.1646 0.042778 -0.045911 4.1308 0 0 0 0 0.043461 0.48496 0.091941 0.64543 -0.0044003
3.9297 -0.23339 -0.249 0 -0.24589 0 -0.27593 0 -0.26134 0 -0.23129 -0.27531 31.981 0.52018 0.6092 0.28947 0.56167 0.92063 0.25952 0.69808 2.0062 0.23474 1.3256 1.7419 0.18719 0.032076 -0.16614 0.042197 -0.069187 3.8717 0 0 0 0 0.040733 0.46551 0.076781 0.62549 -0.014314
3.9336 -0.21575 -0.22589 0 -0.28053 0 -0.29359 0 -0.2683 0 -0.23115 -0.23563 31.902 0.50101 0.58514 0.27222 0.52007 0.88104 0.23536 0.65914 1.9243 0.21949 1.2771 1.6845 0.17403 0.012217 -0.17777 0.040378 -0.083215 3.5865 0 0 0 0 0.029755 0.45878 0.057967 0.61351 -0.015569
3.9375 -0.19633 -0.20269 0 -0.28304 0 -0.28339 0 -0.26374 0 -0.23469 -0.20652 31.749 0.51067 0.56375 0.25849 0.48415 0.85351 0.21946 0.62473 1.8399 0.20292 1.2505 1.6325 0.17007 -0.018507 -0.19734 0.037991 -0.084866 3.3288 0 0 0 0 0.012048 0.46292 0.040382 0.61007 -0.0099325
3.9414 -0.1802 -0.18216 0 -0.23913 0 -0.24067 0 -0.23995 0 -0.21611 -0.20157 31.664 0.54641 0.54641 0.2508 0.45868 0.83915 0.21466 0.59808 1.7619 0.18593 1.2457 1.5788 0.17516 -0.054688 -0.22047 0.035842 -0.07182 3.0988 0 0 0 0 -0.0086693 0.47466 0.028691 0.61418 0.000181
3.9453 -0.16874 -0.16421 0 -0.16549 0 -0.17701 0 -0.20075 0 -0.16316 -0.21789 31.668 0.59286 0.53451 0.25154 0.45582 0.83446 0.22359 0.58097 1.7002 0.1692 1.2498 1.5163 0.18571 -0.087447 -0.23197 0.035523 -0.041397 2.8648 0 0 0 0 -0.016456 0.48676 0.028093 0.61883 0.011042
3.9492 -0.15976 -0.14923 0 -0.099036 0 -0.11587 0 -0.15946 0 -0.096662 -0.23579 31.645 0.62597 0.52457 0.25428 0.46966 0.82621 0.23605 0.56551 1.6448 0.15315 1.2397 1.4428 0.193 -0.11347 -0.2247 0.036562 -0.0064297 2.6136 0 0 0 0 -0.0039667 0.49408 0.03135 0.61486 0.020793
3.9531 -0.1506 -0.1388 0 -0.071731 0 -0.082588 0 -0.13105 0 -0.059565 -0.23143 31.49 0.63813 0.51515 0.25513 0.49625 0.80883 0.24694 0.54852 1.589 0.13852 1.2061 1.3584 0.1937 -0.1327 -0.19619 0.0382 0.026341 2.3705 0 0 0 0 0.030059 0.49585 0.034183 0.59822 0.029948
3.957 -0.14086 -0.13339 0 -0.089993 0 -0.090566 0 -0.12346 0 -0.080132 -0.19407 31.225 0.62474 0.50495 0.25037 0.53089 0.77815 0.25172 0.52771 1.5267 0.12618 1.1427 1.2617 0.18549 -0.14557 -0.14553 0.039555 0.050659 2.1704 0 0 0 0 0.08458 0.4917 0.032966 0.56598 0.039128
3.9609 -0.13222 -0.13054 0 -0.13291 0 -0.13038 0 -0.13304 0 -0.14226 -0.13498 30.959 0.58236 0.49236 0.2341 0.5657 0.72929 0.24411 0.50132 1.4494 0.11807 1.0428 1.1509 0.166 -0.15304 -0.071765 0.038953 0.056975 2.0149 0 0 0 0 0.15544 0.48121 0.023218 0.51414 0.049533
3.9648 -0.12596 -0.1264 0 -0.16842 0 -0.17157 0 -0.1464 0 -0.19425 -0.080015 30.748 0.52238 0.47625 0.20372 0.58888 0.66564 0.22296 0.47294 1.3569 0.11571 0.91737 1.0289 0.13901 -0.15761 0.016597 0.034845 0.040749 1.8653 0 0 0 0 0.22575 0.4633 0.0069523 0.44661 0.060286
3.9688 -0.12125 -0.11905 0 -0.17394 0 -0.18072 0 -0.14769 0 -0.19224 -0.051008 30.533 0.4585 0.4567 0.16516 0.59812 0.59571 0.19542 0.44689 1.259 0.11687 0.78574 0.90608 0.11094 -0.16046 0.1086 0.028249 0.010356 1.679 0 0 0 0 0.28471 0.43676 -0.0083489 0.37337 0.067915
3.9727 -0.11582 -0.10977 0 -0.1474 0 -0.14517 0 -0.12788 0 -0.13867 -0.050841 30.233 0.39622 0.43312 0.12297 0.59244 0.52306 0.16628 0.42487 1.1618 0.11937 0.65801 0.79505 0.085119 -0.16133 0.19844 0.020181 -0.028433 1.4532 0 0 0 0 0.32762 0.39948 -0.017819 0.30048 0.069124
3.9766 -0.1079 -0.10067 0 -0.10378 0 -0.082925 0 -0.090887 0 -0.077945 -0.064127 29.866 0.33992 0.40479 0.082508 0.57189 0.45078 0.14076 0.40783 1.0712 0.12041 0.5437 0.70153 0.064544 -0.15968 0.28047 0.011967 -0.068798 1.2283 0 0 0 0 0.35151 0.34946 -0.016792 0.2343 0.060429
3.9805 -0.097295 -0.091572 0 -0.063035 0 -0.028372 0 -0.052012 0 -0.052352 -0.071688 29.538 0.2938 0.36858 0.056755 0.53509 0.38045 0.12927 0.39351 0.99511 0.11211 0.45907 0.62014 0.05337 -0.15273 0.34217 0.0069484 -0.096014 1.0472 0 0 0 0 0.35317 0.28247 0.001929 0.18905 0.033534
3.9844 -0.084957 -0.080232 0 -0.038674 0 -0.0048753 0 -0.028349 0 -0.062088 -0.06505 29.312 0.25511 0.32604 0.049606 0.48838 0.30942 0.13117 0.37367 0.92553 0.092012 0.39994 0.5404 0.047721 -0.14038 0.38071 0.006282 -0.10458 0.91106 0 0 0 0 0.3439 0.20931 0.02943 0.16672 -0.0061668
3.9883 -0.072146 -0.0656 0 -0.033026 0 -0.0084636 0 -0.026992 0 -0.069671 -0.048721 29.114 0.22434 0.2793 0.059706 0.4332 0.23667 0.14275 0.34362 0.85473 0.061395 0.3626 0.45702 0.044568 -0.12293 0.39389 0.0094248 -0.095774 0.77665 0 0 0 0 0.32739 0.1394 0.057977 0.16604 -0.052282
3.9922 -0.060228 -0.050375 0 -0.03936 0 -0.016924 0 -0.039776 0 -0.043381 -0.031184 28.814 0.20316 0.23078 0.084662 0.37026 0.16249 0.16014 0.30001 0.77656 0.022524 0.34445 0.37455 0.041529 -0.10077 0.37917 0.015523 -0.072017 0.60137 0 0 0 0 0.30514 0.081453 0.081064 0.18511 -0.098457
3.9961 -0.050663 -0.039421 0 -0.047637 0 -0.013896 0 -0.04944 0 0.0070291 -0.016194 28.381 0.19607 0.18464 0.11972 0.29946 0.088971 0.17706 0.23879 0.683 -0.019945 0.34335 0.30209 0.035669 -0.074459 0.33126 0.022896 -0.038236 0.39173 0 0 0 0 0.27649 0.048821 0.089761 0.22072 -0.13461
4 -0.044347 -0.035377 0 -0.050137 0 -0.0031508 0 -0.042986 0 0.041168 -0.0031742 27.933 0.20976 0.14964 0.15064 0.22371 0.02617 0.18274 0.16135 0.5724 -0.053236 0.35456 0.24445 0.024817 -0.046831 0.24704 0.027657 -0.0083672 0.20604 0 0 0 0 0.23691 0.057309 0.076918 0.25993 -0.145
4.0039 -0.040671 -0.036151 0 -0.044457 0 0.00047849 0 -0.021501 0 0.033861 0.0066238 27.602 0.23703 0.12721 0.16828 0.15077 -0.020206 0.17639 0.078895 0.45945 -0.071672 0.36923 0.19905 0.011248 -0.02171 0.14202 0.028619 0.0093679 0.10378 0 0 0 0 0.18857 0.09554 0.051962 0.2896 -0.13229
4.0078 -0.037675 -0.037089 0 -0.0331 0 -0.0083351 0 0.0017169 0 0.0054043 0.0084967 27.367 0.27153 0.11754 0.16893 0.086755 -0.046943 0.15913 -0.0022999 0.35477 -0.073457 0.3821 0.16076 -0.0035704 -0.0019533 0.025307 0.025811 0.012132 0.087695 0 0 0 0 0.13462 0.15552 0.021154 0.30297 -0.099791
4.0117 -0.033771 -0.035525 0 -0.020765 0 -0.01738 0 0.012825 0 0.0012038 0.00096718 27.066 0.30537 0.11966 0.15054 0.038005 -0.052319 0.13334 -0.07594 0.26923 -0.058527 0.3876 0.12811 -0.018111 0.0095254 -0.092496 0.019782 -0.0012572 0.095448 0 0 0 0 0.079602 0.22706 -0.0086774 0.29453 -0.052874
4.0156 -0.029484 -0.032925 0 -0.011607 0 -0.010996 0 0.0084562 0 0.040925 -0.0075433 26.579 0.319 0.13019 0.11201 0.019368 -0.035316 0.10556 -0.12973 0.22461 -0.030137 0.37257 0.10355 -0.030091 0.0053479 -0.18685 0.012706 -0.029939 0.053541 0 0 0 0 0.037145 0.28796 -0.025276 0.25547 -0.0050715
4.0195 -0.027117 -0.032563 0 -0.0082217 0 0.0095946 0 -0.0032564 0 0.09247 -0.002828 25.988 0.30037 0.13857 0.067593 0.030393 -0.012494 0.085516 -0.16006 0.21832 -0.0039236 0.33227 0.088292 -0.039728 -0.014957 -0.23632 0.0084318 -0.060555 -0.053657 0 0 0 0 0.019512 0.31741 -0.026196 0.19789 0.02499
4.0234 -0.028349 -0.035598 0 -0.012041 0 0.023832 0 -0.011381 0 0.10163 0.02102 25.504 0.25287 0.14032 0.026929 0.063454 0.0050864 0.075851 -0.16815 0.23804 0.012121 0.27067 0.079187 -0.048183 -0.048139 -0.23564 0.0080658 -0.085234 -0.16413 0 0 0 0 0.027668 0.31277 -0.016632 0.13471 0.032357
4.0273 -0.032283 -0.039918 0 -0.023296 0 0.012333 0 -0.01171 0 0.048656 0.051537 25.246 0.18207 0.13344 -0.0035553 0.11211 0.010603 0.077517 -0.15405 0.27417 0.013723 0.19277 0.0722 -0.056081 -0.091091 -0.18181 0.011902 -0.09914 -0.1878 0 0 0 0 0.060504 0.2745 -0.0012369 0.075914 0.01556
4.0313 -0.036265 -0.042829 0 -0.039684 0 -0.020609 0 -0.0085902 0 -0.027766 0.064666 25.102 0.098205 0.1171 -0.017083 0.16742 -0.0025221 0.09039 -0.11774 0.31425 -0.0022944 0.10699 0.068774 -0.063965 -0.13913 -0.073502 0.019672 -0.097697 -0.08116 0 0 0 0 0.11426 0.20638 0.01345 0.033848 -0.024399
4.0352 -0.038843 -0.044377 0 -0.055474 0 -0.047907 0 -0.0088732 0 -0.066151 0.044928 24.842 0.033256 0.097154 -0.0064681 0.21021 -0.03534 0.11025 -0.059534 0.33833 -0.031169 0.040711 0.076926 -0.069911 -0.17887 0.076364 0.028461 -0.079002 0.12021 0 0 0 0 0.17163 0.12839 0.016851 0.029581 -0.073715
4.0391 -0.041715 -0.047629 0 -0.063742 0 -0.04576 0 -0.015204 0 -0.042349 0.00065005 24.358 0.0050674 0.0841 0.017648 0.23407 -0.06979 0.12963 0.0074281 0.34682 -0.056092 0.010462 0.10454 -0.07066 -0.20234 0.22485 0.034669 -0.05471 0.33723 0 0 0 0 0.21393 0.066563 0.011452 0.055747 -0.11146
4.043 -0.048373 -0.05575 0 -0.061686 0 -0.019478 0 -0.025177 0 0.0070328 -0.041148 23.762 0.019658 0.083236 0.050281 0.23849 -0.095073 0.14649 0.076652 0.34488 -0.068622 0.024458 0.15148 -0.063437 -0.20597 0.34994 0.036957 -0.030512 0.51386 0 0 0 0 0.23418 0.032172 0.0013265 0.10747 -0.12859
4.0469 -0.060691 -0.069073 0 -0.054775 0 -0.0018257 0 -0.035861 0 0.021374 -0.056673 23.247 0.078756 0.098686 0.086333 0.22514 -0.10103 0.15971 0.14144 0.33957 -0.061797 0.08741 0.20934 -0.045862 -0.18794 0.43164 0.034501 -0.011643 0.65329 0 0 0 0 0.22814 0.03365 -0.0085992 0.17802 -0.11852
4.0508 -0.076888 -0.08498 0 -0.054733 0 -0.023327 0 -0.047743 0 -0.025022 -0.044457 22.879 0.17992 0.13616 0.11845 0.19991 -0.07029 0.16971 0.18943 0.34714 -0.026099 0.20499 0.26954 -0.013564 -0.14663 0.43652 0.026792 -0.0056063 0.7975 0 0 0 0 0.19291 0.08207 -0.0081658 0.2548 -0.073759
4.0547 -0.092858 -0.10016 0 -0.071076 0 -0.082405 0 -0.063647 0 -0.10063 -0.024895 22.546 0.28953 0.18779 0.1414 0.17958 -0.0032512 0.18091 0.21302 0.38334 0.029087 0.34847 0.33173 0.029352 -0.095881 0.36775 0.017219 -0.011943 0.97933 0 0 0 0 0.14656 0.1606 0.0085237 0.3174 -0.010535
4.0586 -0.10533 -0.1126 0 -0.1024 0 -0.14438 0 -0.084216 0 -0.15023 -0.022005 22.12 0.38363 0.24275 0.15597 0.172 0.085806 0.19518 0.21678 0.44686 0.08844 0.48954 0.40357 0.075139 -0.048322 0.25522 0.008607 -0.024548 1.195 0 0 0 0 0.10443 0.24723 0.036269 0.35917 0.052373
4.0625 -0.11375 -0.12174 0 -0.1353 0 -0.17084 0 -0.10532 0 -0.14718 -0.044741 21.614 0.44907 0.29419 0.16267 0.1808 0.18714 0.21266 0.20533 0.53556 0.14186 0.61074 0.49235 0.1182 -0.011592 0.11984 0.0024817 -0.039241 1.4158 0 0 0 0 0.074761 0.32814 0.0698 0.37722 0.10322
4.0664 -0.1195 -0.12752 0 -0.1531 0 -0.15222 0 -0.12049 0 -0.11267 -0.08333 21.147 0.47535 0.33527 0.16258 0.20783 0.2895 0.23265 0.18545 0.6448 0.17907 0.6957 0.59722 0.15255 0.0073422 -0.01419 9.6165e-05 -0.051398 1.6165 0 0 0 0 0.06435 0.38957 0.10213 0.3709 0.13076
4.0703 -0.12395 -0.13005 0 -0.14825 0 -0.11418 0 -0.12624 0 -0.08826 -0.12074 20.767 0.44988 0.35385 0.15623 0.25269 0.37061 0.24944 0.17765 0.76426 0.18167 0.7164 0.70945 0.16534 -0.0029643 -0.094562 0.0027953 -0.052913 1.7904 0 0 0 0 0.079867 0.40601 0.11537 0.34257 0.11633
4.0742 -0.12758 -0.13013 0 -0.12841 0 -0.093484 0 -0.12545 0 -0.095087 -0.14667 20.359 0.40498 0.35791 0.14706 0.3004 0.42917 0.25835 0.19397 0.8801 0.16302 0.70177 0.81966 0.16254 -0.028384 -0.1173 0.0073491 -0.046824 1.9432 0 0 0 0 0.10359 0.39148 0.10892 0.31219 0.079385
4.0781 -0.13043 -0.12928 0 -0.11104 0 -0.10684 0 -0.12575 0 -0.12056 -0.16238 19.763 0.35495 0.35225 0.13588 0.34534 0.46757 0.25788 0.23768 0.98995 0.13159 0.66809 0.92374 0.14861 -0.061623 -0.086911 0.012364 -0.036137 2.0835 0 0 0 0 0.1275 0.3547 0.085807 0.28774 0.031128
4.082 -0.1325 -0.12872 0 -0.11061 0 -0.13995 0 -0.1342 0 -0.13921 -0.17557 18.972 0.31253 0.34202 0.12358 0.38299 0.48977 0.24775 0.30892 1.0928 0.096343 0.63206 1.022 0.12878 -0.095463 -0.012534 0.016634 -0.02418 2.2223 0 0 0 0 0.14482 0.30554 0.050919 0.2758 -0.017121
4.0859 -0.13334 -0.12844 0 -0.12809 0 -0.16372 0 -0.15207 0 -0.13964 -0.1926 18.169 0.29408 0.3351 0.11156 0.40826 0.50309 0.22898 0.40446 1.1897 0.071164 0.61932 1.1137 0.11189 -0.11939 0.087498 0.018717 -0.016553 2.3714 0 0 0 0 0.14759 0.25961 0.014342 0.28471 -0.048089
4.0898 -0.13161 -0.12758 0 -0.15066 0 -0.16027 0 -0.17327 0 -0.13009 -0.2146 17.547 0.30467 0.33989 0.10277 0.42195 0.52105 0.2099 0.50169 1.2842 0.068375 0.65182 1.1944 0.10868 -0.12524 0.17219 0.018308 -0.01823 2.5329 0 0 0 0 0.13711 0.23627 -0.0067985 0.31388 -0.048309
4.0938 -0.12619 -0.126 0 -0.16138 0 -0.13571 0 -0.18761 0 -0.12322 -0.23814 17.097 0.33125 0.35531 0.098578 0.42973 0.54761 0.19666 0.58254 1.3752 0.082715 0.71895 1.2576 0.11798 -0.11734 0.22436 0.016461 -0.026641 2.6835 0 0 0 0 0.12304 0.23569 -0.0098393 0.35272 -0.026064
4.0977 -0.11792 -0.12473 0 -0.15163 0 -0.11114 0 -0.1873 0 -0.12217 -0.25746 16.618 0.3658 0.37976 0.099695 0.43408 0.58275 0.19188 0.63779 1.4588 0.10918 0.81093 1.2997 0.13721 -0.098881 0.23866 0.013632 -0.039279 2.7788 0 0 0 0 0.11094 0.25568 0.0041913 0.39492 0.011805
4.1016 -0.11001 -0.12457 0 -0.12725 0 -0.10301 0 -0.1728 0 -0.12218 -0.26675 15.932 0.39959 0.41061 0.10644 0.43726 0.62481 0.19707 0.66041 1.5298 0.14107 0.91459 1.3205 0.16222 -0.074044 0.21431 0.010251 -0.052898 2.7811 0 0 0 0 0.10612 0.29166 0.031921 0.43383 0.056475
4.1055 -0.10572 -0.12426 0 -0.10399 0 -0.11071 0 -0.15339 0 -0.12066 -0.26243 15.074 0.41785 0.44106 0.11836 0.44058 0.66595 0.21151 0.64126 1.5703 0.16353 0.99805 1.3206 0.18137 -0.050795 0.15917 0.0064391 -0.0602 2.6903 0 0 0 0 0.1156 0.33087 0.061421 0.45694 0.088708
4.1094 -0.10532 -0.12079 0 -0.095741 0 -0.12028 0 -0.14085 0 -0.1203 -0.24535 14.246 0.41987 0.46353 0.13014 0.44248 0.69626 0.2251 0.60321 1.5787 0.16975 1.0418 1.2992 0.18634 -0.034663 0.10613 0.0021215 -0.059321 2.543 0 0 0 0 0.13224 0.35752 0.077953 0.46382 0.099414
4.1133 -0.1054 -0.11239 0 -0.10401 0 -0.11841 0 -0.14003 0 -0.12247 -0.2207 13.594 0.40895 0.47497 0.13887 0.44115 0.71181 0.23275 0.55859 1.5575 0.16108 1.0435 1.255 0.17643 -0.0264 0.068167 -0.0026551 -0.052038 2.3786 0 0 0 0 0.14992 0.36739 0.078094 0.45716 0.089817
4.1172 -0.10187 -0.10088 0 -0.11669 0 -0.10359 0 -0.14426 0 -0.12212 -0.19489 13.055 0.38824 0.47312 0.14249 0.43492 0.7098 0.23111 0.51596 1.5093 0.14004 1.0039 1.1894 0.15244 -0.026285 0.053173 -0.007692 -0.040619 2.2058 0 0 0 0 0.16369 0.3587 0.061041 0.43975 0.062746
4.1211 -0.093571 -0.090668 0 -0.11751 0 -0.085707 0 -0.14044 0 -0.11272 -0.17154 12.443 0.36219 0.4549 0.1386 0.4212 0.68675 0.21678 0.48395 1.4383 0.11175 0.92704 1.1076 0.11734 -0.034398 0.067591 -0.012474 -0.029225 2.0048 0 0 0 0 0.16705 0.33139 0.028476 0.41589 0.024311
4.125 -0.083041 -0.084607 0 -0.099121 0 -0.075882 0 -0.12079 0 -0.094797 -0.15007 11.66 0.33721 0.41956 0.12757 0.39713 0.64261 0.19245 0.46253 1.3552 0.087789 0.83417 1.0151 0.082012 -0.04979 0.10303 -0.015441 -0.025321 1.76 0 0 0 0 0.15589 0.29526 -0.0068297 0.39358 -0.009784
4.1289 -0.073545 -0.08092 0 -0.069359 0 -0.076258 0 -0.09057 0 -0.075869 -0.12813 10.789 0.31508 0.37463 0.11456 0.36493 0.58626 0.16732 0.43982 1.2689 0.072226 0.74665 0.91397 0.053738 -0.069682 0.13964 -0.016115 -0.029174 1.4858 0 0 0 0 0.13711 0.26223 -0.033852 0.37573 -0.031875
4.1328 -0.065755 -0.074727 0 -0.045155 0 -0.078425 0 -0.064189 0 -0.061026 -0.1046 9.9835 0.29575 0.32365 0.10236 0.32523 0.52073 0.14601 0.40854 1.1799 0.065033 0.67155 0.80239 0.034373 -0.093122 0.16845 -0.014396 -0.039515 1.2147 0 0 0 0 0.11483 0.23676 -0.048891 0.36215 -0.040266
4.1367 -0.057639 -0.062966 0 -0.038693 0 -0.071523 0 -0.052265 0 -0.046614 -0.08008 9.2861 0.27879 0.27042 0.093653 0.27893 0.44894 0.13254 0.36209 1.087 0.064843 0.61328 0.67827 0.024346 -0.11894 0.18195 -0.010431 -0.054141 0.96328 0 0 0 0 0.093337 0.22191 -0.050005 0.35177 -0.035055
4.1406 -0.047436 -0.047744 0 -0.047509 0 -0.052546 0 -0.05183 0 -0.026574 -0.054814 8.5912 0.2632 0.22151 0.092562 0.2273 0.37354 0.13206 0.29085 0.98232 0.066347 0.57221 0.54318 0.020907 -0.14409 0.17095 -0.0050049 -0.067117 0.71803 0 0 0 0 0.079428 0.21911 -0.038017 0.34027 -0.019821
4.1445 -0.036072 -0.034499 0 -0.057043 0 -0.029489 0 -0.049337 0 -0.0041978 -0.027523 7.7807 0.24774 0.18116 0.097546 0.17601 0.29762 0.13903 0.20496 0.86138 0.061977 0.53179 0.40293 0.014899 -0.1628 0.1448 -0.00038123 -0.072541 0.45795 0 0 0 0 0.073633 0.21856 -0.025013 0.32283 -0.0061976
4.1484 -0.026061 -0.026644 0 -0.053183 0 -0.014257 0 -0.033808 0 0.0069479 0.0026773 6.8644 0.23208 0.14882 0.1057 0.12909 0.22206 0.14764 0.11574 0.72697 0.05062 0.48251 0.26487 0.0031287 -0.17181 0.1125 0.0025008 -0.070353 0.18781 0 0 0 0 0.073114 0.214 -0.016778 0.29934 0.0014182
4.1523 -0.018119 -0.022104 0 -0.033407 0 -0.011585 0 -0.007161 0 -0.0026811 0.033316 5.9626 0.21587 0.1233 0.11486 0.089746 0.14733 0.15396 0.031235 0.5828 0.032677 0.41897 0.1351 -0.015302 -0.16892 0.079946 0.0032058 -0.061587 -0.05948 0 0 0 0 0.075675 0.20184 -0.015926 0.27082 0.0012293
4.1563 -0.0096215 -0.015239 0 -0.0068442 0 -0.014181 0 0.018497 0 -0.024436 0.058516 5.1632 0.1986 0.10227 0.12244 0.061824 0.073804 0.15366 -0.03935 0.43517 0.010014 0.33669 0.017468 -0.039858 -0.15195 0.05352 0.0015209 -0.048722 -0.256 0 0 0 0 0.078489 0.17891 -0.023774 0.23965 -0.0072933
4.1602 0.0029293 -0.0021753 0 0.015578 0 -0.0089246 0 0.033491 0 -0.035628 0.072896 4.4275 0.17862 0.078495 0.12504 0.050021 0.0021803 0.14323 -0.086805 0.30108 -0.01035 0.23824 -0.086376 -0.063591 -0.12229 0.04066 -0.0016626 -0.039515 -0.4094 0 0 0 0 0.077932 0.14643 -0.035201 0.21391 -0.019629
4.1641 0.01989 0.01579 0 0.030553 0 0.011324 0 0.039896 0 -0.020508 0.076037 3.6482 0.15612 0.047723 0.12414 0.046255 -0.067491 0.12867 -0.12286 0.18601 -0.024438 0.14006 -0.17727 -0.080173 -0.091958 0.037996 -0.0045128 -0.037633 -0.555 0 0 0 0 0.074731 0.1144 -0.041852 0.19709 -0.029104
4.168 0.037478 0.033845 0 0.042534 0 0.041083 0 0.048068 0 0.013767 0.073267 2.7808 0.13176 0.0092438 0.12082 0.045223 -0.1346 0.11331 -0.15443 0.090298 -0.031907 0.050099 -0.25871 -0.087953 -0.067514 0.044407 -0.0064828 -0.043239 -0.71889 0 0 0 0 0.069713 0.087706 -0.040909 0.18936 -0.033879
4.1719 0.051281 0.048305 0 0.056032 0 0.066864 0 0.064614 0 0.044324 0.072179 1.8891 0.10661 -0.036472 0.11624 0.041212 -0.19847 0.10022 -0.18827 0.01216 -0.033474 -0.02486 -0.3353 -0.086667 -0.054851 0.058583 -0.0072783 -0.055383 -0.89573 0 0 0 0 0.063742 0.07043 -0.030907 0.18953 -0.033154
4.1758 0.06073 0.059451 0 0.069558 0 0.078648 0 0.084986 0 0.05603 0.078112 1.0602 0.083678 -0.086101 0.11201 0.023378 -0.25701 0.093412 -0.23396 -0.054484 -0.032592 -0.075579 -0.40949 -0.078871 -0.063153 0.079741 -0.0070984 -0.070209 -1.0659 0 0 0 0 0.057803 0.067691 -0.012497 0.19264 -0.028194
4.1797 0.069606 0.070077 0 0.078038 0 0.077803 0 0.098583 0 0.055995 0.091925 0.30033 0.066728 -0.1299 0.10859 -0.013771 -0.30937 0.091177 -0.29062 -0.12525 -0.036885 -0.1082 -0.47955 -0.075017 -0.088854 0.10382 -0.0075388 -0.07963 -1.2274 0 0 0 0 0.051633 0.074027 0.0047919 0.18711 -0.025965
4.1836 0.081706 0.081796 0 0.08046 0 0.074883 0 0.10057 0 0.063679 0.11047 -0.46278 0.055545 -0.16331 0.1051 -0.064802 -0.35656 0.089143 -0.34934 -0.20543 -0.048771 -0.1341 -0.54125 -0.080158 -0.12137 0.12652 -0.0093721 -0.081429 -1.3989 0 0 0 0 0.044516 0.081243 0.015213 0.16852 -0.030035
4.1875 0.096113 0.093146 0 0.083249 0 0.080278 0 0.097431 0 0.088265 0.12828 -1.2823 0.04902 -0.18425 0.10086 -0.12441 -0.39925 0.08447 -0.40326 -0.29553 -0.068789 -0.16021 -0.59226 -0.096143 -0.15325 0.14433 -0.012804 -0.075482 -1.5872 0 0 0 0 0.036244 0.084092 0.016323 0.13544 -0.041811
4.1914 0.1073 0.10123 0 0.094498 0 0.096314 0 0.1002 0 0.1186 0.13979 -2.1257 0.045124 -0.19188 0.095207 -0.18545 -0.43842 0.074367 -0.44489 -0.39373 -0.096367 -0.19346 -0.6349 -0.12336 -0.1764 0.15342 -0.017771 -0.062938 -1.7605 0 0 0 0 0.026825 0.077413 0.0069335 0.088118 -0.06173
4.1953 0.11046 0.10489 0 0.11461 0 0.11661 0 0.11274 0 0.13598 0.14235 -2.9192 0.036128 -0.18856 0.087933 -0.22847 -0.47589 0.056156 -0.4605 -0.48664 -0.1268 -0.24272 -0.67453 -0.15635 -0.17587 0.14436 -0.022855 -0.050389 -1.8697 0 0 0 0 0.018733 0.053518 -0.0095369 0.034026 -0.086498
4.1992 0.10693 0.10607 0 0.13368 0 0.13144 0 0.12772 0 0.13418 0.13896 -3.6431 0.018085 -0.1865 0.081533 -0.24934 -0.51358 0.036954 -0.46163 -0.56254 -0.15236 -0.29814 -0.71536 -0.18271 -0.16012 0.12391 -0.026137 -0.044844 -1.9007 0 0 0 0 0.015048 0.021745 -0.021804 -0.010865 -0.10716
4.2031 0.10397 0.10822 0 0.13938 0 0.13383 0 0.13437 0 0.12407 0.13752 -4.3561 -0.0090746 -0.19013 0.077629 -0.24922 -0.55095 0.021281 -0.45622 -0.61786 -0.17025 -0.35234 -0.75787 -0.19764 -0.13619 0.097825 -0.027012 -0.047939 -1.9 0 0 0 0 0.017266 -0.012115 -0.025573 -0.039662 -0.11988
4.207 0.10868 0.11336 0 0.12843 0 0.12313 0 0.12987 0 0.11934 0.14514 -5.1197 -0.043892 -0.20241 0.077524 -0.2317 -0.58694 0.013113 -0.45244 -0.65159 -0.17869 -0.39801 -0.79991 -0.1981 -0.11181 0.072831 -0.025259 -0.059894 -1.9365 0 0 0 0 0.026149 -0.04236 -0.018136 -0.047597 -0.12191
4.2109 0.12149 0.12053 0 0.11046 0 0.10559 0 0.1224 0 0.12165 0.16091 -5.9178 -0.081476 -0.22528 0.082958 -0.20559 -0.61829 0.018198 -0.46319 -0.66526 -0.17614 -0.42303 -0.83902 -0.18182 -0.10035 0.06165 -0.021115 -0.078809 -2.0316 0 0 0 0 0.042014 -0.060138 0.0022601 -0.029638 -0.11022
4.2148 0.13548 0.12687 0 0.10065 0 0.092461 0 0.12306 0 0.12249 0.17462 -6.6712 -0.10883 -0.25085 0.092119 -0.19149 -0.63984 0.035227 -0.49631 -0.67494 -0.16724 -0.42161 -0.87312 -0.15841 -0.11344 0.077295 -0.017107 -0.095279 -2.1352 0 0 0 0 0.059494 -0.060673 0.027045 0.0034757 -0.089741
4.2188 0.14228 0.13007 0 0.10775 0 0.094808 0 0.13522 0 0.11777 0.17458 -7.33 -0.12089 -0.2702 0.10086 -0.19685 -0.65178 0.055243 -0.54253 -0.69241 -0.158 -0.40436 -0.89952 -0.13905 -0.14435 0.11362 -0.015079 -0.10388 -2.1766 0 0 0 0 0.073072 -0.050559 0.04702 0.035289 -0.068759
4.2227 0.13916 0.13021 0 0.12811 0 0.11588 0 0.15184 0 0.11544 0.15903 -7.931 -0.11636 -0.27865 0.10657 -0.22295 -0.65492 0.072246 -0.59405 -0.72169 -0.15131 -0.37915 -0.91542 -0.12927 -0.18645 0.16345 -0.015783 -0.10282 -2.1421 0 0 0 0 0.079787 -0.034708 0.057809 0.056728 -0.05191
4.2266 0.13098 0.1297 0 0.14963 0 0.14598 0 0.16234 0 0.1257 0.14 -8.553 -0.095922 -0.27253 0.10677 -0.26817 -0.65103 0.08008 -0.64157 -0.76455 -0.14962 -0.35521 -0.92093 -0.13349 -0.23103 0.21681 -0.019631 -0.091662 -2.0953 0 0 0 0 0.07726 -0.01893 0.056157 0.05966 -0.043471
4.2305 0.12536 0.13121 0 0.16085 0 0.16623 0 0.16153 0 0.14562 0.13441 -9.2274 -0.067371 -0.24907 0.097752 -0.32015 -0.64633 0.06773 -0.66445 -0.81495 -0.15575 -0.35248 -0.92137 -0.1554 -0.25653 0.24546 -0.026208 -0.074061 -2.1145 0 0 0 0 0.062931 -0.015332 0.040628 0.033186 -0.049937
4.2344 0.12593 0.1353 0 0.15747 0 0.16178 0 0.15241 0 0.15822 0.14922 -9.9111 -0.049125 -0.22242 0.084614 -0.35575 -0.64934 0.042056 -0.66125 -0.85449 -0.16539 -0.37409 -0.92452 -0.18154 -0.25502 0.23566 -0.032337 -0.061007 -2.2101 0 0 0 0 0.044754 -0.025911 0.023865 -0.0065239 -0.065002
4.2383 0.12968 0.13933 0 0.14298 0 0.13487 0 0.14182 0 0.14932 0.17416 -10.548 -0.048939 -0.2012 0.071861 -0.36594 -0.6625 0.010987 -0.63763 -0.87466 -0.1755 -0.41501 -0.93392 -0.20364 -0.22936 0.1892 -0.036588 -0.056751 -2.3059 0 0 0 0 0.027627 -0.047741 0.012862 -0.046929 -0.083367
4.2422 0.13062 0.13902 0 0.1252 0 0.10527 0 0.13482 0 0.1239 0.18965 -11.138 -0.071271 -0.19175 0.063449 -0.34578 -0.68647 -0.018011 -0.6001 -0.87021 -0.18354 -0.46877 -0.94452 -0.21549 -0.18462 0.11182 -0.038098 -0.063444 -2.3068 0 0 0 0 0.015272 -0.077154 0.012437 -0.077518 -0.1004
4.2461 0.12575 0.13178 0 0.11223 0 0.095092 0 0.13277 0 0.10254 0.18311 -11.723 -0.1195 -0.20159 0.065116 -0.29188 -0.72015 -0.033551 -0.55977 -0.83635 -0.18606 -0.5234 -0.94632 -0.20973 -0.13123 0.017127 -0.036175 -0.082019 -2.1865 0 0 0 0 0.012194 -0.10754 0.027652 -0.083944 -0.10956
4.25 0.11762 0.11923 0 0.10901 0 0.10965 0 0.1347 0 0.10057 0.15933 -12.317 -0.18139 -0.23009 0.081667 -0.21984 -0.75219 -0.022182 -0.5367 -0.78287 -0.17964 -0.55389 -0.93339 -0.18543 -0.095139 -0.053837 -0.032266 -0.10426 -2.0093 0 0 0 0 0.019851 -0.12564 0.055399 -0.055535 -0.10381
4.2539 0.1114 0.10678 0 0.11455 0 0.13191 0 0.13845 0 0.11238 0.13559 -12.879 -0.23573 -0.26226 0.1069 -0.15518 -0.77142 0.0090672 -0.5339 -0.73062 -0.16659 -0.55384 -0.90924 -0.15488 -0.086732 -0.079832 -0.028992 -0.11998 -1.8702 0 0 0 0 0.03203 -0.12832 0.083289 -0.0076078 -0.087091
4.2578 0.10956 0.099756 0 0.12179 0 0.13707 0 0.14035 0 0.11797 0.12671 -13.361 -0.27115 -0.289 0.13638 -0.11066 -0.77164 0.054213 -0.54994 -0.68957 -0.14829 -0.52189 -0.88284 -0.12495 -0.1088 -0.053289 -0.027491 -0.12467 -1.8128 0 0 0 0 0.045341 -0.11506 0.10465 0.04948 -0.06237
4.2617 0.10957 0.099308 0 0.12166 0 0.11499 0 0.13575 0 0.1046 0.1331 -13.779 -0.27788 -0.30146 0.16507 -0.096903 -0.74793 0.10561 -0.581 -0.6681 -0.12644 -0.45958 -0.85907 -0.10227 -0.1609 0.027918 -0.028608 -0.11522 -1.7997 0 0 0 0 0.05648 -0.086784 0.11355 0.10422 -0.033399
4.2656 0.10658 0.10156 0 0.11015 0 0.080001 0 0.12207 0 0.07999 0.14171 -14.206 -0.24089 -0.28426 0.18265 -0.12839 -0.69243 0.14647 -0.61554 -0.67605 -0.10445 -0.37377 -0.83387 -0.096883 -0.2364 0.15693 -0.032833 -0.089937 -1.7544 0 0 0 0 0.060787 -0.04706 0.10184 0.13431 -0.0079787
4.2695 0.098339 0.10098 0 0.092551 0 0.058471 0 0.10239 0 0.063467 0.13761 -14.692 -0.17623 -0.24266 0.18529 -0.18505 -0.61887 0.16459 -0.63605 -0.69795 -0.086648 -0.29 -0.79938 -0.10481 -0.30796 0.28397 -0.037521 -0.062205 -1.6284 0 0 0 0 0.059855 -0.0081829 0.078414 0.13286 0.0074296
4.2734 0.0873 0.095136 0 0.079597 0 0.065083 0 0.084843 0 0.065481 0.11599 -15.2 -0.10085 -0.1875 0.17574 -0.24717 -0.53931 0.16084 -0.63725 -0.71881 -0.07463 -0.22053 -0.75321 -0.11856 -0.36182 0.38061 -0.040882 -0.041346 -1.4362 0 0 0 0 0.056886 0.024018 0.052981 0.10661 0.012488
4.2773 0.078238 0.086485 0 0.077772 0 0.089691 0 0.076878 0 0.077683 0.085348 -15.653 -0.027052 -0.12734 0.15696 -0.30028 -0.46232 0.13775 -0.61668 -0.72763 -0.069403 -0.17253 -0.70142 -0.13243 -0.38967 0.42882 -0.041854 -0.03341 -1.2385 0 0 0 0 0.054172 0.046041 0.032578 0.062301 0.0077257
4.2813 0.073933 0.079884 0 0.082508 0 0.10677 0 0.078763 0 0.082913 0.060486 -16.025 0.030555 -0.073199 0.13366 -0.3273 -0.39777 0.10081 -0.57336 -0.7115 -0.071864 -0.1522 -0.65169 -0.13935 -0.384 0.41101 -0.039483 -0.044532 -1.0961 0 0 0 0 0.05439 0.054728 0.025416 0.010321 -0.0051982
4.2852 0.073279 0.078177 0 0.081953 0 0.098659 0 0.082796 0 0.07299 0.051416 -16.378 0.051957 -0.042575 0.11638 -0.30592 -0.35906 0.066866 -0.5127 -0.65505 -0.081727 -0.15986 -0.60439 -0.13088 -0.34377 0.32028 -0.034214 -0.076547 -1.0307 0 0 0 0 0.059393 0.048671 0.039729 -0.026648 -0.020129
4.2891 0.073272 0.080034 0 0.068997 0 0.07128 0 0.079624 0 0.05556 0.055983 -16.79 0.046465 -0.032247 0.10858 -0.25237 -0.33951 0.047632 -0.44977 -0.57431 -0.093817 -0.17667 -0.55215 -0.11377 -0.29213 0.20339 -0.029158 -0.11353 -1.0125 0 0 0 0 0.065296 0.036093 0.064312 -0.041276 -0.03109
4.293 0.072285 0.081622 0 0.050147 0 0.048317 0 0.066359 0 0.044758 0.061275 -17.254 0.019357 -0.039009 0.10997 -0.17625 -0.33574 0.046338 -0.39033 -0.47802 -0.10574 -0.19505 -0.48909 -0.093329 -0.23918 0.082317 -0.025826 -0.14683 -0.97971 0 0 0 0 0.06938 0.020225 0.091823 -0.032734 -0.036472
4.2969 0.071055 0.08004 0 0.041516 0 0.049679 0 0.049199 0 0.047422 0.053168 -17.676 -0.023179 -0.058511 0.11899 -0.088441 -0.3438 0.064006 -0.3393 -0.37558 -0.1153 -0.20853 -0.41996 -0.075333 -0.19398 -0.022598 -0.025455 -0.16842 -0.88027 0 0 0 0 0.069075 0.0040356 0.11466 -0.0024538 -0.035629
4.3008 0.070768 0.075209 0 0.054167 0 0.073813 0 0.03824 0 0.058801 0.027834 -17.982 -0.07253 -0.083444 0.13073 -0.0071081 -0.35852 0.09884 -0.3033 -0.28187 -0.11922 -0.21008 -0.35876 -0.07045 -0.1685 -0.082539 -0.029533 -0.16578 -0.7151 0 0 0 0 0.060217 -0.0088836 0.11959 0.044762 -0.029548
4.3047 0.071024 0.069072 0 0.081988 0 0.099221 0 0.039129 0 0.069499 -0.0034552 -18.206 -0.11882 -0.1046 0.13606 0.051143 -0.37286 0.13562 -0.28218 -0.20785 -0.11746 -0.20294 -0.31778 -0.083273 -0.1619 -0.096086 -0.03621 -0.14048 -0.5494 0 0 0 0 0.044151 -0.017388 0.10219 0.093192 -0.02468
4.3086 0.070391 0.063707 0 0.10418 0 0.10313 0 0.048718 0 0.074206 -0.021336 -18.462 -0.16003 -0.12087 0.13269 0.086189 -0.38454 0.16495 -0.27265 -0.15214 -0.11226 -0.19339 -0.2981 -0.10851 -0.16621 -0.081098 -0.043017 -0.10339 -0.47329 0 0 0 0 0.025364 -0.022492 0.069617 0.1355 -0.024465
4.3125 0.068901 0.060467 0 0.1015 0 0.080742 0 0.058033 0 0.073969 -0.013358 -18.819 -0.19503 -0.13266 0.12053 0.098724 -0.39231 0.18211 -0.27358 -0.11386 -0.10501 -0.1848 -0.29112 -0.1415 -0.17685 -0.048489 -0.04842 -0.062206 -0.53254 0 0 0 0 0.007033 -0.024591 0.027647 0.16865 -0.030119
4.3164 0.069207 0.060371 0 0.072784 0 0.048955 0 0.059691 0 0.072796 0.014765 -19.229 -0.22314 -0.14141 0.10091 0.091347 -0.39525 0.18374 -0.28374 -0.091061 -0.097244 -0.18018 -0.28878 -0.1761 -0.18898 -0.010375 -0.05094 -0.025645 -0.68591 0 0 0 0 -0.007375 -0.024124 -0.01635 0.19114 -0.041922
4.3203 0.074395 0.064324 0 0.037484 0 0.032485 0 0.053708 0 0.074284 0.042264 -19.58 -0.23781 -0.14991 0.081207 0.067187 -0.38948 0.16793 -0.30327 -0.085036 -0.090646 -0.17981 -0.29146 -0.19731 -0.1985 0.019087 -0.048469 -0.011073 -0.83383 0 0 0 0 -0.011568 -0.020116 -0.045596 0.20296 -0.055086
4.3242 0.084475 0.072347 0 0.021915 0 0.044591 0 0.047444 0 0.08067 0.049801 -19.82 -0.23709 -0.15807 0.069781 0.036811 -0.37609 0.14775 -0.32612 -0.091012 -0.084192 -0.17661 -0.3058 -0.20177 -0.20864 0.043948 -0.043494 -0.01573 -0.90143 0 0 0 0 -0.0089244 -0.012929 -0.056725 0.21092 -0.060674
4.3281 0.095566 0.08276 0 0.040093 0 0.078004 0 0.049998 0 0.092163 0.035783 -20.005 -0.21772 -0.1637 0.069397 0.0015272 -0.35545 0.12832 -0.34959 -0.11052 -0.076688 -0.16685 -0.33615 -0.18955 -0.22271 0.070426 -0.037201 -0.036556 -0.90324 0 0 0 0 -0.0017805 -0.0023797 -0.049825 0.21548 -0.054232
4.332 0.10318 0.092809 0 0.08394 0 0.11207 0 0.065207 0 0.1054 0.017741 -20.227 -0.17765 -0.16446 0.081391 -0.037848 -0.3288 0.11384 -0.37112 -0.1449 -0.067101 -0.14806 -0.37973 -0.16213 -0.2435 0.10434 -0.030663 -0.069394 -0.92691 0 0 0 0 0.00737 0.011422 -0.026353 0.21625 -0.03266
4.3359 0.10643 0.1006 0 0.12936 0 0.12892 0 0.088258 0 0.11383 0.016984 -20.505 -0.11363 -0.15559 0.10606 -0.082088 -0.29925 0.10891 -0.38688 -0.19824 -0.053992 -0.11824 -0.43039 -0.12305 -0.27503 0.15448 -0.025141 -0.10719 -1.0486 0 0 0 0 0.014747 0.028084 0.010739 0.20965 0.0076331
4.3398 0.10862 0.10644 0 0.15266 0 0.12524 0 0.1085 0 0.11244 0.040308 -20.775 -0.035867 -0.13537 0.13495 -0.13036 -0.27685 0.11234 -0.39551 -0.26816 -0.039048 -0.086218 -0.48571 -0.083747 -0.31407 0.21881 -0.020857 -0.13828 -1.2601 0 0 0 0 0.01737 0.044575 0.051799 0.19 0.058743
4.3438 0.11328 0.11197 0 0.14525 0 0.11161 0 0.11687 0 0.10324 0.075427 -20.973 0.039993 -0.10908 0.16012 -0.17892 -0.2678 0.11892 -0.4011 -0.34555 -0.026266 -0.062985 -0.54876 -0.051413 -0.35191 0.28392 -0.016942 -0.15911 -1.4773 0 0 0 0 0.016777 0.058232 0.090736 0.15834 0.10805
4.3477 0.11994 0.11803 0 0.11744 0 0.10172 0 0.11275 0 0.09496 0.10364 -21.111 0.1044 -0.080632 0.17778 -0.22476 -0.27591 0.12612 -0.40715 -0.42507 -0.018765 -0.055637 -0.62259 -0.029507 -0.38245 0.34049 -0.012986 -0.16839 -1.6212 0 0 0 0 0.014381 0.067474 0.12521 0.11605 0.1478
4.3516 0.12432 0.12359 0 0.09025 0 0.10184 0 0.10485 0 0.095479 0.11685 -21.259 0.14832 -0.054518 0.18502 -0.26459 -0.30392 0.13164 -0.41769 -0.50118 -0.019709 -0.070561 -0.70405 -0.020527 -0.39952 0.3791 -0.0086621 -0.16587 -1.6905 0 0 0 0 0.011927 0.070983 0.15369 0.065705 0.17062
4.3555 0.12311 0.12706 0 0.081685 0 0.1087 0 0.10484 0 0.10434 0.12266 -21.453 0.15586 -0.040275 0.1791 -0.29092 -0.35583 0.13371 -0.44248 -0.56431 -0.035872 -0.11889 -0.78421 -0.028333 -0.39071 0.38289 -0.0044065 -0.15131 -1.7562 0 0 0 0 0.012569 0.066659 0.17449 0.015149 0.16337
4.3594 0.11829 0.12874 0 0.096434 0 0.11577 0 0.11828 0 0.11396 0.13387 -21.656 0.14044 -0.038284 0.16863 -0.30628 -0.41721 0.13522 -0.48105 -0.61626 -0.062266 -0.18538 -0.85499 -0.045015 -0.36366 0.36473 -0.0017383 -0.13193 -1.8888 0 0 0 0 0.015779 0.058539 0.19083 -0.026067 0.13687
4.3633 0.11611 0.13125 0 0.12498 0 0.12086 0 0.14023 0 0.11883 0.15425 -21.806 0.11282 -0.046512 0.15827 -0.31389 -0.48023 0.13802 -0.53042 -0.66048 -0.094232 -0.25964 -0.91474 -0.066407 -0.32564 0.33625 -0.0015226 -0.11081 -2.0908 0 0 0 0 0.019834 0.049068 0.20361 -0.054905 0.10005
4.3672 0.1213 0.13732 0 0.15175 0 0.12779 0 0.15937 0 0.12235 0.17499 -21.897 0.082084 -0.062902 0.15132 -0.31681 -0.53913 0.14326 -0.58723 -0.70008 -0.12746 -0.33315 -0.96734 -0.089224 -0.28336 0.30748 -0.0042609 -0.090339 -2.2971 0 0 0 0 0.023015 0.040117 0.21326 -0.069852 0.060671
4.3711 0.13216 0.14668 0 0.16597 0 0.14123 0 0.16722 0 0.13295 0.18455 -21.98 0.060259 -0.084475 0.15125 -0.31948 -0.58735 0.15188 -0.64586 -0.73945 -0.15561 -0.39497 -1.0168 -0.10952 -0.24656 0.29217 -0.010357 -0.073443 -2.4363 0 0 0 0 0.022541 0.033877 0.21961 -0.070083 0.029403
4.375 0.14152 0.15525 0 0.16748 0 0.16023 0 0.16461 0 0.153 0.18093 -22.089 0.057712 -0.10689 0.15761 -0.32771 -0.62298 0.16164 -0.69596 -0.78295 -0.17094 -0.43638 -1.064 -0.12305 -0.22781 0.30188 -0.017972 -0.063758 -2.4894 0 0 0 0 0.015436 0.031109 0.22226 -0.061559 0.017144
4.3789 0.14272 0.15779 0 0.16349 0 0.17672 0 0.15977 0 0.17317 0.1741 -22.189 0.06644 -0.12901 0.16477 -0.3408 -0.65364 0.16895 -0.7354 -0.82844 -0.1761 -0.46531 -1.1083 -0.13074 -0.22463 0.32593 -0.024186 -0.060593 -2.4937 0 0 0 0 0.0037758 0.029173 0.22247 -0.053252 0.018098
4.3828 0.13488 0.15168 0 0.15996 0 0.18033 0 0.16032 0 0.17919 0.17685 -22.209 0.080075 -0.15118 0.16965 -0.35716 -0.68303 0.17204 -0.76412 -0.87324 -0.17356 -0.48669 -1.15 -0.13327 -0.23418 0.3563 -0.027501 -0.063498 -2.4992 0 0 0 0 -0.010917 0.026298 0.22086 -0.048838 0.027312
4.3867 0.12282 0.13869 0 0.15544 0 0.16567 0 0.16648 0 0.16467 0.19362 -22.135 0.091542 -0.17386 0.16952 -0.3746 -0.71441 0.16957 -0.78307 -0.91418 -0.16656 -0.50579 -1.1899 -0.13164 -0.25233 0.38408 -0.026715 -0.071555 -2.5229 0 0 0 0 -0.026832 0.020756 0.21818 -0.051174 0.038853
4.3906 0.11239 0.1235 0 0.14313 0 0.13637 0 0.17168 0 0.13679 0.21718 -22.042 0.088335 -0.19717 0.16096 -0.38802 -0.74949 0.1605 -0.79447 -0.94402 -0.16156 -0.52934 -1.2247 -0.12745 -0.27044 0.39327 -0.020453 -0.082509 -2.5404 0 0 0 0 -0.040601 0.0098762 0.21561 -0.062799 0.04133
4.3945 0.10628 0.11062 0 0.1192 0 0.10368 0 0.1691 0 0.10964 0.23468 -22.02 0.071347 -0.21729 0.14838 -0.39466 -0.78064 0.14968 -0.80322 -0.96154 -0.16255 -0.55442 -1.2448 -0.12308 -0.28037 0.38361 -0.012003 -0.091479 -2.5111 0 0 0 0 -0.050603 -0.0040008 0.21405 -0.077788 0.031299
4.3984 0.10371 0.10228 0 0.089536 0 0.080812 0 0.15785 0 0.093024 0.23633 -22.074 0.048923 -0.23001 0.1365 -0.39536 -0.80047 0.14048 -0.80897 -0.96879 -0.16776 -0.57329 -1.2387 -0.11867 -0.28221 0.36412 -0.0041029 -0.096827 -2.4114 0 0 0 0 -0.057444 -0.017385 0.21357 -0.091205 0.013727
4.4023 0.10321 0.098605 0 0.068085 0 0.076481 0 0.1433 0 0.088087 0.21996 -22.118 0.02859 -0.23176 0.12887 -0.39105 -0.80305 0.13495 -0.80975 -0.96707 -0.17459 -0.57875 -1.2012 -0.11369 -0.27741 0.34289 0.0013596 -0.098119 -2.25 0 0 0 0 -0.061698 -0.027249 0.21416 -0.09943 -0.0060223
4.4063 0.10475 0.099024 0 0.067426 0 0.090698 0 0.13211 0 0.091909 0.1902 -22.063 0.020818 -0.21789 0.12974 -0.38327 -0.78119 0.13504 -0.80149 -0.9579 -0.17857 -0.56084 -1.1377 -0.10696 -0.26938 0.33119 0.0023073 -0.095739 -2.0644 0 0 0 0 -0.064241 -0.02954 0.21574 -0.098236 -0.019647
4.4102 0.10906 0.10315 0 0.089119 0 0.11473 0 0.12711 0 0.10291 0.15508 -21.914 0.041052 -0.18411 0.14362 -0.37445 -0.72831 0.14038 -0.77387 -0.9416 -0.1697 -0.50523 -1.0606 -0.095177 -0.2676 0.34597 -0.0027734 -0.094433 -1.9016 0 0 0 0 -0.065855 -0.018086 0.21803 -0.082247 -0.01113
4.4141 0.11571 0.11039 0 0.12167 0 0.13573 0 0.12627 0 0.1199 0.12265 -21.751 0.079197 -0.14198 0.16421 -0.36505 -0.66097 0.14569 -0.73006 -0.91881 -0.14855 -0.42674 -0.98123 -0.079161 -0.27506 0.37866 -0.010314 -0.098662 -1.7932 0 0 0 0 -0.06619 0.0025159 0.22003 -0.056485 0.016368
4.418 0.12243 0.11905 0 0.14765 0 0.14412 0 0.12537 0 0.13747 0.098181 -21.641 0.12628 -0.098733 0.18761 -0.35381 -0.58807 0.14835 -0.67312 -0.88791 -0.1171 -0.33512 -0.90469 -0.060508 -0.29123 0.42074 -0.018407 -0.10977 -1.7345 0 0 0 0 -0.064311 0.028932 0.22062 -0.023311 0.058146
4.4219 0.12658 0.12606 0 0.15447 0 0.1393 0 0.12121 0 0.1461 0.082128 -21.562 0.17179 -0.061814 0.20971 -0.33924 -0.51857 0.14622 -0.60754 -0.84735 -0.078625 -0.24139 -0.8316 -0.041555 -0.31423 0.46213 -0.025256 -0.12797 -1.6832 0 0 0 0 -0.059328 0.057163 0.21838 0.014605 0.10761
4.4258 0.12686 0.12804 0 0.14119 0 0.12912 0 0.11286 0 0.13939 0.070603 -21.444 0.19404 -0.044899 0.22317 -0.31746 -0.46716 0.13685 -0.54365 -0.79339 -0.041032 -0.16646 -0.76306 -0.028685 -0.33796 0.48199 -0.028364 -0.15087 -1.5869 0 0 0 0 -0.04954 0.079075 0.20934 0.053164 0.14974
4.4297 0.12342 0.12309 0 0.11756 0 0.1227 0 0.10131 0 0.12097 0.059032 -21.249 0.17763 -0.053208 0.22428 -0.28731 -0.43969 0.12399 -0.49603 -0.72957 -0.015753 -0.12637 -0.70332 -0.029729 -0.35161 0.46571 -0.028213 -0.16799 -1.4249 0 0 0 0 -0.036724 0.086799 0.18977 0.087343 0.16718
4.4336 0.11685 0.1121 0 0.096971 0 0.1223 0 0.088957 0 0.10217 0.046654 -21.017 0.12767 -0.080432 0.21552 -0.2511 -0.43058 0.11234 -0.46768 -0.66214 -0.0053307 -0.118 -0.65772 -0.045695 -0.35191 0.41857 -0.027019 -0.17311 -1.2304 0 0 0 0 -0.024166 0.08012 0.15989 0.11572 0.15861
4.4375 0.10754 0.09854 0 0.08813 0 0.1214 0 0.07911 0 0.091825 0.037603 -20.807 0.049475 -0.12167 0.19892 -0.21055 -0.43602 0.10499 -0.45904 -0.59535 -0.010476 -0.1381 -0.62877 -0.076408 -0.33763 0.34581 -0.026298 -0.16283 -1.0709 0 0 0 0 -0.0144 0.059323 0.12034 0.13736 0.12501
4.4414 0.096242 0.086682 0 0.090489 0 0.11131 0 0.074483 0 0.088682 0.036966 -20.628 -0.048436 -0.17043 0.17734 -0.16781 -0.45103 0.10488 -0.46842 -0.53377 -0.030404 -0.18067 -0.61444 -0.12027 -0.30888 0.25568 -0.027666 -0.13491 -0.99687 0 0 0 0 -0.010177 0.025827 0.072681 0.15171 0.070081
4.4453 0.084785 0.07924 0 0.09553 0 0.090426 0 0.074913 0 0.084717 0.04533 -20.433 -0.14403 -0.21274 0.15696 -0.127 -0.46827 0.11589 -0.48693 -0.48572 -0.060853 -0.2325 -0.60981 -0.16894 -0.2688 0.16754 -0.033203 -0.090658 -1.0037 0 0 0 0 -0.016829 -0.016371 0.024413 0.1566 0.0066446
4.4492 0.075585 0.076119 0 0.093104 0 0.067183 0 0.076491 0 0.075169 0.057275 -20.176 -0.21934 -0.24217 0.14174 -0.08953 -0.48304 0.13104 -0.49833 -0.44729 -0.090295 -0.27787 -0.60976 -0.20822 -0.22881 0.094729 -0.040207 -0.047799 -1.0384 0 0 0 0 -0.029664 -0.057401 -0.013815 0.1555 -0.047111
4.4531 0.070205 0.075191 0 0.078989 0 0.053436 0 0.074124 0 0.063954 0.065458 -19.863 -0.26867 -0.25732 0.13254 -0.055854 -0.49483 0.1463 -0.49707 -0.41637 -0.11503 -0.31323 -0.61036 -0.23177 -0.19276 0.039567 -0.046742 -0.015078 -1.0451 0 0 0 0 -0.045303 -0.093471 -0.036456 0.14877 -0.085543
4.457 0.068469 0.07446 0 0.058616 0 0.054442 0 0.066239 0 0.05875 0.066295 -19.539 -0.28864 -0.25778 0.12964 -0.026558 -0.50324 0.15785 -0.47966 -0.39094 -0.13236 -0.33653 -0.60901 -0.23499 -0.16359 0.0025011 -0.050958 0.00023867 -1.0092 0 0 0 0 -0.060066 -0.12133 -0.039321 0.13668 -0.10518
4.4609 0.069047 0.073718 0 0.043821 0 0.065009 0 0.057262 0 0.06209 0.061886 -19.236 -0.27526 -0.2431 0.1329 -0.0037055 -0.5071 0.1599 -0.44359 -0.36927 -0.13968 -0.34681 -0.60466 -0.2122 -0.14434 -0.017672 -0.049917 -0.011689 -0.96108 0 0 0 0 -0.067483 -0.13615 -0.016394 0.11847 -0.10341
4.4648 0.070708 0.074192 0 0.044359 0 0.075223 0 0.05457 0 0.068905 0.057022 -18.944 -0.23653 -0.21695 0.13927 0.0076918 -0.5027 0.15053 -0.39939 -0.35285 -0.13925 -0.34777 -0.59814 -0.17133 -0.13386 -0.027609 -0.042903 -0.046716 -0.94382 0 0 0 0 -0.061873 -0.13575 0.026224 0.094463 -0.08909
4.4688 0.072771 0.076601 0 0.060362 0 0.079516 0 0.06175 0 0.072789 0.055047 -18.645 -0.18408 -0.18351 0.14606 0.0047104 -0.4879 0.13493 -0.35923 -0.34512 -0.13486 -0.34181 -0.59191 -0.12687 -0.12922 -0.029473 -0.032921 -0.089038 -0.97519 0 0 0 0 -0.046113 -0.12302 0.074674 0.067289 -0.071916
4.4727 0.074534 0.079666 0 0.081814 0 0.079848 0 0.074319 0 0.072902 0.056591 -18.334 -0.1225 -0.14427 0.15222 -0.015703 -0.46125 0.11676 -0.32979 -0.34938 -0.12764 -0.32786 -0.58852 -0.086972 -0.13032 -0.020588 -0.02207 -0.12891 -1.0369 0 0 0 0 -0.022909 -0.098767 0.12075 0.039216 -0.055588
4.4766 0.074879 0.080774 0 0.095711 0 0.080505 0 0.082605 0 0.073298 0.061239 -18.016 -0.056069 -0.10081 0.15694 -0.056057 -0.42213 0.10017 -0.31687 -0.36871 -0.11839 -0.30421 -0.58899 -0.059358 -0.13746 0.0029347 -0.012672 -0.15648 -1.0942 0 0 0 0 0.0040019 -0.06419 0.15629 0.01305 -0.042807
4.4805 0.072936 0.078286 0 0.095116 0 0.081136 0 0.079943 0 0.076172 0.068968 -17.674 0.0087255 -0.057619 0.15953 -0.12108 -0.37321 0.093642 -0.32927 -0.40829 -0.10605 -0.26364 -0.59266 -0.056013 -0.15536 0.055335 -0.009209 -0.15475 -1.1235 0 0 0 0 0.025202 -0.020773 0.16677 -0.0021419 -0.033905
4.4844 0.069113 0.073218 0 0.082871 0 0.076369 0 0.068867 0 0.077964 0.079371 -17.277 0.063931 -0.023265 0.16129 -0.19412 -0.33004 0.097472 -0.3555 -0.45467 -0.090924 -0.21175 -0.59829 -0.067686 -0.18257 0.1297 -0.011016 -0.1322 -1.127 0 0 0 0 0.035025 0.022612 0.15827 -0.0018559 -0.024463
4.4883 0.065062 0.068533 0 0.067693 0 0.062751 0 0.059202 0 0.073533 0.090151 -16.823 0.10363 -0.0037253 0.16298 -0.26295 -0.30214 0.10957 -0.38798 -0.49768 -0.074143 -0.15536 -0.60503 -0.086415 -0.21616 0.21593 -0.016433 -0.098112 -1.1243 0 0 0 0 0.033078 0.060319 0.13752 0.015162 -0.013382
4.4922 0.062369 0.066672 0 0.057051 0 0.045271 0 0.059406 0 0.063458 0.097514 -16.367 0.12243 -0.0038786 0.16518 -0.31654 -0.29686 0.12756 -0.42035 -0.52851 -0.057264 -0.10171 -0.61218 -0.1053 -0.25234 0.30284 -0.02379 -0.061047 -1.1338 0 0 0 0 0.020111 0.087301 0.11078 0.048913 -0.00075976
4.4961 0.061471 0.06776 0 0.053262 0 0.035581 0 0.069009 0 0.055425 0.098669 -15.98 0.11146 -0.030838 0.16861 -0.33829 -0.32373 0.14747 -0.44422 -0.53447 -0.04339 -0.063158 -0.6184 -0.11483 -0.28378 0.37092 -0.030491 -0.033521 -1.1571 0 0 0 0 -0.0014963 0.095844 0.087081 0.098309 0.011532
4.5 0.062112 0.070146 0 0.055051 0 0.042534 0 0.079224 0 0.057432 0.093878 -15.666 0.066036 -0.084115 0.17344 -0.31231 -0.38145 0.16188 -0.45106 -0.50703 -0.038452 -0.058115 -0.6221 -0.10673 -0.29518 0.38826 -0.033107 -0.029445 -1.1788 0 0 0 0 -0.02269 0.078871 0.077407 0.15142 0.016475
4.5039 0.064658 0.072496 0 0.061182 0 0.06388 0 0.081173 0 0.070006 0.085973 -15.338 0.0025197 -0.1462 0.17841 -0.25425 -0.44845 0.16872 -0.44469 -0.46206 -0.042376 -0.082454 -0.62278 -0.087955 -0.28423 0.35779 -0.032251 -0.042848 -1.1811 0 0 0 0 -0.037043 0.044738 0.079131 0.19422 0.011758
4.5078 0.070268 0.075108 0 0.071535 0 0.087263 0 0.074016 0 0.085681 0.078179 -14.897 -0.068624 -0.20621 0.1824 -0.1751 -0.51208 0.16744 -0.42776 -0.41069 -0.054405 -0.13198 -0.62183 -0.064069 -0.25119 0.28483 -0.028866 -0.06834 -1.1627 0 0 0 0 -0.04219 -0.0012705 0.088796 0.21877 -0.0028725
4.5117 0.079206 0.079128 0 0.084918 0 0.099845 0 0.065442 0 0.095859 0.072581 -14.332 -0.13585 -0.25304 0.18416 -0.08821 -0.55987 0.15817 -0.40377 -0.36533 -0.072936 -0.20004 -0.62152 -0.041494 -0.19866 0.17914 -0.024252 -0.09913 -1.1446 0 0 0 0 -0.036876 -0.052786 0.10177 0.21836 -0.026502
4.5156 0.089181 0.084734 0 0.097186 0 0.097962 0 0.064386 0 0.097607 0.0701 -13.738 -0.17562 -0.26567 0.1805 -0.022381 -0.57037 0.14151 -0.37974 -0.35116 -0.093484 -0.27047 -0.62312 -0.033187 -0.13646 0.067243 -0.02128 -0.12142 -1.1547 0 0 0 0 -0.021169 -0.096616 0.10759 0.18194 -0.054571
4.5195 0.09617 0.090488 0 0.10296 0 0.088677 0 0.073104 0 0.09426 0.070716 -13.222 -0.1804 -0.24593 0.17098 0.002704 -0.54928 0.12246 -0.36406 -0.37375 -0.10912 -0.32185 -0.62636 -0.042551 -0.087289 -0.011046 -0.021603 -0.12771 -1.2021 0 0 0 0 -0.0038266 -0.1228 0.1001 0.12426 -0.076892
4.5234 0.097676 0.094624 0 0.099947 0 0.082839 0 0.085954 0 0.091047 0.07306 -12.798 -0.15663 -0.20524 0.15697 -0.012108 -0.51039 0.1035 -0.35953 -0.42392 -0.1181 -0.3485 -0.63094 -0.065124 -0.061299 -0.043177 -0.024583 -0.12061 -1.2657 0 0 0 0 0.010102 -0.13115 0.081126 0.060206 -0.089638
4.5273 0.095255 0.096842 0 0.09155 0 0.086372 0 0.095384 0 0.091277 0.074564 -12.378 -0.11118 -0.15366 0.13997 -0.063325 -0.46491 0.086187 -0.36793 -0.49241 -0.12002 -0.34836 -0.63807 -0.096387 -0.064316 -0.02375 -0.029354 -0.10357 -1.3139 0 0 0 0 0.017516 -0.12284 0.053354 0.0011837 -0.091073
4.5313 0.093428 0.098544 0 0.084837 0 0.096829 0 0.098759 0 0.095812 0.073591 -11.877 -0.055055 -0.10523 0.12239 -0.14295 -0.42755 0.072088 -0.39082 -0.56503 -0.11555 -0.32177 -0.64997 -0.1294 -0.10099 0.048584 -0.034413 -0.082518 -1.337 0 0 0 0 0.015475 -0.10104 0.021648 -0.038677 -0.080498
4.5352 0.095691 0.1012 0 0.085498 0 0.10681 0 0.099441 0 0.10382 0.072186 -11.295 -0.013304 -0.08519 0.11046 -0.22384 -0.42014 0.063224 -0.42706 -0.61201 -0.10973 -0.28054 -0.66771 -0.15012 -0.16484 0.1521 -0.036468 -0.070145 -1.3609 0 0 0 0 0.0035419 -0.077049 -0.0019717 -0.040186 -0.06285
4.5391 0.10153 0.10465 0 0.094169 0 0.11031 0 0.10186 0 0.11266 0.075803 -10.703 0.004986 -0.092737 0.10619 -0.283 -0.43609 0.058391 -0.46649 -0.62825 -0.10775 -0.24434 -0.68996 -0.15666 -0.22925 0.2452 -0.035152 -0.068973 -1.4225 0 0 0 0 -0.010947 -0.06106 -0.013509 -0.01577 -0.047377
4.543 0.10742 0.10722 0 0.10681 0 0.10692 0 0.10641 0 0.11812 0.088606 -10.147 -0.00074086 -0.12375 0.10982 -0.31289 -0.46866 0.057224 -0.50381 -0.61613 -0.11115 -0.22093 -0.71428 -0.1504 -0.28135 0.31035 -0.030886 -0.077674 -1.529 0 0 0 0 -0.02436 -0.056155 -0.012806 0.02557 -0.037441
4.5469 0.11048 0.10756 0 0.11785 0 0.1014 0 0.10957 0 0.11726 0.10828 -9.6032 -0.028189 -0.17167 0.12072 -0.30962 -0.50956 0.059179 -0.53391 -0.5814 -0.12061 -0.21616 -0.73958 -0.13425 -0.30999 0.33406 -0.024458 -0.093562 -1.6444 0 0 0 0 -0.033399 -0.063858 -0.0011134 0.073269 -0.035346
4.5508 0.11087 0.10622 0 0.12313 0 0.099509 0 0.1088 0 0.11192 0.12641 -9.0215 -0.068964 -0.22207 0.13614 -0.27259 -0.54338 0.063439 -0.54806 -0.53971 -0.13553 -0.2368 -0.76659 -0.11563 -0.29909 0.30078 -0.017854 -0.10962 -1.7215 0 0 0 0 -0.033309 -0.083899 0.017236 0.10726 -0.042539
4.5547 0.11037 0.10507 0 0.12091 0 0.1034 0 0.10634 0 0.10796 0.13542 -8.3985 -0.10288 -0.25566 0.14784 -0.22657 -0.55889 0.067453 -0.54558 -0.51787 -0.15048 -0.27371 -0.79564 -0.10635 -0.25707 0.2344 -0.0139 -0.1166 -1.7482 0 0 0 0 -0.025154 -0.10632 0.031791 0.11132 -0.052803
4.5586 0.10946 0.10531 0 0.112 0 0.10959 0 0.1075 0 0.10914 0.13573 -7.7813 -0.12275 -0.27 0.15172 -0.18917 -0.56055 0.069741 -0.53287 -0.52265 -0.16256 -0.3165 -0.82444 -0.1091 -0.2015 0.16263 -0.013056 -0.11375 -1.7573 0 0 0 0 -0.013021 -0.12473 0.038594 0.088774 -0.061405
4.5625 0.1064 0.10591 0 0.099934 0 0.11148 0 0.11493 0 0.11165 0.13524 -7.1946 -0.12649 -0.26615 0.14582 -0.16978 -0.5536 0.069513 -0.51502 -0.55498 -0.17059 -0.3593 -0.84885 -0.12419 -0.14392 0.10219 -0.015269 -0.10196 -1.787 0 0 0 0 0.00029569 -0.13602 0.036248 0.044269 -0.066118
4.5664 0.099734 0.10446 0 0.09036 0 0.10493 0 0.12496 0 0.10682 0.1408 -6.5925 -0.11454 -0.24806 0.12907 -0.17589 -0.54564 0.066195 -0.49833 -0.61199 -0.17403 -0.39644 -0.86623 -0.15031 -0.096688 0.069257 -0.020069 -0.083628 -1.8322 0 0 0 0 0.011688 -0.13794 0.024583 -0.014342 -0.065367
4.5703 0.090898 0.099446 0 0.088348 0 0.092672 0 0.13015 0 0.090873 0.15026 -5.9065 -0.095066 -0.22974 0.10331 -0.21276 -0.55369 0.059756 -0.49676 -0.67652 -0.17434 -0.41977 -0.87743 -0.18056 -0.08013 0.085097 -0.025567 -0.06647 -1.8429 0 0 0 0 0.015664 -0.12996 0.0067976 -0.065386 -0.059862
4.5742 0.083707 0.091945 0 0.094435 0 0.082937 0 0.12572 0 0.071411 0.15403 -5.1394 -0.08144 -0.22305 0.079014 -0.25746 -0.57676 0.053167 -0.50988 -0.72485 -0.17549 -0.433 -0.88464 -0.20502 -0.084744 0.12443 -0.029493 -0.055938 -1.7735 0 0 0 0 0.013848 -0.12009 -0.0092273 -0.09558 -0.055312
4.5781 0.080691 0.084759 0 0.10278 0 0.082518 0 0.1137 0 0.061789 0.14505 -4.3827 -0.076661 -0.22962 0.060841 -0.29945 -0.60953 0.047772 -0.53447 -0.74923 -0.17832 -0.43721 -0.88715 -0.22063 -0.10343 0.17323 -0.031193 -0.052625 -1.6349 0 0 0 0 0.007708 -0.11117 -0.021121 -0.10254 -0.053769
4.582 0.080271 0.079908 0 0.10422 0 0.089749 0 0.10078 0 0.067617 0.12699 -3.7203 -0.081672 -0.24886 0.052419 -0.3296 -0.64509 0.044638 -0.56567 -0.7452 -0.18298 -0.43346 -0.87979 -0.22564 -0.1284 0.21803 -0.030314 -0.056075 -1.4897 0 0 0 0 -0.00097428 -0.1053 -0.02744 -0.08667 -0.056506
4.5859 0.077949 0.07672 0 0.092906 0 0.094538 0 0.092312 0 0.079699 0.11161 -3.1235 -0.09397 -0.27592 0.058083 -0.33589 -0.66921 0.044981 -0.59291 -0.71014 -0.18818 -0.42175 -0.85657 -0.2191 -0.14729 0.23954 -0.026701 -0.063929 -1.3943 0 0 0 0 -0.0091253 -0.10402 -0.027586 -0.052109 -0.06404
4.5898 0.070395 0.072315 0 0.071105 0 0.086696 0 0.088079 0 0.082226 0.10742 -2.4693 -0.10154 -0.29621 0.073886 -0.31782 -0.66592 0.047748 -0.59955 -0.66018 -0.18948 -0.40259 -0.81591 -0.20729 -0.14932 0.2296 -0.021788 -0.069855 -1.346 0 0 0 0 -0.012681 -0.10439 -0.025729 -0.016496 -0.072218
4.5938 0.058164 0.064022 0 0.047823 0 0.065612 0 0.083536 0 0.068553 0.11128 -1.6758 -0.098503 -0.30356 0.091501 -0.28701 -0.63862 0.050902 -0.58353 -0.61062 -0.18517 -0.37769 -0.76215 -0.19608 -0.13843 0.20145 -0.016924 -0.07168 -1.2868 0 0 0 0 -0.01109 -0.10288 -0.025319 0.010224 -0.077551
4.5977 0.044453 0.051479 0 0.032017 0 0.041844 0 0.074521 0 0.047674 0.11144 -0.80505 -0.083204 -0.29614 0.10625 -0.24977 -0.59145 0.053567 -0.54544 -0.56706 -0.17478 -0.34757 -0.70144 -0.18769 -0.11875 0.16416 -0.012703 -0.069266 -1.1594 0 0 0 0 -0.0041982 -0.097756 -0.027495 0.025086 -0.078605
4.6016 0.031688 0.036619 0 0.0261 0 0.028074 0 0.060639 0 0.03394 0.098845 -0.0062892 -0.055716 -0.27392 0.11377 -0.21261 -0.53086 0.055089 -0.48829 -0.53292 -0.15854 -0.31287 -0.63633 -0.18355 -0.095825 0.12798 -0.0095903 -0.063295 -0.95462 0 0 0 0 0.0077389 -0.087676 -0.032773 0.027314 -0.074535
4.6055 0.01985 0.021767 0 0.02506 0 0.027239 0 0.044623 0 0.031049 0.07538 0.64729 -0.02128 -0.24058 0.10825 -0.18387 -0.47159 0.056173 -0.42288 -0.50387 -0.13864 -0.27353 -0.56456 -0.18252 -0.081669 0.11041 -0.0080952 -0.057085 -0.70949 0 0 0 0 0.024132 -0.071412 -0.039212 0.022715 -0.065896
4.6094 0.0079643 0.007866 0 0.021364 0 0.029207 0 0.029261 0 0.0281 0.051429 1.2472 0.0083017 -0.20769 0.096561 -0.16118 -0.42393 0.059799 -0.36717 -0.46443 -0.12044 -0.23069 -0.48302 -0.17852 -0.079698 0.10936 -0.0074911 -0.053897 -0.46761 0 0 0 0 0.041252 -0.05268 -0.042257 0.025072 -0.057391
4.6133 -0.0036395 -0.0054611 0 0.010864 0 0.01981 0 0.015338 0 0.012332 0.036089 1.9566 0.029732 -0.17823 0.084037 -0.14086 -0.38664 0.067675 -0.32625 -0.40726 -0.10545 -0.18333 -0.39213 -0.16857 -0.087825 0.11837 -0.007451 -0.053711 -0.24956 0 0 0 0 0.057241 -0.032893 -0.04013 0.03893 -0.050477
4.6172 -0.01339 -0.018305 0 -0.00515 0 -0.0057002 0 0.0021672 0 -0.015585 0.029816 2.8323 0.041896 -0.15326 0.075091 -0.11979 -0.3565 0.080844 -0.30198 -0.32778 -0.094242 -0.13014 -0.29568 -0.15076 -0.10332 0.13132 -0.0077366 -0.055865 -0.056755 0 0 0 0 0.070533 -0.012809 -0.03195 0.066305 -0.045658
4.6211 -0.020758 -0.029316 0 -0.02243 0 -0.037357 0 -0.010732 0 -0.040944 0.025279 3.7588 0.045874 -0.13175 0.075584 -0.093782 -0.32564 0.10023 -0.29319 -0.22174 -0.086442 -0.068226 -0.19646 -0.12322 -0.12117 0.13913 -0.0081169 -0.058426 0.1125 0 0 0 0 0.078929 0.0073864 -0.017372 0.10725 -0.042384
4.625 -0.027682 -0.036614 0 -0.037443 0 -0.058493 0 -0.02298 0 -0.049995 0.013698 4.5697 0.051264 -0.10692 0.08834 -0.060824 -0.27855 0.12241 -0.28394 -0.097555 -0.077986 0.0049155 -0.092937 -0.089217 -0.13331 0.13426 -0.0082786 -0.057333 0.26491 0 0 0 0 0.080557 0.029017 -0.00055518 0.1509 -0.03659
4.6289 -0.036963 -0.040108 0 -0.048863 0 -0.059923 0 -0.034182 0 -0.044137 -0.009697 5.2245 0.064519 -0.075741 0.10644 -0.025161 -0.2145 0.14166 -0.26009 0.028061 -0.066154 0.084378 0.018939 -0.055796 -0.13929 0.12358 -0.0080125 -0.05246 0.42767 0 0 0 0 0.077827 0.052207 0.013426 0.18657 -0.026421
4.6328 -0.04923 -0.042759 0 -0.056687 0 -0.047624 0 -0.044926 0 -0.03796 -0.044067 5.8455 0.087051 -0.038251 0.12539 0.010652 -0.13604 0.15475 -0.21565 0.14805 -0.05043 0.16644 0.14031 -0.02669 -0.1404 0.11308 -0.0071379 -0.044789 0.64374 0 0 0 0 0.072529 0.076203 0.022237 0.21007 -0.011976
4.6367 -0.062015 -0.048934 0 -0.061259 0 -0.037541 0 -0.05667 0 -0.043888 -0.083752 6.5774 0.11867 0.0043823 0.14053 0.044136 -0.047761 0.15894 -0.14692 0.25684 -0.031026 0.24679 0.26617 -0.0052063 -0.13869 0.10928 -0.005493 -0.035881 0.93376 0 0 0 0 0.06685 0.099811 0.024147 0.21884 0.005814
4.6406 -0.072193 -0.060842 0 -0.063769 0 -0.042773 0 -0.070697 0 -0.060557 -0.11982 7.4304 0.15407 0.046709 0.14393 0.072155 0.037598 0.15047 -0.053101 0.35027 -0.010732 0.31586 0.3878 0.0036628 -0.13864 0.12392 -0.0027419 -0.030062 1.2598 0 0 0 0 0.066017 0.11888 0.017619 0.21277 0.022314
4.6445 -0.079047 -0.07625 0 -0.067181 0 -0.06436 0 -0.087188 0 -0.07684 -0.1433 8.2762 0.18165 0.081609 0.13716 0.097255 0.1075 0.13603 0.043701 0.43968 0.005089 0.37081 0.49874 0.0042997 -0.14165 0.1525 0.00058917 -0.030015 1.5395 0 0 0 0 0.073216 0.13082 0.0084059 0.20532 0.031188
4.6484 -0.084412 -0.08992 0 -0.07537 0 -0.092408 0 -0.10501 0 -0.085384 -0.15045 8.9962 0.19796 0.10826 0.1251 0.12219 0.16145 0.12171 0.12953 0.53274 0.014894 0.41498 0.59856 0.0014743 -0.14488 0.18503 0.0038891 -0.034788 1.711 0 0 0 0 0.087654 0.13655 0.00070044 0.20386 0.031221
4.6523 -0.089788 -0.097782 0 -0.09009 0 -0.11471 0 -0.12201 0 -0.089597 -0.14685 9.6093 0.20223 0.12734 0.11174 0.14856 0.20101 0.11199 0.19528 0.63361 0.018405 0.45208 0.69119 -0.0012691 -0.14514 0.21301 0.0066271 -0.042972 1.7885 0 0 0 0 0.10773 0.13763 -0.0026507 0.21247 0.022684
4.6563 -0.094011 -0.10008 0 -0.1082 0 -0.12458 0 -0.13557 0 -0.09695 -0.14489 10.242 0.19582 0.14124 0.10233 0.17783 0.23053 0.11216 0.23162 0.74558 0.016349 0.4881 0.77987 0.00036726 -0.13741 0.225 0.0080835 -0.052023 1.8481 0 0 0 0 0.13029 0.13705 0.001437 0.23442 0.0073463
4.6602 -0.094548 -0.10059 0 -0.12228 0 -0.12248 0 -0.14349 0 -0.10794 -0.15482 10.985 0.18999 0.15827 0.10343 0.20791 0.26238 0.12687 0.23576 0.86259 0.014411 0.53536 0.86351 0.0117 -0.11339 0.20681 0.0071361 -0.056236 1.9543 0 0 0 0 0.14513 0.14288 0.014751 0.26613 -0.0059726
4.6641 -0.091173 -0.10269 0 -0.12507 0 -0.11254 0 -0.14523 0 -0.11447 -0.17644 11.8 0.19485 0.18214 0.11081 0.23377 0.30184 0.14806 0.22997 0.97043 0.017833 0.59405 0.93728 0.029496 -0.078399 0.17184 0.0044738 -0.054998 2.0997 0 0 0 0 0.14727 0.15716 0.031349 0.29568 -0.010564
4.668 -0.087662 -0.1063 0 -0.11484 0 -0.099104 0 -0.14264 0 -0.10961 -0.19954 12.571 0.21298 0.21217 0.12074 0.25262 0.3471 0.17067 0.22539 1.061 0.028042 0.66035 0.9957 0.05131 -0.037107 0.13056 0.00058564 -0.049321 2.219 0 0 0 0 0.13529 0.17884 0.047749 0.31765 -0.0047983
4.6719 -0.089037 -0.10863 0 -0.097383 0 -0.086166 0 -0.13915 0 -0.096751 -0.21301 13.238 0.2447 0.24625 0.12914 0.26248 0.39438 0.18949 0.23219 1.1277 0.045331 0.72842 1.0351 0.074293 0.0048425 0.094398 -0.0039218 -0.040889 2.2601 0 0 0 0 0.10937 0.20552 0.060492 0.32779 0.011338
4.6758 -0.096877 -0.10777 0 -0.082956 0 -0.078314 0 -0.13767 0 -0.087389 -0.21353 13.847 0.28503 0.27675 0.12839 0.26151 0.43131 0.19572 0.26444 1.1599 0.06743 0.7821 1.0535 0.092977 0.035488 0.085006 -0.0078297 -0.03396 2.2331 0 0 0 0 0.072832 0.22945 0.06361 0.32142 0.034086
4.6797 -0.10763 -0.10531 0 -0.080002 0 -0.080086 0 -0.13869 0 -0.089906 -0.2054 14.483 0.31552 0.29279 0.11618 0.25728 0.44428 0.18798 0.31682 1.1667 0.084985 0.8032 1.0501 0.10293 0.04559 0.10991 -0.0098251 -0.03298 2.1884 0 0 0 0 0.040644 0.23884 0.05596 0.30597 0.050211
4.6836 -0.11587 -0.10512 0 -0.090198 0 -0.093039 0 -0.14026 0 -0.10201 -0.1931 15.169 0.32669 0.29279 0.097025 0.25666 0.43389 0.17205 0.37444 1.1606 0.092951 0.79037 1.0251 0.10451 0.037384 0.15657 -0.0097403 -0.037254 2.1544 0 0 0 0 0.021562 0.23142 0.040937 0.28913 0.053246
4.6875 -0.11925 -0.1097 0 -0.10806 0 -0.11322 0 -0.13977 0 -0.11452 -0.17617 15.848 0.31391 0.27723 0.074813 0.26343 0.40275 0.15251 0.42598 1.1479 0.088786 0.7447 0.98095 0.098237 0.013666 0.21333 -0.0075299 -0.045261 2.1093 0 0 0 0 0.020204 0.20743 0.021161 0.27486 0.040347
4.6914 -0.12008 -0.1178 0 -0.1251 0 -0.13227 0 -0.13595 0 -0.12107 -0.15241 16.46 0.27465 0.24847 0.054518 0.28074 0.35631 0.13501 0.45861 1.1345 0.070978 0.67055 0.92366 0.085263 -0.020813 0.26489 -0.0033104 -0.054451 2.0173 0 0 0 0 0.039724 0.16921 -4.7746e-05 0.26652 0.010318
4.6953 -0.1222 -0.12581 0 -0.13532 0 -0.14225 0 -0.12943 0 -0.12271 -0.12455 17.002 0.21357 0.21679 0.04657 0.308 0.3123 0.13074 0.44617 1.1219 0.041617 0.58612 0.86195 0.068394 -0.053132 0.27452 0.0024941 -0.057328 1.883 0 0 0 0 0.078171 0.12944 -0.015233 0.26434 -0.031244
4.6992 -0.1268 -0.13129 0 -0.13816 0 -0.14078 0 -0.12202 0 -0.12398 -0.10088 17.522 0.15603 0.19446 0.049375 0.33164 0.28476 0.13774 0.4003 1.103 0.014091 0.51864 0.80445 0.052644 -0.073909 0.24254 0.0083652 -0.052327 1.7572 0 0 0 0 0.11442 0.10401 -0.022221 0.2603 -0.066525
4.7031 -0.1318 -0.13481 0 -0.13732 0 -0.13243 0 -0.11576 0 -0.12687 -0.087492 18.055 0.11354 0.18502 0.060325 0.34383 0.27617 0.15304 0.32879 1.0724 -0.0051825 0.47845 0.75682 0.039895 -0.081275 0.17498 0.013681 -0.040544 1.6859 0 0 0 0 0.13808 0.098966 -0.020563 0.25092 -0.08744
4.707 -0.13499 -0.13866 0 -0.13695 0 -0.12513 0 -0.11228 0 -0.13036 -0.081329 18.585 0.095357 0.1901 0.076084 0.33803 0.2861 0.17293 0.24129 1.0263 -0.010874 0.47247 0.72055 0.03175 -0.075131 0.081749 0.017885 -0.024137 1.6653 0 0 0 0 0.14068 0.11777 -0.010486 0.23405 -0.087816
4.7109 -0.13731 -0.14411 0 -0.13863 0 -0.12468 0 -0.11227 0 -0.13421 -0.073481 19.081 0.11347 0.20944 0.090528 0.30504 0.30916 0.19054 0.15444 0.96002 0.0044049 0.50747 0.69438 0.030687 -0.057812 -0.016058 0.020125 -0.0084731 1.6542 0 0 0 0 0.11122 0.16271 0.0073141 0.20903 -0.060062
4.7148 -0.1423 -0.15039 0 -0.14148 0 -0.13176 0 -0.11516 0 -0.14044 -0.060228 19.54 0.1612 0.23219 0.09683 0.25107 0.32572 0.1982 0.092836 0.88436 0.038129 0.56591 0.67723 0.037706 -0.040542 -0.080978 0.020042 -0.0029121 1.6322 0 0 0 0 0.05774 0.21796 0.028038 0.18603 -0.012272
4.7188 -0.15217 -0.15613 0 -0.14477 0 -0.14316 0 -0.11934 0 -0.14987 -0.049076 19.988 0.21945 0.25012 0.096301 0.19375 0.32623 0.19724 0.062322 0.81586 0.079566 0.62441 0.67049 0.051159 -0.030066 -0.10304 0.01827 -0.008977 1.6309 0 0 0 0 0.0010187 0.26659 0.047657 0.17464 0.039667
4.7227 -0.16484 -0.16119 0 -0.14992 0 -0.15554 0 -0.12375 0 -0.15916 -0.051553 20.44 0.27719 0.25999 0.091165 0.14501 0.30797 0.18987 0.065754 0.76574 0.12212 0.67021 0.67787 0.070377 -0.028926 -0.079406 0.015218 -0.026217 1.7004 0 0 0 0 -0.045398 0.29936 0.064033 0.18038 0.086451
4.7266 -0.17498 -0.16648 0 -0.15944 0 -0.1676 0 -0.12929 0 -0.16369 -0.070093 20.879 0.3234 0.25985 0.084667 0.11713 0.27094 0.17943 0.1036 0.74488 0.15889 0.6918 0.70298 0.094426 -0.038352 -0.011658 0.011411 -0.05273 1.85 0 0 0 0 -0.067896 0.30835 0.075292 0.20757 0.11904
4.7305 -0.17837 -0.17217 0 -0.17351 0 -0.17894 0 -0.13812 0 -0.16343 -0.094487 21.276 0.33957 0.25081 0.085077 0.13465 0.22472 0.17439 0.17694 0.77537 0.17651 0.67209 0.74665 0.12129 -0.056769 0.09087 0.0081775 -0.080609 2.0322 0 0 0 0 -0.041269 0.28234 0.077696 0.25991 0.12178
4.7344 -0.17533 -0.17676 0 -0.18767 0 -0.18766 0 -0.15062 0 -0.16372 -0.11317 21.621 0.33235 0.24284 0.094605 0.18619 0.19135 0.17833 0.26275 0.84106 0.17614 0.62919 0.80639 0.14595 -0.074247 0.19375 0.0066983 -0.0987 2.1924 0 0 0 0 0.01868 0.23916 0.073258 0.31716 0.10274
4.7383 -0.17014 -0.17835 0 -0.19462 0 -0.19021 0 -0.16323 0 -0.16855 -0.12674 21.93 0.30828 0.24002 0.11142 0.26018 0.18028 0.19008 0.35019 0.93044 0.16052 0.576 0.87813 0.16555 -0.086699 0.28447 0.0073773 -0.10292 2.3237 0 0 0 0 0.097159 0.18976 0.063041 0.36679 0.068288
4.7422 -0.16748 -0.17687 0 -0.18962 0 -0.18459 0 -0.17058 0 -0.17451 -0.14708 22.211 0.27318 0.24478 0.13292 0.34539 0.19765 0.20762 0.43041 1.0334 0.13255 0.52375 0.95833 0.17765 -0.091595 0.35494 0.010399 -0.090953 2.4645 0 0 0 0 0.18026 0.14312 0.047984 0.39865 0.023966
4.7461 -0.16909 -0.17443 0 -0.17494 0 -0.17375 0 -0.17119 0 -0.17433 -0.18143 22.461 0.23462 0.25891 0.15399 0.42499 0.24963 0.22654 0.49193 1.1369 0.096455 0.48788 1.044 0.17869 -0.08692 0.39797 0.015841 -0.060987 2.6406 0 0 0 0 0.24736 0.11066 0.029132 0.39917 -0.023253
4.75 -0.17341 -0.1734 0 -0.15935 0 -0.16492 0 -0.17064 0 -0.16721 -0.21986 22.682 0.2011 0.27813 0.1651 0.4765 0.32782 0.2378 0.5241 1.2258 0.061259 0.48371 1.1307 0.16703 -0.077008 0.41773 0.022359 -0.020003 2.8247 0 0 0 0 0.27485 0.10085 0.0092413 0.36308 -0.065319
4.7539 -0.17783 -0.17429 0 -0.15223 0 -0.16438 0 -0.17766 0 -0.16285 -0.24253 22.9 0.17265 0.29611 0.16505 0.50224 0.41143 0.23946 0.5345 1.3014 0.032475 0.50394 1.212 0.14828 -0.069542 0.42776 0.028101 0.020113 2.9629 0 0 0 0 0.27137 0.10593 -0.0089748 0.309 -0.1016
4.7578 -0.18116 -0.17605 0 -0.15725 0 -0.17226 0 -0.19523 0 -0.17136 -0.24099 23.133 0.14819 0.31041 0.15431 0.50646 0.49064 0.23167 0.52793 1.3661 0.012805 0.54394 1.2812 0.1257 -0.06861 0.43215 0.0321 0.053341 3.0382 0 0 0 0 0.24496 0.12162 -0.023873 0.24797 -0.13224
4.7617 -0.1843 -0.17817 0 -0.17066 0 -0.18288 0 -0.21589 0 -0.18909 -0.22937 23.348 0.12621 0.31939 0.13442 0.49581 0.5567 0.21562 0.51063 1.4234 0.0043391 0.59782 1.3358 0.10284 -0.077721 0.43381 0.033542 0.074355 3.092 0 0 0 0 0.2062 0.14322 -0.033928 0.19154 -0.15769
4.7656 -0.18913 -0.18202 0 -0.1855 0 -0.19089 0 -0.22753 0 -0.19824 -0.2305 23.479 0.10494 0.32283 0.10967 0.48533 0.59768 0.19525 0.49571 1.4788 0.011477 0.65602 1.3791 0.086383 -0.102 0.43092 0.031276 0.074731 3.1724 0 0 0 0 0.17695 0.16466 -0.035751 0.1598 -0.17699
4.7695 -0.19656 -0.18928 0 -0.1975 0 -0.19717 0 -0.22539 0 -0.18518 -0.24993 23.502 0.085288 0.3262 0.087935 0.48959 0.62095 0.17793 0.49665 1.5342 0.029843 0.70872 1.417 0.078797 -0.1349 0.41943 0.027069 0.060398 3.2696 0 0 0 0 0.17115 0.18359 -0.030595 0.15411 -0.18972
4.7734 -0.20536 -0.19919 0 -0.20726 0 -0.2078 0 -0.21794 0 -0.15925 -0.26772 23.493 0.069682 0.33204 0.071673 0.50908 0.63473 0.16592 0.51559 1.5868 0.055283 0.75447 1.4528 0.078673 -0.16994 0.39896 0.022546 0.038155 3.3219 0 0 0 0 0.1855 0.20124 -0.02056 0.16635 -0.19528
4.7773 -0.21245 -0.20777 0 -0.21688 0 -0.22628 0 -0.21892 0 -0.14917 -0.26032 23.571 0.060229 0.34139 0.062133 0.5418 0.64465 0.16024 0.55211 1.633 0.084482 0.79284 1.484 0.084443 -0.20199 0.37062 0.018926 0.013237 3.2972 0 0 0 0 0.21468 0.21848 -0.0074385 0.1893 -0.19339
4.7813 -0.21455 -0.21067 0 -0.22513 0 -0.24665 0 -0.23234 0 -0.17578 -0.23105 23.763 0.059767 0.35449 0.060057 0.58243 0.657 0.16126 0.60318 1.6675 0.1131 0.82421 1.505 0.093528 -0.22451 0.33747 0.017684 -0.0077661 3.2563 0 0 0 0 0.2488 0.23628 0.0062828 0.21274 -0.18398
4.7852 -0.21038 -0.20682 0 -0.22627 0 -0.25562 0 -0.24591 0 -0.22768 -0.21412 23.945 0.070389 0.36739 0.065015 0.61509 0.67707 0.16742 0.65309 1.6825 0.13219 0.84893 1.5122 0.10032 -0.2278 0.31178 0.020406 -0.014715 3.3127 0 0 0 0 0.26573 0.25234 0.015328 0.22024 -0.17112
4.7891 -0.20177 -0.19928 0 -0.2147 0 -0.2435 0 -0.24145 0 -0.26711 -0.24245 23.94 0.08568 0.37589 0.07387 0.63271 0.70016 0.17531 0.6875 1.685 0.13961 0.86756 1.5063 0.10278 -0.21626 0.30084 0.025361 -0.0092194 3.5102 0 0 0 0 0.26198 0.26225 0.018151 0.21315 -0.16195
4.793 -0.19281 -0.19252 0 -0.19146 0 -0.21446 0 -0.21343 0 -0.26409 -0.30936 23.704 0.1023 0.37861 0.086247 0.63436 0.72215 0.18425 0.70106 1.6789 0.1346 0.87791 1.4894 0.10109 -0.19262 0.30719 0.031403 0.0068038 3.7445 0 0 0 0 0.24051 0.26291 0.014351 0.19562 -0.15964
4.7969 -0.18728 -0.18875 0 -0.16642 0 -0.18586 0 -0.17698 0 -0.22572 -0.36533 23.401 0.11713 0.37498 0.10186 0.62098 0.7386 0.19381 0.69095 1.6683 0.11741 0.87757 1.4612 0.09611 -0.16043 0.33158 0.037285 0.030405 3.8237 0 0 0 0 0.20681 0.25187 0.004134 0.17338 -0.1664
4.8008 -0.18625 -0.1872 0 -0.15327 0 -0.176 0 -0.15616 0 -0.18984 -0.35799 23.251 0.1261 0.36575 0.12111 0.59711 0.7405 0.20409 0.65701 1.6589 0.089439 0.8598 1.4189 0.090677 -0.12613 0.37279 0.040717 0.055042 3.6282 0 0 0 0 0.17513 0.22574 -0.011447 0.15926 -0.18358
4.8047 -0.18779 -0.18636 0 -0.16036 0 -0.18998 0 -0.16275 0 -0.18801 -0.27963 23.307 0.13116 0.35678 0.1415 0.57466 0.72413 0.21425 0.61933 1.6511 0.060408 0.82547 1.3626 0.089221 -0.09851 0.41665 0.040464 0.070366 3.2209 0 0 0 0 0.16205 0.19262 -0.026968 0.16455 -0.20172
4.8086 -0.18894 -0.1862 0 -0.18408 0 -0.21579 0 -0.18608 0 -0.21459 -0.17625 23.395 0.1372 0.35111 0.15975 0.55692 0.69244 0.22256 0.59177 1.6403 0.037071 0.78132 1.2978 0.092491 -0.07947 0.45365 0.037183 0.072931 2.8014 0 0 0 0 0.16651 0.16179 -0.038929 0.18757 -0.21216
4.8125 -0.18822 -0.1878 0 -0.21003 0 -0.23365 0 -0.20334 0 -0.23361 -0.10881 23.285 0.14802 0.3499 0.17311 0.54364 0.6475 0.22737 0.58134 1.6213 0.02375 0.73309 1.2346 0.10032 -0.069291 0.47788 0.031443 0.061114 2.5452 0 0 0 0 0.18405 0.13984 -0.045137 0.22548 -0.20899
4.8164 -0.18633 -0.19096 0 -0.22168 0 -0.23041 0 -0.1999 0 -0.2161 -0.10315 22.935 0.16788 0.35359 0.17852 0.53259 0.59234 0.22677 0.59318 1.5885 0.02444 0.688 1.1806 0.11183 -0.067105 0.48396 0.024086 0.034412 2.4763 0 0 0 0 0.20658 0.1336 -0.043634 0.27321 -0.18654
4.8203 -0.18474 -0.19306 0 -0.2109 0 -0.20753 0 -0.17993 0 -0.16968 -0.1348 22.527 0.20402 0.35992 0.17002 0.51248 0.5343 0.21718 0.62375 1.5289 0.045561 0.66488 1.137 0.12342 -0.06815 0.46112 0.016905 -0.0044345 2.4837 0 0 0 0 0.2087 0.15509 -0.031443 0.3165 -0.137
4.8242 -0.18363 -0.19085 0 -0.18347 0 -0.17757 0 -0.15885 0 -0.13074 -0.15888 22.27 0.24852 0.36438 0.15381 0.47901 0.48276 0.20365 0.64741 1.453 0.077251 0.66592 1.101 0.13186 -0.065579 0.41767 0.011087 -0.042262 2.4464 0 0 0 0 0.18335 0.19295 -0.014061 0.34622 -0.07648
4.8281 -0.18133 -0.18337 0 -0.15559 0 -0.15404 0 -0.14771 0 -0.12835 -0.15225 22.166 0.29579 0.36594 0.13391 0.43286 0.44205 0.18983 0.6512 1.3678 0.11466 0.69059 1.0709 0.13662 -0.05773 0.35509 0.0068965 -0.07305 2.3388 0 0 0 0 0.13286 0.24075 0.0058644 0.36023 -0.013895
4.832 -0.17571 -0.17284 0 -0.1434 0 -0.14338 0 -0.14586 0 -0.15717 -0.1279 22.015 0.33974 0.36432 0.11454 0.37678 0.41562 0.17951 0.62489 1.2811 0.15277 0.73599 1.0486 0.13774 -0.044163 0.27542 0.0044539 -0.091763 2.2251 0 0 0 0 0.063256 0.29163 0.025626 0.35799 0.041923
4.8359 -0.16608 -0.16249 0 -0.15195 0 -0.14363 0 -0.14684 0 -0.18528 -0.11344 21.639 0.3693 0.36056 0.1027 0.31894 0.40883 0.17931 0.55569 1.2072 0.18355 0.79496 1.0362 0.13636 -0.026662 0.18031 0.003858 -0.091422 2.1729 0 0 0 0 -0.0094685 0.33446 0.040949 0.34026 0.076777
4.8398 -0.1539 -0.15368 0 -0.17102 0 -0.14821 0 -0.14767 0 -0.18622 -0.12125 21.087 0.37469 0.35872 0.10268 0.27714 0.41881 0.19238 0.45788 1.1606 0.19921 0.84552 1.0311 0.13621 -0.014428 0.081463 0.0046403 -0.074238 2.1838 0 0 0 0 -0.054105 0.35838 0.04789 0.31578 0.082285
4.8438 -0.14178 -0.14526 0 -0.18141 0 -0.15012 0 -0.1498 0 -0.16154 -0.14082 20.578 0.35957 0.35986 0.10995 0.25713 0.4361 0.21308 0.35944 1.1386 0.20067 0.8748 1.0271 0.13868 -0.013338 -0.007404 0.0063275 -0.050037 2.2048 0 0 0 0 -0.062955 0.36479 0.047154 0.29091 0.066235
4.8477 -0.13191 -0.13559 0 -0.16803 0 -0.14446 0 -0.15242 0 -0.13351 -0.15541 20.263 0.32693 0.36332 0.12054 0.26049 0.45472 0.23675 0.27788 1.1388 0.18877 0.87602 1.0196 0.14388 -0.026469 -0.07542 0.0087795 -0.024855 2.1879 0 0 0 0 -0.035558 0.35504 0.039244 0.26798 0.033965
4.8516 -0.12498 -0.1248 0 -0.13132 0 -0.12986 0 -0.14896 0 -0.11965 -0.16005 20.057 0.2814 0.36757 0.12955 0.28635 0.46841 0.25774 0.23021 1.1569 0.16533 0.84465 1.0108 0.15136 -0.055739 -0.11146 0.011863 -0.0049514 2.1258 0 0 0 0 0.024036 0.33173 0.025189 0.24849 -0.0077134
4.8555 -0.1203 -0.11487 0 -0.08836 0 -0.10958 0 -0.1335 0 -0.11753 -0.16107 19.733 0.23439 0.36592 0.12623 0.32679 0.46484 0.26318 0.24528 1.1833 0.13484 0.7765 1.0058 0.15847 -0.10117 -0.087504 0.015248 -0.0013139 2.0359 0 0 0 0 0.096024 0.2999 0.0073195 0.23324 -0.045096
4.8594 -0.11661 -0.10779 0 -0.06214 0 -0.091132 0 -0.1103 0 -0.11305 -0.16202 19.17 0.19912 0.35478 0.11094 0.36026 0.44627 0.25296 0.2975 1.2043 0.10754 0.6986 1.0049 0.16259 -0.14702 -0.018872 0.017977 -0.010324 1.9267 0 0 0 0 0.1473 0.2695 -0.0090603 0.22051 -0.069276
4.8633 -0.11289 -0.10395 0 -0.066044 0 -0.082717 0 -0.093699 0 -0.09915 -0.15621 18.474 0.18005 0.33449 0.087673 0.37828 0.41722 0.23107 0.36629 1.2159 0.088011 0.62589 0.9994 0.16362 -0.18423 0.079705 0.019356 -0.027224 1.7942 0 0 0 0 0.16731 0.24407 -0.021621 0.21077 -0.079021
4.8672 -0.10879 -0.10229 0 -0.094584 0 -0.087469 0 -0.095551 0 -0.082849 -0.13578 17.857 0.17978 0.30656 0.061041 0.37555 0.38262 0.20232 0.43307 1.2157 0.079733 0.57039 0.97809 0.16203 -0.20555 0.19274 0.018793 -0.047337 1.6462 0 0 0 0 0.15103 0.2262 -0.028635 0.20491 -0.0744
4.8711 -0.10453 -0.10129 0 -0.12709 0 -0.099788 0 -0.11228 0 -0.074526 -0.10557 17.409 0.20054 0.27489 0.039243 0.34747 0.35068 0.17546 0.47119 1.2016 0.087094 0.54765 0.93813 0.15948 -0.20132 0.29502 0.015388 -0.063486 1.5149 0 0 0 0 0.097269 0.21889 -0.027974 0.20518 -0.056784
4.875 -0.10035 -0.099604 0 -0.14153 0 -0.10771 0 -0.12602 0 -0.074009 -0.083281 17.021 0.23531 0.25001 0.034351 0.30282 0.33328 0.16527 0.45634 1.1751 0.10972 0.56352 0.88953 0.16023 -0.16914 0.34634 0.0089669 -0.067277 1.4316 0 0 0 0 0.030046 0.22267 -0.020065 0.21359 -0.03407
4.8789 -0.095792 -0.095698 0 -0.12831 0 -0.10093 0 -0.12036 0 -0.070329 -0.08356 16.531 0.27086 0.23566 0.044596 0.2582 0.32894 0.17238 0.40586 1.1409 0.13842 0.59746 0.84724 0.16512 -0.12409 0.34568 0.0012445 -0.061371 1.3904 0 0 0 0 -0.024051 0.23229 -0.009644 0.22634 -0.013969
4.8828 -0.089619 -0.087981 0 -0.094759 0 -0.078812 0 -0.095379 0 -0.055058 -0.1026 15.902 0.30033 0.23188 0.067015 0.22126 0.33422 0.19482 0.333 1.0997 0.16768 0.63642 0.81776 0.17343 -0.075056 0.29731 -0.0067008 -0.048701 1.3453 0 0 0 0 -0.05394 0.24474 0.000428 0.24036 8.6363e-05
4.8867 -0.080508 -0.075887 0 -0.058372 0 -0.052009 0 -0.067064 0 -0.033544 -0.12051 15.244 0.31741 0.23705 0.097102 0.19829 0.34399 0.22871 0.25354 1.0519 0.19181 0.66646 0.79329 0.18371 -0.03134 0.21071 -0.01373 -0.033123 1.2511 0 0 0 0 -0.051894 0.25668 0.0072259 0.25213 0.005341
4.8906 -0.068225 -0.061017 0 -0.034919 0 -0.035386 0 -0.051933 0 -0.021131 -0.11948 14.657 0.31162 0.24337 0.12382 0.19577 0.34409 0.26293 0.1978 0.99567 0.19983 0.66127 0.75903 0.1906 -0.0095488 0.11275 -0.01764 -0.022986 1.1075 0 0 0 0 -0.013447 0.26107 0.0051768 0.25385 -0.0023982
4.8945 -0.054135 -0.046683 0 -0.029817 0 -0.037026 0 -0.052642 0 -0.028128 -0.099275 14.109 0.28834 0.2383 0.13778 0.20165 0.3235 0.28384 0.17642 0.93335 0.19115 0.61893 0.70645 0.18873 -0.010379 0.044486 -0.018296 -0.022536 0.95877 0 0 0 0 0.033763 0.25465 -0.0051944 0.2445 -0.018598
4.8984 -0.040509 -0.035778 0 -0.037198 0 -0.051451 0 -0.058103 0 -0.048998 -0.074978 13.483 0.25494 0.21825 0.13928 0.20625 0.28215 0.28885 0.18041 0.86732 0.17019 0.54997 0.63956 0.17735 -0.027 0.017252 -0.016546 -0.029956 0.84932 0 0 0 0 0.073005 0.23847 -0.020822 0.22764 -0.038872
4.9023 -0.029187 -0.028886 0 -0.045382 0 -0.062737 0 -0.055984 0 -0.066179 -0.061093 12.731 0.21731 0.18229 0.13034 0.20293 0.22194 0.27788 0.19982 0.79934 0.14112 0.46421 0.5689 0.15668 -0.053195 0.034571 -0.013153 -0.042874 0.77918 0 0 0 0 0.09414 0.21419 -0.038754 0.20689 -0.05964
4.9063 -0.020791 -0.024465 0 -0.044291 0 -0.055951 0 -0.043646 0 -0.064167 -0.058825 11.948 0.18311 0.13152 0.11559 0.18445 0.14761 0.25317 0.21858 0.73162 0.11015 0.37614 0.50044 0.12809 -0.079976 0.094405 -0.0092155 -0.057146 0.7044 0 0 0 0 0.087799 0.18489 -0.054595 0.18789 -0.076184
4.9102 -0.015017 -0.02075 0 -0.030802 0 -0.028775 0 -0.027524 0 -0.04083 -0.057902 11.268 0.16391 0.077715 0.10818 0.14717 0.075793 0.22659 0.20651 0.66625 0.089564 0.31232 0.43079 0.098028 -0.091612 0.16773 -0.006685 -0.064235 0.57854 0 0 0 0 0.056099 0.15975 -0.059715 0.18108 -0.080136
4.9141 -0.011339 -0.01722 0 -0.009986 0 0.0056807 0 -0.014472 0 -0.0074739 -0.048149 10.708 0.15753 0.033808 0.11316 0.10353 0.018244 0.20884 0.16386 0.60145 0.081201 0.27473 0.3528 0.072367 -0.087699 0.21959 -0.0058212 -0.063335 0.39293 0 0 0 0 0.021961 0.14357 -0.05414 0.18533 -0.072425
4.918 -0.0091417 -0.014184 0 0.0080658 0 0.027731 0 -0.0059028 0 0.020036 -0.027711 10.147 0.16098 0.0042564 0.13044 0.060323 -0.022027 0.20285 0.096213 0.53534 0.083745 0.25972 0.26482 0.052521 -0.070752 0.23747 -0.0063916 -0.055836 0.17987 0 0 0 0 -0.0042028 0.13703 -0.03907 0.19767 -0.054384
4.9219 -0.0073017 -0.011387 0 0.014512 0 0.02554 0 0.00025549 0 0.03103 -0.0015305 9.467 0.17015 -0.0086416 0.15811 0.023866 -0.044459 0.20968 0.012127 0.46608 0.094383 0.2609 0.17387 0.038807 -0.044896 0.2139 -0.0079756 -0.044059 -0.01737 0 0 0 0 -0.013973 0.13932 -0.016766 0.21387 -0.028407
4.9258 -0.0042116 -0.0076392 0 0.0078479 0 0.0041805 0 0.0049544 0 0.024859 0.024778 8.6864 0.1761 -0.005844 0.18913 0.0031236 -0.053189 0.22694 -0.069124 0.39052 0.10525 0.26264 0.090303 0.029032 -0.019963 0.14704 -0.0095397 -0.033756 -0.17505 0 0 0 0 0.000992 0.14556 0.0070587 0.22378 -0.00042819
4.9297 0.0011708 -0.0020536 0 -0.0043903 0 -0.017974 0 0.0078179 0 0.0099315 0.047648 7.9339 0.1695 -0.0039643 0.21027 -0.0052145 -0.066487 0.24151 -0.12742 0.31082 0.10452 0.24485 0.019766 0.015651 -0.0083197 0.073259 -0.0098398 -0.031055 -0.29571 0 0 0 0 0.0262 0.14343 0.023066 0.21755 0.018931
4.9336 0.0081688 0.0047413 0 -0.010403 0 -0.023005 0 0.010846 0 -0.0013923 0.063927 7.2987 0.15041 -0.013532 0.21785 -0.0099704 -0.093633 0.2465 -0.16423 0.23186 0.089863 0.20597 -0.039491 -0.0042939 -0.011538 0.01812 -0.0087977 -0.035497 -0.3947 0 0 0 0 0.046208 0.12804 0.028785 0.19612 0.026066
4.9375 0.014705 0.011178 0 -0.0026392 0 -0.0065691 0 0.019251 0 1.2505e-05 0.070254 6.7289 0.12037 -0.039899 0.21111 -0.017436 -0.13877 0.23874 -0.18418 0.1577 0.061344 0.14838 -0.092699 -0.03149 -0.029145 -0.0045916 -0.0065298 -0.045627 -0.48538 0 0 0 0 0.05165 0.09766 0.023712 0.16184 0.019666
4.9414 0.019314 0.016673 0 0.016446 0 0.019969 0 0.036191 0 0.014088 0.066361 6.0971 0.08272 -0.086799 0.19115 -0.034576 -0.20401 0.21643 -0.19578 0.092978 0.020941 0.078052 -0.1429 -0.065387 -0.058788 0.016042 -0.0033466 -0.058749 -0.57403 0 0 0 0 0.033795 0.052352 0.0086833 0.11916 -0.00019962
4.9453 0.022977 0.022598 0 0.0364 0 0.039646 0 0.05705 0 0.03132 0.058102 5.3501 0.048407 -0.1512 0.16566 -0.071541 -0.28315 0.18248 -0.22135 0.046965 -0.02128 0.016313 -0.18896 -0.098994 -0.091344 0.082004 -0.00017018 -0.067342 -0.6609 0 0 0 0 -0.01387 0.00052681 -0.010007 0.081522 -0.027719
4.9492 0.028594 0.030876 0 0.047203 0 0.043479 0 0.071295 0 0.039972 0.054541 4.569 0.024854 -0.21194 0.14583 -0.11824 -0.3557 0.15011 -0.2656 0.013143 -0.053619 -0.023697 -0.22797 -0.12381 -0.11634 0.15225 0.0023222 -0.069068 -0.74151 0 0 0 0 -0.068226 -0.041874 -0.022823 0.056593 -0.049829
4.9531 0.038206 0.041586 0 0.047052 0 0.036362 0 0.071829 0 0.03623 0.06025 3.8728 0.013252 -0.25897 0.13453 -0.1672 -0.41249 0.12445 -0.32343 -0.012401 -0.07246 -0.04014 -0.25848 -0.13668 -0.13062 0.20785 0.0040199 -0.064803 -0.80902 0 0 0 0 -0.11721 -0.068483 -0.02654 0.044859 -0.061321
4.957 0.05066 0.052361 0 0.042926 0 0.03131 0 0.062366 0 0.028476 0.070744 3.2817 0.013024 -0.2843 0.13295 -0.21065 -0.44656 0.10925 -0.38682 -0.03383 -0.076152 -0.034433 -0.28172 -0.13599 -0.13248 0.23332 0.0048966 -0.056347 -0.86092 0 0 0 0 -0.15029 -0.075286 -0.019371 0.044814 -0.058674
4.9609 0.062337 0.06053 0 0.043949 0 0.03811 0 0.054429 0 0.030808 0.076702 2.6997 0.020321 -0.27793 0.13988 -0.2351 -0.44958 0.10808 -0.43653 -0.05729 -0.065051 -0.013932 -0.30046 -0.12137 -0.12122 0.20975 0.0049905 -0.048242 -0.90592 0 0 0 0 -0.15327 -0.05942 -0.00076344 0.050632 -0.038887
4.9648 0.070462 0.065864 0 0.053915 0 0.056354 0 0.056648 0 0.050741 0.073199 2.0311 0.022262 -0.24879 0.14574 -0.2328 -0.43146 0.11489 -0.44854 -0.086405 -0.051479 -0.0013947 -0.31761 -0.1032 -0.10458 0.14926 0.0044563 -0.047209 -0.96179 0 0 0 0 -0.12952 -0.035683 0.020405 0.048078 -0.011964
4.9688 0.075656 0.070887 0 0.069472 0 0.077721 0 0.067583 0 0.082159 0.06442 1.2919 0.012726 -0.2154 0.14492 -0.21242 -0.4097 0.12144 -0.42661 -0.11718 -0.044957 -0.0065786 -0.33553 -0.090438 -0.089808 0.081567 0.003222 -0.053127 -1.0426 0 0 0 0 -0.096697 -0.019698 0.036277 0.03274 0.010223
4.9727 0.080979 0.078269 0 0.084439 0 0.093791 0 0.079195 0 0.1101 0.059139 0.58929 -0.010127 -0.18866 0.13559 -0.18099 -0.39426 0.12358 -0.37778 -0.14556 -0.049637 -0.031582 -0.3557 -0.087238 -0.08059 0.02443 0.001053 -0.064483 -1.1461 0 0 0 0 -0.065658 -0.019674 0.043017 0.0045783 0.02103
4.9766 0.088379 0.08793 0 0.095089 0 0.10168 0 0.086075 0 0.12278 0.0622 -0.0033647 -0.046301 -0.17908 0.1173 -0.14733 -0.39461 0.11779 -0.31343 -0.16679 -0.068164 -0.075277 -0.37834 -0.096545 -0.080002 -0.0048958 -0.0023188 -0.07866 -1.2533 0 0 0 0 -0.047367 -0.042223 0.037806 -0.034235 0.014744
4.9805 0.096348 0.09686 0 0.10137 0 0.10346 0 0.089559 0 0.1197 0.071044 -0.52645 -0.08898 -0.20238 0.09396 -0.13187 -0.42474 0.1009 -0.26676 -0.17071 -0.099461 -0.12433 -0.40258 -0.1187 -0.09252 0.019892 -0.0075795 -0.087829 -1.3415 0 0 0 0 -0.05842 -0.092411 0.019433 -0.071848 -0.015208
4.9844 0.10142 0.10178 0 0.10429 0 0.10179 0 0.092848 0 0.10926 0.080035 -1.0818 -0.12206 -0.24336 0.075304 -0.1404 -0.4713 0.08106 -0.258 -0.16343 -0.12862 -0.15677 -0.42737 -0.14049 -0.11229 0.075318 -0.013754 -0.088439 -1.3965 0 0 0 0 -0.086394 -0.14714 -0.00015789 -0.094438 -0.052854
4.9883 0.10205 0.10197 0 0.10377 0 0.097534 0 0.094549 0 0.09993 0.08661 -1.7138 -0.13838 -0.28974 0.064726 -0.17051 -0.52384 0.063227 -0.28686 -0.15269 -0.14822 -0.1658 -0.4526 -0.15508 -0.13579 0.14291 -0.019996 -0.081631 -1.4167 0 0 0 0 -0.12009 -0.19249 -0.014567 -0.09864 -0.087974
4.9922 0.10067 0.099589 0 0.099892 0 0.091251 0 0.089894 0 0.094395 0.092202 -2.3626 -0.13333 -0.33047 0.063964 -0.21781 -0.57296 0.051385 -0.34798 -0.14652 -0.15301 -0.14889 -0.47903 -0.15763 -0.1598 0.20621 -0.025497 -0.06958 -1.4093 0 0 0 0 -0.14943 -0.2174 -0.019049 -0.084018 -0.11214
4.9961 0.10162 0.097655 0 0.095447 0 0.086124 0 0.078852 0 0.091289 0.098012 -2.9376 -0.10235 -0.34946 0.073673 -0.27309 -0.60511 0.050674 -0.42642 -0.15864 -0.1373 -0.10735 -0.50727 -0.14284 -0.17962 0.24193 -0.028976 -0.057165 -1.3897 0 0 0 0 -0.15985 -0.20774 -0.0081285 -0.053569 -0.11416
5 0.10685 0.097862 0 0.095729 0 0.087585 0 0.070622 0 0.090377 0.10203 -3.4209 -0.054407 -0.33369 0.08738 -0.31422 -0.6084 0.062788 -0.48041 -0.2053 -0.10563 -0.064555 -0.53706 -0.11466 -0.18841 0.23077 -0.029298 -0.053885 -1.3834 0 0 0 0 -0.14074 -0.16284 0.016144 -0.02587 -0.090308
5.0039 0.11374 0.10013 0 0.10421 0 0.098876 0 0.076926 0 0.093941 0.10167 -3.8808 -0.0079549 -0.2961 0.098157 -0.332 -0.59213 0.081387 -0.49263 -0.27865 -0.072239 -0.042239 -0.56812 -0.085629 -0.18563 0.18866 -0.027613 -0.060437 -1.4193 0 0 0 0 -0.10458 -0.10618 0.042744 -0.014722 -0.055479
5.0078 0.11739 0.10351 0 0.11812 0 0.11645 0 0.099563 0 0.10277 0.098716 -4.3879 0.026728 -0.24637 0.10359 -0.32341 -0.56317 0.10291 -0.4597 -0.37162 -0.044809 -0.050521 -0.60158 -0.062472 -0.17079 0.12687 -0.024817 -0.075092 -1.5108 0 0 0 0 -0.060452 -0.052052 0.065471 -0.025292 -0.01923
5.0117 0.11496 0.10702 0 0.12893 0 0.13023 0 0.12581 0 0.1122 0.099902 -4.9359 0.040198 -0.19592 0.10232 -0.28811 -0.52987 0.12361 -0.38415 -0.47471 -0.030366 -0.096446 -0.6396 -0.051204 -0.14423 0.058621 -0.021971 -0.094697 -1.6381 0 0 0 0 -0.018663 -0.014786 0.078517 -0.060014 0.0084512
5.0156 0.10813 0.10965 0 0.12834 0 0.12994 0 0.13821 0 0.11416 0.11095 -5.4565 0.016412 -0.16885 0.095403 -0.23027 -0.50953 0.137 -0.28582 -0.5652 -0.039297 -0.18593 -0.68276 -0.05981 -0.10734 0.0092475 -0.02132 -0.10956 -1.7528 0 0 0 0 0.00057264 -0.019182 0.073274 -0.1155 0.0095167
5.0195 0.10146 0.11033 0 0.11494 0 0.11313 0 0.13007 0 0.10434 0.13005 -5.9033 -0.034414 -0.17529 0.090338 -0.17368 -0.51171 0.14138 -0.21319 -0.62497 -0.063283 -0.28888 -0.72741 -0.078831 -0.070767 -0.009416 -0.023565 -0.11121 -1.8093 0 0 0 0 -0.0070938 -0.058058 0.056551 -0.16623 -0.013711
5.0234 0.098538 0.10851 0 0.095818 0 0.088503 0 0.11143 0 0.087605 0.14783 -6.3035 -0.099984 -0.21139 0.090299 -0.13119 -0.53505 0.13761 -0.18678 -0.65284 -0.093196 -0.38532 -0.7663 -0.099049 -0.041663 -0.00013357 -0.027957 -0.099853 -1.7987 0 0 0 0 -0.035674 -0.11608 0.036302 -0.19798 -0.051421
5.0273 0.099579 0.10486 0 0.081848 0 0.07116 0 0.099587 0 0.075636 0.15462 -6.7189 -0.17044 -0.27218 0.09661 -0.11157 -0.57702 0.12644 -0.21798 -0.65046 -0.12212 -0.46146 -0.79274 -0.11365 -0.02558 0.033783 -0.033611 -0.077563 -1.7544 0 0 0 0 -0.079269 -0.18023 0.018663 -0.20166 -0.09479
5.0313 0.10207 0.10102 0 0.080659 0 0.07239 0 0.1037 0 0.078056 0.14822 -7.1695 -0.23294 -0.34882 0.10955 -0.12421 -0.63249 0.10891 -0.31538 -0.62317 -0.14155 -0.50212 -0.80501 -0.11448 -0.029427 0.086571 -0.039046 -0.049263 -1.7232 0 0 0 0 -0.12884 -0.23277 0.011305 -0.16831 -0.13122
5.0352 0.10317 0.098187 0 0.092262 0 0.091232 0 0.11832 0 0.094434 0.13529 -7.6088 -0.26703 -0.41788 0.12357 -0.17422 -0.68616 0.088061 -0.46273 -0.59202 -0.14208 -0.49658 -0.80696 -0.095147 -0.059918 0.14553 -0.041044 -0.030558 -1.7272 0 0 0 0 -0.16681 -0.2472 0.021907 -0.10011 -0.14012
5.0391 0.10143 0.095954 0 0.1094 0 0.11414 0 0.13029 0 0.11377 0.12587 -7.9807 -0.27427 -0.46481 0.13217 -0.24127 -0.72644 0.068687 -0.61079 -0.5755 -0.13064 -0.46777 -0.80427 -0.067138 -0.10458 0.20039 -0.03925 -0.028619 -1.7506 0 0 0 0 -0.18848 -0.23044 0.041982 -0.025289 -0.12497
5.043 0.096859 0.092685 0 0.12128 0 0.12366 0 0.13044 0 0.1219 0.12615 -8.2867 -0.25607 -0.48391 0.1331 -0.31508 -0.74838 0.053728 -0.73707 -0.57901 -0.11169 -0.42647 -0.79963 -0.037742 -0.156 0.24783 -0.033956 -0.044602 -1.7579 0 0 0 0 -0.19346 -0.18937 0.065627 0.041805 -0.090494
5.0469 0.090089 0.087184 0 0.11862 0 0.11039 0 0.11868 0 0.11118 0.13505 -8.5892 -0.21537 -0.4718 0.12528 -0.38526 -0.74853 0.046089 -0.82234 -0.60482 -0.090043 -0.38306 -0.79068 -0.014323 -0.20614 0.28524 -0.025859 -0.077333 -1.7206 0 0 0 0 -0.18283 -0.13299 0.086584 0.088128 -0.043394
5.0508 0.082009 0.079972 0 0.098462 0 0.07976 0 0.10049 0 0.085591 0.14532 -8.9457 -0.15662 -0.42409 0.10968 -0.43441 -0.72133 0.05214 -0.83986 -0.64994 -0.073147 -0.35044 -0.77188 -0.0092775 -0.24013 0.30742 -0.016906 -0.11998 -1.6288 0 0 0 0 -0.15929 -0.078564 0.093795 0.09413 0.0020323
5.0547 0.073798 0.072938 0 0.067142 0 0.048494 0 0.081479 0 0.058291 0.14737 -9.3492 -0.093642 -0.35624 0.095661 -0.45437 -0.67481 0.072972 -0.8045 -0.69147 -0.063635 -0.32906 -0.73816 -0.023292 -0.24986 0.31221 -0.010618 -0.1532 -1.4869 0 0 0 0 -0.13173 -0.042824 0.084532 0.066098 0.029397
5.0586 0.066775 0.067873 0 0.038829 0 0.033222 0 0.066055 0 0.043284 0.13398 -9.7352 -0.033781 -0.28141 0.088873 -0.44919 -0.61715 0.10476 -0.74098 -0.71524 -0.058046 -0.31113 -0.68777 -0.048014 -0.23966 0.29956 -0.0081835 -0.16816 -1.3099 0 0 0 0 -0.10381 -0.025227 0.064791 0.021003 0.037148
5.0625 0.061841 0.065382 0 0.028338 0 0.039479 0 0.058497 0 0.046717 0.10482 -10.046 0.018645 -0.20738 0.092196 -0.42172 -0.55278 0.14419 -0.66367 -0.71288 -0.053381 -0.291 -0.62346 -0.07687 -0.21376 0.26874 -0.010101 -0.16064 -1.1265 0 0 0 0 -0.076956 -0.023151 0.03954 -0.029567 0.026153
5.0664 0.05902 0.064953 0 0.041254 0 0.058984 0 0.061242 0 0.06317 0.068523 -10.283 0.059744 -0.14184 0.10761 -0.37631 -0.48607 0.18667 -0.58739 -0.67743 -0.045825 -0.26234 -0.55198 -0.10178 -0.17862 0.2194 -0.016471 -0.12843 -0.97635 0 0 0 0 -0.051905 -0.031312 0.015161 -0.072537 -0.00029817
5.0703 0.057643 0.065521 0 0.068488 0 0.076615 0 0.070459 0 0.079428 0.0392 -10.503 0.08144 -0.097679 0.13356 -0.3212 -0.42355 0.2193 -0.52836 -0.60264 -0.029489 -0.21793 -0.48217 -0.10746 -0.15028 0.15341 -0.026203 -0.076085 -0.88828 0 0 0 0 -0.029781 -0.036886 0.0037465 -0.087087 -0.031266
5.0742 0.056921 0.065722 0 0.090922 0 0.081124 0 0.075358 0 0.083377 0.027602 -10.763 0.087817 -0.071512 0.15849 -0.26827 -0.36798 0.2358 -0.47967 -0.51335 -0.0088097 -0.16835 -0.42149 -0.097087 -0.13723 0.0868 -0.03562 -0.025535 -0.85171 0 0 0 0 -0.011672 -0.034471 0.0035597 -0.080705 -0.055201
5.0781 0.056295 0.064015 0 0.092252 0 0.071456 0 0.065536 0 0.071958 0.032754 -11.077 0.079064 -0.062601 0.17716 -0.22102 -0.32145 0.23367 -0.43593 -0.42004 0.011969 -0.12088 -0.37247 -0.074442 -0.14084 0.027455 -0.043274 0.013782 -0.81442 0 0 0 0 0.00022798 -0.026004 0.011227 -0.059789 -0.069783
5.082 0.055419 0.059501 0 0.070646 0 0.054975 0 0.041209 0 0.052511 0.041805 -11.409 0.055761 -0.069638 0.18537 -0.18193 -0.28595 0.212 -0.39224 -0.33213 0.02837 -0.082503 -0.33151 -0.044258 -0.16051 -0.017822 -0.048015 0.034253 -0.72126 0 0 0 0 0.003797 -0.014917 0.022574 -0.03153 -0.074367
5.0859 0.054224 0.053296 0 0.039863 0 0.040717 0 0.015554 0 0.036775 0.039772 -11.71 0.017208 -0.092001 0.17792 -0.15339 -0.26631 0.17039 -0.34298 -0.26162 0.032208 -0.064399 -0.29202 -0.014882 -0.1927 -0.039282 -0.048436 0.02619 -0.56585 0 0 0 0 -0.0054873 -0.01012 0.029775 -0.0075131 -0.0709
5.0898 0.053295 0.048913 0 0.018965 0 0.033957 0 0.0047862 0 0.032562 0.021429 -11.958 -0.031848 -0.12334 0.15862 -0.13207 -0.26442 0.12021 -0.2914 -0.21085 0.019461 -0.068636 -0.25 0.0046413 -0.22376 -0.039172 -0.045273 -0.0052784 -0.4049 0 0 0 0 -0.02738 -0.021868 0.026013 0.002884 -0.068188
5.0938 0.053962 0.050338 0 0.019147 0 0.035607 0 0.014311 0 0.039657 -0.0052187 -12.169 -0.085105 -0.15691 0.13597 -0.11285 -0.2759 0.072761 -0.24552 -0.1712 -0.0036995 -0.084964 -0.20763 0.015619 -0.24593 -0.029655 -0.040398 -0.04655 -0.31466 0 0 0 0 -0.055582 -0.047409 0.014954 0.0038438 -0.070064
5.0977 0.057445 0.058739 0 0.037974 0 0.044729 0 0.034256 0 0.052348 -0.026795 -12.385 -0.1391 -0.1888 0.11496 -0.092949 -0.29802 0.034472 -0.21078 -0.13757 -0.03224 -0.10655 -0.17191 0.02053 -0.25599 -0.017943 -0.034747 -0.090214 -0.32671 0 0 0 0 -0.085596 -0.082661 0.0010082 -1.8116e-05 -0.076882
5.1016 0.063468 0.070737 0 0.063995 0 0.060056 0 0.048841 0 0.064991 -0.035648 -12.638 -0.1904 -0.21517 0.10045 -0.069735 -0.32724 0.011152 -0.19226 -0.10455 -0.060005 -0.12579 -0.14966 0.023114 -0.25218 -0.011393 -0.029217 -0.12899 -0.40433 0 0 0 0 -0.11235 -0.12158 -0.01002 -0.0026638 -0.087655
5.1055 0.069837 0.080323 0 0.085843 0 0.078802 0 0.050236 0 0.075088 -0.033425 -12.915 -0.23245 -0.22797 0.10047 -0.039276 -0.35513 0.013609 -0.19762 -0.065396 -0.072567 -0.12911 -0.14385 0.0325 -0.23487 -0.02025 -0.024892 -0.15235 -0.48306 0 0 0 0 -0.12459 -0.14715 -0.0028708 0.0097967 -0.095139
5.1094 0.073908 0.083287 0 0.097765 0 0.095158 0 0.043559 0 0.08206 -0.025007 -13.169 -0.26545 -0.22917 0.11062 -0.0048375 -0.37375 0.033668 -0.21411 -0.023463 -0.067436 -0.11865 -0.15424 0.050604 -0.21589 -0.037048 -0.0215 -0.16436 -0.53477 0 0 0 0 -0.12227 -0.15209 0.023438 0.037783 -0.09256
5.1133 0.074955 0.080405 0 0.099069 0 0.10196 0 0.039476 0 0.084869 -0.011126 -13.354 -0.28992 -0.22122 0.12743 0.030096 -0.38099 0.066574 -0.23486 0.015832 -0.046705 -0.09932 -0.18067 0.074711 -0.20044 -0.053986 -0.018791 -0.16855 -0.59082 0 0 0 0 -0.10757 -0.13702 0.06502 0.077449 -0.078481
5.1172 0.075103 0.076606 0 0.091382 0 0.095729 0 0.04348 0 0.082433 0.011229 -13.474 -0.30634 -0.20699 0.14767 0.061774 -0.3763 0.10803 -0.25482 0.04685 -0.013604 -0.076289 -0.22443 0.10116 -0.19229 -0.063784 -0.016604 -0.16785 -0.70279 0 0 0 0 -0.083222 -0.1044 0.11662 0.12413 -0.053003
5.1211 0.0776 0.076919 0 0.078178 0 0.081007 0 0.052929 0 0.076595 0.041425 -13.584 -0.31488 -0.19133 0.16694 0.083507 -0.36058 0.15254 -0.26904 0.059583 0.025604 -0.058045 -0.28583 0.1226 -0.19563 -0.055178 -0.01488 -0.16559 -0.88349 0 0 0 0 -0.053873 -0.060136 0.16817 0.16944 -0.018135
5.125 0.083856 0.082828 0 0.066175 0 0.069151 0 0.063078 0 0.073429 0.070619 -13.748 -0.31658 -0.18376 0.17994 0.085386 -0.34396 0.19195 -0.28041 0.041753 0.056795 -0.055327 -0.36079 0.12695 -0.21009 -0.019857 -0.014021 -0.16336 -1.09 0 0 0 0 -0.028919 -0.020337 0.20037 0.19979 0.015625
5.1289 0.092089 0.091915 0 0.064395 0 0.071063 0 0.073501 0 0.079657 0.087357 -13.971 -0.31364 -0.18731 0.18678 0.068428 -0.33638 0.22347 -0.2976 -0.0025473 0.074209 -0.066152 -0.44124 0.11442 -0.22926 0.031666 -0.014295 -0.15957 -1.265 0 0 0 0 -0.012029 0.0070946 0.2093 0.21412 0.040566
5.1328 0.098968 0.10048 0 0.078822 0 0.088869 0 0.087238 0 0.096441 0.088942 -14.196 -0.30648 -0.20298 0.1877 0.033161 -0.34328 0.24558 -0.32608 -0.071832 0.07592 -0.088162 -0.52006 0.086309 -0.24986 0.092086 -0.015906 -0.15283 -1.3915 0 0 0 0 -0.0043347 0.020039 0.19466 0.21316 0.053504
5.1367 0.10264 0.10635 0 0.10637 0 0.11338 0 0.10463 0 0.11658 0.086329 -14.347 -0.29547 -0.23068 0.18335 -0.018665 -0.36902 0.25729 -0.37055 -0.16338 0.061511 -0.11785 -0.59615 0.04542 -0.26863 0.15304 -0.01897 -0.14189 -1.5039 0 0 0 0 -0.0060667 0.018215 0.1585 0.19905 0.052548
5.1406 0.10416 0.10968 0 0.13446 0 0.13011 0 0.12034 0 0.12888 0.095762 -14.405 -0.28043 -0.26881 0.17457 -0.083145 -0.42043 0.25571 -0.43734 -0.27395 0.032178 -0.14775 -0.67417 -0.0011882 -0.28011 0.19819 -0.023528 -0.12553 -1.6473 0 0 0 0 -0.016779 0.0046212 0.10805 0.17684 0.036947
5.1445 0.10597 0.11166 0 0.14836 0 0.12983 0 0.12792 0 0.12673 0.12402 -14.418 -0.2636 -0.30786 0.16458 -0.14702 -0.4859 0.24519 -0.51353 -0.3894 -0.0003627 -0.17072 -0.7585 -0.042141 -0.28347 0.22267 -0.028272 -0.10829 -1.8268 0 0 0 0 -0.030353 -0.0089672 0.061776 0.15601 0.017621
5.1484 0.10925 0.11307 0 0.14128 0 0.11541 0 0.12702 0 0.11357 0.16145 -14.455 -0.24648 -0.34326 0.15499 -0.204 -0.55617 0.22902 -0.5884 -0.50268 -0.030515 -0.186 -0.84673 -0.074188 -0.2796 0.23042 -0.03232 -0.093631 -2.0005 0 0 0 0 -0.044005 -0.018347 0.026578 0.13895 0.00063563
5.1523 0.11264 0.1137 0 0.11911 0 0.099529 0 0.12459 0 0.10029 0.18993 -14.538 -0.23022 -0.3723 0.14699 -0.25007 -0.62437 0.20974 -0.65399 -0.60876 -0.05488 -0.19375 -0.92896 -0.095924 -0.26927 0.22559 -0.035016 -0.084025 -2.1177 0 0 0 0 -0.056054 -0.021706 0.0060037 0.12643 -0.010228
5.1563 0.11358 0.11278 0 0.096028 0 0.094544 0 0.12827 0 0.096604 0.1984 -14.629 -0.21625 -0.39254 0.14203 -0.28123 -0.68222 0.19055 -0.70069 -0.70176 -0.070337 -0.19517 -0.99377 -0.10698 -0.25358 0.21477 -0.035574 -0.082239 -2.1629 0 0 0 0 -0.064967 -0.018538 0.0022407 0.11814 -0.011355
5.1602 0.11057 0.10951 0 0.084646 0 0.10267 0 0.13863 0 0.1036 0.19146 -14.677 -0.20677 -0.4046 0.14209 -0.29636 -0.71977 0.17728 -0.71988 -0.77314 -0.07595 -0.19421 -1.0359 -0.11078 -0.23624 0.2104 -0.033331 -0.08909 -2.1619 0 0 0 0 -0.069642 -0.013227 0.01052 0.11095 -0.0023712
5.1641 0.10414 0.10357 0 0.088256 0 0.11429 0 0.14855 0 0.11337 0.18377 -14.667 -0.20139 -0.41451 0.14564 -0.30435 -0.74239 0.17109 -0.7235 -0.82619 -0.076981 -0.19401 -1.0587 -0.11288 -0.22197 0.21516 -0.029602 -0.09859 -2.1509 0 0 0 0 -0.071528 -0.010695 0.019887 0.1028 0.0095607
5.168 0.096015 0.095392 0 0.10033 0 0.11594 0 0.14996 0 0.11561 0.1863 -14.626 -0.20048 -0.42446 0.15167 -0.30852 -0.75263 0.17223 -0.71741 -0.86052 -0.075208 -0.19484 -1.0696 -0.11404 -0.21348 0.22755 -0.025103 -0.10765 -2.1408 0 0 0 0 -0.071 -0.012164 0.027054 0.093982 0.021192
5.1719 0.087899 0.086461 0 0.11019 0 0.10149 0 0.14088 0 0.10562 0.19738 -14.579 -0.20446 -0.436 0.15893 -0.31163 -0.7534 0.18037 -0.70738 -0.87592 -0.072108 -0.19646 -1.0728 -0.11426 -0.21309 0.24467 -0.020591 -0.11344 -2.1116 0 0 0 0 -0.068453 -0.018075 0.030025 0.0853 0.029679
5.1758 0.081055 0.078895 0 0.10992 0 0.07738 0 0.12601 0 0.087778 0.20539 -14.525 -0.21545 -0.44906 0.16485 -0.31527 -0.74746 0.19449 -0.69999 -0.86789 -0.06837 -0.19705 -1.0645 -0.11045 -0.22485 0.25834 -0.017376 -0.11216 -2.0347 0 0 0 0 -0.06411 -0.027278 0.029849 0.079754 0.03166
5.1797 0.076721 0.074487 0 0.098238 0 0.057715 0 0.11173 0 0.072307 0.19909 -14.446 -0.23399 -0.45825 0.16705 -0.31601 -0.73728 0.20949 -0.69443 -0.83864 -0.063301 -0.19446 -1.0363 -0.098934 -0.24526 0.25881 -0.01618 -0.10583 -1.9011 0 0 0 0 -0.05917 -0.03573 0.034535 0.079582 0.028995
5.1836 0.076117 0.073808 0 0.080266 0 0.05344 0 0.10134 0 0.068298 0.17583 -14.344 -0.25927 -0.4595 0.16568 -0.31014 -0.72229 0.22229 -0.68503 -0.79139 -0.056667 -0.18891 -0.98188 -0.080108 -0.26838 0.24475 -0.016717 -0.098552 -1.7306 0 0 0 0 -0.054657 -0.042602 0.048082 0.083599 0.024519
5.1875 0.079603 0.076224 0 0.064626 0 0.06475 0 0.094999 0 0.077903 0.14212 -14.245 -0.29072 -0.45013 0.16115 -0.29505 -0.70136 0.23098 -0.66701 -0.72712 -0.048805 -0.18101 -0.90333 -0.055168 -0.28968 0.21609 -0.018713 -0.093283 -1.5608 0 0 0 0 -0.051346 -0.048398 0.072043 0.090282 0.019676
5.1914 0.08589 0.080734 0 0.059498 0 0.082562 0 0.092133 0 0.095417 0.10806 -14.168 -0.32737 -0.42782 0.1543 -0.26822 -0.67307 0.23374 -0.63481 -0.64682 -0.040513 -0.17194 -0.81103 -0.02643 -0.30385 0.17412 -0.021733 -0.093342 -1.4271 0 0 0 0 -0.050094 -0.054516 0.10676 0.097291 0.01573
5.1953 0.092435 0.086573 0 0.068846 0 0.096827 0 0.092223 0 0.11136 0.081174 -14.1 -0.36529 -0.39175 0.14725 -0.22782 -0.63603 0.22701 -0.57937 -0.5514 -0.036188 -0.1653 -0.71825 -0.0022912 -0.30062 0.12424 -0.024695 -0.10404 -1.3434 0 0 0 0 -0.05253 -0.066376 0.14587 0.098302 0.0119
5.1992 0.096904 0.09284 0 0.089914 0 0.10377 0 0.092986 0 0.11845 0.063522 -14.003 -0.39816 -0.35358 0.14115 -0.18431 -0.59733 0.21329 -0.51152 -0.45219 -0.038443 -0.16256 -0.63404 0.011954 -0.28477 0.076995 -0.026724 -0.12118 -1.2929 0 0 0 0 -0.057214 -0.084415 0.17704 0.092189 0.0051905
5.2031 0.098342 0.097731 0 0.11345 0 0.10598 0 0.089695 0 0.11521 0.052175 -13.855 -0.42207 -0.31918 0.13559 -0.14312 -0.56107 0.19298 -0.43727 -0.35482 -0.048316 -0.16379 -0.56003 0.014719 -0.26007 0.036555 -0.027565 -0.14203 -1.2338 0 0 0 0 -0.06312 -0.10719 0.19459 0.079434 -0.0061547
5.207 0.097015 0.098712 0 0.1274 0 0.1066 0 0.078417 0 0.10515 0.041961 -13.671 -0.43352 -0.29361 0.12989 -0.10914 -0.53089 0.16674 -0.36264 -0.26481 -0.066006 -0.16851 -0.49314 0.0056611 -0.23109 0.0063612 -0.027113 -0.16353 -1.1233 0 0 0 0 -0.069026 -0.13234 0.19437 0.061242 -0.02334
5.2109 0.093368 0.094062 0 0.12292 0 0.1043 0 0.060739 0 0.092763 0.029055 -13.478 -0.42593 -0.28381 0.12219 -0.089419 -0.51207 0.13505 -0.29671 -0.19186 -0.09074 -0.17509 -0.4314 -0.014299 -0.20612 -0.0085564 -0.025387 -0.18037 -0.94935 0 0 0 0 -0.072487 -0.15395 0.17144 0.040526 -0.047586
5.2148 0.087453 0.084486 0 0.099531 0 0.09445 0 0.044357 0 0.080108 0.01376 -13.287 -0.39818 -0.28688 0.11123 -0.083506 -0.5026 0.10192 -0.24461 -0.14262 -0.11528 -0.17899 -0.37759 -0.036558 -0.19386 -0.0087686 -0.023379 -0.18699 -0.74604 0 0 0 0 -0.070391 -0.16321 0.13408 0.023058 -0.074682
5.2188 0.07943 0.073074 0 0.066057 0 0.075191 0 0.037381 0 0.066927 0.00051675 -13.082 -0.35635 -0.29255 0.098808 -0.08388 -0.49443 0.071744 -0.20244 -0.11355 -0.13385 -0.17796 -0.3374 -0.055054 -0.19269 0.00016853 -0.02198 -0.18336 -0.5755 0 0 0 0 -0.062347 -0.15935 0.09444 0.010389 -0.099489
5.2227 0.070339 0.063317 0 0.036373 0 0.051892 0 0.041027 0 0.053429 -0.0054659 -12.855 -0.30378 -0.29374 0.08698 -0.085978 -0.48182 0.047899 -0.1678 -0.10308 -0.14318 -0.17088 -0.31408 -0.067302 -0.20001 0.014999 -0.021717 -0.1693 -0.48438 0 0 0 0 -0.048104 -0.1429 0.059189 0.0025097 -0.11886
5.2266 0.061962 0.056871 0 0.022086 0 0.034874 0 0.047982 0 0.04228 -0.0025433 -12.624 -0.24445 -0.28309 0.078282 -0.08509 -0.45873 0.033833 -0.13788 -0.10868 -0.14068 -0.15713 -0.30477 -0.071815 -0.21182 0.032043 -0.023046 -0.14521 -0.4707 0 0 0 0 -0.027811 -0.11572 0.034443 -0.001395 -0.12993
5.2305 0.05571 0.053005 0 0.026415 0 0.031826 0 0.048658 0 0.037147 0.0060372 -12.413 -0.18578 -0.24675 0.079657 -0.075373 -0.41349 0.038243 -0.11127 -0.12804 -0.1233 -0.13672 -0.30248 -0.069763 -0.21763 0.043693 -0.026727 -0.11123 -0.49144 0 0 0 0 -0.002283 -0.084239 0.028269 -0.0052545 -0.12806
5.2344 0.051679 0.049967 0 0.042924 0 0.04154 0 0.03985 0 0.039032 0.015307 -12.223 -0.13412 -0.19364 0.090239 -0.063043 -0.35399 0.056497 -0.090352 -0.15239 -0.1011 -0.11545 -0.30196 -0.069615 -0.21307 0.04686 -0.03155 -0.074561 -0.50466 0 0 0 0 0.023001 -0.058157 0.031097 -0.01344 -0.11939
5.2383 0.048878 0.046689 0 0.059775 0 0.054569 0 0.027728 0 0.044398 0.023138 -12.016 -0.091468 -0.13234 0.10756 -0.054577 -0.28766 0.084798 -0.079558 -0.17986 -0.079822 -0.096179 -0.3038 -0.075144 -0.20006 0.042201 -0.036705 -0.039194 -0.50644 0 0 0 0 0.044943 -0.04004 0.036558 -0.026685 -0.10749
5.2422 0.046305 0.043285 0 0.066744 0 0.060315 0 0.022447 0 0.047578 0.031366 -11.762 -0.05907 -0.071488 0.12858 -0.056008 -0.22194 0.1191 -0.083065 -0.20933 -0.064226 -0.081065 -0.31271 -0.088723 -0.18202 0.031627 -0.041422 -0.0089603 -0.52696 0 0 0 0 0.060848 -0.030867 0.039365 -0.044689 -0.095245
5.2461 0.043642 0.040319 0 0.060604 0 0.054622 0 0.029381 0 0.045516 0.042222 -11.465 -0.038394 -0.025061 0.14775 -0.076946 -0.16883 0.15297 -0.10822 -0.2406 -0.060576 -0.072646 -0.33149 -0.11227 -0.16673 0.019992 -0.044509 0.0099263 -0.5909 0 0 0 0 0.06667 -0.030054 0.032784 -0.065483 -0.086028
5.25 0.040939 0.038024 0 0.045783 0 0.041886 0 0.044778 0 0.040115 0.054141 -11.169 -0.027504 -0.0096805 0.15603 -0.12258 -0.14246 0.17599 -0.15799 -0.27284 -0.070897 -0.070036 -0.35671 -0.13986 -0.16919 0.020918 -0.0446 0.009807 -0.68302 0 0 0 0 0.060017 -0.029976 0.01525 -0.080941 -0.080413
5.2539 0.037912 0.03625 0 0.030534 0 0.03063 0 0.059116 0 0.035739 0.062035 -10.912 -0.021335 -0.02031 0.15357 -0.18059 -0.13851 0.18667 -0.22114 -0.30282 -0.08728 -0.068182 -0.38048 -0.16208 -0.19078 0.040668 -0.042125 -0.0066917 -0.75456 0 0 0 0 0.045652 -0.024487 -0.0046307 -0.085649 -0.074361
5.2578 0.033933 0.034738 0 0.021696 0 0.026674 0 0.064518 0 0.034395 0.062283 -10.696 -0.018099 -0.052596 0.14213 -0.24176 -0.15355 0.18505 -0.29083 -0.32688 -0.1045 -0.064006 -0.39645 -0.17314 -0.22991 0.082099 -0.037344 -0.037823 -0.76413 0 0 0 0 0.026519 -0.011461 -0.020606 -0.076329 -0.064882
5.2617 0.028799 0.033025 0 0.021378 0 0.029316 0 0.059753 0 0.033661 0.057146 -10.494 -0.016305 -0.10022 0.12476 -0.29571 -0.18262 0.17231 -0.35951 -0.34091 -0.11703 -0.054577 -0.4043 -0.16779 -0.28268 0.14615 -0.03068 -0.080641 -0.71243 0 0 0 0 0.0059952 0.01008 -0.026209 -0.050545 -0.049027
5.2656 0.023301 0.030173 0 0.026821 0 0.032867 0 0.049382 0 0.029528 0.053413 -10.278 -0.015683 -0.14994 0.11046 -0.31931 -0.21618 0.15163 -0.41253 -0.33313 -0.11441 -0.035474 -0.40825 -0.13673 -0.33605 0.23014 -0.022972 -0.12756 -0.63767 0 0 0 0 -0.0092767 0.038144 -0.0089127 -0.0040797 -0.021821
5.2695 0.018746 0.025173 0 0.032392 0 0.03157 0 0.039004 0 0.021079 0.056038 -10.034 -0.017952 -0.1879 0.10804 -0.30734 -0.24354 0.13104 -0.44513 -0.30307 -0.097592 -0.011527 -0.41143 -0.089267 -0.37183 0.3114 -0.015876 -0.16505 -0.5784 0 0 0 0 -0.016419 0.062481 0.02678 0.052481 0.011621
5.2734 0.015813 0.018122 0 0.032129 0 0.023817 0 0.031195 0 0.011875 0.063065 -9.7521 -0.024941 -0.21231 0.11839 -0.26537 -0.26329 0.11305 -0.45903 -0.25494 -0.071824 0.01126 -0.41162 -0.034943 -0.38453 0.37573 -0.01016 -0.18705 -0.54098 0 0 0 0 -0.016779 0.077284 0.072336 0.11079 0.044945
5.2773 0.013974 0.010954 0 0.022284 0 0.012776 0 0.025109 0 0.0065041 0.067044 -9.4268 -0.038153 -0.22347 0.14066 -0.19927 -0.27546 0.098756 -0.45576 -0.1932 -0.042103 0.027536 -0.40263 0.018343 -0.3719 0.41262 -0.0063948 -0.18962 -0.50109 0 0 0 0 -0.012186 0.078481 0.12004 0.16402 0.072457
5.2813 0.012119 0.0064493 0 0.0037656 0 0.003565 0 0.019022 0 0.0059599 0.061612 -9.0721 -0.059568 -0.22393 0.17182 -0.1185 -0.28156 0.088498 -0.43752 -0.12498 -0.01587 0.02973 -0.37944 0.060001 -0.33368 0.40963 -0.0052694 -0.16881 -0.43257 0 0 0 0 -0.0059387 0.061523 0.15879 0.20322 0.086056
5.2852 0.0096661 0.0059801 0 -0.016609 0 -0.00046063 0 0.012824 0 0.0068401 0.046796 -8.7309 -0.089448 -0.22222 0.19986 -0.044782 -0.28536 0.080929 -0.40789 -0.068201 -0.0062687 0.0078726 -0.34235 0.073932 -0.28165 0.35889 -0.0075393 -0.12646 -0.33302 0 0 0 0 -0.0054569 0.024856 0.17018 0.21467 0.073863
5.2891 0.006961 0.008137 0 -0.02818 0 0.0004982 0 0.0081656 0 0.0051623 0.028251 -8.4451 -0.12102 -0.22304 0.21641 0.011217 -0.28746 0.075014 -0.3718 -0.031134 -0.012622 -0.029403 -0.29637 0.064582 -0.2342 0.28567 -0.011991 -0.078708 -0.22326 0 0 0 0 -0.012089 -0.019963 0.1574 0.20329 0.042713
5.293 0.0046588 0.0098651 0 -0.022528 0 0.0037478 0 0.0064394 0 0.00062183 0.011919 -8.2064 -0.14952 -0.22498 0.21881 0.047203 -0.28515 0.072038 -0.32919 -0.016464 -0.032919 -0.075372 -0.24717 0.035346 -0.19829 0.20333 -0.018042 -0.033934 -0.12655 0 0 0 0 -0.024661 -0.066821 0.12423 0.17192 -0.0024495
5.2969 0.0029652 0.009209 0 -0.00037023 0 0.0066527 0 0.0067793 0 -0.0032906 -0.00026866 -7.9505 -0.16995 -0.22508 0.20608 0.06321 -0.275 0.073757 -0.27978 -0.024653 -0.063712 -0.12196 -0.19771 -0.0087994 -0.17884 0.12537 -0.025 -0.0001487 -0.050518 0 0 0 0 -0.040842 -0.10946 0.076394 0.12484 -0.0553
5.3008 0.0016757 0.006952 0 0.026505 0 0.0083452 0 0.0061859 0 -0.0032539 -0.010008 -7.6192 -0.17155 -0.21255 0.17948 0.062659 -0.24748 0.085756 -0.22126 -0.053344 -0.096892 -0.15151 -0.14823 -0.057867 -0.1795 0.073612 -0.031488 0.0090304 0.012851 0 0 0 0 -0.053342 -0.13636 0.026629 0.070409 -0.10255
5.3047 0.0008399 0.0054655 0 0.041672 0 0.0093819 0 0.0019245 0 0.00037393 -0.019212 -7.2334 -0.15066 -0.17774 0.15138 0.059943 -0.20032 0.10964 -0.15733 -0.083509 -0.11996 -0.15003 -0.098849 -0.096087 -0.18747 0.053644 -0.03566 -0.0068159 0.073834 0 0 0 0 -0.052426 -0.14141 -0.0070639 0.024786 -0.12954
5.3086 0.0010305 0.0060154 0 0.035441 0 0.01021 0 -0.0058471 0 0.0043952 -0.027777 -6.8852 -0.11121 -0.12218 0.12881 0.060725 -0.13975 0.14148 -0.093995 -0.10287 -0.1292 -0.11876 -0.051757 -0.11818 -0.19306 0.055711 -0.036846 -0.039575 0.13353 0 0 0 0 -0.036128 -0.12594 -0.020209 -0.0047469 -0.13385
5.3125 0.0026944 0.0074174 0 0.012465 0 0.010315 0 -0.013728 0 0.0068164 -0.034414 -6.6391 -0.056362 -0.048981 0.11524 0.066303 -0.07174 0.17717 -0.036583 -0.10385 -0.12293 -0.060024 -0.011032 -0.12154 -0.19142 0.0721 -0.034634 -0.083012 0.18342 0 0 0 0 -0.0041824 -0.090562 -0.011468 -0.01365 -0.11489
5.3164 0.0053097 0.0074321 0 -0.01128 0 0.0089284 0 -0.017642 0 0.0092033 -0.038625 -6.4476 0.0093017 0.036061 0.11309 0.075951 -0.0046059 0.21089 0.0083364 -0.079551 -0.10074 0.021121 0.019494 -0.10496 -0.17888 0.092764 -0.028762 -0.12916 0.21318 0 0 0 0 0.042146 -0.036696 0.018303 0.0017965 -0.073894
[truncated: 1,893,293 more chars]
