# Supplementary material for: Dataset from dynamic shake-table testing of five full-scale single leaf and cavity URM walls subjected to out-of-plane two-way bending
Source: Data Brief. 2019 Mar 20;24:103854. doi: 10.1016/j.dib.2019.103854 (PMC6480314; doi:10.1016/j.dib.2019.103854)
Supplement: Multimedia component 2 [file mmc2.zip › DATA/CSW-000-RF/Test25.txt]

0 -0.0020164 -0.0011886 0 -0.00011496 0 -0.0014408 0 0.0037324 0 0.0025833 0.0013459 -0.45589 -0.00026886 0.0041335 0.022804 0.060815 0.058752 -0.049296 0.034746 0.037468 -0.013187 0.013648 0.013421 -0.018383 0.0086767 -0.0060169 -0.0049877 0.020526 -0.020393 0 0 0 0 -0.0057057 -0.012432 0.032381 -0.0048565 0.056699
0.003906 -0.0017886 -0.00088885 0 -0.0016686 0 -0.0012321 0 0.0012442 0 -0.0028389 -0.0019285 -0.40427 -0.0082413 0.004159 0.016328 0.052392 0.046991 -0.050497 0.0355 0.031752 -0.0093107 0.013325 0.014031 -0.017947 0.0041414 -0.01229 -0.003584 0.024877 0.016475 0 0 0 0 0.0048714 -0.012357 0.021107 -0.012145 0.051685
0.007812 -0.0012841 -0.00092286 0 -0.0022757 0 -0.0013145 0 -0.0016933 0 -0.006185 -0.0044315 -0.32641 -0.015632 0.0066607 0.0071293 0.039366 0.033541 -0.050665 0.034467 0.024995 -0.0053406 0.013165 0.015604 -0.018216 0.0049217 -0.016405 -0.00024675 0.029529 0.04725 0 0 0 0 0.0084935 -0.013207 0.012102 -0.021434 0.04415
0.011719 -0.00046777 -0.00082082 0 -0.0018412 0 -0.0010448 0 -0.0039486 0 -0.0070742 -0.005179 -0.29328 -0.020404 0.010061 -0.0023764 0.025324 0.022362 -0.050377 0.032284 0.018757 -0.0025883 0.011905 0.016739 -0.019732 0.012879 -0.018069 0.0030908 0.032224 0.060191 0 0 0 0 0.0055989 -0.015575 0.0073742 -0.030494 0.035485
0.015625 0.000294 -0.0002168 0 -0.0010755 0 1.2082e-05 0 -0.0048496 0 -0.0067674 -0.004615 -0.33353 -0.021826 0.012766 -0.010174 0.01316 0.014761 -0.049897 0.029595 0.014034 -0.0014997 0.0096668 0.016227 -0.022048 0.024698 -0.018152 0.0050127 0.032571 0.05691 0 0 0 0 -0.00020946 -0.019035 0.0061675 -0.037474 0.026836
0.019531 0.00044477 0.00072558 0 -0.00052096 0 0.001215 0 -0.0045362 0 -0.0061084 -0.0043876 -0.4032 -0.019496 0.014089 -0.015193 0.0042294 0.011205 -0.049125 0.02664 0.011316 -0.0021013 0.0068269 0.014179 -0.02475 0.037647 -0.017084 0.0049567 0.03066 0.049316 0 0 0 0 -0.0069996 -0.023125 0.0079508 -0.041233 0.01878
0.023437 -0.00020391 0.0013599 0 -0.00012059 0 0.0013377 0 -0.0037467 0 -0.0047765 -0.0056778 -0.43279 -0.013282 0.01356 -0.016585 -0.00045856 0.011776 -0.047858 0.023634 0.010918 -0.0041806 0.0039429 0.012107 -0.027321 0.048521 -0.015327 0.0026217 0.026883 0.048047 0 0 0 0 -0.012865 -0.027222 0.011971 -0.040797 0.011842
0.027344 -0.0011525 0.0010859 0 0.00032001 0 -2.8259e-06 0 -0.0032493 0 -0.0025431 -0.0077199 -0.40102 -0.0035854 0.011224 -0.013111 0.00026473 0.016325 -0.045211 0.021031 0.01301 -0.0064395 0.0025563 0.011597 -0.028412 0.049963 -0.01337 -0.001661 0.022606 0.0534 0 0 0 0 -0.015343 -0.029489 0.017094 -0.034468 0.0072691
0.03125 -0.0015669 -0.00012243 0 0.00063521 0 -0.0016788 0 -0.0033452 0 -0.0004171 -0.008326 -0.35528 0.0057705 0.0091093 -0.0072732 0.0034745 0.021965 -0.041215 0.019302 0.015551 -0.0068595 0.003098 0.012626 -0.027522 0.041558 -0.011495 -0.0055852 0.019619 0.057017 0 0 0 0 -0.015745 -0.029096 0.022146 -0.025258 0.0050665
0.035156 -0.0010468 -0.0016725 0 0.00056678 0 -0.0020848 0 -0.0037266 0 0.00029707 -0.0061574 -0.35786 0.012514 0.0081822 -0.00057586 0.0076884 0.027347 -0.036301 0.018657 0.01735 -0.0047635 0.005201 0.013366 -0.024661 0.025252 -0.0097928 -0.0081299 0.018307 0.051285 0 0 0 0 -0.015549 -0.026184 0.027086 -0.015408 0.0051104
0.039062 -4.7138e-05 -0.0027898 0 0.00041544 0 -0.00082008 0 -0.0036905 0 4.7657e-05 -0.0023739 -0.41786 0.014855 0.0090049 0.0057955 0.011841 0.03141 -0.031 0.01912 0.017465 0.00011518 0.0083327 0.012086 -0.019956 0.0032936 -0.0084211 -0.0086839 0.018756 0.035972 0 0 0 0 -0.015974 -0.021159 0.031961 -0.006878 0.0071804
0.042969 0.00052131 -0.003007 0 0.0010261 0 0.00087628 0 -0.0025496 0 0.0012867 0.00027971 -0.48235 0.010437 0.011982 0.010378 0.014804 0.032812 -0.026286 0.020511 0.014685 0.0077355 0.011448 0.0094427 -0.013697 -0.02051 -0.0077449 -0.006765 0.020745 0.016064 0 0 0 0 -0.018636 -0.014973 0.036973 -0.0024657 0.010866
0.046875 0.00015555 -0.002333 0 0.002857 0 0.0014641 0 -5.8292e-05 0 0.0058827 0.0001444 -0.49334 -0.0014741 0.015788 0.011952 0.015821 0.030194 -0.023938 0.020995 0.0083009 0.015929 0.012252 0.0084262 -0.0071465 -0.038863 -0.0087603 -0.0034317 0.022917 -0.0045713 0 0 0 0 -0.024422 -0.010498 0.041931 -0.0050799 0.014424
0.050781 -0.00075721 -0.0011157 0 0.0051715 0 0.00072435 0 0.0033239 0 0.012303 -0.0017449 -0.44721 -0.016635 0.018362 0.011502 0.015408 0.024519 -0.023949 0.01871 -0.00016496 0.022261 0.010118 0.011344 -0.0014981 -0.049988 -0.011563 -0.00059132 0.024252 -0.025072 0 0 0 0 -0.031574 -0.0091703 0.045972 -0.012548 0.016344
0.054687 -0.0012995 0.00016083 0 0.006466 0 -0.00013376 0 0.006526 0 0.016079 -0.0028302 -0.39538 -0.032478 0.018641 0.0095775 0.013628 0.016297 -0.026084 0.012471 -0.0099314 0.025516 0.0048238 0.016586 0.0026599 -0.053776 -0.016032 0.00089217 0.024462 -0.043481 0 0 0 0 -0.039021 -0.01145 0.048251 -0.023247 0.015932
0.058594 -0.0008374 0.0010282 0 0.0058609 0 8.1983e-05 0 0.0083812 0 0.013726 -0.0016422 -0.39138 -0.046338 0.015778 0.006794 0.010519 0.006205 -0.029882 0.0013571 -0.020176 0.024751 -0.0036157 0.018936 0.0048576 -0.050861 -0.021814 0.00035173 0.023429 -0.054005 0 0 0 0 -0.045697 -0.017404 0.047902 -0.035189 0.012729
0.0625 0.00050347 0.0012196 0 0.0039728 0 0.0012624 0 0.0083205 0 0.0062773 0.0010144 -0.44295 -0.053317 0.0087269 0.00397 0.0055564 -0.004408 -0.034172 -0.01591 -0.029677 0.018642 -0.01505 0.014042 0.0043105 -0.043169 -0.027486 -0.0027979 0.021343 -0.051767 0 0 0 0 -0.050083 -0.026329 0.042908 -0.04418 0.0064311
0.066406 0.0020643 0.00089247 0 0.0022703 0 0.0022919 0 0.0067471 0 -0.0013367 0.0034122 -0.5137 -0.053127 -0.00031161 0.0014154 -0.0011598 -0.013594 -0.037393 -0.035575 -0.038001 0.0095029 -0.027525 0.0031159 0.0018837 -0.035333 -0.03055 -0.0068243 0.019205 -0.040746 0 0 0 0 -0.052903 -0.034816 0.033943 -0.047501 -0.00060025
0.070312 0.0032198 0.00065119 0 0.0016098 0 0.0024254 0 0.004738 0 -0.0046043 0.0049598 -0.56221 -0.048125 -0.0095489 -0.0012313 -0.0092397 -0.020775 -0.039397 -0.054294 -0.045454 -0.00083248 -0.040092 -0.007063 -0.0016907 -0.028562 -0.030062 -0.010458 0.01736 -0.034073 0 0 0 0 -0.055432 -0.041225 0.02242 -0.045622 -0.0067343
0.074219 0.0037018 0.00115 0 0.0015736 0 0.002034 0 0.0032588 0 -0.0031109 0.0064758 -0.57398 -0.040444 -0.017819 -0.0043656 -0.018295 -0.025736 -0.040377 -0.069586 -0.052294 -0.01121 -0.052252 -0.009607 -0.0059987 -0.02308 -0.025652 -0.012925 0.015915 -0.042892 0 0 0 0 -0.058625 -0.044724 0.0094817 -0.039386 -0.01094
0.078125 0.0035221 0.0024761 0 0.0012667 0 0.001892 0 0.0025309 0 -0.00010785 0.0085228 -0.56155 -0.033114 -0.023895 -0.0085834 -0.027732 -0.028481 -0.040898 -0.078532 -0.058889 -0.02044 -0.063616 -0.0036682 -0.010652 -0.018448 -0.017299 -0.013485 0.014835 -0.063835 0 0 0 0 -0.063627 -0.044766 -0.0033692 -0.030414 -0.012194
0.082031 0.0028051 0.0038911 0 0.00052609 0 0.0020142 0 0.002073 0 0.0010778 0.010094 -0.54631 -0.031813 -0.026922 -0.014838 -0.036031 -0.030033 -0.042801 -0.07802 -0.065556 -0.02744 -0.074106 0.0046315 -0.015568 -0.0126 -0.0076057 -0.012099 0.013697 -0.07929 0 0 0 0 -0.071449 -0.042652 -0.013405 -0.023255 -0.010318
0.085937 0.0017975 0.0043093 0 7.1508e-05 0 0.0015599 0 0.0013166 0 -0.00017764 0.0095083 -0.54558 -0.036405 -0.028717 -0.022379 -0.042651 -0.031967 -0.04661 -0.072741 -0.071978 -0.033064 -0.084192 0.0075932 -0.021009 -0.0052307 -0.00080606 -0.010508 0.012325 -0.072518 0 0 0 0 -0.080344 -0.041593 -0.020446 -0.020298 -0.007932
0.089844 0.00091181 0.0031916 0 0.00047136 0 -5.9848e-05 0 0.00017086 0 -0.0022754 0.006553 -0.56917 -0.045714 -0.030186 -0.030611 -0.047514 -0.034628 -0.052096 -0.065514 -0.077706 -0.037612 -0.093876 0.0026402 -0.027281 0.002876 0.00098213 -0.0095503 0.010866 -0.043557 0 0 0 0 -0.089143 -0.042998 -0.024685 -0.021932 -0.0064265
0.09375 0.00052569 0.0010466 0 0.0012716 0 -0.0022654 0 -0.00096042 0 -0.003707 0.0032105 -0.61528 -0.057924 -0.032148 -0.038836 -0.050721 -0.038083 -0.058723 -0.059228 -0.082276 -0.041322 -0.10306 -0.0059164 -0.034653 0.010593 -0.0038315 -0.009917 0.0095501 -0.0099009 0 0 0 0 -0.096663 -0.047896 -0.026554 -0.02793 -0.0070358
0.097656 0.00061295 -0.00095309 0 0.0014457 0 -0.0037373 0 -0.0016011 0 -0.0041704 0.001834 -0.6663 -0.068694 -0.035547 -0.045634 -0.052647 -0.041594 -0.064802 -0.058628 -0.084712 -0.04408 -0.1111 -0.011367 -0.043625 0.014931 -0.017185 -0.012371 0.0090392 0.0087899 0 0 0 0 -0.10081 -0.057219 -0.026975 -0.036788 -0.011499
0.10156 0.00065676 -0.0018851 0 0.0006927 0 -0.0036799 0 -0.0015404 0 -0.0036394 0.0026924 -0.69755 -0.072534 -0.039785 -0.049909 -0.054437 -0.043135 -0.067735 -0.064974 -0.085051 -0.045479 -0.1171 -0.010643 -0.053773 0.013636 -0.0347 -0.01587 0.0097607 0.0065648 0 0 0 0 -0.10098 -0.0681 -0.027883 -0.043987 -0.018903
0.10547 0.00010272 -0.0016732 0 6.8572e-06 0 -0.0024098 0 -0.00078416 0 -0.001386 0.0036784 -0.69998 -0.068901 -0.043688 -0.051979 -0.056444 -0.042019 -0.067031 -0.075255 -0.084187 -0.045501 -0.1208 -0.0061175 -0.064342 0.00788 -0.051146 -0.019066 0.011304 -0.0072169 0 0 0 0 -0.098094 -0.077564 -0.030053 -0.04757 -0.027243
0.10938 -0.0010195 -0.0008917 0 0.00071995 0 -0.00067697 0 0.00063601 0 0.0031862 0.0025689 -0.69322 -0.058159 -0.046444 -0.052231 -0.058638 -0.038184 -0.06271 -0.086951 -0.082774 -0.044288 -0.12198 -0.0020841 -0.074832 -0.00099597 -0.062973 -0.02111 0.013196 -0.019535 0 0 0 0 -0.092681 -0.083673 -0.033847 -0.046828 -0.035222
0.11328 -0.0019903 -0.00012416 0 0.002987 0 0.0012412 0 0.0025899 0 0.008819 -0.00067026 -0.70681 -0.041569 -0.047237 -0.051293 -0.060814 -0.031967 -0.055223 -0.096981 -0.081581 -0.042162 -0.12049 -0.00012871 -0.084723 -0.011032 -0.066648 -0.021198 0.014791 -0.024518 0 0 0 0 -0.085378 -0.084596 -0.03946 -0.041626 -0.041504
0.11719 -0.0020191 0.0004245 0 0.005384 0 0.0034047 0 0.0045422 0 0.012369 -0.0040381 -0.74357 -0.024009 -0.044815 -0.051006 -0.061974 -0.026154 -0.0468 -0.09882 -0.082094 -0.040816 -0.11593 0.0018033 -0.093126 -0.017025 -0.055909 -0.018287 0.014258 -0.02313 0 0 0 0 -0.076749 -0.077309 -0.047114 -0.033788 -0.044206
0.12109 -0.0010011 0.00079272 0 0.0061012 0 0.0052765 0 0.0055266 0 0.01126 -0.0057518 -0.7685 -0.011185 -0.040875 -0.052643 -0.062066 -0.02421 -0.040589 -0.093953 -0.083977 -0.041778 -0.11003 0.0062312 -0.10057 -0.017768 -0.037472 -0.014191 0.011563 -0.016066 0 0 0 0 -0.067698 -0.065856 -0.055592 -0.02773 -0.045202
0.125 0.0003822 0.00097748 0 0.0045133 0 0.0055163 0 0.0047495 0 0.0060404 -0.0059224 -0.74494 -0.0048823 -0.036281 -0.056492 -0.061438 -0.027605 -0.037628 -0.084316 -0.086691 -0.045602 -0.10338 0.012731 -0.10735 -0.013851 -0.015431 -0.0098414 0.0070226 -0.0014084 0 0 0 0 -0.058481 -0.05224 -0.064448 -0.025001 -0.045669
0.12891 0.0013294 0.00094975 0 0.0015982 0 0.0032685 0 0.0024148 0 0.00014226 -0.0058797 -0.68301 -0.0060014 -0.031827 -0.062547 -0.060597 -0.037152 -0.038476 -0.072285 -0.089574 -0.05247 -0.096517 0.017996 -0.11379 -0.0064799 0.0059258 -0.0060864 0.0011776 0.019571 0 0 0 0 -0.049414 -0.038427 -0.073229 -0.02653 -0.046701
0.13281 0.0016403 0.00090142 0 -0.0010181 0 -0.00033764 0 -0.00012176 0 -0.0031391 -0.0062569 -0.64102 -0.014796 -0.028538 -0.070378 -0.060698 -0.053346 -0.043339 -0.062166 -0.091334 -0.062174 -0.09006 0.019042 -0.12019 0.0015068 0.019573 -0.0040569 -0.0047873 0.037537 0 0 0 0 -0.041174 -0.027216 -0.081224 -0.032772 -0.049794
0.13672 0.0017417 0.0012555 0 -0.0022611 0 -0.0025213 0 -0.0012767 0 -0.0033136 -0.0062862 -0.66741 -0.026239 -0.026602 -0.077705 -0.063198 -0.071708 -0.049468 -0.058624 -0.090501 -0.071918 -0.084322 0.015986 -0.12637 0.0051549 0.019641 -0.0039175 -0.0087262 0.040389 0 0 0 0 -0.035055 -0.02054 -0.087394 -0.040157 -0.05491
0.14063 0.0020636 0.0022414 0 -0.0019813 0 -0.001261 0 -0.0005549 0 -0.002349 -0.0050329 -0.74185 -0.035564 -0.025102 -0.082837 -0.067715 -0.087242 -0.054202 -0.060388 -0.08736 -0.079329 -0.078938 0.011636 -0.1316 0.003758 0.0092301 -0.0045897 -0.010161 0.025083 0 0 0 0 -0.031375 -0.017221 -0.091387 -0.045051 -0.060156
0.14453 0.0025186 0.0034584 0 -0.00057603 0 0.0024886 0 0.000982 0 -0.0020496 -0.0027838 -0.78562 -0.040495 -0.023432 -0.084799 -0.073652 -0.097049 -0.056223 -0.065684 -0.08226 -0.083149 -0.073554 0.0086989 -0.13515 -0.0022948 -0.0089507 -0.0054062 -0.0090564 0.0023725 0 0 0 0 -0.030254 -0.016458 -0.092823 -0.045548 -0.064122
0.14844 0.0026577 0.0040144 0 0.001355 0 0.0052852 0 0.0016452 0 -0.0022812 -0.00068339 -0.73893 -0.03928 -0.020978 -0.082823 -0.080131 -0.098594 -0.054498 -0.072006 -0.07576 -0.082416 -0.06774 0.0076384 -0.13623 -0.011928 -0.031218 -0.0056797 -0.0056617 -0.012796 0 0 0 0 -0.031593 -0.017252 -0.091394 -0.040142 -0.065337
0.15234 0.0022508 0.0032451 0 0.0029999 0 0.0042595 0 0.00065395 0 -0.0017961 0.00091122 -0.62517 -0.030399 -0.016886 -0.075637 -0.084631 -0.087864 -0.047963 -0.072929 -0.069229 -0.07609 -0.060298 0.0070084 -0.13269 -0.021597 -0.048796 -0.0044255 -0.0010556 -0.016129 0 0 0 0 -0.034667 -0.018091 -0.086194 -0.027357 -0.060969
0.15625 0.0015629 0.0013388 0 0.0034621 0 -0.00016861 0 -0.0011443 0 -0.00017589 0.0030832 -0.52953 -0.019326 -0.0121 -0.065917 -0.085984 -0.070743 -0.039664 -0.066266 -0.063949 -0.067885 -0.051007 0.00528 -0.1254 -0.027805 -0.056178 -0.0022824 0.0026321 -0.017918 0 0 0 0 -0.037195 -0.018298 -0.078894 -0.012476 -0.05286
0.16016 0.0010121 -0.00077925 0 0.0024192 0 -0.0046453 0 -0.0020287 0 0.0017209 0.0069049 -0.51186 -0.0093356 -0.0075576 -0.055278 -0.084516 -0.051227 -0.031299 -0.053168 -0.060116 -0.059936 -0.0401 0.0020028 -0.11525 -0.030211 -0.052902 7.845e-05 0.0046947 -0.0313 0 0 0 0 -0.038384 -0.018197 -0.070542 0.0011891 -0.042886
0.16406 0.00066583 -0.0021906 0 0.00077601 0 -0.0059536 0 -0.00089849 0 0.0032022 0.011536 -0.54819 -0.0029784 -0.0041155 -0.045051 -0.080902 -0.03264 -0.024122 -0.03542 -0.057741 -0.053847 -0.028005 -0.0024574 -0.1031 -0.029078 -0.039508 0.0020924 0.0047608 -0.057481 0 0 0 0 -0.037901 -0.018185 -0.062046 0.011001 -0.032783
0.16797 0.00021535 -0.0026086 0 0.00031098 0 -0.0037394 0 0.0018577 0 0.0048799 0.014393 -0.56496 -0.0034521 -0.0030833 -0.036966 -0.076639 -0.019375 -0.019543 -0.016605 -0.056639 -0.05151 -0.015642 -0.0075229 -0.090203 -0.025558 -0.017886 0.0029942 0.0026347 -0.083898 0 0 0 0 -0.035799 -0.019005 -0.054656 0.013544 -0.025114
0.17188 -0.00054632 -0.0023393 0 0.0021971 0 -0.0003648 0 0.004769 0 0.0076949 0.013594 -0.52606 -0.01226 -0.0058364 -0.03271 -0.075295 -0.015472 -0.017912 -0.0043789 -0.056128 -0.053366 -0.0058984 -0.012264 -0.078845 -0.022823 0.0043908 0.0023731 -0.00065057 -0.096587 0 0 0 0 -0.034166 -0.021455 -0.049949 0.0070155 -0.022868
0.17578 -0.0013569 -0.001793 0 0.0056543 0 0.0015888 0 0.006394 0 0.010934 0.010037 -0.47272 -0.025371 -0.01141 -0.031349 -0.077816 -0.018227 -0.017502 -0.00067117 -0.055933 -0.056711 -0.00055591 -0.014983 -0.069688 -0.021711 0.021506 0.0011016 -0.0036559 -0.092402 0 0 0 0 -0.034774 -0.024937 -0.047618 -0.0043529 -0.024848
0.17969 -0.0017139 -0.0011735 0 0.008217 0 0.0014472 0 0.0060988 0 0.01201 0.0066275 -0.47131 -0.040484 -0.019274 -0.032397 -0.084088 -0.026068 -0.017497 -0.0057114 -0.056385 -0.059959 -0.00087858 -0.013789 -0.062885 -0.021574 0.031243 -0.00026322 -0.0057981 -0.078126 0 0 0 0 -0.038237 -0.028954 -0.04745 -0.018156 -0.030099
0.18359 -0.001447 -0.00059869 0 0.0076614 0 0.00032544 0 0.0040766 0 0.0088828 0.0053105 -0.53094 -0.055173 -0.028756 -0.035262 -0.093467 -0.037161 -0.017173 -0.018877 -0.057981 -0.061546 -0.0078611 -0.0082583 -0.058377 -0.021286 0.032255 -0.0011578 -0.0066426 -0.059672 0 0 0 0 -0.044762 -0.032935 -0.04909 -0.031858 -0.037384
0.1875 -0.00094075 -0.00028205 0 0.0039394 0 -0.00050928 0 0.0010067 0 0.0026381 0.0051565 -0.58808 -0.065208 -0.038633 -0.039258 -0.1034 -0.048903 -0.016009 -0.038024 -0.062518 -0.05897 -0.023588 -0.00050494 -0.055911 -0.017235 0.023792 -0.00071418 -0.0058316 -0.035866 0 0 0 0 -0.053357 -0.035742 -0.051959 -0.041256 -0.044376
0.19141 -0.00072071 -0.00036719 0 -0.00068075 0 -0.00074596 0 -0.0021546 0 -0.0028941 0.0036149 -0.57725 -0.069407 -0.047207 -0.043656 -0.10962 -0.059499 -0.015213 -0.05722 -0.070731 -0.053042 -0.044608 0.0059665 -0.054112 -0.0078163 0.012341 0.00070583 -0.0043699 -0.0043058 0 0 0 0 -0.059942 -0.037027 -0.054878 -0.045507 -0.049257
0.19531 -0.00087996 -0.00059408 0 -0.0034331 0 -0.00071298 0 -0.0043229 0 -0.0045189 -0.00048956 -0.50621 -0.068726 -0.053687 -0.048508 -0.11077 -0.069165 -0.01601 -0.074605 -0.082243 -0.045528 -0.067778 0.0090315 -0.052503 0.0053841 0.0018701 0.0023969 -0.0029283 0.029419 0 0 0 0 -0.062339 -0.037081 -0.057487 -0.046007 -0.052141
0.19922 -0.0010152 -0.00037396 0 -0.0032114 0 -0.00060632 0 -0.0047482 0 -0.0026583 -0.005576 -0.44824 -0.063971 -0.05741 -0.053964 -0.10632 -0.078174 -0.019348 -0.089597 -0.096593 -0.037869 -0.09076 0.0097601 -0.050944 0.020363 -0.0051788 0.0038044 -0.0019043 0.052955 0 0 0 0 -0.059285 -0.03615 -0.059644 -0.043959 -0.053349
0.20313 -0.00073571 0.00056786 0 -0.0012386 0 -0.00047331 0 -0.0036943 0 -0.00079008 -0.0089814 -0.46008 -0.056297 -0.05754 -0.060312 -0.096248 -0.08699 -0.026358 -0.10238 -0.11298 -0.031949 -0.11072 0.011309 -0.049484 0.033786 -0.0064476 0.0042292 -0.0016664 0.059708 0 0 0 0 -0.049733 -0.034577 -0.061326 -0.041048 -0.053548
0.20703 -0.00013761 0.0016273 0 0.00014021 0 -0.00074784 0 -0.0025901 0 -0.0019283 -0.0096578 -0.52001 -0.047779 -0.052636 -0.067636 -0.083214 -0.095363 -0.037885 -0.11539 -0.12899 -0.030645 -0.12343 0.015796 -0.048741 0.038019 -0.00086251 0.0029298 -0.0023199 0.058058 0 0 0 0 -0.035095 -0.032783 -0.062843 -0.039773 -0.054078
0.21094 0.00029764 0.0016293 0 -0.00064917 0 -0.002158 0 -0.0030888 0 -0.0057876 -0.008859 -0.5561 -0.039797 -0.044296 -0.074747 -0.071607 -0.10195 -0.051174 -0.12999 -0.14279 -0.032964 -0.13037 0.022195 -0.048821 0.033049 0.0071852 0.00081451 -0.0032591 0.064231 0 0 0 0 -0.020884 -0.030834 -0.064539 -0.039934 -0.055185
0.21484 0.00022107 -6.7736e-05 0 -0.0033481 0 -0.0046962 0 -0.0055659 0 -0.0093265 -0.0082813 -0.53013 -0.032488 -0.033287 -0.080614 -0.062987 -0.10546 -0.064581 -0.14566 -0.15364 -0.038145 -0.13251 0.027315 -0.049613 0.020222 0.015559 -0.0014639 -0.0042535 0.084191 0 0 0 0 -0.0096983 -0.028555 -0.066444 -0.040674 -0.056504
0.21875 -0.00027575 -0.0027365 0 -0.0062284 0 -0.0069133 0 -0.008452 0 -0.0097045 -0.0080551 -0.47976 -0.025807 -0.020564 -0.084152 -0.058355 -0.1047 -0.076425 -0.16131 -0.16105 -0.045225 -0.13106 0.02882 -0.050883 0.0018449 0.022282 -0.0032251 -0.0051227 0.10407 0 0 0 0 -0.0036587 -0.025764 -0.068504 -0.040929 -0.057539
0.22266 -0.00087671 -0.0046947 0 -0.0073677 0 -0.0068376 0 -0.0092856 0 -0.00648 -0.0069298 -0.47282 -0.019289 -0.0079689 -0.08299 -0.058093 -0.097396 -0.083618 -0.17313 -0.16426 -0.05252 -0.12785 0.027205 -0.051945 -0.016367 0.024592 -0.0032498 -0.0057623 0.10131 0 0 0 0 -0.0053327 -0.022097 -0.070327 -0.038353 -0.057078
0.22656 -0.0014297 -0.0047172 0 -0.0058903 0 -0.0039696 0 -0.0067664 0 -0.0012835 -0.004194 -0.5297 -0.01231 0.0017903 -0.076443 -0.058429 -0.084773 -0.084792 -0.1765 -0.16418 -0.058136 -0.12502 0.024842 -0.051792 -0.02641 0.022611 -0.0012306 -0.0064353 0.066626 0 0 0 0 -0.011435 -0.017866 -0.071032 -0.031764 -0.054557
0.23047 -0.0019832 -0.0031033 0 -0.0024742 0 -0.00021037 0 -0.001981 0 0.0038857 -0.00082829 -0.6035 -0.0050234 0.0078703 -0.065866 -0.056517 -0.069613 -0.081007 -0.17107 -0.16149 -0.061861 -0.12243 0.023332 -0.050261 -0.027322 0.018249 0.0020947 -0.0073485 0.014605 0 0 0 0 -0.017588 -0.013746 -0.070119 -0.022309 -0.050677
0.23438 -0.0024635 -0.0013258 0 0.0010886 0 0.0016136 0 0.0023877 0 0.0076483 0.0015149 -0.63664 0.0022214 0.0098507 -0.052322 -0.05087 -0.053746 -0.072965 -0.15697 -0.15612 -0.063711 -0.11941 0.022058 -0.047371 -0.019774 0.012765 0.0061324 -0.0085974 -0.028014 0 0 0 0 -0.020995 -0.010292 -0.06719 -0.011063 -0.046075
0.23828 -0.0025 -0.00061313 0 0.0030213 0 0.00039809 0 0.004198 0 0.0090969 0.0023481 -0.62364 0.008898 0.0076149 -0.037221 -0.040379 -0.039161 -0.061672 -0.13513 -0.14777 -0.063913 -0.11491 0.019374 -0.043309 -0.0058154 0.0075654 0.01014 -0.010238 -0.044582 0 0 0 0 -0.0189 -0.0081231 -0.061901 0.00052087 -0.041584
0.24219 -0.0017357 -0.00087573 0 0.0027126 0 -0.0021071 0 0.0034123 0 0.0077502 0.0026844 -0.60835 0.013231 0.0015261 -0.024014 -0.025209 -0.029212 -0.048913 -0.10875 -0.13427 -0.062928 -0.10557 0.014921 -0.03885 0.0064756 0.0049338 0.012523 -0.012158 -0.039683 0 0 0 0 -0.0075543 -0.0086088 -0.053593 0.0089871 -0.038943
0.24609 -0.00029665 -0.00097396 0 0.0010916 0 -0.0029354 0 0.0017812 0 0.0042793 0.003514 -0.62562 0.015153 -0.005114 -0.014421 -0.010643 -0.022718 -0.036846 -0.083819 -0.11693 -0.061653 -0.092018 0.01034 -0.03499 0.010556 0.0044822 0.01323 -0.013938 -0.030493 0 0 0 0 0.0077869 -0.01086 -0.044104 0.013869 -0.037862
0.25 0.0011944 7.468e-05 0 -0.00012451 0 -0.00068578 0 0.0011445 0 0.00088972 0.0044348 -0.6621 0.014803 -0.011078 -0.0088133 0.00060667 -0.01884 -0.025978 -0.061962 -0.09658 -0.06017 -0.075068 0.0075152 -0.031927 0.0051767 0.0058249 0.012452 -0.015393 -0.029878 0 0 0 0 0.024035 -0.014255 -0.034436 0.015523 -0.03774
0.25391 0.0021717 0.0022167 0 0.00022237 0 0.0033236 0 0.0020133 0 1.5877e-05 0.0042498 -0.68164 0.012547 -0.015384 -0.0071437 0.0062671 -0.016713 -0.0166 -0.044129 -0.07445 -0.058493 -0.055915 0.0062657 -0.02968 -0.0094687 0.008515 0.010503 -0.016377 -0.038429 0 0 0 0 0.038208 -0.018062 -0.02561 0.014625 -0.037839
0.25781 0.0026476 0.0045569 0 0.0018794 0 0.006506 0 0.0035535 0 0.0020272 0.0028133 -0.67808 0.0092276 -0.016938 -0.0088938 0.0031697 -0.01528 -0.0088334 -0.030622 -0.05304 -0.056424 -0.036962 0.0041684 -0.027941 -0.03079 0.011962 0.0079787 -0.016691 -0.04986 0 0 0 0 0.045787 -0.02096 -0.019339 0.012597 -0.036736
0.26172 0.0030784 0.0061823 0 0.0035208 0 0.0073366 0 0.0046097 0 0.0044186 0.0017271 -0.68552 0.0069763 -0.016177 -0.011119 -0.0077026 -0.014173 -0.0018484 -0.018745 -0.03678 -0.053736 -0.02206 -0.0010518 -0.025485 -0.048717 0.015443 0.0059286 -0.016372 -0.059563 0 0 0 0 0.044768 -0.021323 -0.016898 0.0119 -0.033066
0.26563 0.0037064 0.0066717 0 0.003897 0 0.006205 0 0.0045888 0 0.0038792 0.0027938 -0.73209 0.0067569 -0.014461 -0.011684 -0.021703 -0.014136 0.0051267 -0.0066257 -0.026781 -0.050523 -0.011883 -0.0089222 -0.021658 -0.057861 0.018672 0.0046305 -0.015643 -0.065985 0 0 0 0 0.038393 -0.019228 -0.017351 0.012917 -0.027448
0.26953 0.0041538 0.0059686 0 0.0027332 0 0.0043395 0 0.0035458 0 -0.00047576 0.0059152 -0.79648 0.008875 -0.012407 -0.0096042 -0.036058 -0.015878 0.012385 0.0059183 -0.023388 -0.046807 -0.0064902 -0.016182 -0.016171 -0.056268 0.021391 0.0041005 -0.014593 -0.066514 0 0 0 0 0.028766 -0.014915 -0.019946 0.015336 -0.020567
0.27344 0.0037828 0.004123 0 0.00070621 0 0.0024335 0 0.0018347 0 -0.0059954 0.0089535 -0.82488 0.013343 -0.010562 -0.0041959 -0.047929 -0.020103 0.02012 0.018562 -0.026356 -0.042618 -0.0054698 -0.019544 -0.0088839 -0.043295 0.023307 0.0042361 -0.013316 -0.057101 0 0 0 0 0.018289 -0.0088836 -0.023682 0.018485 -0.013354
0.27734 0.002435 0.001415 0 -0.0011996 0 0.00052118 0 -3.3114e-05 0 -0.0087621 0.0098711 -0.79135 0.019123 -0.0092168 0.0050119 -0.052458 -0.027821 0.028189 0.027921 -0.034001 -0.03772 -0.007492 -0.018621 0.00013296 -0.021577 0.023066 0.0046058 -0.011956 -0.038587 0 0 0 0 0.010827 -0.0027895 -0.0262 0.019969 -0.0082024
0.28125 0.00069898 -0.0013612 0 -0.0022015 0 -0.0011942 0 -0.0012988 0 -0.0069778 0.0087832 -0.72934 0.02328 -0.0077388 0.015098 -0.051165 -0.036624 0.035704 0.031333 -0.040544 -0.03203 -0.0093772 -0.016121 0.0094067 -0.0022192 0.020115 0.0046017 -0.010786 -0.021415 0 0 0 0 0.0063675 0.0011051 -0.026143 0.01833 -0.0060917
0.28516 -0.00061945 -0.0030973 0 -0.0018165 0 -0.0020313 0 -0.001147 0 -0.0021315 0.0075998 -0.69528 0.024303 -0.0058164 0.024376 -0.046055 -0.044815 0.042007 0.028145 -0.043502 -0.025454 -0.010368 -0.015076 0.018296 0.010055 0.014357 0.0040774 -0.009991 -0.019589 0 0 0 0 0.0034469 0.0017909 -0.023656 0.01355 -0.0069586
0.28906 -0.001235 -0.003173 0 8.4905e-05 0 -0.0016194 0 0.0006345 0 0.0028577 0.0076776 -0.70736 0.021121 -0.0033451 0.031481 -0.039004 -0.051061 0.046503 0.018359 -0.041225 -0.01797 -0.010215 -0.015796 0.026371 0.012228 0.0059699 0.0029822 -0.0097265 -0.036916 0 0 0 0 0.00059776 -0.0014381 -0.019248 0.0059385 -0.010569
0.29297 -0.0015187 -0.0021126 0 0.0029745 0 -0.00069133 0 0.0031325 0 0.0061689 0.0081618 -0.73193 0.012486 -0.00044255 0.0346 -0.032734 -0.053671 0.048248 0.0026438 -0.032064 -0.0096123 -0.009228 -0.015494 0.033224 0.0015369 -0.0044774 0.0013522 -0.010228 -0.05953 0 0 0 0 -0.0045373 -0.0094478 -0.014189 -0.003652 -0.016421
0.29688 -0.0019388 -0.0012689 0 0.0054933 0 -0.0005932 0 0.0046899 0 0.0076876 0.0068685 -0.73173 -0.00056529 0.0016179 0.032492 -0.030469 -0.052495 0.046458 -0.014254 -0.017457 -0.0011968 -0.0091926 -0.010919 0.039042 -0.018473 -0.014008 -0.00038032 -0.011516 -0.06455 0 0 0 0 -0.014197 -0.021591 -0.011918 -0.012587 -0.023033
0.30078 -0.002502 -0.0016555 0 0.0060182 0 -0.0018318 0 0.00411 0 0.0077415 0.0026697 -0.71384 -0.014131 0.0019096 0.02703 -0.031393 -0.050301 0.042338 -0.027905 -0.0019015 0.0062894 -0.010793 -0.001464 0.044559 -0.039392 -0.020121 -0.0017832 -0.013054 -0.038662 0 0 0 0 -0.026481 -0.035042 -0.013751 -0.019456 -0.029362
0.30469 -0.0028178 -0.0030064 0 0.0038457 0 -0.0033637 0 0.0016359 0 0.0061481 -0.0032582 -0.7171 -0.025899 3.2197e-05 0.019203 -0.034443 -0.048633 0.036615 -0.036399 0.012382 0.012252 -0.013851 0.010144 0.050018 -0.057307 -0.021516 -0.0026249 -0.014473 0.010362 0 0 0 0 -0.039733 -0.048257 -0.020008 -0.023906 -0.035147
0.30859 -0.0026171 -0.0039976 0 -4.5275e-05 0 -0.0036274 0 -0.0012687 0 0.0028827 -0.0085595 -0.75513 -0.033645 -0.0041883 0.01013 -0.038213 -0.048904 0.030164 -0.038388 0.023411 0.016191 -0.017833 0.020049 0.055579 -0.068858 -0.017288 -0.0027079 -0.015392 0.059784 0 0 0 0 -0.052034 -0.059705 -0.030512 -0.025905 -0.040253
0.3125 -0.0020334 -0.0034244 0 -0.0035526 0 -0.0022561 0 -0.0031657 0 -0.00083452 -0.0118 -0.78875 -0.03339 -0.010466 0.001759 -0.039509 -0.052691 0.024885 -0.032474 0.028491 0.017297 -0.020415 0.02618 0.061023 -0.069785 -0.0065545 -0.0016398 -0.015058 0.089531 0 0 0 0 -0.059323 -0.066564 -0.043757 -0.026046 -0.044619
0.31641 -0.0013295 -0.0012078 0 -0.0049786 0 -0.00049145 0 -0.0037337 0 -0.0029967 -0.013305 -0.76763 -0.026755 -0.01642 -0.0042939 -0.036529 -0.057415 0.022416 -0.022883 0.029637 0.016812 -0.018804 0.02927 0.065568 -0.063823 0.0061413 0.00032856 -0.013591 0.095375 0 0 0 0 -0.060636 -0.068754 -0.055051 -0.026317 -0.048273
0.32031 -0.00049861 0.0016341 0 -0.0041513 0 0.0002301 0 -0.0037314 0 -0.0027546 -0.014154 -0.69411 -0.016713 -0.020739 -0.0076687 -0.029749 -0.060333 0.023025 -0.012266 0.029033 0.015858 -0.012285 0.031369 0.068721 -0.054255 0.017462 0.0029142 -0.011487 0.087777 0 0 0 0 -0.057228 -0.067289 -0.062077 -0.027282 -0.050856
0.32422 0.00067175 0.0038442 0 -0.0021896 0 -0.00012854 0 -0.0040429 0 -0.0015759 -0.014769 -0.63059 -0.0057651 -0.022666 -0.0081164 -0.019861 -0.059385 0.026726 -0.0021447 0.02811 0.015222 -0.000661 0.033574 0.070119 -0.042992 0.025108 0.0059014 -0.0091971 0.080368 0 0 0 0 -0.05027 -0.062978 -0.063444 -0.029005 -0.051914
0.32813 0.0021318 0.0047244 0 -0.0003858 0 -0.00034027 0 -0.0048541 0 -0.0019259 -0.014625 -0.63519 0.002719 -0.021569 -0.0054083 -0.0081342 -0.052115 0.033287 0.0061277 0.0284 0.015799 0.01585 0.035097 0.069358 -0.031803 0.026557 0.0090159 -0.0073678 0.079432 0 0 0 0 -0.041503 -0.056925 -0.057929 -0.031163 -0.050724
0.33203 0.0033486 0.0043026 0 0.00056041 0 0.00037771 0 -0.0056791 0 -0.0046333 -0.013025 -0.69682 0.003056 -0.018176 0.0005033 0.0021143 -0.03711 0.040936 0.012288 0.030547 0.018348 0.034435 0.034204 0.066244 -0.021101 0.020323 0.011694 -0.0071625 0.081443 0 0 0 0 -0.034277 -0.051214 -0.046441 -0.032023 -0.046158
0.33594 0.0037265 0.0030616 0 0.00045442 0 0.0012081 0 -0.005938 0 -0.0078177 -0.0097845 -0.74505 -0.003663 -0.015233 0.007932 0.0091762 -0.019978 0.047116 0.017999 0.032442 0.021695 0.050799 0.029806 0.062047 -0.0098166 0.011464 0.013719 -0.0083817 0.077242 0 0 0 0 -0.029704 -0.046899 -0.034423 -0.030868 -0.039622
0.33984 0.0032354 0.0016861 0 -0.00063796 0 0.00069659 0 -0.0053153 0 -0.0086205 -0.0051694 -0.72525 -0.016187 -0.014099 0.016143 0.012545 -0.004284 0.050561 0.02377 0.032592 0.025036 0.062853 0.022189 0.057251 0.0022642 0.0028787 0.014998 -0.010758 0.057886 0 0 0 0 -0.027872 -0.044188 -0.024579 -0.027739 -0.032084
0.34375 0.0024645 0.00090691 0 -0.0020827 0 -0.0011695 0 -0.0036332 0 -0.0058737 0.00040417 -0.65494 -0.032713 -0.015894 0.024372 0.012059 0.0064787 0.050244 0.029861 0.029623 0.027559 0.06887 0.012551 0.052294 0.014994 -0.0026621 0.015494 -0.013905 0.019371 0 0 0 0 -0.028607 -0.043109 -0.019292 -0.02299 -0.024632
0.34766 0.0019708 0.0011974 0 -0.0023173 0 -0.0023427 0 -0.00071116 0 -0.00090403 0.0063012 -0.59936 -0.049461 -0.022057 0.031276 0.0077538 0.0062502 0.044593 0.035687 0.021325 0.027857 0.066087 0.0021629 0.047608 0.026732 -0.00085917 0.015149 -0.017 -0.034361 0 0 0 0 -0.031468 -0.043514 -0.02204 -0.01796 -0.019389
0.35156 0.0016765 0.0023486 0 0.00037531 0 -0.00067851 0 0.0033334 0 0.0040562 0.011513 -0.59788 -0.061376 -0.030844 0.035712 0.0018364 -0.0047682 0.0352 0.039195 0.009082 0.025832 0.056308 -0.0079825 0.043154 0.034071 0.0075304 0.014335 -0.01903 -0.091534 0 0 0 0 -0.035165 -0.0445 -0.031109 -0.015151 -0.017636
0.35547 0.0010781 0.00341 0 0.005938 0 0.0034148 0 0.0076271 0 0.0077292 0.015105 -0.62647 -0.067481 -0.039868 0.037674 -0.0042938 -0.021631 0.02451 0.039417 -0.0041892 0.02253 0.042701 -0.017059 0.038698 0.036026 0.018495 0.013322 -0.019887 -0.13749 0 0 0 0 -0.039191 -0.045623 -0.042602 -0.01519 -0.018604
0.35938 6.0925e-05 0.003355 0 0.011365 0 0.0066836 0 0.010679 0 0.0099264 0.017076 -0.63505 -0.067585 -0.047517 0.037227 -0.0099934 -0.040555 0.014233 0.035886 -0.016322 0.018777 0.027299 -0.024355 0.034131 0.032441 0.029008 0.01222 -0.01962 -0.16278 0 0 0 0 -0.043327 -0.046694 -0.053747 -0.018095 -0.021478
0.36328 -0.00068995 0.002045 0 0.0123 0 0.0058912 0 0.011348 0 0.010467 0.018463 -0.60992 -0.062128 -0.052125 0.034626 -0.014784 -0.057038 0.0062394 0.028427 -0.024906 0.015577 0.012333 -0.029517 0.029378 0.023789 0.035607 0.011104 -0.018422 -0.16829 0 0 0 0 -0.047408 -0.047581 -0.061466 -0.023461 -0.02507
0.36719 -0.00029352 0.00052626 0 0.0068474 0 0.0012177 0 0.009885 0 0.0089116 0.020079 -0.58618 -0.052913 -0.050784 0.030874 -0.018365 -0.061991 0.0043752 0.017916 -0.025006 0.015013 0.0023962 -0.032696 0.024759 0.013431 0.032075 0.0099089 -0.016911 -0.16247 0 0 0 0 -0.050564 -0.04789 -0.059804 -0.028927 -0.026253
0.37109 0.0013043 0.00019444 0 -0.0018263 0 -0.003319 0 0.0079432 0 0.0057225 0.021055 -0.59944 -0.04379 -0.04563 0.027983 -0.02138 -0.057136 0.0074211 0.007952 -0.018709 0.016753 -0.0017811 -0.034209 0.02085 0.006271 0.022177 0.0085693 -0.015743 -0.15276 0 0 0 0 -0.051842 -0.047235 -0.051016 -0.031822 -0.024077
0.375 0.0030841 0.0015229 0 -0.0072244 0 -0.0031929 0 0.0073445 0 0.0030055 0.01911 -0.6395 -0.035574 -0.037752 0.026821 -0.023876 -0.044639 0.014495 5.4021e-05 -0.0072406 0.020361 0.00024368 -0.033968 0.018015 0.0036432 0.0090521 0.007103 -0.015004 -0.13955 0 0 0 0 -0.050408 -0.045135 -0.036763 -0.031327 -0.01861
0.37891 0.0038782 0.0035933 0 -0.0048292 0 0.0024705 0 0.0085621 0 0.0030366 0.012857 -0.66268 -0.028661 -0.0283 0.028048 -0.025801 -0.02729 0.024411 -0.0045696 0.0079262 0.02525 0.0085695 -0.031399 0.016533 0.0059995 -0.0038585 0.0055691 -0.014682 -0.11842 0 0 0 0 -0.045592 -0.041162 -0.019083 -0.027114 -0.010297
0.38281 0.0035198 0.0049104 0 0.003615 0 0.0097657 0 0.010234 0 0.0055805 0.0039522 -0.64575 -0.022729 -0.018883 0.032503 -0.026707 -0.010115 0.03505 -0.0043779 0.02457 0.030359 0.023523 -0.02614 0.016811 0.012455 -0.010542 0.0041599 -0.014581 -0.087203 0 0 0 0 -0.036232 -0.034493 -0.0014415 -0.019385 -0.00034704
0.38672 0.0029459 0.0046825 0 0.01108 0 0.013033 0 0.010142 0 0.0072035 -0.0034754 -0.61406 -0.016005 -0.01114 0.039301 -0.025899 0.00057815 0.042809 7.169e-05 0.039573 0.034173 0.042487 -0.018874 0.018413 0.017152 -0.0064222 0.003252 -0.014243 -0.049795 0 0 0 0 -0.023177 -0.025471 0.011481 -0.011249 0.0082558
0.39063 0.0031087 0.0033141 0 0.01103 0 0.0094348 0 0.0068631 0 0.0041741 -0.0061085 -0.61049 -0.0079589 -0.0051225 0.046588 -0.023495 0.0049943 0.046615 0.0068769 0.052249 0.036494 0.062025 -0.011304 0.020472 0.016541 0.0052109 0.0029014 -0.013626 -0.012499 0 0 0 0 -0.0087163 -0.015683 0.01913 -0.0050135 0.014306
0.39453 0.0038844 0.0017623 0 0.0029664 0 0.0012183 0 0.00086736 0 -0.0034926 -0.0044126 -0.64483 0.0011976 -0.00083109 0.053214 -0.019662 0.0043329 0.046097 0.015258 0.062455 0.037367 0.080057 -0.0050192 0.022545 0.0093202 0.021295 0.0030795 -0.012836 0.021726 0 0 0 0 0.005861 -0.0062484 0.021617 -0.0016126 0.017465
0.39844 0.0041818 0.00059647 0 -0.0072061 0 -0.0060592 0 -0.0056553 0 -0.011144 -0.002267 -0.685 0.010905 0.0018414 0.058029 -0.014713 0.00065101 0.04129 0.024498 0.070308 0.037006 0.094534 -0.00022482 0.024225 -0.0049582 0.037896 0.0036897 -0.012059 0.053632 0 0 0 0 0.019286 0.0016357 0.019591 -0.001574 0.017768
0.40234 0.003123 -0.00023675 0 -0.012153 0 -0.0077167 0 -0.010029 0 -0.013184 -0.0034422 -0.69745 0.018644 0.002666 0.058816 -0.0096344 -0.00048372 0.032939 0.03422 0.075848 0.035968 0.10125 0.0043943 0.025074 -0.023985 0.045757 0.004331 -0.011875 0.082184 0 0 0 0 0.029726 0.0055195 0.014938 -0.0043129 0.016229
0.40625 0.00099616 -0.00090444 0 -0.0088934 0 -0.0032417 0 -0.010626 0 -0.008019 -0.008259 -0.68439 0.022829 0.0022401 0.056472 -0.0056067 0.0040591 0.024656 0.044198 0.079912 0.035088 0.10174 0.010364 0.02561 -0.039953 0.042876 0.0045061 -0.012338 0.10086 0 0 0 0 0.038255 0.00632 0.011221 -0.0061499 0.0155
0.41016 -0.0010255 -0.0012655 0 -0.00054628 0 0.0035908 0 -0.0078474 0 0.00051958 -0.013521 -0.67302 0.023454 0.00085546 0.051888 -0.0028783 0.013793 0.018042 0.054155 0.082357 0.034508 0.09762 0.017787 0.026226 -0.049524 0.031208 0.0041134 -0.013178 0.10202 0 0 0 0 0.045795 0.0053174 0.0094735 -0.0053987 0.016465
0.41406 -0.0020186 -0.0011222 0 0.0067764 0 0.0075595 0 -0.0039622 0 0.0065688 -0.015515 -0.6755 0.020956 -0.0011186 0.045918 -0.0014464 0.027519 0.014246 0.063652 0.08294 0.034283 0.090528 0.024911 0.027223 -0.050653 0.013449 0.00316 -0.014055 0.08568 0 0 0 0 0.053023 0.0038193 0.010227 -0.00099045 0.01955
0.41797 -0.0020442 -0.00074122 0 0.0086779 0 0.0056332 0 -0.0017122 0 0.0070198 -0.013041 -0.67468 0.016562 -0.0029996 0.039791 -0.00098373 0.042422 0.014558 0.07171 0.081022 0.034382 0.082896 0.029401 0.028961 -0.041627 -0.0052411 0.0017973 -0.014307 0.062519 0 0 0 0 0.060639 0.0039406 0.013687 0.0080229 0.024847
0.42188 -0.0017854 -0.00079984 0 0.0049732 0 -0.001049 0 -0.0024102 0 0.0033156 -0.0078832 -0.65405 0.014001 -0.0029645 0.035265 0.00014832 0.052274 0.018802 0.076253 0.076348 0.034796 0.078397 0.030202 0.03135 -0.026358 -0.015232 0.00069845 -0.01289 0.045807 0 0 0 0 0.068119 0.0084152 0.018346 0.019818 0.03051
0.42578 -0.0016613 -0.0016168 0 -0.0011437 0 -0.0080594 0 -0.004866 0 -0.00070372 -0.0028898 -0.62992 0.01496 -0.00027259 0.032447 0.0030378 0.055617 0.024546 0.07717 0.070361 0.035734 0.07715 0.028316 0.03371 -0.011692 -0.015409 0.00021954 -0.010018 0.039488 0 0 0 0 0.074046 0.016381 0.022397 0.030905 0.034592
0.42969 -0.0014709 -0.0025282 0 -0.0056627 0 -0.010755 0 -0.0061945 0 -0.0021376 0.00010672 -0.63803 0.019693 0.0053567 0.031168 0.0080916 0.052602 0.030529 0.074515 0.063967 0.037519 0.078447 0.025779 0.035618 -0.00054898 -0.0069584 0.00039705 -0.0060209 0.034699 0 0 0 0 0.077438 0.026833 0.025107 0.039542 0.036194
0.43359 -0.00085946 -0.0022808 0 -0.0060036 0 -0.0074505 0 -0.0041673 0 -0.00053191 0.00092619 -0.687 0.027892 0.013915 0.031078 0.015461 0.044169 0.035527 0.068633 0.058129 0.040488 0.081113 0.023771 0.036678 0.0048421 0.0076456 0.0011432 -0.0013916 0.01904 0 0 0 0 0.077474 0.038401 0.02595 0.044273 0.034681
0.4375 0.00010534 -0.00022328 0 -0.0020828 0 -0.00048996 0 0.00072293 0 0.0027585 0.00048083 -0.73863 0.037371 0.024669 0.031304 0.024711 0.0336 0.037655 0.060528 0.054633 0.045424 0.081824 0.021622 0.036274 0.0031024 0.020848 0.0018529 0.0025183 -0.010344 0 0 0 0 0.073123 0.047817 0.024572 0.043333 0.029525
0.44141 0.00099252 0.0028974 0 0.0037582 0 0.0055227 0 0.0053929 0 0.0056769 0.00010093 -0.74685 0.043579 0.034445 0.030715 0.03323 0.026332 0.037259 0.052788 0.053543 0.051618 0.077936 0.017611 0.034955 0.00014736 0.024355 0.0014923 0.0044363 -0.042849 0 0 0 0 0.067305 0.052913 0.022617 0.039634 0.023239
0.44531 0.0015639 0.0054054 0 0.0079172 0 0.0070322 0 0.0066269 0 0.0060841 0.0010883 -0.7127 0.044776 0.041523 0.029057 0.039455 0.023732 0.03532 0.046223 0.054038 0.058002 0.069665 0.010819 0.03333 -0.00020085 0.017387 -0.00027563 0.0042002 -0.063314 0 0 0 0 0.062447 0.054073 0.021221 0.035592 0.017537
0.44922 0.0020422 0.0060102 0 0.0076226 0 0.0038845 0 0.0038323 0 0.0025471 0.0040929 -0.68685 0.040142 0.044836 0.026247 0.042311 0.026102 0.032614 0.041061 0.055387 0.063578 0.057762 0.0022476 0.031836 0.004249 0.00085417 -0.0035488 0.0018706 -0.064759 0 0 0 0 0.060259 0.052051 0.021161 0.032838 0.013559
0.45313 0.0027024 0.0047013 0 0.0029055 0 -0.00097687 0 -0.0003812 0 -0.0042476 0.0083799 -0.71051 0.029311 0.043392 0.022315 0.040651 0.032938 0.030145 0.03713 0.056554 0.066912 0.043862 -0.00587 0.030979 0.015348 -0.022302 -0.0082505 -0.0022422 -0.053217 0 0 0 0 0.062674 0.048341 0.023282 0.033149 0.012513
0.45703 0.0033104 0.0024783 0 -0.0031972 0 -0.0040248 0 -0.0023867 0 -0.010788 0.011915 -0.76272 0.014962 0.037772 0.017647 0.034142 0.040553 0.029274 0.03279 0.055955 0.06543 0.033014 -0.011888 0.031122 0.030881 -0.041117 -0.013182 -0.0066072 -0.041637 0 0 0 0 0.070583 0.047009 0.028139 0.037638 0.015032
0.46094 0.0031818 0.00039444 0 -0.0068123 0 -0.0037343 0 -0.00056006 0 -0.012512 0.012814 -0.77955 0.0023021 0.03184 0.012853 0.026069 0.045526 0.02965 0.027031 0.053999 0.060039 0.02768 -0.015867 0.031572 0.043962 -0.049043 -0.016833 -0.0096497 -0.039923 0 0 0 0 0.079935 0.049737 0.034155 0.043769 0.01887
0.46484 0.0018924 -0.0010634 0 -0.0061938 0 -0.001283 0 0.0035184 0 -0.0074824 0.011106 -0.72718 -0.0062815 0.02755 0.0081004 0.018198 0.047062 0.030855 0.019997 0.051353 0.051465 0.028481 -0.0188 0.031874 0.051128 -0.044738 -0.018487 -0.010718 -0.049545 0 0 0 0 0.088326 0.056728 0.040459 0.050228 0.022845
0.46875 -0.00015926 -0.0018645 0 -0.0028685 0 0.00083204 0 0.0065885 0 0.0013711 0.0088864 -0.64373 -0.0088744 0.02661 0.0035217 0.012243 0.045007 0.032384 0.012238 0.048864 0.040729 0.035384 -0.020725 0.031599 0.049643 -0.028575 -0.017625 -0.0093684 -0.064611 0 0 0 0 0.09349 0.067664 0.046183 0.055816 0.025837
0.47266 -0.002023 -0.0020994 0 5.7644e-05 0 0.00081887 0 0.0064098 0 0.0081587 0.00832 -0.59821 -0.0029011 0.03145 -0.00070222 0.01107 0.040659 0.033278 0.006014 0.048495 0.030013 0.04734 -0.019795 0.030126 0.036267 -0.0048076 -0.013637 -0.0051088 -0.075609 0 0 0 0 0.091892 0.081118 0.049905 0.05908 0.026209
0.47656 -0.0030378 -0.0019854 0 0.0006813 0 -0.0013467 0 0.0032606 0 0.0088306 0.0093129 -0.61267 0.0088987 0.040584 -0.0042698 0.015061 0.03851 0.032937 0.0048167 0.051774 0.022361 0.059403 -0.01365 0.027899 0.016889 0.013004 -0.0080824 0.00065159 -0.072756 0 0 0 0 0.084666 0.093268 0.051379 0.060822 0.024203
0.48047 -0.0033281 -0.002052 0 -0.00055147 0 -0.0042815 0 -0.00074639 0 0.0043851 0.0093508 -0.63927 0.023005 0.051223 -0.0068218 0.022582 0.04059 0.031634 0.0094842 0.058434 0.018494 0.069087 -0.0020381 0.025831 -0.0018465 0.018623 -0.002525 0.0065628 -0.049514 0 0 0 0 0.075393 0.10258 0.051489 0.062542 0.021188
0.48438 -0.003456 -0.0029122 0 -0.0021239 0 -0.0062903 0 -0.0035096 0 -0.00059773 0.0058866 -0.62002 0.037324 0.061494 -0.0079478 0.032479 0.047749 0.029624 0.020219 0.068148 0.018627 0.075378 0.011923 0.024641 -0.015665 0.0094067 0.0020782 0.011782 -0.0070121 0 0 0 0 0.066702 0.10846 0.050975 0.065139 0.018185
0.48828 -0.0036959 -0.004554 0 -0.0032886 0 -0.0062989 0 -0.0042468 0 -0.0024232 -0.0010637 -0.55784 0.049751 0.069386 -0.007168 0.043333 0.060283 0.02727 0.036662 0.080302 0.022583 0.077798 0.023504 0.025135 -0.020324 -0.01565 0.0048043 0.015478 0.043602 0 0 0 0 0.061569 0.1107 0.050772 0.069465 0.016373
0.49219 -0.0037731 -0.0059271 0 -0.0042784 0 -0.0042509 0 -0.0035234 0 -0.0011547 -0.0087669 -0.51268 0.057457 0.07175 -0.0032181 0.052664 0.076502 0.025133 0.056132 0.093171 0.029057 0.077622 0.029889 0.028795 -0.0098805 -0.05116 0.0045012 0.016242 0.085336 0 0 0 0 0.065134 0.11008 0.052942 0.07571 0.017903
0.49609 -0.003287 -0.0055668 0 -0.0049869 0 -0.0010476 0 -0.002507 0 0.00060955 -0.014176 -0.52607 0.062189 0.070684 0.0027143 0.060163 0.091326 0.023161 0.073296 0.10464 0.034944 0.078382 0.032243 0.034289 0.008146 -0.081218 0.0028399 0.015021 0.10559 0 0 0 0 0.074239 0.10916 0.057361 0.08137 0.021836
0.5 -0.0022207 -0.0029165 0 -0.0042675 0 0.0018596 0 -0.0022533 0 0.00098542 -0.016382 -0.56549 0.06494 0.06753 0.009916 0.066344 0.1027 0.021115 0.086085 0.11389 0.039222 0.081043 0.034242 0.040741 0.029801 -0.098937 0.0007283 0.01224 0.10494 0 0 0 0 0.086526 0.1084 0.063586 0.084964 0.027455
0.50391 -0.00090962 0.00093433 0 -0.0012116 0 0.0031783 0 -0.0032833 0 0.00022988 -0.016746 -0.55859 0.066713 0.063671 0.01757 0.071951 0.10912 0.018777 0.093063 0.12029 0.041222 0.086018 0.038353 0.047223 0.051208 -0.09916 -0.00097016 0.0083689 0.096256 0 0 0 0 0.099447 0.10796 0.070955 0.085289 0.033955
0.50781 0.00042072 0.0039791 0 0.0029767 0 0.0025346 0 -0.0053215 0 -0.0007104 -0.016925 -0.48013 0.068849 0.061147 0.024235 0.078639 0.10899 0.015841 0.092794 0.12295 0.040509 0.092763 0.043443 0.052195 0.066749 -0.075887 -0.0010166 0.0040538 0.093555 0 0 0 0 0.10877 0.1072 0.078065 0.080742 0.040049
0.51172 0.0018933 0.004921 0 0.0051547 0 0.00077604 0 -0.0072665 0 -0.0019306 -0.017114 -0.38812 0.07234 0.061122 0.02835 0.088533 0.10474 0.012841 0.088276 0.12234 0.038861 0.097699 0.046003 0.054587 0.073082 -0.036779 0.00097214 0.00020574 0.099821 0 0 0 0 0.11134 0.10456 0.082779 0.072797 0.044687
0.51563 0.0036603 0.0041642 0 0.0030415 0 -0.00052775 0 -0.0076908 0 -0.0039976 -0.016187 -0.36282 0.076957 0.062438 0.030212 0.10152 0.10019 0.010896 0.083548 0.1199 0.03818 0.09881 0.043624 0.055283 0.072586 0.0049696 0.0040058 -0.0028942 0.10405 0 0 0 0 0.10908 0.10007 0.084903 0.064644 0.048452
0.51953 0.0054504 0.0032573 0 -0.0020128 0 -0.00011955 0 -0.0057902 0 -0.0059718 -0.013174 -0.41686 0.08256 0.064092 0.03028 0.11721 0.097511 0.010986 0.080705 0.1164 0.039476 0.095375 0.037046 0.055108 0.066641 0.041942 0.0073668 -0.0051264 0.089938 0 0 0 0 0.10368 0.094268 0.084685 0.05823 0.052028
0.52344 0.0066237 0.0034254 0 -0.0055014 0 0.002126 0 -0.0020554 0 -0.0052041 -0.0082059 -0.48073 0.088951 0.064905 0.029286 0.13489 0.098721 0.014134 0.081582 0.11266 0.043574 0.087228 0.028709 0.055109 0.056949 0.067169 0.010245 -0.0064455 0.04871 0 0 0 0 0.0973 0.088081 0.082718 0.055421 0.056286
0.52734 0.0067636 0.0046473 0 -0.0035459 0 0.0051877 0 0.0020545 0 -1.6425e-05 -0.0021214 -0.4812 0.096021 0.062473 0.029363 0.15218 0.10688 0.022776 0.088362 0.11018 0.051296 0.076111 0.019575 0.057765 0.045336 0.070144 0.011029 -0.0067526 -0.014174 0 0 0 0 0.094261 0.084885 0.081243 0.05895 0.063352
0.53125 0.0061489 0.0060149 0 0.0035149 0 0.0076203 0 0.0052508 0 0.0076336 0.004379 -0.4216 0.10321 0.057281 0.032014 0.16636 0.11887 0.035123 0.097758 0.10944 0.06001 0.06723 0.007957 0.063327 0.033293 0.059829 0.0098749 -0.0065696 -0.082582 0 0 0 0 0.094998 0.086337 0.08263 0.065469 0.072971
0.53516 0.0055446 0.0067473 0 0.011287 0 0.0084398 0 0.0073142 0 0.013145 0.010864 -0.37148 0.1099 0.050226 0.037397 0.17628 0.13218 0.04955 0.10768 0.11031 0.068035 0.062696 -0.0081045 0.071073 0.021033 0.042836 0.0072354 -0.0060607 -0.13974 0 0 0 0 0.097972 0.092209 0.087514 0.072314 0.084203
0.53906 0.0055228 0.0067447 0 0.015098 0 0.0076315 0 0.008931 0 0.01359 0.016692 -0.38077 0.11533 0.042198 0.045317 0.1811 0.14442 0.064415 0.11641 0.1125 0.073955 0.063699 -0.027418 0.080052 0.0089288 0.024836 0.0035903 -0.0053135 -0.17729 0 0 0 0 0.10138 0.10169 0.096043 0.077136 0.095934
0.54297 0.0060456 0.0063292 0 0.013746 0 0.0061061 0 0.01078 0 0.010834 0.020959 -0.4217 0.11792 0.034562 0.055044 0.17973 0.15191 0.077087 0.12177 0.11533 0.075797 0.070988 -0.045154 0.088438 -0.0021487 0.013339 -0.00030643 -0.0043297 -0.19818 0 0 0 0 0.1019 0.11276 0.10787 0.076552 0.10613
0.54688 0.0066984 0.0057852 0 0.0098641 0 0.005207 0 0.012927 0 0.0097218 0.02325 -0.42694 0.11482 0.028912 0.063773 0.17267 0.15011 0.083834 0.12248 0.11695 0.072356 0.080715 -0.056334 0.092875 -0.0090371 0.014319 -0.0032689 -0.0028624 -0.21267 0 0 0 0 0.095011 0.1197 0.1198 0.068145 0.11146
0.55078 0.007207 0.005329 0 0.0071114 0 0.0059591 0 0.015073 0 0.012948 0.024246 -0.37609 0.10625 0.02489 0.069721 0.16296 0.14032 0.085086 0.12033 0.11645 0.065781 0.087668 -0.06004 0.093054 -0.010187 0.023105 -0.0050822 -0.00077063 -0.23051 0 0 0 0 0.081907 0.12004 0.12887 0.055158 0.11208
0.55469 0.0076195 0.0053535 0 0.0072682 0 0.0083695 0 0.017068 0 0.018101 0.025168 -0.32477 0.092478 0.022129 0.072186 0.15206 0.12352 0.081396 0.11621 0.11359 0.057389 0.089296 -0.06007 0.08927 -0.004758 0.036292 -0.0057163 0.0020656 -0.25385 0 0 0 0 0.063947 0.11299 0.13366 0.039815 0.10853
0.55859 0.0080395 0.0063297 0 0.0096634 0 0.01124 0 0.018847 0 0.020153 0.02645 -0.3401 0.074277 0.020158 0.070841 0.14145 0.10125 0.073766 0.11103 0.10845 0.048661 0.083638 -0.061271 0.082288 0.0075472 0.049995 -0.0052349 0.0057258 -0.27519 0 0 0 0 0.043058 0.098513 0.13316 0.024629 0.10181
0.5625 0.0083753 0.0082362 0 0.012526 0 0.012817 0 0.01984 0 0.016704 0.027125 -0.41958 0.054084 0.018385 0.065995 0.13357 0.077109 0.064554 0.10585 0.10206 0.042462 0.068895 -0.065152 0.074586 0.026 0.057252 -0.00371 0.010319 -0.28189 0 0 0 0 0.023673 0.078173 0.12646 0.014486 0.09487
0.56641 0.0084788 0.010186 0 0.014241 0 0.011999 0 0.018884 0 0.010282 0.025756 -0.49096 0.037138 0.016955 0.061355 0.12904 0.057126 0.057464 0.1011 0.097685 0.040189 0.051725 -0.068999 0.070098 0.043875 0.056501 -0.0016766 0.01523 -0.26466 0 0 0 0 0.0094697 0.0589 0.11797 0.010862 0.091922
0.57031 0.0084493 0.010909 0 0.013583 0 0.0092084 0 0.015196 0 0.0054081 0.021922 -0.49401 0.025875 0.016573 0.059224 0.12731 0.04389 0.053636 0.09685 0.097223 0.041654 0.037369 -0.068985 0.070111 0.057273 0.049894 0.00065368 0.020036 -0.22388 0 0 0 0 0.00054659 0.044116 0.11092 0.012626 0.094407
0.57422 0.0085988 0.0098195 0 0.0098385 0 0.0061326 0 0.0095988 0 0.0039675 0.016618 -0.44723 0.021836 0.0179 0.061241 0.12783 0.039102 0.053606 0.093301 0.10205 0.046598 0.029773 -0.063778 0.075182 0.063749 0.039427 0.0031391 0.024462 -0.16952 0 0 0 0 -0.0035078 0.035893 0.10767 0.018669 0.10307
0.57813 0.0090133 0.0076257 0 0.0036346 0 0.0044398 0 0.0044377 0 0.0040222 0.011227 -0.42048 0.026487 0.021882 0.069264 0.12967 0.044459 0.057615 0.090914 0.11371 0.054528 0.0337 -0.05509 0.085453 0.060954 0.028032 0.0056245 0.02822 -0.11502 0 0 0 0 -0.0038213 0.036107 0.11098 0.027282 0.11837
0.58203 0.0092488 0.0057971 0 -0.0023824 0 0.0045427 0 0.0018317 0 0.002956 0.006376 -0.44744 0.039182 0.02933 0.084614 0.13067 0.05986 0.064591 0.091537 0.13277 0.064063 0.053874 -0.045231 0.098454 0.050005 0.02037 0.0076346 0.031298 -0.070618 0 0 0 0 -0.0036563 0.044214 0.12317 0.035295 0.13856
0.58594 0.0086481 0.0053568 0 -0.0046673 0 0.0054508 0 0.0017994 0 0.00084998 0.002024 -0.48356 0.053926 0.038179 0.10348 0.12971 0.078726 0.072136 0.095559 0.15459 0.073564 0.083169 -0.034854 0.10994 0.03889 0.016547 0.0088214 0.034372 -0.040503 0 0 0 0 -0.0050189 0.054344 0.1397 0.041582 0.15902
0.58984 0.0070335 0.0061437 0 -0.0015575 0 0.0057597 0 0.002269 0 0.0001014 -0.0016256 -0.46067 0.067922 0.047088 0.1239 0.12661 0.097904 0.079583 0.10314 0.17667 0.082595 0.11769 -0.02334 0.11804 0.031861 0.01589 0.0089115 0.037834 -0.023908 0 0 0 0 -0.0078763 0.063993 0.15783 0.046302 0.17776
0.59375 0.0050082 0.0071438 0 0.0048086 0 0.004831 0 0.0011752 0 0.0020683 -0.0038681 -0.37304 0.078652 0.054694 0.14385 0.12147 0.11441 0.08651 0.11409 0.19655 0.090888 0.1533 -0.010874 0.12131 0.032677 0.017421 0.007685 0.042029 -0.016913 0 0 0 0 -0.011726 0.071037 0.17472 0.049891 0.19312
0.59766 0.0034686 0.0074035 0 0.0098195 0 0.0031853 0 -0.0014027 0 0.0050863 -0.0044759 -0.29124 0.082551 0.058584 0.16001 0.11517 0.12365 0.093037 0.12751 0.20994 0.098413 0.18307 0.00071285 0.11807 0.04691 0.01931 0.0047096 0.047418 -0.013289 0 0 0 0 -0.014353 0.073102 0.18523 0.053572 0.20296
0.60156 0.002819 0.006616 0 0.010226 0 0.001963 0 -0.0033007 0 0.0063461 -0.0046032 -0.28537 0.080576 0.058606 0.17088 0.11042 0.12536 0.10031 0.13989 0.21557 0.10591 0.20289 0.0095083 0.11134 0.071171 0.019941 0.00051556 0.053427 -0.0061402 0 0 0 0 -0.012787 0.072038 0.18711 0.058429 0.20869
0.60547 0.0027311 0.005057 0 0.0068886 0 0.0020573 0 -0.0025279 0 0.0052654 -0.006031 -0.34656 0.075703 0.056609 0.17739 0.10866 0.12243 0.10879 0.14923 0.21512 0.11383 0.21415 0.015524 0.10447 0.099126 0.019465 -0.0042178 0.059212 0.007869 0 0 0 0 -0.0066765 0.07054 0.18218 0.064021 0.21248
0.60938 0.002673 0.0032801 0 0.0036397 0 0.0035485 0 0.0005993 0 0.0041339 -0.0091146 -0.39791 0.069983 0.054198 0.18027 0.11074 0.117 0.11857 0.15452 0.20978 0.12244 0.21818 0.020471 0.099626 0.12644 0.018105 -0.0090745 0.064149 0.024158 0 0 0 0 0.0038474 0.070303 0.17197 0.069724 0.21558
0.61328 0.0025562 0.0019776 0 0.003408 0 0.0056349 0 0.003667 0 0.005184 -0.01173 -0.38104 0.065731 0.053403 0.18054 0.11727 0.11169 0.12952 0.15508 0.20107 0.13193 0.21699 0.025289 0.09905 0.14837 0.016237 -0.013623 0.067566 0.031181 0 0 0 0 0.018148 0.073026 0.15868 0.074625 0.21926
0.61719 0.0027578 0.0018581 0 0.0055767 0 0.006999 0 0.0044867 0 0.0076714 -0.010861 -0.31701 0.066844 0.058961 0.18011 0.12837 0.11138 0.14033 0.15138 0.19168 0.14238 0.2149 0.028294 0.10618 0.15728 0.013919 -0.017265 0.068409 0.018638 0 0 0 0 0.033666 0.080729 0.14717 0.076655 0.22469
0.62109 0.0035538 0.0032087 0 0.007185 0 0.0065564 0 0.0031373 0 0.008605 -0.0056215 -0.2731 0.072103 0.070459 0.18049 0.14024 0.11569 0.14952 0.14783 0.18359 0.15306 0.21537 0.026357 0.11781 0.15767 0.010738 -0.02029 0.068017 -0.012795 0 0 0 0 0.047109 0.090826 0.1399 0.076616 0.23066
0.625 0.0047034 0.005367 0 0.0064116 0 0.0043546 0 0.0017212 0 0.0063451 0.0013927 -0.27828 0.080483 0.087276 0.18183 0.15106 0.12354 0.15651 0.14628 0.17706 0.1636 0.21904 0.018124 0.13219 0.15255 0.0064462 -0.022841 0.067269 -0.049512 0 0 0 0 0.057411 0.1021 0.13709 0.075533 0.23629
0.62891 0.0056956 0.0068396 0 0.0044325 0 0.0019449 0 0.0022428 0 0.0027625 0.0061048 -0.28897 0.090772 0.10836 0.18406 0.15926 0.13345 0.16096 0.14815 0.17215 0.17368 0.22605 0.0058286 0.14748 0.14515 0.0010864 -0.025038 0.067069 -0.074301 0 0 0 0 0.063934 0.1135 0.13838 0.074652 0.24076
0.63281 0.0063201 0.0063798 0 0.0037452 0 0.0015239 0 0.004813 0 0.001304 0.0065712 -0.24366 0.10098 0.13166 0.18662 0.16266 0.14249 0.16263 0.15486 0.16854 0.18274 0.23591 -0.006384 0.1609 0.14044 -0.0045936 -0.026925 0.068956 -0.079903 0 0 0 0 0.066243 0.12392 0.14234 0.07652 0.24291
0.63672 0.0068102 0.0042101 0 0.0050687 0 0.0040855 0 0.0077994 0 0.0031807 0.0047165 -0.13955 0.10886 0.15304 0.18821 0.16155 0.14715 0.16278 0.16397 0.16514 0.19055 0.24598 -0.01595 0.17015 0.14202 -0.0072017 -0.02829 0.073843 -0.075062 0 0 0 0 0.06661 0.13383 0.14477 0.083821 0.24291
0.64063 0.0073568 0.0020847 0 0.0064398 0 0.0081061 0 0.0094451 0 0.0061324 0.0045243 -0.040019 0.11442 0.17088 0.18841 0.15855 0.14767 0.16263 0.17186 0.16144 0.19748 0.25459 -0.023547 0.17597 0.14772 -0.0044248 -0.028979 0.080806 -0.077461 0 0 0 0 0.067559 0.14451 0.14364 0.096062 0.24223
0.64453 0.0076148 0.0018456 0 0.0055182 0 0.010333 0 0.0092183 0 0.0071586 0.0084809 -0.0051834 0.11794 0.18458 0.18711 0.15541 0.14485 0.16254 0.17628 0.1573 0.20381 0.26097 -0.031332 0.17898 0.15533 0.0051755 -0.028919 0.089123 -0.099364 0 0 0 0 0.070648 0.15673 0.13816 0.11275 0.24188
0.64844 0.0068917 0.0036974 0 0.0024363 0 0.0084704 0 0.0078237 0 0.0059245 0.015558 -0.026975 0.11999 0.19402 0.18434 0.15399 0.13998 0.16271 0.17518 0.15268 0.20989 0.26456 -0.039894 0.1801 0.16206 0.022611 -0.028106 0.097889 -0.13759 0 0 0 0 0.077368 0.17118 0.12806 0.13301 0.24292
0.65234 0.0048914 0.0058909 0 -7.4219e-05 0 0.0034417 0 0.0063192 0 0.0048428 0.022246 -0.041316 0.12199 0.19991 0.18043 0.15797 0.13673 0.16236 0.16535 0.14776 0.21653 0.26472 -0.047259 0.18105 0.16117 0.048535 -0.026965 0.10518 -0.17512 0 0 0 0 0.091185 0.18824 0.11402 0.15482 0.24727
0.65625 0.0021779 0.0062071 0 0.00051431 0 -0.00115 0 0.0053825 0 0.0058711 0.025261 0.0020203 0.12538 0.20601 0.17657 0.16661 0.13738 0.16042 0.15117 0.14306 0.22412 0.26343 -0.050853 0.18303 0.15178 0.075666 -0.026647 0.11047 -0.19194 0 0 0 0 0.11106 0.20518 0.10028 0.17534 0.254
0.66016 -0.00021678 0.0038588 0 0.0038029 0 -0.0022252 0 0.0051369 0 0.0079698 0.023534 0.094215 0.13056 0.21407 0.17313 0.17882 0.1419 0.15651 0.13561 0.13899 0.23258 0.26167 -0.050006 0.186 0.13483 0.099822 -0.027786 0.11403 -0.1771 0 0 0 0 0.13635 0.22019 0.08865 0.19377 0.26216
0.66406 -0.0016589 3.9403e-05 0 0.0066983 0 -0.00014936 0 0.0052132 0 0.0082893 0.018346 0.19225 0.13774 0.22542 0.17034 0.19348 0.14972 0.15052 0.12119 0.136 0.24164 0.26026 -0.046185 0.1897 0.11161 0.11764 -0.030823 0.11624 -0.13462 0 0 0 0 0.1663 0.23168 0.080402 0.20961 0.27078
0.66797 -0.0023486 -0.0032442 0 0.0062962 0 0.0015954 0 0.0048244 0 0.0056274 0.01222 0.27333 0.14709 0.24175 0.16832 0.20887 0.15927 0.14264 0.11141 0.13501 0.2506 0.26021 -0.040854 0.19347 0.084386 0.12467 -0.03626 0.11782 -0.08095 0 0 0 0 0.19984 0.2374 0.07681 0.22245 0.27836
0.67188 -0.0029259 -0.0047712 0 0.0024613 0 -0.0001437 0 0.0031166 0 0.001992 0.0075242 0.34959 0.15778 0.26325 0.16653 0.22229 0.16641 0.13478 0.10869 0.13771 0.25744 0.26216 -0.03357 0.19592 0.058254 0.11989 -0.043304 0.11991 -0.03562 0 0 0 0 0.23339 0.23609 0.076728 0.23272 0.28277
0.67578 -0.0037658 -0.0046696 0 -0.0022676 0 -0.0049648 0 -7.2545e-05 0 0.00038043 0.0052383 0.43193 0.16834 0.28715 0.1643 0.23317 0.16951 0.12871 0.11018 0.14407 0.26103 0.26513 -0.022545 0.19671 0.035836 0.10969 -0.050046 0.12247 -0.0097314 0 0 0 0 0.26371 0.23041 0.076884 0.24143 0.28398
0.67969 -0.0047331 -0.0037752 0 -0.0049945 0 -0.0091602 0 -0.0036781 0 0.0013647 0.0042128 0.49919 0.1778 0.31172 0.16123 0.24138 0.16829 0.12524 0.1139 0.15412 0.26058 0.2683 -0.0070598 0.19567 0.018172 0.097704 -0.055311 0.12503 0.001542 0 0 0 0 0.28882 0.22171 0.07547 0.24871 0.28187
0.68359 -0.0055306 -0.0028172 0 -0.0046461 0 -0.0092551 0 -0.0059725 0 0.0024113 0.0016401 0.51936 0.18521 0.33508 0.15696 0.24699 0.16301 0.12494 0.11763 0.16761 0.25551 0.27069 0.010942 0.19277 0.0058782 0.087621 -0.05799 0.12697 0.016481 0 0 0 0 0.30701 0.21146 0.070816 0.25462 0.27651
0.6875 -0.0060815 -0.0022691 0 -0.0023645 0 -0.0053578 0 -0.006125 0 0.00061192 -0.0048793 0.4976 0.1884 0.35309 0.15089 0.24993 0.1554 0.12823 0.11719 0.18356 0.24463 0.26988 0.027852 0.18773 -3.0326e-05 0.085239 -0.056083 0.12647 0.053894 0 0 0 0 0.31476 0.20192 0.060266 0.25855 0.26748
0.69141 -0.0064725 -0.0026044 0 -0.00043866 0 -0.0010853 0 -0.0053343 0 -0.0043545 -0.014859 0.48503 0.18763 0.36401 0.14355 0.2512 0.14958 0.1325 0.1115 0.1985 0.2307 0.26497 0.041052 0.18122 -0.0021827 0.089561 -0.0509 0.12306 0.11772 0 0 0 0 0.31509 0.19459 0.045646 0.26086 0.25614
0.69531 -0.0066578 -0.0041735 0 -0.0010136 0 -0.00027818 0 -0.0061315 0 -0.010185 -0.024411 0.52794 0.18398 0.36789 0.13549 0.25113 0.14699 0.13607 0.10163 0.21063 0.21588 0.25639 0.050674 0.17353 -0.0021063 0.09742 -0.044106 0.11737 0.1914 0 0 0 0 0.31102 0.18964 0.029143 0.26207 0.24326
0.69922 -0.0064495 -0.006619 0 -0.005157 0 -0.0037514 0 -0.010139 0 -0.014409 -0.028904 0.61357 0.17861 0.36486 0.12711 0.24991 0.14821 0.13788 0.08869 0.21883 0.20184 0.24468 0.058913 0.16484 -0.00077811 0.10619 -0.03706 0.1101 0.24818 0 0 0 0 0.30478 0.18719 0.012499 0.26265 0.22942
0.70313 -0.0058801 -0.0086649 0 -0.012127 0 -0.0089556 0 -0.016286 0 -0.016225 -0.026929 0.6799 0.17325 0.3552 0.11894 0.24771 0.15335 0.1368 0.074332 0.22206 0.19067 0.23085 0.067653 0.1553 0.0008021 0.11235 -0.031567 0.10245 0.26998 0 0 0 0 0.29919 0.18737 -0.0020357 0.26326 0.21534
0.70703 -0.0054139 -0.0089308 0 -0.019051 0 -0.012381 0 -0.021288 0 -0.015945 -0.021881 0.68349 0.17223 0.34084 0.11193 0.24553 0.15976 0.13277 0.061742 0.22123 0.18515 0.2178 0.076523 0.1456 0.0014831 0.11177 -0.030216 0.097077 0.2595 0 0 0 0 0.29826 0.19038 -0.011389 0.26515 0.20272
0.71094 -0.0055796 -0.007212 0 -0.021888 0 -0.012177 0 -0.022116 0 -0.013518 -0.019227 0.64841 0.17689 0.32576 0.10617 0.24483 0.1638 0.12825 0.051907 0.22056 0.18385 0.2074 0.08291 0.13669 0.0014341 0.10711 -0.032084 0.094578 0.23534 0 0 0 0 0.30157 0.19513 -0.016759 0.2684 0.19242
0.71484 -0.0063432 -0.0048901 0 -0.017965 0 -0.008922 0 -0.018308 0 -0.0086296 -0.021672 0.63842 0.18775 0.31153 0.10176 0.2466 0.16382 0.12463 0.045032 0.22224 0.18582 0.20018 0.083824 0.12914 0.0011774 0.10061 -0.03633 0.094867 0.21545 0 0 0 0 0.30846 0.20118 -0.019037 0.27292 0.18493
0.71875 -0.006995 -0.0038622 0 -0.0085389 0 -0.0046902 0 -0.012175 0 -0.002358 -0.026662 0.68336 0.20479 0.29946 0.098707 0.25165 0.15857 0.12315 0.04113 0.2281 0.18988 0.19627 0.078219 0.12347 0.0014188 0.094701 -0.041872 0.09753 0.20382 0 0 0 0 0.31798 0.20801 -0.019324 0.27847 0.18055
0.72266 -0.0068144 -0.004923 0 0.0011183 0 -0.0017659 0 -0.0069507 0 0.002232 -0.028603 0.7456 0.22744 0.29114 0.097154 0.26143 0.14654 0.12567 0.040412 0.24058 0.19386 0.19518 0.068054 0.12054 0.0040839 0.093714 -0.046505 0.10132 0.19113 0 0 0 0 0.32836 0.21456 -0.019525 0.2846 0.17967
0.72656 -0.005846 -0.0071614 0 0.0050448 0 -0.0017644 0 -0.0045878 0 0.0022618 -0.023673 0.7657 0.25099 0.2856 0.096528 0.27424 0.13066 0.13118 0.042346 0.25664 0.1953 0.19398 0.057149 0.1195 0.010677 0.09846 -0.0481 0.10375 0.16606 0 0 0 0 0.33753 0.21933 -0.021359 0.29054 0.1803
0.73047 -0.0048995 -0.0088932 0 0.0011225 0 -0.0048945 0 -0.0048051 0 -0.0018509 -0.01285 0.73375 0.27242 0.28133 0.096354 0.28758 0.11385 0.1376 0.046812 0.27205 0.19383 0.19115 0.048377 0.11907 0.020706 0.1062 -0.046659 0.10405 0.12512 0 0 0 0 0.34536 0.22187 -0.024594 0.29607 0.18066
0.73438 -0.00472 -0.009094 0 -0.00699 0 -0.0093481 0 -0.0056633 0 -0.0059739 -0.00079071 0.70244 0.29004 0.27741 0.09636 0.29958 0.097829 0.14341 0.054001 0.28362 0.18944 0.18603 0.041273 0.11836 0.033376 0.11461 -0.042449 0.10205 0.073391 0 0 0 0 0.35203 0.22201 -0.028723 0.30114 0.17963
0.73828 -0.0052295 -0.0079345 0 -0.012472 0 -0.011738 0 -0.0049168 0 -0.0056665 0.0078468 0.72617 0.30239 0.27292 0.096276 0.30813 0.084285 0.14685 0.064181 0.28783 0.18242 0.17831 0.032406 0.11633 0.047345 0.12081 -0.036099 0.097867 0.019134 0 0 0 0 0.35803 0.21974 -0.032889 0.30575 0.17609
0.74219 -0.0056658 -0.0061564 0 -0.010585 0 -0.0092475 0 -0.001372 0 -0.00033589 0.011193 0.79693 0.30836 0.26702 0.095712 0.30904 0.075168 0.14481 0.077656 0.27846 0.17399 0.16912 0.018799 0.1113 0.057829 0.11963 -0.029591 0.092878 -0.029805 0 0 0 0 0.36434 0.21578 -0.03479 0.30982 0.16865
0.74609 -0.0054143 -0.0042743 0 -0.0022977 0 -0.0022959 0 0.0042114 0 0.006036 0.010334 0.85053 0.31217 0.26078 0.094777 0.30426 0.068233 0.13902 0.091693 0.26072 0.16617 0.1612 0.0016702 0.1043 0.062177 0.11354 -0.024766 0.089024 -0.065568 0 0 0 0 0.37098 0.2121 -0.03415 0.31338 0.15954
0.75 -0.004558 -0.0025136 0 0.0065552 0 0.0048956 0 0.0091679 0 0.0083767 0.0078182 0.83523 0.31557 0.25499 0.093604 0.29486 0.062242 0.13071 0.10456 0.23781 0.15965 0.15557 -0.013378 0.096066 0.059519 0.105 -0.022153 0.086856 -0.080652 0 0 0 0 0.37734 0.20945 -0.031223 0.31628 0.15009
0.75391 -0.0035754 -0.001256 0 0.0097402 0 0.0071419 0 0.01035 0 0.004799 0.0062322 0.76481 0.32006 0.25038 0.09237 0.28211 0.055991 0.12132 0.11455 0.21322 0.15492 0.15288 -0.020773 0.087419 0.04973 0.096732 -0.022005 0.08662 -0.072877 0 0 0 0 0.38272 0.20833 -0.026508 0.31838 0.14167
0.75781 -0.0026875 -0.0010739 0 0.0050908 0 0.0025747 0 0.0064625 0 -0.0022524 0.0073235 0.69949 0.3272 0.24808 0.091445 0.26783 0.04774 0.11335 0.11858 0.19275 0.1525 0.15351 -0.020285 0.079759 0.033482 0.093729 -0.024388 0.088171 -0.050714 0 0 0 0 0.38553 0.20919 -0.021131 0.31942 0.13651
0.76172 -0.00175 -0.0020712 0 -0.0042611 0 -0.0055088 0 -0.00042107 0 -0.0084738 0.011171 0.68219 0.33587 0.24797 0.09133 0.25419 0.03675 0.10939 0.11506 0.18174 0.15186 0.15505 -0.017759 0.074295 0.016419 0.099433 -0.027845 0.089656 -0.030756 0 0 0 0 0.38458 0.21109 -0.017155 0.31972 0.13578
0.76563 -0.00081237 -0.0033656 0 -0.012392 0 -0.01121 0 -0.0058984 0 -0.010934 0.015597 0.70336 0.34356 0.24865 0.092063 0.24129 0.024051 0.10907 0.10584 0.17893 0.15211 0.15532 -0.019621 0.070617 0.0026388 0.11107 -0.03115 0.089811 -0.025874 0 0 0 0 0.3806 0.21296 -0.015166 0.31996 0.13811
0.76953 -0.00050277 -0.0036282 0 -0.014684 0 -0.010859 0 -0.0065615 0 -0.0093283 0.016975 0.72739 0.34848 0.2491 0.093617 0.22875 0.010383 0.11185 0.091936 0.18304 0.15286 0.1533 -0.026004 0.068321 -0.0059987 0.12604 -0.033764 0.088083 -0.033745 0 0 0 0 0.37407 0.21432 -0.015335 0.32058 0.14246
0.77344 -0.0015167 -0.0023856 0 -0.010639 0 -0.0057735 0 -0.0029141 0 -0.0052109 0.012798 0.73943 0.34889 0.24827 0.095884 0.21598 -0.0033793 0.1168 0.074684 0.19206 0.15376 0.1483 -0.029585 0.066835 -0.0082584 0.14103 -0.035286 0.084144 -0.037631 0 0 0 0 0.36567 0.21487 -0.017613 0.32199 0.14754
0.77734 -0.0036443 -0.00070656 0 -0.0037642 0 -0.00062739 0 0.00094415 0 -0.00088684 0.0041533 0.75478 0.34139 0.24401 0.098395 0.20161 -0.015472 0.12146 0.056032 0.20186 0.15442 0.1405 -0.02216 0.064997 -0.0039592 0.148 -0.035424 0.078122 -0.020452 0 0 0 0 0.3564 0.21477 -0.021764 0.32486 0.15041
0.78125 -0.005547 -0.00034497 0 0.0011093 0 0.00070581 0 0.00087955 0 0.0012433 -0.0045573 0.78605 0.32905 0.2371 0.10029 0.18624 -0.025469 0.12376 0.037942 0.20915 0.15474 0.13338 -0.0029964 0.062356 0.0010778 0.1454 -0.035101 0.072102 0.020191 0 0 0 0 0.34725 0.21528 -0.026546 0.32851 0.14996
0.78516 -0.005819 -0.0020403 0 0.0011777 0 -0.0020587 0 -0.0036492 0 -0.0004084 -0.0090798 0.81745 0.31404 0.22845 0.10117 0.17097 -0.033305 0.12337 0.020694 0.21396 0.15463 0.12871 0.019489 0.059188 0.0044939 0.13437 -0.034708 0.067021 0.069855 0 0 0 0 0.33825 0.21702 -0.031725 0.33245 0.14625
0.78906 -0.0043811 -0.0046879 0 -0.0025792 0 -0.0062284 0 -0.0092848 0 -0.0051476 -0.0090089 0.82217 0.29844 0.21906 0.10075 0.15693 -0.038918 0.12034 0.0044352 0.21689 0.15406 0.12779 0.034942 0.055888 0.004921 0.11673 -0.034509 0.063537 0.1094 0 0 0 0 0.32944 0.22044 -0.037191 0.3363 0.13962
0.79297 -0.0026848 -0.0062709 0 -0.0064168 0 -0.0087641 0 -0.011966 0 -0.0094378 -0.0080865 0.80005 0.28526 0.21054 0.098693 0.14615 -0.04205 0.11526 -0.010763 0.2196 0.15289 0.13204 0.040326 0.053267 0.0016875 0.095935 -0.034716 0.062335 0.12942 0 0 0 0 0.32082 0.22606 -0.043002 0.33961 0.13089
0.79688 -0.0023543 -0.0056446 0 -0.0068443 0 -0.00822 0 -0.01043 0 -0.0089551 -0.010595 0.78443 0.27792 0.20528 0.095376 0.14051 -0.042441 0.11064 -0.024437 0.22517 0.15116 0.14038 0.041963 0.052459 -0.0012021 0.079316 -0.035115 0.062994 0.13427 0 0 0 0 0.31306 0.23343 -0.04904 0.34243 0.1225
0.80078 -0.003574 -0.0034256 0 -0.0033196 0 -0.0048832 0 -0.0067685 0 -0.002416 -0.017258 0.80555 0.27562 0.20331 0.091859 0.13827 -0.040683 0.10818 -0.036028 0.23336 0.14923 0.14943 0.048307 0.053113 0.00053122 0.069344 -0.035317 0.064118 0.13415 0 0 0 0 0.30707 0.24132 -0.054666 0.34544 0.116
0.80469 -0.0048829 -0.0012381 0 0.0015098 0 -8.1499e-05 0 -0.003984 0 0.0063422 -0.024559 0.85451 0.27769 0.20448 0.088733 0.13809 -0.037016 0.10853 -0.044826 0.24306 0.14733 0.15751 0.06087 0.054766 0.008861 0.066516 -0.035129 0.065045 0.13534 0 0 0 0 0.30364 0.24917 -0.059272 0.34899 0.11205
0.80859 -0.0045948 -0.00024452 0 0.0041358 0 0.0042384 0 -0.0033711 0 0.010763 -0.027941 0.89286 0.28314 0.20837 0.086559 0.13836 -0.031821 0.11206 -0.050178 0.25267 0.14568 0.16308 0.07257 0.056774 0.025011 0.070533 -0.034399 0.065183 0.13732 0 0 0 0 0.30346 0.25648 -0.062226 0.35338 0.11103
0.8125 -0.002388 -0.00042084 0 0.003013 0 0.0059292 0 -0.0041742 0 0.006965 -0.025565 0.89758 0.28999 0.21391 0.086244 0.13564 -0.026298 0.1187 -0.050725 0.25737 0.14461 0.16428 0.074891 0.057427 0.048617 0.079643 -0.032979 0.063822 0.13659 0 0 0 0 0.30779 0.26261 -0.062171 0.35871 0.11323
0.81641 0.00050477 -0.0010161 0 -0.00053577 0 0.0038208 0 -0.0051187 0 -0.0027301 -0.019211 0.88667 0.29544 0.21856 0.087256 0.12857 -0.023046 0.1257 -0.048901 0.25446 0.14372 0.16308 0.066075 0.055525 0.070935 0.088494 -0.031292 0.061554 0.13019 0 0 0 0 0.31427 0.2677 -0.060127 0.36352 0.11653
0.82031 0.0025508 -0.0013733 0 -0.0038656 0 -0.00088317 0 -0.005573 0 -0.011583 -0.012074 0.89475 0.29852 0.22115 0.088925 0.11789 -0.023715 0.13147 -0.047052 0.24423 0.14246 0.16115 0.051869 0.050983 0.086546 0.095128 -0.029613 0.058913 0.11509 0 0 0 0 0.32069 0.27174 -0.057603 0.36664 0.11958
0.82422 0.0032235 -0.0011955 0 -0.005276 0 -0.0047688 0 -0.0052108 0 -0.013977 -0.0061554 0.92972 0.29864 0.2208 0.090738 0.10448 -0.029642 0.13497 -0.047088 0.2274 0.14032 0.15956 0.038654 0.043874 0.091817 0.098532 -0.028117 0.056256 0.086895 0 0 0 0 0.32527 0.27457 -0.055971 0.36719 0.12142
0.82813 0.0031184 -0.00029236 0 -0.0048612 0 -0.0046895 0 -0.0033425 0 -0.0095886 -0.0015963 0.96513 0.29522 0.21655 0.09206 0.08985 -0.042556 0.13509 -0.05152 0.20546 0.13654 0.15937 0.026909 0.034473 0.08292 0.098061 -0.026987 0.053965 0.042596 0 0 0 0 0.32571 0.27577 -0.057205 0.36402 0.12097
0.83203 0.0030467 0.0014827 0 -0.0035366 0 -0.00066632 0 0.00052823 0 -0.0026834 0.002297 0.97742 0.28799 0.20764 0.092371 0.077098 -0.063723 0.13146 -0.063043 0.18301 0.13014 0.16022 0.012117 0.024036 0.060373 0.094482 -0.02629 0.052299 -0.01394 0 0 0 0 0.31941 0.27423 -0.064112 0.35654 0.11726
0.83594 0.0032764 0.0038402 0 -0.0017247 0 0.003822 0 0.0053674 0 0.0021246 0.0061075 0.98016 0.27874 0.19619 0.092402 0.066873 -0.088894 0.1264 -0.078414 0.16355 0.12212 0.16009 -0.0084059 0.014079 0.035241 0.090034 -0.025755 0.050989 -0.07073 0 0 0 0 0.30898 0.27045 -0.074836 0.34735 0.1117
0.83984 0.0036475 0.0058083 0 0.00077988 0 0.0049402 0 0.0085854 0 0.0033311 0.010288 1.0093 0.26819 0.18322 0.092788 0.058868 -0.1157 0.12106 -0.09525 0.14803 0.11324 0.15785 -0.030888 0.00517 0.013348 0.085381 -0.025255 0.049965 -0.1144 0 0 0 0 0.29602 0.2648 -0.087764 0.33785 0.10511
0.84375 0.0041206 0.0062835 0 0.0039073 0 0.0021776 0 0.0082292 0 0.0025022 0.015237 1.0752 0.25714 0.1698 0.094181 0.052456 -0.14164 0.11648 -0.11091 0.13687 0.10437 0.15266 -0.048083 -0.0022724 -1.0918e-05 0.081036 -0.024676 0.049181 -0.13988 0 0 0 0 0.28227 0.25783 -0.10094 0.32941 0.098353
0.84766 0.0048899 0.0050734 0 0.0068039 0 -0.0011367 0 0.0054002 0 0.0018905 0.020663 1.1417 0.24695 0.15777 0.097825 0.046 -0.16214 0.11414 -0.12016 0.1298 0.097341 0.14381 -0.056496 -0.0077549 0.0029945 0.077369 -0.023877 0.048765 -0.15353 0 0 0 0 0.27056 0.25077 -0.11015 0.32416 0.092914
0.85156 0.0059214 0.0033283 0 0.0085547 0 -0.0011329 0 0.0039254 0 0.0026366 0.024963 1.1621 0.23892 0.14834 0.10349 0.037832 -0.1749 0.11369 -0.12086 0.12398 0.09343 0.13426 -0.059645 -0.011978 0.018742 0.074439 -0.022911 0.048821 -0.16645 0 0 0 0 0.26203 0.24534 -0.11244 0.3219 0.089575
0.85547 0.0066482 0.0027095 0 0.0092854 0 0.0028141 0 0.0069253 0 0.0048266 0.025992 1.1338 0.23319 0.14126 0.10993 0.028337 -0.18104 0.11392 -0.11531 0.11834 0.092349 0.12671 -0.063664 -0.015659 0.039584 0.072442 -0.021891 0.049196 -0.18419 0 0 0 0 0.25544 0.24177 -0.1087 0.32108 0.087867
0.85938 0.0064106 0.0039605 0 0.010149 0 0.0076584 0 0.013497 0 0.0082146 0.023088 1.1054 0.22977 0.13615 0.11606 0.018266 -0.18155 0.11393 -0.10579 0.11292 0.093748 0.12288 -0.070175 -0.019234 0.060202 0.071654 -0.020893 0.049662 -0.20274 0 0 0 0 0.24967 0.23992 -0.10012 0.32058 0.087287
0.86328 0.0052519 0.0062621 0 0.011964 0 0.0098926 0 0.019091 0 0.012172 0.018246 1.1259 0.22848 0.13236 0.12053 0.0088467 -0.17791 0.11267 -0.095535 0.10832 0.097004 0.12444 -0.074409 -0.023155 0.074631 0.072425 -0.020001 0.049864 -0.21331 0 0 0 0 0.2432 0.23932 -0.088639 0.31907 0.087092
0.86719 0.0041118 0.0080037 0 0.013986 0 0.0088888 0 0.019509 0 0.015194 0.0147 1.191 0.22829 0.12806 0.12042 0.0034332 -0.1732 0.10846 -0.092829 0.10831 0.10047 0.13263 -0.070597 -0.028168 0.074117 0.075179 -0.019347 0.048631 -0.20965 0 0 0 0 0.23343 0.23806 -0.079652 0.31483 0.085406
0.87109 0.0040587 0.0081939 0 0.014334 0 0.006981 0 0.014642 0 0.01537 0.013892 1.2495 0.22738 0.12196 0.11671 0.0018864 -0.16994 0.10243 -0.099697 0.11409 0.10274 0.1425 -0.058569 -0.034107 0.064525 0.078327 -0.018871 0.045817 -0.19074 0 0 0 0 0.22154 0.23482 -0.07594 0.30941 0.081723
0.875 0.0053033 0.007171 0 0.011838 0 0.0066029 0 0.0082704 0 0.012004 0.013957 1.2611 0.22501 0.11374 0.11037 0.0034193 -0.16832 0.095418 -0.11618 0.12611 0.10348 0.15141 -0.044271 -0.040829 0.049963 0.080876 -0.018556 0.041538 -0.15856 0 0 0 0 0.20889 0.22941 -0.077833 0.30413 0.076121
0.87891 0.007032 0.0061031 0 0.0073998 0 0.0078611 0 0.0043786 0 0.0067572 0.011556 1.2395 0.22071 0.10332 0.10264 0.0068172 -0.16813 0.088298 -0.14141 0.14421 0.10259 0.15697 -0.033806 -0.048106 0.034687 0.081962 -0.018391 0.036109 -0.11667 0 0 0 0 0.19694 0.22194 -0.08494 0.3003 0.068906
0.88281 0.0082227 0.0059673 0 0.0034075 0 0.0090393 0 0.0038832 0 0.0026997 0.0054275 1.2329 0.21398 0.090886 0.095982 0.009322 -0.16823 0.082561 -0.17297 0.16764 0.10016 0.15577 -0.027718 -0.055446 0.025307 0.080431 -0.018396 0.030374 -0.072269 0 0 0 0 0.18838 0.21318 -0.095539 0.30013 0.060908
0.88672 0.0085588 0.0069896 0 0.0017719 0 0.0089791 0 0.0048272 0 0.0018582 -0.0020222 1.2663 0.20586 0.077881 0.093533 0.0067522 -0.16649 0.079109 -0.2035 0.19174 0.097107 0.14807 -0.021681 -0.061817 0.024891 0.077559 -0.018621 0.026185 -0.037541 0 0 0 0 0.1844 0.20536 -0.10451 0.30374 0.053928
0.89063 0.0085214 0.0087855 0 0.0025569 0 0.0083085 0 0.005131 0 0.0036095 -0.0067963 1.3149 0.19762 0.065171 0.095315 -0.001582 -0.16292 0.077097 -0.22913 0.21313 0.093816 0.13753 -0.012417 -0.066744 0.02923 0.076121 -0.019102 0.024202 -0.024222 0 0 0 0 0.18278 0.19927 -0.10964 0.30854 0.048489
0.89453 0.0086963 0.010707 0 0.0044167 0 0.0082133 0 0.0045132 0 0.0055143 -0.0069753 1.3364 0.18981 0.052952 0.1009 -0.015797 -0.15822 0.075769 -0.2483 0.23003 0.090196 0.12649 -0.0019442 -0.069952 0.034958 0.078259 -0.01989 0.024626 -0.03347 0 0 0 0 0.18162 0.19494 -0.1103 0.31238 0.04459
0.89844 0.0091553 0.012 0 0.0060913 0 0.008593 0 0.003793 0 0.0056905 -0.0042676 1.3211 0.1829 0.041216 0.10936 -0.035478 -0.15351 0.074191 -0.2602 0.24103 0.08599 0.1174 0.0045496 -0.071278 0.03817 0.086156 -0.021041 0.027392 -0.051366 0 0 0 0 0.17864 0.19202 -0.10653 0.31288 0.041953
0.90234 0.0095489 0.011959 0 0.0072846 0 0.0081321 0 0.0031711 0 0.0043897 -0.0020377 1.3005 0.17702 0.029057 0.11776 -0.059275 -0.15301 0.070387 -0.26526 0.24398 0.07988 0.11425 0.0045254 -0.070642 0.031955 0.10408 -0.022729 0.031546 -0.058179 0 0 0 0 0.16872 0.18857 -0.10033 0.30457 0.039096
0.90625 0.0096523 0.010364 0 0.0082578 0 0.006294 0 0.0020735 0 0.0034938 -0.0020165 1.306 0.17096 0.015679 0.12307 -0.083165 -0.1584 0.064713 -0.26961 0.24276 0.071831 0.11514 0.00082689 -0.069644 0.01985 0.12737 -0.024747 0.034612 -0.046178 0 0 0 0 0.15282 0.18276 -0.095839 0.28924 0.03443
0.91016 0.009626 0.0079484 0 0.0090503 0 0.0046546 0 0.0007091 0 0.0047801 -0.0029767 1.3316 0.1641 0.0011469 0.12463 -0.1059 -0.16961 0.058242 -0.27574 0.23913 0.062282 0.11813 -0.0017918 -0.069069 0.0065204 0.15225 -0.02696 0.035518 -0.0297 0 0 0 0 0.13299 0.17444 -0.094079 0.26928 0.027667
0.91406 0.0097099 0.0061964 0 0.0094752 0 0.0055898 0 0.00091609 0 0.0086454 -0.0023236 1.3454 0.15601 -0.014173 0.12231 -0.12667 -0.18596 0.052262 -0.28537 0.2345 0.051883 0.12147 -0.0023552 -0.069503 -0.003324 0.17506 -0.029235 0.033537 -0.035603 0 0 0 0 0.11154 0.164 -0.095269 0.24734 0.018906
0.91797 0.0098184 0.0063014 0 0.0097752 0 0.0095005 0 0.0045602 0 0.014015 0.0013891 1.3334 0.14619 -0.029219 0.11665 -0.14479 -0.20566 0.04925 -0.30011 0.23043 0.041992 0.12262 -0.0050738 -0.071601 -0.0018066 0.19006 -0.03136 0.027909 -0.080099 0 0 0 0 0.092646 0.15279 -0.098579 0.22811 0.0088619
0.92188 0.0096135 0.0080913 0 0.010782 0 0.013745 0 0.010978 0 0.018948 0.0074803 1.3209 0.13498 -0.041331 0.11096 -0.16049 -0.22312 0.052951 -0.31869 0.22801 0.035306 0.12004 -0.014752 -0.074952 0.01826 0.19213 -0.033066 0.019618 -0.15222 0 0 0 0 0.082275 0.14495 -0.099572 0.21886 0.00048085
0.92578 0.0089983 0.010039 0 0.012992 0 0.014784 0 0.016658 0 0.021376 0.014127 1.3441 0.12325 -0.049839 0.10769 -0.17442 -0.23531 0.063033 -0.33769 0.22673 0.032289 0.1158 -0.031115 -0.078088 0.050832 0.18566 -0.034431 0.010918 -0.21984 0 0 0 0 0.079889 0.14219 -0.095716 0.21983 -0.0044607
0.92969 0.0084015 0.01052 0 0.015508 0 0.011525 0 0.018152 0 0.019986 0.019794 1.4073 0.11121 -0.054745 0.10776 -0.18633 -0.24126 0.079115 -0.3554 0.22625 0.032908 0.11152 -0.04817 -0.080059 0.091107 0.17419 -0.035579 0.0029184 -0.25389 0 0 0 0 0.0844 0.14504 -0.086187 0.23061 -0.0051805
0.93359 0.0084326 0.0092021 0 0.016293 0 0.0064167 0 0.015413 0 0.015207 0.023728 1.4762 0.09897 -0.056489 0.11164 -0.19584 -0.24072 0.10033 -0.37022 0.22615 0.036744 0.10891 -0.059322 -0.079954 0.13321 0.16208 -0.036685 -0.0033991 -0.24981 0 0 0 0 0.093945 0.1534 -0.070848 0.24989 -0.0012914
0.9375 0.0092225 0.0072524 0 0.013911 0 0.0031991 0 0.011932 0 0.009463 0.025646 1.5159 0.085933 -0.057098 0.11906 -0.20106 -0.23511 0.12452 -0.37977 0.22581 0.042205 0.11091 -0.062997 -0.076171 0.16426 0.15875 -0.038277 -0.0068177 -0.22771 0 0 0 0 0.10373 0.16569 -0.051341 0.27418 0.0070698
0.94141 0.010162 0.0062098 0 0.0091145 0 0.0036317 0 0.011312 0 0.0058551 0.025547 1.5263 0.07155 -0.060402 0.12659 -0.2023 -0.23073 0.14716 -0.38537 0.22493 0.045957 0.11612 -0.063246 -0.069955 0.17826 0.16753 -0.040729 -0.0087418 -0.21264 0 0 0 0 0.10821 0.17642 -0.0338 0.29605 0.015935
0.94531 0.010349 0.0066733 0 0.0045233 0 0.0063909 0 0.013802 0 0.0058043 0.023942 1.5344 0.056087 -0.067672 0.1327 -0.20057 -0.23041 0.1665 -0.38814 0.22367 0.046781 0.12223 -0.065145 -0.062745 0.17672 0.1858 -0.044032 -0.010481 -0.21385 0 0 0 0 0.10614 0.1831 -0.021062 0.31269 0.02315
0.94922 0.0093175 0.0080054 0 0.0024924 0 0.0088133 0 0.016327 0 0.0077204 0.021861 1.5574 0.040183 -0.079326 0.13662 -0.19681 -0.23564 0.18151 -0.38873 0.22231 0.044104 0.12727 -0.069874 -0.05572 0.16184 0.21022 -0.048072 -0.013031 -0.22068 0 0 0 0 0.09715 0.18431 -0.014789 0.32249 0.027368
0.95313 0.0073673 0.0091023 0 0.0031257 0 0.0093009 0 0.015767 0 0.0082823 0.020214 1.5854 0.025195 -0.095164 0.13796 -0.19246 -0.24736 0.19132 -0.38766 0.2214 0.037689 0.12862 -0.074087 -0.050441 0.13768 0.23489 -0.052566 -0.017616 -0.21578 0 0 0 0 0.081494 0.17888 -0.016373 0.32425 0.027308
0.95703 0.0052436 0.0092535 0 0.0043472 0 0.00802 0 0.011863 0 0.0054454 0.019029 1.6038 0.01549 -0.11124 0.13867 -0.19002 -0.26215 0.19653 -0.38489 0.22281 0.029515 0.12384 -0.073452 -0.048811 0.11409 0.24638 -0.056379 -0.025323 -0.19088 0 0 0 0 0.062093 0.16841 -0.02422 0.31942 0.023454
0.96094 0.0035269 0.0082943 0 0.0039184 0 0.0058294 0 0.0068971 0 0.00035195 0.017436 1.6243 0.012591 -0.12307 0.14145 -0.1895 -0.27364 0.20025 -0.38064 0.22765 0.022759 0.11642 -0.066323 -0.049617 0.096327 0.24189 -0.058678 -0.034738 -0.15065 0 0 0 0 0.042773 0.15774 -0.032899 0.31322 0.01925
0.96484 0.0022769 0.0062503 0 0.0014378 0 0.0032284 0 0.0030413 0 -0.0037675 0.014475 1.6794 0.017163 -0.12855 0.1474 -0.19011 -0.27852 0.20359 -0.375 0.23688 0.01883 0.10902 -0.054186 -0.051932 0.084923 0.2215 -0.059003 -0.045031 -0.10446 0 0 0 0 0.024527 0.14892 -0.040304 0.30775 0.016343
0.96875 0.0011367 0.0032061 0 -0.0014908 0 0.00052102 0 0.00057442 0 -0.0045912 0.0098818 1.7834 0.029194 -0.12624 0.15719 -0.19069 -0.27411 0.20743 -0.36816 0.25128 0.018776 0.10449 -0.03928 -0.054683 0.079271 0.18697 -0.05704 -0.055337 -0.057491 0 0 0 0 0.0079186 0.14355 -0.044833 0.30479 0.0161
0.97266 -0.0002927 -0.00038514 0 -0.0028854 0 -0.0015493 0 -0.0013799 0 -0.0026083 0.0041467 1.906 0.047615 -0.11476 0.17078 -0.18824 -0.2566 0.2124 -0.36082 0.27245 0.023643 0.10835 -0.022476 -0.055883 0.075923 0.14383 -0.052333 -0.064297 -0.010254 0 0 0 0 -0.007294 0.14314 -0.045459 0.3063 0.019963
0.97656 -0.0021259 -0.0035297 0 -0.0021588 0 -0.0020991 0 -0.0031435 0 -0.0002264 -0.0019367 1.9961 0.06529 -0.099847 0.18389 -0.1807 -0.23118 0.21743 -0.35467 0.29774 0.030499 0.12121 -0.0035424 -0.05454 0.068834 0.10583 -0.046254 -0.071596 0.0355 0 0 0 0 -0.022658 0.14474 -0.04552 0.31055 0.025332
0.98047 -0.0040955 -0.0052108 0 -0.00049255 0 -0.0013127 0 -0.0042274 0 0.00063212 -0.0075891 2.0321 0.077426 -0.086476 0.19332 -0.16902 -0.20387 0.22145 -0.35047 0.32372 0.036559 0.13951 0.016998 -0.051416 0.057208 0.078815 -0.0401 -0.077888 0.074264 0 0 0 0 -0.038284 0.14551 -0.04767 0.31522 0.029199
0.98438 -0.0057061 -0.0052661 0 0.00028326 0 -0.00094886 0 -0.0046695 0 -0.00015827 -0.012115 2.0433 0.080888 -0.077825 0.19693 -0.15452 -0.17877 0.22379 -0.3486 0.34767 0.039957 0.16009 0.036806 -0.047324 0.041767 0.065608 -0.03473 -0.083697 0.10205 0 0 0 0 -0.053601 0.1437 -0.053347 0.31872 0.029363
0.98828 -0.0065494 -0.004666 0 -0.00084082 0 -0.0029934 0 -0.0057897 0 -0.0016945 -0.015175 2.0785 0.072694 -0.077043 0.19265 -0.13929 -0.16026 0.22378 -0.3493 0.36638 0.038759 0.1788 0.052787 -0.043436 0.024474 0.067814 -0.031037 -0.089692 0.1232 0 0 0 0 -0.067494 0.13762 -0.063697 0.31927 0.023427
0.99219 -0.006595 -0.0047312 0 -0.0034141 0 -0.0074739 0 -0.0088885 0 -0.0034533 -0.017315 2.1577 0.049442 -0.087706 0.17814 -0.1294 -0.15503 0.22066 -0.35231 0.37303 0.030262 0.18657 0.063258 -0.042468 0.012742 0.083741 -0.030248 -0.096854 0.14903 0 0 0 0 -0.075715 0.12572 -0.07805 0.314 0.0077645
0.99609 -0.0062321 -0.0059646 0 -0.0060283 0 -0.011799 0 -0.013275 0 -0.005543 -0.019948 2.2587 0.01975 -0.10352 0.15923 -0.12678 -0.15841 0.21602 -0.35589 0.36997 0.017778 0.18371 0.069132 -0.04451 0.0095123 0.10182 -0.030998 -0.10465 0.1872 0 0 0 0 -0.077788 0.11144 -0.091478 0.3047 -0.013183
1 -0.0059854 -0.0076558 0 -0.0074412 0 -0.012733 0 -0.016304 0 -0.0078561 -0.024135 2.349 -0.012196 -0.12127 0.13867 -0.13157 -0.16774 0.21036 -0.35965 0.3587 0.0030339 0.17155 0.072954 -0.049204 0.014831 0.11801 -0.032427 -0.11245 0.2317 0 0 0 0 -0.073853 0.096264 -0.10165 0.29229 -0.036929
1.0039 -0.0061229 -0.0086364 0 -0.0075226 0 -0.0094119 0 -0.015927 0 -0.0096856 -0.028966 2.418 -0.042364 -0.13788 0.11909 -0.14313 -0.18013 0.20408 -0.36343 0.34126 -0.012204 0.15229 0.076571 -0.055941 0.027618 0.12926 -0.033628 -0.11952 0.26464 0 0 0 0 -0.064628 0.081459 -0.10674 0.27782 -0.060876
1.0078 -0.0065159 -0.0083815 0 -0.0074016 0 -0.0045406 0 -0.0131 0 -0.010576 -0.031426 2.4748 -0.064771 -0.14902 0.10421 -0.15938 -0.19127 0.19729 -0.36772 0.32115 -0.025241 0.13046 0.079399 -0.063451 0.044273 0.13292 -0.03305 -0.12445 0.26971 0 0 0 0 -0.051961 0.068283 -0.10466 0.2629 -0.080806
1.0117 -0.0068767 -0.007362 0 -0.0086323 0 -0.0024391 0 -0.011132 0 -0.011233 -0.028611 2.5226 -0.076745 -0.15352 0.095464 -0.17389 -0.1974 0.18938 -0.37408 0.30412 -0.034126 0.114 0.078806 -0.069685 0.055687 0.13247 -0.029625 -0.12626 0.24556 0 0 0 0 -0.041001 0.056028 -0.098162 0.24959 -0.09355
1.0156 -0.0070909 -0.0064345 0 -0.011812 0 -0.0055062 0 -0.012342 0 -0.012932 -0.020649 2.551 -0.081445 -0.15439 0.090772 -0.18343 -0.19925 0.17997 -0.38308 0.29159 -0.039613 0.10505 0.072497 -0.074288 0.058036 0.13223 -0.024007 -0.12562 0.20682 0 0 0 0 -0.034257 0.04329 -0.091444 0.23834 -0.10032
1.0195 -0.0072533 -0.0060467 0 -0.015649 0 -0.012098 0 -0.015514 0 -0.015716 -0.011375 2.5587 -0.080942 -0.15366 0.088832 -0.18671 -0.19766 0.16883 -0.3949 0.28359 -0.042291 0.10399 0.061007 -0.077366 0.04981 0.13418 -0.016763 -0.12307 0.17207 0 0 0 0 -0.032784 0.029404 -0.086836 0.22927 -0.10203
1.0234 -0.0073891 -0.0060692 0 -0.017452 0 -0.017578 0 -0.016959 0 -0.017545 -0.0056108 2.5743 -0.077742 -0.1536 0.088128 -0.18317 -0.19392 0.15588 -0.40946 0.27943 -0.043002 0.11021 0.048054 -0.079292 0.030592 0.13981 -0.0086668 -0.11931 0.15007 0 0 0 0 -0.037061 0.013895 -0.086443 0.2223 -0.10008
1.0273 -0.0072665 -0.0062133 0 -0.015003 0 -0.017688 0 -0.014153 0 -0.015808 -0.0052405 2.6351 -0.07575 -0.15766 0.086611 -0.1737 -0.19048 0.14171 -0.42563 0.27602 -0.043254 0.12038 0.038032 -0.081308 0.0019549 0.1489 -0.0016021 -0.11591 0.1356 0 0 0 0 -0.046673 -0.002494 -0.092541 0.21719 -0.096903
1.0313 -0.0066283 -0.0063636 0 -0.0085157 0 -0.011693 0 -0.0081629 0 -0.0099546 -0.0076918 2.7429 -0.075865 -0.16422 0.0843 -0.16425 -0.18839 0.12857 -0.4404 0.26975 -0.044317 0.12797 0.032487 -0.084297 -0.026935 0.15659 0.0033745 -0.11386 0.11656 0 0 0 0 -0.056826 -0.016804 -0.1007 0.2126 -0.094862
1.0352 -0.0056174 -0.006443 0 -0.00094587 0 -0.0030389 0 -0.0025118 0 -0.0024647 -0.0082506 2.8477 -0.076983 -0.17115 0.082069 -0.15703 -0.18717 0.1178 -0.45231 0.26009 -0.046345 0.13094 0.028794 -0.088062 -0.052588 0.16049 0.0060866 -0.11317 0.084398 0 0 0 0 -0.065632 -0.027297 -0.10809 0.20822 -0.094196
1.0391 -0.0048229 -0.0061576 0 0.0038641 0 0.0028955 0 9.1263e-05 0 0.0030235 -0.0040496 2.8919 -0.077761 -0.17641 0.080809 -0.15339 -0.18612 0.11053 -0.46024 0.24732 -0.049344 0.12823 0.022694 -0.092158 -0.072607 0.15902 0.0065479 -0.11364 0.039642 0 0 0 0 -0.071774 -0.032677 -0.11237 0.20398 -0.094861
1.043 -0.0047323 -0.0051562 0 0.0038962 0 0.0025014 0 -0.00024471 0 0.0045978 0.0037968 2.8704 -0.075587 -0.17659 0.082063 -0.1542 -0.1837 0.10846 -0.46264 0.23304 -0.053148 0.11944 0.012786 -0.095431 -0.084751 0.15062 0.0049419 -0.11464 -0.0091238 0 0 0 0 -0.073998 -0.031257 -0.11032 0.20016 -0.096355
1.0469 -0.0051197 -0.0035269 0 0.00035769 0 -0.0033774 0 -0.0014454 0 0.0031656 0.011391 2.8399 -0.067342 -0.16902 0.086918 -0.15639 -0.17766 0.11221 -0.4593 0.22278 -0.057163 0.10875 0.0027259 -0.095603 -0.090895 0.13788 0.002432 -0.11446 -0.049397 0 0 0 0 -0.07324 -0.024112 -0.10096 0.19809 -0.097319
1.0508 -0.0051058 -0.0019703 0 -0.0033326 0 -0.0097664 0 -0.0016464 0 0.0010183 0.015014 2.8603 -0.05407 -0.15629 0.093979 -0.15599 -0.16811 0.11961 -0.45225 0.21933 -0.060973 0.10085 -0.0015073 -0.092365 -0.095446 0.12536 3.5969e-05 -0.11229 -0.069633 0 0 0 0 -0.07188 -0.015105 -0.087857 0.19849 -0.09721
1.0547 -0.0039566 -0.0012406 0 -0.004081 0 -0.010984 0 -0.00029598 0 -0.00023817 0.013295 2.9293 -0.036556 -0.14012 0.10234 -0.15087 -0.15513 0.1296 -0.4421 0.22392 -0.064329 0.098241 0.0027314 -0.085691 -0.10013 0.11517 -0.0019164 -0.10781 -0.06486 0 0 0 0 -0.070969 -0.0061445 -0.072927 0.20192 -0.095813
1.0586 -0.0018248 -0.0013187 0 -0.0011719 0 -0.0049294 0 0.0022983 0 -0.00030089 0.0075076 2.9854 -0.015911 -0.12254 0.11097 -0.1393 -0.139 0.14106 -0.42941 0.23706 -0.066979 0.103 0.011448 -0.075845 -0.1063 0.10901 -0.0032242 -0.10086 -0.041704 0 0 0 0 -0.071368 0.0010151 -0.058121 0.20882 -0.093004
1.0625 0.00038624 -0.0012287 0 0.0035476 0 0.0050759 0 0.0055664 0 0.00061534 0.00064722 2.9764 0.006015 -0.10703 0.11811 -0.11897 -0.12008 0.1523 -0.41393 0.25846 -0.068028 0.11847 0.016675 -0.063663 -0.11414 0.10819 -0.0039246 -0.091347 -0.017896 0 0 0 0 -0.073635 0.0042066 -0.045974 0.22002 -0.088277
1.0664 0.0019226 0.00017642 0 0.0071635 0 0.012646 0 0.0084662 0 0.0023298 -0.0039005 2.9195 0.027333 -0.094608 0.12343 -0.094518 -0.10035 0.16209 -0.39648 0.28108 -0.066879 0.14051 0.013165 -0.051738 -0.12062 0.10878 -0.0046307 -0.081024 -0.012518 0 0 0 0 -0.075965 0.0050474 -0.035797 0.23334 -0.081662
1.0703 0.0028753 0.0031443 0 0.0076264 0 0.013302 0 0.0093221 0 0.0042472 -0.00394 2.8826 0.047914 -0.084238 0.12732 -0.069433 -0.081053 0.17014 -0.37783 0.301 -0.063178 0.1658 0.0030542 -0.0412 -0.12388 0.10832 -0.0055383 -0.070805 -0.031584 0 0 0 0 -0.076935 0.0050899 -0.026238 0.24721 -0.072993
1.0742 0.0039246 0.0066885 0 0.0049426 0 0.0079985 0 0.006909 0 0.0050336 -2.8557e-06 2.9098 0.067779 -0.074906 0.13008 -0.046386 -0.063326 0.17617 -0.35888 0.31547 -0.056654 0.19179 -0.0059647 -0.032797 -0.12281 0.1054 -0.0066779 -0.061286 -0.061189 0 0 0 0 -0.075417 0.0053332 -0.016347 0.26037 -0.062107
1.0781 0.0054648 0.0092903 0 0.0011307 0 0.002124 0 0.0021465 0 0.0036502 0.0044226 2.9739 0.087112 -0.065042 0.13206 -0.028677 -0.048887 0.17982 -0.34118 0.32138 -0.046961 0.21524 -0.0073966 -0.027304 -0.11634 0.09883 -0.0079294 -0.053066 -0.076987 0 0 0 0 -0.069958 0.0067632 -0.0050532 0.27121 -0.04875
1.082 0.0071311 0.0099692 0 -0.00095582 0 0.00079162 0 -0.0017833 0 0.00095679 0.0051071 3.0106 0.10535 -0.053072 0.13314 -0.020034 -0.041453 0.18029 -0.3286 0.31665 -0.034679 0.23136 -0.0014056 -0.025265 -0.10593 0.090555 -0.0085605 -0.046347 -0.06453 0 0 0 0 -0.059107 0.0087403 0.0072556 0.27754 -0.033537
1.0859 0.0082412 0.0088221 0 0.00058207 0 0.0045774 0 -0.0018624 0 -0.00032422 0.00073024 2.9935 0.12114 -0.040698 0.13296 -0.017955 -0.041054 0.17814 -0.32201 0.30595 -0.022218 0.24044 0.0058637 -0.025505 -0.096008 0.085013 -0.008172 -0.040195 -0.03314 0 0 0 0 -0.044815 0.0089383 0.01815 0.28015 -0.01862
1.0898 0.0085619 0.0067635 0 0.0052616 0 0.0094486 0 0.0018365 0 0.0019952 -0.0052423 2.9632 0.13296 -0.029813 0.13113 -0.021311 -0.04792 0.17344 -0.32167 0.29126 -0.010998 0.24247 0.0080021 -0.027791 -0.08882 0.084787 -0.006623 -0.034145 -0.0099518 0 0 0 0 -0.028029 0.0058227 0.02602 0.27922 -0.0053425
1.0938 0.0084488 0.004891 0 0.010278 0 0.010719 0 0.0059351 0 0.0070735 -0.0068916 2.9789 0.13933 -0.022491 0.12744 -0.028783 -0.061799 0.16636 -0.32734 0.27456 -0.0023902 0.23774 0.0034271 -0.031913 -0.086276 0.092077 -0.003896 -0.02777 -0.018375 0 0 0 0 -0.0098342 -0.001906 0.029484 0.27508 0.0050221
1.0977 0.0082233 0.0039824 0 0.012415 0 0.007221 0 0.0069251 0 0.011438 -0.00095968 3.0489 0.1368 -0.023361 0.12191 -0.038754 -0.08196 0.15712 -0.33776 0.2582 0.0010231 0.22617 -0.0045935 -0.038055 -0.091038 0.11043 -0.00020181 -0.020521 -0.059759 0 0 0 0 0.0078513 -0.016202 0.02653 0.2676 0.010114
1.1016 0.0076401 0.0042499 0 0.010598 0 0.0019673 0 0.0046678 0 0.012319 0.0098743 3.1225 0.12671 -0.032998 0.11685 -0.048793 -0.10279 0.14749 -0.34733 0.24337 -0.00065871 0.21096 -0.012058 -0.045572 -0.10055 0.1366 0.0032727 -0.012674 -0.11377 0 0 0 0 0.022704 -0.034164 0.020155 0.25757 0.010595
1.1055 0.0062159 0.0052571 0 0.0069091 0 -0.00091443 0 0.0025089 0 0.01046 0.018938 3.1499 0.11247 -0.048661 0.11421 -0.057942 -0.1205 0.13863 -0.35276 0.22962 -0.0058368 0.1944 -0.017739 -0.05366 -0.11137 0.16643 0.0057905 -0.004793 -0.15532 0 0 0 0 0.033795 -0.052324 0.013975 0.24543 0.0084319
1.1094 0.0040823 0.0060564 0 0.004843 0 0.00021191 0 0.0037617 0 0.0091403 0.021167 3.1393 0.096744 -0.068031 0.11532 -0.065529 -0.13266 0.13132 -0.35206 0.21659 -0.013311 0.17797 -0.022777 -0.061612 -0.1211 0.19727 0.0068823 0.0026931 -0.17158 0 0 0 0 0.040357 -0.068186 0.010578 0.23132 0.0050971
1.1133 0.0022553 0.0057049 0 0.0060889 0 0.0035609 0 0.0082215 0 0.010284 0.017122 3.143 0.082858 -0.088001 0.12151 -0.070853 -0.13688 0.12629 -0.34342 0.20374 -0.021554 0.16319 -0.027701 -0.068525 -0.12701 0.22624 0.0061146 0.0092896 -0.16548 0 0 0 0 0.041632 -0.078966 0.012828 0.21539 0.0023888
1.1172 0.0018011 0.0039879 0 0.0088229 0 0.0059982 0 0.012355 0 0.012004 0.011771 3.1918 0.077701 -0.1018 0.13382 -0.071738 -0.13033 0.12452 -0.32548 0.19048 -0.027459 0.15304 -0.030913 -0.072003 -0.12468 0.24896 0.0030409 0.014285 -0.14706 0 0 0 0 0.036147 -0.080209 0.024897 0.19835 0.0036533
1.1211 0.0027083 0.0017511 0 0.0093484 0 0.0057471 0 0.012858 0 0.010573 0.0095746 3.2556 0.080912 -0.10828 0.1477 -0.068321 -0.11863 0.1245 -0.30408 0.17702 -0.030179 0.14736 -0.030549 -0.07189 -0.11651 0.26619 -0.0010497 0.018462 -0.12447 0 0 0 0 0.026992 -0.07528 0.042567 0.18209 0.0086188
1.125 0.0037626 0.0003635 0 0.0057257 0 0.0033579 0 0.0097559 0 0.0048418 0.010858 3.2812 0.091658 -0.10775 0.16047 -0.060279 -0.10435 0.12566 -0.28182 0.16362 -0.029625 0.1463 -0.027416 -0.06804 -0.1039 0.27788 -0.0056133 0.022382 -0.10251 0 0 0 0 0.015464 -0.066053 0.063392 0.16774 0.01677
1.1289 0.0036827 0.00061346 0 -0.00012453 0 0.00066987 0 0.0059428 0 -0.00187 0.01259 3.2633 0.10848 -0.10114 0.1696 -0.047539 -0.089989 0.12748 -0.26106 0.15053 -0.025985 0.14987 -0.025167 -0.060535 -0.0885 0.28398 -0.01015 0.026642 -0.085088 0 0 0 0 0.002873 -0.054583 0.084812 0.15636 0.027334
1.1328 0.002346 0.0019931 0 -0.0040587 0 -0.00076875 0 0.0040131 0 -0.0047876 0.01195 3.2625 0.12844 -0.09061 0.17086 -0.02985 -0.078976 0.12941 -0.24496 0.13814 -0.019766 0.15839 -0.026816 -0.049465 -0.072908 0.28314 -0.014039 0.032325 -0.074336 0 0 0 0 -0.0089482 -0.044051 0.10276 0.14978 0.038844
1.1367 0.00077692 0.0030686 0 -0.0036268 0 -0.0005056 0 0.003921 0 -0.0025671 0.0086554 3.3431 0.14562 -0.081175 0.1633 -0.0097319 -0.072822 0.13129 -0.23404 0.1265 -0.013017 0.17023 -0.030934 -0.036731 -0.060205 0.27476 -0.017152 0.040097 -0.06582 0 0 0 0 -0.018742 -0.037453 0.1144 0.14795 0.048862
1.1406 -7.1717e-05 0.0026149 0 -0.0004415 0 0.00087802 0 0.003648 0 0.0012018 0.0041825 3.496 0.15758 -0.074836 0.1502 0.010051 -0.069909 0.1332 -0.22618 0.1154 -0.0070563 0.18331 -0.031728 -0.024028 -0.050744 0.26022 -0.019894 0.049384 -0.047705 0 0 0 0 -0.027264 -0.03452 0.12089 0.14903 0.056585
1.1445 -0.00037406 0.00047288 0 0.0013653 0 0.0021357 0 0.0015974 0 0.0015494 -0.0002898 3.6355 0.16318 -0.072177 0.13379 0.027766 -0.069148 0.13505 -0.22011 0.10484 -0.0025815 0.19631 -0.023596 -0.012308 -0.044504 0.24059 -0.022526 0.059673 -0.0090994 0 0 0 0 -0.035355 -0.034811 0.12304 0.15192 0.06159
1.1484 -0.0011657 -0.0025657 0 -0.00092413 0 0.0018232 0 -0.0020819 0 -0.0029988 -0.004518 3.6803 0.16186 -0.073214 0.11664 0.041743 -0.069242 0.13668 -0.2145 0.094844 -0.00015655 0.20785 -0.0061955 -0.0024456 -0.041136 0.2174 -0.025326 0.070282 0.048362 0 0 0 0 -0.044101 -0.037526 0.12198 0.15539 0.063649
1.1523 -0.0031153 -0.0055342 0 -0.0061581 0 -0.00096299 0 -0.0062328 0 -0.0092442 -0.0081876 3.6366 0.15286 -0.076549 0.10355 0.048595 -0.068203 0.13663 -0.20768 0.086061 -0.00095856 0.21456 0.014731 0.0038331 -0.039839 0.19573 -0.028605 0.079451 0.10796 0 0 0 0 -0.056151 -0.040944 0.11889 0.15749 0.061914
1.1563 -0.0057527 -0.0078677 0 -0.010626 0 -0.0057813 0 -0.0099616 0 -0.012735 -0.010356 3.5957 0.14081 -0.078784 0.094997 0.050414 -0.065709 0.1337 -0.20013 0.078624 -0.0040561 0.21626 0.031743 0.0074159 -0.038705 0.18096 -0.031952 0.08649 0.14921 0 0 0 0 -0.071075 -0.043214 0.11473 0.15811 0.057685
1.1602 -0.0079876 -0.0093692 0 -0.011615 0 -0.010752 0 -0.012777 0 -0.011901 -0.010593 3.6463 0.12756 -0.07873 0.090099 0.048525 -0.061886 0.12712 -0.19259 0.072631 -0.0091335 0.21305 0.041459 0.0087984 -0.037243 0.17519 -0.034964 0.091373 0.16381 0 0 0 0 -0.087632 -0.043794 0.10902 0.15775 0.051289
1.1641 -0.009243 -0.0099574 0 -0.0096232 0 -0.013655 0 -0.013953 0 -0.0087662 -0.010343 3.7909 0.11465 -0.075616 0.087747 0.044257 -0.05678 0.11637 -0.18571 0.068106 -0.015868 0.20529 0.046597 0.0085011 -0.035129 0.17954 -0.037266 0.094261 0.16148 0 0 0 0 -0.10425 -0.042292 0.10123 0.15695 0.043061
1.168 -0.0098896 -0.0097383 0 -0.0072849 0 -0.013533 0 -0.012704 0 -0.0061957 -0.012218 3.9485 0.10402 -0.068745 0.086015 0.039507 -0.050175 0.10078 -0.18044 0.065087 -0.023894 0.19368 0.052677 0.0072361 -0.032122 0.19482 -0.03824 0.095589 0.16071 0 0 0 0 -0.1178 -0.038172 0.090324 0.15669 0.033368
1.1719 -0.010583 -0.0093057 0 -0.0065303 0 -0.011391 0 -0.0095028 0 -0.0052377 -0.017324 4.0345 0.097688 -0.059162 0.082374 0.036883 -0.041117 0.08191 -0.17692 0.063138 -0.032042 0.18126 0.062574 0.0062858 -0.028201 0.21539 -0.037573 0.096901 0.17382 0 0 0 0 -0.12319 -0.03131 0.076378 0.15775 0.0236
1.1758 -0.011425 -0.0096526 0 -0.0070538 0 -0.0093125 0 -0.0067814 0 -0.0052656 -0.023523 4.0371 0.095448 -0.048893 0.077092 0.036631 -0.029535 0.062869 -0.17403 0.061737 -0.039215 0.17067 0.073917 0.0060742 -0.023429 0.23388 -0.035984 0.099184 0.1998 0 0 0 0 -0.12025 -0.022609 0.061526 0.15935 0.015056
1.1797 -0.011993 -0.011429 0 -0.0074295 0 -0.0088465 0 -0.007445 0 -0.0059512 -0.026953 4.0164 0.097404 -0.038948 0.070919 0.038481 -0.015642 0.045386 -0.17121 0.060832 -0.044727 0.16316 0.081495 0.0065037 -0.017589 0.24654 -0.033958 0.10277 0.22919 0 0 0 0 -0.10913 -0.012581 0.047117 0.16067 0.0084588
1.1836 -0.012132 -0.01417 0 -0.0072709 0 -0.01016 0 -0.012148 0 -0.0081221 -0.025582 4.0373 0.10346 -0.030287 0.064878 0.041842 -2.1754e-06 0.031074 -0.16798 0.060442 -0.047973 0.15968 0.082268 0.0072636 -0.010431 0.25026 -0.032044 0.10781 0.25321 0 0 0 0 -0.090649 -0.0018647 0.034498 0.16069 0.0043863
1.1875 -0.012406 -0.016426 0 -0.0078871 0 -0.012524 0 -0.018214 0 -0.012416 -0.02115 4.1104 0.1136 -0.024723 0.061318 0.044847 0.014609 0.022586 -0.1642 0.061037 -0.047807 0.16136 0.078243 0.0068155 -0.0010946 0.24091 -0.031345 0.11404 0.26809 0 0 0 0 -0.06712 0.0078309 0.025843 0.15698 0.0035548
1.1914 -0.013538 -0.016916 0 -0.010757 0 -0.015246 0 -0.021733 0 -0.017684 -0.017409 4.1934 0.12465 -0.022465 0.060284 0.04533 0.02396 0.018058 -0.16118 0.062551 -0.045601 0.16521 0.074648 0.0034528 0.0098352 0.22494 -0.032071 0.11997 0.27348 0 0 0 0 -0.044946 0.01471 0.019741 0.14936 0.0038586
1.1953 -0.015467 -0.015718 0 -0.015584 0 -0.017916 0 -0.020999 0 -0.021467 -0.016616 4.243 0.13442 -0.023448 0.060432 0.042682 0.026257 0.015513 -0.15987 0.064618 -0.04264 0.16924 0.075179 -0.0034359 0.021519 0.2072 -0.033891 0.12486 0.27064 0 0 0 0 -0.02693 0.018133 0.014409 0.13864 0.0037325
1.1992 -0.017235 -0.014325 0 -0.020102 0 -0.019943 0 -0.017861 0 -0.022231 -0.017931 4.2557 0.14114 -0.027647 0.06037 0.036666 0.020615 0.013372 -0.16086 0.066818 -0.039997 0.17203 0.078787 -0.014114 0.033119 0.19118 -0.036436 0.1282 0.26361 0 0 0 0 -0.014884 0.017777 0.0083875 0.12563 0.0020152
1.2031 -0.017944 -0.014457 0 -0.0219 0 -0.020421 0 -0.015711 0 -0.020826 -0.019044 4.2616 0.1424 -0.035092 0.057877 0.027284 0.0065621 0.0096032 -0.16477 0.068442 -0.039123 0.17198 0.080938 -0.028645 0.043332 0.18091 -0.039094 0.12947 0.25995 0 0 0 0 -0.010609 0.01346 -0.00025564 0.11159 -0.0026858
1.207 -0.017769 -0.016673 0 -0.020497 0 -0.018946 0 -0.016362 0 -0.019495 -0.018717 4.2847 0.13557 -0.044942 0.049669 0.016257 -0.011409 0.0020111 -0.17067 0.068187 -0.041793 0.16829 0.078146 -0.044924 0.049794 0.17931 -0.040614 0.1287 0.26628 0 0 0 0 -0.014056 0.0067472 -0.013199 0.099231 -0.011003
1.2109 -0.017795 -0.019996 0 -0.017758 0 -0.016605 0 -0.018973 0 -0.0196 -0.017364 4.3172 0.12354 -0.054962 0.037253 0.0061567 -0.02569 -0.0079997 -0.17581 0.066341 -0.046866 0.16328 0.071525 -0.059569 0.052812 0.18232 -0.040757 0.12718 0.28126 0 0 0 0 -0.020689 0.00057156 -0.028198 0.08952 -0.020507
1.2148 -0.018797 -0.022712 0 -0.016372 0 -0.015724 0 -0.021634 0 -0.020544 -0.015599 4.3334 0.10809 -0.06395 0.022082 -0.0018752 -0.032435 -0.019282 -0.17868 0.063375 -0.053393 0.15833 0.066098 -0.07085 0.052805 0.18793 -0.039554 0.12551 0.29364 0 0 0 0 -0.028617 -0.0037746 -0.043643 0.082726 -0.029696
1.2188 -0.020276 -0.023511 0 -0.017764 0 -0.018026 0 -0.023295 0 -0.020739 -0.013275 4.3222 0.091281 -0.070793 0.0059727 -0.00696 -0.028584 -0.030537 -0.17797 0.059943 -0.060235 0.15478 0.066535 -0.077362 0.050482 0.19424 -0.037178 0.12423 0.29024 0 0 0 0 -0.036131 -0.0052871 -0.057836 0.078857 -0.037097
1.2227 -0.020831 -0.022088 0 -0.021001 0 -0.022691 0 -0.023844 0 -0.019158 -0.010549 4.3039 0.077067 -0.073602 -0.0071969 -0.0081138 -0.010315 -0.039326 -0.17182 0.057659 -0.065013 0.15472 0.073238 -0.077155 0.047553 0.19947 -0.034134 0.12407 0.26794 0 0 0 0 -0.041262 -0.0029627 -0.067701 0.077751 -0.040276
1.2266 -0.019486 -0.019054 0 -0.023305 0 -0.026277 0 -0.022876 0 -0.015762 -0.0093776 4.3103 0.06855 -0.07305 -0.0148 -0.007413 0.014799 -0.04479 -0.16245 0.05775 -0.066244 0.15761 0.082171 -0.073147 0.046622 0.20488 -0.031506 0.12496 0.23834 0 0 0 0 -0.044439 0.00087851 -0.072967 0.077638 -0.039836
1.2305 -0.016629 -0.015579 0 -0.021725 0 -0.025006 0 -0.019443 0 -0.010958 -0.012692 4.351 0.065583 -0.070825 -0.017627 -0.0068392 0.038842 -0.047924 -0.15264 0.059741 -0.064524 0.16173 0.088282 -0.068558 0.04824 0.21233 -0.029664 0.12651 0.21983 0 0 0 0 -0.046978 0.0040636 -0.075393 0.077519 -0.037809
1.2344 -0.013663 -0.013021 0 -0.015102 0 -0.017795 0 -0.013624 0 -0.0054614 -0.02116 4.3997 0.067749 -0.068216 -0.016701 -0.0076536 0.056289 -0.049613 -0.14435 0.062874 -0.060624 0.16574 0.089161 -0.065544 0.052348 0.22287 -0.028749 0.12848 0.22344 0 0 0 0 -0.049802 0.0051976 -0.076375 0.076828 -0.03576
1.2383 -0.011906 -0.012446 0 -0.0053505 0 -0.0076381 0 -0.0079244 0 -0.000917 -0.030884 4.4148 0.074105 -0.066793 -0.013728 -0.011134 0.061133 -0.051082 -0.13981 0.065886 -0.0558 0.168 0.085845 -0.06642 0.058416 0.23735 -0.028781 0.1306 0.24445 0 0 0 0 -0.053954 0.0028782 -0.077697 0.075055 -0.035593
1.2422 -0.011839 -0.014013 0 0.0028267 0 -0.00015032 0 -0.006125 0 7.8851e-05 -0.035241 4.3763 0.081819 -0.069244 -0.012812 -0.018264 0.04553 -0.054463 -0.14228 0.065038 -0.053512 0.16581 0.080725 -0.073742 0.063548 0.25383 -0.029402 0.13258 0.26615 0 0 0 0 -0.060609 -0.0040208 -0.082194 0.071465 -0.040219
1.2461 -0.013248 -0.016699 0 0.0041839 0 -0.00018131 0 -0.0099844 0 -0.0043516 -0.030017 4.3045 0.087748 -0.074595 -0.015322 -0.026278 0.01937 -0.059429 -0.1491 0.059537 -0.055051 0.16045 0.075156 -0.083733 0.065199 0.2666 -0.029924 0.13438 0.2717 0 0 0 0 -0.068331 -0.012367 -0.088991 0.066565 -0.047773
1.25 -0.01572 -0.018864 0 -0.0037172 0 -0.0086738 0 -0.017105 0 -0.013175 -0.017259 4.2413 0.090927 -0.081874 -0.020871 -0.033417 -0.011521 -0.065178 -0.15873 0.049554 -0.060543 0.1528 0.069098 -0.093886 0.062407 0.27246 -0.030207 0.13593 0.25529 0 0 0 0 -0.076076 -0.020444 -0.096912 0.060581 -0.056642
1.2539 -0.018797 -0.019489 0 -0.018194 0 -0.021767 0 -0.022555 0 -0.022302 -0.0041517 4.2129 0.090773 -0.089899 -0.02857 -0.037992 -0.041197 -0.07075 -0.1695 0.035809 -0.069659 0.14392 0.062533 -0.10169 0.054709 0.26889 -0.030212 0.13717 0.22601 0 0 0 0 -0.08277 -0.026673 -0.10459 0.053846 -0.065041
1.2578 -0.021798 -0.019058 0 -0.032263 0 -0.032813 0 -0.023046 0 -0.027383 0.0021834 4.2075 0.086868 -0.096398 -0.035963 -0.03718 -0.060107 -0.074179 -0.17888 0.02038 -0.081185 0.13553 0.056563 -0.10292 0.041999 0.25257 -0.030156 0.13778 0.20347 0 0 0 0 -0.086474 -0.028753 -0.10937 0.047084 -0.069647
1.2617 -0.023867 -0.019147 0 -0.038717 0 -0.036301 0 -0.01969 0 -0.027248 -0.00055126 4.1916 0.081093 -0.099155 -0.039345 -0.030592 -0.06356 -0.074156 -0.1849 0.0082158 -0.091415 0.12926 0.052897 -0.096229 0.027843 0.22856 -0.030714 0.13729 0.20735 0 0 0 0 -0.086231 -0.026869 -0.10933 0.042022 -0.068238
1.2656 -0.024476 -0.020962 0 -0.034928 0 -0.031397 0 -0.016723 0 -0.024644 -0.0091547 4.1458 0.075316 -0.098563 -0.038395 -0.020663 -0.056685 -0.071715 -0.1881 0.0014325 -0.098474 0.12506 0.052545 -0.084681 0.015174 0.20445 -0.032135 0.13559 0.2454 0 0 0 0 -0.083138 -0.023378 -0.10549 0.039733 -0.062269
1.2695 -0.023907 -0.024136 0 -0.024817 0 -0.022648 0 -0.017605 0 -0.023534 -0.018035 4.0855 0.070609 -0.095164 -0.033487 -0.0090655 -0.043577 -0.067794 -0.18885 0.00098881 -0.10152 0.12291 0.055486 -0.070528 0.0054348 0.1849 -0.034477 0.13257 0.30636 0 0 0 0 -0.078071 -0.019922 -0.098656 0.04104 -0.052999
1.2734 -0.023086 -0.026936 0 -0.016231 0 -0.016962 0 -0.022292 0 -0.025669 -0.023006 4.0421 0.067968 -0.089852 -0.025569 0.002291 -0.029325 -0.063606 -0.18773 0.0072668 -0.10014 0.12267 0.061615 -0.056444 -0.00029502 0.17433 -0.037681 0.12823 0.36456 0 0 0 0 -0.072171 -0.018288 -0.089953 0.04664 -0.042131
1.2773 -0.022833 -0.027695 0 -0.015416 0 -0.018598 0 -0.027846 0 -0.029638 -0.023225 4.0268 0.069494 -0.084915 -0.017734 0.0098537 -0.024337 -0.061673 -0.18506 0.019879 -0.094534 0.125 0.071487 -0.047733 -0.0015823 0.17935 -0.041199 0.12253 0.39592 0 0 0 0 -0.068265 -0.021903 -0.081273 0.057999 -0.033453
1.2813 -0.023246 -0.026139 0 -0.022568 0 -0.025866 0 -0.031129 0 -0.032742 -0.020965 4.0156 0.07445 -0.082055 -0.012591 0.014003 -0.029312 -0.061779 -0.18107 0.033505 -0.088495 0.12984 0.085438 -0.044247 -0.0025266 0.19202 -0.044006 0.11642 0.39518 0 0 0 0 -0.067642 -0.029481 -0.073311 0.071967 -0.028374
1.2852 -0.023794 -0.023458 0 -0.031751 0 -0.032374 0 -0.030811 0 -0.033223 -0.020093 3.9761 0.082557 -0.081487 -0.010189 0.015836 -0.041762 -0.062695 -0.17526 0.046266 -0.083522 0.13763 0.10183 -0.044573 -0.0051289 0.20732 -0.045658 0.11023 0.37964 0 0 0 0 -0.070385 -0.039742 -0.065481 0.086777 -0.026611
1.2891 -0.023884 -0.02124 0 -0.035265 0 -0.03216 0 -0.027502 0 -0.030736 -0.023861 3.9075 0.093441 -0.083126 -0.0099712 0.016582 -0.058483 -0.062935 -0.16725 0.056942 -0.080653 0.14863 0.1167 -0.047031 -0.010864 0.22093 -0.045854 0.10413 0.37441 0 0 0 0 -0.076173 -0.051324 -0.057054 0.1008 -0.02753
1.293 -0.023274 -0.020346 0 -0.029278 0 -0.024609 0 -0.022937 0 -0.025577 -0.032573 3.8472 0.10662 -0.086443 -0.010043 0.018351 -0.073402 -0.059557 -0.15639 0.064739 -0.080802 0.16326 0.12593 -0.048649 -0.021307 0.22714 -0.044259 0.098212 0.39095 0 0 0 0 -0.083993 -0.062037 -0.046522 0.11168 -0.029695
1.2969 -0.022039 -0.020613 0 -0.016686 0 -0.014958 0 -0.019341 0 -0.018502 -0.042569 3.8318 0.1202 -0.089493 -0.0057382 0.023401 -0.077733 -0.048832 -0.14377 0.071864 -0.082487 0.1798 0.12838 -0.045772 -0.034887 0.22449 -0.04132 0.092011 0.41787 0 0 0 0 -0.090069 -0.069122 -0.032573 0.11766 -0.030185
1.3008 -0.020416 -0.021289 0 -0.0051591 0 -0.0098924 0 -0.018783 0 -0.011456 -0.048078 3.8519 0.13237 -0.091066 0.004377 0.030757 -0.071776 -0.031824 -0.13207 0.081049 -0.083057 0.19536 0.12685 -0.039232 -0.047937 0.21933 -0.037978 0.085145 0.43225 0 0 0 0 -0.091792 -0.072723 -0.016571 0.12037 -0.028144
1.3047 -0.018828 -0.021567 0 -0.0017818 0 -0.012073 0 -0.021863 0 -0.0074763 -0.045475 3.8541 0.14205 -0.090614 0.020653 0.039241 -0.056987 -0.0096086 -0.12327 0.093687 -0.080869 0.20825 0.12562 -0.030307 -0.058401 0.21598 -0.034651 0.077436 0.42023 0 0 0 0 -0.087657 -0.073137 0.00024936 0.12102 -0.023425
1.3086 -0.017916 -0.020855 0 -0.0081194 0 -0.018332 0 -0.026484 0 -0.0086251 -0.036596 3.7943 0.14832 -0.087763 0.042822 0.047336 -0.035931 0.01618 -0.11938 0.11084 -0.074408 0.2169 0.12675 -0.02075 -0.06445 0.21885 -0.031701 0.068791 0.38721 0 0 0 0 -0.076539 -0.070946 0.016391 0.12105 -0.016172
1.3125 -0.018185 -0.018951 0 -0.019268 0 -0.022882 0 -0.028553 0 -0.013641 -0.027696 3.6881 0.1495 -0.081859 0.069247 0.051305 -0.015322 0.041531 -0.12494 0.13347 -0.060883 0.21895 0.12856 -0.014774 -0.063775 0.23492 -0.029471 0.059317 0.34985 0 0 0 0 -0.056748 -0.067309 0.02828 0.12351 -0.0068435
1.3164 -0.019374 -0.016287 0 -0.02756 0 -0.022371 0 -0.025131 0 -0.018337 -0.024303 3.6007 0.14764 -0.074048 0.094823 0.050074 -0.0018911 0.062451 -0.13849 0.1578 -0.042535 0.21778 0.12746 -0.013797 -0.060303 0.25848 -0.02753 0.049952 0.32045 0 0 0 0 -0.033306 -0.06405 0.034959 0.1297 0.0032117
1.3203 -0.020291 -0.013951 0 -0.028133 0 -0.018241 0 -0.017577 0 -0.019244 -0.026456 3.5813 0.14449 -0.064956 0.11755 0.044413 0.0032354 0.078291 -0.15798 0.18156 -0.021476 0.21643 0.12125 -0.016649 -0.057237 0.28254 -0.025555 0.041116 0.30011 0 0 0 0 -0.009825 -0.061572 0.037071 0.13929 0.01381
1.3242 -0.019567 -0.013108 0 -0.02212 0 -0.014683 0 -0.011246 0 -0.017092 -0.028905 3.6096 0.14136 -0.055055 0.13631 0.035219 -9.4673e-05 0.089071 -0.18169 0.20324 0.00052529 0.21739 0.11056 -0.021886 -0.056969 0.30101 -0.02334 0.032991 0.2844 0 0 0 0 0.010833 -0.059976 0.035377 0.15185 0.024948
1.3281 -0.016818 -0.014026 0 -0.015088 0 -0.01456 0 -0.011154 0 -0.016112 -0.026178 3.6144 0.13993 -0.044907 0.15026 0.024016 -0.011129 0.095508 -0.20729 0.22128 0.021087 0.22386 0.097586 -0.026976 -0.06239 0.30535 -0.02069 0.025609 0.27095 0 0 0 0 0.024978 -0.059096 0.031156 0.16655 0.036823
1.332 -0.013049 -0.015593 0 -0.012167 0 -0.017095 0 -0.017219 0 -0.019358 -0.017617 3.5451 0.14159 -0.035794 0.16055 0.013789 -0.025903 0.101 -0.23103 0.23583 0.036443 0.2384 0.084156 -0.027302 -0.074566 0.28633 -0.017767 0.017917 0.25843 0 0 0 0 0.028935 -0.057762 0.027317 0.18163 0.049139
1.3359 -0.009822 -0.015984 0 -0.014 0 -0.019024 0 -0.023715 0 -0.02479 -0.0076472 3.4225 0.14458 -0.028541 0.17008 0.0053372 -0.040514 0.10826 -0.25199 0.24979 0.046458 0.25651 0.071075 -0.023094 -0.088414 0.25269 -0.015088 0.0087015 0.23996 0 0 0 0 0.026626 -0.054892 0.025323 0.19623 0.060404
1.3398 -0.0079469 -0.014098 0 -0.016799 0 -0.017623 0 -0.023872 0 -0.026539 -0.0014175 3.3121 0.14747 -0.023743 0.17972 -0.0017217 -0.054234 0.11774 -0.27032 0.2645 0.050937 0.27482 0.059036 -0.015582 -0.1006 0.21031 -0.012957 -0.0027291 0.20332 0 0 0 0 0.020635 -0.049708 0.025356 0.21041 0.069228
1.3438 -0.0070205 -0.010496 0 -0.016129 0 -0.012809 0 -0.015592 0 -0.020491 -0.00039326 3.2517 0.14867 -0.021866 0.18999 -0.0081123 -0.066847 0.12936 -0.28654 0.28103 0.049941 0.28963 0.049117 -0.0065886 -0.10782 0.16578 -0.011641 -0.016884 0.14244 0 0 0 0 0.01389 -0.041478 0.027251 0.22444 0.074187
1.3477 -0.0061717 -0.0069783 0 -0.010832 0 -0.0069035 0 -0.0031849 0 -0.0085976 -0.0019276 3.2128 0.14502 -0.023819 0.20051 -0.015996 -0.079486 0.14123 -0.30213 0.29996 0.043059 0.29314 0.041795 -0.0008121 -0.10427 0.13093 -0.01157 -0.034375 0.068867 0 0 0 0 0.01197 -0.028381 0.029916 0.23928 0.072083
1.3516 -0.0050808 -0.0051674 0 -0.0036613 0 -0.0028194 0 0.0062149 0 0.0025142 -0.0023876 3.1392 0.13621 -0.028074 0.20931 -0.027098 -0.093814 0.14943 -0.31925 0.31827 0.032648 0.28276 0.035681 -0.0023308 -0.091292 0.11081 -0.012428 -0.05306 0.0080192 0 0 0 0 0.017891 -0.010557 0.030944 0.25548 0.06349
1.3555 -0.0041393 -0.0053806 0 0.0015348 0 -0.0022778 0 0.0081047 0 0.0072384 -0.00015885 3.0156 0.12419 -0.03296 0.21545 -0.040978 -0.10958 0.15262 -0.3383 0.33318 0.020525 0.2611 0.028098 -0.010841 -0.07354 0.10131 -0.013856 -0.070833 -0.020045 0 0 0 0 0.03017 0.011033 0.029248 0.27254 0.050871
1.3594 -0.0037247 -0.006655 0 0.0030938 0 -0.0049981 0 0.0033592 0 0.0053697 0.0040382 2.8883 0.11073 -0.037292 0.21849 -0.056947 -0.12611 0.15029 -0.35921 0.34265 0.007902 0.23044 0.017678 -0.025495 -0.054618 0.098409 -0.015692 -0.086061 -0.017744 0 0 0 0 0.047081 0.035719 0.024118 0.28983 0.036191
1.3633 -0.0036211 -0.0076406 0 0.0022768 0 -0.0088978 0 -0.0032677 0 0.0012493 0.0086429 2.8114 0.098271 -0.039726 0.2182 -0.073817 -0.14223 0.14246 -0.38158 0.34453 -0.0038647 0.19412 0.0064874 -0.044543 -0.038998 0.09635 -0.017808 -0.096842 -0.007553 0 0 0 0 0.06589 0.062618 0.014917 0.30642 0.021988
1.3672 -0.00333 -0.0074077 0 0.0012911 0 -0.011056 0 -0.0067785 0 -0.00074925 0.012209 2.7815 0.092285 -0.038251 0.21538 -0.088546 -0.15494 0.13158 -0.4033 0.33651 -0.01195 0.15964 -0.00091004 -0.062768 -0.033784 0.084797 -0.020405 -0.099687 -0.011712 0 0 0 0 0.079775 0.089623 0.00090188 0.32005 0.01314
1.3711 -0.002803 -0.0056491 0 0.0010547 0 -0.0092257 0 -0.00475 0 0.00038703 0.013221 2.7376 0.093038 -0.034188 0.21253 -0.10026 -0.16451 0.12244 -0.42235 0.32437 -0.016071 0.13141 -0.0010997 -0.076619 -0.03555 0.065613 -0.023634 -0.096786 -0.033494 0 0 0 0 0.086731 0.11487 -0.015387 0.33089 0.0094932
1.375 -0.0025336 -0.0025656 0 0.00095654 0 -0.0033419 0 0.0018545 0 0.002732 0.010247 2.6288 0.10023 -0.028308 0.21039 -0.10903 -0.17178 0.11682 -0.43748 0.31119 -0.016066 0.11044 0.0051473 -0.085417 -0.040823 0.043254 -0.027602 -0.089089 -0.05686 0 0 0 0 0.087136 0.13771 -0.032718 0.33931 0.010252
1.3789 -0.0027767 0.0011101 0 0.00035913 0 0.0039973 0 0.0093922 0 0.0040116 0.0033546 2.4742 0.11307 -0.02142 0.20938 -0.11519 -0.17786 0.1159 -0.44763 0.29996 -0.012052 0.096949 0.013399 -0.089147 -0.04558 0.023196 -0.032333 -0.077721 -0.062162 0 0 0 0 0.082305 0.15774 -0.049765 0.34586 0.014222
1.3828 -0.0028883 0.0040797 0 -0.00028745 0 0.0088349 0 0.013204 0 0.0031622 -0.0047119 2.3452 0.13 -0.014607 0.20939 -0.11949 -0.18494 0.12053 -0.45066 0.29534 -0.004274 0.090524 0.019127 -0.088802 -0.041917 0.01732 -0.037733 -0.064185 -0.04133 0 0 0 0 0.076174 0.17454 -0.064081 0.35159 0.019029
1.3867 -0.0017998 0.004955 0 -0.00010321 0 0.0084041 0 0.01008 0 -1.5471e-05 -0.0097244 2.2874 0.14713 -0.0082682 0.20865 -0.12312 -0.1946 0.12703 -0.44667 0.29867 0.0048357 0.086976 0.020865 -0.088206 -0.024062 0.034468 -0.042932 -0.050771 -0.00056479 0 0 0 0 0.076821 0.1893 -0.073091 0.35789 0.021579
1.3906 0.0006997 0.0032672 0 0.00072746 0 0.003137 0 0.00069405 0 -0.0053284 -0.0092508 2.269 0.16283 -0.0016504 0.20605 -0.12581 -0.20535 0.13168 -0.43772 0.30676 0.013456 0.083784 0.020212 -0.08891 0.0045732 0.069326 -0.047231 -0.038158 0.046354 0 0 0 0 0.087014 0.20297 -0.076698 0.36452 0.021865
1.3945 0.0033237 0.00014768 0 0.0006641 0 -0.0035141 0 -0.0099416 0 -0.01148 -0.0049046 2.213 0.17662 0.0059426 0.20107 -0.12674 -0.21536 0.13232 -0.42493 0.31711 0.020736 0.080182 0.01936 -0.09107 0.040427 0.11652 -0.050185 -0.026487 0.084278 0 0 0 0 0.10772 0.2156 -0.074947 0.37082 0.02054
1.3984 0.0041967 -0.002261 0 -0.0016368 0 -0.0074405 0 -0.015348 0 -0.015429 -0.00097309 2.0793 0.18843 0.015281 0.19345 -0.12482 -0.22232 0.12703 -0.40966 0.32677 0.026048 0.075847 0.019154 -0.094304 0.078561 0.16856 -0.051415 -0.015691 0.099546 0 0 0 0 0.1388 0.22702 -0.068294 0.37576 0.018737
1.4023 0.0025137 -0.0024942 0 -0.0055384 0 -0.0066778 0 -0.012319 0 -0.013875 -0.00052737 1.9051 0.199 0.027668 0.18338 -0.11678 -0.2198 0.11302 -0.39438 0.32913 0.029233 0.071942 0.019462 -0.095872 0.10542 0.20556 -0.050289 -0.0054332 0.084732 0 0 0 0 0.17692 0.23473 -0.058643 0.37577 0.019841
1.4063 -0.00075948 -0.0011273 0 -0.0085027 0 -0.0025993 0 -0.0036808 0 -0.0064286 -0.0028869 1.7611 0.20961 0.041193 0.1731 -0.10434 -0.20878 0.095078 -0.3809 0.32381 0.032492 0.069671 0.020592 -0.094079 0.11609 0.21981 -0.04809 0.004659 0.046779 0 0 0 0 0.21181 0.23767 -0.050876 0.3705 0.024539
1.4102 -0.0038576 -0.00042429 0 -0.0082198 0 0.0012167 0 0.0037241 0 0.0028053 -0.0048791 1.6754 0.22005 0.054369 0.16337 -0.089099 -0.19094 0.075782 -0.3692 0.31169 0.036962 0.069184 0.023363 -0.088886 0.11057 0.21129 -0.045443 0.014397 0.0094497 0 0 0 0 0.23901 0.23517 -0.047213 0.36008 0.032178
1.4141 -0.0057837 -0.0023953 0 -0.0047665 0 0.0014687 0 0.0044472 0 0.007709 -0.0042644 1.6094 0.22979 0.065824 0.1547 -0.07282 -0.16841 0.057485 -0.35877 0.29406 0.043518 0.070369 0.027491 -0.080692 0.090436 0.18216 -0.042888 0.023534 0.00059293 0 0 0 0 0.25521 0.227 -0.049282 0.34501 0.041772
1.418 -0.0068428 -0.0069383 0 -0.00068108 0 -0.0027601 0 -0.0014069 0 0.0050955 -0.0016234 1.5104 0.23724 0.073453 0.14738 -0.058444 -0.14505 0.043454 -0.34787 0.27334 0.053208 0.072693 0.030662 -0.070702 0.059884 0.13809 -0.041099 0.031483 0.029886 0 0 0 0 0.25646 0.21299 -0.059019 0.32627 0.051284
1.4219 -0.0077869 -0.011744 0 0.0010932 0 -0.0094819 0 -0.0088279 0 -0.0024824 0.00086897 1.377 0.23973 0.07671 0.14068 -0.048935 -0.12704 0.035953 -0.33185 0.25443 0.065373 0.074853 0.030303 -0.061669 0.032041 0.096107 -0.04038 0.037846 0.077515 0 0 0 0 0.24562 0.19621 -0.074379 0.30707 0.05779
1.4258 -0.0087674 -0.014049 0 -0.00055548 0 -0.015012 0 -0.012426 0 -0.0089103 0.0017651 1.2609 0.23741 0.078519 0.13395 -0.042595 -0.115 0.033012 -0.30875 0.23913 0.077896 0.076779 0.02683 -0.05398 0.014258 0.065324 -0.040245 0.043357 0.1085 0 0 0 0 0.23131 0.18048 -0.090182 0.2895 0.061836
1.4297 -0.0093197 -0.012688 0 -0.0043625 0 -0.016133 0 -0.010533 0 -0.0096988 0.00097201 1.2044 0.23058 0.081184 0.12722 -0.037449 -0.10816 0.033371 -0.27752 0.2278 0.089566 0.079081 0.024624 -0.046842 0.0090721 0.048532 -0.040418 0.048632 0.1029 0 0 0 0 0.21821 0.16782 -0.10326 0.27435 0.064697
1.4336 -0.0091961 -0.0087734 0 -0.0079227 0 -0.012015 0 -0.0055771 0 -0.0053822 -0.0014548 1.1858 0.21994 0.087234 0.12075 -0.031003 -0.10492 0.035495 -0.23771 0.22025 0.099242 0.082644 0.02872 -0.038967 0.017449 0.046611 -0.040622 0.054392 0.074014 0 0 0 0 0.21087 0.15998 -0.11055 0.26206 0.068159
1.4375 -0.0088254 -0.0046748 0 -0.0093473 0 -0.0047789 0 -0.0013248 0 -0.00038476 -0.0060229 1.1359 0.20724 0.10228 0.1162 -0.017 -0.1002 0.036507 -0.18962 0.21491 0.10521 0.090409 0.039785 -0.025911 0.037266 0.057066 -0.040627 0.062297 0.056601 0 0 0 0 0.21645 0.15963 -0.10646 0.25275 0.07733
1.4414 -0.0087645 -0.0024123 0 -0.0081643 0 0.0016967 0 -0.00015727 0 0.00092757 -0.012602 1.008 0.19566 0.12556 0.11473 0.0055772 -0.089116 0.034407 -0.1408 0.20815 0.10891 0.1029 0.05247 -0.0060754 0.056047 0.06809 -0.040787 0.072494 0.075924 0 0 0 0 0.23149 0.16364 -0.094005 0.24426 0.093818
1.4453 -0.0089094 -0.0027202 0 -0.0053835 0 0.0040512 0 -0.0024775 0 -0.0028228 -0.018908 0.82411 0.18597 0.15444 0.11637 0.034507 -0.070949 0.028828 -0.095818 0.19862 0.11161 0.11912 0.059447 0.019431 0.068153 0.075896 -0.041494 0.084366 0.12718 0 0 0 0 0.25149 0.16949 -0.076735 0.2356 0.11627
1.4492 -0.0086078 -0.0051255 0 -0.0031453 0 0.0013136 0 -0.0075444 0 -0.010022 -0.021302 0.65048 0.17838 0.1862 0.12077 0.067101 -0.045859 0.01958 -0.058156 0.18559 0.11418 0.13778 0.057727 0.04893 0.070253 0.079029 -0.043051 0.0972 0.18278 0 0 0 0 0.27246 0.17516 -0.057683 0.22618 0.14279
1.4531 -0.0076391 -0.0084914 0 -0.0039455 0 -0.0048546 0 -0.013952 0 -0.017761 -0.017909 0.53167 0.17255 0.21651 0.127 0.09864 -0.015015 0.0065159 -0.032163 0.16852 0.11751 0.15651 0.051203 0.079187 0.059594 0.077792 -0.045843 0.10978 0.21679 0 0 0 0 0.28871 0.17806 -0.041016 0.21548 0.16978
1.457 -0.0067972 -0.011473 0 -0.0091848 0 -0.011505 0 -0.019446 0 -0.023189 -0.010899 0.45573 0.16611 0.237 0.13152 0.11924 0.016136 -0.0097565 -0.020929 0.14862 0.12111 0.16948 0.046801 0.1021 0.04009 0.078417 -0.049769 0.11948 0.22153 0 0 0 0 0.29181 0.17514 -0.032119 0.20339 0.18858
1.4609 -0.0071595 -0.012876 0 -0.017576 0 -0.016108 0 -0.021376 0 -0.024121 -0.0050883 0.38121 0.15728 0.24649 0.13193 0.1274 0.043004 -0.027196 -0.018126 0.12864 0.12268 0.1746 0.047996 0.11501 0.021738 0.084612 -0.053671 0.12568 0.20442 0 0 0 0 0.28294 0.16764 -0.029289 0.19038 0.19652
1.4648 -0.0087442 -0.01213 0 -0.024918 0 -0.017394 0 -0.018446 0 -0.019806 -0.0039271 0.28687 0.14542 0.24474 0.12715 0.12329 0.063703 -0.044767 -0.020668 0.10981 0.12026 0.17075 0.052062 0.11704 0.0092213 0.096316 -0.056746 0.12804 0.17575 0 0 0 0 0.26296 0.15628 -0.030716 0.17629 0.19276
1.4688 -0.010165 -0.0097287 0 -0.026289 0 -0.015229 0 -0.012328 0 -0.011905 -0.0068476 0.18646 0.13019 0.23231 0.11653 0.10819 0.076932 -0.061396 -0.025375 0.093157 0.11193 0.15734 0.053622 0.10823 0.0063527 0.11218 -0.058192 0.12643 0.14371 0 0 0 0 0.23343 0.14194 -0.03408 0.16088 0.17746
1.4727 -0.0098621 -0.007101 0 -0.019634 0 -0.010321 0 -0.0069859 0 -0.0042802 -0.01054 0.09872 0.11155 0.21033 0.099467 0.085766 0.080922 -0.074801 -0.027789 0.07997 0.093498 0.13316 0.050559 0.089407 0.017422 0.12561 -0.056372 0.12034 0.11803 0 0 0 0 0.1968 0.12594 -0.034523 0.14296 0.15183
1.4766 -0.0076438 -0.0056861 0 -0.0078623 0 -0.0042794 0 -0.0056339 0 -0.00066643 -0.012438 0.017118 0.091854 0.18513 0.079777 0.065013 0.079016 -0.083517 -0.026395 0.068986 0.06634 0.10273 0.046119 0.067453 0.03508 0.12699 -0.051357 0.11108 0.10979 0 0 0 0 0.15911 0.11029 -0.028733 0.12224 0.12397
1.4805 -0.004832 -0.0057926 0 0.0027272 0 0.00049491 0 -0.0079349 0 -0.0017036 -0.012572 -0.080995 0.072439 0.15957 0.060226 0.049121 0.073611 -0.087389 -0.022841 0.058693 0.033866 0.069382 0.045178 0.04563 0.05208 0.11453 -0.044062 0.099278 0.12077 0 0 0 0 0.12292 0.095787 -0.017707 0.099551 0.098035
1.4844 -0.0028365 -0.0062311 0 0.0068884 0 0.001896 0 -0.010209 0 -0.0042 -0.012232 -0.19903 0.05398 0.13478 0.042555 0.039196 0.065868 -0.086201 -0.018663 0.048047 -0.0012462 0.035134 0.048825 0.025299 0.063621 0.088615 -0.035183 0.084943 0.13382 0 0 0 0 0.089658 0.082981 -0.002893 0.075917 0.076166
1.4883 -0.0017615 -0.0051697 0 0.0042486 0 -0.0001567 0 -0.0086175 0 -0.0037498 -0.011713 -0.30751 0.036995 0.11133 0.028514 0.035292 0.056741 -0.079802 -0.015979 0.035872 -0.035575 0.0020751 0.052985 0.0071483 0.064639 0.051614 -0.025622 0.067838 0.12052 0 0 0 0 0.060551 0.072452 0.013253 0.052921 0.059962
1.4922 -0.00054592 -0.0015787 0 -0.00065073 0 -0.0029651 0 -0.0023998 0 0.0015088 -0.010084 -0.37395 0.021618 0.087789 0.020456 0.033593 0.046767 -0.067999 -0.018197 0.020574 -0.062239 -0.026178 0.052321 -0.010216 0.0505 0.016176 -0.017156 0.046697 0.064924 0 0 0 0 0.037718 0.065576 0.024264 0.035568 0.049433
1.4961 0.001688 0.0039314 0 -0.0020701 0 -0.0026118 0 0.0057091 0 0.009457 -0.0069518 -0.40324 0.0070253 0.06255 0.016677 0.029062 0.036588 -0.053556 -0.023732 0.003368 -0.080737 -0.049093 0.045022 -0.028522 0.030502 -0.0051768 -0.010388 0.02285 -0.018876 0 0 0 0 0.020097 0.061501 0.028202 0.025593 0.040466
1.5 0.0047582 0.0095618 0 0.0025945 0 0.0029301 0 0.011921 0 0.016027 -0.0034742 -0.43986 -0.0066976 0.03534 0.01698 0.020505 0.026514 -0.037225 -0.031156 -0.014869 -0.091345 -0.065882 0.033469 -0.047493 0.010041 -0.0073925 -0.0054495 -0.0028503 -0.095719 0 0 0 0 0.0081206 0.059781 0.025043 0.023926 0.031852
1.5039 0.0079817 0.013638 0 0.011257 0 0.011778 0 0.01423 0 0.018494 -0.0009613 -0.52597 -0.019291 0.0062902 0.021247 0.0075929 0.016797 -0.019647 -0.038936 -0.033146 -0.09494 -0.075974 0.02052 -0.066306 -0.0056937 0.012562 -0.0023334 -0.029305 -0.13898 0 0 0 0 0.0021372 0.059725 0.01554 0.03088 0.0228
1.5078 0.011272 0.015693 0 0.019172 0 0.01932 0 0.013333 0 0.017016 0.0011981 -0.6606 -0.029528 -0.023436 0.030436 -0.0082639 0.0076728 -0.0012058 -0.044612 -0.049591 -0.093277 -0.077797 0.0059917 -0.081838 -0.0086544 0.05732 -0.0010112 -0.054137 -0.15267 0 0 0 0 0.0036055 0.059736 0.001997 0.046676 0.01341
1.5117 0.015216 0.016561 0 0.022502 0 0.021892 0 0.011548 0 0.0137 0.0052768 -0.80458 -0.035994 -0.050748 0.044859 -0.021443 -0.0020738 0.017779 -0.047943 -0.062521 -0.091236 -0.073379 -0.01259 -0.089874 0.0019627 0.11356 -0.00079189 -0.07401 -0.16474 0 0 0 0 0.010886 0.056468 -0.009546 0.06603 0.0057229
1.5156 0.019954 0.017575 0 0.020665 0 0.019779 0 0.011204 0 0.010911 0.012404 -0.92352 -0.038871 -0.074409 0.063423 -0.029449 -0.014349 0.036894 -0.051761 -0.072113 -0.091177 -0.066398 -0.035947 -0.090692 0.019356 0.16853 -0.0012647 -0.088064 -0.19965 0 0 0 0 0.020632 0.04828 -0.016512 0.084095 0.00059305
1.5195 0.024358 0.019641 0 0.016232 0 0.016839 0 0.013697 0 0.010488 0.020485 -1.019 -0.038406 -0.093887 0.08526 -0.031526 -0.030932 0.055619 -0.058862 -0.0785 -0.094005 -0.059328 -0.060615 -0.08536 0.038466 0.21525 -0.0023899 -0.095702 -0.25859 0 0 0 0 0.03051 0.034077 -0.017995 0.098007 -0.0018965
1.5234 0.026823 0.022796 0 0.013101 0 0.017098 0 0.019149 0 0.013647 0.025761 -1.1151 -0.03515 -0.10904 0.10915 -0.027738 -0.053709 0.073287 -0.072491 -0.082032 -0.10015 -0.054825 -0.081307 -0.075893 0.053532 0.24765 -0.0042065 -0.096688 -0.3247 0 0 0 0 0.03797 0.013083 -0.013817 0.10518 -0.0020909
1.5273 0.027018 0.026376 0 0.014365 0 0.021449 0 0.026304 0 0.020458 0.026752 -1.2204 -0.030777 -0.12016 0.13114 -0.020986 -0.087348 0.087202 -0.10138 -0.083062 -0.10924 -0.05848 -0.095859 -0.069585 0.052783 0.2573 -0.0073189 -0.090267 -0.38343 0 0 0 0 0.037315 -0.016006 -0.0057792 0.1013 -0.002575
1.5313 0.026547 0.029491 0 0.020853 0 0.027335 0 0.03285 0 0.029009 0.026235 -1.3148 -0.027685 -0.1302 0.14798 -0.017019 -0.12746 0.096699 -0.14245 -0.083022 -0.11848 -0.068726 -0.10749 -0.071982 0.039037 0.25527 -0.011543 -0.080717 -0.43418 0 0 0 0 0.029635 -0.047948 0.0006873 0.091495 -0.0062804
1.5352 0.027536 0.031478 0 0.030732 0 0.031414 0 0.036622 0 0.035796 0.028741 -1.3774 -0.026447 -0.13961 0.15841 -0.017405 -0.17079 0.10146 -0.19294 -0.08189 -0.12688 -0.083631 -0.1218 -0.084272 0.015985 0.24671 -0.016769 -0.069504 -0.48353 0 0 0 0 0.016464 -0.080084 0.0035216 0.078762 -0.013913
1.5391 0.030523 0.032211 0 0.040294 0 0.032523 0 0.037194 0 0.038044 0.036043 -1.4203 -0.02724 -0.14841 0.16184 -0.022721 -0.21383 0.10149 -0.24942 -0.079458 -0.13375 -0.10085 -0.14146 -0.10633 -0.012082 0.23608 -0.022832 -0.057814 -0.53276 0 0 0 0 -0.00020417 -0.10993 0.0013452 0.066007 -0.025507
1.543 0.03395 0.03219 0 0.045851 0 0.032305 0 0.03644 0 0.036232 0.045451 -1.4834 -0.029726 -0.15555 0.1579 -0.032262 -0.25057 0.096939 -0.30572 -0.074818 -0.13844 -0.11611 -0.16382 -0.13624 -0.037763 0.2285 -0.029464 -0.046827 -0.57662 0 0 0 0 -0.016668 -0.13375 -0.0070878 0.057562 -0.04012
1.5469 0.035852 0.032355 0 0.045937 0 0.033273 0 0.037227 0 0.034106 0.052633 -1.5919 -0.031713 -0.15816 0.1504 -0.040321 -0.27416 0.090301 -0.35117 -0.06677 -0.14133 -0.12322 -0.18361 -0.16464 -0.051524 0.22644 -0.036009 -0.037048 -0.61355 0 0 0 0 -0.026601 -0.1483 -0.019277 0.057323 -0.053107
1.5508 0.035904 0.033593 0 0.042361 0 0.036423 0 0.041128 0 0.035616 0.055757 -1.7235 -0.031899 -0.1557 0.14374 -0.043175 -0.28646 0.084017 -0.38316 -0.056017 -0.14343 -0.12221 -0.19745 -0.18527 -0.05423 0.22748 -0.042099 -0.028026 -0.65148 0 0 0 0 -0.028779 -0.15522 -0.031258 0.063386 -0.061651
1.5547 0.035579 0.036156 0 0.039078 0 0.040524 0 0.047195 0 0.041451 0.056507 -1.8252 -0.029988 -0.14821 0.13993 -0.039553 -0.28936 0.078988 -0.40075 -0.043279 -0.14511 -0.1139 -0.20581 -0.19563 -0.047888 0.23048 -0.047555 -0.019632 -0.699 0 0 0 0 -0.023106 -0.15523 -0.041023 0.074138 -0.064762
1.5586 0.036396 0.039385 0 0.039348 0 0.043392 0 0.052823 0 0.048466 0.05736 -1.8659 -0.026055 -0.13628 0.14053 -0.029049 -0.28568 0.075792 -0.40422 -0.029594 -0.14669 -0.1 -0.21113 -0.19442 -0.035754 0.23435 -0.052244 -0.011777 -0.75108 0 0 0 0 -0.010276 -0.14944 -0.046844 0.087418 -0.062124
1.5625 0.038336 0.04205 0 0.043246 0 0.043722 0 0.055734 0 0.052442 0.058638 -1.8679 -0.021783 -0.12261 0.14664 -0.013758 -0.28219 0.074001 -0.3952 -0.018093 -0.14854 -0.08556 -0.215 -0.18252 -0.026278 0.23944 -0.055839 -0.0050022 -0.78736 0 0 0 0 0.0069317 -0.13948 -0.04663 0.098306 -0.055316
1.5664 0.040207 0.043162 0 0.047568 0 0.041936 0 0.05522 0 0.051383 0.058652 -1.8843 -0.020548 -0.11282 0.15371 -0.001232 -0.28541 0.070807 -0.38434 -0.011454 -0.15101 -0.076813 -0.21755 -0.17073 -0.02613 0.24789 -0.058524 0.00012709 -0.78788 0 0 0 0 0.021782 -0.12958 -0.043764 0.10337 -0.050611
1.5703 0.041328 0.042692 0 0.04839 0 0.039693 0 0.051967 0 0.046434 0.05623 -1.9469 -0.023963 -0.1095 0.1587 0.0052701 -0.29605 0.064631 -0.37648 -0.010374 -0.15456 -0.075357 -0.21881 -0.16443 -0.035438 0.26103 -0.060312 0.0032891 -0.75105 0 0 0 0 0.031486 -0.12172 -0.040921 0.10239 -0.050951
1.5742 0.042359 0.041609 0 0.044339 0 0.038767 0 0.04731 0 0.040323 0.0522 -2.0399 -0.033066 -0.11439 0.15931 0.0039421 -0.31354 0.054434 -0.3748 -0.015028 -0.15964 -0.081686 -0.21955 -0.167 -0.053041 0.27945 -0.06116 0.0042889 -0.69588 0 0 0 0 0.034303 -0.11736 -0.040241 0.095697 -0.058138
1.5781 0.044185 0.041119 0 0.037921 0 0.040093 0 0.042929 0 0.035527 0.048152 -2.1249 -0.048912 -0.12926 0.15282 -0.0064871 -0.33562 0.039152 -0.38247 -0.025183 -0.16706 -0.095409 -0.22009 -0.18168 -0.075721 0.30331 -0.060911 0.0029306 -0.64695 0 0 0 0 0.028605 -0.11834 -0.044508 0.084431 -0.073778
1.582 0.046242 0.04165 0 0.033695 0 0.04329 0 0.040669 0 0.033668 0.044484 -2.1828 -0.070006 -0.1525 0.13832 -0.022051 -0.35395 0.02002 -0.3993 -0.0372 -0.17746 -0.1114 -0.21901 -0.20603 -0.093568 0.32821 -0.059403 -8.0259e-05 -0.61783 0 0 0 0 0.015799 -0.12588 -0.056016 0.073022 -0.095463
1.5859 0.046427 0.042358 0 0.034586 0 0.046622 0 0.04155 0 0.035425 0.040589 -2.2254 -0.09142 -0.17723 0.12075 -0.035582 -0.36353 0.0012181 -0.41866 -0.046247 -0.18911 -0.12392 -0.21425 -0.23085 -0.10158 0.34824 -0.057121 -0.0031443 -0.60667 0 0 0 0 0.0014942 -0.13685 -0.071536 0.064982 -0.11672
1.5898 0.04299 0.041597 0 0.039221 0 0.047508 0 0.044231 0 0.039755 0.036917 -2.2672 -0.11036 -0.1997 0.10291 -0.043847 -0.36249 -0.014813 -0.4368 -0.049633 -0.20051 -0.1305 -0.20589 -0.25148 -0.098352 0.36019 -0.054301 -0.0055291 -0.60245 0 0 0 0 -0.011552 -0.14922 -0.088872 0.061608 -0.13427
1.5938 0.036413 0.038076 0 0.042515 0 0.04366 0 0.0448 0 0.043105 0.035776 -2.2989 -0.12413 -0.21632 0.087626 -0.044335 -0.35004 -0.025783 -0.45006 -0.045013 -0.20993 -0.12929 -0.19717 -0.26386 -0.083733 0.36151 -0.051203 -0.0066212 -0.59149 0 0 0 0 -0.020798 -0.16069 -0.10558 0.063643 -0.14524
1.5977 0.029225 0.031872 0 0.039362 0 0.034531 0 0.039289 0 0.040733 0.038981 -2.299 -0.12763 -0.22067 0.079661 -0.034456 -0.32632 -0.027548 -0.45176 -0.02809 -0.21315 -0.11807 -0.19138 -0.26234 -0.059628 0.3484 -0.048277 -0.0056843 -0.56012 0 0 0 0 -0.022253 -0.16635 -0.1167 0.071352 -0.14534
1.6016 0.023925 0.024603 0 0.028774 0 0.02223 0 0.027537 0 0.030544 0.044662 -2.2709 -0.1211 -0.21313 0.078976 -0.019998 -0.29981 -0.021336 -0.44163 -0.0016205 -0.20826 -0.1013 -0.18731 -0.25146 -0.035652 0.32698 -0.045888 -0.0036557 -0.49956 0 0 0 0 -0.016906 -0.16362 -0.11989 0.080459 -0.1376
1.6055 0.021224 0.018648 0 0.015283 0 0.011037 0 0.014743 0 0.016326 0.047342 -2.2553 -0.10709 -0.19702 0.082991 -0.0058318 -0.27566 -0.0099446 -0.42273 0.030469 -0.19631 -0.08256 -0.17865 -0.23693 -0.016598 0.30321 -0.044048 -0.0015648 -0.41561 0 0 0 0 -0.0074058 -0.15356 -0.11619 0.088065 -0.12594
1.6094 0.020282 0.015943 0 0.0062646 0 0.0054909 0 0.0083859 0 0.0064586 0.042189 -2.2927 -0.087484 -0.17478 0.089663 0.0050213 -0.25689 0.0046726 -0.39746 0.065344 -0.17848 -0.063981 -0.15924 -0.2226 -0.0049995 0.28106 -0.042737 -0.00014046 -0.33367 0 0 0 0 0.0041976 -0.13755 -0.10671 0.092312 -0.11289
1.6133 0.020334 0.017111 0 0.0069803 0 0.0080176 0 0.012373 0 0.0078959 0.029484 -2.3713 -0.064765 -0.14959 0.096337 0.0095665 -0.24627 0.020164 -0.36909 0.099579 -0.1568 -0.047665 -0.12983 -0.21276 -0.0027536 0.26486 -0.041885 -0.00020401 -0.28638 0 0 0 0 0.015304 -0.11791 -0.093253 0.09135 -0.10129
1.6172 0.021608 0.021299 0 0.016992 0 0.017529 0 0.02345 0 0.020249 0.014647 -2.4228 -0.044278 -0.12772 0.098392 0.0057449 -0.24562 0.032891 -0.34454 0.12661 -0.13739 -0.035623 -0.099254 -0.21255 -0.0092557 0.25999 -0.041308 -0.0028315 -0.28797 0 0 0 0 0.020639 -0.10181 -0.080534 0.083324 -0.094415
1.6211 0.024562 0.026674 0 0.030635 0 0.029875 0 0.033349 0 0.035533 0.0036868 -2.3832 -0.029082 -0.11195 0.095948 -0.0011321 -0.24908 0.042615 -0.32687 0.14542 -0.12462 -0.026146 -0.077955 -0.21814 -0.017449 0.26203 -0.040754 -0.0070161 -0.31814 0 0 0 0 0.019363 -0.093609 -0.071785 0.071737 -0.090629
1.625 0.028525 0.031187 0 0.041021 0 0.039918 0 0.035124 0 0.044188 -0.0012985 -2.261 -0.020344 -0.10318 0.089836 -0.008539 -0.25414 0.049792 -0.31687 0.15538 -0.12023 -0.018592 -0.069649 -0.22718 -0.024604 0.26839 -0.040173 -0.01223 -0.33537 0 0 0 0 0.011241 -0.094717 -0.067786 0.058209 -0.088798
1.6289 0.031555 0.033282 0 0.044275 0 0.043999 0 0.028262 0 0.042107 -0.0022685 -2.1404 -0.018683 -0.10175 0.081285 -0.014254 -0.25847 0.055114 -0.31456 0.15633 -0.12512 -0.012411 -0.069152 -0.23724 -0.028513 0.27632 -0.039541 -0.017925 -0.31172 0 0 0 0 -0.0034316 -0.10551 -0.068681 0.044346 -0.087759
1.6328 0.031823 0.032368 0 0.040819 0 0.041394 0 0.01835 0 0.032602 -0.001707 -2.1058 -0.024779 -0.10803 0.07291 -0.01566 -0.25914 0.059908 -0.31922 0.14742 -0.13993 -0.0074188 -0.068532 -0.24468 -0.026873 0.28142 -0.038864 -0.023329 -0.2571 0 0 0 0 -0.023841 -0.12519 -0.073665 0.032478 -0.085944
1.6367 0.029044 0.028943 0 0.033375 0 0.034048 0 0.012037 0 0.022272 0.00016374 -2.1599 -0.034759 -0.11848 0.068168 -0.013826 -0.25555 0.065647 -0.32514 0.13154 -0.15882 -0.0039348 -0.065264 -0.24757 -0.021286 0.28025 -0.038174 -0.027992 -0.20904 0 0 0 0 -0.044858 -0.14567 -0.07824 0.024136 -0.082922
1.6406 0.02447 0.02428 0 0.024235 0 0.024993 0 0.011978 0 0.01535 0.0045263 -2.2188 -0.044702 -0.12985 0.067473 -0.011422 -0.24923 0.072124 -0.32827 0.11184 -0.17644 -0.0020737 -0.064083 -0.24712 -0.014221 0.27337 -0.037446 -0.0322 -0.19738 0 0 0 0 -0.062368 -0.16114 -0.079689 0.018997 -0.079554
1.6445 0.019598 0.019732 0 0.014516 0 0.016665 0 0.015834 0 0.011689 0.011232 -2.1909 -0.052263 -0.14036 0.070669 -0.0099814 -0.24101 0.078796 -0.3263 0.089897 -0.1897 -0.0018538 -0.070919 -0.24414 -0.0067814 0.2613 -0.036639 -0.036231 -0.21893 0 0 0 0 -0.073588 -0.1684 -0.076737 0.016979 -0.076428
1.6484 0.015081 0.015985 0 0.0054799 0 0.010178 0 0.019266 0 0.0091247 0.018019 -2.0609 -0.05525 -0.14841 0.077103 -0.01093 -0.23187 0.084859 -0.31737 0.067238 -0.19587 -0.003154 -0.085576 -0.23968 0.00012656 0.24499 -0.035705 -0.040443 -0.24533 0 0 0 0 -0.07594 -0.16495 -0.068601 0.017869 -0.074156
1.6523 0.010823 0.012748 0 -0.00044699 0 0.0056791 0 0.019549 0 0.006673 0.022734 -1.8971 -0.050099 -0.15133 0.084302 -0.015427 -0.22284 0.08775 -0.29852 0.046275 -0.19075 -0.0052333 -0.10091 -0.23486 0.0065808 0.22635 -0.0345 -0.045639 -0.25274 0 0 0 0 -0.063887 -0.14809 -0.055621 0.022031 -0.073157
1.6563 0.006785 0.0091783 0 -0.00096456 0 0.0030236 0 0.016748 0 0.0051006 0.025634 -1.7776 -0.040795 -0.15083 0.088941 -0.020574 -0.21408 0.087222 -0.27479 0.027726 -0.17994 -0.0067469 -0.1092 -0.22996 0.013898 0.20889 -0.033088 -0.051754 -0.24109 0 0 0 0 -0.043539 -0.12693 -0.043003 0.027879 -0.07195
1.6602 0.003381 0.0047837 0 0.0034241 0 0.0019357 0 0.012425 0 0.005106 0.028696 -1.7161 -0.030101 -0.148 0.089733 -0.024955 -0.20536 0.083396 -0.24838 0.011735 -0.16639 -0.007475 -0.10888 -0.22479 0.022467 0.19433 -0.03149 -0.058655 -0.22562 0 0 0 0 -0.018595 -0.10585 -0.033214 0.034668 -0.069574
1.6641 0.0011025 0.00012638 0 0.0084872 0 0.001694 0 0.0080008 0 0.0059322 0.032592 -1.6638 -0.020847 -0.14396 0.085808 -0.027591 -0.1964 0.076614 -0.22123 -0.0016982 -0.15289 -0.0074786 -0.1045 -0.21935 0.032329 0.18421 -0.029716 -0.066172 -0.21513 0 0 0 0 0.0070189 -0.088597 -0.02819 0.041532 -0.065257
1.668 5.2834e-05 -0.0033074 0 0.0090146 0 0.0011264 0 0.0044234 0 0.006158 0.035011 -1.5767 -0.01774 -0.14051 0.076154 -0.027737 -0.18667 0.067522 -0.19562 -0.012562 -0.14326 -0.007404 -0.10044 -0.21388 0.042921 0.18115 -0.027729 -0.074033 -0.20305 0 0 0 0 0.026807 -0.080074 -0.030334 0.046863 -0.057995
1.6719 2.0616e-05 -0.0040786 0 0.0034172 0 -0.00054945 0 0.0026898 0 0.0054495 0.032485 -1.4684 -0.025142 -0.13996 0.062286 -0.027614 -0.17546 0.058081 -0.17265 -0.021535 -0.14007 -0.0092368 -0.095361 -0.21 0.051945 0.18664 -0.025383 -0.081764 -0.1791 0 0 0 0 0.03298 -0.081441 -0.038436 0.047938 -0.048405
1.6758 0.00082162 -0.0019345 0 -0.0041201 0 -0.0026644 0 0.0037605 0 0.0049434 0.023796 -1.3891 -0.040674 -0.14234 0.047256 -0.029881 -0.16257 0.04953 -0.15103 -0.029257 -0.14099 -0.01366 -0.083349 -0.2087 0.058527 0.19789 -0.022593 -0.089144 -0.14347 0 0 0 0 0.026588 -0.087849 -0.048029 0.044283 -0.038402
1.6797 0.002249 0.0017601 0 -0.0065619 0 -0.0031693 0 0.007443 0 0.0057466 0.011244 -1.3571 -0.062313 -0.14739 0.032719 -0.035829 -0.14765 0.042351 -0.12992 -0.035595 -0.14422 -0.020787 -0.060564 -0.21037 0.06269 0.2129 -0.019284 -0.096014 -0.10487 0 0 0 0 0.0089425 -0.096422 -0.056427 0.035723 -0.029027
1.6836 0.00365 0.0047008 0 -6.8435e-05 0 -0.00041049 0 0.011478 0 0.0073396 -0.0012909 -1.3268 -0.087304 -0.15453 0.020265 -0.04633 -0.13039 0.036841 -0.10847 -0.040258 -0.14756 -0.030406 -0.030305 -0.2151 0.064879 0.22918 -0.015402 -0.10221 -0.066244 0 0 0 0 -0.017553 -0.10412 -0.060965 0.022473 -0.021239
1.6875 0.0039185 0.0050265 0 0.01197 0 0.0046714 0 0.012307 0 0.0077289 -0.011039 -1.2348 -0.10893 -0.16193 0.01264 -0.06105 -0.10974 0.033188 -0.085855 -0.041389 -0.14627 -0.041166 -0.0013254 -0.22173 0.067481 0.24044 -0.010923 -0.10702 -0.018781 0 0 0 0 -0.04652 -0.10603 -0.056907 0.0057351 -0.016182
1.6914 0.0023331 0.0024773 0 0.020678 0 0.0082168 0 0.0074326 0 0.005177 -0.016995 -1.0757 -0.12211 -0.16686 0.0088767 -0.074339 -0.086974 0.030142 -0.063567 -0.038547 -0.13892 -0.050311 0.018829 -0.22632 0.073301 0.24246 -0.0064329 -0.11004 0.045257 0 0 0 0 -0.068828 -0.10249 -0.046188 -0.0099778 -0.012318
1.6953 -0.00051418 -0.0014657 0 0.018161 0 0.0060542 0 -0.0024374 0 -0.00025051 -0.018891 -0.91992 -0.12605 -0.16808 0.0076159 -0.082736 -0.063271 0.027011 -0.043289 -0.031854 -0.12614 -0.0569 0.029026 -0.22684 0.082635 0.23444 -0.0023682 -0.11085 0.11594 0 0 0 0 -0.081455 -0.095092 -0.031214 -0.022412 -0.0084844
1.6992 -0.0029192 -0.0045508 0 0.0036605 0 -0.0024643 0 -0.013391 0 -0.006628 -0.016922 -0.84686 -0.12077 -0.16465 0.0075918 -0.08375 -0.039779 0.023259 -0.026567 -0.021625 -0.10883 -0.06053 0.033909 -0.22194 0.095012 0.21625 0.00089605 -0.10899 0.16804 0 0 0 0 -0.082814 -0.0852 -0.014077 -0.030009 -0.0038721
1.7031 -0.0035063 -0.0051714 0 -0.015386 0 -0.012804 0 -0.020685 0 -0.011328 -0.013065 -0.86168 -0.10711 -0.15539 0.0069366 -0.074458 -0.018266 0.018211 -0.015758 -0.0085172 -0.088598 -0.061165 0.039009 -0.21021 0.10881 0.18829 0.0028229 -0.10367 0.18425 0 0 0 0 -0.071905 -0.074597 0.0023386 -0.03105 0.0023793
1.707 -0.0025113 -0.0032747 0 -0.02811 0 -0.017841 0 -0.021754 0 -0.012333 -0.011644 -0.88624 -0.090183 -0.1399 0.0026787 -0.055405 -0.0016626 0.011094 -0.013345 0.0045785 -0.069595 -0.061043 0.046645 -0.19286 0.11824 0.15516 0.0029013 -0.094028 0.17464 0 0 0 0 -0.053174 -0.065038 0.014162 -0.025914 0.0099022
1.7109 -0.0014581 -0.00020269 0 -0.027257 0 -0.013195 0 -0.01763 0 -0.0091184 -0.016743 -0.83733 -0.075268 -0.12094 -0.005119 -0.033983 0.010289 0.0023349 -0.016715 0.014954 -0.054211 -0.062763 0.055694 -0.1746 0.12051 0.12287 0.0017865 -0.08147 0.16878 0 0 0 0 -0.034772 -0.056042 0.021805 -0.018937 0.016798
1.7148 -0.001477 0.002336 0 -0.013645 0 -0.0010664 0 -0.011863 0 -0.00306 -0.027858 -0.71042 -0.06413 -0.099694 -0.016005 -0.014352 0.017741 -0.0078878 -0.024625 0.021204 -0.043409 -0.067459 0.063921 -0.15767 0.1148 0.093702 -0.00016372 -0.066646 0.18556 0 0 0 0 -0.02028 -0.047038 0.025857 -0.012355 0.021902
1.7188 -0.002075 0.003375 0 0.0046576 0 0.010876 0 -0.0079288 0 0.0028638 -0.038459 -0.58034 -0.057848 -0.077351 -0.029157 -0.00051546 0.021101 -0.019309 -0.035668 0.02222 -0.037754 -0.075921 0.069629 -0.14403 0.10116 0.069379 -0.0025473 -0.050333 0.21194 0 0 0 0 -0.012628 -0.037467 0.027185 -0.0082715 0.024189
1.7227 -0.0017352 0.0031263 0 0.017586 0 0.015026 0 -0.0070778 0 0.0055164 -0.040186 -0.51982 -0.056527 -0.055657 -0.042354 0.00078746 0.020855 -0.031425 -0.047958 0.016151 -0.037988 -0.088785 0.071376 -0.13616 0.081517 0.051576 -0.0046999 -0.03393 0.21339 0 0 0 0 -0.01533 -0.026835 0.0272 -0.009877 0.022158
1.7266 0.00032432 0.002568 0 0.01927 0 0.0095546 0 -0.0079472 0 0.0038337 -0.029734 -0.52451 -0.055694 -0.035932 -0.052322 -0.0089077 0.018933 -0.043022 -0.059761 0.0053834 -0.041277 -0.10307 0.067234 -0.13181 0.06373 0.037542 -0.0062147 -0.019208 0.1662 0 0 0 0 -0.02394 -0.016698 0.027222 -0.016203 0.017751
1.7305 0.0032362 0.0026481 0 0.011368 0 -0.00026143 0 -0.0078468 0 0.00017881 -0.012005 -0.52374 -0.052802 -0.018371 -0.057898 -0.025122 0.015813 -0.053379 -0.071129 -0.0078962 -0.045561 -0.11649 0.055403 -0.12829 0.051749 0.025711 -0.0072458 -0.0067396 0.078684 0 0 0 0 -0.033935 -0.0086067 0.02689 -0.024992 0.013211
1.7344 0.005464 0.0037509 0 0.001561 0 -0.0061442 0 -0.0045919 0 -0.00084491 0.0037572 -0.46122 -0.046542 -0.0031152 -0.058372 -0.044423 0.011376 -0.06195 -0.082367 -0.022389 -0.049501 -0.1275 0.035854 -0.12382 0.047712 0.015824 -0.0080083 0.0031588 -0.018684 0 0 0 0 -0.042207 -0.0036242 0.025567 -0.034569 0.010228
1.7383 0.0065618 0.0057075 0 -0.0018064 0 -0.0030432 0 0.0022336 0 0.0042305 0.011409 -0.35504 -0.035971 0.0097431 -0.05319 -0.062485 0.0050956 -0.068117 -0.09408 -0.036782 -0.051666 -0.13445 0.011105 -0.11645 0.053237 0.0083139 -0.00886 0.010288 -0.10152 0 0 0 0 -0.045292 -0.0028482 0.022188 -0.04289 0.010805
1.7422 0.0077096 0.0081381 0 0.0045823 0 0.0073779 0 0.01104 0 0.014799 0.012136 -0.27329 -0.022359 0.020078 -0.042212 -0.072073 -0.0050064 -0.070961 -0.10747 -0.049992 -0.049865 -0.1352 -0.014967 -0.10433 0.067133 0.0074545 -0.010686 0.015078 -0.1681 0 0 0 0 -0.038653 -0.0061856 0.014619 -0.046966 0.017908
1.7461 0.010426 0.010741 0 0.016923 0 0.018498 0 0.018934 0 0.026322 0.012066 -0.25646 -0.010017 0.029107 -0.028672 -0.073967 -0.018463 -0.07183 -0.12208 -0.062761 -0.044829 -0.13202 -0.039278 -0.090031 0.08203 0.014415 -0.013601 0.019692 -0.23035 0 0 0 0 -0.02553 -0.0094508 0.0041729 -0.047795 0.029405
1.75 0.014921 0.013375 0 0.027336 0 0.024039 0 0.023125 0 0.033599 0.016263 -0.27409 -0.0010563 0.037227 -0.013619 -0.069518 -0.034954 -0.071346 -0.13743 -0.07567 -0.036916 -0.12575 -0.060752 -0.074997 0.09509 0.029742 -0.017566 0.025223 -0.29391 0 0 0 0 -0.0075419 -0.010288 -0.0081176 -0.046136 0.044142
1.7539 0.019891 0.016051 0 0.029819 0 0.022634 0 0.022635 0 0.034454 0.024858 -0.25994 0.0027885 0.044828 0.0020147 -0.060675 -0.05394 -0.070172 -0.15294 -0.089248 -0.026663 -0.11732 -0.079874 -0.060603 0.10414 0.053212 -0.022444 0.032669 -0.35138 0 0 0 0 0.013542 -0.0066408 -0.02104 -0.042837 0.060821
1.7578 0.023872 0.018953 0 0.0246 0 0.018331 0 0.019448 0 0.030919 0.034076 -0.18185 -0.00093303 0.052385 0.017265 -0.051351 -0.074395 -0.069316 -0.16749 -0.1042 -0.015018 -0.10778 -0.097502 -0.0488 0.10729 0.083495 -0.02789 0.043658 -0.39432 0 0 0 0 0.035271 0.0044821 -0.032307 -0.039035 0.077432
1.7617 0.026561 0.02238 0 0.017598 0 0.01706 0 0.01793 0 0.027336 0.039978 -0.068124 -0.010526 0.060386 0.031419 -0.047047 -0.094303 -0.069597 -0.18014 -0.11998 -0.0042369 -0.098717 -0.11418 -0.039873 0.1076 0.11323 -0.033019 0.058061 -0.42686 0 0 0 0 0.055062 0.021133 -0.040082 -0.035161 0.091879
1.7656 0.028697 0.02645 0 0.015646 0 0.022069 0 0.022123 0 0.027243 0.04118 0.031847 -0.022837 0.068879 0.044127 -0.048935 -0.11298 -0.070733 -0.19097 -0.13545 0.0044408 -0.090978 -0.1302 -0.032775 0.10805 0.1375 -0.037381 0.074235 -0.46329 0 0 0 0 0.07241 0.039039 -0.044979 -0.030318 0.10389
1.7695 0.030866 0.030718 0 0.021416 0 0.031736 0 0.032355 0 0.031304 0.039053 0.10068 -0.036009 0.077833 0.054863 -0.057324 -0.13019 -0.072269 -0.19993 -0.14974 0.010287 -0.085242 -0.1457 -0.027061 0.10963 0.15352 -0.040709 0.090863 -0.51171 0 0 0 0 0.086988 0.055327 -0.047697 -0.023473 0.1133
1.7734 0.032752 0.034107 0 0.031892 0 0.041 0 0.043956 0 0.0372 0.036553 0.1591 -0.04815 0.087147 0.063035 -0.071864 -0.1459 -0.07355 -0.20707 -0.16193 0.012766 -0.082164 -0.16048 -0.022309 0.11276 0.15913 -0.042798 0.10639 -0.56319 0 0 0 0 0.098629 0.067047 -0.049269 -0.013426 0.12012
1.7773 0.033631 0.035479 0 0.041062 0 0.04498 0 0.049946 0 0.041131 0.036905 0.22702 -0.05575 0.096316 0.066368 -0.090877 -0.16009 -0.072222 -0.21169 -0.1697 0.011248 -0.083662 -0.17376 -0.019349 0.1138 0.15128 -0.043157 0.11662 -0.59909 0 0 0 0 0.10625 0.069268 -0.052109 0.0031317 0.12365
1.7813 0.033351 0.034509 0 0.044223 0 0.04205 0 0.046346 0 0.040135 0.042119 0.29526 -0.058697 0.10462 0.066098 -0.10926 -0.17332 -0.067427 -0.21451 -0.17368 0.008656 -0.088121 -0.18436 -0.018977 0.10819 0.13775 -0.042452 0.12101 -0.60921 0 0 0 0 0.11131 0.066423 -0.056897 0.024507 0.12486
1.7852 0.032526 0.032111 0 0.040665 0 0.03452 0 0.035919 0 0.034294 0.051254 0.3446 -0.056474 0.11143 0.063186 -0.12505 -0.18533 -0.058732 -0.21592 -0.17365 0.006488 -0.094432 -0.19127 -0.021879 0.094104 0.12169 -0.040869 0.1194 -0.60134 0 0 0 0 0.11448 0.061724 -0.063117 0.049749 0.12385
1.7891 0.031768 0.029897 0 0.033422 0 0.026898 0 0.026749 0 0.027432 0.059861 0.38418 -0.048575 0.11606 0.058899 -0.13674 -0.19586 -0.045991 -0.21657 -0.16932 0.0060506 -0.1013 -0.1941 -0.028446 0.070961 0.10583 -0.038589 0.11194 -0.59312 0 0 0 0 0.11656 0.058389 -0.069939 0.077773 0.1207
1.793 0.030998 0.028996 0 0.027039 0 0.023177 0 0.026157 0 0.025074 0.062304 0.45421 -0.033446 0.117 0.055696 -0.14248 -0.20422 -0.029071 -0.21795 -0.15945 0.0091327 -0.10642 -0.19309 -0.039101 0.039583 0.093341 -0.035789 0.0989 -0.59524 0 0 0 0 0.11892 0.061538 -0.075444 0.107 0.11539
1.7969 0.029716 0.029208 0 0.025037 0 0.024733 0 0.034784 0 0.030254 0.05618 0.58305 -0.010635 0.1123 0.05767 -0.14309 -0.21061 -0.010047 -0.22389 -0.14265 0.015616 -0.10683 -0.18909 -0.051902 0.0097193 0.085799 -0.032893 0.082898 -0.60302 0 0 0 0 0.12357 0.074657 -0.076688 0.13507 0.10855
1.8008 0.027847 0.029254 0 0.028165 0 0.029758 0 0.045874 0 0.040226 0.045094 0.75005 0.016902 0.10191 0.065342 -0.14181 -0.21676 0.0084767 -0.23641 -0.11984 0.02263 -0.1031 -0.18342 -0.064447 -0.01027 0.081945 -0.030276 0.066489 -0.60244 0 0 0 0 0.13019 0.09412 -0.073725 0.16136 0.1009
1.8047 0.026019 0.027905 0 0.033909 0 0.034293 0 0.050511 0 0.047446 0.03652 0.90377 0.046889 0.085341 0.078503 -0.14058 -0.22406 0.024976 -0.25701 -0.091317 0.027829 -0.096151 -0.17739 -0.075726 -0.015905 0.081548 -0.028181 0.050663 -0.58245 0 0 0 0 0.13775 0.11698 -0.067027 0.18567 0.092417
1.8086 0.024875 0.025 0 0.037655 0 0.034394 0 0.044432 0 0.045 0.035814 1.0192 0.076513 0.062247 0.096319 -0.14133 -0.23399 0.038028 -0.28682 -0.057689 0.028624 -0.087457 -0.17147 -0.085014 -0.0038703 0.084429 -0.02683 0.036153 -0.54151 0 0 0 0 0.14467 0.13967 -0.05754 0.20795 0.082917
1.8125 0.024234 0.021521 0 0.035418 0 0.028512 0 0.030878 0 0.032364 0.041513 1.1264 0.097739 0.031109 0.11547 -0.14757 -0.24989 0.044836 -0.32798 -0.020464 0.018582 -0.081328 -0.16458 -0.092424 0.02885 0.092144 -0.026667 0.023222 -0.48506 0 0 0 0 0.14512 0.15408 -0.048319 0.22773 0.07059
1.8164 0.023154 0.018747 0 0.026807 0 0.018824 0 0.017617 0 0.016341 0.046263 1.2739 0.10588 -0.0043307 0.13034 -0.15819 -0.27039 0.046894 -0.3742 0.015673 -0.0018686 -0.080786 -0.15451 -0.10063 0.066723 0.10409 -0.027183 0.010205 -0.41956 0 0 0 0 0.13546 0.15778 -0.043124 0.24528 0.054262
1.8203 0.020836 0.01728 0 0.015911 0 0.010368 0 0.011141 0 0.0059713 0.04268 1.4676 0.099949 -0.041501 0.13869 -0.17123 -0.29314 0.045538 -0.42134 0.048452 -0.030761 -0.08568 -0.13953 -0.11088 0.099841 0.1191 -0.027858 -0.0038719 -0.34956 0 0 0 0 0.11494 0.15166 -0.043267 0.26019 0.03356
1.8242 0.017357 0.016695 0 0.008732 0 0.0079442 0 0.012705 0 0.0056215 0.029036 1.6594 0.079938 -0.078066 0.13918 -0.1847 -0.31569 0.041885 -0.46597 0.076287 -0.065898 -0.094995 -0.11988 -0.12371 0.12054 0.13563 -0.028186 -0.019651 -0.27813 0 0 0 0 0.083667 0.13697 -0.049458 0.27196 0.0084931
1.8281 0.01345 0.015925 0 0.0086112 0 0.012465 0 0.018438 0 0.012095 0.010255 1.8035 0.046688 -0.11058 0.13063 -0.19541 -0.33393 0.037377 -0.50351 0.097397 -0.10366 -0.10612 -0.097746 -0.1392 0.11918 0.15075 -0.027367 -0.037775 -0.20751 0 0 0 0 0.042605 0.11592 -0.062223 0.27953 -0.020558
1.832 0.0097278 0.013945 0 0.013338 0 0.019499 0 0.02227 0 0.017838 -0.0058488 1.9136 0.0085661 -0.13324 0.11556 -0.19826 -0.34057 0.034073 -0.52865 0.11205 -0.1356 -0.11072 -0.075536 -0.15367 0.090589 0.15754 -0.024211 -0.057453 -0.1385 0 0 0 0 -0.00085552 0.093831 -0.0792 0.28164 -0.049848
1.8359 0.0062854 0.010272 0 0.016665 0 0.02174 0 0.019213 0 0.01696 -0.013545 2.0506 -0.023973 -0.14583 0.099863 -0.19381 -0.33571 0.032336 -0.54378 0.12435 -0.15791 -0.10458 -0.054235 -0.16303 0.048423 0.15472 -0.019099 -0.076298 -0.070256 0 0 0 0 -0.038587 0.073892 -0.09567 0.27983 -0.074968
1.8398 0.0029647 0.0051288 0 0.013259 0 0.014251 0 0.0076484 0 0.0089483 -0.011974 2.2497 -0.045549 -0.14784 0.086207 -0.18284 -0.31947 0.032104 -0.54962 0.13613 -0.16883 -0.085888 -0.033345 -0.16481 0.00041797 0.14262 -0.012378 -0.092607 -0.0018895 0 0 0 0 -0.066659 0.056685 -0.10903 0.27469 -0.093191
1.8438 -0.00031171 -0.00067317 0 0.0029306 0 -0.0012909 0 -0.0095785 0 -0.0021086 -0.0049775 2.4704 -0.051649 -0.13929 0.076856 -0.16665 -0.29278 0.033162 -0.54713 0.14901 -0.16742 -0.053903 -0.01228 -0.15701 -0.045407 0.12272 -0.0045738 -0.10467 0.065334 0 0 0 0 -0.082036 0.042237 -0.11683 0.26685 -0.10213
1.8477 -0.0036818 -0.0060891 0 -0.0094471 0 -0.017042 0 -0.025728 0 -0.010992 0.0010699 2.634 -0.034846 -0.11949 0.074558 -0.14809 -0.25737 0.035085 -0.53595 0.1644 -0.15245 -0.0089838 0.0085315 -0.13645 -0.075679 0.10079 0.0029837 -0.10859 0.12761 0 0 0 0 -0.080647 0.029371 -0.11438 0.25692 -0.097147
1.8516 -0.0076374 -0.010375 0 -0.018058 0 -0.024448 0 -0.033207 0 -0.014438 0.00043932 2.7115 -0.002166 -0.094231 0.076351 -0.13145 -0.22041 0.037196 -0.51787 0.17974 -0.13112 0.038071 0.028033 -0.10859 -0.088047 0.088196 0.0084871 -0.10408 0.1806 0 0 0 0 -0.070261 0.015684 -0.10248 0.24607 -0.081826
1.8555 -0.012762 -0.013571 0 -0.020524 0 -0.020853 0 -0.028448 0 -0.012454 -0.0086396 2.7618 0.038626 -0.067681 0.079073 -0.11738 -0.18543 0.039339 -0.49343 0.19201 -0.10831 0.080296 0.045685 -0.078574 -0.087509 0.089652 0.011304 -0.092351 0.22245 0 0 0 0 -0.057612 0.00088507 -0.083648 0.23467 -0.060653
1.8594 -0.018949 -0.016553 0 -0.018951 0 -0.011957 0 -0.01543 0 -0.008193 -0.022282 2.8747 0.082123 -0.042781 0.080561 -0.10562 -0.15451 0.041355 -0.46263 0.19867 -0.087073 0.11315 0.061732 -0.049948 -0.078054 0.10757 0.011066 -0.074143 0.25599 0 0 0 0 -0.047101 -0.014689 -0.059861 0.22288 -0.036881
1.8633 -0.025066 -0.020465 0 -0.017408 0 -0.0077762 0 -0.0042072 0 -0.0066964 -0.032871 3.0771 0.12205 -0.022895 0.078417 -0.095085 -0.12954 0.043012 -0.42532 0.19661 -0.070504 0.13203 0.076265 -0.026699 -0.065008 0.1434 0.0075115 -0.050371 0.28907 0 0 0 0 -0.043418 -0.030098 -0.033709 0.21079 -0.014439
1.8672 -0.029763 -0.02587 0 -0.018711 0 -0.014998 0 -0.0042461 0 -0.012283 -0.034379 3.3068 0.14882 -0.013816 0.070048 -0.081806 -0.11222 0.042668 -0.38264 0.18137 -0.061997 0.13316 0.088559 -0.013934 -0.055999 0.19203 0.0010271 -0.022874 0.33217 0 0 0 0 -0.051019 -0.042112 -0.011087 0.19873 -2.7504e-05
1.8711 -0.03278 -0.032253 0 -0.023274 0 -0.031763 0 -0.017291 0 -0.025335 -0.027358 3.4817 0.16386 -0.013771 0.058192 -0.064607 -0.099227 0.038695 -0.34011 0.15843 -0.058577 0.12633 0.098116 -0.0080873 -0.050723 0.23825 -0.006023 0.0050069 0.39268 0 0 0 0 -0.064018 -0.049902 0.0048332 0.18717 0.0064352
1.875 -0.03527 -0.038291 0 -0.030171 0 -0.049085 0 -0.035797 0 -0.040953 -0.019066 3.5847 0.16803 -0.021881 0.044283 -0.044138 -0.089388 0.029503 -0.3008 0.13088 -0.058907 0.11623 0.10659 -0.007219 -0.046775 0.27503 -0.012567 0.032001 0.46852 0 0 0 0 -0.078948 -0.053311 0.012471 0.17632 0.0053697
1.8789 -0.03859 -0.042684 0 -0.038418 0 -0.057735 0 -0.048692 0 -0.051624 -0.017961 3.6725 0.16268 -0.036725 0.029733 -0.021768 -0.081479 0.013676 -0.26745 0.10216 -0.061618 0.1073 0.11818 -0.0092517 -0.041323 0.29662 -0.017638 0.056991 0.54673 0 0 0 0 -0.092379 -0.052531 0.010774 0.16633 -0.0022887
1.8828 -0.042801 -0.044916 0 -0.046984 0 -0.054971 0 -0.049868 0 -0.052698 -0.027091 3.8031 0.14916 -0.055696 0.016377 -0.0016787 -0.073901 -0.011734 -0.24452 0.078252 -0.065101 0.10573 0.13713 -0.011326 -0.028668 0.29537 -0.019787 0.078231 0.61116 0 0 0 0 -0.099037 -0.048077 -0.0021786 0.15725 -0.014889
1.8867 -0.046569 -0.045469 0 -0.054106 0 -0.045853 0 -0.042381 0 -0.046183 -0.042152 3.9713 0.13145 -0.072308 0.0046791 0.010063 -0.064317 -0.044891 -0.23064 0.064221 -0.068082 0.11248 0.16435 -0.011487 -0.0072391 0.27808 -0.019002 0.095225 0.65514 0 0 0 0 -0.097771 -0.042239 -0.022963 0.14822 -0.027824
1.8906 -0.048681 -0.045501 0 -0.057556 0 -0.038641 0 -0.035265 0 -0.039188 -0.055605 4.123 0.11187 -0.082854 -0.0062416 0.012736 -0.051505 -0.081138 -0.2208 0.059544 -0.070565 0.12337 0.19623 -0.010396 0.018529 0.25597 -0.01634 0.10864 0.68845 0 0 0 0 -0.091759 -0.03599 -0.047265 0.13866 -0.038513
1.8945 -0.049467 -0.046289 0 -0.056329 0 -0.03859 0 -0.03626 0 -0.038192 -0.062636 4.2247 0.091643 -0.084928 -0.016901 0.0067688 -0.034498 -0.11693 -0.2115 0.06371 -0.072606 0.13528 0.22714 -0.0087729 0.04486 0.23602 -0.012461 0.11866 0.73039 0 0 0 0 -0.083179 -0.029394 -0.072576 0.12836 -0.045469
1.8984 -0.050496 -0.048707 0 -0.052199 0 -0.045221 0 -0.046647 0 -0.044366 -0.063647 4.2983 0.071889 -0.076564 -0.02782 -0.0063129 -0.012454 -0.14827 -0.19895 0.075519 -0.074319 0.1446 0.25319 -0.0075743 0.06725 0.22513 -0.0081146 0.12556 0.79347 0 0 0 0 -0.074535 -0.022219 -0.096377 0.11727 -0.04748
1.9023 -0.052874 -0.052834 0 -0.049211 0 -0.054402 0 -0.061546 0 -0.053946 -0.062146 4.3817 0.055938 -0.053686 -0.038759 -0.020086 0.016443 -0.16531 -0.17595 0.093016 -0.075311 0.14431 0.2741 -0.0085088 0.076082 0.23405 -0.0045768 0.12895 0.87246 0 0 0 0 -0.069425 -0.012565 -0.11419 0.10651 -0.041892
1.9063 -0.056164 -0.057854 0 -0.050923 0 -0.062306 0 -0.074081 0 -0.062453 -0.06141 4.4698 0.045417 -0.023654 -0.048202 -0.027083 0.048012 -0.16954 -0.14547 0.11137 -0.075111 0.13674 0.2919 -0.010833 0.074835 0.25398 -0.002084 0.13034 0.94909 0 0 0 0 -0.066346 -0.00021481 -0.1269 0.097835 -0.03165
1.9102 -0.059178 -0.062415 0 -0.057546 0 -0.067406 0 -0.079476 0 -0.067976 -0.063231 4.516 0.041454 0.010057 -0.055075 -0.025139 0.079671 -0.16249 -0.11031 0.12946 -0.073333 0.1243 0.3086 -0.013872 0.067143 0.27914 -0.00051682 0.12999 1.0076 0 0 0 0 -0.063452 0.014617 -0.13525 0.092268 -0.01803
1.9141 -0.061643 -0.065448 0 -0.065505 0 -0.069669 0 -0.076853 0 -0.07072 -0.068459 4.4979 0.04466 0.043984 -0.058574 -0.013436 0.10878 -0.14647 -0.073601 0.14655 -0.069753 0.10972 0.32505 -0.016983 0.057151 0.30378 0.00031961 0.12809 1.0459 0 0 0 0 -0.058912 0.031435 -0.14014 0.090525 -0.0024603
1.918 -0.064559 -0.066912 0 -0.070092 0 -0.069227 0 -0.06906 0 -0.070812 -0.076862 4.4633 0.055776 0.072962 -0.057638 0.007402 0.13084 -0.12559 -0.040699 0.16215 -0.064147 0.097793 0.34123 -0.019286 0.052045 0.31916 0.00079536 0.12465 1.072 0 0 0 0 -0.049748 0.049096 -0.14294 0.093549 0.012813
1.9219 -0.068627 -0.067783 0 -0.069183 0 -0.066781 0 -0.061531 0 -0.068035 -0.085796 4.4919 0.071011 0.092187 -0.053775 0.028979 0.14214 -0.10811 -0.017182 0.17657 -0.057702 0.09399 0.3564 -0.020594 0.058947 0.31952 0.0014726 0.11999 1.0928 0 0 0 0 -0.035016 0.065082 -0.14588 0.099825 0.024212
1.9258 -0.07256 -0.06912 0 -0.064984 0 -0.064877 0 -0.060061 0 -0.063869 -0.090318 4.6052 0.085215 0.10317 -0.049934 0.044612 0.1452 -0.096938 -0.0014878 0.19006 -0.051889 0.097512 0.36862 -0.021587 0.074964 0.3102 0.0024047 0.11476 1.1082 0 0 0 0 -0.017917 0.078495 -0.14957 0.10654 0.030812
1.9297 -0.073513 -0.070899 0 -0.062209 0 -0.067189 0 -0.06742 0 -0.062241 -0.086752 4.7323 0.095521 0.1071 -0.047806 0.051337 0.14184 -0.09263 0.0079521 0.20239 -0.04749 0.10722 0.37516 -0.022533 0.096933 0.29534 0.00349 0.10941 1.1164 0 0 0 0 -0.00079971 0.089044 -0.15392 0.11218 0.032223
1.9336 -0.069633 -0.07173 0 -0.063966 0 -0.074832 0 -0.080488 0 -0.066293 -0.077276 4.7766 0.099379 0.10571 -0.048953 0.047212 0.13447 -0.094752 0.013375 0.21323 -0.045147 0.12128 0.37474 -0.023606 0.12062 0.27992 0.0045585 0.1044 1.1205 0 0 0 0 0.013765 0.096714 -0.15857 0.11533 0.028472
1.9375 -0.062161 -0.069848 0 -0.068657 0 -0.082991 0 -0.090888 0 -0.073792 -0.070207 4.7175 0.093166 0.10231 -0.055616 0.031684 0.12801 -0.10025 0.019053 0.22117 -0.045488 0.13527 0.36998 -0.024044 0.13595 0.27389 0.0051206 0.10089 1.1257 0 0 0 0 0.020743 0.10176 -0.16203 0.11407 0.020137
1.9414 -0.054791 -0.064661 0 -0.070701 0 -0.082636 0 -0.09017 0 -0.076981 -0.073753 4.6316 0.0821 0.10037 -0.065149 0.014356 0.12574 -0.10323 0.026922 0.22631 -0.046588 0.14503 0.36647 -0.022376 0.13935 0.27875 0.0050949 0.099186 1.1286 0 0 0 0 0.021294 0.10596 -0.1633 0.11044 0.011279
1.9453 -0.050755 -0.05753 0 -0.065032 0 -0.067958 0 -0.076381 0 -0.069033 -0.08788 4.6095 0.070196 0.099777 -0.075504 -0.00015018 0.12713 -0.10232 0.035196 0.22882 -0.047249 0.14992 0.36775 -0.017952 0.13239 0.29171 0.0046553 0.099234 1.1125 0 0 0 0 0.017519 0.10961 -0.16229 0.10607 0.0035868
1.9492 -0.050478 -0.051115 0 -0.052042 0 -0.043688 0 -0.056545 0 -0.05179 -0.10216 4.6588 0.060706 0.099658 -0.085107 -0.0089727 0.13089 -0.097349 0.041464 0.22872 -0.046657 0.14988 0.37051 -0.010596 0.11728 0.30951 0.0040081 0.10091 1.0593 0 0 0 0 0.011302 0.11263 -0.1591 0.10222 -0.0019836
1.9531 -0.051982 -0.047812 0 -0.038754 0 -0.024525 0 -0.042276 0 -0.036559 -0.10279 4.701 0.057876 0.097576 -0.092043 -0.0097147 0.13399 -0.089516 0.040981 0.22575 -0.043985 0.14552 0.36557 -0.00056932 0.098196 0.32654 0.0035197 0.10401 0.96803 0 0 0 0 0.0052773 0.11436 -0.15409 0.10041 -0.0048106
1.957 -0.053273 -0.048475 0 -0.03451 0 -0.024934 0 -0.041454 0 -0.035624 -0.083512 4.6625 0.064476 0.087421 -0.095667 -0.0058921 0.12929 -0.085085 0.025852 0.2189 -0.040097 0.13986 0.34539 0.0085257 0.083333 0.33293 0.003763 0.10774 0.86238 0 0 0 0 0.0021416 0.11267 -0.14883 0.10118 -0.0070328
1.9609 -0.054084 -0.05219 0 -0.043941 0 -0.046824 0 -0.052509 0 -0.051398 -0.051168 4.5547 0.075573 0.067996 -0.098586 -0.0048419 0.11511 -0.087809 -0.0019201 0.20807 -0.037588 0.13533 0.3118 0.012968 0.074272 0.32808 0.004598 0.11138 0.77576 0 0 0 0 0.00047267 0.10707 -0.14471 0.10249 -0.01192
1.9648 -0.055355 -0.056955 0 -0.062637 0 -0.07613 0 -0.065774 0 -0.073293 -0.021207 4.4545 0.087808 0.038994 -0.10253 -0.010149 0.091151 -0.098895 -0.040374 0.19269 -0.038273 0.13255 0.27618 0.010641 0.069878 0.31298 0.0057762 0.11475 0.72742 0 0 0 0 -0.0014001 0.097139 -0.14229 0.10299 -0.02136
1.9688 -0.057451 -0.060641 0 -0.079353 0 -0.092566 0 -0.070615 0 -0.085618 -0.0070956 4.4148 0.097605 0.00094275 -0.10918 -0.024604 0.058 -0.11855 -0.086498 0.17236 -0.043858 0.13175 0.25121 -5.7681e-05 0.068011 0.28974 0.0069581 0.11776 0.7106 0 0 0 0 -0.005378 0.082677 -0.14192 0.10138 -0.036896
1.9727 -0.059287 -0.061727 0 -0.083518 0 -0.085165 0 -0.06271 0 -0.079714 -0.012012 4.4096 0.098388 -0.043947 -0.12121 -0.050747 0.01801 -0.14463 -0.13321 0.14629 -0.057575 0.13237 0.24145 -0.021255 0.062307 0.26405 0.0072405 0.1205 0.70231 0 0 0 0 -0.015445 0.06307 -0.14382 0.0955 -0.060738
1.9766 -0.0592 -0.059728 0 -0.072443 0 -0.060513 0 -0.046368 0 -0.059898 -0.028347 4.3734 0.089929 -0.087243 -0.13672 -0.080278 -0.020806 -0.16772 -0.17138 0.11852 -0.077144 0.13258 0.24141 -0.046942 0.047714 0.2447 0.006039 0.1232 0.68352 0 0 0 0 -0.031297 0.040418 -0.1461 0.0866 -0.088646
1.9805 -0.056372 -0.05527 0 -0.052759 0 -0.03661 0 -0.030963 0 -0.038901 -0.043944 4.2803 0.075797 -0.12429 -0.15262 -0.10645 -0.054528 -0.18248 -0.19882 0.093059 -0.099075 0.13208 0.24235 -0.071934 0.025164 0.23418 0.0035001 0.12559 0.65108 0 0 0 0 -0.050165 0.01609 -0.14727 0.076773 -0.11646
1.9844 -0.051244 -0.049719 0 -0.035223 0 -0.027909 0 -0.024581 0 -0.02775 -0.049854 4.168 0.059176 -0.15201 -0.16631 -0.12469 -0.080779 -0.18543 -0.21482 0.073356 -0.12044 0.13118 0.24041 -0.092526 -0.0035271 0.23338 -0.00011948 0.12713 0.61393 0 0 0 0 -0.069498 -0.0090787 -0.14617 0.067705 -0.14101
1.9883 -0.044791 -0.044376 0 -0.027207 0 -0.034577 0 -0.029054 0 -0.028775 -0.044868 4.0839 0.044504 -0.16725 -0.17438 -0.13013 -0.097397 -0.17317 -0.21978 0.063928 -0.13737 0.13079 0.23812 -0.10449 -0.034909 0.24211 -0.004337 0.12695 0.58218 0 0 0 0 -0.085724 -0.034232 -0.14142 0.06154 -0.15849
1.9922 -0.037815 -0.039716 0 -0.028528 0 -0.044607 0 -0.039106 0 -0.036174 -0.035092 4.0265 0.039848 -0.1674 -0.17103 -0.11928 -0.10326 -0.14392 -0.21845 0.073144 -0.14265 0.13464 0.23899 -0.103 -0.059749 0.2551 -0.0076079 0.12213 0.56017 0 0 0 0 -0.092009 -0.057808 -0.13113 0.06171 -0.16331
1.9961 -0.03103 -0.035302 0 -0.033082 0 -0.045569 0 -0.045825 0 -0.041743 -0.029436 3.9545 0.044086 -0.16019 -0.15896 -0.1021 -0.10441 -0.10787 -0.2188 0.096653 -0.13793 0.14405 0.24206 -0.094105 -0.075119 0.26358 -0.0090473 0.11223 0.54631 0 0 0 0 -0.089524 -0.078942 -0.11773 0.066793 -0.15948
2 -0.025405 -0.030502 0 -0.034114 0 -0.034822 0 -0.042493 0 -0.040461 -0.033489 3.8463 0.055237 -0.14899 -0.13979 -0.083802 -0.10334 -0.069586 -0.22364 0.13217 -0.12474 0.15945 0.2426 -0.08133 -0.081141 0.26324 -0.0083243 0.096732 0.53477 0 0 0 0 -0.079554 -0.096657 -0.10283 0.076075 -0.14929
2.0039 -0.021854 -0.025345 0 -0.028824 0 -0.019861 0 -0.029337 0 -0.032648 -0.045278 3.7293 0.070496 -0.13706 -0.11554 -0.069334 -0.10246 -0.033412 -0.23502 0.17664 -0.10537 0.18064 0.23753 -0.068383 -0.079023 0.25054 -0.0053178 0.075448 0.51655 0 0 0 0 -0.06401 -0.10996 -0.088336 0.088699 -0.13539
2.0078 -0.020364 -0.02067 0 -0.01949 0 -0.010311 0 -0.013909 0 -0.022807 -0.056097 3.6386 0.083701 -0.12887 -0.089584 -0.065993 -0.10523 -0.0055522 -0.25499 0.22464 -0.084748 0.20626 0.22875 -0.061475 -0.072426 0.21986 -7.5285e-05 0.047905 0.48307 0 0 0 0 -0.046681 -0.11625 -0.078133 0.10368 -0.1223
2.0117 -0.0197 -0.017394 0 -0.011251 0 -0.010009 0 -0.0061544 0 -0.016648 -0.056621 3.5595 0.087346 -0.12637 -0.066513 -0.074229 -0.11394 0.012111 -0.28059 0.26698 -0.07121 0.22986 0.22025 -0.064257 -0.068633 0.17509 0.0056694 0.017016 0.43329 0 0 0 0 -0.033338 -0.11471 -0.075769 0.1196 -0.1149
2.0156 -0.018346 -0.015678 0 -0.0085916 0 -0.015731 0 -0.011126 0 -0.01758 -0.044175 3.4357 0.080772 -0.12805 -0.047346 -0.0891 -0.12849 0.022067 -0.30889 0.30016 -0.067584 0.24681 0.21264 -0.074893 -0.069053 0.12405 0.010538 -0.014366 0.37765 0 0 0 0 -0.025392 -0.10674 -0.080948 0.13597 -0.11373
2.0195 -0.015876 -0.014851 0 -0.012614 0 -0.021675 0 -0.024719 0 -0.024121 -0.025179 3.2412 0.064443 -0.13282 -0.032325 -0.10744 -0.14907 0.02567 -0.33878 0.3223 -0.075136 0.25385 0.20171 -0.091889 -0.072926 0.072161 0.013673 -0.044429 0.33124 0 0 0 0 -0.023164 -0.093063 -0.093136 0.15256 -0.11881
2.0234 -0.013293 -0.014159 0 -0.020315 0 -0.024082 0 -0.036182 0 -0.030199 -0.010301 3.0275 0.039991 -0.13931 -0.021192 -0.12573 -0.17566 0.024584 -0.36941 0.33231 -0.094136 0.24807 0.18317 -0.11309 -0.078255 0.025375 0.014314 -0.071391 0.29954 0 0 0 0 -0.026276 -0.074702 -0.11113 0.16915 -0.12954
2.0273 -0.011986 -0.013482 0 -0.026253 0 -0.022193 0 -0.03598 0 -0.029186 -0.0061565 2.8784 0.013526 -0.14554 -0.012921 -0.1393 -0.20874 0.020347 -0.40119 0.32788 -0.12259 0.22324 0.15822 -0.13417 -0.076164 -0.0024508 0.011058 -0.091166 0.27153 0 0 0 0 -0.032616 -0.053214 -0.1307 0.18441 -0.1441
2.0313 -0.012479 -0.013306 0 -0.025956 0 -0.01678 0 -0.023032 0 -0.019416 -0.010644 2.8138 -0.0067979 -0.15107 -0.0046723 -0.15012 -0.24342 0.015435 -0.43362 0.31671 -0.14964 0.1885 0.13334 -0.15191 -0.063068 -0.012408 0.005685 -0.10475 0.23059 0 0 0 0 -0.037485 -0.031628 -0.14576 0.19718 -0.15762
2.0352 -0.014299 -0.014078 0 -0.01918 0 -0.00951 0 -0.005567 0 -0.0065817 -0.015577 2.7569 -0.017769 -0.15617 0.0044383 -0.16001 -0.27681 0.01069 -0.46521 0.30106 -0.16995 0.14847 0.11423 -0.16531 -0.038803 -0.0055695 -0.00098867 -0.11202 0.17425 0 0 0 0 -0.038956 -0.010566 -0.15363 0.20672 -0.16774
2.0391 -0.016862 -0.015755 0 -0.010531 0 -0.0037336 0 0.0050678 0 -0.0001918 -0.01367 2.6123 -0.017112 -0.16104 0.015129 -0.17056 -0.30589 0.0070564 -0.49377 0.28297 -0.17882 0.10803 0.10046 -0.17354 -0.0046172 0.015847 -0.0081386 -0.11295 0.12175 0 0 0 0 -0.035389 0.0096382 -0.15237 0.21264 -0.17215
2.043 -0.020067 -0.018014 0 -0.0064137 0 -0.0041393 0 0.0026921 0 -0.006273 -0.0035915 2.3739 -0.0019425 -0.1657 0.028298 -0.18351 -0.32513 0.0064108 -0.5138 0.26436 -0.169 0.075103 0.086859 -0.17503 0.035607 0.047979 -0.014591 -0.10666 0.098468 0 0 0 0 -0.024245 0.029088 -0.13942 0.21459 -0.16671
2.0469 -0.023816 -0.020715 0 -0.010146 0 -0.013487 0 -0.0096783 0 -0.022255 0.010283 2.1383 0.024645 -0.16799 0.044275 -0.19626 -0.3291 0.011478 -0.51631 0.24692 -0.13875 0.05853 0.070316 -0.16826 0.070555 0.080116 -0.019226 -0.093223 0.11167 0 0 0 0 -0.0043779 0.048834 -0.11727 0.2149 -0.14761
2.0508 -0.027237 -0.023893 0 -0.019155 0 -0.028734 0 -0.022673 0 -0.038404 0.021535 2.0007 0.05591 -0.16504 0.062357 -0.20378 -0.31964 0.022049 -0.50002 0.23112 -0.095727 0.057622 0.054423 -0.15361 0.094731 0.10596 -0.022258 -0.074448 0.14332 0 0 0 0 0.022273 0.069156 -0.091638 0.2162 -0.11644
2.0547 -0.028906 -0.027242 0 -0.026851 0 -0.041142 0 -0.027567 0 -0.044668 0.024981 1.9462 0.088282 -0.15408 0.08213 -0.2021 -0.2975 0.037534 -0.4638 0.21753 -0.044409 0.071836 0.046934 -0.13052 0.106 0.12293 -0.023899 -0.050933 0.16869 0 0 0 0 0.054907 0.089703 -0.065458 0.21958 -0.073662
2.0586 -0.028168 -0.029808 0 -0.0279 0 -0.042028 0 -0.022105 0 -0.037455 0.018161 1.8612 0.11821 -0.13226 0.10303 -0.18737 -0.26413 0.056724 -0.40769 0.20676 0.01012 0.099579 0.052585 -0.098656 0.10357 0.1295 -0.024487 -0.023412 0.18156 0 0 0 0 0.092428 0.10983 -0.041554 0.22573 -0.020372
2.0625 -0.026061 -0.030523 0 -0.022494 0 -0.030048 0 -0.011402 0 -0.021515 0.0022613 1.6541 0.13915 -0.092072 0.12323 -0.15184 -0.22121 0.074839 -0.33214 0.20119 0.057994 0.13759 0.068803 -0.056782 0.088609 0.12495 -0.024738 0.007055 0.19866 0 0 0 0 0.13237 0.12654 -0.023948 0.23355 0.04105
2.0664 -0.024584 -0.029198 0 -0.016012 0 -0.013453 0 -0.0039527 0 -0.0063987 -0.017155 1.3547 0.15059 -0.03862 0.14013 -0.10407 -0.17531 0.085565 -0.25205 0.20051 0.094284 0.17551 0.088515 -0.011421 0.072064 0.11717 -0.025502 0.037102 0.23876 0 0 0 0 0.16909 0.13771 -0.010797 0.23779 0.10117
2.0703 -0.024873 -0.026913 0 -0.014531 0 -0.00454 0 -0.0058443 0 -0.00063918 -0.031612 1.0817 0.15303 0.023028 0.15209 -0.051276 -0.12836 0.08629 -0.17504 0.20416 0.11847 0.20883 0.1068 0.033086 0.058319 0.1096 -0.026946 0.064797 0.30002 0 0 0 0 0.19899 0.14248 -8.89e-05 0.2351 0.15467
2.0742 -0.026235 -0.025269 0 -0.020135 0 -0.010382 0 -0.016946 0 -0.0072742 -0.034796 0.91695 0.14703 0.087741 0.15774 0.00010575 -0.081441 0.075543 -0.10697 0.21142 0.13061 0.23418 0.12451 0.072975 0.049995 0.10435 -0.029091 0.088406 0.36158 0 0 0 0 0.21892 0.14035 0.0098426 0.22293 0.19711
2.0781 -0.027115 -0.025141 0 -0.029783 0 -0.027349 0 -0.0313 0 -0.022597 -0.028307 0.82455 0.13317 0.14733 0.15505 0.040744 -0.035162 0.052122 -0.055021 0.22106 0.1311 0.24746 0.14575 0.10285 0.04904 0.10304 -0.031789 0.10527 0.40783 0 0 0 0 0.22404 0.1307 0.021159 0.19807 0.22224
2.082 -0.026904 -0.02616 0 -0.038058 0 -0.043871 0 -0.041282 0 -0.038315 -0.02218 0.69926 0.11431 0.18687 0.14337 0.059392 0.010118 0.02122 -0.023655 0.22957 0.12339 0.24615 0.17262 0.11691 0.052496 0.10373 -0.03416 0.11177 0.44745 0 0 0 0 0.21013 0.11521 0.035329 0.16182 0.22476
2.0859 -0.026542 -0.027346 0 -0.041016 0 -0.049097 0 -0.042718 0 -0.046214 -0.027624 0.48099 0.094673 0.20433 0.12713 0.060659 0.053224 -0.007626 -0.0045473 0.23478 0.1123 0.23551 0.20257 0.11912 0.054929 0.10283 -0.03546 0.10915 0.50432 0 0 0 0 0.18356 0.097864 0.050447 0.1233 0.2119
2.0898 -0.027253 -0.028094 0 -0.038163 0 -0.04063 0 -0.037417 0 -0.043203 -0.047155 0.20747 0.076218 0.19894 0.1088 0.048045 0.092076 -0.029282 0.0065656 0.23588 0.098933 0.2179 0.23047 0.11152 0.05419 0.09903 -0.03525 0.097339 0.58823 0 0 0 0 0.14771 0.080262 0.064889 0.088086 0.18701
2.0938 -0.028952 -0.028444 0 -0.031853 0 -0.025714 0 -0.031365 0 -0.033485 -0.071204 -0.044036 0.060702 0.17153 0.091011 0.026255 0.1242 -0.039176 0.014222 0.23256 0.083935 0.19594 0.25224 0.096674 0.048754 0.091662 -0.033185 0.07652 0.67696 0 0 0 0 0.10651 0.063734 0.076915 0.061699 0.15392
2.0977 -0.030211 -0.028544 0 -0.025461 0 -0.015496 0 -0.03004 0 -0.02559 -0.085252 -0.24727 0.051043 0.12475 0.078847 0.0048535 0.14194 -0.029709 0.025178 0.22543 0.066382 0.17397 0.26636 0.078423 0.038018 0.082191 -0.028681 0.04584 0.73044 0 0 0 0 0.067301 0.049503 0.082998 0.054574 0.11827
2.1016 -0.029834 -0.02817 0 -0.02176 0 -0.016952 0 -0.034576 0 -0.025701 -0.081617 -0.44486 0.046618 0.075092 0.074704 -0.0061379 0.14299 -0.006103 0.041842 0.21935 0.045933 0.15706 0.27278 0.061491 0.026419 0.077244 -0.022895 0.010034 0.72432 0 0 0 0 0.037042 0.036358 0.083346 0.065484 0.086185
2.1055 -0.028198 -0.027022 0 -0.02192 0 -0.028244 0 -0.041637 0 -0.032459 -0.065305 -0.68372 0.045904 0.031714 0.078199 -0.0052901 0.12892 0.025018 0.061489 0.21767 0.023584 0.14712 0.27148 0.046602 0.016228 0.080847 -0.016993 -0.026998 0.67037 0 0 0 0 0.017012 0.023283 0.079738 0.089162 0.058797
2.1094 -0.026795 -0.025386 0 -0.02502 0 -0.040465 0 -0.046567 0 -0.038013 -0.048902 -0.9547 0.047806 0.00035104 0.088957 0.0071704 0.10112 0.058731 0.080846 0.2229 0.00069588 0.14553 0.26258 0.033728 0.0082786 0.095644 -0.011939 -0.062037 0.60428 0 0 0 0 0.007646 0.0099055 0.073534 0.12164 0.036472
2.1133 -0.026509 -0.024121 0 -0.028305 0 -0.044244 0 -0.046685 0 -0.034885 -0.041724 -1.2081 0.050967 -0.013408 0.10626 0.029396 0.061827 0.08901 0.094702 0.23798 -0.020448 0.15366 0.24713 0.022219 0.0026767 0.12423 -0.0089776 -0.090902 0.55376 0 0 0 0 0.008689 -0.0038396 0.066478 0.15783 0.019042
2.1172 -0.026614 -0.023697 0 -0.028579 0 -0.036427 0 -0.04207 0 -0.02268 -0.043208 -1.418 0.053291 -0.0066724 0.12766 0.052206 0.017179 0.10605 0.090309 0.26609 -0.033372 0.17209 0.22694 0.010198 -0.0044833 0.16604 -0.010393 -0.1047 0.51705 0 0 0 0 0.016914 -0.015193 0.060865 0.18988 0.005548
2.1211 -0.025611 -0.02332 0 -0.024264 0 -0.022042 0 -0.034135 0 -0.0085571 -0.045456 -1.6118 0.0543 0.0075193 0.1486 0.065712 -0.025717 0.11056 0.066697 0.30071 -0.036792 0.1942 0.20342 -0.0026341 -0.016807 0.21009 -0.015414 -0.10398 0.46949 0 0 0 0 0.025404 -0.021023 0.056324 0.21667 -0.0058049
2.125 -0.022902 -0.021362 0 -0.016666 0 -0.010198 0 -0.024327 0 -0.0011177 -0.041031 -1.8316 0.054205 0.022524 0.1668 0.064974 -0.065075 0.10291 0.023372 0.33785 -0.030269 0.21643 0.17695 -0.015432 -0.035337 0.25052 -0.023575 -0.088673 0.3889 0 0 0 0 0.031615 -0.018928 0.051984 0.23912 -0.014603
2.1289 -0.01941 -0.017 0 -0.0092481 0 -0.0071073 0 -0.01437 0 -0.0034647 -0.028412 -2.0828 0.053384 0.032061 0.18006 0.046096 -0.099976 0.084053 -0.038772 0.37315 -0.014143 0.23512 0.14798 -0.026998 -0.060139 0.28187 -0.034173 -0.059626 0.27646 0 0 0 0 0.033587 -0.0069059 0.046887 0.25862 -0.020128
2.1328 -0.016569 -0.011442 0 -0.0053306 0 -0.011742 0 -0.0068786 0 -0.011579 -0.011542 -2.3362 0.052752 0.026743 0.18411 0.0025733 -0.13089 0.054698 -0.11763 0.39793 0.010396 0.24364 0.11843 -0.033977 -0.088992 0.29506 -0.045846 -0.018336 0.15753 0 0 0 0 0.029363 0.018811 0.039277 0.27773 -0.019494
2.1367 -0.014912 -0.0072886 0 -0.0060246 0 -0.017493 0 -0.0043571 0 -0.018686 0.004037 -2.5781 0.053209 0.0068194 0.17736 -0.059387 -0.16177 0.019874 -0.1994 0.40516 0.036445 0.23909 0.091559 -0.033237 -0.11288 0.28953 -0.055978 0.025562 0.065038 0 0 0 0 0.021978 0.054544 0.029502 0.29717 -0.010683
2.1406 -0.013824 -0.0063798 0 -0.0098774 0 -0.018157 0 -0.0067592 0 -0.0208 0.014284 -2.8346 0.05454 -0.019653 0.16171 -0.12941 -0.19373 -0.016485 -0.27378 0.39547 0.059725 0.22445 0.069784 -0.024935 -0.12646 0.27105 -0.063444 0.064938 0.018906 0 0 0 0 0.015401 0.093867 0.019821 0.31384 0.0055116
2.1445 -0.012507 -0.0081348 0 -0.014118 0 -0.012909 0 -0.010323 0 -0.01848 0.017633 -3.134 0.056373 -0.046225 0.13846 -0.20025 -0.22599 -0.051723 -0.33394 0.36941 0.078051 0.20216 0.05274 -0.0092966 -0.1266 0.24307 -0.067597 0.095185 0.014286 0 0 0 0 0.012452 0.13217 0.012236 0.32419 0.028498
2.1484 -0.010886 -0.010036 0 -0.016214 0 -0.0060711 0 -0.0099194 0 -0.014389 0.01515 -3.4523 0.058142 -0.065384 0.10953 -0.26391 -0.25678 -0.083065 -0.3735 0.32867 0.089805 0.17557 0.03766 0.012913 -0.11107 0.20959 -0.068018 0.11206 0.024687 0 0 0 0 0.016007 0.16441 0.009046 0.32391 0.057188
2.1523 -0.0094172 -0.0098238 0 -0.01478 0 -0.0024417 0 -0.0035389 0 -0.010214 0.010497 -3.7204 0.058139 -0.059995 0.080187 -0.30125 -0.27616 -0.10224 -0.3782 0.27729 0.093342 0.15287 0.021931 0.039295 -0.077959 0.17628 -0.064016 0.10665 0.018581 0 0 0 0 0.031927 0.17905 0.015563 0.30068 0.08841
2.1563 -0.0082411 -0.0073163 0 -0.0098686 0 -0.0029705 0 0.0053471 0 -0.0059836 0.0085213 -3.8969 0.055962 -0.034325 0.056425 -0.31313 -0.28016 -0.10847 -0.35999 0.22653 0.093349 0.13817 0.005473 0.063862 -0.040268 0.14575 -0.058201 0.087253 -0.01951 0 0 0 0 0.055315 0.17857 0.028525 0.26011 0.11647
2.1602 -0.0068356 -0.0042249 0 -0.0030165 0 -0.0047261 0 0.010378 0 -0.001424 0.012003 -4.025 0.051396 0.007063 0.040716 -0.30045 -0.26691 -0.10086 -0.32362 0.1802 0.090881 0.13184 -0.0090778 0.083618 -0.0035573 0.11803 -0.051567 0.057479 -0.077578 0 0 0 0 0.082764 0.16453 0.045353 0.20584 0.13831
2.1641 -0.0045939 -0.002353 0 0.0031399 0 -0.0045149 0 0.0079161 0 0.0030526 0.018928 -4.2004 0.044286 0.057932 0.034679 -0.26589 -0.23617 -0.079465 -0.27441 0.1411 0.086465 0.13307 -0.0182 0.095811 0.027425 0.093002 -0.045039 0.021324 -0.12472 0 0 0 0 0.11029 0.13923 0.062994 0.1425 0.15114
2.168 -0.0015508 -0.0020274 0 0.0061136 0 -0.001976 0 0.00047189 0 0.0068155 0.023532 -4.4786 0.034117 0.10616 0.04013 -0.21433 -0.18886 -0.044639 -0.21952 0.11205 0.079148 0.139 -0.019615 0.095704 0.046762 0.070493 -0.03984 -0.015332 -0.13533 0 0 0 0 0.13043 0.10626 0.075786 0.078211 0.1499
2.1719 0.0016575 -0.0021103 0 0.0052781 0 0.00091944 0 -0.0053969 0 0.0097975 0.021061 -4.8216 0.020323 0.1321 0.052763 -0.16187 -0.13757 -0.0046577 -0.16967 0.090086 0.065443 0.14085 -0.013378 0.080845 0.054763 0.051087 -0.036926 -0.044094 -0.10956 0 0 0 0 0.13344 0.073014 0.076825 0.025622 0.13186
2.1758 0.0045185 -0.0012182 0 0.0026383 0 0.0028286 0 -0.0047829 0 0.012273 0.011964 -5.1423 0.0028307 0.13171 0.066215 -0.11899 -0.094094 0.031962 -0.12817 0.069954 0.044427 0.13426 -0.0018141 0.055062 0.058033 0.035671 -0.03605 -0.062686 -0.071993 0 0 0 0 0.11918 0.042651 0.066657 -0.012608 0.10101
2.1797 0.0071557 0.0012568 0 0.0016039 0 0.0047609 0 0.0016134 0 0.014079 0.0013116 -5.3943 -0.018947 0.10391 0.077241 -0.090331 -0.06506 0.060479 -0.096123 0.049511 0.015968 0.11761 0.011336 0.020696 0.060373 0.025354 -0.037176 -0.069775 -0.049711 0 0 0 0 0.087948 0.015795 0.046223 -0.035789 0.059496
2.1836 0.010085 0.0051453 0 0.0044917 0 0.0086411 0 0.0087323 0 0.014705 -0.0059564 -5.6069 -0.045572 0.05003 0.082994 -0.078927 -0.056107 0.076743 -0.073723 0.02716 -0.019287 0.090352 0.022396 -0.019201 0.065591 0.021182 -0.040192 -0.064715 -0.051009 0 0 0 0 0.041397 -0.0077083 0.017463 -0.044544 0.010178
2.1875 0.01363 0.010067 0 0.010874 0 0.014621 0 0.012007 0 0.014367 -0.0089508 -5.8342 -0.078877 -0.023684 0.080435 -0.086452 -0.07655 0.073945 -0.061113 0.0044073 -0.056962 0.054682 0.029461 -0.056999 0.078942 0.025665 -0.045241 -0.04544 -0.064827 0 0 0 0 -0.015301 -0.030077 -0.014128 -0.040422 -0.040296
2.1914 0.017725 0.01567 0 0.018208 0 0.02047 0 0.011097 0 0.014499 -0.010082 -6.0894 -0.11569 -0.094962 0.07524 -0.098285 -0.1131 0.06007 -0.05315 -0.011778 -0.087598 0.021231 0.033127 -0.084355 0.096884 0.035259 -0.051227 -0.018959 -0.078958 0 0 0 0 -0.06812 -0.054166 -0.039994 -0.031692 -0.082604
2.1953 0.022174 0.021373 0 0.023975 0 0.023854 0 0.0094075 0 0.016517 -0.011134 -6.3418 -0.15333 -0.15406 0.071683 -0.10691 -0.15698 0.040476 -0.048869 -0.016266 -0.10625 -0.0047182 0.035104 -0.097501 0.11542 0.048196 -0.057488 0.011019 -0.095734 0 0 0 0 -0.11065 -0.07967 -0.056658 -0.019756 -0.11224
2.1992 0.026807 0.026285 0 0.027238 0 0.024894 0 0.010561 0 0.020054 -0.010989 -6.5713 -0.18913 -0.1942 0.073195 -0.10706 -0.20091 0.019485 -0.04828 -0.0049679 -0.10934 -0.019362 0.035466 -0.093754 0.13084 0.06347 -0.063392 0.041294 -0.12841 0 0 0 0 -0.1383 -0.10538 -0.06167 -0.004546 -0.12574
2.2031 0.031253 0.029744 0 0.028444 0 0.026055 0 0.015419 0 0.023005 -0.0073878 -6.8008 -0.2187 -0.208 0.084285 -0.093239 -0.23533 0.0024797 -0.052959 0.027833 -0.092437 -0.018261 0.031158 -0.069668 0.13753 0.080669 -0.06796 0.067484 -0.18436 0 0 0 0 -0.14561 -0.12806 -0.052097 0.016294 -0.11838
2.207 0.03477 0.032015 0 0.028372 0 0.029496 0 0.021984 0 0.023802 -0.00010098 -7.0624 -0.23505 -0.19681 0.10623 -0.067747 -0.25071 -0.0060517 -0.067416 0.081425 -0.057504 -0.001961 0.017819 -0.027595 0.12907 0.10243 -0.069616 0.082857 -0.25586 0 0 0 0 -0.13294 -0.1395 -0.028346 0.048669 -0.089753
2.2109 0.036681 0.034202 0 0.027772 0 0.034832 0 0.02749 0 0.023475 0.0086234 -7.3438 -0.23877 -0.17609 0.13156 -0.042745 -0.25223 -0.0092368 -0.091729 0.14111 -0.016914 0.020183 -0.0063502 0.020574 0.1085 0.13099 -0.068494 0.087004 -0.32872 0 0 0 0 -0.11174 -0.13776 0.0023956 0.091265 -0.050658
2.2148 0.037123 0.03716 0 0.027893 0 0.039698 0 0.030419 0 0.02485 0.016743 -7.5924 -0.23002 -0.15343 0.15519 -0.025834 -0.24375 -0.009233 -0.12623 0.19734 0.022621 0.04338 -0.038561 0.068388 0.0772 0.16796 -0.064689 0.079409 -0.39705 0 0 0 0 -0.087792 -0.12197 0.036726 0.14204 -0.006657
2.2188 0.03714 0.040391 0 0.030494 0 0.042225 0 0.031077 0 0.029389 0.024631 -7.7803 -0.20973 -0.13605 0.17181 -0.024303 -0.23006 -0.0084019 -0.17067 0.24017 0.054546 0.062977 -0.073688 0.10942 0.037011 0.21439 -0.058493 0.060216 -0.46516 0 0 0 0 -0.066742 -0.092359 0.071152 0.1977 0.036515
2.2227 0.037736 0.042116 0 0.036414 0 0.042566 0 0.031008 0 0.035142 0.033895 -7.9476 -0.17956 -0.13433 0.171 -0.051475 -0.2208 -0.010151 -0.22446 0.24887 0.067554 0.071643 -0.10871 0.13182 -0.010004 0.27073 -0.0506 0.029474 -0.53495 0 0 0 0 -0.057399 -0.050691 0.099456 0.2483 0.06891
2.2266 0.03876 0.04069 0 0.043843 0 0.041939 0 0.032047 0 0.03836 0.044415 -8.1623 -0.14768 -0.14576 0.15347 -0.10178 -0.22331 -0.014013 -0.2805 0.22122 0.062731 0.069831 -0.14458 0.13449 -0.058778 0.32736 -0.043032 -0.0050163 -0.5964 0 0 0 0 -0.059816 -0.0084244 0.11784 0.28181 0.087258
2.2305 0.038917 0.036131 0 0.048568 0 0.040686 0 0.035403 0 0.037244 0.053669 -8.4381 -0.11832 -0.16371 0.12493 -0.16561 -0.23752 -0.017397 -0.33438 0.16477 0.0455 0.060752 -0.18326 0.12134 -0.10669 0.37645 -0.036723 -0.038039 -0.63582 0 0 0 0 -0.070169 0.027875 0.12557 0.2943 0.093569
2.2344 0.037072 0.030347 0 0.046868 0 0.037871 0 0.040876 0 0.033761 0.059555 -8.7119 -0.094055 -0.18268 0.09038 -0.23536 -0.2623 -0.017994 -0.38285 0.086231 0.020145 0.046847 -0.22312 0.095448 -0.15143 0.41176 -0.032231 -0.065779 -0.65357 0 0 0 0 -0.085298 0.053882 0.12199 0.28356 0.089672
2.2383 0.033514 0.025818 0 0.038841 0 0.032878 0 0.046686 0 0.031505 0.063231 -8.9176 -0.077324 -0.19531 0.056876 -0.30116 -0.29492 -0.012663 -0.42214 -0.0046344 -0.0076991 0.031235 -0.25813 0.061058 -0.18993 0.42559 -0.030052 -0.083784 -0.66847 0 0 0 0 -0.10094 0.065154 0.10643 0.24813 0.07835
2.2422 0.029792 0.023877 0 0.028957 0 0.026977 0 0.050444 0 0.03198 0.068019 -9.0702 -0.068937 -0.18902 0.038133 -0.34595 -0.32543 0.0026611 -0.44617 -0.085544 -0.028394 0.018787 -0.28216 0.026434 -0.21375 0.40764 -0.030301 -0.085703 -0.69953 0 0 0 0 -0.10971 0.058709 0.079465 0.19253 0.065316
2.2461 0.027302 0.024015 0 0.022956 0 0.022787 0 0.050892 0 0.033423 0.075141 -9.2547 -0.062997 -0.16593 0.035259 -0.36982 -0.34528 0.023688 -0.45792 -0.14501 -0.040202 0.010507 -0.29403 -0.0032103 -0.2216 0.36975 -0.031619 -0.076204 -0.74312 0 0 0 0 -0.11084 0.044365 0.048813 0.13377 0.054557
2.25 0.026192 0.024639 0 0.023571 0 0.022029 0 0.048907 0 0.033294 0.081299 -9.524 -0.056303 -0.1277 0.047443 -0.37342 -0.3502 0.047568 -0.45765 -0.17932 -0.043347 0.0065729 -0.29764 -0.026584 -0.21173 0.31786 -0.033626 -0.057434 -0.77203 0 0 0 0 -0.10453 0.026866 0.01837 0.079264 0.046609
2.2539 0.025727 0.024451 0 0.028659 0 0.02394 0 0.046612 0 0.031353 0.08141 -9.8263 -0.045795 -0.077024 0.072565 -0.35855 -0.33696 0.071221 -0.44586 -0.18701 -0.038769 0.0069574 -0.29681 -0.043115 -0.18341 0.25844 -0.036054 -0.03195 -0.75997 0 0 0 0 -0.09147 0.010833 -0.0080099 0.035528 0.041406
2.2578 0.025517 0.023287 0 0.033086 0 0.025971 0 0.045197 0 0.029739 0.073827 -10.055 -0.026483 -0.018652 0.10587 -0.32734 -0.30004 0.089197 -0.42145 -0.16747 -0.02837 0.012137 -0.29047 -0.052586 -0.13522 0.20158 -0.039046 -0.0035742 -0.7062 0 0 0 0 -0.072741 0.0031565 -0.02347 0.011861 0.03752
2.2617 0.026043 0.021921 0 0.032537 0 0.02597 0 0.043637 0 0.030121 0.062165 -10.173 0.0016753 0.037437 0.13676 -0.28817 -0.2461 0.098737 -0.38773 -0.13577 -0.016647 0.021592 -0.2737 -0.058078 -0.078443 0.15582 -0.043281 0.022263 -0.6338 0 0 0 0 -0.051716 0.0058061 -0.025377 0.006422 0.031921
2.2656 0.027832 0.021285 0 0.026319 0 0.023703 0 0.039794 0 0.031485 0.051501 -10.257 0.034556 0.086569 0.16116 -0.24527 -0.18449 0.10186 -0.34833 -0.10271 -0.0051746 0.034664 -0.24373 -0.061241 -0.023885 0.12037 -0.049059 0.04404 -0.5646 0 0 0 0 -0.030078 0.015438 -0.016716 0.011862 0.023943
2.2695 0.030377 0.021849 0 0.017564 0 0.020617 0 0.032976 0 0.031302 0.043144 -10.414 0.068735 0.12593 0.17747 -0.20012 -0.12125 0.10023 -0.30539 -0.073551 0.0056804 0.051005 -0.20434 -0.062336 0.021352 0.093831 -0.056492 0.061206 -0.49951 0 0 0 0 -0.0086413 0.029527 0.00021586 0.023725 0.013672
2.2734 0.032243 0.023505 0 0.011312 0 0.018613 0 0.0253 0 0.028675 0.033898 -10.656 0.10006 0.15327 0.18517 -0.15361 -0.062883 0.096088 -0.26123 -0.052436 0.015984 0.070098 -0.16374 -0.061247 0.050285 0.073619 -0.065543 0.073739 -0.42572 0 0 0 0 0.011923 0.04492 0.022273 0.037136 0.0016704
2.2773 0.032356 0.025777 0 0.01176 0 0.019077 0 0.020168 0 0.025665 0.020589 -10.887 0.1179 0.16312 0.18554 -0.10609 -0.022875 0.093518 -0.22075 -0.041923 0.026624 0.089662 -0.12819 -0.055704 0.050249 0.054439 -0.075321 0.082208 -0.33997 0 0 0 0 0.029709 0.055384 0.042189 0.045052 -0.009598
2.2813 0.030987 0.027972 0 0.019814 0 0.022439 0 0.019057 0 0.02504 0.0046131 -11.023 0.12195 0.16156 0.18475 -0.059479 0.00012281 0.093332 -0.18589 -0.033818 0.037559 0.10597 -0.098144 -0.046377 0.033308 0.033279 -0.083865 0.089646 -0.25806 0 0 0 0 0.043897 0.059965 0.055364 0.048113 -0.018358
2.2852 0.029279 0.029242 0 0.031972 0 0.027777 0 0.019717 0 0.026966 -0.0086809 -11.098 0.11257 0.15009 0.18419 -0.015626 0.0071298 0.094499 -0.15732 -0.024423 0.04806 0.11695 -0.070757 -0.033775 0.0061718 0.011188 -0.090168 0.096601 -0.19837 0 0 0 0 0.053528 0.059116 0.060753 0.048304 -0.024322
2.2891 0.027871 0.02876 0 0.041576 0 0.032586 0 0.017801 0 0.028486 -0.015015 -11.23 0.091128 0.13033 0.18455 0.023568 8.9016e-05 0.095607 -0.13525 -0.010706 0.057253 0.12099 -0.045415 -0.018685 -0.024049 -0.010104 -0.093429 0.10326 -0.15966 0 0 0 0 0.057875 0.053733 0.058162 0.047997 -0.027578
2.293 0.026268 0.026176 0 0.042521 0 0.033609 0 0.010744 0 0.026552 -0.014974 -11.475 0.060315 0.10375 0.18522 0.054354 -0.018058 0.093533 -0.11979 0.010823 0.06322 0.11568 -0.025613 -0.0026038 -0.046206 -0.026047 -0.092492 0.10887 -0.12206 0 0 0 0 0.055567 0.045563 0.048194 0.051673 -0.028797
2.2969 0.023635 0.022082 0 0.033473 0 0.029003 0 0.00053618 0 0.021379 -0.012642 -11.751 0.028809 0.074309 0.18306 0.074717 -0.039172 0.084759 -0.10804 0.03846 0.064286 0.10271 -0.01517 0.011832 -0.050079 -0.031186 -0.087975 0.11079 -0.072969 0 0 0 0 0.047975 0.037903 0.035918 0.063794 -0.030264
2.3008 0.019991 0.01798 0 0.019349 0 0.020327 0 -0.0072121 0 0.016469 -0.011133 -11.932 0.0019875 0.045219 0.17699 0.087677 -0.058537 0.070083 -0.097055 0.067019 0.061386 0.086664 -0.013494 0.024097 -0.03895 -0.026835 -0.081824 0.10756 -0.027993 0 0 0 0 0.038402 0.031758 0.025163 0.082978 -0.032933
2.3047 0.016317 0.015496 0 0.0082976 0 0.012156 0 -0.0073357 0 0.015275 -0.01017 -11.996 -0.017887 0.018113 0.16701 0.095076 -0.074701 0.050378 -0.085725 0.093286 0.055131 0.070038 -0.015774 0.034375 -0.016151 -0.014493 -0.075049 0.097997 -0.019892 0 0 0 0 0.028714 0.02716 0.017543 0.10781 -0.036807
2.3086 0.013527 0.015246 0 0.006039 0 0.0089467 0 0.00087874 0 0.017934 -0.007817 -12.063 -0.029411 -0.005588 0.15371 0.099161 -0.087028 0.027062 -0.073229 0.1141 0.046379 0.055242 -0.018155 0.04323 0.013525 0.003448 -0.068646 0.081126 -0.064204 0 0 0 0 0.020766 0.023789 0.014196 0.13618 -0.041518
2.3125 0.011685 0.016298 0 0.012005 0 0.011583 0 0.012938 0 0.021258 -0.0034405 -12.248 -0.031992 -0.023299 0.1405 0.10397 -0.096884 0.0038547 -0.059709 0.12383 0.036692 0.045598 -0.021926 0.052886 0.038826 0.020883 -0.063954 0.054605 -0.13867 0 0 0 0 0.017634 0.020353 0.01625 0.163 -0.044712
2.3164 0.010478 0.016852 0 0.020316 0 0.016738 0 0.02223 0 0.021719 0.001935 -12.507 -0.032432 -0.036426 0.1322 0.11213 -0.10825 -0.014934 -0.047416 0.12568 0.028046 0.039131 -0.031682 0.065442 0.052339 0.032104 -0.060508 0.022952 -0.20095 0 0 0 0 0.01837 0.015978 0.021254 0.18451 -0.043939
2.3203 0.010252 0.015774 0 0.024503 0 0.019724 0 0.024586 0 0.01842 0.0077689 -12.666 -0.033873 -0.045576 0.13069 0.12389 -0.12222 -0.027302 -0.037774 0.1225 0.021271 0.033854 -0.049311 0.081404 0.053578 0.035975 -0.057744 -0.010943 -0.22795 0 0 0 0 0.022013 0.011095 0.028841 0.20037 -0.038102
2.3242 0.012058 0.013728 0 0.021917 0 0.018279 0 0.020895 0 0.013565 0.015135 -12.619 -0.038445 -0.051018 0.13705 0.13921 -0.13901 -0.031521 -0.031895 0.11689 0.017182 0.028125 -0.070646 0.10092 0.043294 0.032259 -0.055212 -0.044465 -0.23609 0 0 0 0 0.027842 0.0064353 0.039269 0.21102 -0.02645
2.3281 0.016359 0.012796 0 0.014699 0 0.014074 0 0.01599 0 0.010619 0.024811 -12.468 -0.048207 -0.052504 0.15225 0.15782 -0.15784 -0.024852 -0.031269 0.11253 0.017191 0.019801 -0.088814 0.12382 0.023995 0.02155 -0.052365 -0.073816 -0.26163 0 0 0 0 0.035165 0.003621 0.054023 0.21801 -0.0080176
2.332 0.021895 0.014749 0 0.007598 0 0.011019 0 0.014854 0 0.01209 0.034669 -12.445 -0.062161 -0.04885 0.17346 0.17867 -0.17385 -0.0047033 -0.036193 0.11446 0.023913 0.0082074 -0.10078 0.14812 0.0039648 0.0083598 -0.04912 -0.093731 -0.32226 0 0 0 0 0.044032 0.0058466 0.076716 0.22691 0.016342
2.3359 0.026295 0.01944 0 0.0051465 0 0.012304 0 0.019146 0 0.018379 0.040236 -12.671 -0.076288 -0.040475 0.19522 0.20047 -0.18378 0.025455 -0.044066 0.12262 0.037235 -0.0036702 -0.10996 0.17163 -0.011775 -0.0029765 -0.04618 -0.10481 -0.39963 0 0 0 0 0.054876 0.013244 0.10681 0.24114 0.043108
2.3398 0.028094 0.024787 0 0.0098584 0 0.018503 0 0.026532 0 0.027774 0.038695 -13.024 -0.088482 -0.027335 0.21494 0.22261 -0.18611 0.06419 -0.053771 0.13661 0.05743 -0.013508 -0.12191 0.19339 -0.022272 -0.010671 -0.044083 -0.10734 -0.45864 0 0 0 0 0.068168 0.02576 0.1436 0.26195 0.070553
2.3438 0.028042 0.028438 0 0.021295 0 0.027514 0 0.032925 0 0.037105 0.03224 -13.263 -0.096868 -0.0096778 0.23032 0.2444 -0.17997 0.1096 -0.064242 0.15555 0.08437 -0.018902 -0.13799 0.21262 -0.027634 -0.013344 -0.04335 -0.10212 -0.48097 0 0 0 0 0.084221 0.042949 0.18565 0.2899 0.096948
2.3477 0.028195 0.029625 0 0.035577 0 0.035588 0 0.035526 0 0.042942 0.026845 -13.282 -0.098832 0.011574 0.23791 0.26364 -0.16497 0.15786 -0.07444 0.17736 0.11737 -0.014948 -0.15355 0.22809 -0.030979 -0.0088578 -0.0449 -0.090344 -0.47864 0 0 0 0 0.1031 0.063651 0.22828 0.3244 0.11914
2.3516 0.029724 0.029549 0 0.046258 0 0.038903 0 0.034315 0 0.043268 0.027345 -13.207 -0.096631 0.031818 0.23941 0.27759 -0.14774 0.20163 -0.084614 0.19755 0.15014 -0.0027867 -0.16273 0.24053 -0.038503 0.0013327 -0.047963 -0.077008 -0.47784 0 0 0 0 0.12184 0.084119 0.2633 0.35888 0.13599
2.3555 0.031843 0.030061 0 0.047618 0 0.035649 0 0.031323 0 0.038822 0.0336 -13.248 -0.092469 0.048136 0.23691 0.28477 -0.13244 0.23723 -0.095591 0.21409 0.17831 0.014569 -0.16429 0.25028 -0.05185 0.016498 -0.051645 -0.064313 -0.49365 0 0 0 0 0.13831 0.10264 0.28684 0.38941 0.14769
2.3594 0.032985 0.032023 0 0.039123 0 0.027951 0 0.028943 0 0.032977 0.041179 -13.464 -0.087714 0.058409 0.23175 0.284 -0.12174 0.26214 -0.10811 0.22557 0.1985 0.034613 -0.16245 0.25727 -0.071243 0.036604 -0.055307 -0.053441 -0.52125 0 0 0 0 0.15104 0.11818 0.29621 0.41331 0.15434
2.3633 0.032817 0.034892 0 0.027236 0 0.021787 0 0.028805 0 0.029841 0.045269 -13.712 -0.083752 0.060232 0.22541 0.27399 -0.11838 0.27365 -0.12318 0.23057 0.20665 0.053964 -0.1623 0.26102 -0.095769 0.062065 -0.0582 -0.045309 -0.54729 0 0 0 0 0.15842 0.12985 0.28862 0.42776 0.15611
2.3672 0.03277 0.037697 0 0.021779 0 0.02356 0 0.031595 0 0.03178 0.043855 -13.81 -0.081044 0.051615 0.21958 0.25493 -0.12378 0.27032 -0.14211 0.22797 0.19801 0.066805 -0.16511 0.25963 -0.11918 0.093971 -0.059681 -0.039701 -0.56461 0 0 0 0 0.15968 0.13753 0.26293 0.43075 0.15387
2.3711 0.034535 0.040147 0 0.028727 0 0.034988 0 0.037048 0 0.038106 0.038034 -13.741 -0.078044 0.037865 0.21453 0.23311 -0.13269 0.26038 -0.16342 0.22142 0.1795 0.073227 -0.16831 0.2537 -0.13584 0.12936 -0.060621 -0.03454 -0.57551 0 0 0 0 0.15864 0.14372 0.22919 0.42815 0.15038
2.375 0.038299 0.042675 0 0.045273 0 0.050675 0 0.043691 0 0.045741 0.030692 -13.648 -0.073883 0.021519 0.21018 0.21148 -0.14261 0.24741 -0.1863 0.21245 0.15461 0.073929 -0.16953 0.24319 -0.14346 0.16645 -0.061618 -0.029056 -0.58541 0 0 0 0 0.15704 0.14942 0.19158 0.42252 0.14659
2.3789 0.042687 0.045549 0 0.061714 0 0.061426 0 0.04896 0 0.05118 0.02538 -13.666 -0.067895 0.0050675 0.20637 0.19267 -0.15121 0.23479 -0.20984 0.20249 0.12705 0.070099 -0.16969 0.22832 -0.14069 0.20323 -0.063256 -0.022689 -0.59813 0 0 0 0 0.15639 0.15552 0.15407 0.41626 0.14328
2.3828 0.046294 0.048279 0 0.068772 0 0.061375 0 0.050492 0 0.052495 0.025345 -13.782 -0.059553 -0.0079267 0.20294 0.18024 -0.15543 0.2269 -0.23251 0.19328 0.10274 0.064144 -0.17195 0.20932 -0.12648 0.23566 -0.066425 -0.015187 -0.61706 0 0 0 0 0.15828 0.16297 0.12196 0.41229 0.14115
2.3867 0.048884 0.050078 0 0.064133 0 0.052884 0 0.04807 0 0.050407 0.031735 -13.883 -0.050816 -0.016452 0.19985 0.17305 -0.15557 0.2242 -0.25284 0.18509 0.085969 0.059907 -0.17829 0.18901 -0.10765 0.26072 -0.07078 -0.0079193 -0.64609 0 0 0 0 0.16141 0.17146 0.09699 0.41087 0.13959
2.3906 0.050933 0.050754 0 0.053001 0 0.044562 0 0.044335 0 0.047947 0.04184 -13.911 -0.043426 -0.02216 0.19728 0.16787 -0.15381 0.22424 -0.27058 0.17674 0.075985 0.058325 -0.1878 0.16961 -0.089761 0.27907 -0.075256 -0.0020057 -0.6854 0 0 0 0 0.16383 0.18015 0.077433 0.41033 0.13771
2.3945 0.05229 0.050837 0 0.043091 0 0.043883 0 0.04301 0 0.048594 0.050002 -13.928 -0.038344 -0.026242 0.1954 0.16266 -0.15153 0.22536 -0.28544 0.16714 0.071986 0.059539 -0.19839 0.15259 -0.076012 0.29141 -0.079015 0.0018819 -0.72678 0 0 0 0 0.16441 0.18845 0.062301 0.4095 0.13501
2.3984 0.051824 0.050647 0 0.039026 0 0.050951 0 0.045729 0 0.053513 0.051989 -14.02 -0.036342 -0.030134 0.19441 0.15529 -0.15021 0.22575 -0.29721 0.155 0.072571 0.063229 -0.20946 0.1394 -0.069264 0.29903 -0.081115 0.0031871 -0.75678 0 0 0 0 0.16215 0.19573 0.050393 0.40711 0.13102
2.4023 0.048598 0.049399 0 0.04041 0 0.058787 0 0.050339 0 0.059739 0.049349 -14.172 -0.037548 -0.035705 0.19465 0.14368 -0.15144 0.22345 -0.30472 0.13779 0.075324 0.067688 -0.22223 0.13298 -0.073194 0.3049 -0.079704 0.0014633 -0.76671 0 0 0 0 0.15711 0.20085 0.041178 0.40178 0.12565
2.4063 0.043124 0.045596 0 0.043635 0 0.059414 0 0.052492 0 0.061311 0.048823 -14.274 -0.039064 -0.041985 0.19545 0.13123 -0.1535 0.22052 -0.30935 0.11791 0.07786 0.070706 -0.23751 0.1311 -0.082313 0.3121 -0.076033 -0.0011148 -0.75895 0 0 0 0 0.15291 0.20434 0.034015 0.39573 0.12049
2.4102 0.037071 0.038547 0 0.044656 0 0.050018 0 0.049308 0 0.053481 0.056193 -14.256 -0.039926 -0.047815 0.19642 0.12026 -0.1551 0.21847 -0.31149 0.097344 0.080068 0.071549 -0.25356 0.13269 -0.094093 0.32085 -0.070945 -0.0036272 -0.74151 0 0 0 0 0.1513 0.20627 0.029311 0.39037 0.11637
2.4141 0.031631 0.029451 0 0.040767 0 0.034225 0 0.04182 0 0.037054 0.070042 -14.182 -0.039617 -0.052059 0.19714 0.1128 -0.15509 0.21861 -0.31163 0.078316 0.082019 0.069731 -0.26637 0.13649 -0.10609 0.33083 -0.065376 -0.0053049 -0.71687 0 0 0 0 0.15347 0.20672 0.027314 0.3869 0.11389
2.418 0.026435 0.020771 0 0.03155 0 0.018548 0 0.034066 0 0.018885 0.081844 -14.178 -0.038408 -0.052822 0.19693 0.11176 -0.15172 0.22256 -0.3105 0.065106 0.084253 0.06474 -0.27175 0.14054 -0.11494 0.34031 -0.06089 -0.005268 -0.67806 0 0 0 0 0.1604 0.20541 0.02842 0.38694 0.1137
2.4219 0.020276 0.014376 0 0.019496 0 0.0079354 0 0.029795 0 0.0073271 0.082793 -14.279 -0.039533 -0.049872 0.19522 0.11612 -0.14493 0.22869 -0.30984 0.062009 0.086962 0.05763 -0.26698 0.14201 -0.11815 0.34557 -0.059003 -0.0037827 -0.61672 0 0 0 0 0.16828 0.20207 0.030792 0.3895 0.11444
2.4258 0.012847 0.010231 0 0.0093953 0 0.0037523 0 0.029693 0 0.0060386 0.071005 -14.391 -0.045104 -0.045294 0.19238 0.12164 -0.13652 0.2336 -0.31042 0.068053 0.08936 0.050139 -0.25096 0.14043 -0.11658 0.34575 -0.059336 -0.0018686 -0.53319 0 0 0 0 0.17262 0.19702 0.032127 0.39188 0.11412
2.4297 0.0054463 0.0068784 0 0.0054611 0 0.0043137 0 0.031166 0 0.011398 0.052402 -14.404 -0.056028 -0.040417 0.1888 0.12578 -0.1274 0.23519 -0.31232 0.08273 0.090786 0.043509 -0.22388 0.1359 -0.11064 0.34075 -0.061488 -5.2554e-05 -0.43663 0 0 0 0 0.17085 0.1905 0.031171 0.39239 0.11159
2.4336 -0.00014076 0.0030346 0 0.0076083 0 0.0062362 0 0.030232 0 0.015712 0.035121 -14.333 -0.07265 -0.036623 0.18503 0.12609 -0.11848 0.23156 -0.31533 0.10503 0.090564 0.039087 -0.18734 0.12892 -0.10094 0.33105 -0.064855 0.0011856 -0.33499 0 0 0 0 0.16081 0.18293 0.026882 0.38948 0.10585
2.4375 -0.0033499 -0.0013873 0 0.010498 0 0.005731 0 0.023821 0 0.013247 0.023347 -14.296 -0.093188 -0.035748 0.18279 0.11992 -0.11027 0.22063 -0.31718 0.1341 0.087858 0.040801 -0.14439 0.12171 -0.088116 0.31886 -0.068104 0.0014286 -0.22729 0 0 0 0 0.14047 0.17587 0.018541 0.3813 0.095987
2.4414 -0.0052756 -0.0057284 0 0.0073704 0 0.00023662 0 0.011303 0 0.003885 0.015874 -14.361 -0.11075 -0.035978 0.18322 0.11253 -0.10124 0.20798 -0.31458 0.16649 0.084768 0.049592 -0.098179 0.11756 -0.074706 0.30878 -0.070224 0.001383 -0.10742 0 0 0 0 0.11789 0.1713 0.0099855 0.37176 0.085585
2.4453 -0.0074859 -0.0096705 0 -0.004048 0 -0.009771 0 -0.0049453 0 -0.0080341 0.0090098 -14.454 -0.12189 -0.03545 0.18662 0.1083 -0.090059 0.19755 -0.30547 0.20215 0.082945 0.065868 -0.049845 0.1179 -0.062052 0.30237 -0.07114 0.0014177 0.025494 0 0 0 0 0.098193 0.1701 0.0037735 0.36387 0.077171
2.4492 -0.01061 -0.013533 0 -0.0191 0 -0.020411 0 -0.020094 0 -0.017631 -0.00041389 -14.437 -0.12429 -0.032543 0.19303 0.11099 -0.075653 0.19251 -0.28824 0.24159 0.083702 0.089765 0.0021061 0.12361 -0.051401 0.30048 -0.070929 0.001728 0.16295 0 0 0 0 0.085398 0.17278 0.0019349 0.36015 0.07283
2.4531 -0.01413 -0.017495 0 -0.029958 0 -0.02677 0 -0.029022 0 -0.022434 -0.014321 -14.288 -0.11553 -0.024901 0.20219 0.12595 -0.056583 0.19704 -0.2606 0.28666 0.088749 0.1215 0.059343 0.13563 -0.0447 0.30354 -0.069877 0.0023733 0.29375 0 0 0 0 0.084679 0.17982 0.0071396 0.36413 0.075445
2.457 -0.017296 -0.02089 0 -0.032227 0 -0.026681 0 -0.029659 0 -0.022776 -0.033399 -14.145 -0.098873 -0.011477 0.21167 0.15528 -0.033166 0.21176 -0.22319 0.33957 0.09763 0.15827 0.12011 0.15205 -0.044306 0.30874 -0.068803 0.0026518 0.41295 0 0 0 0 0.096967 0.18933 0.01954 0.37715 0.085908
2.4609 -0.019949 -0.022703 0 -0.028121 0 -0.022552 0 -0.025256 0 -0.020859 -0.055854 -14.156 -0.082366 0.0044961 0.21895 0.19093 -0.0085982 0.22969 -0.18218 0.39738 0.1065 0.19528 0.17841 0.16856 -0.048857 0.31243 -0.0681 0.0020367 0.52232 0 0 0 0 0.1141 0.19805 0.034198 0.39412 0.099671
2.4648 -0.022444 -0.022888 0 -0.023535 0 -0.019299 0 -0.022976 0 -0.019874 -0.076279 -14.307 -0.070133 0.021024 0.22269 0.22771 0.015329 0.24648 -0.14118 0.45747 0.11285 0.23014 0.22754 0.1828 -0.057364 0.31299 -0.067816 0.00043129 0.62317 0 0 0 0 0.13133 0.2043 0.048053 0.41188 0.1139
2.4688 -0.025112 -0.022972 0 -0.022558 0 -0.020257 0 -0.028823 0 -0.022967 -0.087814 -14.427 -0.065722 0.036087 0.22186 0.2602 0.036913 0.2578 -0.10392 0.51665 0.11425 0.2607 0.26491 0.1926 -0.068447 0.30927 -0.067915 -0.0020774 0.71151 0 0 0 0 0.14393 0.20666 0.058033 0.42714 0.12567
2.4727 -0.028065 -0.025 0 -0.025101 0 -0.025017 0 -0.04268 0 -0.031311 -0.087443 -14.385 -0.073388 0.046613 0.21518 0.27838 0.053612 0.25639 -0.077524 0.56665 0.10662 0.28362 0.29324 0.19423 -0.07878 0.30051 -0.068185 -0.0045836 0.7818 0 0 0 0 0.14452 0.20344 0.058696 0.43434 0.12981
2.4766 -0.031423 -0.029688 0 -0.029198 0 -0.030993 0 -0.05799 0 -0.042353 -0.07949 -14.245 -0.08625 0.053989 0.20622 0.28256 0.066989 0.24516 -0.062563 0.60253 0.093149 0.30093 0.31666 0.18955 -0.08456 0.29099 -0.068411 -0.0053287 0.8331 0 0 0 0 0.13594 0.19806 0.0515 0.43459 0.127
2.4805 -0.035324 -0.035643 0 -0.034213 0 -0.036499 0 -0.066818 0 -0.050594 -0.072678 -14.187 -0.097745 0.06079 0.19794 0.27761 0.07911 0.22956 -0.056538 0.62443 0.078093 0.31494 0.33571 0.18113 -0.084853 0.28385 -0.068708 -0.0036627 0.86829 0 0 0 0 0.12358 0.19383 0.039975 0.43149 0.12023
2.4844 -0.03946 -0.040464 0 -0.04078 0 -0.041776 0 -0.066011 0 -0.051518 -0.072542 -14.295 -0.10296 0.069037 0.19251 0.26772 0.09143 0.21402 -0.057294 0.63301 0.06486 0.32715 0.34641 0.17083 -0.079368 0.2813 -0.069249 0.00065435 0.88673 0 0 0 0 0.11175 0.19332 0.027081 0.42813 0.11208
2.4883 -0.042756 -0.042666 0 -0.047938 0 -0.047198 0 -0.058989 0 -0.045582 -0.076581 -14.443 -0.095988 0.081285 0.19254 0.25874 0.10562 0.20432 -0.061769 0.62988 0.057834 0.33916 0.34455 0.16095 -0.068297 0.28585 -0.070335 0.0075989 0.88106 0 0 0 0 0.10605 0.19976 0.016815 0.42875 0.1061
2.4922 -0.043903 -0.042568 0 -0.051847 0 -0.051346 0 -0.051928 0 -0.038152 -0.077321 -14.442 -0.071163 0.099354 0.2004 0.25968 0.12235 0.20777 -0.064239 0.62099 0.062164 0.3516 0.33056 0.15404 -0.054587 0.29896 -0.072516 0.015418 0.84472 0 0 0 0 0.11318 0.21667 0.015105 0.43917 0.10751
2.4961 -0.042415 -0.041456 0 -0.048642 0 -0.051684 0 -0.048338 0 -0.03484 -0.070173 -14.27 -0.037065 0.11869 0.21196 0.26872 0.13863 0.21928 -0.062966 0.61334 0.072761 0.36267 0.3099 0.14875 -0.042821 0.31523 -0.075489 0.021734 0.78257 0 0 0 0 0.12804 0.23922 0.019831 0.45597 0.11424
2.5 -0.039085 -0.040089 0 -0.038791 0 -0.047202 0 -0.047096 0 -0.036545 -0.057813 -14.118 0.0014704 0.13583 0.22459 0.28279 0.15212 0.23467 -0.058658 0.60832 0.085766 0.37068 0.28856 0.14352 -0.03516 0.33151 -0.079022 0.02569 0.71047 0 0 0 0 0.1469 0.26426 0.028719 0.47603 0.12406
2.5039 -0.035237 -0.038093 0 -0.027854 0 -0.039801 0 -0.044964 0 -0.039127 -0.046732 -14.182 0.039551 0.14731 0.23551 0.29791 0.16051 0.24923 -0.052795 0.60625 0.096955 0.374 0.26838 0.13659 -0.033415 0.34474 -0.082842 0.02682 0.64182 0 0 0 0 0.16575 0.28838 0.038944 0.4957 0.13421
2.5078 -0.031535 -0.034675 0 -0.022162 0 -0.03261 0 -0.040166 0 -0.0379 -0.040299 -14.434 0.069699 0.14663 0.23976 0.30523 0.15936 0.25407 -0.050057 0.60418 0.098283 0.36953 0.24679 0.12435 -0.040582 0.34975 -0.086458 0.025307 0.57497 0 0 0 0 0.1778 0.30517 0.044623 0.50758 0.139
2.5117 -0.02766 -0.029682 0 -0.023479 0 -0.027083 0 -0.033353 0 -0.032112 -0.036133 -14.641 0.090414 0.1341 0.23564 0.2978 0.14913 0.24513 -0.056567 0.59425 0.086502 0.35847 0.22068 0.10574 -0.055625 0.34636 -0.089543 0.024416 0.49688 0 0 0 0 0.18096 0.3111 0.041197 0.50717 0.13465
2.5156 -0.023146 -0.023887 0 -0.027877 0 -0.022197 0 -0.025887 0 -0.024874 -0.03014 -14.617 0.106 0.11518 0.2256 0.27715 0.1333 0.22635 -0.073442 0.57283 0.065535 0.34406 0.1899 0.083028 -0.076351 0.3386 -0.092252 0.026362 0.40026 0 0 0 0 0.17895 0.30805 0.02991 0.49673 0.12288
2.5195 -0.018322 -0.018415 0 -0.029603 0 -0.016514 0 -0.018318 0 -0.019238 -0.021761 -14.429 0.11979 0.094163 0.21167 0.24517 0.11424 0.2013 -0.10093 0.53783 0.038947 0.32846 0.15707 0.058335 -0.10177 0.32983 -0.094742 0.032362 0.29548 0 0 0 0 0.17473 0.29769 0.012398 0.47845 0.10554
2.5234 -0.014216 -0.014079 0 -0.025778 0 -0.010483 0 -0.010906 0 -0.015255 -0.0141 -14.329 0.13578 0.076214 0.19655 0.20514 0.094662 0.17486 -0.13836 0.48798 0.011534 0.31406 0.12485 0.03444 -0.13085 0.32424 -0.097235 0.043336 0.2035 0 0 0 0 0.17202 0.28246 -0.0086831 0.45555 0.085415
2.5273 -0.011582 -0.011217 0 -0.017721 0 -0.006203 0 -0.0048681 0 -0.011197 -0.0092728 -14.476 0.16011 0.071787 0.18606 0.16534 0.078501 0.15769 -0.18187 0.42341 -0.0056336 0.30433 0.094289 0.018378 -0.16256 0.33133 -0.10004 0.059205 0.13704 0 0 0 0 0.17656 0.26751 -0.026117 0.43508 0.069325
2.5313 -0.010222 -0.0098638 0 -0.008832 0 -0.0051082 0 -0.0019656 0 -0.0068996 -0.005191 -14.77 0.18881 0.078525 0.18111 0.1319 0.064504 0.15073 -0.22261 0.35582 -0.011312 0.29717 0.065861 0.01073 -0.19411 0.34969 -0.10285 0.075199 0.090326 0 0 0 0 0.18474 0.25582 -0.03645 0.41966 0.059566
2.5352 -0.0093676 -0.009755 0 -0.0021846 0 -0.0064853 0 -0.0024001 0 -0.0046614 0.0019881 -14.969 0.2179 0.093448 0.18094 0.10578 0.050623 0.15222 -0.25699 0.28995 -0.006848 0.29057 0.041117 0.010906 -0.22363 0.37715 -0.10526 0.089117 0.047583 0 0 0 0 0.19261 0.24719 -0.039401 0.40824 0.055716
2.5391 -0.0085343 -0.010172 0 0.00025847 0 -0.0084882 0 -0.0036248 0 -0.0063688 0.012743 -14.951 0.24307 0.11276 0.18423 0.086863 0.034631 0.15942 -0.28221 0.22982 0.0053006 0.28244 0.021989 0.017529 -0.24913 0.4105 -0.10685 0.099181 -0.00061213 0 0 0 0 0.19601 0.24079 -0.035614 0.3989 0.056551
2.543 -0.0077715 -0.010077 0 -0.0021617 0 -0.010031 0 -0.0020699 0 -0.010362 0.022813 -14.837 0.25645 0.12927 0.18792 0.073355 0.012324 0.16639 -0.29481 0.1804 0.019735 0.26909 0.0082847 0.02749 -0.26638 0.44313 -0.10674 0.10323 -0.050969 0 0 0 0 0.18732 0.23398 -0.02741 0.38649 0.058848
2.5469 -0.0071405 -0.0087303 0 -0.0077824 0 -0.010993 0 0.0035826 0 -0.012147 0.027429 -14.832 0.25274 0.13428 0.18679 0.058742 -0.018371 0.16435 -0.29768 0.14129 0.02703 0.24859 -0.0032596 0.033717 -0.27134 0.46408 -0.10441 0.10278 -0.095462 0 0 0 0 0.16259 0.22209 -0.021384 0.36324 0.056426
2.5508 -0.0062783 -0.0062525 0 -0.011996 0 -0.010774 0 0.010977 0 -0.0085804 0.026188 -14.998 0.23627 0.12834 0.17976 0.039639 -0.053697 0.15249 -0.29724 0.10771 0.025203 0.22373 -0.016239 0.033355 -0.26539 0.471 -0.10051 0.10132 -0.13103 0 0 0 0 0.12769 0.20443 -0.020419 0.32853 0.047806
2.5547 -0.0047114 -0.0034483 0 -0.009543 0 -0.0078223 0 0.016068 0 -0.0009986 0.022924 -15.203 0.20999 0.11302 0.16677 0.014732 -0.09034 0.13145 -0.29718 0.077425 0.014393 0.19675 -0.030436 0.025463 -0.24942 0.46342 -0.095514 0.1007 -0.15881 0 0 0 0 0.087095 0.18117 -0.025297 0.28282 0.032946
2.5586 -0.0024507 -0.00094805 0 0.00072262 0 -0.0016111 0 0.016459 0 0.006083 0.021038 -15.297 0.17766 0.09109 0.14843 -0.016597 -0.12429 0.10303 -0.30109 0.04839 -0.0040158 0.17033 -0.040862 0.0099692 -0.22512 0.44234 -0.089994 0.10259 -0.1764 0 0 0 0 0.046172 0.15316 -0.035965 0.22771 0.012627
2.5625 7.5121e-05 0.001445 0 0.013188 0 0.0052509 0 0.012848 0 0.0091632 0.020021 -15.289 0.1459 0.069969 0.12725 -0.054201 -0.14545 0.072724 -0.315 0.020121 -0.024546 0.15047 -0.041708 -0.010951 -0.19669 0.41241 -0.085267 0.1084 -0.17608 0 0 0 0 0.016189 0.12329 -0.049863 0.16848 -0.0097969
2.5664 0.0027743 0.0044606 0 0.019086 0 0.0083645 0 0.0077547 0 0.0083905 0.016971 -15.32 0.11852 0.055852 0.10817 -0.093157 -0.15261 0.047122 -0.33623 -0.0047191 -0.039784 0.13798 -0.031658 -0.029825 -0.17189 0.38568 -0.082023 0.11456 -0.15373 0 0 0 0 -0.0012797 0.095922 -0.061125 0.11419 -0.029148
2.5703 0.0062747 0.0084361 0 0.014335 0 0.0061899 0 0.0035474 0 0.0064887 0.010588 -15.478 0.095213 0.049463 0.093097 -0.1313 -0.14726 0.027796 -0.36195 -0.023494 -0.047811 0.13191 -0.015308 -0.043309 -0.15375 0.36654 -0.080328 0.11846 -0.11768 0 0 0 0 -0.0085027 0.072307 -0.067681 0.068276 -0.043898
2.5742 0.011197 0.012834 0 0.0041637 0 0.0030731 0 0.0017517 0 0.0060601 0.0024695 -15.687 0.075361 0.050541 0.083314 -0.16689 -0.13148 0.015438 -0.38932 -0.034017 -0.047873 0.13109 0.00064326 -0.049064 -0.14429 0.35764 -0.080133 0.118 -0.085203 0 0 0 0 -0.008209 0.05311 -0.068389 0.033123 -0.053232
2.5781 0.017083 0.016798 0 -0.00086801 0 0.0061682 0 0.0032532 0 0.0083591 -0.0052833 -15.799 0.0576 0.057527 0.080283 -0.19764 -0.10895 0.010148 -0.41401 -0.033021 -0.040176 0.13359 0.012381 -0.044495 -0.14565 0.36087 -0.081267 0.11038 -0.06986 0 0 0 0 -0.0050797 0.038713 -0.062573 0.011455 -0.056669
2.582 0.022454 0.020134 0 0.0056669 0 0.018168 0 0.0078853 0 0.013774 -0.01213 -15.777 0.040914 0.065358 0.083787 -0.22084 -0.088161 0.0094184 -0.42988 -0.020569 -0.029481 0.13591 0.020083 -0.030972 -0.15603 0.37067 -0.082936 0.095315 -0.074106 0 0 0 0 -0.0062658 0.027856 -0.053301 0.0026697 -0.055841
2.5859 0.026255 0.023548 0 0.020294 0 0.033295 0 0.013542 0 0.021906 -0.017667 -15.748 0.026718 0.071654 0.091061 -0.23689 -0.072994 0.010566 -0.43717 -0.0035083 -0.020178 0.137 0.024623 -0.014518 -0.16943 0.37829 -0.084397 0.077477 -0.095262 0 0 0 0 -0.011884 0.018922 -0.044607 0.0012066 -0.052919
2.5898 0.029105 0.027828 0 0.033366 0 0.041746 0 0.01682 0 0.030582 -0.019158 -15.854 0.017026 0.076678 0.10117 -0.24519 -0.064155 0.01324 -0.43626 0.01419 -0.013522 0.13702 0.024209 0.001961 -0.18304 0.37962 -0.085337 0.05954 -0.13524 0 0 0 0 -0.020167 0.012035 -0.037916 0.0052307 -0.047993
2.5938 0.032729 0.03289 0 0.038406 0 0.03906 0 0.016002 0 0.036025 -0.012829 -16.086 0.013954 0.081376 0.11324 -0.24536 -0.061393 0.017396 -0.42818 0.028463 -0.010104 0.13649 0.015092 0.015786 -0.19423 0.37138 -0.085498 0.044124 -0.19973 0 0 0 0 -0.028538 0.007613 -0.034128 0.013054 -0.040832
2.5977 0.038023 0.037857 0 0.03755 0 0.03103 0 0.013765 0 0.035951 0.0011068 -16.293 0.022211 0.089686 0.12649 -0.2355 -0.062211 0.024268 -0.41481 0.031859 -0.0088517 0.13675 -0.0044732 0.023421 -0.19904 0.35016 -0.084451 0.035192 -0.28746 0 0 0 0 -0.030328 0.0082839 -0.032812 0.023606 -0.029156
2.6016 0.043982 0.042124 0 0.038039 0 0.028657 0 0.01597 0 0.033195 0.015938 -16.35 0.038352 0.10356 0.13955 -0.21965 -0.06127 0.033181 -0.40108 0.023913 -0.006109 0.13773 -0.031832 0.026743 -0.19777 0.32382 -0.08244 0.031012 -0.38536 0 0 0 0 -0.023248 0.014596 -0.030056 0.035046 -0.012793
2.6055 0.048887 0.04617 0 0.044291 0 0.03783 0 0.026474 0 0.03499 0.02337 -16.295 0.05783 0.12131 0.1515 -0.20107 -0.057558 0.042419 -0.38877 0.0068991 -0.00077937 0.13794 -0.062324 0.028174 -0.19154 0.29827 -0.079726 0.028729 -0.47991 0 0 0 0 -0.0096332 0.025559 -0.023901 0.046187 0.0067696
2.6094 0.052428 0.051017 0 0.054184 0 0.054067 0 0.042819 0 0.046686 0.02213 -16.272 0.077036 0.14065 0.1615 -0.18219 -0.051417 0.050316 -0.37881 -0.017468 0.0073254 0.13577 -0.094223 0.02939 -0.18101 0.27741 -0.076531 0.026162 -0.57278 0 0 0 0 0.0079123 0.040058 -0.013367 0.055923 0.027824
2.6133 0.056141 0.056799 0 0.062714 0 0.067361 0 0.057699 0 0.06541 0.020671 -16.362 0.091334 0.15757 0.1684 -0.16598 -0.044568 0.054413 -0.37179 -0.046993 0.017668 0.12875 -0.13081 0.032271 -0.16688 0.2654 -0.073162 0.020605 -0.67967 0 0 0 0 0.025171 0.056254 0.0021263 0.062668 0.047579
2.6172 0.061432 0.062042 0 0.067791 0 0.071687 0 0.065351 0 0.080876 0.029612 -16.5 0.0954 0.16289 0.1704 -0.15649 -0.044024 0.05115 -0.36766 -0.078835 0.02669 0.11276 -0.17706 0.037599 -0.15046 0.26362 -0.07045 0.0097814 -0.80936 0 0 0 0 0.034107 0.069611 0.01991 0.063424 0.059646
2.6211 0.067491 0.064749 0 0.071273 0 0.069283 0 0.066532 0 0.083905 0.051043 -16.568 0.093547 0.15635 0.16907 -0.15236 -0.05281 0.043317 -0.36539 -0.11184 0.031911 0.090342 -0.23406 0.042586 -0.1345 0.26438 -0.068856 -0.002928 -0.94632 0 0 0 0 0.034908 0.078349 0.035052 0.059297 0.06347
2.625 0.071834 0.064488 0 0.074762 0 0.066145 0 0.066898 0 0.0748 0.076228 -16.545 0.088907 0.13894 0.16529 -0.15277 -0.071863 0.033217 -0.36554 -0.14687 0.032628 0.06317 -0.29693 0.045169 -0.12097 0.26365 -0.068609 -0.015028 -1.0608 0 0 0 0 0.029185 0.082114 0.045136 0.051066 0.059493
2.6289 0.073208 0.06347 0 0.076254 0 0.064936 0 0.070749 0 0.063052 0.094414 -16.52 0.084744 0.11272 0.16012 -0.15677 -0.10113 0.023461 -0.36903 -0.18507 0.028673 0.03326 -0.3581 0.043405 -0.11198 0.2579 -0.069816 -0.024007 -1.1399 0 0 0 0 0.019331 0.081014 0.048282 0.039812 0.048918
2.6328 0.073631 0.065373 0 0.072527 0 0.063726 0 0.077175 0 0.058639 0.103 -16.576 0.086166 0.082684 0.15535 -0.16342 -0.13912 0.01913 -0.37942 -0.22965 0.02068 0.0041457 -0.41258 0.033959 -0.11242 0.24293 -0.0725 -0.025481 -1.2045 0 0 0 0 0.010649 0.075656 0.042084 0.027567 0.034823
2.6367 0.076945 0.072704 0 0.064828 0 0.061462 0 0.082726 0 0.063933 0.10777 -16.674 0.092741 0.0574 0.15238 -0.17194 -0.17757 0.022308 -0.39948 -0.28108 0.012201 -0.021388 -0.46009 0.018438 -0.12393 0.22361 -0.075458 -0.019746 -1.2901 0 0 0 0 0.008225 0.068655 0.030521 0.016902 0.023329
2.6406 0.085157 0.084918 0 0.060755 0 0.062741 0 0.087002 0 0.074184 0.11362 -16.696 0.099726 0.03891 0.15075 -0.18275 -0.21188 0.0303 -0.42861 -0.33692 0.0047293 -0.044071 -0.5027 0.00058738 -0.14375 0.20714 -0.077756 -0.010193 -1.4088 0 0 0 0 0.011268 0.06076 0.017982 0.0079052 0.016171
2.6445 0.09643 0.09878 0 0.068993 0 0.074994 0 0.093989 0 0.084782 0.11757 -16.584 0.10327 0.027369 0.14982 -0.19643 -0.23982 0.040517 -0.46598 -0.39508 -0.0014323 -0.06483 -0.54159 -0.016928 -0.16925 0.19886 -0.078853 0.00078668 -1.5334 0 0 0 0 0.018275 0.051826 0.0071423 0.0001402 0.013576
2.6484 0.10686 0.11055 0 0.091431 0 0.1001 0 0.10705 0 0.096173 0.11311 -16.416 0.09889 0.021728 0.14863 -0.21366 -0.2599 0.049485 -0.50994 -0.45278 -0.0065074 -0.085081 -0.57667 -0.031125 -0.1967 0.2045 -0.078286 0.010434 -1.6259 0 0 0 0 0.026721 0.041298 0.00063347 -0.007282 0.014895
2.6523 0.11402 0.1181 0 0.12037 0 0.12953 0 0.12334 0 0.11084 0.10101 -16.314 0.079923 0.016998 0.145 -0.23506 -0.27269 0.049659 -0.55403 -0.50324 -0.013019 -0.10689 -0.609 -0.037297 -0.2155 0.23357 -0.075967 0.015073 -1.6781 0 0 0 0 0.030481 0.027441 0.0016002 -0.016645 0.016202
2.6563 0.11843 0.12156 0 0.14359 0 0.1492 0 0.13474 0 0.12684 0.092729 -16.307 0.054996 0.0086506 0.13947 -0.25694 -0.28514 0.042369 -0.59066 -0.54544 -0.022414 -0.12846 -0.64209 -0.038848 -0.22177 0.27513 -0.073771 0.017534 -1.7213 0 0 0 0 0.029046 0.01243 0.0060481 -0.027359 0.014085
2.6602 0.12177 0.12244 0 0.15243 0 0.15028 0 0.13522 0 0.13684 0.10068 -16.295 0.030513 -0.0035893 0.13311 -0.27705 -0.30004 0.030214 -0.61657 -0.57938 -0.034513 -0.14705 -0.67975 -0.038403 -0.21517 0.3227 -0.072783 0.020412 -1.7922 0 0 0 0 0.023964 -0.0011005 0.011853 -0.037528 0.0084431
2.6641 0.12443 0.12246 0 0.14633 0 0.13605 0 0.1271 0 0.13513 0.12492 -16.172 0.012834 -0.019123 0.12725 -0.29329 -0.31955 0.016553 -0.62967 -0.60565 -0.048553 -0.15971 -0.7222 -0.038685 -0.19693 0.36953 -0.073944 0.026241 -1.8923 0 0 0 0 0.017364 -0.010153 0.017071 -0.044691 8.9528e-05
2.668 0.1255 0.12293 0 0.13136 0 0.11874 0 0.11931 0 0.12496 0.15133 -15.945 0.012578 -0.035174 0.12474 -0.30228 -0.34606 0.0083174 -0.62788 -0.62542 -0.062056 -0.16053 -0.76491 -0.04415 -0.17129 0.40457 -0.078633 0.039125 -1.9875 0 0 0 0 0.013788 -0.0083325 0.019221 -0.042954 -0.0076055
2.6719 0.12491 0.12463 0 0.11592 0 0.10995 0 0.11934 0 0.11709 0.16433 -15.721 0.032146 -0.046725 0.12841 -0.30334 -0.37799 0.013176 -0.61867 -0.64278 -0.070079 -0.14754 -0.8019 -0.056564 -0.15144 0.41923 -0.086256 0.058837 -2.0463 0 0 0 0 0.017634 0.0091179 0.018526 -0.025459 -0.0072837
2.6758 0.12467 0.12783 0 0.10737 0 0.11328 0 0.12731 0 0.12023 0.16088 -15.573 0.060098 -0.054108 0.13721 -0.29924 -0.41233 0.029427 -0.61121 -0.65981 -0.07153 -0.12745 -0.8306 -0.071877 -0.14394 0.41707 -0.094537 0.079676 -2.0739 0 0 0 0 0.026865 0.037912 0.017823 0.0068042 0.0030011
2.6797 0.12716 0.13215 0 0.11002 0 0.12458 0 0.13764 0 0.1329 0.15155 -15.463 0.087073 -0.059297 0.15 -0.29118 -0.44807 0.054576 -0.6106 -0.6766 -0.066456 -0.10619 -0.85344 -0.086467 -0.15115 0.40038 -0.10186 0.097013 -2.1039 0 0 0 0 0.039083 0.073959 0.019192 0.052638 0.023421
2.6836 0.13257 0.13665 0 0.12364 0 0.13713 0 0.14544 0 0.14538 0.14831 -15.295 0.10235 -0.065373 0.16507 -0.28034 -0.48445 0.084735 -0.6213 -0.69269 -0.055713 -0.090884 -0.87494 -0.096101 -0.17366 0.37238 -0.10651 0.10576 -2.1587 0 0 0 0 0.051079 0.11179 0.02478 0.10957 0.052932
2.6875 0.13867 0.14051 0 0.1429 0 0.14643 0 0.15025 0 0.14939 0.15318 -15.036 0.081261 -0.082784 0.17767 -0.26617 -0.5227 0.10862 -0.64853 -0.70434 -0.043537 -0.1007 -0.89732 -0.090777 -0.20614 0.33661 -0.10491 0.094442 -2.2254 0 0 0 0 0.055106 0.13588 0.03845 0.16942 0.085364
2.6914 0.14348 0.14381 0 0.15947 0 0.1513 0 0.15403 0 0.14537 0.15923 -14.754 0.028158 -0.11442 0.18447 -0.24771 -0.564 0.11865 -0.68087 -0.71001 -0.036612 -0.13805 -0.91927 -0.072585 -0.23131 0.2973 -0.098498 0.067523 -2.2744 0 0 0 0 0.050749 0.13885 0.056707 0.21898 0.10962
2.6953 0.14772 0.14765 0 0.16703 0 0.15274 0 0.15725 0 0.1405 0.16067 -14.526 -0.047799 -0.15839 0.18483 -0.2241 -0.60812 0.11349 -0.71013 -0.7101 -0.037461 -0.20029 -0.93843 -0.045716 -0.24105 0.25359 -0.08886 0.030328 -2.2971 0 0 0 0 0.040664 0.12006 0.076376 0.25188 0.12087
2.6992 0.15395 0.15324 0 0.16549 0 0.15301 0 0.15868 0 0.14108 0.15905 -14.329 -0.13608 -0.21133 0.17864 -0.19532 -0.65406 0.09329 -0.72923 -0.70582 -0.047524 -0.28304 -0.95454 -0.014996 -0.22987 0.20447 -0.077647 -0.011537 -2.3171 0 0 0 0 0.028055 0.08078 0.094393 0.26324 0.11598
2.7031 0.1633 0.16089 0 0.16036 0 0.15489 0 0.15861 0 0.14789 0.15906 -14.059 -0.21832 -0.26586 0.16637 -0.16227 -0.69902 0.059749 -0.72804 -0.70023 -0.0679 -0.37775 -0.9696 0.011026 -0.19198 0.14766 -0.067482 -0.048926 -2.3638 0 0 0 0 0.018816 0.024935 0.10591 0.24637 0.091592
2.707 0.17395 0.16967 0 0.15793 0 0.16052 0 0.16046 0 0.15826 0.16103 -13.653 -0.26373 -0.30486 0.15159 -0.13355 -0.73491 0.022612 -0.70155 -0.70237 -0.094156 -0.46162 -0.98551 0.018356 -0.13513 0.08554 -0.062109 -0.068527 -2.44 0 0 0 0 0.021368 -0.030843 0.10558 0.2019 0.052959
2.7109 0.18311 0.17833 0 0.16096 0 0.17004 0 0.16764 0 0.17047 0.16053 -13.165 -0.26989 -0.32313 0.13775 -0.11763 -0.7586 -0.0096948 -0.66279 -0.71687 -0.11936 -0.52246 -1.0022 0.0066889 -0.078232 0.02744 -0.061336 -0.071082 -2.5239 0 0 0 0 0.033886 -0.073888 0.095976 0.14419 0.012323
2.7148 0.19024 0.18638 0 0.16875 0 0.18177 0 0.17903 0 0.18445 0.15554 -12.717 -0.2387 -0.3197 0.12613 -0.12025 -0.76879 -0.033804 -0.62094 -0.74622 -0.14005 -0.55509 -1.0189 -0.022624 -0.031732 -0.018856 -0.064582 -0.058584 -2.5988 0 0 0 0 0.053513 -0.098837 0.079039 0.08091 -0.023931
2.7188 0.19732 0.19433 0 0.18046 0 0.19407 0 0.189 0 0.19896 0.15113 -12.364 -0.17584 -0.29593 0.11762 -0.14619 -0.76539 -0.047394 -0.58606 -0.79184 -0.15329 -0.55687 -1.037 -0.066421 -0.0051875 -0.045288 -0.070818 -0.034609 -2.6732 0 0 0 0 0.076182 -0.10226 0.057386 0.020033 -0.04992
2.7227 0.20574 0.2028 0 0.19641 0 0.20679 0 0.19286 0 0.21042 0.15456 -12.044 -0.097974 -0.25934 0.11285 -0.20381 -0.7508 -0.048291 -0.57903 -0.85517 -0.15488 -0.52668 -1.0608 -0.11576 -0.013682 -0.033315 -0.077448 -0.0080178 -2.765 0 0 0 0 0.091433 -0.081819 0.036613 -0.023903 -0.056237
2.7266 0.21393 0.21158 0 0.21573 0 0.22003 0 0.19176 0 0.21599 0.16639 -11.649 -0.035992 -0.23049 0.10968 -0.27787 -0.73839 -0.043288 -0.60288 -0.92453 -0.14938 -0.48778 -1.0958 -0.15576 -0.045518 0.011446 -0.081287 0.0098916 -2.8735 0 0 0 0 0.092225 -0.05416 0.022193 -0.047056 -0.047669
2.7305 0.21901 0.21967 0 0.23374 0 0.23176 0 0.19156 0 0.21718 0.17903 -11.148 -0.00085903 -0.2184 0.10702 -0.35501 -0.73576 -0.036181 -0.65041 -0.99264 -0.14103 -0.45417 -1.1447 -0.18169 -0.087472 0.076979 -0.081665 0.016885 -2.9766 0 0 0 0 0.079175 -0.029505 0.015022 -0.052573 -0.030431
2.7344 0.22085 0.22633 0 0.24393 0 0.23799 0 0.19694 0 0.21886 0.18555 -10.595 0.001775 -0.22828 0.10434 -0.42493 -0.74815 -0.029132 -0.71447 -1.0547 -0.13299 -0.43546 -1.2058 -0.19149 -0.1293 0.15231 -0.07845 0.012724 -3.06 0 0 0 0 0.053973 -0.01458 0.015142 -0.043843 -0.0093373
2.7383 0.22322 0.23182 0 0.24376 0 0.23678 0 0.20736 0 0.22427 0.18807 -10.054 -0.031596 -0.26445 0.10131 -0.47486 -0.78128 -0.023953 -0.78406 -1.1059 -0.12909 -0.44221 -1.2751 -0.1846 -0.15809 0.22157 -0.071965 -0.0010579 -3.1421 0 0 0 0 0.020277 -0.016384 0.021775 -0.026375 0.0095146
2.7422 0.22999 0.23687 0 0.23803 0 0.23214 0 0.21913 0 0.23194 0.1952 -9.5107 -0.091585 -0.32262 0.098318 -0.49057 -0.83779 -0.02088 -0.83707 -1.1452 -0.1341 -0.48286 -1.3494 -0.16858 -0.15819 0.25461 -0.06446 -0.016119 -3.2567 0 0 0 0 -0.011441 -0.038413 0.030369 -0.014135 0.017425
2.7461 0.24027 0.24152 0 0.23527 0 0.23231 0 0.23008 0 0.23847 0.21104 -8.9076 -0.1537 -0.3845 0.095613 -0.48604 -0.90461 -0.018278 -0.86899 -1.1827 -0.14565 -0.54188 -1.4282 -0.15602 -0.13902 0.25052 -0.058407 -0.025183 -3.4112 0 0 0 0 -0.035115 -0.069015 0.035711 -0.015241 0.01562
2.75 0.2487 0.24475 0 0.24008 0 0.24231 0 0.24081 0 0.24339 0.22954 -8.2302 -0.20811 -0.44232 0.09297 -0.47079 -0.97573 -0.015847 -0.88152 -1.225 -0.16218 -0.6117 -1.5126 -0.15185 -0.10756 0.21231 -0.054688 -0.026301 -3.5699 0 0 0 0 -0.049668 -0.10266 0.035616 -0.032441 0.0055904
2.7539 0.25101 0.24573 0 0.24943 0 0.25787 0 0.25154 0 0.2495 0.24203 -7.5378 -0.24682 -0.48961 0.089999 -0.45532 -1.0455 -0.013578 -0.87891 -1.2783 -0.18177 -0.68457 -1.6036 -0.15965 -0.071807 0.14635 -0.053868 -0.0188 -3.6896 0 0 0 0 -0.055313 -0.13418 0.028494 -0.06681 -0.010502
2.7578 0.24899 0.24531 0 0.25661 0 0.26772 0 0.25955 0 0.25778 0.24898 -6.8898 -0.26059 -0.51888 0.085383 -0.4589 -1.1063 -0.012771 -0.87347 -1.3533 -0.20094 -0.74892 -1.6999 -0.18264 -0.046122 0.068548 -0.056342 -0.0043351 -3.7702 0 0 0 0 -0.05483 -0.15701 0.012419 -0.11785 -0.028526
2.7617 0.2486 0.2459 0 0.25832 0 0.26369 0 0.26189 0 0.2638 0.261 -6.2566 -0.25736 -0.53626 0.078099 -0.49077 -1.158 -0.015471 -0.88432 -1.4485 -0.21561 -0.79885 -1.7976 -0.21229 -0.038834 0.0085898 -0.060153 0.0085317 -3.8586 0 0 0 0 -0.056109 -0.17212 -0.0086241 -0.17222 -0.042718
2.7656 0.25324 0.24931 0 0.25691 0 0.24906 0 0.26023 0 0.26164 0.28595 -5.5331 -0.24709 -0.54996 0.068675 -0.54346 -1.2046 -0.021848 -0.91524 -1.5543 -0.22474 -0.83691 -1.8904 -0.24106 -0.045571 -0.023603 -0.063795 0.015549 -3.9963 0 0 0 0 -0.061733 -0.18402 -0.030497 -0.2205 -0.051567
2.7695 0.25973 0.25476 0 0.25603 0 0.23657 0 0.26122 0 0.25185 0.31712 -4.6487 -0.23539 -0.56481 0.057867 -0.60965 -1.2491 -0.031576 -0.96589 -1.6637 -0.22767 -0.86513 -1.9713 -0.26462 -0.061785 -0.024462 -0.066419 0.014871 -4.1667 0 0 0 0 -0.072136 -0.19554 -0.050474 -0.25701 -0.054445
2.7734 0.26208 0.25936 0 0.25581 0 0.23741 0 0.27031 0 0.24366 0.33752 -3.65 -0.22768 -0.58551 0.046864 -0.67893 -1.2944 -0.043804 -1.0328 -1.7678 -0.22402 -0.88646 -2.0351 -0.27901 -0.080849 0.0060712 -0.067264 0.0056051 -4.3056 0 0 0 0 -0.086606 -0.20968 -0.065718 -0.2766 -0.051258
2.7773 0.25871 0.261 0 0.25381 0 0.25167 0 0.28567 0 0.24688 0.33735 -2.6566 -0.22893 -0.61605 0.039465 -0.72682 -1.343 -0.054832 -1.099 -1.8479 -0.21307 -0.90536 -2.0816 -0.28076 -0.088318 0.055784 -0.065488 -0.0096237 -4.3685 0 0 0 0 -0.10002 -0.22862 -0.071459 -0.2733 -0.042609
2.7813 0.25461 0.26053 0 0.25047 0 0.26922 0 0.2995 0 0.26129 0.3251 -1.7367 -0.23388 -0.64963 0.036873 -0.74902 -1.3907 -0.061547 -1.1475 -1.9049 -0.19891 -0.9246 -2.1156 -0.27788 -0.082674 0.096837 -0.062407 -0.022766 -4.3787 0 0 0 0 -0.10831 -0.24753 -0.070873 -0.26015 -0.032588
2.7852 0.25539 0.2607 0 0.25111 0 0.2795 0 0.30578 0 0.27552 0.31883 -0.84273 -0.2396 -0.68251 0.039222 -0.7474 -1.4341 -0.062875 -1.1731 -1.9407 -0.18315 -0.94352 -2.1433 -0.27395 -0.066462 0.11884 -0.058587 -0.030708 -4.3986 0 0 0 0 -0.111 -0.26304 -0.065859 -0.24322 -0.022654
2.7891 0.2601 0.26259 0 0.26069 0 0.28002 0 0.30541 0 0.27799 0.32671 0.12339 -0.24344 -0.71137 0.046095 -0.72632 -1.4698 -0.058336 -1.1732 -1.9582 -0.16739 -0.96102 -2.168 -0.27203 -0.043609 0.11457 -0.05458 -0.031239 -4.4532 0 0 0 0 -0.10853 -0.27213 -0.058594 -0.22815 -0.014098
2.793 0.26171 0.26383 0 0.27655 0 0.27575 0 0.3029 0 0.2686 0.33874 1.1952 -0.24217 -0.73188 0.056098 -0.69592 -1.4922 -0.047846 -1.1484 -1.9618 -0.154 -0.97393 -2.1866 -0.2755 -0.022718 0.077555 -0.051139 -0.022292 -4.4932 0 0 0 0 -0.10345 -0.27016 -0.052754 -0.22252 -0.0086813
2.7969 0.25549 0.26111 0 0.28825 0 0.27174 0 0.29915 0 0.25826 0.3391 2.3132 -0.23637 -0.74461 0.064492 -0.67598 -1.501 -0.035222 -1.1167 -1.9611 -0.14523 -0.97889 -2.1931 -0.28288 -0.01508 0.023875 -0.048931 -0.0080871 -4.4482 0 0 0 0 -0.10248 -0.25817 -0.052638 -0.22817 -0.007313
2.8008 0.24577 0.25486 0 0.28634 0 0.26786 0 0.29029 0 0.25682 0.32453 3.4095 -0.22934 -0.75361 0.068493 -0.67207 -1.5027 -0.023815 -1.0923 -1.9595 -0.14087 -0.9765 -2.1831 -0.28996 -0.020297 -0.026641 -0.047971 0.0061138 -4.3124 0 0 0 0 -0.10809 -0.24202 -0.058271 -0.23925 -0.0093007
2.8047 0.24257 0.25048 0 0.27136 0 0.26122 0 0.27486 0 0.26283 0.30725 4.5011 -0.22299 -0.7606 0.066647 -0.68455 -1.5006 -0.015307 -1.0808 -1.956 -0.14077 -0.96703 -2.1581 -0.29417 -0.036101 -0.063117 -0.048313 0.017665 -4.1655 0 0 0 0 -0.12085 -0.22525 -0.069147 -0.2516 -0.014386
2.8086 0.25076 0.25352 0 0.25363 0 0.25244 0 0.25975 0 0.26667 0.2992 5.6744 -0.21919 -0.76703 0.057962 -0.71122 -1.4985 -0.011057 -1.0859 -1.9488 -0.14447 -0.95116 -2.1233 -0.29304 -0.058449 -0.075992 -0.049947 0.024327 -4.0946 0 0 0 0 -0.14042 -0.21148 -0.084131 -0.26063 -0.022186
2.8125 0.26351 0.26278 0 0.24378 0 0.24773 0 0.25526 0 0.26312 0.29686 6.9817 -0.22011 -0.77157 0.041289 -0.74101 -1.5008 -0.012742 -1.1054 -1.9284 -0.15081 -0.92925 -2.0831 -0.28298 -0.075257 -0.052773 -0.052885 0.023892 -4.0971 0 0 0 0 -0.16359 -0.20608 -0.099444 -0.25794 -0.032281
2.8164 0.26782 0.26891 0 0.24413 0 0.25359 0 0.26266 0 0.25822 0.28534 8.3716 -0.22282 -0.77042 0.02181 -0.75929 -1.5041 -0.017064 -1.1209 -1.8939 -0.1563 -0.90466 -2.0383 -0.26815 -0.07855 -0.013447 -0.056018 0.020878 -4.0729 0 0 0 0 -0.1836 -0.20566 -0.11024 -0.24617 -0.042728
2.8203 0.25697 0.26145 0 0.24909 0 0.26927 0 0.26909 0 0.26214 0.25771 9.7405 -0.22501 -0.761 0.0021537 -0.76218 -1.504 -0.022122 -1.1238 -1.8467 -0.15911 -0.87814 -1.9877 -0.25085 -0.06773 0.029503 -0.058626 0.017719 -3.9239 0 0 0 0 -0.19783 -0.20687 -0.11455 -0.22882 -0.052571
2.8242 0.237 0.23875 0 0.25221 0 0.28487 0 0.25886 0 0.27583 0.22644 11.047 -0.22462 -0.7415 -0.015498 -0.74818 -1.4964 -0.026225 -1.1085 -1.7893 -0.15764 -0.85012 -1.9322 -0.23278 -0.04387 0.065538 -0.060052 0.016239 -3.6616 0 0 0 0 -0.20447 -0.20663 -0.1111 -0.20933 -0.060943
2.8281 0.22057 0.21093 0 0.251 0 0.28745 0 0.23119 0 0.28724 0.21224 12.356 -0.21854 -0.70975 -0.028291 -0.71786 -1.4747 -0.026958 -1.0695 -1.7261 -0.14946 -0.82064 -1.8759 -0.2155 -0.010648 0.080667 -0.059268 0.018411 -3.4084 0 0 0 0 -0.20146 -0.20043 -0.098435 -0.19295 -0.066513
2.832 0.21504 0.19208 0 0.2449 0 0.27041 0 0.20434 0 0.28218 0.222 13.768 -0.20417 -0.66907 -0.034118 -0.68193 -1.4342 -0.021628 -1.0148 -1.6668 -0.13293 -0.78967 -1.8229 -0.19834 0.019857 0.06675 -0.055506 0.023892 -3.2854 0 0 0 0 -0.1893 -0.18502 -0.078629 -0.18484 -0.067706
2.8359 0.21693 0.1884 0 0.23204 0 0.23841 0 0.19891 0 0.25849 0.24038 15.308 -0.18394 -0.62711 -0.03495 -0.64998 -1.383 -0.011025 -0.96028 -1.6144 -0.11091 -0.75781 -1.774 -0.17941 0.040966 0.036183 -0.049878 0.029809 -3.2972 0 0 0 0 -0.17182 -0.16428 -0.05699 -0.18233 -0.065058
2.8398 0.21745 0.19337 0 0.21139 0 0.20445 0 0.21607 0 0.2283 0.24485 16.903 -0.15947 -0.58757 -0.031747 -0.62501 -1.3261 0.0043878 -0.9137 -1.5685 -0.085196 -0.7255 -1.7264 -0.15791 0.050674 -0.0033335 -0.043167 0.034577 -3.3277 0 0 0 0 -0.15041 -0.14105 -0.036311 -0.18289 -0.05872
2.8438 0.21176 0.19459 0 0.18838 0 0.1814 0 0.2345 0 0.20605 0.22772 18.468 -0.13281 -0.5537 -0.025647 -0.60854 -1.2694 0.023781 -0.88135 -1.5278 -0.057964 -0.69324 -1.6773 -0.13344 0.048429 -0.043401 -0.036299 0.036738 -3.2493 0 0 0 0 -0.12649 -0.11855 -0.019275 -0.18346 -0.049043
2.8477 0.20186 0.18552 0 0.17446 0 0.1738 0 0.23067 0 0.19516 0.20168 19.991 -0.10869 -0.52948 -0.018221 -0.59855 -1.2244 0.045062 -0.86954 -1.4864 -0.03422 -0.6623 -1.6277 -0.10747 0.036331 -0.069834 -0.031278 0.034273 -3.035 0 0 0 0 -0.10216 -0.1032 -0.010586 -0.17791 -0.036696
2.8516 0.19148 0.17034 0 0.17671 0 0.17478 0 0.20178 0 0.18684 0.18493 21.531 -0.0916 -0.51047 -0.011245 -0.58559 -1.1943 0.063685 -0.86521 -1.4384 -0.017931 -0.63359 -1.5816 -0.08547 0.024553 -0.080442 -0.029044 0.028964 -2.7704 0 0 0 0 -0.080878 -0.096466 -0.0094354 -0.16522 -0.024508
2.8555 0.18045 0.1578 0 0.18718 0 0.1707 0 0.1669 0 0.17077 0.18392 23.144 -0.082752 -0.49291 -0.0049036 -0.56571 -1.1759 0.077316 -0.85854 -1.3843 -0.009685 -0.60741 -1.5413 -0.07045 0.017348 -0.07967 -0.029322 0.022503 -2.5641 0 0 0 0 -0.064883 -0.096655 -0.013821 -0.14766 -0.014126
2.8594 0.16521 0.15078 0 0.18608 0 0.15118 0 0.14577 0 0.14552 0.19152 24.818 -0.082584 -0.47424 0.00097522 -0.53691 -1.1658 0.084379 -0.84293 -1.3258 -0.0093281 -0.58397 -1.504 -0.064223 0.016966 -0.071363 -0.031717 0.016093 -2.4499 0 0 0 0 -0.055952 -0.10203 -0.022079 -0.12734 -0.0067454
2.8633 0.14357 0.14246 0 0.16 0 0.11808 0 0.13925 0 0.11851 0.19809 26.511 -0.090981 -0.45167 0.0069922 -0.49799 -1.1584 0.083212 -0.81134 -1.2668 -0.015885 -0.56348 -1.4631 -0.068369 0.024945 -0.060901 -0.035491 0.011112 -2.3682 0 0 0 0 -0.056345 -0.10987 -0.031952 -0.10735 -0.003763
2.8672 0.11655 0.12245 0 0.11748 0 0.085581 0 0.133 0 0.097539 0.19926 28.205 -0.10297 -0.42368 0.015335 -0.45228 -1.1418 0.074568 -0.76215 -1.217 -0.023202 -0.54495 -1.4118 -0.079549 0.039169 -0.054151 -0.038726 0.0088588 -2.2245 0 0 0 0 -0.066544 -0.11422 -0.039159 -0.091321 -0.0059801
2.8711 0.084926 0.085918 0 0.082948 0 0.068662 0 0.11815 0 0.083239 0.19274 29.929 -0.11046 -0.39313 0.026991 -0.40619 -1.1122 0.065076 -0.70832 -1.1763 -0.024218 -0.52508 -1.3469 -0.088367 0.054168 -0.048121 -0.040397 0.0084439 -1.9595 0 0 0 0 -0.079101 -0.11235 -0.042109 -0.076951 -0.010301
2.875 0.045558 0.03635 0 0.070694 0 0.067272 0 0.10248 0 0.068323 0.1744 31.705 -0.10906 -0.36078 0.042484 -0.36122 -1.0681 0.058606 -0.65582 -1.14 -0.01526 -0.50087 -1.2676 -0.089659 0.068319 -0.038421 -0.040297 0.009566 -1.5738 0 0 0 0 -0.089279 -0.10292 -0.040252 -0.061485 -0.014884
2.8789 -0.0060312 -0.019367 0 0.063963 0 0.059915 0 0.096654 0 0.041538 0.14501 33.5 -0.095093 -0.32692 0.062031 -0.31792 -1.009 0.058839 -0.60947 -1.1015 0.0065594 -0.46887 -1.1727 -0.078873 0.080604 -0.020262 -0.038445 0.011959 -1.1082 0 0 0 0 -0.092383 -0.084993 -0.033417 -0.041909 -0.017853
2.8828 -0.068514 -0.076588 0 0.023815 0 0.015604 0 0.091752 0 -0.0079752 0.1205 35.253 -0.062765 -0.28929 0.085649 -0.2738 -0.93265 0.072202 -0.57238 -1.0395 0.045705 -0.41975 -1.0565 -0.048596 0.091347 0.016538 -0.035262 0.015791 -0.61367 0 0 0 0 -0.079834 -0.056253 -0.021457 -0.011995 -0.015848
2.8867 -0.13145 -0.13263 0 -0.075313 0 -0.081681 0 0.058087 0 -0.086104 0.12632 36.947 -0.018055 -0.24274 0.11002 -0.22242 -0.84153 0.097526 -0.53193 -0.92914 0.095995 -0.34629 -0.90656 -0.0027927 0.10353 0.071487 -0.032201 0.02123 -0.12797 0 0 0 0 -0.052102 -0.01882 -0.0071927 0.028662 -0.008216
2.8906 -0.18132 -0.18248 0 -0.21462 0 -0.21441 0 -0.026057 0 -0.18747 0.17021 38.638 0.030955 -0.18438 0.13248 -0.16091 -0.73547 0.12961 -0.47481 -0.76256 0.15031 -0.24681 -0.7041 0.051563 0.11813 0.13595 -0.029842 0.028079 0.34457 0 0 0 0 -0.015661 0.024652 0.0073136 0.075824 0.0032683
2.8945 -0.21219 -0.21823 0 -0.3354 0 -0.33525 0 -0.14333 0 -0.29062 0.21806 40.398 0.079094 -0.11192 0.15129 -0.087364 -0.6114 0.16466 -0.39054 -0.53321 0.20425 -0.11848 -0.4284 0.1103 0.13502 0.20256 -0.028374 0.036023 0.84971 0 0 0 0 0.024547 0.072642 0.020856 0.12635 0.017249
2.8984 -0.23066 -0.23598 0 -0.37905 0 -0.39328 0 -0.23999 0 -0.36269 0.20493 42.225 0.12093 -0.02329 0.16473 -0.0003312 -0.46463 0.19815 -0.26777 -0.23594 0.25329 0.04161 -0.065344 0.16903 0.1534 0.26196 -0.027814 0.044526 1.471 0 0 0 0 0.062474 0.12345 0.03229 0.17642 0.031995
2.9023 -0.25001 -0.24346 0 -0.33087 0 -0.36599 0 -0.26724 0 -0.3766 0.083554 44.028 0.15115 0.085082 0.17096 0.10304 -0.27674 0.22246 -0.085839 0.14051 0.29237 0.24397 0.38168 0.22351 0.16841 0.29377 -0.027585 0.051401 2.2737 0 0 0 0 0.088079 0.17421 0.040248 0.22137 0.044935
2.9063 -0.27943 -0.25814 0 -0.23263 0 -0.2759 0 -0.22518 0 -0.33177 -0.1292 45.705 0.17904 0.20421 0.17486 0.21662 -0.053526 0.23987 0.13136 0.558 0.32739 0.47404 0.88618 0.27688 0.1769 0.30098 -0.026895 0.055349 3.2376 0 0 0 0 0.10549 0.22341 0.046571 0.26563 0.056998
2.9102 -0.31809 -0.29413 0 -0.15588 0 -0.18182 0 -0.16762 0 -0.26147 -0.35387 47.24 0.21201 0.33239 0.17941 0.34041 0.20491 0.2533 0.37334 1.0056 0.36249 0.72852 1.4054 0.33202 0.17772 0.2876 -0.025553 0.055929 4.2438 0 0 0 0 0.11986 0.27163 0.052428 0.3146 0.070136
2.9141 -0.35779 -0.34849 0 -0.15849 0 -0.14971 0 -0.16135 0 -0.21763 -0.50285 48.711 0.25741 0.46864 0.18753 0.47479 0.49708 0.26613 0.62937 1.4737 0.40171 1.0038 1.899 0.39153 0.1705 0.25945 -0.023487 0.05308 5.145 0 0 0 0 0.13704 0.3201 0.059038 0.374 0.086586
2.918 -0.38954 -0.40103 0 -0.25431 0 -0.21784 0 -0.2364 0 -0.24048 -0.54265 50.205 0.32831 0.61523 0.20415 0.62362 0.82295 0.28475 0.88539 1.9549 0.45143 1.2974 2.3483 0.45923 0.15539 0.22799 -0.020783 0.047179 5.8686 0 0 0 0 0.1684 0.37263 0.068523 0.45538 0.11119
2.9219 -0.40794 -0.42969 0 -0.40991 0 -0.37261 0 -0.36928 0 -0.33309 -0.51081 51.734 0.42776 0.77647 0.23088 0.78829 1.169 0.31397 1.13 2.4434 0.51221 1.6003 2.7621 0.53263 0.13737 0.2111 -0.017946 0.041135 6.4571 0 0 0 0 0.22139 0.43565 0.082191 0.56404 0.14703
2.9258 -0.41218 -0.42843 0 -0.56272 0 -0.54804 0 -0.50808 0 -0.45704 -0.47757 53.226 0.54303 0.95151 0.26351 0.96343 1.5211 0.35042 1.3652 2.9359 0.57696 1.9036 3.1629 0.60471 0.12031 0.21201 -0.015113 0.037021 7.0073 0 0 0 0 0.28882 0.51033 0.09875 0.69097 0.1907
2.9297 -0.40645 -0.41157 0 -0.64845 0 -0.65501 0 -0.61067 0 -0.5524 -0.49199 54.605 0.66445 1.1387 0.29864 1.1444 1.8713 0.39055 1.5932 3.4288 0.63998 2.201 3.5649 0.67007 0.10588 0.23022 -0.012179 0.035834 7.5669 0 0 0 0 0.36403 0.59675 0.11697 0.82921 0.23907
2.9336 -0.39988 -0.40067 0 -0.62893 0 -0.63112 0 -0.66293 0 -0.5709 -0.55921 55.862 0.78073 1.3349 0.33222 1.3253 2.2117 0.42974 1.8169 3.9172 0.69486 2.4859 3.9608 0.72306 0.095275 0.26281 -0.0089462 0.038263 8.0952 0 0 0 0 0.43846 0.69384 0.13525 0.9701 0.28802
2.9375 -0.40266 -0.40659 0 -0.51303 0 -0.48458 0 -0.67094 0 -0.50508 -0.65767 57.051 0.86625 1.5253 0.35434 1.4885 2.5236 0.45607 2.0363 4.3779 0.72678 2.7385 4.3258 0.75116 0.089411 0.29818 -0.0046728 0.044684 8.5231 0 0 0 0 0.49103 0.79533 0.14907 1.0933 0.32618
2.9414 -0.41799 -0.42307 0 -0.35931 0 -0.29952 0 -0.64619 0 -0.39694 -0.76598 58.232 0.91999 1.6916 0.3636 1.6254 2.8035 0.46764 2.2438 4.7929 0.73894 2.9556 4.6332 0.76115 0.08574 0.32181 0.00048438 0.05199 8.844 0 0 0 0 0.51847 0.88784 0.15673 1.192 0.34916
2.9453 -0.43658 -0.43633 0 -0.2511 0 -0.18961 0 -0.60211 0 -0.31765 -0.86928 59.41 0.9466 1.8237 0.36118 1.7331 3.0464 0.46641 2.4288 5.1481 0.73594 3.1341 4.8668 0.75843 0.08387 0.33011 0.0060649 0.058766 9.1284 0 0 0 0 0.52467 0.96421 0.15821 1.2664 0.35676
2.9492 -0.44191 -0.43958 0 -0.25111 0 -0.2253 0 -0.55872 0 -0.32557 -0.94779 60.541 0.95204 1.914 0.34907 1.81 3.2472 0.45537 2.5808 5.4308 0.72294 3.2713 5.0214 0.74831 0.083894 0.32212 0.011508 0.063972 9.4412 0 0 0 0 0.51527 1.0188 0.15405 1.3177 0.35003
2.9531 -0.42522 -0.43813 0 -0.36203 0 -0.38604 0 -0.54041 0 -0.42682 -0.9735 61.573 0.94658 1.9514 0.33115 1.854 3.3939 0.44031 2.6802 5.6173 0.70844 3.3612 5.0959 0.73859 0.086996 0.29984 0.015725 0.066507 9.7465 0 0 0 0 0.50125 1.0437 0.14573 1.3489 0.33177
2.957 -0.39659 -0.44137 0 -0.52252 0 -0.57564 0 -0.56143 0 -0.56774 -0.92822 62.491 0.94815 1.9404 0.31693 1.8721 3.4748 0.43296 2.7097 5.6945 0.7057 3.4057 5.0897 0.739 0.09557 0.27897 0.017167 0.066595 9.9079 0 0 0 0 0.50296 1.0385 0.13876 1.3682 0.31287
2.9609 -0.37919 -0.45134 0 -0.64463 0 -0.69023 0 -0.61177 0 -0.66927 -0.82538 63.319 0.95978 1.907 0.31098 1.8767 3.5026 0.43628 2.6875 5.6937 0.71575 3.4212 5.0056 0.74855 0.1087 0.27235 0.016218 0.065766 9.792 0 0 0 0 0.52331 1.0176 0.13699 1.3807 0.30105
2.9648 -0.38919 -0.45996 0 -0.66763 0 -0.68554 0 -0.65943 0 -0.68013 -0.70801 64.091 0.97825 1.8631 0.31471 1.871 3.479 0.44994 2.6226 5.6244 0.73668 3.4125 4.8556 0.7648 0.12522 0.28602 0.01335 0.064632 9.3759 0 0 0 0 0.55946 0.98736 0.14217 1.3845 0.29908
2.9688 -0.42003 -0.45717 0 -0.5906 0 -0.59232 0 -0.66988 0 -0.6076 -0.61941 64.83 0.99779 1.8201 0.32842 1.8564 3.4063 0.47205 2.526 5.4976 0.76487 3.3836 4.6588 0.78409 0.1434 0.32409 0.0092723 0.063694 8.7558 0 0 0 0 0.60559 0.95458 0.15536 1.3765 0.30835
2.9727 -0.44751 -0.44116 0 -0.46468 0 -0.47597 0 -0.6272 0 -0.50225 -0.57292 65.533 0.9991 1.7911 0.35026 1.8273 3.2782 0.4953 2.414 5.3163 0.78897 3.3312 4.4333 0.79676 0.1583 0.38984 0.0058164 0.063098 8.0608 0 0 0 0 0.64169 0.92762 0.17691 1.3426 0.32752
2.9766 -0.45195 -0.42059 0 -0.35667 0 -0.38388 0 -0.54187 0 -0.41384 -0.54908 66.178 0.96996 1.7705 0.37094 1.7792 3.1136 0.50927 2.3068 5.1021 0.79703 3.2553 4.1881 0.79579 0.16592 0.46275 0.0046312 0.062212 7.3697 0 0 0 0 0.64769 0.90622 0.19924 1.2812 0.34476
2.9805 -0.43585 -0.40709 0 -0.31271 0 -0.32737 0 -0.44332 0 -0.36055 -0.51939 66.741 0.91124 1.7477 0.38565 1.7104 2.9218 0.51114 2.2074 4.8611 0.78606 3.1528 3.9237 0.78052 0.16613 0.52835 0.0058356 0.0609 6.7138 0 0 0 0 0.6194 0.88602 0.21697 1.1974 0.35314
2.9844 -0.41926 -0.40579 0 -0.34226 0 -0.30326 0 -0.36564 0 -0.33569 -0.47035 67.214 0.82586 1.7135 0.39117 1.6201 2.7083 0.49986 2.1149 4.5957 0.75482 3.0201 3.6394 0.75116 0.15954 0.57538 0.0092509 0.059344 6.1365 0 0 0 0 0.55595 0.86302 0.22579 1.0967 0.34778
2.9883 -0.41806 -0.41215 0 -0.42211 0 -0.3186 0 -0.33373 0 -0.33477 -0.40583 67.617 0.72041 1.6547 0.38405 1.5074 2.4783 0.47567 2.0249 4.3054 0.70311 2.8511 3.3403 0.70891 0.14785 0.58963 0.014307 0.058137 5.7104 0 0 0 0 0.45929 0.83137 0.22018 0.98815 0.32307
2.9922 -0.42789 -0.4167 0 -0.50964 0 -0.38403 0 -0.35205 0 -0.36517 -0.33354 67.984 0.61592 1.5566 0.36307 1.3777 2.2397 0.44497 1.9225 3.9901 0.63744 2.6421 3.0377 0.65978 0.13689 0.55516 0.019033 0.059598 5.4696 0 0 0 0 0.34654 0.7839 0.19403 0.89277 0.27614
2.9961 -0.43006 -0.41243 0 -0.558 0 -0.48302 0 -0.39859 0 -0.42559 -0.2571 68.341 0.527 1.4344 0.33602 1.2452 2.0032 0.41637 1.8029 3.6637 0.57034 2.4145 2.7451 0.61174 0.1302 0.48903 0.022245 0.064464 5.3309 0 0 0 0 0.24011 0.72644 0.15512 0.81816 0.21887
3 -0.41221 -0.39871 0 -0.53374 0 -0.55859 0 -0.43173 0 -0.48336 -0.18352 68.676 0.45756 1.2982 0.30673 1.1162 1.7746 0.39268 1.6654 3.3342 0.50669 2.1808 2.4749 0.56773 0.12807 0.40084 0.023786 0.072771 5.1195 0 0 0 0 0.14815 0.66334 0.10791 0.76501 0.15736
3.0039 -0.38149 -0.38002 0 -0.43478 0 -0.54541 0 -0.41308 0 -0.48662 -0.13159 68.95 0.40893 1.1597 0.27898 0.99608 1.5598 0.37568 1.5115 3.0105 0.4505 1.9544 2.2383 0.53012 0.12982 0.30181 0.023781 0.084096 4.7113 0 0 0 0 0.076569 0.59956 0.057576 0.73146 0.097835
3.0078 -0.35666 -0.36221 0 -0.29858 0 -0.42657 0 -0.33491 0 -0.4096 -0.12272 69.125 0.37894 1.0406 0.25896 0.89341 1.3722 0.3659 1.3467 2.7112 0.40723 1.7618 2.0448 0.50202 0.13168 0.21327 0.02313 0.096555 4.1612 0 0 0 0 0.031185 0.54477 0.014143 0.70968 0.051108
3.0117 -0.34864 -0.34927 0 -0.18869 0 -0.2609 0 -0.23027 0 -0.28628 -0.15758 69.195 0.35289 0.95501 0.24893 0.80858 1.2178 0.35788 1.1874 2.4516 0.37582 1.6194 1.8981 0.48161 0.12712 0.15712 0.023645 0.10552 3.6739 0 0 0 0 0.0021937 0.50472 -0.013145 0.68101 0.022792
3.0156 -0.35041 -0.34185 0 -0.16059 0 -0.14809 0 -0.15289 0 -0.19088 -0.20362 69.181 0.32542 0.8991 0.24707 0.7393 1.0957 0.34865 1.0422 2.2352 0.35416 1.5244 1.7924 0.46662 0.11501 0.13749 0.025658 0.10879 3.4215 0 0 0 0 -0.016665 0.47737 -0.023195 0.63962 0.0115
3.0195 -0.34579 -0.33725 0 -0.2264 0 -0.15556 0 -0.13987 0 -0.17687 -0.21348 69.111 0.29628 0.8689 0.25188 0.68574 1.0071 0.33722 0.91719 2.0668 0.34195 1.4746 1.7147 0.456 0.095924 0.15619 0.028969 0.10514 3.3815 0 0 0 0 -0.026298 0.4607 -0.01565 0.58477 0.016483
3.0234 -0.32631 -0.33081 0 -0.34319 0 -0.26789 0 -0.18665 0 -0.23202 -0.16384 68.998 0.26793 0.85768 0.26124 0.64872 0.95285 0.32335 0.81784 1.9514 0.33924 1.465 1.6548 0.44878 0.071938 0.21275 0.032968 0.093772 3.3665 0 0 0 0 -0.025563 0.45153 0.0087558 0.51873 0.036288
3.0273 -0.29818 -0.31864 0 -0.43621 0 -0.40062 0 -0.25406 0 -0.29442 -0.080337 68.842 0.25627 0.85007 0.26999 0.63609 0.93965 0.31057 0.75588 1.9057 0.34896 1.4833 1.6158 0.44442 0.053098 0.29907 0.034892 0.075555 3.2297 0 0 0 0 -0.00069859 0.4434 0.046008 0.45896 0.068266
3.0313 -0.27422 -0.30069 0 -0.44378 0 -0.4639 0 -0.29911 0 -0.31223 -0.023494 68.651 0.26696 0.83396 0.27395 0.64249 0.9506 0.3025 0.72051 1.905 0.36627 1.5021 1.6127 0.44143 0.046898 0.38494 0.033279 0.057155 3.0378 0 0 0 0 0.048433 0.43249 0.083436 0.42163 0.10271
3.0352 -0.26177 -0.28202 0 -0.35543 0 -0.42226 0 -0.30214 0 -0.28637 -0.04429 68.432 0.30054 0.80817 0.27157 0.66672 0.98121 0.30022 0.71055 1.9429 0.3887 1.513 1.6596 0.43967 0.055905 0.45643 0.027795 0.041657 3.0238 0 0 0 0 0.12058 0.41945 0.11582 0.41336 0.13566
3.0391 -0.25981 -0.27056 0 -0.21921 0 -0.30809 0 -0.27143 0 -0.25638 -0.14491 68.182 0.35484 0.77371 0.26199 0.70662 1.0271 0.30401 0.7248 2.0123 0.4134 1.51 1.7536 0.43922 0.080908 0.50129 0.018581 0.031672 3.3494 0 0 0 0 0.21183 0.40581 0.13874 0.43782 0.1635
3.043 -0.26558 -0.27253 0 -0.11381 0 -0.19008 0 -0.22973 0 -0.25217 -0.27543 67.882 0.42232 0.73679 0.24448 0.75906 1.0843 0.31309 0.76592 2.1064 0.43521 1.4887 1.8724 0.44096 0.12076 0.50076 0.006575 0.030777 3.914 0 0 0 0 0.31165 0.39634 0.14604 0.49786 0.18056
3.0469 -0.27958 -0.28827 0 -0.10252 0 -0.13005 0 -0.20015 0 -0.26811 -0.36748 67.515 0.4807 0.71244 0.22356 0.81323 1.1466 0.32215 0.83031 2.2108 0.44848 1.4616 1.987 0.44683 0.16193 0.45511 -0.0043574 0.037738 4.4135 0 0 0 0 0.39366 0.39763 0.13872 0.57428 0.18455
3.0508 -0.30195 -0.31137 0 -0.19621 0 -0.1566 0 -0.20064 0 -0.28381 -0.37854 67.085 0.5198 0.70658 0.20428 0.86259 1.2107 0.3282 0.9099 2.3175 0.45389 1.4434 2.0809 0.45763 0.19405 0.38385 -0.011925 0.048113 4.6048 0 0 0 0 0.4459 0.40993 0.12346 0.64823 0.17918
3.0547 -0.32552 -0.33148 0 -0.34679 0 -0.25941 0 -0.2411 0 -0.29873 -0.31653 66.619 0.53614 0.72207 0.18981 0.90437 1.2761 0.33034 1.0004 2.4245 0.4528 1.4441 2.1593 0.47407 0.21171 0.2999 -0.015038 0.059258 4.5189 0 0 0 0 0.46294 0.43286 0.10426 0.71008 0.16708
3.0586 -0.33668 -0.33905 0 -0.47445 0 -0.39458 0 -0.31599 0 -0.33254 -0.23169 66.133 0.52912 0.76011 0.18313 0.9369 1.3427 0.32835 1.0971 2.531 0.44757 1.473 2.2427 0.49656 0.21085 0.21787 -0.013034 0.068464 4.414 0 0 0 0 0.44251 0.46503 0.085444 0.75178 0.1516
3.0625 -0.32607 -0.3295 0 -0.51236 0 -0.49765 0 -0.39804 0 -0.38872 -0.18508 65.611 0.50626 0.82101 0.18966 0.96044 1.4126 0.32455 1.1902 2.6417 0.4448 1.5498 2.3516 0.52525 0.18774 0.16875 -0.0058484 0.07146 4.5192 0 0 0 0 0.38762 0.50229 0.074673 0.76416 0.14042
3.0664 -0.29844 -0.30527 0 -0.44259 0 -0.50937 0 -0.44627 0 -0.42951 -0.21447 65.024 0.48997 0.88804 0.20379 0.9834 1.4862 0.3233 1.2728 2.7602 0.44859 1.6568 2.4934 0.55442 0.15832 0.15678 0.0020222 0.070085 4.828 0 0 0 0 0.33049 0.53675 0.071857 0.76427 0.1376
3.0703 -0.27031 -0.27496 0 -0.30295 0 -0.4103 0 -0.43052 0 -0.40249 -0.31626 64.363 0.48812 0.95405 0.22164 1.0091 1.5621 0.32556 1.3422 2.8862 0.45868 1.7821 2.6584 0.58069 0.13067 0.17836 0.0085036 0.066167 5.1382 0 0 0 0 0.28494 0.56567 0.075224 0.76096 0.14321
3.0742 -0.25654 -0.24995 0 -0.16337 0 -0.24187 0 -0.35547 0 -0.29863 -0.45047 63.659 0.5051 1.0134 0.23947 1.0395 1.6385 0.33138 1.3969 3.0177 0.47372 1.9136 2.8235 0.6011 0.11119 0.22755 0.012031 0.061448 5.2759 0 0 0 0 0.26099 0.58719 0.082658 0.76115 0.15632
3.0781 -0.25895 -0.2394 0 -0.088321 0 -0.090461 0 -0.26221 0 -0.17741 -0.56292 62.944 0.54301 1.0591 0.25172 1.0759 1.7109 0.33938 1.4344 3.1485 0.49007 2.0327 2.9576 0.61137 0.10761 0.29294 0.010811 0.05846 5.2569 0 0 0 0 0.2693 0.59938 0.090477 0.77264 0.17415
3.082 -0.26769 -0.24597 0 -0.10725 0 -0.036888 0 -0.20327 0 -0.12347 -0.61075 62.214 0.58748 1.0877 0.25297 1.1134 1.7685 0.34385 1.4561 3.2599 0.49931 2.1128 3.0312 0.60962 0.12051 0.34752 0.0051981 0.059256 5.2261 0 0 0 0 0.30419 0.60361 0.092983 0.79541 0.18816
3.0859 -0.27274 -0.26469 0 -0.20554 0 -0.10532 0 -0.2104 0 -0.17193 -0.57868 61.425 0.62246 1.1046 0.24612 1.146 1.8073 0.34203 1.4679 3.3417 0.49943 2.1528 3.0264 0.60107 0.13968 0.37876 -0.0019812 0.06229 5.2644 0 0 0 0 0.34525 0.604 0.089793 0.8197 0.19394
3.0898 -0.27288 -0.28579 0 -0.33502 0 -0.25026 0 -0.27847 0 -0.27723 -0.48157 60.543 0.64063 1.1119 0.2337 1.1697 1.8237 0.33324 1.4712 3.3866 0.49072 2.1525 2.9476 0.58882 0.15932 0.38255 -0.0092789 0.066203 5.2908 0 0 0 0 0.3819 0.602 0.081621 0.83935 0.19006
3.0938 -0.27387 -0.30012 0 -0.43532 0 -0.39011 0 -0.3729 0 -0.35698 -0.35676 59.591 0.63667 1.1117 0.21897 1.1812 1.8153 0.31772 1.4674 3.389 0.47468 2.1148 2.8233 0.57628 0.17368 0.35782 -0.015328 0.069409 5.1675 0 0 0 0 0.40437 0.59883 0.069884 0.84838 0.1762
3.0977 -0.27996 -0.30371 0 -0.45868 0 -0.45877 0 -0.44897 0 -0.36521 -0.25119 58.63 0.60636 1.1054 0.209 1.1742 1.7755 0.29842 1.4551 3.3365 0.45732 2.0446 2.6935 0.56949 0.1741 0.30813 -0.018317 0.068668 4.8801 0 0 0 0 0.39897 0.59491 0.058658 0.8368 0.15436
3.1016 -0.28905 -0.29911 0 -0.39203 0 -0.43726 0 -0.4698 0 -0.32196 -0.20473 57.698 0.56773 1.0948 0.20744 1.1538 1.7168 0.28287 1.4354 3.2506 0.44736 1.968 2.5899 0.56975 0.16418 0.25704 -0.019232 0.063814 4.5799 0 0 0 0 0.37508 0.5896 0.052095 0.8105 0.13384
3.1055 -0.29586 -0.29282 0 -0.26784 0 -0.35077 0 -0.41959 0 -0.2772 -0.23153 56.762 0.53128 1.0795 0.21316 1.1238 1.6469 0.27403 1.4089 3.1459 0.44701 1.8962 2.5197 0.57536 0.14922 0.21553 -0.019202 0.056213 4.433 0 0 0 0 0.34219 0.58222 0.050623 0.77615 0.1187
3.1094 -0.29799 -0.2908 0 -0.15348 0 -0.24565 0 -0.31352 0 -0.257 -0.30767 55.755 0.50354 1.0589 0.2244 1.0865 1.5711 0.27339 1.3758 3.0323 0.45678 1.8361 2.4659 0.58462 0.13338 0.19026 -0.01902 0.047238 4.444 0 0 0 0 0.30728 0.57221 0.053894 0.73885 0.11115
3.1133 -0.29733 -0.29474 0 -0.11683 0 -0.16797 0 -0.19848 0 -0.25118 -0.37827 54.643 0.49062 1.0315 0.23779 1.0446 1.4948 0.28183 1.3363 2.9207 0.47573 1.7939 2.4025 0.59488 0.1219 0.18719 -0.019576 0.039021 4.4537 0 0 0 0 0.27854 0.5589 0.060592 0.70494 0.11268
3.1172 -0.29619 -0.30102 0 -0.18368 0 -0.1504 0 -0.13411 0 -0.24618 -0.38822 53.455 0.49129 0.9958 0.24546 1.0011 1.4232 0.29582 1.2913 2.8221 0.4964 1.7686 2.3135 0.60179 0.1196 0.20432 -0.021212 0.035349 4.3129 0 0 0 0 0.26316 0.54215 0.066007 0.68128 0.11955
3.1211 -0.29403 -0.30306 0 -0.31576 0 -0.20128 0 -0.15611 0 -0.25284 -0.31993 52.252 0.49355 0.95574 0.24541 0.95895 1.3557 0.30901 1.2445 2.7332 0.51168 1.7471 2.2024 0.6052 0.12207 0.22655 -0.022869 0.036176 4.0408 0 0 0 0 0.2557 0.52409 0.067462 0.6648 0.12431
3.125 -0.28912 -0.29597 0 -0.42986 0 -0.29529 0 -0.24615 0 -0.29066 -0.2088 51.056 0.49241 0.91381 0.2381 0.92021 1.292 0.31921 1.1972 2.6515 0.5194 1.7227 2.0878 0.60586 0.12626 0.24764 -0.023895 0.04103 3.7931 0 0 0 0 0.25301 0.50592 0.064609 0.6533 0.1239
3.1289 -0.28251 -0.28058 0 -0.45067 0 -0.37811 0 -0.33779 0 -0.3494 -0.12003 49.837 0.48411 0.8728 0.22504 0.88703 1.2321 0.32504 1.1508 2.574 0.51863 1.6898 1.9911 0.60487 0.12912 0.26238 -0.023722 0.049045 3.6849 0 0 0 0 0.25199 0.48895 0.057825 0.64439 0.11618
3.1328 -0.27845 -0.26397 0 -0.36221 0 -0.39488 0 -0.36204 0 -0.3824 -0.10185 48.555 0.46683 0.83858 0.2112 0.86511 1.1788 0.32649 1.1073 2.4981 0.51067 1.6411 1.9264 0.60452 0.12635 0.26578 -0.021671 0.058204 3.6737 0 0 0 0 0.24933 0.47581 0.04959 0.63506 0.10006
3.1367 -0.28022 -0.25538 0 -0.22042 0 -0.32938 0 -0.29933 0 -0.35015 -0.15236 47.214 0.45043 0.81512 0.20464 0.85679 1.1371 0.32868 1.0679 2.4256 0.50406 1.5821 1.8963 0.60585 0.11985 0.26369 -0.018848 0.065206 3.633 0 0 0 0 0.2462 0.46809 0.045239 0.62537 0.083021
3.1406 -0.28629 -0.25988 0 -0.11643 0 -0.22239 0 -0.19436 0 -0.26852 -0.22604 45.844 0.44224 0.80197 0.20747 0.86024 1.1102 0.33451 1.0332 2.3614 0.50303 1.5218 1.8934 0.60731 0.11432 0.26219 -0.016495 0.068975 3.52 0 0 0 0 0.24512 0.46561 0.046498 0.61793 0.070845
3.1445 -0.29181 -0.27453 0 -0.11597 0 -0.14785 0 -0.12064 0 -0.20313 -0.27107 44.458 0.44631 0.7986 0.22023 0.87376 1.101 0.34514 1.004 2.3106 0.50944 1.4672 1.9051 0.60714 0.1133 0.26454 -0.01544 0.06898 3.433 0 0 0 0 0.24755 0.46826 0.05382 0.61509 0.067027
3.1484 -0.2939 -0.29036 0 -0.21719 0 -0.16042 0 -0.12532 0 -0.20814 -0.26375 43.018 0.46585 0.80384 0.2423 0.89466 1.1123 0.36102 0.98174 2.2793 0.52414 1.4264 1.9194 0.60284 0.12085 0.27356 -0.016537 0.064959 3.4849 0 0 0 0 0.25475 0.47574 0.066856 0.61974 0.074753
3.1523 -0.29471 -0.29883 0 -0.35443 0 -0.25553 0 -0.20007 0 -0.27177 -0.21493 41.478 0.49909 0.81467 0.26855 0.91529 1.1479 0.37858 0.97147 2.2821 0.54371 1.4146 1.9308 0.58893 0.14143 0.28792 -0.02052 0.057085 3.6452 0 0 0 0 0.26503 0.48692 0.081579 0.63662 0.095602
3.1563 -0.29846 -0.29757 0 -0.44264 0 -0.37392 0 -0.29679 0 -0.32776 -0.15299 39.845 0.53148 0.82594 0.2908 0.92935 1.194 0.39163 0.97239 2.3099 0.56034 1.4251 1.9445 0.56806 0.16609 0.29873 -0.025355 0.047967 3.7489 0 0 0 0 0.27247 0.4985 0.092429 0.66031 0.11965
3.1602 -0.30604 -0.29108 0 -0.43101 0 -0.4451 0 -0.36661 0 -0.32119 -0.10622 38.179 0.5569 0.83701 0.30607 0.93544 1.2446 0.39763 0.98561 2.36 0.57125 1.4545 1.9749 0.54268 0.18862 0.30134 -0.029867 0.038528 3.6821 0 0 0 0 0.27455 0.50939 0.097555 0.68779 0.14226
3.1641 -0.31325 -0.28612 0 -0.33188 0 -0.43345 0 -0.387 0 -0.25929 -0.097158 36.539 0.57087 0.84797 0.31233 0.93347 1.2947 0.39507 1.0119 2.4287 0.57475 1.4987 2.0371 0.51582 0.20289 0.29222 -0.032961 0.029592 3.5371 0 0 0 0 0.26982 0.51885 0.096014 0.71597 0.15945
3.168 -0.31473 -0.28637 0 -0.20946 0 -0.35409 0 -0.36247 0 -0.19623 -0.14058 34.919 0.56945 0.86129 0.30774 0.92558 1.3383 0.38307 1.0539 2.5128 0.57016 1.5523 2.1369 0.49362 0.19828 0.26728 -0.03295 0.022232 3.5473 0 0 0 0 0.25803 0.52645 0.087887 0.74009 0.16628
3.1719 -0.30904 -0.29055 0 -0.13844 0 -0.25496 0 -0.31164 0 -0.17451 -0.23369 33.259 0.56213 0.88215 0.29703 0.92092 1.3767 0.36857 1.1083 2.6046 0.56379 1.6068 2.2651 0.48308 0.17217 0.23367 -0.029723 0.017066 3.8502 0 0 0 0 0.24723 0.53414 0.079299 0.75751 0.16504
3.1758 -0.29958 -0.2947 0 -0.15896 0 -0.18618 0 -0.25879 0 -0.18997 -0.34497 31.517 0.55968 0.91156 0.28542 0.92443 1.4158 0.358 1.1685 2.6998 0.56065 1.6594 2.3998 0.48398 0.13358 0.20143 -0.024842 0.013907 4.3293 0 0 0 0 0.244 0.54377 0.074908 0.77043 0.1619
3.1797 -0.29081 -0.29544 0 -0.25446 0 -0.17748 0 -0.23088 0 -0.21359 -0.42216 29.703 0.56783 0.94932 0.27539 0.93806 1.4601 0.35488 1.2301 2.7963 0.56282 1.7099 2.5167 0.49554 0.089304 0.17651 -0.019379 0.0128 4.7109 0 0 0 0 0.25175 0.55634 0.076954 0.78059 0.16053
3.1836 -0.28432 -0.29133 0 -0.3642 0 -0.22913 0 -0.24896 0 -0.23491 -0.42579 27.859 0.59123 0.9942 0.26904 0.9626 1.5138 0.36206 1.2883 2.8925 0.57153 1.7586 2.6003 0.51589 0.047301 0.16441 -0.014529 0.01374 4.8211 0 0 0 0 0.27286 0.57259 0.086954 0.79017 0.16444
3.1875 -0.27841 -0.28234 0 -0.42148 0 -0.31234 0 -0.31203 0 -0.26971 -0.36406 25.984 0.6326 1.0394 0.26827 0.99503 1.5822 0.38236 1.3315 2.9828 0.58499 1.8066 2.6502 0.53965 0.024853 0.1727 -0.012636 0.017165 4.7368 0 0 0 0 0.30732 0.59229 0.10479 0.80292 0.17781
3.1914 -0.27059 -0.26926 0 -0.39336 0 -0.37906 0 -0.38864 0 -0.32376 -0.29366 24.034 0.67541 1.0748 0.2696 1.0236 1.6543 0.4063 1.3585 3.0625 0.59527 1.8535 2.6777 0.55877 0.02216 0.18985 -0.013466 0.021897 4.6773 0 0 0 0 0.34118 0.61061 0.12219 0.81823 0.19445
3.1953 -0.25964 -0.25408 0 -0.29784 0 -0.38474 0 -0.43205 0 -0.36388 -0.27819 21.975 0.71033 1.0955 0.27141 1.0428 1.7212 0.42859 1.3693 3.127 0.59882 1.8965 2.6965 0.57047 0.035513 0.2086 -0.016539 0.027368 4.7649 0 0 0 0 0.36723 0.62429 0.13494 0.83408 0.21009
3.1992 -0.2456 -0.24008 0 -0.1895 0 -0.31705 0 -0.41238 0 -0.34236 -0.33691 19.845 0.72984 1.0982 0.27251 1.0484 1.7744 0.44474 1.3647 3.1718 0.59329 1.9325 2.7118 0.57289 0.060055 0.2226 -0.021315 0.033038 4.9101 0 0 0 0 0.37991 0.63045 0.1398 0.84819 0.22109
3.2031 -0.2291 -0.23005 0 -0.12495 0 -0.20973 0 -0.33928 0 -0.25486 -0.42917 17.732 0.72404 1.0784 0.27179 1.0349 1.8 0.44862 1.346 3.1885 0.5764 1.9548 2.7151 0.56405 0.086894 0.22319 -0.026983 0.03811 4.9274 0 0 0 0 0.37241 0.62463 0.13283 0.85618 0.22251
3.207 -0.2115 -0.22366 0 -0.13054 0 -0.12372 0 -0.25412 0 -0.16287 -0.48804 15.679 0.69265 1.0401 0.26978 1.0035 1.7871 0.43757 1.3192 3.1702 0.55221 1.9541 2.688 0.54596 0.10066 0.20658 -0.032299 0.041519 4.7309 0 0 0 0 0.34693 0.60507 0.1154 0.85257 0.21353
3.2109 -0.19487 -0.21674 0 -0.19092 0 -0.10364 0 -0.19875 0 -0.14328 -0.47206 13.636 0.64962 0.99475 0.26784 0.96317 1.7457 0.41759 1.2895 3.1236 0.52765 1.9317 2.6132 0.52366 0.098646 0.18157 -0.036946 0.0432 4.3926 0 0 0 0 0.31567 0.57749 0.09479 0.83865 0.20046
3.2148 -0.18041 -0.20391 0 -0.26138 0 -0.14404 0 -0.18846 0 -0.20948 -0.3908 11.502 0.60214 0.94751 0.26646 0.91756 1.6811 0.39191 1.2572 3.0494 0.50574 1.8871 2.4864 0.49917 0.081323 0.15417 -0.040909 0.043062 4.0223 0 0 0 0 0.28499 0.54518 0.075077 0.81522 0.18705
3.2188 -0.16638 -0.18265 0 -0.29382 0 -0.1955 0 -0.20926 0 -0.2886 -0.28887 9.2363 0.55724 0.9029 0.26595 0.87009 1.5991 0.36404 1.2219 2.9488 0.48881 1.8203 2.3188 0.47431 0.050982 0.13094 -0.044277 0.041097 3.6369 0 0 0 0 0.26092 0.51173 0.060195 0.78372 0.17699
3.2227 -0.14816 -0.15501 0 -0.26128 0 -0.20649 0 -0.23433 0 -0.28686 -0.21035 6.902 0.52384 0.86501 0.26583 0.82322 1.5064 0.33928 1.1767 2.8149 0.47787 1.7275 2.1302 0.45097 0.015032 0.12447 -0.047254 0.037061 3.1794 0 0 0 0 0.25136 0.48331 0.056381 0.74652 0.17551
3.2266 -0.12192 -0.12516 0 -0.17014 0 -0.16344 0 -0.24028 0 -0.18187 -0.17525 4.5983 0.49801 0.82836 0.2646 0.77515 1.4092 0.31933 1.1159 2.6535 0.46659 1.6165 1.9356 0.42923 -0.014566 0.13499 -0.050123 0.031814 2.6474 0 0 0 0 0.25032 0.46121 0.060966 0.70876 0.17899
3.2305 -0.088219 -0.095087 0 -0.055897 0 -0.094006 0 -0.2125 0 -0.047622 -0.17842 2.3507 0.474 0.78737 0.26174 0.72361 1.3051 0.30325 1.0372 2.4661 0.45083 1.4904 1.7371 0.40858 -0.034718 0.15811 -0.052901 0.025826 2.1437 0 0 0 0 0.25145 0.44318 0.070378 0.67162 0.18286
3.2344 -0.051181 -0.06251 0 0.03541 0 -0.035023 0 -0.14623 0 0.01612 -0.19916 0.084044 0.44732 0.73753 0.25711 0.66676 1.1905 0.29011 0.93907 2.2525 0.4277 1.3504 1.5256 0.38848 -0.044421 0.18969 -0.055596 0.019451 1.7614 0 0 0 0 0.24983 0.42667 0.081768 0.63519 0.18344
3.2383 -0.013285 -0.022846 0 0.071932 0 0.00058623 0 -0.051523 0 -0.019046 -0.21008 -2.2904 0.41228 0.67282 0.25081 0.60229 1.0584 0.27844 0.81972 2.0111 0.39401 1.1965 1.2909 0.36803 -0.044271 0.22361 -0.05821 0.013105 1.4324 0 0 0 0 0.23935 0.40737 0.091457 0.59847 0.17588
3.2422 0.028555 0.026865 0 0.054433 0 0.027315 0 0.043402 0 -0.082933 -0.18689 -4.7712 0.36475 0.58804 0.24403 0.52868 0.89834 0.26578 0.68043 1.7407 0.3492 1.0273 1.0298 0.34425 -0.041216 0.24883 -0.061005 0.0074988 0.94432 0 0 0 0 0.21502 0.3767 0.095039 0.55645 0.15633
3.2461 0.080292 0.085386 0 0.016734 0 0.064174 0 0.1034 0 -0.074635 -0.12288 -7.2615 0.311 0.49143 0.23756 0.44933 0.71756 0.25132 0.53047 1.4522 0.29975 0.84755 0.74527 0.31479 -0.041997 0.2628 -0.06428 0.0027554 0.14843 0 0 0 0 0.18295 0.33422 0.09375 0.50626 0.1311
3.25 0.14306 0.14756 0 0.0060677 0 0.11473 0 0.11201 0 0.043539 -0.038716 -9.6649 0.25419 0.3867 0.23109 0.36457 0.5195 0.23473 0.37122 1.1478 0.24817 0.65777 0.43943 0.27725 -0.048293 0.26473 -0.068188 -0.0011411 -0.85649 0 0 0 0 0.14616 0.28015 0.088465 0.44594 0.10414
3.2539 0.20841 0.20637 0 0.054669 0 0.17048 0 0.089962 0 0.21662 0.028777 -11.977 0.19714 0.27748 0.22398 0.27423 0.30805 0.2158 0.20302 0.82871 0.19659 0.45829 0.10701 0.22938 -0.060622 0.25457 -0.072803 -0.0043052 -1.7849 0 0 0 0 0.1075 0.21555 0.08022 0.37405 0.079444
3.2578 0.26231 0.25511 0 0.16092 0 0.22731 0 0.084022 0 0.35377 0.057888 -14.274 0.14203 0.1671 0.21378 0.17429 0.086487 0.19382 0.019605 0.4894 0.1463 0.2461 -0.26291 0.16559 -0.076623 0.23124 -0.07802 -0.0071513 -2.4357 0 0 0 0 0.06934 0.14272 0.070056 0.28761 0.06333
3.2617 0.29517 0.28936 0 0.29197 0 0.2898 0 0.13002 0 0.40895 0.066306 -16.615 0.08487 0.054132 0.19846 0.060462 -0.14425 0.16921 -0.18558 0.12408 0.095019 0.020054 -0.67849 0.088285 -0.088405 0.19806 -0.082829 -0.010658 -2.8962 0 0 0 0 0.029219 0.06897 0.058576 0.19181 0.054997
3.2656 0.30871 0.30877 0 0.40419 0 0.35617 0 0.22216 0 0.40793 0.099956 -18.978 0.021316 -0.065612 0.17851 -0.068426 -0.38882 0.14297 -0.41381 -0.27057 0.041021 -0.21992 -1.1375 0.003135 -0.09259 0.15676 -0.086483 -0.01527 -3.4521 0 0 0 0 -0.016064 -0.0024608 0.045557 0.09195 0.049638
3.2695 0.31324 0.31789 0 0.46637 0 0.40474 0 0.31841 0 0.40548 0.19083 -21.286 -0.051429 -0.19595 0.15481 -0.21318 -0.65291 0.11611 -0.66561 -0.69826 -0.016297 -0.47428 -1.6265 -0.085211 -0.087748 0.1078 -0.088471 -0.021217 -4.2834 0 0 0 0 -0.068462 -0.070055 0.030944 -0.0084696 0.043507
3.2734 0.31866 0.32432 0 0.4714 0 0.40562 0 0.37817 0 0.42597 0.32344 -23.496 -0.13598 -0.3415 0.12893 -0.37401 -0.94407 0.09007 -0.94028 -1.1629 -0.076987 -0.7433 -2.1269 -0.17077 -0.073387 0.051423 -0.088288 -0.028633 -5.2626 0 0 0 0 -0.12966 -0.13286 0.014824 -0.10558 0.032065
3.2773 0.32764 0.33419 0 0.4331 0 0.35184 0 0.39644 0 0.44775 0.44569 -25.634 -0.23132 -0.50889 0.10588 -0.54747 -1.2763 0.069346 -1.2291 -1.6682 -0.13679 -1.0237 -2.6218 -0.23983 -0.053303 -0.011088 -0.085595 -0.037157 -6.0687 0 0 0 0 -0.19684 -0.19119 -0.00029536 -0.19305 0.00894
3.2813 0.33655 0.34782 0 0.37525 0 0.27683 0 0.40287 0 0.43878 0.51629 -27.757 -0.32491 -0.68618 0.088183 -0.72024 -1.6296 0.054985 -1.5112 -2.1865 -0.19029 -1.3011 -3.0986 -0.29156 -0.036187 -0.072805 -0.082242 -0.045453 -6.5039 0 0 0 0 -0.25883 -0.24824 -0.011067 -0.27269 -0.020417
3.2852 0.34143 0.35962 0 0.32088 0 0.2333 0 0.42951 0 0.39851 0.54208 -29.876 -0.40976 -0.8658 0.076081 -0.88598 -1.9905 0.047097 -1.7759 -2.7023 -0.23511 -1.5666 -3.547 -0.32683 -0.02558 -0.12953 -0.07926 -0.052928 -6.6845 0 0 0 0 -0.30913 -0.30467 -0.015646 -0.34567 -0.051949
3.2891 0.34232 0.36299 0 0.28596 0 0.24893 0 0.48087 0 0.3608 0.568 -31.954 -0.47986 -1.0398 0.069005 -1.0391 -2.3436 0.045054 -2.0144 -3.1997 -0.26996 -1.8115 -3.9573 -0.3481 -0.024071 -0.17735 -0.077628 -0.059125 -6.9171 0 0 0 0 -0.34237 -0.36077 -0.012866 -0.41348 -0.081515
3.293 0.34241 0.35646 0 0.27725 0 0.30235 0 0.53428 0 0.35881 0.63133 -33.946 -0.52619 -1.1934 0.064553 -1.1709 -2.6594 0.046696 -2.212 -3.649 -0.29441 -2.0194 -4.3187 -0.36122 -0.034402 -0.20943 -0.078949 -0.063528 -7.3991 0 0 0 0 -0.35054 -0.4156 -0.0017333 -0.4781 -0.10236
3.2969 0.34463 0.34567 0 0.29325 0 0.34567 0 0.5655 0 0.39214 0.72731 -35.854 -0.55244 -1.3163 0.056337 -1.2806 -2.9114 0.044957 -2.3699 -4.0266 -0.31682 -2.184 -4.6209 -0.38052 -0.051629 -0.22553 -0.08358 -0.066884 -8.0482 0 0 0 0 -0.33979 -0.46668 0.011692 -0.54173 -0.11283
3.3008 0.34969 0.33937 0 0.3278 0 0.35244 0 0.57045 0 0.43021 0.81774 -37.714 -0.56984 -1.4123 0.041869 -1.3745 -3.1039 0.035908 -2.5003 -4.3364 -0.34421 -2.3145 -4.854 -0.41218 -0.069352 -0.23242 -0.090281 -0.07023 -8.6118 0 0 0 0 -0.32312 -0.51299 0.020918 -0.60363 -0.11841
3.3047 0.35682 0.34294 0 0.37384 0 0.34179 0 0.56304 0 0.4458 0.86748 -39.545 -0.58476 -1.4836 0.020559 -1.4543 -3.239 0.017627 -2.6078 -4.5768 -0.37994 -2.4147 -5.009 -0.45827 -0.083892 -0.23467 -0.098177 -0.074115 -8.9054 0 0 0 0 -0.30837 -0.55378 0.021929 -0.66191 -0.12323
3.3086 0.3651 0.35507 0 0.42423 0 0.353 0 0.55645 0 0.44173 0.86796 -41.328 -0.60354 -1.5333 -0.007217 -1.522 -3.3222 -0.010961 -2.6966 -4.7479 -0.42632 -2.4894 -5.079 -0.51897 -0.091825 -0.23745 -0.10623 -0.07901 -8.9267 0 0 0 0 -0.30329 -0.58852 0.011157 -0.71403 -0.13188
3.3125 0.37363 0.3699 0 0.46912 0 0.39738 0 0.55091 0 0.44313 0.82906 -43.033 -0.63285 -1.5634 -0.036825 -1.573 -3.3565 -0.048885 -2.7611 -4.8315 -0.48165 -2.5377 -5.0631 -0.58725 -0.087743 -0.2506 -0.11219 -0.085105 -8.7636 0 0 0 0 -0.31876 -0.61512 -0.015968 -0.75054 -0.15179
3.3164 0.38132 0.38199 0 0.49461 0 0.43944 0 0.53904 0 0.46467 0.76019 -44.662 -0.66404 -1.5827 -0.059922 -1.6072 -3.3674 -0.085377 -2.8003 -4.8551 -0.53168 -2.5656 -4.9689 -0.64502 -0.076458 -0.2732 -0.11547 -0.090925 -8.4539 0 0 0 0 -0.34374 -0.63544 -0.048037 -0.77102 -0.17683
3.3203 0.38754 0.38952 0 0.48819 0 0.43017 0 0.51857 0 0.48841 0.66896 -46.247 -0.68906 -1.59 -0.072642 -1.621 -3.3559 -0.11447 -2.8078 -4.8217 -0.56771 -2.5684 -4.8114 -0.68277 -0.060739 -0.30174 -0.11607 -0.095517 -7.9827 0 0 0 0 -0.36928 -0.64851 -0.077597 -0.77494 -0.20035
3.3242 0.39291 0.39364 0 0.44943 0 0.36037 0 0.49601 0 0.47768 0.57582 -47.807 -0.70041 -1.5829 -0.072241 -1.6113 -3.3202 -0.1311 -2.7781 -4.7324 -0.58255 -2.5406 -4.6078 -0.69301 -0.043119 -0.33191 -0.11411 -0.098102 -7.4015 0 0 0 0 -0.38691 -0.65279 -0.097881 -0.76227 -0.21565
3.3281 0.39848 0.39571 0 0.39614 0 0.27865 0 0.47861 0 0.41503 0.51503 -49.319 -0.68579 -1.5536 -0.055315 -1.571 -3.2482 -0.12792 -2.6996 -4.5799 -0.5656 -2.4685 -4.3709 -0.6652 -0.026915 -0.35545 -0.10981 -0.097604 -6.8832 0 0 0 0 -0.38348 -0.64392 -0.098646 -0.73224 -0.21127
3.332 0.40353 0.39547 0 0.35652 0 0.2526 0 0.46621 0 0.326 0.50677 -50.739 -0.63837 -1.4928 -0.025094 -1.4986 -3.1231 -0.10298 -2.5719 -4.3631 -0.51641 -2.3429 -4.1079 -0.60165 -0.01497 -0.36007 -0.1043 -0.094307 -6.5933 0 0 0 0 -0.35045 -0.61613 -0.074463 -0.6882 -0.17874
3.3359 0.40457 0.39168 0 0.34993 0 0.30827 0 0.45265 0 0.26071 0.52673 -52.052 -0.57071 -1.4062 0.0096354 -1.4058 -2.9537 -0.065927 -2.4156 -4.1022 -0.45171 -2.1812 -3.8249 -0.52224 -0.0060542 -0.346 -0.098683 -0.090207 -6.4913 0 0 0 0 -0.2992 -0.57203 -0.035741 -0.6363 -0.1284
3.3398 0.39794 0.38386 0 0.37141 0 0.40536 0 0.43285 0 0.24671 0.51476 -53.292 -0.49076 -1.2968 0.044397 -1.298 -2.7463 -0.022407 -2.2414 -3.806 -0.38124 -1.9938 -3.5317 -0.43813 0.0010852 -0.31436 -0.093451 -0.086494 -6.2989 0 0 0 0 -0.23763 -0.51302 0.010469 -0.57842 -0.068153
3.3438 0.38388 0.37338 0 0.39485 0 0.47155 0 0.40532 0 0.25866 0.42707 -54.503 -0.40754 -1.1694 0.074917 -1.1809 -2.5101 0.021382 -2.0604 -3.4843 -0.31521 -1.7933 -3.2415 -0.36078 0.0080625 -0.2679 -0.089009 -0.084342 -5.7234 0 0 0 0 -0.17493 -0.44162 0.056147 -0.51617 -0.0074338
3.3477 0.36746 0.36294 0 0.39368 0 0.46378 0 0.36839 0 0.23999 0.28365 -55.702 -0.33816 -1.0342 0.09443 -1.0633 -2.2672 0.053544 -1.8905 -3.1536 -0.27199 -1.6051 -2.9653 -0.31063 0.018826 -0.2142 -0.086009 -0.085583 -4.7478 0 0 0 0 -0.12906 -0.36409 0.085232 -0.45003 0.033173
3.3516 0.35466 0.35493 0 0.36224 0 0.40143 0 0.31912 0 0.16242 0.15763 -56.868 -0.28867 -0.90749 0.10438 -0.95229 -2.0469 0.069981 -1.739 -2.8365 -0.2525 -1.446 -2.7059 -0.28769 0.035398 -0.16742 -0.084158 -0.088941 -3.7006 0 0 0 0 -0.10447 -0.29305 0.094037 -0.38214 0.047085
3.3555 0.34702 0.34971 0 0.31916 0 0.34494 0 0.2604 0 0.06703 0.10965 -57.979 -0.25635 -0.79554 0.10721 -0.84983 -1.8574 0.071899 -1.6047 -2.5423 -0.25099 -1.3159 -2.4596 -0.28522 0.057687 -0.13281 -0.083125 -0.092817 -3.0125 0 0 0 0 -0.096685 -0.23394 0.086583 -0.31413 0.038697
3.3594 0.34072 0.34494 0 0.29067 0 0.34297 0 0.20818 0 0.039688 0.13079 -59.036 -0.23785 -0.70215 0.10482 -0.75729 -1.7027 0.060935 -1.4865 -2.278 -0.26186 -1.2126 -2.2238 -0.29682 0.085148 -0.11325 -0.082617 -0.095838 -2.8749 0 0 0 0 -0.10072 -0.19016 0.067403 -0.24768 0.01359
3.3633 0.33116 0.33705 0 0.28895 0 0.39484 0 0.18492 0 0.13409 0.15393 -60.043 -0.22734 -0.63101 0.09958 -0.67645 -1.5838 0.040015 -1.3824 -2.0522 -0.27668 -1.1298 -2.0066 -0.31297 0.11649 -0.11083 -0.082213 -0.096095 -3.1084 0 0 0 0 -0.10835 -0.16497 0.044056 -0.18548 -0.01834
3.3672 0.31819 0.32428 0 0.30393 0 0.45565 0 0.19958 0 0.3113 0.12389 -60.992 -0.21265 -0.58101 0.095108 -0.61014 -1.4881 0.017621 -1.2908 -1.8735 -0.28044 -1.0498 -1.8259 -0.31714 0.14605 -0.11966 -0.08107 -0.091579 -3.349 0 0 0 0 -0.10456 -0.1552 0.031395 -0.13279 -0.035516
3.3711 0.30647 0.30932 0 0.31381 0 0.47384 0 0.23325 0 0.45816 0.054069 -61.858 -0.18934 -0.54068 0.093094 -0.55564 -1.396 0.00082877 -1.2096 -1.7281 -0.27043 -0.96279 -1.7 -0.30683 0.16862 -0.12645 -0.078995 -0.084274 -3.359 0 0 0 0 -0.087655 -0.14806 0.032271 -0.0894 -0.03216
3.375 0.30053 0.29852 0 0.30345 0 0.42875 0 0.25017 0 0.47655 0.0099406 -62.64 -0.15752 -0.50632 0.094253 -0.51334 -1.3033 -0.0074956 -1.141 -1.6139 -0.24754 -0.87042 -1.6353 -0.28385 0.18094 -0.12439 -0.076049 -0.075679 -3.1748 0 0 0 0 -0.059844 -0.13754 0.045336 -0.055492 -0.009109
3.3789 0.30025 0.29708 0 0.27577 0 0.3429 0 0.2291 0 0.3658 0.036804 -63.37 -0.11877 -0.47494 0.099089 -0.48348 -1.2089 -0.0053706 -1.0877 -1.5287 -0.21426 -0.77743 -1.6217 -0.25187 0.18037 -0.10753 -0.072434 -0.067483 -2.9909 0 0 0 0 -0.025024 -0.11846 0.067461 -0.030851 0.030059
3.3828 0.30127 0.30379 0 0.24882 0 0.26554 0 0.18627 0 0.222 0.10893 -64.092 -0.079137 -0.4461 0.1087 -0.46902 -1.1236 0.0095645 -1.0587 -1.4779 -0.17766 -0.70387 -1.6412 -0.22136 0.16205 -0.066873 -0.068927 -0.063007 -2.937 0 0 0 0 0.0062936 -0.084595 0.089328 -0.016055 0.073157
3.3867 0.29932 0.31044 0 0.24285 0 0.24082 0 0.16407 0 0.15388 0.15497 -64.805 -0.048821 -0.4243 0.12144 -0.4667 -1.0689 0.030794 -1.0533 -1.4596 -0.14953 -0.67236 -1.6811 -0.20592 0.13232 -0.010354 -0.066943 -0.063425 -2.9833 0 0 0 0 0.022799 -0.043546 0.098447 -0.0081233 0.099563
3.3906 0.29358 0.30795 0 0.26635 0 0.27929 0 0.19258 0 0.19286 0.13389 -65.466 -0.031573 -0.41412 0.13501 -0.47356 -1.0549 0.052157 -1.0671 -1.4728 -0.13368 -0.68671 -1.7428 -0.20819 0.099009 0.049887 -0.06708 -0.067323 -3.0416 0 0 0 0 0.023841 -0.005538 0.09285 -0.0060602 0.10332
3.3945 0.28607 0.29446 0 0.30886 0 0.34877 0 0.25936 0 0.278 0.081638 -66.034 -0.029683 -0.41965 0.14729 -0.48843 -1.0884 0.069093 -1.0986 -1.52 -0.13202 -0.74759 -1.8387 -0.22847 0.067987 0.10384 -0.069664 -0.073292 -3.1175 0 0 0 0 0.01055 0.021183 0.073018 -0.010344 0.082525
3.3984 0.27908 0.27789 0 0.34448 0 0.39244 0 0.31775 0 0.32275 0.079013 -66.522 -0.044869 -0.4457 0.15548 -0.51051 -1.1747 0.076364 -1.1459 -1.6053 -0.14548 -0.85225 -1.9786 -0.26513 0.046229 0.13903 -0.074896 -0.079297 -3.3275 0 0 0 0 -0.013874 0.026741 0.041638 -0.022255 0.037918
3.4023 0.27426 0.26959 0 0.34599 0 0.36676 0 0.32733 0 0.29389 0.17182 -66.991 -0.078315 -0.50044 0.15246 -0.54148 -1.3149 0.064167 -1.2114 -1.7414 -0.17273 -0.98321 -2.1583 -0.30877 0.045927 0.12906 -0.082206 -0.08082 -3.757 0 0 0 0 -0.038492 -0.0065352 0.010792 -0.046998 -0.019169
3.4063 0.27349 0.27453 0 0.30335 0 0.2756 0 0.2892 0 0.2299 0.32267 -67.484 -0.11962 -0.57121 0.13874 -0.57974 -1.4725 0.037091 -1.2902 -1.9105 -0.20402 -1.1073 -2.3569 -0.34615 0.061174 0.080424 -0.089206 -0.077584 -4.3173 0 0 0 0 -0.054385 -0.066269 -0.0085062 -0.081766 -0.068999
3.4102 0.27869 0.28714 0 0.23472 0 0.17333 0 0.24385 0 0.19271 0.4409 -67.977 -0.16483 -0.65139 0.11484 -0.62565 -1.6325 -0.0022088 -1.3823 -2.1054 -0.23603 -1.2135 -2.5455 -0.37286 0.087198 -0.0025433 -0.094664 -0.070348 -4.7718 0 0 0 0 -0.0597 -0.14499 -0.013033 -0.12509 -0.10443
3.4141 0.28938 0.29695 0 0.17928 0 0.12912 0 0.23537 0 0.21015 0.46061 -68.41 -0.21016 -0.73375 0.082151 -0.67929 -1.7811 -0.05019 -1.487 -2.3179 -0.26596 -1.2941 -2.7023 -0.38615 0.11811 -0.11292 -0.0975 -0.060397 -4.9303 0 0 0 0 -0.054208 -0.23386 -0.0015655 -0.17484 -0.12052
3.418 0.30087 0.29841 0 0.173 0 0.17666 0 0.27598 0 0.26286 0.39378 -68.746 -0.25035 -0.80565 0.043658 -0.74125 -1.8998 -0.10035 -1.603 -2.5344 -0.29073 -1.344 -2.8224 -0.38423 0.1424 -0.23736 -0.096005 -0.05081 -4.8296 0 0 0 0 -0.040441 -0.31714 0.024652 -0.2269 -0.11273
3.4219 0.30681 0.2951 0 0.2237 0 0.28906 0 0.34112 0 0.31421 0.31436 -69.012 -0.28151 -0.85488 0.007547 -0.80745 -1.9843 -0.14177 -1.7193 -2.7334 -0.31002 -1.3812 -2.9186 -0.37572 0.14733 -0.3477 -0.090494 -0.046259 -4.7182 0 0 0 0 -0.028771 -0.37643 0.052121 -0.27361 -0.09148
3.4258 0.30456 0.29429 0 0.30513 0 0.39986 0 0.39381 0 0.34009 0.29434 -69.254 -0.30425 -0.88226 -0.022018 -0.8731 -2.0452 -0.17074 -1.8257 -2.907 -0.32522 -1.4223 -3.0112 -0.36796 0.13362 -0.43149 -0.082822 -0.047464 -4.8372 0 0 0 0 -0.024208 -0.41035 0.071843 -0.31223 -0.067627
3.4297 0.29785 0.29781 0 0.37598 0 0.45221 0 0.41213 0 0.33171 0.35007 -69.479 -0.31884 -0.88913 -0.043049 -0.93486 -2.0881 -0.18547 -1.9154 -3.0506 -0.33659 -1.4742 -3.1133 -0.364 0.10363 -0.48267 -0.0742 -0.054247 -5.1911 0 0 0 0 -0.028331 -0.41953 0.079785 -0.34153 -0.046155
3.4336 0.29281 0.2991 0 0.40775 0 0.43462 0 0.39712 0 0.28689 0.43886 -69.65 -0.326 -0.87862 -0.054382 -0.98932 -2.1195 -0.18538 -1.9823 -3.1615 -0.34433 -1.5416 -3.222 -0.36588 0.061987 -0.49802 -0.065973 -0.065715 -5.5219 0 0 0 0 -0.041342 -0.40707 0.07344 -0.36112 -0.031054
3.4375 0.29093 0.28951 0 0.39857 0 0.37664 0 0.36225 0 0.21625 0.49847 -69.735 -0.32644 -0.85931 -0.055276 -1.0277 -2.1465 -0.17072 -2.0141 -3.2332 -0.34645 -1.6195 -3.3195 -0.37191 0.023824 -0.47615 -0.060931 -0.078154 -5.5281 0 0 0 0 -0.05859 -0.38233 0.053883 -0.37106 -0.024382
3.4414 0.28697 0.26745 0 0.3634 0 0.31618 0 0.32181 0 0.15785 0.49324 -69.759 -0.3249 -0.84585 -0.052857 -1.0517 -2.1737 -0.15277 -2.0259 -3.2847 -0.34376 -1.6852 -3.3836 -0.37405 0.0029816 -0.44515 -0.05929 -0.086666 -5.145 0 0 0 0 -0.070302 -0.363 0.035408 -0.37796 -0.019366
3.4453 0.27442 0.24067 0 0.31449 0 0.27295 0 0.28891 0 0.1657 0.43515 -69.778 -0.32276 -0.84288 -0.049383 -1.0611 -2.2002 -0.13588 -2.025 -3.3205 -0.33645 -1.7275 -3.4008 -0.36881 0.0035258 -0.41634 -0.060898 -0.08966 -4.6352 0 0 0 0 -0.072998 -0.35449 0.024203 -0.38357 -0.013911
3.4492 0.25326 0.21961 0 0.25339 0 0.24924 0 0.27734 0 0.26141 0.37207 -69.814 -0.32096 -0.85299 -0.046232 -1.0563 -2.2246 -0.12326 -2.0173 -3.3423 -0.32494 -1.7382 -3.371 -0.35411 0.026977 -0.3981 -0.065445 -0.086313 -4.3927 0 0 0 0 -0.064789 -0.35996 0.024593 -0.38879 -0.0072668
3.4531 0.2311 0.20866 0 0.18144 0 0.24643 0 0.29584 0 0.39249 0.35427 -69.82 -0.32004 -0.8774 -0.043733 -1.0359 -2.2429 -0.11816 -2.0093 -3.3469 -0.3099 -1.708 -3.3026 -0.32855 0.072897 -0.39863 -0.072437 -0.07625 -4.613 0 0 0 0 -0.044876 -0.38112 0.040715 -0.39326 -0.00096337
3.457 0.21637 0.20404 0 0.11398 0 0.27063 0 0.33599 0 0.45561 0.39857 -69.733 -0.31877 -0.90612 -0.038322 -1.0017 -2.2475 -0.11851 -2.0001 -3.3199 -0.2939 -1.6477 -3.2021 -0.29919 0.12604 -0.41086 -0.080197 -0.063218 -5.107 0 0 0 0 -0.021557 -0.40833 0.066003 -0.39327 -0.0030418
3.4609 0.21091 0.19976 0 0.078635 0 0.31889 0 0.36862 0 0.38453 0.47137 -69.545 -0.31552 -0.92712 -0.027181 -0.9587 -2.2349 -0.11833 -1.9817 -3.2554 -0.27865 -1.5808 -3.0679 -0.27448 0.17132 -0.41737 -0.087306 -0.051375 -5.4231 0 0 0 0 -0.0038648 -0.42972 0.088755 -0.38659 -0.016786
3.4648 0.20981 0.19464 0 0.0952 0 0.3654 0 0.35997 0 0.22466 0.50532 -69.316 -0.30904 -0.93315 -0.0087548 -0.90876 -2.2002 -0.11383 -1.9463 -3.1466 -0.26435 -1.5176 -2.8936 -0.25842 0.20149 -0.40683 -0.092995 -0.042562 -5.1898 0 0 0 0 0.0037368 -0.43849 0.10266 -0.37172 -0.042594
3.4688 0.20819 0.19322 0 0.15609 0 0.37179 0 0.29866 0 0.11098 0.44548 -69.109 -0.2981 -0.91771 0.017966 -0.85376 -2.1382 -0.10134 -1.8863 -2.9881 -0.25074 -1.467 -2.6782 -0.25396 0.21092 -0.3685 -0.096581 -0.038176 -4.4031 0 0 0 0 -0.0021676 -0.42857 0.10227 -0.34751 -0.079195
3.4727 0.20665 0.2002 0 0.2279 0 0.31881 0 0.20984 0 0.15395 0.29466 -68.923 -0.27933 -0.86804 0.053696 -0.79533 -2.0313 -0.074032 -1.784 -2.7657 -0.23498 -1.4331 -2.4326 -0.26243 0.19309 -0.28314 -0.09657 -0.039314 -3.4324 0 0 0 0 -0.024557 -0.38853 0.080893 -0.3115 -0.11766
3.4766 0.20918 0.2147 0 0.27469 0 0.22899 0 0.14031 0 0.33518 0.12019 -68.698 -0.25297 -0.7942 0.091761 -0.73563 -1.8853 -0.035755 -1.6517 -2.5067 -0.21321 -1.3947 -2.1772 -0.27138 0.16336 -0.16833 -0.093601 -0.042101 -2.7451 0 0 0 0 -0.050944 -0.32703 0.051079 -0.26844 -0.14106
3.4805 0.21659 0.23015 0 0.28243 0 0.15391 0 0.12405 0 0.51599 0.0093756 -68.393 -0.21905 -0.70448 0.12835 -0.67468 -1.7075 0.0092291 -1.502 -2.2297 -0.18374 -1.3363 -1.9317 -0.27275 0.13171 -0.041903 -0.088365 -0.044248 -2.5751 0 0 0 0 -0.072582 -0.25144 0.022822 -0.22083 -0.14187
3.4844 0.22373 0.23912 0 0.2629 0 0.13349 0 0.15645 0 0.55604 0.004818 -68.034 -0.17743 -0.60548 0.16075 -0.61217 -1.5054 0.057216 -1.3458 -1.949 -0.14564 -1.2461 -1.7076 -0.26081 0.10526 0.080422 -0.081499 -0.044265 -2.784 0 0 0 0 -0.082717 -0.16777 0.0039828 -0.17033 -0.11565
3.4883 0.22417 0.23807 0 0.23655 0 0.16416 0 0.19903 0 0.43156 0.073175 -67.678 -0.12756 -0.50552 0.18596 -0.54723 -1.2899 0.10306 -1.1981 -1.6827 -0.098295 -1.1106 -1.5079 -0.22899 0.092127 0.17631 -0.073919 -0.040697 -2.9991 0 0 0 0 -0.072846 -0.083879 0.0046229 -0.11858 -0.058607
3.4922 0.21684 0.22838 0 0.2133 0 0.20553 0 0.2104 0 0.24386 0.13524 -67.336 -0.070915 -0.41717 0.20228 -0.47936 -1.0896 0.13838 -1.0806 -1.4545 -0.046402 -0.93054 -1.334 -0.17755 0.096852 0.21403 -0.067666 -0.03414 -2.899 0 0 0 0 -0.03753 -0.013127 0.032382 -0.067793 0.019417
3.4961 0.20693 0.21438 0 0.18999 0 0.21783 0 0.17698 0 0.11863 0.13203 -66.95 -0.013948 -0.34297 0.21343 -0.41164 -0.92172 0.16262 -0.99049 -1.2613 0.0010656 -0.74167 -1.192 -0.12235 0.10968 0.20357 -0.063626 -0.027929 -2.4291 0 0 0 0 0.0098879 0.041042 0.07424 -0.019759 0.095035
3.5 0.20029 0.20135 0 0.1638 0 0.1941 0 0.11934 0 0.10089 0.069429 -66.46 0.038512 -0.28435 0.22063 -0.34743 -0.795 0.17555 -0.92501 -1.1024 0.038362 -0.56566 -1.0911 -0.073048 0.12513 0.15241 -0.062077 -0.023917 -1.8123 0 0 0 0 0.061005 0.076586 0.12207 0.023637 0.15643
3.5039 0.19813 0.19425 0 0.14382 0 0.15899 0 0.072264 0 0.14337 0.0042739 -65.887 0.081287 -0.24214 0.22493 -0.29059 -0.71568 0.17766 -0.88008 -0.97649 0.060095 -0.42384 -1.038 -0.039093 0.13777 0.071262 -0.063047 -0.023743 -1.3784 0 0 0 0 0.10685 0.092467 0.16721 0.060325 0.19334
3.5078 0.19811 0.19598 0 0.14614 0 0.1411 0 0.058221 0 0.18226 -0.011111 -65.317 0.10199 -0.2201 0.2261 -0.25154 -0.69508 0.16934 -0.85033 -0.88802 0.055383 -0.35565 -1.0308 -0.037689 0.13953 -0.01834 -0.06614 -0.029813 -1.3466 0 0 0 0 0.13015 0.085645 0.1941 0.084226 0.1906
3.5117 0.19935 0.20508 0 0.17671 0 0.14935 0 0.076043 0 0.20722 0.026572 -64.814 0.096676 -0.21465 0.22345 -0.23517 -0.71219 0.15655 -0.82764 -0.83233 0.027392 -0.35918 -1.06 -0.066987 0.13148 -0.086173 -0.069083 -0.039991 -1.7011 0 0 0 0 0.12507 0.064907 0.19839 0.093318 0.16037
3.5156 0.20453 0.21555 0 0.2206 0 0.17404 0 0.10969 0 0.25267 0.076159 -64.334 0.06928 -0.22266 0.21685 -0.23955 -0.7496 0.14289 -0.81276 -0.80836 -0.015934 -0.41276 -1.1148 -0.11635 0.11909 -0.12424 -0.070608 -0.05151 -2.2235 0 0 0 0 0.097284 0.037467 0.18617 0.089142 0.11892
3.5195 0.21586 0.22092 0 0.25072 0 0.20392 0 0.14453 0 0.33251 0.095903 -63.769 0.023399 -0.24273 0.20648 -0.26293 -0.79776 0.13055 -0.80882 -0.81856 -0.068754 -0.50067 -1.1892 -0.17771 0.10662 -0.12976 -0.070026 -0.062455 -2.6475 0 0 0 0 0.052056 0.0078699 0.16285 0.07288 0.077514
3.5234 0.23054 0.22024 0 0.24989 0 0.23565 0 0.17544 0 0.40264 0.082767 -63.062 -0.035427 -0.27349 0.19298 -0.30224 -0.84767 0.12167 -0.82128 -0.86721 -0.12378 -0.60317 -1.2838 -0.24084 0.099318 -0.10323 -0.066801 -0.070676 -2.8352 0 0 0 0 -0.0028227 -0.01904 0.13606 0.046425 0.048949
3.5273 0.24188 0.21981 0 0.22586 0 0.26634 0 0.20282 0 0.39865 0.072393 -62.274 -0.091901 -0.31242 0.17994 -0.34845 -0.89354 0.11912 -0.86313 -0.96564 -0.16739 -0.68727 -1.403 -0.28733 0.10489 -0.057098 -0.061324 -0.073401 -2.8572 0 0 0 0 -0.048784 -0.036341 0.12107 0.01507 0.050707
3.5313 0.24563 0.22758 0 0.2051 0 0.28335 0 0.22523 0 0.30714 0.10394 -61.527 -0.13404 -0.35254 0.17108 -0.39007 -0.94045 0.12075 -0.92544 -1.094 -0.19742 -0.74663 -1.5494 -0.31583 0.11861 -0.016473 -0.056093 -0.072853 -2.9209 0 0 0 0 -0.076638 -0.046144 0.12026 -0.013931 0.07204
3.5352 0.24397 0.24437 0 0.21032 0 0.26996 0 0.23839 0 0.19019 0.18413 -60.87 -0.15788 -0.39128 0.16771 -0.42376 -0.99308 0.12527 -1.0026 -1.2446 -0.21468 -0.78464 -1.7209 -0.32828 0.13668 0.0090815 -0.052326 -0.070399 -3.1944 0 0 0 0 -0.084213 -0.050378 0.132 -0.038273 0.10532
3.5391 0.24203 0.26099 0 0.24155 0 0.22479 0 0.24115 0 0.13344 0.28116 -60.226 -0.16154 -0.42655 0.1704 -0.44767 -1.0557 0.1312 -1.0881 -1.4092 -0.22123 -0.80733 -1.9089 -0.32813 0.15489 0.01239 -0.051025 -0.067449 -3.6621 0 0 0 0 -0.071442 -0.05142 0.15312 -0.056461 0.14215
3.543 0.24109 0.26526 0 0.27676 0 0.17235 0 0.24005 0 0.17066 0.35039 -59.47 -0.14461 -0.45607 0.17877 -0.46175 -1.1355 0.13583 -1.1706 -1.5773 -0.22193 -0.82843 -2.1003 -0.32263 0.16559 -0.014502 -0.053482 -0.066115 -4.1334 0 0 0 0 -0.040638 -0.053587 0.1761 -0.067497 0.16836
3.5469 0.23704 0.25313 0 0.29033 0 0.14766 0 0.2458 0 0.25954 0.36805 -58.562 -0.12091 -0.48178 0.18703 -0.47488 -1.2301 0.13597 -1.2392 -1.7376 -0.22638 -0.86586 -2.2812 -0.32353 0.16362 -0.060912 -0.058472 -0.067291 -4.4013 0 0 0 0 -0.0065575 -0.061272 0.18914 -0.075324 0.17394
3.5508 0.2262 0.2327 0 0.27267 0 0.16555 0 0.2643 0 0.32743 0.34634 -57.582 -0.10151 -0.50678 0.19112 -0.49332 -1.3309 0.13146 -1.2955 -1.8888 -0.23741 -0.92032 -2.4419 -0.33341 0.15183 -0.11212 -0.063811 -0.069819 -4.4171 0 0 0 0 0.021236 -0.073854 0.19004 -0.0833 0.16325
3.5547 0.21121 0.21677 0 0.23486 0 0.2047 0 0.29122 0 0.33529 0.32116 -56.641 -0.091918 -0.53267 0.18905 -0.5198 -1.4322 0.12252 -1.3418 -2.0304 -0.25521 -0.98934 -2.5793 -0.35214 0.13284 -0.15971 -0.068101 -0.072748 -4.322 0 0 0 0 0.038164 -0.090071 0.17892 -0.092772 0.14039
3.5586 0.19919 0.21055 0 0.1969 0 0.22538 0 0.31583 0 0.29825 0.3241 -55.756 -0.096406 -0.5608 0.17951 -0.55597 -1.5276 0.1099 -1.3823 -2.163 -0.27865 -1.0678 -2.6953 -0.3781 0.11029 -0.19568 -0.069956 -0.074945 -4.3071 0 0 0 0 0.040996 -0.1079 0.15749 -0.1046 0.11106
3.5625 0.19352 0.20711 0 0.17192 0 0.20598 0 0.33003 0 0.25376 0.36035 -54.833 -0.11792 -0.59085 0.16285 -0.59946 -1.6036 0.096476 -1.4248 -2.2825 -0.30106 -1.1399 -2.7907 -0.40418 0.092761 -0.20778 -0.067105 -0.074262 -4.4317 0 0 0 0 0.027382 -0.12134 0.13253 -0.11735 0.087352
3.5664 0.18907 0.19521 0 0.16021 0 0.16384 0 0.33357 0 0.22056 0.40712 -53.775 -0.14276 -0.61782 0.14669 -0.63826 -1.6606 0.086369 -1.4702 -2.3868 -0.3153 -1.1949 -2.8603 -0.42266 0.083841 -0.20545 -0.061701 -0.071492 -4.5696 0 0 0 0 0.0092614 -0.12781 0.11321 -0.12676 0.073796
3.5703 0.17733 0.17156 0 0.15531 0 0.13933 0 0.33068 0 0.19011 0.43219 -52.588 -0.16394 -0.63775 0.13463 -0.66577 -1.698 0.081329 -1.5133 -2.4691 -0.31895 -1.2298 -2.8924 -0.43099 0.083483 -0.19447 -0.055239 -0.067519 -4.5286 0 0 0 0 -0.0080455 -0.12697 0.10201 -0.13026 0.069499
3.5742 0.15577 0.14496 0 0.15325 0 0.15779 0 0.3229 0 0.14928 0.41747 -51.391 -0.17557 -0.6469 0.12937 -0.67645 -1.7148 0.082603 -1.548 -2.5226 -0.31076 -1.2432 -2.8746 -0.42764 0.090731 -0.18034 -0.049177 -0.063249 -4.2221 0 0 0 0 -0.020142 -0.11901 0.1001 -0.12577 0.072638
3.5781 0.13048 0.12772 0 0.15451 0 0.20515 0 0.3064 0 0.10109 0.36995 -50.301 -0.16973 -0.63861 0.13403 -0.66199 -1.7067 0.091783 -1.5611 -2.5318 -0.28998 -1.2328 -2.8003 -0.41101 0.10304 -0.17057 -0.045744 -0.060112 -3.7325 0 0 0 0 -0.021579 -0.10453 0.1077 -0.10996 0.079202
3.582 0.10892 0.12302 0 0.15807 0 0.23915 0 0.27658 0 0.061548 0.31301 -49.324 -0.14434 -0.60807 0.14655 -0.62042 -1.6686 0.10752 -1.5362 -2.4826 -0.26204 -1.2007 -2.6717 -0.38416 0.11332 -0.17075 -0.046653 -0.059146 -3.2201 0 0 0 0 -0.01075 -0.085934 0.11948 -0.082081 0.082601
3.5859 0.091593 0.12125 0 0.15613 0 0.22473 0 0.23429 0 0.042176 0.26714 -48.354 -0.10713 -0.55992 0.16101 -0.56106 -1.6026 0.12613 -1.4778 -2.3848 -0.23319 -1.1514 -2.497 -0.35233 0.11798 -0.1768 -0.050506 -0.059336 -2.7851 0 0 0 0 0.0077079 -0.064382 0.13069 -0.045941 0.082364
3.5898 0.0732 0.10922 0 0.13759 0 0.16109 0 0.18641 0 0.04125 0.23725 -47.276 -0.061621 -0.49545 0.17445 -0.48755 -1.5069 0.14593 -1.3885 -2.2406 -0.20574 -1.0835 -2.2848 -0.31736 0.11569 -0.18493 -0.056198 -0.059777 -2.4183 0 0 0 0 0.031755 -0.038954 0.13984 -0.0028411 0.07986
3.5938 0.051931 0.0833 0 0.098018 0 0.078737 0 0.14003 0 0.050371 0.21546 -46.063 -0.011401 -0.41636 0.18422 -0.40363 -1.3802 0.16532 -1.2729 -2.0536 -0.18133 -0.99521 -2.0409 -0.28084 0.10591 -0.19054 -0.062365 -0.059416 -2.0663 0 0 0 0 0.059293 -0.0082796 0.14612 0.045864 0.077285
3.5977 0.034699 0.053359 0 0.046359 0 0.013723 0 0.096942 0 0.063542 0.19274 -44.782 0.040207 -0.32229 0.18758 -0.3116 -1.2143 0.18219 -1.1387 -1.8208 -0.16011 -0.87645 -1.7684 -0.24408 0.089051 -0.18295 -0.066 -0.056014 -1.7128 0 0 0 0 0.088355 0.032977 0.15043 0.099555 0.080807
3.6016 0.030246 0.033815 0 0.00069648 0 -0.015941 0 0.055003 0 0.077256 0.16528 -43.52 0.092025 -0.21997 0.18852 -0.21521 -1.024 0.19661 -1.0019 -1.5603 -0.13828 -0.73466 -1.4694 -0.20815 0.071133 -0.16024 -0.065736 -0.049723 -1.3813 0 0 0 0 0.11723 0.083604 0.15588 0.15535 0.091992
3.6055 0.037165 0.030441 0 -0.023591 0 -0.01403 0 0.014539 0 0.085979 0.12992 -42.314 0.1442 -0.11276 0.19015 -0.11565 -0.81844 0.20892 -0.86618 -1.2786 -0.1141 -0.57669 -1.148 -0.17384 0.055081 -0.1247 -0.061672 -0.041483 -1.0666 0 0 0 0 0.14499 0.14051 0.16304 0.21157 0.10888
3.6094 0.041842 0.035546 0 -0.022809 0 0.0058166 0 -0.018176 0 0.08355 0.077849 -41.13 0.19636 -0.0035466 0.19466 -0.014152 -0.6046 0.21923 -0.7325 -0.97969 -0.08671 -0.40845 -0.8112 -0.14191 0.042861 -0.078989 -0.054062 -0.03221 -0.69618 0 0 0 0 0.17052 0.20036 0.17172 0.26664 0.12913
3.6133 0.031099 0.03546 0 -0.0043986 0 0.031332 0 -0.035855 0 0.069951 -0.0010236 -39.923 0.24736 0.10373 0.20451 0.087268 -0.39096 0.22744 -0.59944 -0.66676 -0.05564 -0.23801 -0.47018 -0.11355 0.036521 -0.027531 -0.043431 -0.023309 -0.18365 0 0 0 0 0.19167 0.25761 0.18065 0.31817 0.14868
3.6172 0.0067259 0.022566 0 0.019593 0 0.052571 0 -0.039481 0 0.05214 -0.10407 -38.675 0.29153 0.20083 0.21972 0.18201 -0.18971 0.23299 -0.46113 -0.34774 -0.023054 -0.077897 -0.13959 -0.089608 0.036284 0.019776 -0.031512 -0.016861 0.47522 0 0 0 0 0.20363 0.30166 0.18554 0.36182 0.16038
3.6211 -0.015021 0.00056583 0 0.036933 0 0.057936 0 -0.041884 0 0.034459 -0.20786 -37.412 0.3258 0.28542 0.2358 0.26653 -0.0025727 0.23655 -0.31747 -0.033747 0.0083017 0.070688 0.16606 -0.067599 0.038245 0.058623 -0.02004 -0.012561 1.1709 0 0 0 0 0.20671 0.33193 0.18522 0.39797 0.16462
3.625 -0.020029 -0.02087 0 0.035358 0 0.036112 0 -0.059969 0 0.010301 -0.27951 -36.171 0.34848 0.35611 0.25042 0.3388 0.16953 0.23863 -0.1708 0.26801 0.037576 0.20871 0.43761 -0.045793 0.040336 0.088056 -0.0096965 -0.0098938 1.7573 0 0 0 0 0.20138 0.34929 0.17992 0.42688 0.16299
3.6289 -0.011582 -0.035719 0 0.0045957 0 -0.014244 0 -0.10093 0 -0.031105 -0.30173 -34.97 0.35877 0.41246 0.2616 0.39761 0.32636 0.23991 -0.024638 0.55054 0.064314 0.33806 0.67425 -0.022389 0.040543 0.1082 -0.0010358 -0.0081474 2.1649 0 0 0 0 0.18891 0.35585 0.17052 0.44925 0.15791
3.6328 -0.0071806 -0.046045 0 -0.05499 0 -0.077083 0 -0.15437 0 -0.087034 -0.28868 -33.791 0.3566 0.45397 0.26713 0.44137 0.46554 0.24228 0.1106 0.79815 0.088782 0.46205 0.88064 0.0058824 0.035563 0.12092 0.0050016 -0.0058126 2.4383 0 0 0 0 0.17297 0.35701 0.16032 0.4664 0.15529
3.6367 -0.019863 -0.05793 0 -0.12354 0 -0.12463 0 -0.19792 0 -0.13396 -0.27583 -32.602 0.35165 0.48956 0.27032 0.4781 0.59077 0.24772 0.22628 1.0099 0.11269 0.58327 1.0597 0.038305 0.025423 0.1335 0.0086207 -0.0018347 2.6664 0 0 0 0 0.16157 0.3623 0.15475 0.48243 0.1603
3.6406 -0.044368 -0.074038 0 -0.16627 0 -0.13505 0 -0.21239 0 -0.14407 -0.29074 -31.373 0.34993 0.52441 0.2744 0.51275 0.70352 0.25617 0.32179 1.19 0.13563 0.69835 1.2071 0.071524 0.011845 0.14889 0.010203 0.0034248 2.8822 0 0 0 0 0.15782 0.3737 0.15513 0.49853 0.17237
3.6445 -0.063257 -0.090385 0 -0.15602 0 -0.10856 0 -0.19501 0 -0.11224 -0.33057 -30.106 0.35459 0.5608 0.28131 0.54734 0.80295 0.26697 0.39678 1.3395 0.15615 0.80233 1.3132 0.10221 -0.003853 0.16819 0.0099438 0.0094569 3.0336 0 0 0 0 0.16306 0.39084 0.16157 0.51468 0.19008
3.6484 -0.065767 -0.099916 0 -0.098337 0 -0.067865 0 -0.16088 0 -0.065241 -0.3659 -28.831 0.36808 0.60002 0.2929 0.58291 0.88689 0.27875 0.45169 1.4583 0.17158 0.88756 1.3699 0.12574 -0.01998 0.19162 0.0080656 0.015418 3.0439 0 0 0 0 0.17772 0.41149 0.1733 0.53004 0.21067
3.6523 -0.05817 -0.098764 0 -0.034375 0 -0.041519 0 -0.13251 0 -0.040997 -0.36611 -27.591 0.38778 0.63671 0.30869 0.6136 0.94515 0.28589 0.48634 1.5362 0.17305 0.93413 1.3771 0.13161 -0.033813 0.21554 0.0051991 0.019367 2.8929 0 0 0 0 0.19764 0.4251 0.1855 0.54009 0.22632
3.6563 -0.05454 -0.089093 0 -0.01245 0 -0.042759 0 -0.12509 0 -0.056545 -0.32332 -26.408 0.40346 0.66273 0.32296 0.63251 0.97951 0.2852 0.50752 1.5779 0.16043 0.94693 1.3411 0.12189 -0.045558 0.23516 0.0026294 0.021229 2.6352 0 0 0 0 0.21431 0.42563 0.19328 0.54331 0.23394
3.6602 -0.059428 -0.076405 0 -0.048432 0 -0.060394 0 -0.13723 0 -0.094906 -0.2562 -25.268 0.40975 0.67264 0.33253 0.6351 0.98729 0.27523 0.51339 1.5783 0.13417 0.92731 1.2689 0.0981 -0.056028 0.24848 0.00093858 0.021303 2.3502 0 0 0 0 0.2244 0.41128 0.19523 0.53916 0.2333
3.6641 -0.062726 -0.064495 0 -0.10982 0 -0.068415 0 -0.15238 0 -0.12104 -0.19476 -24.134 0.40229 0.66201 0.33476 0.61796 0.96626 0.25541 0.50133 1.5327 0.095904 0.87805 1.1629 0.0628 -0.066249 0.25413 0.00059188 0.020076 2.0805 0 0 0 0 0.22565 0.38185 0.19079 0.52772 0.22511
3.668 -0.05227 -0.052858 0 -0.14033 0 -0.046525 0 -0.14976 0 -0.1091 -0.16133 -22.977 0.37507 0.62327 0.32613 0.5756 0.90842 0.22569 0.46114 1.4259 0.049799 0.80165 1.0234 0.020894 -0.078359 0.25067 0.0021907 0.018609 1.8176 0 0 0 0 0.21638 0.33923 0.18069 0.50973 0.21189
3.6719 -0.028894 -0.038462 0 -0.10575 0 0.0041815 0 -0.1183 0 -0.057262 -0.16 -21.801 0.33428 0.5628 0.31063 0.51604 0.81685 0.19328 0.38844 1.2633 0.0073919 0.7101 0.8535 -0.017304 -0.09362 0.24187 0.0050576 0.018339 1.5309 0 0 0 0 0.20357 0.29563 0.1709 0.49003 0.2003
3.6758 -0.0061473 -0.019674 0 -0.021462 0 0.061789 0 -0.064872 0 0.015776 -0.17629 -20.63 0.28992 0.49241 0.29463 0.45031 0.7013 0.16431 0.29019 1.0634 -0.025928 0.61015 0.66027 -0.047643 -0.11046 0.23143 0.0081284 0.019354 1.2012 0 0 0 0 0.19377 0.25856 0.1651 0.47135 0.19293
3.6797 0.0047728 0.0014135 0 0.06151 0 0.099152 0 -0.01091 0 0.081298 -0.18322 -19.483 0.24794 0.41891 0.28211 0.3844 0.56651 0.14229 0.17113 0.8363 -0.048069 0.50319 0.45084 -0.0685 -0.12704 0.22097 0.010773 0.021475 0.82728 0 0 0 0 0.19044 0.23146 0.16493 0.45447 0.19043
3.6836 0.0070202 0.020158 0 0.097852 0 0.10234 0 0.021689 0 0.10968 -0.15255 -18.355 0.21415 0.34921 0.27689 0.32393 0.41785 0.1302 0.037689 0.5931 -0.05834 0.38946 0.22701 -0.07938 -0.14101 0.21174 0.012395 0.024314 0.41541 0 0 0 0 0.19633 0.21645 0.17138 0.4395 0.19266
3.6875 0.013188 0.032844 0 0.079855 0 0.078485 0 0.026193 0 0.081535 -0.070503 -17.226 0.19681 0.29322 0.28438 0.27495 0.26246 0.13198 -0.096111 0.35003 -0.060059 0.26348 -0.013611 -0.081959 -0.14526 0.20374 0.012327 0.026737 -0.027139 0 0 0 0 0.21281 0.21326 0.18397 0.42333 0.19704
3.6914 0.029825 0.039558 0 0.035293 0 0.048629 0 0.016453 0 0.0034786 0.049307 -16.086 0.18785 0.24583 0.29723 0.22981 0.10881 0.13903 -0.21867 0.11514 -0.064886 0.12795 -0.27007 -0.084911 -0.13987 0.19478 0.011786 0.028197 -0.48753 0 0 0 0 0.22984 0.21091 0.1966 0.40217 0.19928
3.6953 0.049896 0.044255 0 -0.00026682 0 0.032511 0 0.016948 0 -0.084189 0.16796 -14.942 0.18209 0.2025 0.31067 0.18326 -0.041603 0.14674 -0.32805 -0.11261 -0.077283 -0.014694 -0.53168 -0.091614 -0.12587 0.18397 0.011534 0.028806 -0.94453 0 0 0 0 0.24212 0.20517 0.20685 0.37447 0.19838
3.6992 0.061703 0.051929 0 -0.0081888 0 0.037544 0 0.04442 0 -0.12553 0.24314 -13.801 0.17472 0.1587 0.32029 0.13064 -0.18813 0.15095 -0.42419 -0.33528 -0.10017 -0.16136 -0.78043 -0.1046 -0.10509 0.17087 0.012205 0.028806 -1.3738 0 0 0 0 0.24535 0.19301 0.21294 0.33941 0.19401
3.7031 0.062899 0.06487 0 0.010148 0 0.05875 0 0.095453 0 -0.089255 0.25765 -12.657 0.15898 0.10752 0.31956 0.065377 -0.33113 0.14581 -0.50958 -0.55766 -0.13589 -0.30621 -1.0011 -0.12665 -0.081184 0.15543 0.014616 0.028781 -1.753 0 0 0 0 0.23395 0.17171 0.21311 0.29649 0.18667
3.707 0.062556 0.08064 0 0.045452 0 0.086376 0 0.14983 0 0.0016191 0.23135 -11.493 0.13181 0.044489 0.3055 -0.0131 -0.47263 0.12868 -0.5945 -0.78417 -0.17782 -0.43983 -1.19 -0.15621 -0.062163 0.13989 0.018386 0.029591 -2.0606 0 0 0 0 0.20954 0.14472 0.20872 0.25001 0.17954
3.7109 0.069184 0.093431 0 0.089071 0 0.11228 0 0.18631 0 0.08348 0.20488 -10.303 0.098927 -0.025325 0.28397 -0.096209 -0.61222 0.10456 -0.6841 -1.01 -0.21696 -0.56056 -1.3535 -0.18838 -0.050778 0.12587 0.021968 0.031108 -2.2766 0 0 0 0 0.18122 0.11761 0.20268 0.20498 0.17433
3.7148 0.079879 0.098199 0 0.13026 0 0.13008 0 0.19721 0 0.10394 0.20842 -9.1075 0.064466 -0.097777 0.25886 -0.17807 -0.74733 0.076771 -0.77858 -1.2284 -0.24869 -0.66737 -1.4992 -0.22059 -0.04748 0.11382 0.024308 0.033029 -2.3973 0 0 0 0 0.15437 0.092843 0.19597 0.16404 0.17133
3.7188 0.084248 0.094761 0 0.15234 0 0.13259 0 0.19053 0 0.065969 0.2421 -7.9267 0.033032 -0.16798 0.23448 -0.25244 -0.87446 0.049017 -0.87644 -1.4311 -0.2691 -0.75997 -1.6263 -0.25036 -0.051652 0.10379 0.02437 0.034927 -2.4554 0 0 0 0 0.13437 0.072302 0.1893 0.12949 0.17033
3.7227 0.078282 0.088582 0 0.14024 0 0.11384 0 0.18011 0 0.022076 0.28277 -6.7588 0.013879 -0.22505 0.21846 -0.30664 -0.98001 0.028284 -0.9676 -1.5931 -0.27328 -0.83496 -1.726 -0.27369 -0.059355 0.094475 0.020328 0.035748 -2.5143 0 0 0 0 0.13019 0.057112 0.1819 0.10542 0.16949
3.7266 0.070662 0.087053 0 0.096278 0 0.076819 0 0.17445 0 0.023992 0.30684 -5.5738 0.0074067 -0.26663 0.21063 -0.34197 -1.0587 0.01579 -1.0407 -1.7099 -0.26945 -0.89513 -1.7876 -0.29124 -0.062859 0.083636 0.013812 0.035423 -2.6234 0 0 0 0 0.13792 0.043661 0.17207 0.089432 0.16637
3.7305 0.072853 0.093668 0 0.046673 0 0.038824 0 0.17374 0 0.077429 0.3061 -4.3431 0.011677 -0.29379 0.20803 -0.36186 -1.109 0.01008 -1.0914 -1.7825 -0.26271 -0.93894 -1.8067 -0.30387 -0.059905 0.071284 0.006468 0.034493 -2.7667 0 0 0 0 0.15285 0.031068 0.15928 0.080524 0.16071
3.7344 0.084475 0.1047 0 0.026903 0 0.024697 0 0.17468 0 0.14388 0.28559 -3.0726 0.025024 -0.30753 0.20784 -0.36906 -1.13 0.0096559 -1.1165 -1.8121 -0.25645 -0.96375 -1.7865 -0.31206 -0.049871 0.058187 -0.00028005 0.03356 -2.8571 0 0 0 0 0.17111 0.019724 0.1435 0.078478 0.15274
3.7383 0.092208 0.11154 0 0.054629 0 0.048604 0 0.17526 0 0.18154 0.25305 -1.802 0.045326 -0.309 0.20574 -0.3669 -1.12 0.012204 -1.113 -1.7994 -0.25398 -0.96376 -1.7343 -0.31603 -0.033619 0.046474 -0.0044304 0.033651 -2.7985 0 0 0 0 0.18764 0.011833 0.1252 0.084057 0.14347
3.7422 0.084863 0.10737 0 0.11347 0 0.098508 0 0.17377 0 0.17966 0.21491 -0.56787 0.069348 -0.30038 0.19618 -0.35956 -1.0833 0.014027 -1.0843 -1.7504 -0.25483 -0.93182 -1.6579 -0.3152 -0.019209 0.042208 -0.0038265 0.036292 -2.5675 0 0 0 0 0.19711 0.015319 0.10727 0.099613 0.136
3.7461 0.06743 0.092844 0 0.16303 0 0.13958 0 0.16502 0 0.15477 0.18073 0.63317 0.094686 -0.28523 0.18102 -0.34911 -1.0342 0.014406 -1.0449 -1.6807 -0.25414 -0.87836 -1.5635 -0.3102 -0.013464 0.046548 -6.8334e-05 0.040893 -2.2391 0 0 0 0 0.20181 0.032038 0.091755 0.12308 0.13131
3.75 0.056851 0.075767 0 0.16772 0 0.13838 0 0.1413 0 0.12319 0.16337 1.8422 0.12083 -0.2636 0.1623 -0.33483 -0.97716 0.013967 -0.9999 -1.5931 -0.24918 -0.80854 -1.4549 -0.30072 -0.019143 0.059197 0.0056635 0.046819 -1.927 0 0 0 0 0.20375 0.062346 0.079016 0.15346 0.12914
3.7539 0.063126 0.06468 0 0.1215 0 0.090099 0 0.10036 0 0.087298 0.16746 3.0994 0.14733 -0.2354 0.14256 -0.3157 -0.91565 0.013687 -0.95354 -1.489 -0.23767 -0.72827 -1.3323 -0.28661 -0.037695 0.078834 0.011986 0.053247 -1.6888 0 0 0 0 0.20529 0.10527 0.068919 0.18924 0.12875
3.7578 0.077085 0.061781 0 0.050254 0 0.025353 0 0.053006 0 0.048808 0.17661 4.4062 0.17324 -0.1988 0.12695 -0.28851 -0.85069 0.016184 -0.9085 -1.3636 -0.21712 -0.64689 -1.1914 -0.26708 -0.068664 0.10057 0.016237 0.058331 -1.4845 0 0 0 0 0.21035 0.15641 0.059718 0.22692 0.12742
3.7617 0.07947 0.061429 0 -0.0072771 0 -0.011897 0 0.020256 0 0.023959 0.15886 5.7262 0.19661 -0.15663 0.11768 -0.25449 -0.78009 0.022501 -0.86144 -1.2191 -0.19288 -0.57187 -1.0271 -0.24453 -0.099807 0.11509 0.017049 0.060896 -1.2246 0 0 0 0 0.21932 0.20268 0.047886 0.26023 0.12198
3.7656 0.06186 0.055705 0 -0.024206 0 0.0012789 0 0.018483 0 0.032574 0.09324 7.0213 0.21638 -0.11181 0.11296 -0.21608 -0.70191 0.031573 -0.80833 -1.0598 -0.16958 -0.50149 -0.83968 -0.22092 -0.1233 0.11932 0.015052 0.061367 -0.86278 0 0 0 0 0.22995 0.23813 0.032713 0.28682 0.11225
3.7695 0.036073 0.041986 0 0.00032675 0 0.048486 0 0.043722 0 0.069546 -0.0048136 8.2886 0.23195 -0.066276 0.11099 -0.17482 -0.61476 0.042325 -0.74588 -0.88861 -0.15006 -0.43259 -0.63894 -0.19752 -0.13437 0.11224 0.010931 0.060323 -0.44657 0 0 0 0 0.24035 0.25979 0.014505 0.30552 0.098729
3.7734 0.021378 0.025467 0 0.043593 0 0.087606 0 0.070068 0 0.096671 -0.0876 9.5627 0.24288 -0.022094 0.10902 -0.13242 -0.51733 0.053152 -0.6702 -0.70938 -0.13704 -0.35963 -0.44171 -0.17572 -0.12857 0.094215 0.0057733 0.058746 -0.081957 0 0 0 0 0.248 0.26576 -0.0055326 0.31566 0.082673
3.7773 0.023749 0.014145 0 0.074112 0 0.085086 0 0.066728 0 0.074332 -0.11154 10.883 0.2504 0.0189 0.10194 -0.090052 -0.41022 0.060982 -0.57589 -0.52922 -0.13107 -0.2692 -0.26301 -0.15704 -0.10498 0.072623 0.0017846 0.059001 0.15493 0 0 0 0 0.24945 0.25986 -0.021794 0.31879 0.068528
3.7813 0.030153 0.010888 0 0.069853 0 0.042061 0 0.021813 0 0.0041999 -0.075657 12.256 0.25829 0.058766 0.090214 -0.046976 -0.30132 0.065994 -0.47132 -0.35266 -0.12572 -0.16257 -0.10799 -0.14013 -0.077467 0.058027 -0.000575 0.061542 0.2818 0 0 0 0 0.24718 0.25462 -0.031113 0.32079 0.058739
3.7852 0.023527 0.0101 0 0.030398 0 -0.0092358 0 -0.046566 0 -0.066067 -0.025591 13.648 0.26776 0.098735 0.075255 -0.0025244 -0.19447 0.068942 -0.36118 -0.18057 -0.11781 -0.043044 0.028519 -0.12413 -0.052629 0.054454 -0.0016407 0.066043 0.39866 0 0 0 0 0.24292 0.2546 -0.032754 0.32345 0.053541
3.7891 0.00088837 0.0022889 0 -0.023728 0 -0.034542 0 -0.10226 0 -0.087831 -0.016691 15.013 0.27949 0.13978 0.058926 0.043673 -0.093285 0.070815 -0.25069 -0.013504 -0.10476 0.08433 0.1549 -0.10822 -0.036158 0.064349 -0.001958 0.071883 0.61295 0 0 0 0 0.23839 0.26293 -0.026955 0.32795 0.052473
3.793 -0.025593 -0.017637 0 -0.065161 0 -0.026583 0 -0.11767 0 -0.061555 -0.068069 16.326 0.29294 0.1825 0.04515 0.091322 -0.0036854 0.073608 -0.14966 0.14726 -0.083791 0.20758 0.27456 -0.09121 -0.035229 0.088881 -0.0028424 0.077416 0.95985 0 0 0 0 0.23607 0.28125 -0.015827 0.33444 0.053383
3.7969 -0.044418 -0.046016 0 -0.078805 0 -0.0097832 0 -0.094121 0 -0.036926 -0.14853 17.608 0.3037 0.22364 0.037425 0.13661 0.072197 0.078767 -0.067944 0.29876 -0.058979 0.30966 0.38356 -0.073222 -0.045146 0.11692 -0.0055582 0.080322 1.3751 0 0 0 0 0.23596 0.30074 -0.0072603 0.33958 0.051126
3.8008 -0.058107 -0.073897 0 -0.072165 0 -0.018172 0 -0.059963 0 -0.059823 -0.20561 18.901 0.30904 0.25964 0.034901 0.17663 0.13634 0.085305 -0.0061381 0.43711 -0.035702 0.38717 0.47491 -0.055636 -0.056055 0.13925 -0.0096856 0.080428 1.7375 0 0 0 0 0.23579 0.314 -0.0052256 0.34127 0.044031
3.8047 -0.078561 -0.094761 0 -0.068144 0 -0.066404 0 -0.048609 0 -0.12179 -0.20979 20.233 0.30764 0.2879 0.036574 0.20967 0.18909 0.092081 0.035419 0.55757 -0.01717 0.43901 0.54494 -0.039717 -0.061355 0.15105 -0.01462 0.078016 1.9505 0 0 0 0 0.23381 0.31716 -0.011273 0.33867 0.031855
3.8086 -0.11063 -0.10918 0 -0.085424 0 -0.13798 0 -0.074365 0 -0.16728 -0.17442 21.593 0.29885 0.30603 0.040872 0.23447 0.23104 0.097611 0.057714 0.65507 -0.0062705 0.4663 0.59623 -0.026887 -0.054387 0.14861 -0.019489 0.073765 2.0072 0 0 0 0 0.22816 0.30738 -0.025921 0.33148 0.015145
3.8125 -0.1439 -0.12249 0 -0.12269 0 -0.19871 0 -0.12452 0 -0.15234 -0.13758 22.945 0.28416 0.31 0.044593 0.25083 0.26014 0.098312 0.063196 0.71451 -0.0060476 0.47355 0.63606 -0.020604 -0.02432 0.13005 -0.02196 0.070111 1.9916 0 0 0 0 0.21589 0.28391 -0.046169 0.3217 -0.0021199
3.8164 -0.16283 -0.13848 0 -0.16019 0 -0.22252 0 -0.17172 0 -0.09244 -0.12724 24.258 0.27118 0.30811 0.046633 0.26683 0.28244 0.095313 0.066483 0.74987 -0.0087923 0.47906 0.67234 -0.018765 0.017305 0.10953 -0.021992 0.068953 2.0166 0 0 0 0 0.20077 0.25936 -0.062939 0.31465 -0.014698
3.8203 -0.16382 -0.15586 0 -0.17713 0 -0.20851 0 -0.19458 0 -0.048491 -0.14284 25.54 0.26305 0.30466 0.047867 0.28613 0.30054 0.090232 0.072936 0.76896 -0.010451 0.48855 0.71042 -0.019694 0.062731 0.093601 -0.020214 0.070551 2.1444 0 0 0 0 0.18527 0.23911 -0.072596 0.31252 -0.020831
3.8242 -0.15984 -0.1707 0 -0.16954 0 -0.17786 0 -0.19048 0 -0.066565 -0.16535 26.813 0.26186 0.30354 0.04946 0.31148 0.31718 0.084988 0.08667 0.78015 -0.0076358 0.50612 0.75186 -0.021482 0.10436 0.087333 -0.017524 0.074731 2.3541 0 0 0 0 0.17161 0.22705 -0.072714 0.31673 -0.019633
3.8281 -0.16764 -0.18175 0 -0.15371 0 -0.15635 0 -0.17316 0 -0.13511 -0.18013 28.085 0.26934 0.31009 0.053948 0.3457 0.33674 0.083198 0.11206 0.79641 0.0038758 0.53534 0.79526 -0.020774 0.13045 0.096327 -0.015793 0.080552 2.5798 0 0 0 0 0.16301 0.22689 -0.061124 0.32843 -0.010783
3.832 -0.19176 -0.19261 0 -0.15334 0 -0.15776 0 -0.16095 0 -0.20238 -0.18782 29.327 0.28065 0.32646 0.063677 0.385 0.36483 0.088845 0.1468 0.83252 0.023199 0.57319 0.83867 -0.013583 0.13359 0.11627 -0.017844 0.084901 2.7803 0 0 0 0 0.16002 0.23359 -0.043069 0.34379 0.0011576
3.8359 -0.22215 -0.20819 0 -0.18171 0 -0.17965 0 -0.166 0 -0.23116 -0.19582 30.509 0.28944 0.34843 0.076811 0.42253 0.40104 0.10042 0.18409 0.88645 0.044526 0.61405 0.88257 -0.00076764 0.12244 0.13684 -0.023699 0.086286 2.9693 0 0 0 0 0.15908 0.23903 -0.025892 0.35778 0.011767
3.8398 -0.24611 -0.22924 0 -0.23253 0 -0.21083 0 -0.19028 0 -0.23087 -0.20421 31.644 0.29268 0.37353 0.091568 0.45468 0.44444 0.11623 0.22077 0.95513 0.064605 0.65584 0.93131 0.016476 0.10348 0.15273 -0.03299 0.084268 3.1781 0 0 0 0 0.15787 0.2397 -0.013089 0.36798 0.019298
3.8438 -0.26006 -0.25075 0 -0.28449 0 -0.24123 0 -0.22702 0 -0.23669 -0.20385 32.793 0.28802 0.39919 0.10574 0.47842 0.49327 0.1339 0.25422 1.0338 0.080385 0.69699 0.99145 0.036327 0.08439 0.15938 -0.044942 0.078841 3.3963 0 0 0 0 0.15405 0.23307 -0.0074919 0.37243 0.022595
3.8477 -0.26919 -0.26624 0 -0.31456 0 -0.26598 0 -0.2642 0 -0.2653 -0.18892 34.002 0.27452 0.42238 0.11422 0.4914 0.54287 0.14737 0.28377 1.1124 0.088389 0.73747 1.0675 0.053929 0.080595 0.15313 -0.057241 0.071272 3.5653 0 0 0 0 0.14424 0.22026 -0.011368 0.36957 0.021794
3.8516 -0.27872 -0.27389 0 -0.31163 0 -0.28334 0 -0.28908 0 -0.29871 -0.16898 35.236 0.26116 0.44464 0.11654 0.50314 0.58848 0.15345 0.31657 1.1852 0.093615 0.77945 1.1588 0.06593 0.094044 0.14504 -0.067037 0.065212 3.6465 0 0 0 0 0.13164 0.21259 -0.01756 0.36536 0.021418
3.8555 -0.28891 -0.27831 0 -0.28339 0 -0.2918 0 -0.29441 0 -0.31146 -0.1658 36.382 0.25361 0.46825 0.1146 0.52014 0.63031 0.15283 0.35774 1.2557 0.10015 0.82395 1.2602 0.072666 0.11957 0.14264 -0.073602 0.062226 3.694 0 0 0 0 0.11974 0.21648 -0.021633 0.36399 0.023505
3.8594 -0.29888 -0.28642 0 -0.25307 0 -0.29138 0 -0.28382 0 -0.3051 -0.1957 37.341 0.25607 0.49509 0.11063 0.54725 0.6699 0.14692 0.41103 1.329 0.11107 0.87162 1.3664 0.075341 0.15126 0.15118 -0.076684 0.063248 3.8388 0 0 0 0 0.11162 0.23611 -0.020487 0.36887 0.029158
3.8633 -0.31152 -0.3013 0 -0.24679 0 -0.28759 0 -0.27154 0 -0.30795 -0.2534 38.13 0.27354 0.52765 0.10846 0.59026 0.71131 0.13888 0.48091 1.4151 0.13013 0.92319 1.4761 0.076875 0.17893 0.17634 -0.076402 0.069068 4.1763 0 0 0 0 0.11163 0.27562 -0.010749 0.38455 0.039035
3.8672 -0.33072 -0.31997 0 -0.27734 0 -0.2923 0 -0.27384 0 -0.34067 -0.3129 38.882 0.3066 0.56671 0.11464 0.64921 0.76571 0.13673 0.56552 1.5323 0.15778 0.97966 1.5915 0.085289 0.18503 0.21465 -0.074823 0.07813 4.6547 0 0 0 0 0.12342 0.32923 0.00711 0.41486 0.05039
3.8711 -0.3537 -0.33667 0 -0.33475 0 -0.31713 0 -0.29758 0 -0.389 -0.34587 39.73 0.3454 0.60856 0.12848 0.71223 0.83629 0.14319 0.65275 1.6771 0.18737 1.0415 1.7151 0.10323 0.17038 0.25097 -0.074244 0.08688 5.0878 0 0 0 0 0.14186 0.3813 0.026549 0.45457 0.059468
3.875 -0.36982 -0.34818 0 -0.39155 0 -0.36271 0 -0.33532 0 -0.4168 -0.34249 40.685 0.38477 0.65183 0.1483 0.77279 0.92406 0.15847 0.73649 1.8452 0.21505 1.1105 1.8478 0.1309 0.13851 0.27658 -0.075546 0.093527 5.3025 0 0 0 0 0.16367 0.42384 0.044206 0.50103 0.064742
3.8789 -0.37038 -0.35575 0 -0.42066 0 -0.41289 0 -0.37158 0 -0.40556 -0.31836 41.623 0.41972 0.6956 0.17142 0.82479 1.0285 0.18165 0.81141 2.0303 0.23721 1.1889 1.9888 0.16723 0.095337 0.28378 -0.079328 0.096504 5.2953 0 0 0 0 0.18528 0.45003 0.057078 0.55124 0.065243
3.8828 -0.35955 -0.36248 0 -0.41293 0 -0.44171 0 -0.39463 0 -0.37553 -0.30273 42.407 0.4426 0.74134 0.19067 0.85961 1.1468 0.20844 0.87172 2.2175 0.24853 1.2824 2.1382 0.20712 0.056951 0.26151 -0.086001 0.093485 5.2446 0 0 0 0 0.20035 0.45091 0.061302 0.60009 0.06094
3.8867 -0.35262 -0.3693 0 -0.3811 0 -0.4311 0 -0.40309 0 -0.3639 -0.31819 43.016 0.45433 0.79421 0.19869 0.88341 1.2647 0.22927 0.92727 2.3878 0.25246 1.3886 2.2964 0.23911 0.042557 0.2226 -0.093614 0.086394 5.3561 0 0 0 0 0.20716 0.43793 0.060213 0.64279 0.056848
3.8906 -0.36094 -0.37404 0 -0.34837 0 -0.38703 0 -0.40262 0 -0.38394 -0.36683 43.549 0.45876 0.85711 0.19459 0.90508 1.3753 0.24021 0.98844 2.5377 0.25393 1.5014 2.4608 0.25834 0.056201 0.18193 -0.10075 0.07772 5.6812 0 0 0 0 0.20795 0.42315 0.057586 0.67812 0.056099
3.8945 -0.37934 -0.3744 0 -0.33269 0 -0.33968 0 -0.39857 0 -0.41097 -0.43144 44.112 0.4585 0.93143 0.17875 0.93114 1.4742 0.23919 1.0625 2.6664 0.25638 1.6153 2.6234 0.26239 0.098646 0.15032 -0.10644 0.069406 6.0787 0 0 0 0 0.20465 0.41506 0.055779 0.7053 0.060512
3.8984 -0.39075 -0.37138 0 -0.33948 0 -0.3238 0 -0.39367 0 -0.41122 -0.48844 44.706 0.4566 1.0178 0.15292 0.96924 1.5581 0.22492 1.1575 2.7762 0.26373 1.7222 2.7725 0.24985 0.16788 0.14032 -0.10965 0.063872 6.3574 0 0 0 0 0.19993 0.4232 0.057204 0.7237 0.071658
3.9023 -0.38452 -0.36944 0 -0.36456 0 -0.3518 0 -0.39187 0 -0.38167 -0.52185 45.239 0.45662 1.1089 0.12569 1.0273 1.6261 0.20013 1.2774 2.8762 0.27952 1.8044 2.8991 0.22604 0.24804 0.16625 -0.10882 0.065743 6.4553 0 0 0 0 0.19791 0.45845 0.062845 0.73344 0.088987
3.9063 -0.36894 -0.37292 0 -0.39887 0 -0.40061 0 -0.40064 0 -0.35523 -0.52917 45.635 0.45875 1.1902 0.10663 1.0941 1.6877 0.17496 1.4011 2.9769 0.29869 1.8615 3.0007 0.2055 0.31551 0.21066 -0.10501 0.074521 6.4765 0 0 0 0 0.19838 0.50889 0.068876 0.74025 0.10683
3.9102 -0.36369 -0.3823 0 -0.42918 0 -0.42549 0 -0.42503 0 -0.36329 -0.51763 45.918 0.46291 1.2535 0.099714 1.162 1.7452 0.15357 1.5149 3.0778 0.31811 1.8938 3.0799 0.19485 0.35999 0.26278 -0.098441 0.090081 6.5503 0 0 0 0 0.20015 0.56801 0.073345 0.74678 0.12271
3.9141 -0.3794 -0.39365 0 -0.43866 0 -0.39356 0 -0.45805 0 -0.39594 -0.49602 46.173 0.46903 1.2919 0.10762 1.2236 1.8002 0.13931 1.6055 3.1761 0.33485 1.9032 3.1386 0.19924 0.37373 0.31165 -0.089417 0.11189 6.6623 0 0 0 0 0.20183 0.62917 0.074714 0.75552 0.13461
3.918 -0.40583 -0.40159 0 -0.41549 0 -0.31225 0 -0.47976 0 -0.40655 -0.46945 46.439 0.47784 1.2953 0.13315 1.2659 1.8501 0.13602 1.6499 3.2597 0.34477 1.8933 3.175 0.22474 0.3468 0.33984 -0.078075 0.13912 6.6465 0 0 0 0 0.20076 0.68251 0.071611 0.77009 0.14038
3.9219 -0.42094 -0.40275 0 -0.36661 0 -0.22899 0 -0.47092 0 -0.3622 -0.44019 46.665 0.48992 1.2736 0.16721 1.2853 1.887 0.14009 1.6477 3.312 0.34882 1.8774 3.1857 0.2618 0.29402 0.3425 -0.065675 0.16721 6.3637 0 0 0 0 0.19622 0.72254 0.067267 0.78984 0.14258
3.9258 -0.41111 -0.3964 0 -0.32163 0 -0.19941 0 -0.43094 0 -0.28976 -0.41203 46.769 0.50404 1.2431 0.19997 1.2891 1.9065 0.14634 1.618 3.3311 0.35068 1.8625 3.171 0.29745 0.2353 0.33037 -0.053498 0.19236 5.8908 0 0 0 0 0.19016 0.75091 0.064936 0.81025 0.14438
3.9297 -0.38167 -0.38261 0 -0.31489 0 -0.24618 0 -0.38199 0 -0.26442 -0.39235 46.743 0.51828 1.2137 0.2252 1.2817 1.9054 0.15202 1.5735 3.3166 0.35228 1.8505 3.1362 0.3231 0.18306 0.31142 -0.042544 0.21178 5.5122 0 0 0 0 0.18413 0.76757 0.066215 0.82714 0.14725
3.9336 -0.34833 -0.36059 0 -0.3547 0 -0.33972 0 -0.35234 0 -0.3411 -0.38856 46.668 0.53 1.1947 0.23693 1.2681 1.8812 0.15468 1.5291 3.2706 0.35538 1.842 3.087 0.3303 0.14959 0.29494 -0.033877 0.22266 5.482 0 0 0 0 0.1799 0.7725 0.072236 0.83569 0.15233
3.9375 -0.32073 -0.32968 0 -0.4076 0 -0.41648 0 -0.35222 0 -0.48965 -0.40122 46.624 0.52881 1.1976 0.2241 1.2522 1.8292 0.15298 1.508 3.1991 0.35878 1.832 3.0235 0.30381 0.15643 0.29546 -0.030509 0.2175 5.7645 0 0 0 0 0.18016 0.75691 0.081679 0.82283 0.15835
3.9414 -0.29607 -0.29207 0 -0.41795 0 -0.42203 0 -0.36477 0 -0.60111 -0.42007 46.598 0.51279 1.2073 0.19689 1.2313 1.7651 0.15183 1.5024 3.1231 0.3566 1.8142 2.9387 0.25851 0.18815 0.30476 -0.031662 0.20048 6.0088 0 0 0 0 0.18224 0.72112 0.0881 0.79264 0.16074
3.9453 -0.26766 -0.25416 0 -0.35228 0 -0.34747 0 -0.36131 0 -0.57151 -0.42764 46.506 0.48257 1.2126 0.16135 1.2002 1.694 0.15421 1.5 3.0457 0.34482 1.7859 2.8241 0.20338 0.2341 0.31354 -0.036915 0.1737 5.8157 0 0 0 0 0.18405 0.66398 0.08847 0.74896 0.15704
3.9492 -0.23647 -0.22416 0 -0.23135 0 -0.23324 0 -0.32731 0 -0.39493 -0.40897 46.295 0.44069 1.2026 0.12395 1.1541 1.6195 0.16253 1.4869 2.9674 0.32044 1.745 2.676 0.1476 0.2827 0.31246 -0.045588 0.13983 5.0776 0 0 0 0 0.18375 0.58636 0.080801 0.6969 0.14558
3.9531 -0.21167 -0.2074 0 -0.11979 0 -0.13941 0 -0.27505 0 -0.17975 -0.36041 46.012 0.39391 1.1597 0.095204 1.0851 1.5436 0.17993 1.4374 2.8813 0.27957 1.6884 2.497 0.10546 0.31454 0.28589 -0.056541 0.10326 4.0853 0 0 0 0 0.17877 0.4914 0.063449 0.64617 0.12475
3.957 -0.20029 -0.20289 0 -0.079038 0 -0.10597 0 -0.23192 0 -0.065515 -0.29097 45.744 0.36043 1.0767 0.086756 0.99608 1.4613 0.20425 1.3299 2.7675 0.22836 1.6158 2.2922 0.089288 0.30847 0.22855 -0.066888 0.072567 3.292 0 0 0 0 0.17025 0.3997 0.042733 0.61226 0.09972
3.9609 -0.19887 -0.20419 0 -0.12231 0 -0.13151 0 -0.21593 0 -0.10814 -0.2157 45.515 0.34821 0.9704 0.096747 0.90239 1.3665 0.22916 1.18 2.619 0.17862 1.5298 2.0648 0.092931 0.26917 0.15887 -0.074988 0.051203 2.939 0 0 0 0 0.16289 0.32859 0.026702 0.59675 0.077862
3.9648 -0.19659 -0.20351 0 -0.20795 0 -0.18203 0 -0.22078 0 -0.23493 -0.14713 45.245 0.35985 0.85222 0.12304 0.81392 1.2548 0.25062 1.0004 2.4313 0.13749 1.4291 1.8166 0.11103 0.20203 0.091557 -0.080047 0.040799 2.8746 0 0 0 0 0.16005 0.28778 0.019844 0.59798 0.063507
3.9688 -0.18607 -0.19588 0 -0.2735 0 -0.21869 0 -0.2222 0 -0.31159 -0.091271 44.845 0.39524 0.73491 0.16189 0.74064 1.1222 0.26461 0.80744 2.2029 0.11161 1.3121 1.5531 0.13643 0.11568 0.043059 -0.081521 0.042114 2.7239 0 0 0 0 0.16498 0.28473 0.025905 0.61184 0.060494
3.9727 -0.1693 -0.18032 0 -0.27921 0 -0.22165 0 -0.19803 0 -0.26118 -0.04948 44.33 0.44561 0.64235 0.20373 0.69927 0.96113 0.26375 0.6364 1.9325 0.11129 1.1703 1.2856 0.15281 0.033387 0.049028 -0.078518 0.055666 2.242 0 0 0 0 0.18283 0.32772 0.049102 0.62321 0.074358
3.9766 -0.15291 -0.1585 0 -0.22686 0 -0.19481 0 -0.14435 0 -0.12652 -0.021869 43.816 0.48392 0.57589 0.23579 0.67684 0.78528 0.25204 0.5032 1.6486 0.12431 1.01 1.0284 0.1503 -0.020602 0.10242 -0.073098 0.072907 1.5218 0 0 0 0 0.20623 0.38461 0.077762 0.61423 0.095863
3.9805 -0.13927 -0.13322 0 -0.1466 0 -0.15381 0 -0.076598 0 -0.020679 -0.0075575 43.406 0.49731 0.52796 0.25394 0.6591 0.604 0.23346 0.40309 1.3647 0.14031 0.838 0.79174 0.12839 -0.039387 0.18615 -0.066259 0.089484 0.87949 0 0 0 0 0.22822 0.43458 0.10388 0.57971 0.11794
3.9844 -0.12424 -0.10803 0 -0.071163 0 -0.11168 0 -0.018068 0 -0.017136 -0.0020424 43.074 0.47755 0.49069 0.25603 0.63335 0.42498 0.21143 0.32825 1.0907 0.15062 0.66099 0.57666 0.088143 -0.020135 0.2826 -0.058699 0.10221 0.54948 0 0 0 0 0.24264 0.46145 0.12121 0.51797 0.13476
3.9883 -0.10343 -0.087206 0 -0.020653 0 -0.074306 0 0.014003 0 -0.086761 0.0038374 42.698 0.41655 0.45154 0.24069 0.58119 0.25846 0.19057 0.26298 0.83678 0.14349 0.48988 0.37722 0.032761 0.037479 0.36325 -0.051119 0.10742 0.48895 0 0 0 0 0.24047 0.44486 0.12189 0.43004 0.13853
3.9922 -0.078996 -0.074275 0 -0.0025349 0 -0.045395 0 0.016492 0 -0.13902 0.020129 42.185 0.32557 0.39345 0.21452 0.48604 0.11648 0.17641 0.17537 0.60969 0.10962 0.34497 0.18779 -0.025871 0.11319 0.38285 -0.044182 0.10322 0.46056 0 0 0 0 0.21366 0.37554 0.10246 0.33525 0.12332
3.9961 -0.058622 -0.069272 0 -0.015976 0 -0.031178 0 0.00025019 0 -0.11866 0.051356 41.573 0.2355 0.3208 0.18905 0.3672 -0.0046619 0.16799 0.06078 0.4018 0.061335 0.22868 0.0096933 -0.078038 0.17903 0.34593 -0.037959 0.093968 0.27823 0 0 0 0 0.17254 0.28345 0.074471 0.25556 0.097711
4 -0.04809 -0.067583 0 -0.051157 0 -0.036743 0 -0.016612 0 -0.056076 0.092911 40.976 0.16274 0.24064 0.16953 0.24001 -0.10579 0.16417 -0.075294 0.21291 0.0073434 0.14153 -0.14791 -0.12013 0.2217 0.26174 -0.032572 0.081919 -0.040977 0 0 0 0 0.12459 0.18712 0.044909 0.20138 0.067522
4.0039 -0.045952 -0.062643 0 -0.087338 0 -0.057055 0 -0.018673 0 -0.023114 0.13323 40.461 0.12186 0.16211 0.16031 0.12192 -0.18825 0.16344 -0.22281 0.043715 -0.042789 0.081981 -0.27291 -0.14975 0.2304 0.14515 -0.028144 0.069409 -0.34675 0 0 0 0 0.07833 0.10567 0.020898 0.1806 0.039154
4.0078 -0.045933 -0.051227 0 -0.099412 0 -0.073964 0 -0.0015457 0 -0.048324 0.1595 39.979 0.13483 0.1072 0.16694 0.049831 -0.24987 0.16331 -0.35056 -0.093826 -0.070796 0.046655 -0.35702 -0.16437 0.1908 0.03348 -0.025192 0.059992 -0.53201 0 0 0 0 0.051456 0.073205 0.014619 0.20287 0.024869
4.0117 -0.043665 -0.036765 0 -0.073669 0 -0.066803 0 0.026482 0 -0.08688 0.16259 39.437 0.1841 0.086374 0.1829 0.034915 -0.2943 0.16219 -0.42822 -0.19322 -0.072957 0.018921 -0.39987 -0.17076 0.12466 -0.03025 -0.023652 0.054686 -0.60986 0 0 0 0 0.051192 0.090378 0.025481 0.24597 0.028125
4.0156 -0.040088 -0.027049 0 -0.020496 0 -0.030541 0 0.050948 0 -0.076547 0.13997 38.818 0.24762 0.09425 0.20162 0.064494 -0.32279 0.16079 -0.45322 -0.25347 -0.056739 -0.0071794 -0.40841 -0.17308 0.053319 -0.039383 -0.023222 0.052557 -0.63085 0 0 0 0 0.072823 0.13984 0.046783 0.29186 0.044701
4.0195 -0.038589 -0.027733 0 0.029333 0 0.015036 0 0.060967 0 -0.013588 0.097777 38.193 0.30953 0.12485 0.21865 0.12609 -0.33499 0.16 -0.42761 -0.27337 -0.028928 -0.03295 -0.39248 -0.17337 -0.0078705 0.0051187 -0.023635 0.052862 -0.57834 0 0 0 0 0.11125 0.20699 0.073055 0.32885 0.070573
4.0234 -0.040304 -0.037403 0 0.044642 0 0.037043 0 0.054534 0 0.039675 0.051878 37.632 0.35115 0.16843 0.229 0.20081 -0.32969 0.16121 -0.35908 -0.25211 0.0007684 -0.056986 -0.35953 -0.17313 -0.041062 0.094956 -0.024509 0.054585 -0.39372 0 0 0 0 0.15831 0.27203 0.097079 0.34471 0.099768
4.0273 -0.04332 -0.048991 0 0.015254 0 0.015921 0 0.036221 0 0.025244 0.023397 37.108 0.34954 0.20323 0.22763 0.24837 -0.30423 0.16645 -0.27789 -0.19403 0.014708 -0.066395 -0.31143 -0.17155 -0.023304 0.19076 -0.024877 0.056398 -0.10103 0 0 0 0 0.1947 0.30093 0.10739 0.33023 0.12014
4.0313 -0.04601 -0.056382 0 -0.041562 0 -0.035514 0 0.011766 0 -0.043282 0.026147 36.531 0.32201 0.2216 0.22044 0.25929 -0.26689 0.17398 -0.21447 -0.12329 0.012965 -0.055255 -0.24492 -0.16687 0.025914 0.2538 -0.02423 0.058069 0.15079 0 0 0 0 0.21303 0.29643 0.10632 0.30453 0.12929
4.0352 -0.049791 -0.059927 0 -0.093604 0 -0.079642 0 -0.014069 0 -0.095797 0.052279 35.856 0.28096 0.22523 0.21121 0.23719 -0.21983 0.18257 -0.1756 -0.047057 -0.00043506 -0.020751 -0.15512 -0.15768 0.094032 0.27175 -0.022397 0.059943 0.22902 0 0 0 0 0.21298 0.26601 0.096979 0.27893 0.12823
4.0391 -0.057852 -0.065458 0 -0.11492 0 -0.085411 0 -0.036004 0 -0.087447 0.070488 35.152 0.23984 0.21847 0.20383 0.19048 -0.16481 0.19098 -0.163 0.029529 -0.019724 0.038091 -0.039506 -0.14282 0.16709 0.23855 -0.01931 0.062424 0.2056 0 0 0 0 0.19661 0.22008 0.083303 0.26435 0.11926
4.043 -0.071635 -0.077821 0 -0.10092 0 -0.05776 0 -0.048832 0 -0.051461 0.045426 34.526 0.22206 0.2145 0.20473 0.14253 -0.10152 0.19735 -0.16778 0.10592 -0.031759 0.12167 0.1 -0.11992 0.22027 0.15518 -0.014936 0.066372 0.34961 0 0 0 0 0.17146 0.18061 0.072827 0.27808 0.10822
4.0469 -0.089316 -0.095431 0 -0.069271 0 -0.037646 0 -0.053127 0 -0.057747 -0.032066 33.996 0.23988 0.23198 0.21583 0.13014 -0.028813 0.20196 -0.15652 0.19385 -0.023232 0.21603 0.25781 -0.090086 0.23511 0.064154 -0.0099352 0.071764 0.86611 0 0 0 0 0.15542 0.17128 0.072046 0.32087 0.10434
4.0508 -0.10763 -0.11145 0 -0.048021 0 -0.069188 0 -0.060075 0 -0.1225 -0.12985 33.456 0.28362 0.27278 0.23321 0.1605 0.053718 0.20678 -0.11362 0.30247 0.0041724 0.3113 0.42684 -0.056012 0.21708 -0.0047709 -0.0048017 0.077747 1.6279 0 0 0 0 0.15541 0.19131 0.079452 0.3793 0.1092
4.0547 -0.12442 -0.12046 0 -0.058996 0 -0.16012 0 -0.086124 0 -0.1778 -0.19345 32.781 0.34492 0.3354 0.25375 0.23356 0.14673 0.21332 -0.032691 0.43804 0.047098 0.40336 0.60053 -0.019492 0.17217 -0.036288 0.00021614 0.083663 2.2176 0 0 0 0 0.17396 0.2368 0.09301 0.44369 0.12242
4.0586 -0.13899 -0.124 0 -0.10518 0 -0.27003 0 -0.13778 0 -0.14712 -0.18925 31.968 0.4127 0.41526 0.27359 0.34384 0.25046 0.22319 0.088252 0.60558 0.099717 0.48946 0.77381 0.017435 0.10975 -0.019161 0.0049082 0.088763 2.3063 0 0 0 0 0.21135 0.30014 0.10958 0.50298 0.14225
4.0625 -0.15098 -0.12926 0 -0.16861 0 -0.33823 0 -0.20037 0 -0.047334 -0.13658 31.144 0.46317 0.49608 0.28424 0.46671 0.36425 0.23885 0.23901 0.81212 0.145 0.57124 0.94366 0.049652 0.053537 0.052867 0.008877 0.091506 2.0184 0 0 0 0 0.2618 0.36006 0.12165 0.53598 0.16174
4.0664 -0.16 -0.14207 0 -0.22034 0 -0.32908 0 -0.24514 0 0.0056168 -0.097551 30.436 0.492 0.56217 0.28589 0.56792 0.47858 0.25647 0.38204 1.0313 0.17338 0.65634 1.1092 0.0752 0.019023 0.13455 0.012144 0.092493 1.8843 0 0 0 0 0.30781 0.40222 0.12723 0.54783 0.17463
4.0703 -0.16677 -0.16103 0 -0.2374 0 -0.25732 0 -0.25219 0 -0.088415 -0.12898 29.834 0.50187 0.61039 0.2799 0.63758 0.58923 0.27335 0.50335 1.2508 0.18384 0.74713 1.2708 0.093169 0.0088746 0.20587 0.014568 0.092149 2.3692 0 0 0 0 0.34284 0.42547 0.12721 0.54449 0.1799
4.0742 -0.17331 -0.17833 0 -0.21664 0 -0.17352 0 -0.22884 0 -0.29333 -0.23577 29.201 0.49741 0.64036 0.26835 0.67077 0.6927 0.28688 0.59306 1.4592 0.17763 0.84454 1.4279 0.10326 0.022756 0.2503 0.016021 0.090943 3.4082 0 0 0 0 0.36222 0.4314 0.12323 0.533 0.17774
4.0781 -0.18082 -0.18652 0 -0.17626 0 -0.12427 0 -0.20433 0 -0.44802 -0.36632 28.412 0.48813 0.65568 0.25511 0.66683 0.78455 0.29282 0.64184 1.6406 0.15966 0.94718 1.5761 0.10528 0.05637 0.24786 0.016182 0.089544 4.4187 0 0 0 0 0.36118 0.42667 0.11886 0.52546 0.17048
4.082 -0.18733 -0.18464 0 -0.14362 0 -0.12108 0 -0.20423 0 -0.41488 -0.4543 27.475 0.48937 0.67281 0.24673 0.65099 0.86559 0.2896 0.66477 1.787 0.1451 1.0447 1.708 0.10361 0.090639 0.20458 0.015105 0.088558 4.8073 0 0 0 0 0.34637 0.42823 0.11941 0.53522 0.16628
4.0859 -0.18864 -0.17837 0 -0.1381 0 -0.14132 0 -0.22879 0 -0.22008 -0.46981 26.509 0.50316 0.70066 0.24451 0.64477 0.94111 0.28144 0.68436 1.9085 0.14102 1.13 1.8155 0.10309 0.11358 0.14879 0.013421 0.087798 4.4975 0 0 0 0 0.32904 0.44152 0.12498 0.55969 0.16903
4.0898 -0.18284 -0.17452 0 -0.16035 0 -0.15468 0 -0.25604 0 -0.037321 -0.43597 25.615 0.52812 0.74137 0.24839 0.65646 1.0129 0.2713 0.71057 2.0092 0.14909 1.1987 1.8939 0.10615 0.12064 0.096951 0.011543 0.087008 3.9687 0 0 0 0 0.31481 0.46636 0.13465 0.59494 0.17971
4.0938 -0.17353 -0.17533 0 -0.1943 0 -0.14887 0 -0.26544 0 -0.023266 -0.39991 24.786 0.56101 0.79471 0.25747 0.69113 1.0824 0.26254 0.75127 2.0939 0.16902 1.248 1.9438 0.11481 0.10943 0.065239 0.0099141 0.085877 3.7764 0 0 0 0 0.30865 0.50023 0.14679 0.63523 0.19814
4.0977 -0.16746 -0.17749 0 -0.21857 0 -0.13382 0 -0.25711 0 -0.16857 -0.38875 23.938 0.59176 0.85177 0.2684 0.74596 1.1459 0.26155 0.80966 2.1625 0.19462 1.2726 1.9682 0.13087 0.081286 0.078569 0.0093673 0.083796 4.0318 0 0 0 0 0.31655 0.53154 0.157 0.66626 0.22032
4.1016 -0.16795 -0.17607 0 -0.21895 0 -0.12619 0 -0.24759 0 -0.31501 -0.39119 23.02 0.61172 0.89553 0.27602 0.79558 1.1963 0.26769 0.86617 2.2145 0.21322 1.2833 1.9684 0.14845 0.05262 0.12131 0.0096943 0.081099 4.3444 0 0 0 0 0.3315 0.54856 0.16263 0.68083 0.2375
4.1055 -0.17088 -0.16896 0 -0.19492 0 -0.13217 0 -0.24902 0 -0.3183 -0.37752 22.056 0.61964 0.91896 0.27864 0.82773 1.2278 0.27813 0.90846 2.2444 0.22062 1.2839 1.9428 0.16324 0.030954 0.17766 0.010366 0.078246 4.2542 0 0 0 0 0.34831 0.54939 0.16401 0.67968 0.24642
4.1094 -0.16829 -0.15822 0 -0.15836 0 -0.14369 0 -0.25533 0 -0.18736 -0.33357 21.095 0.61543 0.91771 0.27542 0.8343 1.2353 0.28996 0.92726 2.2462 0.21477 1.2759 1.8888 0.17171 0.021247 0.23395 0.010811 0.075659 3.6941 0 0 0 0 0.36284 0.5342 0.16185 0.66477 0.24539
4.1133 -0.15635 -0.14784 0 -0.12649 0 -0.14802 0 -0.25013 0 -0.060527 -0.27409 20.134 0.60013 0.88754 0.26582 0.80711 1.2108 0.29835 0.91112 2.2086 0.19488 1.2583 1.8065 0.16902 0.028344 0.27123 0.010055 0.073967 3.0243 0 0 0 0 0.36986 0.50567 0.15783 0.6404 0.23347
4.1172 -0.13969 -0.14056 0 -0.11249 0 -0.13933 0 -0.22591 0 -0.052769 -0.2253 19.115 0.5786 0.83411 0.25233 0.75097 1.1509 0.29624 0.85706 2.1209 0.16818 1.2236 1.6993 0.15229 0.049589 0.27075 0.0066167 0.073754 2.6362 0 0 0 0 0.36542 0.47528 0.15519 0.61692 0.2161
4.1211 -0.12719 -0.13636 0 -0.11809 0 -0.1226 0 -0.19245 0 -0.1396 -0.19752 17.997 0.55521 0.77309 0.23908 0.68577 1.071 0.28499 0.78335 1.9986 0.14374 1.1707 1.5718 0.128 0.073566 0.24478 0.00087835 0.074443 2.5608 0 0 0 0 0.35384 0.45077 0.15438 0.59879 0.20111
4.125 -0.12318 -0.13308 0 -0.13255 0 -0.10881 0 -0.16573 0 -0.19557 -0.17664 16.819 0.53052 0.71044 0.228 0.61947 0.97838 0.26625 0.6975 1.848 0.1247 1.0986 1.4273 0.099871 0.094567 0.20255 -0.0067801 0.07562 2.4773 0 0 0 0 0.33745 0.43352 0.15465 0.58583 0.19178
4.1289 -0.12302 -0.12796 0 -0.13974 0 -0.10672 0 -0.15077 0 -0.13679 -0.14142 15.669 0.50465 0.65107 0.22071 0.55868 0.88013 0.24248 0.6065 1.6769 0.11309 1.0074 1.2677 0.071772 0.1074 0.15489 -0.015781 0.076817 2.0838 0 0 0 0 0.31877 0.42333 0.15485 0.57659 0.19053
4.1328 -0.11745 -0.11905 0 -0.12933 0 -0.11639 0 -0.13754 0 -0.010505 -0.087274 14.591 0.47627 0.59872 0.21967 0.50841 0.78593 0.21917 0.51646 1.4948 0.10884 0.89839 1.0957 0.049892 0.10442 0.12221 -0.024735 0.077145 1.4239 0 0 0 0 0.30137 0.41551 0.15179 0.56495 0.19914
4.1367 -0.10123 -0.10603 0 -0.10398 0 -0.12779 0 -0.11351 0 0.059813 -0.032225 13.546 0.44613 0.54862 0.22317 0.46119 0.69868 0.202 0.42668 1.314 0.10429 0.78545 0.91601 0.034795 0.089222 0.11384 -0.031883 0.076297 0.83585 0 0 0 0 0.28679 0.40157 0.14403 0.54447 0.2106
4.1406 -0.077534 -0.090167 0 -0.076399 0 -0.12597 0 -0.077742 0 0.0079513 0.00040677 12.452 0.41634 0.49685 0.22921 0.41159 0.61503 0.1916 0.33476 1.1373 0.095481 0.67577 0.73478 0.023418 0.067059 0.12486 -0.03675 0.074491 0.59906 0 0 0 0 0.27444 0.37998 0.13276 0.51505 0.22006
4.1445 -0.054343 -0.073402 0 -0.058463 0 -0.10159 0 -0.041388 0 -0.1077 0.0048024 11.276 0.38875 0.4413 0.23637 0.35715 0.53182 0.18779 0.23977 0.96532 0.080511 0.57315 0.55699 0.013081 0.041602 0.14988 -0.039126 0.071907 0.65482 0 0 0 0 0.2639 0.35117 0.11935 0.47778 0.22464
4.1484 -0.037057 -0.056765 0 -0.051877 0 -0.060184 0 -0.015918 0 -0.16894 -0.00096423 10.063 0.36586 0.38027 0.24298 0.29656 0.44456 0.18952 0.14146 0.79791 0.058236 0.48052 0.38591 0.00010494 0.017132 0.18024 -0.038958 0.068802 0.67603 0 0 0 0 0.25457 0.31738 0.10605 0.43537 0.22165
4.1523 -0.024735 -0.039382 0 -0.048034 0 -0.020556 0 -0.0029909 0 -0.11892 0.0093993 8.8813 0.35052 0.3161 0.24649 0.23642 0.34732 0.19307 0.046365 0.63415 0.031865 0.39601 0.22407 -0.020803 -0.00071967 0.19837 -0.03693 0.065452 0.39279 0 0 0 0 0.24643 0.28754 0.097913 0.39645 0.21128
4.1563 -0.012706 -0.019328 0 -0.036289 0 0.00040909 0 0.00442 0 -0.012122 0.047245 7.7505 0.33836 0.25528 0.24708 0.18529 0.24478 0.19491 -0.038602 0.47376 0.0078785 0.31131 0.074374 -0.046838 -0.012949 0.20113 -0.034788 0.061842 -0.16146 0 0 0 0 0.23983 0.26614 0.095522 0.36551 0.20034
4.1602 0.0021256 0.0039929 0 -0.012341 0 0.0056344 0 0.014099 0 0.050204 0.098697 6.6275 0.32625 0.20124 0.24502 0.14624 0.14117 0.19417 -0.1104 0.31869 -0.011528 0.22367 -0.060649 -0.075359 -0.020439 0.19049 -0.033239 0.057734 -0.7074 0 0 0 0 0.23516 0.25322 0.09844 0.34312 0.19197
4.1641 0.018806 0.028099 0 0.020162 0 0.020095 0 0.029903 0 0.022741 0.13558 5.4594 0.31097 0.15675 0.24071 0.12062 0.04109 0.19033 -0.16749 0.17116 -0.02514 0.1314 -0.18048 -0.10342 -0.024276 0.17014 -0.032883 0.05287 -0.99204 0 0 0 0 0.23265 0.2474 0.10567 0.32862 0.18865
4.168 0.034392 0.048478 0 0.053959 0 0.070084 0 0.052713 0 -0.047867 0.13809 4.2392 0.28682 0.12574 0.23472 0.10679 -0.046509 0.18301 -0.20992 0.037157 -0.033442 0.035089 -0.28681 -0.1256 -0.025798 0.14923 -0.034575 0.046637 -1.0004 0 0 0 0 0.23222 0.24323 0.11471 0.31871 0.1927
4.1719 0.047578 0.062108 0 0.082484 0 0.15507 0 0.081048 0 -0.077901 0.11078 3.0054 0.25278 0.10417 0.228 0.090534 -0.1181 0.17273 -0.25027 -0.081695 -0.043698 -0.05746 -0.38177 -0.13986 -0.026425 0.13963 -0.03822 0.039043 -0.93212 0 0 0 0 0.23117 0.2304 0.12092 0.30494 0.19913
4.1758 0.060045 0.07043 0 0.10075 0 0.23986 0 0.10832 0 -0.024962 0.079628 1.7956 0.21265 0.086094 0.22056 0.063546 -0.17838 0.15926 -0.29727 -0.18903 -0.060567 -0.14162 -0.46629 -0.14952 -0.026261 0.14168 -0.04326 0.030693 -1.0085 0 0 0 0 0.22727 0.2065 0.12278 0.28423 0.20234
4.1797 0.074625 0.078725 0 0.10544 0 0.27962 0 0.12298 0 0.086021 0.072741 0.6118 0.16917 0.067883 0.21206 0.022314 -0.23106 0.14186 -0.35497 -0.28721 -0.086333 -0.2152 -0.54087 -0.15748 -0.025197 0.15341 -0.049424 0.022095 -1.3075 0 0 0 0 0.21907 0.17154 0.1198 0.25578 0.19881
4.1836 0.092389 0.092008 0 0.097755 0 0.25854 0 0.1177 0 0.19771 0.099715 -0.56703 0.12558 0.045889 0.20197 -0.034789 -0.28093 0.11959 -0.42595 -0.37927 -0.12238 -0.2771 -0.60813 -0.16732 -0.023071 0.17081 -0.05641 0.013867 -1.7459 0 0 0 0 0.20533 0.12722 0.112 0.21994 0.18538
4.1875 0.11131 0.11086 0 0.087168 0 0.20606 0 0.10132 0 0.26639 0.14523 -1.75 0.087541 0.014075 0.18875 -0.10188 -0.33731 0.090313 -0.5071 -0.47012 -0.1669 -0.32909 -0.67365 -0.18614 -0.020365 0.18074 -0.063828 0.0077004 -2.1719 0 0 0 0 0.18478 0.082342 0.10092 0.18142 0.15867
4.1914 0.12744 0.13094 0 0.089348 0 0.17239 0 0.097668 0 0.2775 0.18144 -2.9211 0.054609 -0.024343 0.17399 -0.16128 -0.40079 0.058905 -0.58275 -0.56251 -0.20859 -0.38124 -0.74318 -0.21109 -0.019184 0.17736 -0.071076 0.0038204 -2.462 0 0 0 0 0.16288 0.047028 0.091072 0.14804 0.12873
4.1953 0.13767 0.14653 0 0.11558 0 0.18424 0 0.12568 0 0.23633 0.18911 -4.0602 0.026121 -0.067064 0.15936 -0.20575 -0.4688 0.02909 -0.64561 -0.65538 -0.2418 -0.43616 -0.81871 -0.23855 -0.021085 0.1611 -0.07789 0.0023313 -2.5631 0 0 0 0 0.14279 0.024638 0.08453 0.1227 0.10118
4.1992 0.1423 0.15502 0 0.16096 0 0.22239 0 0.17762 0 0.16158 0.17092 -5.1689 0.0015072 -0.11141 0.14685 -0.23044 -0.5379 0.0047597 -0.69023 -0.74705 -0.26186 -0.49493 -0.89761 -0.26435 -0.027429 0.13436 -0.084043 0.0031762 -2.4965 0 0 0 0 0.12749 0.016947 0.083035 0.10733 0.081118
4.2031 0.14544 0.15843 0 0.20341 0 0.24296 0 0.22045 0 0.087391 0.14715 -6.2678 -0.019182 -0.15267 0.14058 -0.23104 -0.60089 -0.0069078 -0.71038 -0.83308 -0.26225 -0.55577 -0.97612 -0.28062 -0.040482 0.10407 -0.089163 0.006238 -2.3511 0 0 0 0 0.12178 0.024905 0.089206 0.10376 0.07602
4.207 0.15246 0.16125 0 0.21811 0 0.22154 0 0.22486 0 0.054342 0.13876 -7.3723 -0.033883 -0.18463 0.14511 -0.21915 -0.64938 -0.0008302 -0.71413 -0.90781 -0.24517 -0.60873 -1.0534 -0.28038 -0.059753 0.085283 -0.093157 0.010187 -2.256 0 0 0 0 0.12754 0.040226 0.10304 0.10769 0.086885
4.2109 0.16573 0.16687 0 0.1971 0 0.17653 0 0.19555 0 0.082162 0.15234 -8.4759 -0.041376 -0.20694 0.15884 -0.20942 -0.68547 0.017856 -0.71623 -0.97233 -0.22088 -0.64892 -1.1314 -0.26788 -0.081329 0.081997 -0.096393 0.013648 -2.3208 0 0 0 0 0.14028 0.05433 0.12093 0.11317 0.10531
4.2148 0.1819 0.17581 0 0.1572 0 0.14967 0 0.16992 0 0.1494 0.17831 -9.5582 -0.040945 -0.21986 0.18004 -0.20871 -0.71187 0.045074 -0.72476 -1.028 -0.19554 -0.67499 -1.2103 -0.24716 -0.10239 0.094034 -0.099036 0.01579 -2.5681 0 0 0 0 0.15682 0.063107 0.14035 0.11739 0.12575
4.2188 0.19382 0.18636 0 0.12845 0 0.16465 0 0.18274 0 0.20915 0.20104 -10.605 -0.032518 -0.22451 0.20603 -0.22246 -0.73265 0.075602 -0.74715 -1.0771 -0.17552 -0.68733 -1.2849 -0.22356 -0.11985 0.11895 -0.10126 0.015843 -2.912 0 0 0 0 0.17343 0.063157 0.15842 0.11791 0.14223
4.2227 0.19622 0.1964 0 0.13203 0 0.20614 0 0.23066 0 0.23185 0.21049 -11.616 -0.019309 -0.22506 0.22868 -0.25386 -0.75851 0.096856 -0.7939 -1.1262 -0.17264 -0.69334 -1.3476 -0.21036 -0.12655 0.14526 -0.10315 0.012236 -3.2109 0 0 0 0 0.18161 0.049836 0.16794 0.11159 0.14372
4.2266 0.19079 0.20428 0 0.166 0 0.23848 0 0.27398 0 0.2305 0.20653 -12.595 -0.012145 -0.23024 0.24031 -0.28796 -0.79644 0.10239 -0.85422 -1.1822 -0.18538 -0.70948 -1.3948 -0.21357 -0.12282 0.15755 -0.10475 0.0060912 -3.3589 0 0 0 0 0.17853 0.028563 0.16663 0.10068 0.13238
4.2305 0.18528 0.20868 0 0.20953 0 0.24167 0 0.27524 0 0.23915 0.1964 -13.541 -0.016665 -0.24375 0.23878 -0.31683 -0.84625 0.092301 -0.91992 -1.2468 -0.21022 -0.74189 -1.4318 -0.23235 -0.11077 0.15204 -0.10595 -0.0015361 -3.3464 0 0 0 0 0.16471 0.0025025 0.15483 0.086404 0.11292
4.2344 0.18682 0.20861 0 0.23997 0 0.22636 0 0.23576 0 0.26862 0.19045 -14.453 -0.036363 -0.26772 0.22349 -0.33539 -0.90612 0.068047 -0.98431 -1.3198 -0.2436 -0.79325 -1.4689 -0.2645 -0.092937 0.12821 -0.10672 -0.0096103 -3.2539 0 0 0 0 0.14133 -0.025763 0.13355 0.069505 0.090067
4.2383 0.19521 0.20388 0 0.24735 0 0.21487 0 0.1927 0 0.29177 0.1988 -15.334 -0.074394 -0.30384 0.19506 -0.33918 -0.97119 0.03332 -1.0386 -1.3995 -0.28012 -0.86381 -1.5127 -0.30515 -0.073718 0.089123 -0.10702 -0.016515 -3.1933 0 0 0 0 0.11084 -0.053002 0.10512 0.050433 0.071199
4.2422 0.20265 0.19581 0 0.23606 0 0.21295 0 0.18096 0 0.27694 0.22669 -16.196 -0.12157 -0.34566 0.16305 -0.33469 -1.0269 0.00045098 -1.0752 -1.475 -0.30993 -0.93644 -1.5602 -0.34085 -0.062652 0.054425 -0.10732 -0.019679 -3.2381 0 0 0 0 0.081203 -0.074016 0.078165 0.029416 0.066335
4.2461 0.2006 0.18668 0 0.21608 0 0.20541 0 0.20089 0 0.22964 0.26801 -17.041 -0.16061 -0.38187 0.13805 -0.33476 -1.0662 -0.022403 -1.0988 -1.5371 -0.32978 -0.99209 -1.6005 -0.36473 -0.062724 0.039206 -0.10826 -0.019215 -3.3788 0 0 0 0 0.058161 -0.086977 0.059219 0.0077958 0.073299
4.25 0.1875 0.17827 0 0.19438 0 0.17941 0 0.22427 0 0.19044 0.3035 -17.864 -0.18156 -0.40578 0.12507 -0.34501 -1.0858 -0.032196 -1.1119 -1.5797 -0.33849 -1.0213 -1.6233 -0.37473 -0.074504 0.049179 -0.11023 -0.015459 -3.5209 0 0 0 0 0.044191 -0.09027 0.051134 -0.012948 0.089274
4.2539 0.16995 0.17081 0 0.17351 0 0.14621 0 0.22847 0 0.18864 0.31047 -18.66 -0.17589 -0.41147 0.12784 -0.36931 -1.0846 -0.027302 -1.1168 -1.5979 -0.33572 -1.0171 -1.6252 -0.3703 -0.097259 0.086951 -0.11355 -0.0090799 -3.5374 0 0 0 0 0.040895 -0.082719 0.055661 -0.030985 0.11032
4.2578 0.1565 0.16335 0 0.15546 0 0.13316 0 0.2188 0 0.2067 0.28077 -19.431 -0.13129 -0.38926 0.15036 -0.40775 -1.062 -0.0072059 -1.1149 -1.581 -0.32101 -0.97216 -1.6095 -0.35301 -0.12673 0.14878 -0.11855 -0.0018848 -3.3575 0 0 0 0 0.049837 -0.061747 0.073772 -0.040725 0.12746
4.2617 0.15028 0.15527 0 0.14409 0 0.1523 0 0.21525 0 0.20078 0.23144 -20.184 -0.067037 -0.3499 0.1806 -0.44184 -1.0321 0.017359 -1.1069 -1.5392 -0.30093 -0.91171 -1.5808 -0.33373 -0.15047 0.2046 -0.12395 0.0032344 -3.0344 0 0 0 0 0.063371 -0.034364 0.095097 -0.039025 0.13375
4.2656 0.14736 0.14727 0 0.14271 0 0.18116 0 0.22237 0 0.15552 0.19419 -20.918 -0.0026552 -0.30535 0.20907 -0.4592 -1.0025 0.040249 -1.0922 -1.4824 -0.27938 -0.85439 -1.5412 -0.31729 -0.1622 0.23652 -0.12857 0.0054674 -2.7209 0 0 0 0 0.07597 -0.0071109 0.11276 -0.026262 0.12994
4.2695 0.14196 0.14072 0 0.14964 0 0.18104 0 0.2201 0 0.10661 0.18892 -21.62 0.047246 -0.26456 0.22932 -0.45191 -0.97719 0.057862 -1.0698 -1.4176 -0.25879 -0.81208 -1.4906 -0.30599 -0.15814 0.23335 -0.13154 0.0046156 -2.5462 0 0 0 0 0.08382 0.014967 0.12241 -0.0032593 0.11794
4.2734 0.13249 0.13609 0 0.15708 0 0.13795 0 0.18768 0 0.099511 0.20485 -22.276 0.065157 -0.23838 0.23428 -0.41228 -0.95926 0.06694 -1.0388 -1.3528 -0.2417 -0.79687 -1.429 -0.3011 -0.13497 0.18447 -0.13178 0.00092331 -2.4917 0 0 0 0 0.082708 0.02567 0.11971 0.028208 0.10165
4.2773 0.12257 0.13232 0 0.1552 0 0.084272 0 0.13267 0 0.13095 0.2096 -22.896 0.032274 -0.23938 0.21874 -0.34213 -0.94523 0.066761 -0.99985 -1.2986 -0.23084 -0.81238 -1.3572 -0.29949 -0.095311 0.092903 -0.12823 -0.0031292 -2.3959 0 0 0 0 0.068639 0.017824 0.10371 0.061043 0.092072
4.2813 0.11662 0.12778 0 0.13863 0 0.075746 0 0.089134 0 0.14708 0.1808 -23.505 -0.025834 -0.25456 0.19528 -0.26885 -0.92518 0.064088 -0.95926 -1.2526 -0.22385 -0.83227 -1.2749 -0.29525 -0.055467 -0.0017684 -0.12291 -0.0047757 -2.1187 0 0 0 0 0.048366 0.00098308 0.085243 0.087918 0.093828
4.2852 0.11518 0.12196 0 0.11068 0 0.14289 0 0.084072 0 0.10983 0.13061 -24.124 -0.091801 -0.27381 0.1714 -0.20637 -0.89322 0.062116 -0.91951 -1.2104 -0.21913 -0.84089 -1.179 -0.28609 -0.024243 -0.077827 -0.11703 -0.0030355 -1.7235 0 0 0 0 0.026233 -0.017467 0.070184 0.10618 0.10752
4.2891 0.11466 0.11599 0 0.082506 0 0.26186 0 0.10828 0 0.057647 0.097545 -24.741 -0.14719 -0.28607 0.1545 -0.16684 -0.84437 0.063705 -0.88254 -1.1664 -0.21476 -0.82367 -1.0664 -0.27052 -0.0095992 -0.11549 -0.11182 0.0025742 -1.4801 0 0 0 0 0.0068955 -0.02942 0.063865 0.11438 0.13232
4.293 0.11126 0.1114 0 0.067692 0 0.37134 0 0.12505 0 0.081252 0.11063 -25.326 -0.15805 -0.2697 0.15685 -0.16696 -0.77064 0.07275 -0.84969 -1.1069 -0.20684 -0.757 -0.93856 -0.24758 -0.024291 -0.083209 -0.10938 0.011804 -1.6401 0 0 0 0 -0.0007198 -0.018509 0.074148 0.11227 0.16435
4.2969 0.10462 0.10848 0 0.074852 0 0.41809 0 0.10858 0 0.22569 0.15938 -25.855 -0.11019 -0.21454 0.17994 -0.19545 -0.67854 0.088407 -0.81724 -1.0193 -0.19149 -0.64625 -0.8051 -0.22205 -0.06403 0.0098173 -0.11024 0.020541 -2.1683 0 0 0 0 0.0086315 0.023239 0.097817 0.10911 0.19239
4.3008 0.097767 0.10603 0 0.10176 0 0.38996 0 0.07076 0 0.4203 0.19913 -26.336 -0.020088 -0.13082 0.21511 -0.2307 -0.57963 0.10743 -0.78198 -0.90414 -0.16867 -0.5141 -0.68075 -0.19783 -0.11501 0.13131 -0.11312 0.025879 -2.6961 0 0 0 0 0.032216 0.08812 0.12627 0.11226 0.2113
4.3047 0.094233 0.10295 0 0.1346 0 0.31196 0 0.047536 0 0.52216 0.18815 -26.801 0.0978 -0.027996 0.25558 -0.25801 -0.48195 0.12761 -0.74244 -0.76318 -0.13885 -0.3768 -0.5789 -0.17701 -0.16703 0.25797 -0.11702 0.026193 -2.7832 0 0 0 0 0.067454 0.16884 0.15356 0.12617 0.21882
4.3086 0.09544 0.10005 0 0.15411 0 0.21834 0 0.060253 0 0.44321 0.1227 -27.274 0.22422 0.081008 0.29316 -0.26203 -0.39425 0.14651 -0.69778 -0.60062 -0.10323 -0.25276 -0.5054 -0.16138 -0.20852 0.36347 -0.12066 0.020236 -2.2797 0 0 0 0 0.11042 0.25531 0.17329 0.15465 0.21393
4.3125 0.10059 0.099961 0 0.14652 0 0.13147 0 0.094267 0 0.23716 0.038481 -27.757 0.31178 0.16216 0.30987 -0.21731 -0.33525 0.15886 -0.65124 -0.433 -0.067386 -0.17916 -0.45737 -0.15321 -0.21455 0.39371 -0.12157 0.0076767 -1.464 0 0 0 0 0.14965 0.31999 0.17463 0.20174 0.1986
4.3164 0.10814 0.10497 0 0.1132 0 0.062911 0 0.11701 0 0.054828 -0.020782 -28.234 0.34701 0.20407 0.3064 -0.14518 -0.30088 0.16427 -0.61119 -0.28557 -0.039106 -0.14889 -0.42721 -0.14919 -0.19073 0.36127 -0.12024 -0.0051801 -0.82119 0 0 0 0 0.1756 0.35258 0.16476 0.25365 0.1839
4.3203 0.11683 0.11466 0 0.071972 0 0.024022 0 0.11386 0 0.0081114 -0.037043 -28.685 0.32863 0.20441 0.28511 -0.06 -0.28931 0.1622 -0.58264 -0.17218 -0.022756 -0.1561 -0.40901 -0.1488 -0.14234 0.2778 -0.11749 -0.015134 -0.65593 0 0 0 0 0.1841 0.3507 0.14874 0.3025 0.17406
4.3242 0.12563 0.12577 0 0.047884 0 0.026216 0 0.10162 0 0.076123 -0.024473 -29.101 0.26005 0.16444 0.24977 0.023109 -0.29788 0.15236 -0.5697 -0.10477 -0.021901 -0.19312 -0.40295 -0.15186 -0.076591 0.15855 -0.11433 -0.019476 -0.88529 0 0 0 0 0.17242 0.31509 0.1318 0.34067 0.17223
4.3281 0.13357 0.13476 0 0.058442 0 0.068172 0 0.10597 0 0.1435 -0.0075639 -29.477 0.15014 0.088626 0.20738 0.079192 -0.32386 0.1338 -0.57885 -0.10403 -0.042369 -0.24878 -0.41536 -0.15959 -0.0064929 0.029786 -0.11262 -0.014531 -1.1815 0 0 0 0 0.13694 0.24931 0.12202 0.35564 0.18154
4.332 0.14021 0.14083 0 0.10276 0 0.12718 0 0.12974 0 0.12573 0.0043318 -29.813 0.032432 0.0015045 0.17101 0.087536 -0.36053 0.10854 -0.60831 -0.17284 -0.082135 -0.30589 -0.45437 -0.17419 0.04674 -0.06917 -0.11411 -0.0016637 -1.3063 0 0 0 0 0.085237 0.17463 0.12407 0.3404 0.19739
4.3359 0.14614 0.1466 0 0.16185 0 0.16967 0 0.14848 0 0.051319 0.021745 -30.124 -0.071128 -0.078554 0.14507 0.057513 -0.40399 0.080623 -0.64866 -0.28781 -0.1313 -0.36012 -0.52411 -0.19526 0.078039 -0.13137 -0.11793 0.013178 -1.3133 0 0 0 0 0.029955 0.10707 0.13238 0.30332 0.21207
4.3398 0.15246 0.15549 0 0.20975 0 0.17502 0 0.13841 0 0.021641 0.058044 -30.439 -0.15094 -0.14352 0.13087 -0.0040646 -0.45432 0.052592 -0.69519 -0.43683 -0.18385 -0.41227 -0.62106 -0.22239 0.086336 -0.15711 -0.12312 0.026001 -1.4439 0 0 0 0 -0.021447 0.053693 0.14214 0.24962 0.22087
4.3438 0.15943 0.16797 0 0.22797 0 0.15074 0 0.10555 0 0.098603 0.11052 -30.777 -0.20023 -0.1875 0.12839 -0.087764 -0.5123 0.027132 -0.74318 -0.60616 -0.23333 -0.46469 -0.73527 -0.25467 0.072906 -0.15099 -0.12841 0.032669 -1.847 0 0 0 0 -0.061622 0.019651 0.14771 0.18585 0.2193
4.3477 0.16585 0.18022 0 0.21445 0 0.12464 0 0.083697 0 0.23969 0.15886 -31.125 -0.21004 -0.20396 0.13613 -0.17686 -0.58323 0.010194 -0.78691 -0.77237 -0.26679 -0.52461 -0.85593 -0.28913 0.042895 -0.12646 -0.13062 0.02504 -2.4097 0 0 0 0 -0.076343 0.010469 0.13716 0.12472 0.19921
4.3516 0.17011 0.18687 0 0.18242 0 0.12167 0 0.10258 0 0.34264 0.18182 -31.44 -0.19798 -0.20696 0.14625 -0.25687 -0.66415 0.0017966 -0.82739 -0.91798 -0.28319 -0.59104 -0.97722 -0.3204 0.011952 -0.10565 -0.12891 0.0063533 -2.8577 0 0 0 0 -0.070503 0.013297 0.1124 0.075718 0.16664
4.3555 0.17219 0.18574 0 0.15143 0 0.14621 0 0.15902 0 0.34551 0.17607 -31.682 -0.17132 -0.20319 0.15638 -0.32682 -0.75202 0.00056208 -0.86734 -1.0401 -0.28483 -0.65971 -1.1002 -0.34643 -0.015538 -0.091607 -0.12384 -0.019487 -3.0115 0 0 0 0 -0.049937 0.022742 0.078542 0.040458 0.12635
4.3594 0.17444 0.18053 0 0.13696 0 0.18335 0 0.2197 0 0.27725 0.16039 -31.857 -0.13516 -0.19758 0.16517 -0.38745 -0.84384 0.0048279 -0.90936 -1.1383 -0.27449 -0.72633 -1.2296 -0.36599 -0.037571 -0.083881 -0.11618 -0.048678 -2.9457 0 0 0 0 -0.020534 0.035386 0.040866 0.019267 0.082541
4.3633 0.18 0.1787 0 0.14437 0 0.2138 0 0.25091 0 0.21502 0.16209 -32.008 -0.094021 -0.19538 0.1719 -0.44199 -0.93497 0.011759 -0.95757 -1.2146 -0.25682 -0.78392 -1.3676 -0.37798 -0.054213 -0.076782 -0.10745 -0.075425 -2.9055 0 0 0 0 0.0085894 0.048821 0.007998 0.01141 0.040966
4.3672 0.19018 0.18581 0 0.16938 0 0.22747 0 0.24548 0 0.20366 0.19635 -32.176 -0.053686 -0.20146 0.17726 -0.49668 -1.0187 0.015343 -1.0162 -1.2824 -0.24192 -0.82664 -1.511 -0.38457 -0.072034 -0.055349 -0.10061 -0.091547 -3.075 0 0 0 0 0.021848 0.063701 -0.0081325 0.010578 0.0087972
4.3711 0.20288 0.2008 0 0.20279 0 0.22637 0 0.22333 0 0.22325 0.25431 -32.35 -0.01872 -0.2155 0.18189 -0.55188 -1.0956 0.01351 -1.0824 -1.3546 -0.23443 -0.86199 -1.6519 -0.39034 -0.095258 -0.018633 -0.096297 -0.097797 -3.4208 0 0 0 0 0.016875 0.080541 -0.0099324 0.0098008 -0.01488
4.375 0.21372 0.21621 0 0.23539 0 0.21902 0 0.21023 0 0.22882 0.30856 -32.486 0.0073054 -0.23812 0.18547 -0.6053 -1.1671 0.0060816 -1.1543 -1.4356 -0.23534 -0.89588 -1.7826 -0.39728 -0.12435 0.029838 -0.094299 -0.095597 -3.7454 0 0 0 0 -0.0059502 0.098469 -0.00057909 0.0066098 -0.031223
4.3789 0.21862 0.22332 0 0.26006 0 0.21347 0 0.21782 0 0.20746 0.33279 -32.554 0.020952 -0.26965 0.18751 -0.65398 -1.2356 -0.0063683 -1.2296 -1.5282 -0.24456 -0.93474 -1.8981 -0.40703 -0.15849 0.084126 -0.094042 -0.087244 -3.8802 0 0 0 0 -0.044376 0.11591 0.015431 -0.00083265 -0.042022
4.3828 0.21612 0.21823 0 0.27137 0 0.2126 0 0.24051 0 0.18811 0.32177 -32.572 0.014058 -0.31187 0.18627 -0.69066 -1.3059 -0.02108 -1.3037 -1.6314 -0.25976 -0.99042 -1.9974 -0.42141 -0.19178 0.12642 -0.093744 -0.077981 -3.8293 0 0 0 0 -0.090992 0.12641 0.02816 -0.014313 -0.050623
4.3867 0.20772 0.20403 0 0.265 0 0.21226 0 0.26536 0 0.19979 0.29604 -32.584 -0.0091603 -0.35911 0.18218 -0.7167 -1.3802 -0.032528 -1.371 -1.7319 -0.27389 -1.0602 -2.0811 -0.43811 -0.21446 0.14213 -0.091514 -0.073661 -3.7404 0 0 0 0 -0.12979 0.12422 0.030259 -0.031706 -0.06058
4.3906 0.19649 0.1879 0 0.23931 0 0.2031 0 0.28146 0 0.23203 0.28626 -32.609 -0.042176 -0.40586 0.1767 -0.73717 -1.4553 -0.038865 -1.4288 -1.8217 -0.28466 -1.1342 -2.1484 -0.45491 -0.2231 0.13175 -0.087409 -0.074759 -3.7481 0 0 0 0 -0.15431 0.10874 0.023167 -0.051815 -0.071414
4.3945 0.18534 0.17583 0 0.19847 0 0.17788 0 0.28245 0 0.24363 0.30772 -32.617 -0.080024 -0.44759 0.17107 -0.7561 -1.5268 -0.039366 -1.4748 -1.8951 -0.29145 -1.2036 -2.1949 -0.47011 -0.21598 0.098034 -0.081888 -0.080611 -3.844 0 0 0 0 -0.16117 0.080306 0.0095778 -0.074101 -0.081682
4.3984 0.1761 0.1695 0 0.15407 0 0.14086 0 0.26645 0 0.20811 0.34627 -32.565 -0.11646 -0.47844 0.16697 -0.77862 -1.5873 -0.033955 -1.5052 -1.9464 -0.29476 -1.2554 -2.2129 -0.48165 -0.19223 0.047296 -0.075977 -0.089235 -3.8919 0 0 0 0 -0.14812 0.04044 -0.0053731 -0.09824 -0.088478
4.4023 0.16962 0.16711 0 0.12206 0 0.11021 0 0.2379 0 0.14393 0.36879 -32.451 -0.14415 -0.49048 0.16615 -0.80821 -1.6189 -0.025752 -1.5131 -1.9712 -0.29962 -1.2677 -2.1937 -0.48629 -0.15577 -0.002166 -0.072472 -0.09383 -3.7635 0 0 0 0 -0.12054 -0.0035538 -0.0092802 -0.12327 -0.083742
4.4063 0.16643 0.16662 0 0.11535 0 0.10726 0 0.20853 0 0.097509 0.35098 -32.314 -0.16749 -0.49116 0.16623 -0.83585 -1.6216 -0.019407 -1.5036 -1.9818 -0.30971 -1.2496 -2.1324 -0.48509 -0.11731 -0.040046 -0.07188 -0.091041 -3.4642 0 0 0 0 -0.094148 -0.043382 -0.00013428 -0.14614 -0.066866
4.4102 0.1669 0.16767 0 0.13627 0 0.13849 0 0.19169 0 0.099421 0.2981 -32.186 -0.19105 -0.48547 0.16504 -0.85274 -1.5957 -0.016411 -1.478 -1.9813 -0.32538 -1.2075 -2.0328 -0.47804 -0.080439 -0.066477 -0.073788 -0.080152 -3.1343 0 0 0 0 -0.075839 -0.076344 0.020755 -0.16364 -0.038025
4.4141 0.17075 0.17099 0 0.17422 0 0.1867 0 0.19217 0 0.13963 0.23953 -32.051 -0.21949 -0.47877 0.16042 -0.84974 -1.5428 -0.017557 -1.4382 -1.9714 -0.3458 -1.1498 -1.9071 -0.4652 -0.047878 -0.084017 -0.077378 -0.061405 -2.927 0 0 0 0 -0.071057 -0.10068 0.050582 -0.17219 0.001541
4.418 0.17633 0.17625 0 0.21075 0 0.2219 0 0.20106 0 0.18264 0.20218 -31.863 -0.26036 -0.47983 0.14843 -0.80756 -1.4659 -0.022359 -1.3857 -1.948 -0.36602 -1.0912 -1.7708 -0.44554 -0.021854 -0.10276 -0.080312 -0.036866 -2.8753 0 0 0 0 -0.08577 -0.11486 0.081861 -0.16284 0.048373
4.4219 0.18071 0.18122 0 0.22901 0 0.22456 0 0.20256 0 0.20091 0.18793 -31.608 -0.30838 -0.4897 0.13045 -0.72457 -1.3803 -0.025362 -1.3274 -1.9001 -0.37451 -1.0452 -1.6356 -0.41995 -0.0002402 -0.13486 -0.079366 -0.014255 -2.8658 0 0 0 0 -0.10994 -0.12174 0.10339 -0.13133 0.09202
4.4258 0.18085 0.18295 0 0.2219 0 0.20004 0 0.1874 0 0.19195 0.17659 -31.325 -0.34975 -0.49983 0.11187 -0.6157 -1.2939 -0.022733 -1.2668 -1.8211 -0.36578 -1.0087 -1.5054 -0.38983 0.017833 -0.17652 -0.074149 0.0023026 -2.7423 0 0 0 0 -0.13121 -0.12185 0.11354 -0.081217 0.12696
4.4297 0.17534 0.17967 0 0.19416 0 0.17085 0 0.16005 0 0.16884 0.15011 -31.069 -0.37201 -0.50165 0.097405 -0.49286 -1.2094 -0.012046 -1.2053 -1.7053 -0.3366 -0.97622 -1.3792 -0.35583 0.031122 -0.21989 -0.064889 0.010655 -2.445 0 0 0 0 -0.1412 -0.11318 0.11301 -0.015433 0.15022
4.4336 0.16524 0.1715 0 0.15829 0 0.15466 0 0.13321 0 0.14293 0.1123 -30.844 -0.36081 -0.48465 0.092605 -0.37089 -1.1278 0.0087473 -1.1436 -1.5482 -0.28491 -0.93885 -1.2579 -0.31872 0.03741 -0.25306 -0.05238 0.0093532 -2.0623 0 0 0 0 -0.13146 -0.092589 0.10437 0.061579 0.15973
4.4375 0.15317 0.15964 0 0.12765 0 0.15017 0 0.11602 0 0.11874 0.08401 -30.59 -0.28294 -0.42286 0.11056 -0.28416 -1.0436 0.042073 -1.0802 -1.3449 -0.21085 -0.87193 -1.1466 -0.28002 0.025497 -0.23605 -0.039861 -0.0021153 -1.7507 0 0 0 0 -0.088505 -0.046924 0.097746 0.13719 0.15456
4.4414 0.14152 0.14538 0 0.11072 0 0.1438 0 0.10794 0 0.10039 0.079436 -30.249 -0.16151 -0.32829 0.14517 -0.23613 -0.95222 0.07948 -1.0145 -1.131 -0.13408 -0.77675 -1.0512 -0.24259 -0.0039666 -0.1668 -0.030615 -0.015818 -1.5997 0 0 0 0 -0.029091 0.018694 0.10093 0.19942 0.14617
4.4453 0.13118 0.13023 0 0.10866 0 0.12804 0 0.10294 0 0.094405 0.089494 -29.832 -0.013278 -0.21138 0.19145 -0.22421 -0.85332 0.11653 -0.94721 -0.92524 -0.064147 -0.65925 -0.9719 -0.20814 -0.049449 -0.050444 -0.02563 -0.028476 -1.562 0 0 0 0 0.036616 0.099577 0.11496 0.24354 0.13937
4.4492 0.12198 0.11659 0 0.11588 0 0.11048 0 0.097183 0 0.10277 0.090166 -29.405 0.14212 -0.085126 0.24317 -0.24248 -0.74853 0.14889 -0.87948 -0.74534 -0.0096127 -0.52848 -0.90187 -0.17836 -0.10749 0.10206 -0.025347 -0.037314 -1.5105 0 0 0 0 0.098166 0.18895 0.13907 0.26652 0.13814
4.4531 0.1139 0.10743 0 0.12304 0 0.10408 0 0.091127 0 0.11655 0.067119 -29.013 0.26854 0.025422 0.28853 -0.27839 -0.64418 0.16952 -0.81463 -0.61961 0.016638 -0.40425 -0.83261 -0.15667 -0.16977 0.2647 -0.029778 -0.038894 -1.3614 0 0 0 0 0.13842 0.27233 0.16891 0.26488 0.14708
4.457 0.10766 0.10443 0 0.12152 0 0.11064 0 0.085518 0 0.12178 0.030649 -28.622 0.32398 0.087952 0.31182 -0.30409 -0.55663 0.17371 -0.75855 -0.55986 0.011576 -0.31828 -0.76179 -0.14602 -0.21665 0.38174 -0.035911 -0.033536 -1.147 0 0 0 0 0.14496 0.32541 0.19118 0.24722 0.16382
4.4609 0.10396 0.10621 0 0.10821 0 0.1171 0 0.078098 0 0.1132 0.0054295 -28.156 0.31314 0.10314 0.31258 -0.3088 -0.49286 0.16506 -0.71243 -0.54398 -0.01307 -0.27538 -0.69508 -0.14516 -0.23993 0.43351 -0.041275 -0.024982 -0.9751 0 0 0 0 0.12639 0.34336 0.19997 0.22571 0.18117
4.4648 0.10228 0.10868 0 0.088227 0 0.10965 0 0.066333 0 0.09992 0.0060578 -27.592 0.24351 0.075127 0.2922 -0.28984 -0.4565 0.14589 -0.67687 -0.55792 -0.050406 -0.27538 -0.6409 -0.1536 -0.23621 0.41336 -0.0449 -0.015373 -0.91996 0 0 0 0 0.089571 0.32532 0.19327 0.20652 0.19459
4.4688 0.10103 0.10782 0 0.072718 0 0.090234 0 0.05273 0 0.095272 0.023663 -27.01 0.12892 0.012794 0.25426 -0.24785 -0.44918 0.11934 -0.65176 -0.58516 -0.092658 -0.31378 -0.60366 -0.17034 -0.20458 0.32185 -0.046157 -0.0068979 -0.95633 0 0 0 0 0.043508 0.27387 0.17089 0.19529 0.1996
4.4727 0.098771 0.1026 0 0.071866 0 0.076514 0 0.045146 0 0.10209 0.036503 -26.517 0.0074999 -0.057815 0.20989 -0.19256 -0.47088 0.092172 -0.63692 -0.59563 -0.12616 -0.37397 -0.58255 -0.19296 -0.14931 0.17686 -0.045135 -0.0029617 -0.99513 0 0 0 0 0.0082932 0.20126 0.13745 0.19974 0.1888
4.4766 0.095449 0.095365 0 0.087144 0 0.084211 0 0.050059 0 0.11048 0.032561 -26.137 -0.075911 -0.10366 0.17592 -0.14666 -0.49899 0.071724 -0.62632 -0.57968 -0.14621 -0.42184 -0.57599 -0.21395 -0.095816 0.044048 -0.044125 -0.002696 -0.97958 0 0 0 0 -0.0052068 0.13884 0.10843 0.21347 0.16883
4.4805 0.092151 0.089387 0 0.1089 0 0.1097 0 0.065478 0 0.11037 0.020955 -25.765 -0.10959 -0.11658 0.15772 -0.11867 -0.52339 0.060317 -0.61878 -0.54332 -0.15386 -0.44621 -0.58556 -0.22961 -0.05577 -0.048791 -0.043992 -0.0048691 -0.94253 0 0 0 0 0.0029539 0.098968 0.090348 0.23147 0.1454
4.4844 0.089803 0.086151 0 0.12227 0 0.13118 0 0.081537 0 0.10348 0.021818 -25.26 -0.089152 -0.094101 0.15802 -0.11377 -0.53713 0.059182 -0.61419 -0.49504 -0.15088 -0.44136 -0.61421 -0.23723 -0.037212 -0.083427 -0.04518 -0.0083561 -0.97011 0 0 0 0 0.030661 0.089247 0.087414 0.2494 0.12359
4.4883 0.088414 0.084896 0 0.11766 0 0.12791 0 0.08892 0 0.10007 0.046257 -24.578 -0.016044 -0.039139 0.17817 -0.13636 -0.53346 0.069168 -0.6142 -0.45163 -0.14062 -0.40491 -0.66072 -0.23349 -0.048553 -0.042294 -0.047833 -0.011584 -1.1124 0 0 0 0 0.072362 0.11614 0.10355 0.26137 0.11071
4.4922 0.087703 0.084601 0 0.097936 0 0.098882 0 0.086933 0 0.10506 0.086139 -23.816 0.075106 0.020023 0.20846 -0.17834 -0.51616 0.085654 -0.62347 -0.44347 -0.13066 -0.35686 -0.71712 -0.21924 -0.084374 0.055893 -0.050601 -0.012839 -1.3305 0 0 0 0 0.11127 0.16644 0.13331 0.26191 0.11326
4.4961 0.088124 0.085895 0 0.076308 0 0.064012 0 0.083418 0 0.11096 0.12172 -23.117 0.1482 0.058688 0.23569 -0.22318 -0.49923 0.10106 -0.64159 -0.47271 -0.12489 -0.32191 -0.7729 -0.20213 -0.12441 0.16115 -0.05226 -0.012531 -1.5291 0 0 0 0 0.13769 0.21458 0.16383 0.25431 0.12562
4.5 0.090772 0.090615 0 0.066701 0 0.04787 0 0.087099 0 0.10744 0.13767 -22.542 0.18836 0.067175 0.25402 -0.26356 -0.4904 0.11152 -0.66778 -0.5369 -0.12433 -0.31163 -0.82199 -0.18675 -0.15824 0.24927 -0.052448 -0.011141 -1.6378 0 0 0 0 0.14869 0.2481 0.18876 0.24076 0.14353
4.5039 0.09609 0.099427 0 0.074572 0 0.061646 0 0.10014 0 0.096247 0.13267 -22.021 0.18512 0.039589 0.25886 -0.29323 -0.49665 0.11362 -0.70042 -0.62993 -0.12934 -0.33487 -0.86555 -0.17767 -0.17645 0.29909 -0.051047 -0.0092899 -1.6635 0 0 0 0 0.14325 0.25644 0.2025 0.22392 0.16201
4.5078 0.10303 0.11019 0 0.095091 0 0.097612 0 0.11746 0 0.092635 0.11701 -21.434 0.13026 -0.025626 0.24526 -0.30463 -0.52833 0.10229 -0.7348 -0.73501 -0.13972 -0.40131 -0.90812 -0.18312 -0.16617 0.28371 -0.048644 -0.0081925 -1.671 0 0 0 0 0.12337 0.22631 0.1973 0.20829 0.17116
4.5117 0.10994 0.11912 0 0.11864 0 0.1372 0 0.13199 0 0.10915 0.10383 -20.724 0.057352 -0.098073 0.22302 -0.30446 -0.57624 0.082539 -0.76363 -0.82487 -0.15211 -0.48596 -0.95194 -0.20115 -0.13842 0.23027 -0.047059 -0.0084114 -1.7216 0 0 0 0 0.10253 0.17576 0.18014 0.19664 0.16759
4.5156 0.11634 0.12383 0 0.13742 0 0.16316 0 0.13994 0 0.13935 0.1025 -19.937 -0.011891 -0.16028 0.19967 -0.29906 -0.63057 0.05982 -0.78503 -0.89205 -0.16499 -0.56974 -0.99534 -0.22666 -0.10564 0.16545 -0.046888 -0.009701 -1.8287 0 0 0 0 0.086945 0.12109 0.15828 0.18846 0.15418
4.5195 0.12336 0.1254 0 0.14771 0 0.1672 0 0.14171 0 0.16089 0.11617 -19.159 -0.063892 -0.20177 0.18024 -0.29263 -0.68424 0.038288 -0.79859 -0.93405 -0.17748 -0.63944 -1.036 -0.25533 -0.077064 0.10767 -0.048265 -0.011787 -1.9637 0 0 0 0 0.079927 0.073781 0.13698 0.18301 0.13401
4.5234 0.13189 0.12731 0 0.14818 0 0.15156 0 0.13951 0 0.15681 0.14144 -18.439 -0.085311 -0.21302 0.17011 -0.28976 -0.72898 0.023083 -0.80499 -0.95171 -0.1887 -0.68029 -1.0737 -0.28127 -0.063742 0.077564 -0.050982 -0.01422 -2.0908 0 0 0 0 0.083922 0.046849 0.12245 0.17899 0.112
4.5273 0.14057 0.13233 0 0.13904 0 0.12715 0 0.13558 0 0.1331 0.16889 -17.756 -0.071457 -0.19484 0.17319 -0.29475 -0.7562 0.020524 -0.80969 -0.95879 -0.19711 -0.6794 -1.1093 -0.29484 -0.076946 0.090917 -0.053257 -0.01613 -2.1916 0 0 0 0 0.096731 0.051512 0.12153 0.17393 0.09806
4.5313 0.14612 0.14026 0 0.1244 0 0.10919 0 0.1326 0 0.11359 0.18623 -17.06 -0.04633 -0.17095 0.18219 -0.30464 -0.77325 0.025867 -0.81804 -0.97244 -0.20252 -0.65716 -1.1415 -0.29765 -0.10441 0.12276 -0.05369 -0.017282 -2.2627 0 0 0 0 0.11011 0.071415 0.12899 0.1674 0.093622
4.5352 0.14632 0.14829 0 0.11398 0 0.10997 0 0.1344 0 0.11692 0.18504 -16.322 -0.021387 -0.15205 0.19317 -0.31783 -0.78474 0.035587 -0.83112 -0.99737 -0.20466 -0.62487 -1.1664 -0.29195 -0.13822 0.15854 -0.05196 -0.01764 -2.3025 0 0 0 0 0.12087 0.096917 0.14129 0.15982 0.09762
4.5391 0.14266 0.15339 0 0.11922 0 0.13113 0 0.14423 0 0.13942 0.16697 -15.54 -0.0068412 -0.14714 0.20227 -0.33272 -0.7954 0.04572 -0.84897 -1.0359 -0.20353 -0.59405 -1.1824 -0.28088 -0.1701 0.1844 -0.048082 -0.017226 -2.3097 0 0 0 0 0.12657 0.11839 0.15454 0.15176 0.10796
4.543 0.13968 0.15445 0 0.14408 0 0.16144 0 0.16127 0 0.16098 0.14385 -14.726 -0.015434 -0.16662 0.2037 -0.34745 -0.81224 0.04889 -0.86881 -1.0859 -0.19954 -0.583 -1.194 -0.27095 -0.18632 0.1809 -0.042888 -0.016033 -2.2944 0 0 0 0 0.12502 0.12095 0.16209 0.14456 0.11935
4.5469 0.14118 0.15242 0 0.17844 0 0.18349 0 0.17862 0 0.16634 0.13044 -13.888 -0.041404 -0.20147 0.19684 -0.36141 -0.83636 0.041084 -0.88327 -1.133 -0.19627 -0.59819 -1.2106 -0.26899 -0.18281 0.15313 -0.039028 -0.01427 -2.2826 0 0 0 0 0.11973 0.103 0.16025 0.13893 0.12449
4.5508 0.14703 0.14909 0 0.20227 0 0.18536 0 0.18618 0 0.15879 0.13521 -13.039 -0.072598 -0.23905 0.18511 -0.3752 -0.86332 0.025167 -0.88974 -1.1704 -0.19647 -0.63169 -1.2385 -0.27475 -0.16657 0.11879 -0.037636 -0.012049 -2.3018 0 0 0 0 0.11391 0.074169 0.15113 0.13415 0.12255
4.5547 0.15364 0.14579 0 0.19931 0 0.16791 0 0.17744 0 0.15295 0.15617 -12.191 -0.10124 -0.27178 0.17102 -0.38919 -0.88946 0.0040398 -0.88749 -1.1951 -0.20195 -0.67702 -1.2754 -0.28691 -0.14314 0.090225 -0.039116 -0.0094042 -2.3592 0 0 0 0 0.10907 0.041822 0.13671 0.12949 0.1141
4.5586 0.15743 0.14296 0 0.16962 0 0.14218 0 0.15556 0 0.1567 0.18369 -11.346 -0.11931 -0.29234 0.15753 -0.40375 -0.91045 -0.018215 -0.87693 -1.2062 -0.21428 -0.72571 -1.3111 -0.3029 -0.11948 0.080719 -0.043509 -0.0063682 -2.4333 0 0 0 0 0.10638 0.014724 0.11985 0.12399 0.10086
4.5625 0.15749 0.14034 0 0.12995 0 0.12068 0 0.13323 0 0.16297 0.20664 -10.478 -0.11639 -0.29312 0.14993 -0.41862 -0.91826 -0.031572 -0.86292 -1.2081 -0.23471 -0.76027 -1.3354 -0.31513 -0.10828 0.10805 -0.049382 -0.0030755 -2.488 0 0 0 0 0.10566 0.0085892 0.10713 0.11575 0.088934
4.5664 0.15506 0.13723 0 0.10151 0 0.11056 0 0.12491 0 0.15955 0.21699 -9.5562 -0.1026 -0.28625 0.14753 -0.43229 -0.91683 -0.034284 -0.85306 -1.2119 -0.25653 -0.7777 -1.3436 -0.32 -0.10796 0.15137 -0.053853 7.9393e-05 -2.4962 0 0 0 0 0.10471 0.018077 0.10084 0.10575 0.082496
4.5703 0.15093 0.13277 0 0.095638 0 0.11298 0 0.13623 0 0.14444 0.2117 -8.5766 -0.083353 -0.27768 0.14934 -0.44353 -0.90859 -0.027148 -0.8492 -1.2195 -0.2759 -0.77894 -1.3368 -0.31746 -0.11508 0.19707 -0.055917 0.0029299 -2.4515 0 0 0 0 0.10323 0.03807 0.10102 0.095123 0.082034
4.5742 0.1442 0.12644 0 0.10869 0 0.12518 0 0.15865 0 0.12847 0.19302 -7.5751 -0.063566 -0.2725 0.15408 -0.45116 -0.89604 -0.011988 -0.85186 -1.231 -0.28922 -0.76622 -1.3169 -0.30841 -0.12548 0.23213 -0.054977 0.0053714 -2.3612 0 0 0 0 0.10144 0.062742 0.10702 0.085159 0.087174
4.5781 0.13374 0.1186 0 0.12811 0 0.14097 0 0.17466 0 0.12236 0.16806 -6.5949 -0.049152 -0.27638 0.1596 -0.45279 -0.8823 0.0070667 -0.85914 -1.2419 -0.29086 -0.74398 -1.2844 -0.29573 -0.13152 0.23695 -0.050744 0.0073491 -2.233 0 0 0 0 0.10106 0.082284 0.117 0.078459 0.095977
4.582 0.12036 0.1104 0 0.14178 0 0.15028 0 0.17055 0 0.12324 0.14634 -5.6368 -0.040136 -0.28658 0.16302 -0.4469 -0.86871 0.021964 -0.86187 -1.239 -0.2797 -0.72125 -1.2403 -0.28616 -0.12606 0.20755 -0.045455 0.0093332 -2.0715 0 0 0 0 0.10585 0.088051 0.1257 0.07764 0.10315
4.5859 0.10693 0.10292 0 0.14273 0 0.14247 0 0.14684 0 0.11666 0.13503 -4.6517 -0.031235 -0.29558 0.16389 -0.43476 -0.85328 0.030616 -0.85493 -1.2176 -0.26129 -0.70073 -1.1887 -0.28183 -0.11156 0.16247 -0.041135 0.01181 -1.8884 0 0 0 0 0.11627 0.083336 0.13041 0.082079 0.1069
4.5898 0.095961 0.096158 0 0.12871 0 0.11425 0 0.11743 0 0.092802 0.13468 -3.5906 -0.019212 -0.2989 0.16217 -0.41694 -0.83405 0.033142 -0.83621 -1.1762 -0.2392 -0.6819 -1.1355 -0.2829 -0.090598 0.11449 -0.038651 0.01506 -1.709 0 0 0 0 0.13173 0.071589 0.13002 0.091302 0.10714
4.5938 0.087467 0.0888 0 0.10129 0 0.075321 0 0.097893 0 0.059215 0.13903 -2.4618 -0.0010376 -0.29246 0.15811 -0.39424 -0.80892 0.030743 -0.80481 -1.115 -0.21741 -0.66305 -1.0831 -0.28861 -0.06675 0.077499 -0.03858 0.019306 -1.562 0 0 0 0 0.15087 0.057454 0.12394 0.10448 0.10455
4.5977 0.079241 0.079107 0 0.067217 0 0.044036 0 0.092954 0 0.035747 0.1395 -1.3327 0.025886 -0.27139 0.15216 -0.36806 -0.7739 0.028612 -0.76237 -1.0387 -0.20307 -0.63644 -1.0272 -0.29509 -0.047447 0.075756 -0.04079 0.024702 -1.4552 0 0 0 0 0.16791 0.050998 0.11223 0.12003 0.10235
4.6016 0.069038 0.066048 0 0.038134 0 0.033942 0 0.094015 0 0.03569 0.13083 -0.26626 0.05382 -0.24448 0.14578 -0.34214 -0.73324 0.032175 -0.71979 -0.96275 -0.19592 -0.59836 -0.95973 -0.29748 -0.034824 0.099771 -0.042734 0.030185 -1.3586 0 0 0 0 0.17705 0.054633 0.099498 0.13533 0.10348
4.6055 0.056127 0.049816 0 0.024623 0 0.042509 0 0.088143 0 0.051959 0.11335 0.74221 0.077735 -0.21675 0.13944 -0.31769 -0.68955 0.042314 -0.68084 -0.89138 -0.19358 -0.54852 -0.87639 -0.29473 -0.027559 0.13741 -0.043321 0.035057 -1.2168 0 0 0 0 0.1769 0.066517 0.087864 0.14988 0.10793
4.6094 0.040891 0.03157 0 0.027417 0 0.052882 0 0.069304 0 0.062264 0.091407 1.7632 0.093933 -0.19167 0.1336 -0.29528 -0.64459 0.058872 -0.64733 -0.82571 -0.19352 -0.48743 -0.78037 -0.28658 -0.024091 0.17737 -0.041921 0.038746 -0.98712 0 0 0 0 0.16741 0.084391 0.078851 0.16359 0.11508
4.6133 0.023729 0.012958 0 0.034515 0 0.047574 0 0.041516 0 0.048374 0.070357 2.8656 0.098161 -0.17251 0.12881 -0.27485 -0.59972 0.080303 -0.61931 -0.76317 -0.19152 -0.41657 -0.6792 -0.27352 -0.021748 0.20295 -0.038145 0.040471 -0.67627 0 0 0 0 0.15011 0.10431 0.074132 0.17695 0.12313
4.6172 0.005077 -0.0042951 0 0.0294 0 0.021648 0 0.012679 0 0.011122 0.054505 4.0528 0.093152 -0.15585 0.12607 -0.25263 -0.5515 0.10046 -0.58823 -0.68877 -0.18195 -0.34204 -0.5773 -0.25875 -0.017846 0.19949 -0.033623 0.040082 -0.34188 0 0 0 0 0.1343 0.12112 0.073644 0.19192 0.12808
4.6211 -0.013722 -0.019044 0 0.0045782 0 -0.015927 0 -0.012771 0 -0.032048 0.045629 5.2632 0.089045 -0.13419 0.12549 -0.2247 -0.49483 0.1159 -0.54661 -0.59396 -0.16588 -0.26844 -0.47174 -0.24419 -0.013807 0.17861 -0.030406 0.038933 -0.052552 0 0 0 0 0.1273 0.13583 0.074809 0.2095 0.12958
4.625 -0.030672 -0.031696 0 -0.03196 0 -0.051791 0 -0.034635 0 -0.062957 0.041118 6.4277 0.091822 -0.10319 0.1272 -0.18851 -0.42573 0.12586 -0.49066 -0.47498 -0.14469 -0.19645 -0.35459 -0.22958 -0.011338 0.14966 -0.029372 0.037937 0.16501 0 0 0 0 0.13224 0.15076 0.076397 0.23014 0.1285
4.6289 -0.045199 -0.04461 0 -0.063811 0 -0.077746 0 -0.052359 0 -0.076198 0.033105 7.5242 0.10697 -0.0592 0.13123 -0.14195 -0.34073 0.13041 -0.41785 -0.33013 -0.12036 -0.12585 -0.21913 -0.2141 -0.012213 0.12322 -0.031104 0.038057 0.34851 0 0 0 0 0.15094 0.16875 0.077281 0.25405 0.12632
4.6328 -0.059768 -0.060772 0 -0.08011 0 -0.092153 0 -0.062902 0 -0.079185 0.011555 8.58 0.14286 0.0022171 0.1375 -0.081474 -0.23361 0.13181 -0.32578 -0.1598 -0.096999 -0.052562 -0.064418 -0.194 -0.019006 0.1186 -0.035653 0.041244 0.57121 0 0 0 0 0.18356 0.19637 0.076281 0.2812 0.12727
4.6367 -0.078225 -0.081088 0 -0.08323 0 -0.095772 0 -0.065137 0 -0.082009 -0.028583 9.6346 0.19115 0.070806 0.14414 -0.013899 -0.1146 0.13544 -0.22668 0.016682 -0.07744 0.028803 0.10477 -0.16748 -0.027261 0.1357 -0.040109 0.047485 0.88344 0 0 0 0 0.21751 0.23281 0.074531 0.30891 0.13369
4.6406 -0.1014 -0.10259 0 -0.084089 0 -0.090258 0 -0.065438 0 -0.089099 -0.081287 10.708 0.24276 0.13849 0.14992 0.054922 0.0069749 0.14278 -0.12805 0.18974 -0.061061 0.11957 0.28071 -0.13574 -0.031933 0.16422 -0.042719 0.055893 1.2716 0 0 0 0 0.24505 0.2735 0.073264 0.33531 0.14416
4.6445 -0.12435 -0.11985 0 -0.091551 0 -0.081711 0 -0.075815 0 -0.099864 -0.13096 11.8 0.29072 0.19975 0.15393 0.12069 0.12413 0.15402 -0.034455 0.35438 -0.046895 0.21989 0.45561 -0.10052 -0.029087 0.19507 -0.042399 0.065639 1.6671 0 0 0 0 0.26108 0.31407 0.073312 0.3589 0.15662
4.6484 -0.13914 -0.12905 0 -0.10697 0 -0.082418 0 -0.10383 0 -0.11419 -0.16236 12.905 0.32637 0.24856 0.15512 0.17832 0.22838 0.16836 0.049783 0.50716 -0.033146 0.32883 0.62366 -0.064871 -0.013828 0.2155 -0.038132 0.075502 1.997 0 0 0 0 0.26034 0.34809 0.075568 0.37777 0.16746
4.6523 -0.14142 -0.13115 0 -0.12718 0 -0.10384 0 -0.14394 0 -0.13395 -0.17198 14.013 0.3398 0.28179 0.15241 0.22305 0.31068 0.18079 0.12392 0.65321 -0.016602 0.43895 0.78242 -0.03641 0.016306 0.20941 -0.030335 0.083032 2.2324 0 0 0 0 0.24152 0.36487 0.079731 0.38916 0.16847
4.6563 -0.13496 -0.13089 0 -0.14931 0 -0.14447 0 -0.18013 0 -0.15798 -0.1713 15.107 0.33969 0.30977 0.14748 0.2614 0.38035 0.18792 0.19522 0.80331 0.0022163 0.54155 0.93294 -0.0167 0.049816 0.18764 -0.02223 0.087812 2.4 0 0 0 0 0.21722 0.36808 0.083163 0.39526 0.15959
4.6602 -0.12907 -0.1324 0 -0.1704 0 -0.18537 0 -0.19862 0 -0.17775 -0.17885 16.168 0.3317 0.33799 0.1412 0.29743 0.44307 0.18891 0.26625 0.9607 0.021972 0.63239 1.0774 -0.0053673 0.079122 0.15951 -0.015376 0.089883 2.5519 0 0 0 0 0.1938 0.36127 0.084203 0.39735 0.14225
4.6641 -0.13107 -0.13566 0 -0.18365 0 -0.20148 0 -0.19847 0 -0.18126 -0.20708 17.189 0.32195 0.37152 0.13452 0.33518 0.50474 0.18374 0.33868 1.1265 0.041005 0.70828 1.215 -0.0010729 0.096859 0.13511 -0.011103 0.089525 2.7245 0 0 0 0 0.17715 0.34906 0.08139 0.39705 0.11894
4.668 -0.14066 -0.13772 0 -0.17968 0 -0.18167 0 -0.19014 0 -0.16418 -0.25371 18.191 0.32088 0.41704 0.1291 0.38076 0.57413 0.174 0.41156 1.2961 0.055598 0.76458 1.3393 0.00011486 0.090319 0.13222 -0.011142 0.087439 2.9172 0 0 0 0 0.17569 0.34084 0.072475 0.39778 0.096004
4.6719 -0.15151 -0.13721 0 -0.15539 0 -0.1397 0 -0.18476 0 -0.13704 -0.30323 19.198 0.33332 0.47071 0.12624 0.43288 0.6516 0.16575 0.4771 1.4508 0.064102 0.80806 1.4408 0.0055611 0.062323 0.15263 -0.014123 0.085377 3.1015 0 0 0 0 0.18725 0.34512 0.059632 0.40412 0.081991
4.6758 -0.15787 -0.13713 0 -0.1223 0 -0.10514 0 -0.18597 0 -0.1196 -0.33636 20.208 0.35506 0.52456 0.12593 0.48501 0.72951 0.16172 0.53015 1.5796 0.068371 0.84594 1.5126 0.017042 0.025336 0.1827 -0.018002 0.083934 3.243 0 0 0 0 0.20464 0.36061 0.046379 0.41734 0.077928
4.6797 -0.15973 -0.14231 0 -0.10267 0 -0.10114 0 -0.19178 0 -0.12543 -0.34081 21.185 0.38203 0.57266 0.12812 0.53154 0.80068 0.16294 0.56739 1.6749 0.070066 0.88187 1.5546 0.034477 -0.010924 0.21107 -0.021524 0.083226 3.3202 0 0 0 0 0.22301 0.38482 0.035266 0.43789 0.083157
4.6836 -0.16166 -0.15403 0 -0.11327 0 -0.12805 0 -0.2013 0 -0.15052 -0.31716 22.096 0.40873 0.60846 0.13258 0.56584 0.85632 0.16967 0.58617 1.7307 0.071423 0.91908 1.5718 0.056583 -0.034991 0.22398 -0.023424 0.083147 3.3294 0 0 0 0 0.23699 0.41346 0.029077 0.46556 0.095534
4.6875 -0.16755 -0.16757 0 -0.15048 0 -0.16625 0 -0.21615 0 -0.1772 -0.27769 22.949 0.42278 0.62018 0.13866 0.57464 0.87621 0.17949 0.58495 1.7386 0.076619 0.95722 1.5684 0.076595 -0.025197 0.19771 -0.022299 0.082844 3.2819 0 0 0 0 0.23921 0.43403 0.032359 0.49709 0.10679
4.6914 -0.17706 -0.17623 0 -0.19179 0 -0.19361 0 -0.23429 0 -0.18989 -0.23919 23.792 0.42371 0.61643 0.14465 0.56708 0.86891 0.18732 0.57821 1.7254 0.08476 0.98964 1.5453 0.088954 0.008037 0.14961 -0.019911 0.081847 3.1982 0 0 0 0 0.2354 0.44156 0.040739 0.52458 0.11028
4.6953 -0.18685 -0.17781 0 -0.21366 0 -0.20145 0 -0.24555 0 -0.18766 -0.21393 24.66 0.41329 0.60194 0.14989 0.54963 0.84006 0.19169 0.57153 1.6999 0.093886 1.0109 1.5034 0.092154 0.05527 0.094866 -0.017281 0.08037 3.1003 0 0 0 0 0.23003 0.43597 0.051166 0.5438 0.10492
4.6992 -0.1944 -0.17712 0 -0.20986 0 -0.19661 0 -0.23762 0 -0.18173 -0.20388 25.535 0.39441 0.58168 0.15393 0.52945 0.79661 0.1919 0.56921 1.6695 0.10172 1.0163 1.4485 0.085864 0.10555 0.049599 -0.015351 0.07883 3.0042 0 0 0 0 0.22752 0.4188 0.060443 0.55124 0.09103
4.7031 -0.19989 -0.18127 0 -0.19371 0 -0.19119 0 -0.20913 0 -0.1814 -0.20154 26.362 0.37308 0.56289 0.15632 0.51874 0.75008 0.18829 0.57488 1.6398 0.10371 0.99753 1.3919 0.071201 0.13874 0.042206 -0.01542 0.078405 2.9156 0 0 0 0 0.23497 0.39482 0.063152 0.54148 0.071625
4.707 -0.20481 -0.19283 0 -0.18385 0 -0.19196 0 -0.17539 0 -0.18428 -0.19674 27.107 0.35945 0.55171 0.15805 0.52708 0.71536 0.18539 0.5824 1.6063 0.096855 0.95624 1.3428 0.05598 0.13602 0.086994 -0.017611 0.080685 2.8344 0 0 0 0 0.25401 0.37629 0.056059 0.51718 0.056479
4.7109 -0.2099 -0.20769 0 -0.18866 0 -0.19804 0 -0.15823 0 -0.18167 -0.18352 27.797 0.35585 0.5465 0.16065 0.54824 0.69324 0.18611 0.58316 1.5624 0.084518 0.90448 1.3024 0.045407 0.10457 0.16098 -0.020804 0.085326 2.7624 0 0 0 0 0.2774 0.36817 0.042824 0.4877 0.049844
4.7148 -0.2153 -0.21997 0 -0.20351 0 -0.20616 0 -0.16773 0 -0.17355 -0.16217 28.491 0.36253 0.54539 0.16521 0.57561 0.68176 0.1915 0.57182 1.5047 0.069859 0.85029 1.2635 0.041658 0.052449 0.24427 -0.024371 0.091629 2.7099 0 0 0 0 0.29922 0.37176 0.026722 0.45938 0.052799
4.7188 -0.22214 -0.22816 0 -0.22044 0 -0.21566 0 -0.19355 0 -0.17531 -0.13628 29.216 0.37847 0.54586 0.1728 0.60062 0.67709 0.20199 0.54378 1.4311 0.056836 0.80242 1.2199 0.046021 -0.0088465 0.31293 -0.027683 0.098504 2.6918 0 0 0 0 0.31275 0.38676 0.011826 0.43895 0.065055
4.7227 -0.23261 -0.23584 0 -0.23724 0 -0.22822 0 -0.21481 0 -0.20574 -0.10988 29.929 0.39929 0.543 0.18543 0.60146 0.66874 0.21583 0.49377 1.3455 0.055308 0.77926 1.1751 0.058322 -0.048992 0.3114 -0.030179 0.10217 2.72 0 0 0 0 0.30286 0.4078 0.0080896 0.44062 0.081735
4.7266 -0.24723 -0.24624 0 -0.25631 0 -0.24368 0 -0.21877 0 -0.26543 -0.088587 30.565 0.41661 0.53635 0.20061 0.57547 0.65151 0.22734 0.43817 1.2707 0.066206 0.77998 1.1437 0.07153 -0.053026 0.24202 -0.032636 0.10044 2.7979 0 0 0 0 0.27316 0.4227 0.016868 0.46101 0.093155
4.7305 -0.26243 -0.25721 0 -0.27652 0 -0.25751 0 -0.20996 0 -0.32754 -0.081836 31.103 0.42754 0.52766 0.21606 0.52819 0.6281 0.23409 0.3884 1.2209 0.087192 0.80047 1.1419 0.082844 -0.021182 0.12326 -0.03567 0.093097 2.9204 0 0 0 0 0.22961 0.42654 0.03613 0.49467 0.096325
4.7344 -0.27186 -0.26278 0 -0.28963 0 -0.26298 0 -0.20219 0 -0.35374 -0.10013 31.586 0.4303 0.51893 0.22953 0.46735 0.60299 0.23456 0.35461 1.208 0.11512 0.83597 1.1773 0.090503 0.04285 -0.022568 -0.039725 0.080589 3.0764 0 0 0 0 0.17883 0.41618 0.062978 0.5355 0.090003
4.7383 -0.27153 -0.26 0 -0.28676 0 -0.25646 0 -0.2039 0 -0.32444 -0.14597 32.078 0.42336 0.51382 0.23725 0.40811 0.5862 0.22739 0.35201 1.2487 0.14403 0.87872 1.2458 0.093172 0.12946 -0.15504 -0.045295 0.064434 3.2496 0 0 0 0 0.13201 0.38864 0.09181 0.57308 0.074485
4.7422 -0.2638 -0.25333 0 -0.26805 0 -0.2414 0 -0.21251 0 -0.25697 -0.20653 32.591 0.40933 0.51759 0.23472 0.38072 0.5968 0.21539 0.3929 1.3475 0.16243 0.91469 1.3362 0.093079 0.20926 -0.20562 -0.051766 0.050801 3.4207 0 0 0 0 0.10725 0.34921 0.1109 0.58996 0.058047
4.7461 -0.256 -0.25113 0 -0.2449 0 -0.22736 0 -0.22207 0 -0.19445 -0.25809 33.078 0.39369 0.52995 0.22415 0.39169 0.63613 0.20378 0.4638 1.4772 0.16804 0.94028 1.4381 0.093762 0.26557 -0.17072 -0.057652 0.044037 3.5762 0 0 0 0 0.10561 0.30923 0.11692 0.58475 0.048109
4.75 -0.25447 -0.25752 0 -0.23172 0 -0.22445 0 -0.23279 0 -0.17386 -0.28219 33.482 0.37904 0.5511 0.2074 0.44199 0.70348 0.19526 0.55711 1.6232 0.16114 0.95623 1.5445 0.096654 0.29271 -0.057291 -0.062035 0.046376 3.7193 0 0 0 0 0.12598 0.27499 0.10935 0.55884 0.047662
4.7539 -0.25971 -0.26823 0 -0.23523 0 -0.23641 0 -0.25065 0 -0.20041 -0.28022 33.792 0.36773 0.58092 0.18707 0.52893 0.79574 0.19223 0.66377 1.7705 0.14346 0.96506 1.651 0.10279 0.28828 0.11887 -0.06408 0.059344 3.8711 0 0 0 0 0.16511 0.2524 0.089112 0.51592 0.058535
4.7578 -0.26725 -0.27534 0 -0.25117 0 -0.25746 0 -0.27775 0 -0.24893 -0.27217 34.044 0.36359 0.62111 0.16962 0.64234 0.90395 0.19866 0.76775 1.894 0.12116 0.97609 1.7542 0.11265 0.25349 0.31203 -0.062386 0.084815 4.0559 0 0 0 0 0.21438 0.25261 0.060587 0.46764 0.081095
4.7617 -0.27304 -0.27589 0 -0.26988 0 -0.27588 0 -0.30607 0 -0.28823 -0.27926 34.276 0.36617 0.66945 0.16129 0.75157 1.0066 0.21242 0.8558 1.9874 0.10538 1.0003 1.8517 0.12349 0.21095 0.45484 -0.058275 0.11536 4.2781 0 0 0 0 0.25755 0.27318 0.03554 0.43363 0.10587
4.7656 -0.27757 -0.27523 0 -0.2843 0 -0.28273 0 -0.3231 0 -0.30495 -0.30614 34.492 0.3744 0.72471 0.16334 0.84431 1.0957 0.23131 0.92664 2.0563 0.09979 1.0399 1.9434 0.1341 0.17058 0.52941 -0.053057 0.14589 4.5134 0 0 0 0 0.28958 0.30939 0.018725 0.42077 0.12798
4.7695 -0.28455 -0.28113 0 -0.29345 0 -0.27918 0 -0.32413 0 -0.3074 -0.33909 34.676 0.38762 0.78598 0.17596 0.91413 1.1668 0.25382 0.98063 2.106 0.10599 1.095 2.0307 0.14401 0.13735 0.53024 -0.047696 0.17279 4.7234 0 0 0 0 0.3085 0.35754 0.012651 0.4324 0.14476
4.7734 -0.29583 -0.29499 0 -0.30039 0 -0.2761 0 -0.31736 0 -0.31036 -0.3609 34.825 0.40514 0.852 0.19841 0.95673 1.2175 0.27823 1.02 2.1445 0.12443 1.164 2.1135 0.15324 0.1144 0.46074 -0.043343 0.19198 4.882 0 0 0 0 0.31412 0.41273 0.019017 0.47015 0.1542
4.7773 -0.30805 -0.30935 0 -0.30843 0 -0.28487 0 -0.31607 0 -0.31886 -0.36683 34.951 0.42526 0.91739 0.22469 0.97932 1.2536 0.30142 1.0533 2.1866 0.14967 1.2355 2.1896 0.16349 0.098046 0.36572 -0.041305 0.19948 4.9878 0 0 0 0 0.31401 0.46421 0.034392 0.52411 0.15851
4.7813 -0.31471 -0.31461 0 -0.31834 0 -0.30665 0 -0.32577 0 -0.32617 -0.3662 35.058 0.44503 0.97566 0.24692 1.0005 1.2892 0.32106 1.0897 2.2383 0.17262 1.298 2.2557 0.17542 0.081745 0.29868 -0.040882 0.19971 5.054 0 0 0 0 0.31792 0.50475 0.049806 0.57425 0.16352
4.7852 -0.31158 -0.30778 0 -0.32692 0 -0.32922 0 -0.33968 0 -0.32424 -0.37042 35.116 0.46288 1.0224 0.26174 1.0258 1.329 0.33536 1.1312 2.2999 0.18983 1.3466 2.3109 0.18851 0.065579 0.27691 -0.041667 0.19456 5.0895 0 0 0 0 0.32847 0.53051 0.061865 0.61208 0.17093
4.7891 -0.30014 -0.29453 0 -0.32715 0 -0.33512 0 -0.34638 0 -0.31281 -0.38168 35.084 0.47732 1.0536 0.26669 1.0585 1.3762 0.34259 1.1783 2.3705 0.19883 1.3785 2.3561 0.20179 0.051171 0.3098 -0.043218 0.18588 5.0913 0 0 0 0 0.3467 0.53854 0.068086 0.63108 0.18153
4.793 -0.28624 -0.28289 0 -0.31187 0 -0.31493 0 -0.34076 0 -0.29775 -0.39365 34.959 0.48557 1.0608 0.25899 1.0955 1.4306 0.33852 1.2278 2.4458 0.19761 1.3908 2.3905 0.21191 0.04763 0.39425 -0.045009 0.17528 5.0554 0 0 0 0 0.3696 0.52337 0.066903 0.62453 0.19344
4.7969 -0.27553 -0.27595 0 -0.28072 0 -0.27526 0 -0.32715 0 -0.28288 -0.40054 34.787 0.48803 1.0463 0.24468 1.1191 1.4797 0.32356 1.268 2.516 0.19207 1.3944 2.4083 0.21515 0.06503 0.47381 -0.046798 0.16293 4.9859 0 0 0 0 0.3847 0.49215 0.064326 0.60614 0.1996
4.8008 -0.27011 -0.27096 0 -0.24515 0 -0.23509 0 -0.31351 0 -0.26649 -0.402 34.626 0.48711 1.0171 0.22974 1.1189 1.5139 0.30124 1.2909 2.5752 0.18714 1.3975 2.4013 0.21147 0.10199 0.51286 -0.048737 0.14792 4.8916 0 0 0 0 0.38521 0.45439 0.06527 0.5899 0.19686
4.8047 -0.26873 -0.26501 0 -0.22449 0 -0.21402 0 -0.30437 0 -0.24714 -0.39837 34.48 0.48477 0.97755 0.21786 1.0892 1.5267 0.27433 1.2907 2.6183 0.18552 1.4041 2.364 0.20146 0.15478 0.49238 -0.050942 0.12955 4.7739 0 0 0 0 0.36739 0.41682 0.072476 0.58447 0.18407
4.8086 -0.26926 -0.25984 0 -0.23249 0 -0.2208 0 -0.29988 0 -0.23074 -0.38462 34.3 0.48344 0.93267 0.21264 1.0258 1.5116 0.24645 1.2614 2.6399 0.18949 1.4171 2.299 0.1865 0.21651 0.39822 -0.053533 0.10719 4.6267 0 0 0 0 0.32869 0.38695 0.088203 0.59822 0.16116
4.8125 -0.27047 -0.26016 0 -0.26453 0 -0.2493 0 -0.29923 0 -0.22865 -0.35339 34.033 0.48853 0.89137 0.21846 0.93128 1.4586 0.22634 1.1917 2.6227 0.20019 1.4341 2.216 0.1715 0.26173 0.23285 -0.056335 0.081848 4.4533 0 0 0 0 0.27098 0.37971 0.1124 0.63894 0.13375
4.8164 -0.27191 -0.26737 0 -0.29803 0 -0.28246 0 -0.30194 0 -0.2461 -0.30604 33.683 0.49979 0.85725 0.22947 0.83624 1.3863 0.21634 1.1007 2.573 0.212 1.4441 2.1259 0.16082 0.2756 0.064718 -0.058667 0.058827 4.2772 0 0 0 0 0.21341 0.39085 0.13607 0.68734 0.11259
4.8203 -0.2727 -0.2763 0 -0.30827 0 -0.30104 0 -0.30487 0 -0.27291 -0.25801 33.302 0.51605 0.83063 0.24237 0.75507 1.3029 0.2166 0.99764 2.4914 0.22217 1.4402 2.0354 0.15525 0.25393 -0.074163 -0.06012 0.041356 4.1266 0 0 0 0 0.16533 0.41655 0.15459 0.73193 0.102
4.8242 -0.27119 -0.27894 0 -0.28725 0 -0.29314 0 -0.30015 0 -0.28786 -0.22909 32.932 0.53554 0.81104 0.25393 0.69996 1.2163 0.22626 0.89239 2.3805 0.22831 1.4168 1.9458 0.15473 0.19655 -0.15701 -0.06038 0.032177 4.0011 0 0 0 0 0.13486 0.45165 0.16405 0.7619 0.10479
4.8281 -0.26564 -0.27152 0 -0.24925 0 -0.26082 0 -0.27969 0 -0.27515 -0.22579 32.558 0.55418 0.79685 0.25934 0.6877 1.1371 0.24291 0.80071 2.2433 0.22721 1.365 1.8555 0.15757 0.10835 -0.14825 -0.059024 0.035518 3.8576 0 0 0 0 0.13384 0.48625 0.15916 0.76021 0.12327
4.832 -0.25524 -0.25744 0 -0.21837 0 -0.22019 0 -0.24379 0 -0.23855 -0.23377 32.125 0.56507 0.78263 0.25654 0.713 1.0729 0.25873 0.73694 2.0986 0.21932 1.2888 1.7631 0.15799 0.019909 -0.061227 -0.056587 0.04928 3.6429 0 0 0 0 0.16079 0.50549 0.14255 0.72344 0.14853
4.8359 -0.24048 -0.24319 0 -0.20967 0 -0.19263 0 -0.20487 0 -0.19954 -0.22997 31.603 0.56646 0.76528 0.2487 0.75362 1.0201 0.26953 0.69747 1.9615 0.20793 1.2021 1.669 0.15346 -0.047567 0.056821 -0.054009 0.066663 3.3488 0 0 0 0 0.20194 0.50684 0.12215 0.66719 0.17088
4.8398 -0.22306 -0.23177 0 -0.21989 0 -0.19058 0 -0.18022 0 -0.18029 -0.20343 31.022 0.55772 0.74338 0.23808 0.79574 0.97627 0.27366 0.67847 1.8404 0.19478 1.1133 1.5745 0.14337 -0.083936 0.17792 -0.051845 0.08338 3.0356 0 0 0 0 0.24883 0.49036 0.10273 0.60211 0.18531
4.8438 -0.2055 -0.22065 0 -0.23338 0 -0.20756 0 -0.17858 0 -0.18597 -0.16465 30.435 0.53907 0.71604 0.22737 0.82501 0.93777 0.2703 0.67387 1.7421 0.18163 1.0313 1.4823 0.12793 -0.08228 0.27371 -0.050629 0.09503 2.7897 0 0 0 0 0.29241 0.45809 0.089044 0.54025 0.18767
4.8477 -0.19048 -0.20596 0 -0.23483 0 -0.22186 0 -0.19226 0 -0.20181 -0.13478 29.859 0.51224 0.68267 0.22171 0.81558 0.89849 0.26 0.66842 1.6764 0.17047 0.97248 1.3958 0.11019 -0.038572 0.29809 -0.051263 0.094041 2.6499 0 0 0 0 0.31623 0.41805 0.088437 0.5049 0.17392
4.8516 -0.17971 -0.18774 0 -0.21753 0 -0.21319 0 -0.20236 0 -0.20653 -0.12616 29.259 0.48518 0.6478 0.22129 0.7752 0.85545 0.24893 0.64843 1.6263 0.16053 0.93329 1.319 0.09566 0.014773 0.27024 -0.053179 0.084543 2.5728 0 0 0 0 0.32135 0.38484 0.095589 0.49505 0.15508
4.8555 -0.17275 -0.17053 0 -0.1839 0 -0.17982 0 -0.19293 0 -0.18991 -0.13365 28.592 0.461 0.61391 0.22478 0.71335 0.80959 0.23935 0.6118 1.5827 0.15094 0.90861 1.2533 0.085863 0.062436 0.20926 -0.056044 0.070705 2.4741 0 0 0 0 0.31176 0.36326 0.10581 0.50414 0.13714
4.8594 -0.16716 -0.15891 0 -0.14317 0 -0.14084 0 -0.16259 0 -0.1598 -0.14295 27.857 0.44187 0.58309 0.23061 0.63965 0.76249 0.2327 0.55902 1.538 0.14099 0.89313 1.1968 0.081333 0.093235 0.13316 -0.059594 0.056518 2.3093 0 0 0 0 0.2918 0.35593 0.11488 0.52478 0.12466
4.8633 -0.16027 -0.15309 0 -0.10964 0 -0.12063 0 -0.12505 0 -0.13407 -0.14463 27.099 0.42993 0.55831 0.23609 0.56897 0.71757 0.23007 0.49423 1.4839 0.12984 0.87867 1.1458 0.081591 0.095212 0.06773 -0.063568 0.048034 2.1141 0 0 0 0 0.26837 0.36431 0.11669 0.54459 0.12282
4.8672 -0.15144 -0.14914 0 -0.098651 0 -0.12857 0 -0.099132 0 -0.12564 -0.13907 26.355 0.4242 0.54178 0.23726 0.52177 0.68084 0.22993 0.43459 1.4183 0.11769 0.85409 1.0978 0.081957 0.071815 0.040265 -0.067747 0.050998 1.9648 0 0 0 0 0.25207 0.38042 0.10706 0.54601 0.13112
4.8711 -0.14261 -0.14309 0 -0.11718 0 -0.15169 0 -0.096282 0 -0.13303 -0.13019 25.619 0.42084 0.53095 0.2342 0.49795 0.65271 0.22987 0.39071 1.3507 0.10595 0.81972 1.0546 0.079138 0.042965 0.043179 -0.071993 0.061676 1.9002 0 0 0 0 0.2444 0.39406 0.091389 0.53022 0.14188
4.875 -0.13624 -0.13432 0 -0.15413 0 -0.16637 0 -0.11378 0 -0.14289 -0.11869 24.853 0.41839 0.52444 0.22754 0.49526 0.63307 0.22913 0.36647 1.2878 0.095566 0.77801 1.0205 0.072353 0.019015 0.069057 -0.076183 0.076875 1.8819 0 0 0 0 0.24453 0.40088 0.073798 0.50117 0.15101
4.8789 -0.13243 -0.12476 0 -0.18181 0 -0.15773 0 -0.13685 0 -0.1408 -0.10367 24.041 0.41568 0.52057 0.21839 0.50934 0.62117 0.22719 0.36354 1.236 0.087447 0.73274 0.99806 0.061565 0.0093561 0.10813 -0.08016 0.092734 1.8321 0 0 0 0 0.25054 0.39765 0.058897 0.46496 0.15477
4.8828 -0.128 -0.1157 0 -0.17341 0 -0.12931 0 -0.14772 0 -0.12177 -0.088906 23.205 0.4124 0.51648 0.20939 0.52999 0.61527 0.22432 0.37989 1.2069 0.083221 0.69414 0.98442 0.049104 0.025769 0.14241 -0.083363 0.10128 1.7073 0 0 0 0 0.25713 0.38203 0.055727 0.43702 0.1487
4.8867 -0.1189 -0.10607 0 -0.12486 0 -0.096431 0 -0.13651 0 -0.092981 -0.083178 22.378 0.41008 0.50979 0.20311 0.54263 0.60984 0.22175 0.39679 1.1942 0.081743 0.66957 0.97271 0.039825 0.056235 0.16164 -0.085479 0.10011 1.5349 0 0 0 0 0.25859 0.36285 0.064348 0.42785 0.13798
4.8906 -0.10374 -0.094038 0 -0.061368 0 -0.071943 0 -0.10743 0 -0.068114 -0.091627 21.548 0.40937 0.50031 0.19972 0.54351 0.6026 0.21944 0.40497 1.1889 0.081725 0.65883 0.95617 0.034873 0.089192 0.16844 -0.086573 0.091612 1.38 0 0 0 0 0.25439 0.34565 0.080452 0.43578 0.12752
4.8945 -0.085231 -0.07951 0 -0.019712 0 -0.058363 0 -0.076013 0 -0.057522 -0.10766 20.668 0.41028 0.48809 0.19897 0.53119 0.5922 0.21688 0.39907 1.1841 0.082137 0.66049 0.9318 0.034175 0.11636 0.16622 -0.086801 0.078402 1.2809 0 0 0 0 0.24493 0.33381 0.099938 0.45728 0.12074
4.8984 -0.067894 -0.06458 0 -0.019558 0 -0.051345 0 -0.058173 0 -0.061124 -0.11636 19.703 0.41222 0.47349 0.20007 0.50568 0.57742 0.21285 0.37456 1.1703 0.081641 0.67114 0.90026 0.036464 0.12813 0.16096 -0.08649 0.064704 1.2172 0 0 0 0 0.23175 0.33054 0.11671 0.48517 0.12151
4.9023 -0.05445 -0.051386 0 -0.048591 0 -0.04728 0 -0.058446 0 -0.068649 -0.10775 18.68 0.41132 0.45736 0.20061 0.47255 0.55776 0.20424 0.33482 1.1359 0.078083 0.67952 0.86271 0.035484 0.11807 0.16202 -0.086698 0.058311 1.1353 0 0 0 0 0.21955 0.3349 0.12065 0.50106 0.13122
4.9063 -0.044195 -0.040114 0 -0.074435 0 -0.045633 0 -0.066812 0 -0.067129 -0.086527 17.666 0.40498 0.44022 0.1993 0.44002 0.53521 0.19143 0.29372 1.0865 0.071482 0.67766 0.81809 0.027489 0.098535 0.1685 -0.087966 0.059353 0.99886 0 0 0 0 0.21064 0.33928 0.11338 0.49885 0.14304
4.9102 -0.034848 -0.029467 0 -0.072017 0 -0.04512 0 -0.067416 0 -0.05044 -0.067241 16.712 0.39218 0.4215 0.19597 0.41052 0.51002 0.17534 0.25664 1.026 0.061766 0.66263 0.76333 0.011548 0.076102 0.17746 -0.090355 0.066364 0.81547 0 0 0 0 0.205 0.3399 0.097465 0.47855 0.15307
4.9141 -0.025639 -0.018868 0 -0.041907 0 -0.040858 0 -0.052372 0 -0.023898 -0.059777 15.803 0.37261 0.4005 0.19079 0.38554 0.48223 0.15736 0.22751 0.95861 0.049017 0.63275 0.69628 -0.012259 0.056916 0.18537 -0.093753 0.077098 0.62251 0 0 0 0 0.20199 0.33361 0.076426 0.44247 0.15775
4.918 -0.018226 -0.0096472 0 -0.0052853 0 -0.027932 0 -0.028596 0 -0.0002294 -0.060151 14.887 0.34706 0.37504 0.18463 0.36505 0.4504 0.14102 0.20809 0.89032 0.03315 0.5865 0.61825 -0.04173 0.048496 0.18521 -0.097532 0.086338 0.45561 0 0 0 0 0.19911 0.31652 0.057851 0.39875 0.15192
4.9219 -0.014422 -0.0037341 0 0.016526 0 -0.0079102 0 -0.011313 0 0.010135 -0.055974 13.923 0.322 0.34478 0.17957 0.34393 0.41311 0.13017 0.18765 0.82327 0.01578 0.53197 0.53397 -0.068936 0.046995 0.17565 -0.10026 0.089149 0.32931 0 0 0 0 0.19289 0.29306 0.048835 0.36388 0.13826
4.9258 -0.013211 -0.0013159 0 0.017928 0 0.010035 0 -0.0099477 0 0.0067108 -0.039937 12.92 0.30132 0.31129 0.17636 0.3192 0.37003 0.12476 0.15801 0.75397 -0.0015925 0.4748 0.44867 -0.090288 0.045052 0.16098 -0.10138 0.08627 0.23673 0 0 0 0 0.18336 0.26853 0.048615 0.34275 0.12198
4.9297 -0.01045 -0.0001066 0 0.0082882 0 0.016382 0 -0.019266 0 -0.0015789 -0.016651 11.911 0.28693 0.27593 0.17541 0.28942 0.32081 0.12416 0.11463 0.67895 -0.01778 0.41765 0.36482 -0.10428 0.037996 0.14456 -0.10067 0.079165 0.15588 0 0 0 0 0.1714 0.24619 0.055454 0.33654 0.10665
4.9336 -0.0019239 0.002967 0 -4.0896e-05 0 0.010308 0 -0.023805 0 -0.0043324 0.0036168 10.913 0.28015 0.24052 0.17693 0.25372 0.26522 0.12694 0.053892 0.59383 -0.031407 0.36261 0.28108 -0.11031 0.021167 0.1305 -0.09807 0.070377 0.055467 0 0 0 0 0.15872 0.22927 0.066187 0.34418 0.096133
4.9375 0.013049 0.0094534 0 -0.0011402 0 0.0011866 0 -0.011322 0 0.002169 0.016206 9.9205 0.27934 0.20903 0.18117 0.21371 0.20329 0.129 -0.022645 0.49155 -0.038963 0.31013 0.19433 -0.11079 -0.0073292 0.1244 -0.09405 0.066326 -0.093961 0 0 0 0 0.1513 0.22082 0.072603 0.35695 0.095857
4.9414 0.030957 0.018712 0 0.0047023 0 0.00066633 0 0.017005 0 0.013562 0.025658 8.9254 0.27672 0.18154 0.18684 0.17553 0.13957 0.12812 -0.097423 0.38134 -0.041058 0.25776 0.10292 -0.11217 -0.034989 0.12231 -0.090063 0.067996 -0.30036 0 0 0 0 0.15107 0.21553 0.07224 0.3633 0.10167
4.9453 0.046967 0.02923 0 0.016208 0 0.013107 0 0.048284 0 0.023274 0.038669 7.9396 0.26885 0.15722 0.19368 0.14203 0.075975 0.12471 -0.16197 0.2694 -0.037987 0.20492 0.0083652 -0.11616 -0.054479 0.12112 -0.086531 0.074067 -0.53671 0 0 0 0 0.15797 0.21061 0.066392 0.36053 0.11124
4.9492 0.058549 0.040255 0 0.033245 0 0.033454 0 0.069034 0 0.029494 0.055563 6.9773 0.25324 0.13487 0.20143 0.11538 0.014243 0.11978 -0.2095 0.16195 -0.030445 0.15143 -0.086086 -0.12361 -0.059617 0.11799 -0.08372 0.082506 -0.75389 0 0 0 0 0.1711 0.20362 0.057388 0.34768 0.12227
4.9531 0.066588 0.052118 0 0.054331 0 0.053534 0 0.075399 0 0.036524 0.070267 6.0287 0.22747 0.11186 0.20976 0.098118 -0.043231 0.11627 -0.23161 0.069136 -0.019828 0.098252 -0.17853 -0.13392 -0.041918 0.1092 -0.081721 0.08863 -0.91803 0 0 0 0 0.18761 0.19144 0.051151 0.32648 0.13178
4.957 0.073471 0.065292 0 0.074705 0 0.069367 0 0.074278 0 0.049644 0.078266 5.0624 0.19704 0.084902 0.21732 0.086391 -0.096096 0.11766 -0.23621 -0.0058395 -0.010553 0.048043 -0.27017 -0.14279 -0.0072138 0.09692 -0.080004 0.08698 -1.0412 0 0 0 0 0.19995 0.17459 0.055349 0.3063 0.13844
4.9609 0.080643 0.079451 0 0.089045 0 0.082285 0 0.076006 0 0.069039 0.082803 4.0629 0.16885 0.05426 0.22262 0.073908 -0.14647 0.1225 -0.23862 -0.071603 -0.0055904 0.0010784 -0.36381 -0.14868 0.030491 0.087032 -0.07838 0.078687 -1.1735 0 0 0 0 0.20463 0.15603 0.068929 0.2911 0.14328
4.9648 0.088112 0.093432 0 0.096293 0 0.0944 0 0.086049 0 0.08901 0.091943 3.0581 0.14662 0.020689 0.22434 0.056611 -0.19584 0.12838 -0.24798 -0.13483 -0.0068764 -0.043373 -0.46036 -0.15201 0.062597 0.083402 -0.077041 0.065665 -1.358 0 0 0 0 0.20012 0.13724 0.089421 0.2809 0.14664
4.9688 0.095857 0.10584 0 0.10084 0 0.10504 0 0.1024 0 0.10326 0.10973 2.0969 0.13348 -0.014553 0.22112 0.030559 -0.24591 0.13201 -0.27305 -0.20323 -0.016064 -0.086721 -0.55691 -0.15411 0.080704 0.089649 -0.076328 0.050797 -1.5898 0 0 0 0 0.18571 0.11949 0.1129 0.27412 0.14873
4.9727 0.10486 0.11559 0 0.10838 0 0.11255 0 0.11923 0 0.111 0.13113 1.1973 0.13153 -0.048277 0.2095 -0.011162 -0.30034 0.12342 -0.3269 -0.29249 -0.036776 -0.13496 -0.64846 -0.16183 0.072465 0.10978 -0.07777 0.041868 -1.8168 0 0 0 0 0.16182 0.1028 0.12736 0.26102 0.14729
4.9766 0.11619 0.12229 0 0.12083 0 0.1184 0 0.13226 0 0.11767 0.14621 0.3253 0.13045 -0.079404 0.19253 -0.061655 -0.35927 0.1017 -0.39593 -0.39905 -0.064198 -0.19179 -0.73192 -0.17899 0.050973 0.13303 -0.081469 0.041256 -1.9826 0 0 0 0 0.13643 0.084159 0.12746 0.23472 0.14046
4.9805 0.12923 0.1265 0 0.13534 0 0.12734 0 0.14112 0 0.12939 0.14925 -0.56703 0.12395 -0.10885 0.17268 -0.11547 -0.42191 0.069502 -0.47052 -0.51636 -0.095488 -0.25747 -0.80837 -0.20514 0.025832 0.15248 -0.086933 0.047472 -2.0717 0 0 0 0 0.11284 0.062009 0.11403 0.19506 0.12753
4.9844 0.14138 0.13002 0 0.14765 0 0.14185 0 0.14783 0 0.14596 0.1441 -1.4833 0.10713 -0.13784 0.15253 -0.16739 -0.48712 0.030643 -0.54224 -0.63726 -0.12794 -0.33104 -0.88142 -0.23838 0.005272 0.16264 -0.093417 0.058179 -2.1181 0 0 0 0 0.093408 0.035571 0.089566 0.14398 0.10864
4.9883 0.15014 0.13532 0 0.1555 0 0.15692 0 0.15389 0 0.15941 0.14125 -2.3747 0.07389 -0.16877 0.13635 -0.20939 -0.55266 -0.0070836 -0.59956 -0.74949 -0.15753 -0.4093 -0.95347 -0.27359 0.00034916 0.15668 -0.099351 0.068463 -2.175 0 0 0 0 0.080521 0.0046918 0.060125 0.087488 0.085069
4.9922 0.15537 0.14404 0 0.15901 0 0.16233 0 0.15914 0 0.1599 0.14994 -3.1947 0.026532 -0.20398 0.13 -0.23373 -0.6133 -0.028444 -0.6354 -0.83696 -0.17876 -0.48068 -1.0237 -0.29725 0.014986 0.13675 -0.10161 0.06984 -2.2753 0 0 0 0 0.073259 -0.025349 0.04045 0.043137 0.064304
4.9961 0.15915 0.15545 0 0.15927 0 0.15246 0 0.1631 0 0.14475 0.17165 -3.955 -0.022087 -0.24072 0.13262 -0.24544 -0.66659 -0.030901 -0.65918 -0.90269 -0.19164 -0.53824 -1.0896 -0.30468 0.036336 0.11598 -0.099773 0.062296 -2.4165 0 0 0 0 0.067733 -0.048976 0.035374 0.01811 0.051945
5 0.16311 0.16629 0 0.15781 0 0.13448 0 0.16695 0 0.12288 0.1991 -4.7158 -0.063734 -0.27581 0.14314 -0.24862 -0.71088 -0.015099 -0.67697 -0.95029 -0.19636 -0.57853 -1.1497 -0.29509 0.055528 0.10229 -0.094062 0.04765 -2.5705 0 0 0 0 0.062265 -0.06308 0.045199 0.014002 0.05047
5.0039 0.16605 0.1727 0 0.15727 0 0.12555 0 0.1735 0 0.11008 0.22054 -5.5166 -0.090344 -0.30546 0.15968 -0.24837 -0.74499 0.016165 -0.69526 -0.98523 -0.19367 -0.59954 -1.2041 -0.26964 0.063411 0.10301 -0.085181 0.028935 -2.7037 0 0 0 0 0.055455 -0.065294 0.06819 0.029868 0.061211
5.0078 0.16479 0.17278 0 0.16072 0 0.13911 0 0.18458 0 0.11768 0.2269 -6.3269 -0.087527 -0.31989 0.17742 -0.2554 -0.76618 0.052777 -0.72387 -1.0192 -0.18537 -0.59981 -1.2534 -0.23568 0.044115 0.12823 -0.075632 0.01479 -2.7915 0 0 0 0 0.046559 -0.05301 0.096052 0.057478 0.083248
5.0117 0.15789 0.16789 0 0.16857 0 0.1713 0 0.19801 0 0.14305 0.21814 -7.0762 -0.063582 -0.31857 0.1898 -0.27449 -0.77992 0.077479 -0.76046 -1.0625 -0.17722 -0.59409 -1.2965 -0.21037 0.0049703 0.16422 -0.069246 0.011624 -2.8261 0 0 0 0 0.038142 -0.035962 0.11432 0.075826 0.10402
5.0156 0.14821 0.16166 0 0.17618 0 0.20064 0 0.20755 0 0.16997 0.20452 -7.7342 -0.030013 -0.30592 0.19494 -0.30255 -0.79015 0.084818 -0.7983 -1.1139 -0.17173 -0.59116 -1.3318 -0.20016 -0.041789 0.19686 -0.067077 0.01863 -2.8203 0 0 0 0 0.032018 -0.02108 0.11913 0.077044 0.11629
5.0195 0.14151 0.15764 0 0.17616 0 0.20343 0 0.20698 0 0.17984 0.20031 -8.3501 0.0033393 -0.28663 0.19212 -0.33533 -0.7998 0.072682 -0.83147 -1.1699 -0.17036 -0.59678 -1.3588 -0.20796 -0.085628 0.21485 -0.069398 0.033701 -2.802 0 0 0 0 0.029312 -0.013304 0.10963 0.057726 0.11545
5.0234 0.14184 0.15713 0 0.16462 0 0.17339 0 0.19523 0 0.16593 0.21237 -9.0037 0.022937 -0.26829 0.18132 -0.3651 -0.81233 0.041105 -0.85164 -1.2231 -0.17437 -0.61679 -1.3783 -0.23478 -0.11197 0.20359 -0.075863 0.052308 -2.7948 0 0 0 0 0.03108 -0.018293 0.087518 0.017007 0.096935
5.0273 0.14786 0.15874 0 0.14595 0 0.12902 0 0.17821 0 0.13938 0.23249 -9.7198 0.0096095 -0.2664 0.16657 -0.37432 -0.83135 0.0022251 -0.84977 -1.2549 -0.18275 -0.65149 -1.389 -0.26949 -0.1024 0.15092 -0.083006 0.062675 -2.7934 0 0 0 0 0.035962 -0.038945 0.065665 -0.030387 0.063264
5.0313 0.15388 0.15945 0 0.13088 0 0.10101 0 0.16481 0 0.12125 0.24165 -10.439 -0.028554 -0.28203 0.15385 -0.36123 -0.85368 -0.027856 -0.83561 -1.262 -0.19109 -0.68772 -1.3859 -0.29571 -0.069322 0.079846 -0.087296 0.061588 -2.7605 0 0 0 0 0.039717 -0.065238 0.055155 -0.064355 0.029263
5.0352 0.15435 0.15635 0 0.12867 0 0.10859 0 0.1603 0 0.12602 0.22525 -11.078 -0.084285 -0.31266 0.1456 -0.32727 -0.87587 -0.042551 -0.81593 -1.2446 -0.197 -0.7172 -1.3626 -0.3066 -0.022808 0.0062702 -0.087568 0.050018 -2.6562 0 0 0 0 0.040194 -0.091126 0.059098 -0.076018 0.0028183
5.0391 0.14791 0.14839 0 0.14003 0 0.14386 0 0.16256 0 0.14971 0.1871 -11.611 -0.14828 -0.35353 0.14362 -0.27626 -0.89379 -0.037274 -0.79798 -1.2047 -0.19834 -0.73184 -1.3178 -0.2974 0.025337 -0.052935 -0.08327 0.030611 -2.4804 0 0 0 0 0.035679 -0.11056 0.078353 -0.059119 -0.0090774
5.043 0.13732 0.13699 0 0.15642 0 0.17726 0 0.16425 0 0.17263 0.14872 -12.09 -0.20061 -0.39093 0.14987 -0.2192 -0.89696 -0.008052 -0.7944 -1.1478 -0.19147 -0.71648 -1.2587 -0.2643 0.051393 -0.065344 -0.074931 0.011943 -2.2857 0 0 0 0 0.024353 -0.11294 0.10894 -0.0078569 0.0038729
5.0469 0.12625 0.12544 0 0.16554 0 0.18038 0 0.15853 0 0.17482 0.13256 -12.582 -0.22233 -0.40504 0.16051 -0.17685 -0.87747 0.030866 -0.80728 -1.0906 -0.17733 -0.67084 -1.1964 -0.22272 0.041179 -0.022548 -0.067292 0.0061075 -2.1383 0 0 0 0 0.010839 -0.097035 0.13376 0.056805 0.034714
5.0508 0.11638 0.11681 0 0.15833 0 0.14777 0 0.14331 0 0.15151 0.14301 -13.101 -0.21241 -0.39066 0.17212 -0.15622 -0.83544 0.067923 -0.82817 -1.0391 -0.15863 -0.60369 -1.1373 -0.18464 0.00097426 0.059252 -0.063031 0.014516 -2.0565 0 0 0 0 0.00021115 -0.068367 0.14477 0.11694 0.072009
5.0547 0.1075 0.11192 0 0.13356 0 0.10013 0 0.12125 0 0.11587 0.1622 -13.613 -0.17178 -0.34602 0.18273 -0.15977 -0.77122 0.096472 -0.84918 -0.99499 -0.13709 -0.5212 -1.0767 -0.15658 -0.062184 0.16586 -0.063417 0.035859 -1.9864 0 0 0 0 -0.0037666 -0.030968 0.13877 0.16157 0.10796
5.0586 0.099563 0.10889 0 0.098798 0 0.066972 0 0.097351 0 0.08759 0.16466 -14.089 -0.10415 -0.27194 0.19056 -0.18736 -0.68646 0.11047 -0.8599 -0.95761 -0.11471 -0.43118 -1.0043 -0.14404 -0.13729 0.27794 -0.069215 0.066337 -1.845 0 0 0 0 0.0030026 0.010057 0.11475 0.18021 0.13394
5.0625 0.093855 0.10494 0 0.068321 0 0.064029 0 0.07711 0 0.077947 0.13797 -14.546 -0.022552 -0.17942 0.19419 -0.22758 -0.58813 0.10548 -0.83708 -0.91712 -0.094689 -0.34905 -0.91507 -0.14757 -0.19573 0.35123 -0.078716 0.090407 -1.5979 0 0 0 0 0.026868 0.045246 0.082293 0.16265 0.13768
5.0664 0.091759 0.099012 0 0.057249 0 0.083917 0 0.06561 0 0.083842 0.091391 -15.021 0.052173 -0.093647 0.19615 -0.25749 -0.49325 0.094239 -0.78492 -0.86438 -0.07761 -0.28178 -0.81593 -0.15154 -0.22452 0.37605 -0.086404 0.097477 -1.2997 0 0 0 0 0.059583 0.071728 0.06003 0.13081 0.12797
5.0703 0.092624 0.092716 0 0.072531 0 0.10605 0 0.065632 0 0.09412 0.046618 -15.517 0.11237 -0.024864 0.19742 -0.26744 -0.40955 0.08254 -0.70798 -0.7964 -0.063696 -0.23171 -0.72231 -0.14912 -0.22102 0.35289 -0.089944 0.085334 -1.0572 0 0 0 0 0.095973 0.088829 0.054993 0.095725 0.11044
5.0742 0.093435 0.088587 0 0.10559 0 0.11464 0 0.074403 0 0.10008 0.0207 -15.99 0.15211 0.019014 0.19864 -0.25039 -0.34364 0.075354 -0.61297 -0.71204 -0.053138 -0.2001 -0.64697 -0.13533 -0.18584 0.28662 -0.087693 0.054464 -0.94315 0 0 0 0 0.13049 0.096345 0.071371 0.067616 0.090853
5.0781 0.091036 0.08726 0 0.13402 0 0.10833 0 0.082479 0 0.10004 0.016197 -16.396 0.1634 0.028142 0.19985 -0.19828 -0.30571 0.078443 -0.51297 -0.61216 -0.046868 -0.18929 -0.59212 -0.10622 -0.12336 0.18918 -0.078198 0.010158 -0.9396 0 0 0 0 0.15325 0.093358 0.1109 0.060746 0.077632
5.082 0.084906 0.086598 0 0.13503 0 0.095246 0 0.07852 0 0.095832 0.024376 -16.743 0.14903 0.010661 0.19877 -0.12411 -0.29495 0.089582 -0.42985 -0.50998 -0.04581 -0.19449 -0.55107 -0.073711 -0.056044 0.094337 -0.065733 -0.027042 -0.95837 0 0 0 0 0.1563 0.081215 0.15432 0.077707 0.074175
5.0859 0.077891 0.083948 0 0.10258 0 0.081874 0 0.058314 0 0.087845 0.034641 -17.086 0.1176 -0.018104 0.19364 -0.046698 -0.30091 0.10217 -0.37 -0.41576 -0.049732 -0.20896 -0.51587 -0.051377 0.0013762 0.018794 -0.055244 -0.045971 -0.91897 0 0 0 0 0.14283 0.062313 0.1842 0.10792 0.074959
5.0898 0.074234 0.079385 0 0.054342 0 0.068751 0 0.030424 0 0.075556 0.040263 -17.467 0.07261 -0.050343 0.18341 0.023219 -0.31777 0.11236 -0.33584 -0.33508 -0.058593 -0.22941 -0.48272 -0.047227 0.041982 -0.030868 -0.049523 -0.041928 -0.81207 0 0 0 0 0.11563 0.037878 0.19104 0.14484 0.075543
5.0938 0.076665 0.076481 0 0.020827 0 0.056166 0 0.011832 0 0.06245 0.037713 -17.868 0.017609 -0.078668 0.16737 0.075506 -0.33915 0.11651 -0.32751 -0.27244 -0.072058 -0.25249 -0.45113 -0.068045 0.060823 -0.051422 -0.050979 -0.01276 -0.69625 0 0 0 0 0.0789 0.0094717 0.16734 0.18136 0.070903
5.0977 0.08484 0.079428 0 0.023964 0 0.050806 0 0.015553 0 0.057721 0.024813 -18.24 -0.043242 -0.094244 0.14548 0.093952 -0.35457 0.1103 -0.34361 -0.23546 -0.088276 -0.27151 -0.42086 -0.12113 0.052326 -0.04289 -0.062369 0.037656 -0.64016 0 0 0 0 0.043089 -0.017577 0.10614 0.2072 0.052323
5.1016 0.095913 0.089068 0 0.062215 0 0.062957 0 0.040388 0 0.069981 0.002566 -18.559 -0.1011 -0.1019 0.12368 0.090752 -0.36072 0.09979 -0.3668 -0.21382 -0.10185 -0.28184 -0.39251 -0.18304 0.031928 -0.025898 -0.077045 0.085162 -0.6685 0 0 0 0 0.017777 -0.036071 0.035259 0.22487 0.025956
5.1055 0.10638 0.1017 0 0.11362 0 0.095051 0 0.071805 0 0.097751 -0.021222 -18.852 -0.15012 -0.10506 0.10544 0.073194 -0.35831 0.088641 -0.39163 -0.20451 -0.10983 -0.28146 -0.37165 -0.23992 0.0061497 -0.0062261 -0.091051 0.1191 -0.75768 0 0 0 0 0.0055043 -0.04205 -0.030098 0.23776 -0.0016598
5.1094 0.11381 0.11198 0 0.1526 0 0.13375 0 0.093065 0 0.12691 -0.03268 -19.157 -0.1846 -0.10634 0.093723 0.04742 -0.34872 0.079747 -0.41454 -0.20601 -0.10996 -0.26917 -0.37029 -0.28017 -0.019945 0.013109 -0.10107 0.13193 -0.87381 0 0 0 0 0.0073232 -0.032694 -0.077533 0.24861 -0.024084
5.1133 0.11774 0.11723 0 0.16559 0 0.15626 0 0.09674 0 0.13982 -0.019499 -19.478 -0.19435 -0.10829 0.092821 0.020365 -0.33482 0.07647 -0.43319 -0.21958 -0.099202 -0.24363 -0.40092 -0.2881 -0.041021 0.032422 -0.10267 0.11559 -1.0076 0 0 0 0 0.023321 -0.0043402 -0.091027 0.26048 -0.030792
5.1172 0.11967 0.11919 0 0.15455 0 0.14783 0 0.087607 0 0.1295 0.0196 -19.774 -0.16969 -0.1098 0.10448 -0.0045544 -0.32355 0.078677 -0.45021 -0.25141 -0.078858 -0.21011 -0.46688 -0.25857 -0.054834 0.0603 -0.094297 0.076444 -1.1723 0 0 0 0 0.046005 0.038159 -0.066624 0.27104 -0.012586
5.1211 0.1221 0.12184 0 0.13027 0 0.11535 0 0.076814 0 0.10623 0.071751 -20.016 -0.11928 -0.10786 0.12352 -0.031398 -0.31881 0.082162 -0.46955 -0.30227 -0.055722 -0.17799 -0.55811 -0.21006 -0.064848 0.10028 -0.080939 0.032461 -1.375 0 0 0 0 0.066968 0.082245 -0.023527 0.27408 0.022795
5.125 0.12713 0.12766 0 0.10512 0 0.084077 0 0.074326 0 0.090402 0.11671 -20.22 -0.048741 -0.10089 0.14699 -0.063932 -0.32298 0.084763 -0.49321 -0.37368 -0.033813 -0.15303 -0.65737 -0.1534 -0.073164 0.15272 -0.065572 -0.0073934 -1.5959 0 0 0 0 0.082487 0.12052 0.027778 0.26477 0.069721
5.1289 0.13513 0.1358 0 0.090711 0 0.079408 0 0.085387 0 0.097471 0.13912 -20.429 0.034503 -0.087872 0.1717 -0.10598 -0.33809 0.084561 -0.52285 -0.46616 -0.017128 -0.14077 -0.75221 -0.099885 -0.082035 0.21626 -0.05132 -0.035045 -1.8016 0 0 0 0 0.089599 0.14585 0.076642 0.23872 0.12133
5.1328 0.14451 0.14358 0 0.097026 0 0.10849 0 0.11034 0 0.12745 0.13778 -20.659 0.11348 -0.069613 0.19193 -0.16428 -0.36988 0.079785 -0.56116 -0.58056 -0.012752 -0.15246 -0.84233 -0.068044 -0.095529 0.283 -0.043386 -0.040006 -1.9757 0 0 0 0 0.084667 0.1454 0.10765 0.18833 0.16364
5.1367 0.15282 0.14923 0 0.12776 0 0.15609 0 0.14436 0 0.16637 0.12602 -20.871 0.1706 -0.054096 0.20531 -0.23205 -0.41633 0.073564 -0.60579 -0.70194 -0.018609 -0.18435 -0.9366 -0.057586 -0.11479 0.3381 -0.041642 -0.03112 -2.135 0 0 0 0 0.072859 0.12483 0.12305 0.12518 0.18937
5.1406 0.15852 0.15315 0 0.17386 0 0.19639 0 0.17708 0 0.19655 0.12336 -21.019 0.20109 -0.046117 0.21233 -0.30213 -0.47577 0.067995 -0.65554 -0.82146 -0.030934 -0.23129 -1.0433 -0.061514 -0.13941 0.37576 -0.044122 -0.01638 -2.3119 0 0 0 0 0.057504 0.091867 0.1298 0.059324 0.1997
5.1445 0.16169 0.15677 0 0.21391 0 0.21005 0 0.19595 0 0.20671 0.14354 -21.103 0.20278 -0.048874 0.21359 -0.36876 -0.547 0.064214 -0.7098 -0.93288 -0.046614 -0.28929 -1.1624 -0.073967 -0.16885 0.39279 -0.049169 -0.0012917 -2.5195 0 0 0 0 0.040644 0.052793 0.13323 -0.0015219 0.19658
5.1484 0.16346 0.16073 0 0.2259 0 0.19469 0 0.19444 0 0.19587 0.18593 -21.171 0.17493 -0.065724 0.21017 -0.42439 -0.6287 0.063014 -0.76831 -1.0291 -0.061479 -0.35332 -1.2855 -0.087013 -0.20217 0.38685 -0.054529 0.0081236 -2.7336 0 0 0 0 0.024138 0.015896 0.14 -0.047724 0.18382
5.1523 0.16471 0.16411 0 0.20324 0 0.16373 0 0.17907 0 0.17166 0.23542 -21.265 0.1277 -0.095544 0.20466 -0.46068 -0.71522 0.062318 -0.83002 -1.1045 -0.070022 -0.41545 -1.4005 -0.091508 -0.23562 0.36381 -0.057359 0.0088705 -2.9079 0 0 0 0 0.0085323 -0.0073829 0.15448 -0.070192 0.17065
5.1563 0.16533 0.16535 0 0.16093 0 0.1373 0 0.16697 0 0.14641 0.27139 -21.372 0.08088 -0.12819 0.19943 -0.48438 -0.79798 0.059176 -0.8913 -1.1679 -0.073526 -0.47251 -1.4975 -0.090354 -0.26503 0.33878 -0.058088 0.0070065 -3.0091 0 0 0 0 -0.0070769 -0.018807 0.17008 -0.079017 0.16251
5.1602 0.16442 0.16336 0 0.12521 0 0.13103 0 0.17331 0 0.13251 0.28092 -21.441 0.042912 -0.15887 0.19509 -0.49951 -0.87198 0.052693 -0.94922 -1.2233 -0.073608 -0.52365 -1.5711 -0.086995 -0.28781 0.31779 -0.05735 0.0055835 -3.0409 0 0 0 0 -0.022636 -0.020671 0.18196 -0.080235 0.16036
5.1641 0.16099 0.15805 0 0.11481 0 0.14774 0 0.19843 0 0.13667 0.26749 -21.442 0.020726 -0.18345 0.19197 -0.51043 -0.9326 0.042623 -1.0007 -1.2746 -0.072254 -0.56838 -1.6209 -0.085188 -0.30171 0.3057 -0.055883 0.0070919 -3.0379 0 0 0 0 -0.037701 -0.016057 0.1856 -0.080133 0.16425
5.168 0.15435 0.14999 0 0.12926 0 0.1752 0 0.22678 0 0.15487 0.24858 -21.401 0.023124 -0.19684 0.19005 -0.52366 -0.97067 0.030625 -1.0384 -1.3262 -0.073174 -0.60509 -1.6503 -0.091129 -0.30231 0.30751 -0.054703 0.012917 -3.0369 0 0 0 0 -0.0495 -0.01046 0.17433 -0.088122 0.1725
5.1719 0.14441 0.14023 0 0.15276 0 0.19244 0 0.23918 0 0.1727 0.24297 -21.359 0.041586 -0.20342 0.1881 -0.54168 -0.98771 0.022265 -1.0598 -1.3784 -0.07802 -0.63335 -1.6649 -0.10361 -0.29231 0.31684 -0.053683 0.016974 -3.0481 0 0 0 0 -0.053928 -0.008574 0.15372 -0.10511 0.17986
5.1758 0.13216 0.13049 0 0.16778 0 0.18271 0 0.22756 0 0.17394 0.25683 -21.316 0.065002 -0.20912 0.18518 -0.56142 -0.98963 0.0198 -1.0677 -1.4274 -0.085197 -0.65252 -1.6675 -0.11751 -0.27619 0.32684 -0.052025 0.014499 -3.048 0 0 0 0 -0.04989 -0.0096167 0.13163 -0.12479 0.18382
5.1797 0.12015 0.1229 0 0.16562 0 0.14592 0 0.19929 0 0.15283 0.27911 -21.227 0.085578 -0.21782 0.18051 -0.57962 -0.98019 0.023867 -1.0639 -1.4694 -0.0932 -0.66132 -1.6547 -0.12927 -0.25697 0.33311 -0.04924 0.0030541 -2.9968 0 0 0 0 -0.037172 -0.012308 0.11281 -0.14158 0.18264
5.1836 0.11203 0.11922 0 0.14745 0 0.10064 0 0.16907 0 0.12012 0.28969 -21.06 0.094587 -0.23359 0.17315 -0.5919 -0.96382 0.034161 -1.0512 -1.4992 -0.099988 -0.65823 -1.6176 -0.13504 -0.23806 0.33108 -0.044876 -0.019029 -2.8657 0 0 0 0 -0.016351 -0.014556 0.10194 -0.14834 0.17464
5.1875 0.11068 0.11973 0 0.11998 0 0.072396 0 0.14775 0 0.096262 0.27368 -20.853 0.076782 -0.2604 0.16073 -0.58832 -0.94712 0.045346 -1.0348 -1.5034 -0.10249 -0.64046 -1.5482 -0.13297 -0.22474 0.3143 -0.039826 -0.047006 -2.658 0 0 0 0 0.0072082 -0.013009 0.099723 -0.13166 0.15535
5.1914 0.1161 0.12302 0 0.092594 0 0.076105 0 0.13817 0 0.096117 0.23099 -20.685 0.038478 -0.29105 0.14419 -0.57082 -0.93291 0.05065 -1.0192 -1.4842 -0.10294 -0.61623 -1.4472 -0.1322 -0.21602 0.28757 -0.036862 -0.067672 -2.4107 0 0 0 0 0.024916 -0.0098749 0.094496 -0.098043 0.12684
5.1953 0.12487 0.12698 0 0.077127 0 0.10639 0 0.13839 0 0.1178 0.1749 -20.59 -0.016445 -0.32106 0.12412 -0.54007 -0.9203 0.048002 -1.0036 -1.4408 -0.10348 -0.5895 -1.326 -0.13851 -0.21036 0.25241 -0.037635 -0.074358 -2.176 0 0 0 0 0.033115 -0.0077413 0.079653 -0.051952 0.089729
5.1992 0.13216 0.13008 0 0.084737 0 0.14335 0 0.145 0 0.145 0.12267 -20.508 -0.082959 -0.34598 0.10149 -0.49713 -0.9077 0.036675 -0.9865 -1.3728 -0.10627 -0.56409 -1.201 -0.15659 -0.20588 0.21028 -0.043383 -0.062127 -1.9919 0 0 0 0 0.029416 -0.0092354 0.050183 0.0014212 0.045432
5.2031 0.13465 0.13164 0 0.11768 0 0.16783 0 0.15196 0 0.16006 0.085979 -20.332 -0.15221 -0.3584 0.078496 -0.44235 -0.89074 0.018087 -0.96171 -1.2765 -0.11494 -0.54541 -1.0839 -0.19223 -0.19903 0.16183 -0.055616 -0.025282 -1.8582 0 0 0 0 0.011839 -0.019046 0.00085404 0.053583 -0.0027536
5.207 0.13205 0.13113 0 0.16215 0 0.17261 0 0.14911 0 0.15592 0.067201 -20.017 -0.20927 -0.35489 0.060118 -0.37867 -0.86414 0.0021419 -0.92049 -1.1563 -0.12916 -0.53431 -0.97719 -0.23617 -0.18654 0.10858 -0.070979 0.024519 -1.7365 0 0 0 0 -0.010565 -0.037097 -0.055139 0.09587 -0.044447
5.2109 0.12617 0.12734 0 0.19191 0 0.16152 0 0.12705 0 0.13755 0.061356 -19.631 -0.24815 -0.33882 0.048919 -0.30915 -0.82797 -0.005049 -0.86221 -1.0211 -0.14418 -0.52565 -0.87674 -0.27338 -0.16936 0.052827 -0.084778 0.071392 -1.5761 0 0 0 0 -0.027808 -0.05758 -0.10042 0.12859 -0.073009
5.2148 0.11875 0.11899 0 0.18425 0 0.14075 0 0.086929 0 0.11437 0.060314 -19.289 -0.2649 -0.31162 0.04662 -0.23572 -0.78248 -0.00092876 -0.78719 -0.87613 -0.15614 -0.51509 -0.77899 -0.29357 -0.1486 -0.0033248 -0.093965 0.10565 -1.3533 0 0 0 0 -0.033768 -0.075822 -0.12365 0.15246 -0.084329
5.2188 0.11041 0.10627 0 0.13722 0 0.11353 0 0.044907 0 0.092925 0.056378 -19.041 -0.25672 -0.27508 0.054478 -0.16067 -0.72863 0.015714 -0.69733 -0.72758 -0.16081 -0.49767 -0.68513 -0.28675 -0.12595 -0.057211 -0.095644 0.11827 -1.0951 0 0 0 0 -0.022934 -0.086597 -0.11438 0.16899 -0.075334
5.2227 0.10126 0.091799 0 0.073328 0 0.08293 0 0.023194 0 0.076288 0.044803 -18.832 -0.21613 -0.22931 0.074693 -0.093126 -0.66807 0.041907 -0.6007 -0.59144 -0.14916 -0.46165 -0.59961 -0.23601 -0.10608 -0.098566 -0.085013 0.09553 -0.86538 0 0 0 0 0.013024 -0.07822 -0.056977 0.17883 -0.042654
5.2266 0.091872 0.079592 0 0.02526 0 0.057025 0 0.032538 0 0.067393 0.025564 -18.564 -0.15806 -0.17831 0.099594 -0.042052 -0.60615 0.064545 -0.5137 -0.47869 -0.12647 -0.40999 -0.52604 -0.16427 -0.092136 -0.12194 -0.068247 0.055737 -0.72205 0 0 0 0 0.059939 -0.054786 0.019748 0.18325 -0.0039529
5.2305 0.083211 0.072527 0 0.014261 0 0.047208 0 0.061659 0 0.06938 0.0036865 -18.201 -0.089549 -0.12352 0.12508 -0.013427 -0.54446 0.078246 -0.44446 -0.39512 -0.097773 -0.34633 -0.46514 -0.087399 -0.08561 -0.12367 -0.049458 0.010667 -0.67452 0 0 0 0 0.10876 -0.020558 0.097265 0.18082 0.031211
5.2344 0.075544 0.070312 0 0.037795 0 0.058728 0 0.084654 0 0.080943 -0.012859 -17.805 -0.017244 -0.066747 0.14751 -0.011823 -0.4843 0.079651 -0.3994 -0.34477 -0.06825 -0.27496 -0.41643 -0.019987 -0.087724 -0.1011 -0.03239 -0.029161 -0.67756 0 0 0 0 0.15123 0.0199 0.15913 0.17048 0.054985
5.2383 0.06809 0.069843 0 0.074527 0 0.082757 0 0.081129 0 0.092746 -0.017234 -17.461 0.049505 -0.011458 0.16175 -0.044286 -0.42737 0.066215 -0.38767 -0.33374 -0.046343 -0.20319 -0.38098 0.01637 -0.10072 -0.049637 -0.022438 -0.049002 -0.66783 0 0 0 0 0.17524 0.059341 0.18184 0.15056 0.05714
5.2422 0.060158 0.067725 0 0.10041 0 0.099798 0 0.051826 0 0.09177 -0.0074779 -17.189 0.097957 0.033198 0.16413 -0.10548 -0.37714 0.046057 -0.40915 -0.3547 -0.041091 -0.14366 -0.36162 0.0072875 -0.12522 0.026609 -0.023212 -0.039897 -0.61451 0 0 0 0 0.17198 0.088237 0.15349 0.1264 0.036801
5.2461 0.052582 0.062806 0 0.10265 0 0.093732 0 0.016718 0 0.072086 0.012333 -16.924 0.12672 0.062333 0.15851 -0.17524 -0.33617 0.03017 -0.44795 -0.38682 -0.048603 -0.0996 -0.36022 -0.028796 -0.15686 0.11283 -0.030424 -0.013993 -0.54205 0 0 0 0 0.15063 0.10692 0.097758 0.10792 0.0085406
5.25 0.047527 0.056597 0 0.083255 0 0.064875 0 -0.0014422 0 0.042096 0.033981 -16.581 0.13464 0.072319 0.1474 -0.2414 -0.3078 0.023591 -0.4955 -0.41906 -0.065173 -0.072578 -0.3745 -0.078523 -0.19277 0.20041 -0.041016 0.020395 -0.5054 0 0 0 0 0.11738 0.11658 0.030576 0.10182 -0.018546
5.2539 0.04636 0.051362 0 0.053659 0 0.030389 0 0.0067197 0 0.019766 0.048765 -16.136 0.12165 0.060444 0.13385 -0.29159 -0.29541 0.03008 -0.54272 -0.44068 -0.085919 -0.06309 -0.39759 -0.12657 -0.22942 0.28028 -0.051498 0.053935 -0.53864 0 0 0 0 0.079588 0.11928 -0.030502 0.11433 -0.035265
5.2578 0.047667 0.047796 0 0.027076 0 0.011383 0 0.033439 0 0.018403 0.05137 -15.642 0.086418 0.021322 0.12388 -0.30176 -0.30881 0.051584 -0.57285 -0.43404 -0.10017 -0.073165 -0.42087 -0.14288 -0.25702 0.33276 -0.055296 0.069533 -0.62145 0 0 0 0 0.051556 0.11858 -0.052833 0.15598 -0.026439
5.2617 0.047695 0.04442 0 0.013213 0 0.017299 0 0.062133 0 0.035275 0.04275 -15.178 0.041468 -0.031039 0.12099 -0.27533 -0.3421 0.074747 -0.58013 -0.40426 -0.10268 -0.094424 -0.43844 -0.12299 -0.26724 0.35203 -0.051588 0.065419 -0.69298 0 0 0 0 0.040022 0.1174 -0.035592 0.21281 0.00052296
5.2656 0.043178 0.039178 0 0.015366 0 0.03969 0 0.078453 0 0.053449 0.030717 -14.79 -0.0056949 -0.086298 0.12501 -0.2227 -0.38787 0.091424 -0.56608 -0.36149 -0.09549 -0.12292 -0.45 -0.077513 -0.25724 0.33898 -0.042791 0.047619 -0.70149 0 0 0 0 0.043524 0.11451 0.0080225 0.27075 0.034376
5.2695 0.034007 0.031564 0 0.028978 0 0.059029 0 0.076225 0 0.055341 0.026811 -14.461 -0.049174 -0.13615 0.13522 -0.15353 -0.43921 0.0964 -0.53272 -0.31496 -0.081516 -0.15596 -0.46003 -0.017577 -0.2256 0.29493 -0.031349 0.022024 -0.64657 0 0 0 0 0.059918 0.10837 0.065316 0.31781 0.065501
5.2734 0.023244 0.023248 0 0.042725 0 0.058398 0 0.057662 0 0.036162 0.039508 -14.136 -0.081453 -0.16977 0.15008 -0.082122 -0.48589 0.084567 -0.48364 -0.27802 -0.066132 -0.19072 -0.47325 0.039039 -0.17155 0.22226 -0.021088 -0.0023781 -0.57675 0 0 0 0 0.085208 0.0962 0.11711 0.33747 0.080616
5.2773 0.014604 0.016658 0 0.043859 0 0.034376 0 0.031164 0 0.0063604 0.067191 -13.756 -0.091273 -0.17276 0.1647 -0.035301 -0.50829 0.058818 -0.43042 -0.27121 -0.059863 -0.22117 -0.48901 0.061379 -0.10458 0.13432 -0.018159 -0.011495 -0.54442 0 0 0 0 0.11037 0.076467 0.13384 0.31046 0.065176
5.2813 0.0098392 0.012962 0 0.026383 0 -0.0010321 0 0.0082844 0 -0.017368 0.096413 -13.291 -0.08154 -0.15176 0.17556 -0.018428 -0.50485 0.033413 -0.38471 -0.28972 -0.062954 -0.24287 -0.49904 0.050743 -0.043282 0.051821 -0.021727 -0.0066942 -0.55781 0 0 0 0 0.13073 0.056016 0.12024 0.25386 0.031988
5.2852 0.0082047 0.011377 0 -0.0033818 0 -0.027753 0 -0.00096292 0 -0.023749 0.10867 -12.763 -0.053644 -0.11071 0.18145 -0.03186 -0.47644 0.015455 -0.35198 -0.32752 -0.072791 -0.2523 -0.49139 0.013282 0.0021328 -0.014518 -0.030265 0.0088619 -0.57259 0 0 0 0 0.1456 0.040442 0.08425 0.18033 -0.0087064
5.2891 0.0078909 0.010332 0 -0.029125 0 -0.029975 0 0.0062726 0 -0.012515 0.092543 -12.237 -0.010189 -0.05492 0.18176 -0.073191 -0.4263 0.010894 -0.33664 -0.3761 -0.085436 -0.24642 -0.45866 -0.041455 0.022656 -0.055113 -0.041636 0.030702 -0.53092 0 0 0 0 0.15513 0.035478 0.036699 0.10469 -0.04543
5.293 0.007598 0.0091447 0 -0.034622 0 -0.0066798 0 0.023106 0 0.0077944 0.052788 -11.785 0.043607 0.0055288 0.17636 -0.13524 -0.36332 0.026753 -0.34594 -0.41516 -0.090701 -0.21854 -0.40472 -0.090658 0.0031207 -0.052745 -0.051144 0.049087 -0.4136 0 0 0 0 0.1606 0.052608 0.0011635 0.057388 -0.055702
5.2969 0.0069163 0.0084607 0 -0.015008 0 0.026401 0 0.036829 0 0.025567 0.0087377 -11.432 0.093446 0.054902 0.16958 -0.19493 -0.3086 0.0529 -0.37269 -0.42254 -0.080707 -0.17451 -0.34378 -0.11005 -0.046793 -0.013392 -0.054758 0.055547 -0.25936 0 0 0 0 0.16451 0.089727 -0.0039791 0.057779 -0.032459
5.3008 0.0058731 0.0091278 0 0.018961 0 0.04628 0 0.037388 0 0.031358 -0.01786 -11.124 0.13146 0.087238 0.16442 -0.24035 -0.27083 0.078367 -0.40709 -0.39518 -0.058033 -0.12318 -0.29174 -0.098874 -0.11079 0.048898 -0.052997 0.050904 -0.13429 0 0 0 0 0.16639 0.13667 0.017257 0.099897 0.01356
5.3047 0.0047181 0.010837 0 0.047201 0 0.038819 0 0.023886 0 0.021794 -0.017304 -10.761 0.15255 0.099072 0.16273 -0.26425 -0.25382 0.096138 -0.44169 -0.33334 -0.026647 -0.07121 -0.25608 -0.060293 -0.17691 0.12388 -0.046907 0.036999 -0.07859 0 0 0 0 0.16508 0.18481 0.05865 0.17616 0.072179
5.3086 0.0041461 0.012091 0 0.05316 0 0.010013 0 0.0040913 0 0.0021273 0.001818 -10.275 0.15199 0.087903 0.16626 -0.26017 -0.25922 0.099084 -0.46743 -0.24071 0.0068258 -0.026599 -0.23242 -0.002066 -0.23096 0.19902 -0.038406 0.01734 -0.077219 0 0 0 0 0.15875 0.22308 0.10952 0.27377 0.12913
5.3125 0.0051626 0.011575 0 0.034559 0 -0.017535 0 -0.011761 0 -0.014706 0.019183 -9.6941 0.1252 0.053961 0.17646 -0.22039 -0.27878 0.081405 -0.46459 -0.13597 0.023872 -0.0042275 -0.21008 0.050702 -0.24746 0.24952 -0.032446 0.00098564 -0.078455 0 0 0 0 0.14434 0.22951 0.14315 0.35677 0.1538
5.3164 0.0081811 0.0094879 0 0.0045891 0 -0.021946 0 -0.017223 0 -0.014909 0.017288 -9.1173 0.088262 0.015177 0.18882 -0.16245 -0.29116 0.05727 -0.43441 -0.046533 0.020085 0.00017106 -0.18147 0.081263 -0.2329 0.27225 -0.03082 -0.0077418 -0.041616 0 0 0 0 0.12727 0.21026 0.1519 0.40358 0.14617
5.3203 0.012223 0.007422 0 -0.017369 0 9.1135e-05 0 -0.01192 0 0.0058646 -0.0064442 -8.6288 0.049423 -0.01931 0.20069 -0.093998 -0.28696 0.034336 -0.37855 0.016582 -0.0033288 -0.0093091 -0.14723 0.086823 -0.19286 0.26801 -0.033263 -0.0085219 0.029468 0 0 0 0 0.11207 0.17227 0.13768 0.40863 0.11197
5.3242 0.015431 0.0069624 0 -0.019162 0 0.030239 0 -0.00040699 0 0.036731 -0.038403 -8.2269 0.016742 -0.040893 0.20941 -0.022959 -0.25921 0.019458 -0.30099 0.045528 -0.042645 -0.027298 -0.11402 0.068076 -0.13475 0.23983 -0.03894 -0.0019751 0.094929 0 0 0 0 0.10348 0.1246 0.1054 0.37105 0.060067
5.3281 0.01675 0.0084817 0 -0.0038187 0 0.043658 0 0.010009 0 0.057355 -0.058874 -7.8358 0.0031505 -0.035478 0.21041 0.038112 -0.20027 0.021882 -0.21077 0.031317 -0.08751 -0.043439 -0.088185 0.031907 -0.071875 0.19438 -0.045508 0.0096302 0.11766 0 0 0 0 0.11054 0.085668 0.067779 0.29546 0.0099233
5.332 0.017047 0.01126 0 0.013995 0 0.029859 0 0.012014 0 0.052993 -0.056129 -7.3831 0.014212 -8.1005e-05 0.20188 0.076125 -0.12512 0.038891 -0.13271 -0.00946 -0.11669 -0.04469 -0.071593 0.00097445 -0.023476 0.15018 -0.04903 0.020611 0.095093 0 0 0 0 0.13619 0.07704 0.045901 0.21517 -0.011339
5.3359 0.01821 0.014496 0 0.020462 0 0.0013714 0 0.0024719 0 0.026902 -0.034592 -6.8612 0.042237 0.053107 0.18692 0.08979 -0.05455 0.059861 -0.08138 -0.054755 -0.12358 -0.030624 -0.062387 -0.01495 0.0063314 0.1166 -0.048949 0.028829 0.056961 0 0 0 0 0.17245 0.097625 0.042739 0.1531 -0.0017784
5.3398 0.020881 0.017819 0 0.014085 0 -0.017103 0 -0.013562 0 -0.0013838 -0.011373 -6.3172 0.081337 0.11448 0.16802 0.078114 -0.0022185 0.078101 -0.065781 -0.092011 -0.10675 -0.0030337 -0.058403 -0.013356 0.016702 0.097645 -0.045599 0.033684 0.035483 0 0 0 0 0.21247 0.14318 0.05649 0.12068 0.035514
5.3438 0.023179 0.020719 0 0.0063287 0 -0.0093655 0 -0.023672 0 -0.011561 -0.0035854 -5.7948 0.12412 0.17249 0.14829 0.041629 0.018608 0.086899 -0.092858 -0.10945 -0.067742 0.034235 -0.059517 0.0052869 0.0088991 0.095593 -0.039897 0.03515 0.037902 0 0 0 0 0.24794 0.20576 0.082256 0.12621 0.093236
5.3477 0.022007 0.021819 0 0.010411 0 0.019382 0 -0.01638 0 0.0011458 -0.015408 -5.2982 0.15373 0.19819 0.13534 -0.018033 -0.016919 0.077055 -0.17411 -0.089721 -0.018167 0.068042 -0.06753 0.030509 -0.012767 0.11143 -0.035051 0.033811 0.044161 0 0 0 0 0.25805 0.25981 0.10303 0.17687 0.14645
5.3516 0.015911 0.019338 0 0.027801 0 0.047342 0 0.0080556 0 0.023062 -0.034309 -4.8123 0.16453 0.18697 0.13137 -0.080818 -0.085994 0.058889 -0.27659 -0.050405 0.019662 0.086683 -0.08481 0.044829 -0.035733 0.13252 -0.0334 0.031518 0.026427 0 0 0 0 0.24217 0.28474 0.10703 0.24041 0.17335
5.3555 0.0067246 0.01273 0 0.044876 0 0.053173 0 0.034462 0 0.034652 -0.039607 -4.3401 0.15689 0.14167 0.13589 -0.13677 -0.1728 0.039667 -0.38177 -0.0040802 0.037969 0.086847 -0.11299 0.043493 -0.056564 0.15423 -0.035059 0.028449 -0.03023 0 0 0 0 0.20437 0.27592 0.094138 0.30091 0.16991
5.3594 -0.0016498 0.0038274 0 0.043755 0 0.030931 0 0.042722 0 0.026927 -0.017635 -3.9038 0.13278 0.068183 0.14756 -0.1773 -0.26163 0.025657 -0.47254 0.037196 0.032353 0.067307 -0.15161 0.024754 -0.072937 0.17307 -0.039645 0.024732 -0.12097 0 0 0 0 0.15072 0.23285 0.066849 0.34519 0.13644
5.3633 -0.0062172 -0.0040093 0 0.018414 0 -0.0074964 0 0.024374 0 0.0073796 0.027271 -3.5062 0.096889 -0.02085 0.16324 -0.19004 -0.32808 0.025268 -0.52327 0.054904 0.00025075 0.028318 -0.19656 -0.009833 -0.082982 0.18562 -0.04584 0.020407 -0.22599 0 0 0 0 0.093155 0.15971 0.032921 0.35632 0.079032
5.3672 -0.0068798 -0.0083367 0 -0.018294 0 -0.041688 0 -0.0085449 0 -0.0083537 0.074133 -3.1046 0.063 -0.092629 0.17484 -0.16891 -0.34564 0.039854 -0.51269 0.032842 -0.043184 -0.018264 -0.23962 -0.044428 -0.086347 0.19112 -0.050211 0.016876 -0.31743 0 0 0 0 0.055779 0.084049 0.010753 0.3293 0.025512
5.3711 -0.0058635 -0.0094518 0 -0.043552 0 -0.055226 0 -0.031398 0 -0.010057 0.09846 -2.639 0.039137 -0.13127 0.17897 -0.12679 -0.3225 0.059139 -0.45731 -0.017931 -0.079642 -0.060064 -0.27105 -0.067272 -0.083644 0.19152 -0.051553 0.015846 -0.36569 0 0 0 0 0.045669 0.028061 0.0053198 0.28258 -0.0063353
5.375 -0.0055389 -0.009855 0 -0.042161 0 -0.043644 0 -0.025973 0 0.00030869 0.08815 -2.0899 0.028418 -0.13067 0.17496 -0.071539 -0.26633 0.076786 -0.36873 -0.088528 -0.10031 -0.091042 -0.28462 -0.074014 -0.073822 0.18662 -0.049737 0.018402 -0.35001 0 0 0 0 0.064475 0.0018036 0.016088 0.22745 -0.010083
5.3789 -0.0068594 -0.011911 0 -0.017994 0 -0.015316 0 0.0051829 0 0.012544 0.051237 -1.5034 0.032541 -0.088678 0.16329 -0.012165 -0.18828 0.086572 -0.26182 -0.16753 -0.098159 -0.10621 -0.2813 -0.062422 -0.055751 0.17591 -0.045069 0.025364 -0.27224 0 0 0 0 0.11088 0.012254 0.040033 0.17607 0.017192
5.3828 -0.0095618 -0.016026 0 0.0097505 0 0.01319 0 0.040764 0 0.016783 0.010383 -0.95237 0.052298 -0.0094508 0.1483 0.033672 -0.1142 0.08005 -0.16932 -0.2282 -0.065468 -0.097839 -0.26796 -0.034235 -0.025911 0.15532 -0.039062 0.037076 -0.16088 0 0 0 0 0.17693 0.065605 0.065548 0.15125 0.071976
5.3867 -0.01331 -0.020983 0 0.021204 0 0.024924 0 0.056537 0 0.0086381 -0.011794 -0.47404 0.077111 0.070517 0.13931 0.05761 -0.068666 0.065869 -0.11726 -0.25238 -0.020034 -0.074089 -0.25139 -0.0059982 0.0099492 0.12598 -0.034277 0.04845 -0.053879 0 0 0 0 0.23751 0.13348 0.078639 0.15669 0.12612
5.3906 -0.018262 -0.02575 0 0.0088097 0 0.011022 0 0.041673 0 -0.011157 -0.0066439 -0.047434 0.10174 0.13234 0.1398 0.060758 -0.055552 0.053101 -0.10954 -0.23787 0.02609 -0.040468 -0.23256 0.014988 0.045846 0.090982 -0.031205 0.055992 0.031452 0 0 0 0 0.28151 0.19858 0.077718 0.18702 0.16634
5.3945 -0.024586 -0.030617 0 -0.020433 0 -0.023869 0 0.0039364 0 -0.038774 0.01619 0.37304 0.1228 0.1635 0.15131 0.045278 -0.074505 0.048818 -0.14598 -0.18511 0.064259 -0.00068245 -0.20597 0.024717 0.076387 0.053964 -0.02984 0.057273 0.11417 0 0 0 0 0.30184 0.24861 0.063943 0.23657 0.1846
5.3984 -0.031794 -0.036484 0 -0.052188 0 -0.063161 0 -0.037462 0 -0.067658 0.036071 0.81127 0.13705 0.15107 0.17416 0.015547 -0.12067 0.061983 -0.22211 -0.09734 0.084584 0.041465 -0.16422 0.020397 0.093738 0.021181 -0.029644 0.049611 0.2316 0 0 0 0 0.29162 0.26959 0.042008 0.29623 0.17377
5.4023 -0.03887 -0.043328 0 -0.073578 0 -0.087486 0 -0.063926 0 -0.088698 0.034831 1.2595 0.14338 0.0963 0.1999 -0.015606 -0.169 0.096609 -0.31041 0.0059069 0.080839 0.082372 -0.10367 0.0074476 0.088047 0.0068583 -0.028503 0.03439 0.40014 0 0 0 0 0.25241 0.25278 0.027013 0.3457 0.13891
5.4063 -0.04511 -0.049776 0 -0.077883 0 -0.086424 0 -0.066644 0 -0.093585 0.0075923 1.7043 0.14599 0.030419 0.2171 -0.038379 -0.19665 0.13709 -0.37957 0.1008 0.064961 0.12169 -0.026718 -0.0036193 0.066938 0.013007 -0.025506 0.019899 0.5928 0 0 0 0 0.2029 0.21667 0.024763 0.3755 0.10051
[truncated: 1,851,346 more chars]
