# Supplementary material for: Dataset from dynamic shake-table testing of five full-scale single leaf and cavity URM walls subjected to out-of-plane two-way bending
Source: Data Brief. 2019 Mar 20;24:103854. doi: 10.1016/j.dib.2019.103854 (PMC6480314; doi:10.1016/j.dib.2019.103854)
Supplement: Multimedia component 2 [file mmc2.zip › DATA/CSW-000-RF/Test26.txt]

0 -0.0022342 -0.0041654 0 -0.0017472 0 0.0010538 0 0.0036942 0 -0.0011972 0.0069666 -0.74313 -0.083091 0.0089192 -0.069392 -0.031827 -0.024006 -0.03078 -0.034732 -0.037543 0.0077799 0.057424 0.011429 0.0045172 -0.0035785 0.016515 0.0033991 0.03183 -0.029646 0 0 0 0 -0.080375 -0.037634 -0.020536 -0.057432 0.0081404
0.003907 -0.0027192 5.8324e-05 0 -0.0020804 0 -0.0024612 0 0.0042572 0 -0.0032121 0.009683 -0.75312 -0.074494 0.0073029 -0.065112 -0.037952 -0.025538 -0.037123 -0.051942 -0.042017 0.0050977 0.061326 0.0079195 0.00074784 -0.01397 0.017457 0.0033773 0.029025 -0.058668 0 0 0 0 -0.076698 -0.036806 -0.030916 -0.068153 0.009885
0.007813 -0.0033057 0.0025917 0 -0.0015484 0 -0.005773 0 0.0019141 0 -0.0049341 0.0083751 -0.73081 -0.069 0.0042588 -0.058334 -0.044962 -0.02809 -0.04204 -0.061402 -0.041988 0.0034915 0.060749 0.0046332 -0.0053854 -0.017255 0.012772 0.0038858 0.02522 -0.05044 0 0 0 0 -0.071806 -0.036518 -0.040013 -0.077041 0.010284
0.011719 -0.0031049 0.0024983 0 -0.001384 0 -0.0060684 0 -0.0027869 0 -0.006783 0.0037407 -0.67121 -0.067076 0.0013943 -0.049397 -0.052357 -0.030215 -0.04442 -0.060586 -0.037424 0.0031208 0.055813 0.0050699 -0.012006 -0.013239 0.006364 0.0049442 0.020843 -0.0056996 0 0 0 0 -0.065284 -0.037235 -0.046134 -0.082464 0.0096077
0.015625 -0.0019463 0.00052137 0 -0.0027948 0 -0.0033697 0 -0.0071548 0 -0.0092971 -0.0020729 -0.61239 -0.069142 0.0017157 -0.039233 -0.058602 -0.027943 -0.04226 -0.046717 -0.027961 0.004296 0.047971 0.0096657 -0.015154 -0.0025465 0.0060389 0.0062615 0.017091 0.053509 0 0 0 0 -0.05579 -0.039527 -0.046663 -0.081705 0.0086412
0.019532 -0.00039446 -0.0017654 0 -0.0053153 0 -0.00043372 0 -0.0089729 0 -0.011787 -0.0070894 -0.59777 -0.072789 0.0056934 -0.029617 -0.06198 -0.019556 -0.036458 -0.027254 -0.015985 0.0064503 0.041656 0.015087 -0.013116 0.0092819 0.014681 0.0069999 0.014984 0.10139 0 0 0 0 -0.043721 -0.042404 -0.043038 -0.076133 0.008369
0.023438 0.00081699 -0.003079 0 -0.0070805 0 4.7405e-05 0 -0.0082913 0 -0.01245 -0.010207 -0.63245 -0.07647 0.012046 -0.021093 -0.061875 -0.0062046 -0.028268 -0.0077571 -0.0030925 0.009081 0.038712 0.017331 -0.0068488 0.019275 0.029668 0.0067442 0.014508 0.12281 0 0 0 0 -0.03027 -0.044874 -0.037146 -0.067648 0.008832
0.027344 0.0012946 -0.0029758 0 -0.0067239 0 -0.00209 0 -0.0066758 0 -0.0099627 -0.01091 -0.67915 -0.07913 0.019534 -0.01394 -0.057941 0.010612 -0.018631 0.0079013 0.0094971 0.011737 0.039971 0.015647 0.0024824 0.025474 0.048002 0.0052547 0.015466 0.11523 0 0 0 0 -0.016686 -0.046183 -0.030404 -0.057773 0.0098416
0.03125 0.0010134 -0.001797 0 -0.0047241 0 -0.0047573 0 -0.0052519 0 -0.0047228 -0.0090858 -0.69663 -0.07961 0.026312 -0.0083303 -0.049943 0.028296 -0.0087141 0.015376 0.020268 0.013783 0.045768 0.013196 0.012903 0.025841 0.064815 0.0023372 0.017392 0.083985 0 0 0 0 -0.0048971 -0.045416 -0.024564 -0.048501 0.010914
0.035157 5.8164e-05 -0.00042681 0 -0.0027403 0 -0.0059175 0 -0.0040166 0 0.0015228 -0.0055433 -0.67952 -0.076674 0.029193 -0.0043945 -0.039007 0.040304 -0.00033426 0.010432 0.026454 0.013746 0.053118 0.013659 0.019958 0.018643 0.070309 -0.0016079 0.018847 0.04103 0 0 0 0 0.00077707 -0.041813 -0.02197 -0.043366 0.010556
0.039063 -0.0014443 8.8402e-06 0 -0.0018136 0 -0.0052411 0 -0.0029001 0 0.0069283 -0.0024006 -0.65939 -0.071593 0.028629 -0.0017871 -0.028256 0.044698 0.0062923 -0.0017413 0.02835 0.011474 0.05719 0.017356 0.022568 0.0072959 0.064642 -0.0053144 0.019076 0.0063476 0 0 0 0 0.00025496 -0.036999 -0.021925 -0.042486 0.0083851
0.042969 -0.0030868 -0.0012798 0 -0.0014902 0 -0.0036371 0 -0.0026628 0 0.01017 -0.0021081 -0.66893 -0.065061 0.025355 -0.00073389 -0.019177 0.041194 0.011214 -0.018497 0.026167 0.0069775 0.055567 0.021018 0.020936 -0.0065191 0.049448 -0.0081023 0.017997 0.0018239 0 0 0 0 -0.0061883 -0.031977 -0.023804 -0.045572 0.0044513
0.046875 -0.004062 -0.0039782 0 -0.00067769 0 -0.0017899 0 -0.0040145 0 0.010271 -0.0053459 -0.70902 -0.057862 0.020379 -0.0014662 -0.013032 0.03028 0.014602 -0.037072 0.020417 0.00047858 0.046401 0.021426 0.015775 -0.021005 0.027414 -0.0093743 0.01573 0.034372 0 0 0 0 -0.017754 -0.027757 -0.026841 -0.051957 -0.00096923
0.050782 -0.0035868 -0.006413 0 0.00096809 0 0.00031385 0 -0.0059682 0 0.0067877 -0.0097779 -0.75196 -0.051407 0.015728 -0.0047088 -0.011595 0.013736 0.016718 -0.053353 0.012198 -0.0073046 0.027323 0.018909 0.0091559 -0.033076 0.0047628 -0.0081816 0.012873 0.082434 0 0 0 0 -0.032448 -0.026059 -0.029706 -0.060008 -0.0069491
0.054688 -0.0016607 -0.0064501 0 0.0027336 0 0.0025473 0 -0.00591 0 0.00081923 -0.011389 -0.77433 -0.047124 0.013313 -0.0097616 -0.013609 -0.0024757 0.018284 -0.064763 0.0045392 -0.014157 0.002869 0.016783 0.0047552 -0.040179 -0.010186 -0.0050425 0.010713 0.10475 0 0 0 0 -0.045385 -0.027127 -0.031307 -0.066261 -0.011523
0.058594 0.00062192 -0.0031471 0 0.0037432 0 0.0040077 0 -0.0020517 0 -0.0045529 -0.0077085 -0.78242 -0.0452 0.012857 -0.015275 -0.017005 -0.015589 0.019536 -0.071877 -0.0011569 -0.018872 -0.021817 0.01735 0.0033933 -0.04234 -0.01635 -0.0010339 0.0095638 0.071344 0 0 0 0 -0.054415 -0.02985 -0.031872 -0.069313 -0.013933
0.0625 0.0017497 0.0022319 0 0.0037991 0 0.0037551 0 0.0041835 0 -0.0059178 -7.1615e-05 -0.80315 -0.045663 0.01383 -0.020194 -0.02053 -0.024442 0.020484 -0.075147 -0.0043042 -0.020756 -0.043384 0.018883 0.0050224 -0.039733 -0.014169 0.0030988 0.0093991 -0.0086805 0 0 0 0 -0.058526 -0.033341 -0.031743 -0.068515 -0.013841
0.066407 0.0010568 0.0069284 0 0.0032418 0 0.0021122 0 0.0087979 0 -0.0024843 0.007323 -0.85164 -0.048342 0.01535 -0.023303 -0.022907 -0.028479 0.021057 -0.075323 -0.0046456 -0.019293 -0.058439 0.017064 0.009024 -0.032915 -0.005361 0.0065258 0.009976 -0.090385 0 0 0 0 -0.057179 -0.036503 -0.031458 -0.063576 -0.011132
0.070313 -0.00055232 0.0086808 0 0.0023224 0 0.00072911 0 0.0087488 0 0.0026496 0.010793 -0.91041 -0.052283 0.015243 -0.022165 -0.022855 -0.028624 0.020874 -0.073235 -0.0031726 -0.014179 -0.061703 0.0094221 0.012451 -0.023704 0.0037928 0.0077267 0.010109 -0.1278 0 0 0 0 -0.050803 -0.037052 -0.032249 -0.055086 -0.0063166
0.074219 -0.0012013 0.0073043 0 0.0011195 0 0.0010037 0 0.0048995 0 0.0048198 0.0098985 -0.94282 -0.055287 0.013212 -0.018178 -0.022193 -0.028793 0.020154 -0.070323 -0.0028176 -0.008103 -0.058288 -0.001935 0.012913 -0.015523 0.0077214 0.0072097 0.0089976 -0.1099 0 0 0 0 -0.043735 -0.035107 -0.034139 -0.046496 -0.001628
0.078125 0.00042561 0.0045346 0 5.8236e-05 0 0.0025424 0 0.001248 0 0.001945 0.0071741 -0.92788 -0.056244 0.0096595 -0.012481 -0.02223 -0.03009 0.019067 -0.066759 -0.0048626 -0.002195 -0.051003 -0.012133 0.0099825 -0.0095443 0.0054691 0.0053984 0.0065739 -0.065546 0 0 0 0 -0.037526 -0.03099 -0.036823 -0.039105 0.0020276
0.082032 0.0039073 0.0024494 0 2.4632e-05 0 0.0035026 0 0.0011292 0 -0.0035105 0.0055479 -0.88299 -0.054221 0.005185 -0.0063931 -0.024175 -0.033161 0.017816 -0.06267 -0.010251 0.0025887 -0.042696 -0.017838 0.0037593 -0.0065477 -0.0029097 0.0028098 0.0029847 -0.035396 0 0 0 0 -0.033366 -0.025182 -0.039877 -0.033892 0.0039243
0.085938 0.0072893 0.0019814 0 0.0014897 0 0.0025584 0 0.0042465 0 -0.0067776 0.0061378 -0.85315 -0.047773 0.0010558 -0.0023333 -0.029874 -0.038001 0.016763 -0.058061 -0.020044 0.0051013 -0.037544 -0.01953 -0.0047279 -0.0071528 -0.015617 0.00033757 -0.0011521 -0.039249 0 0 0 0 -0.032389 -0.018537 -0.042413 -0.03182 0.0031567
0.089844 0.0084924 0.0026699 0 0.0035395 0 0.00032361 0 0.0073982 0 -0.0049732 0.0082035 -0.87633 -0.037287 -0.0012484 -0.0027193 -0.039076 -0.04233 0.016286 -0.053167 -0.03259 0.005642 -0.038235 -0.019727 -0.011884 -0.0094296 -0.026369 -0.0009008 -0.0042715 -0.0675 0 0 0 0 -0.033507 -0.012456 -0.043349 -0.03166 0.00010979
0.09375 0.0067583 0.0034439 0 0.0042515 0 -0.0013483 0 0.0078154 0 0.00085058 0.010503 -0.95463 -0.024897 -0.0019749 -0.0068478 -0.049215 -0.044681 0.016314 -0.04819 -0.045191 0.0056104 -0.042722 -0.019644 -0.015987 -0.011145 -0.032301 -0.00086132 -0.0058794 -0.097726 0 0 0 0 -0.034876 -0.0072806 -0.042754 -0.0315 -0.0039676
0.097657 0.0030422 0.0034363 0 0.0024839 0 -0.0013459 0 0.0055289 0 0.0073385 0.012135 -1.0538 -0.011952 -0.0014975 -0.013882 -0.058392 -0.044506 0.016764 -0.043095 -0.056192 0.0058682 -0.049209 -0.018116 -0.016476 -0.011177 -0.032621 0.00035865 -0.0059567 -0.11395 0 0 0 0 -0.035553 -0.003017 -0.040759 -0.030341 -0.0083745
0.10156 -0.00076413 0.0022563 0 -0.00067497 0 -0.00029785 0 0.0026641 0 0.011803 0.012243 -1.1284 9.8149e-05 -0.00036814 -0.022567 -0.064555 -0.041579 0.017509 -0.037764 -0.063986 0.0072802 -0.055466 -0.013584 -0.013248 -0.0086128 -0.027348 0.0025247 -0.0047274 -0.11069 0 0 0 0 -0.034704 0.00047796 -0.037621 -0.027317 -0.012394
0.10547 -0.0030181 -1.6204e-05 0 -0.0025458 0 0.00044972 0 0.0010194 0 0.013402 0.0097487 -1.1519 0.0083809 0.00047121 -0.029503 -0.063249 -0.036427 0.01836 -0.031296 -0.065374 0.011289 -0.056509 -0.0063792 -0.0072799 -0.0027292 -0.018698 0.0050057 -0.0034174 -0.086368 0 0 0 0 -0.031298 0.0037461 -0.033767 -0.021492 -0.014676
0.10938 -0.0030886 -0.0027253 0 -0.0012274 0 0.00053183 0 0.0007307 0 0.012217 0.0042238 -1.1292 0.013086 0.0012116 -0.032341 -0.055694 -0.031312 0.019282 -0.023149 -0.061653 0.017124 -0.051475 0.0014987 -0.0016965 0.0038649 -0.011784 0.007001 -0.0035775 -0.04198 0 0 0 0 -0.02642 0.007466 -0.029662 -0.014497 -0.015023
0.11328 -0.0014256 -0.0046259 0 0.0026049 0 0.00087389 0 0.00099634 0 0.0084765 -0.0028631 -1.0874 0.014983 0.0027369 -0.030617 -0.043391 -0.026686 0.020463 -0.0132 -0.053636 0.024154 -0.040964 0.0085452 0.0027036 0.0096486 -0.0080447 0.0083073 -0.0055505 0.011573 0 0 0 0 -0.020549 0.011822 -0.025087 -0.0071396 -0.01334
0.11719 0.00082185 -0.0044415 0 0.0062933 0 0.0022923 0 0.00133 0 0.0032863 -0.0083959 -1.0548 0.014921 0.0059583 -0.024267 -0.027854 -0.022507 0.022129 -0.0015167 -0.042013 0.031839 -0.025772 0.014894 0.0056995 0.013464 -0.0080713 0.0088238 -0.0093449 0.051378 0 0 0 0 -0.013978 0.016928 -0.019713 9.112e-05 -0.0095298
0.12109 0.0023462 -0.0018599 0 0.0075417 0 0.0041483 0 0.0016413 0 -0.00069756 -0.0098868 -1.0439 0.014286 0.012483 -0.013545 -0.011345 -0.017939 0.024726 0.011591 -0.02747 0.0395 -0.0072138 0.020967 0.0077847 0.013923 -0.011671 0.0085077 -0.014544 0.056992 0 0 0 0 -0.0068188 0.022891 -0.012787 0.0069197 -0.003315
0.125 0.0022653 0.0019505 0 0.0061356 0 0.0047652 0 0.0014419 0 -0.0008755 -0.0078179 -1.0503 0.015309 0.02345 -0.00075516 0.0026225 -0.010111 0.028818 0.024481 -0.011412 0.046515 0.011836 0.025592 0.011593 0.011009 -0.015601 0.0076279 -0.019017 0.031386 0 0 0 0 0.0011585 0.029626 -0.0033681 0.014393 0.0051835
0.12891 0.00062751 0.0050292 0 0.0035255 0 0.0032269 0 -0.00020858 0 0.0022051 -0.0054836 -1.0626 0.018173 0.036663 0.011689 0.013385 0.0017784 0.034078 0.035853 0.0046058 0.053004 0.029692 0.026518 0.018246 0.0068922 -0.017462 0.0065337 -0.021352 0.0045578 0 0 0 0 0.0097405 0.036722 0.0078219 0.023507 0.014761
0.13281 -0.0014673 0.0060614 0 0.0011413 0 0.00053355 0 -0.0035079 0 0.0040293 -0.0060965 -1.0737 0.022475 0.050417 0.022861 0.020876 0.017695 0.04028 0.045113 0.019632 0.059009 0.045707 0.023244 0.027712 0.002715 -0.016682 0.0053029 -0.021027 0.010133 0 0 0 0 0.018554 0.043888 0.020121 0.034597 0.024655
0.13672 -0.002406 0.0052411 0 -0.00056164 0 -0.0012116 0 -0.0069438 0 -0.00015497 -0.0098119 -1.0828 0.02751 0.062777 0.032064 0.025294 0.037074 0.047114 0.051864 0.032685 0.064552 0.059391 0.01873 0.03944 -0.00042786 -0.013187 0.0039781 -0.017828 0.054166 0 0 0 0 0.027072 0.05076 0.032665 0.047694 0.034013
0.14063 -0.0010937 0.0037658 0 -0.0015723 0 -0.0007301 0 -0.0081424 0 -0.0099142 -0.013571 -1.0892 0.031132 0.06949 0.038528 0.026797 0.05723 0.053882 0.055678 0.041255 0.069224 0.069506 0.017202 0.050568 -0.00096052 -0.0083347 0.0024792 -0.012144 0.10666 0 0 0 0 0.033527 0.056185 0.043179 0.061551 0.040819
0.14453 0.0022073 0.0025943 0 -0.0015091 0 0.0013891 0 -0.0060096 0 -0.018359 -0.013866 -1.0854 0.031514 0.069642 0.043227 0.026396 0.072958 0.059764 0.058087 0.044786 0.072391 0.075904 0.019707 0.056743 0.00065687 -0.0051335 0.0008026 -0.006767 0.1255 0 0 0 0 0.03666 0.059068 0.049904 0.072495 0.044083
0.14844 0.005916 0.001801 0 6.8184e-05 0 0.0034479 0 -0.0018863 0 -0.017477 -0.0096694 -1.0592 0.028543 0.06449 0.046632 0.024057 0.081889 0.064485 0.059821 0.043829 0.073569 0.078423 0.02226 0.056513 0.0037582 -0.004253 -0.00095064 -0.0031566 0.09082 0 0 0 0 0.036377 0.058888 0.052534 0.078413 0.043862
0.15234 0.0080987 0.0010417 0 0.0025289 0 0.0041944 0 0.0016728 0 -0.0056348 -0.0028447 -1.0044 0.022424 0.055247 0.048861 0.019521 0.082519 0.067855 0.061132 0.03898 0.072341 0.076852 0.019306 0.04928 0.0079754 -0.0056328 -0.0026606 -0.0021727 0.018552 0 0 0 0 0.032763 0.05525 0.050974 0.077867 0.040296
0.15625 0.0076602 0.00030796 0 0.0039411 0 0.0035786 0 0.003264 0 0.010151 0.0038623 -0.93043 0.013782 0.043762 0.0498 0.012227 0.073423 0.069677 0.061988 0.031233 0.06817 0.070881 0.0095127 0.03496 0.012997 -0.008519 -0.0041297 -0.0045612 -0.055871 0 0 0 0 0.026146 0.04771 0.045318 0.069356 0.033712
0.16016 0.0049012 -8.2555e-05 0 0.0026247 0 0.002286 0 0.0036467 0 0.019844 0.0088773 -0.86088 0.0051322 0.033631 0.048625 0.0018079 0.055345 0.069758 0.061038 0.023541 0.060778 0.061264 -0.0020835 0.016954 0.018774 -0.0095825 -0.004944 -0.0097109 -0.10471 0 0 0 0 0.018053 0.03662 0.036959 0.053319 0.025543
0.16406 0.0011359 -0.00019294 0 -0.00087903 0 0.00095401 0 0.0044786 0 0.018758 0.012035 -0.81995 -0.001339 0.025952 0.045608 -0.0094913 0.034762 0.068702 0.05759 0.01815 0.052031 0.051322 -0.0082477 0.00092499 0.024761 -0.0072195 -0.0051672 -0.014829 -0.12142 0 0 0 0 0.010333 0.024763 0.028653 0.035664 0.017824
0.16797 -0.0021979 -0.00076822 0 -0.0037387 0 -4.5528e-05 0 0.0063769 0 0.01076 0.013509 -0.81734 -0.0048136 0.020459 0.040931 -0.020132 0.014646 0.066578 0.051272 0.015665 0.042925 0.042756 -0.0062052 -0.010761 0.030165 -0.0014064 -0.0048777 -0.018561 -0.11478 0 0 0 0 0.0034587 0.01362 0.021541 0.019427 0.011342
0.17188 -0.0042467 -0.0024561 0 -0.0032449 0 -0.00041512 0 0.0084263 0 0.0036911 0.013224 -0.84248 -0.0048009 0.016528 0.034915 -0.028541 -0.0022742 0.063432 0.041952 0.01627 0.034484 0.037069 -0.00018554 -0.01634 0.033959 0.0073025 -0.0042024 -0.019765 -0.096774 0 0 0 0 -0.0023256 0.0045975 0.016566 0.007402 0.006702
0.17578 -0.0049016 -0.0047156 0 0.00044459 0 -1.2348e-05 0 0.0093459 0 0.0020441 0.011427 -0.87166 -0.00091304 0.012386 0.028334 -0.031686 -0.011925 0.059 0.029687 0.019399 0.028598 0.036427 0.0027187 -0.013942 0.033127 0.016521 -0.0034247 -0.016953 -0.077097 0 0 0 0 -0.0071604 0.00010724 0.014975 0.0039191 0.0046416
0.17969 -0.0045453 -0.0058346 0 0.00406 0 0.00075377 0 0.0086676 0 0.0040387 0.0092508 -0.88243 0.0046888 0.0061593 0.022731 -0.029129 -0.014261 0.053352 0.016723 0.022136 0.02634 0.039349 -0.00074352 -0.007338 0.025279 0.021631 -0.002989 -0.01159 -0.063225 0 0 0 0 -0.011853 0.0001962 0.015895 0.0081046 0.0043632
0.18359 -0.0037121 -0.0043829 0 0.0039961 0 0.00094131 0 0.0066657 0 0.0050426 0.0080017 -0.86593 0.010357 -0.0017804 0.018709 -0.022781 -0.011548 0.046771 0.0046194 0.023159 0.02743 0.043117 -0.0072378 -8.0823e-05 0.011195 0.021185 -0.0030172 -0.0057806 -0.05826 0 0 0 0 -0.016302 0.0032641 0.017951 0.016464 0.0049695
0.1875 -0.002849 -0.00073465 0 -0.00039239 0 -9.3032e-05 0 0.003631 0 0.0027954 0.0076622 -0.83087 0.015221 -0.010673 0.016567 -0.014114 -0.005152 0.039474 -0.005746 0.022118 0.031692 0.045838 -0.01036 0.0059581 -0.0078987 0.014732 -0.0035484 -0.00094255 -0.056338 0 0 0 0 -0.019935 0.0081489 0.020266 0.026617 0.005994
0.19141 -0.0021777 0.0029902 0 -0.0060972 0 -0.0018072 0 -0.0001777 0 -0.001065 0.0064763 -0.79726 0.018542 -0.019286 0.01646 -0.0049914 0.0033447 0.031755 -0.013623 0.019112 0.038775 0.04546 -0.0064968 0.0091632 -0.02991 0.0024565 -0.0045683 0.0014288 -0.043973 0 0 0 0 -0.021824 0.013427 0.021908 0.035852 0.0070006
0.19531 -0.001641 0.0046375 0 -0.0090386 0 -0.0027209 0 -0.0038741 0 -0.0038701 0.0025243 -0.78306 0.019766 -0.024096 0.01832 0.00098146 0.011805 0.024557 -0.018189 0.016639 0.047738 0.03904 0.0026818 0.0091207 -0.0471 -0.013072 -0.0058927 -0.00093823 -0.011057 0 0 0 0 -0.018505 0.016362 0.021445 0.03986 0.0076162
0.19922 -0.00098688 0.00372 0 -0.0075302 0 -0.0018815 0 -0.0059495 0 -0.0051752 -0.0040887 -0.79154 0.02028 -0.024839 0.020697 0.00374 0.019293 0.018661 -0.021115 0.017485 0.056172 0.029745 0.01277 0.009461 -0.054455 -0.02658 -0.0070772 -0.0059508 0.037927 0 0 0 0 -0.010158 0.016732 0.019509 0.039971 0.0080242
0.20313 -9.7492e-06 0.0014957 0 -0.0035281 0 -0.00011566 0 -0.0056283 0 -0.0067585 -0.010767 -0.80893 0.020687 -0.021958 0.023111 0.0040428 0.025784 0.014559 -0.022821 0.022581 0.062835 0.019814 0.0208 0.012002 -0.050322 -0.036039 -0.0079087 -0.012295 0.085476 0 0 0 0 0.0026988 0.014972 0.016628 0.037591 0.0083281
0.20703 0.001189 -0.00043851 0 -0.00073397 0 0.00043794 0 -0.0041608 0 -0.0099422 -0.014386 -0.81675 0.021507 -0.016258 0.02518 0.0029397 0.031338 0.012655 -0.023576 0.032236 0.06658 0.011512 0.026754 0.018119 -0.034386 -0.039975 -0.0081978 -0.018603 0.11536 0 0 0 0 0.019027 0.011783 0.013412 0.034307 0.0086149
0.21094 0.00214 -0.0014431 0 -0.001433 0 -0.0016776 0 -0.0040294 0 -0.013671 -0.013866 -0.80992 0.02335 -0.0094448 0.026548 0.0025626 0.036067 0.013702 -0.023167 0.04594 0.065412 0.0085991 0.03177 0.029238 -0.0078833 -0.036717 -0.0076245 -0.022669 0.1248 0 0 0 0 0.036393 0.0087283 0.010957 0.032831 0.008961
0.21484 0.0022404 -0.0018369 0 -0.0048205 0 -0.0056218 0 -0.0062764 0 -0.015374 -0.010921 -0.80375 0.026242 -0.0043226 0.027384 0.0053272 0.040054 0.017456 -0.020751 0.058983 0.058702 0.01272 0.035967 0.042687 0.018697 -0.028281 -0.0060927 -0.022973 0.12177 0 0 0 0 0.049604 0.0083301 0.01046 0.035311 0.0093864
0.21875 0.0011424 -0.0020365 0 -0.0079926 0 -0.0087206 0 -0.0088203 0 -0.01329 -0.0083893 -0.81976 0.029766 -0.0012274 0.02807 0.010719 0.043223 0.022746 -0.016197 0.067904 0.048231 0.020942 0.03852 0.054572 0.03737 -0.017992 -0.003874 -0.020577 0.11244 0 0 0 0 0.056763 0.011057 0.011825 0.040636 0.0099443
0.22266 -0.00097 -0.0021047 0 -0.008453 0 -0.0086927 0 -0.0081912 0 -0.0077152 -0.007894 -0.86214 0.033771 0.00021536 0.028785 0.017858 0.0454 0.028865 -0.009559 0.070981 0.035167 0.030974 0.039354 0.062482 0.04413 -0.0075926 -0.0011375 -0.016399 0.09522 0 0 0 0 0.057159 0.0169 0.014886 0.047719 0.010734
0.22656 -0.0033958 -0.0021402 0 -0.0059689 0 -0.0055788 0 -0.0034196 0 -0.00045335 -0.00893 -0.90938 0.038124 0.0007766 0.029685 0.025443 0.046412 0.035035 -0.00111 0.067046 0.020922 0.040103 0.039815 0.064202 0.03612 0.001252 0.0019038 -0.011632 0.068817 0 0 0 0 0.050741 0.025491 0.019309 0.055138 0.011874
0.23047 -0.0052166 -0.0026534 0 -0.0024519 0 -0.0016222 0 0.0021156 0 0.0062451 -0.0098034 -0.93337 0.042879 0.0028744 0.030876 0.029803 0.045822 0.039587 0.0077127 0.055654 0.0085902 0.042555 0.041197 0.056203 0.011743 0.0056478 0.0047129 -0.0090137 0.042311 0 0 0 0 0.038849 0.035111 0.024167 0.059694 0.013667
0.23438 -0.0057238 -0.004066 0 -0.00024653 0 0.0006776 0 0.0034738 0 0.01021 -0.0091495 -0.92898 0.047809 0.0073769 0.03211 0.029556 0.044342 0.041962 0.014508 0.043211 -0.00027515 0.038416 0.042867 0.04315 -0.015273 0.0057857 0.0068081 -0.0094815 0.031065 0 0 0 0 0.027418 0.042558 0.028104 0.060674 0.015709
0.23828 -0.0047675 -0.0057843 0 -0.00032849 0 0.0005267 0 -0.00077283 0 0.0098301 -0.0066887 -0.92174 0.052542 0.013538 0.033226 0.024889 0.04228 0.042096 0.018239 0.032904 -0.0056596 0.029441 0.04243 0.028016 -0.037635 0.0018069 0.008004 -0.012769 0.039472 0 0 0 0 0.018806 0.046295 0.030572 0.058465 0.017452
0.24219 -0.0028353 -0.0061713 0 -0.0017585 0 -0.00077521 0 -0.0064542 0 0.0051937 -0.0030452 -0.9422 0.056596 0.020229 0.034075 0.016316 0.039827 0.040041 0.018254 0.027026 -0.0079022 0.017687 0.037954 0.013279 -0.04988 -0.0060781 0.0082006 -0.018346 0.050509 0 0 0 0 0.014523 0.045168 0.031168 0.053586 0.018278
0.24609 -0.00077032 -0.0038955 0 -0.0026414 0 -0.0010718 0 -0.007325 0 -0.00099504 0.00074441 -0.99283 0.058967 0.025031 0.03443 0.0049647 0.037057 0.035919 0.013911 0.028047 -0.0079333 0.0067834 0.029827 0.0021134 -0.045654 -0.01767 0.0073156 -0.025073 0.037888 0 0 0 0 0.015853 0.037656 0.029367 0.046909 0.017024
0.25 0.00075444 0.00057768 0 -0.001694 0 0.00097879 0 -0.0010316 0 -0.0045088 0.0036553 -1.0453 0.057927 0.02362 0.033975 -0.0062203 0.033559 0.030666 0.0066189 0.034642 -0.0087211 0.0024152 0.020193 -0.0036287 -0.026612 -0.030786 0.0058383 -0.030186 -0.0083067 0 0 0 0 0.020672 0.024152 0.025141 0.039912 0.012087
0.25391 0.0016629 0.0050483 0 0.00084263 0 0.0049973 0 0.008387 0 -0.0027758 0.0051439 -1.0745 0.053686 0.016029 0.032704 -0.015771 0.028999 0.02535 -0.00083852 0.041657 -0.01194 0.0045295 0.010742 -0.0066119 -0.0048132 -0.042184 0.0045429 -0.032543 -0.069009 0 0 0 0 0.024986 0.0082387 0.019454 0.033036 0.0040799
0.25781 0.0024482 0.0073597 0 0.0035797 0 0.0091389 0 0.014022 0 0.0025477 0.0056168 -1.0919 0.04652 0.002821 0.030509 -0.023397 0.023152 0.020388 -0.0070643 0.046278 -0.018072 0.01219 0.0014607 -0.0085888 0.012709 -0.049635 0.0038435 -0.031815 -0.11144 0 0 0 0 0.0269 -0.0080132 0.012672 0.026168 -0.0064497
0.26172 0.0036531 0.0071601 0 0.0051711 0 0.01119 0 0.0122 0 0.0065588 0.0063563 -1.1354 0.036995 -0.014827 0.027297 -0.029116 0.015884 0.016101 -0.010815 0.045964 -0.027199 0.023736 -0.0083563 -0.011404 0.019257 -0.051002 0.0041012 -0.028004 -0.1179 0 0 0 0 0.024868 -0.022456 0.0051718 0.019105 -0.018676
0.26563 0.0052664 0.0058591 0 0.0052105 0 0.0098791 0 0.0053384 0 0.0053184 0.0085635 -1.2219 0.026811 -0.033538 0.022725 -0.033494 0.0072191 0.012812 -0.010238 0.037294 -0.0384 0.03466 -0.0183 -0.017928 0.0043333 -0.041844 0.005847 -0.021756 -0.099397 0 0 0 0 0.017355 -0.030843 -0.0025749 0.01147 -0.030386
0.26953 0.0065844 0.0049243 0 0.004125 0 0.0057019 0 -0.00076842 0 -0.00054574 0.012179 -1.3129 0.01887 -0.04828 0.017261 -0.03765 -0.001295 0.010066 -0.0066411 0.024238 -0.048369 0.040117 -0.026655 -0.027262 -0.02489 -0.024988 0.0084164 -0.015845 -0.081782 0 0 0 0 0.0078972 -0.032478 -0.0099237 0.004031 -0.03887
0.27344 0.0067085 0.0044176 0 0.0024001 0 0.00066923 0 -0.0021183 0 -0.0063807 0.01572 -1.3398 0.014255 -0.057498 0.011366 -0.041387 -0.0084778 0.0075718 -0.0013793 0.010809 -0.055462 0.03937 -0.032135 -0.037285 -0.05913 -0.0044803 0.011152 -0.011596 -0.080975 0 0 0 0 -0.00075561 -0.028475 -0.016497 -0.0021219 -0.043252
0.27734 0.0052649 0.0032786 0 0.0001072 0 -0.0030118 0 0.00078589 0 -0.0076523 0.017512 -1.2715 0.013506 -0.060472 0.0054301 -0.044175 -0.013369 0.005172 0.0045706 7.0343e-05 -0.058633 0.03253 -0.035333 -0.046159 -0.090882 0.016113 0.013537 -0.0098028 -0.092439 0 0 0 0 -0.0066847 -0.019927 -0.021939 -0.0060002 -0.043085
0.28125 0.0027062 0.00082504 0 -0.002734 0 -0.0044275 0 0.0044537 0 -0.0036191 0.017156 -1.1539 0.016919 -0.05692 -8.9589e-06 -0.044906 -0.014726 0.0027462 0.010055 -0.0042017 -0.056868 0.020576 -0.037806 -0.051355 -0.11036 0.031797 0.014919 -0.011168 -0.10165 0 0 0 0 -0.0077419 -0.0085153 -0.025739 -0.0062092 -0.038118
0.28516 -5.4485e-05 -0.0023555 0 -0.005458 0 -0.0043501 0 0.0057929 0 0.0027429 0.015632 -1.0751 0.022856 -0.048925 -0.0039807 -0.041238 -0.011141 0.00034674 0.013649 0.0016686 -0.050284 0.008076 -0.039565 -0.049684 -0.1052 0.034426 0.014519 -0.01532 -0.099421 0 0 0 0 -0.0028053 0.0017033 -0.027033 -0.0012011 -0.029794
0.28906 -0.0022944 -0.0050662 0 -0.0067046 0 -0.0041268 0 0.0040739 0 0.0077939 0.013882 -1.0859 0.027934 -0.040735 -0.006554 -0.034138 -0.0046302 -0.0019511 0.015661 0.013036 -0.042114 -0.00092291 -0.03792 -0.043662 -0.083481 0.026459 0.012974 -0.019884 -0.084987 0 0 0 0 0.0042732 0.0083632 -0.026515 0.0066258 -0.021603
0.29297 -0.0038072 -0.0067494 0 -0.0053559 0 -0.0041547 0 0.00055144 0 0.0097901 0.011501 -1.1552 0.030607 -0.033871 -0.0077915 -0.024577 0.0036466 -0.0041852 0.016341 0.027064 -0.0338 -0.0050987 -0.029502 -0.035064 -0.050932 0.010447 0.010687 -0.023739 -0.058507 0 0 0 0 0.011308 0.010752 -0.024575 0.015774 -0.015152
0.29688 -0.0046917 -0.0077416 0 -0.0016841 0 -0.0035921 0 -0.002852 0 0.0088364 0.0071656 -1.207 0.029655 -0.029481 -0.007841 -0.013845 0.012392 -0.0064367 0.016042 0.040784 -0.026657 -0.0037552 -0.013778 -0.025883 -0.014146 -0.010155 0.0081017 -0.025916 -0.017964 0 0 0 0 0.016185 0.0086382 -0.021718 0.024643 -0.011808
0.30078 -0.0049651 -0.0083139 0 0.0024248 0 -0.001712 0 -0.0044796 0 0.0054605 0.00047264 -1.1984 0.023639 -0.028569 -0.006946 -0.0048239 0.019198 -0.0090133 0.015411 0.049314 -0.022505 0.0031913 0.005546 -0.019718 0.014946 -0.027802 0.005962 -0.025145 0.033346 0 0 0 0 0.015572 0.0023522 -0.018951 0.030382 -0.013518
0.30469 -0.0044978 -0.0078694 0 0.0045275 0 0.0006097 0 -0.0035633 0 0.00020376 -0.0069115 -1.156 0.015033 -0.029479 -0.0057983 -0.00016132 0.022276 -0.012166 0.015623 0.051265 -0.021278 0.011718 0.022935 -0.018436 0.028313 -0.034581 0.0046613 -0.022361 0.080302 0 0 0 0 0.0098114 -0.0044554 -0.017526 0.031918 -0.018984
0.30859 -0.0033228 -0.0055007 0 0.0031936 0 0.0011948 0 -0.00091573 0 -0.0054667 -0.012327 -1.1357 0.006706 -0.030735 -0.0046308 0.0005342 0.021966 -0.015662 0.017385 0.049068 -0.021953 0.019349 0.035068 -0.020757 0.028377 -0.030433 0.0039371 -0.019084 0.10418 0 0 0 0 0.0015672 -0.0093763 -0.017593 0.030581 -0.025965
0.3125 -0.0018826 -0.0013626 0 -0.0010495 0 -0.0012453 0 0.00096771 0 -0.0089245 -0.014561 -1.1557 0.00063763 -0.031578 -0.0034496 -0.0019238 0.01876 -0.019123 0.021299 0.044761 -0.023893 0.024954 0.042643 -0.025408 0.017789 -0.016546 0.0035278 -0.016347 0.10114 0 0 0 0 -0.0070498 -0.01096 -0.019041 0.027598 -0.032876
0.31641 -0.00080337 0.0028584 0 -0.0059558 0 -0.005205 0 -0.00060349 0 -0.0081652 -0.01512 -1.1789 -0.0010854 -0.031367 -0.0021544 -0.0060877 0.01353 -0.021977 0.028004 0.040974 -0.026376 0.027784 0.048381 -0.030581 0.00073869 0.0043964 0.00307 -0.015257 0.090266 0 0 0 0 -0.013481 -0.007916 -0.021523 0.024638 -0.037935
0.32031 -0.00032965 0.0051828 0 -0.0087368 0 -0.00708 0 -0.00603 0 -0.004061 -0.016861 -1.1619 0.0049028 -0.029747 -8.937e-05 -0.0075489 0.0088525 -0.022152 0.038895 0.042664 -0.028325 0.028486 0.053557 -0.032257 -0.014031 0.023377 0.0018796 -0.017374 0.09828 0 0 0 0 -0.012436 0.0014071 -0.023512 0.02544 -0.037773
0.32422 -8.5041e-08 0.0050993 0 -0.0075574 0 -0.0042905 0 -0.012322 0 -0.00024696 -0.021149 -1.1084 0.015374 -0.02766 0.0029328 -0.0044043 0.0066175 -0.019254 0.052044 0.048967 -0.029397 0.029901 0.056667 -0.030033 -0.02307 0.033703 0.00016157 -0.021132 0.13327 0 0 0 0 -0.0049565 0.013765 -0.023742 0.030204 -0.033454
0.32813 0.0010115 0.0039432 0 -0.0027178 0 0.0020138 0 -0.015089 0 -7.0473e-05 -0.026273 -1.0641 0.02844 -0.025404 0.0069044 0.0032935 0.0071989 -0.013216 0.066189 0.058343 -0.029492 0.033025 0.055365 -0.024531 -0.027145 0.034004 -0.0017391 -0.025478 0.17407 0 0 0 0 0.007916 0.027756 -0.021842 0.0384 -0.025842
0.33203 0.0031109 0.003451 0 0.0031288 0 0.0074658 0 -0.012251 0 -0.003445 -0.028587 -1.0591 0.042081 -0.023195 0.011681 0.014791 0.010534 -0.0042972 0.079897 0.068831 -0.028567 0.038415 0.049276 -0.016785 -0.027791 0.024306 -0.0034146 -0.029337 0.18707 0 0 0 0 0.024697 0.042008 -0.017739 0.049123 -0.016095
0.33594 0.0057498 0.0040364 0 0.0062431 0 0.0080377 0 -0.0059163 0 -0.0069018 -0.025307 -1.0691 0.052987 -0.021124 0.016788 0.027614 0.015768 0.0066727 0.090398 0.076503 -0.026538 0.046037 0.04054 -0.009105 -0.028811 0.0068338 -0.0040287 -0.030947 0.15449 0 0 0 0 0.0426 0.054588 -0.011775 0.060398 -0.0064106
0.33984 0.0076617 0.0045886 0 0.0042837 0 0.003482 0 -0.00038236 0 -0.0068679 -0.016503 -1.0434 0.058258 -0.019099 0.020809 0.035784 0.019483 0.016536 0.094785 0.076886 -0.023957 0.052724 0.031597 -0.0050819 -0.034513 -0.008969 -0.0028916 -0.029427 0.086945 0 0 0 0 0.056936 0.06387 -0.006263 0.068816 -0.00035702
0.34375 0.0077214 0.0038666 0 -0.0015376 0 -0.0024851 0 0.0018304 0 -0.0028167 -0.004865 -0.96716 0.058702 -0.017288 0.022897 0.036862 0.01967 0.023239 0.093529 0.070312 -0.021703 0.055734 0.022755 -0.0052833 -0.043539 -0.018 -0.00040214 -0.025959 0.010903 0 0 0 0 0.06636 0.069927 -0.0028719 0.073473 0.001022
0.34766 0.0057582 0.0018662 0 -0.0066573 0 -0.0053675 0 0.0019452 0 0.0027598 0.0061792 -0.88312 0.055078 -0.016016 0.022485 0.029817 0.015362 0.025635 0.087147 0.057375 -0.020519 0.053314 0.012224 -0.0096673 -0.053756 -0.018478 0.0030585 -0.021487 -0.053442 0 0 0 0 0.070453 0.072583 -0.0025003 0.074095 -0.0027682
0.35156 0.0027206 -0.00025018 0 -0.006296 0 -0.0035039 0 0.003056 0 0.0070679 0.014351 -0.84594 0.048559 -0.015696 0.019134 0.014365 0.0060109 0.022892 0.076622 0.039299 -0.02121 0.043976 -0.001456 -0.017725 -0.062259 -0.0098256 0.0069642 -0.017155 -0.10219 0 0 0 0 0.069331 0.071752 -0.0058051 0.070793 -0.011824
0.35547 0.00011893 -0.0013517 0 0.00055291 0 0.0009856 0 0.0066508 0 0.0092438 0.01929 -0.86202 0.041751 -0.017623 0.012053 -0.0082959 -0.0081271 0.014074 0.064506 0.019212 -0.025898 0.025137 -0.017288 -0.027683 -0.061505 0.00509 0.0099555 -0.015403 -0.14087 0 0 0 0 0.064124 0.066332 -0.013391 0.064213 -0.025809
0.35938 -0.00082379 -0.0012059 0 0.0097541 0 0.0044029 0 0.011248 0 0.010007 0.022123 -0.88695 0.037062 -0.021354 0.003428 -0.030576 -0.022121 0.0033926 0.054348 0.0015919 -0.033721 0.0017837 -0.032247 -0.036399 -0.051804 0.016992 0.011331 -0.016337 -0.17332 0 0 0 0 0.059142 0.057926 -0.022102 0.057232 -0.040368
0.36328 0.00022523 -0.00020212 0 0.014979 0 0.0046026 0 0.01427 0 0.0098787 0.024316 -0.8826 0.034919 -0.026181 -0.0054122 -0.048875 -0.033375 -0.0068404 0.047039 -0.012063 -0.043598 -0.023068 -0.043749 -0.042902 -0.035707 0.022331 0.011039 -0.01929 -0.19868 0 0 0 0 0.056016 0.047411 -0.03022 0.050836 -0.053313
0.36719 0.0026405 0.0014082 0 0.012855 0 0.002437 0 0.014718 0 0.0085406 0.026444 -0.86391 0.035389 -0.031292 -0.013265 -0.060423 -0.039884 -0.014731 0.042912 -0.020762 -0.054265 -0.046701 -0.051505 -0.046636 -0.016223 0.019013 0.0091805 -0.023447 -0.21506 0 0 0 0 0.055787 0.035703 -0.036355 0.045687 -0.062855
0.37109 0.0052504 0.0036515 0 0.0058788 0 0.00071942 0 0.013693 0 0.0060071 0.027583 -0.87715 0.038141 -0.035227 -0.018354 -0.061751 -0.039124 -0.017798 0.041766 -0.023448 -0.06344 -0.065196 -0.05691 -0.047219 0.0012837 0.0055855 0.006061 -0.027326 -0.2212 0 0 0 0 0.059314 0.024259 -0.038709 0.042367 -0.066567
0.375 0.0069566 0.0062658 0 0.00031821 0 0.0019106 0 0.012609 0 0.0036587 0.025948 -0.93531 0.041343 -0.035905 -0.018944 -0.052414 -0.031319 -0.014983 0.041138 -0.020865 -0.067167 -0.074388 -0.060829 -0.045688 0.0090673 -0.012928 0.0028367 -0.028564 -0.21418 0 0 0 0 0.064919 0.015746 -0.036617 0.040607 -0.063232
0.37891 0.0072407 0.0083873 0 0.00083531 0 0.0063037 0 0.011546 0 0.0032457 0.020628 -0.9911 0.043598 -0.033772 -0.016122 -0.037625 -0.02099 -0.0091109 0.039136 -0.015734 -0.06512 -0.075846 -0.06232 -0.043568 0.0081263 -0.029536 0.00032316 -0.027128 -0.18987 0 0 0 0 0.069567 0.010708 -0.032168 0.039431 -0.055621
0.38281 0.0063179 0.0091404 0 0.0065522 0 0.01173 0 0.0096219 0 0.0046694 0.013064 -0.98545 0.044408 -0.029477 -0.01062 -0.020048 -0.010721 -0.0019071 0.035287 -0.0092333 -0.057434 -0.070448 -0.059652 -0.04131 0.0004991 -0.041153 -0.0011689 -0.023362 -0.14934 0 0 0 0 0.071541 0.0091717 -0.026495 0.038412 -0.045258
0.38672 0.0048881 0.0085213 0 0.011999 0 0.014791 0 0.0065376 0 0.0053078 0.0066134 -0.91764 0.043473 -0.023973 -0.0033992 -0.002419 -0.003066 0.0047806 0.029511 -0.0025104 -0.044764 -0.059508 -0.052413 -0.039198 -0.010763 -0.045424 -0.0014502 -0.017908 -0.10364 0 0 0 0 0.069316 0.010796 -0.020767 0.037153 -0.033829
0.39063 0.0036598 0.0074255 0 0.011914 0 0.012957 0 0.0031353 0 0.0022582 0.0040508 -0.85305 0.040648 -0.019711 0.0035243 0.010855 -0.0021966 0.0076696 0.023045 0.0026592 -0.029155 -0.045304 -0.042306 -0.036955 -0.017937 -0.040422 -0.00038669 -0.012511 -0.067388 0 0 0 0 0.060436 0.014147 -0.016685 0.035072 -0.024249
0.39453 0.0029571 0.0066386 0 0.0055571 0 0.0064202 0 0.00033097 0 -0.0044553 0.0049893 -0.85495 0.037082 -0.01853 0.0081392 0.01863 -0.0067534 0.0064186 0.018624 0.0054409 -0.015282 -0.032123 -0.031681 -0.033862 -0.015559 -0.032257 0.0012191 -0.0090757 -0.044733 0 0 0 0 0.047396 0.015907 -0.014195 0.032041 -0.017935
0.39844 0.0026437 0.0059296 0 -0.0030392 0 -0.0015615 0 -0.0019624 0 -0.011089 0.005832 -0.91662 0.033245 -0.020216 0.010036 0.021654 -0.014089 0.002187 0.017152 0.0058197 -0.0049843 -0.021611 -0.021368 -0.02974 -0.0042451 -0.024637 0.0029567 -0.0078784 -0.023718 0 0 0 0 0.0326 0.014781 -0.012525 0.028042 -0.014587
0.40234 0.002351 0.0043805 0 -0.008578 0 -0.0064962 0 -0.004358 0 -0.012954 0.0027413 -0.97164 0.029323 -0.024152 0.0091 0.020609 -0.021965 -0.0039405 0.018905 0.0038672 0.00074722 -0.014783 -0.010185 -0.024615 0.014438 -0.019708 0.0045849 -0.0088688 0.01124 0 0 0 0 0.017866 0.010157 -0.011033 0.02303 -0.013792
0.40625 0.0017869 0.0016486 0 -0.0084243 0 -0.005759 0 -0.006629 0 -0.0083228 -0.0048401 -0.97016 0.025336 -0.029003 0.0054479 0.016502 -0.027339 -0.010362 0.023703 -0.00021106 0.0012124 -0.012573 0.0032409 -0.018723 0.037164 -0.019276 0.0058939 -0.011654 0.059839 0 0 0 0 0.0054316 0.0017569 -0.0088557 0.016919 -0.014806
0.41016 0.00089793 -0.0013152 0 -0.0038665 0 -0.0006706 0 -0.007502 0 7.6102e-05 -0.013402 -0.93243 0.020797 -0.030915 0.00034507 0.01152 -0.026072 -0.014332 0.028915 -0.0051393 -0.0022414 -0.014998 0.018146 -0.013324 0.055068 -0.021888 0.0067781 -0.014611 0.10148 0 0 0 0 -0.0022206 -0.0083786 -0.0051729 0.0097949 -0.016006
0.41406 -0.00016575 -0.003021 0 0.0015923 0 0.0043935 0 -0.0062202 0 0.0072104 -0.018181 -0.91926 0.01562 -0.028394 -0.0043741 0.0075732 -0.019977 -0.015685 0.031752 -0.0090749 -0.0059377 -0.019202 0.031272 -0.0093232 0.064664 -0.023011 0.0073677 -0.016503 0.11359 0 0 0 0 -0.006806 -0.016842 -0.00084807 0.002438 -0.016523
0.41797 -0.0011739 -0.0029046 0 0.0048939 0 0.0054539 0 -0.0039733 0 0.0094491 -0.017093 -0.95786 0.0099826 -0.021153 -0.0080218 0.0054246 -0.010693 -0.014742 0.031214 -0.011056 -0.0084321 -0.023863 0.039084 -0.0070158 0.065726 -0.020704 0.007615 -0.017047 0.094859 0 0 0 0 -0.0094832 -0.022062 0.0034256 -0.0046836 -0.016338
0.42188 -0.0019062 -0.0018746 0 0.0049739 0 0.0021201 0 -0.0030591 0 0.0067287 -0.012281 -1.0127 0.004199 -0.0094242 -0.010089 0.0056686 -0.00021227 -0.012068 0.026768 -0.01028 -0.0086069 -0.027726 0.040633 -0.0064879 0.059124 -0.013641 0.0074416 -0.016175 0.068088 0 0 0 0 -0.011505 -0.022846 0.0069308 -0.011101 -0.015592
0.42578 -0.0021882 -0.0013119 0 0.0026821 0 -0.0022973 0 -0.0043274 0 0.0018566 -0.0081142 -1.0338 -0.00069052 0.0055001 -0.01006 0.0092658 0.0074931 -0.0089074 0.018508 -0.0054842 -0.0054803 -0.028939 0.038421 -0.0074547 0.048383 -0.0013321 0.0064872 -0.014184 0.058692 0 0 0 0 -0.014785 -0.017837 0.0083878 -0.015914 -0.014884
0.42969 -0.0019168 -0.0016157 0 -0.00018996 0 -0.0038588 0 -0.0058677 0 -0.001926 -0.0076448 -1.0198 -0.0034295 0.019273 -0.0088683 0.015318 0.0095356 -0.0068492 0.0099105 0.0020138 -0.0009622 -0.02754 0.036395 -0.0081202 0.041055 0.010989 0.0045548 -0.012152 0.071077 0 0 0 0 -0.019617 -0.0099483 0.0078301 -0.018978 -0.014835
0.43359 -0.0010941 -0.0018617 0 -0.0019357 0 -0.0014038 0 -0.0048466 0 -0.003061 -0.010563 -1.0168 -0.0038813 0.029704 -0.0073778 0.022402 0.0065475 -0.0060839 0.0030432 0.010267 0.0031768 -0.024982 0.036714 -0.0074188 0.039256 0.019522 0.0017818 -0.010321 0.087058 0 0 0 0 -0.024571 -0.0020298 0.0061538 -0.020765 -0.01525
0.4375 0.00015929 -0.00086721 0 -0.0016648 0 0.0028026 0 -0.00077232 0 -0.0022014 -0.013904 -1.0551 -0.002148 0.035614 -0.0060822 0.029362 -0.00070385 -0.0065532 -0.0011771 0.017783 0.0059158 -0.022597 0.037999 -0.0047714 0.043178 0.022187 -0.0016851 -0.0085783 0.085791 0 0 0 0 -0.028299 0.0041821 0.0039976 -0.021624 -0.015807
0.44141 0.0016271 0.0015511 0 0.00037525 0 0.0055288 0 0.0034991 0 -0.0011907 -0.014355 -1.1055 0.001406 0.036149 -0.0054484 0.034793 -0.010911 -0.0079936 -0.0022281 0.022828 0.0063304 -0.0221 0.036435 0.00025789 0.051834 0.017354 -0.0056101 -0.0065859 0.062202 0 0 0 0 -0.029094 0.0069994 0.0021127 -0.022008 -0.016007
0.44531 0.0030341 0.0044049 0 0.0030125 0 0.0055118 0 0.0044373 0 -0.0014092 -0.010214 -1.1108 0.0050073 0.030982 -0.006016 0.035173 -0.021222 -0.0097666 -0.001597 0.021559 0.0037852 -0.027754 0.028756 0.0075533 0.059069 0.0056348 -0.009232 -0.0030475 0.025776 0 0 0 0 -0.023603 0.0047271 0.0014593 -0.02278 -0.014659
0.44922 0.0040774 0.0064216 0 0.0048343 0 0.0040285 0 0.0014871 0 -0.0026758 -0.0020597 -1.0577 0.0066091 0.024009 -0.0073101 0.03062 -0.029929 -0.011511 -0.0029945 0.014719 0.00031609 -0.039166 0.014726 0.014885 0.059446 -0.0054851 -0.011964 0.0019627 -0.013804 0 0 0 0 -0.014031 0.00045839 0.0013629 -0.024235 -0.012102
0.45313 0.0044806 0.0069067 0 0.0049019 0 0.0029035 0 -0.0022558 0 -0.0035728 0.0076798 -0.99553 0.0053893 0.016656 -0.0091598 0.021411 -0.037025 -0.013431 -0.0080432 0.0026423 -0.0032261 -0.055731 -0.0026245 0.021159 0.051425 -0.01248 -0.013556 0.0079644 -0.053933 0 0 0 0 -0.0020578 -0.0042069 0.0012174 -0.026341 -0.0088348
0.45703 0.0040969 0.0058182 0 0.0030281 0 0.002374 0 -0.0031081 0 -0.0030286 0.015826 -0.97788 0.00085836 0.010111 -0.011403 0.008265 -0.042743 -0.01579 -0.017838 -0.014021 -0.0061533 -0.076312 -0.018947 0.025445 0.034594 -0.01254 -0.013856 0.014256 -0.091746 0 0 0 0 0.010417 -0.0078231 0.00044762 -0.028984 -0.0054662
0.46094 0.0030041 0.0033805 0 -0.00035831 0 0.0011235 0 -0.00030834 0 -0.0017189 0.019969 -0.99609 -0.0073599 0.0056353 -0.013898 -0.0071658 -0.047832 -0.019228 -0.033337 -0.034208 -0.0078096 -0.098365 -0.031077 0.026441 0.010028 -0.0022654 -0.012672 0.019171 -0.11613 0 0 0 0 0.019979 -0.0084972 -0.0018121 -0.031855 -0.003205
0.46484 0.0014747 -2.3571e-05 0 -0.0043327 0 -0.0017538 0 0.0036657 0 -0.0016377 0.019856 -0.98983 -0.017047 0.003062 -0.01643 -0.020355 -0.052914 -0.023909 -0.05113 -0.054391 -0.0087477 -0.11623 -0.038319 0.024578 -0.014185 0.015109 -0.010555 0.020626 -0.11469 0 0 0 0 0.023664 -0.0064155 -0.0052331 -0.034323 -0.0030207
0.46875 -0.00021268 -0.0036221 0 -0.0074449 0 -0.0052227 0 0.0059527 0 -0.0038264 0.017601 -0.92503 -0.025826 0.0014437 -0.018784 -0.028766 -0.057106 -0.029037 -0.067233 -0.071947 -0.009798 -0.1273 -0.041825 0.021536 -0.032286 0.033567 -0.0082053 0.018891 -0.090273 0 0 0 0 0.022559 -0.0035386 -0.0084246 -0.036122 -0.004249
0.47266 -0.0019718 -0.0063264 0 -0.0080283 0 -0.0070202 0 0.0059427 0 -0.0064915 0.016123 -0.84274 -0.03232 0.00041634 -0.02076 -0.030938 -0.059196 -0.03392 -0.079223 -0.0851 -0.011285 -0.13011 -0.042817 0.018324 -0.041247 0.049658 -0.0060077 0.014566 -0.065148 0 0 0 0 0.017736 -0.0011274 -0.010303 -0.037083 -0.0061736
0.47656 -0.0038967 -0.0074259 0 -0.0052651 0 -0.0059109 0 0.004989 0 -0.0060026 0.016747 -0.81385 -0.035306 -0.00031003 -0.022134 -0.025829 -0.057734 -0.03776 -0.084891 -0.092202 -0.013409 -0.12377 -0.041106 0.01597 -0.038815 0.060137 -0.004328 0.0086674 -0.062049 0 0 0 0 0.010733 -0.00046091 -0.0097303 -0.037075 -0.0078567
0.48047 -0.0059974 -0.0072552 0 -0.00039873 0 -0.0030868 0 0.0041409 0 -0.00055035 0.018026 -0.85064 -0.032895 -0.00036355 -0.022315 -0.011841 -0.048761 -0.038728 -0.080379 -0.089071 -0.015626 -0.10713 -0.035051 0.016011 -0.022284 0.060624 -0.0038206 0.0045247 -0.079385 0 0 0 0 0.0048725 -0.0033894 -0.00438 -0.035666 -0.0069039
0.48438 -0.0079225 -0.0069241 0 0.0033446 0 -0.0012065 0 0.0029705 0 0.0070083 0.016975 -0.88493 -0.027739 0.0007619 -0.021688 0.0057218 -0.034245 -0.037433 -0.069862 -0.078436 -0.016695 -0.086969 -0.022942 0.017443 -0.00037217 0.056203 -0.0042339 0.0045292 -0.088649 0 0 0 0 0.0016325 -0.0080945 0.0039925 -0.033243 -0.0031209
0.48828 -0.0089844 -0.0071779 0 0.0028205 0 -0.0019906 0 0.0007823 0 0.010608 0.011651 -0.84599 -0.021439 0.0032814 -0.020692 0.024135 -0.016357 -0.034716 -0.055746 -0.061951 -0.016108 -0.06643 -0.0047512 0.019245 0.022524 0.050161 -0.0053691 0.0090569 -0.06019 0 0 0 0 0.00044607 -0.013152 0.013878 -0.029967 0.0028633
0.49219 -0.0085474 -0.0075556 0 -0.0022836 0 -0.0046789 0 -0.001742 0 0.0062195 0.0026607 -0.74753 -0.015367 0.0072274 -0.019805 0.041096 0.0025458 -0.031492 -0.04013 -0.041326 -0.013632 -0.048008 0.017139 0.020451 0.0428 0.045164 -0.0070158 0.01791 0.007893 0 0 0 0 0.00040289 -0.017333 0.023803 -0.026025 0.010202
0.49609 -0.0064856 -0.0068362 0 -0.0085384 0 -0.0067039 0 -0.002954 0 -0.0038695 -0.0076666 -0.67507 -0.011331 0.012435 -0.019864 0.053571 0.018439 -0.029315 -0.025705 -0.019072 -0.0092481 -0.034637 0.038863 0.019568 0.055904 0.044446 -0.0088566 0.030078 0.087521 0 0 0 0 -0.00048037 -0.01895 0.031475 -0.021702 0.017259
0.5 -0.0033279 -0.0043527 0 -0.011006 0 -0.0058169 0 -0.0023969 0 -0.012265 -0.017254 -0.68287 -0.010503 0.01752 -0.021856 0.059364 0.025765 -0.030278 -0.015126 0.00013811 -0.0045468 -0.027096 0.057011 0.015493 0.059219 0.048365 -0.010272 0.041212 0.14636 0 0 0 0 -0.0052382 -0.017358 0.034484 -0.017839 0.021208
0.50391 2.4326e-05 -0.00074486 0 -0.0070928 0 -0.0017726 0 -0.00187 0 -0.01258 -0.025208 -0.7238 -0.011533 0.021303 -0.025249 0.060557 0.02539 -0.034044 -0.0079067 0.014568 -0.0011151 -0.022126 0.070148 0.0096087 0.056418 0.052825 -0.010997 0.048388 0.1734 0 0 0 0 -0.013359 -0.014468 0.033956 -0.015041 0.021862
0.50781 0.0027728 0.002663 0 0.0012128 0 0.0036133 0 -0.0036476 0 -0.0049277 -0.031055 -0.70302 -0.013515 0.023219 -0.029439 0.058358 0.018599 -0.040158 -0.003769 0.02354 0.00034272 -0.017867 0.078778 0.0030172 0.049623 0.055129 -0.010908 0.050418 0.17909 0 0 0 0 -0.023839 -0.011533 0.030864 -0.013709 0.019559
0.51172 0.0045614 0.0051044 0 0.0086916 0 0.0077319 0 -0.0076433 0 0.0043658 -0.033758 -0.59716 -0.015453 0.022866 -0.033639 0.054188 0.0074335 -0.047905 -0.0022829 0.026827 -0.00064857 -0.012467 0.083897 -0.0030051 0.041215 0.05265 -0.0099448 0.046672 0.17526 0 0 0 0 -0.035222 -0.0098534 0.026469 -0.014172 0.015013
0.51563 0.0055355 0.0068074 0 0.010723 0 0.0086947 0 -0.010927 0 0.0084427 -0.03221 -0.4942 -0.015729 0.019807 -0.035765 0.050401 -0.0028844 -0.055621 -0.0032618 0.024297 -0.004304 -0.0033963 0.085439 -0.0056947 0.035254 0.041201 -0.0080926 0.037288 0.16127 0 0 0 0 -0.043674 -0.011609 0.023396 -0.017099 0.010346
0.51953 0.0061877 0.0082272 0 0.0064747 0 0.0062942 0 -0.010493 0 0.0055538 -0.026776 -0.49691 -0.014507 0.015585 -0.034771 0.048624 -0.0070468 -0.061638 -0.0056804 0.019351 -0.0084731 0.0077644 0.081949 -0.004523 0.03366 0.02424 -0.0060735 0.027342 0.13151 0 0 0 0 -0.046939 -0.016064 0.023138 -0.021494 0.0081062
0.52344 0.0070874 0.0091538 0 -0.00081446 0 0.0021639 0 -0.0063584 0 -0.00029972 -0.019776 -0.59829 -0.012755 0.0111 -0.030977 0.048831 -0.0043661 -0.065727 -0.0090718 0.013344 -0.011944 0.01859 0.0717 -0.00040976 0.035976 0.0057313 -0.0043537 0.019635 0.090172 0 0 0 0 -0.045458 -0.021876 0.025279 -0.02651 0.008749
0.52734 0.0085419 0.0089037 0 -0.0062001 0 -0.00091074 0 -0.0014702 0 -0.0035182 -0.01374 -0.68069 -0.011376 0.0069049 -0.024922 0.050806 0.0048524 -0.067883 -0.013026 0.0068118 -0.013981 0.026976 0.054229 0.005641 0.041515 -0.011147 -0.003272 0.015965 0.050332 0 0 0 0 -0.040033 -0.027972 0.029175 -0.031465 0.012266
0.53125 0.010304 0.0074058 0 -0.0060281 0 -0.0004616 0 0.0015183 0 -0.001368 -0.0089266 -0.64868 -0.011693 0.0035133 -0.017653 0.054033 0.019158 -0.068321 -0.016964 -0.00020464 -0.013919 0.030001 0.030998 0.011996 0.048994 -0.022272 -0.0032252 0.018116 0.01597 0 0 0 0 -0.032257 -0.032959 0.033605 -0.035471 0.018188
0.53516 0.011578 0.005784 0 0.00022268 0 0.0040006 0 0.0029997 0 0.0050118 -0.0028839 -0.54256 -0.015463 0.0010026 -0.01201 0.057122 0.032335 -0.067771 -0.01934 -0.0094726 -0.012043 0.024311 0.0047423 0.015233 0.055014 -0.023143 -0.0044462 0.025996 -0.029315 0 0 0 0 -0.026069 -0.035472 0.035927 -0.037183 0.024289
0.53906 0.011514 0.0055285 0 0.0098178 0 0.010322 0 0.0056268 0 0.012703 0.0070365 -0.49288 -0.021523 -0.0013008 -0.0091598 0.059205 0.039626 -0.066803 -0.019639 -0.02177 -0.0099662 0.013409 -0.02175 0.014725 0.057595 -0.017691 -0.0061835 0.035304 -0.10773 0 0 0 0 -0.022959 -0.036697 0.035754 -0.036915 0.02886
0.54297 0.0099606 0.0070344 0 0.018146 0 0.014944 0 0.011012 0 0.01919 0.020515 -0.56229 -0.028917 -0.0036473 -0.0091617 0.060005 0.039293 -0.065215 -0.017792 -0.037261 -0.0083141 -0.00032283 -0.0464 0.010641 0.055893 -0.0084992 -0.0079916 0.043951 -0.2186 0 0 0 0 -0.022812 -0.03748 0.033471 -0.034904 0.031566
0.54688 0.0078477 0.0091417 0 0.021151 0 0.015495 0 0.017757 0 0.022834 0.033665 -0.66216 -0.03652 -0.0062056 -0.011654 0.059379 0.030443 -0.062691 -0.013989 -0.055712 -0.0075375 -0.014222 -0.067815 0.003562 0.049405 0.0015847 -0.0094233 0.050076 -0.32805 0 0 0 0 -0.025028 -0.038661 0.029801 -0.031527 0.03242
0.55078 0.0067122 0.010274 0 0.017896 0 0.012731 0 0.022977 0 0.022627 0.041786 -0.65207 -0.042026 -0.0089025 -0.015024 0.057203 0.012886 -0.058121 -0.0091259 -0.075775 -0.00777 -0.023296 -0.08504 -0.0047693 0.037429 0.0076528 -0.0097219 0.051221 -0.39272 0 0 0 0 -0.027522 -0.041383 0.026788 -0.027592 0.032338
0.55469 0.0075815 0.0099931 0 0.011587 0 0.010013 0 0.025358 0 0.018724 0.042958 -0.51386 -0.043873 -0.011018 -0.01588 0.054325 -0.0069605 -0.051277 -0.0055334 -0.093501 -0.0077052 -0.025044 -0.097711 -0.010924 0.022448 0.0073435 -0.0088749 0.048788 -0.39662 0 0 0 0 -0.027361 -0.044815 0.026957 -0.024675 0.033701
0.55859 0.010129 0.009331 0 0.0076954 0 0.01052 0 0.026127 0 0.013286 0.039267 -0.39178 -0.042374 -0.01206 -0.013031 0.051505 -0.02463 -0.043014 -0.0041232 -0.10686 -0.0064464 -0.021079 -0.10646 -0.013618 0.0065318 0.0020818 -0.00742 0.04525 -0.3641 0 0 0 0 -0.02431 -0.047257 0.030629 -0.02355 0.037378
0.5625 0.0129 0.0096217 0 0.0098724 0 0.014538 0 0.026942 0 0.009779 0.034874 -0.43725 -0.037842 -0.011686 -0.0060613 0.049361 -0.037462 -0.034172 -0.0051873 -0.11466 -0.0035159 -0.012962 -0.11275 -0.012226 -0.00908 -0.0069048 -0.0058069 0.042288 -0.33627 0 0 0 0 -0.018738 -0.047294 0.0377 -0.02475 0.04368
0.56641 0.014459 0.011189 0 0.016741 0 0.019229 0 0.027504 0 0.010332 0.032972 -0.62785 -0.030844 -0.0095753 0.0049905 0.048618 -0.043026 -0.025905 -0.0086813 -0.11597 0.0014354 -0.002975 -0.11776 -0.0064389 -0.023154 -0.017882 -0.0046057 0.041738 -0.33553 0 0 0 0 -0.01158 -0.043267 0.047651 -0.028759 0.052604
0.57031 0.014446 0.013236 0 0.022629 0 0.021077 0 0.025895 0 0.013561 0.034108 -0.7739 -0.022452 -0.0052862 0.018092 0.051264 -0.03865 -0.021063 -0.01294 -0.11031 0.0081623 0.0041713 -0.12104 0.0033153 -0.033804 -0.028036 -0.0049466 0.046073 -0.35219 0 0 0 0 -0.005822 -0.032372 0.058305 -0.036226 0.063014
0.57422 0.013602 0.014813 0 0.022128 0 0.018793 0 0.021288 0 0.015484 0.036485 -0.71921 -0.013975 0.00012455 0.029383 0.05716 -0.029521 -0.019702 -0.015488 -0.10213 0.014912 0.007783 -0.12024 0.01386 -0.041679 -0.036854 -0.0065568 0.05313 -0.36089 0 0 0 0 -0.0026527 -0.017697 0.067113 -0.045164 0.07275
0.57813 0.012837 0.015561 0 0.014671 0 0.014122 0 0.015622 0 0.013128 0.037233 -0.51627 -0.0056096 0.0063231 0.037364 0.066286 -0.017851 -0.021497 -0.015543 -0.092822 0.021071 0.0090438 -0.1128 0.024047 -0.046737 -0.044822 -0.0091196 0.061575 -0.34422 0 0 0 0 -0.001717 -0.0012167 0.073201 -0.054558 0.081165
0.58203 0.012355 0.015471 0 0.0049829 0 0.010057 0 0.011974 0 0.0073398 0.033669 -0.37537 0.0025129 0.013018 0.041021 0.078353 -0.005726 -0.02583 -0.012769 -0.083427 0.026233 0.0097083 -0.098186 0.032941 -0.048898 -0.052469 -0.012228 0.070065 -0.29961 0 0 0 0 -0.0022318 0.014957 0.076018 -0.063383 0.087878
0.58594 0.011703 0.014262 0 -0.0010004 0 0.0083084 0 0.011283 0 0.0018816 0.024553 -0.43835 0.010307 0.019991 0.039453 0.092657 0.0041896 -0.031383 -0.0074729 -0.074352 0.030241 0.014005 -0.078785 0.039488 -0.047329 -0.060563 -0.015103 0.076595 -0.23093 0 0 0 0 -0.0020185 0.027146 0.075044 -0.069931 0.092783
0.58984 0.01056 0.011503 0 -0.0009149 0 0.0082864 0 0.011191 0 -0.00019452 0.011289 -0.627 0.017234 0.02719 0.035317 0.10626 0.010633 -0.035685 -0.0027935 -0.063831 0.034254 0.026907 -0.058379 0.043955 -0.04155 -0.0681 -0.016857 0.080292 -0.14336 0 0 0 0 0.0020449 0.032542 0.07172 -0.073062 0.097098
0.59375 0.0092951 0.0075134 0 0.0029084 0 0.0081957 0 0.0085036 0 0.00090748 -0.001924 -0.73323 0.022529 0.034666 0.031576 0.11705 0.014686 -0.038095 -0.00080167 -0.050441 0.039137 0.047819 -0.039408 0.047356 -0.032404 -0.072841 -0.017581 0.082326 -0.049925 0 0 0 0 0.0099132 0.032425 0.067569 -0.073478 0.10159
0.59766 0.0085757 0.0038528 0 0.0065229 0 0.0068864 0 0.0027064 0 0.002727 -0.010116 -0.64641 0.025442 0.042495 0.029775 0.12371 0.017073 -0.038632 -0.0023647 -0.03346 0.045202 0.075642 -0.021637 0.050242 -0.020573 -0.072809 -0.017497 0.083555 0.023609 0 0 0 0 0.021016 0.027881 0.063218 -0.071689 0.10639
0.60156 0.0084798 0.0024212 0 0.0081168 0 0.0047476 0 -0.0032254 0 0.003582 -0.011034 -0.46259 0.025219 0.050755 0.031228 0.12519 0.018666 -0.037649 -0.0079123 -0.012476 0.052568 0.10841 -0.0036127 0.053176 -0.0070426 -0.065984 -0.016972 0.08498 0.051621 0 0 0 0 0.034281 0.020465 0.059164 -0.068396 0.11144
0.60547 0.0081725 0.0037921 0 0.0087139 0 0.0031453 0 -0.0055774 0 0.0040911 -0.0073034 -0.36106 0.02026 0.059796 0.037393 0.11994 0.020839 -0.03677 -0.016382 0.011935 0.060572 0.14035 0.014476 0.057249 0.0048655 -0.048137 -0.017069 0.088283 0.032433 0 0 0 0 0.046791 0.013639 0.055634 -0.064862 0.11577
0.60938 0.0066853 0.0064835 0 0.0097444 0 0.0032238 0 -0.0033067 0 0.0056802 -0.0048049 -0.4 0.013203 0.069718 0.045496 0.11219 0.02398 -0.037625 -0.023245 0.035545 0.067698 0.16626 0.029598 0.062949 0.012093 -0.02463 -0.01837 0.093035 -0.002968 0 0 0 0 0.057072 0.0099402 0.052193 -0.061831 0.11884
0.61328 0.0040956 0.0080852 0 0.01073 0 0.0051024 0 0.0012271 0 0.0081334 -0.0080164 -0.46602 0.0061189 0.080784 0.054171 0.10443 0.027874 -0.040481 -0.026428 0.056272 0.073544 0.18494 0.037978 0.07069 0.013556 0.0003488 -0.020905 0.098558 -0.012556 0 0 0 0 0.065874 0.0097576 0.048738 -0.058926 0.12097
0.61719 0.001834 0.0072682 0 0.0098038 0 0.0078203 0 0.0045337 0 0.0092147 -0.016191 -0.42423 0.0010251 0.093253 0.0624 0.098827 0.032188 -0.045282 -0.024561 0.072563 0.078049 0.19607 0.038735 0.080827 0.0088452 0.022671 -0.024575 0.10421 0.021512 0 0 0 0 0.074378 0.013084 0.045274 -0.05556 0.12269
0.62109 0.0016171 0.0047744 0 0.006269 0 0.0098206 0 0.0046983 0 0.00685 -0.023863 -0.28157 0.001212 0.10764 0.069182 0.098362 0.03622 -0.051504 -0.016339 0.082539 0.081632 0.20004 0.03533 0.094032 -0.0019514 0.035654 -0.029089 0.10905 0.077797 0 0 0 0 0.085244 0.019467 0.041998 -0.050377 0.12536
0.625 0.0038902 0.0025511 0 0.002044 0 0.0097399 0 0.0021521 0 0.0014574 -0.025315 -0.17099 0.0096802 0.12385 0.074817 0.10426 0.038379 -0.057151 -0.0044497 0.086645 0.086401 0.2008 0.032823 0.10999 -0.01421 0.032407 -0.033551 0.1126 0.11528 0 0 0 0 0.10212 0.026627 0.039443 -0.041437 0.1315
0.62891 0.0072425 0.0020389 0 0.0001493 0 0.0073113 0 -0.0013781 0 -0.0040156 -0.019026 -0.18379 0.023899 0.14034 0.080464 0.1128 0.03784 -0.061181 0.0062535 0.087831 0.093402 0.20125 0.033083 0.12657 -0.023003 0.016739 -0.037491 0.11574 0.10758 0 0 0 0 0.12335 0.032751 0.037545 -0.029427 0.14112
0.63281 0.0094128 0.0032701 0 0.0017844 0 0.0038816 0 -0.0040489 0 -0.0062564 -0.0083164 -0.25732 0.041854 0.15568 0.086469 0.12105 0.033825 -0.063338 0.013033 0.087002 0.10274 0.2015 0.032531 0.1421 -0.025911 -0.0083051 -0.0408 0.11916 0.058805 0 0 0 0 0.14664 0.037072 0.036061 -0.015199 0.15368
0.63672 0.0090328 0.0053313 0 0.0050885 0 0.0018353 0 -0.0043324 0 -0.0038446 0.0019157 -0.25134 0.06102 0.1682 0.092952 0.12574 0.025625 -0.063634 0.013431 0.084789 0.11411 0.2009 0.025 0.15475 -0.021128 -0.038665 -0.043467 0.12354 -0.0091927 0 0 0 0 0.16887 0.039022 0.034615 3.1461e-05 0.1682
0.64063 0.0065935 0.0073071 0 0.0068283 0 0.0028722 0 -0.0013468 0 0.0020566 0.0089762 -0.11626 0.07554 0.17307 0.098642 0.1192 0.011195 -0.062728 0.0034775 0.079911 0.12524 0.19486 0.0074129 0.15989 -0.0072448 -0.065018 -0.045649 0.12991 -0.078394 0 0 0 0 0.18131 0.037772 0.031961 0.012882 0.18132
0.64453 0.0038666 0.0086273 0 0.0052347 0 0.0063406 0 0.0043284 0 0.0084759 0.013435 0.052332 0.082014 0.16859 0.10103 0.10022 -0.0079335 -0.062259 -0.013155 0.070389 0.13225 0.17998 -0.016974 0.1569 0.008348 -0.079658 -0.047714 0.13719 -0.14084 0 0 0 0 0.1798 0.034509 0.027242 0.020844 0.18928
0.64844 0.0023988 0.0087834 0 0.0012955 0 0.0093209 0 0.010211 0 0.011992 0.017246 0.13562 0.080699 0.15491 0.09889 0.070792 -0.030214 -0.062549 -0.033152 0.055458 0.13349 0.15635 -0.040886 0.14691 0.020287 -0.081655 -0.049578 0.14405 -0.18906 0 0 0 0 0.16542 0.030025 0.020443 0.023927 0.19108
0.65234 0.0024101 0.0072183 0 -0.0023466 0 0.0088584 0 0.013163 0 0.010302 0.021369 0.1368 0.072383 0.13242 0.091542 0.033074 -0.054322 -0.063496 -0.054053 0.035048 0.12808 0.125 -0.058721 0.13115 0.024561 -0.071316 -0.051031 0.14932 -0.21051 0 0 0 0 0.14006 0.024912 0.011718 0.022704 0.18635
0.65625 0.0029009 0.0038208 0 -0.0034726 0 0.0045817 0 0.011952 0 0.0038284 0.025155 0.16981 0.058824 0.10191 0.078504 -0.0094263 -0.078432 -0.064515 -0.072907 0.0097471 0.11537 0.088476 -0.070139 0.11157 0.016316 -0.050355 -0.051619 0.1514 -0.19821 0 0 0 0 0.10754 0.019885 0.0014783 0.018625 0.1752
0.66016 0.0026437 -0.00054073 0 -0.0015674 0 -0.00083271 0 0.0086868 0 -0.0036699 0.027491 0.30646 0.0456 0.067937 0.062197 -0.047992 -0.099051 -0.063249 -0.086589 -0.01463 0.097863 0.056511 -0.078267 0.093214 -0.0072752 -0.027098 -0.050361 0.14846 -0.16518 0 0 0 0 0.079186 0.016274 -0.0086552 0.016917 0.16081
0.66406 0.0010982 -0.0042918 0 0.0021538 0 -0.0040587 0 0.0072004 0 -0.0069133 0.028042 0.47355 0.036677 0.036879 0.047571 -0.077962 -0.11543 -0.058709 -0.096632 -0.031549 0.081179 0.035873 -0.084723 0.07908 -0.037225 -0.0098354 -0.047555 0.14246 -0.14059 0 0 0 0 0.061677 0.014465 -0.017366 0.020922 0.14784
0.66797 -0.0014048 -0.0062312 0 0.0053845 0 -0.0042121 0 0.0094144 0 -0.0030279 0.027316 0.53366 0.033256 0.012079 0.037173 -0.097655 -0.12734 -0.050538 -0.10397 -0.037226 0.068022 0.029625 -0.086792 0.07004 -0.068103 -0.0018542 -0.043528 0.13461 -0.14486 0 0 0 0 0.056992 0.014659 -0.024148 0.031856 0.13808
0.67188 -0.004095 -0.0064484 0 0.0056619 0 -0.0035309 0 0.013181 0 0.005455 0.025766 0.45797 0.035837 -0.0035536 0.033134 -0.10634 -0.13491 -0.038702 -0.10962 -0.028642 0.060674 0.039584 -0.079699 0.066356 -0.094353 -0.0053662 -0.03876 0.12628 -0.16731 0 0 0 0 0.065644 0.016902 -0.028703 0.050186 0.13288
0.67578 -0.0062702 -0.0061832 0 0.0016997 0 -0.0048302 0 0.013978 0 0.01186 0.023018 0.38024 0.044053 -0.0048118 0.038545 -0.10377 -0.13844 -0.02355 -0.11466 -0.00081922 0.062363 0.067561 -0.061472 0.067467 -0.10599 -0.022466 -0.034442 0.11983 -0.17091 0 0 0 0 0.085957 0.021157 -0.030803 0.075413 0.13335
0.67969 -0.0075282 -0.006769 0 -0.0053088 0 -0.008289 0 0.0090429 0 0.010663 0.017951 0.45704 0.053243 0.0058548 0.050103 -0.097113 -0.14043 -0.0078013 -0.11918 0.039355 0.070424 0.10319 -0.035249 0.069067 -0.10108 -0.045581 -0.032021 0.11638 -0.12257 0 0 0 0 0.10665 0.02594 -0.031876 0.10102 0.13616
0.68359 -0.0077925 -0.0086347 0 -0.011752 0 -0.011017 0 -1.6298e-06 0 0.0022878 0.0095169 0.68998 0.060874 0.023726 0.063683 -0.091159 -0.14219 0.007082 -0.12238 0.084118 0.081366 0.13852 -0.0067148 0.068857 -0.08441 -0.068454 -0.03175 0.11507 -0.02115 0 0 0 0 0.12152 0.03032 -0.032905 0.12273 0.13853
0.6875 -0.0073333 -0.011137 0 -0.013897 0 -0.010086 0 -0.0085485 0 -0.0072947 -0.002221 0.91651 0.065778 0.045499 0.076591 -0.088597 -0.14423 0.020413 -0.1236 0.12843 0.093069 0.1688 0.020419 0.065755 -0.059847 -0.087231 -0.033643 0.11504 0.10178 0 0 0 0 0.12738 0.033879 -0.0344 0.13796 0.13886
0.69141 -0.0067724 -0.013133 0 -0.011108 0 -0.0059968 0 -0.012981 0 -0.012037 -0.015455 0.98283 0.067223 0.067248 0.085949 -0.091803 -0.14684 0.031744 -0.1221 0.16691 0.10334 0.18957 0.046072 0.059069 -0.032516 -0.098136 -0.037498 0.11502 0.20626 0 0 0 0 0.12195 0.03636 -0.036786 0.14437 0.1357
0.69531 -0.0068773 -0.013681 0 -0.0070145 0 -0.0028437 0 -0.013427 0 -0.011076 -0.026981 0.90294 0.066094 0.081217 0.088158 -0.10262 -0.14939 0.041437 -0.11742 0.19203 0.10996 0.19626 0.071212 0.049631 -0.012632 -0.096852 -0.042248 0.11226 0.26965 0 0 0 0 0.10595 0.038695 -0.040179 0.1402 0.12815
0.69922 -0.0081014 -0.012479 0 -0.0068351 0 -0.0046434 0 -0.012977 0 -0.0086726 -0.033773 0.82769 0.065583 0.086213 0.086578 -0.11627 -0.15099 0.05116 -0.11234 0.20855 0.11494 0.19632 0.094462 0.040767 -0.0022883 -0.089562 -0.046272 0.10659 0.29427 0 0 0 0 0.088916 0.042802 -0.043717 0.13252 0.11939
0.70313 -0.010172 -0.010027 0 -0.012716 0 -0.01129 0 -0.014568 0 -0.00926 -0.03509 0.87042 0.066789 0.082088 0.083357 -0.1305 -0.15125 0.061311 -0.10851 0.21937 0.11955 0.19308 0.11216 0.03375 -0.0008476 -0.079508 -0.049029 0.098399 0.29784 0 0 0 0 0.074614 0.04982 -0.047025 0.12478 0.11102
0.70703 -0.012138 -0.0075472 0 -0.021302 0 -0.018176 0 -0.018621 0 -0.012986 -0.033448 0.99451 0.070394 0.06935 0.080645 -0.14322 -0.14998 0.072009 -0.10746 0.22753 0.12492 0.1896 0.12198 0.029464 -0.006756 -0.069896 -0.05018 0.088332 0.30058 0 0 0 0 0.065958 0.06062 -0.04981 0.12021 0.1044
0.71094 -0.012955 -0.0064774 0 -0.026161 0 -0.020036 0 -0.023231 0 -0.016273 -0.033113 1.0822 0.076597 0.049021 0.08174 -0.15164 -0.14703 0.082641 -0.11167 0.23729 0.13241 0.18936 0.12589 0.028552 -0.016403 -0.06553 -0.049497 0.077787 0.31688 0 0 0 0 0.065764 0.076422 -0.051771 0.12351 0.10139
0.71484 -0.012207 -0.0075682 0 -0.023182 0 -0.015472 0 -0.02607 0 -0.016202 -0.036703 1.0841 0.08297 0.026291 0.087762 -0.1554 -0.14342 0.090984 -0.12135 0.25074 0.14107 0.19224 0.12864 0.028826 -0.02291 -0.068861 -0.048001 0.068972 0.34964 0 0 0 0 0.07022 0.095365 -0.053214 0.1358 0.10173
0.71875 -0.010391 -0.010154 0 -0.014135 0 -0.0080331 0 -0.02599 0 -0.013532 -0.042594 1.0644 0.087694 0.0048622 0.096404 -0.15674 -0.14012 0.095871 -0.13443 0.26536 0.14863 0.19534 0.13283 0.028094 -0.024216 -0.077546 -0.046616 0.06231 0.38545 0 0 0 0 0.074107 0.11445 -0.054569 0.15375 0.10368
0.72266 -0.0085475 -0.012389 0 -0.0052002 0 -0.0030599 0 -0.02326 0 -0.011165 -0.045694 1.0983 0.090039 -0.013398 0.10591 -0.15718 -0.13774 0.096627 -0.14979 0.27874 0.1535 0.19675 0.13581 0.025245 -0.019888 -0.089803 -0.045748 0.057813 0.39695 0 0 0 0 0.074638 0.13174 -0.056005 0.17523 0.10625
0.72656 -0.007564 -0.012522 0 -0.0018943 0 -0.0033837 0 -0.0189 0 -0.01032 -0.041394 1.1659 0.089626 -0.026983 0.11425 -0.15844 -0.13687 0.092853 -0.16623 0.28805 0.15406 0.19458 0.13184 0.019411 -0.010277 -0.10339 -0.045684 0.055223 0.35834 0 0 0 0 0.069412 0.14535 -0.057639 0.1978 0.10844
0.73047 -0.0076947 -0.010268 0 -0.0049299 0 -0.0075985 0 -0.01403 0 -0.0092059 -0.029485 1.1832 0.087431 -0.033547 0.11757 -0.16396 -0.13907 0.084276 -0.18269 0.28676 0.1474 0.18645 0.11764 0.01008 0.002579 -0.11367 -0.046418 0.053728 0.26684 0 0 0 0 0.056286 0.15181 -0.059211 0.21711 0.10894
0.73438 -0.0085675 -0.0070305 0 -0.010297 0 -0.011862 0 -0.0095136 0 -0.0057358 -0.014616 1.1265 0.08681 -0.036048 0.1169 -0.17373 -0.14422 0.074503 -0.19963 0.27706 0.13676 0.17614 0.095677 0.0001564 0.014582 -0.11918 -0.04704 0.052054 0.15116 0 0 0 0 0.041151 0.15379 -0.060095 0.23221 0.10823
0.73828 -0.0095167 -0.0047632 0 -0.012878 0 -0.013045 0 -0.0057536 0 -0.00083909 -0.0028442 1.0819 0.089219 -0.03581 0.11376 -0.18727 -0.1526 0.065137 -0.21793 0.26111 0.12418 0.16602 0.072014 -0.0089717 0.024696 -0.12016 -0.047171 0.050104 0.055263 0 0 0 0 0.027276 0.1531 -0.059896 0.24335 0.10665
0.74219 -0.0098993 -0.0044882 0 -0.010221 0 -0.010521 0 -0.0026311 0 0.0018332 0.0027125 1.1416 0.095567 -0.033961 0.10971 -0.20395 -0.16443 0.057413 -0.23834 0.24116 0.1115 0.158 0.051117 -0.016303 0.032368 -0.11718 -0.046578 0.047983 0.0080469 0 0 0 0 0.017251 0.15148 -0.058309 0.25093 0.10439
0.74609 -0.0092631 -0.0057514 0 -0.003744 0 -0.005795 0 0.00018043 0 -0.00026737 0.0035452 1.2718 0.1066 -0.03176 0.10727 -0.22271 -0.18035 0.052735 -0.26203 0.22057 0.10119 0.15437 0.032945 -0.020828 0.037422 -0.11142 -0.045112 0.046227 0.0044464 0 0 0 0 0.014221 0.1513 -0.054907 0.25548 0.10146
0.75 -0.0074841 -0.007285 0 0.0027155 0 -0.0011418 0 0.0026686 0 -0.0055571 0.0037976 1.3277 0.11994 -0.030452 0.10888 -0.2409 -0.19988 0.051038 -0.28858 0.20331 0.094749 0.1545 0.014887 -0.023452 0.040949 -0.10583 -0.043343 0.045933 0.013433 0 0 0 0 0.017887 0.15448 -0.049955 0.25798 0.097163
0.75391 -0.0049529 -0.0080269 0 0.005354 0 0.0014827 0 0.0043169 0 -0.009606 0.0068412 1.2173 0.13212 -0.030134 0.11319 -0.25678 -0.22077 0.050455 -0.31545 0.18898 0.090217 0.15451 -0.0041376 -0.026292 0.043847 -0.10198 -0.04193 0.047063 0.0040648 0 0 0 0 0.023633 0.15959 -0.044547 0.25898 0.091136
0.75781 -0.0026185 -0.0075777 0 0.0023891 0 0.0010412 0 0.0046747 0 -0.0093858 0.013209 1.0243 0.14136 -0.030818 0.11881 -0.26934 -0.24149 0.050007 -0.34087 0.17667 0.086097 0.15197 -0.022018 -0.030419 0.046142 -0.10039 -0.041118 0.049366 -0.033642 0 0 0 0 0.028875 0.16539 -0.039355 0.25837 0.083157
0.76172 -0.0016096 -0.0060407 0 -0.0050131 0 -0.0021199 0 0.0040938 0 -0.0058799 0.020873 0.93259 0.14616 -0.032449 0.12399 -0.27775 -0.2604 0.048765 -0.36305 0.16509 0.080723 0.14463 -0.035625 -0.036726 0.04771 -0.10132 -0.041046 0.052412 -0.087254 0 0 0 0 0.031124 0.1704 -0.035071 0.25594 0.073156
0.76563 -0.0024926 -0.0038388 0 -0.013122 0 -0.0061363 0 0.00363 0 -0.0024838 0.026803 1.0263 0.14467 -0.035083 0.12475 -0.28025 -0.27367 0.045542 -0.37827 0.15176 0.070864 0.12912 -0.043849 -0.045999 0.047757 -0.10474 -0.041503 0.054935 -0.13439 0 0 0 0 0.026778 0.17168 -0.033117 0.251 0.061359
0.76953 -0.004711 -0.0018001 0 -0.017523 0 -0.0084725 0 0.0039333 0 -0.0013896 0.028416 1.1952 0.14022 -0.038249 0.12014 -0.27886 -0.28044 0.041162 -0.38734 0.13686 0.056874 0.10949 -0.047923 -0.055941 0.046666 -0.10876 -0.041467 0.055832 -0.15486 0 0 0 0 0.018106 0.16941 -0.033448 0.24472 0.049615
0.77344 -0.0068061 -0.0011008 0 -0.015898 0 -0.0076836 0 0.004251 0 -0.0020679 0.024507 1.2615 0.13527 -0.041567 0.1113 -0.2753 -0.28123 0.036587 -0.39179 0.12241 0.040369 0.089838 -0.048946 -0.064831 0.045239 -0.11223 -0.040431 0.055044 -0.13619 0 0 0 0 0.0077879 0.1651 -0.035564 0.23819 0.038837
0.77734 -0.0074197 -0.0026164 0 -0.0098671 0 -0.0047594 0 0.0028444 0 -0.0030584 0.015835 1.1829 0.13156 -0.044649 0.099555 -0.27098 -0.27659 0.032592 -0.39279 0.1106 0.022895 0.073536 -0.045849 -0.071392 0.044192 -0.11414 -0.038116 0.052723 -0.07659 0 0 0 0 -0.002007 0.16025 -0.038951 0.23231 0.029566
0.78125 -0.0063273 -0.0060211 0 -0.0040584 0 -0.0025807 0 -0.0012713 0 -0.0042822 0.0051362 1.0961 0.13105 -0.046886 0.087153 -0.26769 -0.26735 0.030194 -0.39184 0.10496 0.0067785 0.065148 -0.036354 -0.074095 0.044555 -0.11313 -0.034319 0.049326 0.010913 0 0 0 0 -0.0084342 0.15715 -0.042804 0.22833 0.022263
0.78516 -0.004605 -0.0095951 0 -0.0026006 0 -0.0036036 0 -0.0069114 0 -0.0067878 -0.0040412 1.1486 0.13481 -0.047027 0.078963 -0.26792 -0.25585 0.030501 -0.39099 0.11123 -0.0040862 0.069803 -0.019786 -0.072033 0.047117 -0.10672 -0.029737 0.046438 0.098807 0 0 0 0 -0.0081511 0.15934 -0.045187 0.22779 0.016494
0.78906 -0.0037441 -0.011233 0 -0.0057697 0 -0.0076904 0 -0.011207 0 -0.010386 -0.0094521 1.3189 0.14031 -0.045192 0.076298 -0.2708 -0.24454 0.032687 -0.39069 0.12709 -0.0099565 0.083037 0.0015576 -0.067639 0.050216 -0.095314 -0.02574 0.045026 0.15672 0 0 0 0 -0.0029335 0.16582 -0.045212 0.22981 0.010903
0.79297 -0.0044571 -0.0099535 0 -0.0098078 0 -0.012064 0 -0.011791 0 -0.012524 -0.011742 1.4405 0.14612 -0.041589 0.07943 -0.27524 -0.23408 0.03637 -0.39061 0.15103 -0.011245 0.10213 0.024054 -0.062099 0.052467 -0.079025 -0.023039 0.045384 0.1706 0 0 0 0 0.0062315 0.17548 -0.042456 0.23392 0.0050912
0.79688 -0.0061784 -0.0066022 0 -0.010248 0 -0.013455 0 -0.0087906 0 -0.010396 -0.013911 1.4007 0.15089 -0.036619 0.08813 -0.2798 -0.22485 0.041135 -0.39027 0.18101 -0.0087035 0.124 0.045424 -0.056559 0.05244 -0.058304 -0.022222 0.047601 0.15399 0 0 0 0 0.018177 0.18681 -0.036708 0.23958 -0.0011414
0.80078 -0.0075974 -0.0031335 0 -0.0058091 0 -0.010557 0 -0.0048635 0 -0.0042832 -0.018771 1.2761 0.15274 -0.031376 0.10156 -0.28097 -0.21681 0.046548 -0.38837 0.21318 -0.0037226 0.1433 0.065424 -0.052519 0.047372 -0.034374 -0.024129 0.0515 0.13921 0 0 0 0 0.03128 0.19653 -0.027733 0.24612 -0.0072813
0.80469 -0.0076477 -0.0011587 0 0.00061597 0 -0.004784 0 -0.0032602 0 0.0017295 -0.02646 1.2417 0.15228 -0.027684 0.11582 -0.27606 -0.20885 0.052191 -0.38436 0.24205 0.0010681 0.1563 0.084044 -0.049998 0.037819 -0.011984 -0.027726 0.055628 0.15347 0 0 0 0 0.04377 0.20171 -0.017456 0.25277 -0.011607
0.80859 -0.0060981 -0.00099049 0 0.004611 0 0.00095505 0 -0.0055433 0 0.0029336 -0.034163 1.3625 0.15106 -0.026021 0.1289 -0.26547 -0.20057 0.058001 -0.37865 0.26606 0.0048983 0.16365 0.099639 -0.04822 0.026302 0.0056764 -0.03182 0.059187 0.19879 0 0 0 0 0.055292 0.20255 -0.007378 0.25954 -0.013191
0.8125 -0.0034341 -0.0017629 0 0.0039003 0 0.0041905 0 -0.010624 0 -0.0018329 -0.038218 1.518 0.1501 -0.026424 0.13972 -0.25001 -0.19194 0.063939 -0.37159 0.28449 0.0075608 0.16621 0.10934 -0.04668 0.014955 0.01631 -0.035622 0.061741 0.25111 0 0 0 0 0.065692 0.19965 0.001544 0.26652 -0.011477
0.81641 -0.00041307 -0.0022077 0 -0.00021684 0 0.0041017 0 -0.015555 0 -0.0090511 -0.036712 1.5516 0.15056 -0.02861 0.14745 -0.23119 -0.18313 0.069964 -0.36364 0.29703 0.0091355 0.16548 0.1112 -0.044822 0.0064953 0.017558 -0.038284 0.062942 0.27737 0 0 0 0 0.074915 0.19419 0.0083417 0.27396 -0.006043
0.82031 0.0022197 -0.0013673 0 -0.0044954 0 0.0016146 0 -0.017323 0 -0.013412 -0.030467 1.4623 0.15342 -0.030627 0.15155 -0.21391 -0.1754 0.075701 -0.35556 0.30357 0.010456 0.16457 0.10556 -0.042356 0.0062224 0.0063334 -0.038681 0.062499 0.25612 0 0 0 0 0.082789 0.18975 0.011841 0.28236 0.0028813
0.82422 0.003818 0.0010295 0 -0.0064605 0 -0.0012288 0 -0.014526 0 -0.011914 -0.021992 1.4067 0.15679 -0.030421 0.15412 -0.20174 -0.16949 0.080794 -0.3477 0.30706 0.012296 0.1652 0.094034 -0.040075 0.012416 -0.010627 -0.037731 0.061179 0.18832 0 0 0 0 0.089931 0.18866 0.01366 0.29145 0.01241
0.82813 0.0040317 0.0044103 0 -0.0057422 0 -0.0022735 0 -0.0081388 0 -0.0056552 -0.013663 1.5062 0.15941 -0.027324 0.15591 -0.1958 -0.16582 0.085046 -0.34014 0.30792 0.014698 0.16715 0.077739 -0.038491 0.02354 -0.029754 -0.035965 0.059126 0.094737 0 0 0 0 0.096657 0.19141 0.014657 0.30098 0.021363
0.83203 0.0031765 0.0074472 0 -0.0034073 0 -0.00044163 0 -0.00098344 0 0.0016223 -0.0065669 1.6941 0.16009 -0.02111 0.15759 -0.19646 -0.16469 0.088332 -0.33298 0.30647 0.017549 0.16988 0.056879 -0.03801 0.037658 -0.04746 -0.033926 0.056434 0.0043596 0 0 0 0 0.10333 0.19803 0.015668 0.31068 0.02877
0.83594 0.0023493 0.0086521 0 -0.00057114 0 0.0034232 0 0.0039454 0 0.0063734 -0.00047477 1.7908 0.15699 -0.012247 0.15977 -0.20347 -0.16675 0.090496 -0.32662 0.30223 0.020282 0.17168 0.032145 -0.039107 0.051219 -0.057952 -0.032401 0.052976 -0.060145 0 0 0 0 0.11062 0.20781 0.017879 0.31993 0.033506
0.83984 0.0028615 0.007404 0 0.0022726 0 0.0069242 0 0.0054323 0 0.0072244 0.0055034 1.7201 0.15041 -0.0044697 0.16234 -0.21216 -0.17191 0.091948 -0.32226 0.29509 0.021777 0.17014 0.0058771 -0.041002 0.060189 -0.058197 -0.031778 0.048754 -0.093938 0 0 0 0 0.11892 0.21736 0.021509 0.3277 0.036113
0.84375 0.005227 0.0046538 0 0.0050106 0 0.0079033 0 0.0048879 0 0.0053035 0.012106 1.6045 0.14245 -0.00057917 0.16469 -0.21922 -0.17974 0.093034 -0.32078 0.28569 0.021708 0.16506 -0.018735 -0.042658 0.06471 -0.051221 -0.031677 0.044145 -0.11202 0 0 0 0 0.12744 0.22457 0.025453 0.33337 0.037759
0.84766 0.0085767 0.0024631 0 0.007499 0 0.0063969 0 0.0052419 0 0.0033853 0.019276 1.6197 0.1345 -0.0022674 0.16634 -0.22331 -0.19036 0.093759 -0.32305 0.27427 0.01993 0.15648 -0.039612 -0.043534 0.065421 -0.039444 -0.031796 0.039519 -0.13835 0 0 0 0 0.13515 0.22829 0.028693 0.33629 0.038906
0.85156 0.011167 0.0024919 0 0.0095158 0 0.0048247 0 0.0085689 0 0.0043785 0.026007 1.7813 0.12798 -0.010883 0.16677 -0.22357 -0.2039 0.094038 -0.32986 0.26109 0.016437 0.14473 -0.056582 -0.043185 0.063508 -0.025948 -0.031776 0.035337 -0.18768 0 0 0 0 0.14069 0.22769 0.030047 0.33577 0.03991
0.85547 0.011669 0.0046806 0 0.010917 0 0.0058398 0 0.014382 0 0.0095408 0.030946 1.9219 0.12518 -0.028237 0.16469 -0.22062 -0.22127 0.092901 -0.34322 0.2459 0.011342 0.13063 -0.070171 -0.041536 0.061758 -0.017378 -0.031034 0.032943 -0.25381 0 0 0 0 0.13947 0.22141 0.026392 0.32956 0.040203
0.85938 0.010139 0.0073732 0 0.011665 0 0.0096594 0 0.020088 0 0.017263 0.033483 1.8912 0.12441 -0.048626 0.16069 -0.21864 -0.2405 0.089972 -0.36018 0.22916 0.0058895 0.11649 -0.080138 -0.040221 0.061598 -0.015315 -0.029871 0.032351 -0.31462 0 0 0 0 0.13118 0.21221 0.01822 0.31931 0.038831
0.86328 0.0078544 0.0087963 0 0.011771 0 0.013568 0 0.023148 0 0.023586 0.034327 1.7398 0.12409 -0.06896 0.15522 -0.21927 -0.26026 0.085135 -0.379 0.21096 0.00052311 0.10322 -0.085825 -0.040186 0.062268 -0.018723 -0.028648 0.033242 -0.34937 0 0 0 0 0.1162 0.20118 0.0061016 0.30607 0.035264
0.86719 0.0062535 0.0084951 0 0.011356 0 0.014354 0 0.022925 0 0.024646 0.03476 1.6617 0.12272 -0.086546 0.1488 -0.22354 -0.2792 0.07846 -0.39798 0.19156 -0.0044369 0.091608 -0.087855 -0.042171 0.062605 -0.025971 -0.02771 0.035128 -0.35218 0 0 0 0 0.095443 0.18921 -0.0092222 0.29108 0.029221
0.87109 0.0060104 0.0074386 0 0.010735 0 0.011437 0 0.020652 0 0.019418 0.035077 1.761 0.11793 -0.097658 0.14225 -0.23208 -0.29505 0.07024 -0.41457 0.17166 -0.008692 0.082855 -0.088542 -0.047131 0.059928 -0.033674 -0.027598 0.037004 -0.33022 0 0 0 0 0.070796 0.17724 -0.026555 0.27637 0.020512
0.875 0.0069467 0.0069181 0 0.010207 0 0.0075405 0 0.017905 0 0.0105 0.033875 1.9238 0.10817 -0.10034 0.13692 -0.24202 -0.30527 0.062114 -0.42573 0.15432 -0.012423 0.078323 -0.089612 -0.054752 0.050474 -0.03597 -0.028545 0.036845 -0.29228 0 0 0 0 0.047815 0.16603 -0.043306 0.26549 0.010637
0.87891 0.0085605 0.0075132 0 0.0096467 0 0.0061591 0 0.015348 0 0.0022657 0.02929 1.9544 0.095627 -0.09791 0.13299 -0.24995 -0.31084 0.055405 -0.43192 0.14201 -0.016178 0.077696 -0.089406 -0.063358 0.035198 -0.032341 -0.029882 0.034157 -0.2429 0 0 0 0 0.029605 0.15553 -0.05823 0.25904 0.0013215
0.88281 0.010428 0.0090589 0 0.0084548 0 0.0083034 0 0.012862 0 -0.0019722 0.021192 1.8172 0.082027 -0.09242 0.13028 -0.25424 -0.31253 0.050764 -0.43349 0.13659 -0.020306 0.081005 -0.083217 -0.072143 0.015263 -0.023626 -0.031069 0.028879 -0.18792 0 0 0 0 0.017297 0.14572 -0.0709 0.25695 -0.006769
0.88672 0.012148 0.011263 0 0.0062635 0 0.011766 0 0.010406 0 -0.0014811 0.012009 1.6879 0.069368 -0.086161 0.12839 -0.25372 -0.31147 0.048662 -0.4311 0.13962 -0.025147 0.088093 -0.067504 -0.08037 -0.0075835 -0.011501 -0.031503 0.021224 -0.14075 0 0 0 0 0.01135 0.13652 -0.081134 0.25864 -0.013223
0.89063 0.013201 0.013959 0 0.0037914 0 0.013509 0 0.0082817 0 0.0023284 0.0049802 1.745 0.062046 -0.083197 0.12593 -0.24763 -0.31024 0.049651 -0.42609 0.1543 -0.031388 0.098618 -0.044239 -0.087302 -0.028875 -0.0013273 -0.029833 0.012175 -0.11585 0 0 0 0 0.011036 0.12798 -0.088935 0.26187 -0.018438
0.89453 0.0132 0.016688 0 0.0027435 0 0.012595 0 0.0064959 0 0.007126 0.0013369 1.9447 0.060858 -0.084693 0.12141 -0.24035 -0.31164 0.051985 -0.42153 0.17543 -0.038808 0.10938 -0.020727 -0.093706 -0.044822 0.0017405 -0.026112 0.0040425 -0.11265 0 0 0 0 0.010724 0.1199 -0.09595 0.26238 -0.02484
0.89844 0.012386 0.018397 0 0.0044492 0 0.010728 0 0.0043729 0 0.010504 -0.00069102 2.0586 0.064597 -0.089806 0.11458 -0.23445 -0.31626 0.054667 -0.41866 0.19881 -0.047109 0.11838 -0.0044778 -0.10015 -0.05512 -0.0030594 -0.020881 -0.0023239 -0.1096 0 0 0 0 0.0078052 0.1123 -0.10291 0.2585 -0.033738
0.90234 0.011685 0.018017 0 0.0084102 0 0.010125 0 0.0013478 0 0.010626 -0.0038884 1.9416 0.0719 -0.097624 0.1055 -0.23156 -0.32427 0.057069 -0.41836 0.22102 -0.056062 0.12404 0.0022429 -0.10689 -0.060127 -0.015538 -0.014691 -0.0065261 -0.081362 0 0 0 0 0.0007662 0.10522 -0.11026 0.24934 -0.045927
0.90625 0.012048 0.015586 0 0.012357 0 0.011238 0 -0.001735 0 0.0073525 -0.0090252 1.7182 0.080496 -0.10665 0.094614 -0.23325 -0.33552 0.05859 -0.42152 0.23762 -0.065385 0.12434 0.0031429 -0.11405 -0.06108 -0.03443 -0.0084077 -0.0084101 -0.026357 0 0 0 0 -0.011612 0.0988 -0.1184 0.23426 -0.06211
0.91016 0.013579 0.012625 0 0.014058 0 0.012698 0 -0.0025654 0 0.00322 -0.013886 1.654 0.085373 -0.11422 0.0843 -0.23876 -0.34854 0.059159 -0.42855 0.24316 -0.074727 0.1174 0.0036068 -0.12041 -0.062439 -0.053791 -0.003798 -0.0094195 0.024009 0 0 0 0 -0.027695 0.093351 -0.12747 0.21524 -0.080971
0.91406 0.015357 0.011086 0 0.013267 0 0.013237 0 0.00077703 0 0.0025868 -0.015312 1.8501 0.084814 -0.11981 0.076438 -0.24431 -0.3616 0.05945 -0.43765 0.24045 -0.084056 0.10596 0.0058762 -0.12473 -0.0672 -0.06861 -0.0012852 -0.01161 0.028582 0 0 0 0 -0.043269 0.08859 -0.13704 0.19648 -0.099117
0.91797 0.016197 0.011726 0 0.011913 0 0.013214 0 0.0076117 0 0.0084459 -0.01207 2.113 0.078316 -0.1237 0.07172 -0.24821 -0.37431 0.059597 -0.44807 0.23123 -0.093472 0.091393 0.0080832 -0.1264 -0.076126 -0.077137 -0.00096531 -0.015903 -0.027014 0 0 0 0 -0.056512 0.084233 -0.14695 0.17979 -0.1148
0.92188 0.015607 0.013482 0 0.012287 0 0.014021 0 0.014478 0 0.019238 -0.0056413 2.1649 0.065885 -0.12647 0.070455 -0.24913 -0.38653 0.059594 -0.45905 0.21758 -0.10309 0.075211 0.0070328 -0.12509 -0.089388 -0.078395 -0.0027485 -0.022965 -0.11571 0 0 0 0 -0.066029 0.079863 -0.15704 0.16662 -0.12652
0.92578 0.014037 0.01449 0 0.014942 0 0.016166 0 0.017611 0 0.029008 0.001585 1.9637 0.047937 -0.12978 0.072303 -0.24609 -0.39868 0.058658 -0.46965 0.20267 -0.11312 0.059833 0.0010358 -0.12091 -0.10604 -0.072053 -0.0063098 -0.033392 -0.19122 0 0 0 0 -0.07067 0.074191 -0.16701 0.15849 -0.13218
0.92969 0.012307 0.013736 0 0.018193 0 0.018285 0 0.016015 0 0.03157 0.0084508 1.7658 0.028332 -0.13571 0.073788 -0.24237 -0.41145 0.055366 -0.47947 0.18913 -0.12322 0.047188 -0.0098945 -0.11699 -0.12211 -0.063148 -0.010083 -0.044918 -0.22574 0 0 0 0 -0.073811 0.065508 -0.17627 0.15294 -0.13397
0.93359 0.010941 0.011746 0 0.019494 0 0.01824 0 0.0123 0 0.025331 0.015224 1.8495 0.0092555 -0.14481 0.072778 -0.24059 -0.4246 0.049165 -0.4888 0.17636 -0.13277 0.03738 -0.025396 -0.11545 -0.13589 -0.054516 -0.013202 -0.055568 -0.22767 0 0 0 0 -0.078242 0.053113 -0.1842 0.14768 -0.1345
0.9375 0.010084 0.0098449 0 0.017309 0 0.015192 0 0.010469 0 0.014401 0.022041 2.2039 -0.008053 -0.15738 0.068091 -0.24219 -0.43755 0.03983 -0.49788 0.16341 -0.14114 0.030411 -0.044923 -0.11752 -0.14675 -0.047347 -0.015159 -0.063988 -0.22552 0 0 0 0 -0.085607 0.036516 -0.19016 0.14141 -0.13547
0.94141 0.0098261 0.0089152 0 0.012042 0 0.010545 0 0.012646 0 0.0050853 0.027814 2.5318 -0.02249 -0.17359 0.058788 -0.24833 -0.44932 0.027369 -0.50698 0.14873 -0.14747 0.026117 -0.06626 -0.12425 -0.15454 -0.042284 -0.015496 -0.068748 -0.23841 0 0 0 0 -0.097403 0.015335 -0.19329 0.13295 -0.13862
0.94531 0.01028 0.0089096 0 0.0057196 0 0.0068836 0 0.017571 0 0.0011941 0.031079 2.5655 -0.032657 -0.19314 0.045538 -0.25766 -0.45651 0.013462 -0.51597 0.12943 -0.14969 0.024233 -0.084903 -0.13492 -0.16133 -0.037385 -0.013753 -0.067932 -0.26294 0 0 0 0 -0.11382 -0.010047 -0.19132 0.12219 -0.14563
0.94922 0.011155 0.0092955 0 0.00099321 0 0.0059778 0 0.02188 0 0.002311 0.031728 2.3456 -0.039875 -0.2132 0.032999 -0.26456 -0.45849 0.0015633 -0.52361 0.10762 -0.14839 0.023431 -0.096325 -0.14434 -0.17023 -0.029695 -0.010984 -0.063965 -0.28451 0 0 0 0 -0.13025 -0.035764 -0.1852 0.11195 -0.15395
0.95313 0.011467 0.0096445 0 -8.6641e-05 0 0.0075613 0 0.022762 0 0.0056551 0.031392 2.1618 -0.04425 -0.23212 0.023639 -0.26584 -0.45473 -0.0064706 -0.52841 0.085544 -0.14368 0.02344 -0.099544 -0.1494 -0.18232 -0.018115 -0.0076211 -0.05795 -0.29466 0 0 0 0 -0.1441 -0.059731 -0.1752 0.10385 -0.1618
0.95703 0.010076 0.0096915 0 0.0027114 0 0.0096788 0 0.019716 0 0.0086608 0.031803 2.2351 -0.045848 -0.24814 0.019561 -0.25891 -0.44502 -0.0091049 -0.52877 0.065792 -0.13579 0.024073 -0.098052 -0.14734 -0.19817 -0.0021045 -0.004083 -0.050959 -0.2941 0 0 0 0 -0.153 -0.079997 -0.16184 0.099263 -0.16747
0.96094 0.0067842 0.009073 0 0.0071578 0 0.010077 0 0.014382 0 0.0096894 0.032817 2.5 -0.044056 -0.25763 0.023849 -0.23992 -0.4287 -0.0039366 -0.52092 0.053792 -0.12473 0.025412 -0.096462 -0.1336 -0.21763 0.018221 -0.00093389 -0.044305 -0.28212 0 0 0 0 -0.15319 -0.093271 -0.1458 0.10017 -0.16797
0.96484 0.0028564 0.0073682 0 0.0094622 0 0.0076097 0 0.0090879 0 0.0074325 0.032289 2.712 -0.039033 -0.25768 0.034912 -0.21173 -0.40728 0.0075752 -0.50267 0.053534 -0.11118 0.02799 -0.095824 -0.10924 -0.23659 0.038808 0.0014274 -0.038377 -0.25001 0 0 0 0 -0.14473 -0.098952 -0.12932 0.10541 -0.16249
0.96875 0.00016075 0.004545 0 0.0068494 0 0.0029048 0 0.0054495 0 0.0012647 0.027984 2.7341 -0.031917 -0.24911 0.048445 -0.18022 -0.38239 0.021896 -0.47585 0.062935 -0.095572 0.032509 -0.09232 -0.079685 -0.25165 0.056647 0.0030727 -0.032287 -0.18943 0 0 0 0 -0.13092 -0.099566 -0.11382 0.11226 -0.15305
0.97266 -0.00046131 0.0012229 0 9.3296e-05 0 -0.0019933 0 0.0037771 0 -0.0071413 0.019612 2.6699 -0.023566 -0.23254 0.061648 -0.1488 -0.35444 0.036835 -0.4417 0.080235 -0.077787 0.039905 -0.080673 -0.048579 -0.26057 0.070213 0.0040334 -0.025214 -0.10619 0 0 0 0 -0.11374 -0.096715 -0.10011 0.11913 -0.14098
0.97656 -2.4749e-05 -0.0017121 0 -0.0065372 0 -0.0049146 0 0.0032548 0 -0.01343 0.0090941 2.7111 -0.015031 -0.20918 0.071597 -0.12088 -0.32373 0.050097 -0.40201 0.10285 -0.057661 0.05123 -0.058818 -0.019906 -0.26144 0.078403 0.0043769 -0.016232 -0.021586 0 0 0 0 -0.095319 -0.092288 -0.088833 0.1244 -0.1278
0.98047 -0.00050803 -0.0038083 0 -0.0086078 0 -0.0051286 0 0.0025357 0 -0.013393 -0.00089932 2.9 -0.0091309 -0.18264 0.072843 -0.10111 -0.2898 0.057378 -0.36088 0.12466 -0.034438 0.070257 -0.029375 -0.0016047 -0.2507 0.080448 0.004096 -0.003342 0.042898 0 0 0 0 -0.079259 -0.089762 -0.081217 0.12573 -0.1161
0.98438 -0.003017 -0.0052929 0 -0.0055179 0 -0.0040227 0 0.00044587 0 -0.0071139 -0.0085956 3.0888 -0.0068003 -0.15968 0.067603 -0.085607 -0.2547 0.059477 -0.32325 0.14083 -0.010157 0.095631 0.0028445 0.0075509 -0.23417 0.080864 0.0035054 0.012024 0.082657 0 0 0 0 -0.066618 -0.090299 -0.075812 0.12467 -0.10632
0.98828 -0.0067643 -0.0066136 0 -0.0012896 0 -0.0040419 0 -0.0034521 0 5.3642e-05 -0.01376 3.1283 -0.0079766 -0.14319 0.057778 -0.071537 -0.22009 0.057232 -0.29066 0.15045 0.013547 0.12621 0.034043 0.0095687 -0.21504 0.081513 0.0026943 0.028676 0.11196 0 0 0 0 -0.05759 -0.093664 -0.071949 0.12231 -0.098023
0.99219 -0.00982 -0.007875 0 -0.00096495 0 -0.0064504 0 -0.0086771 0 0.001676 -0.01742 3.0505 -0.012207 -0.13525 0.045339 -0.056416 -0.18773 0.051572 -0.264 0.15336 0.034952 0.16041 0.062228 0.0068319 -0.19631 0.083743 0.0017437 0.045376 0.14996 0 0 0 0 -0.052302 -0.099355 -0.068986 0.11959 -0.090662
0.99609 -0.010836 -0.0088594 0 -0.0058273 0 -0.009869 0 -0.014102 0 -0.0039243 -0.021307 3.029 -0.018299 -0.13834 0.033244 -0.036938 -0.16096 0.043775 -0.24396 0.15022 0.050934 0.19518 0.085945 0.0033551 -0.18237 0.088782 0.00074929 0.060073 0.20527 0 0 0 0 -0.051214 -0.10627 -0.066068 0.11767 -0.083308
1 -0.01007 -0.009533 0 -0.012182 0 -0.011258 0 -0.018492 0 -0.012042 -0.027068 3.1743 -0.022565 -0.15008 0.024837 -0.012729 -0.1438 0.035817 -0.22816 0.1452 0.058042 0.22374 0.10368 0.0050987 -0.17715 0.0955 -0.00012249 0.070516 0.27181 0 0 0 0 -0.054534 -0.11212 -0.06209 0.11679 -0.075168
1.0039 -0.0088815 -0.010275 0 -0.015077 0 -0.0088201 0 -0.021011 0 -0.016101 -0.035055 3.4079 -0.022965 -0.16429 0.019609 0.011872 -0.13497 0.028368 -0.21338 0.14133 0.057715 0.24331 0.11513 0.012476 -0.17859 0.1016 -0.00081052 0.077432 0.33522 0 0 0 0 -0.061264 -0.1161 -0.056994 0.11577 -0.066908
1.0078 -0.008418 -0.011415 0 -0.013315 0 -0.0041928 0 -0.021564 0 -0.013901 -0.043275 3.5591 -0.018625 -0.17781 0.016719 0.03359 -0.1335 0.021496 -0.19852 0.13943 0.050883 0.25249 0.12228 0.024696 -0.18501 0.10588 -0.0013026 0.081504 0.38077 0 0 0 0 -0.071077 -0.11797 -0.050968 0.1137 -0.059339
1.0117 -0.0088361 -0.012612 0 -0.010613 0 -0.0015684 0 -0.02091 0 -0.0093373 -0.047867 3.5594 -0.0091309 -0.18778 0.014962 0.049019 -0.13782 0.015131 -0.18282 0.1398 0.03895 0.25059 0.12802 0.040206 -0.19417 0.10734 -0.0016138 0.083713 0.39774 0 0 0 0 -0.083516 -0.11774 -0.044382 0.10965 -0.053411
1.0156 -0.0095971 -0.012959 0 -0.011668 0 -0.0041833 0 -0.020369 0 -0.0080668 -0.045664 3.5079 0.0051931 -0.19048 0.011627 0.05124 -0.14426 0.0090668 -0.16674 0.14102 0.024696 0.23716 0.13303 0.054308 -0.20107 0.1049 -0.0018832 0.086286 0.38265 0 0 0 0 -0.097698 -0.11555 -0.038629 0.10181 -0.051509
1.0195 -0.010194 -0.011891 0 -0.01711 0 -0.011244 0 -0.020939 0 -0.011832 -0.037124 3.5419 0.019519 -0.18923 0.0054257 0.042858 -0.14746 0.0032789 -0.1525 0.13985 0.012031 0.2201 0.13441 0.0625 -0.2021 0.10087 -0.0024438 0.091156 0.3429 0 0 0 0 -0.11135 -0.1126 -0.035334 0.091071 -0.053413
1.0234 -0.010445 -0.0099576 0 -0.022512 0 -0.018176 0 -0.022223 0 -0.017153 -0.026786 3.6762 0.031036 -0.18731 -0.0031783 0.027549 -0.14593 -0.0020056 -0.14129 0.13492 0.0016875 0.20348 0.12825 0.06402 -0.19716 0.096782 -0.0035144 0.098456 0.29584 0 0 0 0 -0.12355 -0.10934 -0.035196 0.078336 -0.058182
1.0273 -0.010238 -0.0085155 0 -0.022474 0 -0.020097 0 -0.022163 0 -0.019162 -0.020114 3.7996 0.037703 -0.18723 -0.013525 0.0084089 -0.13913 -0.0066129 -0.13382 0.12543 -0.0062991 0.18989 0.11376 0.058886 -0.18686 0.093691 -0.0052775 0.10797 0.25853 0 0 0 0 -0.13375 -0.10603 -0.038635 0.064281 -0.064897
1.0313 -0.0093383 -0.0085334 0 -0.015692 0 -0.015561 0 -0.018407 0 -0.016107 -0.019061 3.8187 0.037116 -0.19215 -0.024378 -0.010388 -0.12723 -0.010322 -0.13074 0.11066 -0.012628 0.18177 0.094591 0.04791 -0.17285 0.092752 -0.0079868 0.11899 0.23377 0 0 0 0 -0.14152 -0.1029 -0.04604 0.04968 -0.072157
1.0352 -0.0076454 -0.0096913 0 -0.0061328 0 -0.007521 0 -0.010615 0 -0.010118 -0.02031 3.7706 0.028468 -0.20373 -0.03322 -0.023368 -0.11384 -0.013558 -0.13091 0.091596 -0.020161 0.17858 0.075764 0.035576 -0.16087 0.094503 -0.011818 0.12907 0.20623 0 0 0 0 -0.14745 -0.10046 -0.056152 0.035402 -0.077265
1.0391 -0.0055641 -0.010686 0 0.00050441 0 -0.0010169 0 -0.0016361 0 -0.004396 -0.018003 3.7742 0.016661 -0.21732 -0.03951 -0.031391 -0.10307 -0.017442 -0.13131 0.071378 -0.030094 0.17552 0.059513 0.026161 -0.15446 0.097626 -0.016236 0.1367 0.1557 0 0 0 0 -0.15294 -0.098978 -0.065802 0.02175 -0.079487
1.043 -0.0039007 -0.010393 0 0.0013714 0 0.0003104 0 0.0040955 0 -0.00053947 -0.0087297 3.887 0.0045793 -0.22967 -0.043195 -0.035771 -0.096492 -0.022659 -0.13063 0.051365 -0.042126 0.1702 0.044455 0.02125 -0.15474 0.10164 -0.020917 0.14138 0.077278 0 0 0 0 -0.15821 -0.098643 -0.073172 0.0090823 -0.078619
1.0469 -0.0032372 -0.0087122 0 -0.0019936 0 -0.0036307 0 0.0041264 0 0.0014979 0.0055267 4.0403 -0.0048232 -0.23748 -0.044418 -0.038209 -0.095156 -0.029774 -0.12779 0.032784 -0.055385 0.16064 0.028706 0.021854 -0.16197 0.10614 -0.025499 0.14288 -0.010946 0 0 0 0 -0.16322 -0.09952 -0.076583 -0.002144 -0.074688
1.0508 -0.0034095 -0.0063764 0 -0.0057766 0 -0.0096063 0 0.00041161 0 0.0019834 0.018824 4.1222 -0.0060466 -0.23462 -0.043333 -0.041885 -0.099615 -0.039495 -0.12164 0.017487 -0.066372 0.14482 0.013008 0.028681 -0.17479 0.11099 -0.029217 0.14128 -0.081002 0 0 0 0 -0.16653 -0.10137 -0.07304 -0.010213 -0.067752
1.0547 -0.0036432 -0.0041308 0 -0.0069376 0 -0.013068 0 -0.0019673 0 0.0010512 0.025579 4.1011 0.0021329 -0.22164 -0.040717 -0.048397 -0.10553 -0.050131 -0.11364 0.0057589 -0.070356 0.1271 0.00013915 0.037971 -0.18582 0.11633 -0.031514 0.13893 -0.11662 0 0 0 0 -0.16578 -0.10226 -0.063774 -0.013718 -0.059329
1.0586 -0.0031776 -0.0022013 0 -0.0045726 0 -0.010752 0 0.00093139 0 -0.00033185 0.024175 4.0472 0.017535 -0.20253 -0.036592 -0.056502 -0.1098 -0.059878 -0.10519 -0.0027085 -0.066091 0.11182 -0.0085196 0.047247 -0.19064 0.12194 -0.032327 0.13722 -0.12316 0 0 0 0 -0.16002 -0.10063 -0.051444 -0.012519 -0.050155
1.0625 -0.0017187 -0.00041827 0 0.00051492 0 -0.0027076 0 0.0083906 0 -0.00022039 0.017453 4.0401 0.038301 -0.18042 -0.03072 -0.064884 -0.11056 -0.067395 -0.097033 -0.0079177 -0.053135 0.10202 -0.014879 0.055232 -0.18644 0.12739 -0.031602 0.13693 -0.11871 0 0 0 0 -0.14871 -0.095196 -0.038122 -0.0066479 -0.040519
1.0664 0.00062613 0.0014167 0 0.0065337 0 0.0073576 0 0.015549 0 0.0024761 0.010454 4.0828 0.061811 -0.15927 -0.022677 -0.071638 -0.10605 -0.071164 -0.08986 -0.0098134 -0.031681 0.10093 -0.021925 0.0609 -0.17061 0.13197 -0.029318 0.13869 -0.11796 0 0 0 0 -0.13154 -0.08457 -0.026405 0.0035624 -0.030576
1.0703 0.0036143 0.003419 0 0.011053 0 0.014085 0 0.017546 0 0.0061567 0.0073986 4.1192 0.081993 -0.14562 -0.011819 -0.07341 -0.095129 -0.069279 -0.083713 -0.008099 -0.0050773 0.11163 -0.02988 0.064458 -0.14142 0.13323 -0.025555 0.14267 -0.12463 0 0 0 0 -0.10976 -0.066948 -0.021348 0.015831 -0.020153
1.0742 0.0068735 0.0057077 0 0.011777 0 0.014092 0 0.013526 0 0.0075431 0.0095768 4.1189 0.095895 -0.13809 -3.2098e-06 -0.071763 -0.08204 -0.064675 -0.077389 -0.0048725 0.019595 0.12675 -0.035444 0.068356 -0.10752 0.13105 -0.02131 0.14715 -0.13583 0 0 0 0 -0.088256 -0.046136 -0.022563 0.026149 -0.0093713
1.0781 0.0097157 0.0083142 0 0.0082232 0 0.0087321 0 0.0070288 0 0.0052557 0.014837 4.1145 0.10256 -0.13459 0.011483 -0.068147 -0.068843 -0.059088 -0.070381 -0.0012195 0.039428 0.14213 -0.03538 0.073632 -0.073053 0.12584 -0.017023 0.15133 -0.14845 0 0 0 0 -0.069333 -0.024301 -0.029476 0.032727 0.0015902
1.082 0.011279 0.010887 0 0.0029355 0 0.0034015 0 0.0027746 0 0.002064 0.018797 4.1515 0.10167 -0.13254 0.021313 -0.064156 -0.057426 -0.05425 -0.062349 0.001765 0.052204 0.15375 -0.030546 0.081009 -0.041912 0.11846 -0.013126 0.1545 -0.15912 0 0 0 0 -0.054969 -0.0036472 -0.041092 0.034205 0.012489
1.0859 0.011183 0.012654 0 0.00030933 0 0.0033257 0 0.0030289 0 0.0026361 0.01747 4.2237 0.093086 -0.12684 0.027003 -0.062506 -0.050447 -0.052893 -0.053134 0.0022312 0.055304 0.15534 -0.025644 0.090938 -0.019941 0.11127 -0.010351 0.15571 -0.16133 0 0 0 0 -0.048076 0.012115 -0.055559 0.028851 0.022722
1.0898 0.010104 0.012928 0 0.0031661 0 0.0090982 0 0.0065528 0 0.008517 0.010116 4.2794 0.080985 -0.11296 0.027498 -0.064251 -0.04813 -0.055641 -0.043775 -0.00054565 0.051932 0.14584 -0.024672 0.1011 -0.0089373 0.10883 -0.0092286 0.155 -0.14785 0 0 0 0 -0.047907 0.021218 -0.069145 0.018874 0.031563
1.0938 0.0094635 0.011769 0 0.010012 0 0.016016 0 0.01035 0 0.015706 0.00027733 4.2898 0.068977 -0.092264 0.024296 -0.067363 -0.048548 -0.060188 -0.035 -0.0051975 0.046689 0.1301 -0.026981 0.10916 -0.0057763 0.11259 -0.0096415 0.15303 -0.11905 0 0 0 0 -0.05144 0.025658 -0.080503 0.0074128 0.038961
1.0977 0.010247 0.010027 0 0.015938 0 0.018113 0 0.012088 0 0.018002 -0.0063106 4.2875 0.059009 -0.066417 0.01849 -0.070006 -0.050552 -0.064543 -0.027046 -0.010478 0.04205 0.11154 -0.02826 0.11363 -0.0086893 0.12308 -0.011551 0.15008 -0.08745 0 0 0 0 -0.056909 0.027013 -0.089275 -0.0038977 0.044893
1.1016 0.011989 0.0086393 0 0.01678 0 0.013402 0 0.011252 0 0.013169 -0.0058129 4.3252 0.05279 -0.037908 0.011458 -0.070016 -0.052896 -0.066366 -0.019979 -0.014844 0.040303 0.094052 -0.025333 0.11318 -0.015574 0.14017 -0.014838 0.14641 -0.070664 0 0 0 0 -0.062436 0.027281 -0.095524 -0.013569 0.049434
1.1055 0.013014 0.0078509 0 0.012696 0 0.0055516 0 0.0088493 0 0.005589 0.00080889 4.4082 0.053064 -0.013279 0.0058897 -0.062656 -0.053963 -0.060033 -0.013169 -0.014423 0.043965 0.084779 -0.019471 0.10558 -0.023914 0.16158 -0.019282 0.14179 -0.077848 0 0 0 0 -0.064909 0.030616 -0.10049 -0.020229 0.052696
1.1094 0.011858 0.0072019 0 0.0077036 0 0.00051003 0 0.0065614 0 0.0023972 0.0086722 4.4877 0.057248 0.0043786 0.0024712 -0.049951 -0.054208 -0.046658 -0.005785 -0.0094637 0.049643 0.0823 -0.014713 0.094555 -0.032022 0.18051 -0.023747 0.1361 -0.10271 0 0 0 0 -0.064212 0.037677 -0.10658 -0.026013 0.055536
1.1133 0.0085846 0.0062298 0 0.0056396 0 0.0013356 0 0.0058912 0 0.0067542 0.012947 4.5226 0.06395 0.01481 0.00068548 -0.034017 -0.054407 -0.027805 0.0019686 -0.0011193 0.055118 0.084238 -0.01333 0.081962 -0.039957 0.19373 -0.027664 0.12915 -0.12955 0 0 0 0 -0.060579 0.04753 -0.1146 -0.032094 0.058091
1.1172 0.0047853 0.0050478 0 0.0066146 0 0.0059915 0 0.0072788 0 0.014829 0.012439 4.5311 0.071801 0.018425 -0.00022164 -0.01714 -0.05534 -0.0054498 0.0095408 0.0090054 0.058427 0.088 -0.013634 0.069421 -0.047834 0.19865 -0.030519 0.12083 -0.14502 0 0 0 0 -0.054314 0.058841 -0.12502 -0.039313 0.060361
1.1211 0.002276 0.0041469 0 0.0074068 0 0.0097466 0 0.0094888 0 0.019273 0.0097363 4.5662 0.07884 0.016503 -0.0018386 -0.0031587 -0.058321 0.016843 0.015299 0.017632 0.0568 0.089273 -0.012439 0.058946 -0.055931 0.19166 -0.031511 0.11103 -0.14418 0 0 0 0 -0.045725 0.068847 -0.13816 -0.048403 0.062007
1.125 0.0017364 0.0037375 0 0.0051257 0 0.0094465 0 0.010125 0 0.015611 0.00821 4.648 0.082674 0.013425 -0.0063754 0.0038569 -0.064232 0.033192 0.015919 0.019055 0.049296 0.083975 -0.0091567 0.051212 -0.063893 0.17282 -0.030132 0.10056 -0.12796 0 0 0 0 -0.035613 0.073317 -0.15272 -0.05775 0.061933
1.1289 0.0024345 0.0034895 0 0.0002427 0 0.0056249 0 0.0075079 0 0.0055976 0.0089435 4.7401 0.083242 0.011841 -0.013461 0.0053681 -0.072021 0.042591 0.011015 0.012485 0.038752 0.074388 -0.0067253 0.044347 -0.071088 0.14729 -0.027087 0.090531 -0.099436 0 0 0 0 -0.024886 0.072276 -0.16699 -0.064949 0.05959
1.1328 0.0030526 0.0029813 0 -0.0039968 0 0.0011104 0 0.0025177 0 -0.0048753 0.010319 4.8002 0.080623 0.012515 -0.022371 0.0028416 -0.080938 0.044986 0.00075161 -0.0019546 0.026956 0.062975 -0.0082817 0.036956 -0.077264 0.11755 -0.0228 0.081585 -0.06456 0 0 0 0 -0.014082 0.066296 -0.18004 -0.068514 0.054509
1.1367 0.0026769 0.0022379 0 -0.0048947 0 -0.0017679 0 -0.0016595 0 -0.010607 0.010089 4.8399 0.075152 0.015772 -0.032022 -0.0017413 -0.090091 0.040994 -0.014142 -0.023331 0.015842 0.052813 -0.013293 0.027558 -0.082331 0.086166 -0.017799 0.074293 -0.033615 0 0 0 0 -0.0037977 0.056519 -0.19103 -0.067179 0.046335
1.1406 0.001136 0.0016086 0 -0.0028377 0 -0.0025724 0 -0.0022129 0 -0.010284 0.0075489 4.9125 0.067669 0.021274 -0.039347 -0.0041201 -0.097604 0.032535 -0.030746 -0.048027 0.0089008 0.051209 -0.017399 0.013349 -0.087069 0.056881 -0.013225 0.06962 -0.016351 0 0 0 0 0.0042213 0.046071 -0.1983 -0.059172 0.034337
1.1445 -0.0012805 0.0011045 0 -0.00068949 0 -0.0021323 0 0.0004971 0 -0.0062703 0.0038761 5.0425 0.060593 0.027281 -0.042389 -0.0022151 -0.10265 0.024442 -0.043648 -0.068414 0.0062788 0.059469 -0.01614 -0.0044873 -0.093399 0.031433 -0.010084 0.066582 -0.012548 0 0 0 0 0.0089825 0.038615 -0.20235 -0.048236 0.020692
1.1484 -0.0041548 7.6397e-05 0 -0.0010249 0 -0.0014384 0 0.0029417 0 -0.002381 0.00084512 5.1843 0.055081 0.033459 -0.041088 0.0032491 -0.10524 0.018209 -0.050757 -0.080999 0.0069687 0.07553 -0.0086786 -0.024059 -0.10187 0.0101 -0.0086489 0.064398 -0.0089097 0 0 0 0 0.010262 0.034728 -0.20347 -0.036942 0.0070821
1.1523 -0.0070077 -0.0022278 0 -0.0040988 0 -0.0014006 0 0.0015411 0 -0.0017393 -0.00054018 5.2671 0.051965 0.039768 -0.035722 0.011224 -0.10546 0.014512 -0.050939 -0.083374 0.010009 0.097022 0.0020732 -0.043571 -0.11233 -0.0067946 -0.009054 0.062472 0.010994 0 0 0 0 0.0080546 0.034305 -0.20181 -0.027113 -0.0050177
1.1563 -0.0093025 -0.0057753 0 -0.0082077 0 -0.0030684 0 -0.0040351 0 -0.0054742 -0.00049682 5.2753 0.052222 0.046485 -0.027061 0.019718 -0.10346 0.013505 -0.043404 -0.072842 0.013974 0.11993 0.012613 -0.060302 -0.12383 -0.018625 -0.011371 0.060089 0.051856 0 0 0 0 0.0025478 0.036451 -0.19736 -0.020778 -0.013494
1.1602 -0.010665 -0.0095693 0 -0.011515 0 -0.0071504 0 -0.010653 0 -0.012164 -0.00019238 5.2705 0.056252 0.053902 -0.017895 0.025032 -0.09988 0.013435 -0.030903 -0.049463 0.01643 0.13624 0.021898 -0.07004 -0.13106 -0.024375 -0.014963 0.056609 0.10248 0 0 0 0 -0.0042024 0.037551 -0.19019 -0.018206 -0.015379
1.1641 -0.011194 -0.012464 0 -0.013309 0 -0.01287 0 -0.014725 0 -0.018317 -0.0012721 5.3261 0.062117 0.061039 -0.010352 0.027052 -0.095728 0.012613 -0.018706 -0.020346 0.016773 0.14434 0.031585 -0.073567 -0.13035 -0.025713 -0.018561 0.052485 0.14739 0 0 0 0 -0.0094748 0.035484 -0.18151 -0.015875 -0.011942
1.168 -0.011469 -0.014122 0 -0.013817 0 -0.017641 0 -0.015301 0 -0.020312 -0.0051954 5.451 0.068806 0.066815 -0.0049669 0.026548 -0.091259 0.010851 -0.0088792 0.011449 0.014958 0.14452 0.043893 -0.071512 -0.11976 -0.023292 -0.021548 0.048051 0.18167 0 0 0 0 -0.011873 0.029835 -0.1718 -0.011517 -0.0039351
1.1719 -0.012146 -0.015112 0 -0.013423 0 -0.01865 0 -0.014259 0 -0.017007 -0.012267 5.5869 0.075286 0.070075 -0.001882 0.02471 -0.086656 0.0083419 -0.0029276 0.043061 0.011152 0.13801 0.059472 -0.064898 -0.098171 -0.017969 -0.023375 0.043662 0.21274 0 0 0 0 -0.010231 0.020729 -0.16153 -0.0029688 0.0075641
1.1758 -0.013506 -0.016159 0 -0.012408 0 -0.015322 0 -0.013877 0 -0.010909 -0.020916 5.6759 0.079808 0.068224 -0.00032128 0.024544 -0.081907 0.0068563 -0.0016522 0.070908 0.005838 0.12852 0.07689 -0.0556 -0.064954 -0.011381 -0.023144 0.039887 0.24825 0 0 0 0 -0.0026393 0.0097523 -0.1514 0.013444 0.020457
1.1797 -0.015391 -0.017481 0 -0.011338 0 -0.010328 0 -0.014774 0 -0.0065259 -0.028193 5.7149 0.081828 0.061782 0.0024669 0.028472 -0.076833 0.0090758 -0.0008305 0.09505 0.00052648 0.12291 0.093463 -0.046961 -0.02919 -0.0064361 -0.021191 0.036704 0.28558 0 0 0 0 0.0092079 0.0010828 -0.14194 0.03598 0.031368
1.1836 -0.01749 -0.018905 0 -0.011296 0 -0.007893 0 -0.016302 0 -0.0070924 -0.03158 5.7403 0.081919 0.052969 0.0077711 0.036109 -0.071368 0.015625 0.0026021 0.11729 -0.0040057 0.12339 0.10638 -0.039957 0.0023853 -0.0041294 -0.018179 0.033727 0.31584 0 0 0 0 0.023312 -0.0035242 -0.13316 0.06129 0.039125
1.1875 -0.01959 -0.020396 0 -0.013431 0 -0.010673 0 -0.018318 0 -0.012516 -0.030778 5.7747 0.08058 0.043703 0.016236 0.046762 -0.065509 0.02656 0.010427 0.13891 -0.0072538 0.13089 0.11373 -0.034908 0.025391 -0.0048327 -0.014585 0.030641 0.33659 0 0 0 0 0.038335 -0.0032171 -0.12504 0.086832 0.043121
1.1914 -0.0215 -0.022147 0 -0.018154 0 -0.017861 0 -0.021671 0 -0.020123 -0.027849 5.809 0.07852 0.036521 0.028255 0.059151 -0.05931 0.04145 0.0242 0.16141 -0.0087202 0.14562 0.1154 -0.031787 0.035413 -0.0085732 -0.010983 0.027051 0.35631 0 0 0 0 0.052765 0.0024664 -0.11755 0.10951 0.042979
1.1953 -0.022918 -0.024077 0 -0.024667 0 -0.02593 0 -0.026616 0 -0.026971 -0.02559 5.8325 0.077035 0.036191 0.042849 0.070034 -0.053311 0.057323 0.043487 0.18602 -0.0077791 0.16537 0.11358 -0.029675 0.029015 -0.013758 -0.0083639 0.02241 0.38376 0 0 0 0 0.064123 0.01227 -0.11097 0.12423 0.038905
1.1992 -0.023573 -0.025543 0 -0.03111 0 -0.031131 0 -0.031291 0 -0.0313 -0.025704 5.8601 0.076322 0.041375 0.056744 0.078094 -0.048263 0.070361 0.06259 0.21062 -0.0056282 0.18471 0.1119 -0.027375 0.016657 -0.01763 -0.0067571 0.017196 0.41543 0 0 0 0 0.072358 0.022001 -0.10545 0.13265 0.033467
1.2031 -0.023636 -0.02591 0 -0.035221 0 -0.031705 0 -0.032714 0 -0.032376 -0.028272 5.911 0.075993 0.050568 0.06831 0.083265 -0.044779 0.079038 0.078675 0.23326 -0.0029794 0.20163 0.11339 -0.024795 0.0037503 -0.019114 -0.006043 0.011766 0.4378 0 0 0 0 0.077296 0.030071 -0.10139 0.13593 0.027468
1.207 -0.023842 -0.025454 0 -0.035356 0 -0.028559 0 -0.029791 0 -0.030127 -0.032407 5.9703 0.075482 0.061834 0.07615 0.085773 -0.043454 0.082346 0.089378 0.25193 -0.00060839 0.21455 0.11851 -0.022041 -0.0046874 -0.017471 -0.006015 0.0064941 0.44353 0 0 0 0 0.078847 0.035284 -0.099158 0.13545 0.021552
1.2109 -0.024976 -0.025395 0 -0.031661 0 -0.024551 0 -0.025163 0 -0.025721 -0.036768 5.9955 0.073327 0.071295 0.078126 0.086282 -0.045592 0.079316 0.091576 0.26262 1.7972e-05 0.22159 0.12503 -0.01987 -0.0015061 -0.012024 -0.0062267 0.002036 0.44162 0 0 0 0 0.076383 0.036508 -0.099569 0.13327 0.016218
1.2148 -0.027047 -0.0267 0 -0.026683 0 -0.023023 0 -0.023435 0 -0.02208 -0.039454 5.9727 0.06801 0.074923 0.074996 0.086139 -0.051475 0.07306 0.087584 0.2641 -0.0022101 0.22396 0.12994 -0.01946 0.012856 -0.0046203 -0.0059322 -0.0013061 0.44743 0 0 0 0 0.070353 0.035548 -0.10225 0.13174 0.011265
1.2188 -0.029005 -0.028801 0 -0.024373 0 -0.02602 0 -0.027083 0 -0.022418 -0.038292 5.9481 0.059789 0.073231 0.069237 0.08546 -0.060114 0.066728 0.081802 0.2591 -0.0067878 0.22387 0.1318 -0.020848 0.031753 0.0028927 -0.0049567 -0.0038518 0.46234 0 0 0 0 0.06183 0.034502 -0.10596 0.13101 0.0064543
1.2227 -0.029431 -0.029792 0 -0.027298 0 -0.032647 0 -0.03392 0 -0.027092 -0.032497 5.9815 0.049089 0.06722 0.062431 0.083901 -0.07084 0.061976 0.076818 0.24958 -0.013177 0.22243 0.13146 -0.02386 0.050549 0.0095832 -0.003303 -0.0058133 0.46811 0 0 0 0 0.05144 0.034428 -0.10986 0.1308 0.0018258
1.2266 -0.02774 -0.028188 0 -0.033818 0 -0.038707 0 -0.038617 0 -0.031939 -0.024611 6.0666 0.036667 0.058582 0.056288 0.080939 -0.082795 0.060225 0.075144 0.23797 -0.020578 0.22078 0.13097 -0.028101 0.06423 0.01467 -0.0010822 -0.0074515 0.44553 0 0 0 0 0.039927 0.036197 -0.11299 0.13064 -0.0024833
1.2305 -0.02484 -0.02455 0 -0.038068 0 -0.038715 0 -0.036941 0 -0.030904 -0.020039 6.1204 0.025139 0.052012 0.054169 0.075301 -0.093792 0.062996 0.079978 0.22952 -0.026749 0.2206 0.13174 -0.032224 0.064047 0.017247 0.0011124 -0.0090323 0.39832 0 0 0 0 0.029077 0.040216 -0.11345 0.12958 -0.0053971
1.2344 -0.022636 -0.021281 0 -0.033965 0 -0.029836 0 -0.029001 0 -0.021565 -0.023142 6.0724 0.016919 0.049972 0.055884 0.068618 -0.10212 0.067509 0.087597 0.2262 -0.030492 0.2222 0.13347 -0.035005 0.055034 0.018364 0.0025595 -0.010439 0.35452 0 0 0 0 0.02027 0.044204 -0.11176 0.12814 -0.0065243
1.2383 -0.022757 -0.020693 0 -0.020808 0 -0.0151 0 -0.019042 0 -0.0084908 -0.03261 5.9552 0.012978 0.052338 0.060863 0.062405 -0.107 0.0724 0.095541 0.22783 -0.031762 0.22559 0.13428 -0.0362 0.041464 0.018136 0.0029752 -0.011358 0.34074 0 0 0 0 0.013974 0.046911 -0.1086 0.12699 -0.0057504
1.2422 -0.025513 -0.023225 0 -0.0056688 0 -0.0028346 0 -0.012504 0 -0.00065796 -0.040795 5.882 0.013873 0.058353 0.068294 0.058165 -0.10789 0.076545 0.1016 0.23364 -0.030843 0.23062 0.13168 -0.035794 0.027597 0.016516 0.0021901 -0.011472 0.35591 0 0 0 0 0.0104 0.047324 -0.10468 0.12668 -0.0031213
1.2461 -0.029827 -0.027442 0 0.00045548 0 -0.0017475 0 -0.012818 0 -0.004603 -0.03888 5.9201 0.020154 0.065875 0.076691 0.058449 -0.10403 0.078641 0.10266 0.24164 -0.028647 0.23685 0.12395 -0.034067 0.019973 0.012896 4.7825e-05 -0.010175 0.37289 0 0 0 0 0.0096535 0.044105 -0.1013 0.12801 0.0011642
1.25 -0.034059 -0.031532 0 -0.009349 0 -0.014723 0 -0.019785 0 -0.019218 -0.024289 6.0034 0.029587 0.070038 0.083041 0.064504 -0.096303 0.078646 0.097737 0.24689 -0.027685 0.24229 0.11173 -0.032367 0.022976 0.0064834 -0.0028922 -0.0071266 0.36728 0 0 0 0 0.010234 0.037432 -0.099987 0.13034 0.005995
1.2539 -0.037003 -0.03463 0 -0.031888 0 -0.036021 0 -0.029826 0 -0.036616 -0.0039528 5.9958 0.03887 0.069428 0.08614 0.073442 -0.087005 0.07782 0.08989 0.24726 -0.028877 0.24512 0.098705 -0.031533 0.03179 -0.0018292 -0.0058413 -0.0029356 0.3431 0 0 0 0 0.010388 0.029188 -0.10049 0.13168 0.010622
1.2578 -0.038372 -0.036792 0 -0.055044 0 -0.054352 0 -0.037681 0 -0.047941 0.009915 5.8462 0.046159 0.063987 0.085424 0.083004 -0.077306 0.076711 0.081016 0.24207 -0.032219 0.24412 0.09048 -0.031859 0.042347 -0.011061 -0.0084157 0.002039 0.32884 0 0 0 0 0.0091782 0.02033 -0.10244 0.13054 0.014919
1.2617 -0.038575 -0.038142 0 -0.065804 0 -0.059975 0 -0.039133 0 -0.049002 0.0084541 5.6579 0.049748 0.054322 0.080628 0.090618 -0.068347 0.07577 0.073116 0.23124 -0.037293 0.23827 0.091562 -0.033484 0.049916 -0.019919 -0.010289 0.0073882 0.34933 0 0 0 0 0.0057704 0.011794 -0.10532 0.12544 0.018915
1.2656 -0.038096 -0.038436 0 -0.059171 0 -0.050915 0 -0.033763 0 -0.041765 -0.007655 5.5837 0.046637 0.043258 0.071469 0.090757 -0.061885 0.074838 0.06939 0.21605 -0.041804 0.22585 0.10253 -0.036363 0.044524 -0.024593 -0.01108 0.012468 0.40308 0 0 0 0 -0.0013767 0.0048087 -0.10807 0.11342 0.023288
1.2695 -0.037026 -0.037521 0 -0.041238 0 -0.034048 0 -0.025819 0 -0.031916 -0.02912 5.6565 0.038797 0.035418 0.060745 0.083678 -0.057343 0.072711 0.069129 0.20192 -0.042758 0.21076 0.11981 -0.039622 0.026381 -0.023461 -0.011371 0.017099 0.46634 0 0 0 0 -0.011442 -0.00092076 -0.11027 0.096788 0.028582
1.2734 -0.035131 -0.03586 0 -0.024361 0 -0.020411 0 -0.021778 0 -0.025346 -0.044842 5.7489 0.028208 0.032283 0.049959 0.071815 -0.053594 0.068731 0.070979 0.19153 -0.039227 0.19634 0.13839 -0.04303 -0.00066718 -0.01706 -0.01157 0.021471 0.51587 0 0 0 0 -0.023839 -0.0057727 -0.11249 0.077813 0.034547
1.2773 -0.03238 -0.034319 0 -0.018415 0 -0.017996 0 -0.025629 0 -0.025581 -0.049111 5.7132 0.016614 0.034574 0.040221 0.057753 -0.049504 0.062606 0.073887 0.18675 -0.030877 0.1855 0.15519 -0.046521 -0.032735 -0.0064087 -0.01196 0.025778 0.54553 0 0 0 0 -0.038123 -0.0099302 -0.11542 0.058403 0.040692
1.2813 -0.029437 -0.033412 0 -0.024662 0 -0.026807 0 -0.035515 0 -0.032359 -0.044279 5.5462 0.006478 0.042627 0.032837 0.045727 -0.043264 0.054262 0.076566 0.18966 -0.017799 0.18249 0.16996 -0.050184 -0.063722 0.0063778 -0.012845 0.030327 0.56343 0 0 0 0 -0.053805 -0.013436 -0.12033 0.041136 0.045948
1.2852 -0.027528 -0.032974 0 -0.036185 0 -0.039359 0 -0.044891 0 -0.041369 -0.037965 5.3896 0.0015845 0.054272 0.028959 0.043103 -0.03198 0.045829 0.078483 0.20049 -0.0029832 0.19232 0.18354 -0.054214 -0.083745 0.015594 -0.014184 0.035375 0.57875 0 0 0 0 -0.069608 -0.015416 -0.12908 0.028834 0.047822
1.2891 -0.02761 -0.032614 0 -0.043698 0 -0.046156 0 -0.047637 0 -0.04608 -0.037466 5.3664 0.0017827 0.066068 0.02749 0.04962 -0.016327 0.040014 0.08093 0.21468 0.0099799 0.21119 0.19583 -0.058109 -0.092897 0.019115 -0.015403 0.040567 0.5943 0 0 0 0 -0.084034 -0.015185 -0.14055 0.019889 0.04624
1.293 -0.029488 -0.032264 0 -0.042014 0 -0.04236 0 -0.042817 0 -0.041873 -0.045067 5.4396 0.0067704 0.076829 0.02796 0.064115 0.0029693 0.038326 0.084891 0.23003 0.019673 0.2366 0.20588 -0.061114 -0.09238 0.017 -0.016142 0.045615 0.60845 0 0 0 0 -0.095887 -0.012114 -0.15358 0.013006 0.041659
1.2969 -0.031765 -0.032052 0 -0.03279 0 -0.030982 0 -0.034987 0 -0.030045 -0.056776 5.457 0.01587 0.085698 0.029846 0.08453 0.024786 0.041931 0.091239 0.2444 0.02516 0.26539 0.21334 -0.062303 -0.084272 0.010233 -0.016076 0.050235 0.618 0 0 0 0 -0.10395 -0.0056922 -0.16666 0.0066955 0.034983
1.3008 -0.032838 -0.031715 0 -0.022375 0 -0.020274 0 -0.030026 0 -0.017817 -0.065005 5.328 0.027629 0.092131 0.032588 0.1056 0.046311 0.052347 0.1011 0.25452 0.026037 0.29121 0.21869 -0.058958 -0.072732 0.0032113 -0.014725 0.054014 0.61671 0 0 0 0 -0.10519 0.0051429 -0.176 -0.001664 0.029096
1.3047 -0.032135 -0.030543 0 -0.016948 0 -0.017301 0 -0.030468 0 -0.013167 -0.063654 5.1277 0.038674 0.097381 0.03554 0.1199 0.06373 0.065689 0.11214 0.25994 0.026131 0.30825 0.22134 -0.049651 -0.062928 0.003692 -0.012674 0.057517 0.59543 0 0 0 0 -0.099623 0.018755 -0.17847 -0.012621 0.028122
1.3086 -0.030433 -0.028182 0 -0.018544 0 -0.022645 0 -0.034256 0 -0.018365 -0.052473 5.0101 0.047562 0.10182 0.038599 0.12542 0.07594 0.078198 0.12182 0.26181 0.027951 0.31588 0.21816 -0.03473 -0.055118 0.014196 -0.010651 0.061605 0.54992 0 0 0 0 -0.088991 0.033454 -0.17371 -0.024585 0.033175
1.3125 -0.028933 -0.02536 0 -0.024382 0 -0.030418 0 -0.037248 0 -0.028099 -0.037472 5.0332 0.053477 0.10512 0.041741 0.12131 0.082446 0.087054 0.12819 0.26086 0.032862 0.31406 0.20539 -0.014603 -0.048699 0.03555 -0.0092097 0.067045 0.48984 0 0 0 0 -0.074845 0.048001 -0.16165 -0.035948 0.044524
1.3164 -0.028011 -0.023417 0 -0.029467 0 -0.033432 0 -0.03655 0 -0.034185 -0.026623 5.0975 0.055765 0.1064 0.044986 0.10747 0.08313 0.088974 0.12891 0.25796 0.041963 0.30345 0.18312 0.0099325 -0.042209 0.067468 -0.0090065 0.074821 0.43534 0 0 0 0 -0.0594 0.060926 -0.14256 -0.044428 0.061787
1.3203 -0.026914 -0.022889 0 -0.030282 0 -0.029107 0 -0.031916 0 -0.032551 -0.023828 5.0622 0.054098 0.10164 0.048161 0.086243 0.079318 0.078932 0.12041 0.25383 0.054174 0.28686 0.15739 0.035844 -0.032986 0.10337 -0.01091 0.086613 0.39942 0 0 0 0 -0.048396 0.069382 -0.11816 -0.045511 0.080844
1.3242 -0.024671 -0.022732 0 -0.026896 0 -0.021112 0 -0.025023 0 -0.025986 -0.026085 4.8998 0.05064 0.089873 0.050856 0.06401 0.074742 0.061076 0.10575 0.24861 0.064793 0.26969 0.13656 0.059075 -0.022821 0.13278 -0.013943 0.10094 0.37352 0 0 0 0 -0.044318 0.073423 -0.093123 -0.040699 0.095608
1.3281 -0.021184 -0.021282 0 -0.022173 0 -0.015595 0 -0.018211 0 -0.020492 -0.026429 4.7123 0.046073 0.070367 0.052716 0.042798 0.070216 0.037778 0.086117 0.24176 0.071262 0.25353 0.12414 0.077628 -0.014333 0.15104 -0.017439 0.1168 0.33479 0 0 0 0 -0.048022 0.072679 -0.069164 -0.031253 0.10324
1.332 -0.017324 -0.018071 0 -0.018997 0 -0.015615 0 -0.013644 0 -0.019355 -0.020203 4.6047 0.040974 0.042923 0.053419 0.024117 0.066027 0.011766 0.062683 0.23274 0.071462 0.23955 0.11549 0.08985 -0.010406 0.15475 -0.02068 0.13301 0.27085 0 0 0 0 -0.059637 0.066886 -0.047725 -0.01878 0.10162
1.3359 -0.013984 -0.014455 0 -0.017894 0 -0.018751 0 -0.012493 0 -0.020764 -0.0090638 4.5718 0.035778 0.0073477 0.052352 0.0092066 0.060879 -0.012181 0.03641 0.22035 0.062355 0.22877 0.10223 0.092956 -0.0172 0.14002 -0.022368 0.14725 0.19576 0 0 0 0 -0.078613 0.054862 -0.030672 -0.006156 0.088043
1.3398 -0.011247 -0.012226 0 -0.016925 0 -0.01973 0 -0.013892 0 -0.020517 0.00078721 4.5257 0.030573 -0.031553 0.049838 -0.0032646 0.05084 -0.028724 0.008061 0.20532 0.046735 0.22067 0.080976 0.088158 -0.036782 0.11508 -0.021739 0.15716 0.13771 0 0 0 0 -0.098823 0.037233 -0.017816 0.0036943 0.067171
1.3438 -0.0086356 -0.011675 0 -0.013777 0 -0.015338 0 -0.014754 0 -0.016207 0.0042911 4.4142 0.025439 -0.069336 0.046872 -0.014559 0.034144 -0.037123 -0.022307 0.18976 0.029737 0.21478 0.057314 0.078805 -0.06462 0.089667 -0.019347 0.1626 0.10953 0 0 0 0 -0.11547 0.015707 -0.0078762 0.011433 0.045104
1.3477 -0.0060916 -0.011314 0 -0.0080905 0 -0.0071258 0 -0.01164 0 -0.0086422 0.0017653 4.2781 0.020631 -0.10319 0.044275 -0.024931 0.0099402 -0.036975 -0.054779 0.17547 0.014838 0.21135 0.040925 0.066978 -0.097099 0.069491 -0.015672 0.16345 0.094185 0 0 0 0 -0.12562 -0.0086837 -0.00032089 0.018358 0.025509
1.3516 -0.004405 -0.0096235 0 -0.0019821 0 0.00016494 0 -0.0038719 0 -0.00013758 -0.0019001 4.1827 0.016513 -0.13044 0.042986 -0.034387 -0.022011 -0.028448 -0.089367 0.16449 0.0056246 0.21078 0.036359 0.054969 -0.12975 0.059815 -0.011371 0.15983 0.062317 0 0 0 0 -0.12669 -0.034712 0.005392 0.026362 0.011909
1.3555 -0.0044378 -0.0068422 0 0.0016385 0 0.0026065 0 0.0050318 0 0.0074204 -0.0017175 4.1219 0.014788 -0.1454 0.045634 -0.041245 -0.059913 -0.011436 -0.12519 0.16241 0.0090881 0.21501 0.038894 0.047482 -0.15295 0.06778 -0.0079685 0.1512 0.0038207 0 0 0 0 -0.11402 -0.059315 0.009296 0.041231 0.0096868
1.3594 -0.005961 -0.0046968 0 0.0014028 0 -0.00012191 0 0.0096692 0 0.012667 0.0036561 4.0231 0.015702 -0.15176 0.052087 -0.045474 -0.095912 0.0085397 -0.15957 0.16838 0.021029 0.22206 0.039576 0.045297 -0.16672 0.083434 -0.0060492 0.1396 -0.060854 0 0 0 0 -0.094182 -0.080149 0.011961 0.063141 0.01331
1.3633 -0.0075041 -0.0043458 0 -0.0015213 0 -0.0051156 0 0.0073341 0 0.014089 0.011748 3.8448 0.019097 -0.15135 0.062137 -0.047692 -0.12647 0.029434 -0.19129 0.1817 0.038239 0.23019 0.03399 0.048104 -0.17343 0.10077 -0.0055582 0.12514 -0.10147 0 0 0 0 -0.070668 -0.096137 0.013206 0.090834 0.019062
1.3672 -0.0075388 -0.0048991 0 -0.0044653 0 -0.0087749 0 0.0007095 0 0.010695 0.018683 3.6374 0.024473 -0.1462 0.075305 -0.048962 -0.14901 0.049396 -0.21958 0.20116 0.05714 0.23739 0.025673 0.055066 -0.17619 0.11417 -0.0062776 0.1078 -0.10723 0 0 0 0 -0.046948 -0.10654 0.012757 0.12227 0.023248
1.3711 -0.0057866 -0.0042492 0 -0.0052443 0 -0.0090153 0 -0.0041033 0 0.003757 0.021378 3.4833 0.030523 -0.1393 0.090643 -0.051836 -0.16064 0.065899 -0.24391 0.22464 0.071597 0.23984 0.021098 0.06423 -0.18093 0.11545 -0.0076544 0.086925 -0.092859 0 0 0 0 -0.028321 -0.11024 0.0097597 0.15301 0.020041
1.375 -0.0032494 -0.0013035 0 -0.0034097 0 -0.005727 0 -0.0026325 0 -0.0029415 0.018253 3.3886 0.03363 -0.1355 0.10512 -0.06137 -0.16513 0.076545 -0.26711 0.24668 0.073616 0.23282 0.022244 0.070117 -0.19501 0.10027 -0.0084279 0.062597 -0.077474 0 0 0 0 -0.02032 -0.10821 0.002886 0.17442 0.0047545
1.3789 -0.00098974 0.0028763 0 -2.7386e-05 0 1.0968e-07 0 0.0043569 0 -0.005758 0.009447 3.2693 0.0321 -0.13623 0.11665 -0.078766 -0.16998 0.081902 -0.29253 0.26418 0.063311 0.21742 0.024854 0.069618 -0.21653 0.075179 -0.0081815 0.036739 -0.063376 0 0 0 0 -0.021723 -0.10292 -0.007918 0.18432 -0.019355
1.3828 0.00090925 0.006213 0 0.0033719 0 0.006558 0 0.011744 0 -0.0045182 -0.0025356 3.0581 0.025255 -0.14177 0.12404 -0.10444 -0.17942 0.082162 -0.32182 0.27575 0.041231 0.1948 0.02382 0.061051 -0.24219 0.04467 -0.0068945 0.010921 -0.03937 0 0 0 0 -0.031456 -0.095056 -0.022928 0.18214 -0.049742
1.3867 0.0030322 0.0076064 0 0.0055558 0 0.011896 0 0.014238 0 -0.0028217 -0.012724 2.8036 0.012957 -0.15183 0.12637 -0.13808 -0.19726 0.077796 -0.3562 0.28058 0.0089339 0.16689 0.019224 0.04333 -0.26736 0.013907 -0.0047174 -0.013024 -0.0022817 0 0 0 0 -0.047711 -0.085117 -0.042226 0.16848 -0.083119
1.3906 0.0054298 0.0075256 0 0.005675 0 0.013661 0 0.01006 0 -0.0045071 -0.015791 2.6295 -0.003297 -0.16433 0.12208 -0.17772 -0.22847 0.069575 -0.39584 0.27819 -0.029316 0.13889 0.016186 0.01542 -0.27847 -0.0071007 -0.0024409 -0.030094 0.031916 0 0 0 0 -0.066065 -0.071881 -0.065818 0.14689 -0.11198
1.3945 0.007063 0.0067897 0 0.0032098 0 0.010206 0 0.0015063 0 -0.0096816 -0.0098696 2.5906 -0.017018 -0.17417 0.11456 -0.21566 -0.26498 0.060954 -0.4344 0.27398 -0.06402 0.11689 0.018933 -0.015086 -0.2691 -0.016399 -0.0012351 -0.038772 0.04267 0 0 0 0 -0.07981 -0.054322 -0.08978 0.12843 -0.13131
1.3984 0.0066566 0.0053191 0 -0.0016247 0 0.0021608 0 -0.0070686 0 -0.01439 0.0011191 2.5945 -0.024311 -0.17884 0.10611 -0.24786 -0.29979 0.053563 -0.46749 0.27099 -0.090837 0.10266 0.025877 -0.043268 -0.23946 -0.016199 -0.001525 -0.03924 0.028198 0 0 0 0 -0.086269 -0.031709 -0.11129 0.11825 -0.14019
1.4023 0.0040195 0.0025059 0 -0.0072723 0 -0.0068769 0 -0.011703 0 -0.014225 0.0095528 2.4902 -0.022144 -0.1766 0.098571 -0.27126 -0.32694 0.048565 -0.49153 0.27139 -0.10659 0.097024 0.031175 -0.065188 -0.19092 -0.0090058 -0.00356 -0.031961 0.0089871 0 0 0 0 -0.083663 -0.0036048 -0.12788 0.1198 -0.13829
1.4063 0.00028924 -0.0013668 0 -0.010988 0 -0.011813 0 -0.010394 0 -0.0081849 0.0096716 2.2315 -0.0065654 -0.16548 0.094287 -0.28199 -0.33812 0.047269 -0.50171 0.2777 -0.10744 0.10026 0.030909 -0.07566 -0.12672 0.0010089 -0.0075577 -0.017844 0.0060488 0 0 0 0 -0.070073 0.030447 -0.13598 0.13669 -0.12558
1.4102 -0.0031907 -0.0046985 0 -0.010302 0 -0.0093618 0 -0.0038598 0 0.00075393 0.0020711 1.9299 0.023952 -0.14607 0.095326 -0.27789 -0.32575 0.05012 -0.49483 0.29053 -0.091812 0.10885 0.027109 -0.07061 -0.059175 0.0060035 -0.01312 -0.00089583 0.018805 0 0 0 0 -0.046495 0.068101 -0.13187 0.16727 -0.10505
1.4141 -0.0060358 -0.0059981 0 -0.0050198 0 -0.00093954 0 0.0044328 0 0.0082063 -0.0069034 1.7364 0.061545 -0.12385 0.09942 -0.26522 -0.29888 0.054949 -0.4779 0.30545 -0.067139 0.1174 0.025498 -0.056488 0.00085002 0.0041038 -0.019156 0.014591 0.028373 0 0 0 0 -0.019194 0.10444 -0.11973 0.20125 -0.082095
1.418 -0.0086734 -0.0055974 0 0.0019162 0 0.0074661 0 0.0096094 0 0.011098 -0.010396 1.6882 0.10185 -0.10148 0.10486 -0.24686 -0.26317 0.060662 -0.45407 0.31969 -0.036792 0.12395 0.029656 -0.03706 0.048889 -0.0044869 -0.025222 0.026993 0.022107 0 0 0 0 0.008983 0.1365 -0.10214 0.23324 -0.058645
1.4219 -0.011157 -0.0054738 0 0.0058662 0 0.0091127 0 0.0082661 0 0.0085225 -0.0063558 1.6884 0.14032 -0.08135 0.10969 -0.22576 -0.22495 0.066157 -0.4265 0.33039 -0.0042378 0.12707 0.037761 -0.016421 0.081698 -0.018724 -0.030921 0.035177 0.010158 0 0 0 0 0.035402 0.16148 -0.082201 0.25808 -0.03629
1.4258 -0.012536 -0.0071212 0 0.0035589 0 0.0016151 0 0.0011859 0 0.0014504 0.0013968 1.6282 0.16884 -0.066542 0.10988 -0.20602 -0.19551 0.069672 -0.39856 0.33218 0.025306 0.12591 0.044799 -0.00161 0.094783 -0.035281 -0.035699 0.038316 0.014379 0 0 0 0 0.056521 0.17385 -0.066087 0.2673 -0.016712
1.4297 -0.011747 -0.0098016 0 -0.0043899 0 -0.010665 0 -0.0067142 0 -0.0072966 0.0066515 1.4978 0.1849 -0.054954 0.10381 -0.18964 -0.17989 0.070562 -0.37068 0.32483 0.048887 0.12371 0.047412 0.0048906 0.095047 -0.048261 -0.039499 0.039837 0.042732 0 0 0 0 0.073251 0.17493 -0.058579 0.26226 0.0005131
1.4336 -0.0090993 -0.011247 0 -0.013541 0 -0.019326 0 -0.0099223 0 -0.013287 0.0053899 1.3624 0.19069 -0.043237 0.092723 -0.17548 -0.17479 0.068909 -0.34091 0.31089 0.066944 0.1227 0.046484 0.0057752 0.087729 -0.055661 -0.042378 0.04232 0.07954 0 0 0 0 0.087945 0.16787 -0.059524 0.2476 0.016071
1.4375 -0.006518 -0.010132 0 -0.018472 0 -0.0181 0 -0.0067455 0 -0.012599 -0.0020978 1.2538 0.18798 -0.028764 0.077954 -0.16211 -0.17669 0.064555 -0.30757 0.29238 0.079957 0.12416 0.045653 0.0038673 0.075666 -0.056487 -0.044294 0.047441 0.10335 0 0 0 0 0.10228 0.15482 -0.068156 0.22652 0.030286
1.4414 -0.0060295 -0.0075878 0 -0.016481 0 -0.0077578 0 -0.00074235 0 -0.0054214 -0.012308 1.1271 0.17929 -0.0083378 0.061579 -0.14731 -0.18012 0.057189 -0.26854 0.27202 0.088806 0.12922 0.04803 0.0033973 0.061475 -0.050189 -0.04515 0.056921 0.11192 0 0 0 0 0.11822 0.13834 -0.082716 0.20282 0.043425
1.4453 -0.0079625 -0.0060788 0 -0.009575 0 0.0042305 0 0.0021664 0 0.0023141 -0.021024 0.93677 0.16903 0.02218 0.048599 -0.12564 -0.17345 0.045307 -0.22242 0.25461 0.095043 0.13787 0.054251 0.013251 0.047771 -0.037794 -0.044615 0.072186 0.12543 0 0 0 0 0.13738 0.12223 -0.097233 0.18109 0.055409
1.4492 -0.010788 -0.0069443 0 -0.0033096 0 0.0090508 0 -0.001664 0 0.0023792 -0.025261 0.72275 0.15978 0.057967 0.040668 -0.0968 -0.15523 0.029724 -0.17507 0.24095 0.10037 0.1471 0.062719 0.033006 0.035944 -0.024228 -0.043198 0.08982 0.16397 0 0 0 0 0.15676 0.10788 -0.10645 0.16077 0.066503
1.4531 -0.012742 -0.0093192 0 -0.0032217 0 0.0026633 0 -0.011143 0 -0.0089133 -0.024111 0.58015 0.15119 0.09559 0.037758 -0.061155 -0.12676 0.010782 -0.13038 0.23036 0.10466 0.15561 0.070857 0.060783 0.027048 -0.011582 -0.041136 0.10786 0.22408 0 0 0 0 0.17367 0.095139 -0.10849 0.14001 0.076641
1.457 -0.013426 -0.011425 0 -0.0111 0 -0.011879 0 -0.021715 0 -0.026475 -0.018911 0.53779 0.14246 0.1313 0.039221 -0.01976 -0.090533 -0.010845 -0.092128 0.22167 0.10759 0.1623 0.076379 0.093669 0.022143 -0.0017439 -0.038693 0.1243 0.27926 0 0 0 0 0.18529 0.083564 -0.10228 0.11673 0.085719
1.4609 -0.013698 -0.012482 0 -0.023433 0 -0.027001 0 -0.028565 0 -0.039406 -0.012853 0.50237 0.13087 0.15791 0.042928 0.024622 -0.052428 -0.033444 -0.066886 0.21212 0.1077 0.16591 0.07849 0.12486 0.023842 0.0024072 -0.036283 0.13555 0.30288 0 0 0 0 0.18594 0.072077 -0.086915 0.086778 0.093197
1.4648 -0.014171 -0.012983 0 -0.033078 0 -0.035361 0 -0.029033 0 -0.039209 -0.0097166 0.35629 0.11402 0.17049 0.044061 0.064985 -0.02135 -0.052626 -0.054735 0.1986 0.10408 0.16709 0.078749 0.14487 0.0326 0.00033424 -0.034216 0.13929 0.28914 0 0 0 0 0.17387 0.059853 -0.067119 0.049777 0.098223
1.4688 -0.014239 -0.01329 0 -0.033367 0 -0.033332 0 -0.023255 0 -0.02613 -0.011846 0.10467 0.092955 0.17083 0.040988 0.097548 0.0012001 -0.065856 -0.049884 0.18153 0.097497 0.16692 0.080518 0.15212 0.046048 -0.0061819 -0.032259 0.13614 0.25311 0 0 0 0 0.15265 0.047623 -0.047106 0.0099876 0.10011
1.4727 -0.012804 -0.012606 0 -0.022371 0 -0.021893 0 -0.013785 0 -0.0082787 -0.018526 -0.1102 0.068938 0.16014 0.033406 0.11991 0.015376 -0.071398 -0.048246 0.16195 0.088552 0.16566 0.08646 0.14649 0.062325 -0.015893 -0.030088 0.12624 0.21458 0 0 0 0 0.12479 0.036327 -0.029138 -0.028806 0.097966
1.4766 -0.0097934 -0.0098348 0 -0.0046448 0 -0.0057796 0 -0.0047985 0 0.0050152 -0.026073 -0.16235 0.04384 0.14044 0.021716 0.13024 0.022512 -0.067876 -0.045152 0.14149 0.078079 0.16342 0.095794 0.12915 0.079117 -0.027231 -0.027277 0.10999 0.18422 0 0 0 0 0.093479 0.027145 -0.015183 -0.062126 0.090839
1.4805 -0.00655 -0.0052986 0 0.011001 0 0.0082116 0 -0.00040079 0 0.0093291 -0.029904 -0.093908 0.022955 0.11474 0.0094903 0.12498 0.026703 -0.052533 -0.031806 0.1254 0.067629 0.15871 0.10413 0.10455 0.090844 -0.036166 -0.022512 0.086985 0.16216 0 0 0 0 0.065095 0.023328 -0.0081223 -0.078338 0.075485
1.4844 -0.0044849 -0.0010008 0 0.016798 0 0.013919 0 -0.0020281 0 0.0062068 -0.027341 -0.083846 0.0080223 0.088324 0.0019093 0.11258 0.032211 -0.031732 -0.010269 0.11549 0.057832 0.1511 0.10663 0.081948 0.096422 -0.040139 -0.01605 0.061056 0.14329 0 0 0 0 0.042204 0.023656 -0.0051893 -0.079261 0.054622
1.4883 -0.0034873 0.0012318 0 0.011115 0 0.0093502 0 -0.0067103 0 0.0001535 -0.019309 -0.25942 -0.0010521 0.06205 0.001211 0.096638 0.038401 -0.0080516 0.016184 0.11172 0.048234 0.14065 0.10172 0.063793 0.096163 -0.03804 -0.0083054 0.03368 0.12008 0 0 0 0 0.024731 0.026995 -0.0054033 -0.066776 0.02973
1.4922 -0.0019404 0.001775 0 -0.00027163 0 -0.0010402 0 -0.0085356 0 -0.0044232 -0.0097943 -0.56249 -0.0049649 0.036369 0.0089131 0.080446 0.043733 0.016251 0.043604 0.11342 0.038225 0.12781 0.091426 0.051434 0.090813 -0.029218 0.00012132 0.0063748 0.083161 0 0 0 0 0.0121 0.031955 -0.0079158 -0.04358 0.002561
1.4961 0.0016028 0.0030255 0 -0.007981 0 -0.0081927 0 -0.0031654 0 -0.0043022 -0.0033064 -0.82305 -0.0054889 0.011113 0.026807 0.068277 0.043561 0.038605 0.064489 0.11881 0.026459 0.11402 0.078092 0.045061 0.081805 -0.012822 0.0079621 -0.01844 0.025542 0 0 0 0 0.0029341 0.036047 -0.012087 -0.01419 -0.023892
1.5 0.0069204 0.0070493 0 -0.0054603 0 -0.0045352 0 0.0082099 0 0.0021036 -0.0018473 -0.95202 -0.0072051 -0.014032 0.052069 0.062762 0.030708 0.058225 0.069154 0.12315 0.011964 0.10346 0.061206 0.039927 0.07177 0.0088506 0.012919 -0.037298 -0.050238 0 0 0 0 -0.0054183 0.035849 -0.0175 0.012985 -0.044819
1.5039 0.012426 0.013546 0 0.0066288 0 0.0099244 0 0.019444 0 0.013512 -0.0033553 -1.0281 -0.012014 -0.038219 0.079579 0.061515 0.0057998 0.076862 0.058011 0.12458 -0.0037432 0.098104 0.038237 0.032454 0.060915 0.032219 0.01444 -0.049579 -0.13119 0 0 0 0 -0.013288 0.031371 -0.023774 0.035439 -0.059195
1.5078 0.016855 0.020251 0 0.021305 0 0.027069 0 0.024532 0 0.0251 -0.002944 -1.1828 -0.020228 -0.060293 0.10685 0.062707 -0.030032 0.095466 0.031569 0.12301 -0.019075 0.098664 0.008724 0.021655 0.048083 0.055698 0.012285 -0.054666 -0.20382 0 0 0 0 -0.019793 0.023054 -0.030612 0.053328 -0.066657
1.5117 0.020406 0.025164 0 0.030604 0 0.036986 0 0.022686 0 0.030848 0.0035171 -1.43 -0.031582 -0.078937 0.13162 0.064148 -0.07458 0.11488 -0.0085915 0.11902 -0.032115 0.10522 -0.023273 0.0072924 0.031651 0.077923 0.0064906 -0.052283 -0.26579 0 0 0 0 -0.02367 0.011796 -0.037614 0.067811 -0.067394
1.5156 0.024164 0.028111 0 0.031095 0 0.036006 0 0.018633 0 0.028339 0.015924 -1.6472 -0.043975 -0.090739 0.15072 0.061224 -0.12219 0.13478 -0.059844 0.11592 -0.037714 0.11579 -0.051808 -0.0080017 0.0063295 0.097694 -0.0025731 -0.041531 -0.32559 0 0 0 0 -0.021111 7.571e-05 -0.043344 0.083675 -0.062365
1.5195 0.028616 0.030185 0 0.025526 0 0.02927 0 0.018061 0 0.021657 0.029494 -1.7304 -0.054099 -0.097301 0.16547 0.052484 -0.16556 0.15149 -0.11351 0.11702 -0.035431 0.12331 -0.074522 -0.019073 -0.027311 0.11663 -0.012106 -0.027131 -0.38976 0 0 0 0 -0.013341 -0.0092181 -0.046684 0.10476 -0.05676
1.5234 0.033049 0.032152 0 0.019963 0 0.025563 0 0.022872 0 0.01867 0.038233 -1.7284 -0.061232 -0.10076 0.17679 0.03829 -0.2035 0.16185 -0.16673 0.12239 -0.026607 0.12398 -0.095052 -0.024229 -0.066894 0.13579 -0.020845 -0.011629 -0.45346 0 0 0 0 -0.0030884 -0.015455 -0.047385 0.13046 -0.052777
1.5273 0.036432 0.033899 0 0.019352 0 0.029449 0 0.03067 0 0.02444 0.039803 -1.7893 -0.065315 -0.1031 0.18509 0.019132 -0.23612 0.16315 -0.21772 0.13111 -0.01284 0.11505 -0.11941 -0.022874 -0.10976 0.15574 -0.027952 0.003069 -0.50751 0 0 0 0 0.0067281 -0.018458 -0.045436 0.15909 -0.051783
1.5313 0.038615 0.035342 0 0.024971 0 0.03811 0 0.038183 0 0.036897 0.0376 -1.984 -0.067019 -0.10732 0.19032 -0.0041866 -0.26502 0.15146 -0.26501 0.1406 0.0031254 0.093226 -0.14985 -0.015288 -0.15142 0.17679 -0.032601 0.014734 -0.55447 0 0 0 0 0.011198 -0.018443 -0.041059 0.18661 -0.054965
1.5352 0.040429 0.037236 0 0.034877 0 0.045285 0 0.044377 0 0.04906 0.037982 -2.2206 -0.06966 -0.11722 0.191 -0.029711 -0.29585 0.12489 -0.30773 0.14271 0.015473 0.058963 -0.18258 -0.0067424 -0.18349 0.19684 -0.035004 0.021807 -0.61222 0 0 0 0 0.0025367 -0.017245 -0.03589 0.20307 -0.061116
1.5391 0.042656 0.04053 0 0.04584 0 0.047661 0 0.050094 0 0.055466 0.044884 -2.359 -0.075213 -0.13139 0.18709 -0.05579 -0.33063 0.091074 -0.34658 0.13393 0.022531 0.020486 -0.21166 -0.0024387 -0.20522 0.2133 -0.036881 0.026444 -0.69595 0 0 0 0 -0.017472 -0.016583 -0.031575 0.20622 -0.066802
1.543 0.045199 0.044953 0 0.054847 0 0.047214 0 0.055505 0 0.056292 0.056617 -2.3833 -0.08401 -0.14831 0.17846 -0.082166 -0.36858 0.054416 -0.38106 0.11291 0.024474 -0.017773 -0.23465 -0.0043552 -0.21719 0.22455 -0.039087 0.030111 -0.79644 0 0 0 0 -0.0468 -0.016897 -0.028709 0.19588 -0.070193
1.5469 0.047415 0.048795 0 0.059751 0 0.047899 0 0.05912 0 0.055522 0.067672 -2.421 -0.095822 -0.16605 0.1653 -0.10877 -0.40793 0.019521 -0.41063 0.079407 0.022226 -0.05149 -0.25411 -0.013636 -0.22091 0.22934 -0.042395 0.034405 -0.88143 0 0 0 0 -0.082404 -0.018384 -0.027674 0.17321 -0.069695
1.5508 0.049044 0.050522 0 0.059838 0 0.051061 0 0.059793 0 0.056018 0.073642 -2.581 -0.10858 -0.18067 0.14858 -0.13612 -0.44217 -0.0053901 -0.43313 0.03473 0.019174 -0.073398 -0.27368 -0.030202 -0.22032 0.22604 -0.047818 0.042382 -0.92387 0 0 0 0 -0.11697 -0.020716 -0.028696 0.1426 -0.062998
1.5547 0.050499 0.050529 0 0.056485 0 0.0546 0 0.059069 0 0.057227 0.074614 -2.8117 -0.11777 -0.19058 0.13268 -0.16452 -0.46508 -0.018577 -0.45027 -0.010665 0.020491 -0.083907 -0.29362 -0.047304 -0.22241 0.21956 -0.054528 0.054827 -0.92956 0 0 0 0 -0.14202 -0.022833 -0.030661 0.11571 -0.052516
1.5586 0.052167 0.050916 0 0.052932 0 0.056082 0 0.060416 0 0.057455 0.074157 -2.9575 -0.12161 -0.19741 0.11991 -0.1938 -0.47665 -0.02321 -0.46456 -0.050833 0.027182 -0.086634 -0.31072 -0.061104 -0.22881 0.21427 -0.06139 0.070557 -0.93356 0 0 0 0 -0.15601 -0.024637 -0.033202 0.097303 -0.041107
1.5625 0.053766 0.053351 0 0.05237 0 0.055629 0 0.065544 0 0.05706 0.075469 -2.9517 -0.11924 -0.203 0.11156 -0.22379 -0.47802 -0.022129 -0.47792 -0.082203 0.03907 -0.084276 -0.32235 -0.069587 -0.23956 0.21327 -0.067515 0.088382 -0.96624 0 0 0 0 -0.15877 -0.026386 -0.03642 0.089636 -0.030932
1.5664 0.054717 0.057316 0 0.055433 0 0.055268 0 0.071804 0 0.058196 0.078637 -2.9088 -0.11024 -0.2101 0.1086 -0.25421 -0.47194 -0.019388 -0.49275 -0.10151 0.05493 -0.080251 -0.32968 -0.071259 -0.25354 0.22007 -0.071808 0.10652 -1.0223 0 0 0 0 -0.15132 -0.028701 -0.040763 0.093879 -0.024589
1.5703 0.055128 0.060669 0 0.05948 0 0.056099 0 0.074039 0 0.061475 0.081228 -2.9956 -0.096701 -0.22414 0.10982 -0.28447 -0.46813 -0.022698 -0.51265 -0.1077 0.06867 -0.079571 -0.33616 -0.068045 -0.2652 0.23809 -0.072591 0.12077 -1.0647 0 0 0 0 -0.1393 -0.033586 -0.048221 0.10604 -0.025968
1.5742 0.055982 0.061839 0 0.060902 0 0.05718 0 0.069531 0 0.064137 0.080856 -3.2294 -0.084 -0.24395 0.11023 -0.31407 -0.47323 -0.032926 -0.53583 -0.10955 0.075575 -0.082147 -0.34319 -0.066398 -0.27112 0.26089 -0.070927 0.12997 -1.059 0 0 0 0 -0.12999 -0.041077 -0.05885 0.11641 -0.032808
1.5781 0.05798 0.061177 0 0.058592 0 0.057532 0 0.061089 0 0.062666 0.07688 -3.4493 -0.074393 -0.26755 0.10743 -0.34245 -0.48852 -0.048931 -0.56031 -0.11073 0.074049 -0.086672 -0.34804 -0.069084 -0.27076 0.2843 -0.067466 0.13385 -1.0042 0 0 0 0 -0.12542 -0.05072 -0.072391 0.12131 -0.043726
1.582 0.060206 0.060068 0 0.055166 0 0.058332 0 0.05491 0 0.057191 0.070175 -3.5014 -0.069625 -0.29234 0.099483 -0.36887 -0.51368 -0.068773 -0.58373 -0.11433 0.063488 -0.091479 -0.3466 -0.078091 -0.26452 0.304 -0.062968 0.13259 -0.93108 0 0 0 0 -0.12668 -0.061707 -0.088231 0.11819 -0.057097
1.5859 0.06035 0.059053 0 0.054345 0 0.061824 0 0.055044 0 0.052267 0.062262 -3.418 -0.071663 -0.31244 0.084026 -0.39113 -0.54485 -0.087737 -0.60102 -0.12345 0.044464 -0.093039 -0.33798 -0.095011 -0.25482 0.31222 -0.058747 0.12681 -0.87355 0 0 0 0 -0.13351 -0.071814 -0.10463 0.10526 -0.070187
1.5898 0.056645 0.057222 0 0.05686 0 0.06755 0 0.059708 0 0.052406 0.055145 -3.3733 -0.077751 -0.32176 0.06417 -0.40633 -0.56967 -0.099481 -0.60828 -0.13507 0.024724 -0.089095 -0.32597 -0.11422 -0.24859 0.30589 -0.056189 0.12015 -0.84327 0 0 0 0 -0.14058 -0.07747 -0.11803 0.089496 -0.080054
1.5938 0.049691 0.053473 0 0.059039 0 0.070493 0 0.062849 0 0.056869 0.051369 -3.4654 -0.084326 -0.32057 0.044414 -0.41349 -0.58207 -0.10314 -0.60664 -0.14441 0.0098198 -0.081258 -0.31573 -0.13009 -0.24872 0.28917 -0.05532 0.1149 -0.8281 0 0 0 0 -0.14476 -0.077636 -0.12712 0.077361 -0.086425
1.5977 0.042256 0.047993 0 0.055884 0 0.064395 0 0.059364 0 0.059615 0.052855 -3.592 -0.089256 -0.3095 0.027755 -0.41156 -0.57908 -0.098751 -0.59706 -0.14816 0.0028918 -0.071169 -0.30904 -0.13914 -0.25623 0.26545 -0.055988 0.11226 -0.80875 0 0 0 0 -0.14474 -0.071797 -0.13133 0.072562 -0.089293
1.6016 0.037178 0.042229 0 0.045976 0 0.04797 0 0.049258 0 0.055044 0.058677 -3.5781 -0.09052 -0.29019 0.017166 -0.39985 -0.55918 -0.087232 -0.58116 -0.14308 0.0064411 -0.06103 -0.30268 -0.13831 -0.27121 0.23912 -0.057832 0.11309 -0.7733 0 0 0 0 -0.13989 -0.059894 -0.13055 0.078231 -0.088972
1.6055 0.035427 0.037574 0 0.033512 0 0.027898 0 0.037479 0 0.043893 0.064112 -3.4063 -0.085203 -0.26652 0.018137 -0.37643 -0.52312 -0.071419 -0.56198 -0.12351 0.023659 -0.05626 -0.29115 -0.12337 -0.29072 0.22056 -0.059696 0.11813 -0.71979 0 0 0 0 -0.13121 -0.042392 -0.1256 0.097864 -0.085851
1.6094 0.036104 0.034545 0 0.025402 0 0.015007 0 0.030128 0 0.033279 0.06298 -3.261 -0.07672 -0.24428 0.026099 -0.3485 -0.48538 -0.056575 -0.54348 -0.096553 0.046004 -0.05712 -0.27103 -0.10291 -0.30711 0.21295 -0.06042 0.12424 -0.65319 0 0 0 0 -0.12317 -0.024064 -0.12061 0.12205 -0.081718
1.6133 0.037993 0.033314 0 0.025983 0 0.016456 0 0.030376 0 0.030717 0.052153 -3.3166 -0.067122 -0.22455 0.038544 -0.31922 -0.45171 -0.043959 -0.52614 -0.066002 0.069529 -0.062557 -0.24341 -0.081245 -0.31719 0.21619 -0.059659 0.12983 -0.58493 0 0 0 0 -0.11714 -0.0067569 -0.11689 0.14625 -0.076933
1.6172 0.040684 0.034502 0 0.034056 0 0.030623 0 0.036854 0 0.037815 0.034477 -3.5142 -0.058442 -0.20782 0.052916 -0.29148 -0.42659 -0.034295 -0.51003 -0.035551 0.090588 -0.070977 -0.21318 -0.06234 -0.31857 0.22907 -0.057252 0.13348 -0.53207 0 0 0 0 -0.11391 0.0079796 -0.11525 0.16646 -0.071829
1.6211 0.044084 0.038668 0 0.044485 0 0.048758 0 0.044923 0 0.049247 0.017256 -3.6065 -0.053851 -0.19372 0.065552 -0.26925 -0.41513 -0.027797 -0.49438 -0.01052 0.10407 -0.079078 -0.18656 -0.051628 -0.30835 0.24848 -0.053176 0.13307 -0.50891 0 0 0 0 -0.11374 0.018152 -0.11606 0.1774 -0.066792
1.625 0.047216 0.044751 0 0.052275 0 0.061338 0 0.049499 0 0.057231 0.0074247 -3.4391 -0.055861 -0.18023 0.073242 -0.25425 -0.4152 -0.022859 -0.47758 0.0054019 0.10667 -0.081692 -0.16829 -0.051139 -0.28884 0.26557 -0.048542 0.12758 -0.51404 0 0 0 0 -0.11424 0.023158 -0.11693 0.17793 -0.062921
1.6289 0.0481 0.049515 0 0.055192 0 0.063532 0 0.047731 0 0.056963 0.0073957 -3.1447 -0.06307 -0.16706 0.07709 -0.2434 -0.41946 -0.018367 -0.45978 0.014848 0.10082 -0.078488 -0.15992 -0.056444 -0.26576 0.27568 -0.044463 0.11863 -0.52698 0 0 0 0 -0.11352 0.024443 -0.11566 0.17299 -0.061136
1.6328 0.045206 0.049342 0 0.053189 0 0.056133 0 0.040312 0 0.048672 0.014633 -3.0069 -0.074563 -0.15509 0.078152 -0.23456 -0.42417 -0.014238 -0.44158 0.019621 0.087571 -0.070134 -0.15945 -0.064767 -0.2421 0.27697 -0.041512 0.1071 -0.52211 0 0 0 0 -0.11097 0.022426 -0.11121 0.16538 -0.062185
1.6367 0.03897 0.043072 0 0.046439 0 0.042961 0 0.030836 0 0.035895 0.02439 -3.1336 -0.0891 -0.14564 0.077837 -0.22528 -0.42584 -0.010603 -0.4239 0.021926 0.068317 -0.058048 -0.16292 -0.073066 -0.22074 0.26854 -0.040155 0.094039 -0.48896 0 0 0 0 -0.10629 0.017535 -0.10292 0.15807 -0.066709
1.6406 0.031613 0.033101 0 0.034837 0 0.028081 0 0.023527 0 0.022649 0.032674 -3.3152 -0.10428 -0.14327 0.078972 -0.21088 -0.42004 -0.0084502 -0.40922 0.025351 0.044493 -0.046776 -0.16701 -0.07638 -0.20635 0.25059 -0.040964 0.081169 -0.43872 0 0 0 0 -0.099805 0.0094146 -0.090875 0.15541 -0.075803
1.6445 0.025301 0.023474 0 0.019585 0 0.01479 0 0.020683 0 0.01182 0.037359 -3.2488 -0.11739 -0.14783 0.0828 -0.19107 -0.40937 -0.0072099 -0.39759 0.031142 0.019868 -0.040791 -0.17078 -0.074966 -0.19822 0.23094 -0.042622 0.069681 -0.39056 0 0 0 0 -0.092812 -0.00081456 -0.07916 0.15674 -0.086511
1.6484 0.020479 0.016785 0 0.0046163 0 0.0056764 0 0.021564 0 0.0049396 0.037864 -2.8851 -0.12752 -0.15735 0.089062 -0.16719 -0.39592 -0.0054936 -0.38788 0.038469 -0.0037496 -0.04075 -0.17486 -0.070688 -0.1951 0.21324 -0.044196 0.05969 -0.35304 0 0 0 0 -0.085003 -0.01245 -0.070021 0.16041 -0.096489
1.6523 0.016034 0.01282 0 -0.0045907 0 0.002276 0 0.023395 0 0.0023395 0.03484 -2.5011 -0.13407 -0.1695 0.097377 -0.14065 -0.38112 -0.001758 -0.37881 0.046371 -0.024766 -0.046392 -0.17868 -0.065335 -0.19579 0.20002 -0.044913 0.051179 -0.32058 0 0 0 0 -0.075683 -0.024765 -0.06503 0.16498 -0.10368
1.6563 0.010957 0.0098796 0 -0.0045985 0 0.0041735 0 0.023494 0 0.0032167 0.030216 -2.4015 -0.13634 -0.18015 0.10704 -0.11368 -0.36629 0.0067319 -0.36819 0.053153 -0.040843 -0.056248 -0.17917 -0.061626 -0.19866 0.19389 -0.04372 0.043997 -0.28607 0 0 0 0 -0.06317 -0.036585 -0.065922 0.16849 -0.10509
1.6602 0.0056787 0.0069353 0 0.0029695 0 0.0086904 0 0.020763 0 0.0058837 0.026617 -2.5774 -0.13437 -0.18168 0.11679 -0.089792 -0.35086 0.023828 -0.35256 0.056732 -0.048771 -0.064099 -0.17268 -0.062703 -0.20019 0.19479 -0.039693 0.037548 -0.25201 0 0 0 0 -0.044948 -0.045385 -0.072001 0.16914 -0.097884
1.6641 0.0017569 0.0043094 0 0.011883 0 0.011964 0 0.015727 0 0.0083464 0.025721 -2.709 -0.13008 -0.17377 0.12619 -0.069173 -0.33313 0.047478 -0.33248 0.05812 -0.050113 -0.065784 -0.15869 -0.067132 -0.19828 0.19805 -0.033853 0.031214 -0.22584 0 0 0 0 -0.023159 -0.050493 -0.079002 0.16795 -0.08519
1.668 0.00043075 0.0026281 0 0.015335 0 0.01097 0 0.0097882 0 0.0089126 0.026677 -2.517 -0.12422 -0.15741 0.13518 -0.051439 -0.31197 0.075947 -0.30866 0.058351 -0.045886 -0.059723 -0.14073 -0.073465 -0.19182 0.20126 -0.02683 0.024775 -0.20618 0 0 0 0 -0.00017957 -0.051563 -0.084609 0.16556 -0.069112
1.6719 0.0015862 0.0017815 0 0.010648 0 0.0052966 0 0.0047125 0 0.0066807 0.026307 -2.0718 -0.11754 -0.13459 0.14374 -0.035924 -0.28646 0.10692 -0.28217 0.058674 -0.037558 -0.045173 -0.1229 -0.079927 -0.18 0.20211 -0.019345 0.018038 -0.17919 0 0 0 0 0.021017 -0.048516 -0.086673 0.16261 -0.052094
1.6758 0.0039819 0.0012013 0 0.0011723 0 -0.0023083 0 0.0023515 0 0.0021024 0.021305 -1.7156 -0.11092 -0.11091 0.15149 -0.021373 -0.25533 0.13502 -0.25503 0.061762 -0.02838 -0.022457 -0.10518 -0.082643 -0.1615 0.1969 -0.01271 0.010599 -0.1318 0 0 0 0 0.032686 -0.041233 -0.081899 0.15948 -0.038992
1.6797 0.0061695 0.00078409 0 -0.0060473 0 -0.0071249 0 0.0038335 0 -0.0025958 0.010741 -1.6879 -0.10483 -0.094175 0.15748 -0.0068233 -0.22127 0.15521 -0.22885 0.068698 -0.022764 0.0011699 -0.083152 -0.079632 -0.13962 0.18588 -0.0076592 0.0021484 -0.067358 0 0 0 0 0.030861 -0.032055 -0.07212 0.1552 -0.032469
1.6836 0.0070842 0.0009367 0 -0.0052931 0 -0.0052891 0 0.0081897 0 -0.0041403 -0.0030566 -1.8737 -0.099085 -0.086197 0.16073 0.00703 -0.18632 0.16676 -0.20298 0.078772 -0.021562 0.021353 -0.053265 -0.071549 -0.11741 0.17063 -0.0039722 -0.0074258 -0.0044077 0 0 0 0 0.017265 -0.022244 -0.060167 0.14863 -0.03169
1.6875 0.0060681 0.0015483 0 0.0034578 0 0.0029118 0 0.011785 0 -0.00065207 -0.015692 -1.9484 -0.093427 -0.087315 0.16029 0.019188 -0.15165 0.16945 -0.17651 0.091231 -0.024676 0.035392 -0.018591 -0.059166 -0.097088 0.15217 -0.0013765 -0.01815 0.041337 0 0 0 0 -0.0058242 -0.012476 -0.048176 0.13886 -0.035588
1.6914 0.0028955 0.0013893 0 0.013799 0 0.011726 0 0.0099693 0 0.0057168 -0.022936 -1.7434 -0.087455 -0.096743 0.15491 0.028019 -0.11842 0.16355 -0.14791 0.10488 -0.031159 0.040703 0.011843 -0.043813 -0.081293 0.1317 0.00059411 -0.029967 0.072164 0 0 0 0 -0.034427 -0.0033085 -0.038765 0.12481 -0.042315
1.6953 -0.0018577 -0.00087468 0 0.016646 0 0.012824 0 0.00042151 0 0.008971 -0.022846 -1.418 -0.080466 -0.10897 0.14247 0.029922 -0.087574 0.15078 -0.11477 0.11677 -0.036229 0.036201 0.030565 -0.029028 -0.0733 0.11072 0.0029266 -0.041773 0.10435 0 0 0 0 -0.057394 0.0047569 -0.035609 0.10555 -0.047395
1.6992 -0.006597 -0.0049435 0 0.0064921 0 0.0016389 0 -0.014436 0 0.0035899 -0.017115 -1.255 -0.072867 -0.11748 0.12532 0.02612 -0.058669 0.13543 -0.079667 0.1253 -0.036166 0.028303 0.038923 -0.017431 -0.06959 0.089994 0.0058837 -0.051735 0.15061 0 0 0 0 -0.069184 0.01163 -0.036849 0.08386 -0.048802
1.7031 -0.0093342 -0.0085351 0 -0.013835 0 -0.017424 0 -0.028296 0 -0.0099604 -0.011052 -1.3306 -0.065222 -0.12022 0.10432 0.017351 -0.032335 0.11811 -0.045311 0.12958 -0.029864 0.019953 0.046333 -0.010097 -0.067695 0.069759 0.0092608 -0.058492 0.20865 0 0 0 0 -0.068891 0.016671 -0.04111 0.060885 -0.046422
1.707 -0.0089666 -0.0092022 0 -0.033617 0 -0.032239 0 -0.034816 0 -0.023875 -0.01134 -1.437 -0.058231 -0.11608 0.080378 0.0046646 -0.0094861 0.099104 -0.014836 0.12887 -0.017038 0.013786 0.061533 -0.0077595 -0.064941 0.050274 0.012715 -0.060785 0.26597 0 0 0 0 -0.057164 0.019099 -0.046796 0.037655 -0.040652
1.7109 -0.0060998 -0.0065898 0 -0.040507 0 -0.031339 0 -0.031578 0 -0.028292 -0.021765 -1.3344 -0.053595 -0.10492 0.05443 -0.010117 0.0065903 0.077269 0.004716 0.12146 0.0012556 0.013157 0.084118 -0.011536 -0.056433 0.032406 0.01527 -0.056064 0.31097 0 0 0 0 -0.037867 0.01659 -0.051103 0.015201 -0.033033
1.7148 -0.0025477 -0.002745 0 -0.028942 0 -0.01344 0 -0.021325 0 -0.019421 -0.039334 -1.031 -0.052771 -0.091971 0.027972 -0.023693 0.013074 0.051842 0.0090733 0.10799 0.018571 0.017128 0.10462 -0.019425 -0.039898 0.017696 0.015833 -0.044786 0.33613 0 0 0 0 -0.022867 0.0077964 -0.051717 -0.006807 -0.026759
1.7188 8.7616e-05 -0.00014356 0 -0.004712 0 0.010209 0 -0.0099366 0 -0.0032871 -0.054496 -0.76864 -0.055471 -0.08045 0.0018352 -0.034698 0.010683 0.024098 0.00089937 0.090338 0.031073 0.022493 0.1128 -0.028875 -0.01798 0.0069377 0.014401 -0.029466 0.33308 0 0 0 0 -0.017366 -0.0061243 -0.049044 -0.029165 -0.022509
1.7227 0.0014457 0.00045852 0 0.018203 0 0.023658 0 -0.0029218 0 0.0087331 -0.056805 -0.73941 -0.061343 -0.071509 -0.023242 -0.042287 0.00016244 -0.0045188 -0.017497 0.069716 0.036934 0.027095 0.10591 -0.0382 0.0068298 0.00077514 0.011078 -0.011775 0.29273 0 0 0 0 -0.023128 -0.024046 -0.043602 -0.052221 -0.020035
1.7266 0.0022102 0.00020992 0 0.026895 0 0.018443 0 -0.0025844 0 0.0090178 -0.042622 -0.86885 -0.069722 -0.065624 -0.046443 -0.045824 -0.01702 -0.03208 -0.042707 0.047593 0.03506 0.028691 0.089091 -0.045632 0.031289 -0.00033519 0.0061559 0.0063622 0.2158 0 0 0 0 -0.04032 -0.044315 -0.036257 -0.076195 -0.018559
1.7305 0.0031495 0.00056575 0 0.01836 0 0.00010049 0 -0.0069952 0 -0.00038952 -0.018579 -0.91127 -0.078436 -0.06035 -0.064111 -0.043162 -0.036294 -0.052671 -0.066342 0.027701 0.026242 0.023794 0.069015 -0.047011 0.04704 0.004086 0.00051807 0.021245 0.12104 0 0 0 0 -0.062875 -0.061591 -0.028907 -0.099807 -0.014495
1.7344 0.0045223 0.0019551 0 0.0013375 0 -0.016392 0 -0.010985 0 -0.0098414 0.0027476 -0.73849 -0.08482 -0.051566 -0.075267 -0.036095 -0.05162 -0.065822 -0.082578 0.012194 0.018158 0.015629 0.047897 -0.042813 0.053258 0.009516 -0.0045269 0.032759 0.03541 0 0 0 0 -0.077903 -0.072232 -0.022864 -0.12053 -0.0060267
1.7383 0.0063361 0.0040697 0 -0.010228 0 -0.01824 0 -0.0089408 0 -0.0097845 0.011985 -0.48385 -0.087773 -0.037884 -0.078822 -0.025193 -0.061359 -0.072038 -0.090564 0.0017326 0.014079 0.0063994 0.023875 -0.033363 0.050662 0.013644 -0.0086224 0.041654 -0.029592 0 0 0 0 -0.080013 -0.074845 -0.018329 -0.13658 0.0071261
1.7422 0.0088694 0.0069484 0 -0.0071286 0 -0.0038772 0 0.0015465 0 0.0025278 0.0095698 -0.37877 -0.086528 -0.018721 -0.074147 -0.011368 -0.064875 -0.072488 -0.090623 -0.0036015 0.016485 -0.0017163 -0.004207 -0.019351 0.040767 0.01439 -0.011571 0.048994 -0.090568 0 0 0 0 -0.065498 -0.068817 -0.015373 -0.14642 0.024678
1.7461 0.01263 0.011157 0 0.0091379 0 0.017285 0 0.017353 0 0.021976 0.0044889 -0.47686 -0.080122 0.005616 -0.060139 0.0036107 -0.062788 -0.069673 -0.084984 -0.0043461 0.028098 -0.0053529 -0.033968 -0.0019883 0.026679 0.008695 -0.013303 0.056921 -0.17624 0 0 0 0 -0.030454 -0.05382 -0.014046 -0.14744 0.045463
1.75 0.017739 0.016797 0 0.028376 0 0.032974 0 0.031124 0 0.03961 0.0066017 -0.58647 -0.069879 0.029745 -0.039996 0.014598 -0.061579 -0.069028 -0.081534 -0.0050358 0.045973 -0.0029841 -0.061829 0.015202 0.01483 -0.0038912 -0.014494 0.068304 -0.29565 0 0 0 0 0.017358 -0.034735 -0.014379 -0.13962 0.065295
1.7539 0.023514 0.022819 0 0.039538 0 0.036786 0 0.036274 0 0.048033 0.019138 -0.48836 -0.058312 0.049118 -0.018887 0.018126 -0.066252 -0.072198 -0.084449 -0.0095434 0.06432 0.0023974 -0.087173 0.030015 0.0072322 -0.019754 -0.01572 0.082796 -0.42358 0 0 0 0 0.065799 -0.016817 -0.016565 -0.12636 0.081783
1.7578 0.028844 0.027838 0 0.038288 0 0.031242 0 0.032262 0 0.045048 0.037081 -0.18841 -0.046679 0.061221 0.00024246 0.01171 -0.07937 -0.078997 -0.095248 -0.020029 0.079975 0.0083793 -0.11285 0.041375 0.0039177 -0.036415 -0.017148 0.099474 -0.52061 0 0 0 0 0.10824 -0.0026817 -0.021102 -0.10927 0.093941
1.7617 0.033011 0.031608 0 0.029105 0 0.024338 0 0.025562 0 0.034571 0.051707 0.082675 -0.036148 0.064045 0.014582 -0.0067187 -0.10279 -0.088439 -0.11452 -0.038219 0.090055 0.01218 -0.1412 0.048493 0.0041156 -0.051154 -0.018852 0.11691 -0.56884 0 0 0 0 0.13861 0.005505 -0.0285 -0.090039 0.10124
1.7656 0.036085 0.035245 0 0.021252 0 0.023412 0 0.024868 0 0.024747 0.056928 0.12279 -0.028199 0.054325 0.019299 -0.041387 -0.13854 -0.09582 -0.1413 -0.066518 0.090711 0.0076002 -0.17034 0.049994 0.0042939 -0.058447 -0.020574 0.13063 -0.58693 0 0 0 0 0.14727 0.0052418 -0.040049 -0.070588 0.10349
1.7695 0.038537 0.039689 0 0.022106 0 0.03072 0 0.034166 0 0.023478 0.052845 -0.017163 -0.021605 0.037741 0.01731 -0.084447 -0.1789 -0.096492 -0.16886 -0.099001 0.086563 -0.0052015 -0.19549 0.047979 0.00077843 -0.058657 -0.021881 0.13796 -0.61031 0 0 0 0 0.14165 0.0016658 -0.053587 -0.051593 0.10405
1.7734 0.040582 0.044174 0 0.032533 0 0.042767 0 0.049528 0 0.033047 0.045022 -0.084017 -0.015075 0.017327 0.011465 -0.13067 -0.21973 -0.089364 -0.19497 -0.13174 0.080936 -0.024159 -0.21419 0.043148 -0.0066118 -0.053649 -0.022707 0.13862 -0.65827 0 0 0 0 0.12727 -0.0016051 -0.067176 -0.0325 0.10404
1.7773 0.04201 0.046709 0 0.046893 0 0.052922 0 0.062318 0 0.047594 0.040885 0.11029 -0.0074434 -0.0047102 0.0043206 -0.17574 -0.25801 -0.074264 -0.21872 -0.16144 0.076334 -0.046946 -0.22949 0.035785 -0.017249 -0.045381 -0.02309 0.13284 -0.72117 0 0 0 0 0.10854 -0.0015564 -0.079007 -0.012661 0.10388
1.7813 0.042606 0.046232 0 0.057105 0 0.055572 0 0.065876 0 0.056633 0.045525 0.49433 0.0030317 -0.026033 -0.00048985 -0.21397 -0.29032 -0.051891 -0.24036 -0.18362 0.075662 -0.069617 -0.24735 0.025678 -0.02913 -0.037003 -0.023215 0.12147 -0.77641 0 0 0 0 0.090778 0.0059199 -0.08629 0.0091116 0.10336
1.7852 0.042556 0.043962 0 0.057908 0 0.049597 0 0.060026 0 0.053199 0.058767 0.8168 0.017965 -0.044929 0.0015791 -0.24022 -0.31508 -0.027748 -0.26487 -0.19379 0.079277 -0.084858 -0.27042 0.01191 -0.036702 -0.033632 -0.02368 0.10831 -0.81148 0 0 0 0 0.078837 0.024372 -0.085893 0.034288 0.099964
1.7891 0.042304 0.042222 0 0.050052 0 0.039179 0 0.050258 0 0.040217 0.074911 0.90489 0.035419 -0.062191 0.0093944 -0.2589 -0.33573 -0.0070922 -0.29592 -0.19495 0.082723 -0.091594 -0.29468 -0.0048043 -0.038419 -0.035434 -0.024621 0.096482 -0.8297 0 0 0 0 0.070773 0.049889 -0.080201 0.061898 0.092226
1.793 0.042035 0.041937 0 0.039568 0 0.031169 0 0.043264 0 0.028895 0.085759 0.8281 0.053625 -0.078298 0.021812 -0.27318 -0.35381 0.0079924 -0.33511 -0.18846 0.082818 -0.090124 -0.31233 -0.023978 -0.034625 -0.041616 -0.025876 0.086591 -0.83819 0 0 0 0 0.064719 0.079877 -0.071155 0.091065 0.079217
1.7969 0.04141 0.041682 0 0.033628 0 0.030516 0 0.042804 0 0.029599 0.085678 0.81113 0.070426 -0.093781 0.037229 -0.28663 -0.37077 0.016126 -0.38323 -0.176 0.076414 -0.081627 -0.31808 -0.044878 -0.026573 -0.050788 -0.027151 0.078665 -0.83684 0 0 0 0 0.058479 0.11123 -0.061174 0.12062 0.060336
1.8008 0.039899 0.039451 0 0.035657 0 0.036898 0 0.048306 0 0.042857 0.075451 1.0056 0.080159 -0.10933 0.052267 -0.30575 -0.38789 0.016338 -0.43982 -0.15942 0.057558 -0.069732 -0.31284 -0.065531 -0.019225 -0.059278 -0.027373 0.07064 -0.82104 0 0 0 0 0.04781 0.13715 -0.055794 0.14738 0.034578
1.8047 0.037351 0.03514 0 0.042996 0 0.045031 0 0.055774 0 0.058541 0.061783 1.3591 0.079115 -0.12557 0.06353 -0.33182 -0.40479 0.013688 -0.49631 -0.14161 0.028698 -0.06137 -0.30177 -0.083141 -0.020151 -0.063218 -0.025562 0.05863 -0.79019 0 0 0 0 0.031362 0.15183 -0.058663 0.16798 0.0053877
1.8086 0.034189 0.030862 0 0.048845 0 0.048341 0 0.059708 0 0.064038 0.052463 1.6943 0.067097 -0.14289 0.070515 -0.36112 -0.42054 0.011221 -0.54688 -0.12321 -0.0053973 -0.058681 -0.28929 -0.096682 -0.031962 -0.062243 -0.021627 0.041554 -0.74802 0 0 0 0 0.010194 0.15363 -0.069085 0.18102 -0.024657
1.8125 0.031064 0.02869 0 0.047182 0 0.043241 0 0.055616 0 0.054141 0.050812 1.8923 0.044299 -0.1617 0.073136 -0.38959 -0.43432 0.010574 -0.58719 -0.10442 -0.040731 -0.062278 -0.27564 -0.10548 -0.055953 -0.056589 -0.01566 0.019367 -0.69433 0 0 0 0 -0.014732 0.14126 -0.085682 0.18538 -0.053709
1.8164 0.028333 0.028393 0 0.03713 0 0.031191 0 0.04291 0 0.034319 0.053721 1.9875 0.011556 -0.18259 0.07168 -0.41097 -0.44508 0.013051 -0.61219 -0.08524 -0.071983 -0.071771 -0.25771 -0.10893 -0.092761 -0.047165 -0.0079842 -0.0071023 -0.62212 0 0 0 0 -0.041983 0.11341 -0.10577 0.17983 -0.079621
1.8203 0.025865 0.027714 0 0.023497 0 0.017701 0 0.026502 0 0.01552 0.054462 2.1009 -0.025971 -0.20617 0.067478 -0.41135 -0.45055 0.017761 -0.61453 -0.065891 -0.089252 -0.081603 -0.23223 -0.10643 -0.13871 -0.036855 -0.00017522 -0.031741 -0.52707 0 0 0 0 -0.068362 0.069987 -0.12061 0.16387 -0.098576
1.8242 0.023239 0.024794 0 0.013149 0 0.0092926 0 0.014736 0 0.0059288 0.047585 2.3047 -0.059736 -0.23029 0.062676 -0.39163 -0.45062 0.021107 -0.6009 -0.047385 -0.093347 -0.085161 -0.1985 -0.10015 -0.18368 -0.027508 0.0060802 -0.048267 -0.41811 0 0 0 0 -0.091664 0.020694 -0.12508 0.14388 -0.1109
1.8281 0.020093 0.019948 0 0.010033 0 0.0099551 0 0.013611 0 0.0064613 0.032238 2.5633 -0.085445 -0.25283 0.057633 -0.353 -0.44385 0.021164 -0.57311 -0.030601 -0.085195 -0.079362 -0.15906 -0.090109 -0.22268 -0.018669 0.010034 -0.053246 -0.31347 0 0 0 0 -0.11068 -0.029529 -0.11725 0.12289 -0.11606
1.832 0.01631 0.014926 0 0.012621 0 0.018446 0 0.021315 0 0.012098 0.012348 2.7928 -0.09945 -0.27136 0.05247 -0.2981 -0.42867 0.016315 -0.53314 -0.016375 -0.066604 -0.06204 -0.11863 -0.076211 -0.25121 -0.0093594 0.011157 -0.044106 -0.224 0 0 0 0 -0.12441 -0.075631 -0.096402 0.10377 -0.1137
1.8359 0.011998 0.010787 0 0.015507 0 0.027936 0 0.028336 0 0.016218 -0.0054737 2.9577 -0.095712 -0.27997 0.046556 -0.23252 -0.40014 0.004126 -0.48179 -0.0063713 -0.041015 -0.030615 -0.082272 -0.056977 -0.26164 0.0038376 0.0087607 -0.016826 -0.14355 0 0 0 0 -0.13067 -0.10824 -0.062948 0.090803 -0.10212
1.8398 0.0073424 0.0069465 0 0.013606 0 0.029255 0 0.024307 0 0.014238 -0.014976 3.1026 -0.077016 -0.27438 0.038767 -0.17023 -0.35703 -0.013766 -0.42304 -0.0002543 -0.01669 0.0081637 -0.053147 -0.03268 -0.25383 0.024287 0.0042122 0.022273 -0.059245 0 0 0 0 -0.13034 -0.12143 -0.027383 0.08409 -0.083106
1.8438 0.0024297 0.0022942 0 0.005611 0 0.016978 0 0.006479 0 0.005291 -0.01356 3.2956 -0.049978 -0.25567 0.028928 -0.11791 -0.30289 -0.034384 -0.36011 0.0036014 0.0024924 0.047064 -0.030568 -0.0056275 -0.23275 0.05099 -0.001002 0.065018 0.030375 0 0 0 0 -0.12592 -0.11724 0.0020435 0.079943 -0.059609
1.8477 -0.0028622 -0.0033273 0 -0.0056414 0 -0.0055344 0 -0.017492 0 -0.0075987 -0.0047658 3.5531 -0.01877 -0.22464 0.017074 -0.078952 -0.24062 -0.055837 -0.29497 0.0063181 0.014617 0.081629 -0.0097705 0.021964 -0.20135 0.082283 -0.0060397 0.10617 0.11324 0 0 0 0 -0.11911 -0.097202 0.020113 0.075316 -0.033494
1.8516 -0.0087742 -0.0092079 0 -0.015669 0 -0.026947 0 -0.035142 0 -0.01881 0.002271 3.8237 0.012053 -0.18299 0.0034526 -0.055505 -0.17416 -0.076112 -0.22978 0.0091843 0.018483 0.10761 0.015553 0.047295 -0.16317 0.11551 -0.010105 0.14037 0.18229 0 0 0 0 -0.11191 -0.064043 0.022148 0.066643 -0.0068548
1.8555 -0.015367 -0.015126 0 -0.021463 0 -0.035621 0 -0.038579 0 -0.023289 -0.0021009 4.0428 0.034109 -0.13476 -0.010655 -0.04952 -0.11488 -0.09099 -0.17054 0.015009 0.013191 0.11839 0.049023 0.061581 -0.12508 0.14119 -0.012039 0.15728 0.25133 0 0 0 0 -0.10835 -0.024539 1.1988e-05 0.046277 0.015801
1.8594 -0.02227 -0.021919 0 -0.023041 0 -0.028888 0 -0.029906 0 -0.020435 -0.020679 4.1981 0.047449 -0.088357 -0.023158 -0.049334 -0.069363 -0.10025 -0.11975 0.024324 0.0052214 0.1213 0.088674 0.063731 -0.093231 0.15454 -0.012612 0.16103 0.34423 0 0 0 0 -0.10854 0.010265 -0.034381 0.017888 0.033339
1.8633 -0.028829 -0.030262 0 -0.022859 0 -0.015996 0 -0.018818 0 -0.015558 -0.045628 4.3431 0.052844 -0.046658 -0.032909 -0.050596 -0.039952 -0.10348 -0.078786 0.037604 -0.0028386 0.12049 0.12794 0.053715 -0.070087 0.1539 -0.012166 0.15381 0.46522 0 0 0 0 -0.11137 0.036428 -0.075319 -0.014642 0.045473
1.8672 -0.034654 -0.039157 0 -0.024059 0 -0.011364 0 -0.015233 0 -0.016626 -0.062884 4.5453 0.051528 -0.011815 -0.038914 -0.049554 -0.027488 -0.10048 -0.048285 0.055278 -0.0087536 0.12013 0.16006 0.032604 -0.057326 0.13899 -0.011027 0.13821 0.58506 0 0 0 0 -0.11523 0.051193 -0.11709 -0.046597 0.052269
1.8711 -0.040028 -0.046314 0 -0.028893 0 -0.02327 0 -0.023158 0 -0.028092 -0.062604 4.8206 0.045429 0.013715 -0.039437 -0.041812 -0.032145 -0.090488 -0.029027 0.078623 -0.0097658 0.12652 0.18261 0.003035 -0.05719 0.1105 -0.0095325 0.11785 0.66472 0 0 0 0 -0.11651 0.051638 -0.1513 -0.068636 0.053827
1.875 -0.045634 -0.050387 0 -0.037969 0 -0.047481 0 -0.039583 0 -0.046936 -0.047347 5.1162 0.038381 0.031396 -0.034024 -0.026505 -0.044545 -0.074934 -0.016219 0.1087 -0.0056822 0.14414 0.19875 -0.025395 -0.06603 0.077839 -0.0079127 0.098267 0.69579 0 0 0 0 -0.1099 0.042511 -0.17092 -0.069315 0.052045
1.8789 -0.051725 -0.052562 0 -0.050172 0 -0.071049 0 -0.057579 0 -0.06466 -0.030636 5.3564 0.032175 0.044942 -0.024424 -0.0071066 -0.055537 -0.056708 -0.0039364 0.14485 0.0006737 0.16984 0.21485 -0.046437 -0.076952 0.049275 -0.006177 0.08109 0.71382 0 0 0 0 -0.095236 0.031777 -0.17842 -0.049799 0.048682
1.8828 -0.057611 -0.055468 0 -0.062975 0 -0.082471 0 -0.070407 0 -0.073648 -0.026746 5.5065 0.027487 0.055826 -0.011441 0.014367 -0.060982 -0.037284 0.010777 0.18723 0.0075485 0.20134 0.23641 -0.057045 -0.0859 0.028849 -0.0043262 0.066478 0.76693 0 0 0 0 -0.07294 0.02386 -0.17549 -0.011556 0.044296
1.8867 -0.062176 -0.060441 0 -0.073147 0 -0.079325 0 -0.074446 0 -0.072428 -0.040356 5.5933 0.024796 0.065367 0.0040064 0.035769 -0.057659 -0.018127 0.030483 0.23585 0.013113 0.23572 0.26532 -0.055109 -0.088904 0.019716 -0.0023746 0.054063 0.87061 0 0 0 0 -0.044181 0.022947 -0.16458 0.042325 0.039318
1.8906 -0.065027 -0.0662 0 -0.078014 0 -0.067923 0 -0.070545 0 -0.065749 -0.064437 5.668 0.025793 0.074296 0.020735 0.053621 -0.042906 -0.0013094 0.058205 0.29168 0.014435 0.26763 0.29961 -0.038164 -0.079057 0.025494 -0.00053879 0.042234 0.99552 0 0 0 0 -0.012247 0.036171 -0.14941 0.10416 0.034153
1.8945 -0.067044 -0.070454 0 -0.076965 0 -0.057234 0 -0.063751 0 -0.060348 -0.086906 5.7561 0.03158 0.08266 0.037343 0.06768 -0.024612 0.013882 0.089179 0.35101 0.012918 0.29519 0.33509 -0.014976 -0.060494 0.037488 0.00086032 0.029231 1.0992 0 0 0 0 0.017639 0.059785 -0.1344 0.16102 0.029779
1.8984 -0.069599 -0.072566 0 -0.072276 0 -0.05341 0 -0.061011 0 -0.060624 -0.099185 5.8487 0.043551 0.090324 0.053683 0.078497 -0.0072199 0.02873 0.11959 0.41185 0.010557 0.31949 0.36764 0.010222 -0.037816 0.050698 0.0016903 0.015051 1.1655 0 0 0 0 0.044334 0.090586 -0.11991 0.20918 0.027105
1.9023 -0.073189 -0.074177 0 -0.068334 0 -0.058419 0 -0.06715 0 -0.067172 -0.099865 5.9371 0.062922 0.097221 0.069798 0.086546 0.0060594 0.044401 0.14601 0.47245 0.009284 0.34194 0.3951 0.034471 -0.015398 0.061317 0.0018886 7.7711e-05 1.2107 0 0 0 0 0.067522 0.1258 -0.10576 0.24687 0.026936
1.9063 -0.077029 -0.077164 0 -0.069239 0 -0.071092 0 -0.081362 0 -0.077737 -0.092787 6.0384 0.0917 0.10332 0.086015 0.092359 0.011674 0.062625 0.16334 0.5305 0.012138 0.36513 0.41808 0.054812 5.9792e-05 0.064846 0.0014295 -0.014555 1.2551 0 0 0 0 0.087728 0.16179 -0.090967 0.27363 0.03052
1.9102 -0.080176 -0.081476 0 -0.076144 0 -0.087543 0 -0.09711 0 -0.0886 -0.083687 6.1732 0.1292 0.10862 0.10294 0.096304 0.0093378 0.084068 0.16565 0.58265 0.022525 0.3927 0.43924 0.070602 0.0003742 0.058872 0.00063842 -0.02577 1.2997 0 0 0 0 0.10757 0.19355 -0.074108 0.29518 0.037971
1.9141 -0.08293 -0.085467 0 -0.086265 0 -0.10118 0 -0.10626 0 -0.095769 -0.078454 6.32 0.16896 0.11287 0.12018 0.098412 0.0041857 0.10564 0.15577 0.62885 0.038234 0.42344 0.46147 0.08459 -0.010874 0.047693 -9.5997e-05 -0.032436 1.3339 0 0 0 0 0.12783 0.22025 -0.056362 0.31776 0.04623
1.918 -0.086705 -0.088224 0 -0.094631 0 -0.10511 0 -0.10474 0 -0.096709 -0.081891 6.4133 0.20679 0.1154 0.13707 0.098122 -0.0012774 0.1246 0.1349 0.66864 0.057502 0.45561 0.48582 0.097773 -0.030381 0.033525 -0.0006777 -0.033885 1.3609 0 0 0 0 0.14742 0.24153 -0.039145 0.34278 0.053054
1.9219 -0.092168 -0.090861 0 -0.097585 0 -0.097281 0 -0.095484 0 -0.092403 -0.095006 6.4082 0.23843 0.11544 0.15271 0.094841 -0.0047617 0.13802 0.10482 0.70177 0.078156 0.48693 0.51072 0.11086 -0.053839 0.01861 -0.0010745 -0.029778 1.4023 0 0 0 0 0.16465 0.25729 -0.024111 0.37061 0.056113
1.9258 -0.097606 -0.095008 0 -0.09549 0 -0.084168 0 -0.086394 0 -0.087624 -0.11241 6.3465 0.25536 0.11088 0.16451 0.086905 -0.0036025 0.1393 0.068164 0.72679 0.09566 0.51192 0.53298 0.12309 -0.071705 0.0058028 -0.0014872 -0.019556 1.4723 0 0 0 0 0.17364 0.26651 -0.015201 0.39766 0.050695
1.9297 -0.099673 -0.1002 0 -0.092357 0 -0.077607 0 -0.084939 0 -0.087839 -0.1241 6.3365 0.25803 0.10255 0.17124 0.075606 0.00046126 0.12933 0.031816 0.74641 0.10738 0.52845 0.54987 0.13187 -0.077332 -0.0047893 -0.0022917 -0.0068315 1.5521 0 0 0 0 0.17193 0.27066 -0.0128 0.41707 0.037927
1.9336 -0.096326 -0.10348 0 -0.092448 0 -0.085473 0 -0.093173 0 -0.094442 -0.12274 6.4472 0.25072 0.092559 0.17332 0.062934 0.0055702 0.1124 -0.00042422 0.76281 0.11402 0.53808 0.56082 0.13601 -0.071812 -0.014214 -0.003518 0.005673 1.5999 0 0 0 0 0.16155 0.27075 -0.015103 0.4266 0.02142
1.9375 -0.0892 -0.10201 0 -0.09649 0 -0.10377 0 -0.10637 0 -0.10269 -0.11089 6.6224 0.23698 0.082927 0.17129 0.050709 0.01073 0.092418 -0.025561 0.77746 0.1165 0.54247 0.56768 0.13506 -0.057285 -0.023078 -0.0050624 0.015878 1.5919 0 0 0 0 0.14511 0.26739 -0.020474 0.42551 0.0044795
1.9414 -0.082801 -0.096018 0 -0.10076 0 -0.11821 0 -0.11594 0 -0.10505 -0.1006 6.7217 0.2217 0.076599 0.16611 0.041481 0.015139 0.074973 -0.039934 0.79203 0.11642 0.54426 0.5737 0.12901 -0.037914 -0.031954 -0.0066612 0.021252 1.5486 0 0 0 0 0.12708 0.26131 -0.026562 0.41408 -0.0082315
1.9453 -0.080904 -0.088804 0 -0.10016 0 -0.11531 0 -0.11478 0 -0.097611 -0.10363 6.661 0.21322 0.079268 0.16061 0.040439 0.019964 0.07075 -0.03703 0.80832 0.11681 0.54863 0.58141 0.12116 -0.024916 -0.039716 -0.0072934 0.017855 1.5146 0 0 0 0 0.11905 0.25454 -0.029145 0.39793 -0.0082306
1.9492 -0.083435 -0.083787 0 -0.092877 0 -0.094176 0 -0.10209 0 -0.08407 -0.12048 6.5076 0.21169 0.089432 0.15688 0.046868 0.027178 0.078849 -0.020941 0.82488 0.11794 0.55623 0.5906 0.11615 -0.022682 -0.044394 -0.0065326 0.008023 1.5125 0 0 0 0 0.12409 0.24911 -0.028179 0.38496 0.002306
1.9531 -0.086822 -0.081814 0 -0.082726 0 -0.068408 0 -0.084618 0 -0.073488 -0.13839 6.4175 0.21512 0.10534 0.15509 0.059919 0.037551 0.096903 0.0065885 0.83944 0.11831 0.56541 0.59747 0.11547 -0.031249 -0.044563 -0.004273 -0.0067827 1.5199 0 0 0 0 0.14162 0.24548 -0.02472 0.37739 0.020783
1.957 -0.087439 -0.081409 0 -0.076721 0 -0.056048 0 -0.072826 0 -0.07359 -0.14126 6.4729 0.2206 0.12456 0.15488 0.078098 0.051344 0.12128 0.043112 0.84922 0.11598 0.57373 0.59619 0.11974 -0.049166 -0.039117 -0.00057775 -0.024683 1.4957 0 0 0 0 0.16935 0.24364 -0.020288 0.37619 0.043639
1.9609 -0.084753 -0.081144 0 -0.079542 0 -0.065647 0 -0.073927 0 -0.084948 -0.12298 6.5947 0.22117 0.14161 0.15421 0.097904 0.067682 0.14341 0.084207 0.84709 0.10584 0.57452 0.58277 0.12771 -0.071105 -0.026413 0.0041462 -0.041937 1.426 0 0 0 0 0.19976 0.24217 -0.018575 0.37965 0.063005
1.9648 -0.081224 -0.081064 0 -0.08932 0 -0.089702 0 -0.086291 0 -0.10028 -0.092692 6.6306 0.21003 0.15013 0.14897 0.11278 0.081695 0.15209 0.12069 0.82769 0.085189 0.56148 0.55887 0.13186 -0.086143 -0.0097017 0.0083597 -0.05347 1.3382 0 0 0 0 0.21784 0.2366 -0.023249 0.37857 0.070006
1.9688 -0.079343 -0.081638 0 -0.098367 0 -0.11034 0 -0.099894 0 -0.10892 -0.06765 6.5229 0.18803 0.14994 0.13776 0.12032 0.090456 0.14582 0.14824 0.79223 0.056819 0.53533 0.53213 0.12745 -0.091223 0.0071121 0.011206 -0.057983 1.2698 0 0 0 0 0.21828 0.22439 -0.034117 0.36769 0.064413
1.9727 -0.079004 -0.081953 0 -0.098545 0 -0.11231 0 -0.10322 0 -0.10324 -0.06028 6.3674 0.15684 0.1419 0.12003 0.11945 0.092443 0.1249 0.16441 0.74174 0.023555 0.49729 0.51156 0.11179 -0.086054 0.021496 0.012224 -0.054877 1.2293 0 0 0 0 0.19899 0.20404 -0.050689 0.34419 0.047362
1.9766 -0.077782 -0.079802 0 -0.087163 0 -0.09325 0 -0.091684 0 -0.08323 -0.070072 6.2939 0.11953 0.12805 0.095819 0.10987 0.086694 0.091352 0.16752 0.67841 -0.010685 0.44981 0.50076 0.082982 -0.072019 0.030934 0.0111 -0.044133 1.1898 0 0 0 0 0.15981 0.17453 -0.071871 0.30623 0.021552
1.9805 -0.073555 -0.073833 0 -0.068855 0 -0.06422 0 -0.070871 0 -0.056925 -0.085575 6.3061 0.085384 0.11549 0.067158 0.093125 0.073994 0.053065 0.15589 0.60842 -0.035027 0.40033 0.4947 0.041134 -0.057539 0.031414 0.0076763 -0.026396 1.121 0 0 0 0 0.10605 0.13621 -0.094846 0.25346 -0.003609
1.9844 -0.066587 -0.065238 0 -0.052145 0 -0.041197 0 -0.052014 0 -0.036263 -0.093209 6.2703 0.060692 0.10986 0.040067 0.076654 0.06187 0.020805 0.13958 0.54257 -0.046772 0.35714 0.48326 -0.00091576 -0.051754 0.027145 0.0036844 -0.007065 1.0185 0 0 0 0 0.055149 0.098156 -0.11619 0.19794 -0.019486
1.9883 -0.05907 -0.056856 0 -0.043526 0 -0.034186 0 -0.043614 0 -0.030041 -0.085706 6.072 0.046904 0.11202 0.016956 0.063203 0.053687 -0.002553 0.12269 0.4846 -0.046163 0.32263 0.45912 -0.036664 -0.056768 0.020627 -0.00022349 0.012341 0.90253 0 0 0 0 0.01344 0.065247 -0.13495 0.1445 -0.023768
1.9922 -0.052907 -0.050637 0 -0.043502 0 -0.041508 0 -0.046029 0 -0.038021 -0.065301 5.7604 0.044251 0.12155 -0.0003833 0.054774 0.052098 -0.015643 0.10876 0.43705 -0.034733 0.29801 0.42346 -0.060446 -0.072814 0.014444 -0.0035279 0.030787 0.79367 0 0 0 0 -0.014545 0.041802 -0.15042 0.097155 -0.015677
1.9961 -0.048178 -0.046303 0 -0.047144 0 -0.052482 0 -0.052656 0 -0.050708 -0.041389 5.5062 0.051718 0.1355 -0.0099446 0.053193 0.060272 -0.018697 0.10202 0.40232 -0.016383 0.28368 0.38458 -0.063983 -0.097085 0.012729 -0.0057091 0.047863 0.69809 0 0 0 0 -0.02456 0.034431 -0.16159 0.060833 0.0039575
2 -0.043689 -0.042493 0 -0.048152 0 -0.05588 0 -0.055553 0 -0.05604 -0.024925 5.4118 0.062137 0.14376 -0.013856 0.055324 0.075619 -0.019408 0.10199 0.37559 -0.0011684 0.27404 0.35103 -0.047195 -0.11663 0.018944 -0.0070797 0.065468 0.61571 0 0 0 0 -0.023675 0.043395 -0.16759 0.03571 0.025795
2.0039 -0.038602 -0.038692 0 -0.043134 0 -0.047754 0 -0.050462 0 -0.048533 -0.022278 5.3924 0.070577 0.14096 -0.015931 0.05668 0.092057 -0.02316 0.10344 0.35031 0.0067762 0.26431 0.32535 -0.019797 -0.12428 0.031691 -0.0083068 0.084925 0.55228 0 0 0 0 -0.021963 0.06048 -0.16813 0.017915 0.042723
2.0078 -0.033247 -0.035456 0 -0.033281 0 -0.033146 0 -0.038262 0 -0.033305 -0.031321 5.269 0.075308 0.12456 -0.017795 0.054968 0.10578 -0.031492 0.10264 0.32369 0.0066101 0.2529 0.30358 0.012355 -0.11767 0.049926 -0.0096534 0.10642 0.51322 0 0 0 0 -0.024163 0.080182 -0.16215 0.0064481 0.051589
2.0117 -0.028418 -0.032893 0 -0.022885 0 -0.020981 0 -0.023499 0 -0.021154 -0.042337 4.9743 0.075362 0.093211 -0.020764 0.048273 0.11298 -0.044827 0.095599 0.29352 -0.0012089 0.23896 0.27984 0.042962 -0.096354 0.072127 -0.011299 0.12964 0.48626 0 0 0 0 -0.034179 0.096416 -0.14864 0.0005745 0.050221
2.0156 -0.024314 -0.029736 0 -0.016228 0 -0.01673 0 -0.012006 0 -0.01886 -0.044167 4.6329 0.071037 0.0467 -0.024805 0.034871 0.10594 -0.059228 0.073618 0.25952 -0.012096 0.22407 0.25116 0.060506 -0.0668 0.09495 -0.012917 0.15105 0.44075 0 0 0 0 -0.05485 0.0964 -0.12466 0.0032029 0.03699
2.0195 -0.020501 -0.024651 0 -0.01501 0 -0.018877 0 -0.0083395 0 -0.023655 -0.032042 4.4209 0.065788 -0.0029275 -0.026764 0.019459 0.086519 -0.067422 0.038372 0.22761 -0.018298 0.21195 0.21868 0.064245 -0.04694 0.11428 -0.013571 0.16548 0.354 0 0 0 0 -0.077846 0.079701 -0.095619 0.01408 0.019468
2.0234 -0.016888 -0.018397 0 -0.017679 0 -0.021576 0 -0.013109 0 -0.026917 -0.011158 4.3628 0.060123 -0.049857 -0.024553 0.0045091 0.056221 -0.066932 -0.0079615 0.2016 -0.018081 0.2036 0.18561 0.056174 -0.044923 0.12826 -0.012739 0.17006 0.23921 0 0 0 0 -0.098441 0.049457 -0.065936 0.032513 0.00067154
2.0273 -0.014397 -0.013976 0 -0.020782 0 -0.020373 0 -0.021524 0 -0.023108 0.0072846 4.3023 0.053852 -0.089821 -0.01664 -0.0084692 0.016255 -0.056697 -0.063289 0.18438 -0.011283 0.19914 0.15514 0.038407 -0.065801 0.1353 -0.010088 0.1627 0.14059 0 0 0 0 -0.11331 0.0095282 -0.039775 0.057277 -0.017636
2.0313 -0.014364 -0.014057 0 -0.021355 0 -0.015594 0 -0.025513 0 -0.014926 0.014631 4.0826 0.045603 -0.11795 -0.0011287 -0.018402 -0.032294 -0.036657 -0.1248 0.17968 0.00031931 0.19762 0.12993 0.01406 -0.11414 0.13303 -0.0052877 0.1407 0.095589 0 0 0 0 -0.11892 -0.033271 -0.023616 0.085908 -0.034468
2.0352 -0.017226 -0.018282 0 -0.018896 0 -0.010966 0 -0.019518 0 -0.0098603 0.010892 3.7262 0.032621 -0.13267 0.021079 -0.028511 -0.086229 -0.013078 -0.18684 0.18783 0.0082529 0.19428 0.11193 -0.011028 -0.17908 0.11978 0.00081222 0.10597 0.10188 0 0 0 0 -0.11613 -0.064103 -0.024904 0.11142 -0.051794
2.0391 -0.021918 -0.023506 0 -0.01566 0 -0.0098392 0 -0.0058083 0 -0.012344 0.0036138 3.4045 0.01651 -0.13977 0.04521 -0.043162 -0.14052 0.0075709 -0.2456 0.2023 0.0079672 0.18661 0.10141 -0.033693 -0.23893 0.099354 0.0064798 0.067361 0.12361 0 0 0 0 -0.1105 -0.077282 -0.039184 0.13087 -0.070986
2.043 -0.02665 -0.026832 0 -0.015023 0 -0.013108 0 0.0060939 0 -0.019857 0.0011881 3.2328 -0.00024458 -0.14123 0.068862 -0.064498 -0.19179 0.02321 -0.29892 0.22044 -0.001251 0.17451 0.095961 -0.052808 -0.28163 0.073793 0.010697 0.029663 0.12893 0 0 0 0 -0.10374 -0.070227 -0.063043 0.14429 -0.091495
2.0469 -0.03026 -0.028129 0 -0.018959 0 -0.020039 0 0.006758 0 -0.026456 0.0066396 3.134 -0.014384 -0.13876 0.089801 -0.093883 -0.23642 0.032752 -0.34478 0.23989 -0.018643 0.15882 0.091791 -0.067553 -0.29637 0.045518 0.012521 -0.0023762 0.11793 0 0 0 0 -0.096875 -0.041875 -0.092067 0.15283 -0.11197
2.0508 -0.032801 -0.029355 0 -0.026404 0 -0.02962 0 -0.0049864 0 -0.029064 0.016386 2.9341 -0.016469 -0.1319 0.10481 -0.13093 -0.26489 0.0374 -0.37723 0.25934 -0.038117 0.1445 0.08752 -0.075854 -0.26558 0.019576 0.01021 -0.020086 0.11457 0 0 0 0 -0.087327 0.0087386 -0.11664 0.16211 -0.12596
2.0547 -0.034923 -0.031724 0 -0.033787 0 -0.040036 0 -0.020726 0 -0.029475 0.023464 2.5767 -0.001673 -0.11867 0.11506 -0.16531 -0.27357 0.043482 -0.39404 0.28097 -0.047246 0.13932 0.086985 -0.077503 -0.20407 0.00072169 0.0045994 -0.023153 0.1381 0 0 0 0 -0.069197 0.067311 -0.12884 0.17966 -0.12642
2.0586 -0.036887 -0.034161 0 -0.037405 0 -0.04735 0 -0.029691 0 -0.030622 0.021703 2.1984 0.028365 -0.097409 0.12205 -0.18943 -0.26323 0.052897 -0.39417 0.30682 -0.041123 0.14595 0.097413 -0.072226 -0.12894 -0.010247 -0.0031347 -0.014307 0.18916 0 0 0 0 -0.04006 0.12451 -0.12837 0.20602 -0.11151
2.0625 -0.038281 -0.034788 0 -0.035932 0 -0.046612 0 -0.028014 0 -0.032355 0.0084363 1.968 0.071129 -0.066924 0.12649 -0.19765 -0.23461 0.065556 -0.37612 0.33803 -0.017375 0.1655 0.12348 -0.059541 -0.053127 -0.013348 -0.012101 0.004461 0.26154 0 0 0 0 0.00087763 0.17369 -0.11604 0.2395 -0.080625
2.0664 -0.038604 -0.033493 0 -0.0313 0 -0.036212 0 -0.021503 0 -0.03203 -0.014293 1.8757 0.12193 -0.025948 0.12873 -0.18339 -0.18918 0.079672 -0.33764 0.37543 0.025179 0.19812 0.16246 -0.038695 0.0073982 -0.0094112 -0.021174 0.030596 0.35655 0 0 0 0 0.053274 0.20727 -0.094155 0.27567 -0.034219
2.0703 -0.037951 -0.032365 0 -0.027425 0 -0.021557 0 -0.019738 0 -0.028977 -0.039777 1.7281 0.16623 0.023967 0.1268 -0.1416 -0.133 0.085689 -0.27661 0.41521 0.079262 0.23767 0.2053 -0.0098417 0.030665 -0.0036342 -0.0283 0.059157 0.47614 0 0 0 0 0.10805 0.21514 -0.07058 0.29737 0.019987
2.0742 -0.037069 -0.03344 0 -0.027772 0 -0.013104 0 -0.027603 0 -0.026962 -0.058926 1.3681 0.19494 0.074379 0.1196 -0.087511 -0.076514 0.078909 -0.20446 0.4494 0.12916 0.27323 0.24308 0.021502 0.026644 -0.0021053 -0.032912 0.0853 0.60423 0 0 0 0 0.15258 0.20483 -0.051896 0.29606 0.06903
2.0781 -0.036797 -0.036453 0 -0.033373 0 -0.018706 0 -0.042036 0 -0.03106 -0.065291 0.87047 0.20479 0.12061 0.10633 -0.029081 -0.02309 0.058443 -0.12647 0.4732 0.16763 0.30004 0.27294 0.052444 0.0028681 -0.007017 -0.034635 0.1067 0.70685 0 0 0 0 0.18054 0.1798 -0.03969 0.26871 0.10693
2.082 -0.037505 -0.039277 0 -0.042331 0 -0.036499 0 -0.055886 0 -0.04202 -0.060173 0.47614 0.19433 0.15819 0.086773 0.025821 0.024833 0.025228 -0.048043 0.48258 0.18873 0.31442 0.29829 0.080134 -0.031629 -0.019555 -0.033225 0.12122 0.76086 0 0 0 0 0.18709 0.14412 -0.034537 0.21498 0.12886
2.0859 -0.038952 -0.040406 0 -0.050888 0 -0.055309 0 -0.06392 0 -0.054455 -0.053007 0.32759 0.16321 0.179 0.061594 0.064889 0.065478 -0.015154 0.021961 0.47104 0.18423 0.31198 0.32373 0.099505 -0.060679 -0.039431 -0.027994 0.12425 0.78152 0 0 0 0 0.16558 0.10397 -0.035496 0.13841 0.12778
2.0898 -0.040463 -0.040468 0 -0.055357 0 -0.063069 0 -0.065296 0 -0.061163 -0.054981 0.29902 0.12465 0.18159 0.037706 0.085346 0.10219 -0.045891 0.077459 0.44491 0.16093 0.29936 0.35002 0.10853 -0.070588 -0.057855 -0.020006 0.11463 0.81223 0 0 0 0 0.12676 0.068429 -0.037299 0.063086 0.1093
2.0938 -0.041175 -0.041027 0 -0.053987 0 -0.056133 0 -0.061812 0 -0.059244 -0.07009 0.11965 0.087854 0.16981 0.020508 0.093843 0.13669 -0.058719 0.11912 0.41435 0.12881 0.28402 0.37362 0.10863 -0.063966 -0.067753 -0.010805 0.094847 0.88 0 0 0 0 0.082956 0.040518 -0.038032 0.004926 0.081631
2.0977 -0.040324 -0.042315 0 -0.047838 0 -0.041435 0 -0.055574 0 -0.051927 -0.091277 -0.33966 0.057412 0.14579 0.013654 0.095213 0.16829 -0.049597 0.14702 0.38642 0.093625 0.27017 0.39015 0.10046 -0.045048 -0.064252 -0.0015851 0.066915 0.96209 0 0 0 0 0.041415 0.021823 -0.037647 -0.026677 0.049311
2.1016 -0.037678 -0.042806 0 -0.040109 0 -0.030003 0 -0.048773 0 -0.04479 -0.10554 -0.93092 0.036885 0.11221 0.020501 0.095314 0.1952 -0.016411 0.16175 0.36874 0.061164 0.26172 0.39745 0.084966 -0.020704 -0.0428 0.0062703 0.033697 1.0023 0 0 0 0 0.0091427 0.013232 -0.036944 -0.023961 0.016869
2.1055 -0.033965 -0.04113 0 -0.034189 0 -0.028073 0 -0.044296 0 -0.040731 -0.10387 -1.3903 0.028228 0.073299 0.046126 0.10296 0.20578 0.036798 0.16082 0.37603 0.039325 0.26249 0.39551 0.063097 -0.009702 0.0042459 0.0090421 0.0043789 0.96272 0 0 0 0 -0.0049349 0.016534 -0.040624 0.022271 -0.0098996
2.1094 -0.03076 -0.037867 0 -0.031609 0 -0.033413 0 -0.044502 0 -0.038544 -0.087556 -1.613 0.022907 0.036056 0.079589 0.11516 0.19685 0.087017 0.14879 0.40138 0.02557 0.26656 0.38461 0.039989 -0.018021 0.063259 0.0066734 -0.013396 0.85739 0 0 0 0 -0.0095063 0.026013 -0.049596 0.085437 -0.031344
2.1133 -0.029566 -0.034877 0 -0.031355 0 -0.038899 0 -0.048472 0 -0.035507 -0.065887 -1.7409 0.01822 0.0034935 0.11517 0.12685 0.16676 0.12386 0.1249 0.44 0.018883 0.27083 0.36471 0.018244 -0.044885 0.12714 -0.00063048 -0.016342 0.73466 0 0 0 0 -0.0090262 0.040348 -0.062595 0.15407 -0.047242
2.1172 -0.030581 -0.03299 0 -0.031059 0 -0.038932 0 -0.051188 0 -0.030421 -0.04839 -1.983 0.012478 -0.021635 0.14723 0.13239 0.1158 0.13897 0.088491 0.48606 0.018371 0.27262 0.33685 0.0005552 -0.087163 0.18863 -0.012187 -0.0027134 0.63008 0 0 0 0 -0.0075525 0.058374 -0.077452 0.21771 -0.057154
2.1211 -0.032193 -0.031003 0 -0.029033 0 -0.032963 0 -0.046889 0 -0.024206 -0.038701 -2.3856 0.0057603 -0.034576 0.16691 0.12079 0.046101 0.12166 0.036595 0.52927 0.024177 0.26864 0.30417 -0.0080567 -0.13643 0.23606 -0.026405 0.028766 0.54174 0 0 0 0 -0.0098364 0.079416 -0.088739 0.2626 -0.058724
2.125 -0.031883 -0.027378 0 -0.025397 0 -0.024342 0 -0.034183 0 -0.018546 -0.034365 -2.809 0.0039379 -0.032974 0.1682 0.084367 -0.025904 0.078065 -0.028419 0.55481 0.036705 0.25952 0.27031 -0.0032437 -0.17334 0.25927 -0.038571 0.067173 0.44953 0 0 0 0 -0.015907 0.10191 -0.08833 0.28294 -0.049039
2.1289 -0.028024 -0.02256 0 -0.021482 0 -0.016985 0 -0.017894 0 -0.014753 -0.030716 -3.1146 0.010654 -0.020515 0.15529 0.030385 -0.086765 0.025655 -0.098512 0.55924 0.054204 0.24878 0.23655 0.012374 -0.19037 0.26119 -0.046001 0.10017 0.34884 0 0 0 0 -0.021406 0.12365 -0.076555 0.28592 -0.029695
2.1328 -0.021213 -0.018878 0 -0.018391 0 -0.013086 0 -0.0054916 0 -0.01361 -0.024275 -3.3289 0.027289 0.00054485 0.13091 -0.035155 -0.12935 -0.025483 -0.1679 0.54035 0.074729 0.23802 0.20114 0.036309 -0.18473 0.24335 -0.04736 0.12062 0.25645 0 0 0 0 -0.023494 0.14257 -0.055304 0.27459 -0.0023813
2.1367 -0.014049 -0.017852 0 -0.016282 0 -0.012807 0 -0.0013289 0 -0.015168 -0.013592 -3.5964 0.054101 0.027276 0.098676 -0.10454 -0.14803 -0.065364 -0.23019 0.4972 0.095541 0.22856 0.1622 0.064949 -0.1559 0.20843 -0.041835 0.1222 0.18497 0 0 0 0 -0.019469 0.15627 -0.028 0.25223 0.030182
2.1406 -0.0094511 -0.018057 0 -0.014942 0 -0.014903 0 -0.0039291 0 -0.018063 0.001043 -3.9917 0.086609 0.052943 0.065569 -0.15884 -0.13558 -0.07767 -0.26957 0.42623 0.10643 0.21955 0.12141 0.087204 -0.10694 0.15958 -0.029131 0.095543 0.12224 0 0 0 0 -0.0061859 0.15732 -0.0062919 0.21864 0.058206
2.1445 -0.008721 -0.016349 0 -0.014568 0 -0.017363 0 -0.0081814 0 -0.019639 0.017293 -4.4271 0.11153 0.070969 0.038518 -0.18877 -0.11007 -0.069731 -0.28483 0.34194 0.10069 0.20627 0.084358 0.093858 -0.056731 0.10708 -0.015344 0.055901 0.04535 0 0 0 0 0.010019 0.14548 0.00018769 0.17595 0.071497
2.1484 -0.010727 -0.01138 0 -0.015484 0 -0.018139 0 -0.0095862 0 -0.017877 0.030626 -4.763 0.12188 0.079267 0.019743 -0.19304 -0.081549 -0.048641 -0.27777 0.25199 0.076738 0.18571 0.056674 0.082407 -0.013168 0.054408 -0.0038362 0.014188 -0.046051 0 0 0 0 0.024908 0.12189 -0.01025 0.12499 0.066303
2.1523 -0.012699 -0.0054337 0 -0.016939 0 -0.016088 0 -0.0066558 0 -0.013623 0.036168 -4.9819 0.11263 0.076698 0.010809 -0.17186 -0.057808 -0.020687 -0.25094 0.16332 0.034867 0.15583 0.039673 0.052403 0.018201 0.0043023 0.0027778 -0.020184 -0.11933 0 0 0 0 0.035227 0.08835 -0.03713 0.067743 0.040897
2.1563 -0.012049 -0.0023146 0 -0.016661 0 -0.011569 0 -0.00053392 0 -0.01021 0.032225 -5.2122 0.077582 0.062337 0.013743 -0.12659 -0.048065 0.0056432 -0.20853 0.085985 -0.02247 0.11441 0.029847 0.0053328 0.031486 -0.039881 0.0011985 -0.034033 -0.13852 0 0 0 0 0.037041 0.04823 -0.077212 0.0088182 -0.0054208
2.1602 -0.0080059 -0.0033954 0 -0.012344 0 -0.006061 0 0.0063171 0 -0.010026 0.022368 -5.5718 0.01969 0.039615 0.028569 -0.068035 -0.056415 0.021085 -0.1633 0.035684 -0.079407 0.06575 0.022577 -0.043795 0.02636 -0.072544 -0.0093353 -0.017193 -0.10376 0 0 0 0 0.030111 0.011954 -0.11479 -0.035233 -0.060693
2.1641 -0.0020513 -0.0060882 0 -0.0040646 0 -0.0011431 0 0.010949 0 -0.011438 0.01344 -6.0212 -0.045173 0.014628 0.050182 -0.009528 -0.073671 0.027312 -0.12534 0.013227 -0.12154 0.019583 0.016105 -0.0796 0.01112 -0.091842 -0.023613 0.017884 -0.056561 0 0 0 0 0.020188 -0.013591 -0.13814 -0.054588 -0.10871
2.168 0.0030971 -0.0063488 0 0.0049038 0 0.0021844 0 0.010915 0 -0.0099113 0.01066 -6.4041 -0.10835 -0.010339 0.075973 0.042698 -0.094818 0.026025 -0.099086 0.019757 -0.1418 -0.018108 0.011878 -0.094158 -0.01162 -0.094691 -0.038466 0.062329 -0.043955 0 0 0 0 0.0099459 -0.025054 -0.14244 -0.043752 -0.14099
2.1719 0.0053316 -0.0024479 0 0.010279 0 0.0035089 0 0.0061276 0 -0.0027014 0.013974 -6.6306 -0.16138 -0.033435 0.10301 0.082996 -0.11486 0.019493 -0.087887 0.054722 -0.13506 -0.0417 0.011588 -0.081357 -0.039661 -0.078217 -0.050615 0.106 -0.078726 0 0 0 0 0.0016736 -0.020232 -0.12487 0.00049877 -0.15045
2.1758 0.0046345 0.0039327 0 0.010389 0 0.0030572 0 0.0001235 0 0.0079191 0.018661 -6.787 -0.18936 -0.053019 0.12493 0.10027 -0.12727 0.010843 -0.097118 0.11705 -0.095603 -0.040621 0.014672 -0.03333 -0.073289 -0.033661 -0.054007 0.1284 -0.13487 0 0 0 0 -0.0033452 0.0034689 -0.084677 0.080458 -0.12647
2.1797 0.0031746 0.010026 0 0.0078705 0 0.0022735 0 -0.001702 0 0.016807 0.019228 -7.0449 -0.19305 -0.070044 0.13638 0.093819 -0.13397 0.002202 -0.12015 0.18621 -0.043233 -0.020013 0.019028 0.030095 -0.11218 0.032004 -0.048527 0.12272 -0.17727 0 0 0 0 -0.0095615 0.034846 -0.040017 0.16899 -0.08286
2.1836 0.0038928 0.014767 0 0.0076308 0 0.0040121 0 0.0034182 0 0.02135 0.013096 -7.4761 -0.17768 -0.084345 0.13625 0.06531 -0.1388 -0.0066968 -0.15212 0.24933 0.0076504 0.013128 0.023594 0.092613 -0.15467 0.1102 -0.036851 0.094724 -0.19067 0 0 0 0 -0.020073 0.066128 -0.0018759 0.24741 -0.032386
2.1875 0.0085414 0.019052 0 0.012742 0 0.011003 0 0.012495 0 0.023945 0.0016902 -7.9845 -0.14687 -0.094781 0.12429 0.015758 -0.1443 -0.015949 -0.19 0.29722 0.047184 0.053649 0.029224 0.14216 -0.19822 0.19347 -0.021426 0.05085 -0.18221 0 0 0 0 -0.036381 0.092018 0.022684 0.30256 0.015686
2.1914 0.016587 0.023773 0 0.021949 0 0.02306 0 0.018915 0 0.028489 -0.010706 -8.4243 -0.10497 -0.098891 0.10109 -0.053545 -0.15317 -0.02555 -0.23063 0.31933 0.064524 0.095238 0.036457 0.16435 -0.23827 0.27149 -0.0057931 0.0015374 -0.16608 0 0 0 0 -0.059313 0.10671 0.026544 0.31956 0.050379
2.1953 0.025733 0.028482 0 0.030954 0 0.035802 0 0.018622 0 0.034911 -0.018834 -8.7561 -0.058206 -0.089018 0.073173 -0.13472 -0.16477 -0.032432 -0.26921 0.304 0.051199 0.12859 0.042746 0.14308 -0.26051 0.32207 0.0030756 -0.029548 -0.15542 0 0 0 0 -0.082756 0.10524 0.0067234 0.28598 0.058584
2.1992 0.033545 0.032334 0 0.036095 0 0.04321 0 0.014344 0 0.038562 -0.018493 -9.0637 -0.011808 -0.065719 0.050538 -0.21126 -0.17336 -0.033535 -0.30278 0.2656 0.023314 0.15288 0.042769 0.09594 -0.26067 0.34119 0.0041125 -0.035796 -0.1675 0 0 0 0 -0.097218 0.095473 -0.022227 0.22708 0.048882
2.2031 0.038845 0.035804 0 0.037026 0 0.042684 0 0.0132 0 0.035879 -0.0087815 -9.4276 0.032326 -0.030016 0.037834 -0.27373 -0.1758 -0.027323 -0.32919 0.21097 -0.010605 0.16795 0.032152 0.033256 -0.23685 0.32663 -0.0024921 -0.017173 -0.22396 0 0 0 0 -0.09761 0.08153 -0.0536 0.15589 0.026284
2.207 0.04193 0.040593 0 0.036326 0 0.037994 0 0.019762 0 0.030035 0.0064916 -9.8256 0.072251 0.015665 0.038577 -0.31345 -0.16988 -0.013149 -0.34649 0.14734 -0.042232 0.17387 0.01098 -0.033724 -0.1892 0.27836 -0.015826 0.023555 -0.33338 0 0 0 0 -0.080234 0.067456 -0.081258 0.085446 -0.0036778
2.2109 0.043784 0.047456 0 0.036981 0 0.036662 0 0.031608 0 0.029383 0.020174 -10.18 0.10299 0.064213 0.056923 -0.31444 -0.1544 0.0080688 -0.35005 0.085001 -0.059566 0.16878 -0.01666 -0.085774 -0.12031 0.19629 -0.033496 0.077216 -0.47174 0 0 0 0 -0.040986 0.058793 -0.097296 0.035441 -0.032928
2.2148 0.045247 0.054472 0 0.040301 0 0.043497 0 0.041921 0 0.039161 0.026311 -10.484 0.1185 0.099935 0.083898 -0.27976 -0.14006 0.02658 -0.34117 0.031568 -0.061652 0.15138 -0.046849 -0.1106 -0.050015 0.10019 -0.049413 0.12128 -0.58916 0 0 0 0 0.0069286 0.055551 -0.10262 0.011944 -0.056142
2.2188 0.046782 0.058079 0 0.045716 0 0.056103 0 0.046204 0 0.054979 0.02487 -10.824 0.1161 0.11535 0.10949 -0.22331 -0.13675 0.035361 -0.32484 -0.014257 -0.056033 0.12079 -0.079594 -0.11233 0.0081681 0.0054721 -0.060718 0.14614 -0.6463 0 0 0 0 0.050053 0.053357 -0.10228 0.0063103 -0.075073
2.2227 0.048605 0.056142 0 0.051748 0 0.066628 0 0.046015 0 0.065599 0.022345 -11.274 0.093209 0.10604 0.12712 -0.1548 -0.15125 0.030226 -0.30502 -0.054123 -0.048129 0.07555 -0.1184 -0.094999 0.046125 -0.078362 -0.065891 0.14735 -0.6486 0 0 0 0 0.079592 0.048655 -0.099025 0.012159 -0.091499
2.2266 0.050595 0.049954 0 0.056693 0 0.068185 0 0.04618 0 0.063065 0.027008 -11.766 0.047676 0.069004 0.1302 -0.085637 -0.18998 0.0077756 -0.2866 -0.090663 -0.044176 0.01436 -0.1661 -0.064827 0.056827 -0.14218 -0.063897 0.12275 -0.64312 0 0 0 0 0.086943 0.037321 -0.095589 0.021548 -0.10789
2.2305 0.051907 0.043191 0 0.058686 0 0.060045 0 0.049216 0 0.050245 0.042546 -12.138 -0.023735 0.0036053 0.10933 -0.037746 -0.26079 -0.032659 -0.2817 -0.1277 -0.052892 -0.063836 -0.22107 -0.034647 0.031539 -0.16955 -0.053932 0.075321 -0.67941 0 0 0 0 0.060298 0.012334 -0.092364 0.022903 -0.12676
2.2344 0.051032 0.038997 0 0.056087 0 0.047336 0 0.053351 0 0.038212 0.065482 -12.309 -0.1031 -0.066822 0.077523 -0.011586 -0.34215 -0.073529 -0.29164 -0.16439 -0.067791 -0.1445 -0.27734 -0.012241 -0.0089766 -0.17203 -0.04136 0.026517 -0.7713 0 0 0 0 0.018869 -0.019458 -0.085665 0.01864 -0.14422
2.2383 0.046808 0.038046 0 0.048751 0 0.03643 0 0.055883 0 0.036112 0.088208 -12.392 -0.18095 -0.13131 0.042789 -0.0040703 -0.42198 -0.10533 -0.31568 -0.19762 -0.083319 -0.219 -0.3281 0.0022784 -0.055712 -0.15405 -0.028436 -0.015077 -0.89289 0 0 0 0 -0.026527 -0.052375 -0.07305 0.01399 -0.15592
2.2422 0.039819 0.038985 0 0.039219 0 0.03079 0 0.057273 0 0.043475 0.10431 -12.598 -0.24792 -0.1801 0.013171 -0.010543 -0.48875 -0.11968 -0.35163 -0.22396 -0.093919 -0.27894 -0.36931 0.010047 -0.1005 -0.12039 -0.017232 -0.042454 -1.0046 0 0 0 0 -0.065346 -0.080215 -0.052939 0.014608 -0.15758
2.2461 0.032761 0.040106 0 0.032103 0 0.030399 0 0.060766 0 0.051896 0.11151 -13.019 -0.2883 -0.19918 0.0017647 -0.022251 -0.52424 -0.10412 -0.39425 -0.2363 -0.090438 -0.3097 -0.40036 0.014947 -0.13311 -0.076397 -0.010684 -0.046938 -1.0785 0 0 0 0 -0.081383 -0.091293 -0.024114 0.031028 -0.14125
2.25 0.028951 0.040386 0 0.031298 0 0.033641 0 0.067864 0 0.053388 0.11088 -13.524 -0.29137 -0.18703 0.016044 -0.027052 -0.52119 -0.059881 -0.43025 -0.231 -0.06999 -0.30366 -0.42198 0.023336 -0.15139 -0.029292 -0.010293 -0.030846 -1.1027 0 0 0 0 -0.067222 -0.075978 0.0062561 0.068262 -0.10537
2.2539 0.029922 0.03947 0 0.03689 0 0.038588 0 0.07514 0 0.046821 0.10474 -13.889 -0.26461 -0.15764 0.047638 -0.025219 -0.4935 -0.0027568 -0.45336 -0.21411 -0.041026 -0.27079 -0.43408 0.03486 -0.16319 0.018815 -0.014509 -0.004519 -1.0744 0 0 0 0 -0.034311 -0.039709 0.030011 0.11744 -0.059015
2.2578 0.034147 0.037543 0 0.044461 0 0.042754 0 0.076494 0 0.037155 0.095742 -14.026 -0.21258 -0.11963 0.090049 -0.020345 -0.45041 0.056984 -0.46089 -0.19013 -0.0098878 -0.21733 -0.4354 0.047178 -0.17354 0.068084 -0.022426 0.026663 -1.0004 0 0 0 0 0.0089375 0.012788 0.042078 0.17138 -0.008789
2.2617 0.038205 0.035604 0 0.047827 0 0.043125 0 0.068858 0 0.029914 0.086929 -14.067 -0.14163 -0.082462 0.13522 -0.017975 -0.40272 0.10833 -0.45168 -0.16453 0.01623 -0.15115 -0.42464 0.056794 -0.18769 0.11923 -0.032892 0.057324 -0.90383 0 0 0 0 0.052546 0.074855 0.038004 0.22151 0.037737
2.2656 0.039456 0.035348 0 0.043426 0 0.038046 0 0.055422 0 0.027097 0.080491 -14.222 -0.064255 -0.06274 0.1652 -0.035416 -0.37037 0.13002 -0.42684 -0.14938 0.022567 -0.087557 -0.40154 0.052667 -0.21298 0.17446 -0.043748 0.079858 -0.81824 0 0 0 0 0.075836 0.12909 0.01089 0.24799 0.063601
2.2695 0.037905 0.037935 0 0.033086 0 0.029577 0 0.043075 0 0.027504 0.075508 -14.564 0.003478 -0.059982 0.17415 -0.075969 -0.35695 0.12526 -0.40074 -0.14793 0.01115 -0.03779 -0.3672 0.033195 -0.24395 0.23109 -0.052698 0.094633 -0.76298 0 0 0 0 0.075423 0.16191 -0.026895 0.24834 0.06725
2.2734 0.035677 0.042412 0 0.023015 0 0.023273 0 0.036715 0 0.029236 0.067376 -14.977 0.056287 -0.068878 0.16355 -0.13588 -0.3578 0.10044 -0.37995 -0.15841 -0.012973 -0.0033545 -0.32379 0.00074076 -0.27493 0.28541 -0.058962 0.1028 -0.72095 0 0 0 0 0.054791 0.16976 -0.067559 0.22516 0.051534
2.2773 0.034793 0.045691 0 0.019663 0 0.024382 0 0.035838 0 0.030921 0.051168 -15.292 0.090823 -0.083534 0.13627 -0.20951 -0.36718 0.062126 -0.3691 -0.17798 -0.044431 0.015941 -0.27459 -0.041254 -0.30089 0.33348 -0.062014 0.10521 -0.64828 0 0 0 0 0.018505 0.15141 -0.10461 0.18197 0.020187
2.2813 0.035448 0.044706 0 0.025355 0 0.033336 0 0.035935 0 0.031266 0.026835 -15.467 0.10374 -0.093891 0.098138 -0.2856 -0.37453 0.020405 -0.37316 -0.20099 -0.074521 0.022247 -0.22399 -0.086092 -0.3144 0.36812 -0.06123 0.10234 -0.51464 0 0 0 0 -0.025293 0.10713 -0.12949 0.12468 -0.020289
2.2852 0.03626 0.039035 0 0.036709 0 0.044694 0 0.032532 0 0.029045 0.0012036 -15.593 0.099157 -0.084885 0.063861 -0.3397 -0.36294 -0.0095386 -0.39006 -0.21485 -0.090408 0.025342 -0.17673 -0.11894 -0.31031 0.37969 -0.05698 0.093885 -0.33769 0 0 0 0 -0.060383 0.050867 -0.13613 0.067404 -0.055499
2.2891 0.035854 0.031467 0 0.046827 0 0.050814 0 0.024137 0 0.024498 -0.016088 -15.77 0.088642 -0.0574 0.04083 -0.36468 -0.33238 -0.026002 -0.40945 -0.2149 -0.092174 0.03272 -0.13639 -0.13469 -0.29565 0.37155 -0.051028 0.08057 -0.1763 0 0 0 0 -0.081139 -9.9429e-06 -0.13113 0.018852 -0.078939
2.293 0.033965 0.025861 0 0.049685 0 0.047325 0 0.012593 0 0.020318 -0.019748 -15.992 0.077671 -0.014039 0.031254 -0.35862 -0.28534 -0.030036 -0.42554 -0.19941 -0.081471 0.046699 -0.10426 -0.13158 -0.2744 0.34545 -0.044097 0.062498 -0.086803 0 0 0 0 -0.08607 -0.03693 -0.11806 -0.01726 -0.088622
2.2969 0.031099 0.024272 0 0.043693 0 0.036003 0 0.0018392 0 0.020182 -0.012838 -16.181 0.071365 0.040704 0.035776 -0.32238 -0.22632 -0.024093 -0.4328 -0.16793 -0.061292 0.068419 -0.079499 -0.10942 -0.25076 0.30422 -0.036864 0.040073 -0.082324 0 0 0 0 -0.075202 -0.052646 -0.10071 -0.03822 -0.084033
2.3008 0.027561 0.025834 0 0.032174 0 0.023162 0 -0.0037761 0 0.025584 -0.0041678 -16.306 0.077447 0.094968 0.053023 -0.26093 -0.16714 -0.013848 -0.42187 -0.12056 -0.038608 0.096758 -0.060627 -0.069477 -0.22998 0.25258 -0.030119 0.014761 -0.12949 0 0 0 0 -0.049695 -0.03586 -0.083506 -0.038495 -0.066284
2.3047 0.023299 0.027936 0 0.02075 0 0.015233 0 -0.0015256 0 0.034073 -0.0015974 -16.426 0.094124 0.13426 0.072599 -0.19663 -0.12146 -0.0062097 -0.39618 -0.067616 -0.02179 0.1239 -0.046978 -0.025075 -0.21099 0.20066 -0.024054 -0.0085953 -0.17865 0 0 0 0 -0.019082 0.0023624 -0.066594 -0.022764 -0.045629
2.3086 0.018777 0.028202 0 0.013794 0 0.014865 0 0.0076398 0 0.040805 -0.0069383 -16.616 0.11681 0.15475 0.089958 -0.13875 -0.09205 -0.0014544 -0.36132 -0.014636 -0.01221 0.14573 -0.038909 0.017101 -0.18981 0.15145 -0.0186 -0.027379 -0.19616 0 0 0 0 0.012678 0.051361 -0.047436 0.0055663 -0.026901
2.3125 0.015592 0.025657 0 0.012421 0 0.019807 0 0.01866 0 0.041916 -0.015842 -16.868 0.14137 0.15485 0.10272 -0.091888 -0.079676 0.0013276 -0.3217 0.034658 -0.009988 0.15954 -0.03696 0.052882 -0.16319 0.10596 -0.013811 -0.039826 -0.17617 0 0 0 0 0.04341 0.1032 -0.02399 0.044197 -0.012884
2.3164 0.015629 0.020893 0 0.014909 0 0.024755 0 0.025049 0 0.036678 -0.021465 -17.092 0.16188 0.13438 0.1092 -0.058831 -0.083521 0.0045582 -0.28298 0.076281 -0.014131 0.16256 -0.041063 0.078227 -0.12691 0.063979 -0.0098531 -0.044088 -0.13518 0 0 0 0 0.07138 0.1482 0.0063476 0.090478 -0.005951
2.3203 0.019271 0.015856 0 0.018475 0 0.024885 0 0.023458 0 0.02719 -0.018555 -17.223 0.16673 0.10054 0.11061 -0.034469 -0.097211 0.013594 -0.2542 0.10469 -0.020768 0.15289 -0.050505 0.089929 -0.078965 0.021423 -0.0077234 -0.039437 -0.10334 0 0 0 0 0.094818 0.17248 0.043241 0.1369 -0.0064419
2.3242 0.024589 0.01331 0 0.020765 0 0.01913 0 0.016355 0 0.016911 -0.0059142 -17.301 0.15536 0.06729 0.11121 -0.0082949 -0.11188 0.027686 -0.23584 0.12176 -0.026789 0.13597 -0.064335 0.092963 -0.029062 -0.024451 -0.0078296 -0.030622 -0.11428 0 0 0 0 0.11374 0.17888 0.078357 0.17545 -0.0098417
2.3281 0.028659 0.015505 0 0.020479 0 0.011235 0 0.010089 0 0.0095924 0.01288 -17.421 0.12779 0.039921 0.11212 0.022751 -0.12585 0.044928 -0.2279 0.12709 -0.032135 0.1134 -0.081468 0.088425 0.016258 -0.073503 -0.010608 -0.019339 -0.18713 0 0 0 0 0.12697 0.16942 0.10575 0.20154 -0.014586
2.332 0.029994 0.02236 0 0.017743 0 0.0075723 0 0.0099022 0 0.00842 0.030523 -17.619 0.085113 0.022497 0.11399 0.060192 -0.13856 0.062795 -0.2299 0.12052 -0.037257 0.086573 -0.10044 0.077238 0.050667 -0.12467 -0.016351 -0.0070383 -0.30658 0 0 0 0 0.13331 0.14706 0.11969 0.2114 -0.01942
2.3359 0.029701 0.030801 0 0.014598 0 0.012757 0 0.016388 0 0.014491 0.039297 -17.828 0.029489 0.019073 0.11598 0.10182 -0.1527 0.075461 -0.24195 0.099894 -0.044432 0.05587 -0.11953 0.058483 0.063149 -0.17315 -0.025593 0.0053014 -0.42308 0 0 0 0 0.12919 0.11638 0.10923 0.19845 -0.023669
2.3398 0.030209 0.036598 0 0.014766 0 0.026072 0 0.026205 0 0.025299 0.035955 -17.959 -0.029185 0.022993 0.11511 0.13668 -0.17342 0.078734 -0.26069 0.069294 -0.055512 0.021677 -0.13761 0.032776 0.056045 -0.21103 -0.036591 0.018392 -0.48536 0 0 0 0 0.11521 0.085753 0.075872 0.16894 -0.02863
2.3438 0.032839 0.03767 0 0.021616 0 0.041562 0 0.035448 0 0.035407 0.024979 -18.013 -0.085266 0.027115 0.11027 0.15899 -0.20144 0.074135 -0.28378 0.033937 -0.069428 -0.015469 -0.15521 0.0018588 0.039387 -0.23585 -0.047497 0.033001 -0.48389 0 0 0 0 0.094403 0.058044 0.028543 0.13222 -0.0354
2.3477 0.036664 0.035871 0 0.035019 0 0.051908 0 0.041933 0 0.040051 0.016681 -18.085 -0.13581 0.027027 0.10118 0.16575 -0.23619 0.063382 -0.30996 -0.0025432 -0.084802 -0.055003 -0.17433 -0.03284 0.020432 -0.24636 -0.057031 0.049383 -0.46362 0 0 0 0 0.068725 0.034372 -0.026436 0.094522 -0.04455
2.3516 0.039692 0.035298 0 0.049871 0 0.053167 0 0.044946 0 0.039001 0.02033 -18.251 -0.17848 0.018423 0.088095 0.15518 -0.276 0.049149 -0.33793 -0.036042 -0.099608 -0.096043 -0.19703 -0.069383 0.00755 -0.24227 -0.063852 0.067538 -0.48823 0 0 0 0 0.040489 0.015167 -0.081533 0.062629 -0.056458
2.3555 0.040944 0.038572 0 0.05866 0 0.046885 0 0.044418 0 0.03682 0.03728 -18.474 -0.21081 -0.0041265 0.073808 0.12866 -0.31354 0.037599 -0.3641 -0.057944 -0.10834 -0.13463 -0.22356 -0.10193 0.014214 -0.22538 -0.065564 0.085313 -0.58594 0 0 0 0 0.013465 0.00050195 -0.12236 0.048554 -0.070315
2.3594 0.041222 0.044694 0 0.057019 0 0.038564 0 0.041561 0 0.038796 0.059845 -18.643 -0.23784 -0.033123 0.062583 0.10028 -0.34264 0.030942 -0.38524 -0.069308 -0.11057 -0.16723 -0.25169 -0.12715 0.032709 -0.20638 -0.064074 0.099633 -0.72743 0 0 0 0 -0.011053 -0.011623 -0.14842 0.048656 -0.082833
2.3633 0.041993 0.050459 0 0.047759 0 0.034295 0 0.039871 0 0.046331 0.076909 -18.703 -0.26073 -0.0643 0.05611 0.075128 -0.36118 0.028663 -0.39949 -0.071476 -0.10678 -0.19166 -0.27756 -0.14368 0.055688 -0.18863 -0.060501 0.10891 -0.85445 0 0 0 0 -0.033062 -0.020877 -0.16107 0.060537 -0.092135
2.3672 0.043892 0.053692 0 0.039378 0 0.037897 0 0.043741 0 0.056202 0.081539 -18.727 -0.28021 -0.093436 0.055492 0.056988 -0.36818 0.029628 -0.4056 -0.06655 -0.097987 -0.20628 -0.29741 -0.15084 0.075118 -0.17448 -0.056073 0.11207 -0.92769 0 0 0 0 -0.052661 -0.026729 -0.16259 0.081296 -0.096597
2.3711 0.046591 0.054866 0 0.039729 0 0.049461 0 0.054531 0 0.064015 0.074632 -18.84 -0.29551 -0.11397 0.061798 0.04907 -0.36331 0.031021 -0.40186 -0.05855 -0.086294 -0.20831 -0.30899 -0.14796 0.07641 -0.16529 -0.052773 0.10774 -0.94824 0 0 0 0 -0.069793 -0.027198 -0.15691 0.10682 -0.093595
2.375 0.049923 0.055806 0 0.050088 0 0.065063 0 0.067982 0 0.067819 0.062843 -19.067 -0.30425 -0.12232 0.071984 0.046091 -0.35351 0.028841 -0.39241 -0.055002 -0.075971 -0.20025 -0.31249 -0.13932 0.049524 -0.1566 -0.052509 0.098672 -0.94101 0 0 0 0 -0.083696 -0.021207 -0.15087 0.13148 -0.083466
2.3789 0.054594 0.057482 0 0.064687 0 0.077892 0 0.076749 0 0.068313 0.053805 -19.295 -0.30603 -0.12226 0.082309 0.041221 -0.34523 0.023335 -0.38349 -0.058443 -0.068396 -0.18787 -0.31108 -0.12944 0.0028493 -0.14396 -0.054852 0.088619 -0.9288 0 0 0 0 -0.093501 -0.010805 -0.14627 0.15383 -0.069603
2.3828 0.061312 0.059565 0 0.075769 0 0.081487 0 0.076628 0 0.066557 0.052427 -19.398 -0.30062 -0.11656 0.09082 0.031037 -0.34159 0.015622 -0.37899 -0.069725 -0.063758 -0.17455 -0.31029 -0.12039 -0.05642 -0.12515 -0.059279 0.079393 -0.92547 0 0 0 0 -0.098222 0.0024306 -0.14277 0.17352 -0.054155
2.3867 0.069228 0.061787 0 0.079301 0 0.074262 0 0.070452 0 0.062951 0.059433 -19.381 -0.28827 -0.10859 0.095798 0.012793 -0.34512 0.0074689 -0.38271 -0.088881 -0.061742 -0.16375 -0.31573 -0.11385 -0.11907 -0.098554 -0.064985 0.072542 -0.94391 0 0 0 0 -0.096988 0.016526 -0.13931 0.19055 -0.039474
2.3906 0.07563 0.064761 0 0.07656 0 0.061932 0 0.065351 0 0.058927 0.071293 -19.393 -0.27046 -0.10515 0.094954 -0.015234 -0.35865 0.0040682 -0.4014 -0.11479 -0.06056 -0.1618 -0.32951 -0.11125 -0.16394 -0.063631 -0.069973 0.069207 -0.99401 0 0 0 0 -0.08828 0.026833 -0.13211 0.20399 -0.030252
2.3945 0.077654 0.068778 0 0.071265 0 0.054497 0 0.065976 0 0.058313 0.081423 -19.571 -0.25319 -0.10836 0.091117 -0.044647 -0.37634 0.0070478 -0.42918 -0.14146 -0.057645 -0.16752 -0.34813 -0.10982 -0.18497 -0.028166 -0.072886 0.066444 -1.0654 0 0 0 0 -0.077133 0.031782 -0.12073 0.21364 -0.026645
2.3984 0.074491 0.072083 0 0.066028 0 0.058642 0 0.070604 0 0.064828 0.083558 -19.879 -0.23883 -0.11725 0.086148 -0.070712 -0.39482 0.015789 -0.46119 -0.16663 -0.052258 -0.17871 -0.36446 -0.10785 -0.18485 0.003624 -0.07358 0.062526 -1.1203 0 0 0 0 -0.066716 0.031911 -0.10646 0.21881 -0.027573
2.4023 0.067957 0.071356 0 0.061419 0 0.071399 0 0.07385 0 0.076972 0.07657 -20.129 -0.22889 -0.1303 0.081651 -0.089789 -0.41133 0.029224 -0.49282 -0.18867 -0.044011 -0.19296 -0.37342 -0.10393 -0.16792 0.028494 -0.072143 0.056249 -1.1182 0 0 0 0 -0.059649 0.028228 -0.090859 0.21916 -0.031696
2.4063 0.06089 0.064652 0 0.057246 0 0.081254 0 0.072454 0 0.086234 0.066882 -20.165 -0.22464 -0.14442 0.079802 -0.097415 -0.42224 0.045192 -0.51706 -0.20585 -0.032683 -0.2062 -0.37656 -0.096229 -0.14277 0.04241 -0.068974 0.046408 -1.0555 0 0 0 0 -0.059438 0.022871 -0.076794 0.2143 -0.036623
2.4102 0.054992 0.053813 0 0.053442 0 0.076855 0 0.067641 0 0.082543 0.06476 -20.019 -0.22403 -0.15348 0.082475 -0.093058 -0.42483 0.059122 -0.52578 -0.21737 -0.019397 -0.21163 -0.38067 -0.084 -0.12686 0.044854 -0.065583 0.0345 -0.97586 0 0 0 0 -0.067282 0.020547 -0.068324 0.20713 -0.03792
2.4141 0.050064 0.043382 0 0.049455 0 0.056398 0 0.062171 0 0.063381 0.075847 -19.883 -0.2234 -0.15612 0.088323 -0.083016 -0.42157 0.069574 -0.52173 -0.22445 -0.0058925 -0.2085 -0.39038 -0.069377 -0.12476 0.04167 -0.063 0.023909 -0.93119 0 0 0 0 -0.078517 0.022538 -0.064792 0.20177 -0.034751
2.418 0.044927 0.036721 0 0.043842 0 0.029587 0 0.05661 0 0.037827 0.094969 -19.912 -0.22137 -0.15237 0.096403 -0.070227 -0.41369 0.076483 -0.507 -0.22672 0.0069208 -0.19704 -0.40134 -0.053635 -0.13568 0.035553 -0.06155 0.016603 -0.93009 0 0 0 0 -0.090198 0.028651 -0.06533 0.20015 -0.027406
2.4219 0.038705 0.03322 0 0.035745 0 0.010377 0 0.049788 0 0.020481 0.10864 -20.079 -0.21704 -0.14295 0.10555 -0.057472 -0.40262 0.080262 -0.48455 -0.22366 0.018158 -0.17828 -0.40111 -0.03816 -0.15669 0.029074 -0.061391 0.014319 -0.92734 0 0 0 0 -0.099286 0.03804 -0.06867 0.20364 -0.016774
2.4258 0.031272 0.029453 0 0.026946 0 0.0066591 0 0.042374 0 0.019726 0.10518 -20.219 -0.21088 -0.13036 0.1133 -0.047731 -0.39008 0.082347 -0.45998 -0.21179 0.025842 -0.15541 -0.37843 -0.025612 -0.17743 0.024956 -0.062462 0.019635 -0.86767 0 0 0 0 -0.10059 0.047382 -0.07242 0.21281 -0.0060123
2.4297 0.022969 0.022886 0 0.021306 0 0.015236 0 0.03788 0 0.030669 0.083993 -20.208 -0.20684 -0.11945 0.11776 -0.039709 -0.37734 0.084847 -0.43918 -0.19068 0.029513 -0.13513 -0.33308 -0.016975 -0.18583 0.022237 -0.063805 0.029209 -0.73763 0 0 0 0 -0.095232 0.052207 -0.074947 0.22198 0.00046225
2.4336 0.014437 0.014136 0 0.020841 0 0.025301 0 0.038389 0 0.039139 0.055703 -20.088 -0.20705 -0.11141 0.11867 -0.031332 -0.36382 0.08775 -0.42238 -0.1606 0.029423 -0.11974 -0.27671 -0.011943 -0.18058 0.019233 -0.065035 0.040071 -0.57103 0 0 0 0 -0.086249 0.051584 -0.076858 0.22762 0.0014905
2.4375 0.006697 0.0056668 0 0.022178 0 0.026598 0 0.039678 0 0.033094 0.033392 -20.006 -0.2127 -0.10639 0.116 -0.020999 -0.34856 0.090614 -0.4087 -0.12151 0.025905 -0.11015 -0.22333 -0.010156 -0.16268 0.014756 -0.065976 0.050119 -0.40691 0 0 0 0 -0.076119 0.045522 -0.07896 0.22772 -0.0032204
2.4414 0.00078066 -0.0011563 0 0.01808 0 0.015716 0 0.032813 0 0.011562 0.022945 -20.038 -0.22465 -0.10364 0.10995 -0.0067193 -0.32981 0.092379 -0.39575 -0.073202 0.019569 -0.10646 -0.17771 -0.010985 -0.13589 0.0074641 -0.066549 0.056948 -0.25131 0 0 0 0 -0.068138 0.034929 -0.08265 0.22064 -0.013284
2.4453 -0.0033429 -0.0071859 0 0.0039188 0 -0.0031359 0 0.012639 0 -0.015753 0.020454 -20.112 -0.2404 -0.098781 0.10209 0.013482 -0.30357 0.090841 -0.37655 -0.01571 0.013097 -0.10403 -0.13228 -0.012445 -0.11354 -0.0028677 -0.066982 0.058717 -0.085333 0 0 0 0 -0.066213 0.024968 -0.089705 0.2098 -0.024743
2.4492 -0.0074481 -0.013873 0 -0.016933 0 -0.021932 0 -0.015162 0 -0.036557 0.017351 -20.092 -0.25413 -0.088743 0.094834 0.037427 -0.27044 0.086731 -0.34902 0.047075 0.0093405 -0.096539 -0.075243 -0.012523 -0.10307 -0.013628 -0.067499 0.058265 0.09636 0 0 0 0 -0.067917 0.020196 -0.098314 0.20319 -0.032985
2.4531 -0.014017 -0.021264 0 -0.034895 0 -0.033972 0 -0.036972 0 -0.04439 0.0073269 -19.935 -0.26295 -0.072377 0.089203 0.064312 -0.23073 0.080954 -0.31292 0.11421 0.0096259 -0.080713 -0.0018593 -0.010393 -0.10563 -0.023516 -0.068069 0.05728 0.26895 0 0 0 0 -0.07111 0.022395 -0.10686 0.20495 -0.036224
2.457 -0.023855 -0.028102 0 -0.042388 0 -0.037483 0 -0.04288 0 -0.041458 -0.010674 -19.743 -0.26452 -0.049189 0.086012 0.093347 -0.18526 0.074648 -0.26895 0.1848 0.014855 -0.053971 0.081573 -0.0054806 -0.12047 -0.031432 -0.068596 0.057389 0.40595 0 0 0 0 -0.073444 0.032583 -0.11362 0.21832 -0.033326
2.4609 -0.034668 -0.033613 0 -0.040748 0 -0.036132 0 -0.036097 0 -0.035469 -0.033856 -19.654 -0.25569 -0.019344 0.086305 0.12398 -0.13568 0.070201 -0.21964 0.25834 0.025885 -0.012439 0.16388 0.0028154 -0.1424 -0.036151 -0.068694 0.060877 0.51727 0 0 0 0 -0.070635 0.051294 -0.11533 0.24698 -0.023635
2.4648 -0.04252 -0.038468 0 -0.038732 0 -0.036173 0 -0.030481 0 -0.034091 -0.058078 -19.703 -0.2403 0.011785 0.088869 0.15535 -0.086903 0.069054 -0.17237 0.33279 0.038935 0.038616 0.23822 0.012591 -0.15821 -0.039009 -0.068014 0.066957 0.64587 0 0 0 0 -0.061725 0.07275 -0.11187 0.28227 -0.01198
2.4688 -0.045268 -0.043644 0 -0.043768 0 -0.041729 0 -0.038102 0 -0.04071 -0.07924 -19.791 -0.22299 0.040497 0.092241 0.18655 -0.041461 0.0703 -0.13058 0.40628 0.050551 0.092756 0.30526 0.021995 -0.16329 -0.041303 -0.066683 0.073352 0.82053 0 0 0 0 -0.049275 0.092697 -0.10576 0.31526 -0.002059
2.4727 -0.044686 -0.048783 0 -0.054612 0 -0.051497 0 -0.058696 0 -0.053161 -0.094211 -19.806 -0.20657 0.064618 0.09555 0.21653 -0.00078124 0.072978 -0.096007 0.47721 0.058532 0.14572 0.36852 0.029814 -0.15633 -0.043433 -0.064895 0.078366 1.0172 0 0 0 0 -0.035418 0.10877 -0.099023 0.34025 0.0040471
2.4766 -0.044923 -0.052326 0 -0.062815 0 -0.059882 0 -0.080749 0 -0.065469 -0.10235 -19.74 -0.19382 0.082234 0.097926 0.24393 0.034027 0.075712 -0.069773 0.54372 0.060753 0.19296 0.42812 0.034826 -0.1378 -0.045511 -0.06297 0.080105 1.175 0 0 0 0 -0.022851 0.11892 -0.094134 0.35165 0.0045496
2.4805 -0.04862 -0.053377 0 -0.061523 0 -0.062082 0 -0.092294 0 -0.07163 -0.10645 -19.683 -0.18764 0.091167 0.098439 0.26409 0.061846 0.07565 -0.052096 0.6008 0.054867 0.2266 0.47989 0.035355 -0.11492 -0.045259 -0.061879 0.075708 1.2528 0 0 0 0 -0.016559 0.12162 -0.095383 0.34358 -0.0016143
2.4844 -0.054491 -0.052925 0 -0.052683 0 -0.058616 0 -0.090614 0 -0.069409 -0.11103 -19.706 -0.18398 0.09613 0.098182 0.27698 0.086518 0.073191 -0.037167 0.64961 0.046024 0.25009 0.51989 0.033743 -0.098255 -0.040933 -0.061909 0.068082 1.265 0 0 0 0 -0.015103 0.12194 -0.10055 0.32862 -0.0093251
2.4883 -0.05876 -0.052792 0 -0.045425 0 -0.054705 0 -0.082472 0 -0.061625 -0.11852 -19.78 -0.18028 0.098999 0.097843 0.28258 0.10906 0.06941 -0.023332 0.69013 0.037067 0.26522 0.5483 0.03133 -0.09086 -0.031797 -0.063013 0.059021 1.2605 0 0 0 0 -0.016842 0.12209 -0.10741 0.31361 -0.016148
2.4922 -0.058846 -0.053525 0 -0.047318 0 -0.054823 0 -0.076507 0 -0.053751 -0.12691 -19.814 -0.17413 0.10143 0.098068 0.28135 0.13014 0.065646 -0.0094698 0.7225 0.030675 0.27405 0.56813 0.029428 -0.094174 -0.017666 -0.064991 0.050293 1.2712 0 0 0 0 -0.019869 0.12398 -0.11347 0.30475 -0.019974
2.4961 -0.055463 -0.053866 0 -0.057124 0 -0.057995 0 -0.076119 0 -0.049672 -0.13143 -19.772 -0.16181 0.10521 0.099802 0.27413 0.1494 0.064664 0.0045535 0.74588 0.030868 0.27923 0.58049 0.030028 -0.10772 0.0010199 -0.067265 0.044524 1.2863 0 0 0 0 -0.020827 0.12984 -0.11409 0.3107 -0.01804
2.5 -0.051223 -0.052412 0 -0.065868 0 -0.05894 0 -0.078643 0 -0.049219 -0.12897 -19.726 -0.14221 0.11023 0.10319 0.26442 0.16433 0.069022 0.015982 0.76047 0.038565 0.28392 0.58242 0.033835 -0.12234 0.020124 -0.068466 0.042483 1.2743 0 0 0 0 -0.016925 0.13901 -0.10593 0.33102 -0.010716
2.5039 -0.047662 -0.049296 0 -0.064872 0 -0.054 0 -0.079379 0 -0.049438 -0.12029 -19.769 -0.11816 0.11474 0.10745 0.25393 0.17324 0.077668 0.022771 0.76683 0.050343 0.28836 0.5697 0.039255 -0.13193 0.037016 -0.067998 0.041974 1.2178 0 0 0 0 -0.0094013 0.14894 -0.091304 0.35598 -0.00081099
2.5078 -0.044076 -0.045729 0 -0.053143 0 -0.045342 0 -0.075375 0 -0.047887 -0.10808 -19.906 -0.091391 0.11731 0.11216 0.2425 0.17469 0.089515 0.023619 0.76376 0.063883 0.29178 0.54136 0.045032 -0.13429 0.051039 -0.065557 0.041284 1.1211 0 0 0 0 0.00053569 0.15811 -0.072223 0.37885 0.010221
2.5117 -0.039171 -0.042101 0 -0.037857 0 -0.038647 0 -0.066282 0 -0.044429 -0.093599 -20.033 -0.063896 0.11644 0.11689 0.22938 0.16747 0.10302 0.017561 0.74982 0.076596 0.29305 0.50055 0.04972 -0.12847 0.062224 -0.060981 0.0385 0.99115 0 0 0 0 0.01128 0.165 -0.0513 0.39244 0.020968
2.5156 -0.033208 -0.037348 0 -0.028227 0 -0.036732 0 -0.053565 0 -0.040095 -0.076099 -20.056 -0.038885 0.10855 0.12141 0.2098 0.14852 0.11433 0.0031726 0.71808 0.083803 0.28855 0.45114 0.050388 -0.11747 0.074324 -0.05411 0.029895 0.82662 0 0 0 0 0.01953 0.16729 -0.03422 0.38321 0.030257
2.5195 -0.027962 -0.03073 0 -0.028404 0 -0.036312 0 -0.039912 0 -0.035047 -0.055763 -19.999 -0.016619 0.095057 0.12629 0.18223 0.12279 0.12141 -0.014621 0.6719 0.086179 0.27873 0.39446 0.047881 -0.11067 0.092894 -0.046455 0.017084 0.63459 0 0 0 0 0.024616 0.16668 -0.022759 0.35711 0.039543
2.5234 -0.024639 -0.023791 0 -0.034843 0 -0.031738 0 -0.02856 0 -0.02849 -0.035947 -19.99 0.0036264 0.077103 0.13202 0.14681 0.092444 0.12411 -0.033575 0.61298 0.085272 0.26456 0.33016 0.043703 -0.11188 0.12018 -0.038647 0.0020282 0.44802 0 0 0 0 0.026917 0.16426 -0.016066 0.31991 0.049993
2.5273 -0.022406 -0.019595 0 -0.039416 0 -0.021668 0 -0.021557 0 -0.020562 -0.021129 -20.124 0.022639 0.055925 0.13891 0.10434 0.059166 0.1226 -0.052046 0.543 0.082638 0.24712 0.25988 0.039499 -0.12347 0.15728 -0.031157 -0.013298 0.31043 0 0 0 0 0.026735 0.16083 -0.012852 0.277 0.062453
2.5313 -0.019409 -0.019509 0 -0.035475 0 -0.011182 0 -0.017922 0 -0.013536 -0.012284 -20.362 0.041707 0.033409 0.14726 0.056747 0.024553 0.11745 -0.068402 0.46396 0.08066 0.22816 0.18866 0.038142 -0.14744 0.2046 -0.024479 -0.025731 0.23467 0 0 0 0 0.024258 0.15719 -0.010551 0.23602 0.077865
2.5352 -0.015043 -0.02116 0 -0.022621 0 -0.0068237 0 -0.014132 0 -0.010308 -0.0051556 -20.576 0.06244 0.013549 0.156 0.01023 -0.010369 0.11065 -0.08296 0.38093 0.081639 0.21068 0.12195 0.043496 -0.17933 0.25549 -0.01877 -0.031622 0.18343 0 0 0 0 0.018181 0.15322 -0.004718 0.20455 0.094995
2.5391 -0.010713 -0.020355 0 -0.0071095 0 -0.0099102 0 -0.0072955 0 -0.011517 0.005858 -20.686 0.084601 -0.0015492 0.16338 -0.031699 -0.045588 0.10364 -0.097986 0.29804 0.084205 0.19522 0.061552 0.054595 -0.21149 0.30186 -0.013662 -0.032234 0.10162 0 0 0 0 0.0070228 0.14812 0.0050224 0.17981 0.11095
2.543 -0.0081449 -0.015284 0 0.0025171 0 -0.01523 0 0.0020277 0 -0.014514 0.021906 -20.739 0.1077 -0.010473 0.16816 -0.068162 -0.08104 0.096707 -0.11488 0.21671 0.086781 0.1814 0.0056092 0.070331 -0.24046 0.33958 -0.0091008 -0.028627 -0.02859 0 0 0 0 -0.010808 0.14131 0.018028 0.15896 0.12387
2.5469 -0.0073233 -0.0084219 0 0.0018225 0 -0.01623 0 0.010623 0 -0.015422 0.038237 -20.839 0.13101 -0.012074 0.16919 -0.0991 -0.11653 0.089941 -0.13495 0.13795 0.087478 0.16842 -0.046928 0.089034 -0.26331 0.36529 -0.0050864 -0.02223 -0.17006 0 0 0 0 -0.036677 0.1323 0.033129 0.13861 0.13198
2.5508 -0.0065449 -0.0038917 0 -0.0057944 0 -0.010883 0 0.016281 0 -0.012148 0.048784 -21.02 0.15242 -0.0034571 0.16414 -0.12655 -0.15056 0.083097 -0.16014 0.063112 0.081845 0.1536 -0.092572 0.10642 -0.27634 0.37429 -0.0021767 -0.015679 -0.27104 0 0 0 0 -0.073018 0.12052 0.047156 0.11286 0.13193
2.5547 -0.0044635 -0.0030911 0 -0.011471 0 -0.0024217 0 0.019999 0 -0.0054517 0.051871 -21.204 0.16993 0.012475 0.15463 -0.15584 -0.18097 0.07632 -0.18828 -0.007645 0.069364 0.13469 -0.12511 0.11809 -0.28261 0.3739 -0.00092565 -0.01089 -0.31829 0 0 0 0 -0.11351 0.10787 0.057658 0.082291 0.1256
2.5586 -0.0015249 -0.003369 0 -0.0080798 0 0.004738 0 0.024023 0 0.0023409 0.051047 -21.307 0.18253 0.033234 0.14243 -0.18826 -0.20674 0.070229 -0.21722 -0.072876 0.051658 0.11165 -0.14142 0.12305 -0.28409 0.36922 -0.0016514 -0.007432 -0.34364 0 0 0 0 -0.15237 0.095834 0.064883 0.05089 0.11497
2.5625 0.0010198 -0.0010248 0 0.0036609 0 0.0086861 0 0.028201 0 0.0089721 0.050618 -21.342 0.18936 0.056941 0.12888 -0.22368 -0.22727 0.065464 -0.2453 -0.13037 0.03035 0.085009 -0.14487 0.12099 -0.28159 0.36332 -0.0046027 -0.0045627 -0.37965 0 0 0 0 -0.18479 0.085603 0.069425 0.02241 0.10141
2.5664 0.0032373 0.0049185 0 0.015879 0 0.0099637 0 0.029534 0 0.012779 0.051145 -21.42 0.18922 0.081262 0.1157 -0.26056 -0.24202 0.063018 -0.27042 -0.17608 0.0079384 0.056088 -0.14213 0.11213 -0.27531 0.35905 -0.010081 -0.00086026 -0.41978 0 0 0 0 -0.20438 0.078669 0.072527 0.0023287 0.086431
2.5703 0.0069391 0.012288 0 0.020778 0 0.0095854 0 0.026009 0 0.012937 0.049549 -21.616 0.18123 0.10211 0.10547 -0.29135 -0.2521 0.064138 -0.29018 -0.20045 -0.010444 0.030306 -0.13681 0.099356 -0.2637 0.35636 -0.017894 0.0064012 -0.43021 0 0 0 0 -0.20292 0.07712 0.0766 -0.0019006 0.071725
2.5742 0.013603 0.018643 0 0.017722 0 0.0086842 0 0.020144 0 0.010571 0.0429 -21.877 0.1694 0.11835 0.098239 -0.31194 -0.26105 0.067303 -0.30636 -0.20545 -0.023519 0.011749 -0.12696 0.087107 -0.24801 0.35189 -0.026373 0.016722 -0.396 0 0 0 0 -0.1874 0.079911 0.081556 0.0048573 0.057662
2.5781 0.022202 0.023706 0 0.013322 0 0.0097626 0 0.01734 0 0.0095987 0.031215 -22.075 0.15587 0.12938 0.094016 -0.32071 -0.26986 0.071493 -0.31998 -0.19137 -0.03126 0.0027927 -0.10937 0.076837 -0.22937 0.34399 -0.03468 0.029288 -0.34257 0 0 0 0 -0.16201 0.086958 0.086131 0.019617 0.044268
2.582 0.029757 0.028639 0 0.014582 0 0.016207 0 0.020149 0 0.014823 0.016792 -22.149 0.14285 0.13486 0.092676 -0.31714 -0.27908 0.0756 -0.33215 -0.15954 -0.034189 0.00518 -0.085742 0.069498 -0.20936 0.33162 -0.042021 0.042983 -0.3063 0 0 0 0 -0.13161 0.098102 0.088694 0.039029 0.031562
2.5859 0.034306 0.033731 0 0.022253 0 0.028794 0 0.024997 0 0.0274 0.002191 -22.169 0.13426 0.13365 0.094388 -0.3018 -0.28777 0.077635 -0.3445 -0.11211 -0.033947 0.021861 -0.063573 0.065311 -0.19206 0.31482 -0.047099 0.055329 -0.29318 0 0 0 0 -0.10483 0.11385 0.084959 0.058192 0.019903
2.5898 0.037018 0.037902 0 0.03119 0 0.042991 0 0.025771 0 0.042031 -0.010107 -22.249 0.13171 0.12706 0.098353 -0.28375 -0.29271 0.076868 -0.35794 -0.061332 -0.034827 0.04705 -0.050451 0.061053 -0.18176 0.2993 -0.049851 0.064129 -0.28021 0 0 0 0 -0.088652 0.13267 0.072873 0.074494 0.0098212
2.5938 0.040957 0.040754 0 0.036887 0 0.051689 0 0.02087 0 0.050268 -0.016815 -22.407 0.13353 0.1164 0.10394 -0.26833 -0.29247 0.074197 -0.3719 -0.015194 -0.038696 0.07423 -0.047915 0.054463 -0.17829 0.28863 -0.051 0.069605 -0.25885 0 0 0 0 -0.082219 0.15266 0.054314 0.089571 0.0014311
2.5977 0.047824 0.044171 0 0.0407 0 0.052092 0 0.015837 0 0.048427 -0.014766 -22.544 0.13817 0.10239 0.11077 -0.25793 -0.28658 0.070401 -0.38572 0.021286 -0.046415 0.098819 -0.051594 0.044261 -0.18071 0.2844 -0.051032 0.072168 -0.26328 0 0 0 0 -0.08397 0.17222 0.031159 0.1049 -0.0052626
2.6016 0.056327 0.050809 0 0.047935 0 0.049525 0 0.018202 0 0.042485 -0.0042087 -22.568 0.1435 0.085809 0.1184 -0.25408 -0.27514 0.066518 -0.39848 0.043343 -0.058441 0.11578 -0.057412 0.029408 -0.18709 0.28742 -0.050531 0.072611 -0.3411 0 0 0 0 -0.091056 0.18938 0.0061512 0.12237 -0.010395
2.6055 0.063934 0.060904 0 0.061164 0 0.052903 0 0.029901 0 0.043844 0.0093847 -22.521 0.14502 0.068803 0.12554 -0.25469 -0.26206 0.064457 -0.40808 0.043098 -0.073904 0.11555 -0.067013 0.0096953 -0.19109 0.29373 -0.050343 0.072661 -0.4963 0 0 0 0 -0.096031 0.19887 -0.013745 0.14316 -0.014762
2.6094 0.069798 0.071407 0 0.07655 0 0.065665 0 0.045508 0 0.058809 0.018781 -22.547 0.14275 0.054335 0.13105 -0.25288 -0.25428 0.063998 -0.41518 0.028689 -0.088817 0.10231 -0.086665 -0.010744 -0.18911 0.29467 -0.050552 0.073311 -0.6745 0 0 0 0 -0.094746 0.20078 -0.026358 0.16249 -0.019508
2.6133 0.075386 0.078938 0 0.087468 0 0.081913 0 0.058076 0 0.082037 0.021623 -22.719 0.13801 0.043907 0.13446 -0.24629 -0.2554 0.064599 -0.42049 0.0026903 -0.10132 0.078398 -0.12124 -0.030098 -0.18113 0.28674 -0.050938 0.074295 -0.81449 0 0 0 0 -0.086886 0.1953 -0.031854 0.17655 -0.024688
2.6172 0.082248 0.083337 0 0.091354 0 0.092501 0 0.065879 0 0.10119 0.023319 -22.94 0.13251 0.038545 0.13548 -0.23367 -0.26824 0.065605 -0.42499 -0.032431 -0.1099 0.046662 -0.17009 -0.046927 -0.16822 0.26787 -0.051242 0.075177 -0.91077 0 0 0 0 -0.073081 0.18321 -0.031252 0.1819 -0.030108
2.6211 0.089873 0.087632 0 0.092029 0 0.094727 0 0.072636 0 0.10865 0.032135 -23.031 0.12988 0.039306 0.13389 -0.21547 -0.29702 0.06578 -0.43085 -0.075041 -0.11252 0.011307 -0.22907 -0.059707 -0.15414 0.23731 -0.050966 0.074807 -1.0146 0 0 0 0 -0.055902 0.16608 -0.027439 0.17282 -0.03478
2.625 0.096438 0.094472 0 0.09504 0 0.094781 0 0.081639 0 0.10832 0.050925 -22.931 0.13282 0.041941 0.13097 -0.20007 -0.33905 0.064065 -0.44172 -0.12401 -0.11071 -0.022522 -0.29572 -0.070303 -0.14695 0.20556 -0.049982 0.072554 -1.1719 0 0 0 0 -0.04207 0.14875 -0.027033 0.15089 -0.037043
2.6289 0.10157 0.1034 0 0.10159 0 0.10006 0 0.091251 0 0.11047 0.074252 -22.779 0.13854 0.040657 0.12788 -0.19408 -0.38823 0.060822 -0.45919 -0.17941 -0.10827 -0.055115 -0.37151 -0.08173 -0.14859 0.18213 -0.048872 0.06962 -1.3697 0 0 0 0 -0.034491 0.13367 -0.032223 0.1239 -0.037115
2.6328 0.10754 0.11221 0 0.10811 0 0.11034 0 0.097362 0 0.12014 0.094125 -22.769 0.14383 0.031202 0.12493 -0.20144 -0.44197 0.05634 -0.48477 -0.24229 -0.10785 -0.088349 -0.45853 -0.095683 -0.1589 0.17204 -0.048157 0.067207 -1.5544 0 0 0 0 -0.034418 0.12153 -0.043183 0.096663 -0.035708
2.6367 0.11706 0.12039 0 0.11176 0 0.11844 0 0.099765 0 0.13184 0.1079 -22.935 0.14462 0.0093908 0.12221 -0.2252 -0.49799 0.051018 -0.51978 -0.31379 -0.11222 -0.12497 -0.5548 -0.11362 -0.17645 0.1791 -0.048431 0.066747 -1.6964 0 0 0 0 -0.04239 0.11239 -0.05909 0.074135 -0.033958
2.6406 0.13 0.12986 0 0.11512 0 0.12023 0 0.10445 0 0.13646 0.11943 -23.094 0.12997 -0.033388 0.11842 -0.26976 -0.55613 0.045274 -0.56869 -0.39732 -0.12705 -0.17385 -0.65384 -0.13622 -0.19449 0.20578 -0.050979 0.071579 -1.8227 0 0 0 0 -0.05861 0.10415 -0.074456 0.063302 -0.03578
2.6445 0.1429 0.14171 0 0.12418 0 0.12191 0 0.11835 0 0.13266 0.13251 -23.027 0.10134 -0.088305 0.11212 -0.32306 -0.61802 0.039207 -0.62693 -0.48744 -0.14901 -0.23492 -0.74931 -0.15768 -0.20503 0.23594 -0.054974 0.080229 -1.9776 0 0 0 0 -0.077604 0.093123 -0.081841 0.05787 -0.042521
2.6484 0.15208 0.15323 0 0.14169 0 0.13492 0 0.14197 0 0.12992 0.14518 -22.705 0.063158 -0.14837 0.10287 -0.37929 -0.68478 0.032631 -0.69192 -0.58108 -0.17454 -0.30555 -0.83997 -0.17367 -0.20654 0.26159 -0.059415 0.090524 -2.1629 0 0 0 0 -0.097505 0.078156 -0.078078 0.051837 -0.053265
2.6523 0.15694 0.15975 0 0.16309 0 0.16242 0 0.16782 0 0.13898 0.15253 -22.328 0.020889 -0.20678 0.090711 -0.43399 -0.75671 0.025456 -0.76093 -0.67565 -0.19981 -0.38211 -0.93019 -0.18038 -0.1992 0.27703 -0.063226 0.10005 -2.3334 0 0 0 0 -0.11706 0.058792 -0.061226 0.039722 -0.066286
2.6563 0.15982 0.1599 0 0.17972 0 0.19215 0 0.18644 0 0.15956 0.15514 -22.125 -0.015197 -0.25281 0.076253 -0.48224 -0.83334 0.017663 -0.82971 -0.76786 -0.21821 -0.45741 -1.0255 -0.17197 -0.18578 0.27654 -0.064502 0.10443 -2.4555 0 0 0 0 -0.13534 0.035179 -0.029363 0.013216 -0.07756
2.6602 0.16283 0.15797 0 0.18582 0 0.20494 0 0.19381 0 0.17873 0.16222 -22.138 -0.028891 -0.27525 0.063061 -0.5229 -0.90802 0.010295 -0.89016 -0.85591 -0.22071 -0.51738 -1.1276 -0.14657 -0.17789 0.26552 -0.060881 0.097784 -2.5536 0 0 0 0 -0.15273 0.010633 0.011847 -0.032153 -0.078276
2.6641 0.16553 0.15981 0 0.18208 0 0.19176 0 0.19287 0 0.18246 0.18381 -22.204 -0.02177 -0.28051 0.053678 -0.56023 -0.97472 0.0044113 -0.9395 -0.9426 -0.20923 -0.55943 -1.2327 -0.11335 -0.18202 0.25675 -0.05331 0.081684 -2.6826 0 0 0 0 -0.17002 -0.012196 0.051963 -0.086768 -0.06674
2.668 0.16622 0.16642 0 0.17324 0 0.16271 0 0.1893 0 0.16923 0.21902 -22.127 0.0017356 -0.27459 0.049101 -0.59585 -1.0303 0.00051881 -0.97616 -1.0303 -0.18617 -0.58387 -1.3331 -0.078756 -0.2001 0.25622 -0.042733 0.057819 -2.8568 0 0 0 0 -0.18723 -0.032747 0.084799 -0.14369 -0.043217
2.6719 0.16513 0.17288 0 0.16352 0 0.13901 0 0.18714 0 0.15236 0.25372 -21.865 0.034429 -0.26525 0.049752 -0.63086 -1.0725 -0.0011055 -0.99943 -1.1213 -0.15533 -0.59298 -1.4205 -0.049913 -0.2322 0.26837 -0.030484 0.028772 -3.0238 0 0 0 0 -0.20412 -0.05105 0.10445 -0.19524 -0.009422
2.6758 0.16534 0.17433 0 0.15535 0 0.136 0 0.18837 0 0.14859 0.27182 -21.524 0.05428 -0.27134 0.054575 -0.6628 -1.0994 -0.00090891 -1.0084 -1.2199 -0.12714 -0.59577 -1.4888 -0.042507 -0.27287 0.2932 -0.020038 0.0012413 -3.1224 0 0 0 0 -0.21878 -0.069569 0.099252 -0.22581 0.027301
2.6797 0.17001 0.17239 0 0.15146 0 0.15298 0 0.19473 0 0.16405 0.26952 -21.223 0.04049 -0.30384 0.057546 -0.68503 -1.1223 -0.0020244 -1.0124 -1.3226 -0.11337 -0.60972 -1.5358 -0.059638 -0.30492 0.3102 -0.01451 -0.017542 -3.1581 0 0 0 0 -0.2289 -0.092451 0.073192 -0.23414 0.053066
2.6836 0.17898 0.17402 0 0.15584 0 0.17767 0 0.20725 0 0.19016 0.25783 -20.983 -0.010399 -0.36101 0.055376 -0.69308 -1.148 -0.0064138 -1.017 -1.4236 -0.11708 -0.64138 -1.5646 -0.0972 -0.31972 0.30467 -0.014397 -0.025886 -3.2024 0 0 0 0 -0.23323 -0.12068 0.032433 -0.22574 0.061989
2.6875 0.18879 0.18369 0 0.17089 0 0.19821 0 0.22342 0 0.21185 0.25103 -20.754 -0.097758 -0.43891 0.04603 -0.68382 -1.1808 -0.015392 -1.0265 -1.5169 -0.1393 -0.6939 -1.5821 -0.15073 -0.31185 0.26614 -0.019659 -0.023271 -3.3075 0 0 0 0 -0.2308 -0.1541 -0.017808 -0.20579 0.050684
2.6914 0.19619 0.19789 0 0.19361 0 0.21052 0 0.23638 0 0.21953 0.2531 -20.502 -0.21656 -0.52939 0.027607 -0.6537 -1.2248 -0.030341 -1.0452 -1.5934 -0.17956 -0.76875 -1.5954 -0.21298 -0.27611 0.1827 -0.029696 -0.010063 -3.4361 0 0 0 0 -0.22037 -0.19138 -0.070382 -0.18205 0.016413
2.6953 0.20135 0.20869 0 0.21605 0 0.21636 0 0.23935 0 0.21463 0.25617 -20.231 -0.33794 -0.60732 0.0021341 -0.60542 -1.277 -0.050481 -1.0764 -1.6364 -0.22819 -0.85458 -1.6076 -0.26637 -0.21642 0.055935 -0.041021 0.008481 -3.495 0 0 0 0 -0.20187 -0.22501 -0.11161 -0.16853 -0.034942
2.6992 0.20721 0.21267 0 0.23054 0 0.21813 0 0.23194 0 0.20598 0.25102 -19.922 -0.43264 -0.65833 -0.02255 -0.55503 -1.3246 -0.070774 -1.113 -1.6504 -0.27116 -0.93137 -1.6161 -0.30247 -0.15374 -0.076548 -0.049884 0.024936 -3.4398 0 0 0 0 -0.18034 -0.2492 -0.13761 -0.16765 -0.086258
2.7031 0.21605 0.21484 0 0.23503 0 0.21735 0 0.22157 0 0.20248 0.23725 -19.511 -0.48778 -0.6773 -0.04223 -0.51126 -1.3599 -0.0884 -1.1505 -1.638 -0.30239 -0.98886 -1.6165 -0.31878 -0.098925 -0.19209 -0.054884 0.036497 -3.333 0 0 0 0 -0.15857 -0.26126 -0.14726 -0.17847 -0.12942
2.707 0.22736 0.22276 0 0.23326 0 0.21681 0 0.21746 0 0.20829 0.2222 -18.948 -0.49447 -0.66228 -0.053193 -0.48218 -1.3759 -0.10078 -1.1841 -1.6034 -0.31725 -1.0185 -1.6071 -0.31478 -0.061983 -0.26896 -0.05514 0.04116 -3.2845 0 0 0 0 -0.13939 -0.25959 -0.14075 -0.19873 -0.15747
2.7109 0.23906 0.2377 0 0.23066 0 0.22106 0 0.22283 0 0.22249 0.21179 -18.296 -0.44292 -0.61425 -0.049788 -0.48104 -1.3613 -0.1038 -1.2045 -1.5548 -0.31018 -1.0074 -1.5912 -0.29209 -0.05909 -0.26869 -0.050197 0.037213 -3.3395 0 0 0 0 -0.12819 -0.2429 -0.11927 -0.22269 -0.16078
2.7148 0.2502 0.2533 0 0.23093 0 0.23322 0 0.23315 0 0.24126 0.20507 -17.712 -0.36372 -0.55861 -0.035925 -0.504 -1.3245 -0.099276 -1.208 -1.5108 -0.29058 -0.96819 -1.5757 -0.26545 -0.086577 -0.19754 -0.043858 0.029531 -3.4435 0 0 0 0 -0.12702 -0.22077 -0.093493 -0.2416 -0.14644
2.7188 0.26144 0.26323 0 0.23608 0 0.25184 0 0.24164 0 0.2602 0.19878 -17.3 -0.28369 -0.51188 -0.018013 -0.53999 -1.2797 -0.091133 -1.198 -1.4796 -0.26791 -0.91782 -1.5666 -0.24338 -0.13217 -0.085732 -0.038898 0.022152 -3.5212 0 0 0 0 -0.13395 -0.20066 -0.069928 -0.25364 -0.12501
2.7227 0.27319 0.26853 0 0.2478 0 0.27246 0 0.24588 0 0.27607 0.19495 -16.988 -0.21919 -0.48345 -0.00045508 -0.58121 -1.2373 -0.082059 -1.1773 -1.4659 -0.24788 -0.86781 -1.5679 -0.23025 -0.18724 0.043829 -0.036869 0.017358 -3.5724 0 0 0 0 -0.14732 -0.18703 -0.052142 -0.25868 -0.10336
2.7266 0.28412 0.27571 0 0.26647 0 0.29225 0 0.24859 0 0.2877 0.20034 -16.575 -0.18621 -0.48139 0.011848 -0.61859 -1.2088 -0.075103 -1.1502 -1.4731 -0.23616 -0.83082 -1.5823 -0.22942 -0.24158 0.16313 -0.039094 0.0172 -3.6661 0 0 0 0 -0.16469 -0.1841 -0.043175 -0.2577 -0.088805
2.7305 0.29259 0.28796 0 0.28847 0 0.31168 0 0.25314 0 0.29569 0.21715 -15.936 -0.20316 -0.51199 0.011418 -0.63787 -1.2154 -0.074945 -1.1278 -1.5044 -0.23937 -0.82798 -1.612 -0.24196 -0.27654 0.2185 -0.045961 0.023025 -3.8395 0 0 0 0 -0.18007 -0.19643 -0.045616 -0.25515 -0.091021
2.7344 0.29911 0.30086 0 0.30665 0 0.33082 0 0.25991 0 0.30073 0.23612 -15.143 -0.24469 -0.55481 0.0026104 -0.64418 -1.2487 -0.07968 -1.1176 -1.5476 -0.25059 -0.85122 -1.6584 -0.25821 -0.29155 0.21527 -0.053379 0.030555 -4.0275 0 0 0 0 -0.18999 -0.21605 -0.05283 -0.25593 -0.10305
2.7383 0.30632 0.30814 0 0.31569 0 0.34568 0 0.26785 0 0.30273 0.24233 -14.384 -0.29821 -0.6014 -0.011644 -0.64323 -1.3035 -0.08795 -1.1228 -1.6 -0.26647 -0.89559 -1.7202 -0.27486 -0.28793 0.16321 -0.059326 0.037757 -4.1208 0 0 0 0 -0.19404 -0.23965 -0.062183 -0.26164 -0.12036
2.7422 0.31581 0.31051 0 0.31759 0 0.35075 0 0.27792 0 0.30206 0.22968 -13.744 -0.35179 -0.64448 -0.028212 -0.64167 -1.3733 -0.09832 -1.1457 -1.6599 -0.28393 -0.95524 -1.7946 -0.28946 -0.26832 0.076272 -0.062087 0.042868 -4.0936 0 0 0 0 -0.19266 -0.2643 -0.071419 -0.27343 -0.13837
2.7461 0.32545 0.31561 0 0.32033 0 0.3465 0 0.29281 0 0.30221 0.20918 -13.099 -0.3896 -0.67617 -0.042275 -0.65215 -1.4489 -0.10887 -1.1897 -1.7292 -0.29946 -1.0217 -1.88 -0.30071 -0.2373 -0.01892 -0.059404 0.043673 -4.0528 0 0 0 0 -0.18817 -0.28701 -0.078302 -0.29291 -0.15035
2.75 0.33099 0.32794 0 0.32972 0 0.34238 0 0.31202 0 0.30955 0.20123 -12.245 -0.4072 -0.69916 -0.050673 -0.68559 -1.5194 -0.11877 -1.2495 -1.813 -0.31274 -1.0844 -1.9783 -0.31283 -0.20563 -0.083747 -0.052326 0.040663 -4.1394 0 0 0 0 -0.18738 -0.30811 -0.083767 -0.31941 -0.15357
2.7539 0.33095 0.34101 0 0.34273 0 0.34919 0 0.32904 0 0.32834 0.2189 -11.126 -0.41484 -0.72224 -0.055514 -0.7379 -1.5844 -0.12912 -1.3166 -1.913 -0.3262 -1.1425 -2.0924 -0.3296 -0.17856 -0.11278 -0.043906 0.03609 -4.3859 0 0 0 0 -0.19339 -0.32991 -0.09032 -0.35107 -0.1523
2.7578 0.32924 0.34326 0 0.35027 0 0.3665 0 0.33588 0 0.35427 0.2585 -9.9068 -0.41942 -0.75103 -0.058754 -0.80501 -1.646 -0.14092 -1.387 -2.0301 -0.34133 -1.1972 -2.2223 -0.35282 -0.15838 -0.10802 -0.035986 0.031163 -4.6895 0 0 0 0 -0.20729 -0.35371 -0.099529 -0.38714 -0.14977
2.7617 0.33214 0.33284 0 0.34723 0 0.37884 0 0.33219 0 0.37377 0.30568 -8.8109 -0.42845 -0.79094 -0.062819 -0.88097 -1.7074 -0.15519 -1.4563 -2.1644 -0.35947 -1.2509 -2.3619 -0.38358 -0.14653 -0.076433 -0.030386 0.027045 -4.9333 0 0 0 0 -0.22928 -0.38054 -0.11282 -0.42673 -0.1497
2.7656 0.34223 0.3243 0 0.33858 0 0.36767 0 0.32868 0 0.37258 0.34897 -7.8904 -0.45256 -0.84998 -0.072525 -0.95143 -1.7776 -0.17325 -1.5181 -2.3146 -0.38124 -1.3105 -2.5021 -0.42075 -0.14533 -0.040843 -0.029744 0.024815 -5.117 0 0 0 0 -0.25672 -0.41022 -0.13167 -0.46772 -0.15855
2.7695 0.35577 0.33667 0 0.33434 0 0.32985 0 0.33928 0 0.34822 0.38583 -6.9792 -0.48448 -0.91857 -0.086812 -1.0077 -1.8571 -0.19206 -1.573 -2.4657 -0.40243 -1.3777 -2.6352 -0.45609 -0.15034 -0.024668 -0.031734 0.02306 -5.3438 0 0 0 0 -0.28135 -0.43839 -0.15179 -0.50603 -0.17361
2.7734 0.36633 0.37333 0 0.33876 0 0.28501 0 0.36793 0 0.31563 0.4166 -5.8719 -0.51711 -0.99042 -0.10354 -1.0491 -1.9434 -0.20943 -1.6221 -2.6109 -0.42065 -1.4509 -2.7575 -0.48568 -0.16018 -0.031261 -0.034551 0.020851 -5.6767 0 0 0 0 -0.29984 -0.46282 -0.17053 -0.53959 -0.19162
2.7773 0.37058 0.41517 0 0.34623 0 0.26284 0 0.40314 0 0.29919 0.43641 -4.5321 -0.54408 -1.0601 -0.12044 -1.0767 -2.0332 -0.22347 -1.6669 -2.7443 -0.4342 -1.5277 -2.8672 -0.50676 -0.17379 -0.060005 -0.036609 0.017538 -6.03 0 0 0 0 -0.31011 -0.482 -0.18567 -0.56684 -0.20944
2.7813 0.37002 0.43595 0 0.34931 0 0.28002 0 0.42692 0 0.31587 0.43686 -3.109 -0.55611 -1.12 -0.1336 -1.0941 -2.1203 -0.23147 -1.7092 -2.8588 -0.44122 -1.6035 -2.9613 -0.51639 -0.19026 -0.10441 -0.035728 0.012499 -6.2324 0 0 0 0 -0.31039 -0.49448 -0.19426 -0.58585 -0.22217
2.7852 0.3674 0.42522 0 0.34937 0 0.32635 0 0.43041 0 0.36207 0.41727 -1.764 -0.54916 -1.1651 -0.13865 -1.1114 -2.1946 -0.23285 -1.7514 -2.9516 -0.44368 -1.6688 -3.0359 -0.5173 -0.2073 -0.1423 -0.031006 0.0068665 -6.2007 0 0 0 0 -0.30505 -0.50285 -0.19575 -0.59779 -0.22557
2.7891 0.36301 0.39576 0 0.35645 0 0.37192 0 0.42126 0 0.41421 0.39221 -0.50475 -0.53312 -1.1998 -0.13717 -1.1336 -2.2552 -0.23122 -1.7929 -3.03 -0.44589 -1.721 -3.0897 -0.51627 -0.22231 -0.16356 -0.024829 0.0026165 -6.036 0 0 0 0 -0.30074 -0.51129 -0.19404 -0.60694 -0.22247
2.793 0.35558 0.36906 0 0.37666 0 0.38887 0 0.4153 0 0.44263 0.38456 0.79913 -0.51411 -1.2261 -0.1305 -1.1605 -2.3016 -0.22858 -1.832 -3.0962 -0.44961 -1.7583 -3.1264 -0.51618 -0.23329 -0.16671 -0.018901 0.00095358 -5.9319 0 0 0 0 -0.30033 -0.52111 -0.19126 -0.61482 -0.21485
2.7969 0.34673 0.35532 0 0.40098 0 0.36997 0 0.42055 0 0.42911 0.4078 2.2594 -0.49844 -1.2461 -0.12043 -1.1908 -2.3343 -0.22689 -1.8661 -3.1519 -0.45607 -1.7798 -3.152 -0.51933 -0.2382 -0.1532 -0.015022 0.0029227 -5.9867 0 0 0 0 -0.30594 -0.53292 -0.1895 -0.62258 -0.20502
2.8008 0.34249 0.34903 0 0.40955 0 0.33085 0 0.42939 0 0.37723 0.45345 3.8566 -0.49525 -1.2603 -0.1104 -1.2165 -2.3517 -0.22848 -1.8873 -3.1934 -0.46459 -1.7817 -3.1686 -0.52649 -0.23187 -0.13306 -0.01649 0.010109 -6.1158 0 0 0 0 -0.31815 -0.54386 -0.19148 -0.62909 -0.1965
2.8047 0.34872 0.3418 0 0.38978 0 0.29694 0 0.4265 0 0.31074 0.49522 5.4855 -0.50018 -1.2682 -0.10313 -1.2295 -2.3581 -0.23144 -1.8928 -3.2178 -0.46984 -1.7705 -3.1718 -0.53208 -0.21543 -0.12298 -0.022245 0.020026 -6.1488 0 0 0 0 -0.32955 -0.54713 -0.1956 -0.63035 -0.19019
2.8086 0.36446 0.33489 0 0.35027 0 0.28707 0 0.40498 0 0.26213 0.50705 7.087 -0.50607 -1.2685 -0.098763 -1.2285 -2.3539 -0.23345 -1.8829 -3.2224 -0.46888 -1.7497 -3.1544 -0.53244 -0.1913 -0.1259 -0.030134 0.030683 -6.0029 0 0 0 0 -0.33549 -0.53928 -0.19961 -0.62399 -0.18504
2.8125 0.38067 0.33608 0 0.31584 0 0.30472 0 0.37466 0 0.25678 0.48002 8.7073 -0.50702 -1.2605 -0.097181 -1.2139 -2.3387 -0.2327 -1.8583 -3.2046 -0.46003 -1.7214 -3.1134 -0.52527 -0.16178 -0.14118 -0.038241 0.04062 -5.7521 0 0 0 0 -0.33302 -0.51836 -0.20177 -0.60873 -0.18024
2.8164 0.38645 0.34598 0 0.30732 0 0.33987 0 0.35431 0 0.29929 0.4265 10.429 -0.49513 -1.243 -0.097996 -1.1876 -2.3107 -0.22704 -1.8201 -3.1608 -0.44202 -1.6877 -3.0535 -0.50834 -0.13033 -0.16432 -0.043844 0.048108 -5.5367 0 0 0 0 -0.31923 -0.48284 -0.19987 -0.5836 -0.17474
2.8203 0.37721 0.35272 0 0.32524 0 0.37637 0 0.35474 0 0.36826 0.37065 12.268 -0.46319 -1.218 -0.10077 -1.1594 -2.2682 -0.21587 -1.7747 -3.0914 -0.41875 -1.6515 -2.9847 -0.48386 -0.10526 -0.17834 -0.043107 0.051635 -5.4238 0 0 0 0 -0.29613 -0.438 -0.1926 -0.55309 -0.16913
2.8242 0.35684 0.34366 0 0.35166 0 0.39862 0 0.36837 0 0.42453 0.3342 14.161 -0.42089 -1.1923 -0.10521 -1.1372 -2.2181 -0.20366 -1.7305 -3.0116 -0.39821 -1.6154 -2.9149 -0.45992 -0.090505 -0.17626 -0.037561 0.052877 -5.3643 0 0 0 0 -0.27323 -0.3957 -0.18351 -0.5259 -0.16598
2.8281 0.33307 0.32117 0 0.36592 0 0.39544 0 0.37496 0 0.43164 0.32618 16.043 -0.37432 -1.168 -0.11162 -1.1227 -2.1639 -0.19299 -1.6903 -2.9283 -0.38391 -1.5799 -2.8457 -0.44036 -0.088157 -0.15863 -0.028578 0.052745 -5.2671 0 0 0 0 -0.25523 -0.36153 -0.17482 -0.50591 -0.16707
2.832 0.31148 0.30272 0 0.35834 0 0.36269 0 0.35846 0 0.37836 0.34016 17.918 -0.32973 -1.1468 -0.12021 -1.1158 -2.109 -0.18617 -1.6562 -2.8477 -0.3784 -1.5448 -2.7734 -0.42825 -0.099467 -0.12874 -0.017876 0.052168 -5.0912 0 0 0 0 -0.24611 -0.33995 -0.16867 -0.49588 -0.17382
2.8359 0.29406 0.30295 0 0.33159 0 0.30668 0 0.3203 0 0.28806 0.35823 19.842 -0.29702 -1.1278 -0.13106 -1.1115 -2.0586 -0.18635 -1.629 -2.7776 -0.38342 -1.5083 -2.6922 -0.42686 -0.12654 -0.09929 -0.0088854 0.052388 -4.8585 0 0 0 0 -0.25066 -0.33615 -0.16838 -0.49761 -0.18788
2.8398 0.28141 0.31682 0 0.29427 0 0.24595 0 0.27817 0 0.20598 0.35982 21.853 -0.27676 -1.1038 -0.14143 -1.0973 -2.0132 -0.19048 -1.6026 -2.715 -0.39056 -1.4665 -2.5984 -0.43012 -0.1618 -0.089698 -0.0043118 0.053655 -4.5989 0 0 0 0 -0.26234 -0.3413 -0.17277 -0.50083 -0.20433
2.8438 0.27387 0.32313 0 0.25648 0 0.20657 0 0.25209 0 0.17057 0.33226 23.937 -0.26306 -1.0703 -0.14886 -1.0678 -1.9701 -0.19421 -1.572 -2.6524 -0.39303 -1.4172 -2.4924 -0.43196 -0.1982 -0.10298 -0.0036858 0.055474 -4.3108 0 0 0 0 -0.27367 -0.34633 -0.17876 -0.4971 -0.21827
2.8477 0.26951 0.30558 0 0.2293 0 0.2085 0 0.24963 0 0.18874 0.27823 26.054 -0.25164 -1.0249 -0.15156 -1.0205 -1.9269 -0.19455 -1.5346 -2.5842 -0.38686 -1.359 -2.3789 -0.42867 -0.23068 -0.13765 -0.0062408 0.05754 -3.9827 0 0 0 0 -0.27983 -0.34562 -0.18409 -0.48122 -0.22642
2.8516 0.2628 0.26866 0 0.22193 0 0.24946 0 0.26158 0 0.23338 0.21529 28.184 -0.23743 -0.96594 -0.14768 -0.95438 -1.8809 -0.18827 -1.4876 -2.5034 -0.36851 -1.2907 -2.266 -0.41668 -0.25363 -0.18828 -0.010628 0.059533 -3.6351 0 0 0 0 -0.27592 -0.33362 -0.18616 -0.44837 -0.22544
2.8555 0.248 0.2316 0 0.23368 0 0.29987 0 0.26956 0 0.26476 0.1668 30.334 -0.21491 -0.89682 -0.1352 -0.87444 -1.8284 -0.17202 -1.4292 -2.3994 -0.33711 -1.2118 -2.1623 -0.3936 -0.25565 -0.23057 -0.013323 0.061598 -3.3212 0 0 0 0 -0.25748 -0.30582 -0.18122 -0.3966 -0.21204
2.8594 0.22486 0.20799 0 0.24928 0 0.3185 0 0.2583 0 0.25885 0.1494 32.512 -0.18996 -0.83071 -0.11927 -0.79668 -1.7732 -0.15223 -1.3667 -2.282 -0.30409 -1.1304 -2.0721 -0.36754 -0.24024 -0.24578 -0.012777 0.064406 -3.0814 0 0 0 0 -0.23428 -0.27313 -0.17219 -0.34185 -0.19398
2.8633 0.19948 0.19325 0 0.24724 0 0.28165 0 0.22404 0 0.22049 0.16479 34.718 -0.1672 -0.77322 -0.10229 -0.72712 -1.7174 -0.1325 -1.3032 -2.1576 -0.27458 -1.0502 -1.9927 -0.34219 -0.20874 -0.22856 -0.0089205 0.068323 -2.905 0 0 0 0 -0.2116 -0.24108 -0.16087 -0.29209 -0.17508
2.8672 0.17707 0.17196 0 0.21769 0 0.20321 0 0.1754 0 0.17313 0.1997 36.963 -0.15085 -0.72832 -0.086285 -0.66997 -1.663 -0.11608 -1.2407 -2.0327 -0.25258 -0.97437 -1.9158 -0.32042 -0.16331 -0.17762 -0.0020962 0.073529 -2.7395 0 0 0 0 -0.19417 -0.21439 -0.14899 -0.25407 -0.15864
2.8711 0.1532 0.13396 0 0.1716 0 0.12508 0 0.12873 0 0.13643 0.23287 39.281 -0.14699 -0.69908 -0.0734 -0.62849 -1.6113 -0.10714 -1.1806 -1.918 -0.24188 -0.90709 -1.8329 -0.30462 -0.10703 -0.096977 0.0065362 0.079962 -2.5274 0 0 0 0 -0.18812 -0.1984 -0.13882 -0.23628 -0.14847
2.875 0.11421 0.080768 0 0.12826 0 0.081603 0 0.1001 0 0.11136 0.24528 41.686 -0.15199 -0.67363 -0.061509 -0.59224 -1.5561 -0.10329 -1.118 -1.8175 -0.23531 -0.84648 -1.7394 -0.28911 -0.049267 -0.015783 0.01411 0.085928 -2.2269 0 0 0 0 -0.19078 -0.18816 -0.1302 -0.23258 -0.14189
2.8789 0.049089 0.018197 0 0.090642 0 0.067308 0 0.095792 0 0.0829 0.22984 44.135 -0.15577 -0.63867 -0.046661 -0.54976 -1.4885 -0.097943 -1.0466 -1.7221 -0.22336 -0.78589 -1.6324 -0.2668 0.0036915 0.046607 0.019501 0.090086 -1.8094 0 0 0 0 -0.19376 -0.17429 -0.12072 -0.22934 -0.13296
2.8828 -0.037161 -0.051506 0 0.035441 0 0.039006 0 0.10448 0 0.033982 0.19676 46.539 -0.15114 -0.58595 -0.026142 -0.49431 -1.4007 -0.086374 -0.96145 -1.622 -0.20028 -0.71963 -1.5054 -0.23308 0.048142 0.081332 0.022344 0.091738 -1.2631 0 0 0 0 -0.19145 -0.15071 -0.10863 -0.21776 -0.11778
2.8867 -0.1229 -0.12638 0 -0.066386 0 -0.045806 0 0.097931 0 -0.04312 0.16952 48.85 -0.13082 -0.50819 0.0025738 -0.42004 -1.2846 -0.06382 -0.85781 -1.5051 -0.16098 -0.64134 -1.3437 -0.18384 0.080886 0.082746 0.022595 0.090409 -0.61319 0 0 0 0 -0.17821 -0.11165 -0.092148 -0.18923 -0.092687
2.8906 -0.1846 -0.19649 0 -0.21386 0 -0.18674 0 0.045568 0 -0.14479 0.16942 51.113 -0.081561 -0.3945 0.04269 -0.31866 -1.1184 -0.021946 -0.7234 -1.3331 -0.099471 -0.5325 -1.1264 -0.11331 0.094943 0.050536 0.020754 0.086285 0.076172 0 0 0 0 -0.14516 -0.049194 -0.068988 -0.12995 -0.053191
2.8945 -0.21488 -0.2462 0 -0.36042 0 -0.33328 0 -0.062096 0 -0.25874 0.19529 53.42 -0.015624 -0.26484 0.085877 -0.20466 -0.91491 0.029981 -0.56705 -1.099 -0.030753 -0.39227 -0.8328 -0.034505 0.096515 0.015207 0.018759 0.082694 0.75002 0 0 0 0 -0.10209 0.02216 -0.04399 -0.054014 -0.009714
2.8984 -0.22807 -0.26971 0 -0.43918 0 -0.42065 0 -0.19797 0 -0.36483 0.214 55.8 0.05852 -0.12977 0.12661 -0.085071 -0.68024 0.085303 -0.39215 -0.79835 0.036798 -0.21881 -0.4495 0.045486 0.088784 -0.0096509 0.017166 0.081441 1.4288 0 0 0 0 -0.055754 0.093372 -0.020515 0.029616 0.03087
2.9023 -0.24854 -0.2827 0 -0.41251 0 -0.41825 0 -0.30815 0 -0.43609 0.17494 58.175 0.13337 0.0024431 0.16016 0.034967 -0.41973 0.13796 -0.20117 -0.42857 0.096616 -0.010575 0.026147 0.12104 0.074839 -0.014157 0.016317 0.083908 2.2118 0 0 0 0 -0.011944 0.15699 -0.0013883 0.11356 0.062775
2.9063 -0.29257 -0.31241 0 -0.30514 0 -0.35012 0 -0.34656 0 -0.44864 0.044254 60.438 0.19895 0.12279 0.17981 0.15084 -0.138 0.17927 0.005088 0.017457 0.14104 0.23744 0.58382 0.18561 0.058845 0.012123 0.01642 0.09182 3.1883 0 0 0 0 0.021756 0.20352 0.0095336 0.18913 0.078114
2.9102 -0.35842 -0.37197 0 -0.19343 0 -0.27475 0 -0.31115 0 -0.4016 -0.16513 62.576 0.25123 0.23497 0.18425 0.26767 0.16204 0.2043 0.22878 0.53158 0.17292 0.52496 1.1998 0.24049 0.046952 0.062991 0.017257 0.10432 4.3335 0 0 0 0 0.044184 0.23387 0.012375 0.25762 0.076524
2.9141 -0.4302 -0.44551 0 -0.1594 0 -0.24706 0 -0.25165 0 -0.33151 -0.39337 64.688 0.30058 0.35522 0.18304 0.39604 0.48092 0.22129 0.47039 1.087 0.20613 0.83908 1.8406 0.29595 0.040222 0.1187 0.018631 0.11775 5.5063 0 0 0 0 0.065525 0.26376 0.01347 0.33245 0.070317
2.918 -0.48955 -0.50231 0 -0.24378 0 -0.29352 0 -0.23864 0 -0.30101 -0.56835 66.868 0.35527 0.49552 0.18256 0.54385 0.82397 0.23633 0.73281 1.6751 0.24941 1.1753 2.4728 0.35848 0.038122 0.1693 0.020691 0.12995 6.566 0 0 0 0 0.093301 0.30448 0.016977 0.42392 0.067725
2.9219 -0.52546 -0.52667 0 -0.42682 0 -0.40986 0 -0.31554 0 -0.35921 -0.65114 69.078 0.42401 0.66755 0.1895 0.71837 1.1969 0.25606 1.0185 2.2881 0.31101 1.5285 3.0771 0.43415 0.039297 0.20584 0.023648 0.13882 7.4927 0 0 0 0 0.1352 0.36745 0.027041 0.54213 0.077154
2.9258 -0.53764 -0.53153 0 -0.64098 0 -0.56762 0 -0.47009 0 -0.50049 -0.65843 71.171 0.52363 0.89367 0.21608 0.9331 1.6162 0.29279 1.3343 2.922 0.40351 1.8926 3.654 0.5314 0.038738 0.21727 0.028281 0.14085 8.3762 0 0 0 0 0.20557 0.47505 0.05065 0.70578 0.11388
2.9297 -0.53484 -0.54061 0 -0.8021 0 -0.71809 0 -0.64602 0 -0.65876 -0.64671 73.052 0.64642 1.1556 0.25832 1.1709 2.0668 0.34389 1.6653 3.5642 0.51212 2.255 4.2163 0.63759 0.030719 0.21485 0.034232 0.13786 9.2831 0 0 0 0 0.29602 0.61669 0.083069 0.89746 0.17124
2.9336 -0.53015 -0.55986 0 -0.84482 0 -0.80153 0 -0.78238 0 -0.74962 -0.67282 74.787 0.78012 1.4334 0.30808 1.4158 2.5318 0.40153 1.999 4.2068 0.62188 2.6094 4.7711 0.7401 0.013947 0.20807 0.040825 0.13215 10.152 0 0 0 0 0.39502 0.77703 0.11817 1.0982 0.23855
2.9375 -0.53443 -0.5721 0 -0.75304 0 -0.77381 0 -0.84844 0 -0.73116 -0.76163 76.541 0.91395 1.71 0.35784 1.6542 2.9954 0.45831 2.3244 4.8413 0.72046 2.9506 5.3064 0.82835 -0.011604 0.20348 0.047394 0.12558 10.85 0 0 0 0 0.49254 0.9427 0.15077 1.292 0.30635
2.9414 -0.55006 -0.5626 0 -0.5741 0 -0.64161 0 -0.85132 0 -0.63375 -0.89998 78.393 1.0326 1.9621 0.39656 1.8682 3.4345 0.50316 2.6265 5.454 0.79145 3.2717 5.7951 0.88801 -0.044692 0.20814 0.052923 0.12053 11.341 0 0 0 0 0.57453 1.0949 0.17377 1.457 0.36124
2.9453 -0.56996 -0.54581 0 -0.4029 0 -0.47308 0 -0.81977 0 -0.53302 -1.0526 80.233 1.1149 2.1571 0.40796 2.0327 3.808 0.52014 2.8818 6.0102 0.81758 3.5602 6.2106 0.90429 -0.076957 0.22427 0.055741 0.11971 11.759 0 0 0 0 0.62217 1.2053 0.17936 1.5652 0.38478
2.9492 -0.58469 -0.55891 0 -0.33419 0 -0.36139 0 -0.78406 0 -0.48927 -1.1819 81.878 1.1691 2.3055 0.39804 2.1581 4.1172 0.5163 3.0955 6.4995 0.81654 3.8178 6.5403 0.8949 -0.10043 0.24234 0.056279 0.1217 12.291 0 0 0 0 0.64427 1.2798 0.17457 1.6325 0.38465
2.9531 -0.59277 -0.62379 0 -0.40708 0 -0.36146 0 -0.76592 0 -0.50588 -1.2582 83.269 1.2017 2.4141 0.37251 2.2498 4.3612 0.49809 3.2683 6.9084 0.79982 4.0401 6.7832 0.87112 -0.11166 0.25709 0.054953 0.12533 12.945 0 0 0 0 0.64756 1.3236 0.16461 1.6694 0.36759
2.957 -0.60378 -0.71714 0 -0.58126 0 -0.45334 0 -0.77665 0 -0.54096 -1.2635 84.537 1.2206 2.4918 0.33887 2.3148 4.5418 0.47357 3.4022 7.2253 0.78012 4.2223 6.9383 0.84536 -0.10861 0.26384 0.05234 0.12926 13.469 0 0 0 0 0.64026 1.3443 0.15532 1.6881 0.34202
2.9609 -0.62901 -0.78382 0 -0.76629 0 -0.56772 0 -0.81518 0 -0.55655 -1.1932 85.862 1.2392 2.5507 0.31313 2.3622 4.6555 0.45955 3.4937 7.4155 0.77971 4.3456 6.9979 0.83997 -0.090492 0.257 0.049581 0.13117 13.524 0 0 0 0 0.63715 1.3554 0.1575 1.7091 0.32462
2.9648 -0.66707 -0.78442 0 -0.88289 0 -0.65049 0 -0.86597 0 -0.55677 -1.0605 87.267 1.2664 2.604 0.30961 2.4031 4.7219 0.46848 3.5514 7.4958 0.80739 4.4089 6.9573 0.86465 -0.070286 0.24301 0.047894 0.13046 12.979 0 0 0 0 0.64836 1.3719 0.17435 1.7451 0.32766
2.9688 -0.69987 -0.73031 0 -0.90732 0 -0.70348 0 -0.90377 0 -0.5792 -0.89583 88.596 1.2972 2.6483 0.32741 2.4362 4.749 0.49717 3.5787 7.4921 0.85362 4.4194 6.8297 0.91073 -0.057743 0.22931 0.047321 0.12836 12.047 0 0 0 0 0.66985 1.3928 0.20015 1.7889 0.34762
2.9727 -0.70573 -0.6711 0 -0.86606 0 -0.76138 0 -0.90714 0 -0.64999 -0.73951 89.682 1.3248 2.6766 0.36355 2.4561 4.7355 0.54078 3.5738 7.4175 0.90866 4.3801 6.65 0.9691 -0.058877 0.2203 0.047748 0.12597 11.139 0 0 0 0 0.69619 1.4136 0.2293 1.8311 0.37925
2.9766 -0.679 -0.64774 0 -0.79507 0 -0.8317 0 -0.87079 0 -0.74737 -0.63039 90.531 1.3393 2.6774 0.41195 2.4543 4.6762 0.59103 3.5327 7.2857 0.95864 4.2947 6.4574 1.0265 -0.079289 0.22018 0.048889 0.12475 10.563 0 0 0 0 0.71902 1.426 0.25408 1.8575 0.41381
2.9805 -0.63715 -0.65872 0 -0.70894 0 -0.86566 0 -0.80497 0 -0.80952 -0.59552 91.305 1.3169 2.6213 0.45315 2.4056 4.5443 0.62486 3.4394 7.1091 0.97152 4.1698 6.2717 1.0504 -0.12105 0.22925 0.050267 0.12713 10.35 0 0 0 0 0.71901 1.407 0.2574 1.8346 0.42764
2.9844 -0.60677 -0.67055 0 -0.60911 0 -0.79803 0 -0.7234 0 -0.78177 -0.64128 92.136 1.2639 2.5218 0.47429 2.3168 4.3578 0.63335 3.3101 6.9124 0.9462 4.0323 6.0821 1.0358 -0.16506 0.23587 0.05192 0.1318 10.317 0 0 0 0 0.69807 1.3581 0.2407 1.7689 0.41436
2.9883 -0.60072 -0.65646 0 -0.51373 0 -0.6209 0 -0.6348 0 -0.66319 -0.74441 92.974 1.1867 2.388 0.47163 2.1923 4.1241 0.61521 3.1507 6.6965 0.88557 3.89 5.8602 0.9834 -0.20017 0.23306 0.054313 0.13748 10.254 0 0 0 0 0.66102 1.2827 0.20718 1.6678 0.37383
2.9922 -0.60776 -0.62064 0 -0.46633 0 -0.41528 0 -0.54827 0 -0.51377 -0.84841 93.643 1.0936 2.2314 0.44403 2.0385 3.8537 0.57194 2.9679 6.4607 0.7955 3.7481 5.5839 0.8974 -0.21616 0.21486 0.057932 0.14277 10.044 0 0 0 0 0.61464 1.1871 0.16166 1.5415 0.30859
2.9961 -0.60421 -0.58591 0 -0.50325 0 -0.3006 0 -0.48351 0 -0.41538 -0.87807 94.033 1.0005 2.0729 0.39274 1.8672 3.5641 0.50927 2.771 6.1936 0.6882 3.6087 5.2525 0.78758 -0.19672 0.17246 0.063816 0.14508 9.6262 0 0 0 0 0.5731 1.0839 0.11403 1.4103 0.22587
3 -0.57593 -0.56448 0 -0.60864 0 -0.34086 0 -0.46675 0 -0.41522 -0.7778 94.213 0.92772 1.9387 0.33505 1.7035 3.2898 0.44767 2.5763 5.8851 0.58914 3.462 4.885 0.68133 -0.1433 0.11105 0.07179 0.14295 8.9455 0 0 0 0 0.55284 0.99486 0.079141 1.3029 0.14679
3.0039 -0.52983 -0.54676 0 -0.70681 0 -0.49039 0 -0.50745 0 -0.49224 -0.55547 94.356 0.87616 1.8299 0.28378 1.5579 3.044 0.39807 2.39 5.5413 0.50797 3.2997 4.5079 0.59233 -0.07434 0.044169 0.08024 0.13792 7.9872 0 0 0 0 0.5518 0.92506 0.059248 1.223 0.081809
3.0078 -0.4858 -0.51845 0 -0.71031 0 -0.62805 0 -0.57671 0 -0.57064 -0.29563 94.56 0.84313 1.7424 0.24516 1.4348 2.8318 0.36491 2.2145 5.1669 0.44799 3.1166 4.1458 0.52645 -0.003075 -0.019129 0.087775 0.13136 6.8799 0 0 0 0 0.56509 0.87471 0.053737 1.1687 0.035428
3.0117 -0.45894 -0.48195 0 -0.58819 0 -0.65023 0 -0.61498 0 -0.57255 -0.11823 94.783 0.82302 1.6686 0.22389 1.3362 2.6546 0.35049 2.0508 4.7697 0.40988 2.9088 3.8197 0.48687 0.055754 -0.069366 0.09281 0.12502 5.9062 0 0 0 0 0.58479 0.84116 0.059966 1.1339 0.01004
3.0156 -0.44922 -0.4548 0 -0.39531 0 -0.54447 0 -0.57169 0 -0.47527 -0.10162 94.926 0.79884 1.5846 0.22451 1.2625 2.5086 0.35364 1.9012 4.3732 0.39104 2.6739 3.5459 0.47471 0.070843 -0.08725 0.091374 0.12285 5.3428 0 0 0 0 0.5864 0.8133 0.068635 1.0989 0.0067415
3.0195 -0.44582 -0.44741 0 -0.23594 0 -0.38798 0 -0.44568 0 -0.33211 -0.22581 94.957 0.75857 1.4772 0.233 1.1967 2.3673 0.35873 1.7608 4.0059 0.37646 2.4367 3.3299 0.47045 0.048089 -0.079243 0.084523 0.12494 5.2433 0 0 0 0 0.55856 0.77692 0.069455 1.046 0.010844
3.0234 -0.4384 -0.44779 0 -0.19076 0 -0.28152 0 -0.29007 0 -0.23777 -0.38417 94.917 0.70189 1.3481 0.24292 1.1339 2.2224 0.36018 1.6307 3.6811 0.36272 2.2116 3.1607 0.46727 -0.0032426 -0.050417 0.073503 0.13029 5.3754 0 0 0 0 0.50125 0.72989 0.060833 0.97366 0.017898
3.0273 -0.42361 -0.43314 0 -0.26517 0 -0.27719 0 -0.1754 0 -0.25895 -0.4594 94.827 0.63112 1.2027 0.24918 1.071 2.0696 0.35433 1.5125 3.4086 0.34823 2.0117 3.0132 0.46053 -0.072182 -0.0061693 0.059788 0.13756 5.3972 0 0 0 0 0.41782 0.67269 0.04303 0.88384 0.025087
3.0313 -0.40371 -0.3959 0 -0.39422 0 -0.35229 0 -0.14259 0 -0.38127 -0.40461 94.63 0.55382 1.0556 0.24598 1.0068 1.9079 0.33851 1.4116 3.2024 0.33414 1.8567 2.863 0.44676 -0.1397 0.045833 0.045901 0.14421 5.1255 0 0 0 0 0.31761 0.61023 0.019267 0.78503 0.031224
3.0352 -0.38297 -0.3546 0 -0.49217 0 -0.43762 0 -0.18354 0 -0.51735 -0.26574 94.261 0.4899 0.93983 0.23247 0.94666 1.7521 0.31798 1.3334 3.0583 0.32682 1.758 2.7029 0.43002 -0.17609 0.092919 0.035899 0.1463 4.6558 0 0 0 0 0.22894 0.55845 0.00087633 0.70209 0.039559
3.0391 -0.36683 -0.33668 0 -0.50539 0 -0.46984 0 -0.2584 0 -0.57382 -0.1323 93.755 0.44716 0.86461 0.21479 0.89514 1.6159 0.30023 1.2725 2.9489 0.32807 1.6977 2.5479 0.4169 -0.17851 0.13013 0.030292 0.14378 4.2378 0 0 0 0 0.16695 0.524 -0.0068073 0.64551 0.051963
3.043 -0.36231 -0.35198 0 -0.43576 0 -0.43018 0 -0.32659 0 -0.52435 -0.064723 93.245 0.42812 0.8321 0.19648 0.85507 1.5077 0.28886 1.2269 2.864 0.3379 1.6671 2.424 0.41091 -0.14895 0.15517 0.028862 0.13727 4.0443 0 0 0 0 0.13766 0.5087 -0.0023924 0.61866 0.068444
3.0469 -0.37492 -0.38534 0 -0.33053 0 -0.34986 0 -0.36486 0 -0.42645 -0.060963 92.826 0.43301 0.84035 0.18113 0.82872 1.4343 0.28678 1.1937 2.7941 0.35538 1.6567 2.352 0.41494 -0.093006 0.16654 0.030915 0.12794 4.0594 0 0 0 0 0.1439 0.5123 0.013985 0.62184 0.088209
3.0508 -0.40257 -0.41411 0 -0.25394 0 -0.28596 0 -0.36762 0 -0.36778 -0.08236 92.437 0.45914 0.87929 0.1745 0.82107 1.41 0.29725 1.1709 2.7368 0.37681 1.6555 2.3386 0.43299 -0.027132 0.16016 0.034442 0.1192 4.166 0 0 0 0 0.18552 0.53006 0.038351 0.65037 0.10668
3.0547 -0.43317 -0.42919 0 -0.25621 0 -0.28507 0 -0.34272 0 -0.39086 -0.10269 91.907 0.4896 0.9166 0.17534 0.82697 1.4198 0.31356 1.1561 2.6984 0.39586 1.6565 2.3797 0.45861 0.023647 0.14153 0.036518 0.11466 4.3091 0 0 0 0 0.23579 0.54637 0.059325 0.68083 0.11824
3.0586 -0.4507 -0.43641 0 -0.34861 0 -0.35564 0 -0.31035 0 -0.46405 -0.12965 91.136 0.51813 0.9414 0.18117 0.84438 1.4551 0.3314 1.1528 2.6896 0.41143 1.6638 2.4699 0.48753 0.052577 0.11455 0.036654 0.11498 4.5466 0 0 0 0 0.28172 0.55619 0.072743 0.70431 0.12188
3.0625 -0.44592 -0.44053 0 -0.49214 0 -0.46317 0 -0.29752 0 -0.52096 -0.18423 90.209 0.54169 0.94933 0.18994 0.87277 1.5114 0.34785 1.1657 2.721 0.42368 1.6824 2.6083 0.51678 0.057166 0.082653 0.034924 0.12017 4.9457 0 0 0 0 0.31519 0.55772 0.076609 0.7165 0.11785
3.0664 -0.4224 -0.43426 0 -0.60964 0 -0.54984 0 -0.32071 0 -0.52403 -0.26871 89.319 0.55891 0.94041 0.19893 0.9131 1.5861 0.35974 1.2038 2.8088 0.43415 1.722 2.7949 0.54314 0.037929 0.050707 0.032024 0.12958 5.4562 0 0 0 0 0.32864 0.55157 0.070061 0.71547 0.10787
3.0703 -0.39263 -0.40729 0 -0.62405 0 -0.56571 0 -0.36814 0 -0.48866 -0.36102 88.564 0.57462 0.93409 0.20443 0.96844 1.6815 0.36493 1.2816 2.9706 0.44785 1.7972 3.0225 0.56391 0.0088959 0.029713 0.030533 0.13956 5.9144 0 0 0 0 0.32245 0.54831 0.058507 0.71117 0.099908
3.0742 -0.36864 -0.36427 0 -0.50664 0 -0.49365 0 -0.40384 0 -0.45031 -0.43824 87.839 0.59405 0.94874 0.20665 1.0343 1.7936 0.3662 1.3886 3.1785 0.46591 1.8985 3.2721 0.58106 -0.013711 0.023534 0.031535 0.14675 6.1813 0 0 0 0 0.31049 0.55635 0.049719 0.7164 0.099596
3.0781 -0.35584 -0.32816 0 -0.30421 0 -0.35691 0 -0.39866 0 -0.41896 -0.49773 86.948 0.61835 0.99141 0.20626 1.1082 1.9214 0.36474 1.518 3.4179 0.48733 2.0196 3.5138 0.59556 -0.024807 0.033727 0.035044 0.1499 6.2649 0 0 0 0 0.29875 0.57839 0.04649 0.73665 0.10869
3.082 -0.35384 -0.32177 0 -0.12141 0 -0.21009 0 -0.36157 0 -0.3752 -0.54922 85.803 0.64764 1.0658 0.2043 1.1867 2.0626 0.36172 1.6608 3.6721 0.51033 2.1526 3.7165 0.60842 -0.021547 0.060426 0.040689 0.14825 6.2949 0 0 0 0 0.29231 0.61531 0.05062 0.77565 0.12776
3.0859 -0.36011 -0.34605 0 -0.06293 0 -0.11932 0 -0.33728 0 -0.31055 -0.58888 84.514 0.67883 1.1714 0.20305 1.2622 2.2106 0.35838 1.7982 3.9107 0.52937 2.2825 3.8593 0.62079 -0.0048889 0.10194 0.046897 0.14152 6.3801 0 0 0 0 0.29625 0.66448 0.062621 0.83628 0.15521
3.0898 -0.37121 -0.37884 0 -0.16995 0 -0.13535 0 -0.367 0 -0.25956 -0.59144 83.272 0.70426 1.2795 0.20482 1.3249 2.3482 0.3556 1.9085 4.1065 0.53909 2.393 3.9415 0.6332 0.011 0.14444 0.050923 0.13351 6.5067 0 0 0 0 0.3056 0.71098 0.075867 0.90415 0.18141
3.0938 -0.3815 -0.39613 0 -0.39176 0 -0.26468 0 -0.44871 0 -0.27692 -0.5373 82.16 0.72091 1.3716 0.2097 1.3718 2.4654 0.35364 1.9869 4.256 0.53963 2.4814 3.9829 0.64526 0.018819 0.17955 0.052127 0.12685 6.5908 0 0 0 0 0.31488 0.74678 0.086336 0.9678 0.20096
3.0977 -0.38407 -0.39342 0 -0.61139 0 -0.45364 0 -0.53663 0 -0.37606 -0.44874 81.09 0.72733 1.4367 0.21731 1.4009 2.5553 0.35277 2.0314 4.3572 0.53187 2.5462 4.0124 0.65639 0.015465 0.2025 0.050483 0.12311 6.6161 0 0 0 0 0.32079 0.76758 0.092044 1.0196 0.21082
3.1016 -0.37571 -0.38544 0 -0.71031 0 -0.60532 0 -0.58062 0 -0.49624 -0.3904 79.918 0.72284 1.4649 0.22681 1.4113 2.611 0.35327 2.0426 4.4107 0.51786 2.5876 4.0504 0.66573 -0.00048852 0.20928 0.046428 0.12374 6.6883 0 0 0 0 0.32022 0.77017 0.091606 1.0517 0.2085
3.1055 -0.36126 -0.3868 0 -0.6344 0 -0.6332 0 -0.56535 0 -0.5432 -0.42133 78.588 0.70902 1.4496 0.23495 1.403 2.623 0.35546 2.027 4.4192 0.50367 2.6062 4.0957 0.67054 -0.022141 0.19949 0.042322 0.12965 6.9184 0 0 0 0 0.31161 0.75548 0.086269 1.0528 0.19353
3.1094 -0.35156 -0.39597 0 -0.42428 0 -0.52145 0 -0.51237 0 -0.4726 -0.53781 77.168 0.69322 1.4186 0.2393 1.3878 2.6113 0.35786 2.006 4.4082 0.49383 2.6132 4.1268 0.67057 -0.036155 0.18707 0.040354 0.13719 7.248 0 0 0 0 0.30106 0.73758 0.081415 1.0345 0.17535
3.1133 -0.35504 -0.39943 0 -0.19374 0 -0.34362 0 -0.45049 0 -0.33555 -0.66339 75.743 0.67767 1.3835 0.23905 1.3695 2.5825 0.35929 1.9856 4.3831 0.4889 2.61 4.116 0.66539 -0.037174 0.1783 0.040995 0.14453 7.422 0 0 0 0 0.29124 0.72169 0.078782 1.0017 0.15806
3.1172 -0.37037 -0.38914 0 -0.068207 0 -0.21552 0 -0.39277 0 -0.23838 -0.7029 74.317 0.66407 1.3541 0.23398 1.3512 2.5426 0.35856 1.9697 4.3477 0.48859 2.5975 4.0463 0.65496 -0.021726 0.17824 0.044276 0.14996 7.1824 0 0 0 0 0.28426 0.71176 0.079378 0.95975 0.14529
3.1211 -0.38727 -0.37233 0 -0.11584 0 -0.213 0 -0.34383 0 -0.25175 -0.61708 72.823 0.65374 1.3415 0.22461 1.3355 2.4963 0.3534 1.9592 4.3005 0.49086 2.5728 3.9197 0.63926 0.01268 0.19243 0.049368 0.15099 6.525 0 0 0 0 0.28203 0.71099 0.083015 0.91612 0.14188
3.125 -0.39491 -0.36319 0 -0.30894 0 -0.32023 0 -0.31901 0 -0.35395 -0.45345 71.216 0.64555 1.3415 0.21569 1.321 2.4433 0.34358 1.9451 4.2352 0.49077 2.5341 3.7538 0.6219 0.053713 0.21458 0.053149 0.14749 5.7628 0 0 0 0 0.28169 0.71355 0.085093 0.87953 0.1476
3.1289 -0.39007 -0.36714 0 -0.53851 0 -0.45084 0 -0.33994 0 -0.45766 -0.30809 69.526 0.63819 1.3419 0.2107 1.3046 2.3801 0.33144 1.9208 4.1497 0.48702 2.4836 3.5723 0.60627 0.089236 0.23466 0.054094 0.14161 5.3038 0 0 0 0 0.27969 0.71282 0.082687 0.85155 0.15822
3.1328 -0.37851 -0.37608 0 -0.67573 0 -0.52012 0 -0.4031 0 -0.48847 -0.25386 67.819 0.63101 1.3348 0.21141 1.2839 2.3032 0.31875 1.8824 4.0422 0.47968 2.4219 3.3982 0.59435 0.11235 0.24663 0.051621 0.13483 5.3241 0 0 0 0 0.27414 0.70523 0.074539 0.83231 0.17104
3.1367 -0.36965 -0.37913 0 -0.64637 0 -0.50333 0 -0.45985 0 -0.43931 -0.29548 66.115 0.62344 1.3123 0.21905 1.2568 2.209 0.30755 1.8273 3.9116 0.46949 2.3502 3.2508 0.58784 0.11712 0.24487 0.045553 0.1288 5.631 0 0 0 0 0.26345 0.68784 0.060048 0.82097 0.18304
3.1406 -0.37009 -0.37556 0 -0.47381 0 -0.43484 0 -0.44477 0 -0.35812 -0.38128 64.368 0.61361 1.2625 0.23335 1.2182 2.0909 0.30163 1.7525 3.7562 0.45953 2.2685 3.1412 0.5884 0.095429 0.22282 0.036787 0.12659 5.8422 0 0 0 0 0.24629 0.65843 0.040602 0.81343 0.18792
3.1445 -0.38053 -0.3749 0 -0.26416 0 -0.36317 0 -0.33661 0 -0.29508 -0.44994 62.527 0.59963 1.1986 0.2464 1.1719 1.9632 0.2991 1.6706 3.594 0.452 2.1817 3.068 0.59015 0.062065 0.19474 0.028647 0.12745 5.7136 0 0 0 0 0.22718 0.6264 0.022576 0.80152 0.18477
3.1484 -0.39642 -0.38484 0 -0.14181 0 -0.31458 0 -0.19181 0 -0.26708 -0.4673 60.599 0.57974 1.1293 0.25364 1.1203 1.8354 0.29761 1.5874 3.4345 0.44654 2.0916 3.0161 0.58923 0.024776 0.16959 0.022313 0.13016 5.3144 0 0 0 0 0.20799 0.59649 0.0085268 0.78187 0.17356
3.1523 -0.41058 -0.40148 0 -0.17509 0 -0.29542 0 -0.10808 0 -0.2662 -0.4303 58.637 0.55257 1.0626 0.25139 1.0658 1.7165 0.29475 1.5075 3.2866 0.44228 1.9999 2.9641 0.58229 -0.0097188 0.1551 0.018507 0.13334 4.9105 0 0 0 0 0.19005 0.57246 0.00013189 0.75231 0.15474
3.1563 -0.41674 -0.41301 0 -0.33756 0 -0.31325 0 -0.14471 0 -0.28729 -0.35065 56.667 0.51606 1.01 0.23459 1.0127 1.6213 0.28645 1.4368 3.1643 0.43697 1.9102 2.8987 0.56437 -0.032669 0.16196 0.01769 0.13454 4.6965 0 0 0 0 0.17444 0.55888 -0.0011761 0.71098 0.1292
3.1602 -0.41328 -0.41219 0 -0.52778 0 -0.37755 0 -0.27321 0 -0.33588 -0.24426 54.648 0.47371 0.98079 0.2045 0.96903 1.5646 0.27002 1.3799 3.0826 0.42739 1.8316 2.8252 0.53479 -0.039514 0.19168 0.01817 0.13079 4.6491 0 0 0 0 0.16018 0.5557 0.0016215 0.66483 0.10207
3.1641 -0.40494 -0.40343 0 -0.63311 0 -0.47434 0 -0.40478 0 -0.40992 -0.13497 52.514 0.43406 0.96967 0.17065 0.93771 1.5404 0.24958 1.3352 3.0374 0.41474 1.7703 2.7666 0.50101 -0.036812 0.22959 0.017987 0.12305 4.6221 0 0 0 0 0.14608 0.55745 0.0041309 0.62469 0.078657
3.168 -0.39966 -0.39712 0 -0.59704 0 -0.55163 0 -0.46586 0 -0.48319 -0.058757 50.237 0.40353 0.97402 0.13917 0.92127 1.546 0.22881 1.3038 3.0289 0.40092 1.7322 2.7507 0.46845 -0.028681 0.26574 0.016378 0.11258 4.5528 0 0 0 0 0.13238 0.56179 0.0045493 0.59774 0.062232
3.1719 -0.40174 -0.39826 0 -0.44895 0 -0.54855 0 -0.44885 0 -0.5162 -0.052966 47.864 0.38865 0.99062 0.11638 0.9216 1.5773 0.21199 1.2873 3.056 0.38848 1.722 2.7958 0.44298 -0.019693 0.28964 0.012857 0.1012 4.547 0 0 0 0 0.11983 0.56664 0.001574 0.59078 0.055748
3.1758 -0.40706 -0.40206 0 -0.28085 0 -0.45074 0 -0.39725 0 -0.48711 -0.13338 45.461 0.40395 1.0173 0.1143 0.94392 1.6298 0.20889 1.294 3.1231 0.38448 1.753 2.903 0.43731 -0.017636 0.28104 0.0076806 0.094067 4.7607 0 0 0 0 0.11292 0.57139 -0.0048046 0.61719 0.065018
3.1797 -0.40604 -0.40025 0 -0.18844 0 -0.31565 0 -0.35365 0 -0.4119 -0.27787 43.05 0.44339 1.0498 0.12943 0.97969 1.6894 0.21958 1.3224 3.2142 0.39107 1.8123 3.0571 0.4508 -0.023805 0.24439 0.0032339 0.09482 5.2159 0 0 0 0 0.11508 0.57883 -0.010058 0.66643 0.084644
3.1836 -0.39251 -0.38997 0 -0.21493 0 -0.23345 0 -0.32974 0 -0.33437 -0.43257 40.598 0.4983 1.0877 0.15538 1.0229 1.7523 0.23985 1.3701 3.322 0.40675 1.8895 3.2319 0.47876 -0.035973 0.18988 0.00074022 0.10385 5.7497 0 0 0 0 0.12694 0.59103 -0.011626 0.72789 0.1095
3.1875 -0.36986 -0.37539 0 -0.33064 0 -0.25349 0 -0.32093 0 -0.29612 -0.53884 38.06 0.56084 1.1305 0.1863 1.0687 1.8168 0.26526 1.4348 3.4414 0.42958 1.9767 3.3977 0.5166 -0.051792 0.12704 0.00093971 0.12084 6.1449 0 0 0 0 0.14832 0.60923 -0.007891 0.79263 0.13526
3.1914 -0.34755 -0.36132 0 -0.45712 0 -0.34462 0 -0.33289 0 -0.3113 -0.56469 35.428 0.61963 1.1776 0.21372 1.111 1.8829 0.28859 1.5128 3.5678 0.45608 2.0636 3.531 0.55732 -0.06748 0.069958 0.0044847 0.14456 6.2999 0 0 0 0 0.1781 0.63453 0.0026927 0.84843 0.1561
3.1953 -0.33146 -0.34723 0 -0.51671 0 -0.42565 0 -0.37881 0 -0.36115 -0.52195 32.732 0.65627 1.2237 0.22478 1.1406 1.9531 0.29648 1.5927 3.6933 0.47839 2.1366 3.6229 0.58773 -0.076044 0.041324 0.010448 0.16872 6.2758 0 0 0 0 0.20934 0.66387 0.018602 0.87866 0.16457
3.1992 -0.31855 -0.32847 0 -0.47569 0 -0.43429 0 -0.4507 0 -0.40607 -0.45909 30.003 0.67147 1.2622 0.22119 1.158 2.0263 0.28866 1.6635 3.8115 0.49379 2.1957 3.6812 0.60497 -0.076504 0.039788 0.016257 0.18715 6.1974 0 0 0 0 0.23499 0.69068 0.034571 0.88779 0.16405
3.2031 -0.30191 -0.30284 0 -0.35788 0 -0.36935 0 -0.50702 0 -0.40688 -0.43249 27.242 0.66782 1.2888 0.20575 1.1634 2.1 0.26692 1.7197 3.917 0.50212 2.2414 3.7217 0.60909 -0.06903 0.062028 0.02067 0.19693 6.1341 0 0 0 0 0.25221 0.71143 0.048038 0.87988 0.15775
3.207 -0.28048 -0.27458 0 -0.22584 0 -0.27538 0 -0.50259 0 -0.34888 -0.47103 24.436 0.64969 1.2997 0.18258 1.1573 2.1705 0.23467 1.757 4.0041 0.50404 2.2751 3.7522 0.60143 -0.054576 0.10243 0.022626 0.19589 6.0784 0 0 0 0 0.25911 0.72308 0.0568 0.86039 0.14961
3.2109 -0.26166 -0.25127 0 -0.14472 0 -0.19771 0 -0.43377 0 -0.25832 -0.55626 21.578 0.62658 1.2877 0.16078 1.1399 2.2262 0.20062 1.7669 4.0563 0.50193 2.2964 3.7628 0.58558 -0.036013 0.14846 0.020633 0.18116 6.0106 0 0 0 0 0.25432 0.72083 0.057909 0.8395 0.14793
3.2148 -0.2529 -0.2371 0 -0.14883 0 -0.15656 0 -0.34731 0 -0.1948 -0.63456 18.673 0.6107 1.2581 0.14972 1.1147 2.2552 0.17693 1.7532 4.0649 0.50014 2.3039 3.7316 0.56948 -0.020731 0.18211 0.015751 0.15921 5.9478 0 0 0 0 0.24536 0.7084 0.053828 0.82669 0.15731
3.2188 -0.25146 -0.2293 0 -0.22593 0 -0.15402 0 -0.29807 0 -0.2124 -0.65597 15.723 0.60271 1.2175 0.14956 1.083 2.2533 0.16585 1.7203 4.0292 0.4986 2.2932 3.6418 0.55465 -0.01263 0.19915 0.0092232 0.13596 5.912 0 0 0 0 0.23735 0.6901 0.047398 0.82083 0.17473
3.2227 -0.2445 -0.22079 0 -0.32427 0 -0.18759 0 -0.29849 0 -0.31088 -0.61095 12.718 0.60046 1.1695 0.15893 1.0444 2.2168 0.16722 1.669 3.9464 0.49575 2.2585 3.4939 0.54036 -0.014253 0.19853 0.0017069 0.11535 5.8628 0 0 0 0 0.2329 0.66817 0.040197 0.81902 0.19635
3.2266 -0.22053 -0.20547 0 -0.37871 0 -0.24504 0 -0.31304 0 -0.42007 -0.53343 9.6527 0.59907 1.1177 0.17459 0.99795 2.1416 0.17886 1.5992 3.8133 0.48855 2.1917 3.3011 0.52419 -0.027971 0.18138 -0.0061884 0.10159 5.6815 0 0 0 0 0.23399 0.64463 0.033708 0.81599 0.21614
3.2305 -0.18002 -0.18108 0 -0.34479 0 -0.29186 0 -0.30095 0 -0.44314 -0.46613 6.5405 0.58218 1.063 0.1863 0.93952 2.0197 0.19036 1.5035 3.6213 0.46687 2.0746 3.0744 0.49617 -0.055432 0.15599 -0.014302 0.10004 5.2343 0 0 0 0 0.23854 0.61877 0.027898 0.79743 0.21812
3.2344 -0.13326 -0.14776 0 -0.22381 0 -0.28161 0 -0.25721 0 -0.33212 -0.42022 3.4053 0.54476 1.0029 0.18813 0.87192 1.87 0.19187 1.3867 3.3945 0.43 1.923 2.8126 0.45374 -0.087362 0.13467 -0.022858 0.10546 4.4553 0 0 0 0 0.23891 0.58795 0.02022 0.76148 0.19997
3.2383 -0.087712 -0.10513 0 -0.063429 0 -0.1929 0 -0.2071 0 -0.13149 -0.36888 0.25458 0.486 0.93398 0.17899 0.79537 1.6965 0.18026 1.2484 3.1387 0.3779 1.7431 2.508 0.39615 -0.11879 0.12103 -0.03191 0.11466 3.3829 0 0 0 0 0.23061 0.54967 0.0088744 0.70859 0.16238
3.2422 -0.039113 -0.051433 0 0.069585 0 -0.056275 0 -0.16591 0 0.053384 -0.28158 -2.9309 0.40699 0.85284 0.15909 0.71001 1.5026 0.15396 1.0886 2.8585 0.31166 1.5419 2.1614 0.32387 -0.1449 0.11716 -0.041365 0.12425 2.1371 0 0 0 0 0.20978 0.50186 -0.007635 0.64051 0.10801
3.2461 0.023227 0.014102 0 0.12966 0 0.065408 0 -0.11657 0 0.13993 -0.16338 -6.1703 0.31138 0.75225 0.13066 0.61376 1.287 0.11264 0.90439 2.5529 0.23368 1.3279 1.7875 0.23865 -0.15769 0.12344 -0.050625 0.12847 0.87641 0 0 0 0 0.17016 0.44075 -0.031577 0.56068 0.043757
3.25 0.10247 0.088226 0 0.11967 0 0.13168 0 -0.033905 0 0.13116 -0.056411 -9.4437 0.21328 0.63114 0.10223 0.50394 1.047 0.065981 0.69908 2.218 0.1535 1.11 1.4029 0.15042 -0.15476 0.13128 -0.058115 0.12312 -0.24814 0 0 0 0 0.11408 0.36886 -0.06062 0.47747 -0.013223
3.2539 0.18706 0.16293 0 0.08589 0 0.15964 0 0.074976 0 0.10352 0.00022072 -12.69 0.11988 0.49444 0.077837 0.37914 0.78188 0.02131 0.47705 1.85 0.076646 0.88596 1.009 0.065691 -0.1418 0.13377 -0.06313 0.10969 -1.1462 0 0 0 0 0.04883 0.29148 -0.090333 0.39325 -0.055378
3.2578 0.25846 0.22853 0 0.084568 0 0.20095 0 0.16706 0 0.13527 0.010865 -15.857 0.033494 0.3439 0.058616 0.23672 0.48847 -0.018026 0.23811 1.442 0.0055429 0.65043 0.58605 -0.012488 -0.12316 0.12681 -0.065317 0.089482 -1.8419 0 0 0 0 -0.02151 0.21124 -0.11758 0.3072 -0.079625
3.2617 0.30593 0.27892 0 0.14448 0 0.28343 0 0.20698 0 0.24258 0.021246 -18.95 -0.045187 0.18146 0.044643 0.074148 0.16396 -0.049602 -0.018464 0.98693 -0.058275 0.39613 0.10698 -0.081917 -0.10414 0.10693 -0.064539 0.064438 -2.4788 0 0 0 0 -0.09269 0.13069 -0.13906 0.21729 -0.084859
3.2656 0.33339 0.31529 0 0.25216 0 0.37977 0 0.20913 0 0.37622 0.076135 -22.034 -0.12032 0.0050163 0.032374 -0.11727 -0.20304 -0.072095 -0.30286 0.45739 -0.11399 0.099061 -0.44202 -0.14059 -0.096649 0.06747 -0.061107 0.038792 -3.2357 0 0 0 0 -0.15835 0.051261 -0.14742 0.11442 -0.07394
3.2695 0.3528 0.34482 0 0.36727 0 0.43696 0 0.22686 0 0.47122 0.18173 -25.17 -0.20005 -0.18238 0.016078 -0.32558 -0.59516 -0.092261 -0.60908 -0.1255 -0.16723 -0.23417 -1.0528 -0.19538 -0.10215 0.016142 -0.057576 0.016479 -4.199 0 0 0 0 -0.21838 -0.030013 -0.14551 -0.0014603 -0.063636
3.2734 0.37255 0.3746 0 0.45277 0 0.43342 0 0.29656 0 0.49789 0.31039 -28.342 -0.28677 -0.38139 -0.0059278 -0.54503 -1.0055 -0.11271 -0.93466 -0.75381 -0.22004 -0.59785 -1.7035 -0.24921 -0.11874 -0.04382 -0.054928 -0.0014472 -5.2985 0 0 0 0 -0.2735 -0.11599 -0.13547 -0.12895 -0.060629
3.2773 0.39287 0.40524 0 0.4958 0 0.40085 0 0.39848 0 0.47371 0.43656 -31.463 -0.3816 -0.59236 -0.034393 -0.77009 -1.4279 -0.13537 -1.2762 -1.4191 -0.27405 -0.9846 -2.3734 -0.30458 -0.14337 -0.10934 -0.053831 -0.014373 -6.3758 0 0 0 0 -0.32451 -0.20918 -0.1199 -0.26591 -0.069812
3.2813 0.41022 0.4302 0 0.50674 0 0.38833 0 0.4796 0 0.43877 0.55909 -34.439 -0.48449 -0.81666 -0.06923 -0.99334 -1.855 -0.16206 -1.6283 -2.1117 -0.33101 -1.3822 -3.0485 -0.36462 -0.16984 -0.17657 -0.05483 -0.021711 -7.3183 0 0 0 0 -0.37219 -0.31356 -0.10308 -0.40845 -0.096391
3.2852 0.42286 0.44223 0 0.50308 0 0.411 0 0.51382 0 0.42496 0.68556 -37.255 -0.58974 -1.0503 -0.10591 -1.2072 -2.2786 -0.19265 -1.9765 -2.8099 -0.39215 -1.7671 -3.717 -0.43185 -0.18618 -0.23959 -0.056823 -0.024704 -8.1259 0 0 0 0 -0.41706 -0.42919 -0.092962 -0.5491 -0.13705
3.2891 0.43137 0.44156 0 0.49446 0 0.44053 0 0.53029 0 0.44069 0.80403 -39.982 -0.69259 -1.2857 -0.14063 -1.4131 -2.6963 -0.22602 -2.3116 -3.4981 -0.45742 -2.1313 -4.3625 -0.50547 -0.18945 -0.29578 -0.058202 -0.025571 -8.849 0 0 0 0 -0.45921 -0.54962 -0.09235 -0.68559 -0.18235
3.293 0.43611 0.43779 0 0.4806 0 0.44479 0 0.57627 0 0.47176 0.88498 -42.718 -0.79123 -1.5181 -0.17197 -1.6119 -3.1064 -0.26259 -2.6284 -4.1673 -0.52751 -2.4719 -4.9654 -0.58562 -0.17935 -0.3432 -0.058182 -0.025236 -9.4888 0 0 0 0 -0.49819 -0.67065 -0.10263 -0.81773 -0.22789
3.2969 0.43775 0.44259 0 0.46016 0 0.42764 0 0.6565 0 0.49188 0.91769 -45.502 -0.88441 -1.743 -0.1991 -1.8054 -3.5066 -0.30311 -2.9225 -4.8087 -0.60311 -2.7878 -5.5091 -0.67221 -0.15708 -0.38019 -0.056151 -0.024591 -9.9899 0 0 0 0 -0.53362 -0.78774 -0.12438 -0.94594 -0.26972
3.3008 0.44053 0.45949 0 0.44001 0 0.42246 0 0.72054 0 0.48127 0.93593 -48.286 -0.97066 -1.9501 -0.22193 -1.9935 -3.8856 -0.3514 -3.1835 -5.3969 -0.68636 -3.0767 -5.9837 -0.76581 -0.12786 -0.40191 -0.051702 -0.025146 -10.34 0 0 0 0 -0.56446 -0.89119 -0.15797 -1.0705 -0.30345
3.3047 0.45164 0.48065 0 0.43529 0 0.44952 0 0.71679 0 0.44848 0.9915 -50.98 -1.0513 -2.1382 -0.24361 -2.1723 -4.2334 -0.40671 -3.4172 -5.9255 -0.7733 -3.3464 -6.3816 -0.86124 -0.10327 -0.41223 -0.046912 -0.027948 -10.637 0 0 0 0 -0.59269 -0.97921 -0.1948 -1.1895 -0.33222
3.3086 0.47407 0.49428 0 0.45954 0 0.49021 0 0.65451 0 0.43618 1.0937 -53.529 -1.1248 -2.3061 -0.26493 -2.335 -4.5402 -0.46634 -3.6242 -6.3869 -0.85957 -3.5941 -6.6913 -0.95389 -0.087847 -0.41403 -0.043149 -0.033365 -11.012 0 0 0 0 -0.61912 -1.0523 -0.22969 -1.2982 -0.35815
3.3125 0.50032 0.49591 0 0.51228 0 0.51007 0 0.60261 0 0.4923 1.182 -55.938 -1.1886 -2.451 -0.28584 -2.4744 -4.7954 -0.52697 -3.8021 -6.7707 -0.94076 -3.8137 -6.8998 -1.0392 -0.084382 -0.40953 -0.041409 -0.041564 -11.454 0 0 0 0 -0.64392 -1.1105 -0.25862 -1.3913 -0.3821
3.3164 0.517 0.49247 0 0.57454 0 0.50265 0 0.62157 0 0.61896 1.1729 -58.257 -1.2374 -2.567 -0.30534 -2.5779 -4.9813 -0.5828 -3.9438 -7.0567 -1.0098 -3.9906 -7.0005 -1.1098 -0.095448 -0.40146 -0.042862 -0.052619 -11.743 0 0 0 0 -0.66656 -1.1531 -0.27648 -1.4591 -0.40401
3.3203 0.51863 0.49553 0 0.61763 0 0.5001 0 0.69987 0 0.74609 1.0429 -60.521 -1.2612 -2.6403 -0.31932 -2.6275 -5.0735 -0.62085 -4.0316 -7.2132 -1.0543 -4.0941 -6.9998 -1.1532 -0.11965 -0.39404 -0.047836 -0.064914 -11.603 0 0 0 0 -0.68349 -1.1785 -0.27836 -1.4877 -0.41908
3.3242 0.51552 0.51015 0 0.6212 0 0.53511 0 0.76347 0 0.76968 0.86081 -62.727 -1.2637 -2.6752 -0.32646 -2.6359 -5.0953 -0.63919 -4.0714 -7.2688 -1.0763 -4.1307 -6.9147 -1.1718 -0.14903 -0.38865 -0.054134 -0.075704 -10.944 0 0 0 0 -0.69276 -1.1906 -0.26981 -1.4863 -0.42442
3.3281 0.52393 0.53021 0 0.58812 0 0.59751 0 0.74948 0 0.63647 0.73045 -64.852 -1.2466 -2.6702 -0.32595 -2.6083 -5.0533 -0.63701 -4.0616 -7.2289 -1.0762 -4.1011 -6.7627 -1.166 -0.18031 -0.38493 -0.060543 -0.083357 -9.9743 0 0 0 0 -0.69263 -1.189 -0.25378 -1.4596 -0.41825
3.332 0.54619 0.54387 0 0.54404 0 0.6377 0 0.66701 0 0.40226 0.69757 -66.886 -1.2123 -2.6254 -0.31745 -2.5515 -4.956 -0.61494 -4.0026 -7.1011 -1.0557 -4.0088 -6.5553 -1.1375 -0.21047 -0.38201 -0.065862 -0.086434 -9.0489 0 0 0 0 -0.68176 -1.1737 -0.23357 -1.4133 -0.39969
3.3359 0.56327 0.54327 0 0.51958 0 0.61601 0 0.58325 0 0.20249 0.71543 -68.842 -1.1646 -2.5364 -0.30012 -2.474 -4.808 -0.57471 -3.8891 -6.8842 -1.0163 -3.8559 -6.3002 -1.0872 -0.23493 -0.37683 -0.068078 -0.082443 -8.4127 0 0 0 0 -0.65719 -1.1418 -0.21465 -1.3563 -0.36842
3.3398 0.55233 0.52961 0 0.52727 0 0.54402 0 0.55338 0 0.15151 0.70283 -70.743 -1.1133 -2.4221 -0.27775 -2.3908 -4.6321 -0.52941 -3.742 -6.6142 -0.96883 -3.6757 -6.0079 -1.0275 -0.25114 -0.36624 -0.067061 -0.073493 -8.0756 0 0 0 0 -0.62397 -1.0987 -0.20121 -1.3006 -0.33429
3.3438 0.51411 0.51076 0 0.55168 0 0.47197 0 0.56956 0 0.25679 0.62956 -72.593 -1.0614 -2.2965 -0.2528 -2.305 -4.4381 -0.48605 -3.5763 -6.3125 -0.91861 -3.4864 -5.6923 -0.9653 -0.25819 -0.35008 -0.063705 -0.062467 -7.8991 0 0 0 0 -0.58707 -1.0495 -0.19297 -1.2476 -0.30402
3.3477 0.48008 0.49535 0 0.56169 0 0.43762 0 0.57885 0 0.42269 0.53723 -74.377 -1.0099 -2.1679 -0.22672 -2.2162 -4.2295 -0.44838 -3.4002 -5.9895 -0.86834 -3.2964 -5.3643 -0.90447 -0.25484 -0.32882 -0.058664 -0.051441 -7.751 0 0 0 0 -0.54987 -0.99769 -0.18927 -1.196 -0.28162
3.3516 0.48651 0.4887 0 0.53592 0 0.43458 0 0.54398 0 0.53477 0.47867 -76.077 -0.95837 -2.0442 -0.2009 -2.1215 -4.0077 -0.41946 -3.2212 -5.6544 -0.82014 -3.1123 -5.0263 -0.84863 -0.2395 -0.30369 -0.052775 -0.042843 -7.5537 0 0 0 0 -0.51622 -0.94678 -0.18875 -1.1426 -0.2708
3.3555 0.53785 0.49174 0 0.48051 0 0.43349 0 0.47898 0 0.54392 0.45121 -77.695 -0.9045 -1.9333 -0.17811 -2.0118 -3.7703 -0.40077 -3.0463 -5.3134 -0.77585 -2.9336 -4.6754 -0.80207 -0.20977 -0.28011 -0.04754 -0.040201 -7.2291 0 0 0 0 -0.49237 -0.90151 -0.18857 -1.0778 -0.27276
3.3594 0.59661 0.50106 0 0.42461 0 0.42642 0 0.42569 0 0.48097 0.40279 -79.245 -0.84947 -1.8289 -0.15975 -1.8907 -3.5252 -0.38635 -2.8754 -4.9713 -0.73503 -2.7521 -4.3148 -0.7625 -0.17419 -0.26315 -0.0436 -0.041503 -6.69 0 0 0 0 -0.47667 -0.85998 -0.18745 -1.0029 -0.27718
3.3633 0.61352 0.50969 0 0.39769 0 0.43839 0 0.40415 0 0.40748 0.30226 -80.728 -0.79589 -1.727 -0.14713 -1.7628 -3.2781 -0.37433 -2.7079 -4.6299 -0.69849 -2.5654 -3.9618 -0.72944 -0.13795 -0.25522 -0.041145 -0.045209 -5.9467 0 0 0 0 -0.46805 -0.8202 -0.18589 -0.92125 -0.27875
3.3672 0.57125 0.51022 0 0.40787 0 0.49046 0 0.39401 0 0.36361 0.18714 -82.126 -0.74681 -1.6241 -0.14127 -1.6338 -3.0351 -0.36322 -2.5437 -4.2918 -0.66712 -2.3723 -3.6432 -0.7023 -0.10649 -0.25794 -0.040254 -0.049612 -5.1968 0 0 0 0 -0.46494 -0.7799 -0.18462 -0.83723 -0.27283
3.3711 0.49978 0.50021 0 0.43815 0 0.55979 0 0.364 0 0.35707 0.12772 -83.42 -0.70921 -1.5161 -0.1441 -1.5163 -2.8098 -0.35217 -2.3847 -3.9642 -0.64351 -2.1758 -3.38 -0.68094 -0.089844 -0.27322 -0.041039 -0.051774 -4.7246 0 0 0 0 -0.46461 -0.73494 -0.18546 -0.76088 -0.25289
3.375 0.44851 0.48521 0 0.46129 0 0.58945 0 0.31152 0 0.3802 0.14609 -84.618 -0.68612 -1.4065 -0.15224 -1.4223 -2.6153 -0.3414 -2.2359 -3.6601 -0.62733 -1.9904 -3.1759 -0.66253 -0.093038 -0.29472 -0.042773 -0.049885 -4.6454 0 0 0 0 -0.46172 -0.68352 -0.18883 -0.70233 -0.2212
3.3789 0.44243 0.47465 0 0.45955 0 0.54442 0 0.26658 0 0.4181 0.18603 -85.76 -0.67222 -1.3029 -0.16025 -1.3494 -2.452 -0.33058 -2.1011 -3.3871 -0.61507 -1.826 -3.0188 -0.64403 -0.11021 -0.31484 -0.044663 -0.045338 -4.7584 0 0 0 0 -0.45392 -0.6288 -0.19247 -0.65978 -0.18534
3.3828 0.464 0.47247 0 0.43411 0 0.4536 0 0.25861 0 0.44188 0.17392 -86.89 -0.6629 -1.2124 -0.16426 -1.295 -2.3211 -0.31888 -1.9845 -3.1539 -0.60414 -1.6904 -2.8945 -0.62351 -0.13622 -0.32852 -0.04621 -0.039516 -4.7132 0 0 0 0 -0.44012 -0.57404 -0.19415 -0.63071 -0.15039
3.3867 0.47506 0.47147 0 0.40037 0 0.38779 0 0.28581 0 0.41641 0.10343 -88.01 -0.65242 -1.142 -0.16028 -1.2542 -2.2229 -0.30519 -1.8901 -2.9692 -0.59158 -1.59 -2.8008 -0.59907 -0.16435 -0.33083 -0.046924 -0.034215 -4.36 0 0 0 0 -0.41979 -0.52336 -0.1913 -0.61088 -0.12171
3.3906 0.4541 0.4588 0 0.37576 0 0.3922 0 0.32061 0 0.33625 0.04435 -89.085 -0.62854 -1.1109 -0.14099 -1.2175 -2.1654 -0.28608 -1.8324 -2.8647 -0.57183 -1.5422 -2.7515 -0.56798 -0.17797 -0.31234 -0.045938 -0.033773 -3.9195 0 0 0 0 -0.39418 -0.48929 -0.17783 -0.5908 -0.1093
3.3945 0.41253 0.42909 0 0.36933 0 0.44345 0 0.34081 0 0.25343 0.061738 -90.07 -0.5942 -1.1096 -0.11397 -1.179 -2.1358 -0.26359 -1.8037 -2.8224 -0.54782 -1.5288 -2.7659 -0.53522 -0.17356 -0.28206 -0.044091 -0.038176 -3.7671 0 0 0 0 -0.37124 -0.47366 -0.15755 -0.56593 -0.10888
3.3984 0.37877 0.39285 0 0.3781 0 0.47663 0 0.34894 0 0.24789 0.1387 -90.951 -0.55634 -1.1337 -0.085594 -1.143 -2.1343 -0.24092 -1.8037 -2.8383 -0.5238 -1.5445 -2.8545 -0.50537 -0.15352 -0.24675 -0.042172 -0.046499 -4.0463 0 0 0 0 -0.35634 -0.47717 -0.13441 -0.53952 -0.1173
3.4023 0.37106 0.37039 0 0.3902 0 0.45393 0 0.35983 0 0.34854 0.19724 -91.748 -0.52338 -1.1783 -0.062503 -1.116 -2.1621 -0.22186 -1.8317 -2.908 -0.50462 -1.5846 -3.0094 -0.48319 -0.12236 -0.21364 -0.041022 -0.05746 -4.5354 0 0 0 0 -0.35443 -0.49954 -0.11289 -0.5165 -0.13136
3.4063 0.38622 0.37561 0 0.3929 0 0.40281 0 0.37593 0 0.48343 0.19834 -92.481 -0.51224 -1.2371 -0.056233 -1.1138 -2.2262 -0.21422 -1.8905 -3.0294 -0.49967 -1.6469 -3.2066 -0.47756 -0.090334 -0.19528 -0.042157 -0.068607 -4.9244 0 0 0 0 -0.37396 -0.54039 -0.10128 -0.50868 -0.14654
3.4102 0.40993 0.40456 0 0.3821 0 0.38537 0 0.3829 0 0.52876 0.20291 -93.146 -0.54373 -1.2995 -0.077131 -1.1583 -2.3304 -0.22746 -1.978 -3.1885 -0.51915 -1.7281 -3.4179 -0.49678 -0.07834 -0.20622 -0.04689 -0.075926 -5.1937 0 0 0 0 -0.41873 -0.59176 -0.10914 -0.53283 -0.15801
3.4141 0.43187 0.43932 0 0.36711 0 0.43379 0 0.37127 0 0.42842 0.31046 -93.725 -0.61177 -1.3598 -0.11776 -1.2444 -2.4627 -0.25819 -2.0837 -3.3669 -0.55834 -1.8234 -3.6243 -0.53543 -0.092069 -0.24287 -0.053975 -0.078843 -5.6453 0 0 0 0 -0.47856 -0.64435 -0.13335 -0.58617 -0.16602
3.418 0.44919 0.463 0 0.36551 0 0.51961 0 0.35655 0 0.2673 0.53258 -94.216 -0.71007 -1.4163 -0.17179 -1.3674 -2.6171 -0.30285 -2.2028 -3.5589 -0.61312 -1.9317 -3.8229 -0.58967 -0.13285 -0.30173 -0.062202 -0.07748 -6.5178 0 0 0 0 -0.54622 -0.69361 -0.17078 -0.6653 -0.17127
3.4219 0.45998 0.47125 0 0.3894 0 0.58475 0 0.37044 0 0.20887 0.74557 -94.652 -0.82895 -1.468 -0.231 -1.5186 -2.786 -0.35615 -2.3301 -3.7598 -0.67765 -2.052 -4.0229 -0.65427 -0.19934 -0.37716 -0.070033 -0.072424 -7.6066 0 0 0 0 -0.61317 -0.73548 -0.21679 -0.76424 -0.17471
3.4258 0.45983 0.47049 0 0.43367 0 0.59656 0 0.42915 0 0.34053 0.79335 -95.065 -0.94338 -1.5134 -0.27568 -1.6759 -2.9563 -0.40365 -2.4568 -3.9694 -0.73739 -2.184 -4.2334 -0.71751 -0.28395 -0.45479 -0.073376 -0.065354 -8.3524 0 0 0 0 -0.65954 -0.76307 -0.25968 -0.86749 -0.1773
3.4297 0.4472 0.4671 0 0.47764 0 0.56907 0 0.51228 0 0.57477 0.64723 -95.455 -1.029 -1.554 -0.29505 -1.8107 -3.115 -0.43252 -2.5751 -4.1876 -0.77976 -2.3198 -4.4536 -0.76805 -0.36362 -0.5168 -0.07072 -0.059136 -8.3602 0 0 0 0 -0.67777 -0.77933 -0.28909 -0.95542 -0.17824
3.4336 0.42899 0.46022 0 0.50064 0 0.53522 0 0.57632 0 0.71313 0.4538 -95.781 -1.0816 -1.59 -0.29024 -1.9152 -3.2599 -0.44066 -2.6832 -4.4142 -0.80274 -2.455 -4.6718 -0.80349 -0.4286 -0.55827 -0.06275 -0.054444 -7.8179 0 0 0 0 -0.67008 -0.78734 -0.30367 -1.0233 -0.17597
3.4375 0.41604 0.44473 0 0.49777 0 0.50825 0 0.59038 0 0.62312 0.40749 -96.004 -1.1015 -1.6217 -0.26454 -1.9865 -3.3901 -0.42841 -2.7807 -4.6479 -0.80652 -2.5862 -4.8731 -0.82313 -0.4727 -0.57731 -0.050627 -0.051523 -7.3448 0 0 0 0 -0.64044 -0.78977 -0.30391 -1.0695 -0.1693
3.4414 0.41151 0.41902 0 0.4805 0 0.47586 0 0.55959 0 0.36175 0.56678 -96.126 -1.0935 -1.6496 -0.22533 -2.0251 -3.5061 -0.39885 -2.8676 -4.8857 -0.79355 -2.7087 -5.0486 -0.82758 -0.48995 -0.5741 -0.036676 -0.050275 -7.3962 0 0 0 0 -0.59687 -0.79029 -0.29254 -1.0948 -0.15664
3.4453 0.406 0.38788 0 0.46119 0 0.42749 0 0.51543 0 0.12641 0.7977 -96.186 -1.0819 -1.6769 -0.19426 -2.0479 -3.6112 -0.36768 -2.9462 -5.1112 -0.77648 -2.8148 -5.1948 -0.8238 -0.48219 -0.56101 -0.02729 -0.04978 -7.8266 0 0 0 0 -0.56271 -0.79575 -0.28081 -1.1105 -0.13955
3.4492 0.38671 0.35755 0 0.43779 0 0.37591 0 0.48656 0 0.080062 0.90245 -96.212 -1.0859 -1.7079 -0.18265 -2.0737 -3.7075 -0.34801 -3.019 -5.3084 -0.76626 -2.9032 -5.3069 -0.81982 -0.46381 -0.55315 -0.025277 -0.049489 -8.0658 0 0 0 0 -0.55103 -0.80848 -0.27658 -1.1278 -0.12427
3.4531 0.35176 0.33001 0 0.39631 0 0.34496 0 0.47965 0 0.21658 0.80414 -96.193 -1.1094 -1.7441 -0.19301 -2.1062 -3.7906 -0.34395 -3.083 -5.4636 -0.76578 -2.9696 -5.3706 -0.81721 -0.43963 -0.5555 -0.031472 -0.049654 -7.7163 0 0 0 0 -0.56572 -0.82898 -0.28131 -1.1481 -0.11501
3.457 0.31367 0.30384 0 0.32992 0 0.33837 0 0.48422 0 0.38626 0.60612 -96.094 -1.1527 -1.7865 -0.2249 -2.1452 -3.8541 -0.35723 -3.1342 -5.5629 -0.77599 -3.0096 -5.3655 -0.81634 -0.41349 -0.57078 -0.045838 -0.050685 -6.9499 0 0 0 0 -0.60744 -0.85684 -0.29468 -1.1707 -0.11566
3.4609 0.28796 0.2802 0 0.2549 0 0.3298 0 0.48892 0 0.44335 0.47738 -95.902 -1.2032 -1.8328 -0.27066 -2.177 -3.875 -0.38465 -3.1563 -5.5704 -0.79278 -3.007 -5.2765 -0.81294 -0.3864 -0.59636 -0.066648 -0.053974 -6.3081 0 0 0 0 -0.67034 -0.88919 -0.31082 -1.1855 -0.13317
3.4648 0.2794 0.26586 0 0.20417 0 0.28968 0 0.48855 0 0.36779 0.48998 -95.648 -1.2291 -1.8706 -0.30651 -2.1751 -3.8397 -0.4071 -3.1377 -5.4862 -0.8015 -2.9592 -5.104 -0.79911 -0.35459 -0.61361 -0.086007 -0.059714 -6.1426 0 0 0 0 -0.72627 -0.91598 -0.31631 -1.1773 -0.16258
3.4688 0.28065 0.26807 0 0.20148 0 0.22107 0 0.47784 0 0.25515 0.56992 -95.372 -1.216 -1.8896 -0.32123 -2.1286 -3.7481 -0.41398 -3.0764 -5.3231 -0.79475 -2.8699 -4.8628 -0.77204 -0.31619 -0.61111 -0.099597 -0.066848 -6.2879 0 0 0 0 -0.75919 -0.93021 -0.30592 -1.1414 -0.19572
3.4727 0.28312 0.28634 0 0.24052 0 0.1634 0 0.44618 0 0.20605 0.5931 -95.082 -1.1559 -1.8808 -0.30881 -2.0315 -3.5996 -0.39924 -2.9707 -5.0871 -0.76824 -2.7404 -4.5712 -0.73041 -0.27094 -0.58177 -0.10487 -0.074274 -6.2718 0 0 0 0 -0.75919 -0.92619 -0.27737 -1.0756 -0.2259
3.4766 0.28629 0.31019 0 0.29013 0 0.15709 0 0.38558 0 0.23507 0.51056 -94.75 -1.0435 -1.8336 -0.26491 -1.8802 -3.3947 -0.35792 -2.8194 -4.7852 -0.71855 -2.5724 -4.2411 -0.6738 -0.21972 -0.51923 -0.099633 -0.080392 -5.7961 0 0 0 0 -0.71725 -0.89732 -0.2299 -0.97936 -0.24468
3.4805 0.2945 0.32633 0 0.32165 0 0.20454 0 0.30503 0 0.27984 0.37522 -94.354 -0.88805 -1.73 -0.19395 -1.6846 -3.1401 -0.29188 -2.6255 -4.4274 -0.64698 -2.3698 -3.8783 -0.60643 -0.17117 -0.42413 -0.08374 -0.081575 -4.9768 0 0 0 0 -0.63036 -0.83291 -0.17097 -0.86099 -0.23687
3.4844 0.30681 0.32839 0 0.33205 0 0.26789 0 0.23265 0 0.28111 0.26282 -93.909 -0.73128 -1.5917 -0.12107 -1.4862 -2.8709 -0.223 -2.4174 -4.0496 -0.57099 -2.155 -3.4917 -0.53986 -0.13388 -0.32426 -0.065427 -0.078173 -4.1499 0 0 0 0 -0.53043 -0.74723 -0.11724 -0.74294 -0.20867
3.4883 0.31377 0.31986 0 0.34022 0 0.30486 0 0.19726 0 0.24213 0.19043 -93.45 -0.59178 -1.4295 -0.057375 -1.3027 -2.6003 -0.16148 -2.2059 -3.6644 -0.49825 -1.9358 -3.0995 -0.4788 -0.11153 -0.23376 -0.048488 -0.070874 -3.5223 0 0 0 0 -0.4327 -0.64767 -0.075821 -0.63401 -0.16487
3.4922 0.30662 0.30846 0 0.36114 0 0.30498 0 0.20374 0 0.21384 0.12009 -92.979 -0.48513 -1.2554 -0.012235 -1.1489 -2.3398 -0.11611 -2.0011 -3.283 -0.43549 -1.7194 -2.7258 -0.42703 -0.10617 -0.16533 -0.036243 -0.060769 -3.0539 0 0 0 0 -0.35112 -0.54248 -0.05217 -0.54122 -0.11165
3.4961 0.288 0.29863 0 0.38464 0 0.29022 0 0.22614 0 0.23491 0.026716 -92.452 -0.43209 -1.0894 0.0019707 -1.0437 -2.1055 -0.099024 -1.816 -2.9215 -0.39197 -1.5155 -2.3902 -0.38937 -0.11895 -0.13814 -0.03314 -0.050249 -2.633 0 0 0 0 -0.30598 -0.44613 -0.052762 -0.47304 -0.060929
3.5 0.27088 0.28981 0 0.38146 0 0.28367 0 0.22735 0 0.2936 -0.060528 -91.824 -0.42247 -0.95256 -0.009225 -0.97778 -1.9022 -0.1063 -1.6548 -2.5928 -0.36706 -1.3299 -2.1012 -0.36339 -0.13777 -0.14943 -0.037884 -0.042962 -2.2669 0 0 0 0 -0.29783 -0.3738 -0.068929 -0.42424 -0.02779
3.5039 0.26566 0.28057 0 0.33147 0 0.28287 0 0.18914 0 0.34359 -0.09205 -91.111 -0.43252 -0.84602 -0.032199 -0.93045 -1.7243 -0.12565 -1.513 -2.2984 -0.35391 -1.1627 -1.8594 -0.34454 -0.15228 -0.18103 -0.045911 -0.039577 -2.0509 0 0 0 0 -0.31099 -0.32621 -0.089074 -0.38578 -0.014186
3.5078 0.27009 0.27233 0 0.24699 0 0.26689 0 0.12629 0 0.34848 -0.060445 -90.382 -0.4486 -0.76967 -0.05908 -0.89067 -1.5707 -0.14995 -1.3894 -2.0424 -0.34915 -1.0162 -1.6659 -0.33116 -0.15697 -0.22126 -0.054354 -0.04004 -1.9949 0 0 0 0 -0.3354 -0.303 -0.10682 -0.35369 -0.019981
3.5117 0.27387 0.26825 0 0.16868 0 0.22762 0 0.07344 0 0.31002 -0.013411 -89.688 -0.45701 -0.72086 -0.081908 -0.84783 -1.4401 -0.17188 -1.2827 -1.8287 -0.34928 -0.8927 -1.526 -0.32196 -0.14737 -0.25744 -0.060233 -0.043778 -1.9716 0 0 0 0 -0.35988 -0.30177 -0.11628 -0.32455 -0.04301
3.5156 0.27245 0.26947 0 0.13699 0 0.18887 0 0.057869 0 0.26099 -0.0016588 -89.002 -0.43958 -0.6951 -0.089399 -0.79313 -1.3407 -0.18157 -1.2005 -1.6791 -0.35205 -0.80737 -1.4457 -0.31926 -0.11927 -0.26801 -0.058939 -0.048469 -1.8768 0 0 0 0 -0.36602 -0.31621 -0.11064 -0.29862 -0.0758
3.5195 0.27339 0.27399 0 0.16415 0 0.19016 0 0.08205 0 0.23758 -0.024802 -88.241 -0.40751 -0.67565 -0.086561 -0.73821 -1.2665 -0.1833 -1.1399 -1.5787 -0.35701 -0.75401 -1.4252 -0.32338 -0.085808 -0.25828 -0.053269 -0.051198 -1.7954 0 0 0 0 -0.3564 -0.32977 -0.098683 -0.27843 -0.10411
3.5234 0.28698 0.27949 0 0.22904 0 0.24943 0 0.12787 0 0.25531 -0.038007 -87.356 -0.36999 -0.65976 -0.077248 -0.69273 -1.2193 -0.18075 -1.1034 -1.527 -0.36505 -0.73288 -1.4584 -0.33472 -0.053363 -0.23504 -0.045424 -0.051336 -1.9359 0 0 0 0 -0.33611 -0.33755 -0.085468 -0.26607 -0.12351
3.5273 0.3115 0.286 0 0.29583 0 0.3417 0 0.17388 0 0.30098 -0.0077863 -86.394 -0.33587 -0.64655 -0.065138 -0.66535 -1.2009 -0.17731 -1.093 -1.5237 -0.37664 -0.74356 -1.5395 -0.35297 -0.02734 -0.20568 -0.037571 -0.048744 -2.3786 0 0 0 0 -0.31081 -0.33654 -0.075339 -0.26297 -0.13125
3.5313 0.33104 0.29458 0 0.33812 0 0.41515 0 0.20817 0 0.34137 0.051704 -85.451 -0.31864 -0.63938 -0.055124 -0.66955 -1.2177 -0.17749 -1.1146 -1.5749 -0.39221 -0.78801 -1.6689 -0.377 -0.014617 -0.18229 -0.032961 -0.043974 -2.9369 0 0 0 0 -0.28991 -0.32519 -0.073813 -0.27101 -0.12537
3.5352 0.33015 0.30368 0 0.34989 0 0.43038 0 0.22856 0 0.34449 0.10319 -84.568 -0.32711 -0.64843 -0.050079 -0.70883 -1.2725 -0.1826 -1.1674 -1.6812 -0.40851 -0.86028 -1.8518 -0.40067 -0.016289 -0.17672 -0.033744 -0.039884 -3.3238 0 0 0 0 -0.2828 -0.31146 -0.081237 -0.28768 -0.11208
3.5391 0.31043 0.30861 0 0.3402 0 0.38807 0 0.23667 0 0.30346 0.13721 -83.678 -0.35311 -0.67687 -0.047632 -0.7687 -1.3574 -0.18883 -1.2415 -1.8294 -0.42193 -0.94925 -2.0889 -0.41972 -0.025515 -0.18455 -0.037836 -0.038155 -3.4587 0 0 0 0 -0.28645 -0.30427 -0.091488 -0.30879 -0.099236
3.543 0.29071 0.30598 0 0.3214 0 0.32337 0 0.23622 0 0.24571 0.1835 -82.667 -0.39169 -0.72696 -0.046269 -0.84178 -1.4713 -0.19374 -1.3338 -2.0171 -0.43074 -1.0519 -2.3677 -0.43263 -0.038823 -0.20109 -0.043683 -0.039337 -3.5627 0 0 0 0 -0.29793 -0.30874 -0.10094 -0.33372 -0.090546
3.5469 0.28949 0.29829 0 0.30215 0 0.27665 0 0.2365 0 0.21488 0.26728 -81.494 -0.4371 -0.79974 -0.04446 -0.9204 -1.613 -0.19499 -1.4416 -2.2414 -0.43369 -1.1657 -2.6638 -0.43876 -0.052747 -0.22019 -0.049483 -0.043586 -3.9116 0 0 0 0 -0.31338 -0.32924 -0.10605 -0.36248 -0.089059
3.5508 0.30719 0.29232 0 0.2871 0 0.26769 0 0.25233 0 0.23557 0.36491 -80.235 -0.48151 -0.89744 -0.041452 -0.99578 -1.7875 -0.19026 -1.5662 -2.506 -0.43072 -1.2934 -2.9513 -0.44029 -0.063379 -0.22872 -0.052013 -0.050033 -4.5105 0 0 0 0 -0.3262 -0.37308 -0.10235 -0.40019 -0.09846
3.5547 0.32585 0.29183 0 0.27867 0 0.29128 0 0.29449 0 0.29171 0.41836 -79.007 -0.52266 -1.0055 -0.040458 -1.0683 -1.982 -0.18486 -1.703 -2.7924 -0.42844 -1.4333 -3.2145 -0.44553 -0.071699 -0.22331 -0.051337 -0.05554 -5.061 0 0 0 0 -0.33547 -0.43036 -0.094909 -0.44948 -0.11379
3.5586 0.3261 0.29216 0 0.27674 0 0.32939 0 0.35742 0 0.34111 0.39901 -77.848 -0.56258 -1.1162 -0.044096 -1.1418 -2.188 -0.18316 -1.8495 -3.0904 -0.43085 -1.5839 -3.4527 -0.4585 -0.079223 -0.2076 -0.048775 -0.058788 -5.2755 0 0 0 0 -0.34442 -0.4941 -0.088523 -0.51024 -0.13201
3.5625 0.304 0.28382 0 0.27773 0 0.36356 0 0.41796 0 0.35339 0.34962 -76.685 -0.60298 -1.2234 -0.054177 -1.219 -2.3983 -0.1885 -2.0031 -3.3909 -0.44074 -1.7435 -3.6744 -0.48162 -0.086856 -0.18587 -0.045581 -0.05901 -5.2003 0 0 0 0 -0.35628 -0.55864 -0.087019 -0.58121 -0.15102
3.5664 0.27206 0.26253 0 0.27585 0 0.37859 0 0.45038 0 0.33277 0.35204 -75.411 -0.64624 -1.3198 -0.072722 -1.3036 -2.6017 -0.20507 -2.1597 -3.6818 -0.46127 -1.9082 -3.8868 -0.51698 -0.095272 -0.16557 -0.043655 -0.055611 -5.184 0 0 0 0 -0.37629 -0.61675 -0.0954 -0.65931 -0.16866
3.5703 0.24561 0.23518 0 0.26685 0 0.3627 0 0.44578 0 0.30322 0.44864 -73.993 -0.69092 -1.3961 -0.097267 -1.3923 -2.7765 -0.23308 -2.3051 -3.9399 -0.49118 -2.0641 -4.0859 -0.55986 -0.10224 -0.15922 -0.045103 -0.049807 -5.5087 0 0 0 0 -0.40868 -0.65925 -0.11601 -0.73182 -0.18349
3.5742 0.22939 0.21454 0 0.25065 0 0.31256 0 0.41766 0 0.27594 0.59756 -72.497 -0.73038 -1.4543 -0.1201 -1.4738 -2.9169 -0.26342 -2.4294 -4.1585 -0.52184 -2.2 -4.2552 -0.59956 -0.10497 -0.16636 -0.048604 -0.044153 -6.0709 0 0 0 0 -0.44599 -0.68756 -0.141 -0.78903 -0.19619
3.5781 0.2164 0.20665 0 0.23035 0 0.24102 0 0.38829 0 0.23942 0.70782 -71.008 -0.75916 -1.4939 -0.13665 -1.5395 -3.0174 -0.2903 -2.5247 -4.3289 -0.54792 -2.3072 -4.3705 -0.62982 -0.10194 -0.18478 -0.052917 -0.03975 -6.4523 0 0 0 0 -0.48201 -0.70172 -0.16508 -0.8255 -0.2065
3.582 0.19733 0.20362 0 0.20872 0 0.17607 0 0.36966 0 0.18391 0.7182 -69.543 -0.772 -1.5143 -0.14271 -1.581 -3.0738 -0.308 -2.5842 -4.4434 -0.56414 -2.3779 -4.409 -0.6449 -0.092135 -0.21094 -0.056614 -0.037467 -6.3079 0 0 0 0 -0.50992 -0.70216 -0.18281 -0.83704 -0.21391
3.5859 0.16944 0.18981 0 0.18581 0 0.14456 0 0.35787 0 0.12745 0.64234 -68.05 -0.75779 -1.5099 -0.13122 -1.5802 -3.0724 -0.30576 -2.5904 -4.4754 -0.56029 -2.3918 -4.3573 -0.63407 -0.074909 -0.23676 -0.056834 -0.038143 -5.6763 0 0 0 0 -0.51495 -0.68668 -0.18374 -0.81574 -0.21545
3.5898 0.13742 0.15657 0 0.15986 0 0.15082 0 0.34404 0 0.10477 0.54305 -66.48 -0.72067 -1.4828 -0.10682 -1.5412 -3.0227 -0.28453 -2.5497 -4.4271 -0.53701 -2.3527 -4.215 -0.60124 -0.056076 -0.25396 -0.053038 -0.040062 -4.9104 0 0 0 0 -0.49434 -0.65802 -0.16739 -0.77184 -0.20884
3.5938 0.10802 0.11148 0 0.12994 0 0.16956 0 0.32614 0 0.12524 0.47126 -64.847 -0.66845 -1.4347 -0.076131 -1.4738 -2.9327 -0.25005 -2.4708 -4.3055 -0.49923 -2.2681 -3.9913 -0.55351 -0.039729 -0.26216 -0.046625 -0.041777 -4.3298 0 0 0 0 -0.45412 -0.61792 -0.13883 -0.7141 -0.194
3.5977 0.085345 0.073136 0 0.09768 0 0.16358 0 0.30656 0 0.14987 0.43179 -63.205 -0.60645 -1.3652 -0.043916 -1.3842 -2.8041 -0.20657 -2.3579 -4.1113 -0.45049 -2.1411 -3.6988 -0.4956 -0.028418 -0.26211 -0.038869 -0.042377 -3.9545 0 0 0 0 -0.39949 -0.56692 -0.10228 -0.64729 -0.1711
3.6016 0.069955 0.05588 0 0.06705 0 0.11423 0 0.27961 0 0.12379 0.39891 -61.584 -0.5409 -1.2728 -0.015777 -1.2793 -2.6365 -0.15945 -2.2141 -3.8429 -0.3953 -1.9739 -3.3471 -0.43308 -0.024609 -0.25589 -0.031557 -0.040955 -3.5603 0 0 0 0 -0.33778 -0.50537 -0.063372 -0.57593 -0.14093
3.6055 0.060211 0.058318 0 0.04316 0 0.039041 0 0.22869 0 0.037115 0.35084 -59.954 -0.48019 -1.152 0.00034346 -1.1667 -2.4202 -0.11771 -2.0391 -3.4908 -0.3417 -1.765 -2.941 -0.37438 -0.029659 -0.24864 -0.027977 -0.036978 -2.9483 0 0 0 0 -0.28404 -0.43453 -0.033162 -0.50275 -0.10785
3.6094 0.052963 0.065394 0 0.031135 0 -0.019941 0 0.14326 0 -0.053287 0.28378 -58.267 -0.42448 -1.0126 0.0076614 -1.0504 -2.1693 -0.083497 -1.8441 -3.0882 -0.2938 -1.5316 -2.4852 -0.32178 -0.037992 -0.24294 -0.027761 -0.032225 -2.1328 0 0 0 0 -0.2434 -0.36131 -0.014071 -0.42743 -0.07841
3.6133 0.043918 0.061252 0 0.034092 0 -0.028798 0 0.03981 0 -0.074174 0.20119 -56.518 -0.37202 -0.85736 0.0086414 -0.92914 -1.8867 -0.056775 -1.6308 -2.6441 -0.25236 -1.2779 -1.9896 -0.27514 -0.047315 -0.23779 -0.030153 -0.027632 -1.2894 0 0 0 0 -0.21604 -0.28855 -0.0060484 -0.34871 -0.055396
3.6172 0.02924 0.040965 0 0.049317 0 0.010987 0 -0.040748 0 -0.012122 0.10431 -54.763 -0.32065 -0.68961 0.0061302 -0.80106 -1.5765 -0.036922 -1.4008 -2.1676 -0.21739 -1.008 -1.4714 -0.23371 -0.055692 -0.23161 -0.034124 -0.024045 -0.56778 0 0 0 0 -0.20071 -0.21872 -0.0080577 -0.26551 -0.040823
3.6211 0.0079839 0.011659 0 0.06464 0 0.06238 0 -0.065906 0 0.06601 -0.0010372 -53.06 -0.26622 -0.51328 0.0048067 -0.66126 -1.2423 -0.022777 -1.1536 -1.6664 -0.18795 -0.72496 -0.95154 -0.19557 -0.061282 -0.21981 -0.037611 -0.022646 0.019849 0 0 0 0 -0.19365 -0.15484 -0.017535 -0.17601 -0.036942
3.625 -0.017085 -0.015952 0 0.060091 0 0.078912 0 -0.045913 0 0.076029 -0.09575 -51.409 -0.20642 -0.33697 0.008608 -0.51035 -0.89948 -0.011004 -0.89596 -1.1561 -0.15893 -0.43711 -0.44779 -0.15634 -0.065411 -0.19902 -0.038468 -0.023115 0.55362 0 0 0 0 -0.18565 -0.095463 -0.026979 -0.082206 -0.038805
3.6289 -0.041429 -0.036648 0 0.018177 0 0.036207 0 -0.032028 0 0.00082121 -0.15838 -49.748 -0.14316 -0.16537 0.016917 -0.3538 -0.55898 4.1773e-05 -0.6349 -0.6459 -0.12687 -0.15023 0.030747 -0.11378 -0.069984 -0.17122 -0.036919 -0.024169 1.1022 0 0 0 0 -0.17328 -0.03694 -0.032499 0.012855 -0.040616
3.6328 -0.061567 -0.05262 0 -0.061202 0 -0.053503 0 -0.073276 0 -0.09257 -0.18975 -48.02 -0.078125 -0.0011804 0.029009 -0.19557 -0.22701 0.011081 -0.37495 -0.14171 -0.089595 0.13195 0.483 -0.066551 -0.075821 -0.13825 -0.033448 -0.024871 1.6838 0 0 0 0 -0.15551 0.023138 -0.032138 0.10731 -0.038863
3.6367 -0.07619 -0.068364 0 -0.15254 0 -0.15123 0 -0.17009 0 -0.12281 -0.22106 -46.224 -0.013423 0.15338 0.043703 -0.040151 0.090803 0.02268 -0.12074 0.35094 -0.04526 0.40579 0.91001 -0.013569 -0.083458 -0.10266 -0.028879 -0.024207 2.299 0 0 0 0 -0.13233 0.087213 -0.024537 0.19928 -0.030241
3.6406 -0.085391 -0.084876 0 -0.21379 0 -0.21574 0 -0.27103 0 -0.078008 -0.28842 -44.425 0.04661 0.29281 0.059406 0.10278 0.38095 0.036441 0.11591 0.81417 0.0097999 0.66023 1.3081 0.04749 -0.091494 -0.069513 -0.025319 -0.020046 2.9522 0 0 0 0 -0.10554 0.15866 -0.0076682 0.28489 -0.0095687
3.6445 -0.09 -0.098747 0 -0.21163 0 -0.22657 0 -0.31826 0 -0.025183 -0.39537 -42.687 0.10196 0.42086 0.075479 0.23327 0.64652 0.052973 0.33351 1.244 0.070315 0.89429 1.6659 0.11221 -0.096789 -0.039726 -0.023567 -0.013274 3.615 0 0 0 0 -0.079091 0.23247 0.013409 0.36416 0.017333
3.6484 -0.091924 -0.10601 0 -0.14718 0 -0.19335 0 -0.29848 0 -0.03709 -0.50338 -41.023 0.15252 0.53673 0.092475 0.35061 0.88435 0.072483 0.52849 1.6324 0.13291 1.1037 1.967 0.17747 -0.09807 -0.01204 -0.02341 -0.0046004 4.1882 0 0 0 0 -0.053865 0.30446 0.036486 0.43567 0.047028
3.6523 -0.093891 -0.10602 0 -0.061313 0 -0.14809 0 -0.25029 0 -0.11603 -0.56366 -39.387 0.19796 0.63903 0.11085 0.45382 1.0907 0.094706 0.69713 1.971 0.19383 1.2842 2.1964 0.23964 -0.094738 0.015031 -0.024427 0.0051339 4.5373 0 0 0 0 -0.030506 0.37022 0.05938 0.4977 0.07613
3.6563 -0.097243 -0.10158 0 -0.010789 0 -0.12469 0 -0.22327 0 -0.19474 -0.55977 -37.716 0.23646 0.72223 0.1313 0.53881 1.254 0.1185 0.82968 2.2402 0.24615 1.4243 2.3463 0.29151 -0.086829 0.044231 -0.025641 0.014479 4.5915 0 0 0 0 -0.0096653 0.42167 0.078785 0.54546 0.099495
3.6602 -0.099554 -0.095485 0 -0.029018 0 -0.13644 0 -0.23258 0 -0.20888 -0.51849 -35.997 0.26355 0.77827 0.15214 0.59889 1.362 0.13883 0.91699 2.423 0.28024 1.5142 2.4164 0.32255 -0.078862 0.076687 -0.025568 0.021316 4.4074 0 0 0 0 0.0073481 0.45074 0.090735 0.5731 0.1128
3.6641 -0.095591 -0.087711 0 -0.10007 0 -0.16593 0 -0.25361 0 -0.15975 -0.47988 -34.274 0.27751 0.80797 0.17029 0.63367 1.4209 0.15209 0.96466 2.531 0.29548 1.561 2.4109 0.33192 -0.074899 0.10893 -0.024292 0.025392 4.1236 0 0 0 0 0.019336 0.46031 0.095167 0.58219 0.11807
3.668 -0.081978 -0.075772 0 -0.16755 0 -0.1767 0 -0.25581 0 -0.10165 -0.45927 -32.619 0.27629 0.80987 0.18336 0.64058 1.4303 0.15599 0.97249 2.5632 0.29099 1.5653 2.3338 0.31862 -0.076998 0.13766 -0.02224 0.026721 3.8379 0 0 0 0 0.024843 0.45148 0.091897 0.57264 0.11661
3.6719 -0.061064 -0.057856 0 -0.17427 0 -0.14124 0 -0.23409 0 -0.074378 -0.4389 -31.065 0.25833 0.78345 0.18902 0.61777 1.391 0.1488 0.94119 2.52 0.26699 1.5283 2.1865 0.28294 -0.086674 0.15922 -0.020057 0.02557 3.5225 0 0 0 0 0.022534 0.42627 0.081178 0.54513 0.11018
3.6758 -0.039234 -0.035275 0 -0.10369 0 -0.065051 0 -0.20448 0 -0.060525 -0.39284 -29.573 0.22005 0.72431 0.18237 0.55856 1.2957 0.12789 0.86442 2.3821 0.22308 1.4433 1.9697 0.22537 -0.10539 0.16533 -0.019574 0.022781 3.0552 0 0 0 0 0.0097281 0.38666 0.063377 0.49926 0.10142
3.6797 -0.02075 -0.011815 0 0.0082427 0 0.014328 0 -0.17535 0 -0.013903 -0.31502 -28.053 0.17252 0.64769 0.16764 0.47993 1.1659 0.10127 0.75958 2.1766 0.17184 1.3267 1.6859 0.16193 -0.12723 0.15921 -0.021455 0.020434 2.3402 0 0 0 0 -0.007421 0.34212 0.043778 0.44559 0.093104
3.6836 -0.0037291 0.0092745 0 0.099417 0 0.055222 0 -0.13384 0 0.077301 -0.22245 -26.437 0.12238 0.56044 0.14862 0.39113 1.0094 0.073838 0.63319 1.9134 0.11923 1.1834 1.3421 0.10066 -0.14902 0.14518 -0.025379 0.019287 1.4131 0 0 0 0 -0.02424 0.2958 0.024985 0.38851 0.085273
3.6875 0.016914 0.027589 0 0.12506 0 0.044367 0 -0.065878 0 0.16767 -0.13585 -24.743 0.074532 0.46677 0.12851 0.29864 0.82995 0.049182 0.48877 1.598 0.069446 1.015 0.94877 0.047336 -0.16859 0.12693 -0.030875 0.019754 0.44574 0 0 0 0 -0.037038 0.24948 0.0088875 0.33077 0.077525
3.6914 0.042645 0.044974 0 0.085356 0 0.0059579 0 0.01567 0 0.19885 -0.062235 -23.065 0.034665 0.36982 0.11175 0.20911 0.62801 0.031469 0.3276 1.2327 0.026928 0.81971 0.51861 0.0084876 -0.18369 0.1095 -0.037047 0.022098 -0.35624 0 0 0 0 -0.041088 0.20425 -0.0023478 0.27461 0.068681
3.6953 0.068512 0.062759 0 0.019312 0 -0.020508 0 0.073725 0 0.1609 0.0042932 -21.499 0.0050352 0.26732 0.10336 0.12395 0.39847 0.022219 0.14726 0.82211 -0.0062903 0.59226 0.064922 -0.013303 -0.194 0.097391 -0.041979 0.025437 -0.88704 0 0 0 0 -0.034961 0.15877 -0.0076002 0.21934 0.056269
3.6992 0.087912 0.079656 0 -0.025629 0 -0.012646 0 0.083917 0 0.10215 0.070661 -20.049 -0.021958 0.15515 0.10098 0.035409 0.14524 0.015706 -0.049215 0.38572 -0.035166 0.34051 -0.39944 -0.027385 -0.20225 0.086681 -0.045146 0.0283 -1.2107 0 0 0 0 -0.027083 0.11081 -0.0096382 0.1618 0.040306
3.7031 0.099524 0.092396 0 -0.022571 0 0.021786 0 0.065832 0 0.078318 0.13836 -18.618 -0.051674 0.029703 0.10239 -0.062787 -0.13137 0.0083269 -0.26159 -0.069773 -0.062441 0.067676 -0.86304 -0.039004 -0.2093 0.073146 -0.046556 0.030023 -1.5131 0 0 0 0 -0.023637 0.05882 -0.0098766 0.099769 0.020974
3.707 0.10816 0.098489 0 0.026009 0 0.060514 0 0.069754 0 0.098535 0.20691 -17.09 -0.089587 -0.11195 0.10483 -0.17673 -0.42983 -0.0035111 -0.48881 -0.5375 -0.090863 -0.22169 -1.3163 -0.053499 -0.21571 0.052192 -0.04642 0.030091 -1.9654 0 0 0 0 -0.030932 0.0013879 -0.0097817 0.031144 -0.0012738
3.7109 0.11842 0.098533 0 0.098415 0 0.091621 0 0.12783 0 0.12585 0.27762 -15.43 -0.14606 -0.27467 0.10237 -0.31791 -0.7468 -0.025937 -0.72841 -1.0075 -0.12465 -0.51761 -1.7504 -0.079865 -0.22058 0.014302 -0.045397 0.028008 -2.5961 0 0 0 0 -0.061278 -0.0645 -0.011671 -0.048316 -0.025454
3.7148 0.12877 0.096108 0 0.16848 0 0.12088 0 0.22006 0 0.1257 0.35016 -13.712 -0.21939 -0.44737 0.091354 -0.479 -1.063 -0.057566 -0.96635 -1.4649 -0.16372 -0.79975 -2.1547 -0.1192 -0.22187 -0.038076 -0.044666 0.02511 -3.2742 0 0 0 0 -0.11182 -0.13713 -0.016614 -0.13675 -0.04929
3.7188 0.13354 0.095517 0 0.21393 0 0.15597 0 0.29241 0 0.10366 0.41752 -12.036 -0.30247 -0.61903 0.072625 -0.64796 -1.365 -0.094219 -1.1925 -1.9008 -0.20581 -1.0569 -2.5149 -0.16789 -0.21904 -0.096726 -0.044431 0.022458 -3.8173 0 0 0 0 -0.17322 -0.21362 -0.024486 -0.23083 -0.071779
3.7227 0.13057 0.099261 0 0.21938 0 0.18831 0 0.30906 0 0.091023 0.46902 -10.426 -0.38917 -0.78114 0.047402 -0.81488 -1.6422 -0.13257 -1.3984 -2.3058 -0.24902 -1.2803 -2.8152 -0.22297 -0.21226 -0.15435 -0.044637 0.020703 -4.1341 0 0 0 0 -0.2375 -0.29137 -0.035276 -0.32768 -0.092232
3.7266 0.12493 0.10687 0 0.18076 0 0.19587 0 0.28444 0 0.10099 0.5 -8.8125 -0.47118 -0.92335 0.017903 -0.96693 -1.8819 -0.16833 -1.5741 -2.6677 -0.29078 -1.4596 -3.0438 -0.28041 -0.20233 -0.20107 -0.045019 0.020478 -4.2748 0 0 0 0 -0.29396 -0.36677 -0.048963 -0.42342 -0.10993
3.7305 0.12346 0.1154 0 0.11174 0 0.16643 0 0.26315 0 0.11164 0.51581 -7.1181 -0.53123 -1.0284 -0.0095639 -1.0799 -2.0597 -0.19414 -1.6997 -2.9539 -0.32602 -1.5773 -3.1979 -0.33239 -0.19405 -0.21876 -0.044685 0.021929 -4.35 0 0 0 0 -0.32269 -0.4301 -0.065578 -0.50747 -0.12322
3.7344 0.12609 0.12098 0 0.044116 0 0.11615 0 0.27228 0 0.097092 0.52364 -5.3499 -0.56826 -1.1051 -0.030742 -1.1579 -2.1884 -0.21076 -1.7854 -3.1714 -0.35416 -1.652 -3.2839 -0.3763 -0.19156 -0.21309 -0.043437 0.023617 -4.411 0 0 0 0 -0.32685 -0.47805 -0.083289 -0.57474 -0.13244
3.7383 0.12491 0.12087 0 0.014597 0 0.081183 0 0.29792 0 0.067774 0.52141 -3.5975 -0.5818 -1.1563 -0.043946 -1.2024 -2.2691 -0.21858 -1.8325 -3.3156 -0.37434 -1.6878 -3.311 -0.41085 -0.19635 -0.18903 -0.041368 0.024875 -4.4143 0 0 0 0 -0.31009 -0.50766 -0.10084 -0.62067 -0.13697
3.7422 0.11336 0.11525 0 0.042674 0 0.087325 0 0.30723 0 0.066575 0.49888 -1.9336 -0.57268 -1.1854 -0.04814 -1.2164 -2.3036 -0.21832 -1.8429 -3.3835 -0.38583 -1.6892 -3.2847 -0.43503 -0.20895 -0.1531 -0.038664 0.025199 -4.2977 0 0 0 0 -0.27772 -0.51674 -0.11677 -0.64135 -0.1362
3.7461 0.095495 0.10762 0 0.11495 0 0.12619 0 0.28658 0 0.11904 0.45174 -0.32664 -0.54123 -1.1935 -0.041857 -1.2018 -2.2862 -0.20998 -1.8142 -3.3595 -0.38576 -1.656 -3.2048 -0.44568 -0.22861 -0.11757 -0.035779 0.024244 -4.0669 0 0 0 0 -0.23981 -0.49991 -0.12767 -0.62746 -0.12814
3.75 0.08374 0.10278 0 0.1898 0 0.16141 0 0.2518 0 0.19307 0.3923 1.3353 -0.49705 -1.1832 -0.028825 -1.1683 -2.2238 -0.19505 -1.755 -3.2573 -0.37364 -1.5951 -3.0693 -0.44206 -0.24739 -0.096346 -0.033278 0.023471 -3.7851 0 0 0 0 -0.21052 -0.4621 -0.13028 -0.58274 -0.11318
3.7539 0.086067 0.10281 0 0.22164 0 0.15942 0 0.22332 0 0.21913 0.34164 3.1319 -0.44717 -1.1544 -0.013016 -1.1211 -2.1253 -0.17457 -1.6743 -3.0992 -0.35116 -1.512 -2.8792 -0.42536 -0.25955 -0.089361 -0.031097 0.024404 -3.4807 0 0 0 0 -0.19186 -0.41157 -0.12482 -0.51825 -0.093573
3.7578 0.096274 0.10432 0 0.18878 0 0.11671 0 0.20005 0 0.15738 0.30957 5.028 -0.39469 -1.1038 0.0033665 -1.0601 -1.9926 -0.14881 -1.5749 -2.8935 -0.31901 -1.408 -2.6398 -0.39544 -0.26165 -0.094345 -0.029052 0.02806 -3.0975 0 0 0 0 -0.18294 -0.35271 -0.11165 -0.44072 -0.070856
3.7617 0.098844 0.099952 0 0.10617 0 0.060151 0 0.16483 0 0.04292 0.28401 6.9096 -0.34219 -1.028 0.0182 -0.98474 -1.8275 -0.11817 -1.4598 -2.649 -0.27831 -1.2836 -2.3569 -0.35247 -0.25085 -0.10688 -0.026863 0.035342 -2.5657 0 0 0 0 -0.18099 -0.29016 -0.091793 -0.35778 -0.046891
3.7656 0.084228 0.084397 0 0.015406 0 0.023064 0 0.1127 0 -0.041455 0.24253 8.6975 -0.29229 -0.91435 0.02776 -0.88722 -1.624 -0.084521 -1.3274 -2.365 -0.23157 -1.1339 -2.0345 -0.29608 -0.22308 -0.11408 -0.023788 0.047349 -1.917 0 0 0 0 -0.17658 -0.23076 -0.068816 -0.28392 -0.026341
3.7695 0.058523 0.06001 0 -0.040332 0 0.019803 0 0.06436 0 -0.041599 0.17453 10.417 -0.24459 -0.77924 0.032835 -0.77566 -1.4001 -0.053596 -1.1842 -2.0578 -0.18635 -0.96893 -1.6763 -0.23669 -0.18862 -0.10946 -0.019975 0.06057 -1.2953 0 0 0 0 -0.16396 -0.17652 -0.04914 -0.2233 -0.011398
3.7734 0.037066 0.036594 0 -0.04012 0 0.039038 0 0.044771 0 0.018168 0.090596 12.158 -0.1986 -0.63079 0.034024 -0.65411 -1.1615 -0.028498 -1.0302 -1.7287 -0.14589 -0.79084 -1.2902 -0.17923 -0.15237 -0.09332 -0.015675 0.073008 -0.82264 0 0 0 0 -0.14324 -0.12724 -0.03521 -0.17497 -0.0027858
3.7773 0.028699 0.024169 0 0.0052327 0 0.056608 0 0.050546 0 0.061633 0.010555 13.973 -0.15364 -0.47739 0.032187 -0.52695 -0.91404 -0.011674 -0.8655 -1.3789 -0.11273 -0.60139 -0.89073 -0.12811 -0.11894 -0.067554 -0.011179 0.08284 -0.46038 0 0 0 0 -0.11573 -0.08231 -0.028658 -0.13652 -0.00066885
3.7813 0.027361 0.024344 0 0.061604 0 0.053706 0 0.046448 0 0.036133 -0.054971 15.836 -0.1083 -0.33154 0.028809 -0.4008 -0.66512 -0.0064526 -0.68761 -1.0078 -0.089958 -0.40084 -0.49604 -0.08958 -0.095001 -0.037486 -0.0069886 0.087354 -0.037271 0 0 0 0 -0.085472 -0.04055 -0.031059 -0.10215 -0.0048934
3.7852 0.019324 0.028018 0 0.09142 0 0.026661 0 -0.00043015 0 -0.039028 -0.10965 17.691 -0.059569 -0.20524 0.027143 -0.283 -0.42537 -0.010177 -0.49649 -0.62314 -0.075084 -0.19037 -0.12143 -0.064937 -0.085399 -0.013995 -0.0034907 0.085831 0.56575 0 0 0 0 -0.060176 0.00040683 -0.038777 -0.059572 -0.011469
3.7891 -0.0025785 0.022014 0 0.073394 0 -0.014931 0 -0.084242 0 -0.097465 -0.16097 19.527 -0.0063027 -0.094944 0.028709 -0.17271 -0.19855 -0.015489 -0.29786 -0.23827 -0.061447 0.026206 0.22432 -0.047159 -0.087173 0.00066689 -0.00038769 0.081159 1.2714 0 0 0 0 -0.040723 0.041349 -0.046486 -0.0051206 -0.016343
3.793 -0.033071 -0.00077283 0 0.011731 0 -0.056749 0 -0.16222 0 -0.095144 -0.20993 21.384 0.051904 0.0027829 0.034148 -0.068507 0.012418 -0.017912 -0.096139 0.13727 -0.044939 0.24593 0.53778 -0.031572 -0.098717 0.0072727 0.0025563 0.075213 1.8745 0 0 0 0 -0.025919 0.082103 -0.051522 0.061509 -0.017364
3.7969 -0.061941 -0.036429 0 -0.06915 0 -0.088842 0 -0.1946 0 -0.053014 -0.25317 23.29 0.11494 0.092743 0.043721 0.031713 0.20513 -0.013067 0.10333 0.49351 -0.021522 0.46506 0.81697 -0.013074 -0.11782 0.0080601 0.0055995 0.070041 2.2604 0 0 0 0 -0.013522 0.12222 -0.051608 0.13892 -0.012712
3.8008 -0.085076 -0.074137 0 -0.13986 0 -0.11091 0 -0.18135 0 -0.032653 -0.29149 25.207 0.18039 0.1838 0.056993 0.1313 0.3709 0.0063268 0.28503 0.80497 0.015845 0.67053 1.0591 0.018023 -0.14048 0.010783 0.0089516 0.069334 2.5305 0 0 0 0 0.0028938 0.15988 -0.044302 0.21956 0.00022314
3.8047 -0.10655 -0.10498 0 -0.18113 0 -0.13082 0 -0.15882 0 -0.073784 -0.33017 27.063 0.24117 0.27936 0.069988 0.23013 0.51448 0.034925 0.44027 1.0705 0.06242 0.85119 1.2611 0.060515 -0.15992 0.021832 0.011947 0.072711 2.8856 0 0 0 0 0.02544 0.19459 -0.034249 0.29049 0.017124
3.8086 -0.13091 -0.12742 0 -0.19006 0 -0.15627 0 -0.16254 0 -0.15778 -0.36886 28.833 0.29284 0.37547 0.080553 0.32449 0.63731 0.067283 0.5657 1.2912 0.11298 1.0005 1.4218 0.11009 -0.17285 0.041217 0.013865 0.078669 3.3898 0 0 0 0 0.051531 0.22645 -0.024666 0.34666 0.034736
3.8125 -0.15619 -0.14548 0 -0.17612 0 -0.1853 0 -0.19632 0 -0.22999 -0.39551 30.575 0.33184 0.46709 0.087149 0.41016 0.73981 0.098606 0.65899 1.4675 0.16265 1.1132 1.5413 0.16221 -0.1767 0.067803 0.014088 0.085738 3.8818 0 0 0 0 0.077879 0.25559 -0.017982 0.38505 0.050301
3.8164 -0.1764 -0.16318 0 -0.1532 0 -0.20542 0 -0.23655 0 -0.25301 -0.39601 32.372 0.35335 0.54454 0.087998 0.47953 0.82061 0.12207 0.71678 1.5978 0.20403 1.181 1.6207 0.2095 -0.16797 0.098482 0.011716 0.091659 4.1397 0 0 0 0 0.098312 0.28206 -0.017126 0.40295 0.060012
3.8203 -0.18992 -0.18137 0 -0.1344 0 -0.20515 0 -0.26082 0 -0.23595 -0.37085 34.248 0.3558 0.59248 0.083478 0.52244 0.87848 0.13045 0.74311 1.684 0.22713 1.2028 1.6618 0.24015 -0.14519 0.12595 0.0065542 0.093593 4.1181 0 0 0 0 0.10348 0.30591 -0.022926 0.40541 0.060091
3.8242 -0.20301 -0.19952 0 -0.13138 0 -0.18908 0 -0.2676 0 -0.21549 -0.33797 36.137 0.34893 0.61563 0.077848 0.54535 0.92041 0.12849 0.75516 1.7419 0.23498 1.2005 1.6691 0.2552 -0.11574 0.14856 0.00057618 0.092575 3.9905 0 0 0 0 0.096783 0.32758 -0.030966 0.40459 0.05375
3.8281 -0.22357 -0.21908 0 -0.15371 0 -0.18012 0 -0.26973 0 -0.21547 -0.31522 37.953 0.33775 0.61805 0.073675 0.55235 0.94809 0.11973 0.75971 1.7753 0.23008 1.1844 1.6512 0.25659 -0.084247 0.16726 -0.0049059 0.089767 3.955 0 0 0 0 0.082125 0.34678 -0.038618 0.40555 0.043279
3.832 -0.25213 -0.24348 0 -0.20465 0 -0.20245 0 -0.27627 0 -0.22914 -0.30138 39.666 0.32731 0.60568 0.073482 0.54868 0.96335 0.10836 0.76306 1.7875 0.21608 1.1647 1.6196 0.24762 -0.055774 0.18381 -0.0085557 0.086612 4.0327 0 0 0 0 0.064604 0.36324 -0.043285 0.41249 0.031424
3.8359 -0.28058 -0.2744 0 -0.27561 0 -0.25843 0 -0.28578 0 -0.23793 -0.27952 41.318 0.32531 0.59117 0.081906 0.54428 0.96688 0.10237 0.77268 1.7788 0.20072 1.1569 1.5853 0.23628 -0.040687 0.20266 -0.0078678 0.086163 4.0923 0 0 0 0 0.055736 0.37601 -0.04069 0.42959 0.02391
3.8398 -0.3004 -0.30832 0 -0.34606 0 -0.32237 0 -0.29492 0 -0.23973 -0.2413 42.961 0.3322 0.58921 0.09825 0.5492 0.96521 0.10577 0.78962 1.7598 0.19384 1.1671 1.5571 0.23375 -0.042123 0.22482 -0.0032963 0.089598 4.0592 0 0 0 0 0.0618 0.38631 -0.031784 0.45141 0.024659
3.8438 -0.31134 -0.33787 0 -0.39267 0 -0.36049 0 -0.30616 0 -0.25284 -0.20394 44.596 0.34412 0.60145 0.11992 0.56412 0.96252 0.11682 0.81169 1.738 0.19791 1.1915 1.542 0.24294 -0.056406 0.24612 0.0034337 0.095778 4.0454 0 0 0 0 0.07947 0.39542 -0.019191 0.47271 0.03346
3.8477 -0.32149 -0.35726 0 -0.40279 0 -0.36013 0 -0.32262 0 -0.29273 -0.19672 46.179 0.35784 0.62688 0.14492 0.58819 0.96181 0.13358 0.8373 1.7194 0.21386 1.2269 1.5467 0.26484 -0.079622 0.26194 0.010877 0.10349 4.2305 0 0 0 0 0.10464 0.40422 -0.0048521 0.48994 0.049734
3.8516 -0.3393 -0.36708 0 -0.38247 0 -0.34056 0 -0.3385 0 -0.35087 -0.22893 47.675 0.36905 0.66175 0.1707 0.61878 0.96652 0.15299 0.86455 1.7112 0.24167 1.268 1.5764 0.29921 -0.10566 0.26538 0.01711 0.11087 4.6285 0 0 0 0 0.13057 0.41368 0.0088481 0.49928 0.072174
3.8555 -0.36616 -0.37392 0 -0.35264 0 -0.33423 0 -0.34127 0 -0.40102 -0.27571 49.094 0.3719 0.69277 0.19313 0.64811 0.98283 0.16962 0.89164 1.7274 0.2776 1.3056 1.632 0.34096 -0.11963 0.24405 0.019013 0.1143 5.0318 0 0 0 0 0.14323 0.42458 0.018775 0.49774 0.096724
3.8594 -0.3965 -0.38531 0 -0.33653 0 -0.357 0 -0.32633 0 -0.42608 -0.30104 50.472 0.37007 0.71235 0.21194 0.67231 1.0096 0.18324 0.91906 1.766 0.31371 1.3381 1.7091 0.38128 -0.11718 0.20669 0.017635 0.1141 5.2235 0 0 0 0 0.14324 0.43582 0.025922 0.49192 0.1192
3.8633 -0.42333 -0.40442 0 -0.34787 0 -0.39678 0 -0.30678 0 -0.43441 -0.29531 51.824 0.36739 0.72018 0.22758 0.69204 1.0473 0.1955 0.94815 1.8272 0.34735 1.3678 1.8009 0.41729 -0.098319 0.16098 0.014161 0.11125 5.2265 0 0 0 0 0.13491 0.4466 0.03121 0.48575 0.13842
3.8672 -0.44309 -0.4288 0 -0.38661 0 -0.43086 0 -0.30455 0 -0.44748 -0.28559 53.128 0.36816 0.71814 0.24079 0.70913 1.0962 0.20854 0.98053 1.9107 0.37654 1.3987 1.9048 0.44699 -0.064968 0.11603 0.010042 0.10706 5.2966 0 0 0 0 0.12419 0.45626 0.035655 0.48322 0.15377
3.8711 -0.45645 -0.45338 0 -0.44229 0 -0.45155 0 -0.33103 0 -0.47355 -0.30547 54.358 0.38112 0.71467 0.25287 0.72984 1.1597 0.22703 1.0206 2.0193 0.39961 1.441 2.0255 0.46899 -0.023496 0.090681 0.0081981 0.10445 5.6492 0 0 0 0 0.12496 0.46414 0.040771 0.49141 0.1652
3.875 -0.46701 -0.47448 0 -0.49982 0 -0.47176 0 -0.37849 0 -0.49836 -0.35735 55.515 0.41029 0.7276 0.26501 0.76293 1.2398 0.25275 1.0734 2.151 0.41941 1.5064 2.171 0.48736 0.010217 0.098904 0.010803 0.10608 6.2246 0 0 0 0 0.14868 0.47241 0.047057 0.51392 0.1755
3.8789 -0.47973 -0.49141 0 -0.54413 0 -0.50478 0 -0.43038 0 -0.50342 -0.41022 56.615 0.4511 0.76375 0.27663 0.80967 1.337 0.28197 1.1412 2.3045 0.43878 1.5957 2.3469 0.50535 0.029468 0.13457 0.01682 0.11124 6.7573 0 0 0 0 0.19021 0.4842 0.053728 0.54896 0.18645
3.8828 -0.49829 -0.50519 0 -0.56395 0 -0.54213 0 -0.47652 0 -0.48967 -0.43633 57.664 0.49963 0.82656 0.2868 0.87015 1.4538 0.31104 1.2271 2.4821 0.45907 1.7096 2.5523 0.52423 0.031476 0.1908 0.025032 0.11883 7.0715 0 0 0 0 0.24295 0.50236 0.060232 0.59592 0.1987
3.8867 -0.5203 -0.51617 0 -0.55591 0 -0.55724 0 -0.51517 0 -0.47768 -0.44473 58.637 0.55074 0.91731 0.29434 0.9432 1.5927 0.33545 1.3339 2.687 0.48133 1.8469 2.7823 0.54475 0.015375 0.25735 0.033709 0.12717 7.259 0 0 0 0 0.29735 0.52991 0.065984 0.65367 0.21261
3.8906 -0.53459 -0.52314 0 -0.52748 0 -0.53449 0 -0.54323 0 -0.48278 -0.47143 59.508 0.59298 1.0352 0.29599 1.0255 1.7642 0.3436 1.4722 2.9342 0.50553 2.0054 3.0323 0.5655 -0.015186 0.30569 0.038203 0.13144 7.5335 0 0 0 0 0.32622 0.5751 0.070777 0.72264 0.22735
3.8945 -0.52663 -0.52476 0 -0.49513 0 -0.49323 0 -0.55273 0 -0.4941 -0.53543 60.277 0.62491 1.1582 0.29374 1.1086 1.955 0.33809 1.6288 3.209 0.5286 2.1674 3.2985 0.58375 -0.043779 0.3235 0.03779 0.13046 7.9406 0 0 0 0 0.32543 0.63241 0.076183 0.79677 0.24079
3.8984 -0.49157 -0.52187 0 -0.47657 0 -0.47755 0 -0.54272 0 -0.48378 -0.61128 60.969 0.649 1.278 0.28921 1.1914 2.1593 0.32218 1.7967 3.5039 0.54868 2.3266 3.5749 0.59867 -0.064003 0.30966 0.033149 0.12465 8.2803 0 0 0 0 0.29907 0.69861 0.083096 0.87408 0.25191
3.9023 -0.44374 -0.51865 0 -0.48139 0 -0.51651 0 -0.53145 0 -0.43846 -0.65332 61.606 0.66903 1.3874 0.2843 1.2735 2.3701 0.30018 1.9675 3.8099 0.56409 2.4773 3.8501 0.60999 -0.070957 0.26662 0.025535 0.115 8.3525 0 0 0 0 0.25476 0.76975 0.092091 0.9525 0.2599
3.9063 -0.4108 -0.52089 0 -0.50644 0 -0.59213 0 -0.54724 0 -0.3786 -0.64817 62.189 0.69333 1.4776 0.28248 1.3567 2.5761 0.28028 2.1263 4.1111 0.57209 2.6116 4.1087 0.61825 -0.059017 0.20227 0.017814 0.10391 8.2477 0 0 0 0 0.21014 0.83891 0.10353 1.0288 0.26353
3.9102 -0.41368 -0.53217 0 -0.53901 0 -0.64917 0 -0.60039 0 -0.3433 -0.6367 62.713 0.73412 1.5463 0.28746 1.4449 2.7612 0.27425 2.2523 4.3813 0.57184 2.7259 4.3375 0.62729 -0.031453 0.14131 0.015187 0.096312 8.3231 0 0 0 0 0.19705 0.89533 0.11477 1.098 0.26254
3.9141 -0.44916 -0.55061 0 -0.5649 0 -0.64183 0 -0.66563 0 -0.35657 -0.67612 63.191 0.79092 1.6003 0.29816 1.5372 2.9225 0.28239 2.3437 4.6129 0.56603 2.8243 4.5293 0.6395 0.0028936 0.096108 0.018604 0.0936 8.8518 0 0 0 0 0.22065 0.93674 0.12274 1.1584 0.25804
3.918 -0.49215 -0.56899 0 -0.57573 0 -0.57584 0 -0.69994 0 -0.41128 -0.77839 63.643 0.86107 1.6418 0.31328 1.6311 3.058 0.30311 2.4004 4.8014 0.55618 2.9081 4.6831 0.65563 0.039918 0.070137 0.027876 0.095896 9.7128 0 0 0 0 0.27889 0.96216 0.12554 1.2087 0.25032
3.9219 -0.51666 -0.5787 0 -0.57175 0 -0.50629 0 -0.68294 0 -0.48558 -0.89015 64.057 0.93975 1.6731 0.33089 1.7228 3.1675 0.33313 2.4249 4.9447 0.54406 2.9788 4.8002 0.67581 0.075796 0.063956 0.042055 0.10267 10.468 0 0 0 0 0.36493 0.97181 0.12157 1.248 0.23975
3.9258 -0.51577 -0.57463 0 -0.56041 0 -0.49153 0 -0.63837 0 -0.56825 -0.93905 64.373 1.0108 1.694 0.34591 1.7988 3.2477 0.36247 2.4246 5.0371 0.5334 3.0347 4.8831 0.69802 0.10573 0.07128 0.057333 0.11143 10.76 0 0 0 0 0.45227 0.96688 0.10888 1.2732 0.22681
3.9297 -0.5018 -0.55707 0 -0.55213 0 -0.54356 0 -0.61133 0 -0.6596 -0.90167 64.517 1.0586 1.7084 0.35461 1.8516 3.3107 0.38074 2.4246 5.1044 0.52758 3.0803 4.9363 0.71696 0.12959 0.075324 0.068065 0.11785 10.61 0 0 0 0 0.50731 0.95876 0.093649 1.2893 0.21445
3.9336 -0.48815 -0.5293 0 -0.55384 0 -0.61794 0 -0.62274 0 -0.74697 -0.82509 64.47 1.078 1.7177 0.35646 1.879 3.3589 0.38584 2.4341 5.1566 0.52794 3.1162 4.966 0.73016 0.14654 0.072498 0.072373 0.12075 10.322 0 0 0 0 0.52081 0.95229 0.080238 1.2982 0.20492
3.9375 -0.47322 -0.49369 0 -0.56201 0 -0.64991 0 -0.6483 0 -0.78959 -0.78092 64.296 1.0663 1.7232 0.35152 1.8797 3.3921 0.37749 2.4575 5.199 0.53533 3.142 4.9751 0.73591 0.15506 0.06271 0.069325 0.11972 10.12 0 0 0 0 0.4897 0.95056 0.072213 1.3008 0.20028
3.9414 -0.44347 -0.45055 0 -0.5596 0 -0.60338 0 -0.64415 0 -0.74195 -0.79861 64.097 1.0216 1.7263 0.34053 1.8523 3.4057 0.35724 2.4967 5.2334 0.55066 3.1553 4.9562 0.73223 0.15134 0.050374 0.058472 0.11498 9.9166 0 0 0 0 0.41593 0.95629 0.074359 1.2967 0.2037
3.9453 -0.3917 -0.40113 0 -0.52284 0 -0.49226 0 -0.59114 0 -0.59987 -0.84294 63.936 0.95433 1.728 0.32724 1.8016 3.3855 0.33443 2.5355 5.2457 0.57125 3.1491 4.8901 0.71946 0.12863 0.052835 0.043497 0.1097 9.4555 0 0 0 0 0.32983 0.96659 0.089256 1.2822 0.2178
3.9492 -0.32973 -0.351 0 -0.43778 0 -0.36239 0 -0.51095 0 -0.41957 -0.85262 63.797 0.88362 1.7259 0.31491 1.7394 3.3292 0.31652 2.5529 5.222 0.59046 3.1221 4.7534 0.70166 0.090706 0.076317 0.029754 0.10667 8.6296 0 0 0 0 0.26226 0.97332 0.11 1.256 0.23781
3.9531 -0.28098 -0.30912 0 -0.31655 0 -0.25668 0 -0.44013 0 -0.28123 -0.79631 63.622 0.81719 1.7151 0.3043 1.6682 3.2319 0.30529 2.535 5.1476 0.60363 3.0693 4.5315 0.67964 0.040615 0.12108 0.019598 0.10679 7.6094 0 0 0 0 0.22474 0.97073 0.13189 1.2158 0.26009
3.957 -0.26031 -0.2823 0 -0.19878 0 -0.19447 0 -0.39444 0 -0.22605 -0.69142 63.37 0.76122 1.6898 0.29555 1.5896 3.0889 0.30108 2.4694 5.008 0.60605 2.9856 4.2256 0.65378 -0.01719 0.18447 0.014882 0.11051 6.662 0 0 0 0 0.2243 0.95314 0.14987 1.1594 0.28044
3.9609 -0.26166 -0.26974 0 -0.13181 0 -0.175 0 -0.36283 0 -0.22759 -0.57529 63.04 0.72112 1.6318 0.28707 1.4987 2.8849 0.29994 2.3301 4.7644 0.5869 2.8532 3.8494 0.62144 -0.070966 0.254 0.017645 0.11726 5.888 0 0 0 0 0.26122 0.90806 0.15361 1.0802 0.28906
3.9648 -0.26526 -0.26338 0 -0.14022 0 -0.19087 0 -0.33188 0 -0.22577 -0.46686 62.645 0.68637 1.5335 0.2754 1.391 2.6317 0.29182 2.1316 4.4262 0.54602 2.673 3.4203 0.58028 -0.10662 0.30525 0.02403 0.12332 5.1751 0 0 0 0 0.30005 0.83746 0.14062 0.98311 0.28094
3.9688 -0.25578 -0.25422 0 -0.20714 0 -0.23286 0 -0.30517 0 -0.18789 -0.35913 62.188 0.64762 1.3973 0.2594 1.2654 2.3404 0.27284 1.8922 4.0125 0.48789 2.4504 2.9534 0.5298 -0.12075 0.32937 0.030842 0.12676 4.3856 0 0 0 0 0.3198 0.7478 0.11409 0.87348 0.25746
3.9727 -0.23283 -0.23868 0 -0.28298 0 -0.28445 0 -0.29138 0 -0.13429 -0.24326 61.657 0.59834 1.2257 0.2387 1.1214 2.0172 0.2414 1.6241 3.5356 0.41625 2.1889 2.4634 0.47002 -0.11249 0.32233 0.035968 0.12649 3.5321 0 0 0 0 0.30826 0.64418 0.076975 0.75507 0.22041
3.9766 -0.20589 -0.21916 0 -0.31667 0 -0.31931 0 -0.27798 0 -0.10613 -0.13088 61.06 0.53131 1.0236 0.21347 0.95943 1.6684 0.19714 1.3415 3.0108 0.33636 1.8922 1.9678 0.40149 -0.08294 0.28249 0.037154 0.12162 2.7407 0 0 0 0 0.25483 0.53335 0.033662 0.63233 0.17312
3.9805 -0.18221 -0.19901 0 -0.28664 0 -0.31154 0 -0.2301 0 -0.11538 -0.048201 60.429 0.44065 0.80878 0.18692 0.78592 1.3049 0.14685 1.0656 2.4678 0.26035 1.572 1.4857 0.32926 -0.043648 0.22074 0.032448 0.11262 2.0805 0 0 0 0 0.1633 0.42954 -0.0060048 0.51338 0.12561
3.9844 -0.16157 -0.17809 0 -0.20936 0 -0.25241 0 -0.12614 0 -0.13302 -0.009683 59.795 0.34028 0.6051 0.16344 0.61479 0.94329 0.10203 0.80448 1.9371 0.19533 1.2514 1.03 0.26137 -0.011791 0.16111 0.024906 0.10293 1.4922 0 0 0 0 0.068954 0.33944 -0.036986 0.40211 0.086165
3.9883 -0.14105 -0.15386 0 -0.12229 0 -0.15818 0 0.0065334 0 -0.12517 -0.00092319 59.162 0.23841 0.42254 0.145 0.45225 0.59205 0.067523 0.55982 1.4297 0.14353 0.94125 0.60221 0.20161 0.006198 0.11201 0.016186 0.094033 0.89877 0 0 0 0 -0.011774 0.26509 -0.057963 0.30018 0.057358
3.9922 -0.12105 -0.12643 0 -0.057676 0 -0.061725 0 0.10145 0 -0.092863 0.012201 58.506 0.14334 0.26876 0.13299 0.30353 0.25918 0.046849 0.33216 0.9545 0.10585 0.65101 0.19593 0.15303 0.0059855 0.079325 0.0079262 0.087149 0.33494 0 0 0 0 -0.065097 0.20713 -0.068606 0.20877 0.040456
3.9961 -0.10464 -0.101 0 -0.02764 0 0.0043267 0 0.10827 0 -0.069954 0.058911 57.809 0.069623 0.15406 0.12907 0.17647 -0.039105 0.04366 0.12305 0.52507 0.082408 0.39727 -0.19088 0.11997 -0.0157 0.06686 0.0025905 0.083784 -0.094371 0 0 0 0 -0.073733 0.16551 -0.069323 0.13054 0.035519
4 -0.092141 -0.083911 0 -0.02686 0 0.020317 0 0.041471 0 -0.083878 0.1459 57.08 0.02301 0.067356 0.12967 0.068744 -0.29513 0.049535 -0.069992 0.1387 0.064735 0.18376 -0.54679 0.098118 -0.045789 0.061546 0.00087159 0.083195 -0.38323 0 0 0 0 -0.051532 0.13087 -0.066286 0.063955 0.034098
4.0039 -0.079735 -0.076063 0 -0.043541 0 -0.01537 0 -0.028286 0 -0.12576 0.2566 56.343 -0.0026558 -0.0056789 0.13088 -0.025398 -0.5127 0.055897 -0.24737 -0.21119 0.04708 0.0036092 -0.84896 0.081347 -0.072973 0.0534 0.0015651 0.083984 -0.68807 0 0 0 0 -0.020661 0.096923 -0.063415 0.0068747 0.030539
4.0078 -0.064663 -0.071361 0 -0.06593 0 -0.084242 0 -0.034595 0 -0.16163 0.36053 55.606 -0.011659 -0.072078 0.13037 -0.10782 -0.69199 0.058032 -0.40628 -0.52313 0.027007 -0.14531 -1.0754 0.066309 -0.091323 0.038502 0.0038298 0.085434 -1.1629 0 0 0 0 0.0056753 0.061169 -0.06248 -0.040789 0.022316
4.0117 -0.050508 -0.062764 0 -0.081938 0 -0.14811 0 0.030452 0 -0.16679 0.42389 54.849 -0.0097078 -0.13825 0.12595 -0.18006 -0.83418 0.051785 -0.54307 -0.79444 0.0029049 -0.26582 -1.2171 0.049788 -0.096044 0.014725 0.0066506 0.086861 -1.7371 0 0 0 0 0.014651 0.022034 -0.064742 -0.078925 0.0077701
4.0156 -0.044832 -0.050148 0 -0.079611 0 -0.16087 0 0.11806 0 -0.14172 0.42166 54.058 -0.0071253 -0.20624 0.11413 -0.23655 -0.93127 0.033285 -0.64 -0.99584 -0.023873 -0.35308 -1.2799 0.028606 -0.084227 -0.010903 0.0083439 0.087769 -2.1177 0 0 0 0 -0.0094082 -0.017659 -0.070773 -0.10289 -0.012164
4.0195 -0.050828 -0.041358 0 -0.054323 0 -0.097017 0 0.17236 0 -0.096734 0.35269 53.243 -0.010569 -0.26779 0.098011 -0.27732 -0.99926 0.011368 -0.70369 -1.1349 -0.04763 -0.4179 -1.2776 0.0060356 -0.069487 -0.024896 0.0087665 0.08859 -2.062 0 0 0 0 -0.047412 -0.051045 -0.077668 -0.11612 -0.030597
4.0234 -0.062624 -0.044596 0 -0.017358 0 0.018327 0 0.1746 0 -0.034923 0.24874 52.432 -0.020066 -0.31549 0.079207 -0.29962 -1.0381 -0.0093559 -0.73378 -1.207 -0.06558 -0.45922 -1.2228 -0.015422 -0.057774 -0.021917 0.0081512 0.089567 -1.6395 0 0 0 0 -0.088441 -0.074 -0.084327 -0.11895 -0.044755
4.0273 -0.070334 -0.059663 0 0.0059907 0 0.10878 0 0.14261 0 0.037834 0.16213 51.632 -0.034414 -0.34256 0.059393 -0.30141 -1.047 -0.024818 -0.73074 -1.209 -0.075582 -0.47551 -1.1234 -0.033364 -0.053743 0.00087765 0.0068023 0.090861 -1.1761 0 0 0 0 -0.12253 -0.083189 -0.089852 -0.11197 -0.052702
4.0313 -0.069827 -0.077355 0 -0.0070581 0 0.0915 0 0.098115 0 0.089901 0.1316 50.817 -0.049417 -0.33697 0.041071 -0.27803 -1.0177 -0.029499 -0.69181 -1.1299 -0.074824 -0.45911 -0.98432 -0.043869 -0.0622 0.04447 0.0052352 0.092555 -0.91539 0 0 0 0 -0.1362 -0.07339 -0.093251 -0.095116 -0.052738
4.0352 -0.066642 -0.088107 0 -0.057052 0 -0.057577 0 0.045089 0 0.069912 0.15052 49.956 -0.05589 -0.29567 0.027064 -0.23219 -0.94368 -0.022874 -0.62193 -0.97903 -0.064856 -0.4046 -0.80946 -0.04471 -0.078381 0.093603 0.0040318 0.094231 -0.75563 0 0 0 0 -0.12732 -0.046153 -0.094402 -0.070954 -0.04857
4.0391 -0.070153 -0.091224 0 -0.11763 0 -0.27264 0 -0.01972 0 -0.046333 0.16821 49.057 -0.050626 -0.23096 0.017725 -0.1729 -0.83264 -0.010333 -0.53135 -0.78246 -0.049797 -0.31827 -0.60034 -0.037838 -0.093259 0.13417 0.0031917 0.095562 -0.36137 0 0 0 0 -0.10832 -0.0093896 -0.09385 -0.042434 -0.044907
4.043 -0.084942 -0.095157 0 -0.15315 0 -0.43631 0 -0.085211 0 -0.21367 0.12973 48.16 -0.032006 -0.14903 0.013587 -0.10369 -0.68691 0.0053439 -0.42307 -0.54961 -0.030879 -0.20134 -0.35387 -0.023518 -0.1019 0.15982 0.0026615 0.096451 0.45748 0 0 0 0 -0.086373 0.033095 -0.091523 -0.010136 -0.043746
4.0469 -0.1085 -0.10852 0 -0.14606 0 -0.46423 0 -0.1266 0 -0.3371 0.022343 47.299 0.00064564 -0.056758 0.015047 -0.027855 -0.51013 0.021391 -0.29982 -0.28944 -0.0089754 -0.055831 -0.064325 -0.0020049 -0.099959 0.1661 0.0023523 0.09688 1.5062 0 0 0 0 -0.06869 0.077507 -0.087267 0.025682 -0.046524
4.0508 -0.13602 -0.13122 0 -0.11131 0 -0.36739 0 -0.13088 0 -0.34976 -0.11299 46.456 0.04848 0.036977 0.024225 0.053346 -0.3056 0.035239 -0.16039 -0.004296 0.018137 0.11982 0.26994 0.029788 -0.082562 0.15175 0.0022318 0.097092 2.3688 0 0 0 0 -0.063278 0.1194 -0.079662 0.067464 -0.052844
4.0547 -0.16477 -0.15473 0 -0.085489 0 -0.23878 0 -0.11619 0 -0.27625 -0.21671 45.573 0.10272 0.12773 0.038887 0.13929 -0.092277 0.048897 -0.010018 0.29856 0.051999 0.31056 0.6403 0.070918 -0.059334 0.13526 0.0023782 0.097524 2.8056 0 0 0 0 -0.061741 0.15886 -0.06901 0.11565 -0.057185
4.0586 -0.19264 -0.17106 0 -0.099386 0 -0.17649 0 -0.11896 0 -0.21213 -0.26074 44.61 0.15955 0.21713 0.057574 0.23087 0.1232 0.064432 0.14991 0.61957 0.093133 0.51021 1.0284 0.12079 -0.036531 0.12557 0.0028919 0.098178 2.9706 0 0 0 0 -0.05631 0.19732 -0.055848 0.17045 -0.056612
4.0625 -0.21454 -0.18047 0 -0.15602 0 -0.21092 0 -0.15997 0 -0.23419 -0.26846 43.583 0.21624 0.30734 0.078821 0.32861 0.33674 0.08327 0.31841 0.95939 0.1413 0.71414 1.414 0.17829 -0.018933 0.12831 0.0038226 0.098942 3.2339 0 0 0 0 -0.040911 0.23597 -0.040885 0.23179 -0.0492
4.0664 -0.22393 -0.18997 0 -0.23027 0 -0.29576 0 -0.22567 0 -0.33093 -0.28831 42.547 0.26997 0.4026 0.10037 0.43322 0.54533 0.10692 0.49479 1.3201 0.19533 0.91738 1.7827 0.24121 -0.012307 0.14832 0.005195 0.099476 3.814 0 0 0 0 -0.007825 0.2764 -0.025427 0.29945 -0.033024
4.0703 -0.22004 -0.20432 0 -0.28775 0 -0.36059 0 -0.28405 0 -0.42324 -0.34807 41.535 0.31879 0.50788 0.11744 0.54134 0.75032 0.13287 0.67498 1.6954 0.24779 1.1137 2.1283 0.30036 -0.018889 0.17843 0.0066205 0.09903 4.5944 0 0 0 0 0.042851 0.31865 -0.012829 0.37025 -0.01043
4.0742 -0.21218 -0.21964 0 -0.30702 0 -0.36949 0 -0.31632 0 -0.44844 -0.43224 40.532 0.36413 0.6196 0.1284 0.64682 0.95494 0.15555 0.85228 2.0688 0.29201 1.3017 2.447 0.34828 -0.031972 0.20412 0.007623 0.097674 5.2714 0 0 0 0 0.096916 0.36022 -0.004579 0.44001 0.012545
4.0781 -0.21361 -0.22683 0 -0.28984 0 -0.33495 0 -0.32986 0 -0.41439 -0.50005 39.493 0.40651 0.73429 0.13268 0.74588 1.1591 0.17154 1.0218 2.4285 0.32444 1.4795 2.7313 0.38073 -0.048416 0.21847 0.0079737 0.095654 5.6307 0 0 0 0 0.14608 0.39944 -0.0013582 0.50677 0.033177
4.082 -0.22904 -0.22146 0 -0.25604 0 -0.28799 0 -0.34188 0 -0.36895 -0.52356 38.392 0.44647 0.8476 0.13029 0.83493 1.3617 0.17784 1.1784 2.7626 0.34245 1.6452 2.9694 0.39453 -0.065265 0.21603 0.0075168 0.093339 5.6697 0 0 0 0 0.18256 0.43474 -0.0034307 0.5689 0.049242
4.0859 -0.24877 -0.20965 0 -0.22976 0 -0.24616 0 -0.35706 0 -0.33 -0.50995 37.24 0.48393 0.94885 0.12225 0.90665 1.5543 0.16988 1.3092 3.043 0.34252 1.7911 3.1517 0.385 -0.079687 0.19176 0.0061909 0.091748 5.5082 0 0 0 0 0.19483 0.4638 -0.010688 0.62388 0.058719
4.0898 -0.25695 -0.2035 0 -0.22645 0 -0.21132 0 -0.36582 0 -0.26571 -0.49092 36.057 0.51888 1.0312 0.11431 0.9626 1.7251 0.15409 1.412 3.2644 0.33405 1.9145 3.2763 0.36432 -0.093012 0.16001 0.0048191 0.091557 5.2617 0 0 0 0 0.19125 0.4893 -0.018835 0.67321 0.06588
4.0938 -0.24668 -0.2101 0 -0.24596 0 -0.18772 0 -0.36228 0 -0.15103 -0.49289 34.85 0.55073 1.0936 0.10947 1.0051 1.8667 0.13694 1.4889 3.4308 0.32412 2.0135 3.3492 0.34232 -0.10673 0.13148 0.0039767 0.092478 5.0245 0 0 0 0 0.18246 0.51385 -0.025142 0.71756 0.073904
4.0977 -0.22665 -0.22485 0 -0.27354 0 -0.18839 0 -0.35603 0 -0.028199 -0.51578 33.608 0.57855 1.135 0.1094 1.0346 1.9722 0.12305 1.5406 3.5427 0.31725 2.0849 3.3772 0.32572 -0.12127 0.11285 0.0040439 0.094056 4.9055 0 0 0 0 0.17592 0.53892 -0.027825 0.75635 0.084517
4.1016 -0.21234 -0.23559 0 -0.28804 0 -0.21864 0 -0.36073 0 0.013246 -0.53636 32.333 0.60077 1.1543 0.1154 1.0508 2.0329 0.11783 1.5677 3.5995 0.31801 2.1234 3.3612 0.32196 -0.13643 0.11071 0.0054128 0.095472 4.98 0 0 0 0 0.18016 0.56581 -0.025052 0.78782 0.099098
4.1055 -0.2112 -0.23318 0 -0.27435 0 -0.25897 0 -0.37297 0 -0.07145 -0.52962 31.038 0.6129 1.1487 0.12588 1.0481 2.0333 0.12643 1.5688 3.5948 0.32828 2.1172 3.2959 0.33713 -0.14731 0.12637 0.008175 0.094629 5.168 0 0 0 0 0.20131 0.59216 -0.016194 0.80384 0.11524
4.1094 -0.21688 -0.21861 0 -0.23329 0 -0.27446 0 -0.36932 0 -0.21965 -0.48916 29.737 0.61512 1.1264 0.13492 1.0282 1.9919 0.14118 1.5516 3.5467 0.3396 2.0779 3.1759 0.35966 -0.15026 0.14545 0.011224 0.091279 5.2195 0 0 0 0 0.22699 0.61214 -0.0061051 0.80278 0.12715
4.1133 -0.21742 -0.20055 0 -0.18207 0 -0.24583 0 -0.32931 0 -0.30854 -0.43106 28.413 0.60611 1.0877 0.13939 0.98929 1.9128 0.15684 1.5144 3.4554 0.34642 2.0079 3.0027 0.38178 -0.14381 0.1609 0.013914 0.08568 4.9082 0 0 0 0 0.24879 0.62096 0.0021508 0.78224 0.13146
4.1172 -0.20738 -0.18687 0 -0.14378 0 -0.18898 0 -0.26062 0 -0.2723 -0.37995 27.036 0.58479 1.0328 0.13667 0.93021 1.8007 0.168 1.4552 3.3203 0.34341 1.9098 2.7843 0.39556 -0.12761 0.16669 0.015619 0.078391 4.2722 0 0 0 0 0.25856 0.61416 0.0055528 0.74076 0.12546
4.1211 -0.19111 -0.17851 0 -0.13282 0 -0.14017 0 -0.19743 0 -0.1649 -0.34808 25.596 0.54744 0.95772 0.12297 0.84667 1.6567 0.16495 1.3629 3.1296 0.32123 1.7834 2.5305 0.38658 -0.10316 0.15538 0.015219 0.070972 3.6159 0 0 0 0 0.24274 0.58267 -0.0014374 0.67495 0.10524
4.125 -0.17536 -0.17084 0 -0.14679 0 -0.1221 0 -0.1707 0 -0.097419 -0.32354 24.12 0.49625 0.86381 0.10179 0.74509 1.4907 0.14502 1.2346 2.8869 0.28055 1.6372 2.2476 0.35095 -0.080564 0.1325 0.012471 0.066054 3.2113 0 0 0 0 0.203 0.5287 -0.019437 0.5945 0.076
4.1289 -0.16152 -0.15953 0 -0.16988 0 -0.12691 0 -0.17983 0 -0.11666 -0.27816 22.645 0.43598 0.75602 0.07891 0.63361 1.3103 0.114 1.0767 2.6043 0.22925 1.4775 1.939 0.29702 -0.066034 0.10672 0.0079552 0.064339 2.9951 0 0 0 0 0.1511 0.46122 -0.04431 0.50986 0.044826
4.1328 -0.14615 -0.14464 0 -0.18354 0 -0.13186 0 -0.19406 0 -0.1597 -0.19199 21.179 0.36967 0.63743 0.058344 0.51675 1.119 0.076594 0.8936 2.2877 0.17304 1.3067 1.6104 0.23129 -0.062707 0.082939 0.0020491 0.066005 2.6162 0 0 0 0 0.095194 0.38628 -0.072713 0.42744 0.016276
4.1367 -0.12786 -0.12941 0 -0.17583 0 -0.12516 0 -0.18102 0 -0.13572 -0.07647 19.692 0.30083 0.51182 0.044344 0.39914 0.92016 0.038781 0.69135 1.9443 0.11859 1.1266 1.2737 0.16202 -0.072634 0.06567 -0.0047663 0.070856 1.8362 0 0 0 0 0.044444 0.31089 -0.1005 0.35361 -0.0050308
4.1406 -0.11051 -0.11622 0 -0.14484 0 -0.11083 0 -0.13362 0 -0.041609 0.025597 18.153 0.23747 0.38799 0.045006 0.28772 0.71887 0.014074 0.48443 1.586 0.079769 0.93767 0.94398 0.10731 -0.095024 0.057891 -0.011486 0.077455 0.86466 0 0 0 0 0.01451 0.24885 -0.11758 0.29913 -0.011207
4.1445 -0.098417 -0.1044 0 -0.097978 0 -0.090676 0 -0.071005 0 0.02418 0.069654 16.566 0.18322 0.27325 0.055501 0.18297 0.5215 0.0038404 0.28964 1.2327 0.056152 0.74647 0.63306 0.070785 -0.11749 0.050959 -0.017227 0.082896 0.22604 0 0 0 0 -0.00030291 0.20088 -0.12284 0.25753 -0.0077509
4.1484 -0.089552 -0.091423 0 -0.049966 0 -0.052188 0 -0.01743 0 -0.028246 0.048553 14.968 0.13936 0.17051 0.072664 0.085101 0.33076 0.0067709 0.11278 0.89198 0.045899 0.55659 0.34482 0.051347 -0.13512 0.040562 -0.021575 0.086134 0.23337 0 0 0 0 -0.0048542 0.16535 -0.11702 0.22511 0.0023176
4.1523 -0.076032 -0.075406 0 -0.018525 0 0.016377 0 0.017115 0 -0.16769 0.0070415 13.383 0.10626 0.081753 0.092892 -0.005711 0.14889 0.020257 -0.042299 0.57068 0.046076 0.37191 0.07772 0.046171 -0.14431 0.0235 -0.024195 0.08645 0.59925 0 0 0 0 -0.0043626 0.13955 -0.10191 0.1979 0.015797
4.1563 -0.05213 -0.05602 0 -0.015406 0 0.10037 0 0.038332 0 -0.25871 0.01274 11.794 0.084009 0.0096958 0.11018 -0.088022 -0.020473 0.038741 -0.1713 0.27953 0.051155 0.19975 -0.16867 0.048888 -0.14177 -0.0031311 -0.024519 0.083152 0.62979 0 0 0 0 -0.0066673 0.11816 -0.08162 0.17013 0.028015
4.1602 -0.020772 -0.033609 0 -0.035854 0 0.15919 0 0.056094 0 -0.19907 0.10178 10.164 0.066574 -0.049392 0.11748 -0.16018 -0.17647 0.050666 -0.28086 0.024311 0.050644 0.047581 -0.38982 0.045663 -0.13315 -0.032881 -0.022739 0.077532 -0.1344 0 0 0 0 -0.017109 0.091679 -0.065961 0.13631 0.034117
4.1641 0.0092959 -0.0084251 0 -0.056311 0 0.1625 0 0.075549 0 -0.031341 0.24386 8.4816 0.047702 -0.10222 0.11498 -0.22295 -0.3217 0.051694 -0.3808 -0.20056 0.040842 -0.086308 -0.5786 0.031366 -0.12637 -0.057046 -0.019905 0.071428 -1.4484 0 0 0 0 -0.031842 0.057757 -0.059206 0.097405 0.034057
4.168 0.032648 0.018874 0 -0.047436 0 0.12639 0 0.097591 0 0.095965 0.35981 6.7862 0.024063 -0.15158 0.10326 -0.27627 -0.45588 0.040266 -0.47408 -0.39522 0.020478 -0.20248 -0.73071 0.0046811 -0.12539 -0.070597 -0.016716 0.065713 -2.5462 0 0 0 0 -0.047495 0.016509 -0.062814 0.054782 0.027773
4.1719 0.052196 0.0466 0 0.0038926 0 0.10521 0 0.12237 0 0.081396 0.38131 5.1278 -0.0072315 -0.19995 0.083728 -0.32047 -0.57851 0.016077 -0.56273 -0.56016 -0.010635 -0.3024 -0.84737 -0.03411 -0.13345 -0.069258 -0.01395 0.061144 -2.8216 0 0 0 0 -0.060182 -0.030734 -0.077055 0.01038 0.015539
4.1758 0.074528 0.072825 0 0.081584 0 0.1398 0 0.14855 0 -0.023988 0.30403 3.5162 -0.050465 -0.24867 0.059551 -0.35623 -0.6828 -0.019433 -0.64272 -0.68779 -0.051359 -0.38697 -0.93286 -0.080988 -0.15312 -0.047759 -0.013419 0.058618 -2.3563 0 0 0 0 -0.063619 -0.078238 -0.09939 -0.031794 -0.003455
4.1797 0.10131 0.097097 0 0.15011 0 0.2138 0 0.17062 0 -0.071061 0.18976 1.9112 -0.099857 -0.29565 0.036586 -0.39041 -0.76982 -0.056067 -0.7106 -0.78971 -0.09342 -0.46451 -0.99073 -0.12511 -0.17599 -0.018367 -0.015439 0.057279 -1.8048 0 0 0 0 -0.062071 -0.1189 -0.11963 -0.070354 -0.026636
4.1836 0.12691 0.12078 0 0.18136 0 0.26682 0 0.18142 0 0.031561 0.11626 0.26621 -0.15108 -0.33863 0.01666 -0.42568 -0.83947 -0.089254 -0.76473 -0.8703 -0.13317 -0.53633 -1.0236 -0.16241 -0.19781 0.011616 -0.019725 0.056624 -1.777 0 0 0 0 -0.060517 -0.15054 -0.13322 -0.1057 -0.052669
4.1875 0.14481 0.14494 0 0.17601 0 0.25476 0 0.17989 0 0.22527 0.11859 -1.4216 -0.2003 -0.37563 0.00091098 -0.46343 -0.89178 -0.11562 -0.80451 -0.93277 -0.16791 -0.60223 -1.0369 -0.19036 -0.21589 0.036655 -0.025832 0.05628 -2.3278 0 0 0 0 -0.063251 -0.17207 -0.13707 -0.13819 -0.080127
4.1914 0.15504 0.16785 0 0.16051 0 0.19529 0 0.17491 0 0.36588 0.1706 -3.1082 -0.24197 -0.40369 -0.0096719 -0.50412 -0.92611 -0.13123 -0.82987 -0.97976 -0.19442 -0.65933 -1.0413 -0.20666 -0.22805 0.050254 -0.0329 0.055854 -3.0072 0 0 0 0 -0.076339 -0.18288 -0.12794 -0.16817 -0.10665
4.1953 0.16395 0.18546 0 0.1626 0 0.1504 0 0.17845 0 0.36995 0.21757 -4.747 -0.26982 -0.42155 -0.015506 -0.54259 -0.94644 -0.13446 -0.84774 -1.0168 -0.21101 -0.70044 -1.0501 -0.21335 -0.23745 0.050196 -0.038696 0.05495 -3.3523 0 0 0 0 -0.1024 -0.18666 -0.10785 -0.19443 -0.12682
4.1992 0.17695 0.19537 0 0.18808 0 0.16385 0 0.19363 0 0.28725 0.22641 -6.3294 -0.28665 -0.43408 -0.018651 -0.57326 -0.96174 -0.13038 -0.86685 -1.0505 -0.2213 -0.72645 -1.0735 -0.21647 -0.24906 0.04371 -0.042154 0.053415 -3.2995 0 0 0 0 -0.13307 -0.18899 -0.084971 -0.21535 -0.13893
4.2031 0.1931 0.20045 0 0.21912 0 0.21915 0 0.21069 0 0.23213 0.20842 -7.883 -0.29411 -0.44397 -0.019604 -0.59287 -0.97586 -0.12131 -0.89034 -1.0833 -0.22687 -0.73821 -1.1142 -0.21822 -0.26424 0.034187 -0.042921 0.051005 -3.1523 0 0 0 0 -0.16278 -0.19167 -0.063336 -0.22912 -0.14228
4.207 0.2077 0.20776 0 0.23362 0 0.2605 0 0.21641 0 0.25932 0.19927 -9.4341 -0.29442 -0.45399 -0.018757 -0.59893 -0.9923 -0.10968 -0.92028 -1.1176 -0.22944 -0.73782 -1.1689 -0.22042 -0.28326 0.024778 -0.040926 0.047459 -3.2138 0 0 0 0 -0.18592 -0.19595 -0.046689 -0.23417 -0.13693
4.2109 0.21902 0.22254 0 0.22559 0 0.25188 0 0.20759 0 0.31965 0.22026 -10.98 -0.29114 -0.46874 -0.015916 -0.58838 -1.016 -0.099106 -0.95701 -1.1565 -0.2314 -0.73131 -1.2332 -0.22436 -0.3017 0.01832 -0.036599 0.041997 -3.4968 0 0 0 0 -0.19308 -0.20174 -0.040578 -0.22756 -0.12425
4.2148 0.23072 0.24282 0 0.20844 0 0.21115 0 0.19455 0 0.3316 0.25844 -12.496 -0.28915 -0.48889 -0.011788 -0.57165 -1.0471 -0.092211 -0.99425 -1.2015 -0.23495 -0.73184 -1.3049 -0.22921 -0.30976 0.012881 -0.03245 0.034981 -3.7699 0 0 0 0 -0.18803 -0.2063 -0.043049 -0.21557 -0.11195
4.2188 0.2466 0.26023 0 0.201 0 0.1871 0 0.19135 0 0.27683 0.28115 -13.963 -0.28952 -0.51271 -0.0071938 -0.5572 -1.0844 -0.089307 -1.0294 -1.2531 -0.24035 -0.74519 -1.3824 -0.23462 -0.3035 0.006801 -0.029809 0.027222 -3.8269 0 0 0 0 -0.17819 -0.20848 -0.051136 -0.20442 -0.10394
4.2227 0.26453 0.26717 0 0.21193 0 0.20886 0 0.20363 0 0.21218 0.26764 -15.381 -0.29268 -0.53866 -0.0029064 -0.55123 -1.1277 -0.090481 -1.0619 -1.312 -0.24757 -0.77484 -1.4625 -0.24084 -0.28135 -0.00037652 -0.029479 0.019523 -3.674 0 0 0 0 -0.16953 -0.208 -0.062949 -0.19902 -0.10239
4.2266 0.2772 0.26375 0 0.23599 0 0.26169 0 0.22596 0 0.19559 0.2276 -16.758 -0.29871 -0.56461 -3.1462e-05 -0.56102 -1.1769 -0.095609 -1.0927 -1.3798 -0.25624 -0.82378 -1.5414 -0.24872 -0.24315 -0.0083474 -0.032194 0.013064 -3.4791 0 0 0 0 -0.16977 -0.2052 -0.076461 -0.20553 -0.10903
4.2305 0.27944 0.25775 0 0.26195 0 0.30816 0 0.24935 0 0.22038 0.19157 -18.104 -0.30796 -0.58763 -0.00081273 -0.5945 -1.234 -0.10368 -1.1295 -1.4597 -0.26509 -0.891 -1.6179 -0.26163 -0.19867 -0.01226 -0.037863 0.010308 -3.3937 0 0 0 0 -0.18882 -0.20398 -0.090033 -0.23181 -0.12187
4.2344 0.27372 0.25724 0 0.28135 0 0.32444 0 0.26903 0 0.23353 0.18496 -19.417 -0.32073 -0.60885 -0.0048913 -0.64159 -1.2974 -0.11229 -1.1764 -1.5486 -0.27316 -0.96396 -1.696 -0.28001 -0.16271 -0.0096361 -0.044198 0.010947 -3.45 0 0 0 0 -0.21963 -0.20795 -0.1036 -0.26995 -0.13386
4.2383 0.26738 0.26303 0 0.29105 0 0.31289 0 0.28455 0 0.20848 0.20967 -20.698 -0.33844 -0.62984 -0.01193 -0.69682 -1.3667 -0.12058 -1.2343 -1.6454 -0.28038 -1.0377 -1.7821 -0.30372 -0.14132 -0.00089312 -0.050148 0.014531 -3.5991 0 0 0 0 -0.25712 -0.2187 -0.11709 -0.31476 -0.14187
4.2422 0.26478 0.26819 0 0.29108 0 0.28752 0 0.29503 0 0.17982 0.24744 -21.949 -0.36242 -0.65239 -0.021349 -0.7544 -1.4411 -0.12781 -1.3022 -1.7487 -0.28687 -1.108 -1.8788 -0.33196 -0.13844 0.01217 -0.054788 0.020307 -3.7912 0 0 0 0 -0.29566 -0.23705 -0.1302 -0.36051 -0.14348
4.2461 0.26332 0.26531 0 0.28346 0 0.25931 0 0.29752 0 0.19712 0.27895 -23.167 -0.39575 -0.68005 -0.031925 -0.80522 -1.5183 -0.13305 -1.3749 -1.8563 -0.29331 -1.1698 -1.9812 -0.36217 -0.1566 0.02231 -0.056912 0.026544 -3.9966 0 0 0 0 -0.32551 -0.26313 -0.1411 -0.39662 -0.13632
4.25 0.25753 0.25415 0 0.27232 0 0.23859 0 0.29092 0 0.25543 0.30044 -24.343 -0.43543 -0.71337 -0.041259 -0.84387 -1.5921 -0.13645 -1.4381 -1.9616 -0.30057 -1.2239 -2.0791 -0.38789 -0.18059 0.01698 -0.057046 0.030516 -4.1789 0 0 0 0 -0.34172 -0.29 -0.14618 -0.41618 -0.12519
4.2539 0.24605 0.24198 0 0.26198 0 0.24093 0 0.27942 0 0.28946 0.32426 -25.469 -0.47509 -0.74916 -0.04837 -0.8724 -1.6583 -0.13843 -1.486 -2.0597 -0.30821 -1.2726 -2.1629 -0.40582 -0.19822 -0.0064602 -0.05632 0.031589 -4.2982 0 0 0 0 -0.34767 -0.31203 -0.14405 -0.42184 -0.11496
4.2578 0.23311 0.23626 0 0.2526 0 0.27598 0 0.26996 0 0.24396 0.36456 -26.543 -0.50925 -0.78444 -0.052728 -0.89236 -1.7139 -0.13903 -1.5162 -2.1465 -0.3153 -1.3159 -2.2278 -0.4139 -0.2031 -0.047443 -0.055388 0.029691 -4.3562 0 0 0 0 -0.34595 -0.32561 -0.13405 -0.41617 -0.1083
4.2617 0.22337 0.23671 0 0.23892 0 0.32698 0 0.26587 0 0.14143 0.42099 -27.571 -0.53153 -0.8155 -0.054009 -0.906 -1.7562 -0.13821 -1.5282 -2.218 -0.32049 -1.3531 -2.2728 -0.41063 -0.19022 -0.10285 -0.054902 0.02514 -4.4127 0 0 0 0 -0.34006 -0.32748 -0.11614 -0.4031 -0.1075
4.2656 0.21668 0.23489 0 0.21642 0 0.35208 0 0.26445 0 0.067989 0.47416 -28.554 -0.52644 -0.83284 -0.051828 -0.91558 -1.779 -0.135 -1.5282 -2.2614 -0.31888 -1.3759 -2.2977 -0.39424 -0.15919 -0.15517 -0.05536 0.019645 -4.5177 0 0 0 0 -0.33463 -0.31352 -0.093202 -0.39105 -0.11345
4.2695 0.20911 0.22187 0 0.18986 0 0.31977 0 0.26124 0 0.089087 0.49674 -29.491 -0.5011 -0.83794 -0.048299 -0.92261 -1.7898 -0.12998 -1.5323 -2.2825 -0.3103 -1.3821 -2.3009 -0.37337 -0.1286 -0.18601 -0.055814 0.015547 -4.624 0 0 0 0 -0.32967 -0.29394 -0.073499 -0.38445 -0.11974
4.2734 0.19853 0.19693 0 0.17325 0 0.24587 0 0.2556 0 0.18495 0.47228 -30.388 -0.46128 -0.83222 -0.044176 -0.92567 -1.7904 -0.12365 -1.5451 -2.2821 -0.29522 -1.3701 -2.2807 -0.35176 -0.10673 -0.18922 -0.0556 0.013421 -4.5926 0 0 0 0 -0.3233 -0.2742 -0.060731 -0.38261 -0.12344
4.2773 0.18766 0.16914 0 0.17731 0 0.18607 0 0.25038 0 0.27334 0.40785 -31.268 -0.41427 -0.81773 -0.040119 -0.92324 -1.7825 -0.1167 -1.5681 -2.2613 -0.27481 -1.3396 -2.2374 -0.33276 -0.099759 -0.16256 -0.054148 0.013463 -4.319 0 0 0 0 -0.31375 -0.25933 -0.057582 -0.38377 -0.12235
4.2813 0.18074 0.1504 0 0.19548 0 0.18167 0 0.24621 0 0.29183 0.33108 -32.148 -0.37392 -0.79779 -0.03687 -0.91179 -1.7661 -0.11074 -1.598 -2.2198 -0.25184 -1.2905 -2.1721 -0.32078 -0.11376 -0.10821 -0.050636 0.015296 -3.8591 0 0 0 0 -0.29824 -0.25662 -0.066961 -0.38284 -0.11438
4.2852 0.17808 0.14634 0 0.20485 0 0.21305 0 0.23844 0 0.25067 0.27302 -33.017 -0.35831 -0.77728 -0.034487 -0.89015 -1.7394 -0.10814 -1.614 -2.1607 -0.23287 -1.2339 -2.0855 -0.3165 -0.13824 -0.054351 -0.045435 0.016561 -3.411 0 0 0 0 -0.27897 -0.2667 -0.083299 -0.37129 -0.10309
4.2891 0.17559 0.15278 0 0.18539 0 0.21646 0 0.22146 0 0.20638 0.24899 -33.838 -0.36635 -0.75576 -0.032194 -0.86161 -1.7006 -0.10866 -1.6022 -2.0873 -0.22021 -1.1792 -1.9763 -0.31542 -0.15794 -0.023232 -0.039903 0.015861 -3.1515 0 0 0 0 -0.26178 -0.28062 -0.09797 -0.34804 -0.093222
4.293 0.16977 0.16029 0 0.14101 0 0.1537 0 0.19607 0 0.1945 0.25057 -34.581 -0.39384 -0.73053 -0.029333 -0.82767 -1.6468 -0.11134 -1.5547 -1.9985 -0.21415 -1.1297 -1.8435 -0.31414 -0.16469 -0.025553 -0.03493 0.012723 -3.0812 0 0 0 0 -0.25058 -0.29116 -0.10585 -0.31323 -0.086824
4.2969 0.16196 0.1619 0 0.10049 0 0.061545 0 0.17051 0 0.19922 0.25374 -35.265 -0.43334 -0.69781 -0.025182 -0.78993 -1.5749 -0.11466 -1.466 -1.8922 -0.21395 -1.087 -1.69 -0.30888 -0.15165 -0.06855 -0.03142 0.0070157 -3.0329 0 0 0 0 -0.24903 -0.29025 -0.10224 -0.26813 -0.085298
4.3008 0.15648 0.1574 0 0.094457 0 0.021708 0 0.15285 0 0.18676 0.23629 -35.95 -0.45998 -0.64489 -0.018057 -0.74848 -1.4749 -0.11276 -1.3318 -1.7564 -0.21452 -1.0453 -1.5231 -0.29113 -0.11311 -0.15323 -0.031036 -0.00023877 -2.835 0 0 0 0 -0.26183 -0.25916 -0.080147 -0.2169 -0.087123
4.3047 0.15492 0.15143 0 0.12828 0 0.076138 0 0.14264 0 0.15502 0.19191 -36.677 -0.45324 -0.57223 -0.0087191 -0.70257 -1.3556 -0.1018 -1.1867 -1.5956 -0.20813 -0.9902 -1.3527 -0.26189 -0.069718 -0.23846 -0.032864 -0.0060474 -2.4663 0 0 0 0 -0.27879 -0.20225 -0.049247 -0.16807 -0.084764
4.3086 0.15411 0.14857 0 0.17645 0 0.17612 0 0.1313 0 0.13804 0.13218 -37.425 -0.40897 -0.4842 0.0016144 -0.65074 -1.2232 -0.081277 -1.0501 -1.4141 -0.19237 -0.91419 -1.1872 -0.22421 -0.034229 -0.30133 -0.036044 -0.0091102 -2.0581 0 0 0 0 -0.29212 -0.12777 -0.016893 -0.1244 -0.074683
4.3125 0.1507 0.15005 0 0.20386 0 0.22372 0 0.11146 0 0.16253 0.076942 -38.129 -0.3277 -0.38665 0.011527 -0.59209 -1.0841 -0.051902 -0.93712 -1.2174 -0.16654 -0.81291 -1.0317 -0.18177 -0.016217 -0.32477 -0.039799 -0.008635 -1.7593 0 0 0 0 -0.29534 -0.045101 0.010524 -0.087566 -0.055067
4.3164 0.14689 0.15425 0 0.19438 0 0.16769 0 0.085443 0 0.21116 0.040945 -38.746 -0.21558 -0.29075 0.018419 -0.52566 -0.94828 -0.016206 -0.86669 -1.015 -0.13161 -0.68245 -0.88889 -0.14112 -0.027098 -0.28826 -0.043036 -0.0039485 -1.6105 0 0 0 0 -0.27955 0.029453 0.023982 -0.058872 -0.025157
4.3203 0.14965 0.15939 0 0.16138 0 0.055823 0 0.06437 0 0.23795 0.025483 -39.303 -0.10773 -0.22131 0.017695 -0.45675 -0.83448 0.014551 -0.84621 -0.83176 -0.098379 -0.53778 -0.76127 -0.11541 -0.065069 -0.19482 -0.044554 0.0031795 -1.5417 0 0 0 0 -0.24182 0.066755 0.016294 -0.036723 0.0057131
4.3242 0.16328 0.16514 0 0.13339 0 -0.010652 0 0.059119 0 0.21874 0.019527 -39.872 -0.033613 -0.18565 0.0094456 -0.39445 -0.74792 0.032103 -0.8513 -0.68166 -0.076895 -0.4052 -0.65424 -0.10773 -0.10851 -0.085452 -0.044711 0.009484 -1.472 0 0 0 0 -0.19588 0.064291 -0.0043058 -0.017764 0.026278
4.3281 0.1836 0.17237 0 0.13115 0 0.025978 0 0.072302 0 0.17859 0.0091451 -40.485 -0.0072734 -0.18644 -0.0058708 -0.34523 -0.69215 0.032274 -0.86903 -0.57351 -0.072346 -0.30101 -0.57694 -0.11908 -0.14505 0.016154 -0.043836 0.01317 -1.3962 0 0 0 0 -0.1509 0.023664 -0.032092 -0.0016123 0.030531
4.332 0.20101 0.18193 0 0.15618 0 0.13015 0 0.097755 0 0.16519 -0.010662 -41.103 -0.038357 -0.22326 -0.027089 -0.31522 -0.66907 0.012352 -0.88628 -0.51406 -0.088488 -0.24028 -0.54079 -0.1488 -0.16299 0.086792 -0.042352 0.01264 -1.3805 0 0 0 0 -0.11642 -0.049597 -0.0605 0.01161 0.013915
4.3359 0.20974 0.19409 0 0.19629 0 0.21633 0 0.12568 0 0.19859 -0.029923 -41.655 -0.13616 -0.29078 -0.050521 -0.31742 -0.68397 -0.02999 -0.8844 -0.51852 -0.12953 -0.25185 -0.55519 -0.19344 -0.14471 0.086861 -0.040972 0.0052492 -1.4937 0 0 0 0 -0.11058 -0.13771 -0.076584 0.018364 -0.028335
4.3398 0.21301 0.20848 0 0.23695 0 0.23423 0 0.14754 0 0.25193 -0.029465 -42.111 -0.25644 -0.35854 -0.06891 -0.34542 -0.72071 -0.078625 -0.86531 -0.56621 -0.17992 -0.31903 -0.6223 -0.23698 -0.10237 0.026912 -0.040049 -0.0068824 -1.748 0 0 0 0 -0.1319 -0.2046 -0.075495 0.015634 -0.078684
4.3438 0.21845 0.22394 0 0.26689 0 0.20711 0 0.15827 0 0.28125 0.0034706 -42.513 -0.36759 -0.41047 -0.07915 -0.39049 -0.7694 -0.12218 -0.84035 -0.64201 -0.22819 -0.42094 -0.73442 -0.27096 -0.051689 -0.069984 -0.039385 -0.021312 -2.0901 0 0 0 0 -0.17122 -0.23562 -0.060476 0.0023419 -0.12352
4.3477 0.22881 0.23805 0 0.27785 0 0.19187 0 0.1577 0 0.2688 0.061375 -42.917 -0.44769 -0.43686 -0.079506 -0.44623 -0.82451 -0.15273 -0.81976 -0.7372 -0.26646 -0.54238 -0.87689 -0.29014 -0.0045705 -0.1857 -0.038776 -0.036108 -2.4283 0 0 0 0 -0.22084 -0.22288 -0.035261 -0.022355 -0.15323
4.3516 0.23893 0.24755 0 0.266 0 0.21359 0 0.15237 0 0.23419 0.11823 -43.33 -0.47237 -0.42878 -0.068672 -0.50482 -0.88124 -0.16153 -0.81793 -0.8437 -0.28605 -0.66496 -1.0358 -0.28949 0.02438 -0.29687 -0.037909 -0.048788 -2.6758 0 0 0 0 -0.27024 -0.16094 -0.0060118 -0.05933 -0.15695
4.3555 0.2425 0.25032 0 0.23696 0 0.2465 0 0.15442 0 0.20784 0.14945 -43.708 -0.4224 -0.389 -0.049587 -0.5556 -0.94015 -0.14248 -0.85839 -0.95847 -0.2809 -0.76402 -1.2049 -0.26964 0.019311 -0.36921 -0.036508 -0.055119 -2.801 0 0 0 0 -0.30279 -0.063681 0.012552 -0.10775 -0.12722
4.3594 0.24096 0.24788 0 0.20755 0 0.25351 0 0.17486 0 0.20148 0.15476 -44.019 -0.33795 -0.34702 -0.031529 -0.59908 -1.0075 -0.11197 -0.93335 -1.0841 -0.26571 -0.84283 -1.3862 -0.24666 -0.0049721 -0.40722 -0.035049 -0.05547 -2.8711 0 0 0 0 -0.32006 0.028578 0.014878 -0.16018 -0.084164
4.3633 0.24376 0.24582 0 0.19741 0 0.23167 0 0.21469 0 0.20694 0.16143 -44.281 -0.24142 -0.31917 -0.019147 -0.63795 -1.0893 -0.079297 -1.0385 -1.2262 -0.24889 -0.90756 -1.5839 -0.22936 -0.038755 -0.4173 -0.033945 -0.050075 -3.04 0 0 0 0 -0.32596 0.095931 -0.00073145 -0.21338 -0.039325
4.3672 0.25893 0.25081 0 0.21556 0 0.21214 0 0.26217 0 0.21674 0.20038 -44.543 -0.15527 -0.32053 -0.016428 -0.67572 -1.1914 -0.053594 -1.1683 -1.3901 -0.23872 -0.96605 -1.7974 -0.22596 -0.07191 -0.40793 -0.033603 -0.039545 -3.4459 0 0 0 0 -0.32576 0.12129 -0.03445 -0.2643 -0.0039825
4.3711 0.28378 0.26584 0 0.25432 0 0.22145 0 0.30074 0 0.23629 0.27406 -44.813 -0.11553 -0.37612 -0.029193 -0.71996 -1.3258 -0.049595 -1.3151 -1.5882 -0.24836 -1.0337 -2.0203 -0.24996 -0.088272 -0.39375 -0.034764 -0.024957 -4.0727 0 0 0 0 -0.33044 0.079211 -0.085396 -0.30834 0.0038601
4.375 0.30589 0.28749 0 0.29735 0 0.25404 0 0.32117 0 0.27313 0.34804 -45.046 -0.13049 -0.48109 -0.053229 -0.77568 -1.4887 -0.068644 -1.466 -1.8172 -0.27846 -1.1209 -2.2452 -0.29934 -0.08425 -0.3887 -0.037215 -0.010229 -4.7092 0 0 0 0 -0.3492 -0.01465 -0.14168 -0.34462 -0.016374
4.3789 0.31361 0.30755 0 0.33324 0 0.28566 0 0.32722 0 0.32017 0.37946 -45.195 -0.18066 -0.61372 -0.081026 -0.84061 -1.6678 -0.10076 -1.6164 -2.0649 -0.31975 -1.2228 -2.4689 -0.36252 -0.069303 -0.39162 -0.040171 0.0020774 -5.0874 0 0 0 0 -0.37976 -0.13063 -0.19481 -0.37569 -0.051811
4.3828 0.30543 0.31803 0 0.36023 0 0.3046 0 0.33002 0 0.35691 0.3595 -45.268 -0.25109 -0.75851 -0.10737 -0.91239 -1.8543 -0.13822 -1.7642 -2.323 -0.36524 -1.3342 -2.6914 -0.43088 -0.050862 -0.39982 -0.043048 0.010215 -5.1163 0 0 0 0 -0.41884 -0.24872 -0.23939 -0.4036 -0.092834
4.3867 0.28934 0.31541 0 0.37822 0 0.31843 0 0.33784 0 0.36831 0.32867 -45.318 -0.32322 -0.8974 -0.12661 -0.98755 -2.0372 -0.17172 -1.908 -2.5816 -0.40655 -1.4476 -2.9095 -0.49421 -0.037877 -0.40886 -0.045178 0.012513 -4.9915 0 0 0 0 -0.46122 -0.34709 -0.27028 -0.43102 -0.12808
4.3906 0.27412 0.30143 0 0.37953 0 0.33027 0 0.35113 0 0.35739 0.34508 -45.372 -0.36348 -0.99434 -0.12857 -1.0581 -2.1927 -0.18351 -2.0402 -2.8189 -0.42807 -1.5456 -3.1124 -0.5311 -0.044817 -0.41211 -0.045389 0.0054703 -5.0405 0 0 0 0 -0.49347 -0.38714 -0.27666 -0.46407 -0.13743
4.3945 0.26223 0.28065 0 0.35218 0 0.32092 0 0.36548 0 0.33583 0.43066 -45.389 -0.3755 -1.0514 -0.11871 -1.1209 -2.3185 -0.17772 -2.1555 -3.0286 -0.43375 -1.6273 -3.2834 -0.54321 -0.063595 -0.41441 -0.04439 -0.0073473 -5.4125 0 0 0 0 -0.51195 -0.38404 -0.26508 -0.50352 -0.12791
4.3984 0.25089 0.25781 0 0.29459 0 0.26763 0 0.37651 0 0.30564 0.54544 -45.301 -0.36898 -1.0734 -0.10088 -1.1756 -2.4139 -0.15974 -2.2469 -3.2059 -0.42807 -1.6951 -3.4078 -0.53354 -0.086776 -0.42145 -0.042739 -0.024183 -5.9024 0 0 0 0 -0.51691 -0.34972 -0.23771 -0.54814 -0.10708
4.4023 0.23827 0.2369 0 0.22541 0 0.1814 0 0.38084 0 0.25792 0.61712 -45.11 -0.35586 -1.0677 -0.079476 -1.2216 -2.4798 -0.1362 -2.3079 -3.3469 -0.41636 -1.7525 -3.4789 -0.50681 -0.10667 -0.43838 -0.041033 -0.043041 -6.1067 0 0 0 0 -0.5097 -0.29826 -0.19745 -0.59565 -0.083562
4.4063 0.22694 0.22155 0 0.17514 0 0.11458 0 0.37505 0 0.19346 0.60181 -44.896 -0.35895 -1.0478 -0.061878 -1.2579 -2.5161 -0.11937 -2.3256 -3.4405 -0.40792 -1.8055 -3.4973 -0.4718 -0.11055 -0.473 -0.04026 -0.060603 -5.7952 0 0 0 0 -0.49325 -0.25359 -0.14835 -0.64008 -0.072717
4.4102 0.22132 0.21454 0 0.16453 0 0.11912 0 0.3578 0 0.13945 0.52091 -44.74 -0.39963 -1.0367 -0.055806 -1.2826 -2.5298 -0.12208 -2.2985 -3.4808 -0.41191 -1.8585 -3.4657 -0.44468 -0.093153 -0.51913 -0.041051 -0.07243 -5.1521 0 0 0 0 -0.47393 -0.24328 -0.10083 -0.6695 -0.087339
4.4141 0.22285 0.21606 0 0.18973 0 0.19432 0 0.33466 0 0.1356 0.44007 -44.62 -0.46821 -1.0399 -0.060012 -1.2944 -2.5264 -0.14102 -2.2419 -3.4742 -0.42538 -1.9054 -3.3858 -0.43037 -0.065137 -0.55942 -0.042782 -0.077866 -4.6402 0 0 0 0 -0.45353 -0.26567 -0.061644 -0.67943 -0.12032
4.418 0.22867 0.22256 0 0.22795 0 0.28103 0 0.31762 0 0.1964 0.41045 -44.427 -0.5534 -1.056 -0.072704 -1.29 -2.5046 -0.1716 -2.1638 -3.42 -0.44436 -1.938 -3.2596 -0.42959 -0.034902 -0.58068 -0.044898 -0.076683 -4.592 0 0 0 0 -0.43135 -0.31585 -0.034699 -0.66692 -0.16447
4.4219 0.23434 0.22836 0 0.25732 0 0.31352 0 0.31506 0 0.28695 0.42667 -44.076 -0.63989 -1.0807 -0.090996 -1.2664 -2.4618 -0.20708 -2.0726 -3.3182 -0.46334 -1.9462 -3.0926 -0.44106 -0.012047 -0.56941 -0.046722 -0.069155 -4.9023 0 0 0 0 -0.40592 -0.38507 -0.023131 -0.6303 -0.2103
4.4258 0.23676 0.2293 0 0.2709 0 0.27822 0 0.32009 0 0.34241 0.43816 -43.615 -0.68711 -1.0949 -0.10747 -1.213 -2.3823 -0.22926 -1.9794 -3.1589 -0.46758 -1.8999 -2.8938 -0.45705 -0.015862 -0.49836 -0.04677 -0.056104 -5.1115 0 0 0 0 -0.37259 -0.44857 -0.032327 -0.56684 -0.23462
4.4297 0.23446 0.22529 0 0.27322 0 0.2199 0 0.31178 0 0.31844 0.3994 -43.18 -0.68226 -1.0823 -0.11607 -1.1397 -2.2705 -0.22928 -1.8892 -2.9667 -0.4528 -1.8046 -2.6731 -0.46418 -0.041779 -0.39 -0.045095 -0.042176 -4.805 0 0 0 0 -0.33417 -0.48417 -0.05144 -0.49357 -0.23098
4.4336 0.2263 0.21909 0 0.26684 0 0.19158 0 0.273 0 0.22784 0.31027 -42.849 -0.62913 -1.0385 -0.11562 -1.053 -2.1303 -0.20738 -1.7994 -2.7527 -0.42033 -1.6684 -2.4388 -0.45729 -0.081376 -0.26452 -0.042191 -0.029221 -3.9673 0 0 0 0 -0.29471 -0.48619 -0.073749 -0.41879 -0.20235
4.4375 0.2119 0.21252 0 0.24639 0 0.20248 0 0.20967 0 0.12948 0.21178 -42.548 -0.5351 -0.9619 -0.10586 -0.95868 -1.966 -0.16577 -1.7067 -2.5255 -0.37265 -1.5001 -2.1981 -0.43316 -0.12603 -0.14109 -0.038604 -0.01854 -2.9807 0 0 0 0 -0.25837 -0.45237 -0.093492 -0.34884 -0.15351
4.4414 0.19335 0.20415 0 0.20694 0 0.21692 0 0.15042 0 0.080047 0.14718 -42.124 -0.41548 -0.85285 -0.087297 -0.86497 -1.7845 -0.10999 -1.6048 -2.2943 -0.31467 -1.3139 -1.9597 -0.38873 -0.16188 -0.048948 -0.035253 -0.011483 -2.2942 0 0 0 0 -0.23206 -0.38238 -0.1028 -0.29108 -0.093868
4.4453 0.17532 0.19109 0 0.15597 0 0.19973 0 0.12324 0 0.091572 0.12733 -41.508 -0.30926 -0.72808 -0.064832 -0.78235 -1.6028 -0.057049 -1.4869 -2.0677 -0.25897 -1.1377 -1.733 -0.32961 -0.17125 -0.02107 -0.033423 -0.0080222 -2.0728 0 0 0 0 -0.22289 -0.29218 -0.095049 -0.24816 -0.044376
4.4492 0.16197 0.17314 0 0.11338 0 0.15523 0 0.12995 0 0.12942 0.1292 -40.793 -0.23486 -0.60778 -0.043526 -0.71029 -1.432 -0.016977 -1.359 -1.845 -0.21225 -0.98248 -1.5242 -0.26836 -0.15849 -0.042397 -0.03289 -0.006151 -2.1182 0 0 0 0 -0.22517 -0.20251 -0.076207 -0.2121 -0.01281
4.4531 0.15372 0.1547 0 0.096944 0 0.11927 0 0.14412 0 0.14701 0.12111 -40.136 -0.19696 -0.50078 -0.02544 -0.64726 -1.2763 0.0067791 -1.2261 -1.6247 -0.17665 -0.85035 -1.3318 -0.21151 -0.12849 -0.10016 -0.033252 -0.0049443 -2.0857 0 0 0 0 -0.23434 -0.12225 -0.050611 -0.17846 -0.00058417
4.457 0.14782 0.14196 0 0.10728 0 0.11779 0 0.13586 0 0.12435 0.087685 -39.592 -0.19574 -0.41408 -0.012167 -0.59082 -1.1381 0.012625 -1.0941 -1.4051 -0.15308 -0.74054 -1.149 -0.16512 -0.088032 -0.17766 -0.033948 -0.0035271 -1.7754 0 0 0 0 -0.24491 -0.058726 -0.023373 -0.14286 -0.0067893
4.4609 0.14235 0.13786 0 0.12789 0 0.14019 0 0.099327 0 0.080495 0.035517 -39.063 -0.22245 -0.3562 -0.0057462 -0.53639 -1.0196 0.00068585 -0.97618 -1.1853 -0.14161 -0.64727 -0.97041 -0.13972 -0.05175 -0.23932 -0.033619 -0.00080324 -1.2595 0 0 0 0 -0.24552 -0.02164 -0.0047581 -0.099545 -0.025864
4.4648 0.13879 0.13974 0 0.14032 0 0.15474 0 0.056018 0 0.055974 -0.016934 -38.413 -0.24538 -0.31465 -0.0037231 -0.48053 -0.9112 -0.016537 -0.87771 -0.97155 -0.13497 -0.55467 -0.7982 -0.13252 -0.031239 -0.25916 -0.031556 0.0030532 -0.78889 0 0 0 0 -0.23203 -0.0023541 0.00076222 -0.051599 -0.042748
4.4688 0.13953 0.14198 0 0.13951 0 0.14489 0 0.031768 0 0.082836 -0.050992 -37.624 -0.25187 -0.28026 -0.0042158 -0.42494 -0.80885 -0.033103 -0.79695 -0.77181 -0.13009 -0.45945 -0.64208 -0.13832 -0.026449 -0.23877 -0.028102 0.0075353 -0.5982 0 0 0 0 -0.20801 0.0067203 -0.0046492 -0.0042234 -0.052323
4.4727 0.1432 0.14075 0 0.13479 0 0.12509 0 0.032294 0 0.16285 -0.054178 -36.813 -0.23594 -0.24754 -0.0059255 -0.37216 -0.71161 -0.045795 -0.73219 -0.59409 -0.12554 -0.36231 -0.51348 -0.1531 -0.035923 -0.18349 -0.023733 0.01225 -0.76142 0 0 0 0 -0.17752 0.010629 -0.018341 0.038262 -0.052404
4.4766 0.144 0.13616 0 0.13692 0 0.12158 0 0.04207 0 0.26433 -0.024511 -36.098 -0.19455 -0.21136 -0.0073755 -0.32668 -0.62062 -0.052134 -0.68076 -0.45016 -0.12057 -0.2678 -0.41993 -0.17168 -0.056067 -0.1051 -0.019291 0.0167 -1.1667 0 0 0 0 -0.14724 0.014881 -0.035782 0.070165 -0.04234
4.4805 0.13708 0.13031 0 0.14546 0 0.14296 0 0.045213 0 0.33761 0.025633 -35.464 -0.1395 -0.17161 -0.006103 -0.29762 -0.54549 -0.052453 -0.63831 -0.3606 -0.11589 -0.19383 -0.36401 -0.18483 -0.077555 -0.036732 -0.016756 0.020154 -1.5905 0 0 0 0 -0.13083 0.025536 -0.046738 0.084701 -0.02701
4.4844 0.12444 0.12412 0 0.14899 0 0.17277 0 0.043751 0 0.34232 0.071941 -34.786 -0.092006 -0.13595 -0.0016197 -0.28257 -0.48956 -0.050834 -0.60118 -0.31317 -0.11189 -0.146 -0.34589 -0.18959 -0.09457 0.0038673 -0.01649 0.022634 -1.8201 0 0 0 0 -0.12914 0.04115 -0.048157 0.08845 -0.013354
4.4883 0.11424 0.11702 0 0.13722 0 0.18831 0 0.053233 0 0.27285 0.091535 -33.977 -0.060707 -0.10982 0.0062573 -0.28006 -0.45608 -0.048205 -0.57129 -0.30401 -0.1083 -0.12654 -0.36514 -0.18568 -0.10631 0.01362 -0.018413 0.024096 -1.7677 0 0 0 0 -0.14033 0.05985 -0.040347 0.084878 -0.0032591
4.4922 0.1133 0.10946 0 0.11229 0 0.18153 0 0.082005 0 0.16542 0.079573 -33.081 -0.051946 -0.098219 0.017397 -0.28792 -0.44732 -0.045073 -0.55135 -0.32813 -0.10473 -0.13566 -0.41967 -0.17378 -0.11281 -0.006482 -0.022227 0.024523 -1.5192 0 0 0 0 -0.16115 0.079233 -0.024852 0.077519 0.0022287
4.4961 0.12086 0.10473 0 0.088586 0 0.16072 0 0.11871 0 0.077544 0.053084 -32.225 -0.072222 -0.11015 0.031102 -0.30319 -0.46915 -0.040507 -0.55068 -0.38209 -0.10024 -0.17293 -0.50396 -0.1567 -0.11541 -0.047514 -0.027127 0.023726 -1.2747 0 0 0 0 -0.18372 0.093865 -0.0066631 0.070622 0.0033533
4.5 0.13042 0.10704 0 0.081575 0 0.13706 0 0.14258 0 0.050148 0.035742 -31.46 -0.10849 -0.1421 0.043711 -0.32128 -0.51476 -0.033332 -0.57382 -0.45409 -0.095427 -0.2236 -0.60994 -0.14291 -0.11673 -0.082268 -0.031502 0.022005 -1.2054 0 0 0 0 -0.19736 0.098081 0.0048998 0.064151 0.0035129
4.5039 0.1377 0.11754 0 0.096328 0 0.11573 0 0.14513 0 0.08011 0.037163 -30.7 -0.14897 -0.18571 0.05254 -0.34204 -0.57688 -0.024627 -0.61769 -0.53975 -0.092442 -0.27974 -0.7305 -0.13703 -0.1168 -0.09963 -0.034962 0.019764 -1.3328 0 0 0 0 -0.20092 0.090838 0.006987 0.054258 0.0035365
4.5078 0.14529 0.13233 0 0.12506 0 0.10012 0 0.1388 0 0.12629 0.047797 -29.815 -0.18767 -0.23577 0.055733 -0.36672 -0.65264 -0.016025 -0.68025 -0.63923 -0.093465 -0.33914 -0.86219 -0.14186 -0.11518 -0.095588 -0.037551 0.017279 -1.5358 0 0 0 0 -0.19537 0.071473 -0.0012935 0.037475 0.002907
4.5117 0.15833 0.14522 0 0.15438 0 0.098576 0 0.14317 0 0.14575 0.054582 -28.783 -0.21955 -0.28657 0.051543 -0.39738 -0.73951 -0.0099101 -0.75831 -0.75409 -0.10115 -0.40136 -1.0047 -0.15961 -0.11116 -0.069309 -0.039569 0.014862 -1.6837 0 0 0 0 -0.18352 0.039953 -0.019648 0.0098072 0.00036547
4.5156 0.17631 0.15255 0 0.17483 0 0.12005 0 0.16392 0 0.12974 0.059414 -27.727 -0.24218 -0.32999 0.037661 -0.43968 -0.83747 -0.013463 -0.84541 -0.89309 -0.12175 -0.47408 -1.1577 -0.19237 -0.10539 -0.029813 -0.042459 0.013096 -1.7699 0 0 0 0 -0.17523 -0.0026263 -0.043916 -0.035546 -0.0089483
4.5195 0.19112 0.1556 0 0.18493 0 0.16176 0 0.18747 0 0.10801 0.078693 -26.795 -0.26317 -0.36746 0.020232 -0.48926 -0.94057 -0.026028 -0.93086 -1.0478 -0.15086 -0.5589 -1.3189 -0.22982 -0.10301 0.0035209 -0.046933 0.011859 -1.9123 0 0 0 0 -0.17648 -0.047006 -0.065331 -0.089184 -0.024126
4.5234 0.1947 0.15847 0 0.18801 0 0.205 0 0.19662 0 0.11829 0.12345 -26.006 -0.28533 -0.40137 0.0026156 -0.54284 -1.046 -0.045904 -1.0114 -1.2133 -0.18548 -0.65491 -1.4835 -0.26699 -0.10796 0.024789 -0.052927 0.010945 -2.2177 0 0 0 0 -0.18768 -0.089406 -0.080742 -0.14518 -0.043384
4.5273 0.18805 0.16427 0 0.18651 0 0.22773 0 0.18964 0 0.16936 0.1826 -25.231 -0.31047 -0.43446 -0.011955 -0.59679 -1.1506 -0.070454 -1.0845 -1.3843 -0.22209 -0.75956 -1.645 -0.29927 -0.1236 0.030505 -0.060085 0.010109 -2.6538 0 0 0 0 -0.20775 -0.12666 -0.08794 -0.19755 -0.064305
4.5313 0.18118 0.17316 0 0.17991 0 0.22277 0 0.18241 0 0.23171 0.22971 -24.318 -0.33898 -0.47158 -0.018428 -0.6447 -1.2484 -0.093914 -1.1474 -1.5509 -0.25446 -0.86594 -1.7955 -0.3198 -0.15525 0.019431 -0.067257 0.0088981 -3.0628 0 0 0 0 -0.23231 -0.15478 -0.084767 -0.23652 -0.081741
4.5352 0.18324 0.18337 0 0.16826 0 0.20337 0 0.19226 0 0.26344 0.24774 -23.231 -0.3654 -0.51652 -0.014966 -0.68158 -1.3332 -0.10735 -1.2014 -1.7013 -0.27612 -0.9595 -1.9263 -0.32623 -0.19948 0.003033 -0.07186 0.0070932 -3.3061 0 0 0 0 -0.25008 -0.17491 -0.075065 -0.25697 -0.089634
4.5391 0.19349 0.19277 0 0.1572 0 0.19058 0 0.22116 0 0.2469 0.2453 -22.068 -0.38606 -0.56717 -0.0057023 -0.71048 -1.4063 -0.10992 -1.2502 -1.835 -0.2884 -1.0359 -2.0315 -0.32377 -0.24626 -0.0096475 -0.072987 0.0052113 -3.3869 0 0 0 0 -0.25678 -0.19209 -0.064133 -0.26529 -0.089187
4.543 0.20306 0.19926 0 0.15803 0 0.19574 0 0.25504 0 0.20265 0.24657 -20.945 -0.39972 -0.62157 0.0063121 -0.73417 -1.4692 -0.10256 -1.2954 -1.9521 -0.29303 -1.094 -2.1127 -0.31583 -0.28895 -0.01547 -0.070286 0.0038183 -3.4283 0 0 0 0 -0.25129 -0.20916 -0.054668 -0.26621 -0.082363
4.5469 0.2053 0.20075 0 0.18025 0 0.21411 0 0.27792 0 0.16999 0.26596 -19.895 -0.40611 -0.67711 0.017514 -0.75624 -1.5244 -0.087606 -1.3388 -2.0543 -0.29272 -1.1346 -2.1795 -0.30636 -0.3208 -0.012872 -0.06376 0.0035893 -3.5376 0 0 0 0 -0.23404 -0.22895 -0.049086 -0.26539 -0.0722
4.5508 0.20259 0.19652 0 0.22154 0 0.23211 0 0.28477 0 0.1731 0.29529 -18.857 -0.40856 -0.72768 0.020413 -0.78409 -1.5779 -0.073378 -1.3823 -2.1436 -0.29416 -1.1632 -2.2445 -0.30273 -0.32954 -0.0057283 -0.054274 0.0063682 -3.7073 0 0 0 0 -0.21046 -0.25468 -0.050699 -0.27378 -0.06719
4.5547 0.20201 0.18917 0 0.26441 0 0.23804 0 0.28112 0 0.20336 0.31666 -17.759 -0.41495 -0.77072 0.014615 -0.81829 -1.6349 -0.06868 -1.4263 -2.227 -0.30183 -1.1937 -2.3134 -0.30636 -0.32274 -0.0045934 -0.045439 0.011783 -3.8498 0 0 0 0 -0.19321 -0.28205 -0.056765 -0.29263 -0.071832
4.5586 0.20526 0.18414 0 0.28481 0 0.22725 0 0.27331 0 0.23094 0.32453 -16.583 -0.42752 -0.80569 0.0019291 -0.85582 -1.6943 -0.075531 -1.4693 -2.3038 -0.31555 -1.2293 -2.379 -0.31587 -0.30698 -0.013173 -0.038911 0.019083 -3.9095 0 0 0 0 -0.18784 -0.30705 -0.065595 -0.31897 -0.085699
4.5625 0.20556 0.18533 0 0.26804 0 0.20232 0 0.26219 0 0.23251 0.33074 -15.358 -0.44678 -0.83227 -0.015456 -0.89297 -1.7532 -0.09428 -1.5094 -2.3715 -0.33417 -1.2705 -2.4254 -0.32947 -0.28802 -0.033129 -0.035873 0.027373 -3.9154 0 0 0 0 -0.19812 -0.32611 -0.075785 -0.34931 -0.10723
4.5664 0.19586 0.19061 0 0.21984 0 0.17267 0 0.24659 0 0.20961 0.34654 -14.108 -0.47114 -0.84964 -0.033693 -0.92279 -1.8041 -0.12347 -1.5419 -2.4232 -0.35458 -1.3144 -2.438 -0.34391 -0.27368 -0.064473 -0.037656 0.03503 -3.9187 0 0 0 0 -0.22824 -0.33373 -0.085651 -0.37738 -0.13256
4.5703 0.17886 0.19248 0 0.16327 0 0.15286 0 0.23003 0 0.18349 0.36363 -12.825 -0.49026 -0.85719 -0.046115 -0.93472 -1.8305 -0.15314 -1.5566 -2.445 -0.36895 -1.3462 -2.4121 -0.3535 -0.26938 -0.097313 -0.043549 0.039106 -3.9046 0 0 0 0 -0.27428 -0.32635 -0.09339 -0.39384 -0.15177
4.5742 0.1662 0.18491 0 0.12362 0 0.15505 0 0.22043 0 0.17421 0.35842 -11.5 -0.49688 -0.85649 -0.051664 -0.93 -1.8294 -0.1751 -1.5515 -2.4369 -0.37446 -1.3577 -2.3534 -0.35727 -0.26924 -0.12184 -0.050418 0.039218 -3.7934 0 0 0 0 -0.32354 -0.30994 -0.098888 -0.39896 -0.16095
4.5781 0.16618 0.1699 0 0.11358 0 0.17794 0 0.22196 0 0.18388 0.31707 -10.142 -0.48749 -0.84693 -0.050528 -0.90963 -1.7988 -0.18577 -1.5239 -2.3972 -0.37013 -1.3444 -2.2707 -0.35521 -0.2685 -0.1335 -0.056498 0.035429 -3.5371 0 0 0 0 -0.36853 -0.28795 -0.10193 -0.39357 -0.15905
4.582 0.17355 0.15632 0 0.12923 0 0.20319 0 0.22824 0 0.19748 0.25399 -8.7702 -0.45997 -0.82784 -0.043582 -0.87567 -1.739 -0.18276 -1.4726 -2.3253 -0.35579 -1.3033 -2.1699 -0.34782 -0.26213 -0.12904 -0.06008 0.028182 -3.1943 0 0 0 0 -0.40172 -0.26411 -0.10238 -0.37931 -0.14614
4.5859 0.17368 0.151 0 0.15718 0 0.20733 0 0.22535 0 0.19783 0.20177 -7.3861 -0.41249 -0.79575 -0.033094 -0.83114 -1.6502 -0.16371 -1.3937 -2.2167 -0.33175 -1.2304 -2.0524 -0.33606 -0.2418 -0.10528 -0.058187 0.018953 -2.8836 0 0 0 0 -0.40765 -0.24404 -0.09938 -0.35832 -0.12396
4.5898 0.15767 0.15092 0 0.18363 0 0.18157 0 0.20303 0 0.18008 0.18141 -5.9619 -0.35793 -0.75389 -0.023133 -0.78328 -1.5504 -0.13772 -1.3006 -2.0859 -0.30396 -1.1411 -1.9192 -0.32252 -0.21268 -0.074115 -0.051648 0.011157 -2.6609 0 0 0 0 -0.38585 -0.22821 -0.093884 -0.33381 -0.10048
4.5938 0.1322 0.14521 0 0.19766 0 0.14031 0 0.16351 0 0.15347 0.18332 -4.4759 -0.30366 -0.7052 -0.014462 -0.73357 -1.4481 -0.11013 -1.2017 -1.9407 -0.27486 -1.0438 -1.7732 -0.30746 -0.1829 -0.043482 -0.042127 0.0062779 -2.4588 0 0 0 0 -0.34104 -0.21369 -0.086898 -0.30507 -0.078645
4.5977 0.11239 0.12579 0 0.19004 0 0.10781 0 0.12017 0 0.13099 0.17871 -2.9447 -0.25415 -0.65171 -0.0070907 -0.68217 -1.3474 -0.084166 -1.1024 -1.7858 -0.24564 -0.94307 -1.6185 -0.29064 -0.15914 -0.018757 -0.031005 0.0052368 -2.1629 0 0 0 0 -0.27742 -0.19774 -0.079314 -0.27073 -0.059787
4.6016 0.10492 0.095889 0 0.15443 0 0.094837 0 0.087593 0 0.11762 0.14886 -1.413 -0.21346 -0.59574 -0.00036113 -0.62812 -1.2511 -0.06286 -1.0083 -1.6254 -0.217 -0.84229 -1.4573 -0.27122 -0.15015 -0.0057757 -0.020145 0.0088922 -1.7444 0 0 0 0 -0.20116 -0.1763 -0.072389 -0.22825 -0.044445
4.6055 0.099856 0.066973 0 0.093459 0 0.088584 0 0.071839 0 0.10721 0.10185 0.093363 -0.18186 -0.54036 0.0077377 -0.56943 -1.1551 -0.047626 -0.92298 -1.4632 -0.18891 -0.74007 -1.2888 -0.24777 -0.16413 -0.0090748 -0.012713 0.017218 -1.299 0 0 0 0 -0.12809 -0.14423 -0.068539 -0.17488 -0.030845
4.6094 0.080911 0.04706 0 0.023154 0 0.06675 0 0.067536 0 0.089326 0.061497 1.5948 -0.15198 -0.48603 0.017194 -0.50857 -1.0531 -0.035312 -0.84056 -1.3005 -0.16163 -0.63335 -1.112 -0.22216 -0.18811 -0.020867 -0.0088738 0.02742 -0.94601 0 0 0 0 -0.069797 -0.10582 -0.067683 -0.11681 -0.017069
4.6133 0.043664 0.032881 0 -0.032504 0 0.021358 0 0.062249 0 0.058827 0.042547 3.1335 -0.12055 -0.43209 0.027121 -0.44779 -0.94195 -0.025008 -0.75743 -1.1366 -0.1362 -0.52097 -0.92738 -0.1957 -0.21289 -0.037046 -0.0084308 0.038382 -0.69925 0 0 0 0 -0.031285 -0.064367 -0.069402 -0.058238 -0.0033843
4.6172 0.0019933 0.014597 0 -0.056113 0 -0.032111 0 0.044081 0 0.019883 0.038294 4.7202 -0.084896 -0.3776 0.036335 -0.38944 -0.81986 -0.01608 -0.67014 -0.9702 -0.1138 -0.40262 -0.73786 -0.16982 -0.22897 -0.053352 -0.010903 0.049088 -0.45361 0 0 0 0 -0.015758 -0.02345 -0.072974 -0.0035231 0.0094751
4.6211 -0.024861 -0.011989 0 -0.049009 0 -0.069158 0 0.0085056 0 -0.017741 0.030632 6.3138 -0.042448 -0.32007 0.041819 -0.33789 -0.68547 -0.0091085 -0.57369 -0.79746 -0.097649 -0.27997 -0.54627 -0.14696 -0.21917 -0.062757 -0.015258 0.058272 -0.10247 0 0 0 0 -0.027048 0.010466 -0.076575 0.039429 0.018454
4.625 -0.031324 -0.039474 0 -0.029761 0 -0.078782 0 -0.038242 0 -0.045875 0.0081691 7.8571 0.0030085 -0.25784 0.041988 -0.2924 -0.54661 -0.0052511 -0.47023 -0.61427 -0.088243 -0.16015 -0.35357 -0.12702 -0.18193 -0.061163 -0.019171 0.065704 0.34623 0 0 0 0 -0.051474 0.0355 -0.077534 0.06951 0.021187
4.6289 -0.030654 -0.056393 0 -0.019826 0 -0.071533 0 -0.081364 0 -0.062707 -0.027171 9.3333 0.047555 -0.19134 0.038317 -0.2483 -0.40878 -0.0041238 -0.36476 -0.41961 -0.082918 -0.046246 -0.15871 -0.10762 -0.12933 -0.049607 -0.021695 0.07179 0.78334 0 0 0 0 -0.076416 0.055353 -0.075265 0.091772 0.01895
4.6328 -0.041003 -0.060493 0 -0.029118 0 -0.067062 0 -0.1058 0 -0.072612 -0.068238 10.785 0.08897 -0.12093 0.032356 -0.20163 -0.2745 -0.0048267 -0.2606 -0.21262 -0.079159 0.060845 0.039945 -0.086666 -0.071292 -0.028965 -0.022394 0.07671 1.1225 0 0 0 0 -0.093974 0.073299 -0.06967 0.11018 0.013409
4.6367 -0.06735 -0.06293 0 -0.053494 0 -0.076017 0 -0.10685 0 -0.082547 -0.11189 12.273 0.12528 -0.047232 0.026315 -0.14756 -0.14556 -0.0058274 -0.16126 0.0071136 -0.073624 0.16134 0.24276 -0.061552 -0.020212 -0.00079291 -0.021033 0.080659 1.3932 0 0 0 0 -0.096327 0.093566 -0.06103 0.12966 0.0071217
4.6406 -0.098128 -0.077892 0 -0.083707 0 -0.094406 0 -0.095402 0 -0.097956 -0.15777 13.825 0.15541 0.02859 0.025719 -0.076842 -0.020737 -0.001438 -0.070339 0.23845 -0.057789 0.26082 0.44757 -0.027198 -0.0011478 0.030774 -0.017714 0.083576 1.699 0 0 0 0 -0.07253 0.12452 -0.050903 0.15894 0.0072885
4.6445 -0.11908 -0.10803 0 -0.11473 0 -0.11311 0 -0.092002 0 -0.1202 -0.2007 15.408 0.18403 0.10436 0.031178 0.0046046 0.10526 0.01028 0.018318 0.47026 -0.031468 0.36645 0.6494 0.01292 -0.0092801 0.059196 -0.013964 0.085862 2.0927 0 0 0 0 -0.03474 0.16389 -0.041774 0.1959 0.015395
4.6484 -0.12857 -0.14114 0 -0.14627 0 -0.12964 0 -0.11272 0 -0.14627 -0.22937 16.961 0.21293 0.1792 0.042061 0.092179 0.23343 0.029397 0.10861 0.69651 0.004327 0.4802 0.84157 0.055881 -0.038431 0.081574 -0.01032 0.087635 2.5087 0 0 0 0 0.010362 0.20886 -0.034364 0.23762 0.030711
4.6523 -0.13789 -0.16198 0 -0.17671 0 -0.14949 0 -0.15768 0 -0.17084 -0.23579 18.446 0.24344 0.25216 0.057158 0.18077 0.36355 0.055061 0.20393 0.91149 0.047609 0.6025 1.0186 0.098348 -0.080623 0.095605 -0.0072152 0.089035 2.8301 0 0 0 0 0.056057 0.25602 -0.029081 0.28079 0.051558
4.6563 -0.15711 -0.16692 0 -0.19995 0 -0.17756 0 -0.21161 0 -0.18941 -0.22543 19.875 0.27634 0.32133 0.073795 0.26143 0.49209 0.084502 0.30878 1.1054 0.093964 0.7312 1.1797 0.13403 -0.12121 0.097967 -0.0051094 0.090267 3.0118 0 0 0 0 0.092308 0.29898 -0.026039 0.31957 0.073692
4.6602 -0.18275 -0.16635 0 -0.21 0 -0.2098 0 -0.25558 0 -0.20042 -0.21596 21.293 0.30901 0.3841 0.087323 0.32693 0.60857 0.10994 0.41959 1.2737 0.13431 0.85486 1.3288 0.15714 -0.14264 0.090842 -0.0038816 0.091539 3.1262 0 0 0 0 0.11312 0.33138 -0.023771 0.3501 0.089091
4.6641 -0.20083 -0.17288 0 -0.20778 0 -0.23358 0 -0.27899 0 -0.20413 -0.22459 22.733 0.33887 0.43976 0.096812 0.38074 0.70812 0.12781 0.5272 1.4219 0.16529 0.96595 1.4714 0.16957 -0.14566 0.079994 -0.0031157 0.092693 3.2835 0 0 0 0 0.1232 0.35454 -0.021223 0.37562 0.095771
4.668 -0.20182 -0.18817 0 -0.20133 0 -0.23572 0 -0.28239 0 -0.19981 -0.25602 24.188 0.36443 0.48734 0.10239 0.42583 0.78786 0.13678 0.62447 1.552 0.1856 1.0601 1.6079 0.17305 -0.13328 0.068831 -0.002662 0.093454 3.5158 0 0 0 0 0.12596 0.3698 -0.018125 0.39883 0.093523
4.6719 -0.19111 -0.20236 0 -0.19826 0 -0.21186 0 -0.27169 0 -0.18524 -0.301 25.612 0.38452 0.52608 0.10477 0.46615 0.84618 0.13648 0.70396 1.6663 0.1949 1.1341 1.7308 0.17021 -0.11078 0.060803 -0.0024036 0.093478 3.7473 0 0 0 0 0.12556 0.37927 -0.014431 0.42297 0.083222
4.6758 -0.18415 -0.20587 0 -0.19888 0 -0.17157 0 -0.25252 0 -0.16128 -0.34386 26.96 0.39733 0.55362 0.10635 0.50838 0.88106 0.12858 0.74863 1.7632 0.19398 1.182 1.8269 0.16671 -0.090857 0.061431 -0.0025062 0.091745 3.8749 0 0 0 0 0.12835 0.38604 -0.011168 0.45283 0.068862
4.6797 -0.19165 -0.20043 0 -0.1982 0 -0.13614 0 -0.23088 0 -0.13785 -0.37029 28.229 0.40603 0.5752 0.10945 0.55304 0.90716 0.12104 0.76727 1.8458 0.19089 1.2154 1.8855 0.16716 -0.080451 0.067836 -0.0031376 0.088632 3.8708 0 0 0 0 0.13416 0.39194 -0.0095957 0.48453 0.057489
4.6836 -0.21065 -0.19772 0 -0.19466 0 -0.12882 0 -0.21653 0 -0.13297 -0.37088 29.459 0.41144 0.59327 0.11387 0.5962 0.92969 0.11666 0.76685 1.9119 0.18851 1.2382 1.9038 0.17156 -0.077583 0.077121 -0.0043467 0.084759 3.8053 0 0 0 0 0.13999 0.39549 -0.010068 0.51283 0.050917
4.6875 -0.22957 -0.20779 0 -0.19515 0 -0.16057 0 -0.22079 0 -0.16107 -0.34356 30.701 0.41388 0.60967 0.11893 0.63345 0.95167 0.11702 0.75406 1.959 0.1887 1.2527 1.8882 0.17914 -0.078971 0.086737 -0.0060908 0.080857 3.7779 0 0 0 0 0.14288 0.39505 -0.012642 0.53275 0.049839
4.6914 -0.24065 -0.22966 0 -0.20939 0 -0.22027 0 -0.24708 0 -0.21794 -0.29695 31.957 0.41276 0.62621 0.12279 0.65657 0.97417 0.12288 0.73828 1.9806 0.1929 1.2587 1.85 0.18748 -0.077418 0.093208 -0.0081808 0.078274 3.8323 0 0 0 0 0.13794 0.38745 -0.017045 0.53614 0.053825
4.6953 -0.24629 -0.25331 0 -0.23874 0 -0.27894 0 -0.28329 0 -0.27713 -0.25008 33.175 0.40677 0.64274 0.12226 0.65736 0.99033 0.13024 0.73166 1.9731 0.1996 1.2527 1.802 0.1914 -0.062907 0.095442 -0.0097322 0.079133 3.93 0 0 0 0 0.12271 0.37177 -0.021295 0.51811 0.058182
4.6992 -0.25389 -0.26947 0 -0.27168 0 -0.30856 0 -0.30667 0 -0.30561 -0.22327 34.299 0.39737 0.65682 0.11798 0.64308 0.99442 0.13485 0.73411 1.9472 0.20598 1.2351 1.7556 0.19034 -0.038985 0.098037 -0.010134 0.083199 3.993 0 0 0 0 0.10364 0.35391 -0.023761 0.48891 0.05955
4.7031 -0.26646 -0.2767 0 -0.29204 0 -0.30181 0 -0.30062 0 -0.2889 -0.2242 35.331 0.38602 0.66622 0.11118 0.61919 0.98344 0.1352 0.74315 1.9085 0.2108 1.2064 1.7197 0.18524 -0.010736 0.10474 -0.0090833 0.090046 3.9695 0 0 0 0 0.085501 0.33822 -0.023687 0.4557 0.05708
4.707 -0.27984 -0.27989 0 -0.29277 0 -0.27546 0 -0.2693 0 -0.24404 -0.24214 36.341 0.3746 0.66874 0.1036 0.59221 0.95566 0.13052 0.75508 1.8635 0.21313 1.1685 1.6978 0.17778 0.015307 0.11937 -0.0064081 0.098921 3.8746 0 0 0 0 0.073361 0.32922 -0.020556 0.42636 0.050632
4.7109 -0.28884 -0.28418 0 -0.28197 0 -0.25418 0 -0.23608 0 -0.20707 -0.25783 37.404 0.36807 0.65963 0.099984 0.57512 0.9112 0.12218 0.7606 1.8238 0.21228 1.1277 1.6869 0.17337 0.023357 0.14883 -0.0021175 0.10769 3.7839 0 0 0 0 0.076582 0.3353 -0.013846 0.41601 0.04213
4.7148 -0.29428 -0.29168 0 -0.27557 0 -0.25082 0 -0.22563 0 -0.20442 -0.26016 38.511 0.36865 0.64229 0.10299 0.5726 0.86586 0.11663 0.75515 1.7972 0.21051 1.0964 1.6791 0.1768 0.010034 0.18708 0.002213 0.11367 3.7872 0 0 0 0 0.09186 0.35246 -0.0057125 0.4251 0.036238
4.7188 -0.30282 -0.30301 0 -0.28423 0 -0.2624 0 -0.2454 0 -0.23357 -0.25226 39.568 0.37478 0.6212 0.11176 0.58083 0.82961 0.11702 0.74137 1.7844 0.20935 1.0797 1.6688 0.18842 -0.018008 0.22583 0.0055647 0.1162 3.9219 0 0 0 0 0.11226 0.3736 0.0024921 0.44651 0.0345
4.7227 -0.31969 -0.31888 0 -0.30662 0 -0.28327 0 -0.28249 0 -0.27038 -0.24111 40.485 0.38429 0.60038 0.12489 0.59568 0.80946 0.12506 0.72294 1.7858 0.20989 1.0805 1.6593 0.20773 -0.053449 0.25776 0.0072403 0.11515 4.1313 0 0 0 0 0.13175 0.39265 0.0098641 0.47355 0.0375
4.7266 -0.34259 -0.33855 0 -0.33379 0 -0.31655 0 -0.31699 0 -0.29522 -0.22512 41.267 0.39328 0.58551 0.13968 0.61039 0.81329 0.14193 0.70654 1.801 0.21341 1.1012 1.6634 0.23319 -0.08445 0.27268 0.0064837 0.11084 4.2943 0 0 0 0 0.142 0.4013 0.01544 0.49631 0.045211
4.7305 -0.3632 -0.35726 0 -0.35793 0 -0.36703 0 -0.33767 0 -0.31169 -0.19766 42.017 0.39278 0.58683 0.1493 0.61443 0.84595 0.1641 0.70817 1.8298 0.22134 1.1382 1.6962 0.25882 -0.088166 0.25717 0.0032816 0.10596 4.3278 0 0 0 0 0.13236 0.39 0.018449 0.49928 0.054879
4.7344 -0.37443 -0.36807 0 -0.3759 0 -0.42274 0 -0.34574 0 -0.33936 -0.16507 42.816 0.38239 0.60345 0.15176 0.61115 0.89286 0.18378 0.73104 1.8688 0.23241 1.1793 1.765 0.27998 -0.065866 0.22259 -0.00025265 0.10355 4.2865 0 0 0 0 0.11047 0.36845 0.019925 0.48668 0.063261
4.7383 -0.37593 -0.36795 0 -0.38595 0 -0.45083 0 -0.34631 0 -0.38827 -0.15581 43.635 0.36422 0.63484 0.14722 0.60643 0.94776 0.19723 0.77596 1.9196 0.24617 1.2204 1.8655 0.29536 -0.022454 0.17785 -0.0028471 0.10486 4.3504 0 0 0 0 0.082955 0.34512 0.020278 0.46445 0.069571
4.7422 -0.37305 -0.36173 0 -0.38425 0 -0.42156 0 -0.3403 0 -0.44189 -0.20171 44.35 0.34188 0.67956 0.13682 0.60743 1.0049 0.20145 0.84198 1.9841 0.26198 1.259 1.9858 0.30447 0.034398 0.13339 -0.0033037 0.1107 4.6752 0 0 0 0 0.057418 0.32947 0.019914 0.44023 0.073515
4.7461 -0.37141 -0.35841 0 -0.36778 0 -0.3418 0 -0.32688 0 -0.46714 -0.30315 44.886 0.32587 0.73535 0.12446 0.63104 1.0586 0.19276 0.92612 2.0704 0.27874 1.2957 2.1143 0.30812 0.085881 0.11085 0.0003662 0.12161 5.2211 0 0 0 0 0.049302 0.3412 0.019234 0.43124 0.075934
4.75 -0.37304 -0.36287 0 -0.34136 0 -0.26194 0 -0.31245 0 -0.44322 -0.41428 45.314 0.32959 0.79382 0.11786 0.68538 1.1115 0.17709 1.0132 2.1792 0.29382 1.3395 2.2436 0.31194 0.10942 0.1243 0.0073412 0.13363 5.7347 0 0 0 0 0.066254 0.38738 0.018655 0.4506 0.079565
4.7539 -0.37689 -0.37172 0 -0.31991 0 -0.2414 0 -0.31294 0 -0.38215 -0.47163 45.794 0.35557 0.85055 0.1199 0.76348 1.1703 0.16136 1.0941 2.3066 0.30557 1.3963 2.3708 0.31927 0.10235 0.16855 0.015352 0.14329 5.9404 0 0 0 0 0.10271 0.45822 0.018471 0.49562 0.085173
4.7578 -0.3817 -0.37829 0 -0.32063 0 -0.2995 0 -0.34257 0 -0.3216 -0.4468 46.408 0.40432 0.9032 0.13194 0.85857 1.2403 0.15037 1.1637 2.4502 0.3128 1.4694 2.4945 0.33206 0.065464 0.23766 0.022515 0.14812 5.7907 0 0 0 0 0.15343 0.54462 0.019038 0.56289 0.092737
4.7617 -0.3875 -0.38126 0 -0.34994 0 -0.39725 0 -0.39836 0 -0.29652 -0.37481 47.057 0.47437 0.9499 0.15461 0.9609 1.3277 0.14927 1.2174 2.6069 0.31437 1.5618 2.6153 0.35198 0.0030473 0.32208 0.026548 0.14556 5.5391 0 0 0 0 0.21083 0.6339 0.02083 0.64636 0.10174
4.7656 -0.39492 -0.38704 0 -0.39695 0 -0.4688 0 -0.45699 0 -0.3149 -0.32782 47.549 0.55694 0.98868 0.18688 1.0473 1.4432 0.16688 1.2497 2.7725 0.30921 1.6732 2.7364 0.38139 -0.068672 0.39662 0.022523 0.13137 5.5422 0 0 0 0 0.25827 0.69587 0.02553 0.73113 0.10978
4.7695 -0.40407 -0.40249 0 -0.44027 0 -0.47501 0 -0.49028 0 -0.35743 -0.35491 47.784 0.63452 1.0235 0.22096 1.1114 1.5744 0.19664 1.2713 2.9398 0.30246 1.7876 2.8626 0.41602 -0.12955 0.44755 0.012155 0.11074 5.9562 0 0 0 0 0.29128 0.72534 0.033002 0.8059 0.11566
4.7734 -0.4146 -0.42597 0 -0.46345 0 -0.43095 0 -0.48721 0 -0.39782 -0.44231 47.856 0.7008 1.0559 0.25396 1.1545 1.7143 0.23475 1.2871 3.1068 0.29724 1.8974 2.9965 0.45429 -0.1741 0.473 -0.0030365 0.086629 6.6043 0 0 0 0 0.31141 0.72475 0.043115 0.86888 0.11973
4.7773 -0.42587 -0.44678 0 -0.46602 0 -0.38585 0 -0.46242 0 -0.4235 -0.5299 47.949 0.7512 1.0874 0.28333 1.1804 1.8551 0.27682 1.3021 3.2719 0.2966 1.9961 3.1347 0.49443 -0.19939 0.47426 -0.021019 0.062313 7.1384 0 0 0 0 0.32179 0.69994 0.055463 0.9198 0.12272
4.7813 -0.43612 -0.45431 0 -0.46071 0 -0.37843 0 -0.44326 0 -0.43947 -0.56648 48.145 0.7808 1.1196 0.30565 1.1987 1.9839 0.31522 1.3237 3.432 0.30564 2.0749 3.2687 0.53358 -0.20458 0.45786 -0.037725 0.043542 7.3403 0 0 0 0 0.32988 0.66496 0.069026 0.9603 0.12672
4.7852 -0.44143 -0.44723 0 -0.45974 0 -0.40895 0 -0.44716 0 -0.45565 -0.55137 48.341 0.79504 1.1537 0.3192 1.2268 2.0874 0.34019 1.3589 3.5816 0.32568 2.1333 3.3894 0.56635 -0.20055 0.44438 -0.047104 0.036279 7.28 0 0 0 0 0.34629 0.64747 0.080773 0.99561 0.13432
4.7891 -0.43684 -0.43297 0 -0.4625 0 -0.44752 0 -0.46931 0 -0.47244 -0.52654 48.371 0.80135 1.1889 0.32461 1.2669 2.1661 0.34997 1.4069 3.716 0.35184 2.1785 3.4914 0.5894 -0.19454 0.44214 -0.048034 0.040059 7.1987 0 0 0 0 0.3703 0.65513 0.08884 1.0256 0.1447
4.793 -0.42027 -0.41886 0 -0.45586 0 -0.46293 0 -0.49004 0 -0.47806 -0.53237 48.196 0.80179 1.2246 0.32115 1.3164 2.2194 0.34352 1.467 3.8295 0.38034 2.2134 3.573 0.59965 -0.18769 0.45187 -0.040265 0.054322 7.2524 0 0 0 0 0.39836 0.68834 0.092025 1.047 0.15643
4.7969 -0.39587 -0.40502 0 -0.42729 0 -0.44326 0 -0.49274 0 -0.45905 -0.57182 47.954 0.79748 1.2594 0.3081 1.3698 2.2482 0.32081 1.5375 3.9163 0.40671 2.2405 3.6326 0.59423 -0.17952 0.47123 -0.024332 0.077656 7.373 0 0 0 0 0.42496 0.74361 0.089386 1.0551 0.16744
4.8008 -0.37281 -0.38695 0 -0.37927 0 -0.39677 0 -0.47543 0 -0.41404 -0.6135 47.806 0.78292 1.2891 0.2813 1.4059 2.2497 0.28183 1.6131 3.9568 0.42051 2.2577 3.6655 0.56526 -0.16106 0.48354 -0.0026725 0.10625 7.3639 0 0 0 0 0.43227 0.80242 0.079181 1.0343 0.17151
4.8047 -0.35915 -0.36406 0 -0.33199 0 -0.3423 0 -0.44816 0 -0.35911 -0.62367 47.759 0.75608 1.3113 0.24596 1.4135 2.2356 0.23862 1.6823 3.9595 0.42093 2.2633 3.6648 0.52202 -0.12888 0.47276 0.017516 0.13198 7.1108 0 0 0 0 0.41557 0.83943 0.065558 0.98946 0.16741
4.8086 -0.35576 -0.34351 0 -0.31059 0 -0.30164 0 -0.42272 0 -0.32 -0.59295 47.644 0.71729 1.3241 0.20584 1.3915 2.2088 0.19708 1.7384 3.9284 0.40968 2.2545 3.6243 0.47062 -0.084639 0.43554 0.033254 0.15148 6.6898 0 0 0 0 0.37668 0.84646 0.050864 0.92723 0.15621
4.8125 -0.35615 -0.33441 0 -0.3263 0 -0.2936 0 -0.40573 0 -0.31586 -0.53624 47.293 0.66832 1.326 0.16486 1.3413 2.171 0.16219 1.7752 3.8668 0.38914 2.2292 3.5425 0.417 -0.031879 0.37236 0.04242 0.1623 6.2835 0 0 0 0 0.31935 0.81952 0.037159 0.85498 0.1396
4.8164 -0.35268 -0.33844 0 -0.36643 0 -0.32427 0 -0.399 0 -0.34501 -0.47416 46.715 0.61386 1.3137 0.12957 1.2682 2.1219 0.14077 1.7825 3.7773 0.36362 2.1835 3.4237 0.37011 0.021142 0.28895 0.042653 0.16148 6.0116 0 0 0 0 0.25154 0.75716 0.027306 0.78539 0.121
4.8203 -0.34359 -0.34754 0 -0.4017 0 -0.37728 0 -0.40164 0 -0.38315 -0.4186 46.087 0.56832 1.2856 0.10961 1.1914 2.06 0.13715 1.7509 3.6663 0.34194 2.1195 3.2768 0.34093 0.055653 0.21313 0.035134 0.15012 5.8462 0 0 0 0 0.19296 0.6786 0.023651 0.73805 0.10721
4.8242 -0.33417 -0.35128 0 -0.4059 0 -0.41762 0 -0.40873 0 -0.39757 -0.37302 45.573 0.53833 1.246 0.10422 1.1238 1.9865 0.14474 1.6888 3.5415 0.327 2.0462 3.1134 0.32688 0.066903 0.16411 0.024919 0.13458 5.6727 0 0 0 0 0.15202 0.6062 0.024155 0.71279 0.09948
4.8281 -0.33093 -0.34586 0 -0.37332 0 -0.41442 0 -0.4093 0 -0.36969 -0.33903 45.16 0.52549 1.1962 0.11199 1.0682 1.9002 0.15934 1.5995 3.4033 0.31893 1.9671 2.945 0.32499 0.054506 0.14972 0.014547 0.11818 5.4058 0 0 0 0 0.13087 0.54933 0.027277 0.70612 0.097053
4.832 -0.33453 -0.33524 0 -0.32166 0 -0.36679 0 -0.39015 0 -0.31009 -0.31718 44.688 0.52922 1.1376 0.1302 1.0251 1.8003 0.1761 1.4869 3.2515 0.31673 1.8847 2.7794 0.3309 0.020656 0.17407 0.0064228 0.10419 5.0463 0 0 0 0 0.12933 0.51485 0.031142 0.71194 0.098218
4.8359 -0.33806 -0.32426 0 -0.27902 0 -0.30747 0 -0.34645 0 -0.25307 -0.30229 44.028 0.54222 1.0704 0.15155 0.98806 1.6823 0.18544 1.3561 3.0806 0.31607 1.7989 2.6184 0.33412 -0.025251 0.23547 0.0040605 0.097901 4.6492 0 0 0 0 0.14259 0.50769 0.031643 0.71335 0.097282
4.8398 -0.33246 -0.31241 0 -0.26514 0 -0.27644 0 -0.2896 0 -0.23204 -0.28357 43.205 0.54568 0.9988 0.16517 0.94254 1.5518 0.1829 1.2228 2.8957 0.31031 1.7064 2.4601 0.32527 -0.062378 0.2984 0.0061951 0.098603 4.268 0 0 0 0 0.1541 0.5086 0.026593 0.69432 0.089068
4.8438 -0.31392 -0.29554 0 -0.27961 0 -0.28659 0 -0.24219 0 -0.2539 -0.2537 42.358 0.53217 0.9251 0.16799 0.88475 1.4145 0.16999 1.0946 2.7026 0.29787 1.6051 2.303 0.30383 -0.083481 0.34287 0.010774 0.1038 3.9354 0 0 0 0 0.15765 0.50585 0.016396 0.65384 0.073798
4.8477 -0.2867 -0.27274 0 -0.30333 0 -0.31325 0 -0.22144 0 -0.2931 -0.21791 41.574 0.49831 0.8512 0.15892 0.81406 1.2753 0.14888 0.97695 2.5069 0.27837 1.4938 2.1491 0.27093 -0.085373 0.35586 0.016141 0.11131 3.6729 0 0 0 0 0.15028 0.49218 0.0018075 0.59394 0.052882
4.8516 -0.25944 -0.24953 0 -0.31086 0 -0.31762 0 -0.2248 0 -0.31149 -0.19104 40.796 0.44284 0.77957 0.13826 0.73269 1.141 0.12357 0.87589 2.316 0.25249 1.3724 2.0022 0.22999 -0.067106 0.32418 0.02013 0.11802 3.4869 0 0 0 0 0.13061 0.46076 -0.015652 0.52076 0.029637
4.8555 -0.23875 -0.23299 0 -0.2855 0 -0.28177 0 -0.2317 0 -0.28799 -0.18299 39.898 0.37886 0.71539 0.11313 0.65463 1.0253 0.10368 0.79809 2.144 0.22529 1.2483 1.8635 0.19255 -0.039551 0.2477 0.019912 0.1189 3.3446 0 0 0 0 0.10467 0.4131 -0.031537 0.45523 0.013753
4.8594 -0.2257 -0.22429 0 -0.22962 0 -0.22293 0 -0.22112 0 -0.23379 -0.18717 38.837 0.32587 0.6594 0.092442 0.59039 0.92876 0.092658 0.73561 1.991 0.20156 1.1328 1.729 0.16542 -0.018352 0.15915 0.016478 0.11422 3.1729 0 0 0 0 0.081808 0.36456 -0.043222 0.40936 0.0084856
4.8633 -0.2173 -0.21769 0 -0.16507 0 -0.17605 0 -0.18951 0 -0.18103 -0.18446 37.705 0.29229 0.61215 0.079365 0.54323 0.85132 0.09052 0.68489 1.8564 0.18277 1.0322 1.5935 0.15005 -0.0091904 0.074757 0.010734 0.10479 2.908 0 0 0 0 0.065281 0.32267 -0.049916 0.386 0.013795
4.8672 -0.21046 -0.2074 0 -0.12282 0 -0.16386 0 -0.15315 0 -0.15631 -0.16015 36.633 0.28403 0.57364 0.07585 0.51426 0.79142 0.096059 0.64197 1.7384 0.16958 0.95176 1.4587 0.14633 -0.015737 0.0093177 0.0038118 0.091928 2.561 0 0 0 0 0.057195 0.29379 -0.05138 0.38516 0.028232
4.8711 -0.20422 -0.19446 0 -0.12529 0 -0.1817 0 -0.1335 0 -0.162 -0.11758 35.652 0.30587 0.5438 0.082447 0.50147 0.74556 0.10473 0.60098 1.6346 0.16154 0.89979 1.3359 0.15092 -0.039486 -0.016319 -0.002066 0.078564 2.2289 0 0 0 0 0.058425 0.28577 -0.048076 0.40166 0.046284
4.875 -0.19869 -0.18538 0 -0.17077 0 -0.20666 0 -0.13903 0 -0.17942 -0.075663 34.661 0.33771 0.51751 0.090779 0.48999 0.70171 0.10775 0.55591 1.5372 0.15399 0.86755 1.2399 0.15271 -0.067011 -0.0096993 -0.0049684 0.06871 2.0246 0 0 0 0 0.062491 0.29047 -0.043982 0.41538 0.056862
4.8789 -0.19272 -0.18372 0 -0.23077 0 -0.21771 0 -0.1593 0 -0.18738 -0.05355 33.54 0.36297 0.49173 0.095325 0.47243 0.65489 0.10279 0.50689 1.4444 0.14469 0.84446 1.1788 0.14728 -0.08936 0.011493 -0.0049488 0.063258 1.9829 0 0 0 0 0.065681 0.29801 -0.041159 0.41734 0.056614
4.8828 -0.18323 -0.18408 0 -0.26511 0 -0.20803 0 -0.17454 0 -0.17785 -0.056642 32.28 0.3719 0.46533 0.093285 0.44588 0.60392 0.089562 0.45541 1.3574 0.13292 0.82437 1.1479 0.13328 -0.10204 0.035474 -0.0022395 0.062462 2.0285 0 0 0 0 0.066666 0.30252 -0.040387 0.40405 0.044848
4.8867 -0.16716 -0.17594 0 -0.24711 0 -0.18342 0 -0.17087 0 -0.15655 -0.075307 30.987 0.35561 0.43777 0.082601 0.40914 0.54928 0.069182 0.40432 1.2792 0.1186 0.80115 1.1351 0.11085 -0.10177 0.049237 0.0026247 0.06611 2.0348 0 0 0 0 0.064972 0.29829 -0.041967 0.37435 0.022552
4.8906 -0.14425 -0.15378 0 -0.18164 0 -0.15385 0 -0.14854 0 -0.13279 -0.09474 29.774 0.30884 0.41233 0.064524 0.36786 0.50033 0.048708 0.36382 1.2221 0.10447 0.76976 1.1298 0.086811 -0.089919 0.036506 0.0081017 0.072782 1.922 0 0 0 0 0.06388 0.28137 -0.043836 0.33614 -0.0018127
4.8945 -0.11796 -0.12292 0 -0.10171 0 -0.127 0 -0.11873 0 -0.11098 -0.1059 28.646 0.25538 0.39297 0.047755 0.33232 0.46519 0.03544 0.33738 1.1854 0.093592 0.73687 1.129 0.070086 -0.078499 0.010392 0.012488 0.079277 1.7095 0 0 0 0 0.066802 0.26207 -0.042883 0.30519 -0.017573
4.8984 -0.093605 -0.094886 0 -0.045558 0 -0.10578 0 -0.094233 0 -0.091189 -0.10942 27.498 0.20738 0.38182 0.036135 0.3059 0.44742 0.031444 0.32623 1.1688 0.086833 0.70732 1.1334 0.063534 -0.071832 -0.019169 0.015207 0.084556 1.4893 0 0 0 0 0.074295 0.24626 -0.037955 0.28715 -0.021194
4.9023 -0.075177 -0.077198 0 -0.03128 0 -0.088037 0 -0.081709 0 -0.074422 -0.11203 26.229 0.17549 0.38015 0.032565 0.29043 0.44874 0.037417 0.33026 1.1704 0.084411 0.68551 1.1403 0.068433 -0.072747 -0.042181 0.015858 0.087838 1.3521 0 0 0 0 0.086059 0.23902 -0.028511 0.28562 -0.010898
4.9063 -0.063267 -0.067872 0 -0.048268 0 -0.068754 0 -0.079715 0 -0.064143 -0.11975 24.841 0.17429 0.38899 0.040099 0.28624 0.46996 0.052211 0.34823 1.1868 0.085599 0.67807 1.1398 0.08416 -0.082388 -0.042375 0.013955 0.088284 1.3255 0 0 0 0 0.099852 0.24717 -0.014749 0.30296 0.013373
4.9102 -0.055267 -0.059502 0 -0.069885 0 -0.045393 0 -0.08143 0 -0.061969 -0.1324 23.429 0.20072 0.40137 0.053874 0.28482 0.49781 0.066589 0.36928 1.2049 0.08616 0.68313 1.1207 0.10022 -0.092074 -0.014377 0.010131 0.086375 1.3599 0 0 0 0 0.10952 0.26768 -0.0013671 0.32803 0.04035
4.9141 -0.047443 -0.047443 0 -0.074722 0 -0.02279 0 -0.079511 0 -0.063642 -0.14214 22.085 0.23822 0.40969 0.067093 0.2799 0.51971 0.07449 0.38475 1.2156 0.083674 0.69191 1.078 0.10906 -0.094837 0.029422 0.0053815 0.083087 1.3606 0 0 0 0 0.11291 0.29112 0.00787 0.35019 0.061141
4.918 -0.037272 -0.033238 0 -0.058697 0 -0.010909 0 -0.070568 0 -0.061261 -0.13762 20.821 0.27667 0.40921 0.07602 0.26887 0.52854 0.073246 0.38975 1.2138 0.077228 0.69838 1.0166 0.10714 -0.087749 0.079885 0.0002183 0.078848 1.244 0 0 0 0 0.1096 0.31151 0.010895 0.36428 0.071573
4.9219 -0.024661 -0.020715 0 -0.031186 0 -0.01451 0 -0.057012 0 -0.050035 -0.11268 19.567 0.30568 0.39562 0.077353 0.25007 0.51812 0.061279 0.3801 1.1952 0.066445 0.69619 0.94606 0.092138 -0.069215 0.12646 -0.0048498 0.074078 0.98926 0 0 0 0 0.10001 0.32282 0.0061336 0.3662 0.068724
4.9258 -0.011574 -0.010527 0 -0.0032014 0 -0.024467 0 -0.044739 0 -0.032049 -0.07382 18.262 0.30905 0.36137 0.067496 0.22308 0.4784 0.039108 0.34798 1.1498 0.052163 0.67259 0.87318 0.063581 -0.042749 0.14853 -0.0089139 0.06946 0.65792 0 0 0 0 0.087107 0.31494 -0.0079066 0.35215 0.051677
4.9297 -0.00048002 0.00021468 0 0.019775 0 -0.02252 0 -0.037732 0 -0.012846 -0.038816 16.907 0.29531 0.31566 0.053882 0.19332 0.42205 0.016535 0.30135 1.0843 0.038018 0.63177 0.79709 0.033025 -0.022338 0.14834 -0.011811 0.065756 0.35929 0 0 0 0 0.075981 0.29461 -0.024539 0.33189 0.032825
4.9336 0.0074549 0.013348 0 0.036 0 0.0014984 0 -0.033909 0 0.0048547 -0.024268 15.559 0.27162 0.26385 0.040966 0.16154 0.35515 -0.002391 0.24336 1.0001 0.024859 0.57698 0.71109 0.0052312 -0.014397 0.13179 -0.013524 0.063447 0.17455 0 0 0 0 0.067331 0.26667 -0.040385 0.30945 0.017751
4.9375 0.013384 0.026394 0 0.043033 0 0.036508 0 -0.02644 0 0.022573 -0.030976 14.258 0.24416 0.21055 0.032341 0.12756 0.28249 -0.014977 0.17641 0.89847 0.012863 0.51121 0.60853 -0.016687 -0.023075 0.10517 -0.014086 0.062902 0.092524 0 0 0 0 0.060924 0.23538 -0.05284 0.28757 0.010326
4.9414 0.020275 0.035146 0 0.038408 0 0.057254 0 -0.0099895 0 0.040969 -0.040925 12.987 0.22078 0.16167 0.032514 0.089181 0.20889 -0.018901 0.10227 0.77874 0.0011723 0.43776 0.48819 -0.030319 -0.052194 0.078439 -0.013546 0.064659 0.014796 0 0 0 0 0.054872 0.20612 -0.058895 0.26823 0.014207
4.9453 0.031014 0.039365 0 0.025142 0 0.048236 0 0.013945 0 0.055194 -0.031278 11.685 0.20456 0.12105 0.041807 0.042398 0.13598 -0.017564 0.022672 0.64285 -0.013768 0.36005 0.35565 -0.040306 -0.093064 0.063458 -0.012405 0.068161 -0.16437 0 0 0 0 0.044317 0.18219 -0.058855 0.24928 0.025409
4.9492 0.046322 0.044715 0 0.014458 0 0.02179 0 0.038138 0 0.058226 0.0053752 10.311 0.18877 0.084858 0.053948 -0.010657 0.061178 -0.016909 -0.059893 0.49782 -0.033227 0.27898 0.22003 -0.053439 -0.13102 0.058057 -0.011273 0.071598 -0.46839 0 0 0 0 0.028915 0.16015 -0.05707 0.22772 0.035493
4.9531 0.064118 0.058005 0 0.020165 0 0.010438 0 0.056351 0 0.050493 0.053241 8.8876 0.16853 0.050236 0.065115 -0.067297 -0.017504 -0.019502 -0.14387 0.34684 -0.057292 0.19403 0.088108 -0.072652 -0.15875 0.058735 -0.010437 0.073741 -0.82097 0 0 0 0 0.0099607 0.13726 -0.055781 0.20248 0.040327
4.957 0.081087 0.080363 0 0.048267 0 0.038309 0 0.068849 0 0.045058 0.086589 7.4846 0.1391 0.014052 0.07151 -0.12396 -0.10189 -0.027275 -0.22743 0.19316 -0.085434 0.10464 -0.040632 -0.099948 -0.17018 0.060864 -0.01014 0.07337 -1.1193 0 0 0 0 -0.01035 0.11065 -0.057006 0.17302 0.036514
4.9609 0.095365 0.10555 0 0.091323 0 0.098269 0 0.081134 0 0.059911 0.092742 6.1589 0.093992 -0.029128 0.066901 -0.17136 -0.19434 -0.041088 -0.30538 0.041668 -0.11488 0.010123 -0.17416 -0.13515 -0.1588 0.054972 -0.010748 0.068102 -1.329 0 0 0 0 -0.024907 0.075721 -0.062648 0.14042 0.020875
4.9648 0.10803 0.12537 0 0.13326 0 0.15704 0 0.097588 0 0.10188 0.083365 4.9146 0.042195 -0.07858 0.054004 -0.20633 -0.29044 -0.055452 -0.37472 -0.10582 -0.14075 -0.085112 -0.32228 -0.16874 -0.13893 0.03994 -0.01201 0.059169 -1.5091 0 0 0 0 -0.029226 0.035754 -0.069177 0.1089 0.0012712
4.9688 0.12186 0.13667 0 0.16058 0 0.18375 0 0.11717 0 0.15723 0.083284 3.7107 -0.007981 -0.13181 0.03678 -0.23224 -0.38744 -0.067428 -0.43616 -0.25084 -0.16177 -0.17823 -0.48889 -0.19539 -0.12141 0.020411 -0.013741 0.048364 -1.7452 0 0 0 0 -0.02455 -0.0050878 -0.0736 0.079509 -0.017085
4.9727 0.13833 0.14311 0 0.17043 0 0.17497 0 0.13561 0 0.19994 0.10757 2.5045 -0.050635 -0.18697 0.018382 -0.25338 -0.484 -0.07554 -0.49133 -0.39534 -0.17775 -0.26767 -0.6683 -0.21195 -0.11385 0.00092892 -0.015851 0.037246 -2.0596 0 0 0 0 -0.013317 -0.043521 -0.073871 0.052055 -0.031028
4.9766 0.15548 0.15048 0 0.16951 0 0.15402 0 0.15092 0 0.21232 0.14883 1.2821 -0.079035 -0.24182 0.0028863 -0.27731 -0.5795 -0.078951 -0.54376 -0.54269 -0.1895 -0.35228 -0.84913 -0.21571 -0.12484 -0.011586 -0.018289 0.027982 -2.3893 0 0 0 0 -0.00048539 -0.075345 -0.067769 0.025084 -0.037698
4.9805 0.16902 0.16086 0 0.16658 0 0.14767 0 0.16541 0 0.19971 0.18609 0.050672 -0.092734 -0.29578 -0.0051742 -0.31976 -0.67814 -0.081497 -0.60477 -0.69939 -0.20241 -0.43598 -1.0224 -0.21084 -0.15726 -0.0085199 -0.021182 0.023665 -2.6498 0 0 0 0 0.00065636 -0.097363 -0.056079 -0.0075122 -0.039552
4.9844 0.17605 0.17154 0 0.16605 0 0.16367 0 0.18194 0 0.18505 0.20574 -1.1909 -0.10618 -0.35186 -0.0084 -0.38077 -0.78415 -0.088422 -0.67972 -0.86458 -0.22065 -0.5253 -1.1864 -0.20862 -0.19541 0.0038024 -0.024517 0.023178 -2.8188 0 0 0 0 -0.013761 -0.11528 -0.044955 -0.047806 -0.044402
4.9883 0.17799 0.17914 0 0.16751 0 0.1886 0 0.19913 0 0.18792 0.21345 -2.4598 -0.12788 -0.41234 -0.0087561 -0.4574 -0.8995 -0.10173 -0.77015 -1.0368 -0.24533 -0.62335 -1.3442 -0.21434 -0.23023 0.020032 -0.028276 0.025512 -2.9535 0 0 0 0 -0.043762 -0.13279 -0.037803 -0.095644 -0.05601
4.9922 0.18003 0.18381 0 0.16983 0 0.20408 0 0.21206 0 0.2075 0.2264 -3.762 -0.16534 -0.47912 -0.0083856 -0.54469 -1.0251 -0.12244 -0.8758 -1.2137 -0.27649 -0.73202 -1.4968 -0.23212 -0.25316 0.034303 -0.032395 0.029404 -3.1289 0 0 0 0 -0.087477 -0.15355 -0.03753 -0.14976 -0.077123
4.9961 0.18705 0.1891 0 0.17459 0 0.20374 0 0.21807 0 0.22546 0.25455 -5.0591 -0.2286 -0.55415 -0.010644 -0.62972 -1.1596 -0.14947 -0.99265 -1.3891 -0.31147 -0.85116 -1.6399 -0.26592 -0.25119 0.036031 -0.036625 0.032475 -3.3624 0 0 0 0 -0.13786 -0.18331 -0.047825 -0.20511 -0.10957
5 0.19964 0.19783 0 0.18565 0 0.19636 0 0.22107 0 0.2257 0.29007 -6.2772 -0.30497 -0.63007 -0.015928 -0.69628 -1.2909 -0.17331 -1.1042 -1.5543 -0.34114 -0.96695 -1.7679 -0.30518 -0.22993 0.024342 -0.040382 0.033065 -3.5991 0 0 0 0 -0.17896 -0.22033 -0.063235 -0.2518 -0.14326
5.0039 0.21354 0.20877 0 0.20546 0 0.19581 0 0.22869 0 0.21127 0.31487 -7.3624 -0.37743 -0.69871 -0.021997 -0.74222 -1.4102 -0.18779 -1.201 -1.7059 -0.36066 -1.0682 -1.8793 -0.33982 -0.20217 0.006812 -0.04341 0.031849 -3.7685 0 0 0 0 -0.20459 -0.25885 -0.077205 -0.28617 -0.16964
5.0078 0.2229 0.21754 0 0.23154 0 0.20908 0 0.24484 0 0.20165 0.31813 -8.3332 -0.43355 -0.75368 -0.02695 -0.76802 -1.511 -0.18923 -1.2776 -1.8411 -0.36732 -1.1469 -1.9784 -0.3633 -0.17734 -0.010217 -0.045587 0.029677 -3.852 0 0 0 0 -0.21205 -0.29414 -0.085276 -0.3065 -0.18332
5.0117 0.22465 0.22071 0 0.25597 0 0.2313 0 0.26529 0 0.21309 0.30671 -9.2732 -0.45967 -0.78785 -0.028434 -0.77666 -1.5873 -0.1745 -1.3294 -1.9573 -0.35915 -1.1951 -2.0694 -0.36914 -0.16628 -0.018793 -0.046856 0.027847 -3.896 0 0 0 0 -0.2004 -0.32041 -0.082769 -0.31211 -0.17921
5.0156 0.22025 0.21887 0 0.26859 0 0.24929 0 0.2811 0 0.24134 0.29901 -10.259 -0.43727 -0.78973 -0.022983 -0.77879 -1.6304 -0.14327 -1.3538 -2.0474 -0.33719 -1.2034 -2.1508 -0.35144 -0.18496 -0.0070736 -0.047455 0.029057 -3.9632 0 0 0 0 -0.17508 -0.327 -0.065042 -0.30576 -0.15423
5.0195 0.21385 0.21575 0 0.26234 0 0.24965 0 0.28609 0 0.26401 0.30886 -11.293 -0.39194 -0.77427 -0.014164 -0.78536 -1.6561 -0.10976 -1.3692 -2.119 -0.31398 -1.1952 -2.2161 -0.32589 -0.22015 0.014178 -0.048139 0.03265 -4.0716 0 0 0 0 -0.15207 -0.3201 -0.042561 -0.2986 -0.12457
5.0234 0.20898 0.21451 0 0.238 0 0.22743 0 0.28105 0 0.26092 0.33418 -12.303 -0.33958 -0.74996 -0.0046434 -0.79687 -1.6707 -0.080885 -1.3826 -2.1729 -0.2951 -1.1819 -2.2594 -0.30085 -0.26191 0.035411 -0.049144 0.037454 -4.1791 0 0 0 0 -0.1373 -0.30413 -0.02173 -0.29452 -0.098507
5.0273 0.20653 0.21496 0 0.20523 0 0.19162 0 0.27126 0 0.23314 0.35936 -13.226 -0.29612 -0.72552 0.0028631 -0.81185 -1.6798 -0.062629 -1.3994 -2.2098 -0.28514 -1.1742 -2.2802 -0.28392 -0.29973 0.046727 -0.050591 0.042054 -4.2208 0 0 0 0 -0.13509 -0.28418 -0.0085661 -0.29641 -0.083276
5.0313 0.20509 0.21413 0 0.17863 0 0.1628 0 0.26162 0 0.20275 0.36766 -14.068 -0.28732 -0.71489 0.0037797 -0.82304 -1.6892 -0.063202 -1.4241 -2.2277 -0.28975 -1.1868 -2.2812 -0.28582 -0.31534 0.030408 -0.052405 0.043556 -4.1611 0 0 0 0 -0.14951 -0.26915 -0.012342 -0.30671 -0.088641
5.0352 0.20265 0.20937 0 0.17028 0 0.16118 0 0.25448 0 0.19356 0.35247 -14.905 -0.32253 -0.72569 -0.0031564 -0.81905 -1.6987 -0.079901 -1.4495 -2.2283 -0.30495 -1.2192 -2.2629 -0.30523 -0.29916 -0.018059 -0.053781 0.039812 -4.0158 0 0 0 0 -0.17324 -0.26722 -0.032753 -0.32124 -0.11073
5.0391 0.19781 0.2007 0 0.18309 0 0.19082 0 0.25066 0 0.21039 0.31964 -15.796 -0.38231 -0.74952 -0.013827 -0.80067 -1.7027 -0.1023 -1.4659 -2.2153 -0.32191 -1.2558 -2.2219 -0.3301 -0.26267 -0.081129 -0.054192 0.032411 -3.8303 0 0 0 0 -0.19726 -0.27587 -0.059517 -0.33469 -0.13636
5.043 0.19009 0.19057 0 0.20885 0 0.23266 0 0.24984 0 0.23507 0.28194 -16.714 -0.45082 -0.77846 -0.024805 -0.77106 -1.6962 -0.1236 -1.4663 -2.189 -0.33499 -1.2837 -2.1559 -0.35198 -0.2157 -0.14384 -0.053399 0.022953 -3.6405 0 0 0 0 -0.21687 -0.29161 -0.0852 -0.34397 -0.15671
5.0469 0.17983 0.18139 0 0.2321 0 0.25497 0 0.24845 0 0.24153 0.25149 -17.572 -0.50921 -0.80255 -0.032083 -0.7356 -1.6739 -0.13666 -1.4448 -2.1489 -0.33857 -1.2891 -2.0683 -0.36183 -0.17045 -0.18868 -0.051281 0.013537 -3.4497 0 0 0 0 -0.22804 -0.30944 -0.10169 -0.34623 -0.16281
5.0508 0.16826 0.17349 0 0.23742 0 0.23589 0 0.23872 0 0.21627 0.2347 -18.312 -0.51495 -0.79615 -0.026377 -0.71051 -1.6228 -0.12837 -1.3906 -2.0861 -0.32295 -1.2403 -1.9663 -0.34283 -0.15456 -0.17441 -0.048149 0.009361 -3.2378 0 0 0 0 -0.22602 -0.31456 -0.093486 -0.33612 -0.13944
5.0547 0.15739 0.1653 0 0.21654 0 0.18089 0 0.21336 0 0.16734 0.23034 -18.973 -0.46995 -0.75632 -0.0091252 -0.70176 -1.5512 -0.10442 -1.3205 -2.0009 -0.2954 -1.1492 -1.8538 -0.30445 -0.16893 -0.10931 -0.0455 0.010987 -2.9866 0 0 0 0 -0.21755 -0.30062 -0.068147 -0.31693 -0.099271
5.0586 0.14935 0.15556 0 0.17265 0 0.11995 0 0.17368 0 0.11719 0.22951 -19.647 -0.38494 -0.68622 0.016774 -0.70529 -1.4641 -0.070217 -1.2437 -1.8908 -0.2614 -1.0275 -1.7266 -0.25556 -0.20592 -0.0085905 -0.044047 0.017165 -2.6988 0 0 0 0 -0.20557 -0.26704 -0.033863 -0.28972 -0.052735
5.0625 0.14511 0.14518 0 0.1207 0 0.086441 0 0.13289 0 0.087244 0.21879 -20.383 -0.27346 -0.59119 0.047806 -0.71432 -1.3662 -0.031285 -1.1683 -1.7542 -0.22611 -0.88771 -1.578 -0.20503 -0.25554 0.10953 -0.044284 0.026173 -2.3981 0 0 0 0 -0.19209 -0.215 0.00098406 -0.25536 -0.0096989
5.0664 0.14378 0.13697 0 0.082431 0 0.094322 0 0.10861 0 0.086419 0.1873 -21.125 -0.16004 -0.48162 0.07766 -0.71338 -1.2632 0.0037727 -1.1042 -1.5874 -0.19703 -0.75004 -1.4097 -0.16671 -0.29851 0.21195 -0.046713 0.034626 -2.115 0 0 0 0 -0.17851 -0.14819 0.022751 -0.21415 0.014879
5.0703 0.14298 0.13322 0 0.07646 0 0.13117 0 0.10913 0 0.10898 0.13529 -21.768 -0.086903 -0.38292 0.095813 -0.67498 -1.1629 0.024358 -1.0559 -1.3976 -0.18089 -0.64345 -1.2362 -0.15441 -0.3031 0.24707 -0.050498 0.036995 -1.8737 0 0 0 0 -0.16341 -0.081971 0.017664 -0.16798 0.0096547
5.0742 0.14025 0.13326 0 0.10671 0 0.16979 0 0.12536 0 0.13961 0.077547 -22.275 -0.061165 -0.30754 0.10094 -0.59905 -1.067 0.031721 -1.0142 -1.203 -0.17377 -0.56892 -1.0773 -0.16104 -0.26804 0.21446 -0.053994 0.033264 -1.6865 0 0 0 0 -0.14568 -0.027994 -0.0065493 -0.12075 -0.013618
5.0781 0.13431 0.13346 0 0.15651 0 0.18682 0 0.13672 0 0.16107 0.036 -22.727 -0.08203 -0.26044 0.093377 -0.49029 -0.976 0.027698 -0.97291 -1.0149 -0.17239 -0.52338 -0.94485 -0.18009 -0.19728 0.12078 -0.056302 0.024503 -1.5501 0 0 0 0 -0.12556 0.0081115 -0.042531 -0.075112 -0.045635
5.082 0.12563 0.12994 0 0.19479 0 0.17434 0 0.12635 0 0.16156 0.024787 -23.257 -0.14366 -0.24391 0.07479 -0.35781 -0.89012 0.015281 -0.9251 -0.84445 -0.17273 -0.50048 -0.8371 -0.20327 -0.099287 -0.020159 -0.056637 0.012579 -1.4431 0 0 0 0 -0.10402 0.022298 -0.080934 -0.033893 -0.075505
5.0859 0.11623 0.12199 0 0.19385 0 0.13954 0 0.093031 0 0.14038 0.038736 -23.913 -0.22664 -0.25841 0.050569 -0.23056 -0.81115 0.0011937 -0.85883 -0.71461 -0.16674 -0.48382 -0.74446 -0.21238 -0.00019297 -0.16732 -0.053971 0.002946 -1.3291 0 0 0 0 -0.086398 0.009594 -0.10028 -0.003646 -0.08058
5.0898 0.10916 0.1133 0 0.14804 0 0.097625 0 0.050881 0 0.10907 0.055851 -24.605 -0.29259 -0.28142 0.031578 -0.14284 -0.73994 -0.0068465 -0.77775 -0.62225 -0.15197 -0.453 -0.66039 -0.1996 0.065852 -0.26477 -0.049931 0.00025134 -1.1773 0 0 0 0 -0.078773 -0.014263 -0.091901 0.015851 -0.05693
5.0938 0.10751 0.10975 0 0.080021 0 0.064948 0 0.019139 0 0.086001 0.053194 -25.173 -0.32731 -0.30059 0.022139 -0.10343 -0.67795 -0.0072016 -0.68951 -0.55854 -0.13071 -0.40476 -0.58569 -0.16866 0.089124 -0.29581 -0.045884 0.0045591 -0.99284 0 0 0 0 -0.082583 -0.038269 -0.060277 0.027305 -0.012512
5.0977 0.11299 0.11533 0 0.028532 0 0.054683 0 0.011512 0 0.085697 0.023613 -25.538 -0.32267 -0.3074 0.024867 -0.11513 -0.62668 0.0006402 -0.60119 -0.51595 -0.10563 -0.33953 -0.52421 -0.12468 0.065767 -0.25317 -0.042834 0.014966 -0.83129 0 0 0 0 -0.097788 -0.054006 -0.011496 0.033394 0.043989
5.1016 0.12462 0.12928 0 0.024955 0 0.07353 0 0.031398 0 0.10983 -0.020378 -25.772 -0.2721 -0.29246 0.042092 -0.17619 -0.58854 0.016338 -0.52316 -0.48425 -0.081194 -0.26181 -0.47761 -0.077001 -0.0043004 -0.13501 -0.041973 0.029091 -0.77164 0 0 0 0 -0.12285 -0.051031 0.043405 0.038225 0.098366
5.1055 0.13862 0.14653 0 0.074448 0 0.11845 0 0.072195 0 0.14658 -0.05771 -26.038 -0.18292 -0.24952 0.071915 -0.25958 -0.56539 0.03596 -0.47264 -0.44742 -0.065521 -0.19056 -0.44702 -0.04653 -0.098248 0.025851 -0.043845 0.039245 -0.85787 0 0 0 0 -0.14748 -0.018314 0.079314 0.049207 0.12337
5.1094 0.15029 0.1609 0 0.15363 0 0.17545 0 0.11933 0 0.179 -0.073625 -26.457 -0.083568 -0.1923 0.10493 -0.33064 -0.55137 0.054276 -0.44803 -0.40351 -0.058456 -0.1386 -0.43904 -0.038319 -0.18245 0.17605 -0.046434 0.041496 -1.058 0 0 0 0 -0.16184 0.033412 0.089574 0.066431 0.1175
5.1133 0.15696 0.16878 0 0.22484 0 0.22308 0 0.15403 0 0.19541 -0.065165 -27.008 0.013381 -0.12885 0.13657 -0.37702 -0.54519 0.069076 -0.44917 -0.3576 -0.058542 -0.11122 -0.46678 -0.052096 -0.2433 0.29339 -0.048409 0.034898 -1.2855 0 0 0 0 -0.16178 0.097248 0.0747 0.087651 0.084065
5.1172 0.15968 0.17092 0 0.25667 0 0.24107 0 0.16117 0 0.19406 -0.035442 -27.556 0.096314 -0.06791 0.16252 -0.39065 -0.54608 0.078518 -0.47491 -0.31719 -0.063495 -0.11174 -0.54125 -0.085177 -0.27064 0.36042 -0.048466 0.019571 -1.474 0 0 0 0 -0.14477 0.1651 0.038274 0.10947 0.029487
5.1211 0.16234 0.17149 0 0.23881 0 0.22088 0 0.13948 0 0.18059 0.013129 -27.963 0.14665 -0.026875 0.1754 -0.36788 -0.55737 0.079556 -0.52665 -0.30486 -0.068154 -0.14509 -0.66035 -0.12914 -0.25394 0.35629 -0.044358 -0.0022461 -1.6361 0 0 0 0 -0.10942 0.22067 -0.007864 0.12221 -0.029666
5.125 0.16859 0.17533 0 0.18515 0 0.1728 0 0.1062 0 0.16318 0.076904 -28.193 0.16016 -0.017796 0.17367 -0.33661 -0.58455 0.072917 -0.59725 -0.34027 -0.067607 -0.20022 -0.80715 -0.16619 -0.21425 0.30727 -0.036706 -0.022171 -1.8467 0 0 0 0 -0.069554 0.24969 -0.040964 0.11651 -0.068861
5.1289 0.17922 0.18502 0 0.12608 0 0.12445 0 0.089129 0 0.15063 0.14333 -28.314 0.1408 -0.040848 0.15939 -0.31579 -0.63145 0.060159 -0.68251 -0.42534 -0.063007 -0.27001 -0.96098 -0.19075 -0.16965 0.23904 -0.02758 -0.036131 -2.1591 0 0 0 0 -0.035607 0.25063 -0.054314 0.091722 -0.082735
5.1328 0.19196 0.19935 0 0.094319 0 0.10819 0 0.1088 0 0.15242 0.19042 -28.442 0.089749 -0.096229 0.13348 -0.31581 -0.70191 0.042008 -0.78095 -0.56136 -0.056685 -0.3524 -1.1116 -0.20137 -0.13012 0.16559 -0.01867 -0.042075 -2.5383 0 0 0 0 -0.014157 0.22287 -0.046209 0.048183 -0.070665
5.1367 0.20345 0.21392 0 0.10976 0 0.14207 0 0.16364 0 0.17582 0.20071 -28.655 0.008512 -0.1828 0.097123 -0.34527 -0.80014 0.019242 -0.89142 -0.74746 -0.052566 -0.44671 -1.2638 -0.19893 -0.10465 0.099916 -0.012075 -0.038657 -2.8842 0 0 0 0 -0.01156 0.16732 -0.018017 -0.012245 -0.035546
5.1406 0.21158 0.2237 0 0.16922 0 0.21524 0 0.2304 0 0.21898 0.17982 -28.951 -0.10131 -0.29566 0.051737 -0.40654 -0.93352 -0.0068765 -1.0117 -0.97873 -0.062092 -0.55862 -1.4294 -0.19316 -0.097435 0.049608 -0.011806 -0.026829 -3.1271 0 0 0 0 -0.034465 0.088623 0.017227 -0.081968 0.0065991
5.1445 0.2165 0.22613 0 0.24692 0 0.29019 0 0.2798 0 0.26604 0.1598 -29.267 -0.21955 -0.41344 0.0038338 -0.4757 -1.0845 -0.032959 -1.1319 -1.2241 -0.08616 -0.68329 -1.6152 -0.19573 -0.093531 0.0022057 -0.016449 -0.013911 -3.2974 0 0 0 0 -0.068867 0.005309 0.042334 -0.14815 0.036643
5.1484 0.21994 0.22274 0 0.3072 0 0.32446 0 0.29523 0 0.2925 0.17827 -29.52 -0.33648 -0.52777 -0.043648 -0.54354 -1.2451 -0.057289 -1.2467 -1.4733 -0.12351 -0.81743 -1.8171 -0.20965 -0.086322 -0.048094 -0.024758 -0.0026298 -3.4935 0 0 0 0 -0.10821 -0.075853 0.052586 -0.20634 0.049481
5.1523 0.2238 0.21814 0 0.3238 0 0.29914 0 0.28088 0 0.2812 0.24756 -29.65 -0.44259 -0.63149 -0.087735 -0.60276 -1.407 -0.078234 -1.3514 -1.7174 -0.17135 -0.95658 -2.0232 -0.23592 -0.070871 -0.10531 -0.035157 0.0048957 -3.7746 0 0 0 0 -0.14625 -0.14908 0.045916 -0.25338 0.04295
5.1563 0.22912 0.21681 0 0.29436 0 0.23321 0 0.25572 0 0.23738 0.34122 -29.653 -0.52172 -0.7151 -0.12299 -0.64665 -1.5572 -0.092851 -1.4377 -1.9462 -0.22263 -1.0911 -2.2197 -0.27227 -0.043609 -0.17086 -0.044657 0.0065766 -4.0903 0 0 0 0 -0.17434 -0.20686 0.024025 -0.28594 0.018973
5.1602 0.23524 0.22004 0 0.24038 0 0.17124 0 0.24054 0 0.18907 0.41218 -29.579 -0.56537 -0.77883 -0.14467 -0.68101 -1.6842 -0.099832 -1.5044 -2.1551 -0.26287 -1.207 -2.3933 -0.30564 -0.015374 -0.23128 -0.049647 0.0043028 -4.3247 0 0 0 0 -0.18893 -0.24808 0.0027724 -0.30834 -0.0049147
5.1641 0.23963 0.22506 0 0.19305 0 0.15222 0 0.2474 0 0.16908 0.42893 -29.506 -0.58138 -0.83008 -0.15334 -0.71327 -1.7885 -0.10074 -1.5581 -2.345 -0.28676 -1.3015 -2.5328 -0.32873 0.0025294 -0.2752 -0.050043 0.00073507 -4.4115 0 0 0 0 -0.19393 -0.27694 -0.0086685 -0.32604 -0.018418
5.168 0.23858 0.22687 0 0.17461 0 0.18302 0 0.27564 0 0.19091 0.39908 -29.498 -0.57452 -0.872 -0.14889 -0.74568 -1.8693 -0.09636 -1.6022 -2.5132 -0.2922 -1.373 -2.6321 -0.33878 0.0037116 -0.29604 -0.046246 -0.0030951 -4.4 0 0 0 0 -0.19165 -0.29459 -0.0073372 -0.34111 -0.018109
5.1719 0.2292 0.2213 0 0.1874 0 0.23603 0 0.31317 0 0.23756 0.36081 -29.564 -0.55108 -0.90757 -0.13182 -0.7792 -1.927 -0.087745 -1.6406 -2.656 -0.27884 -1.4219 -2.6935 -0.33475 -0.016924 -0.28879 -0.039184 -0.006451 -4.4003 0 0 0 0 -0.18479 -0.30217 0.0074902 -0.35515 -0.0029733
5.1758 0.21184 0.20754 0 0.21603 0 0.27084 0 0.34145 0 0.27285 0.35091 -29.641 -0.51971 -0.93426 -0.10176 -0.80678 -1.9561 -0.07631 -1.6771 -2.7521 -0.24969 -1.4472 -2.7264 -0.32074 -0.063432 -0.24778 -0.031683 -0.010155 -4.4635 0 0 0 0 -0.17674 -0.29619 0.02799 -0.36723 0.018853
5.1797 0.19093 0.18864 0 0.23852 0 0.26176 0 0.34364 0 0.26734 0.3775 -29.638 -0.48746 -0.94758 -0.066617 -0.82238 -1.9657 -0.06471 -1.711 -2.8031 -0.22061 -1.4604 -2.7383 -0.31078 -0.11584 -0.19405 -0.026812 -0.015784 -4.5237 0 0 0 0 -0.17001 -0.27886 0.038351 -0.37546 0.029728
5.1836 0.17304 0.17042 0 0.23832 0 0.21145 0 0.31385 0 0.21918 0.41826 -29.49 -0.45233 -0.94212 -0.029357 -0.82573 -1.957 -0.053621 -1.7384 -2.8068 -0.19769 -1.4622 -2.7261 -0.30976 -0.16463 -0.13551 -0.025318 -0.023551 -4.4613 0 0 0 0 -0.16562 -0.25036 0.033481 -0.3786 0.023479
5.1875 0.16322 0.1591 0 0.21128 0 0.14503 0 0.26232 0 0.1548 0.44088 -29.209 -0.41147 -0.91353 0.0075711 -0.81874 -1.9308 -0.043471 -1.7545 -2.762 -0.1851 -1.4515 -2.6748 -0.32027 -0.20273 -0.077488 -0.027459 -0.033082 -4.2221 0 0 0 0 -0.1648 -0.21146 0.011296 -0.37578 -0.0028049
5.1914 0.16216 0.1585 0 0.16657 0 0.093387 0 0.21136 0 0.11 0.42557 -28.879 -0.35824 -0.85468 0.041239 -0.80766 -1.8855 -0.034542 -1.75 -2.6641 -0.18665 -1.4222 -2.5694 -0.34293 -0.22278 -0.023454 -0.033036 -0.042793 -3.8696 0 0 0 0 -0.17023 -0.16358 -0.027242 -0.3657 -0.049239
5.1953 0.16651 0.16773 0 0.12283 0 0.078132 0 0.18288 0 0.10632 0.37282 -28.589 -0.28927 -0.77005 0.068875 -0.80835 -1.8219 -0.026487 -1.7135 -2.5208 -0.19743 -1.3647 -2.4086 -0.36602 -0.22937 0.031242 -0.039562 -0.047766 -3.5232 0 0 0 0 -0.18615 -0.11534 -0.064993 -0.34869 -0.097651
5.1992 0.17164 0.181 0 0.10084 0 0.10416 0 0.18553 0 0.13938 0.29674 -28.372 -0.2156 -0.67815 0.090731 -0.8232 -1.7458 -0.018778 -1.6487 -2.353 -0.20783 -1.2834 -2.2087 -0.378 -0.23513 0.089822 -0.044917 -0.046067 -3.2531 0 0 0 0 -0.21119 -0.074987 -0.087681 -0.32681 -0.13054
5.2031 0.17446 0.1903 0 0.11379 0 0.15916 0 0.21011 0 0.18521 0.21514 -28.182 -0.14727 -0.58989 0.10632 -0.84794 -1.6583 -0.011306 -1.5566 -2.1686 -0.21299 -1.1813 -1.9944 -0.37311 -0.24547 0.15021 -0.048294 -0.037141 -3.0374 0 0 0 0 -0.24342 -0.047287 -0.089225 -0.3001 -0.13947
5.207 0.17396 0.1898 0 0.15888 0 0.21847 0 0.23538 0 0.2173 0.14429 -27.945 -0.095655 -0.5161 0.11525 -0.87493 -1.5605 -0.0040379 -1.4395 -1.9748 -0.20867 -1.0632 -1.7847 -0.34716 -0.26431 0.20803 -0.049182 -0.021205 -2.8102 0 0 0 0 -0.27973 -0.036155 -0.065989 -0.26849 -0.11836
5.2109 0.16998 0.17926 0 0.21542 0 0.25499 0 0.23934 0 0.22118 0.096689 -27.631 -0.087924 -0.47499 0.11511 -0.87497 -1.4498 0.0025995 -1.2995 -1.7777 -0.18961 -0.94021 -1.5861 -0.29656 -0.28973 0.24134 -0.047491 -0.00074574 -2.5332 0 0 0 0 -0.30918 -0.047574 -0.0186 -0.22978 -0.062475
5.2148 0.16221 0.16359 0 0.25307 0 0.25149 0 0.20936 0 0.19811 0.077392 -27.278 -0.12171 -0.45749 0.10831 -0.82638 -1.3279 0.0081522 -1.1531 -1.5807 -0.16306 -0.82675 -1.3967 -0.2389 -0.30468 0.23238 -0.045385 0.016822 -2.2156 0 0 0 0 -0.31973 -0.069514 0.029011 -0.18569 0.0025949
5.2188 0.1506 0.14904 0 0.24742 0 0.20907 0 0.14777 0 0.15921 0.079638 -26.944 -0.18356 -0.45041 0.097043 -0.72824 -1.1959 0.012419 -1.0092 -1.3835 -0.13468 -0.72529 -1.2136 -0.18529 -0.29911 0.17883 -0.043923 0.028278 -1.8796 0 0 0 0 -0.30732 -0.092205 0.063795 -0.1384 0.060804
5.2227 0.13664 0.13881 0 0.19436 0 0.14567 0 0.072432 0 0.11751 0.08596 -26.635 -0.25955 -0.44224 0.083309 -0.5849 -1.0552 0.015288 -0.87487 -1.1864 -0.1085 -0.63548 -1.0363 -0.1435 -0.26701 0.083263 -0.043721 0.031827 -1.5323 0 0 0 0 -0.27021 -0.10775 0.077402 -0.089991 0.10098
5.2266 0.12333 0.13176 0 0.11408 0 0.085628 0 0.011084 0 0.08408 0.077367 -26.285 -0.32758 -0.41686 0.070015 -0.40848 -0.90815 0.016669 -0.75881 -0.99 -0.089173 -0.5538 -0.86515 -0.12216 -0.20322 -0.045398 -0.045269 0.026133 -1.182 0 0 0 0 -0.208 -0.10579 0.061664 -0.043698 0.11075
5.2305 0.11335 0.12454 0 0.041255 0 0.048059 0 -0.011352 0 0.067582 0.044909 -25.822 -0.34585 -0.35453 0.063068 -0.24676 -0.76433 0.017098 -0.67228 -0.79991 -0.07955 -0.46646 -0.69968 -0.12419 -0.12099 -0.16297 -0.048 0.014507 -0.86769 0 0 0 0 -0.13376 -0.075229 0.020473 -0.0055408 0.086285
5.2344 0.10702 0.11485 0 0.0067018 0 0.041237 0 0.011773 0 0.073055 -0.0053217 -25.255 -0.31361 -0.26788 0.063562 -0.13359 -0.63283 0.017726 -0.60793 -0.62174 -0.074441 -0.3673 -0.54186 -0.13473 -0.050175 -0.23255 -0.050419 0.0041474 -0.64575 0 0 0 0 -0.068333 -0.026989 -0.023471 0.024414 0.0496
5.2383 0.1019 0.10306 0 0.020868 0 0.062991 0 0.061007 0 0.097548 -0.056916 -24.682 -0.23676 -0.16806 0.071448 -0.081252 -0.51952 0.019127 -0.56201 -0.46094 -0.071184 -0.25741 -0.40005 -0.14595 -0.0066907 -0.23829 -0.051835 -0.0017447 -0.53602 0 0 0 0 -0.021986 0.03119 -0.058931 0.04647 0.012286
5.2422 0.094954 0.091146 0 0.068713 0 0.1021 0 0.099914 0 0.12663 -0.092494 -24.196 -0.12644 -0.068322 0.085905 -0.095213 -0.42952 0.021771 -0.52977 -0.32287 -0.067312 -0.14061 -0.28788 -0.15044 -0.0037581 -0.17108 -0.051698 -0.00066592 -0.48898 0 0 0 0 -0.0030122 0.090328 -0.076134 0.061479 -0.014715
5.2461 0.085161 0.080999 0 0.11868 0 0.13902 0 0.098456 0 0.13832 -0.1008 -23.779 -0.012343 0.0031293 0.10411 -0.17239 -0.37349 0.026245 -0.50324 -0.22138 -0.060239 -0.032761 -0.21705 -0.13775 -0.059327 -0.02745 -0.049394 0.0099195 -0.42509 0 0 0 0 -0.022704 0.13205 -0.062313 0.070906 -0.015738
5.25 0.074556 0.073405 0 0.14049 0 0.15055 0 0.054454 0 0.11599 -0.07974 -23.311 0.06182 0.03015 0.11903 -0.25712 -0.34533 0.031546 -0.47212 -0.15625 -0.052157 0.043004 -0.18976 -0.11149 -0.1469 0.13122 -0.045999 0.024569 -0.31354 0 0 0 0 -0.064731 0.14456 -0.028907 0.078559 0.0043574
5.2539 0.066552 0.06809 0 0.12165 0 0.12231 0 -0.0043517 0 0.06222 -0.037676 -22.69 0.085745 0.019512 0.1276 -0.31601 -0.33598 0.03651 -0.43578 -0.12129 -0.046191 0.080169 -0.19725 -0.080478 -0.23672 0.26043 -0.042551 0.038264 -0.20408 0 0 0 0 -0.1111 0.13084 0.0091436 0.085443 0.033016
5.2578 0.062995 0.063836 0 0.073197 0 0.062434 0 -0.040378 0 0.0016848 0.0070005 -21.95 0.057661 -0.021226 0.12839 -0.33141 -0.34013 0.040292 -0.39639 -0.11319 -0.04443 0.076269 -0.2254 -0.051166 -0.30846 0.33282 -0.039717 0.047864 -0.17119 0 0 0 0 -0.14961 0.094809 0.041914 0.091593 0.06123
5.2617 0.062292 0.058512 0 0.022012 0 0.0026328 0 -0.032797 0 -0.032758 0.031809 -21.253 -0.017835 -0.079881 0.12065 -0.28967 -0.35194 0.041957 -0.35866 -0.12791 -0.049011 0.03192 -0.26219 -0.031052 -0.34011 0.32265 -0.038181 0.050264 -0.22824 0 0 0 0 -0.16701 0.043322 0.058743 0.096532 0.078572
5.2656 0.060171 0.049867 0 -0.0057065 0 -0.020844 0 0.0099318 0 -0.022511 0.023197 -20.725 -0.10938 -0.12642 0.10689 -0.19641 -0.36381 0.040413 -0.33979 -0.15899 -0.060695 -0.038071 -0.30164 -0.030298 -0.30541 0.214 -0.03876 0.043047 -0.30854 0 0 0 0 -0.14589 -0.0038631 0.048039 0.098798 0.07145
5.2695 0.052689 0.037373 0 0.00034718 0 0.0049928 0 0.059303 0 0.022509 -0.01079 -20.328 -0.1751 -0.14661 0.094882 -0.10459 -0.3725 0.037611 -0.34409 -0.19307 -0.072948 -0.10047 -0.34342 -0.040348 -0.23925 0.07817 -0.040518 0.032664 -0.33813 0 0 0 0 -0.10338 -0.032447 0.024957 0.099817 0.051042
5.2734 0.039405 0.023648 0 0.029446 0 0.05669 0 0.087518 0 0.069871 -0.040795 -19.883 -0.2012 -0.13968 0.087991 -0.037682 -0.37805 0.034836 -0.37148 -0.22639 -0.082203 -0.1428 -0.3901 -0.055309 -0.16302 -0.048139 -0.043011 0.022487 -0.32098 0 0 0 0 -0.050113 -0.038443 -0.001358 0.101 0.02532
5.2773 0.024301 0.013442 0 0.057395 0 0.090132 0 0.082979 0 0.087287 -0.034352 -19.25 -0.17999 -0.10852 0.088758 -0.014164 -0.38101 0.033356 -0.41924 -0.25629 -0.085393 -0.15632 -0.44403 -0.069106 -0.098082 -0.13174 -0.045794 0.015569 -0.33923 0 0 0 0 0.0028396 -0.020608 -0.022084 0.10378 0.0024059
5.2813 0.013383 0.010166 0 0.061864 0 0.074776 0 0.052297 0 0.064952 0.019188 -18.468 -0.10957 -0.064087 0.099983 -0.054461 -0.38297 0.035291 -0.47879 -0.28115 -0.078355 -0.13369 -0.50396 -0.071957 -0.078445 -0.12531 -0.048264 0.01613 -0.46293 0 0 0 0 0.037468 0.01919 -0.024046 0.11062 -0.0046921
5.2852 0.010309 0.012853 0 0.036244 0 0.018192 0 0.012982 0 0.020845 0.097232 -17.717 -0.02845 -0.032577 0.11702 -0.13317 -0.38679 0.040934 -0.52664 -0.3049 -0.063775 -0.095767 -0.56228 -0.060121 -0.11497 -0.035271 -0.049975 0.02362 -0.66468 0 0 0 0 0.043489 0.061841 -0.0055857 0.12092 0.0078086
5.2891 0.013294 0.016691 0 -0.0061698 0 -0.040081 0 -0.015206 0 -0.014062 0.15734 -17.124 0.032471 -0.023318 0.13344 -0.21316 -0.39367 0.048188 -0.55239 -0.33134 -0.047845 -0.065101 -0.60573 -0.040108 -0.18373 0.08843 -0.050957 0.033834 -0.83188 0 0 0 0 0.029142 0.093665 0.022287 0.13095 0.03015
5.293 0.016162 0.01708 0 -0.040202 0 -0.06001 0 -0.017274 0 -0.01837 0.16635 -16.635 0.05789 -0.038585 0.14532 -0.27374 -0.40442 0.055333 -0.55234 -0.36211 -0.034476 -0.053944 -0.62133 -0.017155 -0.26634 0.21185 -0.051179 0.044045 -0.86531 0 0 0 0 0.0011647 0.10777 0.051721 0.13762 0.054707
5.2969 0.013295 0.013499 0 -0.04444 0 -0.031379 0 0.01035 0 0.0062449 0.12286 -16.078 0.036547 -0.07721 0.14897 -0.29632 -0.41973 0.060385 -0.52595 -0.3982 -0.02754 -0.072597 -0.60471 0.0025371 -0.34121 0.29859 -0.050625 0.051396 -0.76299 0 0 0 0 -0.031782 0.099077 0.074027 0.13758 0.07268
5.3008 0.0046552 0.0094113 0 -0.015085 0 0.020973 0 0.054986 0 0.038814 0.056432 -15.362 -0.036768 -0.12733 0.13876 -0.26128 -0.44125 0.058833 -0.48258 -0.43634 -0.032713 -0.12996 -0.56422 0.0063868 -0.36444 0.28283 -0.048947 0.051316 -0.60865 0 0 0 0 -0.051896 0.063858 0.073626 0.12421 0.066796
5.3047 -0.0036971 0.0083727 0 0.03099 0 0.058468 0 0.090795 0 0.055023 0.0060582 -14.575 -0.11682 -0.16634 0.12178 -0.20768 -0.46516 0.051892 -0.44856 -0.46633 -0.0436 -0.19506 -0.51646 -0.0028537 -0.34137 0.1957 -0.046412 0.046613 -0.48691 0 0 0 0 -0.055525 0.02265 0.057362 0.10357 0.042979
5.3086 -0.004671 0.010359 0 0.06662 0 0.057269 0 0.093003 0 0.043019 -0.0046665 -13.89 -0.18157 -0.18681 0.10255 -0.15734 -0.48801 0.041248 -0.43303 -0.48112 -0.055696 -0.2498 -0.47599 -0.020598 -0.28477 0.06738 -0.043149 0.039591 -0.41699 0 0 0 0 -0.045424 -0.014126 0.032325 0.081076 0.0087235
5.3125 0.0033033 0.012066 0 0.071793 0 0.022256 0 0.055843 0 0.0094473 0.02085 -13.361 -0.21393 -0.18448 0.085261 -0.1276 -0.50588 0.02885 -0.44076 -0.47462 -0.064947 -0.27888 -0.44701 -0.041732 -0.20937 -0.071103 -0.03934 0.032424 -0.36369 0 0 0 0 -0.02554 -0.037856 0.0056972 0.062174 -0.02794
5.3164 0.014239 0.010666 0 0.046236 0 -0.020523 0 -0.00045291 0 -0.025923 0.058163 -12.864 -0.19384 -0.1567 0.075968 -0.13871 -0.51114 0.018136 -0.47262 -0.43708 -0.065591 -0.26121 -0.42305 -0.057468 -0.14041 -0.17018 -0.035318 0.028255 -0.29503 0 0 0 0 -0.0035148 -0.037305 -0.011183 0.055941 -0.053512
5.3203 0.019396 0.0069486 0 0.0081444 0 -0.043551 0 -0.042105 0 -0.042063 0.078109 -12.23 -0.12801 -0.11534 0.0787 -0.18374 -0.49343 0.013648 -0.5048 -0.36731 -0.055349 -0.19308 -0.39359 -0.05755 -0.10973 -0.1799 -0.031905 0.029194 -0.21515 0 0 0 0 0.0091216 -0.010398 -0.0081979 0.070025 -0.053691
5.3242 0.014932 0.0045485 0 -0.019726 0 -0.034841 0 -0.045837 0 -0.028252 0.06321 -11.443 -0.050125 -0.074724 0.088919 -0.23006 -0.4551 0.014619 -0.51458 -0.28103 -0.040299 -0.10175 -0.35177 -0.044803 -0.11256 -0.12172 -0.029485 0.033142 -0.14493 0 0 0 0 0.012169 0.029173 0.0084043 0.097605 -0.034372
5.3281 0.0054624 0.0062957 0 -0.025578 0 -0.0029094 0 -0.015612 0 0.010036 0.016829 -10.665 0.021102 -0.040762 0.10333 -0.25882 -0.39851 0.019671 -0.49129 -0.18787 -0.024721 -0.0039805 -0.29811 -0.022656 -0.1405 -0.016097 -0.028228 0.038588 -0.088593 0 0 0 0 0.0077048 0.073221 0.033117 0.133 -0.0014893
5.332 0.0001502 0.011598 0 -0.013797 0 0.030764 0 0.02146 0 0.053639 -0.038607 -10.062 0.067811 -0.018004 0.11805 -0.25285 -0.32791 0.026725 -0.42784 -0.098271 -0.013228 0.08262 -0.23962 0.0040803 -0.18126 0.11015 -0.028202 0.043837 -0.032477 0 0 0 0 -0.00087801 0.11312 0.059133 0.16922 0.037062
5.3359 0.0048038 0.017375 0 0.0028159 0 0.046056 0 0.036199 0 0.079783 -0.074439 -9.6091 0.06357 -0.010631 0.12516 -0.1909 -0.25581 0.030048 -0.32316 -0.033211 -0.014541 0.12635 -0.18623 0.023818 -0.20574 0.19805 -0.02935 0.046053 0.028745 0 0 0 0 -0.005252 0.13339 0.071944 0.19038 0.06309
5.3398 0.017087 0.021089 0 0.015347 0 0.037012 0 0.018226 0 0.074856 -0.074126 -9.1104 0.025797 -0.011421 0.12213 -0.10677 -0.20051 0.025658 -0.21868 0.0025086 -0.027207 0.12898 -0.14634 0.029469 -0.19886 0.21885 -0.03063 0.045493 0.081401 0 0 0 0 -0.001957 0.13345 0.067102 0.19058 0.067135
5.3438 0.028822 0.022431 0 0.024156 0 0.015388 0 -0.018594 0 0.042419 -0.045554 -8.4054 -0.026951 -0.017529 0.11019 -0.029292 -0.16881 0.013583 -0.13982 0.012381 -0.047146 0.10214 -0.123 0.021522 -0.16598 0.18107 -0.031479 0.043431 0.11606 0 0 0 0 0.0059829 0.11774 0.047666 0.17245 0.051134
5.3477 0.032742 0.02218 0 0.033721 0 0.0017941 0 -0.047831 0 0.000903 -0.016457 -7.5461 -0.080156 -0.028052 0.090859 0.019521 -0.16442 -0.0053546 -0.10436 0.00018472 -0.070684 0.056288 -0.11273 0.001557 -0.11518 0.097951 -0.031506 0.040935 0.15069 0 0 0 0 0.014777 0.090333 0.017226 0.13959 0.01859
5.3516 0.027449 0.020192 0 0.04389 0 0.0096354 0 -0.048825 0 -0.028107 -0.013445 -6.7463 -0.11551 -0.04375 0.066722 0.012439 -0.19003 -0.029048 -0.13216 -0.028053 -0.092551 0.0064111 -0.1091 -0.026862 -0.061934 -0.0049921 -0.030282 0.039438 0.21242 0 0 0 0 0.01765 0.057157 -0.018114 0.098503 -0.023445
5.3555 0.016879 0.015238 0 0.047437 0 0.033678 0 -0.019308 0 -0.033177 -0.03982 -6.1562 -0.11667 -0.068702 0.043847 -0.064352 -0.23579 -0.050431 -0.22258 -0.058763 -0.10533 -0.025102 -0.10937 -0.053835 -0.037545 -0.070801 -0.027685 0.039932 0.29042 0 0 0 0 0.0037828 0.028512 -0.046298 0.064155 -0.057393
5.3594 0.0061212 0.0069865 0 0.036582 0 0.05312 0 0.023822 0 -0.018714 -0.071245 -5.7081 -0.098504 -0.10033 0.025688 -0.16731 -0.28059 -0.065054 -0.32807 -0.083454 -0.11021 -0.037823 -0.11852 -0.073704 -0.044465 -0.083898 -0.024532 0.040892 0.3201 0 0 0 0 -0.022422 0.0078472 -0.064078 0.042468 -0.075707
5.3633 -0.0018704 -0.0023906 0 0.011665 0 0.047887 0 0.054498 0 0.00053914 -0.074901 -5.1971 -0.070906 -0.13509 0.013526 -0.26987 -0.31504 -0.07138 -0.42255 -0.10051 -0.10866 -0.035212 -0.14536 -0.085133 -0.077738 -0.046167 -0.021251 0.041204 0.2345 0 0 0 0 -0.055469 -0.0040773 -0.071444 0.034285 -0.076979
5.3672 -0.0064002 -0.0092152 0 -0.01693 0 0.015335 0 0.052858 0 0.011292 -0.037201 -4.5036 -0.044232 -0.16828 0.0081401 -0.34564 -0.33149 -0.068748 -0.48162 -0.10971 -0.10262 -0.022538 -0.19257 -0.087858 -0.12864 0.03369 -0.018263 0.039822 0.040432 0 0 0 0 -0.088327 -0.0072248 -0.069479 0.038896 -0.061774
5.3711 -0.0076805 -0.011243 0 -0.035546 0 -0.026544 0 0.018336 0 0.010616 0.023555 -3.7126 -0.034317 -0.18726 0.010821 -0.3509 -0.32112 -0.057379 -0.46775 -0.11361 -0.095204 -0.010912 -0.25006 -0.083117 -0.17414 0.12699 -0.01626 0.035338 -0.16441 0 0 0 0 -0.10416 -0.0014093 -0.061122 0.052946 -0.034174
5.375 -0.0066212 -0.0096896 0 -0.036461 0 -0.052194 0 -0.027757 0 0.0057914 0.070842 -3.0049 -0.040767 -0.18334 0.018842 -0.29176 -0.29647 -0.043903 -0.39659 -0.11902 -0.088561 -0.0091937 -0.29941 -0.076927 -0.18938 0.18629 -0.015339 0.029594 -0.26451 0 0 0 0 -0.092367 0.0099803 -0.05237 0.067541 -0.0074499
5.3789 -0.0057673 -0.0083939 0 -0.022046 0 -0.047134 0 -0.05432 0 0.0063646 0.078355 -2.4506 -0.053212 -0.15947 0.029945 -0.19921 -0.27042 -0.032221 -0.30157 -0.12771 -0.081731 -0.015066 -0.32704 -0.071589 -0.17408 0.20004 -0.015207 0.025046 -0.22549 0 0 0 0 -0.057043 0.025092 -0.044599 0.080262 0.012992
5.3828 -0.0090021 -0.011017 0 -0.0021024 0 -0.017667 0 -0.041741 0 0.015282 0.049336 -1.9338 -0.063565 -0.11998 0.042652 -0.097334 -0.25117 -0.024436 -0.20751 -0.13973 -0.073667 -0.025067 -0.33414 -0.067838 -0.13242 0.16638 -0.015634 0.023527 -0.12007 0 0 0 0 -0.0037028 0.042832 -0.037969 0.090802 0.02482
5.3867 -0.018815 -0.018811 0 0.011631 0 0.014397 0 0.0022866 0 0.025799 0.011715 -1.2865 -0.061967 -0.072345 0.055296 -0.016051 -0.24709 -0.022266 -0.14396 -0.15395 -0.062898 -0.033517 -0.33342 -0.065708 -0.073885 0.090388 -0.016318 0.02711 -0.052812 0 0 0 0 0.058412 0.062016 -0.031941 0.10007 0.026943
[truncated: 1,862,549 more chars]
