# Supplementary material for: Dataset from dynamic shake-table testing of five full-scale single leaf and cavity URM walls subjected to out-of-plane two-way bending
Source: Data Brief. 2019 Mar 20;24:103854. doi: 10.1016/j.dib.2019.103854 (PMC6480314; doi:10.1016/j.dib.2019.103854)
Supplement: Multimedia component 2 [file mmc2.zip › DATA/CSW-000-RF/Test27.txt]

0 -0.0083772 -0.0020724 0 -0.00045394 0 -0.0055028 0 0.003703 0 0.00039621 0.0076703 -1.1957 0.060224 0.037793 0.050882 0.0602 0.11539 0.093688 0.12818 0.081066 0.077785 0.094354 0.064578 0.060071 -0.029808 -0.020374 0.016842 0.0046127 -0.04565 0 0 0 0 0.053486 0.043751 0.079764 0.027581 0.061051
0.003906 -0.0069462 -0.0049843 0 -0.0033887 0 -0.0059073 0 -2.8565e-05 0 -0.007662 0.0022624 -1.1986 0.049554 0.028584 0.03819 0.045533 0.10607 0.086005 0.12188 0.07669 0.072258 0.084376 0.058802 0.052958 -0.014134 -0.028762 0.014656 -0.0023048 0.025857 0 0 0 0 0.045322 0.028128 0.061679 0.02258 0.048185
0.007812 -0.0042945 -0.0074938 0 -0.0070314 0 -0.0052424 0 -0.0061361 0 -0.01365 -0.0046394 -1.2036 0.038397 0.017609 0.022868 0.03158 0.093555 0.075673 0.11336 0.07445 0.067489 0.069551 0.05089 0.045 0.0044301 -0.038535 0.010484 -0.0078398 0.10669 0 0 0 0 0.039695 0.013338 0.042656 0.017047 0.030487
0.011718 -0.0015007 -0.0072749 0 -0.0096564 0 -0.0048917 0 -0.010762 0 -0.015087 -0.0090658 -1.2128 0.027458 0.0055729 0.0056028 0.020514 0.078627 0.063219 0.10248 0.074234 0.062734 0.051924 0.041057 0.036482 0.020752 -0.047494 0.0046787 -0.010942 0.14785 0 0 0 0 0.036038 0.00096354 0.024226 0.01043 0.0092253
0.015625 0.00017055 -0.0039976 0 -0.0094602 0 -0.0053748 0 -0.010692 0 -0.011677 -0.0094265 -1.2206 0.017726 -0.006368 -0.011611 0.015145 0.063572 0.050264 0.088858 0.076175 0.057039 0.035745 0.031103 0.028653 0.025878 -0.052032 -0.0016249 -0.010375 0.12836 0 0 0 0 0.032512 -0.0058587 0.009574 0.0021068 -0.011696
0.019531 0.00010157 0.00055917 0 -0.0062026 0 -0.0056878 0 -0.0066071 0 -0.0055292 -0.0074245 -1.2219 0.0095881 -0.01663 -0.025497 0.013795 0.051876 0.039831 0.074326 0.079696 0.051216 0.024989 0.024285 0.023485 0.019272 -0.052123 -0.006491 -0.0079217 0.071686 0 0 0 0 0.02776 -0.0075303 0.00023512 -0.0064271 -0.026774
0.023437 -0.0011814 0.0040489 0 -0.0018473 0 -0.0043574 0 -0.002555 0 -0.00010059 -0.0060281 -1.2209 0.0032671 -0.024256 -0.034628 0.014581 0.044715 0.033293 0.060478 0.084471 0.046574 0.020267 0.021617 0.021809 0.0049174 -0.049517 -0.0092975 -0.0051136 0.02437 0 0 0 0 0.022609 -0.0057649 -0.0040051 -0.013643 -0.034283
0.027343 -0.0023591 0.0051905 0 0.00078798 0 -0.0011632 0 -0.0020466 0 0.0015917 -0.0069853 -1.2309 -0.00088785 -0.028407 -0.038148 0.01633 0.042581 0.031494 0.048573 0.090196 0.044162 0.021613 0.023365 0.024064 -0.013707 -0.045698 -0.0097918 -0.0029409 0.019326 0 0 0 0 0.018181 -0.0019867 -0.0034395 -0.018355 -0.033476
0.03125 -0.0022687 0.0041862 0 0.00036449 0 0.0023553 0 -0.0048886 0 -0.0013871 -0.010135 -1.2615 -0.0023015 -0.027996 -0.035342 0.017841 0.045568 0.035181 0.040182 0.096424 0.045295 0.028502 0.029249 0.030521 -0.031745 -0.042689 -0.0079361 -0.0024349 0.05638 0 0 0 0 0.016361 0.0018772 0.0013397 -0.019119 -0.024173
0.035156 -0.00066567 0.0020507 0 -0.0018173 0 0.0042809 0 -0.0078621 0 -0.0071734 -0.014237 -1.3061 9.9316e-05 -0.021798 -0.027321 0.018356 0.051088 0.043614 0.037336 0.10139 0.05079 0.037763 0.035859 0.0397 -0.041043 -0.043446 -0.0047521 -0.0041183 0.11004 0 0 0 0 0.020494 0.0025514 0.0081862 -0.014685 -0.0097045
0.039062 0.0017455 -0.00012721 0 -0.0029632 0 0.0042063 0 -0.0081009 0 -0.011778 -0.017637 -1.3442 0.0047711 -0.012804 -0.018924 0.018476 0.054521 0.052525 0.037875 0.1037 0.057454 0.04513 0.039049 0.047937 -0.042056 -0.047012 -0.0019437 -0.0064616 0.14853 0 0 0 0 0.028678 -3.056e-06 0.014179 -0.0079632 0.003273
0.042968 0.0038496 -0.0014304 0 -0.0011875 0 0.0035864 0 -0.0054139 0 -0.011118 -0.018256 -1.3583 0.010658 -0.0028984 -0.01242 0.018367 0.053693 0.059713 0.0405 0.10248 0.063216 0.048934 0.037022 0.053374 -0.036158 -0.052284 -3.7324e-05 -0.0087131 0.14696 0 0 0 0 0.039111 -0.0053385 0.018224 -0.00061514 0.011894
0.046875 0.0046933 -0.0012219 0 0.0029881 0 0.0040996 0 -0.0015584 0 -0.0036216 -0.014074 -1.3489 0.016523 0.0058717 -0.0097446 0.018058 0.046913 0.063174 0.043766 0.097092 0.066026 0.047975 0.028545 0.054428 -0.025356 -0.057945 0.00066502 -0.010241 0.093954 0 0 0 0 0.049665 -0.012747 0.019511 0.0057059 0.013893
0.050781 0.003813 0.00046273 0 0.0072033 0 0.0057335 0 0.0019275 0 0.0081139 -0.0048055 -1.333 0.019757 0.009469 -0.013472 0.016919 0.032018 0.059686 0.045103 0.086459 0.062242 0.040998 0.012352 0.048672 -0.013588 -0.061397 0.00025087 -0.010447 -0.00093252 0 0 0 0 0.056021 -0.0208 0.017168 0.0083322 0.0064463
0.054687 0.0014268 0.0025861 0 0.0091276 0 0.0066942 0 0.0046276 0 0.018109 0.0066871 -1.3272 0.018277 0.0054928 -0.021625 0.013714 0.012442 0.049836 0.042664 0.07251 0.051645 0.030824 -0.0075057 0.037608 -0.0053838 -0.060987 0.0001563 -0.010306 -0.10302 0 0 0 0 0.055549 -0.027729 0.01273 0.0068168 -0.0071454
0.058593 -0.0014387 0.0035787 0 0.0079588 0 0.0053234 0 0.0064341 0 0.020383 0.015452 -1.3333 0.012666 -0.0047535 -0.030755 0.008289 -0.0075016 0.03645 0.037025 0.057532 0.036885 0.0203 -0.027178 0.024092 -0.00086237 -0.057537 0.0011992 -0.010937 -0.16523 0 0 0 0 0.04992 -0.033417 0.0078765 0.0028286 -0.022611
0.0625 -0.003166 0.0025818 0 0.004621 0 0.002036 0 0.0068691 0 0.013023 0.017929 -1.3419 0.0037302 -0.019998 -0.038503 0.00087151 -0.02493 0.021526 0.028883 0.042952 0.019929 0.011076 -0.044366 0.0099786 0.00057141 -0.051844 0.0037 -0.013 -0.15898 0 0 0 0 0.040824 -0.038028 0.003601 -0.002364 -0.037362
0.066406 -0.0023735 0.00036218 0 0.00099463 0 -0.0007956 0 0.0057932 0 5.2653e-06 0.014859 -1.346 -0.0072071 -0.038328 -0.042386 -0.0079696 -0.036892 0.0073661 0.01933 0.030209 0.0031443 0.0046868 -0.056919 -0.0027428 0.00016574 -0.045051 0.0077741 -0.017068 -0.10007 0 0 0 0 0.03064 -0.041949 0.00085809 -0.0072305 -0.048831
0.070312 0.0010006 -0.0011687 0 -0.0010487 0 -0.00096694 0 0.0043569 0 -0.010972 0.010653 -1.35 -0.016033 -0.054566 -0.038204 -0.015452 -0.038107 -0.0014025 0.011426 0.021769 -0.0086586 0.0030206 -0.061658 -0.010566 0.0011881 -0.039465 0.012517 -0.023245 -0.041384 0 0 0 0 0.024853 -0.045938 0.00092607 -0.0088902 -0.053242
0.074218 0.0052958 -0.00055697 0 -0.00045211 0 0.0015297 0 0.0043459 0 -0.013441 0.0095917 -1.3615 -0.02032 -0.065475 -0.029222 -0.019366 -0.032526 -0.0050936 0.0068339 0.016441 -0.015407 0.0035653 -0.061957 -0.014488 0.0046962 -0.035441 0.015979 -0.02917 -0.032478 0 0 0 0 0.024067 -0.049942 0.0023768 -0.0078037 -0.053331
0.078125 0.0080469 0.0019645 0 0.002413 0 0.0045321 0 0.0061921 0 -0.006448 0.012447 -1.3793 -0.019538 -0.070234 -0.017548 -0.019017 -0.022349 -0.0044001 0.0059837 0.013725 -0.01761 0.0051152 -0.059189 -0.015254 0.010203 -0.032369 0.01728 -0.033512 -0.080133 0 0 0 0 0.027196 -0.053381 0.0043409 -0.0047022 -0.050538
0.082031 0.0077245 0.0047774 0 0.0056407 0 0.0056426 0 0.0080643 0 0.0049304 0.016499 -1.3911 -0.013761 -0.068685 -0.0054033 -0.014249 -0.0099394 -0.00037643 0.0089255 0.013115 -0.016086 0.0065972 -0.054628 -0.013762 0.016901 -0.029418 0.015817 -0.035124 -0.14555 0 0 0 0 0.032597 -0.055621 0.0059314 -0.0004898 -0.046288
0.085937 0.004904 0.0063075 0 0.0067086 0 0.0041353 0 0.0075513 0 0.013122 0.018365 -1.3873 -0.0038711 -0.061276 0.0036627 -0.0055311 0.0011311 0.005003 0.01537 0.01421 -0.01225 0.0067668 -0.049588 -0.011367 0.022928 -0.024774 0.010951 -0.032322 -0.17896 0 0 0 0 0.036714 -0.055356 0.0057083 0.0032109 -0.042418
0.089843 0.0018203 0.0061181 0 0.0042754 0 0.001201 0 0.0043186 0 0.013007 0.016501 -1.3729 0.0059041 -0.052078 0.0068495 0.0032611 0.0074425 0.0082238 0.022778 0.016785 -0.0086187 0.0058032 -0.044572 -0.0098373 0.026103 -0.016589 0.0041706 -0.025407 -0.15744 0 0 0 0 0.03483 -0.052008 0.0025765 0.0045841 -0.040069
0.09375 0.00064041 0.0047738 0 -0.00042034 0 -0.0012948 0 0.00066729 0 0.004918 0.011343 -1.3639 0.012939 -0.044114 0.0056518 0.0092674 0.0097298 0.0082424 0.029116 0.020869 -0.0059927 0.0051254 -0.039034 -0.0093826 0.02703 -0.0057119 -0.0024188 -0.01661 -0.09386 0 0 0 0 0.027321 -0.046857 -0.0028446 0.0038715 -0.038545
0.097656 0.0018808 0.0030005 0 -0.0040424 0 -0.0020956 0 -0.00080693 0 -0.0059469 0.0040861 -1.3697 0.016248 -0.038536 0.001384 0.011172 0.0089068 0.0048123 0.033428 0.026685 -0.0044812 0.0057079 -0.032525 -0.0098391 0.026613 0.0068431 -0.0076378 -0.0072358 -0.017932 0 0 0 0 0.015257 -0.040839 -0.010081 0.0014928 -0.037254
0.10156 0.0041916 0.0012493 0 -0.0035726 0 -0.0008969 0 0.00015626 0 -0.012853 -0.0038231 -1.3827 0.015368 -0.036041 -0.004225 0.0081056 0.0063182 -0.0019152 0.035001 0.03443 -0.0039674 0.0085015 -0.024608 -0.010848 0.026111 0.019674 -0.010419 0.001372 0.044437 0 0 0 0 0.00042837 -0.035035 -0.018479 -0.0018874 -0.035508
0.10547 0.0055025 -4.7182e-05 0 0.0011839 0 0.0019326 0 0.0015464 0 -0.011399 -0.010228 -1.3871 0.011155 -0.036303 -0.0074508 -0.00020853 0.0049904 -0.010911 0.033179 0.04441 -0.0040157 0.014918 -0.014831 -0.011336 0.028697 0.028825 -0.0091822 0.0070342 0.076296 0 0 0 0 -0.012215 -0.031531 -0.026499 -0.0045576 -0.032179
0.10938 0.0044951 -0.00027052 0 0.0072351 0 0.0054602 0 0.0016059 0 -0.0019263 -0.012547 -1.3789 0.0078786 -0.036158 -0.0068792 -0.0093226 0.006427 -0.019328 0.030276 0.054886 -0.0042227 0.022891 -0.0047245 -0.010656 0.034881 0.032585 -0.0057741 0.010261 0.067737 0 0 0 0 -0.019542 -0.030185 -0.032736 -0.0052786 -0.027771
0.11328 0.001363 0.00090653 0 0.010634 0 0.0081008 0 0.00067525 0 0.010545 -0.0097292 -1.3732 0.0073612 -0.034287 -0.0029927 -0.017029 0.010211 -0.026098 0.027582 0.064681 -0.0047859 0.030769 0.0046198 -0.0088584 0.043701 0.031032 -0.0014851 0.011773 0.022184 0 0 0 0 -0.021665 -0.030232 -0.036714 -0.0037594 -0.022872
0.11719 -0.0024244 0.0028289 0 0.0094292 0 0.0080783 0 0.00021848 0 0.018886 -0.0040928 -1.3885 0.010706 -0.029924 0.0034173 -0.021755 0.015569 -0.030549 0.026075 0.072775 -0.0059394 0.037123 0.01226 -0.0061536 0.053922 0.024692 0.0026109 0.012184 -0.033607 0 0 0 0 -0.019321 -0.030912 -0.038144 0.00014058 -0.017989
0.12109 -0.0049804 0.0040024 0 0.0048631 0 0.0047263 0 0.00052415 0 0.017887 -0.00040648 -1.4246 0.018786 -0.022563 0.010736 -0.021788 0.020797 -0.032097 0.026899 0.077678 -0.0081462 0.039913 0.016829 -0.0030734 0.063206 0.014848 0.0051115 0.01227 -0.056894 0 0 0 0 -0.01441 -0.031044 -0.036712 0.0065371 -0.013813
0.125 -0.0049692 0.003294 0 4.1279e-05 0 -0.00036774 0 0.00025222 0 0.0076397 -0.0021265 -1.4572 0.029394 -0.013964 0.015615 -0.017395 0.022328 -0.031528 0.030119 0.07811 -0.011576 0.037674 0.017128 -0.0011396 0.067401 0.0058948 0.0049543 0.012585 -0.020364 0 0 0 0 -0.011589 -0.029561 -0.033053 0.014795 -0.010884
0.12891 -0.002305 0.0010903 0 -0.0024721 0 -0.0038404 0 -0.0014804 0 -0.006036 -0.0081317 -1.4593 0.038753 -0.0066426 0.017173 -0.011507 0.0195 -0.030679 0.033821 0.075379 -0.015388 0.032492 0.014266 -0.0011079 0.066297 0.00077059 0.0031898 0.012772 0.057885 0 0 0 0 -0.01231 -0.027405 -0.028774 0.023557 -0.0088234
0.13281 0.0017304 -0.00086497 0 -0.0020607 0 -0.0028571 0 -0.0032946 0 -0.015014 -0.013355 -1.4271 0.044921 -0.0018204 0.015368 -0.0055249 0.012378 -0.030403 0.036712 0.070091 -0.019035 0.025714 0.0086631 -0.0033399 0.060268 0.00064908 0.00051958 0.01246 0.12041 0 0 0 0 -0.016331 -0.025501 -0.024681 0.032027 -0.0075072
0.13672 0.0051398 -0.00091837 0 0.00026308 0 0.0024586 0 -0.0027844 0 -0.014199 -0.012982 -1.3854 0.046269 -0.0004533 0.010547 -0.00072521 0.0015009 -0.031427 0.037473 0.06295 -0.021977 0.018836 0.00083702 -0.0080103 0.050204 0.0061658 -0.0022759 0.011282 0.1151 0 0 0 0 -0.022788 -0.02487 -0.021542 0.039369 -0.0068267
0.14063 0.0063906 0.0011469 0 0.002992 0 0.0086988 0 0.00029389 0 -0.0049735 -0.0062931 -1.3664 0.04057 -0.0036311 0.0040059 0.0013254 -0.011203 -0.034587 0.033521 0.054819 -0.023408 0.014581 -0.0086277 -0.015147 0.038602 0.017362 -0.0038594 0.0086885 0.039594 0 0 0 0 -0.028496 -0.027528 -0.020677 0.04355 -0.0070175
0.14453 0.0053523 0.0040952 0 0.0048789 0 0.011529 0 0.0028709 0 0.0059856 0.0032628 -1.3826 0.030963 -0.0088782 -0.0014244 0.0014526 -0.021631 -0.038763 0.025398 0.046659 -0.023979 0.013703 -0.018191 -0.022657 0.029648 0.029327 -0.0039788 0.0054762 -0.057267 0 0 0 0 -0.030023 -0.032797 -0.021954 0.04369 -0.0082468
0.14844 0.0032329 0.006336 0 0.0051015 0 0.0089328 0 0.0014668 0 0.011677 0.011263 -1.4189 0.020219 -0.014353 -0.0046738 0.0005667 -0.028044 -0.042814 0.014722 0.038602 -0.024552 0.015393 -0.026926 -0.029055 0.02476 0.038901 -0.0031628 0.0024465 -0.11791 0 0 0 0 -0.027236 -0.038984 -0.024791 0.039909 -0.010469
0.15234 0.0015295 0.0068857 0 0.0034011 0 0.0026789 0 -0.0037131 0 0.0095744 0.015343 -1.4495 0.010277 -0.018848 -0.0051707 -0.00083436 -0.02942 -0.045856 0.0029509 0.030686 -0.025778 0.018874 -0.03406 -0.03323 0.02465 0.043898 -0.0019225 0.00017052 -0.12047 0 0 0 0 -0.020693 -0.044599 -0.028714 0.032444 -0.013533
0.15625 0.00091353 0.005443 0 0.00041526 0 -0.0031474 0 -0.0082757 0 0.0025736 0.015641 -1.4607 0.0033398 -0.021097 -0.002515 -0.0023361 -0.024911 -0.046793 -0.0078449 0.022888 -0.02845 0.022977 -0.038587 -0.033863 0.029722 0.041919 -0.0010166 -0.00069849 -0.085352 0 0 0 0 -0.011864 -0.047586 -0.033084 0.0218 -0.017114
0.16016 0.0010083 0.0020786 0 -0.002353 0 -0.0052698 0 -0.0077953 0 -0.0041041 0.01345 -1.4583 0.0015433 -0.020282 0.002756 -0.00431 -0.015328 -0.044331 -0.01361 0.01551 -0.033151 0.025663 -0.038843 -0.029652 0.038663 0.031296 -0.0017903 0.00018349 -0.046084 0 0 0 0 -0.0054601 -0.045069 -0.036706 0.010379 -0.019935
0.16406 0.0010961 -0.0026312 0 -0.0034239 0 -0.0034708 0 -0.0023501 0 -0.0069217 0.010309 -1.4576 0.0025514 -0.018166 0.0084581 -0.0073124 -0.0050325 -0.039859 -0.014207 0.0091222 -0.038558 0.026767 -0.036016 -0.022997 0.047773 0.016935 -0.0041219 0.0015903 -0.021159 0 0 0 0 -0.0036797 -0.039061 -0.039217 0.0011066 -0.021279
0.16797 0.00086404 -0.0071614 0 -0.0025482 0 -0.00034298 0 0.0035369 0 -0.0056262 0.0080975 -1.4664 0.0049279 -0.015653 0.013618 -0.011534 0.0038153 -0.034255 -0.0099077 0.0043604 -0.043847 0.026652 -0.030792 -0.015353 0.055396 0.0015668 -0.0077898 0.0028527 -0.012825 0 0 0 0 -0.0067758 -0.031216 -0.040567 -0.0046497 -0.021028
0.17188 0.00040974 -0.0093191 0 -0.00098695 0 0.001014 0 0.0055456 0 -0.0019519 0.008668 -1.4789 0.0071691 -0.013589 0.017366 -0.01697 0.0092548 -0.028484 -0.0014071 0.001862 -0.048226 0.025862 -0.024018 -0.0082643 0.060092 -0.012049 -0.01245 0.0033648 -0.022023 0 0 0 0 -0.014366 -0.023419 -0.040807 -0.0058645 -0.019312
0.17578 -0.0002867 -0.007699 0 -0.00034107 0 -0.00057146 0 0.0037071 0 0.0023851 0.012187 -1.4823 0.0067835 -0.013112 0.018398 -0.023069 0.0082022 -0.024268 0.0096711 0.003133 -0.050437 0.025657 -0.017227 -0.0045436 0.059685 -0.019196 -0.017389 0.0023227 -0.051542 0 0 0 0 -0.024624 -0.019302 -0.040099 -0.0011931 -0.016935
0.17969 -0.0015504 -0.0031939 0 -0.00097197 0 -0.003583 0 0.0016198 0 0.006282 0.015786 -1.4689 0.0027595 -0.014121 0.016868 -0.027924 0.0012741 -0.022523 0.019538 0.0081988 -0.050617 0.027184 -0.012003 -0.0054739 0.054701 -0.01832 -0.021529 0.00020204 -0.091444 0 0 0 0 -0.033042 -0.02072 -0.039079 0.0068807 -0.015995
0.18359 -0.0034697 0.0011692 0 -0.0016842 0 -0.0051833 0 0.0019162 0 0.0085533 0.014908 -1.4427 -0.0038927 -0.015835 0.013769 -0.030605 -0.0087898 -0.02251 0.026583 0.015957 -0.049674 0.030276 -0.0081021 -0.0098538 0.046905 -0.011568 -0.024527 -0.0021031 -0.1107 0 0 0 0 -0.038049 -0.026093 -0.03799 0.015597 -0.017303
0.1875 -0.0052925 0.0024052 0 -0.0011254 0 -0.0036231 0 0.0032685 0 0.0076533 0.0071209 -1.4178 -0.012306 -0.01774 0.0098278 -0.030689 -0.019927 -0.023425 0.030079 0.025614 -0.048121 0.034669 -0.0048898 -0.016559 0.037456 -0.00061735 -0.02618 -0.004034 -0.076215 0 0 0 0 -0.039204 -0.033886 -0.036857 0.023269 -0.02108
0.19141 -0.0057178 -1.189e-05 0 0.00051971 0 0.00012627 0 0.0022022 0 0.0027305 -0.0050505 -1.4091 -0.02132 -0.019277 0.005915 -0.028002 -0.029695 -0.024141 0.029676 0.036169 -0.046488 0.039905 -0.0013304 -0.024034 0.027686 0.012327 -0.026363 -0.0050342 0.013787 0 0 0 0 -0.036652 -0.041988 -0.035618 0.028239 -0.027215
0.19531 -0.0040744 -0.0037466 0 0.0014231 0 0.0028501 0 -0.0026179 0 -0.0050443 -0.015504 -1.4211 -0.028261 -0.019643 0.0039895 -0.023265 -0.032665 -0.021591 0.025872 0.04532 -0.04482 0.044986 0.0060101 -0.02842 0.020173 0.022845 -0.02472 -0.0046254 0.11863 0 0 0 0 -0.032355 -0.045558 -0.033788 0.028326 -0.033876
0.19922 -0.0012297 -0.0056362 0 -0.000122 0 0.0015315 0 -0.0086151 0 -0.012573 -0.019364 -1.4421 -0.032319 -0.019192 0.0043196 -0.019011 -0.029038 -0.015387 0.021944 0.052004 -0.042247 0.049477 0.017677 -0.028683 0.015351 0.029749 -0.022011 -0.0039264 0.18377 0 0 0 0 -0.029311 -0.044321 -0.031286 0.026004 -0.038202
0.20313 0.00086641 -0.0042758 0 -0.0038126 0 -0.0039823 0 -0.011884 0 -0.016599 -0.016832 -1.4517 -0.03337 -0.018093 0.0067738 -0.016133 -0.019441 -0.0058285 0.019141 0.05593 -0.038079 0.053461 0.033369 -0.024906 0.013139 0.033524 -0.018434 -0.003544 0.18444 0 0 0 0 -0.028053 -0.039138 -0.028175 0.022652 -0.038982
0.20703 0.00074301 -0.00087526 0 -0.0073218 0 -0.010316 0 -0.010997 0 -0.015657 -0.012532 -1.4369 -0.031563 -0.016495 0.010976 -0.015204 -0.0050518 0.0063681 0.018408 0.057049 -0.031798 0.057075 0.052267 -0.017599 0.013223 0.035089 -0.014212 -0.0039691 0.14243 0 0 0 0 -0.028631 -0.031324 -0.024615 0.019577 -0.035441
0.21094 -0.0013754 0.0020772 0 -0.0082839 0 -0.012817 0 -0.0078808 0 -0.010649 -0.01125 -1.4063 -0.027373 -0.01448 0.015988 -0.016519 0.011678 0.019425 0.020684 0.055469 -0.022745 0.060599 0.072245 -0.0080707 0.014901 0.036631 -0.0096304 -0.0057473 0.10192 0 0 0 0 -0.030089 -0.023624 -0.02103 0.018584 -0.026867
0.21484 -0.0038363 0.0027995 0 -0.0063542 0 -0.0092419 0 -0.0053204 0 -0.0040386 -0.014235 -1.3866 -0.023034 -0.012037 0.019497 -0.018285 0.02516 0.029299 0.024645 0.052755 -0.012291 0.063956 0.088324 0.00039393 0.016304 0.041451 -0.005364 -0.0082115 0.091546 0 0 0 0 -0.02949 -0.019833 -0.018397 0.020113 -0.015839
0.21875 -0.0049633 0.0011236 0 -0.0033449 0 -0.0018682 0 -0.0043758 0 0.001298 -0.019077 -1.4007 -0.020265 -0.0092852 0.020466 -0.018817 0.032728 0.034267 0.02803 0.050119 -0.0026016 0.066473 0.098314 0.0063822 0.016564 0.049589 -0.0018718 -0.010181 0.10909 0 0 0 0 -0.025894 -0.019901 -0.017159 0.02262 -0.0054643
0.22266 -0.0042095 -0.0019296 0 -0.0014013 0 0.0040111 0 -0.0044015 0 0.0029611 -0.022322 -1.4454 -0.020063 -0.0064146 0.018469 -0.017324 0.032974 0.033471 0.029301 0.047915 0.0049127 0.067383 0.10104 0.0094231 0.01545 0.060332 0.00053107 -0.010922 0.13525 0 0 0 0 -0.01928 -0.023095 -0.017607 0.024986 0.0025587
0.22656 -0.002144 -0.0049288 0 -0.0010915 0 0.0042652 0 -0.0047483 0 6.1307e-05 -0.02183 -1.4908 -0.023255 -0.0037016 0.013371 -0.013259 0.025026 0.026497 0.026929 0.046273 0.0089103 0.06583 0.095838 0.0094035 0.012961 0.072417 0.0015745 -0.009769 0.15262 0 0 0 0 -0.010107 -0.02813 -0.01994 0.025998 0.0067379
0.23047 0.00033113 -0.0064413 0 -0.0012061 0 -0.00064152 0 -0.0053707 0 -0.0055649 -0.017252 -1.506 -0.03122 -0.0023041 0.0057141 -0.0066674 0.0076834 0.013175 0.017535 0.044062 0.006977 0.059346 0.081674 0.0066929 0.0098431 0.081658 0.00070093 -0.0057895 0.14912 0 0 0 0 -0.00085158 -0.031405 -0.024587 0.023452 0.0049398
0.23438 0.0025253 -0.0053411 0 -0.00020814 0 -0.0059592 0 -0.0056359 0 -0.009269 -0.0095096 -1.4866 -0.041414 -0.0029102 -0.0015212 -0.00039221 -0.013216 -0.0017503 0.0026413 0.039295 0.0014589 0.048697 0.063653 0.0033519 0.0076004 0.08551 -0.0011903 -0.00058147 0.1124 0 0 0 0 0.0052936 -0.031073 -0.030343 0.018365 -1.4594e-05
0.23828 0.0039073 -0.0014723 0 0.0023068 0 -0.0065252 0 -0.0035865 0 -0.0060991 -0.00057908 -1.4583 -0.052068 -0.005737 -0.0069325 0.0039864 -0.034687 -0.016031 -0.016534 0.030755 -0.0060511 0.034614 0.043857 -0.00022142 0.006701 0.083873 -0.0035243 0.0048398 0.034726 0 0 0 0 0.0073806 -0.027695 -0.036562 0.011855 -0.0064487
0.24219 0.0040205 0.0037402 0 0.0055189 0 -0.00090299 0 0.002404 0 0.0049483 0.0067199 -1.4513 -0.061587 -0.010825 -0.0095448 0.0052651 -0.054321 -0.027966 -0.038788 0.017543 -0.01424 0.017852 0.023753 -0.0039774 0.0073342 0.077267 -0.0058025 0.0096681 -0.0705 0 0 0 0 0.0050093 -0.022332 -0.042692 0.0049492 -0.013045
0.24609 0.0028727 0.0077326 0 0.0084173 0 0.0076805 0 0.01101 0 0.018541 0.01003 -1.4718 -0.067621 -0.018087 -0.0083137 0.0019352 -0.06906 -0.035556 -0.062387 -0.0015416 -0.021484 -0.00049364 0.0046993 -0.0084031 0.0094463 0.06724 -0.0073427 0.012909 -0.16363 0 0 0 0 -0.0018445 -0.017361 -0.047985 -0.00087139 -0.018269
0.25 0.0013981 0.0084772 0 0.010607 0 0.014142 0 0.0178 0 0.025718 0.0094613 -1.4985 -0.067948 -0.02619 -0.0040205 -0.0060458 -0.076636 -0.038099 -0.083994 -0.025497 -0.02679 -0.018238 -0.012868 -0.014853 0.011789 0.058896 -0.0075517 0.014184 -0.20206 0 0 0 0 -0.010771 -0.017471 -0.0516 -0.0042433 -0.021321
0.25391 0.0011154 0.0060972 0 0.012056 0 0.01541 0 0.018662 0 0.020602 0.0081222 -1.5072 -0.064415 -0.033646 0.0006925 -0.016061 -0.079396 -0.037864 -0.1021 -0.05039 -0.031338 -0.034258 -0.029613 -0.023183 0.013362 0.05506 -0.0069267 0.014501 -0.17621 0 0 0 0 -0.019165 -0.02306 -0.053813 -0.006021 -0.023285
0.25781 0.0028857 0.0028059 0 0.012349 0 0.012083 0 0.013679 0 0.005672 0.0098193 -1.4961 -0.058469 -0.039788 0.0044291 -0.026752 -0.078681 -0.035897 -0.11587 -0.073831 -0.035991 -0.048001 -0.045591 -0.032919 0.013962 0.056536 -0.0058792 0.014308 -0.1215 0 0 0 0 -0.026136 -0.033544 -0.054833 -0.0068743 -0.024735
0.26172 0.0058845 0.0010558 0 0.010595 0 0.007002 0 0.0073115 0 -0.0095266 0.015649 -1.4841 -0.051873 -0.044109 0.0059186 -0.036766 -0.076047 -0.033228 -0.12473 -0.093441 -0.041624 -0.059044 -0.060727 -0.04332 0.013619 0.063437 -0.0048963 0.013997 -0.090186 0 0 0 0 -0.031114 -0.047686 -0.054976 -0.007567 -0.026222
0.26563 0.0080035 0.0015917 0 0.0063388 0 0.0026189 0 0.0044043 0 -0.015669 0.022905 -1.4867 -0.048488 -0.046024 0.0033495 -0.04396 -0.074161 -0.030959 -0.12729 -0.10458 -0.049476 -0.066251 -0.073795 -0.052158 0.01327 0.074218 -0.0050222 0.013614 -0.10784 0 0 0 0 -0.03404 -0.061713 -0.054984 -0.0093437 -0.028179
0.26953 0.0075494 0.0031978 0 0.00054463 0 -0.00035543 0 0.0059683 0 -0.010768 0.027585 -1.4977 -0.050244 -0.046677 -0.0017632 -0.04823 -0.074931 -0.029069 -0.12556 -0.10792 -0.058364 -0.070103 -0.083704 -0.057606 0.014523 0.083249 -0.0065593 0.012379 -0.15585 0 0 0 0 -0.036596 -0.070917 -0.055889 -0.012118 -0.030001
0.27344 0.004694 0.0041537 0 -0.004502 0 -0.0023338 0 0.0088138 0 -0.00094607 0.027913 -1.4969 -0.056284 -0.046743 -0.0077203 -0.050214 -0.078307 -0.027076 -0.12088 -0.10559 -0.066737 -0.07096 -0.090115 -0.059642 0.017667 0.087895 -0.0091089 0.0097863 -0.19327 0 0 0 0 -0.039346 -0.074282 -0.058001 -0.015069 -0.031184
0.27734 0.001274 0.0037323 0 -0.0065361 0 -0.0035801 0 0.0089749 0 0.005374 0.025155 -1.476 -0.065353 -0.04652 -0.013243 -0.050374 -0.083955 -0.024643 -0.11406 -0.099286 -0.073329 -0.069008 -0.092797 -0.058551 0.022512 0.08664 -0.012187 0.0056227 -0.19176 0 0 0 0 -0.042346 -0.071591 -0.061417 -0.017447 -0.031477
0.28125 -0.00083154 0.0023138 0 -0.0048396 0 -0.0038191 0 0.0051738 0 0.0042076 0.021157 -1.4511 -0.075167 -0.046136 -0.016769 -0.049281 -0.091101 -0.021391 -0.10586 -0.09121 -0.076501 -0.064414 -0.091539 -0.05507 0.028343 0.078239 -0.014984 -0.00016117 -0.14951 0 0 0 0 -0.045241 -0.063286 -0.066089 -0.018189 -0.030733
0.28516 -0.0011502 0.00043685 0 -0.00073469 0 -0.0028815 0 -0.00078084 0 -0.0021344 0.015861 -1.4476 -0.079725 -0.044792 -0.016546 -0.047683 -0.097161 -0.017494 -0.096951 -0.084584 -0.074532 -0.058036 -0.086401 -0.051559 0.03197 0.063837 -0.015509 -0.005955 -0.07957 0 0 0 0 -0.046097 -0.052534 -0.070989 -0.015912 -0.02982
0.28906 -0.00061463 -0.0017657 0 0.0032567 0 -0.0013322 0 -0.0061176 0 -0.0085547 0.0079329 -1.4729 -0.077119 -0.041901 -0.013953 -0.046018 -0.10027 -0.013992 -0.08774 -0.079493 -0.069793 -0.051738 -0.078837 -0.049521 0.031608 0.048623 -0.013348 -0.009515 0.0040216 0 0 0 0 -0.044267 -0.043044 -0.074712 -0.011749 -0.029956
0.29297 -0.00040521 -0.0040699 0 0.0048791 0 -0.00025281 0 -0.0090226 0 -0.011609 -0.0023153 -1.5076 -0.067068 -0.037228 -0.0098005 -0.044276 -0.099447 -0.011464 -0.078269 -0.074892 -0.063692 -0.046328 -0.068735 -0.049035 0.02681 0.034863 -0.0084301 -0.0096265 0.084895 0 0 0 0 -0.039727 -0.035812 -0.076502 -0.0064606 -0.031556
0.29688 -0.00096755 -0.0055138 0 0.0032916 0 -0.00043937 0 -0.0089612 0 -0.010792 -0.011638 -1.5254 -0.050101 -0.030757 -0.0049518 -0.042385 -0.093979 -0.010373 -0.068602 -0.069415 -0.057697 -0.042436 -0.055837 -0.049839 0.017713 0.024487 -0.00094565 -0.0053935 0.13879 0 0 0 0 -0.032788 -0.031344 -0.075766 -0.00088312 -0.034774
0.30078 -0.0020224 -0.004852 0 -0.00057735 0 -0.0018462 0 -0.0063764 0 -0.0069389 -0.016416 -1.5184 -0.02845 -0.022987 -0.00065945 -0.04002 -0.082602 -0.011253 -0.058986 -0.059725 -0.054196 -0.040674 -0.038589 -0.050625 0.0058318 0.019984 0.0084146 0.0042682 0.14456 0 0 0 0 -0.024677 -0.029332 -0.071632 0.0035749 -0.039117
0.30469 -0.0031333 -0.0019436 0 -0.0044523 0 -0.0036528 0 -0.0028787 0 -0.00099804 -0.016582 -1.5026 -0.0091728 -0.016316 0.0024938 -0.036853 -0.067326 -0.012999 -0.050286 -0.044225 -0.053955 -0.039574 -0.017067 -0.049503 -0.0035696 0.020175 0.017115 0.016349 0.10862 0 0 0 0 -0.018343 -0.027333 -0.06549 0.0062584 -0.042134
0.30859 -0.0039462 0.0015242 0 -0.0057464 0 -0.0046696 0 -0.0012037 0 0.0052414 -0.016292 -1.497 0.0041099 -0.012307 0.0048585 -0.032829 -0.050668 -0.01444 -0.043194 -0.024755 -0.05589 -0.037556 0.0068127 -0.046609 -0.0078437 0.02309 0.023633 0.027733 0.073179 0 0 0 0 -0.015009 -0.024463 -0.059066 0.0076509 -0.042439
0.3125 -0.0039654 0.0031532 0 -0.0029618 0 -0.00378 0 -0.0036019 0 0.0083997 -0.020005 -1.5031 0.009452 -0.011959 0.0066638 -0.027922 -0.034427 -0.014859 -0.038262 -0.0032987 -0.059159 -0.033612 0.031112 -0.042619 -0.0057846 0.027801 0.027012 0.036366 0.086992 0 0 0 0 -0.015244 -0.020715 -0.053534 0.0081143 -0.039345
0.31641 -0.0025378 0.0019733 0 0.0031306 0 -0.00050298 0 -0.0093799 0 0.0053114 -0.027717 -1.5054 0.0054988 -0.016122 0.0081851 -0.02216 -0.020616 -0.013583 -0.036036 0.017366 -0.062697 -0.026786 0.053255 -0.03873 0.0031841 0.033475 0.026428 0.040189 0.15903 0 0 0 0 -0.0193 -0.016541 -0.050138 0.0081182 -0.032455
0.32031 0.00053483 -0.00052075 0 0.0094253 0 0.0043287 0 -0.014408 0 -0.0034476 -0.034353 -1.4924 -0.008031 -0.025554 0.0092981 -0.015972 -0.013791 -0.01005 -0.037324 0.029509 -0.064814 -0.01656 0.065647 -0.039004 0.016728 0.04013 0.020809 0.03622 0.24124 0 0 0 0 -0.026649 -0.014702 -0.050904 0.0080255 -0.022729
0.32422 0.0043425 -0.0016013 0 0.012053 0 0.008417 0 -0.014146 0 -0.012313 -0.034068 -1.471 -0.023578 -0.036495 0.0095454 -0.01052 -0.01337 -0.0059285 -0.039902 0.031926 -0.065768 -0.0063651 0.067597 -0.044139 0.027485 0.04779 0.013106 0.028312 0.26361 0 0 0 0 -0.034253 -0.016389 -0.054092 0.0074436 -0.014063
0.32813 0.0071398 0.00030795 0 0.0089433 0 0.0091645 0 -0.0078139 0 -0.01432 -0.025253 -1.4591 -0.037928 -0.047088 0.0085839 -0.0066128 -0.019078 -0.002052 -0.04251 0.024767 -0.066046 0.001561 0.059272 -0.053591 0.032052 0.056153 0.0046906 0.018504 0.19258 0 0 0 0 -0.040992 -0.02164 -0.058567 0.0058255 -0.0082289
0.33203 0.0076165 0.0043547 0 0.0016295 0 0.0058252 0 0.00062042 0 -0.0069914 -0.011585 -1.4657 -0.048343 -0.055635 0.006235 -0.004995 -0.030271 0.00087965 -0.043914 0.0090462 -0.06615 0.0051474 0.04175 -0.066175 0.027886 0.064566 -0.0031314 0.0087908 0.058511 0 0 0 0 -0.045985 -0.030023 -0.063113 0.0026981 -0.0065682
0.33594 0.0060385 0.0081583 0 -0.0053052 0 0.00081419 0 0.0060877 0 0.0051144 0.0012966 -1.481 -0.051339 -0.059659 0.0024676 -0.0070161 -0.045934 0.0020394 -0.042119 -0.012813 -0.066821 0.00097584 0.017573 -0.078841 0.012046 0.070999 -0.0084709 0.0020375 -0.071693 0 0 0 0 -0.048262 -0.04012 -0.065698 -0.002698 -0.01062
0.33984 0.0040826 0.0098076 0 -0.0071239 0 -0.0015949 0 0.0070969 0 0.014042 0.0098156 -1.4898 -0.047429 -0.058722 -0.0011493 -0.012706 -0.062568 0.0020024 -0.036346 -0.033728 -0.067978 -0.011079 -0.0054207 -0.085768 -0.010773 0.07147 -0.010438 -0.00043497 -0.14795 0 0 0 0 -0.048301 -0.048358 -0.064714 -0.0096266 -0.018252
0.34375 0.0034663 0.0090565 0 -0.0022332 0 0.0012772 0 0.0065512 0 0.015057 0.013804 -1.4896 -0.040486 -0.055113 -0.0031639 -0.020348 -0.077819 0.0021049 -0.028313 -0.050116 -0.06865 -0.026923 -0.023092 -0.085541 -0.032953 0.064994 -0.010193 -0.00035906 -0.16688 0 0 0 0 -0.047304 -0.0535 -0.060967 -0.01634 -0.02596
0.34766 0.0046778 0.0069723 0 0.0066127 0 0.0078407 0 0.0079937 0 0.010048 0.015174 -1.4938 -0.032835 -0.050365 -0.0027815 -0.028767 -0.090573 0.0031563 -0.01944 -0.060717 -0.068082 -0.043656 -0.033945 -0.078047 -0.049789 0.051342 -0.0085604 0.001039 -0.1589 0 0 0 0 -0.045844 -0.055384 -0.05516 -0.021606 -0.031727
0.35156 0.0069094 0.0048899 0 0.014234 0 0.01317 0 0.011669 0 0.0048995 0.016219 -1.5148 -0.026876 -0.04619 0.00059303 -0.036646 -0.1 0.0059095 -0.01143 -0.065075 -0.065516 -0.058046 -0.037408 -0.064032 -0.05679 0.030972 -0.00653 0.0023539 -0.1561 0 0 0 0 -0.04446 -0.054353 -0.04825 -0.024179 -0.033684
0.35547 0.008981 0.0038047 0 0.016709 0 0.013201 0 0.014843 0 0.004002 0.018875 -1.5475 -0.026602 -0.045839 0.0071798 -0.041289 -0.10503 0.011295 -0.0085597 -0.064456 -0.05974 -0.063255 -0.035167 -0.047297 -0.04625 0.0071304 -0.0060087 0.0013672 -0.17416 0 0 0 0 -0.043818 -0.052492 -0.042285 -0.021694 -0.029105
0.35938 0.010142 0.0043215 0 0.014068 0 0.008502 0 0.015706 0 0.0073774 0.024213 -1.5714 -0.030798 -0.049054 0.01382 -0.042847 -0.10793 0.017621 -0.011595 -0.064383 -0.052628 -0.059934 -0.034201 -0.034595 -0.025233 -0.01234 -0.0073054 -0.0012447 -0.21549 0 0 0 0 -0.043908 -0.052618 -0.038178 -0.016115 -0.021048
0.36328 0.010096 0.0065152 0 0.0099681 0 0.0039123 0 0.015907 0 0.012375 0.031466 -1.5698 -0.037914 -0.05476 0.018714 -0.042182 -0.10975 0.023749 -0.020147 -0.066705 -0.045593 -0.05014 -0.03696 -0.028225 0.00096373 -0.023606 -0.009922 -0.0042778 -0.27553 0 0 0 0 -0.044712 -0.055083 -0.035691 -0.0091179 -0.011529
0.36719 0.0086903 0.0095071 0 0.0086748 0 0.0041287 0 0.018448 0 0.016925 0.037649 -1.5461 -0.046416 -0.06174 0.020519 -0.040259 -0.11122 0.028767 -0.033514 -0.072354 -0.039843 -0.036214 -0.044635 -0.02937 0.027551 -0.023908 -0.013214 -0.0065967 -0.33962 0 0 0 0 -0.046217 -0.059597 -0.034396 -0.0022691 -0.0021974
0.37109 0.0060065 0.01146 0 0.011687 0 0.0092781 0 0.023385 0 0.020408 0.03927 -1.5194 -0.053947 -0.06789 0.017645 -0.038712 -0.11307 0.031523 -0.05035 -0.081503 -0.037062 -0.022126 -0.057357 -0.038559 0.04772 -0.0099132 -0.015945 -0.0064487 -0.38027 0 0 0 0 -0.048452 -0.064759 -0.033371 0.0020931 0.0049036
0.375 0.0028176 0.010611 0 0.016566 0 0.014672 0 0.026657 0 0.021925 0.035391 -1.5062 -0.057302 -0.06988 0.010914 -0.039659 -0.11518 0.031925 -0.066692 -0.09049 -0.03793 -0.014397 -0.069277 -0.051093 0.054785 0.016191 -0.016002 -0.0027387 -0.37004 0 0 0 0 -0.051065 -0.06616 -0.030922 0.0017205 0.008836
0.37891 0.00057919 0.0067646 0 0.018792 0 0.014989 0 0.023913 0 0.019232 0.028934 -1.5063 -0.056495 -0.067571 0.0039686 -0.042417 -0.11661 0.031732 -0.079833 -0.095818 -0.040257 -0.013593 -0.074691 -0.061228 0.052152 0.045594 -0.013272 0.0026251 -0.30459 0 0 0 0 -0.053286 -0.062125 -0.026889 -0.0018499 0.01143
0.38281 0.00051275 0.0017953 0 0.015204 0 0.0089443 0 0.015326 0 0.010685 0.024185 -1.5069 -0.051673 -0.061158 -0.0010105 -0.045868 -0.11652 0.032027 -0.088406 -0.095824 -0.042504 -0.019024 -0.07068 -0.066355 0.042409 0.073468 -0.0079011 0.0082374 -0.21139 0 0 0 0 -0.054475 -0.052268 -0.021488 -0.0072996 0.013803
0.38672 0.0024925 -0.0015767 0 0.0064515 0 0.00024165 0 0.0060004 0 -0.0016278 0.022478 -1.4965 -0.043267 -0.051199 -0.0019684 -0.048549 -0.11405 0.033866 -0.091344 -0.08933 -0.043034 -0.029184 -0.055135 -0.06447 0.028789 0.095149 -0.00029703 0.012581 -0.13002 0 0 0 0 -0.053963 -0.036854 -0.015124 -0.013013 0.017058
0.39063 0.0049442 -0.0017911 0 -0.0032864 0 -0.0057435 0 0.0013563 0 -0.011671 0.02057 -1.4752 -0.032014 -0.039014 0.0043747 -0.046548 -0.10695 0.038916 -0.086432 -0.075082 -0.0386 -0.039606 -0.025862 -0.053469 0.017288 0.10272 0.0084101 0.012829 -0.080809 0 0 0 0 -0.050119 -0.017877 -0.0088288 -0.015425 0.022603
0.39453 0.0060546 0.00055936 0 -0.0090379 0 -0.0061796 0 0.0023074 0 -0.013572 0.013789 -1.4518 -0.020304 -0.027318 0.01535 -0.038397 -0.095078 0.046125 -0.075602 -0.057334 -0.029283 -0.044588 0.0083498 -0.038377 0.011391 0.098248 0.016112 0.0094305 -0.052684 0 0 0 0 -0.043237 -0.00099755 -0.0033285 -0.012953 0.029248
0.39844 0.0052134 0.003527 0 -0.0082457 0 -0.0022441 0 0.0050393 0 -0.0066955 0.00098448 -1.4337 -0.0092429 -0.016946 0.027729 -0.025081 -0.078778 0.054069 -0.060196 -0.038438 -0.016422 -0.042781 0.041505 -0.022502 0.010166 0.085851 0.022047 0.0040528 -0.020623 0 0 0 0 -0.034167 0.011376 0.0017405 -0.0062257 0.035555
0.40234 0.0033371 0.0054345 0 -0.0022768 0 0.0027462 0 0.0050197 0 0.0032903 -0.013855 -1.4214 0.00039495 -0.0082515 0.038903 -0.0078612 -0.058227 0.061614 -0.04103 -0.019619 -0.001177 -0.033827 0.069504 -0.0078791 0.01229 0.068786 0.025791 -0.0018438 0.028465 0 0 0 0 -0.023673 0.017926 0.0069121 0.0039239 0.040452
0.40625 0.0018805 0.0057592 0 0.0046284 0 0.0061071 0 0.00070396 0 0.008734 -0.025016 -1.4107 0.0077436 -0.0013274 0.045475 0.01107 -0.033598 0.067298 -0.018911 -0.0017334 0.014826 -0.018137 0.087863 0.0035455 0.015356 0.051274 0.027024 -0.0062192 0.08858 0 0 0 0 -0.012849 0.017685 0.01315 0.016016 0.042649
0.41016 0.0016303 0.0047925 0 0.0080901 0 0.0069664 0 -0.0063303 0 0.0059835 -0.029906 -1.398 0.01162 0.0045529 0.043186 0.026231 -0.0059398 0.069369 0.0043187 0.016237 0.028753 0.00020096 0.093624 0.011346 0.014764 0.039412 0.026002 -0.0062445 0.14788 0 0 0 0 -0.0039017 0.01226 0.022219 0.026348 0.041405
0.41406 0.0023872 0.0029593 0 0.0061788 0 0.0056575 0 -0.013589 0 -0.002133 -0.030412 -1.3829 0.012862 0.010298 0.035019 0.035618 0.021858 0.069018 0.026045 0.035688 0.040002 0.016021 0.093412 0.01817 0.01044 0.032935 0.024115 -0.00321 0.2002 0 0 0 0 0.002568 0.0064591 0.033307 0.033163 0.038904
0.41797 0.003517 0.00074891 0 0.00036143 0 0.002888 0 -0.018969 0 -0.0090734 -0.029896 -1.3679 0.011736 0.015852 0.02301 0.038929 0.048036 0.066921 0.044506 0.056683 0.048488 0.027262 0.090343 0.024928 0.0035716 0.030751 0.021782 0.0016676 0.23979 0 0 0 0 0.0063545 0.0021887 0.045386 0.03601 0.036272
0.42188 0.0044891 -0.0009271 0 -0.0055412 0 -0.00027663 0 -0.020365 0 -0.0097248 -0.029572 -1.3566 0.0086027 0.020948 0.0094781 0.036524 0.070787 0.063793 0.057982 0.078742 0.054303 0.032413 0.087289 0.032179 -0.0041346 0.031308 0.01933 0.006959 0.2509 0 0 0 0 0.0074255 0.00095314 0.057141 0.034843 0.034508
0.42578 0.0048738 -0.00090752 0 -0.0076095 0 -0.0022183 0 -0.015819 0 -0.0036318 -0.028137 -1.352 0.0038979 0.024232 -0.0015126 0.030006 0.086161 0.060499 0.062696 0.09899 0.057433 0.029675 0.087353 0.039319 -0.0084805 0.031475 0.0169 0.0099257 0.21441 0 0 0 0 0.005647 0.0042371 0.065377 0.030082 0.034696
0.42969 0.0041904 0.001216 0 -0.0040196 0 -0.0014342 0 -0.005632 0 0.0055437 -0.024289 -1.3551 -0.0010962 0.024226 -0.0074952 0.024192 0.092416 0.057209 0.058511 0.11184 0.058651 0.021949 0.088806 0.043425 -0.0061505 0.028363 0.014315 0.0092447 0.13104 0 0 0 0 0.0021326 0.010078 0.067603 0.024541 0.035594
0.43359 0.0022055 0.0042508 0 0.0039077 0 0.0021153 0 0.0057689 0 0.012903 -0.018554 -1.3618 -0.0056744 0.020935 -0.0096045 0.02096 0.090615 0.053403 0.047978 0.11494 0.058333 0.011953 0.088088 0.043057 0.0018166 0.022312 0.011523 0.0061538 0.034051 0 0 0 0 -0.0022955 0.016625 0.064359 0.019746 0.035551
0.4375 -0.00050545 0.0059194 0 0.012284 0 0.0064206 0 0.011661 0 0.015 -0.012224 -1.3639 -0.0094104 0.014607 -0.0090251 0.020841 0.08149 0.04867 0.03305 0.10691 0.056588 0.0010744 0.082521 0.037659 0.013921 0.014022 0.0085868 0.0019178 -0.030651 0 0 0 0 -0.0071387 0.023048 0.056428 0.016408 0.033504
0.44141 -0.0025869 0.0046269 0 0.016581 0 0.0085676 0 0.0083501 0 0.011024 -0.0052226 -1.353 -0.011916 0.0058457 -0.007494 0.023735 0.066235 0.042563 0.01627 0.086975 0.053503 -0.0094406 0.06922 0.027179 0.027735 0.0047158 0.0056481 -0.0017104 -0.04315 0 0 0 0 -0.011869 0.028746 0.045213 0.014997 0.028429
0.44531 -0.0028825 0.00091006 0 0.013995 0 0.0068126 0 -0.00090462 0 0.0026564 0.0038722 -1.3271 -0.012356 -0.002841 -0.0085162 0.026972 0.047963 0.03501 0.0035066 0.056237 0.049525 -0.018596 0.04429 0.014594 0.036039 -0.0026905 0.0033593 -0.00071361 -0.027684 0 0 0 0 -0.015013 0.034463 0.035114 0.015346 0.019864
0.44922 -0.0015415 -0.0028967 0 0.0050227 0 0.0017702 0 -0.0079653 0 -0.0067885 0.015311 -1.2918 -0.011115 -0.0087703 -0.012221 0.027377 0.031685 0.027843 -0.0031249 0.024505 0.046081 -0.026937 0.014549 0.0057509 0.035913 -0.0076984 0.0019275 0.0046601 -0.029073 0 0 0 0 -0.015845 0.041688 0.029559 0.015678 0.011169
0.45313 -3.453e-05 -0.0045552 0 -0.0066181 0 -0.0042112 0 -0.0066648 0 -0.013664 0.026347 -1.2561 -0.0081048 -0.010934 -0.017644 0.024133 0.019401 0.022189 -0.0034573 -0.0040021 0.043913 -0.034495 -0.01591 0.0032793 0.026773 -0.010898 0.0013386 0.013573 -0.070028 0 0 0 0 -0.013885 0.050875 0.029607 0.015239 0.0042181
0.45703 9.7245e-05 -0.0036556 0 -0.015788 0 -0.0086781 0 0.0019741 0 -0.015491 0.032859 -1.2265 -0.003269 -0.0087722 -0.023513 0.017055 0.012675 0.018992 0.0019788 -0.025768 0.043602 -0.041156 -0.043006 0.0090029 0.0089695 -0.013181 0.0014715 0.024798 -0.13246 0 0 0 0 -0.0088997 0.062074 0.03568 0.013419 0.00060466
0.46094 -0.0014528 -0.0017004 0 -0.018522 0 -0.010257 0 0.011135 0 -0.012062 0.033101 -1.2048 0.0037273 -0.0019529 -0.027136 0.0070077 0.013644 0.019559 0.01144 -0.036273 0.045879 -0.046115 -0.060007 0.024821 -0.015875 -0.016587 0.001964 0.035805 -0.17926 0 0 0 0 -0.00069012 0.074538 0.047696 0.00946 0.0024972
0.46484 -0.0037023 -0.00069303 0 -0.014088 0 -0.0088708 0 0.014502 0 -0.0055401 0.029436 -1.1902 0.012398 0.0066172 -0.025986 -0.0015493 0.021168 0.02273 0.01957 -0.036962 0.049752 -0.047936 -0.063178 0.045891 -0.040449 -0.023469 0.0019612 0.042947 -0.18955 0 0 0 0 0.0085086 0.084957 0.06156 0.0037298 0.0086164
0.46875 -0.0055082 -0.0016549 0 -0.0054415 0 -0.0055533 0 0.011066 0 0.00052943 0.025912 -1.1816 0.021634 0.014098 -0.021143 -0.0059874 0.032189 0.025904 0.023746 -0.033219 0.053542 -0.046408 -0.05601 0.065957 -0.059879 -0.033298 0.0011983 0.045835 -0.1695 0 0 0 0 0.016233 0.091468 0.07386 -0.0027275 0.015483
0.47266 -0.0065359 -0.0042147 0 0.0021969 0 -0.0022821 0 0.0043169 0 0.0028141 0.024154 -1.1769 0.03065 0.019062 -0.013814 -0.0051604 0.045191 0.027385 0.023109 -0.027828 0.056258 -0.041381 -0.040625 0.081462 -0.071677 -0.045179 -0.00032638 0.044658 -0.13301 0 0 0 0 0.020973 0.093231 0.082921 -0.0092891 0.020924
0.47656 -0.0070508 -0.0071759 0 0.0040439 0 -0.0014023 0 -0.0020381 0 -0.00016278 0.02195 -1.1716 0.038595 0.020379 -0.005672 0.0015211 0.058669 0.025505 0.017483 -0.02346 0.056987 -0.032923 -0.019702 0.089199 -0.074032 -0.057768 -0.0024805 0.040085 -0.08168 0 0 0 0 0.021386 0.08986 0.087436 -0.015313 0.022802
0.48047 -0.0070174 -0.0092353 0 -0.0014548 0 -0.0041469 0 -0.0067067 0 -0.0068656 0.015899 -1.1605 0.043562 0.017356 -0.00086947 0.013567 0.070702 0.017593 0.008876 -0.022413 0.054608 -0.021214 0.0027956 0.084654 -0.064915 -0.067026 -0.004525 0.034143 -0.010276 0 0 0 0 0.015619 0.082092 0.086019 -0.019521 0.017954
0.48438 -0.0058486 -0.0093872 0 -0.011226 0 -0.0090382 0 -0.0097416 0 -0.012844 0.0050825 -1.143 0.046065 0.014043 -0.00060076 0.025758 0.081272 0.0067102 0.0028569 -0.021419 0.051144 -0.0085475 0.023955 0.074228 -0.05183 -0.071045 -0.005603 0.029541 0.072002 0 0 0 0 0.0076585 0.074912 0.082276 -0.021901 0.0098767
0.48828 -0.0032745 -0.007216 0 -0.018713 0 -0.012001 0 -0.010566 0 -0.012844 -0.008101 -1.124 0.046941 0.013037 -0.0041776 0.035965 0.090768 -0.0046631 0.001855 -0.017642 0.047991 0.0043322 0.043826 0.061999 -0.038825 -0.06972 -0.0054629 0.02671 0.13664 0 0 0 0 0.00027681 0.070616 0.077999 -0.022499 0.0014024
0.49219 -0.00024525 -0.0032633 0 -0.017537 0 -0.0090592 0 -0.0084175 0 -0.0045262 -0.020311 -1.1098 0.047149 0.016526 -0.010513 0.04282 0.09955 -0.01426 0.007474 -0.0087515 0.04631 0.016937 0.062681 0.051413 -0.029252 -0.063408 -0.0040128 0.025601 0.16007 0 0 0 0 -0.0040986 0.070819 0.074556 -0.021373 -0.0049173
0.49609 0.0015048 0.00091144 0 -0.0059175 0 8.1453e-05 0 -0.0045569 0 0.0086318 -0.029807 -1.1013 0.048391 0.027624 -0.017371 0.045229 0.10809 -0.018689 0.021324 0.0084761 0.047662 0.028906 0.081274 0.047007 -0.027506 -0.053131 -0.0012903 0.025423 0.15136 0 0 0 0 -0.0019593 0.077243 0.073468 -0.018513 -0.0053285
0.5 0.0011164 0.0034873 0 0.011137 0 0.010802 0 -0.0025686 0 0.01829 -0.036531 -1.0939 0.053277 0.047488 -0.020503 0.045294 0.11667 -0.015474 0.04087 0.033686 0.05245 0.040141 0.099709 0.051307 -0.035862 -0.042648 0.0018615 0.023294 0.14837 0 0 0 0 0.008621 0.088573 0.074975 -0.014267 0.0027581
0.50391 -0.00021845 0.0036973 0 0.024076 0 0.016436 0 -0.0051916 0 0.016712 -0.040449 -1.0843 0.061571 0.071836 -0.019261 0.046409 0.12495 -0.0077688 0.06063 0.060659 0.058564 0.050437 0.11637 0.060209 -0.049673 -0.034493 0.0046387 0.017771 0.18068 0 0 0 0 0.023646 0.10079 0.07738 -0.0093671 0.015912
0.50781 -3.3201e-05 0.0025885 0 0.024842 0 0.01338 0 -0.010822 0 0.0031981 -0.04081 -1.0766 0.07264 0.097969 -0.013986 0.05009 0.13255 0.0020864 0.077681 0.08524 0.06465 0.059142 0.12943 0.070995 -0.065816 -0.029513 0.0067506 0.0082533 0.23638 0 0 0 0 0.040385 0.11186 0.079715 -0.0041611 0.031833
0.51172 0.0032006 0.0023294 0 0.012814 0 0.0042674 0 -0.014079 0 -0.01402 -0.037298 -1.0783 0.085422 0.12294 -0.0055706 0.05745 0.139 0.011395 0.089354 0.10316 0.06931 0.065438 0.13691 0.08071 -0.080812 -0.028115 0.0080205 -0.0054963 0.26864 0 0 0 0 0.05583 0.11996 0.081041 0.000988 0.047932
0.51563 0.0085438 0.0044769 0 -0.0039404 0 -0.0036165 0 -0.0106 0 -0.02293 -0.031239 -1.0901 0.096685 0.14082 0.0031417 0.06886 0.14296 0.014562 0.09136 0.10581 0.070002 0.066482 0.1337 0.084 -0.087641 -0.030017 0.0084743 -0.023322 0.23651 0 0 0 0 0.064129 0.12258 0.079946 0.0052842 0.059433
0.51953 0.013288 0.0087049 0 -0.013709 0 -0.0036166 0 -0.001319 0 -0.016468 -0.024749 -1.1001 0.1029 0.14996 0.0085658 0.079915 0.14404 0.010108 0.086292 0.094154 0.067033 0.061675 0.12072 0.080398 -0.084766 -0.032334 0.008889 -0.041764 0.13952 0 0 0 0 0.064677 0.1217 0.077012 0.0080728 0.065227
0.52344 0.015239 0.013148 0 -0.0092708 0 0.0054118 0 0.0082822 0 0.0021358 -0.018479 -1.0918 0.10302 0.15137 0.010025 0.087541 0.14201 -0.00046693 0.076918 0.071555 0.061447 0.051631 0.10012 0.071692 -0.074424 -0.034025 0.0095876 -0.058729 0.013928 0 0 0 0 0.059727 0.11917 0.073077 0.0089725 0.066627
0.52734 0.014435 0.015996 0 0.0068724 0 0.018293 0 0.013126 0 0.021818 -0.010706 -1.0598 0.096524 0.1461 0.0075003 0.089518 0.13649 -0.015553 0.065183 0.040652 0.054043 0.037034 0.073601 0.059453 -0.059136 -0.034829 0.010688 -0.072645 -0.10031 0 0 0 0 0.051474 0.11619 0.068777 0.0076027 0.064864
0.53125 0.012843 0.016848 0 0.024262 0 0.027221 0 0.01258 0 0.031834 0.0007383 -1.016 0.083189 0.13577 0.0016078 0.083275 0.1268 -0.032558 0.053306 0.0048851 0.045827 0.019026 0.043382 0.045911 -0.043059 -0.035081 0.012176 -0.081602 -0.18649 0 0 0 0 0.043247 0.11401 0.064907 0.003394 0.06176
0.53516 0.012579 0.016681 0 0.032048 0 0.027142 0 0.0099324 0 0.028975 0.015542 -0.98023 0.065167 0.12431 -0.0045302 0.06766 0.11168 -0.04616 0.043256 -0.030317 0.038037 0.00086038 0.013309 0.034631 -0.035599 -0.037874 0.013367 -0.08323 -0.25021 0 0 0 0 0.040896 0.11288 0.062444 -0.0043533 0.059938
0.53906 0.014385 0.01672 0 0.026664 0 0.019111 0 0.0088308 0 0.018636 0.030199 -0.96203 0.047251 0.11477 -0.0083091 0.048418 0.092766 -0.054974 0.033941 -0.062879 0.030847 -0.015064 -0.014723 0.026192 -0.038964 -0.045276 0.013646 -0.079582 -0.30181 0 0 0 0 0.044377 0.11122 0.061141 -0.01422 0.059309
0.54297 0.01748 0.017412 0 0.013942 0 0.0095202 0 0.010939 0 0.0099595 0.040466 -0.95345 0.031645 0.10811 -0.008999 0.028716 0.070817 -0.059197 0.024249 -0.092688 0.024276 -0.028136 -0.040334 0.020461 -0.052984 -0.0582 0.01274 -0.071404 -0.34671 0 0 0 0 0.052613 0.10806 0.060856 -0.025444 0.059104
0.54688 0.020419 0.018376 0 0.004421 0 0.005807 0 0.016507 0 0.0095512 0.044658 -0.93817 0.020265 0.10486 -0.0063253 0.011697 0.046788 -0.059608 0.013041 -0.11996 0.018379 -0.038177 -0.063393 0.017098 -0.076204 -0.077006 0.010489 -0.059592 -0.39025 0 0 0 0 0.063932 0.10262 0.061396 -0.037151 0.058414
0.55078 0.021943 0.019052 0 0.0057058 0 0.011381 0 0.025527 0 0.018052 0.044747 -0.90746 0.016048 0.10545 -0.00077189 0.002681 0.022565 -0.058554 -0.0016385 -0.14517 0.013773 -0.045791 -0.083738 0.015616 -0.10357 -0.10133 0.006784 -0.045215 -0.44219 0 0 0 0 0.074447 0.093966 0.062536 -0.047618 0.055503
0.55469 0.021366 0.019225 0 0.01751 0 0.023092 0 0.036902 0 0.030665 0.044627 -0.86664 0.017912 0.10803 0.004627 0.0025297 0.0010852 -0.060095 -0.019038 -0.16854 0.011621 -0.053758 -0.10178 0.015217 -0.12344 -0.12566 0.0025493 -0.030495 -0.50802 0 0 0 0 0.080056 0.084107 0.063717 -0.055224 0.050803
0.55859 0.018748 0.018959 0 0.032487 0 0.033131 0 0.046726 0 0.040179 0.047424 -0.82697 0.023441 0.1113 0.0083504 0.0084422 -0.016485 -0.065316 -0.036979 -0.18904 0.012533 -0.063212 -0.11731 0.015834 -0.13062 -0.14607 -0.0015587 -0.016376 -0.5756 0 0 0 0 0.080864 0.075141 0.064474 -0.059836 0.046353
0.5625 0.015047 0.018256 0 0.041538 0 0.034367 0 0.049193 0 0.040705 0.053813 -0.79351 0.031027 0.11456 0.0097456 0.018179 -0.029376 -0.074505 -0.053677 -0.20538 0.016895 -0.07438 -0.12975 0.017545 -0.12237 -0.16004 -0.005193 -0.0032728 -0.61625 0 0 0 0 0.077644 0.068454 0.064332 -0.061476 0.043926
0.56641 0.011921 0.016968 0 0.039526 0 0.02551 0 0.041073 0 0.03087 0.061735 -0.76167 0.03881 0.11723 0.0084878 0.028824 -0.036982 -0.087455 -0.066995 -0.21584 0.024948 -0.087025 -0.1383 0.020479 -0.096922 -0.16527 -0.008066 0.0085734 -0.60471 0 0 0 0 0.071972 0.065437 0.062696 -0.060397 0.04567
0.57031 0.01086 0.015057 0 0.027801 0 0.012144 0 0.025804 0 0.015109 0.067017 -0.72413 0.04325 0.11863 0.0054707 0.034107 -0.038305 -0.10257 -0.072742 -0.21633 0.035987 -0.098249 -0.14041 0.024394 -0.055844 -0.15941 -0.010046 0.019402 -0.53968 0 0 0 0 0.06858 0.06761 0.057671 -0.057538 0.055352
0.57422 0.012095 0.012838 0 0.012621 0 0.0026403 0 0.012239 0 0.0016708 0.064945 -0.67862 0.043681 0.11929 0.0031721 0.03272 -0.036329 -0.11712 -0.072997 -0.20999 0.046588 -0.10518 -0.13763 0.027911 -0.013567 -0.14944 -0.01178 0.03036 -0.44475 0 0 0 0 0.069804 0.071857 0.049444 -0.054732 0.069449
0.57813 0.014302 0.010907 0 0.0011222 0 0.0020098 0 0.0079792 0 -0.0023763 0.053006 -0.62829 0.039966 0.11965 0.0025186 0.024872 -0.03181 -0.13039 -0.069119 -0.19815 0.055226 -0.10627 -0.13007 0.030428 0.023389 -0.13883 -0.013495 0.041865 -0.34964 0 0 0 0 0.075908 0.076627 0.038019 -0.052304 0.085396
0.58203 0.015573 0.0098331 0 -0.0024738 0 0.0085762 0 0.013077 0 0.003918 0.033488 -0.57662 0.03229 0.12033 0.0041571 0.011469 -0.025363 -0.14193 -0.062693 -0.18221 0.060747 -0.10039 -0.11779 0.031597 0.049472 -0.13074 -0.01536 0.05418 -0.27135 0 0 0 0 0.08661 0.080534 0.023614 -0.050278 0.10044
0.58594 0.014894 0.0099001 0 0.0015208 0 0.01601 0 0.020097 0 0.01457 0.013304 -0.52413 0.021131 0.12281 0.0086686 -0.0051025 -0.017127 -0.15146 -0.056266 -0.16357 0.061953 -0.085725 -0.099732 0.031433 0.057078 -0.12965 -0.017469 0.067385 -0.21036 0 0 0 0 0.10079 0.08184 0.0066475 -0.047878 0.10975
0.58984 0.012781 0.011014 0 0.009249 0 0.018677 0 0.020553 0 0.021172 -0.00020978 -0.47042 0.0094354 0.12971 0.014852 -0.018441 -0.0069023 -0.15946 -0.05237 -0.14299 0.061117 -0.063889 -0.074671 0.032333 0.047964 -0.13598 -0.019587 0.080377 -0.15893 0 0 0 0 0.11521 0.081024 -0.010743 -0.04274 0.11033
0.59375 0.010552 0.012673 0 0.0159 0 0.015619 0 0.011773 0 0.019244 -0.00482 -0.41708 -0.00028463 0.14213 0.02139 -0.025029 0.0051805 -0.16595 -0.050342 -0.11962 0.061446 -0.037875 -0.042626 0.036486 0.030991 -0.14546 -0.021561 0.09214 -0.10808 0 0 0 0 0.12876 0.08026 -0.026903 -0.033711 0.10502
0.59766 0.0090799 0.013999 0 0.018243 0 0.010161 0 -0.0017141 0 0.011081 -0.0052324 -0.36675 -0.0064052 0.16099 0.027783 -0.022804 0.019012 -0.17028 -0.049029 -0.092269 0.064902 -0.0088794 -0.0031407 0.045316 0.01143 -0.15501 -0.023403 0.10206 -0.04888 0 0 0 0 0.14148 0.081071 -0.040851 -0.020098 0.096378
0.60156 0.008291 0.013992 0 0.015798 0 0.0062731 0 -0.012578 0 0.0028986 -0.0089021 -0.31962 -0.0074451 0.18694 0.033684 -0.010263 0.034338 -0.17163 -0.046812 -0.059661 0.073272 0.022002 0.043984 0.060006 -0.0052484 -0.1612 -0.025193 0.10963 0.02481 0 0 0 0 0.15386 0.085008 -0.051726 -0.0015048 0.087639
0.60547 0.0077298 0.01211 0 0.01037 0 0.0054125 0 -0.016247 0 -0.00067033 -0.019214 -0.27235 -0.00035629 0.22094 0.039422 0.015071 0.050014 -0.16677 -0.038943 -0.019354 0.088998 0.054168 0.098904 0.081983 -0.010307 -0.15724 -0.027496 0.11427 0.10796 0 0 0 0 0.16814 0.094724 -0.057682 0.022255 0.086559
0.60938 0.0073291 0.0088164 0 0.0047012 0 0.0063308 0 -0.013137 0 0.0004137 -0.032358 -0.22092 0.011592 0.25692 0.045974 0.045598 0.064102 -0.15654 -0.024839 0.023564 0.1076 0.086607 0.15476 0.1058 -0.0066267 -0.14533 -0.030694 0.11795 0.17945 0 0 0 0 0.18479 0.10756 -0.060206 0.046961 0.09452
0.61328 0.0074206 0.0055463 0 0.0012346 0 0.0071093 0 -0.0070324 0 0.0031949 -0.04084 -0.16336 0.026212 0.29097 0.053678 0.077049 0.075659 -0.14192 -0.005477 0.064886 0.12611 0.11838 0.20731 0.12791 0.0022131 -0.1284 -0.03483 0.12173 0.21222 0 0 0 0 0.20287 0.12143 -0.059943 0.070447 0.11021
0.61719 0.0080576 0.0038863 0 0.0013965 0 0.0068943 0 -0.0020956 0 0.0053404 -0.040092 -0.09904 0.041408 0.31948 0.062633 0.10557 0.083965 -0.12417 0.017577 0.1005 0.14197 0.14824 0.25271 0.14512 0.012687 -0.10957 -0.039813 0.12641 0.19406 0 0 0 0 0.22105 0.1344 -0.057463 0.090968 0.13163
0.62109 0.0085971 0.0044934 0 0.0052058 0 0.0059319 0 -0.00067767 0 0.0067849 -0.031811 -0.027285 0.054054 0.33682 0.072661 0.12552 0.088017 -0.10541 0.041051 0.12355 0.15155 0.17355 0.28498 0.15261 0.019389 -0.094042 -0.04532 0.13288 0.13919 0 0 0 0 0.23654 0.14363 -0.053373 0.10625 0.15477
0.625 0.0081797 0.0066224 0 0.011029 0 0.0046848 0 -0.00242 0 0.0083136 -0.021393 0.050281 0.0607 0.33812 0.082229 0.13142 0.087651 -0.08972 0.057466 0.12739 0.15288 0.18944 0.29921 0.1468 0.016966 -0.08881 -0.050147 0.1407 0.07667 0 0 0 0 0.24487 0.14696 -0.048908 0.11572 0.17154
0.62891 0.006649 0.008676 0 0.015852 0 0.0034612 0 -0.0045458 0 0.0095428 -0.012839 0.12545 0.06263 0.32782 0.090161 0.12623 0.084157 -0.078122 0.064006 0.11687 0.1495 0.19563 0.30024 0.13187 0.0080505 -0.093007 -0.053565 0.14812 0.026398 0 0 0 0 0.24653 0.14675 -0.045104 0.12241 0.17968
0.63281 0.0048684 0.0093212 0 0.01657 0 0.0027535 0 -0.0036016 0 0.0089772 -0.0064171 0.18541 0.061204 0.30862 0.095936 0.11175 0.077565 -0.070588 0.05931 0.095217 0.14354 0.19193 0.29053 0.11031 -0.0048722 -0.10536 -0.055216 0.15396 -0.012496 0 0 0 0 0.24242 0.14482 -0.042577 0.12812 0.17884
0.63672 0.0040001 0.0082744 0 0.011986 0 0.0033047 0 0.0017462 0 0.005932 -0.0004907 0.2242 0.058277 0.28394 0.099249 0.090449 0.067768 -0.066579 0.042859 0.066577 0.13732 0.17884 0.2731 0.085038 -0.018692 -0.12377 -0.054888 0.15708 -0.050387 0 0 0 0 0.23409 0.14332 -0.041887 0.13476 0.16962
0.64063 0.004412 0.0062263 0 0.0041066 0 0.005364 0 0.0089504 0 0.0017967 0.0057208 0.25376 0.05846 0.26032 0.1001 0.067115 0.052785 -0.063993 0.014476 0.039446 0.13456 0.15798 0.25274 0.061441 -0.026707 -0.14322 -0.05238 0.15542 -0.089232 0 0 0 0 0.22572 0.14676 -0.044217 0.14585 0.1547
0.64453 0.0052624 0.0041444 0 -0.002713 0 0.0079325 0 0.013127 0 -0.00096797 0.01189 0.29975 0.065018 0.24322 0.10075 0.048002 0.032405 -0.059241 -0.017336 0.021464 0.13541 0.13719 0.23512 0.043505 -0.026395 -0.15777 -0.049069 0.15046 -0.12106 0 0 0 0 0.22212 0.15633 -0.048703 0.16172 0.14111
0.64844 0.0051257 0.0026101 0 -0.0046422 0 0.0091136 0 0.011341 0 -0.00097718 0.018346 0.3805 0.078083 0.23291 0.10255 0.034967 0.0070955 -0.051386 -0.047775 0.013684 0.13823 0.12043 0.22159 0.031543 -0.019254 -0.16614 -0.045719 0.14378 -0.14368 0 0 0 0 0.22413 0.17077 -0.054215 0.18132 0.13131
0.65234 0.0030606 0.0016178 0 -0.0012679 0 0.0074639 0 0.0057127 0 0.0010919 0.026554 0.48801 0.097276 0.22875 0.10641 0.028961 -0.022474 -0.040233 -0.073595 0.016092 0.14158 0.11029 0.21284 0.025397 -0.0071274 -0.16796 -0.042802 0.13663 -0.17026 0 0 0 0 0.2317 0.18868 -0.059697 0.20363 0.12643
0.65625 -0.00075707 0.00077103 0 0.0038988 0 0.0030272 0 0.001795 0 0.0034196 0.036879 0.59262 0.12151 0.22889 0.11334 0.030556 -0.055068 -0.026215 -0.091312 0.027593 0.14332 0.10935 0.20927 0.024352 0.0067902 -0.1636 -0.040766 0.1305 -0.21494 0 0 0 0 0.24383 0.20769 -0.063588 0.22718 0.1269
0.66016 -0.0052007 -0.00043154 0 0.0059269 0 -0.0028941 0 0.0032755 0 0.0044941 0.046196 0.67031 0.14659 0.22728 0.12365 0.037919 -0.085921 -0.012657 -0.09913 0.043088 0.14086 0.11779 0.21081 0.025567 0.015552 -0.15618 -0.039649 0.12685 -0.26734 0 0 0 0 0.25556 0.22262 -0.063065 0.24908 0.12973
0.66406 -0.0088787 -0.002395 0 0.0021299 0 -0.0087043 0 0.0082589 0 0.0036119 0.048935 0.72607 0.16877 0.22051 0.13519 0.046255 -0.11102 -0.0025528 -0.10276 0.057476 0.13566 0.12925 0.21582 0.025939 0.017347 -0.14944 -0.038716 0.12439 -0.28816 0 0 0 0 0.26273 0.23202 -0.058536 0.26837 0.13066
0.66797 -0.010859 -0.0052852 0 -0.0059449 0 -0.013049 0 0.011131 0 0.00058936 0.041513 0.78715 0.18662 0.20801 0.14678 0.05354 -0.12816 0.0028468 -0.10534 0.069852 0.12895 0.14066 0.22437 0.024455 0.012294 -0.14447 -0.037613 0.12208 -0.23885 0 0 0 0 0.26372 0.23582 -0.050551 0.28482 0.12801
0.67188 -0.011113 -0.0089097 0 -0.013678 0 -0.014741 0 0.0081864 0 -0.0041979 0.025985 0.87106 0.19919 0.19009 0.15727 0.05801 -0.13568 0.0027771 -0.10997 0.080141 0.12212 0.14921 0.23661 0.020437 0.0013407 -0.1419 -0.036036 0.1188 -0.12012 0 0 0 0 0.25756 0.23453 -0.040025 0.29846 0.12068
0.67578 -0.010537 -0.012708 0 -0.016709 0 -0.013063 0 0.0010751 0 -0.0093325 0.0090915 0.96232 0.20535 0.16937 0.16469 0.05717 -0.13082 -0.003332 -0.12157 0.090874 0.11749 0.15098 0.25378 0.013411 -0.012359 -0.14186 -0.033608 0.11256 0.02094 0 0 0 0 0.24348 0.23001 -0.029217 0.30945 0.10781
0.67969 -0.010486 -0.01595 0 -0.013964 0 -0.0089123 0 -0.0055122 0 -0.012641 -0.0026254 1.0257 0.20732 0.1527 0.16871 0.05167 -0.11821 -0.011583 -0.14038 0.10729 0.11542 0.14715 0.27472 0.0052346 -0.022075 -0.14255 -0.030592 0.10347 0.12603 0 0 0 0 0.22606 0.22714 -0.021673 0.31923 0.092788
0.68359 -0.011962 -0.018062 0 -0.0083672 0 -0.0055344 0 -0.0091728 0 -0.012889 -0.0072495 1.0452 0.20664 0.14306 0.17023 0.043271 -0.1027 -0.018944 -0.16317 0.13121 0.1144 0.14097 0.29752 -0.0025036 -0.025009 -0.14313 -0.027329 0.093146 0.17191 0 0 0 0 0.20868 0.22803 -0.018502 0.32853 0.078123
0.6875 -0.014912 -0.018877 0 -0.0049282 0 -0.007019 0 -0.012127 0 -0.01146 -0.0079322 1.0476 0.20372 0.14188 0.16987 0.033207 -0.087348 -0.023529 -0.18723 0.16344 0.1131 0.13479 0.32082 -0.0087077 -0.019659 -0.14333 -0.024009 0.082985 0.18519 0 0 0 0 0.19331 0.23368 -0.02018 0.3376 0.065163
0.69141 -0.018195 -0.018651 0 -0.0074702 0 -0.014837 0 -0.018083 0 -0.011745 -0.0099096 1.0817 0.19869 0.14988 0.16847 0.022952 -0.075337 -0.02351 -0.20904 0.20417 0.10986 0.13137 0.34301 -0.012221 -0.0050574 -0.14306 -0.020817 0.074747 0.21482 0 0 0 0 0.18179 0.24462 -0.026792 0.34655 0.055048
0.69531 -0.020304 -0.017868 0 -0.015952 0 -0.025439 0 -0.027367 0 -0.016086 -0.017191 1.1716 0.19015 0.16515 0.16761 0.015642 -0.070912 -0.016592 -0.22107 0.25119 0.10186 0.13529 0.3614 -0.011 0.018383 -0.1425 -0.017976 0.071986 0.29076 0 0 0 0 0.17623 0.25975 -0.037062 0.35497 0.048291
0.69922 -0.020327 -0.016996 0 -0.026025 0 -0.031947 0 -0.035914 0 -0.023037 -0.030916 1.2898 0.17877 0.17979 0.16799 0.012226 -0.070972 -0.0060467 -0.22382 0.29756 0.090853 0.14473 0.37702 -0.0066574 0.043402 -0.14133 -0.015535 0.073631 0.40456 0 0 0 0 0.17391 0.27437 -0.047016 0.36256 0.042461
0.70313 -0.018413 -0.016296 0 -0.031395 0 -0.029387 0 -0.039211 0 -0.027989 -0.049023 1.3806 0.16516 0.19048 0.16965 0.01314 -0.073371 0.0065704 -0.21832 0.34036 0.0782 0.15846 0.39077 -0.00014506 0.066631 -0.13875 -0.013731 0.078802 0.52102 0 0 0 0 0.17358 0.28638 -0.055101 0.3691 0.03667
0.70703 -0.015506 -0.015713 0 -0.027931 0 -0.019083 0 -0.036769 0 -0.027001 -0.066476 1.412 0.15021 0.19458 0.17248 0.018503 -0.075837 0.019694 -0.20629 0.37713 0.065334 0.17506 0.40361 0.0073942 0.085016 -0.1339 -0.01286 0.086386 0.60224 0 0 0 0 0.17394 0.29401 -0.060111 0.3744 0.030267
0.71094 -0.012701 -0.014896 0 -0.016951 0 -0.0079892 0 -0.03235 0 -0.02029 -0.076711 1.4046 0.13592 0.18885 0.17601 0.028385 -0.074596 0.031023 -0.1913 0.4043 0.054595 0.19234 0.41686 0.013831 0.093891 -0.12495 -0.013762 0.094489 0.62419 0 0 0 0 0.17301 0.29477 -0.060685 0.37804 0.022894
0.71484 -0.010798 -0.013421 0 -0.005049 0 -0.0032243 0 -0.030067 0 -0.012023 -0.075032 1.4099 0.12528 0.17581 0.17897 0.040009 -0.067311 0.038744 -0.18048 0.42158 0.04709 0.20758 0.43035 0.016362 0.092343 -0.11198 -0.017234 0.10083 0.58279 0 0 0 0 0.16855 0.28937 -0.058169 0.37994 0.015742
0.71875 -0.010145 -0.011179 0 9.1222e-05 0 -0.00659 0 -0.030751 0 -0.0068014 -0.062354 1.46 0.11856 0.1604 0.1807 0.050511 -0.055972 0.043179 -0.17678 0.43117 0.041296 0.22015 0.44179 0.014616 0.084127 -0.097809 -0.02298 0.10542 0.49576 0 0 0 0 0.16009 0.2806 -0.054888 0.3804 0.0098249
0.72266 -0.010575 -0.0086712 0 -0.0046918 0 -0.01378 0 -0.032056 0 -0.0063049 -0.045692 1.5395 0.11546 0.14537 0.18086 0.058066 -0.042491 0.044496 -0.1816 0.43335 0.035959 0.22953 0.44875 0.0085577 0.071699 -0.084979 -0.030726 0.10865 0.39909 0 0 0 0 0.14722 0.2699 -0.052171 0.37948 0.0055796
0.72656 -0.011361 -0.0068947 0 -0.015301 0 -0.018512 0 -0.031284 0 -0.0089532 -0.033643 1.6042 0.11519 0.13332 0.17923 0.060953 -0.029347 0.043047 -0.19566 0.42831 0.029611 0.23535 0.44849 -0.0014614 0.057938 -0.076434 -0.040002 0.11121 0.33069 0 0 0 0 0.12974 0.25875 -0.051286 0.3772 0.0032379
0.73047 -0.011438 -0.0067477 0 -0.023038 0 -0.017463 0 -0.027438 0 -0.012017 -0.029921 1.6249 0.11492 0.12761 0.17566 0.055818 -0.02327 0.039101 -0.21967 0.41275 0.019526 0.23519 0.43304 -0.014092 0.048608 -0.079966 -0.049338 0.11476 0.30468 0 0 0 0 0.10721 0.24874 -0.054178 0.37324 0.0022194
0.73438 -0.010082 -0.0083168 0 -0.020978 0 -0.011887 0 -0.02093 0 -0.01353 -0.030621 1.6125 0.11185 0.12502 0.17163 0.045759 -0.026335 0.034304 -0.247 0.38872 0.0069392 0.22927 0.40507 -0.025921 0.045149 -0.094405 -0.056934 0.11942 0.29725 0 0 0 0 0.083396 0.23937 -0.059393 0.36818 0.00028811
0.73828 -0.007619 -0.010633 0 -0.0092073 0 -0.0055078 0 -0.012565 0 -0.012551 -0.027912 1.6035 0.10562 0.12318 0.16794 0.032844 -0.038797 0.029264 -0.27481 0.35698 -0.0065578 0.21716 0.36691 -0.035746 0.046703 -0.11763 -0.062101 0.12427 0.26282 0 0 0 0 0.060493 0.22979 -0.065877 0.36216 -0.0035167
0.74219 -0.0054316 -0.012188 0 0.0051909 0 -0.0015 0 -0.0036692 0 -0.0087782 -0.016808 1.6244 0.096522 0.12001 0.16524 0.019052 -0.06031 0.024516 -0.30075 0.31859 -0.019351 0.19869 0.32126 -0.042824 0.051828 -0.14694 -0.064411 0.1281 0.17205 0 0 0 0 0.040482 0.21928 -0.072617 0.3553 -0.0097771
0.74609 -0.0049899 -0.011916 0 0.013307 0 -0.0011295 0 0.0032896 0 -0.002931 0.0011356 1.6721 0.085987 0.11264 0.16453 0.0072725 -0.089979 0.020791 -0.32191 0.27526 -0.028765 0.17354 0.2725 -0.046611 0.057427 -0.17748 -0.063435 0.12846 0.038591 0 0 0 0 0.026352 0.20675 -0.078108 0.34774 -0.018918
0.75 -0.0066388 -0.0099431 0 0.010608 0 -0.0040429 0 0.0056679 0 0.0025986 0.019929 1.7242 0.078629 0.099895 0.16642 0.0004679 -0.12251 0.019001 -0.33629 0.23263 -0.032313 0.14482 0.2291 -0.048631 0.057173 -0.20017 -0.060106 0.12187 -0.090816 0 0 0 0 0.02007 0.19218 -0.080573 0.33999 -0.029168
0.75391 -0.0092403 -0.0075469 0 -0.00043424 0 -0.0087672 0 0.0031682 0 0.0045621 0.034082 1.7621 0.076555 0.084849 0.1701 -0.0024722 -0.15267 0.019072 -0.34556 0.19499 -0.031659 0.11748 0.19413 -0.050989 0.049585 -0.21286 -0.056087 0.10911 -0.17304 0 0 0 0 0.018772 0.17743 -0.080177 0.33278 -0.038075
0.75781 -0.011046 -0.0063385 0 -0.012709 0 -0.012918 0 -0.00095985 0 0.0013601 0.041434 1.7835 0.080451 0.069709 0.17511 -0.0025786 -0.1778 0.021035 -0.35035 0.16474 -0.027997 0.094617 0.1688 -0.054505 0.03471 -0.21548 -0.052023 0.090955 -0.19676 0 0 0 0 0.020626 0.16387 -0.076979 0.32676 -0.044259
0.76172 -0.01101 -0.0072095 0 -0.019459 0 -0.013984 0 -0.0023279 0 -0.0051103 0.042359 1.7954 0.090372 0.056861 0.18093 -0.0011993 -0.19559 0.02483 -0.35141 0.14381 -0.022775 0.079204 0.15352 -0.05973 0.013491 -0.20903 -0.048429 0.068728 -0.1789 0 0 0 0 0.023533 0.15298 -0.071197 0.32259 -0.046536
0.76563 -0.0093894 -0.0097358 0 -0.018149 0 -0.011059 0 0.0003443 0 -0.010668 0.037977 1.8035 0.10502 0.051086 0.18665 -0.00097915 -0.20192 0.030463 -0.34922 0.13617 -0.01849 0.077356 0.14888 -0.066417 -0.010016 -0.19769 -0.045534 0.045974 -0.14094 0 0 0 0 0.023708 0.1479 -0.063073 0.32215 -0.043051
0.76953 -0.0072652 -0.012402 0 -0.011115 0 -0.0061066 0 0.0036801 0 -0.012388 0.030024 1.8096 0.11897 0.052235 0.19148 -0.0030149 -0.19996 0.036828 -0.34568 0.13798 -0.01606 0.086565 0.14951 -0.072014 -0.028327 -0.1902 -0.042545 0.027707 -0.094189 0 0 0 0 0.020224 0.1479 -0.054328 0.32531 -0.036268
0.77344 -0.0056428 -0.013486 0 -0.0033734 0 -0.0029175 0 0.002957 0 -0.010917 0.021618 1.8177 0.12995 0.058529 0.19524 -0.006406 -0.19236 0.043334 -0.34165 0.1469 -0.014724 0.10369 0.15355 -0.075025 -0.038668 -0.18963 -0.039029 0.015856 -0.045643 0 0 0 0 0.014571 0.15147 -0.045938 0.33134 -0.02818
0.77734 -0.0049836 -0.012065 0 0.00053191 0 -0.0040366 0 -0.0028749 0 -0.0090793 0.016213 1.8363 0.13677 0.068355 0.19779 -0.010039 -0.18097 0.049559 -0.33776 0.16157 -0.013668 0.12626 0.16033 -0.074469 -0.039641 -0.19751 -0.034807 0.011646 -0.0077423 0 0 0 0 0.0084339 0.15725 -0.03867 0.33946 -0.02028
0.78125 -0.0052902 -0.0085462 0 -0.0010588 0 -0.0084057 0 -0.0098187 0 -0.0084248 0.014502 1.8714 0.13873 0.079392 0.19898 -0.011967 -0.16788 0.055013 -0.3348 0.18103 -0.011575 0.15111 0.17009 -0.069342 -0.030462 -0.21456 -0.029851 0.01628 0.0080718 0 0 0 0 0.0046317 0.16332 -0.0335 0.34839 -0.01438
0.78516 -0.0062571 -0.0044297 0 -0.0062503 0 -0.012178 0 -0.012719 0 -0.007732 0.012655 1.918 0.13813 0.087733 0.19853 -0.008874 -0.15539 0.059056 -0.33395 0.20495 -0.0069087 0.17344 0.18524 -0.060175 -0.015204 -0.23683 -0.025184 0.028931 0.0090026 0 0 0 0 0.0080218 0.16653 -0.031621 0.35482 -0.012347
0.78906 -0.0072055 -0.0014515 0 -0.010879 0 -0.012078 0 -0.010368 0 -0.0051594 0.0049957 1.9605 0.13901 0.092801 0.19684 -0.0017781 -0.14351 0.061893 -0.3348 0.23182 -0.00093906 0.19231 0.20536 -0.050227 -0.0014251 -0.25757 -0.021871 0.044206 0.024487 0 0 0 0 0.017437 0.16669 -0.031989 0.35718 -0.012846
0.79297 -0.0071487 -0.00062132 0 -0.011165 0 -0.0080588 0 -0.0065439 0 -0.0013012 -0.010474 1.9836 0.14298 0.094969 0.19395 0.0080565 -0.1315 0.063567 -0.33684 0.26102 0.005188 0.20803 0.22986 -0.040983 0.0077179 -0.27403 -0.020389 0.059532 0.082973 0 0 0 0 0.031335 0.16421 -0.033932 0.35478 -0.015017
0.79688 -0.005387 -0.0017071 0 -0.006228 0 -0.0028339 0 -0.0061351 0 0.00083155 -0.029156 1.9842 0.15113 0.094978 0.18994 0.018964 -0.11848 0.064179 -0.33932 0.29168 0.010247 0.22131 0.25759 -0.0337 0.0098405 -0.28418 -0.021007 0.072437 0.18156 0 0 0 0 0.047584 0.15979 -0.036633 0.34736 -0.01789
0.80078 -0.0023064 -0.0034421 0 0.0012787 0 0.00083439 0 -0.010616 0 -0.0007739 -0.043006 1.9728 0.16394 0.094701 0.18494 0.027156 -0.10233 0.063871 -0.34015 0.32163 0.012004 0.2339 0.28522 -0.029779 0.0027526 -0.28607 -0.023738 0.078763 0.28123 0 0 0 0 0.061242 0.15522 -0.038425 0.33486 -0.01982
0.80469 0.00053265 -0.0042978 0 0.0070353 0 0.0021125 0 -0.017252 0 -0.0043111 -0.047068 1.9653 0.17736 0.096425 0.17999 0.02973 -0.082775 0.063504 -0.33671 0.34726 0.010763 0.24787 0.30706 -0.027599 -0.0080375 -0.28411 -0.02657 0.07758 0.33614 0 0 0 0 0.067709 0.1527 -0.037757 0.32101 -0.019781
0.80859 0.0014588 -0.00336 0 0.0081005 0 0.0017041 0 -0.022022 0 -0.0055999 -0.043109 1.9721 0.18844 0.10028 0.17596 0.027397 -0.061455 0.06375 -0.3282 0.367 0.0084942 0.2632 0.32091 -0.025297 -0.017763 -0.28201 -0.028069 0.070385 0.32945 0 0 0 0 0.06726 0.15252 -0.034599 0.30853 -0.01801
0.8125 0.00013652 -0.00081766 0 0.0047594 0 0.00035015 0 -0.022686 0 -0.0025893 -0.037033 1.993 0.19551 0.10595 0.17352 0.021259 -0.040041 0.065122 -0.31417 0.37977 0.0068325 0.27938 0.32546 -0.021731 -0.023619 -0.28184 -0.02735 0.058287 0.28168 0 0 0 0 0.060892 0.15457 -0.02914 0.2992 -0.01476
0.81641 -0.0019643 0.0021903 0 -0.00016465 0 -0.001589 0 -0.019329 0 0.0021063 -0.033152 2.0197 0.19712 0.11267 0.17343 0.013205 -0.020856 0.06819 -0.29444 0.38467 0.0078141 0.29541 0.31984 -0.015781 -0.023007 -0.2855 -0.023603 0.042814 0.22691 0 0 0 0 0.050626 0.1584 -0.021858 0.29477 -0.010442
0.82031 -0.0026301 0.0042814 0 -0.0036223 0 -0.0032259 0 -0.013227 0 0.0037536 -0.031141 2.0425 0.19301 0.11776 0.17703 0.0084447 -0.0099694 0.073905 -0.27016 0.38077 0.014774 0.30786 0.30409 -0.0069842 -0.014676 -0.29389 -0.016332 0.027495 0.18404 0 0 0 0 0.042895 0.16233 -0.014468 0.29761 -0.0058798
0.82422 -0.00058397 0.0046985 0 -0.0041173 0 -0.0027558 0 -0.0061935 0 0.00056707 -0.028011 2.057 0.18801 0.11975 0.18276 0.0089373 -0.0075829 0.081057 -0.24633 0.37277 0.025268 0.31543 0.28507 0.0018702 -0.00487 -0.30322 -0.0080518 0.015304 0.15007 0 0 0 0 0.041639 0.16487 -0.0086294 0.30431 -0.001741
0.82813 0.0036919 0.003836 0 -0.0017332 0 0.0011638 0 -0.00064291 0 -0.0042215 -0.021942 2.0674 0.18428 0.11814 0.18968 0.014592 -0.013572 0.088831 -0.22562 0.362 0.037255 0.31722 0.26514 0.0091112 0.0033114 -0.31158 3.0663e-05 0.007383 0.114 0 0 0 0 0.047684 0.16564 -0.0048891 0.31318 0.0017473
0.83203 0.0085679 0.0030628 0 0.0028366 0 0.0075879 0 0.0012804 0 -0.0055413 -0.013617 2.0829 0.18354 0.11273 0.19673 0.024605 -0.027201 0.096302 -0.21048 0.34941 0.04848 0.3126 0.24622 0.01324 0.0072395 -0.31734 0.0068438 0.0044647 0.069235 0 0 0 0 0.06095 0.16443 -0.0035464 0.32241 0.0043789
0.83594 0.012524 0.0038854 0 0.0087382 0 0.013473 0 -0.00016536 0 -0.0013618 -0.0044269 2.1101 0.18763 0.10331 0.20196 0.036436 -0.046982 0.10164 -0.20519 0.33504 0.054725 0.3 0.22997 0.011933 0.003623 -0.31837 0.010943 0.0074272 0.011593 0 0 0 0 0.079952 0.1611 -0.0047832 0.3291 0.0056983
0.83984 0.014879 0.0069409 0 0.014535 0 0.016268 0 -0.0013292 0 0.0059721 0.0053588 2.1456 0.19435 0.091474 0.20345 0.044355 -0.067667 0.10297 -0.21087 0.31718 0.053061 0.28027 0.21489 0.0055805 -0.0056708 -0.31539 0.0125 0.013918 -0.06651 0 0 0 0 0.098231 0.15625 -0.007242 0.33064 0.0052546
0.84375 0.015663 0.011487 0 0.018081 0 0.016298 0 0.0023361 0 0.012931 0.015986 2.1779 0.20026 0.078569 0.2014 0.046197 -0.086252 0.10041 -0.22453 0.29487 0.045311 0.25576 0.19852 -0.0033173 -0.01634 -0.3108 0.012881 0.02101 -0.16999 0 0 0 0 0.11208 0.15007 -0.0097319 0.32715 0.0030497
0.84766 0.015202 0.015764 0 0.017703 0 0.016154 0 0.011773 0 0.018368 0.026427 2.1974 0.20324 0.065068 0.19609 0.041092 -0.1015 0.094074 -0.24451 0.26753 0.033051 0.22781 0.17935 -0.013262 -0.02598 -0.30597 0.012861 0.027011 -0.28655 0 0 0 0 0.11985 0.14225 -0.011693 0.31858 -0.00095763
0.85156 0.01402 0.018009 0 0.013954 0 0.017578 0 0.022488 0 0.023297 0.034383 2.2058 0.20135 0.051307 0.18809 0.028847 -0.1127 0.084367 -0.26874 0.23495 0.018429 0.19797 0.15601 -0.02268 -0.032347 -0.30229 0.013214 0.030313 -0.38445 0 0 0 0 0.12057 0.13232 -0.012675 0.30517 -0.0067072
0.85547 0.012893 0.017457 0 0.0099331 0 0.019293 0 0.028099 0 0.027647 0.038608 2.2157 0.19197 0.037252 0.17909 0.010237 -0.1198 0.072363 -0.29363 0.19832 0.0063311 0.1703 0.12685 -0.029178 -0.033346 -0.30164 0.014662 0.028237 -0.43305 0 0 0 0 0.11405 0.11831 -0.01211 0.28677 -0.013705
0.85938 0.012583 0.014713 0 0.0092438 0 0.018385 0 0.02627 0 0.028658 0.040699 2.2384 0.1797 0.023075 0.17168 -0.0091801 -0.12591 0.060988 -0.31575 0.16356 -0.00093507 0.14857 0.095954 -0.033462 -0.033158 -0.3028 0.016179 0.022771 -0.42949 0 0 0 0 0.10593 0.1012 -0.010501 0.26641 -0.019971
0.86328 0.013267 0.011355 0 0.013073 0 0.013868 0 0.020966 0 0.023592 0.043731 2.2732 0.16751 0.0092218 0.16685 -0.02736 -0.13183 0.05159 -0.33397 0.134 -0.0033151 0.13499 0.066049 -0.036268 -0.034334 -0.30479 0.016917 0.015322 -0.40328 0 0 0 0 0.098321 0.081999 -0.0078471 0.24545 -0.02431
0.86719 0.014278 0.0091107 0 0.019086 0 0.0084241 0 0.018504 0 0.013955 0.048864 2.3093 0.15804 -0.0037103 0.1653 -0.042791 -0.1378 0.045295 -0.34742 0.11244 -0.0011599 0.13139 0.039676 -0.03822 -0.038821 -0.30667 0.016184 0.0072523 -0.39162 0 0 0 0 0.09263 0.061933 -0.0040606 0.22514 -0.025688
0.87109 0.014648 0.0090782 0 0.023305 0 0.0062224 0 0.021469 0 0.0059855 0.053723 2.3387 0.15513 -0.014391 0.16784 -0.053861 -0.14319 0.04376 -0.35481 0.10298 0.0046122 0.14074 0.020851 -0.04001 -0.048843 -0.30706 0.013039 0.00056856 -0.4089 0 0 0 0 0.089962 0.043272 0.0012762 0.20745 -0.022489
0.875 0.013993 0.011316 0 0.023309 0 0.0089951 0 0.026756 0 0.0058476 0.054524 2.3657 0.16083 -0.020679 0.17359 -0.060298 -0.14508 0.047856 -0.35544 0.10661 0.011575 0.16263 0.013097 -0.041374 -0.062821 -0.30466 0.0078753 -0.0026889 -0.43913 0 0 0 0 0.088757 0.029781 0.0085554 0.19489 -0.014108
0.87891 0.012869 0.014869 0 0.019921 0 0.014492 0 0.029366 0 0.013928 0.049657 2.402 0.1716 -0.022667 0.18022 -0.063402 -0.14222 0.055907 -0.35064 0.11792 0.018646 0.19099 0.014116 -0.04123 -0.07628 -0.29995 0.0026318 -0.003204 -0.45447 0 0 0 0 0.086555 0.021796 0.017053 0.18726 -0.0025945
0.88281 0.012228 0.018229 0 0.016091 0 0.018799 0 0.027358 0 0.023976 0.040844 2.4531 0.18513 -0.020395 0.18649 -0.063206 -0.13408 0.067152 -0.34039 0.13427 0.025995 0.22255 0.022911 -0.038674 -0.086808 -0.29319 -0.0014275 -0.0015951 -0.43739 0 0 0 0 0.082168 0.019223 0.026154 0.18449 0.010924
0.88672 0.012638 0.020093 0 0.01435 0 0.019896 0 0.022684 0 0.028159 0.030905 2.5112 0.19888 -0.014186 0.19115 -0.059646 -0.12053 0.080685 -0.32474 0.15293 0.034083 0.25386 0.038141 -0.032867 -0.092332 -0.2848 -0.0030648 0.0013041 -0.38607 0 0 0 0 0.074667 0.021479 0.035104 0.18616 0.025207
0.89063 0.01407 0.020111 0 0.015208 0 0.01881 0 0.01789 0 0.023358 0.021063 2.5633 0.20813 -0.0047936 0.19198 -0.051189 -0.10213 0.095014 -0.30253 0.17029 0.044818 0.27872 0.058281 -0.022365 -0.090853 -0.27544 -0.00012673 0.0038811 -0.30673 0 0 0 0 0.063259 0.026759 0.041997 0.1913 0.038119
0.89453 0.016305 0.019138 0 0.017494 0 0.017707 0 0.013367 0 0.013199 0.010908 2.6052 0.21204 0.0047802 0.18942 -0.039075 -0.083179 0.10807 -0.27645 0.18541 0.058372 0.29551 0.07959 -0.0095989 -0.087577 -0.26642 0.0057864 0.0052174 -0.21024 0 0 0 0 0.050704 0.030806 0.046172 0.19617 0.048744
0.89844 0.019195 0.018698 0 0.019705 0 0.017558 0 0.0084645 0 0.0047467 0.00058402 2.6447 0.21205 0.013179 0.18445 -0.025014 -0.065488 0.11903 -0.24852 0.19918 0.073729 0.30518 0.10068 0.0033171 -0.08626 -0.25825 0.012773 0.0057257 -0.11771 0 0 0 0 0.038845 0.032023 0.048148 0.19888 0.057292
0.90234 0.022329 0.019908 0 0.020915 0 0.017975 0 0.0043558 0 0.0033975 -0.0079705 2.6911 0.20968 0.019512 0.17793 -0.010773 -0.04997 0.12728 -0.22041 0.21233 0.089723 0.30862 0.12057 0.014673 -0.089423 -0.25119 0.019181 0.0060426 -0.060291 0 0 0 0 0.029049 0.029554 0.048661 0.19809 0.06402
0.90625 0.024639 0.022605 0 0.020858 0 0.018759 0 0.0040998 0 0.0099619 -0.01255 2.7434 0.20742 0.022872 0.17111 0.00083704 -0.037105 0.13214 -0.19439 0.22585 0.10437 0.30722 0.13821 0.02222 -0.09972 -0.24534 0.0227 0.0073998 -0.060929 0 0 0 0 0.022948 0.022839 0.049094 0.19227 0.069376
0.91016 0.024819 0.025366 0 0.019799 0 0.020623 0 0.0090688 0 0.020934 -0.013075 2.793 0.20977 0.022883 0.16622 0.0044715 -0.025 0.13323 -0.17389 0.2394 0.11367 0.30351 0.15182 0.023608 -0.116 -0.2395 0.020292 0.012517 -0.11064 0 0 0 0 0.021915 0.013373 0.052831 0.18058 0.074103
0.91406 0.022494 0.02642 0 0.018558 0 0.023917 0 0.016067 0 0.030552 -0.011692 2.8367 0.21682 0.021024 0.16363 0.00061499 -0.011265 0.13211 -0.1582 0.25046 0.1174 0.29908 0.16136 0.021062 -0.1313 -0.23164 0.01348 0.021638 -0.1671 0 0 0 0 0.024017 0.0042515 0.060743 0.16576 0.078493
0.91797 0.018948 0.024805 0 0.01828 0 0.027057 0 0.019382 0 0.03339 -0.010238 2.8843 0.22777 0.017738 0.16316 -0.0097428 0.0046915 0.12927 -0.14664 0.25657 0.11556 0.29366 0.16621 0.015917 -0.14171 -0.22024 0.0033863 0.034808 -0.18556 0 0 0 0 0.028323 -0.0032086 0.072855 0.14903 0.082287
0.92188 0.016362 0.020924 0 0.019557 0 0.027098 0 0.01633 0 0.027167 -0.0080635 2.9489 0.24122 0.013399 0.16439 -0.02488 0.022901 0.12513 -0.13821 0.25523 0.10851 0.2867 0.16578 0.0096604 -0.1438 -0.20385 -0.008595 0.051784 -0.15725 0 0 0 0 0.033796 -0.0079745 0.088707 0.13165 0.08514
0.92578 0.016006 0.016233 0 0.021524 0 0.022414 0 0.010304 0 0.014851 -0.0029567 3.0309 0.25326 0.0079884 0.16595 -0.040325 0.041381 0.11971 -0.13095 0.24077 0.09681 0.27595 0.15805 0.0047712 -0.1328 -0.17954 -0.019822 0.072006 -0.11778 0 0 0 0 0.038679 -0.0089623 0.10649 0.1154 0.086019
0.92969 0.017133 0.012378 0 0.022123 0 0.014766 0 0.0076549 0 0.0040011 0.0058277 3.1144 0.25862 0.0013909 0.16539 -0.049482 0.054723 0.11257 -0.12248 0.21387 0.083208 0.2606 0.14386 0.0026505 -0.11406 -0.14903 -0.02805 0.092799 -0.11577 0 0 0 0 0.041033 -0.008049 0.12162 0.10129 0.084803
0.93359 0.017714 0.01038 0 0.019802 0 0.0083679 0 0.011517 0 0.0022443 0.016018 3.1835 0.25568 -0.0063934 0.16174 -0.050679 0.060053 0.1031 -0.113 0.1783 0.068963 0.24172 0.12459 0.002756 -0.094132 -0.11567 -0.033467 0.11266 -0.17083 0 0 0 0 0.040124 -0.0069681 0.13178 0.089248 0.082117
0.9375 0.016341 0.010266 0 0.015217 0 0.0066474 0 0.019071 0 0.011383 0.024146 3.2401 0.24346 -0.01532 0.15444 -0.043521 0.05557 0.090612 -0.10345 0.13684 0.054648 0.22034 0.10096 0.0045103 -0.077276 -0.082183 -0.03654 0.13066 -0.25947 0 0 0 0 0.035366 -0.0067467 0.13541 0.07928 0.078472
0.94141 0.013391 0.011176 0 0.011063 0 0.0097219 0 0.024815 0 0.02512 0.028688 3.3029 0.22144 -0.025253 0.14311 -0.02854 0.039798 0.074267 -0.095553 0.093014 0.040666 0.198 0.073754 0.0070235 -0.068005 -0.051997 -0.038177 0.14597 -0.33771 0 0 0 0 0.026192 -0.0083678 0.13111 0.071351 0.074553
0.94531 0.010385 0.011847 0 0.0098309 0 0.014695 0 0.02579 0 0.033208 0.031022 3.3868 0.19024 -0.035398 0.12789 -0.010353 0.01304 0.052344 -0.095091 0.053846 0.027632 0.17838 0.044093 0.0085137 -0.070027 -0.0322 -0.040689 0.15747 -0.3747 0 0 0 0 0.011968 -0.01234 0.1171 0.065676 0.071616
0.94922 0.0084022 0.011263 0 0.011472 0 0.018005 0 0.023129 0 0.029161 0.033338 3.4863 0.1567 -0.044655 0.11163 0.0040081 -0.015614 0.027098 -0.10282 0.021587 0.016054 0.16271 0.014384 0.0085631 -0.074928 -0.021606 -0.044946 0.16676 -0.36686 0 0 0 0 -0.0040988 -0.016613 0.098075 0.061175 0.069683
0.95313 0.0072307 0.0091938 0 0.013262 0 0.017497 0 0.01918 0 0.015052 0.036122 3.5811 0.12365 -0.052449 0.095474 0.01189 -0.041756 -0.00029793 -0.11848 -0.0033001 0.0066822 0.15116 -0.014074 0.0072819 -0.077375 -0.018994 -0.050631 0.17447 -0.3282 0 0 0 0 -0.020223 -0.019924 0.075701 0.057293 0.068454
0.95703 0.0059511 0.006266 0 0.01214 0 0.012994 0 0.014595 0 -0.00060503 0.037961 3.6583 0.093621 -0.058278 0.080386 0.011533 -0.06139 -0.028516 -0.14087 -0.020879 0.00025331 0.14356 -0.039888 0.0049026 -0.072408 -0.022501 -0.057088 0.18125 -0.27537 0 0 0 0 -0.034592 -0.021076 0.051592 0.053386 0.067534
0.96094 0.0039961 0.0034739 0 0.0073508 0 0.0059089 0 0.0090048 0 -0.0096402 0.037383 3.726 0.0702 -0.061173 0.067538 0.0014287 -0.068406 -0.055192 -0.16654 -0.031301 -0.0015752 0.13941 -0.059989 0.0018997 -0.052365 -0.028521 -0.062406 0.18795 -0.22203 0 0 0 0 -0.043992 -0.018034 0.027641 0.048125 0.066125
0.96484 0.0014369 0.0014451 0 0.0009647 0 -0.0012481 0 0.0035991 0 -0.0096282 0.034154 3.8027 0.054114 -0.060618 0.056728 -0.013208 -0.062035 -0.077494 -0.18601 -0.037209 0.0012098 0.1366 -0.071106 -0.0010543 -0.018484 -0.030906 -0.063772 0.19543 -0.17894 0 0 0 0 -0.046669 -0.010344 0.0055175 0.040012 0.063709
0.96875 -0.0015635 5.3977e-05 0 -0.0040837 0 -0.0057089 0 0.0011941 0 -0.0040197 0.02868 3.8956 0.043233 -0.056516 0.046989 -0.026855 -0.046661 -0.094839 -0.19403 -0.04016 0.0068426 0.13417 -0.0728 -0.0038768 0.020441 -0.028016 -0.060876 0.20364 -0.14894 0 0 0 0 -0.044224 0.00060145 -0.014503 0.029215 0.060877
0.97266 -0.0050972 -0.0013168 0 -0.0064596 0 -0.006073 0 0.0028011 0 0.0016337 0.020896 3.9933 0.03657 -0.048152 0.037906 -0.036372 -0.02461 -0.10667 -0.18726 -0.040158 0.014214 0.1321 -0.064254 -0.0065982 0.05814 -0.019599 -0.053846 0.21235 -0.11971 0 0 0 0 -0.037842 0.014012 -0.032127 0.016184 0.05832
0.97656 -0.0090316 -0.003166 0 -0.0071451 0 -0.0037945 0 0.004972 0 0.0032785 0.010605 4.0818 0.033033 -0.034691 0.029126 -0.038956 0.0015227 -0.11267 -0.16321 -0.036872 0.022067 0.13059 -0.04499 -0.0092942 0.087816 -0.006171 -0.043262 0.22116 -0.067679 0 0 0 0 -0.029095 0.02896 -0.047136 0.0017254 0.056905
0.98047 -0.012391 -0.0055238 0 -0.0080133 0 -0.0025987 0 0.0021936 0 -0.00045068 -0.0011123 4.1638 0.032399 -0.012212 0.021188 -0.030218 0.028783 -0.11105 -0.11739 -0.02726 0.028405 0.13145 -0.012822 -0.011863 0.096065 0.0095554 -0.031401 0.22846 0.022444 0 0 0 0 -0.021156 0.044108 -0.058392 -0.0109 0.059133
0.98438 -0.013734 -0.008128 0 -0.0098566 0 -0.0053887 0 -0.0072904 0 -0.0085153 -0.011771 4.2552 0.034337 0.017679 0.015245 -0.015075 0.055606 -0.1046 -0.062083 -0.011993 0.033467 0.13515 0.025535 -0.013815 0.088405 0.023138 -0.02183 0.23317 0.13954 0 0 0 0 -0.015583 0.058664 -0.067196 -0.018753 0.064836
0.98828 -0.012529 -0.010786 0 -0.011739 0 -0.011183 0 -0.018652 0 -0.01776 -0.019552 4.3629 0.039618 0.054055 0.012343 0.0040278 0.082136 -0.094159 -0.0032154 0.0085532 0.038149 0.14176 0.067249 -0.014696 0.069858 0.033359 -0.015835 0.23464 0.25018 0 0 0 0 -0.011995 0.072692 -0.074246 -0.020495 0.073584
0.99219 -0.010095 -0.013424 0 -0.012113 0 -0.015518 0 -0.024517 0 -0.023637 -0.025346 4.4686 0.04892 0.095588 0.013372 0.02493 0.10848 -0.080494 0.053944 0.033788 0.043408 0.15121 0.10985 -0.014135 0.045631 0.039606 -0.0142 0.23236 0.32455 0 0 0 0 -0.0096345 0.086352 -0.080291 -0.015302 0.084751
0.99609 -0.0088665 -0.015791 0 -0.010572 0 -0.01469 0 -0.02221 0 -0.022589 -0.031879 4.5427 0.063538 0.13991 0.019826 0.045011 0.13472 -0.064411 0.10225 0.06284 0.050942 0.16329 0.15031 -0.011557 0.023696 0.041745 -0.017596 0.22548 0.35943 0 0 0 0 -0.0066544 0.10007 -0.086513 -0.0022106 0.097211
1 -0.010417 -0.017317 0 -0.0086541 0 -0.0099178 0 -0.016593 0 -0.015212 -0.040316 4.5756 0.08253 0.18082 0.031587 0.062005 0.15938 -0.047966 0.13607 0.092981 0.061937 0.17683 0.18635 -0.0072848 0.012574 0.041956 -0.023991 0.21437 0.37587 0 0 0 0 3.382e-05 0.11436 -0.094522 0.016228 0.10852
1.0039 -0.014121 -0.017492 0 -0.0089984 0 -0.0068855 0 -0.015388 0 -0.0069795 -0.048209 4.5935 0.10206 0.21474 0.04586 0.076176 0.18076 -0.032964 0.1587 0.12205 0.074703 0.19069 0.21921 -0.0026814 0.010007 0.042 -0.030363 0.20096 0.39619 0 0 0 0 0.010316 0.12889 -0.10409 0.035604 0.11756
1.0078 -0.017752 -0.016442 0 -0.013324 0 -0.010423 0 -0.021811 0 -0.0045657 -0.051662 4.6377 0.11935 0.23968 0.060966 0.087439 0.19751 -0.020566 0.17188 0.14886 0.087731 0.20435 0.24969 0.0013662 0.013195 0.042025 -0.035245 0.1861 0.42571 0 0 0 0 0.023448 0.14311 -0.11458 0.053724 0.12378
1.0117 -0.01936 -0.01501 0 -0.020624 0 -0.019299 0 -0.031964 0 -0.010202 -0.049813 4.7275 0.13143 0.25422 0.075122 0.095722 0.20836 -0.01185 0.1778 0.17233 0.099251 0.21727 0.27869 0.0039563 0.018397 0.041778 -0.037383 0.17066 0.45574 0 0 0 0 0.038183 0.15626 -0.12506 0.068612 0.1268
1.0156 -0.018576 -0.014073 0 -0.027013 0 -0.026484 0 -0.038991 0 -0.019352 -0.046493 4.8428 0.13154 0.25601 0.084813 0.099399 0.21068 -0.0093383 0.17884 0.18943 0.10504 0.22792 0.30693 0.0032856 0.017552 0.038739 -0.035229 0.15582 0.47783 0 0 0 0 0.050709 0.16586 -0.13255 0.07746 0.12558
1.0195 -0.016298 -0.013715 0 -0.02784 0 -0.025078 0 -0.038961 0 -0.024399 -0.046576 4.945 0.12034 0.25152 0.089531 0.09825 0.20742 -0.011846 0.17811 0.19946 0.10448 0.23489 0.3335 -0.00022634 0.008133 0.030789 -0.030925 0.14214 0.4883 0 0 0 0 0.057981 0.17069 -0.13527 0.082352 0.1211
1.0234 -0.013511 -0.013152 0 -0.021057 0 -0.014512 0 -0.032725 0 -0.021202 -0.050442 5.0132 0.10028 0.24472 0.090024 0.092306 0.20056 -0.018177 0.17561 0.20173 0.098661 0.23703 0.35649 -0.0058468 -0.0076797 0.01742 -0.026161 0.1297 0.47925 0 0 0 0 0.05978 0.17051 -0.13316 0.085188 0.11369
1.0273 -0.010659 -0.01156 0 -0.0094603 0 -0.0012867 0 -0.023389 0 -0.012408 -0.052557 5.0587 0.073702 0.23843 0.087077 0.081773 0.19129 -0.02734 0.17092 0.19545 0.088738 0.23328 0.3739 -0.012945 -0.027397 -0.0015287 -0.022219 0.11864 0.43371 0 0 0 0 0.056506 0.16529 -0.12651 0.087385 0.10354
1.0313 -0.0080114 -0.0089846 0 0.00039667 0 0.0062889 0 -0.013654 0 -0.0045754 -0.046139 5.1058 0.044193 0.23588 0.081925 0.067131 0.1806 -0.038041 0.16287 0.17921 0.076586 0.22204 0.38242 -0.020663 -0.04681 -0.025982 -0.020671 0.10927 0.33923 0 0 0 0 0.049426 0.15518 -0.11606 0.090627 0.090684
1.0352 -0.0061082 -0.0063782 0 0.0025238 0 0.0044942 0 -0.0057988 0 -0.0022396 -0.029543 5.1641 0.019218 0.23952 0.077381 0.051537 0.16796 -0.047762 0.15021 0.15279 0.06616 0.2028 0.37756 -0.027488 -0.05912 -0.054035 -0.022727 0.10233 0.20865 0 0 0 0 0.04347 0.14254 -0.1048 0.096336 0.076206
1.0391 -0.0054361 -0.0047286 0 -0.0038852 0 -0.0036248 0 -0.0023785 0 -0.0046346 -0.0081575 5.2215 0.0016961 0.24651 0.07505 0.038739 0.15229 -0.055143 0.13522 0.12196 0.058954 0.18043 0.36304 -0.032831 -0.06502 -0.082684 -0.026652 0.097499 0.081453 0 0 0 0 0.042206 0.13118 -0.09519 0.10347 0.062519
1.043 -0.0056757 -0.0041925 0 -0.013338 0 -0.011344 0 -0.0045846 0 -0.0075344 0.0097708 5.2636 -0.0074621 0.25506 0.075486 0.030665 0.1327 -0.059459 0.11951 0.089912 0.055125 0.15794 0.34088 -0.036361 -0.066117 -0.11094 -0.031326 0.094659 -0.0032566 0 0 0 0 0.047041 0.12312 -0.087857 0.11141 0.051257
1.0469 -0.0056135 -0.0040732 0 -0.017781 0 -0.013288 0 -0.0092935 0 -0.0075021 0.019133 5.2937 -0.0080772 0.26326 0.078971 0.028856 0.10858 -0.060127 0.10482 0.059962 0.054401 0.13847 0.31356 -0.037815 -0.064583 -0.13804 -0.035551 0.093524 -0.03887 0 0 0 0 0.058778 0.12013 -0.082971 0.11953 0.043997
1.0508 -0.0040882 -0.0035282 0 -0.012525 0 -0.0084372 0 -0.009407 0 -0.0042081 0.020525 5.3311 -0.00039336 0.26787 0.085729 0.035678 0.079443 -0.055666 0.09449 0.038287 0.055573 0.1282 0.28555 -0.0364 -0.064706 -0.16317 -0.037162 0.093276 -0.055764 0 0 0 0 0.07797 0.12513 -0.079622 0.12726 0.043926
1.0547 -0.0010349 -0.0021692 0 0.00030379 0 0.00018015 0 0.0005213 0 0.0005753 0.018317 5.3898 0.01041 0.268 0.093928 0.047973 0.04944 -0.046587 0.089225 0.02683 0.055827 0.12858 0.26201 -0.032369 -0.068459 -0.18619 -0.035535 0.091749 -0.092565 0 0 0 0 0.10001 0.13601 -0.074773 0.13533 0.050104
1.0586 0.002534 -1.5301e-05 0 0.013525 0 0.007886 0 0.018015 0 0.0051582 0.017239 5.464 0.021519 0.26482 0.10232 0.062447 0.021962 -0.033719 0.087378 0.023472 0.054199 0.13707 0.24397 -0.026224 -0.073631 -0.2066 -0.031485 0.087776 -0.16271 0 0 0 0 0.12179 0.14961 -0.067153 0.14473 0.059829
1.0625 0.0055691 0.0028714 0 0.020284 0 0.011068 0 0.032912 0 0.0088371 0.020375 5.5354 0.031542 0.25924 0.11017 0.076961 -0.00071874 -0.017511 0.087476 0.026387 0.050341 0.15148 0.23174 -0.018298 -0.077862 -0.22353 -0.025723 0.080647 -0.248 0 0 0 0 0.14155 0.16362 -0.056245 0.15623 0.070941
1.0664 0.0078437 0.0064149 0 0.018669 0 0.0091504 0 0.035467 0 0.011426 0.028542 5.5931 0.039423 0.25252 0.11677 0.089212 -0.016272 0.0015106 0.087485 0.032958 0.04422 0.16874 0.22515 -0.0090286 -0.077793 -0.23566 -0.01925 0.069761 -0.32055 0 0 0 0 0.15768 0.17533 -0.041905 0.17067 0.080688
1.0703 0.0097257 0.010159 0 0.012215 0 0.0050505 0 0.025146 0 0.012898 0.03973 5.6423 0.044954 0.24665 0.12138 0.096208 -0.02277 0.021984 0.08336 0.037935 0.036999 0.18252 0.22315 0.00039941 -0.067649 -0.23965 -0.014143 0.055339 -0.36589 0 0 0 0 0.16899 0.18034 -0.025734 0.18883 0.083922
1.0742 0.011335 0.013143 0 0.0065979 0 0.0034875 0 0.011336 0 0.013675 0.048974 5.6948 0.049825 0.242 0.12502 0.099713 -0.026098 0.041499 0.075141 0.039466 0.030727 0.19103 0.22305 0.0087883 -0.051637 -0.23781 -0.011019 0.040719 -0.38481 0 0 0 0 0.17828 0.18042 -0.010798 0.20833 0.081527
1.0781 0.01229 0.014466 0 0.0055943 0 0.0075836 0 0.0049708 0 0.014594 0.050453 5.7542 0.054527 0.23836 0.12829 0.10076 -0.029377 0.058797 0.063613 0.038289 0.026333 0.1948 0.22484 0.015716 -0.033622 -0.23154 -0.0099083 0.02771 -0.37966 0 0 0 0 0.18669 0.17715 0.0017787 0.22797 0.074873
1.082 0.012387 0.014119 0 0.009237 0 0.016057 0 0.0091569 0 0.015934 0.041738 5.8143 0.059393 0.23539 0.1318 0.10044 -0.035517 0.072762 0.04996 0.03583 0.024596 0.19506 0.22881 0.020949 -0.017891 -0.22252 -0.010655 0.01797 -0.34805 0 0 0 0 0.19521 0.17242 0.01125 0.24658 0.065809
1.0859 0.012248 0.013102 0 0.014739 0 0.023688 0 0.017696 0 0.016671 0.026715 5.8699 0.064453 0.23245 0.13664 0.10026 -0.048779 0.081433 0.036796 0.036181 0.026808 0.19509 0.23684 0.024403 -0.012699 -0.21375 -0.01285 0.014203 -0.29252 0 0 0 0 0.20483 0.16983 0.01706 0.2625 0.058158
1.0898 0.01286 0.012564 0 0.018755 0 0.025291 0 0.02205 0 0.015456 0.013517 5.926 0.069301 0.22903 0.1434 0.10112 -0.069063 0.084854 0.027613 0.044889 0.032913 0.19979 0.25036 0.02736 -0.022602 -0.20871 -0.015253 0.016449 -0.23072 0 0 0 0 0.21507 0.17278 0.021145 0.2755 0.056281
1.0938 0.014334 0.012754 0 0.019288 0 0.020024 0 0.019119 0 0.01266 0.0083181 5.992 0.074099 0.22533 0.15155 0.10255 -0.092323 0.084755 0.022743 0.062325 0.04189 0.20944 0.26814 0.030859 -0.042866 -0.20728 -0.017259 0.022317 -0.18767 0 0 0 0 0.22484 0.18053 0.02512 0.28673 0.059844
1.0977 0.015387 0.012918 0 0.016441 0 0.012051 0 0.012487 0 0.010906 0.010515 6.0701 0.079321 0.22152 0.16061 0.1041 -0.1156 0.082099 0.021967 0.088129 0.053272 0.22318 0.28894 0.035395 -0.069256 -0.20884 -0.018624 0.030276 -0.17464 0 0 0 0 0.23339 0.1921 0.02954 0.29682 0.06786
1.1016 0.01439 0.012218 0 0.012036 0 0.0068545 0 0.0074068 0 0.012646 0.014004 6.1506 0.085636 0.2178 0.16992 0.10521 -0.13562 0.077976 0.024558 0.12106 0.066512 0.23933 0.31101 0.041325 -0.096306 -0.21226 -0.019205 0.038592 -0.17808 0 0 0 0 0.23999 0.20586 0.034687 0.30646 0.078592
1.1055 0.011072 0.010658 0 0.0084064 0 0.0066519 0 0.00579 0 0.016973 0.013257 6.2229 0.095537 0.21416 0.17781 0.10506 -0.1455 0.074076 0.028053 0.15699 0.080835 0.25186 0.32936 0.048683 -0.11093 -0.21454 -0.018786 0.044089 -0.1724 0 0 0 0 0.2434 0.21757 0.039524 0.31612 0.086909
1.1094 0.0070098 0.0089649 0 0.0069282 0 0.0091677 0 0.0059514 0 0.019495 0.0080528 6.286 0.10899 0.2101 0.18387 0.10446 -0.14682 0.071372 0.029298 0.18984 0.094922 0.25741 0.3418 0.056057 -0.11127 -0.21459 -0.01766 0.04653 -0.14385 0 0 0 0 0.24502 0.22517 0.042696 0.32545 0.090084
1.1133 0.0042813 0.0076615 0 0.0071926 0 0.010532 0 0.00578 0 0.016244 0.0023858 6.3492 0.12547 0.20538 0.18833 0.10415 -0.14097 0.070081 0.027288 0.21806 0.10843 0.25582 0.34824 0.062873 -0.099376 -0.21318 -0.015749 0.04644 -0.10007 0 0 0 0 0.24562 0.22891 0.044046 0.33405 0.088363
1.1172 0.0035957 0.0064617 0 0.0075603 0 0.0089941 0 0.004839 0 0.0079147 -0.00048929 6.4208 0.1441 0.19997 0.19171 0.10482 -0.12951 0.070367 0.021409 0.24104 0.12119 0.24793 0.34922 0.068773 -0.078536 -0.21144 -0.012965 0.044535 -0.057562 0 0 0 0 0.24587 0.22961 0.043868 0.34171 0.082769
1.1211 0.003825 0.0047419 0 0.0067582 0 0.0057915 0 0.0035451 0 -0.00022197 -0.001137 6.5009 0.16303 0.19413 0.19514 0.10756 -0.11452 0.07256 0.011096 0.25923 0.13328 0.23631 0.34645 0.073542 -0.055513 -0.21194 -0.0090482 0.042134 -0.024203 0 0 0 0 0.24663 0.22942 0.043436 0.34825 0.076131
1.125 0.0033025 0.0024795 0 0.0050609 0 0.0029464 0 0.0016824 0 -0.0031149 -0.002173 6.5858 0.17833 0.18978 0.20089 0.11272 -0.098936 0.07702 -0.0024962 0.27722 0.1457 0.22843 0.34515 0.078147 -0.042897 -0.21789 -0.0041883 0.041448 0.0032624 0 0 0 0 0.24837 0.23294 0.046582 0.3547 0.074712
1.1289 0.0013954 0.00044322 0 0.0037949 0 0.0009634 0 -0.0012357 0 -0.00066655 -0.0045136 6.6764 0.18872 0.18832 0.20929 0.11893 -0.083583 0.083453 -0.017566 0.29808 0.15911 0.22752 0.34801 0.0836 -0.04342 -0.22808 0.00071118 0.042999 0.027971 0 0 0 0 0.2504 0.24113 0.054855 0.36207 0.079998
1.1328 -0.001264 -0.00069914 0 0.0035618 0 -0.0010655 0 -0.0045082 0 0.0024626 -0.0064332 6.7771 0.19371 0.19055 0.21999 0.12521 -0.068437 0.091723 -0.03356 0.32248 0.17353 0.23425 0.35571 0.090304 -0.056974 -0.24097 0.0049006 0.046949 0.046356 0 0 0 0 0.252 0.25363 0.068738 0.37066 0.091736
1.1367 -0.0038513 -0.0013346 0 0.0030899 0 -0.0036407 0 -0.0063305 0 0.001617 -0.0062937 6.8857 0.19326 0.19694 0.23221 0.13046 -0.053311 0.10155 -0.050074 0.35031 0.18872 0.2483 0.36821 0.09847 -0.081854 -0.25453 0.0075596 0.053274 0.056039 0 0 0 0 0.25229 0.26935 0.08812 0.38044 0.10872
1.1406 -0.00627 -0.002708 0 0.00017109 0 -0.0059682 0 -0.0059125 0 -0.0036766 -0.0051078 6.987 0.18786 0.2074 0.24267 0.13237 -0.038118 0.11171 -0.067311 0.3779 0.20267 0.266 0.38317 0.1076 -0.11152 -0.26368 0.0066266 0.062073 0.066067 0 0 0 0 0.24871 0.28384 0.11113 0.38966 0.1259
1.1445 -0.0088701 -0.0056462 0 -0.006034 0 -0.0071841 0 -0.0049511 0 -0.01028 -0.0054458 7.0623 0.18149 0.21745 0.24749 0.13093 -0.024094 0.11956 -0.085501 0.39872 0.21223 0.27932 0.39474 0.11555 -0.13457 -0.26673 0.0022565 0.072343 0.091913 0 0 0 0 0.24035 0.29173 0.13187 0.39465 0.1364
1.1484 -0.011532 -0.0095746 0 -0.013672 0 -0.0079867 0 -0.0061276 0 -0.015428 -0.0080019 7.1086 0.17589 0.22413 0.24511 0.12689 -0.012519 0.1234 -0.10455 0.40981 0.21563 0.28544 0.40024 0.12112 -0.14707 -0.26512 -0.0048018 0.083885 0.1373 0 0 0 0 0.22704 0.2913 0.14756 0.39318 0.13835
1.1523 -0.013466 -0.012963 0 -0.019388 0 -0.01031 0 -0.010044 0 -0.019194 -0.010324 7.1452 0.17216 0.22519 0.23461 0.12095 -0.0044179 0.12192 -0.12421 0.40944 0.21158 0.2832 0.39797 0.12348 -0.14691 -0.26069 -0.013757 0.096672 0.18492 0 0 0 0 0.20872 0.28172 0.15644 0.38362 0.13114
1.1563 -0.01412 -0.014794 0 -0.021026 0 -0.015044 0 -0.014322 0 -0.022823 -0.0096884 7.1985 0.17129 0.21779 0.21517 0.11421 -0.0011705 0.11334 -0.14388 0.39606 0.19848 0.2725 0.38624 0.12176 -0.13257 -0.25673 -0.023341 0.11088 0.21115 0 0 0 0 0.1853 0.26259 0.15676 0.3639 0.11526
1.1602 -0.014109 -0.015522 0 -0.019239 0 -0.02036 0 -0.016214 0 -0.025617 -0.0069011 7.2781 0.17331 0.20095 0.18931 0.10861 -0.0026603 0.097088 -0.16164 0.37345 0.17725 0.26005 0.36638 0.11655 -0.10777 -0.25917 -0.030812 0.12664 0.21168 0 0 0 0 0.15819 0.23752 0.14975 0.3348 0.096895
1.1641 -0.014934 -0.016561 0 -0.016549 0 -0.022827 0 -0.015743 0 -0.024854 -0.0062977 7.3685 0.1767 0.18043 0.16323 0.10455 -0.0050763 0.077409 -0.17647 0.35098 0.15394 0.25389 0.34446 0.11081 -0.081048 -0.26735 -0.035262 0.14307 0.2094 0 0 0 0 0.13057 0.21274 0.14087 0.30333 0.082743
1.168 -0.017642 -0.018935 0 -0.015065 0 -0.02058 0 -0.015586 0 -0.019363 -0.011441 7.4457 0.18104 0.15958 0.14002 0.10183 -0.0061413 0.056591 -0.18767 0.33333 0.13174 0.25783 0.32336 0.10608 -0.055849 -0.27925 -0.036469 0.15962 0.23361 0 0 0 0 0.104 0.19086 0.13243 0.27344 0.075312
1.1719 -0.021825 -0.02251 0 -0.015265 0 -0.015546 0 -0.017832 0 -0.012539 -0.021036 7.5003 0.18602 0.14183 0.12239 0.10002 -0.0036711 0.036959 -0.19469 0.32463 0.11373 0.27469 0.30578 0.10381 -0.035098 -0.29202 -0.034524 0.17568 0.29135 0 0 0 0 0.079945 0.17399 0.12635 0.24903 0.076168
1.1758 -0.02602 -0.026442 0 -0.016875 0 -0.012541 0 -0.021645 0 -0.010637 -0.029538 7.5436 0.19192 0.13322 0.11457 0.097843 0.006008 0.022472 -0.1963 0.33119 0.10503 0.3077 0.29603 0.10631 -0.022451 -0.2983 -0.030008 0.18998 0.36104 0 0 0 0 0.060929 0.16465 0.12444 0.23713 0.085828
1.1797 -0.02905 -0.030087 0 -0.020323 0 -0.015893 0 -0.024713 0 -0.017304 -0.03193 7.5926 0.19919 0.13411 0.11431 0.093776 0.021698 0.013882 -0.19397 0.34926 0.1049 0.34812 0.29405 0.11286 -0.016174 -0.29303 -0.025451 0.20201 0.414 0 0 0 0 0.046813 0.16018 0.12409 0.23758 0.09725
1.1836 -0.030901 -0.033297 0 -0.026649 0 -0.026253 0 -0.026559 0 -0.029781 -0.027881 7.6507 0.20783 0.14144 0.11808 0.08768 0.040655 0.0096064 -0.18912 0.3733 0.11016 0.38856 0.29826 0.12186 -0.013834 -0.27788 -0.022102 0.212 0.43995 0 0 0 0 0.036514 0.1581 0.12276 0.24665 0.10604
1.1875 -0.032427 -0.035992 0 -0.035676 0 -0.039797 0 -0.029273 0 -0.040788 -0.021651 7.7059 0.21768 0.15273 0.12342 0.079721 0.060994 0.0083794 -0.18262 0.39953 0.11851 0.42421 0.30788 0.13224 -0.013932 -0.25534 -0.020609 0.22005 0.45153 0 0 0 0 0.029456 0.15711 0.11887 0.26145 0.10984
1.1914 -0.034421 -0.037853 0 -0.044568 0 -0.050195 0 -0.034488 0 -0.04441 -0.018661 7.7469 0.22841 0.16474 0.12751 0.070386 0.080545 0.0085038 -0.17535 0.42367 0.12712 0.45012 0.32207 0.14271 -0.014846 -0.22969 -0.021448 0.22636 0.46825 0 0 0 0 0.025022 0.15611 0.11085 0.27827 0.10678
1.1953 -0.037079 -0.038671 0 -0.048992 0 -0.052179 0 -0.040421 0 -0.040512 -0.022284 7.7754 0.23866 0.17176 0.12645 0.061724 0.097127 0.0071578 -0.16854 0.44006 0.1316 0.46119 0.34028 0.15134 -0.01418 -0.2128 -0.024388 0.23102 0.50131 0 0 0 0 0.022995 0.15515 0.098204 0.2902 0.097724
1.1992 -0.040097 -0.038853 0 -0.046514 0 -0.044962 0 -0.04322 0 -0.034072 -0.032766 7.8023 0.24741 0.17367 0.1216 0.05537 0.11275 0.0039922 -0.16254 0.45104 0.13238 0.46502 0.36024 0.15799 -0.011278 -0.20866 -0.027562 0.23473 0.55265 0 0 0 0 0.022667 0.15533 0.084922 0.29572 0.088972
1.2031 -0.04287 -0.03919 0 -0.039309 0 -0.033535 0 -0.041651 0 -0.030886 -0.047417 7.8321 0.25428 0.17148 0.11422 0.051945 0.12907 -0.00044075 -0.15734 0.45867 0.13043 0.46556 0.38098 0.16263 -0.0060594 -0.21718 -0.030223 0.23757 0.62034 0 0 0 0 0.024107 0.15713 0.073053 0.29508 0.083173
1.207 -0.044453 -0.039869 0 -0.033334 0 -0.026323 0 -0.03957 0 -0.033766 -0.061118 7.8567 0.25903 0.16663 0.10574 0.051769 0.14766 -0.0053764 -0.1528 0.46521 0.12696 0.46668 0.40147 0.16524 0.0012743 -0.23669 -0.031788 0.23964 0.69659 0 0 0 0 0.0273 0.16073 0.064355 0.28914 0.082307
1.2109 -0.043675 -0.039892 0 -0.034012 0 -0.029586 0 -0.042504 0 -0.041595 -0.068066 7.8652 0.26135 0.16216 0.098605 0.055012 0.1708 -0.0091448 -0.14862 0.47446 0.12419 0.47382 0.41965 0.16546 0.0099171 -0.26181 -0.03169 0.24099 0.76148 0 0 0 0 0.032214 0.16574 0.061133 0.27997 0.088112
1.2148 -0.039918 -0.037847 0 -0.041618 0 -0.041964 0 -0.051433 0 -0.050461 -0.065568 7.8591 0.26187 0.16139 0.094705 0.059574 0.19681 -0.010472 -0.14423 0.48858 0.12379 0.48806 0.4333 0.16325 0.016902 -0.28009 -0.030741 0.24224 0.78897 0 0 0 0 0.037155 0.16963 0.061967 0.27215 0.096607
1.2188 -0.034142 -0.033532 0 -0.050186 0 -0.053892 0 -0.06058 0 -0.055273 -0.057496 7.8525 0.26115 0.16401 0.093446 0.063727 0.22163 -0.010064 -0.13953 0.50567 0.12493 0.50554 0.44233 0.15906 0.020299 -0.28705 -0.029994 0.24393 0.76866 0 0 0 0 0.040489 0.17094 0.063905 0.26747 0.10357
1.2227 -0.029015 -0.028782 0 -0.051344 0 -0.053916 0 -0.062211 0 -0.051768 -0.052898 7.8579 0.25928 0.16922 0.094261 0.066653 0.24203 -0.0086598 -0.13467 0.5238 0.1267 0.52321 0.44677 0.15317 0.019008 -0.28142 -0.030065 0.24643 0.72181 0 0 0 0 0.041123 0.16909 0.065252 0.26663 0.10677
1.2266 -0.02756 -0.026461 0 -0.040752 0 -0.038127 0 -0.053903 0 -0.039323 -0.058606 7.8714 0.25629 0.17568 0.096325 0.067743 0.25456 -0.007247 -0.1299 0.54051 0.12791 0.53757 0.44699 0.14599 0.012274 -0.26354 -0.031505 0.25004 0.68755 0 0 0 0 0.038076 0.1639 0.064395 0.26984 0.1044
1.2305 -0.031205 -0.028417 0 -0.022608 0 -0.01512 0 -0.041065 0 -0.023193 -0.071473 7.8774 0.25183 0.17986 0.098185 0.067023 0.25154 -0.0079575 -0.1265 0.54948 0.12596 0.5411 0.44391 0.13896 0.00040019 -0.23862 -0.034964 0.25505 0.68608 0 0 0 0 0.029941 0.15678 0.059861 0.27678 0.095543
1.2344 -0.038858 -0.034255 0 -0.008488 0 -0.0013803 0 -0.032432 0 -0.013221 -0.078517 7.8659 0.24684 0.18072 0.099298 0.066834 0.23806 -0.010494 -0.12506 0.5505 0.12152 0.53561 0.4404 0.13376 -0.010371 -0.21788 -0.0391 0.26022 0.69691 0 0 0 0 0.020173 0.15164 0.054805 0.28433 0.085995
1.2383 -0.047762 -0.041947 0 -0.010399 0 -0.0096143 0 -0.033199 0 -0.017987 -0.067075 7.8441 0.242 0.17871 0.099855 0.0685 0.21744 -0.013962 -0.12587 0.54424 0.1156 0.52289 0.43703 0.13104 -0.016426 -0.20476 -0.043123 0.26472 0.68024 0 0 0 0 0.010934 0.15015 0.051343 0.29141 0.078439
1.2422 -0.055256 -0.049431 0 -0.03212 0 -0.038817 0 -0.042006 0 -0.03792 -0.037026 7.8268 0.23794 0.17467 0.10009 0.073104 0.19315 -0.01731 -0.12903 0.53185 0.10928 0.50505 0.43402 0.13113 -0.014792 -0.20118 -0.046318 0.26774 0.62359 0 0 0 0 0.00426 0.15342 0.051292 0.29714 0.074805
1.2461 -0.059922 -0.055558 0 -0.064916 0 -0.073961 0 -0.053201 0 -0.063291 -0.0035722 7.817 0.23567 0.17036 0.10042 0.082155 0.17047 -0.018536 -0.13455 0.51547 0.10448 0.48542 0.43101 0.1342 -0.0013266 -0.20779 -0.047639 0.26798 0.56332 0 0 0 0 0.0033378 0.16247 0.057227 0.30061 0.076906
1.25 -0.061545 -0.059745 0 -0.091541 0 -0.095704 0 -0.060872 0 -0.079832 0.01316 7.7981 0.23529 0.16846 0.10096 0.095361 0.15531 -0.015478 -0.141 0.50022 0.10301 0.46877 0.42683 0.1383 0.022285 -0.21812 -0.046568 0.26459 0.55331 0 0 0 0 0.010079 0.17484 0.068972 0.30185 0.081811
1.2539 -0.060559 -0.061257 0 -0.09686 0 -0.092856 0 -0.061267 0 -0.078307 0.0033562 7.749 0.23511 0.16879 0.1013 0.11028 0.14682 -0.0089877 -0.14676 0.48874 0.10407 0.45582 0.42192 0.14129 0.047764 -0.22644 -0.04396 0.25855 0.60993 0 0 0 0 0.021932 0.18692 0.082653 0.30205 0.084788
1.2578 -0.057779 -0.059336 0 -0.078141 0 -0.068837 0 -0.053706 0 -0.060726 -0.025418 7.666 0.23375 0.17059 0.10125 0.12551 0.14377 0.0001628 -0.15085 0.48218 0.10707 0.44625 0.41744 0.14205 0.06948 -0.23107 -0.040308 0.25031 0.69185 0 0 0 0 0.03732 0.19709 0.095737 0.30192 0.083357
1.2617 -0.054367 -0.054201 0 -0.047441 0 -0.038477 0 -0.041459 0 -0.038619 -0.054862 7.5688 0.22969 0.1727 0.10069 0.13961 0.14434 0.01091 -0.15237 0.48126 0.11123 0.43926 0.41505 0.13967 0.08164 -0.23133 -0.036158 0.24041 0.73871 0 0 0 0 0.054401 0.2041 0.10559 0.30226 0.075507
1.2656 -0.051433 -0.047685 0 -0.023782 0 -0.018334 0 -0.031795 0 -0.025115 -0.069824 7.4827 0.21963 0.17202 0.10018 0.15017 0.14468 0.021039 -0.14943 0.48713 0.11561 0.43253 0.42061 0.13298 0.072652 -0.23025 -0.032315 0.22932 0.73023 0 0 0 0 0.070038 0.20743 0.10706 0.30491 0.059605
1.2695 -0.049262 -0.042489 0 -0.020411 0 -0.01718 0 -0.032639 0 -0.026835 -0.067734 7.4144 0.20503 0.16763 0.1015 0.15766 0.14224 0.029207 -0.14266 0.49677 0.12022 0.42384 0.43653 0.12428 0.046834 -0.23413 -0.028947 0.21746 0.70448 0 0 0 0 0.083072 0.21093 0.10102 0.31048 0.04216
1.2734 -0.04703 -0.040469 0 -0.036323 0 -0.031977 0 -0.046218 0 -0.040697 -0.057416 7.3464 0.18823 0.16054 0.10576 0.16304 0.13739 0.035612 -0.13234 0.50878 0.12575 0.41314 0.46255 0.11501 0.01061 -0.24457 -0.025722 0.20453 0.71658 0 0 0 0 0.094179 0.21694 0.089186 0.31893 0.027445
1.2773 -0.043665 -0.041411 0 -0.058015 0 -0.05085 0 -0.065057 0 -0.056646 -0.050581 7.2557 0.17152 0.15207 0.11371 0.16713 0.1308 0.040598 -0.1185 0.52217 0.13271 0.40086 0.49766 0.10619 -0.030008 -0.26155 -0.02226 0.19014 0.78129 0 0 0 0 0.10417 0.22698 0.073022 0.33005 0.018513
1.2813 -0.039222 -0.043321 0 -0.069645 0 -0.060836 0 -0.075887 0 -0.063862 -0.053731 7.136 0.15846 0.14468 0.12613 0.17105 0.12389 0.044854 -0.10072 0.53595 0.14175 0.38821 0.53963 0.098901 -0.066073 -0.28332 -0.017902 0.17349 0.85762 0 0 0 0 0.11449 0.24254 0.054447 0.34338 0.018844
1.2852 -0.035262 -0.043898 0 -0.063688 0 -0.055848 0 -0.070101 0 -0.05696 -0.06533 7.0036 0.15417 0.1432 0.14139 0.17618 0.11865 0.049162 -0.078032 0.54836 0.15178 0.37875 0.57988 0.093565 -0.083917 -0.30053 -0.01164 0.15363 0.88772 0 0 0 0 0.12721 0.26184 0.036228 0.35675 0.028252
1.2891 -0.03362 -0.041977 0 -0.044682 0 -0.040092 0 -0.05178 0 -0.039152 -0.077956 6.8804 0.15665 0.14789 0.15534 0.18234 0.11424 0.052859 -0.051522 0.55808 0.15967 0.37393 0.61174 0.088985 -0.084939 -0.30722 -0.0038472 0.13172 0.84754 0 0 0 0 0.14174 0.27961 0.019171 0.36794 0.03941
1.293 -0.034677 -0.038016 0 -0.02453 0 -0.024607 0 -0.035057 0 -0.020553 -0.082838 6.7736 0.16374 0.15837 0.16535 0.18913 0.10943 0.054798 -0.021627 0.56365 0.16307 0.37432 0.63213 0.084602 -0.071525 -0.30141 0.0051077 0.10861 0.76079 0 0 0 0 0.15713 0.29273 0.0032263 0.37566 0.048176
1.2969 -0.036932 -0.033628 0 -0.01399 0 -0.019151 0 -0.032226 0 -0.011998 -0.074756 6.6705 0.1726 0.17368 0.16904 0.19606 0.10285 0.053676 0.010985 0.56357 0.15977 0.38005 0.63896 0.079923 -0.047504 -0.28252 0.014708 0.085339 0.67067 0 0 0 0 0.17216 0.29833 -0.011824 0.37879 0.050686
1.3008 -0.038349 -0.030653 0 -0.016574 0 -0.0253 0 -0.043253 0 -0.017833 -0.055595 6.5529 0.17646 0.19144 0.16199 0.20195 0.091752 0.046176 0.044775 0.55329 0.1454 0.39057 0.62953 0.074531 -0.021536 -0.25264 0.023665 0.064413 0.60468 0 0 0 0 0.1838 0.29153 -0.02645 0.37499 0.041039
1.3047 -0.038006 -0.030209 0 -0.027993 0 -0.03607 0 -0.05636 0 -0.032792 -0.03417 6.4134 0.16995 0.2074 0.14642 0.20586 0.077284 0.03221 0.076472 0.5317 0.12261 0.40088 0.61144 0.068846 -0.0047896 -0.22371 0.030518 0.048162 0.56453 0 0 0 0 0.19004 0.27539 -0.040939 0.36519 0.022587
1.3086 -0.036351 -0.032002 0 -0.040012 0 -0.042175 0 -0.058719 0 -0.045812 -0.021027 6.2591 0.15353 0.22028 0.12597 0.20744 0.062667 0.013653 0.10446 0.49967 0.095767 0.40727 0.58991 0.063013 0.00051287 -0.20156 0.034906 0.037307 0.53875 0 0 0 0 0.19085 0.25432 -0.055145 0.35052 0.00089554
1.3125 -0.033992 -0.034246 0 -0.045398 0 -0.039397 0 -0.047009 0 -0.048157 -0.020838 6.1003 0.12841 0.22959 0.10319 0.2062 0.05085 -0.0079342 0.12767 0.45768 0.068221 0.40685 0.56749 0.056803 -0.0059618 -0.18881 0.036674 0.032499 0.51436 0 0 0 0 0.18608 0.23138 -0.069 0.33133 -0.019868
1.3164 -0.030676 -0.034494 0 -0.041298 0 -0.030845 0 -0.028653 0 -0.039377 -0.028482 5.9394 0.097181 0.23526 0.081039 0.20141 0.045779 -0.030426 0.1451 0.40643 0.044132 0.39626 0.54607 0.049654 -0.023065 -0.18686 0.035827 0.034423 0.47687 0 0 0 0 0.17564 0.21012 -0.082471 0.30776 -0.034691
1.3203 -0.025772 -0.031115 0 -0.029961 0 -0.022791 0 -0.014212 0 -0.02636 -0.032997 5.7717 0.068043 0.23784 0.063269 0.19074 0.054606 -0.049892 0.15584 0.3481 0.030304 0.37001 0.52334 0.038923 -0.044187 -0.19032 0.033198 0.044244 0.41072 0 0 0 0 0.15876 0.19526 -0.096483 0.27859 -0.036374
1.3242 -0.019643 -0.024462 0 -0.017018 0 -0.018716 0 -0.0091154 0 -0.016941 -0.026765 5.5952 0.046649 0.23863 0.048291 0.17498 0.073173 -0.066089 0.16305 0.28888 0.024428 0.33394 0.49465 0.023909 -0.060828 -0.18836 0.030836 0.058602 0.31198 0 0 0 0 0.13755 0.18494 -0.11223 0.24529 -0.029274
1.3281 -0.014049 -0.016752 0 -0.0082359 0 -0.017175 0 -0.011581 0 -0.014107 -0.011925 5.4177 0.034444 0.23696 0.034444 0.15429 0.098221 -0.079871 0.16739 0.23143 0.024449 0.29134 0.45708 0.0045349 -0.069755 -0.17648 0.029594 0.076434 0.20227 0 0 0 0 0.11231 0.17757 -0.13031 0.2084 -0.016363
1.332 -0.010772 -0.010622 0 -0.0063287 0 -0.014687 0 -0.016294 0 -0.015435 0.0018843 5.252 0.031721 0.23182 0.019955 0.1292 0.12578 -0.092465 0.1692 0.1782 0.027832 0.24604 0.40852 -0.01872 -0.068573 -0.15163 0.030129 0.096681 0.12138 0 0 0 0 0.083519 0.17133 -0.15102 0.16879 -0.00095687
1.3359 -0.0098193 -0.0074815 0 -0.0096576 0 -0.0097858 0 -0.018693 0 -0.016815 0.0062564 5.1036 0.037155 0.21988 0.0017838 0.10082 0.14793 -0.10667 0.16725 0.13321 0.029935 0.20525 0.34624 -0.043943 -0.054058 -0.11141 0.033163 0.11822 0.096013 0 0 0 0 0.051724 0.16322 -0.17407 0.12837 0.011409
1.3398 -0.0092614 -0.006915 0 -0.013708 0 -0.0040345 0 -0.016586 0 -0.015863 0.0010897 4.9631 0.042975 0.19878 -0.020403 0.073403 0.15645 -0.12495 0.15882 0.09793 0.026235 0.17707 0.27693 -0.065186 -0.029237 -0.065488 0.037493 0.13957 0.11245 0 0 0 0 0.020083 0.15136 -0.19558 0.09154 0.016536
1.3438 -0.0071218 -0.0073969 0 -0.014356 0 0.00023667 0 -0.010057 0 -0.012192 -0.0061008 4.8125 0.045009 0.17003 -0.043584 0.04974 0.15149 -0.14608 0.14276 0.070956 0.017391 0.16232 0.20881 -0.078949 0.0010934 -0.023108 0.041489 0.16008 0.12349 0 0 0 0 -0.0087019 0.13677 -0.21185 0.060543 0.015679
1.3477 -0.0034335 -0.0074862 0 -0.010543 0 0.0021986 0 -0.001565 0 -0.0059852 -0.0070811 4.6404 0.041931 0.135 -0.065028 0.031449 0.13386 -0.16822 0.11818 0.052025 0.0046461 0.16115 0.14731 -0.083024 0.033952 0.010493 0.044075 0.17922 0.087387 0 0 0 0 -0.032728 0.12031 -0.21993 0.036839 0.010126
1.3516 -0.00029367 -0.0064941 0 -0.0044473 0 0.0023484 0 0.0044323 0 0.0022106 0.00076625 4.4511 0.033466 0.095736 -0.081553 0.019787 0.10565 -0.18883 0.084648 0.040718 -0.0099934 0.17266 0.097763 -0.075759 0.066107 0.030827 0.044203 0.19646 0.002955 0 0 0 0 -0.050229 0.10305 -0.21693 0.021481 0.0017937
1.3555 0.0002028 -0.0044076 0 0.00067826 0 0.00096497 0 0.0041162 0 0.010278 0.01358 4.2612 0.024245 0.05807 -0.085072 0.016279 0.072711 -0.19933 0.042446 0.038957 -0.020796 0.19438 0.070964 -0.054732 0.088748 0.032049 0.040131 0.20924 -0.09189 0 0 0 0 -0.057602 0.086445 -0.19546 0.016508 -0.0053386
1.3594 -0.0019256 -0.0015784 0 0.0030357 0 -0.0020919 0 -0.0017887 0 0.014537 0.024724 4.0856 0.022145 0.026853 -0.077769 0.015459 0.043957 -0.19766 -0.00013009 0.043805 -0.025262 0.2173 0.059773 -0.028842 0.097783 0.024647 0.034066 0.21679 -0.15397 0 0 0 0 -0.059468 0.070008 -0.16209 0.016395 -0.0094146
1.3633 -0.004462 0.0013876 0 0.0032273 0 -0.0057366 0 -0.007061 0 0.012486 0.028899 3.9259 0.030681 0.0037644 -0.061348 0.014898 0.022272 -0.18317 -0.038875 0.055148 -0.02302 0.23906 0.061042 -0.0021777 0.090273 0.012767 0.027468 0.21778 -0.16672 0 0 0 0 -0.058079 0.052854 -0.12012 0.019476 -0.010422
1.3672 -0.0049126 0.0036702 0 0.0032429 0 -0.0067285 0 -0.0045866 0 0.0058473 0.024156 3.7706 0.052073 -0.010258 -0.037948 0.012632 0.0095706 -0.15608 -0.070201 0.072866 -0.01426 0.25832 0.071683 0.021654 0.064312 -0.00037679 0.021787 0.21106 -0.14332 0 0 0 0 -0.055503 0.034247 -0.073205 0.024613 -0.0086115
1.3711 -0.0025236 0.0045484 0 0.0046626 0 -0.0017703 0 0.0067349 0 1.544e-05 0.012353 3.606 0.088446 -0.01426 -0.010889 0.0065008 0.0077376 -0.11706 -0.089037 0.097671 0.00030492 0.27503 0.088422 0.037868 0.016863 -0.012244 0.019343 0.19414 -0.10676 0 0 0 0 -0.054325 0.01321 -0.026951 0.031598 -0.0046022
1.375 0.0013509 0.0039154 0 0.0075015 0 0.0087013 0 0.019635 0 -0.0005226 -0.0010514 3.4282 0.13272 -0.011359 0.014409 -0.0024045 0.013779 -0.072787 -0.095238 0.12856 0.017168 0.29336 0.10797 0.044561 -0.044678 -0.025364 0.021795 0.16703 -0.072685 0 0 0 0 -0.055543 -0.0086468 0.010217 0.043001 0.00023555
1.3789 0.0045244 0.0024846 0 0.010274 0 0.019137 0 0.023914 0 0.0035793 -0.0086985 3.2455 0.17458 -0.0058621 0.036533 -0.010484 0.022375 -0.029839 -0.095763 0.16249 0.033559 0.31578 0.12973 0.045519 -0.10621 -0.043587 0.027529 0.1343 -0.049032 0 0 0 0 -0.057036 -0.027787 0.036232 0.060672 0.0051221
1.3828 0.0055304 0.0013508 0 0.010956 0 0.022285 0 0.015177 0 0.0072703 -0.005389 3.0703 0.20792 0.00058121 0.055457 -0.015437 0.030825 0.0084045 -0.095026 0.19767 0.048217 0.3426 0.15416 0.042851 -0.15857 -0.068991 0.035268 0.098818 -0.042373 0 0 0 0 -0.057054 -0.041268 0.04984 0.085897 0.0096105
1.3867 0.0042974 0.0012154 0 0.0082091 0 0.014998 0 -0.0012964 0 0.0062928 0.0074908 2.9089 0.22708 0.0066281 0.071663 -0.015111 0.03654 0.03897 -0.097722 0.23218 0.060076 0.37318 0.18181 0.038825 -0.19259 -0.103 0.04344 0.063845 -0.055449 0 0 0 0 -0.053743 -0.046072 0.050504 0.11951 0.013213
1.3906 0.0018788 0.0019232 0 0.0022972 0 0.001266 0 -0.015063 0 0.0013549 0.021406 2.7554 0.22169 0.011437 0.086488 -0.0063908 0.034721 0.056185 -0.11272 0.26181 0.066776 0.40167 0.21332 0.0363 -0.18942 -0.14526 0.048536 0.036661 -0.077196 0 0 0 0 -0.043674 -0.034914 0.036381 0.16188 0.013879
1.3945 -0.00021117 0.0026286 0 -0.004754 0 -0.010431 0 -0.0189 0 -0.0031355 0.025962 2.5964 0.19931 0.015915 0.10102 0.0060183 0.025191 0.062569 -0.13888 0.2851 0.068308 0.41909 0.24495 0.035003 -0.15697 -0.18595 0.049285 0.019929 -0.081828 0 0 0 0 -0.02931 -0.011015 0.014813 0.20536 0.010086
1.3984 -0.00071818 0.0023362 0 -0.010004 0 -0.013276 0 -0.013375 0 -0.0041599 0.016615 2.42 0.16658 0.02057 0.11444 0.01814 0.0085625 0.059817 -0.17236 0.30203 0.064655 0.4212 0.27392 0.033505 -0.10522 -0.21919 0.046164 0.013414 -0.045951 0 0 0 0 -0.013294 0.022187 -0.010259 0.24519 0.0012855
1.4023 0.00064603 0.00040002 0 -0.01118 0 -0.0067609 0 -0.0045103 0 -0.0031897 -0.0016205 2.2238 0.12923 0.02571 0.12566 0.026728 -0.014394 0.049194 -0.20911 0.31273 0.055993 0.40542 0.29818 0.030608 -0.043446 -0.24068 0.039891 0.016482 0.028996 0 0 0 0 0.0021879 0.061624 -0.035705 0.27776 -0.01252
1.4063 0.0028062 -0.0031611 0 -0.0081023 0 0.0034698 0 0.001808 0 -0.0039312 -0.017732 2.0164 0.095034 0.031578 0.13257 0.027448 -0.042409 0.031963 -0.24253 0.31748 0.042711 0.36927 0.31517 0.024665 0.014685 -0.24526 0.031831 0.027864 0.11133 0 0 0 0 0.014224 0.10304 -0.057581 0.29854 -0.030752
1.4102 0.0037688 -0.0074924 0 -0.0029594 0 0.0098023 0 0.0031417 0 -0.0075624 -0.022493 1.8131 0.075138 0.03842 0.13276 0.017591 -0.070065 0.011473 -0.26049 0.31822 0.028955 0.31915 0.32525 0.015662 0.048009 -0.23239 0.025045 0.042993 0.15859 0 0 0 0 0.021111 0.13944 -0.070522 0.30545 -0.047972
1.4141 0.0019513 -0.011035 0 0.00085197 0 0.007527 0 -4.7212e-05 0 -0.0111 -0.014217 1.6266 0.069079 0.046746 0.12894 0.0031123 -0.091593 -0.0080318 -0.26147 0.31774 0.020271 0.27018 0.33435 0.0071923 0.057109 -0.21237 0.020558 0.057673 0.14702 0 0 0 0 0.02666 0.16917 -0.075224 0.30532 -0.05824
1.418 -0.0025284 -0.012238 0 0.00065889 0 -0.0025093 0 -0.0061576 0 -0.010744 0.0011638 1.4608 0.075743 0.057629 0.1232 -0.011862 -0.1032 -0.024337 -0.24489 0.31672 0.020315 0.23039 0.3459 0.0019455 0.045131 -0.19019 0.018233 0.071037 0.088267 0 0 0 0 0.033849 0.19185 -0.072217 0.30136 -0.05793
1.4219 -0.0078111 -0.010701 0 -0.0039226 0 -0.014489 0 -0.01289 0 -0.0062536 0.014301 1.3082 0.092918 0.072318 0.11794 -0.02295 -0.1015 -0.035472 -0.21132 0.31549 0.032315 0.20706 0.3631 0.0025933 0.017513 -0.17054 0.017534 0.082859 0.022902 0 0 0 0 0.045738 0.20759 -0.062592 0.2966 -0.044076
1.4258 -0.011694 -0.007866 0 -0.010634 0 -0.020946 0 -0.017043 0 -0.001337 0.017302 1.1554 0.11565 0.094555 0.11782 -0.021725 -0.079505 -0.038026 -0.1617 0.31306 0.062234 0.21192 0.39052 0.0144 -0.012654 -0.15973 0.016461 0.094965 -0.0026279 0 0 0 0 0.068066 0.21619 -0.048679 0.29387 -0.011718
1.4297 -0.013254 -0.0063779 0 -0.015659 0 -0.01736 0 -0.015794 0 0.00016102 0.0071426 0.99177 0.13432 0.12476 0.12367 -0.0074958 -0.042062 -0.034388 -0.10644 0.30722 0.10386 0.23764 0.42359 0.035558 -0.028829 -0.15642 0.012512 0.11068 0.038402 0 0 0 0 0.098854 0.21986 -0.036068 0.29038 0.031341
1.4336 -0.013248 -0.0082542 0 -0.015801 0 -0.0056337 0 -0.0093084 0 -0.0022621 -0.012659 0.8165 0.14506 0.16085 0.13273 0.01548 0.0040482 -0.028253 -0.05144 0.29678 0.14924 0.27346 0.45586 0.061868 -0.028465 -0.15697 0.0054602 0.13046 0.13701 0 0 0 0 0.13281 0.21905 -0.027017 0.28174 0.077123
1.4375 -0.013062 -0.013257 0 -0.010812 0 0.0061699 0 -0.0018377 0 -0.0064005 -0.032661 0.63708 0.14571 0.2006 0.14214 0.043482 0.053745 -0.022565 -0.00037519 0.28089 0.1921 0.31144 0.48193 0.089924 -0.012075 -0.15893 -0.0043542 0.15377 0.25019 0 0 0 0 0.16529 0.21348 -0.022519 0.26431 0.11981
1.4414 -0.013431 -0.018917 0 -0.0043889 0 0.008632 0 0.00081067 0 -0.010693 -0.041691 0.4611 0.13455 0.24065 0.14777 0.071357 0.10075 -0.021046 0.043124 0.25873 0.22456 0.34191 0.49501 0.1153 0.017019 -0.15957 -0.015971 0.17895 0.32307 0 0 0 0 0.19002 0.20236 -0.022996 0.23362 0.15257
1.4453 -0.01415 -0.022258 0 -0.0025064 0 -0.002333 0 -0.0042505 0 -0.015755 -0.033886 0.28803 0.11203 0.27135 0.14124 0.089288 0.13437 -0.029479 0.074378 0.23033 0.23338 0.35004 0.48375 0.1299 0.044966 -0.15669 -0.025552 0.19858 0.32277 0 0 0 0 0.19523 0.18434 -0.025672 0.1849 0.16557
1.4492 -0.014745 -0.021787 0 -0.0093081 0 -0.021854 0 -0.014589 0 -0.022184 -0.01408 0.10915 0.086503 0.28869 0.12441 0.097053 0.15573 -0.044401 0.096987 0.20026 0.22417 0.34063 0.45523 0.13457 0.061068 -0.15263 -0.030614 0.20787 0.26267 0 0 0 0 0.18428 0.16333 -0.025245 0.12866 0.16495
1.4531 -0.015044 -0.018141 0 -0.02311 0 -0.038774 0 -0.024307 0 -0.027779 0.0038694 -0.083883 0.061731 0.29042 0.099732 0.09604 0.16648 -0.062509 0.11202 0.17084 0.20089 0.31761 0.41362 0.13036 0.063059 -0.14871 -0.030266 0.2046 0.19566 0 0 0 0 0.15974 0.14169 -0.019171 0.071467 0.15432
1.457 -0.014939 -0.013189 0 -0.036052 0 -0.042994 0 -0.028304 0 -0.028405 0.006293 -0.29017 0.041098 0.27523 0.070571 0.0885 0.16905 -0.079872 0.12064 0.14426 0.1685 0.28586 0.36386 0.11887 0.050849 -0.14594 -0.024167 0.18767 0.17681 0 0 0 0 0.12513 0.12175 -0.0055737 0.020038 0.13768
1.4609 -0.013883 -0.0086685 0 -0.038792 0 -0.032029 0 -0.025303 0 -0.022322 -0.010103 -0.49957 0.02947 0.24065 0.044277 0.079213 0.16774 -0.088223 0.12351 0.12413 0.13569 0.2539 0.31426 0.10289 0.028564 -0.14477 -0.012405 0.15631 0.22278 0 0 0 0 0.086671 0.10746 0.017656 -0.013735 0.121
1.4648 -0.011064 -0.0054679 0 -0.027415 0 -0.012136 0 -0.017812 0 -0.013121 -0.035512 -0.7022 0.026674 0.19355 0.029709 0.074605 0.16825 -0.081043 0.12246 0.1115 0.11202 0.23076 0.274 0.087085 0.011327 -0.14197 0.00096968 0.11967 0.30087 0 0 0 0 0.053194 0.09908 0.045215 -0.025536 0.10872
1.4688 -0.006356 -0.0036536 0 -0.0071073 0 0.0062021 0 -0.010036 0 -0.0072774 -0.05423 -0.89761 0.028798 0.14139 0.0273 0.074985 0.17051 -0.060771 0.11824 0.1046 0.097108 0.21636 0.24367 0.072471 0.0062438 -0.13469 0.012956 0.085828 0.35544 0 0 0 0 0.026215 0.092722 0.070573 -0.02207 0.09895
1.4727 -0.00097804 -0.0026483 0 0.010932 0 0.014655 0 -0.0055879 0 -0.0081501 -0.055751 -1.0938 0.033252 0.08835 0.036208 0.079246 0.17287 -0.030262 0.11049 0.10252 0.088931 0.20939 0.22267 0.058766 0.015945 -0.12122 0.021955 0.059539 0.34712 0 0 0 0 0.0055176 0.084929 0.089149 -0.0084472 0.089246
1.4766 0.0031108 -0.0013488 0 0.017384 0 0.011212 0 -0.0058187 0 -0.012455 -0.040901 -1.2967 0.037148 0.038481 0.054175 0.085228 0.17262 0.0061105 0.098605 0.10411 0.083907 0.20729 0.20926 0.045085 0.041088 -0.10026 0.026687 0.045039 0.27266 0 0 0 0 -0.010207 0.071645 0.096386 0.0089059 0.076374
1.4805 0.0047238 0.0014247 0 0.011348 0 0.00051997 0 -0.0089542 0 -0.013012 -0.019267 -1.5022 0.035708 -0.00073562 0.073922 0.085585 0.16036 0.035388 0.078474 0.10855 0.071386 0.20358 0.19913 0.027973 0.075695 -0.071431 0.025503 0.049078 0.15655 0 0 0 0 -0.025101 0.043068 0.082802 0.017265 0.052434
1.4844 0.0044766 0.0059999 0 0.00039176 0 -0.0089097 0 -0.010714 0 -0.0051685 -0.0016626 -1.6993 0.030539 -0.03007 0.08772 0.077658 0.13573 0.05007 0.05071 0.11449 0.048224 0.19515 0.18748 0.0071924 0.10344 -0.042385 0.02153 0.062701 0.031001 0 0 0 0 -0.042143 0.0030268 0.056345 0.015424 0.020097
1.4883 0.0043599 0.011225 0 -0.0055566 0 -0.0091797 0 -0.0069956 0 0.009278 0.0060288 -1.883 0.023868 -0.049359 0.094188 0.061642 0.09977 0.048543 0.015213 0.12211 0.016019 0.18279 0.17409 -0.016155 0.11742 -0.017025 0.015794 0.081799 -0.07683 0 0 0 0 -0.060513 -0.044264 0.021765 0.0068163 -0.017229
1.4922 0.0063115 0.015152 0 -0.001195 0 0.0024843 0 0.0027104 0 0.024017 0.0045079 -2.062 0.018183 -0.058658 0.093321 0.038671 0.054535 0.031019 -0.027631 0.13156 -0.022039 0.16807 0.15945 -0.040387 0.11263 0.0013167 0.0090681 0.10257 -0.14993 0 0 0 0 -0.078645 -0.093485 -0.015762 -0.003792 -0.055374
1.4961 0.011085 0.016852 0 0.011591 0 0.021531 0 0.014285 0 0.033522 -0.00067973 -2.251 0.01803 -0.057079 0.087402 0.011742 0.0042464 -0.00010548 -0.077146 0.14326 -0.058087 0.1549 0.14575 -0.06166 0.083226 0.0079482 0.0017619 0.12027 -0.18828 0 0 0 0 -0.092303 -0.13414 -0.047786 -0.0062089 -0.086277
1.5 0.018182 0.0177 0 0.026523 0 0.038391 0 0.022127 0 0.036617 -0.002192 -2.4556 0.02734 -0.046285 0.08518 -0.011982 -0.041937 -0.03217 -0.12855 0.15564 -0.077283 0.14909 0.13691 -0.073581 0.035426 0.0023487 -0.0068343 0.13232 -0.2161 0 0 0 0 -0.095415 -0.15084 -0.064112 0.013411 -0.099466
1.5039 0.026484 0.02056 0 0.037721 0 0.044894 0 0.024164 0 0.035917 0.0054925 -2.6648 0.043271 -0.030591 0.090969 -0.030056 -0.080811 -0.056323 -0.17742 0.16564 -0.07658 0.15006 0.13269 -0.075299 -0.017544 -0.010555 -0.017236 0.14117 -0.27404 0 0 0 0 -0.08885 -0.14263 -0.065183 0.053663 -0.095622
1.5078 0.034793 0.027299 0 0.04266 0 0.0405 0 0.023847 0 0.035034 0.022534 -2.8604 0.063129 -0.012466 0.10595 -0.042372 -0.11191 -0.069015 -0.22149 0.17044 -0.055644 0.15616 0.13202 -0.066623 -0.068608 -0.028613 -0.029613 0.14841 -0.39003 0 0 0 0 -0.07399 -0.10971 -0.051924 0.11172 -0.075856
1.5117 0.042074 0.036918 0 0.042219 0 0.032956 0 0.026802 0 0.036576 0.042567 -3.0352 0.083445 0.0053971 0.13002 -0.049829 -0.13591 -0.0682 -0.25891 0.167 -0.01618 0.16478 0.13313 -0.048194 -0.11101 -0.049702 -0.043915 0.15581 -0.55001 0 0 0 0 -0.053184 -0.054324 -0.0265 0.18255 -0.042649
1.5156 0.047707 0.046214 0 0.039309 0 0.032083 0 0.035332 0 0.041732 0.05625 -3.1997 0.095486 0.017015 0.15893 -0.057261 -0.15691 -0.054644 -0.28733 0.14667 0.034353 0.16812 0.13027 -0.022269 -0.13358 -0.072499 -0.059008 0.1653 -0.70089 0 0 0 0 -0.032733 0.016846 0.0057646 0.25136 -0.0020765
1.5195 0.051869 0.052422 0 0.037571 0 0.041679 0 0.046434 0 0.050156 0.058168 -3.3701 0.095882 0.020183 0.18213 -0.071064 -0.18171 -0.041423 -0.31187 0.11044 0.07831 0.16092 0.11913 0.0031029 -0.13996 -0.096805 -0.072167 0.1749 -0.79179 0 0 0 0 -0.018765 0.0848 0.034579 0.30184 0.03478
1.5234 0.055576 0.055318 0 0.040161 0 0.056732 0 0.055262 0 0.059533 0.051557 -3.5491 0.085599 0.015311 0.1951 -0.093011 -0.21172 -0.035072 -0.33571 0.060176 0.10866 0.14266 0.098629 0.024458 -0.13394 -0.12276 -0.082085 0.18218 -0.81819 0 0 0 0 -0.012075 0.14158 0.056196 0.32911 0.064379
1.5273 0.059964 0.056882 0 0.048215 0 0.068374 0 0.060052 0 0.065984 0.046041 -3.7194 0.066443 0.0034121 0.19508 -0.12365 -0.24687 -0.039937 -0.36108 -0.0022166 0.12109 0.11377 0.068265 0.039472 -0.11862 -0.14999 -0.087924 0.18499 -0.82525 0 0 0 0 -0.012334 0.18185 0.068301 0.33071 0.084812
1.5313 0.065216 0.059149 0 0.059707 0 0.071692 0 0.06308 0 0.066374 0.049781 -3.8593 0.042137 -0.013317 0.17955 -0.16251 -0.28523 -0.060409 -0.39039 -0.074008 0.11173 0.075896 0.027718 0.045753 -0.09775 -0.17731 -0.088856 0.18019 -0.86528 0 0 0 0 -0.017736 0.20006 0.068801 0.30527 0.094912
1.5352 0.070177 0.062554 0 0.070192 0 0.069063 0 0.067073 0 0.061226 0.06309 -3.9636 0.022682 -0.027635 0.15256 -0.20319 -0.31815 -0.093685 -0.42291 -0.14777 0.085658 0.036139 -0.020587 0.04382 -0.077132 -0.19924 -0.086129 0.16566 -0.95179 0 0 0 0 -0.021461 0.19716 0.059894 0.26196 0.098438
1.5391 0.073174 0.066184 0 0.075645 0 0.066532 0 0.071798 0 0.055272 0.079278 -4.0504 0.012929 -0.034749 0.12418 -0.23892 -0.34035 -0.12821 -0.45356 -0.21743 0.056672 0.00047994 -0.071882 0.038903 -0.059698 -0.21251 -0.083084 0.1458 -1.0552 0 0 0 0 -0.019435 0.18522 0.048703 0.21635 0.10183
1.543 0.073388 0.069137 0 0.075361 0 0.067729 0 0.075033 0 0.054371 0.091267 -4.1453 0.014277 -0.032655 0.09895 -0.26645 -0.3495 -0.1579 -0.47865 -0.28051 0.030931 -0.028946 -0.12462 0.033405 -0.046517 -0.21531 -0.0813 0.12312 -1.1401 0 0 0 0 -0.010559 0.16927 0.038619 0.17437 0.10761
1.5469 0.07152 0.071248 0 0.07226 0 0.071508 0 0.076431 0 0.061044 0.097108 -4.259 0.026876 -0.020253 0.080743 -0.28333 -0.34438 -0.17723 -0.49459 -0.33519 0.013716 -0.05083 -0.17751 0.029514 -0.038239 -0.20666 -0.082129 0.10027 -1.1999 0 0 0 0 0.0053686 0.15382 0.032735 0.14065 0.11769
1.5508 0.069248 0.072664 0 0.070221 0 0.074694 0 0.078898 0 0.072479 0.099566 -4.3793 0.048627 0.0028802 0.074165 -0.28601 -0.32442 -0.17791 -0.49427 -0.3789 0.011365 -0.064425 -0.22933 0.029893 -0.035722 -0.18601 -0.087194 0.081516 -1.2531 0 0 0 0 0.026763 0.14357 0.035684 0.119 0.13349
1.5547 0.068148 0.073328 0 0.070917 0 0.075857 0 0.085076 0 0.082694 0.10173 -4.4844 0.06936 0.028552 0.074425 -0.28013 -0.29999 -0.16528 -0.48058 -0.41554 0.018091 -0.07486 -0.27933 0.033002 -0.035702 -0.16227 -0.094451 0.067786 -1.3109 0 0 0 0 0.047105 0.13667 0.045966 0.10216 0.15092
1.5586 0.069074 0.073356 0 0.073138 0 0.075892 0 0.093004 0 0.086857 0.10423 -4.5622 0.083832 0.051287 0.076689 -0.27029 -0.27761 -0.14656 -0.45885 -0.44776 0.027653 -0.084956 -0.32663 0.036379 -0.035207 -0.14134 -0.10173 0.057566 -1.3597 0 0 0 0 0.063424 0.13004 0.060534 0.084634 0.16666
1.5625 0.072183 0.073736 0 0.074964 0 0.075832 0 0.096822 0 0.084249 0.10644 -4.6172 0.089004 0.067513 0.077856 -0.25926 -0.2613 -0.12686 -0.43304 -0.47676 0.035927 -0.096036 -0.37002 0.038109 -0.031911 -0.1269 -0.10744 0.049625 -1.3794 0 0 0 0 0.074158 0.12164 0.077081 0.063339 0.17844
1.5664 0.077035 0.075943 0 0.07627 0 0.075586 0 0.092864 0 0.078083 0.10859 -4.6606 0.082273 0.073571 0.074674 -0.24985 -0.2549 -0.11216 -0.40806 -0.50324 0.038452 -0.10894 -0.40764 0.035839 -0.022962 -0.1225 -0.10975 0.042313 -1.373 0 0 0 0 0.07819 0.10936 0.092721 0.035594 0.18373
1.5703 0.082409 0.080291 0 0.078848 0 0.075301 0 0.084641 0 0.073062 0.1112 -4.6973 0.064007 0.06678 0.065058 -0.24432 -0.26045 -0.10963 -0.39105 -0.52527 0.031574 -0.12204 -0.43467 0.026599 -0.0045706 -0.12953 -0.10643 0.033597 -1.3666 0 0 0 0 0.076327 0.093034 0.10271 0.0028484 0.18002
1.5742 0.086301 0.084762 0 0.084001 0 0.076793 0 0.080487 0 0.072585 0.11265 -4.7235 0.043493 0.054725 0.053658 -0.24052 -0.27012 -0.11457 -0.38048 -0.54156 0.020963 -0.13241 -0.45242 0.013515 0.018599 -0.13969 -0.099746 0.024137 -1.3781 0 0 0 0 0.073227 0.077645 0.10744 -0.02707 0.17166
1.5781 0.086737 0.086056 0 0.090161 0 0.081879 0 0.085371 0 0.076874 0.10928 -4.7366 0.02526 0.041349 0.043253 -0.2371 -0.27992 -0.12359 -0.37427 -0.55051 0.01007 -0.13844 -0.4609 -0.0011902 0.042719 -0.14885 -0.090956 0.014947 -1.3909 0 0 0 0 0.070572 0.066314 0.10759 -0.049656 0.16099
1.582 0.083127 0.082363 0 0.093039 0 0.088695 0 0.095197 0 0.082585 0.099337 -4.7426 0.013427 0.030447 0.036417 -0.23277 -0.28612 -0.1331 -0.36995 -0.55082 0.0022169 -0.13887 -0.46043 -0.015069 0.063469 -0.1533 -0.081377 0.0071006 -1.3674 0 0 0 0 0.069699 0.061834 0.1042 -0.061014 0.15039
1.5859 0.076964 0.07521 0 0.08846 0 0.090885 0 0.099877 0 0.084352 0.086711 -4.7515 0.014295 0.02776 0.036981 -0.22579 -0.28324 -0.13732 -0.3631 -0.53951 0.0024562 -0.13166 -0.45039 -0.023443 0.071751 -0.14798 -0.073053 0.0025862 -1.2896 0 0 0 0 0.071864 0.068693 0.099199 -0.054952 0.14377
1.5898 0.070982 0.068377 0 0.075703 0 0.082386 0 0.092472 0 0.078181 0.078844 -4.7658 0.027623 0.033998 0.043956 -0.2169 -0.27117 -0.13442 -0.35173 -0.51861 0.010524 -0.1186 -0.43277 -0.023313 0.061752 -0.13446 -0.067327 0.0014509 -1.1813 0 0 0 0 0.075944 0.084877 0.09544 -0.034579 0.14338
1.5938 0.067355 0.064845 0 0.058829 0 0.064115 0 0.07545 0 0.064973 0.07967 -4.7743 0.04845 0.044992 0.053557 -0.2083 -0.25412 -0.12799 -0.33898 -0.4919 0.02208 -0.10243 -0.40902 -0.016171 0.036912 -0.11779 -0.063751 0.0020886 -1.0859 0 0 0 0 0.08039 0.10519 0.093324 -0.0069092 0.14786
1.5977 0.066459 0.064776 0 0.045056 0 0.045505 0 0.058269 0 0.051254 0.084651 -4.76 0.073333 0.057457 0.063252 -0.20177 -0.23517 -0.12115 -0.32819 -0.46148 0.033976 -0.084691 -0.37913 -0.0034103 0.00058403 -0.10138 -0.061928 0.003492 -1.0253 0 0 0 0 0.084215 0.12625 0.092567 0.023853 0.15597
1.6016 0.067171 0.066321 0 0.041115 0 0.038153 0 0.049331 0 0.045522 0.083995 -4.7146 0.09829 0.06753 0.070347 -0.19927 -0.21785 -0.11763 -0.32348 -0.42952 0.042705 -0.066938 -0.34288 0.012908 -0.042339 -0.088802 -0.061272 0.0045814 -0.98599 0 0 0 0 0.086441 0.14447 0.092469 0.053325 0.16595
1.6055 0.068096 0.06797 0 0.049504 0 0.046785 0 0.05024 0 0.052254 0.071637 -4.6445 0.11447 0.06653 0.070482 -0.20525 -0.20988 -0.12518 -0.33567 -0.39903 0.041649 -0.051796 -0.29787 0.02757 -0.078597 -0.086805 -0.060725 0.0046424 -0.94472 0 0 0 0 0.084649 0.15376 0.090419 0.074884 0.17326
1.6094 0.068407 0.069604 0 0.066688 0 0.065745 0 0.05673 0 0.068183 0.051082 -4.5637 0.12033 0.055654 0.066651 -0.21688 -0.21098 -0.14048 -0.36107 -0.37044 0.033856 -0.039484 -0.24834 0.037252 -0.10119 -0.092962 -0.059596 0.0056506 -0.89852 0 0 0 0 0.078982 0.15708 0.085575 0.090818 0.17575
1.6133 0.06768 0.071239 0 0.084427 0 0.083824 0 0.063388 0 0.084057 0.032265 -4.4816 0.11579 0.036677 0.061288 -0.23202 -0.22049 -0.16006 -0.39606 -0.34331 0.02205 -0.030005 -0.1968 0.04135 -0.10932 -0.10614 -0.057824 0.0094285 -0.86208 0 0 0 0 0.069216 0.15677 0.07828 0.10344 0.17309
1.6172 0.065427 0.071355 0 0.093874 0 0.092247 0 0.066734 0 0.090583 0.02298 -4.398 0.10163 0.01214 0.057012 -0.24805 -0.23711 -0.17986 -0.43606 -0.31706 0.009339 -0.023157 -0.146 0.039951 -0.10403 -0.12503 -0.055422 0.017644 -0.83848 0 0 0 0 0.055425 0.15539 0.069313 0.11532 0.16556
1.6211 0.061163 0.067313 0 0.090161 0 0.088569 0 0.064949 0 0.083924 0.023732 -4.3083 0.07966 -0.01311 0.058373 -0.26002 -0.25862 -0.19234 -0.47236 -0.29057 0.0012102 -0.018559 -0.10085 0.03405 -0.089444 -0.14828 -0.052506 0.03312 -0.80497 0 0 0 0 0.037824 0.15704 0.060699 0.13081 0.1543
1.625 0.054958 0.057836 0 0.07455 0 0.074678 0 0.057084 0 0.066968 0.030285 -4.2115 0.0575 -0.030721 0.069628 -0.26063 -0.27943 -0.18918 -0.49262 -0.26251 0.0035918 -0.014186 -0.06697 0.02814 -0.079083 -0.17309 -0.049442 0.055924 -0.73714 0 0 0 0 0.01983 0.16513 0.056403 0.15417 0.14369
1.6289 0.047614 0.044897 0 0.052794 0 0.053426 0 0.044177 0 0.046478 0.03938 -4.1101 0.040948 -0.038623 0.089143 -0.24906 -0.29636 -0.1724 -0.49619 -0.23294 0.015062 -0.0081593 -0.043374 0.024991 -0.079819 -0.19683 -0.046499 0.082047 -0.6444 0 0 0 0 0.0052636 0.17763 0.057285 0.18412 0.13626
1.6328 0.040055 0.032681 0 0.031266 0 0.028429 0 0.03068 0 0.029104 0.050362 -4.0044 0.033143 -0.0363 0.11567 -0.22503 -0.3078 -0.14412 -0.48398 -0.202 0.033939 0.00069221 -0.029191 0.025539 -0.09389 -0.21718 -0.043846 0.10878 -0.57 0 0 0 0 -0.0032651 0.19246 0.063361 0.21933 0.13284
1.6367 0.032596 0.024398 0 0.014101 0 0.0059711 0 0.022842 0 0.018825 0.061552 -3.8894 0.036555 -0.024226 0.14734 -0.18922 -0.31261 -0.10774 -0.45849 -0.16996 0.057616 0.01339 -0.022786 0.030144 -0.12181 -0.23149 -0.041651 0.13319 -0.54737 0 0 0 0 -0.0033579 0.20695 0.074053 0.25783 0.13364
1.6406 0.025038 0.020047 0 0.0031255 0 -0.0057679 0 0.024022 0 0.016199 0.067364 -3.7597 0.054657 -0.0049501 0.17985 -0.14416 -0.3087 -0.071704 -0.42701 -0.13729 0.078954 0.031597 -0.020523 0.037468 -0.15963 -0.23099 -0.040367 0.14908 -0.55863 0 0 0 0 0.0094101 0.21404 0.086659 0.29433 0.13679
1.6445 0.017533 0.017229 0 -0.00074202 0 -0.0020041 0 0.031231 0 0.018628 0.061514 -3.6168 0.078768 0.013126 0.20777 -0.10015 -0.29962 -0.044412 -0.40107 -0.1047 0.091147 0.052149 -0.01642 0.04271 -0.19359 -0.21403 -0.039835 0.15635 -0.54462 0 0 0 0 0.028824 0.2108 0.096056 0.32345 0.13674
1.6484 0.011119 0.013899 0 0.0026831 0 0.013293 0 0.036925 0 0.021439 0.043855 -3.4699 0.10296 0.026467 0.22892 -0.062137 -0.28704 -0.02766 -0.38362 -0.072438 0.091982 0.072442 -0.0090286 0.043476 -0.21797 -0.18119 -0.039731 0.15623 -0.46105 0 0 0 0 0.049701 0.19685 0.10018 0.34255 0.1307
1.6523 0.0071177 0.010101 0 0.011154 0 0.028276 0 0.034842 0 0.020083 0.022937 -3.3272 0.1223 0.032738 0.24171 -0.033695 -0.27209 -0.021887 -0.3756 -0.04083 0.080209 0.090147 0.0021242 0.038091 -0.22924 -0.13395 -0.039658 0.14991 -0.32332 0 0 0 0 0.067448 0.17221 0.097737 0.34945 0.11678
1.6563 0.005914 0.0071782 0 0.018966 0 0.031186 0 0.024549 0 0.012827 0.010142 -3.1871 0.13006 0.029608 0.24408 -0.019006 -0.25568 -0.026326 -0.37613 -0.010446 0.054702 0.10182 0.016588 0.024643 -0.22432 -0.07527 -0.038875 0.13909 -0.19268 0 0 0 0 0.075421 0.13707 0.087534 0.34075 0.092908
1.6602 0.0064512 0.0057673 0 0.019441 0 0.019081 0 0.010813 0 0.0020928 0.010248 -3.0413 0.12068 0.018422 0.23595 -0.018154 -0.23795 -0.034244 -0.37627 0.017118 0.019104 0.10409 0.030641 0.0038734 -0.20728 -0.01727 -0.035894 0.12697 -0.11839 0 0 0 0 0.067049 0.094911 0.07135 0.31447 0.061103
1.6641 0.0070164 0.0049749 0 0.010116 0 -0.00016547 0 -0.0007018 0 -0.0069795 0.017429 -2.8869 0.10094 0.0052345 0.22256 -0.022663 -0.21845 -0.038945 -0.36824 0.0412 -0.018423 0.10028 0.041678 -0.019186 -0.18771 0.029927 -0.030665 0.11539 -0.095639 0 0 0 0 0.048246 0.05165 0.053871 0.27748 0.028475
1.668 0.006452 0.0034099 0 -0.0040016 0 -0.014108 0 -0.0068844 0 -0.0098905 0.020393 -2.7346 0.075444 -0.006881 0.20652 -0.027966 -0.1965 -0.037932 -0.3486 0.061085 -0.053833 0.092844 0.049102 -0.041836 -0.16898 0.061595 -0.023359 0.1047 -0.078483 0 0 0 0 0.023611 0.010346 0.037215 0.23327 -0.00091992
1.6719 0.0045482 0.00058503 0 -0.013246 0 -0.014701 0 -0.0074727 0 -0.0056034 0.011614 -2.6014 0.049427 -0.015049 0.19055 -0.029554 -0.17144 -0.029559 -0.315 0.076219 -0.083327 0.084662 0.052942 -0.061426 -0.15347 0.074424 -0.014384 0.095014 -0.027732 0 0 0 0 -0.0014051 -0.025994 0.023269 0.18586 -0.023198
1.6758 0.0014769 -0.002949 0 -0.01095 0 -0.0032084 0 -0.003892 0 0.0029457 -0.0074576 -2.4919 0.033119 -0.014723 0.17951 -0.020011 -0.14159 -0.012877 -0.26501 0.085289 -0.10015 0.081761 0.055185 -0.073201 -0.14088 0.064519 -0.0050887 0.08609 0.057934 0 0 0 0 -0.015204 -0.050864 0.01471 0.14328 -0.031253
1.6797 -0.0027046 -0.006591 0 0.0003748 0 0.011369 0 0.00094055 0 0.01037 -0.028426 -2.3881 0.030764 -0.0070143 0.1754 0.00013318 -0.10788 0.0064014 -0.20769 0.090783 -0.1044 0.087225 0.060911 -0.076817 -0.12461 0.044126 0.0021781 0.077402 0.15276 0 0 0 0 -0.012259 -0.061975 0.010886 0.11271 -0.026447
1.6836 -0.0077016 -0.010303 0 0.010152 0 0.017934 0 0.002364 0 0.011131 -0.041954 -2.2609 0.039742 0.0056737 0.17715 0.026987 -0.071523 0.024742 -0.14917 0.094918 -0.098293 0.099708 0.07235 -0.073791 -0.10137 0.021863 0.0065094 0.068903 0.23423 0 0 0 0 0.0048256 -0.059575 0.010999 0.095596 -0.012402
1.6875 -0.012337 -0.014048 0 0.0078391 0 0.0094123 0 -0.0042266 0 0.0020337 -0.04294 -2.0961 0.057192 0.021724 0.18342 0.057346 -0.033356 0.040044 -0.093279 0.099227 -0.083291 0.11745 0.090673 -0.065217 -0.069908 0.002898 0.007418 0.060595 0.29702 0 0 0 0 0.032906 -0.043659 0.014966 0.092464 0.0082941
1.6914 -0.014807 -0.016957 0 -0.0085035 0 -0.012956 0 -0.019314 0 -0.015289 -0.032908 -1.91 0.078525 0.039264 0.19199 0.086928 0.0056586 0.050364 -0.043797 0.10545 -0.061141 0.13742 0.11664 -0.052525 -0.030125 -0.0078209 0.0045833 0.052508 0.34359 0 0 0 0 0.066698 -0.014366 0.023108 0.10305 0.03245
1.6953 -0.014022 -0.017563 0 -0.030151 0 -0.03877 0 -0.036684 0 -0.033301 -0.019873 -1.7383 0.093701 0.056233 0.19665 0.10838 0.043918 0.05465 -0.004012 0.11534 -0.035143 0.15186 0.14804 -0.038585 0.010127 -0.0087199 -0.0013037 0.044392 0.37359 0 0 0 0 0.093281 0.025663 0.037604 0.12234 0.054954
1.6992 -0.010715 -0.015112 0 -0.043677 0 -0.052738 0 -0.046312 0 -0.041314 -0.015219 -1.6066 0.099933 0.072696 0.19422 0.12187 0.080549 0.055865 0.030034 0.12674 -0.0096815 0.15799 0.17838 -0.026102 0.040459 -0.0081745 -0.0077041 0.036006 0.38815 0 0 0 0 0.10762 0.067023 0.057187 0.13978 0.073828
1.7031 -0.0069635 -0.010488 0 -0.04014 0 -0.043737 0 -0.041727 0 -0.032396 -0.027069 -1.5084 0.097782 0.089267 0.1836 0.12822 0.11482 0.054539 0.059484 0.13783 0.013457 0.15546 0.20444 -0.016052 0.055977 -0.01052 -0.013753 0.027626 0.39764 0 0 0 0 0.10939 0.10511 0.08091 0.15066 0.088631
1.707 -0.0044365 -0.0056252 0 -0.020822 0 -0.013779 0 -0.025736 0 -0.010063 -0.052952 -1.4122 0.088901 0.10662 0.16451 0.12879 0.14593 0.050827 0.085184 0.1466 0.032719 0.14486 0.22348 -0.009119 0.053376 -0.019418 -0.018831 0.019826 0.41384 0 0 0 0 0.099864 0.1357 0.10725 0.15113 0.099213
1.7109 -0.0031255 -0.0019755 0 0.0038786 0 0.020698 0 -0.0089959 0 0.011809 -0.078307 -1.2908 0.077947 0.12604 0.13747 0.12601 0.17151 0.042965 0.10629 0.1489 0.045483 0.12862 0.23123 -0.0060955 0.029429 -0.039168 -0.022656 0.014853 0.43078 0 0 0 0 0.083827 0.15179 0.13219 0.13595 0.10519
1.7148 -0.0018441 0.00037863 0 0.020934 0 0.038669 0 -0.0021676 0 0.01811 -0.085005 -1.1443 0.072337 0.14752 0.10915 0.12377 0.18973 0.028234 0.12054 0.14262 0.051786 0.11411 0.22929 -0.0051699 -0.0033406 -0.064865 -0.026608 0.01657 0.4206 0 0 0 0 0.072989 0.15344 0.14869 0.10963 0.10769
1.7188 0.00022292 0.0022047 0 0.022268 0 0.029636 0 -0.008101 0 0.004485 -0.065244 -0.99571 0.073157 0.17009 0.08446 0.12304 0.20074 0.006435 0.12695 0.12939 0.053681 0.10483 0.22181 -0.0041194 -0.032974 -0.089622 -0.031726 0.026628 0.35746 0 0 0 0 0.071976 0.14603 0.15406 0.07977 0.10791
1.7227 0.0027574 0.004069 0 0.0092765 0 0.0020718 0 -0.020222 0 -0.018127 -0.029108 -0.86642 0.07988 0.19311 0.066368 0.12397 0.2045 -0.022046 0.12473 0.11052 0.052677 0.10232 0.21125 -0.0013719 -0.05249 -0.10915 -0.038496 0.046221 0.24685 0 0 0 0 0.082618 0.13337 0.1468 0.0515 0.10663
1.7266 0.0051155 0.0060442 0 -0.0079776 0 -0.022568 0 -0.02769 0 -0.031324 0.0022435 -0.75534 0.090827 0.21591 0.057443 0.12636 0.20132 -0.056073 0.11352 0.087848 0.050643 0.10737 0.20021 0.0046939 -0.055682 -0.11938 -0.047205 0.076084 0.12482 0 0 0 0 0.10539 0.11993 0.12623 0.030211 0.10477
1.7305 0.0075413 0.0082968 0 -0.016635 0 -0.025961 0 -0.022753 0 -0.023401 0.01311 -0.64309 0.1001 0.23782 0.061938 0.12965 0.19204 -0.089602 0.093638 0.065506 0.052475 0.11941 0.19245 0.017307 -0.035673 -0.11553 -0.057214 0.11663 0.023086 0 0 0 0 0.13804 0.11493 0.09295 0.026596 0.10549
1.7344 0.011152 0.0115 0 -0.0089736 0 -0.0060498 0 -0.0052103 0 0.0021547 0.0052752 -0.51395 0.10444 0.25932 0.073177 0.13336 0.18174 -0.11489 0.072557 0.046288 0.060175 0.13216 0.18737 0.033675 -0.0082358 -0.10683 -0.066189 0.159 -0.063336 0 0 0 0 0.17079 0.11926 0.058229 0.036238 0.11069
1.7383 0.016641 0.016337 0 0.012415 0 0.023203 0 0.018015 0 0.030639 -0.004991 -0.37122 0.10445 0.28034 0.088259 0.13756 0.17161 -0.12821 0.053165 0.030329 0.074179 0.1433 0.18376 0.051597 0.018368 -0.098066 -0.073048 0.19895 -0.16847 0 0 0 0 0.2005 0.13189 0.026846 0.056414 0.12111
1.7422 0.023319 0.022669 0 0.03613 0 0.044038 0 0.037053 0 0.048082 -0.0015991 -0.23018 0.10165 0.30039 0.10437 0.14216 0.16208 -0.12703 0.037624 0.017133 0.094183 0.15094 0.18017 0.068526 0.036714 -0.093389 -0.076999 0.23263 -0.31419 0 0 0 0 0.22485 0.15101 0.0027504 0.083862 0.13679
1.7461 0.029742 0.029505 0 0.04976 0 0.04801 0 0.044679 0 0.050362 0.018637 -0.097636 0.10027 0.31751 0.11772 0.14656 0.1518 -0.10828 0.027869 0.0047608 0.11879 0.15278 0.1738 0.079562 0.036569 -0.098002 -0.077142 0.25436 -0.48071 0 0 0 0 0.24167 0.17283 -0.0091206 0.11352 0.15685
1.75 0.035232 0.035894 0 0.048629 0 0.03984 0 0.040702 0 0.042986 0.045629 0.038392 0.1068 0.32627 0.12541 0.14747 0.13397 -0.078343 0.02004 -0.011688 0.14143 0.14833 0.1613 0.078895 0.017119 -0.1107 -0.074716 0.26241 -0.62199 0 0 0 0 0.2521 0.1902 -0.010306 0.13825 0.17492
1.7539 0.040399 0.041661 0 0.038834 0 0.031091 0 0.032546 0 0.034447 0.066038 0.1967 0.12038 0.32357 0.12852 0.14195 0.1039 -0.047497 0.0079842 -0.034082 0.15713 0.13874 0.14276 0.06719 -0.010296 -0.12472 -0.071776 0.26161 -0.70916 0 0 0 0 0.25805 0.20108 -0.0079399 0.15678 0.18552
1.7578 0.045973 0.047038 0 0.032115 0 0.030808 0 0.030751 0 0.030604 0.073242 0.38142 0.13858 0.30678 0.12781 0.12764 0.058237 -0.021515 -0.012703 -0.063034 0.16275 0.12375 0.11823 0.045128 -0.038253 -0.13604 -0.069237 0.25438 -0.75517 0 0 0 0 0.25908 0.20509 -0.0062962 0.1692 0.18505
1.7617 0.051392 0.05172 0 0.036682 0 0.040495 0 0.041518 0 0.0337 0.069562 0.57457 0.15767 0.27378 0.12434 0.10244 -0.005656 -0.0057629 -0.046288 -0.098463 0.15572 0.10294 0.088113 0.014227 -0.058933 -0.14087 -0.067831 0.24338 -0.79646 0 0 0 0 0.25427 0.20268 -0.0096499 0.17632 0.17046
1.7656 0.054997 0.054689 0 0.05127 0 0.055142 0 0.061639 0 0.043494 0.062016 0.75185 0.16587 0.22014 0.11976 0.062313 -0.091904 -0.0084504 -0.10174 -0.13815 0.13115 0.073361 0.053048 -0.0216 -0.058725 -0.13507 -0.067612 0.2312 -0.85564 0 0 0 0 0.23763 0.19603 -0.024847 0.1807 0.13611
1.7695 0.055804 0.055277 0 0.06675 0 0.067303 0 0.080351 0 0.057079 0.05759 0.90616 0.15794 0.1573 0.11594 0.015397 -0.18593 -0.021676 -0.17164 -0.17486 0.097112 0.037962 0.016995 -0.054568 -0.043168 -0.12669 -0.066458 0.2181 -0.92602 0 0 0 0 0.20932 0.18986 -0.047666 0.18646 0.091602
1.7734 0.054801 0.054245 0 0.073336 0 0.071023 0 0.087286 0 0.068247 0.061104 1.0552 0.13508 0.092816 0.11338 -0.032285 -0.27785 -0.038777 -0.24949 -0.20466 0.058835 8.3855e-05 -0.018128 -0.08165 -0.019889 -0.1221 -0.062988 0.20249 -0.98877 0 0 0 0 0.17099 0.18486 -0.073285 0.1945 0.043439
1.7773 0.054097 0.053404 0 0.067485 0 0.064604 0 0.080193 0 0.070033 0.07407 1.2259 0.10014 0.033169 0.11243 -0.075436 -0.35909 -0.053951 -0.32907 -0.22449 0.020725 -0.036506 -0.050764 -0.1008 0.0038751 -0.12646 -0.056196 0.18297 -1.0361 0 0 0 0 0.12485 0.18076 -0.097091 0.20504 -0.0028275
1.7813 0.054746 0.053917 0 0.05373 0 0.051883 0 0.066133 0 0.060589 0.093014 1.4312 0.059562 -0.012654 0.11349 -0.10642 -0.41735 -0.059069 -0.40089 -0.23026 -0.01129 -0.065115 -0.07883 -0.10982 0.017097 -0.14657 -0.044863 0.15723 -1.0728 0 0 0 0 0.075033 0.17569 -0.11192 0.21756 -0.039588
1.7852 0.055674 0.055067 0 0.041114 0 0.040914 0 0.055607 0 0.046899 0.10942 1.6625 0.030588 -0.036048 0.11658 -0.11756 -0.44044 -0.046538 -0.45017 -0.22072 -0.030544 -0.0736 -0.10038 -0.10909 0.0070005 -0.18351 -0.029585 0.12534 -1.1002 0 0 0 0 0.031736 0.16379 -0.10859 0.22882 -0.058797
1.7891 0.054974 0.054933 0 0.037327 0 0.039365 0 0.054997 0 0.040793 0.11416 1.9015 0.020312 -0.044042 0.12056 -0.11472 -0.43807 -0.022673 -0.47685 -0.20331 -0.03938 -0.06213 -0.1173 -0.10329 -0.02022 -0.22479 -0.013546 0.092808 -1.1091 0 0 0 0 -0.00071911 0.14339 -0.090361 0.23617 -0.064584
1.793 0.05209 0.05233 0 0.044186 0 0.04881 0 0.063187 0 0.048977 0.10445 2.1375 0.030455 -0.041291 0.12446 -0.10164 -0.41549 0.0076109 -0.48099 -0.18204 -0.039249 -0.031596 -0.13066 -0.094035 -0.058865 -0.26188 0.0014668 0.063778 -1.0916 0 0 0 0 -0.021036 0.11422 -0.05976 0.23786 -0.05946
1.7969 0.048387 0.04793 0 0.056587 0 0.062442 0 0.073604 0 0.065979 0.087143 2.3719 0.060427 -0.033327 0.12714 -0.082801 -0.37904 0.038469 -0.46402 -0.16115 -0.032153 0.015398 -0.14179 -0.082804 -0.10168 -0.28602 0.01375 0.042589 -1.0534 0 0 0 0 -0.029146 0.076961 -0.020445 0.23232 -0.046615
1.8008 0.045479 0.043417 0 0.065375 0 0.06905 0 0.078632 0 0.077445 0.073844 2.6095 0.10428 -0.030361 0.12535 -0.066191 -0.33854 0.057414 -0.42809 -0.14826 -0.021227 0.071225 -0.15321 -0.070749 -0.13242 -0.2797 0.020423 0.03879 -1.0061 0 0 0 0 -0.026881 0.035039 0.019425 0.21571 -0.031176
1.8047 0.043299 0.03972 0 0.062875 0 0.060963 0 0.073286 0 0.071645 0.071516 2.8497 0.14258 -0.037968 0.11696 -0.05697 -0.30317 0.057932 -0.38585 -0.1462 -0.011015 0.11869 -0.16705 -0.058879 -0.14044 -0.24417 0.022332 0.052394 -0.94793 0 0 0 0 -0.023722 -0.0020758 0.049104 0.18943 -0.018506
1.8086 0.040166 0.036292 0 0.04815 0 0.039877 0 0.057407 0 0.049007 0.07699 3.0894 0.16659 -0.053381 0.10182 -0.053736 -0.27277 0.041556 -0.34285 -0.15329 -0.0025876 0.15037 -0.18269 -0.048004 -0.12691 -0.18837 0.021062 0.079226 -0.85999 0 0 0 0 -0.023594 -0.029489 0.064896 0.15563 -0.0091661
1.8125 0.034735 0.032075 0 0.028303 0 0.015924 0 0.036524 0 0.021378 0.080236 3.3318 0.17167 -0.072741 0.080139 -0.054328 -0.2457 0.010325 -0.30162 -0.16761 0.0036868 0.16218 -0.19861 -0.039099 -0.094385 -0.11998 0.017689 0.11567 -0.72922 0 0 0 0 -0.028065 -0.043919 0.064549 0.11607 -0.0030078
1.8164 0.027553 0.026826 0 0.014013 0 0.00083956 0 0.020144 0 0.002434 0.07281 3.5881 0.15453 -0.089395 0.052638 -0.054873 -0.21833 -0.032028 -0.2636 -0.18596 0.0078559 0.15106 -0.2119 -0.033698 -0.04806 -0.049641 0.013449 0.15658 -0.5714 0 0 0 0 -0.03753 -0.042029 0.046179 0.073135 0.00080859
1.8203 0.020435 0.021239 0 0.011824 0 0.0004492 0 0.016297 0 -0.0018144 0.053675 3.8668 0.12052 -0.086954 0.023678 -0.046506 -0.18248 -0.074994 -0.22541 -0.19925 0.01071 0.12192 -0.21221 -0.035386 -0.0037601 0.0014643 0.0096253 0.19047 -0.4236 0 0 0 0 -0.046603 -0.022096 0.010795 0.034069 0.0042513
1.8242 0.014487 0.015929 0 0.019029 0 0.011491 0 0.024735 0 0.0048541 0.02851 4.1607 0.087297 -0.06315 -0.00071426 -0.028194 -0.13879 -0.10985 -0.18223 -0.20148 0.013255 0.093246 -0.19502 -0.042828 0.026834 0.028824 0.0060946 0.21198 -0.30936 0 0 0 0 -0.048882 0.0058716 -0.02991 0.0049008 0.0079503
1.8281 0.0090949 0.010693 0 0.025596 0 0.024058 0 0.034804 0 0.013658 0.0052015 4.4493 0.062444 -0.018328 -0.017154 -0.00063413 -0.089931 -0.13326 -0.13207 -0.18914 0.015676 0.073935 -0.15665 -0.054691 0.039852 0.031611 0.0024931 0.21882 -0.21558 0 0 0 0 -0.041453 0.037713 -0.070437 -0.01016 0.011342
1.832 0.0029466 0.0049629 0 0.021894 0 0.027465 0 0.032055 0 0.01682 -0.0099024 4.7156 0.052042 0.045195 -0.022732 0.034563 -0.039659 -0.1429 -0.073989 -0.15947 0.018149 0.07162 -0.094519 -0.069041 0.033351 0.010854 -0.0015429 0.20972 -0.10941 0 0 0 0 -0.02238 0.069561 -0.1055 -0.0074633 0.01369
1.8359 -0.0042737 -0.0013066 0 0.0059324 0 0.016215 0 0.0098735 0 0.010657 -0.013875 4.9621 0.063077 0.12103 -0.012154 0.073563 0.0028836 -0.13541 -0.0087447 -0.10661 0.021072 0.097286 -0.0031315 -0.081168 0.0065619 -0.031066 -0.0065407 0.18255 0.023454 0 0 0 0 0.01036 0.096584 -0.12623 0.020752 0.013164
1.8398 -0.011571 -0.00763 0 -0.015728 0 -0.0067254 0 -0.023762 0 -0.0039436 -0.0088448 5.209 0.08723 0.19145 0.012296 0.10939 0.029052 -0.1155 0.053554 -0.034362 0.025757 0.14496 0.10775 -0.084648 -0.027612 -0.080292 -0.012035 0.14459 0.16462 0 0 0 0 0.049696 0.11798 -0.12935 0.071018 0.0094854
1.8438 -0.017971 -0.013941 0 -0.033545 0 -0.03115 0 -0.051387 0 -0.021983 -0.0030404 5.4749 0.11398 0.24761 0.045068 0.13999 0.040011 -0.088501 0.1047 0.050474 0.033417 0.20244 0.22573 -0.078188 -0.059213 -0.12844 -0.017266 0.1033 0.29001 0 0 0 0 0.089051 0.13609 -0.11823 0.13447 0.0042444
1.8477 -0.023784 -0.021144 0 -0.041819 0 -0.045421 0 -0.059497 0 -0.036088 -0.0079408 5.76 0.13719 0.28477 0.082605 0.16464 0.037864 -0.057229 0.13878 0.14397 0.04511 0.26201 0.34254 -0.061497 -0.082492 -0.17126 -0.021771 0.063593 0.40435 0 0 0 0 0.12453 0.1523 -0.095105 0.20504 -0.0012202
1.8516 -0.030279 -0.030267 0 -0.041426 0 -0.044162 0 -0.048839 0 -0.040723 -0.030324 6.0467 0.15103 0.29973 0.12091 0.18336 0.026472 -0.024511 0.15023 0.24181 0.061878 0.31554 0.4494 -0.035227 -0.092349 -0.20535 -0.025125 0.030618 0.53795 0 0 0 0 0.15248 0.16813 -0.063084 0.27567 -0.0052884
1.8555 -0.03826 -0.04103 0 -0.037633 0 -0.032726 0 -0.03292 0 -0.037093 -0.064638 6.3168 0.14901 0.28953 0.15183 0.19643 0.017593 0.0045839 0.12828 0.33584 0.085631 0.35078 0.52793 -0.0029782 -0.080874 -0.22609 -0.027163 0.016429 0.70635 0 0 0 0 0.16688 0.18404 -0.028422 0.33032 -0.0045718
1.8594 -0.047303 -0.051636 0 -0.036265 0 -0.02437 0 -0.026959 0 -0.033896 -0.094082 6.5667 0.14102 0.27078 0.17346 0.20645 0.020387 0.027586 0.089242 0.42159 0.11208 0.37484 0.58263 0.027067 -0.057496 -0.239 -0.029244 0.019497 0.88117 0 0 0 0 0.17214 0.19765 0.0020837 0.36554 -0.00013086
1.8633 -0.056422 -0.060282 0 -0.041356 0 -0.031149 0 -0.037474 0 -0.041223 -0.10238 6.8064 0.13271 0.24981 0.18503 0.21287 0.037316 0.042948 0.041309 0.49708 0.13871 0.39342 0.61625 0.052121 -0.026388 -0.24587 -0.031992 0.039256 1.0119 0 0 0 0 0.1694 0.20661 0.026425 0.38019 0.0071401
1.8672 -0.0651 -0.066828 0 -0.054399 0 -0.054996 0 -0.060294 0 -0.06168 -0.08729 7.0452 0.12936 0.23205 0.18638 0.21492 0.069254 0.049573 -0.0070885 0.56096 0.16297 0.41254 0.63273 0.0703 0.008141 -0.24842 -0.035823 0.074032 1.0783 0 0 0 0 0.15971 0.20887 0.043344 0.37451 0.016249
1.8711 -0.073297 -0.072684 0 -0.073711 0 -0.085976 0 -0.085873 0 -0.08696 -0.063545 7.2824 0.13873 0.22386 0.17697 0.21014 0.11584 0.045512 -0.042788 0.61072 0.18067 0.44215 0.63821 0.080045 0.039867 -0.24838 -0.040986 0.12093 1.1155 0 0 0 0 0.14324 0.20092 0.051683 0.34904 0.025782
1.875 -0.080624 -0.078993 0 -0.093907 0 -0.10919 0 -0.10535 0 -0.10396 -0.051658 7.5092 0.16366 0.22604 0.16033 0.19783 0.16832 0.033617 -0.05392 0.6481 0.18912 0.48932 0.64516 0.085086 0.061563 -0.24802 -0.045956 0.16887 1.1794 0 0 0 0 0.12099 0.1837 0.054153 0.3132 0.03494
1.8789 -0.08614 -0.085238 0 -0.10739 0 -0.11486 0 -0.11327 0 -0.10548 -0.062371 7.7191 0.19843 0.23342 0.14116 0.18177 0.21972 0.019976 -0.043921 0.678 0.19093 0.54862 0.65892 0.089878 0.072253 -0.24825 -0.049059 0.20954 1.2916 0 0 0 0 0.09545 0.1631 0.054119 0.27615 0.04475
1.8828 -0.089445 -0.089948 0 -0.10871 0 -0.10411 0 -0.10846 0 -0.095676 -0.090114 7.9123 0.23964 0.2431 0.12203 0.16497 0.26742 0.0085652 -0.015432 0.70259 0.18793 0.61543 0.68112 0.096247 0.071115 -0.24923 -0.049238 0.23844 1.4218 0 0 0 0 0.068582 0.14317 0.05271 0.24227 0.056321
1.8867 -0.091781 -0.092686 0 -0.099147 0 -0.087013 0 -0.09519 0 -0.085739 -0.11972 8.0914 0.28349 0.25211 0.1055 0.15097 0.30974 0.0034622 0.02742 0.72403 0.18241 0.68394 0.71212 0.10552 0.057939 -0.25093 -0.045593 0.25188 1.5262 0 0 0 0 0.042739 0.12823 0.05073 0.21538 0.070877
1.8906 -0.095417 -0.094901 0 -0.08715 0 -0.075707 0 -0.083421 0 -0.084379 -0.13839 8.2544 0.32384 0.25669 0.096759 0.14807 0.34669 0.012989 0.07679 0.7449 0.17895 0.74099 0.75008 0.11743 0.031291 -0.25231 -0.036807 0.24373 1.5944 0 0 0 0 0.025034 0.12756 0.04755 0.20136 0.090892
1.8945 -0.1015 -0.098525 0 -0.083129 0 -0.077915 0 -0.084356 0 -0.092316 -0.14225 8.3971 0.35837 0.25871 0.095752 0.1562 0.38298 0.034023 0.12241 0.7667 0.17975 0.78235 0.78774 0.12786 -0.0013489 -0.25179 -0.025852 0.22384 1.6511 0 0 0 0 0.018527 0.13973 0.042172 0.19666 0.11384
1.8984 -0.10868 -0.10392 0 -0.092148 0 -0.093934 0 -0.10228 0 -0.10453 -0.13461 8.52 0.38679 0.26061 0.10153 0.17294 0.41983 0.062579 0.16207 0.78914 0.1844 0.80908 0.82265 0.13479 -0.035996 -0.24863 -0.014544 0.19776 1.7182 0 0 0 0 0.023413 0.16185 0.034343 0.19893 0.13719
1.9023 -0.11434 -0.10966 0 -0.11044 0 -0.11721 0 -0.12945 0 -0.11602 -0.12166 8.632 0.40873 0.26458 0.11288 0.19553 0.45743 0.094628 0.19485 0.81168 0.19206 0.823 0.85334 0.13698 -0.069264 -0.24237 -0.0043067 0.16984 1.7863 0 0 0 0 0.038977 0.19082 0.024162 0.20624 0.15854
1.9063 -0.11741 -0.1144 0 -0.1285 0 -0.13739 0 -0.15032 0 -0.1247 -0.11049 8.742 0.42312 0.27394 0.12779 0.21925 0.49447 0.12381 0.22089 0.83308 0.20093 0.82752 0.87888 0.13337 -0.096552 -0.23256 0.0031085 0.1451 1.8331 0 0 0 0 0.063217 0.22176 0.012203 0.21626 0.17411
1.9102 -0.1197 -0.11869 0 -0.13798 0 -0.14519 0 -0.15338 0 -0.12988 -0.10847 8.849 0.428 0.2914 0.141 0.23606 0.52552 0.14064 0.24353 0.85113 0.20722 0.83056 0.90104 0.12626 -0.11269 -0.2204 0.0069293 0.12715 1.8616 0 0 0 0 0.0873 0.24597 0.0010524 0.22535 0.17968
1.9141 -0.12412 -0.12421 0 -0.13701 0 -0.13789 0 -0.14032 0 -0.13073 -0.11994 8.9407 0.42494 0.31377 0.14954 0.24522 0.54846 0.14569 0.26543 0.86597 0.21007 0.83614 0.92251 0.11972 -0.11986 -0.20833 0.0090745 0.1132 1.9054 0 0 0 0 0.10415 0.26152 -0.0077333 0.23189 0.17775
1.918 -0.13148 -0.13141 0 -0.13031 0 -0.12213 0 -0.12426 0 -0.12764 -0.14112 9.0043 0.41465 0.33873 0.15239 0.24776 0.56247 0.14047 0.28654 0.87801 0.20967 0.8446 0.9439 0.11551 -0.11946 -0.1976 0.010608 0.10153 1.9894 0 0 0 0 0.11079 0.26834 -0.013762 0.23532 0.17002
1.9219 -0.13929 -0.13808 0 -0.12523 0 -0.11079 0 -0.11863 0 -0.1246 -0.15981 9.0391 0.39835 0.36358 0.14915 0.24563 0.56751 0.12761 0.30628 0.88796 0.20671 0.8554 0.96541 0.11497 -0.11344 -0.18934 0.012574 0.090383 2.0919 0 0 0 0 0.10533 0.26729 -0.017021 0.2354 0.15865
1.9258 -0.14389 -0.14104 0 -0.12684 0 -0.11434 0 -0.12701 0 -0.12764 -0.16358 9.0567 0.37953 0.38242 0.14051 0.24414 0.5646 0.11351 0.32125 0.89788 0.20336 0.86549 0.98566 0.11923 -0.10534 -0.18538 0.016277 0.078086 2.1583 0 0 0 0 0.086653 0.26116 -0.018439 0.23229 0.14783
1.9297 -0.14367 -0.13919 0 -0.13498 0 -0.13245 0 -0.14228 0 -0.13896 -0.15078 9.0674 0.3657 0.39214 0.13199 0.24829 0.56055 0.10595 0.32971 0.91058 0.20254 0.87204 1.003 0.12539 -0.099377 -0.18503 0.020928 0.066605 2.1574 0 0 0 0 0.064347 0.25628 -0.020481 0.22892 0.14128
1.9336 -0.14012 -0.1348 0 -0.14453 0 -0.15313 0 -0.1541 0 -0.15268 -0.13344 9.0676 0.3603 0.39307 0.12646 0.2576 0.55849 0.10606 0.33246 0.92677 0.20469 0.87574 1.0173 0.13189 -0.095864 -0.18765 0.02532 0.058667 2.1161 0 0 0 0 0.044369 0.25453 -0.023517 0.22725 0.13936
1.9375 -0.13586 -0.13147 0 -0.1485 0 -0.16125 0 -0.15654 0 -0.15794 -0.12779 9.0421 0.36528 0.38585 0.12555 0.27056 0.55997 0.1135 0.33044 0.94657 0.20968 0.87783 1.0291 0.13811 -0.094203 -0.19305 0.028538 0.056507 2.0921 0 0 0 0 0.030359 0.25642 -0.027126 0.22858 0.14192
1.9414 -0.13216 -0.13089 0 -0.1427 0 -0.15016 0 -0.14994 0 -0.14827 -0.14017 8.9787 0.38218 0.37173 0.13054 0.28396 0.56605 0.1264 0.32527 0.9696 0.21676 0.88068 1.0395 0.14395 -0.092735 -0.2013 0.029471 0.062953 2.1127 0 0 0 0 0.025776 0.2615 -0.030025 0.23435 0.14825
1.9453 -0.12834 -0.13159 0 -0.12935 0 -0.12707 0 -0.13829 0 -0.12849 -0.16161 8.8812 0.40792 0.35509 0.13979 0.28919 0.57511 0.13698 0.3202 0.99263 0.22282 0.88919 1.0511 0.15172 -0.086083 -0.21309 0.027258 0.080359 2.1476 0 0 0 0 0.030645 0.26541 -0.027484 0.24498 0.15577
1.9492 -0.12344 -0.13062 0 -0.11635 0 -0.10754 0 -0.1266 0 -0.11199 -0.17595 8.7652 0.43228 0.34091 0.14775 0.28449 0.58309 0.13989 0.31578 1.0119 0.22565 0.90228 1.0645 0.16273 -0.072635 -0.22688 0.023739 0.10261 2.145 0 0 0 0 0.036642 0.26444 -0.018295 0.25666 0.16169
1.9531 -0.11761 -0.12623 0 -0.11189 0 -0.10346 0 -0.11983 0 -0.1097 -0.17334 8.6436 0.4499 0.33095 0.1517 0.27043 0.58812 0.13354 0.31047 1.0256 0.22452 0.91754 1.0781 0.17692 -0.052252 -0.24135 0.019894 0.12636 2.0859 0 0 0 0 0.039533 0.25728 -0.0024636 0.26717 0.16484
1.957 -0.11182 -0.11878 0 -0.11752 0 -0.11429 0 -0.12134 0 -0.12066 -0.15693 8.5151 0.45606 0.32639 0.14948 0.24868 0.58854 0.11752 0.3022 1.0322 0.21916 0.93178 1.0901 0.19359 -0.025575 -0.25487 0.016626 0.14826 1.9974 0 0 0 0 0.035689 0.24341 0.019246 0.27447 0.16423
1.9609 -0.10642 -0.10957 0 -0.12594 0 -0.12802 0 -0.12958 0 -0.13254 -0.1381 8.3681 0.44312 0.328 0.13862 0.22417 0.58157 0.093064 0.28521 1.0293 0.20984 0.93693 1.0943 0.20969 0.0049562 -0.26338 0.015054 0.1629 1.9126 0 0 0 0 0.020524 0.22336 0.044122 0.27555 0.15801
1.9648 -0.10078 -0.099545 0 -0.12593 0 -0.13053 0 -0.13652 0 -0.13166 -0.12671 8.1953 0.41381 0.33165 0.12367 0.20606 0.5667 0.068834 0.25632 1.0202 0.2 0.92589 1.0851 0.21938 0.032388 -0.2635 0.014583 0.16856 1.8309 0 0 0 0 -0.0011733 0.20367 0.065433 0.27239 0.14636
1.9688 -0.09426 -0.089396 0 -0.11137 0 -0.11576 0 -0.13196 0 -0.11373 -0.12518 8.0018 0.37528 0.33374 0.11019 0.19706 0.54417 0.050209 0.21853 1.008 0.19195 0.8994 1.0633 0.22083 0.053191 -0.25618 0.014013 0.16705 1.7254 0 0 0 0 -0.021901 0.18902 0.08045 0.26943 0.13051
1.9727 -0.087309 -0.080288 0 -0.086503 0 -0.089302 0 -0.11208 0 -0.086649 -0.12925 7.7999 0.33207 0.3322 0.1019 0.19787 0.51315 0.040208 0.1751 0.99446 0.18693 0.85847 1.0302 0.21348 0.065349 -0.24289 0.012604 0.15909 1.5837 0 0 0 0 -0.036158 0.18238 0.088067 0.27014 0.11127
1.9766 -0.080968 -0.073717 0 -0.062995 0 -0.063709 0 -0.084543 0 -0.063923 -0.13173 7.5952 0.28922 0.32515 0.10255 0.20799 0.4726 0.041215 0.13069 0.98076 0.18591 0.80544 0.98825 0.19762 0.067408 -0.22609 0.0096502 0.1455 1.4289 0 0 0 0 -0.038077 0.18636 0.087977 0.27838 0.089681
1.9805 -0.075521 -0.070113 0 -0.051203 0 -0.049725 0 -0.063932 0 -0.054749 -0.12558 7.3813 0.2551 0.311 0.1176 0.22285 0.4181 0.05552 0.099135 0.96494 0.18925 0.74609 0.94546 0.17656 0.057703 -0.21402 0.0048776 0.12448 1.2933 0 0 0 0 -0.01672 0.20455 0.081748 0.30114 0.068531
1.9844 -0.070071 -0.067861 0 -0.05301 0 -0.049742 0 -0.060213 0 -0.05834 -0.10657 7.1473 0.22891 0.29523 0.13887 0.2341 0.35565 0.074234 0.084697 0.94236 0.19284 0.68857 0.90901 0.15734 0.043303 -0.21113 0.00033566 0.09719 1.1782 0 0 0 0 0.018578 0.22852 0.074817 0.33122 0.050535
1.9883 -0.063793 -0.064264 0 -0.061652 0 -0.057466 0 -0.07021 0 -0.065826 -0.076429 6.8908 0.20915 0.28077 0.16114 0.23887 0.28885 0.093118 0.087968 0.90858 0.1943 0.63412 0.87949 0.14164 0.026714 -0.21766 -0.0028814 0.063879 1.0511 0 0 0 0 0.061823 0.25389 0.067747 0.36276 0.036814
1.9922 -0.057321 -0.057821 0 -0.067486 0 -0.063162 0 -0.079998 0 -0.067275 -0.044161 6.6216 0.1939 0.27025 0.17908 0.23517 0.22192 0.10811 0.10774 0.85947 0.19142 0.58286 0.85571 0.13013 0.010108 -0.23218 -0.0039516 0.025649 0.8865 0 0 0 0 0.10637 0.27633 0.060165 0.38928 0.028045
1.9961 -0.052298 -0.049523 0 -0.064262 0 -0.060307 0 -0.076083 0 -0.058444 -0.02187 6.3528 0.17984 0.26725 0.18364 0.22107 0.16272 0.11289 0.14017 0.78699 0.18054 0.53262 0.83194 0.12152 -0.0041789 -0.24946 -0.0020336 -0.014247 0.69996 0 0 0 0 0.14066 0.28887 0.048789 0.39836 0.024902
2 -0.049322 -0.041798 0 -0.051636 0 -0.049037 0 -0.05555 0 -0.042842 -0.016163 6.088 0.16262 0.27081 0.1687 0.19977 0.12058 0.10318 0.17071 0.68997 0.16059 0.47772 0.79329 0.10934 -0.015511 -0.255 0.0010508 -0.045108 0.53551 0 0 0 0 0.1525 0.28628 0.026901 0.37871 0.024965
2.0039 -0.046661 -0.03619 0 -0.033879 0 -0.034603 0 -0.027182 0 -0.028202 -0.022179 5.8189 0.14203 0.27544 0.13926 0.17552 0.094792 0.081722 0.1903 0.57817 0.13521 0.41762 0.73383 0.090809 -0.024976 -0.24229 0.0026948 -0.060313 0.41951 0 0 0 0 0.14361 0.27124 -0.0058096 0.33513 0.025536
2.0078 -0.04159 -0.032196 0 -0.01725 0 -0.022814 0 -0.0040746 0 -0.020314 -0.026857 5.5344 0.11883 0.27708 0.099116 0.14992 0.084209 0.050276 0.19466 0.45817 0.107 0.35398 0.65112 0.065818 -0.032928 -0.20869 0.0013505 -0.055823 0.33545 0 0 0 0 0.11585 0.24533 -0.047867 0.27177 0.02563
2.0117 -0.03325 -0.028273 0 -0.0075248 0 -0.016362 0 0.0052481 0 -0.018996 -0.019501 5.2337 0.094431 0.27142 0.053225 0.12421 0.086325 0.011364 0.18098 0.33769 0.079078 0.28977 0.54482 0.035523 -0.039651 -0.1536 -0.0043261 -0.028867 0.24672 0 0 0 0 0.072755 0.21084 -0.09622 0.19481 0.024619
2.0156 -0.024036 -0.023744 0 -0.0076182 0 -0.014468 0 0.0010005 0 -0.019269 -7.1442e-05 4.9287 0.073894 0.2491 0.013023 0.098703 0.094399 -0.028657 0.14668 0.23498 0.058732 0.2374 0.42021 0.0080242 -0.044254 -0.082357 -0.015788 0.022724 0.13824 0 0 0 0 0.022846 0.17173 -0.13801 0.11995 0.023541
2.0195 -0.017868 -0.019619 0 -0.015697 0 -0.015032 0 -0.0095732 0 -0.016536 0.022336 4.6341 0.06114 0.21356 -0.013889 0.072984 0.09738 -0.060607 0.10509 0.1578 0.048093 0.205 0.30097 -0.0068355 -0.04632 -0.017947 -0.028704 0.078756 0.028978 0 0 0 0 -0.020674 0.13418 -0.16027 0.062493 0.02494
2.0234 -0.017018 -0.017741 0 -0.025602 0 -0.016621 0 -0.017207 0 -0.011042 0.038346 4.3541 0.05784 0.16894 -0.025815 0.047607 0.09188 -0.079763 0.062173 0.10803 0.046671 0.19494 0.19929 -0.0057709 -0.045793 0.027669 -0.040168 0.12722 -0.052597 0 0 0 0 -0.05345 0.10014 -0.15858 0.027017 0.029567
2.0273 -0.020588 -0.019404 0 -0.030706 0 -0.018683 0 -0.015989 0 -0.0075069 0.045092 4.0791 0.065078 0.11948 -0.022128 0.023563 0.076123 -0.082437 0.022038 0.086519 0.053378 0.20783 0.1246 0.012401 -0.0429 0.045534 -0.047826 0.15846 -0.094108 0 0 0 0 -0.07281 0.070964 -0.13119 0.015981 0.03737
2.0313 -0.025858 -0.024668 0 -0.028992 0 -0.020933 0 -0.0068894 0 -0.010443 0.045179 3.7941 0.084252 0.071984 -0.0026484 0.0032107 0.049232 -0.063432 -0.011432 0.094475 0.065969 0.24313 0.089128 0.047217 -0.038319 0.024475 -0.048563 0.15967 -0.095817 0 0 0 0 -0.076373 0.048183 -0.078101 0.031369 0.047176
2.0352 -0.030706 -0.032457 0 -0.024838 0 -0.023532 0 0.002615 0 -0.019843 0.041357 3.4917 0.11272 0.037665 0.02736 -0.0086152 0.016494 -0.023232 -0.03905 0.12602 0.078033 0.28871 0.096417 0.086283 -0.034766 -0.033857 -0.041541 0.12652 -0.052703 0 0 0 0 -0.067293 0.032956 -0.015778 0.066389 0.05301
2.0391 -0.034576 -0.040816 0 -0.025186 0 -0.027925 0 0.0036411 0 -0.031374 0.03422 3.1768 0.14335 0.018245 0.060048 -0.011757 -0.014931 0.025588 -0.065693 0.16879 0.086127 0.33023 0.12838 0.11682 -0.033845 -0.10602 -0.031416 0.077747 0.042885 0 0 0 0 -0.053066 0.024396 0.036086 0.1087 0.051386
2.043 -0.037557 -0.047244 0 -0.033105 0 -0.036338 0 -0.0069977 0 -0.040394 0.02466 2.8593 0.17219 0.014628 0.092252 -0.0061843 -0.04172 0.075463 -0.092918 0.21874 0.089865 0.36156 0.1777 0.13358 -0.035914 -0.17907 -0.020998 0.024862 0.17561 0 0 0 0 -0.036015 0.023526 0.068005 0.15412 0.041364
2.0469 -0.039376 -0.049584 0 -0.044678 0 -0.048965 0 -0.023506 0 -0.045296 0.015729 2.5433 0.19543 0.026835 0.12122 0.0075458 -0.061017 0.11848 -0.12147 0.27247 0.089837 0.37809 0.23725 0.13314 -0.040858 -0.24009 -0.013115 -0.020093 0.29783 0 0 0 0 -0.01783 0.031523 0.072594 0.19923 0.023181
2.0508 -0.039808 -0.047432 0 -0.052222 0 -0.061252 0 -0.035501 0 -0.046982 0.0095177 2.2217 0.20603 0.056322 0.14292 0.028237 -0.067781 0.13892 -0.14757 0.32777 0.090506 0.37566 0.30123 0.11496 -0.046815 -0.26682 -0.012374 -0.035317 0.36512 0 0 0 0 0.0022222 0.0534 0.041415 0.24131 0.0014464
2.0547 -0.039808 -0.042913 0 -0.050779 0 -0.065178 0 -0.037049 0 -0.046084 0.0025049 1.8831 0.20512 0.09638 0.15719 0.050568 -0.062632 0.13472 -0.16138 0.38317 0.098973 0.36638 0.36839 0.096012 -0.04932 -0.26046 -0.017337 -0.020409 0.38731 0 0 0 0 0.026822 0.087306 -0.0049284 0.27946 -0.011398
2.0586 -0.041428 -0.039637 0 -0.041941 0 -0.055398 0 -0.032055 0 -0.042133 -0.013147 1.524 0.19627 0.14352 0.16428 0.072531 -0.045459 0.11134 -0.15636 0.43744 0.11727 0.35884 0.4404 0.0864 -0.046279 -0.23024 -0.024784 0.014926 0.4328 0 0 0 0 0.056741 0.12946 -0.050547 0.31125 -0.0092845
2.0625 -0.046015 -0.040263 0 -0.032098 0 -0.035617 0 -0.030547 0 -0.035991 -0.041127 1.1544 0.18241 0.19543 0.16394 0.09328 -0.015018 0.074038 -0.12747 0.4889 0.14573 0.35866 0.51791 0.092124 -0.036493 -0.18358 -0.032056 0.062037 0.5667 0 0 0 0 0.091669 0.17608 -0.084544 0.33314 0.011074
2.0664 -0.052419 -0.044725 0 -0.027627 0 -0.018607 0 -0.039321 0 -0.032106 -0.073951 0.79025 0.16755 0.24959 0.15548 0.11254 0.031329 0.030777 -0.068692 0.53472 0.18325 0.37161 0.60093 0.11852 -0.019012 -0.13032 -0.035614 0.10862 0.78073 0 0 0 0 0.13015 0.22139 -0.094902 0.33901 0.05201
2.0703 -0.057385 -0.050677 0 -0.031453 0 -0.017979 0 -0.056159 0 -0.036396 -0.096793 0.43977 0.15821 0.29895 0.13814 0.13187 0.098276 -0.0012341 0.022273 0.56783 0.22007 0.39956 0.68026 0.16138 0.0040846 -0.086147 -0.031 0.13365 0.99209 0 0 0 0 0.16349 0.25073 -0.073677 0.31554 0.10503
2.0742 -0.058066 -0.055564 0 -0.042736 0 -0.037435 0 -0.072916 0 -0.050488 -0.10055 0.09408 0.15447 0.33737 0.11686 0.15254 0.17671 -0.016339 0.12475 0.58938 0.24557 0.43128 0.74425 0.20188 0.026229 -0.053996 -0.021393 0.13765 1.1188 0 0 0 0 0.18439 0.25957 -0.039911 0.26948 0.15014
2.0781 -0.054379 -0.058183 0 -0.057953 0 -0.066559 0 -0.08332 0 -0.068083 -0.09141 -0.26687 0.15503 0.36008 0.094629 0.17442 0.26024 -0.014106 0.22705 0.60078 0.25468 0.46075 0.7858 0.23071 0.043845 -0.032948 -0.0093878 0.1243 1.1544 0 0 0 0 0.18886 0.24601 -0.0043277 0.20679 0.17675
2.082 -0.048989 -0.058502 0 -0.071633 0 -0.087335 0 -0.086966 0 -0.078284 -0.086195 -0.65813 0.15799 0.363 0.074697 0.19693 0.34129 0.0039313 0.3173 0.60451 0.24394 0.48252 0.79961 0.24025 0.053672 -0.020977 0.0021129 0.099222 1.1629 0 0 0 0 0.1742 0.21001 0.022763 0.13575 0.17611
2.0859 -0.045114 -0.056624 0 -0.077471 0 -0.08672 0 -0.086339 0 -0.073975 -0.097103 -1.0769 0.15922 0.33795 0.063638 0.21746 0.40288 0.032127 0.37331 0.60692 0.20967 0.4889 0.77833 0.22131 0.050008 -0.013835 0.007609 0.074706 1.202 0 0 0 0 0.137 0.15362 0.025943 0.076321 0.13581
2.0898 -0.044225 -0.052626 0 -0.071385 0 -0.065583 0 -0.08216 0 -0.057884 -0.12055 -1.505 0.15562 0.29252 0.065132 0.23173 0.43053 0.055661 0.38577 0.61864 0.16548 0.48352 0.73933 0.18692 0.033687 -0.0060187 0.0046606 0.064768 1.2612 0 0 0 0 0.089399 0.095436 0.0071971 0.052947 0.071017
2.0938 -0.045477 -0.047444 0 -0.055303 0 -0.037519 0 -0.07365 0 -0.04068 -0.14078 -1.9247 0.149 0.23982 0.076959 0.23808 0.42533 0.068448 0.36198 0.64212 0.12424 0.47439 0.70117 0.15289 0.0090201 0.002271 -0.0042833 0.069858 1.2817 0 0 0 0 0.043374 0.048875 -0.020877 0.068966 0.0027815
2.0977 -0.046809 -0.043222 0 -0.037769 0 -0.019165 0 -0.063033 0 -0.03281 -0.14383 -2.3339 0.14169 0.1896 0.096831 0.23527 0.38945 0.068078 0.30726 0.67691 0.093926 0.46679 0.67533 0.12907 -0.021072 0.0095056 -0.016995 0.088232 1.2284 0 0 0 0 0.0067631 0.022438 -0.049136 0.12349 -0.054481
2.1016 -0.046404 -0.041944 0 -0.028935 0 -0.019538 0 -0.057046 0 -0.037207 -0.1279 -2.7467 0.13701 0.15298 0.12129 0.22239 0.32785 0.053791 0.22937 0.72051 0.082215 0.46632 0.6729 0.12509 -0.053098 0.013142 -0.030452 0.11588 1.1283 0 0 0 0 -0.012588 0.023907 -0.06718 0.21133 -0.085521
2.1055 -0.043495 -0.04342 0 -0.032994 0 -0.035425 0 -0.061204 0 -0.048357 -0.10168 -3.1787 0.14316 0.15259 0.14037 0.19768 0.25722 0.029723 0.14586 0.75749 0.098322 0.47945 0.70429 0.15063 -0.079368 0.005932 -0.038107 0.14096 1.0325 0 0 0 0 -0.0024258 0.063576 -0.058643 0.30659 -0.06594
2.1094 -0.038485 -0.044997 0 -0.044543 0 -0.054655 0 -0.072067 0 -0.05706 -0.07521 -3.6309 0.15781 0.1794 0.14838 0.16783 0.20012 0.0079389 0.075644 0.77239 0.12536 0.49659 0.74268 0.18494 -0.096448 -0.010327 -0.039501 0.15628 0.95188 0 0 0 0 0.023803 0.11882 -0.034608 0.37392 -0.018121
2.1133 -0.032667 -0.043785 0 -0.052613 0 -0.064018 0 -0.077208 0 -0.056127 -0.05368 -4.089 0.17723 0.22547 0.14385 0.13575 0.16389 -0.0074284 0.02528 0.75733 0.1538 0.51032 0.77042 0.21605 -0.10251 -0.033698 -0.035735 0.16144 0.84577 0 0 0 0 0.058534 0.17752 -0.0036889 0.39915 0.043364
2.1172 -0.027587 -0.039293 0 -0.04917 0 -0.056805 0 -0.065366 0 -0.043453 -0.038438 -4.537 0.19663 0.28085 0.12672 0.10442 0.15269 -0.013587 -0.00084991 0.70707 0.17452 0.51325 0.77072 0.23307 -0.096375 -0.061556 -0.028496 0.15753 0.67814 0 0 0 0 0.093973 0.22772 0.025182 0.37323 0.10327
2.1211 -0.024174 -0.033708 0 -0.034849 0 -0.036175 0 -0.03771 0 -0.022475 -0.029837 -4.9738 0.20579 0.32658 0.098644 0.078681 0.16835 -0.008453 0.0021761 0.61497 0.17366 0.4923 0.71595 0.22041 -0.075927 -0.088824 -0.021307 0.14867 0.47147 0 0 0 0 0.11792 0.25053 0.037431 0.28791 0.13662
2.125 -0.022186 -0.029513 0 -0.01758 0 -0.013012 0 -0.0084571 0 -0.0012069 -0.026415 -5.4138 0.19311 0.33844 0.070169 0.06353 0.19211 0.0021152 0.024426 0.49763 0.14675 0.4417 0.60039 0.17926 -0.045454 -0.10773 -0.019025 0.14395 0.29246 0 0 0 0 0.12129 0.23548 0.025702 0.17375 0.12648
2.1289 -0.020626 -0.027108 0 -0.0062743 0 0.00042772 0 0.0067351 0 0.01041 -0.022283 -5.8732 0.16113 0.31647 0.048955 0.058397 0.20594 0.011844 0.050924 0.37905 0.10535 0.37192 0.45251 0.12825 -0.012807 -0.11638 -0.021694 0.14561 0.18461 0 0 0 0 0.10887 0.19426 0.00033333 0.067937 0.086144
2.1328 -0.018823 -0.025005 0 -0.0052716 0 -0.0023233 0 0.0037001 0 0.0055404 -0.0091437 -6.3527 0.11348 0.26373 0.038796 0.062531 0.20047 0.017993 0.072933 0.27341 0.057759 0.29071 0.29287 0.079902 0.016508 -0.11372 -0.028493 0.15324 0.12644 0 0 0 0 0.084541 0.13568 -0.030391 -0.0084584 0.027026
2.1367 -0.017013 -0.022074 0 -0.013005 0 -0.018105 0 -0.0081397 0 -0.014088 0.016034 -6.8369 0.05603 0.1869 0.042417 0.074295 0.16818 0.018533 0.081924 0.19418 0.013525 0.20745 0.14499 0.047337 0.036636 -0.099409 -0.037908 0.16525 0.062595 0 0 0 0 0.053485 0.07075 -0.056735 -0.03661 -0.036374
2.1406 -0.01564 -0.01894 0 -0.023914 0 -0.036054 0 -0.015475 0 -0.03705 0.045296 -7.3084 0.0063391 0.1069 0.062042 0.087701 0.10144 0.01291 0.061676 0.16462 -0.0080807 0.14352 0.059488 0.053438 0.033243 -0.072395 -0.045559 0.1755 -0.030957 0 0 0 0 0.026126 0.023906 -0.059185 0.011214 -0.071703
2.1445 -0.014231 -0.01678 0 -0.03108 0 -0.044167 0 -0.012197 0 -0.048435 0.063915 -7.7641 -0.021642 0.049082 0.085857 0.092776 0.024297 0.0067964 0.01868 0.1669 -0.0073907 0.10607 0.036762 0.085148 0.0081075 -0.040472 -0.048645 0.17971 -0.12428 0 0 0 0 0.0077365 0.0047401 -0.040847 0.096612 -0.071492
2.1484 -0.011418 -0.015169 0 -0.028775 0 -0.036354 0 -0.0017197 0 -0.040188 0.062395 -8.2172 -0.025085 0.020776 0.10751 0.08478 -0.048779 0.0024456 -0.040256 0.18701 0.010388 0.094449 0.064167 0.12879 -0.034916 -0.0081059 -0.047232 0.17827 -0.17553 0 0 0 0 -0.0022888 0.011891 -0.0098329 0.19318 -0.041726
2.1523 -0.0064703 -0.011966 0 -0.015406 0 -0.015686 0 0.0092294 0 -0.017537 0.044925 -8.6826 -0.0039733 0.025175 0.12207 0.060601 -0.10598 0.0010415 -0.10791 0.21225 0.039397 0.10639 0.12645 0.17153 -0.090932 0.020384 -0.041951 0.17244 -0.18217 0 0 0 0 -0.0053538 0.041711 0.025323 0.27801 0.0091274
2.1563 -0.00060954 -0.0058109 0 0.0041989 0 0.0077342 0 0.016936 0 0.0044463 0.025654 -9.1621 0.038622 0.062632 0.12354 0.016908 -0.13172 0.0029127 -0.17257 0.22472 0.06986 0.13708 0.19698 0.19413 -0.15118 0.038075 -0.034505 0.16542 -0.17915 0 0 0 0 -0.0045909 0.085999 0.050489 0.31935 0.064703
2.1602 0.0038275 0.0016722 0 0.020116 0 0.022609 0 0.021059 0 0.012009 0.016479 -9.6439 0.08386 0.11378 0.11082 -0.03902 -0.11883 0.0041438 -0.21363 0.20661 0.086588 0.17096 0.22786 0.17897 -0.1958 0.034699 -0.029101 0.16331 -0.19109 0 0 0 0 -0.0057895 0.12263 0.048789 0.29227 0.094371
2.1641 0.0059764 0.0069696 0 0.023457 0 0.022692 0 0.021416 0 0.0028789 0.018355 -10.116 0.1158 0.15665 0.092524 -0.09129 -0.085703 0.0015602 -0.22714 0.16721 0.088766 0.19677 0.2108 0.1398 -0.21682 0.011619 -0.027159 0.16613 -0.20298 0 0 0 0 -0.0097876 0.1404 0.026939 0.22201 0.09324
2.168 0.0079977 0.0083907 0 0.013578 0 0.010407 0 0.017289 0 -0.012422 0.02353 -10.579 0.12774 0.18186 0.073746 -0.12987 -0.043416 -0.0055973 -0.21208 0.11533 0.078353 0.21044 0.14881 0.08803 -0.21113 -0.02996 -0.028717 0.17226 -0.1881 0 0 0 0 -0.015487 0.13588 -0.0077464 0.12631 0.063592
2.1719 0.013413 0.0083737 0 -0.00010813 0 -0.0040303 0 0.010447 0 -0.018563 0.024396 -11.045 0.11529 0.18245 0.059629 -0.14523 -0.0038236 -0.017239 -0.16983 0.061924 0.058978 0.20949 0.051007 0.037127 -0.17803 -0.087213 -0.033299 0.17925 -0.15644 0 0 0 0 -0.021141 0.10824 -0.045831 0.025827 0.011541
2.1758 0.023461 0.011505 0 -0.0044916 0 -0.0081248 0 0.0067888 0 -0.0061313 0.019164 -11.523 0.075368 0.15228 0.058817 -0.11934 0.01198 -0.029918 -0.10628 0.031286 0.03995 0.1925 -0.052072 0.014822 -0.12025 -0.15147 -0.038984 0.1806 -0.1578 0 0 0 0 -0.022001 0.061287 -0.065933 -0.038484 -0.043716
2.1797 0.035258 0.020001 0 0.007326 0 0.0050891 0 0.01242 0 0.022488 0.010419 -12.006 0.02694 0.11084 0.069489 -0.063033 0.00063975 -0.036184 -0.045598 0.033507 0.030342 0.17006 -0.11648 0.028215 -0.061494 -0.20352 -0.042958 0.17375 -0.22939 0 0 0 0 -0.016925 0.015465 -0.058681 -0.049779 -0.077089
2.1836 0.044048 0.031374 0 0.030906 0 0.031667 0 0.027181 0 0.055143 0.001216 -12.482 -0.018212 0.071327 0.086638 0.008415 -0.030706 -0.033163 -0.00074528 0.062944 0.030402 0.1483 -0.13013 0.067743 -0.015394 -0.23358 -0.044854 0.16116 -0.34908 0 0 0 0 -0.0081843 -0.019188 -0.029618 -0.015754 -0.083796
2.1875 0.047614 0.040817 0 0.054305 0 0.058322 0 0.043066 0 0.077496 -0.005623 -12.94 -0.052317 0.042451 0.10601 0.081923 -0.075172 -0.019659 0.019464 0.11243 0.038867 0.13117 -0.089096 0.12326 0.0087866 -0.23493 -0.044846 0.14575 -0.45358 0 0 0 0 0.0018327 -0.036572 0.014266 0.054317 -0.063747
2.1914 0.04842 0.04582 0 0.06707 0 0.071153 0 0.050481 0 0.081165 -0.0060224 -13.385 -0.067244 0.033356 0.12178 0.13955 -0.12239 0.0045468 0.0055832 0.16954 0.052389 0.12271 0.0047709 0.17868 0.0010924 -0.20047 -0.043697 0.13236 -0.50427 0 0 0 0 0.0093808 -0.031101 0.060929 0.14458 -0.021235
2.1953 0.051257 0.048215 0 0.066699 0 0.065763 0 0.046771 0 0.068085 0.0038694 -13.829 -0.057684 0.048838 0.1254 0.15133 -0.15255 0.032887 -0.047021 0.20418 0.061752 0.12588 0.11857 0.20274 -0.043553 -0.13006 -0.043689 0.12987 -0.52515 0 0 0 0 0.0084371 -0.0034681 0.084135 0.2177 0.022205
2.1992 0.058698 0.051759 0 0.058393 0 0.050759 0 0.038622 0 0.049053 0.022502 -14.278 -0.035635 0.074331 0.11951 0.12319 -0.16262 0.055563 -0.11601 0.20623 0.063559 0.13527 0.20749 0.19392 -0.10352 -0.048726 -0.045317 0.13637 -0.56965 0 0 0 0 0.0013522 0.030383 0.080163 0.25683 0.04883
2.2031 0.068811 0.05816 0 0.050301 0 0.041313 0 0.036117 0 0.037328 0.040467 -14.726 -0.006238 0.10254 0.1069 0.061304 -0.15408 0.068259 -0.19003 0.17397 0.058177 0.14804 0.25164 0.15674 -0.16746 0.030284 -0.048002 0.14848 -0.65727 0 0 0 0 -0.009093 0.063058 0.05201 0.25816 0.053987
2.207 0.077034 0.065753 0 0.048997 0 0.047658 0 0.044451 0 0.040896 0.046529 -15.16 0.025572 0.12657 0.091055 -0.02513 -0.13058 0.067862 -0.25791 0.10917 0.047079 0.16112 0.23582 0.099092 -0.22412 0.094137 -0.050821 0.1618 -0.75597 0 0 0 0 -0.019553 0.087805 0.0058731 0.22185 0.03626
2.2109 0.079946 0.071728 0 0.057318 0 0.067796 0 0.060686 0 0.058109 0.038388 -15.579 0.053775 0.13671 0.078954 -0.11656 -0.10232 0.051236 -0.30191 0.019423 0.034986 0.16863 0.14005 0.040145 -0.25495 0.12093 -0.051189 0.16617 -0.82867 0 0 0 0 -0.023098 0.094785 -0.041337 0.15313 8.3522e-05
2.2148 0.077299 0.074892 0 0.073468 0 0.089891 0 0.077045 0 0.079428 0.027093 -15.988 0.075304 0.13272 0.075975 -0.18446 -0.088203 0.027352 -0.3184 -0.068591 0.028267 0.16448 -0.0059323 0.0049615 -0.25476 0.10716 -0.047157 0.15456 -0.88279 0 0 0 0 -0.016631 0.084316 -0.065238 0.079456 -0.032926
2.2188 0.071099 0.07587 0 0.090683 0 0.1014 0 0.086338 0 0.093764 0.028805 -16.393 0.089635 0.11961 0.080507 -0.22153 -0.095556 0.00438 -0.31674 -0.14223 0.026835 0.14644 -0.16906 -0.0038125 -0.23128 0.06394 -0.039699 0.13033 -0.95896 0 0 0 0 -0.0039888 0.061856 -0.061974 0.015842 -0.052729
2.2227 0.063642 0.075149 0 0.099133 0 0.097011 0 0.085209 0 0.094738 0.050667 -16.788 0.095077 0.10013 0.090303 -0.22546 -0.12837 -0.012921 -0.30446 -0.19588 0.029151 0.11232 -0.32898 0.011668 -0.19017 -0.00098837 -0.030104 0.097619 -1.0721 0 0 0 0 0.010842 0.030592 -0.032716 -0.02995 -0.055664
2.2266 0.056631 0.071955 0 0.091432 0 0.080081 0 0.074934 0 0.082979 0.084448 -17.159 0.089313 0.077171 0.10182 -0.19726 -0.18899 -0.020173 -0.29118 -0.22652 0.0323 0.060066 -0.46493 0.044999 -0.13885 -0.077839 -0.020342 0.062706 -1.1803 0 0 0 0 0.022399 -0.0058697 0.017229 -0.052021 -0.040801
2.2305 0.05136 0.065623 0 0.069003 0 0.058748 0 0.061329 0 0.064339 0.11405 -17.499 0.061988 0.05171 0.10574 -0.14705 -0.27699 -0.013635 -0.29654 -0.23835 0.027443 -0.014523 -0.54498 0.072713 -0.091549 -0.14834 -0.015973 0.042145 -1.2266 0 0 0 0 0.017591 -0.042669 0.064617 -0.044918 -0.018071
2.2344 0.048557 0.057659 0 0.043397 0 0.041475 0 0.05338 0 0.046677 0.12899 -17.823 0.016618 0.022895 0.10015 -0.099758 -0.37026 -0.0027449 -0.3214 -0.25094 0.013509 -0.098222 -0.58485 0.077944 -0.055768 -0.20385 -0.018011 0.03909 -1.2081 0 0 0 0 -0.0020292 -0.076576 0.08815 -0.024539 -0.00509
2.2383 0.047585 0.051502 0 0.02953 0 0.034529 0 0.058822 0 0.037137 0.13073 -18.156 -0.044037 -0.010079 0.086163 -0.063726 -0.45818 0.0078573 -0.36248 -0.2709 -0.0074563 -0.18337 -0.59186 0.057986 -0.033283 -0.2424 -0.025997 0.051691 -1.1881 0 0 0 0 -0.033119 -0.10603 0.081912 0.0038777 -0.0071321
2.2422 0.046404 0.049684 0 0.035048 0 0.040276 0 0.077883 0 0.039681 0.12745 -18.512 -0.11529 -0.047177 0.066135 -0.044981 -0.53073 0.014161 -0.41452 -0.30263 -0.032092 -0.26176 -0.57393 0.013956 -0.024852 -0.26314 -0.038768 0.076067 -1.2306 0 0 0 0 -0.070898 -0.12943 0.044074 0.03566 -0.026516
2.2461 0.043268 0.051356 0 0.054534 0 0.055179 0 0.10059 0 0.052482 0.12504 -18.877 -0.18632 -0.086525 0.045976 -0.049236 -0.57156 0.011216 -0.46605 -0.34843 -0.052211 -0.31806 -0.53991 -0.045915 -0.031443 -0.26454 -0.05343 0.10272 -1.3274 0 0 0 0 -0.10526 -0.14288 -0.022156 0.06599 -0.061327
2.25 0.038771 0.053058 0 0.073575 0 0.069513 0 0.11216 0 0.067124 0.12394 -19.223 -0.23479 -0.1186 0.036317 -0.068969 -0.57201 0.00079705 -0.49853 -0.39635 -0.055618 -0.33761 -0.50047 -0.094042 -0.049236 -0.24936 -0.064054 0.11482 -1.3995 0 0 0 0 -0.12186 -0.14261 -0.088917 0.091137 -0.091883
2.2539 0.035751 0.052126 0 0.079231 0 0.071925 0 0.1037 0 0.072448 0.12277 -19.531 -0.25218 -0.13649 0.039541 -0.093708 -0.54088 -0.010656 -0.50834 -0.43477 -0.041443 -0.32341 -0.45871 -0.11654 -0.07382 -0.22105 -0.068863 0.10924 -1.3742 0 0 0 0 -0.11969 -0.12973 -0.13603 0.11012 -0.10469
2.2578 0.036612 0.049155 0 0.068294 0 0.057756 0 0.079444 0 0.062385 0.12128 -19.81 -0.23419 -0.13563 0.055826 -0.11887 -0.48301 -0.019053 -0.49499 -0.4572 -0.010687 -0.27741 -0.4151 -0.10766 -0.10344 -0.17977 -0.067589 0.086828 -1.2524 0 0 0 0 -0.099961 -0.10481 -0.15349 0.12141 -0.093476
2.2617 0.040768 0.047005 0 0.047725 0 0.034532 0 0.053678 0 0.041926 0.11821 -20.09 -0.17928 -0.11237 0.083838 -0.14063 -0.40488 -0.020354 -0.46042 -0.45833 0.033736 -0.20372 -0.36965 -0.064959 -0.13638 -0.12563 -0.060767 0.050933 -1.0968 0 0 0 0 -0.065953 -0.069154 -0.13418 0.12345 -0.05443
2.2656 0.045138 0.047573 0 0.028809 0 0.018247 0 0.040037 0 0.02488 0.10818 -20.394 -0.089296 -0.060984 0.11718 -0.15642 -0.31816 -0.0082838 -0.41251 -0.43094 0.081628 -0.11145 -0.3239 0.0081103 -0.16918 -0.057347 -0.051584 0.015276 -0.96199 0 0 0 0 -0.028491 -0.026348 -0.072093 0.1104 0.011552
2.2695 0.047296 0.049836 0 0.020632 0 0.021606 0 0.042357 0 0.023588 0.084526 -20.715 0.0050505 0.0014664 0.14406 -0.17019 -0.239 0.011067 -0.36935 -0.39043 0.11881 -0.022609 -0.28308 0.082036 -0.19681 0.013976 -0.045629 -0.0045234 -0.84868 0 0 0 0 -0.0014076 0.014084 0.0023774 0.08675 0.078022
2.2734 0.047684 0.051023 0 0.026519 0 0.043476 0 0.054018 0 0.038729 0.047535 -21.027 0.089447 0.065392 0.16028 -0.18316 -0.17273 0.033063 -0.33694 -0.34405 0.14063 0.054479 -0.25081 0.14393 -0.21617 0.08056 -0.044728 -0.0043812 -0.72728 0 0 0 0 0.011684 0.048146 0.073743 0.056228 0.13203
2.2773 0.048286 0.049324 0 0.043224 0 0.068916 0 0.064185 0 0.058361 0.0088544 -21.307 0.15311 0.12276 0.16342 -0.19551 -0.12287 0.053631 -0.31871 -0.29701 0.14459 0.11405 -0.22979 0.18455 -0.22472 0.13511 -0.049839 0.016975 -0.59051 0 0 0 0 0.0094316 0.072999 0.12982 0.022822 0.16395
2.2813 0.049415 0.045245 0 0.061786 0 0.080237 0 0.06439 0 0.067343 -0.015215 -21.556 0.18336 0.16294 0.15177 -0.20568 -0.09309 0.067097 -0.31662 -0.25419 0.12911 0.15 -0.22351 0.19378 -0.21858 0.16594 -0.061428 0.058235 -0.46584 0 0 0 0 -0.0075195 0.085443 0.15569 -0.0068533 0.16254
2.2852 0.048702 0.040577 0 0.070713 0 0.069962 0 0.051482 0 0.058934 -0.017041 -21.793 0.17952 0.17893 0.13197 -0.20748 -0.080757 0.069353 -0.32203 -0.21404 0.10246 0.16495 -0.22892 0.17403 -0.19773 0.16169 -0.07621 0.10421 -0.3759 0 0 0 0 -0.028357 0.086664 0.14575 -0.022386 0.1295
2.2891 0.043903 0.036623 0 0.062156 0 0.045293 0 0.028135 0 0.038828 -0.0048176 -22.038 0.16005 0.17956 0.11375 -0.19893 -0.07685 0.064666 -0.32346 -0.17038 0.076324 0.17105 -0.23603 0.1426 -0.16996 0.13087 -0.09016 0.14112 -0.30371 0 0 0 0 -0.043209 0.082926 0.11597 -0.023544 0.083901
2.293 0.036339 0.033598 0 0.038259 0 0.021551 0 0.0027972 0 0.019412 0.0041056 -22.294 0.13376 0.16978 0.10156 -0.17938 -0.07819 0.055757 -0.31572 -0.11979 0.055865 0.17341 -0.23931 0.10745 -0.13946 0.078085 -0.10163 0.16335 -0.21273 0 0 0 0 -0.048339 0.076762 0.074374 -0.011091 0.034996
2.2969 0.030549 0.031275 0 0.011923 0 0.011101 0 -0.012469 0 0.010574 -0.0022624 -22.55 0.109 0.15506 0.098974 -0.14916 -0.082089 0.045648 -0.29483 -0.059625 0.045309 0.17653 -0.23359 0.075911 -0.11051 0.0092023 -0.1094 0.16717 -0.099339 0 0 0 0 -0.041452 0.070394 0.029166 0.012977 -0.0085056
2.3008 0.02988 0.02954 0 -0.00094706 0 0.0164 0 -0.0085709 0 0.014676 -0.0216 -22.793 0.095081 0.14347 0.10958 -0.11077 -0.08764 0.039061 -0.25727 0.01154 0.049751 0.18406 -0.21093 0.056627 -0.089964 -0.066014 -0.11238 0.15021 -0.010403 0 0 0 0 -0.02248 0.065359 -0.0087439 0.043579 -0.035645
2.3047 0.032725 0.02813 0 0.0069241 0 0.030647 0 0.012483 0 0.027547 -0.041011 -23.024 0.086894 0.13758 0.12525 -0.073484 -0.096452 0.036487 -0.21454 0.082401 0.062939 0.19171 -0.1769 0.046053 -0.077563 -0.13547 -0.11306 0.12655 0.0019345 0 0 0 0 -0.002798 0.060034 -0.037794 0.071036 -0.051157
2.3086 0.033909 0.026415 0 0.028213 0 0.043321 0 0.035924 0 0.041974 -0.048117 -23.252 0.076936 0.13483 0.13975 -0.041118 -0.10997 0.035884 -0.17517 0.14439 0.080137 0.19476 -0.13797 0.039508 -0.070238 -0.19637 -0.11257 0.10397 -0.061881 0 0 0 0 0.011081 0.053036 -0.061143 0.092404 -0.061335
2.3125 0.030146 0.024129 0 0.046449 0 0.046071 0 0.043843 0 0.050498 -0.038937 -23.48 0.059377 0.13257 0.14862 -0.0156 -0.12908 0.035404 -0.14542 0.19097 0.098221 0.18951 -0.099111 0.033921 -0.065359 -0.24747 -0.11128 0.087083 -0.14708 0 0 0 0 0.014873 0.043625 -0.081175 0.10646 -0.070302
2.3164 0.023795 0.022447 0 0.048818 0 0.03655 0 0.029999 0 0.047877 -0.017799 -23.705 0.026896 0.12657 0.14676 0.0019254 -0.15455 0.032402 -0.13275 0.21412 0.11389 0.17127 -0.066528 0.026068 -0.059289 -0.2884 -0.10902 0.079916 -0.20294 0 0 0 0 0.0041613 0.031272 -0.10085 0.11295 -0.08236
2.3203 0.020703 0.023755 0 0.035679 0 0.019714 0 0.0064013 0 0.034335 0.0070206 -23.919 -0.025825 0.11032 0.13042 0.014343 -0.18427 0.023772 -0.14434 0.20671 0.12418 0.13638 -0.047284 0.015501 -0.047346 -0.32055 -0.10359 0.08195 -0.23416 0 0 0 0 -0.022589 0.017798 -0.12103 0.11532 -0.097125
2.3242 0.024385 0.029679 0 0.019258 0 0.0060812 0 -0.0058458 0 0.017543 0.026767 -24.124 -0.08713 0.085952 0.10716 0.026979 -0.21283 0.011896 -0.17058 0.18188 0.13056 0.093371 -0.036965 0.0065555 -0.031582 -0.34765 -0.094486 0.085773 -0.28622 0 0 0 0 -0.056067 0.0061794 -0.13795 0.11807 -0.10739
2.3281 0.032726 0.039073 0 0.013532 0 0.0064698 0 0.0057898 0 0.0094233 0.03441 -24.325 -0.15 0.055267 0.081136 0.040818 -0.23769 -0.0013349 -0.20693 0.14527 0.13336 0.046949 -0.032873 0.001963 -0.014442 -0.36952 -0.081813 0.088733 -0.38464 0 0 0 0 -0.091945 -0.0025 -0.14819 0.12188 -0.1083
2.332 0.040546 0.048258 0 0.024171 0 0.024986 0 0.035038 0 0.017781 0.027964 -24.529 -0.20736 0.020539 0.056561 0.055854 -0.25683 -0.013862 -0.24865 0.1024 0.13287 0.0018999 -0.032147 0.0040541 0.001157 -0.38561 -0.066176 0.088975 -0.50134 0 0 0 0 -0.12606 -0.0076878 -0.14851 0.12663 -0.09577
2.3359 0.044912 0.053634 0 0.045855 0 0.054869 0 0.063049 0 0.039204 0.01394 -24.734 -0.24719 -0.014248 0.040107 0.068194 -0.26783 -0.021976 -0.28927 0.059146 0.12824 -0.033865 -0.031216 0.016053 0.008748 -0.39247 -0.049811 0.086393 -0.58777 0 0 0 0 -0.15215 -0.0099579 -0.13275 0.12929 -0.063748
2.3398 0.047365 0.054354 0 0.067177 0 0.081313 0 0.074401 0 0.060595 0.0059542 -24.929 -0.26714 -0.045409 0.033351 0.069665 -0.27459 -0.024675 -0.32447 0.016262 0.1193 -0.057745 -0.030117 0.033944 0.0043864 -0.38947 -0.037371 0.086205 -0.63365 0 0 0 0 -0.16804 -0.013808 -0.10407 0.12449 -0.020302
2.3438 0.051119 0.052604 0 0.078052 0 0.090531 0 0.067877 0 0.069376 0.016213 -25.105 -0.27237 -0.072893 0.033307 0.05685 -0.28127 -0.023733 -0.35491 -0.029938 0.10688 -0.072801 -0.032309 0.052827 -0.010846 -0.37852 -0.030637 0.091334 -0.68066 0 0 0 0 -0.17514 -0.0217 -0.068867 0.11066 0.024523
2.3477 0.057011 0.051483 0 0.074736 0 0.078932 0 0.053911 0 0.063667 0.04552 -25.263 -0.26606 -0.096841 0.037769 0.027785 -0.2904 -0.020494 -0.38123 -0.082665 0.091767 -0.081388 -0.041195 0.069548 -0.036172 -0.3607 -0.030388 0.10292 -0.77523 0 0 0 0 -0.17406 -0.034639 -0.031514 0.08718 0.064037
2.3516 0.062964 0.052747 0 0.060917 0 0.055681 0 0.044164 0 0.053186 0.081191 -25.412 -0.25201 -0.11771 0.043946 -0.018624 -0.30443 -0.016657 -0.40447 -0.14565 0.075147 -0.086627 -0.060965 0.080863 -0.070194 -0.33738 -0.036837 0.12129 -0.91642 0 0 0 0 -0.1657 -0.052993 0.0030486 0.054169 0.091218
2.3555 0.067108 0.056359 0 0.045624 0 0.036825 0 0.044329 0 0.050422 0.10596 -25.565 -0.23359 -0.1349 0.047395 -0.080818 -0.32514 -0.01462 -0.42512 -0.22389 0.060691 -0.093846 -0.10051 0.082461 -0.11051 -0.30953 -0.04805 0.14238 -1.0584 0 0 0 0 -0.15094 -0.07331 0.026692 0.014359 0.096315
2.3594 0.070324 0.06159 0 0.038929 0 0.035339 0 0.05457 0 0.060668 0.11055 -25.726 -0.21232 -0.14791 0.047934 -0.14506 -0.34705 -0.013736 -0.44311 -0.3078 0.050401 -0.1042 -0.15312 0.078634 -0.15176 -0.27879 -0.05821 0.15879 -1.1611 0 0 0 0 -0.13464 -0.088737 0.04167 -0.024518 0.089421
2.3633 0.074969 0.067949 0 0.046743 0 0.053685 0 0.072764 0 0.079485 0.099173 -25.886 -0.18694 -0.15504 0.046594 -0.20554 -0.36683 -0.012907 -0.45731 -0.39133 0.044736 -0.11663 -0.21496 0.071518 -0.19204 -0.24467 -0.065088 0.16768 -1.228 0 0 0 0 -0.11909 -0.095927 0.049847 -0.059486 0.076095
2.3672 0.081482 0.075005 0 0.067215 0 0.08295 0 0.094802 0 0.097919 0.084402 -26.031 -0.15638 -0.1547 0.044672 -0.25731 -0.38141 -0.010992 -0.46671 -0.4684 0.043638 -0.12962 -0.28167 0.06318 -0.22952 -0.20674 -0.067078 0.16733 -1.2911 0 0 0 0 -0.10652 -0.092421 0.053412 -0.088206 0.061814
2.3711 0.087301 0.081843 0 0.091537 0 0.10822 0 0.11315 0 0.10886 0.077726 -26.149 -0.11872 -0.14341 0.044746 -0.29372 -0.38604 -0.0059963 -0.46934 -0.52874 0.046367 -0.13969 -0.3461 0.056252 -0.26092 -0.16404 -0.062687 0.15665 -1.3676 0 0 0 0 -0.10077 -0.075148 0.055678 -0.10782 0.054307
2.375 0.089661 0.087304 0 0.10935 0 0.11698 0 0.11915 0 0.10934 0.083804 -26.237 -0.077061 -0.12176 0.049012 -0.31507 -0.38057 0.0023912 -0.46658 -0.5672 0.049406 -0.14324 -0.40023 0.051899 -0.28256 -0.11926 -0.054969 0.142 -1.443 0 0 0 0 -0.10373 -0.048917 0.060037 -0.11976 0.056794
2.3789 0.08892 0.090834 0 0.11507 0 0.10624 0 0.11005 0 0.099818 0.10051 -26.306 -0.03675 -0.094624 0.056526 -0.3274 -0.36988 0.0121 -0.46215 -0.58963 0.050755 -0.14127 -0.44385 0.048949 -0.29402 -0.076832 -0.047786 0.12929 -1.4959 0 0 0 0 -0.11267 -0.020976 0.066197 -0.12753 0.064645
2.3828 0.088223 0.092787 0 0.1104 0 0.084755 0 0.093776 0 0.084222 0.12116 -26.369 -0.001288 -0.065176 0.066366 -0.33369 -0.35715 0.021575 -0.45841 -0.59954 0.049741 -0.13501 -0.47729 0.046632 -0.29467 -0.040063 -0.043204 0.1211 -1.5263 0 0 0 0 -0.12541 0.0047284 0.073372 -0.13263 0.074442
2.3867 0.08963 0.093593 0 0.10147 0 0.068039 0 0.084511 0 0.070553 0.13652 -26.433 0.025947 -0.036936 0.077271 -0.33703 -0.34581 0.029095 -0.45775 -0.60131 0.046107 -0.12635 -0.5017 0.044111 -0.2844 -0.012304 -0.04301 0.11929 -1.5508 0 0 0 0 -0.13926 0.024562 0.080405 -0.13647 0.082309
2.3906 0.091212 0.0928 0 0.093646 0 0.068227 0 0.091092 0 0.068066 0.13822 -26.495 0.039063 -0.016999 0.086486 -0.3406 -0.3419 0.031317 -0.46418 -0.6012 0.040656 -0.12025 -0.51862 0.040639 -0.26348 -0.00061579 -0.04918 0.12387 -1.5723 0 0 0 0 -0.14793 0.033697 0.084694 -0.13984 0.081844
2.3945 0.088735 0.089329 0 0.0885 0 0.084947 0 0.10884 0 0.079963 0.12467 -26.543 0.043798 -0.0055047 0.093023 -0.34492 -0.34413 0.029634 -0.47499 -0.60289 0.035838 -0.11953 -0.53251 0.037299 -0.24115 0.00086113 -0.057702 0.12804 -1.5701 0 0 0 0 -0.14965 0.037209 0.086439 -0.14262 0.075764
2.3984 0.08025 0.082829 0 0.084284 0 0.10445 0 0.123 0 0.097727 0.10512 -26.571 0.043573 -0.0011353 0.097098 -0.34922 -0.35012 0.025568 -0.4876 -0.60541 0.032404 -0.12417 -0.5434 0.035051 -0.22216 -0.0035305 -0.066256 0.1288 -1.5251 0 0 0 0 -0.14538 0.038229 0.086535 -0.14447 0.067428
2.4023 0.068471 0.074534 0 0.078331 0 0.10904 0 0.12084 0 0.10495 0.095149 -26.582 0.041173 -0.0022744 0.099091 -0.35276 -0.35736 0.020611 -0.49948 -0.60728 0.030767 -0.13346 -0.55062 0.034694 -0.21032 -0.0097252 -0.072994 0.12424 -1.4473 0 0 0 0 -0.13666 0.039228 0.085918 -0.1451 0.059986
2.4063 0.058227 0.066409 0 0.068958 0 0.090528 0 0.10125 0 0.090259 0.10417 -26.587 0.039761 -0.0062247 0.099754 -0.35435 -0.36168 0.017038 -0.50657 -0.60528 0.031126 -0.14531 -0.55157 0.037366 -0.21049 -0.011852 -0.075647 0.11283 -1.3655 0 0 0 0 -0.12674 0.042986 0.086095 -0.14418 0.058167
2.4102 0.051771 0.059323 0 0.056415 0 0.057047 0 0.07405 0 0.058346 0.12524 -26.597 0.040663 -0.0080567 0.10046 -0.35309 -0.35762 0.017277 -0.50431 -0.59536 0.032864 -0.15345 -0.54158 0.043262 -0.22309 -0.0042695 -0.073784 0.097959 -1.2885 0 0 0 0 -0.1219 0.049606 0.088506 -0.1417 0.065158
2.4141 0.047029 0.05226 0 0.043289 0 0.027274 0 0.051632 0 0.027657 0.13846 -26.604 0.041945 -0.0062705 0.10161 -0.3495 -0.34595 0.020528 -0.49409 -0.57875 0.035579 -0.15436 -0.52097 0.050847 -0.24049 0.010057 -0.070121 0.084714 -1.1877 0 0 0 0 -0.12309 0.055891 0.092304 -0.13799 0.076857
2.418 0.040391 0.043462 0 0.033812 0 0.01627 0 0.04128 0 0.015355 0.12721 -26.597 0.042535 -0.00075937 0.10313 -0.34343 -0.32743 0.026105 -0.47661 -0.55591 0.039675 -0.1461 -0.48919 0.059484 -0.25808 0.028369 -0.066175 0.075353 -1.0296 0 0 0 0 -0.12951 0.059903 0.096689 -0.13279 0.090321
2.4219 0.030641 0.032331 0 0.031035 0 0.024314 0 0.043014 0 0.02296 0.092783 -26.563 0.04156 0.0080691 0.10486 -0.3346 -0.30331 0.033131 -0.45291 -0.52736 0.045736 -0.12734 -0.44597 0.068606 -0.27119 0.047255 -0.063432 0.071559 -0.82231 0 0 0 0 -0.13946 0.059906 0.10073 -0.12577 0.10233
2.4258 0.019682 0.02007 0 0.033018 0 0.037512 0 0.051177 0 0.035919 0.053735 -26.511 0.039239 0.018561 0.10638 -0.32098 -0.27566 0.040235 -0.42379 -0.49133 0.055911 -0.095387 -0.38842 0.078114 -0.27159 0.059435 -0.06393 0.074367 -0.61868 0 0 0 0 -0.14722 0.053961 0.10263 -0.1153 0.10728
2.4297 0.009716 0.0084827 0 0.03197 0 0.039077 0 0.056429 0 0.036921 0.030149 -26.457 0.039066 0.027824 0.10782 -0.30196 -0.24728 0.046883 -0.3914 -0.44579 0.069946 -0.055458 -0.31919 0.088873 -0.26086 0.062351 -0.066585 0.07872 -0.46399 0 0 0 0 -0.14698 0.04608 0.10252 -0.10127 0.10599
2.4336 0.00049947 -0.0017003 0 0.019174 0 0.021739 0 0.048482 0 0.019884 0.027731 -26.417 0.042886 0.035208 0.10964 -0.27754 -0.21795 0.053621 -0.35569 -0.3878 0.086508 -0.010651 -0.23879 0.10173 -0.24317 0.057476 -0.069978 0.081804 -0.34462 0 0 0 0 -0.13789 0.039492 0.10136 -0.084168 0.10158
2.4375 -0.01017 -0.011266 0 -0.0070718 0 -0.0082156 0 0.021603 0 -0.0076765 0.035556 -26.39 0.051438 0.040659 0.11227 -0.24775 -0.18671 0.061007 -0.31612 -0.31441 0.10425 0.037144 -0.14677 0.11738 -0.22209 0.046364 -0.073066 0.082084 -0.19738 0 0 0 0 -0.12012 0.036422 0.10003 -0.064486 0.096817
2.4414 -0.023552 -0.021526 0 -0.037924 0 -0.037209 0 -0.019276 0 -0.03366 0.037231 -26.366 0.06478 0.044674 0.11633 -0.21266 -0.15145 0.069909 -0.27141 -0.22111 0.12106 0.086173 -0.041491 0.13673 -0.20245 0.031511 -0.07461 0.078438 0.027451 0 0 0 0 -0.095021 0.039317 0.099818 -0.042973 0.095497
2.4453 -0.03812 -0.033067 0 -0.059754 0 -0.054826 0 -0.058517 0 -0.051201 0.023274 -26.338 0.07764 0.050036 0.12226 -0.17347 -0.10728 0.081025 -0.21973 -0.10384 0.13316 0.13537 0.079634 0.16016 -0.1911 0.017162 -0.073908 0.072905 0.3168 0 0 0 0 -0.06879 0.048431 0.10235 -0.021434 0.10211
2.4492 -0.050716 -0.045335 0 -0.065362 0 -0.060231 0 -0.079363 0 -0.060614 -0.005557 -26.309 0.083972 0.058876 0.12879 -0.13303 -0.055025 0.092803 -0.1641 0.026091 0.14094 0.18501 0.21046 0.18517 -0.1867 0.0043447 -0.072534 0.069393 0.61082 0 0 0 0 -0.046873 0.058567 0.10662 -0.00098773 0.11346
2.4531 -0.059174 -0.057027 0 -0.060433 0 -0.060634 0 -0.07708 0 -0.064885 -0.042999 -26.289 0.081209 0.072298 0.13498 -0.092279 0.0045505 0.10403 -0.10648 0.16281 0.14535 0.23549 0.34791 0.21028 -0.18764 -0.0075575 -0.071379 0.069461 0.86209 0 0 0 0 -0.030942 0.066975 0.11175 0.018133 0.12682
2.457 -0.0636 -0.066651 0 -0.058519 0 -0.064263 0 -0.063736 0 -0.066023 -0.082177 -26.282 0.067948 0.091064 0.13985 -0.052028 0.070065 0.11343 -0.049168 0.30016 0.1477 0.28713 0.48848 0.23391 -0.19184 -0.019408 -0.071223 0.07409 1.0713 0 0 0 0 -0.021843 0.071257 0.1167 0.035867 0.13917
2.4609 -0.065524 -0.073021 0 -0.068648 0 -0.073773 0 -0.05888 0 -0.065812 -0.11664 -26.278 0.044597 0.11633 0.14141 -0.013287 0.13832 0.11845 0.0031341 0.42795 0.15103 0.34017 0.62544 0.25293 -0.19566 -0.032937 -0.072833 0.083426 1.2662 0 0 0 0 -0.019494 0.068464 0.11939 0.052328 0.14475
2.4648 -0.066514 -0.075804 0 -0.087104 0 -0.084853 0 -0.07365 0 -0.06746 -0.14072 -26.269 0.02254 0.14521 0.1392 0.023165 0.20292 0.11862 0.047182 0.54134 0.15803 0.39308 0.75167 0.26571 -0.19666 -0.047037 -0.074618 0.092926 1.4585 0 0 0 0 -0.019209 0.061994 0.11893 0.067992 0.14171
2.4688 -0.067728 -0.075939 0 -0.10109 0 -0.090476 0 -0.10247 0 -0.073848 -0.15265 -26.253 0.0098738 0.17492 0.13421 0.056529 0.2612 0.11524 0.083577 0.64294 0.16808 0.44429 0.86548 0.27271 -0.19593 -0.05844 -0.074693 0.099751 1.6311 0 0 0 0 -0.018844 0.056333 0.11613 0.082622 0.13287
2.4727 -0.070067 -0.075225 0 -0.10055 0 -0.087052 0 -0.12929 0 -0.083802 -0.15771 -26.245 0.011587 0.20363 0.12727 0.085705 0.31166 0.10923 0.11304 0.73465 0.18009 0.49255 0.96555 0.27421 -0.19468 -0.06398 -0.071649 0.10255 1.765 0 0 0 0 -0.017943 0.054603 0.11176 0.09568 0.1207
2.4766 -0.073753 -0.074948 0 -0.086818 0 -0.077472 0 -0.14137 0 -0.091795 -0.16559 -26.261 0.032133 0.22947 0.1195 0.10925 0.35322 0.10184 0.13696 0.81914 0.1922 0.53646 1.051 0.27077 -0.1947 -0.059707 -0.063979 0.10045 1.8637 0 0 0 0 -0.01679 0.060136 0.10692 0.10636 0.10857
2.4805 -0.077507 -0.074721 0 -0.070636 0 -0.068646 0 -0.1378 0 -0.092798 -0.18203 -26.309 0.074209 0.24978 0.11371 0.12292 0.38528 0.095526 0.15917 0.89804 0.19946 0.57305 1.1188 0.26381 -0.19896 -0.037118 -0.049664 0.094842 1.9418 0 0 0 0 -0.019108 0.077435 0.10393 0.11239 0.10337
2.4844 -0.078837 -0.072951 0 -0.062387 0 -0.065749 0 -0.12659 0 -0.08724 -0.2026 -26.382 0.12204 0.26698 0.11132 0.12907 0.41361 0.091438 0.18384 0.97029 0.20123 0.6043 1.1753 0.25676 -0.20565 -0.0019992 -0.03241 0.090443 1.9961 0 0 0 0 -0.026458 0.10089 0.10295 0.11504 0.10515
2.4883 -0.075979 -0.068821 0 -0.064116 0 -0.068286 0 -0.11596 0 -0.080152 -0.216 -26.467 0.16819 0.28262 0.11305 0.1286 0.43984 0.08991 0.21178 1.0308 0.19807 0.6305 1.22 0.25075 -0.21306 0.042176 -0.014288 0.088868 2.0005 0 0 0 0 -0.038746 0.12772 0.10338 0.11528 0.11271
2.4922 -0.069787 -0.063675 0 -0.069727 0 -0.07141 0 -0.10897 0 -0.075331 -0.21403 -26.552 0.20615 0.29826 0.11938 0.12265 0.46503 0.091082 0.24292 1.0739 0.19102 0.65183 1.252 0.24657 -0.21945 0.09137 0.0026654 0.091041 1.9353 0 0 0 0 -0.055121 0.15528 0.1043 0.11431 0.12422
2.4961 -0.063247 -0.059951 0 -0.071445 0 -0.070953 0 -0.1047 0 -0.071531 -0.19784 -26.63 0.22727 0.31628 0.13114 0.11254 0.48877 0.095123 0.27522 1.0857 0.18229 0.66716 1.2652 0.24467 -0.22197 0.13875 0.01526 0.096934 1.8105 0 0 0 0 -0.072789 0.18022 0.1034 0.11448 0.13576
2.5 -0.058742 -0.058447 0 -0.065873 0 -0.067028 0 -0.10144 0 -0.065272 -0.17413 -26.705 0.23267 0.33699 0.1467 0.10032 0.50646 0.10074 0.30074 1.0575 0.17516 0.67428 1.2524 0.24269 -0.22009 0.17656 0.022253 0.10198 1.6521 0 0 0 0 -0.085408 0.20173 0.097311 0.11864 0.14133
2.5039 -0.055846 -0.056926 0 -0.055219 0 -0.062615 0 -0.097379 0 -0.056505 -0.14712 -26.785 0.23077 0.35746 0.16328 0.08606 0.51375 0.10624 0.31359 0.99608 0.16953 0.67169 1.2127 0.23787 -0.21642 0.20452 0.025856 0.10285 1.4676 0 0 0 0 -0.090838 0.22168 0.085385 0.12671 0.13943
2.5078 -0.052082 -0.052049 0 -0.044461 0 -0.058979 0 -0.089653 0 -0.049503 -0.11619 -26.885 0.22613 0.37465 0.17895 0.068836 0.50655 0.11027 0.30896 0.90531 0.16441 0.65705 1.1437 0.22811 -0.21275 0.22289 0.027778 0.097984 1.2404 0 0 0 0 -0.088487 0.24095 0.067292 0.13812 0.12928
2.5117 -0.045794 -0.042964 0 -0.037695 0 -0.053335 0 -0.075355 0 -0.047298 -0.081769 -27.015 0.2232 0.38506 0.19162 0.047388 0.4808 0.11138 0.28235 0.79073 0.15826 0.62801 1.0436 0.21139 -0.21096 0.23277 0.03006 0.08643 0.96707 0 0 0 0 -0.078637 0.2603 0.043121 0.15188 0.11066
2.5156 -0.03785 -0.032687 0 -0.035832 0 -0.041876 0 -0.054841 0 -0.046614 -0.050498 -27.172 0.22552 0.3786 0.19601 0.01772 0.42471 0.10528 0.22169 0.66195 0.14682 0.57644 0.90409 0.18329 -0.21326 0.23518 0.037128 0.068691 0.68916 0 0 0 0 -0.064014 0.27782 0.01347 0.16449 0.082442
2.5195 -0.030357 -0.025448 0 -0.03618 0 -0.025243 0 -0.033172 0 -0.040552 -0.030869 -27.339 0.22725 0.35689 0.19248 -0.01752 0.34698 0.092304 0.13888 0.53603 0.13099 0.50931 0.74323 0.14836 -0.21619 0.23363 0.049277 0.051349 0.47011 0 0 0 0 -0.051378 0.28933 -0.016695 0.17263 0.049231
2.5234 -0.024143 -0.022539 0 -0.034068 0 -0.010237 0 -0.0167 0 -0.02698 -0.02294 -27.498 0.22381 0.32231 0.18193 -0.055571 0.25251 0.073286 0.040943 0.41825 0.11329 0.43077 0.56981 0.10981 -0.21663 0.2276 0.065646 0.037398 0.33118 0 0 0 0 -0.042967 0.29178 -0.044894 0.17503 0.012726
2.5273 -0.018173 -0.021102 0 -0.026261 0 -0.0049547 0 -0.0076022 0 -0.012743 -0.014859 -27.639 0.21163 0.27793 0.16567 -0.093447 0.1463 0.049552 -0.065086 0.31225 0.096695 0.34516 0.39196 0.070875 -0.21185 0.21618 0.085068 0.028965 0.21977 0 0 0 0 -0.040056 0.28294 -0.068969 0.17088 -0.025457
2.5313 -0.011548 -0.017261 0 -0.01413 0 -0.011362 0 -0.0022885 0 -0.0075635 0.0070092 -27.771 0.18627 0.22915 0.14613 -0.12594 0.035499 0.02376 -0.16864 0.22172 0.086852 0.25906 0.22117 0.036707 -0.19777 0.19663 0.10537 0.028309 0.057527 0 0 0 0 -0.043346 0.2597 -0.085732 0.15919 -0.063031
2.5352 -0.005394 -0.010312 0 -0.0033299 0 -0.022409 0 0.0044614 0 -0.013439 0.043394 -27.913 0.1508 0.18714 0.12938 -0.1464 -0.067327 0.0029782 -0.25369 0.14626 0.090912 0.18372 0.072999 0.013983 -0.17373 0.16671 0.12231 0.033901 -0.17466 0 0 0 0 -0.049609 0.22526 -0.092549 0.14158 -0.095012
2.5391 -0.0020098 -0.0034509 0 0.00091438 0 -0.026875 0 0.014298 0 -0.021439 0.07907 -28.07 0.11525 0.15576 0.1184 -0.15655 -0.15755 -0.0092039 -0.31801 0.080876 0.10608 0.12199 -0.051234 0.0019643 -0.14603 0.12985 0.13456 0.041298 -0.4078 0 0 0 0 -0.05513 0.18875 -0.091605 0.12183 -0.11853
2.543 -0.0020498 -0.00028007 0 -0.00092731 0 -0.017999 0 0.024711 0 -0.020238 0.096386 -28.235 0.085182 0.13569 0.11414 -0.15811 -0.23311 -0.011071 -0.36131 0.024837 0.12931 0.0749 -0.15021 -8.6733e-06 -0.11876 0.088095 0.14157 0.048657 -0.55023 0 0 0 0 -0.058594 0.15514 -0.083727 0.1018 -0.13113
2.5469 -0.0031907 -0.0009117 0 -0.0025589 0 0.0013452 0 0.032952 0 -0.0075221 0.092293 -28.392 0.065505 0.12622 0.11676 -0.15366 -0.29303 -0.0017641 -0.385 -0.022258 0.15639 0.042342 -0.22385 0.0066742 -0.096079 0.043774 0.1432 0.054486 -0.58153 0 0 0 0 -0.059176 0.12905 -0.070012 0.083323 -0.13068
2.5508 -0.0021288 -0.0018166 0 0.0020247 0 0.020848 0 0.039061 0 0.0081475 0.08118 -28.538 0.061914 0.12293 0.12448 -0.1488 -0.33521 0.018838 -0.39306 -0.056926 0.17646 0.02329 -0.26913 0.019292 -0.085143 0.00060669 0.13926 0.058201 -0.57387 0 0 0 0 -0.057136 0.11724 -0.051699 0.069781 -0.11185
2.5547 0.0022314 0.00064048 0 0.012066 0 0.030099 0 0.044291 0 0.016912 0.080421 -28.687 0.063981 0.11544 0.13012 -0.14853 -0.36734 0.041518 -0.39988 -0.080613 0.18179 0.0078486 -0.29726 0.031636 -0.083001 -0.040077 0.13281 0.062656 -0.61687 0 0 0 0 -0.055513 0.11426 -0.032419 0.061838 -0.080933
2.5586 0.0080856 0.0069584 0 0.02051 0 0.025448 0 0.047719 0 0.017854 0.09355 -28.85 0.062715 0.10021 0.13017 -0.15234 -0.39258 0.060831 -0.41079 -0.094734 0.17238 -0.0082502 -0.31296 0.041637 -0.084598 -0.079421 0.12519 0.069613 -0.72643 0 0 0 0 -0.055439 0.1144 -0.013682 0.059237 -0.04326
2.5625 0.01331 0.014859 0 0.021714 0 0.012177 0 0.046455 0 0.018771 0.10786 -29.022 0.051413 0.075915 0.12252 -0.15865 -0.41219 0.07303 -0.42827 -0.10025 0.14961 -0.027252 -0.31835 0.04829 -0.085618 -0.11856 0.11719 0.080073 -0.83355 0 0 0 0 -0.057318 0.11333 0.0035509 0.061791 -0.0030231
2.5664 0.018175 0.022323 0 0.01837 0 0.0013025 0 0.04007 0 0.026579 0.10759 -29.184 0.021988 0.042644 0.10534 -0.16395 -0.42619 0.074011 -0.45325 -0.098179 0.11702 -0.050606 -0.31409 0.051098 -0.080113 -0.15922 0.10941 0.094831 -0.85982 0 0 0 0 -0.061033 0.10578 0.018341 0.069285 0.034448
2.5703 0.024902 0.02958 0 0.01956 0 0.0030871 0 0.033521 0 0.039758 0.08834 -29.323 -0.029553 0.008321 0.081152 -0.15958 -0.43094 0.062408 -0.47885 -0.09026 0.086534 -0.075219 -0.29727 0.051717 -0.061226 -0.20249 0.10192 0.11206 -0.79504 0 0 0 0 -0.064407 0.087971 0.030202 0.080398 0.061724
2.5742 0.034648 0.038025 0 0.031259 0 0.020598 0 0.033665 0 0.050952 0.059038 -29.446 -0.088866 -0.018079 0.05796 -0.14456 -0.42631 0.046295 -0.49647 -0.078994 0.06609 -0.09569 -0.2693 0.05295 -0.034234 -0.24541 0.094256 0.12786 -0.69823 0 0 0 0 -0.065979 0.066274 0.040556 0.092203 0.080187
2.5781 0.045688 0.04785 0 0.049296 0 0.047099 0 0.04206 0 0.055537 0.032265 -29.579 -0.14748 -0.032678 0.039911 -0.11972 -0.41177 0.029983 -0.50207 -0.064376 0.057911 -0.10916 -0.23004 0.05584 -0.003384 -0.28537 0.086139 0.14038 -0.63217 0 0 0 0 -0.065792 0.045025 0.049995 0.10341 0.091257
2.582 0.055135 0.057548 0 0.062852 0 0.069861 0 0.052238 0 0.055599 0.014494 -29.73 -0.19716 -0.032932 0.030588 -0.087048 -0.38743 0.017587 -0.49288 -0.04629 0.062642 -0.11343 -0.17993 0.061114 0.026543 -0.31979 0.077303 0.14813 -0.60934 0 0 0 0 -0.064371 0.028539 0.059053 0.11286 0.096909
2.5859 0.062191 0.065834 0 0.065337 0 0.079068 0 0.055514 0 0.055615 0.0048536 -29.884 -0.22472 -0.016972 0.03517 -0.052182 -0.35397 0.015302 -0.46637 -0.023724 0.078392 -0.10562 -0.11996 0.069221 0.046366 -0.34358 0.067236 0.14925 -0.602 0 0 0 0 -0.064225 0.023899 0.068143 0.11873 0.10061
2.5898 0.068982 0.073422 0 0.061248 0 0.075635 0 0.049829 0 0.05682 5.1187e-05 -30.01 -0.2325 0.0040201 0.049053 -0.024609 -0.31918 0.021825 -0.43371 0.00042664 0.093959 -0.091602 -0.059093 0.077992 0.052763 -0.35827 0.0559 0.1461 -0.59152 0 0 0 0 -0.068994 0.029354 0.076642 0.1211 0.10597
2.5938 0.077945 0.082277 0 0.061729 0 0.07089 0 0.04217 0 0.058125 -0.0019651 -30.095 -0.2305 0.021253 0.065766 -0.0071191 -0.28863 0.032196 -0.40432 0.021711 0.10355 -0.077313 -0.004272 0.085531 0.049664 -0.36835 0.043464 0.14087 -0.59501 0 0 0 0 -0.079344 0.038741 0.083488 0.12067 0.11257
2.5977 0.08893 0.093165 0 0.073644 0 0.077097 0 0.041809 0 0.06166 -0.0022805 -30.157 -0.22597 0.029299 0.080854 -0.00079292 -0.26622 0.042606 -0.3843 0.03579 0.10434 -0.066736 0.039158 0.090403 0.040615 -0.37706 0.030012 0.13448 -0.64468 0 0 0 0 -0.09523 0.047361 0.087659 0.11761 0.11923
2.6016 0.099556 0.10452 0 0.093651 0 0.096539 0 0.051568 0 0.073691 -0.0017879 -30.229 -0.22753 0.022969 0.08939 -0.0056782 -0.256 0.048474 -0.37974 0.03712 0.09441 -0.064092 0.065262 0.091021 0.030524 -0.38821 0.015666 0.12764 -0.75283 0 0 0 0 -0.11596 0.049613 0.087898 0.11195 0.12391
2.6055 0.10833 0.11405 0 0.11279 0 0.11942 0 0.066227 0 0.097263 0.00017445 -30.318 -0.24761 -0.0028142 0.08438 -0.019491 -0.26529 0.042031 -0.398 0.011484 0.07467 -0.075716 0.061047 0.083936 0.028973 -0.40684 0.00088317 0.11955 -0.90385 0 0 0 0 -0.13803 0.036844 0.081651 0.10205 0.12139
2.6094 0.11659 0.12135 0 0.12555 0 0.13327 0 0.078977 0 0.12504 0.0068808 -30.403 -0.27913 -0.036942 0.071373 -0.03552 -0.28812 0.026833 -0.42792 -0.037456 0.053293 -0.09674 0.03321 0.070759 0.035954 -0.42927 -0.013358 0.1096 -1.0747 0 0 0 0 -0.15726 0.014847 0.071458 0.087836 0.11285
2.6133 0.12688 0.12832 0 0.1333 0 0.13496 0 0.088163 0 0.14335 0.02179 -30.451 -0.31626 -0.074427 0.054009 -0.052854 -0.32291 0.0058048 -0.46457 -0.10886 0.032896 -0.12539 -0.017031 0.051972 0.049372 -0.4523 -0.026442 0.097956 -1.255 0 0 0 0 -0.17235 -0.012097 0.058991 0.068866 0.10011
2.6172 0.13972 0.13729 0 0.13985 0 0.13343 0 0.097209 0 0.14607 0.044726 -30.453 -0.35283 -0.11081 0.036107 -0.071375 -0.36803 -0.017638 -0.50343 -0.201 0.015327 -0.16009 -0.088004 0.028355 0.066359 -0.47271 -0.037806 0.085221 -1.4503 0 0 0 0 -0.1826 -0.039461 0.04618 0.045038 0.085608
2.6211 0.15305 0.1489 0 0.14594 0 0.14024 0 0.1092 0 0.14336 0.072089 -30.431 -0.37871 -0.14087 0.023804 -0.093545 -0.42306 -0.037336 -0.53956 -0.31274 0.001591 -0.20034 -0.17994 0.0010918 0.08104 -0.48521 -0.046404 0.073521 -1.6773 0 0 0 0 -0.18772 -0.059853 0.03671 0.016419 0.074529
2.625 0.16498 0.16219 0 0.15023 0 0.15771 0 0.12345 0 0.15329 0.10171 -30.411 -0.38934 -0.16549 0.020671 -0.12341 -0.48684 -0.047287 -0.57377 -0.43702 -0.011016 -0.24792 -0.28805 -0.025858 0.087289 -0.48915 -0.052183 0.067006 -1.9596 0 0 0 0 -0.19039 -0.069671 0.034295 -0.012995 0.072739
2.6289 0.17638 0.1761 0 0.15482 0 0.17747 0 0.13787 0 0.18309 0.13569 -30.398 -0.39081 -0.18982 0.023777 -0.16052 -0.5585 -0.048368 -0.6114 -0.56903 -0.024166 -0.3049 -0.40746 -0.049659 0.086176 -0.4895 -0.056174 0.066567 -2.3139 0 0 0 0 -0.19226 -0.073427 0.038232 -0.039398 0.079305
2.6328 0.18954 0.19024 0 0.16691 0 0.19056 0 0.15317 0 0.21987 0.17551 -30.362 -0.38752 -0.21729 0.030751 -0.20377 -0.63864 -0.041735 -0.6567 -0.70788 -0.037762 -0.37349 -0.53693 -0.068554 0.079184 -0.48952 -0.059007 0.072107 -2.7195 0 0 0 0 -0.19345 -0.074822 0.047445 -0.060448 0.092361
2.6367 0.20426 0.20371 0 0.19237 0 0.19785 0 0.17257 0 0.24245 0.2143 -30.27 -0.38454 -0.25127 0.038639 -0.25117 -0.72789 -0.02939 -0.71407 -0.85332 -0.051055 -0.45567 -0.67546 -0.081055 0.068615 -0.49263 -0.061401 0.08277 -3.0974 0 0 0 0 -0.19364 -0.078261 0.060124 -0.074111 0.10887
2.6406 0.2162 0.21413 0 0.22726 0 0.2085 0 0.19689 0 0.24246 0.23782 -30.114 -0.38852 -0.29643 0.042079 -0.29688 -0.8295 -0.015986 -0.79213 -1.0083 -0.058765 -0.55507 -0.82483 -0.084665 0.058517 -0.50172 -0.064593 0.094119 -3.3451 0 0 0 0 -0.18968 -0.091938 0.070372 -0.077756 0.11874
2.6445 0.22048 0.21883 0 0.25742 0 0.22757 0 0.22135 0 0.23164 0.23774 -29.911 -0.3942 -0.34615 0.041474 -0.33745 -0.93807 -0.0060902 -0.8819 -1.1687 -0.058562 -0.66022 -0.98098 -0.084522 0.049026 -0.50851 -0.068785 0.099939 -3.4181 0 0 0 0 -0.18091 -0.11288 0.073109 -0.078506 0.11544
2.6484 0.21705 0.21751 0 0.2684 0 0.24673 0 0.23887 0 0.22704 0.22467 -29.686 -0.39515 -0.39594 0.038997 -0.37401 -1.0507 -0.00071578 -0.97733 -1.3307 -0.050857 -0.76387 -1.1426 -0.083923 0.037223 -0.50504 -0.07369 0.09808 -3.3887 0 0 0 0 -0.16804 -0.13674 0.066648 -0.081223 0.097329
2.6523 0.21167 0.21344 0 0.25678 0 0.24979 0 0.24691 0 0.23091 0.22423 -29.448 -0.38547 -0.44194 0.03698 -0.40884 -1.1644 -0.00035966 -1.0727 -1.4904 -0.037204 -0.85942 -1.3085 -0.085987 0.019893 -0.48394 -0.07894 0.087508 -3.4047 0 0 0 0 -0.1525 -0.15913 0.05026 -0.090416 0.064266
2.6563 0.21093 0.21122 0 0.2321 0 0.22927 0 0.25005 0 0.22921 0.25512 -29.186 -0.35581 -0.47892 0.039479 -0.44771 -1.275 -0.0052744 -1.1599 -1.6405 -0.021749 -0.93681 -1.4776 -0.095552 -0.0091587 -0.43311 -0.083829 0.067936 -3.5678 0 0 0 0 -0.13755 -0.17281 0.023715 -0.11315 0.017494
2.6602 0.21627 0.21325 0 0.20846 0 0.19706 0 0.25543 0 0.21134 0.30975 -28.887 -0.30462 -0.50572 0.049709 -0.50135 -1.3765 -0.014237 -1.2317 -1.7715 -0.015571 -0.98916 -1.6472 -0.11692 -0.054344 -0.34859 -0.087438 0.045379 -3.846 0 0 0 0 -0.13057 -0.17229 -0.0073171 -0.15448 -0.032469
2.6641 0.2236 0.21861 0 0.1948 0 0.17712 0 0.26601 0 0.18823 0.35891 -28.552 -0.24705 -0.52887 0.064004 -0.5699 -1.4684 -0.02572 -1.2923 -1.8856 -0.023092 -1.0253 -1.8147 -0.14691 -0.10837 -0.2487 -0.089988 0.026341 -4.1132 0 0 0 0 -0.13381 -0.164 -0.036129 -0.20815 -0.075892
2.668 0.22876 0.22523 0 0.19272 0 0.18576 0 0.27903 0 0.18554 0.37828 -28.186 -0.19433 -0.55256 0.079019 -0.65137 -1.5499 -0.03956 -1.3444 -1.9842 -0.045793 -1.051 -1.9779 -0.18321 -0.16511 -0.14679 -0.091804 0.013897 -4.2802 0 0 0 0 -0.14807 -0.15347 -0.059399 -0.26992 -0.10808
2.6719 0.23253 0.23278 0 0.20112 0 0.21815 0 0.29043 0 0.21661 0.37066 -27.79 -0.15845 -0.58105 0.090842 -0.74187 -1.6207 -0.055686 -1.3913 -2.07 -0.08365 -1.073 -2.1338 -0.22283 -0.21737 -0.057719 -0.093335 0.010401 -4.3783 0 0 0 0 -0.1732 -0.14708 -0.074376 -0.33468 -0.12542
2.6758 0.2394 0.24264 0 0.21991 0 0.25393 0 0.29918 0 0.26472 0.36055 -27.356 -0.16456 -0.62108 0.090598 -0.82801 -1.6781 -0.074476 -1.4371 -2.1472 -0.13333 -1.104 -2.2728 -0.25896 -0.24796 -0.014654 -0.095691 0.018301 -4.5029 0 0 0 0 -0.2073 -0.15876 -0.077315 -0.39136 -0.12328
2.6797 0.25154 0.25518 0 0.24812 0 0.27602 0 0.30656 0 0.29657 0.36658 -26.879 -0.20814 -0.66821 0.077888 -0.89362 -1.7248 -0.093697 -1.4814 -2.2222 -0.18072 -1.148 -2.389 -0.28616 -0.25252 -0.022004 -0.099378 0.030833 -4.6835 0 0 0 0 -0.24083 -0.18919 -0.073735 -0.43307 -0.11174
2.6836 0.26541 0.26804 0 0.28006 0 0.28409 0 0.31231 0 0.29505 0.38175 -26.363 -0.27647 -0.71606 0.056426 -0.93318 -1.7611 -0.11107 -1.5202 -2.2939 -0.21908 -1.2008 -2.4789 -0.30327 -0.23469 -0.070554 -0.10411 0.04381 -4.8326 0 0 0 0 -0.26885 -0.23249 -0.06766 -0.459 -0.09753
2.6875 0.27532 0.27803 0 0.3062 0 0.29047 0 0.31381 0 0.27635 0.38292 -25.822 -0.3575 -0.75883 0.030123 -0.94371 -1.7864 -0.1245 -1.5492 -2.3596 -0.24419 -1.2569 -2.5384 -0.30977 -0.19877 -0.15047 -0.10948 0.054493 -4.8415 0 0 0 0 -0.28784 -0.28256 -0.061885 -0.469 -0.085324
2.6914 0.28039 0.28475 0 0.31947 0 0.30439 0 0.31008 0 0.27187 0.35895 -25.257 -0.43325 -0.78803 0.0052507 -0.92311 -1.7985 -0.13085 -1.5612 -2.4126 -0.25195 -1.3071 -2.5616 -0.3055 -0.15205 -0.24591 -0.11469 0.060128 -4.7178 0 0 0 0 -0.29375 -0.32962 -0.059486 -0.46345 -0.080317
2.6953 0.28651 0.29176 0 0.32062 0 0.32167 0 0.30537 0 0.29364 0.32594 -24.655 -0.4726 -0.7921 -0.0063473 -0.87975 -1.793 -0.12623 -1.5467 -2.4375 -0.24363 -1.3319 -2.5434 -0.29324 -0.11212 -0.32194 -0.11793 0.060298 -4.6039 0 0 0 0 -0.28382 -0.35577 -0.062082 -0.44646 -0.085762
2.6992 0.30049 0.30328 0 0.31681 0 0.33052 0 0.30668 0 0.32114 0.31218 -23.994 -0.47559 -0.77771 -0.004219 -0.8336 -1.7743 -0.11455 -1.5142 -2.4361 -0.23048 -1.3307 -2.5019 -0.27918 -0.0876 -0.36507 -0.11886 0.059189 -4.6443 0 0 0 0 -0.26478 -0.36098 -0.06624 -0.42624 -0.095887
2.7031 0.3223 0.31975 0 0.31524 0 0.32655 0 0.3167 0 0.32485 0.3286 -23.265 -0.44614 -0.74958 0.010084 -0.79315 -1.7445 -0.098536 -1.4695 -2.4102 -0.21743 -1.3052 -2.4456 -0.26599 -0.080763 -0.37285 -0.1175 0.058782 -4.8406 0 0 0 0 -0.23969 -0.34783 -0.069881 -0.40582 -0.10736
2.707 0.3442 0.33713 0 0.31878 0 0.32054 0 0.33006 0 0.30084 0.35684 -22.479 -0.39149 -0.71366 0.033581 -0.76559 -1.7063 -0.081463 -1.4194 -2.3637 -0.20884 -1.2597 -2.3842 -0.25605 -0.091982 -0.34677 -0.11407 0.060748 -5.0514 0 0 0 0 -0.21177 -0.32095 -0.071064 -0.38794 -0.11692
2.7109 0.35838 0.3508 0 0.32723 0 0.32996 0 0.3378 0 0.27756 0.36762 -21.654 -0.32905 -0.68195 0.058422 -0.7602 -1.6655 -0.070214 -1.3774 -2.3066 -0.2102 -1.2056 -2.3345 -0.25334 -0.11933 -0.29546 -0.10936 0.066683 -5.1367 0 0 0 0 -0.18629 -0.29189 -0.067191 -0.37666 -0.11991
2.7148 0.36527 0.36025 0 0.3407 0 0.36177 0 0.33584 0 0.28593 0.34965 -20.798 -0.28563 -0.66665 0.072943 -0.7715 -1.6331 -0.070127 -1.3558 -2.2605 -0.21965 -1.1655 -2.3105 -0.25871 -0.14996 -0.24755 -0.10535 0.074123 -5.0915 0 0 0 0 -0.16826 -0.27698 -0.060457 -0.37356 -0.11758
2.7188 0.37323 0.3698 0 0.35971 0 0.40355 0 0.32861 0 0.32518 0.31916 -19.901 -0.26843 -0.66929 0.074239 -0.79192 -1.6148 -0.080861 -1.3553 -2.2353 -0.23374 -1.1485 -2.3134 -0.27107 -0.17727 -0.21555 -0.10294 0.080726 -5.0334 0 0 0 0 -0.15897 -0.27977 -0.05422 -0.37846 -0.11398
2.7227 0.38942 0.38483 0 0.38199 0 0.43227 0 0.32443 0 0.36281 0.30201 -18.945 -0.27977 -0.68996 0.061577 -0.81722 -1.6146 -0.10159 -1.3756 -2.237 -0.25058 -1.1592 -2.3438 -0.2898 -0.198 -0.20504 -0.10263 0.08518 -5.0754 0 0 0 0 -0.15937 -0.30081 -0.050913 -0.39158 -0.11224
2.7266 0.41125 0.40716 0 0.40158 0 0.43341 0 0.32827 0 0.36987 0.30869 -17.922 -0.31893 -0.72718 0.035764 -0.8432 -1.6367 -0.13047 -1.415 -2.2706 -0.26839 -1.2007 -2.401 -0.31392 -0.20974 -0.21882 -0.10477 0.08635 -5.231 0 0 0 0 -0.17013 -0.33842 -0.053245 -0.41306 -0.11607
2.7305 0.42788 0.43323 0 0.41319 0 0.41327 0 0.33974 0 0.35309 0.32747 -16.833 -0.37539 -0.77466 0.0036037 -0.86738 -1.6882 -0.16148 -1.4675 -2.3415 -0.28646 -1.2709 -2.4824 -0.34056 -0.21168 -0.24998 -0.1094 0.084494 -5.4369 0 0 0 0 -0.19117 -0.38264 -0.064297 -0.44253 -0.13093
2.7344 0.43104 0.45568 0 0.41787 0 0.3932 0 0.35688 0 0.34725 0.3393 -15.685 -0.42844 -0.82087 -0.023915 -0.89275 -1.7566 -0.1878 -1.521 -2.4317 -0.30539 -1.348 -2.5736 -0.36471 -0.20956 -0.27804 -0.11474 0.083 -5.6341 0 0 0 0 -0.21472 -0.42011 -0.078861 -0.47378 -0.15185
2.7383 0.42418 0.46637 0 0.4228 0 0.3913 0 0.37932 0 0.37532 0.33636 -14.478 -0.47154 -0.86241 -0.042943 -0.92188 -1.8376 -0.20705 -1.5725 -2.5364 -0.32527 -1.424 -2.6713 -0.38382 -0.20476 -0.29563 -0.12009 0.08323 -5.799 0 0 0 0 -0.23689 -0.44682 -0.093712 -0.50386 -0.17526
2.7422 0.41999 0.45985 0 0.43411 0 0.40779 0 0.4061 0 0.42014 0.32667 -13.209 -0.50029 -0.89716 -0.050955 -0.95713 -1.9267 -0.21768 -1.6199 -2.6519 -0.34583 -1.4927 -2.7738 -0.39587 -0.19831 -0.29765 -0.12485 0.086089 -5.9099 0 0 0 0 -0.25402 -0.46061 -0.10574 -0.53015 -0.19737
2.7461 0.42763 0.43716 0 0.45007 0 0.427 0 0.4315 0 0.44085 0.32468 -11.874 -0.51184 -0.92446 -0.046037 -1.0024 -2.0195 -0.21829 -1.6628 -2.7779 -0.36556 -1.5483 -2.8828 -0.39786 -0.19024 -0.28042 -0.12825 0.091969 -5.9364 0 0 0 0 -0.26038 -0.46134 -0.11007 -0.54906 -0.21156
2.75 0.44185 0.40832 0 0.46221 0 0.4331 0 0.44644 0 0.41756 0.34049 -10.48 -0.51591 -0.95147 -0.03538 -1.057 -2.1122 -0.21365 -1.7062 -2.917 -0.38128 -1.5975 -3.0035 -0.39292 -0.1805 -0.25593 -0.13028 0.097839 -5.8986 0 0 0 0 -0.25551 -0.45986 -0.10633 -0.56213 -0.21425
2.7539 0.44593 0.39022 0 0.46341 0 0.42475 0 0.44643 0 0.37567 0.37608 -9.0317 -0.52156 -0.98458 -0.026226 -1.1173 -2.2055 -0.20899 -1.7544 -3.0693 -0.39257 -1.6497 -3.1376 -0.38746 -0.17053 -0.23621 -0.13158 0.1013 -5.9197 0 0 0 0 -0.24511 -0.46453 -0.099242 -0.57473 -0.20915
2.7578 0.42718 0.39785 0 0.45455 0 0.41512 0 0.43803 0 0.36136 0.42615 -7.5266 -0.53306 -1.0278 -0.022444 -1.1812 -2.3006 -0.20727 -1.8099 -3.2348 -0.39998 -1.711 -3.2857 -0.38625 -0.16194 -0.22767 -0.13252 0.10132 -6.1599 0 0 0 0 -0.2336 -0.47962 -0.092402 -0.59094 -0.19943
2.7617 0.3916 0.43315 0 0.44302 0 0.41816 0 0.4352 0 0.39304 0.47902 -5.9571 -0.55366 -1.0845 -0.027329 -1.2468 -2.3989 -0.21122 -1.8748 -3.4126 -0.40476 -1.7867 -3.4477 -0.39434 -0.15676 -0.23562 -0.13354 0.097356 -6.6515 0 0 0 0 -0.22609 -0.50833 -0.089829 -0.61514 -0.18911
2.7656 0.36314 0.48056 0 0.43582 0 0.43494 0 0.44724 0 0.44128 0.51943 -4.3152 -0.58506 -1.1603 -0.044878 -1.3115 -2.5032 -0.22532 -1.9536 -3.5969 -0.41231 -1.8835 -3.6206 -0.42338 -0.16063 -0.26565 -0.13554 0.090692 -7.2117 0 0 0 0 -0.23419 -0.55359 -0.099673 -0.65649 -0.18726
2.7695 0.36629 0.51511 0 0.43528 0 0.4532 0 0.47016 0 0.46054 0.53704 -2.5983 -0.61796 -1.2448 -0.067731 -1.3739 -2.6097 -0.24547 -2.0398 -3.774 -0.42662 -1.9881 -3.7912 -0.46832 -0.17163 -0.3033 -0.13865 0.086025 -7.5656 0 0 0 0 -0.25629 -0.60372 -0.11865 -0.70913 -0.19497
2.7734 0.40575 0.51888 0 0.44096 0 0.46021 0 0.49066 0 0.43969 0.53582 -0.807 -0.64759 -1.3314 -0.091917 -1.4328 -2.7147 -0.26908 -2.1301 -3.9376 -0.44796 -2.0915 -3.9531 -0.52456 -0.18709 -0.34115 -0.14284 0.085179 -7.5929 0 0 0 0 -0.28904 -0.65275 -0.14302 -0.76774 -0.21042
2.7773 0.461 0.49294 0 0.45322 0 0.45587 0 0.49923 0 0.41672 0.53305 1.06 -0.67002 -1.4138 -0.114 -1.4868 -2.8142 -0.29354 -2.2207 -4.0824 -0.47546 -2.1857 -4.1009 -0.58676 -0.20378 -0.373 -0.148 0.089133 -7.4472 0 0 0 0 -0.32819 -0.69554 -0.16871 -0.82666 -0.23096
2.7813 0.501 0.45526 0 0.47249 0 0.45269 0 0.49895 0 0.43971 0.54433 3.0049 -0.68003 -1.4823 -0.12944 -1.5328 -2.9016 -0.31495 -2.3056 -4.2016 -0.50589 -2.2584 -4.2266 -0.64569 -0.21577 -0.39105 -0.15386 0.098206 -7.406 0 0 0 0 -0.36597 -0.725 -0.18879 -0.8762 -0.25131
2.7852 0.50733 0.42661 0 0.49507 0 0.46234 0 0.50113 0 0.51384 0.56796 5.0235 -0.67607 -1.5269 -0.13574 -1.5659 -2.9699 -0.32869 -2.3754 -4.2951 -0.5294 -2.3008 -4.3271 -0.68661 -0.21485 -0.39271 -0.15924 0.10794 -7.5933 0 0 0 0 -0.38979 -0.73661 -0.19508 -0.90461 -0.26247
2.7891 0.4861 0.41689 0 0.51205 0 0.48229 0 0.5127 0 0.59056 0.58643 7.102 -0.66369 -1.5515 -0.13631 -1.5873 -3.0226 -0.33537 -2.4282 -4.3725 -0.54174 -2.3214 -4.4098 -0.70756 -0.20233 -0.3854 -0.16302 0.11406 -7.8664 0 0 0 0 -0.39838 -0.73532 -0.18986 -0.91443 -0.2635
2.793 0.45938 0.42254 0 0.51471 0 0.49582 0 0.52857 0 0.61166 0.58562 9.224 -0.64569 -1.5585 -0.13319 -1.5974 -3.061 -0.33565 -2.4623 -4.4362 -0.54174 -2.3251 -4.4769 -0.70833 -0.18024 -0.37321 -0.16434 0.11484 -7.9849 0 0 0 0 -0.39259 -0.72347 -0.17572 -0.9082 -0.25527
2.7969 0.44492 0.43429 0 0.50155 0 0.48617 0 0.53647 0 0.56415 0.57108 11.385 -0.62508 -1.5514 -0.12867 -1.5973 -3.0874 -0.33072 -2.4766 -4.488 -0.52964 -2.3175 -4.5302 -0.69048 -0.15181 -0.36041 -0.16233 0.10932 -7.8713 0 0 0 0 -0.37485 -0.70386 -0.15637 -0.88994 -0.23987
2.8008 0.44302 0.4455 0 0.47901 0 0.45194 0 0.52883 0 0.49055 0.56145 13.599 -0.60658 -1.5368 -0.12661 -1.589 -3.103 -0.32337 -2.4677 -4.5223 -0.50962 -2.3074 -4.5668 -0.65872 -0.12572 -0.35336 -0.15483 0.098817 -7.6716 0 0 0 0 -0.35257 -0.68037 -0.14096 -0.86851 -0.22408
2.8047 0.44144 0.45357 0 0.45543 0 0.4099 0 0.50947 0 0.44578 0.56504 15.891 -0.59284 -1.5245 -0.12848 -1.5793 -3.112 -0.31808 -2.4458 -4.5358 -0.49366 -2.3009 -4.5864 -0.62779 -0.11007 -0.35254 -0.14297 0.091244 -7.5584 0 0 0 0 -0.33719 -0.65829 -0.1365 -0.85398 -0.21634
2.8086 0.43135 0.4558 0 0.43526 0 0.38291 0 0.48969 0 0.44611 0.56701 18.279 -0.58388 -1.5165 -0.13367 -1.57 -3.1133 -0.31613 -2.4167 -4.5254 -0.48604 -2.2966 -4.5868 -0.6035 -0.10593 -0.35602 -0.12799 0.090757 -7.5148 0 0 0 0 -0.33173 -0.63914 -0.14331 -0.84744 -0.21856
2.8125 0.41714 0.44759 0 0.41978 0 0.38348 0 0.47837 0 0.46104 0.54487 20.759 -0.5793 -1.5127 -0.14141 -1.561 -3.1049 -0.31788 -2.3835 -4.4885 -0.48833 -2.2918 -4.565 -0.58906 -0.11295 -0.36199 -0.11097 0.099854 -7.3599 0 0 0 0 -0.33716 -0.62366 -0.16042 -0.84803 -0.23107
2.8164 0.41025 0.42638 0 0.41123 0 0.40574 0 0.47566 0 0.45201 0.49689 23.314 -0.57813 -1.5106 -0.15033 -1.5506 -3.082 -0.32304 -2.349 -4.4209 -0.50027 -2.2809 -4.5156 -0.58678 -0.12912 -0.36778 -0.093432 0.12071 -6.9862 0 0 0 0 -0.35282 -0.61224 -0.18502 -0.85234 -0.25276
2.8203 0.4146 0.397 0 0.41245 0 0.43022 0 0.47416 0 0.41369 0.44996 25.924 -0.5765 -1.4998 -0.15713 -1.5308 -3.0355 -0.32766 -2.3115 -4.3225 -0.51112 -2.2516 -4.4321 -0.59233 -0.14583 -0.36904 -0.078164 0.14907 -6.5214 0 0 0 0 -0.3708 -0.60294 -0.20728 -0.8488 -0.27547
2.8242 0.42028 0.37077 0 0.42059 0 0.43682 0 0.4646 0 0.37499 0.43413 28.576 -0.571 -1.4745 -0.16027 -1.4979 -2.9697 -0.32776 -2.2665 -4.2082 -0.51001 -2.2028 -4.3247 -0.59593 -0.15639 -0.36525 -0.065807 0.17441 -6.2095 0 0 0 0 -0.38297 -0.59223 -0.22048 -0.83219 -0.29134
2.8281 0.41304 0.35759 0 0.42397 0 0.4169 0 0.44104 0 0.36281 0.44941 31.267 -0.55993 -1.4319 -0.15902 -1.4497 -2.886 -0.32133 -2.2096 -4.0825 -0.49229 -2.1339 -4.196 -0.59279 -0.15875 -0.35628 -0.056353 0.19107 -6.1336 0 0 0 0 -0.38625 -0.57812 -0.22217 -0.80115 -0.29717
2.832 0.38968 0.35787 0 0.40986 0 0.37833 0 0.40386 0 0.37119 0.46243 33.997 -0.54209 -1.3703 -0.15298 -1.3852 -2.787 -0.3069 -2.1369 -3.9493 -0.45514 -2.0454 -4.049 -0.57889 -0.15199 -0.34232 -0.049474 0.19424 -6.1036 0 0 0 0 -0.37862 -0.55889 -0.21107 -0.75589 -0.29087
2.8359 0.36229 0.36235 0 0.37799 0 0.34088 0 0.36071 0 0.36936 0.43928 36.771 -0.51596 -1.2883 -0.14153 -1.3029 -2.676 -0.28268 -2.0403 -3.8088 -0.39773 -1.9373 -3.8834 -0.54859 -0.13666 -0.32358 -0.044065 0.17687 -5.8536 0 0 0 0 -0.35852 -0.53169 -0.1867 -0.69953 -0.27078
2.8398 0.34607 0.35992 0 0.34405 0 0.32339 0 0.3244 0 0.33778 0.38003 39.601 -0.48598 -1.1983 -0.12745 -1.2131 -2.562 -0.25404 -1.9253 -3.6576 -0.33734 -1.8198 -3.7044 -0.50733 -0.11971 -0.30306 -0.037515 0.14673 -5.3354 0 0 0 0 -0.33296 -0.4989 -0.15802 -0.64484 -0.24546
2.8438 0.34327 0.34603 0 0.32579 0 0.32979 0 0.30642 0 0.29094 0.31723 42.503 -0.456 -1.1093 -0.11302 -1.123 -2.4484 -0.22579 -1.8013 -3.493 -0.28616 -1.6992 -3.5153 -0.46157 -0.1044 -0.28277 -0.028741 0.11347 -4.7756 0 0 0 0 -0.30644 -0.46396 -0.13104 -0.59816 -0.22116
2.8477 0.34035 0.32429 0 0.32436 0 0.34426 0 0.3081 0 0.26214 0.28022 45.485 -0.42829 -1.027 -0.099665 -1.0371 -2.3366 -0.20108 -1.6748 -3.3136 -0.25155 -1.5788 -3.3182 -0.41544 -0.091884 -0.26405 -0.017218 0.083952 -4.4275 0 0 0 0 -0.28116 -0.42933 -0.10936 -0.56265 -0.20153
2.8516 0.32127 0.30076 0 0.32242 0 0.34254 0 0.31681 0 0.26774 0.26564 48.539 -0.40506 -0.95672 -0.08886 -0.95949 -2.2272 -0.18324 -1.5536 -3.1188 -0.24032 -1.4618 -3.1159 -0.37336 -0.082476 -0.24828 -0.0026556 0.06595 -4.2941 0 0 0 0 -0.25875 -0.39785 -0.096407 -0.5405 -0.18993
2.8555 0.28221 0.27696 0 0.30371 0 0.3126 0 0.31291 0 0.28971 0.24709 51.637 -0.38661 -0.90356 -0.081908 -0.89485 -2.1191 -0.17562 -1.4511 -2.9153 -0.25502 -1.3514 -2.9172 -0.34002 -0.072904 -0.23722 0.014202 0.070874 -4.1352 0 0 0 0 -0.23848 -0.3735 -0.095763 -0.5293 -0.18823
2.8594 0.23177 0.24745 0 0.2728 0 0.26618 0 0.28437 0 0.29352 0.21139 54.75 -0.36686 -0.85761 -0.075955 -0.83705 -2.0102 -0.172 -1.3633 -2.7191 -0.27474 -1.2454 -2.7306 -0.31049 -0.059689 -0.22876 0.030612 0.090382 -3.7393 0 0 0 0 -0.21705 -0.35311 -0.10156 -0.51709 -0.18911
2.8633 0.17761 0.20286 0 0.249 0 0.2262 0 0.2366 0 0.2596 0.17804 57.865 -0.34167 -0.81345 -0.068843 -0.78309 -1.8994 -0.16838 -1.2862 -2.5378 -0.28848 -1.1425 -2.5598 -0.281 -0.042113 -0.22182 0.04516 0.11921 -3.1458 0 0 0 0 -0.19324 -0.33409 -0.11125 -0.49813 -0.18873
2.8672 0.11605 0.13558 0 0.23562 0 0.19771 0 0.18703 0 0.19455 0.17807 60.988 -0.3072 -0.76571 -0.058369 -0.72982 -1.7854 -0.16069 -1.2145 -2.3761 -0.28626 -1.0411 -2.4067 -0.24764 -0.020262 -0.21539 0.056558 0.15157 -2.5617 0 0 0 0 -0.1663 -0.31352 -0.12234 -0.46744 -0.18358
2.8711 0.038135 0.044973 0 0.19788 0 0.15102 0 0.14743 0 0.11369 0.21667 64.135 -0.25686 -0.7057 -0.040345 -0.67222 -1.6647 -0.14177 -1.1374 -2.2379 -0.25306 -0.93749 -2.2709 -0.20326 0.0039906 -0.20844 0.062587 0.17787 -2.0857 0 0 0 0 -0.13596 -0.2859 -0.13146 -0.41758 -0.16854
2.875 -0.054313 -0.059846 0 0.082258 0 0.041 0 0.1102 0 0.01956 0.26373 67.309 -0.19149 -0.62896 -0.013331 -0.60494 -1.5298 -0.10865 -1.0413 -2.1009 -0.18985 -0.82466 -2.1308 -0.1445 0.024724 -0.20202 0.062788 0.19039 -1.5744 0 0 0 0 -0.10461 -0.24737 -0.13611 -0.34965 -0.14377
2.8789 -0.14231 -0.16113 0 -0.12992 0 -0.1467 0 0.053226 0 -0.096519 0.28379 70.496 -0.1182 -0.53854 0.019464 -0.52612 -1.3744 -0.065657 -0.92295 -1.9385 -0.11068 -0.6972 -1.9623 -0.075317 0.039449 -0.19842 0.058611 0.19129 -0.81806 0 0 0 0 -0.073686 -0.19978 -0.13652 -0.2704 -0.1139
2.8828 -0.20369 -0.2394 0 -0.38273 0 -0.36363 0 -0.038207 0 -0.23135 0.26999 73.668 -0.041496 -0.4356 0.055382 -0.43309 -1.1911 -0.016097 -0.77959 -1.7288 -0.024414 -0.54914 -1.745 0.0013386 0.047368 -0.19953 0.050825 0.18286 0.18082 0 0 0 0 -0.043363 -0.14433 -0.13265 -0.18328 -0.08195
2.8867 -0.2352 -0.28454 0 -0.56528 0 -0.51774 0 -0.15165 0 -0.35426 0.24115 76.803 0.033716 -0.32172 0.091115 -0.32315 -0.97194 0.035851 -0.6095 -1.4493 0.059336 -0.37413 -1.4573 0.08169 0.048519 -0.20721 0.040383 0.16852 1.1692 0 0 0 0 -0.013372 -0.082815 -0.12465 -0.091878 -0.051218
2.8906 -0.25908 -0.30454 0 -0.5859 0 -0.5376 0 -0.24967 0 -0.42202 0.20543 79.89 0.099942 -0.19431 0.11829 -0.18435 -0.68918 0.080876 -0.40236 -1.0375 0.125 -0.14847 -1.0352 0.15793 0.045477 -0.22416 0.029088 0.15585 1.9155 0 0 0 0 0.01937 -0.017002 -0.11156 0.00059968 -0.027605
2.8945 -0.30484 -0.32345 0 -0.44415 0 -0.43097 0 -0.29616 0 -0.41497 0.13646 82.923 0.16111 -0.053879 0.1353 -0.021572 -0.35517 0.11618 -0.16731 -0.5209 0.17707 0.122 -0.50294 0.22744 0.044271 -0.24301 0.019438 0.14934 2.4975 0 0 0 0 0.05709 0.051705 -0.095009 0.094549 -0.0099723
2.8984 -0.38277 -0.3669 0 -0.24058 0 -0.28636 0 -0.2869 0 -0.36069 -0.0034732 85.899 0.22249 0.10375 0.14292 0.16433 0.02645 0.1424 0.096279 0.08953 0.22191 0.43747 0.13065 0.29152 0.046201 -0.25792 0.01265 0.14914 3.272 0 0 0 0 0.10076 0.12542 -0.07527 0.19293 0.0035275
2.9023 -0.47502 -0.444 0 -0.11442 0 -0.21326 0 -0.25877 0 -0.321 -0.2141 88.812 0.28978 0.28324 0.14285 0.37212 0.45156 0.16114 0.38944 0.78148 0.26634 0.79732 0.85453 0.35249 0.051327 -0.26317 0.0097514 0.15464 4.536 0 0 0 0 0.15097 0.20681 -0.052567 0.29917 0.01506
2.9063 -0.55284 -0.53973 0 -0.15724 0 -0.26942 0 -0.26784 0 -0.35099 -0.43796 91.657 0.37334 0.49532 0.13891 0.60142 0.91767 0.17606 0.71806 1.5423 0.32203 1.2039 1.6573 0.4158 0.057457 -0.24892 0.012376 0.16388 6.2274 0 0 0 0 0.2086 0.30198 -0.026858 0.42057 0.028468
2.9102 -0.60194 -0.62501 0 -0.36436 0 -0.43237 0 -0.35169 0 -0.46265 -0.60017 94.431 0.48369 0.75007 0.14068 0.84635 1.4145 0.19575 1.0833 2.3409 0.40139 1.6481 2.5013 0.49182 0.055354 -0.20805 0.020845 0.17208 7.9744 0 0 0 0 0.27282 0.4179 0.0013159 0.56638 0.049497
2.9141 -0.63091 -0.67715 0 -0.64972 0 -0.63008 0 -0.50406 0 -0.61964 -0.67193 97.125 0.61535 1.0392 0.15266 1.0992 1.9304 0.2237 1.4729 3.1524 0.50026 2.112 3.3528 0.58237 0.039603 -0.14929 0.032696 0.17743 9.4263 0 0 0 0 0.34164 0.5513 0.030907 0.73464 0.078844
2.918 -0.65678 -0.69501 0 -0.90134 0 -0.79534 0 -0.6801 0 -0.76309 -0.69382 99.73 0.76437 1.3591 0.17687 1.3577 2.463 0.26102 1.8809 3.9698 0.61509 2.5882 4.199 0.6875 0.0070818 -0.078925 0.046468 0.17977 10.516 0 0 0 0 0.41485 0.70044 0.06153 0.9248 0.11685
2.9219 -0.68592 -0.69731 0 -1.0358 0 -0.89702 0 -0.82639 0 -0.84702 -0.73483 102.23 0.92525 1.7043 0.21433 1.6202 3.011 0.30781 2.3008 4.788 0.74084 3.0698 5.0297 0.80577 -0.044173 -0.0046074 0.060533 0.17948 11.412 0 0 0 0 0.4923 0.86263 0.092812 1.1351 0.16328
2.9258 -0.71158 -0.70713 0 -1.0264 0 -0.93371 0 -0.91276 0 -0.86063 -0.82998 104.62 1.0861 2.0644 0.26576 1.8865 3.5766 0.36254 2.7213 5.6047 0.86717 3.5477 5.8323 0.93118 -0.116 0.056665 0.071629 0.17851 12.274 0 0 0 0 0.5745 1.0328 0.12428 1.3616 0.21792
2.9297 -0.72884 -0.73572 0 -0.90336 0 -0.91368 0 -0.94445 0 -0.82813 -0.95992 106.89 1.2347 2.4165 0.3221 2.1549 4.1477 0.41759 3.1315 6.4152 0.98443 4.0161 6.6108 1.0499 -0.19322 0.09614 0.078555 0.17941 13.116 0 0 0 0 0.65741 1.2006 0.1553 1.5871 0.27538
2.9336 -0.74735 -0.77767 0 -0.73642 0 -0.84906 0 -0.95094 0 -0.79044 -1.0878 109.04 1.3678 2.749 0.37886 2.4223 4.7117 0.46993 3.5273 7.2104 1.0913 4.4719 7.3637 1.1562 -0.26598 0.11464 0.081749 0.1826 13.909 0 0 0 0 0.73694 1.3614 0.18551 1.8015 0.33292
2.9375 -0.78481 -0.81871 0 -0.60583 0 -0.76529 0 -0.96407 0 -0.78092 -1.2068 111.09 1.4836 3.0529 0.4331 2.6852 5.2558 0.51793 3.9056 7.9789 1.1875 4.9114 8.0857 1.2464 -0.32658 0.11431 0.081845 0.18805 14.737 0 0 0 0 0.80908 1.5111 0.21459 1.9966 0.38847
2.9414 -0.84678 -0.84761 0 -0.56935 0 -0.70366 0 -1.0012 0 -0.80839 -1.3419 113.02 1.5807 3.3164 0.48189 2.937 5.7586 0.56054 4.2614 8.6999 1.2744 5.3277 8.7638 1.3177 -0.36515 0.0998 0.080022 0.19526 15.764 0 0 0 0 0.86746 1.6446 0.24206 2.1612 0.43948
2.9453 -0.91491 -0.86286 0 -0.63965 0 -0.70303 0 -1.0603 0 -0.85757 -1.5051 114.83 1.6599 3.5293 0.52393 3.1625 6.1827 0.60045 4.585 9.3307 1.3568 5.7033 9.364 1.3753 -0.37334 0.084414 0.079091 0.20236 17.006 0 0 0 0 0.9028 1.7524 0.26712 2.2825 0.48262
2.9492 -0.95848 -0.87097 0 -0.78614 0 -0.77396 0 -1.1239 0 -0.90642 -1.6563 116.51 1.7277 3.7095 0.56211 3.3596 6.5351 0.64211 4.8774 9.8743 1.439 6.0363 9.8863 1.4329 -0.36381 0.076433 0.080184 0.2083 18.17 0 0 0 0 0.92035 1.8359 0.28996 2.3722 0.51889
2.9531 -0.95974 -0.87966 0 -0.95924 0 -0.89138 0 -1.1684 0 -0.94709 -1.719 118.06 1.7842 3.8643 0.59705 3.5253 6.8177 0.68718 5.1336 10.326 1.5213 6.32 10.323 1.4969 -0.34416 0.077114 0.083212 0.21294 18.78 0 0 0 0 0.92314 1.8921 0.31017 2.4342 0.54818
2.957 -0.92872 -0.89204 0 -1.1161 0 -1.0137 0 -1.175 0 -0.99187 -1.6414 119.47 1.8286 4.0016 0.62907 3.6579 7.0353 0.73668 5.3485 10.685 1.6028 6.5484 10.671 1.5722 -0.32283 0.085956 0.087681 0.21635 18.538 0 0 0 0 0.91516 1.9187 0.32728 2.4729 0.57052
2.9609 -0.89383 -0.90494 0 -1.2268 0 -1.1087 0 -1.1405 0 -1.0573 -1.4459 120.74 1.8543 4.1309 0.65615 3.7507 7.1931 0.79005 5.5039 10.938 1.6784 6.7013 10.91 1.6629 -0.31552 0.097402 0.091587 0.21898 17.579 0 0 0 0 0.90331 1.9066 0.33921 2.4906 0.58453
2.9648 -0.87791 -0.91186 0 -1.2642 0 -1.1619 0 -1.0807 0 -1.1397 -1.2198 121.87 1.8604 4.2602 0.67581 3.8144 7.3244 0.84058 5.6054 11.119 1.7406 6.7907 11.071 1.7552 -0.33051 0.10022 0.092132 0.22157 16.387 0 0 0 0 0.89574 1.8654 0.34512 2.4937 0.5918
2.9688 -0.88236 -0.90792 0 -1.2005 0 -1.1653 0 -1.0202 0 -1.2066 -1.0584 122.85 1.8499 4.3873 0.68731 3.857 7.444 0.88324 5.6645 11.248 1.7858 6.8324 11.18 1.8347 -0.36385 0.090776 0.088779 0.22388 15.462 0 0 0 0 0.89271 1.8074 0.34533 2.4828 0.59372
2.9727 -0.89157 -0.89345 0 -1.0284 0 -1.1085 0 -0.97464 0 -1.215 -1.0084 123.71 1.825 4.5075 0.69032 3.8815 7.5562 0.91426 5.6879 11.335 1.8101 6.8352 11.248 1.8895 -0.41075 0.067642 0.081552 0.22541 15.006 0 0 0 0 0.89275 1.7417 0.34018 2.4557 0.59094
2.9766 -0.88949 -0.87338 0 -0.79097 0 -0.98872 0 -0.93822 0 -1.1426 -1.0522 124.46 1.7889 4.6128 0.68491 3.8898 7.6606 0.92952 5.683 11.384 1.8093 6.8082 11.284 1.9056 -0.46341 0.030686 0.070971 0.22532 14.876 0 0 0 0 0.89262 1.6791 0.3303 2.4091 0.5841
2.9805 -0.87102 -0.85257 0 -0.58265 0 -0.83104 0 -0.89298 0 -1.0065 -1.1301 125.09 1.7498 4.6804 0.67395 3.8786 7.7358 0.92347 5.6593 11.385 1.7743 6.7617 11.283 1.8588 -0.50045 -0.015733 0.059805 0.22135 14.75 0 0 0 0 0.88286 1.6411 0.31878 2.3351 0.57451
2.9844 -0.84014 -0.83087 0 -0.50364 0 -0.68989 0 -0.83244 0 -0.85345 -1.173 125.6 1.7157 4.7117 0.66418 3.853 7.7709 0.90602 5.6281 11.343 1.7174 6.7072 11.248 1.7716 -0.51311 -0.06207 0.05102 0.21407 14.345 0 0 0 0 0.86255 1.6283 0.31017 2.2466 0.565
2.9883 -0.80189 -0.80291 0 -0.59253 0 -0.61968 0 -0.77641 0 -0.73176 -1.1296 125.98 1.6888 4.7066 0.65798 3.8133 7.7574 0.88165 5.5881 11.251 1.6438 6.6436 11.168 1.6565 -0.49969 -0.10554 0.045442 0.20404 13.537 0 0 0 0 0.83333 1.638 0.30641 2.151 0.5567
2.9922 -0.75911 -0.76393 0 -0.7914 0 -0.63479 0 -0.7575 0 -0.66734 -0.9856 126.22 1.6696 4.6669 0.65682 3.7605 7.6896 0.85478 5.5365 11.107 1.5594 6.5679 11.038 1.5275 -0.4614 -0.14421 0.043373 0.1921 12.395 0 0 0 0 0.79805 1.6654 0.30873 2.0565 0.55039
2.9961 -0.71593 -0.71665 0 -0.97653 0 -0.69583 0 -0.78767 0 -0.65683 -0.77691 126.37 1.6569 4.5947 0.6609 3.6941 7.556 0.83135 5.4609 10.897 1.4737 6.4689 10.837 1.4087 -0.40462 -0.17663 0.044273 0.18008 11.155 0 0 0 0 0.76361 1.6984 0.31793 1.9777 0.54661
3 -0.68012 -0.67191 0 -1.035 0 -0.73824 0 -0.83714 0 -0.67551 -0.58226 126.44 1.6412 4.5054 0.66301 3.6173 7.3716 0.8134 5.3491 10.633 1.4002 6.3355 10.572 1.3248 -0.35422 -0.20376 0.044484 0.17106 10.13 0 0 0 0 0.73919 1.7122 0.32795 1.923 0.54238
3.0039 -0.65814 -0.64061 0 -0.93102 0 -0.72088 0 -0.85106 0 -0.69059 -0.48346 126.45 1.6158 4.4079 0.65659 3.532 7.1568 0.79667 5.2029 10.332 1.3416 6.1701 10.266 1.2745 -0.32499 -0.22487 0.04187 0.16606 9.5507 0 0 0 0 0.72425 1.6956 0.3324 1.8845 0.53387
3.0078 -0.64666 -0.62335 0 -0.71735 0 -0.65383 0 -0.7931 0 -0.67463 -0.51136 126.36 1.5762 4.3041 0.63712 3.437 6.9199 0.77684 5.0233 10.004 1.2982 5.974 9.9323 1.2534 -0.32459 -0.23722 0.035572 0.16561 9.406 0 0 0 0 0.71604 1.6425 0.32675 1.8542 0.51781
3.0117 -0.63108 -0.6077 0 -0.49245 0 -0.58305 0 -0.67618 0 -0.61821 -0.62009 126.15 1.5185 4.1935 0.60051 3.3306 6.6684 0.74875 4.8133 9.6588 1.2681 5.7506 9.5852 1.2532 -0.35814 -0.23727 0.025215 0.1699 9.4183 0 0 0 0 0.70991 1.5486 0.30669 1.8215 0.49079
3.0156 -0.59556 -0.57741 0 -0.34143 0 -0.54788 0 -0.55025 0 -0.53614 -0.71765 125.8 1.4347 4.064 0.53919 3.2034 6.4032 0.69832 4.5793 9.3026 1.2416 5.5073 9.2452 1.2482 -0.42793 -0.21168 0.01218 0.17897 9.2229 0 0 0 0 0.68962 1.408 0.26387 1.7572 0.44399
3.0195 -0.53718 -0.52683 0 -0.29874 0 -0.54824 0 -0.45919 0 -0.45891 -0.73272 125.35 1.3373 3.9136 0.4663 3.0599 6.1288 0.6288 4.3436 8.9421 1.2032 5.2648 8.9159 1.2156 -0.50312 -0.16589 0.001067 0.1891 8.6255 0 0 0 0 0.64888 1.2515 0.20936 1.6574 0.38396
3.0234 -0.47149 -0.46816 0 -0.34476 0 -0.54744 0 -0.4091 0 -0.41041 -0.66096 124.83 1.2331 3.7433 0.38943 2.904 5.8467 0.54407 4.1138 8.5759 1.1471 5.0299 8.5916 1.1494 -0.56865 -0.10529 -0.0060871 0.19856 7.7271 0 0 0 0 0.58795 1.0938 0.15017 1.526 0.31528
3.0273 -0.42352 -0.42467 0 -0.42611 0 -0.50497 0 -0.37735 0 -0.3894 -0.55192 124.29 1.1291 3.5565 0.31596 2.7408 5.5602 0.4494 3.8957 8.2025 1.07 4.8078 8.2651 1.0481 -0.61206 -0.036784 -0.0078608 0.20585 6.8129 0 0 0 0 0.50953 0.94821 0.093306 1.3703 0.24315
3.0313 -0.41141 -0.41516 0 -0.48511 0 -0.41124 0 -0.34789 0 -0.37423 -0.4539 123.7 1.0363 3.3621 0.25737 2.5798 5.2769 0.35493 3.6956 7.8181 0.97023 4.6034 7.922 0.91479 -0.61705 0.026436 -0.0027464 0.20886 6.1173 0 0 0 0 0.42114 0.83447 0.049946 1.2067 0.17665
3.0352 -0.4356 -0.44166 0 -0.48894 0 -0.29833 0 -0.33185 0 -0.3494 -0.37255 123.03 0.96801 3.1849 0.22451 2.4389 5.0154 0.28021 3.5133 7.4246 0.86435 4.4141 7.5486 0.77897 -0.58374 0.062551 0.0069898 0.20648 5.6795 0 0 0 0 0.34449 0.76792 0.03084 1.0716 0.12937
3.0391 -0.48107 -0.48947 0 -0.44817 0 -0.22156 0 -0.35115 0 -0.32782 -0.28047 122.27 0.92284 3.0378 0.21288 2.3225 4.7835 0.2315 3.3428 7.0333 0.77213 4.233 7.1566 0.66699 -0.53449 0.069244 0.017182 0.20059 5.3927 0 0 0 0 0.29045 0.73801 0.031176 0.97843 0.10256
3.043 -0.5286 -0.53721 0 -0.41173 0 -0.22704 0 -0.40611 0 -0.34313 -0.16048 121.41 0.89955 2.9267 0.21957 2.232 4.5863 0.21182 3.1834 6.6556 0.70564 4.0596 6.7597 0.59323 -0.48274 0.047763 0.025767 0.19241 5.1559 0 0 0 0 0.26358 0.73864 0.047206 0.93186 0.096351
3.0469 -0.5646 -0.56785 0 -0.43387 0 -0.32702 0 -0.46578 0 -0.4164 -0.033875 120.47 0.89522 2.8551 0.24035 2.1671 4.4268 0.22204 3.0353 6.3044 0.67558 3.8942 6.3755 0.56939 -0.44228 0.0024596 0.030958 0.18336 4.9621 0 0 0 0 0.26591 0.76165 0.073722 0.93208 0.10919
3.0508 -0.58303 -0.57335 0 -0.53034 0 -0.49523 0 -0.49302 0 -0.53039 0.053719 119.49 0.90289 2.8251 0.26737 2.125 4.3121 0.26197 2.9081 6.0201 0.70085 3.7492 6.0579 0.61411 -0.43673 -0.051523 0.030798 0.17652 4.8637 0 0 0 0 0.2969 0.7917 0.099594 0.97157 0.13658
3.0547 -0.58145 -0.55337 0 -0.65696 0 -0.67924 0 -0.47604 0 -0.63834 0.068397 118.45 0.90685 2.8086 0.28966 2.0885 4.2231 0.30981 2.8073 5.8155 0.75869 3.6353 5.8347 0.69506 -0.46003 -0.088827 0.028433 0.17361 4.8961 0 0 0 0 0.33411 0.80972 0.11478 1.0116 0.16334
3.0586 -0.55856 -0.51314 0 -0.73243 0 -0.81876 0 -0.43163 0 -0.69813 0.0065262 117.34 0.90157 2.7928 0.30432 2.0525 4.1536 0.35444 2.7374 5.695 0.83068 3.5595 5.7134 0.78964 -0.50048 -0.10083 0.026158 0.17471 5.0579 0 0 0 0 0.36709 0.81079 0.11803 1.0359 0.18319
3.0625 -0.51746 -0.4637 0 -0.6929 0 -0.86151 0 -0.37968 0 -0.69672 -0.11653 116.12 0.88438 2.7706 0.30998 2.0156 4.1022 0.38809 2.703 5.6628 0.90172 3.528 5.6984 0.88004 -0.54746 -0.083246 0.025629 0.17957 5.3459 0 0 0 0 0.38928 0.79314 0.10971 1.0351 0.19229
3.0664 -0.47032 -0.42187 0 -0.53854 0 -0.778 0 -0.32307 0 -0.64381 -0.28261 114.81 0.85425 2.7373 0.30621 1.9804 4.0735 0.40227 2.7118 5.7272 0.9519 3.55 5.7946 0.94375 -0.58553 -0.03387 0.028733 0.18755 5.7628 0 0 0 0 0.39478 0.75741 0.092118 1.0025 0.1872
3.0703 -0.4369 -0.40546 0 -0.33751 0 -0.57854 0 -0.25912 0 -0.55163 -0.46579 113.42 0.82091 2.7053 0.29692 1.9632 4.0883 0.39371 2.7698 5.8847 0.95881 3.6283 5.983 0.95746 -0.594 0.033662 0.035903 0.19613 6.2614 0 0 0 0 0.38627 0.71741 0.074506 0.95246 0.17047
3.0742 -0.43376 -0.42375 0 -0.18693 0 -0.32618 0 -0.20715 0 -0.43234 -0.61545 111.97 0.79753 2.6934 0.28804 1.9728 4.1505 0.37516 2.8596 6.0916 0.93485 3.7373 6.2073 0.93677 -0.57832 0.09745 0.044227 0.20313 6.698 0 0 0 0 0.37641 0.6894 0.063529 0.91304 0.15189
3.0781 -0.46145 -0.46955 0 -0.1604 0 -0.12674 0 -0.21212 0 -0.31674 -0.66351 110.47 0.79104 2.7127 0.28185 2.014 4.2643 0.35349 2.9747 6.3318 0.88957 3.8662 6.4474 0.89267 -0.54418 0.14855 0.052146 0.20783 6.8939 0 0 0 0 0.37118 0.68154 0.061235 0.89806 0.13608
3.082 -0.50142 -0.52064 0 -0.27457 0 -0.082894 0 -0.30867 0 -0.26145 -0.57109 108.89 0.80687 2.7725 0.28013 2.0892 4.4309 0.33556 3.1082 6.5901 0.83467 4.0047 6.6866 0.83832 -0.49907 0.18016 0.05824 0.2098 6.7914 0 0 0 0 0.37569 0.70021 0.068528 0.91869 0.12709
3.0859 -0.52815 -0.55194 0 -0.48579 0 -0.22855 0 -0.4785 0 -0.31597 -0.37964 107.22 0.85248 2.8865 0.28475 2.2003 4.6515 0.33233 3.252 6.8501 0.79339 4.1398 6.911 0.79936 -0.45773 0.18589 0.060717 0.20908 6.5654 0 0 0 0 0.39606 0.75449 0.08483 0.98875 0.13044
3.0898 -0.52807 -0.55116 0 -0.70893 0 -0.49024 0 -0.64935 0 -0.46931 -0.20919 105.48 0.91374 3.0307 0.29314 2.3232 4.8904 0.34455 3.3939 7.1027 0.78268 4.2664 7.1304 0.79447 -0.4314 0.17966 0.061055 0.20798 6.5516 0 0 0 0 0.42602 0.82877 0.1028 1.0841 0.14272
3.0938 -0.50945 -0.52668 0 -0.84808 0 -0.71815 0 -0.74411 0 -0.63351 -0.18596 103.68 0.97743 3.1818 0.3031 2.4417 5.1235 0.36711 3.53 7.3503 0.80081 4.3875 7.357 0.82193 -0.41799 0.172 0.061054 0.20779 7.0105 0 0 0 0 0.45906 0.90793 0.11884 1.182 0.15942
3.0977 -0.4938 -0.50122 0 -0.8344 0 -0.78017 0 -0.73602 0 -0.69763 -0.34992 101.81 1.0348 3.3237 0.31336 2.5459 5.3357 0.396 3.6578 7.5949 0.8444 4.5061 7.5982 0.87798 -0.41409 0.16849 0.061787 0.20919 7.9084 0 0 0 0 0.4912 0.98167 0.13133 1.2673 0.17773
3.1016 -0.49639 -0.49545 0 -0.66319 0 -0.65432 0 -0.65885 0 -0.61539 -0.62115 99.855 1.0766 3.4391 0.32273 2.6264 5.5118 0.42605 3.7755 7.8397 0.90669 4.6258 7.8611 0.95496 -0.4137 0.17381 0.064285 0.21263 8.9035 0 0 0 0 0.51839 1.0386 0.13934 1.3243 0.19471
3.1055 -0.5136 -0.51333 0 -0.40949 0 -0.44439 0 -0.56829 0 -0.44755 -0.85752 97.82 1.0938 3.5067 0.33036 2.6772 5.6377 0.44882 3.8812 8.0843 0.96935 4.7501 8.1402 1.03 -0.40394 0.18639 0.068228 0.21759 9.568 0 0 0 0 0.5374 1.0648 0.14461 1.3375 0.20808
3.1094 -0.52847 -0.53996 0 -0.20103 0 -0.30056 0 -0.49948 0 -0.31608 -0.95642 95.702 1.1002 3.5464 0.33727 2.7171 5.7375 0.4644 3.9792 8.3192 1.019 4.8728 8.4064 1.0853 -0.38388 0.19563 0.070852 0.22216 9.6835 0 0 0 0 0.55246 1.0729 0.15104 1.3313 0.22056
3.1133 -0.5283 -0.55351 0 -0.15109 0 -0.3074 0 -0.4618 0 -0.3097 -0.91592 93.513 1.104 3.5693 0.3439 2.7546 5.8208 0.47428 4.0694 8.5335 1.0526 4.9872 8.6394 1.1158 -0.35665 0.19688 0.070556 0.22562 9.3845 0 0 0 0 0.56511 1.0706 0.15974 1.319 0.23401
3.1172 -0.51616 -0.54189 0 -0.28918 0 -0.43043 0 -0.46283 0 -0.42474 -0.81141 91.259 1.1127 3.5862 0.35065 2.7971 5.8955 0.48048 4.1513 8.7154 1.0697 5.0864 8.8204 1.1193 -0.32658 0.18698 0.066095 0.22747 9.043 0 0 0 0 0.57644 1.0657 0.17122 1.3133 0.25008
3.1211 -0.50558 -0.51146 0 -0.53878 0 -0.56079 0 -0.51911 0 -0.5857 -0.72081 88.935 1.137 3.6116 0.3578 2.852 5.9666 0.48682 4.2197 8.8382 1.0726 5.1551 8.9138 1.0965 -0.30349 0.16399 0.055998 0.22737 8.9838 0 0 0 0 0.58614 1.07 0.18491 1.3324 0.27098
3.125 -0.5052 -0.48134 0 -0.76285 0 -0.61083 0 -0.63245 0 -0.7119 -0.6708 86.531 1.1751 3.6482 0.36495 2.9115 6.0248 0.49657 4.2678 8.8883 1.0734 5.1862 8.917 1.067 -0.29552 0.13837 0.043305 0.22669 9.2487 0 0 0 0 0.59113 1.0873 0.19705 1.3754 0.29493
3.1289 -0.51042 -0.46838 0 -0.84733 0 -0.5746 0 -0.76097 0 -0.76298 -0.64402 84.048 1.2148 3.6839 0.37167 2.9621 6.0576 0.50842 4.2931 8.8767 1.0779 5.1868 8.8566 1.0445 -0.2988 0.11906 0.031881 0.22644 9.5853 0 0 0 0 0.58989 1.1096 0.20565 1.4254 0.31846
3.1328 -0.51071 -0.47526 0 -0.76508 0 -0.50937 0 -0.82983 0 -0.73558 -0.6231 81.499 1.2469 3.7083 0.37785 2.9936 6.0547 0.52054 4.2925 8.8082 1.0875 5.1607 8.7474 1.0357 -0.30878 0.11049 0.024152 0.22694 9.6609 0 0 0 0 0.58185 1.1298 0.20977 1.4693 0.33919
3.1367 -0.50325 -0.49079 0 -0.57984 0 -0.47148 0 -0.78492 0 -0.64181 -0.61686 78.895 1.2613 3.7097 0.38344 2.9957 6.0063 0.53042 4.2634 8.6905 1.1017 5.1131 8.6066 1.0452 -0.31914 0.11583 0.022366 0.22823 9.3302 0 0 0 0 0.56708 1.1396 0.20896 1.493 0.35473
3.1406 -0.49687 -0.50085 0 -0.39652 0 -0.47449 0 -0.64043 0 -0.50728 -0.64401 76.23 1.2379 3.6613 0.38919 2.9469 5.8919 0.53151 4.1965 8.5298 1.1135 5.0494 8.4551 1.0739 -0.31411 0.13476 0.029458 0.22881 8.7406 0 0 0 0 0.54808 1.1206 0.20328 1.468 0.36079
3.1445 -0.50147 -0.49976 0 -0.29917 0 -0.5001 0 -0.47043 0 -0.3817 -0.6996 73.484 1.1907 3.5793 0.39624 2.8676 5.7441 0.52485 4.1096 8.3535 1.1153 4.9796 8.3055 1.103 -0.29317 0.15273 0.039534 0.22676 8.1963 0 0 0 0 0.53124 1.0806 0.19622 1.4097 0.36133
3.1484 -0.51506 -0.49266 0 -0.31574 0 -0.53246 0 -0.35073 0 -0.32476 -0.74662 70.637 1.1301 3.4751 0.40513 2.7695 5.5789 0.51225 4.0101 8.1663 1.1046 4.9033 8.1541 1.1234 -0.26044 0.16362 0.049023 0.22132 7.9018 0 0 0 0 0.51835 1.0272 0.18847 1.3304 0.35848
3.1523 -0.52361 -0.48836 0 -0.41978 0 -0.56931 0 -0.30807 0 -0.35947 -0.74258 67.695 1.0666 3.3611 0.41614 2.6641 5.4112 0.49599 3.9049 7.9711 1.0806 4.819 7.9959 1.1278 -0.22157 0.16328 0.0547 0.21218 7.804 0 0 0 0 0.51015 0.96855 0.18029 1.2429 0.35419
3.1563 -0.51492 -0.49079 0 -0.55365 0 -0.60275 0 -0.3218 0 -0.43969 -0.67163 64.685 1.0169 3.2567 0.4294 2.5684 5.2608 0.48025 3.8028 7.7665 1.0433 4.7208 7.8192 1.1072 -0.18794 0.14839 0.051887 0.19945 7.6614 0 0 0 0 0.50587 0.91879 0.17104 1.1678 0.35089
3.1602 -0.49174 -0.49697 0 -0.65481 0 -0.60537 0 -0.36378 0 -0.482 -0.54965 61.629 0.99489 3.1831 0.44292 2.4994 5.1394 0.47089 3.7114 7.5498 1.0013 4.6036 7.6165 1.0654 -0.17539 0.12768 0.039358 0.18652 7.2643 0 0 0 0 0.49924 0.89253 0.15894 1.1253 0.34959
3.1641 -0.46993 -0.50187 0 -0.67807 0 -0.55072 0 -0.4241 0 -0.44527 -0.40343 58.527 0.99183 3.1355 0.45427 2.4524 5.0357 0.46794 3.6287 7.327 0.96279 4.4735 7.4018 1.0181 -0.18245 0.1123 0.022408 0.17658 6.6097 0 0 0 0 0.48649 0.88454 0.14443 1.1086 0.34861
3.168 -0.46369 -0.50365 0 -0.61326 0 -0.45003 0 -0.49608 0 -0.37707 -0.25413 55.349 0.99988 3.1087 0.46172 2.4233 4.9415 0.4705 3.5527 7.1048 0.93156 4.3361 7.1874 0.97458 -0.20557 0.10737 0.0046962 0.17135 5.8912 0 0 0 0 0.46661 0.88898 0.12856 1.1106 0.34671
3.1719 -0.47294 -0.50355 0 -0.49298 0 -0.35837 0 -0.55013 0 -0.36846 -0.12414 52.069 1.0094 3.095 0.4636 2.4058 4.8479 0.47696 3.4811 6.892 0.91074 4.1983 6.9883 0.94422 -0.23897 0.11657 -0.0097987 0.17214 5.3477 0 0 0 0 0.43963 0.89799 0.11289 1.1215 0.34259
3.1758 -0.48485 -0.50163 0 -0.38028 0 -0.33232 0 -0.54184 0 -0.45533 -0.05132 48.685 1.0007 3.0779 0.45613 2.3877 4.7419 0.48307 3.4116 6.717 0.90472 4.0795 6.8421 0.94289 -0.26728 0.13996 -0.013278 0.18038 5.1212 0 0 0 0 0.40966 0.89379 0.10277 1.1205 0.33449
3.1797 -0.48591 -0.49444 0 -0.335 0 -0.37793 0 -0.45566 0 -0.57088 -0.078828 45.228 0.97232 3.0482 0.44166 2.3604 4.6293 0.48524 3.3464 6.5921 0.9075 3.99 6.7538 0.96264 -0.2791 0.16076 -0.0066486 0.19109 5.2259 0 0 0 0 0.38579 0.87088 0.10107 1.0991 0.3249
3.1836 -0.47131 -0.47827 0 -0.3763 0 -0.44471 0 -0.33476 0 -0.60735 -0.21636 41.729 0.93263 3.0085 0.42234 2.3252 4.5223 0.48348 3.2905 6.5197 0.9157 3.9314 6.7167 0.99372 -0.27488 0.1694 0.0069735 0.20101 5.5911 0 0 0 0 0.37127 0.83476 0.10766 1.0621 0.31604
3.1875 -0.44467 -0.45421 0 -0.46831 0 -0.47579 0 -0.25504 0 -0.52679 -0.40959 38.199 0.89103 2.9637 0.4 2.2845 4.4325 0.47836 3.2493 6.5002 0.92692 3.9037 6.723 1.0274 -0.25728 0.1595 0.024544 0.20771 6.0882 0 0 0 0 0.36746 0.79244 0.12162 1.0156 0.30968
3.1914 -0.41258 -0.42863 0 -0.54295 0 -0.46253 0 -0.2621 0 -0.40204 -0.55913 34.619 0.86331 2.9232 0.37718 2.2444 4.3788 0.47149 3.2316 6.5332 0.93862 3.9057 6.7605 1.0509 -0.233 0.12455 0.041406 0.20821 6.5237 0 0 0 0 0.37436 0.75687 0.14073 0.97182 0.30808
3.1953 -0.38206 -0.40735 0 -0.54608 0 -0.44507 0 -0.33462 0 -0.34013 -0.58623 30.959 0.87276 2.9044 0.35788 2.217 4.384 0.4663 3.2464 6.6017 0.94745 3.9256 6.8017 1.0474 -0.21923 0.070231 0.050307 0.20099 6.6751 0 0 0 0 0.38333 0.75117 0.15738 0.95235 0.31179
3.1992 -0.36082 -0.38961 0 -0.47354 0 -0.45815 0 -0.41134 0 -0.36931 -0.4922 27.205 0.91122 2.9059 0.34265 2.2035 4.4317 0.46289 3.2808 6.676 0.95203 3.9471 6.8314 1.0212 -0.22139 0.016664 0.05141 0.19023 6.413 0 0 0 0 0.38489 0.77323 0.16672 0.9566 0.31673
3.2031 -0.35436 -0.36888 0 -0.3708 0 -0.48253 0 -0.45026 0 -0.41306 -0.35739 23.374 0.96928 2.9239 0.33134 2.2026 4.5113 0.45984 3.3261 6.7438 0.95097 3.9641 6.8484 0.9768 -0.23907 -0.02538 0.04579 0.17831 5.8305 0 0 0 0 0.37522 0.81744 0.16711 0.97998 0.32022
3.207 -0.35871 -0.34053 0 -0.29784 0 -0.45832 0 -0.45582 0 -0.3796 -0.27826 19.494 1.0345 2.9522 0.32337 2.2114 4.6099 0.45512 3.3719 6.7948 0.94298 3.9721 6.8544 0.92026 -0.26963 -0.046329 0.035238 0.16765 5.231 0 0 0 0 0.35205 0.87509 0.15792 1.0152 0.31961
3.2109 -0.35798 -0.30802 0 -0.2868 0 -0.34968 0 -0.4511 0 -0.26688 -0.29782 15.587 1.0775 2.9758 0.31735 2.2214 4.7021 0.44277 3.3966 6.8147 0.92455 3.967 6.8609 0.86475 -0.3035 -0.032032 0.023785 0.16217 4.9294 0 0 0 0 0.31539 0.92357 0.14003 1.0433 0.31027
3.2148 -0.33433 -0.28004 0 -0.32315 0 -0.19332 0 -0.43652 0 -0.16505 -0.38685 11.649 1.0774 2.9794 0.31065 2.2204 4.764 0.41972 3.3867 6.8087 0.89782 3.9544 6.8811 0.82469 -0.32646 0.0062624 0.016053 0.16178 5.0126 0 0 0 0 0.27882 0.93994 0.12177 1.0454 0.29364
3.2188 -0.28427 -0.2604 0 -0.36112 0 -0.076979 0 -0.38944 0 -0.15378 -0.48275 7.66 1.0379 2.9615 0.30275 2.2043 4.7917 0.38764 3.3446 6.7836 0.86648 3.9375 6.9126 0.80223 -0.33666 0.054786 0.012392 0.16428 5.2695 0 0 0 0 0.25105 0.92287 0.10772 1.0202 0.27329
3.2227 -0.22367 -0.2413 0 -0.35781 0 -0.065359 0 -0.30378 0 -0.21041 -0.54122 3.6072 0.96531 2.9232 0.29375 2.1709 4.7832 0.34857 3.2733 6.7417 0.83345 3.9167 6.9479 0.79715 -0.33554 0.10444 0.012336 0.16784 5.3583 0 0 0 0 0.23724 0.87495 0.10041 0.96995 0.25194
3.2266 -0.17268 -0.20782 0 -0.29973 0 -0.14404 0 -0.21601 0 -0.23315 -0.55468 -0.50146 0.87175 2.8675 0.28428 2.1191 4.7388 0.30594 3.1787 6.684 0.80247 3.8906 6.9732 0.80698 -0.32769 0.14525 0.014551 0.17005 5.0622 0 0 0 0 0.24197 0.80351 0.10188 0.90026 0.23296
3.2305 -0.13364 -0.15038 0 -0.20481 0 -0.23264 0 -0.17724 0 -0.15313 -0.53429 -4.6382 0.79055 2.8043 0.27699 2.0492 4.6589 0.2685 3.0752 6.6009 0.7793 3.8464 6.9419 0.81937 -0.3306 0.16752 0.014795 0.16692 4.4092 0 0 0 0 0.26399 0.73487 0.11141 0.83055 0.22093
3.2344 -0.086409 -0.072881 0 -0.10344 0 -0.25033 0 -0.198 0 -0.0089503 -0.4882 -8.7726 0.73825 2.742 0.27284 1.9708 4.5569 0.2393 2.9749 6.4893 0.76058 3.7767 6.8389 0.81978 -0.35271 0.18057 0.010988 0.15934 3.5816 0 0 0 0 0.28614 0.68839 0.12175 0.77531 0.21299
3.2383 -0.0092872 0.011469 0 -0.015863 0 -0.17098 0 -0.23072 0 0.099418 -0.42124 -12.89 0.7152 2.6791 0.2716 1.8848 4.4308 0.21764 2.8764 6.3411 0.7417 3.6741 6.6539 0.80112 -0.39497 0.18943 0.0028297 0.14821 2.735 0 0 0 0 0.29921 0.66736 0.12973 0.73659 0.2064
3.2422 0.094646 0.092036 0 0.05779 0 -0.024708 0 -0.21503 0 0.12335 -0.34684 -16.994 0.71678 2.6116 0.27248 1.7912 4.2769 0.20141 2.7753 6.1484 0.71705 3.5321 6.3806 0.75765 -0.45559 0.19835 -0.0094739 0.13465 1.9009 0 0 0 0 0.29497 0.67062 0.13278 0.71336 0.19809
3.2461 0.19486 0.16775 0 0.13065 0 0.14103 0 -0.13788 0 0.1169 -0.28532 -21.091 0.72476 2.5251 0.27265 1.6844 4.0768 0.18386 2.653 5.8879 0.67319 3.3348 6.0042 0.67951 -0.52644 0.21034 -0.024867 0.12052 1.0265 0 0 0 0 0.26054 0.6865 0.12783 0.69693 0.18197
3.25 0.26011 0.24237 0 0.21372 0 0.29491 0 -0.040826 0 0.17051 -0.24445 -25.177 0.70058 2.4003 0.26623 1.5545 3.8144 0.15308 2.4799 5.547 0.59876 3.0828 5.5474 0.57164 -0.58543 0.21631 -0.040019 0.10761 0.065357 0 0 0 0 0.19858 0.68048 0.11729 0.66454 0.15449
3.2539 0.2882 0.31442 0 0.3042 0 0.4231 0 0.032693 0 0.30505 -0.20644 -29.227 0.63088 2.233 0.25065 1.3974 3.4891 0.10596 2.2464 5.1271 0.49653 2.7865 5.0341 0.44559 -0.62264 0.20546 -0.0534 0.095592 -0.9796 0 0 0 0 0.12133 0.63601 0.10479 0.60646 0.11816
3.2578 0.30727 0.37432 0 0.3852 0 0.51287 0 0.086515 0 0.44685 -0.14298 -33.215 0.5106 2.0194 0.22428 1.2084 3.0959 0.041819 1.9444 4.6197 0.36949 2.4479 4.4681 0.30807 -0.63345 0.16974 -0.064351 0.083902 -2.0646 0 0 0 0 0.036337 0.54475 0.092078 0.51797 0.075122
3.2617 0.3466 0.4128 0 0.4364 0 0.54812 0 0.15829 0 0.50894 -0.046128 -37.131 0.33974 1.7576 0.1862 0.98356 2.6311 -0.038134 1.5689 4.0165 0.22305 2.0691 3.8499 0.16642 -0.6158 0.10177 -0.072524 0.071725 -3.1167 0 0 0 0 -0.048236 0.40231 0.080579 0.39699 0.028292
3.2656 0.40757 0.43143 0 0.44886 0 0.52463 0 0.26105 0 0.48345 0.060492 -40.989 0.12996 1.4377 0.13566 0.70814 2.0684 -0.1255 1.1038 3.2646 0.0734 1.6366 3.1387 0.034607 -0.57076 -0.0097975 -0.077413 0.057419 -4.0397 0 0 0 0 -0.11923 0.20872 0.069535 0.24317 -0.015979
3.2695 0.46481 0.44281 0 0.43427 0 0.46494 0 0.35525 0 0.4418 0.14644 -44.807 -0.07569 1.0857 0.082502 0.40134 1.441 -0.20356 0.59538 2.4008 -0.060181 1.1645 2.3364 -0.082523 -0.52094 -0.13616 -0.080431 0.042085 -4.7572 0 0 0 0 -0.17873 0.0059208 0.054932 0.079935 -0.055004
3.2734 0.49465 0.45911 0 0.42138 0 0.41111 0 0.39289 0 0.44923 0.20964 -48.59 -0.2624 0.70754 0.031315 0.069273 0.75606 -0.2653 0.059526 1.4324 -0.17111 0.65302 1.4342 -0.18417 -0.47435 -0.26111 -0.081696 0.027162 -5.3021 0 0 0 0 -0.23012 -0.18967 0.034108 -0.085922 -0.089183
3.2773 0.49866 0.48132 0 0.43891 0 0.39827 0 0.38542 0 0.49661 0.2816 -52.315 -0.42012 0.30784 -0.013888 -0.28194 0.021333 -0.30585 -0.48972 0.36947 -0.25568 0.10352 0.4274 -0.27093 -0.43711 -0.36963 -0.081332 0.014232 -5.8639 0 0 0 0 -0.27727 -0.36506 0.0050024 -0.24976 -0.11959
3.2813 0.49795 0.5012 0 0.49435 0 0.43179 0 0.40892 0 0.52533 0.3947 -55.951 -0.54085 -0.11189 -0.047578 -0.64575 -0.75737 -0.31986 -1.0371 -0.77898 -0.31141 -0.48585 -0.69562 -0.34499 -0.41545 -0.43935 -0.079291 0.0063315 -6.6946 0 0 0 0 -0.32659 -0.50573 -0.035278 -0.40944 -0.14892
3.2852 0.50792 0.51391 0 0.56469 0 0.48715 0 0.52622 0 0.50692 0.54744 -59.481 -0.64199 -0.54819 -0.068779 -1.0117 -1.5582 -0.31651 -1.5717 -1.97 -0.35376 -1.1034 -1.904 -0.41795 -0.40755 -0.46096 -0.076846 0.0060983 -7.9045 0 0 0 0 -0.38507 -0.61576 -0.084204 -0.5713 -0.18216
3.2891 0.52453 0.5263 0 0.61043 0 0.53025 0 0.70618 0 0.47664 0.70659 -62.917 -0.74692 -0.99327 -0.083883 -1.3742 -2.3582 -0.31214 -2.096 -3.1607 -0.4014 -1.7296 -3.1419 -0.49948 -0.40684 -0.45509 -0.076015 0.011565 -9.3231 0 0 0 0 -0.4517 -0.71411 -0.13503 -0.73998 -0.21996
3.293 0.53658 0.55009 0 0.60667 0 0.54148 0 0.83647 0 0.48121 0.8422 -66.284 -0.86649 -1.4419 -0.097141 -1.7308 -3.1441 -0.31605 -2.6114 -4.3296 -0.4644 -2.3533 -4.3795 -0.59489 -0.41161 -0.43581 -0.078391 0.021111 -10.581 0 0 0 0 -0.52522 -0.81011 -0.18371 -0.91632 -0.26174
3.2969 0.54548 0.58658 0 0.56799 0 0.52835 0 0.83017 0 0.50992 0.95308 -69.594 -1.0093 -1.8879 -0.11321 -2.0797 -3.9029 -0.33696 -3.1197 -5.4572 -0.55153 -2.9631 -5.5872 -0.70853 -0.4209 -0.41902 -0.085554 0.032592 -11.371 0 0 0 0 -0.60364 -0.91239 -0.22622 -1.0996 -0.30614
3.3008 0.56479 0.62097 0 0.54271 0 0.52104 0 0.71881 0 0.50082 1.0528 -72.833 -1.1814 -2.3149 -0.14154 -2.4167 -4.606 -0.3896 -3.6187 -6.506 -0.67638 -3.5337 -6.7085 -0.84703 -0.43946 -0.43601 -0.10086 0.040685 -11.666 0 0 0 0 -0.68335 -1.0297 -0.25518 -1.2811 -0.34855
3.3047 0.59871 0.63529 0 0.57563 0 0.55336 0 0.62935 0 0.42164 1.1368 -75.975 -1.3601 -2.7147 -0.18235 -2.7432 -5.2564 -0.46378 -4.1032 -7.4863 -0.82273 -4.061 -7.7408 -0.99702 -0.47088 -0.4906 -0.12119 0.041777 -11.704 0 0 0 0 -0.76107 -1.1525 -0.27335 -1.4471 -0.38485
3.3086 0.62846 0.62823 0 0.66766 0 0.63747 0 0.66192 0 0.32867 1.1769 -79.005 -1.5315 -3.0846 -0.2328 -3.0593 -5.8569 -0.55002 -4.566 -8.4024 -0.9782 -4.5435 -8.6867 -1.1486 -0.51694 -0.57496 -0.14332 0.035282 -11.783 0 0 0 0 -0.83619 -1.2726 -0.28388 -1.5911 -0.41416
3.3125 0.6298 0.61979 0 0.76946 0 0.74719 0 0.79264 0 0.32455 1.1562 -81.93 -1.6858 -3.422 -0.28975 -3.3642 -6.4074 -0.64011 -4.9993 -9.2544 -1.1323 -4.9786 -9.5459 -1.2932 -0.57897 -0.68041 -0.16422 0.021211 -12.051 0 0 0 0 -0.90806 -1.3831 -0.28939 -1.709 -0.43623
3.3164 0.60663 0.63319 0 0.81955 0 0.82626 0 0.90296 0 0.45184 1.1037 -84.772 -1.8118 -3.7223 -0.34792 -3.6559 -6.9039 -0.72272 -5.3896 -10.035 -1.2709 -5.3595 -10.312 -1.4185 -0.659 -0.79268 -0.17923 0.00014479 -12.473 0 0 0 0 -0.97556 -1.475 -0.29323 -1.7957 -0.45127
3.3203 0.59961 0.67079 0 0.79682 0 0.82373 0 0.904 0 0.63893 1.0773 -87.541 -1.907 -3.9797 -0.39656 -3.9304 -7.3346 -0.78295 -5.7185 -10.724 -1.3762 -5.6767 -10.972 -1.509 -0.75833 -0.88576 -0.18195 -0.02375 -12.917 0 0 0 0 -1.0342 -1.5399 -0.29917 -1.8525 -0.46173
3.3242 0.65074 0.70951 0 0.73926 0 0.73437 0 0.82479 0 0.76287 1.103 -90.231 -1.9874 -4.2006 -0.43245 -4.1902 -7.706 -0.82324 -5.9982 -11.335 -1.4528 -5.9448 -11.55 -1.5708 -0.87365 -0.95422 -0.17462 -0.045704 -13.241 0 0 0 0 -1.0813 -1.5839 -0.30643 -1.8915 -0.4703
3.3281 0.75477 0.7227 0 0.70876 0 0.61003 0 0.77396 0 0.7657 1.134 -92.823 -2.0587 -4.3795 -0.45429 -4.4339 -8.0105 -0.84549 -6.2318 -11.863 -1.503 -6.1656 -12.044 -1.6068 -1.0079 -0.99845 -0.15901 -0.063575 -13.304 0 0 0 0 -1.1131 -1.6072 -0.31322 -1.9139 -0.47681
3.332 0.85105 0.70736 0 0.73189 0 0.5269 0 0.8199 0 0.70172 1.0851 -95.303 -2.1254 -4.5102 -0.46177 -4.66 -8.2402 -0.8527 -6.4242 -12.31 -1.5299 -6.3416 -12.456 -1.6208 -1.1647 -1.0214 -0.13762 -0.075648 -12.98 0 0 0 0 -1.1264 -1.6095 -0.31734 -1.9193 -0.48049
3.3359 0.87253 0.68863 0 0.77251 0 0.53194 0 0.91908 0 0.66948 0.91766 -97.675 -2.186 -4.5645 -0.45431 -4.8602 -8.3625 -0.84918 -6.5782 -12.662 -1.5364 -6.4697 -12.772 -1.6178 -1.3589 -1.0312 -0.11564 -0.079408 -12.251 0 0 0 0 -1.1124 -1.5819 -0.31312 -1.8958 -0.47695
3.3398 0.80845 0.69532 0 0.7652 0 0.6124 0 0.96595 0 0.70614 0.69004 -99.946 -2.2301 -4.5422 -0.43925 -5.0328 -8.3904 -0.84273 -6.7149 -12.955 -1.5332 -6.571 -13.026 -1.6093 -1.5889 -1.044 -0.09909 -0.077566 -11.291 0 0 0 0 -1.0771 -1.5234 -0.29861 -1.8359 -0.46314
3.3438 0.7173 0.73004 0 0.68036 0 0.71269 0 0.90574 0 0.75682 0.51672 -102.12 -2.2504 -4.4541 -0.42035 -5.1779 -8.3446 -0.83476 -6.8454 -13.218 -1.5241 -6.6605 -13.246 -1.599 -1.8445 -1.0643 -0.088878 -0.072694 -10.423 0 0 0 0 -1.0286 -1.4379 -0.27546 -1.7409 -0.43924
3.3477 0.67362 0.76401 0 0.55932 0 0.77971 0 0.78775 0 0.74291 0.47229 -104.2 -2.2427 -4.3084 -0.39928 -5.294 -8.2387 -0.82503 -6.9759 -13.467 -1.5103 -6.7479 -13.449 -1.5881 -2.1158 -1.0933 -0.084942 -0.066433 -9.9093 0 0 0 0 -0.97309 -1.3297 -0.24532 -1.6133 -0.40588
3.3516 0.69924 0.76251 0 0.48322 0 0.7946 0 0.70564 0 0.64736 0.53539 -106.18 -2.2029 -4.1171 -0.37707 -5.3785 -8.0895 -0.81206 -7.1117 -13.719 -1.4922 -6.8438 -13.655 -1.5764 -2.3879 -1.1304 -0.086314 -0.060541 -9.757 0 0 0 0 -0.91818 -1.2055 -0.21079 -1.4587 -0.36451
3.3555 0.7465 0.71644 0 0.50241 0 0.76849 0 0.69456 0 0.52765 0.62489 -108.07 -2.1367 -3.9145 -0.35289 -5.427 -7.9329 -0.79168 -7.2565 -13.994 -1.4683 -6.9618 -13.892 -1.5604 -2.6217 -1.1692 -0.08886 -0.057165 -9.7394 0 0 0 0 -0.87791 -1.0898 -0.17883 -1.3026 -0.32117
3.3594 0.74907 0.65035 0 0.59167 0 0.71825 0 0.69712 0 0.45551 0.68319 -109.86 -2.0712 -3.7395 -0.32676 -5.4568 -7.8018 -0.76605 -7.4037 -14.283 -1.4409 -7.0952 -14.157 -1.54 -2.8039 -1.2034 -0.088748 -0.055883 -9.6257 0 0 0 0 -0.85347 -1.003 -0.15401 -1.1736 -0.28296
3.3633 0.68767 0.60089 0 0.67334 0 0.65377 0 0.63212 0 0.4577 0.71556 -111.57 -2.0199 -3.6098 -0.29939 -5.4754 -7.7104 -0.7375 -7.5487 -14.577 -1.4119 -7.2384 -14.443 -1.5161 -2.9293 -1.231 -0.085181 -0.05636 -9.3924 0 0 0 0 -0.84411 -0.95413 -0.13824 -1.0852 -0.25285
3.3672 0.60554 0.58749 0 0.68619 0 0.58639 0 0.48968 0 0.51402 0.75091 -113.17 -1.9939 -3.5387 -0.27198 -5.4907 -7.6699 -0.70896 -7.6868 -14.869 -1.3832 -7.3848 -14.742 -1.4903 -2.9974 -1.2509 -0.078016 -0.0582 -9.1958 0 0 0 0 -0.84785 -0.94877 -0.13272 -1.0473 -0.23298
3.3711 0.56149 0.6019 0 0.63566 0 0.53845 0 0.35214 0 0.59284 0.781 -114.66 -2.0091 -3.547 -0.24819 -5.5159 -7.699 -0.68689 -7.8086 -15.141 -1.3596 -7.5216 -15.039 -1.4667 -3.0107 -1.2615 -0.068469 -0.060965 -9.1519 0 0 0 0 -0.86034 -0.99222 -0.13915 -1.0732 -0.2261
3.375 0.57204 0.62148 0 0.58078 0 0.53302 0 0.32112 0 0.66971 0.75783 -116.04 -2.0563 -3.6147 -0.23309 -5.5628 -7.7878 -0.67718 -7.9108 -15.384 -1.3455 -7.637 -15.311 -1.4511 -3.0072 -1.2641 -0.060817 -0.064228 -9.1834 0 0 0 0 -0.87157 -1.0572 -0.15316 -1.1383 -0.22776
3.3789 0.60078 0.62914 0 0.57409 0 0.57095 0 0.42661 0 0.71595 0.65591 -117.33 -2.1163 -3.7107 -0.22742 -5.6314 -7.9146 -0.67894 -7.9983 -15.606 -1.3415 -7.7324 -15.555 -1.4448 -3.015 -1.26 -0.057023 -0.067977 -9.1147 0 0 0 0 -0.87789 -1.1186 -0.17019 -1.214 -0.23286
3.3828 0.60123 0.62128 0 0.61355 0 0.62374 0 0.60477 0 0.69615 0.52384 -118.56 -2.1773 -3.8165 -0.23119 -5.7216 -8.0676 -0.69094 -8.075 -15.809 -1.3478 -7.8096 -15.771 -1.4482 -3.0487 -1.2487 -0.057912 -0.072254 -8.9044 0 0 0 0 -0.87867 -1.1622 -0.18783 -1.2838 -0.23884
3.3867 0.56491 0.60227 0 0.64941 0 0.65565 0 0.75654 0 0.60096 0.4557 -119.73 -2.2276 -3.913 -0.24354 -5.8317 -8.2336 -0.7109 -8.1461 -16.001 -1.3643 -7.8726 -15.962 -1.4612 -3.1202 -1.2304 -0.063784 -0.077102 -8.7335 0 0 0 0 -0.87462 -1.176 -0.20387 -1.332 -0.24341
3.3906 0.52587 0.57793 0 0.63415 0 0.65431 0 0.82256 0 0.48047 0.50295 -120.83 -2.2501 -3.9671 -0.26025 -5.9577 -8.3886 -0.73258 -8.2239 -16.19 -1.3905 -7.9321 -16.135 -1.4832 -3.2419 -1.2047 -0.073831 -0.082123 -8.8253 0 0 0 0 -0.87262 -1.1473 -0.21546 -1.3382 -0.24497
3.3945 0.52207 0.55625 0 0.56556 0 0.63663 0 0.80755 0 0.4215 0.62006 -121.83 -2.2574 -3.9857 -0.27311 -6.0849 -8.5195 -0.7492 -8.3147 -16.381 -1.4195 -8 -16.311 -1.5074 -3.3798 -1.1796 -0.083755 -0.086113 -9.182 0 0 0 0 -0.8797 -1.1057 -0.22442 -1.3241 -0.24639
3.3984 0.55737 0.5497 0 0.48584 0 0.62388 0 0.74849 0 0.47102 0.70559 -122.75 -2.2585 -3.9756 -0.27917 -6.2072 -8.6219 -0.75917 -8.4192 -16.572 -1.4482 -8.0798 -16.496 -1.5318 -3.5172 -1.1601 -0.092007 -0.088132 -9.5373 0 0 0 0 -0.89806 -1.067 -0.23182 -1.3026 -0.24957
3.4023 0.60196 0.56956 0 0.44439 0 0.61601 0 0.6738 0 0.58321 0.6988 -123.58 -2.262 -3.9454 -0.27665 -6.3195 -8.6936 -0.76193 -8.5366 -16.76 -1.4744 -8.1732 -16.694 -1.5545 -3.6389 -1.1505 -0.097423 -0.087322 -9.5976 0 0 0 0 -0.92816 -1.0451 -0.2387 -1.2856 -0.25616
3.4063 0.62557 0.61372 0 0.46272 0 0.59699 0 0.59442 0 0.65841 0.63172 -124.33 -2.2804 -3.9095 -0.26439 -6.4142 -8.7322 -0.75825 -8.6632 -16.938 -1.4948 -8.2807 -16.908 -1.5741 -3.7236 -1.1579 -0.09879 -0.082148 -9.333 0 0 0 0 -0.96825 -1.0584 -0.2463 -1.2895 -0.26847
3.4102 0.62531 0.66205 0 0.52877 0 0.56516 0 0.52214 0 0.64473 0.58609 -124.98 -2.3202 -3.891 -0.24881 -6.4869 -8.7518 -0.75475 -8.786 -17.099 -1.5085 -8.3938 -17.127 -1.591 -3.7624 -1.1828 -0.096876 -0.072309 -9.0196 0 0 0 0 -1.0048 -1.1078 -0.25468 -1.3192 -0.28616
3.4141 0.62155 0.68881 0 0.61494 0 0.54969 0 0.48111 0 0.59431 0.6072 -125.53 -2.3717 -3.8953 -0.23734 -6.5422 -8.7705 -0.75661 -8.8967 -17.246 -1.5189 -8.5037 -17.338 -1.6076 -3.7723 -1.2153 -0.093523 -0.059815 -8.9936 0 0 0 0 -1.0264 -1.1708 -0.26236 -1.3592 -0.30602
3.418 0.63165 0.68336 0 0.69606 0 0.58667 0 0.49374 0 0.60621 0.66751 -125.97 -2.4283 -3.924 -0.23403 -6.5822 -8.7985 -0.76643 -8.991 -17.383 -1.5282 -8.6062 -17.532 -1.6252 -3.7631 -1.2488 -0.089506 -0.04599 -9.3636 0 0 0 0 -1.0265 -1.2331 -0.26807 -1.3988 -0.32607
3.4219 0.65212 0.65885 0 0.75401 0 0.67583 0 0.55674 0 0.71167 0.71105 -126.3 -2.4825 -3.9758 -0.24228 -6.6097 -8.8451 -0.78613 -9.0661 -17.514 -1.5392 -8.6974 -17.703 -1.6451 -3.7465 -1.2762 -0.085516 -0.032349 -9.9435 0 0 0 0 -0.99964 -1.2799 -0.27045 -1.4263 -0.3443
3.4258 0.6653 0.63846 0 0.77654 0 0.76712 0 0.63623 0 0.82763 0.71825 -126.55 -2.5208 -4.0449 -0.26622 -6.6297 -8.9262 -0.8176 -9.1189 -17.649 -1.5574 -8.7713 -17.836 -1.67 -3.7433 -1.2844 -0.082234 -0.022224 -10.423 0 0 0 0 -0.93804 -1.2849 -0.26651 -1.42 -0.35697
3.4297 0.65839 0.63202 0 0.76084 0 0.79881 0 0.68979 0 0.83529 0.71575 -126.72 -2.5439 -4.1113 -0.29567 -6.6535 -9.0306 -0.85219 -9.1635 -17.798 -1.5821 -8.8338 -17.946 -1.6978 -3.7626 -1.2773 -0.079711 -0.016649 -10.574 0 0 0 0 -0.86291 -1.2577 -0.25805 -1.3878 -0.36439
3.4336 0.63244 0.62652 0 0.71866 0 0.75272 0 0.69612 0 0.70318 0.728 -126.82 -2.5559 -4.1658 -0.32326 -6.6866 -9.1473 -0.8838 -9.2078 -17.961 -1.61 -8.8884 -18.045 -1.7253 -3.8046 -1.2619 -0.078132 -0.015412 -10.334 0 0 0 0 -0.78903 -1.2114 -0.24691 -1.3407 -0.36714
3.4375 0.59506 0.60023 0 0.67032 0 0.66917 0 0.66687 0 0.52248 0.73811 -126.83 -2.56 -4.2014 -0.34276 -6.7327 -9.2661 -0.90695 -9.2579 -18.141 -1.6373 -8.9376 -18.145 -1.7491 -3.8683 -1.2453 -0.077772 -0.01812 -9.7721 0 0 0 0 -0.72879 -1.1578 -0.23475 -1.2892 -0.36554
3.4414 0.54965 0.54585 0 0.62609 0 0.60372 0 0.63302 0 0.41601 0.71051 -126.74 -2.5604 -4.2096 -0.34553 -6.7965 -9.3722 -0.91351 -9.3205 -18.335 -1.6565 -8.9837 -18.261 -1.7625 -3.9521 -1.2382 -0.079229 -0.02403 -9.048 0 0 0 0 -0.69935 -1.1133 -0.22394 -1.2481 -0.35957
3.4453 0.4952 0.47875 0 0.5728 0 0.56928 0 0.61927 0 0.41902 0.64709 -126.58 -2.5582 -4.1863 -0.32389 -6.8756 -9.4424 -0.89326 -9.3984 -18.537 -1.653 -9.0288 -18.412 -1.7526 -4.0475 -1.2551 -0.08323 -0.030818 -8.396 0 0 0 0 -0.71623 -1.0956 -0.2172 -1.2339 -0.34835
3.4492 0.435 0.4228 0 0.48485 0 0.52476 0 0.62621 0 0.4572 0.60232 -126.33 -2.5496 -4.1443 -0.2864 -6.9557 -9.4771 -0.8516 -9.4813 -18.73 -1.626 -9.0729 -18.588 -1.7191 -4.1432 -1.2909 -0.08875 -0.03665 -8.0372 0 0 0 0 -0.76281 -1.0958 -0.21329 -1.2382 -0.33224
3.4531 0.38117 0.38956 0 0.35459 0 0.42309 0 0.63076 0 0.43729 0.62892 -126.02 -2.5306 -4.0895 -0.2383 -7.0266 -9.4754 -0.79143 -9.562 -18.907 -1.5754 -9.1148 -18.779 -1.6617 -4.2336 -1.3401 -0.094936 -0.040957 -8.0136 0 0 0 0 -0.82806 -1.1052 -0.21084 -1.253 -0.31093
3.457 0.34805 0.37237 0 0.21343 0 0.26943 0 0.60292 0 0.34469 0.71186 -125.64 -2.4972 -4.0281 -0.18565 -7.0778 -9.4384 -0.71695 -9.6323 -19.056 -1.5032 -9.1528 -18.973 -1.5821 -4.313 -1.3958 -0.10077 -0.043433 -8.0864 0 0 0 0 -0.89913 -1.1136 -0.20817 -1.2685 -0.2843
3.4609 0.34143 0.35943 0 0.11868 0 0.12855 0 0.52774 0 0.24468 0.77059 -125.2 -2.4424 -3.9694 -0.1399 -7.0862 -9.3643 -0.63696 -9.6732 -19.148 -1.4158 -9.1808 -19.134 -1.4859 -4.3688 -1.4421 -0.10385 -0.044117 -7.8762 0 0 0 0 -0.95027 -1.1003 -0.20151 -1.265 -0.25221
3.4648 0.35518 0.3495 0 0.11373 0 0.07344 0 0.41888 0 0.19984 0.7366 -124.7 -2.3759 -3.9198 -0.10893 -7.0496 -9.2684 -0.567 -9.6769 -19.171 -1.334 -9.1928 -19.229 -1.3952 -4.3975 -1.4662 -0.10313 -0.044471 -7.1978 0 0 0 0 -0.96574 -1.06 -0.18944 -1.235 -0.21904
3.4688 0.37758 0.35244 0 0.19658 0 0.12596 0 0.31415 0 0.20754 0.62579 -124.18 -2.3084 -3.8792 -0.092413 -6.9769 -9.159 -0.51385 -9.6443 -19.127 -1.2683 -9.1844 -19.247 -1.3227 -4.4005 -1.468 -0.099292 -0.045163 -6.2931 0 0 0 0 -0.948 -1.0012 -0.17328 -1.1854 -0.1882
3.4727 0.39886 0.37482 0 0.32444 0 0.24616 0 0.25461 0 0.22628 0.52511 -123.62 -2.2482 -3.8469 -0.089328 -6.8752 -9.041 -0.48181 -9.5759 -19.014 -1.2252 -9.1507 -19.182 -1.2772 -4.3786 -1.4489 -0.093164 -0.046456 -5.6938 0 0 0 0 -0.90096 -0.9325 -0.15451 -1.123 -0.16227
3.4766 0.4129 0.40759 0 0.44741 0 0.37394 0 0.26044 0 0.2466 0.50378 -123 -2.2052 -3.8214 -0.097293 -6.7547 -8.9187 -0.47481 -9.4722 -18.828 -1.2108 -9.0848 -19.026 -1.2675 -4.3331 -1.4126 -0.086116 -0.048425 -5.7784 0 0 0 0 -0.83221 -0.86672 -0.13547 -1.0588 -0.14425
3.4805 0.41501 0.43028 0 0.53723 0 0.4756 0 0.3208 0 0.3095 0.54236 -122.3 -2.1908 -3.7979 -0.10905 -6.6373 -8.7989 -0.49263 -9.3371 -18.572 -1.2245 -8.9727 -18.78 -1.2976 -4.2699 -1.3709 -0.081552 -0.050274 -6.418 0 0 0 0 -0.76283 -0.8286 -0.12147 -1.0148 -0.13788
3.4844 0.40286 0.42793 0 0.58728 0 0.54984 0 0.40371 0 0.44445 0.5545 -121.52 -2.1916 -3.7717 -0.1171 -6.5358 -8.6854 -0.51727 -9.1905 -18.288 -1.244 -8.829 -18.496 -1.3401 -4.2037 -1.3357 -0.080501 -0.051134 -7.0518 0 0 0 0 -0.70873 -0.81711 -0.11324 -0.9929 -0.13819
3.4883 0.38107 0.4036 0 0.59351 0 0.59724 0 0.47614 0 0.60364 0.47733 -120.66 -2.1986 -3.7414 -0.11919 -6.4527 -8.58 -0.53982 -9.0397 -17.993 -1.2578 -8.6603 -18.196 -1.3802 -4.1399 -1.3104 -0.082876 -0.050709 -7.1377 0 0 0 0 -0.67407 -0.82759 -0.11032 -0.98993 -0.14248
3.4922 0.36233 0.37487 0 0.54547 0 0.59688 0 0.51807 0 0.68126 0.33464 -119.76 -2.2027 -3.7059 -0.11399 -6.3876 -8.4838 -0.55198 -8.8915 -17.702 -1.2556 -8.4749 -17.899 -1.4035 -4.0829 -1.297 -0.088153 -0.048881 -6.5678 0 0 0 0 -0.66047 -0.85303 -0.11167 -1.0005 -0.14791
3.4961 0.35944 0.35914 0 0.4412 0 0.52187 0 0.52345 0 0.60959 0.2104 -118.83 -2.1884 -3.6641 -0.10092 -6.3355 -8.3975 -0.54084 -8.7551 -17.44 -1.2221 -8.2878 -17.632 -1.3866 -4.0374 -1.2969 -0.09466 -0.045813 -5.6891 0 0 0 0 -0.66676 -0.87808 -0.11457 -1.0121 -0.1499
3.5 0.37382 0.36218 0 0.30786 0 0.37755 0 0.49462 0 0.4303 0.16679 -117.86 -2.1505 -3.6182 -0.085155 -6.2794 -8.3138 -0.50644 -8.6343 -17.214 -1.1609 -8.1217 -17.402 -1.3279 -3.9998 -1.3039 -0.098953 -0.042929 -4.9623 0 0 0 0 -0.67838 -0.88373 -0.11448 -1.0077 -0.14583
3.5039 0.39285 0.37842 0 0.19901 0 0.21772 0 0.43949 0 0.2619 0.19474 -116.83 -2.0978 -3.5704 -0.070843 -6.2116 -8.226 -0.45928 -8.5265 -17.016 -1.0876 -7.984 -17.203 -1.246 -3.9645 -1.3136 -0.099918 -0.041138 -4.6138 0 0 0 0 -0.68707 -0.86898 -0.11048 -0.98595 -0.13741
3.5078 0.40069 0.39858 0 0.16318 0 0.11533 0 0.37229 0 0.19623 0.24158 -115.72 -2.0379 -3.5219 -0.06039 -6.1298 -8.1299 -0.40725 -8.43 -16.84 -1.0134 -7.8782 -17.027 -1.1551 -3.9282 -1.3242 -0.097238 -0.0409 -4.5794 0 0 0 0 -0.68971 -0.83621 -0.1027 -0.94858 -0.12637
3.5117 0.39311 0.41538 0 0.2106 0 0.11204 0 0.31069 0 0.23169 0.27382 -114.54 -1.9802 -3.4739 -0.055882 -6.0336 -8.0218 -0.35955 -8.3429 -16.677 -0.95113 -7.8059 -16.868 -1.0722 -3.8881 -1.3346 -0.091058 -0.042525 -4.7032 0 0 0 0 -0.68473 -0.7908 -0.091985 -0.90018 -0.11505
3.5156 0.38113 0.4241 0 0.30903 0 0.19316 0 0.26725 0 0.30437 0.30233 -113.3 -1.9448 -3.4285 -0.060608 -5.9312 -7.8987 -0.33612 -8.2635 -16.517 -0.92711 -7.7658 -16.717 -1.0354 -3.841 -1.3444 -0.082902 -0.045977 -4.9181 0 0 0 0 -0.67482 -0.75045 -0.081909 -0.85656 -0.10902
3.5195 0.37929 0.42176 0 0.41166 0 0.30885 0 0.24298 0 0.36849 0.34831 -112.02 -1.9297 -3.3864 -0.070018 -5.8392 -7.775 -0.33457 -8.1875 -16.355 -0.93316 -7.7318 -16.566 -1.0407 -3.7924 -1.3532 -0.075891 -0.049423 -5.2242 0 0 0 0 -0.66692 -0.72707 -0.07528 -0.82868 -0.10858
3.5234 0.39059 0.40887 0 0.48843 0 0.4168 0 0.23184 0 0.43122 0.39917 -110.69 -1.9303 -3.3485 -0.081847 -5.7642 -7.6602 -0.35077 -8.1147 -16.193 -0.96181 -7.6939 -16.416 -1.0805 -3.7458 -1.3601 -0.07098 -0.052006 -5.5528 0 0 0 0 -0.66201 -0.72223 -0.072377 -0.81826 -0.11267
3.5273 0.40358 0.3914 0 0.53282 0 0.50395 0 0.23267 0 0.51179 0.41087 -109.3 -1.9407 -3.3158 -0.093758 -5.7113 -7.5635 -0.37887 -8.0457 -16.037 -1.0038 -7.644 -16.27 -1.1437 -3.7047 -1.3637 -0.068734 -0.053015 -5.7319 0 0 0 0 -0.65984 -0.73489 -0.072837 -0.82468 -0.1196
3.5313 0.40463 0.37839 0 0.54501 0 0.57124 0 0.25397 0 0.58756 0.35545 -107.83 -1.95 -3.2901 -0.10211 -5.6862 -7.5011 -0.4077 -7.9828 -15.899 -1.0425 -7.5731 -16.135 -1.2087 -3.6748 -1.3618 -0.069408 -0.051517 -5.624 0 0 0 0 -0.65716 -0.75967 -0.075001 -0.84366 -0.12583
3.5352 0.39244 0.37551 0 0.51785 0 0.60607 0 0.30336 0 0.60098 0.25878 -106.31 -1.9445 -3.273 -0.10334 -5.6818 -7.4812 -0.41984 -7.93 -15.795 -1.0555 -7.4858 -16.02 -1.2407 -3.6597 -1.3538 -0.071184 -0.047785 -5.2836 0 0 0 0 -0.6462 -0.7794 -0.074614 -0.85985 -0.1259
3.5391 0.37972 0.38084 0 0.44534 0 0.57896 0 0.37162 0 0.52208 0.18419 -104.75 -1.9259 -3.263 -0.098465 -5.6853 -7.4913 -0.41308 -7.8882 -15.724 -1.0422 -7.3975 -15.926 -1.234 -3.6559 -1.3429 -0.072359 -0.043224 -4.9444 0 0 0 0 -0.6262 -0.78614 -0.070567 -0.86547 -0.11965
3.543 0.38044 0.38736 0 0.34368 0 0.47312 0 0.43078 0 0.39104 0.17753 -103.13 -1.8981 -3.26 -0.088559 -5.6912 -7.5241 -0.38871 -7.8591 -15.687 -1.0056 -7.3187 -15.858 -1.1901 -3.6616 -1.3319 -0.072228 -0.038705 -4.826 0 0 0 0 -0.5989 -0.7779 -0.063272 -0.85838 -0.10809
3.5469 0.39538 0.3897 0 0.25668 0 0.31727 0 0.45294 0 0.28746 0.22932 -101.46 -1.8668 -3.264 -0.075313 -5.695 -7.571 -0.35043 -7.8446 -15.684 -0.95171 -7.2605 -15.817 -1.1151 -3.6745 -1.3235 -0.070305 -0.035128 -4.9478 0 0 0 0 -0.56769 -0.75498 -0.053903 -0.83839 -0.093179
3.5508 0.41033 0.38734 0 0.23179 0 0.18378 0 0.43321 0 0.25905 0.28895 -99.718 -1.8481 -3.2772 -0.063694 -5.6945 -7.6182 -0.31133 -7.8525 -15.719 -0.8995 -7.247 -15.82 -1.032 -3.6901 -1.3232 -0.066455 -0.034228 -5.1294 0 0 0 0 -0.54566 -0.72466 -0.047785 -0.8112 -0.081764
3.5547 0.40798 0.38156 0 0.28467 0 0.14461 0 0.39389 0 0.28755 0.31236 -97.905 -1.849 -3.2979 -0.058844 -5.696 -7.6577 -0.28745 -7.8795 -15.779 -0.86972 -7.272 -15.859 -0.97436 -3.7018 -1.3289 -0.062266 -0.035713 -5.1698 0 0 0 0 -0.5429 -0.70286 -0.049693 -0.79051 -0.080118
3.5586 0.38219 0.37079 0 0.38452 0 0.21824 0 0.3646 0 0.32327 0.29651 -96.033 -1.8677 -3.3256 -0.062488 -5.7038 -7.691 -0.2831 -7.924 -15.858 -0.86796 -7.3279 -15.933 -0.95276 -3.7063 -1.3369 -0.058389 -0.039006 -5.0278 0 0 0 0 -0.56093 -0.69541 -0.060701 -0.78133 -0.089955
3.5625 0.3418 0.35108 0 0.4741 0 0.35255 0 0.35778 0 0.34054 0.27457 -94.115 -1.9006 -3.3597 -0.075387 -5.7205 -7.7206 -0.29977 -7.9843 -15.953 -0.89621 -7.407 -16.038 -0.97227 -3.7007 -1.3436 -0.055192 -0.0435 -4.8471 0 0 0 0 -0.5989 -0.70543 -0.080817 -0.7863 -0.11175
3.5664 0.30185 0.32147 0 0.50663 0 0.46018 0 0.3626 0 0.34957 0.28499 -92.154 -1.9401 -3.3993 -0.097756 -5.7488 -7.752 -0.33661 -8.0581 -16.061 -0.9538 -7.4985 -16.173 -1.0347 -3.6814 -1.3431 -0.052885 -0.048232 -4.8187 0 0 0 0 -0.6528 -0.73481 -0.10889 -0.80688 -0.14501
3.5703 0.27138 0.28705 0 0.46919 0 0.47874 0 0.36025 0 0.36032 0.34379 -90.148 -1.9678 -3.439 -0.12382 -5.7833 -7.7911 -0.37911 -8.135 -16.173 -1.0222 -7.5801 -16.319 -1.117 -3.6467 -1.3286 -0.050895 -0.051264 -5.0112 0 0 0 0 -0.70386 -0.77431 -0.13732 -0.83493 -0.18172
3.5742 0.24817 0.2548 0 0.37855 0 0.40803 0 0.34221 0 0.35414 0.43602 -88.096 -1.9764 -3.4718 -0.14537 -5.8131 -7.8322 -0.41183 -8.2021 -16.277 -1.0794 -7.64 -16.454 -1.1881 -3.6045 -1.304 -0.048566 -0.051898 -5.3025 0 0 0 0 -0.7375 -0.80963 -0.15906 -0.85861 -0.21248
3.5781 0.22359 0.22624 0 0.26171 0 0.29714 0 0.31373 0 0.30388 0.52402 -86.006 -1.9634 -3.4922 -0.15768 -5.8311 -7.8676 -0.42789 -8.2506 -16.363 -1.1149 -7.6721 -16.563 -1.2335 -3.5599 -1.2727 -0.045739 -0.049775 -5.4513 0 0 0 0 -0.7473 -0.83358 -0.17068 -0.87205 -0.23228
3.582 0.19186 0.19605 0 0.14201 0 0.19751 0 0.28365 0 0.21623 0.56498 -83.893 -1.9289 -3.4949 -0.15657 -5.8309 -7.888 -0.42223 -8.2721 -16.419 -1.1198 -7.6717 -16.631 -1.2413 -3.5186 -1.2388 -0.042371 -0.044722 -5.2496 0 0 0 0 -0.72915 -0.83998 -0.16962 -0.87033 -0.23694
3.5859 0.15546 0.15957 0 0.038646 0 0.12491 0 0.25596 0 0.13723 0.53285 -81.763 -1.8746 -3.467 -0.13454 -5.7994 -7.8684 -0.38928 -8.2462 -16.417 -1.0813 -7.6274 -16.624 -1.1957 -3.4924 -1.2107 -0.038796 -0.036482 -4.6572 0 0 0 0 -0.67919 -0.81872 -0.15221 -0.84578 -0.21943
3.5898 0.12278 0.12129 0 -0.029648 0 0.062154 0 0.23233 0 0.10643 0.43569 -79.612 -1.8155 -3.4108 -0.097666 -5.7411 -7.8003 -0.34378 -8.1755 -16.349 -1.0152 -7.5485 -16.542 -1.1182 -3.4849 -1.1923 -0.035665 -0.026962 -3.8319 0 0 0 0 -0.61656 -0.77665 -0.12558 -0.80519 -0.18703
3.5938 0.10086 0.093559 0 -0.047813 0 -0.005663 0 0.21846 0 0.1123 0.31419 -77.431 -1.7582 -3.3324 -0.053162 -5.6627 -7.6888 -0.29656 -8.0677 -16.22 -0.93617 -7.4425 -16.392 -1.0278 -3.4916 -1.1812 -0.033001 -0.01753 -3.0346 0 0 0 0 -0.55366 -0.72106 -0.095121 -0.75508 -0.14712
3.5977 0.089238 0.0848 0 -0.013928 0 -0.061697 0 0.22208 0 0.10472 0.21648 -75.221 -1.7063 -3.2366 -0.0064286 -5.5677 -7.5383 -0.25452 -7.9279 -16.031 -0.85387 -7.3133 -16.18 -0.9371 -3.5072 -1.1745 -0.030631 -0.0091701 -2.4682 0 0 0 0 -0.49811 -0.65669 -0.064172 -0.69964 -0.10498
3.6016 0.079985 0.088641 0 0.055222 0 -0.06602 0 0.24267 0 0.053737 0.16702 -72.992 -1.6623 -3.1292 0.035882 -5.4601 -7.3562 -0.22472 -7.7621 -15.782 -0.77939 -7.1641 -15.907 -0.85951 -3.5232 -1.1671 -0.028139 -0.003008 -2.1678 0 0 0 0 -0.4573 -0.58884 -0.03616 -0.6434 -0.066841
3.6055 0.063683 0.086234 0 0.12923 0 0.0029278 0 0.26541 0 -0.014522 0.15753 -70.76 -1.625 -3.0212 0.063613 -5.342 -7.1595 -0.21192 -7.5797 -15.475 -0.72604 -6.9977 -15.576 -0.8084 -3.5169 -1.1487 -0.024259 -0.00043068 -2.024 0 0 0 0 -0.43557 -0.52517 -0.014125 -0.59186 -0.041742
3.6094 0.036558 0.061392 0 0.17617 0 0.11336 0 0.26903 0 -0.049512 0.16812 -68.535 -1.5884 -2.9188 0.079181 -5.2159 -6.9649 -0.20593 -7.3922 -15.136 -0.68773 -6.8221 -15.212 -0.77238 -3.4804 -1.1189 -0.018858 -7.68e-06 -1.9109 0 0 0 0 -0.42186 -0.4684 0.0043101 -0.54487 -0.027558
3.6133 0.0032287 0.014909 0 0.1734 0 0.18895 0 0.24098 0 -0.039748 0.19318 -66.313 -1.5501 -2.822 0.084761 -5.0801 -6.7734 -0.20128 -7.2 -14.768 -0.66011 -6.6379 -14.818 -0.74449 -3.4109 -1.0798 -0.012157 -0.00083846 -1.7876 0 0 0 0 -0.41131 -0.41975 0.020132 -0.5017 -0.022575
3.6172 -0.026995 -0.035441 0 0.11329 0 0.16106 0 0.18507 0 -0.031666 0.24005 -64.084 -1.5081 -2.7293 0.083261 -4.9326 -6.5833 -0.19276 -7.0021 -14.376 -0.63814 -6.4448 -14.395 -0.71758 -3.3078 -1.0342 -0.0045694 -0.0019179 -1.6715 0 0 0 0 -0.39959 -0.38001 0.034188 -0.46123 -0.024463
3.6211 -0.047108 -0.069269 0 0.0058393 0 0.023933 0 0.11523 0 -0.07728 0.30088 -61.844 -1.4594 -2.6339 0.079877 -4.7673 -6.3814 -0.17286 -6.7898 -13.949 -0.61334 -6.2373 -13.938 -0.68081 -3.1727 -0.98993 0.0027652 -0.0013998 -1.5296 0 0 0 0 -0.38205 -0.35092 0.046659 -0.421 -0.029226
3.625 -0.057015 -0.079169 0 -0.12092 0 -0.15381 0 0.044525 0 -0.1683 0.33538 -59.601 -1.4031 -2.5239 0.08095 -4.5828 -6.1454 -0.14165 -6.5516 -13.479 -0.57864 -6.0072 -13.439 -0.63047 -3.0277 -0.95704 0.0082099 0.0020372 -1.2367 0 0 0 0 -0.36001 -0.3287 0.056482 -0.37685 -0.031062
3.6289 -0.062445 -0.074317 0 -0.22655 0 -0.27364 0 -0.01908 0 -0.23396 0.2961 -57.371 -1.3389 -2.3951 0.087064 -4.3819 -5.8686 -0.10451 -6.2839 -12.961 -0.53494 -5.7503 -12.9 -0.57153 -2.888 -0.93707 0.011502 0.0079184 -0.68884 0 0 0 0 -0.33677 -0.3081 0.062945 -0.32683 -0.028468
3.6328 -0.069777 -0.070736 0 -0.27319 0 -0.27468 0 -0.069822 0 -0.20995 0.17943 -55.166 -1.2657 -2.2447 0.097684 -4.1654 -5.547 -0.065186 -5.9835 -12.388 -0.48368 -5.461 -12.315 -0.50785 -2.7618 -0.92977 0.01265 0.015689 0.032482 0 0 0 0 -0.31387 -0.2851 0.065673 -0.26963 -0.020983
3.6367 -0.081401 -0.078321 0 -0.24483 0 -0.1735 0 -0.10335 0 -0.10576 0.046741 -52.989 -1.182 -2.0718 0.1114 -3.9342 -5.1796 -0.02786 -5.6481 -11.751 -0.4274 -5.1341 -11.68 -0.44417 -2.6555 -0.93338 0.011909 0.024495 0.64569 0 0 0 0 -0.29262 -0.25524 0.064555 -0.20426 -0.0087412
3.6406 -0.094844 -0.095345 0 -0.15854 0 -0.047799 0 -0.12169 0 0.0010759 -0.018048 -50.831 -1.0834 -1.876 0.12376 -3.6864 -4.7682 1.084e-05 -5.2689 -11.023 -0.37244 -4.7511 -10.97 -0.38918 -2.5743 -0.94031 0.010176 0.031945 0.8774 0 0 0 0 -0.27203 -0.20773 0.06071 -0.12998 0.0071797
3.6445 -0.10516 -0.11256 0 -0.057921 0 0.020343 0 -0.13556 0 0.036146 0.017241 -48.677 -0.97777 -1.675 0.13216 -3.4307 -4.3484 0.01993 -4.8668 -10.234 -0.32298 -4.3322 -10.206 -0.34221 -2.5007 -0.93957 0.008777 0.036862 0.72245 0 0 0 0 -0.2492 -0.14631 0.057863 -0.054752 0.023231
3.6484 -0.10786 -0.12102 0 0.0087189 0 -0.0015683 0 -0.15551 0 -0.010214 0.098523 -46.522 -0.8702 -1.4764 0.13638 -3.1708 -3.9345 0.032908 -4.4484 -9.3939 -0.27981 -3.8844 -9.3923 -0.30186 -2.4272 -0.92634 0.0078907 0.039088 0.49126 0 0 0 0 -0.22368 -0.074366 0.057323 0.016462 0.038181
3.6523 -0.10064 -0.11694 0 0.012836 0 -0.082274 0 -0.17816 0 -0.088061 0.12859 -44.368 -0.76645 -1.287 0.13675 -2.9109 -3.5385 0.040069 -4.0203 -8.5143 -0.24303 -3.4161 -8.5342 -0.26647 -2.3475 -0.89674 0.0075238 0.038799 0.56504 0 0 0 0 -0.19598 0.003506 0.059848 0.078833 0.050988
3.6563 -0.083955 -0.10187 0 -0.040789 0 -0.15673 0 -0.18475 0 -0.14154 0.049823 -42.229 -0.67706 -1.1161 0.13448 -2.6582 -3.1758 0.042381 -3.5903 -7.6084 -0.21196 -2.9385 -7.6366 -0.23363 -2.2544 -0.84471 0.0073185 0.036731 1.0708 0 0 0 0 -0.16907 0.07824 0.065626 0.12396 0.060218
3.6602 -0.061138 -0.080334 0 -0.11717 0 -0.17358 0 -0.15908 0 -0.14873 -0.11087 -40.119 -0.61224 -0.96697 0.13264 -2.4232 -2.848 0.040774 -3.1679 -6.7039 -0.18242 -2.4705 -6.7209 -0.20105 -2.1511 -0.77074 0.0065361 0.035501 1.7797 0 0 0 0 -0.15109 0.13557 0.071261 0.14775 0.065217
3.6641 -0.037564 -0.057183 0 -0.16851 0 -0.12555 0 -0.10848 0 -0.11612 -0.27299 -38.042 -0.56804 -0.83218 0.13237 -2.2068 -2.5399 0.035849 -2.7566 -5.817 -0.15141 -2.02 -5.8083 -0.169 -2.0478 -0.68281 0.0052893 0.036685 2.3176 0 0 0 0 -0.14459 0.17336 0.073802 0.15753 0.066871
3.668 -0.018214 -0.035729 0 -0.15851 0 -0.045415 0 -0.063529 0 -0.05454 -0.37247 -35.983 -0.54093 -0.70751 0.13382 -2.0097 -2.2435 0.027834 -2.3592 -4.9568 -0.11772 -1.5915 -4.9114 -0.13814 -1.9514 -0.58514 0.0039423 0.041067 2.4777 0 0 0 0 -0.14979 0.19172 0.071856 0.15864 0.065562
3.6719 -0.0045833 -0.016623 0 -0.082828 0 0.023535 0 -0.052578 0 0.023997 -0.40211 -33.919 -0.52564 -0.58818 0.13683 -1.831 -1.9505 0.017176 -1.9784 -4.1313 -0.080587 -1.1885 -4.0429 -0.10924 -1.8685 -0.48252 0.0030101 0.049165 2.3433 0 0 0 0 -0.16541 0.19271 0.064518 0.15756 0.061829
3.6758 0.0065586 0.0018743 0 0.025836 0 0.057534 0 -0.076074 0 0.091369 -0.39397 -31.829 -0.5089 -0.46665 0.1407 -1.6685 -1.6497 0.0064738 -1.6249 -3.362 -0.040066 -0.82141 -3.2342 -0.083313 -1.8112 -0.38517 0.0039421 0.061506 2.1455 0 0 0 0 -0.18315 0.18449 0.05204 0.16922 0.05689
3.6797 0.020969 0.022243 0 0.11485 0 0.061993 0 -0.10858 0 0.10732 -0.3775 -29.71 -0.47814 -0.34011 0.14494 -1.5094 -1.3434 0.00055089 -1.2976 -2.6424 -9.422e-05 -0.48266 -2.4862 -0.058003 -1.7719 -0.3015 0.0065604 0.075234 2.0426 0 0 0 0 -0.18881 0.18359 0.040218 0.19946 0.053291
3.6836 0.042664 0.045824 0 0.14381 0 0.058319 0 -0.12708 0 0.055796 -0.36272 -27.58 -0.43096 -0.21077 0.15012 -1.35 -1.0392 0.0018091 -0.99905 -1.9753 0.036607 -0.17255 -1.8031 -0.031773 -1.7443 -0.23484 0.009995 0.088745 2.045 0 0 0 0 -0.1766 0.19588 0.032193 0.24722 0.052265
3.6875 0.070946 0.072106 0 0.11088 0 0.063106 0 -0.134 0 -0.024586 -0.35635 -25.457 -0.36734 -0.082005 0.15693 -1.1898 -0.7463 0.011667 -0.73272 -1.3674 0.067527 0.10641 -1.1916 -0.0037083 -1.7235 -0.18724 0.013248 0.10072 2.1105 0 0 0 0 -0.14329 0.22446 0.030204 0.30997 0.054645
3.6914 0.10082 0.099095 0 0.0532 0 0.077921 0 -0.14845 0 -0.062191 -0.37648 -23.35 -0.28994 0.039058 0.16657 -1.0314 -0.48147 0.031338 -0.50762 -0.83691 0.088695 0.3454 -0.6692 0.026817 -1.7032 -0.16099 0.014521 0.10942 2.2417 0 0 0 0 -0.086566 0.27101 0.03679 0.38205 0.061333
3.6953 0.12597 0.12356 0 0.019584 0 0.095339 0 -0.17552 0 -0.016897 -0.43744 -21.244 -0.21411 0.13639 0.17929 -0.89253 -0.27553 0.055793 -0.33785 -0.41916 0.095314 0.52675 -0.26485 0.056268 -1.6785 -0.15043 0.011256 0.11319 2.453 0 0 0 0 -0.017475 0.32482 0.050809 0.44687 0.07097
3.6992 0.14177 0.14098 0 0.036626 0 0.11111 0 -0.19078 0 0.078313 -0.52174 -19.117 -0.15297 0.20527 0.1921 -0.78534 -0.13126 0.076307 -0.2169 -0.10791 0.090015 0.65373 0.034284 0.079467 -1.6523 -0.1426 0.0044671 0.11329 2.6657 0 0 0 0 0.046122 0.37074 0.066209 0.49449 0.079866
3.7031 0.14703 0.14684 0 0.094302 0 0.12807 0 -0.16175 0 0.1485 -0.57904 -16.956 -0.11338 0.24105 0.20243 -0.71981 -0.05521 0.087769 -0.14749 0.087514 0.073683 0.72138 0.22104 0.092506 -1.6276 -0.13168 -0.0046662 0.11035 2.6946 0 0 0 0 0.094904 0.40052 0.079606 0.51993 0.085651
3.707 0.14442 0.1402 0 0.15906 0 0.1484 0 -0.085459 0 0.15218 -0.56401 -14.767 -0.10074 0.24027 0.20752 -0.7044 -0.051897 0.085637 -0.13178 0.15974 0.047693 0.72558 0.28935 0.091761 -1.6081 -0.11285 -0.014551 0.10516 2.3855 0 0 0 0 0.12084 0.40702 0.087782 0.51976 0.086058
3.7109 0.13964 0.1272 0 0.19919 0 0.16492 0 0.00024723 0 0.11986 -0.47693 -12.564 -0.12445 0.19232 0.20112 -0.75914 -0.14086 0.062236 -0.18609 0.070979 0.013755 0.6455 0.20106 0.069488 -1.6012 -0.082229 -0.021155 0.099105 1.7675 0 0 0 0 0.11147 0.37816 0.085333 0.48753 0.076766
3.7148 0.13883 0.11948 0 0.201 0 0.16414 0 0.048113 0 0.11299 -0.36288 -10.353 -0.17178 0.1109 0.18379 -0.86442 -0.29774 0.024823 -0.29719 -0.14392 -0.02193 0.49743 -0.014517 0.030851 -1.6057 -0.051295 -0.021756 0.094335 1.047 0 0 0 0 0.078599 0.32461 0.074042 0.43488 0.059944
3.7188 0.14448 0.1265 0 0.1691 0 0.14072 0 0.045198 0 0.1496 -0.26856 -8.1263 -0.23229 0.0068316 0.15907 -1.0017 -0.50467 -0.018586 -0.45494 -0.45834 -0.056494 0.29474 -0.33372 -0.017962 -1.6173 -0.031271 -0.01681 0.091734 0.43712 0 0 0 0 0.033912 0.257 0.057037 0.36964 0.039131
3.7227 0.15284 0.14694 0 0.11981 0 0.1086 0 0.023384 0 0.18252 -0.20223 -5.8671 -0.29907 -0.11317 0.13008 -1.1585 -0.75144 -0.061978 -0.65448 -0.85877 -0.088289 0.044715 -0.74463 -0.072478 -1.6324 -0.0312 -0.0072584 0.091884 -0.007577 0 0 0 0 -0.01459 0.18264 0.036574 0.29639 0.017258
3.7266 0.15606 0.16781 0 0.076925 0 0.094402 0 0.025608 0 0.15662 -0.13765 -3.5707 -0.36448 -0.24202 0.10129 -1.3205 -1.0282 -0.097996 -0.89193 -1.3338 -0.11589 -0.24575 -1.2371 -0.1273 -1.6459 -0.062414 0.005017 0.095353 -0.38745 0 0 0 0 -0.057861 0.10987 0.015376 0.2195 -0.001771
3.7305 0.14892 0.17378 0 0.066605 0 0.11561 0 0.06371 0 0.080213 -0.053476 -1.2493 -0.41845 -0.37082 0.081182 -1.4685 -1.3234 -0.11661 -1.1635 -1.8756 -0.13904 -0.56625 -1.8007 -0.1746 -1.6499 -0.1374 0.014409 0.10222 -0.81197 0 0 0 0 -0.085727 0.04942 -0.0027651 0.14367 -0.011357
3.7344 0.13445 0.15967 0 0.10382 0 0.16246 0 0.11157 0 0.026813 0.038775 1.0788 -0.46166 -0.49631 0.070193 -1.602 -1.6238 -0.12243 -1.4519 -2.4553 -0.16082 -0.89597 -2.4002 -0.21457 -1.6459 -0.23548 0.018088 0.11021 -1.2824 0 0 0 0 -0.10285 -0.00015496 -0.017523 0.071033 -0.012766
3.7383 0.12231 0.13481 0 0.17547 0 0.20159 0 0.13777 0 0.060681 0.10907 3.406 -0.495 -0.61869 0.06732 -1.7239 -1.9262 -0.11852 -1.752 -3.0672 -0.18255 -1.2279 -3.0263 -0.24812 -1.6361 -0.34464 0.015521 0.11814 -1.7212 0 0 0 0 -0.11224 -0.040143 -0.028856 0.0029512 -0.0074361
3.7422 0.12029 0.11481 0 0.23901 0 0.2004 0 0.13984 0 0.16647 0.1461 5.7422 -0.51999 -0.73871 0.070729 -1.8385 -2.2279 -0.10848 -2.0586 -3.7062 -0.2053 -1.5562 -3.6711 -0.27658 -1.6236 -0.45226 0.0069725 0.1249 -2.088 0 0 0 0 -0.11715 -0.072211 -0.036808 -0.059229 0.0025693
3.7461 0.12641 0.10829 0 0.24774 0 0.15255 0 0.14327 0 0.2606 0.17248 8.1047 -0.53915 -0.85846 0.076258 -1.9545 -2.5253 -0.09795 -2.3652 -4.3696 -0.23011 -1.8732 -4.3275 -0.30196 -1.6155 -0.53663 -0.0056346 0.1286 -2.4303 0 0 0 0 -0.12172 -0.097917 -0.040719 -0.1119 0.012984
3.75 0.12985 0.11056 0 0.18753 0 0.083253 0 0.16974 0 0.27273 0.22006 10.502 -0.55856 -0.97926 0.077832 -2.0811 -2.8131 -0.091566 -2.6639 -5.0419 -0.25567 -2.178 -4.9833 -0.32636 -1.6199 -0.58752 -0.016014 0.12907 -2.8087 0 0 0 0 -0.12774 -0.11933 -0.040451 -0.15441 0.018148
3.7539 0.12043 0.10958 0 0.091313 0 0.030601 0 0.21249 0 0.20985 0.29379 12.926 -0.58147 -1.0992 0.074662 -2.2174 -3.0869 -0.088421 -2.9514 -5.7086 -0.28028 -2.4737 -5.6293 -0.34937 -1.6384 -0.61338 -0.021133 0.12755 -3.1949 0 0 0 0 -0.13382 -0.13673 -0.036444 -0.18922 0.017104
3.7578 0.097856 0.097468 0 0.014059 0 0.018521 0 0.24561 0 0.13731 0.36531 15.363 -0.6098 -1.2158 0.067234 -2.3613 -3.3416 -0.087188 -3.2248 -6.3585 -0.30289 -2.7613 -6.2579 -0.37012 -1.6723 -0.62141 -0.019596 0.12506 -3.4705 0 0 0 0 -0.13896 -0.14993 -0.029091 -0.21814 0.0098301
3.7617 0.07173 0.07679 0 -0.011255 0 0.042066 0 0.25367 0 0.10363 0.40279 17.804 -0.64515 -1.3257 0.056968 -2.5089 -3.5716 -0.085873 -3.4815 -6.9791 -0.3225 -3.0421 -6.8605 -0.38741 -1.7217 -0.62135 -0.010693 0.12279 -3.5363 0 0 0 0 -0.14208 -0.15871 -0.019071 -0.24355 -0.0029382
3.7656 0.052663 0.056452 0 0.004379 0 0.074425 0 0.24599 0 0.094284 0.40356 20.251 -0.68975 -1.4173 0.048632 -2.6478 -3.7583 -0.080956 -3.7127 -7.5355 -0.33839 -3.312 -7.4092 -0.39904 -1.7877 -0.63258 0.0044746 0.12319 -3.4111 0 0 0 0 -0.14354 -0.16392 -0.0094879 -0.27028 -0.018403
3.7695 0.043295 0.042715 0 0.025841 0 0.088167 0 0.24051 0 0.06167 0.39493 22.71 -0.73757 -1.4912 0.044316 -2.7707 -3.9119 -0.074267 -3.9241 -8.0325 -0.35374 -3.5673 -7.9071 -0.40859 -1.8596 -0.65834 0.01933 0.12598 -3.2161 0 0 0 0 -0.1472 -0.17054 -0.0040643 -0.29996 -0.032457
3.7734 0.037413 0.034062 0 0.032285 0 0.074117 0 0.23905 0 -0.0092825 0.40533 25.181 -0.78488 -1.5465 0.043381 -2.8735 -4.0344 -0.068302 -4.1145 -8.465 -0.37019 -3.8007 -8.3486 -0.41859 -1.9326 -0.69456 0.031277 0.13045 -3.0691 0 0 0 0 -0.15524 -0.18102 -0.0044614 -0.33111 -0.044239
3.7773 0.026618 0.023606 0 0.032485 0 0.044585 0 0.2252 0 -0.077257 0.43864 27.656 -0.8277 -1.583 0.044513 -2.9525 -4.1285 -0.065668 -4.2814 -8.8283 -0.38903 -4.0043 -8.7283 -0.43141 -2.0019 -0.73534 0.038337 0.13569 -3.0046 0 0 0 0 -0.16916 -0.19711 -0.011656 -0.36139 -0.053402
3.7813 0.0069613 0.0052663 0 0.04245 0 0.019496 0 0.18714 0 -0.088498 0.47668 30.129 -0.85869 -1.5991 0.044277 -3.0001 -4.1943 -0.071133 -4.4155 -9.1043 -0.41157 -4.1596 -9.0277 -0.45072 -2.059 -0.76758 0.03839 0.13984 -2.9851 0 0 0 0 -0.19034 -0.22051 -0.026412 -0.38477 -0.060364
3.7852 -0.02021 -0.022199 0 0.053775 0 0.0065692 0 0.13672 0 -0.037346 0.5015 32.595 -0.87078 -1.597 0.038022 -3.0128 -4.2343 -0.086322 -4.5043 -9.2822 -0.43493 -4.2504 -9.234 -0.47592 -2.0941 -0.77533 0.033553 0.14068 -2.9606 0 0 0 0 -0.21397 -0.24607 -0.044041 -0.39257 -0.067294
3.7891 -0.051668 -0.05553 0 0.032273 0 -0.0078331 0 0.099997 0 0.023843 0.50978 35.056 -0.8657 -1.5804 0.026893 -2.9957 -4.2497 -0.10606 -4.5469 -9.3724 -0.45409 -4.2836 -9.355 -0.50081 -2.1065 -0.76087 0.027747 0.13857 -2.8907 0 0 0 0 -0.23389 -0.26639 -0.059152 -0.38461 -0.074697
3.793 -0.084717 -0.089683 0 -0.047568 0 -0.047469 0 0.088916 0 0.034048 0.50595 37.508 -0.84403 -1.5485 0.013178 -2.9483 -4.2353 -0.12604 -4.538 -9.3706 -0.46481 -4.2595 -9.3845 -0.5198 -2.0946 -0.72777 0.023 0.1342 -2.7183 0 0 0 0 -0.24631 -0.2761 -0.068644 -0.3612 -0.081831
3.7969 -0.11667 -0.12032 0 -0.16835 0 -0.12159 0 0.087556 0 -0.022322 0.48765 39.944 -0.80715 -1.5 0.00019384 -2.8705 -4.1845 -0.1413 -4.4731 -9.2726 -0.46272 -4.18 -9.3163 -0.52662 -2.058 -0.68192 0.021144 0.12864 -2.3612 0 0 0 0 -0.24779 -0.26998 -0.069795 -0.32383 -0.087416
3.8008 -0.1445 -0.1454 0 -0.2743 0 -0.20839 0 0.069881 0 -0.11026 0.44448 42.358 -0.75585 -1.4243 -0.0016056 -2.7546 -4.0683 -0.13997 -4.3316 -9.0415 -0.43648 -4.0365 -9.1065 -0.50438 -1.9936 -0.63719 0.024329 0.12502 -1.7679 0 0 0 0 -0.23243 -0.23667 -0.058522 -0.27606 -0.085833
3.8047 -0.16736 -0.16612 0 -0.31343 0 -0.26535 0 0.028316 0 -0.18471 0.37216 44.752 -0.69832 -1.3248 0.011504 -2.6146 -3.8926 -0.12224 -4.1372 -8.7094 -0.39078 -3.8516 -8.7841 -0.45486 -1.9172 -0.6032 0.029884 0.12537 -0.98945 0 0 0 0 -0.20716 -0.18449 -0.04103 -0.22726 -0.074719
3.8086 -0.18936 -0.18658 0 -0.27733 0 -0.26287 0 -0.021293 0 -0.22889 0.28492 47.129 -0.63668 -1.2035 0.038732 -2.4564 -3.661 -0.090911 -3.8993 -8.2851 -0.32969 -3.6287 -8.3566 -0.38167 -1.8366 -0.57842 0.03603 0.12986 -0.17529 0 0 0 0 -0.17586 -0.11951 -0.021223 -0.17907 -0.0538
3.8125 -0.21763 -0.21156 0 -0.20304 0 -0.21364 0 -0.064626 0 -0.25539 0.21007 49.489 -0.57199 -1.0625 0.078134 -2.2844 -3.3774 -0.049231 -3.6239 -7.7727 -0.25719 -3.3668 -7.8279 -0.28903 -1.7579 -0.55935 0.041398 0.13821 0.52985 0 0 0 0 -0.14133 -0.047056 -0.0021894 -0.13133 -0.02349
3.8164 -0.25547 -0.24318 0 -0.14091 0 -0.169 0 -0.11201 0 -0.28172 0.16834 51.818 -0.50415 -0.90425 0.12543 -2.1026 -3.0452 -0.0024733 -3.314 -7.167 -0.1789 -3.0562 -7.193 -0.18347 -1.6886 -0.53762 0.044377 0.14952 1.0968 0 0 0 0 -0.10622 0.025846 0.012327 -0.081012 0.014968
3.8203 -0.29745 -0.27942 0 -0.12317 0 -0.18095 0 -0.18664 0 -0.31437 0.15777 54.101 -0.43152 -0.73719 0.16871 -1.9128 -2.6804 0.03969 -2.9682 -6.4595 -0.10461 -2.6759 -6.4506 -0.080026 -1.6331 -0.49753 0.044528 0.16039 1.618 0 0 0 0 -0.07052 0.091252 0.02075 -0.017792 0.055255
3.8242 -0.33291 -0.31596 0 -0.15792 0 -0.26125 0 -0.28584 0 -0.35371 0.15407 56.329 -0.35457 -0.56906 0.20211 -1.7138 -2.3023 0.074871 -2.59 -5.6704 -0.037324 -2.2317 -5.6298 0.013406 -1.5843 -0.43952 0.043685 0.1686 2.1984 0 0 0 0 -0.031863 0.1508 0.027117 0.061863 0.091823
3.8281 -0.35584 -0.3497 0 -0.24025 0 -0.37365 0 -0.3617 0 -0.40124 0.12549 58.507 -0.27362 -0.40117 0.22445 -1.5015 -1.9145 0.10372 -2.1753 -4.7984 0.023087 -1.7222 -4.7331 0.094866 -1.537 -0.36706 0.042873 0.17341 2.8442 0 0 0 0 0.011366 0.20738 0.034199 0.15964 0.12257
3.832 -0.37118 -0.38046 0 -0.35718 0 -0.46534 0 -0.35496 0 -0.45274 0.050462 60.638 -0.18922 -0.23344 0.23613 -1.2713 -1.5182 0.12805 -1.7199 -3.8427 0.077918 -1.1488 -3.7627 0.16415 -1.4853 -0.28585 0.043082 0.17452 3.4692 0 0 0 0 0.06045 0.2648 0.044842 0.27589 0.14623
3.8359 -0.39045 -0.40975 0 -0.48095 0 -0.50709 0 -0.25942 0 -0.48852 -0.072233 62.718 -0.10216 -0.05868 0.24184 -1.0091 -1.1008 0.154 -1.2093 -2.7822 0.13246 -0.50953 -2.7 0.22509 -1.4179 -0.21146 0.045679 0.17237 4.0207 0 0 0 0 0.11648 0.33257 0.064135 0.40987 0.16274
3.8398 -0.42067 -0.43876 0 -0.56993 0 -0.50608 0 -0.15154 0 -0.48419 -0.22476 64.729 -0.013537 0.13482 0.25312 -0.71654 -0.647 0.1881 -0.66031 -1.6468 0.19459 0.15605 -1.5656 0.29039 -1.3344 -0.15766 0.050006 0.1703 4.5993 0 0 0 0 0.17397 0.41511 0.090816 0.54858 0.17891
3.8438 -0.45802 -0.46819 0 -0.59111 0 -0.48609 0 -0.14256 0 -0.44045 -0.38213 66.658 0.077666 0.35415 0.27396 -0.39952 -0.14843 0.23091 -0.089629 -0.45987 0.26682 0.82315 -0.37698 0.36586 -1.241 -0.12445 0.05523 0.1699 5.4354 0 0 0 0 0.22913 0.51084 0.12185 0.68546 0.19886
3.8477 -0.49288 -0.49918 0 -0.54903 0 -0.46281 0 -0.28447 0 -0.39882 -0.52787 68.511 0.17316 0.60544 0.30583 -0.062578 0.40179 0.28176 0.49022 0.76232 0.35033 1.4748 0.85371 0.45483 -1.1445 -0.10943 0.060844 0.17203 6.7086 0 0 0 0 0.27966 0.61769 0.15483 0.81688 0.22515
3.8516 -0.52024 -0.53267 0 -0.48895 0 -0.44177 0 -0.51437 0 -0.41548 -0.66184 70.307 0.276 0.8966 0.34858 0.28826 1.0121 0.3385 1.0637 2.001 0.44564 2.0923 2.1113 0.55998 -1.0548 -0.10672 0.066354 0.17728 8.3474 0 0 0 0 0.32339 0.732 0.18663 0.9399 0.2603
3.8555 -0.54407 -0.56672 0 -0.46393 0 -0.43502 0 -0.69701 0 -0.50988 -0.79105 72.058 0.39335 1.2376 0.39386 0.64109 1.6873 0.3933 1.608 3.2248 0.54928 2.6566 3.3624 0.67868 -0.99347 -0.098159 0.07175 0.18463 9.9884 0 0 0 0 0.36154 0.84355 0.21288 1.0554 0.30409
3.8594 -0.57139 -0.59548 0 -0.49424 0 -0.46718 0 -0.73742 0 -0.63902 -0.90985 73.751 0.52332 1.61 0.43136 0.98798 2.3932 0.44091 2.1278 4.4214 0.65304 3.1901 4.583 0.7986 -0.96147 -0.073927 0.077488 0.19129 11.171 0 0 0 0 0.40072 0.94539 0.23452 1.1693 0.34922
3.8633 -0.60359 -0.61348 0 -0.55819 0 -0.55469 0 -0.6657 0 -0.72972 -0.99075 75.351 0.66479 2.0072 0.45705 1.3272 3.115 0.47987 2.629 5.5871 0.75351 3.7052 5.7625 0.91374 -0.95743 -0.032654 0.083667 0.19596 11.655 0 0 0 0 0.44414 1.0346 0.25232 1.2832 0.39173
3.8672 -0.63517 -0.62305 0 -0.62111 0 -0.67803 0 -0.61339 0 -0.74254 -1.0026 76.83 0.81582 2.4229 0.46841 1.658 3.8379 0.50972 3.1194 6.721 0.84772 4.2153 6.8936 1.0187 -0.97752 0.024623 0.090224 0.1976 11.618 0 0 0 0 0.49432 1.1093 0.26719 1.3972 0.42792
3.8711 -0.6611 -0.63673 0 -0.66874 0 -0.78303 0 -0.69549 0 -0.70582 -0.94488 78.188 0.97253 2.8508 0.46394 1.9806 4.5395 0.53113 3.6148 7.8218 0.93139 4.7424 7.9651 1.1046 -1.0124 0.091506 0.096433 0.1949 11.545 0 0 0 0 0.55376 1.1664 0.27996 1.5073 0.45175
3.875 -0.68332 -0.66935 0 -0.70987 0 -0.82002 0 -0.89963 0 -0.68499 -0.86276 79.448 1.1264 3.2837 0.45437 2.2979 5.2069 0.55014 4.1296 8.9036 1.005 5.2978 8.998 1.1716 -1.0401 0.15188 0.10062 0.18947 11.85 0 0 0 0 0.61628 1.2112 0.29061 1.6034 0.46367
3.8789 -0.7084 -0.72419 0 -0.75103 0 -0.78674 0 -1.0838 0 -0.71729 -0.81959 80.629 1.2736 3.7201 0.44759 2.6093 5.8439 0.56937 4.6608 9.9754 1.0704 5.874 10.014 1.2242 -1.0524 0.20019 0.10213 0.1833 12.512 0 0 0 0 0.67531 1.2489 0.29828 1.6802 0.46785
3.8828 -0.73874 -0.78548 0 -0.77924 0 -0.7312 0 -1.0912 0 -0.7769 -0.84461 81.731 1.4122 4.1608 0.44748 2.9121 6.453 0.58913 5.2033 11.04 1.128 6.4629 11.023 1.2642 -1.0469 0.23481 0.10074 0.17757 13.057 0 0 0 0 0.72644 1.2817 0.30218 1.734 0.46689
3.8867 -0.76825 -0.82609 0 -0.77662 0 -0.70917 0 -0.88698 0 -0.8052 -0.90627 82.731 1.5411 4.6073 0.45686 3.2023 7.0382 0.60875 5.7485 12.1 1.1779 7.0536 12.037 1.2938 -1.0247 0.25614 0.096516 0.17345 12.958 0 0 0 0 0.76537 1.312 0.30155 1.7615 0.4638
3.8906 -0.78786 -0.82611 0 -0.74868 0 -0.73759 0 -0.59962 0 -0.77509 -0.94237 83.611 1.6585 5.0642 0.47435 3.4658 7.6052 0.62222 6.2705 13.147 1.2177 7.6183 13.061 1.3132 -1.0021 0.26993 0.09093 0.17243 12.153 0 0 0 0 0.78571 1.3402 0.29648 1.7585 0.46295
3.8945 -0.79528 -0.78801 0 -0.72758 0 -0.7888 0 -0.42694 0 -0.72427 -0.92231 84.37 1.7705 5.5283 0.48898 3.7075 8.1681 0.62713 6.7614 14.176 1.2518 8.1513 14.082 1.3278 -1.0024 0.28527 0.087029 0.17302 11.214 0 0 0 0 0.79665 1.3661 0.29221 1.7433 0.46484
3.8984 -0.79763 -0.73622 0 -0.74057 0 -0.8269 0 -0.4837 0 -0.72274 -0.87991 85.02 1.8784 5.9982 0.49586 3.9311 8.7311 0.62337 7.2201 15.18 1.283 8.6528 15.084 1.34 -1.0371 0.30267 0.086087 0.17437 10.955 0 0 0 0 0.80214 1.3881 0.29186 1.7229 0.46877
3.9023 -0.80396 -0.70179 0 -0.77834 0 -0.84359 0 -0.71471 0 -0.80396 -0.88136 85.567 1.9835 6.4725 0.4915 4.1422 9.2982 0.61208 7.6482 16.154 1.3146 9.1253 16.056 1.3525 -1.1139 0.32114 0.088964 0.17568 11.757 0 0 0 0 0.80568 1.4048 0.29805 1.7036 0.4738
3.9063 -0.81565 -0.70382 0 -0.80374 0 -0.85632 0 -0.94248 0 -0.92451 -0.95772 86.003 2.086 6.9507 0.47273 4.3518 9.8759 0.59711 8.0507 17.083 1.3535 9.5743 16.972 1.3712 -1.2428 0.33532 0.09646 0.17582 13.189 0 0 0 0 0.81091 1.4126 0.3146 1.6922 0.47818
3.9102 -0.82501 -0.73982 0 -0.79597 0 -0.87682 0 -1.0061 0 -0.9923 -1.0691 86.313 2.1868 7.4359 0.44806 4.5805 10.474 0.58937 8.446 17.959 1.4085 10.016 17.819 1.4048 -1.404 0.33718 0.10619 0.17436 14.296 0 0 0 0 0.81688 1.4092 0.3393 1.6892 0.4803
3.9141 -0.82263 -0.78879 0 -0.78046 0 -0.89193 0 -0.87714 0 -0.94159 -1.1362 86.496 2.2878 7.9331 0.42849 4.8344 11.096 0.59396 8.8442 18.791 1.4785 10.458 18.614 1.454 -1.5667 0.3292 0.11516 0.17203 14.323 0 0 0 0 0.81948 1.3967 0.3651 1.6888 0.48059
3.918 -0.80468 -0.82233 0 -0.80484 0 -0.88063 0 -0.6649 0 -0.79073 -1.1082 86.567 2.3914 8.4483 0.42041 5.1155 11.747 0.61286 9.2469 19.585 1.5614 10.898 19.369 1.5181 -1.712 0.31605 0.12169 0.16938 13.276 0 0 0 0 0.81583 1.3763 0.38705 1.6871 0.47945
3.9219 -0.77227 -0.81715 0 -0.88062 0 -0.84478 0 -0.51913 0 -0.63208 -1.0011 86.541 2.5002 8.9875 0.42946 5.4232 12.434 0.64658 9.6528 20.344 1.6531 11.335 20.095 1.5949 -1.8219 0.30448 0.12431 0.16706 11.843 0 0 0 0 0.80329 1.3495 0.4 1.6805 0.47737
3.9258 -0.72561 -0.76416 0 -0.953 0 -0.81137 0 -0.51782 0 -0.56005 -0.8771 86.423 2.6236 9.5685 0.46303 5.7508 13.172 0.69129 10.048 21.075 1.7378 11.747 20.813 1.6727 -1.8626 0.31626 0.12092 0.16632 10.791 0 0 0 0 0.77887 1.3202 0.39326 1.6634 0.47462
3.9297 -0.66171 -0.67159 0 -0.93723 0 -0.79717 0 -0.62728 0 -0.59558 -0.79269 86.197 2.7629 10.179 0.50611 6.0736 13.938 0.73104 10.421 21.797 1.7982 12.126 21.541 1.7322 -1.8549 0.35896 0.11451 0.1671 10.396 0 0 0 0 0.75197 1.2942 0.37167 1.6406 0.47043
3.9336 -0.57968 -0.5608 0 -0.79096 0 -0.77474 0 -0.75123 0 -0.66972 -0.76794 85.855 2.9176 10.806 0.54853 6.3798 14.715 0.7575 10.765 22.515 1.8261 12.467 22.276 1.7632 -1.816 0.43082 0.10687 0.16909 10.382 0 0 0 0 0.72923 1.2736 0.34013 1.6161 0.46359
3.9375 -0.48753 -0.45601 0 -0.55286 0 -0.68469 0 -0.81305 0 -0.68092 -0.79366 85.405 3.0863 11.437 0.58159 6.6603 15.484 0.7643 11.077 23.229 1.8161 12.767 23.008 1.7579 -1.7616 0.52741 0.099384 0.1719 10.319 0 0 0 0 0.71622 1.2595 0.30343 1.5929 0.45296
3.9414 -0.4015 -0.37362 0 -0.31162 0 -0.49177 0 -0.80122 0 -0.57886 -0.85115 84.872 3.266 12.048 0.59316 6.9034 16.213 0.74321 11.353 23.929 1.7613 13.024 23.719 1.7061 -1.7141 0.63877 0.093653 0.17491 10.019 0 0 0 0 0.72075 1.2524 0.26874 1.5746 0.43654
3.9453 -0.33691 -0.31794 0 -0.13961 0 -0.23254 0 -0.75307 0 -0.4044 -0.91604 84.282 3.4441 12.593 0.57465 7.1034 16.843 0.69413 11.594 24.579 1.6705 13.244 24.36 1.6125 -1.7016 0.73697 0.090112 0.1769 9.5844 0 0 0 0 0.74576 1.2477 0.24549 1.5612 0.41327
3.9492 -0.29907 -0.28526 0 -0.056598 0 -0.0048293 0 -0.70754 0 -0.25252 -0.95213 83.651 3.6094 13.061 0.5375 7.2735 17.364 0.63247 11.809 25.157 1.5699 13.441 24.913 1.5044 -1.7206 0.80815 0.087048 0.17749 9.149 0 0 0 0 0.77982 1.2391 0.23245 1.5466 0.38625
3.9531 -0.28261 -0.271 0 -0.049092 0 0.095511 0 -0.67408 0 -0.19247 -0.92232 82.982 3.7543 13.441 0.4887 7.416 17.763 0.56646 11.997 25.639 1.4731 13.615 25.361 1.3971 -1.7659 0.84777 0.083376 0.17648 8.6845 0 0 0 0 0.8153 1.2228 0.22748 1.5261 0.35738
3.957 -0.2784 -0.27189 0 -0.10877 0 0.036084 0 -0.63757 0 -0.2169 -0.82145 82.276 3.8722 13.726 0.43612 7.5326 18.033 0.50437 12.152 26.002 1.3929 13.763 25.691 1.3056 -1.8293 0.85461 0.078049 0.17381 8.0841 0 0 0 0 0.84396 1.1953 0.22733 1.4951 0.32878
3.9609 -0.27972 -0.2822 0 -0.2377 0 -0.14034 0 -0.58282 0 -0.26306 -0.69714 81.535 3.9467 13.894 0.39373 7.6137 18.143 0.45993 12.247 26.186 1.3496 13.861 25.856 1.256 -1.8931 0.83249 0.069537 0.16949 7.387 0 0 0 0 0.84902 1.1508 0.22444 1.4442 0.3045
3.9648 -0.28201 -0.29049 0 -0.41493 0 -0.35163 0 -0.51108 0 -0.27989 -0.62447 80.761 3.983 13.984 0.36729 7.6567 18.145 0.43368 12.275 26.214 1.3364 13.895 25.892 1.2444 -1.9392 0.80739 0.059141 0.16476 6.8368 0 0 0 0 0.82789 1.0943 0.21285 1.3765 0.28578
3.9688 -0.27939 -0.28387 0 -0.57086 0 -0.51917 0 -0.43722 0 -0.27166 -0.64593 79.947 3.9876 14.019 0.35406 7.6599 18.074 0.42038 12.234 26.116 1.3402 13.861 25.82 1.2571 -1.9656 0.79081 0.048373 0.16042 6.6672 0 0 0 0 0.78558 1.0309 0.19297 1.2977 0.27164
3.9727 -0.2649 -0.25759 0 -0.61303 0 -0.58793 0 -0.37684 0 -0.2761 -0.73153 79.083 3.9646 14.013 0.35104 7.6208 17.951 0.4154 12.125 25.908 1.3501 13.755 25.652 1.2816 -1.9728 0.7885 0.038367 0.15706 6.8346 0 0 0 0 0.72674 0.96429 0.16621 1.2123 0.26107
3.9766 -0.23586 -0.21994 0 -0.49157 0 -0.53035 0 -0.33666 0 -0.30546 -0.79997 78.166 3.9179 13.979 0.35326 7.536 17.794 0.41225 11.947 25.606 1.3519 13.571 25.394 1.3008 -1.9637 0.80399 0.030493 0.15535 6.986 0 0 0 0 0.65834 0.89867 0.13567 1.126 0.25245
3.9805 -0.1979 -0.18557 0 -0.24583 0 -0.35512 0 -0.3127 0 -0.31955 -0.78208 77.207 3.8553 13.922 0.35093 7.4066 17.62 0.3998 11.712 25.227 1.3224 13.315 25.045 1.2842 -1.9489 0.8291 0.025937 0.15587 6.7044 0 0 0 0 0.59534 0.83876 0.11005 1.0469 0.24243
3.9844 -0.1618 -0.16214 0 0.012944 0 -0.11907 0 -0.29288 0 -0.26544 -0.6664 76.223 3.7892 13.845 0.34138 7.259 17.436 0.37705 11.458 24.803 1.2656 13.027 24.634 1.2324 -1.9374 0.84801 0.022928 0.1575 5.799 0 0 0 0 0.54512 0.78289 0.093131 0.97516 0.22985
3.9883 -0.13498 -0.14372 0 0.17059 0 0.083801 0 -0.26234 0 -0.14312 -0.48943 75.222 3.7236 13.745 0.32532 7.1035 17.236 0.34535 11.196 24.337 1.186 12.723 24.167 1.1495 -1.9305 0.85439 0.020397 0.15952 4.3935 0 0 0 0 0.5097 0.72962 0.085633 0.90942 0.21483
3.9922 -0.11635 -0.11809 0 0.17555 0 0.16947 0 -0.21258 0 -0.022368 -0.29407 74.202 3.6617 13.617 0.30442 6.9496 17.015 0.30715 10.936 23.827 1.0902 12.415 23.647 1.0431 -1.9282 0.84386 0.017286 0.16122 2.8011 0 0 0 0 0.48961 0.67744 0.087221 0.84789 0.19789
3.9961 -0.099839 -0.080926 0 0.056281 0 0.11827 0 -0.15128 0 0.016422 -0.10733 73.161 3.6066 13.451 0.28339 6.8075 16.755 0.2684 10.683 23.255 0.99251 12.115 23.069 0.93012 -1.928 0.8131 0.01202 0.16132 1.3588 0 0 0 0 0.48419 0.62441 0.095785 0.78725 0.18075
4 -0.082399 -0.042497 0 -0.10903 0 -0.012547 0 -0.10263 0 -0.038375 0.045349 72.104 3.5548 13.251 0.26823 6.6741 16.452 0.23732 10.424 22.618 0.91178 11.816 22.447 0.83754 -1.9263 0.77435 0.0047935 0.15948 0.35003 0 0 0 0 0.48348 0.57121 0.10386 0.72464 0.16624
4.0039 -0.067753 -0.019778 0 -0.23848 0 -0.13477 0 -0.091144 0 -0.11383 0.12389 71.043 3.5013 13.03 0.25939 6.5398 16.117 0.21542 10.149 21.931 0.85212 11.506 21.793 0.77257 -1.9247 0.73673 -0.0030613 0.15643 -0.028585 0 0 0 0 0.48088 0.52015 0.10799 0.66097 0.15512
4.0078 -0.062187 -0.022 0 -0.28012 0 -0.19414 0 -0.1175 0 -0.12254 0.093977 69.983 3.4422 12.794 0.25623 6.3968 15.754 0.20281 9.8485 21.202 0.81458 11.174 21.114 0.73729 -1.9265 0.70443 -0.010528 0.15282 0.24649 0 0 0 0 0.47259 0.47311 0.10668 0.59757 0.14763
4.0117 -0.067569 -0.04376 0 -0.22617 0 -0.1952 0 -0.14854 0 -0.05025 -0.027667 68.914 3.3734 12.553 0.25714 6.2368 15.371 0.1985 9.5143 20.442 0.79795 10.813 20.414 0.73049 -1.9362 0.68036 -0.016435 0.14954 0.92335 0 0 0 0 0.45514 0.43212 0.099179 0.53641 0.14365
4.0156 -0.079269 -0.071336 0 -0.11046 0 -0.16896 0 -0.13694 0 0.029724 -0.15837 67.822 3.2865 12.319 0.25706 6.0445 14.981 0.19793 9.135 19.675 0.79531 10.404 19.693 0.74081 -1.9663 0.6617 -0.018817 0.14857 1.5169 0 0 0 0 0.42304 0.3997 0.086422 0.48186 0.14205
4.0195 -0.090604 -0.094435 0 0.0091866 0 -0.12554 0 -0.059888 0 0.032408 -0.19822 66.702 3.188 12.094 0.25294 5.8332 14.598 0.1945 8.7357 18.923 0.79131 9.9729 18.961 0.74486 -2.0127 0.63837 -0.019041 0.14987 1.5697 0 0 0 0 0.38184 0.36999 0.073337 0.43216 0.14016
4.0234 -0.098512 -0.11165 0 0.080342 0 -0.04716 0 0.055824 0 -0.050229 -0.10775 65.564 3.0823 11.879 0.24495 5.6111 14.225 0.1865 8.3291 18.192 0.78167 9.5316 18.224 0.73528 -2.0711 0.60649 -0.018028 0.15307 0.96891 0 0 0 0 0.3339 0.3397 0.061516 0.38578 0.13725
4.0273 -0.105 -0.1265 0 0.081263 0 0.071883 0 0.14833 0 -0.1414 0.058733 64.428 2.9746 11.673 0.23408 5.3878 13.866 0.17322 7.9277 17.486 0.76386 9.0942 17.487 0.70755 -2.136 0.56368 -0.016728 0.15764 0.044905 0 0 0 0 0.28192 0.30593 0.052128 0.34115 0.13294
4.0313 -0.11445 -0.1412 0 0.023762 0 0.18761 0 0.16714 0 -0.16228 0.19882 63.295 2.8746 11.48 0.22362 5.1797 13.528 0.15539 7.5513 16.813 0.73746 8.683 16.763 0.65974 -2.1965 0.50875 -0.016586 0.16249 -0.66075 0 0 0 0 0.23018 0.26499 0.046167 0.29604 0.12742
4.0352 -0.13077 -0.15569 0 -0.066941 0 0.2219 0 0.11317 0 -0.1188 0.2447 62.149 2.7949 11.304 0.22006 5.0053 13.222 0.13928 7.2166 16.171 0.71165 8.3165 16.073 0.60773 -2.2386 0.4502 -0.018281 0.1659 -0.77315 0 0 0 0 0.18565 0.21986 0.04273 0.25077 0.12304
4.0391 -0.15638 -0.17134 0 -0.1723 0 0.12518 0 0.036471 0 -0.098638 0.20694 60.967 2.7371 11.151 0.22514 4.8657 12.953 0.12939 6.9206 15.56 0.69425 7.9894 15.431 0.56662 -2.2624 0.39517 -0.020779 0.16759 -0.30443 0 0 0 0 0.15123 0.17843 0.040791 0.20936 0.12162
4.043 -0.19145 -0.19234 0 -0.27848 0 -0.073272 0 -0.0074206 0 -0.17669 0.14753 59.74 2.7026 11.03 0.2393 4.7633 12.731 0.12823 6.6645 14.988 0.68968 7.7002 14.847 0.54471 -2.2697 0.34638 -0.023174 0.1676 0.42164 0 0 0 0 0.12911 0.14709 0.040357 0.17613 0.12432
4.0469 -0.23206 -0.22157 0 -0.35972 0 -0.27983 0 -0.0044242 0 -0.32524 0.12042 58.477 2.6916 10.947 0.2621 4.6995 12.569 0.13765 6.448 14.463 0.70148 7.4456 14.333 0.54873 -2.2638 0.30536 -0.024416 0.16623 1.0178 0 0 0 0 0.12101 0.13255 0.041662 0.15596 0.13204
4.0508 -0.26963 -0.25547 0 -0.37814 0 -0.40567 0 0.0096076 0 -0.42513 0.13926 57.188 2.7066 10.927 0.29066 4.6863 12.503 0.15987 6.2831 14.032 0.73461 7.2296 13.931 0.58699 -2.2536 0.27001 -0.022247 0.16436 1.2387 0 0 0 0 0.13151 0.15044 0.046778 0.16265 0.14613
4.0547 -0.29495 -0.28501 0 -0.31519 0 -0.42823 0 -0.014944 0 -0.37452 0.18978 55.873 2.7341 10.954 0.31672 4.7096 12.516 0.18641 6.1577 13.693 0.77641 7.043 13.618 0.63805 -2.2479 0.23269 -0.017353 0.16305 1.0511 0 0 0 0 0.15233 0.19192 0.055486 0.19169 0.16248
4.0586 -0.30507 -0.30278 0 -0.2068 0 -0.39245 0 -0.095348 0 -0.19159 0.25435 54.519 2.769 11.018 0.33657 4.7658 12.598 0.21244 6.0712 13.451 0.81936 6.8898 13.391 0.68912 -2.2458 0.19246 -0.010772 0.16235 0.61706 0 0 0 0 0.17887 0.24916 0.066969 0.23832 0.17842
4.0625 -0.30623 -0.30906 0 -0.13557 0 -0.35839 0 -0.20313 0 -0.009633 0.31607 53.113 2.8076 11.11 0.34744 4.852 12.737 0.2339 6.0243 13.307 0.85699 6.776 13.248 0.72956 -2.2452 0.15071 -0.0036012 0.16214 0.24238 0 0 0 0 0.207 0.31432 0.080127 0.29727 0.19155
4.0664 -0.30844 -0.31025 0 -0.17005 0 -0.3496 0 -0.29339 0 0.033966 0.34972 51.656 2.8457 11.218 0.34591 4.9661 12.921 0.24527 6.0229 13.275 0.88024 6.7171 13.198 0.7451 -2.2395 0.11343 0.0023387 0.16189 0.25858 0 0 0 0 0.23093 0.3753 0.09283 0.36005 0.19827
4.0703 -0.3157 -0.31167 0 -0.30106 0 -0.34733 0 -0.34547 0 -0.08829 0.32932 50.154 2.879 11.324 0.3322 5.0957 13.12 0.24284 6.0722 13.353 0.88161 6.7336 13.253 0.72749 -2.2167 0.099315 0.0045428 0.16048 0.82318 0 0 0 0 0.24347 0.41496 0.10096 0.41067 0.19522
4.0742 -0.3222 -0.31283 0 -0.44025 0 -0.32559 0 -0.37399 0 -0.28127 0.25593 48.61 2.907 11.42 0.31286 5.2236 13.309 0.23172 6.1606 13.51 0.86795 6.8141 13.393 0.69131 -2.1787 0.11532 0.0033714 0.15781 1.7574 0 0 0 0 0.24558 0.4338 0.10397 0.44459 0.18512
4.0781 -0.31909 -0.30981 0 -0.49114 0 -0.28492 0 -0.4012 0 -0.42049 0.17083 47.019 2.9298 11.508 0.29139 5.341 13.483 0.21518 6.2876 13.742 0.84401 6.9578 13.621 0.64627 -2.1294 0.16484 -0.00067516 0.15412 2.6099 0 0 0 0 0.23838 0.43409 0.10213 0.46104 0.16979
4.082 -0.30522 -0.30137 0 -0.42942 0 -0.25197 0 -0.42246 0 -0.45692 0.12471 45.374 2.9478 11.589 0.27142 5.4399 13.636 0.19697 6.4526 14.046 0.81559 7.1625 13.941 0.60331 -2.0745 0.24862 -0.0067916 0.14978 2.9757 0 0 0 0 0.22386 0.42011 0.096283 0.46109 0.15152
4.0859 -0.28987 -0.29131 0 -0.3168 0 -0.25126 0 -0.40491 0 -0.43582 0.12461 43.679 2.9624 11.671 0.25974 5.5083 13.769 0.18458 6.6662 14.444 0.79544 7.4368 14.38 0.58475 -2.0307 0.36376 -0.013037 0.14595 2.83 0 0 0 0 0.20699 0.4025 0.089177 0.45004 0.13524
4.0898 -0.28392 -0.28475 0 -0.23756 0 -0.28151 0 -0.32449 0 -0.42386 0.11657 41.948 2.9794 11.763 0.25856 5.5584 13.9 0.18223 6.92 14.926 0.79326 7.7597 14.912 0.59866 -2.0104 0.48129 -0.017122 0.1436 2.5586 0 0 0 0 0.19603 0.39546 0.085212 0.44301 0.1253
4.0938 -0.28839 -0.2831 0 -0.22392 0 -0.31868 0 -0.20389 0 -0.43025 0.032612 40.19 3.0028 11.864 0.26721 5.6036 14.04 0.18975 7.2081 15.484 0.81048 8.1211 15.52 0.64159 -2.0133 0.58486 -0.0185 0.14267 2.6272 0 0 0 0 0.19447 0.40247 0.085638 0.44658 0.1225
4.0977 -0.29318 -0.28332 0 -0.24269 0 -0.33798 0 -0.10814 0 -0.40616 -0.13921 38.399 3.0358 11.974 0.28505 5.6548 14.194 0.20655 7.527 16.116 0.84729 8.5157 16.191 0.70959 -2.0365 0.66356 -0.016975 0.14293 3.186 0 0 0 0 0.20462 0.42476 0.090881 0.46459 0.12705
4.1016 -0.28737 -0.28136 0 -0.24744 0 -0.33133 0 -0.094861 0 -0.31835 -0.33435 36.558 3.0824 12.089 0.31104 5.7264 14.372 0.23128 7.873 16.819 0.90268 8.9402 16.915 0.79597 -2.073 0.7059 -0.012583 0.14381 3.9818 0 0 0 0 0.22889 0.46204 0.1008 0.50028 0.13866
4.1055 -0.27013 -0.27502 0 -0.23224 0 -0.30631 0 -0.16364 0 -0.20987 -0.4659 34.659 3.1464 12.198 0.34148 5.8376 14.577 0.25943 8.236 17.58 0.96841 9.3873 17.671 0.88311 -2.1004 0.70691 -0.006476 0.14384 4.6364 0 0 0 0 0.26733 0.50779 0.1126 0.55141 0.15465
4.1094 -0.25032 -0.26342 0 -0.2288 0 -0.27378 0 -0.25438 0 -0.17248 -0.50007 32.714 3.2191 12.298 0.37083 5.9766 14.797 0.28601 8.5987 18.359 1.0314 9.8384 18.428 0.9578 -2.1056 0.69068 -0.00056291 0.14253 4.9806 0 0 0 0 0.31113 0.55264 0.1228 0.60573 0.17066
4.1133 -0.23572 -0.24538 0 -0.25758 0 -0.2396 0 -0.2994 0 -0.25076 -0.47758 30.74 3.2952 12.389 0.39647 6.135 15.026 0.30938 8.9534 19.139 1.0863 10.283 19.174 1.0156 -2.0854 0.66886 0.0044095 0.13999 5.1115 0 0 0 0 0.35605 0.5938 0.13025 0.65782 0.18532
4.1172 -0.22436 -0.22052 0 -0.29489 0 -0.20669 0 -0.28151 0 -0.3787 -0.46471 28.746 3.3692 12.474 0.41604 6.3026 15.26 0.32842 9.2932 19.9 1.1284 10.711 19.895 1.0538 -2.0395 0.65259 0.0078425 0.1365 5.1767 0 0 0 0 0.39795 0.62943 0.13429 0.70293 0.19773
4.1211 -0.20777 -0.19218 0 -0.2959 0 -0.18025 0 -0.24391 0 -0.42608 -0.49197 26.722 3.4309 12.559 0.42526 6.4603 15.493 0.34212 9.6059 20.61 1.1521 11.101 20.567 1.0703 -1.9733 0.65809 0.0089491 0.13304 5.1946 0 0 0 0 0.43016 0.65874 0.13482 0.73483 0.20753
4.125 -0.18204 -0.16734 0 -0.2455 0 -0.16701 0 -0.24435 0 -0.3214 -0.54445 24.654 3.4759 12.656 0.4244 6.591 15.719 0.35265 9.8892 21.251 1.1628 11.442 21.175 1.0757 -1.9113 0.68698 0.0082076 0.13087 5.1364 0 0 0 0 0.45107 0.68538 0.1347 0.75614 0.21698
4.1289 -0.15379 -0.15153 0 -0.17686 0 -0.16829 0 -0.29942 0 -0.1315 -0.60245 22.541 3.5077 12.766 0.41603 6.6946 15.936 0.36143 10.145 21.82 1.1672 11.736 21.719 1.0778 -1.8664 0.73052 0.0062603 0.13002 5.1259 0 0 0 0 0.46364 0.71082 0.13556 0.77205 0.22745
4.1328 -0.13362 -0.14315 0 -0.13609 0 -0.17574 0 -0.37215 0 -0.0092812 -0.67245 20.403 3.5295 12.888 0.40176 6.7721 16.141 0.3687 10.372 22.31 1.1691 11.982 22.19 1.0795 -1.8454 0.78229 0.0034025 0.13023 5.4227 0 0 0 0 0.46999 0.73474 0.138 0.78563 0.23938
4.1367 -0.12421 -0.13401 0 -0.13461 0 -0.17646 0 -0.41047 0 -0.049656 -0.76616 18.263 3.5455 13.016 0.38356 6.8266 16.328 0.37429 10.566 22.713 1.172 12.18 22.582 1.0832 -1.853 0.8344 -9.4537e-05 0.13095 6.1055 0 0 0 0 0.47285 0.75596 0.14225 0.79999 0.25287
4.1406 -0.11631 -0.11661 0 -0.14334 0 -0.16381 0 -0.39473 0 -0.19169 -0.85647 16.128 3.5642 13.134 0.36513 6.8627 16.477 0.37489 10.708 22.989 1.1775 12.315 22.855 1.086 -1.8894 0.87214 -0.0041488 0.13035 6.7948 0 0 0 0 0.47675 0.76763 0.14658 0.81739 0.26571
4.1445 -0.097392 -0.090941 0 -0.1319 0 -0.14292 0 -0.34823 0 -0.26896 -0.87586 13.985 3.5874 13.226 0.34941 6.8895 16.583 0.36906 10.803 23.166 1.1806 12.404 23.035 1.0817 -1.9317 0.89439 -0.0085483 0.12776 6.8211 0 0 0 0 0.48265 0.76831 0.14832 0.83389 0.27494
4.1484 -0.063869 -0.063252 0 -0.1031 0 -0.1237 0 -0.30681 0 -0.16649 -0.77592 11.815 3.6122 13.283 0.33707 6.904 16.639 0.35545 10.848 23.241 1.1773 12.443 23.12 1.0665 -1.9713 0.90167 -0.013251 0.1232 5.8019 0 0 0 0 0.48899 0.75713 0.14617 0.84562 0.27891
4.1523 -0.024297 -0.038295 0 -0.081502 0 -0.10674 0 -0.28421 0 0.06689 -0.58911 9.6116 3.634 13.298 0.32832 6.9016 16.638 0.33312 10.839 23.211 1.1633 12.429 23.107 1.0374 -2.0012 0.89548 -0.018193 0.11697 4.0877 0 0 0 0 0.49354 0.73389 0.13922 0.84859 0.27636
4.1563 0.009186 -0.013752 0 -0.072774 0 -0.076815 0 -0.26741 0 0.26278 -0.41763 7.3878 3.6416 13.257 0.32264 6.8672 16.561 0.30008 10.763 23.054 1.1315 12.346 22.975 0.99006 -2.0141 0.87824 -0.023259 0.10989 2.5623 0 0 0 0 0.4907 0.69796 0.12622 0.8347 0.26531
4.1602 0.03189 0.016703 0 -0.048221 0 -0.014147 0 -0.23853 0 0.29201 -0.34748 5.1648 3.6203 13.163 0.31621 6.7845 16.405 0.25809 10.621 22.768 1.0804 12.186 22.721 0.92833 -2.0152 0.85773 -0.028184 0.10374 1.9007 0 0 0 0 0.47364 0.65268 0.10874 0.79852 0.24717
4.1641 0.049381 0.055377 0 0.02154 0 0.082816 0 -0.19273 0 0.18105 -0.37019 2.9575 3.5694 13.031 0.3059 6.6566 16.186 0.21087 10.428 22.377 1.0165 11.963 22.367 0.86027 -2.0152 0.83928 -0.032878 0.098893 1.9713 0 0 0 0 0.44256 0.60076 0.089222 0.74336 0.22489
4.168 0.070882 0.09699 0 0.12203 0 0.18412 0 -0.13343 0 0.072663 -0.39429 0.768 3.4886 12.864 0.28968 6.4844 15.91 0.16012 10.186 21.882 0.94327 11.677 21.912 0.78996 -2.0202 0.82554 -0.037329 0.095189 1.9878 0 0 0 0 0.39767 0.54199 0.068782 0.67046 0.19954
4.1719 0.10108 0.13375 0 0.19685 0 0.24203 0 -0.058899 0 0.076692 -0.3385 -1.4073 3.3793 12.668 0.26577 6.271 15.582 0.10752 9.8947 21.287 0.86491 11.332 21.36 0.72124 -2.0361 0.81861 -0.041565 0.092174 1.2876 0 0 0 0 0.34015 0.47561 0.048445 0.5818 0.172
4.1758 0.13769 0.16297 0 0.20268 0 0.22701 0 0.035473 0 0.16763 -0.21298 -3.5683 3.2441 12.436 0.2309 6.0198 15.197 0.055491 9.5394 20.566 0.78742 10.915 20.684 0.65834 -2.0727 0.8209 -0.045719 0.087961 -0.020184 0 0 0 0 0.27274 0.39596 0.029425 0.47911 0.14154
4.1797 0.17461 0.18821 0 0.15967 0 0.15746 0 0.13873 0 0.23153 -0.10647 -5.7071 3.1026 12.179 0.19081 5.7568 14.78 0.0061154 9.135 19.763 0.71379 10.451 19.919 0.59803 -2.124 0.82511 -0.049907 0.081349 -1.1763 0 0 0 0 0.20498 0.3059 0.011913 0.37251 0.10801
4.1836 0.20598 0.2129 0 0.13814 0 0.094265 0 0.21709 0 0.20372 -0.094503 -7.8111 2.962 11.901 0.14952 5.4906 14.337 -0.038966 8.6851 18.889 0.64415 9.9451 19.076 0.53754 -2.1868 0.82473 -0.053998 0.072333 -1.5311 0 0 0 0 0.14056 0.20855 -0.0036101 0.26633 0.071541
4.1875 0.22812 0.23465 0 0.18931 0 0.098093 0 0.23754 0 0.14323 -0.16304 -9.8715 2.8275 11.606 0.11091 5.2272 13.874 -0.077925 8.193 17.954 0.57855 9.3986 18.159 0.47459 -2.2587 0.81293 -0.057776 0.06126 -1.179 0 0 0 0 0.082241 0.10762 -0.016481 0.16427 0.032759
4.1914 0.2407 0.24799 0 0.291 0 0.18163 0 0.20401 0 0.16168 -0.22178 -11.889 2.7044 11.296 0.081169 4.9718 13.394 -0.10706 7.6604 16.963 0.51735 8.8092 17.165 0.40628 -2.3382 0.77747 -0.060722 0.049142 -0.85168 0 0 0 0 0.033206 0.0099092 -0.02512 0.071486 -0.0065986
4.1953 0.24812 0.25275 0 0.36688 0 0.29749 0 0.16506 0 0.28755 -0.18806 -13.872 2.5939 10.986 0.067662 4.724 12.905 -0.12124 7.0997 15.924 0.46258 8.1779 16.097 0.33287 -2.4245 0.70234 -0.061798 0.038979 -1.2151 0 0 0 0 -0.0057193 -0.072087 -0.027204 -0.0065783 -0.040445
4.1992 0.25873 0.25769 0 0.36139 0 0.37429 0 0.17582 0 0.42043 -0.055725 -15.832 2.4907 10.685 0.067882 4.4782 12.414 -0.12255 6.5291 14.853 0.41532 7.5194 14.978 0.25907 -2.5161 0.5928 -0.060916 0.032203 -2.286 0 0 0 0 -0.038374 -0.13631 -0.023809 -0.072405 -0.065165
4.2031 0.27949 0.27361 0 0.29409 0 0.37224 0 0.2472 0 0.4327 0.11127 -17.775 2.3925 10.4 0.080012 4.2314 11.923 -0.11221 5.9549 13.752 0.37691 6.8396 13.815 0.18783 -2.6129 0.45187 -0.05805 0.029385 -3.5073 0 0 0 0 -0.066351 -0.18229 -0.015769 -0.12727 -0.07859
4.207 0.30907 0.30228 0 0.23946 0 0.31202 0 0.33441 0 0.31171 0.24029 -19.691 2.2973 10.134 0.10125 3.9806 11.436 -0.092377 5.3819 12.621 0.34821 6.1446 12.613 0.12193 -2.7145 0.28476 -0.053333 0.03074 -4.3221 0 0 0 0 -0.091342 -0.21103 -0.0043738 -0.17315 -0.079305
4.2109 0.33661 0.33323 0 0.2554 0 0.25463 0 0.38017 0 0.18491 0.2999 -21.559 2.2026 9.8943 0.12523 3.7193 10.961 -0.068689 4.8113 11.45 0.32993 5.4417 11.375 0.065417 -2.8206 0.10264 -0.047304 0.036148 -4.6256 0 0 0 0 -0.11581 -0.22593 0.0069055 -0.21398 -0.06563
4.2148 0.34998 0.35258 0 0.33333 0 0.25191 0 0.3701 0 0.19356 0.30007 -23.362 2.1064 9.6716 0.14249 3.4454 10.5 -0.051979 4.2352 10.244 0.31267 4.7391 10.118 0.013805 -2.9295 -0.071733 -0.041832 0.042547 -4.6928 0 0 0 0 -0.14283 -0.24011 0.013462 -0.25741 -0.047198
4.2188 0.34703 0.35551 0 0.41501 0 0.30985 0 0.3439 0 0.34568 0.2645 -25.098 2.0073 9.4594 0.14982 3.1581 10.052 -0.046972 3.6477 9.006 0.28925 4.0378 8.8463 -0.03759 -3.0422 -0.22965 -0.037925 0.048407 -4.7779 0 0 0 0 -0.17388 -0.25911 0.013847 -0.30601 -0.030644
4.2227 0.33866 0.34962 0 0.45139 0 0.39103 0 0.35109 0 0.50489 0.2166 -26.78 1.9045 9.2542 0.14553 2.8567 9.6194 -0.056479 3.0448 7.7367 0.25414 3.3376 7.5625 -0.09231 -3.1605 -0.36632 -0.036273 0.05279 -4.8853 0 0 0 0 -0.20999 -0.28589 0.0074366 -0.36078 -0.020807
4.2266 0.33919 0.34654 0 0.44116 0 0.44718 0 0.39899 0 0.52837 0.18684 -28.423 1.7968 9.0531 0.12852 2.5398 9.2024 -0.082935 2.422 6.4363 0.20041 2.6369 6.2655 -0.15469 -3.2887 -0.4782 -0.037622 0.054821 -4.9218 0 0 0 0 -0.25235 -0.3226 -0.0059161 -0.42173 -0.023374
4.2305 0.3525 0.35082 0 0.41709 0 0.45127 0 0.44731 0 0.40774 0.21245 -30.028 1.6846 8.8573 0.1023 2.2097 8.8015 -0.12237 1.7815 5.1047 0.12301 1.9331 4.9469 -0.2272 -3.4358 -0.57097 -0.042075 0.054237 -4.9564 0 0 0 0 -0.30031 -0.36624 -0.022951 -0.48288 -0.042853
4.2344 0.36773 0.35725 0 0.40459 0 0.4074 0 0.45299 0 0.26563 0.31018 -31.58 1.573 8.6691 0.075895 1.8783 8.4094 -0.16122 1.1398 3.7551 0.035226 1.2289 3.6077 -0.30213 -3.5994 -0.66214 -0.047547 0.052433 -5.1999 0 0 0 0 -0.34817 -0.40856 -0.038141 -0.53658 -0.070614
4.2383 0.36924 0.35756 0 0.3996 0 0.33971 0 0.41503 0 0.21801 0.44614 -33.066 1.4663 8.491 0.053369 1.5534 8.0238 -0.19232 0.50634 2.3921 -0.054732 0.5283 2.2478 -0.3739 -3.7776 -0.7594 -0.052963 0.049877 -5.6995 0 0 0 0 -0.39188 -0.44555 -0.048953 -0.57845 -0.10146
4.2422 0.35123 0.34821 0 0.38268 0 0.27578 0 0.37175 0 0.25648 0.54515 -34.489 1.369 8.3249 0.038181 1.2427 7.6426 -0.20927 -0.10979 1.0207 -0.13839 -0.16388 0.86873 -0.43689 -3.967 -0.86916 -0.057306 0.046957 -6.1414 0 0 0 0 -0.42737 -0.4737 -0.05336 -0.60488 -0.12992
4.2461 0.32276 0.33145 0 0.34559 0 0.23527 0 0.35674 0 0.27749 0.5465 -35.869 1.2913 8.1746 0.035083 0.96222 7.2654 -0.20191 -0.6922 -0.35043 -0.20046 -0.83531 -0.52485 -0.48047 -4.1602 -0.99956 -0.059027 0.043849 -6.0799 0 0 0 0 -0.44608 -0.48753 -0.048672 -0.60969 -0.14628
4.25 0.29886 0.31096 0 0.29934 0 0.22488 0 0.36436 0 0.21914 0.45899 -37.225 1.235 8.035 0.040821 0.71469 6.8945 -0.17558 -1.2413 -1.7069 -0.2378 -1.4797 -1.9124 -0.50519 -4.3447 -1.1442 -0.058407 0.0404 -5.4169 0 0 0 0 -0.44703 -0.48923 -0.038272 -0.59906 -0.14707
4.2539 0.2871 0.28883 0 0.26029 0 0.23713 0 0.362 0 0.14589 0.35918 -38.556 1.1942 7.9003 0.050225 0.49222 6.5336 -0.14111 -1.7665 -3.0402 -0.25895 -2.1002 -3.2795 -0.51951 -4.5171 -1.2938 -0.056713 0.036534 -4.6146 0 0 0 0 -0.43527 -0.48308 -0.026173 -0.581 -0.13614
4.2578 0.28282 0.26706 0 0.23514 0 0.25468 0 0.33241 0 0.18027 0.32884 -39.839 1.1642 7.7677 0.059771 0.28901 6.1866 -0.10651 -2.2735 -4.3426 -0.27138 -2.6992 -4.6148 -0.53053 -4.6767 -1.4419 -0.05491 0.032241 -4.346 0 0 0 0 -0.41471 -0.47174 -0.015001 -0.56058 -0.11685
4.2617 0.2761 0.24977 0 0.22118 0 0.26122 0 0.29649 0 0.35411 0.38788 -41.057 1.1388 7.6348 0.065549 0.097404 5.8585 -0.081152 -2.7691 -5.6056 -0.28495 -3.2809 -5.9062 -0.54728 -4.8243 -1.5816 -0.054153 0.027563 -4.8754 0 0 0 0 -0.39052 -0.45817 -0.0075454 -0.54327 -0.093852
4.2656 0.26223 0.24133 0 0.21534 0 0.25312 0 0.29068 0 0.54699 0.4847 -42.21 1.1038 7.5014 0.060996 -0.09717 5.5622 -0.082703 -3.262 -6.8073 -0.32155 -3.854 -7.1267 -0.58989 -4.9662 -1.6999 -0.056419 0.022645 -5.7849 0 0 0 0 -0.37359 -0.44801 -0.0080928 -0.537 -0.077621
4.2695 0.24515 0.24141 0 0.21696 0 0.24126 0 0.32528 0 0.58955 0.54959 -43.324 1.055 7.3719 0.048594 -0.30096 5.2898 -0.10576 -3.7554 -7.9635 -0.38232 -4.429 -8.2949 -0.65701 -5.1112 -1.7999 -0.060738 0.01756 -6.3435 0 0 0 0 -0.36687 -0.44428 -0.013982 -0.53888 -0.07179
4.2734 0.2323 0.24361 0 0.22169 0 0.23952 0 0.37056 0 0.43102 0.55692 -44.422 0.99328 7.2499 0.030112 -0.51238 5.039 -0.14578 -4.2469 -9.0763 -0.4645 -5.0072 -9.4137 -0.74563 -5.2601 -1.8826 -0.066211 0.012133 -6.1746 0 0 0 0 -0.36979 -0.44861 -0.023603 -0.54675 -0.076641
4.2773 0.22739 0.24079 0 0.21922 0 0.25016 0 0.38577 0 0.19669 0.53783 -45.507 0.92102 7.1385 0.0077319 -0.72795 4.807 -0.19686 -4.7332 -10.147 -0.56304 -5.5878 -10.486 -0.85061 -5.4121 -1.9494 -0.071796 0.0061884 -5.572 0 0 0 0 -0.38069 -0.46213 -0.035138 -0.55819 -0.091343
4.2813 0.22824 0.2322 0 0.20246 0 0.26068 0 0.35897 0 0.073004 0.53813 -46.562 0.8449 7.0431 -0.014769 -0.93755 4.5921 -0.24819 -5.2054 -11.171 -0.66655 -6.1652 -11.508 -0.96102 -5.5611 -2.0017 -0.075527 -0.00063379 -5.1679 0 0 0 0 -0.39534 -0.48668 -0.045597 -0.56957 -0.11327
4.2852 0.22981 0.22424 0 0.17867 0 0.25608 0 0.3158 0 0.13541 0.56861 -47.57 0.77866 6.9636 -0.031999 -1.125 4.3902 -0.28439 -5.6531 -12.144 -0.75362 -6.7252 -12.479 -1.0555 -5.6932 -2.047 -0.075636 -0.0078904 -5.3027 0 0 0 0 -0.40569 -0.51786 -0.051536 -0.57781 -0.13391
4.2891 0.22827 0.22342 0 0.16671 0 0.2344 0 0.29094 0 0.28941 0.59678 -48.527 0.72681 6.8947 -0.042502 -1.2872 4.2005 -0.30266 -6.0749 -13.066 -0.81708 -7.2607 -13.402 -1.1258 -5.8038 -2.092 -0.072694 -0.014386 -5.7237 0 0 0 0 -0.40992 -0.54851 -0.052621 -0.5835 -0.14841
4.293 0.22268 0.22864 0 0.17958 0 0.20992 0 0.29512 0 0.37476 0.58316 -49.446 0.69089 6.8346 -0.045413 -1.4226 4.026 -0.30247 -6.4679 -13.931 -0.85393 -7.7658 -14.273 -1.1675 -5.8911 -2.1406 -0.067286 -0.019005 -5.8812 0 0 0 0 -0.40828 -0.57347 -0.048772 -0.58724 -0.15433
4.2969 0.21486 0.23178 0 0.21042 0 0.20125 0 0.31109 0 0.31806 0.52233 -50.339 0.67081 6.7815 -0.040339 -1.5319 3.8702 -0.28508 -6.8297 -14.732 -0.86353 -8.2353 -15.087 -1.1787 -5.9549 -2.1963 -0.060287 -0.020522 -5.4888 0 0 0 0 -0.40211 -0.58738 -0.040286 -0.58985 -0.15002
4.3008 0.20881 0.22627 0 0.23793 0 0.21564 0 0.3173 0 0.18235 0.44912 -51.209 0.66407 6.7376 -0.02599 -1.6157 3.7492 -0.25477 -7.1457 -15.436 -0.84717 -8.6517 -15.814 -1.157 -5.9984 -2.2644 -0.05378 -0.015814 -4.7816 0 0 0 0 -0.39644 -0.57837 -0.027959 -0.59179 -0.13346
4.3047 0.20927 0.21482 0 0.24646 0 0.24364 0 0.30964 0 0.080755 0.4083 -52.047 0.65929 6.7037 -0.0073309 -1.6903 3.6571 -0.22453 -7.4262 -16.067 -0.82475 -9.028 -16.475 -1.1244 -6.0396 -2.3375 -0.049183 -0.0066576 -4.2576 0 0 0 0 -0.39507 -0.55304 -0.015548 -0.59215 -0.11233
4.3086 0.21877 0.20797 0 0.23923 0 0.26669 0 0.29943 0 0.061049 0.4193 -52.848 0.6534 6.6815 0.013241 -1.7601 3.5903 -0.19877 -7.6732 -16.632 -0.8039 -9.3661 -17.072 -1.091 -6.0844 -2.409 -0.046587 0.0051578 -4.2105 0 0 0 0 -0.39743 -0.51777 -0.0048989 -0.58996 -0.090667
4.3125 0.23475 0.21497 0 0.23165 0 0.27015 0 0.29536 0 0.081771 0.46709 -53.618 0.64482 6.6721 0.0335 -1.8275 3.544 -0.1806 -7.8887 -17.138 -0.79029 -9.6669 -17.61 -1.0651 -6.136 -2.4722 -0.045838 0.01767 -4.5302 0 0 0 0 -0.40205 -0.47941 0.0024216 -0.58475 -0.072025
4.3164 0.25066 0.23592 0 0.23378 0 0.25262 0 0.29325 0 0.087907 0.52138 -54.362 0.6335 6.6767 0.050177 -1.8929 3.5116 -0.17308 -8.0732 -17.587 -0.78992 -9.9263 -18.085 -1.0572 -6.1955 -2.5156 -0.04639 0.027489 -4.9146 0 0 0 0 -0.40511 -0.44945 0.0041571 -0.57634 -0.061457
4.3203 0.26141 0.26252 0 0.24218 0 0.22804 0 0.28402 0 0.086345 0.5615 -55.082 0.62329 6.6885 0.058908 -1.9525 3.4782 -0.1758 -8.2347 -17.983 -0.80388 -10.141 -18.496 -1.074 -6.2534 -2.5275 -0.046748 0.029726 -5.2052 0 0 0 0 -0.40006 -0.44374 -0.00086835 -0.56913 -0.063566
4.3242 0.26837 0.28534 0 0.24854 0 0.21983 0 0.26723 0 0.13335 0.58465 -55.767 0.61565 6.6962 0.059908 -2.0052 3.4366 -0.18464 -8.3861 -18.334 -0.82588 -10.323 -18.855 -1.1073 -6.3012 -2.5163 -0.046346 0.024832 -5.4762 0 0 0 0 -0.38802 -0.46006 -0.0098785 -0.5683 -0.075375
4.3281 0.27797 0.30012 0 0.25269 0 0.24746 0 0.25342 0 0.25423 0.5952 -56.4 0.60977 6.6932 0.053301 -2.0513 3.3853 -0.19848 -8.5311 -18.638 -0.85316 -10.474 -19.162 -1.1521 -6.3356 -2.4889 -0.045249 0.013625 -5.8259 0 0 0 0 -0.37171 -0.4948 -0.021022 -0.57719 -0.09488
4.332 0.29439 0.30803 0 0.26388 0 0.3101 0 0.25415 0 0.39321 0.59091 -56.97 0.60403 6.6733 0.039719 -2.0914 3.3249 -0.21637 -8.6719 -18.888 -0.88296 -10.596 -19.414 -1.2026 -6.3546 -2.4538 -0.043725 -0.0024116 -6.1565 0 0 0 0 -0.35508 -0.54211 -0.03216 -0.59857 -0.11938
4.3359 0.31385 0.31201 0 0.28939 0 0.37957 0 0.27324 0 0.45562 0.56163 -57.478 0.59185 6.6257 0.020582 -2.1285 3.2611 -0.23864 -8.8034 -19.057 -0.91166 -10.688 -19.591 -1.2469 -6.3589 -2.431 -0.042877 -0.019335 -6.2204 0 0 0 0 -0.34958 -0.58613 -0.038629 -0.63624 -0.1426
4.3398 0.32761 0.31439 0 0.32455 0 0.4143 0 0.30777 0 0.39988 0.50116 -57.941 0.56921 6.5601 0.0012558 -2.1669 3.2046 -0.26354 -8.9145 -19.156 -0.9367 -10.757 -19.707 -1.276 -6.3629 -2.4338 -0.043519 -0.031871 -5.8891 0 0 0 0 -0.36123 -0.60986 -0.038511 -0.67983 -0.15743
4.3438 0.33126 0.31738 0 0.35556 0 0.38992 0 0.35311 0 0.28168 0.41985 -58.373 0.53713 6.4861 -0.015913 -2.2064 3.1587 -0.28931 -8.9966 -19.197 -0.95714 -10.808 -19.77 -1.2887 -6.3731 -2.4612 -0.045488 -0.038594 -5.34 0 0 0 0 -0.38819 -0.60991 -0.032649 -0.72076 -0.16156
4.3477 0.33059 0.32401 0 0.37091 0 0.32265 0 0.40262 0 0.20358 0.34431 -58.782 0.49765 6.4114 -0.029607 -2.2454 3.1242 -0.31423 -9.0426 -19.187 -0.97217 -10.84 -19.786 -1.2852 -6.3927 -2.5097 -0.048446 -0.03896 -4.9422 0 0 0 0 -0.42733 -0.58583 -0.022302 -0.75228 -0.15376
4.3516 0.3368 0.33682 0 0.36895 0 0.26095 0 0.44351 0 0.2222 0.30271 -59.159 0.45486 6.3454 -0.03881 -2.2803 3.0998 -0.33571 -9.0428 -19.137 -0.98071 -10.852 -19.757 -1.2668 -6.4228 -2.5715 -0.051693 -0.033012 -4.9461 0 0 0 0 -0.47249 -0.53998 -0.0098254 -0.76584 -0.13321
4.3555 0.35545 0.35558 0 0.35603 0 0.24759 0 0.45992 0 0.30532 0.30683 -59.481 0.41932 6.2986 -0.045029 -2.3014 3.0749 -0.34938 -8.9928 -19.062 -0.98267 -10.84 -19.691 -1.2436 -6.4528 -2.6228 -0.053574 -0.023738 -5.2886 0 0 0 0 -0.50739 -0.4882 -0.0016433 -0.75403 -0.10377
4.3594 0.38066 0.377 0 0.3414 0 0.285 0 0.44586 0 0.37504 0.34503 -59.725 0.39393 6.263 -0.052195 -2.3087 3.0392 -0.35685 -8.9211 -18.982 -0.98266 -10.812 -19.608 -1.2277 -6.4691 -2.6513 -0.053838 -0.015345 -5.6957 0 0 0 0 -0.52605 -0.44738 -0.00057099 -0.72956 -0.074703
4.3633 0.40087 0.3971 0 0.33571 0 0.33779 0 0.41516 0 0.38613 0.39104 -59.882 0.37772 6.2318 -0.062108 -2.3034 2.9886 -0.35961 -8.843 -18.901 -0.98342 -10.774 -19.514 -1.2245 -6.4646 -2.6542 -0.05274 -0.0092407 -5.951 0 0 0 0 -0.52836 -0.42376 -0.0072658 -0.70066 -0.050463
4.3672 0.40978 0.41342 0 0.35089 0 0.37071 0 0.39356 0 0.36049 0.4207 -59.968 0.36818 6.1976 -0.076104 -2.2879 2.9208 -0.35965 -8.7738 -18.82 -0.9876 -10.731 -19.416 -1.2381 -6.4344 -2.6318 -0.050747 -0.0063466 -6.0481 0 0 0 0 -0.51642 -0.42122 -0.021481 -0.676 -0.034936
4.3711 0.41062 0.4246 0 0.39441 0 0.38359 0 0.39646 0 0.35156 0.42339 -60.011 0.35711 6.1453 -0.095157 -2.2692 2.8354 -0.36112 -8.7399 -18.742 -0.99951 -10.693 -19.325 -1.2726 -6.3731 -2.5906 -0.049147 -0.0070208 -6.0971 0 0 0 0 -0.49869 -0.44188 -0.041033 -0.67133 -0.033949
4.375 0.40937 0.42841 0 0.45888 0 0.40584 0 0.41451 0 0.38409 0.40227 -60.032 0.33378 6.0702 -0.11458 -2.2588 2.7485 -0.36728 -8.7472 -18.668 -1.017 -10.668 -19.248 -1.3148 -6.2989 -2.5539 -0.049233 -0.0085833 -6.1322 0 0 0 0 -0.49184 -0.46957 -0.057927 -0.69049 -0.044149
4.3789 0.40567 0.42151 0 0.51842 0 0.4556 0 0.42385 0 0.43201 0.36753 -60.025 0.29788 5.9799 -0.12976 -2.2598 2.6723 -0.37672 -8.7821 -18.602 -1.0342 -10.657 -19.188 -1.3519 -6.228 -2.5315 -0.050726 -0.009468 -6.0577 0 0 0 0 -0.50028 -0.49299 -0.067854 -0.72493 -0.059864
4.3828 0.39251 0.40235 0 0.54052 0 0.5079 0 0.41187 0 0.45002 0.33128 -59.963 0.25184 5.8823 -0.13718 -2.2724 2.6156 -0.3872 -8.8326 -18.549 -1.0459 -10.657 -19.148 -1.3746 -6.171 -2.5269 -0.053032 -0.009071 -5.7873 0 0 0 0 -0.52415 -0.50603 -0.068375 -0.76682 -0.077352
4.3867 0.36573 0.37396 0 0.50658 0 0.50918 0 0.39092 0 0.41972 0.30616 -59.82 0.20091 5.7885 -0.13294 -2.2949 2.5873 -0.39519 -8.8823 -18.517 -1.0456 -10.663 -19.128 -1.3729 -6.1385 -2.5407 -0.055137 -0.0071409 -5.3992 0 0 0 0 -0.56073 -0.50357 -0.057601 -0.8055 -0.092465
4.3906 0.33232 0.34344 0 0.42368 0 0.4277 0 0.38453 0 0.36277 0.30281 -59.594 0.16539 5.7274 -0.1105 -2.3164 2.6029 -0.39041 -8.8937 -18.519 -1.0195 -10.662 -19.128 -1.3317 -6.1428 -2.5607 -0.053986 -0.0051489 -5.1053 0 0 0 0 -0.59314 -0.48444 -0.035551 -0.81692 -0.099416
4.3945 0.30708 0.31811 0 0.31789 0 0.28992 0 0.40033 0 0.31421 0.32309 -59.303 0.15588 5.7033 -0.077574 -2.3251 2.6464 -0.37221 -8.8608 -18.543 -0.97481 -10.646 -19.132 -1.2691 -6.1644 -2.568 -0.049134 -0.0050687 -5.0506 0 0 0 0 -0.60593 -0.46294 -0.011714 -0.8005 -0.1009
4.3984 0.29978 0.30203 0 0.2178 0 0.16574 0 0.41934 0 0.28923 0.35471 -58.973 0.17572 5.7168 -0.038419 -2.3156 2.7116 -0.34155 -8.7848 -18.578 -0.91734 -10.612 -19.13 -1.196 -6.1927 -2.5563 -0.040912 -0.0074819 -5.1591 0 0 0 0 -0.594 -0.44534 0.0094362 -0.7591 -0.09908
4.4023 0.30628 0.2957 0 0.14458 0 0.11579 0 0.4135 0 0.27772 0.3768 -58.61 0.22527 5.7656 0.0023596 -2.2846 2.7922 -0.30076 -8.6705 -18.611 -0.8541 -10.56 -19.116 -1.1243 -6.2172 -2.5224 -0.030087 -0.012542 -5.2066 0 0 0 0 -0.55539 -0.43671 0.023983 -0.698 -0.09623
4.4063 0.31308 0.2977 0 0.11353 0 0.15038 0 0.37318 0 0.26631 0.37643 -58.205 0.30165 5.844 0.03698 -2.2276 2.8803 -0.25544 -8.5297 -18.619 -0.79876 -10.492 -19.074 -1.0737 -6.2221 -2.467 -0.018641 -0.019658 -5.0561 0 0 0 0 -0.49157 -0.44242 0.026417 -0.62857 -0.095883
4.4102 0.31078 0.30527 0 0.13651 0 0.23384 0 0.31615 0 0.25906 0.36181 -57.748 0.38212 5.9284 0.058057 -2.1545 2.966 -0.21794 -8.3947 -18.576 -0.76729 -10.421 -19.002 -1.0593 -6.1999 -2.4115 -0.010477 -0.025592 -4.8071 0 0 0 0 -0.42488 -0.45668 0.017484 -0.57199 -0.099627
4.4141 0.30227 0.3133 0 0.21446 0 0.3212 0 0.27031 0 0.27239 0.35677 -57.241 0.45042 6.0035 0.066491 -2.0773 3.0461 -0.19303 -8.2821 -18.489 -0.7592 -10.358 -18.906 -1.0735 -6.1589 -2.3721 -0.0067747 -0.028392 -4.6951 0 0 0 0 -0.37207 -0.47007 0.003031 -0.53454 -0.1052
4.418 0.2974 0.31487 0 0.32579 0 0.38699 0 0.2499 0 0.31086 0.37782 -56.697 0.49857 6.0626 0.063265 -2.0027 3.1193 -0.18251 -8.1991 -18.361 -0.77219 -10.307 -18.791 -1.1096 -6.1049 -2.357 -0.0078496 -0.027147 -4.8368 0 0 0 0 -0.34146 -0.47719 -0.013279 -0.51761 -0.11071
4.4219 0.30074 0.30531 0 0.42738 0 0.42374 0 0.24913 0 0.35208 0.41477 -56.124 0.52079 6.1009 0.050359 -1.9367 3.1847 -0.18672 -8.1496 -18.201 -0.80147 -10.27 -18.663 -1.1581 -6.0453 -2.3717 -0.013492 -0.021344 -5.0884 0 0 0 0 -0.33908 -0.47315 -0.027539 -0.52001 -0.11396
4.4258 0.30582 0.28688 0 0.47554 0 0.42519 0 0.25588 0 0.3606 0.43583 -55.514 0.51206 6.1146 0.032064 -1.8887 3.2399 -0.20307 -8.1337 -18.031 -0.83272 -10.247 -18.529 -1.1958 -5.9933 -2.4186 -0.022051 -0.011204 -5.1678 0 0 0 0 -0.36909 -0.45224 -0.032935 -0.53405 -0.111
4.4297 0.30204 0.26853 0 0.4525 0 0.38231 0 0.26664 0 0.32041 0.41495 -54.848 0.4935 6.1201 0.015565 -1.852 3.289 -0.21917 -8.1239 -17.876 -0.85042 -10.223 -18.395 -1.2101 -5.9527 -2.4704 -0.029421 -0.00083849 -4.9233 0 0 0 0 -0.40695 -0.42546 -0.031063 -0.54345 -0.10434
4.4336 0.28602 0.2588 0 0.37534 0 0.29753 0 0.28621 0 0.25476 0.35599 -54.119 0.47455 6.1243 0.0028292 -1.8219 3.334 -0.2305 -8.108 -17.739 -0.85112 -10.19 -18.261 -1.2001 -5.9222 -2.5137 -0.034216 0.0079431 -4.4795 0 0 0 0 -0.44127 -0.39956 -0.024156 -0.54378 -0.096665
4.4375 0.26511 0.25764 0 0.2801 0 0.19609 0 0.3157 0 0.21134 0.29051 -53.341 0.46241 6.1326 -0.0050236 -1.7939 3.3776 -0.23418 -8.0767 -17.62 -0.83402 -10.142 -18.122 -1.168 -5.899 -2.5384 -0.035633 0.013819 -4.1188 0 0 0 0 -0.46346 -0.38018 -0.014565 -0.53299 -0.090543
4.4414 0.24961 0.25536 0 0.19715 0 0.11577 0 0.34537 0 0.22285 0.25175 -52.537 0.4648 6.1506 -0.0073875 -1.7608 3.4245 -0.22799 -8.0183 -17.512 -0.80139 -10.071 -17.974 -1.1206 -5.8784 -2.5327 -0.033205 0.015355 -4.0237 0 0 0 0 -0.46418 -0.37475 -0.0060086 -0.51133 -0.090074
4.4453 0.24257 0.24083 0 0.13934 0 0.082415 0 0.36114 0 0.27704 0.25071 -51.721 0.4817 6.1793 -0.0065789 -1.7126 3.4849 -0.21648 -7.9302 -17.385 -0.76818 -9.9738 -17.804 -1.0784 -5.8509 -2.4992 -0.029055 0.0132 -4.1343 0 0 0 0 -0.44598 -0.38475 -0.0030219 -0.48837 -0.09807
4.4492 0.23805 0.21198 0 0.10811 0 0.0963 0 0.35613 0 0.32431 0.27581 -50.889 0.50467 6.2137 -0.0053191 -1.6485 3.5628 -0.20628 -7.824 -17.225 -0.74512 -9.8614 -17.614 -1.0519 -5.814 -2.4564 -0.025712 0.0098903 -4.2438 0 0 0 0 -0.42297 -0.40064 -0.0049585 -0.47114 -0.11069
4.4531 0.22855 0.17886 0 0.10314 0 0.14057 0 0.33372 0 0.31828 0.31092 -50.023 0.53032 6.2524 -0.0043653 -1.5675 3.6618 -0.20015 -7.7049 -17.024 -0.73572 -9.738 -17.401 -1.0436 -5.7665 -2.4143 -0.024209 0.0066535 -4.2108 0 0 0 0 -0.40212 -0.41613 -0.010757 -0.46122 -0.12489
4.457 0.21301 0.156 0 0.12265 0 0.19778 0 0.30013 0 0.25485 0.34855 -49.116 0.55591 6.2941 -0.0040932 -1.4695 3.7841 -0.20002 -7.5774 -16.778 -0.7414 -9.6083 -17.167 -1.0536 -5.7084 -2.3822 -0.025274 0.0046142 -4.0655 0 0 0 0 -0.38962 -0.42469 -0.018832 -0.45856 -0.1372
4.4609 0.1968 0.15107 0 0.15699 0 0.25457 0 0.25769 0 0.17564 0.38442 -48.17 0.58193 6.3415 -0.0033544 -1.3529 3.9362 -0.20591 -7.445 -16.484 -0.75818 -9.4768 -16.908 -1.0741 -5.6391 -2.3733 -0.029146 0.0052025 -3.9189 0 0 0 0 -0.39143 -0.41384 -0.025401 -0.4568 -0.14024
4.4648 0.1851 0.15958 0 0.18903 0 0.29444 0 0.20727 0 0.13303 0.4049 -47.2 0.614 6.3979 0.00016741 -1.2275 4.1062 -0.21021 -7.3093 -16.171 -0.76916 -9.3451 -16.63 -1.0849 -5.5645 -2.38 -0.033353 0.0076354 -3.8026 0 0 0 0 -0.39767 -0.38499 -0.027543 -0.44406 -0.13328
4.4688 0.17787 0.16964 0 0.20511 0 0.29663 0 0.15558 0 0.14751 0.38893 -46.213 0.6551 6.4646 0.0074077 -1.0991 4.2863 -0.20851 -7.1694 -15.853 -0.76633 -9.2117 -16.339 -1.0775 -5.4873 -2.3936 -0.036608 0.011214 -3.6237 0 0 0 0 -0.40057 -0.34332 -0.025046 -0.41631 -0.11887
4.4727 0.1717 0.17166 0 0.20527 0 0.25109 0 0.11582 0 0.19364 0.32803 -45.205 0.70648 6.5421 0.018804 -0.97223 4.4708 -0.19802 -7.0245 -15.538 -0.74498 -9.075 -16.033 -1.0474 -5.4095 -2.4073 -0.038192 0.015526 -3.282 0 0 0 0 -0.39488 -0.29353 -0.01809 -0.37213 -0.099582
4.4766 0.16539 0.16475 0 0.19962 0 0.1748 0 0.098444 0 0.22439 0.24334 -44.167 0.76833 6.6298 0.034534 -0.85174 4.6529 -0.1761 -6.8736 -15.231 -0.70105 -8.9326 -15.712 -0.99111 -5.3336 -2.4126 -0.037557 0.020234 -2.8131 0 0 0 0 -0.37512 -0.24236 -0.0073496 -0.31191 -0.079397
4.4805 0.16217 0.15548 0 0.19441 0 0.10658 0 0.10153 0 0.21005 0.1767 -43.092 0.83189 6.7198 0.052447 -0.74315 4.8241 -0.1453 -6.7178 -14.925 -0.63999 -8.7806 -15.373 -0.91716 -5.2635 -2.401 -0.035585 0.025444 -2.3944 0 0 0 0 -0.34283 -0.20196 0.0046554 -0.24783 -0.065378
4.4844 0.16601 0.15166 0 0.18467 0 0.079545 0 0.11186 0 0.15864 0.15908 -41.981 0.88608 6.8016 0.069 -0.64275 4.9845 -0.11524 -6.5606 -14.606 -0.57864 -8.6208 -15.021 -0.84535 -5.1997 -2.3777 -0.034111 0.031234 -2.1996 0 0 0 0 -0.31122 -0.17479 0.015539 -0.19484 -0.058111
4.4883 0.17693 0.1568 0 0.16338 0 0.097565 0 0.11606 0 0.10492 0.18523 -40.844 0.92571 6.8696 0.082547 -0.54836 5.1338 -0.090981 -6.4026 -14.267 -0.52479 -8.4534 -14.655 -0.7849 -5.1423 -2.3461 -0.033781 0.037525 -2.2513 0 0 0 0 -0.28746 -0.16123 0.024468 -0.15978 -0.056762
4.4922 0.19082 0.16881 0 0.13647 0 0.13965 0 0.11038 0 0.082683 0.21967 -39.69 0.94712 6.9193 0.091791 -0.45758 5.272 -0.076969 -6.2441 -13.901 -0.48503 -8.2784 -14.278 -0.74353 -5.091 -2.3095 -0.034968 0.044126 -2.4159 0 0 0 0 -0.27772 -0.1606 0.030858 -0.14768 -0.059825
4.4961 0.20377 0.18259 0 0.12418 0 0.18544 0 0.10032 0 0.10477 0.22829 -38.522 0.94685 6.9436 0.095119 -0.36721 5.3967 -0.07979 -6.0819 -13.497 -0.46767 -8.0943 -13.888 -0.73162 -5.0447 -2.2725 -0.037432 0.050261 -2.5366 0 0 0 0 -0.29014 -0.17101 0.033977 -0.16421 -0.063777
4.5 0.21536 0.19384 0 0.14386 0 0.2312 0 0.093368 0 0.16168 0.20517 -37.339 0.93827 6.9518 0.095199 -0.27675 5.5096 -0.094518 -5.9107 -13.069 -0.46455 -7.9022 -13.487 -0.73926 -4.9979 -2.2383 -0.03908 0.05486 -2.5664 0 0 0 0 -0.31517 -0.1835 0.034764 -0.19448 -0.064517
4.5039 0.22712 0.20135 0 0.19143 0 0.27901 0 0.094157 0 0.23176 0.17044 -36.131 0.93208 6.954 0.094738 -0.18938 5.6119 -0.11389 -5.7284 -12.629 -0.46573 -7.7043 -13.078 -0.75415 -4.9479 -2.2076 -0.038851 0.057788 -2.5738 0 0 0 0 -0.34116 -0.1929 0.033967 -0.22536 -0.061984
4.5078 0.23864 0.20654 0 0.24225 0 0.31663 0 0.10574 0 0.2916 0.14573 -34.885 0.9345 6.957 0.095427 -0.10877 5.7038 -0.13295 -5.5341 -12.188 -0.46495 -7.5022 -12.663 -0.76833 -4.8931 -2.181 -0.036357 0.05915 -2.6371 0 0 0 0 -0.36032 -0.19613 0.031908 -0.24875 -0.056834
4.5117 0.2467 0.2113 0 0.27132 0 0.31854 0 0.13114 0 0.32297 0.13409 -33.595 0.9512 6.9679 0.098978 -0.039859 5.7856 -0.14616 -5.3281 -11.755 -0.45567 -7.2983 -12.242 -0.77326 -4.8328 -2.1598 -0.031538 0.059288 -2.7482 0 0 0 0 -0.36436 -0.19035 0.028845 -0.25665 -0.05048
4.5156 0.249 0.216 0 0.27237 0 0.27258 0 0.16959 0 0.31909 0.12266 -32.258 0.98451 6.9961 0.10688 0.0053944 5.8565 -0.1456 -5.1168 -11.347 -0.43131 -7.1 -11.821 -0.75818 -4.7709 -2.1491 -0.026331 0.059619 -2.8215 0 0 0 0 -0.34406 -0.17283 0.02491 -0.24149 -0.046647
4.5195 0.248 0.21979 0 0.2575 0 0.20153 0 0.21128 0 0.28922 0.10077 -30.885 1.0202 7.0339 0.11606 0.032152 5.9213 -0.13611 -4.9134 -10.963 -0.40078 -6.912 -11.41 -0.73175 -4.7159 -2.1477 -0.023676 0.061221 -2.7858 0 0 0 0 -0.31312 -0.1509 0.020664 -0.2172 -0.046007
4.5234 0.24952 0.22284 0 0.24139 0 0.15025 0 0.23951 0 0.25543 0.071782 -29.484 1.0509 7.0757 0.12455 0.043343 5.9803 -0.12091 -4.7254 -10.603 -0.36976 -6.7371 -11.016 -0.69987 -4.6734 -2.1542 -0.024868 0.064181 -2.6563 0 0 0 0 -0.27949 -0.12904 0.016319 -0.19159 -0.047924
4.5273 0.25704 0.22781 0 0.22972 0 0.14755 0 0.24269 0 0.23914 0.047914 -28.059 1.0702 7.1156 0.13048 0.042839 6.0336 -0.10351 -4.5593 -10.27 -0.34377 -6.5774 -10.646 -0.66872 -4.6482 -2.1665 -0.030729 0.068316 -2.5212 0 0 0 0 -0.25088 -0.1119 0.012058 -0.17211 -0.051432
4.5313 0.26766 0.23807 0 0.22285 0 0.18375 0 0.22588 0 0.24654 0.03711 -26.607 1.0692 7.1432 0.1308 0.037099 6.078 -0.089497 -4.4264 -9.9706 -0.33164 -6.4373 -10.318 -0.64864 -4.6488 -2.1789 -0.041929 0.072724 -2.4676 0 0 0 0 -0.23889 -0.10805 0.0080957 -0.17007 -0.054431
4.5352 0.27459 0.25363 0 0.22534 0 0.22837 0 0.20929 0 0.2663 0.037467 -25.116 1.0513 7.1506 0.12529 0.036237 6.1093 -0.082986 -4.3264 -9.708 -0.33574 -6.3152 -10.039 -0.646 -4.6715 -2.1811 -0.055169 0.075405 -2.5247 0 0 0 0 -0.24601 -0.12276 0.0043896 -0.18783 -0.055195
4.5391 0.27363 0.26887 0 0.24517 0 0.26601 0 0.21262 0 0.28238 0.043203 -23.576 1.0272 7.1416 0.11691 0.042605 6.1272 -0.08237 -4.2488 -9.4789 -0.34975 -6.2068 -9.8014 -0.65622 -4.7037 -2.1708 -0.067057 0.075881 -2.6654 0 0 0 0 -0.26346 -0.15161 0.00079454 -0.21669 -0.054995
4.543 0.26688 0.27581 0 0.28143 0 0.30588 0 0.23877 0 0.28877 0.052542 -21.983 1.0035 7.1188 0.10784 0.056297 6.1314 -0.086247 -4.1893 -9.2844 -0.36926 -6.1117 -9.605 -0.6754 -4.7361 -2.1482 -0.075682 0.074238 -2.8431 0 0 0 0 -0.28518 -0.19072 -0.0026809 -0.25043 -0.055349
4.5469 0.25981 0.27072 0 0.31674 0 0.35336 0 0.27176 0 0.29099 0.0677 -20.341 0.98686 7.0863 0.10052 0.076233 6.1224 -0.092699 -4.1431 -9.1253 -0.38919 -6.03 -9.4469 -0.69842 -4.7588 -2.1155 -0.079395 0.070916 -3.0157 0 0 0 0 -0.30437 -0.23474 -0.0059762 -0.28191 -0.058164
4.5508 0.25538 0.25792 0 0.32753 0 0.3813 0 0.29044 0 0.29392 0.088256 -18.66 0.98753 7.0527 0.099926 0.098284 6.1033 -0.098632 -4.108 -9.013 -0.39985 -5.9698 -9.334 -0.71344 -4.7488 -2.0831 -0.076105 0.068097 -3.1411 0 0 0 0 -0.30912 -0.26905 -0.008366 -0.29683 -0.067866
4.5547 0.25194 0.24641 0 0.30415 0 0.34513 0 0.28489 0 0.29177 0.10692 -16.951 0.99909 7.0259 0.10483 0.11788 6.0856 -0.10347 -4.0807 -8.9333 -0.40098 -5.9292 -9.2515 -0.71591 -4.7086 -2.0636 -0.070024 0.068048 -3.1715 0 0 0 0 -0.30233 -0.28538 -0.0093661 -0.29588 -0.082267
4.5586 0.24665 0.24186 0 0.25999 0 0.23427 0 0.26168 0 0.27336 0.11322 -15.223 1.0166 7.008 0.11328 0.1349 6.0742 -0.10843 -4.0626 -8.8845 -0.39477 -5.9092 -9.1991 -0.70622 -4.6439 -2.0603 -0.063446 0.071425 -3.0694 0 0 0 0 -0.28807 -0.28217 -0.0088248 -0.28226 -0.098608
4.5625 0.23989 0.24196 0 0.2193 0 0.1024 0 0.2355 0 0.2377 0.10176 -13.476 1.0357 6.9999 0.12303 0.14994 6.0724 -0.11483 -4.0554 -8.8658 -0.384 -5.9101 -9.1775 -0.68608 -4.5622 -2.0742 -0.058291 0.078443 -2.8417 0 0 0 0 -0.27048 -0.25987 -0.0068185 -0.25989 -0.11393
4.5664 0.23462 0.23952 0 0.1969 0 0.032546 0 0.21695 0 0.20085 0.078103 -11.703 1.0502 7.0021 0.13013 0.16533 6.083 -0.12516 -4.0628 -8.8812 -0.37372 -5.9339 -9.1937 -0.65972 -4.4777 -2.1032 -0.05699 0.088915 -2.56 0 0 0 0 -0.25583 -0.22133 -0.0037787 -0.23556 -0.12308
4.5703 0.23142 0.22994 0 0.1907 0 0.062591 0 0.20717 0 0.18397 0.058308 -9.8895 1.0565 7.011 0.12925 0.18507 6.1001 -0.14084 -4.0854 -8.9334 -0.37181 -5.9768 -9.2528 -0.63872 -4.4192 -2.131 -0.060182 0.10027 -2.3442 0 0 0 0 -0.24961 -0.18179 -0.0019337 -0.22029 -0.12079
4.5742 0.2254 0.21497 0 0.192 0 0.14689 0 0.20179 0 0.19346 0.062118 -8.0248 1.0584 7.022 0.12118 0.2082 6.1134 -0.15877 -4.1165 -9.0129 -0.37882 -6.0298 -9.3439 -0.62886 -4.3957 -2.1453 -0.065285 0.11029 -2.3079 0 0 0 0 -0.24882 -0.15318 -0.002959 -0.21594 -0.11021
4.5781 0.20967 0.19928 0 0.19772 0 0.19874 0 0.19783 0 0.21426 0.10188 -6.1096 1.0586 7.0331 0.10718 0.23257 6.1166 -0.1762 -4.1525 -9.1164 -0.39395 -6.0899 -9.4628 -0.63229 -4.4101 -2.1414 -0.070719 0.11811 -2.4924 0 0 0 0 -0.25083 -0.14073 -0.0077753 -0.22216 -0.094128
4.582 0.18253 0.18424 0 0.20914 0 0.17421 0 0.19642 0 0.22381 0.17148 -4.1567 1.06 7.0429 0.089262 0.2552 6.1045 -0.18998 -4.19 -9.2396 -0.41533 -6.1543 -9.604 -0.64976 -4.4615 -2.1169 -0.074868 0.1232 -2.8224 0 0 0 0 -0.25254 -0.14792 -0.017007 -0.23732 -0.076115
4.5859 0.15052 0.16659 0 0.22069 0 0.11153 0 0.19952 0 0.21148 0.24379 -2.1824 1.0669 7.05 0.072758 0.26726 6.0689 -0.19238 -4.2236 -9.3773 -0.43696 -6.2219 -9.7602 -0.67954 -4.5411 -2.0747 -0.075211 0.12553 -3.1206 0 0 0 0 -0.24885 -0.17675 -0.031087 -0.25617 -0.064041
4.5898 0.12329 0.14308 0 0.2165 0 0.084691 0 0.20471 0 0.18302 0.28396 -0.19748 1.0773 7.0552 0.06267 0.26574 6.0218 -0.18235 -4.2527 -9.5161 -0.45057 -6.2914 -9.9152 -0.70861 -4.6128 -2.0361 -0.072732 0.1275 -3.192 0 0 0 0 -0.2411 -0.21054 -0.045997 -0.26984 -0.061087
4.5938 0.10493 0.11537 0 0.18302 0 0.12087 0 0.20375 0 0.14703 0.2744 1.7969 1.0881 7.0594 0.059609 0.25274 5.9738 -0.1618 -4.2785 -9.6508 -0.4532 -6.3615 -10.062 -0.72994 -4.6582 -2.0119 -0.068979 0.13018 -2.9419 0 0 0 0 -0.23279 -0.23932 -0.059031 -0.27523 -0.065401
4.5977 0.090716 0.088557 0 0.12435 0 0.16961 0 0.1875 0 0.1015 0.23194 3.8055 1.0973 7.0633 0.063253 0.23136 5.934 -0.1328 -4.3018 -9.7772 -0.44318 -6.4301 -10.196 -0.73867 -4.665 -2.0088 -0.065222 0.1341 -2.4473 0 0 0 0 -0.22698 -0.25608 -0.068159 -0.27053 -0.074534
4.6016 0.072329 0.064994 0 0.061359 0 0.15599 0 0.15388 0 0.037932 0.19798 5.8324 1.1021 7.0683 0.072141 0.20746 5.9147 -0.098739 -4.3235 -9.8906 -0.41924 -6.4933 -10.31 -0.72951 -4.62 -2.0324 -0.063146 0.13954 -1.914 0 0 0 0 -0.22798 -0.25295 -0.070907 -0.25417 -0.084042
4.6055 0.046233 0.040978 0 0.013326 0 0.060446 0 0.11201 0 -0.040648 0.20459 7.8781 1.1024 7.0776 0.080278 0.19707 5.9314 -0.06772 -4.3411 -9.9818 -0.38542 -6.5388 -10.394 -0.70175 -4.5252 -2.0767 -0.064292 0.14537 -1.5356 0 0 0 0 -0.23901 -0.22625 -0.065869 -0.22739 -0.085
4.6094 0.016363 0.011111 0 -0.017942 0 -0.059324 0 0.07695 0 -0.10962 0.24533 9.9387 1.1041 7.0935 0.083484 0.20774 5.9753 -0.043965 -4.3505 -10.048 -0.35152 -6.5616 -10.447 -0.66735 -4.4171 -2.1212 -0.067027 0.15011 -1.3608 0 0 0 0 -0.25358 -0.18839 -0.057221 -0.19612 -0.076675
4.6133 -0.011024 -0.024129 0 -0.043922 0 -0.12491 0 0.05795 0 -0.13632 0.28059 12.006 1.1114 7.1182 0.080806 0.24376 6.0423 -0.028676 -4.3467 -10.082 -0.32216 -6.5569 -10.466 -0.63223 -4.3149 -2.1565 -0.070069 0.15319 -1.2838 0 0 0 0 -0.26668 -0.14509 -0.047176 -0.16213 -0.060289
4.6172 -0.034152 -0.05675 0 -0.071091 0 -0.11078 0 0.050003 0 -0.10755 0.27568 14.07 1.1287 7.1541 0.072283 0.30797 6.1273 -0.022091 -4.3248 -10.074 -0.30119 -6.5206 -10.444 -0.6019 -4.2364 -2.1745 -0.072029 0.15425 -1.1646 0 0 0 0 -0.27299 -0.10173 -0.037896 -0.12678 -0.038085
4.6211 -0.056728 -0.078623 0 -0.091543 0 -0.059943 0 0.038065 0 -0.045128 0.23553 16.117 1.1645 7.2072 0.060708 0.40653 6.2244 -0.022949 -4.2714 -9.9973 -0.29343 -6.4419 -10.361 -0.58357 -4.2086 -2.1659 -0.070232 0.15315 -0.96428 0 0 0 0 -0.26162 -0.064485 -0.032392 -0.090123 -0.015787
4.625 -0.082702 -0.090621 0 -0.094718 0 -0.03313 0 0.011624 0 0.007187 0.20032 18.14 1.2177 7.277 0.054542 0.52827 6.3277 -0.02344 -4.1849 -9.8443 -0.29242 -6.3274 -10.212 -0.57309 -4.2204 -2.1411 -0.064175 0.15133 -0.76067 0 0 0 0 -0.23077 -0.031626 -0.029869 -0.050639 8.9932e-05
4.6289 -0.11141 -0.10335 0 -0.08613 0 -0.05155 0 -0.024096 0 0.014656 0.20502 20.145 1.2828 7.36 0.058151 0.66355 6.4391 -0.01888 -4.069 -9.621 -0.28992 -6.1851 -10.001 -0.56232 -4.2458 -2.111 -0.055169 0.14947 -0.6355 0 0 0 0 -0.18573 0.0014676 -0.02762 -0.0075619 0.0096336
4.6328 -0.13869 -0.1277 0 -0.08894 0 -0.091846 0 -0.052652 0 -0.026414 0.24377 22.14 1.356 7.4542 0.07411 0.807 6.5628 -0.0064061 -3.925 -9.3284 -0.27958 -6.0176 -9.726 -0.54474 -4.2642 -2.0816 -0.044324 0.14772 -0.55766 0 0 0 0 -0.13091 0.037948 -0.023456 0.039357 0.014198
4.6367 -0.16218 -0.16438 0 -0.12342 0 -0.12767 0 -0.063495 0 -0.093023 0.27609 24.132 1.4324 7.5573 0.10446 0.95337 6.7057 0.016584 -3.7537 -8.9681 -0.25395 -5.8272 -9.384 -0.51253 -4.2501 -2.0585 -0.033141 0.14602 -0.39364 0 0 0 0 -0.072302 0.081206 -0.014711 0.090004 0.016599
4.6406 -0.18367 -0.20276 0 -0.18564 0 -0.16247 0 -0.064228 0 -0.15866 0.26749 26.115 1.5033 7.6652 0.14849 1.0973 6.886 0.051745 -3.5518 -8.5345 -0.201 -5.6092 -8.9577 -0.45345 -4.1574 -2.0414 -0.024688 0.14316 -0.037822 0 0 0 0 -0.023024 0.13285 0.0023933 0.14146 0.024811
4.6445 -0.20542 -0.22997 0 -0.24904 0 -0.21597 0 -0.074077 0 -0.21231 0.22082 28.071 1.5664 7.7727 0.19423 1.2399 7.0968 0.090586 -3.3287 -8.0557 -0.13152 -5.3704 -8.4723 -0.3788 -4.0062 -2.0198 -0.019446 0.13885 0.47889 0 0 0 0 0.012404 0.1845 0.023637 0.189 0.040409
4.6484 -0.22487 -0.24103 0 -0.28715 0 -0.28621 0 -0.10441 0 -0.25789 0.16576 29.983 1.6211 7.8786 0.2357 1.3849 7.3349 0.12856 -3.0838 -7.5322 -0.052674 -5.1096 -7.929 -0.29659 -3.8124 -1.988 -0.017316 0.13337 1.0226 0 0 0 0 0.032849 0.23085 0.045889 0.23005 0.061744
4.6523 -0.23535 -0.24093 0 -0.29315 0 -0.33792 0 -0.1472 0 -0.29937 0.12129 31.85 1.6678 7.9822 0.26751 1.5367 7.596 0.16127 -2.816 -6.9626 0.027514 -4.8256 -7.3286 -0.21554 -3.5955 -1.9413 -0.017943 0.12732 1.4949 0 0 0 0 0.038378 0.26709 0.065846 0.26264 0.086023
4.6563 -0.23347 -0.23831 0 -0.27737 0 -0.33493 0 -0.18477 0 -0.32995 0.076317 33.679 1.7073 8.0836 0.28135 1.7071 7.8734 0.18147 -2.5175 -6.3287 0.09453 -4.511 -6.6591 -0.15153 -3.3916 -1.874 -0.020597 0.1224 1.9176 0 0 0 0 0.029707 0.28568 0.077541 0.28388 0.10601
4.6602 -0.22554 -0.23861 0 -0.25087 0 -0.28049 0 -0.21019 0 -0.33731 0.011856 35.478 1.7444 8.1852 0.27713 1.9096 8.1538 0.1867 -2.1833 -5.616 0.13649 -4.1604 -5.9191 -0.11548 -3.2418 -1.7917 -0.023433 0.12116 2.3643 0 0 0 0 0.015266 0.28877 0.078167 0.29735 0.1125
4.6641 -0.22475 -0.24268 0 -0.21781 0 -0.21873 0 -0.23494 0 -0.31893 -0.06185 37.245 1.7824 8.2888 0.26239 2.145 8.432 0.18164 -1.8156 -4.8299 0.15777 -3.7721 -5.1177 -0.1004 -3.1454 -1.7011 -0.025626 0.12373 2.8149 0 0 0 0 0.001837 0.28555 0.071494 0.30905 0.10611
4.668 -0.24049 -0.24999 0 -0.1849 0 -0.19439 0 -0.27377 0 -0.29029 -0.10036 38.973 1.8235 8.3957 0.24208 2.4129 8.7078 0.16964 -1.4118 -3.9699 0.16313 -3.3381 -4.2539 -0.099402 -3.097 -1.6026 -0.026905 0.12974 3.1115 0 0 0 0 -0.0067625 0.28209 0.060652 0.32277 0.088982
4.6719 -0.26978 -0.2608 0 -0.17092 0 -0.21439 0 -0.32382 0 -0.27509 -0.065347 40.66 1.8692 8.5067 0.22177 2.711 8.9821 0.15479 -0.96932 -3.0375 0.15964 -2.8495 -3.3271 -0.10307 -3.0851 -1.4949 -0.027174 0.13833 3.0946 0 0 0 0 -0.0071124 0.28484 0.049562 0.34231 0.065023
4.6758 -0.29991 -0.27525 0 -0.1968 0 -0.25083 0 -0.36383 0 -0.28474 0.029506 42.313 1.9232 8.6245 0.21244 3.0258 9.2621 0.14574 -0.47026 -2.0232 0.16589 -2.2623 -2.3145 -0.086592 -3.0769 -1.3567 -0.026666 0.14617 2.7956 0 0 0 0 0.0075963 0.30518 0.046971 0.37435 0.046874
4.6797 -0.31982 -0.2918 0 -0.2619 0 -0.27767 0 -0.37743 0 -0.30729 0.11819 43.937 1.9824 8.7471 0.2151 3.3224 9.5506 0.14527 0.071101 -0.96421 0.19169 -1.5877 -1.2398 -0.041065 -3.0404 -1.1756 -0.026224 0.15007 2.4825 0 0 0 0 0.032976 0.33772 0.053383 0.4141 0.042871
4.6836 -0.32899 -0.30809 0 -0.33457 0 -0.29751 0 -0.37527 0 -0.31909 0.13429 45.526 2.0452 8.874 0.22837 3.581 9.8459 0.15269 0.65132 0.13218 0.23727 -0.82578 -0.10584 0.033098 -2.9705 -0.94422 -0.026101 0.1492 2.4825 0 0 0 0 0.066618 0.37737 0.06657 0.45771 0.05393
4.6875 -0.3352 -0.32315 0 -0.37453 0 -0.32998 0 -0.38814 0 -0.31033 0.066896 47.066 2.1094 9.0044 0.25015 3.785 10.145 0.16643 1.2666 1.2628 0.30041 0.02088 1.086 0.13268 -2.8674 -0.65884 -0.026435 0.14335 2.9276 0 0 0 0 0.10596 0.41895 0.083519 0.50126 0.078983
4.6914 -0.34495 -0.3375 0 -0.36933 0 -0.37911 0 -0.43324 0 -0.29915 -0.033201 48.542 2.1723 9.1378 0.27659 3.9087 10.441 0.18291 1.914 2.4345 0.37434 0.9526 2.3418 0.24955 -2.7395 -0.31617 -0.027257 0.13306 3.6442 0 0 0 0 0.14725 0.45432 0.098251 0.53845 0.11374
4.6953 -0.35734 -0.35096 0 -0.34713 0 -0.41986 0 -0.48821 0 -0.31586 -0.10147 49.961 2.2306 9.2718 0.29982 3.9504 10.72 0.19452 2.58 3.6663 0.44014 1.9408 3.6633 0.36005 -2.6199 0.054049 -0.027987 0.12247 4.2823 0 0 0 0 0.18452 0.47581 0.10168 0.56312 0.14411
4.6992 -0.3679 -0.36182 0 -0.3492 0 -0.4204 0 -0.50403 0 -0.36854 -0.11401 51.34 2.2861 9.4044 0.3169 3.9511 10.978 0.19919 3.2504 4.9595 0.48975 2.9455 5.0354 0.45199 -2.5265 0.41132 -0.027956 0.11494 4.566 0 0 0 0 0.21654 0.4873 0.094257 0.57841 0.16331
4.7031 -0.37682 -0.36997 0 -0.38802 0 -0.37583 0 -0.44985 0 -0.42463 -0.098734 52.689 2.3407 9.5343 0.32724 3.9366 11.216 0.19716 3.9198 6.3199 0.52176 3.9487 6.4563 0.52168 -2.464 0.73223 -0.02666 0.1119 4.4706 0 0 0 0 0.24358 0.49248 0.078048 0.58732 0.17002
4.707 -0.39081 -0.38064 0 -0.43404 0 -0.31739 0 -0.3482 0 -0.43413 -0.10057 53.998 2.3973 9.6607 0.3311 3.9347 11.436 0.18979 4.5844 7.7515 0.53748 4.9345 7.9242 0.56837 -2.4326 0.99546 -0.023612 0.11433 4.2167 0 0 0 0 0.26666 0.49604 0.056549 0.5938 0.16492
4.7109 -0.41553 -0.40219 0 -0.44607 0 -0.28884 0 -0.26464 0 -0.37984 -0.14107 55.241 2.4631 9.7827 0.33092 4.0024 11.647 0.18301 5.2438 9.27 0.54745 5.8821 9.4504 0.59817 -2.4204 1.1621 -0.017664 0.12277 4.1271 0 0 0 0 0.28946 0.50852 0.040333 0.60754 0.15544
4.7148 -0.44698 -0.4375 0 -0.41498 0 -0.31465 0 -0.25818 0 -0.30682 -0.20976 56.396 2.54 9.905 0.3327 4.151 11.871 0.18449 5.9075 10.841 0.57188 6.8032 11.02 0.63365 -2.3956 1.2602 -0.0095993 0.13277 4.4517 0 0 0 0 0.31598 0.53409 0.038506 0.63426 0.1556
4.7188 -0.47251 -0.47703 0 -0.37646 0 -0.38812 0 -0.33531 0 -0.29436 -0.28589 57.465 2.6258 10.033 0.33854 4.3697 12.121 0.1962 6.5818 12.446 0.61809 7.7092 12.627 0.68439 -2.3474 1.3142 -0.00033102 0.14186 5.243 0 0 0 0 0.34594 0.57121 0.052095 0.67391 0.1695
4.7227 -0.48203 -0.50304 0 -0.38005 0 -0.48264 0 -0.4467 0 -0.38656 -0.35992 58.464 2.7178 10.172 0.34939 4.6467 12.404 0.21852 7.2712 14.073 0.68949 8.6082 14.267 0.75573 -2.2715 1.3425 0.0092651 0.14839 6.319 0 0 0 0 0.37784 0.61774 0.080254 0.72549 0.19823
4.7266 -0.47811 -0.50408 0 -0.44433 0 -0.56847 0 -0.52663 0 -0.54355 -0.43374 59.409 2.8111 10.333 0.36546 4.9626 12.733 0.25037 7.9809 15.709 0.78744 9.5091 15.937 0.8516 -2.1684 1.3671 0.017861 0.15059 7.339 0 0 0 0 0.40796 0.66973 0.11972 0.78651 0.24024
4.7305 -0.47405 -0.48692 0 -0.54006 0 -0.6209 0 -0.54008 0 -0.664 -0.5077 60.297 2.8948 10.533 0.38266 5.2731 13.121 0.28284 8.7085 17.345 0.8977 10.415 17.625 0.96235 -2.0624 1.4112 0.023094 0.1479 7.9863 0 0 0 0 0.42613 0.71821 0.15643 0.84838 0.28083
4.7344 -0.48148 -0.47332 0 -0.61333 0 -0.62297 0 -0.50112 0 -0.66548 -0.5755 61.111 2.9674 10.772 0.39577 5.5544 13.548 0.30717 9.4386 18.977 0.99911 11.314 19.314 1.068 -1.9793 1.4699 0.025127 0.14306 8.1724 0 0 0 0 0.43069 0.75943 0.17968 0.90451 0.30672
4.7383 -0.49998 -0.48262 0 -0.62491 0 -0.57209 0 -0.45425 0 -0.55239 -0.63255 61.842 3.031 11.051 0.40222 5.802 14.011 0.31979 10.162 20.608 1.0823 12.199 20.996 1.1588 -1.9298 1.5358 0.024402 0.13733 8.1055 0 0 0 0 0.42286 0.79276 0.18534 0.95297 0.31273
4.7422 -0.51933 -0.51562 0 -0.57305 0 -0.48796 0 -0.43915 0 -0.40997 -0.68272 62.495 3.0892 11.372 0.40005 6.0163 14.503 0.31855 10.872 22.235 1.1403 13.06 22.66 1.2265 -1.9207 1.6002 0.021708 0.13197 8.1339 0 0 0 0 0.40577 0.81849 0.1712 0.9929 0.29603
4.7461 -0.5312 -0.55447 0 -0.48839 0 -0.40928 0 -0.46567 0 -0.33185 -0.73113 63.081 3.1542 11.739 0.38696 6.2084 15.024 0.30289 11.553 23.855 1.1661 13.88 24.291 1.2603 -1.9552 1.6461 0.019244 0.12883 8.459 0 0 0 0 0.39072 0.83844 0.13692 1.0253 0.25687
4.75 -0.53757 -0.57862 0 -0.41326 0 -0.37403 0 -0.51337 0 -0.3499 -0.77047 63.603 3.2413 12.135 0.36925 6.4099 15.564 0.28577 12.213 25.461 1.1784 14.664 25.885 1.2734 -2.0011 1.6703 0.020267 0.12866 8.9648 0 0 0 0 0.39691 0.85827 0.098643 1.0583 0.21587
4.7539 -0.54712 -0.58164 0 -0.38238 0 -0.39675 0 -0.55142 0 -0.4278 -0.78064 64.047 3.3539 12.549 0.35302 6.633 16.117 0.27674 12.862 27.048 1.1937 15.427 27.449 1.2806 -2.0363 1.6813 0.025731 0.13152 9.3337 0 0 0 0 0.43157 0.88003 0.067133 1.0961 0.1865
4.7578 -0.56451 -0.57424 0 -0.41156 0 -0.46256 0 -0.56352 0 -0.51262 -0.74719 64.4 3.493 12.972 0.34273 6.8821 16.682 0.28208 13.508 28.612 1.2224 16.179 28.984 1.2923 -2.0481 1.6863 0.035961 0.13763 9.3576 0 0 0 0 0.49824 0.90449 0.048913 1.1412 0.17675
4.7617 -0.58474 -0.57253 0 -0.49335 0 -0.5425 0 -0.56075 0 -0.58394 -0.68128 64.659 3.6573 13.399 0.34343 7.1579 17.256 0.30812 14.161 30.148 1.2754 16.933 30.492 1.3195 -2.0253 1.6954 0.050847 0.14733 9.1513 0 0 0 0 0.59845 0.9318 0.050066 1.1954 0.19385
4.7656 -0.59843 -0.58379 0 -0.6004 0 -0.61448 0 -0.57251 0 -0.65261 -0.61886 64.839 3.8353 13.823 0.36278 7.4458 17.837 0.36025 14.835 31.648 1.3625 17.704 31.975 1.3774 -1.9662 1.725 0.067979 0.16119 9.0576 0 0 0 0 0.7218 0.96059 0.074374 1.2575 0.2401
4.7695 -0.60144 -0.60206 0 -0.69873 0 -0.67113 0 -0.62121 0 -0.72254 -0.59679 64.954 4.0064 14.246 0.39349 7.7221 18.415 0.42199 15.521 33.127 1.4637 18.487 33.442 1.4547 -1.9028 1.7712 0.082873 0.17642 9.3317 0 0 0 0 0.83792 0.98905 0.10644 1.3193 0.2931
4.7734 -0.59778 -0.61467 0 -0.76462 0 -0.71156 0 -0.70067 0 -0.76873 -0.62687 65.004 4.1626 14.668 0.43116 7.9781 18.985 0.48419 16.212 34.59 1.5676 19.273 34.892 1.5441 -1.8511 1.8296 0.093409 0.191 9.908 0 0 0 0 0.93194 1.0171 0.13892 1.3764 0.34204
4.7773 -0.59278 -0.61185 0 -0.79206 0 -0.73067 0 -0.77831 0 -0.75977 -0.68976 64.974 4.2983 15.09 0.47083 8.2079 19.544 0.53786 16.9 36.039 1.6632 20.051 36.327 1.6376 -1.8253 1.8952 0.097903 0.20266 10.465 0 0 0 0 0.99134 1.0447 0.16517 1.4245 0.3774
4.7813 -0.58529 -0.59162 0 -0.78357 0 -0.71829 0 -0.82122 0 -0.69617 -0.75112 64.845 4.4076 15.512 0.50361 8.407 20.078 0.56794 17.569 37.474 1.7325 20.803 37.739 1.7221 -1.8457 1.9602 0.09394 0.20673 10.705 0 0 0 0 0.99755 1.0731 0.17626 1.4567 0.38613
4.7852 -0.56837 -0.55915 0 -0.73564 0 -0.66745 0 -0.82262 0 -0.6152 -0.784 64.609 4.5009 15.926 0.52097 8.5894 20.577 0.56811 18.211 38.891 1.769 21.513 39.13 1.7862 -1.9071 2.0198 0.083505 0.20002 10.568 0 0 0 0 0.95929 1.1029 0.1731 1.4711 0.37133
4.7891 -0.53854 -0.52376 0 -0.63897 0 -0.58167 0 -0.80295 0 -0.55327 -0.7811 64.276 4.5894 16.322 0.52352 8.7672 21.038 0.54619 18.83 40.285 1.7818 22.191 40.502 1.8315 -1.9883 2.0784 0.070266 0.18467 10.202 0 0 0 0 0.8999 1.1332 0.1639 1.4719 0.34644
4.793 -0.50287 -0.49548 0 -0.49832 0 -0.4761 0 -0.7852 0 -0.50916 -0.75351 63.862 4.6777 16.689 0.51215 8.944 21.455 0.50747 19.429 41.65 1.7769 22.843 41.857 1.8598 -2.0763 2.1402 0.056311 0.16261 9.7799 0 0 0 0 0.83329 1.1623 0.154 1.4609 0.31994
4.7969 -0.47546 -0.48065 0 -0.35142 0 -0.37475 0 -0.77213 0 -0.45313 -0.72173 63.378 4.7689 17.016 0.48892 9.1212 21.821 0.45869 20.014 42.979 1.7619 23.479 43.196 1.8745 -2.1576 2.2101 0.043723 0.13665 9.3778 0 0 0 0 0.77392 1.1882 0.14904 1.4405 0.30068
4.8008 -0.46581 -0.47797 0 -0.25999 0 -0.30653 0 -0.7511 0 -0.37279 -0.70426 62.825 4.8579 17.267 0.45863 9.2852 22.102 0.41274 20.591 44.247 1.749 24.116 44.512 1.8824 -2.2098 2.2975 0.035671 0.11449 9.0206 0 0 0 0 0.74458 1.2033 0.15773 1.4131 0.30271
4.8047 -0.47076 -0.47873 0 -0.27071 0 -0.297 0 -0.71979 0 -0.30116 -0.70696 62.198 4.933 17.45 0.43008 9.4215 22.312 0.37709 21.161 45.465 1.7439 24.765 45.805 1.8934 -2.2389 2.3934 0.030891 0.10097 8.7724 0 0 0 0 0.73679 1.2063 0.17415 1.384 0.31847
4.8086 -0.47786 -0.47341 0 -0.37725 0 -0.35394 0 -0.69858 0 -0.28955 -0.7189 61.495 4.9868 17.568 0.4058 9.5207 22.452 0.35234 21.72 46.635 1.7466 25.424 47.067 1.9102 -2.2506 2.4903 0.028402 0.096924 8.7195 0 0 0 0 0.74163 1.1965 0.19304 1.3546 0.34147
4.8125 -0.47644 -0.46008 0 -0.51876 0 -0.455 0 -0.70816 0 -0.35166 -0.72075 60.721 5.0138 17.624 0.38741 9.5756 22.519 0.33787 22.261 47.757 1.7559 26.087 48.292 1.9344 -2.251 2.5808 0.027263 0.10211 8.8486 0 0 0 0 0.74989 1.1736 0.20923 1.3256 0.36525
4.8164 -0.46532 -0.44624 0 -0.61968 0 -0.5523 0 -0.73353 0 -0.44164 -0.70261 59.885 5.0061 17.616 0.37609 9.5744 22.507 0.33134 22.769 48.827 1.7694 26.74 49.461 1.9671 -2.2482 2.653 0.026259 0.11482 8.9834 0 0 0 0 0.74684 1.1367 0.21446 1.2973 0.37985
4.8203 -0.45056 -0.44076 0 -0.63766 0 -0.59788 0 -0.71976 0 -0.49386 -0.67519 58.993 4.9688 17.56 0.3696 9.5208 22.42 0.32546 23.228 49.848 1.7828 27.356 50.554 2.005 -2.2505 2.6994 0.024534 0.12727 8.889 0 0 0 0 0.71876 1.089 0.20273 1.2673 0.37694
4.8242 -0.43714 -0.44323 0 -0.58147 0 -0.57323 0 -0.61655 0 -0.48329 -0.66012 58.042 4.9183 17.476 0.36485 9.4362 22.283 0.31648 23.647 50.832 1.7953 27.93 51.583 2.0433 -2.2568 2.7299 0.022569 0.13436 8.4597 0 0 0 0 0.67219 1.0362 0.1799 1.2329 0.36132
4.8281 -0.42406 -0.44191 0 -0.49063 0 -0.49801 0 -0.43339 0 -0.4418 -0.66549 57.027 4.8619 17.373 0.36092 9.3292 22.102 0.30362 24.03 51.784 1.807 28.458 52.55 2.0797 -2.2651 2.7515 0.020799 0.13427 7.7951 0 0 0 0 0.61307 0.98033 0.15033 1.192 0.33657
4.832 -0.40702 -0.42395 0 -0.40223 0 -0.41022 0 -0.24628 0 -0.4147 -0.67225 55.941 4.8062 17.255 0.35725 9.2079 21.886 0.28697 24.383 52.707 1.8186 28.942 53.456 2.1119 -2.2727 2.7725 0.019692 0.12618 7.0902 0 0 0 0 0.54903 0.92337 0.11922 1.1423 0.30712
4.8359 -0.38472 -0.38834 0 -0.33457 0 -0.33717 0 -0.14003 0 -0.40875 -0.65032 54.784 4.7566 17.127 0.35456 9.0797 21.64 0.26909 24.716 53.598 1.8312 29.381 54.299 2.1361 -2.275 2.8078 0.019837 0.11144 6.4696 0 0 0 0 0.49628 0.86757 0.097002 1.0783 0.28061
4.8398 -0.36128 -0.34868 0 -0.29254 0 -0.28406 0 -0.13676 0 -0.39092 -0.59183 53.565 4.7079 16.992 0.35376 8.9517 21.383 0.25439 25.045 54.462 1.8437 29.802 55.105 2.1541 -2.2729 2.8591 0.020293 0.097942 5.942 0 0 0 0 0.46144 0.81403 0.086673 1.0044 0.25988
4.8438 -0.34248 -0.32208 0 -0.27745 0 -0.24684 0 -0.17984 0 -0.33703 -0.52619 52.297 4.6556 16.856 0.35471 8.8268 21.128 0.24414 25.371 55.299 1.8546 30.214 55.884 2.1679 -2.2693 2.921 0.020191 0.089249 5.4966 0 0 0 0 0.44205 0.76344 0.085949 0.9251 0.24312
4.8477 -0.33036 -0.31477 0 -0.28633 0 -0.22945 0 -0.18981 0 -0.27073 -0.49664 50.99 4.5968 16.722 0.35696 8.7086 20.884 0.23888 25.694 56.105 1.8626 30.624 56.639 2.1793 -2.267 2.9877 0.018872 0.087425 5.1881 0 0 0 0 0.43483 0.71675 0.092127 0.84479 0.22834
4.8516 -0.32162 -0.31802 0 -0.30565 0 -0.24283 0 -0.13722 0 -0.24396 -0.51859 49.645 4.529 16.597 0.35938 8.603 20.666 0.23863 26.007 56.87 1.8659 31.032 57.372 2.1908 -2.2695 3.05 0.015518 0.094107 5.0877 0 0 0 0 0.43376 0.67576 0.10056 0.77041 0.21214
4.8555 -0.31094 -0.31734 0 -0.31398 0 -0.28695 0 -0.062441 0 -0.27888 -0.56301 48.256 4.4586 16.498 0.35902 8.5242 20.502 0.2409 26.297 57.574 1.864 31.431 58.072 2.2061 -2.2805 3.0942 0.01009 0.10638 5.1616 0 0 0 0 0.42743 0.64447 0.10265 0.71502 0.19051
4.8594 -0.29554 -0.30519 0 -0.29657 0 -0.33881 0 -0.028642 0 -0.33784 -0.58437 46.817 4.3975 16.428 0.35532 8.4732 20.389 0.24255 26.562 58.225 1.8604 31.812 58.741 2.2252 -2.2967 3.1229 0.0043533 0.11779 5.2527 0 0 0 0 0.41369 0.62253 0.09724 0.67985 0.16584
4.8633 -0.27686 -0.28497 0 -0.25784 0 -0.36455 0 -0.06112 0 -0.35855 -0.56577 45.329 4.3531 16.39 0.3486 8.4517 20.331 0.24256 26.802 58.823 1.857 32.169 59.374 2.247 -2.3156 3.1393 -0.00061339 0.12549 5.2229 0 0 0 0 0.39436 0.61048 0.085364 0.66569 0.14076
4.8672 -0.2586 -0.2643 0 -0.21772 0 -0.34614 0 -0.13314 0 -0.31774 -0.53399 43.803 4.3318 16.384 0.33966 8.46 20.328 0.24024 27.02 59.369 1.8555 32.496 59.966 2.2701 -2.3345 3.1484 -0.0037857 0.12729 5.1074 0 0 0 0 0.37253 0.6085 0.069024 0.67206 0.11831
4.8711 -0.2435 -0.24631 0 -0.19467 0 -0.29568 0 -0.20341 0 -0.25368 -0.52893 42.249 4.3442 16.414 0.33101 8.4984 20.382 0.23532 27.217 59.855 1.8581 32.782 60.498 2.2898 -2.3483 3.1598 -0.0034906 0.12107 5.0872 0 0 0 0 0.357 0.6177 0.053645 0.69829 0.10493
4.875 -0.23102 -0.22798 0 -0.19251 0 -0.24223 0 -0.25643 0 -0.2225 -0.56032 40.67 4.3791 16.463 0.32585 8.5492 20.463 0.22948 27.402 60.296 1.8621 33.034 60.972 2.3011 -2.3543 3.1809 -0.00054378 0.11154 5.2811 0 0 0 0 0.35452 0.63287 0.045127 0.73177 0.10185
4.8789 -0.21739 -0.20569 0 -0.20229 0 -0.20501 0 -0.30247 0 -0.23701 -0.59795 39.058 4.4236 16.518 0.32435 8.6004 20.55 0.22347 27.579 60.699 1.8642 33.258 61.394 2.3027 -2.3534 3.2097 0.0035453 0.10258 5.5747 0 0 0 0 0.3635 0.64978 0.043723 0.76465 0.106
4.8828 -0.19797 -0.18029 0 -0.21306 0 -0.18025 0 -0.34599 0 -0.25482 -0.60389 37.405 4.4689 16.569 0.32586 8.6446 20.628 0.21743 27.744 61.061 1.8621 33.455 61.761 2.2941 -2.3465 3.243 0.0076694 0.096518 5.6848 0 0 0 0 0.3814 0.66544 0.048672 0.79196 0.11468
4.8867 -0.17073 -0.15604 0 -0.21775 0 -0.15278 0 -0.36733 0 -0.22705 -0.57049 35.707 4.5054 16.608 0.32884 8.6743 20.68 0.21114 27.893 61.377 1.8528 33.625 62.07 2.2751 -2.335 3.2751 0.010511 0.095552 5.4117 0 0 0 0 0.40363 0.67643 0.058027 0.80874 0.12417
4.8906 -0.13884 -0.13558 0 -0.21018 0 -0.11664 0 -0.34203 0 -0.15216 -0.52401 33.973 4.5197 16.621 0.32755 8.6793 20.68 0.2027 28.004 61.614 1.8326 33.756 62.299 2.248 -2.3238 3.2925 0.010257 0.10063 4.8247 0 0 0 0 0.41787 0.67648 0.065416 0.80791 0.12723
4.8945 -0.10955 -0.11743 0 -0.18254 0 -0.082009 0 -0.27378 0 -0.076419 -0.49404 32.22 4.5179 16.613 0.31916 8.6663 20.638 0.19131 28.079 61.78 1.8069 33.853 62.466 2.22 -2.3178 3.2938 0.0080404 0.10727 4.1949 0 0 0 0 0.41957 0.66702 0.066921 0.79451 0.12324
4.8984 -0.089157 -0.09868 0 -0.13177 0 -0.06312 0 -0.19905 0 -0.043829 -0.48561 30.46 4.5034 16.584 0.30288 8.6363 20.557 0.17674 28.115 61.868 1.7782 33.91 62.57 2.1937 -2.3196 3.2802 0.0046769 0.11352 3.7565 0 0 0 0 0.4086 0.64848 0.061747 0.77001 0.11302
4.9023 -0.077664 -0.079181 0 -0.068976 0 -0.063098 0 -0.15513 0 -0.052938 -0.48284 28.697 4.4797 16.536 0.27876 8.5899 20.443 0.15901 28.111 61.875 1.7492 33.925 62.608 2.1709 -2.3313 3.2538 0.0010341 0.11778 3.5408 0 0 0 0 0.38637 0.62174 0.04991 0.73611 0.097988
4.9063 -0.068317 -0.061935 0 -0.017921 0 -0.072259 0 -0.1466 0 -0.066125 -0.47365 26.925 4.4504 16.466 0.24803 8.5245 20.299 0.13858 28.066 61.783 1.7233 33.886 62.562 2.153 -2.3565 3.2197 -0.001504 0.11863 3.4237 0 0 0 0 0.35755 0.58772 0.032624 0.69402 0.081213
4.9102 -0.053409 -0.049435 0 0.0013149 0 -0.078864 0 -0.14695 0 -0.055496 -0.46216 25.136 4.4178 16.378 0.21709 8.4395 20.137 0.1179 27.987 61.606 1.7009 33.793 62.433 2.1366 -2.3918 3.188 -0.0023404 0.11813 3.2877 0 0 0 0 0.3335 0.55066 0.015001 0.64786 0.067363
4.9141 -0.031426 -0.040458 0 -0.010516 0 -0.07787 0 -0.13124 0 -0.030611 -0.45473 23.325 4.3812 16.274 0.1897 8.3378 19.963 0.098345 27.884 61.364 1.6792 33.659 62.229 2.1177 -2.4303 3.162 -0.0022633 0.11878 3.1032 0 0 0 0 0.3184 0.51344 -0.0004518 0.60087 0.057338
4.918 -0.0085023 -0.031071 0 -0.03177 0 -0.068836 0 -0.10143 0 -0.018956 -0.44118 21.498 4.3395 16.155 0.16742 8.2201 19.779 0.08044 27.756 61.064 1.6559 33.486 61.949 2.094 -2.4676 3.142 -0.0019422 0.12183 2.8688 0 0 0 0 0.31329 0.4775 -0.012874 0.55504 0.051148
4.9219 0.0076139 -0.018451 0 -0.038359 0 -0.049504 0 -0.077222 0 -0.026751 -0.39968 19.667 4.2919 16.022 0.15111 8.0878 19.585 0.064388 27.602 60.707 1.6285 33.277 61.594 2.0633 -2.499 3.1276 -0.0021791 0.12827 2.5339 0 0 0 0 0.3177 0.44403 -0.021973 0.51229 0.048241
4.9258 0.015142 -0.0030513 0 -0.022953 0 -0.016404 0 -0.067502 0 -0.028565 -0.32301 17.845 4.2381 15.877 0.13978 7.9422 19.375 0.049219 27.401 60.276 1.5918 33.022 61.136 2.0221 -2.5163 3.1148 -0.0045339 0.13793 2.0319 0 0 0 0 0.32555 0.41479 -0.028578 0.47685 0.04676
4.9297 0.019592 0.013033 0 0.0031939 0 0.027269 0 -0.058375 0 0.0026307 -0.23468 16.035 4.1844 15.728 0.12769 7.7922 19.152 0.032644 27.16 59.785 1.5487 32.737 60.609 1.976 -2.5262 3.0988 -0.0083887 0.1467 1.3906 0 0 0 0 0.32628 0.38802 -0.035031 0.447 0.044254
4.9336 0.027678 0.029017 0 0.025252 0 0.068016 0 -0.031596 0 0.061881 -0.1724 14.232 4.1336 15.58 0.11281 7.6403 18.916 0.013772 26.879 59.235 1.5013 32.423 60.021 1.928 -2.5352 3.0789 -0.013055 0.15261 0.76811 0 0 0 0 0.31575 0.36276 -0.04137 0.42114 0.040206
4.9375 0.040743 0.046056 0 0.039378 0 0.090633 0 0.010865 0 0.11524 -0.15445 12.43 4.0874 15.434 0.093916 7.4878 18.669 -0.00789 26.558 58.625 1.4517 32.082 59.376 1.8808 -2.5504 3.0548 -0.017804 0.15425 0.34222 0 0 0 0 0.29125 0.33797 -0.047206 0.39731 0.034345
4.9414 0.055081 0.065153 0 0.052749 0 0.091927 0 0.047109 0 0.13551 -0.16549 10.628 4.0466 15.295 0.070427 7.3349 18.411 -0.032551 26.198 57.951 1.4028 31.713 58.678 1.8382 -2.5846 3.0274 -0.021429 0.15011 0.15979 0 0 0 0 0.25013 0.3119 -0.050901 0.37193 0.026588
4.9453 0.06846 0.085423 0 0.072534 0 0.084561 0 0.060582 0 0.12923 -0.17632 8.8306 4.0046 15.161 0.046237 7.1786 18.147 -0.057775 25.813 57.219 1.3575 31.317 57.935 1.8023 -2.6499 2.9999 -0.02293 0.14224 0.10608 0 0 0 0 0.19841 0.28179 -0.049696 0.33954 0.017454
4.9492 0.084649 0.1051 0 0.098308 0 0.085957 0 0.060162 0 0.1254 -0.17321 7.0483 3.9547 15.025 0.025322 7.0173 17.88 -0.080898 25.417 56.449 1.3149 30.904 57.159 1.7705 -2.7392 2.9732 -0.023036 0.1343 0.019223 0 0 0 0 0.14574 0.24688 -0.04414 0.29984 0.0073562
4.9531 0.10978 0.12406 0 0.12548 0 0.10361 0 0.071418 0 0.14192 -0.1637 5.2873 3.8931 14.886 0.0096593 6.85 17.613 -0.10043 25.014 55.644 1.2741 30.474 56.349 1.7404 -2.8466 2.9469 -0.022397 0.12807 -0.18353 0 0 0 0 0.097093 0.20656 -0.035198 0.25331 -0.0037768
4.957 0.14406 0.14437 0 0.15285 0 0.13186 0 0.10969 0 0.16987 -0.15658 3.55 3.8171 14.741 0.00072253 6.676 17.346 -0.11517 24.607 54.808 1.2343 30.029 55.505 1.7095 -2.9643 2.9202 -0.021817 0.12502 -0.49271 0 0 0 0 0.056952 0.16048 -0.024386 0.20116 -0.016073
4.9609 0.17856 0.16782 0 0.18348 0 0.16172 0 0.16596 0 0.19128 -0.14554 1.8372 3.7246 14.584 -0.00011377 6.4943 17.08 -0.12354 24.189 53.924 1.1942 29.564 54.604 1.672 -3.0747 2.8891 -0.023081 0.12639 -0.87898 0 0 0 0 0.031894 0.10798 -0.016264 0.14712 -0.03012
4.9648 0.20209 0.19289 0 0.21821 0 0.1909 0 0.2196 0 0.2049 -0.11924 0.15068 3.6283 14.421 0.0019247 6.3082 16.812 -0.12944 23.751 52.991 1.1546 29.081 53.648 1.6259 -3.1662 2.8518 -0.026623 0.12894 -1.3274 0 0 0 0 0.016297 0.053384 -0.014347 0.096663 -0.045282
4.9688 0.21172 0.21473 0 0.25094 0 0.22248 0 0.26033 0 0.226 -0.08331 -1.5086 3.5356 14.256 0.0041146 6.1197 16.545 -0.13563 23.288 52.004 1.1166 28.577 52.635 1.5713 -3.2395 2.8083 -0.0321 0.13068 -1.7898 0 0 0 0 0.0053522 -0.00039504 -0.019006 0.051187 -0.061012
4.9727 0.21582 0.22877 0 0.27254 0 0.25527 0 0.29349 0 0.26071 -0.061427 -3.1431 3.4515 14.092 0.0047821 5.93 16.277 -0.14427 22.792 50.956 1.0816 28.053 51.561 1.5086 -3.2977 2.7592 -0.039103 0.1303 -2.1517 0 0 0 0 -0.0047833 -0.050898 -0.029928 0.011154 -0.076869
4.9766 0.22572 0.23472 0 0.27865 0 0.2792 0 0.32597 0 0.28906 -0.068116 -4.7564 3.3813 13.935 0.002523 5.7412 16.009 -0.15805 22.255 49.837 1.0512 27.504 50.416 1.4381 -3.3475 2.7054 -0.04694 0.12648 -2.3102 0 0 0 0 -0.019016 -0.094735 -0.045919 -0.02374 -0.092282
4.9805 0.24453 0.23734 0 0.27232 0 0.28289 0 0.35411 0 0.28236 -0.085222 -6.3464 3.3239 13.791 -0.001372 5.5591 15.747 -0.17854 21.67 48.639 1.0262 26.925 49.189 1.3621 -3.4063 2.6498 -0.054165 0.11975 -2.3048 0 0 0 0 -0.042088 -0.12825 -0.062083 -0.056887 -0.1066
4.9844 0.26472 0.24329 0 0.25973 0 0.2658 0 0.36951 0 0.23874 -0.075985 -7.9012 3.2692 13.658 -0.0038649 5.3884 15.496 -0.20188 21.05 47.387 1.0037 26.323 47.902 1.2836 -3.4796 2.5935 -0.060176 0.11267 -2.3284 0 0 0 0 -0.070651 -0.15461 -0.074756 -0.09108 -0.11983
4.9883 0.27673 0.25656 0 0.24621 0 0.24155 0 0.37308 0 0.19494 -0.02702 -9.4058 3.2127 13.537 -0.003636 5.2338 15.259 -0.22549 20.401 46.085 0.98188 25.695 46.556 1.2033 -3.5662 2.5353 -0.064771 0.10628 -2.5566 0 0 0 0 -0.10193 -0.1756 -0.082817 -0.12634 -0.13173
4.9922 0.27904 0.27578 0 0.23815 0 0.22893 0 0.37562 0 0.19598 0.029752 -10.854 3.1511 13.426 0.0001976 5.0999 15.043 -0.24661 19.726 44.74 0.95903 25.039 45.154 1.121 -3.6625 2.4726 -0.067855 0.10131 -2.9506 0 0 0 0 -0.13269 -0.19327 -0.085787 -0.16193 -0.14191
4.9961 0.27879 0.2948 0 0.24544 0 0.23927 0 0.38161 0 0.25115 0.046336 -12.256 3.0841 13.329 0.0077001 4.9982 14.859 -0.25999 19.025 43.341 0.93258 24.343 43.682 1.035 -3.7552 2.3957 -0.0692 0.097952 -3.2633 0 0 0 0 -0.15628 -0.21082 -0.084188 -0.19346 -0.1488
5 0.28288 0.30621 0 0.27577 0 0.27096 0 0.37726 0 0.32236 0.011885 -13.626 3.023 13.245 0.014701 4.9237 14.708 -0.26498 18.305 41.892 0.90309 23.6 42.152 0.94331 -3.828 2.2941 -0.069295 0.094298 -3.2741 0 0 0 0 -0.1698 -0.22993 -0.08224 -0.21544 -0.15132
5.0039 0.29 0.30573 0 0.3225 0 0.31248 0 0.3427 0 0.35802 -0.029865 -14.968 2.9763 13.174 0.01863 4.867 14.586 -0.2641 17.569 40.392 0.87232 22.808 40.57 0.84555 -3.8789 2.1628 -0.068436 0.089545 -3.0179 0 0 0 0 -0.17499 -0.24886 -0.081809 -0.22672 -0.14946
5.0078 0.29269 0.29535 0 0.36035 0 0.34806 0 0.2781 0 0.3384 -0.023341 -16.27 2.9495 13.117 0.018135 4.8212 14.489 -0.2595 16.816 38.839 0.84154 21.959 38.936 0.74157 -3.9089 1.9964 -0.066789 0.083669 -2.7564 0 0 0 0 -0.1736 -0.26532 -0.083589 -0.22711 -0.14329
5.0117 0.28684 0.28284 0 0.36024 0 0.36232 0 0.21325 0 0.28784 0.039351 -17.518 2.9478 13.075 0.01223 4.7773 14.413 -0.25413 16.045 37.225 0.81224 21.046 37.25 0.63158 -3.9221 1.7888 -0.06453 0.077183 -2.7162 0 0 0 0 -0.16843 -0.27575 -0.087724 -0.21742 -0.13313
5.0156 0.27742 0.2772 0 0.3146 0 0.34588 0 0.18461 0 0.24599 0.1081 -18.708 2.9704 13.05 0.0027193 4.7197 14.349 -0.25341 15.249 35.537 0.78563 20.044 35.498 0.51824 -3.935 1.53 -0.062253 0.073574 -2.8738 0 0 0 0 -0.1657 -0.27183 -0.091919 -0.2036 -0.1209
5.0195 0.27344 0.28242 0 0.24914 0 0.30317 0 0.20099 0 0.23197 0.12761 -19.86 2.995 13.032 -0.0049648 4.647 14.279 -0.25741 14.434 33.799 0.75949 18.98 33.701 0.40709 -3.9607 1.2423 -0.06073 0.074679 -3.0208 0 0 0 0 -0.16789 -0.25601 -0.09362 -0.19438 -0.10981
5.0234 0.27762 0.29394 0 0.20628 0 0.2554 0 0.23438 0 0.23732 0.0968 -20.992 3.0103 13.016 -0.0084115 4.5609 14.2 -0.26478 13.601 32.019 0.73217 17.858 31.862 0.30084 -4.001 0.93577 -0.060394 0.080715 -3.0226 0 0 0 0 -0.17486 -0.23077 -0.092173 -0.19312 -0.10106
5.0273 0.28226 0.30123 0 0.21217 0 0.2305 0 0.24717 0 0.24758 0.069363 -22.102 3.0064 12.999 -0.0058914 4.4645 14.105 -0.27366 12.751 30.201 0.70206 16.686 29.983 0.20171 -4.0555 0.62071 -0.061575 0.091145 -2.9699 0 0 0 0 -0.1857 -0.19974 -0.08748 -0.20206 -0.095444
5.0313 0.2765 0.29519 0 0.25661 0 0.24244 0 0.22784 0 0.26105 0.095022 -23.167 2.9695 12.971 0.0040932 4.3637 13.986 -0.27967 11.886 28.348 0.66641 15.468 28.061 0.11291 -4.1175 0.31347 -0.064732 0.10345 -3.0514 0 0 0 0 -0.1976 -0.17107 -0.080638 -0.22308 -0.093594
5.0352 0.25739 0.27471 0 0.3035 0 0.27696 0 0.19854 0 0.28211 0.16683 -24.162 2.9068 12.928 0.016648 4.266 13.845 -0.27837 11.016 26.466 0.62531 14.223 26.107 0.031537 -4.1704 0.029168 -0.068998 0.11109 -3.3071 0 0 0 0 -0.20589 -0.15666 -0.075941 -0.24927 -0.093469
5.0391 0.23306 0.24747 0 0.32044 0 0.29964 0 0.18936 0 0.30137 0.23201 -25.091 2.8357 12.871 0.026793 4.1706 13.69 -0.27061 10.149 24.563 0.58115 12.965 24.13 -0.047566 -4.2097 -0.23299 -0.073201 0.11154 -3.5607 0 0 0 0 -0.21014 -0.15899 -0.0755 -0.27409 -0.093464
5.043 0.21488 0.22436 0 0.29952 0 0.2833 0 0.20917 0 0.29362 0.25146 -25.979 2.7673 12.803 0.031703 4.0749 13.523 -0.25789 9.2918 22.643 0.53541 11.699 22.137 -0.12763 -4.236 -0.47494 -0.076574 0.10409 -3.6173 0 0 0 0 -0.21114 -0.17849 -0.080106 -0.29396 -0.093122
5.0469 0.20684 0.21238 0 0.25412 0 0.2314 0 0.24315 0 0.24323 0.23912 -26.859 2.7129 12.724 0.02899 3.9748 13.349 -0.24258 8.4491 20.708 0.48969 10.43 20.133 -0.21192 -4.2526 -0.70085 -0.078363 0.089066 -3.4965 0 0 0 0 -0.21053 -0.2138 -0.089935 -0.30587 -0.092318
5.0508 0.20338 0.21122 0 0.20165 0 0.17593 0 0.27421 0 0.17072 0.23846 -27.735 2.6901 12.638 0.016761 3.8602 13.174 -0.23189 7.6339 18.762 0.44621 9.1634 18.123 -0.30513 -4.276 -0.92118 -0.077237 0.071038 -3.4223 0 0 0 0 -0.21431 -0.25753 -0.10266 -0.30661 -0.093048
5.0547 0.19689 0.21517 0 0.15325 0 0.15095 0 0.2995 0 0.12618 0.26765 -28.589 2.6845 12.551 0.0030421 3.7366 13.005 -0.22894 6.8378 16.819 0.4042 7.8999 16.115 -0.40213 -4.3173 -1.1475 -0.074462 0.058257 -3.5749 0 0 0 0 -0.22476 -0.29397 -0.11217 -0.30317 -0.096894
5.0586 0.18632 0.21757 0 0.11736 0 0.16597 0 0.32327 0 0.14772 0.29999 -29.404 2.6863 12.468 -0.0077884 3.6112 12.848 -0.23348 6.0575 14.881 0.36285 6.6403 14.112 -0.49871 -4.3763 -1.3809 -0.070771 0.053489 -3.8847 0 0 0 0 -0.24105 -0.31663 -0.11562 -0.29851 -0.1039
5.0625 0.17754 0.21411 0 0.10517 0 0.20204 0 0.33909 0 0.22224 0.30204 -30.178 2.6863 12.392 -0.01202 3.4927 12.708 -0.24423 5.2892 12.953 0.32147 5.3855 12.115 -0.59061 -4.4497 -1.6202 -0.066864 0.058068 -4.1039 0 0 0 0 -0.26128 -0.32084 -0.1109 -0.29484 -0.1134
5.0664 0.17582 0.20372 0 0.12513 0 0.23096 0 0.32819 0 0.28912 0.28142 -30.926 2.6713 12.33 -0.004633 3.3978 12.597 -0.25752 4.529 11.038 0.27926 4.138 10.126 -0.67063 -4.5261 -1.8599 -0.06371 0.071953 -4.069 0 0 0 0 -0.28047 -0.30121 -0.095422 -0.29403 -0.12303
5.0703 0.17914 0.18816 0 0.17004 0 0.23739 0 0.28016 0 0.28774 0.28376 -31.656 2.6372 12.29 0.013785 3.3439 12.525 -0.26465 3.7726 9.1347 0.23687 2.9009 8.1486 -0.7341 -4.579 -2.0856 -0.061853 0.086541 -3.8594 0 0 0 0 -0.2885 -0.26428 -0.072042 -0.29351 -0.12632
5.0742 0.17993 0.17149 0 0.21379 0 0.22462 0 0.21232 0 0.20737 0.33955 -32.358 2.597 12.27 0.035922 3.3231 12.485 -0.26288 3.0201 7.2376 0.19567 1.6734 6.1808 -0.78715 -4.6008 -2.2937 -0.060641 0.094409 -3.6871 0 0 0 0 -0.28334 -0.22388 -0.047348 -0.28941 -0.12099
5.0781 0.17329 0.15914 0 0.22656 0 0.20373 0 0.16164 0 0.094863 0.4232 -33.018 2.5606 12.27 0.057123 3.3285 12.475 -0.25203 2.2736 5.3466 0.15639 0.45507 4.2243 -0.83478 -4.5913 -2.4843 -0.059573 0.092325 -3.6638 0 0 0 0 -0.26526 -0.18779 -0.025323 -0.27964 -0.10666
5.082 0.163 0.15591 0 0.19702 0 0.18153 0 0.15267 0 0.014813 0.47504 -33.64 2.539 12.288 0.072593 3.3503 12.49 -0.23327 1.5356 3.4626 0.11948 -0.75473 2.2809 -0.88302 -4.5543 -2.66 -0.058098 0.078276 -3.7164 0 0 0 0 -0.23613 -0.16349 -0.0098922 -0.26262 -0.084085
5.0859 0.15899 0.16334 0 0.14121 0 0.15939 0 0.17292 0 1.8029e-05 0.46384 -34.241 2.5529 12.32 0.073557 3.3662 12.519 -0.21302 0.81412 1.5975 0.084138 -1.9569 0.36066 -0.94634 -4.508 -2.832 -0.05531 0.053017 -3.7181 0 0 0 0 -0.20422 -0.16363 -0.0085444 -0.23788 -0.058802
5.0898 0.16863 0.1786 0 0.090368 0 0.14085 0 0.18222 0 0.035132 0.41867 -34.837 2.5936 12.35 0.062852 3.3602 12.542 -0.20158 0.10639 -0.23809 0.045993 -3.1563 -1.5336 -1.0296 -4.4827 -3.0178 -0.051742 0.029264 -3.6484 0 0 0 0 -0.18295 -0.1816 -0.018386 -0.21354 -0.04201
5.0938 0.19022 0.19575 0 0.070086 0 0.13617 0 0.14919 0 0.082 0.39299 -35.419 2.6484 12.371 0.04472 3.3333 12.551 -0.20252 -0.59086 -2.0366 0.0020556 -4.353 -3.3974 -1.1309 -4.4875 -3.2217 -0.048181 0.013662 -3.581 0 0 0 0 -0.17696 -0.21009 -0.035632 -0.19477 -0.038487
5.0977 0.21433 0.20907 0 0.088892 0 0.157 0 0.080768 0 0.11678 0.40265 -35.959 2.7055 12.378 0.023043 3.2898 12.543 -0.21743 -1.2802 -3.7909 -0.049962 -5.546 -5.2248 -1.2475 -4.5258 -3.4447 -0.045364 0.010484 -3.5456 0 0 0 0 -0.18838 -0.24245 -0.056608 -0.18538 -0.050865
5.1016 0.23113 0.21602 0 0.14078 0 0.20563 0 0.018556 0 0.14334 0.41024 -36.443 2.7471 12.365 0.0034533 3.2401 12.515 -0.24678 -1.9644 -5.4901 -0.11303 -6.7312 -7.0042 -1.3737 -4.5962 -3.6834 -0.044416 0.023832 -3.4743 0 0 0 0 -0.21786 -0.26909 -0.075708 -0.19001 -0.081005
5.1055 0.23722 0.21824 0 0.21192 0 0.26849 0 0.0062172 0 0.17601 0.37454 -36.882 2.7498 12.331 -0.0061994 3.209 12.474 -0.28194 -2.6449 -7.1262 -0.18699 -7.8961 -8.7171 -1.4939 -4.6745 -3.9159 -0.046546 0.048887 -3.3266 0 0 0 0 -0.25455 -0.27578 -0.082838 -0.20893 -0.12026
5.1094 0.23677 0.2203 0 0.28288 0 0.31997 0 0.0566 0 0.21569 0.30669 -37.305 2.7204 12.29 -0.0069772 3.2013 12.431 -0.31151 -3.3188 -8.7217 -0.2644 -9.0361 -10.375 -1.5996 -4.7363 -4.124 -0.050692 0.072052 -3.2246 0 0 0 0 -0.28406 -0.26358 -0.07663 -0.23266 -0.15379
5.1133 0.23735 0.22698 0 0.32966 0 0.33483 0 0.14338 0 0.24628 0.26514 -37.728 2.6648 12.247 -0.00056352 3.2131 12.392 -0.33041 -3.9819 -10.284 -0.34102 -10.147 -11.981 -1.6877 -4.7734 -4.3 -0.056077 0.086189 -3.3798 0 0 0 0 -0.29998 -0.23445 -0.057115 -0.2562 -0.17403
5.1172 0.24443 0.24062 0 0.33267 0 0.30301 0 0.21979 0 0.25338 0.29157 -38.133 2.5907 12.206 0.010524 3.2367 12.356 -0.33493 -4.6302 -11.82 -0.4127 -11.225 -13.537 -1.7572 -4.7813 -4.4391 -0.061784 0.085141 -3.8411 0 0 0 0 -0.29759 -0.19201 -0.025601 -0.27493 -0.17476
5.1211 0.25857 0.25955 0 0.29198 0 0.23902 0 0.24813 0 0.24289 0.36009 -38.487 2.5121 12.173 0.020402 3.2449 12.313 -0.32191 -5.2536 -13.334 -0.47244 -12.263 -15.047 -1.8084 -4.7628 -4.5389 -0.065911 0.06053 -4.3541 0 0 0 0 -0.27278 -0.14552 0.013332 -0.28264 -0.14792
5.125 0.27617 0.27897 0 0.23409 0 0.17871 0 0.22083 0 0.23841 0.39979 -38.773 2.4423 12.137 0.02244 3.2058 12.242 -0.30363 -5.8578 -14.834 -0.52155 -13.275 -16.535 -1.8555 -4.7472 -4.6294 -0.067274 0.022436 -4.548 0 0 0 0 -0.2409 -0.11159 0.046415 -0.28375 -0.10731
5.1289 0.29232 0.29394 0 0.19821 0 0.16115 0 0.16232 0 0.25979 0.36894 -39.006 2.3806 12.088 0.015053 3.1118 12.126 -0.28989 -6.4531 -16.322 -0.56458 -14.27 -18.018 -1.9064 -4.7498 -4.7302 -0.066054 -0.01838 -4.303 0 0 0 0 -0.21408 -0.097816 0.066199 -0.28525 -0.066418
5.1328 0.30364 0.30281 0 0.20938 0 0.2036 0 0.11239 0 0.30471 0.30018 -39.21 2.3243 12.016 -0.0025218 2.96 11.955 -0.2873 -7.0475 -17.796 -0.60517 -15.257 -19.502 -1.9658 -4.7785 -4.8534 -0.062535 -0.054519 -3.9112 0 0 0 0 -0.20042 -0.10935 0.06759 -0.29269 -0.034735
5.1367 0.30957 0.30815 0 0.26109 0 0.28672 0 0.10085 0 0.35118 0.26705 -39.388 2.2678 11.908 -0.030518 2.7512 11.714 -0.30288 -7.6513 -19.255 -0.64801 -16.24 -20.994 -2.0379 -4.8391 -5.0104 -0.057267 -0.077741 -3.8244 0 0 0 0 -0.20838 -0.15118 0.045393 -0.31292 -0.022931
5.1406 0.31176 0.31415 0 0.3231 0 0.36474 0 0.12919 0 0.37668 0.30828 -39.519 2.1987 11.743 -0.066993 2.5025 11.389 -0.34232 -8.2803 -20.692 -0.70057 -17.22 -22.489 -2.124 -4.9266 -5.204 -0.05191 -0.079926 -4.2205 0 0 0 0 -0.24453 -0.22581 -0.0034952 -0.35502 -0.042339
5.1445 0.3124 0.32242 0 0.36665 0 0.3966 0 0.1724 0 0.37438 0.39085 -39.585 2.118 11.542 -0.10467 2.2521 11.024 -0.39116 -8.9261 -22.115 -0.76087 -18.19 -23.974 -2.2138 -5.0181 -5.4053 -0.048021 -0.072271 -4.8325 0 0 0 0 -0.29178 -0.31199 -0.061364 -0.40917 -0.076915
5.1484 0.31265 0.33017 0 0.38343 0 0.37497 0 0.2006 0 0.35305 0.44799 -39.592 2.0289 11.316 -0.14006 2.0119 10.637 -0.44124 -9.5805 -23.523 -0.82645 -19.142 -25.438 -2.3021 -5.1081 -5.5995 -0.046311 -0.061324 -5.2134 0 0 0 0 -0.341 -0.39837 -0.11827 -0.46858 -0.11689
5.1523 0.31214 0.33233 0 0.38288 0 0.32851 0 0.20383 0 0.32572 0.44643 -39.567 1.9359 11.075 -0.16988 1.7899 10.247 -0.4845 -10.234 -24.92 -0.89421 -20.067 -26.87 -2.3838 -5.1938 -5.774 -0.047342 -0.053399 -5.1616 0 0 0 0 -0.38351 -0.47361 -0.16431 -0.52581 -0.15238
5.1563 0.30929 0.32565 0 0.37557 0 0.29532 0 0.1987 0 0.30176 0.41071 -39.529 1.8481 10.84 -0.18825 1.5902 9.8816 -0.50777 -10.866 -26.303 -0.95769 -20.948 -28.254 -2.4509 -5.2816 -5.9118 -0.052094 -0.057532 -4.8708 0 0 0 0 -0.40626 -0.51759 -0.18211 -0.56703 -0.16727
5.1602 0.30199 0.31071 0 0.36221 0 0.29107 0 0.21136 0 0.28792 0.38523 -39.461 1.7718 10.633 -0.19297 1.3949 9.5527 -0.50757 -11.462 -27.673 -1.0103 -21.781 -29.595 -2.501 -5.3919 -6.0219 -0.059948 -0.072921 -4.6822 0 0 0 0 -0.40838 -0.52108 -0.16582 -0.58357 -0.15713
5.1641 0.28828 0.29039 0 0.33807 0 0.29999 0 0.25286 0 0.29035 0.38379 -39.331 1.7031 10.454 -0.18681 1.1912 9.2501 -0.49178 -12.028 -29.03 -1.052 -22.579 -30.913 -2.5376 -5.5318 -6.1253 -0.069568 -0.090987 -4.7315 0 0 0 0 -0.39977 -0.49335 -0.12561 -0.5803 -0.13242
5.168 0.2676 0.26719 0 0.30401 0 0.29406 0 0.30987 0 0.30897 0.38346 -39.123 1.6377 10.301 -0.17172 0.97424 8.9661 -0.46621 -12.571 -30.374 -1.0833 -23.35 -32.218 -2.5627 -5.7021 -6.2358 -0.080054 -0.10525 -4.8624 0 0 0 0 -0.3876 -0.44192 -0.06964 -0.56159 -0.10159
5.1719 0.24242 0.24276 0 0.26878 0 0.25985 0 0.35838 0 0.32961 0.36248 -38.854 1.5699 10.17 -0.1504 0.7416 8.6909 -0.43794 -13.097 -31.704 -1.1056 -24.103 -33.524 -2.5788 -5.8999 -6.3678 -0.090386 -0.10864 -4.8544 0 0 0 0 -0.37998 -0.37707 -0.0083407 -0.53371 -0.074818
5.1758 0.21885 0.21997 0 0.24009 0 0.20787 0 0.38525 0 0.32788 0.33152 -38.561 1.4878 10.048 -0.12972 0.50358 8.4105 -0.42147 -13.629 -33.013 -1.122 -24.856 -34.847 -2.5894 -6.1018 -6.5442 -0.097933 -0.088135 -4.6781 0 0 0 0 -0.39226 -0.32521 0.032785 -0.5118 -0.073967
5.1797 0.20451 0.20407 0 0.21625 0 0.1601 0 0.39658 0 0.28883 0.32048 -38.263 1.3969 9.9215 -0.11619 0.28258 8.1273 -0.4192 -14.174 -34.306 -1.1392 -25.617 -36.178 -2.6019 -6.2746 -6.7441 -0.10196 -0.053885 -4.501 0 0 0 0 -0.41986 -0.30209 0.045696 -0.50412 -0.095981
5.1836 0.20394 0.20017 0 0.18976 0 0.13257 0 0.40711 0 0.22566 0.33971 -37.947 1.305 9.7869 -0.11211 0.089248 7.851 -0.42995 -14.73 -35.582 -1.159 -26.389 -37.503 -2.6195 -6.4059 -6.9532 -0.10219 -0.013414 -4.4774 0 0 0 0 -0.45774 -0.31183 0.030165 -0.51155 -0.13527
5.1875 0.21488 0.2087 0 0.15974 0 0.13032 0 0.42363 0 0.17534 0.3649 -37.585 1.221 9.6444 -0.11874 -0.068696 7.5927 -0.45138 -15.289 -36.836 -1.1826 -27.166 -38.806 -2.645 -6.4887 -7.157 -0.098645 0.025465 -4.5856 0 0 0 0 -0.50006 -0.35503 -0.01117 -0.53312 -0.18462
5.1914 0.22894 0.22354 0 0.13863 0 0.15379 0 0.43911 0 0.16935 0.36468 -37.171 1.1628 9.4989 -0.13693 -0.18147 7.3754 -0.47888 -15.836 -38.058 -1.211 -27.942 -40.059 -2.6836 -6.5191 -7.3323 -0.091545 0.049989 -4.6814 0 0 0 0 -0.53672 -0.42905 -0.071136 -0.56491 -0.23067
5.1953 0.23691 0.23544 0 0.14407 0 0.20214 0 0.44072 0 0.20538 0.33798 -36.721 1.1476 9.3663 -0.16063 -0.25779 7.2212 -0.50324 -16.345 -39.235 -1.2428 -28.7 -41.229 -2.737 -6.5257 -7.462 -0.083393 0.050044 -4.6744 0 0 0 0 -0.55609 -0.50974 -0.12689 -0.59384 -0.25501
5.1992 0.23463 0.23798 0 0.18263 0 0.26654 0 0.42165 0 0.2485 0.31705 -36.259 1.1668 9.2552 -0.18269 -0.31638 7.12 -0.52135 -16.816 -40.369 -1.2756 -29.432 -42.328 -2.8001 -6.5385 -7.5586 -0.076607 0.032537 -4.6094 0 0 0 0 -0.55964 -0.57623 -0.16534 -0.61264 -0.25742
5.2031 0.22445 0.23062 0 0.24058 0 0.32324 0 0.38611 0 0.26267 0.33324 -35.784 1.2133 9.1708 -0.19945 -0.36354 7.0661 -0.53266 -17.253 -41.458 -1.3083 -30.138 -43.363 -2.869 -6.5691 -7.6314 -0.072505 0.0029977 -4.5839 0 0 0 0 -0.54932 -0.61783 -0.18119 -0.61838 -0.24007
5.207 0.21155 0.21665 0 0.29045 0 0.34099 0 0.34581 0 0.24178 0.38505 -35.277 1.2769 9.117 -0.20782 -0.404 7.0514 -0.5376 -17.663 -42.501 -1.3399 -30.815 -44.344 -2.9395 -6.6249 -7.692 -0.072193 -0.031573 -4.6269 0 0 0 0 -0.52839 -0.62607 -0.17166 -0.60953 -0.20746
5.2109 0.19911 0.19909 0 0.30715 0 0.30198 0 0.31271 0 0.20956 0.44246 -34.721 1.3343 9.1024 -0.20403 -0.4325 7.0645 -0.53869 -18.068 -43.487 -1.3689 -31.459 -45.285 -3.0013 -6.7009 -7.7631 -0.077348 -0.056689 -4.6826 0 0 0 0 -0.50373 -0.58918 -0.13711 -0.58581 -0.17146
5.2148 0.18694 0.17936 0 0.28089 0 0.21775 0 0.29271 0 0.19054 0.47769 -34.122 1.3674 9.1114 -0.19499 -0.44022 7.0848 -0.54097 -18.496 -44.436 -1.3953 -32.086 -46.217 -3.0495 -6.7619 -7.857 -0.085287 -0.066721 -4.6829 0 0 0 0 -0.48319 -0.53053 -0.098597 -0.55803 -0.14549
5.2188 0.17396 0.15944 0 0.2194 0 0.12344 0 0.28219 0 0.18477 0.48504 -33.499 1.3745 9.1365 -0.18547 -0.42188 7.1105 -0.5456 -18.949 -45.354 -1.4196 -32.699 -47.145 -3.0841 -6.7904 -7.973 -0.094137 -0.06382 -4.5938 0 0 0 0 -0.46815 -0.46471 -0.066113 -0.53087 -0.13175
5.2227 0.16074 0.14353 0 0.142 0 0.054583 0 0.26962 0 0.17322 0.47186 -32.86 1.3575 9.1727 -0.17917 -0.3743 7.1433 -0.55293 -19.427 -46.242 -1.4418 -33.3 -48.066 -3.1064 -6.775 -8.1091 -0.10239 -0.05109 -4.391 0 0 0 0 -0.459 -0.40298 -0.046362 -0.50727 -0.13025
5.2266 0.14889 0.13578 0 0.07177 0 0.027379 0 0.24374 0 0.1454 0.44124 -32.197 1.3225 9.2153 -0.18072 -0.2943 7.1911 -0.56248 -19.918 -47.095 -1.4624 -33.886 -48.969 -3.1191 -6.7052 -8.2605 -0.10809 -0.034448 -4.0472 0 0 0 0 -0.45523 -0.35915 -0.046073 -0.48981 -0.13852
5.2305 0.13844 0.13567 0 0.02879 0 0.037906 0 0.20388 0 0.1153 0.39421 -31.499 1.2913 9.2607 -0.19257 -0.19132 7.2708 -0.57139 -20.38 -47.898 -1.4818 -34.447 -49.82 -3.1318 -6.5959 -8.416 -0.10955 -0.025335 -3.5959 0 0 0 0 -0.45432 -0.34393 -0.063653 -0.47749 -0.14642
5.2344 0.1271 0.13656 0 0.024217 0 0.074545 0 0.16242 0 0.10616 0.34802 -30.769 1.2777 9.3075 -0.20905 -0.084876 7.3794 -0.57786 -20.788 -48.653 -1.5007 -34.981 -50.609 -3.1508 -6.4844 -8.5689 -0.10834 -0.025855 -3.1963 0 0 0 0 -0.45431 -0.34616 -0.085932 -0.46599 -0.1479
5.2383 0.11301 0.13029 0 0.055506 0 0.12612 0 0.13396 0 0.12187 0.33874 -30.028 1.2861 9.3561 -0.22659 0.017536 7.5138 -0.58138 -21.128 -49.352 -1.5187 -35.486 -51.331 -3.1778 -6.3867 -8.7179 -0.10548 -0.034968 -3.0647 0 0 0 0 -0.45502 -0.35894 -0.10656 -0.45354 -0.14196
5.2422 0.097758 0.11413 0 0.10594 0 0.17821 0 0.11977 0 0.13955 0.39193 -29.292 1.3182 9.4068 -0.24148 0.11022 7.6687 -0.58176 -21.39 -49.994 -1.5353 -35.959 -51.981 -3.2128 -6.3158 -8.8629 -0.10211 -0.050344 -3.2792 0 0 0 0 -0.45645 -0.37466 -0.11983 -0.43872 -0.1289
5.2461 0.085553 0.093298 0 0.15075 0 0.20842 0 0.10496 0 0.13379 0.48798 -28.552 1.3729 9.4615 -0.24709 0.19031 7.8324 -0.57916 -21.56 -50.558 -1.5479 -36.393 -52.547 -3.2518 -6.2827 -9.0044 -0.10023 -0.065266 -3.6491 0 0 0 0 -0.45857 -0.38039 -0.11849 -0.42032 -0.11259
5.25 0.078635 0.076336 0 0.16775 0 0.19459 0 0.074231 0 0.10522 0.565 -27.788 1.4329 9.5204 -0.243 0.27015 7.9867 -0.57533 -21.677 -51.058 -1.554 -36.796 -53.056 -3.2836 -6.2618 -9.1424 -0.10059 -0.072337 -3.8286 0 0 0 0 -0.45879 -0.3709 -0.10737 -0.40011 -0.10038
5.2539 0.073991 0.06762 0 0.14702 0 0.13309 0 0.031054 0 0.079547 0.56676 -26.989 1.4901 9.5835 -0.23203 0.35795 8.1277 -0.57074 -21.771 -51.504 -1.5528 -37.175 -53.52 -3.3027 -6.2339 -9.2743 -0.10259 -0.071099 -3.6039 0 0 0 0 -0.45398 -0.34917 -0.092405 -0.37889 -0.093641
5.2578 0.065789 0.064233 0 0.094925 0 0.048355 0 -0.0025166 0 0.076869 0.49227 -26.171 1.541 9.651 -0.21641 0.45812 8.255 -0.56533 -21.856 -51.895 -1.5435 -37.527 -53.943 -3.3058 -6.188 -9.3966 -0.10565 -0.062349 -3.075 0 0 0 0 -0.44131 -0.31814 -0.077423 -0.35657 -0.092018
5.2617 0.051651 0.059717 0 0.031436 0 -0.020663 0 -0.0086541 0 0.086339 0.39662 -25.361 1.5835 9.7231 -0.19904 0.57405 8.3704 -0.55865 -21.946 -52.229 -1.5257 -37.849 -54.319 -3.2903 -6.1143 -9.504 -0.10887 -0.048353 -2.5446 0 0 0 0 -0.41709 -0.28224 -0.066498 -0.33243 -0.093639
5.2656 0.036013 0.050453 0 -0.018217 0 -0.048 0 0.004521 0 0.076918 0.34151 -24.567 1.6213 9.7991 -0.18438 0.70005 8.4844 -0.5491 -22.045 -52.479 -1.5004 -38.121 -54.616 -3.2577 -6.0186 -9.5856 -0.11064 -0.036185 -2.2318 0 0 0 0 -0.37646 -0.25013 -0.062191 -0.30297 -0.091298
5.2695 0.026281 0.038383 0 -0.034924 0 -0.037394 0 0.008352 0 0.033595 0.34506 -23.764 1.6612 9.8745 -0.17286 0.81963 8.6042 -0.53723 -22.135 -52.657 -1.4736 -38.341 -54.835 -3.2219 -5.9299 -9.647 -0.11098 -0.029739 -2.1146 0 0 0 0 -0.32763 -0.22485 -0.059558 -0.26832 -0.082077
5.2734 0.025293 0.028221 0 -0.015849 0 -0.013096 0 -0.01638 0 -0.021939 0.37881 -22.927 1.7038 9.9458 -0.16392 0.92454 8.7294 -0.52364 -22.202 -52.759 -1.4482 -38.504 -54.968 -3.189 -5.8619 -9.6898 -0.11021 -0.029403 -2.0469 0 0 0 0 -0.27598 -0.20683 -0.055838 -0.22962 -0.066544
5.2773 0.028078 0.022844 0 0.022872 0 0.0047064 0 -0.056597 0 -0.051034 0.40708 -22.052 1.7487 10.01 -0.15685 1.0081 8.8574 -0.5092 -22.236 -52.782 -1.4265 -38.603 -55.009 -3.1643 -5.8251 -9.7163 -0.10884 -0.034692 -1.9799 0 0 0 0 -0.22735 -0.19592 -0.04869 -0.18888 -0.04645
5.2813 0.026801 0.02149 0 0.054906 0 0.01504 0 -0.077662 0 -0.037529 0.42054 -21.172 1.7898 10.058 -0.15047 1.0609 8.9781 -0.49589 -22.213 -52.712 -1.4116 -38.622 -54.939 -3.1546 -5.83 -9.7272 -0.10788 -0.043237 -2.0095 0 0 0 0 -0.19288 -0.19185 -0.035591 -0.15199 -0.027613
5.2852 0.018935 0.021604 0 0.060139 0 0.028841 0 -0.057776 0 -0.0034044 0.42914 -20.324 1.8162 10.088 -0.14442 1.0916 9.0766 -0.48603 -22.137 -52.563 -1.4023 -38.57 -54.78 -3.157 -5.8542 -9.7263 -0.10833 -0.04979 -2.1988 0 0 0 0 -0.17927 -0.19242 -0.020126 -0.12798 -0.01916
5.2891 0.0099458 0.021381 0 0.037329 0 0.050231 0 -0.0090201 0 0.016264 0.43105 -19.516 1.8249 10.102 -0.1396 1.1126 9.1509 -0.47972 -22.023 -52.357 -1.3949 -38.468 -54.558 -3.1638 -5.8743 -9.7156 -0.11008 -0.053012 -2.4112 0 0 0 0 -0.18259 -0.19657 -0.0069497 -0.119 -0.022521
5.293 0.0074109 0.020366 0 0.0028988 0 0.067864 0 0.037572 0 0.010173 0.40224 -18.724 1.8158 10.104 -0.13682 1.1308 9.2016 -0.4768 -21.882 -52.099 -1.3873 -38.325 -54.283 -3.1699 -5.8775 -9.6947 -0.11288 -0.052935 -2.3891 0 0 0 0 -0.19928 -0.20413 0.0010826 -0.1256 -0.037262
5.2969 0.012714 0.018392 0 -0.022899 0 0.064997 0 0.064995 0 -0.0017622 0.32394 -17.911 1.7903 10.098 -0.13696 1.1529 9.2319 -0.47669 -21.722 -51.794 -1.3769 -38.15 -53.964 -3.17 -5.8533 -9.6635 -0.11633 -0.050338 -2.0217 0 0 0 0 -0.22418 -0.21493 0.0014169 -0.14686 -0.061398
5.3008 0.019221 0.014983 0 -0.030041 0 0.036543 0 0.083463 0 0.0033715 0.21638 -17.062 1.7589 10.094 -0.14073 1.1883 9.2558 -0.47738 -21.549 -51.424 -1.3597 -37.945 -53.584 -3.1533 -5.7939 -9.6201 -0.11933 -0.048583 -1.5015 0 0 0 0 -0.24418 -0.22794 -0.0082456 -0.17618 -0.086435
5.3047 0.019009 0.010069 0 -0.02133 0 -0.0046452 0 0.11031 0 0.022659 0.13461 -16.193 1.7391 10.099 -0.14434 1.2345 9.294 -0.47615 -21.365 -51.001 -1.3382 -37.72 -53.154 -3.1238 -5.7256 -9.5728 -0.12128 -0.049657 -1.1734 0 0 0 0 -0.25113 -0.23868 -0.019787 -0.19856 -0.10284
5.3086 0.011087 0.0048303 0 -0.0041313 0 -0.037326 0 0.14296 0 0.032341 0.12313 -15.33 1.7379 10.119 -0.14527 1.2922 9.3545 -0.47198 -21.165 -50.522 -1.3143 -37.475 -52.668 -3.0839 -5.6576 -9.5255 -0.12205 -0.053183 -1.2182 0 0 0 0 -0.24316 -0.24415 -0.029019 -0.20765 -0.10785
5.3125 0.002507 0.0013558 0 0.01743 0 -0.046695 0 0.15909 0 0.019736 0.17327 -14.484 1.7601 10.155 -0.14129 1.3624 9.4432 -0.46417 -20.945 -49.986 -1.2898 -37.209 -52.123 -3.0364 -5.5954 -9.4817 -0.12157 -0.058216 -1.4967 0 0 0 0 -0.22001 -0.24169 -0.032431 -0.19883 -0.1003
5.3164 0.0013538 0.0014846 0 0.041098 0 -0.031534 0 0.14411 0 0.0023896 0.22807 -13.641 1.8107 10.211 -0.12898 1.4505 9.5672 -0.45186 -20.693 -49.386 -1.268 -36.914 -51.508 -2.9856 -5.5386 -9.4459 -0.11978 -0.062128 -1.7033 0 0 0 0 -0.183 -0.22692 -0.025588 -0.16684 -0.080458
5.3203 0.0090447 0.0060999 0 0.059908 0 -0.00097192 0 0.1115 0 0.009544 0.23169 -12.785 1.8793 10.282 -0.10898 1.5633 9.7199 -0.43621 -20.405 -48.735 -1.2514 -36.589 -50.836 -2.9382 -5.464 -9.4183 -0.11695 -0.06057 -1.6525 0 0 0 0 -0.14232 -0.19984 -0.010455 -0.11924 -0.057337
5.3242 0.019693 0.015137 0 0.061844 0 0.032476 0 0.089307 0 0.046297 0.17558 -11.913 1.9498 10.361 -0.086793 1.6967 9.8873 -0.41953 -20.091 -48.058 -1.2391 -36.246 -50.132 -2.8964 -5.3558 -9.3935 -0.11344 -0.053439 -1.4004 0 0 0 0 -0.1061 -0.16669 0.0057329 -0.069908 -0.038427
5.3281 0.026481 0.027321 0 0.040032 0 0.057568 0 0.087354 0 0.082994 0.09941 -11.034 2.0139 10.445 -0.066312 1.8474 10.064 -0.40317 -19.757 -47.365 -1.2306 -35.892 -49.409 -2.8612 -5.2078 -9.368 -0.10935 -0.041379 -1.1188 0 0 0 0 -0.078071 -0.13136 0.018453 -0.026679 -0.026954
5.332 0.027791 0.039305 0 0.0037518 0 0.066847 0 0.08497 0 0.084494 0.050993 -10.165 2.0642 10.53 -0.051684 2.0103 10.246 -0.38852 -19.411 -46.664 -1.2248 -35.534 -48.679 -2.8327 -5.0179 -9.3384 -0.10479 -0.0257 -0.90329 0 0 0 0 -0.061013 -0.098043 0.023277 0.0031124 -0.025135
5.3359 0.026875 0.045726 0 -0.023514 0 0.059239 0 0.055738 0 0.04785 0.046884 -9.3088 2.0906 10.615 -0.051553 2.1698 10.431 -0.37855 -19.062 -45.961 -1.2203 -35.184 -47.95 -2.8115 -4.7995 -9.2993 -0.10004 -0.010411 -0.72868 0 0 0 0 -0.058052 -0.074663 0.013004 0.0080405 -0.034104
5.3398 0.026403 0.041771 0 -0.020758 0 0.041283 0 0.00086779 0 0.0062486 0.067901 -8.4586 2.1044 10.697 -0.063518 2.31 10.618 -0.37325 -18.718 -45.248 -1.2154 -34.847 -47.22 -2.7928 -4.6015 -9.2538 -0.095707 0.00046144 -0.55235 0 0 0 0 -0.061207 -0.060803 -0.0064132 -0.0021543 -0.04568
5.3438 0.024725 0.02715 0 0.013107 0 0.023412 0 -0.049097 0 -0.005445 0.08522 -7.6028 2.1139 10.778 -0.083766 2.4277 10.806 -0.372 -18.379 -44.519 -1.2095 -34.518 -46.482 -2.774 -4.4471 -9.2048 -0.092142 0.0061394 -0.39717 0 0 0 0 -0.065972 -0.053811 -0.029607 -0.019054 -0.055879
5.3477 0.018158 0.0077322 0 0.057095 0 0.012146 0 -0.06769 0 0.014459 0.086281 -6.7338 2.1262 10.859 -0.10848 2.523 10.995 -0.37402 -18.042 -43.767 -1.2018 -34.191 -45.726 -2.7525 -4.3508 -9.1543 -0.089569 0.0065018 -0.30915 0 0 0 0 -0.068864 -0.050894 -0.051978 -0.035399 -0.061977
5.3516 0.0064037 -0.0077609 0 0.08323 0 0.005079 0 -0.062192 0 0.036499 0.078144 -5.8509 2.1506 10.94 -0.13171 2.6003 11.181 -0.37786 -17.705 -42.982 -1.1909 -33.857 -44.941 -2.7252 -4.3258 -9.1043 -0.088227 0.0020725 -0.27062 0 0 0 0 -0.065656 -0.047539 -0.067196 -0.041159 -0.061208
5.3555 -0.0054958 -0.013971 0 0.075269 0 -0.0055122 0 -0.064263 0 0.034027 0.073018 -4.9579 2.1954 11.022 -0.14377 2.6819 11.354 -0.37934 -17.353 -42.158 -1.1739 -33.493 -44.112 -2.6876 -4.3486 -9.0535 -0.087675 -0.0039238 -0.20537 0 0 0 0 -0.05278 -0.036324 -0.069278 -0.025821 -0.053465
5.3594 -0.011368 -0.012606 0 0.03645 0 -0.023247 0 -0.092452 0 0.0097748 0.07533 -4.0612 2.2533 11.106 -0.14405 2.7838 11.512 -0.37565 -16.984 -41.31 -1.1502 -33.093 -43.25 -2.6416 -4.3684 -8.9981 -0.08687 -0.008666 -0.076442 0 0 0 0 -0.0331 -0.0168 -0.062533 0.0049322 -0.042557
5.3633 -0.01007 -0.010179 0 -0.016062 0 -0.041973 0 -0.13106 0 -0.012584 0.081315 -3.1682 2.3196 11.19 -0.13304 2.9109 11.653 -0.36518 -16.593 -40.442 -1.1189 -32.655 -42.359 -2.5882 -4.3622 -8.9354 -0.085243 -0.011268 0.057806 0 0 0 0 -0.0081587 0.010318 -0.04983 0.047073 -0.029848
5.3672 -0.0070882 -0.012067 0 -0.061388 0 -0.050018 0 -0.15002 0 -0.017782 0.086204 -2.285 2.3891 11.273 -0.11227 3.0644 11.777 -0.34671 -16.179 -39.561 -1.0801 -32.178 -41.445 -2.5291 -4.3117 -8.863 -0.082315 -0.011213 0.11256 0 0 0 0 0.020175 0.043463 -0.034458 0.09565 -0.016481
5.3711 -0.0098266 -0.018692 0 -0.082395 0 -0.040375 0 -0.14093 0 -0.013214 0.088949 -1.4132 2.4516 11.35 -0.085369 3.2356 11.882 -0.31822 -15.735 -38.668 -1.0334 -31.659 -40.514 -2.4675 -4.2013 -8.7776 -0.077489 -0.0083696 0.084896 0 0 0 0 0.048522 0.078332 -0.021811 0.1416 -0.0029486
5.375 -0.021243 -0.027066 0 -0.070939 0 -0.017128 0 -0.12521 0 -0.013923 0.091123 -0.54893 2.5011 11.417 -0.06026 3.3913 11.978 -0.28448 -15.273 -37.762 -0.98467 -31.118 -39.576 -2.4085 -4.0741 -8.685 -0.071905 -0.0044594 0.058134 0 0 0 0 0.072585 0.10804 -0.014092 0.17806 0.010997
5.3789 -0.037902 -0.035164 0 -0.033477 0 0.0069061 0 -0.12518 0 -0.020826 0.093444 0.31406 2.5378 11.471 -0.039864 3.5136 12.066 -0.24964 -14.801 -36.841 -0.93778 -30.565 -38.634 -2.3534 -3.9643 -8.5892 -0.066679 -0.00016141 0.094432 0 0 0 0 0.090334 0.13009 -0.0098904 0.2049 0.024935
5.3828 -0.05369 -0.043918 0 0.0068755 0 0.017587 0 -0.13456 0 -0.021272 0.093624 1.1796 2.5622 11.509 -0.025676 3.5914 12.147 -0.21675 -14.326 -35.901 -0.89509 -30.003 -37.688 -2.3025 -3.894 -8.4916 -0.062632 0.0042996 0.16058 0 0 0 0 0.10003 0.14305 -0.0078966 0.22248 0.038017
5.3867 -0.064955 -0.054955 0 0.019649 0 0.0053805 0 -0.12612 0 -0.010792 0.086564 2.0464 2.5751 11.529 -0.018668 3.6145 12.217 -0.18944 -13.856 -34.938 -0.85904 -29.433 -36.735 -2.2551 -3.8855 -8.3919 -0.060727 0.0089296 0.19217 0 0 0 0 0.099513 0.14585 -0.0062072 0.23184 0.048696
5.3906 -0.072212 -0.067365 0 -0.012871 0 -0.032046 0 -0.087763 0 -0.0064015 0.067295 2.91 2.5782 11.527 -0.017941 3.584 12.265 -0.17272 -13.4 -33.953 -0.83036 -28.843 -35.767 -2.2071 -3.9464 -8.2786 -0.061864 0.014234 0.21207 0 0 0 0 0.085397 0.1395 -0.0026578 0.23486 0.052712
5.3945 -0.077814 -0.077858 0 -0.07934 0 -0.088049 0 -0.042405 0 -0.031119 0.036412 3.7642 2.5763 11.514 -0.018819 3.5389 12.291 -0.16331 -12.954 -32.958 -0.80332 -28.223 -34.781 -2.1548 -4.0261 -8.1411 -0.06435 0.020077 0.33069 0 0 0 0 0.062953 0.13112 0.0014786 0.23458 0.050651
5.3984 -0.083051 -0.084431 0 -0.14377 0 -0.14584 0 -0.025691 0 -0.085464 0.004099 4.6033 2.5704 11.497 -0.019567 3.4962 12.296 -0.1592 -12.513 -31.96 -0.77492 -27.561 -33.775 -2.0968 -4.1006 -7.9708 -0.067168 0.026193 0.60174 0 0 0 0 0.034953 0.12419 0.0048269 0.23126 0.043651
5.4023 -0.087866 -0.089224 0 -0.171 0 -0.18246 0 -0.04687 0 -0.14035 -0.013701 5.4224 2.5618 11.48 -0.018725 3.4707 12.284 -0.15803 -12.072 -30.963 -0.7425 -26.85 -32.744 -2.0324 -4.1494 -7.7606 -0.069301 0.032276 0.91144 0 0 0 0 0.0046423 0.12204 0.0060762 0.22522 0.033528
5.4063 -0.092751 -0.096954 0 -0.15297 0 -0.18063 0 -0.079431 0 -0.16285 -0.0076865 6.2199 2.5521 11.474 -0.014598 3.4807 12.262 -0.15582 -11.615 -29.965 -0.70249 -26.07 -31.677 -1.9613 -4.1485 -7.4963 -0.069076 0.037753 1.0677 0 0 0 0 -0.02162 0.13028 0.0032557 0.21696 0.024824
5.4102 -0.099866 -0.11034 0 -0.11281 0 -0.14235 0 -0.092391 0 -0.14828 0.014281 6.9986 2.5459 11.485 -0.0075779 3.5184 12.249 -0.14886 -11.128 -28.954 -0.65728 -25.227 -30.572 -1.8877 -4.1152 -7.1903 -0.066186 0.042637 1.0128 0 0 0 0 -0.036348 0.15019 -0.001855 0.21073 0.023742
5.4141 -0.11163 -0.12749 0 -0.084237 0 -0.091766 0 -0.084253 0 -0.12353 0.031727 7.7642 2.5472 11.511 0.0010829 3.5667 12.253 -0.13749 -10.609 -27.917 -0.61145 -24.341 -29.431 -1.8141 -4.0759 -6.863 -0.061729 0.04749 0.90591 0 0 0 0 -0.03809 0.17851 -0.0059776 0.21053 0.030966
5.418 -0.1282 -0.14403 0 -0.086233 0 -0.061668 0 -0.07952 0 -0.1188 0.030541 8.519 2.5588 11.548 0.010655 3.6154 12.278 -0.12247 -10.057 -26.843 -0.56805 -23.422 -28.253 -1.7414 -4.0445 -6.5265 -0.056547 0.052673 0.95357 0 0 0 0 -0.026182 0.21281 -0.0068057 0.21927 0.045993
5.4219 -0.1467 -0.15751 0 -0.11519 0 -0.07229 0 -0.094687 0 -0.1394 0.017803 9.2571 2.5837 11.594 0.020369 3.6549 12.326 -0.10516 -9.4727 -25.722 -0.53012 -22.478 -27.038 -1.6698 -4.0321 -6.1934 -0.051645 0.058544 1.1734 0 0 0 0 -0.00094333 0.24995 -0.0020143 0.23967 0.067226
5.4258 -0.16313 -0.16913 0 -0.15655 0 -0.11933 0 -0.11796 0 -0.16711 0.014236 9.9676 2.6272 11.642 0.02912 3.678 12.397 -0.089197 -8.8574 -24.526 -0.50132 -21.518 -25.777 -1.5964 -4.0357 -5.8821 -0.049015 0.064814 1.3789 0 0 0 0 0.035148 0.28238 0.011586 0.27554 0.088349
5.4297 -0.17527 -0.18114 0 -0.19884 0 -0.17984 0 -0.1281 0 -0.18501 0.029396 10.644 2.6783 11.686 0.037119 3.7013 12.473 -0.076418 -8.2299 -23.284 -0.47494 -20.549 -24.489 -1.5184 -4.024 -5.5853 -0.048383 0.069704 1.4203 0 0 0 0 0.070597 0.3068 0.028247 0.31595 0.10331
5.4336 -0.18393 -0.19325 0 -0.23517 0 -0.22877 0 -0.12648 0 -0.19406 0.046765 11.29 2.7302 11.725 0.044888 3.7357 12.548 -0.066704 -7.5936 -22.003 -0.44631 -19.568 -23.175 -1.4346 -3.9847 -5.2956 -0.049342 0.071953 1.392 0 0 0 0 0.10036 0.32274 0.044591 0.35459 0.1109
5.4375 -0.19174 -0.20257 0 -0.25606 0 -0.25166 0 -0.13888 0 -0.2036 0.038809 11.916 2.776 11.761 0.053106 3.7907 12.618 -0.059436 -6.9501 -20.693 -0.411 -18.568 -21.837 -1.3449 -3.9125 -5.0048 -0.051391 0.070589 1.5348 0 0 0 0 0.12022 0.3307 0.057555 0.38555 0.1111
5.4414 -0.20101 -0.2071 0 -0.24949 0 -0.24655 0 -0.18195 0 -0.21199 -0.0010034 12.527 2.8044 11.794 0.063288 3.88 12.682 -0.052764 -6.2959 -19.359 -0.36174 -17.537 -20.472 -1.2499 -3.8125 -4.6984 -0.053711 0.064313 1.9258 0 0 0 0 0.12435 0.33265 0.062844 0.39979 0.10599
5.4453 -0.21233 -0.20881 0 -0.21368 0 -0.22043 0 -0.23694 0 -0.20616 -0.04497 13.112 2.808 11.83 0.077481 3.9985 12.751 -0.042764 -5.6206 -18.003 -0.29631 -16.458 -19.071 -1.1549 -3.7373 -4.3627 -0.055383 0.05525 2.3336 0 0 0 0 0.11362 0.33596 0.060758 0.39521 0.10398
5.4492 -0.22446 -0.2124 0 -0.16872 0 -0.18738 0 -0.26665 0 -0.18278 -0.055423 13.655 2.7949 11.871 0.095485 4.1249 12.832 -0.028368 -4.9207 -16.619 -0.22214 -15.335 -17.634 -1.0633 -3.722 -4.0011 -0.056442 0.047467 2.4469 0 0 0 0 0.096115 0.34487 0.056915 0.38162 0.10947
5.4531 -0.23515 -0.22088 0 -0.14892 0 -0.16719 0 -0.25737 0 -0.16345 -0.023517 14.149 2.7721 11.914 0.11684 4.2453 12.93 -0.0094868 -4.1933 -15.199 -0.14454 -14.166 -16.154 -0.9765 -3.7789 -3.6149 -0.05699 0.043711 2.2357 0 0 0 0 0.076922 0.36082 0.05511 0.36609 0.12381
5.457 -0.24193 -0.23247 0 -0.17659 0 -0.17773 0 -0.23393 0 -0.17901 0.019986 14.605 2.748 11.959 0.14064 4.3457 13.048 0.013399 -3.4368 -13.734 -0.069541 -12.95 -14.628 -0.89482 -3.9104 -3.2066 -0.057176 0.046642 2.0091 0 0 0 0 0.061455 0.3843 0.059211 0.35647 0.14714
5.4609 -0.24337 -0.24219 0 -0.24026 0 -0.22113 0 -0.22755 0 -0.23509 0.035883 15.039 2.7439 11.999 0.16341 4.4011 13.187 0.037688 -2.647 -12.194 -0.0099451 -11.676 -13.032 -0.81591 -4.0741 -2.775 -0.05685 0.060946 2.0714 0 0 0 0 0.060414 0.41255 0.075406 0.36886 0.17548
5.4648 -0.24013 -0.24636 0 -0.29993 0 -0.27613 0 -0.23673 0 -0.29727 0.01615 15.457 2.7676 12.032 0.18068 4.4237 13.327 0.05858 -1.8416 -10.595 0.033247 -10.357 -11.382 -0.73336 -4.1601 -2.3273 -0.055345 0.081393 2.3669 0 0 0 0 0.073373 0.43646 0.097857 0.40119 0.19839
5.4688 -0.2353 -0.24554 0 -0.31742 0 -0.30869 0 -0.23213 0 -0.3173 -0.013157 15.849 2.8173 12.057 0.19033 4.4266 13.459 0.073928 -1.0284 -8.948 0.062745 -8.9978 -9.6859 -0.64478 -4.1158 -1.8642 -0.051914 0.10329 2.5521 0 0 0 0 0.097396 0.45148 0.12056 0.4472 0.21128
5.4727 -0.23291 -0.24329 0 -0.28554 0 -0.29708 0 -0.20142 0 -0.27777 -0.029697 16.194 2.8891 12.075 0.19095 4.4216 13.575 0.082224 -0.2126 -7.2591 0.081629 -7.5999 -7.9467 -0.54918 -3.9104 -1.386 -0.045925 0.12233 2.4416 0 0 0 0 0.12923 0.45449 0.138 0.50019 0.21126
5.4766 -0.23514 -0.2426 0 -0.23129 0 -0.25056 0 -0.17462 0 -0.20991 -0.047991 16.484 2.9743 12.089 0.18083 4.4259 13.668 0.081672 0.60116 -5.5351 0.094915 -6.162 -6.1657 -0.44666 -3.519 -0.89258 -0.036411 0.13205 2.2946 0 0 0 0 0.16355 0.44199 0.14183 0.54917 0.19553
5.4805 -0.24038 -0.24363 0 -0.19263 0 -0.20324 0 -0.19084 0 -0.16532 -0.10375 16.73 3.0486 12.106 0.16193 4.4611 13.736 0.072884 1.4123 -3.7823 0.11189 -4.6887 -4.3442 -0.34447 -3.0435 -0.39158 -0.023484 0.12535 2.5485 0 0 0 0 0.19003 0.41642 0.12419 0.57664 0.16806
5.4844 -0.24413 -0.24446 0 -0.19115 0 -0.18691 0 -0.24235 0 -0.1693 -0.20087 16.948 3.0993 12.13 0.1407 4.5233 13.797 0.060488 2.2246 -2.007 0.13529 -3.1993 -2.4925 -0.2499 -2.6563 0.10348 -0.0096647 0.10665 3.2495 0 0 0 0 0.20564 0.38777 0.092722 0.58268 0.13869
5.4883 -0.24249 -0.24323 0 -0.22191 0 -0.20675 0 -0.26975 0 -0.20174 -0.28174 17.144 3.1222 12.164 0.12031 4.6092 13.858 0.046593 3.04 -0.20589 0.16499 -1.7035 -0.61051 -0.16633 -2.4581 0.58421 0.0034104 0.079086 3.8422 0 0 0 0 0.20968 0.36109 0.052907 0.56933 0.1119
5.4922 -0.23532 -0.23931 0 -0.26279 0 -0.24095 0 -0.22628 0 -0.22153 -0.26536 17.308 3.1163 12.206 0.10365 4.7138 13.928 0.033213 3.8604 1.6247 0.19991 -0.2107 1.3025 -0.095922 -2.5369 1.0429 0.014071 0.046611 3.6429 0 0 0 0 0.2026 0.34109 0.011172 0.54056 0.091516
5.4961 -0.22628 -0.23286 0 -0.29004 0 -0.26205 0 -0.14135 0 -0.20709 -0.12604 17.43 3.0857 12.258 0.094851 4.829 14.02 0.02319 4.6871 3.4997 0.23654 1.2632 3.2569 -0.039378 -3.0344 1.4655 0.019058 0.017118 2.56 0 0 0 0 0.18665 0.33476 -0.019556 0.50587 0.082104
5.5 -0.21947 -0.22407 0 -0.28864 0 -0.25825 0 -0.10167 0 -0.17275 0.064491 17.51 3.0568 12.314 0.091874 4.9444 14.134 0.016663 5.5159 5.4116 0.2704 2.7159 5.2465 0.016382 -3.7817 1.8613 0.01872 -0.0031501 1.2932 0 0 0 0 0.17099 0.33894 -0.033161 0.47933 0.079392
5.5039 -0.21565 -0.21324 0 -0.2564 0 -0.23656 0 -0.15989 0 -0.14928 0.18123 17.565 3.0433 12.372 0.091721 5.0588 14.262 0.01258 6.3432 7.3503 0.30133 4.154 7.2652 0.080698 -4.596 2.2416 0.01481 -0.014067 0.75645 0 0 0 0 0.1602 0.34894 -0.032267 0.46448 0.079429
5.5078 -0.21139 -0.20107 0 -0.20518 0 -0.20998 0 -0.27134 0 -0.153 0.14273 17.609 3.0531 12.429 0.092257 5.172 14.401 0.010093 7.1668 9.3092 0.33005 5.5835 9.3094 0.16015 -5.3354 2.6137 0.0087926 -0.016198 1.2829 0 0 0 0 0.15711 0.3615 -0.019997 0.4625 0.079871
5.5117 -0.2018 -0.18823 0 -0.15753 0 -0.18561 0 -0.33727 0 -0.17429 -0.025905 17.638 3.0934 12.486 0.090979 5.2852 14.544 0.0080738 7.9843 11.281 0.35832 7.0135 11.376 0.26204 -5.8225 2.9857 0.0026546 -0.011104 2.3989 0 0 0 0 0.16444 0.37286 -0.0016114 0.4731 0.078497
5.5156 -0.18433 -0.17437 0 -0.135 0 -0.16454 0 -0.3127 0 -0.19204 -0.21937 17.634 3.161 12.544 0.085457 5.398 14.683 0.0045694 8.7926 13.254 0.39047 8.4596 13.457 0.39133 -5.8047 3.3607 -0.00021619 -0.0031606 3.3429 0 0 0 0 0.18337 0.37924 0.011086 0.49145 0.075245
5.5195 -0.1604 -0.15784 0 -0.14241 0 -0.14834 0 -0.25646 0 -0.19442 -0.33948 17.584 3.2313 12.601 0.077876 5.5051 14.813 -0.0009112 9.5937 15.227 0.42651 9.9188 15.539 0.53135 -5.4305 3.7282 0.0001535 0.0039012 3.7442 0 0 0 0 0.20682 0.38275 0.014084 0.51045 0.073268
5.5234 -0.13378 -0.13698 0 -0.16181 0 -0.14003 0 -0.26056 0 -0.18518 -0.36334 17.495 3.2925 12.654 0.069731 5.6001 14.93 -0.0085716 10.386 17.199 0.46505 11.383 17.615 0.67253 -4.7988 4.0771 0.0031537 0.0098042 3.7793 0 0 0 0 0.23108 0.38486 0.0079314 0.5287 0.074184
5.5273 -0.10804 -0.11209 0 -0.16562 0 -0.13755 0 -0.33571 0 -0.17324 -0.33905 17.39 3.3343 12.7 0.062452 5.6762 15.028 -0.018513 11.168 19.168 0.50415 12.842 19.677 0.80523 -4.0275 4.3957 0.0078687 0.01485 3.7632 0 0 0 0 0.2524 0.38691 -0.0054031 0.54552 0.079155
5.5313 -0.085311 -0.086187 0 -0.13975 0 -0.12962 0 -0.38689 0 -0.16018 -0.32763 17.286 3.3428 12.728 0.057964 5.7171 15.096 -0.031132 11.932 21.133 0.5391 14.264 21.71 0.9126 -3.3274 4.6587 0.012287 0.021201 3.7319 0 0 0 0 0.26397 0.39005 -0.019647 0.56175 0.08895
5.5352 -0.067009 -0.063917 0 -0.09516 0 -0.10318 0 -0.31411 0 -0.13861 -0.35213 17.186 3.3263 12.73 0.055231 5.7172 15.124 -0.045865 12.671 23.081 0.56631 15.616 23.7 0.98887 -2.8984 4.8612 0.014152 0.031687 3.4875 0 0 0 0 0.26177 0.39207 -0.024505 0.57845 0.099537
5.5391 -0.054847 -0.049425 0 -0.055364 0 -0.057087 0 -0.12819 0 -0.10176 -0.394 17.073 3.3008 12.708 0.051915 5.6842 15.115 -0.061855 13.385 25.001 0.58772 16.889 25.646 1.0417 -2.7327 5.0168 0.013439 0.046247 2.9669 0 0 0 0 0.24721 0.39036 -0.017606 0.59377 0.10761
5.543 -0.050256 -0.044789 0 -0.033028 0 -0.00759 0 0.051847 0 -0.054391 -0.42449 16.934 3.2764 12.662 0.046477 5.6228 15.069 -0.078375 14.073 26.88 0.60586 18.074 27.542 1.0769 -2.8019 5.1332 0.01043 0.064376 2.4203 0 0 0 0 0.22136 0.38332 0.0014287 0.60516 0.11151
5.5469 -0.052672 -0.049504 0 -0.021052 0 0.022052 0 0.12096 0 -0.014892 -0.43277 16.771 3.2639 12.598 0.037408 5.54 14.99 -0.094519 14.735 28.705 0.62443 19.168 29.383 1.102 -3.047 5.2201 0.0057522 0.085032 2.1696 0 0 0 0 0.18611 0.36971 0.031528 0.6093 0.11002
5.5508 -0.058769 -0.060626 0 -0.0080818 0 0.01873 0 0.093642 0 -0.0053175 -0.42835 16.598 3.2782 12.528 0.024045 5.4515 14.893 -0.10687 15.368 30.438 0.65469 20.153 31.142 1.1328 -3.3105 5.2874 0.00099771 0.10503 2.2577 0 0 0 0 0.14712 0.35092 0.067029 0.5972 0.10405
5.5547 -0.064059 -0.073309 0 0.00043242 0 -0.012611 0 0.074286 0 -0.034645 -0.42661 16.428 3.3065 12.471 0.011885 5.377 14.81 -0.11361 15.988 32.1 0.69907 21.083 32.841 1.1776 -3.459 5.3474 -0.0028731 0.12201 2.4301 0 0 0 0 0.11363 0.33614 0.098344 0.57421 0.09995
[truncated: 1,688,731 more chars]
