# Supplementary material for: Dataset from dynamic shake-table testing of five full-scale single leaf and cavity URM walls subjected to out-of-plane two-way bending
Source: Data Brief. 2019 Mar 20;24:103854. doi: 10.1016/j.dib.2019.103854 (PMC6480314; doi:10.1016/j.dib.2019.103854)
Supplement: Multimedia component 2 [file mmc2.zip › DATA/CSW-000-RF/Test3.txt]

0 -0.003 0.001547 0.0066826 0.0031698 0 0.0034541 -0.0050524 0.00078169 -0.0047792 0.00018921 0.0017154 0.0013487 -0.032711 -0.0019829 -0.0042625 0.0069698 -0.00023275 -0.02059 0.017491 0.0022607 0.046682 0.032649 0.00021299 0.039909 -9.9657e-05 -0.00035927 0.0002347 0.00095871 -0.014236 -0.0075565 0.0014057 0.0095275 -0.0029253 0.010064 0.0010941 -0.014049 0.043132 0.011847
0.003906 -0.0013394 0.00047705 0.0084045 0.0015153 0 0.0013361 -0.0060836 -0.0018699 -0.0026672 -0.0043151 0.0019576 -0.029562 -0.010634 -0.0022788 -0.00021479 0.016975 -0.0024713 -0.0112 0.039388 -0.00041469 0.047576 0.051343 -0.0012828 0.044741 -0.00025169 -0.00025262 -6.7126e-05 0.00035455 -0.0061836 -0.0094299 0.0018269 0.012164 -0.0036688 0.0016231 -0.00052742 -0.013441 0.042539 0.028823
0.007812 0.00073646 -0.00045142 0.0086212 -0.00067049 0 -0.0012307 -0.0040843 -0.0042668 -0.00071218 -0.0071145 -0.00024578 -0.042784 0.0022268 0.00073322 0.0040349 0.026513 -0.0028429 -0.0047435 0.054199 -0.0031115 0.040043 0.062013 -0.0037984 0.0434 -0.00043698 -0.00041119 -0.0001331 -0.00031304 0.0087843 -0.0075439 0.00083796 0.0099856 -0.0036541 -0.0085116 0.00015208 -0.013645 0.037975 0.043509
0.011718 0.0023009 -0.00040037 0.0077774 -0.0010968 0 -0.0016965 0.00019782 -0.004583 0.0010607 -0.0067468 -0.0023893 -0.033587 0.0017822 0.0035884 0.0076609 0.034375 -0.0013778 -0.0020644 0.057178 -0.0025897 0.025027 0.063809 -0.0051553 0.036438 -0.00067092 -0.00082846 1.3343e-05 -0.00069076 0.011129 -0.002476 0.0013615 0.0045449 -0.0016191 -0.019493 0.0031605 -0.015934 0.030308 0.051634
0.015625 0.0026554 0.00078595 0.0065369 0.00087673 0 0.00046627 0.004204 -0.00218 0.0024227 -0.0036204 -0.0023027 -0.015408 -0.013887 0.0024231 0.0089031 0.038766 -0.00038392 -0.0028881 0.045955 0.0011887 0.0066598 0.059514 -0.0042575 0.026871 -0.00079884 -0.0010767 0.00021973 -0.00078214 -0.0065017 0.0029596 0.0040938 -0.00082569 0.0020899 -0.030513 0.0062163 -0.02106 0.022182 0.047595
0.019531 0.001794 0.0022324 0.0050183 0.0034081 0 0.0033257 0.0055533 0.0013735 0.0033858 0.00067735 -0.00011868 -0.0044491 -0.03759 -0.0027757 0.0075223 0.040187 -0.0017148 -0.0050297 0.027873 0.0054694 -0.010662 0.054102 -0.0025085 0.017618 -0.00067811 -0.0006795 0.00035181 -0.00084465 -0.031317 0.0054206 0.0066641 -0.0031675 0.0052022 -0.041391 0.0065891 -0.027418 0.015384 0.034153
0.023437 0.00045344 0.0026458 0.0029029 0.0038154 0 0.0044836 0.0040322 0.0033534 0.0044706 0.00452 0.0022139 -0.0046105 -0.065495 -0.0078695 0.0035486 0.039095 -0.004503 -0.0074372 0.0071238 0.0075454 -0.025312 0.049194 -0.0025846 0.0094161 -0.0003264 0.00035812 0.00033178 -0.0010577 -0.043198 0.0035726 0.0063132 -0.0016349 0.005281 -0.051842 0.0033663 -0.033954 0.010443 0.0133
0.027343 -0.00038413 0.0014741 0.00026953 0.0012023 0 0.0034126 0.0016832 0.0022785 0.0061751 0.0068966 0.0030561 -0.0076056 -0.093468 -0.0085078 -0.0027201 0.036209 -0.0060454 -0.0090721 -0.011914 0.0069469 -0.036074 0.045982 -0.0055192 0.0026759 0.00011345 0.0014477 9.1869e-05 -0.0013152 -0.034594 -0.00074715 0.0029765 0.0021905 0.0019589 -0.061407 -0.0019335 -0.039563 0.007668 -0.012305
0.03125 -0.00020293 -0.00048745 -0.0019735 -0.0025017 0 0.0017535 0.00083727 -0.00068043 0.0080647 0.0073914 0.0025292 -0.0055196 -0.11361 -0.004253 -0.010194 0.033353 -0.0048905 -0.0080903 -0.021397 0.0050827 -0.041471 0.045115 -0.0091964 -0.0026246 0.00049976 0.0019006 -0.00041079 -0.0013534 -0.016854 -0.0039066 -0.00054485 0.0053969 -0.0024465 -0.067984 -0.0066813 -0.042198 0.0074624 -0.037008
0.035156 0.00068653 -0.0017224 -0.0027437 -0.0041616 0 0.0014082 0.0019475 -0.0027693 0.0086015 0.0060166 0.0019979 -0.00015884 -0.12084 0.0012069 -0.016137 0.033224 -0.0025414 -0.0037962 -0.018973 0.0033387 -0.043072 0.045298 -0.010119 -0.0070206 0.00074433 0.0015248 -0.0010829 -0.0010599 -0.0074164 -0.0033037 -0.0013658 0.0054923 -0.0045421 -0.068974 -0.0088952 -0.041577 0.0092899 -0.054278
0.039062 0.001444 -0.001328 -0.0018771 -0.0022065 0 0.0025567 0.0032936 -0.0021584 0.0062403 0.0033387 0.0024649 0.00092805 -0.11533 0.0037456 -0.019269 0.036741 -0.001692 0.0035043 -0.0070689 0.0019662 -0.042 0.046074 -0.00682 -0.010033 0.00078058 0.00073724 -0.0016387 -0.00061954 -0.012416 0.00073721 0.00073701 0.0018876 -0.0023836 -0.063413 -0.0079871 -0.038543 0.013006 -0.062638
0.042968 0.0013927 0.00021681 -0.00042222 0.0020347 0 0.0036566 0.0027937 0.00059772 0.00097076 0.00062785 0.0036675 -0.0046312 -0.09759 0.0025208 -0.01891 0.044356 -0.0029547 0.013503 0.012157 0.00067015 -0.038661 0.047508 -0.0014164 -0.010872 0.00057209 0.00011414 -0.001745 -0.00034023 -0.022767 0.0054439 0.0032916 -0.0036124 0.0030485 -0.050784 -0.0045048 -0.033753 0.01865 -0.061554
0.046875 0.00051632 0.0015771 0.00023929 0.0055719 0 0.0032212 0.00010794 0.0034249 -0.0051767 -0.00061464 0.0045854 -0.01039 -0.069027 0.00013156 -0.014595 0.056273 -0.0039377 0.025668 0.035552 -0.00036912 -0.033247 0.050008 0.0023009 -0.0082805 0.00020043 -0.00011865 -0.0012862 -0.00035783 -0.025835 0.0077531 0.0035495 -0.0076753 0.0084349 -0.030883 0.00022305 -0.028086 0.026333 -0.051191
0.050781 -0.00062193 0.001805 -0.00045253 0.0062649 0 0.0013182 -0.0030044 0.004731 -0.0093235 0.00020615 0.0044756 -0.0093238 -0.035649 -0.00055126 -0.0073824 0.07127 -0.0019442 0.037925 0.056265 -0.00060503 -0.025219 0.054916 0.0022339 0.00022474 -0.00010535 -0.00013934 -0.00049434 -0.00054224 -0.018272 0.0062278 0.0008359 -0.0074175 0.010281 -0.0061713 0.0042254 -0.023108 0.035516 -0.034629
0.054687 -0.0013825 0.0010457 -0.0019255 0.0042946 0 -0.00073503 -0.0043292 0.0044108 -0.0097424 0.0019411 0.003268 -0.0035103 -0.0067286 0.00064385 -0.0010195 0.085611 0.0026475 0.04769 0.071011 -0.00018743 -0.015594 0.061213 -0.00054488 0.012126 -0.00012413 -0.00015936 0.00021151 -0.00068328 -0.0064362 0.0015008 -0.003163 -0.0024365 0.007221 0.016796 0.0054609 -0.019399 0.043782 -0.018872
0.058593 -0.0014891 0.00011354 -0.003149 0.001512 0 -0.0018601 -0.0031661 0.0031839 -0.0070064 0.002274 0.0012163 -0.0026689 0.013473 0.0014119 0.0025099 0.097299 0.0062608 0.053405 0.079103 -0.00033449 -0.005126 0.067584 -0.0033279 0.025307 0.00012542 -0.00012492 0.00053629 -0.00071646 0.0033905 -0.0044601 -0.0059142 0.0045594 0.001042 0.034786 0.003166 -0.017155 0.049396 -0.0068971
0.0625 -0.0010771 -0.00043636 -0.0034773 -0.00036699 0 -0.00207 -0.00076133 0.0015509 -0.0033798 -0.00037495 -0.0013889 -0.012473 0.02156 -0.00014405 0.0014848 0.10449 0.0056569 0.053729 0.080516 -0.0021036 0.0052284 0.072465 -0.0043335 0.037324 0.00034723 0.00014903 0.00047952 -0.00072976 0.01149 -0.0092954 -0.0057049 0.0093118 -0.0042855 0.045108 -0.0010509 -0.016535 0.050694 -0.0012007
0.066406 -0.00044496 -0.00067936 -0.0029248 -0.00093711 0 -0.0018898 0.0010247 -0.00024192 -0.0010514 -0.0051976 -0.0039923 -0.026559 0.012588 -0.003219 -0.0067997 0.10389 0.0013886 0.046164 0.075858 -0.0047667 0.013253 0.072293 -0.0037064 0.043086 0.00023099 0.00060869 0.00023274 -0.0007822 0.020378 -0.011008 -0.0023623 0.0089266 -0.0051475 0.04387 -0.0039238 -0.018099 0.044465 -0.0054217
0.070312 0.00017107 -0.00086102 -0.0019153 -0.00084241 0 -0.0013929 0.001346 -0.0015126 -0.00067562 -0.0092919 -0.005567 -0.03259 -0.009103 -0.0050441 -0.021266 0.094947 -0.0026182 0.031655 0.06901 -0.0058776 0.016376 0.064696 -0.0025423 0.038746 -0.00022293 0.00086206 -3.7787e-05 -0.0007982 0.026982 -0.0087834 0.0028156 0.0039946 -0.00089747 0.033653 -0.0030694 -0.022399 0.030626 -0.018495
0.074218 0.00062663 -0.00083944 -0.00096511 -0.00077587 0 -0.00025298 0.00074193 -0.0011567 -0.0012457 -0.0099093 -0.0051432 -0.02618 -0.035746 -0.0037986 -0.03868 0.079887 -0.0029393 0.013255 0.062042 -0.0034746 0.014438 0.051379 -0.0016159 0.025972 -0.00067025 0.00054668 -0.00027691 -0.00068459 0.0235 -0.0037968 0.0074428 -0.0018583 0.005345 0.01962 0.00081484 -0.029575 0.012095 -0.036772
0.078125 0.00081123 -0.00021336 -0.00048276 -0.00091334 0 0.0013011 0.00014645 0.0011511 -0.0011553 -0.006726 -0.0028142 -0.016406 -0.062475 -0.00057382 -0.056884 0.060064 0.00018184 -0.0070351 0.05552 0.0016286 0.0075034 0.034004 -0.0012029 0.0064817 -0.00074279 -0.00021795 -0.00044671 -0.00050163 0.0076783 0.000875 0.008847 -0.0047438 0.0086319 0.0047888 0.0044473 -0.039844 -0.009077 -0.058008
0.082031 0.00067488 0.0010114 -0.00054784 -0.0011562 0 0.0021184 -0.00020295 0.003939 0.00052112 -0.0020324 -5.3429e-05 -0.015627 -0.084282 0.0016634 -0.073533 0.037174 0.0036513 -0.026979 0.04957 0.0059909 -0.0039437 0.014888 -0.00156 -0.017128 -0.00039432 -0.0008394 -0.00043458 -0.00042135 -0.010293 0.0019709 0.0055478 -0.0033667 0.0057883 -0.0078184 0.0049745 -0.053294 -0.030481 -0.07972
0.085937 0.00032354 0.0021105 -0.00073067 -0.0015749 0 0.0012131 -0.00078125 0.0047312 0.0034285 0.0013339 0.00135 -0.02471 -0.092136 0.0010118 -0.083757 0.014953 0.0051124 -0.041812 0.042551 0.0063498 -0.018077 6.6327e-05 -0.0028511 -0.037716 8.7798e-05 -0.00079359 -0.00012677 -0.00048051 -0.015186 -0.0013926 -0.0012494 0.00035373 -0.0019625 -0.014149 0.0025853 -0.069519 -0.046968 -0.09666
0.089843 6.6878e-06 0.0022066 -0.0003358 -0.0023589 0 -0.00079409 -0.0018518 0.0023183 0.0062506 0.0023247 0.00091211 -0.030999 -0.089794 -0.0015402 -0.087997 -0.0033182 0.0051214 -0.051027 0.033254 0.0025297 -0.030717 -0.0084617 -0.0044664 -0.050669 0.00039108 -0.000162 0.00042499 -0.00044902 -0.0028135 -0.006483 -0.0076527 0.0032296 -0.0095701 -0.017132 1.8168e-05 -0.084965 -0.057876 -0.10717
0.09375 -7.9542e-05 0.0011705 0.00085821 -0.0033308 0 -0.0018022 -0.0027787 -0.0017867 0.0075672 0.0021261 -2.8744e-05 -0.022363 -0.080253 -0.0031841 -0.086751 -0.016243 0.0056049 -0.054786 0.02159 -0.0023722 -0.040092 -0.011152 -0.0049631 -0.054942 0.0004455 0.00042106 0.00096653 -5.5849e-05 0.012927 -0.0086132 -0.009358 0.0034296 -0.011732 -0.018901 -0.00050451 -0.097398 -0.063587 -0.11051
0.097656 -1.7096e-06 -0.00016326 0.0020597 -0.0037124 0 -0.00024033 -0.0024481 -0.0044606 0.0066605 0.0025258 0.00040281 -0.001904 -0.066798 -0.0020424 -0.080748 -0.022851 0.0067389 -0.053589 0.0078579 -0.0047349 -0.04482 -0.0092197 -0.0032836 -0.050415 0.00037374 0.00039526 0.0012226 0.00062322 0.011951 -0.0047893 -0.0048951 0.0015216 -0.0067954 -0.021402 0.00044949 -0.10479 -0.06485 -0.10635
0.10156 -6.0191e-05 -0.00076444 0.001964 -0.0026189 0 0.0030489 -0.00043237 -0.0037345 0.0038443 0.0040575 0.0027003 0.013796 -0.054612 0.0012046 -0.071005 -0.021789 0.0062326 -0.048306 -0.0068701 -0.0034698 -0.043059 -0.0056795 -9.2933e-05 -0.037856 0.00024884 -0.00016155 0.0011213 0.0010901 -0.011701 0.003639 0.0028482 -0.00062551 0.0020577 -0.027289 0.0005716 -0.10379 -0.063054 -0.094105
0.10547 -0.00049711 -0.00036166 9.9233e-05 5.2523e-05 0 0.0052916 0.0022939 -0.00045902 0.00021628 0.0057677 0.0053548 0.011831 -0.049548 0.0042648 -0.060022 -0.014803 0.0020986 -0.041824 -0.019624 -0.00057831 -0.03532 -0.0069772 0.002519 -0.022966 4.8894e-06 -0.00062874 0.00081571 0.00085573 -0.042115 0.011726 0.0084648 -0.0016531 0.0091767 -0.036927 -0.0010479 -0.093389 -0.061224 -0.076452
0.10938 -0.0012138 0.00042469 -0.0023544 0.0031915 0 0.0044386 0.0038514 0.0027344 -0.0029523 0.0065268 0.0062082 -0.0031906 -0.050795 0.0054807 -0.049454 -0.0059595 -0.0042646 -0.036217 -0.029251 0.0010401 -0.024585 -0.01492 0.0030134 -0.010254 -0.00038307 -0.00050919 0.00048513 -1.4835e-05 -0.055225 0.014559 0.0080343 -0.0014733 0.010408 -0.047353 -0.0024294 -0.077584 -0.060613 -0.057685
0.11328 -0.0017975 0.00084558 -0.0033968 0.0050429 0 0.0013051 0.0027869 0.0039157 -0.0048104 0.006182 0.0044598 -0.014156 -0.057 0.0049661 -0.040004 0.0023728 -0.0084872 -0.032388 -0.035457 0.00019853 -0.012426 -0.029611 0.0020054 -0.0015395 -0.00071535 3.2729e-05 0.00015405 -0.00085467 -0.040729 0.010747 0.0020939 -0.00062885 0.0056465 -0.056549 -0.00085009 -0.058997 -0.061411 -0.040272
0.11719 -0.0018575 0.00077543 -0.0020828 0.0044402 0 -0.0011463 -0.00084177 0.0031677 -0.0051944 0.0052837 0.0013527 -0.0098572 -0.066109 0.0037348 -0.032217 0.0078166 -0.0071306 -0.031017 -0.03834 -0.0019507 -0.00045601 -0.050258 0.0016119 0.0019497 -0.00068204 0.00033868 -0.00025289 -0.00098068 -0.01055 0.003 -0.0048571 0.0006168 -0.0016059 -0.062476 0.0036151 -0.040594 -0.063503 -0.026636
0.12109 -0.0013526 0.00063905 0.00050998 0.0017339 0 -0.00072674 -0.0053855 0.0017073 -0.0045157 0.0039752 -0.0010687 0.0037156 -0.073268 0.002232 -0.027075 0.0058606 -0.0010911 -0.03308 -0.038933 -0.003454 0.0085299 -0.072956 0.0031373 -0.0004994 -0.00019937 -3.5535e-05 -0.00069533 -0.0003543 0.01356 -0.0042404 -0.0078563 0.0023282 -0.0068847 -0.061937 0.0073147 -0.028423 -0.065972 -0.021535
0.125 -0.00059653 0.0007144 0.0023781 -0.0013818 0 0.001894 -0.0084422 0.00030766 -0.0034438 0.0016523 -0.0018177 0.011504 -0.075444 0.000143 -0.023911 -0.0024578 0.005103 -0.037139 -0.039979 -0.0034065 0.013934 -0.090823 0.0056215 -0.0047903 0.00043035 -0.00081809 -0.00093264 0.00037505 0.019543 -0.0078205 -0.0051143 0.0042198 -0.0074972 -0.057759 0.0063412 -0.023708 -0.067664 -0.023679
0.12891 4.9965e-05 0.00072581 0.0026405 -0.0030774 0 0.0040708 -0.0080384 -0.0010289 -0.0025851 -0.0020333 -0.0016216 0.0071093 -0.072817 -0.0024456 -0.022137 -0.015124 0.0073761 -0.042202 -0.0421 -0.0023809 0.015994 -0.10112 0.0068329 -0.0089949 0.00076928 -0.0012704 -0.00072905 0.00050926 0.012466 -0.0072237 0.00097352 0.0053248 -0.0037176 -0.05263 0.00065678 -0.024992 -0.068426 -0.031032
0.13281 0.00048653 0.00022646 0.0022508 -0.0027087 0 0.0039524 -0.0036517 -0.0021447 -0.002225 -0.0060698 -0.0018773 -0.00043936 -0.065994 -0.0042817 -0.021129 -0.030092 0.005385 -0.047373 -0.045306 -0.0014569 0.014976 -0.10207 0.005538 -0.011904 0.00065333 -0.00094532 -0.00015479 -3.5285e-05 0.0051894 -0.0039195 0.0059246 0.0046298 0.0018418 -0.048658 -0.0054918 -0.030446 -0.068249 -0.041594
0.13672 0.00088417 -0.00073215 0.0025366 -0.0011927 0 0.002112 0.0032299 -0.0022627 -0.0021533 -0.0084567 -0.0030953 0.0016212 -0.056382 -0.0039092 -0.01987 -0.044127 0.0019361 -0.051343 -0.048871 -0.0011742 0.011263 -0.091865 0.0025388 -0.012474 0.00029583 -0.00016529 0.00037469 -0.00071664 0.0048342 -2.2754e-05 0.0065028 0.0020641 0.0059468 -0.048488 -0.0075828 -0.036793 -0.067277 -0.052299
0.14063 0.0014136 -0.0015058 0.0032831 -0.00013215 0 0.00046001 0.0093664 -0.0009512 -0.0016963 -0.0079496 -0.0043876 0.013774 -0.047113 -0.00146 -0.015932 -0.051298 -0.00026521 -0.05167 -0.049706 -0.0013703 0.0060618 -0.071667 -0.00043677 -0.011142 -2.6352e-05 0.00029146 0.00043753 -0.00096964 0.0091855 0.0025612 0.0027766 -0.0012751 0.0065316 -0.052994 -0.0051618 -0.037158 -0.065704 -0.057503
0.14453 0.0019785 -0.0014958 0.0027348 -0.00043659 0 -4.363e-05 0.01116 0.00073016 -0.00012134 -0.0053174 -0.0043895 0.023021 -0.039247 0.00095346 -0.0085198 -0.05082 -0.00080749 -0.047997 -0.046567 -0.0016421 0.00078677 -0.047411 -0.0024047 -0.00971 -0.00030364 -1.3487e-05 2.6402e-05 -0.00073494 0.013566 0.0025279 -0.0023564 -0.0039689 0.0036969 -0.05821 -0.0019561 -0.029953 -0.063361 -0.056111
0.14844 0.0022223 -0.000782 -0.00028961 -0.0016331 0 -0.00017509 0.006871 0.00081444 0.0026791 -0.002597 -0.0026204 0.018097 -0.032534 0.0011125 0.0026021 -0.042747 -0.00075919 -0.040139 -0.039296 -0.0016557 -0.0040408 -0.021687 -0.0033921 -0.0089677 -0.00070913 -0.00072279 -0.00037788 -0.00036803 0.017301 -0.00032558 -0.0055245 -0.0053435 -0.00058387 -0.061445 -0.0017204 -0.015302 -0.059818 -0.048058
0.15234 0.0018108 -1.9641e-05 -0.0045608 -0.0024503 0 -0.0010074 -0.0016795 -0.0013922 0.0057234 -0.0010597 -3.9169e-06 0.0031154 -0.026417 -0.00097199 0.017275 -0.027836 -0.00055859 -0.028246 -0.028288 -0.0011048 -0.0080206 0.0030049 -0.0033925 -0.0095603 -0.0011942 -0.0010462 -0.00019738 -0.00012239 0.022086 -0.0045794 -0.0052694 -0.0057252 -0.0038837 -0.060103 -0.0043551 0.0057675 -0.054639 -0.033925
0.15625 0.00074297 0.00025121 -0.0071732 -0.0020833 0 -0.0022274 -0.0095513 -0.0040102 0.0072578 -0.00017416 0.0018366 -0.0067571 -0.019329 -0.0029076 0.034239 -0.0084528 0.00049635 -0.013116 -0.015732 0.00024349 -0.010766 0.022556 -0.0018399 -0.012154 -0.0013173 -0.00057423 0.00072335 0.00013166 0.026468 -0.0074899 -0.0027826 -0.0058031 -0.0048919 -0.050033 -0.0064191 0.029491 -0.046904 -0.015671
0.16016 -0.00057383 6.2677e-05 -0.0062938 -0.00090728 0 -0.0023968 -0.011657 -0.0041323 0.005863 0.0011989 0.0018262 -0.0028497 -0.010887 -0.0023663 0.049015 0.0087944 0.0027043 0.0011499 -0.0067008 0.0022035 -0.012962 0.034797 0.0014226 -0.01586 -0.00064022 0.00029601 0.0019402 0.0006294 0.025516 -0.0065354 -0.00059331 -0.0059345 -0.0039363 -0.034323 -0.0052158 0.048178 -0.037795 0.0011193
0.16406 -0.0015569 -0.000228 -0.0029841 3.0352e-05 0 -0.00086339 -0.0064839 -0.00097017 0.0015895 0.0027918 0.00022591 0.0069669 -0.00241 0.00040674 0.058928 0.020572 0.0047334 0.011841 -0.0033637 0.004006 -0.015242 0.039235 0.0050095 -0.019945 0.00067586 0.00076105 0.0027332 0.0012688 0.017056 -0.0013221 -0.00034324 -0.006081 -0.0021169 -0.017732 -0.0017174 0.058678 -0.028977 0.013804
0.16797 -0.0018266 -0.00046205 -6.6822e-05 0.00016342 0 0.001102 0.0023579 0.0028858 -0.0038386 0.0026811 -0.0015592 0.008049 0.0047164 0.0028106 0.062177 0.024774 0.0047178 0.017024 -0.0068058 0.0048089 -0.018008 0.035236 0.006645 -0.02395 0.0017966 0.00042076 0.0026423 0.0016096 0.0061235 0.0057513 -0.0014931 -0.0061533 -6.6058e-05 -0.0039513 0.00090653 0.059278 -0.021853 0.020832
0.17188 -0.0014632 -0.00074861 0.00073665 -3.9839e-05 0 0.0015344 0.0083838 0.0038804 -0.0080229 -0.00048939 -0.0019547 -0.0026104 0.0084859 0.002669 0.056967 0.019432 0.0025972 0.014606 -0.017648 0.004513 -0.021666 0.022043 0.0054024 -0.027397 0.0018932 -0.00033876 0.001772 0.0013681 0.00068524 0.010815 -0.0020658 -0.0060821 0.0022455 0.0025102 0.0012559 0.048781 -0.018211 0.020881
0.17578 -0.00094777 -0.0010223 0.00027381 0.00028223 0 8.4058e-05 0.006913 0.0012755 -0.0093599 -0.005143 -0.00032005 -0.011448 0.0056669 0.00050104 0.042715 0.0037447 0.00069847 0.0027256 -0.033539 0.0038842 -0.026095 -0.00039866 0.0029959 -0.029419 0.00094833 -0.00077227 0.00066035 0.00080843 0.0027701 0.010925 -0.00076459 -0.0054822 0.0044457 -0.003872 0.0013827 0.02883 -0.020692 0.013842
0.17969 -0.00080407 -0.00080061 0.00055561 0.001271 0 -0.0013485 -0.0013708 -0.0018693 -0.0078719 -0.0072823 0.0025221 -0.0038128 -0.0008746 -0.0012741 0.026045 -0.015269 0.0013872 -0.01309 -0.048005 0.003626 -0.029814 -0.025104 0.0022251 -0.029762 -0.0001775 -0.00055074 -0.00012571 0.00050541 0.0058726 0.0058011 0.0015229 -0.0035657 0.0049041 -0.016628 0.0041097 0.0077466 -0.026689 0.0047118
0.18359 -0.0011783 0.00033038 0.0022661 0.0020395 0 -0.00061461 -0.010819 -0.0018764 -0.0048966 -0.0040824 0.0047195 0.017479 -0.0086934 -0.001255 0.010474 -0.033863 0.0041947 -0.02979 -0.058027 0.0034008 -0.031566 -0.047807 0.003919 -0.027932 -0.00055528 -7.2848e-05 -0.00034077 0.00069459 0.002705 -0.0021582 0.0023884 0.00016196 0.001674 -0.03101 0.0090743 -0.010814 -0.034222 -0.0042354
0.1875 -0.0016838 0.0019599 0.0040734 0.0015861 0 0.0021581 -0.014884 0.0014692 -0.0020758 0.0027732 0.0045943 0.032705 -0.015086 -0.00064771 -0.00068468 -0.048341 0.0058361 -0.044333 -0.061157 0.002143 -0.030085 -0.064199 0.0058106 -0.023471 -7.0459e-05 -2.7855e-06 -0.00014521 0.00096669 -0.0053578 -0.0092591 0.00026865 0.0049262 -0.0051202 -0.041962 0.01226 -0.023716 -0.041066 -0.010933
0.19141 -0.0016746 0.0028424 0.0043675 -3.8961e-05 0 0.0044123 -0.010676 0.0044354 -0.0004774 0.007707 0.0018336 0.025818 -0.01483 -0.0015714 -0.0021541 -0.052271 0.0035051 -0.051654 -0.054147 -0.00037635 -0.022698 -0.066115 0.0049215 -0.015258 0.00053805 -0.00053978 6.8716e-05 0.00071465 -0.0087948 -0.012288 -0.0037247 0.008622 -0.011926 -0.040116 0.0099305 -0.026712 -0.042849 -0.012438
0.19531 -0.00077903 0.0019475 0.0031856 -0.0016382 0 0.0037297 -0.00063281 0.0031964 -0.00028586 0.0058783 -0.0022309 0.0024367 -0.005711 -0.0040348 0.0062432 -0.043193 -0.0019573 -0.050074 -0.040105 -0.0024822 -0.0088984 -0.050906 0.0010678 -0.003991 0.00051381 -0.0011909 -3.7038e-05 -0.00013315 -0.00083365 -0.0098993 -0.0064403 0.0091671 -0.013609 -0.021375 0.002823 -0.021338 -0.036636 -0.0087699
0.19922 0.00073072 -0.00038647 0.0020125 -0.0020404 0 0.00042282 0.0095607 -0.0019934 -0.00092254 -0.0022288 -0.0055308 -0.015586 0.0087901 -0.0053081 0.020237 -0.024511 -0.0065527 -0.042521 -0.024104 -0.0016434 0.0092067 -0.023929 -0.0024449 0.0084147 -0.00010758 -0.001271 -0.00051411 -0.00093953 0.01352 -0.0032845 -0.0054181 0.0062467 -0.0076805 0.0091696 -0.0040461 -0.011901 -0.024051 -0.0022433
0.20313 0.0020712 -0.0024849 0.0018304 -0.0013199 0 -0.0026615 0.014802 -0.0067933 -0.0013307 -0.010676 -0.0066611 -0.013742 0.025379 -0.0027938 0.036782 0.0010001 -0.0069401 -0.031262 -0.0093879 0.0029509 0.029921 0.010353 -0.0019763 0.020448 -0.00057587 -0.00059129 -0.0010774 -0.00099398 0.021348 0.0041357 -0.0012295 0.0017576 0.0027677 0.047178 -0.0059478 -0.0010366 -0.0067845 0.0055243
0.20703 0.0025072 -0.0027151 0.0019175 -0.00072329 0 -0.002947 0.013282 -0.0070126 -0.00042634 -0.012814 -0.0056374 -0.00041838 0.03988 0.0026714 0.052373 0.029666 -0.0035937 -0.019113 0.00075463 0.008874 0.051109 0.046231 0.0026354 0.030396 -0.0002829 0.00036871 -0.0012895 -0.000285 0.015146 0.0082438 0.0028418 -0.001642 0.010665 0.087036 -0.002681 0.0084977 0.012726 0.012694
0.21094 0.001877 -0.0009295 0.00088248 -0.0013327 0 -0.00057989 0.0066855 -0.0026544 0.0022201 -0.0067516 -0.003475 0.0032709 0.041707 0.0069943 0.060125 0.051567 -9.6345e-06 -0.011876 0.00032017 0.011951 0.067007 0.069148 0.0076284 0.034136 0.00054269 0.0009425 -0.00089398 0.00044918 0.00097633 0.0065916 0.0035827 -0.0026207 0.010378 0.11526 0.0017511 0.012407 0.027488 0.015642
0.21484 0.00063762 0.0014474 -0.0014121 -0.0028738 0 0.0019656 -0.0014485 0.0023644 0.0057821 0.0032428 -0.0011581 -0.011979 0.031591 0.0066775 0.061049 0.061532 0.0010415 -0.0098284 -0.0073942 0.0097249 0.075693 0.075472 0.00872 0.032785 0.0010436 0.00086966 -6.8432e-05 0.000464 -0.0078818 0.00022285 0.0005749 -0.0019864 0.0024572 0.12889 0.0033161 0.012413 0.034031 0.014914
0.21875 -0.00058054 0.0027413 -0.0035156 -0.0039353 0 0.0025224 -0.0076474 0.0042695 0.0082922 0.010448 0.00092644 -0.032646 0.012119 0.0023243 0.056993 0.057877 8.233e-05 -0.011543 -0.020378 0.0036411 0.076672 0.065677 0.004847 0.027492 0.00060114 0.00040459 0.00064296 -0.00025581 -0.0049137 -0.0066231 -0.0035804 -0.001573 -0.0066278 0.1285 0.0014139 0.010102 0.031463 0.011554
0.22266 -0.0014695 0.0024059 -0.0041319 -0.0033586 0 0.0012284 -0.0097408 0.0028551 0.0077477 0.010989 0.0026496 -0.037567 -0.012955 -0.0020498 0.050292 0.040208 -0.00033162 -0.01501 -0.03643 -0.0022709 0.070118 0.041944 -0.0013474 0.019756 -0.00055679 -8.2094e-05 0.00072765 -0.0010438 0.0034912 -0.0091812 -0.0056069 -0.0024351 -0.0097412 0.11587 -0.0016183 0.0071918 0.019764 0.0069506
0.22656 -0.0021332 0.0011669 -0.0037782 -0.0013371 0 -6.1339e-05 -0.0073949 0.00090582 0.0035665 0.00619 0.0035291 -0.022074 -0.035922 -0.0031913 0.045267 0.008984 0.00099558 -0.01601 -0.052223 -0.0049706 0.056799 0.0096759 -0.0062464 0.012334 -0.0015972 -0.00049531 0.00013863 -0.0012756 0.0063617 -0.0054814 -0.004238 -0.0041038 -0.0048338 0.094969 -0.003594 0.006501 -0.00030953 0.0038677
0.23047 -0.0027509 2.8505e-05 -0.00421 0.00085148 0 -5.3795e-06 -0.0021645 0.00073775 -0.002792 0.00049622 0.0027959 -0.003301 -0.044315 -0.001689 0.047559 -0.026572 0.0023761 -0.0084364 -0.06353 -0.0047472 0.04184 -0.016718 -0.0080591 0.0093864 -0.0018501 -0.00096732 -0.00062672 -0.00094099 0.0012544 0.0021954 -0.00094247 -0.005388 0.0037398 0.075399 -0.0043053 0.01068 -0.022635 0.0064858
0.23438 -0.0032275 -0.00063789 -0.0061915 0.0020654 0 0.00088768 0.0030451 0.001858 -0.0086681 -0.0025401 0.0002528 -0.00033451 -0.036788 -0.00064259 0.056862 -0.057331 0.0013214 0.0077098 -0.069756 -0.0041826 0.029649 -0.030427 -0.0071789 0.01132 -0.0013061 -0.0014978 -0.00091926 -0.00048439 -0.0027583 0.0089053 0.0016219 -0.005598 0.0092216 0.061339 -0.0044229 0.018744 -0.041906 0.015105
0.23828 -0.0032345 -0.0010279 -0.0083155 0.0021383 0 0.0010935 0.0052748 0.0020574 -0.011888 -0.0025657 -0.0030227 -0.011945 -0.014174 -0.0016403 0.072199 -0.078365 -0.0022133 0.03169 -0.070574 -0.0051162 0.022517 -0.029067 -0.004703 0.017874 -0.0004482 -0.0017807 -0.0004871 -0.00020938 0.0044418 0.010454 0.0017774 -0.0048755 0.0079925 0.053712 -0.0036234 0.029778 -0.055414 0.029421
0.24219 -0.0025963 -0.0012253 -0.0084241 0.001609 0 -9.76e-05 0.003156 0.00027457 -0.01193 -0.0015549 -0.005118 -0.017973 0.020902 -0.0028298 0.091825 -0.085518 -0.0052345 0.061893 -0.065977 -0.0069059 0.022312 -0.011967 -0.001408 0.028258 0.00024459 -0.0014751 0.00030862 -5.7194e-06 0.021847 0.0060663 -0.00019742 -0.0035646 0.0018978 0.052363 -0.00082824 0.042507 -0.060953 0.0485
0.24609 -0.0015869 -0.00092416 -0.0060597 0.00091762 0 -0.001813 -0.0021261 -0.0021433 -0.0097543 -0.0013335 -0.0047264 -0.003574 0.05921 -0.0013818 0.11097 -0.0726 -0.0046316 0.0935 -0.055201 -0.0076103 0.031938 0.018151 0.001924 0.040101 0.00055961 -0.00062735 0.00081581 0.00031742 0.036933 -0.0014737 -0.0027048 -0.0016807 -0.0041242 0.054463 0.0036557 0.054049 -0.055046 0.068893
0.25 -0.00078122 8.08e-05 -0.0030496 9.9529e-05 0 -0.002547 -0.007396 -0.0029987 -0.006691 -0.0020672 -0.0023123 0.021188 0.087059 0.0025762 0.12497 -0.049626 -0.00055267 0.11999 -0.040859 -0.0064369 0.046914 0.047314 0.0041002 0.05 0.0004481 0.00025799 0.00066025 0.00059846 0.037442 -0.0079225 -0.0041414 0.00077153 -0.0064037 0.054412 0.0071545 0.062409 -0.042502 0.084853
0.25391 -0.00057457 0.0013311 -0.0014664 -0.00080473 0 -0.0016175 -0.009376 -0.0016117 -0.0035445 -0.0027795 0.00016827 0.029747 0.099919 0.0053695 0.13288 -0.023722 0.0034087 0.13931 -0.02434 -0.0045777 0.064293 0.069538 0.0042714 0.057117 -0.00010296 0.00062478 4.094e-05 0.00042248 0.022782 -0.010191 -0.0037953 0.0031481 -0.0049396 0.050899 0.0067291 0.067301 -0.026261 0.093963
0.25781 -0.00083979 0.0019017 -0.0013196 -0.001384 0 0.00036599 -0.0066737 0.00062377 -0.00055166 -0.0028419 0.00083877 0.0076502 0.09548 0.0035821 0.13443 -0.00069979 0.0035125 0.15031 -0.006951 -0.003617 0.081677 0.08108 0.0030483 0.061124 -0.00096054 0.00034649 -0.00049949 -0.00031198 0.0036601 -0.007807 -0.0019694 0.0042878 -0.0022716 0.043607 0.0023841 0.068685 -0.0085774 0.094707
0.26172 -0.0010574 0.0012538 -0.00068715 -0.0011893 0 0.0022241 -0.000544 0.0018043 0.0021433 -0.0027024 -0.00060631 -0.029752 0.072467 -0.0018847 0.12998 0.011816 -0.00062903 0.1522 0.0093561 -0.0035548 0.095965 0.078611 0.0021754 0.062071 -0.0016877 -0.00019928 -0.00057913 -0.0010764 -0.0085288 -0.0027057 0.0004003 0.0036103 -0.00059036 0.033245 -0.0024317 0.06672 0.0079023 0.085599
0.26563 -0.00078682 -0.00019936 0.0018525 -0.00040114 0 0.0031489 0.0059888 0.0012365 0.0042629 -0.0031996 -0.0027661 -0.050715 0.038563 -0.006239 0.12257 0.0073243 -0.0057318 0.14731 0.02033 -0.0028549 0.10356 0.065402 0.0026254 0.061365 -0.0017141 -0.00050397 -0.00026758 -0.0011395 -0.011078 0.002152 0.002293 0.0020361 5.3777e-07 0.023795 -0.0040838 0.062641 0.0206 0.069163
0.26953 -3.0945e-05 -0.0014582 0.0053199 0.00012013 0 0.0030198 0.0099476 -0.00038378 0.0056494 -0.0043363 -0.0037598 -0.038281 0.0058669 -0.005578 0.1153 -0.0073383 -0.0078099 0.14024 0.024613 -0.00046428 0.10551 0.050691 0.0032939 0.060272 -0.00083122 -0.00034176 7.7738e-05 -0.00035122 -0.0096831 0.0044463 0.0031131 0.0014595 0.00079916 0.017661 -0.0024406 0.058026 0.030383 0.052108
0.27344 0.00080993 -0.0018166 0.0071566 -0.0003153 0 0.0021668 0.0099662 -0.0019853 0.0065007 -0.0048726 -0.0026546 -0.0066111 -0.020518 -0.00094836 0.10893 -0.02732 -0.0054731 0.13235 0.021431 0.0026036 0.10232 0.038347 0.0021771 0.05878 0.00048232 0.00015378 0.00020761 0.00060061 -0.010977 0.0036412 0.0029198 0.0029664 0.0025757 0.015424 -0.00086103 0.053365 0.037903 0.037876
0.27734 0.0012841 -0.0013031 0.0058014 -0.0013567 0 0.0010878 0.0067591 -0.0028528 0.007096 -0.00326 5.4198e-05 0.014165 -0.036551 0.0027592 0.10378 -0.047115 -0.0006725 0.12456 0.01057 0.0040578 0.094752 0.031457 -0.0010347 0.056645 0.0013518 0.00071215 0.00018442 0.00082076 -0.016566 0.0010624 0.0021521 0.0055004 0.0044865 0.017157 -0.0023291 0.049025 0.043962 0.029575
0.28125 0.0011814 -0.00033772 0.0021161 -0.0017997 0 0.00028027 0.0024278 -0.0025223 0.0072356 0.00084732 0.0030552 0.0078923 -0.03782 0.0019337 0.099062 -0.055955 0.0032846 0.11652 -0.0076316 0.0026965 0.083657 0.032372 -0.0040707 0.05245 0.0012379 0.0011253 0.00021294 9.9339e-05 -0.023323 -0.0011396 0.0010182 0.0065004 0.0047954 0.022063 -0.0059636 0.045309 0.049763 0.031957
0.28516 0.00055906 0.00078891 -0.0017403 -0.00078132 0 2.445e-07 -0.00083113 -0.00066487 0.0061396 0.0058623 0.0051645 -0.013945 -0.030993 -0.0021295 0.09299 -0.049854 0.0042988 0.10654 -0.026523 -0.00025097 0.071426 0.035204 -0.004324 0.045752 0.00041355 0.0012498 0.00032954 -0.00088031 -0.027222 -0.0014788 -0.00078615 0.0041632 0.002586 0.027481 -0.0078363 0.042168 0.056065 0.042061
0.28906 -0.00040298 0.0019079 -0.0044152 0.0012536 0 5.6565e-06 -0.0018344 0.0023656 0.0031606 0.0090843 0.0058313 -0.026953 -0.021229 -0.0049094 0.085369 -0.032093 0.0025441 0.094186 -0.041488 -0.0022627 0.05911 0.035463 -0.0018891 0.037504 -0.00030657 0.00096195 0.00031901 -0.0012395 -0.025916 -3.4256e-06 -0.0035177 -0.00069904 -0.0011473 0.033016 -0.0052742 0.039662 0.062554 0.055675
0.29297 -0.0014949 0.0025743 -0.0059835 0.002888 0 -0.0003026 -0.00078152 0.0050256 -0.0012748 0.0085578 0.0050964 -0.018987 -0.011314 -0.0036383 0.076531 -0.006151 -0.00027111 0.079637 -0.049249 -0.0018693 0.047368 0.030508 0.00022889 0.028812 -0.00033617 0.00026375 -3.8857e-05 -0.00075984 -0.019084 0.0020886 -0.00641 -0.0049935 -0.0039798 0.039028 8.2605e-05 0.037929 0.068817 0.069673
0.29688 -0.0024519 0.0020674 -0.006744 0.0030462 0 -0.0012264 0.0011797 0.0053317 -0.0055201 0.0045268 0.0033846 0.00080679 -0.0036071 -0.00011012 0.067365 0.022528 -0.0023432 0.063648 -0.046178 0.00026655 0.036866 0.017957 -0.00071274 0.021415 0.00017127 -0.00055231 -0.0006621 -1.2978e-05 -0.0086423 0.0036235 -0.0074924 -0.0056771 -0.0037416 0.046568 0.0038237 0.037205 0.074188 0.080263
0.30078 -0.0029464 0.00011671 -0.0061638 0.0019128 0 -0.0022379 0.002771 0.0026926 -0.0077278 -0.0007128 0.0013933 0.015545 0.0028078 0.0015522 0.061063 0.041608 -0.0027907 0.050092 -0.028705 0.0024425 0.028877 -0.001122 -0.0041104 0.019178 0.00054978 -0.0009745 -0.0011451 0.00030167 0.00078189 0.0042368 -0.0049248 -0.002101 -0.00014491 0.058545 0.003185 0.037877 0.077533 0.082222
0.30469 -0.0027275 -0.0023824 -0.0035654 0.00056203 0 -0.0023355 0.0031999 -0.001029 -0.0072493 -0.0044654 -6.0175e-05 0.01882 0.012047 -0.00054702 0.058628 0.047815 -0.0018741 0.041588 -0.0044301 0.0036973 0.023282 -0.019147 -0.0066109 0.021583 0.00031559 -0.00066133 -0.0010752 4.5634e-05 0.0036051 0.0040819 0.0010229 0.0035451 0.0048263 0.073839 -0.00045706 0.039173 0.079616 0.078157
0.30859 -0.0018335 -0.0036942 0.00034361 -0.00015963 0 -0.0011133 0.0022824 -0.0027392 -0.0051473 -0.0054273 -0.00044051 0.017638 0.026052 -0.0042335 0.059939 0.041213 -0.00056727 0.039105 0.022362 0.0043022 0.020188 -0.032377 -0.0058025 0.027522 -0.00037935 0.00019542 -0.00039104 -0.00034509 -0.001974 0.0030276 0.0073084 0.007885 0.0080771 0.090705 -0.0034956 0.040467 0.081181 0.069995
0.3125 -0.00065675 -0.0026229 0.0033372 -0.00023547 0 0.0006313 0.00025685 -0.00079733 -0.0032842 -0.0041896 2.9133e-05 0.019971 0.046023 -0.0058901 0.06434 0.023214 0.00021117 0.042956 0.047254 0.004743 0.019563 -0.037816 -0.0027629 0.035369 -0.0009439 0.00096646 0.00055303 -0.00041967 -0.010493 0.00052268 0.009904 0.0086444 0.0073825 0.10687 -0.0039863 0.041053 0.083097 0.059911
0.31641 0.00026392 0.00030471 0.0035538 -6.2761e-05 0 0.0016101 -0.0023256 0.0034257 -0.0027364 -0.0022685 0.00033342 0.023971 0.072232 -0.0043604 0.069573 -0.0020246 0.00024674 0.052645 0.062612 0.0047239 0.021384 -0.031987 -0.00053226 0.041231 -0.00093319 0.0011286 0.0012603 -0.0001564 -0.012379 -0.0034947 0.0069108 0.0058967 0.0028925 0.11683 -0.0031707 0.03937 0.087191 0.051474
0.32031 0.00059538 0.0031102 0.0014015 0.00023575 0 0.0014307 -0.0045477 0.0067207 -0.0029192 -0.00081883 -0.00062605 0.021472 0.09796 -0.0018358 0.070825 -0.024259 2.1565e-05 0.062575 0.064621 0.0034637 0.023979 -0.020257 -0.0004203 0.04038 -0.00042438 0.00073111 0.0014335 0.00014688 -0.002832 -0.0076621 0.00035522 0.0016742 -0.0028546 0.11564 -0.0032947 0.034318 0.094556 0.046747
0.32422 0.00042846 0.0039518 -0.00079549 0.00081383 0 0.0010473 -0.0052421 0.0067809 -0.0021941 -0.00025977 -0.0029767 0.0098997 0.11773 -0.00109 0.066268 -0.039382 -2.9785e-05 0.068772 0.056289 0.00080707 0.025878 -0.0094739 -0.00066838 0.032638 0.00013241 0.00029084 0.0010964 0.00027861 0.011955 -0.0095833 -0.0050965 -0.001459 -0.0064642 0.10434 -0.0046443 0.026351 0.10423 0.044196
0.32813 0.00017862 0.0025596 -0.0011502 0.0014823 0 0.0015956 -0.0035854 0.0038365 0.00056369 -0.00078543 -0.0053924 -0.002919 0.12823 -0.002448 0.055133 -0.045873 -0.00024732 0.068979 0.040103 -0.0022976 0.026137 -0.00387 0.00089276 0.018614 0.00036562 0.00022304 0.00046709 0.00027869 0.018857 -0.0076174 -0.0056316 -0.0018791 -0.0057956 0.084403 -0.0053185 0.015959 0.1151 0.042297
0.33203 0.00023893 0.0002291 4.099e-05 0.0014541 0 0.0028611 9.7849e-05 -0.00012577 0.0047934 -0.0026285 -0.0058273 -0.0069684 0.12674 -0.0038124 0.037286 -0.043379 -0.0014794 0.061415 0.019475 -0.0045019 0.02388 -0.0074094 0.0035361 -0.00022309 0.00027692 0.00042484 -0.00021739 0.00023122 0.0097558 -0.0025131 -0.0011607 0.00027948 -0.0013156 0.058407 -0.0037715 0.0039191 0.12566 0.039108
0.33594 0.00064923 -0.001445 0.0010474 4.7529e-05 0 0.0032725 0.0040974 -0.0032902 0.0084829 -0.0053694 -0.0031218 -0.0011739 0.11022 -0.0033638 0.014329 -0.033979 -0.003861 0.044175 0.0022668 -0.0050262 0.017529 -0.025065 0.0040162 -0.018458 0.00014929 0.00045542 -0.00075389 5.8035e-05 -0.010011 0.0028038 0.0047336 0.003244 0.0041394 0.034267 -0.00088569 -0.0071837 0.13099 0.030804
0.33984 0.001038 -0.001758 0.00089562 -0.0023315 0 0.0016716 0.0061679 -0.004975 0.0096294 -0.0071414 0.0017642 0.0055393 0.089297 -0.0016418 -0.0073636 -0.025019 -0.0060065 0.024105 -0.0076164 -0.0038438 0.0090513 -0.047433 0.00051915 -0.030923 0.00022558 7.8125e-05 -0.00095061 -0.00036129 -0.025589 0.0053376 0.0076051 0.0046256 0.0070451 0.018444 0.00091782 -0.015001 0.1298 0.019522
0.34375 0.00090366 -0.0010136 0.00033065 -0.0041646 0 -0.0010664 0.0050315 -0.0051202 0.007724 -0.0053191 0.0060839 0.0037485 0.068989 -0.00073979 -0.025042 -0.01853 -0.0059243 0.0044733 -0.0097593 -0.0012701 -0.00053045 -0.069039 -0.0045511 -0.036069 0.00047788 -0.00047418 -0.00068548 -0.00091586 -0.025672 0.0042487 0.0054061 0.0029214 0.0053461 0.012834 0.00037481 -0.018387 0.12183 0.0077193
0.34766 5.4697e-05 0.00015233 0.00051535 -0.0040411 0 -0.0025892 0.0013442 -0.003635 0.0040553 0.0010905 0.0072224 -0.0078018 0.053692 -0.0017853 -0.036536 -0.015726 -0.0031211 -0.011778 -0.004665 0.002066 -0.010201 -0.084794 -0.0066904 -0.03328 0.00064608 -0.00080475 -6.4377e-05 -0.0012654 -0.012194 0.0012862 -0.0001939 -0.00137 -0.00014381 0.018178 -0.0013665 -0.016547 0.1075 -0.0019185
0.35156 -0.0011215 0.00128 0.0012755 -0.0019695 0 -0.0014761 -0.0027517 -0.00075068 0.00062574 0.0094305 0.0047977 -0.023121 0.049179 -0.0036623 -0.039081 -0.016907 0.00034364 -0.020558 0.0057314 0.0047305 -0.018486 -0.087154 -0.0042611 -0.022728 0.00047745 -0.00083404 0.00051454 -0.0011962 0.0023606 -0.00082151 -0.0051487 -0.0059053 -0.0059963 0.034398 -0.0022966 -0.0083449 0.088072 -0.0044287
0.35547 -0.0018271 0.0020152 0.0012249 0.000603 0 0.001071 -0.0051686 0.0022622 -0.0013698 0.01435 0.0011298 -0.035852 0.055678 -0.0042616 -0.034144 -0.018714 0.0014407 -0.020799 0.014964 0.0046266 -0.024476 -0.074217 -0.00049645 -0.010053 -3.8675e-05 -0.00085159 0.00057547 -0.00090085 0.0066122 -0.00050044 -0.0058846 -0.0080266 -0.0081688 0.054861 -0.0018517 0.0045114 0.069074 0.0036896
0.35938 -0.0014251 0.0019544 -0.00031852 0.0021273 0 0.0022765 -0.0052269 0.003508 -0.002222 0.011854 -0.00055171 -0.042619 0.066676 -0.0026714 -0.026542 -0.018835 -0.00079758 -0.016337 0.019478 0.00060777 -0.029133 -0.053804 0.00016792 -0.0002573 -0.00062094 -0.0010675 -3.772e-05 -0.00077962 -0.0006087 0.00174 -0.0017328 -0.0066277 -0.0047704 0.073442 -0.0011496 0.018519 0.054315 0.018528
0.36328 -2.0484e-05 0.00093727 -0.0020578 0.0022788 0 0.00066597 -0.0037522 0.0021472 -0.003037 0.0031839 0.0011674 -0.040529 0.078036 6.2017e-05 -0.019107 -0.016842 -0.0039466 -0.0096209 0.017984 -0.0056163 -0.033288 -0.031359 -0.0025519 0.004216 -0.0008782 -0.0012342 -0.00094276 -0.00095008 -0.011339 0.0040182 0.0045358 -0.0028732 0.0022092 0.087219 -0.0010438 0.031478 0.04557 0.036564
0.36719 0.0014662 -0.00050828 -0.0018385 0.0019645 0 -0.0022755 -0.0020263 -0.00044791 -0.0044225 -0.0053892 0.0045721 -0.025929 0.085444 0.0021078 -0.014696 -0.012915 -0.0043361 -0.0033552 0.0099598 -0.0097165 -0.037929 -0.012895 -0.0041355 0.0014724 -0.00060718 -0.00086541 -0.0014568 -0.0010702 -0.016744 0.0045275 0.0084439 0.00085204 0.0077903 0.093832 -0.00066298 0.041136 0.043999 0.053427
0.37109 0.0019224 -0.0013475 0.00099357 0.0021499 0 -0.0035359 -0.00067704 -0.001728 -0.0057888 -0.007434 0.0062188 0.00043144 0.081409 0.0024161 -0.018535 -0.010191 -0.00080756 -0.0025871 -0.0033597 -0.0079406 -0.045218 -0.010307 -0.000548 -0.010759 2.0446e-05 0.00013775 -0.0011526 -0.00075236 -0.013813 0.0026044 0.0068875 0.0028587 0.0074522 0.089834 0.0015131 0.042601 0.050091 0.058174
0.375 0.00095969 -0.00097939 0.0047376 0.0028437 0 -0.0016822 0.00053293 -0.00048254 -0.0059027 -0.001922 0.0039679 0.027734 0.068479 0.0011531 -0.02949 -0.01255 0.0038041 -0.0076811 -0.015364 -0.00077402 -0.055081 -0.022338 0.0063644 -0.027234 0.00055931 0.0011941 -0.00024595 -0.00010896 -0.0055098 -0.0010146 0.00062413 0.0032606 0.00087493 0.079097 0.0052559 0.036459 0.05733 0.048073
0.37891 -0.00064424 6.9345e-06 0.0069989 0.0032442 0 0.0016052 0.0020346 0.0017906 -0.0041245 0.0056258 -0.0010376 0.039401 0.050322 -0.00091487 -0.045714 -0.020946 0.0052421 -0.017356 -0.022729 0.0067204 -0.066558 -0.044421 0.0098859 -0.044975 0.00063166 0.0015095 0.00056814 0.0002662 0.0032764 -0.0045929 -0.0057985 0.0033623 -0.0071576 0.063416 0.0079738 0.024034 0.062077 0.024994
0.38281 -0.0014546 0.00028156 0.0069443 0.0026951 0 0.0031636 0.0037089 0.0023227 -0.0011078 0.0077968 -0.005311 0.027383 0.030407 -0.0030068 -0.065371 -0.035389 0.0019817 -0.030167 -0.023065 0.0088984 -0.078514 -0.071721 0.0053688 -0.061691 0.00022477 0.00086454 0.00070739 -5.3733e-05 0.0090228 -0.0062378 -0.0071339 0.0040309 -0.010037 0.043988 0.0070547 0.0067864 0.061649 -0.0082264
0.38672 -0.00052361 -0.00080489 0.0056279 0.0013207 0 0.0014228 0.0047874 -2.4814e-05 0.0017038 0.0017966 -0.0060808 0.0022107 0.013943 -0.0044027 -0.085665 -0.054807 -0.0033093 -0.043695 -0.013598 0.0044719 -0.088897 -0.096315 -0.0043301 -0.074639 -0.00033548 -0.0001389 0.00018371 -0.00077354 0.010375 -0.0049876 -0.0015949 0.0046721 -0.0046564 0.02176 0.0027801 -0.012944 0.052902 -0.046082
0.39063 0.0017617 -0.0022992 0.0042764 -0.00022304 0 -0.0021923 0.004401 -0.0034349 0.0032628 -0.0079811 -0.0036405 -0.014526 0.0078648 -0.0045213 -0.10147 -0.072774 -0.0065148 -0.053416 0.0052247 -0.0023562 -0.093868 -0.10524 -0.011171 -0.081493 -0.0007177 -0.00067705 -0.00046847 -0.0011152 0.0079852 -0.001614 0.0072522 0.0038015 0.0055825 -0.0017944 -0.0015299 -0.029623 0.035744 -0.075016
0.39453 0.0038867 -0.0023863 0.0028346 -0.00137 0 -0.004749 0.0022435 -0.0048301 0.0036321 -0.013623 -0.0007946 -0.010393 0.010892 -0.0033815 -0.11123 -0.084118 -0.0060828 -0.058267 0.027101 -0.0057947 -0.093149 -0.098379 -0.0099078 -0.083779 -0.00089051 -0.00052268 -0.00072528 -0.00066144 0.0043206 0.001627 0.012839 0.0006451 0.012999 -0.024397 -0.0025701 -0.040296 0.016062 -0.089268
0.39844 0.0043434 -0.00023864 0.00053281 -0.0018764 0 -0.0044517 -0.0011273 -0.0028505 0.003613 -0.010326 -2.4775e-06 0.0056576 0.021685 -0.001882 -0.11423 -0.086475 -0.0040836 -0.058129 0.048463 -0.0036505 -0.086817 -0.077281 -0.0032524 -0.082018 -0.0010813 -0.00019797 -0.00053555 0.00013899 0.0023579 0.0025002 0.010705 -0.0037652 0.011685 -0.044088 -0.00019906 -0.04348 -0.00272 -0.086882
0.40234 0.002756 0.0028829 -0.00247 -0.0016251 0 -0.0018579 -0.004457 0.00090192 0.0037883 -0.00025234 -0.0010582 0.013283 0.038205 -0.0011553 -0.11018 -0.078329 -0.0033989 -0.053382 0.065747 0.0012051 -0.075426 -0.045069 0.0013404 -0.076826 -0.0014397 -0.00031647 -0.00027551 0.00043163 0.002886 0.00056982 0.0022095 -0.0070649 0.0024116 -0.058771 0.00257 -0.038229 -0.017259 -0.067475
0.40625 7.8425e-05 0.0045185 -0.0047106 -0.00057346 0 0.0010858 -0.0062977 0.0034471 0.0039921 0.0094329 -0.0015695 0.0032488 0.056147 -0.0013817 -0.098502 -0.058434 -0.0043505 -0.045447 0.072451 0.0042236 -0.060606 -0.010073 -0.00023616 -0.068497 -0.0017933 -0.00087224 -0.00028782 -8.0142e-05 0.0031426 -0.0023217 -0.0064544 -0.0072494 -0.0078802 -0.063061 0.0026091 -0.023044 -0.022 -0.0326
0.41016 -0.0022229 0.0031453 -0.0049657 0.00092134 0 0.0027573 -0.0056882 0.0030569 0.0036404 0.012269 0.00034071 -0.012205 0.06974 -0.0014489 -0.083194 -0.034654 -0.0045126 -0.038517 0.068471 0.0036525 -0.047005 0.015087 -0.0045548 -0.058789 -0.0017901 -0.0012741 -0.00050833 -0.00075254 -0.00042913 -0.0035138 -0.0092716 -0.004205 -0.011681 -0.05693 -0.00047345 -0.0029714 -0.0187 0.0044528
0.41406 -0.0032276 -0.00045708 -0.0037566 0.0019484 0 0.0026747 -0.0027824 0.00041052 0.002408 0.0070788 0.0039186 -0.013387 0.077132 -0.00013982 -0.066925 -0.012385 -0.001728 -0.034625 0.056498 0.0015628 -0.036876 0.026545 -0.0047745 -0.049021 -0.0012831 -0.0010581 -0.00056006 -0.00067528 -0.0071672 -0.0017727 -0.0051799 0.00011841 -0.0068427 -0.043394 -0.00438 0.018067 -0.01138 0.036449
0.41797 -0.002991 -0.0038605 -0.0027377 0.0016403 0 0.0012461 0.00096792 -0.0023848 0.0004671 -0.0018766 0.0064061 0.0035455 0.077192 0.0023122 -0.051536 0.0048101 0.0032487 -0.03503 0.038695 0.00087786 -0.031611 0.022627 0.0016181 -0.040356 -0.00051644 -0.00043892 -0.00018455 0.00031486 -0.010881 0.0016876 0.001457 0.0029773 0.0021544 -0.025407 -0.0065316 0.037212 -0.0033408 0.058934
0.42188 -0.0021546 -0.0049421 -0.0025527 0.00015207 0 -0.00064233 0.0034206 -0.0034866 -0.0018467 -0.0085555 0.0057306 0.020611 0.06897 0.0041779 -0.039086 0.013183 0.007465 -0.040905 0.017987 0.0020784 -0.032504 0.0028867 0.0099191 -0.034363 0.00011122 -6.1878e-05 0.00046695 0.0014127 -0.0054334 0.0043164 0.0048591 0.0025964 0.0083723 -0.0073844 -0.0060893 0.051095 0.0010797 0.067661
0.42578 -0.0012867 -0.0033185 -0.001857 -0.0011174 0 -0.0017758 0.0029901 -0.0021963 -0.0043492 -0.0093009 0.0025042 0.017345 0.052217 0.0039986 -0.032646 0.009542 0.0088643 -0.052413 -0.00026453 0.0031821 -0.039818 -0.026973 0.013132 -0.034223 0.00043903 -0.00025521 0.00098527 0.0016795 0.0076156 0.0043563 0.0025801 -0.00074606 0.0080691 0.00059218 -0.0038658 0.05452 -0.0049974 0.060124
0.42969 -0.00059408 -0.00019977 0.0010356 -0.00064302 0 -0.0010174 -0.00024086 0.0010793 -0.0068041 -0.0046328 -0.00062859 -0.0054138 0.031842 0.0022686 -0.031043 -0.00012436 0.0081229 -0.065434 -0.014364 0.0025897 -0.049303 -0.054852 0.0091701 -0.038903 0.00063113 -0.00065468 0.0011114 0.0010127 0.018138 0.0020018 -0.0030796 -0.0049063 0.0029725 -0.0031855 -0.00099802 0.049739 -0.019286 0.045061
0.43359 -0.0001063 0.0027816 0.0056845 0.001679 0 0.0017288 -0.0044122 0.0050329 -0.0084736 0.0018874 -0.0015147 -0.024413 0.010226 0.0010084 -0.03377 -0.012892 0.0072619 -0.077672 -0.024438 0.0011677 -0.058956 -0.075679 0.0026398 -0.047418 0.0008585 -0.00063268 0.00095141 0.00018734 0.016061 -0.0012618 -0.0077228 -0.0071226 -0.0022367 -0.018073 0.0017716 0.037885 -0.039622 0.025985
0.4375 8.3382e-05 0.0045057 0.0093023 0.004175 0 0.0048653 -0.0069619 0.0076781 -0.0081808 0.0062877 -0.00030815 -0.0181 -0.010122 0.001546 -0.040113 -0.025864 0.0069574 -0.086849 -0.031117 0.0010817 -0.066895 -0.085426 -0.00030109 -0.058331 0.00098047 -2.8992e-05 0.00078474 -3.7219e-05 0.0015554 -0.0041227 -0.0086639 -0.0055859 -0.0043055 -0.042102 0.0037925 0.020501 -0.063241 0.0061261
0.44141 -0.00010978 0.004507 0.009373 0.0047887 0 0.0059538 -0.0061537 0.0071781 -0.0051543 0.0064442 0.0010762 0.0099485 -0.024393 0.0029948 -0.049063 -0.03483 0.0059184 -0.088783 -0.036233 0.0028846 -0.070275 -0.079073 0.0018489 -0.068302 0.00066525 0.00065752 0.00071516 0.0003033 -0.01415 -0.0061045 -0.0064513 -0.00051318 -0.0035516 -0.06959 0.0043589 0.00014644 -0.084619 -0.010807
0.44531 -0.0004904 0.0027934 0.0062866 0.0029489 0 0.0038164 -0.0020156 0.0032832 3.0603e-05 0.0028659 0.0010298 0.034292 -0.028512 0.0032571 -0.058151 -0.037914 0.0030229 -0.081957 -0.042798 0.004475 -0.068605 -0.061862 0.005136 -0.072598 -0.00013354 0.00082273 0.000575 0.00058284 -0.01905 -0.0070245 -0.003339 0.0058264 -0.0023501 -0.088925 0.0034533 -0.018217 -0.097953 -0.023878
0.44922 -0.00054228 -9.3399e-05 0.002949 3.7348e-05 0 -8.623e-05 0.0038024 -0.0019226 0.0054173 -0.0020628 -0.00037862 0.034402 -0.022574 0.0014753 -0.066024 -0.036281 -0.00059666 -0.068279 -0.051011 0.0033455 -0.063391 -0.041158 0.0049545 -0.070223 -0.00091107 0.00040895 0.0001881 0.00046526 -0.011455 -0.0063306 -0.00085613 0.010197 -0.0021348 -0.095866 0.0023841 -0.032226 -0.10306 -0.034138
0.45313 0.00018209 -0.0029431 0.0017164 -0.0020031 0 -0.0026978 0.0089327 -0.0052557 0.0087748 -0.0056849 -0.0019084 0.015697 -0.0068129 -0.00092678 -0.071853 -0.030566 -0.002348 -0.04919 -0.060157 -0.00036293 -0.055565 -0.021469 0.00080399 -0.06099 -0.00096404 -7.6772e-05 -0.00032922 0.00035281 -0.00039248 -0.0034462 0.0010232 0.010105 -0.002096 -0.088712 0.0029027 -0.040369 -0.10037 -0.041835
0.45703 0.0015623 -0.0042688 0.0020667 -0.0024536 0 -0.0021138 0.011304 -0.005005 0.0089873 -0.0064813 -0.002622 0.0020341 0.017818 -0.0019051 -0.074918 -0.021614 -0.0011306 -0.026657 -0.068903 -0.003554 -0.046239 -0.0072978 -0.0038894 -0.045412 -8.4894e-05 -0.00015493 -0.00060539 0.00082879 0.0047319 0.0011321 0.0027459 0.0052255 -0.00060372 -0.06719 0.0051982 -0.041433 -0.091141 -0.047121
0.46094 0.0028332 -0.0032728 0.0015462 -0.0021734 0 0.0006566 0.0098792 -0.0023978 0.0066 -0.0044961 -0.0026116 0.0087333 0.047586 -0.0012522 -0.073469 -0.009632 0.0011164 -0.0056144 -0.071941 -0.003156 -0.036968 -0.0055989 -0.0059373 -0.02635 0.0011276 0.00013476 -0.0003838 0.0017618 0.0036661 0.0053695 0.003828 -0.0022889 0.0024724 -0.034735 0.0070407 -0.032582 -0.078759 -0.047433
0.46484 0.0031023 -0.00057788 -0.0012393 -0.0023069 0 0.002773 0.0050588 -0.00027613 0.0031956 -0.00075957 -0.0024129 0.026576 0.073906 -0.00088031 -0.068865 0.0042619 0.0013751 0.010151 -0.067938 0.00073961 -0.028345 -0.011436 -0.0055249 -0.0096001 0.0017313 0.00038403 0.00017116 0.0022117 0.003829 0.0067614 0.0029995 -0.0089311 0.0051028 -0.0039514 0.005604 -0.018179 -0.067977 -0.042233
0.46875 0.0020544 0.0021011 -0.0050482 -0.0028913 0 0.0023926 -0.001317 -0.00020493 0.00027832 0.0035262 -0.0021152 0.034098 0.092782 -0.0024414 -0.061529 0.019967 -0.0010505 0.019129 -0.056897 0.0049038 -0.02024 -0.021733 -0.0051507 0.0027212 0.0012644 0.00036349 0.0005846 0.0013809 0.010317 0.0042367 -0.00029552 -0.011792 0.0048107 0.020413 0.0005284 -2.2661e-05 -0.059842 -0.031063
0.47266 0.00022459 0.0031847 -0.0074536 -0.0029097 0 0.00030048 -0.0065877 -0.0010878 -0.0014425 0.0072612 -0.0013404 0.023002 0.10097 -0.0050197 -0.052015 0.037184 -0.0036847 0.020367 -0.039606 0.0060519 -0.012483 -0.033282 -0.006218 0.0091565 0.00012353 0.00027353 0.00050794 -0.00040577 0.019348 -0.00077582 -0.0047219 -0.010173 0.0011047 0.0348 -0.0050557 0.019931 -0.05486 -0.014089
0.47656 -0.001399 0.0022815 -0.0073759 -0.0016281 0 -0.0012536 -0.0085155 -0.00080915 -0.002085 0.009223 5.3132e-07 0.0069172 0.093829 -0.0057647 -0.041122 0.055181 -0.0037456 0.012611 -0.018271 0.0036925 -0.004767 -0.041167 -0.0074308 0.0082842 -0.00085831 0.00041259 3.546e-05 -0.0018447 0.022561 -0.0051136 -0.0075738 -0.0058319 -0.0036705 0.035373 -0.0070617 0.038642 -0.052882 0.0077627
0.48047 -0.0020977 0.00019681 -0.0057582 0.00038613 0 -0.001055 -0.0065725 0.0010058 -0.0022734 0.0081458 0.0012897 0.0035904 0.072984 -0.0030264 -0.030919 0.070985 -0.0014802 -0.0015171 0.00046879 -3.6149e-05 0.0027573 -0.041364 -0.0065912 0.0027934 -0.00117 0.00071452 -0.00042191 -0.0018725 0.01674 -0.0059101 -0.0066882 -0.0017006 -0.00589 0.025606 -0.004288 0.051805 -0.051618 0.02869
0.48438 -0.0018685 -0.0019002 -0.0039859 0.0017465 0 2.0734e-05 -0.0023548 0.0023977 -0.0028001 0.0035953 0.0017657 0.011952 0.045785 0.0014572 -0.022785 0.082328 3.3493e-05 -0.017752 0.013229 -0.0029131 0.0094304 -0.035604 -0.0034105 -0.0034457 -0.00095568 0.0007676 -0.00055842 -0.00069586 0.0074372 -0.0024014 -0.0021517 2.8353e-05 -0.0033797 0.012251 0.00034637 0.058434 -0.049655 0.044096
0.48828 -0.0012796 -0.003218 -0.0023747 0.0016766 0 0.00036474 0.0013312 0.0014651 -0.0042624 -0.0030265 0.001395 0.011943 0.016454 0.0039398 -0.017576 0.087579 -0.0014174 -0.033795 0.018742 -0.0045526 0.01464 -0.025326 -9.3181e-05 -0.0085588 -0.00067774 0.00032063 -0.00044092 0.00047284 0.0026586 0.0035857 0.003582 -0.00086335 0.0027919 -0.0016409 0.0025799 0.057911 -0.046648 0.051386
0.49219 -0.00093209 -0.0034318 -0.00058345 0.00077305 0 -0.00039522 0.0021722 -0.0010318 -0.0066071 -0.0086626 0.00089924 -0.011336 -0.010637 0.0023302 -0.015985 0.085345 -0.0042648 -0.047406 0.016572 -0.0058237 0.017762 -0.012449 0.00077315 -0.010926 -0.00057852 -0.00034243 -0.00036086 0.00068218 0.0045793 0.008558 0.0072079 -0.0028397 0.0087812 -0.013417 0.00086838 0.050057 -0.042542 0.048536
0.49609 -0.0010028 -0.0024456 0.0010184 0.00026727 0 -0.0011221 -0.0003171 -0.0021153 -0.0088667 -0.010405 0.00080769 -0.046689 -0.027773 -0.0017354 -0.019266 0.072748 -0.0046742 -0.054485 0.0082202 -0.0069684 0.017497 -0.00051781 -0.001392 -0.0087415 -0.0005387 -0.00064538 -0.00047126 0.00013832 0.0090391 0.009124 0.0065936 -0.0039539 0.010382 -0.021022 -0.0023538 0.034599 -0.038154 0.032801
0.5 -0.0011994 -0.00043338 0.0013424 0.00063437 0 -0.00072857 -0.0046535 7.7307e-05 -0.0095428 -0.0076613 0.00067867 -0.064609 -0.03548 -0.0046173 -0.024865 0.054538 -0.0010766 -0.055574 0.0010162 -0.0069703 0.015359 0.0088667 -0.0048183 -0.0043313 -0.00038658 -0.00032851 -0.00062811 -0.0002041 0.012459 0.0038808 0.0020089 -0.0031935 0.0058106 -0.027368 -0.0033818 0.016843 -0.034574 0.011905
0.50391 -0.0010819 0.0018489 0.00025346 0.0010889 0 0.00046633 -0.0083363 0.0037516 -0.0076172 -0.0027276 -0.00043779 -0.04742 -0.035781 -0.0042905 -0.031067 0.033708 0.0034491 -0.051505 -0.0019367 -0.0049566 0.012624 0.016241 -0.0070208 0.00089054 -0.00018493 0.00028221 -0.00060162 0.00016797 0.0165 -0.0053987 -0.0040582 -0.0008683 -0.0029069 -0.03397 -0.001039 -0.00045218 -0.031835 -0.0095746
0.50781 -0.00044284 0.0031165 -0.00043061 0.00049359 0 0.001213 -0.0091417 0.004831 -0.0034451 0.00089407 -0.0026848 -0.009323 -0.030707 -0.0020048 -0.036413 0.012743 0.0040349 -0.043092 0.0012089 -0.0017965 0.010418 0.0223 -0.0066041 0.0058919 -0.00012081 0.00066035 -0.00039292 0.00072827 0.023975 -0.014152 -0.0082668 0.0019954 -0.010908 -0.04157 0.0022631 -0.015116 -0.02977 -0.028024
0.51172 0.00054424 0.0023424 0.0014413 -0.0013265 0 0.00092729 -0.0060988 0.0011273 0.0013273 0.0010593 -0.0047707 0.016512 -0.023279 -0.00044406 -0.03889 -0.0051225 -0.00065664 -0.03141 0.011845 0.00026276 0.010349 0.028333 -0.0038801 0.0095708 -0.00018083 0.00065836 -0.00027266 0.0005753 0.031382 -0.017318 -0.0082071 0.0044797 -0.013371 -0.05027 0.0030628 -0.02442 -0.02784 -0.038928
0.51563 0.0014726 -0.00027981 0.0055261 -0.0032611 0 0.0003536 7.3381e-05 -0.0050693 0.0048689 -0.0017236 -0.0049668 0.011065 -0.018426 -0.00070586 -0.036729 -0.01688 -0.0064979 -0.019006 0.026083 -0.00023729 0.013686 0.035419 -0.00041024 0.0116 -9.3166e-05 0.00059253 -0.00048007 -0.00041962 0.029012 -0.012536 -0.0037276 0.006069 -0.0086169 -0.056933 0.00023933 -0.026717 -0.025159 -0.039741
0.51953 0.0019875 -0.0032093 0.0084696 -0.003889 0 0.00050556 0.0070887 -0.0088744 0.0063733 -0.0050998 -0.002861 -0.012228 -0.017424 -0.0014841 -0.03165 -0.024458 -0.0077897 -0.0079158 0.037478 -0.002363 0.018734 0.042052 0.001835 0.012881 0.00032305 0.00074738 -0.00091547 -0.0013165 0.01104 -0.0020712 0.0028631 0.0064145 0.00058466 -0.05931 -0.004051 -0.025089 -0.02224 -0.035279
0.52344 0.0019812 -0.0045927 0.0069803 -0.0027411 0 0.0013138 0.011862 -0.0073542 0.0063478 -0.006699 3.649e-06 -0.023243 -0.020381 -0.0010647 -0.024893 -0.029282 -0.0030838 0.00091867 0.04277 -0.0036294 0.024082 0.046449 0.0014202 0.013712 0.00081963 0.00092746 -0.0011822 -0.0010465 -0.015054 0.0082534 0.0079167 0.0051869 0.0085641 -0.056762 -0.0064983 -0.021395 -0.019973 -0.028465
0.52734 0.0015781 -0.003633 0.0014469 -0.0006556 0 0.0017596 0.011893 -0.0021215 0.0058449 -0.0053642 0.0014476 -0.0075474 -0.026986 0.00049532 -0.017893 -0.033028 0.0032329 0.0067456 0.039355 -0.0025112 0.028134 0.046659 -0.001604 0.014309 0.00087596 0.00064508 -0.0009587 0.00041802 -0.03194 0.012751 0.0084377 0.002426 0.010342 -0.049344 -0.0055233 -0.017649 -0.019431 -0.022389
0.53125 0.00097011 -0.0010954 -0.0041017 0.0009923 0 0.0013226 0.0067201 0.0024986 0.0054587 -0.00126 0.00072402 0.01946 -0.036338 0.0016173 -0.013436 -0.038698 0.0053351 0.0082789 0.024389 -8.4641e-06 0.027424 0.038209 -0.0053613 0.014392 0.00027358 -0.00023575 -0.00032234 0.0019484 -0.027605 0.0095717 0.0039276 -0.00097866 0.0049354 -0.03946 -0.0023181 -0.017387 -0.023363 -0.022199
0.53516 0.00027601 0.0014184 -0.0060209 0.0013737 0 0.00080319 -0.0015015 0.0035931 0.0049691 0.0044393 -0.00074504 0.030944 -0.045949 0.0014056 -0.012358 -0.047157 0.0017057 0.0069332 0.0052679 0.001365 0.021436 0.022538 -0.0071873 0.013528 -0.00053484 -0.001168 0.0003034 0.0023439 -0.007334 0.0016788 -0.0030645 -0.0034504 -0.0039372 -0.033682 0.00046757 -0.021293 -0.031576 -0.028067
0.53906 -0.0004481 0.0026686 -0.0047165 0.00068406 0 0.0013151 -0.0089133 0.0018571 0.0037574 0.0096984 -0.00076773 0.018366 -0.054734 0.00094157 -0.013487 -0.056792 -0.0037565 0.0041321 -0.011705 0.00010018 0.011775 0.0035008 -0.0056922 0.011933 -0.00074543 -0.0013621 0.00051744 0.0014714 0.010449 -0.0054861 -0.0082599 -0.0037485 -0.010315 -0.034653 0.00084692 -0.027735 -0.04188 -0.037286
0.54297 -0.0010895 0.0024157 -0.0037489 -0.0001978 0 0.0026368 -0.011948 8.9982e-05 0.0014296 0.012011 0.001423 -9.0549e-05 -0.061898 0.0019459 -0.0155 -0.065676 -0.0061833 0.0009546 -0.021969 -0.0028554 0.00010333 -0.015272 -0.0021002 0.010109 3.2042e-05 -0.00057926 0.00025697 0.00028161 0.010984 -0.0076688 -0.0082871 -0.0020489 -0.0099554 -0.043367 -0.0013235 -0.034981 -0.051908 -0.047304
0.54688 -0.0014202 0.0012058 -0.0053158 -0.00040272 0 0.0031376 -0.0091768 0.00017054 -0.0018715 0.0096569 0.0043169 -0.00071145 -0.066521 0.0043603 -0.016293 -0.070706 -0.0047488 -0.0012613 -0.020256 -0.0050962 -0.011026 -0.028561 0.00067253 0.0090285 0.0013306 0.00058111 -0.00021518 -0.00025243 -0.0041228 -0.0041209 -0.0030422 4.59e-05 -0.0030357 -0.059845 -0.0046194 -0.040359 -0.058008 -0.05443
0.55078 -0.0012207 -0.00018401 -0.0073553 0.00043318 0 0.0016817 -0.0019427 0.0017807 -0.0054854 0.003313 0.0054343 0.01912 -0.066489 0.005874 -0.011364 -0.064789 -0.0029257 -0.00047504 -0.0020262 -0.0050852 -0.016001 -0.026418 0.00061972 0.011689 0.0021863 0.0012346 -0.00057366 -9.2944e-05 -0.020509 0.0026088 0.0039806 0.00080467 0.0062004 -0.077762 -0.0071647 -0.038266 -0.052021 -0.051886
0.55469 -0.00050846 -0.0010834 -0.0058141 0.0020701 0 -0.00066248 0.0063949 0.0036312 -0.0083691 -0.0036457 0.0035478 0.038159 -0.062017 0.0042597 -0.00089444 -0.048345 -0.0040716 0.0026451 0.023409 -0.0034743 -0.014217 -0.010967 -0.0015282 0.018513 0.0019742 0.0010335 -0.0006496 9.5942e-06 -0.026005 0.0085826 0.0079642 -0.00010714 0.01243 -0.088593 -0.0077447 -0.028983 -0.034455 -0.040769
0.55859 0.00036138 -0.0010363 0.00034195 0.0038511 0 -0.0013899 0.011975 0.0051166 -0.0093443 -0.0071369 -0.0002037 0.034716 -0.052994 5.2367e-05 0.014241 -0.02216 -0.0074788 0.0072967 0.050224 -0.0022421 -0.0061235 0.015254 -0.0031042 0.029174 0.00091481 0.00040983 -0.0004378 -0.00047355 -0.020968 0.010536 0.0062817 -0.0013196 0.012633 -0.088486 -0.0063777 -0.013454 -0.0065093 -0.022531
0.5625 0.00088338 3.1079e-05 0.0071601 0.0050018 0 0.00069477 0.012044 0.0063918 -0.0076071 -0.0054393 -0.0032078 0.010038 -0.039656 -0.0035185 0.03255 0.012036 -0.0092368 0.012407 0.072392 -0.0026373 0.0071277 0.048475 -0.0021323 0.042796 -0.0002029 4.002e-05 5.0162e-06 -0.001147 -0.014579 0.0072103 0.00060782 -0.0010255 0.0075795 -0.074867 -0.0041158 0.006636 0.029485 0.00061405
0.56641 0.00077412 0.0015891 0.009289 0.0049292 0 0.0037589 0.0062587 0.0072685 -0.0033556 -0.00064726 -0.0033883 -0.013586 -0.022812 -0.0035214 0.050183 0.049841 -0.0067544 0.015437 0.078994 -0.0039395 0.022393 0.079982 0.00086841 0.056577 -0.00075133 0.0001549 0.00058693 -0.0010898 -0.013341 -0.00014593 -0.0042665 0.001332 0.00070989 -0.045566 -0.0021904 0.027033 0.06752 0.023651
0.57031 0.00022065 0.0026233 0.0053661 0.0034435 0 0.0044259 -0.0027471 0.0068357 0.0020153 0.0030157 -0.00065659 -0.017002 -0.0070645 -0.00018114 0.061153 0.0812 -0.0017854 0.013574 0.065986 -0.0041312 0.033337 0.097453 0.0035807 0.065063 -0.00072012 0.00041735 0.0011248 8.1692e-05 -0.015159 -0.0081466 -0.0042555 0.0045147 -0.0043966 -0.011146 -0.0010981 0.040491 0.095906 0.038997
0.57422 -0.00023476 0.0022854 -0.00063986 0.00084785 0 0.0011634 -0.010159 0.0045281 0.0065432 0.0026596 0.0031698 -0.0037716 0.0040646 0.0033949 0.063663 0.10109 0.0013821 0.0065369 0.038439 -0.0017919 0.037558 0.097933 0.0041123 0.066229 -0.00053037 0.0004072 0.0013678 0.0016594 -0.014151 -0.012726 0.00062382 0.0065206 -0.0060141 0.01859 -0.00041878 0.044516 0.10973 0.044347
0.57813 -0.00010895 0.00062449 -0.0034932 -0.0021082 0 -0.0039551 -0.011419 0.0012354 0.0087922 -0.0011101 0.005669 0.0055576 0.0081084 0.0043142 0.056868 0.10642 0.00050394 -0.0056181 0.0004968 0.0024802 0.033988 0.080429 0.0024034 0.059188 -0.00050863 0.00010213 0.0011821 0.0024304 -0.0086613 -0.011377 0.0062675 0.0061313 -0.0045671 0.037448 0.00044581 0.037903 0.10619 0.038574
0.58203 0.00063635 -0.0013375 -0.0016353 -0.0044 0 -0.0070333 -0.0052784 -0.0011882 0.0085238 -0.0051168 0.0053034 -0.0030045 0.0027568 0.0025674 0.040634 0.094846 -0.0022999 -0.022377 -0.042299 0.0063117 0.02228 0.045546 -0.0002635 0.04376 -0.00059323 -0.00016669 0.00073003 0.001829 -0.0026062 -0.0048564 0.0080568 0.0035745 -0.0015694 0.039633 0.0014251 0.020276 0.083613 0.021385
0.58594 0.0015453 -0.002374 0.0021417 -0.0050636 0 -0.0058661 0.004728 -0.0016623 0.0064517 -0.0064505 0.0022264 -0.021752 -0.015881 0.00059699 0.016274 0.06361 -0.0029118 -0.041378 -0.076972 0.0072543 0.0038987 -0.0016908 -0.0025944 0.022182 -0.00050693 -0.00015325 0.00039924 0.00048207 0.00030449 0.0031007 0.004873 -2.8501e-05 0.0015585 0.017053 0.0018626 -0.006839 0.04125 -0.0059916
0.58984 0.0019852 -0.0019969 0.0043731 -0.003698 0 -0.0016449 0.012076 -0.00085677 0.0035193 -0.0044781 -0.0018825 -0.030464 -0.04044 0.00043988 -0.0085399 0.025896 0.00038468 -0.058075 -0.098164 0.0045866 -0.014078 -0.046565 -0.0038968 0.0023855 -0.00012351 2.5693e-05 0.00047228 -0.00040107 0.0011478 0.0081907 -0.00011098 -0.003543 0.0038865 -0.016367 0.0015015 -0.033956 -0.0058201 -0.034122
0.59375 0.0015776 -0.0007139 0.0043436 -0.00090515 0 0.0025762 0.011608 -0.00024355 0.00051813 -0.00055664 -0.0047652 -0.018963 -0.066947 0.0015823 -0.030656 -0.012093 0.0051413 -0.070334 -0.10475 -0.00019046 -0.02873 -0.083349 -0.0038158 -0.012171 0.00038007 7.5534e-05 0.00084408 -0.00017753 0.0032791 0.0083291 -0.0025927 -0.0060984 0.0047149 -0.053299 0.0011064 -0.056871 -0.051005 -0.058788
0.59766 0.00043222 0.00055711 0.0036264 0.001785 0 0.0046652 0.0033535 -0.00039018 -0.0017803 0.0035544 -0.0048509 0.0016407 -0.091406 0.0017102 -0.047405 -0.04451 0.0072931 -0.076403 -0.096878 -0.0045374 -0.037703 -0.10759 -0.0022304 -0.018778 0.00069485 -9.551e-05 0.0011048 0.00067142 0.0066507 0.0046521 -0.0012262 -0.00687 0.0034409 -0.086635 0.0016827 -0.072004 -0.08839 -0.076265
0.60156 -0.00095098 0.0012408 0.0031273 0.0027581 0 0.0045429 -0.0073275 -0.00056836 -0.0026314 0.006659 -0.0022071 0.01053 -0.10741 -0.00060983 -0.055167 -0.062582 0.0051753 -0.073621 -0.075763 -0.0067521 -0.038028 -0.11389 0.00023679 -0.014039 0.00064396 -0.00026185 0.00094375 0.0010827 0.0072078 0.00014303 0.0013105 -0.0052115 1.2852e-05 -0.10572 0.0029851 -0.074345 -0.10959 -0.081062
0.60547 -0.0020091 0.0013091 0.001812 0.0014914 0 0.0030845 -0.013589 -7.2315e-05 -0.0019543 0.0078984 0.0014221 -0.0014108 -0.11037 -0.0042085 -0.053697 -0.061838 0.00093602 -0.062509 -0.049761 -0.0069666 -0.030806 -0.10545 0.0020229 -0.00046642 0.00028324 -0.00013481 0.00047014 0.00047829 0.0028884 -0.0026456 0.0012493 -0.0014452 -0.0044542 -0.10472 0.0032388 -0.064108 -0.11194 -0.072062
0.60938 -0.0024437 0.0009353 -0.0013251 -0.00092863 0 0.00077461 -0.011971 0.00053473 -0.0010008 0.0064485 0.0036489 -0.022652 -0.10329 -0.0062648 -0.04644 -0.047875 -0.0017394 -0.046705 -0.025427 -0.0064553 -0.020067 -0.090693 0.0016792 0.015897 -0.00018604 0.0003426 0.00010245 -0.00068572 -0.0014783 -0.0028353 -0.0023122 0.0025746 -0.007776 -0.089932 0.00093049 -0.047117 -0.1018 -0.05453
0.61328 -0.0023461 0.00018703 -0.0049382 -0.0026025 0 -0.0021246 -0.0044901 -4.8502e-05 -0.0018699 0.0021672 0.0029837 -0.03249 -0.088324 -0.0048633 -0.035068 -0.024285 -0.00097896 -0.028241 -0.0057095 -0.0060102 -0.007878 -0.073977 -0.00055853 0.03169 -0.0005404 0.00098051 0.0001287 -0.0013711 0.0022082 -0.00091326 -0.0064001 0.0042693 -0.0078537 -0.06568 -0.0029937 -0.026787 -0.082665 -0.03169
0.61719 -0.0020579 -0.00085836 -0.0061028 -0.0024222 0 -0.0045485 0.0034301 -0.0021281 -0.0056647 -0.0034312 -0.0001578 -0.019931 -0.068317 -0.00063876 -0.021356 0.004538 0.0020751 -0.0093072 0.0071257 -0.0050684 0.0037427 -0.0595 -0.0025953 0.043674 -0.00059282 0.0015498 0.00040357 -0.00092691 0.015983 0.0020641 -0.0070751 0.0023609 -0.0041955 -0.037207 -0.0052227 -0.0067791 -0.058544 -0.0072263
0.62109 -0.0018709 -0.0018488 -0.0036001 -0.0010638 0 -0.0047608 0.0071376 -0.0042949 -0.010843 -0.0074596 -0.0037417 0.0084977 -0.048857 0.0038663 -0.007573 0.030309 0.0048434 0.0059489 0.010325 -0.0025451 0.012281 -0.053016 -0.0023875 0.047128 -0.00023082 0.0019165 0.00051589 0.00034678 0.031508 0.0047079 -0.0033085 -0.0016365 0.0014206 -0.014428 -0.0030386 0.006334 -0.035451 0.011541
0.625 -0.0017901 -0.0022532 0.00034156 -0.00035073 0 -0.0021153 0.005621 -0.0048023 -0.013738 -0.0076334 -0.005535 0.036973 -0.033947 0.0062603 0.0048385 0.048492 0.0056183 0.016027 0.0085368 0.0014899 0.018773 -0.052426 -0.00011688 0.04537 0.00050192 0.0019851 0.00025007 0.0015089 0.036973 0.0052486 0.0020136 -0.0042016 0.0058303 -0.0012344 0.0026073 0.011902 -0.016392 0.021857
0.62891 -0.001554 -0.0018386 0.0022979 -0.0014868 0 0.0015615 0.0012671 -0.0035199 -0.011383 -0.0042931 -0.0046302 0.053595 -0.023727 0.0058574 0.015552 0.059251 0.0044517 0.020722 0.0041788 0.0052057 0.024408 -0.055345 0.0019026 0.041399 0.001335 0.0016405 -0.00016736 0.0017985 0.028735 0.00223 0.0048263 -0.0026307 0.006431 0.0031254 0.0073541 0.011047 -0.0010386 0.02401
0.63281 -0.00091156 -0.00097345 0.0014594 -0.0038176 0 0.0030969 -0.0025298 -0.0020855 -0.0042936 -0.00033546 -0.001964 0.055807 -0.017696 0.0036805 0.024281 0.063503 0.0024135 0.02004 -0.00085108 0.0063923 0.03018 -0.059628 0.0017562 0.037844 0.0018422 0.00087857 -0.00032111 0.0011939 0.015051 -0.0039865 0.003554 0.0024616 0.0028841 1.1571e-05 0.0072859 0.0050802 0.011259 0.018876
0.63672 8.3077e-05 -0.00031689 0.00043973 -0.0053329 0 0.00098597 -0.0036111 -0.001949 0.0035512 0.0011825 0.00050935 0.046621 -0.014289 0.001381 0.030532 0.063544 0.00053494 0.01403 -0.0043398 0.0045784 0.037387 -0.062277 0.00014273 0.038374 0.0016836 -7.4147e-06 -9.209e-05 0.00027585 0.0072645 -0.010394 0.0002185 0.0073539 -0.0025794 -0.0078428 0.0026975 -0.0038693 0.02188 0.0083858
0.64063 0.0010471 -0.00016933 0.0019557 -0.004444 0 -0.0028178 -0.0017475 -0.0025903 0.0078177 -0.00038552 0.0013167 0.029842 -0.009365 0.00016888 0.033724 0.065293 -0.00057389 0.0045712 -0.0041541 0.0016156 0.046611 -0.059805 -0.0004059 0.046006 0.00086457 -0.00050493 0.00017075 -0.00036609 0.0076554 -0.012719 -0.0017445 0.0081711 -0.0064682 -0.014375 -0.0021963 -0.011619 0.033046 -0.0014098
0.64453 0.0015704 -0.00021201 0.0052447 -0.0013586 0 -0.0045343 0.0019278 -0.0021169 0.0072602 -0.0029403 0.00048506 0.010165 -0.0013131 0.00035307 0.03469 0.071389 -0.00064403 -0.0052709 -0.00081638 -9.0711e-05 0.056495 -0.052649 0.0013774 0.057902 -0.00020976 -0.00028995 1.4805e-05 -0.00058296 0.007248 -0.0085541 -0.00054609 0.0040577 -0.0061663 -0.016844 -0.0034995 -0.016418 0.04489 -0.0064358
0.64844 0.0015632 4.7311e-05 0.0065652 0.0021575 0 -0.0022118 0.0057233 0.00033576 0.0043215 -0.0037569 -0.00065999 -0.0050117 0.0099113 0.0014056 0.033965 0.082231 0.00017939 -0.013891 0.0054141 3.2927e-05 0.066117 -0.041044 0.003653 0.071892 -0.00096366 0.00041023 -0.00058234 -0.00061117 -0.0036415 0.00030235 0.0028406 -0.0022062 -0.0016183 -0.014519 -0.0014842 -0.017815 0.056758 -0.005032
0.65234 0.0012939 0.00062932 0.0033676 0.0042385 0 0.002316 0.0079469 0.003223 0.0024568 -0.0019152 -0.00069452 -0.0081955 0.023807 0.0023208 0.032262 0.09748 0.0011737 -0.019771 0.014117 0.00031783 0.074543 -0.025467 0.0033265 0.085476 -0.0010153 0.00093792 -0.0010932 -0.00068029 -0.023274 0.0086454 0.0060192 -0.0065959 0.0044928 -0.0072241 1.5427e-05 -0.015748 0.067735 0.0037938
0.65625 0.0010623 0.0010064 -0.0026604 0.0041713 0 0.0052325 0.0074314 0.0040068 0.0029241 0.0012044 0.00071065 0.0017256 0.038028 0.0022193 0.031433 0.11473 0.0013653 -0.020023 0.024689 -0.0010006 0.080182 -0.0063497 -0.00017383 0.093567 -0.00041393 0.00077895 -0.00090918 -0.00073499 -0.038065 0.011519 0.0071839 -0.0070151 0.0083362 0.0047653 -0.0019681 -0.01056 0.075275 0.020684
0.66016 0.00085598 0.00071705 -0.0072181 0.0025028 0 0.0044368 0.0041535 0.0019365 0.0041145 0.0035148 0.0025877 0.016754 0.049026 0.0010444 0.033413 0.12891 0.00039978 -0.015123 0.035334 -0.0033761 0.08355 0.013775 -0.0035001 0.094509 0.00042385 4.6114e-05 4.3829e-05 -0.00053349 -0.035098 0.0078306 0.0060029 -0.0045303 0.0074623 0.018312 -0.0060473 -0.0045863 0.078649 0.039901
0.66406 0.00038614 -2.2022e-05 -0.0077936 0.00032817 0 0.001354 -0.00049715 -0.00090965 0.0037317 0.004078 0.0036061 0.025796 0.055858 -0.00016224 0.038458 0.13803 -0.00089905 -0.0065709 0.045117 -0.0041109 0.085563 0.033049 -0.0023839 0.089506 0.0010278 -0.00062944 0.0011607 3.0218e-05 -0.015294 0.00096792 0.0032451 -0.0019187 0.0026368 0.031889 -0.0077381 0.0011198 0.078552 0.057563
0.66797 -0.00050504 -0.00043387 -0.0057998 -0.0013335 0 -0.00080554 -0.0043221 -0.0015667 0.0012701 0.0034803 0.0032947 0.02433 0.058251 8.9436e-05 0.046356 0.14093 -0.0011006 0.0043092 0.053403 -0.0012541 0.086844 0.049751 0.0038064 0.079795 0.0012011 -0.00070512 0.001643 0.00074184 0.0059413 -0.0039553 0.00016037 -0.0011722 -0.0024965 0.044483 -0.0041952 0.0059335 0.075644 0.070871
0.67188 -0.0015151 5.0927e-05 -0.0042167 -0.0017263 0 -0.00026906 -0.005598 0.00092639 -0.0017375 0.0027514 0.0024279 0.017362 0.056421 0.0024001 0.05636 0.1367 0.00047906 0.015637 0.059516 0.0037336 0.08809 0.061452 0.010811 0.067331 0.0011063 -0.00022237 0.0011605 0.0012091 0.011492 -0.0038584 -0.0018529 -0.0021802 -0.0039974 0.055023 0.0025783 0.0092897 0.070929 0.076597
0.67578 -0.0020482 0.0011853 -0.0038451 -0.00049748 0 0.0019517 -0.0040938 0.0047114 -0.0035799 0.0022461 0.002207 0.012194 0.052977 0.0055541 0.064874 0.12585 0.0029786 0.023443 0.063058 0.0066417 0.089632 0.063139 0.013133 0.056395 0.0010442 0.00029246 8.1848e-05 0.0011798 -0.0031257 0.00044111 -0.0017121 -0.0033408 -0.00069782 0.061816 0.0074392 0.010655 0.0663 0.071099
0.67969 -0.0017647 0.0020967 -0.0027179 0.0019265 0 0.0036269 -0.0010121 0.0070462 -0.0039898 0.0015927 0.0030263 0.0092666 0.051326 0.0070595 0.069016 0.1126 0.0046545 0.026766 0.065595 0.0042765 0.090775 0.056262 0.0090459 0.048979 0.0011232 0.00037908 -0.00089454 0.0007279 -0.026632 0.0053 0.00049205 -0.0030746 0.0047188 0.065442 0.0069573 0.010607 0.062522 0.058656
0.68359 -0.00093604 0.0020659 0.00083483 0.0041686 0 0.0037092 0.002016 0.0067508 -0.0037805 0.00044993 0.0040521 0.0020747 0.052809 0.0050212 0.067532 0.098511 0.0044184 0.025593 0.06799 -0.0022786 0.090936 0.041945 0.0019749 0.045497 0.0011357 5.9125e-05 -0.0013176 0.00015601 -0.041965 0.0070191 0.0030485 -0.00081326 0.0077451 0.066195 0.0024722 0.0092469 0.059473 0.041505
0.6875 -0.00018203 0.0011044 0.0054694 0.0045748 0 0.0029796 0.0039639 0.0046916 -0.0032696 -0.00096521 0.004058 -0.013202 0.058359 -0.00012024 0.059735 0.084991 0.0027393 0.02041 0.071082 -0.0083022 0.089601 0.022043 -0.0029563 0.045942 0.00079039 -0.00027573 -0.0012491 -0.00026149 -0.03982 0.0042018 0.0036426 0.0029693 0.0057043 0.064616 -0.0015354 0.0067017 0.056873 0.022136
0.69141 0.00017261 -0.00016462 0.0079438 0.0025182 0 0.0026565 0.0047012 0.0022845 -0.0016732 -0.0021095 0.0026697 -0.029634 0.068886 -0.0055773 0.045289 0.073813 0.0010605 0.012856 0.076195 -0.0095645 0.085997 0.0010103 -0.0034876 0.049809 9.1416e-05 -0.00031832 -0.0010602 -0.00045117 -0.024341 -0.0016309 0.0014584 0.0071301 -1.9101e-05 0.062012 -0.001798 0.0030127 0.053928 0.0047938
0.69531 0.00042684 -0.0010683 0.0067398 -0.00084242 0 0.0029196 0.0045905 9.6987e-05 0.0016466 -0.0026674 0.00070641 -0.033686 0.081823 -0.00814 0.029133 0.065718 0.00040674 0.0072904 0.083298 -0.0060117 0.081079 -0.013062 -0.0014117 0.054459 -0.00054496 -0.00013719 -0.0010405 -0.00051063 -0.0075532 -0.0071824 -0.0016404 0.010118 -0.0051475 0.061376 0.0010792 -0.0011144 0.05022 -0.0066123
0.69922 0.0011228 -0.001292 0.0037481 -0.0032967 0 0.0030152 0.0040091 -0.0019522 0.0056159 -0.0027173 -0.00076704 -0.018659 0.094759 -0.0065378 0.015223 0.060673 0.00059886 0.0057596 0.09133 -0.0014848 0.076166 -0.017154 0.00019551 0.058496 -0.00063357 -3.8015e-05 -0.0011874 -0.00055816 0.0012857 -0.0094073 -0.0024797 0.010302 -0.0060864 0.064013 0.0038857 -0.0050858 0.046374 -0.011957
0.70313 0.0023377 -0.00087833 0.0019538 -0.0033345 0 0.0024938 0.0032392 -0.0035432 0.0077112 -0.0024022 -0.0016444 0.0068094 0.10624 -0.0022934 0.005928 0.05896 0.00074659 0.0092738 0.09945 8.8967e-05 0.072105 -0.0098643 0.00021651 0.061271 -0.00013804 -0.00020492 -0.0012891 -0.00062175 0.0021542 -0.0072865 0.00038236 0.0067547 -0.0027617 0.070473 0.0041488 -0.0085541 0.043084 -0.011504
0.70703 0.0034363 -5.9627e-05 0.0019831 -0.0013222 0 0.0018574 0.0025958 -0.003805 0.0061883 -0.0016209 -0.0028449 0.025272 0.11486 0.0015949 0.0033676 0.0609 0.00035613 0.018402 0.10665 -0.001817 0.06974 0.0092778 -0.00019008 0.062338 0.00038707 -0.00051769 -0.0011394 -0.00064329 0.0020535 -0.0023715 0.0048935 0.00021754 0.0017011 0.080915 0.0020842 -0.011205 0.041256 -0.0060975
0.71094 0.0036126 0.00079567 0.0017303 0.00098775 0 0.0018433 0.0024121 -0.0024291 0.0020317 -0.00018724 -0.0050394 0.026085 0.11857 0.0029539 0.0096192 0.067822 -0.00011887 0.032377 0.1109 -0.0044345 0.069872 0.037737 0.00012133 0.061398 0.00027363 -0.00069412 -0.00068789 -0.00055526 0.0071564 0.0022798 0.0070828 -0.0066969 0.0039273 0.09366 -0.0002546 -0.012958 0.042884 0.0012746
0.71484 0.0026862 0.0011991 -0.00057222 0.0020491 0 0.002351 0.0027781 -0.00053574 -0.001606 0.0016998 -0.0073814 0.013981 0.11945 0.0017992 0.018585 0.077348 0.00024895 0.04592 0.1128 -0.0048749 0.07051 0.06475 0.0005613 0.059595 -0.00056318 -0.00056256 -6.6894e-05 -0.0003503 0.016592 0.004158 0.0047352 -0.010732 0.0030232 0.10438 -0.0010707 -0.014954 0.046637 0.0061134
0.71875 0.0013013 0.00076637 -0.0037694 0.001634 0 0.0024158 0.0033227 0.00010026 -0.002179 0.003242 -0.0077804 0.0018834 0.11847 -0.00017194 0.027077 0.088074 0.0019191 0.056489 0.11279 -0.0028823 0.070353 0.085558 -0.00027777 0.057186 -0.0014258 -0.00019459 0.00047166 -0.00010051 0.023189 0.0029151 -0.0003941 -0.010046 0.00072615 0.11112 7.7587e-05 -0.017937 0.051217 0.0066998
0.72266 0.00029081 -0.00040589 -0.005003 0.00056631 0 0.0012886 0.0033493 -0.0011451 -7.7769e-05 0.0034458 -0.0047424 -0.0036203 0.11656 -0.0012073 0.032192 0.098432 0.0043493 0.061917 0.11137 -0.00049929 0.068188 0.096321 -0.0024195 0.05434 -0.0014261 0.00017623 0.00068479 7.8757e-05 0.020316 0.00031186 -0.0041175 -0.0055646 -0.00072421 0.11246 0.0026749 -0.022535 0.055121 0.0018864
0.72656 -0.00012978 -0.0016304 -0.0032744 -0.0002962 0 -0.00066189 0.0022989 -0.0029275 0.0017781 0.0019213 0.00091207 -0.0078531 0.11491 -0.00071034 0.029781 0.10554 0.0062449 0.059065 0.10926 0.00054834 0.062094 0.09203 -0.0039478 0.05099 -0.00035493 0.00032927 0.00050783 0.00010932 0.0085838 -0.0013992 -0.003675 -0.00044185 -0.00062606 0.1068 0.005971 -0.029652 0.05539 -0.009417
0.73047 -0.00047731 -0.0020712 -0.00087341 -0.00060879 0 -0.0022423 0.00019242 -0.0031426 0.00066731 -0.0005692 0.0062213 -0.018814 0.11417 0.000778 0.019617 0.10642 0.0063269 0.048367 0.10702 0.00064155 0.051936 0.075394 -0.0029909 0.04685 0.001038 0.00019234 0.00015547 3.322e-05 -0.0038714 -0.0012168 -0.00014851 0.0020672 0.00011463 0.096875 0.009084 -0.038441 0.049311 -0.023765
0.73438 -0.0013111 -0.0014352 -0.00075166 -0.00027727 0 -0.0025378 -0.0022863 -0.00095265 -0.0035261 -0.0023934 0.008184 -0.03436 0.1137 0.002338 0.0062862 0.10176 0.0041217 0.033747 0.10438 0.0013339 0.039982 0.054281 -1.2783e-05 0.041995 0.0016833 -0.00011199 8.7231e-06 1.7157e-05 -0.0081053 0.00018975 0.0028452 0.00076912 0.00049577 0.086771 0.010864 -0.046688 0.038207 -0.036414
0.73828 -0.0025054 -0.00025121 -0.0029578 0.00083822 0 -0.001622 -0.0041449 0.0024501 -0.0083776 -0.0021782 0.0059931 -0.04136 0.1128 0.0032039 -0.0069139 0.092266 0.0003802 0.01763 0.10096 0.0029814 0.027908 0.033303 0.0023212 0.036593 0.0011563 -0.00032465 0.00029676 0.00022267 -0.0020741 0.0014765 0.0027124 -0.0027977 0.00059497 0.07868 0.010326 -0.052588 0.0235 -0.044191
0.74219 -0.0032909 0.00058334 -0.0045334 0.0025846 0 -0.00028569 -0.0046638 0.0049799 -0.011101 -6.3402e-05 0.0015019 -0.028777 0.11068 0.0027911 -0.016368 0.079147 -0.0031181 0.0026304 0.096367 0.0038362 0.017597 0.017092 0.0017536 0.030924 1.902e-05 -0.0002235 0.0008329 0.00061495 0.0078527 0.0018009 0.00011123 -0.0055291 0.0011844 0.074542 0.0075078 -0.054203 0.0072138 -0.044002
0.74609 -0.0030276 0.00057352 -0.0030994 0.0040097 0 0.00069389 -0.0038458 0.0053509 -0.010604 0.0020322 -0.0023289 -0.0003786 0.10535 0.00078082 -0.014505 0.065603 -0.0044389 -0.0060899 0.089996 0.0018376 0.013395 0.013449 -0.0012173 0.026205 -0.0007796 0.00016175 0.0011063 0.0009035 0.012962 0.0010445 -0.0021437 -0.0048288 0.0024632 0.076593 0.0037155 -0.046671 -0.0047086 -0.029384
0.75 -0.0018679 -1.411e-05 0.00021087 0.003724 0 0.00096482 -0.0024093 0.0037136 -0.0077051 0.0017282 -0.0035416 0.027518 0.097343 -0.0023249 -0.002775 0.055375 -0.0027069 -0.0081777 0.083424 -0.0027285 0.015385 0.019343 -0.0037562 0.023656 -0.00080683 0.00048906 0.00072359 0.00074621 0.0098603 -0.00074404 -0.0020635 -0.00022963 0.0035078 0.081189 0.00066381 -0.031497 -0.0083998 -0.0048324
0.75391 -0.00060126 -0.00049677 0.0021107 0.0012193 0 0.00057722 -0.0012477 0.0010784 -0.0038355 -0.0016671 -0.0022028 0.041428 0.087551 -0.004755 0.01626 0.049666 0.001128 -0.0043118 0.078068 -0.0066648 0.022945 0.031642 -0.0034433 0.02401 -0.00043211 0.00034874 -0.00019161 9.2621e-05 0.0023698 -0.0035928 -0.00024342 0.0063258 0.0030912 0.086148 -0.00067663 -0.010389 -0.0028051 0.02593
0.75781 0.00012976 -0.00041744 0.0012095 -0.0021833 0 -9.1502e-05 -0.00069545 -0.0014346 0.00013408 -0.0060519 8.9772e-05 0.042661 0.076987 -0.0041692 0.039841 0.049178 0.004716 0.0046468 0.075214 -0.0063208 0.035304 0.047436 -0.00053919 0.027846 -0.00026908 -0.00032092 -0.0010582 -0.0006644 -0.0035189 -0.0070258 0.0011357 0.011583 0.00095439 0.089871 -0.00034264 0.014777 0.012409 0.059252
0.76172 0.00039015 0.00013638 -0.00024736 -0.004099 0 -0.00036644 -0.00021952 -0.0028656 0.0038851 -0.0079058 0.0014445 0.043092 0.067415 0.0004443 0.063485 0.054536 0.0058564 0.017324 0.076866 -0.00090653 0.051263 0.062618 0.0024391 0.036056 -0.00045083 -0.0010459 -0.0013348 -0.00094842 -0.0055863 -0.0094822 0.00070874 0.012795 -0.0018038 0.090659 0.001311 0.040958 0.037178 0.089537
0.76563 0.00072617 0.00073401 0.00077271 -0.0031716 0 0.00039622 0.0010617 -0.0026112 0.0069446 -0.005409 0.00073306 0.050162 0.061735 0.0072405 0.079856 0.064291 0.004096 0.030169 0.084128 0.0065071 0.067698 0.072345 0.003241 0.048376 -0.00054555 -0.0011383 -0.00097002 -0.00049848 -0.0058794 -0.0089235 -0.00079587 0.0092709 -0.0035229 0.089086 0.0041441 0.062225 0.066804 0.10865
0.76953 0.0014696 0.0010081 0.0040397 -0.00046503 0 0.0021279 0.003351 -0.00096947 0.0084459 -0.00050488 -0.0018862 0.058449 0.059868 0.01222 0.088004 0.075469 0.0010842 0.040608 0.094128 0.011356 0.082294 0.07717 0.0019395 0.062288 -0.00015899 -0.00032188 -0.00035639 0.00035699 -0.0062245 -0.0045639 -0.0014818 0.0027555 -0.0031187 0.087786 0.0078116 0.076605 0.095172 0.11667
0.77344 0.0023588 0.00088682 0.0058725 0.0014156 0 0.0037084 0.0055774 0.00058461 0.0077754 0.0024978 -0.004985 0.057229 0.061267 0.012176 0.088153 0.086746 -0.00066351 0.047317 0.10477 0.011226 0.093882 0.077868 0.00065449 0.076199 0.00051167 0.00092671 0.00012916 0.00095734 -0.0051189 0.0018674 -0.00025284 -0.0036267 -0.00067091 0.087918 0.011039 0.083247 0.11923 0.11422
0.77734 0.0028339 0.00057781 0.003344 0.00075244 0 0.00369 0.0059769 0.00035639 0.0053571 0.0010496 -0.0065177 0.044648 0.064928 0.0074838 0.081309 0.096889 0.00037515 0.049208 0.11372 0.0075425 0.10148 0.075562 0.0014404 0.088408 0.00083492 0.0017132 0.00046328 0.00089598 -0.00028277 0.0068714 0.0021019 -0.0072484 0.002657 0.090284 0.011903 0.081871 0.13631 0.10278
0.78125 0.0025914 0.00043845 -0.0019985 -0.0017128 0 0.0017008 0.0035603 -0.0017672 0.0025936 -0.0026277 -0.0050907 0.031243 0.067728 0.0019816 0.070233 0.10376 0.0037018 0.044019 0.11587 0.0039279 0.10292 0.071985 0.0044279 0.095139 0.00044787 0.0014807 0.000818 0.0003811 0.0064531 0.0076458 0.0035343 -0.0074117 0.0050303 0.094269 0.0093258 0.07212 0.14188 0.085763
0.78516 0.0017635 0.00078602 -0.0054524 -0.0036275 0 -0.00090571 -0.00077321 -0.0036242 0.00086216 -0.0030924 -0.0011707 0.027959 0.06582 -0.00028808 0.060625 0.1067 0.0072932 0.033538 0.11005 0.0028942 0.099107 0.068329 0.0077971 0.09532 -0.00029268 0.00047804 0.0011425 1.2094e-05 0.0089287 0.004228 0.0023664 -0.0053554 0.0046437 0.095231 0.0043278 0.058732 0.13864 0.070162
0.78906 0.00062903 0.0016197 -0.0042129 -0.0033445 0 -0.0020988 -0.0045753 -0.0025608 0.00045873 0.0029649 0.0029162 0.032386 0.058235 0.0013868 0.054303 0.10553 0.0090736 0.019623 0.097709 0.0038942 0.091118 0.06401 0.0093727 0.089609 -0.00063646 -0.00050526 0.0010685 0.00018786 0.0027829 -0.00055865 -0.0013668 -0.0029634 0.00086736 0.090233 -0.00047021 0.044163 0.12941 0.058181
0.79297 -0.00066099 0.0024051 -0.00035703 -0.0012898 0 -0.001077 -0.0055176 0.0016451 0.00045261 0.012524 0.0046361 0.030002 0.044803 0.0039499 0.052035 0.10005 0.0082042 0.0038073 0.080343 0.0043258 0.079786 0.058294 0.008325 0.078714 -0.00020679 -0.00086116 0.00035403 0.00073074 -0.0087327 -0.0032617 -0.0057113 -0.0013327 -0.0046351 0.07744 -0.0028558 0.02985 0.1162 0.050688
0.79688 -0.0019548 0.00227 0.001711 0.00085993 0 0.0009208 -0.0030668 0.0058911 -0.00042293 0.017793 0.0033816 0.010506 0.026032 0.003697 0.054011 0.089951 0.0054043 -0.011844 0.060316 0.0023206 0.066215 0.049948 0.0056153 0.063815 0.00060961 -0.00062175 -0.00062364 0.0010826 -0.016784 -0.0021982 -0.0078493 -0.00036957 -0.0081046 0.055134 -0.0026268 0.017069 0.10134 0.047777
0.80078 -0.0028126 0.00071617 0.00033174 0.0020101 0 0.0018398 0.0011614 0.0064087 -0.0026242 0.012884 0.0010709 -0.018463 0.0066079 -8.1247e-05 0.058035 0.075898 0.0023275 -0.022908 0.043047 -0.0013681 0.053415 0.03754 0.0030132 0.048442 0.0010496 -0.00024899 -0.0010035 0.00084839 -0.015672 0.0016889 -0.0059333 0.00047554 -0.0060006 0.025727 -0.0012691 0.0063606 0.088275 0.046387
0.80469 -0.0026224 -0.0016711 -0.0018055 0.0023717 0 0.00082996 0.0045451 0.0026347 -0.0053407 -0.00033221 0.00037857 -0.036241 -0.0078718 -0.0044755 0.060862 0.061558 0.00053055 -0.028115 0.03087 -0.0040486 0.04384 0.023221 0.0016571 0.035742 0.00071072 -6.2156e-05 -0.00024341 0.00014013 -0.0086347 0.0057451 -0.00067435 0.0012972 0.0017849 -0.0020638 -0.00023827 -0.0035255 0.078051 0.04278
0.80859 -0.0012132 -0.0033324 -0.0013472 0.0024758 0 -0.0010686 0.0050974 -0.0018474 -0.0070593 -0.01296 0.0021178 -0.028621 -0.014671 -0.0058289 0.061275 0.049242 0.00062514 -0.026913 0.024293 -0.0035605 0.03869 0.0085819 0.0013726 0.02689 -0.00011461 5.2603e-05 0.0011943 -0.00057505 -0.0035962 0.0072283 0.0045964 0.0016365 0.010698 -0.023573 0.00026154 -0.013049 0.070866 0.035727
0.8125 0.00067429 -0.0028721 0.0012953 0.001978 0 -0.0022201 0.0024622 -0.0027056 -0.0066698 -0.016255 0.0043719 -0.0016848 -0.011778 -0.0031016 0.058413 0.041231 0.0020233 -0.019246 0.023251 -0.00017678 0.038788 -0.0046666 0.001235 0.022609 -0.00077884 0.00038178 0.0020948 -0.00089999 -0.003278 0.004613 0.0059843 0.0011881 0.014203 -0.034815 0.00089698 -0.022541 0.066663 0.02456
0.81641 0.0017546 -0.00035472 0.0022644 -5.6657e-05 0 -0.0021011 -0.0021004 0.00068137 -0.0042477 -0.0088964 0.0043814 0.024357 0.0033527 0.0015636 0.051482 0.041996 0.0034277 -0.0053875 0.026921 0.0037225 0.045157 -0.013184 0.00074081 0.023435 -0.00086745 0.0009371 0.0015856 -0.00076581 -0.00152 -0.0017001 0.0021044 0.00039407 0.0089079 -0.030084 0.0020195 -0.031895 0.065199 0.009439
0.82031 0.0012624 0.0025086 -0.00088491 -0.0036077 0 -0.0014904 -0.0063769 0.0044418 -0.00094258 0.0022134 0.001368 0.034157 0.024681 0.0052793 0.04245 0.051849 0.0038071 0.010012 0.031394 0.0057149 0.054366 -0.015727 0.00038677 0.026159 -0.00044964 0.0013607 3.4089e-05 -0.00034981 0.008778 -0.0092606 -0.0043106 0.00016348 -0.0021338 -0.014939 0.0032098 -0.039878 0.064579 -0.0056736
0.82422 -0.00028183 0.0036441 -0.0056087 -0.0068372 0 -0.0011058 -0.0080854 0.0041442 0.001894 0.0082052 -0.0026001 0.028764 0.045805 0.0069997 0.03303 0.067699 0.0031564 0.023625 0.034775 0.0051369 0.062964 -0.013641 0.0010152 0.028162 0.0001329 0.0012806 -0.0012105 0.00013626 0.024572 -0.014321 -0.0081016 0.00097244 -0.011243 0.0023886 0.003941 -0.045455 0.063564 -0.018249
0.82813 -0.001455 0.0023044 -0.0066476 -0.0072763 0 -0.00053675 -0.0058439 -0.00058525 0.0036133 0.0056291 -0.0046338 0.019001 0.062463 0.0076147 0.024197 0.08707 0.0023452 0.033458 0.036313 0.0031124 0.068648 -0.0079393 0.0025762 0.027912 0.0005859 0.00069515 -0.0010613 0.0005235 0.032187 -0.01369 -0.0057771 0.0023176 -0.012017 0.016331 0.004287 -0.047732 0.061475 -0.026907
0.83203 -0.0011981 -0.00037887 -0.0019076 -0.0041267 0 0.0010978 -4.3061e-05 -0.00565 0.0044656 -0.0015854 -0.0038418 0.01071 0.070272 0.0079369 0.01686 0.1068 0.002093 0.037707 0.035652 0.001143 0.069069 3.0855e-06 0.0037173 0.024016 0.00075972 -3.6688e-05 0.00027368 0.00064078 0.020346 -0.0069339 0.0013539 0.0031205 -0.0044302 0.020968 0.0046604 -0.045768 0.057736 -0.030576
0.83594 0.0002338 -0.0024564 0.0047399 0.0006827 0 0.0035678 0.0069236 -0.0067179 0.0049792 -0.0066637 -0.0020047 -5.3773e-05 0.062401 0.007291 0.012379 0.11977 0.0020465 0.034386 0.033597 -0.0001285 0.060788 0.0076971 0.0028995 0.015256 0.00057329 -0.00055327 0.0015022 0.00035464 -0.0061427 0.002776 0.0079626 0.0026539 0.0052953 0.0078912 0.0049695 -0.037298 0.052175 -0.02867
0.83984 0.0015636 -0.0027711 0.0071705 0.0039197 0 0.0051475 0.01161 -0.0035872 0.0051709 -0.0060904 -0.0014759 -0.017141 0.045703 0.0044624 0.010068 0.12492 0.0010339 0.028146 0.03211 -0.00086525 0.048277 0.013925 7.7267e-05 0.0051483 1.4302e-05 -0.00077234 0.0014959 -0.00025399 -0.027612 0.010333 0.0089842 0.001044 0.0098978 -0.013987 0.0044384 -0.024528 0.04692 -0.025052
0.84375 0.0017112 -0.0016163 0.0033446 0.0036917 0 0.0042319 0.011399 -0.0001009 0.0044135 -0.0016411 -0.0026602 -0.033493 0.024159 -0.00021752 0.00989 0.12264 -0.0015484 0.021363 0.031664 -0.0011465 0.034318 0.018687 -0.0028701 -0.0043002 -0.00073903 -0.00081986 0.00033697 -0.00081007 -0.026414 0.012023 0.0037314 -0.0010558 0.0067632 -0.038627 0.0024925 -0.0082713 0.043524 -0.021122
0.84766 0.00071632 -3.5547e-05 -0.002652 0.00083987 0 0.0012829 0.0061342 0.00010505 0.0021372 0.0026409 -0.0038088 -0.034674 0.001919 -0.0043325 0.011786 0.11399 -0.0045932 0.016264 0.032418 -0.00055553 0.021773 0.022139 -0.0036763 -0.0112 -0.0013021 -0.00077077 -0.00083871 -0.00088167 -0.0032822 0.0079666 -0.0037606 -0.003097 -0.00067713 -0.059843 -0.00034275 0.010514 0.043501 -0.017986
0.85156 -0.00048816 0.0012626 -0.0050317 -0.0020729 0 -0.0012276 -0.0017252 -0.0026611 -0.0013478 0.004627 -0.0032449 -0.014584 -0.014438 -0.0053078 0.015985 0.10133 -0.005799 0.016081 0.033915 0.0011888 0.015421 0.024688 -0.0018149 -0.012587 -0.0013268 -0.00055981 -0.00097622 -0.00038408 0.023324 0.0016825 -0.008298 -0.0048138 -0.0065292 -0.067326 -0.0027325 0.030421 0.049624 -0.016606
0.85547 -0.0010843 0.0022101 -0.0022576 -0.0030029 0 -0.0011018 -0.0085393 -0.0048047 -0.0048165 0.0052259 -0.0014136 0.014659 -0.020102 -0.0028147 0.021806 0.089942 -0.0036789 0.021596 0.034055 0.0034107 0.018182 0.026643 0.00099109 -0.0077808 -0.00080898 -0.0001542 -4.7533e-05 0.00028449 0.034164 -0.0027696 -0.0076366 -0.0058636 -0.0073579 -0.055352 -0.0037769 0.048698 0.062593 -0.016148
0.85938 -0.001046 0.0028276 0.0018961 -0.0017796 0 0.0013934 -0.011422 -0.0034711 -0.0070208 0.0060907 -0.00038087 0.031762 -0.017805 0.00098277 0.02784 0.08169 0.00079752 0.029979 0.031679 0.0046906 0.0272 0.027467 0.0025178 0.00043007 -0.00011019 0.00028052 0.0010644 0.00059714 0.025282 -0.003559 -0.0035915 -0.0055868 -0.0041784 -0.030308 -0.0037366 0.063766 0.079386 -0.015376
0.86328 -0.00085783 0.0027576 0.0029697 0.00034036 0 0.0037855 -0.0094263 0.00056139 -0.007637 0.0070949 -0.0013223 0.026326 -0.0099731 0.00359 0.03294 0.076834 0.0046962 0.039111 0.026195 0.0041639 0.040031 0.026343 0.0022526 0.0099719 0.00036379 0.00048298 0.0014895 0.00042159 0.0079215 -0.0016169 0.00030183 -0.0034103 -0.00046675 0.002834 -0.0033635 0.074422 0.09754 -0.013766
0.86719 -0.00075664 0.0016065 0.00070805 0.002029 0 0.0038572 -0.0036233 0.0040187 -0.0072738 0.0064349 -0.0028865 0.0088056 0.00017953 0.0043584 0.035839 0.074982 0.0054896 0.046574 0.017251 0.0025539 0.053557 0.022309 0.0016759 0.018434 0.00049119 0.00036968 0.001104 0.00014469 -0.0053832 0.00094324 0.0019017 0.0004258 0.0012561 0.03792 -0.0027282 0.079578 0.1141 -0.010973
0.87109 -0.00044913 -0.00030961 -0.0011215 0.0027302 0 0.0017232 0.0034638 0.0046582 -0.0065123 0.002945 -0.0024182 -0.00069309 0.0055257 0.0043974 0.033171 0.073603 0.0031103 0.047092 0.0045196 0.0016538 0.060062 0.0125 0.0022876 0.020209 0.00042281 0.00013703 0.0004271 0.00022585 -0.012465 0.0026045 0.0015191 0.004674 0.0010395 0.061691 -0.0011316 0.076128 0.12131 -0.0074744
0.875 0.00038608 -0.0018393 0.00059424 0.002532 0 -0.0005584 0.008682 0.003228 -0.0050387 -0.0021652 0.0011463 0.0068077 0.0036172 0.0046278 0.025431 0.069685 -0.00028017 0.040853 -0.0095117 0.0025763 0.05683 -0.0019595 0.0036044 0.014532 0.00029966 3.9363e-05 -2.9763e-05 0.00065063 -0.019428 0.0028954 0.00059829 0.0077998 0.00043403 0.07087 0.0016617 0.066552 0.11752 -0.0050626
0.87891 0.001474 -0.0018539 0.0046133 0.0016883 0 -0.0012105 0.0094325 0.0020827 -0.00192 -0.0060636 0.0058263 0.020634 -0.004557 0.0044624 0.013569 0.062811 -0.0024854 0.029051 -0.02377 0.0045199 0.044067 -0.019976 0.0034945 0.0020657 9.186e-05 9.3732e-05 -0.0001915 0.00090859 -0.029658 0.0017697 -2.8386e-05 0.0090071 0.00046297 0.067134 0.0044406 0.052269 0.1033 -0.0045456
0.88281 0.0020251 -0.00028567 0.006648 0.00045496 0 -0.0003363 0.005181 0.002466 0.0031245 -0.0066785 0.0082393 0.022626 -0.017306 0.0026939 -0.0012324 0.053172 -0.0031441 0.013115 -0.037422 0.0054042 0.022691 -0.040346 0.00064318 -0.016112 -0.00023473 7.3108e-05 -0.0002698 0.00055775 -0.038024 -0.00076219 -0.00051996 0.0085884 0.00077049 0.053042 0.0053124 0.034654 0.079926 -0.0063969
0.88672 0.0015282 0.0017483 0.0040097 -0.00081302 0 0.00061219 -0.0016218 0.0035304 0.008768 -0.0042997 0.0067045 0.0064444 -0.031035 -0.00057455 -0.016891 0.041918 -0.0034509 -0.004548 -0.049495 0.0038335 -0.0051833 -0.061107 -0.0035476 -0.037953 -0.00048644 -0.00018616 -0.000378 -0.00023622 -0.036726 -0.0041686 -0.001169 0.0073271 0.00042392 0.033485 0.0036418 0.015605 0.050064 -0.010964
0.89063 0.00039416 0.0028786 -0.0015512 -0.0017288 0 0.00057384 -0.0064876 0.003729 0.012593 -0.0010418 0.0026528 -0.016152 -0.038244 -0.0034253 -0.029152 0.032818 -0.004297 -0.019327 -0.059097 0.00045237 -0.032618 -0.078461 -0.0058784 -0.057908 -0.0003425 -0.0005262 -0.0004255 -0.00080745 -0.024951 -0.0069102 -0.0017156 0.005673 -0.00082923 0.018378 0.00096186 -0.0015174 0.021984 -0.016917
0.89453 -0.00031513 0.0025228 -0.0056467 -0.0021578 0 -0.00019289 -0.0057765 0.0025282 0.012822 0.0010097 -0.00097513 -0.027283 -0.036957 -0.0038513 -0.03669 0.027465 -0.0050831 -0.029662 -0.066306 -0.0026255 -0.054851 -0.090988 -0.0043522 -0.072639 0.00023413 -0.00058822 -0.00034717 -0.00066259 -0.010429 -0.0070076 -0.0016369 0.0035733 -0.0021669 0.010893 -0.00042 -0.015496 0.00098831 -0.022443
0.89844 0.00012411 0.0010707 -0.0054995 -0.0023108 0 -0.0007558 0.00040397 0.00052752 0.009726 0.001177 -0.0025151 -0.019456 -0.026852 -0.0018621 -0.039161 0.026154 -0.004586 -0.035031 -0.070702 -0.0036785 -0.069795 -0.097775 -0.0002139 -0.080517 0.00077565 -0.00020638 -0.00027983 3.9329e-06 -0.0012534 -0.0035245 -0.00082354 0.001005 -0.0023623 0.011267 0.00020443 -0.0259 -0.010694 -0.026812
0.90234 0.0013708 -0.00072951 -0.0022537 -0.002421 0 -0.0006477 0.0078632 -0.0016111 0.0053893 0.0001662 -0.0026652 -0.00021833 -0.0085101 0.0003959 -0.036705 0.028659 -0.0028039 -0.035329 -0.071825 -0.0026831 -0.076035 -0.098189 0.0030897 -0.08043 0.00066399 0.00036208 -0.00041484 0.00051963 0.0021288 0.0023791 0.0003157 -0.0015823 -0.0007717 0.018669 0.0011869 -0.032605 -0.01176 -0.029509
0.90625 0.0022905 -0.0023324 0.00053774 -0.0023743 0 -0.00015361 0.011246 -0.0036795 0.0019999 -0.00087482 -0.0030297 0.016938 0.015482 0.00068078 -0.030248 0.033356 -0.0014778 -0.030483 -0.067742 -0.00096559 -0.071712 -0.090448 0.0030057 -0.070626 -0.00021451 0.00064157 -0.00072932 0.00043985 0.0056916 0.0079264 0.0013427 -0.0035538 0.0021089 0.029712 0.0002882 -0.03553 -0.0014506 -0.030354
0.91016 0.0019576 -0.0033625 0.00022368 -0.0018123 0 0.00027099 0.0079843 -0.005312 0.00020014 -0.0012144 -0.0040359 0.023573 0.037628 -0.0013059 -0.023523 0.036436 -0.0024262 -0.023217 -0.05907 0.00015114 -0.061926 -0.077267 1.3028e-05 -0.055742 -0.0012362 0.00037312 -0.00098119 -2.382e-05 0.013819 0.010409 0.0020659 -0.0047941 0.0047429 0.038355 -0.0029413 -0.036712 0.012128 -0.030867
0.91406 0.00042492 -0.0033628 -0.0030441 -0.00065443 0 0.00044544 -1.5703e-05 -0.0055149 -0.001082 -0.00080665 -0.0046133 0.018888 0.054473 -0.003905 -0.017902 0.036521 -0.0053816 -0.014633 -0.046984 0.00024781 -0.049809 -0.060696 -0.0030695 -0.038898 -0.0015792 -0.00026806 -0.0010038 -0.00030302 0.024684 0.0087123 0.0022073 -0.0059092 0.0052079 0.043075 -0.0067672 -0.036865 0.024121 -0.031627
0.91797 -0.0014086 -0.0020018 -0.0069821 0.00060552 0 0.00027529 -0.0082176 -0.0035022 -0.0033041 -9.8211e-05 -0.0038342 0.005698 0.063746 -0.005237 -0.013941 0.032894 -0.007794 -0.0052829 -0.03263 -0.00037341 -0.037384 -0.042328 -0.0036496 -0.022281 -0.001031 -0.00086581 -0.00091543 -0.00013011 0.034042 0.0036835 0.0011169 -0.0075185 0.0022501 0.04336 -0.0091964 -0.036168 0.031288 -0.032691
0.92188 -0.0025936 0.00030305 -0.0091181 0.001274 0 -0.00046194 -0.012916 -5.3135e-05 -0.0067839 0.00032869 -0.0024423 -0.011929 0.063123 -0.0047074 -0.011724 0.025097 -0.007093 0.0044961 -0.017742 -0.0012951 -0.026727 -0.02419 -0.0013488 -0.0083612 -0.00020029 -0.0011213 -0.00093819 0.00019941 0.041375 -0.0025167 -0.0016612 -0.0093199 -0.0036279 0.039385 -0.0099342 -0.034411 0.030195 -0.033676
0.92578 -0.0027892 0.0021872 -0.0082406 0.0011324 0 -0.0017241 -0.013212 0.002521 -0.010326 8.9988e-05 -0.002348 -0.027097 0.051512 -0.0029798 -0.0092898 0.01377 -0.0032385 0.014488 -0.0064532 -0.002153 -0.019744 -0.010261 0.0020163 6.2255e-05 0.0001337 -0.0010077 -0.0010336 0.00023142 0.049556 -0.0073606 -0.0053155 -0.01001 -0.0098085 0.033159 -0.010172 -0.030078 0.018942 -0.032096
0.92969 -0.0022711 0.0021685 -0.004735 0.0006221 0 -0.0026888 -0.010292 0.0022939 -0.012203 -0.00083573 -0.0045143 -0.030734 0.034511 -0.0010381 -0.0047253 0.00096618 0.0010492 0.024081 -0.00016586 -0.0024296 -0.015339 -0.0014996 0.0039085 0.0045388 -0.00015748 -0.00064458 -0.0008553 -7.9869e-05 0.058171 -0.0088425 -0.0075876 -0.0083277 -0.012652 0.02673 -0.010655 -0.02291 0.0032175 -0.02667
0.93359 -0.0014802 -4.6725e-05 -0.00014221 0.00029044 0 -0.0021734 -0.0055746 -0.0003594 -0.011506 -0.002217 -0.0075364 -0.018667 0.014716 0.00032155 0.0025741 -0.012924 0.00269 0.032559 0.00077294 -0.0016108 -0.013037 0.0018143 0.0026424 0.0059937 -0.00046177 -0.00013913 -0.00017107 -0.00031778 0.059937 -0.0063695 -0.0063032 -0.0042845 -0.0098145 0.020282 -0.010542 -0.012796 -0.014041 -0.016886
0.9375 -0.00066558 -0.0030746 0.0036808 0.00014538 0 1.5588e-05 1.3705e-06 -0.0030407 -0.0086944 -0.0038223 -0.0085765 0.001213 -0.0051668 0.00036569 0.012811 -0.027633 0.00094287 0.039131 -0.0034358 9.8033e-05 -0.012316 -9.587e-05 -0.0016906 0.0055306 -0.00017129 0.00039538 0.00070759 -0.0001173 0.046843 -0.0014115 -0.0015461 0.00061039 -0.0022972 0.013803 -0.0085188 0.00012922 -0.029923 -0.002673
0.94141 0.00010194 -0.004833 0.0055271 -0.00029298 0 0.0023202 0.0052142 -0.0036303 -0.0049933 -0.0054639 -0.0058739 0.012453 -0.020335 -0.0013864 0.025362 -0.043268 -0.0021595 0.041804 -0.011567 0.0013553 -0.012654 -0.0061136 -0.0070481 0.004988 0.00058221 0.00073631 0.001067 0.0003724 0.020401 0.0028706 0.0037221 0.00439 0.0056005 0.0068284 -0.0048021 0.015348 -0.039808 0.015338
0.94531 0.00074047 -0.0041962 0.0054072 -0.0012787 0 0.0025777 0.0080016 -0.0021418 -0.0013357 -0.006707 -0.00040748 0.004691 -0.026613 -0.0042879 0.036889 -0.058753 -0.0038756 0.0401 -0.018497 0.00047354 -0.013146 -0.011035 -0.010191 0.0063503 0.0010484 0.00061196 0.00047649 0.00063441 -0.006363 0.003435 0.0056535 0.0059863 0.0088865 0.0003838 -0.0014348 0.030501 -0.042251 0.032999
0.94922 0.0011169 -0.0018222 0.0041853 -0.0023252 0 0.00027461 0.0065644 -0.00020749 0.0021582 -0.0066876 0.0048749 -0.014568 -0.023098 -0.0061742 0.045527 -0.072101 -0.0031617 0.035202 -0.021078 -0.0029669 -0.013177 -0.011467 -0.0085284 0.0099641 0.00071545 -3.8628e-05 -0.00068149 0.00037539 -0.019527 -0.00035191 0.0026649 0.0057505 0.0054123 -0.0032824 -0.00027972 0.044273 -0.038624 0.047772
0.95313 0.0011955 0.00054216 0.0025638 -0.0025662 0 -0.0025494 0.0013385 0.00094475 0.0057409 -0.0046297 0.0074858 -0.025494 -0.0089637 -0.0047532 0.050295 -0.081214 -0.0012041 0.02816 -0.017269 -0.0072631 -0.012204 -0.0052059 -0.0022298 0.015955 -6.9062e-05 -0.00088382 -0.0014665 -0.00013093 -0.017315 -0.0058878 -0.0030573 0.0048537 -0.0023499 -0.001934 -0.00098166 0.055951 -0.029694 0.058224
0.95703 0.0011319 0.0015148 0.00053803 -0.0016621 0 -0.0031164 -0.0044507 0.0015141 0.0091464 -0.00088606 0.0072239 -0.015943 0.016321 -4.2064e-05 0.050513 -0.083438 6.9381e-05 0.020425 -0.0052049 -0.0096236 -0.0095836 0.0097667 0.0052686 0.024262 -0.00043889 -0.0013689 -0.0012403 -0.00035408 -0.011374 -0.009062 -0.0071915 0.0042643 -0.0088585 0.0071608 -0.0014061 0.064986 -0.016456 0.063199
0.96094 0.001132 0.00094599 -0.0019843 -0.00025616 0 -0.00081783 -0.006791 0.0021017 0.011211 0.0026305 0.0058772 0.0040779 0.052832 0.004773 0.046454 -0.072148 -0.00024101 0.015635 0.017744 -0.0083619 -0.0036422 0.035609 0.009537 0.034567 4.7658e-05 -0.0011472 -0.00027234 -0.00011179 -0.014186 -0.0073877 -0.0067376 0.0041512 -0.0094145 0.029599 -0.00021724 0.071007 9.1979e-06 0.062053
0.96484 0.0012002 -0.00037248 -0.0042202 0.00054571 0 0.0019413 -0.0039463 0.0022865 0.01053 0.003595 0.0053235 0.010267 0.091613 0.0057044 0.041865 -0.051213 -0.0015663 0.014849 0.045937 -0.0042368 0.0047493 0.065248 0.0087665 0.045283 0.00091711 -0.0003694 0.00054336 0.0002371 -0.025637 -0.0019151 -0.0023404 0.0039567 -0.0035615 0.05956 0.0013896 0.075786 0.017091 0.058934
0.96875 0.0010619 -0.0015631 -0.0047331 0.00014356 0 0.0021296 0.0021526 0.00094126 0.006695 0.0013916 0.0058676 -0.011665 0.12769 0.0017954 0.038091 -0.023485 -0.0027415 0.018011 0.076805 0.0003053 0.01483 0.094854 0.0053855 0.05573 0.0013005 0.00045782 0.00057193 0.00023778 -0.032926 0.003738 0.0024216 0.0028438 0.0045897 0.092854 0.0009991 0.07972 0.03344 0.05527
0.97266 0.00037804 -0.002187 -0.0030287 -0.0011095 0 -0.00067527 0.0073951 -0.0019484 0.00096445 -0.0018406 0.0061784 -0.049432 0.15613 -0.003488 0.036077 0.0074583 -0.0029913 0.024593 0.10777 0.0031662 0.025569 0.12068 0.003732 0.065236 0.00088417 0.00089782 1.025e-05 -9.8903e-05 -0.023671 0.0063095 0.0040194 0.00020679 0.0093626 0.12479 -0.0019791 0.082996 0.047525 0.052107
0.97656 -0.00092467 -0.0021964 -0.00071251 -0.0023335 0 -0.0037175 0.0084385 -0.0044376 -0.0043959 -0.002742 0.0046402 -0.073197 0.16818 -0.0052177 0.036379 0.034657 -0.0021805 0.033049 0.13492 0.0039334 0.03471 0.13662 0.00574 0.072608 0.00022391 0.000875 -0.00041103 -0.00028296 0.0018416 0.0051387 0.0016564 -0.0038442 0.0075888 0.14656 -0.0050555 0.085127 0.056004 0.049968
0.98047 -0.0024964 -0.0017375 -0.00038825 -0.0028657 0 -0.0038978 0.0046747 -0.0042989 -0.0077082 0.00011531 0.0008214 -0.062428 0.15886 -0.0017286 0.036725 0.049282 -0.00056942 0.039358 0.1549 0.0034763 0.038862 0.13959 0.0089634 0.076711 7.5727e-05 0.00059352 -0.000228 8.5721e-05 0.031492 0.0019714 -0.0024223 -0.0081806 0.00074324 0.15032 -0.0049266 0.084497 0.054802 0.046827
0.98438 -0.0037077 -0.0011309 -0.0029799 -0.0025881 0 -0.0010201 -0.0018976 -0.0016022 -0.0090317 0.0044093 -0.0041008 -0.02459 0.13321 0.003676 0.034889 0.051239 0.001297 0.041681 0.16814 0.0026371 0.037409 0.13322 0.0091521 0.077641 0.00051066 0.00025419 0.00031616 0.00080894 0.052854 -0.0010094 -0.0049598 -0.010937 -0.0063502 0.13886 -0.0010398 0.080359 0.043895 0.040883
0.98828 -0.0039864 -0.00083735 -0.0063717 -0.0017298 0 0.0020467 -0.0081059 0.00094032 -0.0097654 0.0056998 -0.0081352 0.012158 0.094659 0.0059854 0.02971 0.041602 0.0025285 0.039241 0.17469 0.0015793 0.03014 0.11998 0.0048399 0.075349 0.00082912 -9.0171e-05 0.00060939 0.00123 0.062317 -0.0028022 -0.0042346 -0.010588 -0.0091372 0.11481 0.0034431 0.0722 0.023395 0.031257
0.99219 -0.0031336 -0.0011232 -0.0072366 -0.00059643 0 0.0024401 -0.011068 0.0006918 -0.011019 0.0013964 -0.0097822 0.024182 0.047823 0.0034907 0.020337 0.022818 0.0021629 0.031735 0.1749 0.00027912 0.017316 0.10298 -0.00089281 0.069951 0.00038319 -0.00043205 0.00035562 0.0008853 0.06336 -0.0035607 -0.0011573 -0.0072551 -0.0064895 0.082151 0.0045459 0.059736 -0.0058514 0.01743
0.99609 -0.0014564 -0.0016523 -0.0043808 0.00045764 0 0.00025753 -0.0092649 -0.0019502 -0.012306 -0.0065458 -0.0089165 0.010866 0.0031075 -0.00063122 0.0067109 0.0027539 -9.6615e-05 0.01973 0.16819 -0.00079854 0.00030959 0.088459 -0.003433 0.061678 -0.00061986 -0.00067021 -0.00014639 -3.4042e-05 0.058757 -0.0035866 0.0017312 -0.0030282 -0.0010946 0.050663 0.0013505 0.042793 -0.040282 0.0002994
1 0.00034989 -0.0015974 6.0438e-05 0.0010118 0 -0.0017231 -0.0033669 -0.0037815 -0.011895 -0.012872 -0.0067067 -0.0095829 -0.030881 -0.0018214 -0.006487 -0.0093037 -0.0033588 0.0077439 0.15758 -0.00088659 -0.015899 0.079686 -0.001268 0.052974 -0.0012567 -0.00066338 -0.00037807 -0.00089394 0.047292 -0.0028423 0.0024054 -0.00060734 0.0029939 0.028446 -0.0031637 0.024924 -0.070741 -0.015009
1.0039 0.0015409 -0.00041543 0.0030377 0.00081419 0 -0.0010584 0.0035964 -0.0021962 -0.0085082 -0.013247 -0.0046756 -0.019802 -0.051936 0.00096703 -0.016558 -0.010913 -0.0059948 -0.0022002 0.14386 0.00023259 -0.029059 0.076563 0.0026576 0.044971 -0.00085305 -0.00042434 -0.00016582 -0.0012423 0.028103 -0.0014689 0.00094274 -0.0010728 0.0035315 0.016773 -0.0051482 0.0079308 -0.092752 -0.025747
1.0078 0.0017411 0.0014205 0.0039123 0.00010361 0 0.0019735 0.0075938 0.0019117 -0.0027197 -0.0076602 -0.0035533 -0.017854 -0.059188 0.004145 -0.021377 -0.0012228 -0.0068502 -0.008634 0.12763 0.0018344 -0.03747 0.078336 0.0041561 0.038521 0.00026284 -0.00018947 0.00017188 -0.0011679 0.0053698 -0.00034006 -0.00064887 -0.0027283 0.0014418 0.015505 -0.0035939 -0.0067402 -0.10295 -0.0299
1.0117 0.0011944 0.0026272 0.0047858 -0.00047901 0 0.0049955 0.0063546 0.0050092 0.0033837 -8.1899e-05 -0.0027511 -0.014479 -0.052561 0.003286 -0.018176 0.019159 -0.0060857 -0.0099319 0.10921 0.0028919 -0.039035 0.082996 0.0019311 0.034612 0.00104 -0.00022936 0.00019179 -0.0010555 -0.014081 -0.00058412 -0.00021084 -0.0023522 -0.00052778 0.022692 -0.00096294 -0.017234 -0.097037 -0.025053
1.0156 0.00062747 0.0022464 0.0073761 -0.00049681 0 0.006079 0.0015226 0.0046392 0.0079074 0.0050228 -0.00090888 -0.019308 -0.038793 -0.0021812 -0.0073626 0.041848 -0.0047989 -0.0069146 0.089386 0.0030171 -0.033971 0.085226 -0.0017898 0.032897 0.00073267 -0.0005829 -0.00023339 -0.0010814 -0.027722 -0.0023522 0.0026065 0.0019093 -0.00044641 0.029871 -0.00036268 -0.023025 -0.076527 -0.013064
1.0195 0.00074785 0.00062863 0.010214 -0.00022943 0 0.0052573 -0.0021956 0.0018901 0.010489 0.0059628 0.0028177 -0.03133 -0.025818 -0.008243 0.0058078 0.059291 -0.0038599 -0.0030043 0.069318 0.0025932 -0.025985 0.082617 -0.0043918 0.031374 -0.0003908 -0.0010103 -0.00083862 -0.0010413 -0.039473 -0.0042214 0.0058627 0.0084708 0.0012502 0.031543 -0.002419 -0.026448 -0.050763 -0.00012438
1.0234 0.0017042 -0.00079531 0.0098068 -0.00039218 0 0.0036996 -0.0009036 -1.6553e-05 0.011978 0.0041929 0.0077407 -0.04145 -0.01706 -0.010144 0.018077 0.06835 -0.0032145 -0.00017444 0.049746 0.0020204 -0.017053 0.074464 -0.0058363 0.02873 -0.0013594 -0.0012251 -0.0012463 -0.00067267 -0.053274 -0.0041317 0.0068521 0.01307 0.0025434 0.026006 -0.0050024 -0.028839 -0.024922 0.010183
1.0273 0.0029281 -0.00080584 0.0047758 -0.0012031 0 0.0021177 0.0047701 0.00074896 0.012968 0.0021585 0.01183 -0.041884 -0.015265 -0.0067507 0.026129 0.066931 -0.0023113 -0.00033887 0.031457 0.0011366 -0.0091704 0.060707 -0.0080382 0.023662 -0.0014551 -0.0011563 -0.0012597 -5.7908e-05 -0.065697 -0.0011532 0.0044477 0.011983 0.0020053 0.012615 -0.0056991 -0.03159 -0.0041352 0.014448
1.0313 0.0035138 0.00052643 -0.0018532 -0.0018152 0 0.00054261 0.0097988 0.0029966 0.012927 0.0011613 0.013122 -0.032312 -0.023705 -0.0011612 0.023652 0.053804 -0.00099985 -0.0068429 0.016537 -0.00036687 -0.0056831 0.042598 -0.011727 0.013728 -0.00081764 -0.00096888 -0.00092638 0.00037778 -0.06773 0.0035482 0.00022891 0.0051101 0.00020119 -0.0071268 -0.0041384 -0.037008 0.0028548 0.0069976
1.0352 0.0028681 0.0020309 -0.005242 -0.00092999 0 -0.00060134 0.0090863 0.004376 0.01088 0.0011149 0.011256 -0.018573 -0.037964 0.0025754 0.011543 0.037336 0.00023324 -0.018463 0.0058716 -0.0020754 -0.0066935 0.025408 -0.01489 0.00011413 -0.00015271 -0.00085154 -0.00043235 0.00027733 -0.055242 0.0074356 -0.0027165 -0.0036651 -0.00099751 -0.025954 -0.0018737 -0.045129 -0.0024094 -0.0088105
1.0391 0.0011499 0.0026144 -0.0036585 0.001827 0 -0.00012454 0.0022047 0.0042145 0.006822 0.0016919 0.007804 -0.0074118 -0.054833 0.0029664 -0.0073262 0.022204 0.00091526 -0.033219 -0.00025097 -0.0028111 -0.011078 0.011764 -0.014874 -0.015297 3.9827e-05 -0.00083325 -4.4726e-06 -0.0002826 -0.036007 0.0083352 -0.0023804 -0.0091666 -0.00043789 -0.040804 -0.00044206 -0.054953 -0.015764 -0.028678
1.043 -0.00081058 0.0021611 -0.00020453 0.0051563 0 0.0025525 -0.0059378 0.0039014 0.002157 0.0030343 0.0049856 -0.0025169 -0.072111 0.0015005 -0.030404 0.011281 0.0012149 -0.049416 -0.0015278 -0.0017696 -0.017811 0.0033954 -0.011656 -0.030794 -0.00012295 -0.00081982 0.00014762 -0.00086028 -0.023538 0.0057448 0.00045575 -0.0085328 0.0010226 -0.050053 -4.7396e-05 -0.0655 -0.033648 -0.049065
1.0469 -0.0020256 0.0013205 0.00076153 0.0068932 0 0.0058758 -0.0092293 0.0045918 -0.0014496 0.0051567 0.0037954 -0.0036434 -0.087378 0.00031284 -0.054054 0.0072344 0.0016765 -0.064714 0.0025052 0.00038151 -0.025405 0.0020805 -0.0081865 -0.043901 -0.00020459 -0.00076346 -6.9144e-05 -0.001059 -0.022929 0.00092805 0.0029562 -0.0029815 0.0013276 -0.052605 -0.00015153 -0.075278 -0.051142 -0.065247
1.0508 -0.0019358 0.00062823 -0.0014451 0.0057858 0 0.0068702 -0.00546 0.0053311 -0.0035685 0.0070153 0.0031956 -0.0077581 -0.098007 6.5165e-05 -0.071601 0.0099169 0.0023777 -0.075116 0.011646 0.0018843 -0.030987 0.0080001 -0.0071367 -0.050329 -1.5454e-05 -0.00072894 -0.00051423 -0.00084114 -0.024505 -0.0038857 0.0027773 0.0033922 -0.00056126 -0.050349 -0.00078208 -0.081478 -0.06047 -0.070716
1.0547 -0.00071208 5.1418e-05 -0.0031948 0.0026145 0 0.0040062 0.0022102 0.0040979 -0.0051949 0.0067286 0.0011739 -0.011093 -0.10465 8.1473e-05 -0.08179 0.014227 0.0026479 -0.080455 0.022675 0.0015952 -0.033649 0.01638 -0.0077556 -0.050606 0.0002098 -0.00077319 -0.00084796 -0.0004549 -0.013793 -0.0065043 0.00012391 0.0065982 -0.003217 -0.047621 -0.0026027 -0.08394 -0.061666 -0.067769
1.0586 0.00086469 -0.00061272 -0.00099255 -0.00041969 0 -0.00078387 0.0083665 0.00053448 -0.0073908 0.0031046 -0.0031968 -0.011463 -0.10718 -0.00013241 -0.084482 0.01808 0.0018485 -0.080797 0.0338 0.00021771 -0.033143 0.024662 -0.0066425 -0.045242 0.00016447 -0.00080655 -0.00079238 -0.00010991 0.011918 -0.0056843 -0.0025431 0.0052205 -0.0036855 -0.045608 -0.0055453 -0.082703 -0.055653 -0.058246
1.0625 0.0018609 -0.0011535 0.0040896 -0.0014981 0 -0.0035697 0.0097188 -0.0030965 -0.0098641 -0.0029679 -0.0085555 -0.0094792 -0.10541 -0.00019865 -0.080147 0.019797 0.00032272 -0.076533 0.043147 -0.00040092 -0.029491 0.030305 -0.0017503 -0.035175 -0.00011401 -0.00063803 -0.00040714 0.00022386 0.038725 -0.0019093 -0.0028473 0.00082187 -0.00024748 -0.044942 -0.0078506 -0.078082 -0.044009 -0.044514
1.0664 0.0017437 -0.0010341 0.0072042 -0.00056983 0 -0.0022757 0.0068063 -0.0041193 -0.011031 -0.0087605 -0.012108 -0.0072962 -0.097857 0.00026275 -0.069942 0.018075 -0.00075539 -0.068271 0.046913 0.00072956 -0.022923 0.028756 0.0048917 -0.02233 -0.00025871 -0.00018295 -6.1663e-05 0.00069917 0.049408 0.0023767 -0.0007247 -0.0035678 0.0054167 -0.04469 -0.0071406 -0.070754 -0.029984 -0.030975
1.0703 0.00072411 -9.64e-05 0.005008 0.00082224 0 0.0011132 0.0022938 -0.0023262 -0.0094732 -0.011543 -0.011907 -0.005974 -0.084799 0.00062699 -0.058621 0.015163 -0.00066534 -0.058602 0.043062 0.0026131 -0.015581 0.018795 0.0089222 -0.010848 1.1481e-05 0.00039732 -6.8552e-05 0.0013155 0.041121 0.0037899 0.0014867 -0.0055106 0.0088678 -0.041553 -0.0028046 -0.063289 -0.018374 -0.022137
1.0742 -0.00035635 0.0010187 -0.00050192 0.00097644 0 0.0025781 -0.0015858 -0.00011115 -0.0052481 -0.010468 -0.0085453 -0.0048254 -0.067719 -0.0003253 -0.048726 0.012726 -0.00011651 -0.048759 0.032246 0.0033064 -0.0088906 0.0022303 0.0080172 -0.0025864 0.00055864 0.00079326 -0.00034045 0.0017996 0.028027 0.0002671 0.0011808 -0.0043816 0.0062839 -0.034443 0.0028087 -0.057214 -0.010355 -0.018316
1.0781 -0.00059855 0.0013632 -0.0039683 -0.00058734 0 0.00036014 -0.0038726 0.00033259 0.00020792 -0.0069465 -0.0046943 -0.0041171 -0.047922 -0.0029218 -0.041681 0.011283 -0.00061897 -0.039247 0.015009 0.0020252 -0.0037743 -0.019482 0.0041108 0.0013439 0.00094853 0.00079366 -0.00046027 0.0017904 0.0254 -0.0068748 -0.0020405 -0.0012686 -0.0020044 -0.023292 0.0059621 -0.053534 -0.0063487 -0.019286
1.082 0.0002696 0.00061897 -0.0022989 -0.0028858 0 -0.0030898 -0.0040974 -0.0005807 0.0052313 -0.0033548 -0.0028049 -0.0074359 -0.027207 -0.0058414 -0.0387 0.010899 -0.0027368 -0.030349 -0.0076689 -1.1569e-05 -0.0011443 -0.044303 0.0011852 3.2798e-05 0.00089088 0.00043648 -0.00012346 0.0011781 0.032349 -0.013091 -0.0057279 0.0019814 -0.010931 -0.0087323 0.0046369 -0.053222 -0.0063472 -0.024228
1.0859 0.0016195 -0.00056506 0.0022686 -0.0043921 0 -0.003721 -0.0018556 -0.00066689 0.008806 -0.0012774 -0.0030336 -0.018691 -0.010771 -0.0071202 -0.041303 0.0085994 -0.005139 -0.021738 -0.032901 -0.0009443 -0.0025639 -0.067107 0.0012924 -0.0078529 0.00052299 -6.2708e-05 0.00051315 0.00029605 0.032597 -0.013551 -0.0064203 0.0037553 -0.014046 0.0045736 0.00025762 -0.057947 -0.010179 -0.031002
1.0898 0.0023386 -0.0012336 0.0048632 -0.0042605 0 -0.00032638 0.0022957 0.0010546 0.010476 -0.00067571 -0.0032763 -0.034919 -0.00083284 -0.0059238 -0.046949 0.001793 -0.0056679 -0.012765 -0.056149 -0.00031161 -0.0066336 -0.084425 0.0031458 -0.019259 0.00024806 -0.0004928 0.00095991 -0.00023339 0.013278 -0.0069433 -0.0025537 0.0032146 -0.008537 0.011881 -0.0036227 -0.065706 -0.016183 -0.037355
1.0938 0.0016652 -0.0010508 0.0031768 -0.0029107 0 0.0039676 0.005985 0.0029849 0.0099381 -0.00039907 -0.0012713 -0.043536 0.0019337 -0.0032261 -0.05456 -0.010263 -0.0034502 -0.0033357 -0.075455 0.00052425 -0.012724 -0.094828 0.0043241 -0.033057 0.0003153 -0.00074654 0.00086651 6.3813e-05 -0.018436 0.0030333 0.0038861 0.00043174 0.0020902 0.011233 -0.0043814 -0.075537 -0.024424 -0.043111
1.0977 -0.00022225 -0.00048732 -0.00060338 -0.0016087 0 0.0048104 0.0060854 0.0029427 0.0072286 0.00063922 0.0032005 -0.030917 -0.0024465 -0.00079445 -0.062988 -0.027515 0.00016656 0.0064759 -0.089217 2.7637e-05 -0.020116 -0.097453 0.0039751 -0.048061 0.00058196 -0.00078762 0.00033669 0.0011032 -0.039664 0.010051 0.0084213 -0.0036109 0.010154 0.0015418 -0.0022331 -0.086354 -0.034984 -0.048359
1.1016 -0.0023506 -0.00015728 -0.0028285 -0.00141 0 0.0010636 0.0013798 0.0010866 0.0033307 0.0026294 0.0080517 0.0030619 -0.013209 0.00031895 -0.070407 -0.048398 0.0028749 0.016109 -0.094977 -0.0016785 -0.027688 -0.091174 0.0028223 -0.062511 0.00068558 -0.00060368 -0.0002186 0.0022075 -0.033743 0.0097529 0.0072743 -0.0071395 0.0094921 -0.017931 0.00060146 -0.096301 -0.048413 -0.053887
1.1055 -0.0036976 -0.00016156 -0.002448 -0.0022786 0 -0.0040556 -0.0057602 1.3708e-05 9.1048e-05 0.0048745 0.01072 0.039755 -0.02498 0.0002813 -0.074476 -0.066097 0.0035191 0.024037 -0.093251 -0.0028928 -0.033842 -0.079332 0.0010771 -0.073861 0.00042847 -0.00024597 -0.00047541 0.0025592 -0.0072866 0.0029111 0.00038582 -0.0081243 0.00034663 -0.041214 0.0022801 -0.10294 -0.063276 -0.060585
1.1094 -0.0038901 -0.00019621 -0.0014541 -0.0030963 0 -0.0061751 -0.010783 0.001639 -0.0010701 0.0063838 0.010265 0.054843 -0.033953 -0.00017201 -0.074591 -0.076528 0.0028367 0.029507 -0.086656 -0.0022403 -0.038129 -0.06604 -0.0023693 -0.081045 -2.1511e-05 0.00010758 -0.00039693 0.0018461 0.015609 -0.0053706 -0.0081411 -0.005382 -0.010594 -0.062406 0.0027448 -0.10575 -0.076854 -0.067764
1.1133 -0.0032984 -0.00016785 -0.0017359 -0.0026402 0 -0.0038664 -0.010516 0.0045324 -0.00057058 0.0064409 0.0077606 0.040029 -0.03829 -0.00048007 -0.0703 -0.077605 0.0022199 0.032036 -0.076374 -0.00022983 -0.040324 -0.053492 -0.0078949 -0.083136 -0.00030206 0.00020999 -9.8958e-05 0.00056346 0.016471 -0.0096021 -0.012784 0.00028102 -0.015239 -0.078206 0.0029497 -0.10437 -0.086846 -0.074409
1.1172 -0.0025532 -0.00041219 -0.0025827 -0.00077155 0 0.00043569 -0.0056219 0.0051449 -0.00051322 0.0047794 0.0048066 0.011754 -0.036663 -0.00031152 -0.06138 -0.068032 0.0021189 0.031317 -0.063633 0.0013176 -0.040357 -0.043714 -0.0128 -0.079365 -0.00020923 -5.6846e-05 0.00034106 -0.00035739 -0.00035725 -0.0077256 -0.01064 0.0059477 -0.010292 -0.085748 0.0031579 -0.098717 -0.090789 -0.079189
1.1211 -0.0020049 -0.0011494 -0.0019003 0.0012446 0 0.0031849 0.00030501 0.0018423 -0.0026947 0.0015029 0.0018634 -0.0039588 -0.027882 0.00067996 -0.047326 -0.047253 0.0019675 0.026995 -0.049557 0.0013336 -0.038064 -0.039543 -0.01237 -0.067484 0.00012513 -0.00051767 0.00084862 -0.00034383 -0.013197 -0.0019676 -0.0036441 0.0081243 0.00036548 -0.080742 0.0024509 -0.088451 -0.082443 -0.077794
1.125 -0.0015845 -0.0018706 0.00062251 0.0017306 0 0.0029728 0.0039589 -0.0028665 -0.0065721 -0.0028829 -0.0018356 0.0031024 -0.016518 0.0026168 -0.031533 -0.024022 0.0015191 0.021692 -0.035234 0.00071347 -0.034821 -0.038496 -0.0043173 -0.050982 0.00039542 -0.00076862 0.0011959 0.00030306 -0.0047651 0.0034106 0.0029235 0.0051962 0.0089488 -0.069322 6.6418e-05 -0.076383 -0.064761 -0.069873
1.1289 -0.0010577 -0.0015798 0.0026011 0.00012469 0 0.0011394 0.0046851 -0.0047277 -0.009348 -0.0072568 -0.0068245 0.017695 -0.0043161 0.0047735 -0.015729 -0.0020488 0.0016621 0.016769 -0.020825 0.0012522 -0.031103 -0.038695 0.0078437 -0.031744 0.00044234 -0.00046694 0.0010649 0.00069447 0.021819 0.0052173 0.0045481 -0.0010818 0.0098719 -0.054888 -0.0030481 -0.063667 -0.040315 -0.055796
1.1328 -0.00030589 0.0001685 0.0016389 -0.0023789 0 -0.00020716 0.0040275 -0.0023234 -0.0083436 -0.0099088 -0.012096 0.015996 0.0076108 0.0055601 -0.0014188 0.016028 0.0033979 0.013361 -0.006483 0.0034328 -0.027238 -0.038392 0.016686 -0.011539 0.00039708 0.00038119 0.00039225 0.00021988 0.047355 0.002933 0.00090551 -0.0065612 0.0036767 -0.040356 -0.0044991 -0.051234 -0.011922 -0.036318
1.1367 0.00063199 0.0025556 -0.0016024 -0.0037934 0 -0.00020316 0.003517 0.001288 -0.0034779 -0.0092677 -0.015457 -0.0083792 0.018644 0.0036578 0.0092919 0.027693 0.0060733 0.012973 0.007558 0.0055247 -0.023472 -0.035003 0.016907 0.007114 0.00050284 0.0013769 -0.00040077 -0.00083418 0.054812 -0.0017662 -0.0041838 -0.0077026 -0.0041183 -0.029469 -0.0026341 -0.040187 0.015808 -0.012898
1.1406 0.0016713 0.0040436 -0.0037772 -0.0030896 0 0.00063665 0.0032907 0.0018419 0.0025352 -0.0051139 -0.015265 -0.037172 0.030591 -0.00056315 0.014806 0.03477 0.0072288 0.016091 0.020479 0.0050981 -0.019615 -0.026354 0.0098121 0.021276 0.00080555 0.0019683 -0.00068952 -0.0015487 0.042665 -0.0064395 -0.0060955 -0.0042741 -0.0077688 -0.024734 0.0014919 -0.031287 0.035521 0.0098971
1.1445 0.0027098 0.0037647 -0.0024362 -0.001072 0 0.0015904 0.0027518 -0.0014857 0.0064275 0.00074357 -0.011815 -0.0472 0.045206 -0.0048742 0.016577 0.041823 0.0048094 0.020812 0.031716 0.0014899 -0.015254 -0.014091 0.0017956 0.031419 0.0010527 0.0017905 -0.00026517 -0.0012832 0.022032 -0.0089716 -0.0030798 0.00055544 -0.0054442 -0.02375 0.0046031 -0.023988 0.046232 0.02891
1.1484 0.0035287 0.0023326 0.0012678 0.00047239 0 0.0024337 0.0019993 -0.0051766 0.0068759 0.0052824 -0.0070134 -0.03557 0.063212 -0.0067296 0.015394 0.050904 -0.0003766 0.025823 0.040784 -0.0032882 -0.010058 0.00054404 -0.0016508 0.038071 0.00093523 0.00087642 0.00037738 -0.00031726 0.0037628 -0.0080419 0.002765 0.0028691 0.00035288 -0.024773 0.0040099 -0.018054 0.048011 0.042533
1.1523 0.0037739 0.0011903 0.0038336 0.00049598 0 0.003055 0.0020343 -0.0051716 0.0050241 0.0063168 -0.0027541 -0.022319 0.084913 -0.0052276 0.012204 0.063613 -0.0048021 0.029695 0.04727 -0.006155 -0.003702 0.016031 -0.00046446 0.042075 0.00044329 -0.00037051 0.00049985 0.00044052 -0.0099695 -0.0034676 0.0076758 0.0011499 0.0056514 -0.025787 0.00013442 -0.013199 0.04176 0.049557
1.1563 0.0031669 0.0011613 0.0031116 -0.00042652 0 0.0029847 0.0034004 -0.0011376 0.0029134 0.0041834 0.00041194 -0.027041 0.10928 -0.0017085 0.0084332 0.080473 -0.0052831 0.02943 0.050223 -0.0055586 0.0045543 0.029235 0.0010614 0.045193 -4.6494e-05 -0.0013933 -7.8056e-05 0.00037093 -0.022703 0.0033702 0.0092706 -0.0027285 0.0081431 -0.022814 -0.0037897 -0.0091601 0.030156 0.047896
1.1602 0.0017877 0.0017339 0.00022944 -0.00086178 0 0.0017896 0.0049118 0.0034123 0.0016612 0.0014738 0.0032045 -0.045307 0.13162 0.0014687 0.0053888 0.096557 -0.0020415 0.024778 0.050957 -0.0026653 0.014252 0.03864 -0.00074801 0.049518 -8.9724e-05 -0.0017625 -0.00071582 -0.00027378 -0.035671 0.009572 0.0077946 -0.005332 0.0080299 -0.01469 -0.004683 -0.0053242 0.019853 0.041266
1.1641 0.00010431 0.0017989 -0.0021978 -3.8027e-05 0 -0.00015766 0.0041701 0.00503 0.0010597 0.00086944 0.006495 -0.051809 0.14941 0.0027105 0.0031913 0.10872 0.0014399 0.016794 0.050444 -0.00018409 0.024842 0.044569 -0.0053954 0.055329 0.00038232 -0.0013899 -0.00060153 -0.00072157 -0.044992 0.011871 0.0049709 -0.0045092 0.0066067 -0.0022156 -0.0024065 -0.0013794 0.01343 0.032375
1.168 -0.0013443 0.00096937 -0.0031267 0.0014521 0 -0.0017461 -0.00031766 0.0037822 0.0004855 0.0029461 0.010337 -0.028181 0.16099 0.0019522 0.0018304 0.11493 0.0017807 0.0066002 0.049375 -6.4626e-05 0.035817 0.047511 -0.0093098 0.062546 0.00094355 -0.00057247 0.00032131 -0.00055183 -0.046369 0.0085925 0.0021104 -0.00078828 0.0045681 0.013665 0.00035003 0.0029464 0.012389 0.02334
1.1719 -0.002316 8.2321e-06 -0.0037261 0.0023589 0 -0.0021903 -0.0073409 0.0025749 -0.00025707 0.0058992 0.01385 0.014259 0.16468 6.4163e-05 0.0011614 0.11311 -0.001071 -0.0039849 0.048537 -0.0021179 0.046428 0.048387 -0.0097715 0.070691 0.0010378 0.0001791 0.001171 -0.00012174 -0.040439 0.0010663 -0.00059499 0.0035423 0.001744 0.031351 0.00089267 0.0080374 0.01798 0.016847
1.1758 -0.0028962 -8.2334e-05 -0.0051101 0.0020032 0 -0.0018232 -0.01324 0.0034969 -0.0010308 0.0072864 0.015721 0.042194 0.16119 -0.0021249 0.0010329 0.10432 -0.0039977 -0.010912 0.0487 -0.0045211 0.055076 0.049287 -0.0073339 0.078117 0.00050353 0.00045469 0.00096747 -0.00010147 -0.03205 -0.0067987 -0.0032948 0.0064259 -0.0018472 0.046856 -0.00085996 0.014564 0.029536 0.016962
1.1797 -0.0031737 0.00074454 -0.0062707 0.0007625 0 -0.0015292 -0.014166 0.0054952 -0.0019099 0.0059644 0.014766 0.031639 0.15575 -0.0041887 0.001556 0.094683 -0.0039814 -0.012968 0.049507 -0.0054664 0.06137 0.051182 -0.0046426 0.084025 -0.00025062 0.00021132 -0.00033852 -0.00067483 -0.024825 -0.010797 -0.0054872 0.0072543 -0.005077 0.05805 -0.0026047 0.022243 0.043168 0.023114
1.1836 -0.0029608 0.0014552 -0.0049591 -0.0004679 0 -0.001436 -0.0086845 0.0058151 -0.0032062 0.0024408 0.010436 -0.0090329 0.15045 -0.005842 0.0031163 0.087016 -0.0010376 -0.0097957 0.050647 -0.0044818 0.065081 0.053956 -0.0035101 0.088251 -0.00060686 -0.00020847 -0.0017374 -0.0013209 -0.017907 -0.0090706 -0.0060552 0.00662 -0.006081 0.063943 -0.0023359 0.030813 0.057416 0.034883
1.1875 -0.0019425 0.0010318 -0.00052711 -0.0010536 0 -0.00057082 0.0010482 0.0032179 -0.0048736 -0.0022216 0.0033505 -0.047506 0.14701 -0.0067455 0.0061272 0.083632 0.0021031 -0.0014913 0.05177 -0.002551 0.066155 0.057211 -0.0034577 0.090814 -0.00029731 -0.00034608 -0.0020983 -0.0014078 -0.0085181 -0.0032599 -0.0042816 0.0053735 -0.0037297 0.06394 -0.00051813 0.03989 0.071027 0.051424
1.1914 -0.00015155 -0.00040108 0.0047487 -0.00087811 0 0.0018747 0.010274 -0.00077333 -0.0061414 -0.0072575 -0.0044761 -0.05786 0.14651 -0.0067281 0.011633 0.086876 0.0029526 0.011317 0.052246 -0.0012301 0.06457 0.059416 -0.0028203 0.091971 0.00036934 5.6572e-06 -0.0012194 -0.00089429 0.00355 0.0026103 -0.00077608 0.0040437 0.0010543 0.057166 0.00058268 0.048483 0.082692 0.07091
1.1953 0.0017588 -0.0016368 0.0075828 -0.00015868 0 0.0050744 0.014203 -0.0037232 -0.0060107 -0.01175 -0.010349 -0.041836 0.14558 -0.0060476 0.019395 0.092766 0.0015985 0.024717 0.051806 -0.0015534 0.062148 0.058765 -0.00076247 0.092679 0.00081254 0.00062796 6.6496e-05 -0.00032343 0.015528 0.0046838 0.0025799 0.0028598 0.0053253 0.046969 -0.00040598 0.055303 0.092657 0.088748
1.1992 0.0028398 -0.0015694 0.0067416 0.00064759 0 0.0068065 0.010815 -0.0047637 -0.0041593 -0.013861 -0.012541 -0.021609 0.14113 -0.0052031 0.028476 0.097186 0.00012377 0.03637 0.050543 -0.0034029 0.060257 0.054997 0.0019011 0.09315 0.00069852 0.0010468 0.00077266 -0.00013554 0.025717 0.0015561 0.0036614 0.0018942 0.0057361 0.036361 -0.0022962 0.060022 0.10143 0.10252
1.2031 0.002562 -0.00027938 0.0038661 0.00078667 0 0.0054762 0.0022977 -0.0048944 -0.0012555 -0.011533 -0.011648 -0.014865 0.13111 -0.0044255 0.038104 0.097498 0.00012351 0.044872 0.048444 -0.0055915 0.059767 0.04809 0.0035097 0.093282 0.00018103 0.00092083 0.00066037 -0.00013545 0.036156 -0.0050308 0.0014436 0.00099375 0.00087569 0.027421 -0.0025977 0.062506 0.10913 0.11068
1.207 0.0012713 0.0010455 0.0013525 -0.00049988 0 0.0018554 -0.0059652 -0.0052202 0.0016171 -0.0047447 -0.010162 -0.019134 0.11358 -0.0034494 0.047288 0.091072 0.0012072 0.048942 0.045476 -0.006543 0.061536 0.038282 0.0028825 0.092784 -0.00031161 0.00032877 0.00026504 0.00022832 0.049435 -0.011277 -0.0030947 -0.00025703 -0.0072161 0.02242 -0.00031462 0.062779 0.11577 0.11182
1.2109 -6.6619e-05 0.001205 -7.3777e-05 -0.003167 0 -0.0014186 -0.0086605 -0.0056147 0.0036878 0.0030495 -0.010258 -0.019293 0.087745 -0.0018635 0.053769 0.075705 0.001941 0.047081 0.041046 -0.0052206 0.066338 0.026645 0.00011042 0.090614 -0.00047331 -0.00029071 0.00015578 0.0010868 0.062802 -0.013411 -0.0071059 -0.0022243 -0.013686 0.025309 0.002869 0.061417 0.12041 0.1045
1.2148 -0.00061953 4.1728e-06 -0.0013875 -0.0058188 0 -0.00219 -0.0041555 -0.0053348 0.0045903 0.0067026 -0.011712 -0.0067662 0.060779 0.00034736 0.057276 0.057263 0.0018058 0.042085 0.035179 -0.0018151 0.071975 0.015195 -0.0033783 0.087011 -0.00031249 -0.00051195 0.00032139 0.0018211 0.067341 -0.009671 -0.0073375 -0.0047696 -0.013758 0.033821 0.0043934 0.059981 0.12311 0.093647
1.2188 -0.00026952 -0.001685 -0.0032665 -0.0063947 0 -0.00059944 0.0041704 -0.0043697 0.0040051 0.0036639 -0.01209 0.011046 0.036732 0.0026634 0.057655 0.038632 0.0017628 0.034959 0.027796 0.002249 0.076935 0.0044996 -0.0053154 0.082221 -2.7945e-05 -0.00029805 0.00031642 0.0016489 0.055198 -0.0012777 -0.0024557 -0.007194 -0.0062359 0.046592 0.0036252 0.058861 0.12388 0.081559
1.2227 0.00045129 -0.0027073 -0.0048129 -0.0038914 0 0.0013826 0.010171 -0.0034399 0.0016999 -0.003131 -0.009176 0.019226 0.019327 0.0043949 0.054906 0.02236 0.002859 0.026622 0.018963 0.0050858 0.079669 -0.0050809 -0.0036783 0.076559 0.00022091 -4.0405e-05 -0.00011376 0.00052669 0.02838 0.0080312 0.0052965 -0.0087174 0.0050056 0.061955 0.0024894 0.058229 0.12283 0.070407
1.2266 0.00091332 -0.002458 -0.00463 0.00046002 0 0.0019901 0.0093118 -0.0026233 -0.0017909 -0.0071595 -0.0032501 0.01043 0.014484 0.0051129 0.048851 0.011647 0.0046591 0.017961 0.0089712 0.0054826 0.077249 -0.013402 0.0018403 0.070537 0.0004051 -0.0001903 -0.00070121 -0.00066118 -0.00064161 0.013803 0.010883 -0.008963 0.013177 0.076959 0.0031688 0.057745 0.12025 0.063328
1.2305 0.00086234 -0.0011515 -0.0028225 0.0039676 0 0.0010429 0.0018452 -0.00071713 -0.0047631 -0.0039903 0.0031647 -0.0090931 0.022356 0.0047671 0.040456 0.0055875 0.0054129 0.0093805 -0.00043099 0.0036652 0.068077 -0.021294 0.0089631 0.064496 0.00055545 -0.00078249 -0.00095752 -0.00091808 -0.018623 0.013237 0.0099257 -0.0079134 0.013273 0.087567 0.0054548 0.055801 0.1172 0.061381
1.2344 0.00042791 0.00046399 -0.0012797 0.0047253 0 -0.00051094 -0.0076489 0.0033208 -0.0052167 0.0043581 0.0078081 -0.026266 0.037241 0.0035673 0.03081 0.00075425 0.0037835 0.00078054 -0.0078106 0.0011434 0.053786 -0.029303 0.013714 0.057993 0.00067873 -0.0013045 -0.00069054 -0.00012843 -0.022688 0.0068446 0.0024678 -0.0055434 0.0058295 0.09292 0.0068189 0.05146 0.11405 0.062501
1.2383 -0.00019192 0.0015646 -0.0016779 0.003198 0 -0.001914 -0.013785 0.008375 -0.0026079 0.010796 0.010683 -0.031726 0.055358 0.0019049 0.020493 -0.0048393 0.00020742 -0.0077842 -0.012175 -0.00030937 0.035629 -0.037506 0.012924 0.050471 0.00075544 -0.0011102 -0.00013498 0.00083107 -0.021738 -0.0017097 -0.0063587 -0.0018381 -0.0034272 0.092645 0.0052603 0.044203 0.11064 0.065136
1.2422 -0.00093692 0.0016147 -0.0034484 0.0015337 0 -0.0030769 -0.013915 0.011369 0.0012769 0.0094135 0.013312 -0.024673 0.072476 0.00030937 0.010109 -0.01309 -0.0034917 -0.01618 -0.012642 0.00014523 0.015287 -0.045824 0.0065031 0.041285 0.00076975 -7.1445e-05 0.00036825 0.00099517 -0.026482 -0.0077255 -0.010039 0.002612 -0.0079744 0.086796 0.0017937 0.033724 0.10664 0.067448
1.2461 -0.0017617 0.00058897 -0.0041207 0.0013196 0 -0.0038972 -0.0090476 0.010084 0.0035876 0.00091771 0.016117 -0.010994 0.080359 -0.00077962 0.0012151 -0.025718 -0.0056067 -0.022994 -0.0074789 0.0018972 -0.0030291 -0.053073 -0.0025387 0.029006 0.00070267 0.0011475 0.00067903 0.00027979 -0.03815 -0.0083207 -0.0060085 0.0062467 -0.0053909 0.075499 -0.00031101 0.020137 0.10019 0.065704
1.25 -0.0023943 -0.00097703 -0.001811 0.0021342 0 -0.0036944 -0.0020964 0.0056838 0.0029427 -0.0079061 0.017061 0.00081567 0.079083 -0.0013782 -0.0051303 -0.038998 -0.0055264 -0.026854 0.00055114 0.0034683 -0.016444 -0.058143 -0.010389 0.015276 0.00052267 0.0015554 0.00080373 -0.0004863 -0.047348 -0.0041429 0.0021089 0.0073105 0.001283 0.062435 0.0010903 0.0066177 0.090932 0.060132
1.2539 -0.0023443 -0.0022067 0.0027535 0.0023429 0 -0.00181 0.0043645 0.0018896 0.00079956 -0.010244 0.013462 0.0033294 0.070153 -0.002005 -0.0081478 -0.05047 -0.0035384 -0.02679 0.0098917 0.0037588 -0.0241 -0.06037 -0.014997 0.0017307 0.00023898 0.00072235 0.00067615 -0.00045807 -0.04405 0.0012528 0.0076482 0.0054271 0.0066294 0.048912 0.004573 -0.0050661 0.079149 0.051923
1.2578 -0.0012511 -0.0023562 0.0067694 0.0011148 0 0.0012712 0.0089611 0.0012832 0.00015687 -0.0051537 0.0052795 -0.0060588 0.055443 -0.0031263 -0.0071808 -0.05817 -0.00031044 -0.022079 0.019139 0.0029396 -0.025624 -0.059257 -0.016721 -0.0099149 -3.4832e-05 -0.00072272 0.00018846 0.00037284 -0.028195 0.0039105 0.0067219 0.0023641 0.0073825 0.035979 0.0063012 -0.013392 0.065471 0.042548
1.2617 0.00073422 -0.0012584 0.0078619 -0.00063688 0 0.0038562 0.011059 0.002662 0.002713 0.0020891 -0.0037929 -0.022343 0.038085 -0.0044732 -0.0010457 -0.059597 0.0030665 -0.011613 0.026357 0.0021814 -0.020787 -0.054009 -0.016926 -0.016599 -0.0001444 -0.0015518 -0.0005136 0.0012307 -0.010012 0.0020749 0.0013586 0.00077492 0.0043909 0.024845 0.0036643 -0.016112 0.051414 0.034788
1.2656 0.0029188 0.00061189 0.0060867 -0.0013519 0 0.0044872 0.010362 0.002453 0.0072256 0.0052091 -0.0090597 -0.034995 0.023532 -0.0051048 0.01024 -0.055548 0.0049049 0.0035829 0.030174 0.0023999 -0.012145 -0.04494 -0.016299 -0.015129 -8.8893e-05 -0.0010403 -0.00092808 0.001377 -7.2771e-05 -0.0028736 -0.002885 0.001745 0.00074622 0.016616 -0.0022801 -0.01214 0.040985 0.032907
1.2695 0.004461 0.0024923 0.0036664 -0.00056445 0 0.0034529 0.0072935 -0.0012069 0.01064 0.002568 -0.0089403 -0.035986 0.013453 -0.0044071 0.024309 -0.050397 0.0037086 0.020237 0.031934 0.0031733 -0.0030134 -0.033841 -0.014483 -0.0073911 -0.00011867 0.00030026 -0.00059862 0.00079566 0.00038449 -0.0076031 -0.0023296 0.0035333 -0.0015167 0.011203 -0.0078728 -0.0037891 0.03604 0.036968
1.2734 0.004869 0.0037715 0.0029206 0.00074399 0 0.002597 0.0033966 -0.0061625 0.010773 -0.0019489 -0.0063163 -0.027258 0.0083095 -0.0030321 0.039839 -0.046556 -0.00019404 0.036482 0.032681 0.0029778 0.0051608 -0.021553 -0.010956 0.0051041 -0.00051958 0.0011321 0.00032592 8.8003e-05 -0.00084407 -0.0090916 0.001726 0.0030513 -0.0027662 0.0088904 -0.010091 0.0077827 0.037552 0.046582
1.2773 0.0042135 0.004153 0.0042969 0.0014525 0 0.0034335 0.00069875 -0.0082942 0.0078914 -0.0031516 -0.0055855 -0.018951 0.0081079 -0.0025586 0.055398 -0.046249 -0.0039697 0.050467 0.033627 0.00070124 0.011169 -0.0089344 -0.0058691 0.020326 -0.0012202 0.00054884 0.0010673 -0.0001892 0.0038865 -0.0063842 0.0049701 -0.0010908 -0.0042474 0.0099154 -0.0086685 0.021282 0.046018 0.060809
1.2813 0.0029424 0.0035487 0.0060391 0.0015421 0 0.0054866 0.00023802 -0.0057741 0.003851 0.00049544 -0.008256 -0.018351 0.012849 -0.003922 0.068185 -0.052127 -0.0040659 0.058817 0.03716 -0.0029528 0.013571 0.0026211 -0.00010354 0.03352 -0.0016781 -0.0010022 0.00091847 1.2178e-05 0.014133 -0.00089381 0.0046701 -0.0069252 -0.005873 0.015305 -0.0054247 0.034757 0.06173 0.076998
1.2852 0.0015295 0.0020047 0.005625 0.001724 0 0.0066201 0.0012087 -0.00097794 6.037e-05 0.0057739 -0.011438 -0.020894 0.020039 -0.0061674 0.077014 -0.060453 0.00055338 0.062107 0.043401 -0.0056635 0.013766 0.01236 0.0051396 0.040815 -0.0013211 -0.0020772 5.157e-07 0.00036818 0.022676 0.004618 0.0020411 -0.010625 -0.0060065 0.023233 -0.0021855 0.046684 0.079183 0.090624
1.2891 0.00026638 -0.00016597 0.0018968 0.0020264 0 0.0050481 0.0017377 0.0019114 -0.0034564 0.0080468 -0.010693 -0.014384 0.028715 -0.0070094 0.081873 -0.067828 0.0068461 0.061623 0.051184 -0.0053453 0.012727 0.020052 0.0086471 0.041739 -0.000203 -0.0015953 -0.00078436 0.00061822 0.023743 0.0075648 0.00026467 -0.0098133 -0.0034534 0.03208 0.00028825 0.056738 0.094969 0.10006
1.293 -0.00070962 -0.0022532 -0.0036602 0.0013429 0 0.0010207 0.00059714 0.00097818 -0.0071346 0.0055258 -0.0043884 0.0064437 0.038193 -0.0048681 0.082785 -0.071651 0.0098561 0.058391 0.059232 -0.0020192 0.011027 0.025454 0.0095247 0.036419 0.00084557 0.00010046 -0.00065284 0.00075989 0.018723 0.0067497 0.00074919 -0.0055141 0.00070819 0.040423 0.0017414 0.064639 0.10651 0.10434
1.2969 -0.0013043 -0.0033559 -0.0076404 -0.0011798 0 -0.0033654 -0.0018517 -0.0018723 -0.010498 0.00056575 0.0046375 0.030802 0.047701 -0.00038134 0.07979 -0.068698 0.0070091 0.053722 0.065433 0.0021064 0.0091219 0.028156 0.0078546 0.025657 0.00089704 0.0015428 0.00022288 0.00087419 0.013417 0.0028226 0.0018243 -0.00095916 0.0037005 0.046239 0.0017252 0.069989 0.11061 0.10266
1.3008 -0.0014591 -0.0029242 -0.007279 -0.0044559 0 -0.0058381 -0.0043023 -0.0031513 -0.012137 -0.0027767 0.011491 0.039906 0.055048 0.0041772 0.073353 -0.057184 0.00048988 0.049191 0.065794 0.0044861 0.0065728 0.027558 0.0051862 0.013128 -0.00013174 0.001529 0.00086808 0.00092366 0.010557 -0.002113 0.0010548 0.0013827 0.0036199 0.046542 8.3928e-05 0.071759 0.10436 0.095679
1.3047 -0.0012466 -0.0012049 -0.0029853 -0.0057602 0 -0.0054565 -0.0057995 -0.0011625 -0.011092 -0.0023258 0.013221 0.025422 0.058628 0.0069551 0.065042 -0.042225 -0.0047328 0.044762 0.06045 0.004277 0.0026158 0.024619 0.003825 0.0023006 -0.0012613 0.00024336 0.00053717 0.00082385 0.0063413 -0.0055698 -0.001705 0.0015984 0.0013575 0.042527 -0.0020689 0.070122 0.091621 0.086457
1.3086 -0.00089975 0.00083986 0.0016077 -0.0032341 0 -0.0028723 -0.0061899 0.0028359 -0.0079678 0.0006599 0.010745 -0.0010823 0.057212 0.0078781 0.055215 -0.026818 -0.0053672 0.039788 0.049724 0.0026799 -0.003266 0.019677 0.0048983 -0.0058284 -0.0013091 -0.00097858 -0.00046058 0.00065517 -0.0050262 -0.0059707 -0.0040171 0.0014904 -0.00020547 0.035276 -0.0026581 0.064662 0.074315 0.075838
1.3125 -0.00065709 0.002115 0.0027374 0.0018594 0 0.00035254 -0.005458 0.0062363 -0.0044044 0.0029235 0.0073845 -0.018641 0.049852 0.0079838 0.044182 -0.013916 -0.0023728 0.033497 0.034369 0.0014592 -0.011426 0.013159 0.0069391 -0.010749 -5.4683e-05 -0.00097992 -0.0010425 0.00066006 -0.023699 -0.0035024 -0.0035412 0.0024334 0.00099856 0.026248 -0.0005743 0.055057 0.054535 0.064419
1.3164 -0.00053167 0.002015 0.00024127 0.0057233 0 0.0025247 -0.0031536 0.0072484 -0.0014542 0.0019917 0.0058316 -0.017033 0.034926 0.0077307 0.032036 -0.0081848 0.00072467 0.024074 0.016042 0.0013111 -0.022133 0.005784 0.0068869 -0.012713 0.0014817 0.00012903 -0.00046738 0.00095517 -0.041718 1.4958e-05 -0.00057242 0.0042803 0.0042125 0.018736 0.0027286 0.040233 0.035479 0.051904
1.3203 -0.00025735 0.00066881 -0.0019186 0.0052459 0 0.0024088 0.0010228 0.0056019 0.0012629 -0.0020685 0.0062741 -0.0055623 0.016262 0.0063981 0.019428 -0.009048 0.0017014 0.011668 -0.0014835 0.0016773 -0.033092 -0.00088468 0.0030837 -0.014374 0.0019948 0.0011599 0.00088663 0.001303 -0.048474 0.0022354 0.0023591 0.0060673 0.0066227 0.016078 0.0040863 0.021995 0.019551 0.037301
1.3242 0.00045717 -0.0012246 0.0004841 0.00082061 0 -0.00016327 0.0060368 0.0019831 0.0046454 -0.0069912 0.0068223 -0.0016852 -0.0020148 0.0033036 0.0069669 -0.013337 0.0014879 -0.0020762 -0.016706 0.001837 -0.042129 -0.0059969 -0.0026624 -0.016769 0.0011534 0.0010406 0.0018893 0.0012782 -0.038875 0.0017066 0.0032145 0.0071477 0.0060932 0.018474 0.001539 0.0024029 0.0066256 0.020398
1.3281 0.0015477 -0.0027344 0.0071559 -0.0040056 0 -0.0038375 0.0093927 -0.0024019 0.0084891 -0.010031 0.0053116 -0.012418 -0.016832 -0.00071303 -0.0048351 -0.018712 0.0022474 -0.015606 -0.028898 0.0017409 -0.047496 -0.0089489 -0.0064143 -0.020035 -0.00011936 -0.00020932 0.0017656 0.00070267 -0.016768 -0.0013018 0.0023653 0.007243 0.0031351 0.025583 -0.0035475 -0.017016 -0.00357 0.0013578
1.332 0.002461 -0.0030527 0.012709 -0.0057063 0 -0.0061879 0.0087896 -0.0057924 0.011088 -0.0095971 0.00091192 -0.028427 -0.024674 -0.0035211 -0.015351 -0.022361 0.00417 -0.026828 -0.03762 0.0016163 -0.047165 -0.0091347 -0.0058199 -0.023812 -0.00062108 -0.0016135 0.00078642 -0.00012756 0.0086614 -0.0050551 0.0016945 0.0056821 0.00022779 0.036424 -0.0074923 -0.034455 -0.01161 -0.019289
1.3359 0.0024814 -0.001869 0.011581 -0.0037046 0 -0.0053533 0.0042219 -0.0063718 0.010665 -0.0058941 -0.0053164 -0.035779 -0.019918 -0.0036335 -0.023166 -0.02026 0.0048389 -0.030972 -0.042949 0.0011006 -0.03737 -0.0056952 -0.0023644 -0.02522 -6.1301e-05 -0.0022037 -0.00011675 -0.00070141 0.029331 -0.0074515 0.002158 0.0014041 -0.00071607 0.047059 -0.0076068 -0.046251 -0.018461 -0.038347
1.3398 0.0013134 0.00032668 0.0038231 -0.00042961 0 -0.0017626 -0.0016267 -0.0037424 0.0072035 -0.00059316 -0.010941 -0.030893 -0.0073567 -0.0017149 -0.028691 -0.014309 0.0020177 -0.028754 -0.046896 -0.00065006 -0.021325 -0.00041888 0.00038368 -0.022624 0.00076807 -0.0017907 -0.00032246 -0.00076955 0.041933 -0.0072111 0.002718 -0.0056453 -0.00016516 0.053641 -0.0045203 -0.052834 -0.02485 -0.052701
1.3438 -0.00057625 0.002323 -0.0044023 0.0011953 0 0.0018166 -0.0053285 4.0237e-05 0.0027331 0.0039752 -0.013441 -0.022226 0.0099739 0.00013393 -0.03204 -0.0059902 -0.003272 -0.021021 -0.049748 -0.0037071 -0.00080414 0.0057986 0.00071759 -0.01558 0.0009527 -0.00088882 -3.3444e-05 -0.00052329 0.047081 -0.0044641 0.001789 -0.013178 -0.00029469 0.05462 -0.0012372 -0.054331 -0.03047 -0.060552
1.3477 -0.0022145 0.0028632 -0.0065901 0.00024497 0 0.0024205 -0.0052849 0.0016751 -0.00028898 0.0057904 -0.011735 -0.018711 0.028692 0.00060722 -0.03341 0.0031503 -0.0070211 -0.0091353 -0.051557 -0.0065109 0.02209 0.01202 0.00052942 -0.0041746 0.0004397 -8.5861e-05 0.0001258 -0.00030443 0.046422 -0.00050522 -0.00062411 -0.0173 -0.0025673 0.048993 -2.898e-05 -0.051111 -0.034908 -0.060558
1.3516 -0.0028255 0.0015882 -0.0021773 -0.001844 0 -0.00047152 -0.002588 -0.00036842 -0.00091894 0.0041349 -0.0070824 -0.019915 0.042864 0.00043262 -0.032952 0.010847 -0.0059096 0.004042 -0.051439 -0.0068487 0.043559 0.016675 0.0027887 0.010619 -2.5433e-05 0.00039146 -0.00011629 -0.00021017 0.040799 0.003012 -0.0026597 -0.015337 -0.0060271 0.035585 -0.00041339 -0.043497 -0.037001 -0.050568
1.3555 -0.0024115 -0.00054988 0.0032804 -0.0028588 0 -0.0042979 0.00040682 -0.003966 -0.00018179 0.00025539 -0.0024531 -0.019189 0.047266 0.001193 -0.031425 0.016419 -0.00068485 0.013315 -0.04788 -0.0040433 0.058633 0.018503 0.0075684 0.024392 0.00013653 0.00058599 -0.00040107 -5.4848e-05 0.030368 0.0049225 -0.0025367 -0.0082839 -0.0080396 0.017435 -0.00015572 -0.033513 -0.036322 -0.033458
1.3594 -0.0017045 -0.0019336 0.0042454 -0.0016032 0 -0.0055639 0.0021449 -0.0050005 0.0001881 -0.0029886 -0.00046408 -0.014375 0.042996 0.0031149 -0.029369 0.021323 0.0043037 0.016958 -0.040746 -3.8107e-05 0.066307 0.01789 0.011257 0.034457 0.00062761 0.00052218 -0.00020294 0.00029531 0.015744 0.0049802 -0.00049391 -0.00032961 -0.0067988 -0.0019495 0.0020011 -0.022672 -0.033912 -0.013878
1.3633 -0.0015135 -0.0015845 0.00096109 0.0014361 0 -0.0028999 0.0025892 -0.0014104 -0.00067646 -0.0028483 -0.0013734 -0.011641 0.031234 0.0044884 -0.027002 0.026567 0.0050414 0.014291 -0.030081 0.0020837 0.066091 0.01522 0.010116 0.039443 0.00064031 0.00016846 0.0005388 0.00065184 -0.00085683 0.0037071 0.0014401 0.0043713 -0.0031619 -0.020696 0.0048347 -0.011647 -0.030612 0.0053379
1.3672 -0.0020255 1.7574e-07 -0.0014715 0.0045607 0 0.0017672 0.0023402 0.0044065 -0.0023003 0.001029 -0.0029294 -0.017231 0.013941 0.0035523 -0.024507 0.033193 0.0013855 0.005238 -0.016237 0.00088662 0.058065 0.011108 0.0043588 0.038436 -0.00014023 -0.00036517 0.0013134 0.00065715 -0.015256 0.001872 0.0015677 0.0047855 4.0253e-05 -0.037081 0.0058264 -0.0010115 -0.027444 0.021318
1.3711 -0.0026595 0.0012914 0.00046252 0.0058395 0 0.0049308 0.0016218 0.0075733 -0.0035624 0.0056408 -0.0023863 -0.027596 -0.0045199 0.00076219 -0.022193 0.041776 -0.0031368 -0.0092881 -0.00081975 -0.0021542 0.042765 0.0071766 -0.0018133 0.03076 -0.0010843 -0.00077514 0.0015329 0.00020514 -0.022627 3.2491e-05 0.00021046 0.0031816 0.00065674 -0.048477 0.003653 0.0083277 -0.026633 0.02856
1.375 -0.0025891 0.0011004 0.004195 0.0041826 0 0.004441 0.00038297 0.0053921 -0.0035555 0.0064505 0.0010567 -0.030923 -0.020085 -0.0012701 -0.020384 0.049314 -0.0047848 -0.024054 0.012806 -0.004257 0.026164 0.0048398 -0.0043401 0.021264 -0.0012675 -0.00082863 0.0010786 -0.00036724 -0.020795 -0.0015371 -0.00078751 0.0025279 -0.00068437 -0.056469 -0.00054449 0.016244 -0.028057 0.028652
1.3789 -0.0014644 -0.00036329 0.0038761 0.00023216 0 0.0010613 -0.00089655 4.7144e-05 -0.0018561 0.0012087 0.005625 -0.019527 -0.032199 -0.00036901 -0.019359 0.053524 -0.0027847 -0.036994 0.02308 -0.0040967 0.010804 0.0043635 -0.0031143 0.012031 -0.00050056 -0.00063495 0.00036477 -0.00057335 -0.013595 -0.0026066 -8.6896e-05 0.0038286 -0.0011491 -0.061886 -0.0041801 0.022446 -0.030961 0.022794
1.3828 0.00028083 -0.0017082 -0.0025146 -0.0035712 0 -0.0024416 -0.0010955 -0.0034252 0.0015661 -0.0073108 0.0086665 0.00084966 -0.040858 0.002779 -0.019385 0.052532 0.00059787 -0.046545 0.028807 -0.0027942 -0.0012295 0.0057207 -0.0014517 0.0046855 0.00043044 -0.00053424 -7.7277e-05 -0.00026257 -0.010403 -0.0028409 0.0017785 0.0058211 0.0014409 -0.065469 -0.005329 0.026626 -0.034402 0.012274
1.3867 0.0017671 -0.0016217 -0.0099016 -0.0043602 0 -0.0035423 0.00048995 -0.0019017 0.0062219 -0.012622 0.008963 0.015712 -0.046841 0.0050604 -0.020981 0.043676 0.0026023 -0.050931 0.028377 -0.0022144 -0.0072457 0.0084602 -0.0021571 0.0010401 0.0005973 -0.00068031 -4.4859e-05 0.00022192 -0.019937 -0.00202 0.0030247 0.006817 0.0061429 -0.068001 -0.0039589 0.028047 -0.036562 -0.0011912
1.3906 0.0023292 -1.0436e-05 -0.010797 -0.0011208 0 -0.0016015 0.0030957 0.0030286 0.010819 -0.0096224 0.007476 0.015567 -0.05259 0.0039207 -0.024503 0.028199 0.00232 -0.050419 0.022279 -0.0026662 -0.0063596 0.01051 -0.0047754 0.001002 -8.4157e-05 -0.0008231 0.00024859 0.00038334 -0.042036 -0.00041665 0.0024431 0.0064343 0.0093425 -0.070151 -0.0014915 0.026162 -0.034951 -0.014844
1.3945 0.0019506 0.0019441 -0.0031623 0.0040138 0 0.0020573 0.004901 0.0068068 0.013509 0.00057764 0.0060495 0.0039957 -0.058845 -0.00013729 -0.029451 0.011877 0.00082094 -0.047462 0.013564 -0.0026695 -0.0013511 0.01055 -0.0068352 0.0024062 -0.00079429 -0.00060165 0.00043933 5.0638e-05 -0.065018 0.0012025 0.00055042 0.0055297 0.0079684 -0.071919 0.0005387 0.021819 -0.029948 -0.027571
1.3984 0.0011725 0.0027495 0.0070731 0.0070776 0 0.0052206 0.0047465 0.0061949 0.012943 0.010709 0.0055853 -0.007533 -0.065097 -0.004073 -0.035585 -0.0014569 -0.00040479 -0.04314 0.0039109 -0.00096034 0.0062777 0.0080816 -0.0070336 0.0041791 -0.00071111 -2.9937e-05 0.00033985 -0.00048661 -0.072876 0.0021681 -0.00094555 0.0048323 0.0025721 -0.07305 0.0014859 0.015442 -0.02217 -0.039048
1.4023 0.000628 0.0017029 0.011649 0.0055332 0 0.0060806 0.0033467 0.0018862 0.0093224 0.012968 0.0054601 -0.010805 -0.070419 -0.0052134 -0.042598 -0.007951 -0.00073536 -0.038476 -0.0049442 0.0017382 0.014893 0.0029095 -0.0062637 0.0053157 0.00013732 0.00043273 6.4491e-05 -0.00078289 -0.057533 0.0025898 -0.00070654 0.0040427 -0.0027591 -0.073221 0.0016657 0.0075731 -0.012591 -0.04911
1.4063 0.00059935 -0.0006816 0.0077966 0.00060887 0 0.0041384 0.0025138 -0.0026932 0.0042667 0.005664 0.0044489 -0.0056771 -0.071246 -0.0035365 -0.049898 -0.00025785 -0.00036905 -0.034539 -0.0096819 0.0033583 0.021815 -0.0043122 -0.0054878 0.0047242 0.00096835 0.00037481 -9.7647e-05 -0.00062892 -0.025439 0.0033179 0.0010839 0.0022945 -0.0038541 -0.071427 0.0017465 -0.00071016 -0.00374 -0.057154
1.4102 0.00089314 -0.0030506 0.00010508 -0.0036978 0 0.00045795 0.0030523 -0.004669 -0.00057899 -0.0050923 0.0019604 0.0041909 -0.066131 -0.0011967 -0.056494 0.018255 0.00042441 -0.031342 -0.0095152 0.0028194 0.026003 -0.01039 -0.0036735 0.0032563 0.0011024 -6.2528e-05 6.0172e-05 -0.0001498 0.0078737 0.0049948 0.0028343 -0.0007904 -0.00023293 -0.067645 0.0020478 -0.0078938 0.0022897 -0.062828
1.4141 0.0010418 -0.0039934 -0.0049627 -0.0042404 0 -0.0028872 0.003593 -0.0037799 -0.0048518 -0.010489 -0.0015676 0.016511 -0.055562 -0.00013054 -0.061776 0.042953 0.0016255 -0.028738 -0.0047511 0.0012652 0.027759 -0.013554 0.0010513 0.0017005 0.00059984 -0.00029902 0.00046427 0.00040748 0.030372 0.0070395 0.0027038 -0.0046961 0.0043278 -0.06202 0.0022517 -0.013385 0.005485 -0.065482
1.418 0.00063432 -0.002785 -0.0054694 -0.0015338 0 -0.0040573 0.0018288 -0.0017449 -0.0092216 -0.0064749 -0.0051346 0.029486 -0.040358 -0.00037306 -0.065173 0.069716 0.0031784 -0.02673 0.004231 0.00067304 0.027465 -0.012609 0.0082221 0.00060212 4.3456e-05 2.2869e-05 0.0007849 0.00089975 0.04129 0.0077241 -5.2618e-05 -0.0084556 0.0050903 -0.054695 0.0017593 -0.016793 0.0062443 -0.064477
1.4219 -0.0004332 0.00016812 -0.0045425 0.0010216 0 -0.0026649 -0.0028946 -0.00026835 -0.013754 0.0030913 -0.0077723 0.038254 -0.022129 -0.00059229 -0.065813 0.092666 0.004793 -0.025495 0.0168 0.0014446 0.025784 -0.0062761 0.014146 0.00055203 -0.00016065 0.00058055 0.00071219 0.0012941 0.0472 0.0055593 -0.004404 -0.011114 0.000557 -0.04586 0.00046698 -0.017703 0.0056264 -0.058794
1.4258 -0.0018895 0.0033784 -0.0053744 0.00070394 0 2.7586e-05 -0.0082341 0.00015959 -0.016749 0.010266 -0.0088416 0.036713 -0.0054241 0.0001574 -0.062438 0.10316 0.0062224 -0.025836 0.030466 0.0018852 0.024064 0.0046621 0.015207 0.0015998 -0.00012019 0.00069322 0.00028766 0.0015295 0.051708 0.00082574 -0.0079996 -0.011677 -0.0062379 -0.036384 -0.00076213 -0.016304 0.0066775 -0.048181
1.4297 -0.0032027 0.0049673 -0.0070923 -0.001813 0 0.0022194 -0.010271 -4.6531e-05 -0.015678 0.009972 -0.0081931 0.024897 0.0071692 0.0015244 -0.056045 0.10272 0.007518 -0.027661 0.042274 0.00031515 0.022975 0.015893 0.011956 0.0028986 -0.00012973 0.00010581 -4.097e-05 0.0014694 0.050462 -0.0042733 -0.0086287 -0.0090634 -0.010427 -0.027459 -0.00063907 -0.014105 0.010541 -0.035804
1.4336 -0.0038174 0.0038078 -0.0062244 -0.003325 0 0.0030325 -0.0065776 -0.00044489 -0.0096691 0.0036253 -0.0063254 0.012233 0.014833 0.0025558 -0.047139 0.093006 0.0086803 -0.030652 0.050568 -0.002614 0.022648 0.02494 0.0088863 0.004153 -0.00020193 -0.00066289 0.0002043 0.0010327 0.036916 -0.0071659 -0.005824 -0.002833 -0.0093965 -0.01972 0.0011976 -0.011836 0.017147 -0.02358
1.4375 -0.0034172 0.00041996 -0.0015334 -0.0015641 0 0.0029363 0.0017356 -0.0009294 -0.0010642 -0.0033461 -0.0042325 0.0096457 0.01727 0.0028757 -0.036391 0.07652 0.009052 -0.034239 0.053901 -0.0042379 0.023127 0.029499 0.0094895 0.0051897 -8.1663e-05 -0.00085397 0.0010066 0.00034407 0.012022 -0.006846 -0.0013759 0.0056605 -0.0045704 -0.01371 0.0033241 -0.010185 0.025964 -0.013447
1.4414 -0.0020939 -0.0031781 0.0038763 0.0023359 0 0.0028007 0.010643 -0.0014964 0.0058769 -0.0068704 -0.0027073 0.017343 0.014677 0.0029066 -0.025114 0.058314 0.0074573 -0.036479 0.049551 -0.0027139 0.024494 0.025744 0.011966 0.0063358 0.00031604 -0.00031756 0.0017255 -0.00029296 -0.013481 -0.0044525 0.0018698 0.013096 0.00040672 -0.010302 0.0034177 -0.010185 0.034841 -0.008913
1.4453 -0.00033241 -0.0047741 0.0057171 0.0048378 0 0.0027356 0.015799 -0.0019925 0.0082836 -0.0070087 -0.0016205 0.023002 0.0106 0.0030605 -0.015259 0.044833 0.0033803 -0.034636 0.039332 0.00073321 0.026805 0.015594 0.010931 0.0088248 0.00067437 0.0002944 0.0016164 -0.00059549 -0.02746 -0.0020568 0.002148 0.015896 0.0029748 -0.0085519 0.0004844 -0.011618 0.040281 -0.0099188
1.4492 0.001195 -0.0035144 0.0031014 0.0033521 0 0.0020951 0.015006 -0.0021437 0.0069793 -0.0060837 -9.3101e-05 0.015042 0.0068786 0.0030614 -0.0073301 0.037302 -0.0019315 -0.027784 0.026237 0.0027836 0.030338 0.0028994 0.0038042 0.013356 0.00061473 0.00024868 0.00057858 -0.00048548 -0.026909 -0.00093238 5.6618e-05 0.012803 0.0032942 -0.007205 -0.0037049 -0.013644 0.041344 -0.014158
1.4531 0.0019309 -0.00045738 -0.00085696 -0.0014072 0 0.00061326 0.0090475 -0.0016811 0.0054932 -0.0051468 0.0023428 -0.0024776 0.0043502 0.0022496 -0.0014189 0.035909 -0.0058924 -0.015458 0.012633 0.0013304 0.035404 -0.0092725 -0.0052052 0.020332 0.00021233 -0.00042897 -0.00063963 -0.00010101 -0.01963 -0.0009318 -0.0022001 0.0060855 0.0030887 -0.0053261 -0.005788 -0.015543 0.037781 -0.019681
1.457 0.0016854 0.0023232 -0.0029202 -0.0061753 0 -0.00080524 0.00091665 -0.00042582 0.0066105 -0.0030226 0.0048054 -0.011214 0.0035426 0.00042791 0.0026694 0.040062 -0.0065301 0.0024951 0.0014814 -0.0023728 0.042406 -0.017108 -0.0085759 0.030046 7.3431e-06 -0.00095892 -0.0010922 0.00033591 -0.015649 -0.0012881 -0.0029135 2.527e-05 0.0033871 -0.0018174 -0.0038821 -0.016387 0.029832 -0.023923
1.4609 0.00071599 0.0032865 -0.0032843 -0.0079807 0 -0.00081661 -0.0056738 0.0015142 0.0097305 0.001317 0.0056524 0.0027475 0.0038483 -0.0018067 0.0064183 0.046901 -0.0041773 0.024334 -0.001344 -0.0049832 0.051621 -0.013778 -0.0032678 0.041876 0.00041294 -0.00068295 -0.00056688 0.00064997 -0.017676 -0.001662 -0.0022858 -0.0021946 0.0036049 0.0048448 0.00041374 -0.014465 0.019745 -0.022204
1.4648 -0.00041041 0.0023196 -0.0046332 -0.0063212 0 0.00075677 -0.007848 0.0034371 0.011541 0.0062878 0.0042812 0.032094 0.0036032 -0.0035903 0.01149 0.052637 -0.0011002 0.044992 0.0032281 -0.0043352 0.061099 -0.0020021 0.0055679 0.053199 0.0011824 0.0001677 0.00016537 0.00075305 -0.020216 -0.0021964 -0.0018148 -0.00063591 0.0026426 0.013114 0.0033401 -0.010556 0.010881 -0.015751
1.4688 -0.0011194 0.00040031 -0.0080893 -0.0030009 0 0.0023365 -0.0048848 0.0041095 0.0092663 0.0083862 0.0021744 0.052611 0.0022555 -0.0044821 0.018253 0.056293 0.00070684 0.061908 0.013995 -0.001257 0.06939 0.015811 0.0094035 0.062579 0.0015932 0.00069509 0.00011429 0.00062618 -0.01697 -0.002699 -0.0024084 0.0019035 0.00051175 0.021716 0.00254 -0.0055047 0.0040944 -0.0063528
1.4727 -0.0011489 -0.0013854 -0.011196 -0.00031077 0 0.0019652 0.0011798 0.002608 0.0032747 0.0055363 0.0016798 0.045783 -0.0005154 -0.0045521 0.026697 0.057314 0.0013416 0.072859 0.029122 0.0017103 0.075003 0.036616 0.0048886 0.068728 0.0011965 0.00032285 -0.00088604 0.00030787 -0.0075702 -0.0022281 -0.0032997 0.0023688 -0.0013539 0.029241 -0.00073534 -0.00038622 -0.00026075 0.0036966
1.4766 -0.00069818 -0.0024615 -0.010525 0.00061142 0 -0.00061371 0.006362 -0.00056338 -0.0034388 -0.00053298 0.0034589 0.016593 -0.0047323 -0.003964 0.035903 0.055604 0.002516 0.074307 0.044667 0.0029333 0.074973 0.054355 -0.0029428 0.069471 0.00030341 -0.00054859 -0.0019394 -0.00010479 0.0033362 8.0233e-05 -0.0029268 -0.00030804 -0.0013929 0.032895 -0.0031191 0.0024197 -0.0027684 0.0094453
1.4805 -0.00028681 -0.0026489 -0.0058493 0.00014702 0 -0.0034247 0.0070071 -0.0033187 -0.008169 -0.005514 0.0053367 -0.011911 -0.009003 -0.0027591 0.042686 0.052973 0.0052948 0.067025 0.054274 0.0027329 0.06809 0.062054 -0.0062847 0.064846 -0.00034798 -0.00095805 -0.0019437 -0.00047679 0.012214 0.0036689 -0.00078853 -0.0048205 0.00053209 0.03083 -0.0027374 0.0002852 -0.0064855 0.0059719
1.4844 -0.00038653 -0.001835 -0.000848 -0.0004799 0 -0.0040218 0.0022555 -0.0034266 -0.010785 -0.0061429 0.0041504 -0.020991 -0.012337 -0.0011421 0.045384 0.050607 0.0085341 0.054708 0.05638 0.0021169 0.056288 0.059696 -0.0029251 0.056782 -0.00037961 -0.00041443 -0.00068399 -0.00067882 0.020047 0.0063068 0.0017603 -0.0087761 0.0028013 0.024248 -0.00099429 -0.0066684 -0.012732 -0.0057447
1.4883 -0.0010731 -4.8858e-05 0.00064472 -0.000167 0 -0.0018412 -0.0052168 -0.00051168 -0.013152 -0.002646 -0.00099154 -0.011829 -0.014227 0.00024137 0.043198 0.048969 0.0098214 0.039574 0.050661 0.0011813 0.041078 0.048164 0.0016784 0.046478 -0.000132 0.00059455 0.00096055 -0.00061675 0.029385 0.0056131 0.0026525 -0.010301 0.0031912 0.014226 -0.00057814 -0.018044 -0.021651 -0.024197
1.4922 -0.0019602 0.0021403 -0.0013365 0.0013034 0 0.0012659 -0.010984 0.0033104 -0.016485 0.0020433 -0.0074113 0.00038841 -0.014305 0.00062354 0.035766 0.048334 0.0080146 0.024038 0.037659 -0.00075488 0.024418 0.029467 0.00075366 0.035317 -0.00020739 0.0011562 0.0018872 -0.00023766 0.039464 0.0011897 0.0010294 -0.0088555 0.00056591 0.0022795 -0.0020203 -0.032961 -0.032825 -0.046888
1.4961 -0.0024727 0.0035685 -0.0031023 0.0029792 0 0.0028619 -0.011886 0.0050056 -0.019486 0.0049574 -0.011087 0.0044621 -0.012064 -0.00016373 0.024074 0.04867 0.0046551 0.012333 0.020537 -0.0036478 0.011176 0.010197 -0.0060584 0.026157 -0.00073969 0.00090452 0.001786 0.00044574 0.045792 -0.0046281 -0.0019375 -0.0051503 -0.0040958 -0.0076474 -0.0028896 -0.048291 -0.042533 -0.066023
1.5 -0.0022484 0.003159 -0.0014355 0.0032483 0 0.0022208 -0.0078845 0.0031049 -0.019215 0.0048645 -0.01028 0.0021934 -0.0086088 -0.0013959 0.013624 0.049126 0.0026228 0.0048424 0.0060449 -0.0060364 0.0035432 -0.0023858 -0.012053 0.020244 -0.0012282 0.00033506 0.0012628 0.0012928 0.044464 -0.0082493 -0.003973 -0.00060376 -0.0080015 -0.013232 -0.00075771 -0.060046 -0.046677 -0.076032
1.5039 -0.0013571 0.00086252 0.0029838 0.0011397 0 0.00080511 -0.0014782 -0.0011466 -0.013825 0.0020414 -0.0068637 0.00048139 -0.0041661 -0.0020322 0.007093 0.049407 0.0033086 0.0011334 -0.0034699 -0.0062967 0.0018829 -0.0062108 -0.010546 0.017976 -0.0011115 0.00016586 0.0010354 0.0020082 0.035507 -0.0073783 -0.0033612 0.0032929 -0.0081138 -0.013977 0.0034011 -0.066677 -0.043645 -0.075488
1.5078 -0.0002019 -0.0020626 0.0064383 -0.0024572 0 0.00060078 0.0044125 -0.0049206 -0.0044748 -0.002654 -0.0040499 -0.00063153 0.0011403 -0.0016136 0.0065037 0.049271 0.0052212 0.00057643 -0.0065814 -0.0044353 0.0060274 -0.0004476 -0.0020144 0.019504 -0.000416 0.00052199 0.0011587 0.0022533 0.021219 -0.0025802 2.7067e-05 0.0055758 -0.0032582 -0.0098456 0.0055612 -0.067232 -0.032676 -0.064129
1.5117 0.00076596 -0.0038239 0.0060537 -0.0049831 0 0.00214 0.0080583 -0.0060035 0.0053298 -0.0078893 -0.0030018 -0.007659 0.0074408 -0.00055355 0.014299 0.048402 0.0055253 0.0021342 -0.0023132 -0.0021828 0.01525 0.014639 0.0062715 0.024979 0.00024588 0.00086392 0.0011185 0.0018739 0.0025354 0.0032389 0.0047621 0.0061761 0.004502 -0.0012094 0.0028792 -0.060806 -0.013498 -0.042798
1.5156 0.0012709 -0.0033328 0.0024038 -0.0041627 0 0.0041388 0.0089727 -0.004094 0.012224 -0.011457 -0.0019808 -0.021899 0.014803 0.00040601 0.028397 0.04645 0.0029809 0.0037686 0.0053542 -0.0011399 0.025807 0.031779 0.0075169 0.032713 0.00030623 0.0006791 0.00059834 0.0010596 -0.020728 0.0067939 0.0085027 0.0057867 0.010515 0.0090052 -0.0026534 -0.050217 0.008501 -0.019158
1.5195 0.0012549 -0.00090411 -0.001554 -0.00022341 0 0.0048554 0.0071695 -0.00046655 0.015009 -0.010861 0.0011882 -0.032679 0.022545 0.00087354 0.043035 0.043437 -0.00070815 0.0045238 0.011468 -0.0011385 0.034789 0.044133 0.0018362 0.0403 -0.0002073 8.4448e-05 -4.0327e-05 0.00024962 -0.04529 0.0063037 0.0089352 0.0052519 0.010407 0.01822 -0.0054584 -0.039743 0.027347 0.00013604
1.5234 0.00081014 0.0020571 -0.0034675 0.0038513 0 0.0036358 0.0029956 0.0031268 0.014679 -0.0052241 0.0061791 -0.026566 0.029928 0.00088617 0.054673 0.039323 -0.0024988 0.0040572 0.013654 -0.00080688 0.041015 0.048308 -0.0045258 0.0463 -0.00076524 -0.00035484 -0.00014916 -0.00018168 -0.062054 0.0022594 0.0050406 0.0049605 0.0034981 0.025249 -0.0017614 -0.031631 0.039878 0.012003
1.5273 0.00012413 0.0039871 -0.0031817 0.0046711 0 0.0012563 -0.0022472 0.0052053 0.012899 0.0032372 0.010073 -0.0032328 0.03604 0.00049126 0.059864 0.034128 -0.00093612 0.0021615 0.010026 0.00033176 0.043681 0.04168 -0.0057322 0.049327 -0.00090276 -0.00032857 0.00040901 -0.00019448 -0.061551 -0.0029712 -0.001694 0.0047503 -0.0059889 0.029144 0.0062822 -0.027889 0.043452 0.014159
1.5313 -0.00054882 0.0039746 -0.0018728 0.0014187 0 -0.00091273 -0.0060738 0.004856 0.010561 0.010119 0.01025 0.021131 0.038033 -0.00045884 0.052431 0.028023 0.0025034 -0.0016515 -0.0012001 0.00086981 0.042167 0.021096 -0.0015867 0.046572 -0.00061851 -0.00013726 0.0010124 -6.2932e-05 -0.043417 -0.00628 -0.0073322 0.0042963 -0.011452 0.028359 0.012167 -0.031504 0.034188 0.0041767
1.5352 -0.00096758 0.0020571 -0.00050889 -0.0033879 0 -0.0019087 -0.006016 0.0021056 0.0075107 0.011847 0.007126 0.028486 0.034839 -0.0019809 0.035968 0.022043 0.0048742 -0.0070494 -0.014949 -0.00091833 0.039023 -0.0053956 0.0034039 0.039224 -0.00024831 -0.00027528 0.0009129 -9.0223e-05 -0.019486 -0.005328 -0.0077306 0.0034518 -0.0087069 0.024188 0.010988 -0.039572 0.017945 -0.010785
1.5391 -0.0010454 -0.00090091 0.00048219 -0.0061628 0 -0.0015958 -0.0016406 -0.0016812 0.0032647 0.0082308 0.0037997 0.015988 0.026443 -0.0036169 0.01452 0.016678 0.0044415 -0.013949 -0.027984 -0.004605 0.035441 -0.032576 0.0051452 0.028843 -7.291e-05 -0.00076161 5.9401e-05 -0.0003385 -0.0049994 7.6741e-06 -0.0019121 0.0021858 0.00066672 0.017264 0.0038936 -0.049637 -0.0013288 -0.026512
1.543 -0.00093021 -0.0035497 0.00060995 -0.0053663 0 -0.000539 0.0045144 -0.0041941 -0.0021685 0.0023134 0.0029944 -0.0036179 0.013037 -0.0047016 -0.0084266 0.012182 0.0019443 -0.02227 -0.038035 -0.0072341 0.032114 -0.056558 0.0034437 0.016888 -0.00013203 -0.0010496 -0.00081585 -0.00062047 -0.0051132 0.0070626 0.0063176 0.00038638 0.010299 0.0079593 -0.0032739 -0.059756 -0.020766 -0.040061
1.5469 -0.00090077 -0.0045888 -0.00069756 -0.0024712 0 0.00035673 0.0083271 -0.0037048 -0.0079582 -0.0021612 0.004472 -0.01804 -0.0049161 -0.005051 -0.02805 0.0086979 -0.00055916 -0.031906 -0.042598 -0.0058957 0.029551 -0.072711 0.00081732 0.0055164 -0.00035549 -0.00065788 -0.00095804 -0.00072478 -0.010196 0.011504 0.01065 -0.0019688 0.013679 -0.0034806 -0.0055741 -0.067474 -0.037109 -0.048238
1.5508 -0.0011291 -0.0034528 -0.0032014 -6.0305e-05 0 0.00035694 0.0069633 -0.00062706 -0.012658 -0.0032601 0.0054416 -0.02838 -0.024622 -0.0051806 -0.038101 0.0054009 -0.0018066 -0.041816 -0.041262 -0.00075587 0.027369 -0.077681 -0.00098619 -0.0015564 -0.00071736 0.00020809 -0.00037036 -0.00062585 -0.0053979 0.0099479 0.0072022 -0.0043336 0.0087698 -0.016271 -0.0031157 -0.07039 -0.047952 -0.049615
1.5547 -0.0015227 -0.00079169 -0.005428 0.00073459 0 -0.00053372 0.00095658 0.0025614 -0.014798 -0.0015011 0.0033373 -0.043501 -0.04251 -0.0056046 -0.040443 0.0012531 -0.0022053 -0.0505 -0.038182 0.0047039 0.024873 -0.076319 -0.0024502 -0.0041375 -0.0011766 0.00079054 0.00022237 -0.0004807 0.014671 0.0024581 -0.0020524 -0.0055233 -0.00097246 -0.028669 3.9631e-05 -0.070179 -0.055505 -0.047942
1.5586 -0.0018044 0.0017527 -0.0057646 0.00078071 0 -0.0014262 -0.0061328 0.0033012 -0.013702 0.0011333 -0.0018633 -0.063331 -0.056629 -0.0059348 -0.03679 -0.0040765 -0.0028077 -0.05697 -0.035473 0.0066759 0.021968 -0.071224 -0.0045227 -0.002539 -0.0015441 0.00055611 0.00015536 -0.00045381 0.040866 -0.0071145 -0.010669 -0.0045486 -0.0095384 -0.039364 0.00048345 -0.067989 -0.060723 -0.04506
1.5625 -0.0017536 0.0025485 -0.0040775 0.0012123 0 -0.0012952 -0.010085 0.0010587 -0.010159 0.002401 -0.0077892 -0.073094 -0.065234 -0.0049453 -0.029388 -0.010673 -0.0037626 -0.060331 -0.035028 0.0043349 0.018738 -0.065073 -0.006373 0.00251 -0.0015613 -0.00024474 -0.00051331 -0.00056652 0.058841 -0.013546 -0.012949 -0.0017784 -0.012537 -0.046995 -0.0014117 -0.065098 -0.064435 -0.042686
1.5664 -0.0013791 0.0010944 -0.0018723 0.0016728 0 -0.00019655 -0.00856 -0.0025034 -0.0062737 0.00057794 -0.011736 -0.058165 -0.064913 -0.0017924 -0.022482 -0.017739 -0.0040048 -0.058827 -0.03905 0.00028586 0.016072 -0.061619 -0.0056907 0.0091218 -0.0011719 -0.00085395 -0.0011386 -0.00070045 0.062724 -0.013754 -0.0083797 0.00085364 -0.0094508 -0.048392 -0.0026954 -0.063599 -0.066439 -0.042719
1.5703 -0.00088605 -0.001651 -0.0006196 0.00064664 0 0.00037134 -0.0022242 -0.0053487 -0.0041857 -0.0047598 -0.012558 -0.023852 -0.056851 0.0028076 -0.019484 -0.022597 -0.0024527 -0.053534 -0.04524 -0.002042 0.01532 -0.061417 -0.0012724 0.013934 -0.00064171 -0.00079727 -0.0012045 -0.00071336 0.059123 -0.0087335 -0.0014006 0.0011842 -0.0030074 -0.043386 -0.001461 -0.064103 -0.06479 -0.044013
1.5742 -0.00052006 -0.0040316 -0.00018288 -0.0025295 0 -0.0012023 0.005828 -0.0068195 -0.0043859 -0.011856 -0.011019 0.0040391 -0.043441 0.0067889 -0.019777 -0.023727 0.0006498 -0.046092 -0.050837 -0.0012907 0.016684 -0.062616 0.0050948 0.015942 -0.00030288 -0.00031161 -0.00081287 -0.00054824 0.058281 -0.0024641 0.0029267 -0.0013057 0.0030189 -0.033792 0.0012074 -0.065626 -0.058003 -0.044747
1.5781 -0.00045563 -0.0048943 0.00068918 -0.0063715 0 -0.0046261 0.011654 -0.0075047 -0.0051309 -0.016906 -0.008824 0.0019221 -0.026433 0.0082924 -0.02224 -0.020221 0.0036912 -0.037654 -0.054009 0.0012823 0.01999 -0.063651 0.0096383 0.014829 -0.00017697 2.2783e-05 -0.00046918 -0.0002718 0.062687 0.0011281 0.0030137 -0.0048657 0.0057894 -0.021277 0.002712 -0.06721 -0.04513 -0.043632
1.582 -0.00077189 -0.0042259 0.0023304 -0.008285 0 -0.0072518 0.012293 -0.0077345 -0.003839 -0.016199 -0.0073741 -0.028065 -0.0080286 0.0071048 -0.024888 -0.011339 0.0049806 -0.029586 -0.052826 0.003553 0.024695 -0.062497 0.0095637 0.010691 5.1163e-05 -3.432e-05 -0.00049306 -4.9297e-05 0.065175 0.00067331 0.00098126 -0.0068513 0.0043988 -0.008217 0.0017611 -0.067507 -0.02538 -0.039238
1.5859 -0.0014184 -0.0028201 0.0031325 -0.006941 0 -0.0062398 0.0072778 -0.0068385 0.0004623 -0.0092261 -0.0069399 -0.059024 0.0070697 0.0046416 -0.02304 0.0020671 0.004078 -0.023934 -0.046415 0.0043717 0.028223 -0.056432 0.005161 0.0052504 0.00061535 -0.00018322 -0.00073088 -6.5498e-05 0.057486 -0.002397 -0.0004345 -0.0059158 7.7436e-06 -0.00042852 -0.00062217 -0.064066 -0.00041928 -0.030345
1.5898 -0.0021357 -0.0014741 0.001045 -0.003509 0 -0.001582 -0.00080814 -0.0042167 0.0058419 0.00014072 -0.0065134 -0.064679 0.016989 0.0026503 -0.01645 0.015222 0.0019694 -0.020198 -0.039412 0.003834 0.028699 -0.047768 -0.00067288 0.00099053 0.0012742 -5.3678e-05 -0.0008215 -0.0003953 0.039219 -0.0054795 -0.0006291 -0.0030059 -0.0047665 0.000416 -0.0026225 -0.057821 0.022985 -0.019733
1.5938 -0.0024717 -0.00050594 -0.0038786 -0.00049117 0 0.003222 -0.0074386 -0.00079948 0.0087414 0.0062127 -0.0045046 -0.04336 0.021179 0.0019883 -0.0060107 0.025837 0.00010231 -0.017736 -0.034521 0.0024289 0.025589 -0.038322 -0.004731 -0.0013058 0.0014553 0.00026808 -0.00062759 -0.00088999 0.017827 -0.0065777 -0.00082724 -0.00032961 -0.0072052 -0.0059456 -0.003571 -0.049689 0.041247 -0.0088405
1.5977 -0.002045 0.00013542 -0.0087883 0.00058127 0 0.004074 -0.0087923 0.0012727 0.0068885 0.0060313 -0.00016304 -0.016753 0.01964 0.0024651 0.0068755 0.032045 -0.00070232 -0.015749 -0.034121 0.00055116 0.018854 -0.029993 -0.0055531 -0.0011914 0.00085635 0.00031412 -0.00033191 -0.0012104 0.00084637 -0.0049649 -0.0016998 0.00057959 -0.0060907 -0.01906 -0.0040971 -0.04079 0.05135 0.0010285
1.6016 -0.00092932 0.00054553 -0.010192 0.00027691 0 0.00027876 -0.0044259 0.00080656 0.0012401 0.0017502 0.0052057 -0.0065774 0.012993 0.0034453 0.018953 0.031524 -0.00057586 -0.01264 -0.041558 -0.0011431 0.0093729 -0.026093 -0.0038914 0.0014229 -0.00014493 -0.00016867 -0.00016218 -0.0010609 -0.010394 -0.00090958 -0.0020506 -0.00013725 -0.002422 -0.037291 -0.004667 -0.033323 0.048941 0.0081744
1.6055 0.00023003 0.00077965 -0.0068686 0.00029319 0 -0.0044127 0.0021745 -0.00088203 -0.0048507 -0.0015757 0.0086092 -0.014463 0.0058838 0.0043057 0.0262 0.026862 -0.00015891 -0.0069182 -0.054463 -0.001492 0.001451 -0.027663 -0.0017012 0.0046287 -0.00077243 -0.00082021 -0.00013721 -0.00046246 -0.019275 0.0045981 -0.0001881 -0.0012651 0.0014872 -0.054448 -0.0045497 -0.029339 0.037347 0.013024
1.6094 0.00062871 0.00098792 -0.00069355 0.0016184 0 -0.0051169 0.006007 -0.0011241 -0.00845 -0.00075119 0.0076402 -0.02437 0.0016518 0.0044708 0.028691 0.022204 3.631e-06 0.0011589 -0.067545 0.0004322 -0.0021863 -0.032418 -0.00062127 0.0071204 -0.00057537 -0.00097374 -0.00012899 0.00021502 -0.027631 0.0097539 0.0036731 -0.0017344 0.0038145 -0.066748 -0.0025465 -0.028461 0.023295 0.017222
1.6133 7.4012e-08 0.0014139 0.0051903 0.0036941 0 -0.00047172 0.0043053 0.0011783 -0.0091898 0.0028783 0.0029106 -0.021622 0.002104 0.0035408 0.027179 0.020163 -0.00024755 0.011203 -0.077022 0.0041714 -4.6786e-05 -0.038562 -0.00091647 0.0083698 0.00015993 -0.00035692 -9.8294e-05 0.00056204 -0.032648 0.012109 0.0068908 -0.0011383 0.0042622 -0.072038 0.0013935 -0.030147 0.011191 0.02174
1.6172 -0.001034 0.0021274 0.0087828 0.005149 0 0.0059586 -0.0013816 0.0041215 -0.0088467 0.0052985 -0.0019015 -0.0067636 0.0086298 0.0017705 0.023099 0.023263 -0.00071954 0.022556 -0.078969 0.0077445 0.0089046 -0.043948 -0.0014995 0.0080795 0.00073883 0.00059045 -0.00015902 0.00051638 -0.030345 0.0096997 0.006599 0.00062548 0.0034713 -0.068675 0.0056043 -0.033499 0.0055522 0.027518
1.6211 -0.0013701 0.0028224 0.010009 0.0050907 0 0.0090033 -0.0065331 0.0047343 -0.0090142 0.0040382 -0.0030176 0.0082936 0.022168 0.00025666 0.02086 0.035001 -0.0010287 0.033191 -0.065907 0.0090053 0.025151 -0.044332 -0.0010535 0.006621 0.00075561 0.0011408 -0.00038802 0.00041977 -0.02127 0.0027232 0.0024965 0.0036533 0.0018228 -0.054079 0.0079114 -0.036124 0.014292 0.035179
1.625 -0.00030635 0.0030419 0.0097529 0.0036978 0 0.0066922 -0.0072539 0.0023583 -0.0093127 0.00029678 -1.9193e-05 0.013629 0.036567 0.00010382 0.022951 0.050099 -0.00081654 0.041357 -0.044005 0.0073059 0.042298 -0.04073 0.00056004 0.0055012 0.00041422 0.00098326 -0.00065237 0.00063581 -0.0119 -0.0056962 -0.0025787 0.0076136 -0.00068916 -0.034599 0.0073919 -0.036495 0.031834 0.042493
1.6289 0.0018679 0.0026853 0.0086747 0.0018603 0 0.001865 -0.0030614 -0.00032607 -0.0078618 -0.0028941 0.0036918 0.0080926 0.048376 0.0010774 0.029271 0.065081 -1.0197e-05 0.046248 -0.017763 0.0038785 0.057067 -0.034807 0.0019344 0.0050998 0.00018679 0.00045783 -0.00070927 0.0011031 -0.010245 -0.010862 -0.0048668 0.011179 -0.0033192 -0.013154 0.0049641 -0.034473 0.054025 0.047852
1.6328 0.0040996 0.0022157 0.0069497 0.00050648 0 -0.00081212 0.0032782 -1.8031e-05 -0.0033808 -0.004012 0.0042054 -0.004977 0.054599 0.0013562 0.039035 0.076722 0.0010334 0.047277 0.0081617 0.00069128 0.066649 -0.028466 0.0014279 0.0055331 0.00026225 0.00011625 -0.00047432 0.0013273 -0.02 -0.0095031 -0.0026353 0.01243 -0.0039368 0.0075536 0.0024028 -0.030249 0.076606 0.049839
1.6367 0.0053782 0.0022244 0.004601 0.00016947 0 0.00073068 0.008267 0.0035386 0.0032738 -0.004093 0.0010535 -0.023442 0.050924 -0.00077953 0.049909 0.080184 0.0017224 0.043525 0.026163 -0.00097016 0.06711 -0.025145 -0.0009203 0.0064863 0.00041166 0.00014397 -0.00012267 0.00088288 -0.038095 -0.002301 0.0026416 0.010346 -0.00050599 0.023756 0.00091502 -0.024592 0.092818 0.046263
1.6406 0.005375 0.0027441 0.0016608 0.00079564 0 0.0044042 0.010075 0.0069839 0.0096238 -0.0046619 -0.0022543 -0.04477 0.036944 -0.0047409 0.056475 0.073528 0.0016837 0.035644 0.028986 -0.00096132 0.057873 -0.028436 -0.0029557 0.0064934 0.00035124 0.00027229 0.0001118 -7.4969e-05 -0.056524 0.0061573 0.0075485 0.0060425 0.0062472 0.0323 0.00055922 -0.019875 0.096562 0.036851
1.6445 0.004417 0.0030751 -0.0018441 0.001664 0 0.0063795 0.0089831 0.0066513 0.013545 -0.0053781 -0.0017952 -0.061338 0.018501 -0.0074752 0.057117 0.06159 0.0010232 0.025967 0.019913 0.00016954 0.043799 -0.036797 -0.0023565 0.0050364 0.00010341 0.00020011 0.00019381 -0.00086513 -0.066171 0.010315 0.0091104 0.0022454 0.012011 0.034562 0.00068386 -0.017275 0.090893 0.02447
1.6484 0.0029956 0.0024137 -0.0055899 0.0016197 0 0.0046897 0.0062043 0.0023167 0.01478 -0.0043757 0.002679 -0.063004 -0.000555 -0.0061725 0.051669 0.047691 5.3971e-05 0.01597 0.0017933 0.0016321 0.027915 -0.048581 0.00072831 0.0022492 -8.1389e-05 -2.9462e-05 0.00027918 -0.00090858 -0.060663 0.0074834 0.0065329 0.001122 0.011759 0.031352 0.00061348 -0.017185 0.078418 0.010833
1.6523 0.0014024 0.00069732 -0.0085017 -0.00015112 0 0.00054189 0.0027299 -0.0025615 0.014667 -0.00087382 0.0073345 -0.047641 -0.01611 -0.0014134 0.040734 0.035499 -0.0011999 0.0072576 -0.021496 0.0024622 0.013489 -0.061566 0.0032517 -0.0014154 -9.6678e-05 -0.00013834 0.00045472 -0.00030512 -0.03966 -0.00023159 0.0014873 0.0023504 0.004344 0.023846 -5.5986e-05 -0.019701 0.06255 -0.0022389
1.6563 -0.00020572 -0.0012138 -0.0090557 -0.0032041 0 -0.0033309 -0.00076564 -0.004283 0.014494 0.0032043 0.0079498 -0.027105 -0.020236 0.002746 0.027479 0.031862 -0.0030044 0.0036698 -0.041286 0.0017547 0.0067896 -0.070211 0.0020184 -0.00365 -0.00013776 -2.3854e-05 0.00056556 0.00026225 -0.01044 -0.0073979 -0.002884 0.0033256 -0.0055851 0.01423 -0.0014513 -0.024232 0.050497 -0.011454
1.6602 -0.0015693 -0.0022429 -0.0066 -0.0057255 0 -0.0050543 -0.0034854 -0.0023304 0.01408 0.0047866 0.0039269 -0.018124 -0.014155 0.0024612 0.017941 0.036112 -0.0051948 0.0063685 -0.051638 -0.00053457 0.0083036 -0.071716 -0.0028467 -0.0019751 -0.00043004 8.0617e-05 0.00037206 0.00022923 0.014505 -0.0090813 -0.0037054 0.0014774 -0.010832 0.0061309 -0.0033144 -0.028175 0.045935 -0.016468
1.6641 -0.0023414 -0.0019962 -0.0024532 -0.0057129 0 -0.0044596 -0.0045857 0.000672 0.011843 0.0028315 -0.0013612 -0.024957 -0.0013814 -0.0018339 0.014329 0.045226 -0.0065299 0.015192 -0.052328 -0.0029386 0.016505 -0.066343 -0.0073645 0.0043795 -0.00087402 -8.1429e-05 -0.00013561 -0.00026448 0.024435 -0.0042522 -0.00016604 -0.0033348 -0.007628 0.00098583 -0.004835 -0.030201 0.048122 -0.017779
1.668 -0.0023925 -0.00097883 0.00075117 -0.0026623 0 -0.0023416 -0.0038982 0.0020239 0.0062682 -0.00043325 -0.0039732 -0.033114 0.014649 -0.0053068 0.017821 0.056263 -0.0052282 0.029698 -0.044021 -0.0031815 0.029809 -0.054801 -0.0070677 0.015678 -0.0010738 -0.00039349 -0.00065722 -0.00053534 0.017884 0.0036392 0.0056036 -0.0084888 0.0010268 -0.00022389 -0.0048928 -0.029345 0.055736 -0.015761
1.6719 -0.0020117 7.5815e-06 0.0012281 0.001775 0 0.00035398 -0.0023535 0.0015014 -0.0024245 -0.0017066 -0.0029199 -0.023917 0.028653 -0.0031706 0.029176 0.064707 -0.00068665 0.048961 -0.02867 -0.00019082 0.04574 -0.038637 -0.001213 0.031824 -0.00074776 -0.00042185 -0.00086607 -0.00011347 0.0042717 0.0091911 0.0095021 -0.0106 0.0078343 0.0035818 -0.0028858 -0.024462 0.066079 -0.010773
1.6758 -0.001691 0.00057649 -0.00045444 0.004929 0 0.0025735 -0.0013477 0.00083827 -0.01179 5.3803e-05 -0.0004542 0.003515 0.03282 0.0044567 0.045306 0.064721 0.005172 0.068856 -0.012168 0.0043893 0.059504 -0.022012 0.0062956 0.049842 -4.6157e-05 6.7485e-05 -0.00074582 0.00069577 -0.0029208 0.0087373 0.0081362 -0.0081038 0.0073017 0.012282 0.00044369 -0.015225 0.073383 -0.0030484
1.6797 -0.0016744 0.00085271 -0.0022261 0.0051354 0 0.0031424 -0.0015396 0.0012101 -0.01834 0.002693 0.00060154 0.027013 0.028653 0.012186 0.060731 0.058821 0.0086633 0.085292 0.002096 0.0070566 0.069391 -0.0071889 0.010238 0.06596 0.00058927 0.00071335 -0.00058726 0.0010581 0.0036427 0.0025884 0.0014961 -0.0023236 5.0356e-05 0.023032 0.0031064 -0.0038905 0.07624 0.0067412
1.6836 -0.0017635 0.00099691 -0.0027802 0.0028636 0 0.0015351 -0.0023338 0.0018247 -0.019695 0.0031795 -0.00060887 0.0211 0.018708 0.014059 0.073012 0.05 0.0071273 0.096234 0.014178 0.0053494 0.075141 0.0058051 0.0084568 0.078454 0.00084087 0.00080828 -0.00064264 0.00044313 0.020202 -0.0055154 -0.0065981 0.0035982 -0.0081939 0.034522 0.0031419 0.008392 0.07523 0.018488
1.6875 -0.0016011 0.00084675 -0.0026155 2.0724e-05 0 -0.0011779 -0.0026136 0.0010811 -0.016182 0.00058811 -0.0028911 -0.016915 0.0065471 0.0088065 0.080172 0.041999 0.0014106 0.10011 0.025011 0.00016606 0.076972 0.017506 0.0032129 0.086002 0.00071662 1.7005e-05 -0.0008403 -0.00079471 0.036119 -0.011041 -0.011003 0.0068196 -0.011505 0.045535 0.00020803 0.020448 0.071677 0.031955
1.6914 -0.0011132 0.00014679 -0.0026978 -0.0017701 0 -0.0027071 -0.0019023 -0.0013341 -0.010589 -0.0032979 -0.0046991 -0.061592 0.0011201 0.00064204 0.079778 0.043632 -0.0044764 0.094666 0.039254 -0.0048621 0.075945 0.030584 -0.001331 0.087015 0.00035822 -0.0011811 -0.00089325 -0.0016827 0.042678 -0.011428 -0.0089718 0.0063466 -0.0080497 0.0546 -0.0038913 0.030273 0.069853 0.046308
1.6953 -0.00060795 -0.00094528 -0.0026159 -0.002282 0 -0.0015281 -0.00067185 -0.0039421 -0.0060961 -0.0059918 -0.005344 -0.081528 0.0096197 -0.0049004 0.074863 0.059362 -0.0066053 0.084076 0.062072 -0.0065034 0.07513 0.04798 -0.0026579 0.084624 -0.00021144 -0.0018512 -0.00066705 -0.0014985 0.038347 -0.0072775 -0.0021669 0.0032139 -0.00060124 0.062581 -0.0063998 0.0371 0.074478 0.058779
1.6992 -0.00043541 -0.001785 -0.0008724 -0.0023539 0 0.001349 0.00045202 -0.0050125 -0.0039037 -0.0064424 -0.0047069 -0.067549 0.031575 -0.0057093 0.068227 0.086828 -0.0044754 0.072221 0.093801 -0.0045962 0.075644 0.069561 -0.0011936 0.081421 -0.0010189 -0.0014689 -0.00036051 -0.00041297 0.027052 -0.0015647 0.0046207 -0.0003901 0.0061709 0.071138 -0.0057352 0.041319 0.085968 0.067501
1.7031 -0.00061469 -0.0018206 0.0027603 -0.0027569 0 0.0029571 0.0015271 -0.0042538 -0.0025783 -0.0051992 -0.0025635 -0.03923 0.065386 -0.0038872 0.061541 0.12311 -0.0013043 0.061731 0.13366 -0.0017614 0.07789 0.094457 0.0011074 0.078964 -0.0018479 -0.00043508 -0.00027332 0.00068007 0.013291 0.002337 0.0069637 -0.0023041 0.0088082 0.081633 -0.0028124 0.043261 0.10387 0.071084
1.707 -0.00085545 -0.001232 0.0058509 -0.0034981 0 0.0011448 0.0030636 -0.0028379 0.0002146 -0.0030974 0.0011461 -0.024341 0.10763 -0.0024806 0.056457 0.16338 -0.00090448 0.055502 0.17955 -0.00065892 0.081908 0.12082 0.0027074 0.078773 -0.0022015 0.00029726 -0.00043153 0.00095251 -0.00016465 0.0025573 0.0037687 -0.0013669 0.0065298 0.095761 -0.00031352 0.043429 0.12677 0.068016
1.7109 -0.00092427 -0.00086125 0.0052014 -0.0040831 0 -0.0031352 0.0049353 -0.0020452 0.0050484 -0.00050439 0.0054515 -0.032793 0.14644 -0.0021354 0.053927 0.19418 -0.0040728 0.056823 0.22231 -0.0016475 0.086189 0.14214 0.0030359 0.081558 -0.0017262 0.00013624 -0.00052379 0.00031476 -0.010849 -0.00038177 -0.0023274 0.0020161 0.0010426 0.11549 -0.00035438 0.04288 0.14877 0.056992
1.7148 -0.00091045 -0.0013946 0.00037437 -0.0041808 0 -0.0064973 0.005811 -0.0022233 0.0096477 0.0020663 0.0083933 -0.05037 0.1727 -0.0011652 0.051945 0.20929 -0.0079048 0.062142 0.25407 -0.0030017 0.088729 0.15508 0.0019301 0.084765 -0.00067829 -0.00059124 -0.00024558 -0.0005837 -0.015278 -0.004032 -0.0070626 0.0058971 -0.0044514 0.13736 -0.0025225 0.042581 0.16469 0.04272
1.7188 -0.0010904 -0.0025989 -0.0052731 -0.0038892 0 -0.0062484 0.0040738 -0.0029612 0.010582 0.0033285 0.0084371 -0.055786 0.18276 0.0016155 0.049393 0.20652 -0.0085887 0.069156 0.271 -0.0030257 0.088578 0.15832 -0.00055604 0.086883 0.00017883 -0.00097751 0.00033196 -0.00094513 -0.010808 -0.00555 -0.0074122 0.0076055 -0.0066976 0.15861 -0.0041504 0.042611 0.17237 0.027596
1.7227 -0.0015772 -0.003431 -0.0077538 -0.003451 0 -0.0028493 -0.00043661 -0.003743 0.0063367 0.0020969 0.0058264 -0.041581 0.17449 0.0049392 0.045323 0.18524 -0.0049043 0.075456 0.27042 -0.0016084 0.085027 0.15138 -0.0035849 0.08655 0.00027059 -0.00042105 0.00079508 -0.00045528 0.0011553 -0.003478 -0.0033374 0.0052328 -0.0041917 0.17629 -0.0027802 0.042876 0.17042 0.013941
1.7266 -0.0021737 -0.0029693 -0.0065977 -0.0029297 0 0.00074846 -0.0056327 -0.0040751 -0.0010792 -0.00097947 0.0022311 -0.018473 0.14568 0.0063223 0.038627 0.14556 0.00085048 0.076955 0.24829 0.00023075 0.077073 0.13407 -0.0053857 0.081728 -0.00020606 0.00080625 0.00080003 0.00053159 0.014951 0.0012837 0.0024282 -0.0009609 0.0015148 0.18429 0.0013596 0.042701 0.15706 0.0053318
1.7305 -0.0025669 -0.0012703 -0.0051945 -0.002264 0 0.0020806 -0.0083988 -0.0032928 -0.0075808 -0.0031473 -0.00098921 -0.0022301 0.10613 0.0049461 0.030512 0.098912 0.0050959 0.071797 0.21177 0.0018406 0.066152 0.11247 -0.0044248 0.073132 -0.00049377 0.0018338 0.00041844 0.0013181 0.024639 0.0060114 0.0062161 -0.0082562 0.0064252 0.17928 0.0052976 0.040742 0.13668 0.0026066
1.7344 -0.0025837 0.00067267 -0.0066298 -0.0015289 0 0.0013124 -0.0069844 -0.00098082 -0.010237 -0.0018351 -0.0038598 0.00064175 0.065252 0.0027628 0.0228 0.054265 0.0059519 0.061992 0.16975 0.0035195 0.054263 0.091318 -0.00095838 0.063051 -0.00011393 0.0019979 4.8461e-05 0.0013914 0.028281 0.0079427 0.0057643 -0.01281 0.0068798 0.16398 0.0059509 0.036497 0.11396 0.0034321
1.7383 -0.0022056 0.0018046 -0.0096415 -0.00094803 0 0.00048683 -0.002517 0.0020561 -0.0093367 0.0024521 -0.0069102 -0.0055979 0.028301 0.0025134 0.016592 0.016583 0.0042105 0.049137 0.12734 0.0055922 0.042657 0.072963 0.0028912 0.053017 0.00057369 0.0013881 4.9575e-06 0.00077064 0.028036 0.0061007 0.0016898 -0.011983 0.0025443 0.14068 0.0030196 0.029674 0.091416 0.0060486
1.7422 -0.0014108 0.0018685 -0.0095616 -0.00057263 0 0.0010204 0.0017464 0.0036993 -0.0074956 0.0058691 -0.0095253 -0.015006 4.425e-05 0.0048659 0.012896 -0.0098716 0.0018948 0.035271 0.089509 0.0073308 0.032596 0.059289 0.0049465 0.044658 0.00074382 0.00065821 0.00023276 -3.3778e-05 0.026213 0.0018382 -0.0028989 -0.0061321 -0.0031529 0.11258 -0.00074312 0.020153 0.071401 0.0083604
1.7461 -0.00016118 0.0014883 -0.003579 -5.5548e-05 0 0.0023212 0.0028891 0.0022369 -0.0068487 0.0044739 -0.0098388 -0.026735 -0.011962 0.0077882 0.012564 -0.018183 0.00032805 0.024428 0.064636 0.0072486 0.026543 0.052091 0.0048533 0.040902 3.5749e-05 0.00036574 0.00041658 -0.00040216 0.021878 -0.0022431 -0.0045453 0.0015145 -0.0058419 0.08765 -0.0022547 0.008012 0.057333 0.0060334
1.75 0.0013784 0.001499 0.0054834 0.0010734 0 0.0028778 0.00056858 -0.0014395 -0.0070468 -0.0018974 -0.0066821 -0.042208 -0.01393 0.0086958 0.012527 -0.016061 -0.00040051 0.01697 0.049677 0.0045947 0.023569 0.047328 0.0039749 0.040311 -0.00099131 0.00051573 0.00032007 -7.1741e-05 0.011708 -0.0040723 -0.0019165 0.0069589 -0.0038609 0.070767 -0.0010812 -0.0044105 0.04719 -0.00075352
1.7539 0.0027122 0.0022041 0.011358 0.0028142 0 0.0022829 -0.0027078 -0.0038093 -0.0058085 -0.0090349 -0.0013977 -0.058381 -0.0088363 0.0069096 0.010808 -0.0067938 -0.00062792 0.012 0.042781 0.00038214 0.022993 0.043375 0.003483 0.04173 -0.0014154 0.00070399 -1.6724e-05 0.00064763 -0.006171 -0.0032159 0.0032698 0.008104 0.0006332 0.06282 0.00045954 -0.015988 0.039813 -0.011134
1.7578 0.0033036 0.0031835 0.010414 0.0044342 0 0.0017232 -0.0034441 -0.0017031 -0.0012579 -0.011871 0.0029195 -0.067256 0.00035383 0.0038645 0.0056267 0.0064352 -0.00042637 0.0083411 0.041886 -0.0032588 0.023991 0.038952 0.0029419 0.043896 -0.00093395 0.00062115 -0.00037215 0.0011033 -0.029679 -0.00069262 0.007639 0.0060288 0.0040124 0.063655 0.0001899 -0.025719 0.033993 -0.023922
1.7617 0.0030931 0.0037006 0.0051193 0.004939 0 0.0024243 0.00021047 0.0042951 0.0062267 -0.0088089 0.0043734 -0.063354 0.0097367 0.0011937 -0.0057585 0.019604 0.00012706 0.0036947 0.044209 -0.0047855 0.025187 0.032876 0.0010856 0.044732 -0.00018817 0.00035585 -0.00054905 0.00083773 -0.05389 0.0019768 0.0087237 0.0038963 0.0045146 0.071789 -0.0012551 -0.03211 0.028009 -0.036897
1.7656 0.0026385 0.003284 0.0011985 0.0039271 0 0.0039851 0.0069087 0.0097191 0.014178 -0.0027245 0.0042875 -0.050523 0.014878 -0.00092441 -0.023762 0.02831 0.00043473 -0.0044985 0.045683 -0.0043082 0.024445 0.025783 -0.0021905 0.041953 -6.2116e-05 0.00021169 -0.00046085 5.3703e-08 -0.073846 0.0035458 0.006561 0.0043447 0.0032964 0.080175 -0.0011216 -0.034471 0.019798 -0.046491
1.7695 0.0025627 0.0020458 0.0016819 0.0020042 0 0.004643 0.012749 0.010056 0.019785 0.0021593 0.0058451 -0.039673 0.015309 -0.0033836 -0.044768 0.032056 -0.0002715 -0.015241 0.045067 -0.0031165 0.021416 0.019149 -0.0051728 0.035976 -0.00072451 0.00029397 -9.4912e-05 -0.00075653 -0.08605 0.0032852 0.0031305 0.0074238 0.0024874 0.084028 0.0019543 -0.034011 0.0092391 -0.052
1.7734 0.0027975 0.00058956 0.004294 0.00029356 0 0.0032276 0.013807 0.0050025 0.021599 0.0042064 0.010514 -0.039176 0.010965 -0.006479 -0.066192 0.030586 -0.001875 -0.027141 0.042142 -0.0023937 0.016201 0.013697 -0.006031 0.027319 -0.0014655 0.00035134 0.00048842 -0.0008464 -0.088244 0.0010693 0.00045529 0.010693 0.0026364 0.08137 0.0055761 -0.031328 -0.0035316 -0.053254
1.7773 0.0024959 -0.00037994 0.004652 -0.00053917 0 0.00058577 0.0089366 -0.0011981 0.020002 0.0051906 0.016016 -0.047796 0.0021707 -0.0091036 -0.085158 0.023964 -0.0030166 -0.038338 0.037039 -0.0024535 0.0092033 0.0099967 -0.0050003 0.016816 -0.0014919 5.577e-05 0.0010839 -0.00028323 -0.079523 -0.0023429 -0.00074573 0.011307 0.0023305 0.071003 0.0054462 -0.027115 -0.018124 -0.050444
1.7813 0.00089118 -0.00051648 0.0013091 -0.00079778 0 -0.0011514 0.00086063 -0.0038277 0.016444 0.0074588 0.018147 -0.057088 -0.010315 -0.009772 -0.095164 0.011842 -0.0022896 -0.043721 0.030507 -0.0029577 0.0020643 0.0083423 -0.004358 0.00668 -0.00078475 -0.00058608 0.0013634 0.00034697 -0.061708 -0.0051603 -0.00083486 0.0082905 0.00021237 0.05261 -2.7691e-05 -0.022352 -0.033152 -0.044077
1.7852 -0.0016849 -8.844e-05 -0.0029587 -0.0012537 0 -0.00066934 -0.0054675 -0.002085 0.012244 0.010671 0.014728 -0.060045 -0.022853 -0.0082365 -0.095582 -0.0026546 4.3004e-05 -0.041742 0.024336 -0.0034595 -0.002735 0.0071557 -0.00591 -0.0006537 -7.8152e-05 -0.0011505 0.0011128 0.00047114 -0.040035 -0.0052204 -0.0001884 0.0031528 -0.002985 0.03263 -0.007263 -0.018021 -0.04608 -0.036818
1.7891 -0.0037544 0.00019783 -0.0045797 -0.0020996 0 0.0013231 -0.0063026 0.0006229 0.0077536 0.011678 0.0076698 -0.056827 -0.033337 -0.0058438 -0.087697 -0.017628 0.0018192 -0.033101 0.019246 -0.0035784 -0.0041166 0.0059349 -0.0086484 -0.0042265 -1.5813e-05 -0.0011629 0.00050109 0.00010429 -0.0209 -0.0014788 0.0012709 -0.001498 -0.0046891 0.014281 -0.010271 -0.014313 -0.055378 -0.029683
1.793 -0.0038653 -0.00021439 -0.0030344 -0.0024765 0 0.0029807 -0.0018725 0.00059537 0.0023522 0.0077452 0.0011395 -0.052604 -0.040008 -0.0042921 -0.073009 -0.031388 0.00090145 -0.018874 0.01576 -0.0029208 -0.0013604 0.0046743 -0.009316 -0.0033605 -0.00044609 -0.00055762 4.1337e-05 -0.00017453 -0.007653 0.0047318 0.0034702 -0.0039655 -0.0028646 -0.00022263 -0.0063218 -0.011316 -0.059719 -0.023361
1.7969 -0.0019557 -0.001153 -0.0009175 -0.001244 0 0.0032026 0.0037619 -0.0022935 -0.0046927 -0.00014288 -0.0021945 -0.051295 -0.040404 -0.0041742 -0.053997 -0.041472 -0.0024662 -0.001107 0.014515 -0.0012733 0.0063334 0.0040073 -0.0055788 0.0027856 -0.00062697 0.00023236 0.00015761 0.00015841 0.0017012 0.0099845 0.0054508 -0.0043966 0.001804 -0.0085369 0.0011827 -0.0090494 -0.057116 -0.018544
1.8008 0.00043917 -0.0017257 -0.0007478 0.0015886 0 0.0024704 0.0058081 -0.0047682 -0.012979 -0.0073712 -0.0030912 -0.052486 -0.032524 -0.0047245 -0.036645 -0.044295 -0.0053716 0.014939 0.015966 0.0009502 0.018301 0.0069516 0.0013512 0.013951 -7.7027e-05 0.00065155 0.00074039 0.00098332 0.012437 0.010774 0.0056445 -0.004094 0.0060135 -0.010363 0.0057279 -0.0072944 -0.045876 -0.015757
1.8047 0.0014262 -0.0010844 -0.0025522 0.0042325 0 0.0019361 0.0024239 -0.0039238 -0.020375 -0.0093606 -0.0042443 -0.054057 -0.019959 -0.004733 -0.024248 -0.040941 -0.0046312 0.026548 0.019193 0.0026887 0.031625 0.014812 0.0073637 0.02728 0.00088871 0.00049421 0.0011852 0.0016004 0.02849 0.005914 0.0031354 -0.0041385 0.0062028 -0.0093948 0.0037072 -0.005679 -0.029139 -0.014465
1.8086 0.00033037 0.00064053 -0.0046457 0.0042486 0 0.0020043 -0.0039486 -0.00041859 -0.023945 -0.0055689 -0.0072915 -0.05628 -0.0051987 -0.0035116 -0.017922 -0.032293 0.00023625 0.032905 0.023783 0.0030151 0.044889 0.028059 0.0088364 0.041286 0.001504 1.9015e-05 0.00095964 0.0014072 0.049361 -0.0025265 -0.0012897 -0.0046274 0.0013053 -0.0072721 -0.0025266 -0.0040557 -0.0086194 -0.014496
1.8125 -0.0018266 0.0021655 -0.0059068 0.00074618 0 0.0020284 -0.0085685 0.0022154 -0.022076 -0.00016748 -0.011375 -0.062022 0.0089139 -0.0011553 -0.018139 -0.019741 0.0062762 0.033756 0.029253 0.002048 0.056755 0.046599 0.0056043 0.054431 0.0013505 -0.00037084 0.00016118 0.00051009 0.070424 -0.010462 -0.0053761 -0.004968 -0.0061338 -0.0055055 -0.0073988 -0.0022986 0.013675 -0.01563
1.8164 -0.0033055 0.0019982 -0.0064686 -0.0043375 0 0.0012966 -0.0079276 0.0011918 -0.016046 0.0013392 -0.014257 -0.072774 0.016267 0.001667 -0.024793 -0.0066873 0.0093498 0.029427 0.034711 0.00090068 0.065078 0.068807 0.00093099 0.063769 0.00072589 -0.00052218 -0.0005299 -0.00036099 0.085071 -0.014255 -0.0068029 -0.0046168 -0.011269 -0.0058177 -0.0074885 -0.00026248 0.03366 -0.01755
1.8203 -0.0030929 -0.00022246 -0.0064358 -0.0073721 0 7.575e-06 -0.0019987 -0.0028465 -0.0093297 -0.0032688 -0.014368 -0.085307 0.014061 0.0039114 -0.033152 0.0017706 0.0073545 0.023552 0.038964 0.00052192 0.069839 0.088233 -0.0011956 0.068054 0.00023843 -0.00059533 -0.00050053 -0.00055868 0.086714 -0.012669 -0.0046578 -0.003472 -0.0099794 -0.0077914 -0.0040085 0.0018424 0.047387 -0.019396
1.8242 -0.0015191 -0.0032292 -0.0050491 -0.0059565 0 -0.00092429 0.0061862 -0.0066228 -0.0048352 -0.010971 -0.011719 -0.093138 0.0039887 0.0044531 -0.040571 0.0039706 0.0016563 0.017697 0.041484 0.00063024 0.071733 0.10098 0.001072 0.067675 0.00015667 -0.00077056 0.00018776 -0.00013393 0.070993 -0.007202 1.4324e-05 -0.0017664 -0.0018488 -0.010509 -0.00040357 0.0036222 0.053835 -0.020819
1.8281 0.00029997 -0.005037 -0.001879 -0.0011378 0 -0.00094952 0.012675 -0.0073253 -0.0025128 -0.015874 -0.0073219 -0.091765 -0.011853 0.002822 -0.045593 -0.00081224 -0.0042161 0.012466 0.041843 3.0298e-05 0.071103 0.1044 0.0065578 0.062991 0.00024787 -0.00096009 0.00086397 0.00025967 0.039221 -0.00096951 0.004798 0.00012801 0.0088978 -0.013367 0.0016003 0.0046318 0.052389 -0.021717
1.832 0.0014423 -0.004512 0.0015844 0.0032322 0 -0.00055724 0.014542 -0.0048092 0.00022386 -0.013961 -0.0022391 -0.082664 -0.029974 3.3874e-06 -0.047003 -0.012774 -0.0071736 0.0080417 0.039547 -0.0018852 0.068266 0.095759 0.01229 0.054617 0.00020602 -0.00086946 0.00092231 6.5124e-05 0.0010384 0.00297 0.0072089 0.0017104 0.015632 -0.015701 0.0029914 0.0042111 0.042657 -0.022131
1.8359 0.0016467 -0.0022037 0.0026115 0.0036616 0 -0.00076415 0.010722 -0.001134 0.0054363 -0.0063082 0.0027418 -0.072314 -0.04082 -0.0017803 -0.04497 -0.029047 -0.0063053 0.0030787 0.033696 -0.0040873 0.063015 0.073585 0.015475 0.044345 8.7736e-05 -0.00035189 0.00040291 -0.00059571 -0.028276 0.0030096 0.0060906 0.0023905 0.013773 -0.01677 0.0049485 0.00070675 0.025648 -0.023035
1.8398 0.0010764 0.00025916 3.7232e-05 -3.3107e-05 0 -0.0019789 0.0021802 0.0015156 0.011934 0.0018857 0.0069841 -0.067382 -0.0406 -0.0007359 -0.042708 -0.043373 -0.0028069 -0.0034854 0.025399 -0.0046154 0.055859 0.046733 0.014872 0.034675 0.00022411 0.00034388 -0.00011635 -0.0010486 -0.037086 -0.00034381 0.0024234 0.0018433 0.0044091 -0.016712 0.0064565 -0.0055412 0.0070846 -0.025381
1.8438 -7.6555e-05 0.0015496 -0.0040573 -0.0046534 0 -0.0034443 -0.0080434 0.002355 0.015784 0.0056149 0.010003 -0.070434 -0.028499 0.0026574 -0.041705 -0.052764 0.0012442 -0.011792 0.014968 -0.0024448 0.046794 0.019863 0.011078 0.026503 0.00074722 0.00073845 -0.0001687 -0.00076616 -0.026881 -0.0047619 -0.0011078 0.00046956 -0.0060605 -0.015285 0.005291 -0.01426 -0.010347 -0.029566
1.8477 -0.00164 0.0014953 -0.0061505 -0.0064518 0 -0.0038092 -0.015383 0.0020038 0.013786 0.0040708 0.011604 -0.079319 -0.0049618 0.005646 -0.043181 -0.05476 0.0041042 -0.021678 0.0027846 0.0014329 0.03595 -0.0024895 0.0058704 0.020509 0.0013379 0.00056866 0.00013127 7.4511e-05 -0.012319 -0.007346 -0.0018896 -0.00063754 -0.010573 -0.012187 0.0012197 -0.024931 -0.024149 -0.03574
1.8516 -0.0032452 0.0007705 -0.0048131 -0.0042337 0 -0.0022701 -0.01571 0.0016117 0.0065671 0.00090347 0.011749 -0.089604 0.027469 0.0055278 -0.048539 -0.045785 0.0049598 -0.03217 -0.010671 0.0048844 0.023696 -0.012818 0.0010991 0.017514 0.001525 6.8528e-05 0.00029191 0.00073795 -0.0093086 -0.0063503 0.0005396 -0.00045937 -0.0068513 -0.0063351 -0.0027114 -0.036299 -0.030268 -0.043643
1.8555 -0.0042895 9.6923e-06 -0.0019309 1.4967e-05 0 0.00071057 -0.0081884 0.0020429 -0.0018158 0.00055723 0.01024 -0.09716 0.05835 0.0022614 -0.056144 -0.028506 0.0039547 -0.040921 -0.023952 0.0065191 0.012144 -0.0089958 -0.0022517 0.016812 0.0011977 -0.00021957 5.7247e-05 0.00062935 -0.020745 -0.0023459 0.0038896 0.0010345 0.00098368 0.0026397 -0.0028522 -0.045631 -0.028052 -0.050799
1.8594 -0.0042679 -0.00062774 -0.00021432 0.0032289 0 0.0036232 0.003208 0.0033726 -0.0073286 0.003995 0.0068752 -0.099215 0.081681 -0.0013714 -0.063655 -0.0078895 0.0018515 -0.047075 -0.035973 0.006556 0.0029801 0.0047186 -0.0041958 0.017472 0.00072887 5.6165e-05 -0.00028863 -0.00014959 -0.033697 0.0021119 0.0049288 0.0027514 0.0061738 0.013714 0.0011136 -0.051684 -0.020195 -0.055347
1.8633 -0.0031692 -0.0011225 -5.068e-05 0.0038401 0 0.0048414 0.011552 0.0046689 -0.0090241 0.0077464 0.0022209 -0.094712 0.094374 -0.0024918 -0.069602 0.012852 -0.00049159 -0.050307 -0.045915 0.0058538 -0.002593 0.025168 -0.0050651 0.019134 0.00055399 0.00071692 -0.00028054 -0.00092625 -0.031813 0.0042441 0.0024373 0.0033821 0.005113 0.025876 0.005451 -0.053797 -0.0086393 -0.056146
1.8672 -0.0015221 -0.0011417 0.00048602 0.0025118 0 0.0036687 0.011589 0.0043893 -0.0088321 0.0072269 -0.00197 -0.085401 0.094357 -0.0010832 -0.072582 0.030363 -0.0025262 -0.050601 -0.052988 0.0044191 -0.0034889 0.048394 -0.004827 0.021498 0.00067587 0.0011889 0.00011803 -0.0011175 -0.011528 0.0029779 -0.0014334 0.0025616 -5.8786e-05 0.037797 0.0059372 -0.051619 0.0042349 -0.052281
1.8711 -3.4164e-05 -0.00021245 0.0026518 0.00087273 0 0.0009117 0.0037074 0.0016355 -0.0087289 0.0012883 -0.0037803 -0.07695 0.080271 -3.0942e-05 -0.070664 0.038205 -0.0039535 -0.048454 -0.055221 0.0013078 0.0024116 0.065502 -0.0032704 0.024733 0.00065744 0.00098321 0.00037629 -0.00075994 0.013876 -0.00044647 -0.002999 0.0011882 -0.0041841 0.045425 0.0019857 -0.045269 0.013016 -0.042927
1.875 0.00084188 0.0015895 0.0050177 -1.121e-05 0 -0.0014381 -0.0061521 -0.002535 -0.0085407 -0.0063054 -0.0030583 -0.077403 0.062788 -0.0020009 -0.066782 0.038468 -0.0042935 -0.045976 -0.054488 -0.0038387 0.011461 0.073273 -0.0008681 0.028665 0.00012186 9.1238e-05 -5.97e-05 -0.0003971 0.026486 -0.0036107 -0.00060776 0.00060472 -0.0041416 0.047966 -0.0030475 -0.038622 0.016021 -0.03257
1.8789 0.0010859 0.0032987 0.0050963 1.7752e-05 0 -0.0014517 -0.010847 -0.005296 -0.006604 -0.0099963 -0.0021204 -0.091726 0.046249 -0.0063044 -0.062663 0.032615 -0.0027672 -0.043589 -0.051867 -0.0094332 0.02171 0.071198 0.00093456 0.033148 -0.00078149 -0.0010209 -0.0011037 -0.00046425 0.020056 -0.0047701 0.0035404 0.0014355 -0.0012313 0.045623 -0.0055172 -0.033453 0.013207 -0.023584
1.8828 0.00099592 0.0036555 0.0025274 0.00074993 0 0.001205 -0.0071914 -0.0042616 -0.0021811 -0.0073536 -0.0038087 -0.11576 0.034221 -0.009116 -0.059922 0.022395 0.0009584 -0.041485 -0.048585 -0.01259 0.031207 0.059635 0.0008157 0.037922 -0.0014535 -0.0017609 -0.001989 -0.00081005 0.0043979 -0.0039019 0.0053609 0.0031378 0.0010471 0.03914 -0.004958 -0.031246 0.0051215 -0.018068
1.8867 0.00095534 0.002186 -0.00039167 0.0018348 0 0.0046538 0.002142 2.1904e-05 0.0032937 -0.0012431 -0.0083227 -0.13578 0.030827 -0.0070572 -0.060917 0.010458 0.0056836 -0.039405 -0.046737 -0.011462 0.036902 0.039816 -0.00088418 0.042346 -0.0014013 -0.0017883 -0.0019546 -0.00084818 -0.0055634 -0.0022797 0.0029344 0.0045531 0.00099688 0.030361 -0.0037054 -0.033957 -0.0067395 -0.019012
1.8906 0.0012137 -0.00029934 -0.0016546 0.0024284 0 0.0059497 0.011109 0.0039773 0.007498 0.0027705 -0.012166 -0.13685 0.035284 -0.00066937 -0.066408 0.00049357 0.0086517 -0.03646 -0.049023 -0.0069664 0.036316 0.017893 -0.0021101 0.04508 -0.00071999 -0.0011587 -0.00098364 -0.00019342 -0.0040591 -0.0012017 -0.0013535 0.0048082 0.00019696 0.023908 -0.0035475 -0.041166 -0.017732 -0.026533
1.8945 0.0017214 -0.0023216 -0.0021257 0.0012916 0 0.0034269 0.014691 0.0039782 0.0094239 0.0013774 -0.010918 -0.11495 0.042565 0.0056912 -0.074113 -0.0069259 0.0073441 -0.032709 -0.055395 -0.0020704 0.030838 -0.0013711 -0.0010959 0.045707 -2.8436e-05 -0.00021097 0.00016243 0.00086179 0.0020358 -0.0010437 -0.0028713 0.0037536 0.0012271 0.021567 -0.0035641 -0.049948 -0.025337 -0.036775
1.8984 0.0020942 -0.0028759 -0.0041393 -0.0019747 0 -0.0016553 0.011671 -0.00014914 0.0099767 -0.0036861 -0.0035651 -0.082623 0.049943 0.0074964 -0.082409 -0.011995 0.001908 -0.028569 -0.065578 0.00073259 0.021493 -0.01574 0.0015255 0.044019 7.7032e-05 0.00065785 0.00065308 0.0015343 0.0022521 -0.001274 0.00086016 0.0017602 0.0044887 0.023627 -0.0016331 -0.05842 -0.028669 -0.047153
1.9023 0.0018292 -0.0020311 -0.0077043 -0.0056545 0 -0.005833 0.0042931 -0.004636 0.010465 -0.007394 0.0059428 -0.061172 0.054794 0.0037983 -0.089496 -0.015285 -0.004201 -0.024676 -0.078919 0.001283 0.0096634 -0.023516 0.0030844 0.039977 -0.00045002 0.0011816 0.00032713 0.0012562 -0.0067851 -0.0011529 0.0076704 -0.00068276 0.0076193 0.029715 0.0024071 -0.064622 -0.0274 -0.054902
1.9063 0.00072571 -0.00055958 -0.009462 -0.0065541 0 -0.0062041 -0.0038985 -0.0050912 0.01092 -0.0059176 0.01183 -0.064198 0.053719 -0.0022603 -0.09179 -0.018355 -0.0065607 -0.023102 -0.093485 0.0012475 -0.0017599 -0.02262 0.001788 0.033675 -0.0010543 0.0013159 -0.00025809 0.00022906 -0.019636 -0.00040936 0.012538 -0.0031302 0.0078829 0.036962 0.0059162 -0.06473 -0.022476 -0.05466
1.9102 -0.00082428 0.00082747 -0.0064495 -0.0027988 0 -0.0029029 -0.009943 -0.00058699 0.010183 0.00022747 0.011488 -0.086198 0.049219 -0.0063024 -0.089535 -0.022474 -0.0034368 -0.0243 -0.10609 0.0020455 -0.010384 -0.01792 -0.00086964 0.026825 -0.0010332 0.0012171 -0.00045637 -0.0007213 -0.028776 0.00059205 0.011908 -0.0051177 0.0047673 0.040409 0.0061105 -0.059571 -0.018365 -0.047522
1.9141 -0.0020305 0.0018123 -0.00036198 0.0037036 0 0.0010091 -0.01216 0.0054271 0.0074401 0.0068745 0.007444 -0.10709 0.043493 -0.0060819 -0.083867 -0.027451 0.0025845 -0.02748 -0.1155 0.0035023 -0.015803 -0.012482 -0.0012128 0.020163 -0.00012112 0.0011175 -0.00015386 -0.00087127 -0.030883 0.0012106 0.0064853 -0.0061578 0.00020512 0.038366 0.0032013 -0.050622 -0.01698 -0.035765
1.918 -0.0023137 0.002238 0.0034582 0.0080962 0 0.002237 -0.010215 0.0082303 0.0032148 0.0096796 0.0044374 -0.10956 0.038224 -0.0025414 -0.075892 -0.032872 0.0067381 -0.031525 -0.12095 0.0044855 -0.017944 -0.00877 0.0027026 0.014178 0.0012506 0.0011513 0.00023368 -0.00022067 -0.026789 0.001117 0.00021126 -0.0059167 -0.0032978 0.030077 0.00034733 -0.039343 -0.019469 -0.021651
1.9219 -0.0017762 0.0019 0.0020046 0.0066741 0 0.00010886 -0.0051806 0.0059076 -0.0013443 0.0072172 0.0046874 -0.093867 0.035418 0.0017202 -0.067261 -0.037786 0.0061878 -0.034239 -0.12162 0.0044881 -0.017019 -0.0099626 0.0085265 0.0093395 0.0022245 0.0012501 0.0003047 0.00057958 -0.018043 0.00069051 -0.0031658 -0.0044146 -0.0043444 0.015388 0.00037057 -0.027966 -0.026756 -0.0086971
1.9258 -0.001034 0.00081718 -0.0013509 0.00057104 0 -0.0029741 0.00064796 0.00064206 -0.0057816 0.0014634 0.0061377 -0.076416 0.035693 0.0046296 -0.060248 -0.040702 0.0022882 -0.03104 -0.1181 0.0041895 -0.014559 -0.018646 0.011546 0.0057044 0.0021356 0.001205 0.00012152 0.00090313 -0.0061186 0.00084526 -0.0026617 -0.0020774 -0.002788 -0.0016251 0.0028555 -0.020298 -0.03703 -0.002212
1.9297 -0.00055385 -0.00035112 -0.00025399 -0.0048412 0 -0.0037777 0.0046922 -0.0035646 -0.010432 -0.0040473 0.0051455 -0.073752 0.036651 0.0055944 -0.054713 -0.042251 -0.0010821 -0.021508 -0.11283 0.0043993 -0.012185 -0.031722 0.0094136 0.0027376 0.0010309 0.00086042 9.3024e-05 0.0007449 0.0054036 0.0022216 4.712e-05 0.00035495 0.00082246 -0.0161 0.0047699 -0.016969 -0.046801 -0.001869
1.9336 -0.00020094 -0.00048056 0.0069863 -0.0047116 0 -0.00099745 0.0055092 -0.0041918 -0.015108 -0.0065348 0.00047275 -0.087385 0.036851 0.0050388 -0.050006 -0.043371 -0.0013757 -0.0059888 -0.1067 0.0047859 -0.010404 -0.046882 0.0046015 0.00035959 -0.0003264 0.00026909 0.00046704 0.00064847 0.010937 0.0042706 0.0024908 0.0020124 0.0051697 -0.026042 0.0037844 -0.018024 -0.05459 -0.0067556
1.9375 0.00049347 0.0011001 0.014458 0.00080531 0 0.0038803 0.0035892 -0.001588 -0.018157 -0.0052665 -0.0055623 -0.10396 0.034942 0.0035798 -0.045243 -0.04526 0.000393 0.014513 -0.10046 0.0040608 -0.0095474 -0.06143 0.0017368 -0.0014473 -0.0010237 -0.00033764 0.0010147 0.0010623 0.0078177 0.0051693 0.0030232 0.0022352 0.0078079 -0.0301 0.00059153 -0.023132 -0.059309 -0.015367
1.9414 0.0016462 0.0037622 0.014605 0.0067494 0 0.00805 0.00080417 0.0020811 -0.017388 -0.0015718 -0.0095381 -0.1097 0.029074 0.0016917 -0.0383 -0.051006 0.0010886 0.036772 -0.094619 0.0015355 -0.009745 -0.069353 0.0026221 -0.0022381 -0.00072309 -0.00073727 0.0012385 0.0018094 0.00069383 0.0030752 0.0012883 0.0010699 0.0060886 -0.027645 -0.0021359 -0.031367 -0.060438 -0.024056
1.9453 0.0027351 0.0057923 0.0068265 0.0080723 0 0.0095443 -0.00094601 0.0046404 -0.01214 0.0020047 -0.0099817 -0.10396 0.02082 -0.00021847 -0.028434 -0.061883 -0.0011057 0.054792 -0.088664 -0.0017543 -0.010328 -0.067398 0.0045186 -0.0018143 6.6451e-05 -0.00087963 0.00085485 0.0022339 -0.0018392 -0.0020048 -0.0019386 -0.00042853 -0.00038957 -0.02413 -0.0027188 -0.039595 -0.061512 -0.028488
1.9492 0.0031101 0.0057007 -0.0013373 0.0042042 0 0.0082318 -0.0006536 0.0048932 -0.0041741 0.0030586 -0.0079137 -0.098272 0.011954 -0.0017945 -0.016504 -0.076873 -0.0047869 0.066315 -0.082133 -0.003797 -0.011025 -0.056285 0.0036963 -0.00039268 0.00045018 -0.00088032 3.9982e-05 0.0018759 0.0029252 -0.0074168 -0.0049534 -0.00063652 -0.0081098 -0.023143 -0.0020415 -0.046272 -0.065014 -0.027823
1.9531 0.0027641 0.0035094 -0.0022965 -0.00091366 0 0.0053103 0.001843 0.0027641 0.0037248 0.00081282 -0.0049875 -0.1026 0.0035746 -0.002888 -0.0034495 -0.094735 -0.006747 0.070186 -0.074787 -0.0035765 -0.011778 -0.037085 0.00016643 0.0017181 -2.5993e-05 -0.00087867 -0.00076188 0.00096531 0.006141 -0.009304 -0.0056576 0.0014086 -0.011346 -0.026866 -0.0022597 -0.050408 -0.072461 -0.021885
1.957 0.0024561 0.00081437 0.0033037 -0.003 0 0.0023018 0.0062027 -0.00070288 0.0099612 -0.0030692 -0.0018645 -0.11404 -0.0032094 -0.0036199 0.0092659 -0.11342 -0.0050993 0.065714 -0.066464 -0.0021536 -0.01265 -0.011827 -0.0020669 0.0039809 -0.00093615 -0.00091921 -0.0012003 0.00020576 -0.0056732 -0.0055359 -0.0028095 0.0048802 -0.006741 -0.037347 -0.0043793 -0.051022 -0.085273 -0.011044
1.9609 0.0029572 -0.00045623 0.007854 -0.0013314 0 0.00047338 0.01141 -0.0035025 0.014751 -0.0052443 0.0014365 -0.11977 -0.0084612 -0.0042013 0.018443 -0.12746 -0.0010047 0.054745 -0.057829 -0.0016198 -0.014143 0.012826 0.00017722 0.0047741 -0.0013658 -0.00095544 -0.0011777 6.5847e-05 -0.036227 0.0022672 0.0026938 0.0073692 0.0032588 -0.054615 -0.0073371 -0.04712 -0.10285 0.0023215
1.9648 0.0042095 0.00053411 0.0062175 0.0014106 0 0.00063508 0.015387 -0.003602 0.018625 -0.0029555 0.0042964 -0.11102 -0.014502 -0.0047016 0.023817 -0.13497 0.0024561 0.043231 -0.050191 -0.0029767 -0.016358 0.031094 0.0049028 0.0035211 -0.00079641 -0.00092327 -0.00075463 0.00031965 -0.072684 0.0095964 0.0079546 0.0066835 0.011813 -0.072933 -0.0092051 -0.04067 -0.12002 0.014833
1.9688 0.0053583 0.0031273 0.0019892 0.0026058 0 0.0028389 0.01554 -0.00047566 0.02082 0.0037308 0.0055212 -0.092847 -0.02263 -0.0049785 0.025578 -0.13546 0.0028841 0.033419 -0.044288 -0.005171 -0.019244 0.040622 0.0064941 0.00013845 0.00036263 -0.00077814 -4.8378e-05 0.000324 -0.095504 0.012374 0.010096 0.0028841 0.013255 -0.089501 -0.0088853 -0.032528 -0.13391 0.025367
1.9727 0.0056862 0.0059485 0.0027102 0.0024202 0 0.0060724 0.010645 0.0041939 0.019695 0.011642 0.0048822 -0.079624 -0.033842 -0.0047452 0.024205 -0.12909 0.00016804 0.027041 -0.040717 -0.0062571 -0.022671 0.039904 0.0019838 -0.0052125 0.0011287 -0.00048285 0.00071808 -0.00025529 -0.096594 0.010051 0.0086264 -0.0013789 0.0078711 -0.10191 -0.0066423 -0.023598 -0.14196 0.033121
1.9766 0.005445 0.0079841 0.0095789 0.0030285 0 0.0086 0.0026211 0.0077936 0.014823 0.01666 0.0041046 -0.081051 -0.049124 -0.0036725 0.020703 -0.11672 -0.0039771 0.02568 -0.040371 -0.005365 -0.026258 0.027312 -0.0049884 -0.011839 0.0008587 -2.6239e-05 0.0011775 -0.0010358 -0.087569 0.0058573 0.0058825 -0.00283 0.0014467 -0.10701 -0.0035013 -0.015292 -0.14014 0.037279
1.9805 0.0056369 0.0090397 0.014561 0.005688 0 0.0091441 -0.0038935 0.0091457 0.0082291 0.016667 0.0055976 -0.093601 -0.065536 -0.0016037 0.017212 -0.10309 -0.0075547 0.026755 -0.0422 -0.0033628 -0.029344 0.0086327 -0.0075669 -0.01764 -0.00016806 0.00049829 0.0010205 -0.0012699 -0.089127 0.0040599 0.0049448 -0.00024916 5.5985e-05 -0.10689 -0.00058647 -0.0089594 -0.12998 0.038897
1.9844 0.0069286 0.0094603 0.0095371 0.009222 0 0.0080079 -0.0045825 0.0095493 0.0030849 0.012876 0.0099648 -0.10581 -0.079816 0.0010583 0.014401 -0.090786 -0.0093543 0.027457 -0.044628 -0.0016563 -0.03179 -0.010559 -0.0033413 -0.021633 -0.0010564 0.00085667 0.00034392 -0.00060606 -0.11173 0.0065987 0.0069502 0.0045659 0.0049982 -0.10542 0.0011479 -0.0046589 -0.11565 0.038938
1.9883 0.0088489 0.0096642 -0.0026976 0.011507 0 0.0069293 0.0011282 0.011203 0.0010321 0.008552 0.01508 -0.11102 -0.089775 0.0031277 0.012384 -0.080728 -0.0090359 0.026233 -0.046591 -0.00066156 -0.033613 -0.027067 0.0020894 -0.02341 -0.0011619 0.00079774 -0.00027158 0.00051974 -0.1466 0.01185 0.010343 0.0084857 0.012342 -0.10509 0.0012648 -0.0023043 -0.099798 0.037673
1.9922 0.010152 0.0099398 -0.009318 0.011958 0 0.0075623 0.0093743 0.014556 0.001047 0.0063968 0.01797 -0.11378 -0.09335 0.0031447 0.01103 -0.07331 -0.0068626 0.021737 -0.046981 0.00026605 -0.03494 -0.037971 0.00015904 -0.022827 -0.00064749 0.00028133 -0.00019798 0.0012594 -0.17497 0.016212 0.012632 0.0098142 0.016902 -0.10838 0.00041849 -0.0016089 -0.085257 0.035249
1.9961 0.0099897 0.010435 -0.00087886 0.011973 0 0.0099402 0.014794 0.017505 0.0010971 0.006836 0.017597 -0.12322 -0.087291 0.00060236 0.0096227 -0.066895 -0.0036643 0.012851 -0.043515 0.0014973 -0.036383 -0.039243 -0.011777 -0.020592 -0.00021445 -0.00041667 0.0006171 0.0011163 -0.18512 0.016864 0.012727 0.0095499 0.016513 -0.11901 0.00030776 -0.0015794 -0.076623 0.031004
2 0.0087019 0.011069 0.01728 0.012896 0 0.012424 0.014727 0.017457 0.00071808 0.00832 0.015533 -0.14122 -0.077008 -0.0031522 0.0078426 -0.058349 -0.00081405 0.0028525 -0.037142 0.0021959 -0.038561 -0.035808 -0.027047 -0.019092 -0.00034585 -0.00088341 0.0014993 0.0003447 -0.17981 0.013474 0.011526 0.010053 0.012907 -0.1334 0.002319 -0.0007382 -0.072409 0.02545
2.0039 0.0074521 0.011425 0.02924 0.014035 0 0.01319 0.011057 0.01407 0.0015644 0.0089126 0.013927 -0.15827 -0.065251 -0.0055666 0.0059675 -0.046671 0.00030436 -0.0067557 -0.028436 0.0011527 -0.041695 -0.030185 -0.035644 -0.01928 -0.00086055 -0.00090673 0.0016338 -0.00037016 -0.16899 0.0079372 0.010482 0.012539 0.009258 -0.14936 0.005824 0.0013301 -0.071406 0.018964
2.0078 0.0071565 0.010934 0.024795 0.013218 0 0.01178 0.0082034 0.0096838 0.0052589 0.0076534 0.01318 -0.16183 -0.054568 -0.0049666 0.0043715 -0.031444 -0.00078769 -0.014747 -0.018127 -0.0014345 -0.045905 -0.024762 -0.033634 -0.021816 -0.0011915 -0.00064398 0.00086793 -0.00058365 -0.15797 0.0028983 0.009939 0.015831 0.0073729 -0.16469 0.0081742 0.0047943 -0.072334 0.012042
2.0117 0.0077811 0.0094174 0.010148 0.0093438 0 0.0092588 0.0091921 0.0069461 0.010948 0.0048834 0.011965 -0.14853 -0.048406 -0.0022466 0.0039177 -0.01299 -0.0032014 -0.019751 -0.0074396 -0.0034351 -0.051272 -0.022773 -0.026344 -0.027304 -0.001029 -0.00043419 -0.00010591 -0.00044054 -0.14443 0.00030989 0.0090263 0.017425 0.0069901 -0.17603 0.0070339 0.0094944 -0.07342 0.0056695
2.0156 0.0085705 0.0074771 0.00090763 0.0040259 0 0.0070511 0.01325 0.0063106 0.015404 0.0018228 0.0093806 -0.12777 -0.047443 -0.00027916 0.0052026 0.0047816 -0.0052719 -0.022516 0.0014773 -0.0025337 -0.057185 -0.025582 -0.02228 -0.034242 -0.0006305 -0.00043558 -0.00043581 -0.00040976 -0.12551 0.00070526 0.0069918 0.015677 0.0069763 -0.18107 0.0029345 0.013686 -0.073467 0.0012347
2.0195 0.0087734 0.0061858 0.004966 0.00037647 0 0.0058135 0.016744 0.0060967 0.015783 -2.1841e-05 0.0064725 -0.11267 -0.048116 -0.0012661 0.0073337 0.018918 -0.0057798 -0.02503 0.007818 0.0013183 -0.062895 -0.030877 -0.024428 -0.040507 -0.00051073 -0.00047149 1.6325e-05 -0.0007395 -0.1046 0.0031622 0.0043207 0.011083 0.0066057 -0.18125 -0.0008816 0.015963 -0.073176 -0.0012635
2.0234 0.0080791 0.0061664 0.014337 0.00015705 0 0.0053791 0.016266 0.0048243 0.012258 0.00053414 0.0052021 -0.10725 -0.0477 -0.0045297 0.0094181 0.02801 -0.0047146 -0.02832 0.011124 0.0053999 -0.067914 -0.037003 -0.02802 -0.044829 -0.00088795 -0.00025672 0.0005468 -0.0011967 -0.089015 0.0058085 0.0024052 0.005741 0.0057872 -0.17729 -0.0016025 0.015526 -0.073146 -0.0019869
2.0273 0.0065221 0.0068943 0.014932 0.0022654 0 0.005434 0.01115 0.002957 0.0078228 0.0036573 0.006045 -0.10233 -0.043226 -0.0070878 0.010374 0.031137 -0.0029409 -0.033284 0.011131 0.0064873 -0.071764 -0.042119 -0.026615 -0.046051 -0.0014747 0.00023959 0.00039244 -0.0013101 -0.081469 0.0067811 0.0022007 0.0018254 0.0046323 -0.17009 0.00023054 0.011762 -0.074009 -0.0012899
2.0313 0.0042586 0.0069834 0.0029101 0.004004 0 0.0058168 0.00362 0.002043 0.0054381 0.0080278 0.0071337 -0.084454 -0.028467 -0.006594 0.0074105 0.027989 -0.0012135 -0.040639 0.0073743 0.0037892 -0.073279 -0.042942 -0.019403 -0.042186 -0.0017887 0.0007015 -0.00040766 -0.00083016 -0.075652 0.0053023 0.0032979 0.00043414 0.0031974 -0.16009 0.0013956 0.0039098 -0.076195 -0.00013272
2.0352 0.0015949 0.0053064 -0.011084 0.0036105 0 0.0060638 -0.0030254 0.0024395 0.0053369 0.011239 0.0060928 -0.049648 -0.0052441 -0.0036776 0.0004664 0.02378 0.00044759 -0.048464 0.0021802 -0.00038734 -0.072693 -0.040262 -0.011797 -0.035236 -0.0016203 0.00076598 -0.0010231 4.1736e-05 -0.061312 0.0021728 0.0042475 0.0013338 0.0015298 -0.14816 -0.00019513 -0.0054048 -0.077779 0.00026066
2.0391 -0.00090013 0.0019558 -0.014318 0.00143 0 0.0050467 -0.0065477 0.0025117 0.0049857 0.011191 0.0025435 -0.0091686 0.023635 -0.0012318 -0.0096659 0.02106 0.002472 -0.055601 -0.0030596 -0.0029166 -0.070247 -0.035598 -0.009034 -0.026692 -0.0011887 0.00040367 -0.00073377 0.00082224 -0.033159 -0.00083037 0.0036984 0.0032179 -0.00035243 -0.13424 -0.0027395 -0.014613 -0.077194 -0.00037694
2.043 -0.0026051 -0.0018153 -0.0063888 -0.0011228 0 0.0016398 -0.0068426 0.00039992 0.0015631 0.0075565 -0.0015892 0.018611 0.055341 -0.0014161 -0.022055 0.021501 0.0049229 -0.061274 -0.0071761 -0.0027294 -0.066199 -0.030388 -0.010178 -0.017827 -0.0008887 -3.2982e-05 0.00025165 0.0011072 0.0056729 -0.0022922 0.0013232 0.0040983 -0.0025482 -0.11836 -0.0022503 -0.022492 -0.073228 -0.0021484
2.0469 -0.0033583 -0.0045697 0.00095644 -0.0032466 0 -0.003921 -0.0056315 -0.0036837 -0.005435 0.0020318 -0.0043282 0.023796 0.085417 -0.0035881 -0.035101 0.026652 0.0069925 -0.064725 -0.0085653 -0.001392 -0.060917 -0.026798 -0.0091882 -0.010362 -0.00092892 -0.00015668 0.00097271 0.00081174 0.047852 -0.0021563 -0.0020645 0.0020156 -0.0050379 -0.10058 0.002766 -0.027515 -0.064307 -0.0050298
2.0508 -0.0037102 -0.0056674 -0.0020428 -0.0051518 0 -0.0094808 -0.0051973 -0.0073878 -0.013669 -0.0029661 -0.0058697 0.01456 0.10669 -0.0053208 -0.045738 0.034855 0.0073301 -0.066712 -0.0058266 -0.0010144 -0.055541 -0.027174 -0.0017403 -0.0062212 -0.0011986 7.4822e-05 0.0007219 0.00015904 0.087547 -0.0015799 -0.0051015 -0.0037426 -0.0071994 -0.0828 0.0087842 -0.028873 -0.050908 -0.008663
2.0547 -0.0044799 -0.0054768 -0.011937 -0.0070607 0 -0.012213 -0.0068588 -0.0085799 -0.019683 -0.0060376 -0.0082148 0.011802 0.1187 -0.0052103 -0.053347 0.041847 0.0050188 -0.069125 -0.00062138 -0.0019379 -0.051041 -0.030265 0.009789 -0.0047542 -0.0014178 0.00034116 -0.00021184 -0.00049092 0.12139 -0.0019177 -0.0067551 -0.011554 -0.0078854 -0.067319 0.01008 -0.028306 -0.036876 -0.01281
2.0586 -0.0059338 -0.0048558 -0.016812 -0.0083833 0 -0.010866 -0.0099656 -0.0075225 -0.021275 -0.0074806 -0.0126 0.032407 0.12155 -0.0042256 -0.058059 0.045223 0.00051862 -0.072821 0.0056875 -0.0027106 -0.047874 -0.034942 0.0186 -0.0054554 -0.0013755 0.00030807 -0.00087429 -0.00081959 0.1458 -0.0038178 -0.0070185 -0.017731 -0.0065299 -0.055497 0.0043619 -0.026784 -0.024506 -0.017672
2.0625 -0.0074141 -0.0045179 -0.010997 -0.0082474 0 -0.0069623 -0.012129 -0.0064743 -0.018735 -0.0085045 -0.01764 0.074791 0.11601 -0.0041315 -0.060369 0.042858 -0.0041541 -0.07844 0.011449 -0.0021685 -0.046376 -0.039857 0.020489 -0.0076475 -0.0010573 -3.7213e-05 -0.0006826 -0.00066382 0.15641 -0.0070472 -0.0069256 -0.018628 -0.00433 -0.048436 -0.0046096 -0.025301 -0.015988 -0.023532
2.0664 -0.0078408 -0.0047341 -0.001973 -0.0067353 0 -0.0036844 -0.010804 -0.007246 -0.014263 -0.0099714 -0.02033 0.11936 0.10342 -0.0049976 -0.061894 0.031436 -0.0063576 -0.08627 0.012577 -0.0010506 -0.046983 -0.042379 0.018086 -0.010084 -0.00061834 -0.00040656 -1.9581e-05 -6.5264e-05 0.15152 -0.010756 -0.0076243 -0.013344 -0.0038058 -0.04777 -0.010299 -0.025362 -0.014948 -0.031414
2.0703 -0.0066075 -0.0053103 -0.0011676 -0.0051812 0 -0.003269 -0.0052829 -0.0094188 -0.010189 -0.011858 -0.018942 0.14432 0.08868 -0.0049177 -0.065224 0.014017 -0.0045103 -0.094166 0.0065223 -0.0011814 -0.048598 -0.041892 0.017936 -0.011557 -0.00026415 -0.00053173 0.00026113 0.00074473 0.13476 -0.013622 -0.0090288 -0.0048075 -0.0064414 -0.050447 -0.0093291 -0.027082 -0.019546 -0.041411
2.0742 -0.0039943 -0.0056169 -0.0096449 -0.0049045 0 -0.005152 0.0024754 -0.010966 -0.0073139 -0.013567 -0.0148 0.1438 0.073509 -0.0024433 -0.071095 -0.0062941 0.00053544 -0.10082 -0.0066191 -0.0031405 -0.050401 -0.03966 0.023634 -0.012072 -0.00011331 -0.0004204 -0.00015957 0.0014357 0.11215 -0.013947 -0.0093391 0.0019717 -0.010511 -0.053941 -0.004095 -0.029902 -0.027039 -0.053068
2.0781 -0.00077971 -0.0047183 -0.015957 -0.005603 0 -0.0064289 0.0090378 -0.01025 -0.0045575 -0.014288 -0.011138 0.13263 0.058539 0.0011283 -0.079795 -0.027468 0.0056253 -0.10561 -0.026422 -0.0051983 -0.051892 -0.037013 0.032088 -0.011891 -0.0001077 -0.00028951 -0.00069829 0.001721 0.085643 -0.010312 -0.006341 0.0033761 -0.011746 -0.056646 0.00028057 -0.03345 -0.035495 -0.065982
2.082 0.0024221 -0.0018196 -0.0091446 -0.0051943 0 -0.0041874 0.011908 -0.0071171 -0.00024602 -0.012927 -0.010201 0.13314 0.043854 0.0025603 -0.09134 -0.047311 0.0072444 -0.10816 -0.05186 -0.0049545 -0.052589 -0.035977 0.036398 -0.011603 -4.8718e-05 -0.00029233 -0.00055515 0.0014823 0.050662 -0.0028589 0.00030456 -0.00028252 -0.0069611 -0.056912 0.0010982 -0.037298 -0.042665 -0.079573
2.0859 0.005415 0.0030766 0.0081351 -0.0015199 0 0.0022176 0.011195 -0.0023239 0.0060007 -0.0081484 -0.011322 0.15573 0.028035 5.1614e-05 -0.10469 -0.064094 0.0040749 -0.11018 -0.078499 -0.0020276 -0.052569 -0.040551 0.032008 -0.013105 0.00021972 -0.00036383 0.00033201 0.00081367 0.001494 0.0059379 0.0080332 -0.005112 0.0025905 -0.054159 -4.9773e-05 -0.041443 -0.046634 -0.09269
2.0898 0.0082058 0.0088754 0.021816 0.005548 0 0.010656 0.009194 0.0034251 0.012542 0.00069969 -0.011543 0.19055 0.010526 -0.004475 -0.11797 -0.079582 -0.0018537 -0.11452 -0.10118 0.001207 -0.053006 -0.050163 0.01997 -0.017112 0.0006123 -0.00033674 0.0011603 -2.2464e-05 -0.061048 0.012319 0.013145 -0.0064929 0.01168 -0.051214 -9.8322e-05 -0.046408 -0.049632 -0.10492
2.0938 0.010823 0.013931 0.021726 0.01356 0 0.017708 0.0084065 0.009479 0.017109 0.012245 -0.0079409 0.21783 -0.0084404 -0.0069042 -0.1305 -0.094694 -0.0065766 -0.12246 -0.11747 0.0018357 -0.054664 -0.063967 0.0047006 -0.023822 0.00081073 -0.00015807 0.0011191 -0.00069 -0.1286 0.013945 0.014171 -0.0021491 0.015475 -0.049699 0.0016744 -0.052605 -0.053336 -0.11618
2.0977 0.013473 0.017154 0.012575 0.019137 0 0.020989 0.0098345 0.014734 0.019201 0.022907 0.0003579 0.22708 -0.028293 -0.0048925 -0.14174 -0.11011 -0.0072151 -0.13475 -0.12553 -0.0006342 -0.0582 -0.080683 -0.010671 -0.033141 0.00055457 5.6063e-05 0.00027384 -0.00089653 -0.19275 0.012111 0.013587 0.0067565 0.013893 -0.050987 0.0031417 -0.060303 -0.059315 -0.12646
2.1016 0.016674 0.018762 0.0082342 0.020562 0 0.020717 0.012872 0.018038 0.020957 0.028892 0.01178 0.22727 -0.047052 -0.00013472 -0.1509 -0.12581 -0.00417 -0.15161 -0.12259 -0.0037054 -0.064592 -0.097465 -0.026412 -0.044422 -2.4589e-05 0.0001651 -0.00051103 -0.00051646 -0.25299 0.011196 0.015763 0.016919 0.011733 -0.05671 0.0022848 -0.06962 -0.069858 -0.13555
2.1055 0.020894 0.020017 0.016093 0.019247 0 0.019524 0.016458 0.019611 0.025141 0.029173 0.023402 0.23894 -0.061424 0.0034316 -0.15772 -0.13862 -0.00067624 -0.16843 -0.11206 -0.0044043 -0.072634 -0.11022 -0.044111 -0.05474 -0.00040444 0.00013876 -0.00050965 0.00032227 -0.3161 0.015289 0.022722 0.025223 0.014375 -0.064274 -0.00017004 -0.078645 -0.083234 -0.14296
2.1094 0.025855 0.022191 0.029365 0.018815 0 0.020592 0.020089 0.02169 0.031873 0.026713 0.032649 0.27584 -0.070233 0.0034942 -0.16207 -0.1456 -0.00020253 -0.18146 -0.098397 -0.0023691 -0.080335 -0.11799 -0.063289 -0.06208 -0.00011541 6.8928e-06 0.00012254 0.0012594 -0.38709 0.024715 0.031766 0.03035 0.023008 -0.070089 -0.0015364 -0.085548 -0.095977 -0.14805
2.1133 0.030344 0.025712 0.035598 0.022382 0 0.025295 0.023826 0.026891 0.037617 0.026351 0.038649 0.33332 -0.072721 0.0012162 -0.16351 -0.14443 -0.0039803 -0.18844 -0.084252 -0.0004304 -0.086134 -0.12045 -0.08059 -0.065074 0.00074413 -0.00028639 0.00060592 0.0018628 -0.46157 0.035495 0.037511 0.032908 0.033713 -0.071551 -0.00031126 -0.089019 -0.10553 -0.15005
2.1172 0.033031 0.030099 0.031086 0.030018 0 0.032058 0.027715 0.035413 0.038127 0.030816 0.042507 0.39295 -0.068476 -0.00060028 -0.16152 -0.13293 -0.010591 -0.18742 -0.072287 -0.0021744 -0.088333 -0.11777 -0.092407 -0.062507 0.0014621 -0.00088179 0.00044877 0.0018518 -0.52757 0.042324 0.036614 0.034515 0.040891 -0.066006 0.0020667 -0.087811 -0.10919 -0.1481
2.1211 0.033685 0.034445 0.02472 0.038434 0 0.037506 0.031512 0.044048 0.032944 0.038362 0.046196 0.43817 -0.057015 -0.00062438 -0.15437 -0.1072 -0.0175 -0.17685 -0.066357 -0.008918 -0.083189 -0.1112 -0.09819 -0.052284 0.0012796 -0.0017861 -4.7957e-05 0.0012394 -0.57486 0.04252 0.030769 0.036751 0.041712 -0.048801 0.0028171 -0.07996 -0.10239 -0.13999
2.125 0.033514 0.037797 0.027567 0.043333 0 0.039224 0.034964 0.048536 0.026806 0.044203 0.050671 0.4664 -0.043373 0.00014597 -0.14435 -0.075389 -0.022829 -0.16442 -0.064222 -0.01884 -0.073137 -0.10486 -0.10112 -0.038669 9.2644e-05 -0.0026736 -0.00023512 0.00030436 -0.60182 0.03766 0.025269 0.040473 0.037858 -0.025708 0.00083938 -0.069467 -0.090322 -0.12849
2.1289 0.034099 0.039264 0.040536 0.042725 0 0.03786 0.038039 0.047232 0.025912 0.044463 0.05473 0.48888 -0.029705 0.00035902 -0.13282 -0.041729 -0.025944 -0.15416 -0.064352 -0.028671 -0.059794 -0.10033 -0.10546 -0.023826 -0.001391 -0.0030106 6.9321e-05 -0.00056435 -0.61374 0.031901 0.024692 0.045471 0.03373 -0.00012681 -0.0022569 -0.058594 -0.076087 -0.11521
2.1328 0.035872 0.03825 0.053708 0.03844 0 0.036503 0.040655 0.042456 0.032186 0.039119 0.055935 0.52093 -0.018012 0.00032329 -0.12128 -0.010402 -0.027002 -0.14958 -0.0652 -0.035995 -0.045062 -0.098888 -0.11293 -0.0098923 -0.0022295 -0.0024963 0.00037939 -0.0010369 -0.61564 0.028797 0.02968 0.050362 0.033142 0.024466 -0.0040648 -0.049573 -0.062683 -0.10192
2.1367 0.037654 0.035051 0.056909 0.034436 0 0.037623 0.042311 0.038172 0.04115 0.031562 0.053045 0.5721 -0.011225 0.0014496 -0.11236 0.012123 -0.02651 -0.15564 -0.064521 -0.04015 -0.032303 -0.10229 -0.12124 -0.00015435 -0.0020388 -0.0014364 0.00017568 -0.00095495 -0.60812 0.029287 0.03715 0.052913 0.036946 0.042498 -0.0038706 -0.04598 -0.05448 -0.091568
2.1406 0.03776 0.031212 0.049128 0.033252 0 0.040365 0.042306 0.036467 0.045818 0.025663 0.047627 0.64281 -0.011066 0.0039116 -0.10864 0.021633 -0.025401 -0.1718 -0.061293 -0.041578 -0.025725 -0.11067 -0.12582 0.0032222 -0.001257 -0.00063792 -0.00041429 -0.00038675 -0.5894 0.031918 0.042801 0.051075 0.042647 0.049862 -0.0029757 -0.050052 -0.052708 -0.086969
2.1445 0.035505 0.028802 0.03738 0.033878 0 0.04105 0.04046 0.036363 0.043052 0.023242 0.04287 0.72678 -0.015976 0.0057193 -0.10924 0.021575 -0.025035 -0.19148 -0.057303 -0.040907 -0.025298 -0.1223 -0.12329 0.002075 -0.00066119 -0.0008219 -0.00073484 0.00037664 -0.55915 0.034329 0.043367 0.044454 0.045839 0.049214 -0.0028134 -0.059762 -0.053078 -0.087136
2.1484 0.031553 0.028676 0.028465 0.033098 0 0.036758 0.037336 0.035719 0.036233 0.023761 0.040461 0.81538 -0.025095 0.0047797 -0.1132 0.014319 -0.026462 -0.21022 -0.054176 -0.038771 -0.030612 -0.13627 -0.11372 -0.0021822 -0.00063981 -0.0020205 -0.00039921 0.00093258 -0.51862 0.03451 0.037534 0.035169 0.042806 0.042553 -0.0032505 -0.073835 -0.052159 -0.091123
2.1523 0.026847 0.029174 0.023666 0.028971 0 0.028505 0.033359 0.033597 0.031658 0.025542 0.038719 0.90156 -0.037312 0.0017283 -0.11913 0.0028823 -0.029374 -0.22331 -0.053762 -0.036097 -0.040687 -0.15151 -0.10028 -0.0077605 -0.00092496 -0.0034854 0.00019127 0.00099321 -0.467 0.031319 0.026286 0.027002 0.033202 0.032488 -0.0029307 -0.090679 -0.046152 -0.097559
2.1563 0.021381 0.026817 0.02054 0.022763 0 0.020503 0.027662 0.030368 0.03231 0.026691 0.034319 0.9827 -0.050791 -3.0629e-05 -0.12339 -0.0068655 -0.03198 -0.22153 -0.060187 -0.034022 -0.052703 -0.16569 -0.086495 -0.01081 -0.00098364 -0.0042174 0.00026394 0.00059478 -0.3993 0.024641 0.013142 0.022861 0.020902 0.024227 -0.00097718 -0.1077 -0.02714 -0.10328
2.1602 0.014248 0.018897 0.016733 0.017092 0 0.015726 0.018325 0.025893 0.035057 0.025094 0.026144 1.0615 -0.063312 0.0023288 -0.12339 -0.011043 -0.032317 -0.20783 -0.071971 -0.033286 -0.062165 -0.17634 -0.073533 -0.0096865 -0.00060555 -0.0036967 -0.00041593 8.4468e-05 -0.30889 0.015443 0.0031434 0.02224 0.011531 0.020734 0.0020178 -0.12323 0.0020248 -0.10607
2.1641 0.0048933 0.0058879 0.010335 0.012142 0 0.012142 0.0044252 0.01855 0.033683 0.018559 0.0171 1.1433 -0.074354 0.0077571 -0.11879 -0.0090305 -0.029945 -0.18623 -0.086793 -0.033656 -0.06748 -0.18187 -0.059578 -0.0046745 -8.5112e-05 -0.0022305 -0.0011993 -0.00016579 -0.19197 0.0054168 -0.00028525 0.020962 0.007722 0.021968 0.0046236 -0.13736 0.03738 -0.10598
2.168 -0.0058429 -0.0085765 -0.001457 0.004343 0 0.0039368 -0.011882 0.0067618 0.024394 0.0060866 0.011405 1.2314 -0.083683 0.011869 -0.10966 -0.00056549 -0.026278 -0.16064 -0.10217 -0.033878 -0.067662 -0.18077 -0.041591 0.0036366 0.00013104 -0.00066504 -0.0012137 -8.4746e-05 -0.049842 -0.0039183 0.001224 0.013996 0.0061135 0.027515 0.0057692 -0.1503 0.075026 -0.10347
2.1719 -0.016099 -0.020285 -0.020133 -0.010233 0 -0.012628 -0.025773 -0.0085722 0.0085016 -0.010514 0.0096322 1.3239 -0.091256 0.011086 -0.096592 0.014554 -0.023067 -0.13699 -0.1139 -0.031982 -0.061785 -0.17054 -0.01782 0.014001 -8.8091e-05 0.0002741 -0.00032217 6.3667e-05 0.11145 -0.012053 0.0010326 -0.00050384 -0.00028079 0.03636 0.0051392 -0.16252 0.1089 -0.099846
2.1758 -0.024406 -0.027378 -0.040938 -0.030567 0 -0.034076 -0.033073 -0.023707 -0.0095859 -0.026588 0.0067075 1.4157 -0.097841 0.0061338 -0.082256 0.035856 -0.020466 -0.1231 -0.11524 -0.025624 -0.051068 -0.14903 0.011092 0.023612 -0.00045375 0.00048024 0.00069332 1.3827e-06 0.28109 -0.019393 -0.0074253 -0.019305 -0.015361 0.046411 0.002803 -0.17407 0.13127 -0.098242
2.1797 -0.030679 -0.031113 -0.052927 -0.049134 0 -0.050778 -0.033823 -0.034579 -0.026232 -0.037042 -0.0044325 1.503 -0.10419 0.0011855 -0.068694 0.061846 -0.016668 -0.11754 -0.10647 -0.012662 -0.038709 -0.11979 0.043112 0.031513 -0.00056814 0.0004433 0.0009426 -0.00021409 0.443 -0.026331 -0.024279 -0.036244 -0.034959 0.057074 -0.00087684 -0.184 0.14427 -0.099463
2.1836 -0.035873 -0.034117 -0.048085 -0.056815 0 -0.054237 -0.032614 -0.039921 -0.040418 -0.039669 -0.026393 1.5852 -0.11029 -0.00043035 -0.056302 0.092813 -0.0095429 -0.11798 -0.088118 0.0076818 -0.025988 -0.084506 0.07658 0.037853 -0.00028539 0.00078177 0.00034704 -0.00021254 0.57936 -0.032648 -0.041921 -0.046851 -0.049263 0.069044 -0.0047695 -0.19109 0.15037 -0.10321
2.1875 -0.040865 -0.038119 -0.031661 -0.05074 0 -0.044603 -0.034974 -0.042083 -0.052687 -0.036832 -0.054081 1.6615 -0.1159 0.0006144 -0.04511 0.12912 0.0012762 -0.12115 -0.061529 0.033543 -0.014002 -0.04522 0.11074 0.043137 0.00022439 0.0017334 -0.00032583 0.00027548 0.68108 -0.038137 -0.051146 -0.051534 -0.051603 0.083296 -0.0069626 -0.19407 0.15286 -0.10872
2.1914 -0.045835 -0.043297 -0.0208 -0.037985 0 -0.031671 -0.042865 -0.045123 -0.063432 -0.034232 -0.077883 1.7275 -0.11956 0.00087096 -0.033948 0.17267 0.013854 -0.11895 -0.029859 0.060337 -0.0038419 -0.0055056 0.14454 0.049228 0.0006943 0.002996 -0.00031664 0.0010512 0.75857 -0.043722 -0.04964 -0.054575 -0.045589 0.10283 -0.006032 -0.18988 0.15902 -0.1131
2.1953 -0.05064 -0.049295 -0.029532 -0.03116 0 -0.02803 -0.053346 -0.052156 -0.072608 -0.037723 -0.090564 1.7777 -0.11976 -0.0018262 -0.020886 0.22103 0.025367 -0.1054 -9.5851e-05 0.082723 0.0052379 0.030552 0.17523 0.057814 0.00097786 0.0040041 0.00033954 0.0015626 0.83967 -0.051312 -0.044544 -0.06001 -0.043007 0.12748 -0.0026372 -0.18006 0.17367 -0.11295
2.1992 -0.055412 -0.056163 -0.054444 -0.039033 0 -0.039796 -0.061515 -0.063837 -0.080452 -0.050155 -0.091976 1.8129 -0.11599 -0.0059452 -0.0056108 0.27138 0.034025 -0.080657 0.025057 0.097565 0.014017 0.06182 0.19891 0.068671 0.0010624 0.0043822 0.00092222 0.0014317 0.94959 -0.061785 -0.04603 -0.068327 -0.053337 0.15515 0.00053981 -0.16718 0.19566 -0.10755
2.2031 -0.060466 -0.063825 -0.077181 -0.059816 0 -0.062248 -0.064806 -0.078105 -0.087453 -0.069578 -0.0881 1.8437 -0.10794 -0.0079493 0.0117 0.32132 0.039785 -0.045759 0.044144 0.10547 0.02298 0.087657 0.21316 0.081182 0.00095542 0.0042099 0.00084024 0.00084786 1.0861 -0.072926 -0.057794 -0.076889 -0.074407 0.18375 0.001057 -0.15344 0.2231 -0.096805
2.207 -0.065592 -0.070851 -0.08255 -0.082508 0 -0.083446 -0.064663 -0.090567 -0.093288 -0.089341 -0.086101 1.8823 -0.095454 -0.0060041 0.030348 0.36763 0.043604 -0.0031121 0.056118 0.1095 0.032605 0.1076 0.21948 0.094077 0.00064424 0.0039114 0.00023054 0.00038968 1.2129 -0.080026 -0.073702 -0.083133 -0.093395 0.21004 -0.00087761 -0.14182 0.25242 -0.081179
2.2109 -0.06973 -0.0745 -0.073168 -0.094904 0 -0.092517 -0.06448 -0.095836 -0.096375 -0.10046 -0.089786 1.9295 -0.079817 -0.0016297 0.047341 0.40419 0.046332 0.039288 0.061848 0.11235 0.042923 0.1217 0.22287 0.10376 0.00018645 0.0038934 -0.00025381 0.00044732 1.2822 -0.079551 -0.083836 -0.086899 -0.097813 0.22711 -0.0025137 -0.13726 0.27475 -0.063905
2.2148 -0.071634 -0.07276 -0.064538 -0.091798 0 -0.086373 -0.066275 -0.090529 -0.095245 -0.096249 -0.098224 1.9711 -0.064608 0.0021942 0.060797 0.43156 0.048362 0.075001 0.065764 0.11461 0.053069 0.13259 0.22802 0.10923 -0.00021695 0.0042377 -0.00013572 0.00086033 1.271 -0.072808 -0.08368 -0.089487 -0.086407 0.23484 -0.0013724 -0.13861 0.28759 -0.048921
2.2188 -0.070925 -0.066629 -0.066443 -0.077552 0 -0.070692 -0.069356 -0.076705 -0.090408 -0.077417 -0.10704 1.9901 -0.051734 0.0039888 0.070013 0.44978 0.049946 0.10167 0.069219 0.11558 0.06249 0.14062 0.235 0.11048 -0.00031302 0.0046734 0.00049156 0.0011522 1.1991 -0.065692 -0.077229 -0.090927 -0.069839 0.23366 0.002088 -0.14452 0.29081 -0.037705
2.2227 -0.068375 -0.060062 -0.072455 -0.062127 0 -0.055544 -0.07163 -0.062299 -0.084189 -0.053729 -0.11056 1.9847 -0.04294 0.0044694 0.074682 0.45925 0.051387 0.11782 0.073151 0.11526 0.070663 0.14591 0.23828 0.108 -4.1845e-06 0.0048124 0.0011893 0.0010797 1.1129 -0.063895 -0.071448 -0.089002 -0.060814 0.22473 0.0048818 -0.15313 0.28528 -0.031247
2.2266 -0.065079 -0.057036 -0.069871 -0.054229 0 -0.049094 -0.071507 -0.056316 -0.078139 -0.039149 -0.10421 1.9719 -0.041296 0.0046124 0.074703 0.45972 0.052738 0.1217 0.077536 0.11495 0.076639 0.14729 0.23045 0.10334 0.0005333 0.0044388 0.001621 0.00087331 1.0466 -0.067608 -0.068597 -0.081543 -0.063201 0.21064 0.0046611 -0.16055 0.27355 -0.030395
2.2305 -0.061457 -0.058204 -0.057658 -0.056197 0 -0.053046 -0.068363 -0.061461 -0.07094 -0.042166 -0.08702 1.9709 -0.046514 0.0038685 0.072762 0.45384 0.053552 0.11782 0.079959 0.11577 0.080415 0.144 0.20815 0.10021 0.00095692 0.0036495 0.0016998 0.00091605 0.99731 -0.070878 -0.06477 -0.069565 -0.070024 0.19761 0.0022394 -0.16256 0.26225 -0.032244
2.2344 -0.057177 -0.06027 -0.049495 -0.063211 0 -0.061946 -0.061896 -0.070803 -0.059826 -0.058393 -0.063433 1.9826 -0.056244 0.00090968 0.07051 0.44331 0.053303 0.10977 0.078863 0.11716 0.082548 0.1365 0.17546 0.099889 0.0010132 0.0027902 0.0014194 0.0012633 0.93339 -0.06675 -0.055749 -0.057413 -0.071116 0.18807 0.00066891 -0.15914 0.25366 -0.034463
2.2383 -0.052019 -0.058835 -0.056594 -0.06668 0 -0.066603 -0.052168 -0.072698 -0.044735 -0.072557 -0.041977 1.9859 -0.068865 -0.0039915 0.068536 0.42852 0.052157 0.098952 0.073389 0.11721 0.083358 0.12513 0.14201 0.10273 0.00072573 0.0022604 0.00076079 0.0015796 0.82871 -0.053767 -0.043131 -0.049216 -0.062242 0.18279 0.001813 -0.1509 0.24819 -0.035967
2.2422 -0.046525 -0.052126 -0.070673 -0.059853 0 -0.059999 -0.040818 -0.060628 -0.030592 -0.069923 -0.030278 1.9585 -0.08243 -0.0080585 0.067116 0.40973 0.051043 0.086365 0.062987 0.11461 0.083231 0.11054 0.1167 0.1086 0.00036902 0.0022951 -0.0001386 0.0015591 0.68901 -0.037775 -0.0335 -0.045101 -0.047341 0.18182 0.0041524 -0.13918 0.24539 -0.035942
2.2461 -0.04159 -0.042268 -0.06986 -0.042644 0 -0.042401 -0.031609 -0.039169 -0.024195 -0.048404 -0.029409 1.8994 -0.092691 -0.0081354 0.065129 0.38632 0.050577 0.071466 0.048288 0.10981 0.082974 0.094647 0.10198 0.1156 0.00026102 0.002807 -0.00085512 0.0013106 0.54807 -0.027218 -0.031401 -0.041291 -0.033291 0.18259 0.0042831 -0.12841 0.24154 -0.034639
2.25 -0.037404 -0.033157 -0.043909 -0.022562 0 -0.022009 -0.028374 -0.020221 -0.027745 -0.020808 -0.032599 1.8295 -0.098128 -0.0038455 0.061428 0.36114 0.049848 0.054896 0.034225 0.10386 0.083631 0.080303 0.09297 0.12094 0.00053492 0.0033747 -0.0009371 0.001227 0.43955 -0.026132 -0.033948 -0.034162 -0.02368 0.18073 0.0005744 -0.1219 0.23367 -0.034081
2.2539 -0.033067 -0.027192 -0.010013 -0.010325 0 -0.0097934 -0.031334 -0.012789 -0.035381 -0.004606 -0.030388 1.7697 -0.098159 0.0016474 0.055813 0.33568 0.046653 0.037597 0.023293 0.096509 0.085892 0.068562 0.081994 0.12395 0.0010402 0.0034493 -0.00038088 0.0014857 0.37158 -0.031131 -0.033275 -0.024061 -0.017561 0.17482 -0.004892 -0.12035 0.22124 -0.035015
2.2578 -0.027443 -0.023867 0.0021408 -0.01228 0 -0.011534 -0.035479 -0.015852 -0.037039 -0.0077525 -0.018417 1.719 -0.092556 0.0043027 0.048453 0.31145 0.039534 0.020927 0.017644 0.086346 0.09041 0.060175 0.06495 0.12442 0.0014302 0.002726 0.00025455 0.0017888 0.32518 -0.034801 -0.024535 -0.014781 -0.012786 0.16411 -0.0081564 -0.12377 0.20435 -0.037809
2.2617 -0.020432 -0.021098 -0.017183 -0.024926 0 -0.023009 -0.03365 -0.02068 -0.026915 -0.022798 -0.0011116 1.6579 -0.08094 0.0027143 0.040328 0.29097 0.029905 0.0081961 0.020494 0.073223 0.098464 0.056025 0.04427 0.12292 0.0013893 0.0014422 0.00036055 0.0016792 0.27383 -0.032011 -0.011057 -0.0093115 -0.0089297 0.14854 -0.0070852 -0.13124 0.18409 -0.042273
2.2656 -0.01325 -0.017479 -0.0439 -0.036375 0 -0.032649 -0.022429 -0.019566 -0.0087785 -0.03408 0.012161 1.5721 -0.06537 -0.00097125 0.034516 0.27595 0.021901 0.0041316 0.031773 0.060084 0.11046 0.055198 0.026285 0.12247 0.00086791 0.00030457 -6.5738e-05 0.0010822 0.20418 -0.023386 -0.0012477 -0.006596 -0.0066017 0.13248 -0.003205 -0.13813 0.16453 -0.045492
2.2695 -0.0073803 -0.013162 -0.043358 -0.034661 0 -0.030174 -0.0055593 -0.012096 0.0070886 -0.031007 0.015007 1.4714 -0.048413 -0.0034127 0.032461 0.26511 0.019408 0.0086317 0.047892 0.051277 0.12498 0.056184 0.015539 0.12475 0.00016318 -4.515e-06 -0.00038148 0.00043229 0.12147 -0.013461 -0.00049942 -0.0029755 -0.005057 0.11983 -9.8274e-06 -0.14146 0.14768 -0.045117
2.2734 -0.0032562 -0.008885 -0.0080317 -0.016955 0 -0.014542 0.0087504 -0.0035263 0.012744 -0.015562 0.008929 1.3799 -0.031329 -0.0031022 0.034751 0.25765 0.022588 0.02104 0.066907 0.048407 0.14096 0.058548 0.011175 0.13034 -0.0002526 0.00061096 -5.5314e-07 0.00022402 0.040394 -0.0060965 -0.0063593 0.0032382 -0.0020979 0.11268 0.00031694 -0.13972 0.13421 -0.039744
2.2773 3.1928e-05 -0.0046295 0.031752 0.0077428 0 0.0052906 0.014606 0.0016269 0.0090934 0.0015898 0.0012106 1.3101 -0.015282 -0.0011106 0.041543 0.25252 0.027188 0.039838 0.086752 0.048278 0.15713 0.062 0.0084995 0.1394 -7.5452e-05 0.0015424 0.00090375 0.0005039 -0.02696 -0.0017059 -0.011382 0.009247 0.0030901 0.11274 -0.0014892 -0.13185 0.12436 -0.02829
2.2813 0.0038815 0.00055008 0.038293 0.025089 0 0.01752 0.013201 0.0034962 0.0042105 0.011356 -0.0016715 1.2484 -0.0020178 0.00069893 0.051927 0.24809 0.027811 0.059559 0.10427 0.045881 0.17009 0.067318 0.0039015 0.1508 0.00056919 0.0019788 0.0015113 0.00087976 -0.076881 0.001838 -0.010022 0.010396 0.0078695 0.12208 -0.0030583 -0.11639 0.11781 -0.0093798
2.2852 0.0092048 0.0075576 0.0072186 0.026298 0 0.016821 0.011288 0.004964 0.005437 0.013059 0.0010773 1.1699 0.009134 0.0016439 0.061536 0.24316 0.022597 0.072403 0.11886 0.039861 0.17827 0.074681 -0.0018271 0.16088 0.0011902 0.0016172 0.0012149 0.00099739 -0.11446 0.0066025 -0.0023273 0.0053807 0.0083687 0.13501 -0.0028536 -0.097274 0.1125 0.01203
2.2891 0.016237 0.016421 -0.025663 0.015006 0 0.008496 0.015058 0.0076144 0.012849 0.012974 0.0051945 1.0679 0.018904 0.0022867 0.068366 0.23777 0.015091 0.075354 0.13073 0.034414 0.18136 0.083881 -0.0051273 0.16811 0.0013099 0.00090998 0.00029322 0.00087965 -0.15304 0.013337 0.0084794 -0.001531 0.004584 0.14826 -0.0013204 -0.07627 0.10837 0.032964
2.293 0.02489 0.026437 -0.020137 0.0047804 0 0.0045169 0.025297 0.010899 0.01994 0.017926 0.0059471 0.96444 0.027988 0.002969 0.071043 0.23206 0.011161 0.066641 0.14001 0.034681 0.17938 0.094424 -0.0046341 0.17151 0.00085329 0.00058125 -0.00036853 0.00073129 -0.21249 0.022209 0.020578 -0.0037759 0.0028401 0.15926 3.7136e-05 -0.054654 0.10575 0.050941
2.2969 0.034782 0.036815 0.027305 0.0092607 0 0.014804 0.037969 0.014962 0.020356 0.0305 0.0022795 0.88929 0.037419 0.0029078 0.068124 0.22632 0.013278 0.044741 0.14665 0.039772 0.17255 0.10513 -0.0044507 0.17012 0.00019367 0.00086434 -0.00022202 0.00052382 -0.3122 0.033594 0.03458 0.0020608 0.011796 0.16487 0.00030005 -0.033705 0.1059 0.062593
2.3008 0.044704 0.046781 0.080368 0.032306 0 0.040138 0.048665 0.022508 0.014165 0.048643 -0.0022744 0.84877 0.04847 0.0010471 0.060768 0.22031 0.017179 0.014562 0.14967 0.040963 0.16316 0.11247 -0.012319 0.16493 -0.00020178 0.0012235 0.00037516 -1.6936e-05 -0.45825 0.047181 0.050177 0.014182 0.034519 0.16389 -0.0001855 -0.014257 0.11064 0.065461
2.3047 0.052366 0.055015 0.10029 0.065076 0 0.071168 0.055909 0.036237 0.0081837 0.067395 -0.0014367 0.81728 0.06078 -0.0023999 0.052747 0.21302 0.014247 -0.015017 0.14869 0.027957 0.15371 0.11473 -0.03427 0.15843 -0.00020332 0.00086108 0.0005865 -0.00092453 -0.63341 0.060308 0.063151 0.028642 0.063731 0.16012 -0.00044748 0.0039441 0.11852 0.062611
2.3086 0.055299 0.059425 0.082893 0.091599 0 0.09352 0.060307 0.054325 0.010579 0.08012 0.011023 0.76171 0.073764 -0.0056779 0.046041 0.20354 -0.0019553 -0.039453 0.14294 -0.0021347 0.14494 0.11101 -0.070611 0.15136 -0.00011338 -0.00048489 2.3834e-05 -0.0016426 -0.80036 0.068068 0.067221 0.043691 0.085258 0.15592 8.6954e-05 0.020767 0.12803 0.055767
2.3125 0.052542 0.058111 0.056782 0.098613 0 0.095644 0.061573 0.069755 0.024706 0.079894 0.038409 0.67457 0.086617 -0.0069974 0.042459 0.19101 -0.030312 -0.054733 0.13183 -0.04175 0.13724 0.1009 -0.11639 0.14421 -0.00032728 -0.0022546 -0.00086284 -0.0014178 -0.91963 0.066278 0.059625 0.060365 0.08767 0.15365 0.0011636 0.036005 0.13728 0.046894
2.3164 0.045641 0.051014 0.047892 0.083165 0 0.075196 0.057683 0.075492 0.046986 0.063212 0.078325 0.5827 0.097016 -0.0062578 0.044682 0.17388 -0.062441 -0.054717 0.11405 -0.078847 0.12995 0.084226 -0.16478 0.13635 -0.00088939 -0.0035717 -0.0013306 -0.00016297 -0.97056 0.055145 0.044673 0.078823 0.070632 0.15712 0.0020326 0.04832 0.14147 0.039318
2.3203 0.037836 0.04068 0.052016 0.053611 0 0.040883 0.047589 0.07073 0.06964 0.034789 0.12125 0.52366 0.10328 -0.00511 0.050841 0.15452 -0.088357 -0.044426 0.093221 -0.10609 0.12083 0.066079 -0.20943 0.12634 -0.0013898 -0.004012 -0.0011585 0.0011907 -0.95984 0.040098 0.031158 0.094986 0.045408 0.16487 0.0020687 0.057113 0.13816 0.035158
2.3242 0.032016 0.031117 0.045326 0.024077 0 0.0086231 0.034329 0.061583 0.085389 0.0082725 0.15274 0.51329 0.10515 -0.0052551 0.058646 0.13558 -0.10276 -0.029326 0.072505 -0.12449 0.10895 0.049763 -0.24395 0.11381 -0.0013256 -0.0038634 -0.00080738 0.00143 -0.91209 0.028505 0.02571 0.102 0.027334 0.17361 0.0012009 0.06236 0.12812 0.034302
2.3281 0.029154 0.025443 0.018256 0.0063275 0 -0.0065673 0.024411 0.055212 0.090695 -0.00084415 0.16 0.53451 0.10261 -0.006753 0.066334 0.11934 -0.10704 -0.013522 0.054418 -0.13868 0.094006 0.037615 -0.26094 0.098913 -0.00059915 -0.0036806 -0.00080654 0.0002592 -0.85105 0.02476 0.028236 0.095758 0.025998 0.18037 -6.3775e-05 0.064073 0.11241 0.036454
2.332 0.028366 0.024189 -0.0085229 0.0040643 0 0.0010507 0.023139 0.053312 0.086165 0.013458 0.13942 0.55472 0.095804 -0.0080608 0.071699 0.10883 -0.1062 -0.0020553 0.042176 -0.1496 0.076093 0.032285 -0.25386 0.082371 0.00031704 -0.0036808 -0.0011456 -0.0013106 -0.78641 0.027773 0.033363 0.078929 0.039899 0.18091 -0.0010281 0.062355 0.093009 0.040971
2.3359 0.028129 0.025457 -0.0058716 0.01265 0 0.024369 0.030046 0.051512 0.075003 0.041542 0.099562 0.55255 0.086397 -0.007681 0.071914 0.1083 -0.10406 -0.0014636 0.040374 -0.15246 0.058495 0.03628 -0.22148 0.068193 0.00071921 -0.0036402 -0.0013794 -0.0019024 -0.71352 0.032636 0.035819 0.059254 0.058342 0.16839 -0.0013845 0.05819 0.075073 0.0462
2.3398 0.027235 0.026517 0.028741 0.023538 0 0.04752 0.038823 0.044774 0.061063 0.063643 0.056446 0.53034 0.077383 -0.0056807 0.068573 0.11453 -0.10112 -0.0087614 0.046203 -0.1417 0.045529 0.045663 -0.17051 0.059643 0.00023401 -0.0033212 -0.001253 -0.0011343 -0.62196 0.034551 0.034245 0.04337 0.068285 0.14608 -0.0015019 0.053692 0.061338 0.050777
2.3438 0.024779 0.02533 0.06356 0.029797 0 0.055516 0.041859 0.03267 0.047359 0.063701 0.023984 0.50601 0.070037 -0.0035921 0.062856 0.1254 -0.095772 -0.0216 0.058204 -0.11722 0.039878 0.058683 -0.11284 0.05852 -0.00087081 -0.0028479 -0.0010264 2.9747e-05 -0.50328 0.031522 0.030284 0.032054 0.061373 0.11658 -0.0020097 0.049599 0.052231 0.054323
2.3477 0.019804 0.021022 0.062765 0.029026 0 0.043156 0.035276 0.01912 0.035138 0.040348 0.0063977 0.49611 0.065389 -0.002928 0.056138 0.13848 -0.086751 -0.037139 0.074626 -0.085193 0.043798 0.073586 -0.058706 0.066081 -0.0018746 -0.002545 -0.0010839 0.00032891 -0.35327 0.024148 0.025002 0.021123 0.037494 0.083259 -0.0029407 0.046475 0.047563 0.056595
2.3516 0.011572 0.013551 0.022696 0.022532 0 0.017159 0.020426 0.0076128 0.023501 0.0062949 -0.0021593 0.50477 0.064793 -0.0038775 0.050959 0.14938 -0.07394 -0.049998 0.092868 -0.052966 0.061358 0.088198 -0.011516 0.084206 -0.0021265 -0.0024424 -0.0013368 -0.00046942 -0.17138 0.0138 0.017108 0.0065247 0.0039058 0.053125 -0.0033854 0.044783 0.045938 0.057293
2.3555 0.00043877 0.0034325 -0.024721 0.012604 0 -0.0095281 0.0016505 -0.0023398 0.0098344 -0.022326 -0.011469 0.52332 0.066991 -0.0054007 0.049223 0.1546 -0.057511 -0.055399 0.10991 -0.023706 0.089136 0.10146 0.031352 0.1084 -0.0014949 -0.0020929 -0.0012163 -0.0013914 0.037882 0.0015437 0.0048981 -0.01167 -0.02867 0.033602 -0.0023324 0.043712 0.043618 0.056583
2.3594 -0.011712 -0.0081374 -0.044448 0.00056243 0 -0.026571 -0.016632 -0.013791 -0.0087322 -0.036822 -0.02799 0.53706 0.070173 -0.0064291 0.050432 0.15492 -0.037447 -0.053535 0.12544 0.0038522 0.12155 0.11389 0.073232 0.13405 -0.00043117 -0.0010069 -0.00034162 -0.0013817 0.26161 -0.011429 -0.01058 -0.029951 -0.05078 0.025051 -4.852e-05 0.042475 0.039492 0.054467
2.3633 -0.022284 -0.019225 -0.031667 -0.013222 0 -0.031768 -0.03106 -0.028153 -0.033234 -0.038599 -0.051557 0.53437 0.073135 -0.0068302 0.05391 0.1514 -0.014651 -0.044995 0.13965 0.03121 0.15474 0.1258 0.11387 0.1583 0.00036313 0.00074963 0.00091548 -0.00045473 0.47808 -0.023145 -0.024988 -0.045242 -0.057855 0.026777 0.0016327 0.040637 0.033524 0.050713
2.3672 -0.029487 -0.027724 -0.011934 -0.028229 0 -0.030102 -0.039179 -0.04319 -0.061283 -0.033939 -0.076968 0.51463 0.074596 -0.0071918 0.05856 0.14583 0.0076899 -0.0311 0.15311 0.056679 0.1844 0.13757 0.14986 0.17829 0.00041013 0.0025067 0.0016959 0.00039948 0.66254 -0.031446 -0.033777 -0.057511 -0.051535 0.036825 0.00093858 0.037824 0.026257 0.044997
2.3711 -0.033222 -0.032369 -0.011273 -0.043009 0 -0.028371 -0.039962 -0.055129 -0.08723 -0.027889 -0.097759 0.4903 0.072369 -0.0078027 0.061356 0.14271 0.024885 -0.015392 0.167 0.076445 0.20202 0.14857 0.17796 0.18946 -0.00024331 0.0036152 0.0015176 0.00039283 0.79602 -0.035526 -0.03593 -0.068507 -0.0384 0.048115 -0.0016326 0.033959 0.020686 0.03626
2.375 -0.0346 -0.033416 -0.030197 -0.055172 0 -0.030125 -0.035198 -0.061943 -0.10439 -0.022847 -0.10916 0.47888 0.067611 -0.0080364 0.061003 0.14365 0.033887 -0.001837 0.18104 0.088446 0.20922 0.15726 0.19702 0.19477 -0.0010736 0.0040779 0.00077868 -0.00017531 0.87038 -0.036729 -0.034654 -0.07832 -0.0267 0.052962 -0.0030283 0.03032 0.018483 0.025773
2.3789 -0.034799 -0.032426 -0.047842 -0.061751 0 -0.034244 -0.029629 -0.064004 -0.10821 -0.020858 -0.1093 0.48772 0.061218 -0.0068821 0.057444 0.14834 0.035986 0.008588 0.19413 0.094397 0.20738 0.16231 0.20634 0.19564 -0.0014326 0.0044545 0.00031456 -0.0003265 0.88616 -0.037469 -0.03438 -0.083593 -0.022524 0.049068 -0.00024218 0.027815 0.019812 0.014368
2.3828 -0.034447 -0.03136 -0.047577 -0.059963 0 -0.03711 -0.028202 -0.06204 -0.098311 -0.024761 -0.099165 0.50424 0.054267 -0.004125 0.051058 0.15586 0.035947 0.015405 0.20498 0.097791 0.19841 0.16264 0.20358 0.1936 -0.00097817 0.0051104 0.00049317 0.00040794 0.84747 -0.039182 -0.037047 -0.079404 -0.027229 0.035379 0.0063496 0.027356 0.024391 0.0030275
2.3867 -0.03389 -0.031648 -0.034026 -0.048826 0 -0.036053 -0.032099 -0.055677 -0.078176 -0.035897 -0.081999 0.50345 0.048792 -0.00092183 0.04314 0.16373 0.037812 0.018629 0.21064 0.1003 0.18557 0.15642 0.18583 0.19058 9.4724e-05 0.0056602 0.00086302 0.0014247 0.76087 -0.041287 -0.041133 -0.063323 -0.037456 0.012054 0.012416 0.030695 0.031135 -0.006319
2.3906 -0.033566 -0.033665 -0.024909 -0.031339 0 -0.031637 -0.037451 -0.044764 -0.052965 -0.051165 -0.061823 0.46924 0.047395 0.00096236 0.037338 0.16724 0.041229 0.020705 0.20864 0.10056 0.17456 0.14506 0.15354 0.18839 0.0011772 0.0052984 0.00073024 0.0017638 0.64003 -0.042097 -0.043942 -0.038362 -0.047627 -0.01307 0.013036 0.038935 0.037256 -0.011241
2.3945 -0.033689 -0.036616 -0.030563 -0.015118 0 -0.027552 -0.038669 -0.031689 -0.027472 -0.063551 -0.041678 0.41008 0.050206 0.00067185 0.035399 0.16517 0.04204 0.023481 0.20031 0.096309 0.16708 0.13211 0.11299 0.18678 0.0016476 0.003728 -1.7746e-05 0.0012415 0.50957 -0.040602 -0.044394 -0.01257 -0.053236 -0.03349 0.0071807 0.051007 0.04195 -0.011625
2.3984 -0.033608 -0.038728 -0.045009 -0.0092704 0 -0.028133 -0.033717 -0.021192 -0.005654 -0.066394 -0.022797 0.35192 0.057069 -0.00090073 0.038031 0.15714 0.036782 0.027684 0.18661 0.087282 0.16324 0.11967 0.073894 0.18514 0.0012761 0.0016719 -0.00077975 0.00065108 0.39956 -0.037257 -0.043337 0.0045133 -0.052658 -0.045956 -0.0010325 0.066138 0.045352 -0.0074689
2.4023 -0.031892 -0.03787 -0.055432 -0.018174 0 -0.034751 -0.026171 -0.016989 0.0088012 -0.057467 -0.0056671 0.31321 0.067425 -0.0018645 0.045468 0.14339 0.026738 0.033765 0.16891 0.075913 0.16244 0.10985 0.043791 0.18266 0.00035114 0.00033555 -0.00091354 0.00078864 0.3304 -0.033118 -0.041297 0.0066472 -0.046478 -0.048026 -0.0057566 0.083247 0.047985 0.00089866
2.4063 -0.027474 -0.032653 -0.055358 -0.03669 0 -0.043418 -0.021764 -0.018457 0.012836 -0.039298 0.0079933 0.28689 0.079011 -0.0010893 0.056651 0.12507 0.017474 0.041557 0.15006 0.065548 0.16158 0.10573 0.024442 0.1769 -0.00054776 0.0003146 -0.00040904 0.0014615 0.29863 -0.028482 -0.036532 -0.0055307 -0.035495 -0.037594 -0.004398 0.099233 0.051776 0.012417
2.4102 -0.020795 -0.023484 -0.046253 -0.05182 0 -0.046053 -0.022546 -0.020965 0.0061517 -0.016362 0.014825 0.24839 0.087518 0.00066738 0.066507 0.10646 0.014185 0.049065 0.13309 0.058406 0.157 0.10461 0.013158 0.16745 -0.00094613 0.0010721 0.00019155 0.0016807 0.2765 -0.022566 -0.026092 -0.024151 -0.019828 -0.023719 0.00054269 0.1108 0.057094 0.023428
2.4141 -0.013533 -0.01264 -0.030042 -0.051066 0 -0.035719 -0.024407 -0.01961 -0.0066736 0.0072038 0.012333 0.18197 0.090666 0.0014219 0.072409 0.088893 0.017227 0.055333 0.11841 0.054888 0.14775 0.10399 0.0067682 0.15433 -0.00074539 0.0015342 0.00046037 0.00084528 0.22851 -0.014481 -0.0093531 -0.037751 -0.00031776 -0.011319 0.0043299 0.11633 0.062649 0.032232
2.418 -0.0069364 -0.0029155 -0.006357 -0.03151 0 -0.012623 -0.02056 -0.012686 -0.017123 0.027322 0.0024929 0.097678 0.086675 -0.00012079 0.072379 0.073073 0.021905 0.059659 0.10598 0.053922 0.13354 0.10164 0.0035744 0.13762 -0.00020512 0.0011652 0.00050124 -0.00046973 0.13383 -0.0043337 0.0095285 -0.037473 0.019257 -0.0042222 0.0044774 0.11467 0.066751 0.037522
2.4219 -0.00046933 0.004332 0.021004 -0.0019804 0 0.01425 -0.007793 -0.0018284 -0.017569 0.039046 -0.0073891 0.020709 0.073057 -0.0032194 0.063945 0.059278 0.022477 0.06122 0.095064 0.053285 0.11471 0.094275 0.0018845 0.11743 0.00029053 0.00038721 0.00064689 -0.0010907 -0.0017852 0.0066853 0.023329 -0.022196 0.032206 -0.0071049 0.0024301 0.10419 0.065925 0.037631
2.4258 0.0075836 0.010098 0.039936 0.023888 0 0.032491 0.010347 0.010395 -0.0068001 0.038103 -0.0086389 -0.035081 0.050006 -0.0056704 0.047663 0.045799 0.016547 0.060076 0.083122 0.049981 0.094986 0.079913 -0.0017184 0.094979 0.00047564 -4.7944e-05 0.00088363 -0.00057038 -0.15235 0.017122 0.026924 0.0010752 0.032625 -0.020964 0.0012103 0.085959 0.054897 0.032247
2.4297 0.01792 0.016651 0.039105 0.03793 0 0.035396 0.02626 0.022378 0.0086915 0.024876 0.0023505 -0.080084 0.022945 -0.0057867 0.028674 0.030842 0.0062362 0.057595 0.068891 0.041564 0.077781 0.062285 -0.010945 0.072078 0.00030578 2.4403e-05 0.00078577 0.00027015 -0.28965 0.025968 0.021586 0.022198 0.020509 -0.039543 0.0019764 0.064749 0.03507 0.023991
2.4336 0.028707 0.025283 0.022816 0.042279 0 0.027512 0.03424 0.033227 0.019546 0.0068856 0.020566 -0.13407 -0.0049317 -0.0038401 0.0098043 0.013549 -0.0042081 0.05433 0.051971 0.028061 0.064498 0.044202 -0.026233 0.049606 -7.6414e-05 2.4072e-05 8.4206e-05 0.00025929 -0.3981 0.032653 0.014397 0.034644 0.0037431 -0.059316 0.0031905 0.043001 0.0079243 0.014185
2.4375 0.036611 0.034877 0.012038 0.044996 0 0.021297 0.034399 0.041706 0.020921 -0.0040512 0.035372 -0.20054 -0.030299 -0.0015616 -0.0061956 -0.0067212 -0.011711 0.050793 0.032228 0.01256 0.056043 0.028756 -0.043598 0.028375 -0.00042911 -0.00061673 -0.00084144 -0.00074926 -0.47717 0.036736 0.012955 0.038802 -0.0057415 -0.076745 0.0028828 0.023072 -0.024275 0.0041835
2.4414 0.039671 0.042648 0.024876 0.051128 0 0.026928 0.031698 0.04638 0.016178 0.00088871 0.038398 -0.2599 -0.046726 -0.00031097 -0.014983 -0.030781 -0.015985 0.047424 0.0096275 -0.0010182 0.052719 0.022209 -0.058307 0.009798 -0.00050487 -0.0016808 -0.0012238 -0.0016186 -0.53374 0.038061 0.019831 0.039582 0.00042936 -0.086283 0.0010961 0.0085803 -0.055924 -0.0039691
2.4453 0.039252 0.046382 0.055331 0.057699 0 0.043695 0.03173 0.046913 0.013713 0.021235 0.030237 -0.29003 -0.053416 8.8268e-05 -0.018135 -0.056651 -0.018965 0.044141 -0.014564 -0.011464 0.050128 0.024501 -0.069993 -0.0064374 -0.00016143 -0.0023052 -0.0007028 -0.0011438 -0.57443 0.037292 0.03142 0.04116 0.02131 -0.088939 -0.00029013 -0.0013651 -0.081031 -0.0099535
2.4492 0.038984 0.046141 0.075952 0.057046 0 0.060558 0.037073 0.044667 0.01995 0.047178 0.020452 -0.29183 -0.052457 0.00062374 -0.018541 -0.082766 -0.023236 0.040779 -0.040291 -0.021603 0.04555 0.032494 -0.083394 -0.021031 0.00052181 -0.0019258 0.00025026 0.00056986 -0.60455 0.036021 0.041723 0.043998 0.047219 -0.087556 7.9731e-05 -0.0088932 -0.098811 -0.014454
2.4531 0.041497 0.043935 0.065689 0.045004 0 0.06563 0.046506 0.041683 0.034804 0.066034 0.020607 -0.29043 -0.045858 0.0014253 -0.018525 -0.10781 -0.030603 0.037266 -0.067895 -0.035558 0.037203 0.043189 -0.10322 -0.034539 0.001212 -0.00098273 0.0008061 0.0020983 -0.63158 0.035952 0.047214 0.046473 0.066247 -0.084371 0.0014321 -0.015755 -0.10956 -0.018086
2.457 0.046016 0.041857 0.034172 0.026281 0 0.056372 0.05649 0.039404 0.053141 0.070299 0.035667 -0.30953 -0.036659 0.0012545 -0.021128 -0.13004 -0.041177 0.033579 -0.098235 -0.054327 0.023261 0.052126 -0.12835 -0.047692 0.0014729 -0.0005726 0.000644 0.0021127 -0.66616 0.03782 0.04842 0.048476 0.071737 -0.082263 0.0019128 -0.024281 -0.11478 -0.021736
2.4609 0.049071 0.040529 0.013834 0.012192 0 0.041544 0.06306 0.038762 0.069859 0.061451 0.060428 -0.34607 -0.031271 -0.0010071 -0.029761 -0.14588 -0.05314 0.030111 -0.13287 -0.074219 0.0034896 0.051381 -0.15182 -0.061443 0.0010602 -0.0013761 0.00023574 0.00071777 -0.71659 0.0411 0.047562 0.052418 0.065397 -0.084453 0.00096375 -0.037251 -0.12038 -0.026619
2.4648 0.047625 0.039205 0.025394 0.012688 0 0.03329 0.063205 0.041044 0.083099 0.047375 0.083558 -0.37303 -0.0319 -0.0044512 -0.041605 -0.15522 -0.063562 0.027235 -0.16974 -0.089946 -0.017672 0.041724 -0.16695 -0.075514 0.00015189 -0.0029856 0.00023475 -0.00068669 -0.78029 0.044714 0.045507 0.060207 0.054479 -0.089186 0.00011811 -0.052712 -0.1304 -0.03234
2.4688 0.041658 0.037103 0.053694 0.029009 0 0.036526 0.055916 0.047387 0.092848 0.036141 0.095792 -0.36817 -0.038767 -0.0062349 -0.054216 -0.15757 -0.070168 0.025052 -0.20672 -0.099258 -0.037849 0.024912 -0.17299 -0.089288 -0.00070925 -0.0043274 0.00069322 -0.0008249 -0.8395 0.047752 0.041426 0.069618 0.045834 -0.094861 0.0011872 -0.068789 -0.14531 -0.038337
2.4727 0.033974 0.034395 0.062425 0.052267 0 0.045037 0.042958 0.056405 0.097503 0.031002 0.095628 -0.33851 -0.051389 -0.0041441 -0.064927 -0.15277 -0.072856 0.023548 -0.24119 -0.10421 -0.054828 0.0035634 -0.17397 -0.10202 -0.00097993 -0.0046982 0.0010206 0.00027384 -0.86605 0.049346 0.0351 0.074529 0.041476 -0.099757 0.003921 -0.083371 -0.16464 -0.043954
2.4766 0.027746 0.031876 0.034132 0.068615 0 0.047487 0.028618 0.062768 0.093126 0.029884 0.088213 -0.31495 -0.067863 0.00075052 -0.068588 -0.14025 -0.073463 0.022363 -0.26639 -0.10771 -0.065176 -0.016298 -0.17201 -0.11189 -0.00052637 -0.0043131 0.00071591 0.0014909 -0.83382 0.048166 0.02871 0.069592 0.038511 -0.10089 0.0059252 -0.092127 -0.18491 -0.04784
2.4805 0.024294 0.02989 -0.0079725 0.067416 0 0.037749 0.017865 0.059838 0.076854 0.028929 0.078948 -0.32283 -0.083001 0.0043261 -0.064148 -0.12422 -0.073716 0.020367 -0.27652 -0.10922 -0.069583 -0.027898 -0.16283 -0.11811 0.00025981 -0.003852 -1.1013e-05 0.0018413 -0.73251 0.042878 0.02565 0.05498 0.032951 -0.098094 0.0050719 -0.093542 -0.19878 -0.049662
2.4844 0.02293 0.027856 -0.022329 0.047505 0 0.020395 0.013712 0.045369 0.050925 0.026727 0.067877 -0.35861 -0.094581 0.0028682 -0.055035 -0.10847 -0.073301 0.017058 -0.27134 -0.10448 -0.070676 -0.031057 -0.13916 -0.12149 0.0007575 -0.0036019 -0.00047847 0.0013298 -0.57533 0.03382 0.027392 0.036431 0.024233 -0.093498 0.0017678 -0.089849 -0.20378 -0.05033
2.4883 0.022418 0.024998 0.0066222 0.018066 0 0.0068046 0.015652 0.024884 0.022582 0.025533 0.050159 -0.39498 -0.10155 -0.0032948 -0.044317 -0.095503 -0.070204 0.012301 -0.25075 -0.089798 -0.070118 -0.026754 -0.099166 -0.12267 0.00059231 -0.0031864 -0.00035218 0.00064504 -0.39571 0.024183 0.031789 0.020388 0.016754 -0.088752 -0.001451 -0.083061 -0.19906 -0.050668
2.4922 0.022139 0.021423 0.050071 -0.0064597 0 0.0056118 0.020346 0.0083593 -0.00077792 0.028355 0.022374 -0.40673 -0.10334 -0.0096148 -0.035975 -0.08789 -0.063174 0.0061756 -0.2155 -0.066535 -0.06974 -0.017231 -0.050861 -0.12257 -9.9411e-05 -0.0021477 -5.7094e-05 0.00025059 -0.23328 0.018557 0.034662 0.0090314 0.016702 -0.085816 -0.0025498 -0.075903 -0.18475 -0.05174
2.4961 0.021853 0.018256 0.063888 -0.01475 0 0.015736 0.023884 0.0022684 -0.016724 0.034457 -0.011214 -0.3905 -0.099878 -0.011116 -0.03853 -0.089163 -0.053724 0.00040517 -0.16848 -0.041 -0.071227 -0.0099348 -0.007462 -0.12269 -0.00082545 -0.00065898 -0.00026085 -8.3092e-06 -0.1157 0.019129 0.032997 1.8612e-06 0.025993 -0.087443 -0.0019214 -0.074283 -0.16472 -0.055611
2.5 0.020794 0.016503 0.034975 -0.0053394 0 0.027545 0.023774 0.0043513 -0.028056 0.037723 -0.038873 -0.36108 -0.094299 -0.0067887 -0.050126 -0.094301 -0.045309 -0.0023984 -0.12037 -0.01986 -0.072428 -0.0095803 0.022141 -0.12294 -0.0011501 0.00048977 -0.0010131 -0.00043595 -0.046459 0.022809 0.026553 -0.0092713 0.038166 -0.091013 -0.001505 -0.07827 -0.14718 -0.0613
2.5039 0.017602 0.015751 -0.0051911 0.012789 0 0.030587 0.019509 0.0064292 -0.037862 0.030331 -0.049049 -0.33241 -0.087044 -0.00047535 -0.067814 -0.099721 -0.040316 -0.00050042 -0.075074 -0.0056836 -0.071032 -0.016456 0.038506 -0.12214 -0.0009918 0.00064785 -0.0015678 -0.00088288 -0.0072068 0.022723 0.016799 -0.017485 0.040778 -0.094233 -0.0021934 -0.086352 -0.13473 -0.067488
2.5078 0.011483 0.014068 -0.015101 0.02644 0 0.021252 0.012038 0.002621 -0.044469 0.0094726 -0.039478 -0.30507 -0.078248 0.0026043 -0.087676 -0.10162 -0.038007 0.0075624 -0.035714 0.0032218 -0.064703 -0.029541 0.047906 -0.11881 -0.00057419 -2.951e-05 -0.0011548 -0.00083566 0.026821 0.01377 0.0051811 -0.020108 0.024235 -0.094756 -0.0025714 -0.096312 -0.12883 -0.072572
2.5117 0.0033572 0.0093919 0.011341 0.026976 0 0.0044946 0.0031408 -0.0053304 -0.041906 -0.018649 -0.019787 -0.27089 -0.066936 0.00043609 -0.1014 -0.093001 -0.035726 0.02435 -0.0058972 0.0093006 -0.048945 -0.044629 0.054567 -0.10945 -0.00014285 -0.00073402 0.0001362 -0.00010197 0.069393 -0.0024006 -0.0069634 -0.014228 -0.0091147 -0.088423 -0.00053103 -0.10311 -0.12969 -0.073091
2.5156 -0.0044358 0.0012494 0.038145 0.015131 0 -0.010864 -0.0050251 -0.010963 -0.026221 -0.041747 -0.0047573 -0.2259 -0.051772 -0.0043142 -0.098405 -0.068839 -0.032119 0.048868 0.016164 0.012815 -0.02229 -0.050953 0.05736 -0.091147 0.00023253 -0.00079859 0.0013607 0.00078745 0.11747 -0.017899 -0.017231 -0.0026495 -0.043809 -0.073727 0.0039831 -0.099866 -0.13057 -0.065419
2.5195 -0.009863 -0.0086421 0.027104 -0.0014709 0 -0.018771 -0.010615 -0.010894 -0.0018802 -0.049667 -0.0035144 -0.17619 -0.033583 -0.0070877 -0.0788 -0.032601 -0.028825 0.077062 0.035253 0.012517 0.011051 -0.043886 0.053744 -0.065704 0.0005853 -0.00027303 0.0016396 0.0010266 0.1607 -0.024808 -0.022291 0.0070543 -0.060879 -0.054302 0.0082336 -0.086405 -0.12595 -0.0503
2.5234 -0.012781 -0.017376 -0.019047 -0.015367 0 -0.019299 -0.01314 -0.0089769 0.018489 -0.041272 -0.013562 -0.13189 -0.013442 -0.0056279 -0.043799 0.012893 -0.028675 0.10629 0.054009 0.0085632 0.047892 -0.021252 0.045505 -0.034792 0.00084498 0.00029069 0.0010059 0.00037901 0.19598 -0.021805 -0.020513 0.0079149 -0.051793 -0.032987 0.008998 -0.063439 -0.11298 -0.02851
2.5273 -0.014836 -0.022614 -0.057614 -0.024462 0 -0.016951 -0.013994 -0.012227 0.022227 -0.024266 -0.024376 -0.098238 0.0071223 -0.0016521 0.0037444 0.063774 -0.032294 0.13367 0.075004 0.0038306 0.084412 0.017824 0.039077 -0.0007748 0.00079217 0.00052361 0.00028129 -0.00053583 0.23175 -0.015106 -0.014665 -0.0014297 -0.025337 -0.013126 0.0056571 -0.032752 -0.089596 -0.0014481
2.5313 -0.017789 -0.023805 -0.050877 -0.031219 0 -0.016284 -0.01555 -0.022792 0.0066201 -0.00857 -0.026882 -0.073373 0.023263 0.0012472 0.05488 0.11053 -0.036867 0.15305 0.10186 0.001848 0.11154 0.072495 0.039772 0.029972 0.0002842 0.00059807 0.00016828 -0.00086198 0.27712 -0.012754 -0.010946 -0.016268 -0.00099327 -0.0020611 0.00086537 -0.00018956 -0.054332 0.027047
2.5352 -0.02187 -0.022208 -0.0069535 -0.037657 0 -0.018722 -0.019241 -0.034601 -0.017764 0.00043408 -0.020335 -0.052958 0.032953 0.0011002 0.09716 0.14658 -0.038535 0.16424 0.13241 0.0035599 0.12714 0.12901 0.046357 0.053191 -0.00048106 0.00090272 0.00057286 -0.00036466 0.32675 -0.017517 -0.014005 -0.029678 0.0060587 0.00034914 -0.0019184 0.026427 -0.016479 0.051835
2.5391 -0.025678 -0.019977 0.027482 -0.041804 0 -0.022582 -0.024345 -0.038487 -0.034003 0.0030652 -0.011143 -0.034098 0.036516 -0.00095601 0.12651 0.17061 -0.036011 0.16817 0.16471 0.0065264 0.13195 0.18091 0.05217 0.068255 -0.0010049 0.0014848 0.00085278 0.00039384 0.35896 -0.024943 -0.022313 -0.036904 -0.0044376 -0.003796 -0.0015327 0.044616 0.019095 0.071199
2.543 -0.027542 -0.019014 0.015285 -0.039348 0 -0.025356 -0.028724 -0.030839 -0.031216 0.0012759 -0.0059319 -0.014442 0.035021 -0.0023288 0.1407 0.18246 -0.03164 0.166 0.19692 0.0075137 0.12748 0.22314 0.051759 0.075441 -0.00088828 0.0019499 0.00061865 0.00070657 0.35249 -0.028141 -0.028985 -0.036919 -0.020395 -0.011934 0.00023216 0.053072 0.048557 0.084146
2.5469 -0.026934 -0.020127 -0.032932 -0.02862 0 -0.025823 -0.030784 -0.017246 -0.012811 -0.0050411 -0.0060619 0.0099512 0.031107 -0.0017677 0.13823 0.18304 -0.028913 0.1597 0.22635 0.0058057 0.11679 0.24938 0.046087 0.076186 -0.00024025 0.0019348 0.00014252 0.00044964 0.30824 -0.024439 -0.028078 -0.031177 -0.029799 -0.019444 0.00089324 0.05104 0.067128 0.089876
2.5508 -0.024647 -0.022707 -0.070223 -0.013663 0 -0.024423 -0.030583 -0.007719 0.0061257 -0.016952 -0.0084517 0.042753 0.031933 -0.00045291 0.12597 0.17927 -0.029081 0.15367 0.25006 0.0039104 0.10825 0.25735 0.041128 0.076812 0.00034969 0.0015808 -4.2234e-05 0.00011036 0.25504 -0.017539 -0.02057 -0.022068 -0.030731 -0.018535 -5.7827e-05 0.043072 0.073536 0.090776
2.5547 -0.021826 -0.024998 -0.061516 -0.0020969 0 -0.02227 -0.02893 -0.0082479 0.010346 -0.032216 -0.010784 0.082376 0.040377 -0.00049861 0.11369 0.17749 -0.030294 0.1501 0.26869 0.0051244 0.10637 0.25411 0.041875 0.081633 0.00032905 0.001431 0.00019305 0.00016277 0.23115 -0.013449 -0.013894 -0.012733 -0.029947 -0.0085078 -0.00082642 0.035176 0.073514 0.090693
2.5586 -0.019003 -0.024963 -0.01801 0.0003551 0 -0.020135 -0.025688 -0.01653 -0.0042808 -0.043625 -0.014894 0.12003 0.056962 -0.0026212 0.10547 0.17981 -0.029811 0.14944 0.28223 0.010528 0.11264 0.24253 0.048307 0.091923 -0.00026673 0.0018468 0.00044872 0.00053749 0.25561 -0.014578 -0.01497 -0.007351 -0.032874 0.0099907 0.00051453 0.029704 0.069797 0.091068
2.5625 -0.016021 -0.021453 0.016694 -0.0062283 0 -0.018219 -0.019575 -0.025086 -0.028618 -0.043212 -0.024558 0.14442 0.081132 -0.0053827 0.10453 0.18742 -0.026733 0.15164 0.29081 0.018252 0.12752 0.22552 0.056957 0.10806 -0.00078807 0.0025979 0.00033012 0.00075304 0.31356 -0.017853 -0.023317 -0.0098937 -0.036355 0.035318 0.0037768 0.0284 0.065066 0.092976
2.5664 -0.012655 -0.015017 0.01206 -0.016673 0 -0.0164 -0.010082 -0.028051 -0.048405 -0.029081 -0.040088 0.14931 0.10876 -0.0066548 0.11348 0.19935 -0.022558 0.15517 0.29296 0.025376 0.14956 0.20537 0.065229 0.12794 -0.00055602 0.0030822 -3.9796e-05 0.00049337 0.36766 -0.018406 -0.030959 -0.021141 -0.031982 0.062467 0.0066731 0.032215 0.062227 0.096617
2.5703 -0.009007 -0.0077111 -0.020195 -0.024735 0 -0.014315 0.00056695 -0.025259 -0.055266 -0.0081609 -0.055678 0.13723 0.13033 -0.0056936 0.12561 0.2089 -0.019427 0.15665 0.28907 0.030357 0.17045 0.18343 0.072951 0.14434 0.0004686 0.0029286 -0.00016116 -4.8838e-05 0.38443 -0.014713 -0.02931 -0.036436 -0.016231 0.083817 0.006966 0.037009 0.06053 0.099297
2.5742 -0.0052183 -0.0018546 -0.041363 -0.026673 0 -0.011216 0.0081018 -0.020709 -0.051138 0.0083225 -0.062704 0.11696 0.1417 -0.0037247 0.13615 0.21235 -0.018256 0.15465 0.27906 0.03373 0.18568 0.15935 0.079607 0.15372 0.0015892 0.0023214 0.00021883 -0.00041247 0.35245 -0.0098413 -0.016519 -0.047025 0.0038416 0.096928 0.0044717 0.040323 0.058195 0.099181
2.5781 -0.00099691 0.00145 -0.026572 -0.021947 0 -0.0061463 0.0096663 -0.017748 -0.043076 0.012946 -0.05619 0.098438 0.14052 -0.0025588 0.14183 0.20724 -0.018526 0.14834 0.26271 0.03666 0.19213 0.13281 0.081251 0.15388 0.0019809 0.001732 0.00075746 -0.00036358 0.27915 -0.0076634 0.0013698 -0.045068 0.015972 0.10062 0.00098871 0.040701 0.053886 0.094981
2.582 0.0042451 0.0029531 0.011824 -0.011762 0 0.0012852 0.0069228 -0.015639 -0.034424 0.0068119 -0.038483 0.089355 0.12495 -0.0027547 0.13904 0.19106 -0.019464 0.13697 0.23953 0.03886 0.18643 0.10341 0.071692 0.14273 0.001439 0.0014066 0.00088095 -8.0476e-05 0.17429 -0.0081004 0.015833 -0.028914 0.014054 0.094334 -0.001518 0.036868 0.045979 0.085259
2.5859 0.010546 0.0045416 0.039835 0.0022855 0 0.010141 0.0053134 -0.010287 -0.021476 -0.0026037 -0.01689 0.093626 0.098849 -0.0032193 0.12579 0.16396 -0.021035 0.12103 0.21035 0.037737 0.16689 0.0724 0.047545 0.12124 0.00054997 0.0011889 0.00045407 0.00012486 0.040193 -0.0065226 0.022233 -0.0044561 0.003967 0.081296 -0.0024821 0.029736 0.034265 0.069759
2.5898 0.016688 0.0077119 0.036814 0.018255 0 0.018293 0.0093972 0.0018235 0.00094971 -0.007689 0.0022869 0.10981 0.073132 -0.0025819 0.10781 0.13359 -0.023841 0.1036 0.17978 0.029661 0.14093 0.042738 0.011968 0.096891 0.00011757 0.00081855 -2.521e-05 0.0001754 -0.12075 0.001743 0.021582 0.018675 -0.0020793 0.068321 -0.002624 0.022916 0.022468 0.052323
2.5938 0.020557 0.012389 0.013226 0.033301 0 0.023587 0.018221 0.019722 0.030865 -0.0053574 0.017853 0.13022 0.052821 -0.00084481 0.087908 0.10379 -0.028376 0.085899 0.15024 0.012667 0.11211 0.016085 -0.027046 0.07286 0.00041031 0.00028656 4.9186e-05 0.00026857 -0.29066 0.016028 0.017511 0.033211 0.0030049 0.058205 -0.0026703 0.018032 0.012993 0.034953
2.5977 0.020502 0.016928 -0.0039317 0.043778 0 0.025065 0.025233 0.037283 0.056926 0.0028181 0.032696 0.14427 0.042085 0.00045929 0.068774 0.078194 -0.034498 0.069021 0.12406 -0.011207 0.084038 -0.0061376 -0.062307 0.051944 0.00096137 -0.00018972 0.00072277 0.00058852 -0.43255 0.029439 0.012754 0.03803 0.015316 0.05321 -0.0025174 0.016362 0.0081214 0.019582
2.6016 0.01662 0.0192 0.0006492 0.046332 0 0.02316 0.02343 0.046701 0.066261 0.013361 0.04931 0.14632 0.046159 -0.00019283 0.054184 0.062725 -0.041297 0.054383 0.10537 -0.035925 0.062445 -0.021637 -0.091381 0.03759 0.0010887 -0.00050123 0.0014113 0.0010521 -0.50767 0.033817 0.008613 0.03714 0.024967 0.056063 -0.0016486 0.019177 0.01183 0.0093795
2.6055 0.010806 0.017899 0.01806 0.039324 0 0.01886 0.011561 0.043968 0.055767 0.023172 0.06634 0.1418 0.059303 -0.0026555 0.044688 0.057904 -0.047175 0.042127 0.094628 -0.054493 0.049882 -0.031815 -0.11524 0.028545 0.0005799 -0.00082198 0.0015063 0.0013645 -0.50149 0.026454 0.0065377 0.035423 0.026232 0.064095 -3.9238e-05 0.024031 0.023001 0.0046855
2.6094 0.0054959 0.013207 0.027825 0.023804 0 0.012924 -0.0040539 0.032223 0.035997 0.029932 0.079045 0.1442 0.074223 -0.0050836 0.03876 0.060857 -0.050274 0.031866 0.08991 -0.063377 0.045063 -0.038507 -0.13374 0.022486 -0.00015082 -0.0013597 0.00099416 0.0012947 -0.43535 0.012633 0.0084195 0.034979 0.022365 0.073935 0.0016914 0.028617 0.038206 0.003887
2.6133 0.0021058 0.0065317 0.019306 0.0037651 0 0.0060515 -0.013971 0.019779 0.022978 0.031801 0.082774 0.16303 0.086129 -0.0056296 0.035504 0.069703 -0.04958 0.023521 0.090042 -0.064927 0.047082 -0.042373 -0.14323 0.018335 -0.00055388 -0.0019775 0.00044056 0.00087682 -0.35136 0.0016061 0.014379 0.034781 0.02079 0.083374 0.0030461 0.031634 0.054962 0.0058247
2.6172 0.00036645 -0.00030326 5.7388e-05 -0.014531 0 -0.00047225 -0.012869 0.013757 0.024619 0.027731 0.076142 0.19371 0.089993 -0.0041724 0.033904 0.082122 -0.046165 0.017057 0.093601 -0.065232 0.054583 -0.043835 -0.13886 0.015189 -0.00052642 -0.0022011 0.000395 0.0003718 -0.2815 -0.00074615 0.020662 0.033016 0.024318 0.090052 0.0042557 0.031908 0.070342 0.0090352
2.6211 -0.0011242 -0.0058432 -0.014076 -0.024488 0 -0.0049339 -0.0036704 0.01443 0.033981 0.018171 0.061511 0.21991 0.079188 -0.0023067 0.033117 0.09423 -0.04306 0.012895 0.099075 -0.06846 0.06505 -0.040863 -0.1192 0.014205 -0.0004621 -0.0017015 0.00086868 7.2637e-05 -0.22647 0.003591 0.021016 0.029258 0.027612 0.089982 0.0058021 0.028901 0.078971 0.010609
2.625 -0.0037672 -0.0094307 -0.014294 -0.022282 0 -0.0065837 0.0047852 0.015488 0.035788 0.005005 0.042928 0.22784 0.060696 -0.0016036 0.032579 0.10372 -0.042956 0.0098623 0.10553 -0.072227 0.074915 -0.032752 -0.087929 0.016876 -0.00074159 -0.00074272 0.0013928 0.00012073 -0.16096 0.0068113 0.011373 0.02434 0.022182 0.084566 0.0073286 0.025335 0.081573 0.0093166
2.6289 -0.0081243 -0.011274 -0.0049516 -0.009765 0 -0.006943 0.0045948 0.010264 0.020458 -0.009451 0.023488 0.21936 0.038654 -0.0019703 0.032011 0.11002 -0.045189 0.0071727 0.11354 -0.06845 0.083079 -0.018732 -0.051089 0.024243 -0.0012485 -3.3682e-05 0.0015102 0.00041962 -0.059144 0.0020122 -0.0062008 0.018516 0.0045675 0.07446 0.0073674 0.022432 0.079028 0.0047657
2.6328 -0.013739 -0.01228 0.0023374 0.0051893 0 -0.0091625 -0.0053127 -0.0019072 -0.0070897 -0.023334 0.0039252 0.21108 0.017206 -0.0018618 0.030987 0.11285 -0.045088 0.0039272 0.12383 -0.049662 0.088737 0.0014884 -0.01249 0.036879 -0.0014621 -4.1671e-05 0.0011459 0.0006625 0.082768 -0.01114 -0.024212 0.010305 -0.020186 0.060534 0.004577 0.021147 0.07259 -0.0031915
2.6367 -0.019426 -0.013699 -0.0012766 0.012254 0 -0.015294 -0.018726 -0.015564 -0.031841 -0.035183 -0.017027 0.21997 0.0026777 -0.00015238 0.028287 0.11187 -0.03714 -0.001703 0.13816 -0.015712 0.09103 0.028049 0.028142 0.055198 -0.0010384 -0.00044973 0.00053826 0.00049322 0.24543 -0.026424 -0.034807 -0.0023984 -0.042329 0.044 -0.00055871 0.022413 0.064494 -0.014722
2.6406 -0.023743 -0.016553 -0.015896 0.0047401 0 -0.023777 -0.027177 -0.025365 -0.042135 -0.043497 -0.040998 0.24864 -0.0018824 0.0023349 0.022035 0.10817 -0.019724 -0.011375 0.15698 0.02507 0.090953 0.056587 0.072798 0.075286 -0.00024436 -0.00036517 -6.435e-05 -0.00022329 0.40396 -0.036369 -0.034925 -0.019938 -0.054137 0.027656 -0.0054085 0.024952 0.058518 -0.028165
2.6445 -0.025585 -0.020999 -0.0333 -0.015686 0 -0.029914 -0.026268 -0.031971 -0.039819 -0.046956 -0.067984 0.28341 -1.1436e-05 0.003364 0.012244 0.10313 0.0029238 -0.024264 0.17828 0.061446 0.090248 0.082926 0.12106 0.093263 0.00025491 0.00086167 -0.00055037 -0.0011925 0.54474 -0.03803 -0.027498 -0.039726 -0.053651 0.013288 -0.0069115 0.027024 0.055947 -0.041592
2.6484 -0.024824 -0.025987 -0.042157 -0.039344 0 -0.029568 -0.018466 -0.040847 -0.037975 -0.045335 -0.095009 0.30565 0.0057292 0.0014644 -0.00067092 0.097488 0.023662 -0.039369 0.20042 0.086792 0.089988 0.10471 0.16796 0.10696 6.319e-05 0.0029876 -0.00085038 -0.0017885 0.66549 -0.034407 -0.01846 -0.05763 -0.0437 0.0020727 -0.0039667 0.027776 0.057354 -0.053728
2.6523 -0.022631 -0.029615 -0.035673 -0.054314 0 -0.023085 -0.010646 -0.054794 -0.048489 -0.039964 -0.11641 0.30546 0.012288 -0.0024502 -0.015845 0.091991 0.037739 -0.05524 0.22145 0.10212 0.091242 0.11991 0.20537 0.11455 -0.00051373 0.0050253 -0.00085722 -0.0014996 0.76144 -0.03086 -0.012729 -0.070636 -0.029098 -0.0049287 0.0016438 0.026546 0.062972 -0.063284
2.6563 -0.021018 -0.030214 -0.017928 -0.053983 0 -0.015706 -0.0088088 -0.068406 -0.070697 -0.03303 -0.12601 0.28687 0.014466 -0.0057275 -0.029691 0.088221 0.045525 -0.067185 0.23631 0.11248 0.095886 0.12559 0.22549 0.11367 -0.00073612 0.0060387 -0.00055852 -0.00039721 0.81568 -0.030324 -0.012242 -0.078128 -0.015148 -0.0050618 0.0066044 0.023343 0.073074 -0.067168
2.6602 -0.021615 -0.027571 -0.0033239 -0.041118 0 -0.013682 -0.014242 -0.071365 -0.091043 -0.026509 -0.12026 0.26282 0.012639 -0.0062961 -0.038562 0.08659 0.050365 -0.072524 0.24414 0.12061 0.10253 0.12659 0.22416 0.10911 -0.00014941 0.0058279 -0.00021704 0.00083154 0.80708 -0.031671 -0.016408 -0.080597 -0.0073366 -0.00048381 0.0084257 0.020693 0.08465 -0.066234
2.6641 -0.024489 -0.02339 -0.0063468 -0.025471 0 -0.019246 -0.023655 -0.058271 -0.093761 -0.021933 -0.10022 0.24646 0.0087987 -0.0043792 -0.04125 0.08705 0.05416 -0.070606 0.24503 0.1239 0.10964 0.12524 0.20216 0.10321 0.00095552 0.0049146 -0.00027294 0.0013979 0.72956 -0.032095 -0.023295 -0.077415 -0.0099541 0.0073854 0.0068049 0.019879 0.096151 -0.061276
2.668 -0.028031 -0.020433 -0.027917 -0.016653 0 -0.028761 -0.032324 -0.035126 -0.073296 -0.020828 -0.07118 0.24459 0.0050281 -0.001995 -0.037284 0.089344 0.055322 -0.061439 0.23937 0.11708 0.11553 0.12323 0.16473 0.097674 0.0017829 0.0039554 -0.00093548 0.0010502 0.60287 -0.030438 -0.030257 -0.06647 -0.023073 0.017043 0.0031684 0.021763 0.10613 -0.053229
2.6719 -0.030132 -0.020731 -0.051385 -0.017521 0 -0.035628 -0.037169 -0.015194 -0.038391 -0.024311 -0.039855 0.25504 0.0048268 -0.00092809 -0.026719 0.092821 0.050929 -0.045652 0.22779 0.097723 0.11713 0.12205 0.11953 0.094133 0.0017175 0.0032079 -0.0018572 0.00024951 0.46201 -0.027893 -0.034338 -0.046601 -0.040516 0.026084 -0.0006987 0.027161 0.11234 -0.043596
2.6758 -0.029712 -0.024066 -0.055323 -0.023024 0 -0.035352 -0.037485 -0.007693 -0.0053439 -0.031228 -0.011446 0.26741 0.011225 -0.0013031 -0.013869 0.095132 0.040356 -0.02818 0.21287 0.069311 0.11029 0.12042 0.073908 0.091507 0.00079742 0.0025056 -0.0023071 -0.00027703 0.334 -0.02579 -0.033326 -0.020627 -0.052018 0.030346 -0.0035531 0.034507 0.11202 -0.035416
2.6797 -0.027291 -0.027901 -0.033715 -0.02526 0 -0.028558 -0.033748 -0.010312 0.013297 -0.036817 0.011575 0.26769 0.021464 -0.0020417 -0.0031284 0.094652 0.026389 -0.0136 0.19702 0.039656 0.095966 0.11565 0.032631 0.086976 -0.00041336 0.0016251 -0.0017811 -0.00016259 0.22389 -0.023462 -0.02723 0.004399 -0.049366 0.028903 -0.0047232 0.041049 0.10584 -0.029771
2.6836 -0.024175 -0.02895 -0.0036921 -0.020541 0 -0.019796 -0.026551 -0.012848 0.015674 -0.034598 0.028609 0.24647 0.033099 -0.0023935 0.0037618 0.09048 0.012925 -0.0039566 0.1808 0.016296 0.075094 0.106 -0.0027923 0.07881 -0.001328 0.00059354 -0.00050207 0.00037828 0.12304 -0.018991 -0.018774 0.020775 -0.032236 0.021398 -0.0039455 0.045382 0.094155 -0.026768
2.6875 -0.021119 -0.025315 0.0094217 -0.012515 0 -0.013686 -0.016935 -0.0079131 0.0090149 -0.021368 0.039478 0.20637 0.043251 -0.0027253 0.0056731 0.081988 0.0020644 -0.00072889 0.16455 0.0027258 0.049245 0.090045 -0.03266 0.065541 -0.0016961 -0.00033457 0.00070007 0.00086765 0.029458 -0.012147 -0.011956 0.025012 -0.0088842 0.007953 -0.0015978 0.04635 0.077702 -0.026118
2.6914 -0.017783 -0.017681 -0.0030247 -0.0085914 0 -0.011726 -0.0072414 0.0023286 0.0025044 -0.001178 0.043925 0.16162 0.04567 -0.0038227 0.0026634 0.068432 -0.0063622 -0.0052696 0.14779 -0.0023152 0.022656 0.066285 -0.056774 0.045358 -0.0015667 -0.00090955 0.0010598 0.0010148 -0.042696 -0.0059464 -0.0094121 0.01997 0.0092641 -0.010615 0.0010227 0.04276 0.058291 -0.026208
2.6953 -0.013407 -0.0087481 -0.023526 -0.012672 0 -0.011907 -0.00064692 0.0097631 0.0010881 0.016184 0.042248 0.12752 0.039583 -0.0057323 -4.0102e-05 0.053244 -0.012923 -0.012679 0.13017 -0.0029423 0.0014267 0.040839 -0.073299 0.022613 -0.0010641 -0.0010482 0.00049963 0.00084559 -0.076108 -0.004428 -0.010552 0.012477 0.015185 -0.029278 0.0021593 0.037584 0.040489 -0.024201
2.6992 -0.0078513 -0.0014301 -0.025849 -0.020676 0 -0.010738 0.00096988 0.0096213 0.0043702 0.022001 0.035897 0.10786 0.027371 -0.0075884 0.00027076 0.038977 -0.017078 -0.020003 0.11219 -0.003407 -0.012311 0.018586 -0.079765 0.00070207 -0.00031085 -0.00082638 -0.00035477 0.00049702 -0.072439 -0.008362 -0.011917 0.0084811 0.010346 -0.045159 0.00083298 0.032919 0.026534 -0.019272
2.7031 -0.001868 0.0028192 -0.0028132 -0.023217 0 -0.0057862 -0.0010151 0.0052628 0.0096678 0.015107 0.027071 0.09203 0.011504 -0.0085573 0.0050357 0.027637 -0.017829 -0.02542 0.094572 -0.0060187 -0.017455 0.0033503 -0.075117 -0.017882 0.00046508 -0.00041068 -0.00075687 3.5748e-05 -0.058683 -0.013382 -0.009539 0.0096084 0.002513 -0.056133 -0.0021825 0.030121 0.017936 -0.011228
2.707 0.003601 0.0044785 0.024844 -0.013555 0 0.0028436 -0.0024761 0.003787 0.015186 0.0022116 0.017631 0.066059 -0.0041042 -0.0086615 0.015221 0.021772 -0.015415 -0.027238 0.078699 -0.010352 -0.013329 -1.2202e-05 -0.060743 -0.030185 0.00090365 -2.2309e-05 -0.00047312 -0.00046357 -0.067432 -0.013069 -0.001715 0.013374 -0.0006362 -0.059659 -0.0047218 0.030552 0.016303 -0.00040213
2.7109 0.0082068 0.0051855 0.029433 0.0060503 0 0.012539 0.00040374 0.0079186 0.020387 -0.0080244 0.0084418 0.027349 -0.012086 -0.008464 0.027458 0.023894 -0.011647 -0.026076 0.06775 -0.013942 -0.0031124 0.01252 -0.039639 -0.034387 0.00074288 0.00012184 8.7401e-05 -0.00076251 -0.10778 -0.0045939 0.0095722 0.015988 0.0029475 -0.053663 -0.0048012 0.033618 0.021593 0.010038
2.7148 0.012132 0.00652 0.0062726 0.025342 0 0.01953 0.0080528 0.013211 0.024188 -0.011317 -0.00032635 -0.011876 -0.01212 -0.0080957 0.035775 0.030402 -0.0084207 -0.025632 0.061496 -0.014202 0.0062622 0.033074 -0.014927 -0.035161 0.00011172 -4.6822e-05 0.0003133 -0.00055711 -0.15509 0.0083761 0.019499 0.014947 0.0090927 -0.04254 -0.0020997 0.035726 0.028914 0.016954
2.7188 0.01532 0.0091795 -0.01943 0.033826 0 0.021038 0.017206 0.013241 0.023889 -0.008775 -0.008539 -0.0369 -0.0053211 -0.0069884 0.037077 0.03877 -0.006334 -0.027795 0.059304 -0.010468 0.011536 0.056838 0.010526 -0.035182 -0.00048461 -0.00032646 -3.5155e-05 0.00017353 -0.17105 0.018478 0.023205 0.0097011 0.011826 -0.028826 0.0018626 0.03469 0.035537 0.018899
2.7227 0.017035 0.012823 -0.017733 0.028659 0 0.017222 0.023624 0.0066768 0.016751 -0.0028994 -0.015962 -0.046722 0.0062949 -0.0048041 0.028964 0.046127 -0.0051785 -0.034076 0.060009 -0.0045955 0.0099645 0.078689 0.033254 -0.037098 -0.00057333 -0.00034309 -0.00062912 0.00097502 -0.13665 0.020716 0.019052 0.00097419 0.00896 -0.015308 0.004843 0.028567 0.038766 0.014912
2.7266 0.016462 0.016364 0.014173 0.01601 0 0.011522 0.02527 -0.0014864 0.002991 0.0058837 -0.022553 -0.057238 0.017382 -0.0024363 0.0084914 0.046373 -0.0054474 -0.04599 0.060274 0.00052088 -0.0022975 0.08918 0.048786 -0.045077 -0.00014925 0.00012188 -0.0008936 0.0012152 -0.068334 0.016247 0.010218 -0.0097014 0.00416 -0.0074251 0.0052642 0.014316 0.033719 0.0040697
2.7305 0.013812 0.01846 0.047307 0.0052074 0 0.0085839 0.023154 -0.0053363 -0.012864 0.01792 -0.028264 -0.087092 0.020505 -0.0016245 -0.017873 0.035562 -0.0084577 -0.059698 0.054632 0.0032368 -0.02195 0.084375 0.053119 -0.058959 0.00032186 0.00086491 -0.00053949 0.00066956 -0.0044477 0.010635 0.0030894 -0.019732 0.003682 -0.0089257 0.0029431 -0.0053741 0.019666 -0.0094598
2.7344 0.010651 0.018108 0.04972 0.0013464 0 0.010805 0.019554 -0.0037433 -0.024125 0.030313 -0.031965 -0.13959 0.013932 -0.0032351 -0.043599 0.01468 -0.014413 -0.071375 0.04109 0.0039902 -0.044421 0.067261 0.045246 -0.075892 0.0003662 0.0013686 0.00016152 -0.0001999 0.023497 0.0086516 0.0029996 -0.02547 0.010518 -0.019323 -0.00098369 -0.026394 -0.00094937 -0.022219
2.7383 0.0088637 0.015247 0.01947 0.0028068 0 0.016209 0.015865 -0.00028189 -0.026148 0.036136 -0.030657 -0.19864 -0.0027694 -0.0059702 -0.064364 -0.015005 -0.020772 -0.078471 0.018614 0.003817 -0.066621 0.040427 0.028177 -0.093623 -3.4196e-05 0.0012399 0.00059172 -0.00061617 0.0080784 0.010691 0.010153 -0.023497 0.021078 -0.037895 -0.0046189 -0.045712 -0.026155 -0.032068
2.7422 0.0091041 0.011037 -0.012961 0.0049998 0 0.019793 0.012228 0.0018325 -0.019108 0.029506 -0.020615 -0.24292 -0.029029 -0.0071196 -0.075683 -0.051214 -0.023645 -0.078403 -0.013289 0.0022342 -0.08515 0.0076305 0.0069504 -0.10937 -0.00045796 0.00055619 0.00031406 -0.00018673 -0.039844 0.013744 0.019055 -0.012713 0.027621 -0.06316 -0.0061789 -0.059846 -0.053304 -0.036934
2.7461 0.010251 0.0074083 -0.015985 0.0058066 0 0.017641 0.0087691 0.0036169 -0.007112 0.01208 -0.00050933 -0.26455 -0.060117 -0.004937 -0.072003 -0.086427 -0.021594 -0.06866 -0.052855 -0.0028981 -0.094768 -0.022992 -0.01487 -0.11792 -0.00051414 -0.00024553 -0.00052706 0.00075447 -0.1078 0.015133 0.022349 0.0044528 0.024661 -0.089923 -0.0050695 -0.062833 -0.076164 -0.034714
2.75 0.010455 0.0059421 0.010477 0.0072125 0 0.010369 0.0064591 0.0086955 0.005244 -0.0062281 0.025875 -0.27436 -0.087289 -0.00042511 -0.061113 -0.11353 -0.0179 -0.055554 -0.09198 -0.012969 -0.098101 -0.047092 -0.036901 -0.12026 -0.00025158 -0.00081951 -0.0012794 0.0014896 -0.1889 0.014799 0.016341 0.022932 0.013854 -0.11165 -0.002589 -0.058205 -0.092022 -0.02956
2.7539 0.0087959 0.0067826 0.035341 0.012019 0 0.0027594 0.0062757 0.018309 0.015588 -0.014362 0.050249 -0.28963 -0.10665 0.003272 -0.047425 -0.1295 -0.018203 -0.042495 -0.12679 -0.02612 -0.096733 -0.064017 -0.060092 -0.11718 -6.8206e-05 -0.0012043 -0.0013014 0.001573 -0.27379 0.014111 0.0038593 0.037472 0.0029389 -0.1254 -0.001348 -0.048309 -0.099928 -0.023607
2.7578 0.0059732 0.0084459 0.029427 0.019506 0 -0.00026297 0.0076659 0.028692 0.023666 -0.0090329 0.064177 -0.31745 -0.1151 0.0034103 -0.035315 -0.13238 -0.025158 -0.03261 -0.15392 -0.03769 -0.092395 -0.073906 -0.083133 -0.10968 -0.00023761 -0.001633 -0.00051529 0.0011445 -0.34073 0.013182 -0.0078342 0.044875 -0.00048978 -0.12896 -0.0032778 -0.035839 -0.099574 -0.018862
2.7617 0.0034865 0.0088139 -0.003481 0.024655 0 0.0022678 0.0084117 0.033672 0.029456 0.0029385 0.06411 -0.34973 -0.10819 -0.00014626 -0.031529 -0.11983 -0.035329 -0.030315 -0.16831 -0.043741 -0.087495 -0.077887 -0.10087 -0.099157 -0.00059186 -0.0020999 0.00047962 0.00065399 -0.36056 0.010201 -0.012206 0.044646 0.0050401 -0.11916 -0.007657 -0.025398 -0.090801 -0.018158
2.7656 0.0022483 0.0066427 -0.030367 0.021785 0 0.0068205 0.0065358 0.029726 0.032223 0.01109 0.053028 -0.37354 -0.088687 -0.0049083 -0.038858 -0.098406 -0.041727 -0.034982 -0.17056 -0.044323 -0.083819 -0.080132 -0.1067 -0.087657 -0.00071348 -0.0022346 0.00087048 0.00037766 -0.31624 0.0037633 -0.0075164 0.038176 0.014292 -0.099551 -0.011205 -0.021628 -0.078073 -0.021973
2.7695 0.0020272 0.0024652 -0.023684 0.0092914 0 0.0086839 0.0024626 0.018557 0.03166 0.010375 0.037435 -0.38481 -0.063339 -0.0077419 -0.053073 -0.076237 -0.039823 -0.041417 -0.16597 -0.042967 -0.080469 -0.082238 -0.09704 -0.075729 -0.00040797 -0.0016962 0.00031142 0.00025679 -0.21949 -0.0044281 0.0029715 0.027603 0.020231 -0.076397 -0.010718 -0.023991 -0.06556 -0.028053
2.7734 0.0020821 -0.0017626 0.0094105 -0.0085032 0 0.0059226 -0.00094482 0.0053184 0.029284 0.0043815 0.022498 -0.39151 -0.036166 -0.0070537 -0.070934 -0.058024 -0.031291 -0.045822 -0.15768 -0.042584 -0.076299 -0.083923 -0.073935 -0.06337 8.9434e-05 -0.00067009 -0.00075759 0.00015362 -0.10733 -0.0098318 0.013834 0.015189 0.019607 -0.053401 -0.0061048 -0.031566 -0.055484 -0.034845
2.7773 0.0020709 -0.0039526 0.034099 -0.023595 0 0.00049044 -0.00081364 -0.0051364 0.02756 0.00041302 0.0095317 -0.40433 -0.011367 -0.003579 -0.088551 -0.048167 -0.022084 -0.044129 -0.149 -0.041849 -0.06988 -0.084247 -0.043671 -0.050448 0.0004075 0.00015057 -0.0014525 0.00013411 -0.01916 -0.0086528 0.020489 0.0031424 0.014267 -0.034258 -0.00079109 -0.042761 -0.049792 -0.040628
2.7813 0.0021803 -0.0031376 0.024032 -0.028688 0 -0.003976 0.0030506 -0.0106 0.026898 0.0020215 -0.0025736 -0.42576 0.0030852 0.00043024 -0.097772 -0.053579 -0.01706 -0.028431 -0.14513 -0.036046 -0.05781 -0.077954 -0.012815 -0.036996 0.00048132 0.0001865 -0.0011758 0.000406 0.027135 -0.0015026 0.02049 -0.0066293 0.0077936 -0.025333 0.0012854 -0.053479 -0.051363 -0.042333
2.7852 0.0024813 0.00011896 -0.011033 -0.020892 0 -0.0051113 0.0077836 -0.011438 0.023911 0.0063936 -0.014302 -0.44903 0.0077896 0.0027286 -0.097985 -0.067437 -0.016508 -0.003443 -0.1454 -0.021926 -0.041696 -0.063321 0.014784 -0.02453 0.00060848 -0.00041343 -0.0001107 0.00099625 0.041303 0.0065294 0.013636 -0.013 0.0015892 -0.023871 -0.00061609 -0.060467 -0.056858 -0.040869
2.7891 0.0024864 0.0042454 -0.034885 -0.0031152 0 -0.0028475 0.0097637 -0.0094289 0.013902 0.0083644 -0.024335 -0.46701 0.0042682 0.0023415 -0.090505 -0.084775 -0.017374 0.026336 -0.14779 -0.0019209 -0.023434 -0.040242 0.038041 -0.014441 0.0010315 -0.00085468 0.0009471 0.0015841 0.046642 0.0098 0.0021657 -0.01596 -0.0055106 -0.02726 -0.0033342 -0.063271 -0.064238 -0.037367
2.793 0.0016203 0.0075887 -0.021922 0.0171 0 0.0016498 0.007499 -0.0067943 -0.0037884 0.006117 -0.031197 -0.4804 -0.0055599 4.8089e-05 -0.077038 -0.10084 -0.016985 0.056288 -0.15011 0.016712 -0.005105 -0.0093478 0.056752 -0.0080113 0.0015348 -0.00046586 0.0012599 0.0017305 0.059786 0.0066782 -0.0090893 -0.016442 -0.014152 -0.032815 -0.0029907 -0.061999 -0.071654 -0.032946
2.7969 0.00014826 0.0091386 0.016494 0.030806 0 0.0071968 0.0026645 -0.005405 -0.022968 0.0026002 -0.035293 -0.49615 -0.018453 -0.0021096 -0.060496 -0.10836 -0.015102 0.078854 -0.14848 0.027391 0.0096223 0.027653 0.070185 -0.0073928 0.0015722 0.00060633 0.00072644 0.001284 0.080873 0.00072948 -0.014123 -0.015723 -0.021753 -0.036333 0.0010398 -0.057526 -0.076527 -0.02929
2.8008 -0.00059348 0.0087787 0.043344 0.031981 0 0.012542 -0.0012946 -0.0058892 -0.034347 0.0017853 -0.038502 -0.51793 -0.027855 -0.002186 -0.04577 -0.10026 -0.012756 0.085584 -0.1387 0.02935 0.015856 0.063782 0.077282 -0.013525 0.00085389 0.0015085 -0.00011315 0.00054012 0.098889 -0.0024818 -0.0092134 -0.014824 -0.023478 -0.032625 0.0054247 -0.053214 -0.076669 -0.027808
2.8047 0.00082834 0.0071574 0.033246 0.020959 0 0.015798 -0.0015715 -0.0072511 -0.033557 0.0042773 -0.041478 -0.5399 -0.031206 0.00013373 -0.033879 -0.080165 -0.010216 0.079537 -0.1229 0.027556 0.014346 0.093742 0.077436 -0.023576 -0.00024199 0.0015106 -0.00058958 -7.9663e-06 0.10363 -0.00011461 0.0037566 -0.014159 -0.016206 -0.022367 0.0061981 -0.051008 -0.073404 -0.02745
2.8086 0.0045889 0.0053833 -0.0022229 0.0045967 0 0.015033 0.0023789 -0.0077257 -0.025833 0.0069826 -0.041744 -0.55173 -0.027754 0.0030296 -0.024429 -0.050856 -0.006965 0.063592 -0.10327 0.027465 0.0059383 0.11471 0.070433 -0.035861 -0.00094153 0.00071281 -0.00043533 -6.7316e-05 0.092282 0.0057785 0.017456 -0.013412 -0.0016554 -0.0065355 0.0027134 -0.05141 -0.067685 -0.027154
2.8125 0.0092314 0.0046578 -0.02654 -0.0076911 0 0.010187 0.0087219 -0.0062251 -0.021682 0.0068512 -0.035198 -0.5506 -0.017501 0.0038262 -0.016505 -0.016021 -0.0035837 0.041744 -0.082774 0.029526 -0.00789 0.12446 0.055669 -0.048527 -0.00081847 -9.0812e-05 0.00011291 0.00027604 0.066107 0.010337 0.023698 -0.011583 0.014327 0.013298 -0.0018181 -0.054496 -0.060687 -0.025672
2.8164 0.012738 0.0058575 -0.014989 -0.0098168 0 0.0042531 0.014274 -0.0027081 -0.026305 0.0044034 -0.01997 -0.54719 -0.0020377 0.001285 -0.0073348 0.016502 -0.002771 0.023066 -0.069116 0.028513 -0.023577 0.11901 0.032148 -0.05826 -0.00024684 -0.0002367 0.00063925 0.00070062 0.022764 0.010222 0.019344 -0.0072953 0.025571 0.03351 -0.0036495 -0.059234 -0.054534 -0.02024
2.8203 0.014085 0.0091116 0.020999 -0.0025802 0 0.0017789 0.016095 0.0029821 -0.032633 0.0032008 0.0012197 -0.55788 0.012038 -0.0031072 0.0047283 0.040263 -0.007625 0.014541 -0.067202 0.018271 -0.036009 0.10412 4.3718e-05 -0.064271 -5.2276e-05 0.00015491 0.00091866 0.00091256 -0.046291 0.0063817 0.0086724 0.00057303 0.029154 0.050205 -0.0021308 -0.062951 -0.050281 -0.011024
2.8242 0.013849 0.01354 0.045909 0.0078789 0 0.0053257 0.013166 0.011952 -0.025805 0.0058309 0.022807 -0.58899 0.021265 -0.0062776 0.018891 0.054404 -0.01864 0.016182 -0.077459 -0.0024996 -0.043785 0.083572 -0.037439 -0.067498 -0.00067659 0.00035047 0.00098894 0.00079691 -0.14882 0.0029998 8.5054e-05 0.012187 0.026172 0.062592 5.7007e-05 -0.064899 -0.047621 0.00052375
2.8281 0.013414 0.017403 0.03578 0.015383 0 0.013064 0.0074352 0.024746 0.0033524 0.010662 0.040632 -0.62836 0.023215 -0.0062918 0.033899 0.058892 -0.032638 0.026761 -0.099595 -0.028528 -0.046397 0.059931 -0.074149 -0.068971 -0.0017021 -0.00021934 0.00094391 0.00042064 -0.27978 0.0037626 -0.00018535 0.026427 0.020042 0.070393 4.1807e-05 -0.064987 -0.046186 0.012869
2.832 0.013647 0.018814 0.0015446 0.018224 0 0.020036 0.0032598 0.038503 0.047634 0.012934 0.054385 -0.6538 0.015149 -0.0040892 0.047329 0.054489 -0.04496 0.043111 -0.13246 -0.051602 -0.043962 0.035927 -0.10362 -0.070386 -0.0022389 -0.0013928 0.00074948 -1.8435e-05 -0.4148 0.0088416 0.0077614 0.041067 0.014402 0.073687 -0.0022461 -0.063743 -0.045347 0.023541
2.8359 0.014309 0.016808 -0.022705 0.019147 0 0.022188 0.0048782 0.046616 0.086084 0.009483 0.065772 -0.65174 -0.0039097 -0.0024458 0.053543 0.045091 -0.05283 0.055363 -0.16981 -0.066176 -0.039808 0.014269 -0.12226 -0.074963 -0.0017992 -0.0024655 0.00030756 -0.00026175 -0.5169 0.01515 0.01844 0.053184 0.011998 0.073765 -0.0043119 -0.064531 -0.044439 0.027546
2.8398 0.014574 0.012178 -0.013942 0.021322 0 0.019468 0.013217 0.043164 0.098987 0.0026856 0.074503 -0.62914 -0.027844 -0.0031464 0.051759 0.035347 -0.056671 0.058135 -0.20405 -0.0722 -0.038038 -0.0052784 -0.13023 -0.082995 -0.00078374 -0.0028757 -0.0003235 -0.00012767 -0.55467 0.019372 0.025561 0.05952 0.014238 0.072621 -0.0039839 -0.069772 -0.043935 0.024421
2.8438 0.013916 0.0073575 0.017473 0.024389 0 0.015132 0.024445 0.028981 0.082771 -0.00043926 0.076703 -0.60721 -0.05355 -0.0052454 0.04187 0.026399 -0.058477 0.049983 -0.23184 -0.073263 -0.040354 -0.022845 -0.12944 -0.094076 -9.8133e-05 -0.0026637 -0.00084045 0.00030964 -0.51977 0.020766 0.026171 0.057083 0.020628 0.070589 -0.0016345 -0.080557 -0.044556 0.014103
2.8477 0.012452 0.0051339 0.039048 0.024431 0 0.012173 0.031865 0.012907 0.051878 0.0061412 0.067937 -0.6029 -0.077918 -0.0062089 0.02443 0.018914 -0.059301 0.030751 -0.25051 -0.072289 -0.047935 -0.038514 -0.12083 -0.10738 -0.00029664 -0.002298 -0.00089338 0.00067707 -0.43059 0.021084 0.021509 0.044463 0.028307 0.067861 0.00052572 -0.097429 -0.047037 -0.0029217
2.8516 0.010601 0.0068425 0.028912 0.017856 0 0.010654 0.030185 0.0053165 0.026146 0.021606 0.04812 -0.6155 -0.095787 -0.0046921 0.0010546 0.012694 -0.058482 0.0025323 -0.25599 -0.068801 -0.061731 -0.051296 -0.10384 -0.12047 -0.0010989 -0.0021403 -0.00040958 0.00054152 -0.31914 0.021904 0.015018 0.023574 0.032791 0.064199 0.0009582 -0.12037 -0.052814 -0.025372
2.8555 0.0086754 0.011325 -0.0027815 0.005576 0 0.0085848 0.019162 0.0089745 0.015117 0.037428 0.023245 -0.63055 -0.10545 -0.0019665 -0.022009 0.0065383 -0.054979 -0.02454 -0.25136 -0.059985 -0.077429 -0.059209 -0.078386 -0.12934 -0.0017136 -0.0021246 0.00028039 -0.0001954 -0.21176 0.022319 0.0098676 0.00034234 0.03029 0.060335 0.00019671 -0.14385 -0.060679 -0.047745
2.8594 0.0069238 0.015585 -0.024515 -0.0063908 0 0.0051918 0.0039481 0.016192 0.012932 0.042974 0.0017042 -0.63575 -0.10838 -0.00049767 -0.041186 0.00068849 -0.048955 -0.044908 -0.24013 -0.044263 -0.091266 -0.060574 -0.047047 -0.13227 -0.001591 -0.0019097 0.00067098 -0.0011115 -0.11947 0.019672 0.0077201 -0.017178 0.020323 0.057661 -0.00018053 -0.16357 -0.068336 -0.066602
2.8633 0.0058123 0.016835 -0.014682 -0.01062 0 0.0027786 -0.0080059 0.015967 0.0072494 0.033559 -0.011694 -0.63234 -0.10561 -0.0012907 -0.054182 -0.0040608 -0.041884 -0.05537 -0.22403 -0.023992 -0.1006 -0.053714 -0.014692 -0.12804 -0.00085439 -0.0012562 0.000485 -0.0015328 -0.043781 0.012877 0.0086325 -0.02297 0.0065242 0.057556 0.00051993 -0.17646 -0.07384 -0.079558
2.8672 0.0059731 0.01445 0.017746 -0.0034905 0 0.0048368 -0.01118 0.0047924 -0.0073481 0.014414 -0.018572 -0.63083 -0.09856 -0.002949 -0.058821 -0.0063523 -0.035355 -0.053268 -0.20467 -0.0048046 -0.10263 -0.036674 0.014129 -0.11557 -5.9307e-05 -0.00024099 -0.00010353 -0.001077 0.011291 0.0048509 0.011278 -0.016849 -0.0052938 0.061809 0.00156 -0.17929 -0.074804 -0.084162
2.8711 0.0076402 0.010297 0.042896 0.01195 0 0.012089 -0.0046776 -0.0095598 -0.024329 -0.0030305 -0.024124 -0.63731 -0.089656 -0.003453 -0.052171 -0.0022843 -0.030103 -0.037055 -0.18281 0.0079334 -0.093155 -0.0058705 0.037392 -0.093664 0.00037591 0.00081104 -0.00062705 1.2168e-05 0.036487 0.0010144 0.013319 -0.0047604 -0.010636 0.074083 0.0019385 -0.1672 -0.067017 -0.07627
2.875 0.010125 0.0072056 0.039293 0.027441 0 0.020583 0.0078054 -0.015434 -0.032542 -0.0097987 -0.031456 -0.64584 -0.081259 -0.0026138 -0.039552 0.006976 -0.026149 -0.015827 -0.15944 0.012673 -0.077068 0.032179 0.055076 -0.067962 0.0004653 0.0015138 -0.00071998 0.0010609 0.028103 0.0045283 0.012391 0.0051055 -0.0089743 0.091448 0.0015433 -0.1467 -0.053955 -0.060646
2.8789 0.012014 0.0068431 0.01341 0.034262 0 0.024217 0.020126 -0.0087524 -0.027748 -0.005831 -0.038509 -0.64545 -0.073829 -0.0023904 -0.023456 0.019995 -0.023472 0.0065794 -0.13496 0.012356 -0.056981 0.074002 0.066684 -0.041235 0.00045418 0.0015761 -0.00039921 0.001514 0.00012139 0.012598 0.0076607 0.0075895 -0.0037304 0.11165 0.00087115 -0.12109 -0.038282 -0.039502
2.8828 0.012085 0.0086895 -0.0088939 0.028287 0 0.019781 0.026634 0.0029675 -0.016684 0.0012123 -0.040304 -0.63358 -0.067597 -0.0046387 -0.006503 0.034812 -0.02216 0.026679 -0.11 0.011679 -0.035687 0.11584 0.069826 -0.016274 0.00044553 0.00093567 8.7742e-06 0.0013293 -0.019176 0.017835 0.00083008 0.0032289 0.00038518 0.13204 -2.1754e-05 -0.093843 -0.023009 -0.015329
2.8867 0.010182 0.010741 -0.0088779 0.012314 0 0.0099899 0.024708 0.0081364 -0.009952 0.0035531 -0.034009 -0.62048 -0.062505 -0.0087379 0.0070601 0.047146 -0.021934 0.039814 -0.086308 0.013156 -0.017753 0.15103 0.061759 0.002203 0.00030128 -0.00011914 0.00020405 0.0008875 -0.0084295 0.014224 -0.0045798 -0.003404 0.0008531 0.14735 -0.001621 -0.070438 -0.01384 0.0077986
2.8906 0.0072644 0.011107 0.0078184 -0.0056144 0 0.0015876 0.015962 0.0025377 -0.011239 0.00026594 -0.021738 -0.61879 -0.057578 -0.01174 0.013134 0.051773 -0.021938 0.044724 -0.067432 0.01517 -0.0071083 0.17318 0.042401 0.011014 -0.00010863 -0.00098962 0.00018553 0.00057018 0.025374 0.0026637 -0.0054744 -0.0076692 -0.00078025 0.15249 -0.0037561 -0.055499 -0.015176 0.024746
2.8945 0.0046111 0.0091172 0.019435 -0.016918 0 -1.8418e-05 0.0053791 -0.0068525 -0.013747 -0.0027873 -0.0083838 -0.62893 -0.051983 -0.010999 0.011897 0.049038 -0.021375 0.043946 -0.054759 0.013553 -0.0028867 0.18278 0.015476 0.011853 -0.00064576 -0.0011222 0.00020498 0.00045004 0.047201 -0.0090697 -0.0013198 -0.007529 -0.00016096 0.14853 -0.0047681 -0.048034 -0.024643 0.034606
2.8984 0.0029109 0.0052956 0.011701 -0.017363 0 0.004916 -0.0015511 -0.0092817 -0.0072739 0.00026332 0.0032387 -0.63616 -0.045048 -0.0066225 0.0036708 0.040166 -0.020428 0.038873 -0.049057 0.0053661 -0.0041173 0.18025 -0.01374 0.0060649 -0.00096231 -0.00050968 0.00045918 0.00035796 0.019884 -0.012371 0.0054726 -0.0032478 0.0060576 0.13689 -0.0026308 -0.047033 -0.039759 0.037062
2.9023 0.0019639 0.00069435 -0.0080907 -0.0091197 0 0.010781 -0.0022296 -0.0010302 0.011145 0.0086299 0.015021 -0.62342 -0.036077 -0.0013272 -0.010643 0.027375 -0.020366 0.031109 -0.050604 -0.0082903 -0.0092165 0.16686 -0.041844 -0.0043777 -0.00083332 0.00015186 0.00083208 0.0001747 -0.064572 -0.0048329 0.011054 0.0043505 0.016562 0.11988 0.0027305 -0.050831 -0.057046 0.032405
2.9063 0.0010615 -0.0036153 -0.020141 0.0012749 0 0.0112 0.001443 0.011337 0.033396 0.015041 0.031077 -0.58739 -0.022775 0.0020043 -0.028473 0.018157 -0.022518 0.022775 -0.05857 -0.022796 -0.014211 0.14522 -0.068203 -0.014676 -0.00040528 -3.0328e-05 0.00095474 -9.092e-06 -0.17501 0.0077883 0.012239 0.014484 0.025102 0.10414 0.0085145 -0.055821 -0.067069 0.021853
2.9102 -0.00045045 -0.0066728 -0.013533 0.0075221 0 0.0041015 0.0046145 0.018068 0.046821 0.012717 0.052178 -0.54216 -0.0055341 0.0025333 -0.044375 0.017894 -0.026991 0.015445 -0.066016 -0.033375 -0.015562 0.12333 -0.092188 -0.020388 -9.1023e-05 -0.0013039 0.00054418 -2.5943e-05 -0.26109 0.016283 0.0078614 0.0253 0.02462 0.095161 0.010985 -0.058502 -0.066107 0.011022
2.9141 -0.0028695 -0.007798 0.0027914 0.0074104 0 -0.0067371 0.0031447 0.01585 0.044747 0.0022746 0.072282 -0.5071 0.015176 0.0014629 -0.056124 0.027495 -0.032334 0.0094836 -0.069342 -0.038366 -0.012534 0.10403 -0.10974 -0.02044 -0.00020788 -0.0029006 -0.00029567 0.00012361 -0.28588 0.015205 -0.00095268 0.033035 0.013089 0.09392 0.0086644 -0.058399 -0.054492 0.0020893
2.918 -0.0060974 -0.0070583 0.010166 0.0032451 0 -0.014678 -0.0034719 0.010081 0.031227 -0.0083605 0.080882 -0.49101 0.038505 0.00028302 -0.062099 0.046532 -0.036426 0.005167 -0.065581 -0.039514 -0.0049993 0.089461 -0.11353 -0.014522 -0.00070528 -0.0036187 -0.0011066 0.00021089 -0.24465 0.0064907 -0.011165 0.033458 -0.0038292 0.10023 0.0035834 -0.055556 -0.033782 -0.0033506
2.9219 -0.0096429 -0.0056091 -0.00017537 -0.0010615 0 -0.01529 -0.012159 0.0080172 0.016152 -0.011124 0.070019 -0.48703 0.0626 -0.00066268 -0.060369 0.072571 -0.037768 0.0029143 -0.050594 -0.0391 0.0064751 0.082072 -0.097573 -0.0030851 -0.0012229 -0.0029098 -0.00143 -1.3024e-05 -0.15786 -0.0031401 -0.018705 0.024946 -0.016286 0.11221 -0.00070716 -0.05082 -0.0080084 -0.0035994
2.9258 -0.012649 -0.0052355 -0.018632 -0.0035621 0 -0.0096143 -0.018923 0.010481 0.0059949 -0.0052049 0.040616 -0.4814 0.082063 -0.0019688 -0.052151 0.095218 -0.036124 0.0028258 -0.0238 -0.036655 0.018199 0.081995 -0.062669 0.0093794 -0.0014016 -0.0014199 -0.0011677 -0.00054899 -0.049805 -0.0081525 -0.02011 0.010228 -0.017716 0.12167 -0.0023065 -0.047022 0.011725 0.0004223
2.9297 -0.014172 -0.0071225 -0.027864 -0.0055409 0 -0.0032841 -0.021625 0.010821 -0.00097539 0.0023772 0.0029521 -0.46605 0.093634 -0.0039519 -0.041708 0.10753 -0.03216 0.0040567 0.0089478 -0.028585 0.027281 0.086266 -0.01747 0.019053 -0.001159 -0.00038633 -0.00062573 -0.0010943 0.066307 -0.0081972 -0.014698 -0.0053233 -0.010174 0.12312 -0.0021012 -0.045444 0.020112 0.0054983
2.9336 -0.013763 -0.010816 -0.02046 -0.0096752 0 -0.0022664 -0.020683 0.0019494 -0.011101 0.0033485 -0.029502 -0.4441 0.095105 -0.0059714 -0.031332 0.10628 -0.02657 0.006056 0.044205 -0.011438 0.032436 0.093661 0.026245 0.024328 -0.0007132 -0.00042762 -0.00021957 -0.001266 0.1864 -0.0071694 -0.0058744 -0.017589 -0.0026842 0.114 -0.0020004 -0.046356 0.01514 0.0098535
2.9375 -0.011949 -0.014413 -0.0053361 -0.016949 0 -0.0083842 -0.01775 -0.015939 -0.027571 -0.0045224 -0.048416 -0.42538 0.084787 -0.0069372 -0.023263 0.089445 -0.019532 0.008177 0.078294 0.013901 0.032798 0.10294 0.060442 0.024148 -0.00037087 -0.00093259 -0.00012749 -0.00090749 0.30411 -0.0089382 0.000126 -0.026204 -0.0036973 0.092689 -0.0025394 -0.049677 -0.0038745 0.011788
2.9414 -0.010062 -0.015961 0.0025206 -0.025062 0 -0.017884 -0.01418 -0.034645 -0.046197 -0.016129 -0.054895 -0.41819 0.059459 -0.0062689 -0.021213 0.055852 -0.010925 0.0089333 0.10431 0.041073 0.027719 0.1126 0.084354 0.018133 -0.00027753 -0.00069662 -0.00020679 -0.00021403 0.40442 -0.013924 -0.0019031 -0.033362 -0.014139 0.057878 -0.0025556 -0.054471 -0.035702 0.0085369
2.9453 -0.0093656 -0.014909 -0.0028068 -0.029663 0 -0.024093 -0.010755 -0.044657 -0.058528 -0.024317 -0.056698 -0.42368 0.026737 -0.0042876 -0.024323 0.018265 -0.0011265 0.0077277 0.12092 0.061743 0.021059 0.12101 0.10224 0.011157 -0.00032389 0.00080851 -0.00021126 0.00042318 0.4691 -0.019301 -0.012141 -0.040368 -0.027106 0.018968 -0.0010425 -0.058683 -0.068723 0.0013271
2.9492 -0.010136 -0.012356 -0.013608 -0.027403 0 -0.022268 -0.0083219 -0.042687 -0.058985 -0.026163 -0.060965 -0.43535 -0.0077765 -0.0018776 -0.030986 -0.015655 0.0083675 0.0049557 0.12935 0.071214 0.01519 0.1272 0.11796 0.0059394 -0.00026509 0.0028126 -5.7718e-05 0.00071776 0.48795 -0.022019 -0.024943 -0.045604 -0.03426 -0.018406 0.001236 -0.061837 -0.097245 -0.0082975
2.9531 -0.011524 -0.010032 -0.017809 -0.018532 0 -0.013129 -0.0079461 -0.033355 -0.049285 -0.024396 -0.068415 -0.44241 -0.039567 5.8676e-06 -0.039841 -0.040382 0.015268 0.0012091 0.13078 0.071484 0.01184 0.1302 0.13105 0.0042606 4.7116e-05 0.003915 0.00012846 0.00068367 0.46545 -0.021522 -0.032428 -0.046034 -0.032875 -0.050119 0.0023519 -0.063853 -0.11756 -0.019039
2.957 -0.012314 -0.0089991 -0.011326 -0.007211 0 -0.0025023 -0.0099842 -0.024441 -0.036416 -0.02339 -0.073472 -0.43597 -0.062729 0.00060305 -0.049039 -0.049512 0.017872 -0.0023811 0.12692 0.068982 0.013028 0.12845 0.13716 0.0079118 0.00050316 0.0033829 0.00020248 0.00057122 0.41743 -0.019749 -0.029994 -0.040579 -0.027215 -0.071316 0.0012969 -0.065017 -0.12597 -0.029148
2.9609 -0.011875 -0.0091896 -0.0012154 0.0006642 0 0.0026889 -0.013047 -0.020696 -0.026557 -0.024372 -0.069651 -0.41583 -0.069935 -0.00041405 -0.055735 -0.039409 0.016495 -0.0031584 0.12109 0.068715 0.020148 0.11946 0.13152 0.016575 0.00078893 0.0017997 0.00018837 0.00060979 0.36128 -0.018771 -0.019439 -0.031754 -0.023456 -0.077978 -0.00092914 -0.06651 -0.12213 -0.03585
2.9648 -0.010416 -0.0098485 0.0021027 0.00084538 0 -0.00075364 -0.014308 -0.021395 -0.020648 -0.024522 -0.055247 -0.39301 -0.065111 -0.002564 -0.059543 -0.019964 0.013513 -0.00068374 0.11535 0.069787 0.030465 0.10492 0.11227 0.026219 0.00063991 0.00046598 0.00024866 0.00079029 0.30635 -0.018499 -0.0072418 -0.023739 -0.023422 -0.075535 -0.002454 -0.0685 -0.11321 -0.038812
2.9688 -0.0084596 -0.010165 -0.0051404 -0.0066144 0 -0.010041 -0.011374 -0.022463 -0.015182 -0.020204 -0.034579 -0.38319 -0.050602 -0.0044556 -0.060398 0.0034907 0.011461 0.0048523 0.10965 0.066169 0.042503 0.085796 0.081411 0.034838 0.00010139 0.00020144 0.00047369 0.00088886 0.24991 -0.016644 0.00044933 -0.018764 -0.023077 -0.066398 -0.0025003 -0.07031 -0.10202 -0.037661
2.9727 -0.0062318 -0.0094879 -0.016965 -0.017028 0 -0.018184 -0.0042974 -0.020114 -0.0067007 -0.010643 -0.014212 -0.39348 -0.029373 -0.0045293 -0.058413 0.025516 0.010577 0.012873 0.10351 0.052158 0.054699 0.063382 0.043592 0.040641 -0.00044751 0.00072176 0.00073727 0.00071338 0.18024 -0.010931 0.0019039 -0.015322 -0.016826 -0.053097 -0.0019228 -0.070952 -0.090968 -0.032156
2.9766 -0.003691 -0.0072965 -0.022916 -0.02347 0 -0.018557 0.0040032 -0.012878 0.0046573 0.0014272 0.0020984 -0.41373 -0.0065543 -0.0023699 -0.053524 0.03721 0.0081686 0.021519 0.094549 0.02787 0.064379 0.040338 0.0041849 0.041203 -0.00057331 0.0010964 0.00079846 0.00033135 0.085477 -0.0015402 -0.00011599 -0.009884 -0.0032354 -0.038749 -0.0018728 -0.067277 -0.081836 -0.021146
2.9805 -0.0010893 -0.0034241 -0.016318 -0.020762 0 -0.0092402 0.0093955 -0.0014856 0.015661 0.012062 0.015386 -0.42299 0.011858 0.00062433 -0.046726 0.036222 0.00092381 0.0275 0.080466 8.5044e-05 0.070108 0.020412 -0.032282 0.037954 -0.00015503 0.00069988 0.00055673 3.5174e-05 -0.035843 0.00843 -0.0016902 -0.0003242 0.013084 -0.025748 -0.0023578 -0.057069 -0.072612 -0.0057082
2.9844 0.00075654 0.0014447 0.00057739 -0.0087298 0 0.0055514 0.009116 0.011931 0.023468 0.018597 0.029206 -0.40859 0.024865 0.0021592 -0.038612 0.025863 -0.011585 0.029788 0.061017 -0.022316 0.072199 0.004572 -0.063094 0.032979 0.00049903 -0.00030911 0.00018575 5.3766e-05 -0.16888 0.014971 -0.0010903 0.012186 0.024752 -0.014082 -0.0024194 -0.040851 -0.061255 0.01273
2.9883 0.0010455 0.0056594 0.017415 0.0074147 0 0.017804 0.0035501 0.024277 0.028237 0.020225 0.045636 -0.38027 0.032391 0.0009764 -0.029534 0.008913 -0.02553 0.028038 0.036237 -0.034485 0.070914 -0.0068614 -0.08756 0.027542 0.00092074 -0.0013266 -1.6901e-05 0.00029663 -0.28641 0.015994 0.00069726 0.024316 0.026823 -0.0035509 -0.0015332 -0.019439 -0.046628 0.033067
2.9922 -3.3005e-05 0.0073966 0.022114 0.020065 0 0.020517 -0.0038467 0.032012 0.032262 0.01719 0.062967 -0.36379 0.035092 -0.0019729 -0.019878 -0.0108 -0.03531 0.022336 0.0065428 -0.038303 0.066725 -0.013998 -0.10605 0.022944 0.00090397 -0.0019489 7.1808e-05 0.00041727 -0.36164 0.012676 0.0020571 0.033273 0.019734 0.0062838 -0.00033361 0.0056454 -0.027812 0.053878
2.9961 -0.0010333 0.0059717 0.0097797 0.023769 0 0.012219 -0.0083806 0.032527 0.036697 0.01046 0.076363 -0.37712 0.035671 -0.0043119 -0.010781 -0.025384 -0.037942 0.014705 -0.025472 -0.039628 0.060773 -0.018177 -0.11801 0.020142 0.0006745 -0.0022263 0.00026246 0.00016501 -0.38173 0.008322 0.0028058 0.038375 0.0084381 0.016124 0.00027689 0.029318 -0.0059474 0.071421
3 -0.00025219 0.002565 -0.011602 0.018345 0 -0.0016454 -0.0067275 0.025938 0.039409 0.0024147 0.080326 -0.41159 0.037355 -0.0042789 -0.0031552 -0.032117 -0.035338 0.0086876 -0.054821 -0.042669 0.055112 -0.021891 -0.12055 0.01789 0.00063569 -0.0023824 0.00024004 -0.00033117 -0.35237 0.0058304 0.0040627 0.040266 -0.00076497 0.026257 0.00041907 0.04769 0.014479 0.084169
3.0039 0.0027529 -0.00039191 -0.024822 0.008496 0 -0.011773 0.0010283 0.015674 0.036341 -0.0029577 0.07115 -0.4377 0.040802 -0.0020818 0.0026362 -0.030273 -0.032276 0.0057144 -0.078406 -0.046282 0.050664 -0.025149 -0.10936 0.015645 0.00094346 -0.0024417 -9.0062e-05 -0.00066848 -0.29055 0.0058786 0.0063774 0.038991 -0.003368 0.036794 0.0011289 0.059528 0.031427 0.091604
3.0078 0.006572 -0.0007726 -0.016654 0.00034266 0 -0.011028 0.011128 0.0067243 0.025258 -0.0019233 0.048633 -0.43198 0.046243 0.00060832 0.0064656 -0.019722 -0.03201 0.0068259 -0.093244 -0.04516 0.048268 -0.02746 -0.082345 0.01309 0.0013443 -0.0021993 -0.00044665 -0.00058655 -0.21247 0.0070928 0.0084795 0.033148 0.0014658 0.047867 0.0028376 0.064373 0.043399 0.093714
3.0117 0.0089988 0.0019357 0.009064 -0.0025668 0 0.00045944 0.018096 0.0024052 0.008367 0.005829 0.016993 -0.39906 0.05311 0.0022776 0.0085304 -0.00024682 -0.033742 0.013206 -0.09325 -0.034752 0.049395 -0.026241 -0.04318 0.010488 0.0014391 -0.0014935 -0.00039689 -0.00025986 -0.12694 0.0076303 0.0082748 0.021165 0.010511 0.059895 0.0043676 0.062581 0.048924 0.091055
3.0156 0.0088954 0.0064688 0.03185 -0.00097824 0 0.015085 0.018045 0.0020983 -0.0086397 0.015632 -0.015599 -0.36734 0.059069 0.0025874 0.010982 0.024658 -0.034198 0.023003 -0.076006 -0.015763 0.05441 -0.017485 -0.0014927 0.0099939 0.0010886 -0.00041735 0.00021733 -0.00013254 -0.038354 0.0065887 0.0051758 0.00369 0.017755 0.07311 0.0039477 0.059692 0.051313 0.08782
3.0195 0.0071773 0.010674 0.031712 0.0015791 0 0.023165 0.011296 0.0019856 -0.020254 0.020166 -0.039794 -0.36217 0.063017 0.0020036 0.015419 0.051726 -0.031402 0.033822 -0.045136 0.0054639 0.0622 -0.00084654 0.031732 0.01299 0.00052964 0.00073519 0.0010509 -0.00044679 0.045771 0.0042609 0.0012374 -0.015084 0.017425 0.086778 0.0013005 0.059718 0.054124 0.08681
3.0234 0.0059743 0.012688 0.0088757 0.0021255 0 0.020193 0.0023568 -0.0015308 -0.024313 0.014644 -0.049694 -0.38288 0.064471 0.00087941 0.022655 0.079119 -0.026707 0.044363 -0.002973 0.020987 0.071953 0.023355 0.050441 0.020179 9.2322e-05 0.0016468 0.0014754 -0.00096931 0.11178 0.0015864 -0.00037292 -0.028689 0.0076925 0.099826 -0.001661 0.064572 0.058936 0.089187
3.0273 0.0067073 0.011749 -0.014203 0.00074903 0 0.010176 -0.0029867 -0.0084019 -0.022288 0.00085891 -0.04649 -0.40539 0.063207 -0.00075519 0.033232 0.10501 -0.023222 0.053407 0.047276 0.026567 0.082632 0.053987 0.056512 0.031904 -0.00014917 0.0020637 0.0010942 -0.0012272 0.14514 -0.00030486 0.001669 -0.031884 -0.0074206 0.11083 -0.0025805 0.075577 0.066866 0.095588
3.0313 0.0088222 0.008481 -0.013657 0.00039 0 0.0020847 -0.0015576 -0.01448 -0.017237 -0.013456 -0.037691 -0.40585 0.059009 -0.0026007 0.046651 0.12461 -0.022572 0.05883 0.097245 0.024138 0.091414 0.085804 0.056837 0.047039 -0.00039226 0.0018099 0.00010891 -0.0010094 0.13959 -0.00025034 0.0053133 -0.02424 -0.019981 0.11404 -0.0010514 0.092734 0.076452 0.10446
3.0352 0.010291 0.0046322 0.011097 0.0040437 0 0.0022086 0.0051052 -0.014761 -0.01181 -0.019846 -0.031539 -0.38124 0.053396 -0.0037579 0.058643 0.13628 -0.023457 0.060967 0.13733 0.019646 0.096505 0.1109 0.056867 0.060251 -0.00077213 0.00089411 -0.00080567 -0.00058174 0.10271 0.0025083 0.0066914 -0.011113 -0.02324 0.10766 0.0010541 0.10944 0.081993 0.11022
3.0391 0.0093531 0.0022465 0.03482 0.011514 0 0.0089765 0.011888 -0.0078503 -0.0078024 -0.014958 -0.030614 -0.34832 0.046487 -0.0034 0.066591 0.13866 -0.023249 0.059464 0.16309 0.018099 0.097182 0.12578 0.056132 0.068668 -0.0010797 -0.00031455 -0.0010395 -0.00036797 0.053236 0.0073653 0.0035098 -0.00072695 -0.016251 0.090848 0.0017655 0.12217 0.080239 0.10985
3.043 0.0059103 0.0024163 0.03128 0.018395 0 0.014749 0.013578 0.0021796 -0.0064636 -0.0024658 -0.030085 -0.32562 0.038208 -0.0017762 0.068282 0.13075 -0.020709 0.053849 0.1713 0.019818 0.093054 0.12807 0.049506 0.069998 -0.00090093 -0.0011251 -0.00054214 -0.00045183 0.011807 0.011786 -0.0027674 0.0011633 -0.0042852 0.063476 0.0012115 0.12802 0.068831 0.1011
3.0469 0.0014457 0.0043449 0.001179 0.018549 0 0.012891 0.0082209 0.0085403 -0.0079853 0.010176 -0.02244 -0.31819 0.027876 -0.0002111 0.060401 0.11079 -0.017044 0.042663 0.15748 0.020806 0.083663 0.11502 0.032807 0.061093 -7.8661e-05 -0.00095639 0.00016012 -0.00047544 -0.0096439 0.012409 -0.0079428 -0.0046219 0.0054088 0.025783 0.0012179 0.12302 0.044876 0.081051
3.0508 -0.0022529 0.0056479 -0.026942 0.0087545 0 0.0036645 -0.0017268 0.0071494 -0.010291 0.017183 -0.0046618 -0.31801 0.014593 0.00017452 0.042816 0.081402 -0.014654 0.02458 0.12528 0.01668 0.070734 0.090972 0.0075135 0.042693 0.00099698 0.00012172 0.00044772 -7.5435e-05 -0.01427 0.0076637 -0.0084203 -0.011165 0.0090238 -0.015853 0.0026893 0.10706 0.012245 0.052197
3.0547 -0.0043109 0.0040492 -0.025881 -0.0078447 0 -0.006315 -0.010924 0.0001932 -0.0091401 0.01764 0.018549 -0.31475 -0.00086049 -0.00031527 0.020722 0.04939 -0.015197 0.0014488 0.086291 0.0066374 0.056956 0.06468 -0.01959 0.020258 0.0016327 0.0013019 0.00016287 0.0006252 -0.018568 -0.00022689 -0.0039671 -0.010608 0.0083376 -0.054236 0.0038931 0.085817 -0.02042 0.021737
3.0586 -0.004982 -0.0007026 0.00092082 -0.022577 0 -0.01019 -0.01426 -0.0054657 -0.00093658 0.014332 0.038363 -0.30344 -0.017736 -0.00028 -0.0026644 0.018862 -0.018773 -0.025397 0.046932 -0.0059918 0.043577 0.040646 -0.041218 -0.0032538 0.0014254 0.0016326 -0.00026689 0.0010539 -0.041898 -0.0062029 0.002283 -0.00021798 0.0080466 -0.085351 0.0019712 0.062559 -0.047969 -0.0060514
3.0625 -0.0050029 -0.0064021 0.022193 -0.026569 0 -0.0066784 -0.0098468 -0.0039644 0.013464 0.010032 0.048731 -0.28382 -0.035024 0.0010966 -0.023915 -0.006015 -0.024316 -0.054186 0.013589 -0.016851 0.031701 0.023 -0.054244 -0.024891 0.00063053 0.00081668 -0.00025519 0.00077207 -0.091765 -0.0061837 0.0062509 0.015505 0.010897 -0.10567 -0.0036446 0.040667 -0.065505 -0.026994
3.0664 -0.0049398 -0.010034 0.012437 -0.017148 0 -0.00043359 -0.0003393 0.0045911 0.02781 0.0049956 0.05018 -0.2575 -0.049861 0.0028777 -0.036399 -0.016891 -0.030182 -0.08014 -0.0024002 -0.024174 0.022778 0.017682 -0.060136 -0.04003 -7.0345e-05 -0.00055082 0.00035561 -2.7413e-06 -0.15402 -0.00069886 0.0055406 0.028402 0.014928 -0.10905 -0.0096738 0.026045 -0.064523 -0.033705
3.0703 -0.0051008 -0.010189 -0.019461 -0.00043917 0 0.0026898 0.0082772 0.014191 0.034393 -0.002213 0.047338 -0.22925 -0.060257 0.0031908 -0.039845 -0.015059 -0.034467 -0.098931 -0.0026747 -0.02933 0.015857 0.020277 -0.061348 -0.04953 -0.00018568 -0.0015589 0.0010968 -0.00052514 -0.19665 0.005097 0.00039564 0.032777 0.015071 -0.10144 -0.011387 0.018888 -0.050738 -0.029653
3.0742 -0.0057957 -0.0081133 -0.038887 0.012323 0 0.00049684 0.010117 0.017907 0.030135 -0.01187 0.043196 -0.20906 -0.065848 0.0013076 -0.036203 -0.0039351 -0.035579 -0.10928 0.0083793 -0.033864 0.010189 0.026552 -0.057639 -0.055104 0.00018439 -0.0017964 0.0012685 -0.00021604 -0.18728 0.0054242 -0.0070756 0.028758 0.0075877 -0.087665 -0.0069111 0.017516 -0.030075 -0.019111
3.0781 -0.0073665 -0.0064621 -0.023679 0.012485 0 -0.0048887 0.0032306 0.013275 0.01922 -0.021416 0.036001 -0.20774 -0.066568 -0.0013219 -0.027395 0.013158 -0.0333 -0.11057 0.02677 -0.036219 0.0053319 0.033207 -0.046033 -0.058026 0.00053123 -0.0015834 0.00057977 0.00077187 -0.11359 -0.001444 -0.014169 0.020353 -0.0064271 -0.071499 0.00081685 0.020352 -0.0074432 -0.0056821
3.082 -0.0098091 -0.0069749 0.0096581 -4.7898e-06 0 -0.010177 -0.0087515 0.003381 0.0092521 -0.026816 0.021714 -0.22681 -0.062598 -0.0024273 -0.016341 0.031169 -0.02928 -0.10245 0.04676 -0.031906 0.00094141 0.03612 -0.024294 -0.059775 0.00048436 -0.0014288 -0.00055443 0.0016949 0.0083633 -0.011914 -0.018429 0.010709 -0.021242 -0.057622 0.0064776 0.025084 0.01061 0.0057589
3.0859 -0.012435 -0.0092309 0.02211 -0.016882 0 -0.013907 -0.018758 -0.0068575 0.0040778 -0.025722 -0.00077611 -0.2534 -0.055894 -0.0013848 -0.0082939 0.040513 -0.025821 -0.087841 0.059172 -0.017435 -0.0024457 0.031776 0.0056463 -0.060997 0.00015427 -0.0013676 -0.0013435 0.0019184 0.1443 -0.020199 -0.018224 -0.00043586 -0.030108 -0.051322 0.006883 0.027771 0.016244 0.009069
3.0898 -0.014109 -0.011456 -0.0049272 -0.02788 0 -0.016365 -0.021079 -0.015188 0.00013806 -0.019422 -0.027051 -0.26874 -0.049177 -8.9191e-05 -0.0044251 0.039305 -0.023506 -0.072292 0.063274 0.0056473 -0.0040582 0.023613 0.037756 -0.060594 -5.3443e-05 -0.00094241 -0.0012874 0.0014677 0.26198 -0.022845 -0.013526 -0.014745 -0.02953 -0.050715 0.003305 0.027422 0.012652 0.0060292
3.0938 -0.014031 -0.012314 -0.046667 -0.028006 0 -0.017484 -0.015361 -0.022851 -0.0097069 -0.011817 -0.049725 -0.26383 -0.04332 -0.001047 -0.0043594 0.027728 -0.020128 -0.057837 0.060223 0.03077 -0.0031984 0.014175 0.065461 -0.057341 8.0559e-05 0.00015459 -0.0005801 0.00090889 0.34575 -0.020672 -0.0065459 -0.031343 -0.021222 -0.054056 -0.00030162 0.024112 0.0026888 -0.0013593
3.0977 -0.012422 -0.011836 -0.05896 -0.020158 0 -0.015991 -0.0066411 -0.031305 -0.028136 -0.0064794 -0.063558 -0.24647 -0.038895 -0.004499 -0.0071446 0.0071066 -0.012625 -0.046011 0.052102 0.050757 0.00073839 0.0062011 0.085473 -0.050087 0.00033683 0.0015409 0.00010007 0.00073647 0.39591 -0.016929 -0.0011607 -0.045595 -0.010713 -0.059188 -0.001068 0.018286 -0.010111 -0.010552
3.1016 -0.01046 -0.010815 -0.02549 -0.011502 0 -0.011148 -0.0013709 -0.03873 -0.048868 -0.0045521 -0.06832 -0.23168 -0.035912 -0.0076441 -0.0099015 -0.01819 -0.00064184 -0.037822 0.044162 0.062632 0.0089787 0.0046588 0.098633 -0.036732 0.00029686 0.0023796 0.00019947 0.00091792 0.41776 -0.014044 -0.00077255 -0.052315 -0.0039358 -0.061924 0.00072415 0.011264 -0.018735 -0.016294
3.1055 -0.0094711 -0.0097073 0.022635 -0.007266 0 -0.0049079 -0.0027252 -0.040472 -0.060555 -0.0051143 -0.06714 -0.22597 -0.032527 -0.0070544 -0.0088815 -0.038429 0.01194 -0.030562 0.042276 0.068356 0.020148 0.010216 0.10742 -0.019622 -0.00018365 0.0021968 -0.00026381 0.0010202 0.41317 -0.012218 -0.0058584 -0.050201 -0.0041769 -0.059552 0.0027883 0.0053777 -0.018525 -0.015284
3.1094 -0.0099912 -0.0083838 0.037598 -0.0072871 0 -0.0014021 -0.0089413 -0.033434 -0.056062 -0.0070915 -0.062593 -0.22286 -0.027662 -0.0020731 -0.0035375 -0.049581 0.019582 -0.022364 0.046623 0.071123 0.032603 0.020396 0.11267 -0.0018252 -0.00076789 0.0013995 -0.00079203 0.00072092 0.38211 -0.010662 -0.013307 -0.042817 -0.011001 -0.052814 0.0033964 0.0012989 -0.010684 -0.0086915
3.1133 -0.01142 -0.0068741 0.0045773 -0.0077259 0 -0.0035361 -0.015559 -0.020111 -0.038825 -0.010386 -0.054601 -0.21409 -0.02079 0.0041931 0.005937 -0.04965 0.01973 -0.012418 0.056217 0.071253 0.045139 0.03314 0.11237 0.014357 -0.00092352 0.0008958 -0.00090113 0.00015507 0.3295 -0.0094451 -0.018421 -0.035011 -0.021109 -0.04271 0.0026086 -0.00075763 0.0031091 0.0019768
3.1172 -0.012457 -0.0059135 -0.042316 -0.005626 0 -0.0099226 -0.019018 -0.0078386 -0.02041 -0.015025 -0.041905 -0.20253 -0.011578 0.0074137 0.018662 -0.03748 0.014981 -0.00029591 0.068749 0.065957 0.056331 0.045707 0.10329 0.02621 -0.00043039 0.0011832 -0.00053451 -0.00021815 0.26701 -0.0095837 -0.018157 -0.028459 -0.029966 -0.030933 0.0013859 -0.00084522 0.019978 0.014239
3.1211 -0.011947 -0.0063647 -0.055295 -0.0018445 0 -0.015459 -0.018369 -0.0032496 -0.011263 -0.019473 -0.025108 -0.20056 -0.0011357 0.0057514 0.030639 -0.016217 0.010445 0.011645 0.07629 0.053032 0.063439 0.053222 0.08371 0.029519 0.00037977 0.0018565 -4.6937e-05 -4.8472e-05 0.20607 -0.011364 -0.012996 -0.020973 -0.033236 -0.02178 0.00015016 -0.00010978 0.032589 0.021975
3.125 -0.0095392 -0.0080186 -0.02222 6.9327e-05 0 -0.015355 -0.014316 -0.0066585 -0.012672 -0.020402 -0.0077889 -0.21524 0.0077161 0.0012222 0.03823 0.0032173 0.0087733 0.019734 0.07472 0.034336 0.06655 0.055898 0.055137 0.026972 0.00088009 0.0020463 0.00015717 0.00059448 0.1487 -0.013033 -0.0061049 -0.010115 -0.028003 -0.017074 -0.0014544 -0.00045214 0.037874 0.023318
3.1289 -0.0058125 -0.0092147 0.022046 -0.0024724 0 -0.008991 -0.0075836 -0.01157 -0.016664 -0.014846 0.0057191 -0.23809 0.013333 -0.0025057 0.039894 0.01548 0.0077841 0.022074 0.062867 0.015171 0.065452 0.054476 0.021828 0.020026 0.00066121 0.001308 -4.7802e-05 0.0012663 0.086561 -0.011727 -0.00081717 0.0029664 -0.014127 -0.017283 -0.0036461 -0.0028045 0.035283 0.01816
3.1328 -0.0018703 -0.0079702 0.033462 -0.0084813 0 -0.00017684 0.0012144 -0.010083 -0.013453 -0.0031609 0.01388 -0.2527 0.014293 -0.0035923 0.034624 0.016037 0.0030158 0.017351 0.040591 0.00012708 0.060053 0.049984 -0.011203 0.01027 -0.0001604 3.0389e-05 -0.00048881 0.0014513 0.010133 -0.006074 0.0013107 0.013819 0.0046918 -0.022453 -0.0059008 -0.0079302 0.025032 0.0070226
3.1367 0.0013151 -0.0036736 0.0047829 -0.013956 0 0.0061582 0.010383 0.00034335 0.00024759 0.010028 0.019401 -0.25247 0.0082042 -0.0033486 0.021149 -0.0018047 -0.0074073 0.0041045 0.0088367 -0.010306 0.04967 0.044161 -0.040294 -0.00011782 -0.0010815 -0.0010199 -0.00091704 0.00088154 -0.080127 0.0020282 0.00066769 0.018948 0.021503 -0.032378 -0.0075394 -0.017036 0.008255 -0.0085766
3.1406 0.0034506 0.0023082 -0.028819 -0.014703 0 0.0077117 0.01681 0.01466 0.018926 0.018332 0.026929 -0.2476 -0.0040008 -0.0042368 0.0026698 -0.034771 -0.020433 -0.013236 -0.024933 -0.018913 0.035215 0.038876 -0.064083 -0.0093415 -0.0016238 -0.0014657 -0.0011985 -0.00029744 -0.17153 0.008421 -0.0013022 0.019514 0.029302 -0.044295 -0.008701 -0.029291 -0.009929 -0.024132
3.1445 0.0050626 0.0077124 -0.028752 -0.0088499 0 0.0059679 0.017849 0.024513 0.033325 0.018041 0.038679 -0.25224 -0.019297 -0.0067542 -0.017082 -0.074002 -0.030402 -0.029699 -0.055724 -0.027806 0.01833 0.033903 -0.082805 -0.017661 -0.0016324 -0.0015668 -0.0013043 -0.0015675 -0.24792 0.0099307 -0.0027129 0.020392 0.025556 -0.056127 -0.010273 -0.042724 -0.026593 -0.037461
3.1484 0.007112 0.011099 0.0063422 0.0025574 0 0.0044537 0.014028 0.025316 0.038057 0.011063 0.051637 -0.26609 -0.035661 -0.0084986 -0.035921 -0.11355 -0.033593 -0.042342 -0.081082 -0.035706 0.00010816 0.02869 -0.096475 -0.025395 -0.0012426 -0.0017475 -0.0011901 -0.0022861 -0.30116 0.0072013 -0.001375 0.025287 0.014744 -0.066753 -0.0126 -0.055877 -0.040446 -0.047613
3.1523 0.010269 0.012629 0.041034 0.016457 0 0.0060708 0.0095709 0.019936 0.035325 0.0038047 0.058924 -0.27261 -0.050862 -0.0064733 -0.051736 -0.14704 -0.030713 -0.048481 -0.099204 -0.039309 -0.018195 0.022458 -0.10342 -0.032979 -0.00064516 -0.0020191 -0.00076604 -0.0020654 -0.33453 0.0046094 0.0045424 0.032796 0.0060577 -0.075186 -0.014425 -0.067138 -0.050639 -0.054041
3.1563 0.014304 0.01341 0.041949 0.02894 0 0.01146 0.0094832 0.015759 0.031929 0.0025567 0.054652 -0.25742 -0.059969 -0.00038658 -0.060448 -0.16129 -0.025552 -0.044257 -0.10813 -0.037088 -0.03308 0.013735 -0.10071 -0.040272 5.5801e-05 -0.0019817 -1.6633e-05 -0.0010665 -0.35506 0.0070264 0.014858 0.037372 0.0070428 -0.079346 -0.013539 -0.072451 -0.05621 -0.055979
3.1602 0.018039 0.014318 0.012077 0.036194 0 0.018877 0.015339 0.017808 0.032425 0.0088734 0.038693 -0.22693 -0.062753 0.006388 -0.063405 -0.15927 -0.021681 -0.035199 -0.11307 -0.031304 -0.042957 0.0041383 -0.086681 -0.045797 0.00076366 -0.0013846 0.00087361 5.734e-05 -0.36259 0.015744 0.026081 0.034253 0.017759 -0.079979 -0.0088232 -0.072153 -0.059235 -0.055373
3.1641 0.01998 0.015455 -0.01499 0.035678 0 0.025081 0.023587 0.024067 0.034486 0.018583 0.017549 -0.20487 -0.059367 0.0093298 -0.061211 -0.14395 -0.020377 -0.024315 -0.11571 -0.026072 -0.047073 -0.0046872 -0.063814 -0.048163 0.0012516 -0.00055264 0.0015638 0.00061825 -0.34655 0.026754 0.032548 0.023584 0.030438 -0.07717 -0.0017206 -0.066788 -0.059936 -0.052413
3.168 0.01923 0.01647 -0.011988 0.02756 0 0.026832 0.028126 0.027289 0.030746 0.025223 0.00035435 -0.20866 -0.050253 0.0065592 -0.054564 -0.11898 -0.020973 -0.014248 -0.11723 -0.023646 -0.045062 -0.011108 -0.038956 -0.046203 0.0012184 -0.00013706 0.001768 0.00043035 -0.29494 0.033063 0.030214 0.010057 0.035425 -0.071074 0.0044958 -0.057247 -0.05832 -0.047149
3.1719 0.016073 0.01703 0.014731 0.015399 0 0.022747 0.025064 0.021762 0.015983 0.025057 -0.0071463 -0.23073 -0.036023 0.00042028 -0.044201 -0.090328 -0.022405 -0.0084016 -0.11817 -0.022865 -0.036463 -0.012311 -0.0199 -0.038074 0.00056317 -0.00042752 0.0014528 -5.1237e-05 -0.20898 0.029717 0.02033 -0.0010358 0.028777 -0.061679 0.0071547 -0.045168 -0.05363 -0.039071
3.1758 0.011832 0.016869 0.035068 0.004805 0 0.014629 0.015631 0.0089658 -0.006423 0.01952 -0.0060448 -0.24567 -0.019262 -0.0045913 -0.032084 -0.067773 -0.024155 -0.0076992 -0.11715 -0.021178 -0.023695 -0.0067736 -0.010398 -0.024583 -0.0003927 -0.00099594 0.00084612 -0.00015295 -0.11066 0.01787 0.0093682 -0.0072303 0.015193 -0.050117 0.0061148 -0.034492 -0.044991 -0.028161
3.1797 0.008109 0.015621 0.028574 0.00037212 0 0.0069008 0.0049764 -0.0030886 -0.02498 0.013202 -0.0024325 -0.23661 -0.0022984 -0.0056386 -0.019916 -0.053591 -0.026152 -0.008795 -0.1132 -0.017767 -0.010194 0.0025476 -0.0078751 -0.0095738 -0.0010361 -0.0011079 0.00026353 0.00039845 -0.034621 0.004493 0.0044082 -0.0089303 0.0038102 -0.038031 0.0034455 -0.027057 -0.033424 -0.01591
3.1836 0.0059253 0.012993 0.0045471 0.0029698 0 0.0037775 -0.0017602 -0.0064356 -0.028282 0.0094031 -0.0018599 -0.21288 0.013851 -0.0036321 -0.0085165 -0.047772 -0.028345 -0.0093988 -0.10588 -0.014309 0.0024196 0.013412 -0.0061887 0.0045707 -0.00091791 -0.0004984 -8.6459e-05 0.0012385 -0.0079453 -0.0025529 0.0074572 -0.0070778 0.00059724 -0.026243 0.0013215 -0.023418 -0.0197 -0.0034121
3.1875 0.0052843 0.0092612 -0.01061 0.0095229 0 0.0059616 -0.002676 0.00010251 -0.014616 0.0074159 -0.0047654 -0.20029 0.028321 -0.0018304 0.0013791 -0.049202 -0.030504 -0.0071285 -0.095021 -0.012797 0.012739 0.023219 -0.0013373 0.015458 -0.00014477 0.00031507 -0.00016992 0.0017258 -0.031691 -0.00046434 0.013684 -0.0017242 0.0039683 -0.015508 0.00028164 -0.023642 -0.0048301 0.0081097
3.1914 0.0053589 0.0054412 -0.0023086 0.015381 0 0.0097921 0.00061648 0.0099994 0.0056329 0.0039812 -0.0067062 -0.21428 0.039553 -0.002465 0.008291 -0.053749 -0.032157 0.0020539 -0.081167 -0.013123 0.019063 0.026242 0.0049922 0.018905 0.00068564 0.00054002 -6.1608e-05 0.0015312 -0.078921 0.0064182 0.015432 0.0068667 0.0071825 -0.0069304 -0.00052558 -0.026577 0.0086953 0.015911
3.1953 0.0050954 0.0026933 0.018455 0.01721 0 0.010089 0.0050448 0.014695 0.017883 -0.0026479 -0.003038 -0.24407 0.047596 -0.0046501 0.01248 -0.054859 -0.032494 0.015973 -0.067419 -0.013202 0.023249 0.021537 0.0073654 0.01692 0.0009891 -7.0264e-05 0.00015095 0.00088526 -0.11216 0.010345 0.0087327 0.016281 0.0049423 0.00018429 -0.0016497 -0.028306 0.01904 0.019841
3.1992 0.0038234 0.0013968 0.028696 0.014238 0 0.0046035 0.0081696 0.010706 0.015362 -0.010101 0.0062217 -0.26338 0.052282 -0.005466 0.014293 -0.05102 -0.030586 0.031783 -0.054958 -0.011379 0.026665 0.010534 0.0021952 0.012123 0.00068449 -0.00093316 0.00040745 0.00029545 -0.10806 0.0066756 -0.0032972 0.022076 -0.0019518 0.0064795 -0.0022574 -0.027159 0.025972 0.020705
3.2031 0.0015213 0.00084461 0.017348 0.007568 0 -0.0038182 0.0087983 0.0018911 0.0045107 -0.013422 0.015724 -0.25566 0.053302 -0.0030187 0.014033 -0.04193 -0.026208 0.046997 -0.044298 -0.0083134 0.030233 -0.005105 -0.0083944 0.006813 0.00020725 -0.0011946 0.00066219 8.7771e-05 -0.070495 -0.0024737 -0.013062 0.020618 -0.0078631 0.012395 -0.00099414 -0.022183 0.029537 0.019321
3.207 -0.0013521 -0.00010155 -0.0055302 -0.0009698 0 -0.0094642 0.0065214 -0.0048182 -0.0015622 -0.0094626 0.018919 -0.22802 0.049919 0.001557 0.012096 -0.028467 -0.020654 0.058103 -0.035493 -0.0062657 0.034884 -0.022555 -0.018106 0.004239 4.4826e-05 -0.00057183 0.00086933 0.0002391 -0.022363 -0.0106 -0.01469 0.012123 -0.0078634 0.01837 0.0021026 -0.012659 0.030076 0.016955
3.2109 -0.0042618 -0.0020814 -0.020931 -0.0092678 0 -0.0085989 0.0014597 -0.0059028 0.0041898 -0.00011531 0.013366 -0.20219 0.041461 0.0050594 0.0096651 -0.015971 -0.016445 0.061395 -0.02622 -0.0067251 0.040245 -0.03583 -0.021724 0.0083123 0.000265 0.00036536 0.0009899 0.0005761 0.016099 -0.012836 -0.0084726 0.00083739 -0.0022337 0.024088 0.004881 -0.00041048 0.029213 0.015712
3.2148 -0.0069081 -0.0049709 -0.019265 -0.015063 0 -0.00277 -0.0053252 -0.003914 0.015914 0.0085071 0.002679 -0.19401 0.030118 0.0051516 0.0079846 -0.0082556 -0.015679 0.059764 -0.014264 -0.0090753 0.044483 -0.043001 -0.018834 0.017283 0.00050329 0.00075071 0.0010038 0.0010035 0.043195 -0.009897 -0.00011055 -0.0080683 0.003968 0.028519 0.0047131 0.010967 0.028478 0.015879
3.2188 -0.009238 -0.008371 -0.0068698 -0.016795 0 0.0022142 -0.01161 -0.004203 0.020696 0.010227 -0.0063848 -0.20218 0.01724 0.0024243 0.0077071 -0.0064084 -0.018342 0.055459 0.0012763 -0.011555 0.046366 -0.043645 -0.012645 0.02969 0.00039068 0.00025932 0.00091424 0.0014679 0.072616 -0.0064851 0.0039821 -0.012162 0.0053546 0.030771 0.0011368 0.019793 0.028128 0.017177
3.2227 -0.011243 -0.012043 0.002473 -0.015004 0 0.00072522 -0.014943 -0.0092838 0.0115 0.0028603 -0.0091047 -0.21383 0.0043913 -0.00031007 0.0093982 -0.010673 -0.022269 0.05107 0.020892 -0.013044 0.044804 -0.037946 -0.0057191 0.043746 -5.1435e-05 -0.00059176 0.00075488 0.0017724 0.11598 -0.0062189 0.0010457 -0.012802 0.00032695 0.030019 -0.0032031 0.02473 0.028181 0.019162
3.2266 -0.012824 -0.015659 3.7345e-05 -0.012552 0 -0.0084118 -0.014429 -0.016343 -0.005662 -0.010672 -0.0060946 -0.21749 -0.0049359 -0.0006963 0.014137 -0.019328 -0.024895 0.051702 0.044506 -0.01343 0.038077 -0.026816 0.0025709 0.056099 -0.00046371 -0.00095302 0.00060376 0.0015929 0.169 -0.008475 -0.0071576 -0.013004 -0.0085492 0.024644 -0.0046043 0.024346 0.027834 0.02092
3.2305 -0.013904 -0.018302 -0.012381 -0.01252 0 -0.020952 -0.011801 -0.020066 -0.017674 -0.024344 -0.0024765 -0.21046 -0.0081298 0.0011172 0.021343 -0.025408 -0.025075 0.059482 0.068478 -0.012308 0.02835 -0.014466 0.014375 0.064781 -0.00056188 -0.00044897 0.00056715 0.0008028 0.215 -0.010133 -0.016637 -0.0145 -0.017407 0.016122 -0.0016678 0.021721 0.025928 0.022377
3.2344 -0.014635 -0.018692 -0.025699 -0.015215 0 -0.030014 -0.010465 -0.017817 -0.017515 -0.032263 -0.0040197 -0.19753 -0.0051509 0.0029103 0.030111 -0.025275 -0.023286 0.072823 0.090605 -0.0080501 0.018142 -0.0026564 0.02983 0.070522 -0.00043343 0.00049312 0.00070192 -0.00023943 0.24171 -0.0098274 -0.023924 -0.016783 -0.023883 0.0065443 0.0032457 0.019639 0.022386 0.024543
3.2383 -0.015357 -0.016352 -0.030473 -0.017447 0 -0.030517 -0.012875 -0.012224 -0.011323 -0.031333 -0.013251 -0.18664 0.0037508 0.0027042 0.039784 -0.016817 -0.020389 0.09009 0.10963 0.0010568 0.0092714 0.0078946 0.045953 0.074147 -0.00039236 0.0010805 0.00091952 -0.00085129 0.25395 -0.0096999 -0.027199 -0.018624 -0.027403 -0.0024387 0.0060327 0.019926 0.017413 0.028473
3.2422 -0.016203 -0.012562 -0.022948 -0.01554 0 -0.022404 -0.018267 -0.0089461 -0.011985 -0.022598 -0.027984 -0.18565 0.017832 0.00064733 0.049549 0.0017066 -0.016706 0.1088 0.12449 0.014489 0.0038367 0.016885 0.059224 0.076965 -0.0005815 0.00091421 0.00098568 -0.0005976 0.26886 -0.012648 -0.025989 -0.020062 -0.027626 -0.0087783 0.0045355 0.024492 0.011541 0.035648
3.2461 -0.016713 -0.0097994 -0.0079686 -0.0096047 0 -0.010752 -0.022774 -0.011873 -0.025687 -0.010954 -0.042756 -0.19883 0.033727 -0.0012542 0.057894 0.029868 -0.01249 0.12337 0.13505 0.028703 0.0044805 0.025296 0.068714 0.081205 -0.0007993 0.00034912 0.00068307 0.00026737 0.29821 -0.018272 -0.020804 -0.022532 -0.02367 -0.0089948 0.00037796 0.034692 0.0067752 0.048547
3.25 -0.015968 -0.0097535 0.0032048 -0.0045417 0 -0.0026535 -0.02213 -0.01999 -0.04503 -0.0029013 -0.051961 -0.22213 0.046748 -0.0011612 0.064609 0.059862 -0.0088273 0.13229 0.14431 0.039274 0.008459 0.034375 0.075966 0.086554 -0.00075651 0.00013721 4.0476e-05 0.00097721 0.33473 -0.022351 -0.01335 -0.026967 -0.015437 -0.004705 -0.0028045 0.046505 0.0042203 0.064631
3.2539 -0.013319 -0.011684 0.00092766 -0.0059456 0 -0.0025986 -0.014991 -0.028259 -0.055657 -0.0027714 -0.052794 -0.24187 0.054724 0.00079666 0.069746 0.088078 -0.0072713 0.13544 0.1531 0.044203 0.014004 0.04416 0.081722 0.091901 -0.00045142 0.00071386 -0.00058915 0.0009369 0.35582 -0.020804 -0.0064813 -0.031899 -0.0054643 0.0027906 -0.0029082 0.057427 0.0040495 0.081837
3.2578 -0.0090984 -0.012836 -0.013541 -0.01426 0 -0.0092934 -0.0042588 -0.031315 -0.049563 -0.0095929 -0.046411 -0.24257 0.055931 0.0025657 0.073492 0.11131 -0.0081384 0.13323 0.16188 0.045074 0.019267 0.054359 0.083549 0.095902 -0.00019837 0.0017953 -0.00073742 0.00026321 0.34053 -0.014009 -0.0030088 -0.033767 0.0014726 0.011863 -0.0011055 0.064993 0.0060935 0.097816
3.2617 -0.0045423 -0.01072 -0.026625 -0.022991 0 -0.016353 0.0047319 -0.026871 -0.031792 -0.017399 -0.036684 -0.22026 0.047757 0.0019364 0.076237 0.12491 -0.0095202 0.12665 0.16991 0.044828 0.021156 0.063475 0.07759 0.095507 -0.00024941 0.0026398 -0.00019604 -0.00035173 0.28393 -0.0067155 -0.0037782 -0.02951 0.0016659 0.019273 -0.00015063 0.06489 0.009394 0.10775
3.2656 -0.00082769 -0.0051769 -0.023369 -0.023406 0 -0.016828 0.0078773 -0.016597 -0.014414 -0.019569 -0.027328 -0.18857 0.032224 -0.001544 0.078834 0.12905 -0.0087691 0.1188 0.17418 0.044351 0.018257 0.068651 0.062879 0.088812 -0.00045073 0.0027038 0.00075356 -0.00031769 0.19714 -0.0034337 -0.0066904 -0.019223 -0.0039926 0.021242 -0.0012214 0.05589 0.01104 0.10794
3.2695 0.0019266 0.0016547 -0.0024842 -0.011932 0 -0.0084002 0.0050656 -0.0044824 -0.0047382 -0.014004 -0.019397 -0.16914 0.013049 -0.006083 0.08138 0.12723 -0.0054607 0.11091 0.173 0.041369 0.012184 0.068899 0.043251 0.077179 -0.00037296 0.002076 0.001486 0.0003031 0.095805 -0.004059 -0.0078531 -0.0064096 -0.0099077 0.017415 -0.002752 0.040601 0.0095594 0.099704
3.2734 0.0046862 0.0073055 0.020121 0.0064718 0 0.0048882 5.4107e-05 0.0057051 0.00014324 -0.0044922 -0.011024 -0.17338 -0.0076247 -0.0089144 0.083574 0.12138 -0.0026779 0.10315 0.1654 0.032773 0.0042771 0.063632 0.024128 0.061767 0.00018346 0.0013082 0.0014676 0.00089119 -0.010149 -0.0042411 -0.0042501 0.0045685 -0.0099117 0.0078207 -0.0024687 0.020788 0.0042117 0.084214
3.2773 0.0084318 0.010876 0.025614 0.022111 0 0.015979 -0.0022532 0.012215 0.0078412 0.003249 0.00032522 -0.19356 -0.0276 -0.0083271 0.084916 0.11357 -0.0047245 0.095306 0.1508 0.017995 -0.0037835 0.052619 0.0071637 0.044189 0.00087421 0.00083547 0.00063473 0.00087526 -0.11693 5.701e-05 0.0040994 0.011696 -0.0022937 -0.0070014 -0.00029165 -0.0013726 -0.0054104 0.063381
3.2813 0.01301 0.013161 0.011589 0.028107 0 0.020417 0.0010435 0.015621 0.021183 0.0071697 0.015021 -0.21263 -0.04332 -0.0049615 0.083149 0.10638 -0.013071 0.085767 0.12936 0.00010238 -0.0084666 0.035811 -0.011336 0.028223 0.0010895 0.00056094 -0.00058296 0.00023326 -0.22052 0.00869 0.01416 0.016367 0.0088842 -0.025385 0.0012372 -0.021541 -0.019156 0.041861
3.2852 0.017079 0.01525 -0.0041271 0.025011 0 0.019358 0.0094332 0.01783 0.035069 0.01055 0.030386 -0.22215 -0.055491 -0.0014203 0.077931 0.10036 -0.024495 0.07435 0.10738 -0.016341 -0.00973 0.01782 -0.035917 0.015941 0.00057591 1.0345e-05 -0.0015844 -0.00056353 -0.313 0.017973 0.021971 0.021438 0.017578 -0.043141 -0.00035912 -0.037612 -0.033107 0.024252
3.2891 0.019264 0.017321 -0.0012314 0.018963 0 0.017488 0.019846 0.020595 0.04226 0.017981 0.042618 -0.22874 -0.064958 -0.00039206 0.069308 0.095162 -0.033436 0.061554 0.087673 -0.028397 -0.0083283 0.00076656 -0.065663 0.0077304 -0.00026206 -0.0010948 -0.0019755 -0.001034 -0.38588 0.024611 0.025136 0.028157 0.021189 -0.058801 -0.0045392 -0.049122 -0.045404 0.011798
3.293 0.019363 0.018797 0.021226 0.015935 0 0.018178 0.028579 0.024421 0.041003 0.029786 0.049777 -0.24212 -0.072687 -0.0025715 0.057695 0.090457 -0.036404 0.048152 0.072489 -0.036002 -0.0052322 -0.013428 -0.092865 0.0036548 -0.000731 -0.0024167 -0.0017243 -0.0010836 -0.43586 0.028346 0.02396 0.034881 0.022445 -0.07129 -0.0078317 -0.055913 -0.05447 0.0051663
3.2969 0.018404 0.019356 0.04265 0.017558 0 0.020663 0.032819 0.028484 0.036185 0.040716 0.053047 -0.25905 -0.080231 -0.0059792 0.044173 0.085726 -0.03433 0.035883 0.064581 -0.040714 -0.0022084 -0.021878 -0.10877 0.0036149 -0.00052192 -0.0031834 -0.0010596 -0.00096627 -0.46564 0.0307 0.020708 0.038791 0.025884 -0.079428 -0.007113 -0.057803 -0.05812 0.0048207
3.3008 0.017522 0.019388 0.042075 0.021497 0 0.021706 0.031285 0.031422 0.033543 0.044337 0.055167 -0.26324 -0.089515 -0.007411 0.03247 0.080862 -0.030961 0.02768 0.063208 -0.043821 -0.0013054 -0.022429 -0.11122 0.0062632 1.3932e-05 -0.0028581 -0.00028863 -0.00094149 -0.47891 0.031914 0.01785 0.038845 0.032459 -0.083939 -0.002789 -0.055973 -0.055988 0.008813
3.3047 0.016887 0.019364 0.020653 0.024654 0 0.019517 0.024474 0.032288 0.033946 0.038625 0.057558 -0.24316 -0.10041 -0.0050771 0.025063 0.076268 -0.029379 0.023994 0.064465 -0.04579 -0.0018626 -0.01644 -0.10655 0.010474 0.00026164 -0.0016926 0.00030798 -0.0010273 -0.4753 0.030177 0.016644 0.036958 0.037798 -0.086866 0.0014237 -0.051994 -0.050533 0.01498
3.3086 0.015829 0.019027 0.00082403 0.02552 0 0.01561 0.014826 0.030941 0.033863 0.027206 0.058852 -0.20855 -0.11238 -0.00027946 0.023435 0.072196 -0.030094 0.025064 0.066511 -0.046985 -0.0027612 -0.0042649 -0.10352 0.016171 -3.214e-05 -0.00062304 0.00051727 -0.0010706 -0.45112 0.024237 0.016816 0.036069 0.036143 -0.089111 0.0019679 -0.04631 -0.043053 0.022918
3.3125 0.013919 0.017549 0.0023117 0.024115 0 0.012854 0.006312 0.027792 0.03052 0.015532 0.056017 -0.18566 -0.12456 0.003493 0.028731 0.068855 -0.031914 0.030833 0.067706 -0.048044 -0.0025066 0.013549 -0.10463 0.023428 -0.00056641 -0.00053418 0.00026366 -0.00098306 -0.40455 0.016164 0.017217 0.036922 0.02627 -0.091484 -0.0012615 -0.039283 -0.034923 0.032487
3.3164 0.011701 0.014548 0.020845 0.020892 0 0.012211 0.002784 0.023362 0.025158 0.0064847 0.046865 -0.19365 -0.13407 0.0035003 0.043037 0.066313 -0.033735 0.041521 0.067233 -0.04897 0.0031941 0.037117 -0.10333 0.033246 -0.00087997 -0.0015062 -0.00029998 -0.0008419 -0.33902 0.010477 0.016738 0.036817 0.013452 -0.094618 -0.0049674 -0.030949 -0.028142 0.044987
3.3203 0.010134 0.010742 0.033072 0.0164 0 0.011893 0.0055375 0.018059 0.020727 -0.00016572 0.031728 -0.22546 -0.13867 0.00018017 0.062048 0.063841 -0.035011 0.054779 0.06828 -0.048061 0.015508 0.063601 -0.089603 0.045075 -0.00084299 -0.0027044 -0.00081545 -0.00075276 -0.26073 0.0099119 0.014821 0.031848 0.0052175 -0.097649 -0.0056103 -0.022023 -0.022932 0.060151
3.3242 0.0093182 0.0073269 0.022486 0.011571 0 0.0096755 0.011903 0.012114 0.01736 -0.0049768 0.013211 -0.2531 -0.13739 -0.0032381 0.083067 0.061219 -0.03495 0.069846 0.073569 -0.042541 0.033863 0.091711 -0.05927 0.058239 -0.00069761 -0.003037 -0.00093559 -0.00066825 -0.17327 0.01223 0.011454 0.020645 0.0047445 -0.099626 -0.0025142 -0.012931 -0.018611 0.076992
3.3281 0.0080356 0.0047208 -0.0022408 0.0073029 0 0.005479 0.016508 0.0054966 0.011662 -0.007038 -0.0052725 -0.25242 -0.12949 -0.003686 0.10398 0.058483 -0.032264 0.086275 0.085254 -0.031057 0.057416 0.12044 -0.018416 0.072112 -0.00065911 -0.0020444 -0.00059341 -0.00040456 -0.07608 0.011809 0.0069305 0.0060109 0.0081656 -0.09969 0.0018622 -0.0040375 -0.014468 0.094292
3.332 0.0048134 0.0021263 -0.016959 0.0032621 0 0.001186 0.014822 -0.0020387 0.0010482 -0.0056582 -0.020844 -0.22269 -0.11394 -0.00099255 0.12218 0.056012 -0.026421 0.10378 0.10619 -0.015864 0.084614 0.14854 0.020556 0.085782 -0.00060122 -0.00027665 -5.8231e-05 0.00013618 0.030853 0.0048775 0.0017596 -0.0072457 0.0083338 -0.09654 0.0043146 0.0041653 -0.009336 0.10984
3.3359 -0.00046855 -0.0015064 -0.0090926 -0.0023457 0 -0.0019218 0.0064095 -0.010451 -0.011996 -0.0030554 -0.031789 -0.18282 -0.091185 0.0022587 0.13486 0.055493 -0.019006 0.12161 0.13669 -0.0021736 0.1112 0.17388 0.047623 0.098058 -0.00022295 0.0011541 0.00031895 0.00078435 0.14055 -0.0066812 -0.0032781 -0.016255 0.0013943 -0.088912 0.0034454 0.011042 -0.001596 0.11906
3.3398 -0.0061771 -0.0061604 0.0081114 -0.010802 0 -0.0048467 -0.004832 -0.018677 -0.021215 -0.0037459 -0.037733 -0.15063 -0.065431 0.0035477 0.14324 0.057638 -0.013187 0.13841 0.17021 0.0053313 0.13452 0.19585 0.061142 0.10921 0.00050164 0.0014682 0.00044167 0.0011934 0.23821 -0.016784 -0.007256 -0.021992 -0.010041 -0.078421 0.00027063 0.016776 0.0081711 0.12158
3.3438 -0.010319 -0.010604 0.010222 -0.020268 0 -0.0094991 -0.013753 -0.024609 -0.022702 -0.010233 -0.039589 -0.12793 -0.038842 0.0029261 0.14787 0.062712 -0.011349 0.15298 0.20275 0.0059645 0.15363 0.21377 0.066818 0.11954 0.0011452 0.00081503 0.00053171 0.0011526 0.30827 -0.02045 -0.0096393 -0.027341 -0.019801 -0.066066 -0.0030555 0.02139 0.019308 0.11748
3.3477 -0.012397 -0.013643 -0.010875 -0.025851 0 -0.015851 -0.017794 -0.02644 -0.01931 -0.019633 -0.039063 -0.10557 -0.01362 0.0025419 0.14947 0.070696 -0.013209 0.16411 0.23031 0.003337 0.16802 0.22708 0.071549 0.12939 0.0011746 9.2108e-05 0.00082882 0.00081482 0.34416 -0.017884 -0.010912 -0.033405 -0.023911 -0.053011 -0.0048553 0.024939 0.030928 0.10739
3.3516 -0.013803 -0.015378 -0.037085 -0.023494 0 -0.021177 -0.018378 -0.02451 -0.018247 -0.025694 -0.03762 -0.080025 0.0061639 0.0037354 0.14861 0.081003 -0.016389 0.16885 0.24543 0.0021523 0.17726 0.23399 0.077873 0.13909 0.00047489 0.00016004 0.0012409 0.000581 0.35258 -0.013691 -0.012563 -0.037953 -0.023571 -0.0416 -0.00468 0.027305 0.04081 0.093106
3.3555 -0.016267 -0.016999 -0.043038 -0.014561 0 -0.022676 -0.018886 -0.021675 -0.023946 -0.024796 -0.035596 -0.061452 0.019216 0.0050266 0.14625 0.090959 -0.018732 0.16747 0.24813 0.0044038 0.1839 0.23551 0.083213 0.14808 -0.00050421 0.0011251 0.0013576 0.00071473 0.34868 -0.012459 -0.016058 -0.037695 -0.022967 -0.033526 -0.003167 0.028894 0.046918 0.07969
3.3594 -0.019929 -0.019293 -0.023451 -0.0061955 0 -0.020701 -0.021283 -0.021199 -0.033484 -0.019634 -0.032369 -0.063978 0.026612 0.0034918 0.14241 0.099334 -0.019816 0.16165 0.24203 0.0083493 0.18919 0.23285 0.083536 0.15529 -0.0011259 0.0022853 0.00087437 0.0010552 0.34574 -0.015125 -0.021414 -0.032101 -0.024711 -0.02865 -0.0015007 0.030102 0.048882 0.069369
3.3633 -0.023029 -0.021518 0.0007531 -0.0060178 0 -0.018793 -0.024535 -0.023724 -0.039358 -0.016279 -0.027629 -0.088905 0.029358 -0.0017133 0.13692 0.10561 -0.020279 0.15273 0.22995 0.010894 0.19349 0.22676 0.077546 0.15966 -0.0010635 0.0027606 4.4889e-07 0.0011405 0.34733 -0.019157 -0.026665 -0.024727 -0.02763 -0.026596 -0.00073861 0.031274 0.046556 0.063343
3.3672 -0.023579 -0.022009 0.0041877 -0.015404 0 -0.020037 -0.026013 -0.026427 -0.036845 -0.017575 -0.022436 -0.11937 0.028999 -0.0075823 0.12946 0.10958 -0.020245 0.14252 0.2156 0.01078 0.1968 0.21804 0.067812 0.15981 -0.0004474 0.0022458 -0.000628 0.00066228 0.34724 -0.021621 -0.029002 -0.020426 -0.028608 -0.026573 -0.001138 0.032878 0.040007 0.062506
3.3711 -0.021311 -0.019964 -0.016604 -0.027628 0 -0.023463 -0.024252 -0.025656 -0.028556 -0.020134 -0.018753 -0.13278 0.029426 -0.0096041 0.1197 0.11278 -0.019076 0.13433 0.20531 0.0094646 0.1974 0.20817 0.058401 0.15351 0.00037693 0.0012317 -0.00052033 -0.00018134 0.33621 -0.021731 -0.026886 -0.020961 -0.025994 -0.025921 -0.0019279 0.036004 0.030518 0.06662
3.375 -0.017941 -0.016527 -0.039847 -0.033077 0 -0.02454 -0.020291 -0.020746 -0.021689 -0.018453 -0.017637 -0.11944 0.033287 -0.0062111 0.10918 0.1176 -0.016694 0.12879 0.20009 0.0091362 0.19476 0.19883 0.051541 0.14341 0.0011253 0.00052163 0.00016104 -0.00080699 0.30949 -0.020726 -0.021383 -0.023281 -0.020919 -0.022575 -0.0019792 0.040573 0.021432 0.072158
3.3789 -0.015507 -0.013946 -0.04124 -0.027188 0 -0.019658 -0.016426 -0.01499 -0.020818 -0.011715 -0.01791 -0.090035 0.041391 -0.00073427 0.098764 0.12486 -0.014452 0.12539 0.19926 0.01024 0.1886 0.19062 0.046356 0.13105 0.0016171 0.00050977 0.00071196 -0.00076032 0.2695 -0.019875 -0.015474 -0.022233 -0.015712 -0.015783 -0.00098831 0.046329 0.014475 0.077813
3.3828 -0.014529 -0.013584 -0.018575 -0.014136 0 -0.010217 -0.013829 -0.012414 -0.02334 -0.0056076 -0.016855 -0.065884 0.054084 0.0015008 0.089317 0.13498 -0.013964 0.12322 0.20166 0.011203 0.17891 0.184 0.040575 0.11813 0.0016972 0.00089184 0.00056712 -0.00013004 0.22285 -0.019029 -0.011865 -0.015282 -0.01172 -0.0051466 6.9094e-05 0.052845 0.011244 0.082497
3.3867 -0.013806 -0.014735 0.006695 -0.0031762 0 -0.0021049 -0.011535 -0.013523 -0.021959 -0.0067766 -0.012526 -0.061566 0.071359 -0.0016817 0.08224 0.14764 -0.015013 0.11994 0.20467 0.01051 0.16585 0.17965 0.033393 0.10753 0.0012962 0.0010638 -0.00011159 0.00055737 0.17568 -0.017058 -0.011184 -0.0049167 -0.0089855 0.0095895 -1.6906e-05 0.059013 0.014633 0.085049
3.3906 -0.011946 -0.015368 0.011378 -0.0010742 0 -0.00080033 -0.0078432 -0.014677 -0.01184 -0.015655 -0.0055341 -0.074946 0.090141 -0.007072 0.077709 0.15945 -0.015294 0.11266 0.2052 0.0087039 0.15174 0.17729 0.026676 0.10116 0.00061739 0.00079049 -0.0005607 0.00085957 0.13219 -0.013426 -0.012041 0.0033266 -0.0075728 0.026135 -0.0010828 0.063185 0.025123 0.085829
3.3945 -0.0089323 -0.013998 -0.0070293 -0.0071937 0 -0.0066072 -0.0026766 -0.01214 0.0041603 -0.02532 0.0013006 -0.091651 0.10813 -0.0091332 0.074681 0.1681 -0.012878 0.10129 0.20343 0.0079933 0.13807 0.1763 0.023308 0.097982 0.00013691 0.00045596 -0.00017522 0.00081229 0.096742 -0.0091681 -0.012614 0.0052895 -0.0082613 0.042737 -0.0013731 0.065166 0.040756 0.085698
3.3984 -0.006148 -0.010856 -0.029192 -0.014925 0 -0.014337 0.001613 -0.0065993 0.016983 -0.027656 0.0049809 -0.09841 0.12406 -0.0053888 0.072416 0.17239 -0.0088844 0.086202 0.20018 0.0097754 0.12548 0.17641 0.024233 0.09693 0.00024451 0.00062316 0.00084134 0.00077768 0.075612 -0.0063231 -0.012081 0.0011062 -0.011323 0.058672 0.00059351 0.065141 0.060175 0.085052
3.4023 -0.0049164 -0.0074127 -0.033492 -0.017524 0 -0.017565 0.0020909 -0.0029839 0.018401 -0.020474 0.0041223 -0.093465 0.1369 0.0012299 0.070054 0.17151 -0.0070556 0.068276 0.19676 0.012771 0.11433 0.17731 0.027115 0.096505 0.00081865 0.0013483 0.0016108 0.00092561 0.073894 -0.0062801 -0.010586 -0.0055979 -0.014824 0.073467 0.0038828 0.063613 0.081663 0.084253
3.4063 -0.005114 -0.0049344 -0.016101 -0.013177 0 -0.013613 -0.0017882 -0.0052543 0.0077599 -0.0086105 -0.00074275 -0.086116 0.14482 0.0053482 0.065959 0.16537 -0.010114 0.050376 0.19685 0.013935 0.10416 0.17847 0.028115 0.0929 0.0012443 0.0019889 0.0014029 0.00095555 0.088897 -0.0083916 -0.0081924 -0.010965 -0.015006 0.087741 0.0053713 0.062807 0.10087 0.083462
3.4102 -0.0052189 -0.0035025 0.0070174 -0.0055467 0 -0.0051584 -0.0069312 -0.011513 -0.0071563 0.0012581 -0.0078588 -0.086991 0.14939 0.0043141 0.06029 0.15883 -0.016585 0.03519 0.20059 0.011409 0.093245 0.17887 0.02523 0.085236 0.00097816 0.001774 0.00035016 0.00042432 0.1066 -0.0099874 -0.0043002 -0.013487 -0.0092444 0.1033 0.002701 0.064638 0.11486 0.08263
3.4141 -0.0036415 -0.0022097 0.016209 -8.8831e-05 0 0.0023767 -0.0086127 -0.014979 -0.015975 0.0061144 -0.01478 -0.098041 0.15066 0.00037409 0.053386 0.15391 -0.021715 0.023336 0.20687 0.006564 0.080953 0.17768 0.019985 0.073789 0.00013641 0.0006108 -0.00064813 -0.00064669 0.10702 -0.0080126 0.0016025 -0.013953 0.00097588 0.12084 -0.002888 0.069538 0.12238 0.081821
3.418 -5.7457e-06 -3.5599e-05 0.006127 0.00057295 0 0.0051768 -0.0043435 -0.010357 -0.013676 0.0072195 -0.018609 -0.11112 0.1485 -0.0020428 0.045664 0.15214 -0.021873 0.014985 0.21414 0.0029641 0.066999 0.17403 0.015702 0.059253 -0.00054275 -0.00069933 -0.00074583 -0.0015908 0.076465 -0.001347 0.0086852 -0.013491 0.010279 0.14064 -0.0071146 0.077454 0.12265 0.081158
3.4219 0.0047095 0.0034815 -0.010306 -0.0012361 0 0.003738 0.0037306 0.0008361 -0.0041716 0.0067924 -0.016864 -0.11648 0.14185 -0.0007998 0.037819 0.15503 -0.017967 0.0098206 0.21896 0.0031579 0.051503 0.16615 0.013972 0.043231 -0.00039673 -0.0011175 9.7739e-05 -0.0016403 0.016834 0.007895 0.014615 -0.011932 0.013261 0.16244 -0.0065246 0.087559 0.11471 0.080987
3.4258 0.0090551 0.0081211 -0.014109 -1.0057e-06 0 0.0022217 0.01027 0.011669 0.0035586 0.0056466 -0.0092382 -0.1134 0.12957 0.0023465 0.030698 0.16057 -0.014278 0.005484 0.21611 0.0063572 0.036907 0.15259 0.012814 0.029324 0.00048745 -0.00030082 0.0011324 -0.00069076 -0.056554 0.015414 0.01706 -0.0079384 0.0088978 0.18295 -0.001866 0.096158 0.10123 0.081742
3.4297 0.012083 0.013133 0.0029124 0.008561 0 0.0051592 0.01114 0.016642 0.0036659 0.0042409 0.0012657 -0.11239 0.1129 0.0042577 0.024294 0.16517 -0.014013 0.00047447 0.20523 0.0091453 0.025408 0.13465 0.0083947 0.018951 0.0013294 0.0010923 0.0015333 0.00053203 -0.12716 0.017758 0.015641 -0.00045093 0.0016295 0.1992 0.0026707 0.101 0.086522 0.083159
3.4336 0.013697 0.017412 0.030936 0.023433 0 0.013811 0.007106 0.016785 -0.0011659 0.0045031 0.00978 -0.1257 0.09279 0.0038764 0.018496 0.16671 -0.01636 -0.005513 0.18634 0.008355 0.018385 0.11321 -0.0013973 0.012615 0.0014012 0.002024 0.0010974 0.0011348 -0.18826 0.015075 0.012463 0.010085 -0.0019743 0.20922 0.0037147 0.10112 0.07284 0.084882
3.4375 0.014416 0.019808 0.050135 0.037728 0 0.024688 0.00345 0.017646 -0.0021777 0.0087546 0.013331 -0.15441 0.07056 0.0028363 0.013115 0.16322 -0.018073 -0.012456 0.16006 0.0033128 0.016965 0.08948 -0.015133 0.010419 0.00069978 0.0020023 0.00029354 0.00089206 -0.2428 0.011092 0.010597 0.021707 0.0017774 0.21126 0.0019811 0.096072 0.062242 0.086424
3.4414 0.014981 0.019716 0.047181 0.042736 0 0.031549 0.0055535 0.022444 0.0070464 0.01635 0.013762 -0.18523 0.04998 0.0029376 0.007776 0.15146 -0.017569 -0.019069 0.12768 -0.0043809 0.022858 0.066364 -0.029494 0.011858 -0.00012587 0.0014009 -0.00027934 0.00038416 -0.29352 0.010018 0.011763 0.031908 0.011113 0.20177 0.0009997 0.08638 0.057602 0.086251
3.4453 0.01599 0.017615 0.026616 0.034293 0 0.029867 0.014108 0.028059 0.023934 0.022586 0.016545 -0.20136 0.034492 0.0037548 0.0021719 0.13422 -0.016826 -0.023955 0.093773 -0.012735 0.031631 0.046511 -0.042508 0.013459 -0.00046541 0.00091481 -0.0004183 0.00030514 -0.33506 0.012961 0.015171 0.038708 0.020597 0.18511 0.0027245 0.076801 0.056085 0.083489
3.4492 0.017521 0.014936 0.0071526 0.016705 0 0.020635 0.024166 0.028446 0.038645 0.022529 0.025797 -0.1979 0.024821 0.003249 -0.0038367 0.11316 -0.018983 -0.027211 0.059439 -0.020696 0.040008 0.0303 -0.054887 0.013434 -0.00029729 0.00078244 -0.00034064 0.00070524 -0.35736 0.01716 0.018362 0.041197 0.025588 0.16396 0.0050045 0.069354 0.054809 0.077752
3.4531 0.018865 0.013108 0.0052413 0.00054935 0 0.010196 0.028999 0.021864 0.042964 0.016394 0.039846 -0.18645 0.020942 0.00055824 -0.010449 0.089245 -0.024442 -0.0294 0.025027 -0.027823 0.045132 0.017549 -0.068118 0.010373 -5.27e-05 0.00061156 -0.00029752 0.00099414 -0.35684 0.018787 0.019168 0.039577 0.025572 0.1403 0.0039346 0.065073 0.051124 0.068656
3.457 0.018746 0.012475 0.019928 -0.0047014 0 0.0055769 0.025468 0.013808 0.037923 0.010267 0.051806 -0.18387 0.022014 -0.0025044 -0.01808 0.063051 -0.029943 -0.031998 -0.0099042 -0.033321 0.042907 0.0073262 -0.081482 0.0024375 -3.0583e-05 -4.7093e-05 -0.00026951 0.00066963 -0.34214 0.016546 0.017109 0.034965 0.023695 0.11634 -0.0013902 0.064407 0.041027 0.055495
3.4609 0.016175 0.012069 0.033378 0.0023306 0 0.0087716 0.016283 0.011897 0.032498 0.010401 0.055102 -0.19632 0.022863 -0.0032313 -0.02787 0.033475 -0.031701 -0.039117 -0.047153 -0.036067 0.0288 -0.0043136 -0.091256 -0.012006 -6.6381e-05 -0.0010552 -6.4408e-05 -7.8633e-05 -0.32609 0.012509 0.013322 0.029043 0.023114 0.093959 -0.0071196 0.063521 0.019779 0.037254
3.4648 0.011416 0.010512 0.027969 0.01409 0 0.014918 0.0073897 0.017743 0.034331 0.016495 0.04894 -0.21485 0.019036 -0.0011747 -0.040045 0.00015819 -0.029146 -0.051938 -0.086234 -0.035721 0.0061206 -0.019861 -0.092958 -0.030915 0.00018876 -0.0017133 0.00035271 -0.00058096 -0.31087 0.0095078 0.0094171 0.023473 0.023514 0.072739 -0.008191 0.057723 -0.0095434 0.014853
3.4688 0.0061265 0.0072507 0.0044578 0.020258 0 0.016361 0.0030814 0.024466 0.04161 0.021251 0.038467 -0.22636 0.008771 0.0010076 -0.054744 -0.036847 -0.025231 -0.070657 -0.12572 -0.033401 -0.022925 -0.039969 -0.084355 -0.05319 0.000743 -0.0014529 0.00071673 -0.00045177 -0.28242 0.0080776 0.006372 0.019173 0.021119 0.052486 -0.0035987 0.04447 -0.044531 -0.011578
3.4727 0.0023164 0.0030292 -0.017175 0.015816 0 0.0093588 0.0032572 0.022956 0.044338 0.017268 0.029399 -0.22741 -0.0089031 0.00022312 -0.071884 -0.076933 -0.023141 -0.094842 -0.16358 -0.030675 -0.055539 -0.064597 -0.066443 -0.077457 0.0011282 -0.00045427 0.00068849 8.9809e-08 -0.22213 0.006366 0.0041967 0.015811 0.012511 0.033107 0.002339 0.02186 -0.082075 -0.041708
3.4766 0.0008872 -0.00073219 -0.016753 0.0043554 0 -0.0025014 0.0048117 0.010874 0.033879 0.0045867 0.022389 -0.22584 -0.03369 -0.003665 -0.090758 -0.11675 -0.023119 -0.12231 -0.19316 -0.027666 -0.085727 -0.09148 -0.042059 -0.1007 0.00083029 0.00047606 0.00020631 0.00019627 -0.1263 0.0030226 0.002344 0.011915 -0.00099902 0.015795 0.0043035 -0.012196 -0.11491 -0.074746
3.4805 0.0010393 -0.0029746 0.0052043 -0.0057202 0 -0.01133 0.0051122 -0.0047033 0.011243 -0.0087598 0.012758 -0.22915 -0.058041 -0.0075025 -0.10823 -0.14892 -0.022757 -0.14685 -0.20876 -0.022469 -0.10738 -0.1136 -0.014216 -0.11902 -0.00017319 0.00065088 -0.00041645 2.8932e-05 -0.013826 -0.00045387 0.00033978 0.005689 -0.012809 0.0030993 0.001436 -0.050064 -0.13615 -0.1065
3.4844 0.0011165 -0.0035251 0.026473 -0.0083334 0 -0.011716 0.0038759 -0.013783 -0.014052 -0.013832 -0.0040096 -0.23418 -0.077007 -0.0080647 -0.1221 -0.16936 -0.020097 -0.16526 -0.20925 -0.012926 -0.11908 -0.12684 0.014125 -0.13073 -0.001333 0.00011097 -0.00074982 5.6853e-06 0.086373 -0.0010035 -0.001837 -0.0038502 -0.01568 -0.0032583 -0.001868 -0.085192 -0.14435 -0.13359
3.4883 0.00010078 -0.0028618 0.024645 -0.0040527 0 -0.0051637 0.0020127 -0.012708 -0.032881 -0.0085547 -0.026374 -0.23061 -0.08734 -0.005397 -0.13059 -0.17526 -0.015904 -0.17549 -0.19404 0.0007214 -0.12014 -0.12831 0.039478 -0.13459 -0.0019689 -0.00048585 -0.00059894 0.00059651 0.15724 0.0021218 -0.003789 -0.015995 -0.0081863 -0.0020225 -0.00072882 -0.11274 -0.13879 -0.15309
3.4922 -0.0016421 -0.0016336 6.5404e-05 0.0014462 0 0.0016281 -0.00051131 -0.0071015 -0.04366 0.0010596 -0.046369 -0.21438 -0.085756 -0.0026312 -0.13165 -0.16385 -0.012735 -0.17555 -0.16315 0.015044 -0.11036 -0.11496 0.058365 -0.12935 -0.0017811 -0.00052163 -0.00011898 0.0015625 0.20357 0.005299 -0.0050358 -0.028233 0.0029002 0.0080986 0.0048901 -0.12709 -0.11936 -0.1613
3.4961 -0.0029941 -0.0004808 -0.023895 0.0026135 0 0.0027348 -0.0048329 -0.0058546 -0.050639 0.0066812 -0.055433 -0.19502 -0.070851 -0.002475 -0.12247 -0.13531 -0.01219 -0.1645 -0.12079 0.025608 -0.091971 -0.085085 0.069272 -0.11464 -0.00098733 6.553e-05 0.00037055 0.0021172 0.24082 0.003238 -0.0053872 -0.037053 0.0072959 0.026328 0.0099037 -0.12122 -0.089092 -0.15204
3.5 -0.0033431 -0.00011256 -0.024564 -0.0017537 0 -0.0022966 -0.011024 -0.012353 -0.05617 0.0043635 -0.051221 -0.18751 -0.051919 -0.004242 -0.10732 -0.10286 -0.013555 -0.14881 -0.078624 0.030258 -0.072239 -0.049019 0.073895 -0.096754 -6.9219e-05 0.00085673 0.00064917 0.0017959 0.27438 -0.0056585 -0.0050875 -0.039424 -0.00031729 0.045046 0.0091699 -0.10353 -0.057472 -0.13118
3.5039 -0.003153 -0.0011868 -0.0035027 -0.0082682 0 -0.0088651 -0.016351 -0.021498 -0.05634 -0.0037004 -0.039228 -0.19716 -0.033807 -0.0047158 -0.088221 -0.07327 -0.015111 -0.1311 -0.042054 0.030427 -0.054186 -0.01207 0.075529 -0.078932 0.00055752 0.0014187 0.000693 0.0010216 0.29088 -0.016714 -0.0046294 -0.034314 -0.015369 0.059994 0.002669 -0.078571 -0.028527 -0.10192
3.5078 -0.0033288 -0.0038192 0.015138 -0.012057 0 -0.011788 -0.016674 -0.025006 -0.045298 -0.012585 -0.027917 -0.21459 -0.021052 -0.0019145 -0.067354 -0.052849 -0.016182 -0.11374 -0.015811 0.029301 -0.040453 0.020553 0.075457 -0.064359 0.00070672 0.001626 0.00057951 0.00064832 0.27081 -0.02233 -0.0044138 -0.023441 -0.026864 0.067261 -0.0044117 -0.05118 -0.0057911 -0.067996
3.5117 -0.0041442 -0.0071595 0.01027 -0.010423 0 -0.0094832 -0.010313 -0.019388 -0.023503 -0.018799 -0.021848 -0.22612 -0.020589 0.0024067 -0.048141 -0.051538 -0.017386 -0.099609 -0.0072608 0.028673 -0.034853 0.040202 0.071005 -0.058458 0.00043592 0.0015831 0.00035991 0.00095881 0.21004 -0.018573 -0.004566 -0.01069 -0.02662 0.060442 -0.0065935 -0.02918 0.0055189 -0.036104
3.5156 -0.0049161 -0.0096275 -0.013413 -0.004634 0 -0.0045397 -0.0005872 -0.0088692 -0.00021711 -0.0215 -0.018839 -0.22742 -0.03217 0.0043479 -0.033539 -0.069138 -0.019051 -0.088915 -0.015192 0.027558 -0.037356 0.043619 0.057952 -0.063073 1.0397e-05 0.0013746 3.7591e-05 0.0012951 0.12868 -0.0088071 -0.0050329 -0.00033949 -0.016115 0.040876 -0.0030195 -0.018015 0.005704 -0.013885
3.5195 -0.0047633 -0.0098436 -0.030052 0.00099128 0 -0.00097291 0.0060089 -0.00090359 0.013465 -0.021054 -0.013216 -0.22505 -0.05001 0.0019354 -0.023469 -0.097669 -0.020128 -0.080114 -0.033353 0.023735 -0.045533 0.034593 0.035579 -0.075414 -0.00020388 0.00099792 -0.00036386 0.00082545 0.057707 -0.00083208 -0.0057461 0.0050293 -0.0046823 0.015089 0.0022661 -0.016055 -0.0014433 -0.002278
3.5234 -0.0036188 -0.0075818 -0.020111 0.0020024 0 -0.0010089 0.0049102 0.00087158 0.014393 -0.017644 -0.0017251 -0.22554 -0.069905 -0.0026603 -0.017795 -0.13158 -0.019259 -0.072382 -0.057902 0.016549 -0.058091 0.015696 0.0093586 -0.093378 2.6264e-05 0.00051115 -0.00075116 -0.00038559 0.015315 -0.00016277 -0.0065505 0.0056852 -0.00079309 -0.012226 0.0044671 -0.021776 -0.013638 -0.0013563
3.5273 -0.0024024 -0.003968 0.0083569 -0.0029209 0 -0.0038399 -0.0026744 -0.00056231 0.0098203 -0.011419 0.013281 -0.22649 -0.08707 -0.0051298 -0.016043 -0.1645 -0.016826 -0.064896 -0.084542 0.0081349 -0.073562 -0.0096845 -0.012062 -0.11424 0.00056958 0.0001295 -0.00098727 -0.0012758 -0.0052348 -0.0056585 -0.0069483 0.0042298 -0.0046561 -0.035803 0.0022997 -0.032817 -0.028274 -0.010196
3.5313 -0.0021495 -0.00075947 0.02739 -0.010539 0 -0.0066893 -0.010759 0.00067477 0.0098411 -0.0033395 0.025899 -0.22113 -0.091585 -0.0031604 -0.017886 -0.18383 -0.015289 -0.057831 -0.10572 0.0019441 -0.089978 -0.035201 -0.023448 -0.13171 0.00097531 8.2838e-05 -0.00095742 -0.00087243 -0.025759 -0.011217 -0.006086 0.0037213 -0.0089606 -0.044719 -0.0014681 -0.044709 -0.040702 -0.026056
3.5352 -0.0029684 0.00073279 0.017894 -0.014931 0 -0.0069347 -0.013543 0.0071161 0.017469 0.00469 0.031689 -0.20995 -0.085127 0.0015382 -0.021361 -0.19015 -0.016984 -0.052754 -0.12014 -2.1197e-05 -0.10536 -0.056244 -0.027066 -0.14281 0.0008702 0.00038445 -0.00062237 0.00060006 -0.061245 -0.011422 -0.0032917 0.0056791 -0.0066013 -0.041557 -0.0030946 -0.054371 -0.048933 -0.041746
3.5391 -0.003868 0.00032666 -0.010643 -0.011892 0 -0.0038455 -0.0098332 0.015226 0.026319 0.010495 0.030991 -0.20357 -0.069611 0.0051909 -0.026296 -0.18524 -0.021597 -0.051006 -0.12825 0.0012606 -0.11891 -0.071897 -0.030107 -0.14685 0.00036839 0.00079875 -5.1966e-05 0.0018671 -0.10611 -0.0057115 0.0011564 0.0092919 0.0024141 -0.029016 -0.0012701 -0.061756 -0.052503 -0.055267
3.543 -0.0036266 -0.0010911 -0.02986 -0.0025695 0 0.00095742 -0.0032004 0.018623 0.027776 0.012367 0.027816 -0.21127 -0.047578 0.005602 -0.032582 -0.17162 -0.026145 -0.05368 -0.13103 0.0027654 -0.12986 -0.081842 -0.037483 -0.14383 2.7242e-05 0.0010616 0.00055528 0.0019121 -0.13995 0.0022203 0.0057942 0.012284 0.011434 -0.010518 0.0020997 -0.067177 -0.051306 -0.065278
3.5469 -0.0018736 -0.0021782 -0.021126 0.0070667 0 0.0045755 0.0017067 0.014095 0.019821 0.0096713 0.025653 -0.2283 -0.02337 0.003722 -0.040449 -0.15355 -0.02766 -0.062479 -0.13044 0.0018871 -0.13676 -0.086189 -0.046638 -0.13431 0.00030438 0.0011015 0.00090671 0.0010205 -0.14575 0.008245 0.0086927 0.012701 0.013951 0.0079497 0.0038867 -0.071714 -0.045323 -0.070906
3.5508 0.00060579 -0.0018762 0.0066313 0.011027 0 0.0049198 0.0029164 0.0048218 0.0085456 0.0035994 0.024202 -0.23865 -0.0036773 0.0019387 -0.049559 -0.13769 -0.025787 -0.076329 -0.13058 -0.0016431 -0.13856 -0.087643 -0.049313 -0.1226 0.0010453 0.0010206 0.00075673 0.00039119 -0.12327 0.010725 0.0086701 0.01025 0.0095496 0.018255 0.0024151 -0.076742 -0.036623 -0.074175
3.5547 0.0025715 7.2468e-05 0.027296 0.0083344 0 0.0024196 0.0017595 -0.0021837 0.0014752 -0.0024489 0.01994 -0.23199 0.010147 0.0014204 -0.058868 -0.12545 -0.022642 -0.091789 -0.1331 -0.005777 -0.1364 -0.08861 -0.038833 -0.11245 0.0015802 0.00090235 0.0001106 0.00074609 -0.086626 0.010293 0.0060285 0.0062548 0.0033462 0.020076 -0.0013019 -0.081747 -0.027514 -0.077286
3.5586 0.0033653 0.0030184 0.024096 0.003528 0 -0.00018107 0.00061297 -0.0021883 0.00021288 -0.0042424 0.0099032 -0.21587 0.01805 0.0014476 -0.067638 -0.11663 -0.020349 -0.10682 -0.13842 -0.0078683 -0.13107 -0.090061 -0.016344 -0.10575 0.0013874 0.00071797 -0.00068075 0.0015127 -0.050414 0.0078718 0.002295 0.0024182 0.00029198 0.014351 -0.0043855 -0.085845 -0.019155 -0.080982
3.5625 0.0033855 0.0057567 0.0048258 0.0019723 0 -0.00011897 0.00059446 0.0029938 -5.6487e-05 -2.7041e-07 -0.0048327 -0.20793 0.020671 0.0010112 -0.075108 -0.11039 -0.019134 -0.11937 -0.14648 -0.0066349 -0.12368 -0.092763 0.0095468 -0.10409 0.00063315 0.00044837 -0.0010918 0.0015128 -0.018835 0.0037428 -0.00064999 -0.00047695 0.00074246 0.0030124 -0.0041659 -0.087967 -0.012596 -0.08571
3.5664 0.0036652 0.0072068 -0.0082767 0.0045159 0 0.0028559 0.0013817 0.0065154 -0.0043823 0.0070398 -0.01918 -0.21606 0.019919 0.00033043 -0.079824 -0.10457 -0.017948 -0.12595 -0.15633 -0.0029144 -0.11733 -0.097678 0.029188 -0.11022 -1.4053e-05 0.00022597 -0.00080299 0.00037187 0.012471 -0.0014784 -0.0013276 -0.00284 0.0016138 -0.008807 -0.00011526 -0.085767 -0.0095808 -0.090961
3.5703 0.004982 0.0070603 -0.0017185 0.0069496 0 0.0061831 0.0026523 0.0027257 -0.012184 0.010179 -0.027625 -0.22942 0.01943 0.00036734 -0.082704 -0.098272 -0.0165 -0.1281 -0.16562 0.0012009 -0.11524 -0.10419 0.038508 -0.12146 -0.00011411 0.00025052 2.2683e-06 -0.00097415 0.045074 -0.0056993 0.00094581 -0.0053809 0.001024 -0.016415 0.005607 -0.080984 -0.009172 -0.095298
3.5742 0.0072422 0.0059673 0.016957 0.0049322 0 0.0069735 0.0050132 -0.0072544 -0.017725 0.0049319 -0.028236 -0.23166 0.019929 0.0011479 -0.084782 -0.092807 -0.015949 -0.12755 -0.17363 0.0040163 -0.1185 -0.11189 0.040197 -0.13604 7.8583e-05 0.00053137 0.00071832 -0.0012789 0.069433 -0.0060822 0.0057301 -0.0079709 0.00073138 -0.019771 0.0094956 -0.075831 -0.010524 -0.098429
3.5781 0.0095752 0.0050873 0.028498 -0.00070962 0 0.004959 0.0092401 -0.015761 -0.015945 -0.0060247 -0.02359 -0.22127 0.021595 0.001316 -0.086997 -0.08975 -0.017289 -0.12578 -0.18008 0.0052827 -0.12759 -0.12033 0.039109 -0.15249 -4.7607e-05 0.00078125 0.00077517 -0.00036878 0.068972 -0.0014193 0.011152 -0.0093714 0.0036386 -0.019725 0.0091978 -0.072422 -0.012911 -0.10043
3.582 0.01099 0.0053061 0.021502 -0.0040565 0 0.0028718 0.014773 -0.014876 -0.0073857 -0.014064 -0.017929 -0.21442 0.023995 -0.00018285 -0.090726 -0.09207 -0.019462 -0.12484 -0.18501 0.0058142 -0.14269 -0.1289 0.036797 -0.16882 -0.00068636 0.00065904 0.00012047 0.0006664 0.033816 0.0061937 0.014277 -0.0081199 0.0095143 -0.018755 0.005348 -0.074053 -0.015382 -0.10187
3.5859 0.011052 0.0066847 0.0025003 0.0001537 0 0.0037067 0.019285 -0.0035019 0.00247 -0.011925 -0.013255 -0.22543 0.025321 -0.0022263 -0.097274 -0.10327 -0.019818 -0.12672 -0.19001 0.0061407 -0.16055 -0.13603 0.030388 -0.18188 -0.0012929 0.00014336 -0.00069758 0.00069826 -0.028358 0.012351 0.012759 -0.0037774 0.014203 -0.022855 0.0011058 -0.084132 -0.016929 -0.10487
3.5898 0.010092 0.0085112 -0.011602 0.010801 0 0.0076057 0.019978 0.01117 0.0082285 -0.00052328 -0.007966 -0.24714 0.024821 -0.0020198 -0.10542 -0.12041 -0.016864 -0.13025 -0.19666 0.0055837 -0.17652 -0.14105 0.01649 -0.19088 -0.0011313 -0.00038771 -0.00095587 -0.00019373 -0.095097 0.01347 0.0070379 0.0025933 0.013645 -0.033183 -0.00044833 -0.09959 -0.017982 -0.11017
3.5938 0.0088524 0.0098369 -0.0095275 0.020622 0 0.011613 0.015562 0.019471 0.0088259 0.011648 0.00084833 -0.25555 0.022284 0.0020194 -0.11405 -0.14125 -0.012351 -0.13426 -0.20576 0.0027679 -0.18824 -0.14371 -0.0041275 -0.19539 -0.00012275 -0.00050726 -0.00035952 -0.00086864 -0.14438 0.0094875 0.0010246 0.0091209 0.0084985 -0.049165 0.0011053 -0.11798 -0.019181 -0.11767
3.5977 0.0078786 0.010044 0.0051971 0.022419 0 0.012565 0.0073141 0.017412 0.0074172 0.016352 0.013807 -0.23598 0.017668 0.0079567 -0.1219 -0.1631 -0.010136 -0.13737 -0.21793 -0.0028772 -0.19373 -0.14398 -0.025922 -0.19526 0.00095116 -0.00017419 0.00068336 -0.00047894 -0.16965 0.0038786 -0.00020855 0.014325 0.0041966 -0.069366 0.0033127 -0.13639 -0.021295 -0.1269
3.6016 0.0071514 0.0090806 0.018736 0.015284 0 0.010059 -0.0014382 0.0098486 0.0078434 0.013016 0.027844 -0.20165 0.010888 0.011396 -0.12606 -0.18043 -0.012641 -0.13659 -0.23393 -0.010192 -0.19 -0.14252 -0.042744 -0.19006 0.001163 0.00021507 0.00136 0.00053468 -0.18155 0.0010267 0.0054226 0.017776 0.0059777 -0.089025 0.003223 -0.14849 -0.026191 -0.13587
3.6055 0.0062066 0.0073252 0.0194 0.0049607 0 0.0064515 -0.0069751 0.0057281 0.011303 0.0083255 0.038315 -0.18213 0.0026199 0.009281 -0.12549 -0.19061 -0.018476 -0.13117 -0.25162 -0.017035 -0.18055 -0.14213 -0.052662 -0.18248 0.00034357 0.00022159 0.0010899 0.00095416 -0.19497 0.0030183 0.014519 0.019816 0.013725 -0.102 0.00010692 -0.15113 -0.03407 -0.14155
3.6094 0.0046046 0.0053061 0.0070209 -0.0016055 0 0.0041128 -0.0070586 0.0097859 0.01579 0.0086482 0.042517 -0.19233 -0.007037 0.0027826 -0.1209 -0.19491 -0.023734 -0.12206 -0.26901 -0.022048 -0.16873 -0.14437 -0.058621 -0.17428 -0.00076723 -0.00021082 -1.9826e-05 0.0002061 -0.21304 0.0081946 0.020134 0.020838 0.021728 -0.10703 -0.0040221 -0.14532 -0.043848 -0.14299
3.6133 0.0023268 0.0034468 -0.0076892 -0.0019812 0 0.0031176 -0.0022426 0.018383 0.018054 0.01336 0.041273 -0.21586 -0.018134 -0.0036535 -0.11299 -0.19476 -0.02565 -0.11009 -0.28442 -0.025598 -0.1568 -0.15007 -0.064154 -0.16656 -0.0012638 -0.00073676 -0.0012654 -0.00094915 -0.22282 0.012338 0.017157 0.020952 0.02356 -0.104 -0.0064082 -0.13225 -0.054374 -0.13981
3.6172 -0.00021875 0.0019118 -0.012455 0.00093719 0 0.0018113 0.0040714 0.023219 0.016165 0.015941 0.037296 -0.22186 -0.030828 -0.0062175 -0.10284 -0.19248 -0.024888 -0.09642 -0.29567 -0.028811 -0.14722 -0.15984 -0.068431 -0.16042 -0.00091643 -0.00098052 -0.0018957 -0.0012601 -0.20641 0.011552 0.0066823 0.020202 0.017369 -0.093716 -0.0059863 -0.11393 -0.063888 -0.13192
3.6211 -0.0025312 0.00056491 -0.0039665 0.0028306 0 -0.00071085 0.0072839 0.019166 0.010928 0.011249 0.032194 -0.1979 -0.044708 -0.0047827 -0.092793 -0.19246 -0.02427 -0.08293 -0.29836 -0.031672 -0.1422 -0.1717 -0.065808 -0.1566 -0.00026498 -0.00087855 -0.0016626 -0.00039601 -0.15729 0.0048852 -0.0046392 0.018829 0.0068208 -0.080938 -0.0039941 -0.095097 -0.068307 -0.12089
3.625 -0.0043374 -0.00091669 0.0087879 0.0019868 0 -0.0033268 0.0045084 0.0086857 0.0054118 0.00090239 0.025137 -0.16299 -0.057832 -0.0023004 -0.084126 -0.1951 -0.025523 -0.07002 -0.29329 -0.032316 -0.1391 -0.18063 -0.050806 -0.15347 3.7511e-05 -0.0006595 -0.00093906 0.00068654 -0.086497 -0.0049583 -0.0099534 0.017033 -0.0025632 -0.070924 -0.0025388 -0.078795 -0.067311 -0.10991
3.6289 -0.0056149 -0.002786 0.011839 -0.00032524 0 -0.0043317 -0.0030353 -0.0011158 0.0027805 -0.0088175 0.014299 -0.14689 -0.06874 -0.0015468 -0.07687 -0.199 -0.027545 -0.057155 -0.28041 -0.028452 -0.13602 -0.18334 -0.023988 -0.14987 -0.00013541 -0.00055968 -0.0003511 0.0008325 -0.013207 -0.013314 -0.0076133 0.014426 -0.0077595 -0.064966 -0.0027999 -0.065327 -0.061075 -0.099978
3.6328 -0.0063853 -0.0049805 -0.00088109 -0.0024565 0 -0.0037594 -0.010306 -0.0055052 0.003635 -0.013737 -0.00060283 -0.15864 -0.07601 -0.0027163 -0.070778 -0.20224 -0.02782 -0.043614 -0.25994 -0.019557 -0.13103 -0.17688 0.0070608 -0.14466 -0.00040755 -0.0006264 -0.00026767 -1.8652e-05 0.050914 -0.016558 -0.0019538 0.00992 -0.0094472 -0.063513 -0.0044452 -0.054454 -0.050235 -0.091757
3.6367 -0.0065958 -0.0070988 -0.020345 -0.0043736 0 -0.0036268 -0.011899 -0.0061958 0.0048691 -0.015483 -0.017265 -0.17867 -0.076805 -0.0040648 -0.064804 -0.1999 -0.025167 -0.02758 -0.23163 -0.0075807 -0.1208 -0.15574 0.03297 -0.1357 -0.00043725 -0.0007765 -0.00057054 -0.00080673 0.10869 -0.014411 0.00095537 0.0024724 -0.0098427 -0.065284 -0.0062696 -0.044632 -0.036346 -0.085405
3.6406 -0.0062811 -0.0086542 -0.029097 -0.0069646 0 -0.0056482 -0.0063852 -0.0087567 0.0015864 -0.018261 -0.032129 -0.18167 -0.071146 -0.004391 -0.057227 -0.18806 -0.020809 -0.0081927 -0.1987 0.0045519 -0.10486 -0.12143 0.049412 -0.12253 -0.00029096 -0.00093715 -0.00084768 -0.00059926 0.16961 -0.0099104 -0.0015537 -0.0078079 -0.010065 -0.064748 -0.0070505 -0.032988 -0.023336 -0.079051
3.6445 -0.0058193 -0.0094026 -0.017706 -0.010137 0 -0.0090949 0.002093 -0.016382 -0.0086962 -0.022896 -0.042598 -0.16341 -0.061337 -0.0043775 -0.047788 -0.16804 -0.016856 0.01336 -0.16397 0.015031 -0.085517 -0.079574 0.059266 -0.10653 -0.00026861 -0.0010446 -0.00078214 0.0003292 0.23568 -0.0070792 -0.0072654 -0.019223 -0.0096685 -0.059257 -0.0060359 -0.019109 -0.012801 -0.071439
3.6484 -0.0058998 -0.0094701 0.0042427 -0.012474 0 -0.011456 0.0067013 -0.02639 -0.022909 -0.025311 -0.048078 -0.1422 -0.048961 -0.0054233 -0.036616 -0.14128 -0.014162 0.035847 -0.12904 0.023717 -0.064514 -0.03405 0.068308 -0.088744 -0.00048049 -0.0009467 -0.00037972 0.00081885 0.29536 -0.0080882 -0.011967 -0.029205 -0.0082358 -0.047768 -0.0032866 -0.0033017 -0.0052661 -0.061983
3.6523 -0.0070652 -0.0091949 0.015124 -0.012945 0 -0.01129 0.0032123 -0.032702 -0.033671 -0.021331 -0.049292 -0.13559 -0.035892 -0.0075486 -0.02414 -0.11015 -0.011962 0.05763 -0.095467 0.030923 -0.043949 0.010696 0.07881 -0.070532 -0.00071958 -0.0004485 0.00011982 0.00016909 0.33142 -0.012067 -0.013343 -0.035623 -0.0068139 -0.029973 2.5626e-05 0.013632 -0.00078701 -0.050317
3.6563 -0.0091631 -0.0088612 0.0018464 -0.012382 0 -0.0099396 -0.0066237 -0.031509 -0.034696 -0.01227 -0.047068 -0.14085 -0.025637 -0.0089171 -0.012264 -0.080831 -0.0094047 0.073844 -0.066137 0.036169 -0.028197 0.045017 0.08724 -0.055202 -0.00074468 0.00044081 0.00049437 -0.0010287 0.33456 -0.01626 -0.012167 -0.037618 -0.007452 -0.008085 0.0019547 0.028621 0.0020903 -0.036697
3.6602 -0.011245 -0.0085522 -0.025686 -0.012562 0 -0.0099446 -0.016447 -0.024449 -0.026027 -0.0046818 -0.041944 -0.14122 -0.018461 -0.0075984 -0.0027435 -0.0573 -0.0069571 0.083563 -0.040732 0.038451 -0.01723 0.067908 0.08791 -0.043908 -0.00057277 0.0013369 0.0006862 -0.0015075 0.30925 -0.018232 -0.010339 -0.035464 -0.01121 0.011597 0.0011617 0.040177 0.0062252 -0.023261
3.6641 -0.012124 -0.0081821 -0.04226 -0.013716 0 -0.0118 -0.020152 -0.016546 -0.014248 -0.0040892 -0.034617 -0.12862 -0.01382 -0.0036713 0.0036671 -0.040271 -0.0060071 0.086463 -0.019386 0.03749 -0.010677 0.079186 0.078495 -0.037173 -0.00041271 0.0016843 0.0007419 -0.00068954 0.26695 -0.01717 -0.0085309 -0.029937 -0.016549 0.026586 -0.0016027 0.048084 0.012386 -0.010897
3.668 -0.011205 -0.0075967 -0.031501 -0.013484 0 -0.012835 -0.016154 -0.011392 -0.0071108 -0.009278 -0.026182 -0.11443 -0.010942 0.00057878 0.006462 -0.029729 -0.0072384 0.082689 -0.0021795 0.034117 -0.0079421 0.079276 0.061829 -0.035261 -0.00036754 0.0012337 0.0006821 0.00071351 0.21453 -0.013536 -0.0060589 -0.021965 -0.019712 0.035108 -0.003677 0.05248 0.020885 -0.00032859
3.6719 -0.008924 -0.0066528 -0.0026723 -0.0090322 0 -0.00982 -0.0078329 -0.0084178 -0.0072299 -0.013295 -0.017495 -0.11543 -0.0083695 0.0025773 0.004939 -0.02481 -0.0097627 0.072569 0.010191 0.02913 -0.0081878 0.068507 0.042673 -0.038706 -0.00032775 0.00032183 0.0004864 0.0014859 0.15056 -0.0081241 -0.0027289 -0.012712 -0.017094 0.035316 -0.0027925 0.053909 0.031369 0.0075139
3.6758 -0.0064 -0.0052915 0.01792 -0.00052359 0 -0.002738 -0.00042645 -0.0045234 -0.010476 -0.010251 -0.0083091 -0.13229 -0.0043276 0.0015881 5.7595e-05 -0.021474 -0.011972 0.059393 0.017436 0.022171 -0.0098502 0.050599 0.023434 -0.046299 -0.00019573 -0.0003816 0.00020047 0.0011622 0.07284 -0.0018575 -9.6424e-05 -0.0035692 -0.0080633 0.029963 0.00050583 0.054224 0.041043 0.012564
3.6797 -0.0045924 -0.0036248 0.013145 0.0077554 0 0.004373 0.0026342 0.0020511 -0.010359 -0.0010044 0.0025738 -0.14711 0.00095179 -0.00088425 -0.0063764 -0.017429 -0.013013 0.046139 0.020332 0.01245 -0.01228 0.029258 0.0035211 -0.055973 -0.00010675 -0.00044213 -7.9464e-06 0.00038285 -0.011407 0.0036092 -0.00036253 0.0043529 0.0038621 0.023386 0.0030475 0.054182 0.0482 0.015543
3.6836 -0.00363 -0.001943 -0.0079622 0.010321 0 0.0067092 0.001254 0.0096011 -0.0041057 0.0078335 0.01581 -0.1434 0.0069472 -0.0025476 -0.013473 -0.012211 -0.01319 0.034147 0.018901 0.00085592 -0.015449 0.0059229 -0.017443 -0.066721 -0.00028821 1.5469e-05 2.7873e-05 5.4959e-05 -0.084723 0.0058695 -0.0039095 0.010844 0.012703 0.017656 0.0021081 0.053617 0.052276 0.016569
3.6875 -0.0028365 -0.00054121 -0.020364 0.005209 0 0.0030557 -0.0022424 0.014457 0.0051643 0.010248 0.02985 -0.12488 0.012919 -0.0021423 -0.020362 -0.0058385 -0.013088 0.02451 0.013245 -0.0092064 -0.019427 -0.018124 -0.036784 -0.077542 -0.00068809 0.00052157 0.00027385 0.00034145 -0.13048 0.0032874 -0.008151 0.016509 0.013966 0.014575 -0.0016426 0.052113 0.053138 0.01574
3.6914 -0.0013822 0.00054066 -0.0096566 -0.0037537 0 -0.0029719 -0.0049221 0.014408 0.011785 0.0060578 0.040781 -0.11064 0.017218 -0.00016584 -0.025582 3.6712e-06 -0.012801 0.018616 0.0029922 -0.013997 -0.024382 -0.040777 -0.050005 -0.086723 -0.00087938 0.00072636 0.00046362 0.00059545 -0.14599 -0.0029215 -0.0091513 0.021796 0.0082608 0.016052 -0.0046119 0.047919 0.052161 0.01267
3.6953 0.001003 0.0015854 0.013222 -0.0093868 0 -0.0058999 -0.0045608 0.010751 0.012772 0.0003013 0.044265 -0.11235 0.020044 0.0017472 -0.028915 0.0036834 -0.012337 0.014897 -0.0090758 -0.012901 -0.02926 -0.060106 -0.054956 -0.093918 -0.00047404 0.00060518 0.00033589 0.00021473 -0.14493 -0.0083901 -0.0047289 0.026042 0.0015623 0.019751 -0.003949 0.041352 0.05307 0.0085909
3.6992 0.0038213 0.0029162 0.024741 -0.0064869 0 -0.0027576 -0.00029849 0.0072317 0.009964 -0.0019053 0.038414 -0.12087 0.022354 0.0020497 -0.030466 0.0051664 -0.012498 0.012409 -0.021367 -0.009396 -0.033275 -0.074776 -0.054156 -0.099458 0.00036696 0.00027245 -6.4167e-05 -0.00062345 -0.14599 -0.0082792 0.0036737 0.027675 0.0010926 0.024334 -0.00053022 0.033454 0.057267 0.0045667
3.7031 0.0062229 0.0045017 0.014661 0.0041844 0 0.0048978 0.0069742 0.0069307 0.0075437 0.00033065 0.025502 -0.11841 0.025136 0.00028768 -0.030411 0.0047453 -0.014609 0.010393 -0.032553 -0.0079292 -0.035877 -0.083649 -0.052335 -0.10385 0.00096217 -0.00023843 -0.00035141 -0.0011603 -0.15726 -0.0012351 0.011912 0.02559 0.0094095 0.028917 0.0020961 0.025383 0.06538 0.0016376
3.707 0.0076573 0.0059012 -0.0034554 0.01633 0 0.012486 0.014636 0.0097988 0.0078611 0.0039145 0.011096 -0.102 0.03003 -0.0025652 -0.029057 0.0032827 -0.018886 0.0079194 -0.040844 -0.0096354 -0.036462 -0.084935 -0.051515 -0.1081 0.00075674 -0.00088778 -0.00013509 -0.00089083 -0.16991 0.0088689 0.015978 0.020381 0.021488 0.032753 0.0017194 0.019158 0.077466 0.0014862
3.7109 0.0082141 0.0066944 -0.0082747 0.022521 0 0.01566 0.019323 0.012761 0.0096422 0.0054286 0.00090588 -0.089651 0.03859 -0.0046196 -0.027633 0.002653 -0.023223 0.0039202 -0.044695 -0.011462 -0.036111 -0.07849 -0.048902 -0.11473 -6.9255e-05 -0.0013878 0.00056466 -6.2425e-05 -0.16623 0.015445 0.014513 0.014076 0.027904 0.036339 -0.00011954 0.017583 0.089619 0.0059562
3.7148 0.008404 0.0069739 0.0051295 0.019265 0 0.012842 0.018797 0.012218 0.009845 0.004236 -0.0026954 -0.10077 0.049057 -0.0043162 -0.027305 0.0029184 -0.024323 -0.0015109 -0.045736 -0.0098514 -0.037338 -0.068746 -0.039962 -0.12466 -0.00072663 -0.0012681 0.0012402 0.00066878 -0.135 0.01428 0.0093523 0.00849 0.022298 0.040658 -0.00017567 0.019607 0.097555 0.01339
3.7188 0.0086168 0.0073036 0.020188 0.0091813 0 0.0058931 0.013475 0.0069774 0.0068565 0.0024028 -0.0020892 -0.13261 0.059819 -0.0017238 -0.028713 0.0033489 -0.02063 -0.008279 -0.045116 -0.0050368 -0.041859 -0.05831 -0.023538 -0.13813 -0.00059607 -0.00036729 0.0012908 0.00094815 -0.081403 0.0069578 0.0041083 0.0038236 0.0071493 0.045991 0.0023061 0.024008 0.099013 0.022285
3.7227 0.0087608 0.0080847 0.018295 -0.0010003 0 -0.00089696 0.0062732 -0.00063314 0.0018533 0.0022382 -0.0025512 -0.16051 0.069006 0.0012137 -0.032368 0.0029205 -0.014204 -0.016183 -0.044187 -0.0010685 -0.051237 -0.049883 -0.0037108 -0.15499 0.00015864 0.00076033 0.00056331 0.00097824 -0.024229 -0.00039491 0.0019454 -0.00099701 -0.0073674 0.05239 0.0043004 0.029168 0.092274 0.030789
3.7266 0.0084075 0.0089846 0.00049689 -0.0050708 0 -0.0030434 0.00072757 -0.0063287 -0.0026228 0.0041477 -0.0080982 -0.16273 0.072326 0.0020363 -0.039049 -0.001264 -0.0092877 -0.024741 -0.045773 -0.0013378 -0.068206 -0.048494 0.013358 -0.17403 0.00080305 0.0011311 -0.00045854 0.0011103 0.01627 -0.0020703 0.0038417 -0.0065627 -0.011099 0.058897 0.0024845 0.031219 0.075218 0.03442
3.7305 0.0072962 0.0091351 -0.013344 -0.0013801 0 0.0013189 -0.0011324 -0.0069679 -0.005057 0.0065668 -0.017919 -0.14274 0.068752 -0.00016795 -0.047229 -0.0099566 -0.0086378 -0.032785 -0.051364 -0.0045937 -0.089786 -0.05462 0.024062 -0.19116 0.00082296 0.00022392 -0.0010137 0.0013391 0.030041 0.0027837 0.0081407 -0.011688 -0.0020492 0.063274 -0.0023501 0.027898 0.053805 0.030952
3.7344 0.0057068 0.0080109 -0.0070637 0.0063946 0 0.0095387 0.00040763 -0.0028029 -0.0058739 0.0075722 -0.026264 -0.12401 0.059794 -0.0038709 -0.055431 -0.021767 -0.01118 -0.039697 -0.060527 -0.0062003 -0.11249 -0.066221 0.02871 -0.20408 0.00041441 -0.0013797 -0.00067584 0.0013122 0.020463 0.0098925 0.011601 -0.014055 0.01194 0.064617 -0.0053638 0.019972 0.032804 0.021326
3.7383 0.0043138 0.0060747 0.013129 0.012162 0 0.015451 0.0034945 0.0029143 -0.0062014 0.0065087 -0.026335 -0.12362 0.04697 -0.0064095 -0.062476 -0.035177 -0.013375 -0.045069 -0.072647 -0.003544 -0.13356 -0.081482 0.028846 -0.21119 0.00015686 -0.0023707 0.00030364 0.00080377 -0.0012523 0.013667 0.01147 -0.012222 0.019521 0.062533 -0.0027791 0.0085856 0.015582 0.0068661
3.7422 0.0036193 0.0044062 0.025072 0.011859 0 0.013649 0.0059773 0.0066393 -0.0060232 0.0043343 -0.015532 -0.13418 0.032628 -0.0063727 -0.066869 -0.047798 -0.012893 -0.048488 -0.086616 0.0004861 -0.14948 -0.097812 0.024295 -0.21084 0.00029246 -0.0018731 0.001201 6.0297e-05 -0.024693 0.01157 0.0073991 -0.0069384 0.014949 0.056914 0.0034309 -0.0041948 0.0059574 -0.010067
3.7461 0.0034837 0.0036025 0.015153 0.0062008 0 0.0042236 0.006229 0.0072468 -0.0037899 0.0026046 0.0020726 -0.13391 0.021892 -0.0047122 -0.066315 -0.054697 -0.01078 -0.050008 -0.099424 0.00026553 -0.15538 -0.11034 0.013671 -0.20236 0.00046311 -0.00028475 0.0013832 -0.00038834 -0.045338 0.0054384 0.0018318 -0.00042714 0.0023822 0.049473 0.0068777 -0.013036 0.0076211 -0.022799
3.75 0.0032143 0.0031092 -0.0065048 -0.00024002 0 -0.0064079 0.0035237 0.0064299 0.0019633 0.0020422 0.018234 -0.11249 0.016205 -0.0034471 -0.062103 -0.05609 -0.0099794 -0.051239 -0.10942 -0.0062078 -0.15451 -0.11825 -0.0023191 -0.19077 0.00019015 0.0010658 0.00076326 -0.00023584 -0.063608 -0.00081236 -0.0016642 0.0055131 -0.0079821 0.043095 0.0032715 -0.016139 0.015113 -0.028112
3.7539 0.0021586 0.0017899 -0.017121 -0.0028065 0 -0.010272 -0.0015725 0.0065717 0.010509 0.0018959 0.02626 -0.083452 0.015517 -0.0033986 -0.054932 -0.053011 -0.011968 -0.05307 -0.11617 -0.014459 -0.14904 -0.12181 -0.019043 -0.1784 -0.00050192 0.0011415 -0.00018382 0.00031882 -0.08021 -0.0045149 -0.0010729 0.010476 -0.0084291 0.038819 -0.0047769 -0.013294 0.025293 -0.025024
3.7578 0.0002664 -0.00078166 -0.0062284 -0.00041369 0 -0.0047223 -0.006971 0.0082168 0.018519 0.000674 0.025401 -0.069608 0.01923 -0.0034913 -0.045663 -0.047046 -0.015248 -0.056303 -0.11961 -0.017835 -0.14139 -0.12174 -0.030419 -0.16736 -0.0010739 0.00010229 -0.00080619 0.00076632 -0.09226 -0.0056593 0.0024404 0.014523 0.00029232 0.037305 -0.010166 -0.004897 0.034922 -0.013374
3.7617 -0.0018951 -0.0036895 0.013102 0.0037425 0 0.0047885 -0.0098032 0.0095651 0.022132 -0.0023161 0.02042 -0.07857 0.025559 -0.0024038 -0.035672 -0.041834 -0.017217 -0.062135 -0.12011 -0.014678 -0.13564 -0.11958 -0.033609 -0.16043 -0.0010846 -0.00096365 -0.00073655 0.00071304 -0.093328 -0.0057285 0.0053464 0.016705 0.010176 0.038768 -0.0086928 0.0076227 0.03869 0.0061495
3.7656 -0.0036693 -0.0054811 0.018811 0.0048742 0 0.0090989 -0.0083291 0.008357 0.019926 -0.0060309 0.016934 -0.095445 0.030646 -0.00059526 -0.02673 -0.041394 -0.01718 -0.069784 -0.12001 -0.010417 -0.1342 -0.11795 -0.031058 -0.15687 -0.00068948 -0.0011396 -0.00010717 0.0001431 -0.077256 -0.0057697 0.0044595 0.015161 0.012828 0.040686 -0.0035126 0.020035 0.034489 0.027425
3.7695 -0.004863 -0.0056542 0.0036853 0.00048453 0 0.0033517 -0.0036911 0.0041467 0.014114 -0.0083863 0.016678 -0.099507 0.033342 -0.00016111 -0.019216 -0.045277 -0.017028 -0.077436 -0.1204 -0.011761 -0.13528 -0.11723 -0.027521 -0.15394 -0.00042695 -0.00047792 0.00058621 -0.00062329 -0.042794 -0.0057659 -0.00061703 0.0091566 0.0060196 0.04136 -0.0016904 0.030722 0.024607 0.046702
3.7734 -0.0058117 -0.0052556 -0.017615 -0.007598 0 -0.0086285 0.00037849 -0.0013129 0.0086163 -0.0081027 0.016642 -0.085366 0.033507 -0.0024211 -0.013252 -0.052189 -0.018836 -0.083571 -0.12151 -0.018834 -0.13686 -0.11713 -0.025024 -0.14953 -0.00055961 0.00022803 0.00083708 -0.001141 0.0045696 -0.0055321 -0.0072526 0.00086339 -0.0052448 0.040075 -0.0064242 0.039278 0.010908 0.062139
3.7773 -0.0069424 -0.0058717 -0.02516 -0.014542 0 -0.017718 0.000244 -0.0058157 0.0055187 -0.005957 0.012419 -0.066015 0.031529 -0.0059425 -0.0087983 -0.059935 -0.02213 -0.086455 -0.12321 -0.02384 -0.13618 -0.11693 -0.020865 -0.14128 -0.0007822 0.0003245 0.00045402 -0.0010696 0.055251 -0.0056252 -0.011854 -0.0055574 -0.013455 0.036444 -0.013384 0.045824 -0.0041649 0.072407
3.7813 -0.0083043 -0.007977 -0.014904 -0.016128 0 -0.01755 -0.004615 -0.0086538 0.0031673 -0.0041304 0.0024207 -0.056861 0.029828 -0.0075151 -0.0059022 -0.061368 -0.02401 -0.081953 -0.12325 -0.018265 -0.12609 -0.11403 -0.01066 -0.12453 -0.00066356 -0.00012406 -0.00033513 -0.00037351 0.10112 -0.0069429 -0.012495 -0.0074207 -0.014736 0.031644 -0.015228 0.05211 -0.015593 0.076698
3.7852 -0.0095177 -0.010337 -0.0014606 -0.011914 0 -0.0098373 -0.011036 -0.010811 -0.0021383 -0.0042421 -0.010755 -0.06017 0.030543 -0.0053754 -0.0039728 -0.054434 -0.022082 -0.071856 -0.11966 -0.0015436 -0.10744 -0.10797 0.0067691 -0.10211 -0.00027893 -0.00055231 -0.0010475 0.00057598 0.13994 -0.0094246 -0.010062 -0.0063544 -0.011347 0.02856 -0.0094475 0.059674 -0.022406 0.078897
3.7891 -0.010133 -0.011129 -0.00081486 -0.0056072 0 -0.0022663 -0.014766 -0.013432 -0.012268 -0.0060488 -0.022627 -0.066164 0.034001 -0.0012528 -0.0031058 -0.039366 -0.017046 -0.057387 -0.11147 0.017748 -0.08173 -0.09882 0.027557 -0.075936 -0.00021508 -0.00051922 -0.0012625 0.0011487 0.17516 -0.011498 -0.0072312 -0.0073387 -0.0089102 0.028299 -0.0010604 0.068221 -0.024989 0.079973
3.793 -0.0099983 -0.0096831 -0.013053 -0.0023026 0 -0.001298 -0.013933 -0.016382 -0.024906 -0.0080575 -0.03034 -0.066529 0.040044 0.0011727 -0.0034049 -0.017392 -0.012152 -0.040121 -0.098117 0.029537 -0.051157 -0.086925 0.045633 -0.048161 -0.00086342 -4.1345e-05 -0.00088786 0.00088536 0.21093 -0.011223 -0.0062959 -0.014222 -0.011154 0.031464 0.0027035 0.076981 -0.024128 0.080467
3.7969 -0.0092926 -0.0071319 -0.023638 -0.0045866 0 -0.0066865 -0.010251 -0.018413 -0.03513 -0.0091867 -0.034241 -0.063151 0.047566 -5.2308e-05 -0.0052469 0.0081414 -0.010144 -0.022878 -0.079024 0.031056 -0.020162 -0.072964 0.057204 -0.022416 -0.001813 0.00058428 -0.00020692 -8.4675e-05 0.24613 -0.0082142 -0.0075986 -0.025651 -0.016753 0.038156 -0.00015286 0.083528 -0.021483 0.079905
3.8008 -0.0082925 -0.0053532 -0.020282 -0.010447 0 -0.012431 -0.0070405 -0.018551 -0.039492 -0.0095318 -0.036527 -0.06319 0.053051 -0.0032657 -0.0084098 0.028941 -0.010973 -0.0099764 -0.05709 0.028142 0.0038414 -0.058664 0.062663 -0.002766 -0.0021276 0.0010964 0.00030917 -0.0010721 0.27259 -0.0043905 -0.009636 -0.035408 -0.020727 0.044784 -0.0048452 0.083824 -0.020137 0.075878
3.8047 -0.0071904 -0.0052957 -0.005896 -0.01477 0 -0.012672 -0.0061886 -0.017039 -0.038607 -0.0095383 -0.038615 -0.068789 0.05482 -0.0051707 -0.012003 0.041569 -0.0125 -0.0022408 -0.035965 0.028258 0.01917 -0.044875 0.064664 0.010973 -0.0013069 0.0013428 0.0002922 -0.0013878 0.27949 -0.0026148 -0.01054 -0.037218 -0.018941 0.047937 -0.0055413 0.077644 -0.020999 0.067625
3.8086 -0.0061439 -0.0062984 0.005808 -0.013496 0 -0.006819 -0.006983 -0.014866 -0.035701 -0.0089543 -0.039629 -0.074707 0.052189 -0.0045168 -0.015418 0.044815 -0.013068 0.00020833 -0.017867 0.0328 0.025431 -0.031947 0.064825 0.019089 0.00010149 0.0011815 -0.00031308 -0.00094627 0.26077 -0.0043467 -0.0096431 -0.029842 -0.011713 0.045549 -0.0017898 0.065365 -0.024244 0.055102
3.8125 -0.0053921 -0.0069249 0.00549 -0.0071781 0 0.0004285 -0.0075524 -0.012618 -0.032758 -0.0072086 -0.037085 -0.07553 0.044902 -0.0033602 -0.018014 0.03847 -0.012948 -0.0022301 -0.0048848 0.036376 0.023093 -0.020142 0.062279 0.022301 0.00096629 0.00052907 -0.0012267 -0.00029312 0.21962 -0.0084246 -0.0078881 -0.017862 -0.0035192 0.035863 0.0014313 0.048038 -0.029727 0.038784
3.8164 -0.005172 -0.0063505 -0.0033011 -0.000815 0 0.0035252 -0.0069736 -0.010079 -0.028395 -0.0048794 -0.028942 -0.071909 0.033415 -0.0044447 -0.018544 0.024254 -0.013242 -0.0080142 -0.0011363 0.03305 0.014067 -0.010462 0.054899 0.021692 0.00068053 -0.00040972 -0.0019853 2.5877e-06 0.16614 -0.012037 -0.006803 -0.0075861 0.00077245 0.0159 -0.00020551 0.029403 -0.036755 0.021703
3.8203 -0.0054379 -0.0049517 -0.010321 0.00024334 0 0.00066578 -0.0057475 -0.0069461 -0.019758 -0.0041261 -0.015411 -0.067687 0.021669 -0.0076342 -0.017461 0.010248 -0.013878 -0.013085 -0.0039998 0.022541 0.004779 -0.0035275 0.041517 0.020124 -0.00024344 -0.001083 -0.0021769 -5.4388e-05 0.11028 -0.012906 -0.0069819 -0.0019491 -0.00014251 -0.0094352 -0.0052232 0.014971 -0.043657 0.0091789
3.8242 -0.0056985 -0.0037044 -0.010546 -0.0049516 0 -0.0052193 -0.0044979 -0.0036093 -0.0063905 -0.0068337 0.0006581 -0.06267 0.011455 -0.0095278 -0.015263 -0.0004031 -0.013292 -0.015966 -0.011459 0.01018 -0.0026041 -8.6583e-05 0.023107 0.018351 -0.00071918 -0.00095962 -0.0016536 3.3206e-05 0.056348 -0.010727 -0.0074474 0.00096087 -0.0031736 -0.037163 -0.0079149 0.0066796 -0.049825 0.0036336
3.8281 -0.0052536 -0.0031638 -0.0078472 -0.011754 0 -0.0092513 -0.0028211 -0.00088869 0.0081365 -0.012069 0.014949 -0.051861 0.0040743 -0.0069366 -0.012362 -0.0057108 -0.01027 -0.015729 -0.021646 0.0014599 -0.0067548 -0.00073638 0.0024521 0.016881 -0.00018465 -4.6592e-05 -0.00062716 0.00057683 0.0036552 -0.0068606 -0.0065562 0.0048139 -0.0036429 -0.064775 -0.0047607 0.0056502 -0.054742 0.0066817
3.832 -0.003722 -0.0030274 -0.0077722 -0.013614 0 -0.0084037 0.00012289 0.0010071 0.018707 -0.01587 0.023793 -0.033294 0.0010229 -0.00056319 -0.0092472 -0.0039776 -0.0057866 -0.011567 -0.031929 -0.0026837 -0.0066623 -0.0064064 -0.016938 0.016169 0.00089696 0.0010155 0.00042189 0.0012165 -0.047885 -0.0029759 -0.0036904 0.010778 0.00076604 -0.088947 0.0015794 0.0128 -0.057658 0.020117
3.8359 -0.0014173 -0.0025317 -0.0097004 -0.0076235 0 -0.0033626 0.0039571 0.0029467 0.022764 -0.014292 0.026105 -0.014366 0.0026508 0.0051698 -0.0059523 0.0030224 -0.0026055 -0.0043567 -0.038157 -0.0053839 -0.0032556 -0.015956 -0.031943 0.017138 0.0016006 0.0014672 0.0010044 0.0012381 -0.093368 -9.4823e-05 -0.00011585 0.016291 0.0081661 -0.10595 0.0051153 0.025711 -0.057208 0.04191
3.8398 0.00079639 -0.0011428 -0.0081363 0.0029303 0 0.0024844 0.0065428 0.0059783 0.021935 -0.0070425 0.023947 -0.0070337 0.0069072 0.0061203 -0.0018054 0.011194 -0.0028956 0.003723 -0.039472 -0.0096743 0.0014124 -0.025452 -0.0408 0.020438 0.0014887 0.0010675 0.0009131 0.00038599 -0.12457 0.0013804 0.0019768 0.01779 0.014029 -0.11648 0.0029502 0.03988 -0.053192 0.066025
3.8438 0.0020936 0.0010816 -0.00079886 0.011256 0 0.0057116 0.0056391 0.0099175 0.01984 0.0020146 0.021096 -0.015612 0.012938 0.0021604 0.0038381 0.019079 -0.0063092 0.011843 -0.035515 -0.015557 0.0068393 -0.032318 -0.043716 0.026795 0.00092766 0.00020427 0.00033848 -0.00075734 -0.13635 0.0013115 0.001514 0.014385 0.014664 -0.12048 -0.001832 0.053488 -0.045171 0.089595
3.8477 0.0022712 0.0036006 0.0071911 0.012547 0 0.005137 0.0013407 0.013046 0.018671 0.0081535 0.020306 -0.030952 0.019889 -0.0030981 0.011588 0.025617 -0.010426 0.019343 -0.026285 -0.020855 0.012736 -0.034019 -0.042541 0.036849 0.00053182 -0.00059256 -0.00029166 -0.0013108 -0.13145 -3.2027e-05 -0.0002685 0.0087806 0.0098435 -0.11806 -0.0037963 0.065017 -0.03288 0.11
3.8516 0.0018892 0.0057197 0.0086118 0.0074896 0 0.0023191 -0.0032802 0.013475 0.018005 0.009648 0.021159 -0.038591 0.026669 -0.0060172 0.022507 0.030772 -0.012938 0.02586 -0.011699 -0.023818 0.019693 -0.025657 -0.039307 0.051965 0.00045906 -0.0011444 -0.00062214 -0.0010029 -0.11863 -0.001495 -0.00077803 0.0047345 0.0027739 -0.10791 -0.0010537 0.072774 -0.015796 0.12345
3.8555 0.0018894 0.0069155 0.002724 0.0010998 0 0.0001959 -0.0043253 0.010913 0.016368 0.008447 0.020339 -0.032675 0.032375 -0.0060424 0.03489 0.036837 -0.013299 0.032364 0.0050993 -0.024138 0.028159 -0.0091735 -0.034611 0.069799 0.0003539 -0.0015759 -0.00056944 -0.00043631 -0.10571 -0.0012119 0.0015783 0.0037465 -0.0022142 -0.091929 0.0030756 0.077748 0.0028532 0.13116
3.8594 0.0029723 0.0070889 -0.0031617 -0.0015111 0 0.00096351 -0.00027392 0.0070402 0.013092 0.0074014 0.014433 -0.020706 0.0366 -0.0052092 0.046791 0.044737 -0.012491 0.039476 0.022249 -0.021847 0.037758 0.011835 -0.02743 0.087966 -8.7214e-05 -0.0018711 -0.00026146 -0.00039168 -0.094147 0.0020909 0.0058326 0.0042182 -0.0024371 -0.071633 0.0041447 0.080535 0.020464 0.13492
3.8633 0.0051353 0.0066746 -0.001227 0.0014247 0 0.0046741 0.0066008 0.0040965 0.0083361 0.007335 0.0031633 -0.014551 0.038943 -0.0051942 0.056567 0.054626 -0.011637 0.047499 0.038463 -0.016499 0.047916 0.034361 -0.016826 0.10454 -0.00067005 -0.0016826 0.00016234 -0.00094151 -0.080269 0.0076019 0.0092261 0.0036045 0.0017011 -0.048235 0.0015363 0.081179 0.035015 0.13584
3.8672 0.0076317 0.0064371 0.0085815 0.0080017 0 0.0094041 0.011841 0.0030768 0.0020493 0.0069738 -0.0096393 -0.018421 0.038831 -0.0055379 0.062042 0.066067 -0.011143 0.05661 0.052299 -0.0082739 0.057605 0.054356 -0.0039633 0.11703 -0.00091293 -0.00072402 0.00064108 -0.0013809 -0.061379 0.012348 0.0096023 0.0011405 0.0072271 -0.023355 -0.0012267 0.079323 0.044 0.135
3.8711 0.0093744 0.0069406 0.018516 0.014583 0 0.012656 0.012017 0.0032927 -0.0058134 0.0052035 -0.018315 -0.026877 0.035384 -0.0048561 0.060275 0.07542 -0.010944 0.065917 0.061769 0.00048833 0.064365 0.065359 0.0077311 0.12192 -0.00062858 0.00069854 0.0010885 -0.0010641 -0.04029 0.013083 0.0071464 -0.0015655 0.010485 -0.0011863 -0.00084081 0.073313 0.044388 0.13294
3.875 0.0095685 0.0080453 0.020796 0.017814 0 0.012837 0.0069648 0.003535 -0.013514 0.0026042 -0.019222 -0.033244 0.02998 -0.0031491 0.053989 0.079902 -0.01101 0.073917 0.067851 0.0060574 0.068196 0.068879 0.014766 0.12152 -0.00015667 0.0017297 0.0012858 -0.00019409 -0.023664 0.0087822 0.0039091 -0.0023804 0.0091993 0.01589 0.0019451 0.064028 0.039583 0.12973
3.8789 0.0082102 0.0089207 0.014576 0.015753 0 0.0098902 -0.00041302 0.003439 -0.016832 0.00053321 -0.013147 -0.036826 0.023517 -0.0021177 0.045043 0.078388 -0.011286 0.079716 0.070947 0.0064244 0.069595 0.06663 0.016135 0.11729 2.6353e-05 0.0016787 0.0010022 0.00035664 -0.01625 0.001596 0.0018056 -0.00080573 0.0036564 0.026765 0.0033578 0.052315 0.031573 0.12521
3.8828 0.0061102 0.00867 0.0054438 0.0086608 0 0.0050432 -0.0061566 0.0035946 -0.011787 -0.0006797 -0.0044938 -0.040343 0.017044 -0.0030114 0.035558 0.070393 -0.01136 0.082562 0.071583 0.0034917 0.069374 0.06088 0.01374 0.11088 -0.00016591 0.00069029 0.00028708 1.9516e-05 -0.017291 -0.0046352 0.0012012 0.0017351 -0.0035044 0.03081 0.0011434 0.039388 0.022532 0.11937
3.8867 0.0043736 0.007056 -0.00059631 -0.00037742 0 0.00025132 -0.0074124 0.004452 0.00089613 -0.0018142 0.0019242 -0.04248 0.012768 -0.0047036 0.029567 0.056129 -0.010715 0.081145 0.070415 0.0014396 0.069526 0.05614 0.010287 0.1051 -0.00040102 -0.00037041 -0.00040917 -0.00079378 -0.022756 -0.0070448 0.0013377 0.0035235 -0.0086633 0.027241 -0.0026531 0.028309 0.016163 0.11253
3.8906 0.0036705 0.00468 -0.0016778 -0.0061984 0 -0.0023988 -0.0035767 0.0054318 0.01444 -0.0029674 0.0039401 -0.037027 0.012594 -0.0045698 0.029828 0.041086 -0.0095415 0.0764 0.068844 0.0025196 0.072306 0.056729 0.0068495 0.10205 -0.00040433 -0.00073104 -0.0005345 -0.0010964 -0.030581 -0.0053458 0.0017545 0.0041883 -0.0090244 0.019709 -0.003812 0.022888 0.01476 0.10651
3.8945 0.0038421 0.0024921 0.00040582 -0.0046651 0 -0.0015266 0.0037062 0.0053808 0.020595 -0.002498 0.0028516 -0.021332 0.01641 -0.0014205 0.035325 0.029141 -0.0090314 0.069884 0.067382 0.004759 0.077398 0.062074 0.0024882 0.10103 -0.00032242 -0.0003708 4.879e-05 -0.00039383 -0.042834 -0.0012881 0.0028687 0.0046745 -0.0039929 0.011126 -0.00053781 0.023589 0.017292 0.10239
3.8984 0.0041536 0.0011546 0.0030471 0.0035323 0 0.0024887 0.0113 0.0039481 0.016812 0.0013407 0.001857 -0.0036386 0.024016 0.0028464 0.044903 0.022543 -0.010396 0.062555 0.06615 0.0043238 0.083913 0.070942 -0.0039359 0.10109 -0.00049938 0.00013254 0.00085504 0.00075228 -0.062206 0.0031 0.0050509 0.0057905 0.0044528 0.002892 0.0045681 0.030244 0.022697 0.1007
3.9023 0.0039614 0.00082418 0.0041052 0.012145 0 0.0071081 0.015783 0.0023299 0.008986 0.0076291 0.0036061 0.0015618 0.034899 0.0049337 0.056773 0.023194 -0.013443 0.05544 0.065112 0.00014587 0.09036 0.081232 -0.011909 0.10081 -0.00093872 0.00030589 0.0011648 0.0012826 -0.086576 0.0066869 0.0074496 0.0070836 0.012531 -0.0038686 0.0072136 0.042017 0.029418 0.10172
3.9063 0.0031963 0.0013602 0.0016669 0.01374 0 0.0089106 0.014864 0.0023998 0.0062288 0.012434 0.0085601 -0.012759 0.047777 0.0034692 0.066369 0.033068 -0.016396 0.050182 0.06367 -0.0043777 0.091602 0.08705 -0.019348 0.096648 -0.0011588 0.00019767 0.000692 0.00071941 -0.10779 0.0090462 0.0082355 0.0073132 0.016329 -0.0089926 0.0057014 0.055294 0.034051 0.10478
3.9102 0.0022615 0.0025054 -0.0049988 0.0062793 0 0.0062094 0.0085218 0.0049233 0.012043 0.012086 0.014901 -0.038143 0.060517 0.00034231 0.071699 0.046425 -0.017478 0.046527 0.06152 -0.004826 0.086258 0.086835 -0.024322 0.088751 -0.00071084 9.6144e-05 -0.00013323 -0.00037659 -0.11659 0.0097432 0.0063215 0.0059556 0.013821 -0.014393 0.0022067 0.065358 0.035906 0.10716
3.9141 0.0015206 0.0037817 -0.013182 -0.0042198 0 0.00088214 -0.00080308 0.0086009 0.02048 0.0069839 0.019678 -0.057901 0.072777 -0.0013957 0.072783 0.060774 -0.016715 0.044125 0.058695 -0.00082411 0.074265 0.08105 -0.026366 0.077937 0.00019565 1.7248e-05 -0.000581 -0.0010072 -0.10932 0.0083576 0.0027867 0.0040079 0.0062843 -0.020613 1.2337e-05 0.070772 0.035579 0.10769
3.918 0.00093946 0.0044025 -0.016863 -0.0083632 0 -0.0027208 -0.0092444 0.010969 0.021488 0.0016551 0.0204 -0.062358 0.084496 -0.00070691 0.070214 0.073884 -0.015929 0.042537 0.055366 0.0029049 0.05628 0.070847 -0.026035 0.065389 0.00074145 -0.00031591 -0.00033149 -0.00070571 -0.090177 0.0053266 0.00030676 0.0031031 -0.0019396 -0.027741 6.4637e-05 0.070826 0.034032 0.10555
3.9219 0.00023282 0.0036365 -0.011504 -0.001915 0 -0.0014564 -0.013311 0.010397 0.010609 0.00055715 0.016325 -0.055777 0.096242 0.00066388 0.06583 0.082922 -0.016769 0.040982 0.052092 0.0010787 0.034242 0.059077 -0.023511 0.0536 0.00029208 -0.00095794 0.00024639 0.00012951 -0.067016 0.0023811 0.00088705 0.0037784 -0.0057792 -0.034757 0.00059809 0.065527 0.033493 0.099944
3.9258 -0.00070049 0.0014899 0.00034396 0.0096825 0 0.0034928 -0.011509 0.0073365 -0.0064146 0.0037907 0.0088768 -0.048409 0.10955 0.00048599 0.063912 0.087292 -0.018854 0.038491 0.050162 -0.0065062 0.014285 0.05102 -0.018161 0.046178 -0.00086625 -0.0014054 0.00052211 0.00077108 -0.044906 0.0015303 0.0040058 0.0047271 -0.0028112 -0.037516 -0.00016435 0.059198 0.037074 0.092531
3.9297 -0.0015799 -0.001017 0.009516 0.015587 0 0.0072589 -0.0049961 0.0036961 -0.018674 0.0071779 0.00093746 -0.044297 0.12475 -0.0014011 0.065925 0.089116 -0.02012 0.035143 0.050113 -0.014196 -0.00014632 0.047729 -0.0097081 0.043479 -0.0016889 -0.0010118 0.00025808 0.00087922 -0.023201 0.0031727 0.0069528 0.0039378 0.004674 -0.033614 -0.0016667 0.055331 0.044845 0.085616
3.9336 -0.0020176 -0.0024946 0.0082508 0.0092065 0 0.0055557 0.002984 0.0010119 -0.019855 0.0065737 -0.0047181 -0.039666 0.14168 -0.0032193 0.072141 0.089658 -0.01908 0.031271 0.052271 -0.01565 -0.0073617 0.048956 0.00033418 0.045398 -0.0013576 0.00020939 -0.00021498 0.00064752 0.0016665 0.0052142 0.0070519 0.00071021 0.010912 -0.021647 -0.0017919 0.055506 0.056517 0.080516
3.9375 -0.0019504 -0.002316 -0.0016378 -0.0055899 0 -0.0012245 0.0086094 -0.00075645 -0.013245 0.0018276 -0.0069857 -0.032879 0.15989 -0.0037393 0.082261 0.09027 -0.01655 0.027403 0.056834 -0.009889 -0.0062918 0.053722 0.008826 0.051381 -0.00011077 0.001355 -0.00045726 0.00037714 0.030778 0.0044648 0.0037473 -0.0034297 0.010815 -0.00077136 0.00026187 0.060798 0.071384 0.078421
3.9414 -0.0017301 -0.0011617 -0.009617 -0.017577 0 -0.0080458 0.0093391 -0.0026817 -0.007443 -0.0035918 -0.006959 -0.031858 0.17718 -0.0039676 0.094138 0.092979 -0.014948 0.025532 0.064211 -0.0021904 0.0041527 0.058457 0.012963 0.059909 0.00094975 0.0013988 -0.00045412 0.00010411 0.059704 -0.00056591 -0.0011486 -0.005902 0.0039616 0.029106 0.0024882 0.071506 0.087628 0.081228
3.9453 -0.0017598 -0.00038059 -0.0066788 -0.017806 0 -0.0095523 0.0052691 -0.0052522 -0.0075605 -0.0064768 -0.0069697 -0.047204 0.19107 -0.005834 0.10378 0.097508 -0.015863 0.026958 0.07294 0.0010002 0.017931 0.059832 0.012336 0.067987 0.00091387 0.00023361 -0.0005961 -0.00028565 0.080401 -0.0079445 -0.0049552 -0.005317 -0.0049872 0.05968 0.0018849 0.082923 0.10283 0.087005
3.9492 -0.0020814 -0.00076619 0.0051538 -0.0070084 0 -0.0047179 -0.00086438 -0.007487 -0.010798 -0.0068426 -0.0087462 -0.077187 0.20041 -0.0093214 0.10982 0.10312 -0.018468 0.03219 0.082376 -0.0019699 0.032167 0.057796 0.0092595 0.074782 -6.9676e-05 -0.0011462 -0.0011309 -0.00069781 0.086488 -0.013433 -0.0059158 -0.0027141 -0.010067 0.086196 -0.0022543 0.092827 0.11651 0.09462
3.9531 -0.0023692 -0.0019627 0.014354 0.0056373 0 0.0024281 -0.0053049 -0.007836 -0.010402 -0.0070323 -0.01202 -0.1029 0.20438 -0.011547 0.11152 0.10903 -0.020323 0.041443 0.091997 -0.0068659 0.04463 0.053038 0.007177 0.079812 -0.00096694 -0.0015903 -0.0017433 -0.00077135 0.077961 -0.013715 -0.0040212 -0.0006403 -0.0088609 0.1048 -0.0071195 0.099685 0.12844 0.10314
3.957 -0.0023227 -0.0030374 0.011454 0.010638 0 0.0064414 -0.0056697 -0.0059935 -0.0033905 -0.0085191 -0.014663 -0.10255 0.20184 -0.0092898 0.10844 0.11392 -0.019594 0.054823 0.10117 -0.0080214 0.052665 0.047685 0.0085863 0.082748 -0.00087154 -0.00089621 -0.0017927 -0.00024794 0.061987 -0.0089993 -0.00072519 -0.00093292 -0.0041658 0.11026 -0.0086582 0.10195 0.13862 0.11145
3.9609 -0.0020092 -0.0035086 -0.0012252 0.005589 0 0.0048862 -0.0024712 -0.0036389 0.0060112 -0.01023 -0.014313 -0.072383 0.19318 -0.0025302 0.10262 0.1155 -0.016394 0.070024 0.10897 -0.0036724 0.05445 0.047007 0.013898 0.083743 0.00016044 9.7613e-05 -0.00098611 0.00067603 0.04894 -0.0027616 0.0018901 -0.0032489 -0.0010308 0.10039 -0.0051608 0.10043 0.14713 0.11816
3.9648 -0.0017901 -0.0036832 -0.011925 -0.0042112 0 -0.00033573 0.0014328 -0.0030621 0.010448 -0.009974 -0.010315 -0.032347 0.18126 0.0048202 0.096833 0.11324 -0.012199 0.083614 0.11499 0.0028734 0.051685 0.052135 0.021506 0.083086 0.0012346 0.00050046 0.00025123 0.0014659 0.04589 0.0010954 0.00208 -0.0056103 -0.0019914 0.08214 0.0012912 0.097942 0.15365 0.12283
3.9688 -0.0019514 -0.0040181 -0.01141 -0.011249 0 -0.0052909 0.0030533 -0.0048393 0.0065599 -0.0068828 -0.0044551 -0.0092095 0.16721 0.0080455 0.092063 0.10654 -0.008446 0.09343 0.11871 0.00678 0.044912 0.06266 0.028495 0.08032 0.0014949 0.00031619 0.0011311 0.0017258 0.051787 0.0011234 -0.00062316 -0.0063084 -0.0049698 0.059391 0.0067226 0.095606 0.15716 0.12482
3.9727 -0.0024749 -0.004373 -0.0019988 -0.011701 0 -0.0072309 0.0013469 -0.0069367 -0.0020114 -0.0020255 0.00018986 -0.013413 0.15211 0.0056296 0.088944 0.095017 -0.0059095 0.097447 0.11959 0.0060223 0.034735 0.077358 0.031624 0.074878 0.00084776 0.00029605 0.0012134 0.0015035 0.058094 -0.0011455 -0.0048789 -0.0053064 -0.0056824 0.036289 0.0084843 0.094248 0.15654 0.1235
3.9766 -0.0031683 -0.0041214 0.0055163 -0.0070293 0 -0.0059382 -0.0024571 -0.0064308 -0.0083155 0.0029483 0.0015486 -0.032365 0.13723 0.000278 0.087317 0.077578 -0.0051096 0.091534 0.11598 0.0024868 0.021269 0.091705 0.028672 0.064734 -0.00011087 0.00090589 0.00072577 0.0011159 0.055191 -0.0031406 -0.0080632 -0.0039196 -0.0020577 0.019984 0.0068304 0.093823 0.14851 0.11664
3.9805 -0.0039166 -0.0030265 0.0032434 -0.0013504 0 -0.0029404 -0.0062423 -0.00243 -0.0084036 0.0069215 0.00026515 -0.045394 0.12344 -0.003814 0.084984 0.057219 -0.0065865 0.077826 0.10861 -0.00049046 0.0060966 0.099637 0.019884 0.050523 -0.00076027 0.0016388 0.00020804 0.00076653 0.040185 -0.0035738 -0.0079724 -0.0033002 0.0036418 0.012698 0.0038544 0.092105 0.13438 0.10486
3.9844 -0.0046919 -0.0018031 -0.0062879 0.001955 0 -0.00022742 -0.008587 0.0026545 -0.0041302 0.0088454 -0.00066142 -0.0433 0.11108 -0.0045415 0.080894 0.036735 -0.010315 0.059381 0.098716 -0.0011443 -0.0096042 0.099733 0.0084815 0.033801 -0.000972 0.0015171 -6.0178e-05 0.00043737 0.019799 -0.0030083 -0.0046369 -0.0033423 0.0069113 0.013049 0.0013379 0.087886 0.11688 0.08977
3.9883 -0.0053161 -0.0015739 -0.013717 0.0016938 0 0.00043252 -0.0091764 0.0049759 -0.0004003 0.0070736 0.0017108 -0.032592 0.10054 -0.0029756 0.074579 0.018565 -0.015011 0.038786 0.087422 -3.9613e-05 -0.024747 0.091782 -0.0007694 0.016108 -0.0010199 0.00025626 -0.00020623 0.00013385 0.0053766 -0.0025156 -0.00060851 -0.0030214 0.0051396 0.019764 -0.0003471 0.080604 0.09861 0.073011
3.9922 -0.0053621 -0.0026945 -0.01271 -0.0014773 0 -0.0019611 -0.0081568 0.0027305 -0.00029063 0.00049274 0.0075433 -0.02309 0.092434 -0.001522 0.065866 0.0060685 -0.018586 0.019581 0.076374 0.0014065 -0.037774 0.076616 -0.0044283 -0.00023941 -0.0011175 -0.0012383 -0.00040964 7.4436e-05 0.0037634 -0.0021848 0.00087082 -0.0016325 -0.00012803 0.030941 -0.0016928 0.070008 0.08344 0.05717
3.9961 -0.004469 -0.0042234 -0.0053534 -0.005688 0 -0.0066639 -0.0056382 -0.002005 -0.0028821 -0.0091406 0.013458 -0.015814 0.088271 -0.0015697 0.056617 0.0049745 -0.019687 0.0083899 0.069184 0.0024853 -0.04531 0.0603 -0.0026148 -0.010195 -0.001157 -0.0016753 -0.00057379 0.00048075 0.011957 -0.0011883 -0.001532 0.00045604 -0.0046808 0.043246 -0.0029912 0.05843 0.078918 0.048522
4 -0.0028167 -0.0047002 0.0016531 -0.0083511 0 -0.010683 -0.0020564 -0.0049512 -0.0052157 -0.016758 0.014696 -0.0055251 0.087492 -0.0029039 0.04951 0.012949 -0.018754 0.0056473 0.0666 0.0032706 -0.047466 0.049295 0.0013726 -0.013169 -0.00090814 -0.00067707 -0.00047168 0.0011828 0.020511 0.0007533 -0.0061264 0.0022346 -0.0052268 0.054841 -0.0039965 0.049424 0.08446 0.048375
4.0039 -0.0011963 -0.0035039 0.0044688 -0.0072831 0 -0.010308 0.0012602 -0.0034106 -0.0056133 -0.017272 0.008793 0.0069378 0.089988 -0.0047162 0.045834 0.02824 -0.017348 0.011121 0.068703 0.0037355 -0.044374 0.046117 0.0038808 -0.0090527 -0.00037775 0.00080841 -0.00016357 0.0015933 0.022772 0.0023132 -0.0095846 0.0030203 -0.0018323 0.065679 -0.0043561 0.044633 0.098814 0.056866
4.0078 -0.00044535 -0.0014349 0.0047358 -0.0025219 0 -0.0044029 0.0024849 0.0012712 -0.0048644 -0.010211 -0.00211 0.010056 0.09548 -0.0064233 0.046527 0.048424 -0.016407 0.023899 0.07514 0.0034467 -0.036551 0.052333 0.0037674 0.0017411 0.00012358 0.0014408 -8.3931e-05 0.0012391 0.021413 0.0013709 -0.0095737 0.002811 0.0025438 0.075949 -0.0039569 0.045203 0.1198 0.073274
4.0117 -0.00071582 2.9072e-05 0.005541 0.0027863 0 0.0034685 0.00072884 0.0048079 -0.0045982 -0.00097609 -0.012379 -0.0068479 0.10358 -0.0074264 0.05264 0.068334 -0.01542 0.041809 0.084743 0.0023144 -0.025118 0.068963 0.0028394 0.01826 0.00029293 0.00079698 -0.00057275 0.00034094 0.025984 -0.0028496 -0.0063189 0.0017428 0.0045318 0.086384 -0.0027279 0.052152 0.14208 0.095019
4.0156 -0.001314 9.0933e-06 0.006679 0.0041506 0 0.0070062 -0.0028419 0.0036249 -0.0051271 0.0032527 -0.016814 -0.038011 0.1123 -0.0068065 0.061239 0.08107 -0.013481 0.05867 0.093662 0.0012892 -0.013619 0.088985 0.0036599 0.036023 0.00015797 -0.0002899 -0.0013537 -0.00025373 0.0435 -0.0084424 -0.0019599 -0.00046869 0.0026791 0.097043 -0.00041362 0.061338 0.15696 0.11401
4.0195 -0.0013429 -0.0011944 0.0051447 -0.00052435 0 0.0024864 -0.0055962 -0.0021651 -0.0051672 -0.00045308 -0.014372 -0.06105 0.12039 -0.0041304 0.069379 0.085316 -0.010927 0.071349 0.099965 0.0017804 -0.0036965 0.10672 0.0069208 0.052525 3.1709e-05 -0.00065881 -0.0016401 0.00015244 0.070574 -0.01185 0.0013143 -0.00418 -0.0018375 0.10686 0.0030011 0.069086 0.16189 0.12604
4.0234 -0.00056655 -0.0025944 -0.00021862 -0.0084359 0 -0.0072294 -0.0054937 -0.0089159 -0.0034856 -0.0084147 -0.0087029 -0.056153 0.12706 -0.00071613 0.075115 0.081025 -0.009498 0.0781 0.1027 0.0041015 0.0039744 0.1187 0.010804 0.066476 0.000142 2.1324e-06 -0.00088989 0.001359 0.094248 -0.010598 0.002506 -0.0088232 -0.0061597 0.11469 0.0064932 0.073178 0.15606 0.12883
4.0273 0.00034684 -0.0033779 -0.0061239 -0.013439 0 -0.014324 -0.0027896 -0.012357 -0.00048184 -0.013772 -0.0050516 -0.026445 0.13159 0.0006181 0.076475 0.069184 -0.010602 0.077588 0.10127 0.0066182 0.0090768 0.12171 0.012704 0.076878 0.00035622 0.0009382 0.00055344 0.0023538 0.10094 -0.0053455 0.0016631 -0.012543 -0.0075854 0.11909 0.0079923 0.071564 0.13974 0.12082
4.0313 0.00045308 -0.0032711 -0.0078191 -0.010944 0 -0.012575 0.00021097 -0.010713 0.0019864 -0.012236 -0.0060517 0.0025186 0.13264 -0.0020065 0.070337 0.055014 -0.013544 0.068483 0.095976 0.0068353 0.012385 0.11151 0.011495 0.082842 0.00032602 0.0012076 0.0016729 0.0022213 0.086125 0.00058546 -0.00080653 -0.013294 -0.0053518 0.11671 0.0058375 0.062345 0.11723 0.10198
4.0352 -0.00056083 -0.0023274 -0.0042775 -0.0020355 0 -0.0030518 0.0011036 -0.005692 0.0022508 -0.0048801 -0.0098265 0.0057917 0.1314 -0.0070311 0.059936 0.045763 -0.015802 0.056024 0.090388 0.0037146 0.016202 0.094817 0.0082892 0.086867 -9.0911e-05 0.00066557 0.0017071 0.0010053 0.0572 0.0037922 -0.0042325 -0.010613 -0.0013714 0.10969 0.00072913 0.050768 0.098056 0.081464
4.0391 -0.0020392 -0.00070252 0.00049197 0.007013 0 0.0065604 -0.00075376 -0.00092492 0.00024529 0.0038328 -0.01184 -0.017284 0.12831 -0.0099416 0.04709 0.044022 -0.01521 0.04239 0.085898 -0.00092018 0.021247 0.074809 0.0052962 0.089777 -0.00060122 4.3253e-05 0.00086988 -0.00032674 0.027963 0.0032259 -0.0072421 -0.0062878 0.00087183 0.099478 -0.0038623 0.039586 0.086013 0.063324
4.043 -0.0028684 0.0012358 0.00161 0.0097311 0 0.0087123 -0.0039758 0.00070152 -0.0025756 0.0099528 -0.0088291 -0.042497 0.12389 -0.0071339 0.033756 0.051376 -0.011862 0.029611 0.083566 -0.003435 0.027942 0.0546 0.0041027 0.092261 -0.00072435 0.00012939 0.00011677 -0.0007787 0.009178 0.00055341 -0.0078644 -0.0030022 -0.0009952 0.087769 -0.0039002 0.031324 0.083903 0.051002
4.0469 -0.0023305 0.0027957 -0.0016535 0.0047545 0 0.0026943 -0.0063634 -0.0010189 -0.0045132 0.012086 -0.0015332 -0.044268 0.11899 0.00021478 0.02318 0.069004 -0.00787 0.020489 0.084418 -0.0012492 0.036364 0.03869 0.0048298 0.094876 -0.0002906 0.00096442 0.00020216 -0.00020136 0.0018561 -0.0015045 -0.0047624 -0.002053 -0.005821 0.077586 0.0017888 0.029641 0.094924 0.049012
4.0508 -0.00055421 0.0033193 -0.0053924 -0.0030937 0 -0.0049011 -0.0063078 -0.0035441 -0.0047924 0.010762 0.0059591 -0.020135 0.11538 0.0063673 0.018651 0.091378 -0.0054456 0.016602 0.087039 0.0048713 0.04494 0.030353 0.0064477 0.097494 0.00033709 0.0018454 0.00099307 0.00067482 -0.0027303 -0.001175 0.0013277 -0.0022954 -0.0091482 0.072432 0.0098768 0.035106 0.11497 0.056555
4.0547 0.0017204 0.0028433 -0.0052945 -0.0068331 0 -0.0062987 -0.0034335 -0.0033797 -0.0037007 0.0071794 0.0095715 0.0077247 0.11407 0.005789 0.019894 0.11267 -0.005369 0.016786 0.089292 0.011118 0.05249 0.028376 0.0074971 0.099657 0.00058673 0.0020414 0.0016988 0.0010074 -0.016591 0.0015603 0.0075439 -0.0013665 -0.0066151 0.072152 0.014596 0.04445 0.13725 0.06852
4.0586 0.0037235 0.0022944 -0.00083048 -0.0030102 0 0.00050628 0.0014245 0.0012976 -0.0018774 0.0029541 0.0085009 0.014708 0.11574 -0.0017184 0.026632 0.12993 -0.0071146 0.020365 0.089975 0.013399 0.058499 0.031992 0.0065766 0.101 0.00024741 0.0014414 0.0016991 0.00061004 -0.046055 0.005454 0.0107 0.0019911 0.0019528 0.076235 0.012199 0.055575 0.15807 0.081959
4.0625 0.0050545 0.0027646 0.004685 0.0056663 0 0.010224 0.0064365 0.0089016 0.00040218 0.00015982 0.0057477 -0.0028242 0.12094 -0.010454 0.038169 0.14076 -0.0098863 0.026443 0.088015 0.010359 0.06264 0.040048 0.0026829 0.10116 -0.00029768 0.00054484 0.0010816 5.5621e-06 -0.085897 0.0088358 0.0095566 0.0067562 0.011546 0.083665 0.004097 0.06617 0.17392 0.093851
4.0664 0.0056796 0.0044226 0.0074471 0.012719 0 0.015171 0.0092575 0.015083 0.0033335 0.00025959 0.0055362 -0.025705 0.1306 -0.013608 0.052872 0.14258 -0.013058 0.03344 0.082054 0.0042517 0.064747 0.050549 -0.0042598 0.099142 -0.00044081 -7.0307e-05 0.00040864 -0.00018546 -0.12091 0.010134 0.0055964 0.010664 0.015538 0.091425 -0.004209 0.072017 0.17937 0.099521
4.0703 0.0057047 0.0061609 0.0060855 0.013127 0 0.011824 0.0081615 0.015746 0.0071295 0.0024679 0.0097203 -0.032133 0.14176 -0.0090768 0.066719 0.14096 -0.015754 0.039296 0.074377 -0.00091106 0.065995 0.060019 -0.012889 0.095168 3.0879e-05 -0.00020902 9.2095e-05 0.00015301 -0.13494 0.0082825 0.0016726 0.012279 0.011095 0.09589 -0.0076364 0.073062 0.17762 0.10024
4.0742 0.0052068 0.0064492 0.0018365 0.0070869 0 0.0032685 0.0035044 0.010342 0.01147 0.003809 0.01606 -0.018714 0.15236 -0.0009871 0.077934 0.13888 -0.016704 0.043218 0.066362 -0.0023436 0.066441 0.066963 -0.020607 0.089207 0.00069777 -6.3472e-05 9.9104e-05 0.00060942 -0.12167 0.0033873 -0.00016212 0.012003 0.0016627 0.095721 -0.0055217 0.069968 0.17079 0.097475
4.0781 0.0042295 0.0046476 -0.0029789 -0.00054995 0 -0.0039983 -0.0018169 0.0025833 0.01528 0.0017638 0.019797 -0.0017357 0.16048 0.0042594 0.085131 0.13857 -0.015172 0.044617 0.059107 -0.00021579 0.065861 0.070155 -0.024797 0.081223 0.00091194 0.00010336 0.0002167 0.00073284 -0.089029 -0.0027253 0.00020721 0.011132 -0.0058246 0.090049 -0.0015614 0.063401 0.1606 0.092472
4.082 0.0028636 0.0015507 -0.0061495 -0.0044141 0 -0.0055363 -0.0039743 -0.0024475 0.017011 -0.0028486 0.017373 0.00095689 0.16313 0.0035108 0.08648 0.14248 -0.01208 0.042722 0.05395 0.0030333 0.06334 0.067836 -0.024311 0.071012 0.00044428 0.00019927 0.00042706 0.00048255 -0.053224 -0.0070352 0.0015093 0.010138 -0.0065682 0.0779 9.8704e-05 0.054196 0.14886 0.08676
4.0859 0.0013025 -0.0012953 -0.0061952 -0.0028354 0 -0.0019885 -0.0011253 -0.0025162 0.015355 -0.0061371 0.009368 -0.012166 0.1575 -0.0010868 0.081464 0.15025 -0.0097358 0.037625 0.051296 0.0049245 0.057046 0.059086 -0.020022 0.058992 -0.00028531 0.00026904 0.00087987 0.00020606 -0.026643 -0.0071766 0.002403 0.0080733 -0.0014156 0.06059 -0.0011967 0.043569 0.13672 0.081265
4.0898 -0.00017666 -0.0027711 -0.0033174 0.0011987 0 0.0022525 0.004775 4.4478e-05 0.010108 -0.0048692 0.00024065 -0.026743 0.14602 -0.0048816 0.072864 0.1582 -0.0099751 0.031036 0.049712 0.0047321 0.047419 0.046405 -0.013926 0.046534 -0.00062997 0.00032114 0.0015205 0.00022852 -0.0097722 -0.0033677 0.0022703 0.0036906 0.0045578 0.04178 -0.0024047 0.032261 0.12385 0.075308
4.0938 -0.001306 -0.0027783 -0.00021115 0.0029187 0 0.0029309 0.0091578 0.00087786 0.0026542 3.28e-05 -0.0050737 -0.029371 0.13039 -0.0051454 0.062133 0.16411 -0.012491 0.023913 0.048436 0.0035192 0.035089 0.031276 -0.0076083 0.034535 -0.00034967 0.00025443 0.0019076 0.00050223 0.0061574 0.0014172 0.0011294 -0.0028881 0.0066006 0.023536 -0.00033288 0.020493 0.10989 0.068271
4.0977 -0.0019675 -0.001924 -0.00079977 -3.9875e-05 0 -0.00092535 0.0083308 -0.0019624 -0.0044238 0.0041253 -0.0050469 -0.022061 0.11274 -0.0029164 0.050824 0.16586 -0.015177 0.017253 0.046747 0.0027577 0.021072 0.015398 -0.0014174 0.023936 0.00019821 -4.5128e-05 0.0015459 0.00065518 0.02867 0.0035812 -0.00072853 -0.0096649 0.0036744 0.007955 0.004761 0.0085121 0.094602 0.059587
4.1016 -0.0022857 -0.00088233 -0.0065783 -0.0056238 0 -0.0066293 0.0023684 -0.0060937 -0.0086773 0.0038045 -0.0027138 -0.018821 0.097612 -0.0010941 0.041583 0.16007 -0.016177 0.012928 0.043942 0.0029917 0.0084362 0.0022516 0.0050368 0.016824 0.00048476 -0.00056515 0.00042307 0.00036259 0.055809 0.0017378 -0.0028165 -0.013926 -0.0018476 -0.00049864 0.009204 -0.0027259 0.078391 0.048784
4.1055 -0.002546 -0.00010872 -0.013864 -0.0091227 0 -0.01 -0.0050622 -0.0074041 -0.0093489 -0.00016382 -0.0030121 -0.028531 0.088253 -0.001302 0.035451 0.14911 -0.015459 0.011256 0.040985 0.003667 0.00048062 -0.0061757 0.011779 0.013358 0.00036224 -0.0011359 -0.00085702 -0.00033087 0.077756 -0.0022235 -0.004398 -0.014052 -0.006921 -0.00079898 0.0095043 -0.011602 0.063958 0.038031
4.1094 -0.0029301 7.974e-05 -0.015938 -0.007158 0 -0.0083626 -0.00965 -0.0045353 -0.00799 -0.003733 -0.0084283 -0.04329 0.084607 -0.0026902 0.031952 0.13562 -0.014332 0.011646 0.038891 0.0039777 -0.0021023 -0.010111 0.017951 0.012894 0.00013363 -0.0015351 -0.0015459 -0.001034 0.086125 -0.004831 -0.0047723 -0.010544 -0.0099405 0.0065477 0.0057771 -0.017184 0.05313 0.02907
4.1133 -0.0032797 -0.00048694 -0.0094281 -0.00056181 0 -0.0024702 -0.009489 -0.00054482 -0.0074204 -0.0040378 -0.016626 -0.045826 0.086104 -0.0033628 0.030521 0.12159 -0.013758 0.013501 0.038411 0.0036807 0.00075464 -0.010037 0.022349 0.014841 8.7423e-05 -0.0016368 -0.0013738 -0.0013383 0.081444 -0.0039846 -0.0038557 -0.0056437 -0.010713 0.02109 0.0014861 -0.018856 0.047186 0.023139
4.1172 -0.0031737 -0.0015723 0.0012321 0.0061743 0 0.0038419 -0.0058035 0.00010692 -0.0095487 -0.0022747 -0.022171 -0.029013 0.091364 -0.0024483 0.030204 0.10943 -0.013629 0.015886 0.040443 0.0030948 0.0085393 -0.0069565 0.024332 0.018327 6.6487e-05 -0.0014923 -0.00071279 -0.0011443 0.071827 -0.00056713 -0.0024144 -0.0019937 -0.00942 0.04213 -0.00014573 -0.015993 0.047533 0.021647
4.1211 -0.002348 -0.0024393 0.0069222 0.0083155 0 0.006198 -0.0013056 -0.0038096 -0.013648 -0.0018716 -0.02097 -0.006585 0.09592 -0.00066571 0.029009 0.10186 -0.013712 0.016899 0.045257 0.0024961 0.017637 -0.0036735 0.024146 0.021443 -0.00038259 -0.0012839 -0.00016426 -0.00070444 0.064961 0.0025508 -0.0015122 -0.0011988 -0.0063609 0.066783 0.00076563 -0.009521 0.053862 0.024798
4.125 -0.0010897 -0.0023263 0.0026257 0.0043429 0 0.0028713 0.0018797 -0.0088816 -0.016579 -0.0041454 -0.01365 -0.0020795 0.096795 0.00076861 0.026376 0.097436 -0.014679 0.016104 0.050732 0.0017227 0.02402 -0.0019264 0.022402 0.023137 -0.0014003 -0.0011781 -3.3967e-05 -0.00036878 0.06176 0.0029859 -0.0016065 -0.0029616 -0.0025708 0.09053 0.0013939 -0.0030769 0.061343 0.029
[truncated: 1,562,003 more chars]
