# Supplementary material for: Dataset from dynamic shake-table testing of five full-scale single leaf and cavity URM walls subjected to out-of-plane two-way bending
Source: Data Brief. 2019 Mar 20;24:103854. doi: 10.1016/j.dib.2019.103854 (PMC6480314; doi:10.1016/j.dib.2019.103854)
Supplement: Multimedia component 2 [file mmc2.zip › DATA/CSW-000-RF/Test4.txt]

0 0.0023258 0.0011663 0.00040628 -0.00053276 0 0.0014114 0.0028829 -0.0010653 0.00369 -0.0014134 -0.0010412 0.011009 -0.019856 8.5738e-05 0.024972 -0.0076176 0.0025851 0.0065978 -0.021336 -0.0018037 0.015932 0.011763 -0.0008776 0.011816 0.00021921 -0.00024606 0.00056399 1.7153e-05 -0.0031695 0.0021693 0.0023708 -0.0047561 0.0011919 0.0012781 -0.0014209 0.014103 0.00029195 0.0067062
0.003906 0.0024679 0.00041183 4.139e-05 -0.0022675 0 0.0014224 0.00010721 -0.0028516 0.0025438 0.00080531 0.00011989 0.0026872 -0.017754 -8.4783e-05 0.035986 -0.0075767 0.003419 0.013102 -0.028774 -0.0038413 0.021299 0.010286 -0.0045138 0.011356 -0.00055512 3.1713e-05 1.5868e-05 -0.00016987 0.0014151 0.0022063 0.0031026 -0.0042912 0.000231 0.016994 -0.0042307 0.026869 0.0014364 0.0093518
0.007813 0.0023262 -0.00015393 -0.0017297 -0.0030187 0 0.0011619 -0.001491 -0.003663 0.0019269 0.0027431 0.0017973 0.0055082 -0.013995 -0.00026901 0.042233 -0.0057896 0.0034162 0.015896 -0.033033 -0.00313 0.02325 0.0047548 -0.0068353 0.0088708 -0.00073966 0.00029461 0.00010681 -0.00046542 -0.0012269 0.002543 0.0031561 -0.0024277 -0.00058239 0.027949 -0.0045415 0.035833 -1.8564e-05 0.011232
0.011719 0.0015554 -0.0002763 -0.0040861 -0.0025208 0 5.0031e-05 -0.0018071 -0.0028493 0.0010245 0.004179 0.0032862 0.011036 -0.010117 -0.00053013 0.042595 -0.0021075 0.00068545 0.014793 -0.033916 -0.0015373 0.021287 -0.0037907 -0.0067299 0.0046396 -0.00050388 0.00019051 0.00058893 -0.00076369 -0.0060662 0.0032237 0.001827 -0.0011998 -0.0012122 0.032396 -0.0022041 0.03917 -0.0037001 0.012484
0.015625 0.00024759 -0.00024729 -0.005264 -0.0010643 0 -0.0018294 -0.0018714 -0.00071375 -0.0010952 0.0046946 0.003956 0.0050837 -0.0078622 -0.0012645 0.036459 0.0033619 -0.0044065 0.010121 -0.031471 -0.001338 0.015295 -0.01376 -0.0047652 -0.00082599 -0.0005291 -0.00026843 0.00075686 -0.00096664 -0.0057008 0.0037985 -0.00090652 -0.0016724 -0.0018499 0.029103 0.00067504 0.035435 -0.0090063 0.013377
0.019531 -0.0011145 -0.0004339 -0.004379 0.00071997 0 -0.0032998 -0.0026124 0.001625 -0.0044527 0.0039675 0.0036466 -0.014018 -0.0099539 -0.0026705 0.024789 0.0089452 -0.0086387 0.0038061 -0.026708 -0.0024628 0.0066648 -0.02107 -0.0023328 -0.0062522 -0.0011445 -0.00071334 0.00027803 -0.00095998 0.0012666 0.003876 -0.0039867 -0.0028261 -0.0026746 0.018144 0.0014401 0.024197 -0.014474 0.014551
0.023438 -0.0020288 -0.00078694 -0.0022234 0.0020731 0 -0.0029513 -0.0039 0.0029703 -0.0077326 0.0021688 0.0027049 -0.030341 -0.014719 -0.0042093 0.013153 0.012351 -0.0088323 -0.0013404 -0.022407 -0.0026128 -0.00093892 -0.024195 -0.00043818 -0.010792 -0.0018918 -0.0008394 -0.0004054 -0.00070999 0.008492 0.003454 -0.0058359 -0.0026154 -0.003496 0.0060314 -0.00073144 0.011557 -0.018829 0.016166
0.027344 -0.0023096 -0.0009188 -0.00021902 0.0024169 0 -0.00059946 -0.0048032 0.0028477 -0.0090678 1.2921e-05 0.0016696 -0.025823 -0.020789 -0.0046512 0.0038281 0.012645 -0.0052214 -0.0045785 -0.019481 -0.00014854 -0.0061224 -0.023007 0.0006461 -0.014345 -0.002008 -0.0007394 -0.00055121 -0.00035041 0.0087857 0.0026963 -0.0054997 -0.00015485 -0.0037433 -0.0044889 -0.0039217 0.00027043 -0.021726 0.018074
0.03125 -0.0021077 -0.00062594 0.0011315 0.0017186 0 0.0021986 -0.0046474 0.0017278 -0.0075103 -0.0016717 0.00086039 -0.00047981 -0.02667 -0.003029 -0.0013915 0.0093022 -0.0014013 -0.0055166 -0.018463 0.003467 -0.007919 -0.017814 0.00080889 -0.016927 -0.0012849 -0.00076655 4.5673e-05 -0.00010076 0.0020983 0.001552 -0.0033568 0.0032834 -0.002981 -0.011186 -0.0051215 -0.0073224 -0.022994 0.02005
0.035156 -0.0016537 -0.00018585 0.0024619 0.00058727 0 0.0033269 -0.0036356 0.00052259 -0.0038497 -0.0024985 0.00017771 0.024806 -0.029747 0.00013045 -0.00046138 0.0020586 -0.00065384 -0.0041346 -0.019389 0.0045624 -0.0054877 -0.0095744 -0.00034045 -0.018691 -0.00034622 -0.0011019 0.00077148 -6.9894e-05 -0.0042951 -0.00018406 -0.00076475 0.0055275 -0.0014903 -0.011504 -0.0030853 -0.0082183 -0.022557 0.021561
0.039063 -0.0010176 -3.7388e-05 0.0042845 -0.00012848 0 0.0020161 -0.0023914 -0.00015432 6.3008e-05 -0.0027025 -0.00073468 0.027221 -0.028104 0.0026452 0.0048331 -0.0062905 -0.0025968 -0.0020018 -0.019751 0.00087167 -0.00098712 -0.0012278 -0.0029828 -0.019942 -2.5093e-05 -0.0015331 0.00078984 -0.00016555 -0.003771 -0.0023599 0.0010012 0.0056298 -0.00021716 -0.0072491 0.0003657 -0.0032113 -0.021234 0.022005
0.042969 -0.00012374 -0.00022402 0.0059151 4.9258e-06 0 -0.00038416 -0.0010873 -0.00030847 0.0028829 -0.0027907 -0.0020944 0.0039367 -0.022919 0.0022665 0.011035 -0.013092 -0.0038835 -0.00012883 -0.017593 -0.0057491 0.0030629 0.0058035 -0.0062045 -0.020563 -0.00050683 -0.00168 -0.00010641 -0.00022021 0.0022198 -0.0041532 0.0015868 0.004565 3.1808e-05 -0.002413 0.0020073 0.004184 -0.01973 0.021528
0.046875 0.0010257 -0.00030251 0.0059828 0.00068071 0 -0.0016135 0.00068178 -0.00028833 0.004706 -0.0030042 -0.0036786 -0.025086 -0.015197 -0.0011281 0.016192 -0.016959 -0.0021801 0.0012284 -0.011996 -0.010432 0.0053893 0.011069 -0.0080615 -0.020248 -0.0011496 -0.0013833 -0.0012793 -0.00018346 0.005535 -0.0045039 0.001572 0.0038652 -0.0005942 0.0006505 0.00026832 0.011952 -0.018332 0.02034
0.050781 0.0021873 0.0001197 0.0039653 0.0011641 0 -0.00057529 0.0030517 -0.00032848 0.0064822 -0.0030987 -0.0048854 -0.035861 -0.0062723 -0.0049647 0.018466 -0.016789 0.0010687 0.0020222 -0.0024108 -0.009431 0.0049438 0.014423 -0.0070846 -0.018634 -0.0011613 -0.00081807 -0.001873 -0.00014691 0.00019083 -0.0030222 0.0018151 0.0038579 -0.0010582 -0.00029347 -0.0034042 0.018084 -0.017249 0.018765
0.054688 0.0029821 0.00083307 0.00090547 0.00093232 0 0.001729 0.0051206 -0.00041727 0.008596 -0.0026288 -0.0051248 -0.021695 0.00093526 -0.006024 0.015327 -0.011561 0.0022428 0.0029404 0.010478 -0.0034718 0.00083438 0.01614 -0.0039753 -0.01483 -0.00040464 -0.00025848 -0.0016098 -0.00017477 -0.010836 -0.0004877 0.0027232 0.0035071 -0.00043127 -0.0082869 -0.0061959 0.019806 -0.01665 0.017783
0.058594 0.0031861 0.0011501 -0.0015877 3.988e-05 0 0.0032771 0.0053979 -0.00052328 0.010151 -0.0014406 -0.0042087 0.0031881 0.0052207 -0.0034398 0.0094337 -0.0048614 -0.00027335 0.0046155 0.021966 0.0028126 -0.004285 0.017356 -0.0015835 -0.0099625 0.00050292 0.00017545 -0.0009462 -0.0001621 -0.018184 0.0016297 0.003925 0.0018967 0.0011476 -0.019455 -0.0066782 0.018915 -0.016375 0.018059
0.0625 0.0029081 0.00063558 -0.0029184 -0.0010465 0 0.0029635 0.0032619 -0.0007661 0.0097081 0.00011711 -0.0024164 0.019025 0.0067657 0.00034011 0.0027507 0.0014306 -0.0040868 0.0068805 0.029542 0.0048196 -0.0090212 0.018023 -0.0027049 -0.0050757 0.00084915 0.0004958 -0.00050026 7.7146e-05 -0.015315 0.0022593 0.0044717 -0.00051791 0.0025529 -0.03093 -0.0056402 0.016944 -0.016479 0.019753
0.066406 0.0024535 -0.00035684 -0.0038459 -0.0018497 0 0.0014433 -8.8594e-05 -0.0012247 0.0066884 0.0014651 -0.00023599 0.018035 0.0059792 0.0018129 -0.0029855 0.0059083 -0.0052927 0.0093499 0.031364 0.0017286 -0.012365 0.017871 -0.0074987 -0.0011826 0.00051083 0.00065091 -0.00042253 0.00056978 -0.0047125 0.0014793 0.0034485 -0.0023969 0.0027456 -0.040192 -0.0043263 0.015201 -0.017064 0.022895
0.070313 0.0019964 -0.00097447 -0.0052454 -0.0020939 0 0.00015785 -0.0024117 -0.0016048 0.0019817 0.0022705 0.001909 0.0077645 0.0037423 -0.00021566 -0.0053261 0.0070065 -0.0027114 0.01104 0.025225 -0.0031453 -0.013264 0.016029 -0.013018 7.3469e-05 -4.2559e-05 0.00048661 -0.00036737 0.0010751 0.0050446 0.00033479 0.00071055 -0.0030976 0.0017444 -0.043657 -0.0025285 0.015392 -0.018421 0.027402
0.074219 0.0014026 -0.00070917 -0.0068151 -0.0016666 0 -0.00026419 -0.0024054 -0.0012777 -0.0027655 0.0026446 0.0036877 0.00022539 0.0018937 -0.0035735 -0.0024761 0.0050984 0.00086584 0.01004 0.012494 -0.0054436 -0.012312 0.011236 -0.015531 -0.0027083 -0.00035001 -3.0344e-05 -1.2737e-05 0.001268 0.0077161 -1.2292e-05 -0.0027174 -0.0033674 0.00051489 -0.039023 0.00086573 0.018185 -0.020899 0.032374
0.078125 0.0004135 0.00010475 -0.0072939 -0.00059678 0 -0.0004797 -0.00098986 0.00015439 -0.0063522 0.0028649 0.004737 0.0002431 0.00096963 -0.0050747 0.0036767 0.0027443 0.0017807 0.0063848 -0.0015905 -0.0034303 -0.011462 0.004273 -0.013636 -0.0079854 -0.0004456 -0.00060833 0.00050957 0.001045 0.0044464 0.00093525 -0.005029 -0.0042481 -4.6845e-05 -0.029572 0.005434 0.021844 -0.024146 0.036849
0.082031 -0.00097957 0.00066543 -0.0059415 0.00081888 0 -0.0013699 -0.00052065 0.0022623 -0.0085156 0.0029317 0.0047073 0.0041171 0.00082648 -0.003803 0.011892 0.0013627 -0.00055428 0.00046923 -0.014194 0.00083054 -0.01171 -0.0040633 -0.0093312 -0.014514 -0.00069256 -0.00076915 0.00074751 0.00062392 0.00095555 0.0027792 -0.0047928 -0.0055011 8.142e-05 -0.017384 0.0081869 0.025224 -0.027849 0.040345
0.085938 -0.0023654 0.00052598 -0.0035185 0.0019838 0 -0.0027598 -0.0025711 0.0038517 -0.0094562 0.0024709 0.0035815 0.0068787 0.0011051 -0.0018623 0.020745 0.0022578 -0.0032445 -0.0069861 -0.022681 0.0035009 -0.013891 -0.012724 -0.0060887 -0.020812 -0.0011989 -0.00026771 0.00043209 0.00032087 0.00094794 0.004498 -0.0021203 -0.0055308 0.00026819 -0.0047638 0.0059923 0.027184 -0.031604 0.042461
0.089844 -0.0031681 -2.2384e-05 -0.0015741 0.002329 0 -0.0034348 -0.0063607 0.0037986 -0.0092011 0.0011466 0.0019326 0.0082264 0.00059725 -0.0018775 0.027643 0.0071969 -0.0033181 -0.0137 -0.023236 0.0022711 -0.018751 -0.019039 -0.0057997 -0.023571 -0.0015344 0.00062743 -0.00023523 0.00023574 0.0030462 0.0049491 0.0011899 -0.0030667 0.00011154 0.0042762 -0.00067395 0.026018 -0.034348 0.042586
0.09375 -0.0031141 -0.00036464 -0.00081153 0.0018155 0 -0.002469 -0.0092967 0.0019775 -0.0076022 -0.00082632 0.00067899 0.011193 -0.0013705 -0.0040252 0.0316 0.014446 -0.00094351 -0.017058 -0.01883 -0.0017879 -0.024203 -0.021501 -0.0073697 -0.021669 -0.0011295 0.0013118 -0.00080397 0.00018176 0.0036781 0.0034321 0.0028761 0.0012389 -8.3904e-05 0.0088561 -0.0070301 0.023011 -0.035364 0.041541
0.097656 -0.0024552 -0.00024277 -0.00037241 0.0010525 0 -0.00037925 -0.0090836 -0.00058041 -0.0048311 -0.0026598 0.00036989 0.017009 -0.0043892 -0.0058013 0.033113 0.022349 0.0011714 -0.01642 -0.012815 -0.0051793 -0.028603 -0.020394 -0.0080379 -0.015901 4.8903e-05 0.0013379 -0.001011 -6.793e-05 0.0016357 0.00018105 0.0019398 0.0051414 0.00023102 0.010157 -0.0079362 0.019803 -0.034564 0.040037
0.10156 -0.001709 6.5641e-05 0.0011559 0.00075498 0 0.0012208 -0.0054695 -0.0024861 -0.0015809 -0.0035843 0.00062672 0.023173 -0.0078622 -0.004675 0.032734 0.029735 0.0013205 -0.01161 -0.0077366 -0.004843 -0.030763 -0.016239 -0.0059228 -0.0072141 0.0013027 0.000768 -0.00094113 -0.00048872 -0.00099331 -0.003521 -0.00057494 0.0067733 0.0010448 0.0092962 -0.0028996 0.017707 -0.031933 0.038614
0.10547 -0.00116 0.00019779 0.0041107 0.0010012 0 0.001156 -0.00022726 -0.0030544 0.001402 -0.0035068 0.0003796 0.026595 -0.010697 -0.00066967 0.031381 0.035271 0.00099341 -0.0028249 -0.0067269 -0.00061987 -0.029301 -0.010071 -0.0014335 0.0027781 0.0017699 8.888e-05 -0.00079855 -0.00078963 -0.0018448 -0.0059194 -0.0024554 0.0061556 0.0016405 0.0079431 0.0031849 0.018431 -0.027524 0.037951
0.10938 -0.00061882 0.00017795 0.0072352 0.0010964 0 -0.00018356 0.0043127 -0.0027093 0.0039255 -0.0030328 -0.0011765 0.027332 -0.010406 0.0038341 0.030861 0.038108 0.0030371 0.0076053 -0.01237 0.0046132 -0.023442 -0.0046182 0.0033892 0.010446 0.0012199 -0.00018361 -0.00063142 -0.00069919 -0.0010596 -0.0058893 -0.0020991 0.0047389 0.001344 0.0085702 0.004739 0.02366 -0.021815 0.038896
0.11328 0.00030923 0.000333 0.0087481 0.00028628 0 -0.0012755 0.0067387 -0.0024461 0.006316 -0.0027632 -0.0037391 0.028256 -0.0068723 0.0066108 0.031698 0.039776 0.0078394 0.016552 -0.020746 0.0072245 -0.015688 -0.0011778 0.0065391 0.01468 0.00027447 0.00014302 -0.00035168 -0.00025368 -0.00066512 -0.0037599 0.00033159 0.0037043 0.00034234 0.010936 0.00098601 0.031305 -0.015768 0.04098
0.11719 0.0017096 0.00079058 0.0078354 -0.0013755 0 -0.00095625 0.0069926 -0.0029082 0.0087071 -0.0025556 -0.0059808 0.031364 -0.00038363 0.0075238 0.033796 0.040978 0.012005 0.022683 -0.028984 0.0056849 -0.0073199 0.00021184 0.0071069 0.015516 -0.00018407 0.00085194 2.732e-05 0.00021437 -0.0019767 -0.0010563 0.003262 0.0030104 -0.00037009 0.014327 -0.0035217 0.039993 -0.0097168 0.043835
0.12109 0.0031213 0.0012224 0.0051389 -0.002957 0 0.00057504 0.0058772 -0.0038898 0.010468 -0.0015589 -0.0065278 0.035253 0.0084328 0.0079222 0.036864 0.042291 0.011321 0.024992 -0.0341 0.0016592 0.00042676 -0.00014072 0.0052345 0.013416 0.00017129 0.0014677 0.0003002 0.00037766 -0.0045767 0.00075606 0.0050459 0.0020679 7.2929e-05 0.017843 -0.0039087 0.048249 -0.0039608 0.047005
0.125 0.0038344 0.0011923 0.002003 -0.0035169 0 0.0021517 0.0043723 -0.0045854 0.010499 0.0009134 -0.0049658 0.036385 0.017826 0.0085453 0.039988 0.043941 0.0050444 0.02225 -0.030542 -0.0015609 0.0057567 -0.00093757 0.0016702 0.0099244 0.00087408 0.0015167 0.00029118 0.00020098 -0.0077685 0.0014386 0.0050177 0.00089803 0.0015371 0.019581 -0.00015073 0.053416 0.0010428 0.049525
0.12891 0.0034543 0.00070991 -0.00057832 -0.0030093 0 0.0028423 0.003191 -0.0042422 0.0081724 0.0044842 -0.0020245 0.032249 0.024576 0.0085304 0.041768 0.044594 -0.0029813 0.016505 -0.017702 -0.0018824 0.0085489 -0.00018906 -0.002387 0.0079979 0.0012049 0.00080957 0.00012232 -6.5682e-05 -0.011835 0.0019471 0.0035109 0.00016564 0.0029506 0.018665 0.0031224 0.054431 0.0049173 0.050454
0.13281 0.002207 0.00029365 -0.0023802 -0.0022255 0 0.0026511 0.0025123 -0.0026575 0.0039762 0.0076948 0.0010912 0.022975 0.027432 0.0065947 0.041821 0.043158 -0.007569 0.0098324 0.00085342 2.5903e-05 0.0096716 0.002158 -0.0053777 0.0084056 0.0009223 -0.00036432 0.00015348 -0.0001606 -0.016818 0.0032256 0.0012171 7.6692e-05 0.0032155 0.015882 0.0018583 0.052181 0.007427 0.049655
0.13672 0.00072148 0.00039796 -0.0036632 -0.0018113 0 0.0021423 0.0018525 -0.00025621 -0.00077009 0.0089625 0.0035072 0.010564 0.025721 0.0028487 0.039996 0.039005 -0.0065229 0.0034974 0.022128 0.0017678 0.0096317 0.0056171 -0.0060139 0.011222 0.0004376 -0.0013141 0.00059272 -6.116e-05 -0.020385 0.0050496 -0.0012594 -0.00026822 0.0020861 0.011957 -0.0029633 0.047362 0.0082914 0.047051
0.14063 -0.00047431 0.00082363 -0.0047123 -0.0014609 0 0.0016383 0.00034381 0.0021411 -0.0047762 0.007698 0.0049514 -0.0022088 0.019059 -0.00092082 0.036299 0.031663 -0.0019533 -0.0012247 0.042247 0.0017221 0.0089833 0.0092067 -0.0043038 0.016078 0.00030405 -0.0013903 0.0011992 3.4289e-05 -0.018411 0.0061107 -0.003327 -0.0019378 0.00027627 0.0078907 -0.0065013 0.040938 0.0071904 0.042651
0.14453 -0.0012659 0.00081583 -0.0055647 -0.0002604 0 0.0009578 -0.0024642 0.0036603 -0.0073788 0.0046517 0.0054904 -0.011786 0.0078713 -0.0027757 0.031223 0.02184 0.0022069 -0.0025196 0.052809 0.00051436 0.0080221 0.009564 -0.0019018 0.020854 0.00060749 -0.00054239 0.0014518 -4.702e-05 -0.0089216 0.005267 -0.0042714 -0.0045711 -0.0011477 0.0055828 -0.0054048 0.034664 0.0035395 0.036528
0.14844 -0.0018333 -0.00017601 -0.005921 0.0021006 0 -0.00013068 -0.005846 0.0037385 -0.0084773 0.0013061 0.005228 -0.013937 -0.0037506 -0.0022216 0.0263 0.012958 0.0036085 -0.0014397 0.053749 9.3877e-05 0.0066318 0.0059946 -0.00099653 0.023584 0.0009162 0.00052763 0.0010567 -0.00024598 0.0045946 0.0026727 -0.0035738 -0.0061358 -0.0014725 0.004928 -0.0013344 0.029478 -0.0011191 0.029778
0.15234 -0.0023009 -0.001844 -0.0052242 0.0045798 0 -0.0014255 -0.0080748 0.0024351 -0.0081787 -0.0010738 0.0043008 -0.0059149 -0.013825 -0.00029278 0.022189 0.0066659 0.002692 0.0015585 0.046078 0.0015415 0.0046905 -0.0010642 -0.0024126 0.023811 0.00081387 0.00089847 0.00027381 -0.00031968 0.014871 -0.00034452 -0.0015011 -0.0047074 -0.0006411 0.0055115 0.0011693 0.025497 -0.0058234 0.022775
0.15625 -0.0025448 -0.0031681 -0.0030449 0.0054561 0 -0.0023853 -0.0076972 0.00049515 -0.0066798 -0.0020017 0.0030126 0.010171 -0.020544 0.0016058 0.01944 0.0042129 0.0013526 0.0059819 0.031613 0.0039859 0.0022043 -0.01063 -0.0046809 0.021447 0.00040025 0.00027121 -0.00029368 -9.1422e-05 0.016688 -0.0024624 0.0007751 -0.00056023 0.00088211 0.0068251 -9.7369e-05 0.022726 -0.0095836 0.015874
0.16016 -0.0023332 -0.0032464 0.00031608 0.0039175 0 -0.0026154 -0.004848 -0.0010233 -0.0043876 -0.0017383 0.0017726 0.026387 -0.021033 0.0026567 0.018817 0.0069996 0.0010875 0.011261 0.014177 0.0056835 -0.00050604 -0.020056 -0.0051707 0.016966 0.00018701 -0.00068863 -0.00024713 0.00035193 0.01102 -0.0033377 0.0019379 0.0037478 0.0024534 0.0079919 -0.0026161 0.021095 -0.010637 0.0095723
0.16406 -0.0016082 -0.0020162 0.0035739 0.001001 0 -0.0021115 -0.0012405 -0.0014217 -0.0018516 -0.00095843 0.00081966 0.032948 -0.014637 0.0026467 0.020027 0.012601 0.0022839 0.016518 0.0012064 0.0059027 -0.002088 -0.02443 -0.002438 0.012698 0.00049064 -0.00094255 0.00026472 0.000713 0.003065 -0.0034534 0.0016175 0.0055821 0.0035991 0.008399 -0.0021821 0.020197 -0.0080595 0.0043778
0.16797 -0.00059454 -0.0002285 0.0051005 -0.0011419 0 -0.0010336 0.0013221 -0.00083014 0.00063153 -0.0004232 5.9372e-05 0.024973 -0.0037514 0.0016376 0.02197 0.017491 0.0044439 0.021238 -0.0046891 0.0054281 -0.0018322 -0.022573 0.0023257 0.009857 0.00099727 -0.00011089 0.00072199 0.00073784 -0.0035893 -0.0032194 0.0007579 0.0045395 0.0042268 0.0084772 0.0021749 0.019721 -0.003095 0.00038816
0.17188 0.00037138 0.0012023 0.0041644 -0.0010574 0 0.0005405 0.0024873 -3.0695e-05 0.0032789 -0.00069835 -0.00075291 0.0065033 0.010019 1.4319e-05 0.023891 0.019596 0.0063851 0.025019 -0.0026207 0.0051899 0.0005111 -0.014374 0.0061091 0.0088065 0.0010169 0.0010803 0.00071481 0.00043106 -0.0099397 -0.0024826 0.00076786 0.0025213 0.0045441 0.0086314 0.0069182 0.019489 0.0031887 -0.0022644
0.17578 0.0011028 0.001813 0.0016451 0.00080008 0 0.0024349 0.0033431 0.00025054 0.0064431 -0.0018758 -0.001668 -0.012054 0.024756 -0.0013803 0.024968 0.017032 0.0064217 0.027454 0.0074395 0.0047822 0.0049501 -0.00046311 0.0064464 0.0096034 0.00020713 0.0014512 0.00025166 3.7223e-05 -0.018282 -0.0010013 0.0021437 0.0016216 0.0046694 0.0093309 0.0077118 0.019293 0.0094477 -0.0034956
0.17969 0.0016486 0.0016961 -0.00061696 0.0025699 0 0.0040067 0.0048639 -7.5016e-05 0.0098189 -0.0034387 -0.0024242 -0.021179 0.036119 -0.0017628 0.023383 0.0074648 0.0033112 0.027248 0.023657 0.0028102 0.010374 0.015817 0.0032613 0.011351 -0.00098689 0.00052125 -0.00034476 -0.00018473 -0.026813 0.00080431 0.0038554 0.0021363 0.0042763 0.011219 0.0039371 0.018286 0.012342 -0.0030997
0.18359 0.0021377 0.0012044 -0.0013424 0.0026805 0 0.0042795 0.006543 -0.0005594 0.012126 -0.0044861 -0.0026751 -0.018241 0.042185 -0.0013364 0.019384 -0.0045076 -0.002187 0.024815 0.038768 -0.0011822 0.014114 0.028477 -0.0012715 0.01223 -0.0016791 -0.00099293 -0.00076731 -0.00018403 -0.029274 0.0019054 0.0041623 0.0026816 0.0027718 0.013348 -0.00082192 0.015732 0.011169 -0.0022315
0.1875 0.0025569 0.00067358 -0.00075428 0.0011442 0 0.0027731 0.0068147 -0.00084978 0.011842 -0.004265 -0.0022919 -0.0075827 0.042667 -0.0013491 0.013473 -0.015798 -0.0068264 0.020591 0.049515 -0.0054929 0.014999 0.035329 -0.0044773 0.011818 -0.001374 -0.001855 -0.00093545 -0.00014518 -0.021229 0.0016578 0.0021996 0.0019927 6.494e-05 0.014858 -0.0025521 0.011262 0.0064053 -0.0016154
0.19141 0.0026901 0.00035949 -5.2379e-05 -0.00065324 0 0.00027349 0.0048877 -0.0011167 0.0084657 -0.0026082 -0.0014184 0.0045527 0.037708 -0.0026905 0.0062728 -0.023743 -0.0068397 0.015139 0.053438 -0.0074602 0.012332 0.035114 -0.0049514 0.010034 -0.00046022 -0.0014834 -0.00095213 -0.00031016 -0.0063793 0.00066325 -0.001093 0.00025152 -0.0027972 0.015008 -0.00057879 0.0046998 -0.0011396 -0.0019018
0.19531 0.0022811 0.00043736 -8.829e-05 -0.0013002 0 -0.0014436 0.001921 -0.0017621 0.0031039 7.0079e-05 -0.00028666 0.015113 0.027882 -0.0043951 -0.0010946 -0.024584 -0.0012401 0.0095048 0.047507 -0.0060714 0.005567 0.026937 -0.0031062 0.0072666 0.00014575 -0.0004371 -0.0009443 -0.00075808 0.0048334 0.00039812 -0.0035999 -0.0013917 -0.0040277 0.012723 0.0024462 -0.0040494 -0.009782 -0.0040693
0.19922 0.0012731 0.0008852 -0.0006887 -0.00050594 0 -0.00096798 6.0916e-05 -0.0027237 -0.0022411 0.0031214 0.00094827 0.024823 0.016592 -0.0041107 -0.0064863 -0.016608 0.006674 0.0059433 0.032127 -0.003168 -0.0030832 0.014554 -0.00050828 0.0053485 -0.00012851 0.00023856 -0.00096867 -0.0013207 0.0041748 0.0017913 -0.0037281 -0.00223 -0.0025287 0.0079442 0.0036618 -0.013547 -0.015801 -0.0087074
0.20313 -8.1696e-05 0.0013648 -0.0012075 0.00090566 0 0.0014672 0.00021588 -0.0032279 -0.0060218 0.0059207 0.0022046 0.034525 0.006969 -0.00060482 -0.0093636 -0.004008 0.011572 0.0051857 0.012802 -0.0017307 -0.010479 0.0032394 0.0011872 0.0051614 -0.00097854 7.6918e-05 -0.0010129 -0.0016864 -0.0066404 0.0041543 -0.0017123 -0.0025205 0.00088368 0.0024716 0.0024691 -0.021946 -0.017984 -0.014676
0.20703 -0.0013444 0.0013606 -0.0014301 0.0019116 0 0.0040406 0.0010042 -0.0024194 -0.0078692 0.0078242 0.0034172 0.04182 0.00039472 0.0042918 -0.0096438 0.010566 0.010431 0.0074301 -0.0073137 -0.0028741 -0.015062 -0.0045111 0.0010495 0.0068217 -0.0015456 -0.0004416 -0.001019 -0.0016014 -0.017626 0.0056287 0.00060519 -0.0026103 0.0038279 -0.0025389 8.3719e-05 -0.028212 -0.016118 -0.021093
0.21094 -0.0021613 0.00058989 -0.0016692 0.0021069 0 0.0047678 0.00019822 -0.00031039 -0.0081781 0.0081077 0.0045551 0.042213 -0.00211 0.0068829 -0.0075155 0.024254 0.0049651 0.012566 -0.024983 -0.0047135 -0.015593 -0.0066624 -0.0007328 0.010147 -0.0012598 -0.00052585 -0.00090526 -0.0010299 -0.020129 0.0048009 0.0013074 -0.0020113 0.0042506 -0.0059325 -0.0024027 -0.031472 -0.010457 -0.026941
0.21484 -0.0024863 -0.00067209 -0.0020643 0.00174 0 0.0030324 -0.0027272 0.0019721 -0.0072839 0.0062696 0.0056125 0.034276 0.00048234 0.0052192 -0.0038667 0.031926 -0.00015122 0.01968 -0.034167 -0.0043856 -0.0109 -0.00086887 -0.0029135 0.013865 -0.00036325 4.4746e-05 -0.00062607 -0.00018349 -0.014412 0.0019283 -0.00010656 0.00015727 0.0021932 -0.0057984 -0.0047171 -0.030437 -0.0024116 -0.029879
0.21875 -0.0025768 -0.0017227 -0.0021859 0.0011816 0 -9.619e-05 -0.0056979 0.0030223 -0.0052733 0.0025783 0.0064067 0.02364 0.0050988 0.0013456 -0.0010524 0.033225 -0.0014766 0.025758 -0.034569 -0.0011445 -0.0046617 0.0087016 -0.0038569 0.015858 0.00038175 0.00074237 -0.0002492 0.00058397 -0.0074577 -0.0013917 -0.0025231 0.0037236 -0.00031531 -0.0032671 -0.0064058 -0.027193 0.0045145 -0.029282
0.22266 -0.0027372 -0.0019651 -0.0016061 0.00052901 0 -0.0028639 -0.0059371 0.0023246 -0.0025306 -0.0017548 0.0063358 0.020751 0.0097104 -0.0005813 -7.5779e-05 0.029956 0.00065291 0.029305 -0.028232 0.0027487 0.00050114 0.019035 -0.0026956 0.015614 0.00047245 0.00093175 6.2697e-05 0.00095755 -0.0039417 -0.0036971 -0.0043329 0.0068311 -0.0012 0.00011283 -0.0062278 -0.023432 0.0090966 -0.025718
0.22656 -0.0029907 -0.001369 -0.00068832 -0.00027748 0 -0.0040894 -0.0028092 0.00060563 -8.2487e-05 -0.005184 0.0045406 0.032751 0.01294 0.001387 -0.0015087 0.023751 0.0033431 0.029356 -0.017163 0.0043114 0.0027967 0.028084 -0.00021645 0.013099 0.00013518 0.00056162 0.00021744 0.00083194 -0.00077894 -0.00477 -0.0047131 0.0071994 -0.00020489 0.0030858 -0.0034011 -0.020394 0.010792 -0.019861
0.23047 -0.0029605 -0.00043824 -0.00036099 -0.0011089 0 -0.0036287 0.0013671 -0.00096822 0.0010205 -0.006811 0.00064133 0.056011 0.013308 0.004917 -0.0058059 0.016962 0.0043527 0.024952 -0.004427 0.0029134 0.00027783 0.033642 0.0015015 0.0087393 3.3221e-05 0.00016142 0.00035139 0.00037999 0.0084813 -0.005364 -0.0039112 0.0042108 0.0011615 0.004003 0.0007358 -0.019547 0.0094379 -0.012856
0.23438 -0.0021254 0.00025521 -0.00089877 -0.0015777 0 -0.0019925 0.0034769 -0.0018906 0.00080485 -0.0068302 -0.004508 0.076603 0.010181 0.0060509 -0.012222 0.013089 0.0038331 0.01649 0.003604 0.00091991 -0.0072171 0.034616 0.00077181 0.0049642 0.00054005 0.0002241 0.0007459 -3.701e-05 0.024364 -0.0060303 -0.0024894 -0.00033799 0.0014255 0.0012719 0.0032471 -0.022022 0.0067843 -0.0074222
0.23828 -0.00030356 0.00050818 -0.0012343 -0.0013645 0 0.0001618 0.0025645 -0.0025691 0.00063557 -0.0060181 -0.0089303 0.079774 0.005841 0.0037941 -0.018559 0.011955 0.0032091 0.0072134 0.0050999 0.0012396 -0.015408 0.033822 -0.0020093 0.00356 0.0013252 0.00071065 0.0014958 -8.7718e-05 0.038124 -0.0064022 -0.00057031 -0.0036935 0.0006962 -0.0032915 0.0024441 -0.026039 0.0051648 -0.0046119
0.24219 0.0020277 0.00051373 -3.7155e-06 -0.00056351 0 0.0021522 0.00055942 -0.0035316 0.0020171 -0.0048529 -0.01072 0.061275 0.0015136 0.0014069 -0.023756 0.012782 0.0030342 -0.0012003 9.4431e-06 0.0042953 -0.02181 0.032676 -0.0043833 0.0049928 0.0016586 0.0011895 0.0022578 0.00030812 0.038982 -0.0056714 0.0019791 -0.004419 0.0003186 -0.0083484 -2.9516e-05 -0.030469 0.0053365 -0.0045365
0.24609 0.0039101 0.00053983 0.0025495 0.0003662 0 0.0032249 8.2871e-05 -0.0045398 0.0049309 -0.0032363 -0.0094026 0.031057 -0.0016612 0.0026861 -0.026903 0.014534 0.00244 -0.0072001 -0.010931 0.0074543 -0.024128 0.032446 -0.003897 0.009309 0.0011132 0.0013588 0.0024289 0.0009094 0.024926 -0.0036352 0.0046719 -0.0033118 0.0011309 -0.012481 -0.00067689 -0.034163 0.0077105 -0.0069641
0.25 0.0045132 0.00063297 0.0040993 0.0010118 0 0.002809 0.0016933 -0.0046613 0.0074512 -0.0010629 -0.0061875 0.0059975 -0.0021304 0.0072739 -0.026715 0.01511 0.00059192 -0.0083446 -0.024965 0.0074182 -0.018818 0.034471 -0.00050342 0.015566 -2.7491e-05 0.0013071 0.0016865 0.0012992 0.0056996 -0.0010993 0.0060417 -0.0022804 0.0023629 -0.013136 0.0019712 -0.035219 0.012052 -0.010836
0.25391 0.0037062 0.00061679 0.0022408 0.0013405 0 0.0010277 0.0034326 -0.0032734 0.0072628 0.0011477 -0.0028417 -0.002172 -0.00064606 0.010464 -0.024173 0.01339 -0.0018209 -0.0052864 -0.035492 0.0032196 -0.0078099 0.03738 0.0030517 0.020347 -0.0010285 0.0012571 0.00038065 0.0011585 -0.0055134 0.00081432 0.0045999 -0.0025253 0.0024428 -0.01004 0.0053797 -0.033589 0.015919 -0.013581
0.25781 0.0021091 0.00031529 -0.0027992 0.0016021 0 -0.0011319 0.0030182 -0.0009061 0.0037723 0.0024459 -0.00029127 0.0063162 0.0012607 0.0081442 -0.020745 0.01023 -0.0029062 -4.3127e-05 -0.039688 -0.0029009 0.0050737 0.039351 0.0035081 0.021995 -0.0013441 0.0011917 -0.00067858 0.00048405 -0.0035491 0.0016844 0.00042779 -0.0037874 0.00079286 -0.0048034 0.0055428 -0.030518 0.017983 -0.0143
0.26172 0.00057738 -0.00026097 -0.0077124 0.0019257 0 -0.0023939 0.00024516 0.0010478 -0.0012238 0.0023729 0.0016767 0.022383 0.0025122 0.0016226 -0.017446 0.0065087 -0.0013261 0.0058688 -0.036204 -0.0072928 0.016999 0.039152 0.00010738 0.019718 -0.0010243 0.00087429 -0.00090726 -0.00039723 0.0053619 0.0020314 -0.0042535 -0.0050284 -0.0014234 0.001237 0.001592 -0.026996 0.017637 -0.012753
0.26563 -0.00042152 -0.00091594 -0.0087868 0.0020813 0 -0.0021244 -0.0029186 0.001527 -0.0050084 0.0015601 0.0034727 0.036673 0.0019128 -0.0031364 -0.015415 0.0034608 0.00245 0.010622 -0.024346 -0.0076005 0.024678 0.035527 -0.0044982 0.013075 -0.00055181 0.00024778 -0.00045331 -0.0010229 0.010918 0.0025634 -0.0064677 -0.005455 -0.0024468 0.0063698 -0.0026627 -0.024253 0.014551 -0.0090749
0.26953 -0.00099812 -0.0013934 -0.0052427 0.0017087 0 -0.00077096 -0.0044603 0.00070857 -0.0061586 0.0012127 0.0047664 0.045182 -0.0020048 -0.0014269 -0.01651 0.0033944 0.0065887 0.010765 -0.0060787 -0.0042063 0.022652 0.027426 -0.0064673 0.0031497 -0.0003381 -0.0003177 -4.2379e-06 -0.0010727 0.0085867 0.003285 -0.0048596 -0.0048258 -0.0016824 0.0074149 -0.0023665 -0.024435 0.0096692 -0.0051552
0.27344 -0.0014914 -0.001495 0.00012941 0.0008013 0 0.00060171 -0.0042373 -0.00026387 -0.0054142 0.0019214 0.0047399 0.048178 -0.0074099 0.0052771 -0.019864 0.005497 0.0093283 0.0069181 0.011021 0.00034391 0.014117 0.01806 -0.0041978 -0.0061153 -0.00038511 -0.00031264 -8.1608e-05 -0.00056192 0.0021161 0.0034491 -0.00093225 -0.0031333 -0.00016228 0.0051251 0.0031594 -0.026827 0.0056227 -0.003403
0.27734 -0.0019924 -0.0011497 0.0036681 -8.149e-05 0 0.0012038 -0.0036589 -0.00039337 -0.0044962 0.003051 0.0032445 0.046229 -0.013132 0.01063 -0.024861 0.0088482 0.0099367 -0.00016668 0.023476 0.0031462 0.0013605 0.0091837 0.00019128 -0.013063 -0.00038987 0.00034395 -0.00054203 0.00016217 -0.0025614 0.0023909 0.002119 -0.00044803 0.00068408 0.0003704 0.0092385 -0.030695 0.0034202 -0.0047329
0.28125 -0.0022376 -0.0004573 0.0040781 -0.00017593 0 0.0010128 -0.0037068 0.00036526 -0.0042021 0.0033786 0.001388 0.039219 -0.01803 0.0096311 -0.030761 0.012411 0.0086774 -0.0094248 0.028432 0.0026995 -0.013031 0.0024024 0.002727 -0.016424 -0.00011345 0.001096 -0.00078625 0.00062413 -0.0043265 0.00034267 0.0020409 0.0028009 0.00047814 -0.0057837 0.010235 -0.035167 0.003732 -0.0096572
0.28516 -0.0019394 0.00031198 0.0029839 0.00081493 0 0.00053903 -0.0036844 0.0013253 -0.0037018 0.0022995 0.00063766 0.029105 -0.020328 0.0033198 -0.036239 0.014341 0.0064056 -0.018724 0.022012 -0.00027415 -0.024581 6.4364e-05 0.0010998 -0.01476 0.00037848 0.0011981 -0.00042911 0.00051732 -0.0071411 -0.0016348 -0.00070297 0.0056791 -1.3994e-05 -0.011439 0.0051358 -0.038639 0.0070177 -0.018413
0.28906 -0.0011507 0.00082814 0.0025903 0.002348 0 0.0002778 -0.0021296 0.0018959 -0.0016082 0.00032903 0.001274 0.021489 -0.019617 -0.0026507 -0.039605 0.013562 0.004321 -0.024722 0.0063753 -0.0033124 -0.029162 0.0021424 -0.0033727 -0.0097538 0.00080642 0.00041169 0.00028761 -8.5753e-05 -0.014149 -0.0025388 -0.0035442 0.0072494 -3.5177e-05 -0.014782 -0.0013916 -0.039589 0.011325 -0.028256
0.29297 -0.00024372 0.00090278 0.0032752 0.0033412 0 0.00042255 0.0012115 0.0020389 0.0024077 -0.0015421 0.0019542 0.021931 -0.017284 -0.0037016 -0.040608 0.011143 0.0035779 -0.026585 -0.012907 -0.0038415 -0.027625 0.0063866 -0.0070441 -0.0040044 0.00095426 -0.00074502 0.00075093 -0.00076644 -0.022909 -0.002248 -0.0041184 0.0073243 0.00027986 -0.016237 -0.0035094 -0.038353 0.014773 -0.036652
0.29688 0.00046284 0.00062536 0.0036695 0.0029271 0 0.00094038 0.0046943 0.0019412 0.0071006 -0.0028041 0.0010471 0.029677 -0.014264 -0.00031817 -0.039178 0.007981 0.0044319 -0.024043 -0.032475 -0.0010877 -0.020962 0.011378 -0.007185 0.0011068 0.00084061 -0.0014498 0.00058754 -0.0010468 -0.027161 -0.0015112 -0.0021209 0.0065551 0.00032171 -0.016365 0.00034824 -0.035339 0.01643 -0.042197
0.30078 0.00099322 0.00028458 0.0027246 0.0010394 0 0.0016849 0.0062532 0.0014593 0.01061 -0.0036038 -0.0015802 0.036064 -0.011592 0.0032347 -0.03545 0.0051571 0.0056084 -0.017234 -0.048901 0.0031345 -0.01076 0.015599 -0.0041904 0.0043216 0.00064822 -0.0012898 -2.4549e-05 -0.00074029 -0.022895 -0.0011786 0.00080576 0.0056253 5.0922e-05 -0.015972 0.0064086 -0.031184 0.015582 -0.04372
0.30469 0.0015814 0.00012586 0.0010636 -0.0016127 0 0.0023465 0.0054649 0.00013648 0.011793 -0.0040652 -0.0042669 0.031196 -0.010867 0.003379 -0.029977 0.0045199 0.0050521 -0.0071941 -0.05616 0.0056813 -0.00072911 0.016609 -0.00091347 0.0041462 0.00053071 -0.00056695 -0.00061146 -8.9404e-05 -0.011968 -0.0014425 0.00272 0.0044245 0.00020531 -0.016726 0.0094949 -0.02743 0.011835 -0.039721
0.30859 0.002269 0.00018007 4.1898e-05 -0.0040703 0 0.0024547 0.0039168 -0.0021399 0.010667 -0.0037305 -0.0051551 0.013686 -0.011392 9.5811e-05 -0.024813 0.0051409 0.001968 0.0022593 -0.056154 0.0046644 0.0061075 0.015236 -1.5577e-05 0.0023317 0.00050371 4.0919e-05 -0.00086264 0.00044061 0.00018001 -0.0017516 0.0028601 0.0022241 0.0012948 -0.018696 0.0077006 -0.025116 0.0075686 -0.033479
0.3125 0.0027155 0.00033044 -0.00013286 -0.0056387 0 0.0016959 0.0034432 -0.0045962 0.0078366 -0.0019365 -0.0040158 -0.0060947 -0.012341 -0.003976 -0.020957 0.0056904 -0.0017757 0.0094045 -0.050625 0.0011818 0.0092033 0.01242 -0.0018817 -0.00017212 0.00049793 9.0472e-05 -0.00077942 0.00054736 0.0094817 -0.0013826 0.0017661 -0.00125 0.0026299 -0.021225 0.0034104 -0.024354 0.0038626 -0.02675
0.31641 0.0024831 0.00051202 -0.00073583 -0.0060128 0 0.0003584 0.0041228 -0.0058686 0.003831 0.0012316 -0.0023565 -0.013473 -0.012964 -0.0062356 -0.019222 0.0048527 -0.0028107 0.012912 -0.041293 -0.0015516 0.008432 0.0090646 -0.0048057 -0.002647 0.00047535 -0.00030279 -0.00044913 0.00031741 0.015326 -9.9748e-05 0.00035821 -0.0050522 0.0027462 -0.023578 0.00041487 -0.025083 0.0014692 -0.020993
0.32031 0.0015153 0.00077654 -0.0028231 -0.0051031 0 -0.00064961 0.0041881 -0.004997 -0.00087706 0.0045371 -0.0017137 -0.0016383 -0.012188 -0.0056249 -0.020736 0.00043776 0.00055283 0.011086 -0.030499 -0.00109 0.0040485 0.006488 -0.0068616 -0.0043908 0.0004708 -0.0006444 0.00015327 9.1873e-05 0.018383 0.0016381 -0.00086013 -0.007513 0.00096218 -0.024421 0.00052601 -0.026997 0.0010807 -0.018049
0.32422 0.00027868 0.0011207 -0.005621 -0.0029519 0 -0.0004666 0.0019285 -0.0022316 -0.0054493 0.0063285 -0.0019918 0.022254 -0.009762 -0.0023925 -0.025647 -0.0089366 0.0061782 0.0040647 -0.021068 0.0019876 -0.0019743 0.0058324 -0.0074566 -0.005678 0.00053062 -0.00050723 0.0010267 0.0001149 0.017963 0.0030125 -0.0018089 -0.0075758 -0.0016536 -0.022533 0.0027666 -0.028966 0.0019464 -0.018641
0.32813 -0.00062835 0.0012983 -0.0071305 7.0891e-05 0 0.00087157 -0.0024237 0.0010759 -0.0087114 0.0057662 -0.0016336 0.042413 -0.0070891 0.0023217 -0.032126 -0.020887 0.0095075 -0.0052474 -0.013175 0.0046464 -0.0078793 0.0065336 -0.0072487 -0.0073688 0.000635 0.00014753 0.0018705 0.00031825 0.012772 0.0034028 -0.0024214 -0.0056257 -0.0031245 -0.018921 0.0050455 -0.030231 0.0026575 -0.021045
0.33203 -0.0010165 0.00092147 -0.0063726 0.0030568 0 0.0022533 -0.0067481 0.0033803 -0.0099133 0.0033746 0.00059074 0.046307 -0.0051798 0.0063099 -0.038976 -0.033554 0.0075633 -0.015182 -0.0064952 0.0042431 -0.013006 0.0081911 -0.0069568 -0.0098323 0.00069269 0.00097582 0.0021364 0.00044487 0.0041026 0.0027607 -0.0025296 -0.0030297 -0.0024464 -0.014432 0.0060307 -0.03048 0.0026686 -0.024257
0.33594 -0.0012302 -0.00014688 -0.0045844 0.0047678 0 0.0023058 -0.0088754 0.0038809 -0.0094528 0.00048908 0.0040931 0.033133 -0.0050513 0.0067264 -0.044892 -0.044823 0.0017221 -0.02401 -0.00050046 0.00083802 -0.016854 0.010339 -0.0065887 -0.013296 0.00060654 0.0015103 0.0015037 0.00035363 -0.0030267 0.0015806 -0.0021668 -0.0009725 -0.00051585 -0.010064 0.0056103 -0.029505 0.0016235 -0.027242
0.33984 -0.001715 -0.00149 -0.0037781 0.0043408 0 0.00056288 -0.0082947 0.0028324 -0.0085992 -0.0017329 0.0068012 0.012826 -0.0083974 0.0021188 -0.047082 -0.05017 -0.0035519 -0.02853 0.0057817 -0.0032142 -0.018744 0.012412 -0.0058394 -0.01738 0.00034005 0.0014686 0.00029901 0.00016396 -0.0032592 0.00050781 -0.0017552 0.00022169 0.00089024 -0.007773 0.0042985 -0.027062 -0.00014153 -0.028515
0.34375 -0.0024798 -0.0023146 -0.0042254 0.0019915 0 -0.0020532 -0.0061536 0.0011736 -0.0082426 -0.002828 0.0068977 -0.0020893 -0.01376 -0.0054642 -0.045063 -0.049167 -0.0047712 -0.028546 0.012463 -0.0057141 -0.019087 0.0144 -0.0048997 -0.020342 -6.424e-05 0.00092613 -0.0006782 9.5195e-05 0.0040768 -0.00014823 -0.0017662 0.00083801 0.00096037 -0.0076732 0.0027 -0.023938 -0.00083496 -0.028466
0.34766 -0.0030176 -0.0020519 -0.0038775 -0.00095331 0 -0.0038822 -0.0038629 -0.00012373 -0.0078495 -0.0028819 0.0042249 -0.0047565 -0.019374 -0.011131 -0.03955 -0.043342 -0.0022319 -0.025047 0.018985 -0.0063945 -0.018119 0.016505 -0.0044436 -0.021239 -0.00049947 0.00025828 -0.0008533 0.00020677 0.013534 -0.00063255 -0.0021445 0.0012144 0.0005284 -0.008896 0.0013415 -0.020649 0.00041231 -0.027935
0.35156 -0.0027707 -0.00086646 -0.00063864 -0.0028723 0 -0.0037575 -0.0019153 -0.00057342 -0.0057831 -0.0022343 0.00019066 0.0030375 -0.023743 -0.010992 -0.03133 -0.034202 0.0010353 -0.01899 0.024837 -0.0063021 -0.016009 0.018795 -0.0046626 -0.019501 -0.00080761 -0.00011798 -0.00040686 0.00034862 0.017532 -0.0014725 -0.0021835 0.0016086 0.00092702 -0.010621 0.00047048 -0.017595 0.0040311 -0.02758
0.35547 -0.0016593 0.00042675 0.0049186 -0.0029465 0 -0.0018112 1.1869e-05 -0.00035992 -0.00086256 -0.0014169 -0.0033845 0.013685 -0.02481 -0.005742 -0.021689 -0.024056 0.0026447 -0.011828 0.029267 -0.0058847 -0.012952 0.021242 -0.0045831 -0.014622 -0.00080053 -3.5955e-05 -5.5181e-05 0.00036587 0.012166 -0.0028742 -0.001117 0.0023887 0.0023626 -0.011627 -0.00017786 -0.01528 0.010247 -0.028244
0.35938 -0.00014873 0.0010028 0.0095152 -0.0016593 0 0.00071692 0.0021423 -0.00013864 0.0062416 -0.0011047 -0.0052495 0.019525 -0.020271 -2.9413e-05 -0.013593 -0.016924 0.0027878 -0.0064252 0.031754 -0.0042951 -0.0097438 0.022875 -0.0028234 -0.0074874 -0.00033367 0.00032001 -0.00027947 0.00028661 -0.00037403 -0.0043066 0.0010714 0.003906 0.0036073 -0.010428 -0.0010865 -0.014384 0.017472 -0.030312
0.36328 0.001172 0.00066655 0.010077 -0.00028843 0 0.0024064 0.0040937 -0.00052263 0.013107 -0.0017216 -0.0049535 0.018086 -0.01223 0.0021521 -0.0082724 -0.013179 0.002933 -0.0036353 0.033462 -0.00082802 -0.0073116 0.022833 0.00067807 -0.00053215 0.00056667 0.00059981 -0.00081189 0.00024582 -0.014309 -0.004741 0.0033976 0.0059189 0.0032794 -0.007953 -0.0021031 -0.014563 0.023283 -0.03244
0.36719 0.0020325 -6.7096e-05 0.0066156 0.00016428 0 0.0025826 0.0052761 -0.001544 0.017113 -0.0029098 -0.0027373 0.014003 -0.0020948 0.0012858 -0.0059471 -0.012212 0.0033117 -0.0034708 0.035027 0.0033351 -0.0060842 0.020682 0.0038551 0.0051264 0.0016154 0.00059879 -0.00093014 0.00024621 -0.024581 -0.0034726 0.0044593 0.007305 0.0012629 -0.0051155 -0.0020965 -0.015537 0.026594 -0.033608
0.37109 0.0025109 -0.00048599 0.0020721 -0.00030522 0 0.0016409 0.0055366 -0.0025428 0.017085 -0.0035569 0.00043981 0.015982 0.0085558 0.0011871 -0.0064913 -0.013026 0.0024456 -0.0056257 0.037008 0.0055028 -0.00634 0.016209 0.0039503 0.0085796 0.0023436 0.00040015 -0.00024586 9.8657e-05 -0.028928 -0.00084553 0.0033989 0.0067332 -0.0012168 -0.0029283 -6.2472e-05 -0.016933 0.026631 -0.032814
0.375 0.0027076 -0.00029391 -0.00062165 -0.00091282 0 0.00063397 0.0051931 -0.0027082 0.013702 -0.0026661 0.0029832 0.02979 0.016874 0.0041403 -0.0091109 -0.013237 -0.00068209 -0.0090175 0.039848 0.0040308 -0.0081856 0.009563 0.00022313 0.0087865 0.0023527 0.00021673 0.00086014 -0.00031331 -0.026908 0.0018267 0.00051409 0.0038698 -0.0028015 -0.0033192 0.0031487 -0.017873 0.022739 -0.028218
0.37891 0.0025022 0.00020954 -0.0011373 -0.00097025 0 0.0004322 0.0044616 -0.0018872 0.0085654 -0.00037706 0.0033795 0.051836 0.021384 0.007876 -0.011377 -0.010854 -0.004552 -0.011349 0.042226 0.00039124 -0.010071 0.0032198 -0.0047301 0.007195 0.0015948 0.00012261 0.0016136 -0.00073967 -0.018271 0.003174 -0.0028883 -0.00013768 -0.0031302 -0.0063522 0.004676 -0.01742 0.017469 -0.020498
0.38281 0.0016977 0.00047455 -0.0014243 -0.00059763 0 0.0010093 0.0030753 -0.00086811 0.0030029 0.0019384 0.0013288 0.069322 0.022768 0.0080026 -0.012409 -0.0065587 -0.0059427 -0.011879 0.042623 -0.0017772 -0.010837 -0.0011126 -0.0067589 0.0052041 0.00045113 -9.2611e-06 0.001612 -0.00067033 -0.0031169 0.0027645 -0.0052596 -0.0035389 -0.002812 -0.010584 0.0020386 -0.015523 0.01279 -0.011499
0.38672 0.0003778 0.00020291 -0.0031399 -0.00059319 0 0.0013956 0.00064897 -0.00071648 -0.002345 0.0027723 -0.0017765 0.068915 0.021617 0.0032615 -0.011999 -0.0014301 -0.0031448 -0.010416 0.039848 -7.6597e-05 -0.0098306 -0.0024051 -0.0037843 0.0035527 -0.00048847 -0.00028678 0.0011591 0.00014059 0.01641 0.0013253 -0.0057116 -0.005369 -0.0025254 -0.01477 -0.003941 -0.012327 0.0097707 -0.0027327
0.39063 -0.00096603 -0.00043283 -0.0057661 -0.0015633 0 0.00046382 -0.00259 -0.0016884 -0.007102 0.0018017 -0.0037861 0.048244 0.018805 -0.0024685 -0.010301 0.0027944 0.0018808 -0.007086 0.032589 0.0041288 -0.0065103 0.00024842 0.0020826 0.0028759 -0.00080147 -0.00057102 0.00084825 0.0012584 0.03513 4.9849e-05 -0.0045216 -0.0058763 -0.0023349 -0.017313 -0.0090188 -0.0082037 0.0093082 0.003922
0.39453 -0.0017443 -0.00097742 -0.0072901 -0.0031083 0 -0.0019495 -0.0055725 -0.0028091 -0.010683 0.0001612 -0.0035071 0.020219 0.015557 -0.0040083 -0.0090907 0.0016174 0.0049338 -0.0034495 0.01927 0.0067738 -0.0013721 0.0069224 0.0061512 0.0029646 -0.00048234 -0.0005593 0.00090175 0.0018023 0.046186 -0.00032733 -0.002909 -0.0056167 -0.001833 -0.015436 -0.0090861 -0.0047363 0.011176 0.0047086
0.39844 -0.0017406 -0.001064 -0.0064041 -0.0038667 0 -0.0045534 -0.0070146 -0.0026641 -0.012404 -0.00061089 -0.0016216 0.0047759 0.01221 -0.00049874 -0.009941 -0.0048528 0.0033443 -0.0014905 0.0035953 0.0048846 0.0028453 0.013949 0.0052035 0.0023413 0.0001164 -0.0001407 0.0010007 0.001236 0.04435 0.00010428 -0.0021564 -0.0044365 -0.00071945 -0.010627 -0.0041988 -0.0031709 0.012528 0.00067322
0.40234 -0.0012773 -0.00065878 -0.0037255 -0.0025186 0 -0.0053929 -0.0063567 -0.00073567 -0.01199 4.143e-05 9.2394e-05 0.01348 0.0083889 0.0034949 -0.013217 -0.015731 -0.001664 -0.0019518 -0.012195 -0.00053622 0.0046404 0.019459 0.00023159 0.00034589 0.00057681 0.0003781 0.0007489 -3.4494e-05 0.029305 0.00076059 -0.0026361 -0.0017223 0.00087498 -0.0042217 0.0012066 -0.0039347 0.01198 -0.0072786
0.40625 -0.00090689 -3.9598e-05 -0.00094179 0.00098959 0 -0.0034835 -0.0041722 0.0020081 -0.0098283 0.0012206 0.00043771 0.03979 0.0037258 0.0028193 -0.018887 -0.029589 -0.0062688 -0.0052557 -0.025834 -0.0053026 0.0028062 0.021843 -0.004727 -0.0034122 0.00068686 0.00049881 0.00019525 -0.00092575 0.0069073 0.0010631 -0.0035072 0.0022907 0.0024911 0.0022805 0.0025574 -0.0071665 0.0084707 -0.017911
0.41016 -0.0009225 0.00041649 0.00084785 0.0050226 0 0.00010262 -0.0017484 0.0038796 -0.0066219 0.0013386 -0.00029748 0.063878 -0.0024022 -0.0026601 -0.026118 -0.043173 -0.0074938 -0.0116 -0.03337 -0.0056946 -0.0042446 0.018869 -0.0064593 -0.0089817 0.00049313 4.1308e-05 -0.00019875 -0.00064181 -0.012773 0.00061997 -0.0034235 0.0058473 0.0035584 0.0061678 -0.00030246 -0.012651 0.00085978 -0.028865
0.41406 -0.0011374 0.00047363 0.0017133 0.0071213 0 0.002842 -0.00024834 0.0038557 -0.0028534 -0.0006347 -0.00098609 0.068368 -0.008977 -0.0077663 -0.031717 -0.051451 -0.0053511 -0.018777 -0.03268 -0.0015175 -0.014491 0.011518 -0.0053284 -0.014124 0.00015929 -0.0005982 -0.0001022 0.0005656 -0.020396 -0.00082453 -0.0017281 0.006821 0.0035552 0.0057473 -0.0030558 -0.018062 -0.0087784 -0.036602
0.41797 -0.0010976 0.00017103 0.0020915 0.0056518 0 0.0027529 -5.8839e-05 0.0022574 0.0013539 -0.0044046 -0.00099055 0.051485 -0.014077 -0.0073245 -0.033961 -0.05352 -0.0019574 -0.024752 -0.025652 0.0040416 -0.024451 0.0027276 -0.0042988 -0.016969 -0.00018636 -0.00077145 0.00026639 0.0016041 -0.013073 -0.0032543 0.0009197 0.0047618 0.0022873 0.0025216 -0.0015803 -0.021623 -0.017618 -0.040331
0.42188 -0.00048755 -0.00020959 0.0019485 0.001063 0 9.0641e-05 -0.00063052 0.00019107 0.0058426 -0.0084522 -0.00071991 0.026431 -0.016169 -0.00135 -0.032056 -0.049347 0.00086816 -0.028361 -0.013534 0.007213 -0.031789 -0.0056556 -0.0054589 -0.016473 -0.00047919 -0.0002089 0.00033648 0.001539 0.0029415 -0.0060104 0.003093 0.0016176 0.00030448 -0.002097 0.0035109 -0.022345 -0.023917 -0.039855
0.42578 0.00063206 -0.00032248 0.0010348 -0.0042318 0 -0.0028183 -0.00081172 -0.0015064 0.0099884 -0.01078 -0.00097234 0.008373 -0.013698 0.0052542 -0.025611 -0.039586 0.0028414 -0.028613 0.0020272 0.0063734 -0.034186 -0.011753 -0.0077569 -0.011847 -0.00066061 0.0006793 -0.00020529 0.00042624 0.015548 -0.0077144 0.0038187 7.6901e-05 -0.001051 -0.0063134 0.0073348 -0.01946 -0.026059 -0.035404
0.42969 0.0019014 2.0336e-05 -0.00024758 -0.0073543 0 -0.0035195 0.00043324 -0.002694 0.012771 -0.0099085 -0.0019632 0.0015806 -0.0035792 0.0077609 -0.015133 -0.026761 0.0043992 -0.02413 0.018033 0.0026431 -0.027377 -0.012581 -0.0082725 -0.0026476 -0.00066496 0.0011635 -0.0010578 -0.00079827 0.01497 -0.0069673 0.0032931 0.0010265 -0.00046456 -0.0060246 0.0058331 -0.012172 -0.021545 -0.028029
0.43359 0.0029076 0.00072864 -0.00075411 -0.0068085 0 -0.0014339 0.0031773 -0.0034696 0.013344 -0.0057492 -0.0031098 -0.0015517 0.010475 0.0058203 -0.0048874 -0.015552 0.0053509 -0.017627 0.032012 -0.0014316 -0.015077 -0.010286 -0.0055664 0.0071472 -0.00049438 0.00087284 -0.0015839 -0.0012068 0.0010174 -0.0034904 0.0024397 0.0027258 0.0020578 -0.0014007 0.00016166 -0.0036325 -0.013693 -0.020895
0.4375 0.003377 0.001501 0.00028386 -0.0033597 0 0.0018203 0.006104 -0.003616 0.011597 9.8484e-05 -0.0036261 -0.0097157 0.025701 0.0026806 0.0032654 -0.0072639 0.0047962 -0.010589 0.04346 -0.0035341 9.2925e-05 -0.0065757 -0.0014973 0.015473 -0.00027994 0.00011739 -0.0014215 -0.00065667 -0.016738 0.0013322 0.0018665 0.0026205 0.0046925 0.0062357 -0.0042779 0.0044815 -0.0044256 -0.015066
0.44141 0.0032227 0.0020216 0.0021141 0.00065282 0 0.0039217 0.0070819 -0.0027417 0.0082025 0.0050449 -0.0031079 -0.02166 0.039391 0.0010338 0.0079926 -0.0025565 0.0022951 -0.0043052 0.052096 -0.002532 0.015606 -0.0030476 0.00043582 0.020702 -0.00021332 -0.00045523 -0.00079271 0.00023204 -0.026623 0.0052218 0.0013701 -2.7232e-05 0.0049653 0.015236 -0.0032006 0.010759 0.0045727 -0.011248
0.44531 0.0025071 0.0021282 0.0027683 0.0029981 0 0.0036771 0.0046679 -0.00093064 0.0041879 0.0070456 -0.001549 -0.02646 0.047228 0.00042257 0.007907 -0.0015451 -0.0012759 -0.00049414 0.05765 0.0011739 0.027694 -0.0020263 -0.0015013 0.020828 -0.00038103 -0.00049695 -0.00023241 0.00074119 -0.024031 0.0065884 0.00043903 -0.003374 0.0018432 0.022476 0.0023274 0.013314 0.011084 -0.010033
0.44922 0.0013964 0.0018378 0.00081445 0.0029565 0 0.0016164 -0.00051707 0.0010043 0.00039654 0.0059671 0.00089271 -0.015156 0.045278 -0.0012988 0.0043571 -0.0017518 -0.0042755 -5.515e-05 0.060242 0.005628 0.032858 -0.0050608 -0.0056126 0.016308 -0.00066911 -0.00024447 -7.2813e-05 0.0006307 -0.014054 0.0055706 -0.00096277 -0.0048202 -0.0031661 0.023449 0.0070214 0.01152 0.013785 -0.010561
0.45313 0.00012014 0.0012703 -0.0030767 0.0014824 0 -0.00085367 -0.0058604 0.002128 -0.0027827 0.0035931 0.0037984 0.0079443 0.036127 -0.0047873 0.00051575 -0.0010534 -0.005632 -0.0015547 0.060379 0.0079707 0.032815 -0.010427 -0.0084327 0.010457 -0.00085422 -0.00020068 -0.00022293 0.00013544 -0.0054679 0.0036256 -0.0023314 -0.0034904 -0.0071097 0.018525 0.0065321 0.0073956 0.014094 -0.011319
0.45703 -0.0010858 0.00058713 -0.0063636 0.00018057 0 -0.0026448 -0.0085291 0.0022313 -0.0053665 0.0020971 0.0061551 0.026466 0.021684 -0.0082087 -0.0020163 0.0011127 -0.0055034 -0.0040741 0.057905 0.0061092 0.028903 -0.016853 -0.0078895 0.0051499 -0.00079769 -0.00058331 -0.00039748 -0.00043 -0.0021418 0.0021468 -0.0033211 -0.00090104 -0.0079848 0.0085886 0.0013546 0.0021134 0.01279 -0.011645
0.46094 -0.0020364 -7.5973e-06 -0.0065924 2.4953e-05 0 -0.0034384 -0.0075908 0.0019209 -0.0075394 0.0022461 0.0065109 0.025924 0.0043792 -0.0092528 -0.0018489 0.0049081 -0.0047158 -0.0066009 0.05267 0.0005929 0.022825 -0.022903 -0.0048238 0.0021875 -0.00053889 -0.0011077 -0.00045954 -0.00093211 -0.00021065 0.0014632 -0.0042256 0.00064872 -0.0062105 -0.0048488 -0.0041222 -0.0030824 0.010698 -0.010995
0.46484 -0.0026217 -0.00029018 -0.0033821 0.00079901 0 -0.0033427 -0.0046146 0.0018056 -0.0093483 0.0029592 0.0039447 0.0077326 -0.010902 -0.0074476 0.0024905 0.0089938 -0.0038247 -0.0074037 0.044044 -0.0051025 0.017673 -0.025965 -0.0016812 0.0041635 -0.00019478 -0.0012803 -0.00048527 -0.0013186 0.0066266 0.0010485 -0.0054755 0.00015437 -0.0038585 -0.017702 -0.0059538 -0.0061561 0.0085779 -0.0089218
0.46875 -0.0027971 -0.00014413 0.0012569 0.0015321 0 -0.0024946 -0.0021673 0.001729 -0.010437 0.0025863 -0.00088878 -0.010721 -0.021151 -0.0041646 0.0082772 0.010647 -0.0028623 -0.0064025 0.034011 -0.006819 0.014976 -0.026118 -9.7904e-05 0.0091187 0.00020064 -0.00086006 -0.00054384 -0.0014229 0.019456 0.00043823 -0.006673 -0.0015235 -0.0025689 -0.025735 -0.0038358 -0.0069634 0.0061428 -0.0064196
0.47266 -0.0025753 0.00028748 0.004464 0.0014092 0 -0.0011001 -0.0015833 0.0010023 -0.010016 0.00059759 -0.0057873 -0.011255 -0.026654 -0.00084701 0.013319 0.0089318 -0.0018126 -0.0043077 0.024173 -0.0030352 0.014123 -0.02451 0.00013305 0.014866 0.00070562 -3.487e-05 -0.00052713 -0.0010185 0.031929 -0.00028969 -0.0064821 -0.0027603 -0.0022921 -0.028133 -0.00041791 -0.0061063 0.0028663 -0.004161
0.47656 -0.0020318 0.00061911 0.0045904 0.0003818 0 0.00035137 -0.0020599 -0.00059523 -0.0072675 -0.0019747 -0.008344 0.0082432 -0.028066 0.0020295 0.015984 0.0035199 -0.0010021 -0.0018204 0.015823 0.0036849 0.014343 -0.022203 9.6297e-05 0.01964 0.0012985 0.00078847 -0.00027216 -9.7183e-05 0.035426 -0.0009177 -0.0038831 -0.0025036 -0.0019361 -0.024775 0.0018055 -0.0041091 -0.0015551 -0.0025974
0.48047 -0.001288 0.00048903 0.002183 -0.00090901 0 0.0012136 -0.0017944 -0.002264 -0.002082 -0.0036385 -0.0075393 0.03142 -0.026775 0.0042376 0.014304 -0.005471 -0.00087936 -2.273e-05 0.010664 0.00871 0.014265 -0.020748 0.00032225 0.021129 0.0017362 0.0013042 0.00016767 0.0009851 0.026314 -0.0016595 0.00037318 -0.00065288 -0.00091968 -0.016169 0.0025351 -0.0016996 -0.0073631 -0.0022001
0.48438 -0.00044806 -0.00011873 -0.00069919 -0.001697 0 0.0011563 0.00010389 -0.0028581 0.004414 -0.0038078 -0.0042472 0.038471 -0.025684 0.0049371 0.0073813 -0.015136 -0.0015459 -0.00054522 0.010133 0.0092033 0.011908 -0.022129 0.00051404 0.017212 0.0016671 0.0014383 0.00045612 0.0017175 0.0086152 -0.0029698 0.0038379 0.0023009 0.00018468 -0.0056924 0.0029563 0.00020316 -0.013283 -0.0029307
0.48828 0.00044757 -0.00081797 -0.0021387 -0.0016461 0 0.00044838 0.0028153 -0.0021203 0.010115 -0.0030459 -0.00039025 0.024668 -0.025563 0.0034258 -0.0014624 -0.022128 -0.0026602 -0.0029692 0.01186 0.0063033 0.0080007 -0.025515 0.00035729 0.010281 0.00095237 0.00127 0.00025012 0.0018159 -0.0093714 -0.0046789 0.0042825 0.0054732 0.00049502 0.0030981 0.0037405 0.0016062 -0.017287 -0.0038242
0.49219 0.0013584 -0.0011416 -0.0016997 -0.0010266 0 -0.00032057 0.0047169 -0.0010509 0.01301 -0.0021676 0.0023308 0.0046022 -0.025739 0.00071678 -0.010255 -0.02496 -0.0037344 -0.006778 0.01419 0.0036343 0.0035186 -0.030075 8.6866e-05 0.0019089 -0.00011703 0.00092687 -0.00043801 0.0014006 -0.020393 -0.0055718 0.0017443 0.0074575 -2.0848e-05 0.0089638 0.0042237 0.0026465 -0.018196 -0.0043877
0.49609 0.0020907 -0.00097633 -0.00055494 -0.00048377 0 -0.00080022 0.0048492 -0.0008788 0.012333 -0.0013939 0.00312 -0.0021761 -0.025184 -0.00053379 -0.017045 -0.022611 -0.0043261 -0.011274 0.015351 0.0037131 -0.00038606 -0.034821 9.0759e-05 -0.0062213 -0.00096883 0.00057046 -0.0011748 0.00083327 -0.020985 -0.0042492 -0.0014098 0.0066317 -0.00050313 0.011108 0.0034625 0.0034827 -0.015097 -0.004194
0.5 0.002236 -0.00069555 -0.00044456 -0.00061836 0 -0.0011253 0.0034503 -0.0017248 0.0088937 -0.00047433 0.0020576 0.0098087 -0.020941 0.0015167 -0.018582 -0.014192 -0.0039429 -0.014876 0.011991 0.0058031 -0.0012971 -0.037816 0.00027263 -0.01124 -0.0011758 0.00038887 -0.001434 0.00043218 -0.011068 -0.00067953 -0.002639 0.0023165 -0.00028895 0.0090485 0.0016807 0.004245 -0.0068358 -0.0027325
0.50391 0.0013756 -0.00083777 -0.0023248 -0.0016473 0 -0.0016537 0.0012935 -0.0024994 0.0043203 0.00060367 -0.00011452 0.026885 -0.011819 0.0055669 -0.015102 -0.0037237 -0.002122 -0.016155 0.0035933 0.0071393 0.0012836 -0.038185 0.00020433 -0.012515 -0.00077752 0.00049343 -0.0010252 0.00033484 0.0071173 0.0031762 -0.0015688 -0.0041114 0.0002119 0.0054206 0.00037443 0.0046528 0.003653 -0.00064471
0.50781 -0.00052416 -0.0016129 -0.0057034 -0.0032969 0 -0.0025778 -0.0011446 -0.0022313 -9.124e-05 0.001371 -0.0021505 0.030005 0.00058338 0.0079876 -0.008666 0.0054995 0.00096253 -0.015096 -0.0078186 0.0059621 0.0059532 -0.03651 -9.5286e-05 -0.011377 -0.00020093 0.00078432 -0.00023394 0.00053117 0.029174 0.004618 -0.00021562 -0.0095882 -7.6788e-05 0.0020053 0.0009575 0.004393 0.013562 0.0013167
0.51172 -0.0028724 -0.0026862 -0.0090524 -0.004931 0 -0.0038133 -0.0037226 -0.0013308 -0.0039573 0.0014409 -0.0027375 0.013496 0.014524 0.0064377 -0.00082356 0.011338 0.0039255 -0.011863 -0.020333 0.0031126 0.011449 -0.033292 4.9174e-05 -0.0089279 0.00013138 0.00097344 0.00043301 0.00089869 0.04893 0.0024594 -0.00089381 -0.011409 -0.0016561 -0.00019918 0.0033421 0.00329 0.021004 0.002649
0.51563 -0.0046797 -0.0034224 -0.010835 -0.0058124 0 -0.0050964 -0.0060786 -0.0012319 -0.0074565 0.0010964 -0.0013898 -0.0097741 0.027435 0.0024501 0.0065085 0.011625 0.0046716 -0.006874 -0.031309 0.00074524 0.016066 -0.029242 0.0010503 -0.0066167 0.0001211 0.00082098 0.00064518 0.0011825 0.06049 -0.0017532 -0.0039052 -0.0093023 -0.0037776 -0.00030863 0.0058085 0.0012142 0.02399 0.0028229
0.51953 -0.0051753 -0.0033481 -0.010302 -0.0053711 0 -0.0059695 -0.0074361 -0.0026481 -0.010581 0.0010406 0.00085066 -0.021374 0.033091 -9.0689e-05 0.010253 0.004204 0.0020933 -0.0015363 -0.034815 -0.00011369 0.016688 -0.025412 0.0020599 -0.0067611 -3.5592e-05 0.0003823 0.0004442 0.0010664 0.061092 -0.0047988 -0.0072513 -0.0055533 -0.0050736 0.0023667 0.0062696 -0.0012982 0.020342 0.0014472
0.52344 -0.0043382 -0.0024341 -0.0076143 -0.0034186 0 -0.0056999 -0.0071924 -0.0043781 -0.012798 0.0015294 0.0018758 -0.014751 0.031304 0.00085724 0.01106 -0.0063493 -0.0024734 0.0027111 -0.031071 -0.00036326 0.014235 -0.02193 0.001392 -0.0087741 -0.00013324 -9.8035e-06 0.00011929 0.00042774 0.052219 -0.0043153 -0.0085112 -0.0029625 -0.0047865 0.0063144 0.0038987 -0.0029118 0.013694 -0.00025583
0.52734 -0.0028751 -0.0010272 -0.003525 -0.00030125 0 -0.0035881 -0.0056126 -0.0042161 -0.013395 0.0019562 0.00016106 0.00020803 0.022894 0.0032489 0.009726 -0.017412 -0.0057715 0.0054146 -0.020981 -0.0012837 0.0098502 -0.018584 -0.0016905 -0.011817 -0.00016421 -5.6841e-05 -6.703e-05 -0.00043086 0.037987 -0.00066452 -0.0069318 -0.0025324 -0.0033337 0.010898 -0.00011129 -0.0028908 0.0060286 -0.0015106
0.53125 -0.001636 0.00041232 0.00088965 0.0030463 0 0.00019815 -0.0036969 -0.0012827 -0.012062 0.0014789 -0.0037386 0.0087232 0.0093793 0.0032801 0.0072076 -0.02638 -0.0051454 0.00632 -0.0061272 -0.0026999 0.0049076 -0.015184 -0.0057257 -0.014929 -0.00024874 0.00019262 -4.6549e-05 -0.0009077 0.022603 0.0034134 -0.0037835 -0.0029856 -0.0017817 0.015506 -0.0032577 -0.00067632 -0.00074524 -0.0015867
0.53516 -0.000958 0.0015216 0.0043863 0.0052886 0 0.0040192 -0.0022239 0.0026336 -0.0091067 1.6654e-05 -0.0073668 0.0056193 -0.0057603 -0.00021123 0.0051604 -0.028945 -0.0009069 0.0052923 0.009916 -0.0031406 0.0020562 -0.011558 -0.0080098 -0.016326 -0.00041849 0.0003624 9.786e-05 -0.00060652 0.0091158 0.0049794 -0.00092858 -0.0023391 -0.00093775 0.019271 -0.0035187 0.0044319 -0.0038269 0.00070263
0.53906 -0.00048427 0.0021158 0.0059338 0.0052505 0 0.0054429 -0.00098015 0.0043665 -0.005163 -0.001527 -0.0082587 -0.0019243 -0.016344 -0.0042043 0.0049401 -0.023373 0.0038181 0.0034575 0.020615 -0.0017857 0.0033487 -0.0085386 -0.0070704 -0.015006 -0.00053289 0.00011593 0.00028263 0.00023564 -0.00069243 0.0030857 0.00076488 0.00019129 -0.00092247 0.021466 -0.00098066 0.011103 -0.0026123 0.0052843
0.54297 0.00042657 0.0022202 0.0054011 0.002719 0 0.003196 0.00095291 0.0022922 -0.00078303 -0.002057 -0.005894 -0.0041535 -0.020718 -0.0046257 0.0060686 -0.012327 0.0058395 0.0017959 0.023821 0.00026644 0.0077398 -0.0071527 -0.0041013 -0.011965 -0.0004264 -0.00047613 0.00050786 0.00089602 -0.007021 -0.00066175 0.0017058 0.0037261 -0.0013153 0.022047 0.0020801 0.017501 0.0009478 0.010873
0.54688 0.0020945 0.0020879 0.0039525 -0.0010439 0 -0.0012086 0.0041249 -0.0019311 0.0036913 -0.0011635 -0.0019463 0.0013462 -0.018561 -0.00075536 0.008011 0.0020906 0.0047263 0.00079928 0.018677 0.0011611 0.014145 -0.0081499 -0.0017442 -0.0080819 -0.00010489 -0.0009441 0.00080359 0.00083567 -0.013393 -0.0033855 0.002664 0.006772 -0.0013909 0.020949 0.0030203 0.022482 0.0055507 0.016528
0.55078 0.0042214 0.0021076 0.0034072 -0.0036901 0 -0.004048 0.0079628 -0.0046331 0.0079622 0.00083671 0.0012984 0.010123 -0.010345 0.0039039 0.010042 0.017244 0.002993 0.00086597 0.0051141 0.00066255 0.021086 -0.012198 -0.0014959 -0.0044539 0.00024204 -0.00082857 0.0011164 0.00023949 -0.025887 -0.0029505 0.0038783 0.0084241 -0.00026257 0.018196 0.0012073 0.024969 0.0097511 0.021201
0.55469 0.0060805 0.0025343 0.004721 -0.0031658 0 -0.0022588 0.011062 -0.0033384 0.011611 0.0034807 0.0028146 0.018755 0.0013007 0.0051818 0.010746 0.026825 0.0034765 0.0023842 -0.015428 0.00079303 0.025136 -0.020049 -0.0025966 -0.0033975 0.00042409 -0.0001245 0.0012731 -0.00016569 -0.048415 0.00070157 0.0050331 0.0086087 0.0027102 0.014043 -0.0012689 0.023352 0.011481 0.02273
0.55859 0.006964 0.0032044 0.0068667 0.00071353 0 0.0036711 0.012148 0.0010714 0.014152 0.0063968 0.003408 0.028642 0.011161 0.0023197 0.010373 0.028985 0.0064723 0.0043645 -0.035627 0.0035448 0.025828 -0.028618 -0.0035692 -0.004675 0.00041651 0.00065683 0.0010839 0.00012728 -0.077105 0.005647 0.0057769 0.0075948 0.007107 0.010215 -0.0015352 0.019861 0.011848 0.021793
0.5625 0.0065397 0.0035363 0.0073693 0.0057449 0 0.0095387 0.010792 0.0052338 0.015228 0.0088726 0.004792 0.040563 0.017689 -0.0016658 0.0095338 0.023847 0.0093795 0.0062516 -0.052304 0.0079685 0.023884 -0.035999 -0.004461 -0.0075804 0.00033137 0.00088528 0.00051049 0.00085201 -0.10005 0.0092861 0.0059538 0.0057088 0.010938 0.0077384 0.0010889 0.015891 0.012013 0.019211
0.56641 0.004952 0.0029298 0.0043149 0.0085608 0 0.010519 0.007418 0.0063046 0.014735 0.0096058 0.008195 0.048021 0.020017 -0.0033342 0.0088578 0.012176 0.0091035 0.0075501 -0.06295 0.010163 0.020283 -0.040541 -0.0069161 -0.0113 0.00025244 0.00033563 -0.00024832 0.0012284 -0.1049 0.0099663 0.0053317 0.0035468 0.011445 0.0074903 0.0040745 0.012686 0.013014 0.015899
0.57031 0.0027151 0.0012844 -0.0018515 0.0069321 0 0.0050485 0.0029383 0.00423 0.012789 0.0075327 0.013489 0.040433 0.017745 -0.0020215 0.0093856 -0.0042063 0.0048488 0.0075417 -0.064367 0.0068712 0.016915 -0.039884 -0.011736 -0.01442 0.00014334 -0.00060678 -0.00084836 0.00078274 -0.088624 0.0078939 0.0034234 0.0020338 0.0071619 0.010774 0.0039565 0.011962 0.016322 0.01342
0.57422 0.00049973 -0.00082448 -0.0083662 0.0014713 0 -0.0038162 -0.0015391 0.001313 0.0095971 0.0032268 0.019039 0.015483 0.013266 0.00028811 0.011649 -0.019572 -0.0012431 0.0057696 -0.056511 -0.0007185 0.01634 -0.033667 -0.016743 -0.015319 -6.9025e-05 -0.0012301 -0.0010194 -0.00014001 -0.059862 0.004759 -6.6424e-05 0.0017732 -0.00037039 0.017591 -0.00015528 0.01435 0.021883 0.013661
0.57813 -0.0011349 -0.0025034 -0.012004 -0.0046499 0 -0.01071 -0.0049443 -0.00022212 0.0053343 -0.00080721 0.022114 -0.013213 0.0090102 0.0015938 0.014499 -0.030455 -0.0059362 0.0027834 -0.043784 -0.0071583 0.018138 -0.025103 -0.017818 -0.014464 -0.00035712 -0.0010385 -0.00074734 -0.00072597 -0.030962 0.0023695 -0.0044922 0.0022002 -0.0070434 0.025752 -0.005441 0.018058 0.027427 0.016154
0.58203 -0.0019918 -0.0031374 -0.011144 -0.0078591 0 -0.011896 -0.0066602 -0.00016847 0.00012721 -0.0018499 0.019946 -0.024685 0.0057552 0.0016889 0.016969 -0.035454 -0.0073099 -0.0010718 -0.028449 -0.0073686 0.021448 -0.016227 -0.012541 -0.012448 -0.00058591 -0.00012629 -0.00027449 -0.00053259 -0.007216 0.0013428 -0.00813 0.0016761 -0.0089072 0.033794 -0.0079687 0.021819 0.031319 0.020219
0.58594 -0.00231 -0.0027261 -0.0064899 -0.006613 0 -0.007601 -0.0069445 -3.9527e-05 -0.0057944 0.00058278 0.011429 -0.009746 0.0039443 0.0014321 0.017994 -0.033807 -0.0056766 -0.0053737 -0.012829 -0.0014554 0.025052 -0.0091532 -0.0027815 -0.010076 -0.00065158 0.00089234 8.317e-05 7.6076e-05 0.015531 0.00089563 -0.0091113 -0.0011364 -0.0051395 0.040173 -0.006442 0.024274 0.031917 0.024891
0.58984 -0.0025376 -0.0017377 -0.00026996 -0.0022851 0 -0.001219 -0.0067773 -0.0011487 -0.011756 0.0039922 -0.0013959 0.018476 0.0031433 0.0010649 0.015365 -0.025488 -0.0026935 -0.0092074 -0.0005341 0.0051274 0.025841 -0.0074626 0.0066684 -0.0092142 -0.00059281 0.0013282 0.00015408 0.00035203 0.042462 -0.00015579 -0.0068145 -0.0057438 0.0012318 0.041857 -0.0031728 0.022897 0.026271 0.027608
0.59375 -0.0029173 -0.00071395 0.005058 0.0020459 0 0.0034169 -0.0069478 -0.0031907 -0.016344 0.0048631 -0.013635 0.035204 0.0017579 2.6051e-05 0.0097801 -0.016063 1.5746e-05 -0.011801 0.007779 0.0064937 0.022787 -0.0098631 0.012204 -0.010579 -0.00053098 0.0008978 -2.0108e-06 -2.9111e-05 0.070064 -0.0021698 -0.0025278 -0.0097195 0.0055107 0.039393 -0.0012987 0.018372 0.016633 0.026907
0.59766 -0.0032327 -1.4313e-05 0.0077496 0.0038359 0 0.0043092 -0.007147 -0.0047136 -0.01765 0.0016431 -0.020217 0.027004 -0.00048387 -0.0016585 0.0026435 -0.0084361 0.0014566 -0.01289 0.012785 0.0016727 0.016759 -0.014025 0.014155 -0.013799 -0.00050857 -9.8715e-05 -0.00018534 -0.00064466 0.086624 -0.0044029 0.0012698 -0.010388 0.0046495 0.034261 -0.0014002 0.012162 0.0055516 0.022993
0.60156 -0.0029977 0.00017741 0.0072836 0.0026204 0 0.0017892 -0.0061396 -0.0048089 -0.014306 -0.0040569 -0.019371 0.0044774 -0.0034155 -0.0026391 -0.0046988 -0.0044873 0.0010845 -0.012295 0.015103 -0.0047547 0.008871 -0.01784 0.015533 -0.01839 -0.00043044 -0.0010055 -0.00022691 -0.00080924 0.083516 -0.0058698 0.0025258 -0.0069377 -0.00086219 0.027862 -0.0013285 0.0056389 -0.004799 0.01639
0.60547 -0.0019741 -0.00021504 0.0045945 -0.00011879 0 -0.0023384 -0.0030939 -0.0041393 -0.0068409 -0.0090467 -0.013978 -0.0085398 -0.0062914 -0.0015877 -0.0102 -0.0060601 -0.0012561 -0.0098032 0.015609 -0.0072085 0.0011233 -0.018245 0.018407 -0.023477 -0.00019593 -0.0012636 -9.6935e-05 -0.00032055 0.065413 -0.0063363 0.0009343 -0.0011584 -0.0076926 0.022302 0.00064165 0.00085546 -0.011415 0.0082479
0.60938 -0.00053829 -0.0010959 0.0017326 -0.0023806 0 -0.0058889 0.0012058 -0.0042241 0.0018679 -0.011167 -0.0092893 0.0012197 -0.0066462 0.0008403 -0.010733 -0.012424 -0.0048619 -0.0055875 0.015555 -0.0042572 -0.0025275 -0.011535 0.021923 -0.027254 0.00012631 -0.00077048 0.00011243 0.00033003 0.047724 -0.0063333 -0.0019698 0.0037819 -0.012028 0.020862 0.0031522 0.00082506 -0.010935 0.0019226
0.61328 0.00050507 -0.0020939 0.00062199 -0.0031371 0 -0.0071141 0.0046612 -0.0057693 0.0079025 -0.010395 -0.0086941 0.023483 -0.0039141 0.0020925 -0.0070604 -0.018972 -0.007859 -0.00073876 0.015312 0.00057835 -0.001787 -5.9203e-05 0.023859 -0.029264 0.00030088 8.5838e-05 0.00028414 0.00047535 0.042801 -0.0062305 -0.0039404 0.0054311 -0.011764 0.02315 0.0029592 0.0047671 -0.0057744 -0.00089915
0.61719 0.00055998 -0.0026774 0.001533 -0.0028572 0 -0.0053684 0.0055749 -0.0078116 0.0088324 -0.0078223 -0.011198 0.035107 0.0017252 0.00027421 2.0683e-05 -0.023185 -0.0080002 0.0041995 0.014562 0.0027237 0.0028706 0.014182 0.023533 -0.02948 0.00013546 0.00071495 0.00036301 -5.5832e-05 0.048669 -0.0055419 -0.0035311 0.003421 -0.0073431 0.028461 -0.0011504 0.011905 0.0023131 0.00029167
0.62109 -0.00023731 -0.0025255 0.0027345 -0.002875 0 -0.0015692 0.0041108 -0.0085657 0.0055229 -0.0041709 -0.012755 0.023313 0.0096889 -0.0035187 0.0093734 -0.022803 -0.0044351 0.00869 0.012863 0.00088404 0.010506 0.028797 0.022499 -0.028043 -0.00031273 0.00072139 0.00037508 -0.00080239 0.051786 -0.0034278 -0.00096085 -0.00064286 -0.0012144 0.03575 -0.006288 0.021148 0.011308 0.0055737
0.625 -0.0011092 -0.0018305 0.0020662 -0.0041901 0 0.0020895 0.0019838 -0.0071031 0.0015049 0.00035665 -0.010064 -0.0017791 0.017963 -0.0059052 0.01851 -0.014502 0.0010392 0.011783 0.0089151 -0.0024485 0.018658 0.038788 0.022222 -0.025343 -0.00075858 0.00014112 0.0003792 -0.0011558 0.040814 5.4171e-05 0.002182 -0.0043377 0.0035132 0.042653 -0.0080061 0.030176 0.017523 0.014347
0.62891 -0.0012875 -0.0011697 -0.00083244 -0.0065463 0 0.0034558 0.00071233 -0.0041655 0.00014994 0.005091 -0.0032689 -0.017174 0.023297 -0.0045183 0.02457 -0.00097311 0.0047631 0.013244 0.002531 -0.0042688 0.023961 0.041266 0.021642 -0.022487 -0.00092944 -0.00062768 0.00038993 -0.00092615 0.01716 0.0034224 0.004099 -0.0057259 0.0046441 0.046669 -0.0049943 0.036351 0.019297 0.023104
0.63281 -0.00064885 -0.00099274 -0.003966 -0.0083997 0 0.0020073 0.000294 -0.0013362 0.0019624 0.0084809 0.0046151 -0.0090048 0.024865 -0.00046666 0.027081 0.013836 0.0038906 0.013397 -0.0054709 -0.0042327 0.02579 0.037198 0.017748 -0.019931 -0.00078992 -0.0011308 0.00032976 -0.000441 -0.0078486 0.0048154 0.0039309 -0.0041924 0.0020943 0.047544 -0.00073822 0.039173 0.017894 0.029949
0.63672 0.00022557 -0.0012031 -0.004922 -0.0078652 0 -0.00068101 -0.00034495 0.00052243 0.0043885 0.0091773 0.010498 0.014858 0.022504 0.002696 0.025983 0.026979 -0.0011329 0.012515 -0.014293 -0.0044191 0.024107 0.027664 0.0088473 -0.017936 -0.00054248 -0.0011727 6.4525e-05 -0.00016214 -0.024883 0.0037315 0.0021041 -0.00061481 -0.001978 0.045343 -5.6097e-05 0.038475 0.014618 0.033835
0.64063 0.00058666 -0.0012633 -0.0033806 -0.0041181 0 -0.0022041 -0.0017809 0.0019462 0.0043355 0.0074788 0.013344 0.032624 0.016539 0.0024131 0.021581 0.034987 -0.0066243 0.010982 -0.022792 -0.0063629 0.019345 0.014462 -0.0030265 -0.016725 -0.00042783 -0.00091384 -0.00047489 -0.0002638 -0.034426 0.0016651 -0.00023548 0.0031519 -0.0044718 0.040462 -0.0040719 0.034361 0.011392 0.033925
0.64453 0.00014652 -0.00073027 -0.0014048 0.0016928 0 -0.001328 -0.0032794 0.0039997 0.0010745 0.0052806 0.013988 0.028244 0.0092963 -0.00061644 0.015389 0.03271 -0.0085535 0.0096782 -0.028161 -0.0089289 0.013416 0.0017947 -0.013351 -0.01677 -0.00052885 -0.00068828 -0.0011706 -0.00055438 -0.042986 0.00083964 -0.002084 0.0053188 -0.0034432 0.034122 -0.0090313 0.027655 0.012063 0.030248
0.64844 -0.00074041 0.00031598 -0.0010674 0.0068246 0 0.0010702 -0.0036594 0.0068135 -0.003166 0.0042877 0.013517 0.0047407 0.0037069 -0.0035294 0.0097618 0.024083 -0.005924 0.009128 -0.029981 -0.009397 0.0083945 -0.007829 -0.018842 -0.017864 -0.00073715 -0.00069505 -0.0017283 -0.00071711 -0.053351 0.0021793 -0.0030012 0.0052098 0.00050947 0.027846 -0.010223 0.020577 0.016434 0.025836
0.65234 -0.0014339 0.0013676 -0.0020652 0.0085908 0 0.0029527 -0.0027553 0.009086 -0.005394 0.0043367 0.012206 -0.019341 0.00056095 -0.004279 0.0054737 0.011896 -0.001559 0.0094503 -0.028302 -0.0064443 0.0046661 -0.014002 -0.019851 -0.019951 -0.00086166 -0.00082422 -0.0018666 -0.00057385 -0.060243 0.0044825 -0.0029395 0.0035825 0.0047736 0.021922 -0.0067147 0.013933 0.023561 0.022005
0.65625 -0.0015196 0.0019644 -0.002153 0.006214 0 0.0029862 -0.0016897 0.0091121 -0.0046421 0.0036981 0.009779 -0.025501 0.0002015 -0.0032883 0.0030839 -0.00074614 0.0006078 0.010656 -0.023507 -0.0017179 0.0023383 -0.016722 -0.019095 -0.022868 -0.00075702 -0.00077459 -0.0015498 -0.00016573 -0.055654 0.0055561 -0.0019746 0.0019062 0.0068241 0.016534 -0.0018751 0.0084251 0.032135 0.019867
0.66016 -0.0010291 0.0020348 -7.5019e-06 0.0014382 0 0.0015466 -0.0015822 0.0063505 -0.0026575 0.0010685 0.0061714 -0.0092954 0.0022825 -0.0023757 0.0031905 -0.0082449 -0.0006797 0.012603 -0.016611 0.0016084 0.0010223 -0.016484 -0.0184 -0.026158 -0.00039728 -0.00037018 -0.0010361 0.00031732 -0.03719 0.0041315 -0.00039749 0.0011571 0.0061305 0.011793 0.00053762 0.0050813 0.039319 0.0208
0.66406 -0.00025833 0.0017936 0.0028704 -0.0027048 0 6.1278e-05 -0.0021963 0.002015 -0.0019269 -0.0029243 0.0017463 0.017374 0.0041391 -0.002582 0.0052138 -0.0064057 -0.0027967 0.014532 -0.010568 0.0016477 -0.00040393 -0.015122 -0.017068 -0.028392 9.9933e-05 0.00021236 -0.00065339 0.00063806 -0.010513 0.00074855 0.0010428 0.0011671 0.0042493 0.0080402 9.9505e-05 0.0043103 0.041978 0.024225
0.66797 0.00055284 0.0014148 0.0036759 -0.0040806 0 -0.00044398 -0.0021385 -0.0018298 -0.0030761 -0.0063096 -0.0029774 0.035786 0.0043973 -0.0033503 0.0084282 0.002959 -0.0019729 0.015975 -0.0068987 -0.00086833 -0.0020319 -0.013226 -0.013438 -0.028696 0.00049895 0.00054213 -0.00049882 0.00060934 0.015418 -0.0029756 0.0013868 0.0010623 0.0031506 0.0058569 -0.00075775 0.0057337 0.040336 0.028646
0.67188 0.0013574 0.00091607 0.0016551 -0.0028282 0 -9.8512e-05 -0.00043646 -0.0037576 -0.004204 -0.0077153 -0.0073848 0.033909 0.0027029 -0.0035734 0.012596 0.018001 0.0025836 0.016714 -0.0063051 -0.003718 -0.003529 -0.010677 -0.0075721 -0.026554 0.0005614 0.00030787 -0.00037823 0.00020688 0.033885 -0.0056569 0.0003374 0.00027598 0.0034233 0.0058527 -0.00033146 0.0091811 0.03497 0.033195
0.67578 0.0021771 0.00036704 -0.00074258 -0.00083016 0 0.00032103 0.0022773 -0.0037169 -0.0027325 -0.0074899 -0.010509 0.014481 -0.00089499 -0.0029102 0.017532 0.03605 0.0073589 0.01661 -0.0091761 -0.005192 -0.0043447 -0.0071246 -0.0019096 -0.021616 0.00023684 -0.00036149 -7.8657e-05 -0.00035817 0.041459 -0.0067236 -0.001083 -0.00088539 0.003974 0.008647 0.00027673 0.01438 0.026962 0.037016
0.67969 0.0029105 7.081e-05 -0.00060188 0.00014215 0 0.00037437 0.0042993 -0.0025815 0.0020688 -0.0068957 -0.011184 -0.0076214 -0.0044999 -0.0018777 0.023307 0.050286 0.0076317 0.015694 -0.015364 -0.0049416 -0.0026494 -0.0013098 0.00083585 -0.013849 -0.00022002 -0.00095019 0.00030741 -0.0007233 0.036336 -0.0061035 -0.0011169 -0.0016054 0.0033049 0.015401 -0.00093622 0.020634 0.01932 0.038946
0.68359 0.003306 0.00036968 0.0018331 -0.00013307 0 0.00030745 0.0044812 -0.0012504 0.0082345 -0.006478 -0.0089687 -0.016894 -0.0055297 -0.0010042 0.029359 0.057333 0.00216 0.014801 -0.021712 -0.0033917 0.0011729 0.00566 0.00015296 -0.0060716 -0.00038177 -0.00097799 0.00039903 -0.00062045 0.01897 -0.003894 0.0010431 -0.0013678 0.0010028 0.023414 -0.0036058 0.026208 0.014464 0.039766
0.6875 0.0031437 0.001209 0.0031007 -0.00055809 0 0.00054484 0.0031582 -0.00023108 0.012579 -0.0055205 -0.0049772 -0.0093334 -0.0031649 -0.00036518 0.035207 0.056908 -0.0052471 0.014328 -0.026816 -0.0010133 0.0063232 0.012488 -0.0020419 0.00019994 -3.6587e-06 -0.00042762 -6.1667e-05 -9.3909e-05 -0.0047646 -0.00059271 0.0040457 -0.00039239 -0.0019199 0.030771 -0.0047657 0.03024 0.012855 0.039972
0.69141 0.0024495 0.0019896 0.00056518 -0.00019809 0 0.0010745 0.001511 0.00017325 0.013026 -0.0030728 -0.0013736 0.0043958 0.0028991 1.9916e-05 0.040307 0.049512 -0.0090753 0.014581 -0.029596 0.0016203 0.011822 0.017788 -0.003474 0.0037184 0.00069563 0.00022275 -0.00081969 0.00052779 -0.023526 0.0026167 0.0051884 0.00058808 -0.0039386 0.035647 -0.0023023 0.03205 0.01457 0.040001
0.69531 0.0015299 0.0020164 -0.003928 0.00060643 0 0.0014711 0.00030614 -0.00028943 0.0098126 0.00079211 0.00038252 0.0081146 0.012451 -0.00020556 0.043596 0.036816 -0.0072 0.015916 -0.028798 0.0035342 0.015788 0.019023 -0.0035366 0.0027957 0.0011434 0.00041089 -0.0012193 0.00090133 -0.027348 0.0043608 0.0028917 0.00081909 -0.0041712 0.035102 0.002025 0.030704 0.019282 0.040373
0.69922 0.00076814 0.0011896 -0.0053619 0.00066464 0 0.0014631 -0.00050887 -0.0015069 0.00485 0.0049397 0.00080862 -0.0054414 0.022323 -0.0013161 0.043769 0.024481 -0.0026427 0.018047 -0.025116 0.0037932 0.015904 0.014123 -0.0033169 -0.0022733 0.00088846 -2.4039e-05 -0.00080666 0.00092902 -0.016556 0.0042192 -0.001463 -0.00014508 -0.0027997 0.027602 0.003997 0.026584 0.02499 0.041236
0.70313 0.00033649 0.00021882 -0.00093826 -0.00057808 0 0.0013174 -0.0011464 -0.0026304 0.00016718 0.008228 0.001671 -0.027455 0.029849 -0.0027745 0.04117 0.015775 -0.00021128 0.020151 -0.020924 0.0025005 0.012853 0.0051817 -0.004025 -0.0087211 2.8682e-05 -0.00072667 0.00015494 0.00077434 -0.0031379 0.0032934 -0.0044065 -0.0022542 -0.00068145 0.016207 0.0016089 0.021505 0.030213 0.042231
0.70703 6.7822e-05 4.2214e-05 0.0063165 -0.0021154 0 0.0015757 -0.0014145 -0.0023922 -0.0032038 0.01028 0.003886 -0.040012 0.033838 -0.0033717 0.03603 0.011778 -0.0015187 0.021688 -0.017616 0.0010535 0.0074846 -0.0060532 -0.0057449 -0.014853 -0.00083697 -0.001173 0.00083827 0.00065925 -0.0011744 0.0032902 -0.0034894 -0.0047277 0.0012464 0.0031684 -0.0023358 0.016519 0.034419 0.043173
0.71094 -0.00038613 0.00093903 0.010114 -0.0021089 0 0.0024379 -0.0011153 -0.00015607 -0.0052912 0.011144 0.0063819 -0.031343 0.033485 -0.0023929 0.028769 0.012914 -0.0035714 0.022124 -0.01653 0.00097913 0.0010053 -0.017428 -0.0076082 -0.018957 -0.001118 -0.0011349 0.00060638 0.00067925 -0.014511 0.0047898 0.00027017 -0.0059746 0.0022871 -0.0089288 -0.0030477 0.012668 0.037256 0.043902
0.71484 -0.0012171 0.0021905 0.0072805 0.00032229 0 0.0034616 -0.00076109 0.0032444 -0.0065761 0.010537 0.00733 -0.0055784 0.028361 -0.0005084 0.02036 0.018379 -0.002352 0.020447 -0.019796 0.0024302 -0.0035946 -0.023956 -0.0087149 -0.018127 -0.00072662 -0.00082373 -0.00035109 0.00079777 -0.033704 0.0064604 0.0031235 -0.0041895 0.0020688 -0.014639 0.00087634 0.011671 0.038341 0.044398
0.71875 -0.0022199 0.0026528 0.0010875 0.0039773 0 0.0038651 -0.0012997 0.005874 -0.0073893 0.0078693 0.0064188 0.021428 0.022145 0.00081262 0.012719 0.023674 0.0025094 0.017292 -0.025766 0.0040893 -0.004745 -0.02397 -0.0085956 -0.013646 -8.5163e-05 -0.00061023 -0.0011596 0.00094381 -0.045218 0.0061939 0.0019985 0.0013251 0.0006429 -0.01334 0.0056306 0.012831 0.038179 0.045076
0.72266 -0.002875 0.0017326 -0.0022469 0.006281 0 0.0031096 -0.0027843 0.0061424 -0.007665 0.0031736 0.0054359 0.03535 0.016828 0.00083379 0.0066612 0.026996 0.007053 0.013447 -0.03264 0.0047206 -0.0029126 -0.018378 -0.0070533 -0.0072887 0.00033363 -0.00063222 -0.0010711 0.0010433 -0.043301 0.0031557 -0.0026514 0.0090351 -0.0014038 -0.00674 0.0062716 0.015197 0.036775 0.046086
0.72656 -0.0027231 -0.00012025 -0.00018154 0.0052835 0 0.0012538 -0.0035995 0.0040488 -0.0070466 -0.0022476 0.0062005 0.033046 0.013741 0.0002489 0.0027657 0.027381 0.0070725 0.0096565 -0.038848 0.0045957 0.0011076 -0.0084186 -0.0041395 -0.00058526 0.00044039 -0.00068003 -0.00014387 0.00096987 -0.032639 -0.0012862 -0.007307 0.015485 -0.0030795 0.0033064 0.002306 0.017987 0.034029 0.047423
0.73047 -0.0017414 -0.0018105 0.003645 0.0012235 0 -0.0010963 -0.0016714 0.0010504 -0.0052296 -0.0064366 0.0080318 0.021217 0.014244 0.00017191 0.0017009 0.024249 0.0025794 0.0070476 -0.042164 0.0050116 0.0057088 0.0036316 -0.00052387 0.004343 0.00050239 -0.00044272 0.00087803 0.00056983 -0.02045 -0.0046905 -0.0086325 0.01726 -0.0034622 0.013749 -0.0015531 0.020163 0.029638 0.048903
0.73438 -0.00040424 -0.0024672 0.0037321 -0.0036501 0 -0.0030732 0.0031329 -0.0012913 -0.0023838 -0.0081849 0.007809 0.0083552 0.018274 0.00063107 0.0037518 0.019423 -0.0021584 0.0074004 -0.039917 0.0063518 0.0074071 0.012694 0.0025293 0.0052256 0.00073658 0.00015994 0.0013267 -0.00016144 -0.0080464 -0.0055861 -0.0062767 0.01325 -0.0022456 0.019173 -0.00054011 0.020803 0.023612 0.049496
0.73828 0.00063607 -0.002011 -0.0010421 -0.0067514 0 -0.0038889 0.0080003 -0.0025485 0.0006631 -0.0077946 0.0030138 -0.00059656 0.023266 0.00046981 0.0075485 0.015787 -0.0030198 0.010383 -0.033707 0.007054 0.0056825 0.017158 0.0041994 0.0035935 0.0010119 0.00088486 0.0012015 -0.0009229 0.0084773 -0.0044422 -0.0026188 0.0054065 4.9355e-05 0.019295 0.004741 0.020711 0.017296 0.048616
0.74219 0.00099016 -0.0010299 -0.0062464 -0.0068906 0 -0.0032062 0.0091327 -0.0034114 0.0028006 -0.0064785 -0.0052567 -0.0033419 0.027962 -0.001127 0.012485 0.014557 -0.0001302 0.015645 -0.024753 0.0050118 0.0010036 0.017032 0.0052866 0.00074865 0.001004 0.0013686 0.001003 -0.0012261 0.030145 -0.0028132 -8.714e-05 -0.002654 0.0023321 0.014992 0.0087632 0.020548 0.011665 0.04607
0.74609 0.00073419 -0.00022694 -0.006993 -0.0047949 0 -0.0014736 0.0051564 -0.0046106 0.0034706 -0.0051818 -0.012612 0.0019239 0.031227 -0.0033537 0.017924 0.016603 0.002653 0.022617 -0.014558 8.9264e-05 -0.0056939 0.012929 0.0078101 -0.0018271 0.00061312 0.0014037 0.0010699 -0.00078383 0.050171 -0.0017809 0.00095546 -0.0080013 0.0034563 0.0077653 0.0070562 0.020998 0.0077237 0.041859
0.75 0.00023543 2.7377e-05 -0.0034431 -0.0022873 0 7.7022e-05 -0.0013794 -0.0059916 0.0032638 -0.0040975 -0.014978 0.014643 0.03157 -0.0044833 0.022829 0.02256 0.0020777 0.029941 -0.0061902 -0.0051512 -0.011637 0.0071308 0.012721 -0.0012925 0.00014753 0.0010465 0.0011994 0.00017728 0.058956 -0.001303 0.0017011 -0.0098604 0.0026975 0.0015267 0.001144 0.023199 0.0075333 0.036498
0.75391 -0.00020543 -0.00023533 -0.00051448 -0.00097645 0 5.9229e-05 -0.0061208 -0.006654 0.0035225 -0.0031386 -0.012004 0.028281 0.029832 -0.0038996 0.026354 0.029662 -0.001204 0.035535 -0.0019786 -0.0076549 -0.013652 0.0038047 0.017893 0.0029772 3.4374e-05 0.00052389 0.00097108 0.001033 0.053841 -0.00083043 0.002759 -0.0093548 6.4157e-05 0.00029144 -0.0030696 0.026665 0.010978 0.032006
0.75781 -0.00056538 -0.00075748 -0.0022396 -0.0013819 0 -0.0020191 -0.0067192 -0.0058789 0.005014 -0.0024633 -0.0069769 0.03203 0.027276 -0.0030051 0.028406 0.035818 -0.0038567 0.038724 -0.0017124 -0.0068595 -0.011532 0.0040922 0.019085 0.0094992 0.00036442 7.3758e-05 0.00036277 0.0012546 0.042464 -0.00015146 0.0031154 -0.0082059 -0.0035952 0.0040353 -0.0017219 0.030206 0.01673 0.029459
0.76172 -0.0010095 -0.0012315 -0.0072078 -0.0028402 0 -0.005086 -0.0046405 -0.003826 0.0067965 -0.0022735 -0.0035703 0.019492 0.024768 -0.0036614 0.028984 0.039696 -0.003928 0.039195 -0.0049195 -0.0052017 -0.0056792 0.0082691 0.013842 0.01686 0.00078108 -0.00015396 -9.9895e-05 0.00082731 0.035487 0.00055001 0.0014637 -0.0076229 -0.0067919 0.012007 0.0028703 0.032838 0.023684 0.029442
0.76563 -0.0016397 -0.0013979 -0.010109 -0.0040112 0 -0.0069838 -0.0033128 -0.0013814 0.0065449 -0.0022539 -0.0028389 -0.0036958 0.023283 -0.0057604 0.028201 0.039975 -0.0030092 0.036828 -0.010642 -0.005451 0.0028104 0.01604 0.0048283 0.023066 0.00085231 -0.00013342 0.00011646 0.00019402 0.036372 0.0012269 -0.0017233 -0.0079447 -0.0080106 0.022532 0.0048919 0.033322 0.030372 0.032389
0.76953 -0.002342 -0.0011326 -0.0074304 -0.0036682 0 -0.0060034 -0.0046523 0.00053149 0.0024285 -0.0016166 -0.0032294 -0.022767 0.024067 -0.006849 0.026715 0.035515 -0.004099 0.032342 -0.016183 -0.0076866 0.0099697 0.024906 -0.0012164 0.024191 0.00052634 2.5093e-05 0.00090635 -0.00019905 0.039063 0.0021247 -0.004012 -0.0087445 -0.0065522 0.03038 0.0014974 0.029872 0.034047 0.037624
0.77344 -0.0028516 -0.00053147 -0.00091122 -0.0014682 0 -0.0023572 -0.007464 0.0014641 -0.0049145 6.1184e-05 -0.0029438 -0.026356 0.026343 -0.0046331 0.025637 0.028898 -0.0077765 0.027877 -0.019721 -0.0092301 0.013211 0.031847 0.0011475 0.020856 0.00017172 0.00010648 0.0015189 -0.0002849 0.035483 0.003217 -0.0032783 -0.0090221 -0.0030717 0.033035 -0.0040931 0.024233 0.03485 0.042364
0.77734 -0.0029313 0.00011733 0.0047209 0.0016784 0 0.0017084 -0.0090187 0.0014809 -0.012152 0.0021701 -0.001725 -0.016571 0.029629 0.00016476 0.025375 0.021274 -0.011186 0.024246 -0.021051 -0.0076538 0.011973 0.035866 0.010926 0.013976 0.00015775 -8.5782e-05 0.0012568 -0.0003248 0.023979 0.00373 -0.00011842 -0.0075607 0.00070077 0.030229 -0.0061806 0.017633 0.033259 0.045232
0.78125 -0.0024918 0.00053003 0.0066811 0.0040242 0 0.0034706 -0.0078017 0.00097683 -0.015289 0.0034984 -0.00033779 -0.0059519 0.033377 0.0038818 0.026184 0.013704 -0.011053 0.022058 -0.020368 -0.0035769 0.0062801 0.036346 0.020769 0.00481 0.00043766 -0.00055646 0.00017461 -0.00053799 0.0095427 0.0026661 0.0023342 -0.0036327 0.0030019 0.02238 -0.0027643 0.011382 0.029964 0.045085
0.78516 -0.0015945 0.00065073 0.0061364 0.004152 0 0.0018521 -0.0045593 0.00054002 -0.012469 0.0033969 0.0010427 -0.004239 0.036642 0.0032657 0.028159 0.0075096 -0.0073064 0.021862 -0.018853 -0.00015008 -0.0028442 0.032801 0.022704 -0.0041359 0.00059444 -0.00105 -0.00094242 -0.00084258 -0.0034375 2.4217e-05 0.0013065 0.002276 0.0031385 0.0113 0.0024764 0.0077704 0.026294 0.040364
0.78906 -0.00041156 0.00067956 0.0056751 0.0021473 0 -0.0015996 -0.0009925 0.00076894 -0.0052762 0.0023541 0.0031885 -0.0089265 0.038292 -0.001171 0.030097 0.0029147 -0.0032187 0.022525 -0.019416 0.00024299 -0.011239 0.026903 0.014654 -0.0099281 0.00030073 -0.0012023 -0.0012858 -0.00097015 -0.016573 -0.0026744 -0.0027992 0.0084469 0.0018328 0.0017726 0.0043608 0.0078413 0.023753 0.032344
0.79297 0.00079444 0.00085632 0.005938 -0.00026458 0 -0.0037785 0.0019984 0.0018841 0.0025713 0.0012952 0.0064318 -0.009477 0.037967 -0.0053443 0.030864 -0.00077074 -0.0019112 0.022716 -0.023126 -0.0015157 -0.016768 0.019959 0.0019993 -0.012606 -0.0003064 -0.00082665 -0.00069647 -0.00078816 -0.03435 -0.0034495 -0.0065591 0.012876 0.00056765 -0.0044966 0.00173 0.010243 0.022151 0.023409
0.79688 0.0017109 0.0012078 0.0054739 -0.00099182 0 -0.002413 0.0045358 0.0033677 0.0080203 0.00046321 0.0094487 -0.00012698 0.035336 -0.0053644 0.029705 -0.0038941 -0.0031618 0.02163 -0.030313 -0.0022811 -0.018573 0.012391 -0.0071213 -0.012655 -0.00073904 -9.0896e-05 0.00031525 -0.00046141 -0.05618 -0.0017023 -0.0066281 0.014482 0.00046144 -0.0072107 -0.0016991 0.0138 0.021002 0.015061
0.80078 0.0021042 0.0015081 0.003374 0.00062477 0 0.0020522 0.0066406 0.004129 0.010642 -0.00071707 0.010083 0.012998 0.030147 -0.0012138 0.025938 -0.0067947 -0.0039992 0.018545 -0.040887 -3.3524e-05 -0.016282 0.0044451 -0.0084715 -0.011002 -0.00063616 0.00058703 0.0011052 -0.00029729 -0.07329 0.001016 -0.0028241 0.013526 0.0015113 -0.0067337 -0.0017478 0.01704 0.019564 0.0088126
0.80469 0.001988 0.0014766 0.00079651 0.0030533 0 0.0066014 0.0075689 0.0032838 0.012204 -0.002577 0.0075866 0.018065 0.021703 0.0032901 0.018427 -0.0092285 -0.0022682 0.012587 -0.053257 0.0039909 -0.01066 -0.0041152 -0.0045487 -0.010171 -0.00010425 0.00084036 0.0013738 -0.00046481 -0.074876 0.0022402 0.0017539 0.010961 0.0026975 -0.0058754 0.0016905 0.016676 0.015839 0.0072123
0.80859 0.0016594 0.0010022 -0.00066944 0.0037007 0 0.00779 0.006614 0.00090776 0.014426 -0.0042699 0.00374 0.0098383 0.011967 0.0041688 0.009308 -0.010402 0.00088527 0.0057646 -0.063806 0.006609 -0.0053908 -0.012787 -0.0015353 -0.011384 0.00041251 0.00059113 0.0011799 -0.00086817 -0.057605 0.00076625 0.0036199 0.007508 0.0027963 -0.0078627 0.0048965 0.012929 0.010067 0.0085243
0.8125 0.0014921 0.00019798 -0.0013823 0.0011345 0 0.0042955 0.0043085 -0.0020093 0.017002 -0.004261 0.0013154 -0.0053298 0.0021411 0.00096415 -0.00021681 -0.0096122 0.0022771 -0.00066501 -0.070991 0.0059047 -0.0017516 -0.020745 -0.0035373 -0.014291 0.00056245 4.2253e-05 0.00067167 -0.0012454 -0.028758 -0.0022788 0.0019969 0.0034146 0.0013135 -0.013229 0.0046683 0.0067162 0.00301 0.011619
0.81641 0.0016063 -0.00070057 -0.003208 -0.0034895 0 -0.0020482 0.0022854 -0.0043953 0.017644 -0.0018821 0.0012935 -0.016611 -0.006549 -0.0030353 -0.0090129 -0.0062907 0.0001197 -0.0055291 -0.073717 0.0029391 -0.00057683 -0.027037 -0.0092334 -0.018201 0.00036416 -0.00051859 -3.5281e-05 -0.0013438 -4.2657e-05 -0.0044351 -0.00073939 -0.0010824 -0.001074 -0.021828 0.0016718 -0.00077544 -0.0043705 0.015399
0.82031 0.0017112 -0.0014387 -0.0064987 -0.0071144 0 -0.0075047 0.0016569 -0.0058388 0.014047 0.0017514 0.0017598 -0.019453 -0.01202 -0.0039871 -0.01539 0.00045637 -0.004182 -0.0070065 -0.070734 0.00039177 -0.0024664 -0.029686 -0.013423 -0.021376 9.47e-05 -0.00090175 -0.00073092 -0.001032 0.021369 -0.0039546 -0.001483 -0.0053907 -0.0028725 -0.032302 -0.00074385 -0.0072695 -0.010176 0.018332
0.82422 0.0013148 -0.0017788 -0.0085519 -0.0071036 0 -0.009015 0.0016983 -0.0064757 0.0060128 0.0045566 -0.00021959 -0.018533 -0.012358 -0.00089528 -0.01821 0.010083 -0.0075891 -0.0041327 -0.063579 -0.00012568 -0.005919 -0.026851 -0.011591 -0.020989 -1.7494e-05 -0.001059 -0.0010492 -0.00034983 0.035976 -0.001025 0.00073525 -0.0088525 -0.0027756 -0.040018 -0.00048053 -0.0096242 -0.011971 0.019357
0.82813 0.00017546 -0.001552 -0.0062409 -0.0032858 0 -0.0061891 0.00049002 -0.0062965 -0.0040849 0.0052157 -0.0055255 -0.021037 -0.008743 0.0038353 -0.018546 0.020535 -0.00831 0.0014852 -0.055441 0.00078329 -0.0091362 -0.020033 -0.0034396 -0.017099 5.764e-05 -0.0010309 -0.00072167 0.00046161 0.047526 0.0026776 0.0040329 -0.011258 -0.00072539 -0.042851 0.0012858 -0.0080643 -0.0102 0.019278
0.83203 -0.0013854 -0.0007892 -0.00020149 0.0019527 0 -0.001336 -0.0029807 -0.0048859 -0.012826 0.0040162 -0.011743 -0.028746 -0.002132 0.006779 -0.017079 0.030485 -0.0068613 0.0087717 -0.047959 0.0015452 -0.011444 -0.010491 0.0072461 -0.010281 0.0002602 -0.00090094 7.3814e-05 0.0010069 0.057007 0.0053431 0.0055156 -0.012766 0.0017514 -0.040156 0.0020381 -0.003234 -0.0054784 0.018736
0.83594 -0.0026133 0.00018344 0.0046908 0.0055312 0 0.0023182 -0.0074662 -0.0020723 -0.017914 0.0020614 -0.014964 -0.037336 0.0061831 0.0062751 -0.01462 0.038554 -0.0046508 0.016469 -0.04263 0.0014801 -0.012405 0.00014528 0.015714 -0.0015574 0.00058341 -0.00078068 0.0007385 0.00094563 0.061435 0.0059821 0.0037773 -0.013204 0.0023937 -0.031932 0.0011345 0.0037718 0.0012264 0.018458
0.83984 -0.0028318 0.00087199 0.0039985 0.0059091 0 0.0028077 -0.010347 0.0012857 -0.019258 -3.8328e-05 -0.012951 -0.042194 0.013134 0.0032001 -0.012483 0.041829 -0.0022769 0.02203 -0.041477 0.0011779 -0.012248 0.0080473 0.019514 0.0059425 0.0010245 -0.00076855 0.00075951 0.00027834 0.0577 0.0045084 -0.00014401 -0.011736 -0.00012581 -0.019824 0.0003656 0.0099047 0.007464 0.019568
0.84375 -0.001936 0.00096148 -0.0012344 0.003937 0 0.00049822 -0.0098902 0.0035568 -0.018294 -0.0024351 -0.0068851 -0.043339 0.016482 -0.0004172 -0.011211 0.040549 0.00038117 0.024537 -0.042738 0.0013064 -0.012617 0.011415 0.019458 0.0094526 0.0014169 -0.00087277 0.00021763 -0.00056626 0.04638 0.0014604 -0.0038904 -0.0076378 -0.0048819 -0.0091177 0.0013402 0.012478 0.011121 0.021465
0.84766 -0.00046261 0.00059624 -0.0049905 0.0018407 0 -0.0024621 -0.0066153 0.0037146 -0.016403 -0.0051273 -0.00039886 -0.044522 0.016085 -0.0031657 -0.01053 0.035507 0.0028262 0.024309 -0.044816 0.0015831 -0.014135 0.01082 0.017976 0.0085593 0.0014283 -0.00098009 -0.00027905 -0.00102 0.031388 -0.0021065 -0.0056748 -0.0015923 -0.0089031 -0.0019056 0.0030567 0.011157 0.012027 0.023193
0.85156 0.0008281 0.00029335 -0.0023818 0.0013451 0 -0.0036956 -0.0025457 0.0024601 -0.013847 -0.007216 0.0030412 -0.048753 0.012213 -0.004777 -0.010123 0.027453 0.0035739 0.021818 -0.046434 0.0012173 -0.017039 0.0072327 0.016641 0.0033581 0.00084473 -0.00094242 -0.00022242 -0.00084732 0.016412 -0.0047317 -0.0052611 0.0040584 -0.009053 0.00064664 0.0027601 0.0060932 0.010384 0.023907
0.85547 0.0015236 0.00051808 0.0050606 0.0024482 0 -0.0020674 0.00067223 0.0016984 -0.0099362 -0.0074543 0.002347 -0.055462 0.0057164 -0.0054137 -0.0094456 0.017459 0.0016135 0.017948 -0.045939 0.00019135 -0.021267 0.002615 0.015003 -0.0054673 -0.00011221 -0.00072025 0.00025991 -0.00035115 0.0022015 -0.0051366 -0.0035223 0.006824 -0.0043516 -0.0022702 -0.00078551 -0.0019534 0.0069162 0.022385
0.85938 0.0018176 0.0012964 0.010788 0.0036548 0 0.0017169 0.0028435 0.0026658 -0.0039907 -0.0055466 -0.00073299 -0.061156 -0.00044737 -0.0049607 -0.0079967 0.007707 -0.0020124 0.014829 -0.042023 -0.00030638 -0.025245 0.0013053 0.011525 -0.014687 -0.00082059 -0.00042918 0.00055319 -7.3622e-05 -0.012909 -0.0031452 -0.0014053 0.0061494 0.0030528 -0.008571 -0.0054241 -0.0098577 0.003994 0.017756
0.86328 0.002248 0.0022154 0.0099593 0.0033113 0 0.0055873 0.0046817 0.0045993 0.0038691 -0.0026273 -0.0028878 -0.06156 -0.0044354 -0.0032321 -0.0063824 -0.00064368 -0.0046836 0.013464 -0.036296 0.0010077 -0.027611 0.0041236 0.0055434 -0.021659 -0.00072134 -0.00022367 0.00024137 -0.00026523 -0.030529 -5.9866e-05 0.00060678 0.0040005 0.0091622 -0.014463 -0.0074429 -0.015356 0.0028996 0.011765
0.86719 0.0031337 0.0027777 0.0042404 0.00097469 0 0.0073567 0.0065772 0.0054563 0.012638 -0.00023075 -0.0013473 -0.053707 -0.0058338 -0.00072158 -0.0052224 -0.0072761 -0.0045449 0.014094 -0.029876 0.0039655 -0.027873 0.010535 -0.0017276 -0.025478 0.00017301 -0.00013867 -0.00042227 -0.00066479 -0.050436 0.0021682 0.0022786 0.0031946 0.01082 -0.018451 -0.0052415 -0.017711 0.0038623 0.0056413
0.87109 0.0041931 0.0027484 -0.00041813 -0.0021569 0 0.006093 0.0080534 0.004052 0.020826 0.001163 0.0043364 -0.038523 -0.0046292 0.0012282 -0.0051848 -0.012079 -0.0021985 0.016722 -0.023978 0.0066261 -0.025795 0.01939 -0.0081233 -0.025652 0.0012178 -7.0539e-05 -0.00078744 -0.0008197 -0.070487 0.0024754 0.0032619 0.0049614 0.0078242 -0.019437 -0.00089661 -0.016586 0.0068045 0.00069056
0.875 0.0046837 0.0022042 -0.0003189 -0.0040392 0 0.002796 0.0082546 0.0013821 0.026857 0.0023947 0.011851 -0.023331 -0.0017546 0.0013636 -0.0076661 -0.015135 0.0001676 0.020969 -0.020851 0.0066418 -0.021549 0.02703 -0.012469 -0.022152 0.0016291 7.7582e-05 -0.00052507 -0.00059294 -0.087301 0.0015671 0.0032096 0.0080117 0.0028712 -0.016734 0.0019922 -0.012178 0.010904 -0.00062851
0.87891 0.0039773 0.0013576 0.0024115 -0.0032767 0 -0.00021501 0.0067135 -0.00032882 0.029342 0.0044302 0.017472 -0.020362 0.00012597 -0.00020917 -0.01237 -0.017577 0.0011982 0.025236 -0.020942 0.0031707 -0.017133 0.029207 -0.015465 -0.017779 0.0011151 0.00026041 8.3901e-06 -0.00029499 -0.096876 0.0012448 0.0022501 0.0098505 -0.0005654 -0.013099 0.0017933 -0.0072985 0.0142 0.0017202
0.88281 0.0021013 0.00043059 0.0028674 -0.00028583 0 -0.00098656 0.0036493 0.00010237 0.02743 0.0070784 0.018506 -0.038471 0.00010098 -0.0017913 -0.018136 -0.019831 0.0015503 0.028807 -0.023297 -0.0022427 -0.01349 0.025533 -0.018422 -0.014047 9.3935e-05 0.00033645 0.00016885 -0.0002968 -0.095463 0.0027278 0.0011516 0.0088853 -0.00074111 -0.010383 4.6556e-05 -0.0034251 0.016098 0.0062805
0.88672 -0.00021723 -0.00031386 -0.00081812 0.0027962 0 0.00050216 -0.00019468 0.0016231 0.021267 0.0090494 0.015083 -0.072903 -0.0020835 -0.0014261 -0.023942 -0.021963 0.0025759 0.031322 -0.027063 -0.0065034 -0.010984 0.016476 -0.021005 -0.011703 -0.00067451 0.00024862 -0.00025799 -0.00056876 -0.081116 0.0054924 0.00079267 0.0053482 0.0013735 -0.0095858 -0.00057405 -0.001324 0.016454 0.011794
0.89063 -0.0020577 -0.00056272 -0.0055128 0.0035769 0 0.0022773 -0.0037896 0.0020852 0.012184 0.0092351 0.0097642 -0.10399 -0.0062845 0.0012458 -0.02841 -0.023823 0.0042713 0.032542 -0.031041 -0.006952 -0.0097164 0.0034491 -0.020497 -0.011262 -0.00069428 0.00011621 -0.00081763 -0.00068302 -0.055171 0.0076666 0.0013642 0.00057661 0.0032489 -0.011512 0.00091582 -0.0015621 0.01541 0.016558
0.89453 -0.0029453 -0.00015152 -0.0068374 0.0012862 0 0.0020896 -0.0060739 0.00048302 0.0022177 0.0077627 0.0051727 -0.11028 -0.010676 0.0043944 -0.028967 -0.024277 0.005125 0.03258 -0.032868 -0.0032196 -0.0084941 -0.0079714 -0.013846 -0.012144 -6.1082e-05 0.00010535 -0.00088773 -0.00029655 -0.022221 0.0075713 0.0021347 -0.0041206 0.0030083 -0.015637 0.0031216 -0.0038362 0.014173 0.017522
0.89844 -0.0030854 0.000667 -0.0039976 -0.0024328 0 -0.00047682 -0.0064295 -0.0020795 -0.0068787 0.0057236 0.0017782 -0.086978 -0.013454 0.005454 -0.026347 -0.022909 0.004137 0.03225 -0.032272 0.0022958 -0.0059292 -0.013741 -0.00094452 -0.012555 0.00070539 0.00021459 -0.00035986 0.00041857 0.011758 0.005008 0.0020999 -0.0077902 0.00085561 -0.019312 0.0040221 -0.0062847 0.013851 0.015255
0.90234 -0.0030211 0.0012494 -0.00027133 -0.004655 0 -0.0034943 -0.0052202 -0.0036274 -0.014309 0.0039813 -0.0020389 -0.052136 -0.014281 0.003443 -0.021318 -0.019592 0.002502 0.031709 -0.029444 0.0058836 -0.0016582 -0.01277 0.014065 -0.011809 0.0010999 0.00024111 0.00024581 0.00088582 0.041715 0.0012589 0.00091109 -0.0095508 -0.0013596 -0.021363 0.0029499 -0.0082432 0.014582 0.01059
0.90625 -0.00306 0.0010262 0.00092183 -0.003507 0 -0.0044367 -0.0037319 -0.0033228 -0.019987 0.0023669 -0.0076676 -0.032289 -0.013216 -2.7689e-05 -0.014896 -0.014413 0.0026667 0.031012 -0.024794 0.0052123 0.0043624 -0.0048347 0.025196 -0.009452 0.00094898 6.6952e-06 0.00034133 0.0006714 0.064569 -0.0020083 -0.00084268 -0.008749 -0.0019189 -0.020899 0.00080955 -0.0092413 0.016257 0.0046249
0.91016 -0.00301 4.9111e-05 -0.00048021 0.00020244 0 -0.0026239 -0.003176 -0.0020973 -0.023642 3.3632e-06 -0.014071 -0.039518 -0.011309 -0.0021257 -0.0091787 -0.0078586 0.0055522 0.02986 -0.019262 0.0013428 0.011444 0.0089677 0.028991 -0.0052461 0.00041547 -0.00038603 -0.00011943 -0.00011015 0.078669 -0.0038604 -0.0022572 -0.0057912 -0.00073823 -0.017013 -0.0011892 -0.0090298 0.018077 -0.00041678
0.91406 -0.0024404 -0.00094286 -0.0018932 0.0035664 0 5.9331e-05 -0.0034914 -0.0013947 -0.024308 -0.0037052 -0.018119 -0.061852 -0.011478 -0.0013153 -0.0066677 -0.0019945 0.0090825 0.027636 -0.014653 -0.0018697 0.016921 0.022296 0.027036 -0.0006866 -0.00020052 -0.00056928 -0.00062949 -0.00093706 0.082904 -0.0043776 -0.0029366 -0.0025349 0.00070229 -0.011366 -0.0025402 -0.0086785 0.018234 -0.0023253
0.91797 -0.0011723 -0.0011033 -0.0015463 0.0040284 0 0.0010297 -0.0032357 -0.0015697 -0.02089 -0.0083605 -0.017343 -0.076513 -0.014779 0.0013914 -0.0075128 0.0018756 0.0099203 0.02424 -0.011659 -0.0010253 0.019351 0.031413 0.024251 0.0029626 -0.00064466 -0.00023102 -0.00068224 -0.0013707 0.07662 -0.0041256 -0.0031327 -0.0011737 0.00086743 -0.0058564 -0.0032413 -0.0090444 0.016129 -0.0014595
0.92188 0.00049987 -0.00022321 -0.00029106 0.0016069 0 -0.00031578 -0.00095228 -0.0017039 -0.013377 -0.012578 -0.012441 -0.072456 -0.021422 0.0036229 -0.011518 0.0030037 0.006749 0.019712 -0.010641 0.0034937 0.018004 0.034574 0.024416 0.0050022 -0.00078048 0.00055549 -0.00026121 -0.0013555 0.060356 -0.0035227 -0.0031301 -0.0022674 -0.00031759 -0.0015547 -0.0031527 -0.010524 0.01156 0.0015396
0.92578 0.0020457 0.0010577 8.0127e-05 -0.0011403 0 -0.001876 0.0032025 -0.00087998 -0.0034898 -0.014536 -0.0069472 -0.05939 -0.03114 0.003957 -0.018107 0.00083899 0.0016069 0.014226 -0.011803 0.0074043 0.01247 0.030723 0.026941 0.0048725 -0.00060492 0.0013217 0.00022887 -0.0010728 0.03654 -0.002687 -0.0027012 -0.0039467 -0.0013692 0.00058852 -0.0020754 -0.013367 0.0045839 0.0056335
0.92969 0.0031082 0.0017892 -0.00059811 -0.0014703 0 -0.00099809 0.0072706 0.00066159 0.0060096 -0.012792 -0.0041699 -0.05515 -0.041451 0.0029332 -0.025392 -0.0051454 -0.00218 0.0086828 -0.015677 0.0062793 0.0029633 0.019976 0.027674 0.0019924 -0.00026419 0.0015374 0.00043041 -0.00062956 0.0094101 -0.0017221 -0.001371 -0.0034874 -0.00067193 -0.000634 -0.00047681 -0.017289 -0.0040599 0.007936
0.93359 0.003653 0.0015048 -0.00080361 0.0009599 0 0.002547 0.0090651 0.0017837 0.012856 -0.0071991 -0.0042384 -0.066155 -0.048673 0.0018712 -0.031043 -0.012097 -0.0032386 0.0042955 -0.021024 -7.0035e-05 -0.006699 0.0085067 0.022831 -0.0017965 -2.6368e-05 0.00099771 0.00033845 -1.0303e-05 -0.015933 -0.00093903 0.00077183 4.7568e-06 0.0018973 -0.0034325 0.00032022 -0.020708 -0.012271 0.0073673
0.9375 0.0037505 0.00055026 0.00034942 0.0036635 0 0.0058532 0.0079687 0.0017374 0.016375 0.00051247 -0.004024 -0.081792 -0.051453 0.0010941 -0.034381 -0.018684 -0.0031127 0.0015845 -0.027485 -0.0069949 -0.014855 -0.0013774 0.012412 -0.0056927 -0.00013922 -4.4766e-05 0.00015311 0.00068072 -0.035163 -0.00065087 0.0027404 0.0044688 0.0046822 -0.0070468 -0.0008628 -0.02289 -0.019322 0.0041373
0.94141 0.0033051 -0.00030519 0.0016398 0.0035169 0 0.0053969 0.0051582 0.00096148 0.017304 0.0071961 -5.3552e-05 -0.087107 -0.049056 -0.00021644 -0.035042 -0.023785 -0.0040538 0.00089309 -0.034695 -0.0092032 -0.020186 -0.0080036 0.00022563 -0.009026 -0.00062105 -0.0010485 -4.449e-05 0.0010848 -0.046448 -0.00072143 0.0033656 0.0066202 0.005593 -0.010838 -0.0037443 -0.023293 -0.024708 -0.0011828
0.94531 0.0020936 -0.00055719 0.0011548 -0.00035134 0 0.00049187 0.0021458 0.00055245 0.01672 0.010051 0.0081847 -0.078196 -0.041122 -0.0023475 -0.032847 -0.025991 -0.0061908 0.0026088 -0.042194 -0.0058084 -0.021106 -0.0098835 -0.0091174 -0.011011 -0.0011678 -0.0014759 -0.00034636 0.00085851 -0.051122 -0.00044108 0.0024049 0.0049646 0.0038603 -0.014151 -0.0064275 -0.021293 -0.027944 -0.0071533
0.94922 9.4919e-05 -0.00032799 -0.0011936 -0.0055634 0 -0.0056943 -0.00067283 0.001095 0.015141 0.0086289 0.017402 -0.063561 -0.031199 -0.003763 -0.029202 -0.02548 -0.0071965 0.0059519 -0.04902 -0.0010561 -0.018205 -0.0088423 -0.013368 -0.011589 -0.0013246 -0.0010309 -0.00075334 0.00011224 -0.052222 0.0009196 0.0007993 0.0011752 0.00060566 -0.016852 -0.0067626 -0.017554 -0.029538 -0.010879
0.95313 -0.002272 -0.00015837 -0.0033125 -0.0083 0 -0.0086822 -0.0038855 0.0021492 0.012467 0.0052711 0.022771 -0.052237 -0.023065 -0.0022051 -0.025574 -0.024183 -0.0047653 0.0096529 -0.054547 0.00020235 -0.013923 -0.0077122 -0.01341 -0.011483 -0.00084534 0.00020403 -0.00098702 -0.00052749 -0.051347 0.0032285 -0.00032032 -0.0014546 -0.0022265 -0.019228 -0.0040115 -0.013476 -0.030312 -0.011721
0.95703 -0.004313 -0.00051306 -0.0032768 -0.0063824 0 -0.0065008 -0.0076441 0.0028073 0.008495 0.003206 0.021377 -0.04449 -0.018564 0.0026051 -0.022543 -0.023287 0.00077798 0.013113 -0.058291 -0.0023732 -0.0095445 -0.0075606 -0.011559 -0.011017 4.4865e-05 0.0017376 -0.00069891 -0.00043769 -0.046425 0.0051578 -0.00086096 -0.00089298 -0.0035143 -0.021281 0.00065701 -0.0097813 -0.030405 -0.0097758
0.96094 -0.0055076 -0.001443 -0.0015247 -0.0010595 0 -0.0013112 -0.010744 0.0025285 0.0033303 0.0037255 0.01417 -0.035956 -0.019137 0.0077236 -0.020537 -0.02397 0.0064264 0.015817 -0.059818 -0.0044174 -0.0062889 -0.0090864 -0.0093562 -0.010473 0.00074582 0.0028162 0.00011058 0.00036127 -0.032998 0.0049819 -0.0018428 0.0021239 -0.0036735 -0.022946 0.0050801 -0.0071251 -0.02983 -0.0055412
0.96484 -0.0058055 -0.0025966 -0.000257 0.0038869 0 0.0025314 -0.011398 0.0013445 -0.0025943 0.0050394 0.0050685 -0.02838 -0.026085 0.0091024 -0.019743 -0.02798 0.0089445 0.017273 -0.058023 -0.0019373 -0.0057062 -0.011431 -0.0067407 -0.009841 0.00071062 0.0028002 0.00096549 0.0011329 -0.0085702 0.0020563 -0.0041531 0.0050608 -0.0039212 -0.023448 0.0074153 -0.0063299 -0.027672 -0.00092493
0.96875 -0.005501 -0.0034598 -0.00087891 0.004899 0 0.0021009 -0.0089435 -0.00054781 -0.0086564 0.0040097 -0.0019528 -0.031553 -0.034899 0.0053382 -0.019162 -0.033713 0.0073519 0.01835 -0.053892 0.0038038 -0.0065682 -0.011436 -0.0028657 -0.0085505 -0.00011872 0.0016115 0.0012954 0.0010772 0.023998 -0.0023292 -0.0073119 0.0057054 -0.0049424 -0.022414 0.0068578 -0.0064918 -0.023465 0.0016842
0.97266 -0.004869 -0.0036258 -0.0026313 0.0011107 0 -0.0019601 -0.0046287 -0.0030631 -0.014054 -0.0007937 -0.0056203 -0.052224 -0.042756 -0.00080375 -0.018314 -0.039424 0.0032628 0.019701 -0.048062 0.0070794 -0.0076477 -0.0077561 0.0026328 -0.0061518 -0.0012345 -0.00010507 0.0009605 0.00010837 0.05775 -0.0057313 -0.0096612 0.0034396 -0.0062517 -0.019959 0.0036831 -0.0069177 -0.017217 0.0018915
0.97656 -0.0039722 -0.0029905 -0.003861 -0.0051748 0 -0.0063254 -0.0006221 -0.0059809 -0.017804 -0.007607 -0.0079535 -0.082917 -0.047562 -0.0049073 -0.016927 -0.043559 -0.00079634 0.021812 -0.04102 0.0035802 -0.0079285 0.00016381 0.0091158 -0.0023246 -0.001931 -0.0013507 0.00036296 -0.0010193 0.086588 -0.0065291 -0.0098645 -0.00095789 -0.0067343 -0.016385 -0.00093468 -0.0071022 -0.0091341 -0.00021387
0.98047 -0.0028066 -0.0018292 -0.0040187 -0.010116 0 -0.0077477 0.0017273 -0.0086284 -0.019003 -0.012912 -0.012226 -0.10536 -0.046829 -0.00503 -0.014812 -0.043849 -0.0032581 0.025262 -0.033312 -0.0048532 -0.0060419 0.012305 0.015403 0.0033142 -0.0018279 -0.001471 2.2466e-05 -0.0013817 0.10862 -0.0053577 -0.0081449 -0.0060578 -0.0057206 -0.012381 -0.0052144 -0.0064735 0.00025283 -0.0039303
0.98438 -0.0015275 -0.00068815 -0.0038065 -0.010818 0 -0.0053155 0.0026693 -0.010127 -0.017285 -0.014319 -0.019768 -0.10683 -0.039793 -0.0031678 -0.012493 -0.038183 -0.004097 0.030002 -0.025709 -0.011798 -0.00097809 0.024479 0.020577 0.010291 -0.0011234 -0.00062517 7.5284e-05 -0.00071081 0.12412 -0.0045213 -0.0059504 -0.010181 -0.0035919 -0.010005 -0.0074483 -0.0050396 0.008731 -0.0064689
0.98828 -0.0004146 -6.9636e-05 -0.0036356 -0.0070784 0 -0.00073709 0.0033128 -0.010092 -0.013047 -0.012195 -0.028141 -0.092122 -0.030356 -0.0025769 -0.010808 -0.029043 -0.004178 0.034763 -0.018693 -0.012478 0.0057407 0.032077 0.024399 0.016975 -0.00037268 0.00039832 0.00022621 0.000405 0.13056 -0.0057401 -0.0044461 -0.011675 -0.0014919 -0.010124 -0.0069803 -0.0038107 0.014593 -0.0063532
0.99219 0.00041635 -7.6366e-05 -0.0028862 -0.0013836 0 0.00308 0.0043656 -0.0089778 -0.0071642 -0.0088256 -0.032405 -0.077931 -0.020816 -0.0039515 -0.010264 -0.018292 -0.0043322 0.038655 -0.012723 -0.0079894 0.01307 0.032824 0.027084 0.022245 1.8028e-06 0.00086361 0.00016182 0.0010914 0.12154 -0.008303 -0.0034871 -0.0097052 -0.00050627 -0.012956 -0.0046879 -0.0035101 0.016897 -0.0033305
0.99609 0.0011757 -0.00031253 -0.0011827 0.0027829 0 0.0039333 0.0056144 -0.0075699 -0.0005253 -0.006295 -0.028796 -0.075826 -0.013482 -0.004701 -0.011302 -0.0080682 -0.0048404 0.040781 -0.0083378 -0.0031931 0.019862 0.025104 0.028708 0.024986 3.2853e-05 0.00064727 -7.8222e-05 0.00093641 0.092459 -0.0094941 -0.0021111 -0.0052584 -0.00094153 -0.018414 -0.0022858 -0.004839 0.014937 0.0024095
1 0.0021513 -0.00019037 0.00025023 0.0032942 0 0.0016296 0.006344 -0.0061157 0.0060703 -0.0051223 -0.01794 -0.082539 -0.012365 -0.0021222 -0.014736 -0.0028922 -0.0053674 0.039322 -0.0074159 -0.0010673 0.023864 0.0074057 0.028718 0.022815 8.2723e-05 0.00018598 -0.00019804 0.00022689 0.047719 -0.0070298 0.000149 -0.0010672 -0.0020903 -0.025654 -0.000914 -0.0091081 0.0075236 0.0093226
1.0039 0.0032502 0.00057608 -0.00038533 0.00085331 0 -0.0018837 0.0059415 -0.0040817 0.011599 -0.0044366 -0.0047449 -0.087403 -0.01742 0.0030939 -0.019945 -0.0047372 -0.0052125 0.034558 -0.011302 -8.1611e-05 0.024331 -0.013452 0.025981 0.015992 0.00040363 -6.7032e-05 -7.0741e-05 -0.00044458 0.00080967 -0.0012355 0.0026803 0.00017737 -0.002556 -0.031877 -0.00037636 -0.01564 -0.0030874 0.013866
1.0078 0.0038668 0.0017237 -0.0028135 -0.0015631 0 -0.0036935 0.0041163 -0.00086015 0.014701 -0.0029458 0.0051923 -0.087065 -0.02667 0.0070149 -0.026142 -0.012493 -0.0038359 0.027643 -0.020278 0.002623 0.021842 -0.032114 0.019463 0.0059061 0.00082022 -8.6734e-05 4.2516e-05 -0.00072166 -0.034875 0.0051138 0.0045122 -0.0018908 -0.0010519 -0.035699 0.00018334 -0.023197 -0.014912 0.01469
1.0117 0.0033454 0.0026698 -0.0039924 -0.0010865 0 -0.0019475 0.00092932 0.0033221 0.014313 0.00026727 0.0097304 -0.089851 -0.038516 0.0062767 -0.032728 -0.024933 -0.0014291 0.019552 -0.034465 0.0064557 0.016915 -0.044927 0.0091915 -0.0062486 0.00086671 -0.00018423 -0.00022246 -0.00065827 -0.056198 0.0090976 0.0053389 -0.0047339 0.0026141 -0.036322 0.00097941 -0.03075 -0.026574 0.011237
1.0156 0.0016723 0.0030006 -0.0011343 0.0025707 0 0.0025171 -0.0029965 0.0072916 0.010677 0.0052751 0.011298 -0.10484 -0.050834 0.0015473 -0.038952 -0.040065 0.001011 0.011607 -0.053768 0.0071876 0.010334 -0.047949 -0.0032313 -0.018815 0.00027635 -0.00053628 -0.00084547 -0.00048105 -0.070976 0.0098468 0.0055618 -0.0048812 0.0069964 -0.033087 0.0012224 -0.036957 -0.03651 0.003373
1.0195 -0.00030179 0.0027654 0.0046226 0.0066754 0 0.0064249 -0.0063319 0.0097587 0.0056396 0.01095 0.014059 -0.12882 -0.059678 -0.0029986 -0.043306 -0.052851 0.0023845 0.0065309 -0.075929 0.0020552 0.0038416 -0.037552 -0.01516 -0.028009 -0.000648 -0.00089604 -0.0013083 -0.00030931 -0.088041 0.008649 0.0053945 -0.00081112 0.0095878 -0.026264 0.00015543 -0.039352 -0.042373 -0.0066717
1.0234 -0.0014235 0.0023482 0.0086447 0.0077282 0 0.0065106 -0.0075599 0.010268 0.001616 0.01503 0.019768 -0.14669 -0.064412 -0.0035867 -0.045609 -0.060731 0.0024065 0.0046611 -0.096038 -0.0057937 -0.0013763 -0.021073 -0.02432 -0.032707 -0.0011873 -0.00082901 -0.001051 -0.0001387 -0.107 0.0072113 0.0043341 0.0058842 0.0085066 -0.018779 -0.0017994 -0.038494 -0.044979 -0.014905
1.0273 -0.0011377 0.0021101 0.0077079 0.0046887 0 0.0024492 -0.0060948 0.0094029 -9.2684e-05 0.015206 0.026093 -0.14561 -0.065089 -0.00010808 -0.045783 -0.063056 0.0017416 0.0058939 -0.11142 -0.0093246 -0.0049766 -0.0025536 -0.030106 -0.032662 -0.00080908 -0.00023144 -6.6831e-05 -1.1411e-05 -0.11869 0.0061008 0.0018704 0.012017 0.0041681 -0.01197 -0.0033063 -0.034914 -0.044772 -0.019687
1.0313 8.9009e-05 0.0021715 0.0040079 0.00027569 0 -0.0024015 -0.0029597 0.0082002 -0.00010515 0.010897 0.028745 -0.12789 -0.062097 0.0043185 -0.0439 -0.059749 0.0011093 0.009836 -0.11977 -0.0047068 -0.0067878 0.013966 -0.0336 -0.028078 0.00031193 0.00043889 0.00098752 -7.5412e-05 -0.11566 0.004867 -0.0013511 0.015379 -0.00061094 -0.007026 -0.0036099 -0.029382 -0.04235 -0.019878
1.0352 0.0012201 0.0024711 0.0030919 -0.0011372 0 -0.0035668 -7.6367e-05 0.0074213 -8.813e-05 0.0041582 0.025235 -0.10921 -0.056297 0.0065375 -0.040146 -0.051348 0.00038743 0.015497 -0.11742 0.0041517 -0.0066986 0.021969 -0.036091 -0.019831 0.0013692 0.00050859 0.0013202 -0.00041283 -0.10092 0.0032825 -0.0035234 0.015932 -0.0025709 -0.005665 -0.0034367 -0.02347 -0.038629 -0.014491
1.0391 0.001561 0.002916 0.0073542 0.0025437 0 0.00060193 0.0013946 0.0072119 -0.0010149 -0.0015613 0.016789 -0.10476 -0.050344 0.005811 -0.036014 -0.04179 -0.0010905 0.020331 -0.10666 0.0090503 -0.0056311 0.019098 -0.037257 -0.01187 0.0015786 -0.00029061 0.0006861 -0.00084688 -0.084716 0.0019482 -0.0032498 0.01488 -0.00064624 -0.0077414 -0.0040447 -0.019603 -0.035323 -0.0069523
1.043 0.0013013 0.0034004 0.01251 0.0088693 0 0.0071811 0.0020341 0.0071399 -0.0022268 -0.0040702 0.0070095 -0.11733 -0.045699 0.0034431 -0.032655 -0.033544 -0.0032508 0.023134 -0.092661 0.0057275 -0.0043046 0.0085921 -0.034746 -0.0066466 0.00083988 -0.001521 -0.00041536 -0.0010083 -0.072777 0.0014935 -0.0011559 0.01306 0.0030324 -0.011938 -0.0054515 -0.01842 -0.03319 -0.00066178
1.0469 0.0012212 0.0037149 0.011787 0.012539 0 0.01098 0.0033631 0.0063782 -0.002159 -0.0040022 -0.00108 -0.13741 -0.043138 0.00076771 -0.030785 -0.027817 -0.004647 0.023328 -0.078985 -0.0018465 -0.0030516 -0.0071356 -0.025943 -0.0054812 -0.00020574 -0.002358 -0.0011902 -0.0006629 -0.059513 0.0014881 0.00037249 0.010437 0.004875 -0.017439 -0.0061205 -0.020114 -0.032645 0.0023706
1.0508 0.0018805 0.0035592 0.003721 0.009813 0 0.0090052 0.006026 0.004046 5.6922e-05 -0.0036741 -0.0068062 -0.15229 -0.043234 -0.0019382 -0.031038 -0.025485 -0.0036518 0.020593 -0.069457 -0.0058508 -0.0021369 -0.025047 -0.010779 -0.0093328 -0.00077773 -0.0022508 -0.0012063 1.2918e-05 -0.034409 0.00063481 -0.00062358 0.0068653 0.0029475 -0.023329 -0.0048179 -0.024574 -0.03398 0.00036993
1.0547 0.0030458 0.0027513 -0.0054083 0.0017898 0 0.0030224 0.0088827 -0.0001803 0.0036808 -0.0044205 -0.011249 -0.15445 -0.046817 -0.0047467 -0.034495 -0.02744 -0.00048335 0.01491 -0.071688 -0.0030022 -0.001743 -0.039027 0.0068522 -0.018886 -0.00064589 -0.0013454 -0.00066948 0.00051678 0.0048562 -0.0017411 -0.003676 0.0027695 -0.0013105 -0.027817 -0.002576 -0.030991 -0.037766 -0.0088359
1.0586 0.0038523 0.0014463 -0.007931 -0.0064268 0 -0.0021815 0.010005 -0.0054686 0.0069154 -0.0053106 -0.015413 -0.14377 -0.051802 -0.0070086 -0.039442 -0.031143 0.0023232 0.008757 -0.082436 0.0021643 -0.0014926 -0.047433 0.020733 -0.029498 -0.00024951 -0.00031938 -0.00013646 0.00043379 0.04715 -0.0046023 -0.0061894 -0.001225 -0.0043966 -0.030279 -0.0021171 -0.037046 -0.042714 -0.020481
1.0625 0.0035201 0.0001084 -0.0032265 -0.0099761 0 -0.0031628 0.0085009 -0.009918 0.0082519 -0.0046363 -0.019089 -0.12582 -0.057125 -0.0075055 -0.044926 -0.035708 0.0020473 0.0031522 -0.098858 0.0026631 -0.0012194 -0.050484 0.026262 -0.038865 -0.00015824 0.00019415 -2.7318e-06 -0.00018048 0.076755 -0.0059403 -0.0058473 -0.0051094 -0.0039326 -0.030398 -0.0048349 -0.041954 -0.04822 -0.03196
1.0664 0.0019921 -0.00078562 0.0014703 -0.0080748 0 -0.0006894 0.0052207 -0.011631 0.0073573 -0.0023483 -0.021162 -0.10931 -0.061725 -0.0056024 -0.04999 -0.04038 -0.0013763 -0.0010701 -0.11761 -0.0029299 -0.00079519 -0.048851 0.023709 -0.044968 -0.0004504 9.0573e-05 -0.00023859 -0.00080099 0.087047 -0.0047258 -0.0027488 -0.0094293 -0.00079137 -0.027973 -0.0085969 -0.045166 -0.053648 -0.040875
1.0703 -1.6744e-05 -0.0010528 -0.00071785 -0.0040527 0 0.0014771 0.0016909 -0.010067 0.004931 -0.00043104 -0.020644 -0.1025 -0.063897 -0.0019246 -0.053121 -0.044364 -0.0049109 -0.0028967 -0.13276 -0.008749 -0.00010142 -0.043941 0.017955 -0.044968 -0.00066312 -0.00020208 -0.00054207 -0.00083718 0.084323 -0.0019677 0.00080069 -0.014122 0.001802 -0.022604 -0.0093161 -0.046191 -0.057941 -0.043728
1.0742 -0.0015588 -0.00086697 -0.0082034 -0.001789 0 0.00048312 -0.001387 -0.0064483 0.001977 -0.00058751 -0.01738 -0.1078 -0.062161 0.0021576 -0.053105 -0.04716 -0.0052065 -0.002491 -0.13706 -0.0081483 0.00071439 -0.038842 0.014614 -0.038519 -0.00036405 -0.00015999 -0.000678 -0.00011102 0.078226 0.0003174 0.0024854 -0.017611 0.0013183 -0.01494 -0.005236 -0.045794 -0.059714 -0.039302
1.0781 -0.00213 -0.00058272 -0.012428 -0.0020848 0 -0.0029209 -0.0043641 -0.0027298 -0.0007773 -0.0019328 -0.012043 -0.11838 -0.057299 0.0054216 -0.050703 -0.048784 -0.001925 -0.0011461 -0.13131 -0.0012325 0.0013951 -0.034775 0.015612 -0.028913 0.00027937 0.00035476 -0.0006566 0.0009806 0.070262 0.0010952 0.0018655 -0.017554 -0.0017582 -0.006472 0.00057532 -0.045092 -0.058853 -0.030859
1.082 -0.0019773 -0.00052367 -0.0076657 -0.0024026 0 -0.0053998 -0.0075048 -8.1598e-05 -0.0030586 -0.0016821 -0.0057511 -0.12253 -0.049933 0.0070576 -0.046509 -0.049042 0.0019462 0.00042844 -0.11699 0.0049792 0.0017782 -0.031893 0.017967 -0.018245 0.00058309 0.00097766 -0.00062422 0.0017477 0.053832 0.0010466 0.00021239 -0.012902 -0.0044823 0.0018556 0.002718 -0.04451 -0.055238 -0.020611
1.0859 -0.0018409 -0.00087475 0.0019562 -3.7561e-05 0 -0.0045484 -0.010042 0.0016595 -0.0049898 0.0015382 0.00039093 -0.11435 -0.040945 0.0065074 -0.041318 -0.047725 0.0032461 0.0015299 -0.096583 0.0040158 0.0017132 -0.030039 0.016862 -0.0087735 4.9705e-05 0.0011805 -0.00063436 0.0017121 0.025669 0.0012833 -0.0011718 -0.0053181 -0.0042791 0.0090532 -0.001076 -0.044347 -0.048914 -0.011044
1.0898 -0.0023468 -0.0016351 0.0065569 0.0045678 0 -0.0013429 -0.010712 0.0031361 -0.0068864 0.0054127 0.0056693 -0.10086 -0.032544 0.0037804 -0.036971 -0.04401 0.0018992 0.0011584 -0.077077 -0.0031047 0.00092484 -0.028257 0.010184 -0.0047464 -0.0010305 0.00076463 -0.00056095 0.00095021 -0.0050743 0.0016497 -0.0021782 0.0016321 -0.0013559 0.012956 -0.0071254 -0.044419 -0.040047 -0.0071069
1.0938 -0.0035036 -0.0025662 0.0014599 0.0077491 0 0.00081641 -0.0091818 0.0043274 -0.0088065 0.0056223 0.0099229 -0.096543 -0.026827 0.00018742 -0.034842 -0.038824 0.00069931 -0.00023062 -0.065567 -0.009009 -0.00035213 -0.025727 0.00037394 -0.0059703 -0.0017548 6.6932e-05 -0.00024865 2.3276e-05 -0.021923 0.00072086 -0.0034979 0.0050032 0.0015353 0.013613 -0.0089585 -0.043811 -0.030877 -0.0092875
1.0977 -0.0046682 -0.0032173 -0.0073539 0.0059762 0 -0.00056504 -0.0065986 0.0045125 -0.010012 0.00018912 0.013231 -0.10917 -0.024369 -0.0018189 -0.035231 -0.033179 0.0018485 -0.0021025 -0.063733 -0.0078647 -0.0019813 -0.022638 -0.0080438 -0.011127 -0.0014507 -0.00032788 0.00025426 -0.00044493 -0.016479 -0.0023824 -0.0053775 0.0045527 0.0017048 0.011538 -0.0036034 -0.042132 -0.022749 -0.016408
1.1016 -0.005006 -0.0031593 -0.0096895 -0.00053564 0 -0.0046046 -0.0044323 0.0033811 -0.0089738 -0.007974 0.015256 -0.13144 -0.025421 -0.00044006 -0.038245 -0.028117 0.004193 -0.0040201 -0.072066 -0.0014249 -0.0038737 -0.019363 -0.012645 -0.018898 -0.00035626 -0.00012888 0.00063615 -0.00021618 0.0019193 -0.0064623 -0.0070974 0.0026403 -0.00094697 0.0072603 0.0053748 -0.039236 -0.016794 -0.027138
1.1055 -0.0040987 -0.0023399 -0.002405 -0.0074599 0 -0.0077174 -0.002851 0.0018638 -0.0044022 -0.013196 0.014957 -0.14803 -0.030059 0.0034592 -0.043881 -0.025362 0.0044393 -0.0054167 -0.090073 0.0032016 -0.0059594 -0.016735 -0.014767 -0.02726 0.00057415 0.00036805 0.00054764 0.00043043 0.013283 -0.0089378 -0.0077022 0.0021748 -0.0037955 0.0015773 0.011322 -0.035184 -0.014611 -0.039264
1.1094 -0.0022344 -0.00122 0.00714 -0.0097484 0 -0.006757 -0.000543 0.0014464 0.003249 -0.011981 0.011327 -0.15082 -0.036823 0.0065773 -0.051127 -0.027516 0.0011565 -0.0059845 -0.1116 0.0013771 -0.0082154 -0.01632 -0.017072 -0.033096 0.00057952 0.00054945 -4.9428e-05 0.00097603 0.0047987 -0.0082425 -0.0070147 0.0043878 -0.0038662 -0.0040247 0.010916 -0.031436 -0.017693 -0.048481
1.1133 -0.00017091 -0.00045199 0.0092773 -0.0058274 0 -0.0017829 0.0036296 0.0024883 0.011227 -0.0059598 0.0047469 -0.1454 -0.043577 0.0060994 -0.058403 -0.033786 -0.0029744 -0.0063445 -0.12986 -0.0042356 -0.010563 -0.018003 -0.019751 -0.036228 -0.000186 0.00010383 -0.00073462 0.0011081 -0.017592 -0.0054038 -0.0057534 0.0080612 -0.00059074 -0.0090002 0.0069037 -0.029453 -0.024293 -0.053506
1.1172 0.0014051 -0.00031405 0.0025375 0.001081 0 0.0039128 0.0088635 0.0034261 0.015846 -0.00012454 -0.0024842 -0.14218 -0.049484 0.0025996 -0.064946 -0.043378 -0.0035005 -0.0069588 -0.14196 -0.0068673 -0.012901 -0.021504 -0.019652 -0.03708 -0.00084509 -0.00060216 -0.00088544 0.00094919 -0.034497 -0.0030417 -0.0047215 0.010486 0.0034928 -0.013397 0.0044749 -0.029979 -0.033353 -0.054078
1.1211 0.0022598 -0.00045332 -0.0052777 0.0056285 0 0.0064542 0.012516 0.0020357 0.014992 0.0016957 -0.0074697 -0.14318 -0.053896 -0.00035762 -0.070059 -0.055124 0.0010921 -0.0082917 -0.14575 -0.0030771 -0.015087 -0.026349 -0.013469 -0.036379 -0.00070089 -0.00081244 -0.00019095 0.00086807 -0.029571 -0.0027755 -0.0040632 0.0092661 0.0047393 -0.017397 0.0054018 -0.033524 -0.043607 -0.050365
1.125 0.002557 -0.00024757 -0.0062619 0.0046541 0 0.0044469 0.012164 -0.0022617 0.0096504 -0.00027559 -0.0090543 -0.14123 -0.056197 9.866e-05 -0.072455 -0.066157 0.0073755 -0.01113 -0.13889 0.0036882 -0.016647 -0.031377 -0.0017008 -0.035855 7.5061e-05 -0.00012525 0.0010067 0.0010561 -0.0019836 -0.0037326 -0.0033442 0.0038362 0.0014323 -0.021549 0.0064107 -0.040507 -0.05247 -0.043091
1.1289 0.0025247 0.0005472 -0.0010418 -0.00047891 0 -6.745e-06 0.0076913 -0.0073837 0.0029693 -0.0027902 -0.0089286 -0.13258 -0.057405 0.0029749 -0.072225 -0.073267 0.010086 -0.015004 -0.12692 0.0069498 -0.017225 -0.035093 0.010981 -0.037017 0.00066185 0.0010178 0.0018931 0.0012863 0.034665 -0.0036537 -0.0021745 -0.0040519 -0.0046749 -0.025907 0.0034611 -0.048354 -0.057744 -0.035278
1.1328 0.0022437 0.001548 0.0028293 -0.0052893 0 -0.003061 0.0014675 -0.010092 -0.0023881 -0.0028254 -0.010072 -0.12629 -0.058191 0.0043768 -0.069861 -0.075878 0.0072877 -0.019084 -0.11414 0.0039279 -0.016877 -0.037161 0.019596 -0.039672 0.00045871 0.001636 0.0018029 0.0011204 0.063313 -0.0013276 -0.00057761 -0.011131 -0.0095927 -0.029759 -0.002991 -0.055088 -0.059219 -0.028261
1.1367 0.0017634 0.0021833 0.00031817 -0.0058992 0 -0.0021679 -0.0034337 -0.0087411 -0.0061556 0.00025906 -0.013713 -0.13637 -0.058836 0.0018408 -0.065716 -0.073944 0.002227 -0.022677 -0.10341 -0.0020706 -0.015773 -0.037482 0.02301 -0.043386 -0.00031168 0.0011001 0.00077541 0.00039306 0.073608 0.0022112 0.0011787 -0.014392 -0.010098 -0.032295 -0.0078081 -0.059331 -0.056978 -0.022761
1.1406 0.0013233 0.0023432 -0.0051074 -0.0019101 0 0.0020306 -0.0052878 -0.0046457 -0.0098804 0.0050753 -0.017725 -0.1636 -0.059476 -0.0026165 -0.06025 -0.067901 -7.2047e-05 -0.024883 -0.097771 -0.005642 -0.014262 -0.036123 0.023989 -0.047319 -0.00087161 -0.00021655 -0.00045516 -0.00050821 0.064638 0.0048271 0.0028509 -0.01286 -0.0060655 -0.032289 -0.0064946 -0.059567 -0.051451 -0.019336
1.1445 0.0012997 0.0024874 -0.0058051 0.0037252 0 0.0064175 -0.0044382 -0.00075006 -0.014526 0.0097556 -0.018232 -0.18914 -0.059372 -0.0042593 -0.054597 -0.060225 0.0021047 -0.024368 -0.10046 -0.0048015 -0.013745 -0.033757 0.025123 -0.049565 -0.00070523 -0.0011902 -0.0010555 -0.00090313 0.041755 0.0053762 0.0041672 -0.0081062 -0.00029964 -0.027476 -0.00026129 -0.054457 -0.044623 -0.018152
1.1484 0.0018181 0.0030428 0.00077647 0.0073579 0 0.0080453 -0.0025238 0.0011113 -0.018745 0.012832 -0.013042 -0.19151 -0.057904 -0.00055876 -0.049861 -0.053928 0.0056592 -0.022091 -0.10806 -0.0021176 -0.015119 -0.031513 0.025123 -0.050058 -5.0616e-05 -0.0009328 -0.00076244 -0.00044087 0.012368 0.0045403 0.004658 -0.002949 0.0038632 -0.019448 0.004825 -0.046939 -0.03897 -0.018011
1.1523 0.0024319 0.0037568 0.0088112 0.0074072 0 0.0064452 -0.001211 0.0016952 -0.019637 0.013192 -0.0036103 -0.17074 -0.054781 0.0059243 -0.046512 -0.049858 0.0061538 -0.018759 -0.1188 -0.00093856 -0.018756 -0.02977 0.019693 -0.04925 0.00041375 0.00038482 -3.9512e-05 0.00049045 -0.016888 0.0037537 0.0038469 0.00072589 0.0050649 -0.0095442 0.0038938 -0.038605 -0.035307 -0.018576
1.1563 0.0023344 0.0038003 0.010429 0.0050571 0 0.0036493 -0.001331 0.003202 -0.015313 0.010158 0.006324 -0.15246 -0.049885 0.0098327 -0.044885 -0.048426 0.0024236 -0.015182 -0.13081 -0.001539 -0.024788 -0.028813 0.0062991 -0.047802 0.00029316 0.0016514 0.00038783 0.0010091 -0.041967 0.0036 0.0017781 0.0031677 0.004472 0.0006182 -0.0018515 -0.031031 -0.034118 -0.019567
1.1602 0.0010666 0.0026216 0.0041805 0.002677 0 0.0020228 -0.0025972 0.0067124 -0.0068209 0.0041581 0.013949 -0.16366 -0.043293 0.0081035 -0.045398 -0.049339 -0.0024938 -0.012878 -0.14124 -0.0014884 -0.033048 -0.02894 -0.01217 -0.047272 -0.00018134 0.0017824 0.00015819 0.00048935 -0.062201 0.0033741 -0.00074428 0.0059201 0.0041202 0.0076398 -0.0065631 -0.026677 -0.035531 -0.020828
1.1641 -0.0008909 0.00067135 -0.0038427 0.0016434 0 0.0020276 -0.0037617 0.010773 0.0023999 -0.0028559 0.019125 -0.20373 -0.036539 0.0025971 -0.047142 -0.049897 -0.0048135 -0.012909 -0.14787 0.00072639 -0.041241 -0.029837 -0.028794 -0.049105 -0.00050757 0.00065278 -0.00050687 -0.0008413 -0.078835 0.0020419 -0.0026305 0.009819 0.0048126 0.0086708 -0.0058565 -0.026126 -0.037358 -0.022174
1.168 -0.0022814 -0.00083562 -0.006789 0.001501 0 0.0021017 -0.0032383 0.012533 0.0090501 -0.0082056 0.023048 -0.24182 -0.030713 -0.0021798 -0.049094 -0.048612 -0.0039226 -0.014791 -0.15084 0.0034605 -0.047596 -0.03112 -0.0378 -0.052895 -0.00049621 -0.00084023 -0.0011204 -0.0020289 -0.091762 -0.00059585 -0.0032817 0.013874 0.0056169 0.0044994 -0.0010784 -0.027909 -0.037946 -0.023316
1.1719 -0.0019768 -0.00096677 -0.0035486 0.00098435 0 0.00074089 -0.00015242 0.010379 0.012227 -0.010055 0.025596 -0.24542 -0.026401 -0.0034832 -0.050658 -0.044913 -0.0026228 -0.017982 -0.15026 0.0037312 -0.051015 -0.032585 -0.038447 -0.058045 -0.00040932 -0.0015969 -0.0013938 -0.0021752 -0.097853 -0.0036448 -0.0028364 0.016136 0.0053231 -0.0038144 0.0025885 -0.030922 -0.036419 -0.02393
1.1758 0.00011351 0.00011313 0.0018053 -0.00031683 0 -0.0014397 0.0047858 0.0055698 0.013555 -0.0083419 0.024578 -0.21176 -0.02405 -0.0022453 -0.051277 -0.038586 -0.0037201 -0.021702 -0.14648 0.00082386 -0.050564 -0.034035 -0.0342 -0.063638 -0.00054199 -0.0012365 -0.0013821 -0.001199 -0.093693 -0.0057358 -0.0016598 0.01554 0.0041898 -0.01457 0.0017957 -0.033845 -0.032117 -0.023625
1.1797 0.0029308 0.001393 0.0054804 -0.0013626 0 -0.0020028 0.0094686 0.0013255 0.015295 -0.0043541 0.018013 -0.17015 -0.024012 -0.0010765 -0.050273 -0.030815 -0.0068603 -0.023871 -0.13986 -0.0026664 -0.045021 -0.035102 -0.02875 -0.067107 -0.00079316 -0.00031502 -0.0012488 0.00010094 -0.080498 -0.0057732 0.00021198 0.012689 0.0039667 -0.022682 -0.001748 -0.034229 -0.024811 -0.021143
1.1836 0.0050535 0.0020488 0.0070868 -0.00072323 0 0.00071713 0.011783 0.0001306 0.018209 0.00029705 0.0071178 -0.15359 -0.02459 -0.001224 -0.048666 -0.024495 -0.0090028 -0.023866 -0.13249 -0.0036435 -0.037804 -0.035673 -0.023326 -0.067908 -0.00076497 0.00026494 -0.0010021 0.00073075 -0.065126 -0.0033833 0.0028915 0.0088499 0.0059513 -0.025369 -0.0037067 -0.032526 -0.01736 -0.016888
1.1875 0.0056741 0.0021484 0.0075571 0.0017928 0 0.0053692 0.011104 0.001654 0.020921 0.0042018 -0.0033848 -0.16953 -0.025096 -0.001882 -0.047045 -0.02071 -0.0078469 -0.021781 -0.1251 -0.0019756 -0.03066 -0.035629 -0.017527 -0.066329 -0.00028335 3.6963e-05 -0.00052916 0.00031669 -0.054345 0.00081688 0.0059007 0.0045047 0.0090167 -0.022235 -0.0021314 -0.029539 -0.011181 -0.011205
1.1914 0.0049302 0.0022919 0.006285 0.0046375 0 0.0082791 0.0084774 0.0031419 0.021096 0.0061677 -0.0085127 -0.19844 -0.02497 -0.0019512 -0.045939 -0.02012 -0.0044171 -0.01796 -0.11838 -0.00069201 -0.025204 -0.03487 -0.011597 -0.062955 0.00028888 -0.00074384 0.00013989 -0.0006549 -0.047408 0.0051258 0.0078862 -0.00069962 0.009872 -0.013644 0.00056762 -0.026229 -0.0074664 -0.0045975
1.1953 0.0034137 0.0026322 0.0022766 0.0057577 0 0.0067557 0.0053084 0.0019524 0.017328 0.0055676 -0.0070535 -0.21772 -0.02361 -0.0015159 -0.046064 -0.023146 -0.0020799 -0.013286 -0.11329 -0.0026901 -0.023772 -0.033169 -0.0068267 -0.059136 0.00035828 -0.0014567 0.00070313 -0.0013249 -0.035438 0.0072854 0.0074128 -0.0065333 0.0057678 -0.0011968 0.00061809 -0.024384 -0.0078251 0.0019312
1.1992 0.0014697 0.0024306 -0.002551 0.004405 0 0.0017842 0.0019752 -0.002023 0.010212 0.0031387 -0.0025785 -0.22257 -0.021271 -0.001225 -0.047332 -0.027554 -0.0031096 -0.0097666 -0.11055 -0.0075605 -0.027057 -0.030528 -0.0036218 -0.057254 -0.00027119 -0.0016754 0.00080556 -0.0011801 -0.0098039 0.0058399 0.0042052 -0.011199 -0.0026765 0.0094642 -0.0027545 -0.025831 -0.011897 0.0065567
1.2031 -0.00097379 0.00073804 -0.0038863 0.0016886 0 -0.0028165 -0.0021 -0.0062473 0.0018758 0.0010478 -0.00036269 -0.22252 -0.018736 -0.00082453 -0.048749 -0.030981 -0.0063676 -0.0080837 -0.10963 -0.011869 -0.032842 -0.027293 -0.00013856 -0.057614 -0.0011334 -0.0014105 0.00040304 -0.00036797 0.028383 0.001479 -0.00043453 -0.012424 -0.011317 0.015191 -0.0064392 -0.02995 -0.017394 0.0087683
1.207 -0.0039243 -0.0024425 -0.00043428 -0.00074916 0 -0.0041718 -0.007022 -0.0078794 -0.0055504 0.0012768 -0.0029655 -0.22204 -0.016405 0.00079346 -0.049602 -0.032335 -0.0083388 -0.0083316 -0.11022 -0.012426 -0.039619 -0.023648 0.0061715 -0.059918 -0.0015041 -0.00091334 -0.00013245 0.0005765 0.067848 -0.003071 -0.0045252 -0.0098542 -0.015507 0.014691 -0.0067435 -0.036079 -0.022935 0.0083712
1.2109 -0.0067966 -0.0057529 0.0025878 -0.002553 0 -0.0032492 -0.011362 -0.0064402 -0.011239 0.0034368 -0.0084559 -0.21137 -0.014637 0.003868 -0.049153 -0.030802 -0.0063562 -0.010328 -0.11186 -0.0090735 -0.045707 -0.019803 0.015482 -0.063502 -0.001061 -0.00034732 -0.00031736 0.0012262 0.09684 -0.0050371 -0.0067612 -0.0061151 -0.013803 0.0073425 -0.0030556 -0.043279 -0.02711 0.0053895
1.2148 -0.0085153 -0.0073701 -0.0017373 -0.0049058 0 -0.0036727 -0.012905 -0.0042716 -0.015686 0.0045308 -0.012731 -0.1796 -0.013788 0.0067108 -0.045992 -0.025981 -0.00091615 -0.012902 -0.11365 -0.0044318 -0.047835 -0.016155 0.024649 -0.066026 -0.00013116 0.0003105 1.0709e-05 0.0014959 0.11281 -0.0039507 -0.0070752 -0.0048943 -0.0090089 -0.0063967 0.0019506 -0.049286 -0.027479 0.00020323
1.2188 -0.0082775 -0.0064443 -0.012682 -0.0086935 0 -0.0074117 -0.010628 -0.0042369 -0.019456 0.0016712 -0.013531 -0.13426 -0.01333 0.0070462 -0.040959 -0.020704 0.0048106 -0.014021 -0.11469 -0.0014044 -0.046047 -0.01299 0.029892 -0.065583 0.00066976 0.001079 0.00055501 0.0014952 0.1215 -0.0020821 -0.0061275 -0.0075199 -0.0055424 -0.020521 0.0052526 -0.052758 -0.024791 -0.0050472
1.2227 -0.0062836 -0.0037773 -0.019561 -0.012466 0 -0.011836 -0.0058344 -0.0067778 -0.021826 -0.0045948 -0.012275 -0.10229 -0.012995 0.0044231 -0.034953 -0.016457 0.0074739 -0.012959 -0.11489 -0.0011727 -0.041308 -0.010423 0.030325 -0.061971 0.00097104 0.0017565 0.00084222 0.0012854 0.12652 -0.00229 -0.0045659 -0.011381 -0.0054805 -0.032185 0.0059822 -0.05367 -0.02004 -0.0093747
1.2266 -0.0036918 -0.0011486 -0.011974 -0.012751 0 -0.011646 -0.0011213 -0.0092433 -0.020742 -0.010057 -0.012033 -0.10764 -0.01266 0.0007926 -0.028801 -0.014229 0.0057949 -0.0093476 -0.11426 -0.0031775 -0.034623 -0.008553 0.028368 -0.055398 0.00081842 0.0019634 0.00063898 0.00085008 0.12158 -0.0052055 -0.0028776 -0.012004 -0.0069445 -0.039411 0.0050592 -0.052207 -0.01412 -0.012079
1.2305 -0.0017506 6.7744e-05 0.0069568 -0.0071529 0 -0.004316 0.0018532 -0.0083675 -0.01447 -0.010629 -0.013753 -0.14753 -0.012318 -0.0015603 -0.023724 -0.014988 0.001077 -0.0030004 -0.11303 -0.0061592 -0.027586 -0.007546 0.026533 -0.046662 0.00043582 0.0014599 0.00011454 0.00026024 0.09557 -0.0085175 -0.0016563 -0.0070475 -0.0063148 -0.040094 0.0032221 -0.048872 -0.0082789 -0.012383
1.2344 -0.00084874 -0.00020846 0.020241 0.002464 0 0.006298 0.0035232 -0.0036548 -0.0036425 -0.0066215 -0.0146 -0.19213 -0.012545 -0.0022925 -0.021213 -0.017973 -0.0038648 0.0045988 -0.1119 -0.0087043 -0.022707 -0.0075389 0.024345 -0.038819 -2.6404e-05 0.00045362 -0.00035783 -0.00024456 0.046259 -0.0091386 -0.001505 0.0015078 -0.0021206 -0.03453 0.00035366 -0.045187 -0.004055 -0.010309
1.2383 -0.00033749 -0.0010075 0.013154 0.010209 0 0.012295 0.0053637 0.001705 0.0082136 -0.002861 -0.010325 -0.20943 -0.013734 -0.0027668 -0.020778 -0.020869 -0.0063272 0.011309 -0.11125 -0.0092249 -0.020213 -0.0082331 0.01905 -0.033846 -0.00046823 -0.00043144 -0.00052699 -0.00042696 -0.011781 -0.0061335 -0.0023891 0.0089668 0.0032302 -0.026692 -0.0032045 -0.0421 -0.0013001 -0.0073591
1.2422 0.0007132 -0.001283 -0.0098529 0.010512 0 0.0085217 0.0078688 0.0035812 0.01652 -0.0039274 0.00027858 -0.19157 -0.016056 -0.0037665 -0.022043 -0.022587 -0.0050687 0.016033 -0.11113 -0.0064931 -0.019931 -0.0095212 0.0093724 -0.032501 -0.00070632 -0.00058292 -0.00041795 -0.00030868 -0.055202 -0.0015085 -0.0032437 0.011724 0.0057056 -0.018445 -0.0056194 -0.039789 0.00022579 -0.0043517
1.2461 0.0025274 -0.00069479 -0.026931 0.00314 0 -0.0023167 0.0097885 0.00088235 0.01858 -0.0090603 0.013033 -0.159 -0.019567 -0.0042773 -0.024506 -0.022243 -0.00096386 0.017849 -0.11151 -0.00097864 -0.021475 -0.011278 -0.0021022 -0.035167 -0.00056202 8.5964e-05 -0.00023186 -0.0001968 -0.069713 0.0018418 -0.0026285 0.009747 0.0038103 -0.011509 -0.0048767 -0.038268 0.00086618 -0.0020978
1.25 0.0043285 0.00035707 -0.020158 -0.0058979 0 -0.011311 0.0094181 -0.0031144 0.015212 -0.012122 0.020774 -0.14061 -0.024065 -0.0030686 -0.027333 -0.019078 0.0033655 0.015354 -0.11225 0.0045293 -0.024104 -0.013344 -0.010856 -0.0419 -0.00014866 0.00099155 -0.00014191 -0.0003943 -0.061085 0.0028451 -5.8258e-05 0.0057985 0.00051258 -0.0080854 -0.0012788 -0.037176 0.0011593 -0.0019902
1.2539 0.0050181 0.0012601 0.0050029 -0.0090245 0 -0.010748 0.0064851 -0.0036314 0.0097163 -0.0071901 0.01892 -0.14976 -0.028284 -0.00097378 -0.029774 -0.015169 0.0050629 0.010126 -0.11315 0.0065453 -0.026872 -0.015439 -0.014653 -0.049696 6.1097e-05 0.0013032 -0.00016847 -0.00087004 -0.048722 0.0028732 0.0033221 0.0026586 0.00072058 -0.007341 0.0021004 -0.035859 0.0015341 -0.0040107
1.2578 0.0041947 0.0016985 0.023839 -0.0035842 0 -0.00079671 0.0025752 0.0010687 0.0051382 0.0053939 0.0095938 -0.17629 -0.031477 -0.0004705 -0.03187 -0.012114 0.0030314 0.0037577 -0.11432 0.0039412 -0.02982 -0.017498 -0.015315 -0.056817 -0.0003487 0.00064532 -0.00019229 -0.0012413 -0.048045 0.003824 0.0055353 0.0011782 0.006384 -0.0079384 0.0022284 -0.034303 0.0019468 -0.0075248
1.2617 0.0025421 0.0017566 0.017574 0.0057353 0 0.010537 -0.00032842 0.0078006 0.0022479 0.018431 0.00049421 -0.19784 -0.033145 -0.0024647 -0.03374 -0.01089 -0.0010452 -0.0025791 -0.11591 -0.00051852 -0.033125 -0.019515 -0.016157 -0.062205 -0.0011893 -0.00051831 -5.7046e-05 -0.0011133 -0.058312 0.0058624 0.0053494 0.00062844 0.013887 -0.0089914 -0.00059125 -0.032657 0.0023489 -0.011996
1.2656 0.0012086 0.0016772 -0.0064935 0.011033 0 0.014239 -0.0016063 0.01118 -0.00014562 0.023499 -0.00092923 -0.19776 -0.032778 -0.0042199 -0.035622 -0.012422 -0.0037852 -0.0074827 -0.11815 -0.0022088 -0.037144 -0.021528 -0.018167 -0.064853 -0.001661 -0.0012115 0.00030355 -0.00045336 -0.066449 0.0072426 0.0031315 0.00031277 0.016606 -0.0095254 -0.00283 -0.031268 0.0026654 -0.016683
1.2695 0.00075718 0.0015961 -0.022145 0.0082962 0 0.0078419 -0.0022377 0.0085146 -0.0031773 0.017724 0.0065989 -0.17543 -0.030037 -0.0017621 -0.037724 -0.016376 -0.0027631 -0.008847 -0.12097 0.0012134 -0.042069 -0.023644 -0.01929 -0.064192 -0.001079 -0.00077071 0.00077333 0.00035892 -0.061603 0.0063024 0.00029239 0.00043919 0.010722 -0.0088602 -0.0015642 -0.031034 0.0031347 -0.020145
1.2734 0.00070067 0.0014835 -0.012071 0.00094298 0 -0.0028414 -0.0033852 0.0022917 -0.0063338 0.0057347 0.017055 -0.14388 -0.02614 0.0051795 -0.039619 -0.01992 0.0014005 -0.0073037 -0.12326 0.0074882 -0.046687 -0.02576 -0.017337 -0.062031 0.00033504 0.00053571 0.0010739 0.00084112 -0.045496 0.0034004 -0.0018964 0.0015102 -0.00093377 -0.0078876 0.0020795 -0.031858 0.0041804 -0.022083
1.2773 9.3357e-05 0.0012851 0.013261 -0.0035539 0 -0.0090652 -0.0049219 -0.0021055 -0.0077982 -0.0044964 0.021763 -0.11941 -0.021543 0.011457 -0.040844 -0.021535 0.0054507 -0.0032234 -0.124 0.011708 -0.049913 -0.027657 -0.012673 -0.059099 0.0014919 0.0016818 0.00094733 0.00077727 -0.029218 0.00068892 -0.0028965 0.0032726 -0.010767 -0.0071974 0.0039473 -0.03348 0.006031 -0.022493
1.2813 -0.0013701 0.0010864 0.026603 -0.00079422 0 -0.0065679 -0.0054423 -0.0013214 -0.0062565 -0.0078421 0.016024 -0.11108 -0.016661 0.010951 -0.040941 -0.01995 0.0062122 0.0028761 -0.1222 0.010798 -0.050657 -0.029056 -0.00734 -0.056054 0.0014097 0.0017447 0.00041134 0.0003335 -0.021043 -4.3513e-05 -0.0026542 0.0046069 -0.012632 -0.0073301 0.001547 -0.035526 0.0088027 -0.021511
1.2852 -0.0028273 0.0011299 0.01354 0.0064189 0 0.0014249 -0.003668 0.0029632 -0.0023274 -0.0050093 0.0023973 -0.11656 -0.011912 0.0031086 -0.039029 -0.013485 0.0032448 0.010165 -0.11581 0.0061656 -0.046715 -0.029185 -0.0019584 -0.053617 0.00019503 0.00069799 -0.00014955 -0.00012307 -0.018171 0.00080042 -0.0012726 0.004501 -0.006847 -0.0090476 -0.0027984 -0.037112 0.012413 -0.019501
1.2891 -0.0028708 0.0016453 -0.011309 0.010855 0 0.0078185 0.00024171 0.0056636 0.0017643 -0.00059166 -0.011721 -0.12648 -0.0074266 -0.0056861 -0.03541 -0.0040729 -0.0009444 0.017032 -0.1052 0.0019725 -0.038203 -0.027414 0.0052234 -0.051856 -0.0010169 -0.00058907 -0.00023012 -0.0003013 -0.01055 0.0010392 0.00082928 0.0030055 0.0005501 -0.011964 -0.004206 -0.037286 0.015583 -0.017523
1.293 -0.00081309 0.0026143 -0.019626 0.0078317 0 0.008159 0.0047453 0.0029933 0.0039707 0.001286 -0.019814 -0.13392 -0.0031709 -0.0081644 -0.031152 0.0054225 -0.0032699 0.022718 -0.092679 0.00092198 -0.027197 -0.023886 0.015335 -0.050461 -0.0011711 -0.0011472 0.00034304 -0.00015443 0.0073464 -0.001016 0.0027134 0.0011671 0.0035729 -0.01526 -0.00079528 -0.036077 0.017318 -0.016047
1.2969 0.0025558 0.0036766 -0.00017538 -0.00030262 0 0.004098 0.0081682 -0.0040413 0.0040911 -0.00011917 -0.020417 -0.14078 0.00078723 -0.0036393 -0.027061 0.013063 -0.0027567 0.026742 -0.080249 0.0018765 -0.015336 -0.018786 0.025421 -0.049272 -0.00032584 -0.00075442 0.0011607 0.00011483 0.028493 -0.0046712 0.0034175 8.5767e-05 0.0016148 -0.018414 0.0036058 -0.033627 0.016995 -0.015244
1.3008 0.0054441 0.0043028 0.028245 -0.0064073 0 0.0010558 0.0098627 -0.010409 0.0039282 -0.0025413 -0.01668 -0.15429 0.0043388 0.0012617 -0.024043 0.016875 -0.0010706 0.028713 -0.070278 0.0015941 -0.0045701 -0.012461 0.029349 -0.048137 0.00047841 -5.0552e-05 0.0014947 0.00017353 0.03713 -0.0072151 0.0029135 9.2524e-05 -0.00067171 -0.020896 0.0030724 -0.030236 0.014101 -0.015169
1.3047 0.0063762 0.004141 0.036117 -0.0052495 0 0.0026916 0.010258 -0.01129 0.0057956 -0.0033331 -0.012445 -0.17615 0.0067684 -0.00022136 -0.023875 0.013502 -0.00056913 0.027672 -0.068665 -0.00147 0.00067647 -0.0061903 0.023176 -0.04706 0.00037821 0.00014754 0.00092471 -0.00023163 0.021598 -0.0062624 0.0023254 0.00076547 0.0013193 -0.021884 -0.0039176 -0.026684 0.0082348 -0.015513
1.3086 0.0052158 0.0032611 0.014348 0.00175 0 0.0074306 0.009967 -0.0060555 0.010518 -0.0018975 -0.0087159 -0.19609 0.0079851 -0.0074785 -0.025635 0.0061069 -0.0019276 0.024799 -0.074303 -0.0053837 0.0008438 -0.0014662 0.009476 -0.046186 -0.00038046 -0.00036746 -0.00022894 -0.0010368 -0.014773 -0.0019557 0.0027624 0.0015684 0.0069855 -0.021873 -0.012086 -0.023571 0.0018079 -0.015568
1.3125 0.0030593 0.0020677 -0.016086 0.0080753 0 0.010084 0.0089682 0.001344 0.016436 -5.2836e-05 -0.0035958 -0.19907 0.0079566 -0.012995 -0.028575 -0.0034555 -0.0036681 0.020562 -0.085766 -0.0067782 -0.0033032 0.0010284 -0.0044491 -0.045597 -0.00075659 -0.0010624 -0.0011116 -0.0017689 -0.054197 0.0029638 0.0038363 0.002355 0.010722 -0.021042 -0.014081 -0.020856 -0.0039851 -0.015115
1.3164 0.0012008 0.00094521 -0.026247 0.0082174 0 0.0068362 0.0066875 0.0057418 0.02025 -0.00016496 0.0046515 -0.18127 0.0067663 -0.010515 -0.031856 -0.013279 -0.0039042 0.01549 -0.10097 -0.0044352 -0.010637 0.00082383 -0.013027 -0.045337 -0.0001333 -0.0012613 -0.0010495 -0.0017912 -0.07636 0.0053152 0.0037052 0.0032781 0.0074624 -0.019544 -0.0078181 -0.018387 -0.0081109 -0.014043
1.3203 0.00014384 -4.3022e-05 -0.009297 0.0024267 0 -0.0010648 0.0028213 0.0049257 0.019217 -0.0026037 0.014579 -0.15783 0.0046501 -0.0020597 -0.034047 -0.020431 -0.0023992 0.010396 -0.11569 -0.0006086 -0.019051 -0.0026723 -0.016721 -0.045438 0.00091074 -0.00082751 -0.00013649 -0.00082862 -0.072244 0.0040257 0.0010169 0.0043101 -0.0018061 -0.017432 0.001127 -0.015672 -0.0091742 -0.012369
1.3242 -0.00053912 -0.001117 0.013413 -0.0041351 0 -0.0082246 -0.0019664 0.0011246 0.01312 -0.0048104 0.02162 -0.15118 0.0025664 0.0039757 -0.033847 -0.022658 -0.00081554 0.0065268 -0.12274 0.0012274 -0.025055 -0.0083154 -0.019583 -0.045753 0.0011606 -0.00025059 0.00085071 0.00064422 -0.048782 0.00088856 -0.0031861 0.0049147 -0.010088 -0.014677 0.0047349 -0.012017 -0.0073433 -0.010729
1.3281 -0.0015564 -0.0024494 0.016009 -0.0065767 0 -0.0097266 -0.006223 -0.0013329 0.0044353 -0.0032464 0.021455 -0.16923 0.0010934 0.0017531 -0.031804 -0.021168 -0.00096102 0.0041926 -0.12061 -0.00024019 -0.027884 -0.014133 -0.023128 -0.046161 7.9187e-05 -0.00010812 0.0011289 0.0016093 -0.020984 -0.0011165 -0.0059301 0.0042217 -0.010295 -0.011383 0.00021485 -0.0076083 -0.004331 -0.009592
1.332 -0.0031765 -0.003878 -0.0044524 -0.0046307 0 -0.0053358 -0.0086813 -8.3605e-05 -0.003566 0.0030038 0.013873 -0.19598 0.00043284 -0.0057162 -0.028457 -0.016904 -0.0028779 0.0034942 -0.10907 -0.0031426 -0.027511 -0.018874 -0.02392 -0.04664 -0.0015487 -0.00049591 0.00054983 0.0012884 0.0011576 -0.00049919 -0.0050973 0.0016183 -0.0017129 -0.0076413 -0.0075235 -0.0028032 -0.0011176 -0.0091272
1.3359 -0.0050464 -0.0049467 -0.025897 -0.0022551 0 0.00035849 -0.0091652 0.003084 -0.0092169 0.010249 0.0036157 -0.20637 0.00066788 -0.0097431 -0.024536 -0.011099 -0.0047352 0.004384 -0.088818 -0.0046453 -0.024302 -0.021286 -0.018001 -0.047183 -0.0023614 -0.00099588 -0.00035582 -0.00013271 0.019278 0.0014207 -0.0017651 -0.0026379 0.0089655 -0.0035986 -0.010891 0.0018851 0.0013211 -0.0094048
1.3398 -0.0065288 -0.0052234 -0.025682 -0.0033152 0 0.0019154 -0.0085477 0.0039474 -0.013153 0.012372 -0.0029695 -0.1917 0.0015869 -0.0051682 -0.021636 -0.006086 -0.004607 0.006499 -0.063201 -0.0039102 -0.019517 -0.018736 -0.0069792 -0.04778 -0.0017772 -0.0011491 -0.00090692 -0.001564 0.041121 0.0017743 0.0005682 -0.0072376 0.013087 0.00023363 -0.0068756 0.004831 0.001703 -0.010109
1.3438 -0.0070944 -0.0045852 -0.0045103 -0.0076857 0 -0.0023014 -0.0077212 4.1194e-05 -0.016607 0.0060523 -0.0030525 -0.16881 0.0023598 0.0042763 -0.020334 -0.002999 -0.0023157 0.0084247 -0.04043 -0.0027154 -0.015283 -0.012139 0.0019572 -0.0482 -0.00052906 -0.00089357 -0.00083519 -0.001907 0.068738 -0.0010689 -0.00061644 -0.010318 0.0071768 0.0033313 0.0006452 0.0053804 0.00098051 -0.01026
1.3477 -0.0064557 -0.0032403 0.015536 -0.01129 0 -0.0086821 -0.0065455 -0.0065273 -0.019089 -0.005547 6.0559e-05 -0.16226 0.0027343 0.010009 -0.020384 -0.0016376 0.00048532 0.0095319 -0.023848 -0.0032705 -0.012017 -0.0025705 0.0032069 -0.048154 0.00016418 -0.00052627 -0.00038936 -0.0010066 0.092551 -0.0057222 -0.0042398 -0.010463 -0.0043852 0.0055155 0.0053373 0.0035857 -9.5537e-07 -0.0094134
1.3516 -0.0045446 -0.001549 0.015522 -0.0097196 0 -0.01128 -0.0039198 -0.010525 -0.018166 -0.014592 -0.00055661 -0.17793 0.0026189 0.0074568 -0.021449 -0.0016564 0.0019746 0.0093899 -0.015627 -0.0056934 -0.0098327 0.0088272 -0.0004835 -0.047358 -0.00013 -0.00030264 1.7684e-05 0.00024789 0.098133 -0.008774 -0.0065773 -0.0076141 -0.013213 0.0066769 0.0045956 -0.00032024 -0.00061582 -0.0073163
1.3555 -0.0015919 0.00012951 -0.0004808 -0.0020524 0 -0.0066589 0.00087959 -0.0083506 -0.012087 -0.014983 -0.0093754 -0.19648 0.0020821 0.00030676 -0.022899 -0.0023515 0.0018033 0.0075441 -0.017913 -0.0078136 -0.0085194 0.020209 0.00017122 -0.045326 -0.00069955 -0.00015927 0.0002037 0.00078455 0.079978 -0.007804 -0.0049066 -0.0032134 -0.013677 0.0066951 0.0012916 -0.0057944 -0.00016914 -0.0037908
1.3594 0.0017138 0.0014632 -0.011222 0.0082295 0 0.0032019 0.0068233 -0.0017878 -0.0027182 -0.0077028 -0.023736 -0.19435 0.0017584 -0.0038875 -0.023795 -0.0025377 0.001075 0.0042352 -0.028617 -0.0073937 -0.0072523 0.027806 0.011399 -0.041674 -0.00057034 0.00013834 0.00028864 0.00032985 0.048894 -0.0036755 -0.00015196 0.00059796 -0.0068723 0.0056289 -2.4846e-05 -0.010978 0.00093398 0.00030488
1.3633 0.0043008 0.0021549 -0.0024325 0.015552 0 0.012159 0.011273 0.003078 0.0047557 7.9898e-05 -0.034898 -0.16955 0.0019707 -0.0015188 -0.024249 -0.0020965 0.00084176 0.00055233 -0.041367 -0.0043741 -0.0058703 0.030299 0.028735 -0.03711 0.00038042 0.00062599 0.00046073 -0.00044652 0.024862 0.00012654 0.0040941 0.0021931 0.0010622 0.0037896 0.002045 -0.014579 0.0012232 0.0036576
1.3672 0.0052076 0.0020521 0.01736 0.015747 0 0.014312 0.011892 0.0012572 0.0059776 0.0015785 -0.034529 -0.14415 0.0026662 0.0041101 -0.024638 -0.0012412 0.00084729 -0.0029639 -0.053168 -0.00086543 -0.0046869 0.026956 0.039889 -0.032129 0.0012873 0.0010002 0.00073773 -0.00071343 0.020884 0.00060915 0.0049924 0.0012548 0.0042435 0.0011627 0.0048127 -0.016052 -0.00019652 0.0055443
1.3711 0.0042184 0.0012868 0.026099 0.0084036 0 0.0082258 0.0087157 -0.0062705 0.0017642 -0.0034761 -0.021455 -0.14085 0.0036471 0.0070662 -0.025442 -0.00029348 -8.4448e-05 -0.00582 -0.061338 0.00096089 -0.0041428 0.017434 0.035952 -0.027285 0.0012382 0.00089244 0.00095671 -0.00032808 0.032268 -0.0020612 0.0027601 -0.0012755 0.001368 -0.0022715 0.0048151 -0.015053 -0.0040681 0.005363
1.375 0.0020809 0.0002575 0.011965 -0.0029845 0 -0.0020678 0.004302 -0.012986 -0.0020444 -0.0089123 -0.0028692 -0.15956 0.0039606 0.0049807 -0.027791 -1.3735e-05 -0.0024644 -0.0073403 -0.062276 0.00085876 -0.0055061 0.0012904 0.019841 -0.023706 0.0002387 0.00027444 0.00095271 0.000128 0.041022 -0.0048674 -0.00022152 -0.0038281 -0.0040827 -0.0066715 0.0014478 -0.011246 -0.01115 0.0022761
1.3789 3.7481e-05 -0.00059749 -0.013874 -0.012777 0 -0.009919 0.0015819 -0.012521 9.834e-05 -0.0081421 0.011233 -0.17934 0.0024955 0.00061577 -0.031642 -0.00057168 -0.0051587 -0.0079321 -0.058074 0.00045909 -0.008743 -0.017096 0.0034435 -0.021665 -0.00081826 -0.0004426 0.00072044 9.522e-05 0.031104 -0.0048706 -0.0020554 -0.0048809 -0.0072169 -0.011274 -0.0027036 -0.0062779 -0.018888 -0.0022323
1.3828 -0.00099594 -0.001037 -0.028522 -0.015965 0 -0.010615 0.0013293 -0.0044197 0.0077418 -0.00020925 0.01566 -0.18257 -0.00093962 -0.0019514 -0.036186 -0.0016067 -0.0062083 -0.0080949 -0.051389 0.0014384 -0.012894 -0.034495 -0.0035781 -0.020723 -0.0010828 -0.00073745 0.00041949 -0.00031046 0.00072808 -0.0018429 -0.0027062 -0.0034581 -0.005554 -0.015203 -0.0045891 -0.0012308 -0.025052 -0.0067728
1.3867 -0.00094441 -0.0010403 -0.020136 -0.010814 0 -0.0044001 0.0017344 0.0054902 0.014242 0.0097141 0.013169 -0.17375 -0.0062774 -0.0015879 -0.040626 -0.0027939 -0.0047022 -0.0081535 -0.044119 0.0038232 -0.01699 -0.048441 -0.0020083 -0.020433 -0.00054766 -0.00042287 0.00024835 -0.00046653 -0.038278 0.0019204 -0.0029632 0.00044705 -0.00040804 -0.017664 -0.0033228 0.0031818 -0.028014 -0.010305
1.3906 -0.00041561 -0.0006466 0.0013711 -1.5314e-05 0 0.0040783 0.00052966 0.010507 0.012904 0.015257 0.010759 -0.17252 -0.013175 -0.0003279 -0.043792 -0.0036746 -0.0017707 -0.0084542 -0.038494 0.0059783 -0.019586 -0.055934 -0.0005514 -0.020113 8.0343e-05 0.00021318 0.00029821 -1.5246e-05 -0.071435 0.0041778 -0.0027685 0.0055969 0.0047081 -0.017566 -0.00036742 0.0062024 -0.025885 -0.01158
1.3945 -0.00010661 0.00013163 0.015546 0.010623 0 0.0093084 -0.0025161 0.0090086 0.0037538 0.014059 0.01294 -0.18973 -0.019758 -0.00025325 -0.043599 -0.0037855 0.00038498 -0.0090948 -0.037161 0.0060735 -0.018073 -0.052781 -0.0060271 -0.018501 0.00019031 0.00067647 0.00047692 0.00066483 -0.091549 0.0048398 -0.0012127 0.00983 0.0069351 -0.013376 0.002166 0.0070659 -0.017448 -0.0091907
1.3984 -0.00033011 0.0011635 0.011657 0.015602 0 0.0087419 -0.0053577 0.0052399 -0.0059441 0.0086302 0.018213 -0.21397 -0.024254 -0.0011882 -0.040725 -0.0037153 0.00049078 -0.0095631 -0.038877 0.0035789 -0.013372 -0.042484 -0.016732 -0.015718 -0.00016351 0.00067021 0.00054703 0.0008415 -0.09935 0.0053898 0.0018149 0.011239 0.0058812 -0.0068869 0.0030051 0.0066033 -0.0068504 -0.0047649
1.4023 -0.00098095 0.0020131 -0.0026984 0.013158 0 0.0041047 -0.0059413 0.004426 -0.0083972 0.0030721 0.021463 -0.22295 -0.025903 -0.0015784 -0.03583 -0.0040075 -0.00075276 -0.0095081 -0.042868 -0.00037654 -0.0065149 -0.027144 -0.025123 -0.012177 -0.0004746 0.00027905 0.00028192 0.00024736 -0.096865 0.0064598 0.0045682 0.0095567 0.0032953 0.00052088 0.0019635 0.0051972 0.0034359 0.00062315
1.4063 -0.0017932 0.0020531 -0.011648 0.0061398 0 -0.00057944 -0.0045025 0.0072992 -0.0028109 -0.00042016 0.019189 -0.20629 -0.024242 -0.00079817 -0.029778 -0.0052157 -0.0015346 -0.0086285 -0.04828 -0.0037854 0.0011738 -0.0092701 -0.02583 -0.0084379 -0.00041773 -0.00016921 -0.00032832 -0.00058151 -0.082242 0.0064908 0.004653 0.0064521 0.0012826 0.0072718 -0.0003739 0.0032499 0.010997 0.0057998
1.4102 -0.002532 0.00093557 -0.0075029 -0.00045582 0 -0.002428 -0.0033108 0.0095412 0.0038459 -0.0021913 0.012259 -0.17491 -0.018916 0.00018338 -0.024317 -0.0083803 -0.00070834 -0.0065048 -0.053954 -0.0049301 0.0068038 0.0063756 -0.020079 -0.0058524 -0.00015061 -0.00037727 -0.00097891 -0.00083191 -0.051695 0.0032276 0.0014656 0.0041154 0.00072125 0.010085 -0.0027191 0.0013083 0.011819 0.0085836
1.4141 -0.0029741 -0.0009752 0.0033407 -0.0033588 0 -0.0017037 -0.0040431 0.0064882 0.0038278 -0.0034197 0.0040702 -0.1488 -0.012338 0.00027883 -0.021195 -0.013409 0.0013401 -0.0037254 -0.059049 -0.0032857 0.0077859 0.014766 -0.012636 -0.005629 -1.3919e-05 -0.00024681 -0.0012039 -0.00023833 -0.0061116 -0.0034044 -0.0028094 0.0032056 0.0010813 0.0069276 -0.0032777 -0.00017734 0.0058297 0.0076834
1.418 -0.0028413 -0.0026894 0.0092373 -0.0030676 0 -0.00085287 -0.0056497 -0.0018496 -0.0035176 -0.0046213 -0.0031426 -0.13901 -0.0066168 -0.00034525 -0.020309 -0.019338 0.0034243 -0.0011148 -0.063646 0.0001259 0.0045741 0.015535 -0.0058841 -0.0075387 -7.2942e-05 0.000131 -0.00073114 0.0006699 0.044894 -0.010236 -0.0049136 0.0022032 0.0014688 -0.0010099 -0.00083826 -0.001218 -0.0039445 0.0037381
1.4219 -0.0018999 -0.0032362 0.0057529 -0.0024384 0 -0.0017049 -0.0051923 -0.010502 -0.010925 -0.0056726 -0.0096909 -0.14272 -0.0030542 -0.00075038 -0.021329 -0.025416 0.0048403 0.0007602 -0.067802 0.0030996 -0.002076 0.0089595 0.0018729 -0.011216 -6.2319e-05 0.00057276 0.00024249 0.0011246 0.085882 -0.01308 -0.0033349 -0.00090625 0.0016494 -0.012435 0.003745 -0.0018605 -0.015259 -0.0026443
1.4258 -0.00019434 -0.0023528 -0.0012967 -0.0033483 0 -0.0035567 -0.00097093 -0.014068 -0.010353 -0.0064415 -0.016457 -0.15262 -0.0028557 -0.00062953 -0.023626 -0.030758 0.0057182 0.0013213 -0.071603 0.0034157 -0.010863 -0.0039074 0.012522 -0.016031 0.0002428 0.00089149 0.0011424 0.00084659 0.10354 -0.01029 0.00052022 -0.0060929 0.0020023 -0.025436 0.0074343 -0.0022045 -0.025465 -0.010552
1.4297 0.0018265 -0.00063811 -0.0037203 -0.0047167 0 -0.0039409 0.005309 -0.011393 -0.00099576 -0.0067958 -0.0224 -0.1655 -0.0076763 -0.00056043 -0.025474 -0.03351 0.0062274 -0.00025297 -0.074557 0.00038143 -0.017997 -0.019044 0.023999 -0.020105 0.00071085 0.0009677 0.0014508 0.0001954 0.094009 -0.0042061 0.0037791 -0.010564 0.0025891 -0.034558 0.0071706 -0.0024584 -0.029648 -0.017639
1.4336 0.0034639 0.00092208 0.00011343 -0.0037904 0 -0.0012721 0.0097077 -0.0059912 0.0097834 -0.0062376 -0.024699 -0.17998 -0.014665 -0.00084119 -0.025892 -0.034063 0.0058369 -0.0026663 -0.076153 -0.0043558 -0.02137 -0.030605 0.031237 -0.022254 0.00096942 0.00082059 0.0011139 -0.00031556 0.064865 0.00093149 0.0045321 -0.010981 0.0025451 -0.037515 0.0027303 -0.0027713 -0.02902 -0.02233
1.4375 0.0041202 0.0015996 0.0046441 0.00061899 0 0.0032519 0.0094936 -0.0023215 0.013404 -0.0042187 -0.021426 -0.19001 -0.022252 -0.00075395 -0.02486 -0.032713 0.0037394 -0.0050787 -0.075924 -0.0076964 -0.020725 -0.03646 0.031228 -0.022227 0.00079926 0.00063217 0.00053801 -0.00052515 0.031089 0.0025577 0.0029296 -0.0067204 0.00069904 -0.033995 -0.0026351 -0.0031093 -0.025013 -0.024107
1.4414 0.0035855 0.0012297 0.0040613 0.0062128 0 0.0064011 0.0054352 -0.0019845 0.0079062 -0.0010945 -0.013674 -0.18713 -0.028876 0.00046153 -0.022569 -0.02983 6.6788e-05 -0.0066614 -0.073538 -0.0073332 -0.016319 -0.035233 0.026259 -0.02003 0.0003536 0.00064441 0.00018218 -0.00062062 0.0072997 0.0014675 0.0003671 -0.00091533 -0.0030468 -0.024424 -0.0048715 -0.0034039 -0.019315 -0.022713
1.4453 0.0020868 8.7354e-05 -0.001649 0.0086524 0 0.0056605 0.00074727 -0.0033012 -0.00090571 0.001667 -0.0048006 -0.17145 -0.032049 0.002169 -0.019653 -0.025887 -0.0035834 -0.0060595 -0.068496 -0.0035695 -0.0092797 -0.02567 0.021445 -0.015987 -5.4847e-06 0.00094991 0.00015832 -0.00075433 0.00046087 0.00031199 -0.0018933 0.0020123 -0.0070482 -0.010407 -0.0027891 -0.0034489 -0.014824 -0.017912
1.4492 0.00012551 -0.0013695 -0.0076426 0.0052203 0 0.0014096 -0.0020442 -0.0038841 -0.0056528 0.002804 0.0022979 -0.15671 -0.030092 0.0026456 -0.017412 -0.021467 -0.0051642 -0.0026982 -0.061738 0.00099869 -0.0031615 -0.011664 0.019287 -0.011782 -2.4292e-05 0.0013471 0.0002322 -0.00082893 0.0070061 0.00076912 -0.0032468 0.0001897 -0.0088905 0.0022955 0.00091318 -0.0029728 -0.014175 -0.011145
1.4531 -0.00175 -0.0026343 -0.0098074 -0.002594 0 -0.0034442 -0.0030652 -0.0030002 -0.0043279 0.0028054 0.006934 -0.15909 -0.024299 0.0011727 -0.016122 -0.016644 -0.0038806 0.0022495 -0.05487 0.0037648 0.00033528 0.0017762 0.017351 -0.0085399 0.00030295 0.0014393 0.00017917 -0.00070738 0.016184 0.0022575 -0.0034422 -0.004118 -0.0072799 0.010312 0.0024052 -0.0020581 -0.016243 -0.0041311
1.457 -0.003125 -0.0032188 -0.008208 -0.0099347 0 -0.0059176 -0.0041137 -0.0014883 -0.0012165 0.0036043 0.0099182 -0.17957 -0.015649 -0.0006929 -0.015712 -0.011331 -0.00086212 0.0078681 -0.048903 0.0042293 0.00067012 0.011867 0.011585 -0.0067658 0.0008165 0.00095492 6.4009e-05 -0.00051934 0.017491 0.0031238 -0.0024293 -0.0066333 -0.0031023 0.012136 0.00051158 -0.00085223 -0.019747 0.0021761
1.4609 -0.0038135 -0.0028314 -0.0053093 -0.012146 0 -0.0051642 -0.0061484 -7.2351e-05 -0.001522 0.0062977 0.011811 -0.20036 -0.0054322 -0.0006861 -0.015946 -0.0054305 0.0018861 0.013075 -0.044833 0.0039161 -0.0022731 0.016097 0.0014225 -0.0068032 0.0012903 2.8064e-05 0.00011906 -0.00060292 0.0069169 0.0026277 -0.00072492 -0.00478 0.0013532 0.0068873 -0.0023447 0.00042114 -0.023016 0.0068741
1.4648 -0.0038483 -0.0016187 -0.0023967 -0.0080567 0 -0.0025929 -0.0080788 0.0015449 -0.0056764 0.009359 0.012444 -0.20205 0.0032846 0.0012688 -0.016107 0.00093069 0.0031577 0.015388 -0.044698 0.0042929 -0.0076924 0.010594 -0.0090756 -0.0090151 0.0014448 -0.00083798 0.00037723 -0.001098 -0.012422 0.0015275 0.00045133 0.00052763 0.0042089 -0.0056877 -0.0029521 0.00093613 -0.022291 0.0081784
1.4688 -0.0033594 -0.00017944 0.0010109 -0.00042893 0 -0.00017275 -0.0080061 0.0038408 -0.00906 0.0096982 0.011994 -0.18423 0.008269 0.0024734 -0.015838 0.0065082 0.0031692 0.014489 -0.04775 0.0050109 -0.012831 -0.00036139 -0.015235 -0.012167 0.0010169 -0.0011344 0.00052357 -0.0016884 -0.034716 0.00089878 -2.0925e-05 0.0063753 0.0050981 -0.019777 -0.00082871 0.00012827 -0.017555 0.0066707
1.4727 -0.0024115 0.00081391 0.0046585 0.0064353 0 0.0012142 -0.0053297 0.0062501 -0.0069133 0.0058132 0.011666 -0.16646 0.0089227 0.00047268 -0.015448 0.010235 0.0027143 0.010838 -0.053349 0.0044218 -0.016858 -0.013676 -0.016387 -0.015705 5.2669e-06 -0.00073635 0.00019239 -0.0018588 -0.055894 0.00079243 -0.0019585 0.010658 0.0047047 -0.032599 0.0013144 -0.0021661 -0.010235 0.002923
1.4766 -0.00095172 0.0011254 0.0062189 0.009687 0 0.0019481 -0.0013704 0.0073194 0.00090927 -0.0003374 0.012538 -0.16732 0.0050036 -0.0035199 -0.015347 0.011161 0.0020594 0.0050469 -0.060894 0.0017738 -0.019388 -0.026651 -0.016033 -0.019203 -0.0011122 2.5151e-05 -0.00059157 -0.0014285 -0.073723 0.00031417 -0.0036424 0.013248 0.0036094 -0.042109 0.00061392 -0.0059699 -0.0019212 -0.0024555
1.4805 0.0010334 0.0011139 0.0037575 0.0092375 0 0.0026687 0.0020073 0.0061775 0.0099519 -0.004964 0.013697 -0.18459 -0.0035657 -0.0051196 -0.016368 0.0077916 0.00094178 -0.0017781 -0.069572 -0.0014836 -0.020413 -0.035556 -0.017564 -0.022186 -0.001561 0.00065929 -0.0013394 -0.00076761 -0.08473 -0.0010669 -0.0031295 0.014719 0.001907 -0.045991 -0.0027187 -0.011181 0.004628 -0.008514
1.4844 0.0032668 0.0013515 -0.0008681 0.0068762 0 0.0034465 0.0040897 0.0035677 0.015332 -0.0059436 0.012241 -0.19851 -0.014694 -0.0013659 -0.019506 -0.00060791 -0.00043449 -0.0072263 -0.077749 -0.002955 -0.021267 -0.036694 -0.020357 -0.024125 -0.00088271 0.00089008 -0.0015257 -0.00043892 -0.083195 -0.0026009 -1.4624e-05 0.014618 -9.7258e-05 -0.043746 -0.0054733 -0.016659 0.0057245 -0.013127
1.4883 0.0051167 0.0020535 -0.0026803 0.0044655 0 0.0039188 0.0054933 0.0011625 0.01555 -0.0044041 0.0058798 -0.19436 -0.025327 0.0054137 -0.023972 -0.011607 -0.00083983 -0.010366 -0.08442 -0.0018639 -0.022855 -0.032103 -0.020453 -0.024999 0.00054396 0.00076946 -0.0010897 -0.00064728 -0.065119 -0.0028672 0.0040766 0.011554 -0.0012891 -0.038357 -0.0047338 -0.021159 0.0025139 -0.015255
1.4922 0.0058898 0.0028668 0.0011936 0.0027733 0 0.0038954 0.006861 -0.00010327 0.012542 -0.0027932 -0.0042067 -0.17837 -0.033898 0.0091493 -0.028965 -0.023645 0.0010906 -0.010922 -0.088983 8.6948e-07 -0.025187 -0.023232 -0.014885 -0.024675 0.0016824 0.00048327 -0.00047073 -0.0010856 -0.03365 -0.0012979 0.0067778 0.005106 -0.0004044 -0.031116 -0.00086897 -0.024008 -0.0035822 -0.014365
1.4961 0.0053072 0.0031939 0.0073903 0.0014891 0 0.0035058 0.0077481 -0.00081083 0.0088853 -0.0018779 -0.013423 -0.16896 -0.039018 0.0059483 -0.033502 -0.035006 0.0052516 -0.0088711 -0.090929 0.00026185 -0.028003 -0.011893 -0.004917 -0.023055 0.0016979 0.0001236 -0.00013332 -0.0013042 0.00055312 0.0010421 0.0068222 -0.0027517 0.0024783 -0.023242 0.0029139 -0.024651 -0.010672 -0.010142
1.5 0.0037502 0.0027008 0.0088424 -8.1597e-05 0 0.0027566 0.006999 -0.0021159 0.0055957 -0.00027138 -0.017104 -0.1741 -0.038374 -0.0017264 -0.035188 -0.042195 0.00954 -0.0044678 -0.089066 -0.0011622 -0.029756 -0.0015152 0.0050786 -0.019808 0.00072783 -0.00030115 -9.2578e-05 -0.0011585 0.025892 0.0023133 0.004769 -0.0085986 0.0053361 -0.015913 0.0038726 -0.022212 -0.014338 -0.0021794
1.5039 0.0020126 0.0015365 0.0023157 -0.0023393 0 0.0012702 0.0041333 -0.0042043 0.0024633 0.0030711 -0.014127 -0.18181 -0.03356 -0.0072549 -0.033141 -0.04409 0.011247 0.00048119 -0.0844 -0.0015849 -0.028753 0.0053435 0.011581 -0.015701 -0.0002315 -0.00066873 4.3079e-05 -0.00085636 0.037633 0.0015913 0.0021795 -0.010222 0.0055629 -0.0090155 0.0023274 -0.017953 -0.012248 0.0072438
1.5078 0.00074631 0.00015752 -0.0071671 -0.0049983 0 -0.0012082 0.00013482 -0.0058856 -0.00042515 0.0066506 -0.0074326 -0.17542 -0.026487 -0.0063359 -0.027996 -0.041443 0.0092096 0.0051674 -0.078094 0.0015949 -0.024837 0.0087715 0.014461 -0.011468 -0.00027385 -0.00067669 0.00056626 -0.00063623 0.039364 -0.00025524 0.0002738 -0.008402 0.0022819 -0.0021646 0.00089845 -0.012947 -0.0054035 0.016534
1.5117 7.7885e-05 -0.00095913 -0.010749 -0.0069819 0 -0.0040136 -0.0032417 -0.00573 -0.0023543 0.0075298 -0.0012025 -0.1556 -0.018636 -0.0010056 -0.020498 -0.035025 0.0046649 0.0091467 -0.07113 0.007533 -0.018233 0.0091823 0.015853 -0.0077014 0.00054733 -0.00010308 0.0012687 -0.00051577 0.036993 -0.0013266 -0.00069906 -0.0060376 -0.0026387 0.0047637 0.0014252 -0.0079303 0.0048211 0.024559
1.5156 -0.00029158 -0.0014525 -0.0051022 -0.0067474 0 -0.0055533 -0.0049086 -0.0034647 -0.0031764 0.004727 0.0023321 -0.14262 -0.011877 0.0028811 -0.011889 -0.026068 3.3757e-05 0.012067 -0.064839 0.01183 -0.0096409 0.0075158 0.017188 -0.0051726 0.0013018 0.00082622 0.0015987 -0.0003933 0.032061 -0.00035138 -0.0011298 -0.0054592 -0.0060212 0.011736 0.0030235 -0.0037289 0.015994 0.030017
1.5195 -0.00066721 -0.0011194 0.0034845 -0.0032205 0 -0.0044615 -0.0051675 -0.00017297 -0.0040746 0.00085557 0.0035818 -0.15458 -0.0090432 0.001772 -0.0051418 -0.017464 -0.0030871 0.013847 -0.06185 0.010294 -0.0019178 0.006279 0.017815 -0.0049421 0.0011334 0.0014217 0.0012198 -0.00030021 0.021578 0.0022583 -0.0014278 -0.0064686 -0.006013 0.017399 0.0033218 -0.0011127 0.022366 0.031502
1.5234 -0.0010742 -4.9852e-05 0.0055702 0.0030014 0 -0.00097079 -0.0050927 0.0027488 -0.006361 -0.00027424 0.0038563 -0.18551 -0.0095517 -0.0024162 -0.0013194 -0.010989 -0.0047428 0.015011 -0.062296 0.0030942 0.002917 0.006789 0.01635 -0.0062298 0.00010921 0.0010455 0.00037354 -0.00041565 0.0040922 0.0047944 -0.0017403 -0.0068096 -0.0034577 0.020619 0.0013379 0.00064388 0.022611 0.030557
1.5273 -0.0013611 0.0012066 -0.00084787 0.0092001 0 0.0028777 -0.0053205 0.004624 -0.0094306 0.0022823 0.0036584 -0.20878 -0.012783 -0.0050396 -0.00050803 -0.0070936 -0.0056762 0.015609 -0.066018 -0.0048809 0.004266 0.0091176 0.012719 -0.0084974 -0.00088012 -0.00023996 -0.00033912 -0.00079285 -0.0154 0.005601 -0.0020238 -0.0044221 -0.00081152 0.02072 -0.0013005 0.0019731 0.016947 0.027969
1.5313 -0.0014952 0.0017726 -0.0075229 0.01173 0 0.0045664 -0.0054547 0.0054844 -0.010528 0.0054009 0.0028215 -0.20323 -0.01788 -0.0038051 -0.0024444 -0.0059253 -0.0059517 0.015648 -0.072552 -0.0080503 0.0019696 0.013011 0.0083878 -0.011132 -0.0010205 -0.0015521 -0.00052109 -0.0011612 -0.027722 0.0041869 -0.0021582 0.00064816 0.00018025 0.017267 -0.0021542 0.0032957 0.0062675 0.024567
1.5352 -0.0016451 0.0010251 -0.0049479 0.0084841 0 0.0029218 -0.00456 0.0053182 -0.0072315 0.0050481 0.0017305 -0.17437 -0.023155 -0.00052452 -0.0061269 -0.0073104 -0.0048094 0.014856 -0.080714 -0.0048296 -0.0034271 0.017294 0.0046967 -0.013046 -0.00032728 -0.001844 -0.00030522 -0.0011158 -0.027003 0.0013146 -0.0020045 0.006216 -0.0002249 0.0097474 -0.00073543 0.0051347 -0.006823 0.021535
1.5391 -0.0019233 -0.00076862 0.0062483 0.00082878 0 -0.0010512 -0.0021578 0.0037326 -0.00031293 0.00047898 0.0015863 -0.14834 -0.026549 0.0018016 -0.0090003 -0.0093999 -0.0018816 0.013287 -0.087673 0.0013499 -0.0085424 0.019744 0.0014991 -0.013601 0.00048262 -0.00082239 -0.00013777 -0.00053191 -0.015806 -0.0017402 -0.0015063 0.0095792 -0.00051774 0.00045313 0.00090966 0.0072776 -0.017188 0.019542
1.543 -0.0020994 -0.0024363 0.014706 -0.0068206 0 -0.0048691 0.0012099 0.00059515 0.006326 -0.0050093 0.0030908 -0.14568 -0.027795 0.0025502 -0.010072 -0.011118 0.0017354 0.011421 -0.092153 0.0054041 -0.011441 0.019733 -0.0022202 -0.013192 0.00077173 0.00073192 -0.00029001 0.00026481 -0.00311 -0.003974 -0.00079416 0.0093796 0.00034445 -0.0085229 0.00050454 0.0091441 -0.02324 0.018257
1.5469 -0.0016925 -0.0027284 0.010447 -0.0098871 0 -0.0061277 0.004294 -0.0030762 0.0090917 -0.0074379 0.0051516 -0.16323 -0.026943 0.0034469 -0.0089818 -0.011951 0.0039709 0.009738 -0.093499 0.0049385 -0.011171 0.017113 -0.0065547 -0.012223 0.00054937 0.001605 -0.00061467 0.00078688 0.0022944 -0.0049208 -8.3077e-05 0.0064198 0.0020505 -0.015878 -0.0018174 0.0103 -0.024534 0.01736
1.5508 -0.00045033 -0.0013727 -0.0031564 -0.0068916 0 -0.0038407 0.0060115 -0.0052118 0.0081978 -0.0058843 0.0054589 -0.18151 -0.024311 0.0054628 -0.0056673 -0.011534 0.0035277 0.008858 -0.091308 0.0016325 -0.007109 0.012048 -0.0099594 -0.011249 0.00028134 0.0012084 -0.00075643 0.00082116 -0.0030813 -0.0044874 0.00059813 0.0030496 0.0034985 -0.02036 -0.0035322 0.010285 -0.021267 0.01642
1.5547 0.001241 0.00060889 -0.011704 -0.00046574 0 0.0010358 0.0061601 -0.0041148 0.0074132 -0.0027696 0.002705 -0.18693 -0.020906 0.0069244 -0.0009687 -0.0097186 0.0011285 0.010418 -0.085517 -0.0010395 0.00039865 0.0058408 -0.010577 -0.011369 0.00026397 7.6474e-05 -0.00054384 0.00054478 -0.016631 -0.0028252 0.0014338 0.0015776 0.0038693 -0.020073 -0.0024986 0.0085049 -0.01552 0.014753
1.5586 0.0024903 0.0016799 -0.0053697 0.0047224 0 0.0059359 0.0054057 -0.00012381 0.0099379 -0.00090923 -0.0017979 -0.18349 -0.017922 0.005406 0.0030935 -0.0075729 -0.0010894 0.014023 -0.078831 -0.001032 0.0077727 0.00070689 -0.0081477 -0.012335 0.00031197 -0.00066908 -0.0001515 0.00024597 -0.031209 -0.00046743 0.0023582 0.0026303 0.0030245 -0.017079 0.00050846 0.0060814 -0.010972 0.012678
1.5625 0.0025369 0.0010028 0.0089079 0.0053905 0 0.0077854 0.0045349 0.004084 0.014481 -0.00091071 -0.0049383 -0.18331 -0.01554 0.0010712 0.0057164 -0.0055712 -0.0015217 0.01915 -0.072308 0.0011066 0.013402 -0.0026323 -0.0043143 -0.013694 7.4071e-05 -0.00037583 8.5821e-05 3.1552e-05 -0.036842 0.0015618 0.0025875 0.0045065 0.0011346 -0.012333 0.0023561 0.0036341 -0.008589 0.010559
1.5664 0.0013261 -0.00098771 0.013322 0.0016453 0 0.0046856 0.0035827 0.0051511 0.015771 -0.0015089 -0.0044895 -0.18967 -0.013802 -0.0028441 0.0062649 -0.0041509 -0.00050787 0.025058 -0.066857 0.0035395 0.015964 -0.0037575 -0.00094138 -0.014932 -0.00045229 0.00056469 -2.8131e-05 -0.00013839 -0.02366 0.0021148 0.0009905 0.004191 -0.0016169 -0.0067993 0.00075735 0.001713 -0.0088827 0.0087585
1.5703 -0.00051252 -0.0031002 -0.0014383 -0.0037724 0 -0.0025355 0.0016704 0.0015822 0.0094094 -0.0016953 -0.0011958 -0.19329 -0.012514 -0.0033063 0.0038743 -0.0039742 0.00014159 0.030177 -0.063639 0.0049573 0.013726 -0.0024913 0.0016668 -0.015103 -0.00083516 0.001145 -0.00042031 -0.0002152 0.012245 0.0007449 -0.002647 -0.00037349 -0.0047286 -0.0017997 -0.0032457 0.0010338 -0.011848 0.0078525
1.5742 -0.0022536 -0.0044085 -0.024059 -0.0079041 0 -0.010167 -0.0021089 -0.004835 -0.0035604 -0.0016753 0.001652 -0.18511 -0.011268 -0.00078099 -0.0013152 -0.0054208 -0.0010099 0.03219 -0.062938 0.0051178 0.0073159 -0.00053761 0.0046333 -0.013751 -0.00065057 0.00071844 -0.00083687 -2.9542e-05 0.062926 -0.0016953 -0.0066923 -0.0083426 -0.0070077 0.0014553 -0.0062182 0.0013298 -0.015506 0.0078302
1.5781 -0.003641 -0.0048076 -0.032425 -0.0094179 0 -0.013634 -0.0074162 -0.010046 -0.016913 -0.0017363 0.00079129 -0.16918 -0.010226 0.0013653 -0.0083579 -0.0081496 -0.0036212 0.030917 -0.064044 0.004241 -0.00092484 0.00053158 0.0086187 -0.011749 5.6559e-05 -0.00042415 -0.0010095 0.00042457 0.10939 -0.0034422 -0.0084615 -0.016086 -0.007024 0.0030065 -0.0057776 0.0015395 -0.01869 0.0079554
1.582 -0.0048816 -0.004716 -0.01673 -0.0086777 0 -0.01076 -0.012271 -0.010624 -0.024236 -0.0011139 -0.0044127 -0.1601 -0.0097815 0.00070186 -0.016815 -0.01194 -0.0059124 0.026538 -0.066703 0.0025521 -0.0096656 -3.382e-05 0.01238 -0.0098772 0.00080236 -0.0013819 -0.00078301 0.00077224 0.13212 -0.0031668 -0.0065273 -0.019597 -0.0043832 0.0028575 -0.0029333 0.00093518 -0.021239 0.0076935
1.5859 -0.0061167 -0.0044215 0.0086417 -0.0066928 0 -0.0037619 -0.014222 -0.0063747 -0.023905 0.0010742 -0.011318 -0.16758 -0.010442 -0.0016972 -0.026196 -0.016484 -0.0063315 0.019587 -0.07064 0.00052996 -0.017556 -0.0027863 0.013606 -0.0090394 0.0011249 -0.0014862 -0.00020125 0.00051388 0.12453 -0.0012256 -0.0024329 -0.01738 -0.00062845 0.0011036 -0.00084772 -0.0012061 -0.023304 0.006489
1.5898 -0.0069742 -0.0038223 0.018672 -0.0043271 0 0.0020759 -0.012282 -0.0005319 -0.019422 0.0037752 -0.015713 -0.18585 -0.013761 -0.0029218 -0.035442 -0.020945 -0.0049194 0.011944 -0.07577 -0.0008812 -0.022327 -0.0079559 0.011391 -0.011179 0.00095948 -0.00082889 0.00045172 -0.0004001 0.097506 0.00042467 0.00022499 -0.011344 0.0014342 -0.0023372 -0.0013538 -0.0060359 -0.026472 0.0034318
1.5938 -0.006733 -0.0027513 0.0037936 -0.0022531 0 0.0024753 -0.0078657 0.0027657 -0.015201 0.0038308 -0.014683 -0.19944 -0.019347 -0.0019914 -0.043097 -0.024333 -0.0031406 0.0062464 -0.08128 -0.00086447 -0.024348 -0.013298 0.0077949 -0.01555 0.00056635 -4.7614e-05 0.00074095 -0.0013263 0.069729 -0.00017184 -0.0010466 -0.0049642 -0.00017523 -0.0065109 -0.0029766 -0.012156 -0.031813 -0.00052409
1.5977 -0.0049993 -0.001389 -0.019145 -0.0010078 0 -0.0022378 -0.0036587 0.0017433 -0.012314 -0.001164 -0.0087759 -0.19839 -0.026522 -0.001043 -0.048244 -0.02628 -0.0024495 0.0032512 -0.086617 0.00034219 -0.024195 -0.017563 0.0066339 -0.021034 0.0001853 0.00030748 0.00035176 -0.0014235 0.05206 -0.0031296 -0.0051002 -0.0004528 -0.004745 -0.010888 -0.0026061 -0.018444 -0.039145 -0.0044969
1.6016 -0.0022295 -0.00022016 -0.023886 -0.00058856 0 -0.0072419 -0.0013465 -0.0017118 -0.0083567 -0.0096473 -0.0019367 -0.18678 -0.03453 -0.0024244 -0.050129 -0.02661 -0.0029889 0.0032568 -0.091225 0.0014109 -0.022446 -0.019811 0.01034 -0.026498 -0.00014233 0.00017121 -0.00061338 -0.00048399 0.040455 -0.0063567 -0.0078697 0.0024067 -0.008949 -0.01496 0.00095879 -0.023923 -0.047927 -0.0076902
1.6055 0.00047209 0.0004326 -0.0026859 -9.8492e-05 0 -0.0072244 -0.00034314 -0.0038619 -0.001122 -0.016329 0.0010777 -0.17666 -0.042075 -0.005267 -0.047612 -0.025265 -0.0035927 0.0061811 -0.094164 0.0011297 -0.019939 -0.018921 0.017641 -0.030093 -0.000424 -0.00016824 -0.001609 0.0007684 0.023572 -0.0071852 -0.0059525 0.004923 -0.0090893 -0.017929 0.0054202 -0.027213 -0.056785 -0.0089172
1.6094 0.002178 0.00076272 0.02463 0.0016055 0 -0.00097615 0.0012253 -0.0024753 0.0081583 -0.016356 -0.0016764 -0.17581 -0.047119 -0.0059551 -0.040849 -0.023424 -0.0030027 0.0098219 -0.094346 -0.00033802 -0.018185 -0.015126 0.024155 -0.029858 -0.00052191 -0.00044845 -0.0020127 0.0013059 -0.0034649 -0.0046705 0.00023902 0.0073858 -0.0039072 -0.018708 0.0071164 -0.027519 -0.062447 -0.007393
1.6133 0.002862 0.0013084 0.030946 0.0044054 0 0.0074261 0.0043143 0.0012626 0.015527 -0.0095642 -0.007356 -0.18221 -0.0497 -0.0023126 -0.03265 -0.022552 -0.0011389 0.012091 -0.092579 -0.0015776 -0.017846 -0.01061 0.025372 -0.027139 -0.00024283 -0.00060845 -0.0016126 0.00076817 -0.033558 -0.00048709 0.0067748 0.0085979 0.0042301 -0.017604 0.0046859 -0.026379 -0.064141 -0.0044344
1.6172 0.0033545 0.0024249 0.010474 0.0061896 0 0.011957 0.0078542 0.0040113 0.018143 -0.00055177 -0.010033 -0.18911 -0.0501 0.0033276 -0.024813 -0.023376 0.00072652 0.012223 -0.089624 -0.0013851 -0.019246 -0.0066222 0.019571 -0.023251 0.00035925 -0.00065184 -0.0007643 -0.00021125 -0.05559 0.0024838 0.0096835 0.0075144 0.010819 -0.0149 0.00042531 -0.024839 -0.061907 -0.00098703
1.6211 0.0045389 0.0039362 -0.014914 0.0043572 0 0.0096786 0.0098984 0.0035385 0.017141 0.0055486 -0.0053203 -0.19286 -0.04883 0.0060626 -0.01919 -0.026435 0.0010339 0.0097898 -0.086472 1.872e-05 -0.022583 -0.0043603 0.0085534 -0.0198 0.00087126 -0.0004805 -4.4609e-05 -0.00066503 -0.066826 0.0026855 0.0083127 0.0050185 0.012418 -0.011032 -0.0020476 -0.024017 -0.056252 0.0019058
1.625 0.0064848 0.005284 -0.018753 -0.0012225 0 0.0032012 0.0097359 0.000938 0.016477 0.0073913 0.0056851 -0.19497 -0.047069 0.0035636 -0.019381 -0.032069 -0.00068358 0.0050728 -0.085704 0.0013517 -0.028181 -0.0056884 -0.0038637 -0.020481 0.00083144 2.7008e-05 0.00026163 -0.00025244 -0.07636 0.0012716 0.005506 0.0036271 0.0091874 -0.0070564 -0.0013287 -0.025876 -0.049133 0.0022205
1.6289 0.0082722 0.00597 0.0020615 -0.0067315 0 -0.0014864 0.0085891 -0.00028771 0.018954 0.0077165 0.016816 -0.19818 -0.046093 -0.0012683 -0.024908 -0.037825 -0.0032822 0.00087174 -0.089028 0.0017357 -0.034723 -0.0094646 -0.014067 -0.026367 0.00019134 0.00077329 0.00032956 0.00046357 -0.095838 0.0010604 0.0046687 0.0051821 0.0047377 -0.00424 0.00070886 -0.030071 -0.044176 -0.00015306
1.6328 0.0086619 0.0058528 0.024426 -0.0066994 0 4.0541e-05 0.0080677 0.002532 0.023365 0.0097321 0.021741 -0.20294 -0.045851 -0.0032577 -0.033686 -0.041747 -0.0048048 -0.0013351 -0.096332 0.0015426 -0.041118 -0.014046 -0.020079 -0.03613 -0.00057708 0.0013652 0.00047068 0.00066252 -0.12663 0.0039274 0.0066409 0.0088713 0.0031884 -0.0027961 0.0012572 -0.035322 -0.042488 -0.0042749
1.6367 0.0070546 0.0050936 0.024164 0.0011111 0 0.006962 0.0080864 0.0086223 0.025451 0.013501 0.019268 -0.20816 -0.046054 -0.0003951 -0.043777 -0.042344 -0.0039794 -0.0007096 -0.10719 0.0016815 -0.046448 -0.018077 -0.021842 -0.048239 -0.00089488 0.0013727 0.0007053 0.00011166 -0.15573 0.0089066 0.0091677 0.011719 0.0056356 -0.002703 -0.00036405 -0.040482 -0.044451 -0.0092539
1.6406 0.0039757 0.0039334 0.0017861 0.012544 0 0.013697 0.0066826 0.014131 0.021591 0.015857 0.014169 -0.21384 -0.046041 0.0041937 -0.052364 -0.037801 -0.001245 0.0034246 -0.12061 0.002268 -0.049493 -0.019766 -0.020757 -0.060164 -0.00061437 0.00071401 0.00072502 -0.00066294 -0.16396 0.01268 0.0091192 0.011173 0.0089918 -0.0037084 -0.0022188 -0.043931 -0.049959 -0.013774
1.6445 0.0007436 0.0025771 -0.018896 0.019208 0 0.014135 0.0021804 0.015146 0.011761 0.013616 0.01253 -0.22145 -0.044412 0.0058285 -0.054405 -0.026753 0.0014984 0.010076 -0.13309 0.0023606 -0.048321 -0.016754 -0.018791 -0.066292 -0.00013314 -0.00021358 0.0002871 -0.0009797 -0.13928 0.012118 0.0052247 0.0072804 0.0085154 -0.0047013 -0.002179 -0.043339 -0.056614 -0.015572
1.6484 -0.0013761 0.0012294 -0.017183 0.014978 0 0.0064035 -0.0044737 0.010777 -0.00059208 0.0068062 0.01581 -0.23151 -0.041479 0.0033006 -0.050461 -0.012946 0.0022331 0.01623 -0.14194 0.001152 -0.043934 -0.010637 -0.017247 -0.065852 2.524e-05 -0.00080851 -0.00042405 -0.0006735 -0.085085 0.0068353 -0.00096367 0.0024205 0.0022428 -0.0048752 -0.00041969 -0.039918 -0.061521 -0.01491
1.6523 -0.0018953 0.00011752 0.002417 0.0015266 0 -0.0053772 -0.0097815 0.0037897 -0.011152 -0.00098809 0.019183 -0.24202 -0.037871 -0.00023198 -0.041606 0.0013288 0.00025563 0.020504 -0.14605 -0.00079174 -0.036975 -0.0026402 -0.015679 -0.059233 -0.00028197 -0.00071696 -0.00091246 -0.0001489 -0.018636 -0.00031059 -0.0063125 -0.00093601 -0.0064834 -0.0040949 0.00079517 -0.034712 -0.063672 -0.01229
1.6563 -0.0012503 -0.00061065 0.016438 -0.012246 0 -0.013711 -0.010401 -0.0015743 -0.017376 -0.005227 0.015865 -0.24973 -0.034395 -0.0012195 -0.029471 0.013708 -0.0033395 0.021812 -0.14475 -0.0018048 -0.028289 0.0058121 -0.011945 -0.04751 -0.00073581 -8.507e-05 -0.00086725 0.00013612 0.038 -0.005214 -0.0082639 -0.0021465 -0.011052 -0.0023904 -0.00030691 -0.028955 -0.062466 -0.0084294
1.6602 -0.00037007 -0.0010023 0.0093526 -0.016939 0 -0.013017 -0.0060439 -0.0027482 -0.019376 -0.0037519 0.003558 -0.25236 -0.032916 0.00021146 -0.017787 0.019918 -0.0064291 0.018989 -0.13732 -0.00075456 -0.019533 0.011937 -0.0039451 -0.03365 -0.00093863 0.00057006 -0.00049275 0.00012249 0.06925 -0.00552 -0.0063336 -0.0023221 -0.0070316 -0.00018685 -0.0030261 -0.025034 -0.057727 -0.0048497
1.6641 -2.9283e-05 -0.0012566 -0.0093149 -0.010095 0 -0.0038917 0.0001721 -0.00056067 -0.018986 0.0015368 -0.012833 -0.2491 -0.034398 0.0007715 -0.011226 0.018756 -0.0072834 0.014237 -0.12688 0.001714 -0.012897 0.013833 0.0080062 -0.023308 -0.00081714 0.00073707 -0.00028765 8.0548e-05 0.073865 -0.0023289 -0.0022175 -0.0027742 0.0034563 0.0015379 -0.0050141 -0.02441 -0.052135 -0.0031035
1.668 -0.00040542 -0.0015273 -0.016662 0.001938 0 0.0068867 0.0042271 0.0016489 -0.018058 0.0057083 -0.024634 -0.24006 -0.037823 -0.0016961 -0.010359 0.01237 -0.0056378 0.0098659 -0.11593 0.0037078 -0.0088763 0.012138 0.020389 -0.01829 -0.00063017 0.00024963 -0.00049961 0.00020151 0.064894 0.00073953 0.001313 -0.0038006 0.012553 0.0025803 -0.0049078 -0.026286 -0.047441 -0.0031128
1.6719 -0.0010685 -0.0017777 -0.0032724 0.0093165 0 0.011034 0.0042817 0.00075545 -0.017043 0.0040111 -0.025997 -0.22687 -0.042074 -0.0053468 -0.01496 0.002525 -0.0027522 0.0072651 -0.10585 0.0038568 -0.0076309 0.0075991 0.02857 -0.019161 -0.00063416 -0.00061806 -0.00085639 0.00036995 0.060424 0.00044556 0.0020625 -0.0048584 0.012571 0.0030011 -0.0037811 -0.029805 -0.044478 -0.0045768
1.6758 -0.0013543 -0.0018501 0.015423 0.0066684 0 0.0050145 0.0017005 -0.0036321 -0.014647 -0.0045281 -0.018154 -0.21418 -0.045585 -0.0063501 -0.024066 -0.0084466 -0.00052106 0.0077428 -0.097893 0.0025019 -0.0090709 0.0013975 0.030412 -0.025775 -0.00081994 -0.0013289 -0.00087963 0.00034124 0.069952 -0.0034745 -0.00025511 -0.0054878 0.0023281 0.003037 -0.0038308 -0.033715 -0.043819 -0.0069161
1.6797 -0.00086329 -0.0016778 0.016451 -0.0029143 0 -0.006854 -0.0005678 -0.0087741 -0.0089787 -0.015567 -0.0081683 -0.20889 -0.044392 -0.0034372 -0.03397 -0.015572 -0.00028607 0.012297 -0.093387 0.0011877 -0.012579 -0.0034533 0.028141 -0.035539 -0.00099952 -0.0014213 -0.00044069 4.8206e-05 0.086597 -0.0081276 -0.003827 -0.0057437 -0.011459 0.0035646 -0.0058485 -0.035136 -0.045139 -0.0085639
1.6836 0.00023375 -0.0014021 -0.0040622 -0.010919 0 -0.015266 -0.00056124 -0.010943 0.00019286 -0.021699 -0.0035483 -0.21505 -0.03871 0.00041546 -0.040771 -0.017915 -0.0020865 0.017698 -0.090727 0.0011519 -0.016303 -0.0055214 0.026368 -0.043416 -0.0010866 -0.00081974 5.949e-05 -0.00034062 0.093062 -0.0098843 -0.0059683 -0.0058235 -0.019143 0.0047609 -0.0083276 -0.033817 -0.04621 -0.0088691
1.6875 0.0012816 -0.0012667 -0.025141 -0.010632 0 -0.01307 0.0013418 -0.0085382 0.0098248 -0.017677 -0.0069675 -0.22874 -0.029475 0.0012718 -0.043471 -0.015945 -0.0047409 0.022143 -0.089381 0.0023668 -0.019741 -0.004748 0.027745 -0.047706 -0.0012005 8.4994e-05 9.8191e-05 -0.00063585 0.07779 -0.0073678 -0.0050346 -0.0056774 -0.015497 0.0062569 -0.0091333 -0.030291 -0.046209 -0.0079011
1.6914 0.0015584 -0.0014043 -0.023315 -0.0024939 0 -0.0012412 0.0030755 -0.0035957 0.014707 -0.004891 -0.014669 -0.23934 -0.0181 -0.0012306 -0.041687 -0.010625 -0.0066424 0.024036 -0.088939 0.0038351 -0.022553 -0.0014602 0.030245 -0.047326 -0.0014642 0.0006793 -0.00040587 -0.00081401 0.046931 -0.0024348 -0.0016102 -0.0052469 -0.0035481 0.0075149 -0.0077781 -0.025374 -0.044593 -0.0058973
1.6953 0.00072759 -0.0017378 0.0012163 0.0065413 0 0.011347 0.0026553 -0.00016738 0.011424 0.0089311 -0.019254 -0.23832 -0.007699 -0.003404 -0.035757 -0.0041922 -0.006762 0.021116 -0.089303 0.0044985 -0.02457 0.0032107 0.028848 -0.04155 -0.0017601 0.00056657 -0.00097892 -0.00096212 0.019734 0.0016579 0.0019747 -0.0049004 0.008012 0.0071977 -0.0057804 -0.020854 -0.041052 -0.0034928
1.6992 -0.00099597 -0.0020815 0.023612 0.0087582 0 0.014637 -0.0004016 -0.00071522 0.002125 0.015288 -0.014785 -0.22761 -0.0029021 -0.0018145 -0.029149 -0.00065635 -0.0052585 0.013823 -0.090981 0.0038133 -0.026262 0.0063948 0.020253 -0.033434 -0.0017742 -0.00012627 -0.0010507 -0.0011013 0.010516 0.0031152 0.0033645 -0.0051672 0.011441 0.0038371 -0.0048617 -0.019109 -0.037082 -0.0017104
1.7031 -0.0030535 -0.0023199 0.020294 0.0018372 0 0.0054342 -0.0048655 -0.0037187 -0.0059664 0.011428 -0.00097237 -0.21848 -0.0041132 0.0024622 -0.024129 -0.00091996 -0.0033269 0.005026 -0.094146 0.0018392 -0.02796 0.0069366 0.0062649 -0.026066 -0.0013209 -0.00085445 -0.0005054 -0.001144 0.014691 0.002769 0.0017046 -0.0057687 0.0052647 -0.0020425 -0.0051485 -0.02006 -0.034087 -0.00059134
1.707 -0.0049026 -0.0024858 -0.0060345 -0.0092728 0 -0.0097923 -0.0086927 -0.0049562 -0.0060966 0.0021868 0.01622 -0.22088 -0.01095 0.004601 -0.021514 -0.0049449 -0.002384 -0.0033981 -0.098781 -0.00072637 -0.029686 0.0044715 -0.007329 -0.020918 -0.00059305 -0.0011178 0.00022981 -0.0010258 0.013642 0.0025523 -0.0021132 -0.0051518 -0.0054493 -0.0097631 -0.0053637 -0.023244 -0.03274 6.2994e-05
1.7109 -0.0062186 -0.0026843 -0.029101 -0.016007 0 -0.01983 -0.010314 -0.0015909 0.0017872 -0.0045375 0.028107 -0.23346 -0.022334 0.0012298 -0.021701 -0.012151 -0.0031197 -0.009496 -0.10469 -0.0025206 -0.031371 -0.0010049 -0.015244 -0.019147 -3.0893e-05 -0.00088023 0.00060839 -0.0008097 -0.0055584 0.0030527 -0.0063135 -0.0015696 -0.01334 -0.018323 -0.004556 -0.027837 -0.033523 0.00059069
1.7148 -0.0068317 -0.0029501 -0.026415 -0.01258 0 -0.017483 -0.0094811 0.0047323 0.010271 -0.0045503 0.02888 -0.24472 -0.034565 -0.0055463 -0.024074 -0.02004 -0.0050446 -0.0098233 -0.1106 -0.0020268 -0.032404 -0.0085594 -0.016309 -0.021704 8.6238e-05 -0.00055337 0.0004363 -0.00061133 -0.035385 0.0028538 -0.0092334 0.0049055 -0.013864 -0.024806 -0.0031781 -0.031505 -0.036571 0.001839
1.7188 -0.0065849 -0.0031589 -0.0019856 -0.00048318 0 -0.0050819 -0.0071431 0.0089845 0.010858 -0.00026148 0.019435 -0.24414 -0.043074 -0.0098025 -0.026049 -0.025262 -0.0068247 -0.0061194 -0.11445 0.0012321 -0.032488 -0.015303 -0.013114 -0.025633 -8.6045e-05 -0.00055365 -5.6494e-05 -0.0004578 -0.053582 0.00041157 -0.0098269 0.011459 -0.0076933 -0.027711 -0.0022663 -0.032824 -0.039819 0.0037101
1.7227 -0.0053566 -0.0030466 0.019148 0.012206 0 0.0076581 -0.0044814 0.0073078 0.0021146 0.0025029 0.0064643 -0.23202 -0.046719 -0.0075395 -0.026904 -0.02681 -0.0071508 -0.00011334 -0.11526 0.0058034 -0.031653 -0.020015 -0.0086605 -0.029506 -0.00010373 -0.00087007 -0.00052465 -0.00028974 -0.044076 -0.0036406 -0.0078468 0.014091 0.00058231 -0.027094 -0.0018779 -0.03191 -0.042255 0.0056269
1.7266 -0.0032544 -0.0023376 0.017561 0.016414 0 0.011485 -0.001894 0.00073766 -0.0083513 0.00024299 -0.0027011 -0.21816 -0.045134 -0.00054936 -0.026392 -0.024202 -0.0055362 0.0065743 -0.11237 0.0090056 -0.030022 -0.021837 -0.0037287 -0.032306 0.00034093 -0.0010823 -0.00080462 -0.00010822 -0.012157 -0.0065009 -0.0040121 0.010709 0.0058975 -0.023408 -0.00086723 -0.029192 -0.04316 0.0069447
1.7305 -0.00072672 -0.00094203 -0.0015474 0.0087492 0 0.0047219 0.0011536 -0.0056153 -0.010624 -0.0053978 -0.0054555 -0.21154 -0.038696 0.005502 -0.024824 -0.017275 -0.0025353 0.011573 -0.10501 0.0090946 -0.027909 -0.019813 0.0026081 -0.033032 0.0011287 -0.00081963 -0.00091757 -3.9831e-05 0.02081 -0.0058199 8.2352e-05 0.0030733 0.0058465 -0.017848 0.001577 -0.025767 -0.041769 0.0064742
1.7344 0.0016212 0.00088161 -0.016086 -0.0056018 0 -0.0059269 0.0052402 -0.0072279 -0.0019191 -0.0097779 -0.0050931 -0.21239 -0.031266 0.0065545 -0.024316 -0.0082315 0.00068965 0.012627 -0.09427 0.0069476 -0.026162 -0.014352 0.010504 -0.032055 0.001814 -0.00019353 -0.00088768 -0.00017988 0.036692 -0.0022532 0.0027648 -0.0042998 0.0018026 -0.013763 0.004463 -0.024071 -0.038493 0.002952
1.7383 0.0034036 0.0025614 -0.011389 -0.016231 0 -0.011124 0.0099364 -0.0041354 0.010437 -0.0095669 -0.0069302 -0.2144 -0.026058 0.0034775 -0.025943 0.00024266 0.003101 0.011006 -0.082955 0.0053335 -0.025147 -0.0074952 0.018024 -0.030919 0.0019853 0.00025078 -0.00067343 -0.00039217 0.033955 0.00092663 0.0035054 -0.0074732 -0.0023331 -0.012616 0.0055215 -0.024628 -0.034891 -0.0026184
1.7422 0.0046655 0.0035332 0.0055327 -0.015057 0 -0.0062969 0.013729 -0.00038164 0.015707 -0.0050678 -0.012963 -0.21338 -0.024163 0.00022788 -0.029831 0.0069403 0.0043298 0.0077975 -0.072644 0.0061677 -0.024954 -0.00023847 0.022494 -0.030374 0.0015465 3.9466e-05 -0.00029729 -0.00036581 0.02314 0.0010291 0.0034164 -0.0058364 -0.002874 -0.014649 0.0034161 -0.027254 -0.031769 -0.0093604
1.7461 0.0056958 0.0036817 0.015681 -0.0025246 0 0.0051307 0.015115 0.00029121 0.0098542 0.00081953 -0.019864 -0.21219 -0.026147 -0.00055671 -0.035732 0.010876 0.0047222 0.0042956 -0.064876 0.0084648 -0.025581 0.0064417 0.022873 -0.031071 0.00072057 -0.0007546 4.5524e-05 5.5782e-05 0.012158 -0.0012598 0.0042483 -0.0020103 0.0010854 -0.01965 -0.00068344 -0.031436 -0.029868 -0.016196
1.75 0.0066083 0.0035132 0.0091804 0.012485 0 0.014839 0.013809 -0.0019577 -0.00071247 0.005096 -0.021926 -0.21672 -0.031566 0.00039596 -0.041974 0.010651 0.0049127 0.002912 -0.062648 0.0092908 -0.02692 0.010901 0.020397 -0.033748 -0.00013792 -0.0015295 0.00011477 0.00063224 -0.0014306 -0.0024655 0.0066207 0.00073873 0.0069807 -0.026066 -0.0039158 -0.03546 -0.030247 -0.020687
1.7539 0.0071107 0.0037836 -0.0054661 0.019331 0 0.016205 0.010811 -0.0036731 -0.0053955 0.0062784 -0.016045 -0.2284 -0.03679 0.0010318 -0.045727 0.0075372 0.0052477 0.0039671 -0.065851 0.0069435 -0.028497 0.012775 0.016858 -0.037564 -0.00072111 -0.0016521 -0.0001088 0.00090034 -0.023896 0.00017751 0.0092642 0.0011266 0.010619 -0.030744 -0.0041776 -0.037476 -0.032186 -0.02186
1.7578 0.0067075 0.0047779 -0.0124 0.013822 0 0.0091333 0.0072957 -0.001928 0.00046078 0.0046503 -0.0042312 -0.2419 -0.040279 0.0010707 -0.046197 0.0024705 0.0054901 0.0063085 -0.07367 0.0030389 -0.030205 0.012177 0.012542 -0.041963 -0.0008573 -0.00097876 -0.00034201 0.00063518 -0.054081 0.0058409 0.010179 0.00034822 0.0093971 -0.032797 -0.001802 -0.037384 -0.0349 -0.020281
1.7617 0.0051456 0.0058666 -0.0057754 0.0013572 0 -0.00040494 0.0035814 0.0027694 0.011314 0.0019434 0.0082195 -0.25067 -0.041325 0.0022438 -0.0432 -0.0039574 0.0050613 0.0087998 -0.085482 0.0010986 -0.032003 0.0091489 0.0062086 -0.046661 -0.00056458 5.0399e-05 -0.00025631 0.00010042 -0.081269 0.010743 0.0085707 0.00042209 0.0044612 -0.032028 0.00099053 -0.035449 -0.037804 -0.016637
1.7656 0.0026839 0.0058559 0.0055774 -0.0076526 0 -0.0054085 -0.00066265 0.0072667 0.016841 0.00067901 0.016827 -0.25381 -0.039632 0.00547 -0.037036 -0.011145 0.0036517 0.009721 -0.10048 0.0028962 -0.033893 0.0037157 -0.0029262 -0.051467 -9.0773e-05 0.00077769 0.00016497 -0.00021761 -0.094384 0.011599 0.0055041 0.0022093 -0.00010042 -0.028794 0.0020257 -0.03242 -0.04018 -0.012101
1.7695 -3.7893e-05 0.0039756 0.009508 -0.0064209 0 -0.003329 -0.0052539 0.0089661 0.011488 0.0026792 0.020636 -0.25676 -0.036928 0.008624 -0.030391 -0.018095 0.0016571 0.0065847 -0.11644 0.0063767 -0.035596 -0.0036476 -0.013502 -0.056457 0.00015432 0.00079821 0.00056149 -0.00012263 -0.091643 0.0083873 0.0026033 0.0048778 -0.00058762 -0.025884 0.0005845 -0.030533 -0.041097 -0.0091203
1.7734 -0.0023595 0.00069269 0.0037149 0.0027202 0 0.0022934 -0.00885 0.0078906 -0.00089621 0.0071738 0.02172 -0.26513 -0.035467 0.0080131 -0.025933 -0.023908 -3.9602e-05 0.0007276 -0.13062 0.007503 -0.036513 -0.011274 -0.022573 -0.061397 -0.0001528 0.00016056 0.00052681 9.6796e-05 -0.080245 0.0038817 0.00036432 0.0069734 0.0031521 -0.025616 -0.0025676 -0.030577 -0.040811 -0.0081359
1.7773 -0.0038555 -0.0024218 -0.0035459 0.010589 0 0.0051904 -0.0097784 0.0058317 -0.011085 0.010456 0.022575 -0.2783 -0.035846 0.0023701 -0.024479 -0.02785 -0.00084354 -0.0065094 -0.14136 0.004294 -0.036052 -0.018164 -0.027838 -0.065738 -0.0009523 -0.00077483 1.0951e-05 8.1487e-06 -0.067908 0.00081798 -0.0019153 0.0078115 0.0075262 -0.028633 -0.005852 -0.032364 -0.039477 -0.0087493
1.7813 -0.0043534 -0.0037586 -0.0041091 0.009259 0 0.0018948 -0.0076114 0.0041515 -0.012641 0.0084932 0.023846 -0.28915 -0.038256 -0.0049939 -0.026372 -0.029202 -0.0010445 -0.013528 -0.14711 -0.0010923 -0.033644 -0.023315 -0.029175 -0.068775 -0.0017427 -0.001608 -0.00061938 -0.00047485 -0.056697 -0.00022892 -0.0045556 0.007873 0.0082912 -0.035084 -0.0074205 -0.035373 -0.037318 -0.010256
1.7852 -0.0038602 -0.0028156 0.0013966 -0.00093159 0 -0.0051353 -0.0037891 0.0028787 -0.0066061 0.00087312 0.023907 -0.29024 -0.04188 -0.0085865 -0.031084 -0.026278 -0.0015227 -0.016934 -0.14458 -0.0044496 -0.028082 -0.024664 -0.027941 -0.068415 -0.0019102 -0.0020699 -0.00092182 -0.00099973 -0.04509 -0.00043823 -0.0063547 0.0080382 0.0043098 -0.044081 -0.0057366 -0.037877 -0.034726 -0.010698
1.7891 -0.0025679 -0.00048289 0.0060106 -0.011492 0 -0.0094536 -0.00050769 0.0016526 0.00069271 -0.0078554 0.020201 -0.28051 -0.043992 -0.0056216 -0.03515 -0.019368 -0.0026885 -0.014788 -0.13414 -0.0037034 -0.02003 -0.02172 -0.024963 -0.063312 -0.0012292 -0.002043 -0.00076667 -0.0011596 -0.033285 -0.00089656 -0.0056107 0.0085694 -0.0013966 -0.051833 -0.00066541 -0.037672 -0.032508 -0.0080947
1.793 -0.00089111 0.0017101 0.0054774 -0.012975 0 -0.006122 0.0010787 0.0006961 0.0036056 -0.011604 0.011309 -0.2667 -0.043674 0.0014003 -0.036741 -0.010055 -0.0036991 -0.0082025 -0.11835 -0.00091928 -0.011091 -0.015509 -0.019492 -0.054119 -9.1404e-05 -0.0015377 -0.00039411 -0.00089244 -0.023459 -0.0016419 -0.0023957 0.008821 -0.0043444 -0.056452 0.0055641 -0.034725 -0.03112 -0.0026775
1.7969 0.00063734 0.0026809 0.002465 -0.0031715 0 0.0037819 0.0015668 0.00029016 0.0012659 -0.0083008 -0.0014896 -0.25859 -0.040851 0.0069746 -0.035057 0.00034695 -0.002955 0.0016504 -0.099195 -0.00012167 -0.0026032 -0.0068495 -0.010267 -0.041644 0.00078465 -0.00071161 -0.00013234 -0.00045415 -0.014617 -0.0023561 0.0006761 0.0078387 -0.0026748 -0.057063 0.0090914 -0.029487 -0.030896 0.0049642
1.8008 0.0016293 0.002319 0.0017434 0.010646 0 0.013516 0.0023167 -0.00041405 -0.0028991 -0.0021415 -0.014217 -0.26167 -0.035965 0.0074472 -0.029701 0.01016 0.00032562 0.013012 -0.0792 -0.0031774 0.0038038 0.0031414 0.0024684 -0.027205 0.0009351 0.00010996 -0.00011021 -6.1395e-05 -4.9706e-05 -0.0032849 0.00058753 0.0051809 0.0011008 -0.053199 0.0072624 -0.022907 -0.032158 0.013753
1.8047 0.0020283 0.0011845 0.0033885 0.017362 0 0.015776 0.0039072 -0.0031807 -0.0046449 0.00014742 -0.022207 -0.27284 -0.032154 0.0037701 -0.022014 0.015378 0.0049173 0.021474 -0.064379 -0.0078782 0.0044995 0.011923 0.016171 -0.015094 0.0005042 0.00052033 -0.00024397 0.00031562 0.027037 -0.004886 -0.0029393 0.0011863 0.0023916 -0.045841 0.0014216 -0.018332 -0.035404 0.020294
1.8086 0.0019993 -0.00013334 0.0027811 0.010922 0 0.0084587 0.0055939 -0.0086791 -0.0020852 -0.004255 -0.023187 -0.28237 -0.032086 -0.00014412 -0.015653 0.015732 0.0081624 0.025466 -0.056552 -0.010025 0.00047357 0.018365 0.027343 -0.0080299 5.1016e-05 0.00025311 -0.00042913 0.00076219 0.064713 -0.006659 -0.0067262 -0.0034669 -0.0011397 -0.038856 -0.0034404 -0.017394 -0.039484 0.023102
1.8125 0.0016184 -0.0013522 -0.0029155 -0.0047779 0 -0.0036196 0.0061134 -0.014854 0.0033131 -0.011381 -0.01914 -0.28122 -0.036407 -0.0013455 -0.012051 0.011553 0.0080785 0.024952 -0.056054 -0.0073389 -0.0073919 0.022401 0.033858 -0.0068869 5.1452e-06 -0.0005866 -0.00064999 0.0011267 0.10073 -0.0069813 -0.0070075 -0.008347 -0.0071767 -0.033607 -0.0027362 -0.020169 -0.043702 0.022038
1.8164 0.00072838 -0.002375 -0.010271 -0.018881 0 -0.012402 0.0047898 -0.017979 0.0078055 -0.014042 -0.014944 -0.26864 -0.045094 -5.5445e-05 -0.012172 0.0036115 0.0051191 0.02039 -0.062553 -0.0014487 -0.017876 0.02426 0.036162 -0.011908 0.00029136 -0.0014891 -0.00087554 0.0010788 0.12127 -0.0046729 -0.0032 -0.013295 -0.010616 -0.031019 0.0033678 -0.026186 -0.047338 0.017436
1.8203 -0.00082901 -0.0030748 -0.012942 -0.021892 0 -0.01266 0.0018611 -0.01585 0.0076287 -0.0084193 -0.014299 -0.25341 -0.056939 0.0015507 -0.016776 -0.0063489 0.0018057 0.013144 -0.074918 0.0036572 -0.028629 0.024722 0.036325 -0.022766 0.00045942 -0.0018144 -0.00092661 0.00051797 0.1215 -0.00070303 0.0013178 -0.0178 -0.0081574 -0.031686 0.0097092 -0.033736 -0.049108 0.010512
1.8242 -0.0028345 -0.0033388 -0.0089386 -0.012672 0 -0.0056468 -0.0019553 -0.0099491 0.0014969 0.0025541 -0.016256 -0.2469 -0.06681 0.0020483 -0.023271 -0.014444 0.00043071 0.0068102 -0.088076 0.0049283 -0.036015 0.02576 0.035837 -0.035002 0.00015762 -0.0012433 -0.00056713 -0.00017052 0.107 0.0021545 0.0023845 -0.02044 -0.0014804 -0.033487 0.010733 -0.03846 -0.048151 0.0048256
1.8281 -0.0046286 -0.0032858 -0.0030954 0.0012067 0 0.0022639 -0.0058568 -0.0041627 -0.0079518 0.011834 -0.015771 -0.25291 -0.071853 0.001897 -0.028892 -0.019179 0.0010107 0.0028899 -0.098812 0.0022779 -0.039285 0.027988 0.03414 -0.04516 -0.00052309 -7.4168e-05 0.00021155 -0.00040936 0.085653 0.0018096 -0.00092666 -0.019296 0.0039644 -0.034481 0.0057165 -0.03866 -0.045117 0.0019881
1.832 -0.0055314 -0.0032817 -0.0017995 0.0096191 0 0.004583 -0.0089207 -0.0012513 -0.015194 0.013965 -0.0082856 -0.2636 -0.070883 0.0021698 -0.032251 -0.020103 0.0015512 0.0017893 -0.10576 -0.0019922 -0.03833 0.031333 0.029279 -0.05159 -0.0011421 0.00092688 0.0010421 -2.5038e-05 0.060012 -0.00096093 -0.005464 -0.013417 0.0036193 -0.033932 -0.00057059 -0.033838 -0.040517 0.0025181
1.8359 -0.005377 -0.0036066 -0.0061679 0.0074633 0 -0.00060728 -0.01011 -0.00065932 -0.015451 0.008644 0.0055638 -0.26637 -0.063385 0.0028167 -0.03224 -0.017243 0.00040119 0.003482 -0.10809 -0.0052118 -0.03349 0.035414 0.020229 -0.053091 -0.0013038 0.0010858 0.0014196 0.00051991 0.028882 -0.0030612 -0.0070947 -0.0042134 -0.0021619 -0.031437 -0.0025422 -0.024099 -0.03504 0.0064865
1.8398 -0.0046202 -0.0040946 -0.011349 -0.002081 0 -0.0095329 -0.0088326 0.00017531 -0.0085478 -0.0001558 0.019524 -0.256 -0.050535 0.0026536 -0.02802 -0.011899 -0.0017294 0.00677 -0.1057 -0.005869 -0.026129 0.038273 0.0088569 -0.048828 -0.00095536 0.00037564 0.0011602 0.00057373 -0.0051008 -0.0020125 -0.0045543 0.0047141 -0.008301 -0.028034 0.00087189 -0.011463 -0.030249 0.012721
1.8438 -0.0038856 -0.0041871 -0.012151 -0.01064 0 -0.015589 -0.0056517 0.0026319 0.00041866 -0.0075699 0.026234 -0.24048 -0.038702 0.00099142 -0.022825 -0.0076681 -0.0023057 0.0090563 -0.10261 -0.0038675 -0.019419 0.03845 -0.00050143 -0.043116 -0.00034462 -0.00052975 0.00061475 -2.5904e-05 -0.032559 0.0016185 -0.00030195 0.0096959 -0.0092187 -0.02658 0.0055723 -0.00096375 -0.027069 0.017868
1.8477 -0.0034043 -0.0034268 -0.0080757 -0.011255 0 -0.013938 -0.0021813 0.0053569 0.0048872 -0.010537 0.022786 -0.2341 -0.030629 -0.0011828 -0.018311 -0.0058969 0.00030556 0.0095836 -0.10044 -0.00011418 -0.014395 0.035735 -0.0040033 -0.038021 0.00024321 -0.00081554 0.00036156 -0.00077946 -0.044162 0.0047258 0.002152 0.0096088 -0.0034037 -0.028245 0.0067652 0.0054159 -0.025598 0.02066
1.8516 -0.0028861 -0.0019162 -0.0024212 -0.0034213 0 -0.0048077 0.00013367 0.0058882 0.0023087 -0.0086009 0.012568 -0.24432 -0.028148 -0.0020103 -0.015693 -0.00742 0.0046725 0.0080062 -0.10022 0.0038455 -0.011705 0.030289 -0.0015597 -0.035059 0.00067024 -0.00025214 0.00063899 -0.0010522 -0.039883 0.0045368 0.0015064 0.0067226 0.0055039 -0.033631 0.0037247 0.0064311 -0.025797 0.020306
1.8555 -0.0019061 -0.00026097 0.0022183 0.0068841 0 0.0065318 0.0012886 0.0034633 -0.0034892 -0.0036007 0.0021666 -0.26543 -0.033011 -0.00071575 -0.016286 -0.012907 0.0071184 0.0043405 -0.10278 0.0062122 -0.011877 0.022823 0.0026559 -0.035847 0.00091286 0.00057546 0.0010861 -0.0007173 -0.029683 0.0009888 -0.00061973 0.0047944 0.011754 -0.042974 -5.1439e-05 0.0009971 -0.027478 0.01615
1.8594 -0.00036293 0.00095386 0.0058489 0.011836 0 0.013089 0.0026446 -0.0001205 -0.0054242 0.0010949 -0.0035592 -0.28514 -0.042883 0.0015144 -0.019572 -0.02076 0.0050496 0.00027775 -0.10675 0.0057399 -0.014245 0.016135 0.0034515 -0.039903 0.00094494 0.00079062 0.0010874 -0.00021581 -0.024038 -0.0035117 -0.001762 0.005872 0.011828 -0.053345 -0.0010586 -0.0085368 -0.029959 0.0095286
1.8633 0.0014394 0.0016118 0.0085454 0.0075304 0 0.010823 0.0053776 -0.0023852 0.00073596 0.0021817 -0.0040862 -0.29653 -0.052897 0.002783 -0.023319 -0.028367 -0.00032466 -0.0027244 -0.10999 0.0027256 -0.017532 0.011905 -0.00086323 -0.044635 0.00073761 5.2366e-05 0.00040192 -9.5092e-06 -0.024447 -0.0063261 -0.00099429 0.0086082 0.0065571 -0.061466 0.00050461 -0.018115 -0.032826 0.002692
1.8672 0.0030659 0.0019917 0.0081463 -0.0031346 0 0.001652 0.0089469 -0.0025723 0.012552 -0.0012643 -0.0021185 -0.30221 -0.06073 0.0025036 -0.026437 -0.03446 -0.0046587 -0.0041534 -0.11162 -0.00077726 -0.021375 0.010662 -0.0068229 -0.048727 0.00038038 -0.0010855 -0.00055751 -8.2574e-05 -0.024196 -0.0064621 0.00068837 0.0096451 -0.00015471 -0.065779 0.0015332 -0.025891 -0.036143 -0.0034042
1.8711 0.0042018 0.0023126 0.0025734 -0.012388 0 -0.0075327 0.01122 -0.0019945 0.022653 -0.0064961 -0.00070444 -0.30712 -0.064424 0.0019309 -0.02799 -0.037965 -0.0041816 -0.0037376 -0.11101 -0.0021395 -0.02552 0.012552 -0.0089137 -0.051005 0.0001281 -0.0016429 -0.0010976 -5.3178e-05 -0.017887 -0.004611 0.0018754 0.0068102 -0.004388 -0.065138 8.2581e-05 -0.030346 -0.040058 -0.0079897
1.875 0.0046372 0.0024499 -0.0056969 -0.013066 0 -0.0096659 0.010279 -0.0022229 0.024496 -0.0087493 -0.00126 -0.3097 -0.061874 0.0025703 -0.027136 -0.037462 0.00085084 -0.0016801 -0.10805 -8.4626e-05 -0.030078 0.016791 -0.0048149 -0.05014 0.00023193 -0.0010843 -0.00090696 0.00028173 -0.008445 -0.001967 0.0021802 0.0011456 -0.0045338 -0.058597 -0.0021734 -0.029973 -0.045185 -0.010351
1.8789 0.0041655 0.0021511 -0.0097784 -0.0039529 0 -0.0029189 0.0062063 -0.003311 0.017312 -0.0051797 -0.0033961 -0.30354 -0.056588 0.0042078 -0.025631 -0.034654 0.0061784 0.00028656 -0.10522 0.0041971 -0.035018 0.02024 0.0022551 -0.047827 0.00067553 0.00021884 -0.00033788 0.00064575 -0.0036089 0.00063687 0.002166 -0.0040859 -0.0016979 -0.050365 -0.0019791 -0.027631 -0.051246 -0.011638
1.8828 0.0026934 0.0014662 -0.0050652 0.0088622 0 0.0075349 0.0011422 -0.0039521 0.0063798 0.0023976 -0.0056763 -0.28822 -0.051211 0.0048034 -0.024781 -0.030931 0.0071411 0.0014306 -0.10385 0.0078056 -0.039974 0.021586 0.0065801 -0.04551 0.0011046 0.0013454 -1.927e-05 0.00058883 -0.0063196 0.0026884 0.0022204 -0.0063507 0.0013823 -0.043158 0.0013552 -0.025402 -0.057567 -0.012495
1.8867 0.00052843 0.00082858 0.0044491 0.015975 0 0.013274 -0.0024283 -0.003158 -0.0013323 0.0089132 -0.0063968 -0.27585 -0.047496 0.0025348 -0.025417 -0.027284 0.0027177 0.0014239 -0.10469 0.0082634 -0.044478 0.020214 0.0055004 -0.044168 0.0010895 0.001622 -0.00020099 2.6886e-05 -0.010347 0.0037343 0.0019 -0.0058608 0.0019783 -0.03877 0.0045971 -0.024648 -0.063463 -0.013198
1.8906 -0.0015602 0.00062166 0.0086545 0.011573 0 0.0093194 -0.0035583 -0.0014695 -0.0025786 0.010537 -0.0044015 -0.28254 -0.047289 -0.0020479 -0.028356 -0.02486 -0.0035392 0.0001525 -0.1083 0.0053497 -0.047721 0.015864 0.0018725 -0.04486 0.00052155 0.001102 -0.00051108 -0.00063058 -0.0063093 0.0035894 0.00051271 -0.0048275 -0.0010197 -0.039069 0.0038142 -0.026773 -0.067871 -0.013822
1.8945 -0.0027663 0.00070448 0.0017636 -0.00178 0 -0.0016378 -0.0032743 -0.00043207 -0.0001581 0.0078865 -4.8413e-05 -0.31122 -0.051073 -0.0060353 -0.03316 -0.02482 -0.0064553 -0.0013215 -0.11357 0.0011996 -0.048087 0.010604 0.00085581 -0.047819 -0.00023259 0.00034723 -0.00037862 -0.00091156 0.0084952 0.0027231 -0.0017915 -0.0049407 -0.0060609 -0.044372 -0.0012636 -0.031911 -0.068992 -0.013467
1.8984 -0.0028628 0.00049468 -0.010243 -0.014509 0 -0.011197 -0.0033755 -0.0010068 -0.00041449 0.0047924 0.0044078 -0.34453 -0.055928 -0.0065104 -0.037577 -0.026378 -0.0034932 -0.0016825 -0.11807 -0.0013593 -0.046036 0.0074349 0.0043548 -0.051212 -0.00060332 -0.00016317 0.00032196 -0.00076074 0.026852 0.0020633 -0.0037135 -0.0057268 -0.0093506 -0.050948 -0.0066152 -0.037449 -0.067503 -0.01154
1.9023 -0.0023844 -0.00038644 -0.014517 -0.017097 0 -0.012011 -0.0047805 -0.0025645 -0.0077217 0.0040841 0.0060055 -0.35814 -0.06049 -0.0031119 -0.040426 -0.029058 0.003273 -0.00038694 -0.12081 -0.00090629 -0.042055 0.007719 0.0090097 -0.054084 -0.00030599 -0.00038003 0.0010872 -0.00052387 0.03782 0.002174 -0.0037535 -0.0053269 -0.0072541 -0.056864 -0.0078987 -0.042005 -0.063997 -0.0078026
1.9063 -0.0021095 -0.001579 -0.0048256 -0.0075902 0 -0.0037505 -0.0067642 -0.0033493 -0.020154 0.0048899 0.0034812 -0.34383 -0.063628 0.0015389 -0.040729 -0.032316 0.0089797 0.0029025 -0.12113 0.001626 -0.036843 0.012411 0.0098998 -0.055609 0.00038443 -0.00053084 0.0012657 -0.00050174 0.035494 0.00267 -0.0016313 -0.002655 0.00046437 -0.060365 -0.0048507 -0.044374 -0.059267 -0.0022076
1.9102 -0.0022943 -0.0022021 0.010596 0.0066318 0 0.0067151 -0.0075315 -0.0019132 -0.030051 0.004054 -0.001165 -0.31911 -0.064357 0.0039044 -0.037279 -0.035205 0.0098925 0.0083372 -0.11875 0.0038006 -0.032008 0.022341 0.0059533 -0.054832 0.00082557 -0.00075951 0.00071054 -0.00063491 0.022289 0.0025638 0.0011142 0.0014123 0.0093179 -0.059008 -0.0014357 -0.043006 -0.054969 0.0049576
1.9141 -0.0024145 -0.0016855 0.016307 0.014648 0 0.011006 -0.0055865 0.0016369 -0.029683 -0.0002401 -0.0038345 -0.31224 -0.064481 0.0022542 -0.031898 -0.036776 0.0061398 0.014195 -0.11626 0.003605 -0.029452 0.033948 0.0011611 -0.052937 0.00051295 -0.00098772 -7.6414e-05 -0.00067405 0.0056073 0.0011822 0.0020444 0.0049274 0.012718 -0.053983 -0.001621 -0.039379 -0.052801 0.011867
1.918 -0.0016792 -0.00037013 0.0054828 0.010803 0 0.0059288 -0.00093232 0.0054395 -0.017824 -0.0066104 -0.0017282 -0.33582 -0.065656 -0.0021895 -0.026676 -0.0368 0.0012013 0.019153 -0.11553 0.00097241 -0.029398 0.044102 0.00026899 -0.051373 -0.00051925 -0.0010753 -0.00045609 -0.00056289 -0.0073514 -0.0012972 -0.00022642 0.0066904 0.0072727 -0.047615 -0.0052716 -0.03549 -0.052776 0.017384
1.9219 0.00019539 0.00079979 -0.012208 -0.00082139 0 -0.0042378 0.0047107 0.0069268 -0.0015217 -0.011922 0.0039057 -0.37429 -0.068708 -0.0064036 -0.023007 -0.035123 -0.0011325 0.022371 -0.11759 -0.0022329 -0.031778 0.050768 0.0036901 -0.051097 -0.0017168 -0.00099877 -0.00028438 -0.00050397 -0.012768 -0.00405 -0.0044816 0.0070128 -0.0035742 -0.041502 -0.0084006 -0.032645 -0.054659 0.020787
1.9258 0.0027008 0.0012288 -0.019565 -0.010104 0 -0.011356 0.0089199 0.0046575 0.0092382 -0.013876 0.0083374 -0.39746 -0.074235 -0.0078585 -0.022342 -0.031663 0.00032313 0.023044 -0.12328 -0.0036974 -0.036233 0.051928 0.0072148 -0.05308 -0.0024042 -0.00081931 -6.1593e-06 -0.00061015 -0.011636 -0.0060206 -0.0071917 0.0068111 -0.011322 -0.037414 -0.0073257 -0.032201 -0.057918 0.021423
1.9297 0.0049628 0.0012865 -0.0088644 -0.0094963 0 -0.0096562 0.01025 -0.00019817 0.0098852 -0.011944 0.0070712 -0.387 -0.081027 -0.0061506 -0.026531 -0.026544 0.0036312 0.02018 -0.13241 -0.0023905 -0.041477 0.045161 0.0067164 -0.058336 -0.0022392 -0.00054653 -0.00012886 -0.00061885 -0.01031 -0.0060602 -0.0049041 0.0062962 -0.0089004 -0.037975 -0.0023016 -0.035644 -0.061023 0.018335
1.9336 0.0063946 0.0019106 0.010558 -9.5057e-05 0 0.00025461 0.0093234 -0.0041063 0.0051458 -0.0065442 -0.00028095 -0.35122 -0.085676 -0.0029634 -0.033133 -0.021326 0.0057211 0.015614 -0.14148 0.00082445 -0.046046 0.034847 0.0024962 -0.064863 -0.0013967 -0.00015042 -0.00065242 -0.0001189 -0.018285 -0.003132 0.0027754 0.0048207 0.0033152 -0.041609 0.002952 -0.040707 -0.063053 0.013101
1.9375 0.0069643 0.0035749 0.021784 0.0099063 0 0.012146 0.0082508 -0.0035936 0.0044038 0.0014494 -0.0091641 -0.31611 -0.086487 -0.000657 -0.040829 -0.016909 0.0049633 0.010216 -0.14891 0.0040836 -0.049655 0.023299 -0.0015379 -0.071599 -0.00039801 0.0002616 -0.0010722 0.00089304 -0.041499 0.0028555 0.01209 0.0019747 0.017247 -0.047389 0.0049632 -0.046109 -0.064049 0.0061986
1.9414 0.006967 0.0056972 0.016721 0.012606 0 0.018545 0.0086173 0.0016945 0.012469 0.0099488 -0.013025 -0.30312 -0.082257 -0.00060481 -0.048325 -0.014149 0.0021795 0.0048407 -0.15338 0.0060055 -0.052205 0.01277 -0.0026592 -0.077555 0.00024819 0.00037777 -0.00094809 0.0017875 -0.07511 0.010058 0.017351 -0.0014344 0.023115 -0.05433 0.0034605 -0.050663 -0.06426 -0.0019067
1.9453 0.0067061 0.0071383 0.0026852 0.0069267 0 0.015559 0.0098001 0.0081113 0.02454 0.015393 -0.0079047 -0.31462 -0.071728 -0.0023771 -0.053732 -0.014526 -0.000484 0.00074642 -0.15339 0.006422 -0.053892 0.0066829 -0.0023441 -0.081332 0.00033625 -7.5287e-05 -0.00041494 0.0017724 -0.10402 0.015028 0.0152 -0.0036945 0.016849 -0.061018 0.00084409 -0.052712 -0.064518 -0.010766
1.9492 0.006445 0.0073219 -0.006424 -0.0011304 0 0.0053137 0.0094439 0.010762 0.030526 0.014907 0.0045383 -0.33753 -0.058177 -0.0042433 -0.056209 -0.018333 -0.0015277 -0.0012552 -0.1503 0.005866 -0.055437 0.0065219 -0.0039859 -0.08271 2.1739e-05 -0.00097936 -6.8218e-05 0.00064652 -0.11436 0.015046 0.0075269 -0.0034814 0.0029548 -0.066189 -0.00066716 -0.052257 -0.066083 -0.019522
1.9531 0.0065466 0.0068523 -0.0038246 -0.0040078 0 -0.0052207 0.0059997 0.0079498 0.024726 0.0095864 0.017652 -0.35741 -0.045658 -0.004591 -0.056764 -0.024119 -0.0011025 -0.0015903 -0.14661 0.0046017 -0.056909 0.010226 -0.0081442 -0.082751 -0.00034748 -0.0017873 -0.00033094 -0.00094197 -0.10744 0.010834 0.00033321 -0.00080669 -0.0090802 -0.069845 -0.00092225 -0.050919 -0.068855 -0.027431
1.957 0.0074534 0.0070212 0.0058108 0.0013853 0 -0.0083649 0.00095566 0.0031553 0.011361 0.0050227 0.023842 -0.36853 -0.036488 -0.0031974 -0.056069 -0.030808 -0.00037692 -0.00056847 -0.14367 0.0023753 -0.058031 0.016286 -0.011258 -0.082085 -0.00049022 -0.0019442 -0.00097702 -0.0020212 -0.1017 0.0067729 -0.00081804 0.0031992 -0.01156 -0.071945 -0.0010772 -0.049787 -0.072408 -0.033828
1.9609 0.0093982 0.0087088 0.014002 0.01203 0 -0.00070123 -0.0017458 0.0021965 0.00046296 0.0071295 0.019669 -0.37295 -0.032725 -0.0013171 -0.054911 -0.037145 -0.00017779 0.0013795 -0.14268 -0.00083926 -0.058379 0.022872 -0.0097779 -0.081382 -0.00036723 -0.0013889 -0.0013308 -0.002082 -0.1181 0.0075888 0.0049582 0.0072166 -0.0033197 -0.072515 -0.0016345 -0.050004 -0.076069 -0.038021
1.9648 0.012141 0.011746 0.017799 0.021933 0 0.014185 0.00099233 0.0078353 -0.0016112 0.016502 0.0086429 -0.37404 -0.037032 -0.00046175 -0.054461 -0.040408 -0.00032089 0.0033685 -0.14487 -0.004037 -0.056523 0.026235 -0.0051323 -0.081494 -0.00016436 -0.00060685 -0.00094747 -0.0013654 -0.16113 0.014071 0.013505 0.010414 0.010391 -0.071079 -0.0017928 -0.053388 -0.077663 -0.038042
1.9688 0.015071 0.015253 0.020503 0.026589 0 0.027539 0.0084305 0.016991 0.0026428 0.027068 -0.00062792 -0.37284 -0.044747 -0.00093782 -0.054724 -0.040689 -0.00012219 0.0045698 -0.14811 -0.0054404 -0.052856 0.025584 -0.0035003 -0.082164 -0.00010891 -0.00014957 -6.7763e-05 -0.00046283 -0.21405 0.021957 0.019279 0.012557 0.021867 -0.068337 -0.00071289 -0.058524 -0.076566 -0.034977
1.9727 0.017627 0.018459 0.024876 0.025282 0 0.031353 0.016411 0.023489 0.0059899 0.031131 -0.00031487 -0.36962 -0.053206 -0.0015696 -0.055319 -0.038889 0.00067877 0.0047426 -0.15119 -0.0038286 -0.04813 0.021311 -0.010002 -0.083075 -0.00026692 -0.00010673 0.00061791 0.00025093 -0.25431 0.025489 0.019708 0.013986 0.02568 -0.064822 0.0010784 -0.064126 -0.073112 -0.029817
1.9766 0.019668 0.021136 0.028583 0.020521 0 0.024453 0.021065 0.023824 0.0050293 0.026376 0.01071 -0.36622 -0.060262 -0.00098241 -0.055859 -0.036138 0.0016292 0.003753 -0.15323 0.00026797 -0.043224 0.014026 -0.023351 -0.083979 -0.00048789 -7.9091e-05 0.00063731 0.00076735 -0.27487 0.022583 0.016623 0.015711 0.02157 -0.061198 0.0020165 -0.068967 -0.067924 -0.023661
1.9805 0.021455 0.023349 0.027633 0.016153 0 0.013804 0.022285 0.020289 0.0039093 0.018003 0.025693 -0.3652 -0.063327 0.00079821 -0.055715 -0.034571 0.0020841 0.0014878 -0.15341 0.0047029 -0.039753 0.0048673 -0.036877 -0.084588 -0.00054411 0.00033657 0.00014272 0.0011611 -0.29042 0.016736 0.014122 0.019181 0.014345 -0.058762 0.0012718 -0.071136 -0.062395 -0.018387
1.9844 0.023353 0.025028 0.022822 0.015581 0 0.0093792 0.023497 0.018438 0.0094008 0.013807 0.035085 -0.36659 -0.062154 0.0021763 -0.054394 -0.037528 0.001793 -0.0016432 -0.15268 0.0071246 -0.039836 -0.0037922 -0.045045 -0.084987 -0.0003401 0.0010816 -0.0003285 0.0013452 -0.3224 0.013812 0.015244 0.025247 0.010936 -0.059867 -0.0001104 -0.068978 -0.059519 -0.0168
1.9883 0.02552 0.025979 0.020229 0.020312 0 0.016286 0.027904 0.021598 0.022948 0.017094 0.034136 -0.36638 -0.059961 0.0016241 -0.052303 -0.044855 0.00088621 -0.0049694 -0.15288 0.006421 -0.042788 -0.010998 -0.048661 -0.085472 1.6155e-06 0.0016769 -0.00043201 0.0011868 -0.37755 0.016796 0.020224 0.032902 0.01591 -0.064589 -0.00014545 -0.063706 -0.060044 -0.018738
1.9922 0.02778 0.026282 0.024388 0.02887 0 0.030606 0.034964 0.027963 0.038371 0.024265 0.026619 -0.35857 -0.058691 -0.00049389 -0.049679 -0.055918 -0.00052842 -0.0081912 -0.15485 0.0030447 -0.047736 -0.016551 -0.053439 -0.086072 0.00026127 0.0016978 -0.00030527 0.0007788 -0.44049 0.023481 0.027004 0.039222 0.027996 -0.072576 0.0019421 -0.056073 -0.06395 -0.02359
1.9961 0.029642 0.026449 0.032289 0.036918 0 0.042574 0.040616 0.032915 0.047531 0.02898 0.021358 -0.33915 -0.060207 -0.0019884 -0.046776 -0.069596 -0.0024396 -0.011049 -0.15915 -0.0017625 -0.053461 -0.020478 -0.063746 -0.086718 0.00033106 0.0011687 -0.00030777 0.00044731 -0.48642 0.028953 0.032724 0.041189 0.040342 -0.083049 0.0046163 -0.046987 -0.070792 -0.030314
2 0.030428 0.026972 0.03588 0.039508 0 0.044423 0.040958 0.033746 0.047712 0.028255 0.024595 -0.3088 -0.067053 -0.0010433 -0.043824 -0.082667 -0.0044949 -0.013227 -0.16526 -0.0068841 -0.056791 -0.023149 -0.078254 -0.086631 0.00030156 0.00049538 -0.00056678 0.0004243 -0.50061 0.030074 0.034966 0.038152 0.045103 -0.093198 0.0052183 -0.037852 -0.078652 -0.03581
2.0039 0.029561 0.027665 0.030651 0.034614 0 0.03618 0.03567 0.031816 0.043063 0.024521 0.034984 -0.27248 -0.076492 0.0016068 -0.040709 -0.091625 -0.005752 -0.014966 -0.16914 -0.011608 -0.055785 -0.025593 -0.091597 -0.084769 0.00033195 7.0656e-05 -0.00085554 0.00057507 -0.48687 0.027617 0.032625 0.032615 0.039389 -0.099068 0.0023831 -0.029464 -0.084007 -0.036996
2.0078 0.026991 0.027585 0.020461 0.025174 0 0.024704 0.02794 0.03036 0.039236 0.022357 0.045435 -0.2362 -0.08554 0.0029786 -0.037215 -0.09578 -0.0052982 -0.016429 -0.16791 -0.015397 -0.050708 -0.027956 -0.099496 -0.080715 0.00043564 -2.0799e-05 -0.00090241 0.00053686 -0.45993 0.024549 0.026656 0.028336 0.027722 -0.099325 -0.0025875 -0.021566 -0.085479 -0.033344
2.0117 0.023436 0.025793 0.013068 0.017293 0 0.017418 0.021341 0.0308 0.037567 0.023875 0.049554 -0.20257 -0.09174 0.00070408 -0.03318 -0.095046 -0.0033084 -0.017661 -0.15931 -0.01778 -0.042183 -0.030145 -0.10158 -0.074275 0.00041657 3.5423e-05 -0.00072363 0.00013536 -0.43159 0.022857 0.02012 0.027275 0.018542 -0.093386 -0.0066346 -0.013845 -0.082279 -0.024914
2.0156 0.020052 0.022262 0.011752 0.015505 0 0.016565 0.016981 0.031544 0.034886 0.027239 0.046435 -0.16793 -0.091811 -0.0042442 -0.02841 -0.089893 -0.0012455 -0.018618 -0.14051 -0.018611 -0.031529 -0.031782 -0.09954 -0.065371 5.4456e-05 7.4073e-06 -0.00057194 -0.00040174 -0.40346 0.022177 0.016643 0.028164 0.01741 -0.081096 -0.0072634 -0.0057623 -0.073771 -0.012383
2.0195 0.017578 0.017991 0.012811 0.018996 0 0.018679 0.013528 0.03007 0.028297 0.02887 0.039827 -0.12386 -0.082192 -0.0078532 -0.022959 -0.083171 -0.00056428 -0.018734 -0.1098 -0.0183 -0.022375 -0.031754 -0.093836 -0.05509 -0.0006213 -0.00023247 -0.00057711 -0.00068581 -0.36938 0.021009 0.017713 0.027939 0.022692 -0.065559 -0.0042658 0.0031867 -0.061073 0.00056079
2.0234 0.015656 0.014159 0.011285 0.022313 0 0.018723 0.009463 0.025543 0.01898 0.026439 0.03352 -0.063906 -0.066452 -0.0064484 -0.017364 -0.077583 -0.0010345 -0.017692 -0.073397 -0.017596 -0.016341 -0.030011 -0.083101 -0.04521 -0.0012502 -0.00068871 -0.00053698 -0.00058403 -0.32175 0.018535 0.020981 0.024508 0.027399 -0.051656 0.0004257 0.012257 -0.047699 0.010448
2.0273 0.013055 0.011097 0.0072769 0.020091 0 0.014451 0.0048189 0.019206 0.010876 0.019948 0.028009 0.0090871 -0.046661 -0.00010474 -0.011851 -0.073527 -0.00063152 -0.015298 -0.03448 -0.017033 -0.013503 -0.026601 -0.066583 -0.036332 -0.0013777 -0.001243 -0.00014202 -0.00033588 -0.25573 0.014997 0.021566 0.018208 0.025275 -0.041365 0.004333 0.020722 -0.035186 0.015958
2.0313 0.0087696 0.0081122 0.0049124 0.011621 0 0.007331 0.00075286 0.012685 0.0063117 0.01096 0.02127 0.082219 -0.025106 0.0071371 -0.0066005 -0.070848 0.0024351 -0.011492 0.0037334 -0.016569 -0.013425 -0.021703 -0.045959 -0.028799 -0.00083624 -0.0016466 0.00061179 -0.00025794 -0.17085 0.010735 0.015794 0.010905 0.015525 -0.036085 0.0060269 0.027813 -0.024857 0.016294
2.0352 0.0030261 0.0042975 0.0057245 0.0011925 0 0.0002532 -0.0020575 0.0065178 0.0038058 0.0015325 0.011835 0.14155 -0.0055744 0.010485 -0.0017605 -0.067391 0.007401 -0.006467 0.036088 -0.015679 -0.014138 -0.015758 -0.024061 -0.022344 7.0456e-05 -0.0016277 0.0013214 -0.00040099 -0.07205 0.0054991 0.0042443 0.0041163 0.0023907 -0.036782 0.0056137 0.03194 -0.018456 0.011025
2.0391 -0.0027801 -0.00048257 0.0056169 -0.0058916 0 -0.0049868 -0.0040834 0.000345 0.00020374 -0.0064208 0.00040498 0.18455 0.0095239 0.0080992 0.0028411 -0.05909 0.010952 -0.0019467 0.061074 -0.013667 -0.011911 -0.0099637 -0.0022536 -0.014777 0.00076828 -0.0011426 0.0015515 -0.00054624 0.030243 -0.0010077 -0.0086353 -0.0018113 -0.0090753 -0.038965 0.0041322 0.033199 -0.014971 0.0039817
2.043 -0.0071861 -0.0053766 8.8825e-05 -0.0077792 0 -0.0082209 -0.0060246 -0.0060495 -0.0058236 -0.011759 -0.011268 0.22401 0.02071 0.0020943 0.0071911 -0.044632 0.010063 0.00071093 0.080561 -0.0098975 -0.0056559 -0.0048585 0.019903 -0.0047206 0.00085493 -0.00052867 0.001299 -0.00049943 0.12355 -0.0081752 -0.017932 -0.0070519 -0.016536 -0.039009 0.0026668 0.032801 -0.012694 -0.0021758
2.0469 -0.0097472 -0.0092353 -0.0086655 -0.0070512 0 -0.0099066 -0.0076778 -0.012379 -0.012953 -0.01484 -0.022202 0.27782 0.028508 -0.0036127 0.011074 -0.02357 0.0051132 0.00050058 0.095945 -0.0040306 0.0048904 -0.00074185 0.04216 0.0086184 0.00041107 -0.00027877 0.0010253 -0.00030205 0.19939 -0.014456 -0.021563 -0.011522 -0.020374 -0.034708 0.0018712 0.031736 -0.010397 -0.0060024
2.0508 -0.011093 -0.011476 -0.012664 -0.0077635 0 -0.010374 -0.0081485 -0.018288 -0.019347 -0.017371 -0.032324 0.35213 0.033793 -0.0062925 0.014105 0.0039328 3.3563e-05 -0.003631 0.10906 0.0035147 0.01945 0.0021495 0.061646 0.025863 -9.0174e-05 -0.00054036 0.0011889 -0.00012654 0.257 -0.018415 -0.020795 -0.01511 -0.021509 -0.024001 0.0019585 0.031259 -0.0066625 -0.0062825
2.0547 -0.012041 -0.012333 -0.007504 -0.011673 0 -0.010061 -0.0072058 -0.023473 -0.024539 -0.020777 -0.041143 0.43395 0.037921 -0.0057029 0.014655 0.03469 -0.0010215 -0.013136 0.12253 0.011117 0.035426 0.0034228 0.074561 0.046595 -0.00020042 -0.00086161 0.0017528 -3.6641e-05 0.30039 -0.019731 -0.018249 -0.01838 -0.020237 -0.005526 0.0027816 0.033799 0.0011524 -0.0027219
2.0586 -0.012775 -0.012399 0.00073018 -0.017059 0 -0.0098602 -0.0060883 -0.027139 -0.028745 -0.024412 -0.047137 0.50108 0.04188 -0.0032935 0.012535 0.06258 0.0025685 -0.025102 0.13671 0.01628 0.049069 0.0035139 0.07998 0.067072 0.0001222 -0.00057662 0.0021786 5.8272e-05 0.33149 -0.019169 -0.015823 -0.022337 -0.01717 0.015195 0.0037891 0.038912 0.012434 0.0013649
2.0625 -0.012896 -0.012006 0.00064145 -0.020701 0 -0.010618 -0.0066137 -0.027866 -0.031075 -0.025725 -0.048901 0.54112 0.045543 -0.00079484 0.0077262 0.085009 0.0073821 -0.037911 0.15067 0.01707 0.058996 0.0022785 0.081109 0.085326 0.00049912 0.00045535 0.0019105 0.00021343 0.34631 -0.017752 -0.01418 -0.027041 -0.014282 0.035527 0.0040792 0.045892 0.026724 0.0044512
2.0664 -0.012052 -0.011026 -0.011492 -0.020682 0 -0.012175 -0.0093676 -0.024812 -0.029595 -0.022706 -0.046609 0.56188 0.048699 0.00048985 0.00048987 0.10008 0.0092046 -0.049914 0.16327 0.013817 0.064302 -0.00047742 0.081851 0.099615 0.00049238 0.0015445 0.00086253 0.00031101 0.33803 -0.016061 -0.013278 -0.030641 -0.01386 0.053182 0.0028827 0.053791 0.043325 0.0052805
2.0703 -0.010276 -0.0091135 -0.02566 -0.017428 0 -0.013159 -0.012826 -0.019166 -0.023567 -0.016122 -0.041792 0.58375 0.050724 -0.00019203 -0.0083756 0.10562 0.0068012 -0.058359 0.17196 0.0094262 0.064148 -0.0055022 0.082131 0.10722 1.3275e-05 0.0017459 -0.00053753 0.00019349 0.30284 -0.014083 -0.012523 -0.030387 -0.01598 0.06529 0.00033051 0.060614 0.060901 0.0023641
2.0742 -0.0076362 -0.0060502 -0.027303 -0.012546 0 -0.011956 -0.014345 -0.013714 -0.014971 -0.0088934 -0.035596 0.6221 0.051438 -0.0027376 -0.016114 0.10511 0.0025662 -0.061574 0.17505 0.0075746 0.060821 -0.013226 0.077369 0.10825 -0.00059215 0.00082363 -0.0017116 -8.9785e-05 0.24184 -0.011292 -0.010463 -0.02505 -0.017459 0.072925 -0.0022152 0.063811 0.076716 -0.0031802
2.0781 -0.0037875 -0.0018459 -0.012766 -0.0070949 0 -0.007898 -0.012093 -0.010208 -0.0069539 -0.003036 -0.02769 0.6767 0.051343 -0.0057665 -0.021066 0.10334 -0.00027267 -0.060779 0.1738 0.0099739 0.05667 -0.023087 0.063083 0.10525 -0.00086114 -0.00041109 -0.0023006 -0.00026597 0.15772 -0.0067126 -0.0051956 -0.016293 -0.014062 0.079521 -0.0029065 0.063188 0.089552 -0.0090934
2.082 0.0018366 0.0033784 0.0062312 -0.0010296 0 -0.0015126 -0.006185 -0.0071557 -0.00070428 0.0024229 -0.017225 0.73666 0.050673 -0.0070351 -0.02232 0.10274 -0.00072759 -0.056874 0.16911 0.014981 0.05266 -0.034676 0.039698 0.099564 -0.00064657 -0.00083377 -0.002245 -0.00012343 0.051656 0.00071328 0.0040422 -0.0073559 -0.0041885 0.087157 -0.00093383 0.05881 0.098791 -0.013984
2.0859 0.0092924 0.00953 0.014944 0.0060421 0 0.006197 0.0018166 -0.0008998 0.005504 0.010054 -0.0045419 0.7935 0.049657 -0.0050373 -0.019233 0.10548 -0.00028783 -0.051053 0.16216 0.018811 0.049518 -0.047425 0.012206 0.092624 -0.00026231 -0.00012317 -0.0016618 0.0002298 -0.074743 0.011166 0.015551 -0.00016645 0.0095267 0.097856 0.0024547 0.051085 0.10411 -0.016491
2.0898 0.017741 0.016554 0.0116 0.014004 0 0.014462 0.010329 0.010551 0.013801 0.020636 0.0086841 0.84779 0.047999 -0.00054239 -0.01111 0.11342 -0.00058217 -0.045608 0.15493 0.018279 0.047226 -0.059818 -0.014917 0.086145 -0.00019652 0.00089809 -0.00076929 0.00046754 -0.21515 0.023083 0.025973 0.0062223 0.022329 0.11407 0.0046122 0.041178 0.10556 -0.014325
2.0938 0.02598 0.02432 0.0090844 0.022303 0 0.022801 0.018773 0.024909 0.023705 0.031719 0.021195 0.90438 0.045147 0.0036998 -0.0013595 0.12235 -0.0015603 -0.041774 0.14839 0.012698 0.044464 -0.070506 -0.041685 0.080325 -0.00064775 0.0010811 8.7347e-05 0.00041435 -0.35859 0.033567 0.032953 0.01435 0.031117 0.13221 0.0035861 0.031682 0.10667 -0.0091478
2.0977 0.033373 0.032463 0.020083 0.030727 0 0.030805 0.027491 0.037367 0.032367 0.039943 0.033534 0.96393 0.040691 0.0052222 0.0084457 0.12954 -0.0024016 -0.039367 0.14197 0.0035283 0.040778 -0.079132 -0.070937 0.074753 -0.0013141 8.1593e-05 0.00050099 0.00024634 -0.49574 0.040284 0.037056 0.025679 0.036378 0.14969 -0.00010618 0.023374 0.10923 -0.0020009
2.1016 0.040114 0.040329 0.042259 0.039748 0 0.038286 0.036906 0.045186 0.037983 0.044477 0.04707 1.0218 0.034402 0.0040024 0.017064 0.1327 -0.0038667 -0.037978 0.13491 -0.0074183 0.035982 -0.085619 -0.10313 0.069048 -0.0016438 -0.0013746 0.00026523 0.00027341 -0.62469 0.043344 0.040821 0.039308 0.040874 0.16431 -0.0037523 0.016703 0.11461 0.0061514
2.1055 0.046561 0.047129 0.06031 0.04978 0 0.045555 0.046763 0.050192 0.042285 0.047539 0.061674 1.0752 0.026082 0.0022582 0.023059 0.12876 -0.0088224 -0.036621 0.12549 -0.019284 0.0302 -0.090183 -0.1339 0.06265 -0.0013291 -0.0023292 -0.00037783 0.00055941 -0.74891 0.045245 0.045906 0.053058 0.04683 0.17298 -0.0047015 0.011892 0.12453 0.01402
2.1094 0.052505 0.052365 0.062708 0.059973 0 0.053064 0.056072 0.056358 0.048941 0.051413 0.075011 1.1294 0.016869 0.0019856 0.026287 0.1176 -0.019634 -0.033719 0.11156 -0.031956 0.024711 -0.094791 -0.15756 0.055582 -0.00059056 -0.0025797 -0.00084176 0.00084493 -0.86876 0.048724 0.051491 0.065295 0.054337 0.17498 -0.0025835 0.0077494 0.13841 0.020071
2.1133 0.057357 0.056248 0.054302 0.067966 0 0.060458 0.063736 0.065112 0.059482 0.055634 0.084618 1.1947 0.0081267 0.0028399 0.02838 0.10394 -0.034923 -0.029438 0.093942 -0.045073 0.020158 -0.10127 -0.17274 0.04858 1.4904e-05 -0.002749 -0.00067416 0.00087111 -0.97643 0.054465 0.05567 0.075391 0.061909 0.17421 0.00059692 0.0028271 0.15289 0.024023
2.1172 0.061012 0.05965 0.050699 0.0714 0 0.066286 0.069302 0.073661 0.071386 0.057912 0.090424 1.2773 0.00029782 0.0027182 0.030156 0.090883 -0.049457 -0.024331 0.073369 -0.057631 0.016447 -0.11067 -0.18369 0.042016 8.8169e-05 -0.003435 1.1013e-05 0.00070018 -1.0608 0.060829 0.058046 0.082814 0.068029 0.17308 0.0025286 -0.0036844 0.16579 0.025466
2.1211 0.064185 0.06339 0.061025 0.070204 0 0.069298 0.073123 0.07821 0.080474 0.057763 0.094505 1.3743 -0.0064291 0.0004669 0.032373 0.081632 -0.057975 -0.019195 0.050858 -0.06857 0.013203 -0.12388 -0.19558 0.03617 -0.00027577 -0.0044628 0.00060614 0.00061785 -1.1172 0.065632 0.060255 0.086675 0.072152 0.17401 0.0027124 -0.012496 0.17495 0.023999
2.125 0.067526 0.067326 0.078437 0.067491 0 0.070217 0.075676 0.078292 0.084813 0.058214 0.098168 1.4787 -0.013067 -0.0023327 0.035683 0.082653 -0.059521 -0.016271 0.028646 -0.077513 0.0084895 -0.14247 -0.20882 0.030884 -0.00061812 -0.005097 0.00056583 0.00072136 -1.1509 0.067986 0.063687 0.086729 0.074721 0.18082 0.0025257 -0.024936 0.17646 0.017838
2.1289 0.070454 0.070177 0.088265 0.067543 0 0.071607 0.076635 0.077137 0.085779 0.062933 0.099962 1.5881 -0.022165 -0.0027166 0.039034 0.093819 -0.05805 -0.016494 0.0086481 -0.084731 0.00050417 -0.1643 -0.21868 0.024649 -0.00057806 -0.0049277 -8.7157e-05 0.00071571 -1.1692 0.068457 0.067228 0.084479 0.0766 0.19169 0.0033392 -0.040008 0.17247 0.0073051
2.1328 0.071268 0.070489 0.08356 0.07197 0 0.075075 0.074785 0.077626 0.085568 0.071614 0.0974 1.7079 -0.03487 0.00037979 0.04148 0.1134 -0.058572 -0.019327 -0.0090566 -0.090456 -0.010863 -0.18764 -0.22025 0.016518 -0.00023531 -0.0043674 -0.00081033 0.0002204 -1.1716 0.067896 0.068075 0.082381 0.078278 0.20377 0.0048567 -0.056815 0.16597 -0.0068761
2.1367 0.068772 0.067997 0.070587 0.077387 0 0.078458 0.069276 0.078675 0.084656 0.079049 0.090588 1.8448 -0.051628 0.0044364 0.042378 0.14006 -0.062543 -0.023971 -0.024687 -0.094484 -0.025206 -0.21106 -0.21323 0.0059257 -2.7014e-06 -0.0041701 -0.0010826 -0.00073374 -1.1495 0.066641 0.065034 0.081364 0.079076 0.21467 0.0055156 -0.074595 0.15956 -0.023843
2.1406 0.063706 0.06396 0.059844 0.077446 0 0.076739 0.061159 0.07644 0.082236 0.079533 0.083088 1.9986 -0.07242 0.0053397 0.041027 0.17215 -0.066883 -0.028922 -0.038887 -0.096566 -0.041366 -0.23268 -0.20161 -0.0076183 -0.00017836 -0.0045466 -0.00087443 -0.0016126 -1.0965 0.064863 0.060401 0.079497 0.077055 0.22105 0.004419 -0.092317 0.15689 -0.042122
2.1445 0.058091 0.059823 0.054948 0.068421 0 0.066975 0.053316 0.069047 0.078399 0.072249 0.078224 2.1614 -0.092995 0.0013005 0.037969 0.20709 -0.067354 -0.030382 -0.053445 -0.09708 -0.054718 -0.2491 -0.18903 -0.022663 -0.00060299 -0.0049225 -0.00058532 -0.0018499 -1.0165 0.062996 0.057736 0.073866 0.07037 0.2194 0.002501 -0.10773 0.16261 -0.057073
2.1484 0.05279 0.055296 0.052073 0.053545 0 0.05252 0.048069 0.059174 0.074382 0.06177 0.074796 2.3251 -0.10767 -0.0052079 0.035582 0.2428 -0.062827 -0.027058 -0.069059 -0.097142 -0.062194 -0.25961 -0.17557 -0.035984 -0.00077276 -0.004631 -0.00057212 -0.0013845 -0.91908 0.061022 0.057492 0.064083 0.05945 0.21302 0.0014906 -0.11974 0.17393 -0.065737
2.1523 0.045813 0.04783 0.047679 0.041224 0 0.041096 0.044295 0.051099 0.069966 0.052934 0.067766 2.4894 -0.11277 -0.0095221 0.03535 0.27867 -0.056383 -0.018466 -0.085472 -0.097867 -0.062269 -0.26289 -0.15896 -0.045594 -0.00032153 -0.0037282 -0.00080653 -0.00067824 -0.80489 0.05715 0.055291 0.053321 0.047633 0.20424 0.0018002 -0.12734 0.1882 -0.066351
2.1563 0.033574 0.034424 0.041987 0.037239 0 0.036941 0.037172 0.045265 0.061583 0.045422 0.05427 2.6607 -0.10511 -0.0088936 0.038611 0.31411 -0.052432 -0.004523 -0.10212 -0.099363 -0.053998 -0.25763 -0.13814 -0.049723 0.00057677 -0.0029685 -0.0010062 -0.00021661 -0.65785 0.047891 0.045162 0.045006 0.038401 0.1956 0.0018247 -0.12963 0.20218 -0.057659
2.1602 0.014313 0.014399 0.033376 0.037387 0 0.034302 0.02177 0.036643 0.044748 0.033752 0.038489 2.843 -0.078705 -0.0046799 0.047558 0.34736 -0.05269 0.014685 -0.11693 -0.10006 -0.036197 -0.23911 -0.1142 -0.045247 0.0012784 -0.0029466 -0.0010271 -8.0896e-05 -0.45382 0.030419 0.02482 0.038287 0.030861 0.1915 -0.00033964 -0.12413 0.20854 -0.037436
2.1641 -0.0095518 -0.0093637 0.013795 0.028347 0 0.020112 -0.002133 0.019245 0.019223 0.01273 0.028823 3.0321 -0.038478 -0.00070245 0.060323 0.37489 -0.054447 0.035953 -0.12747 -0.096597 -0.013909 -0.20624 -0.087583 -0.034232 0.0011827 -0.0033773 -0.0010273 -5.034e-05 -0.18098 0.0054713 -0.0021112 0.027561 0.018374 0.19271 -0.0044974 -0.11152 0.20232 -0.010422
2.168 -0.03262 -0.03201 -0.023759 -0.0016971 0 -0.014318 -0.028559 -0.0075442 -0.0090042 -0.017061 0.028544 3.2173 0.008448 0.00034059 0.073891 0.39375 -0.052115 0.057371 -0.13315 -0.084247 0.0088555 -0.16015 -0.055069 -0.019888 0.00025415 -0.003327 -0.0012183 -2.8959e-05 0.14596 -0.022094 -0.028831 0.0074997 -0.0063157 0.19645 -0.0079721 -0.093518 0.18446 0.018779
2.1719 -0.050305 -0.049822 -0.071325 -0.050505 0 -0.062391 -0.049216 -0.037296 -0.032313 -0.048803 0.02905 3.3909 0.056944 -0.0011169 0.085819 0.40107 -0.040412 0.077907 -0.13365 -0.0582 0.029637 -0.10129 -0.0107 -0.0043552 -0.00089987 -0.0021364 -0.001525 -0.00020185 0.48954 -0.046028 -0.050009 -0.021078 -0.042546 0.20005 -0.0079098 -0.071235 0.15618 0.047084
2.1758 -0.061788 -0.062207 -0.10451 -0.098906 0 -0.10321 -0.059844 -0.061276 -0.048681 -0.073897 0.013912 3.5546 0.10098 -0.0026244 0.09313 0.3934 -0.016924 0.09667 -0.12883 -0.015809 0.046 -0.030405 0.049668 0.0099638 -0.0014767 -2.2444e-05 -0.0015935 -0.00070032 0.80795 -0.062539 -0.06412 -0.050793 -0.078166 0.1999 -0.0040581 -0.046065 0.11978 0.07114
2.1797 -0.069685 -0.071171 -0.10214 -0.1226 0 -0.11601 -0.0635 -0.075092 -0.063825 -0.087185 -0.027953 3.7162 0.12937 -0.0022829 0.089785 0.36372 0.016947 0.11259 -0.11906 0.041039 0.0552 0.049513 0.12437 0.019937 -0.0010922 0.002233 -0.0011724 -0.0012276 1.075 -0.072225 -0.072574 -0.073787 -0.096824 0.18829 0.00080944 -0.021122 0.08166 0.085572
2.1836 -0.077349 -0.079284 -0.070171 -0.11105 0 -0.097202 -0.067832 -0.081438 -0.085269 -0.089472 -0.091014 3.8806 0.14362 -3.1377e-05 0.07783 0.3207 0.056515 0.12628 -0.10749 0.10525 0.060675 0.12898 0.20591 0.02735 -6.7843e-05 0.004064 -0.00044045 -0.0012097 1.2911 -0.07905 -0.078129 -0.088519 -0.092055 0.16699 0.0033172 0.00084556 0.048022 0.092796
2.1875 -0.086666 -0.08825 -0.042424 -0.078161 0 -0.065557 -0.078893 -0.087459 -0.11404 -0.087078 -0.15413 4.0425 0.14492 0.0032091 0.058574 0.26883 0.095393 0.13742 -0.094933 0.16689 0.064257 0.20332 0.28434 0.033825 0.00083327 0.0054749 0.00011551 -0.0004007 1.4814 -0.087829 -0.084528 -0.10047 -0.075848 0.1378 0.002408 0.018495 0.020602 0.094117
2.1914 -0.097981 -0.09893 -0.052039 -0.054609 0 -0.050198 -0.096957 -0.099798 -0.14266 -0.089493 -0.19392 4.1888 0.13523 0.0069933 0.033841 0.21315 0.12776 0.14555 -0.081963 0.21762 0.067796 0.2683 0.35087 0.041089 0.0010044 0.0066926 0.00017319 0.00075337 1.682 -0.10201 -0.096119 -0.11624 -0.071929 0.10323 2.8448e-06 0.030728 0.00032011 0.091092
2.1953 -0.11109 -0.11177 -0.10002 -0.065953 0 -0.069988 -0.1175 -0.12097 -0.16171 -0.10519 -0.20038 4.3076 0.11755 0.011586 0.0069257 0.16239 0.15055 0.149 -0.068579 0.25427 0.074131 0.3169 0.40005 0.052183 0.00045143 0.0077028 -0.00010024 0.0015018 1.9185 -0.12218 -0.11536 -0.13714 -0.097061 0.068199 -0.001039 0.035489 -0.012477 0.085941
2.1992 -0.12539 -0.12638 -0.15385 -0.11307 0 -0.11988 -0.13551 -0.14818 -0.16831 -0.13579 -0.18307 4.3957 0.098712 0.016974 -0.016326 0.12622 0.16426 0.14671 -0.053738 0.27903 0.085076 0.34805 0.43117 0.068429 -0.0002457 0.0083186 -0.00022372 0.0015787 2.1838 -0.14509 -0.13928 -0.15873 -0.14564 0.039832 0.00045325 0.033166 -0.021694 0.081659
2.2031 -0.13917 -0.14073 -0.17894 -0.1705 0 -0.17413 -0.14876 -0.17409 -0.16816 -0.17174 -0.16421 4.4592 0.081872 0.022204 -0.033761 0.10505 0.17186 0.13977 -0.036991 0.29649 0.099713 0.3672 0.44896 0.087737 -0.00042256 0.0086524 0.00010149 0.0015178 2.4333 -0.16416 -0.15931 -0.17586 -0.1919 0.019414 0.0031391 0.025955 -0.030103 0.078832
2.207 -0.1496 -0.15142 -0.17036 -0.20462 0 -0.2037 -0.15779 -0.18967 -0.16962 -0.19503 -0.1642 4.5069 0.068218 0.026072 -0.04436 0.098521 0.17662 0.12906 -0.01831 0.31025 0.11729 0.37738 0.46209 0.10832 0.00012991 0.0092633 0.00069064 0.0020817 2.6076 -0.1727 -0.16688 -0.18711 -0.2093 0.0070486 0.0045845 0.014999 -0.038475 0.0774
2.2109 -0.1547 -0.15597 -0.1521 -0.19806 0 -0.19531 -0.16383 -0.18934 -0.17638 -0.19058 -0.18899 4.544 0.058364 0.028362 -0.047682 0.10496 0.18047 0.11589 0.0020551 0.32171 0.13676 0.38213 0.47807 0.12798 0.0010102 0.010624 0.001069 0.0033857 2.6722 -0.16887 -0.1611 -0.19405 -0.19157 0.0019567 0.0033614 0.0016129 -0.047091 0.07699
2.2148 -0.15537 -0.15517 -0.14732 -0.16186 0 -0.15969 -0.16751 -0.17577 -0.18546 -0.15955 -0.22628 4.5701 0.052716 0.030013 -0.043371 0.11981 0.18407 0.10404 0.021895 0.33086 0.15549 0.38662 0.49696 0.14154 0.001552 0.012453 0.00093934 0.0046795 2.6442 -0.15848 -0.15088 -0.1971 -0.15749 0.0014832 4.6803e-05 -0.011588 -0.053862 0.076366
2.2188 -0.15491 -0.15282 -0.1549 -0.12658 0 -0.12419 -0.16891 -0.15993 -0.19118 -0.12244 -0.25242 4.5824 0.049206 0.031884 -0.036591 0.13295 0.18758 0.096967 0.037846 0.33728 0.17102 0.39351 0.50981 0.14878 0.0013737 0.013766 0.00044094 0.0050567 2.5797 -0.15149 -0.14784 -0.19398 -0.13553 0.00035801 -0.0033604 -0.021867 -0.057036 0.074809
2.2227 -0.15567 -0.15249 -0.15802 -0.1194 0 -0.1146 -0.16775 -0.15388 -0.1896 -0.10603 -0.24669 4.5793 0.047767 0.033521 -0.029284 0.14129 0.19101 0.095951 0.047867 0.33992 0.18207 0.40213 0.50485 0.15039 0.00066903 0.013742 -2.9781e-05 0.0043484 2.5262 -0.1539 -0.15578 -0.18292 -0.14143 -0.0023705 -0.0048413 -0.02783 -0.056155 0.072542
2.2266 -0.156 -0.15381 -0.15078 -0.1443 0 -0.1375 -0.16282 -0.1609 -0.17985 -0.12247 -0.20554 4.56 0.048647 0.033523 -0.022909 0.14309 0.19387 0.10171 0.050333 0.33698 0.1876 0.41135 0.47768 0.14732 9.2246e-06 0.012541 -0.00020451 0.003264 2.4808 -0.16173 -0.16633 -0.16653 -0.16697 -0.0068139 -0.0035764 -0.028347 -0.051196 0.069997
2.2305 -0.15098 -0.1522 -0.14676 -0.17956 0 -0.17452 -0.15199 -0.17164 -0.1631 -0.15772 -0.14744 4.5209 0.053116 0.031285 -0.01889 0.13759 0.19519 0.11487 0.042751 0.3272 0.18581 0.41847 0.43636 0.14115 -0.00014863 0.011151 -0.00012612 0.0026766 2.3925 -0.16355 -0.16584 -0.15076 -0.18801 -0.011616 -0.00040322 -0.021606 -0.042589 0.068261
2.2344 -0.13688 -0.14259 -0.15693 -0.19365 0 -0.19333 -0.13402 -0.17101 -0.14229 -0.1809 -0.1031 4.4539 0.063148 0.028181 -0.016743 0.13051 0.19461 0.13234 0.025834 0.31226 0.17646 0.41928 0.39612 0.13469 0.00019385 0.010404 1.3128e-05 0.0028546 2.2089 -0.15024 -0.14712 -0.13902 -0.18341 -0.011765 0.0026759 -0.0077724 -0.032791 0.069327
2.2383 -0.11518 -0.12389 -0.1657 -0.16761 0 -0.16994 -0.11121 -0.15053 -0.12249 -0.16816 -0.095086 4.3513 0.077988 0.02668 -0.014324 0.12839 0.19315 0.14952 0.0047606 0.29701 0.16265 0.41357 0.36755 0.12864 0.00065753 0.010195 0.00014052 0.0034149 1.926 -0.12335 -0.11548 -0.1283 -0.14931 -0.0049117 0.003793 0.0094747 -0.023195 0.073369
2.2422 -0.091823 -0.10012 -0.14119 -0.1085 0 -0.10742 -0.08949 -0.11538 -0.10905 -0.1216 -0.12077 4.2125 0.097003 0.028079 -0.010224 0.13503 0.19207 0.16391 -0.017531 0.28583 0.14607 0.40106 0.34841 0.12253 0.0008664 0.0097291 0.0003594 0.0039005 1.5954 -0.093941 -0.083667 -0.11245 -0.099188 0.010094 0.0026215 0.02775 -0.013599 0.080243
2.2461 -0.072473 -0.077182 -0.075057 -0.044791 0 -0.036662 -0.074526 -0.079837 -0.10302 -0.06713 -0.15244 4.0481 0.11913 0.031143 -0.0030711 0.15369 0.19009 0.17319 -0.038013 0.27726 0.12861 0.38173 0.32595 0.1155 0.00074299 0.0084753 0.00074776 0.0042196 1.2862 -0.073121 -0.061344 -0.089859 -0.052825 0.03377 0.00075351 0.044408 -0.00333 0.089487
2.25 -0.058379 -0.058713 -0.0054811 -0.007589 0 0.003922 -0.066645 -0.055743 -0.098239 -0.033607 -0.15652 3.8753 0.14112 0.033126 0.0096513 0.19008 0.18208 0.17309 -0.051208 0.26261 0.1138 0.35376 0.28708 0.10467 0.00046716 0.0067378 0.0011572 0.004474 1.036 -0.063361 -0.049056 -0.066877 -0.024178 0.06623 0.0004124 0.0533 0.011219 0.099294
2.2539 -0.04692 -0.044732 0.012291 -0.010354 0 -0.003853 -0.060008 -0.04479 -0.08486 -0.031191 -0.11799 3.7063 0.15789 0.032274 0.026204 0.23714 0.16208 0.16546 -0.057096 0.23146 0.10318 0.31773 0.22759 0.089489 0.00021438 0.005246 0.001271 0.0045269 0.8349 -0.05862 -0.041136 -0.051933 -0.016002 0.10091 0.0023687 0.052247 0.032321 0.10629
2.2578 -0.035797 -0.033819 -0.035356 -0.040614 0 -0.044008 -0.047851 -0.04023 -0.057907 -0.046367 -0.050818 3.5412 0.16659 0.029346 0.044542 0.28903 0.12901 0.15216 -0.057536 0.18099 0.096213 0.27272 0.15363 0.071097 -1.8735e-06 0.0042927 0.0008921 0.0039865 0.64816 -0.051901 -0.032757 -0.045925 -0.02148 0.13421 0.0050203 0.041512 0.059883 0.10866
2.2617 -0.026008 -0.025711 -0.09681 -0.068885 0 -0.078286 -0.029386 -0.034259 -0.022811 -0.055796 0.013645 3.3707 0.16486 0.026741 0.062811 0.34093 0.089928 0.13456 -0.054298 0.12068 0.092039 0.21756 0.076469 0.050869 -0.00022519 0.0034438 0.00017084 0.002706 0.44941 -0.041632 -0.023466 -0.03952 -0.02903 0.16357 0.005794 0.021643 0.093205 0.10501
2.2656 -0.02033 -0.021226 -0.10109 -0.068713 0 -0.075415 -0.011414 -0.0231 0.0083819 -0.045443 0.050413 3.1863 0.14939 0.026141 0.078316 0.38632 0.056291 0.11428 -0.050033 0.067257 0.089014 0.15003 0.0062196 0.031225 -0.00036837 0.0021333 -0.00047563 0.0011645 0.23477 -0.030708 -0.014972 -0.021612 -0.027569 0.18609 0.0037126 -0.0062681 0.13058 0.093559
2.2695 -0.019182 -0.019823 -0.031828 -0.034447 0 -0.034593 -0.0023456 -0.0067411 0.027133 -0.019225 0.057176 2.9878 0.11741 0.026983 0.086731 0.41516 0.035469 0.093674 -0.049145 0.032993 0.083059 0.069837 -0.051228 0.017402 -0.00023502 0.0004087 -0.00070367 0.0001489 0.015921 -0.020925 -0.0076428 0.0088912 -0.011801 0.19973 0.00052025 -0.037433 0.16568 0.073511
2.2734 -0.018702 -0.018026 0.050011 0.015181 0 0.015566 -0.0039009 0.013102 0.03489 0.0075372 0.051369 2.7823 0.075765 0.027064 0.088689 0.42818 0.024861 0.073969 -0.051871 0.017079 0.072805 -0.014201 -0.093958 0.010259 0.00021658 -0.0010643 -0.00053544 -1.1468e-05 -0.19021 -0.010395 -0.00045164 0.040242 0.013692 0.20811 -0.00098785 -0.066157 0.19406 0.049302
2.2773 -0.013348 -0.011012 0.065751 0.050266 0 0.041183 -0.0084617 0.032957 0.03955 0.021774 0.052846 2.5762 0.028142 0.024544 0.084703 0.42518 0.014744 0.05552 -0.057273 0.007765 0.058175 -0.096016 -0.12259 0.0097713 0.00067493 -0.0017352 -0.00032606 0.00021028 -0.36462 0.0030924 0.0065153 0.057746 0.035311 0.21271 0.00015912 -0.089801 0.21376 0.023314
2.2813 -0.00028801 0.0039303 0.0031817 0.051078 0 0.030182 -0.0048149 0.047028 0.046253 0.021886 0.067654 2.3705 -0.021305 0.019435 0.075715 0.40662 -0.0021534 0.038557 -0.063864 -0.0065298 0.039666 -0.16915 -0.13872 0.015312 0.0006536 -0.0017598 -0.00042031 8.1925e-05 -0.49119 0.01789 0.011774 0.056967 0.039007 0.21502 0.002083 -0.10618 0.22353 -0.0019411
2.2852 0.019015 0.025534 -0.064614 0.022999 0 0.00093991 0.012988 0.050252 0.052746 0.017275 0.084994 2.1643 -0.06429 0.013519 0.06357 0.37159 -0.023235 0.023557 -0.067574 -0.027036 0.019427 -0.21967 -0.14349 0.025066 -3.5392e-05 -0.0017491 -0.00080211 -0.00050849 -0.57277 0.029972 0.016133 0.047234 0.022878 0.21648 0.0020966 -0.11167 0.22191 -0.021762
2.2891 0.041238 0.050045 -0.050604 -0.0056759 0 -0.012668 0.041622 0.044394 0.053968 0.021125 0.087365 1.9622 -0.09345 0.0091078 0.052231 0.32652 -0.038129 0.010427 -0.064572 -0.044448 0.0023379 -0.24332 -0.13709 0.034124 -0.00097853 -0.0019907 -0.0010645 -0.00084308 -0.64682 0.039146 0.02582 0.042346 0.0035038 0.21751 -0.00032341 -0.10846 0.21448 -0.033661
2.293 0.064331 0.074169 0.056286 -0.0024753 0 0.013559 0.072193 0.040219 0.049849 0.042314 0.064674 1.7753 -0.10758 0.0078222 0.043223 0.27604 -0.038653 -0.0009404 -0.054847 -0.048709 -0.0095054 -0.24499 -0.121 0.040568 -0.001413 -0.0021052 -0.00075807 -0.00014658 -0.7746 0.051843 0.049196 0.048399 0.0073901 0.21741 -0.0029095 -0.099305 0.20518 -0.03823
2.2969 0.087529 0.096184 0.1773 0.046251 0 0.077708 0.097179 0.050344 0.046959 0.08022 0.022849 1.6139 -0.10606 0.0099862 0.037245 0.22299 -0.027284 -0.010533 -0.038962 -0.039838 -0.014973 -0.22885 -0.10204 0.043639 -0.00089029 -0.0015975 0.00016435 0.0014539 -0.9981 0.074987 0.087792 0.060979 0.050449 0.21546 -0.0030965 -0.085649 0.19604 -0.03597
2.3008 0.10854 0.11438 0.22173 0.12401 0 0.15357 0.11399 0.077312 0.052312 0.1236 -0.017141 1.4781 -0.088986 0.014484 0.03466 0.17041 -0.016141 -0.018331 -0.018283 -0.030221 -0.013315 -0.20103 -0.094064 0.043094 0.00024996 -0.00069251 0.0012047 0.002847 -1.2961 0.10605 0.13005 0.073326 0.12093 0.21072 -0.00092225 -0.068908 0.18878 -0.027791
2.3047 0.12201 0.12538 0.17489 0.19305 0 0.20637 0.1231 0.10891 0.066967 0.1543 -0.028778 1.3573 -0.059075 0.018872 0.034766 0.12435 -0.01763 -0.024579 0.0022418 -0.036596 -0.0052929 -0.17583 -0.11311 0.040516 0.001084 -0.00043638 0.0016435 0.0028876 -1.584 0.13078 0.15589 0.085261 0.18208 0.20175 0.00092617 -0.049999 0.18367 -0.015869
2.3086 0.12233 0.12518 0.1042 0.21795 0 0.2112 0.12455 0.1274 0.086881 0.15588 0.0059783 1.2391 -0.027289 0.019991 0.034942 0.086482 -0.035606 -0.030734 0.018098 -0.068665 0.0036661 -0.16207 -0.16739 0.038797 0.00085247 -0.0018145 0.0010949 0.0014311 -1.768 0.13365 0.15061 0.10252 0.19633 0.19053 3.9494e-05 -0.029838 0.1781 -0.0039066
2.3125 0.10871 0.11277 0.080546 0.18773 0 0.16498 0.11737 0.12518 0.10903 0.12434 0.084387 1.1196 0.0018512 0.015348 0.034187 0.057863 -0.064553 -0.037531 0.027707 -0.12318 0.011287 -0.16116 -0.24946 0.038599 -0.00040631 -0.0047284 -0.00016683 -0.00058848 -1.8102 0.11225 0.11701 0.12745 0.15387 0.17816 -0.0030461 -0.0085444 0.17074 0.0069657
2.3164 0.08754 0.092614 0.10338 0.12133 0 0.088156 0.10232 0.11133 0.13401 0.073916 0.18 1.0054 0.024429 0.0047359 0.03172 0.038958 -0.095872 -0.045612 0.030166 -0.1867 0.015656 -0.1727 -0.33782 0.040103 -0.0019049 -0.007884 -0.0013967 -0.0020641 -1.7491 0.081382 0.074903 0.15219 0.082384 0.16572 -0.0054216 0.013635 0.16055 0.015891
2.3203 0.068923 0.073095 0.11109 0.053469 0 0.015977 0.084157 0.10192 0.16088 0.031768 0.25375 0.90613 0.034953 -0.0091219 0.026693 0.030588 -0.12388 -0.055892 0.024767 -0.2432 0.014343 -0.19282 -0.40747 0.042369 -0.0027712 -0.0097418 -0.0019349 -0.0026387 -1.6573 0.06144 0.047621 0.16293 0.028498 0.15485 -0.0049625 0.035965 0.14628 0.021956
2.3242 0.060212 0.061666 0.061853 0.012368 0 -0.018015 0.070263 0.10384 0.18085 0.02234 0.2749 0.82713 0.033602 -0.021744 0.019894 0.027834 -0.14611 -0.067779 0.015341 -0.2803 0.0082848 -0.20884 -0.44161 0.042079 -0.002714 -0.0096421 -0.0016601 -0.0027562 -1.582 0.0619 0.046627 0.15193 0.02479 0.14605 -0.0025058 0.056072 0.12942 0.025522
2.3281 0.06195 0.060629 -0.0090577 0.005722 0 0.00036124 0.066227 0.10901 0.18005 0.051263 0.23884 0.76881 0.024918 -0.029321 0.012585 0.025502 -0.15988 -0.07965 0.0053216 -0.2917 0.0002457 -0.21477 -0.43645 0.037861 -0.0021238 -0.0081196 -0.00097304 -0.0029437 -1.5205 0.075396 0.066065 0.12509 0.068246 0.13816 -0.00063802 0.07236 0.11209 0.027273
2.332 0.069122 0.066722 -0.022921 0.023196 0 0.057268 0.072253 0.10495 0.15167 0.10081 0.16884 0.73005 0.011539 -0.030726 0.0054996 0.020721 -0.16138 -0.090146 -0.0036651 -0.27727 -0.0080236 -0.2084 -0.39828 0.029396 -0.0016086 -0.0062806 -0.00037611 -0.0032051 -1.4485 0.087239 0.089914 0.097392 0.12614 0.13017 -0.00059615 0.083677 0.095528 0.02734
2.3359 0.075436 0.073996 0.052951 0.049604 0 0.11834 0.082923 0.089676 0.10597 0.14096 0.099969 0.70927 -0.0036168 -0.02774 -0.00064307 0.010914 -0.14949 -0.097754 -0.010289 -0.24302 -0.014687 -0.18904 -0.33825 0.016946 -0.0014636 -0.0049635 -6.7003e-05 -0.0031548 -1.3573 0.089458 0.10379 0.080618 0.16203 0.12092 -0.00094176 0.089074 0.080879 0.025809
2.3398 0.076338 0.07691 0.15934 0.075491 0 0.1491 0.089842 0.074235 0.065566 0.14798 0.057476 0.70073 -0.015592 -0.023564 -0.0044863 -0.0066634 -0.12997 -0.098357 -0.012916 -0.20038 -0.016095 -0.15986 -0.26941 0.0037841 -0.0015477 -0.0043978 9.7653e-05 -0.0026203 -1.2567 0.08488 0.10153 0.075321 0.15898 0.10806 0.00044067 0.086785 0.07024 0.022282
2.3438 0.06904 0.071512 0.19675 0.096959 0 0.13475 0.085009 0.069676 0.048002 0.11692 0.045374 0.69222 -0.022693 -0.020909 -0.0062889 -0.02577 -0.11345 -0.092753 -0.012585 -0.16225 -0.012645 -0.13244 -0.20486 -0.0043772 -0.0015797 -0.0044074 0.00030797 -0.0019457 -1.1413 0.078615 0.083622 0.07357 0.12307 0.092968 0.0034004 0.081282 0.062976 0.017991
2.3477 0.051659 0.055402 0.12261 0.10857 0 0.085267 0.063669 0.072873 0.051043 0.06022 0.051094 0.67068 -0.024463 -0.020877 -0.0059854 -0.041583 -0.10689 -0.081574 -0.008714 -0.13608 -0.0045577 -0.11034 -0.15343 -0.0046555 -0.0014777 -0.0046891 0.00053265 -0.0016467 -0.96522 0.068288 0.052703 0.067815 0.069826 0.077304 0.005186 0.074857 0.059301 0.013915
2.3516 0.02399 0.028332 -0.0076113 0.099963 0 0.023695 0.026538 0.067247 0.054911 -0.0034838 0.058336 0.63285 -0.020596 -0.022886 -0.0034769 -0.04944 -0.10623 -0.065718 -0.00027809 -0.11819 0.0078644 -0.095383 -0.1138 0.0050629 -0.0014019 -0.0048495 0.00055808 -0.0018404 -0.66355 0.045127 0.012076 0.055905 0.010669 0.062934 0.0032829 0.06955 0.059547 0.011101
2.3555 -0.010507 -0.0063661 -0.09728 0.061829 0 -0.031021 -0.019149 0.038493 0.039369 -0.059404 0.055763 0.59027 -0.010291 -0.025152 0.0017128 -0.041467 -0.097853 -0.046629 0.015782 -0.095073 0.024471 -0.087426 -0.072934 0.027585 -0.001518 -0.0043544 0.00025518 -0.0021049 -0.20876 0.0050286 -0.032155 0.038202 -0.047969 0.053344 -0.0017226 0.068156 0.064929 0.011472
2.3594 -0.044402 -0.041515 -0.10192 -0.0038921 0 -0.072247 -0.061382 -0.010905 -0.00043844 -0.098828 0.037014 0.56126 0.0063582 -0.025314 0.0099245 -0.012107 -0.069161 -0.027806 0.044224 -0.052269 0.044098 -0.077329 -0.013686 0.060521 -0.0017741 -0.002693 -0.00024793 -0.0018963 0.35196 -0.043061 -0.070047 0.012266 -0.096905 0.052616 -0.0065145 0.072234 0.076291 0.017031
2.3633 -0.069319 -0.068625 -0.062431 -0.080346 0 -0.10086 -0.08857 -0.06331 -0.053104 -0.11619 -0.0022192 0.55575 0.027209 -0.021265 0.020404 0.031759 -0.019108 -0.011089 0.084024 0.014993 0.065024 -0.057707 0.072657 0.096919 -0.0019232 0.00026346 -0.00068094 -0.0010404 0.91517 -0.081687 -0.091514 -0.026917 -0.1217 0.059308 -0.0082772 0.079597 0.091506 0.02666
2.3672 -0.080401 -0.082119 -0.049651 -0.14338 0 -0.11612 -0.095721 -0.10146 -0.1031 -0.10842 -0.06282 0.56641 0.051064 -0.012176 0.032789 0.085237 0.040493 0.0030035 0.13429 0.097748 0.086374 -0.025267 0.17905 0.133 -0.0017491 0.0040592 -0.00089348 0.00020003 1.3793 -0.098602 -0.09271 -0.080178 -0.11232 0.072016 -0.0072164 0.088769 0.10887 0.039427
2.3711 -0.078552 -0.082054 -0.085604 -0.17451 0 -0.11354 -0.087075 -0.12147 -0.14214 -0.079237 -0.13716 0.57405 0.076451 0.00074175 0.046603 0.14229 0.093849 0.014368 0.19317 0.17906 0.10725 0.021915 0.28713 0.16507 -0.0012648 0.0078457 -0.00096754 0.0014418 1.6908 -0.095945 -0.079178 -0.13807 -0.076011 0.088636 -0.0057072 0.098077 0.12624 0.054054
2.375 -0.068918 -0.073246 -0.12563 -0.16875 0 -0.091507 -0.072674 -0.13093 -0.16946 -0.04276 -0.20777 0.56145 0.09945 0.014479 0.060841 0.189 0.13194 0.024017 0.25471 0.24453 0.12566 0.083026 0.37898 0.18681 -0.00071115 0.010796 -0.0010702 0.0024486 1.8445 -0.086019 -0.062323 -0.18294 -0.03804 0.10349 -0.0053044 0.10443 0.13769 0.067475
2.3789 -0.057474 -0.061879 -0.11461 -0.13302 0 -0.058168 -0.061339 -0.1364 -0.18429 -0.019232 -0.25465 0.52257 0.11604 0.025578 0.073949 0.21664 0.15593 0.034926 0.30794 0.28884 0.14066 0.14297 0.44504 0.19936 -0.00037356 0.012379 -0.0012356 0.0030895 1.8553 -0.078856 -0.052015 -0.19893 -0.02566 0.11069 -0.0051705 0.10733 0.13971 0.077287
2.3828 -0.048712 -0.052587 -0.051156 -0.079845 0 -0.029393 -0.055759 -0.13531 -0.18167 -0.023021 -0.26652 0.46084 0.12455 0.031815 0.085162 0.2241 0.17164 0.048226 0.34743 0.31372 0.15183 0.19302 0.48229 0.20466 -0.00037367 0.012362 -0.0013312 0.003198 1.74 -0.074654 -0.05162 -0.18192 -0.048075 0.10851 -0.0035985 0.10764 0.13189 0.083337
2.3867 -0.045269 -0.047751 0.0093026 -0.023897 0 -0.018637 -0.053357 -0.12094 -0.15716 -0.052226 -0.2462 0.38188 0.12387 0.033118 0.093819 0.21152 0.18188 0.064391 0.36919 0.32123 0.15869 0.22696 0.48777 0.20402 -0.00058227 0.01078 -0.0012297 0.0026663 1.5281 -0.067867 -0.058917 -0.1418 -0.090371 0.096148 -0.0005536 0.10622 0.11447 0.085895
2.3906 -0.04801 -0.048123 0.011697 0.01814 0 -0.028086 -0.051157 -0.093557 -0.11494 -0.089461 -0.20578 0.2898 0.11278 0.031315 0.098956 0.18016 0.18417 0.08345 0.36831 0.31016 0.1604 0.23763 0.45699 0.1988 -0.00070464 0.0080452 -0.00096611 0.0017394 1.2787 -0.05686 -0.07029 -0.096347 -0.12661 0.073257 0.0019733 0.1044 0.088453 0.085826
2.3945 -0.055384 -0.052944 -0.044621 0.03004 0 -0.048958 -0.049354 -0.064199 -0.069569 -0.11373 -0.15689 0.18893 0.09291 0.02911 0.099085 0.13876 0.17522 0.10239 0.34305 0.27922 0.15549 0.22375 0.39035 0.18942 -0.00048355 0.005069 -0.0006892 0.0010933 1.0676 -0.04765 -0.082868 -0.062092 -0.13924 0.043794 0.0022423 0.10394 0.059422 0.086001
2.3984 -0.062996 -0.059319 -0.10876 0.0045307 0 -0.069344 -0.05015 -0.046575 -0.03846 -0.11323 -0.10591 0.085378 0.070386 0.028943 0.094938 0.098607 0.15636 0.11757 0.30454 0.233 0.14512 0.20009 0.29959 0.17582 0.00010822 0.0030127 -0.00047453 0.0014142 0.94552 -0.047651 -0.092685 -0.048037 -0.12734 0.014762 0.00085183 0.10435 0.033386 0.088008
2.4023 -0.065168 -0.062465 -0.12851 -0.047769 0 -0.081179 -0.053582 -0.045504 -0.031436 -0.088929 -0.056819 -0.016217 0.04779 0.031976 0.08644 0.063842 0.13396 0.12687 0.25692 0.18303 0.12921 0.17384 0.20516 0.15682 0.00082906 0.0026338 -0.00023824 0.0027646 0.89882 -0.056594 -0.0926 -0.05368 -0.098979 -0.01075 3.1308e-05 0.10461 0.012622 0.091853
2.4063 -0.058265 -0.057914 -0.093503 -0.099576 0 -0.080929 -0.055182 -0.053538 -0.045387 -0.048803 -0.015837 -0.11715 0.027333 0.037292 0.073653 0.037507 0.11422 0.12857 0.20405 0.1411 0.10782 0.15173 0.12442 0.13133 0.0013408 0.0036846 0.00013332 0.0043695 0.85389 -0.064665 -0.074993 -0.07 -0.059384 -0.030179 0.00097603 0.10348 -0.0013505 0.097067
2.4102 -0.043015 -0.044342 -0.033624 -0.12192 0 -0.066712 -0.04835 -0.057836 -0.066459 -0.0013999 0.010028 -0.22353 0.011342 0.041774 0.056268 0.022206 0.097653 0.1198 0.14899 0.11044 0.080373 0.14266 0.061234 0.096696 0.0014788 0.0049587 0.00058955 0.0051373 0.72343 -0.060006 -0.038983 -0.082393 -0.0092591 -0.040124 0.0025153 0.09772 -0.0075397 0.10129
2.4141 -0.023415 -0.024369 0.01463 -0.10285 0 -0.038085 -0.029553 -0.04917 -0.076525 0.04425 0.020086 -0.33898 -0.0023557 0.04136 0.036966 0.011832 0.078536 0.10437 0.091706 0.083179 0.049959 0.1433 0.0065703 0.05609 0.0013843 0.0050702 0.00089759 0.0045184 0.45918 -0.038182 0.0045299 -0.075956 0.046034 -0.043637 0.0028018 0.085825 -0.011169 0.1011
2.418 -0.0031582 -0.0023545 0.035372 -0.054091 0 0.00040657 -0.0016346 -0.025033 -0.060429 0.075435 0.024534 -0.45932 -0.016352 0.033569 0.01819 0.0016184 0.049993 0.086285 0.030375 0.047483 0.019436 0.14601 -0.050648 0.013567 0.0013449 0.0033842 0.00084258 0.0029329 0.072581 -0.0049478 0.036973 -0.042381 0.089505 -0.044123 0.0019183 0.068533 -0.015748 0.095721
2.4219 0.01682 0.018746 0.034399 0.00061257 0 0.037662 0.027728 0.012692 -0.012733 0.07822 0.039237 -0.57615 -0.032283 0.019726 0.0018631 -0.011152 0.010308 0.068131 -0.036388 -0.0017263 -0.0090559 0.14488 -0.11327 -0.027841 0.0014587 0.00036285 0.00043509 0.0013763 -0.38285 0.02909 0.044576 0.014989 0.099876 -0.043636 0.0019782 0.046515 -0.023137 0.08501
2.4258 0.037251 0.038415 0.026069 0.044949 0 0.061633 0.05106 0.05948 0.057579 0.048375 0.073248 -0.68641 -0.051788 0.0048059 -0.0097111 -0.028952 -0.034652 0.052714 -0.11005 -0.057835 -0.033004 0.13274 -0.17501 -0.064522 0.0014536 -0.002883 -9.6557e-05 0.00057249 -0.84261 0.05596 0.02964 0.081876 0.069748 -0.044277 0.0042708 0.020864 -0.034831 0.069388
2.4297 0.057495 0.05679 0.024447 0.079398 0 0.068969 0.06547 0.10681 0.12833 0.0014329 0.11977 -0.79646 -0.075049 -0.0056236 -0.012304 -0.052344 -0.0746 0.043094 -0.18934 -0.10752 -0.04828 0.099471 -0.22747 -0.090714 0.00089213 -0.0053744 -0.00051136 0.00044137 -1.2498 0.073601 0.010262 0.13982 0.017562 -0.047588 0.0068456 -0.0057501 -0.049958 0.05189
2.4336 0.074399 0.072535 0.040069 0.11279 0 0.068896 0.073199 0.14187 0.17401 -0.03122 0.15935 -0.91447 -0.097429 -0.0092244 -0.0084063 -0.075737 -0.10099 0.036366 -0.26569 -0.14072 -0.057739 0.053994 -0.26651 -0.1095 -0.00038285 -0.006733 -0.00073039 0.00032409 -1.557 0.084 0.0074006 0.17457 -0.020474 -0.051373 0.005881 -0.030721 -0.06358 0.036773
2.4375 0.084707 0.083139 0.073598 0.14598 0 0.07537 0.078553 0.15294 0.18017 -0.022034 0.17344 -1.0381 -0.11582 -0.0082653 0.00049364 -0.095765 -0.11174 0.030572 -0.33314 -0.15666 -0.063204 0.0026375 -0.29221 -0.12288 -0.0019898 -0.0071045 -0.00081259 -0.00030766 -1.7273 0.089798 0.029443 0.1807 -0.014594 -0.05398 -9.3669e-05 -0.053138 -0.073041 0.025572
2.4414 0.088457 0.087527 0.10902 0.16523 0 0.093352 0.084161 0.13771 0.15219 0.031693 0.15762 -1.1509 -0.12733 -0.0072579 0.012592 -0.10928 -0.11162 0.023803 -0.386 -0.16176 -0.066717 -0.047652 -0.305 -0.13306 -0.0032371 -0.0068126 -0.00080624 -0.0013409 -1.7443 0.09265 0.066947 0.16103 0.037243 -0.05383 -0.0077475 -0.072297 -0.076102 0.019283
2.4453 0.089338 0.08797 0.1209 0.15294 0 0.11257 0.089546 0.10661 0.11086 0.10417 0.1241 -1.233 -0.12685 -0.0089432 0.024786 -0.11084 -0.1083 0.013266 -0.41343 -0.1629 -0.071633 -0.084173 -0.30452 -0.14333 -0.0036688 -0.006135 -0.00068174 -0.0021537 -1.6277 0.093426 0.1013 0.12354 0.10816 -0.048253 -0.011468 -0.087005 -0.069411 0.018689
2.4492 0.091197 0.088733 0.098367 0.10599 0 0.11639 0.09271 0.076617 0.077991 0.15946 0.092403 -1.2763 -0.11449 -0.012286 0.033527 -0.09967 -0.10731 -0.00053888 -0.41402 -0.16307 -0.080088 -0.097802 -0.29252 -0.15546 -0.0034175 -0.0053066 -0.00042304 -0.0022205 -1.4366 0.09275 0.11899 0.07941 0.16168 -0.037242 -0.0087059 -0.097045 -0.054649 0.020876
2.4531 0.094281 0.092434 0.062754 0.044121 0 0.09871 0.092898 0.060559 0.064094 0.17688 0.076317 -1.2906 -0.094919 -0.014188 0.038916 -0.079667 -0.10919 -0.014177 -0.39641 -0.16231 -0.090126 -0.092301 -0.27529 -0.16725 -0.0030213 -0.0045745 -0.00013718 -0.001612 -1.2541 0.091223 0.1192 0.041963 0.17572 -0.023182 -0.0026229 -0.10273 -0.035885 0.023297
2.457 0.09532 0.097702 0.053096 -6.2385e-05 0 0.072706 0.091857 0.061083 0.067062 0.16207 0.07693 -1.2947 -0.071141 -0.013013 0.041691 -0.053213 -0.11081 -0.024818 -0.36621 -0.16103 -0.099451 -0.070974 -0.26112 -0.17618 -0.002892 -0.0041461 -8.8445e-06 -0.00094405 -1.1564 0.089793 0.11019 0.024156 0.15362 -0.0076856 0.0009262 -0.10374 -0.015476 0.024886
2.4609 0.091505 0.10061 0.086119 -0.0015853 0 0.061659 0.092341 0.07327 0.079806 0.13624 0.085647 -1.3034 -0.046563 -0.010337 0.043162 -0.023161 -0.10935 -0.029367 -0.33013 -0.16101 -0.10515 -0.038774 -0.25454 -0.17917 -0.0029748 -0.0040887 -0.00012209 -0.00084974 -1.183 0.090067 0.10007 0.033304 0.11644 0.0074229 -0.00093284 -0.099785 0.0041464 0.024899
2.4648 0.084103 0.09853 0.13228 0.041716 0 0.078661 0.095149 0.090735 0.096878 0.1155 0.093195 -1.3203 -0.027715 -0.009288 0.047204 0.0046426 -0.1054 -0.021183 -0.30149 -0.1632 -0.099361 -0.007128 -0.25366 -0.16836 -0.0029294 -0.0043254 -0.00035331 -0.001456 -1.3192 0.093509 0.091616 0.066081 0.085515 0.01843 -0.0055992 -0.089613 0.018848 0.023642
2.4688 0.077764 0.092545 0.14034 0.10914 0 0.11342 0.097591 0.10824 0.11408 0.10001 0.096702 -1.3407 -0.015801 -0.011329 0.054968 0.026057 -0.10238 -0.0050122 -0.2856 -0.16581 -0.084042 0.014571 -0.25335 -0.14778 -0.0026026 -0.0047435 -0.00047813 -0.0023171 -1.5 0.09948 0.084106 0.1085 0.069056 0.024993 -0.0081041 -0.077184 0.028631 0.023004
2.4727 0.076126 0.086283 0.091698 0.16955 0 0.13896 0.095296 0.12016 0.12499 0.080706 0.099481 -1.3575 -0.010824 -0.01478 0.065488 0.039138 -0.10302 0.015207 -0.28262 -0.16569 -0.062257 0.02415 -0.25031 -0.12145 -0.0022534 -0.005267 -0.00039286 -0.0028291 -1.6345 0.10417 0.077495 0.14239 0.061276 0.027035 -0.0062858 -0.065112 0.033275 0.02337
2.4766 0.078291 0.082467 0.026659 0.19664 0 0.1333 0.08625 0.12023 0.12203 0.054255 0.10453 -1.3627 -0.012555 -0.016434 0.077126 0.042351 -0.1064 0.035241 -0.29151 -0.16189 -0.037916 0.02083 -0.24423 -0.094086 -0.0022684 -0.0057926 -0.00021122 -0.0027289 -1.6457 0.10263 0.073099 0.15444 0.052061 0.02456 -0.0025161 -0.056036 0.032503 0.02466
2.4805 0.079757 0.080683 0.0084869 0.17909 0 0.097829 0.073501 0.10573 0.10314 0.030099 0.10827 -1.3481 -0.020946 -0.014489 0.08597 0.033013 -0.10865 0.047839 -0.30951 -0.15714 -0.018655 0.0048935 -0.23448 -0.074276 -0.0026815 -0.006084 -0.00012927 -0.0022356 -1.5065 0.092999 0.070819 0.1418 0.038365 0.017191 -0.00049053 -0.054485 0.025075 0.025841
2.4844 0.076665 0.078184 0.057327 0.12371 0 0.0562 0.063588 0.081973 0.076061 0.023192 0.10123 -1.3076 -0.034926 -0.009938 0.085131 0.011512 -0.10677 0.045326 -0.32791 -0.15491 -0.015755 -0.016466 -0.21799 -0.073121 -0.003049 -0.0058194 -0.00020901 -0.0017537 -1.2533 0.078864 0.067873 0.11114 0.02832 0.0051209 -0.0010112 -0.064375 0.009964 0.02361
2.4883 0.068914 0.072429 0.12434 0.052 0 0.034958 0.061397 0.060132 0.053537 0.040165 0.076592 -1.2433 -0.052752 -0.0054109 0.074036 -0.016834 -0.10145 0.030771 -0.34154 -0.15519 -0.028738 -0.03622 -0.19259 -0.088791 -0.0028596 -0.004831 -0.00031956 -0.0014751 -0.96536 0.066608 0.061798 0.073227 0.034746 -0.010233 -0.001504 -0.082551 -0.010898 0.016989
2.4922 0.059202 0.062717 0.1383 -0.0087275 0 0.042273 0.065636 0.048206 0.042483 0.071889 0.039733 -1.1653 -0.073822 -0.0029899 0.053201 -0.048915 -0.096078 0.0073553 -0.34843 -0.15368 -0.055499 -0.051018 -0.16272 -0.11852 -0.0020685 -0.0033377 -0.00029597 -0.0012842 -0.72077 0.059513 0.054133 0.038007 0.062636 -0.028129 0.00047323 -0.10632 -0.03617 0.0061092
2.4961 0.049544 0.049848 0.079118 -0.037687 0 0.06249 0.069004 0.043812 0.038506 0.09834 0.0092296 -1.0846 -0.097406 -0.0030981 0.024219 -0.081258 -0.092971 -0.02046 -0.34741 -0.14599 -0.0921 -0.058058 -0.13956 -0.15775 -0.0011905 -0.0019191 -0.00013333 -0.0010273 -0.55862 0.054331 0.049188 0.012511 0.10048 -0.047617 0.0040119 -0.13214 -0.064016 -0.0082282
2.5 0.039255 0.03496 6.8253e-05 -0.030713 0 0.070106 0.063255 0.037096 0.03229 0.10092 0.0055127 -1.0036 -0.12144 -0.0050037 -0.0071629 -0.10626 -0.091092 -0.041071 -0.33735 -0.13264 -0.12598 -0.052693 -0.13277 -0.19324 -0.00083355 -0.0011962 1.2728e-06 -0.00080282 -0.46912 0.044209 0.047919 0.00087891 0.12379 -0.06591 0.0056997 -0.15075 -0.089032 -0.021809
2.5039 0.026387 0.019122 -0.027731 -0.0014084 0 0.050598 0.045112 0.021793 0.021501 0.072926 0.034409 -0.91461 -0.14171 -0.0078268 -0.031445 -0.12027 -0.087928 -0.046257 -0.32247 -0.11936 -0.14289 -0.03836 -0.14038 -0.21116 -0.0011472 -0.0014523 -4.7582e-05 -0.00090651 -0.41359 0.025603 0.043915 0.004013 0.11044 -0.079466 0.0035196 -0.1558 -0.10559 -0.028501
2.5078 0.01069 0.0037667 0.0089636 0.028351 0 0.010823 0.01841 0.0030073 0.014948 0.022385 0.079089 -0.8098 -0.1556 -0.010924 -0.045104 -0.12314 -0.083097 -0.035145 -0.30376 -0.1115 -0.13875 -0.01741 -0.14714 -0.20763 -0.0017416 -0.0024687 -0.00024245 -0.00146 -0.35314 0.0025551 0.027743 0.018318 0.057303 -0.08656 -0.00071931 -0.14615 -0.11169 -0.02598
2.5117 -0.0053201 -0.0092155 0.051172 0.041999 0 -0.028249 -0.0087901 -0.0072126 0.023284 -0.03267 0.10873 -0.69256 -0.16104 -0.013692 -0.046222 -0.11528 -0.078848 -0.0083502 -0.28117 -0.10754 -0.11207 0.0083482 -0.13412 -0.18111 -0.0021298 -0.0036499 -0.00036608 -0.0021431 -0.26384 -0.015995 -0.0029922 0.03535 -0.015198 -0.086046 -0.0032023 -0.12173 -0.10626 -0.013125
2.5156 -0.018261 -0.018373 0.031922 0.03587 0 -0.048672 -0.029245 -0.0027344 0.04507 -0.072879 0.098692 -0.57725 -0.15528 -0.015475 -0.033463 -0.097858 -0.075881 0.031655 -0.25324 -0.097996 -0.063085 0.036804 -0.091607 -0.1315 -0.0021949 -0.0042911 -0.00021744 -0.0023856 -0.13331 -0.023495 -0.038131 0.044244 -0.075521 -0.076656 -0.0020992 -0.083422 -0.088621 0.010581
2.5195 -0.026555 -0.023745 -0.048831 0.016222 0 -0.04768 -0.039889 0.0084514 0.062908 -0.086152 0.046727 -0.47707 -0.13769 -0.015753 -0.011863 -0.07668 -0.068936 0.073457 -0.21555 -0.071529 -0.0045916 0.06403 -0.024253 -0.069886 -0.0021862 -0.0038146 0.00019782 -0.0018807 0.047801 -0.021009 -0.061087 0.036439 -0.10135 -0.060342 0.00076404 -0.039039 -0.063405 0.039442
2.5234 -0.031128 -0.026824 -0.11976 -0.0093327 0 -0.036124 -0.04194 0.0095681 0.055046 -0.072519 -0.027035 -0.39228 -0.11488 -0.014157 0.0088916 -0.057996 -0.048391 0.10687 -0.16866 -0.023481 0.046754 0.087565 0.054508 -0.012261 -0.0022953 -0.0019369 0.00065304 -0.00089689 0.28415 -0.015918 -0.062104 0.0098634 -0.092042 -0.043512 0.0023044 0.0016282 -0.039212 0.064626
2.5273 -0.033862 -0.029368 -0.11104 -0.036942 0 -0.027071 -0.039037 -0.010692 0.012737 -0.042851 -0.095161 -0.31144 -0.090221 -0.01021 0.024487 -0.044107 -0.0085994 0.12779 -0.11308 0.039911 0.083704 0.10606 0.13163 0.034477 -0.0023324 0.0011831 0.00086329 -3.2917e-05 0.56355 -0.015839 -0.046222 -0.030159 -0.06426 -0.029635 0.001759 0.034219 -0.020049 0.081802
2.5313 -0.035902 -0.032351 -0.028488 -0.064382 0 -0.025924 -0.035344 -0.048336 -0.051869 -0.012268 -0.13964 -0.22419 -0.067021 -0.0034713 0.031435 -0.036529 0.04412 0.13351 -0.050072 0.10468 0.10083 0.11845 0.19854 0.064955 -0.0019099 0.00485 0.00068401 0.00035124 0.84819 -0.023334 -0.028336 -0.073657 -0.036663 -0.021891 0.0012947 0.055301 -0.0092297 0.087473
2.5352 -0.03766 -0.036051 0.049127 -0.086429 0 -0.029968 -0.034303 -0.087252 -0.11361 0.0072843 -0.15761 -0.13196 -0.050156 0.0054718 0.025807 -0.03594 0.092555 0.12166 0.016831 0.15686 0.092566 0.12268 0.24905 0.073104 -0.00094841 0.0079537 0.00020106 0.00043439 1.0831 -0.035429 -0.020607 -0.11031 -0.018258 -0.025355 0.0030132 0.060387 -0.010944 0.077056
2.5391 -0.039932 -0.040791 0.047498 -0.095025 0 -0.035182 -0.037662 -0.11144 -0.15047 0.010307 -0.15515 -0.046027 -0.039087 0.014078 0.0139 -0.03651 0.11986 0.10272 0.079281 0.18901 0.073313 0.12146 0.27727 0.069836 7.8535e-05 0.0094191 -0.00033151 0.00065019 1.2209 -0.047171 -0.0247 -0.13263 -0.0094185 -0.036994 0.0059117 0.056047 -0.019626 0.057951
2.543 -0.044124 -0.047006 -0.030923 -0.08547 0 -0.041736 -0.044837 -0.11498 -0.15501 -0.0038524 -0.13861 0.023738 -0.030544 0.018651 0.0017777 -0.034076 0.12208 0.084184 0.13319 0.20182 0.055064 0.11758 0.28037 0.064919 0.00049671 0.0088139 -0.0006484 0.0011441 1.2466 -0.05548 -0.035199 -0.13703 -0.01077 -0.051541 0.0064757 0.048517 -0.029346 0.037428
2.5469 -0.050792 -0.05429 -0.11256 -0.062331 0 -0.052413 -0.053285 -0.10253 -0.13439 -0.03327 -0.11251 0.076885 -0.02187 0.017097 -0.0065336 -0.025969 0.1106 0.070575 0.17589 0.20096 0.045484 0.11292 0.2633 0.064576 7.2568e-05 0.0066944 -0.00062248 0.0015838 1.1844 -0.060327 -0.048134 -0.12364 -0.027407 -0.064719 0.0024848 0.041822 -0.035963 0.020422
2.5508 -0.058042 -0.060636 -0.12746 -0.038122 0 -0.066631 -0.060057 -0.082888 -0.1024 -0.072416 -0.083373 0.12013 -0.0096803 0.011344 -0.0067406 -0.0095462 0.10202 0.066229 0.20494 0.19259 0.052404 0.10958 0.23849 0.075227 -0.00071564 0.004341 -0.00031846 0.0015384 1.0814 -0.063165 -0.063834 -0.096201 -0.062232 -0.071118 -0.0040815 0.040234 -0.034831 0.01233
2.5547 -0.061951 -0.063188 -0.075153 -0.024934 0 -0.077671 -0.063358 -0.063107 -0.071289 -0.10949 -0.061597 0.15973 0.010859 0.0065407 0.0051809 0.016881 0.10432 0.073903 0.21825 0.1807 0.081862 0.11007 0.2182 0.10202 -0.0010908 0.002977 7.8209e-05 0.00099503 0.97963 -0.064593 -0.081309 -0.062452 -0.1057 -0.061003 -0.0083447 0.048147 -0.02031 0.01913
2.5586 -0.059193 -0.060181 -0.01731 -0.026306 0 -0.077197 -0.062664 -0.047122 -0.04815 -0.1281 -0.056142 0.1978 0.036191 0.0069361 0.022298 0.046577 0.11203 0.085562 0.22387 0.16723 0.11938 0.11251 0.20586 0.13453 -0.00069294 0.003015 0.00040092 0.00042358 0.89496 -0.063284 -0.092541 -0.033217 -0.13524 -0.037931 -0.006917 0.060688 0.0015713 0.033495
2.5625 -0.049592 -0.052163 -0.010574 -0.036388 0 -0.06295 -0.057571 -0.037157 -0.035421 -0.116 -0.06639 0.23462 0.063101 0.01203 0.040548 0.075822 0.11399 0.096925 0.2244 0.15371 0.1567 0.11507 0.1946 0.16634 0.00010283 0.0039061 0.00059572 0.00030811 0.81686 -0.057025 -0.086005 -0.018857 -0.12896 -0.004797 -0.001011 0.074603 0.027037 0.050957
2.5664 -0.036183 -0.041181 -0.051231 -0.04621 0 -0.041568 -0.047137 -0.034204 -0.032552 -0.074921 -0.080193 0.27095 0.087947 0.016992 0.055918 0.10097 0.10542 0.10398 0.22199 0.14209 0.18587 0.11564 0.17464 0.19121 0.00057206 0.0046915 0.00069141 0.00067083 0.72389 -0.045083 -0.057806 -0.023669 -0.083488 0.034556 0.0047641 0.086541 0.052074 0.066951
2.5703 -0.022671 -0.028768 -0.085133 -0.050488 0 -0.023053 -0.031012 -0.036777 -0.036767 -0.021961 -0.081891 0.3059 0.10337 0.017367 0.061956 0.1158 0.091964 0.10067 0.21772 0.13357 0.19428 0.10984 0.14197 0.19869 0.00033089 0.0047619 0.00069196 0.0011112 0.60045 -0.029867 -0.018566 -0.041767 -0.019454 0.072427 0.0065821 0.090748 0.069768 0.07402
2.5742 -0.010686 -0.014972 -0.066479 -0.048897 0 -0.011931 -0.011191 -0.039991 -0.042596 0.021036 -0.063937 0.33438 0.10417 0.013492 0.056792 0.11778 0.082292 0.086552 0.20971 0.12624 0.17992 0.094588 0.10027 0.18643 -0.00035265 0.0041768 0.00052927 0.0012859 0.44031 -0.015859 0.013019 -0.058465 0.031793 0.098278 0.0044341 0.084825 0.075656 0.069068
2.5781 0.00068294 0.0005158 -0.0025733 -0.042014 0 -0.0037869 0.0080378 -0.036715 -0.041459 0.041803 -0.031735 0.35085 0.09264 0.010041 0.044262 0.10964 0.077281 0.066113 0.19573 0.1143 0.15166 0.071176 0.055305 0.16127 -0.00089388 0.0033337 0.000157 0.0012577 0.23788 -0.0058324 0.025292 -0.057892 0.050233 0.10995 0.0013778 0.071829 0.071802 0.055946
2.582 0.012865 0.016447 0.057557 -0.027355 0 0.0093851 0.022658 -0.020514 -0.023558 0.0435 0.0024162 0.35799 0.070738 0.01098 0.027077 0.09304 0.0677 0.042354 0.17405 0.090703 0.11557 0.040661 0.0087118 0.12796 -0.0009787 0.0024081 -0.00030632 0.0013228 -0.017828 0.0024499 0.022817 -0.032539 0.03984 0.10677 0.00024707 0.054179 0.059887 0.037647
2.5859 0.025383 0.029643 0.073139 -0.00034906 0 0.030244 0.031557 0.010859 0.016456 0.037863 0.030197 0.36976 0.041482 0.015211 0.0084979 0.070201 0.04327 0.018676 0.14324 0.05252 0.078681 0.0047205 -0.042256 0.092166 -0.00079181 0.0011739 -0.0005735 0.0015616 -0.33196 0.014968 0.020335 0.011989 0.022052 0.08945 0.0012696 0.034952 0.04238 0.017909
2.5898 0.035335 0.036834 0.047517 0.040072 0 0.052224 0.036223 0.05251 0.072297 0.033595 0.052975 0.40195 0.012139 0.017607 -0.0053014 0.045164 0.0042219 0.0012998 0.10173 0.0047003 0.053867 -0.03247 -0.099484 0.064905 -0.0007051 -0.00062031 -0.00039371 0.0016843 -0.67915 0.035078 0.027613 0.060625 0.016838 0.061564 0.0026145 0.021138 0.024667 0.0043574
2.5938 0.039188 0.036944 0.017732 0.0861 0 0.064176 0.037664 0.091673 0.12394 0.031383 0.077967 0.45711 -0.01068 0.014437 -0.013418 0.022965 -0.036507 -0.0098979 0.058453 -0.041597 0.040958 -0.065845 -0.15946 0.048218 -0.00083114 -0.0027649 0.00019965 0.0013713 -0.98937 0.057317 0.040436 0.097999 0.027945 0.035183 0.0027393 0.014811 0.011535 -0.001937
2.5977 0.035294 0.031563 0.014264 0.12097 0 0.058865 0.034295 0.11164 0.14639 0.028413 0.1094 0.51953 -0.025046 0.0074072 -0.016458 0.0056817 -0.063294 -0.015846 0.018781 -0.075967 0.037502 -0.093422 -0.21389 0.041376 -0.00095221 -0.0045746 0.00085511 0.00068757 -1.1676 0.068535 0.046304 0.11601 0.043696 0.015219 0.0018703 0.015982 0.0045479 -0.0019055
2.6016 0.025083 0.023302 0.033229 0.12579 0 0.037779 0.023917 0.10083 0.12661 0.024937 0.14275 0.56764 -0.029916 0.0019293 -0.015349 -0.0049205 -0.070827 -0.017722 -0.012284 -0.095698 0.040492 -0.11373 -0.25384 0.043025 -0.00086925 -0.0054224 0.0011538 4.5393e-05 -1.1447 0.057786 0.038062 0.11474 0.050307 0.0055382 0.0012928 0.024042 0.0047688 0.0030238
2.6055 0.012168 0.013889 0.045361 0.090295 0 0.009278 0.0081297 0.062264 0.075745 0.024564 0.16626 0.59256 -0.024457 0.0014579 -0.011693 -0.0059547 -0.067754 -0.017366 -0.026737 -0.10649 0.044882 -0.1247 -0.27266 0.050788 -0.00071674 -0.0052724 0.00092885 -0.00026405 -0.92468 0.027262 0.021092 0.098199 0.044457 0.011034 0.0015641 0.037553 0.013651 0.010162
2.6094 0.00023466 0.0038546 0.028309 0.021611 0 -0.016615 -0.0062247 0.014882 0.02402 0.0287 0.16747 0.60445 -0.012418 0.0040206 -0.0080436 0.0037551 -0.067562 -0.017327 -0.020343 -0.11575 0.044939 -0.12701 -0.26577 0.06028 -0.0008301 -0.0046275 0.00036013 -0.00040606 -0.58967 -0.0065929 0.0073206 0.07055 0.034297 0.030503 0.0017171 0.051764 0.030106 0.015186
2.6133 -0.0087503 -0.0063858 -0.010809 -0.055296 0 -0.032085 -0.011759 -0.01742 -0.0011995 0.032833 0.13995 0.62088 0.001237 0.0046367 -0.005011 0.021009 -0.075347 -0.0179 -0.00018026 -0.12423 0.041833 -0.12418 -0.23008 0.070177 -0.0012906 -0.0039341 -0.00021947 -0.00077821 -0.25274 -0.024914 0.0032223 0.036649 0.029494 0.056182 0.0002691 0.06354 0.050688 0.017373
2.6172 -0.01497 -0.015767 -0.042454 -0.10798 0 -0.033165 -0.0078003 -0.022606 0.0033221 0.029666 0.086813 0.65044 0.014163 0.00087139 -0.0025017 0.044078 -0.082847 -0.018641 0.029322 -0.12381 0.037809 -0.11766 -0.16589 0.080936 -0.0016955 -0.0031123 -0.00058593 -0.0014769 0.008271 -0.021788 0.0043657 0.0044156 0.030568 0.083556 -0.003072 0.071464 0.073614 0.01701
2.6211 -0.019893 -0.02319 -0.042526 -0.11375 0 -0.02131 -0.0026622 -0.0092862 0.015418 0.015372 0.020402 0.68887 0.024241 -0.0045807 -0.00023738 0.070849 -0.076031 -0.018843 0.062955 -0.10396 0.035845 -0.10888 -0.080162 0.093457 -0.0014989 -0.0017734 -0.00070166 -0.002105 0.18634 -0.0090669 0.0010519 -0.016428 0.027337 0.10792 -0.0067559 0.074498 0.096971 0.01483
2.625 -0.024959 -0.028639 -0.015024 -0.073844 0 -0.0052007 -0.0072547 0.0011659 0.0086509 -0.0082808 -0.04175 0.72937 0.028 -0.0069728 0.0022143 0.09685 -0.047865 -0.016562 0.090863 -0.061574 0.043307 -0.09919 0.013575 0.11064 -0.00062474 9.5868e-05 -0.00059998 -0.0021827 0.32734 -0.0055286 -0.012014 -0.02081 0.0075363 0.12025 -0.0084677 0.07085 0.11669 0.012727
2.6289 -0.030744 -0.033217 0.010164 -0.014183 0 0.00094099 -0.025086 -0.0070533 -0.023264 -0.037402 -0.084274 0.77199 0.026255 -0.0046171 0.0040832 0.11765 -0.004593 -0.011892 0.10874 -0.005016 0.060205 -0.089233 0.10072 0.13132 0.00032366 0.0018068 -0.00028495 -0.0016883 0.4809 -0.020122 -0.031896 -0.014513 -0.032141 0.11999 -0.0069888 0.062762 0.1304 0.01173
2.6328 -0.037007 -0.03787 0.0025026 0.029508 0 -0.014447 -0.048206 -0.031905 -0.061925 -0.069028 -0.1021 0.81954 0.020018 -0.0002895 0.0042331 0.13208 0.03952 -0.0058111 0.11795 0.051362 0.083515 -0.078497 0.17303 0.15309 0.00057535 0.002521 0.00021007 -0.001065 0.66409 -0.044937 -0.051634 -0.012653 -0.081632 0.10917 -0.0032248 0.051271 0.13763 0.011179
2.6367 -0.043293 -0.042348 -0.04181 0.033359 0 -0.049452 -0.063617 -0.058318 -0.083867 -0.098829 -0.10427 0.86556 0.010258 0.002443 0.0016521 0.13978 0.07338 0.00062267 0.12072 0.097669 0.10998 -0.066303 0.23167 0.17347 -2.6578e-05 0.0022174 0.00071273 -0.00066009 0.86308 -0.064083 -0.066264 -0.029314 -0.12268 0.090049 0.00046244 0.03709 0.13835 0.010235
2.6406 -0.049439 -0.045776 -0.093769 -0.0010816 0 -0.085402 -0.064565 -0.074394 -0.084667 -0.11714 -0.10885 0.89236 -0.0016194 0.0035369 -0.0051801 0.14099 0.096015 0.0056395 0.1214 0.13465 0.1342 -0.051339 0.28297 0.1884 -0.00078438 0.002014 0.00096176 -0.00027753 1.0588 -0.069091 -0.074337 -0.066304 -0.13908 0.066343 0.0020456 0.020882 0.13294 0.0073235
2.6445 -0.055543 -0.048249 -0.11405 -0.050806 0 -0.097913 -0.056095 -0.082267 -0.083202 -0.11172 -0.13034 0.88598 -0.011887 0.0063621 -0.016802 0.14008 0.11402 0.0064143 0.12954 0.17042 0.14729 -0.031618 0.3306 0.19233 -0.00077092 0.0033072 0.00083144 0.00055604 1.2433 -0.065542 -0.075495 -0.11111 -0.12494 0.046951 0.0012654 0.0042942 0.12539 0.0005683
2.6484 -0.061528 -0.051396 -0.087221 -0.089117 0 -0.076514 -0.049732 -0.093025 -0.10165 -0.078818 -0.16775 0.85357 -0.017894 0.013294 -0.029909 0.14222 0.1332 0.0034646 0.14732 0.21081 0.1499 -0.0083597 0.37078 0.18793 0.00024072 0.0064068 0.00048662 0.001866 1.4116 -0.065245 -0.069287 -0.14627 -0.086933 0.03668 -0.0004406 -0.010585 0.12055 -0.0083194
2.6523 -0.066842 -0.056893 -0.038185 -0.10329 0 -0.03653 -0.052711 -0.11208 -0.14127 -0.032348 -0.2032 0.8217 -0.018134 0.022167 -0.042185 0.14966 0.1526 -0.0024853 0.17419 0.25203 0.14375 0.017283 0.39379 0.17752 0.0014728 0.0099839 0.00024828 0.0029262 1.5431 -0.073179 -0.057468 -0.16181 -0.041094 0.037616 -0.0013681 -0.022132 0.12069 -0.017694
2.6563 -0.070631 -0.064315 -0.013285 -0.09926 0 -0.01046 -0.06226 -0.13113 -0.17811 0.0008441 -0.2133 0.81301 -0.011496 0.027835 -0.0512 0.16397 0.16557 -0.010345 0.2083 0.28147 0.13157 0.04372 0.39006 0.16413 0.0018163 0.011971 0.00027104 0.0028666 1.6006 -0.082996 -0.046113 -0.15947 -0.0068553 0.050887 -0.0010105 -0.028723 0.12746 -0.025639
2.6602 -0.072238 -0.070793 -0.039463 -0.091768 0 -0.022994 -0.069893 -0.1352 -0.18291 -0.00063694 -0.18582 0.82355 0.0037665 0.027305 -0.052001 0.18609 0.16575 -0.017409 0.24312 0.28596 0.1199 0.06655 0.35588 0.1543 0.00086186 0.011169 0.0003824 0.0016319 1.5522 -0.084941 -0.042969 -0.14617 0.00015723 0.077418 -0.00022898 -0.02641 0.14242 -0.027846
2.6641 -0.071544 -0.073156 -0.097595 -0.089702 0 -0.06963 -0.070562 -0.11701 -0.14585 -0.035944 -0.12884 0.82531 0.02322 0.022807 -0.044293 0.20914 0.15204 -0.02067 0.26798 0.26064 0.11583 0.080878 0.29576 0.15306 -0.00071284 0.0081115 0.00028521 0.00022394 1.3957 -0.076673 -0.051165 -0.12464 -0.024703 0.10818 -5.3901e-05 -0.015633 0.15958 -0.02308
2.668 -0.068876 -0.07055 -0.13707 -0.089173 0 -0.11788 -0.067046 -0.083444 -0.083603 -0.082424 -0.065509 0.79298 0.042681 0.019422 -0.03059 0.22732 0.12877 -0.019657 0.27913 0.21247 0.11965 0.085048 0.22112 0.15953 -0.0017769 0.0044793 -8.2671e-05 -0.00015475 1.1614 -0.06512 -0.065683 -0.091803 -0.070763 0.13625 -0.00042161 0.0011985 0.17357 -0.01308
2.6719 -0.064637 -0.064864 -0.12135 -0.079107 0 -0.13168 -0.065545 -0.048427 -0.024347 -0.11325 -0.018696 0.7283 0.059009 0.019919 -0.013106 0.23614 0.10235 -0.014422 0.27461 0.15644 0.13026 0.077946 0.14631 0.17194 -0.0017748 0.0017105 -0.00043663 0.00075309 0.89356 -0.058051 -0.076987 -0.046516 -0.1148 0.15653 -0.00024968 0.022001 0.18032 0.00042506
2.6758 -0.059029 -0.058585 -0.062582 -0.053599 0 -0.099387 -0.067725 -0.021101 0.012973 -0.11618 0.0027558 0.65662 0.06848 0.022417 0.0050588 0.2303 0.077981 -0.0055231 0.25329 0.10804 0.14489 0.058679 0.083624 0.18693 -0.0011514 0.00014814 -0.00042308 0.0020089 0.62964 -0.055425 -0.078642 0.0023126 -0.13242 0.16322 0.0011612 0.043871 0.17505 0.014844
2.6797 -0.052016 -0.052412 -0.010908 -0.020146 0 -0.042491 -0.067899 -0.0021261 0.026822 -0.097394 0.0064893 0.59983 0.065415 0.023197 0.017258 0.20196 0.058737 0.004081 0.21787 0.07648 0.1538 0.028103 0.038831 0.19428 -0.00080394 -0.00065801 1.26e-05 0.0024075 0.39727 -0.050339 -0.071331 0.037333 -0.11273 0.14756 0.0029499 0.06002 0.15107 0.024388
2.6836 -0.043466 -0.045096 -0.0067991 0.0034911 0 0.0019332 -0.058399 0.0098632 0.025589 -0.070282 0.0074805 0.55442 0.05376 0.021238 0.022027 0.15936 0.046081 0.011009 0.17983 0.062201 0.15153 -0.0053645 0.00999 0.18943 -0.0011641 -0.0010876 0.0005741 0.0016387 0.22224 -0.038175 -0.059592 0.044509 -0.0658 0.11718 0.0032318 0.068241 0.11583 0.027853
2.6875 -0.033377 -0.035463 -0.042322 0.0020796 0 0.0097583 -0.03766 0.011864 0.016435 -0.042728 0.015479 0.49734 0.035773 0.019314 0.019299 0.10672 0.040144 0.013976 0.14338 0.0589 0.1364 -0.037853 -0.0092346 0.171 -0.0018334 -0.0010642 0.00092297 0.00050326 0.12734 -0.023189 -0.045634 0.024609 -0.015828 0.076192 0.0010347 0.068017 0.073455 0.025548
2.6914 -0.022183 -0.024227 -0.070084 -0.024069 0 -0.013777 -0.012905 -0.00035501 0.0022634 -0.015003 0.028567 0.41196 0.014048 0.020594 0.0096825 0.048776 0.039303 0.0122 0.11187 0.05839 0.10808 -0.065774 -0.023696 0.13895 -0.0020757 -0.00046376 0.00098352 2.5706e-05 0.11416 -0.014668 -0.027613 -0.0065206 0.016083 0.029384 -0.00238 0.059608 0.028469 0.018431
2.6953 -0.011037 -0.013587 -0.051589 -0.056255 0 -0.041454 0.0051903 -0.022796 -0.013548 0.013161 0.036592 0.30537 -0.0071976 0.024779 -0.005159 -0.0065267 0.040381 0.0052149 0.088507 0.055366 0.067808 -0.083534 -0.033164 0.09472 -0.0015933 0.00035013 0.00090568 0.00044773 0.14598 -0.01657 -0.0043292 -0.029521 0.025926 -0.014886 -0.0044306 0.044264 -0.011424 0.0090851
2.6992 -0.0016892 -0.0051896 0.0034548 -0.068447 0 -0.046973 0.010817 -0.040123 -0.023839 0.036957 0.030704 0.19896 -0.023804 0.0282 -0.019801 -0.050526 0.040275 -0.0032622 0.069775 0.04951 0.026155 -0.089856 -0.03437 0.048906 -0.00078428 0.00064241 0.00077715 0.0011318 0.15813 -0.022087 0.019425 -0.03461 0.025728 -0.04706 -0.0036661 0.028237 -0.0396 0.0026801
2.7031 0.0043387 0.0011902 0.046893 -0.045587 0 -0.024011 0.0068944 -0.035947 -0.021462 0.048812 0.01139 0.10423 -0.035922 0.027732 -0.031355 -0.082082 0.037999 -0.0098459 0.050948 0.044005 -0.0095236 -0.087649 -0.026714 0.0087407 -0.0002848 2.0457e-05 0.00048482 0.0013625 0.098308 -0.019555 0.033823 -0.025208 0.028705 -0.065949 -0.0012349 0.015252 -0.0568 0.00085423
2.707 0.0069258 0.0068741 0.041246 0.0041767 0 0.012222 0.0017256 -0.0082368 -0.0059554 0.044674 -0.010771 0.011388 -0.044151 0.024135 -0.038424 -0.10077 0.03512 -0.012495 0.029276 0.041906 -0.035147 -0.078479 -0.015566 -0.0218 -0.00034166 -0.0010807 -7.3362e-05 0.0010916 -0.034046 -0.0039745 0.031548 -0.010753 0.034915 -0.071456 0.0003229 0.0069937 -0.063988 0.0039974
2.7109 0.0078547 0.012516 -0.0018859 0.053728 0 0.039251 0.0021818 0.026159 0.014938 0.026784 -0.022047 -0.096842 -0.049656 0.021187 -0.040105 -0.10715 0.033982 -0.0094215 0.0022538 0.043288 -0.047484 -0.064247 -0.009022 -0.039585 -0.00066341 -0.0017618 -0.0006969 0.00084104 -0.18582 0.017648 0.014869 0.0026973 0.031646 -0.064728 -0.0001763 0.0044995 -0.063089 0.011811
2.7148 0.0098434 0.017486 -0.033412 0.076038 0 0.044363 0.0094117 0.044439 0.030932 0.001564 -0.015376 -0.2223 -0.055167 0.02169 -0.035792 -0.10241 0.035362 0.0017202 -0.033168 0.045348 -0.042498 -0.047137 -0.010751 -0.040647 -0.00082099 -0.0015384 -0.00093656 0.00098459 -0.29138 0.032644 -0.0047998 0.01501 0.0086929 -0.04969 -0.0012258 0.0071156 -0.058402 0.021602
2.7188 0.014576 0.02102 -0.016389 0.063958 0 0.031825 0.019748 0.037219 0.036108 -0.022615 0.003846 -0.34537 -0.062351 0.02473 -0.029968 -0.09529 0.03786 0.015545 -0.072014 0.04505 -0.031233 -0.03003 -0.016261 -0.035373 -0.00069431 -0.00079852 -0.00052529 0.0012985 -0.32232 0.034292 -0.014751 0.027069 -0.026465 -0.036348 -0.00030996 0.008629 -0.055785 0.028528
2.7227 0.021346 0.023568 0.037028 0.03472 0 0.017129 0.028666 0.016082 0.030655 -0.035394 0.020574 -0.44285 -0.07101 0.026938 -0.024613 -0.088898 0.039499 0.028871 -0.1118 0.04174 -0.019071 -0.01384 -0.017138 -0.028657 -0.00049721 -0.00034405 0.0002755 0.001282 -0.30302 0.027249 -0.0093966 0.035742 -0.049674 -0.028238 0.0030745 0.0060079 -0.056589 0.030671
2.7266 0.027644 0.026502 0.078624 0.014909 0 0.01455 0.033849 0.0021686 0.01769 -0.026277 0.02048 -0.51043 -0.080633 0.026132 -0.021462 -0.085836 0.039664 0.038657 -0.15037 0.037302 -0.010966 0.00044618 -0.0098695 -0.024978 -0.00044481 -0.0005218 0.00085609 0.00082012 -0.28137 0.022022 0.0073782 0.035352 -0.038568 -0.02793 0.0063843 -0.0031855 -0.061496 0.026697
2.7305 0.03126 0.030396 0.07308 0.01826 0 0.027358 0.035448 0.0070132 0.0005773 0.0077112 0.0011373 -0.56583 -0.089835 0.023371 -0.02288 -0.089298 0.039181 0.040112 -0.18503 0.033832 -0.013981 0.010878 -0.00078883 -0.030542 -0.00050774 -0.00089413 0.00083826 0.00037858 -0.28572 0.02468 0.026483 0.024313 0.0072846 -0.038108 0.0063508 -0.022169 -0.0705 0.015108
2.7344 0.031998 0.033887 0.03254 0.035336 0 0.046542 0.034615 0.023868 -0.015952 0.053784 -0.024268 -0.63006 -0.096536 0.021518 -0.029702 -0.099998 0.038412 0.030502 -0.21527 0.031083 -0.03183 0.014036 -0.0020262 -0.048609 -0.00052013 -0.00079598 0.00044679 0.00049302 -0.30953 0.032047 0.039776 0.0094033 0.063092 -0.05587 0.0023914 -0.04964 -0.080626 -0.0019779
2.7383 0.031372 0.034663 0.0021735 0.043971 0 0.057761 0.032408 0.0367 -0.023857 0.086085 -0.034496 -0.70712 -0.1008 0.022136 -0.039784 -0.11475 0.035526 0.013609 -0.24328 0.026031 -0.059285 0.0091038 -0.021971 -0.074837 -0.00044427 -0.00015528 0.00025404 0.0011368 -0.33427 0.036351 0.043524 0.0022107 0.096348 -0.07514 -0.0025139 -0.080046 -0.089305 -0.020536
2.7422 0.030725 0.031689 0.012649 0.030879 0 0.051465 0.029803 0.036654 -0.014105 0.083017 -0.01467 -0.78302 -0.1029 0.023983 -0.051709 -0.13144 0.027156 -0.0079163 -0.26994 0.01494 -0.092729 -0.0046326 -0.058893 -0.10629 -0.00042425 0.00032395 0.00056217 0.0016846 -0.36185 0.033671 0.038413 0.010288 0.090695 -0.092454 -0.0045586 -0.11003 -0.095282 -0.038393
2.7461 0.029756 0.026329 0.048723 0.0047483 0 0.029617 0.02795 0.029463 0.016392 0.046341 0.032654 -0.84328 -0.10329 0.024306 -0.063827 -0.14764 0.011276 -0.030882 -0.29597 -0.0038134 -0.12783 -0.027358 -0.10289 -0.13947 -0.00056723 -0.00017563 0.0010986 0.0015145 -0.41868 0.027487 0.028059 0.031027 0.056461 -0.10446 -0.0027063 -0.13617 -0.097549 -0.053459
2.75 0.027014 0.021109 0.065829 -0.011046 0 0.0046541 0.027651 0.027499 0.059092 0.00273 0.088121 -0.88906 -0.10255 0.021372 -0.072402 -0.15765 -0.010203 -0.048451 -0.32012 -0.028235 -0.15511 -0.058235 -0.14302 -0.1669 -0.00076268 -0.0017556 0.0013533 0.00060641 -0.52393 0.024306 0.017394 0.053706 0.020278 -0.10503 0.00056551 -0.15201 -0.094368 -0.061972
2.7539 0.021749 0.017407 0.037204 0.00061396 0 -0.0087903 0.028333 0.035713 0.095797 -0.017182 0.12765 -0.93519 -0.10066 0.015867 -0.075585 -0.15892 -0.031647 -0.057654 -0.3392 -0.053352 -0.16993 -0.088235 -0.17227 -0.18458 -0.00080708 -0.0036287 0.0011633 -0.00046238 -0.65326 0.026467 0.010748 0.067473 0.0039838 -0.096199 0.0020659 -0.15868 -0.087387 -0.06467
2.7578 0.015107 0.0145 -0.016786 0.034717 0 -0.0039548 0.027812 0.046029 0.10862 -0.0044736 0.13685 -0.99398 -0.096582 0.01037 -0.072979 -0.15091 -0.046833 -0.0588 -0.35055 -0.073253 -0.17187 -0.1115 -0.18654 -0.19177 -0.00069452 -0.0047309 0.00087294 -0.0010568 -0.73749 0.029609 0.0096474 0.068019 0.0104 -0.080156 0.0011633 -0.15816 -0.077363 -0.062452
2.7617 0.0093451 0.010897 -0.047349 0.066962 0 0.013292 0.023683 0.045477 0.091289 0.022101 0.1172 -1.063 -0.089181 0.0076908 -0.064424 -0.13338 -0.052633 -0.052677 -0.35198 -0.083261 -0.16115 -0.12318 -0.18143 -0.18812 -0.00068238 -0.004495 0.00089744 -0.0009823 -0.7046 0.027185 0.01186 0.057852 0.025583 -0.058805 6.027e-05 -0.15224 -0.064777 -0.056067
2.7656 0.0059511 0.0064336 -0.025766 0.072206 0 0.028629 0.015564 0.029497 0.053641 0.035735 0.080772 -1.129 -0.076458 0.009246 -0.049803 -0.10616 -0.050424 -0.040944 -0.3403 -0.081311 -0.13863 -0.11653 -0.15261 -0.17337 -0.00099099 -0.0031137 0.001209 -0.0005119 -0.53316 0.017399 0.013223 0.041646 0.032654 -0.034623 0.00097485 -0.14329 -0.049964 -0.046378
2.7695 0.0046542 0.0028435 0.026705 0.042866 0 0.029546 0.0061954 0.0071624 0.015575 0.026981 0.039723 -1.1827 -0.056796 0.01413 -0.030879 -0.071932 -0.044292 -0.028458 -0.31483 -0.068264 -0.10984 -0.086868 -0.10095 -0.15016 -0.0014681 -0.0012067 0.001356 -4.6922e-05 -0.27284 0.0056931 0.011279 0.022192 0.024497 -0.011748 0.0035261 -0.13501 -0.033565 -0.035263
2.7734 0.0042626 0.0022371 0.058009 -0.0064756 0 0.014224 -3.9519e-06 -0.0067333 -0.0058672 0.0096859 7.3104e-05 -1.2272 -0.033669 0.0193 -0.011171 -0.03619 -0.037623 -0.018541 -0.28311 -0.047249 -0.081839 -0.044123 -0.036706 -0.12441 -0.0016558 0.00065169 0.0010005 0.00018639 -0.014907 0.00027721 0.0074468 0.00061844 0.0064144 0.0080445 0.0052705 -0.12866 -0.0168 -0.024606
2.7773 0.0042238 0.00509 0.035909 -0.049514 0 -0.0073687 -0.00018894 -0.0051229 -0.0079273 0.0031204 -0.036215 -1.2731 -0.0097026 0.021161 0.0076199 -0.0014849 -0.030743 -0.012164 -0.24932 -0.022448 -0.057687 0.0058022 0.023341 -0.098844 -0.0012592 0.0021216 0.00034976 0.00018597 0.16309 0.004734 0.0053779 -0.020663 -0.010432 0.024076 0.0046661 -0.1244 -0.00038046 -0.01536
2.7813 0.0051148 0.0097737 -0.019102 -0.064176 0 -0.02065 0.0044993 0.0049959 -0.0037405 0.010826 -0.065537 -1.3266 0.012135 0.018041 0.023902 0.029824 -0.021309 -0.0097938 -0.21775 0.0021116 -0.039937 0.056379 0.065108 -0.076052 -0.0005186 0.0030093 -3.3831e-05 7.2423e-05 0.23574 0.014471 0.0069625 -0.036629 -0.017659 0.035944 0.0029359 -0.12216 0.014977 -0.0084094
2.7852 0.0076356 0.013973 -0.051585 -0.043598 0 -0.016362 0.0097141 0.0092154 -0.011656 0.018808 -0.081083 -1.3844 0.025263 0.011775 0.034829 0.053767 -0.007046 -0.011394 -0.19628 0.023266 -0.032425 0.095075 0.085203 -0.060619 -3.5883e-05 0.003191 0.00015748 4.1606e-06 0.22646 0.020422 0.010107 -0.042141 -0.014098 0.042761 0.0025686 -0.12186 0.027769 -0.005686
2.7891 0.011452 0.016489 -0.024048 0.0021214 0 0.0036826 0.011589 -0.000712 -0.038876 0.013363 -0.077884 -1.4394 0.027277 0.0066506 0.04027 0.070282 0.011349 -0.014567 -0.18713 0.038899 -0.032858 0.11541 0.090565 -0.053474 -0.00019175 0.0026966 0.00063275 0.00011203 0.17412 0.016943 0.010771 -0.036052 -0.0046713 0.046058 0.0041336 -0.12336 0.0378 -0.0073487
2.793 0.015336 0.017779 0.045314 0.051701 0 0.028396 0.010215 -0.018768 -0.072304 -0.0026112 -0.059055 -1.4892 0.019945 0.0060196 0.041042 0.080497 0.029526 -0.018602 -0.18841 0.047956 -0.03864 0.11902 0.090315 -0.053561 -0.00076891 0.0018083 0.00081284 0.00039035 0.10259 0.0069379 0.0073231 -0.022726 0.0038403 0.046978 0.0051956 -0.1272 0.045644 -0.012868
2.7969 0.018435 0.019027 0.097157 0.082621 0 0.044724 0.0096037 -0.029547 -0.086276 -0.013034 -0.035762 -1.5378 0.0050856 0.0094406 0.037605 0.084949 0.041825 -0.023557 -0.19854 0.050505 -0.04823 0.10778 0.087612 -0.060129 -0.0011951 0.00096822 0.00044595 0.00062548 0.016798 -0.00049691 0.0027259 -0.0091761 0.0070206 0.046253 0.0028776 -0.13405 0.05178 -0.021894
2.8008 0.021076 0.020911 0.085606 0.08185 0 0.045389 0.013852 -0.021996 -0.063575 -0.0068602 -0.01958 -1.5889 -0.014415 0.013203 0.030492 0.084159 0.045036 -0.030043 -0.21526 0.047548 -0.06003 0.084967 0.07867 -0.072119 -0.0011428 0.0005173 -0.00015178 0.00053213 -0.080077 0.0019067 0.0021608 -0.00018033 0.005068 0.044702 -0.0025765 -0.14491 0.056872 -0.033953
2.8047 0.024102 0.023225 0.021702 0.052924 0 0.03253 0.022963 0.0002952 -0.012717 0.010279 -0.013881 -1.6397 -0.031438 0.013967 0.020671 0.078458 0.040531 -0.040541 -0.23394 0.040203 -0.072328 0.058612 0.05855 -0.086938 -0.00082805 0.00049325 -0.0004701 6.4864e-05 -0.17294 0.013027 0.0083254 0.0044626 0.002355 0.044025 -0.0073192 -0.16089 0.062195 -0.047633
2.8086 0.027496 0.0254 -0.03617 0.0144 0 0.0157 0.032403 0.02183 0.035579 0.02393 -0.01229 -1.6824 -0.042151 0.011957 0.010376 0.07034 0.032734 -0.054661 -0.25072 0.028614 -0.084281 0.035545 0.026888 -0.10099 -0.00069744 0.0006588 -0.00034635 -0.00042287 -0.24252 0.02436 0.018973 0.0085175 0.0046163 0.045245 -0.0074414 -0.17886 0.068255 -0.060592
2.8125 0.030061 0.027152 -0.036666 -0.011338 0 0.0058263 0.037087 0.028997 0.052832 0.028087 -0.0053643 -1.7125 -0.045813 0.010366 0.00063832 0.060746 0.024931 -0.071592 -0.26471 0.011712 -0.095654 0.016812 -0.012188 -0.11295 -0.00089135 0.00069929 -7.9791e-05 -0.00045361 -0.28757 0.02791 0.028982 0.015497 0.015218 0.048816 -0.0030589 -0.19671 0.07493 -0.071639
2.8164 0.030694 0.028622 0.016907 -0.012488 0 0.0087545 0.036062 0.022573 0.037889 0.03114 0.011354 -1.7341 -0.042568 0.011571 -0.0075349 0.050681 0.016125 -0.090068 -0.27546 -0.011469 -0.1062 0.0023846 -0.05481 -0.12177 -0.0011145 0.00039722 -4.6405e-05 4.7056e-05 -0.33669 0.023716 0.034797 0.026031 0.032682 0.054984 0.0014146 -0.21223 0.081939 -0.07969
2.8203 0.029872 0.030067 0.071435 0.0053303 0 0.022109 0.033228 0.017197 0.018904 0.043529 0.035549 -1.7559 -0.034113 0.014229 -0.012258 0.041924 0.0021271 -0.10685 -0.28302 -0.039768 -0.11519 -0.010356 -0.10062 -0.12613 -0.0010519 -0.00032316 -0.00029831 0.00053631 -0.4324 0.019763 0.03696 0.038387 0.051054 0.063947 0.0013637 -0.22118 0.088415 -0.082722
2.8242 0.02952 0.031559 0.076333 0.025687 0 0.037406 0.033245 0.027718 0.028167 0.06196 0.063009 -1.7817 -0.026922 0.014527 -0.012631 0.036497 -0.01968 -0.1175 -0.2896 -0.069196 -0.12167 -0.027551 -0.15052 -0.1272 -0.00080953 -0.0014305 -0.00058726 0.00029423 -0.59589 0.02414 0.03858 0.050876 0.062908 0.073902 -0.0035489 -0.22169 0.093235 -0.080556
2.8281 0.03114 0.032942 0.032077 0.035958 0 0.046054 0.036644 0.054768 0.071731 0.069643 0.092307 -1.8061 -0.024434 0.010348 -0.0094616 0.034668 -0.046318 -0.12142 -0.29655 -0.094689 -0.12546 -0.050704 -0.20136 -0.12671 -0.00081753 -0.0028085 -0.00071016 -0.00083568 -0.80144 0.036875 0.041611 0.063296 0.063214 0.083182 -0.0089962 -0.21585 0.096292 -0.074595
2.832 0.034104 0.033965 -0.012474 0.037075 0 0.045095 0.039163 0.083149 0.1224 0.053877 0.12315 -1.819 -0.028285 0.0038548 -0.0034183 0.036474 -0.070176 -0.11873 -0.30437 -0.11299 -0.12651 -0.079487 -0.24392 -0.12565 -0.001279 -0.0042519 -0.00071358 -0.002173 -0.98417 0.049481 0.044736 0.07587 0.05203 0.090751 -0.010064 -0.20536 0.097613 -0.065763
2.8359 0.036034 0.0344 -0.010296 0.039876 0 0.038473 0.036126 0.094879 0.1434 0.022073 0.1503 -1.8166 -0.03943 -0.00041461 0.0045289 0.041639 -0.084649 -0.1103 -0.31332 -0.12387 -0.12493 -0.11243 -0.26684 -0.12496 -0.0018239 -0.0054856 -0.00072757 -0.0027557 -1.0776 0.052795 0.044862 0.086989 0.034881 0.095666 -0.0057296 -0.19249 0.097394 -0.055216
2.8398 0.035026 0.034129 0.03701 0.052079 0 0.032935 0.027539 0.084747 0.1207 -0.0020238 0.16144 -1.8075 -0.057575 -1.5949e-05 0.011588 0.048996 -0.089273 -0.099795 -0.32245 -0.1283 -0.12166 -0.14105 -0.26336 -0.12594 -0.0018378 -0.0062279 -0.00069729 -0.0022228 -1.0522 0.045481 0.040663 0.09246 0.020574 0.096455 0.000538 -0.18249 0.096226 -0.045698
2.8438 0.031557 0.033216 0.082527 0.068744 0 0.032039 0.018725 0.063672 0.073506 0.00075808 0.14426 -1.8057 -0.075743 0.0030851 0.015534 0.055704 -0.089162 -0.092655 -0.32959 -0.12557 -0.11923 -0.15765 -0.23474 -0.12792 -0.0011542 -0.0062695 -0.00040607 -0.0011361 -0.92583 0.034822 0.034646 0.087581 0.017016 0.095372 0.0043224 -0.17753 0.095257 -0.039185
2.8477 0.028167 0.031918 0.08263 0.075483 0 0.033387 0.0158 0.047022 0.033921 0.02774 0.097975 -1.8176 -0.090485 0.0047228 0.015682 0.060911 -0.088965 -0.090503 -0.33317 -0.11276 -0.1185 -0.15847 -0.18813 -0.13022 -0.00032813 -0.0055391 0.00021299 -0.0004105 -0.74257 0.029173 0.031594 0.070617 0.026597 0.093596 0.0041845 -0.17754 0.094778 -0.036391
2.8516 0.027284 0.030606 0.040311 0.061379 0 0.031481 0.020392 0.039822 0.017041 0.05752 0.038162 -1.8349 -0.098709 0.0028118 0.011827 0.064143 -0.087369 -0.094086 -0.3317 -0.087965 -0.1199 -0.14113 -0.13196 -0.13213 -0.00012001 -0.0041526 0.00088412 -0.00045084 -0.54211 0.029851 0.034531 0.044726 0.043903 0.092244 0.0022466 -0.18182 0.09496 -0.037657
2.8555 0.029321 0.029661 -0.00041566 0.029589 0 0.023674 0.028643 0.033682 0.011002 0.069241 -0.011749 -1.8401 -0.095657 -0.00081343 0.0042472 0.065343 -0.078089 -0.10322 -0.32241 -0.054329 -0.12335 -0.10262 -0.073443 -0.13225 -0.0007011 -0.0024175 0.0012059 -0.00088087 -0.3471 0.03066 0.041726 0.016715 0.058172 0.092885 0.0013909 -0.18835 0.095861 -0.043184
2.8594 0.03271 0.029422 -0.00098667 -0.0037431 0 0.013846 0.035043 0.018181 -0.0048208 0.058658 -0.036519 -1.822 -0.079469 -0.0026805 -0.0035758 0.066647 -0.056957 -0.11238 -0.30406 -0.020393 -0.12567 -0.050045 -0.018984 -0.12884 -0.0014425 -0.00073853 0.0010604 -0.0010836 -0.17391 0.025282 0.047512 -0.0063196 0.059976 0.09615 0.0023233 -0.19201 0.09707 -0.050457
2.8633 0.035463 0.030141 0.033995 -0.020732 0 0.010296 0.036991 -0.0054661 -0.034104 0.037182 -0.038995 -1.7856 -0.054367 -0.0013429 -0.0085484 0.06984 -0.028114 -0.11679 -0.27944 0.0045854 -0.12392 0.0050766 0.02527 -0.12193 -0.0015475 0.00057666 0.00072932 -0.00089663 -0.047726 0.014665 0.046563 -0.019802 0.047735 0.10069 0.0034105 -0.1906 0.098246 -0.056505
2.8672 0.036539 0.031765 0.065789 -0.013342 0 0.019165 0.03577 -0.023054 -0.057546 0.018338 -0.035076 -1.7477 -0.022842 0.0014678 -0.0089561 0.075706 -0.0025838 -0.11386 -0.25031 0.016666 -0.11631 0.05627 0.055093 -0.11145 -0.00086925 0.0014725 0.00055883 -0.000694 0.00033956 0.0066616 0.038141 -0.022307 0.028678 0.10546 0.0029829 -0.18333 0.099262 -0.059538
2.8711 0.035906 0.033601 0.064382 0.013127 0 0.038517 0.033843 -0.020303 -0.052256 0.0068215 -0.038383 -1.7211 0.012115 0.0030273 -0.0034236 0.084706 0.010193 -0.10159 -0.21881 0.019001 -0.10138 0.097332 0.070335 -0.097591 -4.3031e-05 0.0020875 0.00055929 -0.00083458 -0.043552 0.0083119 0.026685 -0.014691 0.012853 0.10927 0.0013299 -0.17 0.10002 -0.057919
2.875 0.033783 0.034295 0.037701 0.045094 0 0.057885 0.032006 0.0027173 -0.015898 -0.00073503 -0.048496 -1.7021 0.044059 0.0023751 0.0098911 0.096422 0.0099827 -0.077597 -0.18992 0.017572 -0.077317 0.11693 0.074157 -0.080908 0.00019653 0.0024931 0.00041932 -0.0011795 -0.15461 0.01867 0.018142 0.00050263 0.0050444 0.10954 0.00031559 -0.15154 0.10031 -0.048642
2.8789 0.030257 0.032468 0.017576 0.068553 0 0.06418 0.029403 0.030135 0.029184 -0.0077096 -0.052908 -1.6738 0.067688 0.00071025 0.026262 0.10718 0.0050536 -0.04929 -0.16756 0.015038 -0.050606 0.11932 0.068974 -0.064666 -0.00023735 0.0025022 -7.778e-05 -0.001258 -0.27423 0.029341 0.015232 0.018757 0.0019443 0.10619 0.0012889 -0.13333 0.099839 -0.03461
2.8828 0.025607 0.027735 0.021591 0.074469 0 0.050309 0.025608 0.04341 0.055459 -0.012355 -0.039928 -1.6223 0.081065 -0.0004738 0.04245 0.11481 0.003717 -0.021366 -0.15292 0.0088421 -0.025917 0.10874 0.053271 -0.051037 -0.0007709 0.0018193 -0.00073894 -0.00085817 -0.34319 0.031952 0.015906 0.033779 -0.0025558 0.099735 0.003657 -0.11788 0.098073 -0.018264
2.8867 0.020611 0.021188 0.034862 0.060724 0 0.020794 0.021689 0.036469 0.053412 -0.0098368 -0.01003 -1.5505 0.082917 -0.00095889 0.055724 0.11765 0.0064403 0.0023913 -0.1467 -0.0045194 -0.0072494 0.088901 0.023541 -0.041968 -0.00086004 0.00045644 -0.0011397 -0.00030457 -0.33907 0.025143 0.016271 0.039684 -0.0089483 0.090646 0.0055335 -0.10701 0.094406 -0.0018085
2.8906 0.016098 0.014699 0.030669 0.032169 0 -0.0097738 0.018774 0.018945 0.036458 0.0026594 0.024462 -1.4763 0.07172 -0.0013471 0.062311 0.11355 0.0063291 0.017034 -0.14958 -0.023646 -0.00029032 0.06464 -0.019767 -0.04043 -0.00058056 -0.0010318 -0.001093 -6.5555e-05 -0.28809 0.014723 0.014915 0.034503 -0.0092677 0.079581 0.0055997 -0.10274 0.087683 0.011557
2.8945 0.012136 0.0095138 0.0038599 -0.00073266 0 -0.025244 0.016092 0.0058124 0.025164 0.023214 0.050121 -1.4168 0.049697 -0.001598 0.058544 0.10168 -0.0026919 0.01864 -0.15964 -0.041284 -0.0099649 0.04334 -0.068556 -0.049452 -0.00045989 -0.0018579 -0.00084232 -0.00015771 -0.24215 0.0077505 0.01408 0.02218 0.0061725 0.067647 0.0042302 -0.10524 0.076263 0.017602
2.8984 0.0078778 0.0054357 -0.022378 -0.025627 0 -0.018462 0.011329 0.0044005 0.028177 0.045685 0.063083 -1.3732 0.024393 -0.00075021 0.047496 0.085524 -0.018513 0.01199 -0.17225 -0.049953 -0.030068 0.027133 -0.11051 -0.065652 -0.00077718 -0.0016722 -0.00074085 -9.2316e-05 -0.2398 0.0067094 0.01633 0.010641 0.03772 0.055516 0.002934 -0.11074 0.061188 0.017418
2.9023 0.0024758 0.0014135 -0.02359 -0.034006 0 0.003291 0.0033851 0.010647 0.037792 0.061272 0.070122 -1.3312 -0.00037244 0.0016938 0.030978 0.066628 -0.031974 -0.00011766 -0.18561 -0.048881 -0.056539 0.016285 -0.13715 -0.086785 -0.0011707 -0.00094815 -0.00080754 0.00051378 -0.2806 0.0087317 0.020188 0.0067928 0.071366 0.043339 0.0029018 -0.11734 0.043163 0.011988
2.9063 -0.0038314 -0.0030887 -0.0026724 -0.025723 0 0.022555 -0.0055621 0.016006 0.041346 0.060781 0.080046 -1.2755 -0.020943 0.0045351 0.011177 0.046532 -0.035467 -0.014514 -0.19809 -0.045035 -0.084653 0.010502 -0.14853 -0.11006 -0.0010374 -0.00061756 -0.00071948 0.0013522 -0.32958 0.0092656 0.019784 0.012278 0.085803 0.031256 0.0040883 -0.12317 0.023177 0.0027766
2.9102 -0.0096772 -0.0074614 0.013409 -0.0085655 0 0.023702 -0.011435 0.016309 0.034541 0.039082 0.093756 -1.2041 -0.031194 0.0055753 -0.0078866 0.027155 -0.030247 -0.025523 -0.20769 -0.046455 -0.10477 0.0090241 -0.14948 -0.12915 -0.00028737 -0.0012211 -0.00027015 0.001593 -0.34345 0.0058944 0.0097533 0.023281 0.06727 0.01979 0.0054557 -0.12516 0.0035892 -0.0070015
2.9141 -0.013748 -0.01079 0.0045426 0.007204 0 0.0043597 -0.012074 0.013879 0.023641 0.00052823 0.10173 -1.1284 -0.031808 0.0036943 -0.022418 0.0093386 -0.024846 -0.029551 -0.21416 -0.053671 -0.11091 0.0095901 -0.14112 -0.13831 0.00042386 -0.0023758 0.00027571 0.00072098 -0.29643 -0.00076269 -0.0089385 0.034022 0.020626 0.010131 0.0058982 -0.12278 -0.012546 -0.013255
2.918 -0.016042 -0.013221 -0.020224 0.015047 0 -0.022733 -0.0096016 0.012555 0.016759 -0.040122 0.090724 -1.0608 -0.026064 3.5114e-05 -0.031762 -0.0069375 -0.02595 -0.026928 -0.21735 -0.05733 -0.10373 0.012126 -0.11696 -0.13657 0.00031106 -0.0030907 0.00042037 -0.00082528 -0.18801 -0.0085658 -0.028187 0.0403 -0.032478 0.0032345 0.0050461 -0.11696 -0.024272 -0.015058
2.9219 -0.017941 -0.016203 -0.034538 0.014172 0 -0.039598 -0.0087444 0.012198 0.014725 -0.065319 0.05403 -1.0023 -0.01664 -0.0030029 -0.03569 -0.021479 -0.030701 -0.018303 -0.21665 -0.044762 -0.084444 0.017243 -0.068716 -0.12377 -0.00069588 -0.0026279 4.491e-05 -0.0019257 -0.032227 -0.015604 -0.03851 0.039937 -0.067418 -0.00014076 0.003531 -0.1085 -0.031125 -0.012214
2.9258 -0.021027 -0.021106 -0.026093 0.0066179 0 -0.037222 -0.012734 0.0082615 0.010207 -0.066775 -0.0024755 -0.9439 -0.0071169 -0.0037957 -0.034314 -0.033878 -0.028228 -0.0050138 -0.21085 -0.010094 -0.05556 0.026289 0.0033142 -0.10055 -0.0017894 -0.001073 -0.00033497 -0.0017419 0.15812 -0.021125 -0.03659 0.03078 -0.072191 0.00088981 0.0026819 -0.098484 -0.03291 -0.0050824
2.9297 -0.025778 -0.027579 -0.010507 -0.0066584 0 -0.0225 -0.020858 -0.0041888 -0.0056646 -0.051542 -0.062525 -0.87807 -0.0038711 -0.0023992 -0.028934 -0.042028 -0.0092645 0.0090274 -0.1962 0.040628 -0.024825 0.04263 0.085848 -0.071927 -0.0020177 0.00088433 -5.6533e-05 -0.00043599 0.37749 -0.025945 -0.027812 0.0098062 -0.053539 0.0064077 0.0037336 -0.089273 -0.031096 0.0034359
2.9336 -0.031257 -0.033468 -0.01211 -0.026233 0 -0.011991 -0.029794 -0.02646 -0.036012 -0.0357 -0.10808 -0.80955 -0.0072031 0.00026437 -0.022773 -0.045614 0.02498 0.020309 -0.174 0.093346 0.00058078 0.064531 0.15946 -0.046182 -0.0011865 0.0026297 0.00092802 0.001029 0.61905 -0.032302 -0.021539 -0.024308 -0.029964 0.012534 0.006828 -0.082153 -0.029506 0.0096215
2.9375 -0.03586 -0.036531 -0.035045 -0.050795 0 -0.017709 -0.036805 -0.055113 -0.075426 -0.030863 -0.12888 -0.75289 -0.016374 0.0034915 -0.016973 -0.044196 0.062806 0.027648 -0.14501 0.13515 0.018361 0.090639 0.21095 -0.026778 -2.0324e-05 0.004021 0.0018733 0.0017549 0.85998 -0.042308 -0.023455 -0.067044 -0.017879 0.016847 0.010497 -0.077508 -0.029717 0.011999
2.9414 -0.038304 -0.036325 -0.058685 -0.073879 0 -0.037057 -0.041243 -0.083113 -0.11196 -0.036019 -0.12723 -0.72007 -0.030066 0.0067309 -0.012481 -0.037672 0.090737 0.03034 -0.11055 0.16109 0.027218 0.11915 0.24021 -0.016343 0.00055887 0.0051764 0.0019234 0.0015843 1.0558 -0.055201 -0.031731 -0.10694 -0.021488 0.017018 0.012356 -0.075458 -0.032949 0.0095733
2.9453 -0.038176 -0.03441 -0.061691 -0.085112 0 -0.055328 -0.043356 -0.10177 -0.13195 -0.041767 -0.11542 -0.70975 -0.045364 0.0088576 -0.010458 -0.026034 0.10312 0.027883 -0.073733 0.17402 0.026522 0.14617 0.25583 -0.01798 0.000288 0.0060521 0.00098465 0.0010284 1.154 -0.065857 -0.039799 -0.13017 -0.033112 0.0089179 0.010878 -0.075857 -0.040443 0.0014506
2.9492 -0.035975 -0.032794 -0.045338 -0.076291 0 -0.058185 -0.042702 -0.1036 -0.12622 -0.041446 -0.10721 -0.70806 -0.057758 0.0084402 -0.010705 -0.012862 0.10456 0.023314 -0.041495 0.17923 0.022151 0.16671 0.26476 -0.026769 -0.00028663 0.0063888 -0.00013823 0.00067307 1.1225 -0.067321 -0.042485 -0.12835 -0.042109 -0.0071757 0.0068651 -0.076571 -0.049829 -0.0090626
2.9531 -0.032919 -0.032269 -0.029069 -0.04803 0 -0.043221 -0.03873 -0.086485 -0.095872 -0.037298 -0.10868 -0.69916 -0.066323 0.0053644 -0.012408 -0.0010476 0.10396 0.019307 -0.017067 0.17932 0.018466 0.17987 0.26596 -0.036789 -0.00044792 0.0060751 -0.00051259 0.00071631 0.97476 -0.056547 -0.039783 -0.10384 -0.044195 -0.027327 0.0030828 -0.075916 -0.058221 -0.018718
2.957 -0.030509 -0.032185 -0.025841 -0.011662 0 -0.021309 -0.032822 -0.056901 -0.053848 -0.036229 -0.11433 -0.67608 -0.071053 0.0019662 -0.015121 0.0076941 0.10622 0.017437 -0.0022934 0.17304 0.017525 0.18533 0.25306 -0.044532 -3.3516e-05 0.0054094 3.263e-05 0.00098881 0.77014 -0.038381 -0.035565 -0.068375 -0.043617 -0.048398 0.0019969 -0.07279 -0.063675 -0.025488
2.9609 -0.029712 -0.031513 -0.028814 0.015776 0 -0.0076824 -0.028655 -0.028204 -0.018948 -0.041098 -0.11138 -0.64354 -0.072546 0.0016884 -0.018366 0.011853 0.10867 0.019118 0.0016477 0.15781 0.020838 0.18344 0.22177 -0.046673 0.00047159 0.0048512 0.00080273 0.0012554 0.58373 -0.023069 -0.033357 -0.036278 -0.04718 -0.066686 0.0035108 -0.066185 -0.064289 -0.027479
2.9648 -0.030078 -0.029755 -0.025003 0.020816 0 -0.01075 -0.029227 -0.012926 -0.0042937 -0.04726 -0.089657 -0.61276 -0.073278 0.005875 -0.02153 0.0091309 0.10467 0.026231 -0.0067228 0.13267 0.028289 0.17521 0.17443 -0.039109 0.00049411 0.0045102 0.00097887 0.0014009 0.46272 -0.018258 -0.033304 -0.017084 -0.056085 -0.073518 0.0049407 -0.05434 -0.056903 -0.021656
2.9688 -0.029632 -0.026784 -0.01613 0.0015403 0 -0.026934 -0.033124 -0.013995 -0.0085144 -0.047113 -0.050083 -0.59376 -0.075946 0.011847 -0.02443 0.0028279 0.090249 0.035413 -0.019824 0.099603 0.034736 0.16536 0.11832 -0.027916 -4.4567e-05 0.0040095 0.00039493 0.0013879 0.39984 -0.022427 -0.032484 -0.012011 -0.063054 -0.070101 0.0034803 -0.040082 -0.04571 -0.011925
2.9727 -0.02607 -0.022224 -0.017129 -0.030666 0 -0.043787 -0.034398 -0.02253 -0.017591 -0.036625 -0.0053053 -0.59067 -0.081065 0.014699 -0.027172 -0.0059351 0.06783 0.044614 -0.035408 0.06315 0.037548 0.15459 0.060919 -0.016915 -0.00069802 0.0029589 -0.00042555 0.001184 0.34371 -0.026198 -0.027532 -0.015218 -0.057388 -0.058156 -0.0010684 -0.02504 -0.033221 -0.0003892
2.9766 -0.018599 -0.015546 -0.032286 -0.05695 0 -0.047814 -0.02723 -0.024979 -0.016667 -0.017235 0.028458 -0.60124 -0.08873 0.011606 -0.029906 -0.016252 0.044389 0.051776 -0.051827 0.029186 0.03457 0.14305 0.0072803 -0.0097931 -0.00097566 0.0015252 -0.00090009 0.00081679 0.23874 -0.0208 -0.017166 -0.01778 -0.033739 -0.040195 -0.0059242 -0.010911 -0.021981 0.01084
2.9805 -0.0088405 -0.0070072 -0.041132 -0.061329 0 -0.032087 -0.011416 -0.013897 -0.0017999 0.0066751 0.042622 -0.61885 -0.098412 0.0046469 -0.032958 -0.027607 0.026133 0.053478 -0.068354 0.0032855 0.022871 0.12935 -0.039587 -0.012337 -0.00079545 0.00039332 -0.00092769 0.00045346 0.06447 -0.005881 -0.0031853 -0.011979 0.0026375 -0.021043 -0.0076961 -0.00054442 -0.016089 0.018556
2.9844 0.00019081 0.0017675 -0.018096 -0.039635 0 -0.00048732 0.0067945 0.0069432 0.018725 0.02976 0.042175 -0.63558 -0.10787 -0.00073235 -0.036622 -0.040741 0.014457 0.047414 -0.087317 -0.011454 0.0035907 0.11006 -0.077877 -0.027079 -0.00047463 6.5852e-05 -0.00078915 0.00032289 -0.15368 0.010638 0.010207 0.0053902 0.038184 -0.0087958 -0.0052144 0.0035078 -0.018411 0.02045
2.9883 0.0063085 0.0085994 0.032557 -0.0016475 0 0.033073 0.019663 0.027182 0.034031 0.045168 0.041667 -0.64532 -0.11603 -0.00030214 -0.040635 -0.056188 0.0061295 0.035742 -0.11041 -0.016302 -0.018622 0.084823 -0.10754 -0.049187 -0.00034609 0.00024249 -0.00065057 0.00050722 -0.36567 0.020203 0.018313 0.031429 0.058895 -0.0050664 -0.00020878 0.0022924 -0.026557 0.01813
2.9922 0.0096146 0.012415 0.070352 0.035002 0 0.051241 0.024138 0.03913 0.041269 0.045268 0.053918 -0.64581 -0.12264 0.0054863 -0.04467 -0.074016 -0.0030615 0.020081 -0.13814 -0.016668 -0.041 0.054102 -0.13061 -0.075254 -0.00044332 1.3778e-05 -0.00034572 0.00084201 -0.52874 0.021079 0.018508 0.058157 0.058017 -0.0097383 0.004496 -0.0034142 -0.038644 0.012872
2.9961 0.011895 0.014057 0.056807 0.055369 0 0.043857 0.023421 0.042825 0.046688 0.027099 0.079602 -0.63874 -0.1277 0.012151 -0.048306 -0.093948 -0.014635 0.0024996 -0.17033 -0.018846 -0.060718 0.019097 -0.14904 -0.1013 -0.0005516 -0.0012453 0.00029048 0.0010655 -0.62472 0.018577 0.012248 0.076348 0.03909 -0.02163 0.0071755 -0.012457 -0.052279 0.006306
3 0.014619 0.015314 0.00061805 0.055352 0 0.016467 0.022827 0.043053 0.056632 -0.0012262 0.10551 -0.628 -0.13174 0.015005 -0.050281 -0.11329 -0.026591 -0.012268 -0.20325 -0.025529 -0.072593 -0.014833 -0.16098 -0.11907 -0.00049873 -0.0031748 0.00098786 0.0010599 -0.65477 0.018653 0.0048447 0.080405 0.013644 -0.036068 0.0077033 -0.022344 -0.062148 0.0018945
3.0039 0.017546 0.01712 -0.043611 0.042262 0 -0.011008 0.024487 0.04275 0.068265 -0.021701 0.11312 -0.61725 -0.13553 0.012593 -0.050294 -0.12732 -0.035514 -0.021406 -0.229 -0.03372 -0.077445 -0.040426 -0.16001 -0.12676 -0.00033203 -0.0046509 0.0011226 0.00091345 -0.62471 0.021959 0.0023498 0.070913 -0.0043501 -0.045814 0.0064636 -0.030133 -0.065948 0.0011188
3.0078 0.019226 0.018801 -0.029302 0.027894 0 -0.017454 0.026141 0.040042 0.070076 -0.018263 0.091628 -0.60843 -0.1386 0.0070754 -0.048505 -0.13338 -0.039282 -0.024644 -0.24334 -0.037238 -0.076622 -0.05451 -0.13964 -0.12549 -0.00020748 -0.004716 0.00033307 0.0007553 -0.53801 0.024239 0.007309 0.052894 -0.0049003 -0.048786 0.0035382 -0.035037 -0.064072 0.003578
3.0117 0.018737 0.019076 0.030549 0.019569 0 0.0028757 0.02457 0.031403 0.052344 0.0093043 0.046214 -0.6011 -0.14015 0.002011 -0.045196 -0.12959 -0.038013 -0.022187 -0.24334 -0.032031 -0.071338 -0.055106 -0.099998 -0.11669 -0.00015921 -0.0033146 -0.00097942 0.00059787 -0.40145 0.021833 0.016755 0.03148 0.012756 -0.044168 -0.00068375 -0.036669 -0.057391 0.0085447
3.0156 0.016769 0.017626 0.073108 0.015826 0 0.034398 0.019385 0.016773 0.017754 0.042773 -0.0046009 -0.5922 -0.13844 -0.00013079 -0.040931 -0.11361 -0.033006 -0.014807 -0.22553 -0.01979 -0.063162 -0.0402 -0.050239 -0.10281 -3.9547e-05 -0.0011996 -0.0018672 0.00039189 -0.234 0.015901 0.024427 0.0092326 0.038475 -0.032166 -0.0045082 -0.034849 -0.04779 0.014487
3.0195 0.014956 0.015508 0.051276 0.0097864 0 0.051789 0.013141 0.0009698 -0.018048 0.058564 -0.040655 -0.57677 -0.13052 0.001043 -0.037282 -0.087473 -0.02541 -0.0059163 -0.19327 -0.0066743 -0.054497 -0.014223 -0.0036614 -0.08907 0.00029181 0.00075052 -0.0016329 0.00019434 -0.067668 0.011017 0.025616 -0.012439 0.05543 -0.018531 -0.0054364 -0.03079 -0.040109 0.017918
3.0234 0.014233 0.014061 -0.014158 -0.0028287 0 0.040805 0.0082738 -0.0097349 -0.037032 0.046065 -0.052519 -0.55099 -0.11742 0.0043029 -0.035079 -0.059171 -0.016207 0.0015584 -0.15835 0.0016174 -0.046428 0.01257 0.030395 -0.077937 0.00074384 0.0020616 -0.00044077 0.00017234 0.061834 0.010246 0.020548 -0.029947 0.049788 -0.0091732 -0.0023291 -0.026312 -0.036611 0.017741
3.0273 0.013996 0.013592 -0.054683 -0.017713 0 0.010441 0.0048739 -0.01208 -0.031747 0.015144 -0.045683 -0.51628 -0.10018 0.0077174 -0.034575 -0.033078 -0.0071857 0.0066189 -0.12699 0.0039638 -0.039199 0.034901 0.050736 -0.069852 0.0010025 0.002645 0.00085305 0.00037592 0.12783 0.012348 0.013508 -0.037057 0.020576 -0.0066864 0.0029462 -0.022058 -0.037899 0.013796
3.0313 0.012871 0.013263 -0.027517 -0.023421 0 -0.014869 0.0017879 -0.0072569 -0.010254 -0.013274 -0.034028 -0.48082 -0.080303 0.0094667 -0.035826 -0.013363 -0.001073 0.0086497 -0.10496 0.0036876 -0.03294 0.047996 0.061524 -0.064779 0.00079733 0.0025197 0.0014631 0.00056106 0.1221 0.013869 0.0088105 -0.029305 -0.017872 -0.012893 0.0065824 -0.018518 -0.04402 0.0063484
3.0352 0.01022 0.012103 0.037273 -0.010041 0 -0.01642 -0.00078033 0.00091137 0.010354 -0.024197 -0.028307 -0.455 -0.061685 0.0085659 -0.038545 -0.0070745 0.00011904 0.0073829 -0.10106 0.0048383 -0.028081 0.044394 0.066326 -0.061954 0.00017503 0.0017547 0.0012806 0.00036012 0.058627 0.01318 0.0074558 -0.0095972 -0.044388 -0.029398 0.0060795 -0.01607 -0.054101 -0.0033802
3.0391 0.0067724 0.0099015 0.069067 0.02105 0 0.0032732 -0.00089641 0.0083465 0.016172 -0.017927 -0.028895 -0.44304 -0.048651 0.0053941 -0.041225 -0.012104 -0.002835 0.0049417 -0.11021 0.0086668 -0.025099 0.028536 0.065185 -0.059662 -0.00049666 0.00066107 0.00079027 -0.0003053 -0.028597 0.011623 0.0072576 0.011198 -0.045262 -0.049551 0.0025548 -0.014206 -0.064177 -0.012174
3.043 0.0037926 0.0071045 0.034176 0.054304 0 0.024319 0.0024387 0.011736 0.0052172 -0.0053724 -0.027971 -0.4384 -0.04207 0.0015681 -0.043166 -0.024087 -0.0063874 0.0023604 -0.12501 0.01331 -0.024473 0.0064363 0.056666 -0.057856 -0.00081327 -0.00017578 0.0004868 -0.0010304 -0.095785 0.010752 0.0056808 0.020839 -0.023552 -0.068552 -0.00037107 -0.012617 -0.072387 -0.018725
3.0469 0.0017985 0.0041141 -0.027169 0.067845 0 0.028061 0.0068937 0.0089504 -0.01287 0.0036777 -0.018232 -0.42862 -0.042074 -0.0010049 -0.043981 -0.039675 -0.0070144 0.00012317 -0.13978 0.016255 -0.026583 -0.017405 0.041344 -0.056852 -0.00064395 -0.00026602 0.00042886 -0.0012459 -0.1081 0.0094144 0.0023022 0.014581 0.0041883 -0.083081 -0.00012945 -0.01114 -0.077612 -0.022317
3.0508 0.00020963 0.0010075 -0.046255 0.048033 0 0.012595 0.0081592 0.00021646 -0.02469 0.0075471 -6.638e-05 -0.40618 -0.048145 -0.0012557 -0.043366 -0.054621 -0.0044082 -0.0014882 -0.14745 0.016698 -0.031861 -0.037456 0.022396 -0.057386 -0.00018283 0.00033704 0.00033095 -0.00077622 -0.059696 0.0046798 -0.0012268 -0.0014395 0.021053 -0.089476 0.0024224 -0.00965 -0.078831 -0.022412
3.0547 -0.0017892 -0.0020934 -0.0035611 0.00077799 0 -0.0083096 0.0041965 -0.010656 -0.022248 0.010157 0.018783 -0.37525 -0.05647 0.00064809 -0.041273 -0.062565 -0.0017433 -0.0027289 -0.13883 0.015625 -0.039652 -0.046008 0.0031823 -0.060481 0.0002838 0.0010535 -9.1382e-06 -3.9607e-05 0.019323 -0.0041053 -0.0030778 -0.015424 0.021817 -0.083716 0.0042493 -0.0078866 -0.075158 -0.01911
3.0586 -0.0042597 -0.0047607 0.048795 -0.049562 0 -0.019652 -0.0022945 -0.017321 -0.0072779 0.014116 0.030013 -0.34694 -0.061988 0.0038112 -0.038322 -0.064232 -0.0024149 -0.0037972 -0.11958 0.014132 -0.046787 -0.045743 -0.014719 -0.064258 0.00063724 0.0013273 -0.0004567 0.00036127 0.078809 -0.012927 -0.0028605 -0.018966 0.014175 -0.070397 0.0035888 -0.0054326 -0.068253 -0.01421
3.0625 -0.0065754 -0.0067275 0.046118 -0.07462 0 -0.017807 -0.0064009 -0.014903 0.01132 0.017212 0.031465 -0.32786 -0.062607 0.007294 -0.034419 -0.060816 -0.0064432 -0.0042792 -0.094112 0.012134 -0.051236 -0.038889 -0.030714 -0.066918 0.00094257 0.0011455 -0.00070905 0.00023967 0.08065 -0.015866 -0.0017631 -0.011961 0.0092762 -0.051522 0.0018214 -0.0017734 -0.05825 -0.0079811
3.0664 -0.008467 -0.0085965 -0.014263 -0.060697 0 -0.010279 -0.0062136 -0.0041363 0.024263 0.01474 0.028001 -0.31413 -0.056814 0.010287 -0.029369 -0.053931 -0.010426 -0.0035982 -0.06736 0.008754 -0.051101 -0.028153 -0.043232 -0.066527 0.0012248 0.00094875 -0.00065062 -3.616e-05 0.025239 -0.010882 -0.0017616 5.1511e-05 0.01076 -0.029217 0.0017498 0.0036136 -0.045244 -0.00051526
3.0703 -0.010779 -0.011712 -0.067986 -0.018453 0 -0.0058646 -0.0050621 0.0083588 0.027832 0.0039314 0.026458 -0.29722 -0.042879 0.011979 -0.022242 -0.046489 -0.011304 -1.6105e-06 -0.048328 0.0037697 -0.042944 -0.01826 -0.049676 -0.059016 0.0012873 0.0010337 -0.00047943 -1.3493e-05 -0.047498 -0.0027249 -0.0048627 0.011963 0.01199 -0.0063572 0.0042653 0.011936 -0.02858 0.0089583
3.0742 -0.014885 -0.016963 -0.055924 0.02388 0 -0.00714 -0.0080365 0.014584 0.025069 -0.013936 0.02961 -0.27483 -0.024437 0.011806 -0.012653 -0.041397 -0.009881 0.0075345 -0.042172 -0.0013799 -0.027555 -0.013307 -0.048432 -0.043536 0.00083227 0.0011503 -0.00047013 0.00030862 -0.083205 0.00054942 -0.012412 0.02184 0.0031241 0.013832 0.0071673 0.022976 -0.0093167 0.021033
3.0781 -0.021162 -0.023645 0.0067596 0.039284 0 -0.011991 -0.016365 0.010814 0.021826 -0.034413 0.034097 -0.25389 -0.0054851 0.010101 -0.0014602 -0.038424 -0.0098575 0.017971 -0.045404 -0.0037745 -0.0084555 -0.012574 -0.039888 -0.023141 -0.00018642 0.00079923 -0.00064153 0.00050035 -0.04506 -0.0053996 -0.024019 0.028286 -0.018926 0.030166 0.0074828 0.035268 0.010457 0.035048
3.082 -0.028075 -0.029686 0.04412 0.019419 0 -0.019403 -0.02582 -0.00052913 0.020838 -0.051658 0.033173 -0.2417 0.011407 0.0082673 0.010356 -0.036945 -0.012797 0.030135 -0.054487 1.5732e-05 0.011695 -0.014858 -0.024413 -0.00048613 -0.0013434 -7.7127e-05 -0.00069608 0.00025355 0.069812 -0.017313 -0.036576 0.026969 -0.046397 0.041544 0.0047029 0.0475 0.028862 0.050131
3.0859 -0.032987 -0.033181 0.0034667 -0.021457 0 -0.030632 -0.031059 -0.014133 0.018273 -0.059856 0.021248 -0.23578 0.02367 0.0078165 0.021459 -0.035909 -0.01431 0.042374 -0.064532 0.012771 0.029794 -0.018234 0.00035551 0.021069 -0.0019536 -0.00080998 -0.00031503 -0.00019827 0.23681 -0.027435 -0.044888 0.011972 -0.065471 0.046893 0.0013234 0.058067 0.043661 0.065016
3.0898 -0.034151 -0.033779 -0.082539 -0.057983 0 -0.044266 -0.031186 -0.026735 0.0056015 -0.055008 -0.0031418 -0.22578 0.026415 0.008951 0.027462 -0.032902 -0.0062941 0.049652 -0.063431 0.035456 0.039029 -0.01761 0.038479 0.033374 -0.0016016 -0.00052138 0.00047121 -0.00032431 0.42235 -0.03067 -0.044644 -0.018146 -0.065765 0.042248 0.00011168 0.062612 0.048684 0.075166
3.0938 -0.0321 -0.032599 -0.12662 -0.071328 0 -0.05288 -0.030337 -0.038914 -0.023823 -0.037554 -0.036964 -0.20697 0.022415 0.010245 0.027513 -0.027993 0.015794 0.050758 -0.049352 0.066174 0.040311 -0.011705 0.090246 0.036418 -0.00052037 0.001043 0.0012057 4.5277e-05 0.59798 -0.028904 -0.035976 -0.055819 -0.047317 0.030317 0.001193 0.061389 0.045233 0.079026
3.0977 -0.029122 -0.030967 -0.079749 -0.060149 0 -0.048066 -0.032586 -0.052318 -0.067565 -0.014088 -0.073804 -0.19008 0.013048 0.010003 0.021605 -0.021883 0.047296 0.045848 -0.023401 0.0999 0.034911 -0.00071601 0.14742 0.031481 0.00055577 0.0032186 0.0013272 0.00043071 0.74316 -0.028402 -0.024384 -0.087262 -0.020651 0.01238 0.0022102 0.054891 0.034521 0.076102
3.1016 -0.027288 -0.029395 0.014314 -0.038261 0 -0.030222 -0.036921 -0.065565 -0.11169 0.0043955 -0.10544 -0.19344 -2.5711e-05 0.0080054 0.010351 -0.015419 0.076273 0.035791 0.012013 0.12976 0.024684 0.01466 0.19527 0.020675 0.00096622 0.0049632 0.00063398 0.00019455 0.84164 -0.033037 -0.01743 -0.10131 -0.00056356 -0.0097664 0.0012823 0.044086 0.018433 0.066551
3.1055 -0.026843 -0.027728 0.063075 -0.022571 0 -0.011806 -0.038149 -0.07335 -0.13644 0.0079002 -0.12399 -0.22267 -0.014201 0.0057356 -0.004557 -0.010179 0.092093 0.022921 0.051413 0.14961 0.013131 0.032798 0.22125 0.0083853 0.00061916 0.0056736 -0.00050968 -0.00067493 0.88014 -0.040166 -0.019384 -0.096641 0.0021089 -0.032754 -0.00069796 0.030949 0.00068494 0.051219
3.1094 -0.02637 -0.025917 0.021611 -0.021012 0 -0.0080066 -0.03292 -0.070188 -0.12813 -0.0067096 -0.12474 -0.25919 -0.025062 0.0048014 -0.017654 -0.0072966 0.093318 0.013344 0.083238 0.15644 0.0060195 0.049883 0.22312 0.0021145 -2.1215e-05 0.005491 -0.0014195 -0.0013839 0.85225 -0.04324 -0.028204 -0.080945 -0.013979 -0.049909 -0.0010967 0.02 -0.011712 0.035241
3.1133 -0.024399 -0.024245 -0.061802 -0.028676 0 -0.022314 -0.024127 -0.055593 -0.089705 -0.033435 -0.10875 -0.27267 -0.03094 0.0053232 -0.025904 -0.0057284 0.08783 0.0096966 0.10303 0.15084 0.0044484 0.064183 0.20883 0.0031045 -0.00039935 0.0049197 -0.0016012 -0.0010512 0.76361 -0.038466 -0.037374 -0.063227 -0.040487 -0.058774 0.0012937 0.013138 -0.016707 0.02248
3.1172 -0.020782 -0.022729 -0.098449 -0.033508 0 -0.041578 -0.018413 -0.03582 -0.041234 -0.060002 -0.082984 -0.2486 -0.030965 0.0061226 -0.02806 -0.0045407 0.085204 0.012795 0.10876 0.13572 0.0081693 0.07489 0.18845 0.010714 -0.00032436 0.0042895 -0.0011028 0.00036575 0.63242 -0.028764 -0.040869 -0.047029 -0.064123 -0.058325 0.0046419 0.011 -0.013917 0.014756
3.1211 -0.016556 -0.020627 -0.052219 -0.026389 0 -0.046862 -0.019131 -0.020007 -0.0076902 -0.073922 -0.057164 -0.20454 -0.024704 0.0063986 -0.023548 -0.002637 0.088251 0.022632 0.099587 0.11439 0.016135 0.081484 0.16583 0.023162 -2.52e-05 0.0036369 -0.00041289 0.0019142 0.48359 -0.020899 -0.03689 -0.03069 -0.073383 -0.048358 0.0059453 0.013677 -0.0038824 0.013346
3.125 -0.012603 -0.016911 0.026315 -0.0082677 0 -0.030623 -0.02236 -0.013474 -0.0014522 -0.06826 -0.038598 -0.17808 -0.011941 0.0067392 -0.01328 0.0019263 0.091141 0.03669 0.074288 0.089765 0.024074 0.082455 0.13763 0.033387 0.00015613 0.0029722 -2.9954e-06 0.0024628 0.33898 -0.018586 -0.02762 -0.013162 -0.063625 -0.030265 0.0042889 0.019945 0.010011 0.019064
3.1289 -0.0086683 -0.011291 0.057824 0.010336 0 -0.0037169 -0.02059 -0.013722 -0.013256 -0.044396 -0.028311 -0.19652 0.0018561 0.0080958 -0.0038202 0.0078915 0.085208 0.047748 0.041901 0.064371 0.026636 0.078867 0.09943 0.034162 7.087e-05 0.0024421 6.3744e-05 0.0016918 0.20894 -0.018552 -0.0162 0.0018683 -0.038227 -0.01264 0.0017655 0.025161 0.020384 0.026317
3.1328 -0.0037762 -0.0045873 0.018416 0.016921 0 0.014626 -0.010399 -0.012793 -0.02025 -0.010888 -0.020946 -0.2563 0.013192 0.0099594 0.0016225 0.013305 0.066797 0.052604 0.0056627 0.040239 0.022035 0.070506 0.0519 0.023442 -0.00019953 0.0021088 9.756e-05 0.00028553 0.089575 -0.013784 -0.0043631 0.0086268 -0.0060605 0.00037322 0.0010064 0.027223 0.024356 0.032079
3.1367 0.0024777 0.0020756 -0.03996 0.0065599 0 0.014191 0.0039174 -0.0042741 -0.0056678 0.020804 -0.0085356 -0.32959 0.018979 0.010244 0.00080826 0.01616 0.040323 0.049164 -0.032376 0.018331 0.0093581 0.05701 0.00084371 0.00050915 -0.00050247 0.0016607 0.00037127 -0.00079585 -0.032335 -0.00093667 0.0073629 0.0060411 0.022774 0.0057805 0.0021979 0.02467 0.020167 0.034101
3.1406 0.0092652 0.0083439 -0.049996 -0.013228 0 0.0020427 0.01462 0.011075 0.026599 0.041727 0.014225 -0.38891 0.014608 0.0075295 -0.0087011 0.013031 0.014582 0.035323 -0.070796 -0.0015746 -0.01194 0.037317 -0.047801 -0.034383 -0.0007227 0.00055494 0.00076561 -0.0011618 -0.16974 0.015606 0.018135 0.0011184 0.040958 0.0001444 0.0030831 0.015902 0.0062869 0.029763
3.1445 0.015307 0.014732 -0.00068184 -0.026196 0 -0.0052447 0.018167 0.026337 0.056041 0.049215 0.046314 -0.42485 -0.0042011 0.0033085 -0.025534 -0.00017431 -0.0038055 0.013665 -0.1096 -0.019663 -0.03817 0.011481 -0.091829 -0.073885 -0.00075336 -0.0013978 0.0008604 -0.0011182 -0.32723 0.027512 0.026446 0.0044582 0.046606 -0.015989 0.0019585 0.0016094 -0.014264 0.018956
3.1484 0.02026 0.021667 0.056492 -0.017879 0 0.0032008 0.018293 0.035433 0.065047 0.046964 0.080362 -0.44331 -0.032923 0.0013545 -0.04373 -0.02095 -0.014238 -0.0088694 -0.14877 -0.03445 -0.063681 -0.016769 -0.13157 -0.10952 -0.00047997 -0.0036083 0.00040448 -0.0010834 -0.49928 0.030724 0.031538 0.021461 0.043754 -0.035699 7.6982e-05 -0.014434 -0.035237 0.0060434
3.1523 0.02511 0.028688 0.067954 0.014043 0 0.02443 0.021616 0.039453 0.055613 0.041586 0.10631 -0.45139 -0.068606 0.0042899 -0.060058 -0.047364 -0.020848 -0.028676 -0.18757 -0.042912 -0.085726 -0.04485 -0.16597 -0.13734 9.1254e-05 -0.0050113 -0.00032614 -0.0010528 -0.67343 0.029806 0.034619 0.047426 0.039946 -0.055223 0.0004056 -0.030259 -0.053629 -0.0064625
3.1563 0.030958 0.034784 0.034982 0.057054 0 0.046585 0.030716 0.045638 0.04676 0.038205 0.11675 -0.45055 -0.1076 0.010721 -0.071486 -0.07686 -0.028143 -0.042457 -0.22484 -0.043142 -0.10192 -0.069916 -0.19115 -0.15419 0.00068506 -0.0049384 -0.00070512 -0.00071608 -0.83251 0.033488 0.03792 0.071196 0.041298 -0.070875 0.0039121 -0.04396 -0.0668 -0.016082
3.1602 0.037404 0.039384 0.0064266 0.09112 0 0.059856 0.041799 0.059173 0.054646 0.038111 0.11088 -0.44272 -0.14188 0.016092 -0.073166 -0.10342 -0.037478 -0.044974 -0.25603 -0.037317 -0.10848 -0.085329 -0.20315 -0.15568 0.00084702 -0.0037507 -0.00035434 -1.7264e-05 -0.95275 0.045317 0.042196 0.083872 0.047825 -0.076432 0.0076723 -0.052286 -0.070875 -0.018613
3.1641 0.04231 0.042665 0.020612 0.10106 0 0.062427 0.048771 0.075721 0.075042 0.039537 0.094613 -0.43756 -0.16431 0.016635 -0.067235 -0.12105 -0.046728 -0.038709 -0.27716 -0.031501 -0.1077 -0.088687 -0.20143 -0.14782 0.00030772 -0.0025763 0.00042248 0.00057602 -1.004 0.058772 0.045485 0.084556 0.053168 -0.072443 0.0073581 -0.05527 -0.068147 -0.014817
3.168 0.043418 0.04474 0.063589 0.085211 0 0.057786 0.048865 0.083101 0.086405 0.04007 0.076462 -0.44755 -0.17345 0.012506 -0.056903 -0.12811 -0.052649 -0.02703 -0.28691 -0.031445 -0.10196 -0.080831 -0.18891 -0.13529 -0.00070198 -0.0023541 0.00085274 0.00047083 -0.96069 0.062449 0.044872 0.078481 0.050163 -0.061565 0.0017965 -0.053951 -0.061048 -0.0068658
3.1719 0.040361 0.044829 0.087747 0.05474 0 0.04912 0.04414 0.072044 0.071477 0.038547 0.062053 -0.47449 -0.16866 0.0070921 -0.044526 -0.12363 -0.053638 -0.012342 -0.28434 -0.037788 -0.092772 -0.062617 -0.16888 -0.12103 -0.0015541 -0.0030645 0.00041049 -0.0004029 -0.82278 0.050929 0.039773 0.070507 0.038222 -0.045826 -0.005308 -0.049057 -0.051111 0.0035405
3.1758 0.035047 0.041707 0.065807 0.02507 0 0.037748 0.038302 0.046198 0.036078 0.035404 0.051161 -0.50372 -0.14995 0.0035914 -0.032973 -0.10695 -0.050842 0.0024936 -0.26853 -0.045379 -0.081745 -0.035525 -0.14289 -0.10806 -0.0017212 -0.0038463 -0.00064191 -0.0014261 -0.6288 0.030784 0.033196 0.061011 0.025435 -0.027833 -0.008625 -0.041483 -0.039941 0.014204
3.1797 0.029995 0.035168 0.018986 0.0065793 0 0.025817 0.033159 0.020818 0.0056088 0.031862 0.039651 -0.51581 -0.12111 0.0026434 -0.025977 -0.079816 -0.047083 0.01353 -0.24075 -0.047859 -0.070796 -0.0045213 -0.11213 -0.098848 -0.0012099 -0.003843 -0.0014399 -0.0018231 -0.44319 0.015322 0.029297 0.047897 0.022126 -0.011891 -0.0062748 -0.032911 -0.029292 0.021601
3.1836 0.026208 0.026806 -0.0088138 0.00086541 0 0.017756 0.02834 0.009978 0.0017716 0.028672 0.02466 -0.50518 -0.091402 0.0031677 -0.02271 -0.050161 -0.044645 0.02068 -0.20938 -0.043466 -0.060835 0.02384 -0.080253 -0.091865 -0.00050172 -0.0029618 -0.001295 -0.0013571 -0.31859 0.012664 0.029376 0.0316 0.030867 0.00048215 -0.001513 -0.025101 -0.019879 0.025342
3.1875 0.022635 0.018988 0.0016068 0.0034579 0 0.016984 0.023417 0.014025 0.022222 0.025032 0.0084725 -0.48551 -0.064625 0.0046546 -0.02246 -0.021728 -0.043701 0.024029 -0.17822 -0.03661 -0.052324 0.046544 -0.05308 -0.086372 -6.7422e-05 -0.0018752 -0.00034175 -0.00049328 -0.26125 0.018615 0.030345 0.016844 0.042597 0.0087789 0.00070713 -0.018915 -0.012347 0.025352
3.1914 0.017637 0.012968 0.028048 0.0088889 0 0.021186 0.018941 0.019817 0.043323 0.018533 -0.002629 -0.47494 -0.044016 0.0076597 -0.024382 0.001936 -0.042527 0.023815 -0.15085 -0.033744 -0.045733 0.061035 -0.034495 -0.081737 3.6332e-05 -0.0013438 0.00056626 8.7504e-05 -0.23059 0.021336 0.027423 0.0087383 0.043619 0.012725 -0.0013185 -0.015131 -0.0074242 0.021736
3.1953 0.010844 0.0081738 0.035028 0.013635 0 0.02249 0.015128 0.014078 0.043092 0.0070014 -0.0039756 -0.47643 -0.033988 0.01191 -0.027432 0.014772 -0.039209 0.019915 -0.13284 -0.037484 -0.042419 0.06294 -0.022528 -0.077812 9.5256e-05 -0.0015327 0.00062606 8.8099e-05 -0.1762 0.01322 0.018553 0.0072719 0.027757 0.011504 -0.0046619 -0.015313 -0.0073409 0.01428
3.1992 0.0035357 0.0034217 0.011813 0.015907 0 0.014041 0.010514 -0.0032327 0.021299 -0.0084308 0.0021724 -0.4744 -0.032809 0.01488 -0.030937 0.015195 -0.033223 0.013211 -0.12508 -0.044405 -0.043127 0.053668 -0.010382 -0.075536 0.00033101 -0.001912 -0.00019053 -0.00026224 -0.079897 -0.0018644 0.0063134 0.0064469 0.002235 0.0061154 -0.0051206 -0.019443 -0.013276 0.0040297
3.2031 -0.0027229 -0.0014917 -0.020406 0.014461 0 -0.0029333 0.0031323 -0.01921 -0.0028812 -0.021896 0.0066514 -0.4517 -0.036481 0.013506 -0.035128 0.0060683 -0.025471 0.0046514 -0.12446 -0.048074 -0.047322 0.037188 0.007885 -0.075399 0.00065078 -0.0017502 -0.0011181 -0.00055017 0.035726 -0.013035 -0.0044166 -0.00032609 -0.01852 -0.0020379 -0.0015515 -0.026263 -0.024074 -0.007929
3.207 -0.0076181 -0.0057904 -0.034758 0.0085236 0 -0.019043 -0.0067859 -0.021829 -0.011995 -0.025868 -0.00038227 -0.40877 -0.042481 0.0077774 -0.040186 -0.010465 -0.016948 -0.0050028 -0.12859 -0.044014 -0.05444 0.016145 0.032324 -0.077437 0.00081564 -0.00072193 -0.0012863 -0.00056285 0.13807 -0.013773 -0.010577 -0.013679 -0.025225 -0.011954 0.0032919 -0.034758 -0.038462 -0.020748
3.2109 -0.012202 -0.0092752 -0.025689 -0.0013861 0 -0.024644 -0.016139 -0.013007 -0.0078018 -0.017669 -0.021495 -0.36462 -0.048062 0.0019337 -0.046275 -0.031524 -0.0076943 -0.014783 -0.13448 -0.032182 -0.063572 -0.0063613 0.057412 -0.081378 0.0007708 0.00085955 -0.00048107 -0.00035348 0.22069 -0.008464 -0.012904 -0.027359 -0.020444 -0.022411 0.0058687 -0.043628 -0.054537 -0.033385
3.2148 -0.017598 -0.013293 -0.0092661 -0.013422 0 -0.018723 -0.021807 -0.0070493 -0.0075235 -0.0037485 -0.048682 -0.33894 -0.048546 0.0010031 -0.052514 -0.049932 0.0025916 -0.021258 -0.13517 -0.015732 -0.071382 -0.023388 0.076922 -0.084606 0.00069757 0.0022965 0.00069271 -6.1358e-05 0.30629 -0.0075706 -0.014347 -0.034268 -0.014024 -0.029765 0.005214 -0.04938 -0.065935 -0.042162
3.2188 -0.023786 -0.019505 -0.0027839 -0.025708 0 -0.010379 -0.024102 -0.015791 -0.023986 0.0036021 -0.067898 -0.33454 -0.044259 0.0056573 -0.056797 -0.060751 0.012922 -0.022727 -0.12816 0.0016688 -0.074937 -0.03238 0.088242 -0.08406 0.00071925 0.0029888 0.0013621 0.00021064 0.41425 -0.016738 -0.017188 -0.033567 -0.013193 -0.032235 0.0030707 -0.050852 -0.06929 -0.045318
3.2227 -0.029714 -0.027592 -0.009814 -0.03749 0 -0.011262 -0.026609 -0.035929 -0.05118 -0.0041946 -0.068579 -0.33792 -0.03588 0.010968 -0.05786 -0.062329 0.020523 -0.018445 -0.11299 0.017394 -0.072978 -0.032594 0.092451 -0.07844 0.00066203 0.0027895 0.0011423 0.00035634 0.52982 -0.031252 -0.021902 -0.031466 -0.017793 -0.029178 0.001256 -0.047826 -0.063619 -0.041888
3.2266 -0.034415 -0.034724 -0.023891 -0.048484 0 -0.025543 -0.032119 -0.051947 -0.070113 -0.024477 -0.051286 -0.33521 -0.024426 0.011064 -0.054795 -0.053989 0.022729 -0.0082499 -0.090033 0.030043 -0.064811 -0.024101 0.091582 -0.067079 0.00023854 0.002036 0.00043969 0.0002475 0.61111 -0.041339 -0.028247 -0.034499 -0.024213 -0.020548 -0.0002661 -0.040548 -0.048954 -0.031503
3.2305 -0.037772 -0.03793 -0.039451 -0.056944 0 -0.046091 -0.039065 -0.051691 -0.068027 -0.045433 -0.027751 -0.32521 -0.011789 0.0053222 -0.046516 -0.035636 0.019775 0.0075136 -0.060717 0.039497 -0.049877 -0.007717 0.087115 -0.049724 -0.00050955 0.0012932 6.0734e-05 -0.00012111 0.62848 -0.042285 -0.036287 -0.041986 -0.031483 -0.0069627 -0.0024155 -0.029929 -0.026552 -0.014041
3.2344 -0.040101 -0.037108 -0.053867 -0.059035 0 -0.059938 -0.042717 -0.038325 -0.050571 -0.056392 -0.013122 -0.31651 -0.0015188 -0.00049612 -0.035527 -0.013842 0.015495 0.023987 -0.031695 0.047188 -0.032041 0.01006 0.081237 -0.030929 -0.0010652 0.00099412 0.00047758 -0.00048736 0.59474 -0.038528 -0.045498 -0.045794 -0.041383 0.006557 -0.0047208 -0.019797 -0.0042782 0.0055566
3.2383 -0.041229 -0.035248 -0.061704 -0.051369 0 -0.05833 -0.040113 -0.026362 -0.034969 -0.056397 -0.015939 -0.31475 0.004993 0.00016118 -0.025589 0.0050709 0.014554 0.036859 -0.007758 0.055458 -0.015735 0.023829 0.078145 -0.015214 -0.00087139 0.0012018 0.0013856 -0.00046382 0.55322 -0.037741 -0.05307 -0.038503 -0.0528 0.015946 -0.0050038 -0.012676 0.012125 0.022146
3.2422 -0.040295 -0.035267 -0.055121 -0.035185 0 -0.043263 -0.033335 -0.02651 -0.032549 -0.052662 -0.033009 -0.3159 0.0070715 0.0077403 -0.019009 0.017761 0.018472 0.043701 0.0084937 0.065508 -0.0035422 0.030743 0.082199 -0.0051323 4.8063e-05 0.0016284 0.0019397 5.6085e-05 0.53627 -0.041837 -0.054369 -0.022272 -0.058633 0.018995 -0.0018266 -0.009794 0.019833 0.032675
3.2461 -0.036618 -0.036693 -0.034546 -0.01807 0 -0.025712 -0.027408 -0.035672 -0.039278 -0.05109 -0.052597 -0.31282 0.0043956 0.015598 -0.017918 0.021464 0.024337 0.042526 0.015037 0.075684 0.0022091 0.028566 0.093805 -0.002825 0.00098257 0.0018907 0.001487 0.00065033 0.53861 -0.044929 -0.046426 -0.0091153 -0.051152 0.013995 0.0031423 -0.011981 0.016857 0.034456
3.25 -0.030613 -0.035892 -0.015233 -0.010285 0 -0.017274 -0.025119 -0.042204 -0.043013 -0.049544 -0.063156 -0.30539 -0.0031999 0.016292 -0.025594 0.012814 0.027751 0.03068 0.0088174 0.082497 -0.0023481 0.014886 0.10752 -0.011273 0.0011531 0.0018181 0.00018217 0.00065351 0.53199 -0.04035 -0.031478 -0.011142 -0.031175 -0.0009116 0.0060455 -0.019854 0.0017286 0.023232
3.2539 -0.023633 -0.029811 -0.015637 -0.017347 0 -0.021646 -0.024457 -0.039591 -0.037919 -0.041246 -0.060925 -0.30133 -0.011919 0.0089616 -0.037506 -0.0006099 0.027271 0.014652 -0.0034994 0.084114 -0.012721 -0.0022142 0.11536 -0.024474 0.00046901 0.0015834 -0.001063 -0.00019854 0.5005 -0.028655 -0.016373 -0.029301 -0.010178 -0.018866 0.0046218 -0.029229 -0.016465 0.00566
3.2578 -0.016789 -0.019286 -0.035987 -0.034519 0 -0.032067 -0.021292 -0.032825 -0.029787 -0.024112 -0.051046 -0.30722 -0.019743 0.00032501 -0.05032 -0.014061 0.025854 -0.0015003 -0.018482 0.082753 -0.025791 -0.017648 0.11287 -0.038844 -0.00037005 0.001543 -0.0012975 -0.0014049 0.4537 -0.017385 -0.0072885 -0.051303 -0.00095288 -0.035791 0.00088162 -0.037979 -0.033012 -0.013695
3.2617 -0.010015 -0.0082819 -0.052404 -0.048329 0 -0.036365 -0.013941 -0.03058 -0.027261 -0.0048424 -0.042111 -0.32144 -0.025076 -0.0017808 -0.061169 -0.023697 0.027689 -0.014405 -0.03359 0.082653 -0.038854 -0.027241 0.10204 -0.051537 -0.00056216 0.0018985 -0.00033271 -0.0020605 0.40222 -0.012607 -0.0043232 -0.061153 -0.0052538 -0.048394 -0.0005686 -0.044526 -0.044426 -0.030888
3.2656 -0.0024274 0.00013056 -0.038558 -0.045034 0 -0.025848 -0.0044075 -0.032787 -0.029878 0.0074257 -0.038971 -0.33842 -0.02589 0.0041479 -0.066079 -0.024573 0.033455 -0.019556 -0.046161 0.08474 -0.048219 -0.02541 0.087935 -0.059046 2.1267e-05 0.0024403 0.0010738 -0.0016548 0.32781 -0.011588 -0.0014364 -0.051762 -0.011629 -0.052393 0.0027656 -0.047088 -0.046757 -0.040448
3.2695 0.0064326 0.00667 0.0050916 -0.020241 0 -0.0016201 0.004688 -0.028621 -0.02697 0.010837 -0.039291 -0.35813 -0.021684 0.012196 -0.062312 -0.014671 0.038765 -0.014148 -0.056169 0.083345 -0.050539 -0.0097703 0.072459 -0.059949 0.0007705 0.0026007 0.0018422 -0.00052758 0.18939 -0.0051126 0.0075856 -0.029265 -0.0068386 -0.045797 0.0083369 -0.045693 -0.040151 -0.037888
3.2734 0.015833 0.014444 0.047503 0.01753 0 0.026154 0.01327 -0.0081822 -0.0089484 0.012548 -0.035801 -0.38764 -0.015772 0.015105 -0.053759 -0.00025749 0.037428 -0.0029088 -0.067185 0.069196 -0.048208 0.012099 0.051546 -0.05828 0.0010182 0.0018223 0.0014709 0.00048396 -0.033531 0.012466 0.022644 -0.0056934 0.010312 -0.033742 0.010675 -0.043188 -0.030949 -0.027631
3.2773 0.024417 0.024886 0.056738 0.052205 0 0.045347 0.023071 0.024772 0.02131 0.020145 -0.021758 -0.43081 -0.010572 0.011163 -0.043156 0.014443 0.026452 0.010975 -0.081796 0.03702 -0.043216 0.035076 0.018936 -0.056794 0.00071 1.4683e-06 0.00041397 0.00084003 -0.30556 0.036067 0.036832 0.012196 0.027327 -0.019287 0.0066631 -0.041231 -0.022668 -0.012803
3.2813 0.031443 0.035625 0.033481 0.070542 0 0.050017 0.034151 0.053735 0.04949 0.032636 0.0046052 -0.4781 -0.008697 0.0051428 -0.033562 0.024952 0.0081568 0.023935 -0.10251 -0.0089024 -0.037975 0.053634 -0.027106 -0.058387 0.00035633 -0.0023254 -0.00039253 0.00071502 -0.55164 0.05359 0.042821 0.027046 0.030989 -0.0056706 -0.001264 -0.041436 -0.018669 0.0029513
3.2852 0.037317 0.042723 0.011514 0.069982 0 0.043714 0.043509 0.064243 0.062509 0.041848 0.039132 -0.51061 -0.01595 0.0028812 -0.030974 0.022606 -0.012157 0.028745 -0.13391 -0.056451 -0.037831 0.056623 -0.080713 -0.068607 0.00037253 -0.0042367 -0.00038848 0.00063748 -0.71531 0.057151 0.04008 0.044825 0.021979 0.0014789 -0.0072301 -0.046448 -0.02402 0.012397
3.2891 0.042812 0.044781 0.022579 0.058567 0 0.03598 0.048059 0.057555 0.060003 0.042994 0.074007 -0.51681 -0.032963 0.0054388 -0.036672 0.0073564 -0.030267 0.022943 -0.17267 -0.093372 -0.045459 0.042594 -0.13201 -0.087153 0.00058096 -0.0049938 0.00018201 0.00080095 -0.80273 0.050444 0.035765 0.065927 0.015884 0.0013351 -0.0072227 -0.055221 -0.036247 0.012455
3.293 0.047855 0.044328 0.062404 0.047753 0 0.035203 0.048505 0.048936 0.053444 0.04185 0.10142 -0.50466 -0.05752 0.008696 -0.048746 -0.016977 -0.044947 0.0079959 -0.21441 -0.1145 -0.060167 0.015485 -0.17397 -0.11136 0.00043601 -0.0045341 0.00063941 0.00083323 -0.86745 0.044695 0.038096 0.083261 0.028801 -0.0042825 -0.0024196 -0.06591 -0.051766 0.0045388
3.2969 0.051236 0.044952 0.094773 0.044093 0 0.043155 0.048944 0.052272 0.054618 0.049049 0.11698 -0.49465 -0.087339 0.0082631 -0.065332 -0.046943 -0.056698 -0.014469 -0.25549 -0.12303 -0.080898 -0.020962 -0.20613 -0.1388 -0.00029898 -0.0035085 0.0005989 0.00027445 -0.95119 0.047429 0.04842 0.089298 0.061266 -0.013802 0.0024378 -0.076978 -0.067881 -0.009666
3.3008 0.051603 0.047358 0.089671 0.045945 0 0.054561 0.051964 0.066884 0.065432 0.066775 0.12162 -0.49986 -0.11885 0.0041954 -0.083602 -0.077577 -0.065643 -0.041752 -0.29106 -0.12615 -0.10566 -0.061141 -0.23216 -0.16599 -0.0011998 -0.0028057 0.00029371 -0.00079794 -1.0408 0.055464 0.059512 0.084304 0.095926 -0.025008 0.0035895 -0.086363 -0.081275 -0.027297
3.3047 0.048728 0.04868 0.054409 0.046867 0 0.061094 0.054897 0.079575 0.078424 0.082992 0.12089 -0.51382 -0.14321 0.00065859 -0.097903 -0.099447 -0.071267 -0.066758 -0.31329 -0.12957 -0.1284 -0.093316 -0.25396 -0.18587 -0.0015583 -0.0029101 0.00019912 -0.0017333 -1.084 0.058954 0.061761 0.076716 0.11106 -0.034347 0.0011335 -0.090662 -0.088081 -0.041708
3.3086 0.043767 0.045702 0.024396 0.0421 0 0.056757 0.052259 0.078811 0.085737 0.081255 0.12101 -0.51913 -0.15677 0.0012475 -0.10672 -0.11104 -0.073935 -0.084829 -0.32394 -0.13483 -0.14478 -0.11372 -0.26798 -0.19688 -0.0010802 -0.0035964 0.00043097 -0.0019357 -1.0436 0.051835 0.051476 0.075007 0.097432 -0.041209 -0.0021126 -0.09032 -0.09035 -0.050071
3.3125 0.038266 0.038376 0.024473 0.032752 0 0.041622 0.042347 0.065776 0.086354 0.05717 0.12347 -0.50674 -0.15797 0.0050917 -0.10989 -0.1124 -0.075712 -0.09395 -0.32371 -0.13958 -0.15273 -0.12166 -0.26694 -0.1983 -0.0001578 -0.0041927 0.00061555 -0.001476 -0.93384 0.037865 0.033822 0.07939 0.06403 -0.045858 -0.003854 -0.085617 -0.089267 -0.051814
3.3164 0.032926 0.029821 0.043462 0.024673 0 0.022225 0.030406 0.051515 0.084627 0.024399 0.12229 -0.48416 -0.14619 0.007754 -0.10769 -0.10437 -0.078683 -0.092814 -0.31369 -0.13895 -0.15085 -0.11755 -0.24513 -0.18991 0.00054394 -0.004166 0.0003695 -0.0010087 -0.80106 0.026514 0.018173 0.081836 0.029491 -0.048764 -0.0040548 -0.077067 -0.086041 -0.04704
3.3203 0.027253 0.023009 0.048973 0.023377 0 0.0081848 0.023889 0.044459 0.082949 0.0032354 0.10725 -0.46363 -0.12085 0.0057978 -0.10079 -0.088655 -0.08201 -0.079461 -0.29418 -0.12716 -0.13681 -0.1029 -0.20266 -0.17094 0.00071152 -0.0035115 -0.00018475 -0.0010772 -0.67428 0.023487 0.010538 0.074027 0.008239 -0.050756 -0.0038449 -0.065318 -0.081806 -0.036664
3.3242 0.020288 0.01788 0.024649 0.029033 0 0.0061442 0.024214 0.042029 0.0772 0.0027222 0.072366 -0.44447 -0.089598 0.00025628 -0.091802 -0.070688 -0.080908 -0.058744 -0.26738 -0.10009 -0.11471 -0.084866 -0.14537 -0.14536 0.0005641 -0.0026304 -0.0004982 -0.0015628 -0.53751 0.025589 0.0096816 0.054785 0.0026383 -0.052407 -0.0035791 -0.052395 -0.076239 -0.024962
3.3281 0.011605 0.011929 -0.011992 0.035161 0 0.014287 0.024173 0.034357 0.059868 0.013818 0.022951 -0.41124 -0.058417 -0.0043778 -0.081725 -0.052734 -0.069285 -0.035556 -0.23384 -0.058569 -0.088968 -0.066654 -0.081234 -0.11649 0.00047292 -0.0018674 -0.00021836 -0.0018669 -0.35096 0.024501 0.0095281 0.029618 0.0049852 -0.053277 -0.0026097 -0.039325 -0.068185 -0.013966
3.332 0.0017015 0.0033271 -0.030144 0.032055 0 0.021924 0.014729 0.014975 0.027544 0.019506 -0.025509 -0.35112 -0.03083 -0.0043956 -0.070704 -0.035519 -0.044414 -0.012951 -0.19298 -0.0096936 -0.062174 -0.049169 -0.016441 -0.086107 0.00050576 -0.0011808 0.00034992 -0.0015989 -0.095843 0.014856 0.004746 0.0039335 0.0049896 -0.052862 -0.00083994 -0.026618 -0.056776 -0.0044484
3.3359 -0.0083759 -0.0070211 -0.020598 0.013045 0 0.016326 -0.0053103 -0.012958 -0.014651 0.010757 -0.057507 -0.27161 -0.010136 -8.1298e-05 -0.058599 -0.019256 -0.009837 0.0059438 -0.14393 0.03596 -0.036959 -0.03251 0.045869 -0.055958 0.00040062 -0.00024959 0.00051744 -0.00098863 0.20275 -0.0014906 -0.0055203 -0.021865 -0.0035801 -0.050546 0.00026307 -0.014678 -0.041186 0.0032319
3.3398 -0.017693 -0.016587 -0.0055834 -0.020032 0 -0.0069127 -0.027001 -0.040146 -0.055697 -0.0072791 -0.06909 -0.19772 -0.001071 0.0049889 -0.044439 -0.0030738 0.025993 0.015771 -0.084417 0.070259 -0.017315 -0.013806 0.10417 -0.028921 -5.6266e-05 0.00113 -2.4952e-05 -0.0005733 0.49279 -0.018272 -0.018151 -0.049881 -0.020173 -0.045554 -0.0010921 -0.0041557 -0.02147 0.0096958
3.3438 -0.025844 -0.023971 -0.012989 -0.055816 0 -0.038349 -0.039307 -0.059177 -0.085702 -0.023059 -0.070766 -0.15007 0.0013663 0.0074387 -0.029137 0.013517 0.05445 0.019042 -0.020923 0.091839 -0.0019802 0.0084946 0.15651 -0.0052747 -0.00071433 0.002777 -0.00078696 -0.00053678 0.72962 -0.030715 -0.02922 -0.078231 -0.038569 -0.039879 -0.0046717 0.0052872 -0.0023316 0.016376
3.3477 -0.03296 -0.030112 -0.04425 -0.078584 0 -0.060271 -0.039552 -0.068708 -0.10135 -0.030584 -0.078295 -0.12668 -0.00037133 0.0068051 -0.013527 0.030056 0.071384 0.017481 0.042695 0.10509 0.0099953 0.03425 0.20003 0.014841 -0.0011544 0.0042406 -0.00091996 -0.00047505 0.89479 -0.03851 -0.03674 -0.098923 -0.050898 -0.034672 -0.0075851 0.013766 0.013601 0.023438
3.3516 -0.039442 -0.03677 -0.071873 -0.077684 0 -0.060571 -0.035654 -0.071397 -0.10602 -0.03351 -0.09864 -0.10771 -0.0037607 0.0051575 0.0014801 0.045891 0.078491 0.013165 0.1025 0.11498 0.019739 0.06269 0.23202 0.031472 -0.0010689 0.0051531 -0.00010616 0.00012441 0.99112 -0.044091 -0.041303 -0.10377 -0.053156 -0.030899 -0.0065853 0.021466 0.024118 0.03082
3.3555 -0.045529 -0.044196 -0.069501 -0.055636 0 -0.04363 -0.037966 -0.07005 -0.10553 -0.039426 -0.12326 -0.077621 -0.0051168 0.0045588 0.014191 0.059389 0.080851 0.0097021 0.15168 0.1228 0.02903 0.091352 0.25111 0.044557 -0.00052304 0.0054735 0.0010438 0.0012203 1.0304 -0.049388 -0.044987 -0.092713 -0.049073 -0.029731 -0.0012723 0.028721 0.026113 0.037856
3.3594 -0.050885 -0.050612 -0.041599 -0.028546 0 -0.027839 -0.049124 -0.066511 -0.10328 -0.052029 -0.13502 -0.040937 -0.0012018 0.0051651 0.023534 0.069069 0.08281 0.011631 0.18565 0.12663 0.039973 0.11491 0.25722 0.055262 0.00012254 0.0054334 0.0015449 0.0021317 1.029 -0.054649 -0.049749 -0.075479 -0.048444 -0.029861 0.0050875 0.036383 0.021322 0.043262
3.3633 -0.054513 -0.053885 -0.020217 -0.016652 0 -0.030473 -0.061948 -0.062722 -0.098218 -0.0686 -0.12304 -0.015708 0.0072038 0.0056308 0.030583 0.075718 0.085342 0.018956 0.20776 0.12516 0.052492 0.13156 0.25061 0.064625 0.0004841 0.0053048 0.0010026 0.0021627 1.0066 -0.059381 -0.056093 -0.063886 -0.059404 -0.028645 0.0081613 0.044811 0.014892 0.047004
3.3672 -0.055243 -0.053425 -0.031699 -0.03021 0 -0.052421 -0.066798 -0.060504 -0.086787 -0.082817 -0.092675 -0.01338 0.019195 0.0049374 0.036133 0.079929 0.086609 0.03091 0.22 0.12024 0.066026 0.14049 0.23168 0.07274 0.00036173 0.0052288 -3.9364e-06 0.0012883 0.97733 -0.063029 -0.062412 -0.061964 -0.079998 -0.024273 0.0061695 0.05402 0.010028 0.049303
3.3711 -0.052638 -0.050397 -0.068149 -0.060927 0 -0.076442 -0.060428 -0.059444 -0.067251 -0.088308 -0.06181 -0.027658 0.033389 0.0035113 0.041151 0.082497 0.084849 0.046003 0.22503 0.11545 0.079668 0.14147 0.20213 0.079501 -0.00020514 0.005202 -0.00051325 0.00017804 0.93707 -0.064337 -0.065433 -0.063505 -0.096938 -0.015031 0.0011383 0.063855 0.0099192 0.050598
3.375 -0.047604 -0.046413 -0.093566 -0.086612 0 -0.081184 -0.047924 -0.056262 -0.043228 -0.08068 -0.04659 -0.042861 0.046023 0.0025955 0.047133 0.08443 0.080858 0.05915 0.22625 0.11275 0.090241 0.13424 0.16622 0.08293 -0.00095409 0.0051408 -0.00012781 -0.00045231 0.86341 -0.061056 -0.061916 -0.059313 -0.09447 0.0015213 -0.0031577 0.072974 0.019594 0.052163
3.3789 -0.042028 -0.042349 -0.078943 -0.08707 0 -0.059178 -0.037128 -0.048004 -0.023032 -0.059524 -0.048737 -0.0499 0.053879 0.0028269 0.053611 0.08569 0.077686 0.065679 0.22619 0.11121 0.095873 0.12348 0.12985 0.082026 -0.0014601 0.0049355 0.00065691 -0.00045866 0.73794 -0.051726 -0.050924 -0.046633 -0.067232 0.020428 -0.0042993 0.079485 0.0347 0.054774
3.3828 -0.037573 -0.038365 -0.031521 -0.059665 0 -0.023479 -0.032176 -0.036184 -0.014166 -0.03089 -0.054875 -0.051254 0.055785 0.0036782 0.059264 0.08512 0.077683 0.064239 0.22326 0.10879 0.095819 0.11032 0.097445 0.076176 -0.0013243 0.0045011 0.0010407 -0.00023057 0.572 -0.038257 -0.035128 -0.031426 -0.026405 0.037686 -0.0024659 0.082223 0.051317 0.058118
3.3867 -0.034612 -0.034541 0.010438 -0.022013 0 0.0024864 -0.032035 -0.026521 -0.016586 -0.0068247 -0.048012 -0.051961 0.05103 0.0042699 0.062688 0.081494 0.079631 0.054353 0.21535 0.10479 0.089639 0.095231 0.069248 0.065042 -0.00048361 0.003855 0.00075945 -0.00011944 0.40737 -0.025972 -0.019943 -0.021756 0.0067252 0.049623 0.00075248 0.08028 0.065827 0.061636
3.3906 -0.032267 -0.031081 0.012364 0.0011892 0 0.0029995 -0.033582 -0.023296 -0.020899 0.00114 -0.021436 -0.051427 0.038821 0.0044762 0.061346 0.072532 0.079041 0.03617 0.19784 0.099962 0.076733 0.077789 0.042183 0.048207 0.00060392 0.0031564 0.00028522 -3.3327e-05 0.28596 -0.019868 -0.010783 -0.019569 0.015315 0.050556 0.0040323 0.072329 0.072803 0.064041
3.3945 -0.029497 -0.027933 -0.025078 -0.0027847 0 -0.018711 -0.034524 -0.024087 -0.014873 -0.008844 0.01595 -0.04855 0.021131 0.0050048 0.052595 0.056658 0.07192 0.01485 0.16545 0.094617 0.058598 0.056677 0.014263 0.027688 0.0011868 0.0026055 0.00021923 0.00033975 0.21614 -0.020197 -0.010116 -0.019196 -0.0014997 0.035938 0.0065882 0.058778 0.067449 0.062973
3.3984 -0.026118 -0.024616 -0.066374 -0.025023 0 -0.044079 -0.033475 -0.021414 0.0056287 -0.025822 0.046295 -0.053088 0.002296 0.0063914 0.038613 0.037135 0.058813 -0.0038069 0.12254 0.087856 0.038755 0.033133 -0.011484 0.0071358 0.00079688 0.0022472 0.00058101 0.00098121 0.16972 -0.021994 -0.016096 -0.013614 -0.028555 0.011437 0.0073799 0.043016 0.0539 0.05853
3.4023 -0.022677 -0.020629 -0.07254 -0.042643 0 -0.053397 -0.028934 -0.01059 0.030677 -0.033847 0.055468 -0.084659 -0.015442 0.008133 0.021008 0.016447 0.045132 -0.017098 0.072509 0.079193 0.018963 0.0087707 -0.027877 -0.011507 -0.00030855 0.0018928 0.00078276 0.0013734 0.1134 -0.019532 -0.023478 -0.0017034 -0.045486 -0.019007 0.005116 0.026972 0.035151 0.051127
3.4063 -0.019329 -0.015868 -0.035058 -0.037553 0 -0.039161 -0.019927 0.0043049 0.042144 -0.024909 0.042008 -0.15389 -0.029983 0.0090266 0.0017892 -0.0025725 0.036946 -0.02291 0.019699 0.07055 0.00092139 -0.014269 -0.029173 -0.026462 -0.0013121 0.0013111 0.00030912 0.00099579 0.042195 -0.011536 -0.02622 0.010624 -0.04013 -0.050736 -0.00022056 0.012614 0.014761 0.041544
3.4102 -0.014975 -0.010332 0.017492 -0.010892 0 -0.0095854 -0.0078318 0.013311 0.028313 -0.0050448 0.016537 -0.24443 -0.037837 0.0083748 -0.014662 -0.013637 0.035852 -0.018684 -0.025941 0.065538 -0.012307 -0.02949 -0.016377 -0.034716 -0.0015297 0.00053492 -0.00064963 -2.0237e-05 -0.019251 -0.0019226 -0.020503 0.015962 -0.015441 -0.073854 -0.0060274 0.0036423 -0.00017261 0.03206
3.4141 -0.0077934 -0.0035053 0.045435 0.018534 0 0.018539 0.0036895 0.010164 -0.0047481 0.012183 -0.0066325 -0.31975 -0.040341 0.0066727 -0.025327 -0.015157 0.037804 -0.0095197 -0.057771 0.066116 -0.020465 -0.032901 0.0028906 -0.037841 -0.0010038 -7.5311e-05 -0.0013133 -0.00084269 -0.047213 0.0045688 -0.0067442 0.011874 0.013852 -0.0831 -0.0081996 0.00032094 -0.0063397 0.025628
3.418 0.0030998 0.0054848 0.033389 0.030195 0 0.031636 0.011752 -0.0010406 -0.035758 0.018181 -0.018861 -0.35447 -0.039757 0.0049404 -0.030186 -0.0089617 0.037191 0.00083341 -0.076045 0.070111 -0.02432 -0.024528 0.019872 -0.037822 -0.00041895 -0.00016231 -0.0010787 -0.00065639 -0.048135 0.0072015 0.010531 0.0025718 0.031783 -0.079258 -0.0045638 0.0013917 -0.0048857 0.023042
3.4219 0.016371 0.016643 0.0034289 0.018826 0 0.027977 0.017248 -0.0090065 -0.043843 0.015542 -0.020994 -0.36034 -0.037966 0.0034478 -0.029573 0.0029623 0.032294 0.0098583 -0.081961 0.072501 -0.024529 -0.0050638 0.030006 -0.036181 -0.00042531 0.00020521 -0.00014726 0.00052474 -0.056756 0.0095521 0.025235 -0.0046767 0.03174 -0.063691 0.002496 0.0056786 0.0027247 0.024581
3.4258 0.02888 0.028111 -0.0062704 -0.0013497 0 0.018045 0.023947 -0.0051161 -0.024435 0.013013 -0.01987 -0.37726 -0.037497 0.0013967 -0.024375 0.017391 0.026707 0.014841 -0.078315 0.069152 -0.02203 0.023727 0.033004 -0.034835 -0.0010443 0.00050651 0.0006354 0.0017854 -0.10726 0.0153 0.033408 -0.0044648 0.020285 -0.039109 0.0073326 0.011435 0.013919 0.030159
3.4297 0.037625 0.03692 0.02149 -0.0082297 0 0.016505 0.034065 0.0096981 0.0081661 0.01603 -0.020972 -0.43374 -0.042246 -0.0018611 -0.017509 0.02691 0.025214 0.013866 -0.074236 0.058947 -0.019268 0.054096 0.028443 -0.036694 -0.0017269 0.0002536 0.0005738 0.0020975 -0.20772 0.02424 0.035556 0.0042618 0.011685 -0.013585 0.0057687 0.014799 0.022799 0.037626
3.4336 0.041642 0.041234 0.064722 0.010347 0 0.030833 0.04508 0.027164 0.033583 0.022963 -0.023046 -0.51527 -0.051383 -0.0053241 -0.011743 0.028811 0.028206 0.010051 -0.076845 0.042373 -0.018464 0.077883 0.012781 -0.04185 -0.0019465 -0.00048446 -0.00023838 0.0012273 -0.34002 0.032686 0.0357 0.018688 0.016858 0.0063438 -0.00092294 0.01405 0.026772 0.043747
3.4375 0.04234 0.041938 0.081893 0.04674 0 0.054672 0.051696 0.039582 0.042001 0.029401 -0.018711 -0.5748 -0.063845 -0.0064329 -0.007776 0.02253 0.03031 0.0049571 -0.088272 0.019112 -0.02065 0.091426 -0.017903 -0.05026 -0.0016803 -0.0011147 -0.0010469 -0.00010016 -0.4785 0.037417 0.037754 0.034024 0.034858 0.018501 -0.0067947 0.0084956 0.025374 0.04708
3.4414 0.042078 0.041716 0.052963 0.079019 0 0.071751 0.051163 0.045173 0.040218 0.033789 -0.00056142 -0.57788 -0.078185 -0.0031409 -0.005949 0.0082855 0.024797 3.3284e-05 -0.1095 -0.011527 -0.026613 0.092007 -0.06195 -0.061708 -0.0013115 -0.0011513 -0.0011762 -0.00090957 -0.60451 0.038626 0.042302 0.045667 0.053828 0.02163 -0.006426 -0.0021912 0.018721 0.046484
3.4453 0.042264 0.042351 0.0023657 0.087223 0 0.068652 0.046181 0.046768 0.042826 0.037769 0.0319 -0.53831 -0.091296 0.0038394 -0.006073 -0.012686 0.0095759 -0.0031032 -0.14026 -0.047356 -0.037575 0.075826 -0.10987 -0.076053 -0.0011408 -0.00080166 -0.00064176 -0.00084391 -0.70645 0.038875 0.046654 0.051345 0.061158 0.01486 0.00013226 -0.01843 0.0076936 0.040401
3.4492 0.042473 0.042969 -0.021316 0.067818 0 0.046644 0.042052 0.047292 0.057634 0.042304 0.069996 -0.50697 -0.10013 0.010954 -0.0064445 -0.034758 -0.010913 -0.005225 -0.17325 -0.081587 -0.051747 0.04901 -0.14951 -0.09191 -0.0010873 -0.00083584 -6.2025e-05 -0.00037335 -0.77489 0.039824 0.047947 0.052503 0.054523 0.0036459 0.0073133 -0.03734 -0.0041772 0.030693
3.4531 0.041126 0.041114 0.0074796 0.035683 0 0.021962 0.041067 0.047666 0.078689 0.045763 0.10051 -0.52361 -0.10485 0.014318 -0.0063329 -0.055066 -0.029509 -0.0078639 -0.204 -0.10616 -0.066861 0.018163 -0.17438 -0.10818 -0.00088415 -0.0017954 -1.023e-06 -0.00021305 -0.8049 0.040703 0.046007 0.053355 0.043961 -0.0080118 0.0089716 -0.056401 -0.01525 0.019711
3.457 0.036954 0.035541 0.063232 0.01259 0 0.012854 0.040253 0.048177 0.092168 0.046467 0.11416 -0.57915 -0.10606 0.012686 -0.0055461 -0.072226 -0.041933 -0.011964 -0.23014 -0.11794 -0.081284 -0.012634 -0.18707 -0.124 -0.00048351 -0.0033401 -0.00040851 -0.00058148 -0.80212 0.039998 0.042912 0.05732 0.042533 -0.017946 0.0037252 -0.07387 -0.024756 0.0090415
3.4609 0.030067 0.027757 0.091192 0.011115 0 0.023821 0.034875 0.049641 0.088561 0.045344 0.11151 -0.62599 -0.10495 0.0081799 -0.0041221 -0.085274 -0.048973 -0.018417 -0.24977 -0.12132 -0.093187 -0.039184 -0.19422 -0.13832 -0.00016563 -0.0044532 -0.00069023 -0.0010253 -0.77905 0.037715 0.039854 0.063489 0.053584 -0.024252 -0.0040973 -0.087898 -0.032174 0.00040841
3.4648 0.021911 0.020695 0.060816 0.026039 0 0.041217 0.023835 0.051854 0.069997 0.043991 0.10158 -0.62575 -0.10494 0.0041826 -0.0029422 -0.093331 -0.053887 -0.027178 -0.26077 -0.12363 -0.098742 -0.05447 -0.19822 -0.1478 -0.00022522 -0.0043592 -0.00031419 -0.00093066 -0.7398 0.035081 0.035005 0.066838 0.06632 -0.024764 -0.0084373 -0.094395 -0.036703 -0.0028725
3.4688 0.014345 0.015983 -0.0021831 0.03946 0 0.044983 0.011203 0.051685 0.047398 0.040335 0.093822 -0.58609 -0.10785 0.002493 -0.00267 -0.098436 -0.058269 -0.035016 -0.26668 -0.12713 -0.098995 -0.060479 -0.19401 -0.1517 -0.00061303 -0.0032566 0.0006441 -0.00017637 -0.67039 0.032095 0.02522 0.06283 0.064359 -0.021974 -0.0064871 -0.094556 -0.038915 -0.0016953
3.4727 0.0086083 0.012708 -0.039839 0.035511 0 0.026526 0.002513 0.044819 0.031402 0.028844 0.089985 -0.55083 -0.11345 0.002419 -0.0033409 -0.10042 -0.060519 -0.039988 -0.26768 -0.12546 -0.094517 -0.057803 -0.17411 -0.14928 -0.000959 -0.0021303 0.0015322 0.00070784 -0.5507 0.026454 0.01017 0.052165 0.040128 -0.016759 -0.00031772 -0.088782 -0.038423 0.0034232
3.4766 0.0048575 0.0088714 -0.020104 0.013218 0 -0.003418 -2.3786e-05 0.03058 0.025123 0.0073869 0.082401 -0.55494 -0.12094 0.0023529 -0.0048245 -0.09888 -0.057722 -0.040447 -0.26364 -0.10851 -0.086135 -0.04725 -0.13617 -0.14017 -0.00095301 -0.001836 0.0016878 0.0010076 -0.37985 0.015979 -0.0056013 0.040408 0.0024687 -0.0099529 0.0056158 -0.077803 -0.034851 0.011711
3.4805 0.0024311 0.0037589 0.030043 -0.012625 0 -0.024179 0.0013544 0.014234 0.023401 -0.016599 0.060651 -0.59119 -0.12777 0.0018504 -0.0065969 -0.091785 -0.048283 -0.033972 -0.25234 -0.071478 -0.075104 -0.029157 -0.0854 -0.12373 -0.00064883 -0.0023523 0.0010102 0.0004662 -0.18715 0.0021335 -0.015481 0.03205 -0.029297 -0.0023843 0.0081463 -0.062718 -0.027098 0.021851
3.4844 0.00051281 -0.0013228 0.052322 -0.023496 0 -0.023136 0.002806 0.0027054 0.017394 -0.029687 0.021231 -0.62077 -0.12906 0.0019461 -0.0075528 -0.077402 -0.032679 -0.021802 -0.23166 -0.019686 -0.064025 -0.0059361 -0.029922 -0.10299 -0.0003579 -0.0028771 2.4257e-05 -0.00047148 -0.011614 -0.0098601 -0.01624 0.024861 -0.03981 0.0049415 0.006974 -0.047219 -0.015596 0.030877
3.4883 -0.001333 -0.004566 0.01844 -0.012658 0 -0.0059029 0.0020442 -0.0028242 0.00053729 -0.024713 -0.027837 -0.61474 -0.12357 0.00358 -0.0074758 -0.057207 -0.012394 -0.0077001 -0.20328 0.034736 -0.054002 0.019634 0.025177 -0.081757 -0.00027842 -0.0025752 -0.00059743 -0.0010097 0.13204 -0.015426 -0.010902 0.011036 -0.028634 0.011408 0.0036137 -0.033901 -0.0024267 0.037227
3.4922 -0.0030871 -0.0055852 -0.039211 0.008525 0 0.009927 -0.001143 -0.0091129 -0.027135 -0.0093632 -0.071632 -0.58286 -0.11101 0.0061469 -0.0064481 -0.032452 0.010916 0.0060488 -0.16864 0.080697 -0.045346 0.04588 0.078821 -0.062204 -0.00030107 -0.0012134 -0.00059442 -0.00063848 0.26438 -0.015303 -0.0060849 -0.014885 -0.0093198 0.016474 -0.00033399 -0.024206 0.010957 0.040049
3.4961 -0.0046056 -0.00569 -0.061122 0.019177 0 0.010671 -0.0061983 -0.024021 -0.057815 -0.00045252 -0.098581 -0.56163 -0.091781 0.0079481 -0.0047234 -0.0049213 0.034964 0.017141 -0.12987 0.11341 -0.038113 0.071008 0.1298 -0.046369 -0.00020961 0.00082286 -0.0002575 0.00045987 0.4133 -0.015123 -0.0062978 -0.048748 0.0016647 0.019588 -0.0037988 -0.019317 0.022963 0.038746
3.5 -0.0059803 -0.0064699 -0.024217 0.0060131 0 -0.0028312 -0.012321 -0.046826 -0.078891 -0.0079407 -0.10781 -0.57567 -0.068285 0.0080475 -0.0032881 0.020341 0.056317 0.021855 -0.093208 0.13377 -0.031901 0.09033 0.17319 -0.037707 -2.2502e-05 0.002949 -5.7241e-05 0.0015458 0.57345 -0.019657 -0.010618 -0.077882 -0.0032383 0.019144 -0.005926 -0.021273 0.030211 0.032421
3.5039 -0.0075598 -0.0084262 0.032127 -0.024935 0 -0.018515 -0.017701 -0.06624 -0.079987 -0.024842 -0.10744 -0.61277 -0.046764 0.0073348 -0.0030036 0.039255 0.071482 0.022349 -0.064377 0.14439 -0.025776 0.10242 0.20198 -0.033843 -4.6386e-05 0.0047151 -0.00015354 0.0018827 0.69644 -0.027493 -0.014597 -0.090344 -0.01886 0.016069 -0.0061006 -0.026878 0.03316 0.024073
3.5078 -0.0096057 -0.010996 0.046492 -0.052047 0 -0.025348 -0.01959 -0.06959 -0.06074 -0.034262 -0.10565 -0.63653 -0.029731 0.0074553 -0.0040419 0.050603 0.079165 0.020494 -0.045228 0.14674 -0.019804 0.10697 0.21189 -0.03316 -0.00053596 0.0058294 -0.00026854 0.0012922 0.72617 -0.032032 -0.01501 -0.083941 -0.033138 0.011214 -0.0046289 -0.034337 0.032742 0.015273
3.5117 -0.011925 -0.013505 0.00029453 -0.054906 0 -0.02222 -0.016594 -0.054766 -0.033061 -0.026913 -0.1028 -0.62215 -0.018895 0.0087444 -0.0064385 0.053845 0.081226 0.017934 -0.036733 0.14098 -0.0143 0.10408 0.20386 -0.03428 -0.0013127 0.0060895 -3.076e-05 0.00027669 0.64731 -0.028176 -0.012571 -0.066669 -0.03701 0.0054739 -0.0029538 -0.042104 0.029952 0.0073182
3.5156 -0.013879 -0.015659 -0.061796 -0.03071 0 -0.016194 -0.011059 -0.032765 -0.013859 -0.010809 -0.091761 -0.57933 -0.016049 0.0095717 -0.010112 0.048722 0.080743 0.016867 -0.039668 0.1268 -0.010233 0.094161 0.18154 -0.035534 -0.0017792 0.0054694 0.00057332 -0.00038914 0.49975 -0.017862 -0.010338 -0.048649 -0.030616 0.00029031 -0.002506 -0.048157 0.026323 0.0018624
3.5195 -0.014809 -0.017093 -0.078071 0.0032087 0 -0.013878 -0.0080709 -0.017669 -0.012004 -0.002681 -0.066192 -0.54143 -0.019895 0.0080284 -0.014481 0.0386 0.078673 0.018561 -0.050573 0.10381 -0.0097049 0.080822 0.14723 -0.035885 -0.0013826 0.0042532 0.0011108 -0.0002812 0.34504 -0.0084303 -0.010105 -0.033883 -0.021583 -0.0023762 -0.0030873 -0.050742 0.023924 -0.00019211
3.5234 -0.014505 -0.016939 -0.033824 0.022976 0 -0.015361 -0.010801 -0.013761 -0.020302 -0.01008 -0.028631 -0.53409 -0.026398 0.0042203 -0.019098 0.027906 0.072534 0.021127 -0.064249 0.072243 -0.012955 0.067935 0.10162 -0.036434 -0.00012397 0.0029255 0.0010843 0.00034439 0.21799 -0.0053487 -0.010787 -0.019602 -0.017442 -0.0029034 -0.0027472 -0.050911 0.022632 -0.0004128
3.5273 -0.013276 -0.014371 0.024433 0.016746 0 -0.015909 -0.016667 -0.0127 -0.021087 -0.023131 0.0095996 -0.55441 -0.034051 0.00057705 -0.023958 0.018321 0.058834 0.023009 -0.079197 0.034592 -0.020095 0.056901 0.047326 -0.038353 0.0013522 0.0018074 0.00041937 0.00080244 0.10942 -0.0069111 -0.010125 -0.0026543 -0.018641 -0.0019731 0.000218 -0.04951 0.021771 0.00018021
3.5313 -0.011553 -0.0097029 0.038752 -0.0068679 0 -0.012124 -0.018931 -0.0035134 -0.0024437 -0.024633 0.036982 -0.5781 -0.041628 -0.00037687 -0.029133 0.01111 0.037169 0.022545 -0.09445 -0.0030461 -0.03096 0.048656 -0.0085271 -0.042917 0.0021887 0.0008218 -0.00042462 0.00060536 -0.007683 -0.0066163 -0.0073823 0.014892 -0.018163 -0.00055529 0.0050175 -0.047571 0.02041 0.00048013
3.5352 -0.0094482 -0.0046476 -0.00014718 -0.026936 0 -0.0055535 -0.013062 0.014928 0.029029 -0.007776 0.050937 -0.58433 -0.048779 0.0014563 -0.03507 0.0069955 0.012022 0.01654 -0.11101 -0.032701 -0.044979 0.043228 -0.05711 -0.052913 0.0019226 -0.00028611 -0.00083559 -8.809e-05 -0.1393 -0.00072604 -0.0039525 0.027218 -0.0083024 -0.0012142 0.0084778 -0.04721 0.016057 -0.0014554
3.5391 -0.0067025 -0.0011143 -0.045624 -0.027499 0 -0.00053235 -0.0016342 0.031819 0.051846 0.016859 0.058673 -0.57288 -0.057111 0.0036482 -0.041709 0.0034604 -0.0096598 0.0060984 -0.13085 -0.049341 -0.059173 0.037429 -0.093597 -0.067352 0.00079824 -0.0014783 -0.00056686 -0.00061983 -0.25893 0.0071948 -0.0014993 0.031319 0.011213 -0.0054114 0.0078634 -0.049447 0.0080289 -0.0056259
3.543 -0.0030858 0.00038301 -0.04617 -0.0094449 0 0.00061207 0.0076072 0.034953 0.048304 0.031629 0.068758 -0.55965 -0.067532 0.003787 -0.048627 -0.001051 -0.02305 -0.0065745 -0.15411 -0.054692 -0.071925 0.029653 -0.11935 -0.084308 -0.00042856 -0.0022798 8.544e-05 -0.0004533 -0.33221 0.0099016 4.6249e-06 0.030903 0.03141 -0.012681 0.0037255 -0.053966 -0.002852 -0.01107
3.5469 0.0011777 0.0010687 0.0010848 0.012179 0 -0.00026397 0.0090982 0.023283 0.021882 0.028168 0.081456 -0.5585 -0.08037 0.0020309 -0.05535 -0.0074582 -0.028165 -0.019542 -0.18017 -0.055635 -0.082058 0.019148 -0.1375 -0.10204 -0.0010234 -0.0022294 0.00058111 0.00030925 -0.34956 0.004639 0.002089 0.032846 0.040921 -0.022219 -0.00031118 -0.06031 -0.015624 -0.016877
3.5508 0.0054179 0.0026349 0.050041 0.021861 0 0.00061516 0.0049392 0.0088198 -0.0035534 0.013419 0.087424 -0.5688 -0.095562 0.00094059 -0.061105 -0.016563 -0.028637 -0.030092 -0.20736 -0.057716 -0.088193 0.0055722 -0.14663 -0.11806 -0.00075104 -0.0014813 0.0005994 0.0010087 -0.33334 -0.0029264 0.005798 0.039763 0.035633 -0.032463 -0.00092818 -0.067643 -0.028674 -0.021697
3.5547 0.0089861 0.0056902 0.055408 0.016051 0 0.0050647 0.0028157 0.0057172 -0.0038793 0.0009701 0.076442 -0.57943 -0.11 0.002691 -0.064296 -0.027553 -0.028055 -0.034048 -0.22903 -0.059801 -0.088678 -0.0082463 -0.14014 -0.12794 2.7905e-05 -0.0008305 0.00024488 0.0010395 -0.3145 -0.0036799 0.010226 0.046736 0.022043 -0.039173 0.0016234 -0.073847 -0.038299 -0.023417
3.5586 0.01174 0.0094533 0.017812 0.0042892 0 0.011395 0.008275 0.01692 0.023099 -0.0017808 0.04805 -0.58226 -0.12001 0.006578 -0.065036 -0.037626 -0.027266 -0.032468 -0.24151 -0.055395 -0.08509 -0.018242 -0.11311 -0.1318 0.00068228 -0.00099632 -0.00013007 0.00040712 -0.30354 0.0056904 0.0132 0.045903 0.010852 -0.040813 0.0037691 -0.077899 -0.043461 -0.022632
3.5625 0.014077 0.012779 -0.021323 -0.00049318 0 0.016317 0.019059 0.031051 0.053934 0.0021845 0.013741 -0.58048 -0.12344 0.0095025 -0.063427 -0.045091 -0.02463 -0.026184 -0.24305 -0.039618 -0.07789 -0.022143 -0.069705 -0.12988 0.00080097 -0.0018511 -0.00024528 -0.00029232 -0.28385 0.018607 0.013368 0.034251 0.007094 -0.036997 0.0022667 -0.079426 -0.043843 -0.019963
3.5664 0.01647 0.015233 -0.024823 0.0068445 0 0.018043 0.027134 0.032528 0.058947 0.0059172 -0.011806 -0.58367 -0.11862 0.0090375 -0.059732 -0.048383 -0.018416 -0.016337 -0.23279 -0.014846 -0.067638 -0.018156 -0.022738 -0.12276 0.00046904 -0.0024456 -4.8205e-05 -0.00043129 -0.23175 0.024272 0.01161 0.016589 0.0067728 -0.027869 -0.0023749 -0.078258 -0.039504 -0.01621
3.5703 0.018956 0.017142 0.0052058 0.020357 0 0.017627 0.026357 0.015733 0.028323 0.0066529 -0.022534 -0.5959 -0.10281 0.005964 -0.054442 -0.044589 -0.008964 -0.0048423 -0.21005 0.010664 -0.054893 -0.0036306 0.015234 -0.11135 0.00011726 -0.0018997 0.00035687 0.0001006 -0.14318 0.017939 0.010484 0.00087603 0.0033202 -0.014392 -0.0062145 -0.074196 -0.030747 -0.012925
3.5742 0.021041 0.018856 0.035974 0.029176 0 0.017628 0.018235 -0.0094437 -0.018294 0.0071775 -0.024887 -0.6095 -0.080047 0.0036444 -0.049034 -0.034258 0.0011224 0.0057182 -0.18249 0.029526 -0.041711 0.017119 0.040626 -0.098698 8.7331e-05 -0.00029456 0.0008282 0.00085789 -0.043234 0.0058198 0.012321 -0.0088825 -0.0034317 -0.00093703 -0.0056701 -0.068592 -0.02058 -0.011305
3.5781 0.022102 0.020274 0.040819 0.026787 0 0.019601 0.010407 -0.025455 -0.04764 0.010869 -0.030182 -0.61118 -0.055018 0.0048021 -0.044258 -0.019534 0.0086537 0.014762 -0.15582 0.04027 -0.02965 0.039115 0.058534 -0.086336 0.00031374 0.0013514 0.0012038 0.0012833 0.028301 -0.00032275 0.017546 -0.014724 -0.0060909 0.01013 -0.00099905 -0.062424 -0.010967 -0.010975
3.582 0.021907 0.02112 0.022807 0.015641 0 0.022677 0.009593 -0.021454 -0.040528 0.017305 -0.042683 -0.5945 -0.030799 0.0088841 -0.040555 -0.00194 0.012025 0.022053 -0.13343 0.045863 -0.019937 0.058934 0.073857 -0.075088 0.00042728 0.0020157 0.0012767 0.0011623 0.042776 0.0060589 0.024327 -0.020131 0.0017894 0.017543 0.0039732 -0.056232 -0.003135 -0.011423
3.5859 0.020769 0.021377 0.0046154 0.0044172 0 0.024349 0.01578 -0.0019051 -0.0073055 0.022953 -0.054597 -0.56648 -0.010683 0.012577 -0.038308 0.016654 0.012288 0.027534 -0.11846 0.04815 -0.013942 0.07287 0.083386 -0.065663 0.00017987 0.0015714 0.00088097 0.00068698 -0.00010145 0.020249 0.029612 -0.024358 0.016869 0.020336 0.0055168 -0.05052 0.0017262 -0.011856
3.5898 0.019243 0.02122 0.0024846 0.0013606 0 0.022767 0.022711 0.017624 0.022156 0.024878 -0.052648 -0.54141 -3.8478e-05 0.0129 -0.038258 0.031874 0.01227 0.030575 -0.1149 0.04483 -0.014833 0.074364 0.077446 -0.059588 -0.0002483 0.00076895 8.4211e-05 0.00017359 -0.075474 0.030508 0.030895 -0.022255 0.027478 0.017928 0.0033727 -0.046093 0.0013724 -0.010575
3.5938 0.017645 0.020559 0.013983 0.0090466 0 0.018593 0.023692 0.023709 0.024764 0.022861 -0.030173 -0.52747 0.0037576 0.0098395 -0.039771 0.041607 0.014132 0.031232 -0.11789 0.03221 -0.020822 0.066734 0.049626 -0.056656 -0.0004027 0.00038804 -0.00072946 -0.00020047 -0.15338 0.028547 0.027775 -0.0098924 0.025117 0.013593 0.00062419 -0.042884 -0.0028061 -0.0079135
3.5977 0.015856 0.018961 0.027147 0.023441 0 0.014762 0.017257 0.016048 0.00371 0.018524 0.006289 -0.51906 0.0021297 0.0061005 -0.042711 0.04464 0.017065 0.028941 -0.12577 0.010261 -0.030953 0.051576 0.0045454 -0.057302 -3.7447e-05 0.00048293 -0.001068 -0.00040333 -0.21973 0.016604 0.022345 0.010187 0.014092 0.0084459 0.00044973 -0.041 -0.010275 -0.0046483
3.6016 0.013549 0.016188 0.033954 0.036572 0 0.014042 0.0080368 0.0068909 -0.015477 0.013687 0.041671 -0.50289 -0.0033086 0.0044312 -0.046887 0.040145 0.017208 0.023269 -0.137 -0.015954 -0.043977 0.030765 -0.044348 -0.061843 0.00057987 0.00047115 -0.00071979 -0.00041052 -0.28131 0.0049333 0.017842 0.029935 0.0081429 0.0034004 0.0031079 -0.04051 -0.020306 -0.0017318
3.6055 0.010598 0.012673 0.032504 0.040634 0 0.016277 0.0026217 0.0094755 -0.0082513 0.0097988 0.063864 -0.47226 -0.010325 0.0052323 -0.052066 0.026566 0.010508 0.01333 -0.15036 -0.040032 -0.057667 0.0068481 -0.084703 -0.07114 0.00089681 -0.00012731 3.2321e-05 -0.00017768 -0.34997 0.002368 0.01618 0.042214 0.016357 -0.00073693 0.0059791 -0.041671 -0.03168 -0.0011762
3.6094 0.0072447 0.0091907 0.021944 0.031767 0 0.017863 0.0041858 0.025548 0.026926 0.0076816 0.071763 -0.43552 -0.016272 0.006614 -0.057264 0.0062843 -0.0034055 0.00073955 -0.16491 -0.058863 -0.068269 -0.016281 -0.113 -0.083809 0.00063235 -0.0011526 0.00061364 0.000228 -0.4197 0.0086341 0.01621 0.046134 0.032702 -0.0041099 0.0062887 -0.044062 -0.041551 -0.0046008
3.6133 0.0038983 0.0059845 0.0029831 0.012315 0 0.014432 0.010101 0.043125 0.066877 0.0065519 0.073237 -0.40905 -0.020757 0.0065549 -0.061624 -0.016385 -0.01982 -0.011606 -0.17972 -0.073141 -0.074563 -0.037092 -0.13294 -0.09708 7.6196e-05 -0.0020172 0.00062689 0.00054961 -0.45904 0.015089 0.014492 0.046072 0.040744 -0.0070725 0.0036448 -0.04681 -0.048287 -0.010907
3.6172 0.00075642 0.0024451 -0.015941 -0.0097151 0 0.0048468 0.014125 0.046806 0.083328 0.0036611 0.07567 -0.40067 -0.023803 0.0048931 -0.064539 -0.038642 -0.031886 -0.021638 -0.19355 -0.083721 -0.075964 -0.054696 -0.14721 -0.10891 -0.00020991 -0.0023496 0.0001607 0.00049307 -0.4305 0.012802 0.0083612 0.045849 0.02964 -0.0095146 6.8201e-05 -0.049267 -0.050865 -0.018936
3.6211 -0.0023349 -0.0021072 -0.020284 -0.024591 0 -0.0070476 0.011306 0.031611 0.066477 -0.0034288 0.078119 -0.39964 -0.025637 0.003308 -0.065438 -0.057531 -0.035812 -0.027225 -0.20482 -0.088365 -0.072265 -0.068375 -0.15171 -0.11708 1.0741e-05 -0.0023132 -0.00034727 -5.2356e-06 -0.32329 0.00054844 -0.0012319 0.044466 0.0054056 -0.011174 -0.0021221 -0.050716 -0.04849 -0.027129
3.625 -0.0056378 -0.0073307 -0.0042364 -0.026639 0 -0.014922 0.001834 0.0077017 0.032142 -0.013202 0.072176 -0.38452 -0.026449 0.0035477 -0.062971 -0.066306 -0.033521 -0.023764 -0.2067 -0.082648 -0.063147 -0.075312 -0.13822 -0.11617 0.00039985 -0.0022735 -0.00054587 -0.00069037 -0.16903 -0.014243 -0.0099198 0.037742 -0.014255 -0.010216 -0.0022664 -0.04929 -0.039691 -0.031232
3.6289 -0.0091435 -0.011806 0.016971 -0.018025 0 -0.015024 -0.009132 -0.0086751 0.0067947 -0.019742 0.05051 -0.34279 -0.02634 0.0057554 -0.058142 -0.065299 -0.029905 -0.013726 -0.19633 -0.063831 -0.051764 -0.075752 -0.10237 -0.10707 0.0004316 -0.0022556 -0.00047301 -0.0011979 -0.02174 -0.022127 -0.013394 0.023656 -0.016681 -0.0060162 -0.0014105 -0.045031 -0.027876 -0.029943
3.6328 -0.012476 -0.014281 0.017162 -0.007236 0 -0.009517 -0.01562 -0.0098872 0.0041139 -0.017876 0.015109 -0.28381 -0.024871 0.0084291 -0.051472 -0.055411 -0.027068 0.00082804 -0.17233 -0.03347 -0.039078 -0.069174 -0.048764 -0.09091 7.6273e-06 -0.0018542 -0.00044402 -0.0013416 0.084216 -0.019819 -0.01124 0.0053102 -0.0059876 0.0013768 -0.00081102 -0.038177 -0.014786 -0.023574
3.6367 -0.015229 -0.014966 -0.012843 -0.0028215 0 -0.0050019 -0.01571 -0.0035651 0.013791 -0.0096054 -0.022438 -0.23209 -0.021615 0.0098558 -0.043418 -0.037876 -0.021413 0.017816 -0.13416 0.003591 -0.0257 -0.055209 0.011414 -0.069047 -0.00038805 -0.00071363 -0.00066941 -0.0011748 0.16092 -0.012758 -0.007576 -0.011773 0.0016011 0.011548 -0.00066302 -0.029096 -0.0018787 -0.012895
3.6406 -0.017431 -0.015443 -0.049861 -0.0072352 0 -0.0072596 -0.013018 -0.0048645 0.012155 -0.0042453 -0.049228 -0.2067 -0.015767 0.0095355 -0.034482 -0.014658 -0.0071073 0.034063 -0.081334 0.04204 -0.011917 -0.032949 0.067545 -0.043624 -0.00020139 0.00096682 -0.0010087 -0.00080089 0.25215 -0.010042 -0.0077185 -0.024971 -0.0062959 0.023387 -0.00025348 -0.018441 0.0090304 0.0003766
3.6445 -0.019608 -0.017222 -0.058202 -0.015917 0 -0.016602 -0.013353 -0.021693 -0.015327 -0.010174 -0.060904 -0.20608 -0.0072214 0.0083014 -0.025289 0.0089351 0.017044 0.045283 -0.020189 0.077646 0.0025781 -0.0042 0.11462 -0.019345 0.00054394 0.0024931 -0.0011098 -0.0002165 0.38906 -0.016338 -0.013707 -0.036622 -0.026799 0.033104 0.00089255 -0.0081326 0.016791 0.011754
3.6484 -0.022286 -0.020428 -0.028408 -0.022271 0 -0.027731 -0.01942 -0.047016 -0.060037 -0.025683 -0.064546 -0.21215 0.0024746 0.0071979 -0.016155 0.029305 0.044295 0.051538 0.040087 0.10699 0.017657 0.026292 0.15264 0.0014459 0.0011807 0.0032745 -0.00078332 0.00057779 0.557 -0.02792 -0.022587 -0.050485 -0.045342 0.038455 0.0022398 0.00048947 0.02257 0.019169
3.6523 -0.025315 -0.023867 0.0078815 -0.023835 0 -0.034122 -0.028346 -0.06543 -0.097137 -0.03905 -0.071918 -0.2085 0.01233 0.0063292 -0.0072744 0.044885 0.064253 0.053291 0.094662 0.12744 0.032885 0.055803 0.18245 0.017912 0.0010318 0.0033502 -0.00022697 0.0013377 0.70408 -0.036158 -0.028841 -0.066392 -0.049587 0.038417 0.0026482 0.0067088 0.026975 0.022039
3.6563 -0.027671 -0.026197 0.0084414 -0.023877 0 -0.033156 -0.034339 -0.067322 -0.10688 -0.03923 -0.088686 -0.19392 0.021289 0.0048404 0.0011205 0.05456 0.07128 0.051443 0.13916 0.13844 0.047617 0.081615 0.20293 0.029658 0.00010592 0.0033043 0.00012742 0.0015783 0.78254 -0.035192 -0.028787 -0.078917 -0.039831 0.032455 0.0014791 0.009965 0.030623 0.020328
3.6602 -0.028032 -0.026811 -0.032706 -0.027117 0 -0.027797 -0.033882 -0.056799 -0.09087 -0.026937 -0.10883 -0.17926 0.027231 0.0020587 0.0080432 0.056635 0.068998 0.04792 0.1658 0.14242 0.059433 0.098416 0.21149 0.036446 -0.00087592 0.0036596 6.6744e-07 0.00096137 0.78329 -0.026856 -0.023291 -0.081683 -0.026947 0.020582 -0.00073302 0.0091761 0.033813 0.015087
3.6641 -0.025722 -0.0257 -0.074141 -0.033981 0 -0.023603 -0.028438 -0.046215 -0.068815 -0.014397 -0.1191 -0.173 0.029871 -0.0013253 0.012511 0.054052 0.066346 0.045261 0.17793 0.14278 0.066503 0.1064 0.20636 0.041039 -0.0011647 0.0043509 -0.00047908 -0.00027112 0.73271 -0.018568 -0.016846 -0.073019 -0.021514 0.0079005 -0.0026772 0.0057529 0.035746 0.010248
3.668 -0.021254 -0.022909 -0.068342 -0.039212 0 -0.023704 -0.022249 -0.043483 -0.059493 -0.013354 -0.10978 -0.17219 0.029598 -0.0033064 0.013935 0.048453 0.068859 0.04371 0.17883 0.13988 0.06833 0.10708 0.18777 0.044443 -0.00068495 0.0047765 -0.00088745 -0.0013216 0.65922 -0.016362 -0.014024 -0.057263 -0.025065 -0.0025816 -0.0033265 0.00071506 0.035404 0.0072699
3.6719 -0.015999 -0.018575 -0.013844 -0.036369 0 -0.025965 -0.017837 -0.044981 -0.06378 -0.023389 -0.082475 -0.16777 0.026676 -0.0020695 0.011848 0.040762 0.073583 0.043034 0.17037 0.12921 0.064649 0.10159 0.1573 0.046953 -5.0795e-05 0.0043475 -0.00087567 -0.0014197 0.56529 -0.019563 -0.01611 -0.04053 -0.030523 -0.0088236 -0.0026899 -0.005221 0.031941 0.0067656
3.6758 -0.011259 -0.013464 0.039308 -0.024004 0 -0.024747 -0.014014 -0.040474 -0.065157 -0.032633 -0.048278 -0.15667 0.021394 0.002218 0.0056548 0.03171 0.072392 0.042401 0.15418 0.10481 0.055284 0.091285 0.11694 0.048338 8.5561e-05 0.003007 -0.00046874 -0.0004741 0.43192 -0.021931 -0.02024 -0.025435 -0.029562 -0.0086339 -0.0016345 -0.011244 0.02422 0.0088513
3.6797 -0.0074956 -0.0089393 0.040142 -0.0076224 0 -0.01603 -0.0082676 -0.024224 -0.046431 -0.030032 -0.01839 -0.14606 0.014091 0.0069996 -0.0044655 0.021531 0.060151 0.039391 0.13064 0.06588 0.041443 0.07808 0.069097 0.046487 -0.0003403 0.0012698 -3.2412e-05 0.00083176 0.24809 -0.017904 -0.021473 -0.010112 -0.019414 -0.0014977 -0.0010247 -0.01632 0.01187 0.011185
3.6836 -0.0042606 -0.0058677 -0.0091167 0.0044725 0 -0.0017219 -0.00051154 -0.0009088 -0.0066502 -0.016252 0.0043144 -0.1448 0.0055865 0.0089884 -0.015879 0.010535 0.039665 0.033464 0.10147 0.020059 0.02635 0.063527 0.017313 0.040668 -0.00082322 -0.00019644 5.4644e-05 0.001617 0.033124 -0.0078568 -0.016343 0.0077916 -0.004028 0.0077873 -0.0010059 -0.02044 -0.0020384 0.011161
3.6875 -0.00078174 -0.0034973 -0.054294 0.0077741 0 0.010805 0.006227 0.018912 0.037215 -0.0019784 0.025206 -0.15222 -0.0039119 0.0067509 -0.027303 -0.0010966 0.018991 0.024666 0.066744 -0.02019 0.01114 0.047536 -0.033668 0.03044 -0.00086739 -0.0010438 -0.0002647 0.0015212 -0.17034 0.0025521 -0.0054679 0.026712 0.0098748 0.016574 -0.0010728 -0.023694 -0.015788 0.0077994
3.6914 0.0033636 0.00013715 -0.046048 0.0048465 0 0.014337 0.0090199 0.028374 0.06456 0.0040328 0.049915 -0.15767 -0.01415 0.002013 -0.037534 -0.013081 0.0044489 0.013354 0.026795 -0.045671 -0.0032602 0.029882 -0.07895 0.015696 -0.00048237 -0.0013874 -0.00067371 0.00090778 -0.3252 0.0080573 0.0067114 0.04123 0.017913 0.022313 -0.00080273 -0.026236 -0.027722 0.00058011
3.6953 0.007974 0.0062354 0.0083585 0.0026957 0 0.0083777 0.0084941 0.02937 0.067777 0.0041006 0.076411 -0.15209 -0.024568 -0.0016581 -0.04477 -0.024527 -0.0036166 0.0006683 -0.017487 -0.05596 -0.015959 0.0095608 -0.11484 -0.0034187 -0.00010516 -0.0015714 -0.00075944 0.0004197 -0.42277 0.0087956 0.015123 0.046703 0.020821 0.020832 -0.00048496 -0.028316 -0.035201 -0.010324
3.6992 0.012428 0.013596 0.054037 0.0067885 0 0.00073203 0.0084833 0.029102 0.056598 0.0083617 0.095005 -0.13874 -0.033788 -0.0018697 -0.049206 -0.034092 -0.0089002 -0.010781 -0.060647 -0.057895 -0.027306 -0.012658 -0.13943 -0.023403 -0.00010024 -0.001827 -0.0003841 0.00037826 -0.48055 0.0098057 0.01792 0.043741 0.023451 0.012416 -0.00095093 -0.030287 -0.038617 -0.021022
3.7031 0.016092 0.01927 0.048047 0.016788 0 0.0016654 0.01204 0.032699 0.047726 0.022948 0.09654 -0.13092 -0.040949 0.00051523 -0.051977 -0.041322 -0.014184 -0.019837 -0.098663 -0.059123 -0.037538 -0.034956 -0.15237 -0.04168 -0.00040468 -0.0021255 0.0001759 0.00060462 -0.52043 0.015676 0.017798 0.037937 0.030573 -0.0001055 -0.0026822 -0.032122 -0.039906 -0.028896
3.707 0.01862 0.021154 0.004568 0.027184 0 0.014771 0.018059 0.03923 0.050321 0.042289 0.081164 -0.13811 -0.045433 0.0022291 -0.053796 -0.045952 -0.018926 -0.025818 -0.12861 -0.062681 -0.046412 -0.055631 -0.15426 -0.056501 -0.00066033 -0.0023097 0.00046015 0.0007581 -0.54913 0.025682 0.019358 0.035038 0.042017 -0.014591 -0.0050437 -0.033677 -0.040414 -0.032378
3.7109 0.020047 0.019987 -0.022737 0.031871 0 0.032598 0.02218 0.043836 0.060044 0.053476 0.059349 -0.15507 -0.046658 0.00074565 -0.055455 -0.047848 -0.021221 -0.028192 -0.14747 -0.066541 -0.053409 -0.072509 -0.14643 -0.066091 -0.00062117 -0.0023235 0.0002356 0.00076133 -0.55633 0.034122 0.024589 0.036236 0.051092 -0.028403 -0.0064888 -0.034704 -0.041699 -0.030094
3.7148 0.02068 0.018609 -0.00035489 0.028874 0 0.041931 0.021079 0.042618 0.065165 0.048066 0.043859 -0.16569 -0.044067 -0.0031787 -0.057523 -0.047161 -0.020894 -0.026372 -0.15006 -0.066878 -0.05586 -0.080243 -0.13062 -0.067454 -0.00036858 -0.0022922 -0.00028074 0.00085301 -0.52836 0.035424 0.03062 0.037945 0.048829 -0.036557 -0.0057182 -0.034409 -0.045528 -0.021257
3.7188 0.020857 0.019165 0.049343 0.021767 0 0.035087 0.015723 0.035499 0.057543 0.029637 0.039598 -0.15848 -0.04013 -0.0060644 -0.059212 -0.045692 -0.019802 -0.02264 -0.14276 -0.061286 -0.05362 -0.079971 -0.10863 -0.063555 -0.00014642 -0.0023719 -0.00061153 0.0012489 -0.463 0.02911 0.032158 0.035854 0.031915 -0.039289 -0.002823 -0.032907 -0.050123 -0.010629
3.7227 0.020686 0.021091 0.074208 0.016938 0 0.017317 0.010414 0.025506 0.038644 0.010437 0.040137 -0.13823 -0.03599 -0.0049655 -0.059727 -0.043948 -0.019331 -0.017911 -0.12779 -0.049765 -0.04659 -0.072273 -0.082192 -0.055556 -6.8684e-05 -0.0025308 -0.00046899 0.001804 -0.37334 0.020069 0.026577 0.029032 0.007576 -0.037254 0.0006445 -0.030295 -0.053828 -0.0004646
3.7266 0.019917 0.021915 0.049655 0.018748 0 0.0029617 0.0088689 0.01633 0.01689 0.0012375 0.033773 -0.12236 -0.032661 -0.00034747 -0.058339 -0.042257 -0.018574 -0.013095 -0.10731 -0.034288 -0.035067 -0.058168 -0.053125 -0.044683 -4.7365e-05 -0.0025107 -4.2952e-05 0.0020442 -0.2792 0.014151 0.016782 0.020273 -0.010279 -0.031467 0.0028047 -0.026755 -0.054981 0.0072294
3.7305 0.018143 0.0199 0.0037945 0.025923 0 0.0030475 0.011349 0.01028 0.00043434 0.0039192 0.013787 -0.12495 -0.031456 0.0042371 -0.053812 -0.040591 -0.015623 -0.009563 -0.083232 -0.018296 -0.019854 -0.03928 -0.023728 -0.032438 2.3312e-05 -0.0020503 0.00017613 0.0015523 -0.1942 0.013327 0.0088636 0.012882 -0.011833 -0.023773 0.0028327 -0.022646 -0.05059 0.0097044
3.7344 0.015246 0.015727 -0.015446 0.031841 0 0.015385 0.015218 0.0072996 -0.0080325 0.012166 -0.015642 -0.1433 -0.032106 0.0054236 -0.046552 -0.03786 -0.010331 -0.008571 -0.056944 -0.005916 -0.0045596 -0.019894 0.0033987 -0.020645 0.00010039 -0.0011713 -9.6543e-05 0.00035818 -0.11831 0.014623 0.0066831 0.0075018 0.00015904 -0.017246 0.0014334 -0.018743 -0.040052 0.0071355
3.7383 0.011721 0.011577 0.0071874 0.028904 0 0.026499 0.017618 0.0049877 -0.011167 0.017769 -0.042293 -0.15907 -0.033077 0.0031073 -0.038244 -0.033204 -0.0049991 -0.0099797 -0.028524 -8.4833e-05 0.0085166 -0.0023129 0.026173 -0.0097313 6.0069e-05 -0.00022757 -0.0005942 -0.0010038 -0.041987 0.013347 0.008675 0.0020751 0.012588 -0.012681 9.9055e-05 -0.015279 -0.026204 0.0022582
3.7422 0.0084793 0.0088368 0.039976 0.014326 0 0.023905 0.017309 3.7221e-05 -0.01317 0.016355 -0.054687 -0.15289 -0.033305 0.00035155 -0.029935 -0.02601 -0.0019774 -0.013594 0.0021089 -0.00032781 0.018341 0.012444 0.043691 0.00020221 -0.00010599 0.00037076 -0.00069502 -0.0018179 0.040826 0.0073553 0.0099913 -0.0053841 0.013655 -0.010155 -0.00011017 -0.01222 -0.01117 -0.0031636
3.7461 0.006159 0.0069426 0.041445 -0.0068174 0 0.0074556 0.014415 -0.0089503 -0.016021 0.0088503 -0.049676 -0.1198 -0.031689 0.00031607 -0.022694 -0.015768 -0.0010701 -0.019002 0.034921 -0.0025995 0.024267 0.02371 0.055809 0.0091857 -0.00024327 0.0005113 -2.7583e-05 -0.0016561 0.12071 -0.0013119 0.007634 -0.014213 0.0032993 -0.0094037 0.00073735 -0.0094023 0.0025926 -0.0072485
3.75 0.0044993 0.0044023 0.0058465 -0.024025 0 -0.010704 0.0093959 -0.019184 -0.018348 -0.00058307 -0.033464 -0.0729 -0.026398 0.0033111 -0.018042 -0.0016164 -3.4266e-06 -0.024759 0.068042 -0.0023208 0.026274 0.030556 0.061997 0.0171 -0.00021994 0.00045436 0.0010877 -0.0006723 0.17366 -0.0083971 0.0031971 -0.021165 -0.0076029 -0.0093399 0.0016544 -0.0059473 0.0098222 -0.0067408
3.7539 0.0024192 0.00057101 -0.032638 -0.028222 0 -0.017321 0.0028603 -0.024695 -0.017154 -0.0076291 -0.016206 -0.032832 -0.019226 0.0068243 -0.014677 0.013961 0.0025188 -0.028701 0.097006 0.0016567 0.027799 0.034892 0.060896 0.024039 -0.00011498 0.00054013 0.0018328 0.00047973 0.17759 -0.010898 0.000473 -0.022836 -0.0084822 -0.0086277 0.0014706 -0.0012137 0.01084 -0.0027976
3.7578 -0.0011283 -0.0038275 -0.038736 -0.018289 0 -0.0097743 -0.0039401 -0.020962 -0.01081 -0.010237 -0.0049153 -0.011958 -0.011722 0.0082533 -0.011528 0.029337 0.0049499 -0.029898 0.11883 0.0060683 0.030147 0.037077 0.051567 0.029646 -0.0001441 0.00082433 0.0015964 0.0010712 0.13299 -0.0091145 0.00071122 -0.018169 0.00036403 -0.0071446 -0.00048754 0.0049206 0.0068965 0.0032171
3.7617 -0.0061994 -0.0077567 -0.013277 -0.0022168 0 0.0022334 -0.0093261 -0.0094542 -0.0011053 -0.0096618 0.00012526 -0.0059974 -0.0053882 0.0073767 -0.00769 0.042936 0.0047247 -0.027766 0.1311 0.0065201 0.034075 0.037235 0.035441 0.033521 -0.00037057 0.0010278 0.00053865 0.00080223 0.069297 -0.005964 0.00081524 -0.0091557 0.0082411 -0.0049796 -0.0040445 0.012384 -0.00051742 0.0099019
3.7656 -0.011669 -0.011 0.010762 0.0083667 0 0.00587 -0.012491 0.0025885 0.0072688 -0.0095301 0.0034776 0.00049757 -0.0026185 0.0060926 -0.0019736 0.052183 0.0017363 -0.021746 0.13015 0.0018872 0.039888 0.034934 0.016816 0.034799 -0.00054153 0.00085805 -0.0005404 1.6946e-05 0.027987 -0.004545 -0.0034529 0.00036029 0.0048218 -0.0026154 -0.0081526 0.020815 -0.0088787 0.015015
3.7695 -0.016032 -0.014026 0.0056195 0.0063461 0 -0.0037392 -0.014446 0.0076876 0.0096757 -0.012947 0.0093807 0.019513 -0.0054278 0.0059924 0.0054728 0.05423 -0.00089711 -0.013496 0.11657 -0.0046302 0.04515 0.029491 0.00088717 0.032842 -0.00029646 0.00035736 -0.00092651 -0.00057569 0.03432 -0.0060451 -0.012642 0.006604 -0.0096263 -0.0011487 -0.011213 0.028579 -0.014191 0.01602
3.7734 -0.018539 -0.016984 -0.023028 -0.0062482 0 -0.020266 -0.017155 0.0040561 0.004741 -0.019428 0.017581 0.048187 -0.011969 0.0065981 0.012638 0.05027 -0.00015591 -0.0057799 0.097654 -0.0087121 0.047362 0.021774 -0.0091095 0.028769 0.00041896 -0.00010439 -0.00061658 -0.00049532 0.081305 -0.0094362 -0.022353 0.0074285 -0.024402 -0.00067012 -0.011765 0.034533 -0.015886 0.013664
3.7773 -0.01965 -0.019299 -0.045609 -0.020587 0 -0.032499 -0.021415 -0.0037923 -0.0048824 -0.024568 0.023315 0.070755 -0.020808 0.0061807 0.018092 0.041102 0.0031158 -6.7366e-05 0.077595 -0.0087064 0.045209 0.012525 -0.012956 0.023349 0.0011773 -0.0001875 -0.00023654 9.9862e-05 0.14007 -0.01284 -0.027035 0.003046 -0.028226 -0.00093633 -0.0092913 0.038109 -0.014168 0.0087473
3.7813 -0.020443 -0.02043 -0.041614 -0.028218 0 -0.033601 -0.025758 -0.010199 -0.014925 -0.023556 0.02127 0.07269 -0.03019 0.0041009 0.020436 0.027949 0.0046967 0.002376 0.060708 -0.0058713 0.037754 0.0027352 -0.011758 0.017524 0.0013787 9.4475e-05 -0.00034748 0.00058522 0.18669 -0.015216 -0.025055 -0.0042582 -0.019018 -0.0015274 -0.0045678 0.038937 -0.0096436 0.0023893
3.7852 -0.021549 -0.020753 -0.018891 -0.027162 0 -0.025467 -0.027723 -0.013793 -0.022841 -0.01596 0.010202 0.054604 -0.036201 0.0018866 0.017261 0.013754 0.001772 -3.3494e-05 0.054729 -0.0012004 0.024355 -0.0047518 -0.0055535 0.013549 0.00079567 0.00042424 -0.00085686 0.00049902 0.22044 -0.01697 -0.020069 -0.011477 -0.004887 -0.00111 0.00077849 0.036718 -0.0038288 -0.0027892
3.7891 -0.022603 -0.021264 -0.0014287 -0.022233 0 -0.015891 -0.026271 -0.017612 -0.028903 -0.0072518 -0.0056384 0.032745 -0.03694 0.0017075 0.010837 0.0030404 -0.0031885 -0.0044366 0.059374 0.0069354 0.0098781 -0.0075554 0.0069361 0.012981 -0.00017398 0.00051995 -0.0011454 2.3432e-05 0.25759 -0.019124 -0.017526 -0.016731 0.0032975 0.0012145 0.005182 0.033627 0.0013497 -0.0047708
3.793 -0.022693 -0.022301 -0.003221 -0.019887 0 -0.012228 -0.022794 -0.024256 -0.034203 -0.0050667 -0.019603 0.024854 -0.032789 0.0038839 0.0037087 -0.0023991 -0.0042479 -0.0083701 0.071782 0.021011 -0.002421 -0.0050686 0.025971 0.016066 -0.0008206 0.00037292 -0.00077567 -0.00019679 0.30939 -0.02198 -0.019914 -0.020307 0.00012334 0.0053596 0.0077338 0.030973 0.0057505 -0.0033942
3.7969 -0.021317 -0.022872 -0.017155 -0.02238 0 -0.016639 -0.019713 -0.031879 -0.038103 -0.013011 -0.02783 0.034471 -0.024421 0.0062595 -0.0019999 -0.0014855 0.0018332 -0.0099325 0.089394 0.040151 -0.010179 0.0029472 0.048607 0.022811 -0.0007325 0.00014733 -2.8297e-05 0.00024439 0.36748 -0.024619 -0.025131 -0.02381 -0.012038 0.011058 0.0080996 0.029626 0.0095136 0.0012018
3.8008 -0.018925 -0.021614 -0.026967 -0.026231 0 -0.025349 -0.018273 -0.035676 -0.038243 -0.02736 -0.032167 0.049066 -0.013165 0.006309 -0.0034176 0.0067402 0.011635 -0.0067419 0.10856 0.058617 -0.010631 0.016498 0.069609 0.033001 -0.00014129 -7.5782e-05 0.00033087 0.0010151 0.41082 -0.02574 -0.02892 -0.02801 -0.026584 0.017715 0.0062395 0.030492 0.013144 0.0085026
3.8047 -0.016546 -0.018458 -0.024899 -0.025973 0 -0.031395 -0.017874 -0.033182 -0.033305 -0.039591 -0.03819 0.054138 -0.0028168 0.0038466 0.0025956 0.020714 0.01801 0.002872 0.12322 0.069658 -0.0024136 0.033371 0.085147 0.04475 0.00030991 -0.00035685 -0.00015491 0.0013216 0.42559 -0.024956 -0.028504 -0.031556 -0.037402 0.023572 0.0026062 0.033596 0.017461 0.016419
3.8086 -0.014917 -0.01507 -0.015964 -0.019613 0 -0.029108 -0.017354 -0.02734 -0.025393 -0.042662 -0.049793 0.048944 0.0042646 0.0014293 0.013069 0.035096 0.017255 0.015189 0.13252 0.071456 0.0094075 0.049577 0.095615 0.055355 0.0001485 -0.00068884 -0.0011018 0.00073524 0.41719 -0.023189 -0.024193 -0.032224 -0.04113 0.027729 -0.0013414 0.037038 0.021965 0.023026
3.8125 -0.013944 -0.013352 -0.0087622 -0.010906 0 -0.018181 -0.016439 -0.023781 -0.019089 -0.035892 -0.064837 0.047226 0.0073382 0.0018951 0.025881 0.047127 0.013013 0.02774 0.1368 0.068995 0.022038 0.063197 0.1043 0.063438 -0.00052633 -0.00083376 -0.0016108 -0.00028228 0.40304 -0.021702 -0.018346 -0.029771 -0.037237 0.029955 -0.0033392 0.039767 0.02593 0.027638
3.8164 -0.012988 -0.013507 -0.0069206 -0.0064805 0 -0.0047959 -0.015632 -0.025231 -0.017813 -0.02477 -0.07567 0.061642 0.0061161 0.0054573 0.038659 0.054286 0.012537 0.037956 0.13686 0.069345 0.032711 0.072548 0.11277 0.067803 -0.0011566 -0.00049894 -0.0011672 -0.00075558 0.395 -0.020803 -0.013465 -0.027284 -0.027794 0.030232 -0.0018225 0.040836 0.028561 0.029823
3.8203 -0.011584 -0.01376 -0.0096337 -0.010289 0 0.0019654 -0.014942 -0.02904 -0.021032 -0.016254 -0.074383 0.088052 0.00081981 0.0092724 0.04693 0.052462 0.019031 0.041073 0.13432 0.07447 0.03697 0.074839 0.11759 0.066341 -0.0012115 0.00028422 -0.00020481 -0.00014658 0.38857 -0.019614 -0.01102 -0.028843 -0.017147 0.028835 0.0023025 0.038908 0.028208 0.029261
3.8242 -0.0098398 -0.01212 -0.015785 -0.020057 0 -0.002988 -0.013298 -0.030155 -0.024909 -0.013457 -0.058749 0.10671 -0.0052203 0.0099315 0.048767 0.042948 0.028066 0.036391 0.13132 0.078585 0.034609 0.070971 0.11198 0.059967 -0.00060818 0.0010399 0.00027844 0.0010826 0.36713 -0.017131 -0.011103 -0.035039 -0.010152 0.027156 0.0056424 0.035064 0.025314 0.027548
3.8281 -0.0081346 -0.0083524 -0.023378 -0.0286 0 -0.015682 -0.0096102 -0.025917 -0.025344 -0.013757 -0.034217 0.099931 -0.0099956 0.0064817 0.045741 0.028982 0.031862 0.026505 0.12747 0.072871 0.028143 0.062787 0.091638 0.050325 0.0002574 0.0012192 -0.00028509 0.0018905 0.31436 -0.013279 -0.012269 -0.040724 -0.0089464 0.02572 0.0048413 0.030972 0.021575 0.02582
3.832 -0.0064896 -0.0041062 -0.026213 -0.028799 0 -0.024953 -0.0043028 -0.017542 -0.020301 -0.011575 -0.010356 0.068447 -0.012418 0.0012093 0.039307 0.012792 0.026952 0.013562 0.12164 0.053401 0.019455 0.051306 0.059091 0.038408 0.00083302 0.00072633 -0.0014171 0.0016442 0.22329 -0.0087204 -0.011796 -0.037993 -0.010825 0.0246 -0.0002206 0.027822 0.01838 0.024692
3.8359 -0.0043705 -0.0011545 -0.016458 -0.018262 0 -0.021045 0.00062136 -0.0074553 -0.0099741 -0.0035418 0.0055691 0.030064 -0.011604 -0.0023139 0.031549 -0.0030254 0.017352 0.00040179 0.11196 0.025073 0.010878 0.03762 0.022638 0.025315 0.00079341 1.9822e-05 -0.0020032 0.0006707 0.097961 -0.0037106 -0.0071143 -0.022579 -0.009969 0.023637 -0.0057029 0.026943 0.017448 0.02469
3.8398 -0.0012083 0.00035462 0.0059091 -0.00040915 0 -0.0041287 0.0032765 0.0035422 0.0038826 0.0081016 0.013185 0.0030021 -0.0074701 -0.0019603 0.026516 -0.014592 0.010257 -0.0074093 0.09298 -0.0018244 0.0060044 0.022923 -0.0095715 0.012526 0.00021427 -0.00037 -0.0013647 -0.0001575 -0.047971 0.0023565 0.0018957 0.0018303 -0.0023804 0.021511 -0.0067934 0.02995 0.021463 0.026004
3.8438 0.0028705 0.0018646 0.02799 0.018088 0 0.015071 0.0036398 0.015689 0.017929 0.016879 0.018444 -0.0084443 -0.0030752 0.0017381 0.024589 -0.022899 0.0091208 -0.0097673 0.065753 -0.019125 0.0039054 0.008253 -0.034916 0.00047596 -0.00052783 -0.00040636 4.7426e-05 -0.00031825 -0.19249 0.0097887 0.011735 0.025518 0.01012 0.017508 -0.0020304 0.034546 0.028073 0.027482
3.8477 0.0069326 0.0048117 0.032985 0.030962 0 0.023793 0.003539 0.027436 0.027406 0.017471 0.028385 -0.012634 -5.9005e-05 0.0064465 0.024853 -0.029224 0.011227 -0.0076452 0.031114 -0.025855 0.0032131 -0.0060477 -0.056418 -0.010941 -0.0010143 -0.00055781 0.0010242 -6.4971e-05 -0.30921 0.017033 0.017111 0.039584 0.020771 0.011429 0.0050939 0.039086 0.035233 0.028534
3.8516 0.010006 0.0092384 0.016953 0.034671 0 0.017784 0.0049894 0.034739 0.028486 0.010724 0.045024 -0.018538 7.9931e-05 0.0097449 0.026023 -0.035032 0.011628 -0.0025142 -0.0095083 -0.027141 0.0023496 -0.0196 -0.077843 -0.021901 -0.0010342 -0.0012143 0.00069358 2.1489e-06 -0.37775 0.020963 0.015076 0.04196 0.023344 0.0033165 0.0089853 0.041883 0.040716 0.028657
3.8555 0.012058 0.013941 -0.0048309 0.029032 0 0.0046488 0.0086515 0.034385 0.022157 0.0036376 0.062871 -0.028329 -0.0050666 0.010288 0.025244 -0.042935 0.008523 0.0025089 -0.053252 -0.028896 -0.0016949 -0.031505 -0.098633 -0.032765 -0.00069453 -0.0021512 -0.00069713 -0.0003358 -0.39625 0.019568 0.0081019 0.037669 0.017728 -0.0063953 0.0067379 0.039929 0.040285 0.027171
3.8594 0.014155 0.017721 -0.011131 0.017195 0 -0.002691 0.013771 0.028006 0.015479 0.0038356 0.072158 -0.041461 -0.015702 0.0080403 0.019745 -0.054393 0.0043189 0.0033268 -0.093836 -0.033286 -0.010832 -0.040437 -0.11339 -0.043707 -0.00033341 -0.0026731 -0.0020255 -0.00071276 -0.38481 0.014641 0.0029937 0.033717 0.010754 -0.015673 0.00042556 0.031951 0.031503 0.024381
3.8633 0.017472 0.02028 0.0046788 0.0052852 0 0.0036275 0.01917 0.021838 0.016924 0.01315 0.065801 -0.061132 -0.029649 0.0040488 0.010418 -0.067641 0.0020065 -0.00012854 -0.12829 -0.03834 -0.023394 -0.046023 -0.11623 -0.054337 -0.00027338 -0.0023304 -0.0022879 -0.00066596 -0.37333 0.01128 0.0059037 0.033505 0.011232 -0.02323 -0.0050941 0.019991 0.01687 0.021178
3.8672 0.021948 0.021978 0.028334 0.00056166 0 0.020956 0.023909 0.021496 0.028558 0.026102 0.045203 -0.091122 -0.045434 8.0548e-05 -0.0016127 -0.080893 0.001662 -0.0071763 -0.15494 -0.040924 -0.037804 -0.047923 -0.10589 -0.064166 -0.00056823 -0.0014415 -0.0013989 -0.000192 -0.38052 0.013774 0.0173 0.035425 0.022776 -0.028402 -0.0065054 0.005641 -0.0014577 0.018116
3.8711 0.025882 0.023018 0.039536 0.0074144 0 0.039101 0.027079 0.02672 0.042716 0.034614 0.020418 -0.1252 -0.061346 -0.0020088 -0.01471 -0.091947 0.0011018 -0.016499 -0.17263 -0.039788 -0.05203 -0.045982 -0.087201 -0.072611 -0.00094223 -0.00082637 -0.00011726 0.00027831 -0.40083 0.021386 0.031078 0.035843 0.039893 -0.030735 -0.0043076 -0.009134 -0.020693 0.015754
3.875 0.027003 0.023106 0.031871 0.023241 0 0.04786 0.027572 0.031539 0.047954 0.034401 0.0040423 -0.1445 -0.0736 -0.001218 -0.02474 -0.095173 -0.00064381 -0.023968 -0.17897 -0.036184 -0.061037 -0.040051 -0.067792 -0.077907 -0.0010079 -0.0010032 0.00070725 0.00040982 -0.41006 0.028327 0.038698 0.032853 0.050693 -0.029877 -0.0012926 -0.019933 -0.034144 0.014936
3.8789 0.024221 0.021839 0.016711 0.038278 0 0.042859 0.024713 0.029941 0.039791 0.027212 0.0029216 -0.13191 -0.081183 0.0018916 -0.030529 -0.091182 -0.0017368 -0.027011 -0.1793 -0.032288 -0.064031 -0.033211 -0.0532 -0.080409 -0.00061162 -0.0016872 0.00079523 0.00032685 -0.38518 0.028546 0.035236 0.02731 0.044958 -0.028176 0.00058269 -0.025876 -0.040042 0.014939
3.8828 0.018564 0.019215 0.0084929 0.041469 0 0.026735 0.019269 0.021476 0.02559 0.017744 0.013672 -0.091802 -0.084021 0.0054389 -0.032669 -0.081422 2.0439e-06 -0.025483 -0.17563 -0.029433 -0.06159 -0.026908 -0.044079 -0.080395 -6.0962e-06 -0.0021138 0.00045692 0.00037405 -0.32197 0.021179 0.0228 0.021052 0.022243 -0.026697 0.0014979 -0.027477 -0.038946 0.015172
3.8867 0.012466 0.015677 0.0092491 0.02904 0 0.0069875 0.013467 0.011338 0.017581 0.0094743 0.02535 -0.052591 -0.082307 0.007432 -0.032117 -0.067719 0.0036145 -0.019822 -0.16955 -0.027702 -0.054675 -0.022286 -0.037192 -0.078206 0.00033619 -0.0018262 0.00012129 0.00059596 -0.23722 0.011503 0.0089329 0.014873 -0.0061892 -0.026258 0.0023279 -0.025591 -0.031993 0.015083
3.8906 0.0080479 0.011795 0.0094711 0.0085355 0 -0.0073412 0.0095155 0.0051465 0.020131 0.003818 0.027259 -0.04475 -0.076441 0.007043 -0.030858 -0.053319 0.0051121 -0.011473 -0.16261 -0.026768 -0.045129 -0.020728 -0.028647 -0.074303 0.00012723 -0.0010877 -5.7566e-05 0.00061231 -0.1555 0.0063366 0.0013387 0.0083672 -0.02402 -0.02777 0.0027341 -0.021902 -0.021569 0.013854
3.8945 0.0058483 0.0081033 0.0023018 -0.0063091 0 -0.0095124 0.0078735 0.0038492 0.024257 0.0020879 0.016068 -0.073497 -0.068588 0.004951 -0.032049 -0.043578 0.001657 -0.004604 -0.15572 -0.026689 -0.036768 -0.022073 -0.016704 -0.069667 -0.0004823 -0.00052283 -0.00017363 8.3325e-05 -0.092401 0.0081324 0.0027546 0.0012504 -0.021186 -0.030971 0.0013316 -0.019676 -0.01285 0.011082
3.8984 0.0049878 0.0051748 -0.007143 -0.0066343 0 0.0009729 0.0070623 0.0036401 0.016041 0.005986 -0.0027354 -0.11388 -0.060767 0.0026116 -0.035529 -0.039106 -0.0047259 -0.0010242 -0.14849 -0.027753 -0.030817 -0.024175 -0.002504 -0.064789 -0.0010464 -0.0004319 -0.00029778 -0.00078544 -0.047002 0.013211 0.0094712 -0.0057145 -0.0015057 -0.034391 -0.0022794 -0.01966 -0.0075122 0.0076795
3.9023 0.0043705 0.0035754 -0.0083767 0.0039913 0 0.016722 0.0053391 0.00050695 -0.0086021 0.014723 -0.019478 -0.1344 -0.053728 0.0012128 -0.040265 -0.039331 -0.008411 -0.0010338 -0.14038 -0.029712 -0.027206 -0.025712 0.01105 -0.059602 -0.0012305 -0.00053733 -0.00035225 -0.0013465 -0.0079417 0.015549 0.014394 -0.011135 0.019841 -0.037122 -0.0062489 -0.021531 -0.0054469 0.0043932
3.9063 0.0036748 0.0034832 0.00076262 0.01281 0 0.02604 0.0025776 -0.0054217 -0.037651 0.022467 -0.026931 -0.12579 -0.048013 0.0011393 -0.044742 -0.042985 -0.0055798 -0.0043784 -0.13082 -0.031451 -0.025392 -0.025378 0.021011 -0.053913 -0.0010807 -0.00039134 -0.00025474 -0.0011727 0.032693 0.012267 0.012378 -0.013938 0.027644 -0.038282 -0.0078129 -0.024523 -0.0058894 0.0020619
3.9102 0.003288 0.0043588 0.010564 0.0096351 0 0.02107 0.0004307 -0.0098937 -0.052286 0.021174 -0.024115 -0.10612 -0.043974 0.0021019 -0.044612 -0.046111 0.0017797 -0.0091041 -0.11864 -0.031684 -0.023122 -0.021033 0.025613 -0.046803 -0.00089779 6.9296e-05 -9.132e-05 -0.00054615 0.068905 0.0056852 0.0039532 -0.013624 0.017921 -0.036343 -0.0059937 -0.025857 -0.005653 0.0025527
3.9141 0.0035078 0.0052027 0.010566 -0.0034335 0 0.0045784 0.00061579 -0.0085667 -0.04335 0.0080252 -0.015357 -0.098922 -0.04052 0.0035339 -0.038338 -0.044635 0.0075927 -0.01163 -0.10484 -0.030083 -0.018135 -0.014059 0.02462 -0.038145 -0.00087138 0.00045704 -5.7677e-05 -0.00019046 0.082609 0.00048393 -0.0053243 -0.0098778 -0.00012191 -0.03219 -0.00268 -0.02333 -0.0015376 0.0057595
3.918 0.0040144 0.0053105 0.0019236 -0.013626 0 -0.011264 0.0030824 -0.0010813 -0.019192 -0.0099855 -0.0063896 -0.10938 -0.037125 0.0049042 -0.027068 -0.038182 0.0074566 -0.011005 -0.090797 -0.027675 -0.010414 -0.0062839 0.019013 -0.028401 -0.00088569 0.00039656 -0.00022565 -0.00050994 0.057896 -0.00077212 -0.0093918 -0.0026146 -0.01275 -0.026914 -0.00077212 -0.016993 0.0065256 0.010802
3.9219 0.0041779 0.0047663 -0.0039011 -0.0094148 0 -0.014397 0.0058917 0.0083748 0.0024271 -0.02063 -0.0007556 -0.12348 -0.033547 0.0059128 -0.012335 -0.027226 0.0025509 -0.0070155 -0.077852 -0.025995 -0.00048287 0.00066014 0.01041 -0.018173 -0.00071459 -4.1502e-05 -0.00043276 -0.0011676 -0.002349 0.00058615 -0.0064454 0.0070476 -0.012996 -0.021456 -0.0013134 -0.0073982 0.01788 0.016753
3.9258 0.0037633 0.0041197 0.001338 0.008139 0 -0.0029993 0.006873 0.014166 0.01008 -0.017232 0.0014248 -0.12771 -0.029707 0.0065859 0.0030679 -0.013392 -0.002105 -9.0653e-05 -0.068062 -0.025751 0.010283 0.0044318 0.00058812 -0.0085527 -0.00037581 -0.00042535 -0.00045548 -0.0014646 -0.071793 0.0014343 -4.325e-05 0.016013 -0.0047283 -0.017124 -0.0026608 0.0040767 0.030748 0.022118
3.9297 0.0031633 0.0036146 0.012805 0.025265 0 0.012892 0.0054143 0.013193 0.0069133 -0.0050626 0.0023965 -0.12382 -0.02639 0.0071403 0.012938 -0.0024899 -0.0028619 0.0065789 -0.064828 -0.026302 0.017685 0.0018302 -0.0087254 -0.0021846 -0.00020957 -0.00043673 -0.00027998 -0.0010874 -0.11489 0.00018647 0.0042961 0.020167 0.0031188 -0.01582 -0.0025042 0.013046 0.039684 0.023933
3.9336 0.0028622 0.0028878 0.017701 0.026988 0 0.020003 0.0027534 0.0067502 0.0045885 0.0038685 0.0047053 -0.12139 -0.0243 0.0075964 0.016055 0.0022973 -0.00055411 0.010437 -0.067019 -0.026451 0.020122 -0.0056047 -0.015946 0.00036373 -0.00053512 -0.00017505 -0.0001486 -0.00038994 -0.11136 -0.0020019 0.0038894 0.017005 0.0055271 -0.017088 -0.00043797 0.017312 0.042522 0.021926
3.9375 0.0027368 0.0014971 0.009216 0.009975 0 0.012946 0.00065783 -0.00075868 0.010428 0.0028779 0.0093992 -0.11925 -0.023753 0.0075267 0.012776 0.00011923 0.0013727 0.010782 -0.07361 -0.025668 0.017314 -0.01674 -0.019913 -0.0010635 -0.0012316 3.4548e-05 -0.00030636 6.5747e-05 -0.07131 -0.0029036 0.00075299 0.0078671 0.0047517 -0.020506 0.0017123 0.016293 0.038881 0.016265
3.9414 0.0020162 -0.00039334 -0.0065067 -0.014611 0 -0.002035 -0.00018646 -0.0050124 0.020864 -0.0029798 0.015299 -0.10166 -0.024893 0.0064206 0.0042418 -0.009026 0.0011164 0.0074545 -0.083084 -0.024408 0.0095842 -0.030121 -0.020418 -0.0062673 -0.0017367 6.1543e-05 -0.00071636 0.00013772 -0.026843 -0.001635 -0.00098428 -0.0024613 0.00581 -0.025453 0.002024 0.010025 0.029133 0.0074785
3.9453 5.5575e-06 -0.0020797 -0.01735 -0.030332 0 -0.013423 -0.00067815 -0.0045343 0.026492 -0.0031319 0.019685 -0.057624 -0.027577 0.0044909 -0.0060356 -0.023375 0.000295 0.0015796 -0.091689 -0.023234 -0.0012824 -0.042842 -0.018537 -0.014383 -0.001549 0.00010397 -0.0010572 0.00016198 -0.0059624 0.00060626 0.00058668 -0.0088144 0.0099224 -0.030593 0.00057878 -0.0002377 0.015358 -0.0029164
3.9492 -0.0031566 -0.0031339 -0.017293 -0.02827 0 -0.01435 -0.0023855 -0.0012112 0.022067 0.0061905 0.020114 -0.0014427 -0.030015 0.0029812 -0.012076 -0.035749 0.0015428 -0.0025058 -0.094247 -0.0218 -0.01003 -0.051871 -0.016154 -0.021832 -0.00076182 0.00038886 -0.001012 0.00040793 -0.010966 0.0018439 0.0033262 -0.0089923 0.013017 -0.034055 -0.00079435 -0.0093502 0.0036476 -0.011597
3.9531 -0.006497 -0.0039756 -0.010399 -0.012691 0 -0.0071667 -0.0060644 0.0016059 0.011039 0.016886 0.016233 0.0327 -0.030989 0.0032547 -0.012325 -0.042319 0.0049926 -0.0026894 -0.089172 -0.018988 -0.014218 -0.056743 -0.014624 -0.026514 -5.3194e-05 0.00082078 -0.0005522 0.00063309 -0.020076 0.001069 0.0033233 -0.0047523 0.010249 -0.035261 -0.00071359 -0.014649 -0.0033117 -0.017153
3.957 -0.0089669 -0.0054034 -0.0043162 0.0039525 0 0.00025673 -0.010812 0.0018036 0.0012259 0.016899 0.010116 0.021988 -0.029715 0.0052864 -0.006493 -0.040903 0.0077817 0.0020593 -0.075705 -0.014134 -0.012604 -0.057308 -0.013463 -0.027095 -7.2348e-05 0.0010245 5.6548e-05 0.00032945 -0.0093836 -0.0011872 -0.0012152 5.1465e-05 0.0010818 -0.033918 0.00021625 -0.014702 -0.0042164 -0.01884
3.9609 -0.010209 -0.0075213 -0.0025252 0.011048 0 0.001729 -0.01452 -0.00023349 -0.0027093 0.0028437 0.0045814 -0.019399 -0.025456 0.0072195 0.0048473 -0.029752 0.0071532 0.012344 -0.05361 -0.0079873 -0.0043976 -0.053718 -0.010273 -0.02234 -0.00079175 0.00076166 0.00049414 -0.00058216 0.026626 -0.0036287 -0.0083472 0.0022913 -0.010409 -0.029886 0.00029987 -0.0084422 0.0016939 -0.016161
3.9648 -0.010633 -0.0093334 -0.0035845 0.006434 0 -0.0031999 -0.015347 -0.0027817 -0.0025047 -0.015984 0.00066916 -0.049524 -0.017751 0.0068899 0.017667 -0.008763 0.0036724 0.026648 -0.024889 -0.0022275 0.0092553 -0.046567 -0.0022767 -0.011224 -0.001476 0.00025313 0.00061296 -0.0014382 0.074813 -0.0053285 -0.014371 0.0010485 -0.019526 -0.023497 -0.00094628 0.0036533 0.013184 -0.0094911
3.9688 -0.010837 -0.0096353 -0.0054362 -0.00428 0 -0.010539 -0.013136 -0.0050512 -0.0034881 -0.02625 -0.0034819 -0.036605 -0.0090293 0.0040964 0.027182 0.014429 0.00097973 0.039942 0.0036262 0.0020038 0.022848 -0.03805 0.011551 0.0023114 -0.0013351 2.3607e-05 0.00046668 -0.0013556 0.12067 -0.0062901 -0.017067 -0.0028979 -0.024333 -0.016722 -0.0017553 0.01635 0.024859 -0.0021482
3.9727 -0.011058 -0.0083503 -0.0074721 -0.013179 0 -0.015661 -0.009648 -0.0081212 -0.009787 -0.022615 -0.011116 0.011763 -0.00053083 0.0011857 0.032025 0.036426 0.0022785 0.050045 0.029051 0.0049487 0.034096 -0.028576 0.029412 0.016358 -0.00025416 0.00040336 0.00019782 -0.00011507 0.16294 -0.0072557 -0.016965 -0.008394 -0.025142 -0.010397 0.00032037 0.027326 0.034641 0.0044993
3.9766 -0.011134 -0.0068412 -0.0085024 -0.015358 0 -0.015981 -0.0073033 -0.013445 -0.021807 -0.011081 -0.023716 0.057577 0.0066015 0.00094429 0.031592 0.054262 0.0071938 0.055286 0.049032 0.0075342 0.041222 -0.018438 0.047512 0.029107 0.0010898 0.0011934 -5.0352e-05 0.001523 0.21011 -0.0090701 -0.015877 -0.014588 -0.022047 -0.0052496 0.0057081 0.034631 0.04091 0.0093104
3.9805 -0.010881 -0.0067419 -0.0059714 -0.01117 0 -0.011626 -0.0073398 -0.020515 -0.036431 -0.0016573 -0.038819 0.069785 0.010669 0.003695 0.026288 0.06397 0.012151 0.053765 0.060548 0.0099994 0.042317 -0.0076097 0.062059 0.037861 0.0018213 0.0018294 -0.00014676 0.0024389 0.26423 -0.011971 -0.014795 -0.020665 -0.014545 -0.0022818 0.011756 0.035759 0.041926 0.010895
3.9844 -0.01034 -0.0084414 0.00017827 -0.0053448 0 -0.0052039 -0.0089416 -0.026415 -0.048187 0.00063343 -0.050731 0.051631 0.011596 0.0067171 0.020852 0.066163 0.013749 0.048108 0.065343 0.011517 0.039904 0.0036016 0.07086 0.041862 0.0015942 0.0018734 2.1603e-06 0.0021166 0.31138 -0.015176 -0.013481 -0.025456 -0.0040367 -0.0013391 0.014543 0.031888 0.03927 0.0099065
3.9883 -0.0096646 -0.010749 0.004063 -0.0039637 0 -0.0010398 -0.010128 -0.028074 -0.050907 -0.0026674 -0.053788 0.03188 0.010884 0.0069281 0.018279 0.06462 0.011706 0.042052 0.067232 0.011273 0.037613 0.014371 0.07357 0.04289 0.00079633 0.0013633 0.00036557 0.0010215 0.33035 -0.017161 -0.011698 -0.027659 0.0045117 -0.001373 0.01202 0.026081 0.035348 0.0080163
3.9922 -0.0088951 -0.012039 -0.0019455 -0.010327 0 -0.0030045 -0.0096009 -0.02504 -0.040827 -0.0085379 -0.045862 0.032589 0.0095543 0.0042105 0.019792 0.06157 0.0086629 0.037718 0.068211 0.0096634 0.037518 0.023843 0.070927 0.042182 0.0001126 0.00073021 0.00074081 8.7684e-05 0.31037 -0.016715 -0.010141 -0.026503 0.0052291 -0.0016803 0.0057269 0.020149 0.031306 0.006216
3.9961 -0.0079973 -0.011666 -0.017507 -0.021626 0 -0.011238 -0.0078034 -0.019774 -0.020297 -0.016196 -0.029793 0.04882 0.0087451 0.0017424 0.026028 0.059332 0.0073781 0.037057 0.070173 0.0080386 0.041503 0.031033 0.064021 0.041189 -7.2135e-05 0.00041535 0.00086964 -0.00011426 0.25945 -0.014067 -0.0097838 -0.02218 -0.0032448 -0.0014926 -0.0003496 0.015908 0.028139 0.0054897
4 -0.0071337 -0.010291 -0.030784 -0.029354 0 -0.020553 -0.0062533 -0.015072 0.0015116 -0.024902 -0.011922 0.059379 0.010567 0.0026738 0.035969 0.061085 0.0082216 0.042416 0.074635 0.0072042 0.051556 0.033027 0.054127 0.042548 0.00011599 0.0005427 0.00066165 0.00026202 0.19579 -0.010988 -0.010549 -0.015663 -0.015214 0.00066552 -0.0027539 0.016059 0.026433 0.0072093
4.0039 -0.0067523 -0.0089915 -0.02843 -0.02491 0 -0.023349 -0.0059573 -0.011419 0.013688 -0.030253 0.0012731 0.052796 0.014565 0.0065217 0.04475 0.065095 0.0092377 0.049988 0.079012 0.0065141 0.06312 0.030592 0.042761 0.04613 0.00030814 0.0008789 0.000297 0.00066468 0.13345 -0.009416 -0.011118 -0.0082763 -0.021806 0.0043793 -0.00094406 0.018921 0.024804 0.010165
4.0078 -0.0072237 -0.0082394 -0.010513 -0.0073618 0 -0.015898 -0.0066294 -0.0072106 0.011742 -0.026023 0.0065132 0.038347 0.020008 0.0092792 0.050382 0.069455 0.0083801 0.057288 0.081226 0.004862 0.073174 0.024392 0.0314 0.050985 0.00027535 0.0010405 6.5601e-05 0.00069794 0.077593 -0.0096545 -0.010252 -0.0014731 -0.018337 0.0090058 0.0026576 0.023165 0.022534 0.013386
4.0117 -0.0083234 -0.0077517 0.0068244 0.013286 0 -0.0026035 -0.0074243 -0.0015541 0.0016258 -0.011243 0.0052374 0.032048 0.026063 0.0074495 0.051517 0.072266 0.0056005 0.062093 0.079509 0.0025776 0.079041 0.015252 0.020941 0.055954 4.6509e-05 0.00076214 8.3079e-05 0.00036411 0.031642 -0.0098873 -0.0080556 0.0032056 -0.0082626 0.013777 0.0047811 0.027522 0.019127 0.01595
4.0156 -0.0091629 -0.007101 0.0067131 0.021921 0 0.0065843 -0.0081311 0.0037038 -0.005136 0.0058564 0.002386 0.0368 0.031272 0.0019072 0.046891 0.070378 0.0028985 0.061174 0.071285 0.0018841 0.076754 0.0044786 0.011506 0.058805 -0.00025645 6.8057e-05 0.0001823 -8.7566e-05 0.0035565 -0.0077594 -0.0056429 0.0044422 0.00019714 0.017242 0.0038647 0.030133 0.014129 0.01643
4.0195 -0.0088025 -0.0062226 -0.010097 0.010229 0 0.0043729 -0.0092841 0.0053605 -0.0016779 0.013523 0.0029873 0.040687 0.033653 -0.0025881 0.038476 0.061313 0.0024934 0.053037 0.056764 0.004962 0.064915 -0.0055455 0.0029099 0.056577 -0.00059194 -0.00072485 0.00010281 -0.00039639 0.00060097 -0.0027362 -0.0036574 0.0019192 0.001571 0.01726 0.0011261 0.029542 0.0082799 0.013861
4.0234 -0.0070627 -0.0052987 -0.024652 -0.014981 0 -0.0071397 -0.011041 0.0024099 0.0080136 0.0074691 0.0085923 0.034176 0.033258 -0.0019337 0.029691 0.047422 0.0049027 0.040836 0.040279 0.011432 0.048161 -0.014089 -0.0046824 0.04981 -0.00097463 -0.0011811 -0.00022665 -0.00037443 0.017605 0.0029919 -0.0015729 -0.0029732 -0.0023351 0.013881 -0.00060824 0.026764 0.0027588 0.009415
4.0273 -0.0047488 -0.0043587 -0.019465 -0.035246 0 -0.017696 -0.012301 -0.0021769 0.01312 -0.0043288 0.016126 0.024222 0.030262 0.0033406 0.022071 0.030555 0.0086033 0.026627 0.024682 0.018049 0.029561 -0.021111 -0.010658 0.039229 -0.0013339 -0.0010237 -0.00061747 8.6207e-05 0.034263 0.006069 0.0012479 -0.0073501 -0.0049316 0.0073283 0.00061489 0.022566 -0.0018329 0.0040024
4.0313 -0.0029988 -0.003204 0.0021884 -0.034282 0 -0.017493 -0.011393 -0.0037421 0.0066239 -0.0090429 0.0203 0.027531 0.025062 0.0087591 0.016883 0.012994 0.011424 0.012702 0.012928 0.021258 0.012492 -0.026806 -0.014498 0.02601 -0.0014799 -0.00034045 -0.0008192 0.00092673 0.028738 0.0046787 0.0040401 -0.0082408 -0.0016002 -0.0018624 0.0040779 0.017874 -0.0049821 -0.0012908
4.0352 -0.0022985 -0.0017168 0.019145 -0.011184 0 -0.0056379 -0.0077727 -0.00025992 -0.007613 -0.0016992 0.017933 0.050512 0.018588 0.010435 0.015262 5.4173e-05 0.012306 0.0034024 0.010762 0.020202 0.003614 -0.031784 -0.016217 0.013392 -0.0012584 0.00046386 -0.00074069 0.0018222 -0.0035814 -1.4985e-05 0.0047834 -0.0044233 0.0058103 -0.012019 0.0068369 0.01449 -0.0059023 -0.0039799
4.0391 -0.0020547 -6.892e-05 0.015241 0.018397 0 0.0091177 -0.002823 0.0056659 -0.018099 0.0098493 0.010567 0.079471 0.012663 0.0086291 0.015074 -0.0054362 0.011838 -0.00049568 0.016936 0.017184 0.0035563 -0.036475 -0.016013 0.0049784 -0.00073741 0.0009674 -0.00045396 0.0022927 -0.044823 -0.0048832 0.0022906 0.0026365 0.010719 -0.020101 0.0061742 0.013194 -0.0051596 -0.0030885
4.043 -0.0011257 0.0014859 -0.002766 0.034519 0 0.015954 0.0013143 0.0091779 -0.016048 0.012919 0.002925 0.092948 0.0079757 0.0067143 0.015091 -0.003468 0.011177 -7.5027e-06 0.028793 0.015197 0.010356 -0.040179 -0.013495 0.0018124 -0.00021789 0.00104 -3.524e-05 0.002053 -0.069028 -0.0072307 -0.00193 0.0095341 0.00786 -0.024742 0.0020163 0.01388 -0.0029234 0.001198
4.0469 0.0011642 0.0029382 -0.012529 0.028493 0 0.011068 0.0036984 0.007534 -0.0029974 0.0027706 -0.0016005 0.082764 0.0049646 0.0069823 0.014634 0.0055325 0.010523 0.0038283 0.043887 0.015165 0.022002 -0.041962 -0.0075517 0.0043637 -3.189e-05 0.00087256 0.00049775 0.0012888 -0.06301 -0.006432 -0.0043406 0.012941 -0.0018513 -0.025004 -0.0028701 0.016401 0.00083931 0.0085502
4.0508 0.0044271 0.0044877 -0.0010362 0.0087381 0 0.00044018 0.0052111 0.0022403 0.011044 -0.012696 -0.0041726 0.060752 0.0040556 0.0080722 0.013242 0.020489 0.0088208 0.0093928 0.05865 0.015634 0.035333 -0.040077 0.0025272 0.012792 -0.0002913 0.00070628 0.0010495 0.00053004 -0.034924 -0.0036769 -0.0023052 0.011529 -0.01167 -0.019846 -0.0052037 0.020497 0.0064233 0.018326
4.0547 0.0075336 0.0061742 0.020568 -0.0074595 0 -0.0056643 0.0072151 -0.0027662 0.016504 -0.020474 -0.0090676 0.044806 0.0051482 0.0068253 0.011918 0.036914 0.0052004 0.013776 0.067063 0.014906 0.044471 -0.031771 0.015487 0.024693 -0.00078122 0.00056075 0.0013291 0.00018954 -0.0051058 -0.0005307 0.0035017 0.0065423 -0.014054 -0.0094784 -0.0039793 0.025494 0.014313 0.0284
4.0586 0.0095339 0.0077076 0.02901 -0.0085857 0 -0.0013551 0.0099061 -0.0046497 0.011816 -0.01409 -0.018548 0.040905 0.0069194 0.0023663 0.011962 0.050306 0.00075538 0.016173 0.068535 0.012981 0.048193 -0.018954 0.027665 0.035945 -0.0010699 0.0002741 0.0010167 0.00022127 0.0093619 0.0021871 0.0096373 0.00079981 -0.0063088 0.0027691 -0.0011437 0.03055 0.023391 0.036911
4.0625 0.010356 0.0088007 0.014542 0.0027057 0 0.010387 0.012309 -0.0034429 0.0034957 0.001792 -0.028934 0.040921 0.0086096 -0.0022555 0.013815 0.058656 -0.0014368 0.016686 0.063177 0.011215 0.046733 -0.0033838 0.034393 0.044622 -0.00076979 -0.00018744 0.00013013 0.00025309 0.0019599 0.0044661 0.012868 -0.0030037 0.0073505 0.015168 0.00045229 0.035232 0.032665 0.043025
4.0664 0.0107 0.0095909 -0.008233 0.013881 0 0.02067 0.013777 -0.00091463 -9.8592e-05 0.016742 -0.032169 0.036689 0.0094299 -0.0028147 0.017626 0.060435 0.0013069 0.015683 0.051624 0.010299 0.04093 0.012684 0.032348 0.049093 0.00018651 -0.00053276 -0.00082457 3.9518e-05 -0.026634 0.0065535 0.012674 -0.0034846 0.018741 0.026 -0.000207 0.039095 0.040946 0.04611
4.0703 0.011259 0.010496 -0.016206 0.014679 0 0.022178 0.014909 0.0016285 0.0047732 0.02326 -0.0222 0.032122 0.007745 0.0018099 0.022731 0.053467 0.008383 0.014188 0.035146 0.0090841 0.033154 0.023711 0.021116 0.046914 0.001413 -0.00036155 -0.0012015 -0.00026759 -0.073715 0.0085689 0.011009 -0.00067277 0.021517 0.03218 -0.001555 0.041034 0.045241 0.045186
4.0742 0.011979 0.011515 -0.0024634 0.0060296 0 0.014932 0.016468 0.0042687 0.015418 0.020836 -0.0007263 0.038499 0.0029355 0.0083035 0.026448 0.041101 0.015421 0.01342 0.017834 0.0056049 0.027336 0.025028 0.0030211 0.039842 0.0022115 0.00037304 -0.00080011 -0.00031921 -0.13398 0.010499 0.0099431 0.0045882 0.015692 0.032886 -0.0013295 0.040389 0.04379 0.041628
4.0781 0.011994 0.011808 0.017216 -0.001689 0 0.0058341 0.017556 0.0076943 0.025611 0.013791 0.023047 0.058625 -0.0044719 0.011839 0.027473 0.026617 0.017283 0.013321 0.0016661 -0.00086236 0.024313 0.01668 -0.018225 0.030263 0.0019902 0.0011611 -8.4924e-05 5.5909e-06 -0.1958 0.01224 0.0097465 0.011145 0.0074692 0.029043 0.00093626 0.037246 0.037222 0.036817
4.082 0.010316 0.010254 0.022217 0.0012046 0 0.0025931 0.015616 0.012012 0.029906 0.0070807 0.038868 0.079137 -0.013884 0.010209 0.025206 0.012159 0.012308 0.013597 -0.012145 -0.0089769 0.024104 -0.00063675 -0.038865 0.019825 0.00073204 0.0012958 0.00025022 0.0004397 -0.2421 0.013484 0.009159 0.017577 0.0042999 0.021374 0.0033936 0.031772 0.026357 0.031671
4.0859 0.0067058 0.0066139 0.0086895 0.014423 0 0.0070207 0.0089683 0.016315 0.026319 0.0038428 0.042727 0.08125 -0.024353 0.0052225 0.019357 5.2071e-05 0.0040024 0.013684 -0.022445 -0.016454 0.026128 -0.025208 -0.0558 0.010432 -0.00086215 0.0005172 -3.1572e-05 0.00060743 -0.25798 0.013642 0.0071043 0.022149 0.0088562 0.010922 0.0037973 0.024336 0.012632 0.027212
4.0898 0.0020217 0.0020734 -0.0084734 0.027312 0 0.013262 -0.00062844 0.019006 0.016565 0.0047414 0.038811 0.059349 -0.032766 0.0005607 0.011423 -0.0064181 -0.001579 0.012287 -0.027011 -0.021701 0.02776 -0.050256 -0.066861 0.0053026 -0.0017771 -0.00068789 -0.00049087 0.00041826 -0.2383 0.012088 0.0038298 0.023251 0.016845 0.00024374 0.0018253 0.016711 0.00051272 0.025161
4.0938 -0.0022447 -0.0015415 -0.013531 0.027479 0 0.012679 -0.0085411 0.018383 0.0045844 0.0077936 0.034665 0.02778 -0.037129 -0.001267 0.0048854 -0.008821 -0.00063988 0.0097312 -0.026874 -0.024254 0.02721 -0.068613 -0.070941 0.0041393 -0.0014163 -0.0014645 -0.00051103 0.00013738 -0.1884 0.0085846 0.00047378 0.020299 0.020702 -0.0082043 -0.00056083 0.011128 -0.0069143 0.025306
4.0977 -0.0048784 -0.003212 -0.0063136 0.011132 0 0.0016357 -0.011006 0.013474 -0.0055668 0.0091021 0.034046 0.0085888 -0.036509 -6.0888e-05 0.0012565 -0.0080848 0.0055335 0.0066515 -0.022006 -0.024005 0.024376 -0.07733 -0.067858 0.0067197 -9.299e-05 -0.0013193 8.5025e-06 7.6738e-05 -0.11891 0.0035223 -0.0020769 0.014346 0.01618 -0.013328 -0.0009879 0.0086792 -0.008676 0.027491
4.1016 -0.005598 -0.0034019 0.00047133 -0.013308 0 -0.014406 -0.0084908 0.0051154 -0.011549 0.0055959 0.033785 0.012629 -0.03042 0.0030178 0.0016521 -0.0052561 0.01208 0.0038449 -0.012546 -0.020595 0.019606 -0.074439 -0.057785 0.012626 0.0011725 -0.0005177 0.00052034 0.00026609 -0.041445 -0.0021946 -0.0036551 0.0076261 0.0060573 -0.014292 0.0011652 0.010167 -0.0044279 0.03143
4.1055 -0.00501 -0.0033251 -0.0023176 -0.031085 0 -0.024466 -0.0051231 -0.0035836 -0.013449 -0.0017635 0.027174 0.032148 -0.018446 0.006608 0.0072979 -0.0018192 0.014783 0.0030902 0.0016561 -0.013834 0.014468 -0.057672 -0.040809 0.021315 0.0014327 0.00020685 0.00041419 0.00045 0.031584 -0.0074274 -0.0043785 0.0021904 -0.0024473 -0.009771 0.0043526 0.016677 0.0055712 0.036637
4.1094 -0.0040088 -0.0036599 -0.010234 -0.031727 0 -0.020879 -0.0045917 -0.0086371 -0.012993 -0.008157 0.010631 0.04996 -0.0041974 0.0093188 0.016012 0.0008818 0.013127 0.005876 0.01834 -0.0044286 0.012243 -0.03281 -0.017435 0.031031 0.00053021 0.0003171 -0.00031386 0.00037045 0.087587 -0.01108 -0.0042581 -0.0013135 -0.004261 -0.0010215 0.0063454 0.026342 0.016889 0.041769
4.1133 -0.0031935 -0.0040914 -0.012361 -0.016248 0 -0.0060419 -0.0066923 -0.0082103 -0.011953 -0.0096982 -0.012314 0.054068 0.0087525 0.0096486 0.025173 0.0030967 0.0098047 0.01158 0.035188 0.0061923 0.013875 -0.0064314 0.01002 0.040667 -0.00084501 -0.00012811 -0.0010399 6.5225e-06 0.11954 -0.012458 -0.0035312 -0.0037028 -0.0010361 0.009584 0.0060003 0.036596 0.026319 0.046013
4.1172 -0.0027437 -0.0040508 -0.0054553 0.0042057 0 0.0089776 -0.0080322 -0.0047653 -0.01104 -0.0082999 -0.033091 0.043986 0.018225 0.006795 0.033432 0.0052897 0.0077335 0.019516 0.050867 0.016899 0.019562 0.017849 0.036731 0.049651 -0.0017696 -0.00065506 -0.0011616 -0.00044624 0.13328 -0.011759 -0.0031583 -0.0062333 0.00048419 0.020513 0.0037594 0.045899 0.03231 0.048877
4.1211 -0.0026931 -0.0036479 0.0022307 0.016676 0 0.013161 -0.0059911 -0.003643 -0.010085 -0.010406 -0.044337 0.026283 0.022231 0.0018732 0.039627 0.0081066 0.0076558 0.02867 0.064145 0.027421 0.029028 0.036719 0.056996 0.057499 -0.0018065 -0.00086174 -0.00070709 -0.00075741 0.14638 -0.01028 -0.0044281 -0.0095524 -0.0052328 0.030131 0.00082277 0.052768 0.033738 0.049948
4.125 -0.0031674 -0.003647 0.0011825 0.015086 0 0.0042216 -0.0016403 -0.0085017 -0.0089526 -0.019481 -0.045039 0.0076386 0.017502 -0.002211 0.042803 0.01308 0.0082524 0.036217 0.073211 0.037627 0.040484 0.045423 0.067693 0.063154 -0.0012345 -0.00069562 -0.0002485 -0.00078249 0.17507 -0.0097789 -0.0076346 -0.013567 -0.017272 0.034853 -0.0018903 0.054806 0.02999 0.048318
4.1289 -0.0042831 -0.0045474 -0.008235 0.0030807 0 -0.010138 0.0013759 -0.017632 -0.0080888 -0.030085 -0.040481 -0.0070976 0.0083491 -0.0028682 0.045174 0.019596 0.0080581 0.040603 0.080148 0.046438 0.050384 0.048289 0.070654 0.066927 -0.00068972 -0.00032056 -0.00024464 -0.00046947 0.21903 -0.011099 -0.011158 -0.018056 -0.028655 0.034902 -0.0040542 0.053977 0.02523 0.045044
4.1328 -0.0058608 -0.0059277 -0.016878 -0.010211 0 -0.019135 0.00053445 -0.02507 -0.0082889 -0.031304 -0.037375 -0.013184 -0.0027323 -0.00012238 0.047736 0.026798 0.0070332 0.041585 0.086119 0.051972 0.057494 0.04761 0.071157 0.068768 -0.00062513 0.00016157 -0.00055931 0.00012746 0.25964 -0.01322 -0.012268 -0.023029 -0.031758 0.030728 -0.0055829 0.051496 0.021289 0.040622
4.1367 -0.0073654 -0.0068931 -0.017755 -0.017364 0 -0.017604 -0.0033662 -0.025941 -0.010179 -0.017684 -0.038395 -0.0066403 -0.013419 0.0033667 0.051137 0.033713 0.0064893 0.039266 0.092078 0.053079 0.061021 0.045382 0.073133 0.068631 -0.0010438 0.00076589 -0.00067795 0.00077976 0.27533 -0.01392 -0.0093472 -0.028211 -0.02405 0.023027 -0.0062571 0.048491 0.019549 0.035558
4.1406 -0.0082534 -0.0071155 -0.013002 -0.017121 0 -0.0090286 -0.0075819 -0.020913 -0.01388 0.0034055 -0.040457 0.01129 -0.020414 0.0047901 0.055735 0.038517 0.0078019 0.034176 0.09906 0.050475 0.06026 0.043887 0.075208 0.066229 -0.0016119 0.0014186 -0.00034357 0.001108 0.25991 -0.0118 -0.0036231 -0.032248 -0.0097461 0.013005 -0.0057475 0.04647 0.021459 0.030576
4.1445 -0.0084295 -0.0072064 -0.0092332 -0.013423 0 -0.0012035 -0.010364 -0.015172 -0.018638 0.016806 -0.037737 0.03146 -0.02155 0.0036691 0.059691 0.039001 0.011171 0.028649 0.10641 0.045843 0.0565 0.043834 0.071551 0.061676 -0.0019365 0.0018037 0.00012935 0.0008264 0.22545 -0.0078263 0.0013005 -0.032792 0.0032857 0.0035645 -0.0039361 0.046279 0.026056 0.026742
[truncated: 1,557,377 more chars]
