# Supplementary material for: Dataset from dynamic shake-table testing of five full-scale single leaf and cavity URM walls subjected to out-of-plane two-way bending
Source: Data Brief. 2019 Mar 20;24:103854. doi: 10.1016/j.dib.2019.103854 (PMC6480314; doi:10.1016/j.dib.2019.103854)
Supplement: Multimedia component 2 [file mmc2.zip › DATA/CSW-000-RF/Test5.txt]

0 -0.003016 -0.00013992 0.0022622 -0.0018868 0 -0.0009041 -0.0038387 0.00030396 0.0063426 0.00077944 0.0020916 0.080818 0.014707 0.0045415 0.0066223 -0.0066759 0.002618 -0.0061984 -0.0078122 -0.00030166 -0.023612 -0.012646 0.00041875 -0.010947 -0.00018259 -0.00030128 0.00086227 0.0011069 -0.0058317 -0.0048038 -0.0014637 0.0043849 -7.7441e-05 0.01199 0.0012325 -0.0013773 0.0046843 0.0026234
0.003906 -0.0019047 -0.00074759 -0.0023361 -0.00096954 0 -0.0011089 -0.0013187 0.00016276 0.010866 0.00028218 0.00076978 0.081261 0.019882 0.0036207 0.012957 -0.00067449 -0.0034065 -0.0041886 -0.0076474 0.00017007 -0.017555 -0.0031539 0.0020366 -0.0067405 2.3969e-05 0.00052628 0.00014318 0.00071634 -0.012322 -0.0085814 0.00042721 0.010273 -0.0027702 0.015202 0.0010811 0.0029178 0.011968 0.0051663
0.007813 -0.0005159 -0.00076368 -0.0057802 0.00099174 0 0.00055963 0.0035113 0.0011587 0.011789 -0.00087866 -0.00076819 0.086313 0.022018 0.0045451 0.016572 -0.00043281 -0.006374 -0.000821 -0.0090038 0.003649 -0.0095467 0.0026305 0.0036988 -0.0044534 0.00043652 0.0011908 -0.0005539 0.00044052 -0.021958 -0.0076966 0.0025075 0.011708 -0.0024983 0.013691 0.003294 0.0052089 0.016602 0.0051009
0.011719 0.0009984 -0.00028776 -0.0047801 0.0024834 0 0.0027239 0.0067962 0.0015867 0.0095554 -0.0025712 -0.0024829 0.10107 0.020429 0.0064063 0.015566 -0.0083788 -0.0029969 0.0030087 -0.011549 0.0077574 -0.0023348 0.0026584 0.0044177 -0.0044078 0.00095244 0.0013154 -0.00087781 0.00042663 -0.0238 -0.0035112 0.0045388 0.007594 0.00015615 0.0069096 0.0063353 0.0043946 0.017392 0.0028748
0.015625 0.0026194 0.00025136 -0.00023564 0.002504 0 0.0037167 0.0066511 0.0010392 0.0060447 -0.0040482 -0.0043488 0.11351 0.017426 0.0070323 0.011779 -0.018994 0.0034689 0.0059378 -0.013646 0.008677 0.0021347 -0.00075037 0.0042256 -0.0048545 0.0012765 0.00079919 -0.00067767 0.00046556 -0.013889 0.0014515 0.0061925 0.00021726 0.0031815 -0.0013284 0.0075967 0.0020952 0.016203 0.00072942
0.019531 0.0042256 0.00053335 0.0034121 0.0010231 0 0.0029924 0.0044277 0.00055055 0.0029553 -0.0047805 -0.0060137 0.10485 0.0142 0.0054682 0.0065623 -0.028511 0.0065287 0.0075127 -0.014564 0.0048244 0.0037683 -0.0061298 0.0038878 -0.0049242 0.0011323 -6.7756e-05 -0.00014596 0.00025044 0.0023708 0.0048668 0.00667 -0.0064418 0.0046455 -0.009086 0.0055205 -0.00062726 0.014202 -0.00050241
0.023438 0.0053616 0.00056366 0.0025528 -0.0011946 0 0.0012681 0.0024168 0.00089014 0.000505 -0.0047589 -0.0067039 0.071603 0.011648 0.0026016 0.0010936 -0.033888 0.0030263 0.0075078 -0.013826 -0.0012193 0.0028425 -0.01226 0.0038909 -0.0040137 0.00056406 -0.00076796 0.00030701 -0.00022049 0.017055 0.0052357 0.0049642 -0.0093622 0.0037231 -0.014904 0.00069707 -0.0029305 0.012356 -0.0003342
0.027344 0.0053745 0.00050007 -0.0020823 -0.0031181 0 -0.00045958 0.0010064 0.0012458 -0.0023323 -0.0040333 -0.0056717 0.034396 0.010802 -0.00020277 -0.0030095 -0.031136 -0.0037734 0.0058278 -0.010954 -0.0047091 0.00023353 -0.017584 0.0038692 -0.0015082 -1.657e-05 -0.00092198 0.00037324 -0.00058894 0.027331 0.002222 0.00080239 -0.0081441 0.00072521 -0.017066 -0.0046559 -0.0037714 0.011927 0.0015616
0.03125 0.0039354 0.00036194 -0.0064332 -0.0039839 0 -0.0017517 -0.0013193 0.00011791 -0.00627 -0.0023255 -0.002905 0.021222 0.012087 -0.0023463 -0.0039632 -0.018685 -0.0076174 0.0034682 -0.00644 -0.0030011 -0.0014048 -0.020444 0.0031682 0.0023886 -0.00016454 -0.00056244 8.1981e-05 -0.00053812 0.035469 -0.0029044 -0.0045804 -0.0047606 -0.0033113 -0.014901 -0.0081276 -0.0026298 0.013996 0.0043927
0.035156 0.001492 -4.8709e-06 -0.0073449 -0.0035733 0 -0.0026081 -0.0053115 -0.0024878 -0.010418 0.00055414 0.00057326 0.040866 0.014329 -0.003729 -0.0024097 -0.0020009 -0.0054679 0.0017303 -0.001698 0.0020636 -0.0008262 -0.021257 0.0019218 0.0065478 0.00019047 -6.3688e-05 -0.00025934 -0.00019496 0.042289 -0.0072501 -0.0087613 -0.0019449 -0.0068225 -0.010471 -0.0084004 -0.00056444 0.017652 0.0069661
0.039063 -0.0008707 -0.0006709 -0.0053132 -0.0021342 0 -0.0028974 -0.0090491 -0.0043002 -0.012663 0.0039038 0.0032226 0.074346 0.016764 -0.003892 0.0011281 0.015522 -9.5278e-05 0.0012359 0.0025625 0.0060642 0.0021567 -0.02037 0.0012817 0.01039 0.00069473 0.00020856 -0.00034824 -2.3014e-05 0.042917 -0.0075722 -0.0095637 -0.0014619 -0.0079009 -0.0048678 -0.005794 0.0017928 0.022159 0.0088269
0.042969 -0.0021781 -0.0014035 -0.002997 -9.2233e-05 0 -0.0023293 -0.009377 -0.0027679 -0.011478 0.0060868 0.004001 0.093602 0.018567 -0.0022172 0.0059466 0.030376 0.0032558 0.0024694 0.0057099 0.0062083 0.0073607 -0.018258 0.0022559 0.013386 0.00094352 0.00018603 -0.00012944 -0.00027661 0.031022 -0.002601 -0.0065985 -0.0032293 -0.005146 0.00077062 -0.0020025 0.0038062 0.026631 0.0096687
0.046875 -0.002308 -0.0017831 -0.0016906 0.0021419 0 -0.0010629 -0.0053172 0.0020882 -0.0074108 0.0056896 0.0030515 0.087751 0.018074 0.00088942 0.010619 0.036437 0.0022615 0.0059607 0.0068982 0.0035041 0.013467 -0.015723 0.0042711 0.014785 0.00086552 5.8749e-05 0.00019622 -0.00064359 0.0074919 0.0053419 -0.0016954 -0.0055624 0.00092495 0.0046108 0.00082027 0.0045754 0.029039 0.0094809
0.050781 -0.0020143 -0.001564 -8.9118e-05 0.0040968 0 -3.3132e-06 0.00039154 0.007127 -0.0027397 0.0029019 0.0014731 0.069982 0.014935 0.0036143 0.01379 0.034191 -0.00064013 0.01036 0.0070095 0.00088545 0.017804 -0.01359 0.0052329 0.015038 0.00069196 2.1365e-06 0.00035821 -0.00054735 -0.016594 0.011244 0.0022058 -0.0062655 0.0072562 0.0061739 0.0013019 0.0044958 0.028237 0.0094316
0.054688 -0.002153 -0.00089934 0.0033591 0.005099 0 -9.215e-05 0.0035684 0.0087278 0.00047342 -0.00035025 0.00039158 0.060172 0.0096698 0.0041789 0.015312 0.026824 -0.0014269 0.014608 0.0070783 -0.00024158 0.019495 -0.011918 0.0034945 0.01466 0.00057449 5.1906e-06 0.00021546 0.00017141 -0.02762 0.010728 0.0029976 -0.0039755 0.0097356 0.0059256 -0.00024833 0.0042943 0.024369 0.010169
0.058594 -0.0028166 -0.00018757 0.0076803 0.0044511 0 -0.0012225 0.0024739 0.0060594 0.0021013 -0.001896 0.00015334 0.064121 0.0028251 0.002715 0.015242 0.017001 0.0010991 0.01798 0.0079247 -0.00099585 0.018233 -0.010657 -5.612e-05 0.013987 0.00034559 -2.358e-05 -0.00016842 0.00096347 -0.021314 0.0034171 0.00084915 0.00095609 0.0062574 0.0043148 -0.0020662 0.0045309 0.017728 0.012033
0.0625 -0.0032203 0.0002853 0.0098476 0.0019972 0 -0.0021139 -0.00066288 0.0016557 0.0038047 -0.0011978 0.0002959 0.071486 -0.004737 0.0012485 0.013858 0.0083237 0.0042846 0.019683 0.010589 -0.0026582 0.014071 -0.0096374 -0.0022178 0.013379 -0.00024672 -5.9629e-05 -0.00058259 0.0010609 -0.007173 -0.0064315 -0.0018843 0.0065838 -0.0011131 0.0020234 -0.0024143 0.0059003 0.008925 0.015264
0.066406 -0.0024776 0.00052753 0.0081293 -0.0014151 0 -0.0015365 -0.0019246 -0.0011969 0.0071469 0.00010304 0.00017587 0.071402 -0.010803 0.001495 0.012288 0.0060716 0.0045949 0.019211 0.016269 -0.0042015 0.0089197 -0.0085316 -0.00038542 0.013095 -0.0010921 2.1899e-05 -0.00079688 0.00026816 -0.00037326 -0.012742 -0.0023176 0.010461 -0.0071565 0.00055712 -0.0012607 0.0089362 0.00020393 0.019211
0.070313 -0.00052222 0.00068914 0.0042816 -0.004185 0 0.00033941 0.00066332 -0.0014424 0.011743 -0.00044007 -0.00044799 0.065298 -0.014345 0.0028704 0.011572 0.0088329 0.0010855 0.017923 0.023501 -0.003142 0.0052839 -0.0073865 0.0044296 0.012906 -0.0016391 0.00021 -0.00069767 -0.00080166 -0.0082709 -0.01181 0.0007922 0.011014 -0.0073619 0.00061433 -0.00056448 0.012501 -0.0063222 0.02243
0.074219 0.0017344 0.00080251 0.0017495 -0.0049411 0 0.0020084 0.005685 -0.00061212 0.015197 -0.0038718 -0.0013992 0.062429 -0.015007 0.0031364 0.012081 0.014884 -0.0040764 0.016578 0.031157 0.0010292 0.0040913 -0.0064181 0.0077649 0.012666 -0.0013824 0.00023668 -0.00036993 -0.0013228 -0.023915 -0.0047153 0.0058818 0.0083003 -0.0015677 0.0024532 -0.0025701 0.015832 -0.0096663 0.024175
0.078125 0.0031727 0.00074499 0.0017718 -0.0035096 0 0.0021528 0.0099962 -0.00057352 0.014942 -0.0086064 -0.0024544 0.065995 -0.012704 0.0011304 0.01405 0.022131 -0.0079392 0.015888 0.037988 0.0051433 0.005914 -0.0058795 0.0055759 0.012254 -0.00043359 -0.00016959 -5.7922e-05 -0.0010529 -0.032413 0.003704 0.0094008 0.003757 0.0057746 0.0061857 -0.0074183 0.018192 -0.0091134 0.023854
0.082031 0.0034075 0.00046064 0.0019372 -0.0010308 0 0.00098934 0.01131 -0.0014313 0.01041 -0.011245 -0.0035073 0.06867 -0.0075972 -0.0015332 0.017695 0.026554 -0.0090594 0.016881 0.041455 0.0051102 0.010995 -0.0063694 -0.0015461 0.011577 0.00048175 -0.00086764 5.8988e-06 -0.00048191 -0.024061 0.0083035 0.0082436 -0.00071011 0.0090391 0.011915 -0.012341 0.018384 -0.0036494 0.020676
0.085938 0.0029879 0.00014589 -0.00093835 0.00087377 0 -5.9651e-05 0.0092189 -0.0018361 0.0036522 -0.0089689 -0.0042893 0.063276 -0.0018405 -0.0019395 0.022212 0.025798 -0.0076655 0.019267 0.040324 0.00057068 0.016819 -0.0079699 -0.0081165 0.010965 0.00067153 -0.0012466 -0.00021054 -0.00021268 -0.0024129 0.0068926 0.0021375 -0.0036131 0.0057146 0.018539 -0.013519 0.016756 0.0047739 0.015851
0.089844 0.0026978 0.00012528 -0.0067412 0.001156 0 1.657e-06 0.0044819 -0.0009991 -0.0021327 -0.0018512 -0.0041121 0.054337 0.0031844 0.00090126 0.026916 0.02148 -0.004425 0.022013 0.03576 -0.0039492 0.021476 -0.010132 -0.0083266 0.010752 0.00011907 -0.00074685 -0.00050746 -0.00030369 0.019264 0.0012018 -0.0058459 -0.0043601 -0.0019096 0.025142 -0.0092219 0.01459 0.013946 0.010903
0.09375 0.0027062 0.00050227 -0.01145 -0.00017267 0 0.00067627 -0.0017604 0.0001807 -0.0049657 0.0066626 -0.002246 0.054526 0.0068094 0.0046329 0.03141 0.015252 0.00015388 0.024352 0.028927 -0.003384 0.023898 -0.012324 -0.0014997 0.011155 -0.00055234 0.00048726 -0.00063348 -0.00030687 0.02909 -0.0046755 -0.011222 -0.0033637 -0.0087309 0.031157 -0.0014781 0.012862 0.022457 0.0068487
0.097656 0.0024366 0.00095814 -0.010893 -0.0022581 0 0.00069608 -0.0078299 0.00022465 -0.0054216 0.011722 0.0011677 0.068945 0.0085618 0.0056527 0.035321 0.0093854 0.0051183 0.025424 0.021465 0.0022794 0.023196 -0.013865 0.0068214 0.012371 -0.00073924 0.0015471 -0.00051508 9.224e-05 0.025201 -0.0069804 -0.011159 -0.001876 -0.010547 0.036038 0.0052787 0.012683 0.028865 0.0047356
0.10156 0.0012573 0.00095661 -0.0049734 -0.0038924 0 -0.00033 -0.011318 -0.00098921 -0.0058471 0.010364 0.0046145 0.086305 0.0086119 0.0026306 0.03796 0.0087677 0.0086598 0.023758 0.017876 0.0074032 0.018655 -0.0129 0.009527 0.014504 -0.00042229 0.0014894 -0.00030114 0.00062295 0.015247 -0.0043739 -0.0063862 -0.0014477 -0.0065646 0.038828 0.0074513 0.016007 0.030767 0.0062699
0.10547 -0.00075338 0.00020563 0.0020405 -0.0039574 0 -0.0013202 -0.010163 -0.0018491 -0.0080974 0.0037817 0.0059675 0.089047 0.0088811 -0.0022048 0.039488 0.012717 0.009115 0.020513 0.019499 0.0063023 0.012952 -0.0095285 0.0041684 0.016671 -5.9135e-05 0.00021463 -0.00017794 0.00071615 0.008549 0.0015929 -0.00049403 -0.0029867 0.00072617 0.0402 0.004622 0.021338 0.029762 0.0098698
0.10938 -0.0027637 -0.001041 0.0053456 -0.0019061 0 -0.00096475 -0.0045879 -0.00071908 -0.011651 -0.0033767 0.004178 0.07202 0.010116 -0.0052538 0.03982 0.019688 0.0065667 0.016522 0.026326 -0.00060909 0.0072598 -0.0040244 -0.0050621 0.018321 -5.0052e-06 -0.0013906 -0.00016931 0.00019187 0.0084969 0.0075625 0.0028036 -0.005896 0.0075293 0.040383 -0.00077874 0.027462 0.026837 0.01456
0.11328 -0.0039002 -0.0021197 0.0036052 0.0016792 0 0.0005751 0.0021931 0.0021768 -0.013718 -0.0064449 0.00041519 0.04844 0.012786 -0.0048338 0.038881 0.027739 0.0030827 0.012662 0.037738 -0.0068059 0.0025902 0.0031028 -0.01137 0.018936 -0.00016074 -0.0022369 -0.00015753 -0.00047756 0.011314 0.010224 0.0022602 -0.0081132 0.01086 0.039595 -0.0057182 0.033056 0.02307 0.01931
0.11719 -0.003973 -0.0024137 -0.00057705 0.0049458 0 0.0015466 0.0058374 0.0048003 -0.011396 -0.0043185 -0.0026152 0.035989 0.01707 -0.0022859 0.036372 0.033059 0.00098749 0.010393 0.051922 -0.0061354 0.00018658 0.010713 -0.011382 0.017642 -0.00021302 -0.0019856 -9.1656e-05 -0.00066663 0.011066 0.0079668 -0.00040355 -0.0073892 0.0097031 0.037945 -0.0084659 0.035743 0.020172 0.022445
0.12109 -0.003497 -0.0017593 -0.0035039 0.0056764 0 0.00039967 0.0041137 0.0052036 -0.0041949 -0.00014791 -0.0028369 0.038732 0.021044 -0.00016885 0.032411 0.031765 0.00087277 0.010689 0.063631 0.00085614 -2.8039e-06 0.016343 -0.0073863 0.014201 -9.4155e-05 -0.0012318 -0.0001014 -0.00029853 0.0055774 0.0016103 -0.0022567 -0.0030341 0.0051231 0.035352 -0.0087672 0.033664 0.019712 0.022605
0.125 -0.0030413 -0.00051583 -0.0033407 0.0030045 0 -0.0023577 -0.0013067 0.0032455 0.0051341 0.0015703 -0.0005894 0.045085 0.022865 0.00022177 0.027658 0.025144 0.0014563 0.012696 0.070147 0.0074182 0.0008409 0.018975 -0.004046 0.0094872 -5.1075e-05 -0.00077443 -0.00032932 6.6578e-05 -0.0020973 -0.0060234 -0.0015371 0.0032974 -0.00035788 0.031664 -0.0069233 0.028036 0.021181 0.020438
0.12891 -0.0026165 0.00069085 -0.00072461 -0.0014718 0 -0.004313 -0.0061155 0.00046203 0.012288 -0.0010099 0.0016646 0.04309 0.021486 -0.00046914 0.022559 0.014737 0.0013128 0.015675 0.070201 0.0074127 0.0020915 0.018109 -0.0034144 0.004122 -0.00025095 -0.00077974 -0.00065691 -0.00012229 -0.0074323 -0.011432 0.0012787 0.0085734 -0.0039166 0.026645 -0.003309 0.019943 0.023952 0.01651
0.13281 -0.0017215 0.0013335 0.0025592 -0.0045595 0 -0.0033265 -0.0065386 -0.0014775 0.014362 -0.0056026 0.0015527 0.034358 0.016099 -0.00094447 0.017617 0.0027327 0.00039287 0.018702 0.063107 0.001308 0.0031339 0.013522 -0.0034272 -0.0011665 -0.00047612 -0.00071865 -0.00069628 -0.00075377 -0.0093553 -0.012039 0.0043202 0.01042 -0.0038383 0.020077 0.0011941 0.010825 0.027144 0.011602
0.13672 4.2334e-05 0.0012417 0.0049347 -0.0040205 0 0.00038738 -0.0017853 -0.0019795 0.011734 -0.0081209 -0.001057 0.030657 0.0061195 -0.00068985 0.013989 -0.0054011 -0.00033753 0.019697 0.048721 -0.0047742 0.0032982 0.0052297 -0.00099797 -0.0047074 -0.00036716 -9.2993e-05 -0.00015981 -0.001141 -0.011376 -0.0074154 0.0060316 0.0085999 -0.00051412 0.01153 0.0048818 0.0041526 0.028415 0.0074606
0.14063 0.0024444 0.00065519 0.0055293 -0.00062714 0 0.0043399 0.0058008 -0.0014129 0.0074137 -0.0064912 -0.003933 0.038483 -0.0044997 -0.00011521 0.011843 -0.007494 -0.00041227 0.018293 0.03288 -0.0056187 0.0030399 -0.0037623 0.0040801 -0.0060611 5.0122e-05 0.00089278 0.00074805 -0.00076002 -0.017678 0.00041134 0.0061555 0.0048418 0.0037172 0.0023263 0.0060844 0.0014743 0.026712 0.0050923
0.14453 0.0046982 7.5055e-05 0.0043111 0.0023852 0 0.0059209 0.012361 -0.00031667 0.004485 -0.002246 -0.0044622 0.050988 -0.01334 0.00024647 0.010936 -0.0042103 -0.00041571 0.014914 0.018383 -0.0019746 0.0027416 -0.011975 0.008765 -0.0053523 0.00026054 0.0014736 0.0013957 0.0001841 -0.027912 0.0077836 0.005323 0.0013941 0.0059622 -0.0065509 0.0046757 0.0025875 0.022013 0.0044975
0.14844 0.0060065 -2.6522e-05 0.0022378 0.002239 0 0.0045605 0.014454 0.00094193 0.0038179 0.0014812 -0.0018856 0.056801 -0.018475 0.00026031 0.010931 0.0032428 -0.00081977 0.010124 0.0073221 0.00099096 0.0026853 -0.018279 0.010097 -0.0028339 -0.00017351 0.0011255 0.0012834 0.00098394 -0.03603 0.011155 0.0039636 -0.00037652 0.004526 -0.014196 0.0025029 0.0069161 0.014512 0.0054979
0.15234 0.0060259 0.00048709 0.00083122 -0.00076062 0 0.0019747 0.010488 0.0019192 0.0038583 0.0032661 0.0021876 0.054066 -0.017385 1.0364e-05 0.011177 0.0123 -0.00077279 0.0049641 0.0021234 -0.00034088 0.0031777 -0.021304 0.0083042 0.00098554 -0.00099085 0.0001461 0.00056473 0.001175 -0.034883 0.0090078 0.0017915 -0.00038115 -0.00015901 -0.019204 0.0018223 0.013123 0.0047061 0.0076115
0.15625 0.004884 0.0012761 0.00084279 -0.0034976 0 0.00048851 0.0015691 0.0020489 0.0024148 0.0044793 0.0052588 0.051813 -0.009613 -0.00045255 0.010353 0.017556 0.0011854 0.001374 0.0032966 -0.0043205 0.0041093 -0.020668 0.0062392 0.0046276 -0.0013682 -0.00061557 -4.6442e-05 0.00096176 -0.02268 0.0028636 -0.0016057 0.00065969 -0.0059416 -0.02019 0.0030305 0.017704 -0.0055873 0.0095245
0.16016 0.0029105 0.0016845 0.0011868 -0.0030579 0 0.0011033 -0.008446 0.0011884 -0.001301 0.0070925 0.0058913 0.057066 0.00079015 -0.00096033 0.0082058 0.017719 0.0049366 -0.00028176 0.0076756 -0.0062934 0.0050082 -0.018192 0.0060274 0.0071855 -0.00080352 -0.00058671 4.2782e-05 0.00088401 -0.0051741 -0.0034421 -0.0057508 0.0017988 -0.010209 -0.018235 0.0040907 0.019114 -0.014975 0.010642
0.16406 0.0004772 0.0011544 -0.00018838 0.00042868 0 0.0029058 -0.014406 6.1137e-05 -0.0061031 0.010705 0.0044406 0.06452 0.011389 -0.0010999 0.004867 0.012984 0.0078451 -7.0581e-05 0.013804 -0.0038838 0.0056629 -0.014804 0.0068943 0.0083529 0.00020895 1.3989e-05 0.00070241 0.0011515 0.0088204 -0.0060297 -0.0090153 0.0021563 -0.011098 -0.013993 0.0025706 0.017005 -0.02292 0.010931
0.16797 -0.0019207 -0.00035335 -0.0037623 0.0039168 0 0.0040222 -0.012786 -0.00025162 -0.0099418 0.012167 0.0022522 0.062905 0.019709 -0.00066033 0.00066791 0.0042239 0.0068378 0.0017263 0.020281 0.00064737 0.0059138 -0.011428 0.0065979 0.0079962 0.00057144 0.00047148 0.0011935 0.0014205 0.014538 -0.0034482 -0.0095925 0.0011409 -0.008145 -0.0082724 -0.0015596 0.011471 -0.029056 0.010533
0.17188 -0.0036162 -0.0022256 -0.00695 0.0043891 0 0.0031108 -0.0044145 0.00055583 -0.011432 0.0084545 0.00041401 0.050943 0.021503 -0.00024001 -0.0031936 -0.005522 0.0017897 0.0042962 0.025555 0.0032417 0.0057159 -0.0093102 0.0045643 0.0062462 -0.00025532 0.00031011 0.00091353 0.0012343 0.014288 0.0023618 -0.0069666 -0.0011591 -0.0023758 -0.0025049 -0.0053178 0.0036834 -0.032903 0.010221
0.17578 -0.0040404 -0.0034722 -0.0059751 0.0016676 0 0.00028734 0.0054109 0.0015847 -0.010447 2.1365e-05 -0.00077397 0.042333 0.017541 -0.00096744 -0.0052381 -0.011883 -0.0035323 0.0063862 0.029822 0.0025112 0.0055244 -0.008289 0.0028373 0.0044071 -0.0015671 -0.00030518 2.1333e-05 0.00057819 0.01368 0.0073649 -0.0025472 -0.0037098 0.0040157 0.0021059 -0.0052504 -0.0029701 -0.035221 0.011031
0.17969 -0.0031828 -0.0032731 0.0001451 -0.0016265 0 -0.0029551 0.010198 0.0017148 -0.007578 -0.0087851 -0.0014857 0.051227 0.010232 -0.0031934 -0.005148 -0.013921 -0.0045572 0.0078334 0.033643 0.00082541 0.0055231 -0.0077003 0.0035993 0.0031076 -0.0020447 -0.00083818 -0.00070219 -9.6602e-05 0.015189 0.0080961 0.0012125 -0.0049353 0.0084282 0.0056051 -0.0008477 -0.0071043 -0.036285 0.013149
0.18359 -0.0017554 -0.001492 0.0076801 -0.0027389 0 -0.0046417 0.0068056 0.0010007 -0.0033742 -0.012843 -0.0019243 0.0739 0.0015826 -0.0055323 -0.0029071 -0.011518 -0.00027456 0.0087301 0.037242 0.001167 0.0057344 -0.0070337 0.006199 0.0026721 -0.0011142 -0.00093238 -0.00062047 -0.00037297 0.015851 0.0037955 0.0025777 -0.0037811 0.0090015 0.0082204 0.0045802 -0.0080241 -0.036099 0.01653
0.1875 -0.00074933 0.001141 0.010977 -0.0012859 0 -0.0035411 -0.0022598 0.00077393 0.0017551 -0.010219 -0.0022684 0.089332 -0.0056979 -0.0056955 0.0012221 -0.005255 0.0056277 0.009442 0.04067 0.0036569 0.0060508 -0.0056505 0.0074013 0.0033169 0.00041364 -0.0006494 0.00014466 -0.00027542 0.011376 -0.0033759 0.0017344 -0.00061244 0.0056693 0.010464 0.0066711 -0.005315 -0.034448 0.020898
0.19141 -0.00065922 0.0033154 0.0076638 0.0007806 0 -8.799e-05 -0.010657 0.0021 0.0070511 -0.0036113 -0.0027871 0.080877 -0.0078511 -0.0026644 0.0055439 0.0015517 0.0082451 0.011039 0.042321 0.0056821 0.0057355 -0.0032098 0.0049224 0.0045015 0.0011605 -0.00025535 0.00085891 -0.00011969 0.0020067 -0.0098984 0.00045707 0.002936 0.00036294 0.013478 0.0039314 -0.00033266 -0.030624 0.024873
0.19531 -0.0010551 0.0038047 0.00099339 0.0013781 0 0.0036518 -0.012678 0.004242 0.011155 0.0017589 -0.0036439 0.055873 -0.0062727 0.0020311 0.0083383 0.0059219 0.0061116 0.013602 0.040733 0.0051963 0.0044076 -0.0007833 0.00036404 0.0051143 0.00060906 7.3474e-05 0.00090188 -4.1139e-05 -0.0065687 -0.012892 0.00057648 0.0051254 -0.0039738 0.017291 -0.00093674 0.0039776 -0.025244 0.027311
0.19922 -0.0009367 0.0021931 -0.0033188 0.00020681 0 0.0052047 -0.0069499 0.0050253 0.012661 0.0019205 -0.0044609 0.04005 -0.0024198 0.0055042 0.0089775 0.0070042 0.0022713 0.016773 0.034945 0.0031881 0.0019951 0.00081027 -0.0019696 0.0046186 -0.00040501 0.00027558 0.00032707 0.00016966 -0.0085932 -0.011283 0.0025573 0.0052671 -0.0050255 0.021435 -0.0036052 0.0063468 -0.018758 0.027691
0.20313 0.0003934 -0.00076591 -0.0026165 -0.0014369 0 0.0034382 0.0030731 0.002991 0.011089 -0.0032348 -0.004277 0.050794 0.0019832 0.0061025 0.0071184 0.0044241 0.00077365 0.019994 0.024326 0.0024854 -0.0014258 0.00078146 0.00056468 0.0026069 -0.00067857 0.00024959 -0.00026951 0.00069212 -0.0043069 -0.0058529 0.005287 0.0038732 -0.0023401 0.02524 -0.0021316 0.0057968 -0.011757 0.025667
0.20703 0.0026835 -0.0034602 0.00051112 -0.0023445 0 -0.00048766 0.011633 -0.00087236 0.0073305 -0.010047 -0.0022743 0.077728 0.003631 0.0046714 0.0027408 -0.0015382 0.002415 0.021675 0.00816 0.0043763 -0.0053812 -0.0022664 0.0059738 -0.0013779 -1.4041e-05 -0.00013948 -0.00036824 0.0012361 -1.1276e-06 0.001304 0.0070479 0.0018465 0.0025627 0.026824 0.0014111 0.0012611 -0.0056056 0.020764
0.21094 0.0048573 -0.0043149 0.0015103 -0.0025341 0 -0.0038825 0.014079 -0.0037705 0.0030507 -0.013481 0.0012579 0.092489 0.00092639 0.0031672 -0.001949 -0.0079642 0.0042176 0.020227 -0.0099555 0.0069743 -0.0085278 -0.0077839 0.0093235 -0.0062751 0.00055751 -0.00081349 2.3831e-05 0.0011603 -0.0015867 0.0074781 0.0066946 -0.00031909 0.0070888 0.024497 0.0031453 -0.0053389 -0.0019047 0.01417
0.21484 0.0057654 -0.0027557 -0.0011288 -0.0027404 0 -0.0045331 0.0091316 -0.0036107 -0.00047612 -0.010248 0.0047418 0.078172 -0.0045381 0.002292 -0.0054215 -0.013302 0.0029811 0.015731 -0.026565 0.0071951 -0.010255 -0.014221 0.0074862 -0.01099 -2.5831e-05 -0.0013287 0.00049221 0.00014058 -0.0081711 0.010208 0.0041136 -0.0025281 0.0087995 0.018414 0.0011668 -0.011954 -0.00093306 0.0069808
0.21875 0.0049136 0.00040076 -0.0045386 -0.0031551 0 -0.0023435 -0.00078368 -0.00086025 -0.0030747 -0.00095198 0.0063264 0.047292 -0.011142 0.00091661 -0.0068597 -0.016884 -0.0011228 0.0084983 -0.039297 0.004143 -0.010282 -0.020416 0.0021122 -0.014827 -0.0015604 -0.0011425 0.00068249 -0.0013227 -0.012423 0.0083827 -9.2905e-05 -0.0044848 0.0064097 0.0089054 -0.0027859 -0.017308 -0.0027831 -0.0001778
0.22266 0.002633 0.0034211 -0.004945 -0.0030526 0 0.00074303 -0.010875 0.0020743 -0.0053311 0.0099525 0.0053285 0.029146 -0.01668 -0.0021062 -0.0056273 -0.018339 -0.004775 -0.00080557 -0.04574 0.00019088 -0.008481 -0.02503 -0.0021041 -0.017104 -0.0026471 -0.00013689 0.00058964 -0.0021968 -0.007676 0.0031163 -0.0050543 -0.0054118 0.00036642 -0.0033297 -0.0052321 -0.020143 -0.0073378 -0.0067005
0.22656 -0.0002826 0.0046816 -0.0017824 -0.00171 0 0.0023932 -0.016302 0.0031666 -0.0076052 0.016633 0.0028062 0.040083 -0.016106 -0.0060332 -0.001752 -0.017976 -0.0050784 -0.0097546 -0.041824 -0.0013937 -0.005252 -0.02571 -0.0019219 -0.016944 -0.0021099 0.0011521 0.0004244 -0.0018259 0.0051369 -0.0024767 -0.0096989 -0.0045809 -0.0070876 -0.015765 -0.0043569 -0.018798 -0.013935 -0.011654
0.23047 -0.0030334 0.0035664 0.0020899 0.0005538 0 0.0016368 -0.014565 0.0023442 -0.0093655 0.015542 0.00069998 0.067771 -0.010081 -0.0086577 0.0020777 -0.017377 -0.0024154 -0.016074 -0.031953 0.00025641 -0.0021897 -0.023888 0.0017491 -0.015645 -0.00025524 0.001931 0.00030167 -0.00057301 0.017508 -0.0049121 -0.012641 -0.0021394 -0.012596 -0.025518 -0.0015288 -0.01533 -0.020491 -0.015292
0.23438 -0.0050163 0.00070497 0.0039202 0.0024925 0 -0.00066695 -0.0067945 0.00089636 -0.009479 0.0078528 0.00026687 0.084888 7.8405e-05 -0.0086485 0.0045584 -0.016829 0.00040121 -0.018938 -0.018376 0.0027905 0.00010139 -0.020726 0.0053378 -0.013857 0.0013834 0.0018438 0.00014293 0.00047779 0.020379 -0.0025372 -0.012481 0.00071577 -0.013203 -0.031349 0.00039911 -0.010785 -0.02619 -0.017559
0.23828 -0.0058185 -0.0024749 0.0039973 0.0030772 0 -0.0027762 0.0028809 -0.00026388 -0.0071846 -0.0013143 0.0011326 0.076641 0.012566 -0.0069675 0.004626 -0.016418 0.0013952 -0.017899 -0.0034334 0.0030315 0.0011806 -0.017499 0.006294 -0.012183 0.0015555 0.0012738 -0.00012352 0.00050086 0.011707 0.003254 -0.0086834 0.0025302 -0.0081359 -0.032378 8.1201e-05 -0.0061697 -0.030333 -0.018392
0.24219 -0.0052682 -0.0044903 0.0046805 0.0023814 0 -0.003412 0.0096966 -0.0013874 -0.0028689 -0.0065897 0.0016928 0.053667 0.02371 -0.005577 0.00093337 -0.015732 0.001263 -0.012641 0.0093653 8.8329e-05 0.00063172 -0.016421 0.0050989 -0.011406 0.00047505 0.00093242 -0.0003496 -0.00034923 -0.0019626 0.0087696 -0.0023954 0.0026606 0.00033608 -0.027415 -0.0011279 -0.0028594 -0.031913 -0.01739
0.24609 -0.0036151 -0.0044242 0.0069954 0.0013075 0 -0.0024473 0.010869 -0.002987 0.0020379 -0.0061355 0.00044038 0.03903 0.0287 -0.0049891 -0.0055292 -0.013812 0.0018682 -0.0054026 0.017064 -0.0038243 -0.00087122 -0.019027 0.0039759 -0.011606 -0.00051826 0.0011475 -0.00023622 -0.0011471 -0.010764 0.010276 0.0037255 0.0016477 0.0078617 -0.018027 -0.00088041 -0.0014093 -0.030636 -0.014389
0.25 -0.0015929 -0.0022433 0.0090429 0.00061962 0 -0.00069057 0.0068289 -0.0045872 0.0059494 -0.002419 -0.0028586 0.044873 0.027536 -0.0037523 -0.012414 -0.010684 0.0034769 0.0015056 0.020522 -0.005474 -0.0024431 -0.024004 0.0042116 -0.012094 -0.00038051 0.0015779 0.00035542 -0.0010909 -0.0088631 0.0062401 0.0069135 0.00062924 0.010493 -0.0069609 0.0014545 -0.00096089 -0.027145 -0.0099003
0.25391 -9.6172e-05 0.0011844 0.008117 0.00042562 0 0.00079321 0.0005204 -0.0048317 0.0080631 0.00053381 -0.0069401 0.062436 0.020883 -0.00066451 -0.018259 -0.006648 0.0041945 0.0068956 0.020562 -0.0035004 -0.0036818 -0.030082 0.0050268 -0.012421 0.00065456 0.0016243 0.0011791 -0.0002073 0.0016745 -0.0018106 0.006089 0.00042152 0.0071263 0.0042713 0.0039343 -0.0008966 -0.021688 -0.0042847
0.25781 0.00041792 0.0043717 0.0039401 0.00051969 0 0.0013153 -0.0044258 -0.0029665 0.0086365 0.00073172 -0.0097966 0.072927 0.010111 0.0030046 -0.021619 -0.0022147 0.0023289 0.0097565 0.018385 0.0005086 -0.0042688 -0.035647 0.0048301 -0.012132 0.0014843 0.0010803 0.0017261 0.0007499 0.012611 -0.010151 0.0026956 0.0010782 0.00019821 0.014178 0.0039281 -0.00052015 -0.01459 0.0019819
0.26172 0.00030942 0.0058057 -0.00082898 0.00088215 0 0.00090643 -0.0054102 -3.9318e-06 0.0084772 -0.00066305 -0.009843 0.065787 -0.00073216 0.004335 -0.020073 0.00088382 -0.0011606 0.0087395 0.016521 0.0035144 -0.0040906 -0.036709 0.0031154 -0.010694 0.0013674 0.00033782 0.0016143 0.0010176 0.015031 -0.014768 -0.00017754 0.0021242 -0.0058656 0.020089 0.00080865 0.0013372 -0.0064672 0.0075522
0.26563 0.00049184 0.0047063 -0.0033501 0.0015536 0 0.00025844 -0.0018406 0.0018811 0.0081324 -0.0014121 -0.0068017 0.046631 -0.0075741 0.0021045 -0.01552 0.0017616 -0.0031714 0.0057351 0.016794 0.0036132 -0.0039117 -0.032799 0.00095899 -0.0089766 0.00061632 -3.9197e-05 0.00090542 0.00044239 0.0050847 -0.013328 0.00010637 0.0030203 -0.0073887 0.022396 -0.0032754 0.004238 0.0009706 0.011294
0.26953 0.0016463 0.0015531 -0.0033607 0.0021073 0 0.00021006 0.0046341 0.001273 0.0074219 -0.00096307 -0.0018464 0.030307 -0.0095752 -0.0012225 -0.0095047 0.00045958 -0.0015877 0.0018099 0.019406 0.0014916 -0.0040799 -0.02474 -0.0001129 -0.0076837 0.00010297 0.00010696 7.5649e-05 -0.00050408 -0.013184 -0.006372 0.0038413 0.0033824 -0.0035734 0.021588 -0.0053102 0.0075336 0.0066483 0.012823
0.27344 0.003556 -0.00204 -0.0028631 0.0016742 0 0.0010069 0.010621 -0.0011186 0.005618 -0.00085298 0.0030602 0.028449 -0.0065624 -0.0016601 -0.0034277 -0.002752 0.0023627 -0.0021771 0.024297 -0.00033887 -0.004797 -0.013651 0.00050668 -0.0073934 0.00024873 0.00040279 -0.00033186 -0.0011957 -0.0297 0.0027963 0.0086369 0.002929 0.0032081 0.018175 -0.0041022 0.010583 0.0096326 0.011955
0.27734 0.005166 -0.0041596 -0.0034083 -0.00012315 0 0.0019496 0.01238 -0.0029628 0.0020863 -0.0024058 0.0062505 0.042464 0.00095081 0.0019011 0.00070966 -0.0071802 0.0051579 -0.0052023 0.031078 0.00022215 -0.0061783 -0.0016172 0.002156 -0.0088857 0.00063908 0.00036951 -8.75e-05 -0.0013118 -0.034408 0.0096677 0.010924 0.0014559 0.0089398 0.012834 -0.0011484 0.012352 0.0084859 0.0085829
0.28125 0.0053613 -0.0036817 -0.004365 -0.0022648 0 0.0019356 0.0078572 -0.0021764 -0.0030752 -0.0044225 0.0071804 0.064797 0.0095779 0.005977 0.0011449 -0.010881 0.0043646 -0.0066189 0.038165 0.0030179 -0.0076665 0.0073892 0.0035558 -0.01207 0.0006049 -7.6062e-05 0.00059794 -0.0009411 -0.024064 0.010955 0.0083417 -0.0010032 0.010269 0.0071259 0.00099465 0.011805 0.0026909 0.0038416
0.28516 0.0038163 -0.00093114 -0.0041145 -0.0027398 0 0.00057653 -0.0017924 0.0015036 -0.0088079 -0.0036995 0.0064543 0.084502 0.016651 0.005829 -0.00084563 -0.012889 0.0008039 -0.0070184 0.044256 0.0056802 -0.0086206 0.012574 0.0036564 -0.015405 3.0526e-05 -0.0005625 0.0012667 -0.00038913 -0.0047993 0.0065504 0.0014185 -0.0040034 0.0063131 0.0022268 0.001065 0.0096212 -0.0052866 -0.00067613
0.28906 0.0012062 0.0025015 -0.0024519 -0.00029882 0 -0.0012032 -0.01249 0.0063913 -0.013423 0.0017557 0.0051054 0.092948 0.021314 0.00062338 -0.0042496 -0.012849 -0.0026178 -0.0066898 0.048624 0.0055554 -0.0087474 0.014143 0.0021315 -0.017827 -0.00052394 -0.00067461 0.001547 4.7815e-05 0.012205 -0.00037665 -0.0066202 -0.0067356 -0.00090333 -0.0012783 -0.00013477 0.0063423 -0.013729 -0.0042085
0.29297 -0.0013525 0.0046529 -0.001077 0.0040219 0 -0.0019037 -0.019439 0.0099683 -0.015341 0.009934 0.003796 0.087793 0.023119 -0.0052288 -0.0078668 -0.010593 -0.0039131 -0.0059229 0.050616 0.0019564 -0.007844 0.012791 -0.00050389 -0.018265 -0.0004699 -0.00038731 0.0013624 0.00018854 0.018996 -0.0054311 -0.011809 -0.0082989 -0.0075442 -0.0029026 -0.0010477 0.0026396 -0.020739 -0.0061137
0.29688 -0.0030923 0.0042531 -0.0015123 0.0072954 0 -0.00098514 -0.019753 0.010278 -0.013882 0.015481 0.0026061 0.073716 0.022256 -0.0063626 -0.0093193 -0.005866 -0.0036032 -0.0048514 0.048659 -0.0031514 -0.0057829 0.010813 -0.0031118 -0.014691 0.00014716 -8.9196e-05 0.000883 -5.7817e-06 0.016172 -0.0058336 -0.011844 -0.008009 -0.010008 -0.0016773 -0.0011054 -5.8777e-05 -0.022196 -0.0055052
0.30078 -0.0039343 0.0014009 -0.002989 0.0069776 0 0.0003825 -0.013671 0.0068664 -0.0096352 0.013652 0.0014135 0.05864 0.020968 -0.0020662 -0.0078951 0.00037778 -0.0034862 -0.0032734 0.043135 -0.0066717 -0.0033926 0.01124 -0.0045495 -0.0080546 0.00067702 -0.00019735 0.00031436 -0.00041385 0.010534 -0.0020032 -0.0073032 -0.0056323 -0.0068701 0.0016712 -0.0010218 -0.00093305 -0.017351 -0.0033658
0.30469 -0.0041821 -0.0024622 -0.002937 0.0031243 0 0.0003715 -0.0038499 0.0010433 -0.0041553 0.0042891 0.00024169 0.047432 0.02003 0.0027916 -0.0042882 0.0078022 -0.0043222 -0.00094738 0.034753 -0.0068508 -0.0011334 0.014511 -0.0044563 6.2306e-05 0.00050968 -0.00075231 -0.00025255 -0.00078038 0.0075907 0.0031689 -0.00094446 -0.0015871 0.00032126 0.0063953 -0.0015336 -9.4929e-05 -0.0075855 -0.00052478
0.30859 -0.0039984 -0.0052566 0.00033612 -0.0014878 0 -0.0015 0.0061683 -0.0045749 0.00091374 -0.0076035 -0.00090395 0.03891 0.019679 0.0026846 0.00075806 0.016238 -0.005095 0.0022793 0.024194 -0.004573 0.00072833 0.020443 -0.0035322 0.0082784 -0.00035312 -0.0013624 -0.00079578 -0.00085215 0.006561 0.0065142 0.0042193 0.0029372 0.0078595 0.011892 -0.0022458 0.0022499 0.0056254 0.002455
0.3125 -0.0032376 -0.005339 0.0057032 -0.0035123 0 -0.0034876 0.013074 -0.0072772 0.0047151 -0.015204 -0.0024092 0.03005 0.019783 -0.002849 0.0060527 0.025573 -0.0044455 0.0065504 0.012497 -0.0023851 0.0019655 0.028174 -0.0028639 0.014666 -0.0013288 -0.0015198 -0.0012179 -0.00056921 0.002887 0.006391 0.0065565 0.0062207 0.011832 0.017365 -0.0020327 0.0056896 0.019913 0.0049561
0.31641 -0.0017697 -0.0024325 0.010061 -0.0016136 0 -0.0030339 0.014437 -0.0058255 0.0074237 -0.014472 -0.0048819 0.023215 0.019061 -0.0086338 0.0093406 0.034944 -0.0024063 0.011437 0.0026933 -0.0022064 0.0026228 0.034424 -0.0028432 0.016195 -0.0017699 -0.00099827 -0.0013278 -0.0001365 -0.0049372 0.0029734 0.0061353 0.0068347 0.010129 0.021299 -0.00056039 0.009112 0.030039 0.0065018
0.32031 0.0001175 0.0021223 0.010948 0.0026463 0 0.00067675 0.0096282 -0.0013947 0.009673 -0.0065759 -0.0082651 0.027038 0.017033 -0.0089761 0.010421 0.042724 -0.00045342 0.01587 -0.0033163 -0.0038195 0.0030942 0.037462 -0.0028398 0.01376 -0.0014396 -1.8507e-05 -0.0010354 0.00013396 -0.012288 -0.0025049 0.0039465 0.0047059 0.0034501 0.023355 0.00092069 0.01178 0.034665 0.0075969
0.32422 0.0017432 0.0060348 0.0082848 0.0061482 0 0.0055315 0.00091822 0.0030242 0.011656 0.0033294 -0.011123 0.047371 0.013871 -0.0031494 0.0095504 0.047546 3.3695e-05 0.019232 -0.0046308 -0.0053885 0.0034307 0.037022 -0.0020691 0.0082039 -0.00058918 0.00091308 -0.00056126 9.8328e-05 -0.013056 -0.008375 0.0010736 0.0015312 -0.0050912 0.023392 0.00065265 0.013504 0.033908 0.0085365
0.32813 0.0025334 0.0073357 0.0038966 0.0064941 0 0.008027 -0.0066649 0.0045813 0.012699 0.0096668 -0.011219 0.076925 0.0099845 0.0042102 0.0071948 0.048101 -0.00090392 0.020981 -0.00076458 -0.005297 0.0036181 0.033306 -0.00066569 0.00066887 0.0002976 0.0013438 -0.0003553 -8.3382e-05 -0.0070045 -0.012617 -0.0015013 -0.00015493 -0.01149 0.0214 -0.0016523 0.014211 0.028528 0.009592
0.33203 0.0025164 0.0054861 -0.00011006 0.0034653 0 0.0062513 -0.0079184 0.0024751 0.011721 0.0097297 -0.0073401 0.096641 0.0067202 0.0077676 0.0044242 0.041617 -0.0020224 0.020211 0.0085998 -0.0034993 0.0033275 0.027634 0.00039779 -0.0064864 0.00081377 0.0011516 -0.00068605 -9.9908e-05 -0.0011088 -0.013132 -0.0027739 0.0011227 -0.012758 0.017344 -0.0040829 0.013951 0.020982 0.011044
0.33594 0.0022829 0.0016101 -0.0024602 -0.0011183 0 0.0015637 -0.0013472 -0.0016716 0.0081853 0.0047561 -0.00080457 0.090917 0.0056107 0.0061386 0.0025806 0.029101 -0.0021461 0.017484 0.019522 -0.001295 0.0021754 0.023319 0.0005677 -0.01059 0.00081207 0.00058833 -0.001271 0.00019879 -0.0024211 -0.0088563 -0.0020307 0.0043769 -0.008394 0.012272 -0.0040566 0.013354 0.01624 0.012515
0.33984 0.0023901 -0.0022659 -0.0029189 -0.0046697 0 -0.0025715 0.0088716 -0.0051657 0.0027138 -0.001406 0.0050327 0.062946 0.0064945 0.0020719 0.0017086 0.013572 -0.001064 0.013766 0.028816 -4.9681e-05 0.00023629 0.021372 0.00060097 -0.011355 0.00043991 7.8432e-05 -0.0014023 0.00062903 -0.0097903 -0.0011186 0.00033538 0.0066267 -0.00074313 0.0069257 -0.00077248 0.012708 0.015809 0.013451
0.34375 0.0027568 -0.0044048 -0.002257 -0.0052884 0 -0.00348 0.01523 -0.0060909 -0.0031643 -0.0048302 0.0072326 0.033851 0.0088836 -0.0011936 0.0015955 -0.0025578 0.00060424 0.0096868 0.034497 -0.00019254 -0.0023164 0.021885 0.0018022 -0.0088829 4.0461e-05 -8.2404e-05 -0.00058451 0.0008243 -0.013948 0.0063535 0.0024405 0.0051597 0.0061112 0.0017357 0.0038085 0.012083 0.019983 0.013403
0.34766 0.0026595 -0.0041972 -0.0021211 -0.0027077 0 -0.0012929 0.01231 -0.0042243 -0.0078771 -0.0036706 0.0056425 0.024766 0.01189 -0.0029731 0.0017919 -0.01633 0.002005 0.0059379 0.034692 -0.0012177 -0.0051711 0.024404 0.0043179 -0.003663 -6.6507e-05 8.4197e-05 0.00087506 0.00058615 -0.006859 0.0094959 0.0018872 -0.00013889 0.0085399 -0.0028842 0.0064847 0.011469 0.028333 0.011877
0.35156 0.0014009 -0.002236 -0.0041184 0.0015707 0 0.0015208 0.0010079 -0.00067251 -0.010564 0.0010925 0.0029576 0.038884 0.012772 -0.0045643 0.0010377 -0.021337 0.0023979 0.003589 0.027646 -0.0023196 -0.0072603 0.026004 0.0065797 0.0025521 0.00018058 0.00030044 0.0019658 0.00010653 0.0091471 0.0067688 -0.0022554 -0.0064018 0.0055204 -0.0061583 0.0054438 0.010498 0.037255 0.0079987
0.35547 -0.00092832 0.00021273 -0.0080992 0.0050508 0 0.0023902 -0.012023 0.0030259 -0.011212 0.0064707 0.0022791 0.06087 0.010753 -0.0065002 -0.00084336 -0.01855 0.0013218 0.0023384 0.018437 -0.00292 -0.0081381 0.024399 0.0068392 0.0076192 0.00053133 0.00029261 0.0017974 -0.00016753 0.022459 0.00040102 -0.0081431 -0.0098281 -0.00063535 -0.0081711 0.0016136 0.0090167 0.042408 0.0028056
0.35938 -0.0033108 0.0019022 -0.011276 0.005705 0 0.00059014 -0.019233 0.0055394 -0.010277 0.009243 0.00434 0.073024 0.0061081 -0.00734 -0.0035642 -0.0092432 -0.0010096 0.0019368 0.0099518 -0.0028142 -0.0078192 0.019216 0.0051824 0.010943 0.00064353 3.6532e-05 0.00043168 7.0683e-05 0.022949 -0.0052193 -0.011993 -0.0085622 -0.0056293 -0.0088148 -0.0023171 0.0070147 0.042399 -0.0031277
0.36328 -0.0044853 0.0021277 -0.0099363 0.0033562 0 -0.0025163 -0.017283 0.0060448 -0.0082656 0.0077024 0.0069137 0.070685 -0.00049673 -0.0054654 -0.0066934 0.0047057 -0.0033345 0.0020945 0.0049032 -0.0021408 -0.0064947 0.010684 0.0035457 0.012193 0.00039859 -0.00021856 -0.0010933 0.0006844 0.01148 -0.0067477 -0.01074 -0.0040235 -0.0058606 -0.008021 -0.0040655 0.0045457 0.036592 -0.0091906
0.36719 -0.003917 0.00096962 -0.0030012 -8.4073e-05 0 -0.0047284 -0.0084971 0.0045019 -0.0055598 0.0024945 0.0068839 0.061988 -0.0072714 -0.0015344 -0.0092395 0.019571 -0.0038286 0.0023743 0.0074992 -0.0013073 -0.0047843 0.00030525 0.003444 0.011227 -3.2995e-06 -0.00016831 -0.0016331 0.001174 -0.0015659 -0.0040383 -0.0044146 0.00039428 -0.00070623 -0.0055273 -0.0031417 0.001791 0.025157 -0.014379
0.37109 -0.002237 -0.00078037 0.0059639 -0.0019785 0 -0.0045528 0.0017276 0.001844 -0.0024209 -0.0038482 0.0030218 0.055382 -0.011065 0.0016102 -0.010074 0.029355 -0.0015962 0.0023067 0.01835 -0.00073734 -0.0040954 -0.0073199 0.0039942 0.0092089 -0.00027325 0.00027356 -0.00091361 0.0010945 -0.0067931 0.00031183 0.0037619 0.0020869 0.0071017 -0.0016928 -0.00059917 -0.00076361 0.013019 -0.017786
0.375 -0.00075631 -0.0020367 0.011005 -0.0010692 0 -0.002053 0.0087579 -0.00039513 0.0010023 -0.0083886 -0.0029932 0.050954 -0.011397 0.0017754 -0.0094555 0.032785 0.0021064 0.0018607 0.033311 -0.00046601 -0.004853 -0.010182 0.0028122 0.0070765 -0.00033345 0.0008774 0.00029789 0.00044642 -0.003972 0.003213 0.0096687 0.0010979 0.013165 0.0027356 0.0020934 -0.00293 0.0039133 -0.019579
0.37891 -0.00042644 -0.0020644 0.0088719 0.0014165 0 0.0012718 0.010829 -0.0011226 0.0046336 -0.0094402 -0.0080142 0.044767 -0.0085206 -0.00011989 -0.007776 0.02978 0.0044756 0.0010365 0.049341 -1.9075e-05 -0.0070936 -0.007649 -0.00090776 0.0051651 -0.00034572 0.0012523 0.00095574 -0.00031512 0.00030085 0.0030285 0.011037 -0.00038698 0.013992 0.0072953 0.0038673 -0.0046659 -0.00046795 -0.019893
0.38281 -0.001087 -0.00096993 0.0021561 0.0027797 0 0.0033905 0.0087879 -0.00060791 0.0082632 -0.0074025 -0.0098458 0.038373 -0.003191 -0.00086412 -0.0056258 0.021024 0.0034783 -0.00013715 0.062997 0.0010612 -0.010641 0.00025681 -0.0046986 0.0036866 -0.00044886 0.0011266 0.00066759 -0.0006715 0.0016409 -2.9609e-05 0.0085342 -0.00024009 0.0088834 0.011499 0.0042067 -0.0059924 0.0009872 -0.018974
0.38672 -0.0016075 0.00038141 -0.0029323 0.0012824 0 0.0030302 0.0047964 -0.00026534 0.011264 -0.0042315 -0.0085689 0.03953 0.0016957 0.0015656 -0.0045358 0.0093626 -0.00023394 -0.0017765 0.066913 0.0024294 -0.014499 0.011338 -0.0049174 0.0025835 -0.00054421 0.00054334 -8.3456e-05 -0.00048032 0.0025721 -0.0045697 0.0046659 0.0017696 0.00020563 0.01436 0.003103 -0.007113 0.0081604 -0.017257
0.39063 -0.00081557 0.0010517 -0.0022674 -0.0021173 0 0.000674 0.0012433 -0.0012709 0.01259 -0.0018975 -0.0059653 0.052066 0.0033843 0.0054676 -0.0049927 -0.0001733 -0.00386 -0.0038902 0.061796 0.0028439 -0.017276 0.019993 -0.0007396 0.0014851 -0.00041837 -0.00015689 -0.00054319 -6.513e-05 0.0075353 -0.0086577 0.0017719 0.0040132 -0.0078901 0.015954 0.0011218 -0.0083737 0.01523 -0.015587
0.39453 0.001518 0.0007921 0.0025331 -0.0044066 0 -0.0015622 -8.2594e-05 -0.0032791 0.011291 -0.00096611 -0.0038927 0.067856 0.0014605 0.0066422 -0.0066741 -0.0061535 -0.0050465 -0.006548 0.04968 0.0011963 -0.01864 0.02407 0.004427 0.00040671 -6.5229e-05 -0.00054576 -0.00042293 0.00011556 0.014786 -0.010192 0.00075358 0.0046027 -0.011609 0.016433 -0.00073143 -0.0098125 0.019474 -0.014219
0.39844 0.0043928 0.00020407 0.0060555 -0.0031467 0 -0.0014445 0.0011336 -0.0045985 0.0072659 -0.00043227 -0.0030161 0.072874 -0.0039041 0.0024378 -0.0090932 -0.0078979 -0.0039133 -0.009781 0.032927 -0.0021739 -0.018527 0.022297 0.0061242 -0.00055385 0.00021606 -0.0003751 -3.9053e-05 -0.00010395 0.015923 -0.0076616 0.0010984 0.0029397 -0.0095437 0.015929 -0.0016426 -0.011393 0.019013 -0.01333
0.40234 0.0061982 0.00012934 0.0045271 0.0011742 0 0.0014195 0.0032819 -0.0037782 0.0016055 0.0010498 -0.0026339 0.062518 -0.011652 -0.0052186 -0.011233 -0.0053297 -0.0024158 -0.013613 0.01555 -0.0052909 -0.017197 0.013765 0.0035015 -0.0010837 0.00012981 0.00025697 0.00016739 -0.00047523 0.0050043 -0.0014346 0.0016118 -5.8066e-05 -0.0035887 0.014546 -0.0016622 -0.012932 0.011977 -0.013096
0.40625 0.005771 0.00082259 -0.00077779 0.005233 0 0.0048938 0.0037038 -0.0010698 -0.0038545 0.0036441 -0.0014178 0.048741 -0.017859 -0.010819 -0.011449 -0.0013986 -0.0018601 -0.017624 0.0039932 -0.0059189 -0.016127 0.001846 0.00031674 -0.00074642 -0.00023126 0.00095067 0.00011634 -0.00061208 -0.01269 0.005579 0.0010996 -0.0028835 0.001992 0.012175 -0.0015715 -0.013927 0.00051415 -0.013511
0.41016 0.0031366 0.0016851 -0.0052999 0.0055039 0 0.0058291 0.00077896 0.0017097 -0.0074793 0.0059731 0.0015227 0.048968 -0.020482 -0.0096452 -0.0099053 0.001103 -0.0014465 -0.021243 -0.001205 -0.0033451 -0.01618 -0.0087459 0.00087576 0.00013287 -0.00041353 0.0012534 6.1547e-05 -0.00037078 -0.023183 0.0092423 -0.0011701 -0.0043883 0.0031676 0.0086279 -0.0018675 -0.014246 -0.010489 -0.014295
0.41406 -0.00053729 0.0018066 -0.0058386 0.0012744 0 0.0027404 -0.0044348 0.0027866 -0.0085697 0.0063398 0.0058081 0.067027 -0.019001 -0.0017973 -0.007101 0.0011688 0.00047489 -0.024106 -0.00085773 0.0010574 -0.017478 -0.015844 0.0051298 0.0011701 -8.7091e-05 0.00096407 0.00017575 3.4504e-05 -0.016665 0.0071373 -0.0050468 -0.0040245 -0.0010327 0.0035674 -0.0019734 -0.013883 -0.018459 -0.015299
0.41797 -0.0036672 0.0007977 -0.0031636 -0.0045346 0 -0.0026927 -0.0087299 0.0019201 -0.0074588 0.0043945 0.0096573 0.086593 -0.013457 0.0075668 -0.0037842 -0.0017981 0.0039278 -0.025887 0.0034027 0.0049069 -0.019876 -0.017751 0.0083647 0.0018887 0.00052987 0.00027304 0.00029748 0.00025698 0.0022203 0.00076571 -0.0092347 -0.0017143 -0.007536 -0.0033109 -0.00080735 -0.012911 -0.02115 -0.01636
0.42188 -0.0051245 -0.00085102 -0.00034942 -0.007522 0 -0.006791 -0.0092706 0.00038485 -0.0051253 0.0015826 0.010745 0.085506 -0.0054309 0.012076 -0.0020212 -0.0076415 0.0066331 -0.025962 0.0067002 0.0064043 -0.022101 -0.012887 0.0060871 0.0011034 0.00082392 -0.00038772 0.00014075 0.00012275 0.01794 -0.0052903 -0.011657 0.0019606 -0.01117 -0.012594 0.0016628 -0.011633 -0.015677 -0.017084
0.42578 -0.0047122 -0.0021526 0.00075696 -0.0052272 0 -0.0067929 -0.0059148 -0.00035967 -0.0027181 -0.00014053 0.0077742 0.057495 0.00078645 0.0089969 -0.0030227 -0.013468 0.0061649 -0.024847 0.0039876 0.0051151 -0.022075 -0.0055326 -0.0010014 -0.0013214 0.00040978 -0.0006777 -0.00031078 -0.00027599 0.018569 -0.0069433 -0.010599 0.0053585 -0.0084063 -0.022698 0.0036695 -0.010638 -0.0061286 -0.0171
0.42969 -0.003058 -0.0023408 0.00099162 0.00093665 0 -0.0029712 -0.0012139 0.00010691 -0.0011405 -9.5009e-05 0.0017328 0.019772 0.0035982 0.0012248 -0.0063848 -0.017917 0.0026521 -0.023027 -0.005259 0.001764 -0.019075 0.0015393 -0.0073097 -0.0047672 -0.00043786 -0.00058711 -0.00071914 -0.00072376 0.0066025 -0.0038948 -0.0059673 0.0061248 -0.00010092 -0.032028 0.0029567 -0.010056 0.0040357 -0.016248
0.43359 -0.0011213 -0.0013069 0.0021256 0.0067665 0 0.0018391 0.0018323 0.0011267 -0.00062487 0.00060665 -0.0043449 -0.00091049 0.0023059 -0.0051467 -0.011408 -0.020252 -0.0010919 -0.020856 -0.020521 -0.0022124 -0.012806 0.0066037 -0.0077141 -0.0085375 -0.0010353 -0.00037793 -0.00073312 -0.0010439 -0.0048515 0.0003249 0.00038644 0.0028164 0.0089926 -0.039161 -0.00083281 -0.0098694 0.01233 -0.014422
0.4375 0.00032726 0.00046924 0.0043806 0.0084581 0 0.0046753 0.0021229 0.0018374 -0.00044465 0.00029106 -0.0072812 0.0097832 -0.0032856 -0.0057023 -0.016726 -0.019947 -0.0023663 -0.018757 -0.039978 -0.0049733 -0.0032415 0.0080196 -0.0023834 -0.011484 -0.00097289 -0.0003007 -0.0003669 -0.0011169 -0.0061244 0.0015773 0.0056919 -0.0032515 0.01364 -0.042088 -0.0052091 -0.0099034 0.01587 -0.011515
0.44141 0.00099771 0.0022497 0.00608 0.0053588 0 0.0045596 0.00089482 0.0018812 0.00076443 -0.0016015 -0.0060049 0.043674 -0.010513 -0.0010477 -0.018832 -0.017813 -0.0013341 -0.01722 -0.056418 -0.0049039 0.007731 0.0061371 0.0038212 -0.011355 -0.00049484 -0.00037435 1.3917e-05 -0.0008311 -0.00032402 -0.0014097 0.0079471 -0.0079727 0.011764 -0.038092 -0.0066896 -0.0093439 0.012749 -0.0077829
0.44531 0.0010851 0.0033157 0.005548 0.00020109 0 0.0026273 0.00023369 0.0013531 0.0038851 -0.0040855 -0.0022892 0.078768 -0.015781 0.004121 -0.016832 -0.015724 -0.00066207 -0.016116 -0.065053 -0.0018216 0.0173 0.0042568 0.006391 -0.0083805 -0.00017869 -0.00043781 7.8164e-05 -0.00014185 0.0015337 -0.0063712 0.0070388 -0.0071264 0.0055197 -0.029474 -0.00392 -0.0077585 0.0067784 -0.0041061
0.44922 0.0010684 0.0031526 0.0029059 -0.0031979 0 0.00065449 0.0012973 0.000386 0.0081195 -0.0057269 0.0007271 0.096483 -0.017767 0.0053513 -0.010794 -0.01425 -0.002374 -0.015309 -0.064135 0.00223 0.024173 0.0038235 0.0051452 -0.0030926 -0.00029646 -0.00038475 -0.00014268 0.00076981 -0.006311 -0.0098336 0.0045882 -4.232e-05 -0.00070447 -0.017824 0.0010112 -0.0050532 0.00012382 -0.0010058
0.45313 0.0014152 0.0016678 -0.00011554 -0.0028321 0 -0.00035099 0.0036896 -0.00094698 0.010977 -0.0059544 0.0010298 0.092371 -0.015667 0.0023228 -0.0012755 -0.013718 -0.005387 -0.014636 -0.052939 0.0040293 0.027345 0.005903 0.0032511 0.0036702 -0.00057978 -0.00030092 -0.00032543 0.0014697 -0.017466 -0.0098838 0.0027883 0.0090047 -0.0034289 -0.0050415 0.0044535 -0.0012899 -0.0051278 0.0010223
0.45703 0.0023002 -0.00060456 -0.0018358 0.00024355 0 -0.00039248 0.0060041 -0.0023475 0.0099496 -0.0052189 -0.00084706 0.074496 -0.0093777 -0.0012041 0.0097708 -0.013851 -0.006546 -0.013793 -0.031893 0.0018839 0.025523 0.010982 0.0030269 0.0097755 -0.00062136 -0.00035099 -0.00021492 0.0015379 -0.020111 -0.0069032 0.0030521 0.013458 -0.0019228 0.00503 0.0043988 0.0030282 -0.0060234 0.0010517
0.46094 0.0034547 -0.0025924 -0.0018663 0.003086 0 8.5686e-05 0.0066699 -0.0031705 0.0047115 -0.00409 -0.002538 0.054627 -0.0028193 -0.0012623 0.018171 -0.013087 -0.0041489 -0.012577 -0.009566 -0.0024332 0.020681 0.015665 0.0035037 0.012581 -0.00040447 -0.00056246 0.00012692 0.00095186 -0.0097911 -0.0022928 0.0051681 0.0094461 0.0021079 0.0093368 0.0018191 0.006356 -0.0034091 -0.00079993
0.46484 0.0042511 -0.0032356 -0.00094252 0.003309 0 0.00061759 0.0045828 -0.0028138 -0.0022131 -0.0025579 -0.0018949 0.040283 0.0014369 0.0023719 0.022356 -0.010776 -0.0001383 -0.011025 0.0082918 -0.0049442 0.01482 0.017359 0.002207 0.011723 -0.00032022 -0.0007776 0.00041381 0.00018232 0.0056632 0.002799 0.0072935 -0.001032 0.0059916 0.0083508 -0.00095821 0.0078444 0.00015683 -0.0038577
0.46875 0.0040263 -0.0022134 -1.9717e-05 0.00080582 0 0.00069013 -0.00035416 -0.0012765 -0.0072238 -0.00036599 0.0014119 0.031722 0.0020319 0.0060108 0.021673 -0.0067624 0.0015465 -0.0091786 0.01826 -0.0033099 0.0091025 0.01462 -0.0013795 0.0073153 -0.000655 -0.00083854 0.0004168 -0.00018173 0.014276 0.0073402 0.0068586 -0.011519 0.0073652 0.0029003 -0.0027536 0.0069773 0.0028335 -0.0076266
0.47266 0.0024866 -0.00026701 0.00029464 -0.0024453 0 -0.00019617 -0.0067687 0.00072612 -0.008466 0.0022211 0.0058363 0.023886 -0.0020725 0.0058133 0.015942 -0.0011744 -0.0011086 -0.0071125 0.017287 0.00048334 0.0046607 0.006299 -0.0049115 -7.1676e-05 -0.0011702 -0.0007795 0.00012724 2.7349e-05 0.012295 0.0096715 0.0021693 -0.015974 0.0048752 -0.0054963 -0.0041132 0.0033397 0.0025426 -0.011496
0.47656 -6.251e-05 0.0012237 -0.00020919 -0.004084 0 -0.0020226 -0.01202 0.0022115 -0.0071202 0.0043691 0.0091137 0.011931 -0.010465 0.0016485 0.0067594 0.0042961 -0.0060194 -0.0050472 0.0030057 0.0017543 0.0025821 -0.0067221 -0.0058092 -0.0078498 -0.0012986 -0.00077676 -0.00030866 0.00039037 0.0077524 0.0079312 -0.0060549 -0.013015 -0.0012768 -0.012379 -0.0056421 -0.0031081 -0.0032929 -0.014327
0.48047 -0.0028391 0.0011319 -0.0013308 -0.003109 0 -0.0038353 -0.013533 0.0024657 -0.0059266 0.00548 0.009555 -0.0025766 -0.018661 -0.0028771 -0.001587 0.0076553 -0.0088369 -0.0032669 -0.0156 -0.0020866 0.0016117 -0.018447 -0.0042031 -0.013142 -0.00076135 -0.00089938 -0.00073364 0.00031286 0.01185 0.0019209 -0.014389 -0.0062011 -0.0089047 -0.015034 -0.006493 -0.010005 -0.011515 -0.016088
0.48438 -0.0050049 -0.00071848 -0.0023969 -0.00041633 0 -0.00424 -0.010617 0.0012334 -0.0064146 0.0057293 0.0067503 -0.0099617 -0.024631 -0.0041979 -0.0075235 0.0081155 -0.006974 -0.0019901 -0.034123 -0.0084389 0.0011665 -0.025835 -0.0027417 -0.014967 9.1252e-05 -0.00096734 -0.0010335 -0.00037371 0.027549 -0.0055356 -0.018379 -0.00063465 -0.014301 -0.013066 -0.005136 -0.016165 -0.019993 -0.016992
0.48828 -0.0061111 -0.0035159 -0.0025963 0.0020143 0 -0.0027162 -0.0051936 -0.0013345 -0.0075966 0.0054548 0.0016316 0.00092646 -0.026756 -0.0023433 -0.0099503 0.0052334 -0.0018874 -0.0014331 -0.048516 -0.011653 0.00076838 -0.026438 -0.0035312 -0.012789 0.0006081 -0.00072656 -0.0011162 -0.0012264 0.047065 -0.0098291 -0.015469 0.00080748 -0.014169 -0.0067416 -0.0015804 -0.020522 -0.026643 -0.017348
0.49219 -0.0062715 -0.0059967 -0.0017511 0.0024819 0 -0.00050143 -0.00051796 -0.0046355 -0.0073607 0.004124 -0.0039331 0.031256 -0.023106 -0.00049406 -0.0079612 -0.0012578 0.0024438 -0.0020611 -0.052984 -0.0085817 5.4307e-05 -0.017092 -0.0057129 -0.0063566 0.00047501 -0.00017629 -0.00093399 -0.0016125 0.060108 -0.008031 -0.0071017 -0.001356 -0.008127 0.0023909 0.0018311 -0.021464 -0.028163 -0.017813
0.49609 -0.005959 -0.0071019 -0.00069135 0.00052499 0 0.00012363 0.0011873 -0.0075341 -0.0049754 0.00051342 -0.007984 0.06668 -0.015408 -0.0011157 -0.0039551 -0.0091247 0.0031533 -0.0040048 -0.046912 -0.0018728 -0.00033562 -0.00091371 -0.0063119 0.0016341 -2.8482e-05 0.00033443 -0.00055948 -0.0013059 0.063679 -0.0016466 0.0018407 -0.0047671 0.00031009 0.0094872 0.0024551 -0.018956 -0.023925 -0.019168
0.5 -0.0055873 -0.0063932 -0.0005021 -0.0029581 0 -0.0021711 0.0001365 -0.0087138 -0.0019892 -0.0055178 -0.0095714 0.085807 -0.0067928 -0.0030185 -0.00056129 -0.016286 0.00075861 -0.0067646 -0.035474 0.0025653 0.00035478 0.016199 -0.0032885 0.0087622 -0.00038917 0.00040445 -0.00019106 -0.00065744 0.063494 0.0041009 0.0061973 -0.0073256 0.0056719 0.012326 0.00018122 -0.014593 -0.016837 -0.021241
0.50391 -0.0051826 -0.0041587 -0.0012466 -0.0062941 0 -0.0062504 -0.0017311 -0.0075845 -0.00056925 -0.0115 -0.0094393 0.077658 0.0010181 -0.0027162 0.00089892 -0.02168 -0.0017422 -0.0099117 -0.022271 0.0014358 0.0025537 0.03063 0.0025026 0.013794 -0.00038329 -5.1946e-06 -1.3898e-05 -0.00019811 0.066418 0.0042101 0.0040372 -0.0079669 0.0043821 0.010164 -0.00225 -0.0094347 -0.0089957 -0.023664
0.50781 -0.0043766 -0.0012788 -0.0017062 -0.0079213 0 -0.0090292 -0.0026582 -0.005013 -0.0011171 -0.013356 -0.0095043 0.052184 0.0064277 0.0013298 -0.00064081 -0.024444 -0.0016709 -0.012911 -0.011324 -0.0028116 0.006572 0.038861 0.0082341 0.015732 -0.00018244 -0.00048321 -3.4465e-05 -0.00012142 0.072315 -0.0021449 -0.0021147 -0.0062878 -0.0024321 0.0028992 -0.0021143 -0.0046582 -0.0027507 -0.025889
0.51172 -0.0027264 0.0011222 -0.00073083 -0.0071656 0 -0.007792 -0.0022271 -0.0029044 -0.0017912 -0.0088161 -0.011189 0.032491 0.0075187 0.006364 -0.0058985 -0.023685 0.0013101 -0.014272 -0.01066 -0.0047842 0.012288 0.035345 0.011563 0.013409 -6.7512e-06 -0.0005292 -7.7606e-05 -0.0001774 0.073453 -0.010905 -0.0072052 -0.0023737 -0.0095822 -0.0075938 0.00029025 -0.002583 -0.002532 -0.026093
0.51563 -0.00014185 0.0022016 0.0011881 -0.0045574 0 -0.0024258 -0.00089364 -0.0026519 -0.0005126 -0.00019588 -0.013878 0.03493 0.0066521 0.0077728 -0.011827 -0.021637 0.0053972 -0.013658 -0.019278 -0.0018198 0.017527 0.025304 0.012075 0.0091874 0.0001759 -1.5117e-05 3.4394e-05 -2.9411e-05 0.061434 -0.016095 -0.0071855 0.0026766 -0.011575 -0.016165 0.0019606 -0.0031615 -0.0070382 -0.023762
0.51953 0.002883 0.0018762 0.0020746 -0.0014824 0 0.0042889 0.0011033 -0.0037944 0.0026692 0.0066407 -0.015006 0.055862 0.0052156 0.0039384 -0.016883 -0.019425 0.0083171 -0.011278 -0.034976 0.0034401 0.021007 0.012471 0.010802 0.0041075 0.00051718 0.00071065 0.00031278 0.00036558 0.034642 -0.013957 -0.0015745 0.0065334 -0.0065826 -0.020922 0.00065198 -0.0059225 -0.014502 -0.019051
0.52344 0.0054251 0.00089169 0.0004499 0.00069474 0 0.0085524 0.0039269 -0.0043109 0.0054001 0.0068775 -0.011989 0.077364 0.0042612 -0.0017359 -0.019943 -0.017931 0.0087798 -0.0075618 -0.055218 0.0060353 0.021689 0.0002122 0.0089412 -0.0010662 0.00092568 0.0011611 0.00062059 0.00076234 -0.00023833 -0.0051961 0.0065146 0.0067989 0.0023915 -0.020801 -0.00238 -0.010297 -0.023106 -0.012392
0.52734 0.0066233 0.00033981 -0.0030152 0.0014823 0 0.0081151 0.0072212 -0.0024666 0.005291 0.00098551 -0.004459 0.084869 0.0048753 -0.004068 -0.019846 -0.018166 0.0067846 -0.003503 -0.075737 0.0037612 0.018128 -0.006752 0.0071414 -0.0056482 0.0010006 0.0011289 0.00082693 0.00095186 -0.032918 0.0058091 0.01254 0.0030033 0.0098555 -0.015241 -0.0036141 -0.015334 -0.029957 -0.0048138
0.53125 0.0062078 0.00093315 -0.0061362 0.0014537 0 0.0037087 0.0094187 0.0015277 0.0023288 -0.0053913 0.0051433 0.07826 0.0063483 -0.0014225 -0.0176 -0.020212 0.0031019 -0.0015933 -0.089955 -0.0010137 0.010298 -0.0052909 0.0054152 -0.0098194 0.000432 0.00078267 0.00089415 0.00098611 -0.055842 0.013754 0.013302 -0.0024852 0.011709 -0.0079478 -0.0012775 -0.019434 -0.031989 0.00079217
0.53516 0.0046999 0.0025865 -0.0074363 0.0016226 0 -0.0014938 0.0085039 0.0057111 -0.0010058 -0.0060178 0.013186 0.066682 0.0066569 0.0024579 -0.015724 -0.02285 -0.0012805 -0.0027995 -0.097252 -0.0042357 0.00058914 0.00098522 0.0030885 -0.014198 -0.00056771 0.00041357 0.00081453 0.0010467 -0.067711 0.01522 0.0087339 -0.0058701 0.0078226 -0.0032778 0.0023789 -0.022231 -0.03038 0.0030149
0.53906 0.0030961 0.0045834 -0.0072624 0.0025535 0 -0.0038724 0.0038053 0.0082344 -0.0019887 0.00086692 0.017274 0.055823 0.0045171 0.0021679 -0.015566 -0.025347 -0.0053579 -0.0074253 -0.098112 -0.0041881 -0.0096066 0.0094776 -0.001154 -0.018926 -0.0013437 0.00015903 0.00053906 0.0011548 -0.072976 0.010247 0.0019001 -0.0046808 0.0017597 -0.003331 0.0033137 -0.023727 -0.026296 0.0012812
0.54297 0.0022112 0.0060812 -0.0064242 0.0040006 0 -0.0015485 -0.0029102 0.0089658 -1.3206e-05 0.011293 0.017495 0.043463 -0.0012095 -0.0038202 -0.01828 -0.026967 -0.0081158 -0.015416 -0.093758 -0.0024405 -0.018844 0.017277 -0.0084853 -0.023984 -0.0013752 -1.9004e-05 5.5541e-05 0.0011099 -0.078479 0.0022247 -0.0027713 0.00051058 -0.0017987 -0.0096884 0.00016314 -0.024077 -0.02123 -0.0046001
0.54688 0.0021367 0.0064912 -0.0042406 0.0053317 0 0.0044458 -0.0082385 0.009217 0.0031409 0.018795 0.015732 0.027396 -0.012136 -0.011424 -0.02511 -0.026406 -0.0086504 -0.025735 -0.087522 -0.0014362 -0.024461 0.019141 -0.018567 -0.028321 -0.00075524 -0.00016495 -0.00046419 0.00075407 -0.088976 -0.003851 -0.0021766 0.0068393 -6.5031e-05 -0.023632 -0.0040073 -0.023704 -0.018189 -0.014099
0.55078 0.002231 0.0055573 0.00099927 0.0061914 0 0.01066 -0.0092675 0.010002 0.0051427 0.018991 0.013981 0.013925 -0.0254 -0.014731 -0.033287 -0.023852 -0.0065221 -0.034729 -0.083976 -0.0019984 -0.026275 0.015164 -0.028989 -0.030182 -6.1517e-05 -0.00024098 -0.00069728 0.00023698 -0.10347 -0.0041583 0.0033423 0.011473 0.0062251 -0.039439 -0.0047532 -0.02327 -0.018166 -0.023211
0.55469 0.001674 0.0033571 0.0090186 0.0066427 0 0.013195 -0.0053471 0.010807 0.0051024 0.011882 0.013184 0.014429 -0.038578 -0.011416 -0.040613 -0.019741 -0.0021959 -0.040519 -0.083934 -0.0033324 -0.024968 0.0078048 -0.03658 -0.028746 0.00023215 -0.00023146 -0.00045597 -7.0539e-05 -0.11468 0.0014777 0.0099638 0.013343 0.013366 -0.053204 -0.00086454 -0.022755 -0.020247 -0.029659
0.55859 0.00017041 0.00043266 0.015584 0.0066753 0 0.010101 0.0016554 0.010208 0.0039353 0.00093536 0.013147 0.032682 -0.049786 -0.0044705 -0.045465 -0.014414 0.0027935 -0.04188 -0.087367 -0.0046202 -0.021129 -0.0006231 -0.039617 -0.023556 0.0001658 -0.00025967 5.3642e-05 3.6025e-05 -0.11297 0.0091399 0.012822 0.013066 0.016973 -0.06213 0.0044957 -0.022006 -0.023414 -0.031862
0.5625 -0.0017535 -0.0021384 0.015003 0.0057738 0 0.0027296 0.0084349 0.0075877 0.0031207 -0.0093046 0.013008 0.058113 -0.056642 0.0010806 -0.045912 -0.008298 0.0063331 -0.037563 -0.093372 -0.0056399 -0.015572 -0.0066811 -0.038617 -0.014266 0.00012142 -0.0004962 0.00035059 0.00033304 -0.092959 0.013134 0.0094357 0.011737 0.014626 -0.062995 0.0073109 -0.020651 -0.025983 -0.028078
0.56641 -0.0031022 -0.0031321 0.005739 0.0032573 0 -0.0049781 0.011782 0.003958 0.0033158 -0.015114 0.011586 0.074375 -0.056875 0.0028063 -0.040987 -0.0022483 0.0068906 -0.028157 -0.098069 -0.0058491 -0.0097953 -0.0054817 -0.034761 -0.0024399 0.00032912 -0.00091572 0.00013944 0.00035392 -0.057805 0.0097769 0.0015778 0.010078 0.007267 -0.054329 0.0068745 -0.018067 -0.02532 -0.018075
0.57031 -0.0031267 -0.0020229 -0.0065387 -0.00079303 0 -0.0089212 0.0099707 0.00094374 0.0040457 -0.01463 0.007623 0.07474 -0.053168 0.0022633 -0.034022 0.0030081 0.0046549 -0.017841 -0.099121 -0.0039675 -0.0047033 0.0012654 -0.027872 0.0085372 0.0006317 -0.0012055 -0.00036259 -0.00013956 -0.017253 -1.4573e-05 -0.0059706 0.0084523 -0.0015287 -0.041925 0.0059369 -0.014773 -0.022097 -0.0061665
0.57422 -0.0018356 0.00037677 -0.012647 -0.0050375 0 -0.0073841 0.0037392 -0.00093904 0.0043806 -0.0085849 0.00038026 0.067192 -0.047051 0.0023385 -0.026936 0.0069601 0.0015979 -0.0087777 -0.095965 0.00048223 -0.00055134 0.011819 -0.016675 0.016908 0.00072792 -0.0010127 -0.00064002 -0.00088733 0.019249 -0.011273 -0.0088692 0.0070392 -0.0078678 -0.029002 0.0068401 -0.011353 -0.017269 0.0052468
0.57813 7.176e-05 0.0022439 -0.0078477 -0.0075908 0 -0.0019532 -0.0035973 -0.0027481 0.0036774 -0.00055863 -0.0094664 0.063483 -0.040165 0.0038442 -0.021609 0.0091047 4.3494e-05 -0.0029419 -0.088583 0.0053717 0.0025086 0.024 -0.0014522 0.021155 0.00054163 -0.00033114 -0.00045884 -0.0013533 0.048334 -0.018217 -0.006126 0.0055262 -0.0098211 -0.018725 0.0083003 -0.0085081 -0.012038 0.013829
0.58203 0.001721 0.0020192 0.0034097 -0.0075022 0 0.0037228 -0.0075741 -0.0057564 0.0017863 0.0043376 -0.019437 0.064905 -0.03515 0.0049428 -0.021033 0.0081635 0.00073143 -0.0033289 -0.078031 0.0069286 0.0042531 0.033398 0.014074 0.018916 0.00026346 0.00038385 -0.00016857 -0.0012209 0.072308 -0.017737 -0.00031038 0.0027739 -0.0081443 -0.016155 0.0067685 -0.007955 -0.0089747 0.015631
0.58594 0.0025522 -0.00036673 0.011041 -0.0056157 0 0.0063009 -0.0053652 -0.0097315 -0.0010897 0.0025419 -0.026143 0.061498 -0.033259 0.0035832 -0.024868 0.0039919 0.0021528 -0.0086625 -0.06824 0.0035462 0.0049548 0.036969 0.024552 0.011906 6.6274e-05 0.00055604 -0.00032602 -0.00066796 0.093648 -0.010827 0.0046671 -0.002549 -0.005228 -0.021165 0.00094928 -0.010628 -0.0094485 0.010813
0.58984 0.0024203 -0.0034328 0.0082399 -0.0038605 0 0.0045763 0.0017744 -0.01275 -0.0044547 -0.005009 -0.027174 0.045726 -0.033811 -7.9363e-06 -0.031017 -0.0027797 0.0019831 -0.016203 -0.060949 -0.0015335 0.0047741 0.035526 0.02742 0.0026263 -9.111e-05 1.0532e-06 -0.0010007 -0.00016606 0.11061 -0.0015036 0.0060554 -0.010381 -0.0034019 -0.030568 -0.0057955 -0.016003 -0.012548 0.0019122
0.59375 0.0013653 -0.0053735 -0.0026611 -0.0035404 0 -0.00022608 0.00866 -0.01283 -0.0074903 -0.012849 -0.022628 0.024477 -0.036202 -0.00343 -0.037919 -0.011664 -0.00061387 -0.023963 -0.056908 -0.0024715 0.0037149 0.030065 0.025437 -0.0072785 -0.0003031 -0.000877 -0.0015558 -3.3901e-05 0.11859 0.0055314 0.0032432 -0.018228 -0.003881 -0.041931 -0.008256 -0.02348 -0.017316 -0.0091131
0.59766 -0.00057651 -0.0054923 -0.012908 -0.0042576 0 -0.0055236 0.0095042 -0.0097706 -0.0092815 -0.014681 -0.015042 0.014578 -0.039567 -0.0044785 -0.043691 -0.021978 -0.0040986 -0.029617 -0.056459 0.0033379 0.0017345 0.022236 0.024215 -0.015993 -0.00043824 -0.0014135 -0.00125 -0.00019266 0.11553 0.0070232 -0.0027123 -0.02221 -0.0066518 -0.052241 -0.0046407 -0.032097 -0.02234 -0.019799
0.60156 -0.0032654 -0.004571 -0.015702 -0.0045469 0 -0.0089099 0.0022109 -0.0054208 -0.0093817 -0.0082524 -0.0077715 0.025735 -0.04244 -0.0031916 -0.045444 -0.031912 -0.0060736 -0.029448 -0.058612 0.011831 -0.0014449 0.015601 0.026838 -0.021004 -0.00018292 -0.0012503 -8.8387e-05 -0.00033033 0.10506 0.0024271 -0.0097659 -0.01986 -0.010682 -0.056376 0.0014004 -0.039048 -0.02469 -0.025558
0.60547 -0.0061945 -0.003935 -0.011897 -0.0035819 0 -0.0093054 -0.0098142 -0.0021992 -0.0082743 0.0025999 -0.0030835 0.049455 -0.044438 -0.0016225 -0.044422 -0.040009 -0.0056782 -0.025153 -0.0607 0.015502 -0.0053883 0.011393 0.030957 -0.02349 0.00054844 -0.00063182 0.0010107 -0.00026502 0.093801 -0.0057977 -0.015178 -0.012406 -0.014012 -0.055413 0.0043046 -0.042816 -0.024409 -0.026596
0.60938 -0.0084599 -0.0041956 -0.0078141 -0.0021794 0 -0.0072867 -0.019957 -0.0013087 -0.0071831 0.010613 -0.0013029 0.066376 -0.045656 -0.001824 -0.041734 -0.045672 -0.0043078 -0.018082 -0.062166 0.010635 -0.0099537 0.0092446 0.03132 -0.024331 0.0013195 -0.0001763 0.0010172 -0.00013042 0.085623 -0.013074 -0.016121 -0.0043047 -0.014143 -0.050696 0.0019792 -0.042944 -0.022237 -0.023704
0.61328 -0.0091715 -0.0048521 -0.0081025 -0.0019986 0 -0.0045393 -0.022972 -0.0021338 -0.0072256 0.010439 -0.0013325 0.064421 -0.046232 -0.0040827 -0.03859 -0.048515 -0.0038685 -0.0097754 -0.062851 0.0011551 -0.014977 0.0084531 0.02501 -0.024474 0.0014476 -0.00033509 -0.00019254 -0.00021863 0.078722 -0.014921 -0.011272 -0.00014365 -0.0093073 -0.043883 -0.0026051 -0.039343 -0.019172 -0.018045
0.61719 -0.0080516 -0.0049791 -0.01126 -0.0036795 0 -0.0027136 -0.018173 -0.003016 -0.0085172 0.0024263 -0.0017656 0.048897 -0.046326 -0.0068169 -0.037008 -0.048022 -0.0045323 -0.0028944 -0.063597 -0.0051216 -0.020221 0.0072583 0.013997 -0.025368 0.00067402 -0.0010106 -0.0016423 -0.00065415 0.068155 -0.0097263 -0.0024949 -0.0013367 -0.00018415 -0.037974 -0.0050256 -0.032276 -0.017309 -0.011924
0.62109 -0.0056969 -0.0041632 -0.012022 -0.0058323 0 -0.0023362 -0.0090071 -0.0024823 -0.0099199 -0.007961 -0.0016394 0.035028 -0.045747 -0.007873 -0.038062 -0.045286 -0.0045919 0.00026327 -0.066879 -0.0041106 -0.025157 0.0036957 0.0027574 -0.027822 -0.00046975 -0.0016435 -0.0021257 -0.0012127 0.050586 -0.00023097 0.0053741 -0.0052751 0.0095573 -0.035855 -0.0040331 -0.024424 -0.018629 -0.0084766
0.625 -0.0032072 -0.002752 -0.0074548 -0.0060324 0 -0.0025602 -2.5316e-05 -2.5404e-05 -0.0096334 -0.014325 -0.00053081 0.03227 -0.044087 -0.0060169 -0.040576 -0.041676 -0.0026558 0.00036069 -0.073338 0.0009796 -0.029376 -0.0017769 -0.0058987 -0.031085 -0.0010648 -0.0016818 -0.0012992 -0.0014502 0.026403 0.0078287 0.007483 -0.0074466 0.015062 -0.036887 -0.0022203 -0.017749 -0.022407 -0.0079208
0.62891 -0.0014296 -0.0013336 -6.1604e-05 -0.0030109 0 -0.0020243 0.0058848 0.0037412 -0.0062493 -0.013689 0.0016168 0.036968 -0.040996 -0.0017041 -0.043501 -0.037872 0.0003665 -0.0018513 -0.082836 0.0036993 -0.032506 -0.0084222 -0.012196 -0.034459 -0.00064029 -0.0010449 6.3604e-05 -0.0010416 -0.0017265 0.0094446 0.0027435 -0.00469 0.013584 -0.040142 -0.0024553 -0.013203 -0.027702 -0.0098613
0.63281 -0.00043049 -0.00015684 0.0050392 0.0019962 0 -0.00014998 0.0081201 0.0073297 0.00033261 -0.0079171 0.0044867 0.039046 -0.036166 0.0031003 -0.045568 -0.034496 0.001976 -0.005276 -0.094729 0.0013766 -0.034168 -0.015171 -0.01716 -0.037095 0.00038867 -0.00020653 0.00085766 -6.6337e-05 -0.03066 0.0038131 -0.0048958 0.002816 0.0066385 -0.044246 -0.0044773 -0.011481 -0.033193 -0.013449
0.63672 0.00037221 0.00088104 0.0053625 0.0060475 0 0.0022923 0.0073924 0.0089694 0.0085946 -0.0016055 0.0072264 0.03313 -0.02935 0.0059163 -0.044168 -0.032288 0.00092204 -0.0074808 -0.10555 -0.0025365 -0.033211 -0.019379 -0.020244 -0.03717 0.0011313 0.00018191 0.00064821 0.00098202 -0.056321 -0.0051418 -0.0092299 0.011876 -0.0010056 -0.04582 -0.005493 -0.013051 -0.035444 -0.015962
0.64063 0.0015595 0.0018147 0.0030097 0.0067642 0 0.0039043 0.0048902 0.0075526 0.015879 0.0015281 0.0085373 0.021958 -0.022473 0.0052264 -0.040086 -0.030738 -0.001057 -0.007632 -0.11161 -0.0029761 -0.030308 -0.020944 -0.019985 -0.035201 0.0010579 -0.00015844 -7.2925e-05 0.0014964 -0.072607 -0.011594 -0.0065658 0.018226 -0.0048407 -0.04409 -0.0037321 -0.015367 -0.033945 -0.015669
0.64453 0.0031356 0.0023835 0.0016458 0.004081 0 0.0039561 0.002293 0.0035104 0.019509 0.0010005 0.007289 0.010883 -0.01679 0.0016667 -0.034473 -0.029434 -0.00085157 -0.0061118 -0.11176 0.00082592 -0.025959 -0.020629 -0.016592 -0.031886 0.00042192 -0.00085756 -0.00050931 0.001178 -0.07326 -0.011703 0.001516 0.018717 -0.0036734 -0.039741 -0.00055604 -0.017209 -0.029448 -0.012562
0.64844 0.0045219 0.0023147 0.0023023 4.8691e-05 0 0.0029407 0.0017359 -0.0012042 0.018069 -0.00082118 0.0033898 0.0021681 -0.013394 -0.0020995 -0.028559 -0.027983 0.0025439 -0.0035137 -0.10564 0.0047546 -0.020747 -0.019335 -0.012671 -0.027985 -0.00010541 -0.0011596 -0.000331 0.00027445 -0.056823 -0.0056738 0.0096498 0.012751 0.0002472 -0.033799 0.001324 -0.017639 -0.023054 -0.007049
0.65234 0.005079 0.0017538 0.0027394 -0.002933 0 0.0018607 0.0046941 -0.0043586 0.012155 -0.0011332 -0.0017661 -0.0044395 -0.013906 -0.003175 -0.024421 -0.02578 0.0065681 -0.0010922 -0.09363 0.0049096 -0.015683 -0.018673 -0.010632 -0.024768 -0.00013213 -0.00055386 0.00016008 -0.00057155 -0.029982 0.0030751 0.012902 0.0025703 0.0037076 -0.028413 0.001179 -0.015583 -0.017015 -0.00038604
0.65625 0.0046426 0.0012643 0.00079284 -0.003791 0 0.0011195 0.01029 -0.0050524 0.0041247 0.0010043 -0.0058141 -0.0080392 -0.018717 -0.00073956 -0.024206 -0.022291 0.0075692 -0.00069868 -0.080965 0.0022183 -0.012555 -0.020234 -0.0098014 -0.023781 0.00016927 0.00074976 0.00049661 -0.00078821 -0.0046348 0.010361 0.010051 -0.0076736 0.0050146 -0.027189 0.00097358 -0.011378 -0.015188 0.0041557
0.66016 0.0035836 0.0013236 -0.0024119 -0.0030389 0 0.00031415 0.014853 -0.0042273 -0.0030658 0.0042989 -0.0067613 -0.0067421 -0.025568 0.0031475 -0.026869 -0.017899 0.0047811 -0.002132 -0.072343 0.0011511 -0.011719 -0.022891 -0.007143 -0.024746 0.00040797 0.0019461 0.00054203 -0.00030151 0.0099515 0.013308 0.0036016 -0.013849 0.0043563 -0.030346 0.0025665 -0.0068075 -0.017899 0.0053527
0.66406 0.0023853 0.0018485 -0.0032566 -0.0017566 0 -0.00086436 0.013916 -0.0034943 -0.0072636 0.0068049 -0.0042997 -0.0020353 -0.032983 0.0052496 -0.031399 -0.012962 0.0014126 -0.0048663 -0.069905 0.0041157 -0.0132 -0.025309 -0.0012857 -0.027302 0.00047041 0.0022971 0.00051532 0.0004326 0.013024 0.011134 -0.0026757 -0.01396 0.002413 -0.037492 0.0049098 -0.0029371 -0.024762 0.0029477
0.66797 0.001194 0.0022792 0.00029172 -0.00050754 0 -0.00181 0.0056217 -0.0033942 -0.0079935 0.0077264 -9.2476e-05 -0.00036387 -0.03937 0.0040314 -0.036491 -0.0079493 0.0013641 -0.008122 -0.075111 0.0081695 -0.016782 -0.025877 0.0048295 -0.030902 0.00058262 0.0017502 0.00063995 0.00082698 0.010829 0.0050592 -0.0061445 -0.0091776 -0.00068558 -0.047746 0.0049248 -0.00079451 -0.034865 -0.0028829
0.67188 -0.00019634 0.0021372 0.0058724 0.00081298 0 -0.0014518 -0.0071606 -0.0029013 -0.0064589 0.0076455 0.0032945 -0.0074182 -0.04157 0.001034 -0.039244 -0.0042038 0.0048776 -0.0098749 -0.088632 0.0079957 -0.02158 -0.020694 0.0063034 -0.0343 0.00091759 0.00093056 0.00088268 0.00064345 0.00959 -0.0021385 -0.0060654 -0.0029491 -0.0047996 -0.058394 0.0013115 -0.0020659 -0.045374 -0.010803
0.67578 -0.0019118 0.0014661 0.0085583 0.0023134 0 0.00036233 -0.01797 -0.00075081 -0.0048025 0.0071331 0.0040975 -0.020503 -0.03936 -0.00067967 -0.03851 -0.0027296 0.0078577 -0.009137 -0.10331 0.0018619 -0.025504 -0.009916 0.0015403 -0.036423 0.0012655 0.00050152 0.0010388 0.0001274 0.010181 -0.007019 -0.0031494 0.0013238 -0.0085866 -0.065835 -0.0032382 -0.0056815 -0.052636 -0.017476
0.67969 -0.003562 0.00073252 0.0057358 0.0035377 0 0.0022147 -0.020649 0.0027955 -0.0049801 0.005555 0.0024143 -0.028838 -0.033684 0.00041266 -0.034877 -0.0037851 0.0058791 -0.0062771 -0.11469 -0.0061404 -0.027732 0.0045743 -0.0054678 -0.037164 0.0011905 0.00051853 0.00097969 -0.00029822 0.0092059 -0.0070397 0.00096312 0.0023914 -0.0095889 -0.068987 -0.0044524 -0.010415 -0.055738 -0.021679
0.68359 -0.0042788 0.00037511 2.662e-05 0.0036667 0 0.0022959 -0.013288 0.0057208 -0.0076346 0.0017614 -0.00016637 -0.023713 -0.025476 0.0027526 -0.029105 -0.0074401 -0.0011056 -0.0018413 -0.11968 -0.010053 -0.027832 0.020814 -0.0088045 -0.036565 0.0005108 0.00042804 0.00074745 -0.00044953 0.0039706 -0.0021798 0.0040877 0.0015254 -0.0060531 -0.067334 -0.0012115 -0.015256 -0.05439 -0.02282
0.6875 -0.0032815 0.00052486 -0.0029867 0.0022736 0 0.00044235 0.00050485 0.0059911 -0.011466 -0.0038543 -0.0019494 -0.0085296 -0.016167 0.0032975 -0.022556 -0.013619 -0.0082547 0.0031362 -0.11479 -0.0077848 -0.025522 0.035661 -0.0065527 -0.034842 -0.00044313 -0.00028062 0.00044489 -0.00049133 -0.0048806 0.0046901 0.0043733 0.0010613 0.0012183 -0.060636 0.0027441 -0.018855 -0.04878 -0.020626
0.69141 -0.00053358 0.00112 -0.00022133 -0.00015945 0 -0.001219 0.013779 0.0035737 -0.013643 -0.0084159 -0.0022805 0.0027805 -0.0085715 0.00072549 -0.018025 -0.020784 -0.010167 0.0064662 -0.099411 -0.0024924 -0.021856 0.04338 -0.0025179 -0.03282 -0.0010935 -0.0014445 0.00013041 -0.000663 -0.015457 0.0094006 0.0016793 0.0024552 0.0089927 -0.050595 0.0024772 -0.019606 -0.041444 -0.016836
0.69531 0.0030557 0.0021168 0.0056234 -0.0024912 0 -0.00010072 0.020294 0.00064581 -0.011397 -0.0085083 -0.0015358 -0.0014058 -0.0036527 -0.0029726 -0.016067 -0.026642 -0.0057689 0.0077769 -0.080921 0.001385 -0.01882 0.044032 -0.0018215 -0.031211 -0.0011275 -0.0022891 -0.0001417 -0.00095015 -0.027596 0.0091195 -0.0017946 0.0053791 0.013784 -0.040415 -0.0027268 -0.018321 -0.035354 -0.014093
0.69922 0.0060783 0.0034147 0.0083432 -0.0037094 0 0.0040866 0.017868 -0.00031043 -0.0039758 -0.0036616 -0.00022437 -0.019086 -0.0016868 -0.0042039 -0.016489 -0.029925 0.00097007 0.0073097 -0.063479 0.0025475 -0.017376 0.038363 -0.0053025 -0.030266 -0.00073169 -0.0021443 -0.00024969 -0.0010706 -0.042005 0.0040822 -0.0028325 0.0082936 0.014095 -0.031403 -0.0080638 -0.015636 -0.031572 -0.013499
0.70313 0.0074127 0.0045703 0.004048 -0.0035545 0 0.0084843 0.009165 0.0013127 0.0064804 0.0022302 0.0016844 -0.036521 -0.002719 -0.0012069 -0.018798 -0.029553 0.0048855 0.0055541 -0.051116 0.0029052 -0.018309 0.02776 -0.0090016 -0.030159 -0.00034631 -0.0010926 -7.6832e-05 -0.00078293 -0.056425 -0.002818 0.00015138 0.0097072 0.010834 -0.024638 -0.007757 -0.012315 -0.03079 -0.015851
0.70703 0.0068024 0.0047781 -0.0049882 -0.0025005 0 0.0093293 -0.00026129 0.0038837 0.016084 0.0037145 0.0044625 -0.04129 -0.0068129 0.0041005 -0.021645 -0.023754 0.0039918 0.0038307 -0.050535 0.0039748 -0.022661 0.015566 -0.0091834 -0.031125 -0.00023955 0.00010282 0.00032013 -0.00016939 -0.064568 -0.008028 0.005487 0.0090443 0.0059761 -0.021502 -0.00093629 -0.009791 -0.033366 -0.021821
0.71094 0.0048706 0.0033924 -0.012117 -0.0012445 0 0.0053741 -0.0052938 0.0052036 0.021648 -0.0012244 0.0077791 -0.03316 -0.012602 0.0076515 -0.023234 -0.014328 0.000335 0.0035463 -0.060912 0.004496 -0.028999 0.0068464 -0.0069942 -0.032846 -0.0003313 0.00069776 0.00068545 0.00041607 -0.060977 -0.0092766 0.009422 0.0066813 0.0011964 -0.021093 0.0072161 -0.0090234 -0.036887 -0.029108
0.71484 0.0026315 0.00061396 -0.012074 -0.0002459 0 -0.0007974 -0.004014 0.0044451 0.022498 -0.0087301 0.010408 -0.022523 -0.019338 0.0067216 -0.023459 -0.0036792 -0.0027589 0.0045232 -0.077805 0.0022531 -0.03575 0.0027872 -0.0072674 -0.035027 -0.00037199 0.00057318 0.00078512 0.00067246 -0.047309 -0.0063269 0.009231 0.0034618 -0.0023638 -0.022306 0.010287 -0.0097843 -0.039683 -0.035856
0.71875 0.00087235 -0.0023764 -0.0053787 0.0003103 0 -0.0049332 0.0015557 0.002512 0.020146 -0.011978 0.010999 -0.019538 -0.026651 0.0021908 -0.022604 0.0064235 -0.0036829 0.0062744 -0.097844 -0.0023511 -0.041835 0.0036114 -0.012737 -0.037467 -0.00021569 0.00018051 0.00065509 0.00059845 -0.032192 -0.00066643 0.005387 0.00019632 -0.0037192 -0.024525 0.0065753 -0.011793 -0.040788 -0.040931
0.72266 -0.00020707 -0.0041257 0.0025024 0.0002586 0 -0.0047758 0.00695 0.00074415 0.016347 -0.0071098 0.0091964 -0.025799 -0.034228 -0.0023293 -0.021332 0.013911 -0.0029699 0.0079104 -0.11683 -0.0057078 -0.046065 0.0088698 -0.020247 -0.039929 8.9687e-05 -1.5537e-05 0.00057022 0.00042174 -0.022956 0.0051668 0.0007788 -0.0026199 -0.0023269 -0.027134 0.00035549 -0.014575 -0.03933 -0.043237
0.72656 -0.00093343 -0.0039314 0.0061289 -0.00065242 0 -0.0018042 0.0079784 -0.00045158 0.01153 0.0032543 0.0059382 -0.035714 -0.041399 -0.0035143 -0.021763 0.015342 -0.0016062 0.0069565 -0.12735 -0.0045509 -0.046737 0.015805 -0.02335 -0.04179 0.0004019 5.1104e-05 0.00073065 0.00033037 -0.017203 0.0083891 -0.0020833 -0.0048795 0.00089504 -0.029501 -0.002433 -0.017162 -0.03483 -0.041944
0.73047 -0.0017921 -0.0022976 0.0044371 -0.0024706 0 0.00046441 0.0030626 -0.0016227 0.0051416 0.012206 0.0025742 -0.043703 -0.047438 -0.00077447 -0.024526 0.012443 0.00021421 0.0032232 -0.12996 0.00031541 -0.045121 0.021023 -0.018555 -0.042768 0.00059322 0.00017141 0.0010142 0.000319 -0.0041486 0.007134 -0.0029947 -0.0067431 0.0032756 -0.031494 0.00046579 -0.019228 -0.029472 -0.039381
0.73438 -0.003019 -0.00045378 0.0007298 -0.0046072 0 -0.00016676 -0.0060112 -0.0031487 -0.0027089 0.014311 -0.00028135 -0.048462 -0.05169 0.0037404 -0.029528 0.0064693 0.0025602 -0.0028328 -0.12579 0.004536 -0.04193 0.023689 -0.0085019 -0.042725 0.00057524 0.00025721 0.0011001 0.0002923 0.023795 0.0017596 -0.0033664 -0.0083318 0.0019916 -0.033027 0.0062393 -0.020932 -0.024418 -0.036713
0.73828 -0.0044017 0.00058325 -0.0010764 -0.0058085 0 -0.002762 -0.01512 -0.004417 -0.0103 0.0095671 -0.0029892 -0.051149 -0.053547 0.0071467 -0.036394 -0.0010932 0.0046823 -0.010418 -0.11648 0.0046111 -0.03793 0.023458 0.0010352 -0.041622 0.000319 0.0004686 0.00084317 0.00025837 0.060236 -0.0047593 -0.0040755 -0.0093921 -0.0033716 -0.033999 0.010189 -0.022526 -0.020789 -0.035006
0.74219 -0.0053927 0.00057831 -1.4094e-05 -0.0048276 0 -0.0044884 -0.019875 -0.0043045 -0.015275 0.0022959 -0.0060495 -0.052068 -0.051742 0.0079003 -0.044042 -0.0075969 0.0052445 -0.017567 -0.10498 0.0013691 -0.034282 0.020755 0.0066102 -0.039509 -6.303e-05 0.00092453 0.0004637 0.0003602 0.086721 -0.008304 -0.0044753 -0.0092558 -0.009803 -0.034062 0.0098024 -0.024634 -0.020464 -0.035718
0.74609 -0.0054486 -7.8072e-05 0.0017606 -0.0014426 0 -0.0034362 -0.017679 -0.0024627 -0.016593 -0.0032231 -0.0091975 -0.050924 -0.046463 0.0064051 -0.050181 -0.010362 0.0038287 -0.021322 -0.095701 -0.0012608 -0.031933 0.018332 0.0090985 -0.037298 -0.00028075 0.0014051 0.00031111 0.00071044 0.087342 -0.0064096 -0.0036389 -0.0072677 -0.012867 -0.032906 0.0060558 -0.027715 -0.024259 -0.038708
0.75 -0.0043746 -0.0008858 0.0017628 0.0030022 0 -0.00027094 -0.0089255 6.4033e-07 -0.01534 -0.0058322 -0.01146 -0.049589 -0.039291 0.0041607 -0.053971 -0.0096758 0.0017886 -0.021309 -0.089609 -0.00065429 -0.030656 0.017593 0.010837 -0.035736 -3.3141e-05 0.0014864 0.00045905 0.0012337 0.062939 -0.000308 -0.002172 -0.0034318 -0.010301 -0.030689 0.001693 -0.031334 -0.031193 -0.042499
0.75391 -0.0024585 -0.001527 -0.00019823 0.006156 0 0.0026193 0.0030566 0.0012389 -0.013473 -0.0068141 -0.012092 -0.052345 -0.031357 0.0025295 -0.055046 -0.0060963 0.0011222 -0.017713 -0.086844 0.0018764 -0.030175 0.01894 0.012128 -0.03522 0.00068411 0.0010126 0.0006092 0.0017 0.031333 0.0056798 -0.0021597 0.0012609 -0.0040042 -0.027572 -0.0010493 -0.034984 -0.04056 -0.046004
0.75781 -0.00031156 -0.0017758 -0.0020594 0.0061165 0 0.0033645 0.013348 0.00016867 -0.011813 -0.007183 -0.011308 -0.061987 -0.023957 0.002077 -0.053286 -0.00059317 0.0024218 -0.011186 -0.087098 0.0029475 -0.030084 0.022388 0.011412 -0.036058 0.0014415 0.00035373 0.00043933 0.001902 0.012933 0.0072047 -0.0049292 0.0051671 0.0015045 -0.023819 -0.0013361 -0.038007 -0.051413 -0.048025
0.76172 0.0014669 -0.0013706 -0.0018012 0.0027717 0 0.0020552 0.017668 -0.0025958 -0.0093944 -0.0063822 -0.0099917 -0.076242 -0.020054 0.002629 -0.048648 0.0042367 0.004214 -0.0042662 -0.089571 0.0010619 -0.02949 0.026462 0.0083373 -0.038355 0.0016465 9.1134e-05 7.5881e-06 0.0017755 0.014707 0.0030559 -0.0089779 0.0068166 0.0028082 -0.020378 0.00051304 -0.038513 -0.061194 -0.045951
0.76563 0.0025811 -0.00018393 0.00046567 -0.002023 0 0.00027749 0.014556 -0.0051614 -0.0048304 -0.0035622 -0.008703 -0.089392 -0.019744 0.0036288 -0.043008 0.0066176 0.0045328 4.0528e-05 -0.092666 -0.0018646 -0.028157 0.028661 0.0051767 -0.040627 0.001053 0.00042407 -0.00026722 0.0013668 0.026408 -0.0040657 -0.010579 0.0056927 0.00018582 -0.018255 0.0032807 -0.036524 -0.067666 -0.040492
0.76953 0.0031071 0.0014476 0.0025276 -0.0056397 0 -0.00050007 0.0062898 -0.0057125 0.0018346 0.00059624 -0.0070713 -0.09776 -0.02257 0.0044239 -0.036953 0.0063319 0.0030376 0.00092118 -0.09634 -0.0028763 -0.026272 0.028101 0.0042954 -0.042035 3.0428e-05 0.00094123 -5.9426e-05 0.00074841 0.030926 -0.0096359 -0.0069281 0.002509 -0.0030608 -0.017929 0.0050336 -0.032403 -0.069776 -0.032353
0.77344 0.0033229 0.002694 0.0019623 -0.006362 0 -9.5649e-05 -0.002255 -0.0037039 0.0087645 0.0040005 -0.0042132 -0.10266 -0.027826 0.0044319 -0.030947 0.0034731 0.0013633 -0.0019121 -0.10066 -0.0012752 -0.024119 0.024289 0.0047321 -0.041898 -0.00071852 0.0010314 0.0004704 2.1308e-05 0.018213 -0.010431 0.0010402 -0.0011147 -0.0036367 -0.019729 0.004038 -0.026696 -0.066809 -0.022383
0.77734 0.0034404 0.0027235 -0.0018399 -0.0042933 0 0.00053227 -0.0064013 -7.9943e-05 0.013772 0.0051387 0.00029912 -0.10713 -0.034157 0.0032867 -0.025457 -0.00144 0.001365 -0.0082151 -0.10604 0.00086683 -0.022322 0.01692 0.0025712 -0.03931 -0.00076413 0.00050987 0.00079375 -0.00062139 -0.009027 -0.0063145 0.0089284 -0.0033861 -0.00081704 -0.02408 0.00031421 -0.020482 -0.057796 -0.012012
0.78125 0.0034217 0.0013629 -0.0070479 -0.00090552 0 0.00033113 -0.0044731 0.0034639 0.015976 0.0045617 0.0059008 -0.11052 -0.038742 0.00099392 -0.020999 -0.0066328 0.0032056 -0.014953 -0.11225 0.0012232 -0.02192 0.0077562 -0.0046425 -0.034531 -0.0003058 -0.00020359 0.00053704 -0.00092675 -0.040196 0.00026417 0.012156 -0.0031825 0.0034418 -0.030279 -0.0037883 -0.015945 -0.044347 -0.003791
0.78516 0.0029963 -0.0006836 -0.010474 0.0022099 0 -0.00094181 0.0012509 0.0055486 0.016026 0.0040968 0.011362 -0.10812 -0.040613 -0.0019819 -0.017816 -0.011198 0.0052597 -0.019577 -0.11792 -0.00037981 -0.023004 -0.0010851 -0.014438 -0.029211 6.219e-05 -0.00053457 -0.00014647 -0.00076471 -0.065146 0.0061459 0.0093931 -0.00066492 0.0064305 -0.036744 -0.0052999 -0.013742 -0.030048 0.0014969
0.78906 0.0018664 -0.0023055 -0.0096691 0.0042537 0 -0.0026353 0.0061255 0.0058092 0.014878 0.0047334 0.015522 -0.097423 -0.039567 -0.0047766 -0.016277 -0.01501 0.0057119 -0.020961 -0.12187 -0.0022643 -0.025544 -0.0086122 -0.021339 -0.024388 -7.3367e-05 -0.00034044 -0.00074823 -0.00029262 -0.078363 0.0091686 0.0032792 0.0026844 0.006696 -0.042469 -0.0034768 -0.014008 -0.017012 0.0035259
0.79297 -2.068e-05 -0.0027602 -0.0048113 0.0051554 0 -0.0038359 0.0061961 0.0048651 0.012628 0.0056231 0.017705 -0.083926 -0.035749 -0.0063756 -0.016749 -0.018151 0.0040173 -0.01835 -0.12287 -0.0030992 -0.029377 -0.014001 -0.022459 -0.021107 -0.00060346 -2.0534e-05 -0.00092411 0.00011838 -0.077915 0.0088141 -0.0018891 0.0047863 0.0046367 -0.046432 -0.00081443 -0.016612 -0.0073162 0.0022263
0.79688 -0.0023057 -0.0021059 0.00095924 0.004937 0 -0.0041108 0.00065531 0.0036793 0.0085902 0.0052637 0.017646 -0.07886 -0.030259 -0.0060469 -0.020306 -0.021298 0.00090094 -0.011338 -0.11826 -0.0031455 -0.034015 -0.016053 -0.020434 -0.02124 -0.0010926 -6.9998e-05 -0.00080632 0.00018488 -0.063427 0.0059234 -0.0033364 0.0041775 0.0017165 -0.046399 -0.00067015 -0.020812 -0.0049054 -0.0023551
0.80078 -0.0042927 -0.00099707 0.0034939 0.0034217 0 -0.0037788 -0.007836 0.0027965 0.0023523 0.0033892 0.015259 -0.089328 -0.025956 -0.0038304 -0.02596 -0.024985 -0.0026057 -0.0034252 -0.10962 -0.0032615 -0.038351 -0.015781 -0.020046 -0.023958 -0.0012447 -0.00057569 -0.00080082 -4.226e-05 -0.036383 0.0020109 -0.0013748 0.00097565 -0.00068857 -0.042637 -0.0035779 -0.02459 -0.0085564 -0.0079165
0.80469 -0.0052668 -0.00011816 0.00098824 0.0006853 0 -0.0035249 -0.014919 0.0020312 -0.0054378 0.0013596 0.010618 -0.11047 -0.024089 -0.00076265 -0.032716 -0.028877 -0.0057518 0.0032949 -0.099046 -0.0033193 -0.041988 -0.01374 -0.022141 -0.028125 -0.0011268 -0.0011619 -0.0011209 -0.00025419 -0.0015915 -0.0014423 0.0014009 -0.0031261 -0.0019598 -0.035969 -0.0062088 -0.027263 -0.016404 -0.013361
0.80859 -0.0048812 0.00022966 -0.0039325 -0.0023351 0 -0.0036646 -0.017028 0.00084078 -0.013239 0.00065498 0.0041095 -0.12839 -0.025427 0.001512 -0.039682 -0.032455 -0.0078909 0.0072968 -0.088408 -0.0022776 -0.044708 -0.010247 -0.021964 -0.032758 -0.00095883 -0.0013802 -0.0015589 -0.00022687 0.033166 -0.0035284 0.0022096 -0.0059154 -0.0022453 -0.027253 -0.0045247 -0.028531 -0.026811 -0.017986
0.8125 -0.0033559 0.00013714 -0.0058756 -0.0040128 0 -0.0036891 -0.013066 -0.00096432 -0.019325 0.0012216 -0.0034902 -0.13205 -0.030686 0.0017232 -0.045576 -0.034688 -0.0083713 0.0067894 -0.080457 0.00016724 -0.046363 -0.0055153 -0.014334 -0.036491 -0.00077835 -0.001102 -0.0017034 -7.9397e-05 0.059954 -0.0041229 -0.00010916 -0.0060474 -0.0020606 -0.017848 0.0018196 -0.028342 -0.037487 -0.021123
0.81641 -0.0013279 -0.00014907 -0.0015229 -0.0031733 0 -0.0025864 -0.0046187 -0.0028661 -0.022272 0.0014858 -0.011034 -0.12324 -0.039037 -5.8678e-05 -0.04847 -0.033652 -0.0070913 0.00077478 -0.078949 0.0026047 -0.047241 0.00011744 -0.00020258 -0.037591 -0.00040426 -0.00055061 -0.0013358 -0.00016385 0.073713 -0.0036814 -0.0045053 -0.0037921 -0.0018116 -0.010945 0.0084816 -0.02786 -0.044869 -0.022835
0.82031 0.00054554 -0.00040842 0.0065192 -0.00026225 0 0.00017913 0.0049963 -0.0040379 -0.021136 -5.3771e-05 -0.017075 -0.11457 -0.047585 -0.0023182 -0.048717 -0.029848 -0.0050147 -0.0080328 -0.082366 0.0031008 -0.047914 0.0057712 0.012951 -0.036674 0.00026289 -3.9165e-05 -0.00060063 -0.00067948 0.073432 -0.0028122 -0.0084283 -0.00070237 -0.001558 -0.0078881 0.010244 -0.028338 -0.048743 -0.024338
0.82422 0.0019368 -0.00047057 0.011164 0.0026991 0 0.003843 0.012161 -0.0041469 -0.01574 -0.0033456 -0.020082 -0.11738 -0.054746 -0.0031506 -0.046636 -0.02387 -0.0035489 -0.018168 -0.089269 0.0013101 -0.048451 0.010791 0.017907 -0.034299 0.00098667 0.00026041 0.00016481 -0.0014002 0.061686 -0.0019877 -0.0094035 0.0014326 -0.0012202 -0.0092115 0.0060052 -0.030191 -0.049423 -0.026223
0.82813 0.0028952 -0.00020583 0.0072534 0.0036124 0 0.0065528 0.014385 -0.0037362 -0.0071728 -0.006751 -0.019049 -0.13066 -0.059032 -0.0017693 -0.042705 -0.016569 -0.0030449 -0.028094 -0.097809 -0.0010239 -0.048807 0.01449 0.014714 -0.031163 0.0013356 0.00033146 0.00070521 -0.0018062 0.043694 -0.0015323 -0.0066676 0.0015838 -0.001037 -0.015061 -0.00014028 -0.033607 -0.047526 -0.02898
0.83203 0.0036136 0.00040017 -0.0028205 0.0020676 0 0.0066857 0.011405 -0.003722 0.0021673 -0.0082069 -0.014338 -0.14151 -0.057796 0.00078969 -0.037747 -0.0099405 -0.0021669 -0.035099 -0.10401 -0.0018926 -0.048354 0.015329 0.010337 -0.028555 0.0011096 0.00021239 0.00095763 -0.0015184 0.02578 -0.0016327 -0.0018074 -0.00010949 -0.0016558 -0.025158 -0.0029369 -0.038253 -0.044318 -0.033015
0.83594 0.0041771 0.0011553 -0.01032 -0.00024179 0 0.0042492 0.0054743 -0.0044401 0.0095485 -0.0064252 -0.0079888 -0.13692 -0.051529 0.0024641 -0.032959 -0.0059576 0.00067892 -0.03785 -0.10483 -0.0011315 -0.046254 0.013304 0.011131 -0.027263 0.00058592 -4.1901e-05 0.000968 -0.00064126 0.012419 -0.0020992 0.0022911 -0.0025796 -0.0034239 -0.035727 -0.0010873 -0.042195 -0.041495 -0.037097
0.83984 0.0045277 0.0017204 -0.0079627 -0.00095319 0 0.0010627 0.00037045 -0.0051974 0.013409 -0.0014411 -0.0027293 -0.11598 -0.041972 0.0018719 -0.028589 -0.004608 0.0050613 -0.0367 -0.10081 -0.00041103 -0.042362 0.00948 0.016046 -0.026987 0.00028691 -0.0003281 0.00078255 0.00029343 0.0029631 -0.0020912 0.0036492 -0.0044805 -0.0053904 -0.044246 0.0017318 -0.044364 -0.039146 -0.039998
0.84375 0.0046135 0.0018529 0.0028965 0.00088175 0 -0.00061 -0.0007974 -0.0048233 0.014103 0.0053589 -4.9856e-05 -0.091604 -0.030487 -0.00051011 -0.024722 -0.0055522 0.0080637 -0.031969 -0.092919 -0.0011747 -0.036775 0.0048134 0.017739 -0.027408 0.00048383 -0.00051066 0.00043699 0.00072983 -0.0085693 -0.00038637 0.0028056 -0.0049313 -0.0052979 -0.049092 0.00094305 -0.04419 -0.037043 -0.040833
0.84766 0.0044772 0.0016479 0.013094 0.0039425 0 0.00012591 0.0022221 -0.0027115 0.013174 0.011566 0.0010987 -0.080144 -0.01883 -0.00271 -0.021367 -0.008024 0.006741 -0.024226 -0.082964 -0.0029529 -0.02984 0.00061653 0.010352 -0.028033 0.00095467 -0.00051451 3.1698e-06 0.00049771 -0.028669 0.0036189 0.0022474 -0.0039931 -0.0012492 -0.048658 -0.0039635 -0.041263 -0.03466 -0.038641
0.85156 0.0041325 0.0015269 0.014193 0.0058258 0 0.002152 0.0063495 0.00066394 0.011881 0.014687 0.0035305 -0.088092 -0.010814 -0.0028398 -0.018944 -0.0096881 0.0013101 -0.015168 -0.076188 -0.0039617 -0.023648 -0.00044681 -0.0042954 -0.028204 0.0012488 -0.00037227 -0.00040064 -8.9461e-05 -0.057663 0.0089116 0.0039433 -0.0025242 0.0060519 -0.041713 -0.008609 -0.036229 -0.030953 -0.032761
0.85547 0.0033838 0.0019174 0.0064084 0.0052158 0 0.0034588 0.0072488 0.0042216 0.010443 0.013657 0.0093021 -0.10742 -0.0074642 -0.00053941 -0.017997 -0.0093422 -0.0043997 -0.0072946 -0.075015 -0.0031864 -0.02036 0.0013032 -0.018422 -0.028317 0.0011704 -0.00013928 -0.00064436 -0.00049498 -0.087665 0.012995 0.0072168 -0.0013525 0.012783 -0.032527 -0.0078472 -0.031683 -0.026658 -0.026067
0.85938 0.0018987 0.0028378 -0.0021227 0.0030518 0 0.0029866 0.0027702 0.0071751 0.0085799 0.0098862 0.017586 -0.12313 -0.0091838 0.0028594 -0.019209 -0.0069936 -0.00617 -0.0017845 -0.079879 -0.0014799 -0.021095 0.0050928 -0.025825 -0.028936 0.00095823 0.00021487 -0.00061421 -0.00035606 -0.10817 0.013456 0.0091411 -0.00032322 0.01442 -0.02344 -0.00073521 -0.02885 -0.022764 -0.020397
0.86328 -0.00038772 0.0037258 -0.0039249 0.0016126 0 0.0014521 -0.004901 0.0094033 0.0064208 0.0064531 0.024974 -0.12577 -0.016018 0.005438 -0.023175 -0.0029843 -0.0033007 0.00039198 -0.090516 -0.0004772 -0.026591 0.0098508 -0.027231 -0.030628 0.00097537 0.00075634 -0.00023646 0.00027596 -0.11446 0.0098598 0.007303 0.0018339 0.0094928 -0.016696 0.0083992 -0.0287 -0.02037 -0.017528
0.86719 -0.0028802 0.0037123 0.00038348 0.0023543 0 0.00040946 -0.01043 0.01098 0.0045353 0.005507 0.028053 -0.11778 -0.027952 0.0060493 -0.031018 0.0014366 0.0007855 -0.0022908 -0.10544 -0.00071496 -0.03768 0.013197 -0.028208 -0.034424 0.0012565 0.0013934 0.00044796 0.0010065 -0.11036 0.0043015 0.0023445 0.0063449 0.0013274 -0.015861 0.013601 -0.032399 -0.021804 -0.020524
0.87109 -0.0044287 0.0022376 0.0035601 0.0044933 0 0.0005285 -0.0093049 0.011527 0.003068 0.0060453 0.025894 -0.10886 -0.042045 0.0049077 -0.04153 0.003963 0.0019588 -0.0088656 -0.11909 -0.001165 -0.051191 0.012575 -0.032352 -0.03991 0.0014209 0.0017941 0.001184 0.001405 -0.1021 -1.416e-05 -0.0022936 0.012682 -0.0042279 -0.021435 0.012063 -0.038361 -0.027984 -0.029588
0.875 -0.0040389 -0.00038089 0.00024977 0.0056492 0 0.00085734 -0.0015469 0.010273 0.0012211 0.0045363 0.020219 -0.10633 -0.055644 0.0031694 -0.052254 0.0042272 -0.00063954 -0.016974 -0.12829 -0.0006007 -0.063461 0.0084508 -0.037113 -0.045422 0.0010627 0.001609 0.0015346 0.0013098 -0.08991 -0.0010645 -0.0033404 0.017919 -0.003437 -0.030443 0.0058149 -0.044218 -0.03712 -0.041787
0.87891 -0.0016925 -0.0028829 -0.0069129 0.0039888 0 -0.0001191 0.0079512 0.0068995 -0.0019523 -0.0016018 0.013321 -0.11056 -0.067107 0.0020144 -0.061363 0.0024655 -0.0040901 -0.024975 -0.13138 0.00093015 -0.072076 0.0017056 -0.036355 -0.049564 0.00020694 0.00083909 0.0011532 0.00090178 -0.067034 0.00069351 -0.00059263 0.018216 0.0023521 -0.040585 -0.00061025 -0.048465 -0.047629 -0.054848
0.88281 0.0014468 -0.003709 -0.010293 -4.1253e-05 0 -0.0026273 0.012943 0.002277 -0.0061118 -0.010729 0.0060394 -0.11925 -0.074881 0.0018869 -0.066915 -0.00068264 -0.0049936 -0.03109 -0.12725 0.0022215 -0.07472 -0.0062452 -0.026641 -0.05079 -0.00065775 -5.64e-05 0.00013745 0.00050104 -0.02839 0.0029478 0.0030166 0.011694 0.0080521 -0.049173 -0.003906 -0.049646 -0.057535 -0.066124
0.88672 0.0037213 -0.0020674 -0.0059123 -0.0039315 0 -0.0048743 0.010457 -0.0018234 -0.009245 -0.017372 -0.002182 -0.13389 -0.075683 0.0022577 -0.06478 -0.002562 -0.002948 -0.031503 -0.1148 0.0023019 -0.067162 -0.010948 -0.010782 -0.04549 -0.0010231 -0.00050475 -0.00090334 0.00027355 0.020009 0.0033482 0.0041667 0.00044296 0.0091796 -0.050247 -0.003871 -0.045493 -0.061884 -0.06966
0.89063 0.0040873 0.0012942 0.0019167 -0.0050949 0 -0.0044081 0.0028486 -0.0040163 -0.0091147 -0.016517 -0.011421 -0.15896 -0.071549 0.0019666 -0.057532 -0.0013456 -0.00059861 -0.027306 -0.099884 0.0013463 -0.054084 -0.01046 0.0044975 -0.035609 -0.00083186 -0.00032163 -0.0012552 0.00011754 0.061828 0.00099106 0.0020046 -0.010255 0.0051982 -0.044538 -0.002497 -0.038828 -0.060415 -0.066317
0.89453 0.0027777 0.0043048 0.0051536 -0.002928 0 -0.00053796 -0.004227 -0.0044677 -0.0053213 -0.0082 -0.019845 -0.19292 -0.063601 2.0411e-05 -0.04726 0.0031595 -0.00050766 -0.019743 -0.085175 0.00013649 -0.038497 -0.0048507 0.014032 -0.02286 -0.00050104 0.00013987 -0.00070163 -0.00016796 0.082363 -0.0033087 -0.0015194 -0.015238 -0.00092201 -0.03365 -0.0018246 -0.03156 -0.05397 -0.057745
0.89844 0.0010204 0.0048451 0.00070887 0.00075656 0 0.004442 -0.0060985 -0.0047864 7.0367e-05 0.0019264 -0.024462 -0.22185 -0.053091 -0.0035193 -0.036229 0.010639 -0.0024383 -0.010326 -0.073022 -0.0010054 -0.023403 0.0051369 0.01758 -0.0091917 -0.00048566 0.0003618 0.00024606 -0.00061016 0.080555 -0.0076784 -0.0038095 -0.012927 -0.0059159 -0.019687 -0.002571 -0.025527 -0.043867 -0.046068
0.90234 8.6669e-05 0.0022889 -0.0063348 0.0032193 0 0.0066636 -0.0021925 -0.0065586 0.0040597 0.0068853 -0.023464 -0.22629 -0.041925 -0.0072046 -0.028241 0.019839 -0.00391 -0.0017744 -0.06662 -0.0023262 -0.0135 0.017389 0.018631 0.0019731 -0.00083429 0.00017035 0.00077627 -0.00098011 0.068858 -0.010037 -0.0038703 -0.0062746 -0.0087368 -0.0066522 -0.0041668 -0.023598 -0.032755 -0.035252
0.90625 0.00044248 -0.0018616 -0.0083522 0.0029347 0 0.0038775 0.0040947 -0.0097045 0.0049659 0.0039783 -0.017899 -0.19896 -0.033283 -0.0089537 -0.027519 0.02671 -0.0031112 0.0019273 -0.067692 -0.0037232 -0.013028 0.02616 0.020584 0.0062046 -0.0011727 -0.00015166 0.00050789 -0.0010052 0.060658 -0.0088145 -0.0025197 -0.00052236 -0.01014 -0.00099311 -0.0055121 -0.027774 -0.025592 -0.031345
0.91016 0.0015887 -0.0048738 -0.0032455 0.00067734 0 -0.0022328 0.008081 -0.012123 0.0033259 -0.0030874 -0.01104 -0.15634 -0.028135 -0.0076237 -0.03283 0.02918 -0.00078781 0.00069767 -0.07396 -0.0042344 -0.019725 0.028952 0.023928 0.003957 -0.0010989 -0.00024465 -0.00017297 -0.00066089 0.057643 -0.0036615 -0.00084994 0.0004635 -0.010479 -0.0034403 -0.0056473 -0.035979 -0.023517 -0.034599
0.91406 0.0025519 -0.0046665 0.0038786 -0.0012202 0 -0.0068735 0.0067125 -0.011106 0.00082769 -0.0072934 -0.005994 -0.12938 -0.026859 -0.0041907 -0.042794 0.026412 0.00082846 -0.0049314 -0.084206 -0.0029555 -0.031728 0.024983 0.026278 -0.004015 -0.00056846 -9.8963e-05 -0.00051505 -0.00021957 0.04971 0.0039432 0.00099238 -0.0034245 -0.0086826 -0.013658 -0.0041586 -0.046647 -0.026512 -0.044211
0.91797 0.002531 -0.0012889 0.0068095 -0.00076572 0 -0.0058344 -5.3597e-05 -0.0055419 -0.0013544 -0.0039328 -0.0035911 -0.1379 -0.029505 -0.0012727 -0.055423 0.018084 0.00055634 -0.01387 -0.096996 -0.00047345 -0.046574 0.014235 0.024462 -0.016356 0.00010235 -4.6138e-05 -0.00015301 1.4846e-05 0.027123 0.010824 0.003324 -0.0088987 -0.0037579 -0.030445 -0.0014372 -0.057879 -0.033925 -0.058516
0.92188 0.0012582 0.0031348 0.0048557 0.0021211 0 0.00081943 -0.0095412 0.0028437 -0.0030942 0.0058339 -0.0021263 -0.17175 -0.035802 -0.0010309 -0.065859 0.0047703 -0.00066836 -0.022813 -0.10993 0.0010898 -0.058867 -0.00139 0.01681 -0.029554 0.00056802 -0.00033688 0.00054243 1.2937e-05 -0.0079038 0.013492 0.0055678 -0.01171 0.0029239 -0.049707 0.0013507 -0.065535 -0.043191 -0.072305
0.92578 -0.00099175 0.0059199 0.0026365 0.0055129 0 0.0082921 -0.017561 0.010312 -0.0044604 0.01607 0.001093 -0.19821 -0.042703 -0.0031419 -0.070698 -0.0085179 -0.0011416 -0.027947 -0.12069 -3.3418e-05 -0.065205 -0.015178 0.0043326 -0.039287 0.00074674 -0.00079839 0.00085983 2.995e-05 -0.04211 0.010288 0.0059774 -0.009221 0.0075181 -0.064558 0.0028661 -0.067949 -0.050029 -0.079795
0.92969 -0.0035531 0.0055876 0.0038786 0.0068831 0 0.010589 -0.020027 0.013532 -0.0047888 0.020536 0.007669 -0.19127 -0.048622 -0.0048408 -0.0699 -0.019181 -0.00029201 -0.028443 -0.12852 -0.0032189 -0.065663 -0.024098 -0.0096699 -0.044525 0.000791 -0.00097078 0.00047125 0.00029962 -0.063337 0.002798 0.0031703 -0.0015905 0.0065828 -0.072572 0.0025806 -0.065507 -0.053235 -0.079742
0.93359 -0.0055563 0.0025868 0.0068504 0.0049854 0 0.005385 -0.014835 0.011821 -0.0029562 0.016886 0.016795 -0.15583 -0.052383 -0.0033409 -0.06401 -0.025379 0.001061 -0.024177 -0.13282 -0.0055979 -0.060852 -0.02624 -0.021378 -0.044938 0.00082204 -0.00058321 -0.00025728 0.00074312 -0.071088 -0.0047614 -0.0020039 0.0086717 0.00050874 -0.072452 0.0013413 -0.058846 -0.052346 -0.071975
0.9375 -0.0061987 -0.0013589 0.0067446 0.00085577 0 -0.003814 -0.0034393 0.0074401 0.001342 0.0076508 0.025339 -0.12316 -0.052581 0.0013914 -0.054499 -0.025025 0.0020225 -0.015698 -0.13283 -0.0046156 -0.052281 -0.019798 -0.028672 -0.040757 0.0007507 0.00014176 -0.00066837 0.0010178 -0.074677 -0.0080714 -0.0064197 0.018023 -0.0059239 -0.063345 0.00082349 -0.049197 -0.047439 -0.057365
0.94141 -0.0051294 -0.0045132 0.0019058 -0.0028158 0 -0.010206 0.0091533 0.0037093 0.0067101 -0.0022006 0.029312 -0.12145 -0.04827 0.0061643 -0.045762 -0.017552 0.0025659 -0.0066427 -0.12798 -0.00061189 -0.044206 -0.0063519 -0.032144 -0.034753 0.00037863 0.00067098 -0.00048871 0.00086138 -0.081255 -0.00549 -0.0069406 0.023268 -0.0069097 -0.048511 0.0021399 -0.039754 -0.041056 -0.041761
0.94531 -0.0027618 -0.0059704 -0.0037164 -0.0035813 0 -0.0090333 0.016778 0.0024363 0.010629 -0.008813 0.026137 -0.14974 -0.041349 0.0071005 -0.04013 -0.0068073 0.0029482 -0.00018782 -0.12003 0.0032348 -0.038922 0.0083051 -0.033733 -0.029798 -0.0003451 0.00062687 -7.4534e-05 0.00036466 -0.086409 0.00084425 -0.0031397 0.022627 -0.00039001 -0.034094 0.004773 -0.032389 -0.035816 -0.030511
0.94922 -0.00019819 -0.0056962 -0.0049504 -0.0011054 0 -0.0013731 0.015866 0.0027722 0.011124 -0.011402 0.016502 -0.18015 -0.032823 0.0030387 -0.037917 0.0052985 0.0026959 0.0026494 -0.10974 0.0037449 -0.036775 0.021467 -0.033906 -0.026695 -0.0011905 7.3143e-05 4.7792e-06 -0.0001108 -0.077056 0.0063391 0.0020095 0.016361 0.0097438 -0.022784 0.0068529 -0.027567 -0.032441 -0.025569
0.95313 0.0013386 -0.0041608 -0.0015486 0.0023832 0 0.0067325 0.0078851 0.0023612 0.0081278 -0.011531 0.004354 -0.1854 -0.023784 -0.0033324 -0.03887 0.016852 0.00092641 0.0014043 -0.097937 0.00072399 -0.0376 0.030767 -0.030218 -0.025817 -0.0017657 -0.00060141 -0.00041274 -0.00026338 -0.04376 0.0068018 0.0042481 0.0067612 0.016043 -0.016756 0.0066452 -0.025406 -0.03124 -0.028055
0.95703 0.0012487 -0.0021007 0.0011399 0.0035523 0 0.0090658 -0.0016896 -0.00035072 0.0034533 -0.010872 -0.0054699 -0.16407 -0.016192 -0.0077202 -0.041185 0.024768 -0.002115 -0.0033273 -0.086133 -0.002754 -0.039942 0.033114 -0.019357 -0.026551 -0.0017637 -0.001005 -0.00090591 -7.487e-05 0.009638 0.0010169 0.0013174 -0.0027545 0.01287 -0.018481 0.0040125 -0.025495 -0.03155 -0.038057
0.96094 -6.9841e-05 -0.00046397 -0.0020491 0.00044015 0 0.0039829 -0.0073121 -0.0047804 -0.00056275 -0.0096911 -0.010575 -0.13962 -0.01147 -0.0077996 -0.041394 0.028063 -0.0044161 -0.0073735 -0.076322 -0.0030779 -0.040802 0.030694 -0.0012904 -0.026246 -0.0011293 -0.00094859 -0.00090937 0.00026922 0.067907 -0.008449 -0.005167 -0.0092692 0.0007531 -0.02427 0.00060335 -0.025839 -0.030875 -0.049187
0.96484 -0.0015295 -0.0001871 -0.010225 -0.0058405 0 -0.0046306 -0.0071258 -0.0089739 -0.0027024 -0.0073329 -0.012644 -0.13616 -0.0097804 -0.0048176 -0.038738 0.027353 -0.0038592 -0.008591 -0.069277 0.00065831 -0.039469 0.026277 0.018691 -0.023873 -6.6191e-05 -0.00044332 -0.00030726 0.00060188 0.11524 -0.01661 -0.010668 -0.011904 -0.013537 -0.030568 -0.001386 -0.025681 -0.028384 -0.057592
0.96875 -0.0021349 -0.0016371 -0.016922 -0.01157 0 -0.010682 -0.0035744 -0.011541 -0.0036784 -0.0039059 -0.015713 -0.15624 -0.011251 -0.0018818 -0.033297 0.023048 -0.00070483 -0.0059357 -0.065518 0.0058167 -0.035925 0.021641 0.032935 -0.019149 0.0010485 0.00036341 0.00041793 0.00085497 0.14455 -0.018823 -0.010808 -0.012195 -0.021395 -0.03505 -0.00084515 -0.024785 -0.023956 -0.061146
0.97266 -0.0016516 -0.0041097 -0.016324 -0.012908 0 -0.010539 -0.00069172 -0.012714 -0.0055792 -0.0010838 -0.022259 -0.18147 -0.015935 -0.00080183 -0.025821 0.015722 0.0021135 0.0012379 -0.06551 0.0084628 -0.030676 0.018688 0.037404 -0.012233 0.0017794 0.0012025 0.00062066 0.0009507 0.15787 -0.013457 -0.0044674 -0.012853 -0.018239 -0.035263 0.0015237 -0.023184 -0.017954 -0.058105
0.97656 -0.00068039 -0.0059917 -0.0085776 -0.0086558 0 -0.0053703 -0.00074698 -0.013488 -0.010243 -0.00080588 -0.030489 -0.19259 -0.023773 -0.0006414 -0.019853 0.0064331 0.0017985 0.011199 -0.069492 0.006648 -0.026198 0.019069 0.03503 -0.0056425 0.0017924 0.0017285 8.1282e-05 0.00073245 0.15982 -0.0029815 0.0051514 -0.015629 -0.0067434 -0.029081 0.0038763 -0.021918 -0.013059 -0.049086
0.98047 -0.000127 -0.005715 0.00095481 -0.0011829 0 0.00031066 -0.0031395 -0.013873 -0.017552 -0.0029835 -0.03538 -0.18717 -0.032915 0.0007339 -0.01765 -0.0029948 -0.0011552 0.019473 -0.07505 0.0018868 -0.024107 0.020772 0.032731 -0.0021279 0.0010603 0.0016994 -0.00080406 0.00011186 0.15184 0.0072698 0.012262 -0.019804 0.0049033 -0.020467 0.0046578 -0.021821 -0.011355 -0.040028
0.98438 -0.00050146 -0.0028749 0.0069513 0.0052696 0 0.002325 -0.0059734 -0.012358 -0.024875 -0.004744 -0.032725 -0.17859 -0.042603 0.0039158 -0.019653 -0.01188 -0.0031245 0.023987 -0.081167 -0.0023186 -0.024651 0.022546 0.034494 -0.0028474 -2.193e-05 0.0011889 -0.001383 -0.0007123 0.13236 0.012079 0.012146 -0.022507 0.0086283 -0.011874 0.003641 -0.023098 -0.013467 -0.033651
0.98828 -0.0015565 0.0013797 0.0081592 0.0076555 0 -0.00018807 -0.0081838 -0.0073931 -0.028328 -0.0025578 -0.022624 -0.18005 -0.052075 0.0069776 -0.025733 -0.019643 -0.0011455 0.023145 -0.086907 -0.0034781 -0.027705 0.023231 0.037215 -0.0085002 -0.00079959 0.00058178 -0.0013012 -0.0012805 0.10064 0.0093703 0.0044983 -0.02069 0.0021134 -0.0057225 0.0018451 -0.025776 -0.019539 -0.032164
0.99219 -0.0024787 0.0050364 0.0068737 0.0061873 0 -0.0044741 -0.009932 0.00048365 -0.025266 0.0043132 -0.0093683 -0.19161 -0.060068 0.0073158 -0.034663 -0.025452 0.0035384 0.015013 -0.091033 -0.0019752 -0.032402 0.021216 0.033592 -0.019642 -0.00079371 0.00027071 -0.00075759 -0.001223 0.059078 0.0013961 -0.0058907 -0.013352 -0.0095624 -0.00606 0.00054962 -0.029598 -0.029003 -0.038159
0.99609 -0.0024451 0.0064868 0.0058018 0.0037866 0 -0.0064147 -0.011173 0.0082149 -0.016236 0.012334 0.0020113 -0.20215 -0.065526 0.0043987 -0.042344 -0.029501 0.0062082 0.0024143 -0.093487 -0.00024237 -0.036442 0.016931 0.019389 -0.033079 -9.9586e-05 0.00031199 -0.00027759 -0.00061556 0.011737 -0.0066851 -0.01202 -0.0023398 -0.017507 -0.013827 0.00028038 -0.033422 -0.038295 -0.048861
1 -0.0011465 0.0054605 0.0061147 0.0034307 0 -0.0035622 -0.010388 0.012289 -0.004774 0.016 0.0093159 -0.20198 -0.068534 0.00054069 -0.04698 -0.032701 0.0033126 -0.010895 -0.095316 -0.00015366 -0.039211 0.011997 -0.0020962 -0.045936 0.00063648 0.00039385 -0.00024928 5.4735e-05 -0.038148 -0.0099482 -0.0095237 0.008773 -0.015271 -0.026244 0.00055383 -0.036737 -0.045365 -0.06011
1.0039 0.0010504 0.003045 0.0077436 0.0056328 0 0.0031024 -0.0053115 0.011593 0.0049998 0.012253 0.013851 -0.19253 -0.069164 -0.0011808 -0.048005 -0.035687 -0.003684 -0.022708 -0.09737 -0.001173 -0.040833 0.0074396 -0.022788 -0.056669 0.00072293 0.00016824 -0.00063541 0.00032036 -0.088122 -0.0065583 -3.0099e-05 0.01681 -0.0032587 -0.04121 0.00047489 -0.03941 -0.049369 -0.06944
1.0078 0.0033649 0.00091965 0.010042 0.0081717 0 0.0098168 0.0047116 0.0084004 0.011163 0.0031692 0.018121 -0.18474 -0.067653 0.00015482 -0.045394 -0.039155 -0.0093734 -0.03094 -0.10062 -0.0010762 -0.041803 0.004292 -0.036908 -0.063978 1.03e-05 -0.00039131 -0.0010711 0.00013646 -0.13426 0.0013733 0.0097789 0.020557 0.011801 -0.056198 -0.00040096 -0.041457 -0.049901 -0.074525
1.0117 0.0050853 0.0003864 0.01155 0.0082719 0 0.012678 0.016966 0.006486 0.014901 -0.0054449 0.023114 -0.18942 -0.064655 0.0024463 -0.040871 -0.044255 -0.0094336 -0.032545 -0.10725 0.0014507 -0.044355 0.0038611 -0.045188 -0.066364 -0.00096934 -0.00097193 -0.0012096 -0.00015008 -0.17039 0.0092847 0.013048 0.02087 0.0217 -0.065593 -0.001664 -0.043316 -0.047829 -0.072352
1.0156 0.0059468 0.0017484 0.010113 0.0053033 0 0.01048 0.026177 0.0080043 0.018866 -0.0083182 0.027626 -0.20855 -0.061947 0.0026259 -0.037896 -0.050024 -0.004507 -0.030592 -0.11646 0.0050202 -0.049293 0.0045384 -0.052216 -0.066683 -0.0014557 -0.0012386 -0.00099323 -0.00020548 -0.19093 0.012916 0.0079259 0.019593 0.022179 -0.068737 -0.0023772 -0.045403 -0.046606 -0.067076
1.0195 0.0061675 0.0042527 0.0047598 0.001576 0 0.0056384 0.027669 0.011865 0.024486 -0.0042094 0.029764 -0.2338 -0.060161 -0.00035905 -0.037381 -0.055246 0.00089947 -0.026693 -0.12733 0.0066129 -0.05615 0.0054075 -0.060156 -0.066102 -0.0010987 -0.0011301 -0.00063893 -3.5312e-05 -0.19495 0.010635 -0.0010974 0.018278 0.015084 -0.066089 -0.0018118 -0.047535 -0.047418 -0.061018
1.0234 0.0061449 0.006521 -0.0021408 0.00041744 0 0.0023001 0.020577 0.01486 0.03053 0.0039055 0.028703 -0.25189 -0.05971 -0.0044995 -0.039671 -0.058561 0.0030404 -0.022286 -0.13873 0.0046877 -0.064034 0.0057404 -0.065707 -0.065521 -0.00020362 -0.00083978 -0.00039955 0.0001006 -0.18641 0.0041107 -0.0068146 0.017428 0.0061875 -0.058565 -1.4899e-05 -0.049394 -0.050942 -0.056204
1.0273 0.0060644 0.0072407 -0.0056804 0.0031257 0 0.0029717 0.0086903 0.01433 0.03398 0.011401 0.025013 -0.25279 -0.06091 -0.0065436 -0.044346 -0.057274 0.0021242 -0.019099 -0.14843 0.0011716 -0.070718 0.0047908 -0.063438 -0.065691 0.00061 -0.00056377 -0.00034761 3.722e-05 -0.16956 -0.0028255 -0.0048723 0.016406 0.00080511 -0.047972 0.0021638 -0.050115 -0.057385 -0.055223
1.0313 0.005731 0.005816 -0.0027075 0.0074965 0 0.0064114 -0.0017839 0.01003 0.032261 0.014797 0.019635 -0.23632 -0.06268 -0.0048743 -0.048206 -0.048696 0.0010495 -0.017561 -0.15296 -2.6135e-05 -0.072252 0.0034508 -0.05174 -0.065847 0.00096369 -0.00033647 -0.00036866 -0.00010945 -0.1437 -0.0063309 0.0032273 0.013826 0.00060422 -0.038497 0.003567 -0.048491 -0.064071 -0.058177
1.0352 0.004756 0.0026715 0.0044063 0.0093871 0 0.008713 -0.0060512 0.0039263 0.024896 0.012977 0.012958 -0.21309 -0.063555 -0.00076465 -0.049276 -0.034355 0.0016493 -0.01626 -0.15191 0.0031374 -0.068305 0.0034345 -0.034927 -0.064737 0.00095141 -0.00010842 -0.00032931 -0.00011658 -0.10373 -0.0045278 0.011846 0.0083377 0.0035213 -0.032019 0.0034371 -0.044858 -0.068554 -0.062032
1.0391 0.0029338 -0.00096808 0.0091219 0.0061596 0 0.0067654 -0.0036296 -0.0014501 0.013505 0.0069742 0.0049833 -0.19822 -0.062636 0.0029464 -0.046913 -0.015569 0.0028267 -0.014245 -0.14514 0.0084308 -0.059239 0.0058382 -0.019326 -0.061666 0.00087755 0.00010192 -0.00022233 5.3593e-05 -0.046965 0.0016394 0.015743 -0.00034426 0.0061301 -0.029091 0.0019352 -0.039688 -0.069723 -0.064793
1.043 0.00048447 -0.0037045 0.0066678 -0.00090513 0 0.0010226 0.0015551 -0.0045355 0.0005461 -0.0006281 -0.0038042 -0.20107 -0.059117 0.004234 -0.040945 0.0058206 0.0023713 -0.010578 -0.13291 0.011062 -0.046021 0.01162 -0.0076674 -0.056107 0.00084046 0.00021837 -0.00014398 0.00020649 0.020027 0.0089389 0.01349 -0.010671 0.0061989 -0.029804 0.00011666 -0.033694 -0.06685 -0.064453
1.0469 -0.0020371 -0.004632 -0.0013511 -0.0074011 0 -0.0049621 0.0039325 -0.0052277 -0.01192 -0.0064316 -0.012027 -0.21857 -0.051672 0.0030385 -0.032523 0.025025 -9.2298e-05 -0.0040554 -0.1162 0.0080966 -0.031934 0.021962 0.0023265 -0.047834 0.00062098 0.00025549 -0.00015748 0.0001504 0.082161 0.013398 0.0074063 -0.019534 0.0035945 -0.033239 -0.00075412 -0.028966 -0.059874 -0.057777
1.0508 -0.0040589 -0.0036795 -0.0086431 -0.009272 0 -0.0077684 0.00013131 -0.0045094 -0.022589 -0.0076084 -0.018048 -0.23839 -0.042174 0.00045523 -0.02532 0.038058 -0.0026167 0.0035078 -0.099408 0.0012637 -0.021495 0.033704 0.014001 -0.039456 -2.4042e-05 0.00035635 -0.00021972 -9.8442e-05 0.12491 0.012152 0.00098776 -0.023825 -0.00056771 -0.035999 -0.0002113 -0.02703 -0.052708 -0.047293
1.0547 -0.0052417 -0.0015244 -0.010449 -0.0060645 0 -0.0069835 -0.0086116 -0.0037899 -0.030498 -0.0038038 -0.021076 -0.24962 -0.032135 -0.0026861 -0.02065 0.044144 -0.0033037 0.010555 -0.084651 -0.0046704 -0.015923 0.044474 0.027098 -0.032559 -0.00099879 0.00060074 -0.0002585 -0.00039223 0.14382 0.004905 -0.0034092 -0.022377 -0.0051907 -0.036632 0.00086974 -0.027987 -0.04738 -0.035636
1.0586 -0.0054692 0.00076922 -0.0075481 -0.0011554 0 -0.0049988 -0.017122 -0.0042368 -0.034571 0.0019283 -0.021675 -0.25095 -0.022846 -0.0060985 -0.019115 0.04321 -0.0024795 0.015844 -0.073452 -0.0062699 -0.015647 0.052362 0.037455 -0.02829 -0.0018316 0.00080158 -0.00029226 -0.00067827 0.14539 -0.005572 -0.0049865 -0.016762 -0.0095384 -0.03425 0.00087823 -0.031613 -0.045202 -0.025078
1.0625 -0.0046871 0.0021891 -0.0039962 0.0012627 0 -0.0041477 -0.01964 -0.0061299 -0.033758 0.0046722 -0.021191 -0.24849 -0.016093 -0.0090448 -0.020836 0.035856 -0.0020121 0.017755 -0.067602 -0.004098 -0.020482 0.054836 0.041121 -0.027972 -0.0020163 0.00060157 -0.00042003 -0.0010396 0.13834 -0.014336 -0.0037209 -0.010125 -0.012599 -0.028079 -0.00099177 -0.037206 -0.047436 -0.018806
1.0664 -0.0028658 0.0021817 -0.0018417 -0.00020497 0 -0.0042713 -0.013579 -0.0085061 -0.027793 0.0011901 -0.020571 -0.24625 -0.013874 -0.0096917 -0.023392 0.026399 -0.0027292 0.015511 -0.06801 -0.0012129 -0.027181 0.050296 0.038074 -0.031563 -0.0014134 -0.00014323 -0.00066945 -0.0014661 0.12405 -0.016602 -3.8468e-05 -0.0049594 -0.012665 -0.019279 -0.0035619 -0.042218 -0.053058 -0.020003
1.0703 -0.0002081 0.00093406 0.00063481 -0.0031288 0 -0.0032426 -0.0011676 -0.0095829 -0.01796 -0.007235 -0.019533 -0.24094 -0.014985 -0.0062329 -0.024297 0.019233 -0.0032681 0.011471 -0.072119 0.00043583 -0.03245 0.042192 0.031514 -0.036346 -0.00036281 -0.0010928 -0.00089222 -0.0016723 0.096268 -0.010667 0.0046073 -0.0016807 -0.0082568 -0.01087 -0.0042333 -0.045068 -0.05867 -0.026084
1.0742 0.0026129 -0.00065853 0.0052705 -0.0037036 0 0.00022666 0.012006 -0.0079954 -0.0070211 -0.015275 -0.016714 -0.22766 -0.018672 0.00089513 -0.022851 0.015938 -0.0019215 0.0070028 -0.078919 0.0015641 -0.035356 0.032591 0.02384 -0.040924 0.00055583 -0.0016236 -0.00087888 -0.001295 0.050823 0.00034496 0.0074851 0.00088161 -1.8384e-06 -0.0045386 -0.0012632 -0.045355 -0.062646 -0.035289
1.0781 0.0045476 -0.0014894 0.0099932 -0.00043434 0 0.0046108 0.020282 -0.0040045 0.0020691 -0.017309 -0.010686 -0.21011 -0.024011 0.0081068 -0.018832 0.017485 0.00073312 0.0034588 -0.087407 0.0035682 -0.035484 0.023663 0.014163 -0.044005 0.00088857 -0.0013721 -0.00061046 -0.00035009 -0.0046878 0.0096538 0.0058923 0.0038002 0.0084304 -0.001827 0.004121 -0.043042 -0.063636 -0.045592
1.082 0.0047037 -0.0010214 0.010063 0.0042899 0 0.0066413 0.020752 0.00045877 0.0079478 -0.011532 -0.0011678 -0.20213 -0.029422 0.010702 -0.013415 0.023993 0.0018105 0.0028654 -0.096595 0.0057657 -0.033679 0.019105 0.00019432 -0.043857 0.00053 -0.00059011 -0.0003573 0.00056633 -0.052261 0.010948 -0.00054177 0.0069399 0.012014 -0.0053689 0.0080025 -0.038981 -0.060219 -0.053335
1.0859 0.0029761 0.00021895 0.0036011 0.006171 0 0.0043908 0.014086 0.0031711 0.011621 -0.0011637 0.010384 -0.21615 -0.033514 0.0066257 -0.01027 0.030895 -0.00088677 0.0046178 -0.10576 0.0055204 -0.033209 0.019394 -0.017792 -0.041541 -0.00029131 6.8301e-05 -0.00045287 0.00067582 -0.076192 0.0029819 -0.0087011 0.0093667 0.00809 -0.013663 0.0067447 -0.036 -0.054996 -0.056746
1.0898 0.00022224 0.00095654 -0.0053391 0.0027688 0 -0.00078447 0.0035581 0.0033345 0.015186 0.0080409 0.021175 -0.24973 -0.03627 -0.0013792 -0.010886 0.035391 -0.0061209 0.0071397 -0.11474 0.0013572 -0.035207 0.022821 -0.035639 -0.038617 -0.0011859 0.00013002 -0.0009296 -0.00027674 -0.075556 -0.0089227 -0.013574 0.010507 -0.00083846 -0.024285 0.00027535 -0.035316 -0.050309 -0.05665
1.0938 -0.0022545 0.00018494 -0.010434 -0.0042592 0 -0.0053842 -0.0066037 0.0021136 0.019265 0.011809 0.028268 -0.28483 -0.037822 -0.0075299 -0.015814 0.035868 -0.0099798 0.0091938 -0.1233 -0.0046382 -0.039871 0.027917 -0.048216 -0.03617 -0.0018072 -0.00031205 -0.0014092 -0.0016971 -0.064108 -0.016224 -0.011791 0.010586 -0.0081886 -0.035309 -0.0074069 -0.037473 -0.047664 -0.053895
1.0977 -0.003565 -0.0019225 -0.0096384 -0.010351 0 -0.0067705 -0.012712 0.0014929 0.02152 0.0098108 0.029862 -0.30199 -0.038494 -0.0074929 -0.025081 0.030924 -0.009565 0.0092383 -0.13106 -0.0082985 -0.046771 0.032682 -0.053292 -0.035426 -0.0019927 -0.00076122 -0.0014182 -0.0025717 -0.057115 -0.013274 -0.0043297 0.0099147 -0.0081164 -0.044282 -0.011285 -0.042715 -0.048598 -0.049807
1.1016 -0.0037565 -0.0040451 -0.0069029 -0.011543 0 -0.0050894 -0.012867 0.0024972 0.018162 0.0050749 0.025967 -0.2958 -0.038826 -0.0017515 -0.035719 0.020893 -0.0057176 0.0053288 -0.13628 -0.0074476 -0.052334 0.033839 -0.052081 -0.037374 -0.0017913 -0.00081127 -0.000846 -0.0022947 -0.057531 -0.0015492 0.0039586 0.0081251 -0.00036138 -0.04678 -0.0093666 -0.049643 -0.053712 -0.046804
1.1055 -0.0035762 -0.0047265 -0.0068385 -0.007309 0 -0.0025117 -0.0079056 0.0043724 0.0076653 0.001303 0.018181 -0.27651 -0.038854 0.0050989 -0.043413 0.01044 -0.001923 -0.00073393 -0.13821 -0.00407 -0.053649 0.032022 -0.046273 -0.040165 -0.0013734 -0.00046756 -7.506e-05 -0.0011359 -0.054694 0.011447 0.0077916 0.0045391 0.0091901 -0.043635 -0.0040796 -0.055496 -0.059558 -0.045308
1.1094 -0.0037031 -0.0034916 -0.0087114 -0.00056895 0 -0.00096804 -0.001373 0.0053746 -0.0066473 0.00031048 0.0088466 -0.25817 -0.038138 0.0083531 -0.046469 0.0017487 -0.00074146 -0.0076496 -0.13629 -0.0020347 -0.049832 0.028256 -0.035533 -0.042602 -0.00089264 -4.2055e-05 0.00037242 4.8995e-05 -0.036401 0.017752 0.0052099 -0.00056566 0.013061 -0.03573 0.00018079 -0.05919 -0.064236 -0.044895
1.1133 -0.0041185 -0.0010863 -0.0073207 0.004753 0 -0.00074521 0.0021951 0.0043236 -0.018042 0.0013003 6.0167e-05 -0.24707 -0.036182 0.0067752 -0.043834 -0.0033575 -0.0016807 -0.014044 -0.13023 -0.0028771 -0.040682 0.023813 -0.018837 -0.043563 -0.00042421 0.00017197 0.00031762 0.00054291 -0.002103 0.01448 -0.0012169 -0.0053733 0.0081351 -0.024376 0.00088541 -0.059987 -0.066056 -0.044949
1.1172 -0.0041343 0.0012957 -8.6151e-05 0.0064223 0 -0.00094293 0.00022204 0.0014977 -0.021206 0.0021183 -0.0070866 -0.24167 -0.031797 0.0027401 -0.034913 -0.0026256 -0.0025314 -0.017522 -0.1197 -0.0044346 -0.027156 0.021239 0.0019227 -0.041327 -3.1441e-05 8.7671e-05 4.3275e-05 0.00025522 0.035636 0.0050719 -0.0064883 -0.0076851 -0.002062 -0.012275 -0.0010268 -0.057358 -0.062637 -0.044089
1.1211 -0.003004 0.0029808 0.0083176 0.0048853 0 -0.00071099 -0.0057276 -0.0017836 -0.016373 0.0012542 -0.0128 -0.2405 -0.024918 -0.00058414 -0.024202 0.0020185 -0.0021818 -0.017155 -0.10754 -0.0038614 -0.014717 0.022376 0.020869 -0.036381 0.00014201 -0.00023144 -5.4773e-05 -0.00037719 0.062076 -0.0041161 -0.006791 -0.0069259 -0.010513 -0.0035941 -0.0029297 -0.053576 -0.055234 -0.041389
1.125 -0.00056263 0.0040655 0.01019 0.002331 0 0.00024843 -0.010594 -0.0042919 -0.0089021 -0.0010217 -0.018204 -0.24551 -0.016853 -0.0018775 -0.015421 0.0073738 -0.0015072 -0.014267 -0.096479 -0.0013869 -0.0066149 0.02625 0.031879 -0.03066 -7.509e-05 -0.00069098 0.00011644 -0.00084579 0.072058 -0.0084986 -0.0019289 -0.0049087 -0.012212 0.00070204 -0.0033709 -0.050648 -0.046849 -0.037552
1.1289 0.0026069 0.0048597 0.0037572 0.00098912 0 0.0020568 -0.0093401 -0.0056288 -0.0045387 -0.0031923 -0.024239 -0.25653 -0.0087748 -0.0017642 -0.01052 0.011466 -0.0015736 -0.0099211 -0.088276 -0.00020426 -0.0044246 0.031767 0.03368 -0.025576 -0.00066741 -0.0011804 0.00031367 -0.00091597 0.071148 -0.0074716 0.0049431 -0.0043078 -0.0072226 0.0005 -0.0029208 -0.049614 -0.039504 -0.033318
1.1328 0.0055312 0.0052761 -0.0037526 0.0018779 0 0.0048295 -0.00085025 -0.0060441 -0.0046421 -0.0040951 -0.03028 -0.26594 -0.0020988 -0.0010364 -0.011017 0.012374 -0.0017597 -0.0054415 -0.08457 -0.0024144 -0.009103 0.037411 0.030603 -0.02265 -0.0012835 -0.0015372 0.00030345 -0.00064533 0.066468 -0.0033 0.0096891 -0.0061331 0.0006748 -0.0037324 -0.0025029 -0.051286 -0.035292 -0.029653
1.1367 0.0073717 0.0048886 -0.003542 0.0044155 0 0.008033 0.010908 -0.0057602 -0.0056231 -0.0040442 -0.033561 -0.26367 -0.0006782 0.00047817 -0.017782 0.0074332 -0.00038604 -0.0035146 -0.088242 -0.005824 -0.020355 0.039215 0.027633 -0.02479 -0.0014057 -0.0016051 0.0001514 -0.00021801 0.057958 0.0012403 0.0097811 -0.0086534 0.0074893 -0.0094451 -0.0016352 -0.055944 -0.037723 -0.028806
1.1406 0.0077574 0.0035595 0.0044625 0.0067497 0 0.0098972 0.01949 -0.0046003 -0.0027484 -0.0043564 -0.030312 -0.24903 -0.0042578 0.0031385 -0.025516 -0.00011295 0.0028583 -0.004065 -0.095749 -0.0057723 -0.031832 0.036656 0.024825 -0.030144 -0.00078997 -0.0013685 0.00010696 0.0001819 0.039294 0.0041804 0.0054965 -0.0088766 0.011103 -0.012672 0.0010343 -0.060663 -0.043783 -0.030241
1.1445 0.0068379 0.001871 0.010424 0.0066912 0 0.0081909 0.020317 -0.0022638 0.0055421 -0.0057252 -0.01839 -0.23496 -0.012318 0.0061547 -0.031848 -0.0082898 0.0058609 -0.0064884 -0.1052 -0.00043532 -0.040999 0.030164 0.017297 -0.037363 0.00022541 -0.00098474 0.00023921 0.00041158 0.0065387 0.0043865 -0.00062729 -0.0052053 0.010864 -0.012147 0.0054555 -0.064047 -0.051382 -0.033169
1.1484 0.0051717 0.00080586 0.0049954 0.003141 0 0.0022782 0.013453 0.0011353 0.01665 -0.007129 0.00035018 -0.23686 -0.02395 0.0077867 -0.034916 -0.015239 0.0060677 -0.010012 -0.11472 0.006296 -0.04598 0.020552 0.0012291 -0.045012 0.0009194 -0.0006345 0.00029558 0.00040908 -0.035562 0.0015835 -0.0053433 0.001199 0.0066516 -0.0072228 0.0090832 -0.064999 -0.0584 -0.036648
1.1523 0.0035315 0.00095731 -0.0094533 -0.0026246 0 -0.0053792 0.0030018 0.0049075 0.026344 -0.0065085 0.019998 -0.25662 -0.037366 0.0071413 -0.032681 -0.018259 0.0034156 -0.013214 -0.12162 0.0080276 -0.044943 0.0095248 -0.020462 -0.050783 0.00079991 -0.00035579 -4.4963e-06 0.00024479 -0.076509 -0.002999 -0.0062701 0.0074541 -0.00060936 0.0021933 0.0087712 -0.062254 -0.061471 -0.038958
1.1563 0.0026064 0.0020602 -0.019462 -0.0069823 0 -0.010118 -0.0058857 0.0082222 0.031741 -0.0026208 0.033446 -0.28024 -0.04861 0.005361 -0.026688 -0.016286 0.00070868 -0.014448 -0.12406 0.0021856 -0.040244 0.00037555 -0.039165 -0.05264 6.3131e-05 -8.0436e-05 -0.00056957 9.2931e-05 -0.10859 -0.0063912 -0.0028987 0.011218 -0.0077436 0.012353 0.0039966 -0.056859 -0.058255 -0.038322
1.1602 0.002649 0.0032909 -0.013372 -0.0060049 0 -0.0081959 -0.0099157 0.01071 0.032084 0.0037941 0.036462 -0.2926 -0.056008 0.0044368 -0.020552 -0.011644 0.00074246 -0.014067 -0.12361 -0.0071986 -0.035932 -0.0059865 -0.047775 -0.05156 -0.00058824 0.00016904 -0.00093135 9.0778e-05 -0.13158 -0.0053207 0.003171 0.012097 -0.010014 0.019687 -0.002112 -0.051297 -0.050894 -0.03548
1.1641 0.003299 0.0039963 0.00649 0.0014305 0 0.00018565 -0.0086956 0.012583 0.027679 0.010653 0.030172 -0.29308 -0.058894 0.0047323 -0.016225 -0.0059121 0.003321 -0.012632 -0.1215 -0.013326 -0.034087 -0.0094772 -0.046799 -0.048415 -0.00063592 0.00020929 -0.00070374 0.00021296 -0.14898 0.0012033 0.008841 0.011268 -0.0045492 0.022332 -0.0053963 -0.04698 -0.041132 -0.031317
1.168 0.0038201 0.0041361 0.025087 0.011887 0 0.010455 -0.0040263 0.014093 0.019211 0.016095 0.02017 -0.29344 -0.057025 0.0041926 -0.015448 -0.00083323 0.0055973 -0.010933 -0.11923 -0.013133 -0.036476 -0.010388 -0.043118 -0.044345 -0.0002639 -8.5529e-05 -1.8282e-05 0.00030924 -0.16081 0.010453 0.010945 0.010151 0.0062422 0.018832 -0.0044722 -0.045215 -0.031112 -0.027023
1.1719 0.0036511 0.0040972 0.028344 0.01896 0 0.016402 0.0013842 0.014865 0.0084044 0.019195 0.012864 -0.30022 -0.050584 0.00059391 -0.020151 0.00049638 0.0053843 -0.010932 -0.11975 -0.0096921 -0.044787 -0.0098526 -0.042748 -0.041686 -0.0001525 -0.00051152 0.00057099 0.0002713 -0.16129 0.017423 0.0080264 0.0094734 0.015202 0.0076109 -0.0018089 -0.047799 -0.025591 -0.025685
1.1758 0.0028044 0.0041746 0.015597 0.017692 0 0.014246 0.0049434 0.013915 -0.0014701 0.019327 0.01151 -0.30366 -0.043175 -0.0053883 -0.026849 -0.0014665 0.0035935 -0.013212 -0.12329 -0.008244 -0.054739 -0.0096702 -0.045127 -0.041212 -0.00073083 -0.00060782 0.00064348 0.00013189 -0.14389 0.01827 0.0014418 0.0092206 0.015541 -0.0062101 -0.00095646 -0.052531 -0.025938 -0.028376
1.1797 0.0016975 0.0042355 -0.0010791 0.0086072 0 0.0052668 0.0049389 0.010557 -0.0069896 0.015614 0.014389 -0.28874 -0.036407 -0.0099062 -0.033095 -0.005335 0.00292 -0.017316 -0.12872 -0.010403 -0.063411 -0.0098914 -0.044494 -0.042338 -0.0016558 -0.00012033 0.00032857 -1.7179e-05 -0.108 0.012857 -0.005197 0.0089827 0.0064961 -0.01943 -0.0028669 -0.057647 -0.031407 -0.034616
1.1836 0.00055403 0.0037784 -0.008949 -0.0021513 0 -0.0048327 0.0012354 0.0053861 -0.0072358 0.0077974 0.016162 -0.25714 -0.031355 -0.0093126 -0.037067 -0.0097477 0.0042971 -0.02263 -0.13473 -0.012779 -0.068552 -0.010175 -0.036369 -0.044311 -0.0020849 0.00061337 0.00011847 -0.00016634 -0.059763 0.0043348 -0.0082481 0.0081465 -0.0056773 -0.029603 -0.0051726 -0.061715 -0.040933 -0.043624
1.1875 -0.00097015 0.0022282 -0.0056646 -0.0072695 0 -0.0096373 -0.0044063 0.00018718 -0.0049348 -0.0022593 0.011535 -0.23326 -0.029083 -0.0039172 -0.036607 -0.012581 0.0053752 -0.027991 -0.13905 -0.011202 -0.067346 -0.0094568 -0.022057 -0.04572 -0.0015013 0.0008644 0.00028545 -0.0003893 -0.0067271 -0.0035527 -0.0065448 0.0059945 -0.01266 -0.033727 -0.0050374 -0.062849 -0.052519 -0.053827
1.1914 -0.0034176 -0.00073991 0.00063188 -0.0041337 0 -0.0066154 -0.008984 -0.0034918 -0.0043538 -0.01081 -0.00089603 -0.24268 -0.029464 0.0019477 -0.031436 -0.011095 0.0030349 -0.031091 -0.13796 -0.0056573 -0.058666 -0.0052894 -0.0068925 -0.044184 -0.0002648 0.00021341 0.00056443 -0.00069999 0.047824 -0.0088741 -0.0022832 0.002021 -0.010777 -0.030517 -0.0023442 -0.059714 -0.061543 -0.061305
1.1953 -0.0066744 -0.0049133 0.00042906 0.0026568 0 0.0005585 -0.0099012 -0.0059089 -0.0076169 -0.015027 -0.017103 -0.28389 -0.030621 0.0039041 -0.025029 -0.006241 -0.0027649 -0.03153 -0.13189 -0.00055214 -0.046557 0.002279 0.0051086 -0.039893 0.00067946 -0.00093977 0.00046903 -0.00097608 0.10478 -0.011809 0.00055354 -0.0036314 -0.0036783 -0.024098 0.000263 -0.054231 -0.066118 -0.064449
1.1992 -0.0095372 -0.0093624 -0.0085214 0.0046185 0 0.0041796 -0.0066592 -0.009087 -0.013017 -0.015836 -0.02981 -0.32508 -0.031599 0.001565 -0.019357 0.00099493 -0.0082357 -0.029335 -0.12157 -0.00020179 -0.03326 0.012763 0.014157 -0.033371 0.00065848 -0.0016474 -0.00011222 -0.0010866 0.16396 -0.013345 -0.00086308 -0.010076 0.0011407 -0.016905 0.00040622 -0.047582 -0.065749 -0.062725
1.2031 -0.010359 -0.012601 -0.020239 -0.0036175 0 -0.0015357 -0.0013334 -0.014716 -0.017002 -0.017203 -0.033501 -0.33274 -0.031502 -0.0014973 -0.016267 0.0093173 -0.0091733 -0.024785 -0.10823 -0.0044791 -0.021046 0.025272 0.022667 -0.025434 -0.00013395 -0.0012714 -0.00072423 -0.0010688 0.21946 -0.014128 -0.0061463 -0.01611 -0.0012982 -0.0114 -0.0013692 -0.041032 -0.060471 -0.056061
1.207 -0.0083866 -0.013261 -0.02616 -0.019109 0 -0.014856 0.0026289 -0.02173 -0.017728 -0.021682 -0.02885 -0.304 -0.028971 -0.0016608 -0.018407 0.015846 -0.0049558 -0.018678 -0.094993 -0.0090456 -0.013584 0.037147 0.031557 -0.018146 -0.00085577 -8.895e-05 -0.00079971 -0.0010829 0.26014 -0.014369 -0.012058 -0.020756 -0.0096077 -0.011583 -0.0022301 -0.036694 -0.051219 -0.044998
1.2109 -0.0045845 -0.010985 -0.021538 -0.031731 0 -0.026335 0.0025215 -0.026137 -0.016523 -0.02662 -0.022716 -0.26859 -0.024369 0.0012053 -0.024016 0.018477 0.0011075 -0.012903 -0.085876 -0.0095663 -0.01117 0.044899 0.039351 -0.013559 -0.00079862 0.00096734 -0.00027125 -0.0011454 0.27485 -0.014181 -0.014874 -0.023446 -0.017516 -0.016858 -0.00020065 -0.034965 -0.042268 -0.033549
1.2148 -0.0010602 -0.0068329 -0.0083063 -0.031389 0 -0.025518 -0.0019952 -0.023925 -0.016008 -0.025786 -0.02276 -0.25794 -0.018529 0.0041649 -0.030645 0.01736 0.0052309 -0.0081595 -0.081947 -0.005456 -0.01247 0.047545 0.044415 -0.011868 1.6913e-05 0.0011645 0.00034044 -0.00098625 0.25818 -0.013469 -0.012838 -0.023914 -0.018987 -0.024585 0.0036826 -0.03511 -0.035877 -0.024004
1.2188 0.00052163 -0.0026879 0.0061521 -0.016062 0 -0.010031 -0.0087261 -0.014829 -0.017163 -0.015816 -0.030445 -0.27443 -0.012105 0.0046918 -0.036538 0.012887 0.0064728 -0.0048011 -0.083656 0.00018664 -0.016533 0.044661 0.046619 -0.012965 0.00093054 0.00055613 0.00047529 -0.00031687 0.21339 -0.011567 -0.0070194 -0.02225 -0.012801 -0.032519 0.0064888 -0.036552 -0.033463 -0.017833
1.2227 0.00014913 -1.4149e-05 0.013193 0.0057387 0 0.010778 -0.0142 -0.0033974 -0.018498 -0.0010865 -0.038545 -0.29258 -0.0059442 0.0030943 -0.03965 0.0058939 0.0064941 -0.0030538 -0.091058 0.0036393 -0.022177 0.036178 0.045939 -0.016408 0.0012422 -0.00023199 0.00013048 0.00070662 0.15152 -0.0075647 -0.00035176 -0.019127 -0.0033428 -0.037656 0.0064269 -0.038534 -0.036385 -0.016508
1.2266 -0.00078444 0.0010054 0.00854 0.020543 0 0.021994 -0.015541 0.0041431 -0.017845 0.0088693 -0.036289 -0.28889 -0.0017315 0.0014208 -0.038013 -0.0012017 0.0066451 -0.0028254 -0.10251 0.0033131 -0.027961 0.023832 0.04016 -0.020629 0.00074739 -0.00068488 -0.00014319 0.0013946 0.087076 -0.0014861 0.0041399 -0.015634 0.0026728 -0.035132 0.0044793 -0.040161 -0.04537 -0.02115
1.2305 -0.00089677 0.0012265 -0.0037058 0.01969 0 0.015075 -0.01194 0.0048435 -0.01445 0.0079454 -0.018624 -0.26614 0.00018167 0.00068739 -0.034229 -0.0066185 0.0062181 -0.0032308 -0.11421 0.0001645 -0.033476 0.011634 0.025791 -0.024205 -0.00018962 -0.00078492 0.00015316 0.0010774 0.031562 0.0049139 0.0047925 -0.012348 0.0011839 -0.026797 0.0030751 -0.04156 -0.056719 -0.028524
1.2344 -2.5165e-05 0.0015211 -0.012754 0.0058176 0 -0.0044185 -0.0050467 0.0014172 -0.0090914 -0.00022507 0.0083003 -0.24627 -0.00048791 4.3659e-05 -0.029937 -0.0099885 0.0039107 -0.0040445 -0.1248 -0.0035727 -0.038799 0.0011508 0.0024927 -0.026969 -0.00096048 -0.00077422 0.00090083 -0.00016537 -0.012409 0.0090135 0.0019792 -0.0084484 -0.0059344 -0.014331 0.003524 -0.043021 -0.068573 -0.037035
1.2383 0.00087249 0.0020391 -0.0093552 -0.0092158 0 -0.020635 0.0019079 -0.00024588 -0.0026156 -0.005135 0.030841 -0.24302 -0.0039068 -0.0012711 -0.026739 -0.011264 0.00035824 -0.0050865 -0.13331 -0.0057108 -0.04401 -0.0063776 -0.023828 -0.029003 -0.0011153 -0.00071152 0.0014324 -0.0014001 -0.051651 0.0094141 -0.0020406 -0.0021833 -0.011777 0.00018165 0.005042 -0.044814 -0.079107 -0.045088
1.2422 0.00088689 0.0024245 0.0054343 -0.013568 0 -0.020275 0.005834 0.0036681 0.0048994 0.00061758 0.038238 -0.24741 -0.01056 -0.0020887 -0.027087 -0.010987 -0.0018064 -0.0062661 -0.13885 -0.0049384 -0.049078 -0.0094814 -0.043878 -0.031107 -0.00059959 -0.00041841 0.0011645 -0.0016038 -0.095228 0.0072147 -0.0041547 0.0071063 -0.0094062 0.012682 0.0061172 -0.047251 -0.08531 -0.05013
1.2461 0.00013261 0.0025594 0.019904 -0.0045632 0 -0.0035998 0.0054668 0.011573 0.013264 0.013836 0.030934 -0.2424 -0.019459 -0.00044185 -0.030939 -0.011237 -0.00079614 -0.0074397 -0.14274 -0.0014973 -0.053331 -0.0093668 -0.052216 -0.034721 0.00023029 0.00014865 0.00015907 -0.00061262 -0.14375 0.0049702 -0.0021992 0.017237 0.0023062 0.019334 0.0063101 -0.04963 -0.085998 -0.050901
1.25 -0.00042813 0.002838 0.022028 0.0096159 0 0.016024 0.002042 0.018007 0.021007 0.023297 0.01957 -0.22726 -0.029327 0.0034288 -0.036289 -0.012985 0.0019673 -0.0084121 -0.14629 0.002528 -0.056236 -0.0077486 -0.051782 -0.040009 0.00079076 0.00064042 -0.00091847 0.00071037 -0.18473 0.0042132 0.0033415 0.02395 0.0167 0.020538 0.0063916 -0.051028 -0.082501 -0.0483
1.2539 -1.9391e-05 0.0035999 0.01132 0.017003 0 0.02362 -0.0014874 0.018469 0.025917 0.020084 0.015606 -0.22087 -0.039313 0.0061901 -0.04168 -0.016578 0.0030866 -0.0090046 -0.15002 0.0042334 -0.057472 -0.0054859 -0.050605 -0.046739 0.00061208 0.00058895 -0.0013661 0.0012891 -0.20032 0.0040819 0.0091684 0.024235 0.023644 0.017071 0.0069433 -0.050793 -0.075845 -0.043071
1.2578 0.0012063 0.004443 -0.00045615 0.011764 0 0.014892 -0.0022401 0.013123 0.027115 0.0056881 0.021829 -0.23877 -0.048509 0.0045436 -0.045498 -0.022087 0.00091328 -0.0090225 -0.15428 0.0021774 -0.056824 -0.0033653 -0.053565 -0.054378 -0.00031073 -4.5793e-05 -0.00099069 0.00081055 -0.18244 0.0025569 0.011234 0.019307 0.017488 0.010351 0.0073647 -0.048319 -0.067402 -0.036256
1.2617 0.002464 0.0043994 -0.0017348 -0.0013071 0 -0.0012663 0.0009117 0.006231 0.026159 -0.0097074 0.030813 -0.27158 -0.054794 -0.00075311 -0.044892 -0.028433 -0.0025041 -0.0080656 -0.15818 -0.0020164 -0.054413 -0.0018827 -0.057552 -0.06052 -0.0014257 -0.00071556 -0.00018238 -0.00012191 -0.14161 -0.00096859 0.00783 0.013988 0.002177 0.0041768 0.0065324 -0.042894 -0.060336 -0.030395
1.2656 0.0032589 0.0029939 0.0059365 -0.01126 0 -0.011431 0.0067805 0.0022116 0.025405 -0.016477 0.031969 -0.29212 -0.058288 -0.0048911 -0.041428 -0.033216 -0.0036641 -0.0066775 -0.16006 -0.0047965 -0.052052 -0.00032285 -0.054952 -0.063467 -0.0019637 -0.00077745 0.00045842 -0.00074101 -0.099624 -0.0045759 0.0011562 0.012475 -0.011361 0.0011647 0.0041941 -0.036782 -0.0563 -0.027104
1.2695 0.0038871 0.0010826 0.0093463 -0.010312 0 -0.0089753 0.012651 0.0020747 0.024996 -0.013087 0.020477 -0.28481 -0.059063 -0.0038062 -0.036247 -0.035211 -0.0015814 -0.0052275 -0.15893 -0.0039987 -0.050443 0.0017715 -0.041677 -0.06254 -0.001523 -0.00015703 0.00056808 -0.00089088 -0.07144 -0.0054695 -0.0042093 0.01429 -0.013916 0.0015679 0.0012966 -0.031261 -0.055494 -0.026827
1.2734 0.0049875 0.00041122 -0.00080762 2.8176e-05 0 0.0018748 0.015806 0.0032125 0.021932 -0.0053145 0.00054567 -0.26373 -0.057342 0.0012155 -0.030531 -0.033453 0.0011454 -0.0040767 -0.15405 -0.0010577 -0.050055 0.0047553 -0.021278 -0.057427 -0.00041291 0.00053977 0.00020727 -0.00098502 -0.053239 -0.002724 -0.0048203 0.014502 -0.0053777 0.0051219 -0.0011124 -0.027474 -0.057687 -0.029685
1.2773 0.0066803 0.002116 -0.017162 0.01095 0 0.011604 0.014875 0.0022622 0.012848 0.00062559 -0.018736 -0.25706 -0.053422 0.0045606 -0.026068 -0.026551 0.0015009 -0.0037924 -0.14446 0.00050864 -0.051186 0.0090371 -0.001217 -0.047926 0.00059501 0.00061224 -0.00027126 -0.001295 -0.028827 0.0017671 -0.00080767 0.0083537 0.0058177 0.010601 -0.0029054 -0.02707 -0.061926 -0.035545
1.2813 0.008245 0.005568 -0.02147 0.014163 0 0.014162 0.010385 -0.0017838 -0.0018995 0.0033787 -0.030301 -0.27446 -0.048483 0.0023593 -0.024102 -0.015354 -0.00023805 -0.0045244 -0.13169 -0.00096528 -0.052519 0.014116 0.014008 -0.036332 0.00092266 -5.2843e-05 -0.00051786 -0.0014972 0.011212 0.0051611 0.0047972 -0.003973 0.010593 0.014587 -0.0044368 -0.030066 -0.064935 -0.042319
1.2852 0.0086743 0.0087218 -0.0046652 0.0084945 0 0.010768 0.0043761 -0.006805 -0.017109 0.0055303 -0.032864 -0.29502 -0.04342 -0.0029601 -0.023811 -0.0026415 -0.00073384 -0.0056283 -0.11864 -0.0032122 -0.052668 0.019049 0.025183 -0.025201 0.00065215 -0.00089118 -0.00043906 -0.0010651 0.056613 0.0063781 0.0089053 -0.016999 0.0070652 0.015674 -0.0052534 -0.034404 -0.064876 -0.048124
1.2891 0.0075072 0.0096778 0.020494 -9.4185e-05 0 0.0065566 -0.00065652 -0.0094147 -0.026254 0.0089708 -0.029537 -0.29058 -0.03859 -0.0050388 -0.024616 0.0098118 0.0023191 -0.0066098 -0.10714 -0.0024001 -0.050954 0.023247 0.034185 -0.015907 0.0003714 -0.0012081 -0.00025485 -4.3066e-05 0.084353 0.0067812 0.010448 -0.024284 0.0010889 0.013488 -0.0038811 -0.038758 -0.060986 -0.052019
1.293 0.0051188 0.0080205 0.03002 -0.0043153 0 0.0047555 -0.0030552 -0.0076741 -0.026655 0.012315 -0.023931 -0.25904 -0.034274 -0.00070376 -0.025843 0.02014 0.0070031 -0.0069304 -0.098955 0.0023547 -0.046905 0.026143 0.039063 -0.0096678 0.00057151 -0.00077135 -0.00030625 0.00077924 0.079336 0.0081344 0.0099233 -0.023267 -0.00045672 0.0080696 0.00055908 -0.041745 -0.052908 -0.053254
1.2969 0.0022896 0.0048164 0.013404 -0.0016071 0 0.0043194 -0.0028975 -0.0025289 -0.021417 0.012743 -0.017532 -0.22934 -0.030932 0.0060126 -0.026765 0.024314 0.0088482 -0.0055756 -0.097602 0.0073435 -0.040575 0.026607 0.034932 -0.0085685 0.0011972 9.8699e-05 -0.000722 0.0006087 0.048651 0.010097 0.0076193 -0.016305 0.0033781 0.00038732 0.0065668 -0.041043 -0.041204 -0.050946
1.3008 -0.00039253 0.0015247 -0.013841 0.0045622 0 0.0023832 -0.0019099 0.0029687 -0.016209 0.0093342 -0.0098867 -0.23123 -0.028634 0.0078202 -0.02786 0.022476 0.0057353 -0.0031293 -0.10153 0.0076851 -0.034653 0.025127 0.020103 -0.010968 0.0017614 0.00089759 -0.0012165 -0.00047086 0.01523 0.01008 0.0031088 -0.0076562 0.0072868 -0.0068792 0.010641 -0.037801 -0.030143 -0.047242
1.3047 -0.0027089 -0.0010031 -0.024924 0.0084024 0 -0.0020017 -0.0022459 0.0059589 -0.013881 0.0039087 -0.0004579 -0.2628 -0.027618 0.0021608 -0.029856 0.015485 0.0004546 -0.00040392 -0.10916 0.0024482 -0.030728 0.022019 0.00022282 -0.015776 0.0018454 0.0012988 -0.0012624 -0.0014915 -0.0027861 0.005834 -0.0031932 -1.9154e-05 0.0058632 -0.012956 0.0099972 -0.033443 -0.02203 -0.043505
1.3086 -0.0045795 -0.0026519 -0.0096827 0.0066258 0 -0.0068346 -0.0047915 0.0058632 -0.012082 -0.001056 0.0098224 -0.29209 -0.02815 -0.0055449 -0.033325 0.0043041 -0.0022032 0.0018002 -0.11901 -0.0040264 -0.029974 0.017521 -0.015208 -0.022103 0.0014535 0.0012131 -0.00057208 -0.001541 -0.006568 -0.0017749 -0.008573 0.0061149 -0.0004124 -0.017509 0.0051021 -0.029244 -0.018576 -0.040825
1.3125 -0.0058813 -0.003598 0.014083 0.00038404 0 -0.0093057 -0.0082443 0.0046139 -0.006146 -0.004545 0.01841 -0.29143 -0.03075 -0.0073343 -0.039031 -0.0095485 -0.00070481 0.0021974 -0.12895 -0.0062557 -0.033823 0.011853 -0.021074 -0.028881 0.00091353 0.00068563 0.00053646 -0.00065896 -0.01109 -0.0087753 -0.0092707 0.01068 -0.0054965 -0.020567 -0.00062125 -0.027051 -0.02186 -0.040591
1.3164 -0.006572 -0.0040588 0.019105 -0.0064752 0 -0.0084251 -0.0098815 0.0046708 0.0054554 -0.0069546 0.022416 -0.26671 -0.035655 -0.0012147 -0.046557 -0.02247 0.0015974 -0.00071859 -0.13562 -0.0030353 -0.042112 0.0055366 -0.021055 -0.034676 0.00051894 -0.00010865 0.0013084 0.00027252 -0.026054 -0.011199 -0.0040847 0.012789 -0.0038842 -0.023404 -0.0037341 -0.028443 -0.031824 -0.043634
1.3203 -0.006852 -0.0044329 -0.0019502 -0.010583 0 -0.0056423 -0.0076822 0.0063518 0.018343 -0.0087763 0.020542 -0.24958 -0.041569 0.0065388 -0.053838 -0.032379 0.00045147 -0.0059827 -0.13852 0.0014726 -0.051787 -0.00066055 -0.023202 -0.039111 0.00031767 -0.000804 0.0011951 0.00049895 -0.04315 -0.0085451 0.0032831 0.011712 0.003804 -0.026896 -0.0034619 -0.031758 -0.044128 -0.048356
1.3242 -0.0069874 -0.0052961 -0.027893 -0.01103 0 -0.0034496 -0.002226 0.0069929 0.025041 -0.010144 0.014443 -0.26171 -0.047541 0.008021 -0.059578 -0.038422 -0.0041569 -0.012764 -0.13759 0.0020774 -0.061116 -0.0061854 -0.031002 -0.041967 0.00020243 -0.00097263 0.00038864 0.00014497 -0.042815 -0.0043311 0.0063477 0.0085119 0.011187 -0.031045 -0.0015637 -0.035648 -0.056288 -0.053699
1.3281 -0.0068911 -0.0068474 -0.031302 -0.0092508 0 -0.0036398 0.0032799 0.0032405 0.02122 -0.011452 0.0081313 -0.29083 -0.052515 0.0022032 -0.062573 -0.040093 -0.0076583 -0.020017 -0.13307 -0.0022092 -0.068392 -0.010447 -0.039165 -0.043086 9.7443e-05 -0.00048289 -0.00031653 -4.5995e-05 -0.013893 -0.003056 0.0013682 0.0056809 0.011769 -0.035599 9.7288e-05 -0.038609 -0.065816 -0.058514
1.332 -0.0060105 -0.0082685 -0.0081831 -0.0075651 0 -0.0063999 0.0051179 -0.0051611 0.0099464 -0.0133 0.0051469 -0.3044 -0.054061 -0.0039418 -0.060862 -0.036793 -0.0059346 -0.025349 -0.12542 -0.0073129 -0.070619 -0.011893 -0.038499 -0.041884 -5.0468e-07 0.00027291 -0.00025734 0.00037779 0.033242 -0.0062061 -0.0086971 0.0046153 0.0043091 -0.039116 0.0014173 -0.037656 -0.068301 -0.060546
1.3359 -0.0038554 -0.007939 0.017258 -0.0074772 0 -0.010188 0.0018158 -0.013775 -0.00016152 -0.015042 0.0052893 -0.28485 -0.051426 -0.0029968 -0.056075 -0.031114 -0.00012889 -0.027193 -0.11674 -0.0081645 -0.068007 -0.010112 -0.024877 -0.038809 -0.00010645 0.00064166 0.00047627 0.001075 0.073147 -0.010892 -0.015988 0.0038097 -0.0067421 -0.039963 0.0033956 -0.032599 -0.06398 -0.059171
1.3398 -0.0007456 -0.0047401 0.018526 -0.00849 0 -0.012119 -0.0046227 -0.016397 -0.0018652 -0.013917 0.0040101 -0.24791 -0.045306 0.0048043 -0.050233 -0.02469 0.0043091 -0.025756 -0.10791 -0.0033193 -0.061878 -0.0054848 -0.0032794 -0.034392 -0.00026106 0.00030839 0.0011696 0.0013517 0.08579 -0.012399 -0.014241 0.00031991 -0.015312 -0.037921 0.0060224 -0.025038 -0.055031 -0.055014
1.3438 0.0020575 0.00057675 -0.0042529 -0.0080893 0 -0.0091943 -0.010045 -0.010591 0.0042722 -0.0070292 -0.0040496 -0.22562 -0.036457 0.011662 -0.04483 -0.01851 0.0034702 -0.021462 -0.099387 0.0043036 -0.053252 0.0015748 0.0167 -0.029101 -0.00042034 -0.00037845 0.0012358 0.00097529 0.072618 -0.008413 -0.0042659 -0.0066181 -0.018072 -0.033101 0.0074449 -0.016494 -0.043297 -0.048683
1.3477 0.0031716 0.0053793 -0.024027 -0.0034089 0 -0.00050542 -0.011048 -0.00075522 0.0097599 0.0048677 -0.01968 -0.23456 -0.026107 0.010314 -0.041664 -0.013536 -0.00071942 -0.015174 -0.091556 0.010632 -0.043449 0.01038 0.028841 -0.0236 -0.00040553 -0.00075122 0.000803 0.00040256 0.054342 -0.0011393 0.0066377 -0.0138 -0.015643 -0.02598 0.0056042 -0.0091772 -0.031302 -0.041106
1.3516 0.0022137 0.0068455 -0.016086 0.0059327 0 0.010879 -0.0072637 0.004848 0.0052176 0.015943 -0.036678 -0.26347 -0.01751 0.001453 -0.042717 -0.010508 -0.0025749 -0.0095186 -0.084948 0.013883 -0.034888 0.018681 0.033882 -0.01971 -6.8112e-05 -0.00050886 0.00051554 0.00019581 0.053056 0.0046204 0.010858 -0.016565 -0.010774 -0.01875 0.00062032 -0.0072327 -0.023764 -0.034431
1.3555 0.00014599 0.004094 0.014358 0.01593 0 0.01855 -0.0014059 0.0011251 -0.010867 0.018943 -0.045322 -0.28993 -0.012359 -0.0072404 -0.046061 -0.0085381 0.0011388 -0.0062705 -0.079758 0.015062 -0.028594 0.024539 0.036135 -0.018311 0.00047443 -9.7774e-07 0.00077835 0.00035994 0.074313 0.005695 0.0066462 -0.013452 -0.0060143 -0.013413 -0.0047699 -0.010176 -0.021276 -0.029771
1.3594 -0.0015489 -0.0010375 0.036336 0.019656 0 0.016666 0.002697 -0.0090283 -0.029366 0.011372 -0.039506 -0.30351 -0.011198 -0.0089901 -0.050394 -0.0072765 0.0076945 -0.0059491 -0.076539 0.015906 -0.025003 0.026988 0.037767 -0.019849 0.00084836 0.00021019 0.0012846 0.00039311 0.10346 0.0031669 -0.0010842 -0.0081216 -0.00272 -0.010609 -0.0073665 -0.017163 -0.023615 -0.027472
1.3633 -0.0021151 -0.005258 0.025316 0.012226 0 0.0047477 0.0024876 -0.016883 -0.036975 -0.0017273 -0.021663 -0.30917 -0.014183 -0.0041621 -0.054368 -0.0064235 0.011387 -0.0087303 -0.07587 0.016993 -0.024389 0.025316 0.036892 -0.024538 0.00075787 8.6687e-06 0.0013594 -3.4429e-05 0.1177 0.00093166 -0.0055996 -0.0061139 -0.0012275 -0.01064 -0.006152 -0.026932 -0.030115 -0.027661
1.3672 -0.0020144 -0.0061069 -0.010443 -0.0041681 0 -0.01076 -0.0020794 -0.015345 -0.027133 -0.011495 -0.0011491 -0.31156 -0.021119 0.0012925 -0.055761 -0.0058525 0.0096086 -0.014384 -0.079317 0.017702 -0.027354 0.018381 0.030692 -0.032551 0.00031183 -0.00016692 0.00074734 -0.00061119 0.10279 0.0015799 -0.0040761 -0.0093187 -0.0011271 -0.013422 -0.0028712 -0.036761 -0.039203 -0.030354
1.3711 -0.0022247 -0.0034816 -0.037329 -0.019934 0 -0.02026 -0.0087945 -0.0049353 -0.0060216 -0.012257 0.012556 -0.30385 -0.02903 0.0026209 -0.054005 -0.0058793 0.0052963 -0.020469 -0.086862 0.017276 -0.032886 0.0079146 0.01935 -0.041673 -5.4845e-05 9.6245e-05 -3.3329e-05 -0.00070503 0.061367 0.0036725 0.000807 -0.013672 -0.001326 -0.016715 -0.0001927 -0.04307 -0.047297 -0.034017
1.375 -0.0030862 0.0006 -0.030033 -0.024082 0 -0.017761 -0.014268 0.0071607 0.012166 -0.0053651 0.016122 -0.27724 -0.03585 0.00055227 -0.05037 -0.0067694 0.00324 -0.025418 -0.096999 0.015417 -0.039626 -0.0038625 0.0063719 -0.049891 -3.6592e-05 0.00060426 -0.00018429 -0.00010758 0.0079292 0.0032673 0.0042064 -0.012594 -0.00041341 -0.019101 0.00054021 -0.04534 -0.052882 -0.037493
1.3789 -0.003851 0.0035658 0.0034476 -0.012656 0 -0.0053512 -0.015135 0.013726 0.017055 0.003142 0.013296 -0.23904 -0.040419 -0.00097908 -0.045803 -0.0086647 0.0046132 -0.028412 -0.10847 0.012091 -0.046623 -0.015504 -0.0046137 -0.055852 0.00019781 0.00070194 0.00054252 0.00067215 -0.043091 -0.0016243 0.0037647 -0.0030696 0.0024625 -0.019917 -0.00010846 -0.043644 -0.055251 -0.040129
1.3828 -0.0033583 0.0039057 0.030783 0.0073385 0 0.0083065 -0.0093083 0.013281 0.010614 0.007929 0.010646 -0.21415 -0.041768 -7.6039e-05 -0.04144 -0.011635 0.0058942 -0.028834 -0.11968 0.0074334 -0.052818 -0.025494 -0.012837 -0.058237 0.00018507 3.3791e-05 0.001561 0.00092169 -0.085584 -0.0081329 0.0013414 0.011351 0.0068613 -0.018725 -0.00084186 -0.038555 -0.054023 -0.041343
1.3867 -0.0011553 0.0018294 0.027992 0.022459 0 0.014386 0.0026756 0.0097939 0.0045011 0.0074916 0.012387 -0.22304 -0.038626 0.0013041 -0.039041 -0.015324 0.0032332 -0.026174 -0.12636 0.0021377 -0.05567 -0.03072 -0.020139 -0.054513 -0.00028972 -0.00094914 0.0020104 0.00047648 -0.12027 -0.010475 0.00075986 0.023288 0.011244 -0.015579 -0.00096496 -0.03214 -0.049089 -0.040337
1.3906 0.0019944 -0.0011795 0.0018749 0.022795 0 0.010157 0.016856 0.0075372 0.0085371 0.0032339 0.01824 -0.2587 -0.033452 0.00061945 -0.037845 -0.018508 -0.0028064 -0.022512 -0.12765 -0.0024685 -0.055302 -0.031921 -0.028261 -0.047188 -0.00088567 -0.0013751 0.0015642 -0.00012346 -0.14681 -0.0053374 0.0040738 0.027267 0.014001 -0.012258 -0.00057874 -0.027083 -0.043154 -0.038314
1.3945 0.0046262 -0.0033879 -0.019601 0.0094259 0 0.00035302 0.026813 0.0069166 0.021058 -0.0027437 0.024827 -0.28955 -0.027345 -0.0014365 -0.037036 -0.020589 -0.0074816 -0.018653 -0.12345 -0.0053063 -0.052041 -0.029573 -0.036676 -0.037617 -0.0010028 -0.00086276 0.00066804 -0.00022363 -0.1585 0.004414 0.0096954 0.023229 0.014404 -0.0093554 9.87e-05 -0.024009 -0.03724 -0.035976
1.3984 0.0055788 -0.0037557 -0.01696 -0.006804 0 -0.0070498 0.026847 0.0053711 0.030278 -0.008147 0.028316 -0.28828 -0.021368 -0.0014691 -0.035803 -0.021109 -0.006755 -0.015269 -0.11415 -0.0065545 -0.046497 -0.024396 -0.042844 -0.027277 -0.00038549 4.5686e-05 3.1819e-05 0.00027368 -0.14559 0.011588 0.013662 0.015226 0.012719 -0.0072792 0.0011453 -0.023193 -0.032243 -0.03405
1.4023 0.0046313 -0.0023646 0.0024549 -0.014182 0 -0.0070206 0.015856 0.0015624 0.025408 -0.0098846 0.026231 -0.25772 -0.017045 0.0023667 -0.032891 -0.019485 -0.0014139 -0.013087 -0.10074 -0.007301 -0.039949 -0.017633 -0.04405 -0.018563 0.00061266 0.00044192 -2.8297e-05 0.00086002 -0.10476 0.010754 0.012652 0.0073725 0.0095958 -0.0062751 0.0025995 -0.024496 -0.029333 -0.033766
1.4063 0.0024 -0.00021386 0.014961 -0.0092256 0 -0.00086437 -0.0010406 -0.0023719 0.0069533 -0.0051371 0.018144 -0.22687 -0.015626 0.0076335 -0.028204 -0.016263 0.0039051 -0.011992 -0.08706 -0.0078507 -0.035081 -0.01204 -0.038969 -0.014115 0.0013726 8.341e-06 0.00026314 0.00097377 -0.045203 0.0029738 0.0063208 0.001147 0.0054353 -0.0056625 0.0040033 -0.026267 -0.028999 -0.036149
1.4102 -0.00020067 0.0014263 0.0065775 0.0014671 0 0.0054465 -0.01505 -0.0031608 -0.013518 0.0055447 0.005834 -0.22177 -0.016776 0.0098429 -0.023293 -0.012587 0.0053826 -0.011289 -0.075612 -0.0067245 -0.032774 -0.008969 -0.02813 -0.013707 0.0015595 -0.00067644 0.00052735 0.0005143 0.015125 -0.0052577 -0.0025424 -0.004011 0.00025987 -0.004884 0.0045812 -0.027493 -0.030532 -0.04062
1.4141 -0.0024214 0.0017026 -0.013253 0.007688 0 0.0063206 -0.019218 -0.00054803 -0.023677 0.016614 -0.0071439 -0.24182 -0.020328 0.0071887 -0.019345 -0.0090346 0.0031851 -0.010649 -0.067459 -0.002101 -0.033163 -0.0090341 -0.013662 -0.01699 0.001289 -0.0008152 0.00061421 -0.00017807 0.060932 -0.0078086 -0.0098146 -0.008439 -0.0058413 -0.003864 0.0039148 -0.027937 -0.033558 -0.046648
1.418 -0.0038525 0.00051291 -0.023153 0.0044745 0 0.00094849 -0.012949 0.0017045 -0.020843 0.02064 -0.016991 -0.2653 -0.025971 0.0023553 -0.017612 -0.0061231 0.00013677 -0.0097819 -0.063273 0.005401 -0.036018 -0.012557 0.0012918 -0.023265 0.0008138 -0.00028335 0.00057434 -0.00072624 0.088472 -0.0039185 -0.012435 -0.011227 -0.012031 -0.0026744 0.0023013 -0.027582 -0.037615 -0.053487
1.4219 -0.0044323 -0.0016153 -0.012568 -0.0042411 0 -0.0062406 -0.0019862 -0.00056531 -0.012948 0.014417 -0.021838 -0.27505 -0.033095 -0.00060627 -0.020423 -0.0042989 -0.0018661 -0.0085854 -0.063352 0.011901 -0.039826 -0.019442 0.013724 -0.030703 0.0002031 0.00026899 0.00039431 -0.00099815 0.10419 0.0020581 -0.0099589 -0.011397 -0.016378 -0.0022421 0.00038842 -0.027195 -0.041811 -0.059051
1.4258 -0.0044181 -0.0038667 0.0083174 -0.0098517 0 -0.0092825 0.0061296 -0.0073801 -0.00992 0.00214 -0.022816 -0.27495 -0.039823 -0.00064968 -0.026031 -0.0026273 -0.0033062 -0.0075561 -0.064531 0.013181 -0.041931 -0.026399 0.022328 -0.036523 -0.00056511 0.00020374 -4.9077e-05 -0.0010372 0.11525 0.0052984 -0.0045396 -0.0095954 -0.016484 -0.0032789 -0.0014088 -0.027762 -0.045058 -0.061768
1.4297 -0.0042619 -0.0054013 0.020299 -0.006985 0 -0.0055998 0.0073943 -0.014018 -0.014358 -0.0080587 -0.022706 -0.28014 -0.045073 -0.00035547 -0.032653 -0.00040026 -0.0050751 -0.0069416 -0.065465 0.0089728 -0.041499 -0.031478 0.028272 -0.039768 -0.0012737 -0.00034366 -0.00071101 -0.00087994 0.122 0.0045619 0.00043012 -0.0080838 -0.011268 -0.0057523 -0.0029815 -0.029383 -0.046871 -0.06122
1.4336 -0.0043146 -0.0055084 0.014614 0.00191 0 0.0017634 0.0032588 -0.015136 -0.020132 -0.011193 -0.023118 -0.29453 -0.047907 -0.002287 -0.038639 0.0029394 -0.006132 -0.0068464 -0.065337 0.0040294 -0.038181 -0.033091 0.033905 -0.03988 -0.0014449 -0.00061164 -0.0011813 -0.00055728 0.11947 0.0018979 0.0021576 -0.008778 -0.0028146 -0.0093787 -0.0040863 -0.031932 -0.046892 -0.057283
1.4375 -0.0045075 -0.0038492 -3.5783e-05 0.0089882 0 0.0064746 -0.00187 -0.0095709 -0.019248 -0.0090522 -0.022912 -0.30305 -0.046926 -0.0055087 -0.041511 0.0081093 -0.0041755 -0.0072499 -0.063588 0.0041555 -0.032009 -0.029075 0.039975 -0.036404 -0.00081243 -0.00011106 -0.00095606 -0.00022104 0.10514 -0.00078492 -0.00018241 -0.011243 0.0037241 -0.01338 -0.0041057 -0.034906 -0.044652 -0.050043
1.4414 -0.0043268 -0.0008258 -0.0083195 0.0079345 0 0.0040791 -0.0046921 -0.0012193 -0.0095343 -0.006908 -0.019533 -0.28839 -0.041129 -0.0063982 -0.038807 0.015091 0.0012249 -0.0073297 -0.06154 0.01063 -0.025212 -0.018496 0.043856 -0.030562 0.00021893 0.00074994 6.5998e-06 -0.00011259 0.083195 -0.0038919 -0.0050853 -0.012729 0.0033366 -0.015505 -0.0025006 -0.036805 -0.040329 -0.041422
1.4453 -0.0032029 0.0022775 -0.0039772 -0.00073489 0 -0.0041441 -0.0048778 0.0045271 0.0040197 -0.0072601 -0.012039 -0.25343 -0.032465 -0.0028391 -0.032362 0.022485 0.0069234 -0.0063544 -0.061148 0.018589 -0.020047 -0.0047022 0.040975 -0.024746 0.00077187 0.0010458 0.0010729 -0.00031775 0.060106 -0.0085795 -0.0093936 -0.010387 -0.0042915 -0.01495 0.00045261 -0.03713 -0.035266 -0.033736
1.4492 -0.0010354 0.0038058 0.0057199 -0.010314 0 -0.011905 -0.0036613 0.0051252 0.014461 -0.0075806 -0.0026897 -0.22341 -0.022245 0.0030119 -0.023607 0.029387 0.0084478 -0.0040033 -0.063507 0.021269 -0.017467 0.01016 0.028699 -0.020207 0.00030612 0.00032483 0.001408 -0.00061517 0.036773 -0.013637 -0.0097697 -0.0037529 -0.012978 -0.011613 0.0035026 -0.035894 -0.030245 -0.028069
1.4531 0.0016182 0.002804 0.0094702 -0.013549 0 -0.012779 -0.0014706 0.0021428 0.018675 -0.0042672 0.0046463 -0.22386 -0.011989 0.0065409 -0.014262 0.034882 0.0041829 -0.00011468 -0.0695 0.016114 -0.018123 0.023759 0.0092603 -0.018083 -0.00077673 -0.00086875 0.0007342 -0.00068529 0.0072619 -0.015037 -0.0045439 0.0046611 -0.013858 -0.005742 0.0051437 -0.033333 -0.026058 -0.025283
1.457 0.0038822 -0.00012652 0.0038706 -0.0083075 0 -0.005336 0.0024793 -0.00094308 0.018455 0.0021193 0.007819 -0.25638 -0.0050584 0.0051161 -0.0078713 0.03722 -0.0029473 0.0050977 -0.080336 0.0068578 -0.022507 0.03137 -0.011208 -0.020311 -0.0014555 -0.0015134 -0.00040404 -0.00049389 -0.033146 -0.0094514 0.0048223 0.011148 -0.0027871 0.0012907 0.0046097 -0.030471 -0.02423 -0.026464
1.4609 0.0051382 -0.0030063 -0.0044407 0.001276 0 0.0056817 0.008268 -0.0016644 0.017078 0.0066422 0.0082785 -0.29698 -0.0033201 0.00044682 -0.0061814 0.036637 -0.0081509 0.0097748 -0.093545 -0.00025722 -0.028274 0.031727 -0.026939 -0.025965 -0.0010971 -0.001111 -0.0011719 -0.00037334 -0.079021 0.0016694 0.013758 0.013419 0.014916 0.0064698 0.0022948 -0.028978 -0.024862 -0.029695
1.4648 0.0053329 -0.0037354 -0.0070378 0.0086142 0 0.013028 0.013527 0.00036878 0.015839 0.005256 0.0097332 -0.31797 -0.0064504 -0.003352 -0.0086261 0.033968 -0.0089723 0.012708 -0.10708 -0.0021008 -0.034083 0.026129 -0.036393 -0.033697 -0.00010987 -0.00011938 -0.0012338 -0.00062938 -0.1157 0.012013 0.016796 0.011924 0.027424 0.0086682 -0.00062299 -0.029316 -0.027371 -0.033426
1.4688 0.0048017 -0.001529 -0.0025143 0.0098566 0 0.012398 0.014376 0.0042618 0.013878 -0.00035215 0.014817 -0.31115 -0.013875 -0.0035913 -0.01452 0.029857 -0.0067069 0.013067 -0.11945 -0.00062745 -0.03921 0.015888 -0.042311 -0.042441 0.00048233 0.00058429 -0.00098249 -0.001093 -0.13059 0.015073 0.011183 0.008983 0.025543 0.0074057 -0.0028894 -0.031614 -0.031231 -0.036628
1.4727 0.0038545 0.0025521 0.0030403 0.0062306 0 0.005286 0.0086756 0.0087758 0.010402 -0.0039119 0.022622 -0.29052 -0.024454 -0.00076087 -0.022683 0.025131 -0.0039841 0.0099612 -0.12893 0.00019382 -0.043083 0.0030567 -0.048052 -0.050815 0.00012701 0.00057585 -0.00099298 -0.0011843 -0.12362 0.0094688 -0.00055865 0.0067113 0.010445 0.0025518 -0.0036951 -0.035755 -0.035675 -0.038194
1.4766 0.0025514 0.0063076 0.0031675 0.002143 0 -0.0026916 -0.0014525 0.012409 0.0060568 -0.00071047 0.028981 -0.27494 -0.034537 0.0029809 -0.030475 0.021079 -0.0016807 0.0032194 -0.13328 -0.0012458 -0.045892 -0.0076796 -0.053654 -0.05637 -0.00067091 0.00017713 -0.0013271 -0.00050502 -0.10562 1.5708e-05 -0.011554 0.0056178 -0.0069761 -0.003947 -0.0029033 -0.040465 -0.039013 -0.037385
1.4805 0.00084406 0.0077231 -0.002329 0.0011954 0 -0.0062283 -0.010509 0.013322 0.0019662 0.0076547 0.02911 -0.27042 -0.041328 0.0062072 -0.036562 0.017966 0.0012853 -0.0044115 -0.13385 -0.0030493 -0.048515 -0.014275 -0.055194 -0.058924 -0.00090287 -3.6222e-05 -0.0014619 0.00066276 -0.086147 -0.0063282 -0.015042 0.0048935 -0.01478 -0.0089826 -0.001085 -0.044192 -0.040521 -0.035742
1.4844 -0.001134 0.0059995 -0.0076336 0.003534 0 -0.0038791 -0.013422 0.010153 -0.0018723 0.014678 0.020747 -0.26899 -0.043875 0.0087872 -0.040786 0.015755 0.0054094 -0.011382 -0.13108 -0.0025392 -0.05095 -0.016445 -0.04803 -0.058505 -0.00015548 0.00012681 -0.00091366 0.0015399 -0.064131 -0.0058127 -0.0092849 0.0037505 -0.0091349 -0.011336 0.00069577 -0.046342 -0.039899 -0.034193
1.4883 -0.0029638 0.0018259 -0.006936 0.0063063 0 0.0016163 -0.0091001 0.0034155 -0.0064498 0.014785 0.005909 -0.26188 -0.04172 0.010605 -0.043237 0.01435 0.0087609 -0.01621 -0.12545 0.00055102 -0.052982 -0.014444 -0.031164 -0.055353 0.00093723 0.00037874 0.00014047 0.0015666 -0.031683 -2.2776e-06 0.0010923 0.0022624 0.0037624 -0.010203 0.0014577 -0.046512 -0.036995 -0.033629
1.4922 -0.0041302 -0.002991 3.6892e-05 0.0063041 0 0.0058142 -0.00083533 -0.0040771 -0.011852 0.0077616 -0.009727 -0.25081 -0.034851 0.010643 -0.04439 0.013647 0.0084324 -0.016413 -0.11719 0.003821 -0.053305 -0.0095652 -0.0090708 -0.049935 0.00137 0.00039273 0.0009437 0.00090391 0.01291 0.0064078 0.0086474 0.00089758 0.013808 -0.0051224 0.00097692 -0.044324 -0.031536 -0.035436
1.4961 -0.0043131 -0.0062655 0.0077813 0.0024755 0 0.0056541 0.0063972 -0.0087148 -0.016021 -0.0019057 -0.01976 -0.24582 -0.026868 0.0078453 -0.045276 0.013598 0.0038668 -0.012092 -0.10717 0.00478 -0.05032 -0.0055269 0.010602 -0.044075 0.00082013 0.00017758 0.00087617 0.00020018 0.057856 0.0093124 0.0087389 -0.00048484 0.014927 0.00085621 -5.4675e-05 -0.040912 -0.024541 -0.039402
1.5 -0.0035226 -0.0063722 0.0096649 -0.0033621 0 0.0011934 0.0092454 -0.0085919 -0.016055 -0.0090561 -0.020935 -0.2538 -0.020358 0.002721 -0.045974 0.01439 -0.0017946 -0.0052118 -0.096217 0.0032655 -0.044168 -0.0037792 0.021854 -0.038817 -6.4808e-05 -2.9479e-05 5.9346e-05 -8.5263e-05 0.085373 0.0072426 0.0025909 -0.0027174 0.0080922 0.0052683 -0.00067151 -0.037246 -0.016984 -0.044353
1.5039 -0.0020172 -0.0031448 0.0033471 -0.0076972 0 -0.0046336 0.0074417 -0.0049127 -0.011063 -0.011059 -0.015519 -0.27097 -0.016782 -0.0023681 -0.04624 0.016249 -0.0042241 0.0027319 -0.085014 0.0013252 -0.035375 -0.0047369 0.024083 -0.034731 -0.00042317 -0.0001269 -0.00077168 -4.5946e-05 0.087039 0.0010818 -0.0044659 -0.0060813 -0.0016332 0.0067214 -0.00051611 -0.033843 -0.0095078 -0.049465
1.5078 -0.00014683 0.0017844 -0.0070292 -0.0074173 0 -0.0077861 0.0030749 -0.0010413 -0.0035455 -0.0081965 -0.010023 -0.28656 -0.017374 -0.0047599 -0.045645 0.019424 -0.0019357 0.0099473 -0.074419 0.0010765 -0.024946 -0.0083304 0.021905 -0.032287 -0.00011026 -0.00025271 -0.00097269 -3.5985e-05 0.070984 -0.006958 -0.0075646 -0.0090873 -0.0096443 0.0040485 -2.5564e-05 -0.03116 -0.002796 -0.053814
1.5117 0.001726 0.0057 -0.01333 -0.0017307 0 -0.0055426 -0.00097689 5.3851e-05 0.0024082 -0.0025588 -0.010468 -0.29281 -0.023408 -0.0033782 -0.042932 0.024166 0.0023007 0.012664 -0.067456 0.0028754 -0.016847 -0.012597 0.021078 -0.032183 0.00022144 -0.00050055 -0.00054028 -0.00015469 0.053251 -0.013841 -0.0055607 -0.0090489 -0.013645 -0.0034372 0.00029313 -0.029751 0.0014469 -0.05596
1.5156 0.0032272 0.0063927 -0.0092205 0.0069266 0 0.0015227 -0.0022502 -0.0020907 0.0045664 0.002784 -0.017436 -0.29043 -0.031488 0.00072967 -0.038777 0.029023 0.0041641 0.011166 -0.065089 0.0052932 -0.013661 -0.014767 0.023665 -0.033405 -6.0063e-05 -0.00066327 9.8322e-06 -0.00016055 0.042564 -0.016221 -0.00071094 -0.0045203 -0.012813 -0.011802 0.00062476 -0.029156 0.0030894 -0.056805
1.5195 0.0040009 0.0035927 0.004325 0.013635 0 0.0092709 0.0005063 -0.0053457 0.0042723 0.0045398 -0.0251 -0.2856 -0.040106 0.0053165 -0.033849 0.032958 0.0019198 0.006073 -0.067791 0.0064311 -0.016107 -0.013976 0.0264 -0.035632 -0.00079997 -0.0004109 0.00022956 0.00011417 0.034622 -0.012009 0.0039079 0.002578 -0.0072394 -0.019165 0.0016562 -0.029297 0.001909 -0.05707
1.5234 0.0038217 -0.00088593 0.018075 0.013524 0 0.01216 0.0065592 -0.0068388 0.0046524 0.00095957 -0.025522 -0.28291 -0.047903 0.0081952 -0.028925 0.03494 -0.0020545 -0.0016834 -0.075576 0.0052391 -0.024217 -0.0098261 0.023743 -0.038561 -0.0012033 0.00025426 0.00014343 0.00042864 0.021266 -0.0024273 0.0063486 0.007612 0.001031 -0.023941 0.0035913 -0.030117 -0.0021609 -0.057494
1.5273 0.0027088 -0.0044681 0.020337 0.0050666 0 0.0070108 0.012824 -0.0052122 0.0070594 -0.0061063 -0.015044 -0.28197 -0.053113 0.0080364 -0.025463 0.033084 -0.0036734 -0.010316 -0.088073 0.0021114 -0.037126 -0.0024127 0.01314 -0.041909 -0.00071857 0.00083742 9.5495e-05 0.00036835 0.0032555 0.0075765 0.0058607 0.0067404 0.0074553 -0.024122 0.005605 -0.031726 -0.0093009 -0.059255
1.5313 0.00092828 -0.0055712 0.0065389 -0.0080386 0 -0.0041075 0.014904 -0.0015553 0.0093732 -0.01138 0.0025141 -0.27958 -0.055276 0.0048256 -0.024776 0.02647 -0.00099289 -0.016807 -0.10134 -0.001229 -0.049721 0.0054386 -0.0021888 -0.045303 0.00032859 0.00077313 0.00028812 -9.4817e-05 -0.008529 0.011989 0.0022975 0.00039625 0.0073939 -0.020471 0.0065583 -0.034132 -0.018185 -0.062846
1.5352 -0.0011345 -0.0044337 -0.015067 -0.018367 0 -0.014442 0.0097144 0.0016617 0.008054 -0.0097294 0.018513 -0.2739 -0.055625 0.00013874 -0.02624 0.01664 0.0040941 -0.020412 -0.11196 -0.0025265 -0.058531 0.011558 -0.015573 -0.048471 0.0010385 2.8323e-05 0.00055145 -0.00043365 -0.0054632 0.0080086 -0.0036032 -0.0065779 0.0003244 -0.015779 0.0062268 -0.037011 -0.02709 -0.067267
1.5391 -0.0031239 -0.0025489 -0.028082 -0.019391 0 -0.016892 -0.0018905 0.0027601 0.0020871 -0.00066685 0.025717 -0.26599 -0.054822 -0.0032941 -0.029255 0.0047426 0.0075773 -0.021012 -0.11807 -0.00045738 -0.062013 0.015003 -0.02231 -0.05115 0.00083436 -0.00078941 0.00056765 -9.3763e-05 0.0067977 -0.0015217 -0.0094619 -0.0086447 -0.008487 -0.011699 0.0054866 -0.040109 -0.034962 -0.071677
1.543 -0.0047774 -0.0014089 -0.02129 -0.01023 0 -0.0093526 -0.014796 0.0022874 -0.0051616 0.010457 0.022982 -0.25835 -0.053569 -0.0031879 -0.032999 -0.0077965 0.0066179 -0.018836 -0.11817 0.0039598 -0.05922 0.015172 -0.023147 -0.053042 -4.9257e-06 -0.00098972 0.00025534 0.00082294 0.011315 -0.0098778 -0.011844 -0.0040751 -0.011643 -0.009842 0.0050535 -0.043117 -0.040769 -0.075101
1.5469 -0.0059111 -0.0016363 0.0002611 0.0032257 0 0.003071 -0.022457 0.0023685 -0.0084035 0.016087 0.015059 -0.25304 -0.052575 0.00041969 -0.035624 -0.017487 0.0015773 -0.014834 -0.11034 0.0074636 -0.050176 0.012086 -0.022536 -0.053062 -0.00069147 -0.00045667 -0.00012978 0.0015319 -0.0032276 -0.011303 -0.008774 0.0036662 -0.0060611 -0.012489 0.0042739 -0.045265 -0.042425 -0.075344
1.5508 -0.0064273 -0.0029452 0.017705 0.01215 0 0.011169 -0.021116 0.0044251 -0.0052558 0.011926 0.0083997 -0.25124 -0.051653 0.0048808 -0.036444 -0.022567 -0.0045079 -0.011115 -0.099447 0.0068485 -0.040536 0.008751 -0.023468 -0.051055 -0.00072537 0.00028915 -0.00027746 0.0013236 -0.028464 -0.0051723 -0.0021123 0.0088049 0.003774 -0.017456 0.0017259 -0.046436 -0.040908 -0.072718
1.5547 -0.006391 -0.0045873 0.014426 0.010962 0 0.0082518 -0.012287 0.0073732 0.0011302 -0.00031732 0.0066014 -0.25372 -0.050437 0.00702 -0.035794 -0.022718 -0.0081461 -0.0081914 -0.088392 0.0019572 -0.032854 0.0064339 -0.024106 -0.04704 -0.00029895 0.00066927 -0.00016216 0.00033346 -0.04038 0.0037248 0.0030514 0.0078127 0.0092623 -0.02292 -0.0026778 -0.046805 -0.037083 -0.067943
1.5586 -0.0060803 -0.005778 -0.0078444 0.001171 0 -0.004519 -0.0016757 0.0082402 0.0045169 -0.014607 0.0084702 -0.26044 -0.048655 0.0059042 -0.034186 -0.01795 -0.0075302 -0.0062606 -0.079538 -0.003516 -0.02882 0.0058911 -0.019633 -0.041151 3.1358e-05 0.00061497 -6.4649e-05 -0.00052379 -0.019142 0.0087806 0.0022721 0.001777 0.005065 -0.027325 -0.006525 -0.046606 -0.031784 -0.061801
1.5625 -0.0058647 -0.005976 -0.028831 -0.010059 0 -0.018364 0.004614 0.0049174 0.0012326 -0.024434 0.0092654 -0.26926 -0.045983 0.0035507 -0.032665 -0.0085214 -0.0033476 -0.0051886 -0.075917 -0.0047612 -0.029982 0.0076291 -0.0074422 -0.033687 -4.1192e-05 0.0005156 -0.00025496 -0.00043097 0.033385 0.006157 -0.0042902 -0.0050627 -0.0061819 -0.028538 -0.0065725 -0.046278 -0.02622 -0.055567
1.5664 -0.0059048 -0.005129 -0.027666 -0.015395 0 -0.023007 0.0037937 -0.001548 -0.0062007 -0.02581 0.0039239 -0.27553 -0.042783 0.0027425 -0.033114 0.003084 0.001945 -0.0039149 -0.079065 -3.688e-05 -0.03467 0.010126 0.0095957 -0.02617 -0.0003343 0.00066455 -0.00067462 0.00053593 0.0945 -0.0029242 -0.011617 -0.0089138 -0.016016 -0.02538 -0.0020544 -0.046598 -0.02223 -0.051288
1.5703 -0.0058911 -0.0037839 -0.0032586 -0.012533 0 -0.014446 -0.0023283 -0.0075917 -0.011162 -0.018466 -0.0093831 -0.27404 -0.039978 0.0041748 -0.035629 0.013943 0.0057842 -0.0019273 -0.085698 0.00763 -0.039093 0.01134 0.025039 -0.020051 -0.00047446 0.00088641 -0.00095296 0.0014981 0.13847 -0.013403 -0.013826 -0.0090282 -0.017162 -0.020192 0.003853 -0.047621 -0.020072 -0.049158
1.5742 -0.0051145 -0.0027693 0.022993 -0.0052394 0 0.0015426 -0.0089187 -0.010338 -0.0090843 -0.0060305 -0.027091 -0.26269 -0.038112 0.0059251 -0.039935 0.022638 0.0070628 0.00070202 -0.093817 0.013057 -0.041556 0.010381 0.033984 -0.016134 -0.00031748 0.00078556 -0.00075288 0.0016185 0.15451 -0.019798 -0.0089727 -0.0075403 -0.0093296 -0.014585 0.0064598 -0.049222 -0.01969 -0.049025
1.5781 -0.0029423 -0.0024824 0.026524 0.00015116 0 0.013295 -0.011171 -0.010185 -0.0018601 0.004854 -0.041219 -0.24518 -0.037654 0.0056978 -0.045514 0.027963 0.0065782 0.003699 -0.10131 0.013458 -0.040747 0.0066515 0.036372 -0.015077 -3.886e-05 0.00029829 -0.00011628 0.00082167 0.14949 -0.019322 -0.00045469 -0.0072423 0.00083688 -0.010276 0.0038691 -0.051179 -0.020845 -0.050516
1.582 0.00059281 -0.0023969 0.0035047 -0.000201 0 0.012114 -0.0069741 -0.0099373 0.0039004 0.0076076 -0.043965 -0.23009 -0.039254 0.0032612 -0.050891 0.027913 0.0060324 0.0057901 -0.10462 0.010599 -0.035907 6.9408e-05 0.035687 -0.017965 0.00011879 -0.00014528 0.00052258 -0.0002737 0.13558 -0.012892 0.0059923 -0.0093108 0.0052117 -0.010426 -0.0011827 -0.052899 -0.022921 -0.052643
1.5859 0.0045657 -0.0014447 -0.024269 -0.0048512 0 -0.0005755 0.0020588 -0.011237 0.0032487 0.00053367 -0.033526 -0.22612 -0.041891 0.00043294 -0.054407 0.023903 0.006398 0.0056894 -0.10368 0.0086598 -0.030732 -0.0064379 0.034951 -0.023115 9.6787e-05 -8.3915e-05 0.00068356 -0.0010019 0.11657 -0.0038725 0.0067965 -0.012525 0.00046756 -0.01483 -0.0040422 -0.053944 -0.024749 -0.053942
1.5898 0.007562 0.0008955 -0.029652 -0.0083918 0 -0.01377 0.011525 -0.012165 -0.0023386 -0.010347 -0.016414 -0.2361 -0.04473 -0.0010872 -0.055751 0.017391 0.0071036 0.00327 -0.10013 0.010186 -0.027688 -0.01111 0.034187 -0.029058 1.477e-05 0.00041353 0.00025083 -0.0011459 0.086325 0.0041946 0.002732 -0.014224 -0.0095266 -0.021839 -0.0027686 -0.05439 -0.026022 -0.054063
1.5938 0.008501 0.0038465 -0.0066944 -0.0057326 0 -0.015389 0.016628 -0.0089782 -0.0066444 -0.01454 -0.0031804 -0.25436 -0.047252 -0.0013141 -0.054869 0.0094325 0.0068065 -0.001321 -0.095431 0.014138 -0.028271 -0.012892 0.031255 -0.03471 -8.9371e-06 0.00077224 -0.00041155 -0.0008711 0.039201 0.0092411 -0.002498 -0.012233 -0.016724 -0.02999 0.00011177 -0.054358 -0.02665 -0.052904
1.5977 0.0073106 0.0058153 0.022926 0.0037412 0 -0.0023482 0.014866 -0.00053334 -0.0052122 -0.0055143 2.0898e-05 -0.27032 -0.048949 -0.0012329 -0.051935 0.0012915 0.0049474 -0.0075984 -0.091646 0.017477 -0.033865 -0.01084 0.024257 -0.038773 2.9407e-05 0.00054338 -0.00075159 -0.00037678 -0.018988 0.01092 -0.0053739 -0.0065521 -0.015001 -0.037208 0.00054866 -0.054073 -0.026694 -0.05054
1.6016 0.0049652 0.0058039 0.030895 0.015094 0 0.016204 0.0075111 0.0093423 7.9736e-06 0.012633 -0.0031067 -0.27647 -0.050009 -0.0010195 -0.048026 -0.0051281 0.0024342 -0.013523 -0.092118 0.018024 -0.043496 -0.0057765 0.012729 -0.039743 6.1741e-05 -6.3404e-05 -0.0004948 0.00023092 -0.071403 0.0098837 -0.0046078 0.00034754 -0.0048831 -0.040096 -0.0025753 -0.053788 -0.026695 -0.047688
1.6055 0.002863 0.0043878 0.010476 0.020872 0 0.025827 -0.0011036 0.014615 0.0028069 0.027381 -0.0021647 -0.2746 -0.051667 0.00016036 -0.0445 -0.0096724 0.00072538 -0.017526 -0.096376 0.015562 -0.052575 -0.0012033 -0.0028468 -0.038784 3.5227e-05 -0.00038532 0.00011138 0.00076478 -0.1025 0.0071704 -0.0010483 0.0051074 0.0067534 -0.039173 -0.0062821 -0.053247 -0.027091 -0.045192
1.6094 0.0019883 0.0032286 -0.01643 0.016521 0 0.018741 -0.0061738 0.012727 -0.00042397 0.028226 0.010115 -0.27421 -0.054678 0.0023526 -0.041808 -0.012493 0.000371 -0.019144 -0.10385 0.010772 -0.058861 0.0011029 -0.021421 -0.03673 -6.7301e-05 -5.8084e-05 0.00049958 0.00086507 -0.11159 0.0042445 0.0035891 0.0061003 0.012184 -0.035194 -0.0068389 -0.052031 -0.027975 -0.043344
1.6133 0.0024143 0.0035408 -0.021108 0.0044583 0 0.00079361 -0.0052566 0.007536 -0.0063112 0.016209 0.030169 -0.28333 -0.059662 0.0035399 -0.040271 -0.013915 0.00068506 -0.018235 -0.11373 0.0041612 -0.060543 -0.00033487 -0.040618 -0.03452 -0.00024339 0.00053253 0.0002792 0.00026856 -0.11499 0.0030846 0.0077098 0.0050488 0.009471 -0.029218 -0.0039046 -0.049707 -0.029363 -0.042352
1.6172 0.0034086 0.0050153 0.002806 -0.0066602 0 -0.012965 0.00050837 0.0061184 -0.0074779 0.0031644 0.045704 -0.29977 -0.067417 0.0012155 -0.040214 -0.014713 0.00086743 -0.015212 -0.12463 -0.003423 -0.055534 -0.0074152 -0.056265 -0.033889 -0.00044818 0.00064849 -0.00039735 -0.00081193 -0.13347 0.0053439 0.010063 0.0059247 0.0044665 -0.023444 -0.00094527 -0.04536 -0.031111 -0.042458
1.6211 0.0039929 0.0062279 0.032411 -0.0078474 0 -0.010888 0.0074512 0.012106 -0.00014951 0.00073432 0.046365 -0.31156 -0.076332 -0.0043925 -0.041171 -0.016305 0.0010949 -0.012574 -0.13488 -0.0097956 -0.047152 -0.017736 -0.064233 -0.03581 -0.00056415 4.1704e-05 -0.00093732 -0.0016995 -0.17369 0.010665 0.0097037 0.011564 0.0055976 -0.020377 -0.0015006 -0.039441 -0.032753 -0.043382
1.625 0.0035732 0.0060465 0.03825 0.0029857 0 0.0051028 0.011758 0.021866 0.011416 0.0093321 0.033287 -0.30762 -0.08437 -0.0092958 -0.042761 -0.019127 0.0020783 -0.011732 -0.14425 -0.012197 -0.039163 -0.028113 -0.063816 -0.039686 -0.00046398 -0.00070365 -0.00081367 -0.001773 -0.21879 0.015749 0.0062615 0.02074 0.015308 -0.020239 -0.0053908 -0.0333 -0.034123 -0.044891
1.6289 0.002304 0.0046028 0.013791 0.018294 0 0.020808 0.01155 0.027319 0.018526 0.017732 0.018363 -0.28915 -0.089984 -0.0089378 -0.044829 -0.023268 0.0035237 -0.013373 -0.15269 -0.0098733 -0.033893 -0.036363 -0.059043 -0.044887 -0.00015608 -0.00075469 -3.4173e-05 -0.0010166 -0.23731 0.015889 0.00046627 0.028489 0.026139 -0.022906 -0.0089117 -0.028132 -0.03517 -0.046914
1.6328 0.0010176 0.0029783 -0.01826 0.025785 0 0.021773 0.0075852 0.022933 0.016378 0.013899 0.01348 -0.26996 -0.091495 -0.0028618 -0.047258 -0.028615 0.0035653 -0.017933 -0.16027 -0.005664 -0.033587 -0.040199 -0.055386 -0.050499 0.00015425 6.6467e-05 0.00085392 -2.8592e-05 -0.20592 0.0086117 -0.0055749 0.029749 0.026333 -0.027903 -0.008661 -0.025384 -0.0359 -0.049406
1.6367 0.00074714 0.0021196 -0.029043 0.018 0 0.0058943 0.002591 0.010534 0.0087806 -0.0031561 0.019497 -0.26441 -0.085745 0.0041584 -0.049914 -0.033991 0.00037973 -0.024912 -0.16638 -0.00406 -0.040439 -0.036011 -0.05412 -0.054179 0.0002129 0.0010539 0.0012348 0.00052847 -0.1292 -0.003402 -0.0088732 0.023271 0.011103 -0.033723 -0.0048134 -0.028359 -0.036407 -0.052413
1.6406 0.0020452 0.0021442 -0.012044 -0.00092327 0 -0.01432 -0.00019407 -0.0022258 0.0043599 -0.021687 0.025194 -0.27392 -0.075641 0.006259 -0.052369 -0.037762 -0.0054437 -0.031427 -0.17036 -0.0069577 -0.049568 -0.027316 -0.050059 -0.055275 -4.0764e-05 0.0013394 0.00094015 0.00047218 -0.039744 -0.01321 -0.0069645 0.012348 -0.010833 -0.038595 -0.0005359 -0.035569 -0.0368 -0.055596
1.6445 0.0044693 0.0025415 0.012135 -0.017471 0 -0.02194 0.0013016 -0.0081174 0.0078264 -0.027213 0.017316 -0.28603 -0.062919 0.0020059 -0.054274 -0.039092 -0.010558 -0.036154 -0.17121 -0.01139 -0.058332 -0.016178 -0.03593 -0.053775 -0.00040104 0.00078831 0.00034453 0.00011545 0.023781 -0.01445 0.00026474 0.0018833 -0.022843 -0.042029 0.0014292 -0.045762 -0.036971 -0.058762
1.6484 0.0066272 0.0027534 0.018751 -0.019068 0 -0.0097471 0.0066294 -0.005793 0.014921 -0.015027 -0.0071339 -0.28732 -0.049473 -0.0043482 -0.055285 -0.037369 -0.011479 -0.038036 -0.1681 -0.01205 -0.064356 -0.004736 -0.010079 -0.049922 -0.00059339 8.8834e-05 -1.9165e-05 -0.00017653 0.045011 -0.0065291 0.0095206 -0.0053485 -0.014575 -0.043724 0.0011502 -0.057361 -0.036776 -0.061719
1.6523 0.0068983 0.0024195 0.0045793 -0.00449 0 0.013498 0.012548 -0.00018575 0.016159 0.0058088 -0.037088 -0.27738 -0.038473 -0.0072027 -0.054729 -0.031745 -0.0078161 -0.03573 -0.15937 -0.0064769 -0.06435 0.0036398 0.019941 -0.044369 -0.00053289 -5.5446e-05 7.0333e-05 -0.00035048 0.041616 0.0043669 0.015133 -0.0098848 0.0077253 -0.043416 0.00060476 -0.067331 -0.03584 -0.064151
1.6563 0.0044555 0.0012608 -0.010873 0.014421 0 0.029712 0.014483 0.0018798 0.0059724 0.019907 -0.055259 -0.26883 -0.032816 -0.005023 -0.0524 -0.023452 -0.0027025 -0.030197 -0.14589 0.0022992 -0.058491 0.0064842 0.042093 -0.039068 -0.00035559 0.00028251 0.00040562 -0.0005793 0.04951 0.0097529 0.012365 -0.013652 0.024912 -0.041659 0.0010818 -0.071836 -0.033929 -0.065931
1.6602 -0.00012243 -0.00087982 -0.0089385 0.021761 0 0.025503 0.0093556 -0.0029677 -0.011347 0.017618 -0.051069 -0.27327 -0.031582 -0.0012803 -0.048953 -0.014676 0.00023343 -0.023677 -0.1308 0.0085132 -0.050333 0.0051035 0.049179 -0.035035 -0.00020705 0.00037838 0.00064145 -0.00091287 0.091406 0.0053922 0.0011431 -0.017394 0.020481 -0.039076 0.0020544 -0.07093 -0.031412 -0.067275
1.6641 -0.0051543 -0.0036656 0.0064567 0.010339 0 0.0023567 -0.0019389 -0.012266 -0.024542 0.0018129 -0.028397 -0.28816 -0.033762 -0.00028909 -0.044827 -0.0067655 0.00030192 -0.017454 -0.11624 0.0090764 -0.042116 0.00055239 0.044289 -0.032679 -7.2101e-05 -0.00023621 0.00064637 -0.0011368 0.1558 -0.0054569 -0.012854 -0.020078 -0.0052881 -0.035863 0.0024677 -0.065132 -0.028641 -0.068289
1.668 -0.0088965 -0.0060925 0.013303 -0.012162 0 -0.02456 -0.014474 -0.019642 -0.024661 -0.015187 -0.0026059 -0.29913 -0.037872 -0.0027068 -0.040541 -0.0010591 -4.8724e-05 -0.012786 -0.10456 0.0061427 -0.036158 -0.0057669 0.037317 -0.032215 0.00012817 -0.0011223 0.00056173 -0.0010164 0.20462 -0.014741 -0.021427 -0.020376 -0.034995 -0.032175 0.0023581 -0.055537 -0.026061 -0.069085
1.6719 -0.010541 -0.0070513 -0.0023771 -0.028851 0 -0.0375 -0.022149 -0.019455 -0.012643 -0.021221 0.010386 -0.29592 -0.040186 -0.0054407 -0.037106 -5.4277e-05 0.0015513 -0.011623 -0.10076 0.0043749 -0.036114 -0.011136 0.035892 -0.03369 0.00031004 -0.0013182 0.00057046 -0.00061527 0.20365 -0.015912 -0.01961 -0.018134 -0.047864 -0.028135 0.0025897 -0.045414 -0.024912 -0.069588
1.6758 -0.010436 -0.0062877 -0.027968 -0.026743 0 -0.02853 -0.021564 -0.010999 0.0012375 -0.012857 0.0048092 -0.28437 -0.038589 -0.0055513 -0.034695 -0.0024178 0.0043673 -0.012755 -0.1038 0.0060589 -0.039878 -0.014344 0.039154 -0.03575 0.0002176 -0.00038369 0.00068112 -0.00028294 0.15009 -0.0086587 -0.0095157 -0.014218 -0.035697 -0.024256 0.0031995 -0.038434 -0.025482 -0.069551
1.6797 -0.0094736 -0.0047339 -0.035264 -0.0069361 0 -0.0045114 -0.013991 0.00065568 0.0055797 0.002901 -0.01179 -0.28062 -0.03325 -0.0034165 -0.033109 -0.0069531 0.0051927 -0.015168 -0.11212 0.0092634 -0.045459 -0.015715 0.039747 -0.037927 -0.00027483 0.0010394 0.00075992 -0.00029856 0.074502 0.0014618 0.0011038 -0.0093459 -0.0080268 -0.020936 0.002821 -0.035359 -0.02762 -0.068698
1.6836 -0.0082896 -0.0036809 -0.010989 0.016128 0 0.018184 -0.0040132 0.0080969 -0.0029563 0.014303 -0.024604 -0.293 -0.024884 -0.0017031 -0.032103 -0.012507 0.0020379 -0.017949 -0.12407 0.010646 -0.051094 -0.015782 0.031414 -0.03993 -0.0008894 0.0018007 0.00072005 -0.00056891 0.016495 0.0076406 0.0046993 -0.0036559 0.016505 -0.018534 0.00032661 -0.036295 -0.031036 -0.066809
1.6875 -0.0069608 -0.003544 0.025756 0.025601 0 0.024978 0.0038255 0.0071163 -0.016726 0.013502 -0.022306 -0.31125 -0.015371 -0.0018091 -0.031245 -0.01737 -0.0032495 -0.019834 -0.13702 0.0093836 -0.05434 -0.015677 0.014707 -0.041572 -0.0011014 0.0013671 0.00060506 -0.00072399 -0.0043632 0.0066553 -0.00050547 0.0024898 0.02416 -0.017617 -0.0031889 -0.040578 -0.035112 -0.063559
1.6914 -0.0053191 -0.0035535 0.039705 0.014838 0 0.012671 0.0075504 0.00012963 -0.022794 0.001942 -0.0049304 -0.31605 -0.0097028 -0.0022951 -0.029909 -0.01943 -0.0065054 -0.019645 -0.14659 0.0077486 -0.053548 -0.017252 -0.0040491 -0.043025 -0.00065796 0.00030998 0.00047555 -0.00051198 0.0011147 0.00037288 -0.0096302 0.0078208 0.01432 -0.018461 -0.0047922 -0.044581 -0.038194 -0.059224
1.6953 -0.0033942 -0.0027739 0.014693 -0.0078302 0 -0.0088721 0.0077852 -0.005722 -0.01307 -0.011318 0.016571 -0.29953 -0.0099104 -0.0011631 -0.028122 -0.019051 -0.0054003 -0.017957 -0.1519 0.0079769 -0.050622 -0.020468 -0.018547 -0.044451 8.9104e-05 -0.00034329 0.00028769 -7.0213e-05 0.0060007 -0.006502 -0.015302 0.010908 -0.0027008 -0.020267 -0.0025443 -0.045901 -0.039487 -0.054856
1.6992 -0.001486 -0.0013408 -0.02804 -0.025462 0 -0.023796 0.0060928 -0.004687 0.0087673 -0.016955 0.028662 -0.27463 -0.016675 0.001006 -0.026034 -0.016742 -0.001695 -0.015217 -0.15293 0.0093612 -0.046882 -0.024901 -0.026977 -0.045763 0.00046894 -0.00016664 -3.0405e-05 0.00020903 -0.0086979 -0.010007 -0.013159 0.011676 -0.014321 -0.022579 0.0022226 -0.043925 -0.03869 -0.051135
1.7031 0.00012991 -0.00047088 -0.048752 -0.025032 0 -0.021333 0.003687 0.0024629 0.029124 -0.01256 0.025167 -0.26256 -0.030038 0.001219 -0.023857 -0.013242 0.00089252 -0.011972 -0.15008 0.0091314 -0.043736 -0.029895 -0.031435 -0.046801 0.00016085 0.00033596 -0.00037845 6.9753e-05 -0.040494 -0.0090357 -0.0044628 0.011658 -0.013642 -0.024921 0.0059141 -0.038603 -0.035716 -0.048736
1.707 0.0014405 -0.0011203 -0.027782 -0.0068635 0 -0.0033556 0.0015219 0.0091493 0.034338 -0.0037748 0.011229 -0.27124 -0.048854 -0.002281 -0.022073 -0.010215 0.00080971 -0.0092015 -0.14455 0.0060961 -0.043392 -0.033726 -0.034032 -0.04683 -0.00046382 0.00042266 -0.00045315 -0.00035619 -0.070696 -0.0049963 0.0054599 0.012192 -0.0022794 -0.026611 0.0061089 -0.031718 -0.030823 -0.048942
1.7109 0.0025744 -0.0027388 0.014606 0.015709 0 0.016986 0.00083201 0.0091772 0.021255 0.0014272 -0.0015992 -0.28805 -0.067255 -0.0071445 -0.020812 -0.008972 0.00012558 -0.0073712 -0.13903 0.0026326 -0.045238 -0.035367 -0.034308 -0.045444 -0.00073408 -1.0802e-05 -2.4258e-05 -0.00066765 -0.080526 -9.9973e-05 0.011 0.012428 0.011908 -0.027815 0.003732 -0.027874 -0.026046 -0.051209
1.7148 0.0034906 -0.0035759 0.037498 0.02606 0 0.024847 0.002674 0.0025915 -3.3827e-05 4.6518e-05 -0.0048211 -0.29487 -0.082323 -0.0085968 -0.019908 -0.0094526 0.0016893 -0.0063339 -0.13432 0.0023885 -0.047847 -0.035122 -0.030313 -0.042761 -0.0004083 -0.00036337 0.00073602 -0.00054808 -0.06385 0.0040182 0.0094595 0.0097133 0.019906 -0.029031 0.0015941 -0.029124 -0.022583 -0.054668
1.7188 0.003887 -0.0023449 0.019039 0.016345 0 0.014722 0.0065048 -0.0045577 -0.014198 -0.0037538 0.00092632 -0.28886 -0.092283 -0.0043367 -0.019223 -0.011395 0.0053083 -0.005925 -0.13071 0.0060372 -0.05009 -0.033469 -0.021453 -0.039012 6.2606e-05 -9.8428e-05 0.0012774 -2.9877e-05 -0.028718 0.0065246 0.002213 0.00252 0.016873 -0.03067 0.0010226 -0.036608 -0.021286 -0.058611
1.7227 0.0034784 0.0004689 -0.022595 -0.0066705 0 -0.0053893 0.0095192 -0.0063179 -0.013328 -0.0033625 0.0078553 -0.28545 -0.095517 0.0026303 -0.018562 -0.014204 0.0075014 -0.005871 -0.12822 0.0099159 -0.050521 -0.03131 -0.0096644 -0.034664 4.8093e-05 0.00057902 0.0011279 0.00053467 0.0097459 0.0069587 -0.006154 -0.0070411 0.0052099 -0.033282 0.00049366 -0.051184 -0.023121 -0.062097
1.7266 0.0023496 0.003048 -0.047337 -0.026272 0 -0.020072 0.0082177 -0.0025747 -0.003468 0.0035187 0.0085189 -0.29983 -0.092645 0.006607 -0.017893 -0.016345 0.0053541 -0.0057438 -0.12626 0.0094173 -0.048006 -0.030727 0.0021443 -0.031232 -0.00053463 0.00093435 0.00036406 0.00073956 0.037842 0.0051317 -0.010209 -0.014174 -0.0067411 -0.037191 -0.002133 -0.070768 -0.028729 -0.063829
1.7305 0.00099558 0.0039874 -0.031989 -0.027758 0 -0.018317 0.001451 0.0014516 0.0011686 0.012697 0.0017987 -0.32728 -0.088641 0.0047834 -0.017587 -0.017267 0.00018283 -0.0054726 -0.12443 0.0037715 -0.044417 -0.032113 0.012226 -0.029593 -0.0011026 0.00055184 -0.00041677 0.00041304 0.04824 0.0016755 -0.0067892 -0.015375 -0.010351 -0.041313 -0.0064109 -0.089726 -0.036135 -0.064231
1.7344 1.4264e-05 0.0035422 0.0086145 -0.0091842 0 -0.0018277 -0.0077493 0.0012663 -0.0083059 0.017658 -0.0074035 -0.34548 -0.08575 -6.9071e-05 -0.017984 -0.01702 -0.0033557 -0.0051341 -0.12299 -0.002843 -0.041004 -0.035178 0.020177 -0.030096 -0.0010469 -0.00017432 -0.00065318 -0.00026741 0.040825 -0.0014917 0.0026438 -0.01156 -0.0032084 -0.04483 -0.0090234 -0.10532 -0.044284 -0.063745
1.7383 -0.00022772 0.0031532 0.037737 0.017035 0 0.016727 -0.013663 -0.0018837 -0.026398 0.015493 -0.013285 -0.33771 -0.085863 -0.002675 -0.019391 -0.015832 -0.0020874 -0.0048312 -0.12229 -0.0051535 -0.038976 -0.039339 0.025243 -0.032901 -0.00041439 -0.00048289 -0.00036497 -0.00089966 0.020864 -0.001826 0.012379 -0.0069693 0.0087393 -0.046921 -0.0070508 -0.11522 -0.052087 -0.062904
1.7422 0.00031766 0.0038615 0.032697 0.033103 0 0.023973 -0.011975 -0.002487 -0.037382 0.00872 -0.013618 -0.31231 -0.091087 -0.00085101 -0.022315 -0.014433 0.0021081 -0.0047887 -0.12357 -0.0017259 -0.040178 -0.042868 0.025215 -0.038059 0.00014889 -0.00011568 -0.00010888 -0.0011398 -0.0042866 0.0019608 0.016112 -0.0047979 0.015806 -0.046048 -0.0012986 -0.11599 -0.057653 -0.06269
1.7461 0.0014691 0.0053008 0.0048185 0.028928 0 0.01615 -0.0032449 0.0028705 -0.029455 0.0019527 -0.0099257 -0.29626 -0.098948 0.0023118 -0.026049 -0.013787 0.0040848 -0.0050797 -0.12738 0.0039556 -0.043885 -0.043498 0.017785 -0.043994 0.00013829 0.00038512 -0.00035892 -0.00095032 -0.028637 0.00818 0.011595 -0.0040118 0.012539 -0.042444 0.0040727 -0.10984 -0.060087 -0.063537
1.75 0.0028449 0.0062035 -0.014799 0.0094561 0 0.001259 0.0072046 0.01122 -0.0060191 -0.0023368 -0.0046146 -0.3083 -0.10627 0.0019372 -0.029564 -0.013835 0.00091153 -0.0056338 -0.13313 0.0070976 -0.04824 -0.040947 0.0033269 -0.049589 -0.00023024 0.00029054 -0.00094373 -0.00061516 -0.049403 0.012471 0.0024415 -0.00075673 0.0022484 -0.03748 0.0054046 -0.10039 -0.059911 -0.064896
1.7539 0.0038223 0.0057162 -0.0073835 -0.0095228 0 -0.0082187 0.013069 0.015758 0.016631 -0.0045867 0.0011604 -0.33943 -0.11096 -0.0032351 -0.032081 -0.014293 -0.0047841 -0.0064416 -0.14023 0.0059994 -0.05193 -0.035374 -0.013907 -0.0542 -0.00027795 -0.00049732 -0.0011496 -0.00048254 -0.066111 0.010625 -0.0048047 0.0070282 -0.0059976 -0.032252 0.0028774 -0.08997 -0.057576 -0.066185
1.7578 0.003702 0.004103 0.016189 -0.013975 0 -0.0055765 0.011592 0.012614 0.023477 -0.0056985 0.0070643 -0.36169 -0.11087 -0.0092299 -0.032733 -0.014654 -0.0073222 -0.0075075 -0.14783 0.0029358 -0.053499 -0.027364 -0.027908 -0.057259 0.00032252 -0.0013498 -0.00042733 -0.00063775 -0.078226 0.0020762 -0.0059789 0.016621 -0.0052886 -0.028099 -8.4615e-05 -0.081117 -0.053756 -0.06662
1.7617 0.0022105 0.002258 0.028741 -0.0027012 0 0.0053393 0.00539 0.0047188 0.013902 -0.0052318 0.01222 -0.35623 -0.10374 -0.010643 -0.030161 -0.013557 -0.0038004 -0.0091566 -0.15387 0.0012002 -0.051061 -0.019539 -0.034854 -0.058158 0.0011127 -0.0016213 0.00099138 -0.00081602 -0.084075 -0.0089315 -0.002278 0.022415 0.0033342 -0.027679 -0.0004904 -0.077766 -0.050069 -0.064491
1.7656 -2.207e-05 0.00075374 0.015385 0.012081 0 0.0142 0.00031288 -0.0012204 0.0017288 -0.0026101 0.015272 -0.33139 -0.094284 -0.0059196 -0.026011 -0.011215 0.0028913 -0.011543 -0.15778 0.0018256 -0.046843 -0.01454 -0.035431 -0.058073 0.00132 -0.0013296 0.002197 -0.0006727 -0.082371 -0.015949 0.0016381 0.020949 0.012167 -0.030254 0.001462 -0.078725 -0.047787 -0.060481
1.7695 -0.0016168 -0.00051468 -0.012058 0.015261 0 0.013071 0.0010892 -0.0013095 0.0022472 0.00065271 0.015811 -0.31255 -0.085378 0.0011665 -0.021443 -0.0082856 0.0070366 -0.014815 -0.15958 0.003247 -0.042286 -0.01323 -0.033488 -0.057489 0.00073037 -0.001038 0.0023488 -0.00016977 -0.074369 -0.014948 0.0022836 0.014086 0.013708 -0.035039 0.0032474 -0.083146 -0.047291 -0.055349
1.7734 -0.0013811 -0.0018647 -0.028165 0.0018538 0 0.0025765 0.0079486 0.0022173 0.018258 0.0013125 0.014939 -0.31541 -0.079722 0.0050754 -0.017682 -0.0056329 0.0058598 -0.019044 -0.15949 0.003597 -0.038776 -0.015966 -0.032296 -0.056832 -2.3367e-05 -0.0011219 0.0013671 0.00032275 -0.063606 -0.0072131 0.0001247 0.0072109 0.0068623 -0.041033 0.0031008 -0.090025 -0.048762 -0.050037
1.7773 0.00065305 -0.0032164 -0.019679 -0.018397 0 -0.009246 0.016475 0.0040067 0.037667 -0.0022666 0.013826 -0.33136 -0.081516 0.0034078 -0.016917 -0.0051997 0.0020446 -0.024296 -0.15802 0.0026774 -0.03839 -0.022542 -0.031792 -0.056569 -0.00011222 -0.0013147 -5.0421e-05 0.00035613 -0.052814 0.0019144 -0.0018509 0.0042772 -0.0026514 -0.046342 0.0017353 -0.09789 -0.052259 -0.046453
1.7813 0.003059 -0.0040238 0.0024777 -0.028872 0 -0.013762 0.020578 0.0012917 0.044264 -0.0075099 0.011876 -0.33909 -0.09125 -0.0014209 -0.020564 -0.0088883 0.00057807 -0.029839 -0.15629 0.001627 -0.041384 -0.029189 -0.029109 -0.056669 0.00059749 -0.0010663 -0.0010411 -0.00014158 -0.041117 0.0072871 -0.0017097 0.0045364 -0.0074849 -0.048705 0.0010473 -0.10478 -0.056537 -0.046641
1.7852 0.0040026 -0.0037361 0.015857 -0.019983 0 -0.008358 0.016457 -0.0037109 0.031505 -0.0092757 0.0070761 -0.32827 -0.10464 -0.0047784 -0.027403 -0.015811 0.003521 -0.034812 -0.1545 0.0012679 -0.045773 -0.032751 -0.021654 -0.056691 0.0013934 -0.00026936 -0.0012127 -0.00075776 -0.024659 0.0074277 -0.00037562 0.0038826 -0.0047271 -0.048204 0.0017225 -0.11013 -0.060404 -0.050206
1.7891 0.0026064 -0.0022783 0.0093945 0.0025173 0 0.0021129 0.004995 -0.0066758 0.007218 -0.0046649 -0.0013831 -0.30921 -0.11855 -0.003755 -0.036386 -0.024832 0.0082348 -0.038587 -0.15242 0.0014006 -0.050166 -0.031419 -0.0098276 -0.056293 0.0014815 0.00053187 -0.00076706 -0.00097677 -0.00012171 0.0044521 -0.00014602 -0.00081698 0.0020054 -0.045187 0.002672 -0.11357 -0.063174 -0.056595
1.793 -0.00047926 -0.00019508 -0.0070518 0.021882 0 0.009503 -0.0088188 -0.0057102 -0.013902 0.0038462 -0.011123 -0.29967 -0.12946 0.001062 -0.046145 -0.034328 0.010561 -0.04054 -0.14964 0.0016671 -0.053056 -0.023728 0.0029435 -0.055115 0.00083347 0.00071569 -0.00013846 -0.00068026 0.032468 0.0011523 -0.002056 -0.0086953 0.0057248 -0.040323 0.0027401 -0.11483 -0.064235 -0.064892
1.7969 -0.0037347 0.0015096 -0.015016 0.023764 0 0.0084159 -0.018872 -0.0027974 -0.022406 0.010294 -0.017868 -0.3051 -0.13006 0.0068111 -0.053271 -0.039214 0.0091247 -0.039115 -0.14471 0.0023993 -0.051794 -0.0078133 0.012706 -0.052374 0.00019714 0.00026821 0.00039788 -0.00025204 0.070052 -0.0015185 -0.0050487 -0.015802 0.0017765 -0.035415 0.0023114 -0.1127 -0.062468 -0.072432
1.8008 -0.0059716 0.0017189 -0.0073537 0.0074842 0 -0.0003786 -0.021337 -0.0012732 -0.020227 0.010311 -0.019146 -0.31477 -0.12192 0.0107 -0.05626 -0.037125 0.006122 -0.035033 -0.13794 0.0040072 -0.047669 0.010909 0.017768 -0.048506 0.00027481 -0.0002274 0.00078723 -0.00017437 0.10848 -0.0042327 -0.0074004 -0.018679 -0.0082163 -0.032099 0.0026887 -0.10775 -0.058938 -0.076902
1.8047 -0.0069858 -0.00025683 0.0052802 -0.013996 0 -0.011114 -0.016435 -0.002578 -0.0167 0.0044356 -0.016642 -0.31628 -0.10767 0.011382 -0.054999 -0.027907 0.0042417 -0.028749 -0.13009 0.005693 -0.041983 0.029118 0.019524 -0.043892 0.00097482 -0.00028097 0.0010011 -0.00053353 0.14302 -0.0072192 -0.0083007 -0.017084 -0.017103 -0.030595 0.0040238 -0.1003 -0.054304 -0.077713
1.8086 -0.0072463 -0.0040613 0.0072966 -0.024934 0 -0.017327 -0.0077625 -0.0055516 -0.019312 -0.0031824 -0.014571 -0.31044 -0.090248 0.0089624 -0.049708 -0.01214 0.0036281 -0.020747 -0.12208 0.0055848 -0.035945 0.043914 0.020865 -0.038954 0.0015379 -4.4102e-05 0.0009191 -0.0009437 0.16736 -0.0091725 -0.0078478 -0.0136 -0.01736 -0.030857 0.0045371 -0.0908 -0.049184 -0.074683
1.8125 -0.0071679 -0.0080829 -0.0042675 -0.019114 0 -0.01605 1.344e-05 -0.0081993 -0.027525 -0.0087362 -0.015558 -0.30915 -0.074608 0.0045386 -0.041011 0.0084398 0.0023606 -0.011718 -0.11567 0.0028041 -0.031294 0.051153 0.023591 -0.03441 0.001369 -6.9304e-05 0.00045366 -0.00095254 0.17423 -0.0086186 -0.0061201 -0.011002 -0.0071576 -0.032473 0.0023221 -0.080073 -0.044459 -0.067951
1.8164 -0.0067778 -0.010165 -0.016546 -0.0036476 0 -0.0092992 0.0034748 -0.0094115 -0.034107 -0.011299 -0.018128 -0.31964 -0.067983 -0.00014911 -0.031514 0.027093 -0.00045103 -0.0032506 -0.11368 -0.00074723 -0.02936 0.048048 0.026909 -0.031616 0.0006534 -0.00057576 -0.00025337 -0.00049183 0.15981 -0.0061521 -0.003119 -0.010027 0.0073016 -0.034041 -0.002163 -0.070781 -0.041323 -0.05985
1.8203 -0.0059723 -0.0090285 -0.015242 0.0079876 0 -0.0022599 0.0016885 -0.0090189 -0.031662 -0.012142 -0.018251 -0.3348 -0.070144 -0.0032274 -0.023297 0.039127 -0.0029161 0.0036285 -0.11603 -0.0014608 -0.028981 0.03843 0.028086 -0.030996 0.00011203 -0.0011102 -0.00083913 8.5136e-05 0.12851 -0.0046796 0.00018142 -0.0093444 0.015595 -0.034912 -0.0059132 -0.064644 -0.039846 -0.052786
1.8242 -0.0048653 -0.005323 -0.00088679 0.0070631 0 0.0003843 -0.003737 -0.0070292 -0.018524 -0.012545 -0.013298 -0.34122 -0.079995 -0.0036622 -0.017222 0.042292 -0.0022028 0.0082823 -0.12237 0.0024327 -0.029297 0.024756 0.024762 -0.032863 0.00020654 -0.0010257 -0.00097233 0.00037945 0.092193 -0.0068528 0.0014898 -0.0072685 0.010815 -0.035079 -0.0060707 -0.062567 -0.040043 -0.047849
1.8281 -0.0037355 -0.0012817 0.010889 -0.0043114 0 -0.0023654 -0.0093529 -0.0036201 0.0001907 -0.012647 -0.0045896 -0.33575 -0.09555 -0.0021025 -0.013908 0.035098 0.0021296 0.010179 -0.13199 0.0084081 -0.02937 0.0098606 0.017155 -0.037393 0.00067701 -0.00022738 -0.00060549 0.00031289 0.062238 -0.012078 -0.0010879 -0.0034051 -0.0046361 -0.034729 -0.0027639 -0.065146 -0.041816 -0.045889
1.832 -0.0026688 0.00089783 0.0059144 -0.016148 0 -0.0071511 -0.011159 0.00013355 0.016194 -0.011879 0.0036159 -0.33051 -0.11163 -0.00058493 -0.014121 0.016018 0.0072277 0.0081256 -0.14298 0.011355 -0.027783 -0.00079897 0.008432 -0.044929 0.00088532 0.00068584 2.266e-05 0.00011882 0.041054 -0.016304 -0.0066198 0.0011326 -0.020217 -0.034786 0.0009884 -0.073003 -0.04499 -0.047996
1.8359 -0.0014151 0.00059277 -0.012478 -0.019017 0 -0.0086441 -0.0065184 0.0022798 0.023093 -0.0097055 0.0074042 -0.33968 -0.12213 -0.00097306 -0.016302 -0.0073471 0.0096149 0.0033957 -0.15209 0.0083486 -0.025165 -0.0048556 0.0027387 -0.053613 0.00054406 0.0010512 0.00061609 2.8427e-05 0.02161 -0.01517 -0.011121 0.0047748 -0.024937 -0.036067 0.0022829 -0.082628 -0.048482 -0.05233
1.8398 0.0002934 -0.0010712 -0.025384 -0.010854 0 -0.0035878 0.0038584 0.0014535 0.019638 -0.005811 0.0058591 -0.3628 -0.12585 -0.003364 -0.019525 -0.030106 0.0084847 -0.0028076 -0.1583 0.0018439 -0.02274 -0.0031923 0.0021963 -0.062069 2.4035e-05 0.00080894 0.0010321 3.3939e-05 -0.0037356 -0.0077394 -0.010533 0.0066328 -0.015544 -0.038439 0.0010689 -0.091746 -0.051714 -0.057622
1.8438 0.0022968 -0.0023777 -0.017201 0.0024658 0 0.0062793 0.015291 -0.0015486 0.0097639 -0.00020267 0.0013722 -0.38368 -0.12261 -0.00595 -0.023207 -0.048834 0.0060166 -0.0094792 -0.16112 -0.0022134 -0.021546 0.0030306 0.0051725 -0.069193 -6.6153e-05 0.00045342 0.0012803 -2.7609e-05 -0.033805 0.0026216 -0.0043524 0.0067557 0.0014004 -0.041556 -0.00023689 -0.098778 -0.054274 -0.063011
1.8477 0.003959 -0.002285 0.0076341 0.01207 0 0.014843 0.021153 -0.0039912 -4.6594e-06 0.0062613 -0.0019995 -0.387 -0.11318 -0.0065461 -0.02678 -0.059692 0.0045888 -0.015259 -0.16043 0.00016673 -0.022999 0.011745 0.0073932 -0.07355 0.00045698 0.00037979 0.0013734 -0.00021683 -0.058553 0.010892 0.0037087 0.0055537 0.014972 -0.044677 0.00032656 -0.10197 -0.055684 -0.067561
1.8516 0.0045962 -0.00075454 0.027702 0.01233 0 0.015855 0.01697 -0.0033395 -0.0042713 0.011668 -0.00084432 -0.37441 -0.1021 -0.0044306 -0.02968 -0.059936 0.0042474 -0.017805 -0.15787 0.007268 -0.028362 0.018251 0.0052144 -0.073345 0.0011539 0.00044781 0.0012496 -0.00039063 -0.068725 0.013986 0.0087909 0.0032287 0.017931 -0.045831 0.0021159 -0.10033 -0.055475 -0.070364
1.8555 0.003948 0.0017037 0.025225 0.0043226 0 0.0079343 0.0038582 0.00066375 -0.0018322 0.014161 0.005611 -0.36249 -0.093862 -0.00088188 -0.031899 -0.054897 0.0032767 -0.017249 -0.15607 0.013319 -0.035553 0.020851 -0.0015851 -0.070072 0.0014028 0.00028438 0.0008709 -0.00037589 -0.064928 0.012166 0.0086698 -6.4592e-05 0.010846 -0.044605 0.0028423 -0.096689 -0.054318 -0.071892
1.8594 0.0022652 0.0043761 0.0037786 -0.0051564 0 -0.0036905 -0.011597 0.0059195 0.0035699 0.013683 0.014593 -0.365 -0.089858 0.0019514 -0.033346 -0.047454 0.00091079 -0.013879 -0.15611 0.013874 -0.043196 0.019599 -0.009902 -0.064706 0.000988 -8.7898e-05 0.00036395 -0.00020195 -0.056302 0.007683 0.0047599 -0.0035066 -2.3003e-05 -0.041089 0.0014238 -0.092563 -0.052638 -0.072318
1.8633 6.1283e-05 0.0062329 -0.014951 -0.0082003 0 -0.010629 -0.021413 0.0097501 0.0056556 0.012208 0.020826 -0.37904 -0.090848 0.0027353 -0.033941 -0.040515 -0.0012947 -0.0082488 -0.15876 0.0096228 -0.049868 0.015125 -0.016183 -0.058406 0.0002505 -0.0001347 -6.6948e-06 -0.00010804 -0.050359 0.0026495 2.1822e-05 -0.0053222 -0.0079862 -0.035647 -0.00060543 -0.08945 -0.050935 -0.071828
1.8672 -0.0021021 0.0059825 -0.012513 -0.0013863 0 -0.0077613 -0.021312 0.010699 0.00021972 0.011539 0.019715 -0.38991 -0.096766 0.0017644 -0.033336 -0.038572 -0.0012009 -0.0016858 -0.1647 0.005095 -0.053096 0.0097489 -0.019341 -0.053437 -0.00028049 0.00057308 -6.1468e-05 -0.000303 -0.045421 -0.0016972 -0.0034788 -0.0037003 -0.009631 -0.02947 -0.00081014 -0.089614 -0.050267 -0.070492
1.8711 -0.003636 0.0029054 0.0080621 0.011109 0 0.0023904 -0.012974 0.0089305 -0.011063 0.010783 0.010959 -0.38851 -0.10352 0.00042315 -0.031688 -0.0426 0.0011536 0.0033498 -0.17187 0.003983 -0.052632 0.0075796 -0.020906 -0.051739 -0.00034667 0.001716 9.0704e-05 -0.00073473 -0.033982 -0.0043656 -0.0050384 0.0014851 -0.0052215 -0.024946 0.0011966 -0.092972 -0.051587 -0.068639
1.875 -0.0039856 -0.0020616 0.025289 0.019566 0 0.011228 -0.0020147 0.0054926 -0.020983 0.0067282 -0.00046099 -0.38156 -0.1087 -4.0659e-05 -0.029395 -0.050483 0.0032094 0.0059795 -0.17842 0.0059197 -0.049994 0.009742 -0.022375 -0.053192 -8.0173e-05 0.0023676 0.0001094 -0.0011153 -0.012731 -0.0043313 -0.0044076 0.0077146 0.0025949 -0.022947 0.0029659 -0.098051 -0.054976 -0.066605
1.8789 -0.0029562 -0.0063369 0.020429 0.015567 0 0.01074 0.0061879 0.0015592 -0.021966 -0.0025174 -0.0075703 -0.38376 -0.11109 0.00059186 -0.02677 -0.060539 0.0025793 0.0058178 -0.18316 0.0076198 -0.046396 0.016499 -0.022703 -0.057457 0.0002284 0.0018509 -0.00026206 -0.0011745 0.012683 -0.0015812 -0.001626 0.010975 0.0098863 -0.023853 0.0017026 -0.10378 -0.060425 -0.064705
1.8828 -0.0010744 -0.0073564 -0.0042487 -0.00082388 0 6.8279e-05 0.009318 -0.0018311 -0.012484 -0.014271 -0.0069202 -0.40117 -0.10984 0.0014891 -0.024205 -0.070611 -0.00026689 0.0027295 -0.1849 0.0066211 -0.043367 0.027543 -0.018854 -0.063821 0.00039234 0.0004002 -0.00090207 -0.00088879 0.033619 0.0017252 0.0019985 0.008614 0.012512 -0.027785 -0.0024796 -0.10889 -0.067776 -0.063351
1.8867 0.00054297 -0.0046526 -0.027914 -0.019565 0 -0.013443 0.0080092 -0.0039043 0.00092845 -0.022317 -0.0016487 -0.4242 -0.10501 0.001474 -0.022565 -0.076946 -0.0024897 -0.00264 -0.18216 0.0035323 -0.043647 0.04036 -0.0091378 -0.070109 0.00037637 -0.0010844 -0.0013373 -0.0004781 0.047557 0.002008 0.0037469 0.0016613 0.0082073 -0.033966 -0.0060766 -0.11147 -0.076171 -0.063708
1.8906 0.00095415 -0.0003538 -0.031277 -0.027311 0 -0.019739 0.004131 -0.0044311 0.0087236 -0.021847 0.0010085 -0.43728 -0.099503 -5.9787e-05 -0.021899 -0.079917 -0.0020432 -0.0079811 -0.17736 0.00082206 -0.046628 0.051192 0.0040921 -0.07456 0.00019266 -0.0018854 -0.0011132 -0.00020578 0.058741 -0.0028459 0.0016322 -0.0056143 -0.0011245 -0.039868 -0.0052824 -0.11232 -0.083839 -0.065684
1.8945 0.00019991 0.0025453 -0.014218 -0.017877 0 -0.013781 -0.00031671 -0.0038392 0.0067177 -0.013583 -0.0040026 -0.43396 -0.094263 -0.0025799 -0.02212 -0.080368 0.00014357 -0.012458 -0.17181 2.6591e-05 -0.051521 0.0588 0.015474 -0.076789 -0.00014283 -0.0019772 -0.00020552 -0.00018429 0.069222 -0.010882 -0.002927 -0.008888 -0.0095785 -0.044432 0.00026208 -0.11215 -0.089889 -0.069052
1.8984 -0.00066484 0.0025972 0.0056872 0.0020856 0 0.00057831 -0.003188 -0.0028662 0.00014731 -0.0030261 -0.014865 -0.42166 -0.089966 -0.0045925 -0.02307 -0.079351 0.0015018 -0.015445 -0.16685 0.00056591 -0.057364 0.06244 0.020724 -0.07674 -0.00053294 -0.0017235 0.00089815 -0.00034087 0.071897 -0.016635 -0.0053883 -0.0071305 -0.011193 -0.046794 0.006796 -0.11169 -0.093566 -0.073399
1.9023 -0.00046325 0.00076989 0.010889 0.017693 0 0.013494 -0.0023937 -0.0021249 -0.0011439 0.0041936 -0.023958 -0.41251 -0.086959 -0.0045829 -0.024425 -0.078753 0.0010528 -0.016345 -0.16457 0.0010831 -0.062376 0.061721 0.019845 -0.074865 -0.00075346 -0.0012733 0.0015427 -0.00052275 0.05616 -0.015048 -0.002151 -0.0031919 -0.0049777 -0.045799 0.0096302 -0.11209 -0.09365 -0.077721
1.9063 0.0010711 -0.00084809 -0.00026233 0.017603 0 0.016401 0.0027004 -0.002099 0.0074068 0.0061421 -0.023852 -0.41185 -0.084124 -0.002158 -0.025624 -0.08023 0.00060727 -0.015952 -0.16621 0.0013137 -0.0648 0.05933 0.016312 -0.073341 -0.00058206 -0.00047054 0.0014031 -0.00061303 0.021692 -0.0056622 0.0053251 -0.0011009 0.0038052 -0.041859 0.0072447 -0.11383 -0.090393 -0.080132
1.9102 0.0030855 -0.00096927 -0.014059 0.0032357 0 0.0081081 0.0098051 -0.0032593 0.019617 0.0045005 -0.013222 -0.41628 -0.080635 0.0015326 -0.026559 -0.083121 0.0023741 -0.015324 -0.17072 0.0022311 -0.064982 0.057611 0.013244 -0.073424 -2.0817e-05 0.00064584 0.00071985 -0.00056717 -0.015988 0.0066649 0.01108 -0.0025486 0.0080605 -0.036378 0.0024806 -0.1161 -0.085289 -0.080098
1.9141 0.00438 0.0002609 -0.015834 -0.012507 0 -0.0045715 0.01432 -0.0054669 0.023648 0.0020896 0.0019951 -0.421 -0.076278 0.0046222 -0.027279 -0.086622 0.0057716 -0.014952 -0.17734 0.0045375 -0.063395 0.057616 0.010621 -0.075652 0.00062812 0.0015011 7.9728e-05 -0.00038427 -0.037719 0.015292 0.010116 -0.0057037 0.0052668 -0.030168 -0.00018211 -0.11829 -0.079273 -0.077502
1.918 0.0043728 0.0021557 -0.0030918 -0.015969 0 -0.011797 0.012458 -0.0068702 0.013551 0.0013599 0.012885 -0.42629 -0.07105 0.0060423 -0.02791 -0.089662 0.0074108 -0.01524 -0.18509 0.0075089 -0.060772 0.060103 0.0062596 -0.080315 0.00096309 0.0014108 -6.394e-05 -7.9536e-05 -0.040117 0.016609 0.0035098 -0.0071969 -0.00029284 -0.024096 0.0013833 -0.11965 -0.073379 -0.072512
1.9219 0.0033883 0.0044468 0.014211 -0.0037361 0 -0.00763 0.0044779 -0.0040764 -0.0039573 0.0044638 0.013881 -0.43572 -0.066042 0.0063473 -0.028867 -0.089824 0.0046635 -0.016404 -0.19199 0.0095676 -0.058945 0.065226 -0.0010117 -0.087303 0.0008096 0.00038807 0.00027861 0.00030666 -0.04096 0.01211 -0.0022989 -0.0051427 -0.0018636 -0.019936 0.0053475 -0.11898 -0.069732 -0.066348
1.9258 0.0021973 0.007095 0.023964 0.015185 0 0.005764 -0.0050395 0.0050881 -0.014882 0.012529 0.006665 -0.44996 -0.062709 0.0069332 -0.030236 -0.087569 -0.0010796 -0.01771 -0.1973 0.0097906 -0.059014 0.070423 -0.0098705 -0.094556 0.0003744 -0.00066339 0.00071527 0.000687 -0.062125 0.0063439 -0.0016341 -0.00033995 0.0030233 -0.018196 0.0079528 -0.11721 -0.068683 -0.061612
1.9297 0.0014738 0.009467 0.021548 0.027181 0 0.019405 -0.010353 0.01801 -0.010932 0.023159 -0.00091826 -0.46475 -0.061535 0.0082955 -0.031877 -0.084033 -0.00533 -0.018888 -0.20134 0.0085788 -0.061148 0.074485 -0.018349 -0.10126 7.413e-05 -0.00076385 0.00085735 0.00093919 -0.10619 0.003035 0.0050093 0.0051215 0.010088 -0.019096 0.0070406 -0.11524 -0.070089 -0.059374
1.9336 0.0017057 0.010365 0.011123 0.02469 0 0.023628 -0.0083735 0.027132 0.0026055 0.029393 -0.00028231 -0.47537 -0.062729 0.0091408 -0.033602 -0.080499 -0.0049249 -0.019814 -0.20469 0.0069491 -0.065345 0.076519 -0.02646 -0.10685 0.00018645 0.00011737 0.00064429 0.00096724 -0.15196 0.0029216 0.011771 0.010033 0.012658 -0.022742 0.0037809 -0.11391 -0.073667 -0.06031
1.9375 0.0033682 0.0093338 0.00050531 0.011157 0 0.015226 8.9833e-05 0.025334 0.012256 0.023969 0.011426 -0.48136 -0.066308 0.0075166 -0.035026 -0.079287 -0.0012556 -0.020538 -0.20856 0.0055856 -0.071463 0.075533 -0.035914 -0.11079 0.00063362 0.0009845 0.00032783 0.00077363 -0.17585 0.004699 0.01342 0.014726 0.00857 -0.029316 0.0012224 -0.11453 -0.078885 -0.065032
1.9414 0.0068152 0.0078238 -0.0038298 -0.0025857 0 0.0006398 0.012057 0.013122 0.0098942 0.0070758 0.028207 -0.48539 -0.070929 0.0030477 -0.035576 -0.083228 0.0012601 -0.021704 -0.21502 0.0047826 -0.078464 0.071767 -0.046828 -0.11336 0.0010803 0.00085348 0.00016935 0.00047571 -0.1779 0.0073109 0.010225 0.01983 0.0027808 -0.037777 0.0012675 -0.11783 -0.084175 -0.071915
1.9453 0.011811 0.0085332 0.0013003 -0.0064516 0 -0.0077459 0.024585 0.0003243 0.00077076 -0.010289 0.038418 -0.48788 -0.075297 -0.0020649 -0.035332 -0.091277 -0.00013866 -0.023565 -0.22385 0.0049259 -0.085235 0.066635 -0.05547 -0.11533 0.0012373 -0.00019529 0.00016792 0.00023247 -0.18439 0.010884 0.0069508 0.024798 0.0030554 -0.046219 0.0029522 -0.1225 -0.088488 -0.078258
1.9492 0.017299 0.013125 0.015035 0.002633 0 -0.00049809 0.035212 -0.0011326 -0.0021422 -0.013305 0.033176 -0.4853 -0.078993 -0.0046624 -0.034415 -0.10227 -0.0037707 -0.026019 -0.23436 0.0063521 -0.091144 0.060561 -0.056701 -0.11686 0.0010854 -0.0011197 8.4554e-05 0.0001288 -0.22209 0.015561 0.0076742 0.027932 0.012728 -0.053472 0.0035006 -0.1275 -0.091396 -0.0826
1.9531 0.021943 0.02048 0.03159 0.019776 0 0.020977 0.041248 0.012028 0.0083835 0.0035792 0.014206 -0.4749 -0.081767 -0.0035688 -0.033022 -0.1146 -0.0055601 -0.028796 -0.24546 0.0084854 -0.095584 0.053846 -0.049602 -0.11801 0.00082769 -0.001073 -0.00027554 0.00012209 -0.28966 0.020053 0.012245 0.027913 0.027228 -0.058402 0.0010398 -0.13173 -0.092632 -0.083658
1.957 0.02512 0.027383 0.041705 0.035758 0 0.044128 0.04029 0.030402 0.026497 0.029792 -0.0056611 -0.46046 -0.083656 -0.00088452 -0.03165 -0.12404 -0.0035431 -0.03062 -0.25363 0.0096257 -0.097078 0.045978 -0.040388 -0.11812 0.00064476 -0.00032182 -0.0008137 0.00011393 -0.35632 0.0221 0.017691 0.025191 0.037486 -0.058821 -0.0035285 -0.13282 -0.092024 -0.079538
1.9609 0.027403 0.031117 0.038624 0.042462 0 0.053936 0.032668 0.039543 0.03945 0.046327 -0.011242 -0.45091 -0.085214 -1.6746e-05 -0.030864 -0.12749 0.00012665 -0.030239 -0.256 0.0083746 -0.095611 0.036313 -0.038551 -0.11671 0.0005128 0.00010609 -0.0011725 8.2751e-05 -0.39071 0.020798 0.022133 0.021884 0.037226 -0.055867 -0.0071176 -0.13052 -0.090911 -0.072499
1.9648 0.02994 0.031543 0.024969 0.037429 0 0.044538 0.023236 0.032987 0.040471 0.04235 0.0030561 -0.45204 -0.086247 -0.0021542 -0.030873 -0.12468 0.0017018 -0.027519 -0.25216 0.0055008 -0.091554 0.024696 -0.048942 -0.11384 0.00027172 -0.00036948 -0.0010242 0.00012791 -0.39195 0.018408 0.026369 0.020322 0.028054 -0.051243 -0.0069403 -0.12543 -0.090119 -0.064571
1.9688 0.033284 0.030785 0.012776 0.025557 0 0.024442 0.019327 0.018422 0.03475 0.025239 0.028118 -0.45998 -0.086307 -0.0047884 -0.031856 -0.11583 -0.00010847 -0.022673 -0.24229 0.0037779 -0.085316 0.011196 -0.067279 -0.10975 -0.00013337 -0.0012103 -0.00034441 0.00035175 -0.39169 0.019329 0.031708 0.021581 0.018403 -0.046527 -0.0027783 -0.11808 -0.090224 -0.057329
1.9727 0.036831 0.031132 0.013943 0.016638 0 0.010416 0.025208 0.010862 0.032716 0.013961 0.046992 -0.46384 -0.084436 -0.0040941 -0.034067 -0.10183 -0.0030666 -0.016385 -0.22725 0.0050811 -0.077567 -0.0038602 -0.083795 -0.10501 -0.00050716 -0.0014036 0.00056608 0.00069343 -0.42514 0.026586 0.03725 0.025114 0.017349 -0.044036 0.0027899 -0.10919 -0.09187 -0.052765
1.9766 0.039416 0.033336 0.028923 0.019237 0 0.014463 0.037701 0.019183 0.038457 0.021727 0.048646 -0.45497 -0.078599 0.00096872 -0.038007 -0.086845 -0.0042793 -0.011611 -0.2117 0.0073416 -0.07044 -0.018671 -0.091876 -0.10158 -0.00054537 -0.00068308 0.0013007 0.00092003 -0.49932 0.038769 0.040288 0.029465 0.027983 -0.047563 0.0063244 -0.099724 -0.095288 -0.052918
1.9805 0.040402 0.036654 0.045542 0.034335 0 0.03441 0.047632 0.03872 0.04594 0.04439 0.036897 -0.43289 -0.069546 0.0070305 -0.0434 -0.075115 -0.003587 -0.010362 -0.20022 0.0049778 -0.065532 -0.031701 -0.093535 -0.10049 -0.00015525 8.9572e-05 0.0015933 0.00083319 -0.58798 0.050294 0.039408 0.033337 0.045026 -0.056191 0.0060578 -0.089914 -0.099174 -0.055932
1.9844 0.040138 0.039957 0.050634 0.053621 0 0.055899 0.046808 0.056369 0.046678 0.06513 0.026687 -0.40189 -0.058077 0.0091253 -0.050159 -0.068519 -0.0036947 -0.013411 -0.19456 -0.0066534 -0.063526 -0.042355 -0.096649 -0.10199 0.0003711 -0.00015104 0.001401 0.00049178 -0.6553 0.055112 0.036494 0.036327 0.058294 -0.068854 0.0030677 -0.079448 -0.10263 -0.060522
1.9883 0.039398 0.04238 0.043198 0.064784 0 0.063939 0.034789 0.0624 0.039927 0.069848 0.031018 -0.36323 -0.04531 0.0053992 -0.05808 -0.068436 -0.0071145 -0.02105 -0.19567 -0.026577 -0.064815 -0.050295 -0.10701 -0.10599 0.00055323 -0.0014659 0.00082514 0.00018202 -0.68377 0.05102 0.03508 0.039034 0.059706 -0.084001 0.00023247 -0.067949 -0.10473 -0.065241
1.9922 0.038523 0.043102 0.034814 0.060537 0 0.05428 0.01949 0.057477 0.034019 0.058122 0.050087 -0.31252 -0.033936 -0.00096428 -0.066518 -0.076678 -0.01346 -0.032818 -0.20333 -0.047945 -0.069629 -0.055367 -0.12298 -0.11157 0.00015095 -0.0027792 1.671e-05 0.00011827 -0.68124 0.041219 0.036823 0.042506 0.049032 -0.097926 -0.00014526 -0.054499 -0.10353 -0.067369
1.9961 0.037202 0.0412 0.036162 0.044276 0 0.035477 0.011048 0.049401 0.037439 0.040601 0.071773 -0.24523 -0.026587 -0.0046326 -0.073494 -0.089525 -0.019916 -0.044136 -0.21015 -0.062878 -0.075366 -0.059321 -0.13742 -0.11543 -0.00057693 -0.0029821 -0.00083923 0.00018376 -0.66586 0.032002 0.039907 0.047194 0.034214 -0.10614 0.0018832 -0.039512 -0.098602 -0.065444
2 0.034979 0.036374 0.044268 0.027425 0 0.020925 0.014277 0.044589 0.04938 0.027854 0.082121 -0.16356 -0.023041 -0.0030074 -0.077582 -0.10319 -0.023967 -0.051924 -0.21053 -0.068147 -0.079988 -0.063027 -0.14414 -0.11563 -0.0010611 -0.002067 -0.0015066 3.1383e-05 -0.64731 0.028382 0.040858 0.052041 0.025664 -0.10775 0.0042026 -0.024121 -0.09082 -0.060095
2.0039 0.031747 0.0298 0.045396 0.020365 0 0.018336 0.025798 0.043242 0.059807 0.02265 0.076066 -0.076135 -0.022534 0.0017461 -0.077637 -0.11496 -0.025214 -0.054234 -0.20058 -0.066636 -0.082116 -0.066644 -0.14213 -0.1108 -0.00090997 -0.001076 -0.0017552 -0.00051329 -0.62121 0.030795 0.037466 0.054562 0.028463 -0.10252 0.004751 -0.0092796 -0.080931 -0.05194
2.0078 0.027627 0.023718 0.031363 0.024459 0 0.025191 0.037338 0.041577 0.058742 0.021526 0.059569 0.0091071 -0.02359 0.0053815 -0.072429 -0.12181 -0.024678 -0.049258 -0.17636 -0.063758 -0.080334 -0.070003 -0.13416 -0.099624 -0.00024288 -0.00097058 -0.0014998 -0.0011782 -0.57633 0.034974 0.029824 0.052278 0.038356 -0.090797 0.0035876 0.0038224 -0.069976 -0.041946
2.0117 0.022509 0.019601 0.010915 0.031655 0 0.032507 0.04153 0.036775 0.045145 0.020832 0.042928 0.090798 -0.021246 0.0059318 -0.060097 -0.11781 -0.023173 -0.035695 -0.13293 -0.062691 -0.072428 -0.070992 -0.12242 -0.080238 0.00044931 -0.0016748 -0.00089677 -0.0014471 -0.50314 0.034865 0.019266 0.044601 0.044851 -0.074825 0.0029329 0.012906 -0.060396 -0.032326
2.0156 0.016041 0.016627 0.0017929 0.031588 0 0.032341 0.035613 0.028884 0.026972 0.0194 0.032331 0.17238 -0.013199 0.0051377 -0.044434 -0.10484 -0.021018 -0.019576 -0.080706 -0.062713 -0.060543 -0.068577 -0.10619 -0.056591 0.0007684 -0.0022672 -0.00027439 -0.0010724 -0.39692 0.026639 0.0073382 0.033526 0.039151 -0.059282 0.0049438 0.019054 -0.053171 -0.024489
2.0195 0.0082572 0.012277 0.010605 0.019857 0 0.022692 0.021537 0.019054 0.013454 0.016398 0.026629 0.25592 0.00085565 0.005711 -0.027645 -0.083661 -0.019083 -0.0041244 -0.025111 -0.061093 -0.045381 -0.062371 -0.083721 -0.030313 0.00073421 -0.0019967 8.236e-05 -0.00035174 -0.25885 0.011313 -0.003944 0.022256 0.020672 -0.0455 0.0091951 0.023027 -0.048276 -0.01882
2.0234 0.00017038 0.0048243 0.023093 0.00085008 0 0.0071801 0.0040757 0.0078335 0.0077251 0.0095245 0.020409 0.33959 0.02043 0.0077956 -0.01205 -0.055427 -0.018939 0.007577 0.028474 -0.055504 -0.027653 -0.052376 -0.055254 -0.0030308 0.00066544 -0.00097238 0.00012524 0.00016846 -0.099185 -0.005637 -0.011858 0.012752 -0.0028947 -0.034256 0.01241 0.025707 -0.04532 -0.015525
2.0273 -0.0065397 -0.0046916 0.01787 -0.01633 0 -0.0084501 -0.011176 -0.0040467 0.0059493 -0.0026333 0.0091656 0.42177 0.0434 0.0087345 -0.0017942 -0.021795 -0.020963 0.010546 0.071547 -0.044512 -0.0079348 -0.039098 -0.023587 0.022989 0.00077838 0.00012437 5.4627e-05 0.00026559 0.061212 -0.017566 -0.01445 0.0043805 -0.021572 -0.02554 0.011092 0.028532 -0.042937 -0.014881
2.0313 -0.010659 -0.013048 -0.0093059 -0.024709 0 -0.019588 -0.019738 -0.014399 0.0019016 -0.01697 -0.007814 0.50532 0.063149 0.0063636 9.335e-05 0.012546 -0.022374 0.0031329 0.09958 -0.026973 0.012747 -0.025722 0.0082674 0.045749 0.00094767 0.00082006 0.00014273 0.00025428 0.19826 -0.020847 -0.012813 -0.0050942 -0.029914 -0.016238 0.0048756 0.032715 -0.03774 -0.016362
2.0352 -0.012361 -0.017492 -0.037636 -0.023574 0 -0.024166 -0.02038 -0.020755 -0.0082397 -0.026617 -0.027927 0.59478 0.076259 0.0019376 -0.0048925 0.04468 -0.018214 -0.011359 0.11661 -0.0027096 0.033472 -0.014311 0.03931 0.065217 0.00087507 0.001199 0.00051437 0.00057547 0.29898 -0.01714 -0.011183 -0.017112 -0.029411 -0.0041632 -0.0026201 0.037684 -0.028076 -0.019444
2.0391 -0.012999 -0.017863 -0.041011 -0.01763 0 -0.022705 -0.016352 -0.023237 -0.024086 -0.026685 -0.047331 0.68827 0.081084 -0.00084927 -0.015459 0.073033 -0.0054927 -0.030672 0.12557 0.025414 0.053417 -0.0058001 0.070069 0.081271 0.00046099 0.0015525 0.0010513 0.0012106 0.36971 -0.011994 -0.013577 -0.030741 -0.025606 0.011719 -0.0065459 0.042652 -0.012961 -0.024051
2.043 -0.013938 -0.016235 -0.016329 -0.012922 0 -0.017781 -0.013786 -0.025152 -0.041568 -0.019025 -0.06273 0.77444 0.076718 0.00018652 -0.029713 0.096343 0.013239 -0.052046 0.13022 0.050914 0.071631 -0.00077691 0.10011 0.093938 -3.7896e-05 0.0019166 0.0014745 0.0016109 0.42728 -0.010708 -0.019791 -0.043247 -0.023352 0.032043 -0.0048641 0.046575 0.0082414 -0.03013
2.0469 -0.015495 -0.014731 0.010423 -0.012958 0 -0.012967 -0.017217 -0.02957 -0.054411 -0.010532 -0.072239 0.84093 0.063129 0.0032489 -0.042837 0.11231 0.030868 -0.069578 0.13745 0.066937 0.084686 0.00064356 0.12647 0.10251 -0.00023652 0.0021128 0.0015291 0.0012794 0.47936 -0.014567 -0.025067 -0.05199 -0.02416 0.056455 6.2937e-05 0.046501 0.036345 -0.037727
2.0508 -0.01687 -0.013848 0.0093523 -0.01725 0 -0.011159 -0.025501 -0.035407 -0.056834 -0.0066907 -0.075456 0.88784 0.047965 0.004493 -0.050839 0.12398 0.040986 -0.080523 0.14945 0.071404 0.091982 0.0011365 0.14462 0.10859 1.2592e-05 0.002165 0.001143 0.00038318 0.51341 -0.020373 -0.024282 -0.055763 -0.026713 0.080422 0.0038403 0.042467 0.066583 -0.045324
2.0547 -0.01688 -0.012752 -0.021693 -0.022384 0 -0.012988 -0.032098 -0.038017 -0.047523 -0.0074134 -0.072942 0.93162 0.034459 0.002314 -0.052598 0.13261 0.042709 -0.08426 0.16462 0.069015 0.09336 0.0012113 0.15102 0.11261 0.00049455 0.0024418 0.00046961 -0.00032059 0.50661 -0.023417 -0.016664 -0.0546 -0.028717 0.10171 0.0040376 0.03499 0.096514 -0.051775
2.0586 -0.014711 -0.010679 -0.052755 -0.024376 0 -0.016441 -0.030188 -0.034224 -0.032091 -0.009118 -0.065475 0.99275 0.025007 -0.00082739 -0.047635 0.13923 0.040468 -0.080626 0.18065 0.067216 0.089042 0.00079176 0.14463 0.11492 0.00085303 0.0032373 -0.0001995 -0.00022761 0.44724 -0.021145 -0.0062671 -0.048847 -0.028122 0.11858 0.0019259 0.024791 0.12398 -0.055969
2.0625 -0.010128 -0.0076029 -0.051031 -0.020846 0 -0.018037 -0.018358 -0.026058 -0.020198 -0.0095097 -0.053761 1.0773 0.022137 -0.0011993 -0.035804 0.14479 0.039123 -0.069566 0.19255 0.069256 0.079579 -0.0014556 0.12662 0.11568 0.0009042 0.0042679 -0.00059587 0.00047841 0.34521 -0.014409 0.0020483 -0.038845 -0.023434 0.12886 0.00045574 0.013143 0.14587 -0.056
2.0664 -0.003347 -0.0035848 -0.01423 -0.012009 0 -0.014727 -0.0016923 -0.018326 -0.017791 -0.0088767 -0.038886 1.1704 0.024577 0.0018418 -0.020422 0.14949 0.039285 -0.053898 0.1926 0.070848 0.0684 -0.0099277 0.099091 0.11487 0.00073611 0.0047542 -0.00061707 0.0010026 0.22075 -0.0057448 0.0067407 -0.025455 -0.01405 0.13287 0.0008733 0.002489 0.15973 -0.050486
2.0703 0.0050806 0.0020385 0.026956 -0.00018242 0 -0.0053541 0.012733 -0.012428 -0.021038 -0.007026 -0.022673 1.2488 0.027807 0.0048574 -0.0053785 0.15262 0.037273 -0.037479 0.18104 0.063897 0.058409 -0.026307 0.064079 0.11224 0.00055086 0.0041005 -0.00036632 0.00076309 0.084084 0.0030993 0.0097365 -0.01041 -0.00090289 0.13411 0.0016513 -0.0064883 0.16736 -0.041336
2.0742 0.014327 0.010289 0.040312 0.011682 0 0.008853 0.02162 -0.0039327 -0.018814 -0.0011582 -0.0068378 1.3026 0.029258 0.0039607 0.0075474 0.15333 0.02929 -0.022322 0.15866 0.043867 0.050536 -0.051498 0.023163 0.10713 0.00046338 0.0024697 -6.6833e-05 -1.0381e-05 -0.071365 0.011884 0.013309 0.0044013 0.013429 0.13427 0.00071072 -0.013886 0.16956 -0.029937
2.0781 0.023559 0.021254 0.02459 0.021542 0 0.02473 0.027202 0.012392 -0.0028064 0.011222 0.0087173 1.344 0.026484 -0.00084308 0.01688 0.15068 0.015322 -0.010344 0.12718 0.013863 0.045217 -0.08574 -0.022567 0.098776 0.00045036 0.00063643 8.5498e-05 -0.00053635 -0.25509 0.020688 0.017849 0.018234 0.025907 0.13502 -0.0018018 -0.020111 0.16732 -0.017975
2.082 0.032397 0.033396 0.0090346 0.029142 0 0.038519 0.033885 0.035281 0.024112 0.027547 0.026354 1.3964 0.015362 -0.0053966 0.020621 0.14253 -0.0010013 -0.0054244 0.090741 -0.018139 0.04123 -0.12816 -0.072177 0.084585 0.00043027 -0.00070828 2.4731e-05 -0.00030206 -0.46132 0.028858 0.022912 0.031983 0.034964 0.13844 -0.0034916 -0.026773 0.16173 -0.0093723
2.0859 0.041079 0.044431 0.021112 0.035992 0 0.047912 0.043683 0.056209 0.049965 0.040569 0.048377 1.474 -0.0022004 -0.0055675 0.020874 0.13068 -0.015963 -0.0073666 0.056506 -0.0457 0.034632 -0.17054 -0.12389 0.065178 0.00033519 -0.0014586 -0.00018774 0.00043656 -0.66775 0.035708 0.029415 0.047156 0.04163 0.14384 -0.0025317 -0.035582 0.1554 -0.0063162
2.0898 0.050009 0.052993 0.057354 0.044528 0 0.053728 0.05493 0.067167 0.064725 0.045362 0.073547 1.5712 -0.024137 -0.0014086 0.019184 0.11734 -0.028912 -0.015122 0.026327 -0.067715 0.02359 -0.20819 -0.17399 0.041796 0.00012157 -0.0019508 -0.00043603 0.00096788 -0.85331 0.042111 0.039376 0.064168 0.04881 0.15023 -2.5717e-05 -0.046835 0.1494 -0.0087833
2.0938 0.059084 0.059466 0.088106 0.056559 0 0.059485 0.064816 0.06906 0.069444 0.045662 0.096332 1.6707 -0.048871 0.0030337 0.016661 0.10466 -0.042055 -0.027654 0.00083751 -0.086684 0.0071281 -0.23779 -0.2172 0.01569 -0.00021143 -0.0024747 -0.00060879 0.00084756 -1.015 0.050628 0.052999 0.081502 0.059132 0.15692 0.00097624 -0.060519 0.14457 -0.016403
2.0977 0.067567 0.065305 0.089971 0.071478 0 0.068369 0.072343 0.071206 0.074294 0.051379 0.1108 1.7611 -0.074478 0.0038177 0.014577 0.095937 -0.057533 -0.043387 -0.020248 -0.10436 -0.015399 -0.25549 -0.24908 -0.011192 -0.00056422 -0.0030466 -0.00060855 0.0002408 -1.1647 0.063261 0.066832 0.096454 0.072866 0.16321 -0.001142 -0.076306 0.14199 -0.028256
2.1016 0.074731 0.071685 0.070332 0.085543 0 0.079804 0.078442 0.081761 0.087727 0.068467 0.11602 1.8478 -0.098045 0.00064552 0.014504 0.097551 -0.074807 -0.057913 -0.04026 -0.11964 -0.040954 -0.25981 -0.26897 -0.034482 -0.00073866 -0.0036071 -0.00035863 -0.00039903 -1.3098 0.078783 0.076039 0.10672 0.087268 0.16933 -0.0046301 -0.092427 0.14362 -0.040763
2.1055 0.080525 0.078734 0.058112 0.093677 0 0.08923 0.083662 0.09901 0.10793 0.091735 0.1173 1.9473 -0.11836 -0.0035812 0.01651 0.10964 -0.090596 -0.067961 -0.061893 -0.13036 -0.064076 -0.25813 -0.28038 -0.052712 -0.00059245 -0.0042413 0.00013759 -0.00083921 -1.4383 0.092636 0.078971 0.11155 0.097908 0.17657 -0.0062305 -0.10719 0.14928 -0.050599
2.1094 0.085362 0.08565 0.072127 0.093459 0 0.092203 0.086634 0.11287 0.12484 0.109 0.12111 2.0734 -0.13428 -0.0060457 0.020797 0.13246 -0.10105 -0.071881 -0.085426 -0.13608 -0.081996 -0.254 -0.28806 -0.065496 -0.0002385 -0.0050527 0.00071975 -0.0011619 -1.526 0.10003 0.079033 0.11176 0.10142 0.18569 -0.0048336 -0.11982 0.15893 -0.056299
2.1133 0.089173 0.091107 0.10179 0.088198 0 0.089278 0.085371 0.11499 0.12989 0.11272 0.12836 2.2274 -0.14461 -0.0062575 0.027504 0.16557 -0.10429 -0.068458 -0.11056 -0.13856 -0.092452 -0.25083 -0.29385 -0.07295 -3.6227e-05 -0.0058729 0.0010882 -0.0014329 -1.5577 0.099622 0.081488 0.10904 0.098118 0.19729 -0.0027344 -0.12965 0.17224 -0.056761
2.1172 0.090936 0.093593 0.11981 0.085339 0 0.086257 0.080009 0.10669 0.12308 0.10674 0.13312 2.4004 -0.14546 -0.005275 0.037274 0.20818 -0.10151 -0.055687 -0.135 -0.13982 -0.092304 -0.25301 -0.29566 -0.075891 -0.00028436 -0.0062938 0.00097147 -0.0014728 -1.5394 0.094402 0.088332 0.10499 0.092327 0.21176 -0.002942 -0.13537 0.18802 -0.050293
2.1211 0.089511 0.09194 0.11111 0.090036 0 0.088466 0.073808 0.096536 0.11125 0.10078 0.12875 2.5819 -0.13562 -0.0037503 0.049104 0.25275 -0.096353 -0.037104 -0.15549 -0.14043 -0.085734 -0.25925 -0.29019 -0.0783 -0.00088098 -0.0061154 0.00033903 -0.001081 -1.4907 0.088972 0.096498 0.10051 0.089433 0.22613 -0.0055917 -0.13702 0.2017 -0.039017
2.125 0.085073 0.086221 0.086375 0.09916 0 0.094356 0.071001 0.091048 0.10091 0.099173 0.1152 2.7675 -0.11617 -0.0016223 0.061466 0.29376 -0.092822 -0.0161 -0.172 -0.14014 -0.077107 -0.26539 -0.27686 -0.081978 -0.0013445 -0.0056957 -0.00054103 -0.00042589 -1.4257 0.085914 0.10086 0.095636 0.091194 0.23748 -0.0077027 -0.13463 0.20993 -0.024914
2.1289 0.07937 0.078206 0.067745 0.10237 0 0.095636 0.073331 0.088941 0.093503 0.096607 0.099591 2.9601 -0.088036 0.00046633 0.072876 0.32696 -0.092899 0.0051718 -0.18537 -0.1395 -0.06907 -0.26779 -0.25864 -0.087555 -0.001259 -0.0056821 -0.0012856 -3.7308e-05 -1.3433 0.084366 0.098422 0.089903 0.093368 0.24338 -0.0067284 -0.12774 0.21001 -0.0090675
2.1328 0.074022 0.070296 0.065331 0.091168 0 0.085148 0.078263 0.084551 0.08673 0.085472 0.089053 3.1654 -0.052771 0.00061233 0.081342 0.34753 -0.095365 0.024417 -0.19734 -0.14019 -0.064293 -0.26179 -0.23916 -0.095159 -0.0007199 -0.0063021 -0.0016779 -0.00030676 -1.2341 0.081514 0.089347 0.083086 0.088748 0.24101 -0.0038063 -0.11563 0.19888 0.0074664
2.1367 0.068308 0.063216 0.070273 0.068153 0 0.065027 0.080139 0.07532 0.078219 0.065854 0.083321 3.3882 -0.015873 -0.0025043 0.081431 0.34516 -0.096877 0.038332 -0.21403 -0.14324 -0.064651 -0.23784 -0.21943 -0.10228 -0.00028145 -0.0069895 -0.0017843 -0.0010404 -1.0928 0.074908 0.074936 0.075613 0.073941 0.22487 -0.0027025 -0.096036 0.17101 0.023435
2.1406 0.058852 0.054536 0.068364 0.046552 0 0.045927 0.073085 0.064091 0.06687 0.046036 0.075456 3.6288 0.01567 -0.0073417 0.073124 0.32457 -0.094806 0.048074 -0.23739 -0.14723 -0.065976 -0.1996 -0.19766 -0.10575 -0.00039601 -0.0068469 -0.0017931 -0.0016127 -0.91953 0.063335 0.055867 0.067969 0.053588 0.19911 -0.005355 -0.071733 0.13289 0.038243
2.1445 0.042075 0.040004 0.054854 0.038016 0 0.036445 0.053738 0.053851 0.051778 0.032554 0.060337 3.8811 0.038667 -0.01005 0.056489 0.28725 -0.0894 0.054073 -0.26656 -0.14865 -0.065577 -0.14908 -0.17192 -0.10393 -0.00091237 -0.0055318 -0.0017454 -0.001587 -0.71052 0.046157 0.032865 0.059382 0.036709 0.16548 -0.0091039 -0.044358 0.087856 0.05128
2.1484 0.017467 0.01719 0.033493 0.039167 0 0.032614 0.022862 0.041948 0.032127 0.02138 0.041688 4.1342 0.050737 -0.0080747 0.032278 0.23553 -0.082913 0.056774 -0.29936 -0.14389 -0.060969 -0.088985 -0.14195 -0.09565 -0.0011921 -0.0036311 -0.001455 -0.0011085 -0.452 0.022822 0.0079602 0.047235 0.027207 0.12604 -0.0091375 -0.015925 0.039698 0.061818
2.1523 -0.011318 -0.011693 0.0054898 0.031017 0 0.019081 -0.014314 0.021548 0.0091664 0.0011617 0.029161 4.3769 0.048579 -0.0030507 0.0023026 0.17271 -0.076022 0.056144 -0.32888 -0.13048 -0.048267 -0.023867 -0.10761 -0.079232 -0.00076672 -0.0020951 -0.00072986 -0.00063239 -0.12948 -0.0062557 -0.016414 0.028446 0.017744 0.083679 -0.0038217 0.00943 -0.0049444 0.067808
2.1563 -0.038657 -0.040624 -0.033044 -0.0050667 0 -0.016948 -0.049391 -0.010554 -0.012953 -0.03403 0.027254 4.6048 0.03646 0.00064473 -0.026586 0.10921 -0.065044 0.052057 -0.34151 -0.10641 -0.028028 0.037741 -0.065785 -0.057063 0.0001463 -0.0013067 0.00031656 -0.00033599 0.25288 -0.038276 -0.039731 0.0021713 -0.0050404 0.043021 0.0030012 0.026061 -0.038126 0.067134
2.1602 -0.060523 -0.063866 -0.079768 -0.067543 0 -0.071085 -0.074218 -0.04845 -0.030384 -0.076048 0.027121 4.823 0.020901 0.00057201 -0.049928 0.052076 -0.043457 0.044498 -0.33186 -0.069003 -0.0044078 0.092135 -0.010027 -0.032412 0.00084024 -0.00074929 0.0012071 5.9946e-05 0.66187 -0.068039 -0.063434 -0.028641 -0.04657 0.0059067 0.0056255 0.032642 -0.058548 0.059789
2.1641 -0.076481 -0.079789 -0.11737 -0.13002 0 -0.12095 -0.085513 -0.080594 -0.04438 -0.10786 0.010649 5.0412 0.00561 -0.0009246 -0.065151 0.0057189 -0.0073006 0.033227 -0.2965 -0.015743 0.019785 0.13729 0.065324 -0.0068719 0.00084586 0.00041529 0.0014167 0.00084343 1.0473 -0.090217 -0.087479 -0.058812 -0.094656 -0.026544 0.0023585 0.028261 -0.065404 0.045529
2.168 -0.088907 -0.091202 -0.12462 -0.159 0 -0.14199 -0.087738 -0.0993 -0.061773 -0.11793 -0.035242 5.2636 -0.0058017 0.00090342 -0.070243 -0.025994 0.040216 0.018122 -0.23355 0.052737 0.041501 0.17184 0.15947 0.018107 0.00042211 0.0025079 0.00081257 0.0018086 1.3708 -0.10271 -0.10746 -0.084719 -0.12589 -0.053473 -0.0027008 0.012642 -0.058729 0.024416
2.1719 -0.10085 -0.10237 -0.10026 -0.14119 0 -0.12752 -0.091187 -0.10706 -0.089076 -0.11003 -0.10608 5.4823 -0.0076826 0.008068 -0.062194 -0.034241 0.089557 -0.00060504 -0.14057 0.13047 0.054836 0.19278 0.26311 0.041015 0.00027781 0.0050858 -0.00018236 0.002373 1.6317 -0.10862 -0.1175 -0.10696 -0.12566 -0.071823 -0.004018 -0.014857 -0.037923 -0.0036844
2.1758 -0.11455 -0.11582 -0.072497 -0.097112 0 -0.095952 -0.10544 -0.11401 -0.12555 -0.099981 -0.18016 5.6815 -0.003076 0.017749 -0.048714 -0.026796 0.13098 -0.019113 -0.038743 0.20752 0.061107 0.20647 0.36207 0.062563 0.00081227 0.0074419 -0.00087817 0.0022476 1.8681 -0.11512 -0.11769 -0.1293 -0.10457 -0.083227 -0.0004313 -0.046245 -0.011653 -0.033793
2.1797 -0.13115 -0.13164 -0.077969 -0.068131 0 -0.078786 -0.13248 -0.12968 -0.16266 -0.10382 -0.23187 5.8489 0.0059462 0.025733 -0.03361 -0.0069628 0.16068 -0.035179 0.062137 0.27447 0.06153 0.21535 0.44403 0.082856 0.0016834 0.0092251 -0.00082665 0.001881 2.1331 -0.12935 -0.11796 -0.15484 -0.094092 -0.087619 0.0038867 -0.078137 0.01703 -0.063705
2.1836 -0.15055 -0.14889 -0.12763 -0.086076 0 -0.098514 -0.16486 -0.15654 -0.19104 -0.12816 -0.24815 5.9844 0.017426 0.031434 -0.020199 0.022073 0.18171 -0.046878 0.15369 0.32667 0.057378 0.22157 0.50363 0.10173 0.0021612 0.010559 -0.00012315 0.0020951 2.4569 -0.15343 -0.13162 -0.183 -0.12178 -0.085022 0.0042566 -0.10766 0.045649 -0.091519
2.1875 -0.17091 -0.16676 -0.19453 -0.1493 0 -0.15297 -0.19095 -0.18965 -0.20797 -0.16834 -0.23632 6.0969 0.028793 0.038477 -0.012844 0.056575 0.19952 -0.051327 0.22472 0.36512 0.050259 0.22763 0.54356 0.11819 0.001883 0.011691 0.00073527 0.0032518 2.8208 -0.18213 -0.1625 -0.20998 -0.1859 -0.074887 0.00067831 -0.13111 0.071499 -0.11464
2.1914 -0.18866 -0.1843 -0.23778 -0.22389 0 -0.21678 -0.20336 -0.22051 -0.21824 -0.21192 -0.21885 6.1926 0.037794 0.049845 -0.01372 0.090857 0.21684 -0.047761 0.26967 0.39397 0.042281 0.23596 0.5721 0.12982 0.001211 0.0127 0.0012799 0.004862 3.1612 -0.20539 -0.19858 -0.23182 -0.25293 -0.059194 -0.0023371 -0.14636 0.092911 -0.13143
2.1953 -0.20031 -0.19961 -0.23907 -0.2684 0 -0.25794 -0.20418 -0.24122 -0.22835 -0.24354 -0.21902 6.2677 0.044892 0.063141 -0.019279 0.12236 0.23267 -0.039898 0.29764 0.41726 0.034202 0.24617 0.59865 0.13631 0.00083901 0.013575 0.001404 0.0060796 3.4067 -0.21525 -0.22046 -0.24666 -0.28248 -0.042123 -0.0009426 -0.15592 0.11083 -0.14358
2.1992 -0.20514 -0.21049 -0.21497 -0.26312 0 -0.25815 -0.20295 -0.24755 -0.24074 -0.25077 -0.24624 6.3133 0.050378 0.071872 -0.027185 0.14989 0.24504 -0.03004 0.31331 0.43722 0.026279 0.25743 0.62875 0.13765 0.001096 0.014419 0.0013418 0.0065308 3.5243 -0.21247 -0.21876 -0.25459 -0.26008 -0.026249 0.0037558 -0.16108 0.1254 -0.15182
2.2031 -0.20622 -0.21624 -0.19556 -0.22248 0 -0.22452 -0.20888 -0.24118 -0.25334 -0.23203 -0.28934 6.3268 0.054571 0.071971 -0.034849 0.17253 0.25378 -0.020709 0.32182 0.45415 0.018772 0.26861 0.66019 0.13428 0.0016826 0.015416 0.0013728 0.006567 3.5427 -0.20708 -0.20362 -0.25624 -0.20981 -0.014199 0.0070404 -0.16329 0.13674 -0.15705
2.207 -0.20798 -0.21834 -0.19547 -0.18323 0 -0.1857 -0.22341 -0.22989 -0.26265 -0.20154 -0.32224 6.318 0.056755 0.066499 -0.037714 0.18727 0.26022 -0.016757 0.3295 0.46696 0.013201 0.27642 0.68301 0.12812 0.0020661 0.016546 0.0015576 0.0067095 3.5288 -0.21086 -0.19595 -0.25255 -0.1755 -0.011612 0.0058981 -0.16435 0.14328 -0.15997
2.2109 -0.21175 -0.21874 -0.20782 -0.17782 0 -0.17366 -0.23845 -0.22362 -0.26558 -0.18349 -0.32031 6.2994 0.05557 0.062981 -0.035776 0.19374 0.26499 -0.019011 0.33803 0.47393 0.011584 0.27933 0.68542 0.12405 0.0020532 0.017467 0.0017375 0.0069888 3.531 -0.22673 -0.20754 -0.24565 -0.18566 -0.018201 0.0023011 -0.1653 0.14446 -0.16151
2.2148 -0.21362 -0.21698 -0.2208 -0.21139 0 -0.20078 -0.24166 -0.22701 -0.25902 -0.19425 -0.27849 6.2719 0.049953 0.065844 -0.031038 0.19116 0.26733 -0.026214 0.34416 0.47385 0.015117 0.27772 0.6629 0.12385 0.0019231 0.017776 0.0017526 0.0069609 3.5323 -0.24426 -0.22895 -0.23842 -0.23124 -0.032241 0.00091555 -0.1654 0.13945 -0.16126
2.2188 -0.207 -0.20964 -0.23048 -0.25744 0 -0.24747 -0.22486 -0.23418 -0.24062 -0.22567 -0.21822 6.2185 0.039254 0.072056 -0.025512 0.17867 0.26703 -0.036924 0.34412 0.46751 0.024524 0.27238 0.62357 0.12825 0.0020376 0.017396 0.0016355 0.0063476 3.4566 -0.24639 -0.23696 -0.23172 -0.27348 -0.051986 0.0039841 -0.16358 0.12737 -0.15852
2.2227 -0.18811 -0.19303 -0.23336 -0.27502 0 -0.27163 -0.18985 -0.23169 -0.21236 -0.24668 -0.17557 6.1163 0.022862 0.074788 -0.022364 0.15472 0.26608 -0.048704 0.33131 0.45767 0.040491 0.26491 0.5836 0.13723 0.0024155 0.016615 0.0015861 0.0054915 3.2266 -0.22278 -0.2147 -0.22182 -0.2741 -0.074743 0.0090756 -0.15781 0.10668 -0.15181
2.2266 -0.15934 -0.16695 -0.21445 -0.23678 0 -0.23786 -0.14758 -0.20886 -0.18272 -0.22671 -0.17574 5.9553 0.0035657 0.071138 -0.026243 0.12008 0.26706 -0.056059 0.29527 0.44651 0.060314 0.25979 0.55461 0.1458 0.0027402 0.015722 0.0017665 0.0050449 2.829 -0.17857 -0.16574 -0.20236 -0.22279 -0.094122 0.011905 -0.14424 0.076516 -0.1382
2.2305 -0.12768 -0.13569 -0.15674 -0.14958 0 -0.147 -0.11145 -0.16714 -0.16175 -0.16283 -0.21212 5.7481 -0.012926 0.065403 -0.035612 0.082715 0.26909 -0.056891 0.24029 0.43202 0.078105 0.2586 0.5326 0.14819 0.0027436 0.014677 0.002129 0.0052448 2.3315 -0.13066 -0.11017 -0.17066 -0.14178 -0.10655 0.010776 -0.12381 0.041578 -0.1185
2.2344 -0.099625 -0.10518 -0.069404 -0.052921 0 -0.041528 -0.089347 -0.11977 -0.15143 -0.085505 -0.24746 5.5198 -0.023183 0.064234 -0.048606 0.047773 0.26567 -0.050264 0.16883 0.4068 0.090446 0.26075 0.49874 0.14117 0.0024956 0.013215 0.002448 0.0056306 1.8387 -0.094798 -0.068048 -0.13276 -0.067487 -0.11012 0.0077948 -0.097288 0.0046217 -0.093033
2.2383 -0.077545 -0.079234 0.0015355 0.0057336 0 0.021642 -0.079757 -0.082016 -0.14127 -0.035597 -0.23903 5.2892 -0.024191 0.06893 -0.062747 0.020638 0.24787 -0.035794 0.084482 0.36173 0.094268 0.26468 0.43261 0.1222 0.0022844 0.011239 0.0025152 0.0055423 1.4241 -0.075251 -0.046311 -0.1005 -0.026115 -0.10343 0.0060384 -0.066016 -0.031275 -0.062536
2.2422 -0.060312 -0.058535 0.006481 0.0028986 0 0.013134 -0.074505 -0.060544 -0.1164 -0.031718 -0.16987 5.0581 -0.011005 0.073335 -0.072044 0.012814 0.21089 -0.013055 -0.0060814 0.29274 0.084265 0.26401 0.32793 0.087443 0.0022623 0.0089718 0.0023013 0.0048125 1.0946 -0.065421 -0.038843 -0.08135 -0.020785 -0.083484 0.0063375 -0.033517 -0.059417 -0.028666
2.2461 -0.046532 -0.042657 -0.054957 -0.044561 0 -0.045793 -0.065488 -0.050603 -0.072218 -0.056831 -0.061858 4.8179 0.011197 0.069695 -0.071535 0.027334 0.15838 0.012874 -0.091139 0.20554 0.063673 0.24922 0.19797 0.043825 0.002286 0.0066803 0.0019318 0.0038544 0.80876 -0.056945 -0.035856 -0.070105 -0.035376 -0.05393 0.0071998 -0.0066124 -0.074781 0.003475
2.25 -0.036416 -0.032176 -0.12005 -0.09149 0 -0.099448 -0.050213 -0.041683 -0.02051 -0.075187 0.03995 4.5639 0.035326 0.056301 -0.061296 0.060133 0.10054 0.038012 -0.16578 0.11405 0.037383 0.21653 0.066977 -0.0017889 0.0021209 0.0043449 0.0015269 0.00309 0.52193 -0.046957 -0.031538 -0.05171 -0.047678 -0.018356 0.0072989 0.011207 -0.076676 0.030665
2.2539 -0.030414 -0.027918 -0.1154 -0.096831 0 -0.10134 -0.032235 -0.025292 0.020501 -0.063044 0.099185 4.3022 0.055791 0.039068 -0.042017 0.10764 0.04785 0.059425 -0.22667 0.033451 0.0086906 0.16361 -0.044707 -0.044653 0.0017501 0.0017682 0.0010934 0.0024532 0.21744 -0.036953 -0.024476 -0.014707 -0.041736 0.02101 0.0070918 0.017418 -0.064536 0.05043
2.2578 -0.026716 -0.028118 -0.031057 -0.052358 0 -0.049418 -0.016939 0.00088188 0.042863 -0.025629 0.11142 4.0422 0.065762 0.025835 -0.015374 0.16457 0.0058464 0.073754 -0.27056 -0.027413 -0.018648 0.088824 -0.12988 -0.079487 0.0014176 -0.00094062 0.00058936 0.0015835 -0.092926 -0.026964 -0.014519 0.036521 -0.014372 0.061725 0.0077178 0.0094904 -0.038161 0.060021
2.2617 -0.02094 -0.027131 0.062333 0.013562 0 0.016014 -0.0066904 0.032903 0.054695 0.012139 0.10187 3.786 0.052957 0.019695 0.012543 0.21716 -0.025389 0.074674 -0.29114 -0.068773 -0.039611 -0.0049188 -0.19229 -0.098548 0.0013581 -0.0031418 7.4975e-05 0.00044228 -0.38434 -0.013634 -0.0018753 0.082881 0.024196 0.099489 0.0090013 -0.01535 0.0011772 0.054746
2.2656 -0.0087041 -0.017998 0.080378 0.059022 0 0.048388 0.00088394 0.062367 0.068941 0.029335 0.10165 3.5266 0.023077 0.017876 0.035257 0.25573 -0.048146 0.065238 -0.29523 -0.096814 -0.055893 -0.099957 -0.23736 -0.10667 0.0015203 -0.0041257 -0.00024852 -0.0004659 -0.63086 0.0051271 0.011466 0.10536 0.055247 0.13251 0.0094128 -0.047727 0.043921 0.040124
2.2695 0.011553 0.0030064 0.013332 0.060014 0 0.033263 0.010972 0.079739 0.087915 0.025198 0.12257 3.2572 -0.019906 0.016188 0.050322 0.27635 -0.064268 0.046926 -0.284 -0.11767 -0.068831 -0.1875 -0.26501 -0.10623 0.001599 -0.0038655 -0.00019648 -0.00061055 -0.8137 0.025638 0.022514 0.10041 0.062096 0.15974 0.0080899 -0.082955 0.085848 0.018688
2.2734 0.038297 0.033997 -0.057304 0.026967 0 -0.0023066 0.028374 0.080193 0.10134 0.016746 0.14946 2.9804 -0.070931 0.013372 0.056114 0.27656 -0.074761 0.021765 -0.25892 -0.13308 -0.079803 -0.2596 -0.27002 -0.099795 0.0013461 -0.0031991 0.00019212 -9.9265e-05 -0.93548 0.041611 0.031724 0.081987 0.042993 0.18035 0.006193 -0.11626 0.123 -0.0067305
2.2773 0.068903 0.069309 -0.037552 -0.0039226 0 -0.013818 0.055344 0.069459 0.099942 0.024286 0.1538 2.7069 -0.12044 0.010942 0.050854 0.25295 -0.080697 -0.0067709 -0.22053 -0.14037 -0.090411 -0.30363 -0.24868 -0.090532 0.00084014 -0.0031086 0.00063235 0.00034737 -1.035 0.052907 0.04609 0.068695 0.01747 0.19225 0.0056486 -0.13956 0.1491 -0.031607
2.2813 0.10113 0.10332 0.082654 0.0038664 0 0.02617 0.090736 0.063075 0.088198 0.058111 0.11701 2.4463 -0.1556 0.0099034 0.038888 0.2138 -0.083326 -0.032149 -0.17579 -0.13616 -0.10026 -0.31941 -0.20565 -0.081357 0.00043762 -0.0037805 0.00081445 0.000151 -1.1783 0.069094 0.074949 0.068952 0.017366 0.19582 0.0067501 -0.14732 0.16159 -0.05057
2.2852 0.13227 0.13242 0.21639 0.06329 0 0.11022 0.12959 0.075742 0.080676 0.11344 0.046606 2.2012 -0.17388 0.0090645 0.024856 0.1685 -0.083322 -0.051922 -0.13176 -0.12122 -0.10736 -0.31731 -0.15636 -0.072192 0.00045054 -0.0044729 0.0006619 -0.0004986 -1.4152 0.10077 0.12006 0.077883 0.06412 0.19288 0.0076957 -0.14166 0.16318 -0.062859
2.2891 0.1574 0.15393 0.26572 0.15582 0 0.20375 0.16333 0.10779 0.085964 0.17249 -0.024913 1.9719 -0.17441 0.0068565 0.010992 0.1218 -0.080966 -0.065214 -0.093296 -0.1031 -0.11004 -0.30361 -0.12326 -0.06263 0.00084429 -0.0043997 0.00036204 -0.00090624 -1.7289 0.14554 0.16915 0.087274 0.14783 0.18401 0.0067882 -0.12415 0.15522 -0.068385
2.293 0.16993 0.16449 0.21711 0.24217 0 0.26664 0.18191 0.1422 0.097813 0.21103 -0.057086 1.7646 -0.1579 0.0038043 -0.00079228 0.078078 -0.078039 -0.071912 -0.065254 -0.094723 -0.10665 -0.28532 -0.12748 -0.052095 0.0012231 -0.0037167 0.00014139 -0.00074544 -2.0291 0.18403 0.20092 0.096579 0.22704 0.16985 0.004589 -0.097305 0.13953 -0.067707
2.2969 0.16522 0.161 0.14598 0.28392 0 0.27253 0.17854 0.15794 0.105 0.20923 -0.024064 1.5901 -0.12713 0.0019832 -0.0090551 0.042993 -0.079466 -0.073964 -0.058856 -0.10896 -0.09489 -0.27362 -0.17948 -0.04073 0.0011213 -0.0035194 4.0714e-05 -0.00050535 -2.2097 0.19328 0.19906 0.11286 0.25426 0.15001 0.0032414 -0.066392 0.11795 -0.062617
2.3008 0.14468 0.14388 0.12809 0.26366 0 0.21807 0.15442 0.14903 0.10827 0.16425 0.070013 1.4529 -0.095095 0.0018644 -0.016549 0.013663 -0.091891 -0.07764 -0.06847 -0.15171 -0.080964 -0.27011 -0.27283 -0.031559 0.00037692 -0.0047781 -5.2758e-05 -0.00092777 -2.2278 0.1668 0.16434 0.14024 0.21055 0.12732 0.0037186 -0.038659 0.094809 -0.057841
2.3047 0.11638 0.11911 0.15683 0.19324 0 0.12397 0.11964 0.13031 0.12227 0.096699 0.19133 1.3419 -0.066451 0.00061007 -0.024744 -0.01167 -0.11899 -0.085268 -0.090224 -0.21743 -0.068895 -0.27269 -0.38484 -0.027078 -0.00069915 -0.0072813 -0.00016477 -0.0020447 -2.1339 0.12198 0.11481 0.17115 0.12194 0.10277 0.0045155 -0.01618 0.071 -0.054794
2.3086 0.091222 0.096215 0.15812 0.10586 0 0.029011 0.088588 0.12302 0.15695 0.042276 0.29246 1.236 -0.044761 -0.0055509 -0.034738 -0.034566 -0.15701 -0.098277 -0.11966 -0.29 -0.062293 -0.27874 -0.48484 -0.029412 -0.0015086 -0.0096754 -0.00010758 -0.0029659 -2.0241 0.086618 0.074563 0.19003 0.043201 0.077357 0.0036446 -0.00019573 0.047176 -0.05437
2.3125 0.077476 0.083151 0.085732 0.037173 0 -0.024337 0.072666 0.13357 0.19883 0.030498 0.33555 1.1222 -0.033946 -0.017153 -0.047644 -0.056706 -0.19484 -0.11754 -0.14952 -0.34883 -0.066535 -0.28332 -0.54639 -0.041879 -0.0016032 -0.010573 0.00031152 -0.0027648 -1.9593 0.076999 0.060073 0.18648 0.020575 0.052546 0.0015568 0.0084136 0.023798 -0.057109
2.3164 0.077443 0.082156 -0.011999 0.0072773 0 -0.010965 0.075227 0.14767 0.2166 0.06515 0.31 1.008 -0.033177 -0.030239 -0.061965 -0.078413 -0.21948 -0.1383 -0.16862 -0.37736 -0.082738 -0.2807 -0.55733 -0.063374 -0.0010564 -0.009642 0.00093493 -0.0015413 -1.9294 0.088032 0.073016 0.16496 0.062214 0.030933 0.0011211 0.012514 0.0016051 -0.061225
2.3203 0.087623 0.089496 -0.033718 0.015187 0 0.060404 0.091498 0.14638 0.1898 0.12226 0.23536 0.91456 -0.037009 -0.039661 -0.074801 -0.098145 -0.22354 -0.15472 -0.17511 -0.36988 -0.10385 -0.2721 -0.52261 -0.087081 -0.00044151 -0.0076985 0.0012 -0.00045645 -1.8895 0.10308 0.10203 0.14084 0.13751 0.013611 0.0042351 0.01579 -0.018502 -0.064607
2.3242 0.10085 0.098439 0.064541 0.047103 0 0.14911 0.11184 0.12699 0.1321 0.16724 0.14895 0.85612 -0.042661 -0.043472 -0.08424 -0.11419 -0.20933 -0.16335 -0.16894 -0.33366 -0.1248 -0.25907 -0.4595 -0.10825 -0.0003713 -0.0058673 0.00058727 -0.00061495 -1.819 0.11091 0.1296 0.12699 0.20189 0.0015387 0.0090305 0.019666 -0.035386 -0.066281
2.3281 0.10852 0.10233 0.20922 0.088692 0 0.20544 0.12508 0.10602 0.082514 0.17641 0.086344 0.82692 -0.047366 -0.043846 -0.088477 -0.12469 -0.187 -0.16119 -0.15122 -0.28541 -0.14006 -0.24368 -0.38861 -0.12188 -0.00094673 -0.0047433 -0.00078209 -0.0019421 -1.733 0.11145 0.13953 0.12392 0.22432 -0.0044931 0.011407 0.025212 -0.047805 -0.065486
2.332 0.1026 0.095865 0.26915 0.12946 0 0.19963 0.12079 0.10022 0.070753 0.14609 0.065381 0.80914 -0.046731 -0.043924 -0.08408 -0.12442 -0.16775 -0.14341 -0.12502 -0.24305 -0.13793 -0.22935 -0.3252 -0.11715 -0.001622 -0.0042614 -0.0020287 -0.0032433 -1.6315 0.10665 0.12259 0.12231 0.19759 -0.0021951 0.0095893 0.032709 -0.051936 -0.061468
2.3359 0.078391 0.075447 0.17865 0.15742 0 0.13594 0.092115 0.10591 0.090735 0.08635 0.080776 0.79223 -0.040444 -0.044418 -0.073843 -0.11396 -0.15665 -0.11739 -0.097757 -0.21602 -0.11902 -0.21535 -0.27355 -0.095648 -0.0016772 -0.0041159 -0.0021277 -0.0033833 -1.4521 0.090306 0.079418 0.11352 0.13082 0.0055766 0.0064237 0.039796 -0.04859 -0.056051
2.3398 0.037209 0.04035 -0.00069889 0.15452 0 0.043378 0.039969 0.099828 0.10855 0.010829 0.10966 0.78147 -0.029197 -0.043532 -0.060139 -0.094234 -0.14926 -0.088532 -0.070473 -0.19899 -0.087313 -0.19801 -0.22585 -0.061199 -0.00091589 -0.0040588 -0.00078492 -0.0023482 -1.0919 0.051609 0.01985 0.096081 0.038778 0.016769 0.0063094 0.045116 -0.039031 -0.050162
2.3438 -0.012821 -0.0054147 -0.14101 0.10366 0 -0.046011 -0.024257 0.061628 0.095204 -0.066105 0.12365 0.78563 -0.013587 -0.039469 -0.044867 -0.065988 -0.13405 -0.061023 -0.042611 -0.17356 -0.046697 -0.1734 -0.16628 -0.017419 8.2208e-05 -0.0037679 0.0012238 -0.0011187 -0.49597 -0.010027 -0.04141 0.07196 -0.060331 0.029629 0.009909 0.047796 -0.024465 -0.044324
2.3477 -0.059732 -0.052811 -0.16704 0.0049394 0 -0.11235 -0.081701 -0.005095 0.049681 -0.1265 0.10159 0.79757 0.0056257 -0.031965 -0.030435 -0.030004 -0.099404 -0.040028 -0.011341 -0.11882 -0.0030917 -0.13494 -0.079216 0.030423 0.00046117 -0.0026365 0.0026132 -0.00056476 0.2724 -0.076496 -0.090593 0.038566 -0.14226 0.041766 0.012814 0.046983 -0.0066318 -0.03888
2.3516 -0.093107 -0.09073 -0.11356 -0.1146 0 -0.14841 -0.11534 -0.075268 -0.0091275 -0.15088 0.037629 0.79134 0.026413 -0.021088 -0.019654 0.010563 -0.041012 -0.029409 0.031433 -0.024784 0.033105 -0.074651 0.041786 0.07285 -8.3021e-05 2.0072e-05 0.0025866 -0.00056414 1.0517 -0.12134 -0.11888 -0.012344 -0.18117 0.048993 0.010186 0.043465 0.010454 -0.03318
2.3555 -0.10837 -0.11098 -0.071451 -0.21117 0 -0.15298 -0.11985 -0.12519 -0.067722 -0.12967 -0.058123 0.74246 0.046227 -0.0056017 -0.011875 0.050591 0.034893 -0.023944 0.085946 0.10016 0.059883 -0.00040524 0.18953 0.10708 -0.00094706 0.0043755 0.001405 -0.00022064 1.6821 -0.13095 -0.12341 -0.085382 -0.16459 0.050462 0.0024699 0.039911 0.024318 -0.026472
2.3594 -0.10737 -0.11195 -0.088406 -0.24982 0 -0.12881 -0.1043 -0.15142 -0.12918 -0.074776 -0.16582 0.65201 0.063425 0.015967 -0.0065183 0.087027 0.11473 -0.020052 0.1506 0.23345 0.077602 0.081638 0.34597 0.13271 -0.0011266 0.0096817 7.7263e-05 0.0011424 2.0946 -0.11551 -0.10696 -0.17057 -0.10698 0.045658 -0.0043657 0.037635 0.033944 -0.018556
2.3633 -0.095802 -0.09864 -0.12894 -0.22506 0 -0.086644 -0.085083 -0.16676 -0.1982 -0.01735 -0.26476 0.54868 0.07636 0.042012 -0.0028596 0.11683 0.18483 -0.013961 0.22221 0.35093 0.087581 0.16405 0.48981 0.15014 -0.00013313 0.014503 -0.00048318 0.0032831 2.3151 -0.098242 -0.078085 -0.24298 -0.04609 0.034428 -0.0047238 0.037745 0.038663 -0.0094628
2.3672 -0.080337 -0.079556 -0.12675 -0.15984 0 -0.045976 -0.074775 -0.1803 -0.26068 0.010275 -0.33931 0.4642 0.08103 0.0664 6.2718e-05 0.1331 0.23743 0.0008917 0.29023 0.43759 0.093097 0.23007 0.60311 0.16037 0.0015548 0.017458 -7.5905e-05 0.0052815 2.395 -0.093698 -0.050426 -0.27608 -0.020513 0.016283 0.00089102 0.041557 0.037361 -0.00011441
2.3711 -0.067124 -0.063109 -0.064437 -0.085918 0 -0.026017 -0.075722 -0.18508 -0.28591 -0.0053427 -0.37942 0.40491 0.076699 0.081777 0.0026184 0.13443 0.27121 0.024213 0.33861 0.48896 0.099135 0.26848 0.67293 0.16704 0.0029325 0.017909 0.00082701 0.0063541 2.3516 -0.097233 -0.038251 -0.25889 -0.044977 -0.0052592 0.006622 0.047026 0.031975 0.0069994
2.375 -0.061002 -0.055159 0.0055357 -0.025152 0 -0.032811 -0.082187 -0.16755 -0.25344 -0.053028 -0.37863 0.34672 0.06476 0.085311 0.0041038 0.12291 0.28725 0.051351 0.36089 0.50482 0.1056 0.2807 0.69014 0.17025 0.0033555 0.01615 0.0015693 0.0063918 2.1755 -0.094993 -0.048429 -0.20328 -0.10332 -0.027616 0.0076477 0.051789 0.023801 0.010508
2.3789 -0.063949 -0.057723 0.015311 0.013371 0 -0.05561 -0.08718 -0.12734 -0.17665 -0.10821 -0.33455 0.25792 0.046396 0.081203 0.0037276 0.10019 0.28536 0.078049 0.35286 0.48431 0.11097 0.2691 0.65038 0.16874 0.0030109 0.013132 0.0017374 0.0058193 1.887 -0.081967 -0.074615 -0.13605 -0.16309 -0.049025 0.0050906 0.053927 0.013381 0.0094989
2.3828 -0.073268 -0.068267 -0.050228 0.024466 0 -0.077335 -0.086999 -0.084231 -0.096624 -0.14859 -0.25351 0.12698 0.023376 0.077081 0.00036535 0.068711 0.26496 0.098511 0.31094 0.4286 0.11219 0.23853 0.55861 0.15994 0.0025814 0.010002 0.0012655 0.005108 1.5635 -0.067851 -0.099947 -0.08289 -0.19713 -0.067539 0.0040924 0.051079 0.0010806 0.0031221
2.3867 -0.081885 -0.080085 -0.13996 0.0025534 0 -0.088953 -0.080655 -0.063275 -0.050907 -0.16111 -0.1543 -0.030469 0.00060743 0.077527 -0.0078246 0.035107 0.2291 0.10123 0.23462 0.34765 0.10018 0.20346 0.43233 0.13621 0.0025279 0.0076688 0.00034768 0.0044887 1.2988 -0.065116 -0.10787 -0.056284 -0.19416 -0.079853 0.0074743 0.038859 -0.013219 -0.0088107
2.3906 -0.082014 -0.084797 -0.18416 -0.050111 0 -0.093083 -0.067299 -0.072683 -0.047338 -0.13984 -0.064288 -0.18951 -0.017776 0.080863 -0.018668 0.0062896 0.18611 0.08881 0.14538 0.26082 0.075176 0.17721 0.29727 0.099873 0.002733 0.0064714 -0.00063865 0.0040089 1.1301 -0.073541 -0.092674 -0.05374 -0.15486 -0.086961 0.012303 0.019359 -0.028523 -0.022424
2.3945 -0.070001 -0.07653 -0.15182 -0.11326 0 -0.094139 -0.046051 -0.096531 -0.065699 -0.084627 -0.006733 -0.33857 -0.030446 0.081801 -0.030618 -0.015319 0.1454 0.06363 0.051313 0.18694 0.038162 0.16229 0.17569 0.052668 0.0027805 0.0060502 -0.0012221 0.0036655 1.005 -0.078773 -0.060946 -0.06364 -0.084795 -0.089069 0.01319 -0.0065378 -0.044113 -0.035949
2.3984 -0.04825 -0.055181 -0.06742 -0.15328 0 -0.087664 -0.018449 -0.10828 -0.079648 -0.0059879 0.012889 -0.48492 -0.036831 0.076552 -0.041953 -0.028227 0.11013 0.029116 -0.040495 0.13089 -0.0087388 0.15875 0.075422 -0.0027039 0.0024585 0.0055673 -0.0010759 0.0033853 0.82158 -0.06625 -0.023891 -0.07196 0.004994 -0.086513 0.0084106 -0.037629 -0.059104 -0.047786
2.4023 -0.022441 -0.026062 0.016733 -0.14441 0 -0.062581 0.010327 -0.090578 -0.073467 0.07065 0.010722 -0.64101 -0.037262 0.065104 -0.049319 -0.031352 0.074381 -0.0081519 -0.12209 0.080089 -0.060601 0.16083 -0.011102 -0.060507 0.0019158 0.0042497 -0.00032952 0.0029506 0.5008 -0.034948 0.011054 -0.066168 0.092614 -0.079185 0.0018588 -0.07214 -0.071394 -0.05569
2.4063 0.0032244 0.0039906 0.060093 -0.088239 0 -0.015024 0.034227 -0.043551 -0.040917 0.11281 0.014327 -0.80835 -0.037566 0.049274 -0.05026 -0.030403 0.028664 -0.038304 -0.19392 0.01616 -0.10694 0.15038 -0.097046 -0.11039 0.0013797 0.0018968 0.00038449 0.0020915 0.029857 0.0034529 0.041385 -0.037396 0.14776 -0.068073 -0.001169 -0.10612 -0.078568 -0.059647
2.4102 0.028121 0.030793 0.055743 -0.011372 0 0.042115 0.051014 0.021436 0.02196 0.10094 0.045024 -0.97553 -0.042168 0.030009 -0.045772 -0.030398 -0.029935 -0.059262 -0.2612 -0.067278 -0.14363 0.11856 -0.18901 -0.14878 0.00084805 -0.0010659 0.0003603 0.00073082 -0.54845 0.037535 0.064769 0.016873 0.14785 -0.053886 0.00063206 -0.13739 -0.080315 -0.061335
2.4141 0.052964 0.053858 0.028331 0.057762 0 0.086635 0.063945 0.091122 0.11311 0.045489 0.10493 -1.13 -0.053561 0.0076242 -0.036821 -0.033752 -0.092492 -0.0709 -0.32643 -0.1569 -0.16892 0.06116 -0.28223 -0.17418 0.00013637 -0.0040175 -0.0005555 -0.00087712 -1.168 0.065929 0.076506 0.090101 0.096967 -0.03658 0.0039937 -0.16459 -0.076359 -0.061766
2.418 0.076325 0.074085 0.015987 0.11046 0 0.1059 0.078315 0.15306 0.21242 -0.015802 0.17667 -1.2695 -0.073706 -0.015606 -0.024885 -0.042299 -0.14334 -0.074364 -0.39189 -0.22937 -0.18224 -0.023742 -0.36532 -0.18627 -0.00081076 -0.0066086 -0.0017469 -0.0022885 -1.7547 0.093748 0.073959 0.16678 0.029183 -0.016031 0.005413 -0.18656 -0.066737 -0.06204
2.4219 0.094301 0.091139 0.04479 0.15632 0 0.10785 0.096105 0.19422 0.28163 -0.041191 0.23447 -1.402 -0.10414 -0.034498 -0.013866 -0.05571 -0.17158 -0.074546 -0.45529 -0.26965 -0.18456 -0.13234 -0.42804 -0.18647 -0.0017564 -0.0087901 -0.0023186 -0.0031625 -2.2238 0.12172 0.062921 0.22696 -0.010794 0.0089819 0.0049394 -0.20018 -0.051263 -0.063576
2.4258 0.10403 0.10348 0.10718 0.20179 0 0.11183 0.11401 0.20386 0.28711 -0.011527 0.25832 -1.5348 -0.13605 -0.043931 -0.0067422 -0.066659 -0.17884 -0.078399 -0.50943 -0.28135 -0.18499 -0.23763 -0.4653 -0.18527 -0.0023612 -0.010446 -0.0018887 -0.0034312 -2.4896 0.14212 0.05686 0.25365 0.0036199 0.03631 0.0051177 -0.20799 -0.033698 -0.065835
2.4297 0.10718 0.11071 0.16218 0.23323 0 0.1278 0.1266 0.18172 0.22857 0.060168 0.24339 -1.6655 -0.16437 -0.043175 -0.0042025 -0.070775 -0.17644 -0.08748 -0.54846 -0.2806 -0.18623 -0.32653 -0.4761 -0.18614 -0.0024946 -0.011149 -0.00091578 -0.0032505 -2.504 0.14666 0.067085 0.23945 0.06504 0.064601 0.0069435 -0.21073 -0.015245 -0.068103
2.4336 0.10913 0.11518 0.16692 0.22483 0 0.14562 0.13123 0.14208 0.14379 0.1413 0.20085 -1.7813 -0.18448 -0.036919 -0.0063647 -0.064437 -0.17501 -0.10225 -0.56753 -0.28075 -0.18996 -0.38824 -0.46203 -0.19139 -0.0023076 -0.01044 -0.00022452 -0.0028689 -2.2979 0.13681 0.092721 0.18992 0.1405 0.092359 0.0082011 -0.20926 0.0031386 -0.069674
2.4375 0.11422 0.12054 0.11908 0.1653 0 0.14636 0.13008 0.10621 0.080797 0.20177 0.15099 -1.8676 -0.18926 -0.031527 -0.012709 -0.042413 -0.17651 -0.12159 -0.55879 -0.28277 -0.19665 -0.40785 -0.42824 -0.20252 -0.0020224 -0.0083937 -0.00020626 -0.002548 -1.9815 0.12398 0.12099 0.12249 0.19526 0.11688 0.0063106 -0.20442 0.020557 -0.069399
2.4414 0.12184 0.12837 0.06793 0.076569 0 0.12452 0.12794 0.088208 0.061986 0.22831 0.11245 -1.917 -0.17607 -0.030141 -0.019454 -0.006228 -0.17548 -0.13898 -0.52478 -0.27918 -0.20177 -0.38649 -0.38463 -0.21475 -0.0017343 -0.0058422 -0.00051043 -0.0024971 -1.6945 0.11902 0.13819 0.061433 0.21268 0.13468 0.0020067 -0.19837 0.036878 -0.066821
2.4453 0.12752 0.13651 0.072444 0.0044572 0 0.098087 0.12863 0.087801 0.07412 0.22407 0.093265 -1.9344 -0.15235 -0.031345 -0.023589 0.034772 -0.1675 -0.15018 -0.48025 -0.2654 -0.2015 -0.3454 -0.34341 -0.22235 -0.0014555 -0.0039311 -0.00051979 -0.0027449 -1.5395 0.12267 0.14059 0.029312 0.19785 0.14599 -0.0009537 -0.19276 0.052519 -0.063139
2.4492 0.12794 0.14092 0.13981 -0.012067 0 0.094461 0.13313 0.096401 0.090786 0.19962 0.088991 -1.9359 -0.12304 -0.032205 -0.023687 0.074523 -0.15549 -0.15331 -0.43403 -0.24618 -0.19402 -0.29662 -0.31333 -0.22208 -0.0012724 -0.0033702 -7.0399e-05 -0.0030465 -1.5463 0.12758 0.1348 0.037434 0.16738 0.15096 8.3596e-05 -0.18842 0.067389 -0.059261
2.4531 0.12455 0.13947 0.20892 0.033654 0 0.12468 0.13997 0.10835 0.10057 0.16504 0.089462 -1.9401 -0.093784 -0.031884 -0.018733 0.10668 -0.14757 -0.14732 -0.39525 -0.23125 -0.17823 -0.25264 -0.29571 -0.2113 -0.0013244 -0.0040653 0.00036746 -0.0030344 -1.6807 0.1284 0.12864 0.079886 0.1367 0.15014 0.0036996 -0.18603 0.081252 -0.05621
2.457 0.12201 0.13382 0.20597 0.11568 0 0.17065 0.14608 0.12413 0.11112 0.12751 0.088977 -1.9578 -0.076327 -0.031967 -0.007903 0.11827 -0.1489 -0.13206 -0.38073 -0.22616 -0.15465 -0.23421 -0.28644 -0.18699 -0.0015797 -0.0053973 0.00022791 -0.0025948 -1.8744 0.12773 0.1232 0.1358 0.11319 0.14448 0.0062756 -0.18695 0.092153 -0.056221
2.4609 0.12298 0.12767 0.12235 0.19622 0 0.19832 0.14741 0.14301 0.12927 0.092325 0.090795 -1.9838 -0.074053 -0.033767 0.0044088 0.11085 -0.15604 -0.11518 -0.38836 -0.22802 -0.13225 -0.23913 -0.28185 -0.15843 -0.0017297 -0.0067641 -0.0004959 -0.0021013 -2.0489 0.13095 0.11439 0.18008 0.096388 0.13749 0.0064418 -0.19049 0.098407 -0.059416
2.4648 0.12487 0.12318 0.031822 0.24694 0 0.18549 0.14015 0.15655 0.14479 0.064291 0.10116 -1.9973 -0.08537 -0.03629 0.015405 0.088635 -0.16008 -0.10061 -0.41212 -0.23011 -0.11651 -0.25895 -0.28178 -0.13233 -0.0014564 -0.0078309 -0.0011948 -0.0021455 -2.1289 0.13701 0.10079 0.19655 0.082087 0.13002 0.0065639 -0.19612 0.098865 -0.06526
2.4688 0.12206 0.11908 0.020311 0.25562 0 0.13947 0.12329 0.15337 0.13951 0.048309 0.1185 -1.9751 -0.10803 -0.037392 0.022885 0.055689 -0.15567 -0.091029 -0.44625 -0.22933 -0.11156 -0.28532 -0.28679 -0.11414 -0.0008532 -0.0083923 -0.0012351 -0.0029118 -2.0627 0.13718 0.087611 0.18473 0.067884 0.12221 0.009317 -0.20334 0.092554 -0.073169
2.4727 0.11118 0.11208 0.095859 0.22124 0 0.089733 0.10079 0.13154 0.11114 0.048841 0.12977 -1.9063 -0.1379 -0.036575 0.024017 0.018058 -0.14686 -0.089234 -0.48209 -0.22854 -0.12257 -0.30519 -0.29374 -0.11119 -0.00048082 -0.0082228 -0.00056232 -0.0038341 -1.8483 0.12426 0.081849 0.15589 0.057391 0.11337 0.013583 -0.2115 0.077974 -0.082205
2.4766 0.094211 0.099909 0.17505 0.15003 0 0.063153 0.080274 0.10355 0.081426 0.06734 0.12063 -1.7991 -0.16449 -0.035797 0.016879 -0.013335 -0.14361 -0.094756 -0.50554 -0.23176 -0.15054 -0.29851 -0.29621 -0.12896 -0.00086094 -0.0072244 0.00029253 -0.0040111 -1.5421 0.10166 0.084327 0.12257 0.059663 0.10067 0.015029 -0.21883 0.054904 -0.090172
2.4805 0.076316 0.082993 0.16641 0.057754 0 0.063982 0.067872 0.085547 0.075353 0.098157 0.091509 -1.6724 -0.18203 -0.037146 0.0052146 -0.035307 -0.15163 -0.10164 -0.51463 -0.23815 -0.18453 -0.26704 -0.29068 -0.15793 -0.0018702 -0.005699 0.00074247 -0.0030832 -1.2316 0.080851 0.088021 0.090775 0.081794 0.083479 0.011134 -0.2238 0.027713 -0.095779
2.4844 0.060854 0.063665 0.066542 -0.028742 0 0.074289 0.062966 0.080766 0.092383 0.12681 0.063092 -1.541 -0.18846 -0.040097 -0.0087121 -0.047565 -0.16538 -0.10639 -0.50951 -0.24129 -0.21769 -0.21402 -0.28139 -0.1917 -0.0027257 -0.0043229 0.00061656 -0.0016972 -0.98337 0.069063 0.084488 0.06062 0.11883 0.061846 0.0047179 -0.22522 -0.0013092 -0.098233
2.4883 0.046763 0.044173 -0.034243 -0.079717 0 0.071819 0.057891 0.075453 0.10311 0.13513 0.062272 -1.407 -0.18284 -0.041797 -0.022433 -0.05089 -0.17165 -0.10563 -0.49147 -0.23444 -0.24291 -0.14485 -0.27675 -0.22311 -0.0026931 -0.0037157 0.00013881 -0.001001 -0.80808 0.060755 0.071013 0.032981 0.15055 0.036353 0.0013729 -0.22194 -0.029762 -0.096864
2.4922 0.030679 0.025614 -0.046141 -0.078656 0 0.048201 0.043754 0.053591 0.078534 0.11225 0.09793 -1.2648 -0.16474 -0.040302 -0.031309 -0.048068 -0.1609 -0.093308 -0.46259 -0.21606 -0.24601 -0.071873 -0.27867 -0.23738 -0.0018444 -0.0039909 -0.00041961 -0.0015914 -0.67058 0.043428 0.050859 0.013926 0.15159 0.0094103 0.0033086 -0.21099 -0.053139 -0.089985
2.4961 0.011256 0.0083794 0.024692 -0.033725 0 0.012748 0.017819 0.015912 0.022815 0.063005 0.14804 -1.1116 -0.14187 -0.037048 -0.033448 -0.046021 -0.1359 -0.070483 -0.42851 -0.18986 -0.22454 -0.011612 -0.27526 -0.22783 -0.0010464 -0.0047247 -0.000936 -0.0029402 -0.53009 0.012432 0.027694 0.011323 0.10925 -0.013708 0.0067474 -0.19282 -0.069193 -0.078492
2.5 -0.0088135 -0.0069551 0.082389 0.025987 0 -0.018602 -0.013831 -0.017461 -0.026062 0.005087 0.17169 -0.95199 -0.11877 -0.035394 -0.030035 -0.047023 -0.10895 -0.04091 -0.38967 -0.15936 -0.1839 0.032291 -0.2454 -0.19746 -0.0011174 -0.0053136 -0.001302 -0.0038793 -0.36772 -0.021215 0.0019581 0.02635 0.034486 -0.030719 0.0062359 -0.16893 -0.078321 -0.063683
2.5039 -0.024911 -0.019506 0.044331 0.067322 0 -0.03719 -0.040603 -0.025282 -0.031145 -0.043773 0.13796 -0.79303 -0.097993 -0.03641 -0.022322 -0.051822 -0.089539 -0.0076291 -0.34484 -0.12266 -0.12886 0.059014 -0.17313 -0.1495 -0.0019795 -0.0052873 -0.001266 -0.0036471 -0.17782 -0.039486 -0.026305 0.048327 -0.044771 -0.040419 0.0011923 -0.14038 -0.08091 -0.046567
2.5078 -0.034332 -0.028716 -0.06878 0.070518 0 -0.046023 -0.054878 -0.0069695 0.0064397 -0.077048 0.04816 -0.63821 -0.081803 -0.036429 -0.012297 -0.060331 -0.074092 0.025336 -0.29125 -0.072966 -0.066313 0.069822 -0.059893 -0.089367 -0.0026854 -0.004296 -0.00059521 -0.0024543 0.05663 -0.034672 -0.052515 0.058839 -0.10252 -0.042025 -0.0029449 -0.10852 -0.077709 -0.028468
2.5117 -0.038148 -0.034894 -0.15253 0.036193 0 -0.052637 -0.056548 0.013981 0.044775 -0.098258 -0.066203 -0.48859 -0.071528 -0.029418 -0.0047717 -0.069371 -0.048156 0.049876 -0.22194 -0.0047808 -0.01211 0.073419 0.07545 -0.03143 -0.0023225 -0.0019965 0.00056187 -0.0010752 0.36539 -0.017974 -0.068142 0.042774 -0.12925 -0.037521 -0.00066351 -0.076329 -0.070984 -0.012751
2.5156 -0.039818 -0.039134 -0.12763 -0.01949 0 -0.059211 -0.051692 0.0089581 0.035801 -0.10974 -0.16615 -0.34874 -0.063788 -0.012338 -0.0018415 -0.075341 -0.0001092 0.064719 -0.14158 0.079312 0.026507 0.081068 0.20782 0.014156 -0.00089173 0.0017696 0.0015937 -7.6085e-06 0.75789 -0.010414 -0.067868 -0.0023031 -0.13022 -0.033514 0.0071154 -0.046262 -0.064475 -0.0012692
2.5195 -0.042498 -0.042918 -0.022457 -0.075144 0 -0.060399 -0.047597 -0.032047 -0.034824 -0.1054 -0.2282 -0.22725 -0.05715 0.011543 -0.0037449 -0.076818 0.066031 0.069732 -0.053776 0.16741 0.047894 0.095687 0.31799 0.044452 0.00070971 0.0065338 0.001866 0.00087143 1.1889 -0.024749 -0.055847 -0.065399 -0.11288 -0.03277 0.013485 -0.019231 -0.059394 0.005041
2.5234 -0.047626 -0.047821 0.05653 -0.11346 0 -0.051053 -0.0486 -0.093257 -0.1374 -0.07794 -0.25039 -0.12801 -0.0503 0.03455 -0.010095 -0.072804 0.13106 0.065535 0.036899 0.24376 0.052232 0.11861 0.39652 0.058325 0.001547 0.011035 0.0013107 0.0018694 1.5654 -0.055604 -0.043661 -0.12933 -0.079736 -0.037368 0.012783 0.0041226 -0.056574 0.0056339
2.5273 -0.055327 -0.055169 0.032935 -0.12687 0 -0.035714 -0.055198 -0.14698 -0.22262 -0.034075 -0.24196 -0.041471 -0.041594 0.049971 -0.019151 -0.061928 0.17464 0.053575 0.12081 0.29669 0.042165 0.14838 0.44024 0.056485 0.0014613 0.01376 0.00053049 0.0028832 1.7992 -0.086197 -0.04145 -0.17919 -0.035026 -0.049171 0.0067124 0.022831 -0.056509 -0.00023041
2.5313 -0.065146 -0.06527 -0.067163 -0.11908 0 -0.029113 -0.065522 -0.17394 -0.25601 0.00045939 -0.21152 0.051046 -0.030398 0.056105 -0.025891 -0.045701 0.19041 0.040059 0.1871 0.32288 0.031205 0.17527 0.4486 0.05101 0.0010657 0.0139 0.00024188 0.0034017 1.8613 -0.10362 -0.051071 -0.20601 0.004175 -0.063185 0.0025213 0.037748 -0.056893 -0.0093793
2.5352 -0.07585 -0.076522 -0.14962 -0.10158 0 -0.044932 -0.076858 -0.17241 -0.23429 -0.0031769 -0.16553 0.16017 -0.017005 0.055911 -0.027899 -0.025735 0.18843 0.028606 0.23477 0.3256 0.027233 0.19381 0.425 0.049992 0.0010328 0.011898 0.00059666 0.0031192 1.7908 -0.10753 -0.067374 -0.20565 0.010346 -0.073622 0.0052122 0.049859 -0.055408 -0.018525
2.5391 -0.084818 -0.08544 -0.15013 -0.085856 0 -0.081829 -0.086136 -0.15194 -0.17704 -0.051333 -0.11487 0.27531 -0.001441 0.053499 -0.024058 -0.0024915 0.18335 0.020827 0.26352 0.30984 0.033794 0.20132 0.37993 0.057176 0.0014695 0.0090706 0.0010846 0.0024218 1.6522 -0.10538 -0.084355 -0.17763 -0.034021 -0.076519 0.012313 0.059282 -0.050468 -0.025659
2.543 -0.088467 -0.088241 -0.091002 -0.075682 0 -0.12011 -0.090099 -0.12199 -0.10847 -0.11695 -0.077093 0.37158 0.016223 0.051185 -0.013837 0.023671 0.18055 0.017744 0.27448 0.27964 0.05301 0.19619 0.32957 0.075081 0.0019749 0.0066513 0.0011203 0.0021321 1.484 -0.10141 -0.098351 -0.12704 -0.1148 -0.068098 0.016809 0.06602 -0.04059 -0.028879
2.5469 -0.084101 -0.083069 -0.044499 -0.065919 0 -0.13431 -0.086143 -0.087123 -0.046186 -0.15667 -0.067454 0.43293 0.035945 0.049413 0.0018626 0.052715 0.17365 0.018987 0.26937 0.23964 0.083298 0.17786 0.28759 0.10297 0.0021945 0.0051466 0.00068472 0.0027253 1.2854 -0.091839 -0.10568 -0.067408 -0.18696 -0.041678 0.014737 0.068431 -0.0231 -0.025068
2.5508 -0.071742 -0.071014 -0.051857 -0.04968 0 -0.11252 -0.073698 -0.050886 -0.0010746 -0.14321 -0.085404 0.46837 0.055306 0.048453 0.01668 0.081344 0.15495 0.019466 0.25906 0.19774 0.11128 0.15586 0.25626 0.12893 0.0022014 0.0044423 0.00033684 0.0038328 1.0462 -0.070781 -0.10027 -0.018747 -0.20316 -0.0067558 0.0090316 0.067479 -0.0021725 -0.017601
2.5547 -0.054177 -0.054939 -0.086538 -0.027777 0 -0.066124 -0.054974 -0.020576 0.019379 -0.084884 -0.11047 0.50321 0.072225 0.049246 0.027497 0.10663 0.12688 0.016677 0.24537 0.16356 0.1306 0.13267 0.22507 0.14711 0.0023199 0.0042885 0.00059059 0.0045521 0.78188 -0.039819 -0.077059 0.0014762 -0.14874 0.030979 0.0057381 0.063572 0.019572 -0.0086114
2.5586 -0.035057 -0.037207 -0.092915 -0.010952 0 -0.020872 -0.034092 -0.0056433 0.012003 -0.015681 -0.11427 0.5528 0.084473 0.052257 0.031682 0.1254 0.10143 0.008587 0.22913 0.14192 0.13621 0.10969 0.17904 0.15273 0.0026638 0.0044871 0.0013348 0.0042414 0.53379 -0.010232 -0.038874 -0.010496 -0.053357 0.065767 0.0072731 0.057345 0.039408 -0.0002945
2.5625 -0.016712 -0.018537 -0.049086 -0.011314 0 0.0034996 -0.014857 -0.010024 -0.017129 0.0332 -0.080585 0.60636 0.087597 0.055854 0.025454 0.13123 0.08776 -0.007508 0.2086 0.12714 0.12151 0.086323 0.11063 0.13944 0.0029407 0.0046533 0.0019145 0.0030155 0.33203 0.0054092 0.0019258 -0.040272 0.031758 0.088279 0.010332 0.049961 0.052671 0.0037719
2.5664 0.00043103 0.00099761 0.015014 -0.02977 0 0.0075763 0.0013891 -0.025513 -0.049964 0.053809 -0.017404 0.63935 0.077675 0.056457 0.0088771 0.11806 0.081101 -0.030542 0.1792 0.10506 0.089393 0.056878 0.025836 0.1094 0.0027246 0.0040832 0.00178 0.0015293 0.1586 0.0047708 0.031239 -0.062564 0.07157 0.090803 0.010333 0.044063 0.055025 0.00044119
2.5703 0.01659 0.020048 0.05551 -0.050885 0 0.0085886 0.01608 -0.033216 -0.061506 0.057864 0.048891 0.64275 0.05761 0.050863 -0.01294 0.089636 0.065528 -0.055864 0.14112 0.063839 0.050973 0.018793 -0.059847 0.072717 0.001875 0.002178 0.0010218 0.00036799 -0.048637 -0.00074331 0.04388 -0.05605 0.068519 0.07799 0.0068729 0.040748 0.048544 -0.0087031
2.5742 0.030943 0.035382 0.059324 -0.050896 0 0.023032 0.031249 -0.014186 -0.03265 0.057914 0.092665 0.63793 0.029676 0.038801 -0.036886 0.048884 0.028988 -0.080577 0.095445 0.0046661 0.012582 -0.028423 -0.1319 0.03517 0.00067304 -0.00088187 0.00026061 -0.00033087 -0.34725 0.0051781 0.046051 -0.015507 0.051745 0.053489 0.0039421 0.04036 0.034961 -0.02234
2.5781 0.041169 0.043444 0.048161 -0.013859 0 0.05155 0.046198 0.036639 0.035673 0.054901 0.10662 0.65966 -0.0029905 0.02339 -0.059601 -5.1923e-07 -0.02402 -0.1017 0.044341 -0.057541 -0.019478 -0.084053 -0.18557 0.002565 -0.00041199 -0.0040154 4.5251e-05 -0.00076556 -0.73278 0.0293 0.046742 0.046813 0.047406 0.022213 0.004996 0.042908 0.016773 -0.038649
2.582 0.044597 0.042674 0.046215 0.05535 0 0.078608 0.05594 0.10283 0.11732 0.043125 0.10508 0.72304 -0.032234 0.009061 -0.074393 -0.045768 -0.074996 -0.11344 -0.0040667 -0.10554 -0.034785 -0.14159 -0.22663 -0.015318 -0.0010433 -0.0060091 0.00038619 -0.0011372 -1.1193 0.061063 0.04743 0.10991 0.05775 -0.0044299 0.0088287 0.047537 0.00042616 -0.053299
2.5859 0.039949 0.034477 0.053688 0.12995 0 0.085418 0.053746 0.15247 0.17234 0.023036 0.11139 0.80836 -0.050937 -0.0011894 -0.08013 -0.076705 -0.10702 -0.11684 -0.040074 -0.13327 -0.036841 -0.18815 -0.26415 -0.020682 -0.0011459 -0.0065156 0.00084619 -0.0014825 -1.3766 0.078972 0.041574 0.15503 0.065268 -0.017638 0.010952 0.051391 -0.0077683 -0.062819
2.5898 0.028357 0.022137 0.052904 0.17307 0 0.063868 0.036853 0.15683 0.17162 0.0049792 0.13931 0.88002 -0.057354 -0.0069994 -0.077635 -0.088773 -0.11812 -0.11366 -0.059754 -0.14871 -0.030029 -0.21734 -0.30057 -0.016841 -0.00083825 -0.0062496 0.0010164 -0.0017479 -1.402 0.067119 0.024389 0.17151 0.054078 -0.015724 0.0086862 0.053268 -0.005885 -0.066468
2.5938 0.012997 0.0089269 0.032512 0.1566 0 0.021108 0.010802 0.11031 0.11859 -0.00048907 0.18135 0.92082 -0.050981 -0.0097011 -0.067895 -0.079702 -0.11964 -0.10545 -0.060642 -0.16308 -0.018045 -0.22484 -0.32638 -0.0065617 -0.00033288 -0.0061162 0.00086638 -0.0018951 -1.1787 0.02879 0.0014375 0.15658 0.026723 0.0015977 0.0040886 0.052435 0.0070033 -0.064034
2.5977 -0.0023234 -0.0030255 -0.00074108 0.077926 0 -0.025589 -0.012383 0.036678 0.048863 0.006361 0.21171 0.94662 -0.032262 -0.0106 -0.052461 -0.047556 -0.12215 -0.09431 -0.040163 -0.17683 -0.0057119 -0.20572 -0.3237 0.006686 0.00011886 -0.00615 0.00067326 -0.0018888 -0.78289 -0.014504 -0.014545 0.11364 0.0017778 0.033402 0.0015905 0.048259 0.031394 -0.055687
2.6016 -0.0148 -0.012772 -0.031343 -0.03441 0 -0.057372 -0.022336 -0.02577 0.0040131 0.015264 0.20181 0.98747 -0.0083341 -0.01017 -0.035367 0.00091069 -0.12358 -0.083142 -0.0026916 -0.17658 0.002278 -0.16395 -0.27701 0.019462 0.00030929 -0.005407 0.000689 -0.001657 -0.33725 -0.038803 -0.015972 0.052566 -0.0033933 0.071181 0.0032501 0.041698 0.062607 -0.044236
2.6055 -0.023649 -0.020326 -0.048494 -0.13182 0 -0.061232 -0.018782 -0.050495 -0.0011835 0.017166 0.13865 1.0557 0.01231 -0.0085323 -0.019712 0.051535 -0.11144 -0.072591 0.039421 -0.14662 0.0079122 -0.11589 -0.18421 0.032309 0.00021807 -0.0029859 0.00090948 -0.001158 0.05686 -0.035903 -0.0086005 -0.010101 0.011784 0.10504 0.0068671 0.034962 0.092917 -0.033269
2.6094 -0.030032 -0.026702 -0.048894 -0.17065 0 -0.036197 -0.012542 -0.0403 0.010811 0.011841 0.034688 1.1341 0.026116 -0.0061326 -0.0064841 0.097822 -0.076242 -0.062177 0.080676 -0.084066 0.013562 -0.069288 -0.060209 0.046609 8.1607e-05 0.00084293 0.0011188 -0.00049959 0.36331 -0.018861 -0.0063584 -0.05565 0.029936 0.1305 0.0086243 0.028957 0.11862 -0.024218
2.6133 -0.035967 -0.033668 -0.034045 -0.13808 0 0.0024493 -0.01706 -0.021683 0.0031346 0.0028844 -0.076976 1.1955 0.030473 -0.0035673 0.0037281 0.13411 -0.022209 -0.051165 0.1162 -0.0035141 0.021915 -0.03116 0.069875 0.063899 0.00023292 0.0045804 0.0010928 8.4588e-05 0.60666 -0.010076 -0.018014 -0.072975 0.028286 0.14402 0.0069316 0.024387 0.13654 -0.018172
2.6172 -0.04295 -0.042582 -0.013059 -0.061199 0 0.026297 -0.037063 -0.021155 -0.039487 -0.012551 -0.15994 1.2298 0.023016 -0.00074239 0.01067 0.15266 0.034916 -0.037556 0.13973 0.07317 0.038323 -0.010621 0.18346 0.087166 0.00078592 0.0066329 0.00075807 0.0004437 0.83118 -0.022358 -0.039599 -0.06689 -0.0059255 0.14075 0.0033854 0.021725 0.1421 -0.016217
2.6211 -0.051193 -0.052942 -0.006051 0.0095177 0 0.0089454 -0.064364 -0.044516 -0.095926 -0.044063 -0.19423 1.2507 0.011105 0.0034298 0.016436 0.15889 0.080173 -0.021136 0.15485 0.13186 0.062086 -0.0015448 0.27047 0.11441 0.0014641 0.0065835 0.00022468 0.00068601 1.0601 -0.049556 -0.059923 -0.056459 -0.067537 0.1276 0.0004857 0.019443 0.13956 -0.016221
2.625 -0.05996 -0.062338 -0.032949 0.033029 0 -0.052784 -0.08494 -0.076597 -0.12992 -0.094561 -0.18658 1.2758 0.00032182 0.010111 0.0221 0.15958 0.10955 -0.0032644 0.16661 0.1728 0.08942 0.0045486 0.33423 0.14224 0.0017908 0.0054547 -0.00027803 0.0010866 1.2852 -0.074409 -0.07224 -0.062156 -0.13611 0.1111 -0.00078227 0.016484 0.13379 -0.016525
2.6289 -0.068537 -0.068506 -0.089718 0.0032067 0 -0.12883 -0.091048 -0.099296 -0.12664 -0.14756 -0.16463 1.3043 -0.0057031 0.019182 0.0281 0.15947 0.12941 0.014635 0.17863 0.20501 0.117 0.013857 0.38405 0.16787 0.001504 0.0048207 -0.00052224 0.0017872 1.4867 -0.085302 -0.07921 -0.091079 -0.1856 0.095925 -0.00097583 0.012285 0.12828 -0.016138
2.6328 -0.076811 -0.071848 -0.13932 -0.052122 0 -0.17146 -0.087242 -0.10889 -0.10793 -0.17292 -0.15822 1.3178 -0.0032041 0.02896 0.034608 0.16406 0.1479 0.030433 0.19512 0.23611 0.1403 0.033696 0.42616 0.1877 0.00080618 0.0056545 -0.00043024 0.0026147 1.6565 -0.0857 -0.086771 -0.13253 -0.19581 0.087486 -0.00057322 0.0064122 0.12718 -0.014113
2.6367 -0.084878 -0.075679 -0.1392 -0.096791 0 -0.15037 -0.084847 -0.11634 -0.11041 -0.1508 -0.17957 1.3036 0.010464 0.037486 0.040266 0.17958 0.16758 0.039412 0.2205 0.26732 0.15156 0.071479 0.45933 0.19652 0.00021094 0.0078531 -0.00016223 0.0032386 1.8009 -0.088041 -0.095259 -0.16778 -0.16165 0.093149 0.00082969 -0.0003382 0.1358 -0.010359
2.6406 -0.092143 -0.083313 -0.08651 -0.11454 0 -0.080482 -0.090489 -0.13247 -0.14844 -0.09244 -0.21538 1.2728 0.028544 0.044104 0.043476 0.20112 0.18544 0.041735 0.24994 0.29539 0.15319 0.11704 0.47679 0.19806 0.00013772 0.010584 -2.2206e-05 0.0035059 1.9222 -0.09951 -0.098539 -0.18506 -0.097183 0.10834 0.0036115 -0.0059132 0.15043 -0.0069181
2.6445 -0.09702 -0.094406 -0.031556 -0.11664 0 -0.015775 -0.099898 -0.15495 -0.19864 -0.035939 -0.23652 1.2521 0.047403 0.049611 0.043203 0.22461 0.19735 0.037645 0.27949 0.31587 0.14723 0.16292 0.47134 0.19458 0.00062793 0.012878 -0.0001889 0.0035732 2.0017 -0.11469 -0.091957 -0.18615 -0.0315 0.12962 0.00703 -0.0092157 0.16803 -0.0051093
2.6484 -0.0978 -0.10423 -0.034653 -0.1246 0 -0.0092937 -0.10287 -0.16981 -0.2207 -0.017983 -0.21922 1.2555 0.06353 0.054722 0.038627 0.24554 0.20104 0.02781 0.30484 0.32336 0.13626 0.20121 0.43959 0.1885 0.001386 0.013955 -0.00049604 0.003682 2.0041 -0.12205 -0.07941 -0.17928 0.0039261 0.15281 0.0095715 -0.0093675 0.18505 -0.0061432
2.6523 -0.094057 -0.10705 -0.10301 -0.14552 0 -0.07007 -0.09416 -0.1644 -0.19304 -0.045881 -0.16303 1.2668 0.071478 0.058603 0.028339 0.25485 0.19508 0.013408 0.31724 0.31104 0.12477 0.21687 0.38385 0.18339 0.0020203 0.013299 -0.00052416 0.0038283 1.9001 -0.11641 -0.070942 -0.1669 -0.0081184 0.16941 0.010319 -0.0051341 0.19429 -0.012069
2.6563 -0.087266 -0.10071 -0.17538 -0.16292 0 -0.15366 -0.079388 -0.1373 -0.12898 -0.094619 -0.092284 1.2516 0.070165 0.059346 0.014055 0.24655 0.17753 -0.0018551 0.31159 0.2742 0.1171 0.20339 0.31174 0.18065 0.0022392 0.010805 6.8457e-06 0.0037154 1.6856 -0.10371 -0.073162 -0.14177 -0.059469 0.17062 0.0095926 0.0020466 0.18984 -0.022219
2.6602 -0.079905 -0.088274 -0.1787 -0.15084 0 -0.19604 -0.069986 -0.096727 -0.061283 -0.12992 -0.039334 1.1881 0.062588 0.056173 -0.0016782 0.22266 0.14769 -0.016042 0.29062 0.21702 0.11242 0.16764 0.23414 0.17794 0.0019243 0.0070346 0.00089962 0.0030655 1.3843 -0.09333 -0.082839 -0.096242 -0.11962 0.15579 0.0082044 0.010218 0.17261 -0.034307
2.6641 -0.073681 -0.075159 -0.1031 -0.098373 0 -0.16354 -0.072152 -0.052225 -0.014306 -0.13483 -0.021433 1.0854 0.050673 0.050976 -0.017234 0.18474 0.10988 -0.028194 0.25633 0.15496 0.10916 0.115 0.16162 0.1728 0.0011688 0.0032027 0.0015673 0.0019677 1.0368 -0.087278 -0.090229 -0.035465 -0.15329 0.12502 0.0065445 0.018269 0.14354 -0.046684
2.668 -0.068319 -0.064661 -0.015551 -0.023272 0 -0.077726 -0.080461 -0.010676 0.0088695 -0.11676 -0.029022 0.97096 0.036701 0.047141 -0.030935 0.13542 0.073863 -0.037619 0.21187 0.10725 0.10493 0.052692 0.10058 0.16229 0.00031656 0.00063171 0.0015202 0.00089124 0.69139 -0.07853 -0.087959 0.01988 -0.14208 0.079659 0.004759 0.025147 0.10461 -0.057512
2.6719 -0.061894 -0.056066 0.0069009 0.036815 0 0.0039762 -0.082226 0.020769 0.017051 -0.092924 -0.03486 0.86162 0.024172 0.046416 -0.03975 0.080215 0.049798 -0.042984 0.16395 0.08396 0.092917 -0.0028359 0.051639 0.13906 -0.0001352 -7.2357e-05 0.00080029 0.00033705 0.40044 -0.060509 -0.075971 0.046248 -0.095109 0.024425 0.0035151 0.02955 0.060671 -0.062922
2.6758 -0.05244 -0.046691 -0.043425 0.04918 0 0.033828 -0.068512 0.032509 0.015681 -0.072012 -0.017049 0.74889 0.013957 0.046956 -0.04524 0.027934 0.041225 -0.045491 0.12046 0.079359 0.073168 -0.042524 0.01195 0.1068 0.00014164 0.00056728 -6.5406e-05 0.00045767 0.21157 -0.036776 -0.058496 0.035033 -0.040414 -0.028167 0.003828 0.032588 0.019638 -0.063946
2.6797 -0.039582 -0.035273 -0.097566 0.0089573 0 0.0072435 -0.041839 0.018288 0.003666 -0.049568 0.022601 0.61321 0.0059301 0.044872 -0.048545 -0.018369 0.04284 -0.045064 0.083428 0.078576 0.04691 -0.06418 -0.020284 0.068332 0.00096088 0.001321 -0.00054467 0.00097595 0.1455 -0.019425 -0.038277 -0.00038832 -0.0033451 -0.073065 0.005737 0.03458 -0.015958 -0.061574
2.6836 -0.02502 -0.023118 -0.084043 -0.055874 0 -0.040323 -0.014076 -0.015177 -0.017898 -0.017957 0.059993 0.45058 -0.00010009 0.038126 -0.050924 -0.056299 0.045392 -0.041616 0.053868 0.071443 0.016087 -0.067233 -0.043265 0.02703 0.0016465 0.0012091 -0.00052944 0.0014293 0.17286 -0.017014 -0.015385 -0.034775 0.011114 -0.10621 0.0075757 0.035631 -0.044382 -0.057069
2.6875 -0.011577 -0.012229 -0.0056304 -0.10109 0 -0.065618 0.0030173 -0.046841 -0.039634 0.022149 0.068788 0.28174 -0.0042621 0.028981 -0.054412 -0.082615 0.043243 -0.034472 0.031913 0.060031 -0.015293 -0.051938 -0.053668 -0.011112 0.0015577 0.00019691 -0.00030923 0.0014969 0.21666 -0.024675 0.0086489 -0.049143 0.017748 -0.12223 0.007309 0.035154 -0.063931 -0.052666
2.6914 -0.0014562 -0.002954 0.063956 -0.094168 0 -0.049813 0.0062543 -0.053998 -0.049339 0.059864 0.042324 0.13312 -0.0063808 0.022383 -0.060783 -0.09745 0.037718 -0.023862 0.012295 0.052834 -0.040355 -0.026927 -0.051288 -0.038605 0.00070385 -0.00093312 -0.00018049 0.0011702 0.19195 -0.027391 0.027705 -0.041237 0.033189 -0.12244 0.004849 0.030859 -0.077125 -0.051384
2.6953 0.0051534 0.0061082 0.059867 -0.035704 0 -0.0066657 0.0020041 -0.02969 -0.041971 0.08104 -0.00068346 0.0096682 -0.0064404 0.021685 -0.068995 -0.10452 0.033749 -0.011472 -0.0098072 0.052646 -0.05764 -0.00027683 -0.041311 -0.055708 -0.00018375 -0.0013643 -0.00014755 0.00070718 0.059793 -0.01384 0.034239 -0.021053 0.056976 -0.11432 0.0025771 0.02146 -0.087828 -0.053228
2.6992 0.010225 0.016025 -0.0040793 0.040579 0 0.034339 0.0001312 0.011402 -0.021645 0.076269 -0.030763 -0.11078 -0.0044791 0.025784 -0.077803 -0.10521 0.033858 0.0015481 -0.036727 0.05164 -0.066952 0.024649 -0.031528 -0.063281 -0.00030552 -0.00097274 -1.3228e-05 0.00045241 -0.14771 0.012879 0.026361 0.0015243 0.069589 -0.10158 0.0030076 0.0059503 -0.09745 -0.057651
2.7031 0.016581 0.025899 -0.050873 0.090693 0 0.051987 0.0066759 0.045009 0.0056377 0.045355 -0.029795 -0.25414 -0.00074846 0.030386 -0.085597 -0.10097 0.035562 0.013895 -0.070265 0.03915 -0.068911 0.045151 -0.027081 -0.063135 0.00040297 -0.00039312 0.00031069 0.00062176 -0.35475 0.038174 0.011349 0.023873 0.050642 -0.087956 0.0059686 -0.016375 -0.10704 -0.063668
2.707 0.025842 0.033651 -0.023452 0.091256 0 0.045715 0.020781 0.056521 0.037446 -0.00082352 -0.0026454 -0.42099 0.0028478 0.031997 -0.087958 -0.092859 0.034298 0.022505 -0.11227 0.013745 -0.065815 0.057983 -0.027934 -0.05979 0.0011441 -0.00042214 0.00067221 0.0011484 -0.49948 0.049283 0.0013145 0.046901 0.0015302 -0.078185 0.008634 -0.046489 -0.11587 -0.068272
2.7109 0.037001 0.038277 0.054907 0.055687 0 0.030907 0.036908 0.049983 0.070486 -0.040928 0.029492 -0.58214 0.0026415 0.030644 -0.083912 -0.083469 0.028364 0.02664 -0.15732 -0.01353 -0.063455 0.06533 -0.0313 -0.059652 0.0010178 -0.0013085 0.00087189 0.0016984 -0.57276 0.045734 0.0046546 0.067081 -0.048863 -0.071797 0.0086547 -0.078888 -0.12137 -0.069227
2.7148 0.04675 0.040859 0.10722 0.022209 0 0.02488 0.049299 0.040025 0.093139 -0.050193 0.046409 -0.70477 -0.0034536 0.028942 -0.074132 -0.073605 0.020759 0.026448 -0.20212 -0.02851 -0.063723 0.067966 -0.036003 -0.064336 -4.239e-05 -0.0025301 0.00091801 0.001904 -0.60699 0.03747 0.020758 0.075051 -0.06309 -0.066955 0.0068828 -0.11015 -0.12177 -0.066392
2.7188 0.05152 0.043131 0.085827 0.021973 0 0.034983 0.055021 0.036569 0.088878 -0.015389 0.042228 -0.78389 -0.016892 0.028925 -0.059637 -0.063774 0.016192 0.022183 -0.24406 -0.026573 -0.067685 0.06619 -0.0441 -0.074498 -0.0011217 -0.0032294 0.0010164 0.0016774 -0.63208 0.034018 0.041748 0.063688 -0.024454 -0.061977 0.0063816 -0.13747 -0.11577 -0.060111
2.7227 0.049872 0.04526 0.021666 0.053006 0 0.055284 0.05427 0.03779 0.052621 0.051133 0.026103 -0.84817 -0.039399 0.030112 -0.042361 -0.054365 0.016222 0.014239 -0.2798 -0.016306 -0.076016 0.059629 -0.058604 -0.090055 -0.0011795 -0.0029373 0.001305 0.0013188 -0.64562 0.036324 0.058477 0.037413 0.047854 -0.054385 0.0086753 -0.15708 -0.10162 -0.051488
2.7266 0.043424 0.045503 -0.011712 0.082447 0 0.071652 0.049066 0.036582 0.0039051 0.11326 0.013134 -0.93422 -0.06886 0.030507 -0.027167 -0.045172 0.017012 0.0040418 -0.30682 -0.011508 -0.087094 0.04754 -0.080529 -0.10751 -9.2454e-05 -0.0019943 0.0016612 0.0012555 -0.62685 0.038703 0.065403 0.012152 0.11131 -0.042074 0.011631 -0.16617 -0.079987 -0.044295
2.7305 0.035614 0.042209 0.021738 0.075981 0 0.071113 0.041985 0.031441 -0.0212 0.13372 0.014597 -1.0542 -0.098481 0.028962 -0.01631 -0.035443 0.011725 -0.0068217 -0.32786 -0.020182 -0.098148 0.031733 -0.10862 -0.12307 0.0011708 -0.0013158 0.0018159 0.0016084 -0.57653 0.03714 0.061795 0.0043243 0.13064 -0.027067 0.011705 -0.16872 -0.05565 -0.040663
2.7344 0.029313 0.035894 0.082729 0.029395 0 0.050302 0.035445 0.029184 0.0022434 0.10224 0.033777 -1.1871 -0.12418 0.026145 -0.010348 -0.024583 -0.0043204 -0.017897 -0.34391 -0.040571 -0.10795 0.01328 -0.14111 -0.13496 0.0014524 -0.0016759 0.0016342 0.0020246 -0.53605 0.034121 0.050514 0.018355 0.10194 -0.010801 0.008166 -0.16701 -0.031024 -0.041238
2.7383 0.02519 0.02898 0.099809 -0.025487 0 0.018421 0.03097 0.036816 0.064307 0.044191 0.066912 -1.3 -0.14205 0.023365 -0.0092468 -0.011998 -0.029624 -0.028844 -0.35595 -0.065592 -0.11545 -0.0064971 -0.17609 -0.14176 0.00050628 -0.0030805 0.0012309 0.0020037 -0.55874 0.034941 0.036303 0.043966 0.051868 0.005163 0.0043092 -0.16353 -0.0084143 -0.046157
2.7422 0.021975 0.023451 0.045716 -0.0461 0 -0.0075012 0.028208 0.051894 0.12373 -0.00018299 0.10547 -1.3778 -0.14474 0.021059 -0.011799 0.003641 -0.056554 -0.039371 -0.36384 -0.08886 -0.119 -0.0246 -0.20894 -0.141 -0.00079018 -0.0047428 0.00080797 0.0014287 -0.65593 0.040172 0.023935 0.065309 0.014802 0.018271 0.0039533 -0.16246 0.0086599 -0.05455
2.7461 0.018092 0.019104 -0.033566 -0.014118 0 -0.012985 0.024659 0.062306 0.13819 -0.0087768 0.13781 -1.4334 -0.13444 0.018878 -0.013778 0.02201 -0.075538 -0.04923 -0.36714 -0.10619 -0.11907 -0.038136 -0.2301 -0.13431 -0.0013079 -0.0056822 0.00045278 0.00074317 -0.76988 0.043122 0.016021 0.073097 0.0077967 0.028771 0.0070466 -0.16582 0.02082 -0.062366
2.75 0.013126 0.014426 -0.065433 0.0493 0 0.0041809 0.01731 0.05658 0.096445 0.0072887 0.15142 -1.493 -0.11581 0.017015 -0.013629 0.042342 -0.0807 -0.058092 -0.3649 -0.11362 -0.11618 -0.046445 -0.22765 -0.12324 -0.00073304 -0.005438 0.00015305 0.0005329 -0.80509 0.035715 0.011642 0.068954 0.022436 0.038274 0.0095389 -0.17282 0.029881 -0.067745
2.7539 0.0080657 0.0090905 -0.023159 0.099595 0 0.031659 0.0058026 0.035008 0.025773 0.019479 0.13706 -1.5725 -0.092524 0.016704 -0.010849 0.064027 -0.073214 -0.065615 -0.35617 -0.10724 -0.11059 -0.04921 -0.19436 -0.10878 0.00022014 -0.0043014 -3.1498e-05 0.00090818 -0.69631 0.01723 0.007567 0.059624 0.036638 0.048093 0.0079242 -0.18254 0.037127 -0.069792
2.7578 0.0045256 0.005115 0.048963 0.10149 0 0.049987 -0.0054962 0.010717 -0.029779 0.01138 0.093438 -1.6682 -0.069386 0.018777 -0.0055556 0.086261 -0.059991 -0.071314 -0.33971 -0.086593 -0.10246 -0.046354 -0.13377 -0.092052 0.0006026 -0.0029159 6.0551e-05 0.0013414 -0.45701 -0.002976 0.0017194 0.048464 0.033628 0.059936 0.0033701 -0.19345 0.044085 -0.067993
2.7617 0.0038484 0.0051291 0.080249 0.052197 0 0.045242 -0.0093092 -0.00098405 -0.041432 -0.0077917 0.02935 -1.7663 -0.054746 0.021845 -0.00084314 0.10744 -0.048462 -0.07465 -0.31527 -0.057311 -0.0922 -0.039202 -0.059378 -0.075562 0.000172 -0.0016709 0.00046842 0.0011768 -0.16877 -0.012147 -0.0042569 0.033146 0.012633 0.075455 0.00058929 -0.20248 0.052178 -0.064162
2.7656 0.0066433 0.0095031 0.041488 -0.020004 0 0.018584 -0.00096239 0.0041104 -0.01361 -0.017208 -0.038908 -1.8568 -0.049085 0.022589 0.0002775 0.12703 -0.041138 -0.076953 -0.28873 -0.028506 -0.081424 -0.031668 0.012796 -0.06164 -0.00046111 -0.00047754 0.00091097 0.00031836 0.076194 -0.0047102 -0.0062106 0.01099 -0.014134 0.092174 0.0025497 -0.20878 0.060474 -0.061967
2.7695 0.012601 0.015523 -0.029314 -0.076127 0 -0.013767 0.01662 0.015002 0.022709 -0.0083419 -0.093684 -1.9381 -0.051739 0.018598 -0.0032296 0.14489 -0.034135 -0.079035 -0.26346 -0.0060625 -0.070897 -0.025639 0.071744 -0.051577 -0.00055552 0.00090543 0.00095885 -0.00061949 0.22851 0.012634 -0.0015549 -0.014909 -0.032044 0.10812 0.0070141 -0.21238 0.067941 -0.063002
2.7734 0.020345 0.019719 -0.064568 -0.088958 0 -0.030424 0.033486 0.014741 0.03356 0.0076703 -0.12259 -2.0116 -0.061307 0.01113 -0.011768 0.16107 -0.021037 -0.081709 -0.24273 0.011306 -0.061304 -0.022881 0.11313 -0.046392 -2.0649e-05 0.002383 0.00049638 -0.00087875 0.28975 0.026084 0.0079448 -0.035994 -0.032728 0.12128 0.0089783 -0.21351 0.073559 -0.068397
2.7773 0.027586 0.021036 -0.029813 -0.054619 0 -0.018568 0.03961 -0.0042347 0.0056825 0.015401 -0.12246 -2.0762 -0.074744 0.0047508 -0.024716 0.17582 0.00076387 -0.086326 -0.23226 0.028662 -0.053611 -0.026527 0.13547 -0.047743 0.00054272 0.0034132 -4.207e-05 -0.0002853 0.27988 0.026029 0.017577 -0.044941 -0.016546 0.12797 0.0063633 -0.21262 0.075558 -0.07912
2.7813 0.032023 0.021565 0.046248 0.0088439 0 0.017149 0.032941 -0.031747 -0.044172 0.013618 -0.099137 -2.1303 -0.085986 0.0036869 -0.036788 0.19052 0.026378 -0.092923 -0.23278 0.047219 -0.047408 -0.037327 0.13659 -0.053309 0.00051642 0.0034057 -3.5707e-05 0.00058637 0.20505 0.014868 0.023693 -0.041683 0.0092718 0.12815 0.0024757 -0.2106 0.074766 -0.091619
2.7852 0.032747 0.024091 0.098927 0.071402 0 0.056601 0.021288 -0.04655 -0.079915 0.014904 -0.0635 -2.1778 -0.092745 0.0081753 -0.044534 0.20601 0.045633 -0.10029 -0.24044 0.060446 -0.041644 -0.053723 0.1148 -0.059789 -9.9123e-05 0.0022455 0.00064763 0.00095879 0.059842 0.0046525 0.026085 -0.032389 0.033694 0.125 0.0023096 -0.20737 0.07351 -0.10241
2.7891 0.031034 0.029068 0.08526 0.10489 0 0.076618 0.015757 -0.033562 -0.070998 0.027621 -0.026088 -2.2267 -0.094028 0.014305 -0.046072 0.22272 0.049736 -0.1074 -0.25244 0.058324 -0.035666 -0.074689 0.07293 -0.064958 -0.00072674 0.00044425 0.0014008 0.00055148 -0.14345 0.006542 0.026747 -0.022567 0.045655 0.12103 0.0067811 -0.20249 0.073555 -0.10927
2.793 0.029554 0.034177 0.021092 0.09662 0 0.066312 0.021355 0.0026369 -0.015663 0.042905 0.0066708 -2.2819 -0.089431 0.017558 -0.040023 0.2409 0.037237 -0.11306 -0.26535 0.035928 -0.028822 -0.098865 0.019743 -0.066498 -0.00081426 -0.001195 0.0014257 -0.00022931 -0.35703 0.021315 0.027261 -0.011697 0.039317 0.11922 0.011447 -0.19538 0.076843 -0.1101
2.7969 0.0304 0.036837 -0.033789 0.056756 0 0.034837 0.03337 0.040435 0.055292 0.043914 0.032485 -2.3388 -0.079406 0.016692 -0.025982 0.25995 0.014674 -0.11463 -0.27246 -0.0017218 -0.020875 -0.12342 -0.033982 -0.060509 -0.00032801 -0.00208 0.00058593 -0.0007262 -0.51962 0.039324 0.028229 0.0048774 0.019149 0.12567 0.011281 -0.1844 0.086833 -0.10178
2.8008 0.033616 0.036948 -0.028755 0.012986 0 0.0054202 0.042824 0.058817 0.10018 0.027902 0.050588 -2.3876 -0.068738 0.014316 -0.011058 0.27732 -0.0084834 -0.11322 -0.2736 -0.042796 -0.013793 -0.14604 -0.081566 -0.050437 0.00032242 -0.0021077 -0.00035422 -0.00061103 -0.60351 0.049811 0.030854 0.028891 0.00015686 0.13855 0.0062539 -0.17138 0.10031 -0.089237
2.8047 0.037611 0.037014 0.032776 -0.0069611 0 -0.00087244 0.045388 0.054916 0.098663 0.01466 0.06017 -2.4235 -0.059511 0.013831 0.0014119 0.29096 -0.026421 -0.10981 -0.2703 -0.076556 -0.0091764 -0.16654 -0.1231 -0.038788 0.00073432 -0.0016097 -0.00044512 -7.9112e-05 -0.6416 0.050772 0.037541 0.054781 9.3366e-05 0.15569 0.0015057 -0.15768 0.11473 -0.075015
2.8086 0.041026 0.039603 0.096634 0.0059119 0 0.020058 0.044797 0.045368 0.067646 0.028297 0.062495 -2.4525 -0.053624 0.015838 0.0086052 0.2988 -0.03998 -0.10555 -0.26473 -0.099214 -0.0085117 -0.18527 -0.16269 -0.028226 0.00080068 -0.001125 0.00046203 0.00041815 -0.7032 0.049867 0.04943 0.073315 0.026914 0.17445 0.0018919 -0.14477 0.12734 -0.061609
2.8125 0.044144 0.044851 0.10752 0.036586 0 0.053217 0.047528 0.049689 0.045413 0.069506 0.064508 -2.4843 -0.053991 0.017507 0.006786 0.29685 -0.054074 -0.10247 -0.26149 -0.11393 -0.014392 -0.20378 -0.20357 -0.023345 0.00060031 -0.0011644 0.0015032 0.00055544 -0.83554 0.05548 0.06322 0.080124 0.070631 0.18978 0.0068822 -0.13535 0.13317 -0.05273
2.8164 0.048328 0.050447 0.060523 0.059555 0 0.076653 0.054752 0.071188 0.056954 0.10875 0.078052 -2.5206 -0.062111 0.015411 -0.0032529 0.28302 -0.072177 -0.1028 -0.26691 -0.12655 -0.027047 -0.22585 -0.24528 -0.027714 0.00016747 -0.0019949 0.0016426 0.00029435 -1.0219 0.066921 0.071734 0.080456 0.1075 0.19556 0.011281 -0.13181 0.12824 -0.050728
2.8203 0.054063 0.053885 0.005722 0.060423 0 0.077983 0.060412 0.093986 0.09242 0.11087 0.11151 -2.5515 -0.07596 0.0090156 -0.016585 0.26092 -0.092675 -0.10603 -0.28074 -0.14104 -0.043131 -0.25228 -0.28395 -0.038947 -0.00048679 -0.0034591 0.00072663 -0.0002005 -1.194 0.074137 0.06924 0.084709 0.11554 0.19237 0.01078 -0.13303 0.11523 -0.053731
2.8242 0.059717 0.054514 -0.00044747 0.047075 0 0.062182 0.057736 0.099307 0.11916 0.068533 0.1589 -2.5651 -0.094201 0.001511 -0.030302 0.23327 -0.11 -0.11149 -0.30179 -0.15718 -0.060336 -0.2824 -0.31336 -0.055036 -0.0011405 -0.0049647 -0.00035454 -0.00070565 -1.2861 0.067894 0.056993 0.098411 0.090657 0.18126 0.0062262 -0.1381 0.096489 -0.060484
2.8281 0.062489 0.053486 0.048669 0.040759 0 0.045222 0.047253 0.084745 0.11499 0.011377 0.19738 -2.5603 -0.11508 -0.0027594 -0.041449 0.20349 -0.11914 -0.11816 -0.32778 -0.17061 -0.076079 -0.31465 -0.32551 -0.073344 -0.0013214 -0.0057806 -0.00058625 -0.001029 -1.2805 0.050313 0.043195 0.11613 0.050525 0.16413 0.0022399 -0.14569 0.075129 -0.069415
2.832 0.0608 0.052064 0.10269 0.055415 0 0.040074 0.037538 0.066614 0.088822 -0.019057 0.19934 -2.5482 -0.13395 -0.001908 -0.045277 0.18059 -0.11936 -0.12346 -0.35121 -0.1746 -0.084792 -0.34116 -0.31218 -0.087754 -0.00068714 -0.00552 0.00012208 -0.00108 -1.2051 0.034424 0.036703 0.12527 0.022291 0.14608 0.0021539 -0.15296 0.058913 -0.077702
2.8359 0.055823 0.050409 0.10533 0.083945 0 0.047066 0.037436 0.062453 0.068113 -0.0045821 0.15283 -2.5413 -0.14614 0.0020745 -0.043722 0.17039 -0.11366 -0.12585 -0.36462 -0.1633 -0.086078 -0.35365 -0.2693 -0.095104 0.00050483 -0.0044174 0.00085638 -0.00093984 -1.0921 0.032165 0.040082 0.11632 0.022862 0.13294 0.0049698 -0.15773 0.052187 -0.083653
2.8398 0.050642 0.048087 0.053107 0.10343 0 0.055636 0.047556 0.071598 0.067232 0.037111 0.073688 -2.5404 -0.1495 0.0052413 -0.03902 0.17428 -0.10506 -0.12527 -0.36562 -0.13551 -0.080956 -0.34815 -0.20209 -0.095325 0.0014212 -0.0031042 0.00066755 -0.00083935 -0.94483 0.042475 0.048367 0.089893 0.047071 0.12618 0.0072651 -0.15998 0.055123 -0.087184
2.8438 0.047851 0.045451 -6.1234e-05 0.094257 0 0.054473 0.059642 0.074588 0.071403 0.072019 -0.0025477 -2.535 -0.14258 0.0051315 -0.033163 0.19249 -0.093323 -0.12196 -0.35307 -0.09659 -0.070655 -0.32221 -0.12552 -0.088877 0.0013104 -0.0020537 -0.00042439 -0.00096944 -0.74629 0.051874 0.054269 0.054798 0.073015 0.12638 0.0073133 -0.1601 0.066969 -0.088392
2.8477 0.047778 0.044034 0.00068435 0.056408 0 0.041101 0.064226 0.053195 0.053873 0.079978 -0.04467 -2.5144 -0.12355 0.0026573 -0.028937 0.22425 -0.075801 -0.11655 -0.32642 -0.056437 -0.057204 -0.27322 -0.057646 -0.076978 0.00022184 -0.001235 -0.0014261 -0.0012576 -0.50097 0.047666 0.054534 0.020151 0.080023 0.13344 0.0065928 -0.15927 0.085556 -0.087589
2.8516 0.04877 0.045235 0.052306 0.010026 0 0.023994 0.058637 0.011186 0.0080455 0.066913 -0.046906 -2.478 -0.094919 0.00087496 -0.029033 0.26039 -0.051576 -0.11107 -0.29221 -0.024306 -0.045137 -0.20879 -0.0095093 -0.063766 -0.0009614 -0.00033424 -0.0013473 -0.0013698 -0.26171 0.030802 0.051665 -0.0097133 0.064392 0.14359 0.0073394 -0.1607 0.10304 -0.085713
2.8555 0.0489 0.048578 0.096451 -0.018923 0 0.016714 0.047729 -0.025779 -0.040418 0.051783 -0.029765 -2.433 -0.064548 0.001931 -0.032029 0.29009 -0.024648 -0.10678 -0.26021 -0.0043239 -0.03688 -0.14507 0.019666 -0.05237 -0.0012908 0.00070201 -0.00014422 -0.0010172 -0.10928 0.015368 0.050287 -0.033008 0.040196 0.1525 0.0094443 -0.16568 0.11403 -0.083582
2.8594 0.047287 0.051429 0.082486 -0.015657 0 0.028493 0.037825 -0.032048 -0.055633 0.045674 -0.020393 -2.3839 -0.037038 0.0050776 -0.036719 0.30745 -0.0025724 -0.10408 -0.23545 0.0047795 -0.033579 -0.090965 0.037676 -0.043958 -0.00060638 0.0014241 0.0012896 -0.0002959 -0.097637 0.015019 0.052294 -0.045142 0.025332 0.15836 0.010458 -0.17455 0.1164 -0.081456
2.8633 0.04404 0.050695 0.023256 0.015729 0 0.056758 0.031133 -0.0047497 -0.025659 0.04423 -0.029593 -2.3272 -0.016923 0.0075616 -0.041694 0.30742 0.0085896 -0.1032 -0.22234 0.006044 -0.036055 -0.054646 0.049271 -0.039355 0.00036609 0.0012546 0.0019947 0.0003213 -0.21224 0.029914 0.055153 -0.038415 0.025535 0.15977 0.0085482 -0.18721 0.10898 -0.079561
2.8672 0.039433 0.045118 -0.01846 0.05694 0 0.085966 0.026164 0.034276 0.025927 0.037133 -0.044827 -2.2572 -0.012981 0.0074049 -0.044374 0.28123 0.0083494 -0.10434 -0.22824 0.00065105 -0.046155 -0.049842 0.050503 -0.039862 0.00076463 0.0001118 0.001751 0.00039587 -0.3777 0.046955 0.054101 -0.0092575 0.030439 0.15489 0.0048089 -0.2027 0.091326 -0.078363
2.8711 0.033525 0.036177 0.0004908 0.086914 0 0.094799 0.022122 0.058239 0.062039 0.021095 -0.043756 -2.1762 -0.024211 0.0052736 -0.044148 0.23731 0.0010856 -0.10665 -0.24805 -0.012209 -0.061811 -0.068045 0.03298 -0.044421 0.00041547 -0.0014006 0.0010769 -4.9543e-05 -0.50698 0.052387 0.045823 0.033877 0.024743 0.14597 0.0022158 -0.21733 0.071076 -0.07826
2.875 0.026559 0.026883 0.054471 0.092147 0 0.069691 0.020842 0.057067 0.064457 0.0028764 -0.015127 -2.0946 -0.046239 0.00358 -0.041843 0.18442 -0.0083793 -0.10965 -0.27582 -0.032388 -0.081197 -0.097667 -0.0062071 -0.052528 -9.6811e-05 -0.0024779 0.00057506 -0.00053766 -0.55099 0.043593 0.030988 0.071565 0.0041141 0.13466 0.0025229 -0.22909 0.052818 -0.079346
2.8789 0.019337 0.019555 0.076111 0.071307 0 0.016977 0.02359 0.041254 0.044846 -0.0077368 0.031208 -2.0186 -0.075272 0.0038146 -0.038133 0.12915 -0.018145 -0.11299 -0.30705 -0.056351 -0.10281 -0.12956 -0.058671 -0.063983 -0.00013152 -0.0027836 0.00039071 -0.00059428 -0.51363 0.028832 0.014518 0.085243 -0.018626 0.12198 0.0046379 -0.23657 0.039447 -0.081568
2.8828 0.012792 0.014395 0.031265 0.033828 0 -0.036576 0.027039 0.027356 0.026943 -0.0055053 0.072531 -1.9404 -0.10599 0.0049781 -0.033927 0.079591 -0.028287 -0.11624 -0.3362 -0.078113 -0.12463 -0.15202 -0.10881 -0.078681 0.00032151 -0.0026123 0.00027755 -0.00019799 -0.4312 0.016925 0.0034934 0.070605 -0.022848 0.10897 0.0061308 -0.23821 0.033829 -0.084707
2.8867 0.0071261 0.0098543 -0.041109 -0.0055767 0 -0.059265 0.024448 0.021968 0.021863 0.0084612 0.091207 -1.8428 -0.12732 0.0048528 -0.029989 0.04794 -0.037533 -0.11771 -0.35443 -0.092754 -0.14125 -0.14738 -0.14404 -0.095178 0.00069907 -0.0024228 3.8908e-05 0.0002347 -0.34181 0.0089052 0.0031197 0.040592 0.0026639 0.096948 0.0059231 -0.23241 0.037075 -0.087228
2.8906 0.0015824 0.00423 -0.069724 -0.033789 0 -0.037511 0.012116 0.019481 0.021967 0.02845 0.086916 -1.7184 -0.13612 0.0027602 -0.025705 0.031565 -0.04241 -0.11603 -0.36198 -0.099191 -0.1499 -0.12104 -0.16182 -0.10982 0.00055234 -0.0023173 -0.00023623 0.000295 -0.26818 -2.7633e-05 0.012484 0.014929 0.048792 0.086411 0.005086 -0.22222 0.04321 -0.087571
2.8945 -0.0046713 -0.0029022 -0.028535 -0.044626 0 0.011355 -0.0055857 0.012546 0.015713 0.045137 0.074134 -1.5823 -0.1316 0.00067256 -0.020426 0.028191 -0.040776 -0.11002 -0.35939 -0.099791 -0.14886 -0.077748 -0.16771 -0.12002 6.6641e-05 -0.0020702 -0.00036919 -2.1832e-05 -0.21622 -0.012124 0.023348 0.0054292 0.090197 0.077695 0.0051054 -0.20894 0.049099 -0.084908
2.8984 -0.011433 -0.010497 0.034444 -0.040184 0 0.049391 -0.018793 0.0016548 0.0035562 0.04679 0.068476 -1.464 -0.11412 0.0011911 -0.013616 0.034594 -0.035768 -0.098675 -0.34782 -0.097378 -0.13703 -0.023633 -0.16703 -0.12329 -0.00016747 -0.0016267 -0.00039237 -0.00036894 -0.17881 -0.022966 0.024435 0.0097663 0.1012 0.071028 0.0058869 -0.19393 0.051754 -0.078691
2.9023 -0.017441 -0.017059 0.049015 -0.027736 0 0.045981 -0.020732 -0.0061091 -0.0029256 0.024668 0.073458 -1.384 -0.085271 0.0044016 -0.0047375 0.044897 -0.034463 -0.080089 -0.32899 -0.092181 -0.11282 0.029709 -0.15808 -0.11478 0.00014822 -0.0013885 -0.0005362 -0.00044622 -0.13792 -0.026417 0.0094304 0.017746 0.071732 0.066806 0.0058469 -0.17929 0.046443 -0.068407
2.9063 -0.021655 -0.021929 -0.0020003 -0.014592 0 0.0015628 -0.014116 -0.0057788 0.0044515 -0.018695 0.07756 -1.3345 -0.054516 0.0071866 0.0039993 0.050454 -0.04073 -0.056725 -0.30768 -0.080924 -0.082794 0.069801 -0.13284 -0.095636 0.00066175 -0.0018142 -0.00091276 -0.00028367 -0.069088 -0.022413 -0.017388 0.022102 0.012858 0.063493 0.0038448 -0.16729 0.032762 -0.056919
2.9102 -0.024581 -0.025792 -0.066683 -0.004737 0 -0.053117 -0.0089679 -1.1808e-05 0.020118 -0.066628 0.06306 -1.2866 -0.027906 0.0061958 0.0099874 0.049186 -0.048943 -0.032395 -0.28584 -0.058526 -0.053635 0.096229 -0.083809 -0.070814 0.00076855 -0.0026993 -0.0013035 -0.00011942 0.048577 -0.0181 -0.043376 0.022611 -0.050511 0.059129 0.00063635 -0.15846 0.01352 -0.047035
2.9141 -0.028169 -0.030053 -0.082766 0.00060429 0 -0.082194 -0.01399 0.0036925 0.029387 -0.097204 0.01987 -1.2147 -0.0089615 0.0016397 0.011201 0.040684 -0.046097 -0.009957 -0.26392 -0.021457 -0.029761 0.11032 -0.011252 -0.044098 0.00031521 -0.0029995 -0.0013434 -6.2025e-05 0.2221 -0.020816 -0.056722 0.020643 -0.093791 0.0521 -0.0017497 -0.15308 -0.0093707 -0.040685
2.918 -0.03416 -0.035604 -0.044346 -0.00010429 0 -0.073016 -0.029679 -0.0007814 0.021147 -0.098694 -0.045373 -1.119 -0.00070101 -0.002226 0.0055434 0.025554 -0.022283 0.0074204 -0.24185 0.029028 -0.015611 0.11527 0.07472 -0.019983 -0.00019534 -0.0015914 -0.00092034 4.0619e-05 0.44331 -0.031005 -0.055137 0.011979 -0.10499 0.040622 -0.001888 -0.15122 -0.033622 -0.039787
2.9219 -0.042365 -0.041986 -0.0037089 -0.010497 0 -0.043691 -0.049024 -0.015634 -0.0055162 -0.077913 -0.11143 -1.0234 -0.0073969 -0.0008775 -0.010657 0.0073376 0.019535 0.01312 -0.21766 0.085839 -0.018408 0.12006 0.15836 -0.0080265 -0.00014583 0.0016469 -0.00033979 0.00037164 0.69621 -0.042973 -0.046515 -0.01245 -0.08877 0.020781 -2.1495e-05 -0.1526 -0.055068 -0.047503
2.9258 -0.050461 -0.047596 -0.010257 -0.034055 0 -0.024795 -0.063828 -0.040821 -0.044987 -0.053145 -0.15486 -0.95376 -0.02128 0.0060309 -0.031816 -0.0083439 0.064156 0.010393 -0.1909 0.13854 -0.030248 0.13113 0.22568 -0.0067824 0.00050031 0.0055084 -5.2578e-05 0.00084246 0.96156 -0.052018 -0.041246 -0.057171 -0.061299 -0.0042879 0.0025869 -0.1544 -0.072668 -0.059537
2.9297 -0.0555 -0.050762 -0.057486 -0.068897 0 -0.032762 -0.070055 -0.074626 -0.090683 -0.038249 -0.16466 -0.9167 -0.03882 0.014163 -0.054594 -0.019706 0.09562 0.0015558 -0.16198 0.17848 -0.046364 0.14857 0.27045 -0.014042 0.0011252 0.0083038 -0.00021904 0.001104 1.2107 -0.05897 -0.043425 -0.11337 -0.039596 -0.03236 0.0049695 -0.15531 -0.0863 -0.073462
2.9336 -0.05585 -0.050855 -0.095167 -0.10416 0 -0.058235 -0.06822 -0.11062 -0.13451 -0.03331 -0.149 -0.89699 -0.056549 0.018657 -0.075558 -0.025616 0.10937 -0.010612 -0.13176 0.20321 -0.061817 0.17118 0.29537 -0.02675 0.0010929 0.0091553 -0.00055529 0.00089898 1.397 -0.066744 -0.048781 -0.16055 -0.031989 -0.06084 0.0069216 -0.15419 -0.096049 -0.086794
2.9375 -0.052101 -0.04863 -0.087461 -0.1226 0 -0.077368 -0.060753 -0.13581 -0.16368 -0.029929 -0.12874 -0.87341 -0.069457 0.018797 -0.088987 -0.025205 0.11394 -0.021247 -0.1026 0.21625 -0.068613 0.1944 0.30784 -0.038954 0.00040226 0.0085511 -0.0006097 0.00037496 1.4651 -0.073637 -0.050349 -0.17875 -0.035483 -0.084865 0.0083909 -0.14931 -0.1019 -0.095539
2.9414 -0.046526 -0.045625 -0.048617 -0.11004 0 -0.073536 -0.050474 -0.13609 -0.1643 -0.023877 -0.12197 -0.83635 -0.073864 0.01839 -0.090829 -0.021378 0.12081 -0.024438 -0.079288 0.22205 -0.061095 0.20903 0.31308 -0.042183 -0.00034626 0.0076896 -0.00019028 -1.0233e-05 1.3819 -0.072676 -0.04574 -0.1616 -0.041408 -0.09875 0.0088532 -0.14047 -0.10456 -0.096757
2.9453 -0.041745 -0.043182 -0.019829 -0.066438 0 -0.049991 -0.041051 -0.1074 -0.13284 -0.020899 -0.13071 -0.7925 -0.071611 0.021471 -0.08399 -0.017529 0.13258 -0.020442 -0.063634 0.22046 -0.04344 0.21296 0.30944 -0.036017 -0.0006084 0.0073054 0.0004534 6.9772e-05 1.1702 -0.059317 -0.039214 -0.11958 -0.044623 -0.10291 0.0075684 -0.12953 -0.10473 -0.092236
2.9492 -0.039429 -0.041777 -0.021119 -0.010239 0 -0.024856 -0.036715 -0.062347 -0.083857 -0.029982 -0.13999 -0.75569 -0.064188 0.027805 -0.070721 -0.015441 0.14062 -0.010306 -0.056892 0.20611 -0.019321 0.20594 0.28957 -0.021663 -0.00044234 0.0071096 0.00082844 0.00046706 0.91014 -0.039068 -0.037358 -0.071847 -0.048274 -0.097998 0.0044276 -0.11774 -0.1024 -0.083393
2.9531 -0.039496 -0.040945 -0.036329 0.029404 0 -0.015699 -0.03936 -0.023714 -0.042385 -0.052138 -0.13003 -0.73477 -0.053638 0.032926 -0.053979 -0.016704 0.13404 0.004065 -0.059865 0.17411 0.0065184 0.18889 0.24702 -0.001623 -0.00035866 0.0062984 0.00057952 0.00068312 0.69613 -0.025153 -0.042955 -0.034375 -0.059405 -0.085501 0.0004184 -0.10651 -0.097546 -0.072119
2.957 -0.039967 -0.039599 -0.04283 0.029941 0 -0.027207 -0.045474 -0.0084882 -0.025034 -0.076773 -0.092213 -0.72854 -0.044583 0.032662 -0.040214 -0.023983 0.11073 0.01714 -0.074738 0.127 0.0227 0.16532 0.18321 0.01563 -0.00067731 0.0045168 -0.00024369 0.00036043 0.57678 -0.026671 -0.05231 -0.013387 -0.078851 -0.069382 -0.0027698 -0.098881 -0.089804 -0.062521
2.9609 -0.037774 -0.036414 -0.041722 -0.0086726 0 -0.049416 -0.04721 -0.015697 -0.027348 -0.088699 -0.03662 -0.72904 -0.040412 0.027464 -0.033082 -0.035567 0.079935 0.024121 -0.096207 0.076103 0.024931 0.14246 0.10895 0.022322 -0.0011244 0.0022954 -0.0011875 -0.00033423 0.52419 -0.038874 -0.057508 -0.0065462 -0.095079 -0.056358 -0.003611 -0.095283 -0.081235 -0.057059
2.9648 -0.030504 -0.030222 -0.048477 -0.061597 0 -0.064682 -0.038222 -0.028813 -0.030491 -0.078192 0.014487 -0.72759 -0.041712 0.022137 -0.032659 -0.050437 0.054335 0.024143 -0.12217 0.035349 0.013685 0.12154 0.038721 0.016533 -0.0011043 0.00059599 -0.0016363 -0.00081814 0.45918 -0.046323 -0.051362 -0.0077459 -0.089459 -0.048723 -0.0014641 -0.095377 -0.073293 -0.055845
2.9688 -0.018232 -0.020507 -0.060052 -0.093923 0 -0.057737 -0.01936 -0.030159 -0.020664 -0.045598 0.042112 -0.71874 -0.048488 0.02133 -0.038369 -0.067718 0.039722 0.017188 -0.15111 0.01242 -0.0096189 0.1026 -0.01768 -0.0022489 -0.00032837 -9.0419e-06 -0.0011692 -0.00061103 0.31277 -0.036752 -0.031873 -0.010471 -0.050731 -0.047841 0.0030839 -0.098705 -0.067294 -0.058573
2.9727 -0.0039798 -0.0079344 -0.048458 -0.083493 0 -0.024528 0.0014869 -0.014198 -0.0012413 0.00034 0.04349 -0.7019 -0.06013 0.025368 -0.048613 -0.086356 0.03167 0.0041669 -0.18172 0.0046862 -0.041892 0.083947 -0.059647 -0.033341 0.00088139 0.0002631 0.00013933 0.00020582 0.075072 -0.012228 -0.0041013 -0.0088186 0.012769 -0.054813 0.0082537 -0.10453 -0.065233 -0.064297
2.9766 0.0080075 0.0055063 0.00321 -0.03539 0 0.023349 0.015729 0.011128 0.014524 0.045754 0.033446 -0.68161 -0.072874 0.030359 -0.058523 -0.10441 0.021196 -0.009985 -0.21264 0.0027308 -0.074045 0.060653 -0.093233 -0.068643 0.0018956 0.00069099 0.0016688 0.0010083 -0.20426 0.013358 0.021639 0.0015642 0.074344 -0.067061 0.011652 -0.11097 -0.068782 -0.069952
2.9805 0.015121 0.017097 0.066399 0.022807 0 0.062361 0.020716 0.033914 0.021234 0.074576 0.033494 -0.66627 -0.083267 0.032031 -0.065256 -0.12059 0.0031767 -0.021378 -0.24265 -0.0023353 -0.10033 0.032588 -0.12463 -0.099838 0.0023125 0.00061907 0.0025657 0.0011186 -0.45765 0.027576 0.035119 0.021438 0.10465 -0.079662 0.011514 -0.11676 -0.075894 -0.073606
2.9844 0.018039 0.024608 0.085608 0.061355 0 0.070271 0.020577 0.048315 0.029171 0.074067 0.056393 -0.66378 -0.089774 0.029286 -0.067964 -0.13395 -0.02002 -0.028667 -0.2704 -0.013969 -0.11866 0.0015448 -0.1553 -0.12329 0.0021716 -0.00021484 0.0022925 0.00034804 -0.64417 0.029983 0.03271 0.046628 0.091 -0.090153 0.0080505 -0.12142 -0.085098 -0.074612
2.9883 0.019638 0.027406 0.038898 0.068515 0 0.042641 0.021051 0.056347 0.052718 0.043898 0.096611 -0.67576 -0.091277 0.024339 -0.066327 -0.14357 -0.041651 -0.031091 -0.29429 -0.030348 -0.12785 -0.029628 -0.18187 -0.13626 0.0017304 -0.0017115 0.0010328 -0.00085689 -0.76184 0.029928 0.020476 0.069609 0.045999 -0.0963 0.0037339 -0.12463 -0.094638 -0.072654
2.9922 0.02211 0.026661 -0.0286 0.05539 0 -0.0003796 0.023975 0.062028 0.09127 0.0018549 0.13321 -0.69459 -0.086529 0.020051 -0.060717 -0.14698 -0.056294 -0.028595 -0.30893 -0.04734 -0.12686 -0.051497 -0.199 -0.13548 0.0011734 -0.0035357 -0.00040485 -0.0017722 -0.82558 0.03516 0.010352 0.083398 -0.00070747 -0.094378 0.0017962 -0.12581 -0.10063 -0.067762
2.9961 0.024999 0.024477 -0.045314 0.04306 0 -0.026052 0.026713 0.065257 0.12352 -0.023394 0.14347 -0.70687 -0.079047 0.017558 -0.054287 -0.14451 -0.062901 -0.024818 -0.31174 -0.060775 -0.1208 -0.056961 -0.20187 -0.12733 0.00058958 -0.0051365 -0.0011683 -0.0019437 -0.83797 0.043693 0.011173 0.084552 -0.021378 -0.085792 0.0038017 -0.1252 -0.10092 -0.062151
3 0.026041 0.022577 0.0094938 0.043754 0 -0.013755 0.026215 0.06152 0.12298 -0.01197 0.11827 -0.70148 -0.071407 0.016218 -0.0483 -0.13705 -0.063723 -0.021314 -0.30272 -0.067195 -0.11202 -0.045927 -0.18712 -0.11605 0.00012909 -0.0057964 -0.00097643 -0.0014744 -0.78199 0.046843 0.021692 0.073166 -0.006612 -0.072607 0.0082789 -0.12285 -0.095861 -0.056999
3.0039 0.023869 0.021479 0.078601 0.051581 0 0.027321 0.022706 0.046889 0.081205 0.029918 0.06849 -0.67606 -0.065431 0.015165 -0.043341 -0.12521 -0.061405 -0.018725 -0.28222 -0.064613 -0.10161 -0.019646 -0.15369 -0.10414 4.5507e-06 -0.0049401 -0.0002514 -0.00084792 -0.64068 0.039157 0.032037 0.051197 0.030834 -0.05647 0.011749 -0.11867 -0.086169 -0.053075
3.0078 0.019757 0.020664 0.086288 0.049395 0 0.064238 0.019211 0.023097 0.017362 0.072086 0.017491 -0.63695 -0.0632 0.014394 -0.039697 -0.10979 -0.057183 -0.017221 -0.25116 -0.054064 -0.090115 0.018634 -0.10462 -0.093915 0.00025794 -0.0026101 0.00032268 -0.00048495 -0.42422 0.024283 0.032756 0.022001 0.065613 -0.039539 0.011401 -0.11248 -0.07326 -0.051168
3.0117 0.016572 0.019423 0.022307 0.025084 0 0.067025 0.018084 -0.0018347 -0.034716 0.083149 -0.015037 -0.5934 -0.066854 0.014484 -0.036772 -0.092898 -0.051033 -0.015175 -0.21526 -0.040268 -0.076939 0.055844 -0.048354 -0.086026 0.00060937 0.00033061 0.00039202 -0.00043597 -0.17941 0.011238 0.023191 -0.00837 0.075412 -0.02637 0.0071702 -0.10444 -0.061748 -0.052116
3.0156 0.016018 0.017575 -0.044663 -0.016169 0 0.033609 0.018794 -0.017827 -0.050541 0.055324 -0.025735 -0.55158 -0.07402 0.015781 -0.033839 -0.077059 -0.042787 -0.01141 -0.18287 -0.029478 -0.062578 0.080676 0.0033359 -0.078197 0.00068214 0.0026126 0.0001472 -0.00045313 0.027645 0.0060005 0.011315 -0.030937 0.053212 -0.018947 0.0015581 -0.09614 -0.054969 -0.055093
3.0195 0.017036 0.015495 -0.042728 -0.052969 0 -0.0090362 0.019163 -0.0188 -0.030466 0.0092735 -0.026884 -0.51288 -0.08333 0.018101 -0.031046 -0.063426 -0.032976 -0.0059445 -0.15764 -0.025412 -0.047868 0.08871 0.040774 -0.069386 0.00042993 0.0033753 2.891e-05 -0.00031581 0.14367 0.0074108 0.005531 -0.037363 0.010093 -0.018423 -0.0024185 -0.088562 -0.054261 -0.059915
3.0234 0.016996 0.013544 0.022029 -0.061167 0 -0.028451 0.018083 -0.006656 0.0038713 -0.024932 -0.033337 -0.47654 -0.093266 0.020954 -0.028745 -0.052985 -0.022963 0.00077767 -0.14238 -0.02682 -0.03391 0.077337 0.061226 -0.058851 0.00025543 0.0027214 0.00027597 -6.4015e-05 0.15409 0.010536 0.0068275 -0.025823 -0.031949 -0.025506 -0.0032528 -0.082631 -0.060364 -0.066363
3.0273 0.014364 0.011571 0.072058 -0.0304 0 -0.013636 0.016296 0.0093854 0.026647 -0.032478 -0.048502 -0.44271 -0.10109 0.023631 -0.028383 -0.047468 -0.014472 0.0067004 -0.14041 -0.029196 -0.023633 0.044768 0.068843 -0.046403 0.00058694 0.0015189 0.00075202 7.7949e-05 0.087563 0.012329 0.0089709 -0.0039927 -0.052852 -0.041441 -0.001457 -0.07994 -0.073763 -0.07431
3.0313 0.010038 0.0090151 0.047158 0.027002 0 0.018131 0.014595 0.018096 0.024466 -0.021723 -0.061579 -0.41295 -0.10444 0.025084 -0.031318 -0.046454 -0.0088025 0.0083909 -0.14577 -0.029108 -0.019201 0.0045699 0.069615 -0.034747 0.0013189 0.00063304 0.001142 -2.8305e-05 -0.0010042 0.013039 0.0057817 0.014698 -0.045856 -0.061954 0.001369 -0.079936 -0.089562 -0.082683
3.0352 0.0060944 0.0055427 -0.025551 0.08065 0 0.038663 0.012087 0.013208 0.0020997 -0.010608 -0.058198 -0.3881 -0.10302 0.024275 -0.037278 -0.048656 -0.0061784 0.0050919 -0.15195 -0.026989 -0.019794 -0.032412 0.066116 -0.025892 0.0017723 0.00029997 0.001245 -0.00027618 -0.057516 0.012973 -0.0025487 0.01952 -0.02066 -0.08248 0.0037587 -0.080729 -0.10367 -0.090409
3.0391 0.0034478 0.0015508 -0.062469 0.098436 0 0.032777 0.0070048 -0.002587 -0.023601 -0.0076117 -0.03451 -0.36624 -0.096539 0.021168 -0.045784 -0.053334 -0.0057755 -0.0031869 -0.15493 -0.025845 -0.024392 -0.059772 0.056979 -0.020984 0.0013236 0.00018664 0.0010774 -0.00042537 -0.051748 0.0099916 -0.010379 0.0090322 0.0039354 -0.099746 0.0049874 -0.080706 -0.11344 -0.096546
3.043 0.001016 -0.0020741 -0.021553 0.065904 0 0.0075693 -0.00073619 -0.019756 -0.035665 -0.0063809 -0.0019232 -0.3428 -0.084894 0.01739 -0.055974 -0.059627 -0.0064663 -0.015809 -0.15078 -0.02761 -0.031346 -0.071664 0.041092 -0.020921 9.361e-05 -1.7284e-05 0.00077763 -0.00033713 0.012968 0.0017526 -0.012857 -0.0093191 0.013338 -0.11023 0.0050466 -0.077918 -0.1163 -0.1
3.0469 -0.0028513 -0.0048479 0.045923 -0.0030004 0 -0.017999 -0.0084708 -0.028797 -0.027393 0.0030156 0.021592 -0.31289 -0.067573 0.015368 -0.064882 -0.066043 -0.0075447 -0.029028 -0.135 -0.03103 -0.035894 -0.061262 0.021572 -0.025686 -0.0010563 -0.00014983 0.00049979 -6.7587e-05 0.10538 -0.009879 -0.010302 -0.025482 0.007007 -0.10694 0.0043993 -0.067882 -0.10832 -0.097778
3.0508 -0.0084496 -0.007417 0.052716 -0.071936 0 -0.030155 -0.012933 -0.026592 -0.005828 0.02045 0.025556 -0.27455 -0.047935 0.016306 -0.070384 -0.071367 -0.0086538 -0.03808 -0.11466 -0.033044 -0.035496 -0.041064 0.0048413 -0.030727 -0.0012858 0.00023922 0.00039424 0.00025351 0.18346 -0.018352 -0.0066641 -0.033101 -0.0028541 -0.094201 0.0037102 -0.05201 -0.094606 -0.090762
3.0547 -0.01452 -0.011312 -0.021355 -0.10335 0 -0.028194 -0.013657 -0.017341 0.013432 0.034405 0.014176 -0.23089 -0.027568 0.018957 -0.071778 -0.075209 -0.0091897 -0.041151 -0.093887 -0.031894 -0.029732 -0.017129 -0.0045154 -0.033913 -0.00055052 0.0012748 0.00058199 0.00056785 0.21574 -0.017952 -0.0051425 -0.031122 -0.0030373 -0.074784 0.0035053 -0.031524 -0.077925 -0.079331
3.0586 -0.019902 -0.017744 -0.10061 -0.082369 0 -0.0198 -0.013952 -0.0080397 0.017183 0.032893 0.0014362 -0.18951 -0.008151 0.020701 -0.0688 -0.077319 -0.0083674 -0.037169 -0.076581 -0.02871 -0.018818 0.0048253 -0.007764 -0.033472 0.00039679 0.0024011 0.001034 0.00085972 0.19788 -0.010191 -0.0065983 -0.021338 0.0079804 -0.051985 0.0038638 -0.0080916 -0.061125 -0.064156
3.0625 -0.024985 -0.026414 -0.09685 -0.026972 0 -0.012776 -0.018135 -0.0030755 0.0042602 0.013886 -0.00045272 -0.15888 0.0073244 0.020065 -0.06152 -0.077381 -0.0064033 -0.025359 -0.068437 -0.02617 -0.0039321 0.016853 -0.010421 -0.027108 0.00076898 0.0027342 0.0014723 0.0010165 0.15623 -0.0039275 -0.01177 -0.0061181 0.017379 -0.031615 0.0044443 0.015047 -0.04876 -0.046414
3.0664 -0.03114 -0.03542 -0.012847 0.023832 0 -0.011981 -0.027565 -0.0025666 -0.013476 -0.014963 0.010621 -0.14315 0.015701 0.018095 -0.052957 -0.075858 -0.0053853 -0.010231 -0.069956 -0.025635 0.010536 0.015943 -0.016144 -0.015818 0.00048218 0.0018453 0.0015055 0.00083324 0.1349 -0.0080415 -0.022838 0.011048 0.0083566 -0.020801 0.0049126 0.032779 -0.044581 -0.029441
3.0703 -0.038684 -0.042458 0.054015 0.036546 0 -0.020705 -0.03932 -0.0047728 -0.020607 -0.044521 0.02679 -0.13906 0.017341 0.017042 -0.045785 -0.073355 -0.007826 0.0034505 -0.075 -0.025119 0.02223 0.007443 -0.021775 -0.0028037 0.00014008 0.00022798 0.00098624 0.00025879 0.1721 -0.023341 -0.040704 0.024019 -0.02468 -0.019613 0.005361 0.043936 -0.04717 -0.015362
3.0742 -0.045746 -0.046332 0.017899 0.0054794 0 -0.04003 -0.04867 -0.0091054 -0.011487 -0.06971 0.036237 -0.13801 0.012608 0.017777 -0.041427 -0.069938 -0.013156 0.01316 -0.078965 -0.019437 0.030312 -0.0047866 -0.018203 0.010089 0.00034907 -0.0010286 0.00025303 -0.00037366 0.27952 -0.04162 -0.060669 0.025172 -0.06891 -0.027283 0.0062294 0.04812 -0.055273 -0.0054596
3.0781 -0.04952 -0.047525 -0.095868 -0.045481 0 -0.064541 -0.052828 -0.016667 0.0033173 -0.087282 0.029399 -0.1324 0.0023866 0.018816 -0.041061 -0.065572 -0.015566 0.016765 -0.076787 -0.0024433 0.034453 -0.016257 0.0035805 0.021042 0.001117 -0.0010814 -8.1689e-05 -0.00048751 0.43823 -0.052913 -0.072813 0.0099326 -0.10045 -0.042048 0.0077719 0.045521 -0.067049 -0.00078428
3.082 -0.048761 -0.047413 -0.17172 -0.082332 0 -0.081003 -0.052492 -0.028602 0.0037221 -0.091602 0.0023473 -0.12143 -0.010574 0.018146 -0.046323 -0.05918 -0.0066977 0.011656 -0.057902 0.029476 0.035433 -0.017773 0.046219 0.027431 0.0019223 7.4848e-05 0.00030216 0.0002294 0.61353 -0.053937 -0.069084 -0.019099 -0.10092 -0.058676 0.0096426 0.037084 -0.078116 -0.0035105
3.0859 -0.044962 -0.046937 -0.12703 -0.086048 0 -0.076187 -0.050208 -0.04458 -0.024145 -0.076836 -0.041951 -0.1109 -0.020783 0.015843 -0.054135 -0.050445 0.017597 0.0030045 -0.0257 0.074113 0.036743 -0.0084134 0.10405 0.031114 0.0022851 0.0017707 0.001053 0.0014244 0.77643 -0.049786 -0.051068 -0.052895 -0.070423 -0.070509 0.011047 0.02778 -0.084668 -0.010491
3.0898 -0.040983 -0.045962 -0.0037324 -0.064098 0 -0.049637 -0.047694 -0.0626 -0.075136 -0.04513 -0.093497 -0.10696 -0.025913 0.014493 -0.062574 -0.039272 0.052083 -0.0060058 0.015118 0.12256 0.039586 0.010305 0.16598 0.033699 0.0021849 0.0033425 0.0014074 0.0022722 0.9141 -0.047831 -0.030216 -0.081685 -0.027441 -0.075802 0.011287 0.019353 -0.08574 -0.019917
3.0938 -0.038582 -0.043763 0.073782 -0.040868 0 -0.018487 -0.044867 -0.079307 -0.12574 -0.01106 -0.13742 -0.10986 -0.024425 0.016737 -0.069947 -0.025798 0.084156 -0.012725 0.059491 0.1625 0.044612 0.036393 0.22022 0.036568 0.0019354 0.0046282 0.00092016 0.0021833 1.0224 -0.050405 -0.019202 -0.10069 0.0034076 -0.073887 0.010172 0.0129 -0.080943 -0.03017
3.0977 -0.037323 -0.040026 0.030306 -0.036373 0 -0.0061971 -0.041121 -0.090191 -0.14884 0.0055117 -0.15981 -0.11448 -0.014741 0.022483 -0.073844 -0.010471 0.10253 -0.013641 0.098921 0.18463 0.052069 0.066352 0.25799 0.041573 0.0017664 0.0058306 -4.0755e-05 0.0013706 1.091 -0.053435 -0.022176 -0.11075 0.0062574 -0.065023 0.0080825 0.0092171 -0.070223 -0.039019
3.1016 -0.035709 -0.035318 -0.08137 -0.050825 0 -0.02264 -0.036978 -0.090638 -0.13235 -0.0058965 -0.15524 -0.11754 0.00052759 0.028759 -0.071977 0.0040713 0.10543 -0.0067739 0.12012 0.18794 0.059876 0.092572 0.27507 0.049419 0.0016284 0.0069911 -0.00057787 0.00067867 1.0987 -0.051645 -0.032869 -0.11387 -0.018315 -0.054339 0.0058625 0.0069261 -0.056451 -0.043795
3.1055 -0.032979 -0.03064 -0.13904 -0.066373 0 -0.053563 -0.034035 -0.078687 -0.087766 -0.037266 -0.13052 -0.12427 0.015329 0.032381 -0.065822 0.015292 0.10081 0.0043309 0.12234 0.17912 0.065622 0.11148 0.27198 0.057664 0.0013868 0.0077148 -0.00011088 0.00079473 1.026 -0.04425 -0.041497 -0.10886 -0.055873 -0.046725 0.0046474 0.0036673 -0.043332 -0.045007
3.1094 -0.029513 -0.026541 -0.081592 -0.062936 0 -0.07082 -0.033143 -0.057724 -0.041967 -0.06742 -0.1006 -0.14634 0.025993 0.032624 -0.056408 0.021451 0.098265 0.017274 0.10556 0.16608 0.067846 0.12138 0.25288 0.064125 0.0010878 0.0074851 0.0010313 0.0016073 0.87401 -0.035141 -0.042879 -0.092178 -0.087113 -0.044206 0.0053791 -0.0018831 -0.032747 -0.04329
3.1133 -0.025647 -0.022631 0.029992 -0.034685 0 -0.055783 -0.032722 -0.035576 -0.017715 -0.077414 -0.078729 -0.19164 0.028994 0.031215 -0.045078 0.020994 0.10014 0.029366 0.071056 0.15106 0.065233 0.12118 0.22306 0.066379 0.00093758 0.0062407 0.0018786 0.0023513 0.66935 -0.027832 -0.038158 -0.063535 -0.09721 -0.048163 0.0079334 -0.010902 -0.026382 -0.039632
3.1172 -0.020618 -0.017851 0.083558 0.0053111 0 -0.015386 -0.029135 -0.019244 -0.017781 -0.06263 -0.067891 -0.25519 0.017501 0.030002 -0.034807 0.010517 0.099915 0.035027 0.020823 0.12989 0.054887 0.10865 0.18578 0.05842 0.0010391 0.0045684 0.0017077 0.0023763 0.44939 -0.021166 -0.030329 -0.029944 -0.08158 -0.059504 0.010572 -0.025482 -0.027403 -0.036589
3.1211 -0.013101 -0.011202 0.0367 0.034728 0 0.023693 -0.019164 -0.0095879 -0.02522 -0.032412 -0.060018 -0.32069 -0.0059888 0.029078 -0.0285 -0.0072788 0.089037 0.032281 -0.034539 0.097949 0.037894 0.088423 0.14035 0.039499 0.0012414 0.003243 0.00068969 0.0017419 0.24009 -0.010791 -0.020097 -0.0029661 -0.046809 -0.073006 0.010754 -0.04417 -0.034791 -0.037013
3.125 -0.002806 -0.0023784 -0.043861 0.037932 0 0.037432 -0.0027182 -0.0016241 -0.019582 -0.00013131 -0.043159 -0.37244 -0.037416 0.027378 -0.026866 -0.029622 0.065147 0.021912 -0.09074 0.056763 0.015352 0.063263 0.083491 0.011248 0.001301 0.0025357 -0.00032236 0.0010559 0.045752 0.0050855 -0.0066771 0.0097563 -0.0067938 -0.08544 0.0072611 -0.065497 -0.047202 -0.041594
3.1289 0.0088408 0.0080729 -0.061508 0.016696 0 0.023583 0.016465 0.009375 0.0047866 0.025989 -0.010652 -0.40698 -0.07337 0.024763 -0.030198 -0.05434 0.033988 0.0048367 -0.14541 0.014317 -0.01203 0.034867 0.013486 -0.024718 0.0011536 0.0019841 -0.00062163 0.00078686 -0.14359 0.022159 0.0088197 0.011217 0.024777 -0.09467 0.0018713 -0.088336 -0.063647 -0.050511
3.1328 0.019882 0.019102 0.00499 -0.011166 0 0.0015723 0.032878 0.022576 0.034723 0.044475 0.034348 -0.43379 -0.1092 0.022859 -0.038516 -0.078643 0.0038914 -0.017361 -0.1967 -0.021408 -0.043482 0.0048695 -0.066063 -0.065895 0.00095685 0.00087429 -0.0002547 0.00081751 -0.33877 0.033254 0.022899 0.013273 0.042168 -0.098455 -0.0014583 -0.11127 -0.082892 -0.063537
3.1367 0.029631 0.029768 0.084931 -0.023561 0 -0.0048974 0.042736 0.03353 0.052399 0.056689 0.081243 -0.46477 -0.13627 0.023443 -0.049935 -0.097753 -0.021056 -0.039948 -0.24346 -0.048806 -0.076728 -0.024746 -0.14618 -0.1055 0.00086584 -0.001027 0.00015845 0.00068669 -0.54633 0.035644 0.033253 0.027189 0.050349 -0.095451 0.00019522 -0.13155 -0.10201 -0.077939
3.1406 0.038995 0.039694 0.099282 -0.008041 0 0.013743 0.046461 0.041522 0.054322 0.063662 0.11851 -0.50318 -0.15298 0.026095 -0.060819 -0.11108 -0.042548 -0.05865 -0.28643 -0.072253 -0.10829 -0.052839 -0.21666 -0.13855 0.00083872 -0.0032112 0.00013506 0.00018474 -0.77119 0.034914 0.041637 0.054616 0.059732 -0.089047 0.0058865 -0.14809 -0.11834 -0.09
3.1445 0.048836 0.048971 0.046774 0.031062 0 0.048287 0.048279 0.05303 0.056132 0.066384 0.13975 -0.54196 -0.15889 0.027915 -0.069524 -0.11844 -0.063734 -0.071507 -0.32468 -0.095618 -0.136 -0.078515 -0.2711 -0.16272 0.0007268 -0.0048863 -0.00019413 -0.00040054 -1.0144 0.040569 0.051594 0.08692 0.076124 -0.080666 0.011329 -0.16004 -0.13031 -0.097897
3.1484 0.058162 0.057442 -0.00098184 0.076295 0 0.080731 0.053043 0.075177 0.077013 0.066843 0.14605 -0.57182 -0.15431 0.025964 -0.074682 -0.12006 -0.084344 -0.077049 -0.35698 -0.11707 -0.15777 -0.1008 -0.3088 -0.17638 0.00052594 -0.0056831 -0.00030032 -0.00064812 -1.2594 0.056808 0.063108 0.11296 0.094375 -0.071642 0.012675 -0.16669 -0.13656 -0.10019
3.1523 0.064288 0.063968 0.016547 0.10831 0 0.09772 0.062421 0.10476 0.11798 0.066782 0.14415 -0.58954 -0.1399 0.020104 -0.07437 -0.11618 -0.10047 -0.072993 -0.37895 -0.13101 -0.16928 -0.11673 -0.33211 -0.17689 0.00044372 -0.0059036 0.0001306 -0.0005207 -1.4607 0.077267 0.070877 0.12746 0.10221 -0.063446 0.0099913 -0.16629 -0.13434 -0.094759
3.1563 0.064991 0.066576 0.08266 0.11675 0 0.096526 0.073206 0.12585 0.15613 0.065488 0.1415 -0.59867 -0.12199 0.013353 -0.070096 -0.10982 -0.10873 -0.062637 -0.38896 -0.13491 -0.17057 -0.1242 -0.34193 -0.16874 0.00065863 -0.0060833 0.00086606 -0.00041192 -1.555 0.089413 0.069339 0.13219 0.091784 -0.056408 0.0068876 -0.16035 -0.12505 -0.084336
3.1602 0.060465 0.06379 0.12553 0.1039 0 0.08205 0.079159 0.12182 0.16274 0.060445 0.14085 -0.60397 -0.10467 0.0092934 -0.06406 -0.10297 -0.11003 -0.049906 -0.38872 -0.13306 -0.16444 -0.12306 -0.33543 -0.1565 0.0010504 -0.0063456 0.0013947 -0.00066484 -1.4969 0.085125 0.05942 0.12992 0.068515 -0.050204 0.0065985 -0.15126 -0.11162 -0.072282
3.1641 0.053057 0.056175 0.09827 0.079958 0 0.061243 0.075249 0.091821 0.12938 0.051371 0.13785 -0.60762 -0.090401 0.008989 -0.057626 -0.096706 -0.1088 -0.037409 -0.37936 -0.13265 -0.15272 -0.11306 -0.30835 -0.14275 0.0012546 -0.0062279 0.0014462 -0.0011298 -1.295 0.067765 0.048989 0.11888 0.048066 -0.044811 0.0086266 -0.14074 -0.096153 -0.060824
3.168 0.045136 0.046502 0.026806 0.054832 0 0.040541 0.061255 0.054436 0.07675 0.04297 0.12381 -0.61107 -0.081461 0.010301 -0.052228 -0.091994 -0.10854 -0.027977 -0.36261 -0.13613 -0.13773 -0.094184 -0.25985 -0.13002 0.0010258 -0.0051743 0.0011801 -0.0012915 -1.0129 0.049046 0.045461 0.094761 0.043262 -0.040298 0.0095365 -0.13076 -0.081151 -0.052345
3.1719 0.037361 0.037918 -0.022453 0.033189 0 0.025803 0.042075 0.032505 0.036819 0.041705 0.092886 -0.61787 -0.081538 0.010101 -0.049625 -0.090045 -0.10825 -0.026459 -0.34176 -0.13818 -0.12342 -0.067441 -0.19579 -0.12097 0.00051314 -0.0032005 0.00087962 -0.0008393 -0.73087 0.038616 0.048042 0.058394 0.052686 -0.03799 0.0070373 -0.12546 -0.07181 -0.050741
3.1758 0.029042 0.031501 -0.013427 0.015344 0 0.02095 0.024516 0.032521 0.02476 0.048403 0.048621 -0.6307 -0.087519 0.0071795 -0.048486 -0.089544 -0.10309 -0.030626 -0.32108 -0.13093 -0.11137 -0.039913 -0.12734 -0.11361 0.00012992 -0.0010532 0.00056626 -3.5592e-05 -0.4965 0.036232 0.048233 0.020184 0.061841 -0.038193 0.0028265 -0.12482 -0.068388 -0.053893
3.1797 0.019872 0.025555 0.028061 0.0012928 0 0.024537 0.013022 0.039194 0.02772 0.054515 0.0041297 -0.64393 -0.097994 0.0031983 -0.047842 -0.089532 -0.088596 -0.038693 -0.30093 -0.11182 -0.10106 -0.014902 -0.065593 -0.10632 0.00015477 0.000324 2.1013e-05 0.00054004 -0.30746 0.033668 0.03853 -0.005573 0.055986 -0.041007 0.0009556 -0.12821 -0.07036 -0.06045
3.1836 0.010857 0.01758 0.049379 -0.0070619 0 0.028396 0.0074954 0.031369 0.020666 0.047736 -0.025611 -0.64168 -0.11131 0.0010575 -0.046741 -0.088894 -0.064596 -0.048502 -0.28107 -0.08596 -0.091571 0.004711 -0.016088 -0.097522 0.0005088 0.00053457 -0.00080392 0.00059149 -0.13572 0.023925 0.020222 -0.012523 0.032615 -0.046229 0.0034318 -0.1345 -0.076665 -0.068872
3.1875 0.0033798 0.0071553 0.027368 -0.0076113 0 0.022313 0.0045361 0.003632 -0.0073968 0.02328 -0.03424 -0.60834 -0.12475 0.0023796 -0.043739 -0.08535 -0.035631 -0.056045 -0.25947 -0.060752 -0.080468 0.014776 0.022833 -0.084589 0.00093453 6.1883e-06 -0.0014996 0.00038315 0.034062 0.0082719 0.001964 -0.0085953 0.0021907 -0.053103 0.0079377 -0.1411 -0.084933 -0.076661
3.1914 -0.0024124 -0.003248 -0.01465 -0.0012942 0 0.0027261 0.00063679 -0.028374 -0.043351 -0.0098822 -0.029041 -0.54469 -0.13387 0.0063476 -0.038631 -0.076216 -0.0079779 -0.056645 -0.23238 -0.038782 -0.064737 0.015911 0.056778 -0.066853 0.0013255 -0.00041951 -0.0014639 0.00039086 0.19076 -0.0057173 -0.0091221 -0.009282 -0.0224 -0.058803 0.010293 -0.14315 -0.090151 -0.081101
3.1953 -0.0078784 -0.010604 -0.038999 0.0069756 0 -0.022296 -0.0055016 -0.044205 -0.065114 -0.034992 -0.025977 -0.47329 -0.1369 0.010656 -0.032866 -0.061538 0.014091 -0.050506 -0.1995 -0.016752 -0.044951 0.013183 0.090009 -0.046676 0.0017888 -0.00017317 -0.00052176 0.00072707 0.31722 -0.012573 -0.014038 -0.023228 -0.036389 -0.061665 0.0089981 -0.13899 -0.090379 -0.082245
3.1992 -0.014435 -0.014591 -0.032597 0.010851 0 -0.037906 -0.013156 -0.039342 -0.064892 -0.041209 -0.03806 -0.42388 -0.13262 0.013425 -0.027575 -0.041524 0.029987 -0.038347 -0.1613 0.0089204 -0.022185 0.0099348 0.12221 -0.02587 0.0023702 0.00069487 0.00075326 0.00099089 0.41762 -0.014705 -0.019274 -0.044143 -0.043664 -0.060881 0.0067865 -0.12794 -0.084884 -0.080386
3.2031 -0.022054 -0.018283 -0.012512 0.0060415 0 -0.034748 -0.0214 -0.028909 -0.055964 -0.032529 -0.065821 -0.40977 -0.1202 0.014332 -0.024013 -0.016856 0.041664 -0.021609 -0.11895 0.036404 0.0018782 0.0097357 0.14937 -0.0065202 0.002815 0.0017364 0.001439 0.00072003 0.51908 -0.019528 -0.028559 -0.057636 -0.048781 -0.055983 0.0073802 -0.1099 -0.07352 -0.076149
3.207 -0.029482 -0.025252 -0.0017989 -0.0083373 0 -0.018433 -0.030279 -0.031202 -0.056837 -0.023493 -0.096935 -0.41727 -0.097843 0.014169 -0.024773 0.009712 0.051046 -0.0047014 -0.077332 0.059054 0.021917 0.018947 0.16737 0.006778 0.0027264 0.0025793 0.001076 -4.4482e-05 0.64442 -0.031194 -0.038745 -0.056542 -0.050922 -0.047073 0.011038 -0.08576 -0.057381 -0.071035
3.2109 -0.035901 -0.03584 -0.0087537 -0.030754 0 -0.0069555 -0.040098 -0.049061 -0.070868 -0.025879 -0.11492 -0.41974 -0.071313 0.013602 -0.02876 0.032607 0.058272 0.0074763 -0.042489 0.071538 0.034897 0.034669 0.17476 0.014234 0.0020077 0.0031689 0.00010514 -0.00069953 0.78541 -0.045863 -0.044407 -0.048971 -0.046962 -0.038001 0.01395 -0.061629 -0.041805 -0.066934
3.2148 -0.041976 -0.046512 -0.028548 -0.058125 0 -0.016695 -0.049826 -0.068491 -0.08338 -0.039093 -0.11022 -0.40325 -0.043999 0.012499 -0.034771 0.048898 0.062088 0.013475 -0.017192 0.074778 0.040235 0.053092 0.17285 0.016764 0.0010905 0.0036193 -0.00053302 -0.00061296 0.90505 -0.055598 -0.045358 -0.050076 -0.039226 -0.030728 0.012334 -0.040458 -0.029228 -0.064341
3.2188 -0.048894 -0.053125 -0.054798 -0.084945 0 -0.048072 -0.056826 -0.074695 -0.078577 -0.052812 -0.085867 -0.3785 -0.019047 0.010481 -0.041577 0.056294 0.061826 0.012627 -0.0034452 0.074644 0.037974 0.070234 0.16387 0.015404 0.00062954 0.00395 -0.00027904 0.00027804 0.96645 -0.056633 -0.047716 -0.065339 -0.037135 -0.026789 0.0068144 -0.024628 -0.021485 -0.063532
3.2227 -0.056371 -0.054825 -0.081669 -0.10251 0 -0.083302 -0.058746 -0.067135 -0.057091 -0.058048 -0.054745 -0.36673 -0.0012437 0.0080096 -0.047223 0.051587 0.059013 0.0047355 -0.00397 0.076267 0.028735 0.079325 0.14997 0.011724 0.00091952 0.0040589 0.0005421 0.0013874 0.95899 -0.053069 -0.056651 -0.082868 -0.04857 -0.028126 0.0022047 -0.017338 -0.020813 -0.064683
3.2266 -0.062017 -0.054486 -0.098159 -0.10157 0 -0.099137 -0.055935 -0.057596 -0.0351 -0.055015 -0.03116 -0.37457 0.0039924 0.0066444 -0.049243 0.035178 0.056815 -0.0065044 -0.0175 0.080134 0.016753 0.072529 0.13377 0.0081749 0.001614 0.0039451 0.0010903 0.001981 0.89823 -0.051944 -0.068956 -0.083821 -0.069397 -0.034915 0.0027378 -0.02005 -0.027081 -0.0672
3.2305 -0.063083 -0.055196 -0.09134 -0.078777 0 -0.08481 -0.051718 -0.054992 -0.026797 -0.050596 -0.022746 -0.38513 -0.0013743 0.0078602 -0.04803 0.013678 0.057563 -0.016741 -0.037335 0.083476 0.0059232 0.05347 0.11916 0.0052259 0.0020372 0.0038556 0.0008729 0.001777 0.80624 -0.05504 -0.074512 -0.06154 -0.083793 -0.044173 0.0077436 -0.029182 -0.036506 -0.070106
3.2344 -0.058919 -0.056529 -0.061727 -0.042009 0 -0.050613 -0.049706 -0.055211 -0.030151 -0.049532 -0.02738 -0.37587 -0.016092 0.011386 -0.044016 -0.0090993 0.060585 -0.024081 -0.060338 0.084418 -0.0023124 0.025647 0.11005 0.0024811 0.001778 0.0040912 0.00022202 0.0011178 0.69748 -0.056492 -0.066076 -0.030096 -0.077661 -0.054165 0.01233 -0.043067 -0.047081 -0.072924
3.2383 -0.051469 -0.054639 -0.031039 -0.0085859 0 -0.019976 -0.050331 -0.047636 -0.03148 -0.049431 -0.036216 -0.34529 -0.038204 0.01484 -0.037879 -0.029198 0.06269 -0.027051 -0.083393 0.083961 -0.0069745 -0.0062085 0.10744 -0.00069807 0.00099494 0.0046197 -9.6605e-05 0.0006211 0.58375 -0.049129 -0.047251 -0.012743 -0.052929 -0.063069 0.012301 -0.059882 -0.056768 -0.075192
3.2422 -0.043138 -0.046148 -0.025202 0.0047856 0 -0.011415 -0.049943 -0.030125 -0.022905 -0.044404 -0.040351 -0.3195 -0.063421 0.015454 -0.030883 -0.039156 0.061222 -0.02411 -0.10166 0.084188 -0.0074947 -0.03037 0.10773 -0.006063 0.00019456 0.0049524 0.00027453 0.00066606 0.48406 -0.032887 -0.029769 -0.020805 -0.027529 -0.067355 0.0081522 -0.07694 -0.062083 -0.075919
3.2461 -0.03422 -0.031719 -0.045629 -0.0062438 0 -0.024817 -0.043618 -0.014146 -0.012371 -0.032164 -0.036816 -0.32994 -0.084375 0.012608 -0.024438 -0.038224 0.056905 -0.01838 -0.1139 0.08563 -0.0065793 -0.038199 0.10505 -0.013538 -0.00022246 0.0045387 0.00088077 0.0011476 0.41805 -0.015973 -0.022325 -0.04351 -0.019214 -0.066115 0.0041451 -0.091747 -0.062569 -0.074705
3.25 -0.022727 -0.015545 -0.062222 -0.029627 0 -0.042589 -0.029295 -0.012956 -0.014575 -0.016063 -0.030121 -0.38335 -0.09801 0.0087156 -0.018681 -0.028701 0.053487 -0.011916 -0.12105 0.087032 -0.0056149 -0.029398 0.096062 -0.021953 -0.00019424 0.0033755 0.00092715 0.0016471 0.38299 -0.0068839 -0.022207 -0.058605 -0.027997 -0.059723 0.003759 -0.1036 -0.059084 -0.071492
3.2539 -0.0069505 -0.0013772 -0.042021 -0.044631 0 -0.043884 -0.0095223 -0.025545 -0.032827 -0.00026898 -0.028212 -0.45421 -0.10235 0.0072644 -0.013598 -0.012849 0.054101 -0.0060279 -0.1242 0.087029 -0.0054144 -0.0051988 0.082579 -0.030178 0.00012373 0.0021941 0.00014315 0.0018202 0.34027 -0.0053294 -0.018262 -0.052933 -0.03484 -0.048519 0.0064005 -0.11199 -0.052433 -0.066281
3.2578 0.011898 0.010617 0.013924 -0.035954 0 -0.020071 0.010614 -0.034821 -0.052326 0.015225 -0.035347 -0.50735 -0.095442 0.0095472 -0.0090222 0.0058646 0.057585 -0.002018 -0.12513 0.084591 -0.0066738 0.03098 0.068656 -0.036508 0.00058169 0.0018988 -0.00087314 0.0016694 0.23428 -0.0018768 -0.0021841 -0.03255 -0.01919 -0.033018 0.0085564 -0.11636 -0.043817 -0.059141
3.2617 0.029862 0.022903 0.067045 -0.0036896 0 0.020155 0.027239 -0.023429 -0.0529 0.032926 -0.046896 -0.52825 -0.077822 0.013206 -0.0050339 0.019786 0.058342 -0.00042292 -0.1289 0.077056 -0.0097843 0.065768 0.05428 -0.038895 0.001085 0.002673 -0.0012204 0.0014906 0.034163 0.012558 0.023127 -0.013171 0.020501 -0.015271 0.0077223 -0.11638 -0.036058 -0.051169
3.2656 0.043284 0.036829 0.078805 0.037916 0 0.05836 0.039648 0.008904 -0.027879 0.051294 -0.050447 -0.53178 -0.056934 0.014254 -0.0022831 0.025612 0.050094 0.00014908 -0.13891 0.058639 -0.014525 0.088078 0.032153 -0.039465 0.001489 0.0036037 -0.00060802 0.0015512 -0.23889 0.036689 0.046077 -0.0020162 0.062856 0.0014144 0.0047921 -0.11419 -0.031058 -0.044255
3.2695 0.05176 0.050376 0.050648 0.071029 0 0.079324 0.049235 0.044809 0.010845 0.06221 -0.03343 -0.54285 -0.03666 0.010874 -0.0016587 0.02204 0.030281 0.00011604 -0.15719 0.023027 -0.021539 0.093252 -0.0079246 -0.040371 0.001569 0.0032983 0.00032787 0.0017742 -0.52653 0.058815 0.056759 0.0095738 0.080819 0.015052 0.0026726 -0.11089 -0.029798 -0.039571
3.2734 0.058066 0.059904 0.02251 0.085629 0 0.079606 0.057252 0.06617 0.046222 0.057838 0.0075758 -0.57079 -0.020807 0.0053498 -0.0040654 0.0084773 0.0014542 -0.00028697 -0.18526 -0.030648 -0.031648 0.078265 -0.069816 -0.044066 0.0011726 0.0010522 0.00065153 0.0017299 -0.77818 0.067525 0.055082 0.035266 0.065085 0.023716 0.0030359 -0.10771 -0.033029 -0.038187
3.2773 0.065095 0.063883 0.030484 0.083955 0 0.067247 0.063905 0.070824 0.072505 0.041097 0.062764 -0.60318 -0.016151 0.0020865 -0.011614 -0.015899 -0.030936 -0.0016914 -0.22598 -0.093915 -0.047627 0.039723 -0.14523 -0.056114 0.00039204 -0.0024612 6.7143e-05 0.00099969 -0.98383 0.062857 0.049682 0.076512 0.033051 0.023276 0.0047837 -0.1071 -0.0422 -0.042186
3.2813 0.072824 0.064413 0.069466 0.076416 0 0.055063 0.069087 0.072081 0.096694 0.027772 0.11406 -0.62244 -0.02426 0.0034988 -0.023727 -0.04586 -0.061745 -0.0057604 -0.27467 -0.15201 -0.070394 -0.010583 -0.21747 -0.078539 -0.0004671 -0.0056433 -0.00079344 -0.000369 -1.1646 0.056646 0.049817 0.11748 0.015514 0.013287 0.005562 -0.11092 -0.055595 -0.050887
3.2852 0.078189 0.064873 0.10117 0.073275 0 0.052909 0.072918 0.08264 0.12448 0.035155 0.1463 -0.62472 -0.04231 0.0077062 -0.038351 -0.077314 -0.087609 -0.013227 -0.32559 -0.19264 -0.098335 -0.062751 -0.27234 -0.10862 -0.0011153 -0.0072065 -0.00103 -0.0017531 -1.3334 0.0612 0.058132 0.13787 0.032531 -0.0039745 0.0043654 -0.11886 -0.070958 -0.062471
3.2891 0.07787 0.066326 0.09737 0.077919 0 0.062744 0.074912 0.10062 0.14816 0.066126 0.15684 -0.62099 -0.068133 0.010284 -0.053837 -0.10769 -0.10656 -0.024406 -0.37439 -0.21338 -0.12973 -0.11079 -0.30704 -0.14363 -0.0014729 -0.007109 -0.00039488 -0.002376 -1.4681 0.07708 0.069821 0.13099 0.078143 -0.026694 0.0024649 -0.13039 -0.086651 -0.075618
3.293 0.071222 0.066615 0.069436 0.085199 0 0.077812 0.073097 0.11216 0.15192 0.10396 0.15606 -0.62114 -0.098772 0.0083431 -0.068124 -0.13436 -0.11765 -0.039334 -0.41595 -0.2216 -0.16206 -0.14881 -0.32911 -0.17963 -0.001636 -0.0063903 0.00047568 -0.0019471 -1.525 0.091937 0.07723 0.10918 0.12524 -0.052398 0.0020027 -0.14449 -0.10076 -0.088728
3.2969 0.060723 0.062973 0.05217 0.085169 0 0.086128 0.065247 0.10685 0.1301 0.12414 0.15825 -0.6209 -0.12725 0.0030022 -0.076819 -0.15233 -0.12174 -0.056193 -0.43882 -0.22693 -0.1873 -0.16863 -0.34676 -0.20585 -0.0016811 -0.0061335 0.00074475 -0.00093424 -1.4782 0.091752 0.075166 0.091904 0.14531 -0.074638 0.0039853 -0.15718 -0.10917 -0.098452
3.3008 0.049811 0.055098 0.062014 0.070249 0 0.077607 0.051892 0.088889 0.097825 0.1135 0.1693 -0.60592 -0.14865 -0.0019426 -0.080229 -0.16251 -0.122 -0.070845 -0.44453 -0.233 -0.20163 -0.17641 -0.35937 -0.21856 -0.0015464 -0.006554 0.00023994 -0.00017422 -1.3455 0.073809 0.063459 0.088788 0.12741 -0.089563 0.0075976 -0.16474 -0.11208 -0.10418
3.3047 0.040336 0.045319 0.078182 0.042038 0 0.051782 0.03772 0.0724 0.079893 0.079675 0.18102 -0.56773 -0.16086 -0.0035466 -0.078944 -0.16477 -0.12235 -0.081145 -0.43323 -0.23487 -0.20308 -0.17427 -0.35665 -0.21645 -0.0011152 -0.007006 -0.00040303 -0.00015771 -1.1742 0.049091 0.04641 0.093738 0.083396 -0.095682 0.01107 -0.16523 -0.10974 -0.10569
3.3086 0.031797 0.035863 0.067829 0.01301 0 0.02045 0.028554 0.06659 0.086832 0.043034 0.17671 -0.51335 -0.16239 -0.0019011 -0.073921 -0.1592 -0.12389 -0.08535 -0.40576 -0.22314 -0.19061 -0.16424 -0.32688 -0.19936 -0.00039414 -0.0067558 -0.00044246 -0.00066482 -0.99993 0.032054 0.030294 0.093938 0.037481 -0.092279 0.012914 -0.15721 -0.10275 -0.10302
3.3125 0.022586 0.026486 0.025622 -8.3629e-05 0 0.0010336 0.025781 0.066562 0.1021 0.019433 0.1441 -0.4584 -0.15076 0.00082633 -0.066958 -0.14512 -0.12255 -0.080843 -0.36225 -0.19069 -0.16263 -0.14751 -0.2664 -0.16748 0.00041459 -0.0056736 0.00018893 -0.0010855 -0.81891 0.027709 0.019844 0.08274 0.0092268 -0.078747 0.012534 -0.13839 -0.092159 -0.096104
3.3164 0.011728 0.015189 -0.017991 0.011223 0 0.0033484 0.023884 0.05874 0.095136 0.0093969 0.085537 -0.41244 -0.12851 0.0029749 -0.061206 -0.12463 -0.11089 -0.0692 -0.308 -0.13684 -0.12502 -0.12499 -0.18256 -0.12861 0.0010132 -0.0041985 0.0008463 -0.0010594 -0.59573 0.028113 0.015063 0.0633 0.0017946 -0.06029 0.010221 -0.11141 -0.081131 -0.086524
3.3203 -0.00038986 0.0011108 -0.029497 0.037299 0 0.019814 0.014756 0.034433 0.04949 0.00187 0.017405 -0.37204 -0.10042 0.0047223 -0.057425 -0.10063 -0.083536 -0.054438 -0.24771 -0.067449 -0.084648 -0.097331 -0.088498 -0.089206 0.0011814 -0.0027482 0.00087853 -0.00075347 -0.29842 0.02091 0.010672 0.041194 0.0026235 -0.04218 0.0069788 -0.081126 -0.071356 -0.0758
3.3242 -0.012513 -0.013759 -0.0092525 0.053024 0 0.028968 -0.0044004 -0.002358 -0.020586 -0.013358 -0.040993 -0.32717 -0.069073 0.0070979 -0.055532 -0.074582 -0.042025 -0.038904 -0.18297 0.0075367 -0.045124 -0.064714 0.0046767 -0.052183 0.00089167 -0.0012871 0.00028839 -0.00052459 0.071966 0.0011234 -0.00014209 0.016092 -0.0051225 -0.027288 0.0042215 -0.050396 -0.063446 -0.064637
3.3281 -0.023461 -0.026067 0.0086261 0.034408 0 0.012021 -0.027419 -0.0395 -0.0813 -0.036802 -0.080232 -0.27168 -0.03712 0.010279 -0.05503 -0.047927 0.0050755 -0.024996 -0.11507 0.077228 -0.0097738 -0.027568 0.092037 -0.019826 0.0003244 0.00050503 -0.00034917 -0.00041173 0.47835 -0.025001 -0.019567 -0.017541 -0.028992 -0.01816 0.0031181 -0.022132 -0.057684 -0.053674
3.332 -0.032767 -0.034268 -0.0068121 -0.021543 0 -0.030192 -0.044236 -0.067447 -0.10816 -0.060486 -0.10521 -0.20679 -0.0097737 0.01332 -0.053821 -0.023073 0.047264 -0.01668 -0.044629 0.13292 0.016264 0.011767 0.17319 0.0057143 -0.00020218 0.0027256 -0.00056316 -8.8877e-05 0.86731 -0.046908 -0.041863 -0.061686 -0.061382 -0.018687 0.0038062 -0.0019064 -0.053615 -0.043932
3.3359 -0.040842 -0.040113 -0.050136 -0.090177 0 -0.075197 -0.050394 -0.085226 -0.10564 -0.075582 -0.12808 -0.13704 0.010795 0.015484 -0.050289 -0.00090807 0.078443 -0.012708 0.025761 0.17092 0.035593 0.047634 0.24791 0.028117 -0.00037903 0.0050163 -0.00046555 0.00065564 1.1918 -0.059726 -0.056991 -0.10816 -0.085598 -0.024639 0.005225 0.011033 -0.049211 -0.035553
3.3398 -0.048754 -0.046956 -0.085615 -0.13404 0 -0.095622 -0.051455 -0.097513 -0.10007 -0.078732 -0.15601 -0.067143 0.023678 0.017355 -0.044321 0.018211 0.099647 -0.011686 0.093835 0.1937 0.0498 0.077093 0.3132 0.048752 -0.00010139 0.0068522 -0.00050683 0.00151 1.4234 -0.06745 -0.059082 -0.14223 -0.08922 -0.03343 0.0059523 0.017668 -0.043779 -0.028603
3.3438 -0.057565 -0.056604 -0.085182 -0.13003 0 -0.081846 -0.057271 -0.10797 -0.11338 -0.073182 -0.18399 -0.0043831 0.028339 0.020196 -0.036178 0.033948 0.11636 -0.012216 0.15708 0.20772 0.060252 0.097936 0.36325 0.068413 0.00041214 0.0079935 -0.00083522 0.0018644 1.5541 -0.076946 -0.052306 -0.15352 -0.074418 -0.042716 0.0053824 0.019119 -0.036945 -0.023112
3.3477 -0.067342 -0.067727 -0.057582 -0.087792 0 -0.051051 -0.071402 -0.11609 -0.14275 -0.066235 -0.19858 0.039349 0.023912 0.024209 -0.026799 0.045503 0.13296 -0.012198 0.21058 0.21842 0.068385 0.10728 0.39161 0.087187 0.00073416 0.0085891 -0.0010473 0.0014951 1.5938 -0.089631 -0.048043 -0.14398 -0.057027 -0.049266 0.0040987 0.016991 -0.028598 -0.01919
3.3516 -0.076454 -0.07698 -0.038939 -0.043281 0 -0.03381 -0.086467 -0.11921 -0.16403 -0.065662 -0.18913 0.053655 0.012797 0.027806 -0.019022 0.05197 0.14874 -0.0093293 0.24716 0.22598 0.075296 0.1064 0.39394 0.10277 0.00056789 0.0088634 -0.00065643 0.00092609 1.5649 -0.099431 -0.055167 -0.12523 -0.054844 -0.05006 0.0030911 0.014576 -0.020118 -0.016592
3.3555 -0.082058 -0.081399 -0.055788 -0.031327 0 -0.048726 -0.090681 -0.11563 -0.15442 -0.075761 -0.15733 0.041248 0.00017101 0.028958 -0.01421 0.054008 0.15863 -0.00424 0.26742 0.22567 0.08081 0.10131 0.37057 0.11353 4.1258e-05 0.0088075 0.00024977 0.00096502 1.4918 -0.098709 -0.072074 -0.10861 -0.074142 -0.046413 0.0027182 0.013633 -0.012901 -0.014765
3.3594 -0.081877 -0.079968 -0.098284 -0.058715 0 -0.086517 -0.079534 -0.10532 -0.1131 -0.093568 -0.11723 0.021975 -0.011068 0.027338 -0.01288 0.051502 0.1576 0.0022017 0.2707 0.21302 0.084197 0.094777 0.32762 0.11823 -0.00036023 0.0082519 0.00095614 0.0018312 1.3889 -0.085857 -0.08784 -0.097281 -0.10457 -0.039386 0.0025559 0.014657 -0.0076695 -0.013628
3.3633 -0.076058 -0.073613 -0.12884 -0.099706 0 -0.11719 -0.06099 -0.089095 -0.062178 -0.1081 -0.085988 0.020345 -0.018118 0.024956 -0.015219 0.044436 0.1453 0.0088259 0.257 0.1894 0.084612 0.089269 0.27542 0.1159 -0.00022385 0.0072042 0.00080481 0.0028271 1.257 -0.06707 -0.091417 -0.087038 -0.126 -0.030393 0.0022043 0.017813 -0.0049887 -0.013173
3.3672 -0.067391 -0.064439 -0.11621 -0.11763 0 -0.11439 -0.048823 -0.068786 -0.02899 -0.10589 -0.072277 0.044673 -0.016007 0.02448 -0.0211 0.032099 0.12697 0.012656 0.22395 0.16248 0.079608 0.086924 0.22384 0.10438 0.00039232 0.0059914 -9.644e-05 0.0029904 1.0921 -0.051073 -0.080358 -0.073371 -0.12194 -0.022494 0.0020004 0.022577 -0.0057326 -0.014033
3.3711 -0.059386 -0.054984 -0.063119 -0.09474 0 -0.076558 -0.05036 -0.048523 -0.025967 -0.08107 -0.070895 0.077361 -0.0068713 0.026857 -0.027899 0.016868 0.10983 0.01209 0.17923 0.14076 0.0697 0.084622 0.17702 0.087051 0.0010151 0.0049865 -0.00093097 0.0020988 0.90173 -0.042391 -0.061551 -0.056969 -0.090144 -0.018346 0.0027532 0.026591 -0.0085913 -0.016688
3.375 -0.053695 -0.047483 -0.0044624 -0.045958 0 -0.027879 -0.060288 -0.034135 -0.043767 -0.042241 -0.067088 0.087609 0.0056285 0.030567 -0.034423 0.00021139 0.097745 0.0071952 0.12686 0.12684 0.055795 0.079126 0.13187 0.065989 0.0012395 0.0042271 -0.00096966 0.00096213 0.70922 -0.039344 -0.044475 -0.042583 -0.043958 -0.018533 0.0048261 0.02844 -0.012891 -0.021354
3.3789 -0.049152 -0.042901 0.020335 -0.0060888 0 0.0008038 -0.065924 -0.029245 -0.060614 -0.008462 -0.047364 0.056498 0.018041 0.033182 -0.039981 -0.016826 0.088648 -0.00175 0.069492 0.11594 0.038631 0.067887 0.082534 0.04253 0.0011398 0.003402 -0.00027164 0.00064707 0.54111 -0.037539 -0.034145 -0.033346 -0.0043404 -0.023292 0.007669 0.02699 -0.018325 -0.028143
3.3828 -0.043324 -0.04029 -0.0023863 -0.0016117 0 -0.0049462 -0.058343 -0.031193 -0.058402 0.0041386 -0.0093431 -0.0082746 0.025225 0.033576 -0.043994 -0.033052 0.077063 -0.014103 0.009937 0.10126 0.01918 0.04765 0.027793 0.017994 0.0011527 0.0022652 0.00044566 0.0014132 0.40694 -0.034347 -0.029868 -0.026914 0.012179 -0.032645 0.010314 0.020762 -0.024785 -0.037126
3.3867 -0.03505 -0.037311 -0.050351 -0.030123 0 -0.034053 -0.038966 -0.031741 -0.033713 -0.0055609 0.035801 -0.081273 0.018569 0.032623 -0.046543 -0.047014 0.059768 -0.027401 -0.046956 0.081155 -0.0003697 0.017059 -0.024864 -0.0060451 0.0015426 0.0010046 0.00059566 0.0024645 0.29244 -0.029957 -0.028982 -0.017413 0.0027839 -0.044871 0.012172 0.0081581 -0.032706 -0.047394
3.3906 -0.02549 -0.031874 -0.082361 -0.063122 0 -0.060164 -0.016737 -0.023386 0.0018593 -0.02359 0.06986 -0.14253 -3.3972e-06 0.031905 -0.048577 -0.058883 0.03946 -0.039078 -0.098142 0.061067 -0.018252 -0.016623 -0.062806 -0.028669 0.0020414 0.00010164 0.00029311 0.0027662 0.17454 -0.025133 -0.03 -0.0012965 -0.020255 -0.056601 0.013169 -0.0085377 -0.041779 -0.057132
3.3945 -0.016667 -0.023496 -0.070203 -0.068788 0 -0.061568 -0.00017797 -0.0060293 0.030109 -0.032802 0.07881 -0.19302 -0.028275 0.031919 -0.05034 -0.068476 0.022891 -0.047964 -0.14141 0.048296 -0.033587 -0.048557 -0.076894 -0.049033 0.0020947 -0.00020574 0.00010504 0.0020661 0.045042 -0.019269 -0.031675 0.018427 -0.037269 -0.066034 0.013204 -0.028167 -0.051607 -0.065374
3.3984 -0.0090796 -0.013089 -0.02146 -0.036282 0 -0.035341 0.0079927 0.012483 0.037508 -0.025903 0.061395 -0.24929 -0.062935 0.031665 -0.051965 -0.075567 0.015021 -0.053128 -0.17481 0.044699 -0.045665 -0.073755 -0.067924 -0.06624 0.0014731 -0.00024571 0.0003186 0.0010745 -0.079787 -0.01114 -0.030426 0.033494 -0.033836 -0.071508 0.011843 -0.049398 -0.061593 -0.071272
3.4023 -0.00094362 -0.0015458 0.026399 0.016777 0 0.0033577 0.010371 0.022855 0.023369 -0.0084244 0.029378 -0.32473 -0.096086 0.029919 -0.053158 -0.078819 0.014687 -0.053067 -0.19382 0.044902 -0.053141 -0.082364 -0.045469 -0.077725 0.00057623 -0.0005958 0.00059541 0.00067928 -0.17337 -0.00098095 -0.020955 0.036284 -0.010304 -0.069934 0.0088497 -0.069816 -0.06995 -0.07345
3.4063 0.0099813 0.01109 0.038813 0.058271 0 0.034137 0.01139 0.021985 0.00043471 0.0092462 -0.00061081 -0.41641 -0.11759 0.02679 -0.053302 -0.077497 0.016076 -0.049194 -0.20112 0.04199 -0.057155 -0.072623 -0.020686 -0.082928 6.3103e-05 -0.0014147 0.00041281 0.0010708 -0.2235 0.0091734 -0.00096662 0.025662 0.018985 -0.061843 0.0049765 -0.086995 -0.074594 -0.072802
3.4102 0.023711 0.024781 0.016806 0.065554 0 0.045779 0.014922 0.014912 -0.013229 0.021632 -0.017682 -0.50857 -0.1254 0.023953 -0.052247 -0.071802 0.014566 -0.043312 -0.20172 0.034815 -0.05942 -0.049441 2.5071e-05 -0.083263 0.00018703 -0.0021596 -0.00023622 0.0016657 -0.24477 0.017613 0.024782 0.0083219 0.037013 -0.049492 0.0018924 -0.10064 -0.075155 -0.070753
3.4141 0.037239 0.038044 -0.0025163 0.041448 0 0.042178 0.023604 0.0099275 -0.0067938 0.030619 -0.021945 -0.58691 -0.11927 0.023319 -0.049991 -0.062004 0.011022 -0.03665 -0.19943 0.02888 -0.061253 -0.016966 0.015133 -0.080101 0.00055661 -0.0020726 -0.00073023 0.0018028 -0.2684 0.02498 0.046365 -0.0053061 0.037477 -0.03463 0.0010019 -0.1108 -0.071599 -0.068269
3.418 0.046619 0.048019 0.017089 0.01101 0 0.036919 0.037875 0.012051 0.015104 0.040239 -0.020784 -0.64871 -0.10047 0.025391 -0.046668 -0.048694 0.01003 -0.03061 -0.19895 0.029131 -0.064256 0.019115 0.02318 -0.075456 0.00058788 -0.0010024 -0.00047332 0.0013888 -0.32056 0.033503 0.056004 -0.0075543 0.029149 -0.019487 0.0022767 -0.11787 -0.064247 -0.066447
3.4219 0.05014 0.05262 0.070122 0.0021786 0 0.041595 0.054363 0.02072 0.035893 0.050904 -0.019855 -0.70045 -0.076828 0.02881 -0.043108 -0.035012 0.013771 -0.02789 -0.21013 0.03184 -0.072009 0.045177 0.019293 -0.075203 0.00014744 0.00028207 0.00040124 0.00084057 -0.40856 0.044034 0.054301 0.0022435 0.027223 -0.0090006 0.0043566 -0.12367 -0.055172 -0.067042
3.4258 0.04968 0.052764 0.10857 0.025028 0 0.056819 0.066235 0.03255 0.041051 0.059064 -0.016874 -0.74794 -0.059895 0.031416 -0.040393 -0.025345 0.017944 -0.028556 -0.23305 0.024702 -0.084538 0.055781 -0.0025553 -0.08216 -0.0003261 0.00066209 0.0010926 0.00051741 -0.52396 0.054279 0.049348 0.018634 0.039206 -0.0042316 0.0058418 -0.13077 -0.047823 -0.069643
3.4297 0.049009 0.052053 0.088959 0.065044 0 0.072457 0.067428 0.045129 0.031388 0.061411 -0.0037765 -0.78974 -0.054005 0.031836 -0.038961 -0.022011 0.014334 -0.032546 -0.26649 -0.003319 -0.10162 0.049206 -0.043613 -0.09721 -0.000348 -0.00038356 0.00094014 0.00036371 -0.65442 0.060496 0.049406 0.035026 0.058214 -0.0052239 0.0064003 -0.14 -0.043554 -0.073962
3.4336 0.050608 0.053718 0.022774 0.095216 0 0.076619 0.058151 0.057942 0.023297 0.058344 0.02476 -0.81996 -0.061974 0.030229 -0.039115 -0.026759 -0.0020444 -0.039569 -0.3082 -0.051008 -0.12264 0.02518 -0.097102 -0.1204 4.4419e-05 -0.0023425 0.00011914 0.00012798 -0.79069 0.061038 0.05604 0.048634 0.069929 -0.011487 0.0065751 -0.1518 -0.043301 -0.079645
3.4375 0.053798 0.057583 -0.025855 0.097289 0 0.066113 0.046041 0.070496 0.034251 0.053548 0.064404 -0.83598 -0.086093 0.027726 -0.041205 -0.042049 -0.028063 -0.049077 -0.35297 -0.10361 -0.14615 -0.015776 -0.1516 -0.15084 0.00033193 -0.0041343 -0.00053138 -0.00020855 -0.92377 0.057911 0.063867 0.061379 0.066623 -0.021686 0.0067169 -0.16621 -0.047964 -0.086237
3.4414 0.05566 0.060102 -0.0014946 0.075342 0 0.049593 0.04052 0.08072 0.065743 0.051105 0.10258 -0.84258 -0.11713 0.025256 -0.044552 -0.064103 -0.054544 -0.058928 -0.39027 -0.14341 -0.16799 -0.062929 -0.19832 -0.18161 0.00012059 -0.0050099 -0.00036988 -0.00037917 -1.039 0.05462 0.066369 0.076225 0.054842 -0.031387 0.0064468 -0.18061 -0.055163 -0.093042
3.4453 0.053624 0.057527 0.081007 0.0508 0 0.040297 0.044741 0.085731 0.099657 0.053121 0.12737 -0.84824 -0.14525 0.022919 -0.048288 -0.086834 -0.073278 -0.06762 -0.41589 -0.1629 -0.18566 -0.10706 -0.2354 -0.20741 -0.00037341 -0.0050554 0.00041383 -0.00021647 -1.1164 0.052625 0.061618 0.092489 0.049319 -0.038119 0.0053207 -0.19275 -0.062167 -0.099716
3.4492 0.047378 0.049209 0.14247 0.043169 0 0.044205 0.052698 0.083897 0.11269 0.058711 0.13614 -0.85727 -0.16479 0.020372 -0.051941 -0.10626 -0.082467 -0.074247 -0.42772 -0.16862 -0.1975 -0.14282 -0.26533 -0.22505 -0.00051983 -0.0049222 0.0010393 4.8194e-05 -1.137 0.05024 0.052692 0.1047 0.058809 -0.040752 0.0038063 -0.2012 -0.067497 -0.10599
3.4531 0.038664 0.037959 0.11521 0.052875 0 0.054036 0.054588 0.07588 0.096671 0.063727 0.13593 -0.86574 -0.17074 0.017682 -0.055065 -0.11838 -0.086137 -0.078017 -0.42472 -0.17255 -0.20214 -0.16546 -0.28806 -0.2318 4.9974e-05 -0.0051397 0.00094471 4.6095e-06 -1.0915 0.044948 0.04354 0.10649 0.077089 -0.038604 0.0032124 -0.20469 -0.06986 -0.11155
3.457 0.029615 0.027457 0.014726 0.061207 0 0.055068 0.045508 0.063904 0.066328 0.061695 0.13532 -0.86542 -0.15558 0.015622 -0.056869 -0.11539 -0.089031 -0.077128 -0.40574 -0.1796 -0.19627 -0.16562 -0.29711 -0.22252 0.0010217 -0.0056708 0.00028288 -0.00042159 -0.98247 0.036409 0.035366 0.096116 0.08742 -0.031467 0.0044443 -0.20097 -0.067719 -0.11507
3.4609 0.021343 0.019427 -0.070091 0.047772 0 0.038348 0.029361 0.050514 0.046863 0.047399 0.13506 -0.85283 -0.12987 0.015048 -0.057539 -0.10195 -0.092229 -0.072926 -0.38088 -0.18312 -0.18387 -0.15045 -0.28257 -0.20413 0.0016813 -0.0060251 -0.00036736 -0.00079919 -0.82241 0.026832 0.027056 0.078625 0.076358 -0.023317 0.0069398 -0.19337 -0.063705 -0.11605
3.4648 0.01387 0.013149 -0.064466 0.010362 0 0.009613 0.014672 0.037997 0.052066 0.021993 0.12621 -0.835 -0.099593 0.015985 -0.057177 -0.081562 -0.092905 -0.06596 -0.3537 -0.17156 -0.16664 -0.12336 -0.23889 -0.17993 0.0015892 -0.0056998 -0.00066133 -0.00064093 -0.62958 0.018585 0.018137 0.061994 0.044776 -0.015853 0.0090659 -0.18362 -0.059246 -0.11416
3.4688 0.0069972 0.0071732 0.014997 -0.030608 0 -0.01459 0.0069073 0.027986 0.072214 -0.0051879 0.097967 -0.82566 -0.070013 0.017444 -0.055907 -0.057727 -0.087125 -0.056776 -0.32676 -0.13885 -0.14615 -0.087551 -0.17034 -0.15287 0.00093807 -0.0045196 -0.00075412 -2.4688e-06 -0.42295 0.01199 0.010153 0.05042 0.0071323 -0.010363 0.0096277 -0.17325 -0.055499 -0.10934
3.4727 0.00097276 0.0010664 0.076015 -0.047845 0 -0.020685 0.0046357 0.020344 0.082099 -0.022065 0.048461 -0.83367 -0.04816 0.018245 -0.053889 -0.035713 -0.0724 -0.046011 -0.30208 -0.088614 -0.12433 -0.046779 -0.089425 -0.12662 0.000282 -0.0026717 -0.00094086 0.00047674 -0.21593 0.0057089 0.0047449 0.040525 -0.019535 -0.0082644 0.0088584 -0.1642 -0.05383 -0.10161
3.4766 -0.00369 -0.00446 0.046756 -0.030129 0 -0.0095597 0.0023705 0.012084 0.06163 -0.023492 -0.011093 -0.85362 -0.038782 0.018058 -0.051735 -0.021671 -0.048387 -0.035157 -0.27858 -0.029833 -0.10398 -0.006418 -0.0097042 -0.10489 1.0187e-06 -0.00054535 -0.0011906 0.00020852 -0.011347 -0.0011231 0.0010574 0.024157 -0.027463 -0.0093962 0.0078462 -0.15809 -0.054352 -0.092927
3.4805 -0.0068591 -0.0086218 -0.04714 0.007245 0 0.0046703 -0.003667 -0.0015477 0.011314 -0.016145 -0.062977 -0.86803 -0.037567 0.017631 -0.050034 -0.014674 -0.016762 -0.025403 -0.25382 0.029701 -0.086124 0.031397 0.061002 -0.087407 7.9485e-05 0.0014403 -0.0011739 -0.0006875 0.19662 -0.0078102 -0.0039426 -0.0042385 -0.022002 -0.011966 0.0071595 -0.15412 -0.055529 -0.085575
3.4844 -0.009107 -0.011321 -0.10771 0.033732 0 0.0074021 -0.012545 -0.023127 -0.049114 -0.012555 -0.095175 -0.86104 -0.041769 0.017979 -0.049125 -0.013367 0.018623 -0.017498 -0.22672 0.085263 -0.071316 0.065876 0.12186 -0.073929 0.00032709 0.0029644 -0.00073461 -0.0014297 0.4111 -0.01325 -0.012123 -0.041784 -0.015715 -0.015236 0.0063429 -0.15178 -0.056507 -0.080773
3.4883 -0.011361 -0.012939 -0.068121 0.027313 0 -0.0040387 -0.020314 -0.049133 -0.095679 -0.018998 -0.10907 -0.83215 -0.048248 0.019466 -0.049289 -0.015713 0.05201 -0.012125 -0.19661 0.13258 -0.059914 0.096514 0.17484 -0.063963 0.00065702 0.0039152 -0.00018218 -0.0013078 0.61908 -0.0175 -0.021497 -0.077894 -0.018184 -0.018575 0.0048745 -0.1504 -0.056487 -0.079523
3.4922 -0.014226 -0.013876 0.034327 -0.0088181 0 -0.019575 -0.023728 -0.070381 -0.11548 -0.02942 -0.11616 -0.79721 -0.052122 0.021709 -0.050929 -0.017177 0.077838 -0.010849 -0.16422 0.16637 -0.052939 0.12164 0.21953 -0.057219 0.0010587 0.0044458 1.59e-05 -0.00034835 0.78915 -0.021433 -0.027503 -0.10115 -0.029249 -0.021815 0.0033571 -0.14898 -0.054605 -0.083084
3.4961 -0.017566 -0.014589 0.094496 -0.049751 0 -0.027176 -0.022436 -0.077963 -0.11161 -0.032324 -0.1267 -0.77473 -0.052262 0.024284 -0.053152 -0.014376 0.093965 -0.012681 -0.13438 0.18324 -0.049059 0.14117 0.25134 -0.052312 0.0013814 0.0048758 -0.00018789 0.00076268 0.88658 -0.024858 -0.027294 -0.1068 -0.040219 -0.025773 0.0033272 -0.14707 -0.052079 -0.088559
3.5 -0.020588 -0.015841 0.048514 -0.068658 0 -0.024327 -0.018693 -0.070304 -0.097018 -0.02391 -0.13994 -0.76984 -0.050131 0.027216 -0.055191 -0.0075811 0.10294 -0.016547 -0.11027 0.18529 -0.047559 0.15427 0.26407 -0.048958 0.0013363 0.0054356 -0.00028551 0.0013758 0.89572 -0.02588 -0.022668 -0.098788 -0.041796 -0.030911 0.0056472 -0.14491 -0.049946 -0.093726
3.5039 -0.022289 -0.018289 -0.059146 -0.056334 0 -0.019138 -0.01583 -0.054851 -0.084296 -0.013272 -0.14449 -0.77122 -0.047143 0.030555 -0.05642 0.0023522 0.10916 -0.021507 -0.094433 0.17854 -0.04803 0.15982 0.25395 -0.047103 0.00083412 0.0060314 0.00023809 0.0014323 0.83018 -0.023018 -0.018479 -0.085119 -0.032476 -0.037385 0.0092038 -0.14275 -0.048916 -0.096897
3.5078 -0.021939 -0.02148 -0.1217 -0.025664 0 -0.020739 -0.016599 -0.042087 -0.078287 -0.013351 -0.12838 -0.76406 -0.045444 0.033527 -0.056013 0.013484 0.11373 -0.026232 -0.090122 0.16608 -0.050173 0.15574 0.22206 -0.046928 0.00026377 0.0062538 0.0012446 0.0013274 0.72012 -0.017859 -0.018098 -0.070744 -0.020418 -0.045118 0.011507 -0.14098 -0.049767 -0.095994
3.5117 -0.019406 -0.023492 -0.080509 0.00053073 0 -0.029197 -0.021509 -0.036677 -0.074427 -0.026772 -0.090246 -0.74611 -0.047379 0.034512 -0.053317 0.020984 0.11204 -0.028441 -0.099894 0.14352 -0.053984 0.13946 0.17344 -0.048896 0.00025839 0.0056638 0.001942 0.0013229 0.58737 -0.014545 -0.020476 -0.054427 -0.016508 -0.052288 0.010792 -0.14004 -0.052312 -0.089679
3.5156 -0.015238 -0.022131 0.016456 0.0070055 0 -0.035244 -0.02764 -0.033716 -0.062429 -0.0419 -0.041639 -0.73089 -0.051393 0.032283 -0.049618 0.023314 0.096994 -0.028075 -0.1182 0.10329 -0.059321 0.11534 0.11456 -0.052701 0.0010529 0.0041373 0.0016264 0.0012189 0.43162 -0.015626 -0.021623 -0.032129 -0.023948 -0.057003 0.0075473 -0.13964 -0.05481 -0.081079
3.5195 -0.010432 -0.016886 0.068292 -0.0046137 0 -0.029841 -0.029515 -0.023781 -0.033809 -0.043889 0.0014285 -0.73471 -0.05623 0.027423 -0.045884 0.020145 0.06579 -0.0255 -0.14287 0.045064 -0.066532 0.085523 0.051047 -0.058596 0.0020927 0.0019968 0.0004149 0.00065342 0.24139 -0.018511 -0.018724 -0.0034563 -0.033872 -0.058286 0.0039433 -0.13968 -0.056405 -0.072235
3.5234 -0.0059649 -0.0096402 0.027771 -0.020039 0 -0.013639 -0.022794 -0.0024504 0.010062 -0.029297 0.030387 -0.76037 -0.060578 0.022367 -0.043172 0.011625 0.024183 -0.021385 -0.17173 -0.018425 -0.075987 0.052476 -0.012868 -0.066881 0.0024138 -0.00015571 -0.00081572 -0.00034048 0.019309 -0.017124 -0.012599 0.025313 -0.03228 -0.055473 0.0017886 -0.14009 -0.056423 -0.065271
3.5273 -0.0023156 -0.0032206 -0.052274 -0.024636 0 0.0032462 -0.0084986 0.024334 0.055079 -0.0088304 0.048985 -0.79335 -0.062482 0.01974 -0.043714 -0.0016975 -0.015774 -0.017607 -0.20255 -0.067908 -0.088838 0.020522 -0.07345 -0.078845 0.0015343 -0.0017556 -0.0012373 -0.001184 -0.20381 -0.0080712 -0.0062496 0.045052 -0.013125 -0.047931 0.0011551 -0.14115 -0.054419 -0.064123
3.5313 0.00068691 0.0009017 -0.079032 -0.013736 0 0.010727 0.0064523 0.044142 0.081437 0.0043726 0.067104 -0.81339 -0.062764 0.020444 -0.048246 -0.016818 -0.042951 -0.016792 -0.2335 -0.091753 -0.10454 -0.0060618 -0.12632 -0.094427 -4.8623e-06 -0.002525 -0.00079206 -0.0012187 -0.38231 0.0049468 -0.001404 0.051274 0.014657 -0.038855 0.00096096 -0.14359 -0.052563 -0.069374
3.5352 0.0035841 0.0034707 -0.01894 0.0057364 0 0.0078254 0.014165 0.048028 0.078123 0.0079213 0.089497 -0.80999 -0.063447 0.023237 -0.055896 -0.032422 -0.053559 -0.019574 -0.26428 -0.094532 -0.12174 -0.026568 -0.16627 -0.11256 -0.0010415 -0.0025443 -0.00010932 -0.00032323 -0.48633 0.013889 0.0031681 0.048162 0.034002 -0.030893 0.00063914 -0.14785 -0.0528 -0.079027
3.5391 0.0068237 0.0061217 0.069439 0.021785 0 0.0025143 0.012469 0.037968 0.053835 0.010682 0.10998 -0.78816 -0.066044 0.026021 -0.065833 -0.047885 -0.052123 -0.026078 -0.2945 -0.091393 -0.1392 -0.040651 -0.18843 -0.13216 -0.0008105 -0.0021648 0.0002198 0.00094539 -0.52213 0.014394 0.0099464 0.044804 0.035018 -0.025765 0.00089839 -0.15416 -0.056439 -0.091407
3.543 0.0105 0.0095005 0.099936 0.026214 0 0.0031571 0.0070281 0.025265 0.032788 0.020896 0.11642 -0.76207 -0.072278 0.027389 -0.076835 -0.062746 -0.04706 -0.036027 -0.32358 -0.093502 -0.15524 -0.048302 -0.19041 -0.15163 0.00038156 -0.0018248 0.00018887 0.0018096 -0.5231 0.010892 0.019507 0.046726 0.024039 -0.025215 0.0027077 -0.16263 -0.064795 -0.10425
3.5469 0.014444 0.012931 0.048394 0.019691 0 0.010669 0.006251 0.021195 0.035508 0.035787 0.10179 -0.74493 -0.083514 0.027005 -0.08574 -0.07574 -0.044812 -0.047116 -0.34775 -0.098626 -0.16533 -0.049394 -0.17388 -0.16598 0.0014642 -0.0018326 0.00019134 0.0018657 -0.51914 0.012719 0.029198 0.050723 0.016895 -0.030829 0.005718 -0.1722 -0.078467 -0.11292
3.5508 0.018439 0.015795 -0.026707 0.010348 0 0.019074 0.013452 0.027798 0.059724 0.044314 0.071099 -0.74357 -0.095534 0.02494 -0.091013 -0.085593 -0.046575 -0.055858 -0.36425 -0.095473 -0.16868 -0.0466 -0.14433 -0.17317 0.001582 -0.0022055 0.0004108 0.0012786 -0.51215 0.024335 0.034918 0.048271 0.022585 -0.038648 0.0080504 -0.18019 -0.092861 -0.11668
3.5547 0.022267 0.018704 -0.04891 0.0075955 0 0.022959 0.023846 0.036621 0.079747 0.039543 0.037798 -0.7582 -0.10545 0.021274 -0.09204 -0.090723 -0.049004 -0.060671 -0.37049 -0.076478 -0.16482 -0.039916 -0.10865 -0.1721 0.00081052 -0.0026735 0.00055113 0.00049819 -0.47991 0.039554 0.034323 0.03455 0.034002 -0.046395 0.0079319 -0.18499 -0.10519 -0.11572
3.5586 0.025599 0.022837 -0.0008493 0.015556 0 0.023285 0.029407 0.036482 0.067997 0.026503 0.013253 -0.78318 -0.11052 0.016624 -0.088518 -0.089662 -0.04754 -0.060379 -0.36427 -0.04584 -0.15378 -0.029208 -0.072 -0.16231 -1.9375e-05 -0.0028799 0.0002288 -0.00013431 -0.40382 0.046462 0.028712 0.014285 0.035728 -0.051854 0.0056 -0.18521 -0.1128 -0.11059
3.5625 0.028 0.028107 0.065484 0.030365 0 0.025423 0.026795 0.023691 0.021327 0.016959 -0.0011306 -0.8075 -0.10617 0.012709 -0.080019 -0.07931 -0.039942 -0.053455 -0.34122 -0.015517 -0.13569 -0.013117 -0.036319 -0.14333 -0.00013952 -0.0026453 -0.00045767 -0.00052221 -0.29444 0.038917 0.022276 -0.0016366 0.021174 -0.051434 0.0034519 -0.1786 -0.11124 -0.10255
3.5664 0.029206 0.032458 0.088345 0.042958 0 0.032007 0.020461 0.0058588 -0.032401 0.017385 -0.012346 -0.81796 -0.092704 0.011643 -0.0685 -0.060815 -0.02795 -0.042193 -0.30439 0.0054595 -0.11505 0.0077903 -0.0016715 -0.12024 0.00050312 -0.002073 -0.00089646 -0.00067973 -0.19029 0.023229 0.019486 -0.0057561 0.00089783 -0.044237 0.0040836 -0.16642 -0.10012 -0.094609
3.5703 0.029429 0.033444 0.057221 0.045398 0 0.038884 0.018016 -0.0042785 -0.055943 0.023519 -0.026965 -0.80613 -0.075253 0.01416 -0.056044 -0.039008 -0.016141 -0.029948 -0.26147 0.016987 -0.095902 0.030642 0.030655 -0.098027 0.0013107 -0.0014058 -0.00056998 -0.00058775 -0.13021 0.012812 0.022446 -0.00048102 -0.00735 -0.032991 0.0079627 -0.15213 -0.083552 -0.088066
3.5742 0.02926 0.030616 0.013937 0.036441 0 0.038919 0.022765 1.3494e-05 -0.034877 0.026635 -0.04365 -0.77387 -0.057595 0.018581 -0.043811 -0.017542 -0.0086935 -0.018734 -0.2177 0.024107 -0.080694 0.052925 0.056173 -0.079628 0.0016427 -0.00078771 0.00035317 -0.00021883 -0.12389 0.015566 0.029707 0.0050073 0.0031252 -0.019777 0.012888 -0.138 -0.064505 -0.083421
3.5781 0.029123 0.026115 0.0020655 0.022456 0 0.029821 0.03087 0.01318 0.0088952 0.023427 -0.053762 -0.73085 -0.043969 0.021981 -0.032917 -0.00052355 -0.006417 -0.010523 -0.17885 0.02908 -0.071681 0.07167 0.068431 -0.06771 0.0013457 -0.0001934 0.0011214 0.00034694 -0.14723 0.026381 0.03708 0.0042056 0.020849 -0.0070803 0.015724 -0.12649 -0.046413 -0.080894
3.582 0.028757 0.022687 0.024262 0.012969 0 0.017587 0.035554 0.022019 0.036024 0.018338 -0.048986 -0.68566 -0.043455 0.022696 -0.025604 0.0025007 -0.0066332 -0.008707 -0.15816 0.028432 -0.073145 0.078426 0.062759 -0.066834 0.00077274 0.00039676 0.0011307 0.00090186 -0.16699 0.032364 0.04008 -0.00050099 0.028282 -0.00063248 0.014838 -0.1223 -0.036811 -0.080572
3.5859 0.02729 0.021135 0.049 0.013863 0 0.01161 0.033603 0.017739 0.024959 0.016918 -0.028662 -0.63969 -0.053862 0.02163 -0.021569 -0.0065695 -0.0062788 -0.011099 -0.1551 0.01745 -0.080926 0.073065 0.03946 -0.072384 0.00039495 0.00079227 0.00052136 0.0012364 -0.17236 0.025722 0.036657 -0.0010268 0.020603 -0.0011222 0.011144 -0.12353 -0.036075 -0.081143
3.5898 0.023948 0.019819 0.049723 0.023058 0 0.016011 0.027567 0.0046287 -0.0085568 0.01916 -0.00031972 -0.59089 -0.072409 0.020919 -0.020659 -0.024999 -0.0054554 -0.016178 -0.16791 -0.0038152 -0.092485 0.056463 0.0037801 -0.081694 0.00042112 0.00064386 1.4578e-05 0.0012809 -0.18402 0.011489 0.028456 0.0074641 0.010862 -0.0080446 0.0070927 -0.12816 -0.043136 -0.082252
3.5938 0.018756 0.016637 0.029142 0.031885 0 0.025597 0.022048 -0.0032314 -0.026234 0.020543 0.026508 -0.54222 -0.095833 0.021356 -0.022596 -0.049366 -0.007705 -0.022427 -0.19386 -0.029865 -0.10526 0.030284 -0.037186 -0.092228 0.0007178 -0.00022921 0.00016774 0.0011261 -0.23131 0.0023966 0.019487 0.021359 0.015375 -0.020435 0.004753 -0.13401 -0.056358 -0.083594
3.5977 0.012573 0.011249 0.0072393 0.031371 0 0.030245 0.018533 0.0049047 -0.0031604 0.018336 0.04723 -0.50328 -0.11851 0.02146 -0.027005 -0.073508 -0.016241 -0.027602 -0.22801 -0.054514 -0.11528 -0.0022413 -0.077774 -0.10039 0.0009928 -0.0015512 0.00083433 0.00092709 -0.31761 0.0060629 0.013036 0.032433 0.034589 -0.036416 0.0046955 -0.13726 -0.072666 -0.084812
3.6016 0.0064297 0.0052423 -0.0044758 0.018989 0 0.023413 0.014274 0.025372 0.0482 0.014517 0.06371 -0.48066 -0.13199 0.019314 -0.032164 -0.087248 -0.029724 -0.029304 -0.25804 -0.075169 -0.11772 -0.032279 -0.11444 -0.10263 0.0010232 -0.0026814 0.0013659 0.00079997 -0.40638 0.017295 0.0093001 0.036251 0.050297 -0.051156 0.0062981 -0.13298 -0.085548 -0.084981
3.6055 0.00083411 0.0002912 -0.010135 0.00082695 0 0.0071034 0.00601 0.042073 0.08829 0.011825 0.079443 -0.46729 -0.13539 0.015153 -0.036417 -0.08911 -0.042236 -0.028027 -0.27721 -0.092059 -0.11293 -0.054814 -0.14383 -0.099833 0.00076994 -0.0030709 0.0012955 0.00078389 -0.44301 0.023092 0.005861 0.035908 0.043278 -0.062007 0.0086924 -0.12165 -0.092402 -0.08331
3.6094 -0.0043195 -0.0035089 -0.01542 -0.012731 0 -0.010414 -0.0056968 0.040655 0.085564 0.0089494 0.093195 -0.44486 -0.12894 0.011692 -0.038883 -0.079427 -0.048134 -0.024326 -0.2823 -0.10418 -0.10141 -0.067637 -0.1608 -0.09273 0.0003628 -0.0026851 0.00076583 0.0008526 -0.39528 0.015263 0.00054654 0.037202 0.013625 -0.067824 0.011229 -0.10402 -0.092321 -0.079086
3.6133 -0.0092406 -0.0073443 -0.01669 -0.014891 0 -0.021132 -0.016147 0.021909 0.04399 0.0020797 0.097324 -0.39987 -0.11377 0.011628 -0.038823 -0.059805 -0.047114 -0.01901 -0.27129 -0.10738 -0.084221 -0.069416 -0.15919 -0.082358 4.8769e-06 -0.0019923 0.0002921 0.00093781 -0.27695 -0.0018468 -0.0061506 0.040849 -0.017539 -0.06793 0.013241 -0.081465 -0.085082 -0.071656
3.6172 -0.013762 -0.011994 -0.0090846 -0.0079027 0 -0.022319 -0.02055 0.0012059 -0.0021209 -0.0086323 0.082977 -0.33736 -0.092661 0.0149 -0.035125 -0.035524 -0.043993 -0.013752 -0.24129 -0.096922 -0.06368 -0.058733 -0.1352 -0.070357 -0.00015511 -0.0015214 0.00018473 0.0009669 -0.13304 -0.015897 -0.011586 0.040588 -0.027537 -0.061635 0.013856 -0.05736 -0.071208 -0.0596
3.6211 -0.017423 -0.016808 8.3361e-05 -0.0015358 0 -0.017014 -0.018511 -0.006231 -0.02032 -0.016699 0.048309 -0.27713 -0.071852 0.018704 -0.029612 -0.015903 -0.042912 -0.0098413 -0.20226 -0.071622 -0.044198 -0.042663 -0.090734 -0.058527 -0.00012134 -0.0014089 0.00027669 0.00091939 -0.00010562 -0.018584 -0.01393 0.029444 -0.013639 -0.052846 0.012504 -0.036212 -0.056072 -0.045011
3.625 -0.020018 -0.020492 -0.0045991 -0.0053074 0 -0.011236 -0.014762 -0.00033502 -0.0088494 -0.015917 0.0026904 -0.2356 -0.053165 0.020235 -0.023753 -0.0038119 -0.041755 -0.0071876 -0.15953 -0.034915 -0.027097 -0.024571 -0.033652 -0.046879 -3.9834e-05 -0.0013506 0.00020615 0.00085212 0.12225 -0.0133 -0.014474 0.0073762 0.0047155 -0.043726 0.0097357 -0.019172 -0.042175 -0.029786
3.6289 -0.021987 -0.022693 -0.026372 -0.020472 0 -0.010621 -0.015456 0.0034399 0.0041954 -0.0092837 -0.037653 -0.2123 -0.037469 0.019206 -0.018726 -0.00051672 -0.033007 -0.0054743 -0.11657 0.007605 -0.012961 -0.0064619 0.025724 -0.035162 -5.4881e-05 -0.00096783 -0.0001253 0.00083271 0.26259 -0.01126 -0.01676 -0.018057 0.0048399 -0.035812 0.0072596 -0.0066929 -0.031159 -0.015564
3.6328 -0.024198 -0.024539 -0.046448 -0.03851 0 -0.017847 -0.023202 -0.01063 -0.010737 -0.0087678 -0.060376 -0.19534 -0.025084 0.017501 -0.016068 -0.0063005 -0.010976 -0.0039619 -0.076822 0.050927 -0.0019137 0.010057 0.079467 -0.022682 -0.00014182 -0.00019382 -0.00045451 0.00082167 0.44113 -0.02035 -0.023232 -0.03865 -0.018087 -0.030831 0.0067318 0.0012414 -0.024661 -0.0046459
3.6367 -0.02727 -0.02754 -0.042248 -0.047852 0 -0.031089 -0.034898 -0.042279 -0.056167 -0.023773 -0.066066 -0.17797 -0.014806 0.016652 -0.017208 -0.016232 0.021423 -0.00093333 -0.041723 0.090972 0.0079298 0.02544 0.12501 -0.0083025 -9.1875e-05 0.00069859 -0.00050179 0.00065097 0.6412 -0.037655 -0.032735 -0.052523 -0.0479 -0.030038 0.0082379 0.0067017 -0.022992 9.7626e-05
3.6406 -0.030998 -0.032055 -0.016019 -0.043561 0 -0.0443 -0.044053 -0.074082 -0.10523 -0.049775 -0.067742 -0.16611 -0.0052575 0.016183 -0.020555 -0.023807 0.053283 0.0038953 -0.0082937 0.12372 0.018715 0.041479 0.16439 0.0072843 0.00029284 0.001421 -0.0003259 0.00019023 0.81636 -0.052486 -0.041317 -0.063741 -0.063929 -0.03159 0.010057 0.012212 -0.023279 0.00039464
3.6445 -0.034352 -0.036853 0.0017567 -0.03176 0 -0.050458 -0.045725 -0.086897 -0.12627 -0.070339 -0.080091 -0.16779 0.0033946 0.014724 -0.025035 -0.026558 0.073666 0.010324 0.024738 0.146 0.030972 0.058641 0.20054 0.023242 0.00095775 0.0019814 -0.00026116 -0.00042595 0.92588 -0.056399 -0.045465 -0.075637 -0.059863 -0.034394 0.010218 0.018317 -0.02411 -0.0024993
3.6484 -0.036029 -0.040003 -0.016099 -0.024673 0 -0.046714 -0.040239 -0.077024 -0.11036 -0.072026 -0.10656 -0.17795 0.010694 0.012373 -0.029468 -0.022788 0.079779 0.017902 0.058276 0.15796 0.044819 0.07698 0.23333 0.038525 0.0015616 0.0026575 -0.00050886 -0.00077649 0.96427 -0.050375 -0.04463 -0.08585 -0.047194 -0.037264 0.0084815 0.025187 -0.024123 -0.0070408
3.6523 -0.035163 -0.04007 -0.059679 -0.030177 0 -0.037351 -0.032702 -0.058574 -0.076997 -0.05722 -0.13525 -0.17892 0.014445 0.01126 -0.031722 -0.011399 0.078021 0.025195 0.091588 0.1638 0.059003 0.09478 0.2579 0.050473 0.0017299 0.0036679 -0.00086488 -0.00045515 0.95689 -0.042759 -0.040869 -0.0888 -0.041851 -0.038029 0.0067041 0.03174 -0.021256 -0.010207
3.6563 -0.031777 -0.036684 -0.086593 -0.044764 0 -0.030745 -0.028652 -0.049183 -0.054534 -0.041176 -0.14781 -0.15858 0.01341 0.013354 -0.031179 0.0024066 0.077379 0.030115 0.11948 0.16818 0.070002 0.10791 0.26655 0.057304 0.0013864 0.0048859 -0.00091721 0.00053234 0.92823 -0.040688 -0.036439 -0.082522 -0.048561 -0.035569 0.006998 0.035711 -0.015465 -0.0096686
3.6602 -0.026728 -0.030463 -0.065059 -0.056071 0 -0.031705 -0.029324 -0.053479 -0.055217 -0.036189 -0.13431 -0.12579 0.0082237 0.01794 -0.028788 0.014937 0.081554 0.032008 0.13749 0.17064 0.075909 0.11426 0.25294 0.059082 0.00084601 0.0058793 -0.00050988 0.0016732 0.87513 -0.043501 -0.031889 -0.071582 -0.057674 -0.030318 0.009427 0.036331 -0.0079066 -0.0057943
3.6641 -0.021184 -0.022762 -0.010245 -0.052935 0 -0.036041 -0.030654 -0.060121 -0.067127 -0.039631 -0.10117 -0.10384 -0.00040758 0.02181 -0.025438 0.023978 0.086622 0.030536 0.14187 0.16397 0.075442 0.11243 0.21596 0.055868 0.0005589 0.0062202 4.8136e-05 0.0023131 0.77097 -0.043989 -0.026207 -0.062234 -0.055633 -0.022786 0.011651 0.033291 0.00038746 0.00070434
3.668 -0.015901 -0.015278 0.02815 -0.034423 0 -0.03356 -0.02707 -0.054138 -0.067749 -0.038375 -0.065106 -0.10681 -0.011318 0.022264 -0.022386 0.027451 0.085277 0.025544 0.12825 0.1394 0.067416 0.10121 0.16068 0.047925 0.00072734 0.0057559 0.00028577 0.0021876 0.59474 -0.035609 -0.018344 -0.055091 -0.037785 -0.01383 0.011076 0.026576 0.0080119 0.0085185
3.6719 -0.01079 -0.0092623 0.017063 -0.010275 0 -0.017997 -0.016827 -0.031391 -0.044308 -0.024208 -0.038361 -0.12483 -0.021589 0.019775 -0.022051 0.023553 0.07291 0.017524 0.089952 0.094726 0.051096 0.080198 0.09575 0.035897 0.0011411 0.0046113 7.6022e-05 0.0016228 0.35544 -0.018554 -0.008438 -0.043843 -0.011987 -0.0060353 0.0074212 0.017428 0.011586 0.013867
3.6758 -0.0051364 -0.004571 -0.024274 0.0072549 0 0.0053392 -0.0039139 -0.0012755 -0.0026905 -0.0031368 -0.018902 -0.13531 -0.02969 0.01742 -0.024166 0.015889 0.050302 0.0088364 0.038084 0.038051 0.031511 0.055549 0.029124 0.022225 0.0013713 0.0029961 -0.00020663 0.0012075 0.089197 0.00056145 0.0020785 -0.022074 0.0085407 -0.0012987 0.0030223 0.0085399 0.010461 0.015009
3.6797 0.0016112 0.0004316 -0.043998 0.01298 0 0.022573 0.0054615 0.023273 0.04 0.011389 0.0054387 -0.12824 -0.035662 0.017645 -0.028145 0.0056418 0.021933 0.00028004 -0.021933 -0.016649 0.010697 0.029456 -0.034601 0.0073826 0.0011327 0.0010774 -7.3381e-05 0.0012506 -0.16492 0.014367 0.01115 0.0089161 0.015607 -0.00057582 0.00046318 0.00069606 0.0042872 0.011459
3.6836 0.0091183 0.0075033 -0.01296 0.011852 0 0.023446 0.0086529 0.037022 0.069312 0.013383 0.0429 -0.11709 -0.039929 0.019866 -0.033206 -0.0061803 -0.0071775 -0.0075279 -0.08442 -0.058237 -0.0095123 0.0037611 -0.093589 -0.0083124 0.00049084 -0.00094906 0.00053766 0.0015434 -0.38547 0.020251 0.017073 0.039838 0.01138 -0.0045392 1.5831e-05 -0.005639 -0.0069421 0.003162
3.6875 0.016221 0.016594 0.043606 0.013571 0 0.011572 0.0090376 0.044113 0.081159 0.010781 0.087372 -0.12261 -0.043998 0.021401 -0.037804 -0.018966 -0.03313 -0.014074 -0.1404 -0.084058 -0.026855 -0.019822 -0.14614 -0.024999 -0.00023328 -0.0027313 0.0011437 0.0016307 -0.56875 0.021247 0.019608 0.061229 0.0060218 -0.014283 -0.00032794 -0.010491 -0.023174 -0.0095697
3.6914 0.021815 0.025303 0.072661 0.023865 0 0.002341 0.012668 0.050686 0.079897 0.016562 0.12176 -0.14769 -0.050382 0.02054 -0.040472 -0.032585 -0.053098 -0.019975 -0.1828 -0.09863 -0.040946 -0.041862 -0.18908 -0.042624 -0.00072377 -0.0038306 0.0011732 0.0012805 -0.71487 0.022483 0.020788 0.071218 0.010557 -0.027971 -0.0021981 -0.015553 -0.041343 -0.023643
3.6953 0.025788 0.030659 0.04983 0.039748 0 0.0093741 0.022315 0.057924 0.072475 0.034484 0.13219 -0.17218 -0.059255 0.018312 -0.041641 -0.046616 -0.065268 -0.025888 -0.21302 -0.10802 -0.052856 -0.063384 -0.21887 -0.060333 -0.00084394 -0.0040255 0.00054302 0.00067668 -0.8185 0.026957 0.024284 0.075278 0.029616 -0.04288 -0.0044915 -0.021693 -0.058654 -0.03678
3.6992 0.029024 0.031751 0.0050239 0.052144 0 0.031739 0.0347 0.062523 0.06487 0.05471 0.11991 -0.17416 -0.070102 0.017125 -0.04192 -0.060322 -0.069633 -0.031992 -0.23222 -0.11545 -0.062915 -0.084395 -0.23409 -0.077059 -0.00061534 -0.0035765 -0.00024097 0.00018204 -0.873 0.033925 0.032728 0.078853 0.057827 -0.057197 -0.0041099 -0.028996 -0.073331 -0.047701
3.7031 0.032378 0.030592 -0.010035 0.053213 0 0.054016 0.043501 0.062098 0.061209 0.063387 0.10001 -0.15378 -0.081915 0.018028 -0.042181 -0.072688 -0.068606 -0.038319 -0.2424 -0.12084 -0.071377 -0.10456 -0.23635 -0.091452 -0.0001073 -0.0031231 -0.00057232 -2.9489e-05 -0.87903 0.04026 0.044513 0.081316 0.081953 -0.069026 0.00072827 -0.037213 -0.083695 -0.055308
3.707 0.035553 0.030126 0.023006 0.042441 0 0.059522 0.044953 0.058057 0.062648 0.055502 0.088267 -0.13295 -0.090611 0.019719 -0.044513 -0.079519 -0.066065 -0.043581 -0.24573 -0.12272 -0.076506 -0.11962 -0.22813 -0.098553 0.00060101 -0.0032067 -0.00032501 -7.958e-05 -0.84453 0.042846 0.0533 0.077752 0.088423 -0.073962 0.0080905 -0.04382 -0.086134 -0.057339
3.7109 0.037048 0.031255 0.070283 0.027132 0 0.044724 0.040552 0.052943 0.065719 0.038088 0.08812 -0.13115 -0.093764 0.020236 -0.048688 -0.079874 -0.065028 -0.046204 -0.24568 -0.11953 -0.077189 -0.12662 -0.20981 -0.097688 0.0013603 -0.0038104 7.1035e-05 -0.00016928 -0.77607 0.040206 0.051956 0.066001 0.072322 -0.072693 0.013624 -0.046378 -0.083012 -0.055397
3.7148 0.035322 0.031923 0.082305 0.017276 0 0.021895 0.034706 0.046697 0.063449 0.022187 0.088842 -0.14454 -0.090639 0.019173 -0.053731 -0.073706 -0.065737 -0.04517 -0.24104 -0.10972 -0.07241 -0.12381 -0.17927 -0.088581 0.0019196 -0.004361 0.00012551 -0.00033638 -0.67334 0.032971 0.038538 0.050477 0.041516 -0.065799 0.014462 -0.043825 -0.075509 -0.049999
3.7188 0.030141 0.029264 0.045873 0.018592 0 0.0080826 0.030363 0.037252 0.050768 0.013373 0.075581 -0.15127 -0.0811 0.017824 -0.058436 -0.061572 -0.06572 -0.039749 -0.23016 -0.092168 -0.061561 -0.11025 -0.13518 -0.071509 0.0020367 -0.0042344 -0.00018789 -0.00047127 -0.5349 0.023572 0.019012 0.038107 0.011888 -0.05417 0.011773 -0.035646 -0.064874 -0.04171
3.7227 0.022852 0.022643 -0.0035473 0.028484 0 0.010775 0.027136 0.024601 0.029888 0.010065 0.042075 -0.13574 -0.065478 0.017276 -0.060371 -0.044956 -0.061699 -0.02892 -0.20856 -0.067568 -0.043868 -0.085032 -0.080887 -0.047153 0.0016718 -0.0033144 -0.00045179 -0.00053794 -0.3685 0.015265 0.0035467 0.030802 -0.0035557 -0.039293 0.0092795 -0.021548 -0.052807 -0.031168
3.7266 0.015408 0.014454 -0.020248 0.037628 0 0.022767 0.023138 0.01238 0.0092587 0.0087639 -0.0042256 -0.10395 -0.047946 0.016943 -0.056542 -0.029337 -0.051808 -0.014237 -0.17239 -0.039578 -0.022349 -0.053758 -0.024906 -0.020573 0.0010752 -0.0020733 -0.00034555 -0.00069171 -0.19232 0.010448 -0.0010572 0.023011 -0.0032906 -0.025142 0.0093214 -0.0050471 -0.041958 -0.020326
3.7305 0.0091148 0.007917 0.0046715 0.036241 0 0.029667 0.017647 0.003981 -0.0044017 0.0083851 -0.047454 -0.073645 -0.032499 0.015401 -0.047814 -0.018212 -0.036653 0.00082569 -0.12595 -0.013674 -0.0016612 -0.024087 0.023248 0.0033984 0.00064347 -0.0010941 -8.7288e-05 -0.0011114 -0.024309 0.008983 0.0037216 0.0074551 0.0034487 -0.014194 0.010654 0.0097247 -0.033208 -0.010953
3.7344 0.0041804 0.004199 0.03655 0.020935 0 0.022366 0.011458 -0.0022809 -0.013202 0.009116 -0.073749 -0.05231 -0.021159 0.012527 -0.03515 -0.013036 -0.018809 0.014099 -0.072519 0.0058455 0.015518 -0.0001991 0.058343 0.022245 0.00063349 -0.00050666 -0.00023306 -0.0017182 0.12816 0.0080055 0.010148 -0.016751 0.0057234 -0.0076743 0.010273 0.020556 -0.026877 -0.0041866
3.7383 0.00018733 0.0017818 0.035312 -0.0026127 0 0.0037061 0.0051525 -0.012062 -0.025868 0.0092581 -0.078975 -0.029439 -0.015574 0.010243 -0.020001 -0.014622 -0.0013956 0.023431 -0.016293 0.018186 0.026736 0.014198 0.081271 0.033884 0.00097634 9.4749e-05 -0.00099552 -0.0021186 0.26501 0.0039989 0.011048 -0.041964 -5.1746e-05 -0.006443 0.0071439 0.025565 -0.023075 -0.0010591
3.7422 -0.0032883 -0.0015104 -0.0031146 -0.023287 0 -0.015054 -0.0019496 -0.027732 -0.047111 0.0056763 -0.069419 0.0087152 -0.018167 0.010733 -0.006124 -0.02295 0.013331 0.024572 0.032689 0.025623 0.027949 0.013378 0.096109 0.035142 0.001357 0.0011664 -0.0018345 -0.0018911 0.37969 -0.0041435 0.0050255 -0.057966 -0.0088645 -0.011669 0.0036288 0.022027 -0.022029 -0.0037311
3.7461 -0.0065564 -0.0061775 -0.044254 -0.03204 0 -0.023577 -0.010534 -0.042991 -0.069461 -0.0022387 -0.056317 0.060255 -0.02516 0.014011 0.0032322 -0.032302 0.024554 0.019125 0.068266 0.030955 0.022955 0.0036665 0.10551 0.030707 0.0014851 0.0026584 -0.001861 -0.00096414 0.45253 -0.013758 -0.0041434 -0.059907 -0.01371 -0.019665 0.0029823 0.014023 -0.02245 -0.010289
3.75 -0.010005 -0.010839 -0.051315 -0.027769 0 -0.019664 -0.019389 -0.046857 -0.07748 -0.010756 -0.048307 0.10735 -0.033845 0.017625 0.0076012 -0.039851 0.032406 0.0092783 0.089951 0.035359 0.015006 -0.0098461 0.10874 0.023888 0.001311 0.0039595 -0.00073745 0.00027665 0.46316 -0.020351 -0.012161 -0.05081 -0.012868 -0.028086 0.0056882 0.0045519 -0.023842 -0.019015
3.7539 -0.013997 -0.014093 -0.021402 -0.017188 0 -0.0097056 -0.025587 -0.034502 -0.061976 -0.015561 -0.046324 0.13488 -0.042034 0.018954 0.00707 -0.043788 0.036913 -0.0029538 0.098189 0.038305 0.0066781 -0.02315 0.10363 0.017207 0.0010039 0.0044077 0.00085253 0.0012549 0.41234 -0.021431 -0.017671 -0.03738 -0.010946 -0.035104 0.0087703 -0.0040602 -0.025904 -0.02845
3.7578 -0.018397 -0.016178 0.013791 -0.0091239 0 -0.0034179 -0.02699 -0.01383 -0.030512 -0.017107 -0.04397 0.14633 -0.046876 0.017655 0.0023481 -0.04239 0.037527 -0.014633 0.094551 0.038857 0.0012419 -0.031187 0.089774 0.013725 0.00074834 0.0038582 0.0017389 0.0015963 0.33036 -0.018816 -0.021653 -0.024433 -0.01358 -0.038418 0.0089303 -0.0089238 -0.028405 -0.036604
3.7617 -0.022354 -0.018638 0.020439 -0.0081829 0 -0.0072352 -0.024395 0.00011915 -0.002836 -0.020624 -0.033297 0.15885 -0.044932 0.015652 -0.0032403 -0.036403 0.033957 -0.020908 0.086026 0.036685 0.0016339 -0.029366 0.069645 0.015985 0.0005842 0.0027616 0.0013499 0.0013188 0.26028 -0.017164 -0.02479 -0.013303 -0.021702 -0.035814 0.0060927 -0.0075801 -0.031088 -0.040933
3.7656 -0.024899 -0.022548 -0.0058525 -0.012909 0 -0.020457 -0.020895 -0.0016256 0.0055936 -0.029719 -0.012222 0.18388 -0.037636 0.014812 -0.0069419 -0.029722 0.027655 -0.021506 0.079432 0.032108 0.0053617 -0.021612 0.047004 0.021491 0.00044299 0.0017253 0.00025986 0.00072511 0.22943 -0.019942 -0.026565 -0.0042305 -0.030782 -0.029265 0.0034332 -0.0025482 -0.033716 -0.042265
3.7695 -0.025924 -0.027381 -0.039003 -0.019223 0 -0.036018 -0.019224 -0.014233 -0.0034818 -0.040621 0.012216 0.21517 -0.026 0.014994 -0.0079866 -0.024148 0.022136 -0.016804 0.076713 0.025917 0.010565 -0.010709 0.02482 0.028507 0.00031066 0.0010448 -0.00039757 0.00016436 0.23505 -0.026517 -0.026851 0.0014894 -0.03499 -0.019958 0.0038458 0.0045571 -0.036206 -0.041446
3.7734 -0.026467 -0.031618 -0.049683 -0.025085 0 -0.045274 -0.02005 -0.024647 -0.014218 -0.044443 0.028189 0.23647 -0.011417 0.014627 -0.0060633 -0.021206 0.02098 -0.0076994 0.078899 0.019585 0.015217 0.00025009 0.00495 0.035153 0.00030318 0.00065655 -8.2362e-05 -0.00013184 0.25584 -0.032961 -0.027214 0.0022943 -0.031857 -0.0092777 0.0067618 0.011971 -0.038505 -0.039566
3.7773 -0.02781 -0.034201 -0.032701 -0.031652 0 -0.043956 -0.022745 -0.024653 -0.012622 -0.036133 0.028227 0.23855 0.0031332 0.012978 -0.0017881 -0.022554 0.024771 0.0035029 0.085283 0.015374 0.015769 0.0057243 -0.010606 0.038151 0.00054449 0.00045226 0.00062945 -9.5787e-05 0.2757 -0.035675 -0.029553 -0.0015823 -0.023655 0.00027694 0.0088535 0.016683 -0.040656 -0.038873
3.7813 -0.030193 -0.035141 -0.0094901 -0.040179 0 -0.03534 -0.026969 -0.018052 0.00029788 -0.020793 0.015469 0.22647 0.013644 0.011341 0.0018486 -0.026028 0.029965 0.012506 0.090793 0.015541 0.011982 0.0041204 -0.018898 0.037052 0.00097205 0.00050382 0.00071754 0.00017312 0.29593 -0.034375 -0.033488 -0.0080262 -0.015469 0.0067519 0.0078192 0.017746 -0.043017 -0.040809
3.7852 -0.03249 -0.034876 -0.0058632 -0.048485 0 -0.027842 -0.032607 -0.015212 0.010605 -0.010061 0.00090947 0.21188 0.018757 0.01167 0.0035389 -0.029455 0.031488 0.017798 0.093239 0.020976 0.0059943 -0.0023233 -0.016942 0.033626 0.0013046 0.00091265 -0.00012343 0.00042616 0.32672 -0.031838 -0.036059 -0.015223 -0.012275 0.010108 0.0049948 0.01625 -0.045789 -0.044776
3.7891 -0.033267 -0.033495 -0.027207 -0.051247 0 -0.028259 -0.038205 -0.021593 0.0058549 -0.011606 -0.0065616 0.20195 0.017704 0.014187 0.0027468 -0.031424 0.027309 0.018688 0.091842 0.030631 -0.00029899 -0.01149 -0.0035232 0.029481 0.0012549 0.0015039 -0.0010967 0.00037573 0.37103 -0.030966 -0.034776 -0.023108 -0.01674 0.010464 0.0038373 0.013201 -0.049032 -0.049946
3.793 -0.032117 -0.030928 -0.053595 -0.044407 0 -0.035825 -0.040561 -0.032584 -0.012825 -0.022233 -0.0083719 0.19744 0.0099839 0.016769 -0.00070871 -0.030475 0.020775 0.01487 0.08653 0.04247 -0.0043374 -0.020348 0.019931 0.026835 0.00080427 0.0018162 -0.0011431 -8.5214e-05 0.41923 -0.03211 -0.03072 -0.031963 -0.02792 0.008187 0.0059488 0.010032 -0.052726 -0.054946
3.7969 -0.029876 -0.027671 -0.058354 -0.029519 0 -0.042453 -0.037113 -0.039282 -0.032444 -0.031402 -0.014724 0.19837 -0.0035086 0.016966 -0.0053379 -0.025455 0.018072 0.0076261 0.080637 0.054959 -0.0016373 -0.022838 0.050039 0.029776 0.00026225 0.001502 -0.00012468 -0.00071591 0.45844 -0.03299 -0.027789 -0.040027 -0.041056 0.004307 0.0091022 0.0093569 -0.056071 -0.056348
3.8008 -0.027549 -0.024815 -0.033002 -0.013685 0 -0.039611 -0.028996 -0.037974 -0.040946 -0.031269 -0.034203 0.20606 -0.017671 0.014531 -0.00868 -0.018818 0.02274 0.00064996 0.078238 0.067486 0.0062381 -0.018819 0.082722 0.037291 2.5531e-05 0.00073246 0.00095233 -0.0010331 0.48403 -0.030965 -0.02845 -0.043885 -0.04941 0.00033687 0.0095594 0.011092 -0.058036 -0.053713
3.8047 -0.025198 -0.02296 0.003783 -0.0047893 0 -0.026211 -0.020976 -0.032977 -0.038028 -0.023143 -0.064099 0.21797 -0.030047 0.011708 -0.0098989 -0.011808 0.032309 -0.0045212 0.08057 0.079433 0.017796 -0.0090646 0.11384 0.048102 0.00024612 0.00012527 0.00097155 -0.00069509 0.50033 -0.0254 -0.030761 -0.042183 -0.048286 -0.0033572 0.0062168 0.014662 -0.057966 -0.047288
3.8086 -0.022046 -0.021238 0.021765 -0.0061136 0 -0.010306 -0.017417 -0.030764 -0.03395 -0.014689 -0.090788 0.22377 -0.038436 0.01095 -0.0085336 -0.005586 0.040376 -0.0066534 0.088041 0.089325 0.031188 0.0050877 0.13922 0.060515 0.00071433 0.00020682 -8.0685e-05 0.00014257 0.51154 -0.018194 -0.030314 -0.038522 -0.038791 -0.0065343 0.0020359 0.019254 -0.055367 -0.03771
3.8125 -0.017584 -0.017839 0.0063325 -0.01469 0 -0.002556 -0.018124 -0.032851 -0.038602 -0.011861 -0.10023 0.21139 -0.039459 0.012519 -0.0046164 -0.0017767 0.042289 -0.0042143 0.099496 0.095286 0.042865 0.020729 0.15501 0.070927 0.0010575 0.00094354 -0.0010474 0.00086967 0.51417 -0.012307 -0.025133 -0.039159 -0.027597 -0.0090836 0.0011212 0.023101 -0.049534 -0.026561
3.8164 -0.012304 -0.011841 -0.027062 -0.024111 0 -0.0068526 -0.018545 -0.035179 -0.051831 -0.013977 -0.089159 0.17815 -0.033532 0.014491 -0.00077854 -0.0006882 0.039094 0.0014643 0.10798 0.096186 0.049216 0.032944 0.15859 0.075073 0.0010586 0.0018206 -0.00079737 0.00090115 0.49793 -0.0096382 -0.017824 -0.04656 -0.021651 -0.011254 0.004501 0.024177 -0.041996 -0.017105
3.8203 -0.0071684 -0.0044721 -0.04559 -0.028714 0 -0.016412 -0.014402 -0.033421 -0.063574 -0.015795 -0.067004 0.13352 -0.023964 0.015027 0.0010338 -0.0016286 0.036029 0.008025 0.10862 0.091747 0.050294 0.040141 0.1492 0.07249 0.00080357 0.0023565 0.00056977 0.0001989 0.45123 -0.0097355 -0.012286 -0.055169 -0.021776 -0.013171 0.0090434 0.0224 -0.034889 -0.010547
3.8242 -0.0024715 0.0016846 -0.028863 -0.025781 0 -0.019082 -0.0058339 -0.027162 -0.062485 -0.013011 -0.047053 0.089239 -0.013102 0.014314 -0.00025485 -0.0044581 0.03712 0.013889 0.098159 0.08123 0.046305 0.041514 0.12754 0.063034 0.00055659 0.0024789 0.0018033 -0.00065449 0.36427 -0.010035 -0.0088054 -0.054592 -0.021264 -0.014839 0.010574 0.017868 -0.02976 -0.0073996
3.8281 0.0024287 0.0049168 0.011416 -0.015241 0 -0.007593 0.0033278 -0.018478 -0.044734 -0.0053419 -0.035212 0.048491 -0.00361 0.014086 -0.0054659 -0.0090858 0.041036 0.017415 0.073873 0.062589 0.037887 0.03672 0.094606 0.047076 0.00052136 0.0023826 0.0017924 -0.00093393 0.23027 -0.0074513 -0.0037083 -0.038223 -0.011737 -0.016237 0.0078779 0.010946 -0.028191 -0.0078322
3.832 0.0080991 0.005862 0.041604 0.0011183 0 0.01385 0.010118 -0.0079933 -0.015996 0.004532 -0.026072 0.0079831 -0.0013023 0.015364 -0.01545 -0.016923 0.041924 0.015063 0.030232 0.034053 0.025634 0.024781 0.051271 0.025126 0.00071857 0.0021116 0.00068675 -0.00038918 0.050556 -0.00046833 0.0054476 -0.0094424 0.0083468 -0.017381 0.0035558 0.0024127 -0.033659 -0.011951
3.8359 0.013939 0.0068049 0.03778 0.019531 0 0.032215 0.015417 0.0056292 0.013544 0.013449 -0.0089946 -0.029933 -0.0059029 0.01703 -0.026946 -0.027971 0.034208 0.0079347 -0.023327 -0.0026572 0.011517 0.0092132 -0.00083032 0.0012513 0.0010482 0.0014301 -0.00034212 0.00055345 -0.15694 0.0095712 0.015213 0.020563 0.030509 -0.018787 0.0011894 -0.0061928 -0.043845 -0.017608
3.8398 0.018472 0.0096279 0.0086533 0.034232 0 0.035546 0.021917 0.022022 0.036103 0.019048 0.021757 -0.052745 -0.016574 0.016905 -0.038498 -0.042306 0.016939 -0.0032273 -0.082499 -0.040921 -0.0045443 -0.0090283 -0.057874 -0.023476 0.0014123 0.00017706 -0.00040818 0.0011781 -0.35684 0.019106 0.018554 0.041348 0.042208 -0.020903 0.0020321 -0.014579 -0.057215 -0.024468
3.8438 0.020907 0.014509 -0.013302 0.039592 0 0.022422 0.029672 0.036764 0.050054 0.020368 0.061351 -0.050805 -0.03204 0.014191 -0.048858 -0.059664 -0.0057369 -0.017449 -0.14309 -0.072073 -0.022686 -0.029067 -0.11353 -0.048194 0.0017509 -0.0013319 0.00016338 0.0010889 -0.51226 0.024893 0.0129 0.050222 0.037507 -0.024137 0.0044873 -0.022581 -0.072066 -0.03238
3.8477 0.022225 0.020399 -0.0041273 0.034208 0 0.0037539 0.034895 0.044744 0.058851 0.019175 0.097049 -0.034408 -0.04998 0.010622 -0.056444 -0.079264 -0.02762 -0.033115 -0.19913 -0.090765 -0.043538 -0.049991 -0.16041 -0.072074 0.0019867 -0.002416 0.00029714 0.000494 -0.60923 0.026678 0.0052512 0.051875 0.023214 -0.029185 0.0063318 -0.030199 -0.085583 -0.04169
3.8516 0.024369 0.026287 0.02844 0.023598 0 -0.0045236 0.033972 0.046084 0.066789 0.020824 0.11633 -0.031478 -0.065626 0.0089932 -0.060738 -0.097577 -0.043978 -0.046856 -0.244 -0.098139 -0.066184 -0.069976 -0.19248 -0.094023 0.001992 -0.0026471 -0.00052701 -5.1242e-05 -0.66669 0.027579 0.0073897 0.052304 0.014559 -0.036051 0.0068445 -0.03755 -0.09406 -0.05277
3.8555 0.028163 0.031614 0.054393 0.017831 0 0.0072438 0.028294 0.047041 0.074745 0.03157 0.1144 -0.061907 -0.077038 0.010533 -0.062957 -0.11192 -0.053087 -0.057044 -0.27764 -0.09979 -0.087962 -0.087584 -0.2071 -0.11316 0.0016575 -0.0023318 -0.0016032 -0.00015568 -0.71754 0.031374 0.024448 0.053677 0.023299 -0.043583 0.0066727 -0.044429 -0.097402 -0.064763
3.8594 0.032159 0.035581 0.053046 0.024396 0 0.03502 0.024006 0.053289 0.078858 0.052245 0.096646 -0.1138 -0.083466 0.013782 -0.063657 -0.12068 -0.055742 -0.062792 -0.29956 -0.10052 -0.10668 -0.1016 -0.20577 -0.12832 0.0010077 -0.0022744 -0.0017338 0.00011713 -0.77411 0.038745 0.048081 0.054527 0.047707 -0.050955 0.0062138 -0.050435 -0.095797 -0.076753
3.8633 0.033768 0.036715 0.033074 0.041484 0 0.06288 0.026168 0.062386 0.073447 0.073719 0.075039 -0.15035 -0.084624 0.016067 -0.063413 -0.12254 -0.054184 -0.063511 -0.30976 -0.1009 -0.12003 -0.11081 -0.19338 -0.13823 0.0002416 -0.0029897 -0.00057339 0.00039434 -0.81084 0.046005 0.062085 0.053409 0.072678 -0.057278 0.0049015 -0.05508 -0.089851 -0.087598
3.8672 0.031637 0.033808 0.02024 0.05781 0 0.073175 0.033253 0.064632 0.05653 0.080581 0.061014 -0.14504 -0.080428 0.016022 -0.062708 -0.11517 -0.051295 -0.058171 -0.30624 -0.098445 -0.12244 -0.11188 -0.17589 -0.13901 -0.00035654 -0.0041597 0.00090169 0.00037121 -0.78423 0.047894 0.056114 0.051023 0.080198 -0.060687 0.0023206 -0.056826 -0.080974 -0.093987
3.8711 0.026858 0.027512 0.027431 0.060356 0 0.058418 0.038024 0.052968 0.033517 0.06271 0.058571 -0.10998 -0.074343 0.014609 -0.061825 -0.10281 -0.049761 -0.05001 -0.29439 -0.091509 -0.11564 -0.10617 -0.15714 -0.13223 -0.00057078 -0.0049166 0.0013349 4.8492e-05 -0.67418 0.042213 0.034667 0.048629 0.06234 -0.061527 -0.00046383 -0.055805 -0.072354 -0.095033
3.875 0.021811 0.020616 0.040812 0.044554 0 0.026655 0.034199 0.031879 0.01498 0.025636 0.061749 -0.085524 -0.067835 0.013771 -0.060803 -0.088129 -0.050784 -0.040938 -0.2768 -0.081328 -0.10203 -0.09482 -0.13642 -0.11969 -0.00036248 -0.0046757 0.00034946 -0.0003447 -0.50778 0.031973 0.01276 0.045469 0.027085 -0.060601 -0.0013962 -0.052481 -0.064989 -0.091146
3.8789 0.017972 0.016183 0.037311 0.018665 0 -0.0037263 0.022276 0.014915 0.0089014 -0.01065 0.058589 -0.099695 -0.061841 0.014232 -0.059734 -0.073213 -0.052979 -0.032421 -0.25541 -0.070402 -0.08382 -0.078782 -0.10926 -0.10311 0.00011891 -0.0036577 -0.0011028 -0.00060008 -0.34119 0.022823 0.0026722 0.038939 -0.0071313 -0.058674 0.00046359 -0.047345 -0.059395 -0.082968
3.8828 0.015011 0.015032 0.013038 -0.0017735 0 -0.016361 0.0088472 0.011989 0.01343 -0.025524 0.039767 -0.13921 -0.057203 0.014751 -0.05883 -0.060581 -0.052707 -0.026244 -0.23243 -0.05957 -0.064215 -0.059176 -0.071865 -0.084996 0.00060808 -0.0025806 -0.0017321 -0.00068659 -0.21569 0.018033 0.0045721 0.02759 -0.023865 -0.056888 0.0035878 -0.04117 -0.05584 -0.071707
3.8867 0.011969 0.015108 -0.010346 -0.0055309 0 -0.0076251 0.00061927 0.019046 0.017187 -0.013435 0.0061278 -0.16347 -0.05408 0.013544 -0.058803 -0.052801 -0.046259 -0.023904 -0.21121 -0.047388 -0.048408 -0.038343 -0.026185 -0.070041 0.00084131 -0.001886 -0.0011559 -0.00069702 -0.129 0.015846 0.0092789 0.013328 -0.018953 -0.056755 0.005161 -0.035698 -0.053485 -0.060785
3.8906 0.0089584 0.013537 -0.0092499 0.005793 0 0.01201 -0.00055669 0.021302 0.0083709 0.012043 -0.030798 -0.14721 -0.051614 0.010374 -0.059828 -0.048739 -0.032601 -0.023876 -0.19285 -0.032454 -0.037186 -0.018342 0.019029 -0.059518 0.00068397 -0.0013443 -0.00012452 -0.00069147 -0.04818 0.011806 0.0090037 -3.9755e-05 -0.0016175 -0.057839 0.0037704 -0.031763 -0.0511 -0.052296
3.8945 0.0073185 0.0094654 0.014679 0.019227 0 0.026619 0.0027061 0.0077016 -0.014342 0.029565 -0.056391 -0.10691 -0.049487 0.0071831 -0.061845 -0.047764 -0.014608 -0.025137 -0.17754 -0.015859 -0.030241 -0.00018661 0.053162 -0.053495 0.00021493 -0.00043905 0.00039514 -0.00061894 0.05041 0.0038348 0.0045766 -0.010392 0.013509 -0.059435 0.00078415 -0.029633 -0.048317 -0.046769
3.8984 0.0080293 0.0048961 0.034979 0.020859 0 0.026503 0.0072768 -0.017543 -0.038883 0.027006 -0.063045 -0.083432 -0.047436 0.006601 -0.064633 -0.049099 0.0023365 -0.02654 -0.16516 -0.00097124 -0.026801 0.015188 0.070904 -0.051541 -0.00030066 0.00092719 0.0002027 -0.0003856 0.15341 -0.005028 0.0024935 -0.018846 0.016819 -0.060647 -0.0010743 -0.029398 -0.044914 -0.044306
3.9023 0.01023 0.0027279 0.028639 0.0070125 0 0.014029 0.011936 -0.037871 -0.048452 0.0096126 -0.054723 -0.10019 -0.045373 0.0096575 -0.067276 -0.051748 0.013496 -0.026002 -0.15505 0.0090824 -0.025077 0.025572 0.075114 -0.052177 -0.00056827 0.0021991 -0.00010494 1.5864e-05 0.22047 -0.0090396 0.0062379 -0.027275 0.008897 -0.059306 -0.00042039 -0.030985 -0.041002 -0.04412
3.9063 0.011629 0.0039708 0.00098742 -0.012644 0 -1.2373e-05 0.016128 -0.039025 -0.035087 -0.0067585 -0.042403 -0.14103 -0.043608 0.01473 -0.068213 -0.054479 0.017484 -0.022872 -0.14496 0.013416 -0.022831 0.03042 0.072498 -0.052133 -0.00045695 0.0026654 4.7949e-05 0.00044955 0.21979 -0.0051346 0.011809 -0.034553 -0.0024249 -0.054541 0.0016904 -0.033033 -0.037327 -0.043296
3.9102 0.01048 0.0068495 -0.02039 -0.022523 0 -0.005597 0.017854 -0.021295 -0.0066356 -0.010095 -0.034607 -0.16885 -0.042396 0.018603 -0.066874 -0.05705 0.016634 -0.018014 -0.13414 0.013056 -0.020263 0.029979 0.066355 -0.050562 -7.4546e-05 0.0021516 0.00054572 0.00070887 0.15472 0.0038913 0.012037 -0.036043 -0.0094531 -0.047145 0.0032831 -0.034739 -0.034131 -0.040668
3.9141 0.0070627 0.008496 -0.01568 -0.013289 0 -0.00061114 0.014429 0.0018251 0.019119 -0.0012679 -0.031245 -0.16235 -0.041936 0.018757 -0.063001 -0.059399 0.014864 -0.012332 -0.12243 0.0093955 -0.01809 0.024324 0.053873 -0.047405 0.00034311 0.0011802 0.00077552 0.00066466 0.059075 0.011486 0.0045474 -0.027583 -0.0099622 -0.03801 0.0037314 -0.035594 -0.031436 -0.035801
3.918 0.0031774 0.0073931 0.0066025 0.01055 0 0.0088846 0.0057355 0.016141 0.028333 0.009204 -0.02554 -0.13181 -0.042454 0.015147 -0.05652 -0.061568 0.014662 -0.0071853 -0.11002 0.0035846 -0.017691 0.013601 0.030855 -0.043163 0.00062604 0.00045881 0.00037512 0.00037902 -0.029812 0.012807 -0.0053255 -0.010275 -0.0068022 -0.028541 0.0042012 -0.035088 -0.029106 -0.028641
3.9219 0.00031445 0.0042382 0.020493 0.033323 0 0.014181 -0.0041278 0.017853 0.02125 0.011947 -0.011402 -0.10123 -0.044296 0.010259 -0.048499 -0.063759 0.015431 -0.0055106 -0.098852 -0.0027982 -0.022252 -0.0011133 -0.0012544 -0.040507 0.00076531 0.00025229 -0.00034812 9.4833e-05 -0.093375 0.0085159 -0.0096186 0.0088456 -0.0035506 -0.022176 0.0059025 -0.032638 -0.026373 -0.020994
3.9258 -0.0015282 0.00074058 0.011366 0.039096 0 0.010309 -0.009607 0.013632 0.010245 0.0064867 0.010803 -0.080877 -0.046994 0.0075329 -0.041246 -0.066146 0.014427 -0.0072976 -0.090245 -0.0076096 -0.030668 -0.016276 -0.03398 -0.040846 0.00083825 0.00026991 -0.00075058 8.6401e-05 -0.13272 0.0035618 -0.0053446 0.021376 -0.00098134 -0.019708 0.0083145 -0.029011 -0.02288 -0.015282
3.9297 -0.0033084 -0.0020825 -0.0099076 0.022805 0 -0.0010386 -0.0085716 0.011695 0.0079662 -0.00024774 0.034701 -0.060899 -0.050363 0.0092255 -0.035808 -0.068849 0.0095061 -0.012102 -0.084645 -0.0096862 -0.04158 -0.030357 -0.058079 -0.044308 0.00087695 0.00011009 -0.00049844 0.00045169 -0.15477 0.0023186 0.0029583 0.023459 0.0026298 -0.021068 0.0095272 -0.024545 -0.018738 -0.012487
3.9336 -0.0055739 -0.0043863 -0.021685 -0.0062645 0 -0.013164 -0.0042405 0.013905 0.016142 -0.0016477 0.053019 -0.029035 -0.054171 0.01503 -0.032995 -0.071974 0.0013988 -0.019145 -0.082119 -0.010528 -0.053227 -0.042046 -0.071027 -0.050537 0.0008409 -0.00026935 0.00018226 0.0009931 -0.16144 0.0046593 0.0076725 0.018002 0.0085297 -0.025773 0.0083504 -0.019601 -0.014239 -0.013237
3.9375 -0.0079054 -0.0066416 -0.016275 -0.030897 0 -0.01887 -0.0019796 0.015966 0.024754 0.0026496 0.062051 0.011783 -0.057962 0.022227 -0.033811 -0.075725 -0.0064805 -0.026582 -0.082102 -0.013455 -0.061703 -0.049551 -0.07762 -0.057891 0.00071038 -0.00055387 0.00082136 0.0013069 -0.15073 0.0064362 0.0046155 0.011628 0.015312 -0.032414 0.0057755 -0.014726 -0.010384 -0.018014
3.9414 -0.0096247 -0.0087418 -0.0060454 -0.037571 0 -0.015096 -0.0042243 0.013646 0.021986 0.0074792 0.062062 0.046367 -0.060775 0.027279 -0.03682 -0.079767 -0.010651 -0.031362 -0.081179 -0.020036 -0.063109 -0.05346 -0.082916 -0.062213 0.00055678 -0.00049408 0.0011333 0.0010603 -0.12336 0.003664 -0.0044293 0.0094044 0.019548 -0.03757 0.0040865 -0.010511 -0.0087544 -0.024394
3.9453 -0.010668 -0.010123 -0.0059251 -0.025177 0 -0.0051691 -0.0086585 0.0075131 0.0059161 0.0074072 0.054767 0.064752 -0.061974 0.027929 -0.040039 -0.083302 -0.010382 -0.032635 -0.076895 -0.027162 -0.05779 -0.055375 -0.085241 -0.061615 0.00047407 -0.00024628 0.00111 0.00026482 -0.084385 -0.0035703 -0.014411 0.011687 0.018146 -0.039791 0.0045612 -0.0070152 -0.0096358 -0.030201
3.9492 -0.011457 -0.01056 -0.01502 -0.004958 0 0.0029055 -0.011135 0.0017314 -0.012635 0.00086659 0.041402 0.071987 -0.060992 0.024497 -0.042174 -0.085463 -0.0081533 -0.030122 -0.067614 -0.028372 -0.04641 -0.05602 -0.077092 -0.055112 0.00044588 -0.00024511 0.0008352 -0.00068529 -0.038244 -0.011005 -0.021243 0.014983 0.010052 -0.038452 0.0062687 -0.0042112 -0.012993 -0.034235
3.9531 -0.01202 -0.010522 -0.019408 0.0080124 0 0.0017635 -0.0098667 -0.00074493 -0.019076 -0.0099312 0.023078 0.079833 -0.057289 0.019495 -0.041943 -0.08523 -0.0071951 -0.023926 -0.051923 -0.019021 -0.030306 -0.056052 -0.053199 -0.042189 0.00033462 -0.0007333 0.00038568 -0.0012748 0.015626 -0.013917 -0.023646 0.015183 -0.0036203 -0.033316 0.0072278 -0.0019869 -0.018499 -0.035471
3.957 -0.011668 -0.010649 -0.011232 0.0056135 0 -0.009495 -0.0066009 -0.0011202 -0.0083372 -0.021556 0.0019272 0.092579 -0.049303 0.015851 -0.036973 -0.079243 -0.0082499 -0.014973 -0.026979 -0.00063672 -0.013176 -0.054832 -0.01702 -0.022786 4.7901e-05 -0.0014317 -6.6153e-05 -0.0012344 0.080915 -0.011302 -0.022259 0.010216 -0.020088 -0.024813 0.0065905 8.6697e-05 -0.024394 -0.032697
3.9609 -0.0098989 -0.011045 0.00058924 -0.0080585 0 -0.02352 -0.0042473 -0.0033013 0.0092478 -0.030928 -0.019163 0.10454 -0.038633 0.015032 -0.029062 -0.06824 -0.0085439 -0.006304 0.0026531 0.019916 0.001021 -0.051003 0.021404 -0.0022205 -0.00029938 -0.0016955 -0.00021594 -0.00070548 0.15884 -0.006862 -0.018369 0.00051502 -0.035094 -0.016201 0.0054743 0.0025637 -0.028085 -0.028345
3.9648 -0.0075543 -0.011322 0.0015489 -0.02074 0 -0.029417 -0.0041875 -0.010202 0.01532 -0.03507 -0.038182 0.11014 -0.026028 0.016443 -0.019349 -0.052835 -0.0040721 0.0010177 0.034655 0.035867 0.011285 -0.043433 0.053873 0.017209 -0.00045057 -0.001038 0.00012533 -6.4924e-05 0.24542 -0.0059517 -0.013789 -0.012178 -0.043508 -0.0087866 0.0056517 0.0055484 -0.028456 -0.02357
3.9688 -0.0066871 -0.011332 -0.0096496 -0.022236 0 -0.021259 -0.0060957 -0.021473 -0.0013698 -0.031267 -0.05482 0.11176 -0.012327 0.018372 -0.0090722 -0.034055 0.0067024 0.0062066 0.066596 0.045466 0.017127 -0.031361 0.079597 0.033501 -0.00027659 0.00043261 0.00073132 0.00041389 0.33379 -0.011114 -0.010963 -0.026107 -0.04157 -0.0036359 0.0076432 0.0090149 -0.024777 -0.019407
3.9727 -0.0088872 -0.01161 -0.018928 -0.012864 0 -0.0037481 -0.009606 -0.034022 -0.034734 -0.019322 -0.069072 0.11527 0.0011575 0.019462 -0.00027714 -0.013956 0.02098 0.0084378 0.094507 0.05189 0.018414 -0.013866 0.10227 0.043893 4.483e-05 0.0020417 0.0010496 0.00073871 0.4169 -0.019975 -0.011809 -0.039884 -0.030136 -0.0021143 0.010254 0.012671 -0.016294 -0.017223
3.9766 -0.013626 -0.012849 -0.014926 -0.0032228 0 0.010285 -0.015051 -0.043988 -0.065048 -0.0040108 -0.079085 0.12101 0.012449 0.019439 0.004603 0.002771 0.033286 0.0082703 0.11348 0.058754 0.017189 0.0061606 0.12265 0.047331 0.00018417 0.00303 0.00072434 0.0010592 0.48655 -0.027204 -0.015835 -0.05201 -0.015936 -0.0042841 0.011853 0.015423 -0.0051004 -0.017597
3.9805 -0.018404 -0.014946 -0.0049147 -0.0051449 0 0.0093394 -0.022169 -0.048371 -0.073903 0.0060603 -0.081155 0.12411 0.021022 0.018718 0.0056905 0.014023 0.039321 0.0070216 0.12325 0.065972 0.015214 0.024156 0.13561 0.045959 2.7918e-05 0.0031096 2.184e-05 0.0013888 0.53082 -0.02877 -0.019788 -0.06034 -0.0083109 -0.0086459 0.011832 0.016657 0.0056146 -0.019621
3.9844 -0.020746 -0.01679 -0.007267 -0.020991 0 -0.0076527 -0.028723 -0.045846 -0.058028 0.00414 -0.072767 0.12434 0.026505 0.017692 0.003196 0.018745 0.038855 0.0052184 0.12345 0.069888 0.01292 0.037069 0.13501 0.040792 -0.00014616 0.0026513 -0.00037544 0.0015119 0.53586 -0.024859 -0.020045 -0.062303 -0.012717 -0.014432 0.010739 0.016069 0.013954 -0.022805
3.9883 -0.020173 -0.017215 -0.027619 -0.040315 0 -0.030053 -0.031425 -0.037156 -0.030642 -0.0087188 -0.055977 0.13074 0.028683 0.016566 -0.0023661 0.016374 0.035419 0.0033138 0.11418 0.066962 0.010495 0.041981 0.12061 0.032987 6.7942e-05 0.0023442 -6.1419e-05 0.001202 0.49361 -0.0191 -0.015959 -0.056071 -0.026029 -0.020812 0.0092935 0.013512 0.018143 -0.026604
3.9922 -0.018285 -0.016186 -0.047649 -0.04733 0 -0.043206 -0.028728 -0.025032 -0.0098581 -0.023423 -0.037279 0.15127 0.026798 0.015718 -0.0096641 0.0063387 0.033219 0.0015519 0.095238 0.057008 0.0073393 0.033232 0.098814 0.024144 0.0007369 0.0025887 0.00065879 0.00052463 0.40945 -0.015112 -0.01084 -0.042038 -0.038121 -0.02624 0.0076691 0.009198 0.015045 -0.03024
3.9961 -0.016974 -0.014882 -0.042806 -0.033684 0 -0.038984 -0.022473 -0.013224 -0.00461 -0.02968 -0.023116 0.1782 0.022568 0.015744 -0.015934 -0.0063659 0.033839 -0.00026949 0.073113 0.043147 0.0033575 0.015655 0.076292 0.016155 0.0014269 0.0031273 0.0011053 -0.00012236 0.30185 -0.013627 -0.0092133 -0.023446 -0.039195 -0.029615 0.0058596 0.0051842 0.0072487 -0.033223
4 -0.016604 -0.014442 -0.011166 -0.0061923 0 -0.021064 -0.016319 -0.0047614 -0.0097952 -0.024353 -0.014687 0.1895 0.016977 0.016792 -0.020022 -0.019241 0.0353 -0.0022079 0.051297 0.02927 -0.00087453 -0.0064018 0.053918 0.009665 0.0015811 0.0032543 0.00097863 -0.00032276 0.19296 -0.012681 -0.012663 -0.0053278 -0.027137 -0.03046 0.0043643 0.0026654 -0.0029044 -0.03534
4.0039 -0.015901 -0.014663 0.020109 0.017235 0 -0.001469 -0.012402 -0.00053748 -0.013317 -0.013651 -0.0070567 0.16991 0.010883 0.017934 -0.02114 -0.030465 0.03404 -0.0042087 0.032559 0.017904 -0.0046426 -0.029057 0.02808 0.0051283 0.0010875 0.0024611 0.00067116 -2.3978e-05 0.097969 -0.010317 -0.018109 0.0078582 -0.0088705 -0.028428 0.0040216 0.0025304 -0.013313 -0.036337
4.0078 -0.013457 -0.014065 0.021062 0.020785 0 0.0083038 -0.0097343 0.00070135 -0.0073447 -0.0069601 0.0059838 0.13044 0.0054682 0.017644 -0.018437 -0.037982 0.028124 -0.0060381 0.020445 0.0099696 -0.0066076 -0.046758 -0.0023719 0.0030809 0.0004365 0.00095686 0.00075847 0.00040291 0.021554 -0.0068693 -0.020236 0.01437 0.0053088 -0.023041 0.0049899 0.0058649 -0.020951 -0.035718
4.0117 -0.0092182 -0.011384 -0.0089942 0.0028216 0 0.0047919 -0.0059818 0.0010754 0.0062109 -0.0081166 0.025309 0.10233 0.0027727 0.015345 -0.01226 -0.040472 0.019065 -0.0068838 0.017924 0.0054985 -0.0048516 -0.052462 -0.032058 0.0035094 0.00025933 -0.00043657 0.0012495 0.00050898 -0.037534 -0.0045638 -0.015945 0.015624 0.0095464 -0.014825 0.0061677 0.012638 -0.021852 -0.032544
4.0156 -0.0045302 -0.0070043 -0.039259 -0.022687 0 -0.0061692 -0.00053644 0.0021367 0.019272 -0.012442 0.044172 0.10827 0.0030857 0.012445 -0.0049759 -0.039709 0.010785 -0.006505 0.021459 0.0038276 -0.00044081 -0.04836 -0.053125 0.0049738 0.00069533 -0.00096519 0.0014934 0.0001911 -0.080478 -0.0049895 -0.0068795 0.014756 0.006031 -0.0060429 0.0060282 0.02044 -0.017109 -0.027111
4.0195 -0.00088418 -0.0028083 -0.038973 -0.036552 0 -0.014468 0.0045678 0.0042582 0.025193 -0.012132 0.052791 0.14014 0.0064802 0.011393 0.0021654 -0.036362 0.0065339 -0.004859 0.028833 0.0033648 0.0055064 -0.036351 -0.06295 0.0066482 0.00125 -0.00058849 0.00090344 -0.00022607 -0.10733 -0.0071537 0.0020348 0.014525 0.0019417 0.0019429 0.0041775 0.027831 -0.0077404 -0.019571
4.0234 0.0012823 -0.00050766 -0.009174 -0.028423 0 -0.013058 0.0068651 0.0068694 0.02326 -0.004375 0.046229 0.16749 0.012768 0.013246 0.0079483 -0.031118 0.006332 -0.0020352 0.037501 0.0021441 0.01157 -0.019049 -0.066309 0.0076835 0.0013135 2.6859e-05 -0.00030572 -0.00033189 -0.12024 -0.0081551 0.0065322 0.016004 0.0029169 0.0077812 0.0019189 0.033378 0.0047795 -0.010243
4.0273 0.0026274 -7.411e-05 0.019787 -0.0037663 0 -0.0026548 0.0062546 0.0089897 0.017524 0.0059158 0.028787 0.16848 0.0212 0.016189 0.010302 -0.024453 0.0071803 0.0015261 0.042617 -0.00060629 0.014354 -0.0017688 -0.069008 0.0065088 0.00081122 0.00016999 -0.0012349 -4.9407e-05 -0.12509 -0.0057966 0.0059512 0.018518 0.0086465 0.0088983 0.0010678 0.034487 0.017138 9.7823e-06
4.0313 0.0039567 0.00017553 0.021916 0.021131 0 0.0092298 0.0051994 0.0097286 0.012739 0.011162 0.010997 0.15008 0.028921 0.01693 0.0093587 -0.017201 0.00594 0.0046085 0.041507 -0.0034562 0.011987 0.01005 -0.07011 0.0030169 0.00029926 -0.00023923 -0.0011899 0.00029174 -0.12757 -0.00057364 0.0029468 0.020265 0.013836 0.0056901 0.0022137 0.031407 0.025378 0.0091349
4.0352 0.0053445 0.0019205 0.0030715 0.031655 0 0.014223 0.0060244 0.0087299 0.011211 0.0085881 0.0016537 0.1364 0.034314 0.014028 0.0061336 -0.0099758 0.0023061 0.0066857 0.035065 -0.0038549 0.0052058 0.015805 -0.062119 -0.0019636 0.00039088 -0.00062649 -0.00037388 0.00029846 -0.12731 0.0047723 0.00077021 0.019074 0.013177 -0.00023571 0.0043143 0.025534 0.028542 0.016065
4.0391 0.0061493 0.0052334 -0.0078427 0.025 0 0.0097861 0.0082271 0.0064025 0.011874 0.0026682 0.0015902 0.13976 0.03633 0.0098394 0.0014073 -0.003436 -0.00094475 0.0074834 0.024479 -0.00059018 -0.0050164 0.015655 -0.039771 -0.0076669 0.0011064 -0.00039474 0.00038316 -8.1309e-05 -0.1169 0.0075312 0.00083457 0.013337 0.0060128 -0.0075461 0.0060365 0.017975 0.026259 0.020067
4.043 0.0058087 0.0085767 0.0066631 0.010572 0 0.001447 0.0088039 0.0036203 0.010985 0.00056055 0.0042198 0.1471 0.033939 0.0087144 -0.0038071 0.0014375 -0.00077258 0.0068169 0.011805 0.0049285 -0.016995 0.01054 -0.0079615 -0.013 0.0018309 0.00044985 0.00053971 -0.00050577 -0.08881 0.0070005 0.0025291 0.0032194 -0.00294 -0.014455 0.0072668 0.010179 0.018559 0.02039
4.0469 0.0046251 0.010351 0.031853 0.0012439 0 -0.0017057 0.0054971 0.0010228 0.0041988 0.0054793 0.0019255 0.13643 0.026865 0.012798 -0.0079114 0.0019779 0.0029399 0.004963 0.0021092 0.010074 -0.026466 0.0036446 0.020419 -0.015937 0.0019304 0.0013128 0.00036632 -0.0005861 -0.045145 0.0046961 0.0048419 -0.0085395 -0.0071645 -0.017934 0.0089934 0.0045485 0.0072068 0.016485
4.0508 0.0038379 0.010458 0.037374 0.0030362 0 0.0050261 -0.00021475 -0.0012906 -0.0099631 0.014376 -0.0075123 0.10326 0.018517 0.019529 -0.010814 -0.0017567 0.0070628 0.0029795 -0.0028425 0.013553 -0.031838 -0.0022019 0.035211 -0.016779 0.0013888 0.0016128 0.0005069 -0.00027299 -0.0012938 0.0031042 0.0077153 -0.017336 -0.0033394 -0.01845 0.011662 0.0011303 -0.0040109 0.010661
4.0547 0.0048829 0.010383 0.012849 0.011486 0 0.017422 -0.0035278 -0.0030966 -0.027011 0.021437 -0.019754 0.067044 0.010674 0.023628 -0.012782 -0.0095629 0.0082123 0.0012665 -0.0032117 0.016066 -0.033074 -0.0067043 0.03719 -0.016149 0.00080152 0.0013098 0.0011224 0.00010871 0.021034 0.0042049 0.011675 -0.019132 0.0060584 -0.016862 0.013974 -0.00041522 -0.013658 0.0039811
4.0586 0.0083319 0.011771 -0.017727 0.017087 0 0.025807 -0.00016738 -0.0031039 -0.037356 0.023278 -0.028223 0.051323 0.0050017 0.021937 -0.014182 -0.020849 0.0060826 0.00014201 0.00017175 0.018101 -0.030648 -0.0099937 0.035124 -0.014889 0.00073873 0.00082428 0.001633 0.00020082 0.0069202 0.008526 0.016345 -0.013055 0.014555 -0.014299 0.013754 -0.00059252 -0.020603 -0.0024992
4.0625 0.013245 0.014835 -0.019995 0.014626 0 0.023907 0.0095238 0.00073872 -0.03265 0.02094 -0.029324 0.060799 0.0041117 0.016426 -0.01572 -0.034056 0.0036399 -5.954e-05 0.004574 0.017458 -0.026182 -0.013362 0.034919 -0.014877 0.0011436 0.00050641 0.0013662 -3.0486e-05 -0.042303 0.014759 0.019795 -0.001963 0.016609 -0.0131 0.01021 -0.00035122 -0.02352 -0.007127
4.0664 0.017467 0.018009 0.013512 0.0080538 0 0.014914 0.019956 0.0091992 -0.013409 0.017681 -0.023825 0.080121 0.0080022 0.012295 -0.01773 -0.045318 0.0038853 0.00041502 0.0048744 0.0099577 -0.023191 -0.01862 0.032533 -0.017837 0.0013932 0.0002898 0.00035742 -0.00028365 -0.11032 0.02 0.019804 0.0096497 0.011917 -0.015081 0.0052025 -0.00060483 -0.023457 -0.0089299
4.0703 0.01881 0.019062 0.053144 0.0064785 0 0.0085203 0.024069 0.019737 0.0096117 0.015535 -0.013941 0.092655 0.01468 0.012947 -0.019627 -0.052922 0.0065405 0.0012647 -0.00025567 -0.0065085 -0.022643 -0.025346 0.018145 -0.023289 0.00095965 -9.8741e-05 -0.0006298 -0.0002566 -0.1763 0.020999 0.016007 0.018665 0.0056268 -0.019284 0.0019725 -0.0010571 -0.021896 -0.0082393
4.0742 0.016421 0.016651 0.060737 0.014757 0 0.011248 0.018752 0.027077 0.023398 0.013855 -4.5648e-06 0.095636 0.022801 0.016785 -0.020756 -0.056115 0.0082033 0.0023879 -0.010903 -0.028502 -0.024557 -0.032582 -0.012944 -0.030484 -8.056e-06 -0.00067753 -0.00090029 2.3389e-05 -0.22615 0.016242 0.010651 0.024683 0.0040833 -0.024487 0.0023762 -0.0012114 -0.019535 -0.0052645
4.0781 0.011332 0.011134 0.027655 0.02733 0 0.019392 0.0075497 0.026827 0.023869 0.01048 0.019281 0.095596 0.030837 0.01897 -0.02032 -0.054608 0.0058994 0.0037171 -0.026341 -0.048279 -0.028428 -0.038888 -0.054021 -0.038263 -0.00078149 -0.0010939 -0.00054481 0.00020846 -0.2562 0.0074746 0.0068944 0.028846 0.0094651 -0.028988 0.0052636 -0.00038496 -0.017002 -0.00036521
4.082 0.0057188 0.004215 -0.016932 0.031606 0 0.021979 -0.0018178 0.019279 0.019478 0.0039608 0.043062 0.093662 0.03617 0.016324 -0.016321 -0.049215 0.000313 0.0053844 -0.042085 -0.059378 -0.031553 -0.039491 -0.091279 -0.042985 -0.00073937 -0.0010245 -0.00028526 -3.8475e-05 -0.26812 -0.001054 0.0060896 0.031732 0.01782 -0.028029 0.0075558 0.0032397 -0.014519 0.0058079
4.0859 0.0013938 -0.0020681 -0.035415 0.018786 0 0.011455 -0.0034053 0.0096456 0.022723 -0.0048058 0.065212 0.081994 0.039252 0.010459 -0.010012 -0.04413 -0.0047313 0.007253 -0.052346 -0.061421 -0.031761 -0.034209 -0.11368 -0.043393 3.3088e-05 -0.00062164 -0.00064892 -0.00071905 -0.26148 -0.0055999 0.0067098 0.032547 0.022336 -0.021753 0.0069514 0.008892 -0.011703 0.011752
4.0898 -0.0012541 -0.0062768 -0.018048 -0.0071355 0 -0.008191 0.0022871 0.0040264 0.037139 -0.012364 0.07598 0.056677 0.040743 0.0061739 -0.0024758 -0.040813 -0.0059963 0.0091169 -0.054709 -0.059205 -0.028657 -0.023754 -0.11857 -0.039364 0.00081655 -0.00044185 -0.0014057 -0.0014817 -0.23177 -0.0057741 0.0060788 0.030106 0.019144 -0.011295 0.0037415 0.015757 -0.0083915 0.016828
4.0938 -0.0030558 -0.0080145 0.010283 -0.030745 0 -0.024114 0.0088939 0.0044841 0.052677 -0.014256 0.068186 0.029685 0.041375 0.0068976 0.0050285 -0.040232 -0.003856 0.010715 -0.047583 -0.056645 -0.022322 -0.0094378 -0.10913 -0.031229 0.00092508 -0.00087201 -0.0018585 -0.0018983 -0.17562 -0.0044745 0.0032055 0.024137 0.010567 0.0016078 0.00026481 0.022851 -0.004571 0.020469
4.0977 -0.0049223 -0.0078813 0.017795 -0.03673 0 -0.025891 0.0096219 0.0076541 0.054608 -0.0081704 0.043117 0.021946 0.042266 0.011699 0.010164 -0.042989 -0.0015386 0.01147 -0.029162 -0.051615 -0.013583 0.0058709 -0.088679 -0.019975 0.0003268 -0.0016615 -0.0015995 -0.0017595 -0.097611 -0.0048037 -0.00022377 0.015436 0.0028529 0.0132 -0.0011741 0.028307 -0.00052707 0.021776
4.1016 -0.0069441 -0.0070784 -0.0018405 -0.022133 0 -0.014709 0.0028509 0.0079777 0.037435 0.0030283 0.010877 0.04245 0.043986 0.016496 0.010479 -0.046549 -0.0015771 0.010771 -0.0031424 -0.037341 -0.0055015 0.016774 -0.0588 -0.0088904 -0.00035719 -0.0020895 -0.00087579 -0.0011512 -0.010596 -0.0070291 -0.0018049 0.0050446 0.00033317 0.017428 6.4014e-05 0.030025 0.0024483 0.020393
4.1055 -0.0085576 -0.0067849 -0.025205 0.001207 0 -0.0018063 -0.0070216 0.0023971 0.010038 0.011423 -0.015715 0.076777 0.045591 0.017879 0.0068236 -0.048135 -0.0032697 0.0089746 0.024767 -0.0097088 0.00041527 0.022104 -0.022208 0.00025736 -0.0004475 -0.0016228 -0.00022754 -0.00031812 0.071939 -0.0087693 -0.0013143 -0.0062094 0.0012935 0.013661 0.0029318 0.028533 0.003656 0.017138
4.1094 -0.009435 -0.007539 -0.025432 0.016196 0 0.0019527 -0.014032 -0.0076281 -0.012807 0.008935 -0.029275 0.099362 0.046161 0.015773 0.00013935 -0.046291 -0.0035991 0.0064952 0.051713 0.026418 0.0037842 0.022039 0.014983 0.006919 0.00017556 -0.00039891 9.3887e-05 0.00049613 0.14489 -0.0081979 -0.0013964 -0.017248 -0.00057694 0.0023234 0.005815 0.024477 0.0028161 0.012474
4.1133 -0.010001 -0.0089952 -0.00083322 0.01374 0 -0.0048263 -0.015965 -0.017952 -0.023603 -0.0058105 -0.0319 0.097204 0.044677 0.012841 -0.008209 -0.03988 -0.00028484 0.0039056 0.075101 0.058555 0.0046209 0.017537 0.045839 0.010928 0.00098627 0.00092743 0.00025308 0.0011039 0.21299 -0.0066481 -0.0050774 -0.026352 -0.010279 -0.015267 0.0076053 0.018844 -0.00014134 0.0069609
4.1172 -0.010956 -0.0103 0.023247 -0.0015062 0 -0.014488 -0.015435 -0.025067 -0.026864 -0.024763 -0.032277 0.079759 0.039037 0.011854 -0.01464 -0.027935 0.0063174 0.0029126 0.091162 0.0754 0.0040564 0.01255 0.067673 0.012959 0.0012983 0.0017658 0.00045486 0.0013664 0.28276 -0.0074911 -0.012468 -0.031961 -0.026319 -0.034429 0.0080709 0.014226 -0.0046021 0.0016897
4.1211 -0.012359 -0.010849 0.020363 -0.016957 0 -0.018682 -0.016089 -0.027973 -0.031773 -0.035655 -0.038448 0.065639 0.030774 0.013682 -0.016818 -0.014697 0.014013 0.0043841 0.10184 0.075604 0.0044275 0.012118 0.083574 0.01526 0.00084955 0.0019981 0.00062226 0.0012323 0.35249 -0.012281 -0.020009 -0.034114 -0.040908 -0.048393 0.0076683 0.012567 -0.0082197 -0.0024577
4.125 -0.013357 -0.010789 -0.0099946 -0.023212 0 -0.015773 -0.018287 -0.027811 -0.041767 -0.031758 -0.051865 0.062682 0.02159 0.017245 -0.014703 -0.0027998 0.020768 0.0082983 0.10825 0.068499 0.0062055 0.017338 0.098061 0.018349 -2.3989e-05 0.0018864 0.00054071 0.00081726 0.41009 -0.018447 -0.02318 -0.034717 -0.045594 -0.05504 0.0071327 0.014044 -0.009906 -0.0052877
4.1289 -0.012968 -0.010778 -0.041173 -0.020385 0 -0.010597 -0.018967 -0.026571 -0.052031 -0.017612 -0.066883 0.063712 0.013062 0.020673 -0.0087641 0.0056894 0.025636 0.01439 0.11095 0.065783 0.0093762 0.028239 0.11131 0.022263 -0.00072197 0.0017166 0.00022869 0.00039978 0.44111 -0.021419 -0.020213 -0.035772 -0.037735 -0.053397 0.0069716 0.018458 -0.0089986 -0.0067256
4.1328 -0.011122 -0.011228 -0.044838 -0.015226 0 -0.0082806 -0.015604 -0.026021 -0.056109 -0.0050158 -0.075335 0.060262 0.0075647 0.022361 -0.00032343 0.0081265 0.028264 0.021977 0.10988 0.071325 0.013286 0.043588 0.11817 0.026418 -0.00086386 0.0016132 -7.2492e-06 0.00025491 0.43903 -0.019223 -0.013445 -0.037134 -0.022557 -0.043186 0.0070166 0.025075 -0.0049356 -0.0067642
4.1367 -0.0088495 -0.011806 -0.018112 -0.013477 0 -0.0093193 -0.0096109 -0.026863 -0.052765 -0.0026888 -0.072194 0.055312 0.0074605 0.021548 0.0063772 0.0031714 0.02849 0.028613 0.10295 0.078026 0.01536 0.056691 0.1129 0.028309 -0.00049295 0.0016355 5.4997e-05 0.00043846 0.40792 -0.014644 -0.0072908 -0.036315 -0.0092181 -0.0291 0.0064564 0.031187 0.00083143 -0.0059153
4.1406 -0.0073645 -0.011754 0.013794 -0.015325 0 -0.0105 -0.0051653 -0.027964 -0.04529 -0.0093281 -0.058124 0.058761 0.01068 0.018685 0.0089983 -0.0058191 0.02687 0.032635 0.089569 0.074348 0.014482 0.062597 0.094524 0.02682 0.00010808 0.0018838 0.00023548 0.00073447 0.35554 -0.012426 -0.0049266 -0.030864 -0.0041678 -0.017089 0.0045995 0.035036 0.0055548 -0.0049364
4.1445 -0.0069938 -0.010753 0.021663 -0.017225 0 -0.0093897 -0.0047464 -0.026506 -0.035435 -0.016455 -0.037741 0.071671 0.015482 0.015494 0.0067667 -0.017088 0.025047 0.033221 0.068897 0.054537 0.010409 0.059105 0.067313 0.021564 0.00072506 0.0023842 0.00014406 0.00084781 0.28529 -0.014325 -0.0065147 -0.020943 -0.007008 -0.0096708 0.0018329 0.036004 0.00771 -0.0041593
4.1484 -0.0070382 -0.0094062 -0.00026691 -0.016578 0 -0.0068352 -0.0065165 -0.019919 -0.02076 -0.017563 -0.015835 0.079812 0.019817 0.014123 -0.00055694 -0.028807 0.024538 0.029817 0.040477 0.023579 0.0032649 0.044916 0.036755 0.012506 0.0013178 0.0028942 -0.00030909 0.00067491 0.19628 -0.017291 -0.0099338 -0.0093553 -0.011821 -0.0087172 -0.00028838 0.033803 0.0059782 -0.0038887
4.1523 -0.0066764 -0.0087507 -0.029681 -0.013831 0 -0.0051793 -0.0066623 -0.0086193 0.00057932 -0.013925 0.0050665 0.066188 0.019263 0.015534 -0.012392 -0.038149 0.024766 0.021633 0.0037062 -0.0069815 -0.0059867 0.019381 0.0059174 0.00019419 0.0018716 0.0029585 -0.00072505 0.00038885 0.09166 -0.016764 -0.012694 0.00098328 -0.012465 -0.01594 -0.00022724 0.028514 -0.0016407 -0.0047192
4.1563 -0.0059345 -0.00921 -0.038429 -0.010671 0 -0.0051737 -0.0040521 0.0032338 0.023664 -0.011492 0.024179 0.029358 0.012285 0.018514 -0.024479 -0.044174 0.022885 0.011049 -0.035464 -0.02802 -0.014622 -0.0088432 -0.024063 -0.012283 0.002238 0.0022768 -0.00063865 0.00025411 -0.014009 -0.011536 -0.013288 0.0092314 -0.0073682 -0.026436 0.0020857 0.022549 -0.012776 -0.0069143
4.1602 -0.0057197 -0.010067 -0.019768 -0.0076358 0 -0.005581 -0.0017453 0.010559 0.038119 -0.013083 0.04031 -0.013251 0.00033834 0.020653 -0.034673 -0.04735 0.016585 -0.00020612 -0.072474 -0.038506 -0.021726 -0.033943 -0.051016 -0.023474 0.0022037 0.001036 -8.0301e-05 0.00036332 -0.097873 -0.0049679 -0.011459 0.016019 -0.00011964 -0.036712 0.0051125 0.017128 -0.024988 -0.010618
4.1641 -0.0069092 -0.010099 0.0058909 -0.0043284 0 -0.0055754 -0.0034211 0.011631 0.037198 -0.014895 0.050748 -0.041323 -0.014971 0.020713 -0.041774 -0.047985 0.0073608 -0.010969 -0.10388 -0.04353 -0.02699 -0.051996 -0.070667 -0.03261 0.0017393 -0.00016852 0.000418 0.0005676 -0.14107 -0.0013784 -0.0079772 0.021007 0.0041922 -0.044605 0.0072091 0.012872 -0.036513 -0.016015
4.168 -0.0094285 -0.0088366 0.012043 -0.0014526 0 -0.0063797 -0.0087582 0.0094625 0.024913 -0.01108 0.052633 -0.050132 -0.031073 0.01995 -0.044808 -0.046468 0.00032131 -0.019965 -0.12555 -0.047609 -0.030465 -0.058809 -0.079059 -0.039129 0.0011308 -0.00078417 0.00042486 0.00066322 -0.1396 -0.0016807 -0.004327 0.021917 0.0034754 -0.047984 0.0082177 0.01021 -0.04528 -0.02337
4.1719 -0.0122 -0.0071822 -0.0072329 -0.0012489 0 -0.009649 -0.013244 0.0083877 0.012392 -0.00098589 0.045552 -0.05289 -0.042068 0.020705 -0.044099 -0.043037 -0.00019907 -0.025559 -0.13195 -0.049957 -0.033459 -0.05092 -0.075539 -0.043355 0.0007859 -0.00069258 0.0001116 0.00062303 -0.10424 -0.0030314 -0.0021254 0.016708 9.1501e-05 -0.045934 0.0092957 0.008461 -0.048924 -0.032874
4.1758 -0.013943 -0.0066778 -0.031686 -0.005066 0 -0.014476 -0.012912 0.0091179 0.0064271 0.0092041 0.032664 -0.066592 -0.046646 0.023465 -0.042581 -0.038458 0.0048833 -0.028569 -0.1284 -0.045754 -0.037107 -0.035952 -0.062732 -0.046949 0.00085696 -0.00019306 1.8575e-05 0.00061758 -0.050499 -0.0026111 -0.0021981 0.0066207 -0.0017463 -0.042186 0.011049 0.0058865 -0.049594 -0.043148
4.1797 -0.014044 -0.0080202 -0.035827 -0.010882 0 -0.017065 -0.0087298 0.0077459 0.0026898 0.012222 0.018852 -0.097432 -0.045044 0.025699 -0.041316 -0.033023 0.0098213 -0.029268 -0.11769 -0.031419 -0.041304 -0.01772 -0.04374 -0.050243 0.0010638 0.00032879 0.00033029 0.00080431 0.011284 -0.0010174 -0.0040212 -0.0037262 -5.7418e-05 -0.038534 0.012172 0.0015562 -0.048687 -0.053349
4.1836 -0.012774 -0.010239 -0.014869 -0.014312 0 -0.014226 -0.0055345 0.00031733 -0.0083068 0.0064809 0.0072579 -0.13915 -0.038221 0.024184 -0.041103 -0.027149 0.0095539 -0.027981 -0.10297 -0.0085737 -0.04563 1.8234e-05 -0.020203 -0.053349 0.00094038 0.00066923 0.00055117 0.0011181 0.077082 -0.0013377 -0.0062959 -0.010022 0.0030895 -0.036565 0.010526 -0.00532 -0.047691 -0.062603
4.1875 -0.010833 -0.011376 0.01089 -0.012735 0 -0.007166 -0.0066038 -0.01167 -0.028576 -0.003287 -0.0027044 -0.18181 -0.029029 0.018686 -0.042398 -0.021949 0.0048814 -0.024905 -0.08946 0.016647 -0.048331 0.011701 0.0064635 -0.055573 0.00030108 0.00080186 5.6633e-05 0.0012952 0.14319 -0.005067 -0.0082861 -0.012143 0.0035386 -0.038224 0.0058509 -0.016027 -0.049073 -0.069227
[truncated: 1,548,616 more chars]
