# Supplementary material for: Dataset from dynamic shake-table testing of five full-scale single leaf and cavity URM walls subjected to out-of-plane two-way bending
Source: Data Brief. 2019 Mar 20;24:103854. doi: 10.1016/j.dib.2019.103854 (PMC6480314; doi:10.1016/j.dib.2019.103854)
Supplement: Multimedia component 2 [file mmc2.zip › DATA/CSW-000-RF/Test6.txt]

0 0.0031021 -0.0015505 -0.00071472 -0.0038194 0 0.00036868 0.0060529 -0.0009113 0.014103 -0.0030451 0.0010812 -0.011787 -0.0087872 0.0022893 0.0016747 0.0047763 0.0040405 0.0038637 0.041543 -0.0015118 -0.0098923 -0.00099899 0.0048324 -0.014338 -7.8964e-05 0.00091013 0.00011485 -1.6376e-05 -0.0082847 -0.0045338 0.0025733 0.0016406 0.0020971 -0.013987 0.0051698 0.00057483 0.0013245 0.00089527
0.003906 0.0024977 -0.0010548 -0.001988 -0.0030446 0 -0.00046216 0.0031786 -0.0015196 0.011947 -0.0026783 -0.00049058 -0.0067989 -0.031482 0.0047318 -0.0054013 0.0022676 0.0014131 0.001843 0.032653 -0.00047606 -0.019389 -0.011277 0.0088331 -0.014676 -0.00081364 0.00067562 -0.00060706 -0.00032907 -0.0013376 -0.00055138 0.0061479 -0.0030676 0.0013334 -0.023748 0.0044012 -0.0089928 -0.0053025 -0.0025439
0.007813 0.0016519 3.1442e-05 -0.0035929 -0.00098069 0 -0.00098906 -0.00039032 -0.0019398 0.0073407 -0.00077367 -0.0020564 1.9736e-05 -0.049573 0.0038116 -0.013861 -0.0022747 -1.9944e-05 0.0035482 0.015989 -4.1088e-05 -0.024149 -0.020163 0.0064808 -0.015118 -0.0014988 0.00020116 -0.00063113 -0.00049025 0.0065318 0.0030239 0.0065087 -0.0075094 -0.00041012 -0.034064 0.00026792 -0.018524 -0.0082093 -0.0090595
0.011719 0.00059665 0.0010576 -0.003533 0.00067543 0 -0.0010477 -0.0035756 -0.0017759 0.0018624 0.0020272 -0.0027004 0.0053799 -0.057266 -0.00028216 -0.020576 -0.0060866 -0.00064889 0.0084177 -0.0025557 0.0001856 -0.023304 -0.02574 -0.00043526 -0.014486 -0.001647 -0.00044981 4.987e-05 -0.00051649 0.01287 0.0046078 0.0037879 -0.0096051 -0.0022896 -0.041025 -0.0040018 -0.0244 -0.0077985 -0.015834
0.015625 -0.00054696 0.0014089 -0.00088912 0.0015341 0 -0.00090345 -0.0054428 -0.00094823 -0.0030031 0.0052164 -0.0017724 0.0056917 -0.052634 -0.0044723 -0.024002 -0.0075367 -0.0018066 0.016052 -0.019692 0.0009402 -0.016938 -0.027125 -0.0055163 -0.012079 -0.0011099 -0.00098679 0.00077797 -0.00051657 0.012795 0.0046924 0.00053841 -0.008485 -0.0033715 -0.043193 -0.0050753 -0.025144 -0.00453 -0.021056
0.019531 -0.0014982 0.0009813 0.0027435 0.0022072 0 -0.00096204 -0.0057309 0.00018731 -0.0064548 0.0083393 0.00059638 -0.00025284 -0.035136 -0.0055062 -0.022943 -0.0052384 -0.0038091 0.025814 -0.032238 0.0019686 -0.0057245 -0.023797 -0.0041072 -0.0073613 -0.00022185 -0.0010424 0.00093575 -0.00050632 0.0042517 0.0045893 -0.0008029 -0.0049724 -0.0035204 -0.039735 -0.0024753 -0.019876 0.00089682 -0.022991
0.023438 -0.0019971 0.00027435 0.0047104 0.0029817 0 -0.0012904 -0.0049582 0.0011262 -0.0084949 0.010341 0.0033113 -0.011594 -0.0060216 -0.0030415 -0.015842 0.0027891 -0.0054487 0.036341 -0.034671 0.0019295 0.0083096 -0.015177 0.0019186 0.00035601 0.00044566 -0.00053989 0.00049448 -0.00044814 -0.0080336 0.0046639 -2.7687e-05 -0.00096599 -0.0033173 -0.030265 0.00092922 -0.0080271 0.0070903 -0.018581
0.027344 -0.0020245 -2.0889e-05 0.0040672 0.0032726 0 -0.001434 -0.0039703 0.0015963 -0.0096546 0.0097422 0.0048182 -0.026745 0.023512 2.5424e-05 -0.0051811 0.014562 -0.0055026 0.044961 -0.026284 -0.00016242 0.019946 -0.0040854 0.0061521 0.0094384 0.00050862 0.00010032 -0.00011149 -0.00040711 -0.015214 0.0041102 0.0011329 0.0017742 -0.0031729 -0.018971 0.0014954 0.0058543 0.011862 -0.0081055
0.03125 -0.001782 0.00039906 0.0024303 0.0024664 0 -0.00076084 -0.0031978 0.0017 -0.010465 0.0059864 0.0040954 -0.042905 0.045969 0.00049877 0.005817 0.026785 -0.0043329 0.050496 -0.011197 -0.0035253 0.026788 0.0067513 0.0042771 0.017796 2.562e-05 0.00023033 -0.00053265 -0.00054575 -0.012103 0.0023248 0.001083 0.0026191 -0.0027464 -0.0091742 -0.0018343 0.017782 0.014627 0.005475
0.035156 -0.0014374 0.0012153 0.0019146 0.00097356 0 0.0009247 -0.002202 0.001763 -0.010892 0.00052843 0.0014282 -0.055055 0.057276 -0.0017955 0.015063 0.037167 -0.0035394 0.052244 0.0073415 -0.005972 0.027694 0.015646 -0.0018056 0.023892 -0.00060324 -0.00043521 -0.00081211 -0.00090702 -0.0025835 2.2013e-05 -0.00014733 0.0022823 -0.0014301 -0.002683 -0.0065022 0.025358 0.015202 0.019842
0.039063 -0.0009361 0.0017894 0.0026284 4.1998e-05 0 0.0030371 -3.3822e-06 0.0020524 -0.010143 -0.0038547 -0.0016676 -0.058022 0.054357 -0.0037413 0.020485 0.043332 -0.0040242 0.049753 0.025373 -0.0058943 0.022093 0.021007 -0.0065158 0.026151 -0.00097527 -0.0014649 -0.0011521 -0.0012545 0.0032821 -0.0013931 -0.0014517 0.002205 0.00061912 -0.0009715 -0.0086324 0.026466 0.01365 0.032286
0.042969 -0.00011272 0.0016983 0.0027149 0.00040547 0 0.0044804 0.0039053 0.0025402 -0.00717 -0.0052158 -0.003368 -0.051072 0.034521 -0.0020782 0.018413 0.040596 -0.0048236 0.042352 0.033535 -0.0038076 0.010342 0.019995 -0.0064997 0.021146 -0.00096071 -0.0020041 -0.0015017 -0.0012247 -0.0016948 -0.001497 -0.0022577 0.0035143 0.0021781 -0.0055197 -0.006522 0.018135 0.010375 0.036367
0.046875 0.0010184 0.001012 0.00084844 0.0013196 0 0.0043899 0.0086699 0.0028313 -0.0016824 -0.0039894 -0.0026812 -0.039321 0.01007 0.0032243 0.011855 0.031995 -0.0041962 0.03324 0.031273 -0.0017055 -0.0019877 0.015182 -0.0032368 0.011506 -0.0007043 -0.0015161 -0.0015187 -0.00068434 -0.015152 -0.0014818 -0.0030851 0.0061747 0.0019674 -0.012111 -0.0020612 0.0059223 0.006828 0.032708
0.050781 0.0021418 0.00013359 -0.0018788 0.0012129 0 0.0028003 0.012247 0.0023577 0.0051617 -0.0023451 -5.8749e-05 -0.028534 -0.013617 0.0088112 0.0025194 0.019321 -0.0017401 0.023759 0.019785 -0.00084726 -0.0127 0.0078682 -4.6611e-05 -0.0012285 -0.0004118 -0.00029426 -0.00097902 9.0189e-05 -0.027387 -0.0027808 -0.0043629 0.0088821 8.6074e-05 -0.018881 0.0011807 -0.007328 0.0033471 0.02232
0.054688 0.0028563 -0.00055073 -0.0030365 -0.00060703 0 0.00070514 0.012756 0.00083414 0.011147 -0.0019949 0.0028794 -0.018574 -0.031899 0.011114 -0.007796 0.0045688 0.00098133 0.015149 0.0012919 -0.00044336 -0.020043 -0.00058224 0.0021442 -0.015322 -0.00016896 0.00076148 -0.00014066 0.00063971 -0.03029 -0.0051139 -0.0050972 0.0098357 -0.0016761 -0.024215 0.0012711 -0.018909 0.00016936 0.0068131
0.058594 0.0030066 -0.00085589 -0.001687 -0.0030012 0 -0.00059035 0.0099816 -0.0012972 0.014318 -0.002671 0.0043199 -0.0045473 -0.038905 0.0095661 -0.016354 -0.0091175 0.0020827 0.009124 -0.019404 0.0011846 -0.022003 -0.0081558 0.0049032 -0.027899 3.3769e-05 0.00091616 0.0004096 0.00074016 -0.024275 -0.0062676 -0.0033678 0.0079197 -0.0012224 -0.026143 -0.00056925 -0.024871 -0.0025648 -0.010714
0.0625 0.0027712 -0.00074211 0.00040027 -0.0039021 0 -0.00038691 0.0056279 -0.0028954 0.014135 -0.0026892 0.0033679 0.013625 -0.034293 0.0066761 -0.020552 -0.01804 0.0013408 0.0066415 -0.032723 0.0041934 -0.019429 -0.012727 0.0085269 -0.035447 0.00015044 0.00020713 0.00031304 0.00057575 -0.016652 -0.0041581 0.001472 0.0034728 0.0018939 -0.024612 -0.0015587 -0.023147 -0.0047926 -0.024279
0.066406 0.0024171 -0.00023341 0.00066267 -0.0022552 0 0.00089437 0.0019438 -0.002836 0.011456 -0.00081046 0.00064143 0.024636 -0.024013 0.0051608 -0.02098 -0.022189 0.00018836 0.0067369 -0.035746 0.0063855 -0.015169 -0.014435 0.0098603 -0.038 3.7452e-05 -0.00066297 -0.00019541 0.00048828 -0.013555 0.00083302 0.0072557 -0.0019111 0.0057699 -0.021566 -0.00026433 -0.016402 -0.0062879 -0.031931
0.070313 0.0020046 0.00052277 -0.0013855 0.00090814 0 0.002004 -0.00011565 -0.00097377 0.0074689 0.0025605 -0.002082 0.013465 -0.011413 0.0052948 -0.018162 -0.021804 -0.00020232 0.0088726 -0.027857 0.0052173 -0.010671 -0.013476 0.0053415 -0.035833 -0.00037443 -0.0010033 -0.00052325 0.00058411 -0.013755 0.005748 0.01019 -0.0063619 0.0074844 -0.018064 0.002159 -0.0064415 -0.0066615 -0.033143
0.074219 0.0013728 0.0011714 -0.0036337 0.0033214 0 0.0017677 -0.0014792 0.0015174 0.0027321 0.0058359 -0.0030512 -0.021198 7.3374e-05 0.0051477 -0.012902 -0.017524 -0.00035304 0.012392 -0.0096883 0.00069959 -0.0072962 -0.010263 -0.0038595 -0.029648 -0.00087452 -0.00071124 -0.0003189 0.00063019 -0.010394 0.0074563 0.0080582 -0.0087204 0.0053876 -0.01514 0.0035153 0.0046014 -0.005474 -0.028096
0.078125 0.00040641 0.0012773 -0.0037692 0.0034282 0 -5.8767e-05 -0.0037171 0.0029204 -0.0027223 0.0075618 -0.001807 -0.058823 0.0053732 0.003153 -0.0066659 -0.010737 -0.0016566 0.016284 0.014495 -0.0040402 -0.0066374 -0.0055696 -0.011159 -0.021171 -0.0010255 -0.00023001 0.00019943 0.0003444 0.0015208 0.0052817 0.0023999 -0.0088801 0.00041111 -0.013943 0.0030654 0.012635 -0.001473 -0.018555
0.082031 -0.00073696 0.00066509 -0.0017701 0.0016096 0 -0.002607 -0.0071769 0.0023558 -0.0085148 0.0071947 0.00045208 -0.071295 0.0054554 6.0747e-05 -0.0011527 -0.0043495 -0.004341 0.019581 0.034385 -0.0054908 -0.0074595 -0.0010017 -0.01031 -0.013646 -0.00053026 -1.4866e-05 0.00051962 -0.00025137 0.019547 0.0013539 -0.0026226 -0.0074764 -0.0046526 -0.013474 0.0022155 0.016288 0.0044392 -0.010042
0.085938 -0.0017045 -0.00034322 0.00035238 -0.00033402 0 -0.0044882 -0.010347 0.00056403 -0.013446 0.0049337 0.0018076 -0.048998 0.0019553 -0.0017948 0.0032395 0.00060215 -0.006828 0.022038 0.045789 -0.00318 -0.0087845 0.0028425 -0.0019299 -0.0081385 0.00040379 -9.5207e-05 0.00039725 -0.00081137 0.035421 -0.0014813 -0.0037804 -0.0053995 -0.0071964 -0.012876 0.002673 0.01597 0.011164 -0.0047133
0.089844 -0.0022376 -0.0010978 0.0011131 -0.00082093 0 -0.0046933 -0.011088 -0.00069576 -0.016116 0.0013298 0.0011907 -0.012107 -0.0038019 -0.0010058 0.0062606 0.0034174 -0.0074154 0.023477 0.046106 -0.0002157 -0.0099116 0.0055125 0.0065128 -0.0052786 0.001113 -0.00015125 8.9766e-05 -0.0010037 0.041778 -0.0020229 -0.0014406 -0.0034791 -0.0064749 -0.011542 0.0041793 0.012277 0.017567 -0.0038743
0.09375 -0.0023412 -0.0011106 0.0012762 0.00027305 0 -0.0031628 -0.008519 -0.00017058 -0.015993 -0.0027134 -0.00074053 0.0072708 -0.010216 0.0013471 0.0076669 0.0033667 -0.0062814 0.023669 0.032984 -0.00022871 -0.0101 0.0064499 0.0078299 -0.0055596 0.00099299 5.2719e-05 2.5178e-05 -0.000839 0.037333 -0.0011983 0.0010961 -0.0022656 -0.0037395 -0.008831 0.0044754 0.006291 0.021763 -0.0085862
0.097656 -0.0021521 -0.00042732 0.0026749 0.001733 0 -0.00070538 -0.0037306 0.0017931 -0.013723 -0.0058782 -0.0022218 -0.0039596 -0.01613 0.0026834 0.0072436 0.00044614 -0.005261 0.022347 0.010129 -0.0037495 -0.0095334 0.0051611 0.0020622 -0.0082409 5.4525e-05 0.00039021 0.0002864 -0.00063815 0.026228 -0.00064565 0.00079046 -0.0017395 -0.0010301 -0.0053708 0.0017617 0.00030288 0.020949 -0.017003
0.10156 -0.0016835 0.00046329 0.0055822 0.0021629 0 0.0015714 0.0012391 0.0035768 -0.010257 -0.0069707 -0.0019691 -0.027734 -0.021927 0.0014024 0.0053515 -0.0038219 -0.0055033 0.019808 -0.013502 -0.0076907 -0.0093379 0.0022703 -0.0040632 -0.011581 -0.0010155 0.00054077 0.00048522 -0.0006793 0.013379 -0.0011487 -0.0024988 -0.0011534 0.00025541 -0.0028903 -0.0029139 -0.0046231 0.015871 -0.025222
0.10547 -0.00077114 0.0010734 0.0078577 0.0010965 0 0.0028903 0.0050286 0.0037135 -0.0058242 -0.0058769 -0.00027974 -0.035011 -0.027822 -0.0016049 0.0020502 -0.0086044 -0.0058236 0.016127 -0.033521 -0.0084094 -0.01009 -0.0018993 -0.0044408 -0.014877 -0.0013943 0.00038045 0.00017354 -0.00090059 0.00090198 -0.0023662 -0.0062106 0.00055905 3.9046e-05 -0.0024621 -0.0060725 -0.0083297 0.0073479 -0.03137
0.10938 0.00068812 0.0012685 0.0070368 -0.00076481 0 0.0031444 0.0075772 0.0020948 2.4301e-05 -0.0038751 0.0013491 -0.017255 -0.033916 -0.003767 -0.0025238 -0.013013 -0.0039348 0.01144 -0.046042 -0.0051769 -0.012231 -0.0069211 0.00029191 -0.017523 -0.00079878 0.00013575 -0.00063504 -0.00096333 -0.011485 -0.0035994 -0.0075316 0.003802 -0.00071076 -0.0050152 -0.0049226 -0.010865 -0.0034004 -0.033845
0.11328 0.0024587 0.0012252 0.0030735 -0.0021933 0 0.0028324 0.0093732 -8.2489e-05 0.0072354 -0.0026395 0.0016554 0.004813 -0.039412 -0.0030804 -0.0079794 -0.015235 0.00067414 0.0060824 -0.045399 -0.00061319 -0.015948 -0.011787 0.0041898 -0.018796 0.0003109 0.00012761 -0.0013806 -0.00059886 -0.023744 -0.0043669 -0.0056071 0.007541 -0.00078731 -0.011873 -0.00013957 -0.01262 -0.013303 -0.030507
0.11719 0.0039695 0.0011273 -0.0013785 -0.0023487 0 0.0026707 0.0104 -0.0014531 0.014284 -0.0027099 0.00069285 0.0049145 -0.042393 0.00024434 -0.012799 -0.014394 0.0056178 0.0011788 -0.035283 0.0020708 -0.019495 -0.015026 0.0029186 -0.018949 0.0011667 0.00039995 -0.0014163 0.00011701 -0.033995 -0.004252 -0.0017299 0.0096658 0.00044026 -0.02077 0.0046048 -0.01426 -0.018934 -0.023522
0.12109 0.0046376 0.00097572 -0.003512 -0.0013174 0 0.0030851 0.0099935 -0.0015781 0.018679 -0.0029902 -0.00041041 -0.018823 -0.042013 0.0040035 -0.016017 -0.010705 0.0078099 -0.0025763 -0.020184 0.0019602 -0.021614 -0.016015 -0.0016982 -0.018281 0.0013375 0.00065389 -0.00058463 0.00082146 -0.039552 -0.0026935 0.0020925 0.0085117 0.002584 -0.029436 0.0060495 -0.015718 -0.019654 -0.01502
0.125 0.0042347 0.00068951 -0.0029847 1.0943e-05 0 0.0038676 0.0076694 -0.0010559 0.018681 -0.0018951 -0.00061614 -0.041253 -0.03795 0.0056888 -0.016964 -0.0044973 0.0066602 -0.0046906 -0.0032414 0.0005969 -0.021501 -0.014366 -0.0042215 -0.01694 0.00099339 0.00056495 0.00062004 0.0011747 -0.038947 0.00054343 0.0045152 0.0043388 0.0043932 -0.036165 0.0043278 -0.016767 -0.015416 -0.0064216
0.12891 0.0029926 0.00030759 -0.0018667 0.00058469 0 0.0042734 0.0038731 -0.00072928 0.014634 0.00098433 0.00017419 -0.038312 -0.030215 0.0042372 -0.014925 0.0036 0.004616 -0.0046281 0.011903 -0.00028234 -0.018364 -0.0097478 -0.0018308 -0.015047 0.00060902 0.00013845 0.0014368 0.0011222 -0.032762 0.0046006 0.0051594 -0.00063264 0.0045279 -0.038904 0.002526 -0.016963 -0.006712 0.00071097
0.13281 0.0014029 1.1892e-06 -0.0021844 -8.0521e-05 0 0.0035832 -0.00020005 -0.0008684 0.0085959 0.0044139 0.0013183 -0.014516 -0.021302 0.00065537 -0.0096717 0.011328 0.0043323 -0.0021024 0.020567 -0.00062512 -0.012332 -0.0025926 0.0029232 -0.012677 0.00046669 -0.00027956 0.0014229 0.00089429 -0.02294 0.007609 0.0042284 -0.0038207 0.0025729 -0.035294 0.0032943 -0.015439 0.0033932 0.0048132
0.13672 -7.841e-05 -0.00012768 -0.0038445 -0.0015622 0 0.0017601 -0.0034819 -0.0010685 0.0026689 0.0066817 0.0022267 0.0014956 -0.014848 -0.0027369 -0.0035024 0.016656 0.0056754 0.0012849 0.024086 -0.0015489 -0.0060402 0.0047768 0.0055497 -0.010206 0.00045656 -0.00034226 0.00075022 0.00078899 -0.011749 0.0080003 0.0022911 -0.0041792 -0.0004422 -0.028205 0.0060264 -0.01279 0.011177 0.007063
0.14063 -0.0012009 -0.00019388 -0.0050387 -0.0028275 0 -0.0003726 -0.0056449 -0.00080318 -0.0023415 0.0070798 0.0027711 -0.010903 -0.012306 -0.0038469 0.0023583 0.018644 0.0060454 0.0046704 0.023392 -0.0033514 -0.00084849 0.011173 0.0047775 -0.0079264 0.00030833 -3.022e-05 8.1024e-06 0.00094285 -0.0012597 0.0059269 0.00035888 -0.0027584 -0.0025862 -0.019419 0.0075312 -0.009545 0.015231 0.0080207
0.14453 -0.0019179 -0.00040103 -0.0043715 -0.0029813 0 -0.0016906 -0.0069015 2.6014e-05 -0.0067612 0.0061443 0.0029671 -0.040301 -0.014563 -0.0021561 0.0067572 0.016648 0.0036773 0.0072222 0.019607 -0.0046142 0.0020555 0.015518 0.003437 -0.0061725 -5.5389e-05 0.0003624 -0.00027995 0.0012501 0.0069897 0.0032586 -0.000339 -0.0015457 -0.0023994 -0.01082 0.0054836 -0.0063199 0.014632 0.008197
0.14844 -0.0023038 -0.00075112 -0.0022461 -0.0019238 0 -0.0016591 -0.0073822 0.0010647 -0.010829 0.004584 0.0025399 -0.054843 -0.021937 0.00096389 0.0078742 0.0098253 4.5509e-05 0.0076062 0.014257 -0.0035705 0.0010008 0.016094 0.0044806 -0.0057266 -0.0004275 0.00053803 -2.9245e-05 0.0014453 0.012508 0.0019681 0.0008356 -0.0017573 -5.0368e-05 -0.0056266 0.0010405 -0.0043662 0.0086057 0.0078939
0.15234 -0.0024692 -0.00093234 -0.00019782 -0.00041082 0 -0.00076312 -0.0068516 0.0019093 -0.013872 0.0023102 0.0010828 -0.03736 -0.030006 0.0032059 0.00573 0.00030552 -0.0015466 0.0057525 0.0091801 -0.00022079 -0.0030756 0.013183 0.0072404 -0.0070658 -0.00054592 0.00045983 0.00040726 0.0012726 0.016046 0.0024142 0.0031741 -0.0030784 0.0027426 -0.0052601 -0.002131 -0.0044986 0.00018247 0.0065811
0.15625 -0.0024835 -0.00056558 0.00075297 0.00053646 0 -3.8543e-05 -0.0050044 0.0024337 -0.014733 -0.0012382 -0.0013085 -0.0051911 -0.035332 0.002966 0.0016829 -0.0095978 0.00033204 0.0027032 0.0049299 0.0032118 -0.0082704 0.0082791 0.0083602 -0.009882 -0.00036309 0.00031639 0.00056963 0.00065591 0.018744 0.0031816 0.0048428 -0.0042662 0.0040386 -0.0081773 -0.00144 -0.0062741 -0.0079691 0.0036683
0.16016 -0.0023124 0.00039708 0.00082968 0.00039571 0 -0.00011549 -0.0019069 0.0027024 -0.012851 -0.0058946 -0.0037495 0.0078119 -0.036037 0.00052856 -0.0033379 -0.018408 0.0035406 -0.00071734 0.0019074 0.004089 -0.013398 0.0023895 0.0059988 -0.013861 -6.8698e-05 0.00027643 0.00027005 -0.00021374 0.020721 0.0025414 0.0041667 -0.0042687 0.0031472 -0.012979 0.0020852 -0.009237 -0.014386 -0.0011986
0.16406 -0.0018271 0.0015206 0.00079883 -0.00053107 0 -0.00068116 0.001896 0.0026369 -0.0088103 -0.010213 -0.0051312 -0.012082 -0.030649 -0.0021127 -0.0082689 -0.02466 0.0047329 -0.0035284 0.00048176 0.0016516 -0.01725 -0.0033442 0.0020676 -0.01853 0.00012943 0.00032712 -0.00027018 -0.00094657 0.02071 8.0508e-06 0.00096978 -0.0028289 0.0010104 -0.017832 0.0048554 -0.01273 -0.017806 -0.0082554
0.16797 -0.00092162 0.0021647 0.0010045 -0.0014621 0 -0.00087148 0.0056061 0.0018879 -0.0038461 -0.012387 -0.0050453 -0.043217 -0.01845 -0.0027262 -0.011196 -0.025469 0.0031295 -0.0035263 0.0023681 -0.0023634 -0.018194 -0.006728 -0.00011608 -0.022409 0.00021013 0.00035113 -0.00061496 -0.0011864 0.017497 -0.0034329 -0.0031857 -0.00036744 -0.00073346 -0.018389 0.0042383 -0.015097 -0.01684 -0.016855
0.17188 0.00033522 0.0019711 0.0012982 -0.0018135 0 -0.00016786 0.0084108 0.00014965 0.0010098 -0.011774 -0.0040977 -0.051477 -0.0052627 -0.00053423 -0.012248 -0.022235 0.0013162 -0.00097281 0.0073164 -0.0051543 -0.017672 -0.0077878 0.00027864 -0.024494 0.00031685 0.00030856 -0.00047127 -0.00087503 0.011775 -0.0063204 -0.0060554 0.0023378 -0.0010622 -0.014287 0.0009688 -0.015784 -0.014036 -0.024129
0.17578 0.0016571 0.0011417 0.0016377 -0.0016199 0 0.0011217 0.0096209 -0.0023379 0.005226 -0.009418 -0.0032708 -0.026755 0.0063084 0.0031536 -0.011667 -0.015499 0.0020776 0.0037413 0.015107 -0.0048616 -0.016535 -0.0067297 0.00095467 -0.024399 0.00055385 0.00029045 7.721e-05 -0.00032852 0.0061146 -0.0076886 -0.0061875 0.004303 -0.00012108 -0.0060424 -0.0018455 -0.014788 -0.010414 -0.028408
0.17969 0.0026701 0.00028139 0.002282 -0.0013685 0 0.0022457 0.0088828 -0.004631 0.0083861 -0.0069903 -0.0030183 0.0060261 0.014157 0.0058508 -0.0097581 -0.0059099 0.0049157 0.010036 0.02514 -0.0015683 -0.015545 -0.0038896 -0.00025284 -0.021941 0.00083062 0.00039159 0.00063884 -1.1701e-05 0.0027091 -0.0071883 -0.0037366 0.0045372 0.0012396 0.005407 -0.0019196 -0.012268 -0.0068174 -0.028303
0.18359 0.0031091 -5.8783e-05 0.0032204 -0.0014497 0 0.0027723 0.0064949 -0.0055583 0.0098335 -0.0052419 -0.0030074 0.012483 0.015838 0.0056864 -0.00692 0.0057608 0.0063811 0.016813 0.035891 0.0030289 -0.01562 0.00019405 -0.0024226 -0.016984 0.00091921 0.00057584 0.0008147 -0.00016206 0.0012385 -0.0047775 -0.00021768 0.0025992 0.0022306 0.018082 0.00010386 -0.0086271 -0.0040267 -0.021748
0.1875 0.0029137 0.00022522 0.0036873 -0.0017494 0 0.002879 0.0034556 -0.0045515 0.0089431 -0.0035299 -0.0026353 -0.016703 0.012746 0.0027768 -0.0036791 0.017811 0.0040061 0.022104 0.0432 0.0066276 -0.016471 0.0043817 -0.002693 -0.010806 0.00066812 0.00070779 0.00048276 -0.00059217 -0.00058574 -0.00081648 0.0024414 -0.00077863 0.0024249 0.028243 0.001594 -0.004884 -0.001649 -0.009745
0.19141 0.0021757 0.00074434 0.0026597 -0.0017642 0 0.0029074 0.00089179 -0.0021585 0.0057671 -0.00081432 -0.001606 -0.05783 0.0085918 -0.00082494 -0.00024572 0.029001 -0.00058868 0.025276 0.044976 0.0074425 -0.016838 0.0080651 -0.00013201 -0.0048593 0.0001669 0.00071492 -0.00014383 -0.00087426 -0.0041735 0.0034791 0.0029326 -0.0037666 0.0015859 0.034811 0.00071894 -0.0014321 0.0011624 0.0039021
0.19531 0.0010496 0.0009313 1.6607e-06 -0.0011375 0 0.0027911 -0.00082543 0.00026072 0.0012728 0.0029656 3.7059e-05 -0.078653 0.0052989 -0.0026065 0.0032599 0.038497 -0.0030527 0.026052 0.04016 0.0052163 -0.015885 0.010933 0.0025901 6.2364e-05 -0.00029282 0.00068461 -0.00069179 -0.00075619 -0.0080731 0.0061715 0.0012187 -0.0045294 -0.00039536 0.037549 -0.0017975 0.0017143 0.0047572 0.016682
0.19922 -0.00025789 0.00047776 -0.0030365 -0.0001132 0 0.0021039 -0.0023959 0.0014908 -0.0031872 0.0065126 0.0022008 -0.067928 0.0045903 -0.0014718 0.0066892 0.045494 -0.00080563 0.024342 0.028225 0.0016711 -0.01283 0.012728 0.0021105 0.0032497 -0.00043203 0.00077717 -0.00087458 -0.0004152 -0.0092408 0.0058273 -0.0014687 -0.0026019 -0.0031582 0.036651 -0.0035276 0.0046581 0.0093384 0.025974
0.20313 -0.0014568 -0.0004239 -0.0046859 0.00056161 0 0.0007122 -0.0048094 0.0013186 -0.006686 0.008089 0.0047076 -0.040836 0.0080228 0.0013937 0.0092349 0.047744 0.0041803 0.019982 0.0094632 -0.00033765 -0.0067136 0.012734 -0.0014314 0.003515 -0.00020033 0.0010497 -0.00064664 -0.00029125 -0.0062506 0.0029152 -0.0033575 0.00067249 -0.0055841 0.033122 -0.002716 0.0078784 0.014256 0.026476
0.20703 -0.0022373 -0.0012183 -0.0041274 0.00027151 0 -0.00076736 -0.0080697 0.0005749 -0.0090388 0.006818 0.0068644 -0.019448 0.012456 0.0034368 0.010077 0.045812 0.0072988 0.014455 -0.009576 0.00104 0.00026902 0.011183 -0.0041115 0.0019179 0.00018103 0.0013808 -0.0002113 -0.00064966 -0.00078691 -0.00020406 -0.0032816 0.0031237 -0.0062258 0.029665 0.00017765 0.011488 0.017632 0.019676
0.21094 -0.0024557 -0.0014137 -0.0021112 -0.00083022 0 -0.001362 -0.010723 0.0003272 -0.010416 0.003259 0.0073758 -0.012416 0.015828 0.0028317 0.0088134 0.040338 0.0057961 0.0083563 -0.025312 0.0047561 0.0064588 0.0082656 -0.0026184 -0.00077391 0.00038811 0.0015658 8.8115e-05 -0.0012998 0.0042913 -0.0011034 -0.0015071 0.0033586 -0.0043915 0.026959 0.0030101 0.015158 0.018528 0.0077987
0.21484 -0.0022688 -0.00096894 -0.00017584 -0.0018099 0 -0.00068796 -0.010852 0.00093529 -0.010785 -0.0010578 0.0051953 -0.01386 0.016692 5.9222e-05 0.0052567 0.032045 0.0010788 0.0021296 -0.035012 0.0072574 0.01049 0.004245 0.0016072 -0.0039046 0.00024932 0.0014677 -4.3251e-05 -0.0017515 0.0079541 0.00058324 0.00046998 0.0016507 -0.00093027 0.025249 0.0037629 0.018462 0.0164 -0.0068865
0.21875 -0.00202 -0.00030926 0.00066011 -0.0016907 0 0.00055543 -0.0077296 0.0017969 -0.0097895 -0.0046084 0.00074834 -0.016828 0.013513 -0.0024854 -0.00067677 0.022093 -0.0032531 -0.0037375 -0.035269 0.0054235 0.010503 -0.00040505 0.003546 -0.0066048 -0.00011535 0.001081 -0.00063653 -0.0016602 0.011391 0.0027887 0.0011152 -0.00049074 0.0021925 0.024326 0.0019421 0.020558 0.010818 -0.02079
0.22266 -0.0019137 6.0389e-05 0.00047289 -0.00035716 0 0.0011563 -0.002571 0.0019649 -0.0071104 -0.0066268 -0.0038549 -0.02187 0.0073664 -0.002648 -0.007455 0.013301 -0.0050571 -0.0085587 -0.025292 -0.00038061 0.005685 -0.0041324 0.00019428 -0.0078901 -0.00039267 0.00049107 -0.0013448 -0.0011259 0.015317 0.0028569 9.333e-05 -0.0015082 0.0033513 0.022759 -0.0013375 0.020093 0.0036118 -0.028019
0.22656 -0.0017817 5.6994e-06 -5.2341e-05 0.0012104 0 0.00052688 0.0023502 0.0010201 -0.0028493 -0.0072618 -0.0062569 -0.03138 0.0018247 -0.00049876 -0.012995 0.007065 -0.0049719 -0.012117 -0.0107 -0.0061952 -0.001304 -0.0059209 -0.0056103 -0.0080271 -0.00034284 -0.00017404 -0.0015879 -0.00056786 0.017704 -9.0981e-05 -0.0015177 -0.00072609 0.0025084 0.019946 -0.0042364 0.017413 -0.0022589 -0.028148
0.23047 -0.0012091 -0.00015324 -0.00041607 0.0016911 0 -0.00072131 0.005387 -0.000601 0.0024235 -0.0071955 -0.0058267 -0.040131 -0.0012301 0.0018151 -0.016221 0.0037461 -0.0045237 -0.01414 0.0054142 -0.0077343 -0.0088222 -0.0052652 -0.0077153 -0.0072969 -1.0974e-05 -0.00074895 -0.00095698 -0.00031753 0.015239 -0.0044382 -0.0022034 0.0014631 0.0011222 0.015991 -0.0052088 0.012868 -0.0052388 -0.021593
0.23438 4.7128e-05 -1.4957e-05 -0.00058096 0.00058814 0 -0.0013419 0.0064475 -0.0020481 0.0078382 -0.0070239 -0.0042059 -0.036919 -0.0002235 0.002305 -0.016284 0.0033274 -0.0038576 -0.014394 0.019904 -0.0040238 -0.015173 -0.0018747 -0.003136 -0.0060804 0.00031151 -0.0010506 0.00039476 -0.00034199 0.0073069 -0.0075057 -0.001256 0.0039269 0.00081785 0.011273 -0.0036705 0.0069986 -0.0040514 -0.0094673
0.23828 0.0017349 0.0004526 -0.0006894 -0.0012307 0 -0.00059452 0.0064812 -0.0027509 0.012329 -0.0067914 -0.0036943 -0.017054 0.0065115 0.001233 -0.012203 0.0048484 -0.0019396 -0.012259 0.027469 0.002113 -0.017442 0.0043458 0.0044781 -0.0052038 0.00035491 -0.00097815 0.0017573 -0.00034854 -0.0021891 -0.0076271 0.00080312 0.005264 0.0020424 0.0074078 -0.00022904 0.0011047 0.0029139 0.005057
0.24219 0.0032006 0.00086684 -0.00077132 -0.0021705 0 0.0011346 0.0062736 -0.0026967 0.0147 -0.0060135 -0.0049518 0.009406 0.015195 0.00079923 -0.0065323 0.0051863 0.0013211 -0.008657 0.02761 0.0070136 -0.01588 0.010929 0.0082922 -0.0053199 0.00012727 -0.00063071 0.0023579 -0.00012686 -0.0078636 -0.0050314 0.0028204 0.0043644 0.0038453 0.0061819 0.0035658 -0.0032593 0.012432 0.016158
0.24609 0.0038346 0.00085583 -0.00078584 -0.0012397 0 0.0027367 0.005808 -0.0021495 0.013959 -0.0042116 -0.0063275 0.02473 0.022601 0.0026102 -0.0013978 0.0029905 0.0040603 -0.0046049 0.022195 0.0092983 -0.012126 0.016145 0.0051073 -0.0063949 -8.9502e-05 -0.0002922 0.0019653 0.00023543 -0.0078818 -0.0011503 0.0038729 0.001077 0.0047982 0.0077257 0.0059797 -0.0058039 0.021575 0.021678
0.25 0.0034725 0.00049258 -0.00079064 0.0010653 0 0.0033029 0.0046291 -0.0012588 0.009966 -0.0015185 -0.0055436 0.019064 0.026529 0.005588 0.0017166 -0.0023392 0.0041491 -0.00095441 0.012721 0.0099296 -0.0075603 0.018788 -0.0016111 -0.0082811 -1.4158e-05 -0.00023226 0.0010444 0.00046305 -0.005471 0.002551 0.0036269 -0.0033687 0.0040969 0.011756 0.0060472 -0.0065078 0.028196 0.020504
0.25391 0.0024201 0.00023349 -0.00090268 0.0031007 0 0.0026918 0.002558 -2.442e-05 0.0038782 0.0012497 -0.0020355 -0.00213 0.024584 0.0067361 0.0011536 -0.01104 0.001678 0.0011669 0.0012044 0.0096661 -0.0040465 0.017534 -0.0055286 -0.010655 0.00034452 -0.00047937 0.00029132 0.00038102 -0.0051014 0.0051224 0.0021904 -0.0067762 0.001959 0.017476 0.0040736 -0.0055876 0.029769 0.011941
0.25781 0.001139 0.0003941 -0.0010849 0.0033613 0 0.0014032 -6.4773e-05 0.0014242 -0.0022473 0.003205 0.0024339 -0.025637 0.015627 0.0042004 -0.0042419 -0.020849 -0.00086148 -0.00014277 -0.0090486 0.0074361 -0.004301 0.011519 -0.003825 -0.012469 0.00066761 -0.00079298 -8.1285e-06 7.2917e-05 -0.0075738 0.0060709 -1.3471e-05 -0.0072996 -0.00073027 0.021803 0.0012818 -0.0041666 0.023709 -0.0020943
0.26172 -7.7808e-05 0.00074477 -0.0010842 0.0016368 0 0.0001217 -0.0026884 0.0026757 -0.0066568 0.0041043 0.0054506 -0.042916 0.0047195 -0.00053923 -0.011391 -0.027995 -0.0011536 -0.0040875 -0.017014 0.001955 -0.0072398 0.0036921 0.00055617 -0.013102 0.00060832 -0.00088174 -0.00014577 -0.00022676 -0.0095647 0.0053774 -0.002162 -0.0047963 -0.0029696 0.022834 -0.0010496 -0.003333 0.013766 -0.015816
0.26563 -0.0011779 0.00072613 -0.00066119 -0.00088033 0 -0.00059549 -0.0048673 0.0032798 -0.0089796 0.0043948 0.006095 -0.053488 -0.0052762 -0.0037969 -0.018448 -0.030506 0.00047954 -0.0099547 -0.022569 -0.0053045 -0.011704 -0.0042921 0.0027542 -0.012304 0.00011905 -0.00066001 -0.00052022 -0.00035642 -0.0079958 0.0037534 -0.0031761 -0.0010256 -0.0039886 0.020135 -0.0021736 -0.0032455 0.0022908 -0.026452
0.26953 -0.0021943 0.00010105 0.00012502 -0.0025409 0 -0.00043748 -0.0062269 0.0031372 -0.010176 0.0044935 0.0053611 -0.058286 -0.011672 -0.0031011 -0.023599 -0.026836 0.0015944 -0.016797 -0.025745 -0.0098689 -0.016316 -0.010809 0.0013527 -0.0099504 -0.00047901 -0.00028888 -0.0010572 -0.00032728 -0.0038847 0.0025115 -0.0024465 0.0016323 -0.0034676 0.013782 -0.0018386 -0.0038452 -0.0082368 -0.031593
0.27344 -0.003083 -0.00068108 0.00088428 -0.0024303 0 0.00051986 -0.0063375 0.0025733 -0.011311 0.0041025 0.0046324 -0.05457 -0.010303 0.00063143 -0.023829 -0.014807 0.00056337 -0.022521 -0.026387 -0.0080498 -0.018306 -0.013188 -0.00054583 -0.0059395 -0.0007443 2.4946e-05 -0.0011968 -0.00023221 -0.00096199 0.0026206 -0.00064152 0.0019435 -0.0017747 0.0049719 -6.651e-05 -0.0044002 -0.013396 -0.027572
0.27734 -0.0036992 -0.00087924 0.0011368 -0.00091617 0 0.0016791 -0.004897 0.0019837 -0.012268 0.0024226 0.0040915 -0.040501 -0.0018137 0.0044044 -0.018899 0.0023205 -0.0014642 -0.024626 -0.024571 -0.0011507 -0.015933 -0.01104 0.00070891 -0.0012156 -0.00045593 0.00024243 -0.00051633 -0.00011083 -0.00077147 0.0036411 0.00044727 0.00061306 -3.4742e-07 -0.0020532 0.0027011 -0.0033299 -0.011151 -0.01588
0.28125 -0.0038751 -0.00025406 0.00061464 0.00073484 0 0.0021317 -0.0021208 0.0014398 -0.011653 -0.00084347 0.0028383 -0.02283 0.010243 0.0063755 -0.010907 0.020277 -0.0018765 -0.022775 -0.020203 0.0048125 -0.010193 -0.0060788 0.005005 0.003416 0.00023864 0.00048454 0.0006754 6.4924e-05 -0.00053015 0.0038073 -0.00065375 -0.00047706 0.00058592 -0.0051823 0.0052861 -0.00014423 -0.0033049 -0.00036061
0.28516 -0.0034909 0.00060313 -0.0005445 0.0012803 0 0.001335 0.0011871 0.0006911 -0.0080594 -0.0047836 0.00039851 -0.014942 0.023389 0.0073797 -0.0014105 0.036166 0.00028923 -0.016985 -0.013055 0.0044299 -0.0021302 0.00040001 0.0085254 0.0074401 0.00095826 0.00082377 0.0014689 0.00029301 0.0031038 0.0015745 -0.0035043 0.00018797 -0.00047906 -0.0034902 0.0060845 0.0052514 0.0085729 0.016282
0.28906 -0.0025132 0.00082889 -0.0017534 0.00029892 0 -0.00025431 0.0041162 -0.00046436 -0.0015714 -0.0077678 -0.0023282 -0.023907 0.034839 0.0091372 0.0077375 0.046975 0.0030117 -0.0076578 -0.0029495 -0.0017774 0.0067537 0.0068189 0.007836 0.010355 0.0013543 0.001122 0.0011618 0.0004794 0.0086696 -0.0026942 -0.0056801 0.0027202 -0.0022464 0.0034251 0.0042525 0.012681 0.022331 0.030995
0.29297 -0.0010416 0.00019794 -0.0021582 -0.0016073 0 -0.0013371 0.0062287 -0.0018859 0.0058773 -0.008767 -0.0039122 -0.040719 0.039562 0.011419 0.012887 0.046907 0.0033077 0.0033072 0.0097632 -0.0076101 0.012576 0.0099389 0.0033906 0.011054 0.0012929 0.0011131 -5.3936e-05 0.00050576 0.010017 -0.006665 -0.0046651 0.0059227 -0.0029076 0.013923 0.00075978 0.020568 0.032782 0.037223
0.29688 0.00064921 -0.00058374 -0.0011446 -0.0032654 0 -0.00081928 0.0076066 -0.0031931 0.011641 -0.0081461 -0.0040605 -0.047249 0.038906 0.011726 0.014257 0.039235 0.00041656 0.012449 0.021724 -0.0070962 0.014197 0.0096588 -0.0011774 0.0099522 0.00086239 0.00066189 -0.0012394 0.00035129 0.0029846 -0.0078807 -0.00016197 0.0081339 -0.0012852 0.02244 -0.0020596 0.026411 0.037798 0.035395
0.30078 0.0021608 -0.00056032 0.0010209 -0.0037198 0 0.0011255 0.0083525 -0.0040919 0.014022 -0.0070555 -0.0040427 -0.035053 0.033976 0.0081314 0.01239 0.025777 -0.0033173 0.018266 0.03089 -0.00023364 0.011621 0.0062971 -0.0028849 0.0070896 0.00026809 -5.8181e-05 -0.0015611 0.00012096 -0.0085117 -0.0058407 0.0053626 0.0080909 0.0019874 0.026425 -0.0024866 0.029022 0.036968 0.026133
0.30469 0.0031484 0.00049401 0.0030109 -0.0028506 0 0.0030501 0.0082108 -0.0045078 0.013097 -0.0060533 -0.0051839 -0.015901 0.026076 0.0021082 0.0080441 0.0086361 -0.004759 0.019609 0.035446 0.0071521 0.0052715 0.00038885 -0.0021308 0.0025656 -0.0002778 -0.00064976 -0.00099893 -5.669e-05 -0.014706 -0.002314 0.0085494 0.005447 0.0047626 0.023939 -0.0011334 0.02754 0.030422 0.01062
0.30859 0.0034974 0.0018089 0.0032036 -0.0014023 0 0.0034059 0.0068226 -0.0044096 0.010194 -0.0044912 -0.0070403 -0.010876 0.017165 -0.0021384 0.0025035 -0.0089392 -0.0029636 0.014941 0.032478 0.0090938 -0.003735 -0.0071304 -0.0016918 -0.0035976 -0.00061826 -0.00076778 -0.00023733 -0.00014324 -0.0094153 0.00036829 0.0077983 0.00095677 0.0050276 0.01262 -0.00046858 0.020859 0.018814 -0.0089519
0.3125 0.0033185 0.0023369 0.0010223 -0.00039424 0 0.0018381 0.0042976 -0.0036569 0.006655 -0.0014102 -0.0074416 -0.028288 0.0096379 -0.001525 -0.0022638 -0.022612 0.00022383 0.0054755 0.022161 0.0048031 -0.012154 -0.0145 -0.0034595 -0.01062 -0.00067279 -0.00035675 6.9585e-05 -0.00018482 0.0031184 0.0012929 0.0043262 -0.003708 0.0025093 -0.004858 -0.0023082 0.010572 0.0058675 -0.027031
0.31641 0.0027544 0.0017068 -0.0023363 -0.00035302 0 -0.00060866 0.001322 -0.0021875 0.0029893 0.0029765 -0.0046289 -0.054179 0.0038367 0.0028456 -0.0057751 -0.031651 0.0022631 -0.0057681 0.0085476 -0.0014891 -0.018242 -0.021055 -0.0064856 -0.017463 -0.000439 0.00032038 -0.00013647 -0.00020448 0.012026 0.0013143 0.00081396 -0.0066816 -0.0011589 -0.023208 -0.0057092 -0.00037458 -0.0055551 -0.040509
0.32031 0.0018164 0.00045645 -0.0046798 -0.00097847 0 -0.0025029 -0.0014308 -0.00036577 -0.0010156 0.0068742 0.00066324 -0.066462 -0.00018064 0.0067358 -0.0079282 -0.035903 0.002278 -0.017021 -0.0055906 -0.0052757 -0.02123 -0.026577 -0.0081062 -0.023371 1.4511e-05 0.00085234 -0.00044739 -0.00013789 0.011037 0.0016778 -0.00092196 -0.0070095 -0.0037867 -0.039298 -0.0075858 -0.010212 -0.014024 -0.047756
0.32422 0.00046149 -0.00060181 -0.0045965 -0.0014986 0 -0.003206 -0.0038906 0.0010374 -0.0055656 0.0081675 0.0054586 -0.057793 -0.0025107 0.0068952 -0.0087755 -0.035638 0.0013751 -0.026492 -0.017224 -0.0056731 -0.020653 -0.030975 -0.0066305 -0.027565 0.00055676 0.00092 -0.00054858 9.0845e-05 0.0052935 0.002579 -0.0010791 -0.0053862 -0.0042448 -0.050106 -0.0056759 -0.017203 -0.018396 -0.047615
0.32813 -0.0011597 -0.0011274 -0.0026021 -0.0013613 0 -0.003118 -0.0063707 0.001429 -0.010267 0.0061926 0.0070451 -0.042109 -0.0028751 0.0039336 -0.0082586 -0.031493 0.0010812 -0.030819 -0.019985 -0.0047293 -0.016018 -0.033924 -0.0028222 -0.028074 0.001006 0.00047586 -0.00053427 0.00043021 0.0059373 0.0031788 -0.0010736 -0.003721 -0.0030106 -0.050542 -0.00093974 -0.018103 -0.016845 -0.038184
0.33203 -0.0026016 -0.0013364 -0.00052633 -0.00062131 0 -0.0029542 -0.0087008 0.0010274 -0.014135 0.002287 0.005297 -0.037607 -0.0016622 0.0010924 -0.0067501 -0.026482 0.0018737 -0.030596 -0.014381 -0.0038957 -0.0097286 -0.035559 0.00096806 -0.025385 0.0011678 -0.00022064 -0.00067895 0.00067167 0.01767 0.002835 -0.0019339 -0.0036214 -0.0014132 -0.044122 0.0031352 -0.014401 -0.011883 -0.024332
0.33594 -0.0033732 -0.0014751 0.00023723 0.00027473 0 -0.0029808 -0.0097934 0.00079438 -0.016088 -0.0013903 0.0025587 -0.045394 0.0010208 0.00056477 -0.0042331 -0.021709 0.003151 -0.026815 -0.0023451 -0.0023093 -0.0029095 -0.035679 0.0028047 -0.020188 0.00092432 -0.00074598 -0.0010243 0.00059861 0.032442 0.0019655 -0.0035052 -0.0049849 -0.00047822 -0.033814 0.0037343 -0.0075872 -0.0050054 -0.008759
0.33984 -0.0033409 -0.0014147 -0.00016289 0.00098221 0 -0.0029892 -0.0083953 0.0015534 -0.015472 -0.0035617 0.0013263 -0.048388 0.0049416 0.0014944 -0.00074397 -0.017955 0.0041243 -0.0205 0.013958 0.001241 0.0035574 -0.034103 0.0023964 -0.013261 0.00034068 -0.0007865 -0.0013071 0.00018735 0.036357 0.0015057 -0.0049275 -0.0059977 -0.00037689 -0.022227 0.0012397 0.00090101 0.0024933 0.0062797
0.34375 -0.0028483 -0.0008693 -0.0005942 0.0014699 0 -0.0028138 -0.0044178 0.0030945 -0.012287 -0.0044524 0.0021048 -0.032523 0.009605 0.0015757 0.0036291 -0.016024 0.0043497 -0.013225 0.030916 0.0055644 0.0086054 -0.030497 0.00079784 -0.0058881 -0.00031607 -0.00038128 -0.0012841 -0.00033928 0.022975 0.0016423 -0.0055022 -0.0046502 -0.00067587 -0.012932 -0.0014195 0.0089228 0.0088722 0.01782
0.34766 -0.00236 7.9116e-05 -0.00034 0.0017866 0 -0.0026056 0.00059896 0.0042127 -0.0070797 -0.0049589 0.0034069 -0.0065784 0.013015 2.2624e-06 0.0077277 -0.016244 0.0035688 -0.0078936 0.041887 0.0074121 0.011109 -0.025309 -0.00075943 -0.00067827 -0.00072283 7.1873e-05 -0.0010214 -0.00067149 -0.00055512 0.0013999 -0.0049721 -0.00047896 -0.0008499 -0.0095536 -0.0018154 0.013212 0.011743 0.022628
0.35156 -0.0019566 0.00087065 0.00030908 0.0017783 0 -0.0025064 0.0045604 0.0037527 -0.00070039 -0.0054656 0.0035292 0.002956 0.013869 -0.0017987 0.010242 -0.017713 0.0015924 -0.005463 0.045419 0.0048803 0.011402 -0.020044 -0.0018381 0.0016191 -0.00073914 0.00010801 -0.00079258 -0.00064601 -0.02047 -0.00029221 -0.0032308 0.0049609 -0.00054052 -0.010441 -0.00029723 0.013523 0.011101 0.021831
0.35547 -0.001229 0.00099882 0.00079726 0.0012025 0 -0.002224 0.0064691 0.0016906 0.005881 -0.0055676 0.0020743 -0.021177 0.011628 -0.0023035 0.010383 -0.019932 -0.0012965 -0.0062182 0.04134 -0.00012687 0.0096025 -0.015585 -0.0029632 0.0009012 -0.00052723 -0.00041987 -0.00074559 -0.00034913 -0.028791 -0.0031438 -0.00020773 0.0092042 0.00042973 -0.014156 0.00071317 0.0099903 0.0070026 0.016035
0.35938 0.00025598 0.00059778 0.0012196 0.00015707 0 -0.0011846 0.0070048 -0.00079647 0.011646 -0.0047798 -0.0001563 -0.06612 0.0060913 -0.002036 0.0075385 -0.02234 -0.004019 -0.010149 0.030199 -0.0035237 0.0059542 -0.012757 -0.0049762 -0.0025973 -0.00040141 -0.0011964 -0.00077553 -1.4848e-05 -0.028493 -0.005304 0.0037126 0.010504 0.001992 -0.018928 -0.00056385 0.0030958 -0.00023812 0.0061465
0.36328 0.0023619 0.00036248 0.0020859 -0.00073133 0 0.00078631 0.0074804 -0.0023387 0.015565 -0.0032211 -0.0023029 -0.09728 -0.0022133 -0.0029224 0.00097412 -0.023778 -0.0052649 -0.016898 0.013879 -0.0031635 0.00096962 -0.012843 -0.0080095 -0.0077481 -0.0005104 -0.0016889 -0.00074454 0.00017031 -0.027373 -0.0048169 0.007298 0.0086863 0.0036659 -0.021303 -0.0034681 -0.0058854 -0.0098246 -0.0063369
0.36719 0.0043006 0.00081063 0.0031912 -0.00072933 0 0.0030326 0.0083244 -0.0024748 0.016734 -0.0014438 -0.0040648 -0.089332 -0.0097536 -0.0055794 -0.0067754 -0.023396 -0.0046496 -0.024012 -0.0019489 -0.00084957 -0.0035582 -0.014704 -0.010851 -0.011646 -0.00066144 -0.0015693 -0.00071583 0.00018321 -0.028614 -0.0014156 0.0088815 0.0048544 0.0045941 -0.019699 -0.0057325 -0.013942 -0.018958 -0.018246
0.37109 0.0052078 0.0016694 0.0031996 0.00029276 0 0.0044645 0.0086758 -0.0018377 0.014678 0.00028357 -0.0052274 -0.049549 -0.014546 -0.0079383 -0.013589 -0.021082 -0.0031653 -0.03012 -0.01491 2.2393e-06 -0.0065098 -0.016917 -0.011463 -0.013028 -0.00049752 -0.00093375 -0.00084662 0.00012759 -0.028411 0.0030589 0.0075196 0.0005767 0.0039929 -0.01485 -0.0058038 -0.019719 -0.026048 -0.028106
0.375 0.0048423 0.0020814 0.0008504 0.0015913 0 0.0044365 0.0073957 -0.0013798 0.009691 0.0022412 -0.0050832 -0.010572 -0.015395 -0.007173 -0.0179 -0.01684 -0.0022006 -0.03427 -0.023699 -0.0017262 -0.007052 -0.018384 -0.0086005 -0.011203 0.00011186 -0.00014448 -0.0010638 0.00011209 -0.022032 0.0060246 0.0038808 -0.0027587 0.0017653 -0.0075826 -0.0041492 -0.022348 -0.029942 -0.034849
0.37891 0.0037205 0.0014478 -0.0033598 0.0020737 0 0.0031991 0.0042825 -0.001493 0.0029508 0.0046406 -0.0028778 -0.00031488 -0.011229 -0.0029668 -0.017858 -0.010802 -0.0020503 -0.035425 -0.027307 -0.003903 -0.0042164 -0.017732 -0.0032717 -0.0056589 0.0008588 0.00049651 -0.0010022 0.00016025 -0.010138 0.0060846 -7.334e-05 -0.0042918 -0.001263 0.00075587 -0.0024369 -0.020979 -0.029335 -0.037259
0.38281 0.0025667 3.4423e-05 -0.0070736 0.0011817 0 0.0014984 0.00021142 -0.0018236 -0.0038333 0.0068499 0.0010104 -0.018678 -0.0027487 0.0016306 -0.011809 -0.0039064 -0.0015853 -0.032427 -0.026102 -0.0040975 0.0027516 -0.013523 0.0015749 0.0027735 0.001215 0.0009037 -0.00040786 0.0002121 0.0020123 0.0038944 -0.002455 -0.0039672 -0.0037544 0.0075871 -0.0018054 -0.015216 -0.022961 -0.033589
0.38672 0.0016541 -0.0012699 -0.0080297 -0.00065827 0 -0.00014308 -0.0037364 -0.0017589 -0.0091502 0.0075389 0.0046545 -0.04216 0.0059449 0.0029495 -0.0029346 0.0024168 0.00043508 -0.026822 -0.023354 -0.0027147 0.011498 -0.007575 0.0033261 0.01123 0.00090242 0.0010962 0.00042177 0.00019193 0.010668 0.0014191 -0.0027096 -0.00267 -0.0046213 0.01239 -0.0021151 -0.00751 -0.01351 -0.025709
0.39063 0.00070159 -0.0017529 -0.0061593 -0.0023677 0 -0.0016395 -0.0069922 -0.00094956 -0.01236 0.005869 0.0058256 -0.048764 0.01292 0.00021766 0.0069029 0.0075318 0.0037708 -0.01929 -0.020176 -0.0024197 0.020652 -0.001169 0.0020261 0.018428 0.00016195 0.0010424 0.00076649 7.7964e-05 0.016922 0.00039301 -0.0017459 -0.0018305 -0.0035814 0.015327 -0.0026312 0.00098927 -0.0023738 -0.014391
0.39453 -0.00061463 -0.0014067 -0.0035199 -0.0029599 0 -0.0029243 -0.0092999 0.00057873 -0.013801 0.0025835 0.0039397 -0.036942 0.016564 -0.0038771 0.015809 0.010927 0.0065652 -0.010585 -0.017445 -0.0045226 0.028806 0.0043518 0.00034105 0.023299 -0.00045699 0.00069762 0.00019873 -7.5973e-05 0.023209 0.0012247 -0.00097976 -0.0024329 -0.0012006 0.016732 -0.0029739 0.0091327 0.0089691 -0.00061002
0.39844 -0.0021305 -0.00073348 -0.0020563 -0.0020712 0 -0.0035959 -0.010136 0.0025718 -0.014202 -0.00028299 0.00073856 -0.021635 0.014879 -0.0060647 0.020632 0.011849 0.0068522 -0.0018972 -0.015777 -0.0068298 0.03345 0.0065784 0.00086939 0.024464 -0.00058971 0.0001691 -0.00084131 -0.00017984 0.027888 0.0029698 -0.0012288 -0.0041215 0.0014535 0.017214 -0.0032134 0.015033 0.01795 0.013879
0.40234 -0.0032297 -0.00017854 -0.0016329 -2.442e-05 0 -0.0032267 -0.0087954 0.0045876 -0.013843 -0.0010693 -0.0011523 -0.015453 0.009751 -0.0056151 0.020514 0.010798 0.0041818 0.0052573 -0.014475 -0.005878 0.033685 0.0049021 0.0033451 0.022952 -0.00035842 -0.00027152 -0.0013223 -0.00018173 0.02553 0.0041188 -0.0023115 -0.0053216 0.003277 0.017211 -0.0033402 0.017637 0.022699 0.025863
0.40625 -0.0033987 0.00015525 -0.00053257 0.0023884 0 -0.0020179 -0.0052609 0.0059355 -0.012176 -4.2326e-05 -0.00050646 -0.016792 0.0037651 -0.004477 0.017089 0.0084726 -0.00014812 0.010332 -0.012994 -0.0011816 0.030683 0.0007421 0.0047281 0.02031 -0.00020607 -0.00043476 -0.00059089 -0.00011975 0.013417 0.0035634 -0.0034086 -0.0044813 0.0035795 0.016264 -0.0031167 0.017326 0.023449 0.03376
0.41016 -0.002691 0.00032259 0.0021848 0.0041904 0 -0.00090033 -0.00077503 0.0058702 -0.0082773 0.00074565 0.0015493 -0.016005 -0.0015965 -0.0046614 0.011604 0.005167 -0.0042006 0.012923 -0.011231 0.0035792 0.025397 -0.0047567 0.0023685 0.017405 -0.0004481 -0.00044792 0.00093554 -9.6961e-05 -0.0034727 0.0012373 -0.0036486 -0.0014188 0.0024665 0.01382 -0.0025759 0.014386 0.020423 0.036485
0.41406 -0.0016145 0.00028352 0.0052393 0.0045916 0 -0.00072112 0.0028441 0.004152 -0.0018474 -0.00064127 0.0027499 -0.0096451 -0.004932 -0.0060019 0.0056211 0.0011434 -0.0065691 0.012708 -0.0092641 0.0042071 0.019097 -0.010156 -0.0028989 0.015077 -0.00098036 -0.00062871 0.0021193 -0.00018349 -0.015868 -0.0018182 -0.0024834 0.0024543 0.00094268 0.0092035 -0.0023006 0.0092949 0.014116 0.033151
0.41797 -0.00060391 -1.5286e-05 0.0063624 0.0034585 0 -0.0012849 0.0046676 0.0014901 0.0060495 -0.0040461 0.0017818 -0.0048596 -0.005178 -0.0066261 0.0019956 -0.0035355 -0.0067059 0.0089322 -0.0084635 0.00059369 0.014558 -0.012613 -0.0070696 0.014056 -0.0013913 -0.0010478 0.0021931 -0.00033101 -0.019111 -0.0040096 0.0001343 0.0052347 0.00044194 0.0014206 -0.002748 0.003152 0.0056756 0.022412
0.42188 0.00031548 -0.00036496 0.0048439 0.0015642 0 -0.0013802 0.0053623 -0.00075333 0.013156 -0.0070832 -0.00076389 -0.0090618 -0.0047926 -0.0052235 0.00078435 -0.0083349 -0.0047218 0.0034727 -0.0097546 -0.0029915 0.012627 -0.012357 -0.0066253 0.013401 -0.0013287 -0.0012793 0.0014819 -0.00039911 -0.017628 -0.0041524 0.0036048 0.0059154 0.0018238 -0.0070686 -0.0032508 -0.0023224 -0.00245 0.0089767
0.42578 0.0013164 -0.00030574 0.0024177 0.00018599 0 3.2898e-05 0.0062776 -0.0015549 0.017092 -0.0071243 -0.0032504 -0.018083 -0.0049694 -0.0023723 0.0014859 -0.012715 -0.0013762 -0.0027637 -0.013374 -0.0024807 0.013213 -0.010013 -0.0019187 0.012589 -0.00077425 -0.00074798 0.0010105 -0.00029388 -0.019335 -0.0022863 0.0066664 0.0048412 0.0044925 -0.014444 -0.0021431 -0.006494 -0.0093329 -0.0047219
0.42969 0.0023039 0.00042512 0.0013464 0.00012603 0 0.0026008 0.0078194 -0.0010528 0.016645 -0.0036653 -0.0045099 -0.018318 -0.006592 0.00033196 0.0034513 -0.016016 0.0018025 -0.0088282 -0.019226 0.0015551 0.015938 -0.0063707 0.0031546 0.011215 -3.3138e-05 0.00056644 0.0014175 -8.5999e-05 -0.025839 0.00029229 0.0078214 0.0030381 0.0065072 -0.018915 0.0015959 -0.0088944 -0.0142 -0.016284
0.43359 0.002796 0.001472 0.0018212 0.0009616 0 0.0046327 0.0088693 -0.00034934 0.012432 0.0011308 -0.0044496 -0.0022376 -0.010356 0.0019364 0.0055435 -0.016713 0.0030052 -0.013142 -0.026625 0.0046031 0.019844 -0.0028397 0.0048352 0.0089015 0.00048524 0.0018252 0.0023139 3.8157e-05 -0.029738 0.0019383 0.0062272 0.0012908 0.0058982 -0.017356 0.0067092 -0.0089583 -0.015953 -0.021821
0.4375 0.0023596 0.0020326 0.0017139 0.0013663 0 0.0045223 0.0079063 -0.00041103 0.0064864 0.0042878 -0.0034531 0.019794 -0.014245 0.0025606 0.0066765 -0.013129 0.0013907 -0.014198 -0.032734 0.0032964 0.02276 -0.00080486 0.0027576 0.0063729 0.00050061 0.0019129 0.0027284 -2.2097e-05 -0.022843 0.0018879 0.0024885 -0.00013557 0.0023065 -0.0087662 0.010042 -0.0072976 -0.014541 -0.01892
0.44141 0.0011502 0.0015762 -0.00086913 0.00039247 0 0.002224 0.0046314 -0.001136 0.0010585 0.0045849 -0.0016346 0.026176 -0.015883 0.0024766 0.0071882 -0.0059 -0.0019672 -0.012454 -0.035833 -0.00082334 0.023824 0.00022423 -0.00038111 0.0045997 -3.5442e-06 0.00048468 0.0021234 -0.00013116 -0.006641 0.00081825 -0.0014261 -0.0011374 -0.0024469 0.003686 0.0090569 -0.0051462 -0.011172 -0.0099668
0.44531 -7.6267e-05 0.00040404 -0.0050177 -0.0014632 0 -0.00062539 0.00036568 -0.0015273 -0.0026172 0.0034464 0.0010568 0.0045923 -0.013947 0.0014604 0.007495 0.0041999 -0.004675 -0.0083946 -0.035092 -0.0030988 0.022714 0.00089866 -0.0020193 0.0041226 -0.00076332 -0.0015434 0.00090528 -1.6042e-05 0.0070089 0.00024117 -0.0033582 -0.0014929 -0.0055241 0.017592 0.004212 -0.0032315 -0.0065765 0.0031744
0.44922 -0.00058452 -0.00056437 -0.0074207 -0.0025552 0 -0.0020493 -0.0031218 -0.0007755 -0.0047858 0.003325 0.0041276 -0.034166 -0.0074054 -0.00059245 0.0081191 0.015967 -0.0049724 -0.0027801 -0.030028 -0.0010446 0.019331 0.0020636 -0.0021941 0.0053754 -0.001348 -0.0026598 -5.1943e-05 0.00043054 0.0067991 0.0012314 -0.0024916 -0.0010981 -0.0051651 0.03015 -0.001269 -0.0022738 -0.0015937 0.0181
0.45313 -0.00033143 -0.00061089 -0.0055614 -0.0016049 0 -0.0013003 -0.0050097 0.00089105 -0.0065917 0.0051557 0.0063351 -0.064299 0.0042687 -0.0027954 0.0098875 0.02536 -0.003298 0.0022053 -0.020657 0.0028665 0.013728 0.0055658 -0.0028104 0.0086367 -0.0014063 -0.0020537 -0.00029217 0.00094181 -0.0064831 0.0035572 -3.2386e-05 -0.00035501 -0.0020335 0.035118 -0.0042219 -0.0035549 0.0019169 0.028959
0.45703 -2.3982e-06 0.00016399 -0.00043638 0.00098549 0 0.00067872 -0.0056063 0.0024548 -0.0088776 0.0073629 0.006528 -0.068203 0.016226 -0.0037183 0.012064 0.028871 -0.0018875 0.0044769 -0.01083 0.0040349 0.0074459 0.010903 -0.0049498 0.012171 -0.00093191 -0.0003304 -0.00013281 0.001033 -0.020064 0.0058888 0.001631 -4.6977e-05 0.0013186 0.032267 -0.0042617 -0.0064633 0.0030073 0.032558
0.46094 -0.00034273 0.0010124 0.0040889 0.0033392 0 0.0021229 -0.0054003 0.0031263 -0.011254 0.0073884 0.0047622 -0.051983 0.025599 -0.0029708 0.013807 0.02542 -0.0027039 0.0034656 -0.0024032 0.00091454 0.0010947 0.016987 -0.0074665 0.015051 -0.00031673 0.0010561 -0.00019847 0.00044827 -0.021188 0.006798 0.00075567 -0.00063621 0.0024376 0.023251 -0.003698 -0.010294 0.0015381 0.028608
0.46484 -0.0014202 0.0012636 0.0047211 0.0036859 0 0.0017565 -0.0043394 0.0029946 -0.012194 0.0042273 0.0024241 -0.037782 0.030211 -0.0019418 0.014409 0.014673 -0.0056412 -0.00099093 0.0033346 -0.0033198 -0.0048445 0.022708 -0.0083605 0.016658 -6.2182e-05 0.0011199 -0.00072389 -0.0005095 -0.0088426 0.0056585 -0.002341 -0.0016866 0.00078799 0.010089 -0.0047779 -0.014323 -0.0024092 0.017527
0.46875 -0.0025264 0.00084598 0.0015909 0.0018334 0 -0.00045654 -0.0022287 0.0026463 -0.010159 -0.00052915 0.0010593 -0.040962 0.02739 -0.0024158 0.01288 -0.0031258 -0.0086172 -0.0087036 0.0050589 -0.0044016 -0.0097782 0.026226 -0.00711 0.016405 -0.00033548 0.00015176 -0.0013735 -0.0011344 0.0064189 0.0028269 -0.005436 -0.0021132 -0.0020135 -0.0036182 -0.007143 -0.017363 -0.0084918 0.0006973
0.47266 -0.0027929 0.00016498 -0.002156 -0.00079642 0 -0.0034351 0.00041317 0.002287 -0.0049386 -0.0041444 0.00099554 -0.055632 0.017474 -0.0044115 0.0092849 -0.022841 -0.0093212 -0.017066 0.0036816 -0.0016819 -0.012813 0.025683 -0.0051752 0.015183 -0.00078712 -0.0007061 -0.001679 -0.00089028 0.013508 -0.00077625 -0.0060568 -0.0011366 -0.0035979 -0.011216 -0.0081777 -0.017583 -0.014739 -0.015903
0.47656 -0.0019187 -0.00038306 -0.0033749 -0.0024585 0 -0.0056481 0.0023812 0.0014642 0.0018819 -0.0051931 0.0011379 -0.063068 0.0055568 -0.0058742 0.005614 -0.038632 -0.0069789 -0.023316 0.0022554 0.0013713 -0.013741 0.022615 -0.0042173 0.01482 -0.0008628 -0.00061717 -0.0015372 9.3322e-05 0.010721 -0.0041336 -0.0033597 0.00092926 -0.0026404 -0.011551 -0.0059203 -0.015026 -0.019301 -0.027508
0.48047 -0.00034406 -0.00067863 -0.0015096 -0.002409 0 -0.0059102 0.0029354 -0.0002333 0.0077732 -0.0045836 0.00015628 -0.053371 -0.0054823 -0.0049211 0.0032159 -0.047456 -0.0027977 -0.026036 0.0023795 0.0012369 -0.012182 0.018387 -0.0043103 0.016328 -0.00035552 0.00022716 -0.0012399 0.0010795 0.0049139 -0.0063327 0.0012361 0.0028055 0.00033762 -0.0048785 -0.0015102 -0.009819 -0.021224 -0.031903
0.48438 0.0012081 -0.00073982 0.0014654 -0.0011715 0 -0.0040392 0.0027557 -0.0023193 0.010821 -0.0042431 -0.0021086 -0.036777 -0.012877 -0.0022285 0.0034022 -0.046856 0.00092904 -0.024109 0.0054434 -0.0018345 -0.0078255 0.014614 -0.0043004 0.020546 0.00035251 0.00095578 -0.0010908 0.001322 0.00248 -0.0066701 0.0051097 0.003189 0.0035822 0.0077303 0.0014568 -0.0023124 -0.019772 -0.027539
0.48828 0.0023076 -0.00051708 0.0031683 0.00016847 0 -0.0010936 0.0033488 -0.0035053 0.010779 -0.0049676 -0.0043843 -0.032259 -0.012318 -0.00065425 0.0083839 -0.033317 0.00221 -0.015997 0.013061 -0.0045312 0.00016673 0.014785 -0.0037196 0.02843 0.00064256 0.00095616 -0.0010864 0.00068219 0.0029265 -0.0049253 0.0062903 0.0017019 0.0054204 0.02277 0.00018826 0.0065771 -0.013929 -0.012637
0.49219 0.0029653 2.7403e-05 0.0026877 0.000758 0 0.0011343 0.0052778 -0.0028372 0.008833 -0.0057061 -0.0050559 -0.045713 -0.0058622 -0.0022162 0.016387 -0.013018 0.00048696 -0.0048578 0.022396 -0.0046201 0.010133 0.019673 -0.0036922 0.037533 0.00028283 0.00040034 -0.00097579 -0.00028512 0.0015649 -0.0016957 0.0046454 -0.00087146 0.0052093 0.034061 -0.0045704 0.014651 -0.0059999 0.0066485
0.49609 0.0033234 0.00067706 0.00070919 0.00027686 0 0.0013173 0.0071226 -0.00074184 0.0064128 -0.004922 -0.0035293 -0.061751 0.0033342 -0.0057323 0.025004 0.0087528 -0.0028997 0.0066588 0.030709 -0.0034971 0.020439 0.027809 -0.0054989 0.045719 -0.00031417 -9.7049e-05 -0.0005542 -0.0008438 -0.0031841 0.00166 0.0016263 -0.0031409 0.0033992 0.039538 -0.0090248 0.020857 0.0021176 0.02584
0.5 0.0033247 0.00097675 -0.0015938 -0.0010953 0 -0.00029488 0.0065398 0.0011995 0.0041364 -0.0024321 -0.00063863 -0.05897 0.012832 -0.0079289 0.032238 0.028117 -0.0052577 0.016576 0.035884 -0.0041777 0.029716 0.037599 -0.0084576 0.051373 -0.00048779 -0.00019903 0.00014679 -0.00070945 -0.0072406 0.0037142 -0.00098225 -0.0039856 0.00097573 0.038207 -0.0096552 0.024478 0.0090118 0.041741
0.50391 0.0027517 0.00063341 -0.0034404 -0.0026882 0 -0.0019066 0.0025713 0.001661 0.001743 0.00032652 0.0021308 -0.033256 0.019562 -0.0069527 0.035446 0.040471 -0.0042096 0.022507 0.035313 -0.0072337 0.036133 0.04652 -0.0098818 0.052528 8.2677e-06 -0.0001324 0.00089825 -0.00024104 -0.0060498 0.0039137 -0.0021898 -0.0031928 -0.0011352 0.029576 -0.0062888 0.024764 0.012988 0.050671
0.50781 0.0015623 -0.00010948 -0.0044328 -0.0034356 0 -0.0016174 -0.0031293 0.00079933 -0.0011548 0.0018589 0.0037726 -0.004273 0.019793 -0.0043596 0.031099 0.040596 0.00033219 0.021515 0.02634 -0.0096191 0.036756 0.049326 -0.0076175 0.047204 0.00075206 -0.00029731 0.001401 -5.9157e-05 -0.00087404 0.0029865 -0.0020679 -0.0015444 -0.0023694 0.015653 -0.0021089 0.021261 0.012048 0.048672
0.51172 9.8518e-05 -0.00061347 -0.0042346 -0.0024216 0 0.00081684 -0.0075076 4.3105e-05 -0.0043846 0.002222 0.0042684 0.0026899 0.015697 -0.0032407 0.021815 0.033073 0.0055749 0.015894 0.012868 -0.0079252 0.03288 0.045826 -0.002559 0.038337 0.0010649 -0.00072082 0.0013719 -0.00047937 0.0018396 0.0023647 -0.0013058 -0.00031467 -0.0025943 0.0012392 -0.00069609 0.015942 0.0079851 0.040016
0.51563 -0.0011137 -0.00044586 -0.0026966 0.00026096 0 0.0035485 -0.0086355 0.0006255 -0.0072606 0.002843 0.0042309 -0.018572 0.0087888 -0.0045451 0.0094299 0.020638 0.0077146 0.0069528 -0.0027942 -0.0023871 0.025377 0.036622 0.001743 0.027554 0.0006625 -0.00099233 0.00064221 -0.0012729 -0.0022431 0.0030052 -0.00067408 -0.0004085 -0.0021064 -0.011916 -0.0029167 0.0097174 0.0018619 0.027042
0.51953 -0.0017993 0.0001755 -0.0003287 0.0031791 0 0.0041301 -0.0070897 0.0023275 -0.0091594 0.004697 0.0041886 -0.049209 0.00073605 -0.0058431 -0.0039519 0.0062777 0.0051264 -0.0038154 -0.018219 0.0029756 0.015395 0.022908 0.0022376 0.016552 -0.00010468 -0.00072721 -0.00066433 -0.0019168 -0.0097543 0.0045667 -0.00073823 -0.0016376 -0.0015301 -0.022418 -0.0064701 0.0034993 -0.0051335 0.012299
0.52344 -0.0021497 0.00059481 0.0016513 0.0044118 0 0.0017234 -0.0049502 0.0036879 -0.0098902 0.0068406 0.0041417 -0.064156 -0.0058329 -0.004092 -0.014447 -0.0051518 1.3996e-06 -0.013928 -0.029268 0.0043219 0.0051038 0.0076055 -0.00087226 0.0080735 -0.00061785 -1.647e-05 -0.0020143 -0.0020463 -0.012494 0.0056363 -0.0016859 -0.0027108 -0.0014972 -0.028728 -0.0083047 -0.0012749 -0.010969 -2.5583e-05
0.52734 -0.002567 0.0003887 0.0020825 0.0030923 0 -0.0019993 -0.003632 0.0034414 -0.0094686 0.0069963 0.0036169 -0.056294 -0.0096947 0.0006263 -0.019383 -0.01078 -0.0034398 -0.021115 -0.034094 0.0017004 -0.0027062 -0.0042922 -0.0045581 0.003389 -0.00054538 0.00062934 -0.0026584 -0.0016918 -0.0059776 0.004833 -0.0031105 -0.0021256 -0.0021837 -0.031621 -0.0074418 -0.0038125 -0.014122 -0.0068352
0.53125 -0.0031662 -0.0002107 0.00087232 0.00022652 0 -0.0041676 -0.0028091 0.0017162 -0.0076923 0.0037319 0.0020566 -0.041438 -0.011738 0.0046999 -0.019587 -0.011937 -0.002747 -0.025295 -0.034148 -0.0014448 -0.0074978 -0.011341 -0.0059882 0.0016257 -3.9896e-05 0.00075698 -0.002133 -0.0011485 0.005604 0.0018958 -0.0039915 0.00059606 -0.0030666 -0.031875 -0.0055135 -0.0043941 -0.014863 -0.008543
0.53516 -0.0035272 -0.00057213 -0.00074063 -0.0021182 0 -0.0031024 -0.0013146 -0.00017873 -0.0041902 -0.0019127 -0.00072239 -0.040023 -0.012622 0.0045869 -0.015933 -0.0099302 0.00062444 -0.026545 -0.030569 -0.0021355 -0.0091519 -0.013085 -0.0049148 0.0021096 0.00052482 0.00035454 -0.00067917 -0.00067556 0.013326 -0.0020778 -0.0032363 0.0043358 -0.0032249 -0.02942 -0.0046682 -0.0032336 -0.013529 -0.0056317
0.53906 -0.0029756 -0.00029168 -0.0010695 -0.0025752 0 0.00035482 0.0012547 -0.0010737 0.00095248 -0.006976 -0.0042075 -0.055328 -0.013165 0.00059244 -0.0098023 -0.0066286 0.003047 -0.025195 -0.02491 -0.00066312 -0.0078768 -0.009667 -0.0031375 0.0039251 0.00090489 -0.00021289 0.0008582 -0.00032855 0.011912 -0.0053546 -0.00061157 0.0070625 -0.0020609 -0.023936 -0.0051078 -0.00067669 -0.010714 0.00098123
0.54297 -0.0011779 0.00048725 0.00063349 -0.0015048 0 0.0036924 0.0040683 -0.00096649 0.0066703 -0.008793 -0.0072091 -0.070555 -0.013756 -0.0033046 -0.0041192 -0.0056659 0.0025482 -0.021836 -0.019731 0.00051424 -0.0044874 -0.0028204 -0.0020551 0.0056873 0.0010602 -0.00056946 0.0016391 -3.2613e-05 0.0035728 -0.006626 0.0027725 0.0073009 0.00014769 -0.012985 -0.0048418 0.0025892 -0.0078283 0.0094613
0.54688 0.0014649 0.0013365 0.0034396 -0.00032971 0 0.00487 0.0060688 -0.0007545 0.011219 -0.0068418 -0.0083613 -0.066587 -0.013198 -0.0034381 -0.00031165 -0.0073183 0.00068241 -0.017951 -0.015715 5.3213e-06 -0.00085353 0.0034391 -0.0012255 0.0069904 0.0009916 -0.00058726 0.00143 0.00024551 -0.0060855 -0.0056389 0.0051316 0.0051759 0.0023986 0.0021631 -0.0019557 0.0056022 -0.0059797 0.017495
0.55078 0.0039818 0.0019948 0.0053445 3.0635e-05 0 0.0037998 0.0070797 -0.0010766 0.013215 -0.0027159 -0.0069502 -0.041174 -0.010355 -2.4404e-05 0.0017672 -0.010667 0.00048549 -0.013885 -0.012347 -0.0011186 0.0026744 0.0079179 0.00060978 0.0080846 0.00065575 -0.00034192 0.00067395 0.00042931 -0.014521 -0.0030889 0.0054594 0.0021756 0.0037439 0.020439 0.0029517 0.0080735 -0.0054166 0.024549
0.55469 0.00544 0.0024665 0.0048262 -4.5221e-05 0 0.0020179 0.0076502 -0.0015722 0.012505 0.0014285 -0.0035111 -0.010437 -0.0043168 0.003342 0.0025327 -0.01451 0.0028448 -0.0099321 -0.0089891 -0.0011624 0.0059185 0.0098404 0.0035221 0.0092554 9.7842e-05 6.1442e-05 1.9762e-05 0.00042229 -0.023472 -4.7509e-05 0.0044319 -7.9686e-05 0.004008 0.040311 0.0068204 0.0097958 -0.0062354 0.030252
0.55859 0.0055201 0.0027334 0.0021341 0.00040245 0 0.0011196 0.0079072 -0.0013422 0.010051 0.0043697 0.00039906 0.0069865 0.0061912 0.0034725 0.0031049 -0.016364 0.0053775 -0.0064371 -0.0043635 -0.00026411 0.0090391 0.0087484 0.0059041 0.011023 -0.00041381 0.00053752 -0.00020612 0.00023826 -0.034137 0.0025844 0.0037512 -0.00094748 0.0037773 0.058436 0.0068694 0.010545 -0.0084109 0.034235
0.5625 0.0046234 0.0025582 -0.00082851 0.0016221 0 0.0014865 0.0069529 -5.4239e-05 0.006974 0.0061176 0.0032551 0.0057668 0.01919 0.00052332 0.0049401 -0.013963 0.0050758 -0.0039296 0.0018334 -0.00025591 0.012526 0.0062671 0.0060547 0.013269 -0.00052427 0.00093849 -0.00013168 2.9667e-05 -0.042914 0.0043196 0.0044177 -0.00089969 0.0036886 0.069402 0.003396 0.010513 -0.011162 0.036402
0.56641 0.0034684 0.001727 -0.0020802 0.0027794 0 0.00228 0.0037462 0.0015596 0.0037098 0.0072059 0.0046459 -0.0051763 0.031051 -0.0027361 0.0077551 -0.0084661 0.0017087 -0.002685 0.0079553 -0.0020854 0.016226 0.0039186 0.0039666 0.015181 -0.00013282 0.0010475 -7.7188e-05 -1.3771e-05 -0.043575 0.0050728 0.0056134 -0.00081828 0.0037372 0.072266 -0.00026878 0.010064 -0.013786 0.036767
0.57031 0.0025333 0.00047183 -0.0013189 0.0028807 0 0.0023976 -0.001382 0.0023882 5.0127e-05 0.0079421 0.0054076 -0.01444 0.039297 -0.004006 0.010979 -0.0011354 -0.0018821 -0.0029369 0.012494 -0.0040803 0.019758 0.0023043 0.0013064 0.016151 0.00043981 0.00075154 -0.00024727 0.00019543 -0.033912 0.0050679 0.0054009 -0.0012476 0.003318 0.066933 -0.00080626 0.0093573 -0.015866 0.035053
0.57422 0.0017877 -0.00050774 -0.0002119 0.0018982 0 0.0013848 -0.0063301 0.0020921 -0.0041034 0.0082399 0.0066114 -0.01847 0.041505 -0.0033331 0.013815 0.006348 -0.0028877 -0.0048492 0.01377 -0.0033984 0.022598 0.001836 -0.00025958 0.015576 0.00070375 0.00022095 -0.00063338 0.00057417 -0.019223 0.0047311 0.0026541 -0.0021703 0.0019676 0.054099 0.001968 0.0085409 -0.017008 0.030976
0.57813 0.00088889 -0.00059675 -0.00074637 0.00083363 0 -0.00036457 -0.008632 0.0014868 -0.0081607 0.0078844 0.0083141 -0.0209 0.033269 -0.0021152 0.014297 0.0098554 -0.0014478 -0.0085256 0.0080477 0.00084621 0.023078 0.0026173 -0.00043322 0.012597 0.00045702 -0.00015667 -0.0010748 0.00091223 -0.0082844 0.0045137 -0.0016571 -0.0031972 5.1938e-05 0.036867 0.0050493 0.0077852 -0.016185 0.023691
0.58203 -0.00036966 0.00012895 -0.0030684 0.00070155 0 -0.0020123 -0.0074435 0.0017223 -0.011043 0.0067889 0.0092991 -0.024798 0.019121 -0.0010071 0.012668 0.0085847 -8.0275e-05 -0.012341 -0.002472 0.006386 0.021197 0.0037789 3.418e-05 0.0088278 -2.331e-05 -8.6255e-05 -0.0013208 0.00099323 -0.0057437 0.0046332 -0.0051133 -0.0037744 -0.0013372 0.022362 0.0053603 0.0071757 -0.013486 0.014972
0.58594 -0.0017624 0.00091156 -0.0050067 0.0015727 0 -0.0028047 -0.0041997 0.0030805 -0.011896 0.0050546 0.008144 -0.028095 0.0027336 0.00057023 0.0098398 0.0034388 -0.00045191 -0.015291 -0.015322 0.0099494 0.017479 0.0052158 0.00064851 0.0055167 -0.00026191 0.00037658 -0.0011003 0.00072594 -0.0087804 0.0048726 -0.0058025 -0.0033116 -0.0012487 0.01331 0.0028829 0.0067553 -0.0090243 0.0061459
0.58984 -0.0027429 0.00098919 -0.0040497 0.0026267 0 -0.0024197 -0.0013121 0.0046021 -0.010571 0.0029212 0.0046359 -0.02639 -0.012481 0.0029851 0.0067866 -0.0043392 -0.0014263 -0.016573 -0.028013 0.01032 0.012596 0.0070061 0.0017494 0.0037252 -4.2569e-05 0.00089227 -0.0003056 0.00021773 -0.010993 0.0046368 -0.0037318 -0.0014538 0.00027266 0.01138 0.00058605 0.0065666 -0.0030156 -0.0015556
0.59375 -0.0028595 0.00028328 -2.5837e-05 0.0029785 0 -0.0011004 -0.00016376 0.0049118 -0.0075126 0.00066469 0.00014483 -0.018142 -0.021405 0.0051936 0.0051641 -0.012359 -0.00073836 -0.015123 -0.036505 0.0089239 0.0077934 0.0095916 0.0037659 0.004943 0.00042611 0.0011642 0.00078487 -0.0002617 -0.0086705 0.0033175 -0.00050949 0.0014775 0.0021178 0.017961 0.00123 0.0066899 0.0041262 -0.0062385
0.59766 -0.0021134 -0.00057752 0.0043046 0.0023178 0 0.00043727 -0.00023201 0.0034328 -0.0033649 -0.0015725 -0.0034612 -0.0060346 -0.018712 0.0055577 0.0067726 -0.016246 0.0017747 -0.010915 -0.03591 0.0075915 0.0053235 0.013765 0.0062741 0.0096934 0.00076711 0.0011833 0.0015404 -0.00043059 -0.0028364 0.00076702 0.0021242 0.0043215 0.0028977 0.029871 0.004398 0.0071633 0.010723 -0.0060747
0.60156 -0.00095273 -0.00087289 0.0056833 0.00086666 0 0.0013973 5.1838e-05 0.00086268 0.0011649 -0.0038877 -0.0053329 0.0054516 -0.0073419 0.0037853 0.010439 -0.015507 0.0034422 -0.0059076 -0.028203 0.006424 0.005365 0.01903 0.008136 0.015846 0.00079481 0.0011465 0.0014214 -0.00018251 0.0038316 -0.0024462 0.0033859 0.0056419 0.0019299 0.041437 0.0068739 0.0077947 0.015365 -0.0025346
0.60547 8.2158e-05 -0.00039381 0.003602 -0.00093761 0 0.001482 0.0017275 -0.001436 0.0051905 -0.0064008 -0.006115 0.012062 0.010462 0.0015532 0.014954 -0.01063 0.0016761 -0.0013463 -0.015284 0.004338 0.0076078 0.024736 0.0085355 0.021992 0.0006044 0.0011679 0.00051371 0.0003242 0.010138 -0.0052219 0.0033671 0.0047851 -0.00032515 0.05 0.0059607 0.0084166 0.017217 0.0033094
0.60938 0.0007413 0.00051184 0.00099477 -0.0024989 0 0.0012095 0.0044737 -0.0024771 0.0077149 -0.0087354 -0.0069461 0.010046 0.031813 0.00088428 0.018851 -0.0026843 -0.0027625 0.0015146 0.00029666 0.0013453 0.011425 0.030038 0.0075906 0.026667 0.00037479 0.0011267 -0.00041873 0.00076578 0.01554 -0.0064899 0.0023853 0.0025128 -0.0026261 0.053359 0.0022398 0.0088299 0.015623 0.010143
0.61328 0.0011473 0.0013466 0.0013758 -0.0030159 0 0.0015241 0.0070106 -0.0022166 0.0081267 -0.0097551 -0.0080515 -0.0023445 0.05066 0.0020541 0.01875 0.0050202 -0.0061237 0.00044482 0.01268 -0.00063619 0.014894 0.032645 0.0058674 0.027231 0.00018204 0.00082414 -0.000551 0.00088508 0.01755 -0.0058294 0.00076499 0.00048808 -0.0037852 0.049055 -0.0010866 0.008494 0.0095762 0.015254
0.61719 0.0015387 0.0018043 0.0051259 -0.0019019 0 0.0028374 0.008068 -0.0013386 0.0067125 -0.0081509 -0.0084114 -0.02106 0.062217 0.0034141 0.013814 0.0084707 -0.0055542 -0.0037509 0.017691 0.00016673 0.015817 0.031631 0.0036219 0.024219 2.8162e-05 0.00026551 0.00024085 0.00067045 0.012643 -0.0037462 -0.00086311 -6.9848e-05 -0.003419 0.041257 -0.0014755 0.0071707 0.0014947 0.017063
0.62109 0.0019542 0.0017652 0.0087652 0.00038864 0 0.0043304 0.0070429 -0.00065349 0.0045266 -0.0036699 -0.0068606 -0.035068 0.066138 0.0032905 0.0052614 0.0068928 -0.0022182 -0.0094495 0.015726 0.0028318 0.013848 0.02763 0.00093095 0.019223 -4.0002e-05 -0.00026819 0.0012451 0.00032565 0.001296 -0.0013838 -0.001552 0.00062625 -0.0021848 0.033383 0.00057013 0.0049341 -0.0065467 0.015933
0.625 0.0021764 0.0011716 0.0081844 0.0021129 0 0.0043559 0.0041131 -0.00062589 0.0025446 0.0021547 -0.0034596 -0.033184 0.062685 0.0017421 -0.0055745 0.00026626 -1.3743e-05 -0.015241 0.0079033 0.0040834 0.0090686 0.021487 -0.001465 0.013607 4.0342e-05 -0.00046135 0.0015951 6.2974e-05 -0.0089876 0.00020568 -0.00078807 0.0012179 -0.0013529 0.027811 0.0024173 0.0019128 -0.012923 0.01246
0.62891 0.0019771 0.00010256 0.002739 0.0013894 0 0.0018584 0.00010979 -0.0012 0.00086069 0.006779 0.00033492 -0.015383 0.052877 0.00023155 -0.016549 -0.01072 -0.0011615 -0.019177 -0.0033851 0.0017074 0.0020074 0.014683 -0.0020178 0.0092394 0.00018632 -0.00027251 0.0011005 -7.5388e-05 -0.008561 0.0007689 0.00071076 0.00048764 -0.0018969 0.027203 0.002301 -0.0016412 -0.015584 0.0077745
0.63281 0.0013911 -0.0010352 -0.0038928 -0.0019143 0 -0.0023545 -0.0036763 -0.0018219 -0.0012258 0.0085428 0.002923 0.0034258 0.040719 -0.00020591 -0.023099 -0.022166 -0.0035738 -0.018285 -0.011162 -0.0026143 -0.0048703 0.010951 0.00032084 0.0087481 0.00014981 2.0016e-05 0.00038344 -0.0001923 0.0043899 0.00099529 0.001295 -0.0015595 -0.0036494 0.033397 0.00105 -0.0048067 -0.011976 0.0047043
0.63672 0.00071676 -0.0016005 -0.0069836 -0.0054362 0 -0.0057938 -0.0059347 -0.0016507 -0.0042496 0.0079794 0.003955 0.0047825 0.030518 -2.0955e-05 -0.02452 -0.030297 -0.0030485 -0.013668 -0.01197 -0.0045301 -0.0095319 0.011394 0.0045439 0.011038 -0.00021588 9.4801e-05 0.00019736 -0.00034882 0.019259 0.0018978 -0.00014809 -0.0037664 -0.0052205 0.042552 0.00079128 -0.0068639 -0.0043167 0.0042797
0.64063 0.00023149 -0.0012205 -0.00494 -0.0059172 0 -0.0060764 -0.0060727 -5.6262e-05 -0.0077019 0.0071411 0.004417 -0.015172 0.023779 -0.00026551 -0.021032 -0.033722 0.0020065 -0.0063459 -0.0050176 -0.0014518 -0.011307 0.016035 0.0077739 0.015024 -0.00066877 -9.0859e-05 0.00067016 -0.0004396 0.020874 0.0038288 -0.0029472 -0.0048553 -0.0049825 0.052544 0.0023039 -0.0074446 0.0059621 0.0064989
0.64453 -7.8501e-05 -0.00024658 -0.00038439 -0.0020751 0 -0.0029554 -0.0047384 0.0027457 -0.010166 0.007431 0.0053413 -0.039487 0.021532 -0.0010569 -0.013357 -0.031623 0.0084547 0.0023743 0.0095943 0.004394 -0.0098835 0.024403 0.007511 0.01941 -0.00068888 -0.00026018 0.0012563 -0.00029326 0.0041142 0.005936 -0.0050579 -0.0043937 -0.0025216 0.061302 0.0040722 -0.0062975 0.017203 0.010994
0.64844 -0.00047275 0.00042943 0.0026287 0.0038874 0 0.0012201 -0.0034425 0.0054709 -0.010382 0.0080489 0.0065383 -0.045344 0.024782 -0.0014381 -0.0033903 -0.023585 0.011249 0.0098096 0.030257 0.0077163 -0.0053586 0.034799 0.0038474 0.021648 -1.0727e-05 -0.00010105 0.0013777 9.571e-05 -0.019142 0.0066343 -0.004918 -0.0029013 0.00070612 0.065706 0.004009 -0.0030788 0.026274 0.0164
0.65234 -0.0011207 0.00017679 0.0022684 0.0078049 0 0.0032276 -0.0033074 0.0064304 -0.0082265 0.0067074 0.006719 -0.027248 0.031039 -0.00083181 0.004986 -0.013687 0.0082257 0.01339 0.050323 0.0051376 -0.00025118 0.043136 -0.00072157 0.020284 0.00095122 0.00040165 0.00099672 0.00047123 -0.029259 0.0048588 -0.0029134 -0.001228 0.0023577 0.065597 0.0017797 0.0011946 0.030592 0.019937
0.65625 -0.0018206 -0.00071349 -6.8858e-08 0.0069627 0 0.0015816 -0.003975 0.0048018 -0.0047102 0.0020463 0.0048645 -0.0045051 0.038028 -0.00016128 0.010433 -0.00499 0.0019718 0.013136 0.066427 -0.0016132 0.0038861 0.047705 -0.0037828 0.016272 0.0013371 0.00090605 0.00051598 0.00050321 -0.016746 0.0010972 -0.00091358 6.4366e-05 0.0012313 0.06278 -0.00088952 0.0054881 0.030337 0.020647
0.66016 -0.0020896 -0.0012461 -0.0014313 0.002363 0 -0.0021798 -0.0038185 0.0014603 -0.0011097 -0.0046061 0.0013515 -0.0032664 0.044387 -0.0010073 0.012454 0.00076005 -0.0028583 0.0093352 0.076952 -0.0074574 0.0062914 0.047698 -0.0051288 0.010618 0.00063652 0.00098567 0.00022537 9.7653e-05 0.0084253 -0.0027624 -0.00034342 0.0008275 -0.0014558 0.058434 -0.0021058 0.0091037 0.025848 0.018165
0.66406 -0.0015734 -0.00068457 -0.00064411 -0.0022099 0 -0.0047236 -0.001463 -0.0015274 0.00184 -0.0099278 -0.0023732 -0.029927 0.048785 -0.0036124 0.010971 0.0020346 -0.0036921 0.002685 0.080884 -0.0087398 0.0064239 0.042712 -0.0062249 0.0047571 -0.00072747 0.00049112 1.4339e-05 -0.00049125 0.025767 -0.0047798 -0.00082673 0.0011055 -0.0029267 0.053901 -0.0016265 0.011315 0.017873 0.012453
0.66797 -0.00039021 0.00069142 0.0015974 -0.0034327 0 -0.0037001 0.0027378 -0.0024956 0.0040144 -0.011195 -0.0051493 -0.063203 0.049167 -0.0061589 0.0068972 -0.0025891 -0.0015671 -0.0048286 0.078507 -0.0062 0.0043522 0.033246 -0.0077545 0.0020984 -0.0016924 -0.00031067 -0.00032379 -0.00088014 0.023108 -0.0044307 -0.00080564 0.00099707 -0.0013114 0.050673 -0.00062006 0.01085 0.0084123 0.0044638
0.67188 0.00093301 0.001826 0.0035874 -0.0010626 0 0.0002969 0.0067394 -0.001507 0.0054382 -0.0083908 -0.0069315 -0.074102 0.046877 -0.0064456 0.0028583 -0.0093808 0.00079861 -0.011062 0.074985 -0.0035037 0.0020716 0.02312 -0.0082589 0.0029799 -0.0015284 -0.00092819 -0.00064741 -0.00088803 0.0068717 -0.0029074 0.00061849 0.00072863 0.0024935 0.047987 4.8228e-05 0.0086455 6.7618e-05 -0.0031327
0.67578 0.0018772 0.0018992 0.0041546 0.0022477 0 0.004289 0.008432 -0.00018988 0.0060055 -0.0039837 -0.0081777 -0.05424 0.042705 -0.0042689 -0.00037065 -0.016582 0.0017144 -0.015453 0.072051 -0.0033286 0.00030993 0.013707 -0.0056925 0.006957 -0.00054051 -0.0010016 -0.00052345 -0.00063424 -0.0060015 -0.001952 0.0026808 0.00068261 0.0054348 0.045127 0.00074338 0.0052273 -0.0063615 -0.0093636
0.67969 0.0023045 0.0010799 0.0031309 0.0034727 0 0.0054893 0.0073638 -0.00021041 0.0056957 -0.00073884 -0.0086299 -0.023931 0.037572 -0.0018029 -0.0022519 -0.022581 0.0012738 -0.017679 0.070983 -0.0051073 -0.0004091 0.0061053 -0.00026456 0.013247 0.00023141 -0.00054275 0.0002164 -0.00031532 -0.0056601 -0.0022495 0.0038526 0.0011587 0.0049753 0.041492 0.0020957 0.0011816 -0.010322 -0.013497
0.68359 0.0024439 0.00027376 0.0010791 0.0016888 0 0.0036136 0.0049471 -0.001797 0.0048609 0.00037406 -0.0071417 -0.012078 0.033073 -0.0013961 -0.0023987 -0.025166 0.00021645 -0.017516 0.072726 -0.0062861 0.00030112 0.0015191 0.0048218 0.020138 3.9038e-05 0.00010514 0.0011066 5.7322e-05 0.0016308 -0.0028399 0.003562 0.0020372 0.0013887 0.036416 0.0035359 -0.0025536 -0.011213 -0.014728
0.6875 0.0025402 0.00017772 -0.00093397 -0.0014789 0 0.00091914 0.0030245 -0.0036538 0.0040354 0.00049514 -0.0030465 -0.028551 0.031299 -0.0031289 -0.001477 -0.023718 -0.0011002 -0.015713 0.075665 -0.0052258 0.001574 -0.00033667 0.0060104 0.02478 -0.00085619 0.00053059 0.0014032 0.00062503 0.0016675 -0.0020822 0.0027647 0.0027383 -0.0024821 0.031108 0.0034439 -0.0049393 -0.0096263 -0.013671
0.69141 0.0025451 0.00064776 -0.0015609 -0.0034305 0 3.9754e-05 0.0022586 -0.0042379 0.0033546 0.001496 0.0023821 -0.056431 0.032446 -0.0048262 -0.00018168 -0.019783 -0.0025177 -0.012918 0.078004 -0.0026706 0.00252 -0.00048185 0.0028858 0.026609 -0.0014925 0.00052814 0.00084533 0.0013737 -0.011715 0.00073124 0.0027411 0.0026179 -0.0037547 0.02746 0.0010217 -0.0059846 -0.0064823 -0.01145
0.69531 0.0021668 0.00098469 3.1801e-05 -0.0026388 0 0.00165 0.001871 -0.0031064 0.0022808 0.0043237 0.0062917 -0.070292 0.036405 -0.0045249 0.0012463 -0.014288 -0.0035873 -0.0092423 0.078967 -0.00076371 0.002797 0.00081418 -0.0012344 0.025635 -0.0012023 0.0001942 -4.0877e-05 0.0019373 -0.029802 0.0045991 0.0035261 0.0014866 -0.001915 0.026744 -0.0023193 -0.0057813 -0.0020499 -0.0084912
0.69922 0.0012101 0.00073671 0.0030671 0.00035116 0 0.0040322 0.00079282 -0.0011118 0.00011298 0.0083202 0.0065542 -0.060702 0.042756 -0.002655 0.0026358 -0.0082728 -0.003953 -0.0047254 0.078013 -0.0011309 0.0022059 0.0033621 -0.0024819 0.022225 -0.00025907 -0.00019592 -0.00049414 0.001832 -0.037857 0.0075463 0.0037886 -0.00021841 0.0010579 0.030111 -0.0040019 -0.004544 0.0034503 -0.0051528
0.70313 -0.00015232 0.00011868 0.0051251 0.0034081 0 0.0047818 -0.0011242 0.00053794 -0.003119 0.011698 0.0038694 -0.041018 0.049834 -0.0015184 0.0038737 -0.0034174 -0.0041428 0.00082763 0.075176 -0.0038952 0.0011347 0.0077264 -0.00026011 0.017665 0.00045081 -0.0004117 -0.00034084 0.00095961 -0.029608 0.0081372 0.0023292 -0.0017506 0.002706 0.039073 -0.002945 -0.0027618 0.010051 -0.0014917
0.70703 -0.001455 -0.00034138 0.0039677 0.0042512 0 0.0029538 -0.0030647 0.0012857 -0.0063202 0.012581 0.0013386 -0.032369 0.054918 -0.0026767 0.0047446 -0.00013947 -0.0052906 0.0064846 0.07227 -0.0079163 0.00075712 0.013412 0.0022289 0.013898 0.00032797 -0.00041947 -0.00014959 -0.00015413 -0.012205 0.0063974 -0.00046333 -0.0025539 0.0021328 0.049695 -0.00092781 -0.0011764 0.016909 0.0024122
0.71094 -0.0022803 -0.0004336 -0.00010664 0.0019612 0 -0.00026634 -0.0042057 0.0013823 -0.0080452 0.01 0.0015791 -0.043824 0.056907 -0.0051831 0.0048845 0.0016151 -0.0075978 0.011328 0.069813 -0.011399 0.0014862 0.019759 0.0013559 0.01134 -0.00042389 -0.00036557 -0.00051606 -0.00072441 0.0023813 0.0034623 -0.0028238 -0.002515 0.00026771 0.059239 -0.00087627 5.5538e-05 0.023295 0.0063379
0.71484 -0.0025276 -0.00042752 -0.0039214 -0.0022598 0 -0.0027473 -0.0044328 0.0013038 -0.0076924 0.0045048 0.0040927 -0.066346 0.055122 -0.0066139 0.0039312 0.0018969 -0.009355 0.014458 0.067965 -0.012443 0.0034822 0.025938 -0.003049 0.010137 -0.001132 -0.0004267 -0.001287 -0.00039091 0.0091083 0.0005064 -0.0032943 -0.0018315 -0.0014383 0.065334 -0.0036171 0.00088141 0.028455 0.0099667
0.71875 -0.0023757 -0.00062796 -0.0040168 -0.0056508 0 -0.003153 -0.0040247 0.0012348 -0.0060625 -0.0019066 0.0056212 -0.082865 0.048937 -0.0057106 0.001235 0.00068232 -0.0082028 0.014342 0.066402 -0.0099022 0.0066592 0.030319 -0.0071955 0.010154 -0.0013742 -0.00065384 -0.0016434 0.0004457 0.012174 -0.0019538 -0.0021103 -0.00072943 -0.0022479 0.064581 -0.0065312 0.0013648 0.031049 0.0126
0.72266 -0.0020235 -0.00091365 2.4554e-05 -0.0057031 0 -0.0017057 -0.0028735 0.0011156 -0.0047012 -0.0067057 0.003354 -0.082182 0.039974 -0.0036717 -0.0034136 -0.0021131 -0.0037216 0.0097695 0.063516 -0.0045258 0.0096504 0.030067 -0.0067347 0.010523 -0.0012757 -0.00092333 -0.0010048 0.00099643 0.016929 -0.0038909 -0.00088545 0.00065519 -0.0022022 0.055205 -0.0057823 0.0019267 0.029481 0.013049
0.72656 -0.0014987 -0.00084284 0.0048991 -0.0021519 0 0.00037068 -0.00042813 0.00097008 -0.0045694 -0.0082981 -0.0020976 -0.064871 0.031229 -0.0026817 -0.008735 -0.0061516 0.0015466 0.0025742 0.058923 0.00077243 0.011363 0.025294 -0.00080281 0.01082 -0.0011435 -0.0010197 0.00023713 0.00081286 0.022054 -0.0052189 -0.001004 0.0021599 -0.0015019 0.041332 -0.00013217 0.0028512 0.024674 0.011573
0.73047 -0.00071388 -0.00021381 0.006487 0.0024732 0 0.0018627 0.0033574 0.00095888 -0.0051927 -0.0070521 -0.0069823 -0.040057 0.024268 -0.0033611 -0.01374 -0.011254 0.0041992 -0.0058268 0.053006 0.0026081 0.011417 0.016391 0.0070311 0.011171 -0.00097684 -0.00078422 0.0010072 0.00015152 0.021365 -0.0056407 -0.0023779 0.0034532 -0.00032115 0.025716 0.0073925 0.0042487 0.017351 0.0085666
0.73438 0.00033156 0.00058838 0.0035872 0.0045654 0 0.0021256 0.0071801 0.001087 -0.005022 -0.004947 -0.0078057 -0.019021 0.02049 -0.0040007 -0.017352 -0.01713 0.0032492 -0.013769 0.046531 -6.4313e-05 0.00966 0.0041834 0.011655 0.011846 -0.00048486 -0.00022937 0.00060133 -0.00036118 0.012572 -0.0050404 -0.0036797 0.004103 0.00077283 0.011384 0.011713 0.0061777 0.0085052 0.0046466
0.73828 0.001441 0.00089946 -0.0011981 0.0023519 0 0.001112 0.0089194 0.0010347 -0.0027106 -0.0039343 -0.0045732 -0.0098719 0.022038 -0.0024453 -0.017211 -0.022759 0.0010228 -0.01749 0.042511 -0.00464 0.0065599 -0.0088727 0.010505 0.013898 0.00042099 0.00045153 -0.00059291 -0.00036878 0.0018707 -0.0038294 -0.0035948 0.0038509 0.00074814 0.0043102 0.0098325 0.0086425 0.0005644 0.001607
0.74219 0.0023191 0.00043635 -0.0041645 -0.0024299 0 -0.00067521 0.0073829 0.00044505 0.0016908 -0.0043259 -0.00071369 -0.013652 0.027106 0.0014235 -0.013405 -0.026407 0.00055464 -0.015688 0.04371 -0.0068173 0.0041788 -0.018899 0.0054585 0.017618 0.0012997 0.00098808 -0.0014593 -5.147e-05 -0.0018255 -0.0026874 -0.0017948 0.0028296 -0.00097666 0.0055532 0.0032145 0.011201 -0.0040215 0.0011885
0.74609 0.002765 -0.00039647 -0.0038666 -0.005778 0 -0.0021962 0.0035907 -0.00061739 0.0065204 -0.0046447 0.00022125 -0.022914 0.033847 0.0053075 -0.0071064 -0.027194 0.002257 -0.0093046 0.050355 -0.0044055 0.0034668 -0.024615 0.0012208 0.022509 0.0014928 0.0011945 -0.0012057 0.00019887 0.0032024 -0.0018904 0.0010749 0.0014641 -0.0034621 0.013182 -0.0035089 0.013554 -0.00471 0.003577
0.75 0.0027656 -0.00088114 -0.0017991 -0.0047603 0 -0.0022725 0.00012485 -0.0016139 0.0094459 -0.0030994 -0.002151 -0.025936 0.040859 0.0066354 0.00054512 -0.024546 0.0035445 0.00049758 0.062025 0.0006454 0.0049001 -0.025426 0.0016644 0.027965 0.00079548 0.0010897 -3.3143e-05 0.00024919 0.0090045 -0.00099691 0.0039948 9.6304e-05 -0.0045498 0.025243 -0.0061419 0.015452 -0.0013597 0.0085845
0.75391 0.0024276 -0.00064414 -0.00017612 -7.7465e-05 0 -0.00051901 -0.0010441 -0.0019999 0.0089605 0.00065552 -0.0048813 -0.016303 0.046412 0.0049759 0.0078318 -0.01789 0.0018229 0.011718 0.077447 0.0041628 0.0087565 -0.02109 0.006876 0.032961 -0.00025602 0.00088422 0.0011778 0.0002824 0.0063356 0.00065077 0.006029 -0.0013027 -0.0027893 0.0387 -0.0037684 0.01657 0.0058467 0.015564
0.75781 0.0018597 6.6713e-05 0.00037133 0.0044939 0 0.0019446 -0.00020024 -0.0016866 0.0054541 0.0050681 -0.0046345 -0.00020605 0.048214 0.0022375 0.011427 -0.0079694 -0.002518 0.01947 0.091202 0.0038135 0.013796 -0.013492 0.01298 0.03522 -0.00084299 0.00082052 0.0017183 0.00042919 -0.005161 0.0030582 0.0064796 -0.0029725 0.00078106 0.047279 0.0011435 0.016377 0.014768 0.021725
0.76172 0.0011392 0.00070444 0.0007409 0.00536 0 0.0030526 0.00061948 -0.0009628 0.0010856 0.0078964 -0.00078001 0.0074965 0.046939 0.00054663 0.011126 0.0019404 -0.0064251 0.022035 0.099219 0.0011938 0.017812 -0.0062052 0.014884 0.034572 -0.00061926 0.00096983 0.0015451 0.0005006 -0.016409 0.0052787 0.0050884 -0.0048234 0.0031073 0.049389 0.0049357 0.015151 0.022283 0.024957
0.76563 0.000363 0.00093791 0.0015636 0.0021821 0 0.0015842 -0.00025357 -2.6309e-05 -0.001598 0.0079294 0.0042271 -0.0027505 0.042947 9.3749e-05 0.0072272 0.0099858 -0.0073436 0.019207 0.10004 -0.000175 0.019862 -0.00054733 0.010121 0.031205 1.8331e-05 0.0011534 0.00105 0.00021752 -0.018785 0.0060982 0.0023728 -0.0060668 0.0018371 0.044968 0.0052822 0.01305 0.026939 0.024489
0.76953 -0.00032934 0.00083033 0.0022426 -0.0019542 0 -0.0013815 -0.0025333 0.0012149 -0.0014423 0.0057414 0.0072168 -0.024471 0.036714 -0.00082367 0.00038956 0.014439 -0.0056014 0.011399 0.093048 0.0012487 0.019288 0.0025234 0.0010356 0.025589 0.00040568 0.0010783 0.00055011 -0.00031963 -0.013423 0.0051045 -0.00037705 -0.0055681 -0.0022352 0.034616 0.0023389 0.010311 0.027569 0.01997
0.77344 -0.00082531 0.00059904 0.0020184 -0.0033414 0 -0.0030596 -0.0044537 0.0027568 0.00044848 0.003003 0.0069372 -0.039961 0.028781 -0.0036666 -0.0077832 0.01228 -0.0034855 0.00039755 0.078719 0.00344 0.015626 0.0022742 -0.006591 0.018959 0.00029942 0.00059701 0.00010895 -0.00055389 -0.0094705 0.003094 -0.0018417 -0.0028317 -0.0055825 0.020189 -0.0018621 0.0074716 0.022465 0.011534
0.77734 -0.0011307 0.00033258 0.0014303 -0.00086346 0 -0.0014636 -0.0046425 0.0040413 0.0015708 0.0011174 0.0046014 -0.037127 0.020334 -0.0076781 -0.014362 0.0041207 -0.0023881 -0.0087667 0.064028 0.003235 0.011142 0.00066804 -0.0077926 0.013745 4.7595e-05 -0.0001316 -0.00024311 -1.0935e-05 -0.013209 0.0013989 -0.0017253 0.0012272 -0.0050793 0.0067411 -0.0050005 0.0055317 0.013422 0.0026315
0.78125 -0.0013534 2.1846e-06 0.001923 0.0031662 0 0.002455 -0.0033361 0.0041773 9.9896e-05 0.00033017 0.0023065 -0.02096 0.012031 -0.010123 -0.018391 -0.0075428 -0.0014984 -0.013818 0.053551 0.00010224 0.007668 -0.00077171 -0.002339 0.010851 0.00011311 -0.00074075 -0.00033208 0.001085 -0.020398 0.00077455 -0.0010883 0.0046111 -0.0009098 -0.0034549 -0.0058688 0.0049326 0.0028522 -0.0044035
0.78516 -0.0015626 -0.00032072 0.0037877 0.0050968 0 0.0053422 -0.0017494 0.0028238 -0.0034565 -0.00014705 0.0011961 -0.0069819 0.0043627 -0.0085838 -0.019492 -0.020874 0.00058687 -0.01368 0.04987 -0.0028925 0.0062249 -0.0013264 0.0050702 0.010714 0.00052775 -0.00094327 -1.3227e-05 0.0018623 -0.020702 0.00088971 -0.0014366 0.005642 0.0035889 -0.0092458 -0.0047602 0.0059248 -0.0075951 -0.0082399
0.78906 -0.0016625 -0.00039938 0.0050882 0.0030048 0 0.004481 -0.00051534 0.00078188 -0.006499 -0.0012929 0.00099424 -0.0037966 -0.0021309 -0.0031676 -0.01759 -0.033664 0.0035802 -0.0077688 0.055103 -0.0020608 0.0076759 -0.00047684 0.0087535 0.013543 0.00088844 -0.00075321 0.00053539 0.0015871 -0.0094866 0.00082229 -0.0032866 0.0043016 0.0049797 -0.0098665 -0.0027871 0.0086681 -0.016101 -0.0077553
0.79297 -0.0014331 -7.1341e-05 0.003424 -0.0018482 0 0.00051544 0.00092466 -0.00055472 -0.0064052 -0.0033982 0.00083601 -0.004522 -0.0059054 0.0034005 -0.013293 -0.041487 0.0055409 0.0029847 0.070214 0.0030978 0.012119 0.0013816 0.0067734 0.01917 0.00086158 -0.00043771 0.00084316 0.00040973 0.0062052 -2.0995e-05 -0.0055674 0.0022386 0.0026802 -0.0048805 -0.00084951 0.012966 -0.019219 -0.002276
0.79688 -0.00073189 0.00046985 -0.0010387 -0.0061637 0 -0.0029313 0.0033019 -0.00053239 -0.0027134 -0.005722 0.00016735 0.0030274 -0.0072401 0.0078386 -0.0087825 -0.044367 0.0052387 0.013624 0.087485 0.0092369 0.016543 0.0026491 0.0021451 0.025513 0.00058579 -0.00025238 0.0005603 -0.00074106 0.014465 -0.001458 -0.0064813 0.0013062 -0.00092403 0.0022679 0.00082006 0.017201 -0.017866 0.0044864
0.80078 0.00032868 0.00072806 -0.0048561 -0.0072006 0 -0.0025926 0.0061595 2.0647e-05 0.0024749 -0.0068974 -0.0010874 0.019532 -0.0063931 0.0086653 -0.0047693 -0.042779 0.0038455 0.022111 0.10337 0.012286 0.019483 0.0027903 -0.00053575 0.031851 0.00050273 -0.00022575 -0.00017987 -0.0010428 0.010905 -0.0028508 -0.0050361 0.0019178 -0.0030073 0.010452 0.0022435 0.020553 -0.012649 0.010791
0.80469 0.0014049 0.00032796 -0.0043553 -0.004695 0 0.0012953 0.0078795 -0.00042392 0.0062105 -0.0058828 -0.0027838 0.031315 -0.003863 0.0068809 -0.0018034 -0.03756 0.0036668 0.026831 0.11482 0.01106 0.019774 0.0015378 0.0003372 0.037584 0.00081821 -0.00020269 -0.00086324 -0.00053092 0.0031194 -0.0036864 -0.0018417 0.0027554 -0.0027691 0.018696 0.0030833 0.022316 -0.0044364 0.015113
0.80859 0.0021369 -0.00058116 0.00036848 -0.00077993 0 0.0051229 0.0072299 -0.0024427 0.0069684 -0.0028454 -0.0045895 0.026047 -0.0008083 0.0046145 -0.000461 -0.030321 0.0052535 0.025873 0.11789 0.0077524 0.016078 -0.00097108 0.0021558 0.042008 0.0012229 -8.3004e-05 -0.0010598 5.7287e-05 0.0023005 -0.0037785 0.0014593 0.0020931 -0.0015665 0.02596 0.0027393 0.021463 0.0052723 0.015422
0.8125 0.0023617 -0.0013645 0.0048934 0.0017967 0 0.0052329 0.0047395 -0.0048381 0.0054759 0.00075643 -0.0058004 0.0090694 0.00024852 0.0031581 -0.00056207 -0.024264 0.0063827 0.02063 0.11344 0.0051337 0.010059 -0.0030382 0.00128 0.044938 0.0012024 1.8215e-05 -0.0007599 0.0001284 0.011127 -0.0030367 0.0034555 -0.00056487 -0.0010602 0.031646 0.001192 0.018321 0.013498 0.011913
0.81641 0.002142 -0.0013977 0.0044678 0.0016866 0 0.0012486 0.0022763 -0.0056104 0.0035366 0.0031417 -0.0055282 0.00013945 -0.0015817 0.0021617 -0.0015871 -0.020568 0.0043661 0.014069 0.10588 0.0037147 0.0045964 -0.0037026 -0.0028843 0.046646 0.00059258 -0.00012023 -0.00027745 -0.00018417 0.021032 -0.0013063 0.003768 -0.0040956 -0.0015857 0.035729 -0.00045933 0.014331 0.018899 0.0067016
0.82031 0.0016217 -0.00059525 -0.001191 -0.000271 0 -0.0037275 0.0011559 -0.0038484 0.0021721 0.0035565 -0.003455 0.012424 -0.0065077 0.00052487 -0.0033533 -0.019601 -0.00077444 0.0078547 0.097762 0.0018461 0.0014886 -0.0027432 -0.0072587 0.047131 -0.00023831 -0.00055219 8.5423e-05 -0.00030966 0.021655 0.0013606 0.0029048 -0.0068598 -0.0022773 0.037921 -0.00071819 0.010442 0.020768 0.0010642
0.82422 0.00088584 0.00049058 -0.0072619 -0.0019404 0 -0.0060575 0.00079462 -0.00065123 0.00090048 0.0028117 -0.00045054 0.037068 -0.014357 -0.0020783 -0.0056892 -0.02139 -0.0058909 0.0035889 0.091606 -0.0016461 0.0024328 -0.00023925 -0.008448 0.046383 -0.0007762 -0.001028 0.00021402 3.9692e-06 0.012084 0.0042944 0.001634 -0.008052 -0.0023452 0.037906 0.00079956 0.007652 0.018663 -0.0036775
0.82813 -2.8143e-05 0.0010823 -0.0082775 -0.0016805 0 -0.0047026 -0.00057468 0.0018612 -0.0013228 0.0023985 0.0018234 0.051846 -0.023416 -0.0045927 -0.008437 -0.025359 -0.0076365 0.0036242 0.090741 -0.0054427 0.0099845 0.0022828 -0.0063078 0.043948 -0.00087034 -0.0011739 9.5431e-05 0.00038564 0.0018242 0.0062954 0.00055523 -0.0079599 -0.0018409 0.03427 0.0027277 0.0078121 0.011923 -0.0054943
0.83203 -0.0010071 0.00075629 -0.0033816 0.00037614 0 -0.0016837 -0.0037947 0.0024605 -0.0046557 0.0029228 0.0022216 0.045537 -0.030211 -0.0054487 -0.011035 -0.029278 -0.005565 0.006353 0.092739 -0.0066757 0.020606 0.0026564 -0.0038363 0.040476 -0.00080032 -0.00083853 -0.00027296 0.00033264 0.00071227 0.006404 1.6692e-05 -0.0071276 -0.0012212 0.028003 0.0031912 0.010144 0.0033993 -0.0052858
0.83594 -0.0018017 -0.00026206 0.0028671 0.0025386 0 0.00018795 -0.007488 0.0017624 -0.0079508 0.0033962 0.001149 0.031028 -0.033297 -0.0040018 -0.013068 -0.032298 -0.0020977 0.010551 0.0956 -0.0038675 0.031802 0.00036592 -0.0036539 0.036459 -0.00085719 -0.00026478 -0.00078333 -0.00012635 0.0087437 0.0047285 7.4445e-05 -0.0056039 -0.00058141 0.019977 0.0018535 0.013771 -0.0054082 -0.0039514
0.83984 -0.0021394 -0.0012804 0.0049842 0.0030591 0 -0.00016192 -0.0089854 0.0013837 -0.0097079 0.0021955 0.00022537 0.031916 -0.031793 -0.0011264 -0.014145 -0.033807 0.00034838 0.015143 0.097698 0.001273 0.041383 -0.0045431 -0.0050849 0.032427 -0.00095499 9.9622e-05 -0.0010976 -0.00042832 0.01632 0.0024693 0.00036408 -0.0031832 0.00034164 0.011196 0.00050195 0.017819 -0.013192 -0.0022849
0.84375 -0.0019253 -0.0016262 0.0018869 0.001642 0 -0.0015849 -0.0066257 0.0022877 -0.0093225 -0.0011711 0.0008021 0.056888 -0.024949 0.0015672 -0.013625 -0.033131 0.0016763 0.018689 0.097023 0.0051278 0.046271 -0.011207 -0.0050703 0.029305 -0.00074302 -1.0096e-05 -0.0008165 -0.0001582 0.013999 0.00096823 0.00018257 -0.00019202 0.0014994 0.0034305 0.0012407 0.02092 -0.01812 -0.0013495
0.84766 -0.0013257 -0.0010783 -0.0022061 -0.00033578 0 -0.0022476 -0.0012183 0.0039811 -0.0073574 -0.0052727 0.0027245 0.090101 -0.015092 0.0030634 -0.011104 -0.030192 0.0033902 0.020072 0.093646 0.0052837 0.044616 -0.015468 -0.0018014 0.02858 -9.2195e-05 -0.00044925 0.00010385 0.00041377 0.0011855 0.00059863 -0.00097053 0.0023686 0.0022538 -0.00015958 0.004034 0.021575 -0.01849 -0.001684
0.85156 -0.00063367 3.5063e-05 -0.002114 -0.0010825 0 -0.0013228 0.0046346 0.0051805 -0.0046929 -0.0078222 0.0045031 0.10795 -0.0059931 0.0035187 -0.0074008 -0.025903 0.0060552 0.020082 0.09049 0.0024686 0.039411 -0.014663 0.0030185 0.030286 0.00063004 -0.00080205 0.001145 0.00062741 -0.01464 0.00054454 -0.0027374 0.003715 0.0020204 0.00084511 0.0063597 0.020399 -0.015382 -0.0023414
0.85547 -2.5202e-05 0.0010999 0.0030844 1.1376e-06 0 0.00069255 0.008557 0.0050494 -0.0015714 -0.0076096 0.0046752 0.1032 0.00040847 0.0036517 -0.0030529 -0.02068 0.0081826 0.019291 0.089392 -0.0003944 0.032684 -0.0076185 0.0057356 0.034377 0.00086229 -0.00074353 0.0015842 0.00024506 -0.025957 -0.00029655 -0.0038698 0.0041977 0.0010658 0.0064336 0.005645 0.01801 -0.0095014 -0.0026104
0.85938 0.00056602 0.0016336 0.0090716 0.0018088 0 0.0028279 0.0098466 0.0037448 0.0024335 -0.0054014 0.0030423 0.089814 0.0024424 0.0037534 0.0013255 -0.01498 0.0078606 0.018341 0.092034 -0.00088909 0.026654 0.0062265 0.0043317 0.040614 0.00043327 -0.00029255 0.0011603 -0.0002042 -0.031335 -0.0021373 -0.0031122 0.0049918 0.00035845 0.016161 0.0020438 0.015195 -0.0017915 -0.0017724
0.86328 0.0013371 0.0015631 0.010428 0.0025563 0 0.0044087 0.0092911 0.0019814 0.0075392 -0.0029574 0.00072521 0.084569 -0.002269 0.0034415 0.0044774 -0.0097577 0.0050412 0.018231 0.10051 0.0010222 0.0253 0.026349 0.00018824 0.048279 -0.00022335 0.00024328 0.00036466 -2.5687e-05 -0.034083 -0.0039698 -0.00034023 0.0066699 0.00051065 0.028338 -0.0015195 0.013586 0.0056451 0.0012658
0.86719 0.0023699 0.0011899 0.0057973 0.0013925 0 0.0050757 0.0079754 0.00036684 0.012928 -0.0012408 -0.00081888 0.087586 -0.011001 0.0023553 0.0058565 -0.0062305 0.0016586 0.018883 0.11095 0.0034091 0.028506 0.046082 -0.0035633 0.055297 -0.00049826 0.00053367 -1.1341e-05 0.00075313 -0.036699 -0.0043824 0.0031277 0.008206 0.0010615 0.038527 -0.0022953 0.013658 0.010314 0.0053452
0.87109 0.0034711 0.00090127 -0.0008732 -0.0008622 0 0.0045327 0.006426 -0.00076999 0.016848 0.00032334 -0.00082121 0.084389 -0.021495 0.00088762 0.0055173 -0.005133 -0.00050825 0.019665 0.11967 0.0042603 0.034176 0.061409 -0.0049705 0.060553 -0.00024399 0.00044734 0.00034885 0.0012837 -0.038163 -0.0027447 0.0054539 0.0077045 0.0010483 0.044454 -0.00057596 0.014691 0.011297 0.009013
0.875 0.0042339 0.00087276 -0.0040696 -0.002463 0 0.0027176 0.0046876 -0.0011776 0.017603 0.0028517 0.0005019 0.066076 -0.032194 8.2708e-06 0.0035026 -0.0070689 -0.0015279 0.019985 0.12386 0.0029604 0.040325 0.069545 -0.0043667 0.063215 7.1848e-05 7.7965e-05 0.00099192 0.00079827 -0.036381 0.00030039 0.0056792 0.0043071 0.00025648 0.044532 0.00066457 0.015846 0.0080086 0.011025
0.87891 0.0042621 0.00098884 -0.0017732 -0.0022381 0 0.00025238 0.0028087 -0.00070422 0.014617 0.0064144 0.0023313 0.043132 -0.041365 0.00029906 -0.00012492 -0.012826 -0.0024848 0.018981 0.11999 0.00033005 0.044006 0.067422 -0.003079 0.062287 -0.00011276 -0.00036711 0.0011951 -0.00046574 -0.03152 0.0033728 0.0043588 -0.00068214 -0.00039412 0.037001 -0.00093656 0.015725 -0.00011082 0.0096797
0.88281 0.0033907 0.001009 0.0029167 -0.00050598 0 -0.0016222 0.00098161 0.00034207 0.0087902 0.0095689 0.0037921 0.036053 -0.047583 0.0012802 -0.0052442 -0.022641 -0.0032959 0.015555 0.10585 -0.0022642 0.040817 0.054065 -0.0018587 0.056959 -0.00080259 -0.00067323 0.0007273 -0.0014108 -0.025592 0.0053112 0.0029141 -0.0047238 6.9179e-05 0.021347 -0.0044501 0.011765 -0.012416 0.0030506
0.88672 0.0017821 0.00079984 0.0049422 0.0013045 0 -0.001921 -0.00071345 0.0010868 0.0020039 0.010505 0.0043323 0.053099 -0.052037 0.0018448 -0.011185 -0.033756 -0.0021864 0.01067 0.088067 -0.0036602 0.032611 0.03667 -0.00087197 0.049353 -0.001369 -0.00066981 6.268e-05 -0.0012128 -0.019288 0.0057143 0.0023744 -0.0061543 0.0013238 0.0025614 -0.0065375 0.0046186 -0.02549 -0.0065913
0.89063 -0.00011447 0.00043074 0.0020786 0.0018923 0 -0.0008281 -0.0024183 0.00071583 -0.0038034 0.0086311 0.0039283 0.080416 -0.05518 0.0013979 -0.017653 -0.044423 0.0021295 0.0051134 0.071 -0.0031196 0.021397 0.019077 -0.00059949 0.040723 -0.0011583 -0.00028375 -0.00015411 -0.00020927 -0.011044 0.0048246 0.0026679 -0.0053584 0.0018446 -0.0166 -0.0049721 -0.0048131 -0.037407 -0.017632
0.89453 -0.0016994 9.0574e-05 -0.0031454 0.0011103 0 0.00039215 -0.0041533 -0.00061541 -0.0074635 0.0050747 0.0031095 0.095636 -0.057358 0.00047805 -0.024279 -0.05284 0.0080196 -0.00019328 0.059078 -0.00043751 0.0096837 0.0050183 -0.0017476 0.032461 -0.00016649 0.0003775 0.00021425 0.00047722 -0.00038293 0.0031745 0.0029874 -0.0039187 0.00058662 -0.033323 -0.00098282 -0.015274 -0.046263 -0.028254
0.89844 -0.0024326 -5.0116e-05 -0.0060018 1.5738e-05 0 0.00055083 -0.0054005 -0.0016338 -0.0089539 0.0017159 0.0026539 0.089806 -0.058212 0.00017038 -0.03012 -0.055449 0.011455 -0.0032834 0.060405 0.003707 0.0030395 0.00055758 -0.0039075 0.027446 0.00091994 0.0010015 0.00069783 0.0001957 0.0085595 0.0014326 0.002708 -0.0028333 -0.0015259 -0.042364 0.0020783 -0.023721 -0.048384 -0.034799
0.90234 -0.0020799 9.505e-05 -0.0039582 5.5649e-06 0 -0.00035713 -0.0052198 -0.00098441 -0.0091835 -0.00021675 0.0029736 0.074227 -0.056518 0.00092483 -0.033755 -0.051346 0.0095078 -0.0029191 0.075555 0.0075446 0.0054932 0.0060705 -0.0049344 0.027873 0.0013654 0.0012128 0.00074854 -0.00050015 0.0088077 0.00037278 0.001916 -0.0017766 -0.0021269 -0.041654 0.0021891 -0.027071 -0.043005 -0.035165
0.90625 -0.0008802 0.0005341 0.001251 0.0017239 0 -0.0012193 -0.0029638 0.0014228 -0.0092517 -0.00076521 0.0036561 0.066734 -0.051695 0.0020399 -0.034615 -0.042302 0.0033138 0.00043098 0.099153 0.0088538 0.015888 0.018026 -0.0026241 0.033625 0.0010593 0.00083567 0.00027798 -0.00049167 -0.0027504 0.00058706 0.0011376 -3.7718e-05 0.00031031 -0.032881 0.00042481 -0.025268 -0.031893 -0.030298
0.91016 0.00053055 0.0011917 0.0055682 0.004498 0 -0.00097013 0.0010132 0.0041313 -0.0095473 -0.0007838 0.0037188 0.074295 -0.043546 0.0023508 -0.032391 -0.029835 -0.0027692 0.0062028 0.12674 0.0064338 0.032642 0.033756 0.0026463 0.044427 0.00055895 6.2653e-05 -0.00035103 0.0005824 -0.020573 0.0019176 0.00069837 0.0021988 0.0046894 -0.017481 -0.00073715 -0.018708 -0.016486 -0.021198
0.91406 0.0014837 0.0018755 0.0063686 0.0066798 0 0.00034552 0.0053232 0.0053204 -0.0093115 -0.0010948 0.0025269 0.090274 -0.032169 0.0013813 -0.026945 -0.016021 -0.0050886 0.013472 0.15259 0.0013337 0.053107 0.049926 0.0074627 0.059584 0.00049305 -0.00065758 -0.00077114 0.0018087 -0.033603 0.0031895 0.00043757 0.0038686 0.0079272 0.0024182 -0.00041365 -0.0083908 0.0012334 -0.0094488
0.91797 0.0017272 0.0023041 0.0043479 0.0067131 0 0.001654 0.0082823 0.0043597 -0.0071438 -0.0020141 0.0005407 0.10589 -0.019888 -0.00022948 -0.019213 -0.0057787 -0.0036958 0.019407 0.16454 -0.0034452 0.069565 0.060066 0.0082762 0.076335 0.00095104 -0.00094803 -0.00092788 0.0019065 -0.034378 0.0028462 4.0919e-05 0.0043169 0.0075442 0.021179 -8.7349e-05 0.0019974 0.016185 0.00067263
0.92188 0.0016065 0.0022668 0.0020865 0.0042735 0 0.0019216 0.0089017 0.0022411 -0.0022395 -0.0033664 -0.00094359 0.11988 -0.01079 -0.0013996 -0.012468 -0.00074794 -0.0014635 0.0221 0.16287 -0.004917 0.077815 0.063492 0.0049518 0.090495 0.0014491 -0.00076282 -0.00094727 0.00059666 -0.025564 0.00027308 -0.00041953 0.0042195 0.0037899 0.034207 -0.0013348 0.0088445 0.025449 0.0064636
0.92578 0.0017788 0.0018203 0.0012681 0.0006723 0 0.00111 0.0074749 0.00054814 0.0045763 -0.0046359 -0.00093382 0.13565 -0.0069106 -0.0016182 -0.0083756 -0.0010462 -0.00061 0.020861 0.14945 -0.0023424 0.076946 0.060562 0.0010425 0.10022 0.001449 -0.00034913 -0.00082638 -0.0010546 -0.017554 -0.0032922 -0.00035875 0.0048703 -0.00062534 0.039726 -0.003315 0.011008 0.027976 0.0071634
0.92969 0.0026474 0.0013162 0.0015726 -0.0018963 0 0.00015114 0.0054025 8.6704e-05 0.010986 -0.0050431 0.00033829 0.15249 -0.0097092 -0.0012986 -0.0082832 -0.0062249 -0.00058527 0.0154 0.12733 0.0021446 0.067109 0.052125 0.00017776 0.10415 0.00087477 2.1373e-05 -0.00041282 -0.00169 -0.019459 -0.0053063 0.00083734 0.0065328 -0.0027962 0.036686 -0.003177 0.0079576 0.023351 0.0025627
0.93359 0.0039774 0.0011651 0.0020065 -0.0018661 0 8.7831e-05 0.0043065 0.00051575 0.014567 -0.0037228 0.0016818 0.16413 -0.020921 -0.0012459 -0.014024 -0.01487 0.00052815 0.0056777 0.10288 0.0051752 0.04997 0.039835 0.0023157 0.10057 0.00014422 0.00025837 0.00028386 -0.00097512 -0.031931 -0.0037765 0.0031344 0.0077846 -0.0017554 0.024024 0.00079301 -0.00029354 0.01144 -0.007041
0.9375 0.0050288 0.0015002 0.0025713 0.00051549 0 0.0012204 0.0048768 0.0011268 0.0144 -0.0002045 0.0021536 0.16693 -0.036774 -0.0018773 -0.023891 -0.022552 0.0030458 -0.0052922 0.087006 0.0047733 0.033441 0.027676 0.0039926 0.092037 -0.00024062 0.00039799 0.00088968 0.00020251 -0.047681 0.0010127 0.0056231 0.0067823 0.0011982 0.0063748 0.0067136 -0.009775 -0.0032674 -0.017837
0.94141 0.0051041 0.0020451 0.0040044 0.0033083 0 0.0029124 0.0061778 0.0017022 0.011581 0.0050118 0.0019582 0.16589 -0.051933 -0.0029125 -0.034295 -0.026882 0.0048024 -0.014636 0.08245 0.0017823 0.022577 0.017683 0.0023791 0.082722 -9.9217e-05 0.00040416 0.00092918 0.00076461 -0.057782 0.0064458 0.0070266 0.0032125 0.0037989 -0.010798 0.010236 -0.017183 -0.016502 -0.026774
0.94531 0.0040507 0.0023271 0.0059876 0.0043103 0 0.0040536 0.006099 0.0024726 0.008192 0.010309 0.0021045 0.16915 -0.063074 -0.0036537 -0.042887 -0.026735 0.0034957 -0.020607 0.089753 -0.0011036 0.019829 0.010852 -0.0013389 0.075137 0.00037082 0.00011857 0.00033425 0.0005173 -0.057359 0.0094092 0.0065924 -0.0011548 0.0043439 -0.024218 0.0083859 -0.020812 -0.025856 -0.032227
0.94922 0.0023208 0.0020631 0.0064586 0.0027134 0 0.003768 0.0029466 0.0033844 0.0056447 0.013569 0.003211 0.17694 -0.067025 -0.0034825 -0.047311 -0.021419 -0.00041288 -0.021635 0.1081 -0.0018041 0.026842 0.0078892 -0.0030942 0.071731 0.00083091 -0.00052978 -0.00038687 0.00014984 -0.04679 0.0085796 0.0046537 -0.0039403 0.0024158 -0.030799 0.0023438 -0.019326 -0.029215 -0.03288
0.95313 0.00060176 0.0013797 0.0035729 -0.00032404 0 0.0019729 -0.0028774 0.0037465 0.0037792 0.013299 0.004745 0.17979 -0.058234 -0.0022249 -0.043313 -0.010242 -0.0036481 -0.01486 0.13325 -0.00059051 0.044719 0.010248 -0.00042177 0.076635 0.0010387 -0.0012884 -0.00058527 0.00031091 -0.029827 0.0052969 0.0023763 -0.0041427 -0.0011793 -0.024931 -0.0035485 -0.01133 -0.023228 -0.026929
0.95703 -0.00061897 0.00068864 -0.0015326 -0.0026069 0 -0.000465 -0.0086183 0.0028405 0.0014311 0.0095595 0.0054775 0.17019 -0.041899 -0.00029117 -0.034062 0.0031616 -0.0032029 -0.0036257 0.15563 0.00044312 0.065237 0.015853 0.0046544 0.086608 0.00091105 -0.0016507 -0.00010095 0.00089527 -0.01182 0.0023353 0.0008724 -0.0026605 -0.0048113 -0.011165 -0.0054912 -0.0011434 -0.012296 -0.018082
0.96094 -0.0012187 0.00035146 -0.0046814 -0.0025344 0 -0.0021356 -0.010926 0.00085744 -0.0021717 0.0040476 0.0046232 0.15472 -0.021693 0.0014463 -0.022216 0.017335 0.0006398 0.0099513 0.17199 -0.00037983 0.084333 0.023663 0.0075559 0.099017 0.00048461 -0.0012598 0.00057869 0.0012976 0.0014336 0.0016668 0.00040373 -0.0010293 -0.0066618 0.0071552 -0.0030771 0.0088903 0.00085712 -0.0084614
0.96484 -0.0013171 0.00042995 -0.0022903 -0.0001561 0 -0.0019854 -0.0084152 -0.00099005 -0.0064859 -0.00081065 0.0024745 0.1509 -0.0010599 0.0021119 -0.010347 0.031169 0.00453 0.023895 0.1803 -0.0025176 0.098769 0.032595 0.0058173 0.11133 -9.698e-05 -0.00027691 0.00081501 0.0012017 0.0058461 0.0030841 0.00033513 8.136e-05 -0.0056773 0.026745 0.0010828 0.016826 0.013783 6.6435e-05
0.96875 -0.0010977 0.00070017 0.004628 0.0030194 0 -0.00018811 -0.0028288 -0.0014854 -0.0099814 -0.0032521 -1.0832e-05 0.1702 0.01496 0.0014868 -0.0024101 0.043496 0.0052925 0.035338 0.17899 -0.0035798 0.1045 0.040927 0.0014382 0.11965 -0.00058617 0.00069004 0.00045419 0.00090233 0.0021268 0.0046908 -0.00015271 0.0010524 -0.0024223 0.042578 0.0040386 0.020111 0.023048 0.0049023
0.97266 -0.00074531 0.00085997 0.010567 0.0051163 0 0.001792 0.0023564 -0.00058809 -0.011327 -0.0031962 -0.0020637 0.20515 0.021136 0.00032902 -0.0024471 0.053637 0.0028638 0.041114 0.17132 -0.0015468 0.10038 0.045185 -0.0014867 0.12002 -0.00073314 0.0010782 -5.5988e-05 0.00082127 -0.0034067 0.0046249 -0.0012592 0.0022842 0.0010415 0.048287 0.0046922 0.017392 0.025556 0.0039079
0.97656 -0.00044238 0.00073278 0.010332 0.0050041 0 0.0022534 0.0047126 0.00046193 -0.010333 -0.0021771 -0.0034743 0.23526 0.019386 -0.00015273 -0.0085006 0.061998 5.4816e-05 0.042087 0.16263 0.0032431 0.09112 0.044095 -0.0010964 0.11437 -0.00047409 0.00081987 -0.00016801 0.00089924 -0.0028762 0.0024462 -0.0024036 0.0033967 0.0025686 0.044702 0.0038083 0.010942 0.023098 -0.0012483
0.98047 -0.000289 0.0003391 0.0040501 0.0027951 0 0.00071153 0.0045144 0.00028797 -0.0078843 -0.0021542 -0.0042943 0.24586 0.011221 0.000577 -0.018893 0.068495 -0.00039648 0.038986 0.15505 0.0082026 0.07932 0.036912 0.00063988 0.10438 -2.168e-05 0.00030782 0.00019223 0.00067445 0.0065933 -0.00084646 -0.0028149 0.0036313 0.0016465 0.032814 0.0025844 0.0019722 0.017012 -0.0094446
0.98438 -0.00017171 -0.00015335 -0.0028232 -0.00035543 0 -0.0015527 0.0038344 -0.0013269 -0.0050768 -0.004 -0.0044852 0.24006 -0.0012802 0.0017105 -0.03144 0.073017 0.0016013 0.032892 0.15025 0.01058 0.067702 0.02333 0.00049377 0.092284 0.00028798 -6.3899e-05 0.00057208 -3.6779e-05 0.019823 -0.003853 -0.0022552 0.0028574 -0.00018104 0.014378 0.0015951 -0.0081873 0.0089991 -0.019281
0.98828 0.00022023 -0.00052875 -0.0047436 -0.0028961 0 -0.0025131 0.0041838 -0.0032269 -0.0024149 -0.0068148 -0.004022 0.23294 -0.013948 0.0017274 -0.041416 0.074636 0.0037098 0.026072 0.14938 0.0095611 0.060739 0.0034914 -0.0024131 0.083149 0.00028106 -0.00027757 0.00048009 -0.00073779 0.027486 -0.0057052 -0.0011552 0.0018585 -0.00073128 -0.0064006 0.00091346 -0.017505 0.0025412 -0.027854
0.99219 0.0011245 -0.00062467 -0.0013405 -0.0036785 0 -0.001196 0.0051532 -0.0039012 0.00026526 -0.0086506 -0.0031793 0.23636 -0.022604 -0.00011569 -0.045743 0.073983 0.0036181 0.021314 0.14988 0.0065241 0.059194 -0.016804 -0.0058814 0.080546 7.821e-05 -0.00058609 -0.00011072 -0.00071141 0.023627 -0.0061321 -7.5366e-05 0.0015003 0.00081435 -0.023014 0.00068901 -0.02492 0.00013119 -0.032829
0.99609 0.0023746 -0.00041476 0.0026471 -0.0025965 0 0.0013818 0.0052807 -0.0027275 0.0032186 -0.0080777 -0.0023936 0.25137 -0.026369 -0.0029387 -0.044528 0.071979 0.0011152 0.019355 0.1504 0.0034357 0.062018 -0.033631 -0.0072021 0.08462 -7.0245e-05 -0.0010781 -0.00074017 0.00012682 0.0098205 -0.0049784 0.00088545 0.0017643 0.0032259 -0.033149 0.0011852 -0.03043 0.0019336 -0.03381
1 0.0033607 -3.5804e-05 0.0025301 -0.00069241 0 0.0030497 0.0039174 -0.00035967 0.0061898 -0.0052726 -0.0016969 0.27268 -0.024872 -0.0050293 -0.038267 0.069533 -0.0021066 0.020542 0.15039 0.0011487 0.068272 -0.043946 -0.0058783 0.094991 -6.3009e-05 -0.0014548 -0.00089881 0.00099127 -0.0072283 -0.0020817 0.0020689 0.0017924 0.0044621 -0.035458 0.0022479 -0.034027 0.0078113 -0.030699
1.0039 0.0034085 0.00027818 -0.0016077 0.00048502 0 0.002346 0.0018837 0.0019023 0.008333 -0.0017233 -0.00048081 0.29537 -0.018051 -0.0055213 -0.028114 0.068036 -0.0043448 0.025019 0.14977 -0.0007494 0.07661 -0.043935 -0.0036508 0.11055 -2.6749e-05 -0.0013209 -0.00047577 0.00096411 -0.021062 0.0021431 0.0036459 0.00087936 0.0035215 -0.028818 0.0030187 -0.035696 0.017248 -0.023648
1.0078 0.0022889 0.00033238 -0.0054694 -2.4133e-05 0 -0.00030207 0.00026643 0.0030391 0.0086784 0.001088 0.0018438 0.31421 -0.007269 -0.0051272 -0.017421 0.070111 -0.0053643 0.031901 0.15075 -0.0026499 0.084633 -0.030214 -0.002314 0.12707 -0.00011744 -0.00068205 0.00017887 -4.7233e-05 -0.028124 0.0061222 0.0051118 -0.00073837 0.0011042 -0.014455 0.0024424 -0.035248 0.028148 -0.014288
1.0117 0.00039975 8.5282e-05 -0.0054041 -0.0018346 0 -0.0030862 -0.0010439 0.0027842 0.0067408 0.0027442 0.004831 0.32025 0.0044422 -0.0050608 -0.0086585 0.07545 -0.0060988 0.039208 0.1549 -0.003859 0.091167 -0.0090488 -0.0020851 0.14062 -0.00030116 -4.8889e-05 0.00057011 -0.0011762 -0.026578 0.0075904 0.005511 -0.0021497 -0.0013342 0.0020819 0.00019806 -0.033268 0.038136 -0.0052567
1.0156 -0.0015443 -0.00034191 -0.002091 -0.003486 0 -0.0043963 -0.0031553 0.0015187 0.0028444 0.003765 0.0068646 0.30577 0.015836 -0.005382 -0.0025612 0.083347 -0.0071848 0.046125 0.16262 -0.0031027 0.095827 0.015917 -0.0021012 0.14961 -0.00039877 4.1013e-05 0.000435 -0.0014466 -0.015343 0.0052112 0.0042475 -0.0026958 -0.002908 0.01835 -0.0028148 -0.029958 0.046208 0.0022994
1.0195 -0.0030097 -0.0007496 0.00075355 -0.003623 0 -0.0039638 -0.0064268 -6.1291e-05 -0.001992 0.0046069 0.0064051 0.27662 0.025772 -0.0048142 0.0004499 0.092722 -0.0080346 0.051925 0.17377 -0.00011744 0.098362 0.040748 -0.0018682 0.15292 -0.0003474 -0.00039843 -0.00010971 -0.00070396 0.0037253 6.3248e-05 0.0016904 -0.0024842 -0.0036468 0.032125 -0.0049157 -0.025622 0.051534 0.0074198
1.0234 -0.0038792 -0.0009551 0.00073767 -0.0021362 0 -0.0026899 -0.0093014 -0.0012348 -0.0064917 0.0049516 0.0035534 0.25621 0.032364 -0.0024616 -2.8211e-05 0.10078 -0.0074095 0.055448 0.18673 0.0035042 0.098193 0.058236 -0.0016485 0.14909 -0.00033444 -0.00078152 -0.00069982 0.00032465 0.023389 -0.0046191 -0.0010446 -0.0020386 -0.0038575 0.040133 -0.0047197 -0.021012 0.05269 0.0086848
1.0273 -0.0042834 -0.00084488 -0.00087884 -0.00028099 0 -0.0016162 -0.0093971 -0.0015297 -0.0096436 0.0040243 0.00024853 0.26929 0.035097 0.00052077 -0.0028048 0.10435 -0.0048295 0.056453 0.1966 0.0053962 0.095688 0.064422 -0.0015664 0.14078 -0.00058214 -0.00056807 -0.00099191 0.00082614 0.033752 -0.0057074 -0.0029404 -0.0016752 -0.0035925 0.042449 -0.0020961 -0.017757 0.050135 0.006891
1.0313 -0.004306 -0.00040719 -0.0012549 0.00034351 0 -0.0011317 -0.0059697 -0.001016 -0.01107 0.001526 -0.0013578 0.31673 0.034574 0.0015428 -0.0072069 0.10322 -0.0013216 0.05521 0.20096 0.0045624 0.091396 0.060913 -0.0010258 0.13047 -0.00099664 0.00012496 -0.00088404 0.00065031 0.030213 -0.0027486 -0.0037483 -0.0013662 -0.0029036 0.040864 0.0016515 -0.016634 0.044886 0.0033396
1.0352 -0.0039088 0.00022522 0.00041239 -0.0009153 0 -0.00097605 -0.0010611 -0.00038985 -0.011043 -0.0018681 -0.00088397 0.36867 0.031253 -0.00073249 -0.012994 0.097809 0.0012839 0.051824 0.19856 0.0024164 0.085734 0.049307 0.00052112 0.11965 -0.0011289 0.00060757 -0.00056247 0.00027161 0.019057 0.0014782 -0.0039094 -0.0010619 -0.002306 0.03662 0.0045619 -0.018063 0.037643 -0.0011228
1.0391 -0.003095 0.00077064 0.0021226 -0.0032715 0 -0.00070607 0.0021816 -0.00057604 -0.010123 -0.0049539 -5.3426e-05 0.38849 0.025818 -0.0044585 -0.020005 0.089209 0.0018372 0.046441 0.18862 0.0014951 0.07926 0.032145 0.0024678 0.10979 -0.00059724 0.00035256 -0.00034305 0.00015151 0.01316 0.0031656 -0.0039348 -0.00083768 -0.002497 0.031238 0.0053071 -0.02231 0.029283 -0.0055442
1.043 -0.0020251 0.00091967 0.0018544 -0.0051481 0 -4.208e-05 0.0024978 -0.0019924 -0.0086465 -0.0068775 -0.00094831 0.36748 0.020177 -0.0058992 -0.027697 0.08178 0.00071159 0.039491 0.17253 0.0029555 0.073887 0.015724 0.003306 0.10321 0.0004245 -0.00039537 -0.0004033 0.00029091 0.019996 0.00068626 -0.0039415 -0.00061119 -0.0034199 0.02766 0.0040933 -0.02883 0.022231 -0.0082773
1.0469 -0.00088861 0.00056484 0.00024028 -0.005365 0 0.0010479 0.001712 -0.0040841 -0.0064918 -0.0075593 -0.0038663 0.3347 0.016282 -0.0030678 -0.034409 0.079143 -0.00076462 0.032614 0.1571 0.0053251 0.071171 0.0046587 0.0022283 0.099556 0.0012183 -0.00082194 -0.00061229 0.00041192 0.033492 -0.0040213 -0.0037478 3.4569e-05 -0.0038827 0.02699 0.0023997 -0.034942 0.018398 -0.0092052
1.0508 0.00030779 -4.3088e-05 -0.00026608 -0.0039277 0 0.0023033 0.0027711 -0.005635 -0.0033758 -0.0073728 -0.0069056 0.3296 0.014782 0.0019853 -0.038937 0.08246 -0.0016618 0.026649 0.14541 0.005859 0.071921 0.00024785 0.00018454 0.098744 0.0011286 -0.00037852 -0.00063318 0.00041967 0.038946 -0.0071647 -0.0032534 0.0013852 -0.0025483 0.029482 0.0016535 -0.039312 0.018893 -0.008366
1.0547 0.0017105 -0.00040714 0.001312 -0.0018973 0 0.0031272 0.0065559 -0.0056691 0.00055697 -0.0065654 -0.0076731 0.36394 0.015997 0.0049018 -0.040199 0.092168 -0.0022095 0.022342 0.13994 0.0032816 0.076635 0.0030701 -0.0010029 0.10054 0.00020989 0.00063174 -0.00024731 0.00052436 0.027061 -0.006349 -0.0025467 0.0028819 0.00052985 0.035095 0.00197 -0.040819 0.024528 -0.0059168
1.0586 0.0032992 -0.00014256 0.0029102 -0.00054139 0 0.0028355 0.010749 -0.0041496 0.0044559 -0.0050353 -0.0054103 0.41186 0.019929 0.0032977 -0.036305 0.10796 -0.0032337 0.020871 0.14392 -0.00077944 0.085875 0.013298 -0.00047851 0.10475 -0.00075891 0.001354 0.00039384 0.00090417 0.0030173 -0.002393 -0.0016024 0.0031983 0.0035832 0.043486 0.0021889 -0.037855 0.036608 -0.00213
1.0625 0.0046385 0.00069908 0.0017565 -0.00040863 0 0.0012912 0.011938 -0.0018581 0.0071898 -0.0025595 -0.0015143 0.43774 0.024273 -0.0007649 -0.027926 0.1247 -0.0049444 0.022067 0.15515 -0.0031725 0.097227 0.026904 0.0010668 0.11 -0.00096888 0.0012542 0.00086595 0.0013847 -0.018948 0.0018312 -3.9955e-05 0.0014382 0.0046627 0.052211 0.0012423 -0.031152 0.053103 0.0019542
1.0664 0.0050822 0.0016383 -0.0020548 -0.00095689 0 -0.00061262 0.0088158 0.00035576 0.0081682 0.00086655 0.001876 0.43176 0.027148 -0.0028232 -0.017955 0.13837 -0.0064609 0.024482 0.1687 -0.002168 0.1078 0.040377 0.0026664 0.11505 -0.00033544 0.00062718 0.00086625 0.0015682 -0.029699 0.0041835 0.0025554 -0.0016492 0.0035709 0.059239 -0.00055664 -0.022948 0.070569 0.005578
1.0703 0.0043408 0.0021271 -0.0051439 -0.00099383 0 -0.0013632 0.0032797 0.0021662 0.0077459 0.0048374 0.0036986 0.41575 0.02761 -0.00060008 -0.0084431 0.14686 -0.0066703 0.027122 0.18169 0.00086633 0.11575 0.051941 0.0043274 0.11919 0.00042843 0.00020381 0.00052167 0.0012637 -0.032882 0.0048477 0.0058949 -0.0039325 0.0020672 0.063271 -0.0017623 -0.01461 0.086785 0.0082901
1.0742 0.0028565 0.0019596 -0.0043839 0.00033416 0 -0.00011024 -0.0014933 0.0036662 0.0067322 0.0084877 0.0045062 0.41581 0.024968 0.0036238 -0.0016028 0.14853 -0.0055138 0.028899 0.19126 0.0027186 0.11935 0.060081 0.006372 0.12172 0.00049682 0.00031275 0.00027179 0.00069549 -0.038111 0.0053366 0.0086297 -0.0037305 0.0019652 0.063139 -0.00141 -0.0075445 0.099493 0.0096895
1.0781 0.0015313 0.0013978 -0.00044531 0.0027103 0 0.0022781 -0.0038593 0.0048451 0.005454 0.010603 0.0055101 0.43382 0.018919 0.0053806 -0.001915 0.1415 -0.0042076 0.027698 0.19289 0.0013461 0.11537 0.062294 0.0076703 0.12144 -0.00029637 0.00053963 0.0004141 0.00024638 -0.047906 0.006294 0.0090254 -0.0014802 0.0031121 0.056496 -0.00018516 -0.0041042 0.1042 0.0089009
1.082 0.00099188 0.00094237 0.0028304 0.004709 0 0.0036137 -0.0045916 0.0053857 0.0034039 0.01009 0.0073201 0.44901 0.012471 0.0026845 -0.0076386 0.13115 -0.0040038 0.024164 0.18938 -0.0022219 0.10678 0.06034 0.0055362 0.11947 -0.0013353 0.00026366 0.00077591 6.0631e-05 -0.053841 0.006672 0.0063674 0.00059043 0.0035324 0.046125 0.00031606 -0.0032334 0.10294 0.0066238
1.0859 0.0010871 0.00097668 0.0026647 0.0048923 0 0.0022231 -0.0052675 0.0050903 -1.907e-05 0.0068109 0.0095332 0.44516 0.0071032 -0.0018878 -0.016866 0.12005 -0.0047642 0.019206 0.18286 -0.0048787 0.09554 0.054931 -0.0016061 0.11662 -0.0018265 -0.00054138 0.00087743 -2.6129e-05 -0.046893 0.0051899 0.0019125 0.00063796 0.0017312 0.033859 -0.00046511 -0.003904 0.097512 0.0032801
1.0898 0.0011264 0.0015561 0.00039945 0.0031549 0 -0.0013211 -0.0061908 0.0044218 -0.0043635 0.0021562 0.011211 0.43053 0.0039021 -0.0038697 -0.027617 0.11028 -0.0049911 0.013805 0.17524 -0.0043332 0.083493 0.046705 -0.011393 0.11363 -0.0015039 -0.0011696 0.00044367 -0.00018587 -0.030284 0.0023066 -0.0016564 -0.00093552 -0.0013064 0.021503 -0.0011801 -0.005117 0.089761 -0.00070013
1.0938 0.00062768 0.0024272 -0.00013351 0.0010854 0 -0.0042941 -0.0061027 0.0043781 -0.0078719 -0.0014795 0.011511 0.42779 0.0040473 -0.0014943 -0.036743 0.10422 -0.0034437 0.0096137 0.16914 -0.0011521 0.073302 0.036296 -0.018279 0.11163 -0.00076791 -0.00090996 -0.00026343 -0.0003303 -0.019194 0.00023687 -0.0021163 -0.0018816 -0.0027389 0.011875 -4.0295e-05 -0.005384 0.082534 -0.0046728
1.0977 -0.00017667 0.0031804 0.0029188 0.00077849 0 -0.0039241 -0.0037773 0.0055916 -0.0086364 -0.0023486 0.0099894 0.44738 0.006747 0.0025884 -0.040699 0.10253 -0.00064242 0.0085915 0.16653 0.0018836 0.067713 0.025275 -0.018123 0.11157 -0.00020397 0.00013454 -0.00065891 -0.00020499 -0.025883 0.00070111 0.00050959 -0.00037446 -0.00069134 0.0084645 0.0028444 -0.0033501 0.079537 -0.0076367
1.1016 -0.0005748 0.0034304 0.0072213 0.0029373 0 0.00020143 0.00042079 0.0074779 -0.0061987 -0.00084596 0.006745 0.4763 0.0096046 0.0041534 -0.040664 0.10298 0.0014879 0.01009 0.16595 0.0023519 0.065832 0.015213 -0.012242 0.11276 -2.6324e-05 0.0010505 -0.00039957 0.00029469 -0.045654 0.0027899 0.0038309 0.0031938 0.003593 0.010689 0.0050273 0.00017563 0.08052 -0.0094458
1.1055 -8.7252e-05 0.0029969 0.0087845 0.0059775 0 0.0055566 0.004712 0.0084013 -0.0020061 0.00070766 0.0026115 0.49492 0.011361 0.0017208 -0.038005 0.10447 0.0016108 0.013358 0.16623 0.00022807 0.066862 0.0071219 -0.0063895 0.1146 9.5971e-06 0.00099035 0.00026856 0.00098602 -0.059617 0.0035066 0.0049156 0.0066742 0.0066035 0.018016 0.0040635 0.0044066 0.084778 -0.010134
1.1094 0.0010776 0.0020436 0.0062988 0.0071535 0 0.0085328 0.0074879 0.0069263 0.0018214 0.00012077 -0.00091777 0.50069 0.0109 -0.002097 -0.034521 0.10593 0.00048655 0.01737 0.16608 -0.0023626 0.069718 0.0019537 -0.0052314 0.11631 0.00022263 3.4459e-05 0.00073692 0.0015849 -0.052715 0.00079679 0.0026584 0.0082247 0.005713 0.029499 0.00029216 0.0083817 0.091175 -0.0098615
1.1133 0.0022523 0.0010565 0.0023689 0.0049106 0 0.0072379 0.0085245 0.0031197 0.0042389 -0.0025628 -0.00246 0.50996 0.0068976 -0.0033811 -0.034212 0.10645 0.00024717 0.019642 0.16319 -0.0031943 0.072276 0.00176 -0.0079018 0.11623 0.00061664 -0.00085497 0.00061424 0.0019505 -0.028721 -0.0039581 -0.0012969 0.0077189 0.0015644 0.043042 -0.0030981 0.0099448 0.096906 -0.0091852
1.1172 0.0029281 0.00056655 0.00041799 0.00039816 0 0.0029447 0.0086313 -0.0013055 0.0057915 -0.0049997 -0.0018978 0.5358 0.001247 -0.00072795 -0.038446 0.10687 0.0020812 0.018778 0.15793 -0.0017835 0.073032 0.0052588 -0.0093808 0.11393 0.00089333 -0.00074924 8.9442e-05 0.0020912 -0.0064126 -0.0067661 -0.003919 0.0061799 -0.0026036 0.055103 -0.0031014 0.0085583 0.099644 -0.009133
1.1211 0.0031012 0.0007494 0.00097455 -0.0033126 0 -0.00095566 0.0083449 -0.0042159 0.00743 -0.0047128 -0.00078786 0.56907 -0.0045827 0.0037428 -0.045959 0.108 0.0048033 0.015082 0.15154 0.00049024 0.072164 0.010849 -0.0062218 0.10988 0.00080668 0.00037437 -0.00026741 0.0019959 -0.00072793 -0.0046728 -0.0033096 0.0042269 -0.0039324 0.064545 7.6754e-05 0.0047797 0.099383 -0.010076
1.125 0.0030493 0.0012422 0.0015485 -0.0037152 0 -0.0016105 0.007241 -0.0046213 0.0089925 -0.0013996 -0.0012291 0.58629 -0.0096401 0.0068139 -0.055237 0.11031 0.0059392 0.0091027 0.14514 0.0017689 0.070068 0.017117 -0.00036133 0.10457 0.00044623 0.0016382 -5.7973e-05 0.0015989 -0.0085343 0.0012677 -0.00021093 0.0015193 -0.002301 0.070795 0.003287 -0.00077789 0.096504 -0.012199
1.1289 0.0028739 0.0014087 -3.7265e-05 -0.00089329 0 0.0011312 0.0046006 -0.0032483 0.0090973 0.0029051 -0.0038879 0.57609 -0.012973 0.0071617 -0.063682 0.11417 0.0042648 0.0019406 0.14027 0.0011963 0.067585 0.022062 0.0031603 0.09883 0.0001462 0.0020818 0.00057021 0.00097561 -0.013541 0.0067125 0.0027903 -0.0022008 2.1931e-05 0.073537 0.0037723 -0.0071091 0.091985 -0.015605
1.1328 0.0023578 0.00088112 -0.0029719 0.0026712 0 0.0046765 0.00059832 -0.0017131 0.0066358 0.0058896 -0.0070172 0.5535 -0.014938 0.005947 -0.066512 0.11832 0.0011446 -0.0036799 0.13868 -0.00062507 0.066468 0.022485 0.0019407 0.094209 0.00012967 0.0014649 0.0010637 0.00047564 -0.004518 0.0078658 0.0035865 -0.005918 0.00076398 0.073775 0.001942 -0.012205 0.088465 -0.019789
1.1367 0.0012754 -0.00011177 -0.0045592 0.0042494 0 0.0057322 -0.0033773 -0.00113 0.0022177 0.0070234 -0.0076671 0.54501 -0.017612 0.0049792 -0.06415 0.12055 -0.00071043 -0.0068261 0.13902 -0.002218 0.066855 0.018921 -0.0011065 0.090931 0.00026813 0.00034644 0.00096424 0.00049287 0.012759 0.0047775 0.0022567 -0.00771 -0.00038674 0.073598 0.00056615 -0.015616 0.086941 -0.023804
1.1406 -0.00024064 -0.00096173 -0.003608 0.0030287 0 0.0028575 -0.0057032 -0.0013937 -0.0021298 0.0074963 -0.0042372 0.56107 -0.022133 0.0048816 -0.057789 0.1196 0.00028287 -0.0075442 0.14026 -0.0021777 0.068353 0.012106 -0.0011828 0.088803 0.00020933 -0.00049911 0.00031024 0.0010317 0.022108 0.0010125 0.00064697 -0.0065213 -0.0019088 0.073619 0.0013921 -0.017545 0.087256 -0.02725
1.1445 -0.0017194 -0.0012536 -0.0019278 0.00048929 0 -0.0023914 -0.0058596 -0.001631 -0.0048179 0.0083112 0.0019172 0.58719 -0.029407 0.0050974 -0.049183 0.11449 0.003393 -0.0062308 0.14125 7.1195e-05 0.070348 0.003128 0.0027839 0.087478 -0.00024612 -0.00068877 -0.00039608 0.0015815 0.01437 0.00017547 0.00035802 -0.0034112 -0.0021249 0.074226 0.0030985 -0.018448 0.088892 -0.02982
1.1484 -0.0027424 -0.0011325 -0.0020948 -0.0011002 0 -0.0065906 -0.0048265 -0.0012146 -0.0061339 0.0088171 0.0073726 0.60301 -0.040368 0.0050974 -0.042523 0.1039 0.0066135 -0.0043197 0.13994 0.0038941 0.071191 -0.0055478 0.0068103 0.086082 -0.00088464 -0.00035258 -0.00060217 0.0015529 -0.0029498 0.0027173 0.0011692 -0.00075863 -0.0006198 0.075245 0.0029555 -0.019727 0.090032 -0.031182
1.1523 -0.0032646 -0.0011063 -0.004167 -0.00059681 0 -0.0070239 -0.0041663 -0.00033328 -0.0076357 0.0073686 0.0092754 0.60642 -0.052433 0.0049055 -0.041684 0.090661 0.0084796 -0.0042121 0.1359 0.0075741 0.069433 -0.01101 0.0064086 0.083784 -0.0012006 0.00016684 -0.00014177 0.0008798 -0.013356 0.0058979 0.0014113 -0.00011103 0.0017172 0.075382 0.00028388 -0.023249 0.088452 -0.031877
1.1563 -0.0035205 -0.0015014 -0.0053348 0.0012605 0 -0.0037508 -0.0046281 0.00031156 -0.010091 0.0033153 0.007387 0.61463 -0.063034 0.0043692 -0.046234 0.077695 0.0087276 -0.0063752 0.13026 0.0091315 0.065302 -0.012887 0.0018456 0.080789 -0.00081861 0.00062341 0.00064818 0.00012382 -0.0074259 0.0065486 -0.0001859 -0.00087852 0.0036181 0.074016 -0.0023093 -0.029357 0.084129 -0.032356
1.1602 -0.0036526 -0.0021422 -0.0030811 0.0026298 0 0.0004608 -0.005489 0.00022757 -0.012226 -0.0019965 0.003846 0.6415 -0.070396 0.0025684 -0.055116 0.067013 0.0076002 -0.010714 0.12401 0.0076321 0.059268 -0.011286 -0.0019795 0.077477 0.00013971 0.00092622 0.0012016 -8.4972e-05 0.009478 0.0037552 -0.0031037 -0.0011822 0.0042521 0.070905 -0.00146 -0.038052 0.077514 -0.032814
1.1641 -0.0035076 -0.0025716 0.0016925 0.002035 0 0.0023178 -0.0051607 -0.00048761 -0.01178 -0.0063641 0.0011199 0.67832 -0.072665 -0.0012746 -0.066348 0.060768 0.0052355 -0.016694 0.11844 0.004097 0.052184 -0.0067661 -0.0010519 0.074486 0.001079 0.0010426 0.0011593 0.00030514 0.024444 -0.00087072 -0.005498 0.00011876 0.0034274 0.066005 0.0033737 -0.049035 0.069594 -0.033384
1.168 -0.0028374 -0.002544 0.0051772 -0.00060703 0 0.00056207 -0.002548 -0.0013849 -0.0078845 -0.0087083 0.0001266 0.70117 -0.067664 -0.0061005 -0.074166 0.062021 0.0020965 -0.021837 0.11592 0.0010274 0.04671 -0.0015419 0.0030502 0.073525 0.0013614 0.00095648 0.00062513 0.00073765 0.029987 -0.0050167 -0.0059692 0.00235 0.0014663 0.060348 0.0091738 -0.06064 0.063727 -0.033755
1.1719 -0.0016708 -0.0022514 0.0043748 -0.0039684 0 -0.0031793 0.0019136 -0.0021363 -0.002259 -0.0096821 1.7965e-05 0.69688 -0.059471 -0.0087745 -0.076237 0.06756 -0.00041675 -0.024346 0.11583 0.00058989 0.044188 0.0020149 0.0047152 0.074589 0.0008126 0.00071815 5.0897e-05 0.00066569 0.029099 -0.007441 -0.0047828 0.0038575 -0.00089736 0.055816 0.01218 -0.070642 0.061466 -0.033529
1.1758 -0.00042397 -0.002061 7.3182e-05 -0.006154 0 -0.0059046 0.006338 -0.0027059 0.0021179 -0.010339 -0.00060653 0.67823 -0.050291 -0.0063645 -0.07262 0.075631 -0.00062175 -0.023852 0.11745 0.0028819 0.044896 0.0032389 0.00062112 0.077356 -0.00012629 0.00045592 -0.00014942 0.00012988 0.028939 -0.0081734 -0.0033423 0.0036471 -0.0027005 0.05318 0.011143 -0.078128 0.062857 -0.032589
1.1797 0.00039101 -0.0020904 -0.0040039 -0.0058592 0 -0.0057365 0.0085526 -0.0031227 0.0035959 -0.010548 -0.0024189 0.67102 -0.042274 0.00085798 -0.064154 0.084421 0.0016994 -0.020418 0.11986 0.0059083 0.048753 0.0017909 -0.0061078 0.081293 -0.00075267 0.00028724 6.8718e-05 -0.00033167 0.032016 -0.0075945 -0.0026055 0.0020553 -0.0032433 0.052943 0.0077071 -0.082465 0.067408 -0.030956
1.1836 0.00056153 -0.0021103 -0.0048367 -0.0032106 0 -0.0032425 0.007523 -0.0032438 0.0031 -0.0090705 -0.0050157 0.68736 -0.038707 0.0087977 -0.053531 0.091172 0.004472 -0.014924 0.12143 0.0074133 0.055127 -0.0023919 -0.008642 0.085179 -0.00067959 0.00023354 0.00037961 -0.00030114 0.034718 -0.0058405 -0.0022084 -1.3208e-05 -0.0026586 0.055508 0.0040584 -0.082932 0.073338 -0.028979
1.1875 0.00027595 -0.0018779 -0.0027344 0.00022263 0 -0.00058112 0.0039971 -0.002871 0.0028501 -0.0052042 -0.0073932 0.71419 -0.040826 0.012413 -0.046609 0.094081 0.0048972 -0.010636 0.12065 0.0068621 0.061292 -0.0077013 -0.0033847 0.087105 -0.00013411 0.0002541 0.00040491 9.3136e-05 0.033353 -0.003149 -0.0012017 -0.0021208 -0.001958 0.059181 0.00086604 -0.081058 0.076364 -0.027976
1.1914 -0.00014338 -0.0015086 -0.00051474 0.0023611 0 0.00050987 -0.00011956 -0.0021229 0.0039596 -4.4521e-05 -0.0085684 0.7285 -0.046629 0.0097478 -0.045168 0.094182 0.0022073 -0.0092033 0.11801 0.0056289 0.065663 -0.012993 0.0061119 0.08676 0.00029043 0.00034617 5.1531e-05 0.00039391 0.02957 -0.00039238 0.00050829 -0.0043699 -0.0023198 0.062241 -0.0023308 -0.078782 0.074966 -0.028672
1.1953 -0.00057251 -0.0014503 -0.00048729 0.001972 0 -5.2715e-05 -0.0031749 -0.0015959 0.0053569 0.0041581 -0.0079818 0.7214 -0.054706 0.0034377 -0.049436 0.092406 -0.0013393 -0.011229 0.11409 0.0052427 0.06757 -0.017833 0.012272 0.084202 0.00019288 0.00055187 -0.00043749 0.00035777 0.028994 0.0011723 0.0017018 -0.0066525 -0.0041717 0.063803 -0.0054106 -0.077144 0.06881 -0.031384
1.1992 -0.0011503 -0.0020565 -0.0024343 -0.0005077 0 -0.0011893 -0.0048479 -0.002008 0.0049524 0.0058821 -0.0057701 0.7054 -0.063377 -0.0017106 -0.058815 0.089978 -0.0025847 -0.016875 0.10976 0.005585 0.066652 -0.021944 0.010403 0.079767 -0.00030117 0.00083486 -0.00074214 0.00016205 0.035488 0.0008624 0.00096024 -0.0082659 -0.0068966 0.063157 -0.0072408 -0.077083 0.0582 -0.036225
1.2031 -0.0020531 -0.0031968 -0.0042978 -0.0033562 0 -0.0020373 -0.0060412 -0.0035484 0.0016677 0.0054288 -0.0029055 0.69949 -0.069419 -0.0027973 -0.069679 0.089633 -0.00066029 -0.024825 0.10723 0.0050119 0.063235 -0.025135 0.0025549 0.074848 -0.00074116 0.0009935 -0.00075917 8.0457e-05 0.047813 -0.00077848 -0.0018047 -0.0085378 -0.0093754 0.059948 -0.0071349 -0.079673 0.045992 -0.042432
1.207 -0.0032466 -0.0043034 -0.0044133 -0.0048828 0 -0.0026582 -0.0077548 -0.0055173 -0.0037016 0.004174 -0.00087555 0.71017 -0.072205 -0.00085781 -0.076738 0.092183 0.0021934 -0.031106 0.10721 0.0023127 0.060054 -0.027535 -0.0049203 0.071409 -0.00085571 0.00078178 -0.00064571 0.00010015 0.061511 -0.0023727 -0.0050567 -0.0077068 -0.010761 0.056727 -0.0060382 -0.083192 0.037387 -0.047301
1.2109 -0.0044607 -0.0048136 -0.0029439 -0.0045959 0 -0.0034874 -0.00999 -0.0066524 -0.0093317 0.002999 -0.00075383 0.72803 -0.071982 0.00075048 -0.078485 0.097447 0.0031146 -0.033985 0.10955 -0.0016196 0.058296 -0.028706 -0.0070286 0.070129 -0.0008099 0.00016931 -0.00060724 -8.8691e-06 0.072464 -0.0027895 -0.0069375 -0.0068343 -0.010785 0.055003 -0.005476 -0.086431 0.034443 -0.049337
1.2148 -0.0053707 -0.0045926 -0.0014351 -0.0033005 0 -0.0044184 -0.011659 -0.0059796 -0.013699 0.0016775 -0.0022523 0.7402 -0.069129 -0.00024898 -0.074323 0.10501 0.0016615 -0.0323 0.1139 -0.0042958 0.058787 -0.028132 -0.0034627 0.071393 -0.00093578 -0.00053336 -0.00068271 -0.0002855 0.077929 -0.0019306 -0.0068726 -0.0066368 -0.0095655 0.055997 -0.0053311 -0.088313 0.038391 -0.0474
1.2188 -0.0057805 -0.0039804 -0.0013149 -0.0022097 0 -0.0047391 -0.011514 -0.0035725 -0.016049 -0.00033222 -0.0037469 0.74242 -0.06427 -0.0031267 -0.064519 0.11399 4.9218e-06 -0.02489 0.11947 -0.0039074 0.062341 -0.024692 0.0026141 0.075484 -0.0012451 -0.00086233 -0.00074216 -0.00041931 0.075688 -0.00066026 -0.0059157 -0.0065167 -0.007423 0.061328 -0.0034859 -0.087267 0.050211 -0.03999
1.2227 -0.0056629 -0.0034803 -0.0028022 -0.0019962 0 -0.0040187 -0.0091816 -0.0006468 -0.016025 -0.0029127 -0.003575 0.73911 -0.058841 -0.0052276 -0.053882 0.1221 0.00013084 -0.013869 0.12426 -0.0010567 0.067859 -0.017828 0.0078498 0.081132 -0.0013032 -0.00056154 -0.00064919 -0.00012682 0.064911 -0.00014523 -0.0055987 -0.0050368 -0.004982 0.070626 0.0015777 -0.082664 0.066007 -0.028127
1.2266 -0.0050902 -0.0033881 -0.0049228 -0.0025684 0 -0.0028362 -0.0054045 0.0011313 -0.013491 -0.0053757 -0.0016081 0.73526 -0.053881 -0.0046634 -0.046554 0.12805 0.0013839 -0.0032517 0.12727 0.0018131 0.073071 -0.0095632 0.010537 0.086508 -0.00066645 0.00021115 -0.00037357 0.00037812 0.049143 -0.0011706 -0.0065163 -0.0015404 -0.003182 0.080772 0.0079614 -0.076415 0.080124 -0.015587
1.2305 -0.0041775 -0.0036363 -0.0063346 -0.0034803 0 -0.0023671 -0.001404 0.00070347 -0.0089939 -0.0073442 0.00040978 0.73214 -0.049989 -0.0019555 -0.044274 0.13116 0.0012902 0.0047025 0.12808 0.00264 0.076694 -0.0017188 0.010274 0.090628 0.00055813 0.001012 4.7547e-05 0.00047492 0.036878 -0.0037123 -0.0079635 0.0027421 -0.0027743 0.089631 0.011024 -0.069917 0.089487 -0.0048168
1.2344 -0.0030816 -0.0038972 -0.0062732 -0.0043133 0 -0.0031667 0.0019042 -0.0016408 -0.0041064 -0.0091102 0.0002534 0.7302 -0.04775 0.0007104 -0.048161 0.13091 -0.001284 0.0079211 0.12646 0.0013465 0.077563 0.0035865 0.0073002 0.092604 0.0016678 0.0014342 0.00058116 -0.00019305 0.036191 -0.0067986 -0.0087412 0.0053672 -0.003585 0.094986 0.0076407 -0.064721 0.091407 0.0017174
1.2383 -0.0020007 -0.0038233 -0.0050288 -0.004684 0 -0.004488 0.0041597 -0.0043723 -0.00068048 -0.010895 -0.0028242 0.73223 -0.048837 0.0016209 -0.058596 0.12618 -0.0044245 0.0029976 0.12215 -0.00059182 0.07389 0.00092792 0.0027878 0.090868 0.0019583 0.0013396 0.0011584 -0.001205 0.04703 -0.0088081 -0.0081412 0.0046232 -0.0044229 0.092209 -0.00019777 -0.064138 0.081729 -0.00090827
1.2422 -0.0011274 -0.0032812 -0.003658 -0.0042003 0 -0.0049741 0.0052665 -0.0056896 0.0006085 -0.011996 -0.0073393 0.74023 -0.053432 0.00096242 -0.070204 0.11863 -0.0050851 -0.0072732 0.11677 -0.0017859 0.06756 -0.010447 -0.00091213 0.08641 0.0013859 0.00086168 0.0015822 -0.0016675 0.059542 -0.0083645 -0.0062208 0.00093628 -0.0040529 0.082189 -0.0066254 -0.068299 0.065262 -0.011224
1.2461 -0.00058443 -0.0024657 -0.0031006 -0.0027689 0 -0.0040716 0.0050857 -0.0047528 0.00087961 -0.011114 -0.010695 0.75012 -0.061122 0.00035887 -0.079989 0.10948 -0.002522 -0.020067 0.11135 -0.0018711 0.06035 -0.028737 -0.0015171 0.080274 0.00060762 0.00026679 0.0015829 -0.001096 0.062016 -0.0054588 -0.0034399 -0.0035342 -0.0024579 0.067213 -0.0071973 -0.075899 0.046208 -0.026515
1.25 -0.00040287 -0.0018098 -0.0034059 -0.0010121 0 -0.002673 0.0035069 -0.0022963 0.001863 -0.0077466 -0.011104 0.7529 -0.071317 0.0011594 -0.085973 0.099736 0.00077011 -0.033048 0.1067 -0.0010157 0.053692 -0.05179 0.0010771 0.073362 0.00033998 -0.00017936 0.0010687 7.0501e-05 0.051637 -0.0018105 -0.00034086 -0.0066238 -0.0010404 0.049516 -0.00297 -0.085533 0.027907 -0.044261
1.2539 -0.00054215 -0.0016883 -0.00382 -8.2664e-05 0 -0.002257 0.00075752 -7.7193e-05 0.0039107 -0.003053 -0.0086243 0.74349 -0.082924 0.0031332 -0.086125 0.090725 0.0018234 -0.043092 0.10389 0.00086851 0.049465 -0.075906 0.0042717 0.066914 0.00068892 -0.00029887 0.00031711 0.00090854 0.036963 0.00024195 0.0024007 -0.007581 -0.0013317 0.032512 0.00087116 -0.094918 0.014662 -0.060743
1.2578 -0.00090248 -0.0020888 -0.0036778 -0.00067269 0 -0.0033604 -0.0024658 0.00051661 0.0053215 0.00097977 -0.0046666 0.72742 -0.092302 0.0046985 -0.080218 0.08477 0.00052068 -0.0459 0.1044 0.0038467 0.049824 -0.092236 0.0050372 0.063144 0.001132 -6.958e-05 -0.00017523 0.00093592 0.028861 -0.00029825 0.0039338 -0.007073 -0.0033684 0.023035 0.00038105 -0.099304 0.011609 -0.069296
1.2617 -0.0013195 -0.0025351 -0.0030808 -0.0020706 0 -0.0049276 -0.0052412 -0.00038494 0.0039117 0.003325 -0.00075972 0.71701 -0.09719 0.0043846 -0.072271 0.082074 -0.00041363 -0.042768 0.10754 0.0069032 0.053321 -0.097966 0.0030057 0.062292 0.0011365 0.00035399 -0.0001223 0.0005119 0.028998 -0.0020309 0.0036441 -0.0061487 -0.0054211 0.022309 -0.0034072 -0.097881 0.015968 -0.069544
1.2656 -0.0015986 -0.0024065 -0.0024748 -0.0024365 0 -0.005208 -0.0068506 -0.001241 -0.00063333 0.0047042 0.0021859 0.72024 -0.096601 0.0021815 -0.064232 0.082668 0.0011994 -0.03473 0.11282 0.0078191 0.058964 -0.0925 0.0010587 0.064339 0.00072998 0.0007394 0.00027294 0.00030825 0.028216 -0.0022588 0.0018031 -0.0053549 -0.0055023 0.030498 -0.0061024 -0.090748 0.025814 -0.061915
1.2695 -0.0016266 -0.0014459 -0.0016109 -0.00039502 0 -0.003335 -0.0070806 -0.00046241 -0.0060742 0.0064469 0.0037955 0.73453 -0.090071 -0.00040131 -0.057908 0.086337 0.0041917 -0.023233 0.11953 0.0049078 0.065588 -0.076382 0.0025089 0.069005 0.0004238 0.00096201 0.00052826 0.00051092 0.016876 0.00050053 -0.0003059 -0.0046937 -0.003251 0.046971 -0.0048428 -0.078598 0.038781 -0.047569
1.2734 -0.0014804 -1.4547e-05 0.00058573 0.0034347 0 -0.00010001 -0.0062433 0.0021143 -0.0094067 0.0086709 0.0039646 0.7513 -0.077645 -0.0015824 -0.055871 0.092521 0.0052241 -0.011184 0.12599 -0.00079452 0.071045 -0.052391 0.0076602 0.075436 0.00061194 0.0010956 0.00039621 0.0006908 -0.0037678 0.0048949 -0.0011855 -0.0040537 -0.00033939 0.069618 -0.0010558 -0.06367 0.050411 -0.029478
1.2773 -0.0013892 0.0011672 0.0045943 0.0065873 0 0.0027321 -0.0049437 0.0049781 -0.0093532 0.0098557 0.0029952 0.76479 -0.064331 -0.00073292 -0.057786 0.098835 0.0027185 -0.0024989 0.12975 -0.0054243 0.073808 -0.030487 0.013325 0.081003 0.0011267 0.001271 0.00012246 0.00045334 -0.021678 0.0076744 -0.00029489 -0.0033703 0.0010081 0.090867 0.0016169 -0.05139 0.056503 -0.014131
1.2813 -0.0015184 0.001582 0.0088008 0.0066989 0 0.0038516 -0.0036809 0.0062023 -0.0070559 0.0083766 0.0018562 0.77441 -0.053611 0.0012816 -0.062203 0.10395 -0.00099403 0.0017266 0.13002 -0.0050876 0.074134 -0.015735 0.015786 0.084275 0.0014226 0.0014336 0.00013651 3.0985e-05 -0.026003 0.0064529 0.0014673 -0.0023629 -6.1114e-05 0.10641 0.0015066 -0.044261 0.05674 -0.0042416
1.2852 -0.0017503 0.0012753 0.010139 0.0035656 0 0.0033008 -0.0024524 0.0050956 -0.0044113 0.004379 0.0018441 0.77959 -0.047612 0.0030771 -0.068196 0.10711 -0.0019343 0.00098948 0.12642 0.00067714 0.072392 -0.01085 0.014096 0.084379 0.0011536 0.0013133 0.00050953 5.3543e-05 -0.018488 0.0017656 0.0024821 -0.00040702 -0.0024531 0.11349 0.00042901 -0.043679 0.051306 -0.0012359
1.2891 -0.0017026 0.00070805 0.006975 -0.00061467 0 0.0022048 -0.00067492 0.0027339 -0.0020004 -3.3157e-05 0.0035586 0.77637 -0.048307 0.004027 -0.074711 0.10764 0.0012665 -0.0048594 0.11886 0.0081152 0.06924 -0.017833 0.010437 0.080566 0.00050345 0.00072935 0.00082124 0.0007431 -0.012143 -0.0034337 0.0017544 0.002976 -0.0042582 0.10955 0.0010933 -0.050678 0.040974 -0.0060589
1.293 -0.0010345 0.00029584 0.0013899 -0.0030692 0 0.0017594 0.0023198 0.00090715 0.0011089 -0.0025288 0.0061082 0.76239 -0.056897 0.0045532 -0.080304 0.10514 0.0058784 -0.014909 0.10863 0.0122 0.066211 -0.035871 0.0075349 0.072605 -5.035e-05 -6.4445e-05 0.00063821 0.0015212 -0.018248 -0.0062416 -0.00025968 0.0073091 -0.0043183 0.092056 0.003677 -0.064992 0.028648 -0.018254
1.2969 0.00020453 0.00010516 -0.0021318 -0.0026683 0 0.0023765 0.0064214 0.00051326 0.0055864 -0.0024449 0.0075371 0.7444 -0.067687 0.0052038 -0.084714 0.10161 0.0080303 -0.025333 0.099341 0.010773 0.06419 -0.055008 0.0061422 0.06376 -0.00022228 -0.00044587 7.6945e-05 0.0015714 -0.034814 -0.0058951 -0.0020175 0.010909 -0.0028036 0.068956 0.0055393 -0.08062 0.018358 -0.031929
1.3008 0.0015177 -4.571e-05 -0.00099914 -0.00058353 0 0.0035378 0.010271 0.00091917 0.010244 -0.0010337 0.0063471 0.73648 -0.07776 0.0056307 -0.087823 0.09804 0.0067725 -0.034473 0.092691 0.0061157 0.063236 -0.070725 0.005075 0.055719 -0.00011519 3.0678e-05 -0.00023856 0.00076657 -0.047939 -0.0037812 -0.0021163 0.011726 -0.00062895 0.044263 0.004241 -0.094742 0.011767 -0.044589
1.3047 0.002288 -0.00028452 0.0024997 0.00099725 0 0.0042623 0.011876 0.00080546 0.012587 -3.5697e-05 0.0027983 0.74731 -0.084448 0.0047736 -0.089524 0.095343 0.0047214 -0.040875 0.090079 0.002598 0.063258 -0.07919 0.0032279 0.050034 1.4046e-05 0.0011114 0.00014178 -0.00011808 -0.044333 -0.0018124 -0.00040345 0.0087901 0.0013318 0.02196 0.00030557 -0.10482 0.01019 -0.054064
1.3086 0.0022263 -0.00055504 0.0031333 0.00072355 0 0.0037583 0.010085 -0.00044957 0.011053 -0.00014583 -0.0012445 0.76943 -0.083836 0.0022395 -0.089378 0.094942 0.0047344 -0.042378 0.093467 0.0027334 0.063874 -0.075296 0.00096533 0.049105 6.3078e-05 0.0019387 0.00091094 -0.00020542 -0.022608 -0.00096219 0.0018431 0.0031283 0.0024514 0.0085012 -0.0033197 -0.10703 0.015589 -0.057413
1.3125 0.0015481 -0.00076588 -0.0018509 -0.0011156 0 0.0018887 0.0056836 -0.0022352 0.0065577 -0.00075493 -0.0038031 0.78418 -0.075819 -0.00061508 -0.087237 0.097458 0.006574 -0.038896 0.10161 0.0053142 0.064429 -0.060966 -0.00054187 0.053065 9.73e-05 0.0017783 0.0012318 0.00053281 0.0067066 -0.0010995 0.0027759 -0.0027157 0.0022098 0.0075441 -0.0042748 -0.10103 0.026966 -0.054759
1.3164 0.00073088 -0.0009693 -0.0093874 -0.0032134 0 -0.00073155 0.00096435 -0.0034422 0.0015973 -0.00086841 -0.0042416 0.77939 -0.063831 -0.0013649 -0.083569 0.10221 0.0073899 -0.032298 0.11162 0.0070967 0.064966 -0.042287 -0.00084212 0.059723 0.00013014 0.00070387 0.00061639 0.0012446 0.030785 -0.0016742 0.0012929 -0.0062891 0.00039368 0.0163 -0.0028287 -0.08994 0.041648 -0.04864
1.3203 8.6021e-05 -0.0013059 -0.013208 -0.004379 0 -0.0030426 -0.0020619 -0.0035726 -0.0021801 -7.1299e-05 -0.0034336 0.76193 -0.050088 0.0013338 -0.078733 0.10876 0.00532 -0.023766 0.12178 0.0061173 0.065753 -0.023012 -0.00053633 0.067584 3.3545e-05 -0.00046553 -0.00047316 0.0011345 0.04371 -0.0021628 -0.0020792 -0.0068033 -0.002354 0.032683 -0.00097251 -0.07575 0.057999 -0.040561
1.3242 -0.00046125 -0.0017731 -0.010063 -0.0041663 0 -0.0041341 -0.0032246 -0.0030485 -0.0053779 0.0012696 -0.0026929 0.751 -0.037025 0.0061388 -0.073213 0.11654 0.0019053 -0.014657 0.13031 0.0034309 0.067172 -0.0070218 -0.00011874 0.074962 -0.00026647 -0.00093801 -0.0010066 0.0003289 0.047763 -0.0019825 -0.0053934 -0.0055009 -0.0044624 0.053857 -6.7822e-05 -0.060744 0.074223 -0.032161
1.3281 -0.0011991 -0.0021239 -0.0030891 -0.0028182 0 -0.0038026 -0.0040261 -0.0025164 -0.0097214 0.0024185 -0.0026375 0.75853 -0.028916 0.0097399 -0.068375 0.12419 0.00047003 -0.0077325 0.13425 0.0018733 0.07033 -0.001073 0.00096346 0.078572 -0.00058195 -0.00066126 -0.00041204 -0.00028486 0.048172 -0.00052722 -0.0065603 -0.0045616 -0.0044218 0.073479 0.00010853 -0.049467 0.086278 -0.026194
1.332 -0.0022523 -0.0020622 0.0013713 -0.00097798 0 -0.0026766 -0.0058738 -0.0020448 -0.015582 0.0027354 -0.0029859 0.77718 -0.025229 0.0094989 -0.065121 0.1303 0.0023447 -0.0038558 0.1348 0.0033077 0.074758 -0.0029855 0.0035965 0.078679 -0.00058349 -0.00026228 0.00081677 -4.43e-05 0.047985 0.0022238 -0.0048652 -0.0053876 -0.0021801 0.087002 0.00018979 -0.043208 0.09291 -0.022917
1.3359 -0.0033702 -0.0015447 0.00021877 0.0005382 0 -0.001762 -0.0084552 -0.0011557 -0.02079 0.0019468 -0.0031935 0.78805 -0.024986 0.0056405 -0.063555 0.13421 0.0052848 -0.0029916 0.13304 0.0069674 0.079818 -0.010836 0.0073902 0.076138 -0.00017744 -0.00031876 0.001588 0.00078389 0.04716 0.005119 -0.0015556 -0.0075446 0.00049791 0.093561 -0.00012173 -0.041966 0.093711 -0.021982
1.3398 -0.0040803 -0.00085849 -0.0035126 0.001036 0 -0.0017207 -0.0098871 0.00037715 -0.02207 0.00029329 -0.0030565 0.77937 -0.027131 0.00095762 -0.063544 0.13546 0.005856 -0.0048481 0.13002 0.010177 0.084807 -0.022653 0.010275 0.071982 0.00031016 -0.00075826 0.0012778 0.0013324 0.044398 0.0062606 0.0010838 -0.0091135 0.0013672 0.093115 -0.0016253 -0.045403 0.088648 -0.022906
1.3438 -0.0040607 -0.00038927 -0.0043264 0.00038569 0 -0.0024476 -0.0084914 0.001926 -0.017775 -0.0015125 -0.0026988 0.75646 -0.030088 -0.0016297 -0.064554 0.13347 0.0030348 -0.008727 0.12725 0.010524 0.088474 -0.035643 0.010157 0.068037 0.00042142 -0.0010053 0.00029394 0.0010726 0.038518 0.0044511 0.0015191 -0.0081478 -0.00032157 0.086551 -0.004019 -0.052776 0.077818 -0.024846
1.3477 -0.0033918 -0.00033452 -0.00037819 -0.00075215 0 -0.00327 -0.0044244 0.0023604 -0.009311 -0.0027294 -0.0021935 0.73427 -0.031848 -0.0013221 -0.06474 0.12932 -0.00096118 -0.012314 0.12646 0.0075476 0.089591 -0.046146 0.0070492 0.06703 4.3644e-05 -0.00066439 -0.00041204 0.00030268 0.028755 0.000372 0.00012448 -0.0041492 -0.0030915 0.07922 -0.005454 -0.061084 0.0644 -0.026091
1.3516 -0.0024682 -0.00063734 0.0046343 -0.0013583 0 -0.0035535 0.00039868 0.0010605 -8.954e-06 -0.0032658 -0.0014292 0.72253 -0.032166 0.00045754 -0.063112 0.12547 -0.0032836 -0.014078 0.12753 0.0027797 0.089068 -0.053498 0.0033247 0.069136 -0.00047659 3.5105e-05 -0.00031617 -0.00029402 0.015499 -0.0037984 -0.0013243 0.0014866 -0.0045533 0.075405 -0.0042605 -0.067811 0.052329 -0.025849
1.3555 -0.0016752 -0.0011322 0.0056897 -0.00095097 0 -0.0031669 0.0038776 -0.0014303 0.0073624 -0.0038918 -0.00037745 0.71976 -0.031053 0.0018114 -0.059331 0.12363 -0.0033304 -0.013324 0.1303 -0.0015169 0.087841 -0.057446 0.0016703 0.074137 -0.00073631 0.00049778 0.00024832 -0.00042592 0.0016329 -0.0061148 -0.0013554 0.0063085 -0.0035758 0.076982 -0.0010664 -0.071685 0.043894 -0.023748
1.3594 -0.0011392 -0.001669 0.001938 -9.4539e-05 0 -0.0024397 0.005178 -0.0037714 0.012111 -0.0054772 0.0006743 0.71987 -0.028633 0.0019868 -0.053305 0.1255 -0.0027436 -0.0096051 0.13448 -0.0037557 0.087073 -0.057939 0.0027423 0.081503 -0.00072436 0.00039991 0.00057671 -0.0003958 -0.0078234 -0.0063176 -9.3749e-05 0.0082931 -0.0012596 0.08522 0.0013021 -0.071673 0.041192 -0.019568
1.3633 -0.00076714 -0.0020929 -0.0025572 0.00010332 0 -0.0017477 0.0048034 -0.0048484 0.015065 -0.0077975 0.0013212 0.72125 -0.024824 0.0014302 -0.045521 0.13463 -0.0029775 -0.0025475 0.13977 -0.0036477 0.089608 -0.054134 0.0048235 0.089818 -0.000761 -3.1117e-06 0.00037321 -0.00056997 -0.0090401 -0.0056463 0.0010644 0.0069685 0.00016765 0.10089 0.00043712 -0.06609 0.048191 -0.01299
1.3672 -0.00049651 -0.0022266 -0.0034027 -0.00090826 0 -0.0011785 0.0036107 -0.0045124 0.016919 -0.0092105 0.0014692 0.72744 -0.01994 0.00073522 -0.038232 0.14931 -0.0036164 0.0054737 0.14547 -0.0019174 0.095975 -0.04693 0.005644 0.096968 -0.00098882 -0.00019193 -3.0432e-05 -0.00083483 -0.0030504 -0.005352 0.00097464 0.0035251 -0.00059095 0.11809 -0.0031045 -0.057354 0.062007 -0.0054963
1.3711 -0.00046578 -0.0020217 -0.00053423 -0.0025653 0 -0.00059028 0.0020572 -0.0034807 0.017302 -0.0078714 0.0014353 0.74058 -0.014196 -3.2195e-05 -0.032571 0.1669 -0.0033503 0.012925 0.15117 0.00039248 0.10506 -0.036887 0.0044008 0.10232 -0.0010709 7.743e-05 -0.0001633 -0.0007296 0.0046698 -0.0055244 -0.00015019 -4.0665e-05 -0.0028537 0.133 -0.0060721 -0.047513 0.079578 0.0018122
1.375 -0.00090693 -0.0017636 0.0020633 -0.0038057 0 4.4333e-05 0.00035825 -0.002684 0.01533 -0.003537 0.0015301 0.75694 -0.0079267 -0.00099445 -0.029304 0.18482 -0.0020548 0.01863 0.15641 0.0024456 0.11549 -0.024628 0.0021125 0.10554 -0.00056427 0.00059223 3.2993e-05 -8.3937e-05 0.0095007 -0.0053575 -0.0011681 -0.0021625 -0.0047904 0.14271 -0.0055148 -0.038317 0.098211 0.0079643
1.3789 -0.0018646 -0.0019918 0.00088404 -0.004219 0 0.00039982 -0.0010485 -0.0027175 0.010773 0.0018308 0.0015929 0.76961 -0.0017798 -0.0019072 -0.029252 0.19914 -0.0011223 0.021124 0.1604 0.0037089 0.12484 -0.011174 0.00039691 0.10636 0.00039458 0.00097504 0.00021601 0.00064289 0.012952 -0.0043366 -0.0014101 -0.0026007 -0.0051754 0.14366 -0.0016085 -0.032191 0.1141 0.011573
1.3828 -0.0030555 -0.0030366 -0.0035341 -0.0044613 0 -5.1793e-05 -0.0016666 -0.0037048 0.0044731 0.0054114 0.0010572 0.77379 0.0021023 -0.0023652 -0.032494 0.20301 -0.0015699 0.019085 0.16095 0.0038065 0.12799 -7.1192e-05 0.00023368 0.10503 0.00095577 0.0010475 0.00011971 0.00077472 0.022025 -0.0029065 -0.0014581 -0.0025096 -0.0043688 0.13324 0.0023939 -0.03265 0.12113 0.010538
1.3867 -0.0040587 -0.0045579 -0.0076712 -0.0054418 0 -0.0015846 -0.00169 -0.0053779 -0.0023335 0.0056338 -0.00049123 0.7684 0.0028769 -0.002524 -0.037119 0.19731 -0.0024383 0.014308 0.15766 0.0025098 0.12448 0.0063019 0.0017919 0.10262 0.0003195 0.00088363 -0.00013392 0.00013653 0.042465 -0.0019288 -0.0024299 -0.0036092 -0.0037535 0.11681 0.0029593 -0.038475 0.11988 0.0057481
1.3906 -0.0046786 -0.0056416 -0.0089709 -0.0071475 0 -0.0038397 -0.0022901 -0.007123 -0.0089147 0.0031046 -0.0029148 0.75459 0.00037805 -0.0031716 -0.042232 0.18327 -0.0017656 0.0078205 0.15039 2.0158e-05 0.11475 0.0067787 0.0048892 0.099443 -0.0013089 0.00061764 -0.00025404 -0.00074311 0.07229 -0.0016889 -0.0045938 -0.0068937 -0.0043544 0.097491 -0.00081427 -0.048619 0.11123 -0.0021801
1.3945 -0.0051 -0.0055217 -0.0080261 -0.0084111 0 -0.0058868 -0.0047086 -0.0080869 -0.01514 -0.00032171 -0.0057525 0.73602 -0.0051463 -0.0047091 -0.046967 0.16306 0.00082259 0.00076837 0.13938 -0.0027694 0.099935 0.00072799 0.0090802 0.095786 -0.00266 0.00033787 -0.00020895 -0.0011792 0.10213 -0.0016804 -0.0069005 -0.011679 -0.0059722 0.078664 -0.0066269 -0.061589 0.096767 -0.012344
1.3984 -0.0056335 -0.0043081 -0.0069492 -0.0079317 0 -0.0067688 -0.0088245 -0.0075793 -0.02076 -0.0031547 -0.0087501 0.72135 -0.012173 -0.006162 -0.049977 0.14195 0.0031119 -0.0047775 0.12584 -0.0045443 0.083382 -0.012064 0.013301 0.092014 -0.0024814 0.00018234 -0.00028784 -0.0010101 0.12214 -0.0014066 -0.008001 -0.015747 -0.007482 0.066594 -0.0109 -0.073937 0.08026 -0.022681
1.4023 -0.0062793 -0.0029745 -0.0064567 -0.0055358 0 -0.0061752 -0.01271 -0.0056567 -0.024809 -0.0049831 -0.011935 0.72238 -0.01649 -0.005699 -0.050846 0.12797 0.0024337 -0.0074601 0.11416 -0.0044463 0.071286 -0.026014 0.015985 0.088864 -0.00075966 0.00039003 -0.00069949 -0.00066299 0.12872 -0.0012052 -0.0076426 -0.01668 -0.0078351 0.064412 -0.011329 -0.081194 0.068263 -0.03006
1.4063 -0.0065793 -0.0025345 -0.00532 -0.0024401 0 -0.0047305 -0.01389 -0.0033398 -0.025955 -0.0060255 -0.015026 0.74439 -0.016119 -0.0025355 -0.049859 0.12336 -0.0012681 -0.0075357 0.10685 -0.0028927 0.065758 -0.036976 0.016163 0.086871 0.001189 0.0010915 -0.0012143 -0.00057942 0.12506 -0.0020574 -0.006889 -0.013576 -0.0068197 0.070852 -0.0081199 -0.082206 0.06317 -0.033409
1.4102 -0.0059859 -0.0031633 -0.0025542 -0.00032804 0 -0.0036068 -0.011317 -0.0020424 -0.023527 -0.0065607 -0.016922 0.77694 -0.010117 0.001731 -0.047201 0.12884 -0.0049891 -0.0053659 0.10546 -0.001444 0.067613 -0.042275 0.014611 0.086459 0.0019279 0.0020275 -0.0013343 -0.00068798 0.11618 -0.0044921 -0.0068988 -0.0078396 -0.005043 0.084658 -0.0033543 -0.076545 0.066166 -0.03219
1.4141 -0.004441 -0.0041086 0.00068958 -0.00017748 0 -0.0036748 -0.0062741 -0.0025042 -0.018176 -0.0070204 -0.016186 0.79783 0.002004 0.0040826 -0.043131 0.1441 -0.0055622 -0.0016065 0.11128 -0.0015833 0.076933 -0.039279 0.013583 0.088084 0.001225 0.0026126 -0.00084331 -0.00052017 0.10434 -0.0077376 -0.0075926 -0.00233 -0.0033236 0.10379 0.00069754 -0.064314 0.077875 -0.026155
1.418 -0.0025894 -0.0044586 0.0020083 -0.0018133 0 -0.0048139 -0.0013891 -0.004122 -0.01145 -0.0082272 -0.012388 0.79116 0.017901 0.0027279 -0.038291 0.16433 -0.0028185 0.0019216 0.12417 -0.003395 0.090436 -0.025984 0.014909 0.092125 0.00015878 0.0024286 -0.00010258 0.00019401 0.0892 -0.010061 -0.0076828 0.0005769 -0.0020783 0.12301 0.0030338 -0.047926 0.096699 -0.016315
1.4219 -0.0013516 -0.0039829 0.00033331 -0.00427 0 -0.0059594 0.0012864 -0.0053574 -0.0046989 -0.010812 -0.0070005 0.76321 0.031446 -0.0011562 -0.033867 0.18083 0.00043574 0.0038812 0.13786 -0.0054242 0.10147 -0.0093701 0.018152 0.096795 -7.2698e-05 0.0016794 0.00028254 0.0011412 0.070948 -0.010053 -0.0060578 0.000529 -0.0011725 0.13798 0.0042597 -0.032852 0.11568 -0.0065751
1.4258 -0.0012063 -0.003236 -0.0029159 -0.0063711 0 -0.005922 0.0014724 -0.0049681 0.0016326 -0.014011 -0.0026219 0.7378 0.039766 -0.0044672 -0.030517 0.19005 0.0015119 0.0039325 0.14919 -0.0059658 0.10735 0.0067881 0.02077 0.10101 0.00062423 0.0010577 8.937e-05 0.001672 0.051849 -0.00772 -0.0030529 -0.00085045 -0.00029098 0.14724 0.0056691 -0.021391 0.13173 0.0013334
1.4297 -0.001842 -0.0029106 -0.005407 -0.0071287 0 -0.0043746 0.00033343 -0.0030452 0.0076633 -0.015374 -0.00088208 0.7333 0.040664 -0.0050575 -0.028845 0.18941 0.00050004 0.0019795 0.15539 -0.004614 0.10619 0.018935 0.020382 0.10373 0.00124 0.0010687 -0.00028563 0.0013936 0.034323 -0.0044697 -0.00026324 -0.0014675 0.00052542 0.14998 0.0077745 -0.015342 0.14224 0.0059617
1.4336 -0.0025006 -0.0031804 -0.0061987 -0.0060937 0 -0.0022064 -0.00073218 -0.00096783 0.013187 -0.012397 -0.00091842 0.7441 0.031496 -0.0035752 -0.029976 0.17601 -0.00035074 -0.0017684 0.15253 -0.0025773 0.096172 0.021608 0.017009 0.10323 0.00082046 0.0014936 -0.00024256 0.00048868 0.01865 -0.0020615 0.00090283 -0.00041266 0.00069319 0.14547 0.009497 -0.01696 0.14357 0.0053382
1.4375 -0.0026691 -0.0036819 -0.0060921 -0.0037732 0 -0.00090226 -0.0010111 -0.00031507 0.017268 -0.0049953 -8.3457e-05 0.74695 0.016338 -0.0024745 -0.034017 0.15493 0.00046145 -0.0057033 0.14198 -0.0014719 0.081854 0.014216 0.013045 0.099379 -0.00049497 0.0015945 0.00039965 -0.00050109 0.0038179 -0.0013856 0.00045316 0.0015248 -0.00046289 0.13705 0.0088654 -0.024063 0.13692 0.00037146
1.4414 -0.0024667 -0.0040235 -0.0059363 -0.001683 0 -0.0013897 -0.00058521 -0.0016332 0.018778 0.0036871 0.0034832 0.72627 0.00097507 -0.0033586 -0.039922 0.13277 0.0020029 -0.0087942 0.12862 -0.0018257 0.068523 0.0013182 0.010911 0.093906 -0.0016435 0.00088722 0.001223 -0.0011236 -0.0091514 -0.0019352 -0.00036066 0.0026792 -0.0029116 0.12791 0.0048162 -0.032963 0.12641 -0.0065034
1.4453 -0.0024151 -0.0041655 -0.0052922 -0.0014843 0 -0.0032548 1.4409e-05 -0.0040223 0.017247 0.0093651 0.0087259 0.69127 -0.011104 -0.005445 -0.046966 0.11334 0.002278 -0.010579 0.1157 -0.0027646 0.059249 -0.013895 0.010708 0.088115 -0.001768 -0.00032823 0.0016234 -0.0012476 -0.015692 -0.002273 -0.00034874 0.0017905 -0.0055419 0.11967 -0.0014773 -0.041539 0.11458 -0.013839
1.4492 -0.0029092 -0.0042686 -0.0031994 -0.0035175 0 -0.0049757 0.00010595 -0.0058059 0.013077 0.0099376 0.012126 0.66608 -0.016594 -0.0065771 -0.05428 0.1002 0.00078863 -0.010769 0.10666 -0.0030701 0.056804 -0.027802 0.010196 0.083505 -0.0010578 -0.0012463 0.0013554 -0.00097644 -0.010619 -0.0011578 0.00049371 -0.0012582 -0.0068081 0.11373 -0.0071033 -0.047729 0.1041 -0.02016
1.4531 -0.0039406 -0.0043123 5.1052e-05 -0.0060665 0 -0.0050478 -0.00093875 -0.0057307 0.0069045 0.0069644 0.010565 0.66359 -0.010482 -0.0054722 -0.059915 0.098851 -0.0009173 -0.0093648 0.10784 -0.0023998 0.065034 -0.033359 0.0071595 0.083318 -0.00044149 -0.001346 0.00067662 -0.00048537 0.0070519 0.0014006 0.0010244 -0.0055214 -0.0060751 0.1118 -0.0094561 -0.048518 0.09956 -0.023215
1.457 -0.0052662 -0.0040605 0.0025906 -0.0064702 0 -0.0031784 -0.0033622 -0.0038326 -0.001019 0.0039024 0.0041229 0.67213 0.001663 -0.0028091 -0.063316 0.10447 -0.0013278 -0.0077699 0.11631 -0.0014311 0.078008 -0.031391 0.0018482 0.086868 -0.00054934 -0.0008532 3.9167e-05 2.2059e-05 0.032476 0.0039117 -5.2494e-05 -0.0094963 -0.0044642 0.112 -0.0080341 -0.046163 0.099893 -0.024135
1.4609 -0.006692 -0.0034765 0.0027337 -0.0035114 0 -0.00063806 -0.0066399 -0.0014177 -0.01056 0.002874 -0.0037548 0.66932 0.016493 -0.00029189 -0.064486 0.11422 -0.0010209 -0.006463 0.12956 -0.00095224 0.092243 -0.02366 -0.002861 0.093105 -0.0011061 -0.00042051 -0.00028647 0.00031668 0.058448 0.0043167 -0.0032004 -0.011646 -0.0041609 0.11345 -0.0044402 -0.042303 0.10376 -0.023941
1.4648 -0.0080746 -0.0030473 0.00078751 0.0010507 0 0.00055274 -0.0094966 -0.00021264 -0.020713 0.0030629 -0.0089217 0.64679 0.03101 0.00097984 -0.063582 0.12545 -0.0020298 -0.0057136 0.14498 -0.0010133 0.10459 -0.012235 -0.0037067 0.10077 -0.0013536 -0.00043182 -0.00031429 0.00026144 0.080455 0.0015423 -0.0077635 -0.010927 -0.0064912 0.11539 -0.00083165 -0.038506 0.10967 -0.023627
1.4688 -0.0090715 -0.0034756 -0.001292 0.0035389 0 -0.0009197 -0.010572 -0.0012399 -0.029115 0.0020225 -0.0097277 0.61762 0.041215 0.0011146 -0.060938 0.13457 -0.0051474 -0.005565 0.15859 -0.00099726 0.1106 -0.00061525 0.0004029 0.10765 -0.00094535 -0.00070248 -0.00020307 -1.9121e-05 0.098289 -0.0034617 -0.012329 -0.0073863 -0.010417 0.11703 0.0015275 -0.037076 0.11527 -0.024682
1.4727 -0.009068 -0.0049133 -0.002038 0.0014114 0 -0.0045956 -0.0093275 -0.0041237 -0.033011 -0.0017231 -0.008011 0.59901 0.045112 0.00081287 -0.057661 0.13834 -0.0084124 -0.0050074 0.16621 -0.00033154 0.10759 0.0063096 0.007756 0.11054 -0.00029391 -0.00083672 -0.00011373 -0.00016137 0.11313 -0.0081638 -0.015314 -0.0025301 -0.013006 0.11805 0.0024332 -0.039843 0.11756 -0.028123
1.4766 -0.0075589 -0.006538 -0.0019098 -0.0043568 0 -0.0083877 -0.0064224 -0.0072819 -0.031109 -0.0073594 -0.0071989 0.5917 0.045739 0.00068686 -0.05449 0.13763 -0.0087778 -0.0032418 0.16896 0.0010736 0.09878 0.0082948 0.01543 0.10946 -4.2942e-05 -0.00074265 -0.0001666 0.00013978 0.12387 -0.010183 -0.015537 0.0011255 -0.01172 0.11879 0.0020877 -0.045567 0.11666 -0.032848
1.4805 -0.0047022 -0.0070521 -0.0024161 -0.0098512 0 -0.0099301 -0.0032227 -0.0089173 -0.024637 -0.012634 -0.0093346 0.5805 0.045067 0.0012626 -0.051624 0.133 -0.0052656 4.1899e-05 0.16798 0.0030407 0.086182 0.0057695 0.021428 0.10483 -0.00032456 -0.00067696 -0.00040152 0.00081608 0.12683 -0.0089593 -0.012735 0.0014286 -0.0066009 0.11927 0.00083223 -0.053337 0.11301 -0.037918
1.4844 -0.0014408 -0.0057642 -0.0041091 -0.011384 0 -0.0082206 -0.0008703 -0.0081786 -0.016423 -0.015581 -0.013563 0.55459 0.045185 0.0030885 -0.049156 0.12522 -0.00010305 0.0049617 0.16479 0.0054741 0.072104 -0.00033865 0.025475 0.097417 -0.00064538 -0.00080821 -0.00068927 0.0014385 0.11905 -0.0059711 -0.007869 -0.0019015 -0.00038065 0.11942 -0.00050579 -0.062032 0.10737 -0.04224
1.4883 0.0010683 -0.0032569 -0.0059187 -0.008455 0 -0.0043566 0.0003077 -0.0056952 -0.0086967 -0.015438 -0.017083 0.52215 0.049068 0.0061489 -0.047004 0.11506 0.0034386 0.010966 0.16219 0.0082322 0.060424 -0.0079472 0.028088 0.089306 -0.00048328 -0.00088985 -0.00073629 0.0015803 0.10133 -0.0033863 -0.0028665 -0.0068743 0.0036001 0.1182 -0.00067045 -0.069486 0.10145 -0.043443
1.4922 0.0022757 -0.0009672 -0.0065751 -0.0039116 0 -0.00077778 0.00069504 -0.003095 -0.0016488 -0.012459 -0.017414 0.50104 0.055285 0.0090659 -0.044902 0.10407 0.0040953 0.015899 0.16121 0.010697 0.052355 -0.014589 0.029173 0.083053 0.00011067 -0.00050005 -0.00031742 0.0011753 0.077925 -0.0023997 0.00035351 -0.010472 0.0038114 0.11434 0.0009064 -0.074559 0.096765 -0.041423
1.4961 0.0025666 -2.7325e-05 -0.0062722 -0.0012885 0 0.00045803 0.00087715 -0.0018432 0.0058981 -0.0074759 -0.013993 0.49619 0.061698 0.0095289 -0.04283 0.092915 0.0032534 0.018629 0.1608 0.011783 0.047162 -0.020004 0.027626 0.079171 0.00055802 0.00039773 0.00041829 0.00052443 0.053293 -0.002648 0.0010716 -0.010721 0.0012691 0.1072 0.0029744 -0.077236 0.093266 -0.036989
1.5 0.002785 -0.0004031 -0.0064197 -0.0018197 0 -0.0009051 0.0012251 -0.0022405 0.014393 -0.0017791 -0.0080858 0.49167 0.066591 0.0063175 -0.040787 0.082213 0.0027544 0.018437 0.1598 0.010657 0.044079 -0.024243 0.022249 0.077749 0.00034412 0.0012493 0.00093283 -1.4616e-05 0.029259 -0.002907 0.00029033 -0.007989 -0.001723 0.096428 0.0030821 -0.077558 0.090647 -0.030957
1.5039 0.003412 -0.0010582 -0.00765 -0.0036802 0 -0.0032373 0.0017762 -0.0032807 0.022149 0.0030792 -0.0015692 0.46809 0.067725 0.0010909 -0.038788 0.072957 0.0026409 0.01463 0.15619 0.0075146 0.041901 -0.027726 0.013047 0.078484 -0.00050823 0.0013699 0.00071615 -0.00030358 0.0049158 -0.0021133 3.4728e-05 -0.0045116 -0.0033633 0.081731 1.2213e-05 -0.075616 0.088138 -0.024607
1.5078 0.0041595 -0.00090427 -0.0084389 -0.0038405 0 -0.004265 0.0022958 -0.0034012 0.026058 0.006013 0.0041831 0.42561 0.064093 -0.0023927 -0.036532 0.067518 0.0014715 0.0081708 0.14753 0.0035149 0.039102 -0.031083 0.0016967 0.079653 -0.0015281 0.00062582 -0.00021456 -0.00041599 -0.02117 0.00020099 0.0018105 -0.0025685 -0.0031276 0.064846 -0.0043538 -0.071645 0.08399 -0.020182
1.5117 0.0043075 0.00036239 -0.0061737 -0.00067996 0 -0.0026562 0.0024048 -0.0015344 0.023835 0.0071543 0.0086019 0.38504 0.059187 -0.0015752 -0.033516 0.06617 -0.0013791 0.0019804 0.13587 -0.00010302 0.035944 -0.033883 -0.0092029 0.079823 -0.0022415 -0.00038656 -0.0012669 -0.00045209 -0.048569 0.0039882 0.00532 -0.0028128 -0.0013925 0.049241 -0.0062083 -0.066378 0.07799 -0.017901
1.5156 0.0034082 0.0022066 0.00015486 0.0048248 0 0.0011732 0.0017999 0.0022579 0.015796 0.0076439 0.011641 0.3646 0.055199 0.0021515 -0.029332 0.068914 -0.0044119 -0.0024138 0.12297 -0.0027904 0.033086 -0.035275 -0.017522 0.078581 -0.0024581 -0.00087434 -0.0017921 -0.00044789 -0.074088 0.0086391 0.0084343 -0.0039788 0.0010908 0.03691 -0.0034559 -0.059988 0.070326 -0.017516
1.5195 0.0017102 0.0038587 0.0083264 0.010004 0 0.0054527 0.00054328 0.006886 0.0047565 0.0083946 0.01348 0.35921 0.054205 0.0043738 -0.023641 0.075345 -0.0054149 -0.0036901 0.11085 -0.0045706 0.031275 -0.034327 -0.022638 0.075719 -0.0022028 -0.00056322 -0.0016692 -0.00045289 -0.092788 0.012722 0.0085561 -0.0039949 0.0032277 0.029629 0.0018169 -0.052698 0.061389 -0.01855
1.5234 7.6683e-06 0.0049182 0.01413 0.012454 0 0.008225 -0.00081596 0.010873 -0.005622 0.0090899 0.014432 0.34697 0.059238 0.0018475 -0.015951 0.083899 -0.0039857 -1.383e-05 0.10355 -0.0053594 0.032042 -0.028811 -0.025466 0.071258 -0.0015481 0.00010715 -0.0013396 -0.0005872 -0.1006 0.01424 0.0045203 -0.0014802 0.0036325 0.030429 0.0050199 -0.045008 0.052197 -0.019832
1.5273 -0.00084895 0.0054644 0.014587 0.01151 0 0.0084967 -0.0015103 0.013081 -0.012603 0.0086222 0.014854 0.31573 0.068015 -0.0040815 -0.0076226 0.09021 -0.0021249 0.0065896 0.10221 -0.0047308 0.034962 -0.019143 -0.027521 0.066141 -0.00062922 0.00045506 -0.0012506 -0.00092194 -0.097404 0.011903 -0.00226 0.0034637 0.0014763 0.037091 0.0036089 -0.038378 0.043995 -0.020023
1.5313 -0.00036588 0.0057503 0.010414 0.0084169 0 0.0067754 -0.0010683 0.013151 -0.015167 0.0065514 0.014889 0.27868 0.076912 -0.0084762 -0.00020982 0.092111 -0.0020722 0.0136 0.10489 -0.0025243 0.03858 -0.0071548 -0.029647 0.060621 0.00024777 0.00018973 -0.0013221 -0.00131 -0.088506 0.0065912 -0.0083013 0.0094785 -0.0022564 0.046224 -0.00015827 -0.033801 0.036812 -0.019196
1.5352 0.0014414 0.0059124 0.0055717 0.0053575 0 0.0047729 0.00040084 0.011511 -0.013817 0.0038632 0.014248 0.25985 0.08323 -0.0074863 0.0050318 0.088375 -0.0038038 0.019204 0.1098 0.00046816 0.041674 0.0056294 -0.031305 0.054618 0.00069846 -0.00039001 -0.0010427 -0.0014323 -0.082246 0.0013898 -0.010075 0.014736 -0.0046326 0.055252 -0.0014381 -0.032024 0.030423 -0.017739
1.5391 0.0040801 0.0059691 0.0041081 0.0040482 0 0.0043927 0.0024484 0.0090478 -0.0099572 0.0020404 0.012352 0.26566 0.083836 -0.0020755 0.0065996 0.078068 -0.0050669 0.021341 0.11441 0.0027528 0.042687 0.017225 -0.031014 0.047836 0.0005843 -0.00073885 -0.00010414 -0.0010957 -0.084299 -0.0004432 -0.0063186 0.017674 -0.0026873 0.061054 0.0020432 -0.033842 0.024328 -0.016412
1.543 0.0067195 0.0059911 0.0067504 0.0046965 0 0.0064588 0.0047772 0.0066472 -0.0051427 0.0014971 0.0088775 0.27582 0.074961 0.0029877 0.00217 0.061785 -0.003939 0.017321 0.11372 0.0032927 0.038989 0.023902 -0.027734 0.039232 0.00020848 -0.00055513 0.0011323 -0.00047736 -0.092817 0.0019162 0.00098223 0.017454 0.0038194 0.05812 0.0073161 -0.04006 0.017091 -0.017561
1.5469 0.0084871 0.0061514 0.010116 0.0059385 0 0.0099728 0.0073999 0.0048579 -0.00028724 0.0013008 0.004304 0.26526 0.061663 0.0038149 -0.0056398 0.044751 -0.0010046 0.0099928 0.10806 0.0024236 0.032059 0.026342 -0.022113 0.029265 6.7824e-05 1.8541e-05 0.0018902 -6.4703e-06 -0.099501 0.0060979 0.0078213 0.01423 0.011432 0.0482 0.0090399 -0.048047 0.0084652 -0.021658
1.5508 0.0089148 0.0065533 0.0095666 0.005897 0 0.012617 0.010267 0.0038096 0.0048168 0.00060897 -4.1349e-05 0.23269 0.047198 0.00094339 -0.015137 0.029198 0.0013124 0.0012302 0.098631 0.0015364 0.02302 0.025408 -0.016423 0.018536 0.00034867 0.00057492 0.0017178 4.2073e-05 -0.097015 0.008544 0.010882 0.0092677 0.015254 0.032725 0.0051085 -0.056409 -0.0012613 -0.028593
1.5547 0.0082801 0.007031 0.0036539 0.003731 0 0.012433 0.012832 0.0033463 0.011053 7.4232e-05 -0.0025815 0.20318 0.034837 -0.001745 -0.024482 0.016964 0.0014669 -0.006989 0.08714 0.0018319 0.013174 0.022268 -0.012991 0.0078335 0.00072047 0.0007731 0.00093806 -0.00017779 -0.086595 0.0075562 0.0097862 0.0046325 0.012865 0.013575 -0.00090812 -0.063775 -0.011591 -0.037921
1.5586 0.0074833 0.0071922 -0.0037727 0.00048706 0 0.0094945 0.014179 0.0032071 0.018591 0.0013294 -0.0023779 0.20081 0.029932 -0.0012984 -0.030375 0.010224 0.00045262 -0.011248 0.077267 0.0033841 0.0048728 0.019168 -0.012367 -0.0010044 0.0007078 0.00055813 0.00032692 -0.00024618 -0.078142 0.0046031 0.0071499 0.0022643 0.0064606 -0.005723 -0.0032137 -0.067911 -0.021219 -0.048348
1.5625 0.0074091 0.0067364 -0.0063448 -0.001589 0 0.0060632 0.013696 0.003148 0.025697 0.0049253 0.00027147 0.22173 0.033983 0.0014685 -0.030558 0.0074918 0.00054374 -0.0096128 0.073264 0.0052856 0.00021952 0.018856 -0.013018 -0.0059379 0.00026136 0.00016294 0.00035558 8.4701e-05 -0.081553 0.0027903 0.0063951 0.0027531 0.0011488 -0.020382 0.00034873 -0.067875 -0.028405 -0.056771
1.5664 0.008219 0.0057901 -0.0010187 -0.00086133 0 0.0048141 0.011623 0.0030439 0.029188 0.0091385 0.0039293 0.23722 0.043256 0.0033571 -0.02631 0.0060611 0.0025851 -0.0035867 0.075016 0.0064524 -0.0011359 0.021481 -0.013016 -0.0070426 -0.00013013 -7.1182e-05 0.00077729 0.00063539 -0.096956 0.0041125 0.0090781 0.0047297 0.00079461 -0.029575 0.0060859 -0.064804 -0.03305 -0.061776
1.5703 0.0091875 0.0049318 0.0084123 0.0023019 0 0.0065144 0.0088281 0.003031 0.026652 0.011314 0.0068066 0.2231 0.054967 0.0025018 -0.018838 0.0045469 0.00491 0.005614 0.081908 0.0061865 0.00042175 0.026801 -0.012195 -0.0045359 3.521e-05 5.1775e-05 0.0009501 0.00097653 -0.11356 0.008059 0.013814 0.0056429 0.0050525 -0.033208 0.0081696 -0.059473 -0.0353 -0.062637
1.5742 0.0092749 0.0048195 0.014207 0.0058517 0 0.009282 0.0060435 0.0035837 0.018599 0.01051 0.0078262 0.18302 0.065849 0.00021533 -0.0098207 0.0017092 0.0050928 0.01638 0.092668 0.0042492 0.0042192 0.034206 -0.01247 0.0010288 0.0006667 0.00041334 0.00051292 0.00082363 -0.11895 0.012506 0.017468 0.0036851 0.010051 -0.031777 0.0043979 -0.05286 -0.035573 -0.058963
1.5781 0.0079771 0.0056822 0.01196 0.007844 0 0.010243 0.0033775 0.0052917 0.0083946 0.0085139 0.0073309 0.1415 0.069664 -0.00084571 -0.0033398 -0.0030536 0.0025858 0.025318 0.10376 0.00091957 0.0089746 0.042034 -0.015719 0.008073 0.0010894 0.00065072 -0.00028957 0.00023942 -0.11024 0.015541 0.017441 -0.00052119 0.011815 -0.027031 -0.0018693 -0.046743 -0.035126 -0.05063
1.582 0.0057444 0.0070906 0.0051605 0.0080128 0 0.008132 0.00065186 0.0083129 -0.00020907 0.0079389 0.0069114 0.11703 0.067454 0.00017962 -0.00097851 -0.0074549 -0.00060548 0.03117 0.11189 -0.0027434 0.013287 0.048652 -0.021214 0.014057 0.00070604 0.00046857 -0.00090479 -0.00050276 -0.09641 0.01637 0.013245 -0.0040012 0.0092587 -0.022889 -0.005336 -0.041965 -0.035463 -0.041371
1.5859 0.0036485 0.0082279 0.0018027 0.0076622 0 0.0043925 -0.0018519 0.011907 -0.0056777 0.009369 0.0083125 0.10619 0.061108 0.0015403 -0.0025747 -0.010249 -0.0018273 0.034059 0.11644 -0.0050146 0.016936 0.053701 -0.025499 0.018247 -0.00038069 -5.1965e-05 -0.0010037 -0.0011673 -0.089765 0.01495 0.006508 -0.003518 0.0043956 -0.020479 -0.0039825 -0.038534 -0.036732 -0.032871
1.5898 0.0026312 0.0084733 0.0059287 0.0080973 0 0.0017749 -0.0031534 0.014615 -0.008922 0.010687 0.012042 0.094596 0.052707 0.0011359 -0.0075349 -0.010591 -0.00014385 0.034362 0.11724 -0.0045427 0.019803 0.056987 -0.025318 0.020233 -0.0014536 -0.00046866 -0.00068343 -0.001637 -0.095197 0.011518 -0.00010721 0.0018403 0.00024809 -0.020494 -0.00056532 -0.036354 -0.038804 -0.026535
1.5938 0.0029589 0.0078328 0.013031 0.009271 0 0.0018838 -0.0022328 0.015187 -0.011102 0.0093423 0.016693 0.0786 0.045678 -0.00092554 -0.014391 -0.0077427 0.0032036 0.032907 0.11463 -0.0016897 0.021846 0.058346 -0.020934 0.019824 -0.0018729 -0.00037189 -0.00021752 -0.0018234 -0.10741 0.0068605 -0.0041171 0.0097247 -0.0012935 -0.023346 0.00074331 -0.035185 -0.040968 -0.024193
1.5977 0.0042262 0.0068602 0.01487 0.010005 0 0.004084 0.0010104 0.013565 -0.011575 0.0050823 0.019635 0.07094 0.043336 -0.0024388 -0.019785 -0.0037164 0.0063384 0.031364 0.11075 0.0013447 0.022976 0.057962 -0.016325 0.018329 -0.0016215 0.00019414 0.00026984 -0.0016215 -0.11754 0.0027068 -0.0041169 0.016126 -3.9891e-05 -0.027705 -0.0012561 -0.03456 -0.041442 -0.026243
1.6016 0.0057527 0.006149 0.0089919 0.0094103 0 0.0066078 0.0054545 0.010988 -0.0084179 0.00019896 0.018762 0.084328 0.044196 -0.0016464 -0.022574 -0.0011976 0.0083201 0.030223 0.10705 0.0022378 0.023074 0.05623 -0.015626 0.017152 -0.00115 0.00072494 0.00081768 -0.0010138 -0.1211 0.0010449 -0.00038687 0.018231 0.0031666 -0.03204 -0.003876 -0.034333 -0.039827 -0.030622
1.6055 0.0069749 0.0058547 0.0021996 0.0078637 0 0.0083655 0.0094163 0.0089724 -0.0010392 -0.0028012 0.01404 0.11368 0.046698 0.00078842 -0.02265 -0.0014424 0.0091604 0.029391 0.10386 0.00066674 0.02195 0.053235 -0.019165 0.01691 -0.00077871 0.00071294 0.0013747 -0.00017321 -0.11907 0.0024415 0.0049539 0.016156 0.0070749 -0.035753 -0.0036809 -0.034593 -0.036208 -0.036086
1.6094 0.0075923 0.0056621 0.0031718 0.0064507 0 0.0094201 0.011654 0.0080022 0.0081057 -0.0034071 0.0076418 0.13852 0.048912 0.002602 -0.020307 -0.0053395 0.0087823 0.028613 0.10129 -0.0014239 0.019469 0.049119 -0.023134 0.018079 -0.00039131 0.00012252 0.001656 0.00061775 -0.11273 0.0050427 0.008737 0.012246 0.010094 -0.038404 -0.00016111 -0.035453 -0.030954 -0.041286
1.6133 0.0075182 0.0051818 0.01183 0.005575 0 0.0098879 0.011868 0.0071751 0.014922 -0.0028728 0.0024797 0.14265 0.04701 0.0024786 -0.01695 -0.012765 0.0066127 0.027178 0.099098 -0.0019258 0.015679 0.044546 -0.023441 0.021167 0.00023996 -0.00060335 0.0013451 0.0011709 -0.099777 0.0057438 0.0085406 0.0088319 0.010476 -0.039686 0.0037437 -0.037131 -0.025612 -0.04365
1.6172 0.0068009 0.0043478 0.017938 0.004401 0 0.0090083 0.010464 0.005185 0.01704 -0.0022077 0.00022716 0.12855 0.041327 0.0013535 -0.014652 -0.019082 0.002472 0.025331 0.097207 -0.00087774 0.012325 0.041477 -0.019825 0.025212 0.00094806 -0.00099422 0.00044741 0.0014724 -0.07722 0.0028703 0.004456 0.0065843 0.0072455 -0.040283 0.0044993 -0.038915 -0.022292 -0.042632
1.6211 0.005589 0.0034249 0.011934 0.001881 0 0.0058986 0.008037 0.0017213 0.01565 -0.0010192 0.00034283 0.11139 0.033971 0.0010674 -0.013622 -0.021487 -0.0024213 0.023834 0.096199 -0.00033226 0.010697 0.041178 -0.015916 0.029674 0.0011735 -0.00096076 -0.00060505 0.0015438 -0.047345 -0.0020977 -0.0007338 0.0047345 0.0013083 -0.040326 0.001198 -0.040132 -0.021583 -0.03866
1.625 0.0041082 0.0026686 -0.0033288 -0.0017115 0 0.0012642 0.0050867 -0.0020817 0.013769 0.0014574 0.00075789 0.10198 0.027009 0.0020807 -0.013642 -0.018079 -0.0058464 0.023435 0.096719 -0.0017368 0.011808 0.044553 -0.015086 0.034167 0.0005567 -0.00073966 -0.0012525 0.0012955 -0.01879 -0.0055666 -0.0034928 0.0024478 -0.0045547 -0.039743 -0.0038178 -0.040207 -0.023687 -0.032234
1.6289 0.0026073 0.0020525 -0.013845 -0.0045195 0 -0.0022229 0.0020309 -0.0045821 0.0127 0.0046567 -0.00043336 0.099173 0.023652 0.0029507 -0.013889 -0.006823 -0.0062878 0.025317 0.099881 -0.003758 0.016976 0.052658 -0.016522 0.038275 -0.00054574 -0.00051236 -0.001244 0.00063275 8.993e-05 -0.0048192 -0.0022291 -0.00031619 -0.0073196 -0.03818 -0.0071306 -0.038329 -0.028511 -0.02419
1.6328 0.001287 0.0013729 -0.0089787 -0.0046211 0 -0.001976 -0.00077013 -0.0050198 0.010483 0.0066922 -0.003633 0.098461 0.027771 0.0021206 -0.012084 0.010912 -0.0042286 0.030605 0.10666 -0.0032888 0.026476 0.06454 -0.015874 0.041463 -0.0012781 -0.00020818 -0.0008014 -0.00026667 0.0091234 -0.00023809 0.0014859 -0.0031765 -0.0058515 -0.034824 -0.0069635 -0.033933 -0.034367 -0.016611
1.6367 0.00024046 0.00058596 0.0060918 -0.0019206 0 0.0017667 -0.003108 -0.0040142 0.0041106 0.0062806 -0.0076347 0.10274 0.036748 -0.00014644 -0.0078968 0.028795 -0.0016113 0.037633 0.11502 0.0011029 0.037265 0.076069 -0.0099945 0.043642 -0.0010902 0.00026429 -0.00037308 -0.00088927 0.016641 0.0051451 0.0042281 -0.0060543 -0.0017465 -0.030155 -0.0041393 -0.028356 -0.039401 -0.010805
1.6406 -0.00057841 -5.5e-05 0.014635 0.0015083 0 0.0055109 -0.0049756 -0.0027887 -0.0066896 0.0042787 -0.010573 0.11943 0.048336 -0.0019631 -0.0017475 0.043353 2.0472e-07 0.045146 0.1234 0.0070096 0.047428 0.084688 -0.00072966 0.04461 -0.00029043 0.00069484 -0.00022625 -0.00076204 0.030964 0.0081002 0.0034079 -0.0090341 0.0018487 -0.024716 -0.00086237 -0.022479 -0.043013 -0.0073169
1.6445 -0.0013303 -0.00026055 0.0060832 0.003062 0 0.0053196 -0.0064159 -0.0020271 -0.018081 0.002824 -0.011061 0.14709 0.059908 -0.0018877 0.0055779 0.051454 0.00063058 0.051777 0.13013 0.0099702 0.055044 0.088005 0.0064021 0.044193 0.00026759 0.00065681 -0.00025403 3.6152e-05 0.051333 0.0073194 -0.00091911 -0.011466 0.0024386 -0.019214 0.0012968 -0.017244 -0.04487 -0.0064891
1.6484 -0.0021713 -7.7103e-05 -0.011843 0.0017191 0 0.00041839 -0.0073046 -0.0015262 -0.024676 0.0029128 -0.0088218 0.1695 0.066177 -0.00044607 0.011655 0.04836 0.0012831 0.054841 0.13184 0.0076555 0.056586 0.081879 0.0074405 0.041898 5.9108e-05 -4.1008e-06 -0.0001438 0.00080652 0.067523 0.0036562 -0.0063719 -0.011702 -0.00031306 -0.015434 0.0025013 -0.014437 -0.045101 -0.0087676
1.6523 -0.0030683 8.865e-05 -0.020745 -0.0013092 0 -0.0059317 -0.0073395 -0.00083963 -0.023609 0.0032166 -0.0046862 0.16768 0.065108 0.0006295 0.013894 0.037526 0.0023379 0.053931 0.12836 0.002146 0.052335 0.068717 0.0036866 0.038413 -0.00059478 -0.00085289 0.00027946 0.00080072 0.06867 -0.0010363 -0.010018 -0.0083803 -0.004661 -0.014555 0.004099 -0.014394 -0.045368 -0.012632
1.6563 -0.0037107 -0.00013326 -0.011467 -0.0038407 0 -0.0092397 -0.006272 -3.8353e-05 -0.016353 0.0015988 -0.00022711 0.13837 0.058646 0.00050658 0.012193 0.023923 0.0028322 0.050496 0.12189 -0.002098 0.044553 0.052807 6.6535e-05 0.034666 -0.00090084 -0.0011938 0.00085474 -6.9009e-05 0.052763 -0.0050015 -0.010018 -0.0022472 -0.0080105 -0.016101 0.0070231 -0.016278 -0.046341 -0.016868
1.6602 -0.0036878 -0.00069507 0.0055612 -0.0045446 0 -0.0075936 -0.0041214 0.00029858 -0.0069346 -0.0023516 0.0028253 0.098718 0.048703 0.00022277 0.0069403 0.011116 0.0014532 0.045837 0.11443 -0.0024043 0.035079 0.037509 4.9814e-05 0.031435 -0.00044141 -0.00078046 0.001198 -0.0011067 0.02809 -0.0069449 -0.0062417 0.0035763 -0.0083182 -0.019352 0.010521 -0.019342 -0.048127 -0.02067
1.6641 -0.0028774 -0.0012266 0.011629 -0.0036658 0 -0.0029237 -0.0011667 -0.0002262 0.0012619 -0.0066815 0.0033522 0.071558 0.038091 0.0013739 -0.00087958 0.0032404 -0.001861 0.041742 0.10874 0.00015031 0.026319 0.026975 0.0025944 0.02971 0.00040245 -0.00011976 0.0010181 -0.0014655 0.0063324 -0.0062026 -0.00012807 0.005738 -0.0050399 -0.023079 0.012387 -0.022533 -0.050489 -0.023169
1.668 -0.0017007 -0.0015249 0.00059802 -0.0023072 0 0.0011346 0.0021618 -0.0013318 0.0070578 -0.0090643 0.0015748 0.066654 0.032361 0.0040145 -0.007702 0.0057322 -0.0054934 0.041484 0.1102 0.0027053 0.022634 0.027947 0.0041519 0.031315 0.00086185 4.4717e-05 0.00036305 -0.00092258 -0.00537 -0.0032301 0.0057525 0.0034895 0.00052691 -0.023733 0.010708 -0.023684 -0.051345 -0.023123
1.6719 -0.00090412 -0.0018578 -0.014165 -0.0013482 0 0.0023258 0.0052512 -0.0023467 0.010629 -0.0091203 -0.00081656 0.076811 0.031675 0.0062004 -0.011059 0.014339 -0.0074169 0.044416 0.1178 0.0038681 0.023568 0.036984 0.0031249 0.035358 0.00054549 -0.00043827 -0.00040825 -2.3205e-05 -0.0066734 0.00010555 0.0085098 -0.0005665 0.0056333 -0.020246 0.0057942 -0.022544 -0.049282 -0.021326
1.6758 -0.00094807 -0.0026566 -0.015049 -0.0011237 0 0.00088559 0.0071905 -0.0029129 0.012021 -0.008438 -0.0015835 0.089796 0.0349 0.0058035 -0.010414 0.02609 -0.0068951 0.049448 0.13004 0.0045059 0.028224 0.051242 0.0016368 0.041112 -0.0002389 -0.00091469 -0.00090172 0.00051593 -0.00068836 0.001365 0.0063615 -0.0027734 0.0073509 -0.012699 0.0004801 -0.019304 -0.043845 -0.018254
1.6797 -0.0015469 -0.0038797 -0.00059034 -0.0018203 0 -0.0017119 0.0069418 -0.0032592 0.010912 -0.0083932 0.00041744 0.10036 0.040392 0.002734 -0.0057872 0.037806 -0.0049443 0.055196 0.14485 0.005601 0.035351 0.067358 0.0027789 0.047669 -0.00086536 -0.00062703 -0.00097474 0.00049114 0.0097928 -0.00062909 7.9407e-05 -0.0016979 0.0043611 -0.0017183 -0.001803 -0.01437 -0.034998 -0.014462
1.6836 -0.0018758 -0.0047863 0.012535 -0.0036494 0 -0.0043167 0.0039664 -0.0037424 0.0074927 -0.0084116 0.0040471 0.10983 0.044575 -0.00077278 0.0018053 0.044089 -0.0032091 0.058796 0.15791 0.0063042 0.042468 0.078972 0.0067481 0.053241 -0.00098795 0.00039923 -0.00078781 0.00028539 0.022847 -0.0045147 -0.0069135 0.00074004 -0.001884 0.010642 0.00023032 -0.0086774 -0.023408 -0.01092
1.6875 -0.00135 -0.0044987 0.0088104 -0.0062955 0 -0.0062258 -0.0011173 -0.004246 0.0028446 -0.0066965 0.0063266 0.11798 0.043752 -0.0021412 0.0083661 0.042004 -0.0024759 0.057843 0.16411 0.0049017 0.046657 0.080534 0.010458 0.055923 -0.000736 0.0012793 -0.00058707 0.00033184 0.035949 -0.0071423 -0.010503 0.0013157 -0.0077862 0.019545 0.0045637 -0.0039247 -0.012729 -0.0087323
1.6914 -0.00025244 -0.0028744 -0.007465 -0.0083383 0 -0.0064292 -0.0065493 -0.0041903 -0.0019161 -0.0024762 0.0045314 0.12075 0.038629 -0.00076232 0.011894 0.033992 -0.0022714 0.053326 0.16348 0.0015221 0.047998 0.073496 0.011052 0.055846 -0.00042019 0.0011463 -0.000439 0.00061495 0.045703 -0.0059982 -0.008739 -0.0013706 -0.0099265 0.023004 0.0074914 -0.00057912 -0.0052968 -0.0079838
1.6953 0.00045371 -0.00078904 -0.016218 -0.0077757 0 -0.0037954 -0.01032 -0.0031695 -0.0066297 0.0029235 -0.0015047 0.11726 0.030433 0.0015635 0.011638 0.022137 -0.0017498 0.046448 0.15672 -0.0010964 0.047069 0.059705 0.0091566 0.053361 -0.00018888 7.2459e-05 -0.00019275 0.00074888 0.049503 -0.001219 -0.0032508 -0.0057084 -0.0074488 0.02021 0.00668 0.0012911 -0.0023296 -0.0086051
1.6992 1.8228e-05 0.00053261 -0.0046962 -0.0037131 0 0.0013988 -0.01131 -0.0014784 -0.011721 0.007372 -0.0087716 0.1152 0.021072 0.0023429 0.0073566 0.0091377 -0.00078037 0.038933 0.14535 -0.00029231 0.044907 0.042034 0.0080457 0.049139 -1.1423e-05 -0.0009587 0.00028072 0.00048061 0.046919 0.0045976 0.0021089 -0.008743 -0.0025836 0.010983 0.0029766 0.0018386 -0.0046514 -0.010367
1.7031 -0.0013474 0.00053221 0.016617 0.0022346 0 0.0064519 -0.0097808 7.6973e-05 -0.016693 0.0099305 -0.012895 0.1241 0.015883 0.00057058 0.0004386 0.00084338 -8.8827e-05 0.035384 0.13397 0.0032669 0.044524 0.028182 0.0096928 0.045129 0.00011431 -0.0010186 0.0008252 7.3112e-08 0.039175 0.0084928 0.0042397 -0.0087638 0.001132 -0.0031011 -0.00058672 0.0019352 -0.012505 -0.012449
1.707 -0.0026241 -0.00029579 0.024396 0.0064971 0 0.0076715 -0.006942 0.00086119 -0.019419 0.011148 -0.011192 0.14254 0.016471 -0.0025422 -0.0049331 -0.0017029 -0.00041153 0.036807 0.12679 0.0058501 0.047071 0.0222 0.012369 0.042902 9.3707e-05 -0.00013333 0.0010258 -0.00029164 0.027885 0.0091506 0.0028224 -0.0062953 0.0014428 -0.015841 -0.0015536 0.0028576 -0.02099 -0.01371
1.7109 -0.0029123 -0.00098145 0.0085261 0.0061025 0 0.0035943 -0.0041168 0.00083484 -0.017554 0.011482 -0.0046661 0.15567 0.022452 -0.0047176 -0.0071023 0.00084363 -0.0016412 0.042569 0.1246 0.0046696 0.052177 0.024379 0.012621 0.042669 -8.7144e-05 0.00079819 0.00056153 -0.00025507 0.015046 0.0071853 -0.00013051 -0.0029604 -0.0012805 -0.024606 -2.9669e-05 0.0049711 -0.027821 -0.013745
1.7148 -0.0022146 -0.00098158 -0.015493 0.0012347 0 -0.0030938 -0.0021625 0.00035288 -0.010942 0.01006 0.0026246 0.14939 0.032872 -0.0044559 -0.0049687 0.0073941 -0.0028601 0.051506 0.12748 0.0012402 0.059055 0.034062 0.0093288 0.04433 -0.00022449 0.00093069 -0.0004349 -0.00016171 0.0037917 0.0039788 -0.0023248 0.0001262 -0.004728 -0.027486 0.0017137 0.008434 -0.031188 -0.012313
1.7188 -0.0013023 -0.00049857 -0.022636 -0.0045672 0 -0.0072729 -0.0012793 -0.00025783 -0.0023777 0.0056186 0.0064053 0.12677 0.045528 -0.0020433 0.0024593 0.015797 -0.0031711 0.061017 0.1346 -4.4235e-05 0.065759 0.049041 0.0050464 0.047265 -6.9741e-05 0.00025856 -0.001386 -0.00035655 -0.0026533 0.0005948 -0.0027251 0.0027342 -0.006424 -0.022402 0.0013814 0.013193 -0.02893 -0.0092344
1.7227 -0.00083296 -5.0185e-07 -0.0056511 -0.0070238 0 -0.0055763 -0.0009505 -0.0007546 0.0044619 -0.0013514 0.0050936 0.10742 0.055694 0.00089541 0.012906 0.022126 -0.0024365 0.066185 0.14184 0.00306 0.068564 0.062627 0.0030495 0.049419 0.00034191 -0.00048991 -0.0016873 -0.00083934 -0.004447 -0.0022858 -0.001509 0.0047651 -0.0050952 -0.011783 -0.001429 0.018022 -0.022015 -0.0053536
1.7266 -0.00064892 0.00040926 0.016955 -0.0044624 0 0.00074719 -2.4168e-06 -0.0007043 0.0081098 -0.0079509 0.00067385 0.10813 0.061826 0.0027342 0.022958 0.025272 -0.0012023 0.066051 0.14676 0.0076197 0.066783 0.071509 0.0035416 0.049821 0.00063732 -0.0006225 -0.0011763 -0.0012441 -0.0074145 -0.0039431 0.00077577 0.0057895 -0.00099317 -0.00077524 -0.0049502 0.021797 -0.014228 -0.0017793
1.7305 2.6262e-05 0.0010399 0.021458 0.00095466 0 0.0069839 0.0028495 0.00050018 0.010281 -0.010927 -0.0029511 0.1253 0.063637 0.0029726 0.030851 0.025019 1.5524e-05 0.060798 0.14868 0.0082882 0.060491 0.074769 0.0035354 0.048232 0.00047917 -6.9635e-05 -0.00023267 -0.0012229 -0.019873 -0.0037511 0.0035347 0.0056289 0.0044497 0.007748 -0.0065363 0.023883 -0.0078403 0.0008936
1.7344 0.0017211 0.0020871 0.0050521 0.005165 0 0.0089968 0.0078997 0.0030131 0.013624 -0.0094999 -0.002747 0.13882 0.061369 0.0023731 0.035062 0.021525 0.0012545 0.051279 0.14744 0.0032117 0.050281 0.072291 0.00060062 0.044694 -1.7491e-05 0.00072156 0.0005576 -0.00079234 -0.044963 -0.0019188 0.0058048 0.0051006 0.0091534 0.011127 -0.0044748 0.023767 -0.0050648 0.0021516
1.7383 0.004088 0.0032295 -0.011782 0.0055699 0 0.0064063 0.013604 0.005898 0.018484 -0.0059429 0.0015672 0.13364 0.056273 0.002134 0.033565 0.01533 0.0028558 0.040699 0.14424 -0.0034418 0.038449 0.065775 -0.0039475 0.040093 -0.00034245 0.0013005 0.00084909 -0.00028008 -0.075507 0.00022099 0.00632 0.0056174 0.011159 0.0053785 0.00075068 0.020636 -0.009512 0.0012984
1.7422 0.0061441 0.0038903 -0.0090862 0.0029191 0 0.0022639 0.017097 0.0074389 0.022067 -0.0032033 0.0076667 0.11513 0.051338 0.0028418 0.02909 0.0083753 0.0047236 0.033641 0.14224 -0.0054859 0.0291 0.060309 -0.0063089 0.036532 -0.00013488 0.0015205 0.00071293 1.7263e-05 -0.097763 0.0011626 0.0045268 0.0077161 0.0097345 -0.0056585 0.0064405 0.016015 -0.018666 -0.00051495
1.7461 0.0071123 0.0038967 0.0098915 0.00026192 0 3.3712e-05 0.016145 0.0065069 0.020943 -0.0020543 0.01237 0.10148 0.047289 0.0040725 0.023615 0.0012727 0.0059601 0.031301 0.14232 -0.0012409 0.023715 0.057478 -0.0046346 0.034815 0.00036437 0.00143 0.00046023 6.5403e-05 -0.10217 0.00073257 0.0015918 0.010097 0.0061987 -0.01845 0.0091196 0.011029 -0.029822 -0.0023641
1.75 0.007023 0.0037656 0.022943 0.00016418 0 0.0009221 0.011039 0.0037993 0.014431 -0.00073687 0.013606 0.10242 0.04437 0.0049294 0.018633 -0.0055449 0.005416 0.034041 0.14473 0.0044605 0.023119 0.057899 -0.0015415 0.035379 0.00049941 0.0010665 0.00034529 3.9753e-06 -0.091396 0.00053597 -8.1927e-05 0.010469 0.003407 -0.030032 0.0068674 0.00662 -0.040633 -0.0034919
1.7539 0.0065474 0.0042302 0.014857 0.002752 0 0.0036437 0.004608 0.0015628 0.0054673 0.0026831 0.011388 0.10899 0.042412 0.0049391 0.015934 -0.011603 0.0027556 0.041527 0.14913 0.0051358 0.027914 0.061438 -0.0016441 0.038511 -0.00011266 0.0004806 0.00040924 -7.6881e-05 -0.077751 0.0025903 0.0011344 0.0075915 0.003701 -0.036373 0.000987 0.004063 -0.047804 -0.0028867
1.7578 0.0063272 0.0054788 -0.005001 0.0060876 0 0.006094 0.00014174 0.0017631 -0.0018755 0.0078934 0.0074961 0.10566 0.040373 0.0043899 0.016747 -0.015703 -0.00099502 0.050055 0.15275 -0.00067768 0.036389 0.064858 -0.0066739 0.043217 -0.0011193 -0.0001106 0.00051811 -0.00019991 -0.072037 0.0072662 0.0044127 0.0025342 0.0067997 -0.033257 -0.004621 0.0048334 -0.047468 0.00029037
1.7617 0.0064945 0.0069301 -0.013721 0.0081291 0 0.0069699 -0.00095198 0.0043085 -0.0056853 0.01241 0.0043012 0.08992 0.037913 0.0037981 0.019347 -0.017198 -0.0040675 0.05598 0.1535 -0.0079939 0.044937 0.065447 -0.013544 0.047694 -0.0017258 -0.00037647 0.00048335 -0.00037094 -0.074856 0.012542 0.0070092 -0.002074 0.0097179 -0.02381 -0.0064009 0.0080015 -0.041675 0.0048468
1.7656 0.006771 0.0078066 -0.0015085 0.0082948 0 0.006194 0.00037298 0.0070964 -0.0071118 0.013916 0.0034656 0.075961 0.035277 0.0031775 0.022632 -0.015474 -0.0053 0.057932 0.15058 -0.010598 0.051895 0.062385 -0.017465 0.051151 -0.00147 -0.00018663 0.00017323 -0.00048598 -0.078726 0.015436 0.0067631 -0.0040263 0.0092433 -0.010262 -0.0041047 0.012876 -0.031997 0.0099297
1.7695 0.0069075 0.0079106 0.017066 0.0074344 0 0.0045368 0.0023789 0.0079729 -0.0082339 0.012325 0.0051127 0.078021 0.032848 0.0020568 0.025442 -0.010093 -0.0050039 0.055065 0.1436 -0.0072395 0.055829 0.055389 -0.016655 0.052948 -0.00067234 0.00017682 -0.00039339 -0.00043413 -0.078245 0.014403 0.0041738 -0.0028601 0.0049814 0.0047581 -0.00092729 0.018581 -0.020383 0.014591
1.7734 0.0069591 0.007795 0.020308 0.0067172 0 0.0032299 0.0043042 0.0067784 -0.0093477 0.009558 0.0078484 0.093044 0.031727 0.00031147 0.025782 -0.00036965 -0.0045019 0.047024 0.13252 -0.0023159 0.05467 0.045331 -0.013609 0.052302 -9.1948e-05 0.00023461 -0.00099678 -0.00026519 -0.077216 0.010552 0.0019699 0.00043855 8e-05 0.016139 -0.00036733 0.023205 -0.010698 0.016912
1.7773 0.0071784 0.0081802 0.0050061 0.0067627 0 0.0036122 0.0064775 0.0054909 -0.0085546 0.007562 0.0096927 0.10318 0.03212 -0.0012137 0.023375 0.010968 -0.0047387 0.037627 0.12042 -0.00071966 0.049699 0.036256 -0.011948 0.050139 -0.0001651 -0.00020992 -0.0013016 -0.00017645 -0.085145 0.0066636 0.0025919 0.0045879 -0.00131 0.020689 -0.0027285 0.025022 -0.0058645 0.016289
1.7813 0.0077372 0.0092469 -0.0095596 0.0076348 0 0.0064042 0.0090415 0.0063063 -0.0039782 0.0067266 0.0094752 0.095584 0.03326 -0.0012691 0.019134 0.02147 -0.0052957 0.029269 0.10916 -0.0027088 0.042644 0.030005 -0.012749 0.047309 -0.0006259 -0.00083857 -0.0011024 -0.00029367 -0.10699 0.0049796 0.0060727 0.0087036 0.0023344 0.0191 -0.0048565 0.023906 -0.0056503 0.013464
1.7852 0.0085977 0.010517 -0.0041022 0.0091811 0 0.010856 0.011203 0.0095135 0.0038452 0.0060889 0.0077808 0.076957 0.034411 0.00042554 0.013857 0.029379 -0.0047983 0.023314 0.099879 -0.0042072 0.034703 0.027387 -0.014376 0.044313 -0.00086146 -0.0011031 -0.00054648 -0.00049647 -0.1372 0.0057412 0.010262 0.012194 0.0085393 0.012317 -0.003538 0.019983 -0.0094964 0.0091913
1.7891 0.0096044 0.011365 0.017723 0.011019 0 0.014776 0.012151 0.013208 0.011989 0.0047453 0.0066155 0.066473 0.034543 0.0025426 0.0086436 0.032725 -0.0023467 0.020962 0.093643 -0.0017158 0.027265 0.028765 -0.015417 0.041643 -0.00056124 -0.00073052 -6.4726e-05 -0.0005123 -0.16429 0.0075266 0.012881 0.014586 0.013023 0.0020358 0.00095697 0.0137 -0.016252 0.0046027
1.793 0.010623 0.011558 0.032772 0.012302 0 0.015967 0.012493 0.015051 0.017586 0.0028981 0.007845 0.075314 0.032042 0.0032325 0.0056994 0.029314 0.0014489 0.022576 0.091632 0.0038529 0.022618 0.032245 -0.016729 0.039727 4.0109e-05 7e-05 1.6716e-05 -0.0001949 -0.1809 0.0087712 0.013221 0.015827 0.013378 -0.0073998 0.0050474 0.0069683 -0.022626 0.0023319
1.7969 0.011564 0.011302 0.024669 0.011998 0 0.014065 0.01407 0.014312 0.020176 0.0016997 0.011569 0.0957 0.028027 0.0020013 0.0052298 0.022704 0.0048883 0.025375 0.092315 0.0084334 0.020754 0.034101 -0.020031 0.038295 0.00050952 0.00085326 -0.00017235 0.00031482 -0.18882 0.0089659 0.012041 0.016575 0.010834 -0.013304 0.0056428 0.0019101 -0.026263 0.002914
1.8008 0.012322 0.010863 0.0027075 0.009859 0 0.010986 0.017811 0.012274 0.021546 0.0023056 0.015872 0.11051 0.023558 0.00029798 0.0070892 0.015028 0.0066539 0.028225 0.095361 0.0092887 0.021655 0.032857 -0.025019 0.037321 0.00067639 0.0012986 -0.00014923 0.00071248 -0.19428 0.0086352 0.010339 0.017703 0.0086496 -0.015078 0.003426 -0.00068047 -0.026464 0.0061802
1.8047 0.012746 0.01029 -0.008569 0.0071213 0 0.0093007 0.021852 0.010781 0.023294 0.0050132 0.01833 0.11142 0.019792 -7.7172e-05 0.010907 0.0084558 0.0068533 0.030185 0.10046 0.0075486 0.02516 0.027506 -0.028939 0.036836 0.00068333 0.0013139 0.00038566 0.00078895 -0.19942 0.0084722 0.0086162 0.019189 0.0089091 -0.012604 0.0019277 -0.00031315 -0.022885 0.011634
1.8086 0.012674 0.0095309 0.0026564 0.0058192 0 0.0099496 0.022438 0.010532 0.024757 0.0089807 0.018038 0.10545 0.018886 0.00084724 0.01579 0.0066059 0.0065836 0.030283 0.10765 0.0063242 0.03113 0.017234 -0.029558 0.037212 0.00066134 0.00091471 0.0011237 0.00055518 -0.19958 0.0086621 0.007235 0.019658 0.010841 -0.0063327 0.0033788 0.0033691 -0.015328 0.017891
1.8125 0.012006 0.0087055 0.022009 0.006954 0 0.011492 0.017296 0.01076 0.023572 0.012584 0.016298 0.10518 0.021541 0.0010005 0.019664 0.010911 0.006515 0.029122 0.11625 0.0070558 0.038292 0.0049592 -0.028082 0.039034 0.00052031 0.00018099 0.0013603 0.00015949 -0.18889 0.0089752 0.0068998 0.017422 0.011997 0.00090123 0.0060482 0.0083309 -0.0056892 0.022177
1.8164 0.010733 0.0081077 0.025512 0.0092727 0 0.011612 0.0082385 0.010409 0.018375 0.014302 0.015219 0.11638 0.026155 -0.0013763 0.021525 0.019464 0.0060394 0.027702 0.12524 0.0083667 0.045603 -0.0065188 -0.028254 0.042417 0.00014987 -0.0006177 0.00072153 -0.00023859 -0.16753 0.0092871 0.0081993 0.012227 0.010815 0.007574 0.0061978 0.012679 0.00459 0.023581
1.8203 0.0089767 0.0078625 0.007279 0.010206 0 0.0093757 0.00010188 0.0093734 0.010772 0.013778 0.0155 0.13725 0.031371 -0.0051998 0.0208 0.030844 0.0039436 0.026516 0.13379 0.0083147 0.052442 -0.01566 -0.032165 0.047423 -0.00025397 -0.0010092 -0.00034214 -0.00049114 -0.14225 0.0097836 0.010571 0.0059158 0.0079825 0.013186 0.0025251 0.01532 0.014898 0.021831
1.8242 0.0070102 0.0076521 -0.013411 0.0084098 0 0.0060412 -0.0032558 0.0084763 0.0043163 0.012239 0.015558 0.1666 0.035551 -0.0068621 0.017098 0.043277 -6.295e-05 0.025977 0.14099 0.0069099 0.058214 -0.021159 -0.037344 0.054001 -0.00024098 -0.00065267 -0.00089469 -0.0004447 -0.11973 0.010577 0.012112 0.0011496 0.0055434 0.017556 -0.0020145 0.015295 0.024769 0.017026
1.8281 0.0051955 0.0069004 -0.013804 0.0054136 0 0.0037561 -0.0020755 0.0083236 0.0012744 0.0116 0.013011 0.20725 0.035157 -0.0036196 0.0097892 0.053399 -0.0046032 0.026161 0.14438 0.0058232 0.06162 -0.021552 -0.038566 0.061748 0.00040728 0.00023163 -0.00042892 -2.8232e-05 -0.10029 0.011224 0.010924 -0.00068968 0.004956 0.021517 -0.0032626 0.011247 0.033903 0.01036
1.832 0.0037822 0.0053138 0.0065745 0.0043876 0 0.0035449 9.7487e-05 0.0083843 0.00040767 0.012596 0.0072194 0.25832 0.031077 0.0031989 0.0010051 0.060686 -0.0075445 0.02613 0.14452 0.0059474 0.063093 -0.020089 -0.032738 0.069165 0.0012949 0.00088819 0.00058197 0.00059141 -0.078774 0.010833 0.0068889 -0.00041192 0.0060284 0.026423 -0.00046296 0.0053936 0.042663 0.0046339
1.8359 0.0027031 0.003245 0.0253 0.0068659 0 0.0045087 0.00016746 0.0073738 -0.0017967 0.013634 0.00039954 0.3075 0.0245 0.0087072 -0.0083978 0.06561 -0.0077399 0.025438 0.14198 0.006135 0.062817 -0.018357 -0.021809 0.075552 0.00166 0.00066505 0.0011306 0.0010179 -0.051533 0.0088408 0.0020231 2.7025e-05 0.007427 0.032536 0.0028312 -0.0011317 0.051066 0.00074441
1.8398 0.0016054 0.0014847 0.022069 0.01064 0 0.0047999 -0.0016992 0.0045759 -0.0074299 0.011798 -0.0039647 0.33684 0.016791 0.0086634 -0.017678 0.068821 -0.0059084 0.023762 0.13753 0.0048169 0.061044 -0.017726 -0.01081 0.080344 0.0011038 -0.00030617 0.00071198 0.00091613 -0.021436 0.0057208 -0.0011134 -0.00065683 0.0078644 0.039841 0.0027064 -0.0072847 0.059075 -0.00080293
1.8438 0.00018573 0.00064249 0.00092196 0.011288 0 0.0032816 -0.0029034 0.00072303 -0.014636 0.0055644 -0.0041277 0.33981 0.010292 0.0034399 -0.025951 0.071487 -0.0038488 0.020759 0.13256 0.0024293 0.058109 -0.019948 -0.0033305 0.082771 5.7049e-05 -0.0011521 -0.00013646 0.00035247 0.0044474 0.0027752 -0.0015374 -0.0022397 0.0067852 0.047823 -0.00068058 -0.011626 0.066454 0.0001646
1.8477 -0.0014441 0.00066997 -0.01509 0.006313 0 0.00039743 -0.00163 -0.0025088 -0.018953 -0.0032572 -0.0017431 0.33109 0.0072978 -0.0021979 -0.032854 0.074974 -0.0028522 0.016776 0.12935 0.0013794 0.054945 -0.025389 0.00085305 0.082998 -0.00056603 -0.0010848 -0.0004014 -0.00020254 0.021753 0.0010255 -0.00050932 -0.0036158 0.0043044 0.054639 -0.003213 -0.013292 0.072967 0.001694
1.8516 -0.0027564 0.00091919 -0.010016 -0.0020131 0 -0.0022831 0.0011802 -0.0039159 -0.017418 -0.010484 -0.00051476 0.33552 0.0067023 -0.0034191 -0.03892 0.079055 -0.0028701 0.012438 0.12828 0.0032245 0.052271 -0.032319 0.004042 0.082251 -0.00023709 -0.00019588 0.00029984 -0.00029569 0.032574 0.00021194 -0.00023442 -0.0038673 0.00095823 0.059499 -0.001411 -0.013127 0.078919 0.0019757
1.8555 -0.0032535 0.00063207 0.0079299 -0.0081445 0 -0.0032836 0.0030741 -0.0037255 -0.011462 -0.012874 -0.0029145 0.36518 0.0072588 0.0003841 -0.044375 0.08329 -0.0030537 0.0079573 0.12921 0.0063199 0.050499 -0.039604 0.0074029 0.081243 0.0006595 0.00063955 0.0012585 5.7599e-05 0.042198 -0.0010021 -0.0019535 -0.0027027 -0.0023819 0.062239 0.0036078 -0.01165 0.084585 0.00027986
1.8594 -0.0029662 -0.00056953 0.016958 -0.0081123 0 -0.0023017 0.0028564 -0.0032334 -0.0056775 -0.0108 -0.007875 0.40857 0.0073793 0.0054054 -0.049421 0.087115 -0.0028183 0.0034888 0.13173 0.0069985 0.049995 -0.046014 0.010013 0.080706 0.0011871 0.00067573 0.0013891 0.00038123 0.052915 -0.0036426 -0.0051427 -0.00031337 -0.0047236 0.062989 0.007215 -0.0094752 0.090298 -0.0038254
1.8633 -0.0024955 -0.002518 0.0067672 -0.0033123 0 -0.0005287 0.0016499 -0.003582 -0.0035816 -0.0077283 -0.011566 0.44413 0.0033797 0.0072704 -0.053796 0.089509 -0.0022145 -0.0010144 0.13438 0.0033956 0.051596 -0.049064 0.010742 0.081909 0.00075036 4.7738e-05 0.00038646 0.00023347 0.062098 -0.0071557 -0.0082504 0.0026235 -0.0055866 0.062948 0.0061555 -0.0076638 0.096803 -0.0098918
1.8672 -0.0025236 -0.0046621 -0.010809 0.00049317 0 1.4193e-05 0.0011663 -0.0049057 -0.004559 -0.0069909 -0.010651 0.46412 -0.005095 0.0049869 -0.056852 0.091205 -0.0013984 -0.0056292 0.13541 -0.0021875 0.054828 -0.04849 0.010157 0.084607 -0.00036125 -0.00045286 -0.00091528 -0.00032246 0.066582 -0.0096347 -0.0099755 0.004702 -0.0055948 0.064555 0.0018026 -0.0069154 0.1041 -0.014927
1.8711 -0.0032678 -0.0063742 -0.016798 -0.0016875 0 -0.0020991 0.0013531 -0.006547 -0.00495 -0.0089435 -0.0052372 0.48295 -0.016745 0.001288 -0.05805 0.09324 -0.00011867 -0.010179 0.13439 -0.0051742 0.059232 -0.044636 0.0099761 0.088141 -0.0012789 -0.00031063 -0.00139 -0.00078507 0.067958 -0.0095215 -0.0099422 0.0041032 -0.0061641 0.068737 -0.0016445 -0.0074664 0.11174 -0.017351
1.875 -0.0044119 -0.0072509 -0.0072783 -0.0094055 0 -0.0063371 0.00022996 -0.0078959 -0.0020769 -0.011068 0.00099222 0.5203 -0.030139 -0.00051679 -0.056999 0.096515 0.0019673 -0.014394 0.13109 -0.0031289 0.064354 -0.037871 0.010935 0.091816 -0.0013533 0.00013284 -0.00079097 -0.00075578 0.072226 -0.0071969 -0.0085578 -8.6148e-05 -0.0081859 0.075953 -0.001734 -0.0095594 0.11918 -0.016144
1.8789 -0.0055382 -0.0073243 0.0030735 -0.016919 0 -0.010121 -0.0038451 -0.00887 0.0029388 -0.010627 0.003576 0.57722 -0.042875 0.0002717 -0.053216 0.10232 0.0045031 -0.017721 0.12538 0.0018049 0.06949 -0.028741 0.011964 0.094481 -0.00065796 0.00010607 2.6706e-06 -0.00036632 0.083691 -0.0048183 -0.0066046 -0.0065471 -0.01088 0.086415 6.4566e-05 -0.013625 0.12544 -0.010295
1.8828 -0.0065533 -0.0070847 -0.00063988 -0.018166 0 -0.010598 -0.010028 -0.0096311 0.0063523 -0.0071675 0.00070405 0.63148 -0.051126 0.0015726 -0.047375 0.11126 0.0062826 -0.019115 0.1178 0.0049207 0.073137 -0.018983 0.011822 0.09415 0.00021023 -0.00065287 -6.4117e-05 -0.00012296 0.099798 -0.0044307 -0.0049742 -0.012062 -0.012209 0.0982 0.00068952 -0.020323 0.12872 -0.0010746
1.8867 -0.0076456 -0.0072144 -0.015547 -0.012154 0 -0.0072387 -0.015379 -0.010077 0.0055696 -0.002736 -0.0054638 0.65837 -0.05531 0.0010922 -0.041668 0.12116 0.0062055 -0.018832 0.10948 0.0033052 0.074837 -0.01041 0.011129 0.090965 0.00071812 -0.0015283 -0.001079 -0.00034408 0.1131 -0.0061461 -0.0044281 -0.013824 -0.010825 0.10853 -0.00077964 -0.028991 0.12907 0.0078213
1.8906 -0.0088841 -0.0081179 -0.024589 -0.0039622 0 -0.0029387 -0.01743 -0.009862 0.0015319 -6.4365e-05 -0.010562 0.65575 -0.056353 -0.001276 -0.037349 0.13045 0.0044332 -0.017163 0.10089 -0.0018095 0.074461 -0.004039 0.0121 0.085249 0.00076744 -0.0016635 -0.0020409 -0.00081749 0.11889 -0.0081873 -0.0052158 -0.011838 -0.0077382 0.11599 -0.0023783 -0.039206 0.12658 0.014406
1.8945 -0.0099926 -0.0095761 -0.017074 -0.00045024 0 -0.0021019 -0.016263 -0.00896 -0.0026312 -0.00065974 -0.011417 0.64716 -0.055596 -0.003546 -0.035558 0.13754 0.0023999 -0.014549 0.092517 -0.0067181 0.072077 -0.00077143 0.016064 0.07761 0.00059143 -0.00089101 -0.0018946 -0.0010525 0.12068 -0.0087338 -0.0068265 -0.0090019 -0.0058429 0.11945 -0.0020428 -0.050372 0.12153 0.016921
1.8984 -0.010622 -0.010862 -0.0016697 -0.004447 0 -0.0068261 -0.014091 -0.0080298 -0.0050083 -0.004195 -0.0084332 0.6594 -0.05606 -0.0037989 -0.03807 0.13939 0.0014741 -0.012028 0.085609 -0.0088128 0.068195 -0.0023914 0.021676 0.06978 0.00043024 8.7567e-05 -0.00064024 -0.00083416 0.12729 -0.00769 -0.0083198 -0.0085533 -0.007381 0.11735 -0.00028383 -0.060894 0.11453 0.012751
1.9023 -0.010815 -0.011298 0.0035944 -0.012425 0 -0.014529 -0.012997 -0.0079781 -0.0066617 -0.0090779 -0.0051792 0.69672 -0.059865 -0.0020589 -0.043343 0.13649 0.0016002 -0.010704 0.081797 -0.0083788 0.064841 -0.0078766 0.026049 0.064574 0.0003589 0.00046584 0.00063392 -0.00045627 0.14427 -0.0066332 -0.009146 -0.011229 -0.011661 0.11219 0.00049055 -0.068578 0.10751 0.0042689
1.9063 -0.011077 -0.010804 -0.0074022 -0.017575 0 -0.019578 -0.013229 -0.0090792 -0.010007 -0.013363 -0.0055346 0.73705 -0.066216 -0.00015645 -0.04927 0.13088 0.0013985 -0.010577 0.082122 -0.0072643 0.063108 -0.015589 0.027663 0.06305 0.00034738 0.00017949 0.00082004 -0.00038075 0.16799 -0.0071342 -0.0096948 -0.014871 -0.015381 0.10637 -0.0010054 -0.072626 0.10144 -0.0055557
1.9102 -0.011865 -0.0099471 -0.021383 -0.015571 0 -0.017965 -0.013505 -0.010638 -0.015783 -0.015595 -0.01059 0.75316 -0.073928 3.8879e-05 -0.054242 0.12423 -0.0003098 -0.011426 0.087457 -0.0064253 0.06363 -0.024229 0.027737 0.065755 0.00035656 -9.4043e-05 -0.00013933 -0.00071711 0.1886 -0.0092869 -0.010913 -0.016728 -0.015523 0.10153 -0.0033731 -0.072593 0.096937 -0.014539
1.9141 -0.013005 -0.0094473 -0.021013 -0.008154 0 -0.010998 -0.012609 -0.011677 -0.021924 -0.015549 -0.017687 0.73794 -0.080989 -0.0017459 -0.056313 0.11869 -0.0031591 -0.012758 0.098788 -0.005134 0.066947 -0.032125 0.028531 0.073006 0.00032703 0.00025509 -0.001245 -0.0011064 0.19884 -0.011887 -0.01326 -0.016025 -0.012204 0.099541 -0.0042686 -0.068204 0.094623 -0.020093
1.918 -0.013692 -0.0095961 -0.0054412 -0.0016504 0 -0.0044815 -0.010442 -0.011972 -0.025388 -0.014519 -0.02237 0.71005 -0.082571 -0.0040302 -0.052874 0.11772 -0.0055244 -0.013133 0.11644 -0.0024152 0.072766 -0.036068 0.030553 0.083646 0.00014777 0.0010752 -0.001456 -0.0011309 0.1999 -0.013808 -0.016021 -0.014256 -0.0087032 0.10265 -0.0031516 -0.060291 0.095424 -0.018605
1.9219 -0.013162 -0.010115 0.0079371 -0.0017627 0 -0.0038278 -0.0077519 -0.012246 -0.024815 -0.01449 -0.021776 0.69634 -0.078523 -0.0048422 -0.04623 0.12027 -0.0061199 -0.012149 0.13547 0.0012227 0.07869 -0.036187 0.03194 0.093945 -0.0002563 0.0016241 -0.00067705 -0.00078564 0.19852 -0.01489 -0.017707 -0.013238 -0.0085065 0.10877 -0.0016067 -0.052084 0.098424 -0.012422
1.9258 -0.011406 -0.010507 0.0029862 -0.0089446 0 -0.0093399 -0.0052727 -0.013213 -0.021303 -0.016377 -0.016803 0.7084 -0.069557 -0.0033099 -0.038005 0.12516 -0.0051613 -0.010003 0.15291 0.0038124 0.083556 -0.03296 0.030724 0.10217 -0.000776 0.0013677 0.0002296 -0.0004912 0.19873 -0.015463 -0.017212 -0.013232 -0.012049 0.11671 -0.00097195 -0.044895 0.10337 -0.00304
1.9297 -0.0092334 -0.010486 -0.016444 -0.018029 0 -0.015887 -0.0033787 -0.01449 -0.01694 -0.01879 -0.011305 0.73442 -0.05694 -0.00042045 -0.029951 0.13096 -0.0038625 -0.0071056 0.16584 0.003684 0.086377 -0.027219 0.02739 0.10687 -0.0011225 0.0005114 0.00034104 -0.0006395 0.19687 -0.015356 -0.014657 -0.0131 -0.016224 0.12518 -0.00046076 -0.039766 0.10994 0.0078718
1.9336 -0.0076248 -0.01007 -0.030102 -0.02228 0 -0.017297 -0.0023502 -0.014705 -0.013093 -0.018863 -0.0089573 0.75197 -0.043646 0.0015927 -0.025163 0.13488 -0.002937 -0.0046393 0.16904 0.0010899 0.08584 -0.020885 0.024801 0.10609 -0.0010602 -0.00026658 -0.000455 -0.0011656 0.18533 -0.013871 -0.011233 -0.011994 -0.017164 0.13218 0.0016802 -0.037814 0.1176 0.017572
1.9375 -0.0070217 -0.0093704 -0.023554 -0.018549 0 -0.011617 -0.002531 -0.012888 -0.010185 -0.014831 -0.01035 0.74889 -0.0343 0.00090401 -0.025244 0.13473 -0.0018944 -0.0042609 0.16161 -0.0019224 0.082871 -0.017321 0.025511 0.10123 -0.0006531 -0.00050919 -0.0014279 -0.0015921 0.16121 -0.010892 -0.0083338 -0.010442 -0.013752 0.13661 0.0053869 -0.037723 0.12464 0.023878
1.9414 -0.0071687 -0.0084217 -0.0041992 -0.0095061 0 -0.0027183 -0.0039728 -0.0097241 -0.0085029 -0.0079871 -0.012744 0.73369 -0.029827 -0.0023145 -0.028745 0.1313 3.8314e-05 -0.0060987 0.14747 -0.0032055 0.079195 -0.017635 0.029297 0.094958 -0.00023633 -0.00033044 -0.0017459 -0.0014862 0.13114 -0.0076956 -0.0067612 -0.0096193 -0.0086723 0.13924 0.0080575 -0.037783 0.12962 0.027217
1.9453 -0.007534 -0.007304 0.0069269 -0.0013494 0 0.0029938 -0.0060578 -0.0072058 -0.0083744 -0.0019105 -0.012614 0.7273 -0.030269 -0.0056821 -0.034418 0.12548 0.0025126 -0.0099875 0.12954 -0.0021736 0.075822 -0.022306 0.033318 0.088903 -0.00010343 -0.00012702 -0.001217 -0.00085933 0.10696 -0.0061653 -0.0064951 -0.009814 -0.0060516 0.14068 0.0071832 -0.037124 0.13139 0.028033
1.9492 -0.0077824 -0.0063357 -0.0015472 0.0010047 0 0.001812 -0.007776 -0.0068055 -0.0093316 0.00054477 -0.0087163 0.74425 -0.035029 -0.0062642 -0.040643 0.11855 0.0039816 -0.015481 0.11136 -4.1862e-05 0.073725 -0.031422 0.0345 0.084711 -0.00022512 -7.9934e-05 -0.00035935 -0.0001378 0.095919 -0.0069217 -0.0068804 -0.0099786 -0.0078239 0.14176 0.0033713 -0.035022 0.12881 0.027049
1.9531 -0.0078608 -0.0059696 -0.01889 -0.0025877 0 -0.0044489 -0.0085386 -0.0079705 -0.0097085 -0.00038032 -0.0030269 0.77953 -0.0417 -0.0030135 -0.044082 0.11355 0.0032757 -0.021051 0.10054 0.0013733 0.073827 -0.044486 0.031668 0.084743 -0.00030113 -1.7118e-05 0.00015782 0.00022701 0.094518 -0.0083903 -0.006942 -0.0089041 -0.011998 0.14393 3.5648e-06 -0.031592 0.11905 0.025306
1.957 -0.0077798 -0.0063554 -0.024399 -0.0079015 0 -0.010161 -0.0086632 -0.0085617 -0.0079463 -0.0019256 0.0011633 0.8122 -0.046728 0.0020919 -0.044699 0.11132 0.0011357 -0.025291 0.09754 0.0011593 0.07426 -0.057872 0.025784 0.086864 -9.0486e-05 0.00029418 0.00010687 0.00012241 0.091698 -0.0080596 -0.0057953 -0.0066119 -0.014291 0.14698 -0.00035356 -0.029254 0.1051 0.023404
1.9609 -0.0074773 -0.0070121 -0.01044 -0.010013 0 -0.010498 -0.0089461 -0.006923 -0.0045688 -0.0016395 0.0021162 0.82257 -0.049259 0.0054752 -0.043406 0.1115 -0.00017675 -0.027992 0.10114 -9.1097e-05 0.073808 -0.070091 0.018837 0.089546 0.0003345 0.00083757 -0.00020067 -0.00018823 0.07854 -0.0049071 -0.0032127 -0.0043633 -0.011693 0.1503 0.001307 -0.029414 0.088885 0.021017
1.9648 -0.0069421 -0.0070739 0.0091483 -0.0071317 0 -0.0051874 -0.0097355 -0.0035434 -0.002311 0.00045707 0.0008733 0.80806 -0.048909 0.0049402 -0.041353 0.11349 0.00094045 -0.029199 0.10951 -0.00094428 0.071444 -0.079874 0.012874 0.091321 0.00067077 0.0013594 -0.00030857 -0.00033098 0.056013 -0.00060487 -6.015e-05 -0.0033184 -0.0050172 0.15318 0.0018042 -0.033135 0.07253 0.017797
1.9688 -0.0063568 -0.006026 0.014315 -0.0016316 0 0.0014412 -0.010465 -0.00063178 -0.0035244 0.002367 -0.00012043 0.78399 -0.045801 0.0015501 -0.040752 0.1159 0.0036556 -0.029378 0.11902 -0.00041558 0.065798 -0.085472 0.0095997 0.089962 0.0006906 0.0016081 -6.9758e-05 -0.00013365 0.034317 0.0017645 0.0019664 -0.0033785 0.0015957 0.15429 -0.00031613 -0.041717 0.059797 0.013039
1.9727 -0.0059635 -0.0042677 0.00054438 0.002199 0 0.0039867 -0.010087 -4.4165e-05 -0.007261 0.0023591 0.00049549 0.76893 -0.04201 -0.0014058 -0.043868 0.11659 0.0053054 -0.029947 0.12395 0.0012096 0.057646 -0.086196 0.0098979 0.084592 0.0004348 0.001491 0.00024924 0.00025317 0.024814 0.00031249 0.0014679 -0.0034203 0.0037734 0.15258 -0.0029864 -0.053366 0.055389 0.0069539
1.9766 -0.0057269 -0.0028973 -0.016805 0.0016225 0 0.00026699 -0.0079077 -0.0016676 -0.0094559 0.00043033 0.0017851 0.7683 -0.038972 -0.0014466 -0.049589 0.11545 0.0039259 -0.031334 0.1238 0.0027076 0.049701 -0.083383 0.012996 0.077361 0.00011754 0.0010458 0.00025472 0.0004896 0.031388 -0.0041176 -0.0014004 -0.0025227 0.00022428 0.149 -0.0031312 -0.064456 0.058911 0.001
1.9805 -0.0052026 -0.0028086 -0.019778 -0.0026222 0 -0.006938 -0.0040575 -0.0038116 -0.0066722 -0.0022516 0.0015946 0.77174 -0.037131 0.00094031 -0.056615 0.11281 0.00020264 -0.033379 0.11939 0.0030914 0.04382 -0.077585 0.016268 0.06988 -0.00010196 0.00038645 -0.00019177 0.00032481 0.047752 -0.0086965 -0.0046994 -0.00081481 -0.0061988 0.14433 -0.00047691 -0.072718 0.069766 -0.0037098
1.9844 -0.0038678 -0.0038784 -0.0071372 -0.0071648 0 -0.012015 0.00065138 -0.005016 0.00016556 -0.0047612 -0.0012656 0.76607 -0.036695 0.0030076 -0.063262 0.10927 -0.003143 -0.035683 0.1123 0.0025195 0.041847 -0.06946 0.016669 0.063943 -0.00021535 -0.00026757 -0.00083047 -0.00018063 0.061982 -0.010706 -0.0059554 0.00078689 -0.010457 0.13951 0.0020098 -0.075997 0.086683 -0.0060267
1.9883 -0.0016647 -0.0049862 0.005486 -0.0086501 0 -0.010865 0.0051242 -0.0052782 0.0061278 -0.0068785 -0.0058302 0.75038 -0.037451 0.0024636 -0.065361 0.1065 -0.0039173 -0.036586 0.10745 0.002015 0.047137 -0.059905 0.013113 0.063137 -0.00026808 -0.00061178 -0.0012034 -0.00066888 0.064332 -0.0091396 -0.0040249 0.0014035 -0.0089163 0.13661 0.0016966 -0.070604 0.10611 -0.003698
1.9922 0.0007849 -0.0048727 0.0040031 -0.0060858 0 -0.0040517 0.0082969 -0.0055004 0.0067748 -0.0083891 -0.0097642 0.73749 -0.038502 -0.00054799 -0.062201 0.10539 -0.0024115 -0.035122 0.10826 0.0022388 0.056968 -0.050827 0.0076417 0.06682 -0.00024897 -0.00046626 -0.0010193 -0.00076141 0.052873 -0.0048753 -4.7847e-05 0.00066506 -0.0020133 0.13605 -0.00044359 -0.059977 0.12208 0.0016802
1.9961 0.0025594 -0.0031016 -0.0082522 -0.0013141 0 0.0037295 0.0094039 -0.0059988 0.0023782 -0.008586 -0.011231 0.74038 -0.039867 -0.0039561 -0.055013 0.10567 -0.00090429 -0.031452 0.11448 0.0026264 0.068578 -0.043227 0.0039772 0.073384 -0.00012555 -1.3299e-05 -0.00038474 -0.00039438 0.033822 0.00012358 0.0033321 -0.0013452 0.0059353 0.13726 -0.00099711 -0.047187 0.13238 0.008361
2 0.0031032 -0.00033628 -0.014914 0.0024938 0 0.0074161 0.0083239 -0.005904 -0.0024988 -0.006874 -0.010111 0.7583 -0.041759 -0.0058588 -0.045309 0.10693 -0.001369 -0.026003 0.1251 0.0019609 0.079492 -0.037923 0.0045551 0.081267 4.2161e-05 0.00028232 0.00028156 0.00010137 0.016929 0.00378 0.0038656 -0.0041721 0.0097344 0.13957 0.0014827 -0.034868 0.13569 0.014769
2.0039 0.0025911 0.0022159 -0.0059124 0.0031447 0 0.0054499 0.0057899 -0.0041641 -0.0036829 -0.003655 -0.0076634 0.77755 -0.044776 -0.0058978 -0.03578 0.10828 -0.0037127 -0.019761 0.13762 -6.4945e-05 0.086116 -0.036054 0.0086438 0.088065 9.8771e-05 0.00012199 0.00058493 0.00030276 0.0089521 0.0047761 0.0012327 -0.0068716 0.0070191 0.14179 0.0041762 -0.026654 0.13091 0.018609
2.0078 0.0017008 0.0036512 0.010377 0.00096525 0 0.00062394 0.0030726 -0.00096598 -0.0014922 -0.0001287 -0.0051937 0.78596 -0.049719 -0.0047881 -0.031436 0.10824 -0.0061006 -0.015342 0.14565 -0.0020141 0.084348 -0.038402 0.013075 0.090524 -5.2799e-05 -0.00025489 0.00046878 0.00012284 0.0091339 0.0033129 -0.0028526 -0.008143 -2.6696e-05 0.14192 0.0029443 -0.026295 0.12019 0.017358
2.0117 0.0010488 0.0038388 0.016157 -0.0014507 0 -0.0025806 0.0011803 0.0021244 -4.9015e-05 0.0029025 -0.0030493 0.78473 -0.05561 -0.0030663 -0.032616 0.10701 -0.006752 -0.013691 0.14718 -0.0017896 0.076594 -0.043137 0.014605 0.089479 -0.00031655 -0.00026891 0.00024417 -8.3861e-05 0.0096237 0.0012904 -0.0058559 -0.007084 -0.0062478 0.14008 -0.0025991 -0.031224 0.10869 0.012687
2.0156 0.00079676 0.0032815 0.0045625 -0.0011695 0 -0.0016712 0.0002209 0.0035714 -0.0026618 0.0056361 -0.00068772 0.78458 -0.061434 -0.00074155 -0.038667 0.10514 -0.00536 -0.014927 0.14225 0.0011784 0.064758 -0.04918 0.011749 0.085995 -0.0004681 0.00033591 0.000301 9.114e-05 0.00096245 0.0012487 -0.0059745 -0.0040433 -0.0072363 0.13683 -0.0079189 -0.039504 0.098753 0.0059862
2.0195 0.00070051 0.0026424 -0.011541 0.0027663 0 0.0022928 -0.00044692 0.0033594 -0.0081874 0.0083366 0.0024779 0.79128 -0.065996 0.001928 -0.048312 0.10334 -0.0030178 -0.018825 0.13175 0.0048788 0.051185 -0.055356 0.0049976 0.081478 -0.00037063 0.0010771 0.00074041 0.00059794 -0.020754 0.0043556 -0.0030595 -0.00054704 -0.0024049 0.13295 -0.0081313 -0.048841 0.092395 -0.001083
2.0234 0.0004531 0.0023471 -0.012809 0.0083667 0 0.006199 -0.0014249 0.0029806 -0.01206 0.010075 0.0063503 0.79814 -0.0664 0.0038741 -0.058028 0.10343 -0.0011242 -0.024285 0.11924 0.0061545 0.040671 -0.05954 -0.0038868 0.078982 -0.00011136 0.0011239 0.001252 0.00087248 -0.05023 0.0090518 0.0014502 0.001933 0.0048395 0.13057 -0.0034355 -0.0548 0.092199 -0.0051049
2.0273 -2.3655e-05 0.0024398 0.0051467 0.011986 0 0.007635 -0.0026746 0.0039357 -0.010682 0.0091465 0.010137 0.79478 -0.061817 0.0039062 -0.063414 0.10619 -0.00043667 -0.028743 0.1111 0.0034894 0.036368 -0.061059 -0.012523 0.080236 8.2171e-05 0.00017925 0.0013629 0.00038843 -0.075983 0.01192 0.005355 0.0032622 0.0097767 0.13138 0.00085778 -0.055196 0.096036 -0.0045099
2.0313 -0.00054369 0.0026345 0.025605 0.011061 0 0.0063604 -0.0036929 0.0062856 -0.0045827 0.0051883 0.01294 0.78188 -0.053351 0.0019566 -0.063792 0.11094 -0.00085298 -0.031354 0.10908 -0.0015031 0.037705 -0.060774 -0.018509 0.084398 3.8779e-05 -0.0010916 0.00086232 -0.00071688 -0.088052 0.010408 0.0068029 0.0046158 0.009695 0.13519 6.5821e-05 -0.051113 0.1015 -0.00026351
2.0352 -0.00083143 0.0024645 0.027369 0.0061397 0 0.0036621 -0.0041449 0.0086217 0.0025836 0.00050726 0.014356 0.77317 -0.042118 -0.00069844 -0.059294 0.11688 -0.0016781 -0.031848 0.11359 -0.0053802 0.043791 -0.059582 -0.020486 0.090401 -0.0002558 -0.0016319 3.3873e-05 -0.0016508 -0.084353 0.0050236 0.0051857 0.0071018 0.0053714 0.14153 -0.0046201 -0.043794 0.107 0.0065315
2.0391 -0.00073787 0.0015165 0.0070714 0.00044004 0 0.00086559 -0.0041453 0.0093035 0.0076021 -0.0015694 0.014564 0.78024 -0.029822 -0.002659 -0.050825 0.12277 -0.0020252 -0.030292 0.12408 -0.0057197 0.052968 -0.058844 -0.019239 0.096482 -0.00071052 -0.0010334 -0.00052659 -0.0016951 -0.07059 -0.0011272 0.0014267 0.010458 -6.4745e-05 0.14945 -0.0073457 -0.035251 0.11081 0.014106
2.043 -0.00036395 -0.00029113 -0.016598 -0.0027878 0 -0.0013774 -0.0038883 0.007655 0.010009 -0.00012298 0.013872 0.79667 -0.020344 -0.003662 -0.042301 0.12572 -0.0013315 -0.028133 0.13585 -0.0028358 0.061119 -0.061239 -0.017407 0.098742 -0.0012015 5.2993e-05 -0.00038258 -0.00093623 -0.05417 -0.0050519 -0.0025116 0.013156 -0.0035922 0.15596 -0.0040931 -0.02986 0.11138 0.018407
2.0469 -3.6247e-05 -0.0025535 -0.021731 -0.0028539 0 -0.0027911 -0.0032055 0.0041477 0.011297 0.0019356 0.012165 0.80133 -0.014778 -0.0043364 -0.03704 0.12535 8.9622e-05 -0.027066 0.14365 0.0010221 0.066184 -0.066368 -0.01725 0.096999 -0.0015618 0.00059786 0.00036607 -0.0001901 -0.037797 -0.0061656 -0.0046896 0.013665 -0.0040955 0.1593 0.0026994 -0.028535 0.11051 0.018486
2.0508 -0.0001438 -0.0045381 -0.005677 -0.0019084 0 -0.0031749 -0.0017524 -0.00021538 0.012693 0.00058305 0.0088278 0.78 -0.013082 -0.0047636 -0.035933 0.12188 0.0010038 -0.027522 0.14588 0.0038112 0.068065 -0.073266 -0.018154 0.091993 -0.0015712 0.00024993 0.0011291 -0.00013786 -0.018344 -0.0060335 -0.0042598 0.01144 -0.0025095 0.15894 0.0065882 -0.030875 0.10927 0.014456
2.0547 -0.00091809 -0.0056403 0.012366 -0.0027326 0 -0.0027608 0.00029052 -0.004494 0.014139 -0.0049183 0.0033509 0.74275 -0.014793 -0.0037853 -0.0393 0.11587 0.00020341 -0.029653 0.1418 0.0049404 0.067143 -0.080602 -0.016607 0.084913 -0.001085 -0.00036616 0.0012834 -0.00057696 0.0087306 -0.0062069 -0.001935 0.0067507 -0.00078333 0.15471 0.0040106 -0.035993 0.10867 0.0068591
2.0586 -0.0023064 -0.0058227 0.011403 -0.0061257 0 -0.0026191 0.0018753 -0.008014 0.014988 -0.01074 -0.0038458 0.7168 -0.018562 -0.00026776 -0.04669 0.10871 -0.0020784 -0.033074 0.13195 0.0047806 0.064965 -0.085162 -0.0092918 0.078633 -0.00024406 -0.00040781 0.00068284 -0.00063562 0.044301 -0.0067284 0.00042382 3.7595e-06 -0.00071982 0.14675 -0.0019436 -0.041538 0.11003 -0.0028507
2.0625 -0.0040552 -0.005673 -0.0095751 -0.010252 0 -0.0041153 0.0016874 -0.01046 0.014755 -0.012108 -0.011185 0.72018 -0.021365 0.0049094 -0.054577 0.10315 -0.0037731 -0.035963 0.12248 0.0036228 0.064548 -0.083531 0.0033818 0.076767 0.00049712 0.00023691 -0.00020735 0.00021843 0.084681 -0.0068273 0.00088064 -0.0082485 -0.0032613 0.13761 -0.0049402 -0.043769 0.11277 -0.011492
2.0664 -0.0059467 -0.0060003 -0.030732 -0.012381 0 -0.0075563 -0.00079022 -0.012067 0.012738 -0.0082233 -0.016745 0.7434 -0.022138 0.0086392 -0.061016 0.1002 -0.0025267 -0.037461 0.11742 0.0015698 0.066558 -0.075868 0.016956 0.079438 0.00067101 0.00086296 -0.00068756 0.0014547 0.12493 -0.0065832 -0.0014292 -0.016625 -0.0081548 0.129 -0.0021461 -0.041854 0.11535 -0.017927
2.0703 -0.0079611 -0.0072729 -0.03205 -0.011273 0 -0.011455 -0.0048217 -0.013569 0.0074844 -0.0031659 -0.01961 0.75858 -0.020554 0.007984 -0.06525 0.10026 0.0018673 -0.037261 0.1189 -0.00071339 0.0709 -0.062733 0.026516 0.086153 0.00020377 0.00078769 -0.00041774 0.0018917 0.16217 -0.0071938 -0.0057382 -0.022852 -0.013897 0.12172 0.0030457 -0.035648 0.11669 -0.021767
2.0742 -0.010186 -0.0093289 -0.013759 -0.0080865 0 -0.013539 -0.0090416 -0.015557 -0.0022609 -0.0016993 -0.020556 0.74695 -0.016634 0.0030544 -0.066922 0.10342 0.0065963 -0.035292 0.12841 -0.001796 0.07702 -0.045333 0.030849 0.095794 -0.00049591 0.00014144 0.00027717 0.00089617 0.1955 -0.0093301 -0.010071 -0.025151 -0.018208 0.11634 0.0050251 -0.025503 0.11575 -0.022976
2.0781 -0.012561 -0.011538 0.0045861 -0.0052766 0 -0.012812 -0.012497 -0.017669 -0.015534 -0.0044979 -0.021292 0.71585 -0.010994 -0.0026683 -0.066676 0.10929 0.0078563 -0.032131 0.1469 -0.00059411 0.082448 -0.027785 0.033069 0.10459 -0.00090814 -0.00028238 0.0006782 -0.0008669 0.22359 -0.011668 -0.012511 -0.023989 -0.019215 0.11318 0.0020258 -0.013033 0.11112 -0.022025
2.082 -0.01475 -0.013237 0.0047938 -0.004745 0 -0.010656 -0.015086 -0.018601 -0.028528 -0.0079787 -0.022786 0.68806 -0.0052264 -0.0051987 -0.066812 0.11533 0.004241 -0.029278 0.16735 0.002251 0.085253 -0.014565 0.037085 0.10962 -0.0008744 7.4293e-05 0.00031105 -0.0019694 0.24369 -0.011801 -0.012553 -0.022064 -0.016795 0.11066 -0.0023624 -0.0014948 0.10538 -0.020725
2.0859 -0.016329 -0.014087 -0.011577 -0.0067722 0 -0.0096976 -0.017113 -0.017299 -0.036944 -0.008738 -0.024229 0.67614 0.00043533 -0.0034382 -0.067933 0.12051 -0.0017518 -0.027078 0.18664 0.0044733 0.085037 -0.0072523 0.043532 0.1103 -0.00066775 0.00091339 -0.0006076 -0.001549 0.25374 -0.0089691 -0.011538 -0.021938 -0.012966 0.10826 -0.0034566 0.0080507 0.10013 -0.019427
2.0898 -0.017128 -0.014174 -0.026069 -0.010203 0 -0.011411 -0.01865 -0.01427 -0.039522 -0.0074231 -0.023768 0.66984 0.0058985 0.00020299 -0.070347 0.12392 -0.0057791 -0.02569 0.20209 0.0040389 0.081773 -0.0067742 0.049227 0.10662 -0.00059154 0.0014186 -0.0013373 -0.00010319 0.25499 -0.0056023 -0.011664 -0.023381 -0.010666 0.10561 -0.0004249 0.014837 0.096791 -0.018337
2.0938 -0.017342 -0.013861 -0.023518 -0.013304 0 -0.014758 -0.019411 -0.011505 -0.038989 -0.0076362 -0.020445 0.64928 0.011357 0.0024534 -0.07397 0.12428 -0.0054474 -0.024986 0.21015 0.0010167 0.07588 -0.013955 0.050474 0.099306 -0.00058492 0.0011398 -0.0012684 0.0010402 0.25136 -0.005533 -0.014194 -0.023297 -0.011625 0.10244 0.0034547 0.01802 0.097405 -0.017421
2.0977 -0.017249 -0.013571 -0.0077349 -0.014663 0 -0.017176 -0.019136 -0.010768 -0.038924 -0.011316 -0.015478 0.60823 0.016981 0.0023117 -0.077541 0.12098 -0.0021812 -0.024219 0.21003 -0.0024736 0.069446 -0.02576 0.046684 0.091787 -0.00032389 0.00043105 -0.00047045 0.0010079 0.24553 -0.010314 -0.018266 -0.018691 -0.015008 0.099021 0.0049359 0.017997 0.10174 -0.016557
2.1016 -0.016831 -0.013578 0.003531 -0.013904 0 -0.016909 -0.017885 -0.011892 -0.039539 -0.016172 -0.011471 0.56169 0.022237 0.0015495 -0.080406 0.11494 0.00058885 -0.023238 0.20496 -0.0042072 0.063675 -0.038337 0.040695 0.086071 0.00028239 5.3386e-06 0.00038261 0.00011993 0.23608 -0.017365 -0.021376 -0.0099439 -0.018051 0.095554 0.0042272 0.015905 0.10674 -0.016108
2.1055 -0.015734 -0.013862 -0.0019432 -0.01207 0 -0.014443 -0.015913 -0.012955 -0.036989 -0.018285 -0.010153 0.53035 0.026504 0.0023383 -0.082463 0.10662 0.00092945 -0.022276 0.19665 -0.003703 0.058832 -0.049914 0.03583 0.082718 0.00081682 0.00016992 0.00064582 -0.00059084 0.21927 -0.022011 -0.021246 -0.001086 -0.018226 0.091922 0.0039064 0.012046 0.11014 -0.016561
2.1094 -0.013689 -0.014104 -0.018157 -0.011159 0 -0.011793 -0.013445 -0.012331 -0.027444 -0.016805 -0.010787 0.51978 0.029089 0.0046878 -0.083773 0.096575 -2.2758e-05 -0.021721 0.18695 -0.0022072 0.054926 -0.058986 0.032994 0.081852 0.00071633 0.00059998 0.00028821 -0.00047615 0.19417 -0.021505 -0.017536 0.0033343 -0.01515 0.087904 0.0050704 0.0066894 0.10961 -0.018468
2.1133 -0.011001 -0.013865 -0.028004 -0.012634 0 -0.010554 -0.010732 -0.010486 -0.011944 -0.015008 -0.010931 0.51624 0.028493 0.0063626 -0.084726 0.086012 0.00015877 -0.022846 0.17895 -0.0011314 0.051225 -0.063734 0.030658 0.082378 -6.5499e-05 0.00081959 -0.00013248 0.00017174 0.16567 -0.017106 -0.012005 0.0018413 -0.010729 0.082426 0.0055974 -0.00014103 0.1004 -0.023055
2.1172 -0.008559 -0.012926 -0.02166 -0.015823 0 -0.01062 -0.0082664 -0.0094918 0.0031802 -0.016216 -0.008912 0.50174 0.026201 0.0052026 -0.08531 0.076789 0.002252 -0.025475 0.17433 -0.00081503 0.046896 -0.065748 0.027289 0.081831 -0.00086825 0.00074903 -6.3406e-05 0.00058366 0.14191 -0.01241 -0.0071323 -0.0032322 -0.0075922 0.075191 0.0026646 -0.0071625 0.084769 -0.028988
2.1211 -0.00729 -0.011543 -0.0062746 -0.017917 0 -0.010647 -0.0066771 -0.010685 0.011221 -0.019283 -0.0056383 0.47024 0.023986 0.0013455 -0.08462 0.069772 0.0045785 -0.028627 0.17355 -0.00081874 0.042136 -0.065738 0.023338 0.079663 -0.00092848 0.00068363 0.00048631 0.00037376 0.12847 -0.0099467 -0.0045125 -0.0082172 -0.0072544 0.066497 -0.0034849 -0.013229 0.065581 -0.034611
2.125 -0.0075032 -0.010376 0.0026342 -0.016221 0 -0.0095689 -0.0062584 -0.01303 0.010687 -0.01924 -0.0038785 0.42861 0.023549 -0.0028362 -0.081577 0.065561 0.0050867 -0.031138 0.17692 -0.0010223 0.037398 -0.063966 0.020795 0.07586 -0.00019829 0.00081304 0.00097779 -0.00014753 0.1252 -0.009549 -0.0042838 -0.011109 -0.0094332 0.056828 -0.009032 -0.017192 0.045565 -0.038264
2.1289 -0.0087239 -0.010035 -0.0022698 -0.010986 0 -0.0076896 -0.0066901 -0.01411 0.0060356 -0.012902 -0.0055974 0.38493 0.027572 -0.004834 -0.074139 0.064854 0.0038312 -0.030879 0.18489 -0.0019408 0.033747 -0.060181 0.021084 0.071077 0.00052925 0.00093556 0.00090558 -0.00043848 0.12858 -0.0096202 -0.0056434 -0.012367 -0.012722 0.047177 -0.010083 -0.017148 0.028854 -0.037228
2.1328 -0.010118 -0.010577 -0.013631 -0.0059393 0 -0.006428 -0.0074186 -0.012783 0.0028508 -0.0032654 -0.0098965 0.34008 0.038861 -0.0040032 -0.059756 0.067013 0.002984 -0.024436 0.19664 -0.0038281 0.033339 -0.052639 0.023679 0.068139 0.00040484 0.00073112 0.00030125 -0.00033391 0.13609 -0.0092806 -0.007569 -0.013398 -0.015702 0.039897 -0.0063888 -0.010588 0.020749 -0.028149
2.1367 -0.011075 -0.011355 -0.018784 -0.0053142 0 -0.0070525 -0.0083219 -0.010553 0.002395 0.0025928 -0.013635 0.29182 0.054595 -0.0017427 -0.040815 0.069444 0.0043545 -0.012853 0.20922 -0.0058044 0.036008 -0.041069 0.026727 0.068355 -0.00056833 0.00022828 -0.00032024 -0.00010406 0.1474 -0.0088355 -0.0091091 -0.014846 -0.017524 0.035488 -0.001334 0.00095782 0.019208 -0.01336
2.1406 -0.011442 -0.011419 -0.01345 -0.0097385 0 -0.0094673 -0.0097689 -0.0099629 0.00092625 0.00037006 -0.014257 0.24335 0.072382 -5.5109e-05 -0.019384 0.070538 0.0071947 0.0026285 0.22075 -0.0063349 0.041323 -0.025361 0.028736 0.071913 -0.0014832 -0.00015303 -0.00047531 4.1475e-06 0.16094 -0.0084752 -0.0095029 -0.016349 -0.017816 0.033808 0.0015667 0.016418 0.021985 0.0051672
2.1445 -0.011319 -0.010179 -0.004674 -0.014993 0 -0.011984 -0.011834 -0.011606 -0.0057709 -0.0070225 -0.012201 0.20306 0.089363 -5.4848e-06 0.0019745 0.068709 0.0087367 0.020213 0.22932 -0.0047633 0.048545 -0.0057796 0.029551 0.078524 -0.0014311 -7.5666e-05 -0.00014129 0.00010787 0.1711 -0.0073614 -0.0086231 -0.017379 -0.016435 0.034326 0.0017418 0.03435 0.026136 0.024909
2.1484 -0.01077 -0.0078376 -0.0011899 -0.015374 0 -0.012329 -0.01358 -0.013051 -0.017432 -0.012261 -0.010546 0.17438 0.098923 -0.001259 0.017095 0.060843 0.0069097 0.035206 0.23098 -0.0022137 0.055715 0.01632 0.029895 0.086335 -0.00042639 0.00028422 0.00029583 0.00048011 0.17063 -0.0046017 -0.0074719 -0.017694 -0.013538 0.035001 0.0011617 0.051485 0.02467 0.039837
2.1523 -0.0097704 -0.0052647 -0.003452 -0.0089288 0 -0.0093126 -0.013504 -0.011118 -0.028883 -0.010819 -0.012105 0.14861 0.097754 -0.0026613 0.022238 0.047384 0.0023947 0.042999 0.22574 -0.00071589 0.060433 0.03644 0.030279 0.09125 0.00061431 0.00038848 0.00043745 0.0010752 0.15688 -0.0009773 -0.0078093 -0.016913 -0.0098058 0.032338 0.0014725 0.064073 0.01293 0.04518
2.1563 -0.0083545 -0.0034055 -0.0046786 0.00036233 0 -0.0040283 -0.010958 -0.0053218 -0.034313 -0.0051379 -0.016554 0.11143 0.087096 -0.0031069 0.018255 0.030138 -0.0019933 0.04305 0.21575 -0.001332 0.062286 0.05209 0.030418 0.091591 0.0007957 -6.9503e-05 0.00016392 0.0014176 0.13518 0.00099166 -0.010635 -0.014223 -0.0063671 0.025053 0.0021832 0.071098 -0.0080971 0.040697
2.1602 -0.0066768 -0.0026765 -0.00050614 0.0057614 0 0.00052112 -0.0070304 0.0011272 -0.031858 -0.0016712 -0.02026 0.05735 0.068527 -0.0021239 0.0065356 0.010636 -0.003766 0.035588 0.20291 -0.0031869 0.061274 0.061647 0.029432 0.086503 7.596e-05 -0.00079697 -0.00041123 0.0010542 0.11434 -0.00071089 -0.014721 -0.0091139 -0.0042219 0.012545 0.0017544 0.072046 -0.03661 0.026765
2.1641 -0.0048574 -0.0027548 0.005129 0.0035811 0 0.0014877 -0.0036996 0.0040158 -0.024244 -0.0042073 -0.019129 -0.0043022 0.044808 -6.3046e-05 -0.010299 -0.0090259 -0.00256 0.021707 0.18995 -0.0043755 0.05777 0.063523 0.026369 0.075469 -0.00083888 -0.0011813 -0.0011353 8.18e-05 0.097969 -0.0052218 -0.016906 -0.0025134 -0.0035224 -0.0054339 -0.00010489 0.066677 -0.069182 0.0046258
2.168 -0.0028251 -0.0028564 0.0050542 -0.0036592 0 -0.0014202 -0.0019488 0.0019907 -0.015498 -0.010381 -0.01212 -0.059548 0.023651 0.0020801 -0.024303 -0.024423 0.00016686 0.006499 0.18205 -0.0037774 0.053457 0.057398 0.020594 0.060047 -0.001326 -0.0009117 -0.001862 -0.00086631 0.080273 -0.0089848 -0.01444 0.0032446 -0.0033182 -0.026787 -0.0018537 0.056047 -0.095328 -0.020413
2.1719 -0.00042834 -0.0022658 -0.0015905 -0.0095176 0 -0.005265 -0.00084245 -0.0021803 -0.0074743 -0.01443 -0.0024007 -0.10482 0.0098287 0.0032198 -0.030495 -0.034485 0.0026916 -0.0046671 0.1791 -0.0019599 0.049912 0.048889 0.0121 0.044817 -0.0014226 -0.00026858 -0.0023475 -0.0012003 0.051479 -0.0086449 -0.0074609 0.0060455 -0.0020862 -0.046786 -0.0018831 0.044119 -0.10953 -0.041912
2.1758 0.0022337 -0.00076334 -0.0073443 -0.0090913 0 -0.0059308 0.0013174 -0.004148 0.00053038 -0.01271 0.0049753 -0.14952 0.0047162 0.0029232 -0.027499 -0.038845 0.0040795 -0.0099758 0.17956 -0.00040749 0.047301 0.04071 0.0018096 0.03168 -0.0015381 0.00019925 -0.0022681 -0.00091485 0.0080463 -0.0039306 0.000804 0.0057592 0.0011919 -0.063211 -0.00039917 0.032296 -0.11008 -0.057445
2.1797 0.0046354 0.0012827 -0.0048916 -0.0027181 0 -0.0015543 0.0049422 -0.0018235 0.0093976 -0.0063073 0.0070685 -0.20282 0.0087044 0.0018117 -0.015033 -0.03754 0.004094 -0.0084161 0.18119 -1.9777e-05 0.045494 0.035346 -0.0083998 0.022136 -0.0017403 0.00021976 -0.0014918 -0.00052102 -0.042267 0.0022343 0.0065092 0.004288 0.0060829 -0.074254 0.0008609 0.02171 -0.096655 -0.065347
2.1836 0.0060952 0.0031653 0.0038917 0.0049755 0 0.0055659 0.0084911 0.0030773 0.018104 0.0010394 0.0054282 -0.26048 0.021036 0.0011408 0.0056474 -0.030716 0.0027584 0.00028065 0.17821 -0.00038937 0.043452 0.036366 -0.01635 0.017889 -0.0015498 -1.6265e-05 -0.00034065 -0.00046196 -0.085623 0.0063551 0.008138 0.0037839 0.010601 -0.077436 0.00070875 0.013452 -0.070703 -0.063941
2.1875 0.0063202 0.0042602 0.0093693 0.0092095 0 0.010515 0.0099846 0.0069634 0.02419 0.0065522 0.0047701 -0.30822 0.034453 0.0017313 0.026365 -0.021613 0.00038748 0.010779 0.16397 -0.00041855 0.039292 0.043237 -0.020787 0.016948 -0.0005461 -0.00015525 0.00053214 -0.00065308 -0.11259 0.0071056 0.0072426 0.004857 0.012243 -0.075139 -0.00012286 0.0065434 -0.043829 -0.057577
2.1914 0.0057049 0.0043798 0.0050025 0.0085142 0 0.0097434 0.0090278 0.0076515 0.026012 0.0097826 0.0088886 -0.33953 0.043937 0.0031146 0.042057 -0.012764 -0.0021664 0.019149 0.13823 0.00047129 0.03267 0.052739 -0.022336 0.016691 0.00092423 -6.8614e-05 0.00065201 -0.00062927 -0.12405 0.0057897 0.0065242 0.006511 0.00971 -0.071109 5.7605e-05 -0.00051621 -0.023924 -0.050598
2.1953 0.0050378 0.0038729 -0.004689 0.0050568 0 0.0041443 0.0070743 0.0059467 0.024151 0.01138 0.017134 -0.36743 0.046519 0.0037241 0.050081 -0.0057028 -0.0038074 0.023378 0.10163 0.0016715 0.023643 0.062577 -0.023286 0.015573 0.0018491 8.3873e-05 0.00014181 -0.00011638 -0.12773 0.0046319 0.0073673 0.0075765 0.0041633 -0.067725 0.0017448 -0.0087596 -0.01543 -0.045454
2.1992 0.0048349 0.003417 -0.0084892 0.002443 0 -0.0014981 0.0056823 0.0044554 0.020513 0.011775 0.024503 -0.41462 0.039706 0.0021184 0.048541 -0.0018582 -0.0040053 0.021946 0.055998 0.001767 0.01259 0.070207 -0.026024 0.012127 0.0014813 9.5319e-05 -0.00040813 0.00059869 -0.1301 0.0049172 0.0091645 0.0078788 -0.0010946 -0.067401 0.0034342 -0.019226 -0.021862 -0.044367
2.2031 0.0049042 0.0036223 -0.0006393 0.0032132 0 -0.0023236 0.0048515 0.0051559 0.016216 0.011409 0.025495 -0.4899 0.019012 -0.0016916 0.035877 -0.0042516 -0.0031879 0.014037 0.0080378 -0.00036374 0.0011362 0.070915 -0.031062 0.0043234 0.00014065 -8.0675e-05 -0.00051744 0.00089299 -0.13164 0.00654 0.010584 0.0079652 -0.0026903 -0.074173 0.0031641 -0.034001 -0.047174 -0.050349
2.207 0.0045663 0.0046723 0.012729 0.0075399 0 0.0027214 0.0034171 0.0079625 0.010662 0.011357 0.018679 -0.57555 -0.009248 -0.0059082 0.019943 -0.011184 -0.002138 0.0049756 -0.033386 -0.0044727 -0.0088594 0.06697 -0.036144 -0.0057465 -0.0010118 -0.00036013 -0.00024451 0.00039804 -0.12899 0.0086889 0.010925 0.0080784 0.00030714 -0.085236 0.00070203 -0.051558 -0.078545 -0.059842
2.2109 0.0033568 0.0062143 0.020046 0.013245 0 0.010118 0.00099338 0.01114 0.0027792 0.01259 0.0081179 -0.64103 -0.042521 -0.0079868 0.0038373 -0.021935 -0.001087 -0.002958 -0.065122 -0.0086198 -0.016959 0.060527 -0.037393 -0.017025 -0.00105 -0.0006637 -2.3559e-05 -0.00062905 -0.11976 0.01046 0.010101 0.0078651 0.0054387 -0.098613 -0.0020924 -0.071017 -0.10983 -0.07101
2.2148 0.0015917 0.0075613 0.01638 0.01683 0 0.014614 -0.00096787 0.012743 -0.0068553 0.014342 0.00031976 -0.67138 -0.078168 -0.0064164 -0.0098494 -0.035585 0.00030737 -0.0079204 -0.085187 -0.010035 -0.023017 0.054071 -0.032098 -0.028518 -0.00011531 -0.00093841 -0.00012277 -0.0014991 -0.10467 0.010934 0.0078215 0.0071661 0.0085433 -0.11216 -0.003201 -0.091361 -0.1354 -0.082059
2.2188 0.00028467 0.0080862 0.0078313 0.015375 0 0.01324 -0.00046284 0.01181 -0.015311 0.014 -0.0008455 -0.68222 -0.11244 -0.0020065 -0.018175 -0.050727 0.0020188 -0.0078206 -0.091735 -0.0069404 -0.027249 0.052175 -0.021254 -0.038945 0.00083123 -0.0010804 -0.00035497 -0.0016517 -0.085933 0.0093151 0.003665 0.0066836 0.0070259 -0.12224 -0.0026117 -0.11086 -0.14722 -0.09041
2.2227 0.0004545 0.0075775 0.0039062 0.0087261 0 0.0074061 0.0027928 0.008747 -0.018929 0.0095231 0.0029601 -0.70556 -0.14034 0.0023427 -0.021362 -0.06452 0.0030525 -0.0036555 -0.089901 -0.00021283 -0.031158 0.059757 -0.0096709 -0.047708 0.0010277 -0.00095481 -0.00036266 -0.0010808 -0.065778 0.0056 -0.0016624 0.0073941 0.002103 -0.12532 -0.0023492 -0.1271 -0.14219 -0.094208
2.2266 0.0023622 0.006356 0.0070162 0.0003858 0 0.0016795 0.0067878 0.0049996 -0.01595 0.0021291 0.0062417 -0.75987 -0.16049 0.0034595 -0.022379 -0.075633 0.0022818 0.0015589 -0.086368 0.0066051 -0.035565 0.075511 -0.0029718 -0.055498 0.00060509 -0.00056695 -0.00011243 -0.00029219 -0.047364 0.0011637 -0.0055577 0.0092231 -0.0019942 -0.12242 -0.0042429 -0.13972 -0.12676 -0.094482
2.2305 0.0052616 0.0050872 0.010866 -0.0043676 0 0.00039833 0.0091754 0.0022798 -0.0078548 -0.0040146 0.0044469 -0.83351 -0.17169 0.00018633 -0.022745 -0.083427 5.3152e-06 0.0062317 -0.084091 0.0094891 -0.040554 0.09796 -0.0034368 -0.062727 0.00027377 -0.00016433 2.2585e-05 0.00012376 -0.035969 -0.0017477 -0.0049528 0.010641 -0.0013968 -0.11455 -0.0077034 -0.1486 -0.10498 -0.091898
2.2344 0.0078449 0.004396 0.0087771 -0.0024333 0 0.0045784 0.009653 0.0015884 0.001748 -0.0053473 -0.002244 -0.89754 -0.17309 -0.005586 -0.023905 -0.08754 -0.0017273 0.0088967 -0.085504 0.0069311 -0.045977 0.12481 -0.0081791 -0.069835 0.00043656 -5.9019e-05 -0.00027771 -6.1267e-05 -0.036828 -0.0016074 0.00079886 0.0099443 0.0041828 -0.10322 -0.009851 -0.15389 -0.081505 -0.087333
2.2383 0.0090521 0.0045038 0.0016984 0.0042192 0 0.011183 0.010047 0.0025288 0.0097027 -0.0022174 -0.009161 -0.93437 -0.16207 -0.010167 -0.02737 -0.087627 -0.00086757 0.0078423 -0.092651 0.0012168 -0.050647 0.14971 -0.011648 -0.077257 0.00074353 -0.00029679 -0.00082147 -0.0005772 -0.050244 0.0010809 0.008495 0.0070089 0.011107 -0.092151 -0.0080373 -0.1562 -0.064793 -0.082315
2.2422 0.0086704 0.0051055 -0.0033103 0.0097168 0 0.015201 0.011943 0.0035497 0.01516 0.0016359 -0.010942 -0.95375 -0.14447 -0.010836 -0.031902 -0.086377 0.0023877 0.00502 -0.10193 -0.0034241 -0.053656 0.16663 -0.010635 -0.084696 0.00054962 -0.00055512 -0.0010346 -0.0009027 -0.069322 0.004104 0.013142 0.0035958 0.01465 -0.085127 -0.0024399 -0.1584 -0.056958 -0.07838
2.2461 0.0073266 0.0055693 -0.0017601 0.0090907 0 0.013183 0.014528 0.0031957 0.019252 0.0029563 -0.0055795 -0.98087 -0.12412 -0.0078931 -0.036547 -0.085071 0.0053739 0.0017853 -0.11143 -0.0044029 -0.055085 0.17377 -0.007214 -0.091793 -0.00028867 -0.00045144 -0.00059381 -0.00069537 -0.084205 0.0053246 0.012076 0.0017859 0.012639 -0.083216 0.0037268 -0.16179 -0.056592 -0.075925
2.25 0.0059227 0.0053396 0.0030502 0.0026482 0 0.0058412 0.01514 0.0014358 0.023097 0.0020751 0.0043973 -1.0298 -0.10444 -0.0040932 -0.040658 -0.084572 0.0053324 -0.00089607 -0.12002 -0.0028618 -0.055278 0.17028 -0.0065111 -0.098262 -0.0011913 3.3216e-05 0.00014929 -7.6811e-05 -0.089761 0.0043257 0.0073242 0.0021451 0.006916 -0.086905 0.0066683 -0.16722 -0.061901 -0.075172
2.2539 0.0049625 0.0042823 0.0043821 -0.0042074 0 -0.0022504 0.01198 -0.00021002 0.026068 0.001992 0.014041 -1.0893 -0.090316 -0.0019285 -0.043618 -0.085692 0.0021011 -0.0020026 -0.12693 -0.0022405 -0.055102 0.1557 -0.011181 -0.10373 -0.0014463 0.00049563 0.00048584 0.00046093 -0.089003 0.0024982 0.0037694 0.0034668 0.0016293 -0.09637 0.0050098 -0.17558 -0.069692 -0.076305
2.2578 0.0042782 0.0027503 0.00050087 -0.0057322 0 -0.0059209 0.0060346 -4.0362e-05 0.02593 0.0046301 0.019324 -1.1357 -0.088165 -0.001373 -0.045933 -0.087936 -0.0016871 -0.0017469 -0.13392 -0.0046485 -0.056762 0.1344 -0.01812 -0.10807 -0.00094658 0.00052356 0.00011801 0.00047725 -0.088296 0.0016921 0.0047154 0.0041713 -2.1887e-05 -0.10891 0.0007653 -0.18635 -0.073788 -0.078911
2.2617 0.0033367 0.0013472 -0.0030588 -0.00085107 0 -0.0033317 0.00015894 0.002174 0.020706 0.0084881 0.019224 -1.1582 -0.096133 -0.00044742 -0.048792 -0.089496 -0.0031592 -0.0017049 -0.14308 -0.0085978 -0.060767 0.11341 -0.021175 -0.11175 -0.00026838 0.00014843 -0.00046478 -8.4728e-06 -0.089199 0.0027716 0.0089898 0.0037293 0.0020805 -0.12043 -0.0024723 -0.19724 -0.072455 -0.081918
2.2656 0.0018327 0.00057517 -0.00019948 0.0061567 0 0.0025537 -0.0035426 0.0048876 0.010591 0.010184 0.015574 -1.1713 -0.11266 0.0019049 -0.052645 -0.089142 -0.0018647 -0.0026538 -0.15504 -0.010382 -0.066888 0.09603 -0.017511 -0.11479 -3.7283e-05 -0.0001714 -0.00046223 -0.00050379 -0.08588 0.0051877 0.012191 0.0027174 0.0053676 -0.1287 -0.0024707 -0.2069 -0.065564 -0.084746
2.2695 4.4759e-05 0.00060134 0.0080228 0.0097046 0 0.0063526 -0.0051797 0.0061903 -0.0017531 0.0080128 0.011355 -1.2018 -0.1354 0.0037981 -0.057725 -0.085695 0.00015597 -0.0051926 -0.16992 -0.0077647 -0.074519 0.085133 -0.011076 -0.11711 -0.00029737 -3.9859e-05 0.00037391 -0.00048904 -0.071276 0.007551 0.010692 0.0018338 0.0067659 -0.13169 7.3937e-05 -0.21402 -0.053612 -0.086817
2.2734 -0.0013445 0.0012414 0.013941 0.0076881 0 0.004688 -0.0060483 0.0055534 -0.012725 0.003583 0.0087222 -1.2613 -0.15909 0.0018523 -0.063472 -0.07678 0.00076374 -0.009549 -0.18574 -0.0023007 -0.081379 0.085156 -0.0090683 -0.11776 -0.00055608 0.00044361 0.0014093 5.9215e-05 -0.045532 0.0084726 0.0045993 0.001268 0.0048014 -0.12554 0.0025013 -0.21614 -0.038317 -0.086938
2.2773 -0.0017774 0.002095 0.011723 0.0026861 0 -0.00105 -0.0066814 0.0041694 -0.019777 -3.2389e-05 0.0077575 -1.3342 -0.17675 -0.0048981 -0.067448 -0.06317 -0.00011911 -0.013421 -0.19694 0.0020078 -0.084325 0.093629 -0.014494 -0.11567 -0.00040939 0.00078519 0.0017086 0.00058403 -0.017393 0.0071769 -0.0027257 0.001047 0.00029531 -0.11155 0.0026081 -0.21374 -0.023563 -0.084769
2.2813 -0.0012069 0.0027225 0.0040808 -0.00098989 0 -0.0059764 -0.0063714 0.0035803 -0.022347 -0.0013438 0.0065184 -1.3909 -0.18643 -0.012687 -0.068108 -0.046208 -0.00077889 -0.015001 -0.20056 0.0023763 -0.08232 0.10763 -0.022439 -0.11028 -2.9268e-05 0.0006263 0.00094793 0.00044208 0.003269 0.0038637 -0.0075737 0.001537 -0.0043878 -0.091978 0.00034099 -0.208 -0.010486 -0.080439
2.2852 -1.7269e-05 0.0028204 -0.00054255 -0.0011196 0 -0.0058682 -0.0045043 0.0040344 -0.021307 -0.0014153 0.0024995 -1.4155 -0.18723 -0.015302 -0.064349 -0.026825 0.00019542 -0.012976 -0.19473 -0.00037161 -0.074822 0.12527 -0.0243 -0.10119 2.0511e-05 0.0001297 -0.00026966 -0.00046023 0.013872 -0.00019538 -0.0083346 0.00309 -0.0067583 -0.068523 -0.0025194 -0.19966 0.00057042 -0.073995
2.2891 0.0013728 0.0023847 0.0027074 0.0012154 0 -0.00056549 -0.0017471 0.0042471 -0.017803 -0.0021221 -0.0051678 -1.4197 -0.17891 -0.0094628 -0.054974 -0.0061357 0.0024533 -0.0058636 -0.1778 -0.0028752 -0.061529 0.14447 -0.016069 -0.087923 -0.000576 -0.00018315 -0.00099551 -0.0015148 0.019496 -0.0031145 -0.0057516 0.0051277 -0.0055081 -0.043327 -0.0040524 -0.1896 0.0097432 -0.065487
2.293 0.0027846 0.0017827 0.009668 0.0034486 0 0.0061819 0.00059174 0.0027592 -0.012565 -0.003997 -0.014322 -1.4306 -0.16376 0.0017187 -0.039216 0.014039 0.0044814 0.0074547 -0.15105 -0.0024984 -0.043645 0.16262 -0.0023569 -0.070742 -0.0014934 4.6657e-05 -0.00079962 -0.001929 0.025159 -0.0034828 -0.0016585 0.0060095 -0.0012355 -0.02062 -0.0035685 -0.17877 0.018674 -0.055018
2.2969 0.004175 0.0015904 0.01166 0.0039632 0 0.0099466 0.0022606 -0.00051343 -0.0059751 -0.0059418 -0.020656 -1.4645 -0.14755 0.010813 -0.020642 0.032734 0.0052346 0.023451 -0.12326 0.00046962 -0.025133 0.17887 0.0079647 -0.052664 -0.0020422 0.00068656 -6.5392e-05 -0.0014331 0.028974 -0.0014353 0.0021458 0.0043221 0.0037166 -0.0022485 -0.001615 -0.16773 0.028716 -0.043616
2.3008 0.0053471 0.0021807 0.0049357 0.0028702 0 0.0089291 0.0045312 -0.0040515 0.0015586 -0.006604 -0.020706 -1.5129 -0.13214 0.0121 -0.00088156 0.04945 0.0048519 0.040296 -0.098791 0.0035862 -0.0076176 0.19276 0.0099964 -0.03526 -0.0018288 0.0012808 0.00049996 -0.00049068 0.024127 0.0013044 0.004252 0.00046077 0.0064406 0.011089 0.00092431 -0.15658 0.040001 -0.031678
2.3047 0.0058842 0.0033222 -0.0052204 0.0011296 0 0.0047405 0.0085225 -0.0059667 0.0093878 -0.0055066 -0.014711 -1.5546 -0.11891 0.006084 0.018476 0.063739 0.0039704 0.056175 -0.081592 0.0048628 0.0075122 0.20382 0.0065126 -0.020024 -0.0011241 0.0014853 0.00056513 0.00018182 0.0075835 0.0026935 0.0038493 -0.0032958 0.0052451 0.019083 0.003453 -0.14549 0.052376 -0.019628
2.3086 0.0054532 0.0041847 -0.010002 -0.00042419 0 0.00060802 0.013175 -0.0054793 0.016564 -0.0028922 -0.006674 -1.5788 -0.10874 -0.0015168 0.035016 0.07444 0.0029178 0.068154 -0.077699 0.0044791 0.018362 0.21044 0.0037496 -0.0095039 -0.00057751 0.0013108 0.00038468 0.00029036 -0.014442 0.0019748 0.0012916 -0.0045927 0.0009442 0.021366 0.0055245 -0.13505 0.064852 -0.0082712
2.3125 0.0041715 0.0038973 -0.0060901 -0.0012031 0 -0.0010427 0.015412 -0.0033493 0.021783 0.00087325 -0.0012008 -1.5964 -0.099721 -0.0050035 0.047503 0.081348 0.001901 0.075075 -0.085757 0.004127 0.025243 0.2116 0.0043158 -0.0040842 -0.00057329 0.00099436 0.0004028 0.00016386 -0.030948 0.00020064 -0.0015693 -0.00303 -0.0034642 0.02082 0.0065526 -0.12688 0.075647 0.0013103
2.3164 0.0026115 0.0022956 0.0013479 -0.00067298 0 0.0001875 0.012741 -0.0010551 0.023534 0.0051865 0.00027521 -1.6264 -0.090357 -0.0030815 0.05639 0.085246 0.001627 0.077992 -0.10035 0.0050066 0.029399 0.2078 0.0049675 -0.002148 -0.00086489 0.00072671 0.00074373 0.00032362 -0.036369 -0.00076384 -0.0022129 -0.00041547 -0.0047942 0.020026 0.0061002 -0.12206 0.08452 0.0086754
2.3203 0.0013793 0.00020988 0.0043842 0.0013117 0 0.0029511 0.0057709 0.00043299 0.020803 0.0087175 0.0004412 -1.6733 -0.080063 0.0012963 0.061823 0.086731 0.002993 0.077547 -0.11786 0.0066445 0.031407 0.19956 0.0012279 -0.0025149 -0.00083419 0.00054193 0.0011056 0.00091072 -0.035883 0.0002208 0.00073559 0.0009826 -0.0019718 0.020573 0.0045134 -0.12141 0.091673 0.013472
2.3242 0.00066864 -0.0010564 0.00039588 0.0039174 0 0.0052005 -0.0019754 0.0012905 0.014069 0.0098458 0.003258 -1.7205 -0.068537 0.0045613 0.064074 0.086628 0.005782 0.074598 -0.13426 0.0075641 0.031857 0.18776 -0.0068206 -0.0037227 -0.00012394 0.00041186 0.0010918 0.0015577 -0.040097 0.002852 0.0061884 0.00042682 0.0032043 0.023989 0.0029286 -0.12565 0.097649 0.015444
2.3281 0.00023332 -0.00070381 -0.0057814 0.0055594 0 0.0053332 -0.0068487 0.0025172 0.0056068 0.0081832 0.0099561 -1.7481 -0.056933 0.0055296 0.062882 0.087343 0.0080293 0.070193 -0.14205 0.0068623 0.031024 0.17587 -0.014253 -0.0025714 0.00095287 0.00034569 0.00059618 0.0017783 -0.05443 0.0058863 0.011115 -0.00088298 0.0075386 0.033086 0.0022673 -0.13574 0.10459 0.014175
2.332 -0.00021431 0.00094054 -0.0072174 0.0052249 0 0.0031333 -0.0077415 0.0049927 -0.001682 0.0054906 0.017647 -1.7553 -0.047289 0.0051713 0.059899 0.090617 0.0074031 0.065515 -0.14208 0.0049985 0.029532 0.16805 -0.016685 0.0017658 0.0016147 0.00035543 -0.00010847 0.0014178 -0.073771 0.0080911 0.012624 -0.0010893 0.0089498 0.0458 0.002169 -0.14758 0.11369 0.011843
2.3359 -0.00061592 0.0027087 -0.0018255 0.0036509 0 0.00010318 -0.0062519 0.008587 -0.0062636 0.0043963 0.021796 -1.7648 -0.040585 0.0044058 0.055542 0.096719 0.0035961 0.06053 -0.13565 0.0031189 0.027452 0.16583 -0.014999 0.0090732 0.001267 0.00037307 -0.00058765 0.00071863 -0.087192 0.0087576 0.0099215 0.00079827 0.0078958 0.060801 0.0012179 -0.15914 0.12478 0.00936
2.3398 -0.00059352 0.0035482 0.0059562 0.0028679 0 -0.0013552 -0.0046187 0.011957 -0.0089535 0.0057414 0.020101 -1.8009 -0.037528 0.0029662 0.050198 0.10539 -0.00088363 0.055073 -0.12463 0.0017902 0.024844 0.16994 -0.013993 0.018713 5.1363e-05 0.00027704 -0.00053902 2.9107e-05 -0.087406 0.0076975 0.0046625 0.0044054 0.0065543 0.076516 -0.0014637 -0.16862 0.13719 0.0074856
2.3438 0.00017065 0.0033224 0.0097902 0.0042331 0 0.00024463 -0.0037174 0.013288 -0.011648 0.0073534 0.014147 -1.8643 -0.039075 0.00046291 0.044212 0.11525 -0.0027646 0.048466 -0.11237 0.00050955 0.021671 0.18037 -0.016639 0.029 -0.0011966 2.3455e-05 3.7932e-05 -0.00046053 -0.075897 0.0052225 -0.00029574 0.0084879 0.0066233 0.09006 -0.0048593 -0.17353 0.14887 0.0070419
2.3477 0.0016326 0.0027915 0.0074123 0.0068616 0 0.0040241 -0.0028222 0.011611 -0.014778 0.0059478 0.0075896 -1.9307 -0.044481 -0.0021636 0.037853 0.12162 -0.0010486 0.039688 -0.10459 -0.001534 0.017807 0.19112 -0.020636 0.035894 -0.0015788 -0.00028103 0.00084824 -0.00070918 -0.060209 0.0022655 -0.0025639 0.011611 0.0078099 0.097376 -0.006598 -0.17379 0.15521 0.0073489
2.3516 0.0034703 0.0028673 0.0023708 0.0082164 0 0.0072244 -0.00075336 0.0077097 -0.016089 0.00054085 0.0029833 -1.9736 -0.052157 -0.0030187 0.031034 0.12192 0.0021189 0.028696 -0.10305 -0.0042635 0.013123 0.19644 -0.02124 0.037563 -0.00085388 -0.00046422 0.0014557 -0.00068969 -0.047763 0.00018578 -0.0012451 0.012617 0.0083506 0.097978 -0.0051396 -0.17235 0.15459 0.0067445
2.3555 0.0054023 0.0038564 0.00040406 0.0065044 0 0.0075945 0.0030844 0.0037333 -0.012385 -0.0060958 0.00031218 -1.9887 -0.061587 -0.0012476 0.023546 0.1149 0.0036948 0.015452 -0.10848 -0.0063401 0.0074233 0.19296 -0.017009 0.03305 0.00035704 -0.00043163 0.0015316 -0.00039902 -0.04239 -5.1085e-05 0.0029148 0.011096 0.0069559 0.091736 -0.001455 -0.17118 0.14619 0.0040283
2.3594 0.0073473 0.0053359 0.0041331 0.0026129 0 0.0055842 0.0085041 0.0015998 -0.0029127 -0.0095486 -0.0018436 -1.9949 -0.072336 0.0017341 0.015162 0.099934 0.0026934 6.9935e-05 -0.12104 -0.0061152 0.00053218 0.17789 -0.011775 0.021857 0.0010728 -0.00020317 0.001078 -6.8018e-06 -0.045021 0.0012696 0.0079815 0.0078842 0.0042481 0.07906 0.0016406 -0.17235 0.12981 -0.0019638
2.3633 0.0092622 0.0066636 0.010812 -0.00035593 0 0.0040599 0.014705 0.001489 0.0089569 -0.0074009 -0.0042547 -2.0112 -0.08434 0.0034101 0.0055203 0.077756 0.0007343 -0.016918 -0.14042 -0.0031688 -0.0077664 0.14751 -0.010468 0.0038778 0.00075888 0.00016801 0.0004475 0.00014248 -0.055333 0.0027525 0.011707 0.0049328 0.002306 0.061709 0.001979 -0.17932 0.10619 -0.013236
2.3672 0.010924 0.0075735 0.014931 0.00037681 0 0.0055711 0.020293 0.0018793 0.017803 -0.00090123 -0.0063018 -2.0371 -0.0966 0.0025979 -0.0041827 0.05645 -0.00016486 -0.03321 -0.16105 0.00093323 -0.016059 0.11138 -0.01353 -0.015171 -0.0002435 0.00064523 8.197e-05 -0.00018009 -0.071774 0.0032275 0.012669 0.0040906 0.0027679 0.045807 -9.5017e-05 -0.18988 0.082316 -0.027023
2.3711 0.011998 0.0083265 0.01332 0.0049275 0 0.0097877 0.023482 0.0012311 0.020429 0.0066065 -0.0068893 -2.0565 -0.10807 0.00050687 -0.012724 0.040609 0.00015834 -0.047294 -0.17991 0.0034877 -0.023091 0.07591 -0.016293 -0.032039 -0.0010391 0.0011347 0.00015351 -0.0007772 -0.091211 0.0030891 0.011147 0.0055439 0.0053191 0.034453 -0.0023052 -0.20135 0.061824 -0.040922
2.375 0.01237 0.0093712 0.0082653 0.010652 0 0.013749 0.023001 -0.00025212 0.018386 0.01247 -0.0055628 -2.0605 -0.11762 -0.00070257 -0.018918 0.03376 0.00025022 -0.057844 -0.19455 0.0026048 -0.027692 0.046341 -0.01417 -0.04414 -0.00097007 0.0014029 0.00043731 -0.0011131 -0.11057 0.0041551 0.0089653 0.0075062 0.008002 0.029957 -0.0027455 -0.2112 0.047486 -0.052754
2.3789 0.012339 0.010902 0.0057109 0.014289 0 0.014766 0.019262 -0.00059228 0.016262 0.015984 -0.0025698 -2.0616 -0.12322 -0.00020998 -0.020823 0.040393 -0.00078691 -0.062845 -0.20162 -0.0012642 -0.028001 0.029715 -0.0080347 -0.048085 -0.00017216 0.0011686 0.0005598 -0.00082134 -0.12977 0.0079398 0.0081524 0.0078426 0.0090496 0.035183 -0.0014924 -0.2155 0.042761 -0.059261
2.3828 0.012374 0.012698 0.009791 0.014468 0 0.013056 0.014471 0.0021203 0.017273 0.017624 0.0018238 -2.0821 -0.12216 0.00083204 -0.016606 0.060984 -0.0020335 -0.060806 -0.19848 -0.0055303 -0.022479 0.030468 -0.0040075 -0.042272 0.00059383 0.00035851 0.00037972 -0.0001233 -0.15227 0.013951 0.0094093 0.006282 0.0085171 0.049907 -4.8995e-05 -0.2102 0.048689 -0.057377
2.3867 0.012627 0.014305 0.01854 0.012604 0 0.01145 0.011155 0.0078091 0.02035 0.01799 0.0075862 -2.1296 -0.11616 0.00089168 -0.0085555 0.086972 -0.0019957 -0.05454 -0.18888 -0.0073301 -0.013537 0.040443 -0.0079206 -0.03155 0.00066205 -0.00071981 0.00010076 0.00035063 -0.18155 0.019764 0.011734 0.0049624 0.0082044 0.067724 0.00046027 -0.1985 0.059798 -0.050075
2.3906 0.012756 0.015329 0.025135 0.011628 0 0.012537 0.010268 0.014362 0.021465 0.017829 0.014382 -2.1861 -0.10672 -1.1046e-05 0.001665 0.11333 -0.0007328 -0.045836 -0.1752 -0.0055663 -0.0028858 0.054267 -0.020186 -0.018911 5.6045e-05 -0.0015128 -8.2483e-09 0.00022305 -0.21662 0.022918 0.013555 0.0065643 0.0099636 0.0847 0.00027119 -0.18294 0.073097 -0.039511
2.3945 0.012305 0.015614 0.024119 0.01364 0 0.016183 0.010744 0.019474 0.017822 0.018425 0.021142 -2.2238 -0.095859 -0.00018517 0.012088 0.13494 -5.1825e-05 -0.03674 -0.16019 -0.0014998 0.0075032 0.066067 -0.035869 -0.0075768 -0.00058037 -0.0015893 9.3676e-05 -0.00018575 -0.25138 0.022834 0.01422 0.011779 0.013951 0.096804 0.00028526 -0.16659 0.085503 -0.028224
2.3984 0.011281 0.015249 0.016861 0.018251 0 0.019808 0.010938 0.022448 0.010794 0.02085 0.026589 -2.2314 -0.088577 0.0019411 0.018477 0.14255 -0.0013135 -0.031443 -0.14962 0.0024436 0.013453 0.06465 -0.04911 -0.0037201 -0.00061898 -0.00092998 0.00014028 -0.00016608 -0.27888 0.020967 0.014341 0.018619 0.018372 0.096167 0.00082032 -0.15597 0.091804 -0.021359
2.4023 0.010288 0.014468 0.01049 0.022723 0 0.020867 0.010358 0.024139 0.0048669 0.024323 0.030273 -2.2223 -0.088924 0.0060082 0.018827 0.13621 -0.0034883 -0.03203 -0.14725 0.0044554 0.01335 0.047666 -0.057129 -0.0088691 -3.4482e-05 9.4241e-05 -1.997e-05 0.00059254 -0.29555 0.019158 0.01476 0.024177 0.020867 0.082661 0.0013384 -0.1544 0.091188 -0.021233
2.4063 0.0099953 0.01353 0.010714 0.023831 0 0.018894 0.0098395 0.025323 0.0037346 0.025778 0.032772 -2.2177 -0.096931 0.0096585 0.014092 0.12012 -0.0040639 -0.037669 -0.15274 0.0041988 0.008375 0.019236 -0.060594 -0.021045 0.00058951 0.00098121 -0.00021395 0.0015811 -0.30106 0.01794 0.015386 0.026918 0.020279 0.059874 0.0012565 -0.16063 0.085548 -0.026575
2.4102 0.010448 0.012598 0.015598 0.020159 0 0.015347 0.010172 0.025491 0.0073256 0.022044 0.034614 -2.2249 -0.11188 0.010195 0.0054932 0.097908 -0.0020565 -0.047222 -0.16515 0.0023442 -9.6138e-05 -0.016568 -0.061478 -0.03825 0.00060123 0.0013449 -0.00012177 0.0019236 -0.29461 0.016378 0.015244 0.027246 0.017327 0.031066 0.00061659 -0.17303 0.076612 -0.035864
2.4141 0.010941 0.011658 0.017195 0.013208 0 0.01195 0.010989 0.023475 0.012333 0.013019 0.035069 -2.2341 -0.132 0.0065137 -0.0048675 0.074595 0.0003638 -0.058677 -0.1825 -0.00030546 -0.00979 -0.053586 -0.061324 -0.057396 -0.00015077 0.0010153 0.00027739 0.0012663 -0.27334 0.013398 0.013631 0.026166 0.013836 0.00093802 -0.0002073 -0.18879 0.066884 -0.046561
2.418 0.010636 0.010531 0.010051 0.0064385 0 0.0095195 0.011286 0.019089 0.015347 0.0025418 0.032391 -2.2355 -0.15043 -4.0808e-05 -0.011811 0.059471 -0.00014834 -0.06667 -0.19817 -0.0030832 -0.015317 -0.078808 -0.060891 -0.071457 -0.0012074 6.0786e-05 0.0005431 0.00015742 -0.2358 0.0090979 0.011005 0.023939 0.011343 -0.020548 -0.0011355 -0.20092 0.061147 -0.052961
2.4219 0.0093196 0.0089892 -0.0021225 0.0028615 0 0.0081249 0.010821 0.01375 0.015442 -0.0044246 0.025551 -2.2338 -0.16178 -0.0062248 -0.013618 0.053791 -0.0043833 -0.068961 -0.20725 -0.0051705 -0.0152 -0.089589 -0.059896 -0.078008 -0.0018806 -0.0011806 0.00016996 -0.00050462 -0.18666 0.004764 0.0085809 0.020256 0.010251 -0.030942 -0.0022483 -0.2065 0.06014 -0.053795
2.4258 0.0075496 0.0069219 -0.0092713 0.0029807 0 0.0076653 0.010477 0.0091891 0.014049 -0.0058163 0.015716 -2.242 -0.16397 -0.0084988 -0.010332 0.057042 -0.009183 -0.065147 -0.20794 -0.0056392 -0.009567 -0.085898 -0.056203 -0.076514 -0.0017573 -0.0021428 -0.00082749 -0.00037234 -0.13578 0.0017439 0.0070959 0.015364 0.0099043 -0.029997 -0.0029884 -0.20518 0.06354 -0.049478
2.4297 0.0060432 0.0044522 -0.0052128 0.0046586 0 0.0077528 0.010946 0.005705 0.012825 -0.0038135 0.0057981 -2.2616 -0.15587 -0.0050719 -0.0026463 0.067875 -0.01016 -0.055512 -0.19936 -0.0042352 0.00078569 -0.068963 -0.046089 -0.067181 -0.00093877 -0.0022834 -0.0017958 6.7815e-05 -0.090793 0.00038099 0.0061578 0.010305 0.0092064 -0.018527 -0.0020322 -0.19742 0.070564 -0.041086
2.4336 0.0049493 0.0019298 0.0052699 0.004943 0 0.007217 0.011313 0.0020296 0.011921 -0.002295 -0.0016728 -2.2751 -0.1368 0.0025516 0.0070802 0.083147 -0.0058871 -0.041625 -0.18119 -0.0020931 0.01334 -0.041911 -0.027089 -0.051069 8.6534e-05 -0.0014682 -0.0019933 0.00011642 -0.050516 -3.7559e-05 0.0048554 0.0057238 0.0071677 0.00094444 0.0014202 -0.18531 0.079258 -0.031605
2.4375 0.0037423 -0.0002 0.010536 0.0023112 0 0.0044845 0.0094918 -0.0028819 0.010159 -0.0031623 -0.0063048 -2.263 -0.11377 0.0098033 0.013981 0.096577 0.00071847 -0.028871 -0.16005 -0.0012204 0.022856 -0.014181 -0.001654 -0.033668 0.00076975 -0.00016173 -0.0012878 -0.00032625 -0.0069854 -0.00046165 0.0028643 0.00079507 0.0032547 0.020023 0.0061261 -0.17461 0.08615 -0.025777
2.4414 0.0018149 -0.0016035 0.0038951 -0.0024095 0 -0.00088819 0.0043526 -0.0081491 0.0064737 -0.0051896 -0.0096346 -2.2273 -0.092356 0.01169 0.016601 0.10606 0.0051382 -0.019858 -0.141 -0.0027942 0.027627 0.0099176 0.022536 -0.018109 0.00080323 0.00084504 -0.00028799 -0.00066825 0.04467 -0.0012595 0.00077557 -0.0059601 -0.0023013 0.034558 0.009071 -0.16766 0.090321 -0.02437
2.4453 -0.00086035 -0.0022588 -0.0090315 -0.0069074 0 -0.0070296 -0.0027439 -0.011423 0.00088409 -0.0060666 -0.013367 -2.1955 -0.075736 0.0065269 0.014675 0.11087 0.0052012 -0.015726 -0.12689 -0.005844 0.027205 0.028581 0.037444 -0.0059348 0.00026201 0.0010145 0.00023103 -0.00034358 0.098462 -0.0020714 -0.00063864 -0.014441 -0.0082789 0.042677 0.0078749 -0.16524 0.091638 -0.027084
2.4492 -0.0036636 -0.0025226 -0.015528 -0.0090711 0 -0.010641 -0.0088426 -0.011222 -0.0057644 -0.0049407 -0.017889 -2.1962 -0.066682 -0.002228 0.0086344 0.11099 0.0023843 -0.017035 -0.12019 -0.0078686 0.021851 0.040872 0.040989 0.0017403 -0.00046025 0.00045512 1.2685e-05 0.00049104 0.14055 -0.002305 -0.0012792 -0.021882 -0.01273 0.043319 0.0031314 -0.16748 0.090425 -0.032839
2.4531 -0.0058661 -0.0029519 -0.0087284 -0.0082107 0 -0.009696 -0.011906 -0.008658 -0.012562 -0.0027579 -0.022234 -2.231 -0.068598 -0.008182 0.001574 0.10764 -0.00028442 -0.022815 -0.12382 -0.0070836 0.014365 0.046901 0.038559 0.003939 -0.00089873 -0.00023526 -0.00055985 0.0010858 0.16068 -0.0017624 -0.0017189 -0.024651 -0.013973 0.037127 -0.0018769 -0.17252 0.088557 -0.037299
2.457 -0.0071908 -0.0039187 0.0049928 -0.0052996 0 -0.0055423 -0.012313 -0.0065856 -0.018712 -0.00068271 -0.02497 -2.272 -0.075433 -0.0070433 -0.0024618 0.10425 -0.0010171 -0.02821 -0.13186 -0.0041824 0.0094468 0.050979 0.037652 0.0038522 -0.00082886 -0.00051894 -0.00095182 0.00091932 0.16059 -0.0009134 -0.0024739 -0.021556 -0.01183 0.030613 -0.0040493 -0.1763 0.088316 -0.03744
2.4609 -0.0078699 -0.0052856 0.012035 -0.0024549 0 -0.0021654 -0.011862 -0.0069054 -0.023106 0.00095393 -0.024852 -2.2886 -0.084538 -0.00026562 -0.0023107 0.1016 3.1706e-05 -0.031461 -0.14173 -0.0017695 0.0086174 0.053873 0.040639 0.0024109 -0.00042882 -0.00033233 -0.00098872 0.00028474 0.15097 -0.00064816 -0.0035132 -0.015252 -0.0080422 0.02622 -0.0030633 -0.17769 0.090203 -0.032973
2.4648 -0.0082617 -0.0064713 0.0050616 -0.0019375 0 -0.0029806 -0.011577 -0.0087976 -0.02426 0.0018944 -0.020983 -2.2756 -0.093498 0.0061773 0.0025468 0.10016 0.0020635 -0.031329 -0.15108 -0.0019051 0.012742 0.055941 0.042931 0.00033712 -0.0001324 -9.1928e-06 -0.00086394 -2.6589e-05 0.14065 -0.0016825 -0.0045503 -0.010033 -0.0052424 0.025802 -0.0010457 -0.17608 0.094326 -0.024368
2.4688 -0.0085199 -0.0069538 -0.0097431 -0.0048286 0 -0.0079344 -0.010821 -0.0096948 -0.021223 0.00087481 -0.013233 -2.2554 -0.099328 0.00705 0.011963 0.099943 0.0046972 -0.026771 -0.15701 -0.0041495 0.022185 0.056458 0.03843 -0.0019692 -0.00025337 0.00012874 -0.00074427 0.00040323 0.12957 -0.0040223 -0.0056031 -0.0080116 -0.0050698 0.031215 0.00014635 -0.17147 0.10017 -0.013681
2.4727 -0.0086349 -0.0068126 -0.018953 -0.0099483 0 -0.013514 -0.008524 -0.0079532 -0.014703 -0.0036368 -0.0031497 -2.2528 -0.10101 0.0023968 0.022326 0.099857 0.0074965 -0.019935 -0.15859 -0.006035 0.033485 0.053821 0.026495 -0.0047964 -0.00069967 5.6386e-05 -0.00052211 0.0011647 0.11262 -0.0069089 -0.0069881 -0.0075065 -0.0069452 0.040556 0.00087938 -0.16655 0.10523 -0.0064275
2.4766 -0.0086676 -0.0067607 -0.015182 -0.014113 0 -0.015648 -0.0048633 -0.0044908 -0.0070512 -0.011208 0.0057537 -2.2713 -0.10035 -0.0028509 0.030948 0.09944 0.0091192 -0.013531 -0.15766 -0.0054603 0.04346 0.048428 0.013077 -0.0082055 -0.0010579 -4.1647e-05 -2.6547e-05 0.0014834 0.089229 -0.0093549 -0.0087305 -0.0052795 -0.0086407 0.050513 0.0027474 -0.16323 0.10814 -0.0046374
2.4805 -0.0087801 -0.0075332 -0.0039777 -0.014297 0 -0.012993 -0.0013646 -0.0018794 -0.00075209 -0.018511 0.0096182 -2.2938 -0.098392 -0.0037401 0.036784 0.098763 0.007896 -0.0088451 -0.15518 -0.0026265 0.0507 0.040973 0.0049464 -0.011979 -0.0009903 -4.2037e-05 0.00059834 0.0010689 0.067592 -0.010865 -0.010245 -0.00026653 -0.008268 0.059469 0.0059472 -0.1622 0.1084 -0.0086882
2.4844 -0.0089882 -0.0091497 0.0022029 -0.010429 0 -0.0079368 0.00057246 -0.0020308 0.0032839 -0.021558 0.0071651 -2.3038 -0.096219 0.00010515 0.039223 0.09808 0.0036637 -0.0069021 -0.15214 0.0002905 0.054193 0.032523 0.0032742 -0.015734 -0.00056634 6.8385e-06 0.00087171 0.00039833 0.058801 -0.01169 -0.010868 0.005027 -0.0060008 0.066032 0.0083232 -0.16381 0.10589 -0.018159
2.4883 -0.0089835 -0.010785 -0.0035808 -0.0061879 0 -0.0046792 0.00085873 -0.0048206 0.0058699 -0.019316 0.0012779 -2.3022 -0.095068 0.0044886 0.038449 0.098511 -0.0013275 -0.0084451 -0.14927 0.0012131 0.053458 0.026228 0.0033377 -0.01779 -0.00019401 2.3905e-05 0.00041794 0.00014021 0.067229 -0.01233 -0.010706 0.0067988 -0.0039833 0.068977 0.0074705 -0.1675 0.10153 -0.029836
2.4922 -0.0083583 -0.01144 -0.016349 -0.0062715 0 -0.0059793 0.00028429 -0.0086649 0.0079086 -0.014811 -0.0029137 -2.303 -0.094562 0.0049796 0.037295 0.10025 -0.0039298 -0.010949 -0.14601 -0.00014257 0.051774 0.023677 0.00036923 -0.01723 -0.00021292 5.4783e-05 -0.00058928 0.00039327 0.08709 -0.012787 -0.010665 0.0034509 -0.0044248 0.070773 0.0036246 -0.17087 0.09824 -0.037879
2.4961 -0.0070924 -0.010791 -0.024555 -0.011957 0 -0.011008 -0.00075799 -0.011966 0.0087015 -0.01212 -0.0023919 -2.3146 -0.094305 0.001163 0.036555 0.10278 -0.0027931 -0.013218 -0.14181 -0.0024263 0.050516 0.024551 -0.0049404 -0.014071 -0.00055772 0.00022724 -0.0014885 0.00060855 0.10794 -0.012348 -0.011417 -0.0031752 -0.0075069 0.072796 -6.9321e-05 -0.17319 0.097192 -0.040421
2.5 -0.005774 -0.0093884 -0.021225 -0.019086 0 -0.015819 -0.0026618 -0.013833 0.0061876 -0.01216 0.00084524 -2.3306 -0.09413 -0.0032484 0.036446 0.10539 0.00052661 -0.014527 -0.13637 -0.0041604 0.050457 0.02813 -0.0070806 -0.0086228 -0.00083138 0.00056546 -0.0016702 0.00026658 0.12271 -0.010254 -0.012373 -0.0097555 -0.010983 0.075933 -0.00050505 -0.17418 0.099043 -0.036657
2.5039 -0.0052253 -0.0080145 -0.0099239 -0.021043 0 -0.016185 -0.0056964 -0.013842 -0.00086574 -0.011806 0.0014039 -2.3387 -0.094117 -0.0042361 0.036482 0.10671 0.0031981 -0.014387 -0.12958 -0.0049075 0.051977 0.032791 -0.0015091 -0.0017269 -0.00070777 0.00091409 -0.0010605 -0.0004764 0.13064 -0.0066211 -0.011989 -0.014319 -0.011967 0.080913 0.0022566 -0.17404 0.1042 -0.02659
2.5078 -0.0058136 -0.0069336 -0.00048672 -0.01464 0 -0.010933 -0.0091788 -0.011857 -0.010921 -0.0075006 -0.0044607 -2.3355 -0.095669 -0.0013098 0.034208 0.10452 0.0036935 -0.014006 -0.12318 -0.0050924 0.053234 0.034879 0.010701 0.0038263 -0.0002528 0.0010796 -0.00010184 -0.0009124 0.1346 -0.0027004 -0.009334 -0.017133 -0.0095014 0.08642 0.0050351 -0.17458 0.11065 -0.014998
2.5117 -0.0070935 -0.0058373 0.00050288 -0.0035213 0 -0.0032949 -0.011991 -0.0085262 -0.020226 0.00035539 -0.014992 -2.3303 -0.099639 0.002237 0.028826 0.099327 0.0026487 -0.014897 -0.11915 -0.0050099 0.05231 0.033489 0.023951 0.0064975 0.00014673 0.001019 0.00067462 -0.00053534 0.13766 -0.00014978 -0.005355 -0.019227 -0.0057186 0.090254 0.004707 -0.17685 0.11559 -0.0067723
2.5156 -0.0081272 -0.0045052 -0.0048004 0.0044921 0 0.0011412 -0.013803 -0.0056568 -0.025666 0.0070248 -0.024034 -2.3347 -0.10629 0.0025737 0.020457 0.092007 0.0014618 -0.017599 -0.11857 -0.0042586 0.048407 0.028783 0.033227 0.0057716 0.00015048 0.00084858 0.0010099 0.00041587 0.14235 8.5543e-05 -0.0023531 -0.020638 -0.0043809 0.091256 0.0011602 -0.18094 0.11761 -0.0038772
2.5195 -0.0081761 -0.0033261 -0.0086267 0.004081 0 -0.0012132 -0.015245 -0.0052866 -0.027215 0.0077215 -0.026224 -2.3515 -0.11553 -0.0011711 0.0096999 0.083836 0.00061491 -0.022339 -0.12221 -0.0021781 0.041097 0.021385 0.037698 0.0015171 -0.00024556 0.00068019 0.00091944 0.0012061 0.1503 -0.001603 -0.0019611 -0.020352 -0.0077449 0.088554 -0.0029134 -0.18658 0.11559 -0.007559
2.5234 -0.0071253 -0.0029473 -0.0055286 -0.0029237 0 -0.0086063 -0.016542 -0.0077651 -0.027436 0.0023185 -0.021499 -2.3753 -0.126 -0.0062528 -0.00084538 0.078605 -0.00032655 -0.028317 -0.1308 0.0012456 0.030723 0.013345 0.03962 -0.005635 -0.00074927 0.00050275 0.00049322 0.0013342 0.15922 -0.0037218 -0.003541 -0.017733 -0.014222 0.081453 -0.004827 -0.19206 0.10825 -0.018053
2.5273 -0.0053362 -0.0033504 0.0026625 -0.0092586 0 -0.014746 -0.016351 -0.010757 -0.02842 -0.0042894 -0.014779 -2.4015 -0.13371 -0.008741 -0.0073017 0.080059 -0.0014338 -0.032425 -0.14071 0.004936 0.020952 0.0073067 0.040641 -0.01227 -0.0010459 0.00025686 -0.00018341 0.00093554 0.15982 -0.0044838 -0.0046585 -0.013562 -0.018965 0.073485 -0.0041779 -0.19455 0.098787 -0.029124
2.5313 -0.0032064 -0.0034584 0.0091871 -0.0086837 0 -0.013657 -0.012699 -0.010701 -0.029276 -0.0065305 -0.011287 -2.4304 -0.1366 -0.0066923 -0.0086141 0.089216 -0.0018931 -0.033012 -0.14926 0.0071768 0.013897 0.0034569 0.03982 -0.016573 -0.0010151 -1.5565e-05 -0.00093358 0.00047779 0.13872 -0.0027398 -0.0033137 -0.0094041 -0.017314 0.067313 -0.0025149 -0.19312 0.089825 -0.036975
2.5352 -0.00093079 -0.0019491 0.009247 -0.0011959 0 -0.0047555 -0.0054332 -0.0058635 -0.026833 -0.0029476 -0.011895 -2.462 -0.1334 -0.0015027 -0.0045147 0.10657 -0.0011607 -0.029091 -0.1546 0.006657 0.010869 0.0014276 0.034965 -0.01741 -0.00073065 -0.00016766 -0.0014613 0.0001854 0.088791 0.0012736 0.00012724 -0.0060322 -0.0086048 0.064802 -0.0013952 -0.18738 0.08326 -0.039231
2.5391 0.0013871 0.0013658 0.00458 0.0075218 0 0.0063853 0.0026052 0.0018236 -0.018943 0.0029898 -0.012653 -2.4904 -0.123 0.0033201 0.0046593 0.13231 -0.00028585 -0.019811 -0.15466 0.0034399 0.013102 0.00018426 0.025122 -0.013707 -0.00033467 -0.00011807 -0.0015491 -0.00011834 0.018554 0.0057117 0.0031325 -0.0026599 0.0027974 0.068033 -0.0012563 -0.17725 0.081276 -0.033595
2.543 0.0035615 0.0050245 0.0013269 0.011364 0 0.012523 0.0075708 0.0081098 -0.0069201 0.006372 -0.0085828 -2.5074 -0.10683 0.0047574 0.0155 0.16387 -0.0013249 -0.0061574 -0.14803 -0.00078052 0.020368 -0.0033393 0.01138 -0.005391 4.415e-05 1.9649e-05 -0.0012835 -0.00062746 -0.050341 0.0078989 0.0032257 0.0021688 0.01042 0.078298 -0.0019268 -0.16455 0.085907 -0.019917
2.5469 0.0053909 0.0069769 0.0033941 0.0086559 0 0.01065 0.008159 0.0099398 0.0055078 0.0050269 0.0018498 -2.5144 -0.090908 0.0023142 0.023894 0.19482 -0.0049886 0.0075496 -0.13864 -0.0034661 0.028733 -0.009918 -0.0042063 0.004353 0.00028995 3.4752e-05 -0.00098061 -0.0011708 -0.098299 0.0061442 0.00029206 0.0089183 0.010535 0.09128 -0.003366 -0.15258 0.093878 -0.0042309
2.5508 0.0068753 0.0063536 0.0080934 0.002618 0 0.0041046 0.0069951 0.0079293 0.015635 0.00077302 0.015377 -2.5247 -0.078307 -0.0018207 0.028448 0.22185 -0.0090863 0.01918 -0.12857 -0.0028233 0.03641 -0.019228 -0.019666 0.014053 0.00031136 -0.00014883 -0.00081671 -0.0013459 -0.1229 0.0015208 -0.0030431 0.016213 0.0050818 0.10459 -0.0052723 -0.14258 0.10329 0.010586
2.5547 0.0082322 0.0042689 0.0088456 -0.002009 0 -0.00078068 0.0080994 0.0055324 0.023854 -0.0026219 0.026413 -2.5517 -0.071694 -0.004479 0.028367 0.24201 -0.0099048 0.026869 -0.11988 0.0007545 0.041857 -0.030521 -0.033055 0.02237 0.00011397 -0.00038048 -0.00057907 -0.0010167 -0.13913 -0.0021571 -0.0033384 0.021532 0.00014991 0.11587 -0.0062788 -0.13548 0.11219 0.021982
2.5586 0.0095744 0.0028605 0.002635 -0.0024863 0 -0.00013252 0.01279 0.0057878 0.032026 -0.0023415 0.030992 -2.5926 -0.074938 -0.0038421 0.023566 0.25025 -0.0055736 0.027834 -0.11564 0.004616 0.043178 -0.041598 -0.042304 0.027432 -0.00015454 -0.00044858 9.9392e-05 -0.00053882 -0.16351 -0.00089419 0.0009495 0.022804 0.0010863 0.12135 -0.0045449 -0.13209 0.11737 0.026547
2.5625 0.01058 0.0034722 -0.0055423 0.00095926 0 0.0048667 0.018179 0.0087529 0.039978 0.0020602 0.029091 -2.6274 -0.085414 -0.00069711 0.018004 0.24747 0.0018801 0.023187 -0.11599 0.0055903 0.041625 -0.049363 -0.046237 0.02945 -0.00029156 -0.00031149 0.0012013 -0.00038159 -0.19703 0.0060364 0.0080935 0.019682 0.0082044 0.12056 0.00013269 -0.13054 0.11778 0.025641
2.5664 0.010609 0.0056735 -0.0067487 0.0063446 0 0.010007 0.019807 0.011878 0.044257 0.0090384 0.024012 -2.6372 -0.098211 0.002353 0.014283 0.23806 0.0079718 0.01555 -0.11878 0.0024493 0.039361 -0.053379 -0.045991 0.029807 -0.00021075 -0.00012173 0.0020962 -0.00055358 -0.22354 0.014851 0.014161 0.013696 0.016621 0.11587 0.0050423 -0.12909 0.11501 0.022461
2.5703 0.0092801 0.0078996 0.0024608 0.011321 0 0.012019 0.015727 0.012654 0.041043 0.016147 0.019748 -2.6246 -0.10989 0.003104 0.013679 0.22521 0.0093961 0.006605 -0.12234 -0.002922 0.037789 -0.053706 -0.044687 0.029466 -1.849e-05 -2.6409e-05 0.0019991 -0.00052763 -0.22485 0.019865 0.015767 0.0073565 0.020275 0.10902 0.006306 -0.12679 0.11045 0.019063
2.5742 0.0069766 0.008905 0.014959 0.013827 0 0.010625 0.0080549 0.010837 0.030417 0.021002 0.01832 -2.614 -0.11672 0.0015117 0.017091 0.21274 0.0064237 -0.0018055 -0.1247 -0.0068398 0.038361 -0.050845 -0.044754 0.029526 0.00010465 -5.86e-07 0.00075727 0.0001788 -0.19746 0.018087 0.01249 0.002848 0.01668 0.10216 0.0025978 -0.12278 0.10587 0.017623
2.5781 0.0047365 0.0085925 0.018812 0.012668 0 0.0075291 0.00087146 0.0083168 0.017239 0.02207 0.018722 -2.629 -0.11185 -0.00054721 0.024529 0.20915 0.0020326 -0.0064082 -0.1218 -0.0066972 0.043255 -0.046213 -0.04533 0.032084 9.7589e-05 8.0281e-05 -0.00084066 0.0013761 -0.15515 0.011736 0.0071159 0.0010687 0.0085541 0.099398 -0.0029805 -0.11617 0.10511 0.021321
2.582 0.0035498 0.0076578 0.0093379 0.0084989 0 0.0044479 -0.0030178 0.0071017 0.0071548 0.019268 0.017981 -2.6708 -0.098935 -0.0012368 0.032551 0.21538 -0.0009683 -0.0073225 -0.11428 -0.003006 0.050659 -0.04154 -0.042772 0.036964 6.9096e-05 0.00023575 -0.0016478 0.0022445 -0.11623 0.0062401 0.0035041 0.0015093 0.001314 0.10068 -0.0053563 -0.10834 0.1084 0.028237
2.5859 0.0036942 0.0067582 -0.0048356 0.0041859 0 0.0024183 -0.0033596 0.0075726 0.0015211 0.013948 0.013529 -2.7176 -0.080528 -0.00051057 0.039985 0.2309 -0.0019003 -0.0047019 -0.10283 0.0011155 0.05953 -0.036666 -0.034285 0.043853 0.00014383 0.00032484 -0.0011579 0.0020619 -0.089456 0.0054844 0.0037 0.0029281 -0.0010893 0.10531 -0.0022643 -0.099865 0.11517 0.037128
2.5898 0.0046993 0.0061927 -0.0091754 0.0032426 0 0.0022878 -0.0013315 0.0085347 -0.0033936 0.0080104 0.0052824 -2.7466 -0.059591 6.1852e-05 0.045989 0.25419 -0.0017626 0.0011052 -0.088447 0.0024777 0.068779 -0.031215 -0.021131 0.052251 0.00028539 0.00022636 2.9546e-05 0.00089232 -0.071645 0.008705 0.0065751 0.0042428 0.001456 0.11227 0.0034796 -0.091303 0.12451 0.046703
2.5938 0.005902 0.0062022 0.0021845 0.0069034 0 0.0046988 0.0019645 0.0086756 -0.011729 0.0027963 -0.0040965 -2.7538 -0.041196 -0.00086836 0.049953 0.28171 -0.001479 0.0096159 -0.072904 0.00016307 0.076723 -0.023926 -0.00798 0.061149 0.0003156 2.1301e-05 0.00075538 -0.00045748 -0.056495 0.011769 0.009053 0.0049564 0.0060546 0.11952 0.0067464 -0.083421 0.13437 0.055026
2.5977 0.007004 0.0071625 0.019579 0.012487 0 0.0090413 0.0057626 0.0078184 -0.022527 -0.0012096 -0.011012 -2.7531 -0.031244 -0.002893 0.052765 0.30436 -0.00092076 0.018781 -0.05958 -0.0041146 0.081715 -0.014158 0.0010506 0.068369 0.00012294 -8.1107e-05 0.00035874 -0.001146 -0.043302 0.01129 0.0088366 0.0049636 0.0094604 0.12389 0.005195 -0.077216 0.14103 0.06045
2.6016 0.0081284 0.0091719 0.026692 0.015166 0 0.012945 0.009164 0.006848 -0.029305 -0.0037309 -0.013408 -2.7587 -0.029655 -0.0042042 0.055095 0.31759 0.00054288 0.026646 -0.050015 -0.0075438 0.083777 -0.0037226 0.0055555 0.072817 -0.00017908 -4.1866e-06 -0.0007485 -0.00095383 -0.036858 0.0074631 0.0062944 0.0042577 0.010149 0.12471 0.0014451 -0.073227 0.14325 0.06322
2.6055 0.0094454 0.011496 0.016953 0.012086 0 0.01382 0.011335 0.0066289 -0.025656 -0.0041602 -0.011872 -2.7705 -0.035964 -0.0034085 0.056721 0.3191 0.0029706 0.031795 -0.045249 -0.0081286 0.08278 0.0055142 0.0079322 0.073777 -0.00034245 8.9655e-05 -0.0015128 -0.00030213 -0.041125 0.0032184 0.0039575 0.0030813 0.0086125 0.12182 0.00011487 -0.072116 0.14046 0.063357
2.6094 0.010858 0.012762 0.00052964 0.0051635 0 0.011428 0.012379 0.0071211 -0.011579 -0.0020804 -0.0085295 -2.778 -0.048992 -0.00086962 0.057144 0.30759 0.0055411 0.032824 -0.04612 -0.0056545 0.078715 0.01134 0.0095879 0.070722 -0.00024263 2.7267e-05 -0.0012284 0.00025818 -0.055435 0.0011507 0.0042188 0.0023055 0.0064149 0.11542 0.0029512 -0.074535 0.13247 0.060969
2.6133 0.012063 0.012035 -0.0058468 -0.00026575 0 0.0086085 0.013434 0.0075346 0.0058216 0.0016858 -0.0049172 -2.7754 -0.065919 0.001719 0.053613 0.28221 0.0071864 0.02622 -0.055034 -0.0014958 0.070986 0.0080253 0.0085961 0.062632 -2.1086e-05 -6.7602e-05 -0.00013949 0.00049692 -0.076867 0.0016054 0.0073342 0.0032163 0.0051379 0.10616 0.0072246 -0.082386 0.11926 0.055432
2.6172 0.012815 0.0097859 0.0039899 7.0762e-05 0 0.0087732 0.015296 0.0072799 0.018138 0.00506 -0.00091478 -2.768 -0.081435 0.002896 0.045657 0.25345 0.0073748 0.013902 -0.069227 0.00222 0.061305 -0.0032468 0.0015175 0.052356 5.2513e-05 0.00018746 0.00086636 0.0005099 -0.10396 0.0034425 0.011362 0.0063885 0.0056943 0.09668 0.0089191 -0.09346 0.10462 0.047726
2.6211 0.01303 0.007652 0.019505 0.0057608 0 0.012378 0.017019 0.0067368 0.022455 0.0063313 0.0044061 -2.7646 -0.093719 0.0024351 0.034079 0.22673 0.0063591 -0.0021648 -0.086957 0.0036427 0.05073 -0.020024 -0.012504 0.041631 -0.00014705 0.00099049 0.0011026 0.00043974 -0.13596 0.0058788 0.013819 0.010618 0.007915 0.087951 0.0070685 -0.10581 0.090417 0.038475
2.625 0.012648 0.0070543 0.024801 0.012169 0 0.01612 0.016521 0.0070643 0.022683 0.0059501 0.011186 -2.7657 -0.10158 0.00097845 0.02015 0.20626 0.0048833 -0.019868 -0.1065 0.0021423 0.040298 -0.039565 -0.029777 0.031948 -0.00048862 0.0019676 0.00063376 0.00031429 -0.16889 0.0089909 0.013443 0.01337 0.010471 0.080655 0.0045267 -0.11749 0.078177 0.02841
2.6289 0.011541 0.007978 0.015292 0.014438 0 0.016024 0.01298 0.0091516 0.024506 0.0063774 0.01827 -2.7647 -0.10385 -0.00088886 0.0065215 0.19725 0.0036636 -0.035681 -0.1252 -0.0013119 0.031654 -0.057164 -0.044418 0.025366 -0.00074469 0.0023437 6.1085e-05 0.00013727 -0.19504 0.012579 0.010749 0.012903 0.01151 0.075496 0.0045223 -0.12531 0.069924 0.018827
2.6328 0.0097268 0.0091388 0.0019702 0.011416 0 0.011411 0.0083395 0.012615 0.02926 0.0097516 0.02422 -2.7585 -0.1013 -0.0028953 -0.0010448 0.20172 0.0028666 -0.043646 -0.13828 -0.004834 0.027271 -0.06542 -0.052702 0.023521 -0.00082628 0.0016136 -0.00014974 8.8344e-06 -0.20854 0.015312 0.0073567 0.010201 0.0099908 0.072515 0.0069481 -0.1252 0.067431 0.012514
2.6367 0.0076902 0.0093643 -0.00087572 0.0062607 0 0.0056932 0.0057778 0.015806 0.032758 0.015624 0.028436 -2.7547 -0.09702 -0.0045703 -0.0015185 0.21307 0.0018411 -0.043517 -0.14477 -0.0070972 0.026823 -0.064802 -0.05522 0.024519 -0.00081936 7.7538e-05 -9.0505e-05 6.0348e-05 -0.2112 0.015671 0.0050164 0.0084848 0.0067564 0.070679 0.0084542 -0.11878 0.06913 0.010085
2.6406 0.0063667 0.008781 0.0092247 0.0035771 0 0.0031849 0.0064784 0.016995 0.029882 0.021195 0.030986 -2.7629 -0.092611 -0.0049912 0.0047346 0.22764 -0.00047479 -0.035835 -0.14444 -0.0083215 0.029874 -0.056843 -0.055082 0.026952 -0.00079504 -0.0013286 -0.00019316 0.00029266 -0.21108 0.013759 0.004951 0.010274 0.0042306 0.069569 0.0061312 -0.10773 0.074114 0.011554
2.6445 0.0066025 0.0086375 0.021216 0.0057796 0 0.0052689 0.008332 0.015837 0.020029 0.023888 0.031445 -2.7801 -0.089684 -0.003479 0.016474 0.2416 -0.0043812 -0.021938 -0.13765 -0.0096284 0.035639 -0.044073 -0.05446 0.029191 -0.00064779 -0.0017906 -0.00065948 0.0005653 -0.21424 0.011723 0.0075063 0.014678 0.0046825 0.068794 0.00072276 -0.094378 0.081223 0.016498
2.6484 0.0085143 0.010032 0.023242 0.011564 0 0.0097175 0.0083889 0.01381 0.0080607 0.023555 0.028535 -2.7877 -0.091318 -0.00057037 0.029219 0.24865 -0.0083617 -0.0057858 -0.12607 -0.01127 0.042031 -0.033257 -0.052997 0.02785 -0.00019695 -0.0012506 -0.0011651 0.00077467 -0.21881 0.011979 0.011951 0.01787 0.0084793 0.068025 -0.0039958 -0.084547 0.087998 0.023062
2.6523 0.011385 0.0129 0.015183 0.017341 0 0.013436 0.0065671 0.013079 0.00014569 0.022046 0.021489 -2.7694 -0.098126 0.0020164 0.036011 0.24802 -0.0095414 0.0059298 -0.11565 -0.011748 0.046003 -0.031077 -0.049234 0.021908 0.00052784 -0.00034534 -0.0011574 0.00097533 -0.21878 0.014991 0.016671 0.016675 0.013887 0.067358 -0.0048334 -0.083083 0.09152 0.027124
2.6563 0.014266 0.016232 0.0075525 0.020155 0 0.015409 0.0063418 0.014654 -0.0011805 0.020834 0.011828 -2.731 -0.10933 0.0026876 0.034994 0.24194 -0.0059688 0.011137 -0.10934 -0.0092097 0.046747 -0.03807 -0.042961 0.012491 0.0011533 0.00022197 -0.00044387 0.0012479 -0.21357 0.018939 0.020036 0.011864 0.018541 0.067093 -0.001965 -0.090223 0.090877 0.027003
2.6602 0.016756 0.019141 0.0091992 0.019794 0 0.016926 0.011264 0.017486 0.0018615 0.01956 0.0032122 -2.7007 -0.12409 0.0013225 0.025763 0.23235 0.0010492 0.0090666 -0.10884 -0.0039438 0.044042 -0.053552 -0.035847 0.00085155 0.0012036 0.00022997 0.00054024 0.0014663 -0.21201 0.021543 0.02153 0.0077492 0.021141 0.067503 0.0017076 -0.10537 0.085643 0.021854
2.6641 0.019224 0.021577 0.018307 0.018655 0 0.019492 0.020904 0.019424 0.0054325 0.017133 -0.0011084 -2.7049 -0.14105 -0.00072224 0.0090566 0.22194 0.007115 -0.00023711 -0.11565 0.00090794 0.038098 -0.075338 -0.029963 -0.010983 0.00054558 -6.1286e-05 0.0010847 0.0013089 -0.225 0.022024 0.022143 0.008245 0.021923 0.068959 0.0034747 -0.12681 0.075641 0.011183
2.668 0.022284 0.024021 0.026176 0.019659 0 0.023195 0.030726 0.019226 0.00789 0.01391 -0.00094777 -2.7427 -0.15613 -0.0019112 -0.008775 0.21479 0.0080048 -0.012622 -0.12877 0.0018225 0.031147 -0.095457 -0.026173 -0.018722 -0.00039425 -0.00031302 0.00085338 0.00059638 -0.2545 0.021318 0.023481 0.013257 0.021883 0.071746 0.0028591 -0.148 0.062738 -0.0029433
2.6719 0.026075 0.026682 0.02796 0.023879 0 0.027169 0.036256 0.017753 0.010625 0.012145 0.00097901 -2.7829 -0.1666 -0.0017224 -0.021091 0.21051 0.0034355 -0.022389 -0.14255 -0.0015804 0.025741 -0.10854 -0.024267 -0.021936 -0.00090009 -0.00041442 0.00019459 -0.00039558 -0.29168 0.02082 0.026321 0.01902 0.021942 0.074937 0.0011421 -0.16374 0.050916 -0.016026
2.6758 0.030064 0.029195 0.027228 0.029717 0 0.030961 0.037157 0.01722 0.015687 0.013945 0.0022291 -2.7886 -0.17125 -0.00058204 -0.025614 0.20774 -0.0023305 -0.02763 -0.15444 -0.0058102 0.022658 -0.1132 -0.024556 -0.021241 -0.00053081 -0.00042699 -0.00020345 -0.0010571 -0.32732 0.021368 0.030025 0.022002 0.022864 0.077813 -0.00038192 -0.17251 0.042144 -0.026132
2.6797 0.033512 0.031142 0.029803 0.034285 0 0.034736 0.036944 0.019267 0.023089 0.019067 0.0036966 -2.747 -0.16939 0.001081 -0.021158 0.20475 -0.0040511 -0.027263 -0.16236 -0.0069349 0.022273 -0.10914 -0.028924 -0.017789 0.00051292 -0.00036491 1.8708e-05 -0.0009527 -0.36354 0.023375 0.033371 0.02238 0.025465 0.079602 -0.0012646 -0.17378 0.038065 -0.031774
2.6836 0.036121 0.032707 0.035636 0.035836 0 0.038186 0.038848 0.023745 0.030577 0.025199 0.0091986 -2.6758 -0.1605 0.003338 -0.0079518 0.19745 -0.00021335 -0.021461 -0.16407 -0.005065 0.024289 -0.097657 -0.039849 -0.014647 0.0015443 -0.00015049 0.0005619 -0.00020945 -0.41317 0.027247 0.035818 0.02364 0.030225 0.078668 -0.0013786 -0.16848 0.041039 -0.031342
2.6875 0.038195 0.03465 0.03921 0.035168 0 0.040061 0.042459 0.029342 0.035828 0.030528 0.021634 -2.6054 -0.14916 0.0062068 0.0061788 0.1828 0.0054555 -0.016035 -0.16294 -0.0051722 0.026011 -0.08556 -0.058094 -0.016011 0.0019285 0.00020642 0.0008068 0.00063246 -0.48623 0.032977 0.037848 0.028909 0.036453 0.074502 -0.00034741 -0.16331 0.04881 -0.02762
2.6914 0.040231 0.037557 0.037612 0.034808 0 0.039528 0.04462 0.035169 0.038649 0.035657 0.039426 -2.5531 -0.13918 0.0088638 0.01641 0.1616 0.0070748 -0.014607 -0.16306 -0.012928 0.026018 -0.075743 -0.081228 -0.022347 0.0015354 0.00047036 0.00047184 0.0011446 -0.57762 0.039378 0.040135 0.037901 0.042203 0.068061 0.0019662 -0.16181 0.057989 -0.023389
2.6953 0.0424 0.041193 0.03538 0.036812 0 0.03793 0.04319 0.041493 0.040982 0.042552 0.056955 -2.5142 -0.13276 0.0098241 0.020549 0.13473 0.001391 -0.018862 -0.16712 -0.029367 0.023752 -0.068818 -0.10456 -0.03324 0.00074995 0.00030215 -8.9698e-05 0.0013385 -0.66915 0.044441 0.042727 0.047402 0.045655 0.060222 0.0045768 -0.16536 0.066319 -0.020098
2.6992 0.044433 0.044639 0.039275 0.041243 0 0.038386 0.039307 0.048812 0.044856 0.051646 0.068808 -2.4727 -0.13193 0.008156 0.017259 0.10374 -0.010003 -0.029814 -0.17776 -0.04959 0.019002 -0.064392 -0.12395 -0.047493 9.664e-05 -0.00045922 -0.0002608 0.0014693 -0.74412 0.047103 0.045279 0.054381 0.046856 0.052181 0.0056115 -0.17455 0.07141 -0.018983
2.7031 0.045995 0.047077 0.049159 0.046571 0 0.0429 0.035946 0.056401 0.050388 0.060453 0.073885 -2.4161 -0.13837 0.0045121 0.0086464 0.072885 -0.022497 -0.045349 -0.19798 -0.066708 0.01291 -0.057295 -0.1382 -0.060231 -0.00015171 -0.0016408 0.00019571 0.0016043 -0.79909 0.048575 0.047894 0.05829 0.04784 0.047057 0.0039272 -0.18632 0.06971 -0.020219
2.707 0.047107 0.04842 0.056814 0.051204 0 0.049811 0.03496 0.062154 0.055777 0.065408 0.075488 -2.3417 -0.14661 0.00085089 0.0024273 0.045958 -0.03203 -0.057956 -0.22125 -0.077079 0.0077852 -0.043608 -0.14911 -0.067679 -6.1427e-05 -0.0028438 0.00090781 0.0015108 -0.84121 0.051275 0.051225 0.060482 0.050579 0.045438 0.00051019 -0.19432 0.064373 -0.020951
2.7109 0.048189 0.049235 0.055189 0.054426 0 0.054693 0.036177 0.064143 0.059163 0.065085 0.077526 -2.2514 -0.15368 -0.00095199 0.0014661 0.024209 -0.037118 -0.064136 -0.24366 -0.08189 0.0040853 -0.022514 -0.1591 -0.068978 0.00016794 -0.003683 0.001317 0.0010063 -0.87561 0.056018 0.055385 0.061997 0.054706 0.046972 -0.002056 -0.19618 0.057568 -0.019896
2.7148 0.049696 0.050162 0.047378 0.056091 0 0.054354 0.039077 0.062388 0.060425 0.061389 0.080602 -2.1478 -0.15698 -0.00035072 0.0075009 0.0083386 -0.038372 -0.061275 -0.26148 -0.084326 0.0017877 0.0057181 -0.16839 -0.064154 0.00043393 -0.0039567 0.0012753 0.00032164 -0.89797 0.060523 0.058998 0.062502 0.057561 0.050813 -0.0018213 -0.19051 0.051483 -0.016224
2.7188 0.051684 0.051456 0.043967 0.056075 0 0.050126 0.044222 0.058983 0.061058 0.057633 0.081641 -2.0349 -0.1529 0.0017152 0.021182 -0.0010807 -0.037145 -0.046326 -0.26877 -0.086064 -0.00025728 0.038876 -0.1743 -0.054665 0.00075561 -0.0036913 0.0011436 -2.1696e-05 -0.90025 0.061334 0.059946 0.061354 0.056848 0.054702 0.0007155 -0.17681 0.049563 -0.0095301
2.7227 0.053704 0.052995 0.050993 0.054643 0 0.04695 0.052118 0.056331 0.062208 0.055696 0.077063 -1.9211 -0.14244 0.0036076 0.035383 -0.0071983 -0.035018 -0.023671 -0.2638 -0.086823 -0.0057061 0.068677 -0.17338 -0.047165 0.0011204 -0.0031285 0.0012847 0.00025439 -0.88209 0.057481 0.057481 0.059077 0.053281 0.053624 0.003022 -0.16166 0.05292 -0.0031705
2.7266 0.055119 0.054544 0.062424 0.053178 0 0.048941 0.060976 0.055212 0.062903 0.055138 0.066286 -1.8146 -0.13074 0.0039479 0.043704 -0.013674 -0.0339 -0.00051595 -0.25165 -0.0866 -0.016017 0.090659 -0.16479 -0.045727 0.0013735 -0.0026639 0.0015515 0.00084141 -0.85358 0.05189 0.053453 0.057155 0.050293 0.045447 0.0027912 -0.1511 0.05813 -0.00052096
2.7305 0.055597 0.055873 0.066491 0.053667 0 0.055631 0.066828 0.054507 0.060569 0.054571 0.052423 -1.7162 -0.12138 0.0022599 0.042923 -0.022614 -0.035437 0.01902 -0.23563 -0.087031 -0.031554 0.10291 -0.15173 -0.052178 0.001308 -0.0026678 0.0014077 0.001119 -0.82597 0.048733 0.050951 0.056326 0.050863 0.028942 -0.00010509 -0.14812 0.062125 -0.0036083
2.7344 0.055406 0.056715 0.059036 0.056649 0 0.062398 0.066902 0.052725 0.053738 0.053174 0.040039 -1.6156 -0.11805 -0.00074594 0.030715 -0.035964 -0.039588 0.031098 -0.21948 -0.089767 -0.052049 0.10452 -0.13954 -0.067532 0.0008753 -0.0032196 0.00059308 0.0007785 -0.80136 0.04938 0.051421 0.05557 0.05462 0.0034304 -0.0036787 -0.15493 0.061351 -0.014094
2.7383 0.055262 0.056802 0.048411 0.059753 0 0.064527 0.062826 0.049713 0.044453 0.050747 0.032326 -1.4987 -0.12727 -0.0033384 0.0061994 -0.057113 -0.043977 0.029971 -0.20929 -0.093906 -0.074468 0.095884 -0.13188 -0.091103 0.00028772 -0.003982 -0.00043397 0.00011308 -0.77423 0.051388 0.053289 0.053254 0.058233 -0.031757 -0.0056025 -0.17227 0.047071 -0.03393
2.7422 0.055803 0.056122 0.045995 0.059261 0 0.061047 0.059632 0.046906 0.03766 0.047107 0.029912 -1.3594 -0.14372 -0.0036377 -0.019441 -0.082853 -0.045397 0.021432 -0.20371 -0.096086 -0.092359 0.085311 -0.12827 -0.11403 -0.00012311 -0.0044217 -0.00086641 -0.00033512 -0.74357 0.051633 0.053707 0.049308 0.058709 -0.069483 -0.0049511 -0.18969 0.020739 -0.056595
2.7461 0.057045 0.055116 0.053265 0.054052 0 0.055112 0.060869 0.046069 0.037551 0.042548 0.03154 -1.2036 -0.16192 -0.00099382 -0.040309 -0.11035 -0.042553 0.009501 -0.19911 -0.093849 -0.10262 0.075679 -0.12535 -0.13152 -0.00018265 -0.0042585 -0.00041128 -0.00035066 -0.72091 0.05002 0.051674 0.045887 0.056186 -0.10575 -0.0025456 -0.20095 -0.014479 -0.078042
2.75 0.058254 0.05449 0.060545 0.047889 0 0.051125 0.064772 0.047832 0.043959 0.039138 0.035368 -1.0406 -0.17641 0.003171 -0.052112 -0.13674 -0.037383 -0.0024701 -0.1916 -0.088687 -0.10308 0.068531 -0.12075 -0.13982 -2.8121e-05 -0.0037217 0.00030978 -0.00018393 -0.72288 0.049466 0.049124 0.045527 0.053431 -0.13709 -2.3178e-05 -0.20103 -0.054867 -0.094896
2.7539 0.058416 0.054656 0.058856 0.046764 0 0.051382 0.065784 0.0513 0.052335 0.040523 0.039854 -0.87266 -0.17837 0.006123 -0.050026 -0.15729 -0.033458 -0.010196 -0.17432 -0.085034 -0.091197 0.064315 -0.11591 -0.13398 1.0435e-05 -0.0033196 0.00035706 -0.00013324 -0.7543 0.052177 0.048771 0.048623 0.052822 -0.15851 0.0012987 -0.18321 -0.093863 -0.10255
2.7578 0.057007 0.055342 0.05074 0.052948 0 0.054799 0.060171 0.054823 0.05767 0.048954 0.044219 -0.69362 -0.15798 0.0058997 -0.036105 -0.16537 -0.032919 -0.011121 -0.13898 -0.085898 -0.069102 0.058658 -0.11518 -0.11263 -0.00030019 -0.0033279 -0.00049465 -0.00012107 -0.79999 0.05664 0.051146 0.052876 0.054133 -0.16504 0.00098081 -0.14578 -0.11938 -0.09833
2.7617 0.054488 0.055793 0.047067 0.061729 0 0.058142 0.049983 0.057073 0.058807 0.061903 0.048721 -0.4989 -0.12097 0.0029265 -0.020335 -0.16214 -0.03495 -0.0088234 -0.089668 -0.089791 -0.044012 0.04771 -0.12183 -0.083028 -0.00089582 -0.0035338 -0.0014124 0.00018693 -0.83583 0.059029 0.05422 0.055352 0.055319 -0.15959 -0.00054611 -0.098989 -0.12925 -0.087091
2.7656 0.052058 0.055447 0.053525 0.065002 0 0.058442 0.041263 0.057665 0.058998 0.072428 0.05445 -0.29422 -0.072237 -0.00045745 -0.0081997 -0.14865 -0.037135 -0.0058358 -0.029946 -0.092449 -0.019501 0.029755 -0.13482 -0.048989 -0.0014733 -0.0035149 -0.001308 0.00085378 -0.84954 0.057547 0.056018 0.055072 0.055105 -0.14322 -0.0022371 -0.048793 -0.12317 -0.07158
2.7695 0.050818 0.054448 0.063028 0.059032 0 0.055009 0.038467 0.05717 0.062124 0.074317 0.062285 -0.092353 -0.018195 -0.0021627 -0.0047588 -0.12676 -0.038025 -0.0048552 0.035395 -0.091558 0.0011236 0.0037685 -0.14919 -0.014474 -0.0017373 -0.0031364 -4.5231e-07 0.0014101 -0.85068 0.054634 0.05707 0.053631 0.054317 -0.11739 -0.0028635 -0.0014703 -0.10223 -0.054774
2.7734 0.050986 0.053487 0.06354 0.048746 0 0.049958 0.040883 0.056703 0.06839 0.067735 0.071485 0.10001 0.025802 -0.0020071 -0.017259 -0.10067 -0.038157 -0.010609 0.094887 -0.089255 0.013108 -0.030629 -0.15982 0.013965 -0.0016094 -0.0026929 0.0015091 0.0012598 -0.85934 0.054245 0.059644 0.053472 0.054598 -0.083444 -0.0016814 0.031353 -0.070096 -0.041462
2.7773 0.051809 0.053128 0.052511 0.043628 0 0.046884 0.044412 0.057238 0.073853 0.059488 0.079318 0.29065 0.047632 -0.001218 -0.039385 -0.077352 -0.038734 -0.022249 0.13837 -0.089569 0.018507 -0.067311 -0.16501 0.03411 -0.0012372 -0.0025304 0.0020003 0.00035301 -0.88484 0.057206 0.064468 0.055739 0.056191 -0.046628 0.00092524 0.046983 -0.038595 -0.033061
2.7813 0.052204 0.053274 0.040859 0.048725 0 0.048265 0.046237 0.058861 0.074239 0.056858 0.082548 0.49537 0.046106 -0.00057239 -0.063867 -0.058102 -0.039795 -0.036865 0.16403 -0.093674 0.020142 -0.10313 -0.16693 0.046763 -0.0008392 -0.0026093 0.0012509 -0.00065445 -0.91527 0.060056 0.068844 0.059667 0.05745 -0.0092189 0.0034293 0.047508 -0.012426 -0.028316
2.7852 0.051568 0.053276 0.041237 0.059582 0 0.053325 0.047193 0.060447 0.069027 0.060643 0.079831 0.72247 0.021835 0.00046813 -0.084962 -0.042491 -0.040112 -0.05182 0.17135 -0.098363 0.019973 -0.13632 -0.16879 0.052549 -0.0005497 -0.0025592 0.00022076 -0.0010036 -0.92784 0.058925 0.06873 0.063601 0.056586 0.027441 0.0040765 0.034537 0.0061436 -0.026011
2.7891 0.050105 0.052553 0.053656 0.066333 0 0.058263 0.049701 0.060261 0.061624 0.064428 0.072852 0.96448 -0.022415 0.002523 -0.095351 -0.028293 -0.038872 -0.063355 0.16083 -0.099562 0.020233 -0.16552 -0.17165 0.052336 -0.00037852 -0.0021925 1.9883e-06 -0.0005807 -0.90886 0.054106 0.062884 0.066186 0.053587 0.062147 0.0022111 0.010239 0.015904 -0.024312
2.793 0.048514 0.051098 0.06496 0.062967 0 0.059164 0.054186 0.057269 0.055663 0.061044 0.06497 1.2064 -0.073128 0.0045654 -0.085787 -0.0056654 -0.03706 -0.064908 0.13808 -0.096987 0.022595 -0.19082 -0.17349 0.047401 -0.00026947 -0.0018589 0.00066777 5.8524e-06 -0.8637 0.049954 0.054505 0.066636 0.05018 0.094067 -0.0010493 -0.021356 0.021279 -0.020296
2.7969 0.047402 0.049409 0.062969 0.052536 0 0.055328 0.058219 0.052099 0.05155 0.049824 0.058492 1.4423 -0.11486 0.0042086 -0.062514 0.030335 -0.036783 -0.057225 0.11303 -0.094588 0.02542 -0.21383 -0.17103 0.040011 -0.00016797 -0.0021488 0.0012578 0.00011458 -0.80874 0.050004 0.048313 0.064425 0.048017 0.12426 -0.0034541 -0.054713 0.030056 -0.013952
2.8008 0.046916 0.047962 0.049486 0.043417 0 0.049895 0.059145 0.046662 0.046892 0.037313 0.053108 1.6825 -0.14152 0.00026349 -0.02933 0.081168 -0.039113 -0.040829 0.088119 -0.096077 0.027398 -0.23346 -0.16232 0.030545 -4.9535e-05 -0.0032093 0.00089106 -0.00023243 -0.75553 0.05276 0.045971 0.059375 0.047216 0.15283 -0.003179 -0.087796 0.0453 -0.0057803
2.8047 0.046767 0.04677 0.037764 0.04091 0 0.046897 0.056904 0.042651 0.040003 0.030807 0.046899 1.9442 -0.14885 -0.0051415 0.0093453 0.14648 -0.042665 -0.016782 0.0647 -0.10038 0.027298 -0.2479 -0.14817 0.019343 7.4343e-05 -0.0044396 -0.00023615 -0.0004132 -0.70373 0.053084 0.044713 0.052237 0.046702 0.1796 -0.00014242 -0.11858 0.068969 0.003526
2.8086 0.046474 0.045446 0.037759 0.042921 0 0.047421 0.053811 0.040293 0.032374 0.031478 0.038797 2.2338 -0.13247 -0.0076723 0.045927 0.22173 -0.044484 0.013186 0.041143 -0.10219 0.023304 -0.25006 -0.13141 0.0066183 0.00015357 -0.0049739 -0.0010666 4.9094e-05 -0.64801 0.047804 0.04068 0.044855 0.045642 0.20271 0.0039106 -0.1428 0.10156 0.012642
2.8125 0.045606 0.04366 0.045928 0.04355 0 0.048679 0.051741 0.038567 0.027354 0.034026 0.030002 2.54 -0.10421 -0.0046292 0.072978 0.28811 -0.042495 0.043574 0.01159 -0.097367 0.016826 -0.23344 -0.11524 -0.0060824 0.00011961 -0.0044887 -0.00085476 0.00089473 -0.58927 0.039368 0.033358 0.039206 0.044113 0.21825 0.0065968 -0.1559 0.13344 0.020535
2.8164 0.043928 0.041481 0.050442 0.039961 0 0.046957 0.05006 0.036567 0.026696 0.032822 0.023045 2.8435 -0.074906 0.0021945 0.089212 0.33321 -0.037346 0.07083 -0.026075 -0.087649 0.010275 -0.19838 -0.10173 -0.017384 -5.5539e-05 -0.0034807 1.971e-05 0.0013463 -0.53685 0.033428 0.026366 0.03597 0.042444 0.22316 0.0064742 -0.15632 0.15654 0.027314
2.8203 0.041458 0.039249 0.04491 0.034931 0 0.041406 0.046561 0.034452 0.028941 0.027778 0.019642 3.1337 -0.050941 0.0077378 0.093593 0.34839 -0.032073 0.092269 -0.072155 -0.079617 0.0052948 -0.14583 -0.091315 -0.026245 -0.00030644 -0.0027222 0.00049449 0.00089696 -0.50004 0.032986 0.023815 0.034037 0.040385 0.21423 0.003902 -0.14275 0.16523 0.032963
2.8242 0.038388 0.037098 0.03466 0.032918 0 0.034735 0.040133 0.032951 0.031259 0.023896 0.019532 3.4164 -0.038349 0.0080366 0.085501 0.32561 -0.029933 0.10506 -0.12576 -0.078756 0.0036119 -0.078256 -0.083366 -0.031576 -0.00050129 -0.0024994 5.6929e-06 -0.00017992 -0.47843 0.035509 0.026182 0.031583 0.037351 0.18796 0.00063899 -0.11434 0.15401 0.037466
2.8281 0.034859 0.034641 0.029172 0.034635 0 0.030176 0.032112 0.032054 0.032343 0.025411 0.02128 3.706 -0.043949 0.0035467 0.061694 0.25245 -0.032086 0.10171 -0.17812 -0.08439 0.0072023 -0.0059086 -0.077239 -0.031346 -0.00055005 -0.0024578 -0.00092446 -0.0011098 -0.46176 0.035985 0.029997 0.027754 0.033398 0.13569 -0.0014579 -0.072056 0.11437 0.039102
2.832 0.030761 0.031181 0.030436 0.036274 0 0.028053 0.02496 0.030566 0.032956 0.031035 0.023843 4.0112 -0.057638 -0.001689 0.028344 0.15603 -0.036798 0.085472 -0.21749 -0.090363 0.012518 0.05617 -0.073006 -0.027862 -0.00048686 -0.0021734 -0.0013315 -0.0013388 -0.43854 0.032288 0.031346 0.023381 0.029453 0.068341 -0.00165 -0.02944 0.061227 0.03646
2.8359 0.025804 0.026305 0.031045 0.033762 0 0.025654 0.019944 0.027222 0.033835 0.035188 0.027091 4.3289 -0.074039 -0.0039289 -0.01214 0.049468 -0.040663 0.057681 -0.23715 -0.090609 0.017235 0.10144 -0.071215 -0.02223 -0.00042182 -0.0017416 -0.00092004 -0.00093648 -0.40428 0.026888 0.029269 0.020103 0.026263 -0.007774 -0.00057029 0.0060513 0.0025934 0.028003
2.8398 0.019888 0.020305 0.023727 0.026858 0 0.020405 0.016288 0.022228 0.033924 0.033482 0.030832 4.6495 -0.088052 -0.0027166 -0.056706 -0.054149 -0.041035 0.02052 -0.23178 -0.084253 0.019114 0.12501 -0.071771 -0.015601 -0.00040026 -0.0016792 -0.00036046 -0.00035291 -0.36122 0.023327 0.025622 0.018849 0.023294 -0.085384 0.00059263 0.027527 -0.053274 0.012515
2.8438 0.013407 0.013971 0.01056 0.018654 0 0.012806 0.012372 0.017413 0.031334 0.026482 0.033743 4.9676 -0.092409 -0.00036688 -0.099534 -0.1345 -0.038 -0.021935 -0.19284 -0.075756 0.014529 0.12028 -0.072954 -0.0096479 -0.00033658 -0.0022539 -0.00043916 7.9063e-05 -0.31158 0.021813 0.022097 0.019058 0.019101 -0.15088 0.0012078 0.023654 -0.092677 -0.0122
2.8477 0.0070455 0.0079155 0.00085895 0.011672 0 0.0059174 0.0073493 0.014559 0.025769 0.018145 0.033746 5.2854 -0.084941 0.00084516 -0.12955 -0.17605 -0.034359 -0.059109 -0.12621 -0.07058 0.0026033 0.093254 -0.071704 -0.0058463 -0.00012683 -0.003042 -0.0010584 0.00032771 -0.2524 0.01896 0.018026 0.019142 0.012906 -0.18712 0.0016152 -0.0076352 -0.10419 -0.043595
2.8516 0.0011436 0.002039 0.00017943 0.0054148 0 0.0019992 0.0015351 0.013442 0.019078 0.011185 0.029693 5.6084 -0.071247 0.00059134 -0.14223 -0.18443 -0.033384 -0.08485 -0.047517 -0.070616 -0.013184 0.055703 -0.065248 -0.0038665 0.00017192 -0.0032657 -0.0012684 0.00044734 -0.1771 0.011717 0.011312 0.017511 0.0054983 -0.19261 0.0025148 -0.054957 -0.091475 -0.075911
2.8555 -0.0047296 -0.004313 0.0032245 -0.0021017 0 -0.00010303 -0.004416 0.011557 0.01288 0.0045014 0.022606 5.9376 -0.055357 -7.4565e-05 -0.13479 -0.16267 -0.035902 -0.095441 0.03379 -0.073053 -0.030144 0.013266 -0.05274 -0.0032916 0.00032702 -0.0025783 -0.00033883 0.00037122 -0.081169 0.00075863 0.001103 0.013255 -0.0017868 -0.16666 0.0040017 -0.11034 -0.057059 -0.10488
2.8594 -0.011415 -0.011619 -0.0010152 -0.011301 0 -0.0041095 -0.010275 0.0059018 0.0061429 -0.0050016 0.014917 6.2686 -0.041823 -0.00038718 -0.10569 -0.11555 -0.039128 -0.08806 0.10782 -0.072711 -0.045141 -0.028704 -0.035369 -0.0034887 0.00015415 -0.0014405 0.0013233 2.5607e-05 0.034587 -0.010447 -0.010961 0.0062007 -0.0088612 -0.11071 0.0052676 -0.16452 -0.0050707 -0.1259
2.8633 -0.019252 -0.01958 -0.017211 -0.020458 0 -0.012872 -0.016182 -0.0047098 -0.0038812 -0.018622 0.0081116 6.5952 -0.039364 -0.00047364 -0.053911 -0.047909 -0.038471 -0.057628 0.15499 -0.065172 -0.050444 -0.063554 -0.014775 -0.0026438 -0.00024026 -0.00067203 0.002468 -0.00042449 0.16559 -0.019498 -0.022195 -0.003255 -0.017124 -0.028819 0.0052953 -0.19651 0.056178 -0.1275
2.8672 -0.027578 -0.027271 -0.037658 -0.028011 0 -0.025647 -0.022204 -0.018736 -0.017925 -0.0341 0.00091887 6.9146 -0.046342 -0.00056443 0.002587 0.027035 -0.030943 -0.01634 0.17637 -0.048385 -0.044516 -0.091395 0.0086844 0.00082121 -0.00050137 -0.00064547 0.0022286 -0.00061567 0.30657 -0.027211 -0.031242 -0.014246 -0.02752 0.055989 0.0038289 -0.20135 0.11264 -0.11095
2.8711 -0.035284 -0.033944 -0.048836 -0.034445 0 -0.03845 -0.028238 -0.032941 -0.032594 -0.047245 -0.010037 7.228 -0.059166 -0.00033001 0.054269 0.1064 -0.017236 0.029348 0.17558 -0.02264 -0.027236 -0.11169 0.036091 0.0078149 -0.00037489 -0.00094691 0.00096669 -0.00036771 0.4523 -0.035765 -0.038797 -0.025628 -0.038578 0.13367 0.0016125 -0.1802 0.15918 -0.078091
2.875 -0.04194 -0.039684 -0.044323 -0.041194 0 -0.046997 -0.034296 -0.044397 -0.043028 -0.054957 -0.027349 7.5372 -0.073879 0.00059664 0.093439 0.18819 -0.00066853 0.074024 0.15681 0.0098906 0.0011651 -0.12303 0.068461 0.019133 -1.3205e-05 -0.00079712 -0.00015887 3.603e-05 0.59642 -0.0454 -0.046218 -0.036499 -0.047066 0.19648 -0.00031438 -0.13574 0.19205 -0.031211
2.8789 -0.048213 -0.045253 -0.03166 -0.048175 0 -0.04982 -0.040595 -0.052055 -0.048034 -0.057051 -0.050001 7.8421 -0.083647 0.0017581 0.11004 0.27086 0.015796 0.11072 0.12658 0.045425 0.040465 -0.12102 0.10514 0.036149 0.00013463 0.00024839 -0.00039525 8.1976e-05 0.73214 -0.053802 -0.053817 -0.046792 -0.051126 0.23492 -0.0014589 -0.073236 0.20666 0.026229
2.8828 -0.054956 -0.051218 -0.026691 -0.053594 0 -0.049379 -0.047266 -0.057121 -0.051921 -0.056079 -0.073112 8.1404 -0.078484 0.0021613 0.10032 0.34905 0.031462 0.13355 0.098415 0.079185 0.086851 -0.096362 0.14359 0.059384 -0.00019889 0.0019912 -5.6316e-05 -0.00039994 0.85566 -0.058876 -0.060581 -0.057315 -0.052693 0.24511 -0.0019605 -0.0094285 0.20218 0.08432
2.8867 -0.061861 -0.057283 -0.040164 -0.056653 0 -0.050488 -0.054111 -0.062169 -0.060381 -0.055872 -0.090733 8.4297 -0.059306 0.0016305 0.076932 0.41626 0.047061 0.14606 0.078845 0.10692 0.1344 -0.049661 0.18046 0.086086 -0.00074335 0.0038416 2.0046e-05 -0.0009556 0.96842 -0.061455 -0.065258 -0.068884 -0.056254 0.23744 -0.0019605 0.043475 0.18565 0.13527
2.8906 -0.067318 -0.062535 -0.067893 -0.05956 0 -0.056927 -0.060834 -0.069384 -0.074321 -0.05949 -0.099756 8.7088 -0.027796 0.0014302 0.047144 0.46617 0.062508 0.15014 0.06958 0.12674 0.17981 0.018715 0.2127 0.11438 -0.00089065 0.0052548 -0.0004731 -0.00089657 1.0738 -0.064586 -0.067421 -0.081108 -0.064694 0.21604 -0.0011613 0.080051 0.15963 0.17476
2.8945 -0.069963 -0.066437 -0.092902 -0.065518 0 -0.068282 -0.067437 -0.07873 -0.08833 -0.067092 -0.10187 8.978 0.013032 0.0029634 0.018602 0.49237 0.075988 0.14805 0.070934 0.13984 0.21976 0.1067 0.23782 0.14207 -0.00031858 0.0059619 -0.0009623 -8.5501e-07 1.1701 -0.070167 -0.067663 -0.091926 -0.076242 0.18511 0.00077154 0.096394 0.12679 0.19906
2.8984 -0.07052 -0.069592 -0.098627 -0.074419 0 -0.079524 -0.074196 -0.087413 -0.095772 -0.07505 -0.10195 9.2385 0.05505 0.0057872 0.0041284 0.47825 0.085404 0.14231 0.080653 0.14913 0.24662 0.20698 0.25395 0.16359 0.00059694 0.0059801 -0.00071273 0.0012217 1.2481 -0.076861 -0.067239 -0.098586 -0.085697 0.14796 0.0034181 0.086765 0.090033 0.19996
2.9023 -0.07184 -0.073444 -0.083299 -0.0817 0 -0.084551 -0.081176 -0.091621 -0.095331 -0.078052 -0.10399 9.4912 0.086791 0.0074393 0.0049618 0.43 0.090374 0.13536 0.089431 0.15685 0.25841 0.29852 0.26056 0.17536 0.0010701 0.0055859 0.00025025 0.0020102 1.2982 -0.081713 -0.067744 -0.099584 -0.08896 0.10776 0.0054986 0.062042 0.054139 0.18177
2.9063 -0.07669 -0.07912 -0.063308 -0.082916 0 -0.081745 -0.087902 -0.089775 -0.092102 -0.073912 -0.10781 9.7351 0.10427 0.0057747 0.016427 0.35731 0.092411 0.12706 0.093227 0.16303 0.2556 0.37039 0.25939 0.17677 0.00067498 0.0052627 0.0010922 0.0020854 1.322 -0.083587 -0.070712 -0.096098 -0.086633 0.065041 0.0058359 0.029348 0.021614 0.14882
2.9102 -0.085238 -0.086436 -0.060731 -0.079641 0 -0.076706 -0.093641 -0.084642 -0.092166 -0.067222 -0.10927 9.9666 0.10527 0.0015239 0.034286 0.26829 0.093174 0.11705 0.089859 0.1662 0.23852 0.4152 0.25427 0.16767 -0.00017094 0.0054604 0.0010518 0.0018631 1.3367 -0.084521 -0.07684 -0.09158 -0.083407 0.020404 0.0044763 -0.0067061 -0.0053754 0.10417
2.9141 -0.094719 -0.093998 -0.083624 -0.079566 0 -0.0785 -0.097917 -0.081837 -0.09658 -0.067282 -0.10419 10.18 0.088161 -0.0018634 0.052421 0.17397 0.093009 0.10459 0.077751 0.16568 0.20775 0.4252 0.24903 0.14826 -0.000547 0.0062021 0.00025405 0.0019339 1.3649 -0.08758 -0.085269 -0.089524 -0.084059 -0.02516 0.0027093 -0.041355 -0.023883 0.051492
2.918 -0.1018 -0.10026 -0.11655 -0.089251 0 -0.09144 -0.10065 -0.085272 -0.10111 -0.080328 -0.092803 10.372 0.056607 -0.0012863 0.061201 0.095342 0.091505 0.089807 0.059662 0.16316 0.16733 0.39918 0.24512 0.12223 9.1258e-05 0.0069313 -0.0004534 0.0023916 1.4162 -0.093738 -0.093894 -0.090975 -0.089796 -0.066148 0.0018368 -0.069839 -0.028723 -0.0017203
2.9219 -0.1054 -0.1046 -0.13259 -0.1065 0 -0.10975 -0.10192 -0.093488 -0.10157 -0.10255 -0.08077 10.544 0.022758 0.0030306 0.061155 0.038366 0.089104 0.075376 0.043086 0.16185 0.12601 0.35962 0.2414 0.09665 0.001355 0.0069363 -0.00043466 0.0027356 1.479 -0.10112 -0.10086 -0.093874 -0.09789 -0.097973 0.0019512 -0.093416 -0.022628 -0.049456
2.9258 -0.10723 -0.1075 -0.11865 -0.12096 0 -0.12134 -0.10197 -0.10066 -0.098457 -0.12147 -0.075596 10.702 -0.0080192 0.0076887 0.05417 0.0042651 0.087378 0.063038 0.031844 0.16366 0.087583 0.31671 0.23646 0.07453 0.0022563 0.0060893 8.5785e-05 0.0024372 1.5303 -0.10709 -0.10585 -0.095023 -0.10425 -0.11763 0.0020489 -0.11276 -0.0066855 -0.089029
2.9297 -0.10971 -0.10982 -0.090227 -0.12351 0 -0.11842 -0.10167 -0.10193 -0.096052 -0.12609 -0.080938 10.852 -0.031062 0.0092052 0.042894 -0.0076455 0.087327 0.054367 0.029262 0.16725 0.055348 0.27983 0.23154 0.058316 0.0021161 0.0051366 0.00035937 0.0015417 1.5573 -0.11054 -0.10983 -0.093238 -0.10643 -0.1229 0.0013626 -0.12864 0.01745 -0.11838
2.9336 -0.11338 -0.11203 -0.078466 -0.11527 0 -0.1054 -0.10256 -0.098169 -0.097387 -0.11701 -0.093683 10.992 -0.039958 0.0069139 0.032727 0.00033543 0.087906 0.051843 0.040629 0.16905 0.034062 0.26126 0.23073 0.051102 0.0011553 0.0050782 6.9145e-06 0.00066701 1.5699 -0.11218 -0.11334 -0.090926 -0.10489 -0.11025 0.00040474 -0.14139 0.046878 -0.13401
2.9375 -0.11666 -0.11394 -0.099174 -0.10685 0 -0.095504 -0.1058 -0.095379 -0.1013 -0.10641 -0.10647 11.115 -0.037521 0.0030561 0.028355 0.015054 0.087163 0.053621 0.063533 0.16691 0.022075 0.25855 0.23812 0.049922 0.00021523 0.0061329 -0.00056207 0.00042268 1.5927 -0.11317 -0.11572 -0.092363 -0.10243 -0.087596 0.00047834 -0.15135 0.074563 -0.13933
2.9414 -0.11789 -0.11529 -0.13459 -0.10795 0 -0.098648 -0.11069 -0.099051 -0.10464 -0.10696 -0.11371 11.214 -0.029569 0.00054765 0.029053 0.029969 0.085214 0.056601 0.093399 0.16315 0.015678 0.26239 0.25447 0.051003 -6.5722e-05 0.0073723 -0.00065651 0.0008757 1.6432 -0.11413 -0.11617 -0.099877 -0.10248 -0.063178 0.002104 -0.15834 0.097026 -0.13856
2.9453 -0.11737 -0.11629 -0.14941 -0.11804 0 -0.11221 -0.11472 -0.10898 -0.10658 -0.11993 -0.11587 11.289 -0.019902 0.00098851 0.033658 0.042527 0.085471 0.05872 0.12759 0.16369 0.012749 0.2664 0.27664 0.052153 0.00022543 0.0075469 -0.00012249 0.0015863 1.7167 -0.11544 -0.11562 -0.11137 -0.10724 -0.042198 0.004086 -0.16198 0.11232 -0.13402
2.9492 -0.11711 -0.11771 -0.12766 -0.12759 0 -0.12426 -0.11583 -0.1198 -0.10948 -0.13441 -0.11828 11.348 -0.012691 0.0044577 0.040207 0.05139 0.09192 0.057773 0.16332 0.1735 0.011057 0.26355 0.29997 0.051218 0.00053133 0.0063836 0.000475 0.0021005 1.7932 -0.11773 -0.11669 -0.12176 -0.11615 -0.02995 0.0043584 -0.16184 0.11896 -0.12808
2.9531 -0.11852 -0.12036 -0.092117 -0.12856 0 -0.12614 -0.11503 -0.12658 -0.11548 -0.13856 -0.12554 11.4 -0.01374 0.010223 0.044826 0.058901 0.10473 0.051311 0.19766 0.19215 0.0088073 0.24516 0.32113 0.04666 0.00050528 0.0050133 0.00050269 0.0023337 1.8571 -0.12112 -0.12103 -0.12739 -0.12588 -0.033248 0.0018925 -0.15705 0.11614 -0.12332
2.957 -0.12086 -0.12425 -0.082757 -0.123 0 -0.12135 -0.1162 -0.12962 -0.12328 -0.1316 -0.13704 11.448 -0.019772 0.016848 0.047279 0.069201 0.11902 0.043072 0.23104 0.21363 0.0071639 0.22009 0.33891 0.04189 0.00036046 0.0049802 -1.5877e-05 0.0024793 1.9106 -0.12433 -0.12681 -0.12937 -0.13224 -0.044176 -0.0021981 -0.15024 0.11077 -0.11964
2.9609 -0.12198 -0.12828 -0.11397 -0.12062 0 -0.12112 -0.12245 -0.13328 -0.1294 -0.12406 -0.14776 11.485 -0.027936 0.021842 0.048789 0.083322 0.12884 0.035703 0.26415 0.23068 0.0076098 0.19486 0.35309 0.039256 0.00054369 0.0067382 -0.00042664 0.0026418 1.9668 -0.12522 -0.12979 -0.13244 -0.13319 -0.057929 -0.0054485 -0.14261 0.10597 -0.11643
2.9648 -0.12077 -0.13065 -0.15606 -0.12808 0 -0.13127 -0.1324 -0.14022 -0.1326 -0.126 -0.1535 11.506 -0.035191 0.022393 0.050785 0.10152 0.13245 0.031767 0.29744 0.23998 0.011493 0.17591 0.3635 0.040879 0.0011413 0.0091441 -0.00018122 0.0026738 2.0297 -0.12286 -0.12744 -0.14014 -0.13038 -0.069737 -0.0059779 -0.13535 0.10455 -0.11308
2.9688 -0.11843 -0.12991 -0.16404 -0.14113 0 -0.14448 -0.14027 -0.14734 -0.13566 -0.13577 -0.15519 11.51 -0.036296 0.0176 0.05603 0.1226 0.1335 0.035493 0.33071 0.24358 0.021024 0.17367 0.37037 0.050033 0.0016987 0.010496 0.00055443 0.0024066 2.0835 -0.11906 -0.12218 -0.15081 -0.12761 -0.072215 -0.0038107 -0.1302 0.1103 -0.10866
2.9727 -0.11717 -0.12599 -0.12582 -0.14816 0 -0.14696 -0.14064 -0.1483 -0.14185 -0.14125 -0.1575 11.497 -0.028349 0.010165 0.065351 0.14104 0.13653 0.04772 0.35968 0.24583 0.035098 0.19089 0.37481 0.065895 0.001665 0.010102 0.0010881 0.001968 2.1018 -0.11689 -0.11963 -0.15836 -0.12722 -0.062389 -0.00056864 -0.12818 0.12295 -0.10348
2.9766 -0.11768 -0.12043 -0.077822 -0.14137 0 -0.13303 -0.1333 -0.14001 -0.14977 -0.13286 -0.16305 11.467 -0.014799 0.0051203 0.075813 0.15344 0.14174 0.064401 0.37965 0.24919 0.049981 0.21863 0.37768 0.083892 0.00098902 0.0088347 0.00094584 0.001766 2.069 -0.11761 -0.12323 -0.15742 -0.12807 -0.045605 0.0019254 -0.12849 0.13809 -0.09891
2.9805 -0.1183 -0.1155 -0.068556 -0.12435 0 -0.11219 -0.12343 -0.12655 -0.15309 -0.1147 -0.16793 11.417 0.0013802 0.0059449 0.084892 0.15782 0.14488 0.082604 0.38639 0.25289 0.063073 0.25062 0.3775 0.1008 0.00023095 0.0081601 0.00033269 0.0020988 1.9932 -0.11916 -0.13047 -0.14793 -0.12732 -0.026082 0.0028201 -0.13056 0.15236 -0.096002
2.9844 -0.11667 -0.11275 -0.10695 -0.10879 0 -0.1008 -0.11672 -0.11606 -0.14641 -0.10178 -0.16389 11.34 0.016539 0.011563 0.089741 0.15266 0.14265 0.098989 0.37571 0.25487 0.071672 0.27978 0.37012 0.11315 6.1565e-05 0.0086727 -0.00016548 0.0027995 1.8995 -0.11821 -0.13499 -0.1349 -0.12416 -0.008795 0.0024187 -0.13366 0.16207 -0.095813
2.9883 -0.11225 -0.11206 -0.15166 -0.10392 0 -0.10655 -0.1143 -0.11352 -0.13118 -0.10552 -0.14596 11.238 0.022425 0.017349 0.084394 0.13501 0.13741 0.10655 0.33691 0.25414 0.070658 0.2932 0.35181 0.11389 0.00064595 0.009606 -0.00024022 0.0033266 1.8101 -0.11382 -0.13255 -0.12387 -0.12114 -0.0045993 0.001614 -0.13628 0.15854 -0.10015
2.9922 -0.10698 -0.1119 -0.15475 -0.10916 0 -0.12124 -0.11259 -0.11661 -0.11497 -0.12196 -0.11854 11.121 0.018978 0.019345 0.071954 0.11076 0.13555 0.10562 0.27999 0.25091 0.063387 0.29381 0.32343 0.10557 0.0015085 0.0097174 -0.00011109 0.0032572 1.7316 -0.10836 -0.1247 -0.11656 -0.12116 -0.013474 0.0012286 -0.13744 0.14258 -0.10647
2.9961 -0.10324 -0.11068 -0.11353 -0.11625 0 -0.12914 -0.10786 -0.11828 -0.10434 -0.13459 -0.093592 10.994 0.0087685 0.01754 0.05577 0.082981 0.14077 0.097798 0.21195 0.24498 0.05309 0.287 0.29163 0.091163 0.0019786 0.0085591 -0.00012854 0.0027027 1.6573 -0.1047 -0.11654 -0.11088 -0.12315 -0.032878 0.0016121 -0.13695 0.11594 -0.11257
3 -0.10153 -0.10793 -0.073604 -0.11748 0 -0.12185 -0.10048 -0.11345 -0.099037 -0.1293 -0.081774 10.855 -0.0049847 0.015031 0.039127 0.054647 0.14927 0.084988 0.13971 0.23539 0.043034 0.27832 0.26482 0.073854 0.0017609 0.0068548 -0.00026396 0.002212 1.5798 -0.1027 -0.11121 -0.10446 -0.12172 -0.059661 0.0025054 -0.13466 0.080774 -0.11627
3.0039 -0.10015 -0.10433 -0.078572 -0.11167 0 -0.10494 -0.094431 -0.10297 -0.093841 -0.10693 -0.083845 10.692 -0.016246 0.014303 0.027135 0.03029 0.15262 0.07032 0.073838 0.22211 0.03853 0.27672 0.24726 0.058834 0.0011064 0.0057144 -0.00013255 0.00223 1.4992 -0.099376 -0.10745 -0.097623 -0.11223 -0.088249 0.0031884 -0.13034 0.040639 -0.11394
3.0078 -0.097316 -0.10062 -0.12133 -0.10315 0 -0.090843 -0.092967 -0.091965 -0.085844 -0.081872 -0.090176 10.502 -0.015068 0.01479 0.024635 0.018057 0.14579 0.059325 0.028911 0.20798 0.046276 0.29139 0.23658 0.053797 0.00049675 0.0055901 0.00047049 0.0026335 1.4217 -0.092744 -0.1024 -0.09252 -0.096629 -0.10815 0.0029814 -0.12353 0.0037225 -0.10113
3.0117 -0.093167 -0.096737 -0.15119 -0.096373 0 -0.086618 -0.095297 -0.084797 -0.078691 -0.068903 -0.088969 10.292 -0.0013296 0.014212 0.028337 0.020732 0.13232 0.053644 0.0042337 0.19773 0.064808 0.31684 0.227 0.058874 0.00020719 0.006006 0.0011832 0.0028247 1.3518 -0.084992 -0.096119 -0.089961 -0.083513 -0.11617 0.0018755 -0.11394 -0.025514 -0.079154
3.0156 -0.089579 -0.091964 -0.13001 -0.092279 0 -0.089097 -0.097568 -0.081948 -0.078442 -0.071207 -0.076101 10.074 0.023501 0.011839 0.035403 0.041151 0.12129 0.053872 -0.0016556 0.19426 0.092864 0.34745 0.21503 0.073461 0.0001629 0.0061831 0.0013574 0.0023318 1.2891 -0.080785 -0.09184 -0.087859 -0.081125 -0.11088 0.00072079 -0.10069 -0.044703 -0.048554
3.0195 -0.087905 -0.086016 -0.075131 -0.088996 0 -0.090573 -0.096662 -0.080871 -0.085471 -0.080033 -0.058146 9.8573 0.056537 0.0097697 0.042474 0.081536 0.11913 0.060169 0.0081797 0.196 0.12837 0.37617 0.2023 0.09606 0.00014784 0.0057958 0.00074898 0.0013559 1.2301 -0.082054 -0.091532 -0.083351 -0.089466 -0.091736 0.00060905 -0.082806 -0.05207 -0.010336
3.0234 -0.087158 -0.079682 -0.04091 -0.0846 0 -0.087053 -0.092587 -0.078906 -0.091929 -0.084385 -0.046384 9.6363 0.089044 0.010742 0.043065 0.14794 0.12451 0.073132 0.026928 0.1983 0.16666 0.38585 0.19319 0.12275 8.3648e-05 0.0051229 -0.00015057 0.00070663 1.1719 -0.084939 -0.09203 -0.07616 -0.099338 -0.057167 0.001894 -0.057315 -0.043427 0.033932
3.0273 -0.084616 -0.074184 -0.0584 -0.078431 0 -0.080142 -0.087399 -0.075062 -0.088732 -0.080273 -0.047451 9.399 0.10985 0.015019 0.036926 0.22968 0.13083 0.090033 0.042668 0.19786 0.20022 0.36944 0.19027 0.14599 8.5061e-05 0.0046151 -0.0005507 0.0011183 1.1122 -0.082795 -0.08706 -0.069229 -0.099844 -0.013863 0.0038136 -0.025937 -0.022866 0.078442
3.0313 -0.078316 -0.0698 -0.10034 -0.070426 0 -0.07244 -0.082597 -0.069814 -0.075343 -0.071467 -0.058688 9.139 0.11573 0.019868 0.027798 0.31738 0.13313 0.1094 0.052696 0.19561 0.22582 0.32919 0.19215 0.16273 0.00027905 0.0044656 -0.0001364 0.0025398 1.0489 -0.072732 -0.073851 -0.065679 -0.087671 0.034691 0.0051687 0.0083192 0.0070769 0.11966
3.0352 -0.068927 -0.065317 -0.11107 -0.060635 0 -0.063732 -0.077977 -0.064256 -0.061686 -0.063276 -0.071344 8.8614 0.1053 0.02215 0.019459 0.40306 0.13196 0.13001 0.056716 0.19491 0.24099 0.26809 0.19528 0.17093 0.0006209 0.0045983 0.00063029 0.004072 0.98175 -0.059018 -0.057254 -0.065414 -0.069547 0.086107 0.0053773 0.042225 0.044878 0.15449
3.0391 -0.059212 -0.059099 -0.068839 -0.050226 0 -0.052884 -0.072518 -0.05971 -0.059051 -0.057122 -0.077775 8.5753 0.078297 0.021106 0.017728 0.47581 0.13095 0.15025 0.056581 0.19718 0.24277 0.19157 0.19678 0.16855 0.00091399 0.0049013 0.00099143 0.004665 0.91486 -0.049545 -0.046229 -0.065207 -0.055807 0.13775 0.0047702 0.070617 0.089114 0.17864
3.043 -0.051674 -0.050864 -0.0113 -0.042416 0 -0.042092 -0.065438 -0.057296 -0.06849 -0.050983 -0.076123 8.2836 0.041291 0.018443 0.031361 0.51615 0.13143 0.16535 0.061696 0.19959 0.22764 0.11464 0.19545 0.15473 0.001003 0.0053014 0.00063711 0.0039855 0.85459 -0.048594 -0.045498 -0.0622 -0.051358 0.1838 0.0038578 0.081368 0.13633 0.18405
3.0469 -0.046672 -0.042304 0.0046091 -0.04094 0 -0.03667 -0.056161 -0.05685 -0.078499 -0.043569 -0.069389 7.9813 0.0057514 0.016013 0.055553 0.52543 0.13052 0.17235 0.077163 0.1973 0.20111 0.048685 0.19025 0.13501 0.00092757 0.0055998 -5.5752e-05 0.0026739 0.80185 -0.052975 -0.050658 -0.056856 -0.052341 0.22041 0.0025551 0.072871 0.181 0.173
3.0508 -0.042553 -0.035761 -0.035335 -0.046382 0 -0.039228 -0.044169 -0.056156 -0.074942 -0.03657 -0.061317 7.6644 -0.023801 0.013981 0.085408 0.50365 0.12433 0.16881 0.10374 0.18769 0.16523 -0.0020898 0.17932 0.11162 0.00087363 0.0054007 -0.00048065 0.0017544 0.74591 -0.055161 -0.051917 -0.051948 -0.050818 0.24393 0.00044651 0.044401 0.21917 0.14596
3.0547 -0.037363 -0.032118 -0.086682 -0.053848 0 -0.044879 -0.030031 -0.052117 -0.054043 -0.03253 -0.053511 7.3378 -0.043893 0.011441 0.11488 0.45235 0.11243 0.15281 0.14046 0.17199 0.12245 -0.034894 0.16097 0.086773 0.00097664 0.0043932 -0.00040751 0.0017424 0.66882 -0.050089 -0.042971 -0.048706 -0.042244 0.25093 -0.0021452 -0.0031792 0.24684 0.10428
3.0586 -0.0304 -0.029955 -0.093403 -0.055203 0 -0.044107 -0.016664 -0.043532 -0.026002 -0.031372 -0.045702 7.0112 -0.050825 0.0084418 0.13026 0.37248 0.09862 0.12032 0.18127 0.15311 0.076735 -0.045848 0.13569 0.063734 0.001182 0.0027653 -9.6984e-05 0.0022727 0.55945 -0.038982 -0.02643 -0.044655 -0.028645 0.23273 -0.0037314 -0.066641 0.25456 0.050393
3.0625 -0.022455 -0.026821 -0.04628 -0.044993 0 -0.031641 -0.0083239 -0.032669 -0.0058455 -0.029911 -0.037404 6.6881 -0.050011 0.0067798 0.12168 0.27929 0.087233 0.076946 0.21046 0.13243 0.035578 -0.041849 0.10651 0.045144 0.0013073 0.0012455 0.00011417 0.0025609 0.42467 -0.027081 -0.010873 -0.035926 -0.015537 0.19128 -0.0028023 -0.12876 0.23986 -0.0040402
3.0664 -0.014967 -0.021394 0.0099572 -0.025287 0 -0.012372 -0.0070162 -0.02329 -0.00029493 -0.025013 -0.028444 6.3605 -0.046514 0.008506 0.091649 0.18314 0.079133 0.029986 0.22015 0.10941 0.002826 -0.0285 0.076833 0.031327 0.0012412 0.00057883 0.00021106 0.0022045 0.28566 -0.018337 -0.0029613 -0.021817 -0.0066702 0.13363 0.00041328 -0.17798 0.20674 -0.051072
3.0703 -0.0091052 -0.014491 0.025822 -0.0049359 0 0.0022886 -0.0097443 -0.016644 -0.0028688 -0.016838 -0.018177 6.0188 -0.042875 0.013752 0.043574 0.090463 0.071369 -0.015154 0.20549 0.083844 -0.018866 -0.0082793 0.04809 0.022448 0.0010706 0.00086548 0.00042077 0.001528 0.16188 -0.01257 -0.0024175 -0.0065273 -0.0018712 0.064898 0.0036106 -0.20658 0.15831 -0.085261
3.0742 -0.0053616 -0.0081246 -0.0026844 0.0066414 0 0.0044511 -0.010412 -0.0098432 -0.0012204 -0.0086321 -0.00532 5.6665 -0.041231 0.020189 -0.01663 0.0077428 0.060441 -0.052263 0.16271 0.057633 -0.027071 0.016734 0.019756 0.018412 0.00099751 0.0014191 0.00080021 0.0011673 0.058188 -0.0072406 -0.0039376 0.004182 0.00096545 -0.0084569 0.0042857 -0.20716 0.099071 -0.10118
3.0781 -0.0035396 -0.0037256 -0.035504 0.0063132 0 -0.0035055 -0.0055527 0.00086173 0.010821 -0.0033812 0.010469 5.3222 -0.041579 0.024608 -0.071012 -0.051002 0.045692 -0.06853 0.089949 0.033919 -0.018408 0.045066 -0.008363 0.018323 0.0011192 0.0013481 0.0010362 0.0013693 -0.032264 -0.0010312 -0.0029415 0.0082561 0.0030069 -0.071083 0.0021405 -0.16974 0.041161 -0.089778
3.082 -0.0028658 -0.0012692 -0.035095 -0.00077165 0 -0.011714 0.0018447 0.014919 0.027799 -0.00092044 0.026796 5.0041 -0.040545 0.025079 -0.10646 -0.086172 0.029864 -0.067127 0.0087178 0.014804 -0.0022905 0.07325 -0.034318 0.018336 0.001296 0.00035368 0.00073819 0.0017471 -0.11394 0.0048392 0.00094421 0.009113 0.0040962 -0.11536 -0.00057473 -0.11501 -0.0043211 -0.062743
3.0859 -0.0022741 0.00011167 -0.004167 -0.0055779 0 -0.01179 0.0050791 0.026298 0.038171 0.0015393 0.039107 4.7107 -0.036803 0.021937 -0.11846 -0.095269 0.016977 -0.049894 -0.071157 0.00063022 0.016884 0.098781 -0.054861 0.016755 0.0012513 -0.00099747 -9.5879e-05 0.0017219 -0.18011 0.0085197 0.0052267 0.012018 0.0046069 -0.13743 -0.0013923 -0.053765 -0.032586 -0.025603
3.0898 -0.00097445 0.0010258 0.024194 -0.0023364 0 -0.0032769 0.00089811 0.028559 0.034937 0.0061235 0.043964 4.4179 -0.029698 0.017262 -0.1048 -0.076604 0.0098307 -0.019603 -0.1406 -0.0086366 0.034865 0.11894 -0.068066 0.012195 0.00082137 -0.0017793 -0.00098642 0.0011571 -0.21932 0.0099319 0.007901 0.018744 0.0064963 -0.13476 -0.00029779 0.003111 -0.040272 0.015849
3.0938 0.00099552 0.001504 0.026725 0.0072446 0 0.0075087 -0.0064548 0.021508 0.02145 0.011627 0.042119 4.0982 -0.019687 0.013637 -0.064074 -0.024722 0.0087972 0.019321 -0.18603 -0.012411 0.045436 0.12785 -0.074736 0.0029281 0.00012067 -0.0015172 -0.0013894 0.00051265 -0.2291 0.010778 0.0087603 0.025924 0.011608 -0.10246 0.00021397 0.038098 -0.022539 0.052873
3.0977 0.0028209 0.0015922 0.012269 0.015872 0 0.013572 -0.0091457 0.012292 0.007802 0.014129 0.038024 3.7434 -0.011936 0.01289 -0.010448 0.053678 0.011891 0.057082 -0.20208 -0.010849 0.045872 0.12083 -0.076961 -0.0093478 -0.00053158 -0.00056615 -0.0011915 0.00037732 -0.22001 0.012299 0.0080484 0.028608 0.018803 -0.04668 -0.0020194 0.04006 0.013968 0.077423
3.1016 0.0037148 0.0018716 0.0043179 0.016894 0 0.012086 -0.00392 0.0090412 0.0019978 0.010375 0.035708 3.3704 -0.0098143 0.015133 0.042311 0.14431 0.015588 0.088657 -0.19586 -0.0069117 0.040144 0.10018 -0.075405 -0.020885 -0.00084587 0.00024592 -0.00076528 0.000885 -0.20444 0.013536 0.0052415 0.025192 0.023383 0.021461 -0.0060487 0.016997 0.058389 0.090581
3.1055 0.0037992 0.0030992 0.010255 0.0097473 0 0.0048643 0.0042364 0.013139 0.0042038 0.0009153 0.03481 3.005 -0.014716 0.018537 0.086957 0.23791 0.01634 0.11141 -0.17062 -0.005545 0.03142 0.067459 -0.068346 -0.028798 -0.00074089 0.00033267 -0.00055237 0.0016051 -0.18331 0.012208 7.405e-05 0.018693 0.020309 0.09583 -0.0082561 -0.024702 0.10481 0.093609
3.1094 0.0041347 0.0053325 0.015964 0.00030705 0 -0.0038465 0.0072583 0.018078 0.0085181 -0.0097323 0.03076 2.6611 -0.027223 0.020447 0.11715 0.32441 0.012675 0.12337 -0.13026 -0.0094301 0.023515 0.025156 -0.053592 -0.030052 -0.00033637 -0.00023115 -0.00063586 0.0019718 -0.14713 0.0073888 -0.005552 0.01336 0.0088394 0.17001 -0.0058532 -0.076492 0.14738 0.088738
3.1133 0.0057574 0.0076283 0.0092923 -0.0039657 0 -0.0095065 0.0027267 0.016269 0.0094469 -0.016042 0.019239 2.3354 -0.044753 0.019503 0.1228 0.38026 0.0066386 0.12002 -0.077482 -0.015483 0.024731 -0.020911 -0.031355 -0.017601 0.00016708 -0.00089981 -0.00072995 0.001782 -0.091601 0.0011449 -0.0078109 0.010389 -0.0056934 0.23052 0.00011991 -0.1186 0.17576 0.080189
3.1172 0.0086459 0.008824 -0.00086089 -2.1279e-05 0 -0.0088134 -0.0032477 0.006791 0.0065076 -0.015191 0.00078537 2.0186 -0.058225 0.017034 0.11269 0.40259 0.0028451 0.10656 -0.019596 -0.016767 0.035224 -0.061936 -0.0051866 0.0049807 0.0005688 -0.0011911 -0.00053125 0.0012935 -0.029724 -0.0026686 -0.0040208 0.0071476 -0.015093 0.27224 0.005544 -0.13949 0.19043 0.072728
3.1211 0.011701 0.0086878 0.004037 0.0085295 0 -0.0014206 -0.0022595 -0.0038992 0.0031571 -0.0086202 -0.018751 1.7067 -0.063435 0.015976 0.091305 0.39205 0.0050844 0.08499 0.041052 -0.0090214 0.052709 -0.09433 0.019802 0.0343 0.00067576 -0.0010411 -1.4456e-05 0.00091631 0.015218 -0.0014903 0.004414 0.00042787 -0.014311 0.29267 0.0070974 -0.13771 0.19201 0.066539
3.125 0.013807 0.008258 0.024901 0.014624 0 0.0089322 0.0076335 -0.0087791 0.0021929 -0.00039127 -0.03231 1.4008 -0.057664 0.017846 0.062523 0.35058 0.01302 0.057248 0.10193 0.0046318 0.074235 -0.11531 0.039592 0.066616 0.00034487 -0.00070901 0.00060287 0.00086593 0.029747 0.0037878 0.012612 -0.0098222 -0.0053731 0.29007 0.0052798 -0.11404 0.18112 0.061113
3.1289 0.014901 0.0090087 0.03891 0.013647 0 0.016093 0.019942 -0.0070706 0.0028925 0.0061614 -0.036451 1.0962 -0.038398 0.020747 0.030764 0.28116 0.022127 0.025716 0.15867 0.016139 0.094208 -0.12096 0.05239 0.095569 -0.0003775 -0.00042387 0.0010868 0.0010732 0.020956 0.0095663 0.016301 -0.019984 0.0042195 0.26112 0.0034381 -0.072018 0.15772 0.054443
3.1328 0.015949 0.011656 0.026111 0.0071757 0 0.016198 0.026458 -0.0038096 0.0026672 0.010653 -0.032779 0.77891 -0.011886 0.020925 0.0015502 0.19798 0.02727 -0.0038752 0.2005 0.020046 0.10275 -0.1099 0.057724 0.11078 -0.0011516 -0.00017703 0.0012947 0.0013178 0.0043722 0.012616 0.015592 -0.025614 0.0075819 0.20908 0.0038974 -0.027596 0.12376 0.042813
3.1367 0.017915 0.015723 -0.0023494 0.0017182 0 0.011652 0.025257 -0.0030724 0.00087723 0.015046 -0.025335 0.43696 0.011105 0.016756 -0.023158 0.11541 0.026773 -0.027416 0.22196 0.018218 0.098398 -0.087353 0.054949 0.111 -0.0014849 0.00014937 0.001102 0.0013827 -0.018695 0.012883 0.014766 -0.024579 0.0041142 0.1462 0.0054143 0.0067613 0.084292 0.026629
3.1406 0.020831 0.020145 -0.011653 0.003704 0 0.0098754 0.02163 -0.0027351 0.00017041 0.021084 -0.016916 0.075798 0.024485 0.011014 -0.042064 0.039644 0.02314 -0.042402 0.21831 0.016543 0.081114 -0.055314 0.042851 0.095924 -0.0011082 0.00050606 0.00038145 0.0011441 -0.068228 0.01361 0.018277 -0.017666 -3.9953e-05 0.078795 0.0047392 0.025537 0.042076 0.0069841
3.1445 0.023996 0.02423 0.017463 0.014799 0 0.01688 0.021714 0.0032499 0.0036364 0.028351 -0.0075764 -0.28012 0.022871 0.0085443 -0.054054 -0.024146 0.019882 -0.046827 0.18577 0.017147 0.052043 -0.016075 0.020586 0.066421 -0.00026386 0.00059401 -0.00079979 0.00064858 -0.16645 0.018541 0.026773 -0.0068269 0.0027034 0.013392 0.00059507 0.024781 0.00020411 -0.014417
3.1484 0.027009 0.02809 0.06226 0.030921 0 0.031413 0.026387 0.017623 0.010992 0.034805 0.0041643 -0.60481 -0.0019952 0.011334 -0.055462 -0.067696 0.017704 -0.037164 0.11533 0.014827 0.014867 0.026679 -0.01106 0.02499 0.00044334 0.00010264 -0.0019719 0.0001644 -0.31144 0.028488 0.036697 0.0065786 0.014736 -0.037565 -0.004325 -0.00054628 -0.033604 -0.032693
3.1523 0.030461 0.032341 0.078538 0.045244 0 0.045626 0.031903 0.035822 0.018435 0.039076 0.019385 -0.89203 -0.040125 0.016148 -0.047975 -0.094226 0.013812 -0.020404 0.022832 0.0019773 -0.020334 0.06544 -0.049197 -0.017283 0.00058231 -0.00095335 -0.0024121 6.4337e-05 -0.47253 0.040205 0.043523 0.021857 0.031097 -0.069365 -0.0056861 -0.038499 -0.053655 -0.043955
3.1563 0.035434 0.037518 0.049204 0.052681 0 0.052043 0.035569 0.049885 0.02288 0.042042 0.037927 -1.1597 -0.082424 0.017581 -0.033832 -0.10582 0.0047653 -0.0024258 -0.079212 -0.023062 -0.049265 0.095501 -0.089496 -0.055 0.0003226 -0.002146 -0.0016911 0.00050289 -0.61497 0.048779 0.045491 0.037992 0.043837 -0.08215 -0.00188 -0.08151 -0.05829 -0.047822
3.1602 0.042299 0.043693 0.006638 0.052838 0 0.050225 0.039213 0.056155 0.026117 0.04601 0.058626 -1.4331 -0.12189 0.01354 -0.015163 -0.10305 -0.010212 0.012078 -0.1809 -0.053243 -0.069253 0.11275 -0.12763 -0.084501 0.00027843 -0.0029172 -0.00015002 0.0011527 -0.72969 0.051663 0.044716 0.053346 0.04909 -0.076023 0.004113 -0.12433 -0.046653 -0.04449
3.1641 0.050077 0.050395 0.00068516 0.049849 0 0.046754 0.046408 0.058513 0.033844 0.052382 0.079503 -1.724 -0.14978 0.0073229 0.0048451 -0.08539 -0.028614 0.017036 -0.26954 -0.078644 -0.077772 0.11144 -0.16086 -0.10185 0.00086032 -0.0030023 0.001235 0.0013622 -0.83699 0.050853 0.045175 0.06661 0.050383 -0.051147 0.0073704 -0.16114 -0.018247 -0.034837
3.168 0.057099 0.056723 0.044787 0.04946 0 0.048826 0.057172 0.063709 0.049763 0.060244 0.097687 -2.0235 -0.15686 0.003959 0.018772 -0.051197 -0.046812 0.0054421 -0.32615 -0.094661 -0.074681 0.08397 -0.18882 -0.10414 0.0017777 -0.0026291 0.0015887 0.000726 -0.95955 0.051107 0.049597 0.07775 0.054977 -0.010167 0.0055431 -0.18496 0.021574 -0.022598
3.1719 0.062346 0.061631 0.099487 0.0551 0 0.057844 0.066843 0.073922 0.070663 0.067165 0.11002 -2.3151 -0.15105 0.0047841 0.024021 -0.0070853 -0.062353 -0.016527 -0.35417 -0.10413 -0.066396 0.038664 -0.21295 -0.097359 0.0022515 -0.0023326 0.00083893 -0.0004536 -1.0924 0.05565 0.05768 0.087544 0.06652 0.037646 0.00075496 -0.19738 0.060713 -0.011486
3.1758 0.066125 0.064438 0.11308 0.065286 0 0.068785 0.070729 0.084458 0.088092 0.071131 0.11478 -2.5903 -0.13752 0.0062786 0.020028 0.043602 -0.074298 -0.044357 -0.35497 -0.11201 -0.05529 -0.020264 -0.2344 -0.083661 0.0017821 -0.0025618 -0.00027717 -0.0013592 -1.2014 0.063285 0.066591 0.09598 0.080932 0.088788 -0.002809 -0.19805 0.093304 -0.0023495
3.1797 0.069434 0.065348 0.076086 0.074257 0 0.07511 0.069187 0.088794 0.095676 0.071567 0.11326 -2.8529 -0.12197 0.0044854 0.0072173 0.096997 -0.082157 -0.072803 -0.33116 -0.1194 -0.04347 -0.087753 -0.25186 -0.065183 0.00069992 -0.0034033 -0.00090009 -0.001418 -1.2518 0.069647 0.073029 0.10133 0.089568 0.13988 -0.0029505 -0.18676 0.11424 0.0044904
3.1836 0.072688 0.065501 0.030426 0.076011 0 0.074048 0.067253 0.085314 0.094816 0.068966 0.10908 -3.1093 -0.11413 -1.4746e-05 -0.011977 0.14528 -0.085466 -0.091203 -0.2849 -0.12363 -0.032954 -0.15459 -0.26135 -0.043928 -0.00010882 -0.004594 -0.00075878 -0.00088365 -1.2394 0.071445 0.075321 0.1012 0.086879 0.18561 -0.0010743 -0.16048 0.11581 0.0098949
3.1875 0.075129 0.06627 0.023725 0.069305 0 0.067958 0.06923 0.078649 0.092671 0.064397 0.10513 -3.3583 -0.11806 -0.0023744 -0.028779 0.18055 -0.084727 -0.092436 -0.22741 -0.1234 -0.023695 -0.2096 -0.25851 -0.02221 -6.609e-05 -0.0057289 -0.00025073 -0.00058768 -1.193 0.069535 0.074265 0.0948 0.075487 0.22182 -0.00010094 -0.12166 0.1025 0.016486
3.1914 0.075548 0.068247 0.059486 0.059653 0 0.061865 0.074317 0.074624 0.094171 0.059919 0.10076 -3.5918 -0.12985 0.0010603 -0.038538 0.20152 -0.08219 -0.078319 -0.16468 -0.12191 -0.01488 -0.24988 -0.24215 -0.0010314 0.00052292 -0.0064624 9.0589e-05 -0.0010657 -1.1476 0.06784 0.072295 0.084193 0.064015 0.24749 -0.0012119 -0.074446 0.082113 0.024815
3.1953 0.073591 0.070773 0.097056 0.055886 0 0.060158 0.077887 0.074508 0.096339 0.058843 0.092279 -3.8041 -0.14561 0.0081597 -0.038673 0.20769 -0.08075 -0.051083 -0.099699 -0.12367 -0.0061214 -0.27387 -0.21599 0.018709 0.00079706 -0.0065989 0.00012395 -0.0019745 -1.1165 0.069252 0.071636 0.073139 0.059834 0.26147 -0.0028291 -0.022172 0.059939 0.034561
3.1992 0.070363 0.072527 0.099038 0.063163 0 0.064561 0.076532 0.074503 0.091187 0.064058 0.076909 -3.999 -0.15988 0.012632 -0.027224 0.19941 -0.081515 -0.014596 -0.035085 -0.12874 0.0028861 -0.28093 -0.18704 0.035911 0.00024464 -0.0061209 9.9655e-05 -0.0024534 -1.0867 0.072736 0.072819 0.064508 0.063385 0.26268 -0.0025704 0.030868 0.041933 0.04476
3.2031 0.067719 0.072719 0.071627 0.077988 0 0.073412 0.071153 0.070448 0.07457 0.074812 0.056544 -4.1862 -0.1607 0.010387 -0.0041084 0.17909 -0.082657 0.020498 0.024304 -0.13186 0.011365 -0.27132 -0.16179 0.046614 -0.00075825 -0.0052125 0.0002355 -0.0020658 -1.0393 0.074563 0.074693 0.058594 0.068876 0.24853 0.00015577 0.072935 0.037204 0.050928
3.207 0.066891 0.071806 0.053581 0.090003 0 0.082015 0.065294 0.062418 0.051912 0.085334 0.037504 -4.3725 -0.14811 0.0038247 0.021234 0.15623 -0.081224 0.046102 0.07598 -0.12824 0.018067 -0.25541 -0.1433 0.050284 -0.0013458 -0.0042357 0.0004176 -0.0012889 -0.97208 0.072334 0.075797 0.05386 0.070008 0.22647 0.003578 0.099398 0.04186 0.05098
3.2109 0.067713 0.0711 0.069024 0.089907 0 0.084757 0.06152 0.054666 0.034628 0.088165 0.026039 -4.5565 -0.12377 -0.00065105 0.044609 0.13382 -0.076442 0.059953 0.11748 -0.11968 0.022209 -0.23635 -0.13117 0.04624 -0.0010727 -0.003582 0.00036355 -0.0009972 -0.90323 0.067616 0.075748 0.049296 0.065184 0.19932 0.0052967 0.10814 0.05261 0.044312
3.2148 0.069078 0.071663 0.099637 0.077256 0 0.079049 0.060183 0.051596 0.030543 0.080547 0.023663 -4.7324 -0.090403 0.00078206 0.06242 0.11418 -0.07108 0.061124 0.14669 -0.11344 0.023215 -0.21673 -0.12383 0.034281 -0.00036273 -0.0034395 1.1991e-05 -0.0014961 -0.85787 0.064518 0.075313 0.046072 0.058008 0.16986 0.0043401 0.098382 0.065702 0.031024
3.2188 0.070089 0.073501 0.10772 0.061412 0 0.068482 0.061131 0.054238 0.037723 0.067946 0.026734 -4.896 -0.053526 0.0057199 0.069968 0.099474 -0.069108 0.049723 0.1591 -0.11451 0.020234 -0.19885 -0.1206 0.014049 -1.6123e-05 -0.0036599 -0.00035343 -0.0021832 -0.85255 0.065751 0.07526 0.046907 0.053715 0.14169 0.0016474 0.069409 0.074624 0.012161
3.2227 0.070799 0.075696 0.082083 0.05446 0 0.061502 0.065042 0.060302 0.047522 0.060281 0.030618 -5.0469 -0.02245 0.0085423 0.068384 0.088673 -0.071765 0.033541 0.15639 -0.11972 0.014427 -0.1827 -0.12212 -0.010321 -0.00031647 -0.0038778 -0.00040184 -0.0022214 -0.88969 0.070142 0.075408 0.053701 0.055347 0.11739 -0.0010313 0.030932 0.07382 -0.0065838
3.2266 0.071918 0.077217 0.052388 0.061787 0 0.065087 0.072109 0.066777 0.05332 0.063262 0.034297 -5.1856 0.00042005 0.0065107 0.062877 0.079855 -0.076064 0.018545 0.14513 -0.12081 0.0075723 -0.16711 -0.12942 -0.034573 -0.00071413 -0.0038158 -0.00012336 -0.001474 -0.96061 0.073905 0.075044 0.065563 0.062548 0.096053 -0.0024373 -0.0077073 0.06514 -0.021385
3.2305 0.073923 0.077617 0.054769 0.078055 0 0.078254 0.080034 0.07203 0.056091 0.072848 0.040928 -5.31 0.0146 0.0022772 0.056571 0.072383 -0.077567 0.0072857 0.12911 -0.11378 0.00057132 -0.15155 -0.14301 -0.056351 -0.00044785 -0.0035131 0.00016187 -0.00065808 -1.0496 0.074148 0.074209 0.078971 0.072687 0.0768 -0.0022915 -0.041716 0.050588 -0.030314
3.2344 0.076488 0.077123 0.088387 0.091645 0 0.091768 0.08484 0.075887 0.061889 0.078695 0.053991 -5.4185 0.020654 0.00042117 0.052671 0.065805 -0.074903 0.0015492 0.11241 -0.10446 -0.0057451 -0.13562 -0.1627 -0.073534 0.0005538 -0.0032686 0.00015634 -0.00055463 -1.1374 0.071184 0.074192 0.089915 0.082467 0.058456 -0.0011168 -0.066969 0.033043 -0.031994
3.2383 0.078745 0.07626 0.11408 0.093631 0 0.095359 0.084574 0.078787 0.074776 0.073944 0.073007 -5.5138 0.021033 0.0022833 0.056063 0.060769 -0.071511 0.0019427 0.10154 -0.10386 -0.010462 -0.11975 -0.18745 -0.082761 0.0014712 -0.0033565 -0.00011392 -0.0011744 -1.2069 0.067815 0.07632 0.096281 0.089037 0.039084 4.8349e-05 -0.077995 0.019228 -0.025105
3.2422 0.079999 0.075472 0.098271 0.083979 0 0.086427 0.08171 0.081379 0.092616 0.062043 0.093061 -5.6029 0.021442 0.004915 0.064173 0.057141 -0.072597 0.0033123 0.0963 -0.11752 -0.01444 -0.10518 -0.21495 -0.08724 0.0013475 -0.0037843 -0.00038323 -0.0018055 -1.2519 0.066811 0.080179 0.098652 0.090966 0.018949 1.6767e-05 -0.081566 0.011939 -0.015376
3.2461 0.080124 0.074967 0.052788 0.070571 0 0.072206 0.080876 0.084424 0.10919 0.053836 0.10842 -5.6907 0.023015 0.0049638 0.074487 0.054307 -0.080059 0.0035957 0.094822 -0.13968 -0.018271 -0.092586 -0.24146 -0.088768 4.5842e-05 -0.0043099 -0.00048285 -0.0018466 -1.2804 0.069037 0.083358 0.09917 0.089166 -0.00062791 -0.0018217 -0.081308 0.010715 -0.0053947
3.25 0.079353 0.074722 0.024475 0.062682 0 0.063312 0.083824 0.088113 0.11937 0.057565 0.11658 -5.7735 0.02611 0.0026968 0.084586 0.051401 -0.090289 0.0014682 0.095095 -0.15823 -0.022431 -0.0824 -0.26279 -0.088858 -0.0015657 -0.0046751 -0.00051118 -0.001448 -1.3059 0.0734 0.083413 0.099538 0.086734 -0.018186 -0.0047401 -0.080187 0.014474 0.0028656
3.2539 0.077836 0.074511 0.044362 0.064452 0 0.064718 0.087224 0.091137 0.12185 0.071419 0.11898 -5.8405 0.029956 0.0014751 0.090765 0.046545 -0.097121 -0.0040012 0.093801 -0.16534 -0.027485 -0.075103 -0.2761 -0.08925 -0.0023941 -0.0048213 -0.00064332 -0.0012447 -1.3323 0.077917 0.080326 0.099766 0.08689 -0.030971 -0.006834 -0.081598 0.020747 0.0072683
3.2578 0.075587 0.073993 0.092367 0.072955 0 0.072416 0.086 0.091081 0.11806 0.085562 0.11828 -5.8826 0.031439 0.0034571 0.089764 0.036777 -0.09724 -0.010655 0.087796 -0.16311 -0.033305 -0.069819 -0.28094 -0.090716 -0.0020877 -0.0048989 -0.00083869 -0.0015418 -1.3463 0.08077 0.076911 0.098428 0.090178 -0.036159 -0.0064768 -0.086779 0.024478 0.00793
3.2617 0.072822 0.0729 0.11747 0.081346 0 0.078152 0.078659 0.086645 0.10979 0.091099 0.11537 -5.9021 0.029568 0.0066953 0.083782 0.022701 -0.092944 -0.015653 0.079128 -0.15944 -0.038894 -0.064837 -0.27838 -0.091958 -0.001252 -0.0050964 -0.00083605 -0.0019334 -1.3277 0.081006 0.076452 0.094002 0.09353 -0.03565 -0.0039301 -0.093075 0.024425 0.0075481
3.2656 0.070135 0.07119 0.092354 0.083988 0 0.076948 0.068664 0.07966 0.098504 0.086964 0.10908 -5.9124 0.02437 0.0071314 0.074539 0.0053665 -0.089667 -0.017698 0.070013 -0.1592 -0.043451 -0.059281 -0.26904 -0.091814 -0.00075618 -0.0054591 -0.00047147 -0.0017935 -1.2673 0.078948 0.079584 0.086162 0.092537 -0.030816 -0.0013358 -0.098729 0.02088 0.0075644
3.2695 0.068039 0.068962 0.043039 0.079758 0 0.070255 0.060479 0.074159 0.085897 0.07861 0.098381 -5.9281 0.016364 0.0033108 0.06414 -0.01362 -0.090722 -0.015857 0.063125 -0.15993 -0.046132 -0.052347 -0.25212 -0.08906 -0.00086882 -0.0058407 5.6539e-05 -0.0010387 -1.1756 0.076017 0.083279 0.07614 0.085095 -0.023434 -0.00072196 -0.10199 0.014759 0.0093122
3.2734 0.066185 0.066167 0.020941 0.071751 0 0.062774 0.055025 0.072612 0.073403 0.071115 0.084322 -5.9535 0.0078679 -0.0015482 0.056849 -0.029459 -0.09433 -0.0096519 0.064749 -0.15554 -0.044884 -0.042718 -0.22677 -0.081243 -0.001078 -0.0059989 0.00032099 -0.0002589 -1.0715 0.073521 0.082893 0.066011 0.073018 -0.017178 -0.0018766 -0.10029 0.0092569 0.014366
3.2773 0.0632 0.062452 0.047327 0.064229 0 0.057266 0.049809 0.072929 0.060764 0.064476 0.069537 -5.98 0.0025059 -0.002622 0.054533 -0.038015 -0.095667 -0.0026407 0.075642 -0.14336 -0.039782 -0.030925 -0.19432 -0.069716 -0.00072176 -0.0057513 9.4007e-05 -8.0056e-05 -0.96454 0.07102 0.075556 0.057493 0.060146 -0.014814 -0.0024249 -0.095581 0.0074766 0.020933
3.2813 0.05762 0.057406 0.090209 0.059307 0 0.052685 0.043228 0.069801 0.046075 0.055502 0.055945 -5.9945 0.001581 0.0014698 0.056519 -0.038561 -0.091701 0.0031575 0.093812 -0.12703 -0.031385 -0.017577 -0.15882 -0.056339 0.00024837 -0.0050992 -0.00039025 -0.00052291 -0.84842 0.065984 0.062182 0.051057 0.049022 -0.01639 -0.00030354 -0.090001 0.0095229 0.027293
3.2852 0.049291 0.051021 0.09846 0.05568 0 0.04664 0.037426 0.059679 0.028602 0.043133 0.043227 -5.9906 0.0058698 0.0069804 0.061915 -0.031033 -0.083983 0.0065185 0.11728 -0.11288 -0.020198 -0.0031449 -0.12504 -0.04273 0.0011423 -0.0042483 -0.00063593 -0.0010846 -0.71366 0.055794 0.046796 0.045873 0.039547 -0.021542 0.0038366 -0.085142 0.014915 0.032135
3.2891 0.039895 0.043861 0.056339 0.050099 0 0.038701 0.035881 0.044489 0.01165 0.030674 0.029686 -5.9743 0.016047 0.0085298 0.06912 -0.015986 -0.076741 0.0063514 0.14298 -0.10433 -0.0069518 0.011771 -0.095641 -0.031151 0.0011649 -0.0034898 -0.00035126 -0.0013762 -0.56444 0.04073 0.034086 0.040539 0.030671 -0.029287 0.0069414 -0.082929 0.02232 0.033845
3.293 0.031893 0.036676 0.00019742 0.040344 0 0.030982 0.03849 0.030035 0.0013284 0.022513 0.014561 -5.9578 0.031488 0.0042566 0.074652 0.0027136 -0.07239 0.00356 0.16518 -0.099638 0.0063692 0.025986 -0.070294 -0.024925 0.00019565 -0.0029882 0.00029524 -0.0015024 -0.4206 0.024893 0.026991 0.034041 0.022787 -0.036563 0.0064593 -0.084543 0.027873 0.031285
3.2969 0.026672 0.029838 -0.019733 0.027326 0 0.025884 0.040317 0.020474 0.0010583 0.019301 -0.00054814 -5.9493 0.048933 -0.0024232 0.077341 0.020328 -0.069113 0.0013256 0.18247 -0.094569 0.018037 0.038806 -0.047532 -0.023121 -0.0010211 -0.0026273 0.00086224 -0.0017487 -0.30204 0.01353 0.025568 0.026302 0.017898 -0.041337 0.0028952 -0.087527 0.030083 0.026678
3.3008 0.023535 0.023238 0.0087357 0.014677 0 0.023722 0.036123 0.014545 0.0071866 0.017171 -0.01248 -5.9448 0.066998 -0.0059549 0.077218 0.035368 -0.062934 0.0012231 0.1949 -0.086499 0.027213 0.049725 -0.027288 -0.024922 -0.0014627 -0.0020888 0.0010337 -0.0020483 -0.21236 0.00881 0.027266 0.018017 0.017306 -0.042839 -0.00068107 -0.090357 0.029071 0.021259
3.3047 0.020504 0.01681 0.048604 0.0061526 0 0.022478 0.025915 0.007653 0.011194 0.011877 -0.018696 -5.931 0.084334 -0.0035014 0.074705 0.046908 -0.052119 0.0045374 0.20298 -0.076358 0.033252 0.058281 -0.011425 -0.029204 -0.00068776 -0.0011662 0.00082032 -0.0019866 -0.13957 0.0081359 0.028244 0.010085 0.019488 -0.040566 -0.0016688 -0.091563 0.025497 0.016251
3.3086 0.016193 0.011103 0.05345 0.0029712 0 0.01953 0.015207 -0.0023541 0.0074677 0.0033402 -0.018885 -5.8962 0.098615 0.0028904 0.071258 0.054776 -0.039448 0.012769 0.20782 -0.067386 0.035111 0.063269 -0.0018237 -0.033744 0.00076522 -6.6208e-05 0.00043092 -0.001392 -0.073046 0.0068662 0.025288 0.003231 0.020639 -0.033688 -0.00031541 -0.088944 0.021806 0.013429
3.3125 0.011044 0.0071526 0.015021 0.0031905 0 0.013635 0.0095352 -0.011933 -0.00095031 -0.004181 -0.014898 -5.839 0.10823 0.0083307 0.069408 0.061905 -0.03009 0.023384 0.21149 -0.062509 0.034254 0.064729 0.0018589 -0.035929 0.0017795 0.00063019 4.0132e-05 -0.0007421 -0.017945 0.0029224 0.017671 -0.0019072 0.017566 -0.023401 0.00099427 -0.083344 0.021625 0.01264
3.3164 0.0068442 0.0056312 -0.030483 0.0035343 0 0.0058396 0.0092276 -0.014851 -0.0050761 -0.0062557 -0.0094462 -5.7698 0.11283 0.0091201 0.069733 0.069755 -0.027255 0.033672 0.21403 -0.062371 0.032311 0.063087 0.0023175 -0.035404 0.0015405 0.00040521 -0.00027953 -0.00075071 0.0088045 -0.0012771 0.0079277 -0.0045756 0.010256 -0.010676 0.00057934 -0.076744 0.025444 0.012616
3.3203 0.0051477 0.0061419 -0.041418 0.0020948 0 -0.00093143 0.010036 -0.0085183 0.00086996 -0.002343 -0.0047858 -5.7021 0.11197 0.0053567 0.072232 0.078739 -0.029769 0.041794 0.21494 -0.064919 0.030347 0.058366 0.0024483 -0.032241 0.00018456 -0.0006989 -0.00046909 -0.0015057 -0.0032165 -0.0014429 0.00071497 -0.0041955 0.0019881 0.0039861 -0.00078328 -0.070542 0.032925 0.012368
3.3242 0.0061551 0.0074825 -0.01229 -0.00022495 0 -0.0033536 0.0084923 0.0029291 0.012968 0.0041668 -0.0020351 -5.6419 0.10529 0.00043073 0.076499 0.088797 -0.033608 0.045812 0.21332 -0.066542 0.029511 0.050517 0.0030175 -0.026892 -0.0013061 -0.0019971 -0.00044987 -0.002188 -0.045158 0.0041584 6.081e-05 -0.0011655 -0.0027343 0.020072 -0.00105 -0.066316 0.042982 0.0107
3.3281 0.0089624 0.0087607 0.024437 -0.00053995 0 0.0002959 0.0056789 0.012116 0.020608 0.0094566 -0.0010047 -5.5841 0.092337 -0.0017401 0.080327 0.09744 -0.035489 0.043208 0.20732 -0.064265 0.031308 0.038454 0.0022978 -0.021161 -0.0018773 -0.0026333 -0.00023889 -0.0018397 -0.095392 0.012951 0.0066743 0.002689 -0.00067865 0.036139 0.00047558 -0.065972 0.051066 0.0057438
3.332 0.012614 0.010258 0.034808 0.0036314 0 0.0086681 0.0053699 0.014999 0.016316 0.012508 -0.0002741 -5.5198 0.077108 0.00044338 0.081684 0.10257 -0.035041 0.037111 0.1992 -0.057907 0.034474 0.023081 -0.0021904 -0.016935 -0.0012143 -0.0022331 -4.483e-05 -0.00043365 -0.13849 0.020483 0.017229 0.0049767 0.0085415 0.050179 0.0021933 -0.067427 0.054063 -0.0013092
3.3359 0.016701 0.013073 0.017495 0.012183 0 0.017748 0.0092529 0.013973 0.0028086 0.01509 0.0023455 -5.4467 0.061383 0.0052209 0.079815 0.10344 -0.033997 0.029189 0.19063 -0.050499 0.037961 0.0043851 -0.011569 -0.014794 6.9127e-05 -0.0011694 -0.00014237 0.00095916 -0.17708 0.024248 0.026274 0.0047191 0.022044 0.060858 0.0020296 -0.069279 0.051187 -0.0096178
3.3398 0.020987 0.017782 0.00083924 0.022008 0 0.023399 0.015086 0.014662 -0.00942 0.01912 0.0087348 -5.3729 0.046784 0.0088486 0.074317 0.099754 -0.033979 0.021101 0.18333 -0.046134 0.040639 -0.017514 -0.024873 -0.015038 0.00099888 -0.00022154 -0.00059048 0.0011867 -0.22515 0.025026 0.029555 0.0037842 0.034481 0.067057 -7.3273e-05 -0.070137 0.04241 -0.018276
3.3438 0.024767 0.023413 0.0094294 0.028803 0 0.024301 0.019682 0.020054 -0.011151 0.02434 0.019132 -5.3104 0.035512 0.0084668 0.06493 0.091657 -0.035282 0.015284 0.18018 -0.04663 0.040391 -0.042618 -0.039947 -0.017741 0.0010471 4.5427e-05 -0.0011008 0.00018325 -0.29063 0.024953 0.026539 0.0060178 0.040372 0.066863 -0.0018852 -0.067788 0.028889 -0.025808
3.3477 0.026961 0.027848 0.037871 0.030052 0 0.022658 0.022638 0.027937 -0.0013257 0.028414 0.031514 -5.2632 0.027554 0.0044176 0.053952 0.082422 -0.037345 0.012894 0.18178 -0.049962 0.03597 -0.069016 -0.054877 -0.021141 0.00046991 -0.00036716 -0.001248 -0.00096168 -0.36528 0.024989 0.020508 0.014176 0.037461 0.061723 -0.0012055 -0.061517 0.016454 -0.031192
3.3516 0.027 0.029388 0.058625 0.027087 0 0.021902 0.026082 0.033729 0.013894 0.029024 0.042445 -5.2218 0.020732 0.00011085 0.043626 0.074476 -0.039592 0.012705 0.18544 -0.052154 0.028628 -0.094658 -0.06878 -0.023628 -7.9628e-05 -0.0010455 -0.00084617 -0.0011164 -0.43096 0.024595 0.01625 0.027073 0.028851 0.055256 0.0017522 -0.052669 0.0088081 -0.034867
3.3555 0.02551 0.028094 0.052796 0.024342 0 0.02353 0.030952 0.035126 0.027373 0.025887 0.049024 -5.1693 0.013487 -0.00070341 0.035269 0.068977 -0.041472 0.013808 0.18908 -0.050989 0.019503 -0.11816 -0.081577 -0.024197 -0.00023187 -0.001581 -0.00011204 -0.00022003 -0.47411 0.023398 0.016905 0.039723 0.021434 0.050033 0.0044657 -0.041968 0.0078418 -0.037087
3.3594 0.023918 0.025636 0.029479 0.025813 0 0.026183 0.034864 0.03361 0.035814 0.021085 0.050566 -5.0938 0.0041421 0.0028824 0.030081 0.066779 -0.04211 0.015119 0.19035 -0.04794 0.010076 -0.13815 -0.093187 -0.021928 -0.0001897 -0.0018364 0.00054212 0.00075212 -0.49372 0.022333 0.021989 0.046817 0.020846 0.048795 0.0045019 -0.030201 0.014846 -0.038183
3.3633 0.023251 0.023817 0.014116 0.031307 0 0.027687 0.03463 0.031859 0.039649 0.017615 0.048718 -4.9969 -0.010183 0.0081165 0.030334 0.068855 -0.040747 0.014928 0.18502 -0.046421 0.004236 -0.15168 -0.10283 -0.014885 -0.00037229 -0.0018953 0.00085378 0.00084827 -0.49664 0.022682 0.027868 0.046726 0.02686 0.057456 0.0016364 -0.017579 0.030762 -0.0379
3.3672 0.023288 0.023122 0.020585 0.035938 0 0.027568 0.030461 0.030589 0.040324 0.017322 0.045946 -4.8904 -0.027275 0.010978 0.034183 0.07315 -0.037904 0.013766 0.17588 -0.048233 0.003223 -0.16061 -0.10897 -0.004631 -0.00084307 -0.0018722 0.00083731 4.0065e-05 -0.48773 0.024298 0.030308 0.042388 0.03359 0.073873 -0.0023022 -0.0033583 0.048842 -0.035715
3.3711 0.02289 0.022577 0.037789 0.033993 0 0.027185 0.026341 0.028449 0.038923 0.019676 0.043624 -4.7865 -0.045041 0.0095988 0.040616 0.07926 -0.035724 0.012731 0.16595 -0.051869 0.0069374 -0.16605 -0.11014 0.0079688 -0.0011725 -0.0018223 0.00061904 -0.0009336 -0.46556 0.025357 0.02728 0.038242 0.03474 0.095946 -0.0052553 0.013365 0.065777 -0.030735
3.375 0.021094 0.020902 0.043738 0.024239 0 0.027494 0.025481 0.024605 0.036716 0.022263 0.041254 -4.6906 -0.061443 0.0055199 0.048628 0.087082 -0.03644 0.012987 0.15823 -0.054268 0.014863 -0.16906 -0.106 0.022047 -0.00090508 -0.0017805 0.00024304 -0.0014476 -0.4265 0.024108 0.020021 0.036067 0.029074 0.12139 -0.0062927 0.033236 0.078856 -0.022169
3.3789 0.01785 0.017764 0.029882 0.011717 0 0.027294 0.025977 0.020389 0.035154 0.02267 0.037301 -4.6013 -0.073223 0.0017622 0.056794 0.097213 -0.040116 0.016635 0.15769 -0.053945 0.025763 -0.17094 -0.097805 0.036363 -0.00012312 -0.0017841 -0.00029739 -0.0015374 -0.3703 0.020566 0.011671 0.033747 0.020775 0.14653 -0.0054539 0.057065 0.084582 -0.0086213
3.3828 0.013791 0.013957 0.0089763 0.0037894 0 0.024201 0.022206 0.017741 0.034157 0.02027 0.030799 -4.516 -0.077998 -7.0012e-05 0.062767 0.1109 -0.044149 0.025554 0.1679 -0.052207 0.03588 -0.17294 -0.087464 0.049024 0.00053488 -0.0018055 -0.00087279 -0.0015852 -0.30061 0.016201 0.0048404 0.028028 0.014517 0.16634 -0.0030466 0.082807 0.081873 0.0096272
3.3867 0.0095223 0.010485 -0.00051039 0.0036535 0 0.017309 0.011084 0.01633 0.03104 0.016379 0.022264 -4.4324 -0.078577 -0.00063609 0.065665 0.12754 -0.045404 0.038006 0.18412 -0.051451 0.043093 -0.17459 -0.075721 0.059649 0.00046919 -0.0017047 -0.0011729 -0.0016867 -0.22145 0.012155 0.00024733 0.018345 0.010566 0.18091 0.00028275 0.1065 0.074551 0.029413
3.3906 0.0053067 0.0075834 0.0053041 0.0074645 0 0.008438 -0.0035766 0.013199 0.022688 0.01269 0.013136 -4.3476 -0.077112 -0.0011091 0.064841 0.14653 -0.042967 0.052485 0.2023 -0.052535 0.046695 -0.17489 -0.061135 0.068218 -0.00027902 -0.0013282 -0.00093906 -0.0015437 -0.13537 0.0083007 -0.0025938 0.0076917 0.005229 0.19111 0.0029905 0.12531 0.064778 0.048571
3.3945 0.0013692 0.0046899 0.013042 0.0081156 0 0.00051115 -0.01376 0.0059628 0.00954 0.0096703 0.0043457 -4.2555 -0.076092 -0.0012462 0.0598 0.16696 -0.038591 0.067091 0.21765 -0.053768 0.046438 -0.17264 -0.041324 0.074931 -0.0010597 -0.00069682 -0.00024958 -0.00098375 -0.046311 0.004258 -0.0037987 -0.00038233 -0.0039469 0.1984 0.0030603 0.13647 0.054873 0.064797
3.3984 -0.0017986 0.0013342 0.0085277 0.0022087 0 -0.0049692 -0.014536 -0.0038258 -0.0033727 0.0067397 -0.0045416 -4.1502 -0.080429 0.00025187 0.049169 0.18638 -0.034388 0.076969 0.21895 -0.052039 0.043035 -0.16416 -0.01585 0.080585 -0.0012599 -6.8427e-05 0.0004785 -0.00037892 0.03766 0.00082291 -0.0026865 -0.0054606 -0.014157 0.20665 -0.00019927 0.13401 0.048832 0.073148
3.4023 -0.0037142 -0.0020671 -0.0071094 -0.0066628 0 -0.0084553 -0.0084429 -0.011346 -0.010743 0.0039504 -0.014639 -4.0322 -0.090311 0.0035331 0.035017 0.20272 -0.030415 0.079265 0.2035 -0.044704 0.040202 -0.14901 0.011824 0.086956 -0.00088953 0.00023502 0.00081287 -0.00035339 0.10698 -0.00045157 0.00091439 -0.010638 -0.019303 0.21905 -0.0047536 0.12092 0.047668 0.073814
3.4063 -0.0045022 -0.004411 -0.019427 -0.011672 0 -0.010583 -0.0025921 -0.01318 -0.012765 0.0028412 -0.025995 -3.9114 -0.10322 0.0064253 0.019005 0.21593 -0.024984 0.073701 0.17362 -0.030922 0.039692 -0.12804 0.035597 0.094637 -0.00050083 9.0607e-05 0.00063793 -0.001071 0.15762 0.00058117 0.0052773 -0.019035 -0.016143 0.23552 -0.0069226 0.10073 0.050753 0.068638
3.4102 -0.0049995 -0.0049647 -0.017427 -0.0097467 0 -0.010717 -0.0018427 -0.01118 -0.015664 0.0047514 -0.036471 -3.8018 -0.11647 0.0061671 0.0025629 0.2264 -0.017286 0.060399 0.13197 -0.012282 0.042537 -0.10217 0.050661 0.10381 -0.00054881 -0.00032873 0.00017411 -0.0019497 0.19459 0.0014475 0.0073824 -0.029988 -0.008037 0.25528 -0.0045688 0.076327 0.057476 0.05941
3.4141 -0.0060368 -0.0042068 -0.0055934 -0.0045829 0 -0.0079633 -0.005121 -0.010944 -0.025177 0.0080589 -0.042605 -3.7099 -0.12566 0.00245 -0.012334 0.23515 -0.0090742 0.039935 0.082952 0.0071997 0.04961 -0.07294 0.0568 0.11431 -0.00089556 -0.00070734 -0.00028364 -0.0021826 0.22608 -0.0010909 0.005443 -0.038926 -0.0020793 0.27646 0.00064066 0.051577 0.066909 0.048845
3.418 -0.007576 -0.0035362 0.0019011 -0.0026055 0 -0.0034286 -0.0079374 -0.015823 -0.039205 0.0079522 -0.042071 -3.6296 -0.1231 -0.0016962 -0.022213 0.24513 -0.0031678 0.016042 0.036551 0.022235 0.05962 -0.044884 0.057944 0.12396 -0.00098648 -0.00081931 -0.00059122 -0.0015111 0.25279 -0.007504 0.00081162 -0.041162 -0.0024767 0.29343 0.0044951 0.032124 0.077189 0.04219
3.4219 -0.0086987 -0.004056 -0.0025894 -0.0061688 0 -0.00049488 -0.0074498 -0.022582 -0.047922 0.00030346 -0.035687 -3.5459 -0.11018 -0.0025594 -0.02705 0.25731 -0.00037054 -0.0061871 -0.0024948 0.028936 0.068913 -0.021537 0.058208 0.13035 -0.00049091 -0.00062342 -0.00073534 -0.00041852 0.26347 -0.014141 -0.0030989 -0.035854 -0.0070667 0.3036 0.0041202 0.017835 0.086966 0.040633
3.4258 -0.0085886 -0.0056123 -0.012166 -0.011188 0 -0.0019801 -0.0045377 -0.023784 -0.042511 -0.013526 -0.026981 -3.4474 -0.088773 0.00059044 -0.026954 0.27114 0.0014268 -0.024401 -0.033414 0.027577 0.07548 -0.0048881 0.057977 0.13187 0.00029713 -0.00019411 -0.00069658 0.00041102 0.24371 -0.016134 -0.0041998 -0.026284 -0.010394 0.30578 0.0006685 0.0076273 0.095873 0.043963
3.4297 -0.0075364 -0.0070702 -0.014073 -0.011635 0 -0.0070116 -0.0016699 -0.015217 -0.024342 -0.026262 -0.019413 -3.3352 -0.061703 0.0047072 -0.022398 0.28549 0.0045774 -0.036644 -0.056509 0.02279 0.077526 0.0034328 0.053703 0.12712 0.00072887 0.00036444 -0.00044781 0.00071141 0.19133 -0.012135 -0.0039867 -0.016502 -0.0096925 0.29933 -0.0019408 -0.00015146 0.10368 0.051356
3.4336 -0.0068802 -0.0075924 -0.0045407 -0.0060766 0 -0.011382 -0.00012909 -0.0010497 -0.0049989 -0.030269 -0.013625 -3.2214 -0.035768 0.0060245 -0.014433 0.29632 0.0084228 -0.039861 -0.074126 0.020158 0.07207 0.00010414 0.041566 0.1133 0.00044709 0.00092047 -9.7994e-05 0.00068461 0.12382 -0.0060849 -0.0060483 -0.0080627 -0.0072367 0.28318 -0.00092894 -0.0094626 0.1101 0.060194
3.4375 -0.0078811 -0.007645 0.0070506 0.00061803 0 -0.011561 9.0807e-05 0.0089432 0.0036623 -0.024325 -0.007306 -3.1194 -0.019586 0.0038411 -0.0064244 0.29883 0.0095511 -0.03624 -0.092556 0.021786 0.060731 -0.012222 0.021611 0.092543 -0.00027041 0.0013013 7.912e-05 0.00057471 0.069081 -0.0038845 -0.012076 -0.00014153 -0.0068713 0.26127 0.0028086 -0.024337 0.11537 0.065751
3.4414 -0.010646 -0.0086771 0.0086846 0.0019805 0 -0.0083324 -0.0014465 0.0079539 6.8565e-05 -0.014795 0.0020353 -3.0329 -0.014986 0.0010936 8.4004e-05 0.29199 0.0058044 -0.028801 -0.11365 0.025016 0.046355 -0.029726 -0.0013713 0.06799 -0.00080139 0.0013684 -0.00010933 0.00038657 0.046367 -0.0079844 -0.019536 0.0075502 -0.0091033 0.23639 0.0059752 -0.044991 0.11952 0.066522
3.4453 -0.014157 -0.011742 -0.001657 -0.0040282 0 -0.0061301 -0.0059917 -0.0017093 -0.0062532 -0.0096092 0.01393 -2.954 -0.022416 0.0011631 0.00439 0.27538 -0.00038627 -0.019529 -0.13759 0.025683 0.030994 -0.049537 -0.020783 0.041834 -0.00076686 0.0011316 -0.0004881 6.6114e-05 0.054416 -0.015163 -0.023726 0.012747 -0.010543 0.21001 0.0062922 -0.071051 0.12245 0.061945
3.4492 -0.017308 -0.016428 -0.015232 -0.013754 0 -0.0087155 -0.013733 -0.011089 -0.0044493 -0.010962 0.024485 -2.8696 -0.041205 0.0043124 0.0060916 0.24919 -0.0036114 -0.010653 -0.1636 0.022515 0.017076 -0.068126 -0.032133 0.016655 -0.00031401 0.00074144 -0.0005887 -0.00021593 0.077602 -0.019698 -0.022402 0.012096 -0.0083173 0.18344 0.0043416 -0.10143 0.12391 0.052013
3.4531 -0.019875 -0.021209 -0.02326 -0.021993 0 -0.015757 -0.02236 -0.013369 0.0068521 -0.014198 0.029178 -2.7718 -0.066446 0.0074438 0.0059926 0.21596 -0.00095358 -0.0057421 -0.1869 0.018028 0.0089811 -0.077183 -0.034592 -0.0027575 0.000129 0.00032255 -0.0001331 -0.00017358 0.10412 -0.018808 -0.01826 0.0046834 -0.0042868 0.15843 0.0022086 -0.13206 0.12326 0.038815
3.457 -0.022517 -0.024886 -0.025876 -0.026605 0 -0.023734 -0.02862 -0.010303 0.018103 -0.013903 0.026295 -2.6636 -0.089098 0.0073012 0.006522 0.18276 0.004518 -0.0045728 -0.20449 0.015135 0.0061144 -0.074776 -0.029437 -0.016434 0.00029174 -0.00015587 0.00056109 0.00017322 0.1386 -0.015143 -0.016598 -0.006295 -0.0040501 0.13567 0.00096671 -0.1588 0.12127 0.026705
3.4609 -0.025993 -0.027686 -0.029354 -0.028964 0 -0.029772 -0.031563 -0.0099101 0.01783 -0.010463 0.017731 -2.5574 -0.10582 0.0037087 0.0086268 0.15227 0.0065533 -0.00664 -0.21548 0.013745 0.0078627 -0.059789 -0.017488 -0.024597 0.00022839 -0.00076421 0.00078491 0.00036193 0.19712 -0.014132 -0.020394 -0.015838 -0.011528 0.11594 3.0118e-05 -0.1799 0.11835 0.017235
3.4648 -0.03048 -0.030901 -0.036368 -0.030868 0 -0.034016 -0.033585 -0.017903 0.0031435 -0.0098343 0.0064818 -2.4666 -0.11416 -0.00038716 0.012953 0.12666 0.0024819 -0.011156 -0.21956 0.011701 0.013291 -0.031913 0.0018709 -0.027781 0.00012184 -0.0013432 0.00016437 -5.1197e-05 0.28996 -0.019008 -0.02775 -0.02137 -0.024892 0.10001 -0.0012274 -0.19408 0.11494 0.011471
3.4688 -0.035567 -0.035462 -0.042108 -0.032349 0 -0.038307 -0.037676 -0.03169 -0.018121 -0.016858 -0.0064313 -2.3973 -0.11148 -0.0018471 0.019963 0.10862 -0.0030877 -0.016557 -0.21671 0.0092122 0.020746 0.0093608 0.029383 -0.026735 3.59e-05 -0.0014396 -0.00082965 -0.00090214 0.4096 -0.028216 -0.034146 -0.024775 -0.038186 0.08976 -0.0020749 -0.19935 0.11189 0.010263
3.4727 -0.040675 -0.040909 -0.041119 -0.033002 0 -0.043325 -0.043909 -0.043089 -0.03504 -0.02965 -0.022337 -2.3441 -0.10151 -9.5456e-05 0.027781 0.097269 -0.0019045 -0.019992 -0.20989 0.011233 0.027179 0.057471 0.063888 -0.023804 -8.9623e-05 -0.00065415 -0.0012236 -0.0014549 0.53599 -0.037253 -0.037014 -0.030297 -0.046865 0.085335 -0.0013365 -0.19741 0.11021 0.011181
3.4766 -0.045305 -0.0458 -0.03583 -0.034479 0 -0.047855 -0.049338 -0.046885 -0.043348 -0.04142 -0.0422 -2.2942 -0.089183 0.0029102 0.034554 0.090242 0.01025 -0.020301 -0.20079 0.023944 0.031538 0.10598 0.10161 -0.02015 -0.00025826 0.0008769 -0.00050537 -0.0011464 0.65359 -0.042716 -0.037926 -0.040512 -0.051451 0.084728 0.00046278 -0.19131 0.10998 0.011781
3.4805 -0.048966 -0.049073 -0.035215 -0.040055 0 -0.05076 -0.05147 -0.046291 -0.048338 -0.047632 -0.063882 -2.2373 -0.076999 0.0050297 0.03931 0.086752 0.029516 -0.016797 -0.1894 0.04821 0.033522 0.15137 0.13754 -0.015953 -0.00033667 0.0024158 0.00076005 -0.00024693 0.76246 -0.044762 -0.04045 -0.054257 -0.055728 0.086618 0.00073977 -0.18253 0.11122 0.010927
3.4844 -0.051165 -0.050883 -0.044263 -0.050856 0 -0.052709 -0.051149 -0.049577 -0.058866 -0.050337 -0.082687 -2.1736 -0.067172 0.0059321 0.041279 0.086145 0.047546 -0.0090394 -0.17531 0.077024 0.033163 0.19047 0.16785 -0.011143 -0.00020267 0.0031751 0.0013784 0.00035869 0.87185 -0.046161 -0.046262 -0.06811 -0.061868 0.089444 -0.0025854 -0.17253 0.11377 0.0077574
3.4883 -0.051705 -0.052079 -0.056976 -0.062993 0 -0.055138 -0.051284 -0.061236 -0.078424 -0.054784 -0.095053 -2.1148 -0.061971 0.0068306 0.040073 0.089391 0.058942 0.0039157 -0.15553 0.10043 0.031304 0.21858 0.19158 -0.0044023 7.0458e-05 0.0030206 0.00067791 9.7505e-05 0.98263 -0.0494 -0.053603 -0.079339 -0.067866 0.090184 -0.0081684 -0.16335 0.11713 0.0022862
3.4922 -0.050994 -0.052968 -0.062302 -0.069693 0 -0.057724 -0.052986 -0.076739 -0.10117 -0.062325 -0.10166 -2.0757 -0.058745 0.008637 0.03867 0.095773 0.065054 0.019187 -0.13145 0.11354 0.030055 0.24054 0.21037 0.0044428 0.00025344 0.0026051 -0.00078368 -0.00066603 1.0768 -0.054556 -0.05925 -0.08718 -0.069847 0.088338 -0.011546 -0.15576 0.1202 -0.0024557
3.4961 -0.049811 -0.052814 -0.056835 -0.067149 0 -0.057936 -0.053935 -0.086251 -0.11594 -0.068044 -0.10638 -2.0623 -0.055966 0.01073 0.038644 0.1048 0.070903 0.035333 -0.10504 0.11978 0.030117 0.259 0.22616 0.015164 0.00021275 0.0027341 -0.0017179 -0.0010131 1.1258 -0.059407 -0.061396 -0.091586 -0.066457 0.084657 -0.0090274 -0.14978 0.12259 -0.0048264
3.5 -0.048579 -0.050661 -0.049066 -0.058216 0 -0.05384 -0.051144 -0.083621 -0.11444 -0.066127 -0.11172 -2.0667 -0.05243 0.011605 0.041189 0.11566 0.079233 0.050966 -0.078733 0.12621 0.031878 0.27617 0.23845 0.027294 8.6776e-05 0.0035657 -0.0013462 -0.00044092 1.1104 -0.061163 -0.060347 -0.091583 -0.060464 0.080136 -0.0014516 -0.1453 0.12404 -0.0035858
3.5039 -0.046879 -0.046584 -0.049136 -0.049778 0 -0.046996 -0.04482 -0.071717 -0.097219 -0.056919 -0.11511 -2.0718 -0.046821 0.010583 0.047678 0.12666 0.088117 0.06396 -0.05735 0.13599 0.035493 0.29441 0.24322 0.039751 0.00016161 0.0044553 -0.00013376 0.00065496 1.034 -0.058235 -0.056869 -0.085597 -0.05592 0.07676 0.0061956 -0.14199 0.12435 0.0027781
3.5078 -0.043855 -0.041934 -0.055632 -0.0461 0 -0.041563 -0.038484 -0.059095 -0.072953 -0.047308 -0.11031 -2.0637 -0.03971 0.0087103 0.056915 0.13373 0.0939 0.071647 -0.048281 0.1456 0.039371 0.31302 0.23459 0.049719 0.00056069 0.0046021 0.00072822 0.0014778 0.91781 -0.050991 -0.050796 -0.073564 -0.053935 0.077061 0.0091626 -0.1387 0.1239 0.013143
3.5117 -0.039268 -0.038225 -0.055827 -0.044892 0 -0.039931 -0.035008 -0.051714 -0.052236 -0.043457 -0.092962 -2.0415 -0.033326 0.0079059 0.065569 0.13532 0.095221 0.074148 -0.05144 0.14874 0.041645 0.32794 0.2087 0.055745 0.0010831 0.003818 0.00054438 0.0016654 0.78379 -0.041412 -0.04186 -0.05829 -0.051499 0.080173 0.006991 -0.13474 0.1233 0.02402
3.5156 -0.034124 -0.035778 -0.040793 -0.040219 0 -0.039688 -0.033405 -0.04799 -0.0405 -0.043797 -0.065283 -2.0168 -0.029214 0.0091453 0.071463 0.13071 0.093283 0.07136 -0.066408 0.14204 0.041142 0.33552 0.16695 0.056847 0.0013687 0.0026309 -0.00023061 0.0014927 0.64294 -0.032106 -0.031641 -0.044088 -0.044572 0.084839 0.0032634 -0.1299 0.12274 0.033308
3.5195 -0.030138 -0.033582 -0.018482 -0.029361 0 -0.035901 -0.030508 -0.041653 -0.035167 -0.040335 -0.035144 -2.0041 -0.028879 0.011392 0.072499 0.11968 0.088644 0.063446 -0.091838 0.12656 0.036817 0.332 0.11622 0.052277 0.0012173 0.0016731 -0.0005621 0.0013084 0.49832 -0.025204 -0.023823 -0.03364 -0.032467 0.089354 0.0015748 -0.12419 0.12229 0.038966
3.5234 -0.028406 -0.030522 -0.0082055 -0.016603 0 -0.026884 -0.025642 -0.028896 -0.028844 -0.027413 -0.010155 -2.0097 -0.035281 0.012314 0.06483 0.10238 0.079291 0.050377 -0.12445 0.10488 0.0267 0.30861 0.065437 0.040292 0.00073632 0.0010693 7.4017e-06 0.0010271 0.35623 -0.02157 -0.021709 -0.026072 -0.019348 0.089146 0.0020818 -0.11842 0.12155 0.037337
3.5273 -0.028511 -0.026711 -0.020379 -0.0099875 0 -0.017235 -0.022361 -0.012511 -0.015919 -0.0087 0.0078013 -2.0285 -0.046631 0.010295 0.051297 0.083506 0.06314 0.035351 -0.15607 0.078515 0.013028 0.27004 0.021282 0.023902 0.00019921 0.00048222 0.00085415 0.00038634 0.23092 -0.020627 -0.025161 -0.018159 -0.01138 0.082446 0.0020779 -0.11441 0.11969 0.030204
3.5313 -0.028883 -0.023499 -0.0434 -0.014006 0 -0.014216 -0.024437 0.00065728 0.0025205 0.0052059 0.022454 -2.049 -0.060965 0.0060698 0.035064 0.06534 0.042312 0.020074 -0.1836 0.049167 -0.0021312 0.22222 -0.013928 0.0052568 -0.00019899 -0.00031153 0.00094748 -0.00038004 0.13686 -0.020794 -0.030161 -0.0075667 -0.011876 0.070207 -0.00042465 -0.11319 0.11632 0.01981
3.5352 -0.028015 -0.022128 -0.053639 -0.025122 0 -0.020532 -0.030409 0.0058082 0.019298 0.0063844 0.037678 -2.0642 -0.076598 0.0024824 0.018883 0.049387 0.023626 0.005792 -0.20512 0.02138 -0.016973 0.17054 -0.040796 -0.013884 -0.00043482 -0.0010458 -2.8713e-05 -0.00045091 0.077051 -0.020266 -0.031733 0.004855 -0.018404 0.053847 -0.0042198 -0.11547 0.11125 0.0080813
3.5391 -0.025401 -0.022362 -0.039487 -0.034215 0 -0.030764 -0.03346 0.0038265 0.026728 -0.0032212 0.052117 -2.0775 -0.091208 0.0022977 0.0066036 0.037168 0.013535 -0.0060318 -0.21882 0.0018027 -0.028944 0.1228 -0.059744 -0.031191 -0.00056129 -0.0012511 -0.0012978 0.000736 0.040919 -0.017765 -0.027674 0.015668 -0.024233 0.036052 -0.006151 -0.1221 0.10439 -0.0023207
3.543 -0.021489 -0.022466 -0.013815 -0.033651 0 -0.035422 -0.027762 -0.00037702 0.022566 -0.013939 0.059254 -2.0996 -0.10106 0.0057285 0.0035758 0.029572 0.012261 -0.013864 -0.224 -0.0056535 -0.034016 0.092049 -0.069322 -0.042876 -0.00059902 -0.00085131 -0.0017452 0.0025893 0.014893 -0.01307 -0.019839 0.021471 -0.023135 0.023516 -0.0045026 -0.13261 0.096995 -0.0074685
3.5469 -0.016977 -0.02054 -0.00048466 -0.022888 0 -0.029044 -0.014829 -0.0024047 0.011441 -0.017167 0.053045 -2.1391 -0.10609 0.0099039 0.0079598 0.025085 0.013582 -0.018807 -0.22355 -0.0036696 -0.032877 0.077968 -0.067304 -0.048941 -0.00055001 -0.00033459 -0.0010102 0.0036019 -0.0048229 -0.0072522 -0.012191 0.021087 -0.014036 0.018576 -0.00076387 -0.14395 0.091045 -0.0078264
3.5508 -0.012295 -0.015994 -0.0087198 -0.0083208 0 -0.014742 -0.0026754 -0.0014156 0.00073624 -0.012047 0.033883 -2.1931 -0.10647 0.011098 0.018193 0.023688 0.011154 -0.021354 -0.2177 0.00065085 -0.026026 0.079138 -0.05318 -0.049394 -0.00046708 -0.00025329 0.00020582 0.0027319 -0.010063 -0.0024141 -0.0077234 0.015719 -0.0019845 0.021765 0.002018 -0.15454 0.087743 -0.004027
3.5547 -0.0076749 -0.0098907 -0.023188 0.0018997 0 -0.0011773 0.0018245 0.00028893 -0.005316 -0.004372 0.0092461 -2.247 -0.10275 0.0080546 0.03217 0.025542 0.0051078 -0.022079 -0.20657 0.0025182 -0.014379 0.092744 -0.02953 -0.044607 -0.00042782 -0.00061107 0.00088602 0.00055555 0.0092327 -0.00071029 -0.0068356 0.0075333 0.0054725 0.032813 0.0023385 -0.16289 0.088128 0.0029265
3.5586 -0.0034428 -0.0040196 -0.021181 0.0036287 0 0.0048056 -0.00053454 -0.00027886 -0.0081872 -0.0002301 -0.011674 -2.2845 -0.096094 0.0034022 0.045546 0.032632 0.0019316 -0.021652 -0.18862 0.0037211 0.00023027 0.11217 -0.0011513 -0.035281 -0.00041178 -0.00084861 0.00068983 -0.0011272 0.053251 -0.0028904 -0.0078921 -0.0017072 0.0039393 0.050114 0.0014717 -0.16673 0.093983 0.01092
3.5625 1.7384e-05 0.00038365 0.0014818 -0.0010561 0 0.0030774 -0.0027264 -0.0046533 -0.0123 -0.0011522 -0.024655 -2.3003 -0.089829 0.0015401 0.053626 0.045992 0.0074711 -0.020908 -0.16575 0.0096121 0.013749 0.12537 0.027084 -0.025091 -0.00025847 -0.00045812 0.00018424 -0.00097575 0.10989 -0.0073132 -0.0087195 -0.011 -0.0045243 0.06738 0.0017641 -0.16695 0.10355 0.016893
3.5664 0.0026331 0.0032671 0.024528 -0.0061872 0 -0.0010372 0.00086798 -0.012072 -0.019841 -0.0044454 -0.032632 -2.3055 -0.085547 0.0046225 0.055846 0.065202 0.020217 -0.019857 -0.14106 0.022014 0.024481 0.12817 0.051804 -0.016161 0.00016917 0.00047013 0.00014851 0.00060486 0.16213 -0.010479 -0.0076585 -0.019707 -0.013116 0.081761 0.0040448 -0.16544 0.11445 0.020066
3.5703 0.004854 0.005475 0.024766 -0.00654 0 -0.0018826 0.0089717 -0.019659 -0.02806 -0.0066065 -0.041709 -2.3204 -0.084129 0.010333 0.052338 0.089822 0.032003 -0.018294 -0.11734 0.035996 0.031553 0.11869 0.071286 -0.0097463 0.00075065 0.0013833 0.0007334 0.0019139 0.19628 -0.0091204 -0.0039216 -0.027122 -0.015599 0.091995 0.0068543 -0.16352 0.12491 0.020206
3.5742 0.0073499 0.007992 0.0022894 -0.0010715 0 0.0025883 0.015679 -0.023481 -0.031474 -0.005698 -0.054628 -2.359 -0.086275 0.01375 0.043932 0.11901 0.035616 -0.015816 -0.09824 0.04428 0.034374 0.09612 0.084551 -0.0069893 0.0010884 0.001896 0.0013366 0.0016781 0.2035 -0.0024674 0.0022586 -0.03227 -0.010685 0.097425 0.0079924 -0.16271 0.13283 0.017436
3.5781 0.010451 0.01132 -0.017506 0.0071365 0 0.010726 0.017331 -0.020563 -0.026859 -0.0013251 -0.067239 -2.4187 -0.092006 0.011746 0.033936 0.14957 0.031564 -0.011302 -0.091919 0.044349 0.03316 0.063051 0.090257 -0.0087938 0.00080724 0.0021507 0.0012589 0.00025951 0.17646 0.0071143 0.0095633 -0.033808 -0.0018921 0.099719 0.0065016 -0.16471 0.13463 0.013142
3.582 0.013909 0.015298 -0.0095812 0.014041 0 0.019542 0.016076 -0.011032 -0.016352 0.0060702 -0.070765 -2.4826 -0.098397 0.0058195 0.026128 0.17731 0.026961 -0.005202 -0.096728 0.04014 0.030911 0.028881 0.085998 -0.012432 -7.678e-05 0.002483 0.00041771 -0.00084932 0.10837 0.015745 0.016026 -0.030151 0.0064608 0.10304 0.0031372 -0.16784 0.1318 0.0097076
3.5859 0.017226 0.019354 0.023953 0.018132 0 0.026653 0.016538 0.0015462 -0.0057582 0.015129 -0.057912 -2.5338 -0.10399 0.00065745 0.021573 0.20039 0.027553 0.0020101 -0.11103 0.036205 0.028633 -0.0031473 0.068531 -0.016665 -0.0010946 0.0028179 -0.00058795 -0.00061079 -0.002424 0.020697 0.020103 -0.020137 0.012915 0.10875 -0.00070235 -0.17067 0.1254 0.0080203
3.5898 0.020189 0.022984 0.054545 0.021233 0 0.030715 0.02013 0.012737 0.00057878 0.023481 -0.028183 -2.5673 -0.10745 -0.00010612 0.020816 0.21736 0.031 0.0096645 -0.13237 0.030982 0.027046 -0.03058 0.035428 -0.020379 -0.0016719 0.0025822 -0.0010512 0.00059441 -0.14744 0.022091 0.021675 -0.0041228 0.018786 0.11763 -0.0040816 -0.17174 0.11672 0.0087048
3.5938 0.023087 0.026149 0.055623 0.026015 0 0.031338 0.0239 0.020946 0.0038741 0.028943 0.011288 -2.5913 -0.10675 0.0031862 0.023822 0.22607 0.028331 0.016178 -0.15583 0.017203 0.026471 -0.051239 -0.012208 -0.022188 -0.0015738 0.0013234 -0.00074567 0.0015399 -0.30958 0.022495 0.022116 0.015485 0.025206 0.12967 -0.0065781 -0.16846 0.10803 0.012371
3.5977 0.026456 0.029286 0.029752 0.032799 0 0.029456 0.025006 0.028679 0.010201 0.03132 0.049611 -2.6171 -0.10183 0.0072331 0.027619 0.22788 0.012347 0.019204 -0.17358 -0.010239 0.02525 -0.067991 -0.067881 -0.022328 -0.0010299 -0.00064466 6.4595e-06 0.0014904 -0.47139 0.024974 0.023347 0.035172 0.031257 0.14129 -0.0077054 -0.1603 0.10198 0.017627
3.6016 0.030661 0.032857 0.0064915 0.039069 0 0.027611 0.025015 0.039643 0.025234 0.032666 0.077908 -2.6494 -0.094436 0.0092705 0.030152 0.22557 -0.015129 0.018202 -0.18399 -0.047103 0.021838 -0.084269 -0.12117 -0.022216 -0.00044611 -0.0023588 0.0007233 0.00082059 -0.62256 0.031094 0.026719 0.052342 0.035565 0.14997 -0.0068382 -0.14944 0.098712 0.022826
3.6055 0.03568 0.036803 0.012956 0.042367 0 0.02897 0.028493 0.054261 0.048675 0.035312 0.093331 -2.6841 -0.085699 0.0092791 0.030558 0.22045 -0.044054 0.012945 -0.18712 -0.081247 0.0153 -0.10163 -0.1628 -0.02284 -2.6898e-05 -0.0030577 0.0011274 0.00037743 -0.75965 0.040041 0.032486 0.066605 0.039223 0.15454 -0.0039404 -0.13755 0.098021 0.027016
3.6094 0.041129 0.040465 0.046841 0.043411 0 0.035127 0.037284 0.06825 0.073257 0.039754 0.099193 -2.7155 -0.076877 0.0089248 0.028319 0.21387 -0.064077 0.0035442 -0.18407 -0.10186 0.0048984 -0.12126 -0.19012 -0.025214 0.00030913 -0.0028933 0.0011666 0.00046038 -0.87929 0.049108 0.039859 0.078885 0.045803 0.15431 -0.00019757 -0.12653 0.099358 0.029329
3.6133 0.046355 0.043137 0.078829 0.045629 0 0.044391 0.047309 0.076087 0.089632 0.044772 0.10163 -2.741 -0.070215 0.0089754 0.023898 0.20776 -0.072108 -0.0088897 -0.17941 -0.10764 -0.0097929 -0.14285 -0.2079 -0.030875 0.00068282 -0.0027357 0.00083353 0.00059409 -0.97266 0.055118 0.047212 0.089048 0.057338 0.14983 0.0024278 -0.12032 0.10136 0.02856
3.6172 0.050552 0.044752 0.0814 0.051039 0 0.052324 0.052017 0.075974 0.093416 0.049361 0.10512 -2.7599 -0.06574 0.0084086 0.02016 0.20361 -0.073002 -0.020237 -0.17858 -0.10627 -0.024655 -0.16262 -0.22303 -0.0379 0.0010046 -0.003273 0.00012325 0.00023591 -1.0275 0.056134 0.052463 0.09462 0.070334 0.14602 0.0025663 -0.1183 0.10275 0.026421
3.6211 0.052995 0.045939 0.055068 0.056882 0 0.054552 0.049043 0.071137 0.088429 0.053724 0.10975 -2.7697 -0.063128 0.0061499 0.018307 0.20231 -0.07373 -0.028444 -0.1825 -0.1064 -0.037121 -0.17834 -0.23699 -0.044777 0.0010284 -0.0043566 -0.00079606 -0.00051121 -1.036 0.05265 0.05401 0.092389 0.07692 0.14498 0.00053772 -0.11934 0.10352 0.023991
3.625 0.053426 0.047314 0.026705 0.057399 0 0.049948 0.042786 0.066112 0.083041 0.057914 0.1115 -2.7674 -0.062045 0.0031173 0.019123 0.20461 -0.077174 -0.031879 -0.19114 -0.1103 -0.044899 -0.18827 -0.24314 -0.050071 0.00064639 -0.0052495 -0.0014785 -0.0010161 -1.0002 0.047469 0.052031 0.081743 0.071363 0.14813 -0.0018615 -0.12222 0.10386 0.022244
3.6289 0.052299 0.04873 0.022925 0.049874 0 0.041798 0.040088 0.062137 0.082594 0.060202 0.10525 -2.755 -0.062114 0.0018422 0.023258 0.21187 -0.081034 -0.028336 -0.20291 -0.11371 -0.044445 -0.1899 -0.23184 -0.051522 7.3597e-05 -0.0054318 -0.0014302 -0.00086639 -0.9318 0.044074 0.048951 0.066351 0.056035 0.15667 -0.0027289 -0.12494 0.10437 0.022554
3.6328 0.050601 0.049405 0.04535 0.038883 0 0.035954 0.043702 0.056746 0.084567 0.058151 0.08821 -2.743 -0.063415 0.0038305 0.02889 0.22369 -0.081662 -0.018486 -0.21221 -0.11165 -0.034347 -0.18344 -0.19935 -0.047904 -0.00031647 -0.0050505 -0.00055032 -0.00033542 -0.8458 0.044434 0.047995 0.052044 0.040528 0.16746 -0.0014216 -0.12563 0.10573 0.025399
3.6367 0.049283 0.048908 0.071124 0.033543 0 0.036995 0.050414 0.047861 0.080986 0.051943 0.061846 -2.7423 -0.066537 0.0076302 0.033409 0.23663 -0.078117 -0.0066119 -0.21661 -0.1034 -0.018741 -0.17256 -0.15242 -0.041523 -0.00034476 -0.0045738 0.0006575 -5.7208e-05 -0.75515 0.047877 0.050532 0.04245 0.03396 0.1757 0.0011743 -0.12545 0.10727 0.029163
3.6406 0.048784 0.048 0.076366 0.039464 0 0.044953 0.055238 0.037527 0.065997 0.045867 0.031391 -2.7504 -0.072208 0.009964 0.035421 0.24784 -0.072489 0.0045467 -0.2157 -0.092308 -0.00033391 -0.15881 -0.10423 -0.034109 -0.00018849 -0.0041529 0.0013954 -0.00033688 -0.66929 0.051956 0.054633 0.036522 0.037469 0.17844 0.0035623 -0.12587 0.10808 0.032572
3.6445 0.049051 0.048271 0.058685 0.053029 0 0.055049 0.05654 0.030706 0.041675 0.045069 0.0036519 -2.7479 -0.081125 0.0088865 0.033772 0.25417 -0.067059 0.012155 -0.20987 -0.081695 0.017812 -0.14366 -0.065574 -0.027641 -0.00017393 -0.0034948 0.0011919 -0.00088463 -0.59538 0.054513 0.056634 0.030478 0.044033 0.17307 0.0048537 -0.12862 0.10708 0.034222
3.6484 0.049953 0.050763 0.037524 0.064054 0 0.061021 0.056528 0.030271 0.016802 0.050211 -0.015571 -2.7117 -0.094602 0.0056121 0.027193 0.2474 -0.062007 0.010618 -0.202 -0.072083 0.02938 -0.12809 -0.039372 -0.026315 -0.00042628 -0.0023899 0.00028814 -0.0011937 -0.5397 0.055061 0.054661 0.022328 0.045676 0.15515 0.0052352 -0.13783 0.10141 0.031084
3.6523 0.051567 0.054885 0.033756 0.06478 0 0.059886 0.0574 0.033886 2.1891e-05 0.056079 -0.023357 -2.637 -0.10983 0.0030858 0.01909 0.22671 -0.056104 0.0010572 -0.1972 -0.062207 0.032529 -0.1115 -0.022882 -0.030545 -0.00075386 -0.0012071 -0.00056418 -0.0010502 -0.50787 0.054427 0.050741 0.014463 0.041002 0.13001 0.0053776 -0.15261 0.091494 0.023718
3.6563 0.053991 0.058779 0.049483 0.056694 0 0.054412 0.058335 0.036571 -0.0060188 0.056575 -0.020267 -2.5442 -0.12411 0.0029362 0.012116 0.19412 -0.04916 -0.013768 -0.19671 -0.052002 0.028284 -0.092926 -0.014296 -0.038916 -0.00087657 -0.00067401 -0.00070985 -0.00061993 -0.50475 0.05346 0.049148 0.011651 0.035916 0.10228 0.0054551 -0.17035 0.078978 0.013808
3.6602 0.056925 0.060859 0.067323 0.048689 0 0.050939 0.057022 0.036344 -0.0044003 0.051289 -0.0094932 -2.4632 -0.13507 0.0041314 0.008391 0.15198 -0.043122 -0.031131 -0.20074 -0.043996 0.017929 -0.071617 -0.016379 -0.049893 -0.00072616 -0.0011134 -6.6107e-05 -0.00015096 -0.53406 0.052441 0.052324 0.016503 0.037367 0.075807 0.0048209 -0.18836 0.065679 0.0030961
3.6641 0.05958 0.061039 0.068675 0.048593 0 0.054004 0.053608 0.036627 0.0011699 0.046306 0.0051483 -2.4052 -0.13922 0.0046108 0.010687 0.1042 -0.040597 -0.046808 -0.20861 -0.041912 0.0036978 -0.046645 -0.033627 -0.060963 -0.0004801 -0.00201 0.00090771 0.00024532 -0.59724 0.051686 0.058374 0.02708 0.046632 0.05573 0.002759 -0.20231 0.054606 -0.0056256
3.668 0.061115 0.060495 0.052358 0.05641 0 0.062314 0.051864 0.042537 0.010398 0.047759 0.021434 -2.3528 -0.13268 0.0037927 0.021081 0.060638 -0.0426 -0.053223 -0.21637 -0.048224 -0.0092978 -0.018607 -0.066603 -0.06753 -0.00031114 -0.0024848 0.0016373 0.00050021 -0.69101 0.05211 0.062746 0.039063 0.058453 0.04802 -0.00040464 -0.20501 0.051354 -0.0074259
3.6719 0.061232 0.060317 0.035526 0.065399 0 0.069807 0.055601 0.054985 0.025373 0.054907 0.039679 -2.2764 -0.11945 0.0030178 0.035507 0.026276 -0.048131 -0.050104 -0.22174 -0.062882 -0.018789 0.0091231 -0.10986 -0.06942 -0.00016819 -0.0022351 0.0018308 0.000446 -0.80572 0.054508 0.062505 0.050077 0.066153 0.04888 -0.0030858 -0.19793 0.055495 -0.0027671
3.6758 0.060325 0.060471 0.0365 0.069016 0 0.070977 0.064105 0.069084 0.046386 0.060581 0.061486 -2.1639 -0.10245 0.00355 0.051249 0.0024657 -0.05578 -0.038149 -0.22484 -0.083656 -0.024695 0.034244 -0.15558 -0.067519 0.00013647 -0.001914 0.0015426 -4.7748e-05 -0.92672 0.058117 0.058944 0.061478 0.067272 0.055288 -0.0036214 -0.18288 0.065793 0.0073062
3.6797 0.059078 0.060088 0.05653 0.066389 0 0.065581 0.07178 0.078697 0.069794 0.058957 0.087045 -2.0313 -0.085134 0.0046687 0.065346 -0.010674 -0.065168 -0.018948 -0.22652 -0.10712 -0.027583 0.054445 -0.19864 -0.063332 0.0006291 -0.0024704 0.0009705 -0.00078487 -1.0388 0.060486 0.056025 0.075647 0.064662 0.063519 -0.0018597 -0.16258 0.080139 0.021055
3.6836 0.057911 0.058614 0.078225 0.061524 0 0.058356 0.072804 0.082154 0.090297 0.052216 0.11325 -1.904 -0.074804 0.0042633 0.071872 -0.015221 -0.076321 0.0032935 -0.23046 -0.12955 -0.030092 0.064843 -0.23764 -0.061073 0.0010316 -0.0040951 0.00026821 -0.0012487 -1.1304 0.059554 0.056421 0.091744 0.063012 0.065489 0.00050212 -0.14346 0.092522 0.033806
3.6875 0.056798 0.056496 0.082048 0.058319 0 0.054287 0.066227 0.082936 0.10468 0.04849 0.13451 -1.7877 -0.075809 0.0013494 0.068554 -0.020804 -0.087879 0.020855 -0.24031 -0.14777 -0.03641 0.065166 -0.27135 -0.065364 0.00098337 -0.0058928 -0.00046385 -0.0010529 -1.194 0.056098 0.05925 0.10463 0.06479 0.054762 0.0014142 -0.13271 0.094646 0.039261
3.6914 0.05548 0.05471 0.064858 0.05718 0 0.054291 0.056526 0.08478 0.11263 0.053046 0.14584 -1.6605 -0.086476 -0.0024185 0.057201 -0.032161 -0.096765 0.031052 -0.25489 -0.16003 -0.04724 0.057648 -0.29521 -0.07649 0.00041734 -0.0066717 -0.0011027 -0.00039301 -1.2241 0.053609 0.061538 0.10849 0.069022 0.031508 0.00044314 -0.13084 0.08399 0.035787
3.6953 0.053751 0.053713 0.042595 0.056117 0 0.055434 0.049384 0.086882 0.11426 0.062351 0.14564 -1.4954 -0.10454 -0.0041204 0.039543 -0.051538 -0.10041 0.03271 -0.27162 -0.16625 -0.062203 0.043947 -0.30274 -0.093747 -0.00032563 -0.0060728 -0.0015129 6.2029e-05 -1.2144 0.055004 0.061424 0.10172 0.072823 -0.003289 -0.00086949 -0.13688 0.059436 0.022864
3.6992 0.051529 0.052965 0.034693 0.053881 0 0.054828 0.047023 0.084648 0.10826 0.067628 0.13573 -1.2907 -0.12615 -0.0024473 0.018195 -0.080274 -0.09939 0.025424 -0.28602 -0.16704 -0.079952 0.026281 -0.29049 -0.11531 -0.0007958 -0.0048897 -0.0016539 -0.00018899 -1.1604 0.059255 0.059594 0.088317 0.073433 -0.04732 -0.00079374 -0.14829 0.020788 0.00079228
3.7031 0.048788 0.051445 0.045518 0.051072 0 0.052558 0.047289 0.075125 0.093818 0.064029 0.1189 -1.0757 -0.13989 0.001044 -0.00060037 -0.11475 -0.097217 0.011837 -0.28281 -0.16237 -0.093951 0.0095407 -0.26129 -0.13328 -0.00084483 -0.0042601 -0.0016315 -0.00096637 -1.0627 0.061713 0.057699 0.074393 0.069258 -0.091769 0.0004969 -0.155 -0.027205 -0.026129
3.707 0.045548 0.048536 0.060816 0.048483 0 0.050483 0.046496 0.06091 0.074045 0.05526 0.096766 -0.88468 -0.14005 0.003647 -0.013745 -0.14508 -0.096867 -0.001051 -0.25733 -0.15122 -0.099305 -0.0028595 -0.22198 -0.14114 -0.00071058 -0.0045575 -0.0015892 -0.0015899 -0.93049 0.058351 0.056004 0.063329 0.060151 -0.12723 0.00092671 -0.15002 -0.072105 -0.04985
3.7109 0.041939 0.044378 0.062247 0.045542 0 0.048788 0.042697 0.048036 0.055732 0.048719 0.070033 -0.72448 -0.12475 0.0042454 -0.020803 -0.16614 -0.097293 -0.010657 -0.20761 -0.13288 -0.093794 -0.0097516 -0.17796 -0.13567 -0.00069265 -0.005086 -0.0015482 -0.0015621 -0.77827 0.049789 0.053059 0.054 0.047541 -0.14938 -0.0011466 -0.13095 -0.10776 -0.066889
3.7148 0.038124 0.039505 0.045353 0.04117 0 0.044883 0.036511 0.040043 0.043865 0.046879 0.040605 -0.56953 -0.09362 0.004062 -0.022101 -0.17364 -0.093755 -0.015104 -0.13371 -0.10852 -0.076174 -0.010523 -0.13047 -0.11469 -0.00079056 -0.0048318 -0.001401 -0.0010136 -0.6202 0.040756 0.047594 0.043235 0.034127 -0.155 -0.0047201 -0.096943 -0.12885 -0.074568
3.7188 0.034069 0.03432 0.023367 0.035764 0 0.036437 0.029708 0.03466 0.036118 0.044779 0.012515 -0.38876 -0.04775 0.0047277 -0.019358 -0.16096 -0.082043 -0.012752 -0.037331 -0.081385 -0.045239 -0.0047245 -0.079159 -0.075132 -0.00071959 -0.0034665 -0.0010974 -0.0004642 -0.4644 0.035288 0.040158 0.029482 0.022657 -0.13926 -0.0066793 -0.048681 -0.12694 -0.06947
3.7227 0.029422 0.028934 0.013727 0.03119 0 0.025208 0.02361 0.026642 0.024233 0.036314 -0.01003 -0.17624 0.00075576 0.0060461 -0.017904 -0.13125 -0.062586 -0.0071374 0.0641 -0.055134 -0.008178 0.0037935 -0.026763 -0.024148 -0.00028974 -0.001614 -0.00080867 -0.00024062 -0.3125 0.032635 0.032529 0.014079 0.014469 -0.10771 -0.0048424 0.001698 -0.10403 -0.055529
3.7266 0.02379 0.023344 0.021215 0.028193 0 0.016799 0.01864 0.013608 0.0025264 0.021897 -0.025775 0.045612 0.042528 0.0061402 -0.019978 -0.092623 -0.040394 -0.0020627 0.15705 -0.032169 0.02796 0.011172 0.019733 0.029242 0.00029244 -0.00020318 -0.00083086 -0.00023588 -0.16426 0.028311 0.025677 -0.00046602 0.0091964 -0.068885 -0.00039689 0.044581 -0.069116 -0.038712
3.7305 0.017216 0.017544 0.034097 0.024337 0 0.015626 0.014655 -0.0013415 -0.024571 0.0085443 -0.037086 0.25205 0.07208 0.0038762 -0.026044 -0.049711 -0.021034 0.00056076 0.23364 -0.013427 0.059186 0.014914 0.053146 0.07951 0.00057114 0.00036793 -0.0012614 -0.00022166 -0.02328 0.019258 0.018826 -0.012674 0.0059347 -0.027374 0.0030026 0.07428 -0.027715 -0.022385
3.7344 0.010351 0.011486 0.035941 0.015665 0 0.019906 0.011212 -0.012744 -0.044507 0.0021813 -0.046822 0.44204 0.084755 0.00072977 -0.035788 -0.0072954 -0.0068243 -0.00080394 0.28711 0.00054022 0.081946 0.012629 0.071118 0.12121 0.00030714 0.00044056 -0.001781 -0.00023376 0.10085 0.007499 0.01073 -0.022362 0.0043148 0.012365 0.002716 0.085965 0.014128 -0.0097684
3.7383 0.0040165 0.0051163 0.020488 0.0011267 0 0.022107 0.0077017 -0.018005 -0.047482 0.00097099 -0.054365 0.63665 0.072682 -0.00027459 -0.045072 0.027488 0.0031734 -0.0066102 0.30536 0.0089418 0.091018 -0.00074182 0.076917 0.14371 -0.00024664 0.00058714 -0.0018331 -0.00050058 0.19611 -0.0018385 0.0015287 -0.029243 0.0039455 0.044494 -0.00041866 0.07154 0.04527 -0.0052331
3.7422 -0.0014234 -0.0013764 -0.0043935 -0.014844 0 0.01513 0.0037301 -0.019179 -0.035837 -0.0026479 -0.05534 0.85292 0.047898 0.0023021 -0.048294 0.056116 0.01016 -0.01187 0.30323 0.011578 0.093091 -0.021627 0.07545 0.15162 -0.00058412 0.001007 -0.0011072 -0.0010166 0.25487 -0.0060514 -0.0071403 -0.032056 0.0029985 0.071853 -0.0032033 0.043864 0.06488 -0.0049623
3.7461 -0.0062224 -0.0074158 -0.025404 -0.024953 0 -0.0012639 -0.00046411 -0.019875 -0.022144 -0.013346 -0.046084 1.0831 0.016329 0.0064151 -0.043029 0.080827 0.01357 -0.013779 0.28692 0.01007 0.091582 -0.04791 0.069044 0.14758 -0.00046429 0.0014323 0.00011922 -0.0013663 0.27871 -0.0078037 -0.013897 -0.029535 -0.0015087 0.096966 -0.0034759 0.0090415 0.074374 -0.0063657
3.75 -0.010766 -0.012362 -0.03484 -0.024937 0 -0.019757 -0.0043061 -0.02111 -0.01732 -0.027251 -0.028651 1.3023 -0.016538 0.0081138 -0.027813 0.10405 0.012427 -0.010077 0.26189 0.0076672 0.089453 -0.077296 0.057402 0.13441 -0.00015533 0.001528 0.0011461 -0.0011221 0.27725 -0.012037 -0.018995 -0.022154 -0.010776 0.12218 -0.0020577 -0.027429 0.075874 -0.0070613
3.7539 -0.015062 -0.016125 -0.033992 -0.017298 0 -0.031157 -0.0079339 -0.020682 -0.020566 -0.035519 -0.010814 1.4963 -0.043265 0.0052638 -0.001261 0.12983 0.0080974 0.0022334 0.23399 0.0072679 0.090235 -0.10619 0.041125 0.1158 -0.00013785 0.0012702 0.0014197 -0.00039448 0.26222 -0.020135 -0.023537 -0.012646 -0.021417 0.15079 -0.0012783 -0.058506 0.073281 -0.0037092
3.7578 -0.018891 -0.019389 -0.028803 -0.0094037 0 -0.031481 -0.012794 -0.016481 -0.021411 -0.033266 -0.00013577 1.6779 -0.057474 -0.0002484 0.031609 0.16249 0.0045322 0.022269 0.20753 0.0094255 0.094734 -0.12905 0.02411 0.097292 -0.00058415 0.00090916 0.00099153 0.00016008 0.24242 -0.027922 -0.027563 -0.004686 -0.026847 0.18351 -0.0020299 -0.079198 0.0742 0.0052485
3.7617 -0.022458 -0.023057 -0.02473 -0.007944 0 -0.024584 -0.020601 -0.0098887 -0.011851 -0.024443 0.0025042 1.8732 -0.061676 -0.0040937 0.063482 0.20075 0.0049676 0.044928 0.18158 0.012293 0.099545 -0.14442 0.011686 0.080704 -0.00117 0.00064554 0.00043686 -2.3258e-05 0.22472 -0.03007 -0.029661 -0.0010445 -0.023103 0.21619 -0.0028787 -0.092593 0.081231 0.016947
3.7656 -0.026656 -0.027416 -0.025207 -0.01473 0 -0.018782 -0.031263 -0.0055574 0.0040176 -0.017937 0.0032841 2.0929 -0.057589 -0.0034115 0.090419 0.24301 0.0085226 0.067298 0.15488 0.013595 0.10216 -0.15127 0.0064747 0.066193 -0.0014093 0.00044488 0.00031277 -0.00081103 0.21936 -0.02636 -0.028998 -0.0027197 -0.013885 0.24517 -0.0021959 -0.10072 0.094846 0.029346
3.7695 -0.032331 -0.031972 -0.031591 -0.026832 0 -0.02071 -0.041966 -0.0077596 0.012999 -0.019503 0.0086962 2.3188 -0.04754 0.00068962 0.10892 0.28698 0.010818 0.086513 0.12596 0.012798 0.10003 -0.1489 0.0068409 0.053446 -0.001139 0.00018937 0.00066954 -0.0014998 0.24197 -0.022821 -0.02742 -0.0091551 -0.0088516 0.26643 -0.00058884 -0.10595 0.11464 0.040209
3.7734 -0.039174 -0.036188 -0.041708 -0.039636 0 -0.031149 -0.048918 -0.016872 0.0055737 -0.02774 0.017933 2.5211 -0.035248 0.0043704 0.11356 0.32616 0.0085362 0.098078 0.092571 0.011717 0.088802 -0.13438 0.0099556 0.041251 -0.00064112 -6.6192e-05 0.0010644 -0.0015665 0.30626 -0.026059 -0.028617 -0.018655 -0.015399 0.27038 -0.00050317 -0.11129 0.13782 0.045443
3.7773 -0.045537 -0.04027 -0.049145 -0.049505 0 -0.045253 -0.050543 -0.029123 -0.014553 -0.037111 0.022085 2.6886 -0.024418 0.0047341 0.10976 0.35491 0.0033236 0.10418 0.05719 0.013489 0.07232 -0.11034 0.016214 0.028805 -0.00030542 -8.3427e-05 0.0010283 -0.0012045 0.41168 -0.036459 -0.034533 -0.028682 -0.031397 0.25854 -0.0032696 -0.11669 0.15793 0.045851
3.7813 -0.0497 -0.044957 -0.04758 -0.05459 0 -0.056328 -0.049066 -0.039535 -0.033857 -0.043576 0.011569 2.8393 -0.01541 0.0023814 0.10186 0.37078 0.00083758 0.10754 0.022366 0.021069 0.054839 -0.077491 0.030027 0.016886 -0.00023216 0.00029421 0.00051266 -0.0010362 0.53863 -0.04749 -0.042819 -0.036711 -0.046622 0.23442 -0.0070836 -0.11996 0.17213 0.043465
3.7852 -0.051479 -0.050402 -0.038312 -0.054842 0 -0.060384 -0.048709 -0.045451 -0.041919 -0.046987 -0.014875 3.001 -0.00815 0.00053887 0.093136 0.37179 0.0057776 0.11036 -0.0097369 0.036139 0.040105 -0.035961 0.055792 0.0065597 -0.0002 0.00092395 -0.00010278 -0.0013394 0.65965 -0.05211 -0.048644 -0.04186 -0.052409 0.20127 -0.0085398 -0.11886 0.17846 0.040157
3.7891 -0.052514 -0.055485 -0.03214 -0.05228 0 -0.058566 -0.052025 -0.048046 -0.040982 -0.04928 -0.048064 3.1833 -0.0020477 0.001803 0.087517 0.3551 0.017958 0.11554 -0.036107 0.058399 0.033472 0.014867 0.093024 -0.00012288 1.449e-05 0.0014834 -0.00040411 -0.0016881 0.75994 -0.049815 -0.049644 -0.046016 -0.050255 0.16377 -0.0062564 -0.10972 0.17477 0.038673
3.793 -0.054752 -0.058643 -0.040044 -0.05071 0 -0.055901 -0.057838 -0.051131 -0.042951 -0.052068 -0.075283 3.3685 0.0040635 0.0057034 0.087741 0.3198 0.033194 0.12547 -0.053523 0.085148 0.040894 0.074655 0.13553 0.00032806 0.00036032 0.001824 -0.00032559 -0.0014359 0.84852 -0.047134 -0.048905 -0.052682 -0.050333 0.13009 -0.0025451 -0.088458 0.16088 0.042458
3.7969 -0.058616 -0.059621 -0.060194 -0.053674 0 -0.057145 -0.062695 -0.058299 -0.057309 -0.056376 -0.089924 3.5309 0.010141 0.0092949 0.090066 0.27447 0.047549 0.13732 -0.06446 0.11168 0.057535 0.13802 0.17532 0.0066382 0.00057923 0.0021616 -0.00015892 -0.00049028 0.94754 -0.051076 -0.052373 -0.063821 -0.060825 0.10234 -0.0011094 -0.059506 0.14197 0.049992
3.8008 -0.062754 -0.060255 -0.076531 -0.061557 0 -0.062808 -0.064289 -0.070241 -0.081943 -0.063326 -0.095267 3.6617 0.015568 0.010013 0.091472 0.22312 0.060141 0.14863 -0.06986 0.13301 0.079846 0.20157 0.20743 0.017792 0.00049675 0.0028593 -0.00022429 0.00052034 1.0678 -0.062261 -0.062852 -0.077521 -0.078718 0.080036 -0.0031771 -0.025829 0.12013 0.059719
3.8047 -0.06567 -0.063103 -0.074187 -0.070845 0 -0.068878 -0.063478 -0.083922 -0.10525 -0.073308 -0.099593 3.7746 0.019599 0.0079979 0.088757 0.16995 0.071948 0.15668 -0.070767 0.1463 0.10366 0.26163 0.23138 0.032349 0.00018351 0.0040075 -0.00055575 0.00089682 1.1938 -0.074559 -0.076687 -0.089236 -0.091913 0.061859 -0.0062519 0.0091283 0.097346 0.069733
3.8086 -0.067467 -0.069001 -0.057289 -0.077124 0 -0.070942 -0.063147 -0.094408 -0.11653 -0.084168 -0.10787 3.8886 0.02041 0.0058202 0.075582 0.12209 0.082811 0.15576 -0.067754 0.15209 0.12064 0.31007 0.24909 0.04726 -0.00016374 0.0052476 -0.00089624 0.0006124 1.2952 -0.08126 -0.086794 -0.095849 -0.09114 0.043779 -0.0067701 0.03851 0.075969 0.07595
3.8125 -0.069785 -0.076016 -0.048108 -0.079366 0 -0.069111 -0.065409 -0.098376 -0.11429 -0.091599 -0.11784 4.0081 0.018161 0.0060772 0.051898 0.084297 0.090718 0.14496 -0.062177 0.15335 0.12601 0.34286 0.26216 0.05892 -0.00041931 0.0060489 -0.00096586 0.00031932 1.3527 -0.081296 -0.089205 -0.098496 -0.0798 0.021074 -0.0036958 0.057862 0.056606 0.07623
3.8164 -0.073974 -0.081087 -0.064375 -0.080934 0 -0.06865 -0.070049 -0.096683 -0.10543 -0.092794 -0.12339 4.1218 0.01427 0.0091974 0.021469 0.05628 0.09422 0.12694 -0.054659 0.15306 0.12158 0.36117 0.27107 0.066952 -0.0005469 0.0061725 -0.00071448 0.00062291 1.3751 -0.079439 -0.086478 -0.10089 -0.071369 -0.0062567 0.0007406 0.067827 0.038634 0.071628
3.8203 -0.079547 -0.082944 -0.097345 -0.085691 0 -0.074913 -0.075531 -0.093562 -0.097646 -0.089851 -0.12098 4.2172 0.0099593 0.013314 -0.012499 0.037454 0.094734 0.10396 -0.04569 0.15265 0.10955 0.36603 0.2759 0.071668 -0.00046968 0.0058578 -0.00032796 0.0014393 1.3874 -0.080895 -0.084586 -0.10463 -0.07641 -0.037188 0.0036002 0.069286 0.021631 0.06333
3.8242 -0.084709 -0.083379 -0.11676 -0.093066 0 -0.087217 -0.081046 -0.092734 -0.093147 -0.088388 -0.11264 4.2936 0.0068558 0.016002 -0.045687 0.026475 0.095521 0.079209 -0.035936 0.15229 0.093573 0.35937 0.27649 0.074067 -5.2123e-05 0.0055572 -2.4051e-05 0.0021293 1.404 -0.086217 -0.086729 -0.10671 -0.092039 -0.069492 0.0039882 0.063939 0.0050911 0.053231
3.8281 -0.088428 -0.085493 -0.10192 -0.097745 0 -0.098298 -0.08722 -0.093942 -0.089122 -0.091854 -0.10307 4.3586 0.007765 0.016097 -0.069395 0.019376 0.098236 0.059312 -0.02808 0.15209 0.082705 0.34657 0.27177 0.077771 0.00069991 0.005512 0.00013488 0.0022123 1.4144 -0.091561 -0.090727 -0.10252 -0.1046 -0.096012 0.0031381 0.056018 -0.011087 0.045758
3.832 -0.091705 -0.090552 -0.06736 -0.095182 0 -0.10089 -0.094752 -0.093532 -0.082898 -0.097515 -0.094639 4.4152 0.011578 0.014134 -0.083197 0.011155 0.10118 0.045938 -0.02416 0.15253 0.080366 0.33526 0.2599 0.084847 0.0014655 0.0056064 0.00024127 0.0018449 1.3986 -0.093396 -0.092579 -0.091689 -0.10318 -0.11417 0.0023414 0.049626 -0.026277 0.042374
3.8359 -0.096457 -0.096604 -0.052532 -0.087524 0 -0.095299 -0.10267 -0.088916 -0.075832 -0.09912 -0.085546 4.4564 0.017055 0.011466 -0.087807 0.00075061 0.10155 0.03898 -0.025225 0.15355 0.086508 0.3276 0.24053 0.095368 0.0017715 0.0056118 0.00039257 0.0015664 1.3554 -0.092356 -0.091921 -0.08028 -0.090627 -0.12366 0.0015634 0.045477 -0.039697 0.042964
3.8398 -0.10307 -0.10028 -0.081663 -0.083189 0 -0.089823 -0.10833 -0.082433 -0.072289 -0.093974 -0.073103 4.4748 0.022716 0.0092433 -0.084702 -0.012194 0.099213 0.037706 -0.031868 0.15416 0.099953 0.32491 0.21739 0.10877 0.0014283 0.0055081 0.00057035 0.00167 1.3124 -0.092318 -0.092942 -0.076196 -0.080949 -0.12506 0.00025822 0.043753 -0.050567 0.046914
3.8438 -0.10928 -0.10003 -0.13457 -0.089327 0 -0.092605 -0.10938 -0.0801 -0.075476 -0.08661 -0.058565 4.4744 0.025611 0.0081026 -0.076911 -0.02648 0.097367 0.040219 -0.044598 0.15344 0.1168 0.32752 0.19802 0.12266 0.00078116 0.0055098 0.00067174 0.0019353 1.305 -0.095988 -0.099381 -0.081666 -0.085583 -0.12054 -0.001112 0.043603 -0.057176 0.052413
3.8477 -0.1118 -0.097521 -0.16235 -0.10407 0 -0.10274 -0.10592 -0.085779 -0.084476 -0.08443 -0.048432 4.47 0.023665 0.0083232 -0.070427 -0.037572 0.099054 0.042207 -0.059512 0.15232 0.12855 0.33129 0.18969 0.1318 0.00043046 0.0057777 0.00064568 0.0019795 1.3428 -0.10174 -0.10903 -0.090592 -0.10189 -0.1167 -0.0011643 0.042626 -0.059092 0.055884
3.8516 -0.10917 -0.095907 -0.13606 -0.11668 0 -0.1101 -0.10051 -0.096489 -0.094991 -0.089652 -0.050415 4.4736 0.018317 0.0097742 -0.067006 -0.043161 0.10337 0.042385 -0.07277 0.15355 0.13241 0.33345 0.19458 0.13437 0.00064212 0.0061686 0.00057584 0.0017483 1.3986 -0.10484 -0.11421 -0.094074 -0.11526 -0.11625 0.00068587 0.040412 -0.057325 0.05638
3.8555 -0.103 -0.096647 -0.078805 -0.11648 0 -0.10513 -0.09613 -0.10416 -0.10258 -0.096552 -0.067186 4.4813 0.011181 0.01161 -0.066686 -0.042011 0.106 0.040855 -0.081974 0.15944 0.12774 0.3331 0.20866 0.12973 0.0010669 0.0063348 0.00060629 0.0015442 1.4333 -0.10182 -0.1086 -0.089092 -0.11276 -0.1197 0.0031583 0.037408 -0.052293 0.05387
3.8594 -0.096395 -0.098064 -0.045375 -0.10266 0 -0.089123 -0.093795 -0.10289 -0.10544 -0.097561 -0.093166 4.4759 0.0044459 0.012416 -0.068698 -0.033402 0.1039 0.038359 -0.084917 0.16926 0.11508 0.32996 0.2254 0.11796 0.0011094 0.0060858 0.0007691 0.0015904 1.4311 -0.093699 -0.09385 -0.081643 -0.095469 -0.1266 0.0042682 0.034528 -0.044518 0.048839
3.8633 -0.091144 -0.096975 -0.067334 -0.085668 0 -0.074275 -0.092179 -0.094736 -0.10494 -0.091764 -0.11726 4.4426 0.0042728 0.011212 -0.068614 -0.016632 0.09897 0.03904 -0.077659 0.17925 0.099062 0.32681 0.24064 0.10147 0.00058418 0.0056183 0.00088941 0.001699 1.4119 -0.0854 -0.079145 -0.080936 -0.077651 -0.13218 0.0034273 0.035517 -0.034036 0.043858
3.8672 -0.086706 -0.091747 -0.11981 -0.078289 0 -0.072603 -0.089319 -0.088063 -0.10398 -0.086147 -0.12975 4.3801 0.011539 0.0085851 -0.062813 0.0031092 0.096337 0.045449 -0.064678 0.18573 0.087788 0.32801 0.25422 0.087015 -5.2734e-05 0.0053489 0.00069656 0.0014793 1.4073 -0.081924 -0.073597 -0.090236 -0.073852 -0.13126 0.0018945 0.041256 -0.021954 0.041785
3.8711 -0.081643 -0.083813 -0.14606 -0.084358 0 -0.084084 -0.084638 -0.089504 -0.10468 -0.087656 -0.12841 4.2977 0.025406 0.0065986 -0.050182 0.024391 0.098945 0.05826 -0.048348 0.18818 0.083911 0.33503 0.2673 0.077121 -0.00016976 0.0055149 8.3515e-05 0.00085636 1.4251 -0.084573 -0.078489 -0.10344 -0.085828 -0.12196 0.0010096 0.051142 -0.0083104 0.043458
3.875 -0.07575 -0.076323 -0.11595 -0.095408 0 -0.09591 -0.079222 -0.097331 -0.10676 -0.094593 -0.11924 4.2032 0.044239 0.0071019 -0.030347 0.046375 0.10422 0.077436 -0.030996 0.18926 0.088828 0.34825 0.27879 0.073377 0.00036536 0.0059596 -0.00071001 0.00026655 1.438 -0.089969 -0.086459 -0.11068 -0.1011 -0.10337 0.00047811 0.063881 0.0068679 0.049209
3.8789 -0.070346 -0.071312 -0.057395 -0.098237 0 -0.094028 -0.074213 -0.10275 -0.10752 -0.09723 -0.11143 4.0961 0.064347 0.0098331 -0.0034921 0.069201 0.10672 0.10214 -0.015989 0.19165 0.10297 0.3667 0.28481 0.076936 0.0010329 0.0063113 -0.0011947 0.00024957 1.406 -0.092312 -0.088001 -0.10718 -0.104 -0.075028 -0.0010425 0.076271 0.023773 0.058912
3.8828 -0.066395 -0.067953 -0.027196 -0.086476 0 -0.076116 -0.069159 -0.097968 -0.10366 -0.087727 -0.11015 3.973 0.077589 0.012304 0.025758 0.095513 0.10395 0.12702 -0.0069345 0.19488 0.11951 0.38189 0.28137 0.083382 0.0011933 0.0063376 -0.00098711 0.00085388 1.3106 -0.087161 -0.079006 -0.096694 -0.088937 -0.041874 -0.0037882 0.081103 0.041994 0.069537
3.8867 -0.062625 -0.063277 -0.050937 -0.065739 0 -0.053599 -0.062177 -0.083213 -0.0938 -0.068896 -0.11269 3.8361 0.081051 0.011938 0.052897 0.12654 0.099088 0.14765 -0.0036088 0.19522 0.13147 0.38645 0.26706 0.087062 0.00072126 0.006089 -0.00014773 0.0015204 1.1664 -0.074171 -0.062765 -0.086484 -0.064412 -0.0091092 -0.0060611 0.075798 0.060571 0.078266
3.8906 -0.055903 -0.054455 -0.095292 -0.047982 0 -0.040779 -0.051781 -0.065937 -0.079822 -0.051877 -0.11104 3.6928 0.073632 0.0086097 0.075652 0.16262 0.097401 0.16163 -0.0060287 0.18836 0.13523 0.37547 0.24305 0.084894 6.8024e-05 0.0057099 0.00080667 0.0016113 1.0022 -0.056981 -0.045682 -0.079647 -0.044842 0.021269 -0.0060584 0.059115 0.078941 0.08364
3.8945 -0.043727 -0.040639 -0.10228 -0.040448 0 -0.041332 -0.038353 -0.053253 -0.065569 -0.044411 -0.098709 3.5469 0.055217 0.0050536 0.092141 0.20351 0.099991 0.16705 -0.013941 0.17212 0.12787 0.34477 0.21092 0.074286 -0.00026595 0.0051828 0.0012702 0.0010505 0.83024 -0.040278 -0.03156 -0.072531 -0.037886 0.047885 -0.0041866 0.030686 0.096549 0.084474
3.8984 -0.026439 -0.023104 -0.049815 -0.03914 0 -0.044627 -0.02359 -0.045038 -0.053476 -0.041829 -0.076289 3.393 0.02721 0.0045351 0.099385 0.24633 0.10141 0.16063 -0.02777 0.14673 0.10559 0.28586 0.17108 0.051803 -0.0002267 0.0043259 0.0010038 0.00040756 0.63498 -0.026115 -0.019579 -0.059316 -0.038188 0.070738 -0.0027713 -0.0089914 0.11238 0.078888
3.9023 -0.0070075 -0.0040618 0.025063 -0.032394 0 -0.034972 -0.0085658 -0.034274 -0.042041 -0.030766 -0.050749 3.2239 -0.0014539 0.007882 0.10085 0.284 0.093664 0.14729 -0.04479 0.11339 0.076367 0.20973 0.1232 0.024031 -0.00014314 0.0030374 0.00028471 0.00032351 0.38894 -0.012444 -0.0066825 -0.038284 -0.032408 0.094077 -0.0032154 -0.050532 0.12664 0.069533
3.9063 0.011326 0.014627 0.064367 -0.01114 0 -0.0053161 0.0072728 -0.014002 -0.026754 -0.002708 -0.028805 3.0433 -0.026829 0.012718 0.098714 0.31249 0.072625 0.12999 -0.063531 0.073147 0.045337 0.12421 0.067192 -0.0043376 -0.0002595 0.0014679 -0.00037818 0.00084952 0.080069 0.0046354 0.0089051 -0.013154 -0.010866 0.11972 -0.0041059 -0.088977 0.1395 0.058082
3.9102 0.027224 0.031931 0.048323 0.023085 0 0.036424 0.024827 0.015854 -0.0040824 0.035964 -0.010132 2.8678 -0.046477 0.015611 0.094504 0.32866 0.040905 0.11081 -0.082683 0.027197 0.016342 0.035575 0.0031582 -0.029666 -0.00046658 -0.0001151 -0.00069548 0.0013548 -0.27404 0.026533 0.026345 0.011409 0.023996 0.14845 -0.0029635 -0.12069 0.15093 0.045789
3.9141 0.041377 0.047363 0.013588 0.058951 0 0.073152 0.04319 0.047997 0.025086 0.067827 0.013116 2.7146 -0.058257 0.01499 0.089859 0.3284 0.004921 0.091966 -0.10038 -0.02232 -0.006075 -0.04821 -0.069345 -0.047412 -0.00053518 -0.0016178 -0.00079214 0.0010958 -0.63487 0.049695 0.043343 0.034776 0.059093 0.18033 0.00019175 -0.14139 0.16059 0.03412
3.918 0.054889 0.060529 0.012729 0.083827 0 0.091082 0.059378 0.073725 0.056017 0.079115 0.049249 2.5846 -0.064025 0.012004 0.086266 0.31002 -0.03024 0.074948 -0.11276 -0.072412 -0.018552 -0.11724 -0.15044 -0.054234 -0.00050222 -0.0031943 -0.00098518 -9.2934e-05 -0.96501 0.067743 0.057911 0.060354 0.080711 0.21096 0.0020318 -0.14855 0.16691 0.024799
3.9219 0.06776 0.071 0.058876 0.092697 0 0.088881 0.070782 0.089731 0.084362 0.071672 0.098207 2.462 -0.069656 0.0087042 0.083571 0.28191 -0.063195 0.05869 -0.11878 -0.12007 -0.025104 -0.1734 -0.23694 -0.054932 -0.00066968 -0.0049712 -0.0013967 -0.0016223 -1.2453 0.076806 0.06918 0.090759 0.084964 0.23582 -0.0004477 -0.14794 0.16917 0.017747
3.9258 0.078822 0.078503 0.11364 0.090551 0 0.07721 0.077864 0.099865 0.10973 0.061223 0.14898 2.331 -0.077835 0.0056457 0.081554 0.2479 -0.094398 0.042454 -0.11761 -0.16269 -0.027783 -0.21806 -0.32014 -0.052208 -0.0011835 -0.006731 -0.0018056 -0.0026315 -1.4762 0.079167 0.077299 0.12337 0.080434 0.25239 -0.0057465 -0.14218 0.16652 0.013007
3.9297 0.086735 0.083137 0.12914 0.087179 0 0.0701 0.083756 0.11068 0.13454 0.063834 0.18641 2.1946 -0.090733 0.0014842 0.079947 0.2119 -0.12289 0.025574 -0.10875 -0.19775 -0.02868 -0.25325 -0.38795 -0.048853 -0.00173 -0.0079741 -0.0018776 -0.0026865 -1.665 0.081365 0.083071 0.1509 0.081008 0.25874 -0.0084661 -0.13388 0.15825 0.010539
3.9336 0.090763 0.085326 0.097983 0.089253 0 0.075051 0.090573 0.12482 0.15888 0.082841 0.20206 2.0737 -0.11037 -0.0051123 0.078434 0.17962 -0.1454 0.0075985 -0.09104 -0.22292 -0.030226 -0.28162 -0.43111 -0.048847 -0.0017929 -0.0083755 -0.0015128 -0.0020875 -1.8103 0.088026 0.087416 0.16625 0.094586 0.25197 -0.0049098 -0.12632 0.14274 0.010639
3.9375 0.090746 0.085495 0.05878 0.09595 0 0.088607 0.096249 0.13793 0.17691 0.10713 0.20009 1.9883 -0.13203 -0.013379 0.076905 0.1539 -0.15853 -0.0094406 -0.068366 -0.23736 -0.032433 -0.30757 -0.44838 -0.052163 -0.0012318 -0.0081647 -0.00094325 -0.001548 -1.8945 0.097114 0.090526 0.16712 0.11656 0.23758 0.0023001 -0.1208 0.12293 0.012426
3.9414 0.086822 0.083731 0.053311 0.10073 0 0.099762 0.095869 0.1415 0.17968 0.12095 0.1927 1.9371 -0.15128 -0.020488 0.075373 0.13423 -0.16181 -0.023318 -0.043693 -0.24302 -0.033757 -0.3315 -0.44551 -0.05618 -0.00050216 -0.0079579 -0.00049454 -0.0015566 -1.892 0.10144 0.091302 0.15642 0.13311 0.22021 0.0062781 -0.11651 0.10184 0.015095
3.9453 0.079635 0.079773 0.082641 0.096961 0 0.098259 0.08691 0.12976 0.16313 0.1159 0.18891 1.8981 -0.16497 -0.023753 0.073772 0.12026 -0.15851 -0.032144 -0.018847 -0.24355 -0.032889 -0.35261 -0.4284 -0.0586 -0.00020785 -0.0081364 -0.00028752 -0.0019874 -1.7871 0.0954 0.088099 0.13916 0.13163 0.20265 0.0030654 -0.11276 0.081721 0.018028
3.9492 0.070786 0.073488 0.10828 0.082904 0 0.081931 0.073092 0.10499 0.13372 0.09557 0.18636 1.8482 -0.16962 -0.022842 0.071961 0.11147 -0.15346 -0.033604 0.0043096 -0.24078 -0.028182 -0.36909 -0.39695 -0.056392 -0.00045963 -0.0083968 -0.00020069 -0.0022909 -1.591 0.080764 0.080663 0.11908 0.11009 0.18771 -0.003804 -0.1086 0.065284 0.020451
3.9531 0.062626 0.065523 0.095277 0.063027 0 0.058206 0.0622 0.077141 0.10511 0.071002 0.17311 1.7832 -0.16139 -0.019926 0.069207 0.10793 -0.14931 -0.024291 0.023878 -0.23177 -0.017715 -0.37526 -0.34583 -0.044829 -0.00077894 -0.0079915 -0.00010328 -0.0020708 -1.3418 0.065772 0.071339 0.097838 0.078147 0.17786 -0.0068182 -0.10328 0.057025 0.020772
3.957 0.057027 0.057511 0.050163 0.045551 0 0.039022 0.05925 0.057246 0.087189 0.052308 0.13802 1.7193 -0.14668 -0.017731 0.065282 0.10826 -0.14414 -0.008886 0.041586 -0.21031 -0.0044381 -0.37165 -0.27182 -0.0272 -0.00067583 -0.0064818 -6.2594e-05 -0.0015052 -1.0859 0.058245 0.063696 0.076025 0.049809 0.17069 -0.0026623 -0.098052 0.055108 0.019121
3.9609 0.054072 0.051433 0.014047 0.03804 0 0.032963 0.061671 0.049605 0.076794 0.043378 0.080954 1.6758 -0.1288 -0.017397 0.060167 0.11281 -0.13235 0.010013 0.05862 -0.17258 0.010048 -0.35807 -0.18073 -0.0057672 -0.00023973 -0.0042569 -0.00026975 -0.0012 -0.85267 0.058952 0.059267 0.054244 0.033802 0.16517 0.0039423 -0.09396 0.058482 0.01586
3.9648 0.05203 0.048399 0.019575 0.043123 0 0.040144 0.061751 0.048748 0.059842 0.041987 0.014574 1.658 -0.11099 -0.017959 0.054016 0.12194 -0.10877 0.029616 0.076219 -0.12226 0.024212 -0.33473 -0.086922 0.016968 -4.4898e-05 -0.0022628 -0.00076404 -0.0015915 -0.6431 0.061373 0.055719 0.033075 0.029186 0.16048 0.0053067 -0.091974 0.065847 0.011588
3.9688 0.0489 0.047818 0.057646 0.056246 0 0.053027 0.054331 0.044113 0.024521 0.043152 -0.043251 1.6557 -0.098039 -0.017582 0.047453 0.13701 -0.073597 0.045192 0.096501 -0.069893 0.035976 -0.3012 -0.0058857 0.036779 -0.00046436 -0.0011732 -0.0012831 -0.0024642 -0.44258 0.057897 0.048969 0.012745 0.028622 0.15645 -0.00058453 -0.093675 0.075319 0.0078257
3.9727 0.044228 0.047735 0.087607 0.06708 0 0.061902 0.042097 0.028955 -0.025428 0.04243 -0.080009 1.6557 -0.091567 -0.015214 0.042286 0.15699 -0.034031 0.053308 0.12028 -0.026336 0.045386 -0.26115 0.0537 0.050906 -0.0011886 -0.00081427 -0.001441 -0.0030718 -0.24592 0.046608 0.037784 -0.0065017 0.025448 0.15491 -0.0074719 -0.098252 0.084524 0.0070144
3.9766 0.039498 0.046233 0.078601 0.065025 0 0.060809 0.033016 0.0062 -0.070057 0.037682 -0.093998 1.6544 -0.089065 -0.011314 0.039519 0.17952 -0.00063215 0.055194 0.14614 0.0038603 0.054143 -0.21835 0.091602 0.060783 -0.0015247 -0.00041369 -0.0010751 -0.0027861 -0.07234 0.032576 0.026161 -0.023464 0.018368 0.15723 -0.0073944 -0.1035 0.093246 0.0097767
3.9805 0.036707 0.042764 0.038984 0.046527 0 0.050279 0.032452 -0.013766 -0.087394 0.029588 -0.091786 1.6578 -0.088703 -0.007337 0.039768 0.20297 0.019529 0.052032 0.17263 0.023377 0.063336 -0.1753 0.1113 0.06767 -0.0011464 0.00058084 -0.00040831 -0.0016721 0.043416 0.022992 0.020426 -0.035579 0.010754 0.16418 0.0006327 -0.10789 0.10175 0.016277
3.9844 0.036434 0.038302 0.0055401 0.01922 0 0.036103 0.038003 -0.021427 -0.070973 0.021268 -0.081268 1.6722 -0.088322 -0.0046652 0.04346 0.2255 0.027305 0.045601 0.19792 0.036812 0.074064 -0.13462 0.1145 0.073256 -0.00043457 0.0019318 0.00014582 -0.00043318 0.075393 0.021047 0.023274 -0.039731 0.0065959 0.17617 0.0093813 -0.10977 0.11057 0.026309
3.9883 0.037155 0.034205 0.0061192 -0.0014727 0 0.025688 0.042137 -0.01526 -0.035144 0.016733 -0.066428 1.6951 -0.084686 -0.003801 0.051017 0.24251 0.029188 0.039756 0.21602 0.04471 0.086955 -0.10414 0.10004 0.080087 -2.003e-05 0.0028353 0.00034058 0.00021707 0.024336 0.024008 0.030612 -0.033811 0.0073513 0.1921 0.010981 -0.10619 0.12062 0.038259
3.9922 0.036367 0.030888 0.034156 -0.0025999 0 0.023956 0.039572 -0.0016014 -0.0029227 0.01827 -0.046936 1.7159 -0.079334 -0.0042525 0.059504 0.25298 0.030003 0.036625 0.22507 0.042742 0.098914 -0.086221 0.067193 0.087351 -7.3111e-05 0.0026753 0.00026693 0.00014082 -0.084932 0.02656 0.034732 -0.018023 0.011865 0.20626 0.0049542 -0.099355 0.13049 0.048366
3.9961 0.032437 0.027519 0.058116 0.016126 0 0.030347 0.031631 0.0119 0.013127 0.024266 -0.021112 1.7243 -0.074378 -0.0050765 0.067496 0.25619 0.027545 0.035902 0.22389 0.02645 0.1075 -0.082836 0.018944 0.092965 -0.00017445 0.0015405 0.00019301 -0.00023144 -0.22072 0.025623 0.03104 0.0047364 0.01809 0.21575 -0.0019443 -0.090911 0.13839 0.054889
4 0.025569 0.022949 0.052902 0.04067 0 0.03839 0.023488 0.022519 0.019783 0.029572 0.011309 1.7177 -0.072012 -0.0056835 0.073753 0.25172 0.014894 0.036802 0.21184 -0.00344 0.11051 -0.095154 -0.038228 0.094701 9.6972e-05 3.3526e-05 0.00026287 -0.00042578 -0.35868 0.022205 0.02181 0.029473 0.024127 0.21835 -0.0034673 -0.082567 0.14249 0.0565
4.0039 0.017226 0.016833 0.021148 0.052112 0 0.038979 0.01798 0.032502 0.033864 0.0289 0.048471 1.7044 -0.076141 -0.0062939 0.076577 0.23864 -0.011334 0.037224 0.1878 -0.040217 0.10435 -0.12525 -0.097089 0.088249 0.00058181 -0.0013518 0.00036417 -0.00037584 -0.48219 0.019194 0.013323 0.05056 0.027952 0.21126 -0.00026047 -0.077098 0.13928 0.05147
4.0078 0.0087376 0.0097878 -0.013434 0.040557 0 0.026482 0.012951 0.043678 0.063563 0.020962 0.086875 1.7004 -0.08926 -0.0075687 0.075699 0.21922 -0.045033 0.033712 0.15551 -0.075136 0.088585 -0.16745 -0.1516 0.070876 0.00068673 -0.0025983 0.0002818 -0.00034977 -0.57421 0.017832 0.009412 0.063718 0.027348 0.1968 0.0020256 -0.076959 0.12686 0.041033
4.0117 0.00035447 0.0024733 -0.029799 0.012384 0 0.0037412 0.004629 0.052922 0.098037 0.0097689 0.12147 1.7216 -0.10796 -0.0096233 0.073157 0.19821 -0.073564 0.026429 0.12133 -0.10194 0.068282 -0.21129 -0.19639 0.046791 0.00010997 -0.0039186 -3.2387e-05 -0.00051982 -0.61341 0.016332 0.008008 0.067637 0.021351 0.18123 9.5202e-05 -0.080891 0.10914 0.028899
4.0156 -0.0085473 -0.0053418 -0.026028 -0.01529 0 -0.018713 -0.0073602 0.0536 0.11519 0.0014751 0.14548 1.7741 -0.12959 -0.011402 0.070338 0.17882 -0.087429 0.01636 0.088886 -0.11808 0.046828 -0.25024 -0.22532 0.019357 -0.0007139 -0.0052228 -0.00034277 -0.00072595 -0.58022 0.011603 0.0039014 0.06405 0.012074 0.16833 -0.0030762 -0.087889 0.089389 0.017228
4.0195 -0.018501 -0.014605 -0.015969 -0.028464 0 -0.030119 -0.019272 0.04168 0.10062 -0.00095431 0.15168 1.8476 -0.15093 -0.011332 0.06875 0.16446 -0.087277 0.0051147 0.061709 -0.12267 0.027932 -0.27777 -0.23184 -0.0073625 -0.0010095 -0.0059322 -0.00028447 -0.00070711 -0.46669 0.002139 -0.0055511 0.055817 0.0042316 0.16182 -0.0022746 -0.096627 0.071481 0.0081759
4.0234 -0.029153 -0.025738 -0.014067 -0.026859 0 -0.02835 -0.027488 0.020161 0.060291 -0.00068612 0.1356 1.9175 -0.16468 -0.0089478 0.071492 0.16356 -0.081143 -0.0020575 0.046752 -0.11424 0.019306 -0.27985 -0.21126 -0.023636 -0.0004833 -0.0053993 0.00032869 -0.0004813 -0.28018 -0.01064 -0.017894 0.044344 0.0013711 0.16824 0.0030199 -0.10445 0.065171 0.0056654
4.0273 -0.039303 -0.037577 -0.024433 -0.022646 0 -0.022362 -0.032649 -0.0028698 0.015588 -0.0047232 0.098903 1.9586 -0.16848 -0.0058806 0.07848 0.17703 -0.07465 -0.0015439 0.04277 -0.090791 0.021453 -0.25893 -0.16287 -0.02615 0.0003464 -0.0035372 0.0012847 -0.00036262 -0.038526 -0.023607 -0.028594 0.028599 0.0015366 0.18402 0.0072935 -0.10977 0.073238 0.0087077
4.0313 -0.047678 -0.047711 -0.041396 -0.028932 0 -0.025116 -0.038879 -0.020853 -0.01462 -0.018062 0.049361 1.9616 -0.16312 -0.0047479 0.088701 0.20372 -0.06427 0.0070583 0.047816 -0.051565 0.0327 -0.2191 -0.089997 -0.015651 0.00067874 -0.0010167 0.0020282 -0.00054963 0.23826 -0.034467 -0.035984 0.0067632 -0.0031181 0.20536 0.0051207 -0.11268 0.094386 0.015766
4.0352 -0.053763 -0.054146 -0.056544 -0.048234 0 -0.042384 -0.049025 -0.033783 -0.028625 -0.039278 -0.0034806 1.9398 -0.14972 -0.0064732 0.10108 0.24213 -0.040706 0.023417 0.06027 0.0015177 0.051372 -0.16406 0.0016175 0.0065697 0.00022153 0.001211 0.0019963 -0.00077263 0.53298 -0.04341 -0.042686 -0.021013 -0.020901 0.22894 -0.0022668 -0.11343 0.12659 0.025457
4.0391 -0.057988 -0.056863 -0.064327 -0.070625 0 -0.067187 -0.061296 -0.047126 -0.040851 -0.061382 -0.053975 1.9188 -0.13043 -0.00851 0.11389 0.28983 0.00092808 0.046269 0.078149 0.064025 0.074988 -0.098842 0.10503 0.038071 -0.00060893 0.0026605 0.0010403 -0.00046836 0.83154 -0.052536 -0.052164 -0.051604 -0.052855 0.25018 -0.0077003 -0.11259 0.16595 0.035834
4.043 -0.061125 -0.057822 -0.063818 -0.082532 0 -0.085095 -0.070867 -0.066069 -0.067159 -0.077108 -0.10242 1.9168 -0.11094 -0.0061587 0.12379 0.33873 0.054399 0.069824 0.09853 0.1301 0.098996 -0.033533 0.21214 0.071673 -0.0012143 0.0036624 -0.0003703 0.00064758 1.1208 -0.063571 -0.064336 -0.080816 -0.08938 0.26315 -0.0055508 -0.11119 0.20162 0.043919
4.0469 -0.063434 -0.059332 -0.058576 -0.078285 0 -0.085937 -0.074394 -0.090548 -0.11008 -0.083948 -0.1514 1.9326 -0.094995 0.0035694 0.13001 0.38181 0.10581 0.089166 0.11994 0.1934 0.12137 0.025777 0.31361 0.10191 -0.001388 0.0050085 -0.0013793 0.0022244 1.3854 -0.075752 -0.074954 -0.1063 -0.11521 0.269 0.0022741 -0.1095 0.22722 0.049313
4.0508 -0.064353 -0.062162 -0.055234 -0.064735 0 -0.07176 -0.072475 -0.11512 -0.15624 -0.084787 -0.1996 1.95 -0.083804 0.018808 0.13245 0.41581 0.14372 0.10241 0.14263 0.24784 0.14195 0.076697 0.40006 0.12701 -0.0012993 0.0072031 -0.0013295 0.0035379 1.6059 -0.085738 -0.07927 -0.1283 -0.11987 0.26886 0.0083841 -0.10716 0.24042 0.052157
4.0547 -0.063089 -0.065043 -0.059388 -0.05553 0 -0.054509 -0.067978 -0.1329 -0.18677 -0.084249 -0.23914 1.9544 -0.077988 0.033498 0.13136 0.4382 0.16628 0.10839 0.16706 0.28853 0.1609 0.11747 0.46406 0.14587 -0.0010425 0.0099582 -0.00029149 0.0040941 1.7583 -0.089835 -0.076056 -0.14738 -0.10556 0.26429 0.0075694 -0.10371 0.24009 0.052839
4.0586 -0.059637 -0.065904 -0.070047 -0.060016 0 -0.046132 -0.062963 -0.1397 -0.19092 -0.084631 -0.25939 1.9437 -0.077784 0.041691 0.12752 0.44478 0.17939 0.10636 0.19462 0.31287 0.17881 0.1442 0.50113 0.15756 -0.00043601 0.01233 0.00092631 0.0039431 1.8202 -0.086891 -0.068141 -0.16152 -0.085657 0.25802 0.0016284 -0.098003 0.22593 0.052194
4.0625 -0.055244 -0.063682 -0.078335 -0.075606 0 -0.049936 -0.0579 -0.1353 -0.17198 -0.084957 -0.25436 1.9245 -0.079773 0.041959 0.12348 0.44003 0.18904 0.10138 0.22363 0.32063 0.19529 0.1577 0.50877 0.16483 0.00062243 0.013351 0.0013744 0.0034401 1.7807 -0.079388 -0.059561 -0.16608 -0.074478 0.25284 -0.0034821 -0.090527 0.20718 0.051573
4.0664 -0.05174 -0.059127 -0.074438 -0.089404 0 -0.059796 -0.053336 -0.12223 -0.14276 -0.083092 -0.22687 1.9009 -0.082086 0.038144 0.12008 0.42754 0.19547 0.096409 0.25095 0.31234 0.20835 0.15811 0.48517 0.16861 0.0017363 0.012647 0.00071872 0.0028316 1.6475 -0.071579 -0.052639 -0.15709 -0.076332 0.24864 -0.0043198 -0.082543 0.18901 0.051158
4.0703 -0.050191 -0.054029 -0.057989 -0.087817 0 -0.066386 -0.050834 -0.10377 -0.11552 -0.077981 -0.1859 1.8687 -0.08374 0.035868 0.11752 0.40885 0.19373 0.092819 0.27346 0.28762 0.21568 0.14429 0.42955 0.16867 0.0021847 0.010581 -0.00049543 0.0021765 1.4428 -0.066081 -0.0476 -0.13478 -0.082845 0.24486 -0.0028319 -0.075141 0.17408 0.050859
4.0742 -0.050055 -0.049732 -0.040787 -0.067076 0 -0.06426 -0.05126 -0.082792 -0.094435 -0.069792 -0.13946 1.8205 -0.083948 0.037884 0.11557 0.38504 0.17843 0.091499 0.28682 0.24526 0.21393 0.11421 0.34443 0.16404 0.0016275 0.0079171 -0.0013268 0.0016035 1.1903 -0.061878 -0.044054 -0.1039 -0.080739 0.2403 -0.0028301 -0.069756 0.16438 0.050358
4.0781 -0.04966 -0.046317 -0.036561 -0.036885 0 -0.054531 -0.052521 -0.061197 -0.074893 -0.058739 -0.089802 1.7548 -0.082391 0.042105 0.11208 0.35438 0.14762 0.090436 0.28197 0.18607 0.19612 0.063732 0.23751 0.15115 0.00054524 0.0053057 -0.0012465 0.0014221 0.90526 -0.055629 -0.041916 -0.070379 -0.063478 0.23225 -0.0049391 -0.068515 0.1587 0.048892
4.082 -0.047589 -0.043013 -0.046505 -0.014151 0 -0.042621 -0.050369 -0.039735 -0.048818 -0.044863 -0.03506 1.678 -0.080012 0.043636 0.10543 0.31742 0.10371 0.08602 0.26273 0.1159 0.16684 0.0024181 0.12063 0.13202 -0.00018054 0.0030003 -0.0005357 0.0017944 0.59714 -0.045156 -0.040727 -0.037715 -0.036856 0.22117 -0.0061087 -0.069575 0.15176 0.046779
4.0859 -0.043726 -0.039217 -0.056222 -0.010882 0 -0.034035 -0.042489 -0.018383 -0.012099 -0.029368 0.024712 1.596 -0.076983 0.038799 0.094763 0.27402 0.052604 0.076426 0.23157 0.045462 0.12912 -0.06436 0.0061523 0.1083 -0.00015191 0.00093399 7.0042e-05 0.0023342 0.28276 -0.03187 -0.038818 -0.0065542 -0.013851 0.20782 -0.0038357 -0.071315 0.14149 0.044489
4.0898 -0.039034 -0.035032 -0.049469 -0.025016 0 -0.031123 -0.031608 0.0024698 0.030579 -0.015489 0.083314 1.5083 -0.073362 0.027933 0.079556 0.22466 0.0025996 0.060385 0.1919 -0.014052 0.086831 -0.13066 -0.096183 0.08228 0.00018531 -0.0010028 0.00010561 0.0022607 -0.0064957 -0.019833 -0.034042 0.022726 -0.0034503 0.19319 0.00040276 -0.0719 0.12656 0.042563
4.0938 -0.034412 -0.030899 -0.025798 -0.04147 0 -0.032046 -0.023652 0.020892 0.06681 -0.0068771 0.1301 1.4094 -0.068693 0.015145 0.059116 0.17097 -0.037615 0.036556 0.15034 -0.056594 0.047621 -0.18512 -0.17954 0.059062 0.00014105 -0.002755 -0.00024724 0.0011607 -0.23385 -0.012376 -0.025744 0.04764 -0.0034251 0.17932 0.0027225 -0.067575 0.10667 0.042143
4.0977 -0.029849 -0.026858 -0.0028828 -0.043335 0 -0.032026 -0.022126 0.033771 0.083563 -0.0044424 0.15589 1.2976 -0.062153 0.0056416 0.035832 0.11996 -0.062476 0.0092758 0.11732 -0.083449 0.020951 -0.21773 -0.23808 0.045319 -0.00034371 -0.0041128 -0.00045505 -0.0004019 -0.37659 -0.0095289 -0.01583 0.064275 -0.0033982 0.16813 0.0013524 -0.055959 0.087633 0.043677
4.1016 -0.024662 -0.022337 0.00087626 -0.025035 0 -0.026508 -0.024418 0.038901 0.076207 -0.0050857 0.1578 1.1793 -0.053418 0.002613 0.012229 0.076419 -0.072654 -0.016785 0.095964 -0.099841 0.0081496 -0.22937 -0.26597 0.042063 -0.00058864 -0.0048696 -0.00022561 -0.0012209 -0.43692 -0.0085904 -0.0075808 0.070324 0.0047487 0.15917 -0.0014556 -0.038516 0.074138 0.046306
4.1055 -0.018414 -0.01669 -0.01376 0.002995 0 -0.014782 -0.024093 0.036994 0.052827 -0.0043635 0.13924 1.064 -0.04212 0.0055264 -0.010131 0.043485 -0.074151 -0.03864 0.087696 -0.10877 0.0093915 -0.22093 -0.25916 0.049435 -8.2716e-08 -0.0049603 0.0002369 -0.00057411 -0.43365 -0.0069923 -0.0031894 0.0671 0.018762 0.15173 -0.0023268 -0.016579 0.068915 0.049224
4.1094 -0.011445 -0.0099173 -0.026301 0.022301 0 -0.001376 -0.017018 0.031348 0.029434 -0.00091887 0.10651 0.95541 -0.027947 0.010654 -0.029737 0.023763 -0.07279 -0.053456 0.092816 -0.10763 0.023567 -0.19482 -0.2188 0.066603 0.0011231 -0.0044704 0.00052942 0.00095604 -0.38368 -0.0044085 -0.0023084 0.058239 0.02774 0.14474 -0.00078754 0.0079502 0.07411 0.051426
4.1133 -0.0044682 -0.0028053 -0.01756 0.021022 0 0.0068451 -0.0050954 0.02504 0.018532 0.0019676 0.065625 0.85024 -0.0096081 0.013481 -0.043388 0.021999 -0.068674 -0.05585 0.11152 -0.090808 0.046852 -0.15591 -0.15277 0.090262 0.0017927 -0.0035536 0.00050488 0.001897 -0.29306 -0.0021765 -0.0026649 0.046382 0.022231 0.13526 0.00050014 0.030399 0.091376 0.050482
4.1172 0.0021748 0.0036454 0.0092861 0.0033161 0 0.0064526 0.0060093 0.018267 0.019764 -0.00013575 0.021665 0.74366 0.011468 0.011623 -0.05216 0.028507 -0.056432 -0.050483 0.1353 -0.056327 0.069169 -0.11643 -0.073482 0.11224 0.0013826 -0.0023581 0.00036678 0.0012366 -0.1659 -0.0011037 -0.001772 0.031317 0.0035366 0.12269 -0.00058143 0.048416 0.11078 0.046922
4.1211 0.0086398 0.008934 0.030928 -0.014097 0 0.001297 0.012397 0.0086663 0.020765 -0.0074042 -0.020647 0.63581 0.034701 0.0063611 -0.056104 0.038963 -0.031721 -0.039455 0.16215 -0.010351 0.087396 -0.079435 0.0067053 0.12969 0.0003468 -0.0010193 0.00035091 -0.00060192 -0.018833 -0.00033662 0.0018526 0.011507 -0.016297 0.10739 -0.0027008 0.061867 0.12721 0.041634
4.125 0.014927 0.013254 0.028565 -0.015321 0 0.00020929 0.014902 -0.0053581 0.0081875 -0.014057 -0.057316 0.53035 0.059331 0.001587 -0.055274 0.049353 0.0023058 -0.024875 0.1906 0.034797 0.099409 -0.046886 0.078984 0.14058 -0.0002488 0.00031571 0.000425 -0.0021461 0.11766 0.0015177 0.0084229 -0.012583 -0.023918 0.090025 -0.0026111 0.071163 0.13625 0.035745
4.1289 0.020325 0.017104 0.0090129 0.0024957 0 0.0095856 0.016967 -0.02153 -0.020121 -0.012713 -0.086313 0.42788 0.083971 0.00073682 -0.049051 0.054345 0.03549 -0.0094299 0.22009 0.067967 0.1035 -0.019603 0.1385 0.14277 0.00010997 0.0014939 0.00037725 -0.0022369 0.21462 0.0045846 0.016954 -0.036826 -0.015246 0.072052 0.00073631 0.077642 0.13161 0.031461
4.1328 0.023815 0.020821 -0.0014723 0.0278 0 0.02711 0.020534 -0.034097 -0.052257 -0.0010882 -0.10758 0.32344 0.10532 0.004068 -0.037412 0.050527 0.058102 0.0038109 0.2503 0.085659 0.1025 0.0055544 0.18219 0.13803 0.00083708 0.0024038 0.00015671 -0.0010146 0.2607 0.0075997 0.025341 -0.055167 0.0018833 0.056112 0.004589 0.084815 0.11238 0.031567
4.1367 0.025215 0.024512 0.01444 0.044427 0 0.042652 0.024668 -0.037694 -0.071175 0.015374 -0.12076 0.2123 0.1214 0.0086015 -0.021937 0.040421 0.067863 0.014271 0.27898 0.091954 0.10009 0.030699 0.20654 0.12996 0.000949 0.0030105 3.6754e-06 0.0003867 0.26133 0.0097617 0.031011 -0.063186 0.014851 0.04261 0.0053905 0.09381 0.085551 0.035455
4.1406 0.025824 0.02831 0.044872 0.043914 0 0.046256 0.027842 -0.031165 -0.067543 0.027769 -0.12294 0.097241 0.13059 0.010834 -0.0035065 0.025512 0.069518 0.021577 0.30289 0.092032 0.097276 0.055493 0.20706 0.11965 0.00022651 0.0033289 0.00016846 0.00099932 0.22223 0.012342 0.032522 -0.060291 0.016544 0.031251 0.0028924 0.10426 0.055236 0.042103
4.1445 0.027687 0.032506 0.059886 0.030716 0 0.036642 0.030468 -0.017823 -0.045559 0.031251 -0.10951 -0.012121 0.13149 0.0097733 0.016761 0.0075515 0.067779 0.025487 0.31802 0.085459 0.094521 0.078802 0.17998 0.10788 -0.00049687 0.0033465 0.00055133 0.00080442 0.13587 0.017886 0.031095 -0.048837 0.010175 0.021351 0.00048535 0.1152 0.025818 0.049959
4.1484 0.03197 0.03727 0.043952 0.017493 0 0.022909 0.034385 -0.0020633 -0.017576 0.029072 -0.078567 -0.10822 0.12042 0.0074821 0.035842 -0.011485 0.061397 0.024448 0.3104 0.065796 0.089099 0.093733 0.1247 0.09316 -0.00026645 0.0029702 0.00073915 0.00044337 -0.013396 0.027549 0.030334 -0.031353 0.0055514 0.010419 0.0013154 0.12203 0.0045247 0.054251
4.1523 0.037929 0.042214 0.015116 0.015565 0 0.017908 0.040151 0.014258 0.0066557 0.029535 -0.034488 -0.19248 0.10141 0.006682 0.050307 -0.03092 0.044635 0.019046 0.27689 0.027199 0.077264 0.095713 0.045647 0.073713 0.00088928 0.0020588 0.00045828 0.00035642 -0.23093 0.039398 0.033705 -0.0085879 0.011033 -0.0038023 0.0047122 0.12104 -0.0090863 0.051603
4.1563 0.043481 0.04634 0.0083837 0.028049 0 0.028587 0.045787 0.032283 0.026332 0.038598 0.013633 -0.27195 0.077125 0.0078276 0.058582 -0.051496 0.014289 0.0096119 0.21815 -0.028155 0.057397 0.083666 -0.048005 0.048685 0.0019356 0.00054029 -6.8472e-05 0.00035522 -0.49931 0.049679 0.041656 0.020015 0.028028 -0.021657 0.0070428 0.11112 -0.017523 0.04146
4.1602 0.046814 0.048551 0.038642 0.04942 0 0.050715 0.048807 0.053337 0.046947 0.05448 0.058403 -0.34956 0.049771 0.0085489 0.059576 -0.073861 -0.025433 -0.0034254 0.13589 -0.089115 0.028729 0.057586 -0.14495 0.017713 0.0019222 -0.0014621 -0.00031949 -1.3959e-06 -0.78385 0.055891 0.050933 0.054049 0.051233 -0.042982 0.005877 0.0918 -0.023125 0.023964
4.1641 0.047568 0.048364 0.081879 0.069896 0 0.07155 0.049171 0.07589 0.072603 0.068686 0.099422 -0.42039 0.02209 0.0059483 0.05198 -0.098987 -0.06522 -0.019365 0.033543 -0.14239 -0.0091007 0.018466 -0.23543 -0.019312 0.00096706 -0.0035975 -5.7607e-05 -0.0008049 -1.0485 0.058467 0.056803 0.090233 0.072645 -0.066958 0.0025674 0.062973 -0.029324 4.4802e-05
4.168 0.046618 0.046196 0.096347 0.08072 0 0.078155 0.049448 0.095344 0.10098 0.072439 0.14157 -0.479 -0.0022599 -0.00059754 0.037074 -0.12612 -0.097462 -0.035192 -0.073284 -0.18104 -0.051097 -0.024916 -0.31344 -0.058928 5.2581e-05 -0.0054059 0.00035939 -0.0017053 -1.265 0.059361 0.056244 0.12256 0.085566 -0.089693 0.00039752 0.028668 -0.040026 -0.024825
4.1719 0.044934 0.042987 0.063953 0.07768 0 0.06571 0.051698 0.10675 0.12488 0.063358 0.18686 -0.52894 -0.023075 -0.0088641 0.020214 -0.15191 -0.12054 -0.048059 -0.16874 -0.20685 -0.089713 -0.062482 -0.37556 -0.09607 -9.39e-05 -0.0065445 0.00034434 -0.002357 -1.4107 0.059245 0.049592 0.14457 0.086819 -0.10803 0.0007128 -0.0048791 -0.053634 -0.045306
4.1758 0.042747 0.039491 0.0098813 0.062326 0 0.040785 0.054536 0.10789 0.13781 0.047371 0.22727 -0.58118 -0.040537 -0.01582 0.0042208 -0.17384 -0.13704 -0.056435 -0.24479 -0.22482 -0.12085 -0.089348 -0.41737 -0.12787 0.00024638 -0.0069757 -0.00023692 -0.002776 -1.4634 0.056563 0.039874 0.15222 0.077703 -0.12022 0.0016454 -0.034762 -0.068158 -0.058871
4.1797 0.039715 0.035825 -0.020453 0.04112 0 0.017626 0.053904 0.10005 0.13798 0.034583 0.24635 -0.64116 -0.055075 -0.020095 -0.0081933 -0.18941 -0.14888 -0.059104 -0.29485 -0.23543 -0.14093 -0.10158 -0.43099 -0.15176 0.00021094 -0.0069573 -0.00083507 -0.0031653 -1.4074 0.049625 0.031004 0.14543 0.063921 -0.1249 0.0007393 -0.058508 -0.081199 -0.063623
4.1836 0.035606 0.031642 -0.0046648 0.022581 0 0.0093352 0.047046 0.086465 0.12789 0.032143 0.22983 -0.69905 -0.067217 -0.022503 -0.012364 -0.19327 -0.1547 -0.054035 -0.30747 -0.2324 -0.14379 -0.093157 -0.4075 -0.16278 -0.00058752 -0.0068003 -0.00075395 -0.0034907 -1.2469 0.039402 0.026142 0.1274 0.053276 -0.11959 -0.0018751 -0.072417 -0.087331 -0.057009
[truncated: 2,510,228 more chars]
