# Supplementary material for: Dataset from dynamic shake-table testing of five full-scale single leaf and cavity URM walls subjected to out-of-plane two-way bending
Source: Data Brief. 2019 Mar 20;24:103854. doi: 10.1016/j.dib.2019.103854 (PMC6480314; doi:10.1016/j.dib.2019.103854)
Supplement: Multimedia component 2 [file mmc2.zip › DATA/CSW-000-RF/Test7.txt]

0 0.0030014 -0.00069605 -0.0054559 -0.0034441 0 -0.002368 0.0064969 -0.0048577 0.0089676 -0.003769 -0.0094661 -0.056677 0.0029467 0.0029182 -0.0034777 -0.050676 -0.0015049 0.012936 0.02315 0.0010594 0.0040503 -0.0027069 -0.0080121 0.021993 -0.00015799 0.00055528 -0.00081547 -0.0017115 0.039932 -0.0020817 -0.0038938 -0.0069143 0.0012875 -0.0008338 -0.00059375 0.012896 -0.0029853 2.7988e-05
0.003906 0.0021423 -0.00099625 -0.0064308 -0.0032568 0 -0.0018699 0.0033496 -0.003723 0.0091038 0.00016488 -0.0049212 -0.050969 -0.0047652 0.0025939 -0.0029892 -0.055881 0.0059242 0.008244 0.0097795 0.0029255 -0.0042252 0.0036461 -0.0075655 0.013443 -0.00021962 0.00088107 -0.0005693 -0.0011353 0.027391 -0.00017174 -0.0016599 -0.0082072 0.00077847 0.0085355 -0.0009085 0.0036794 0.0015758 -0.00031347
0.007813 0.00075214 -0.0014806 -0.0058708 -0.0022912 0 -0.0010836 -0.0014863 -0.0022152 0.0081952 0.0029215 -0.0011511 -0.078111 -0.015394 0.00043059 -0.0072264 -0.055681 0.010434 -0.003279 0.0014011 0.0062155 -0.015562 0.011675 -0.0031878 -0.00098735 -0.00029755 0.00093239 -0.00047313 -0.00047396 0.016192 0.0010479 0.0015614 -0.0078603 0.00010571 0.015258 -0.0015558 -0.016583 -0.00070756 -0.011766
0.011719 -0.00059686 -0.0017234 -0.0039144 -0.00073764 0 -0.00044663 -0.0060555 -0.00094057 0.0062283 0.0044897 0.0018586 -0.11902 -0.025686 -0.0018842 -0.013314 -0.050062 0.008421 -0.017327 -0.0013911 0.0089477 -0.02637 0.019097 0.0014093 -0.017833 -0.00029462 0.00053798 -0.00033124 -0.00042565 0.0045821 0.0022685 0.0041722 -0.0059707 -0.00010664 0.017485 -0.0018288 -0.042316 -0.0082155 -0.030037
0.015625 -0.0014687 -0.0014524 -0.0013925 0.00061103 0 -0.00032009 -0.0082126 -3.304e-05 0.0029446 0.0056505 0.0050324 -0.1412 -0.032522 -0.0028226 -0.018044 -0.03949 0.0017932 -0.029296 0.0015161 0.0082895 -0.033239 0.023396 0.0027335 -0.033335 -0.00023061 -0.00012669 1.9828e-05 -0.00081761 -0.0096128 0.0038859 0.0048729 -0.0031353 0.00016166 0.014041 -0.00073379 -0.067306 -0.018942 -0.050071
0.019531 -0.0017837 -0.00074603 0.0011246 0.0012174 0 -0.00077459 -0.0074149 0.00098285 -0.001619 0.0073004 0.0087355 -0.12902 -0.031027 -0.0021341 -0.015054 -0.025195 -0.004 -0.03081 0.010068 0.0037607 -0.03102 0.01959 0.0011149 -0.040277 -0.00018363 -0.000594 0.00044937 -0.00093647 -0.025176 0.0054814 0.0033441 -0.00017001 0.00022697 0.0050651 0.0014797 -0.079505 -0.029124 -0.061754
0.023438 -0.001752 9.2956e-05 0.0036199 0.0014311 0 -0.0014162 -0.0052159 0.0026318 -0.0066033 0.0094621 0.011917 -0.096468 -0.022357 -0.00051977 -0.0031249 -0.010628 -0.0049446 -0.020853 0.020826 -0.0015458 -0.021508 0.0089479 -2.3289e-05 -0.036945 -0.00012946 -0.00047839 0.00062366 -0.00038684 -0.037401 0.0061738 0.00035555 0.002234 -0.00046045 -0.0029401 0.0032148 -0.075105 -0.035005 -0.060194
0.027344 -0.0016684 0.00076925 0.0060074 0.0020564 0 -0.0014789 -0.0038285 0.0047781 -0.010503 0.010837 0.012846 -0.071273 -0.0090679 0.0011849 0.015345 0.0029476 -0.0016661 -0.0026623 0.031979 -0.0035608 -0.0078679 -0.0049179 0.0016354 -0.025622 7.12e-05 0.00016133 0.00035984 0.00048963 -0.041645 0.0054572 -0.0026996 0.0037431 -0.0014973 -0.0059522 0.002966 -0.057348 -0.03567 -0.047197
0.03125 -0.001741 0.0010812 0.0075921 0.0032947 0 -0.00032677 -0.0040633 0.0065489 -0.012019 0.0096046 0.010748 -0.068997 0.0069055 0.002209 0.037966 0.014873 0.0018451 0.0208 0.042396 -0.0012356 0.0075281 -0.018924 0.0044352 -0.0086075 0.00046506 0.00085497 -0.00014484 0.0010129 -0.037049 0.0036816 -0.0045589 0.004449 -0.0017741 -0.0015019 0.00069054 -0.029616 -0.030665 -0.025073
0.035156 -0.0019805 0.00088956 0.0075274 0.0043025 0 0.0018845 -0.0046345 0.0069976 -0.01081 0.0050682 0.0066765 -0.083502 0.023131 0.0017028 0.061092 0.024675 0.0022865 0.045235 0.05095 0.0023108 0.021753 -0.028886 0.0045595 0.010552 0.00082164 0.0011562 -0.00046821 0.0008595 -0.027034 0.0016997 -0.004749 0.0047694 -0.00066659 0.012705 -0.0022409 0.0027332 -0.019793 0.0021467
0.039063 -0.0021286 0.00017461 0.0058333 0.0039531 0 0.0040017 -0.003497 0.00583 -0.0074487 -0.0013289 0.0027019 -0.099785 0.035871 -0.00078395 0.077136 0.032005 -0.00015464 0.062511 0.056523 0.0028526 0.031015 -0.028898 0.00052199 0.02412 0.00075556 0.0010469 -0.00035854 0.00031247 -0.0164 4.8977e-05 -0.0038055 0.0051706 0.0010958 0.035129 -0.0042176 0.02804 -0.0044787 0.024648
0.042969 -0.001713 -0.00078852 0.0036704 0.0020347 0 0.0045641 0.00011816 0.0035192 -0.0027649 -0.0067556 0.00018518 -0.11138 0.044832 -0.0043543 0.084796 0.037414 -0.0025935 0.071426 0.060314 -0.00084135 0.036462 -0.022144 -0.0048154 0.029759 0.00010108 0.00087434 2.3793e-05 -9.5978e-05 -0.0079394 -0.0014672 -0.0028717 0.0057875 0.0019408 0.05693 -0.0044124 0.042498 0.011076 0.03825
0.046875 -0.00034117 -0.0014022 0.0023519 -0.00038419 0 0.0030416 0.0049251 0.00085558 0.0026159 -0.008999 -0.0012184 -0.12306 0.050105 -0.0067883 0.084287 0.040614 -0.002581 0.072306 0.063094 -0.0061141 0.039122 -0.011283 -0.0071162 0.027268 -0.00085205 0.00088186 0.00025628 -7.4257e-05 -0.0015975 -0.0033233 -0.0028214 0.0061986 0.00097437 0.073428 -0.0029705 0.045998 0.02479 0.042476
0.050781 0.0018809 -0.0010904 0.0021168 -0.0018026 0 0.0005467 0.008679 -0.0014926 0.0080809 -0.0078847 -0.0029084 -0.13903 0.052021 -0.0062671 0.076589 0.041302 -0.00038396 0.066192 0.065748 -0.0093941 0.040198 0.00063459 -0.0051641 0.017287 -0.0015575 0.00087138 4.9777e-05 0.00029353 0.0035283 -0.0053941 -0.0034638 0.0056275 -0.0009978 0.080579 -0.00072163 0.039698 0.034743 0.038012
0.054688 0.0041897 0.00018104 0.0020549 -0.0014942 0 -0.00085557 0.0099415 -0.0030736 0.012612 -0.004843 -0.0057095 -0.15333 0.051068 -0.0033006 0.0642 0.03845 0.001582 0.0554 0.070054 -0.0095332 0.041621 0.0080235 -0.0019675 0.0020107 -0.0016773 0.00042725 -0.000481 0.00076693 0.0069132 -0.0066474 -0.0035209 0.0035294 -0.0020576 0.072581 0.0011035 0.027456 0.03764 0.027996
0.058594 0.0055534 0.0017267 0.0012416 2.654e-05 0 9.7912e-05 0.0088493 -0.0036233 0.014927 -0.0013014 -0.0088035 -0.15465 0.049084 -0.00050479 0.052878 0.032902 0.0013462 0.044824 0.077283 -0.0079593 0.04449 0.0078463 -0.0011019 -0.012247 -0.0013322 -0.00050088 -0.0009093 0.0011724 0.0067189 -0.0058989 -0.0016074 0.00012163 -0.00090458 0.053962 0.0013016 0.018048 0.033451 0.020574
0.0625 0.0054001 0.0025903 -0.00028246 0.0015253 0 0.0025601 0.0064331 -0.0032116 0.014278 0.0022516 -0.010192 -0.13927 0.047081 6.8874e-06 0.044593 0.026458 -0.00056001 0.035927 0.086695 -0.0060339 0.047952 0.0022201 -0.0024988 -0.022775 -0.00088289 -0.0013293 -0.00085438 0.0014174 0.0022257 -0.0029996 0.0024364 -0.0036157 0.0018893 0.032471 -0.00047332 0.014216 0.024405 0.018595
0.066406 0.0040554 0.0022827 -0.0018012 0.0019306 0 0.0040802 0.0034919 -0.0023877 0.011127 0.0056654 -0.0082745 -0.11666 0.045521 -0.0010736 0.039787 0.020504 -0.0014983 0.028898 0.097168 -0.0032059 0.051016 -0.0069045 -0.0025887 -0.028557 -0.00051436 -0.0012874 -0.0002933 0.0014189 -0.0041961 0.00075741 0.0070105 -0.0064983 0.0042809 0.013321 -0.003024 0.016329 0.012047 0.022579
0.070313 0.0024375 0.001131 -0.0029605 0.00090764 0 0.0027083 0.00021849 -0.0018958 0.0068263 0.0080883 -0.0032262 -0.10105 0.044737 -0.0010199 0.038162 0.016622 0.00076322 0.023319 0.10702 0.0017086 0.052368 -0.016875 0.0012662 -0.029287 -0.00011278 -0.000198 0.00041946 0.0011404 -0.0081129 0.0035549 0.0096616 -0.007793 0.0044343 0.0020139 -0.0041289 0.023489 -0.0017304 0.031845
0.074219 0.0012552 -8.2671e-05 -0.0040848 -0.0010234 0 -0.0011283 -0.0032957 -0.0019907 0.0025157 0.0081663 0.0029112 -0.09854 0.044508 0.0016666 0.036615 0.017829 0.0056502 0.01671 0.11001 0.0078534 0.048637 -0.022732 0.0071106 -0.026934 0.00043731 0.0012334 0.00081818 0.00069605 -0.0064719 0.0044935 0.0088298 -0.0074788 0.0021569 0.0070277 -0.0023828 0.029184 -0.012917 0.039959
0.078125 0.00046729 -0.00080716 -0.0052937 -0.0026937 0 -0.0047876 -0.0065343 -0.0020574 -0.0016651 0.0055476 0.0074561 -0.10326 0.043385 0.0051683 0.031762 0.022135 0.0097548 0.0076889 0.10385 0.011901 0.040569 -0.025022 0.0098461 -0.026256 0.00093376 0.0019966 0.00065949 0.00032121 -0.00017141 0.0041476 0.0049984 -0.0060527 -0.0010934 0.020812 0.0011954 0.027188 -0.019967 0.039931
0.082031 -0.00047992 -0.0010518 -0.0056563 -0.0028239 0 -0.0056036 -0.0087229 -0.0011373 -0.0061728 0.001882 0.0087311 -0.10542 0.04023 0.0060656 0.022753 0.027723 0.0095059 -0.0036204 0.087516 0.010893 0.028869 -0.025469 0.0064264 -0.028813 0.00096826 0.0016823 8.031e-05 0.00016843 0.0068263 0.0036895 0.00027642 -0.004185 -0.0034654 0.038149 0.0036585 0.015632 -0.022515 0.029214
0.085938 -0.0019064 -0.0011148 -0.0038175 -0.00088478 0 -0.00316 -0.0094462 0.00099272 -0.010873 -0.00026147 0.0070039 -0.10122 0.033971 0.0031686 0.0093992 0.03254 0.0044338 -0.016675 0.060881 0.0053681 0.014557 -0.026059 -0.00081607 -0.035487 0.00040746 0.0007879 -0.00051435 0.00015671 0.010883 0.0035356 -0.0031653 -0.0024634 -0.0040334 0.053635 0.0027014 -0.0060634 -0.020572 0.0066079
0.089844 -0.0034296 -0.0011199 0.00025748 0.0022149 0 0.00042945 -0.0089151 0.0033185 -0.014405 0.00019749 0.0041301 -0.094723 0.022632 -0.000898 -0.0075005 0.03271 -0.0019211 -0.029808 0.024428 -0.00082346 -0.00043438 -0.030483 -0.0063381 -0.046441 -0.00031014 0.00010705 -0.00073424 8.4106e-05 0.011089 0.0029922 -0.0044129 -0.0011899 -0.0031417 0.058355 -0.0010447 -0.036986 -0.014391 -0.02805
0.09375 -0.0042486 -0.00091284 0.0044509 0.0044342 0 0.0024459 -0.0075391 0.0043476 -0.014942 0.0016504 0.0021717 -0.09186 0.0060531 -0.0023808 -0.023349 0.024867 -0.0046378 -0.039826 -0.014534 -0.0040055 -0.012656 -0.040927 -0.0067023 -0.057465 -0.00048156 -0.00012933 -0.00045219 -0.00010405 0.0085314 0.0012721 -0.0038931 -0.00017939 -0.0017517 0.046614 -0.0044113 -0.068138 -0.006461 -0.065619
0.097656 -0.0038661 -0.00037511 0.0059486 0.004093 0 0.0018594 -0.0053349 0.0034816 -0.01174 0.001328 0.0019432 -0.094626 -0.013025 -0.00046223 -0.035142 0.010912 -0.0015948 -0.046117 -0.049335 -0.0038005 -0.021009 -0.054479 -0.003423 -0.0648 0.00018876 -0.00041411 0.00014308 -0.00022029 0.0039446 -0.0013048 -0.0025193 0.0012142 -0.00057587 0.023756 -0.0045941 -0.092565 0.0010641 -0.097538
0.10156 -0.0025022 0.00030297 0.0038551 0.001463 0 -7.4437e-05 -0.0019315 0.0016025 -0.0059612 -0.0018291 0.0025211 -0.10084 -0.032446 0.0019729 -0.04145 -0.0072555 0.0045152 -0.048746 -0.07624 -0.002723 -0.025054 -0.068521 -0.00064566 -0.066376 0.0012436 -0.0012487 0.00069842 -5.7519e-05 -0.0029735 -0.0033713 -0.00097707 0.0035653 0.00026228 -0.0058132 -0.0017315 -0.10672 0.0070961 -0.11912
0.10547 -0.00082969 0.00076968 0.00027591 -0.0011542 0 -0.001248 0.002743 0.00022134 9.7412e-05 -0.0059335 0.002104 -0.10727 -0.049715 0.0018677 -0.041362 -0.027039 0.0083978 -0.048227 -0.092083 -0.0030548 -0.024733 -0.079945 -0.00061027 -0.060567 0.0018506 -0.0023677 0.00092033 0.00032108 -0.011655 -0.0038608 0.00025769 0.0065663 0.00095852 -0.036581 0.001422 -0.10796 0.010714 -0.12648
0.10938 0.00061794 0.00090418 -0.0014728 -0.0012954 0 -0.00061264 0.0078186 4.7091e-05 0.0046678 -0.0079042 -0.00039497 -0.11152 -0.05856 -0.00024688 -0.034375 -0.041514 0.0067914 -0.046445 -0.091837 -0.0046251 -0.020464 -0.081825 -0.0018843 -0.045513 0.00155 -0.002832 0.00071664 0.00058737 -0.018912 -0.0031357 0.00062889 0.0087517 0.0015966 -0.055995 0.0023127 -0.093575 0.010407 -0.11417
0.11328 0.0017361 0.00094729 9.1861e-05 0.0013801 0 0.0011978 0.011641 0.00044162 0.0075322 -0.0064114 -0.0042925 -0.11189 -0.058449 -0.00080803 -0.025683 -0.047187 0.0012805 -0.046059 -0.083122 -0.0056722 -0.015754 -0.075237 -0.0018139 -0.027402 0.00063034 -0.0019786 0.00019744 0.00047737 -0.020452 -0.0025326 -0.00029417 0.0083722 0.0019903 -0.06036 0.00093988 -0.07389 0.0075656 -0.092785
0.11719 0.0026299 0.001176 0.0033137 0.0046037 0 0.0028093 0.012708 0.00025817 0.0095327 -0.0029648 -0.0075342 -0.10836 -0.05055 0.0022979 -0.017761 -0.04405 -0.0033682 -0.04745 -0.070496 -0.0052363 -0.012233 -0.062887 0.00012466 -0.0099693 -0.00021282 -0.00023701 -0.00041273 7.753e-05 -0.014931 -0.0027386 -0.0021434 0.0049345 0.0018566 -0.050905 -0.00057591 -0.054483 0.0030884 -0.068575
0.12109 0.0032659 0.0015042 0.0050674 0.0054593 0 0.0033942 0.010619 -0.00090407 0.011207 -0.00013451 -0.0082899 -0.10462 -0.036497 0.0065043 -0.012396 -0.032953 -0.0037052 -0.050494 -0.057672 -0.0040357 -0.011137 -0.047661 0.0019859 0.0036931 -0.00053642 0.0011136 -0.00087486 -0.00026926 -0.0061124 -0.0028543 -0.0035167 -1.0316e-05 0.0010818 -0.029738 -0.00046968 -0.039656 -0.0022118 -0.046577
0.125 0.0034445 0.0015197 0.0036585 0.0030434 0 0.0030518 0.0062689 -0.0023497 0.01196 0.0010603 -0.0064186 -0.10741 -0.019318 0.0066993 -0.011522 -0.016183 -0.00053291 -0.054282 -0.049279 -0.0030514 -0.013964 -0.034326 0.0020515 0.0094214 -0.00044832 0.0010805 -0.0010234 -0.00033758 1.5865e-05 -0.0013576 -0.0028554 -0.003828 -0.00015395 -0.00099481 0.00096162 -0.034578 -0.0072199 -0.033099
0.12891 0.0030783 0.00095668 0.00014355 -0.00070211 0 0.0022352 0.00122 -0.0030835 0.010546 0.0018222 -0.003524 -0.12068 -0.0061531 0.00083082 -0.015166 -0.0015589 0.002468 -0.056007 -0.048826 -0.0020306 -0.021229 -0.029819 0.0010203 0.0042511 -0.00031836 -0.00013902 -0.00084795 -0.00024366 0.00092306 0.0019559 0.00011883 -0.0048732 -0.0014418 0.025251 0.0021311 -0.041104 -0.010331 -0.03217
0.13281 0.0023604 6.0801e-05 -0.0029238 -0.0027755 0 0.0011533 -0.0031519 -0.0027691 0.0062979 0.0037916 -0.0015425 -0.1394 2.174e-05 -0.0071448 -0.0206 0.0058823 0.0027351 -0.054894 -0.053419 -5.7991e-05 -0.030947 -0.033705 0.0010168 -0.0080455 -0.00031755 -0.0014031 -0.00053099 -0.00026785 7.7454e-05 0.0052512 0.0038156 -0.0037881 -0.0023158 0.043968 0.0022364 -0.053109 -0.011472 -0.038528
0.13672 0.0015659 -0.00060665 -0.0037697 -0.0017838 0 -0.00017917 -0.006141 -0.0018437 -8.6494e-05 0.0069366 -0.0011303 -0.15125 -0.0015566 -0.010565 -0.026603 0.0040577 0.001188 -0.051205 -0.061207 0.0025722 -0.042134 -0.04504 0.0027471 -0.025487 -0.00031632 -0.0017568 -0.00036773 -0.00049834 0.0031981 0.0061767 0.0058263 -0.0027288 -0.0024388 0.053595 0.0021189 -0.067112 -0.010796 -0.049004
0.14063 0.00072732 -0.00073415 -0.0025244 0.0010101 0 -0.0015254 -0.0076712 -0.00085095 -0.0068423 0.0093967 -0.0012947 -0.1473 -0.010755 -0.0064818 -0.032086 -0.0081894 0.00065152 -0.045686 -0.070125 0.0038868 -0.053767 -0.062211 0.0043847 -0.045857 -0.00018656 -0.0012869 -0.0005593 -0.00072251 0.011747 0.0042012 0.0048324 -0.0032122 -0.0017425 0.053573 0.0029971 -0.079555 -0.0086603 -0.060175
0.14453 -0.00036844 -0.00055765 -0.00058459 0.0030775 0 -0.0023609 -0.0080105 0.00010244 -0.012112 0.009267 -0.00054604 -0.13204 -0.02542 0.0014357 -0.03614 -0.031293 0.0023415 -0.04123 -0.076956 0.0022338 -0.064258 -0.082015 0.0036539 -0.065825 -7.0302e-05 -0.00085949 -0.0010207 -0.0006827 0.020529 0.0012753 0.001677 -0.0046719 -0.00047097 0.044152 0.004725 -0.084728 -0.0061495 -0.066586
0.14844 -0.0017942 -0.00054994 0.00067553 0.002927 0 -0.0023298 -0.0075388 0.0011797 -0.014719 0.0062827 0.0015761 -0.12091 -0.038098 0.0065464 -0.039867 -0.056911 0.0043903 -0.041164 -0.080786 -0.0014523 -0.072839 -0.10039 0.00069451 -0.083157 -0.00025567 -0.001083 -0.0013974 -0.00037444 0.022219 -3.6718e-05 -0.0013624 -0.0051047 0.00092584 0.031484 0.0057309 -0.082717 -0.0049814 -0.067249
0.15234 -0.0031507 -0.00086476 0.00063388 0.0011474 0 -0.0016581 -0.0066191 0.0022994 -0.014303 0.0017521 0.0040514 -0.12591 -0.045259 0.0055767 -0.044116 -0.079669 0.0039657 -0.045813 -0.082296 -0.0040709 -0.079394 -0.11666 -0.001731 -0.097799 -0.00080711 -0.0016319 -0.0013295 -3.1177e-05 0.014349 0.00087109 -0.0024123 -0.0030832 0.002028 0.018325 0.0047434 -0.075846 -0.0055682 -0.063862
0.15625 -0.0037464 -0.0011805 -0.00054115 -0.00052414 0 -0.00097331 -0.0054694 0.0030177 -0.011085 -0.0028251 0.0053562 -0.14295 -0.044808 0.0011901 -0.049201 -0.095757 0.00050101 -0.054666 -0.081887 -0.0034324 -0.083662 -0.13057 -0.0011138 -0.10973 -0.0014075 -0.0016378 -0.00075385 0.00015888 0.001649 0.0020296 -0.0013348 0.00089772 0.0026823 0.0061839 0.0022696 -0.065903 -0.0078575 -0.057763
0.16016 -0.0031911 -0.0011101 -0.0020327 -0.00092053 0 -0.00070863 -0.004016 0.0029602 -0.0057085 -0.006742 0.0048345 -0.15519 -0.034913 -0.0014541 -0.055133 -0.10086 -0.0036007 -0.066181 -0.079963 -0.0006672 -0.08516 -0.14213 0.0019625 -0.11896 -0.0016223 -0.00070338 3.646e-05 0.0002308 -0.0084293 0.00092343 0.0004537 0.0049503 0.0030634 -0.0037431 7.8688e-05 -0.055169 -0.011357 -0.0507
0.16406 -0.0017979 -0.00067104 -0.0026045 -0.00029246 0 -0.00076445 -0.0018819 0.0022239 0.00074486 -0.0097941 0.0031134 -0.15002 -0.016365 -0.0001035 -0.059286 -0.09054 -0.0055098 -0.073915 -0.075507 0.0009187 -0.08211 -0.15019 0.0041792 -0.12451 -0.0013006 0.00056125 0.00064225 0.00030021 -0.012123 -0.0028696 0.001285 0.007432 0.0034888 -0.010516 -0.00072123 -0.046095 -0.013049 -0.043906
0.16797 -0.00033938 -0.00024234 -0.0012758 0.00025067 0 -0.00075975 0.0013412 0.0012311 0.0068924 -0.011506 0.0012655 -0.13248 0.0042021 0.0028628 -0.058714 -0.070999 -0.0048634 -0.073609 -0.067532 -0.00049669 -0.074631 -0.15341 0.0027538 -0.12597 -0.0006787 0.0010653 0.00088069 0.00031963 -0.011332 -0.0070821 0.00046488 0.0079619 0.0041112 -0.014483 -0.00077982 -0.037723 -0.010406 -0.035946
0.17188 0.00062738 -6.703e-05 0.0016995 -9.3688e-05 0 -0.00048216 0.0056092 0.0002543 0.011506 -0.011119 -0.00029152 -0.12037 0.023854 0.0036413 -0.051452 -0.045304 -0.0038321 -0.063488 -0.055197 -0.00309 -0.062407 -0.14981 -0.0017347 -0.12228 -0.00010395 0.00030286 0.00087464 9.8892e-05 -0.010094 -0.0087568 -0.0014179 0.0070446 0.0047368 -0.014989 -0.0015091 -0.02874 -0.0020884 -0.025233
0.17578 0.001181 7.5284e-05 0.0045403 -0.0011502 0 2.8254e-05 0.010059 -0.00075512 0.014027 -0.0084294 -0.0019551 -0.12522 0.040015 0.0011992 -0.035971 -0.016793 -0.0044355 -0.042732 -0.038055 -0.0032433 -0.045405 -0.13758 -0.0057656 -0.11249 0.00027724 -0.0011163 0.00085181 -0.00039805 -0.010281 -0.006824 -0.0030524 0.0051471 0.0049352 -0.011347 -0.0031742 -0.017784 0.012736 -0.010307
0.17969 0.0017838 0.00058535 0.0050981 -0.0019976 0 0.00075519 0.013132 -0.001839 0.014648 -0.0043591 -0.0040315 -0.13898 0.049271 -0.0019637 -0.0098032 0.0090116 -0.0062163 -0.011236 -0.016085 0.00047986 -0.023654 -0.11301 -0.0059939 -0.094383 0.00052873 -0.0019954 0.0008942 -0.00087404 -0.011063 -0.0028208 -0.0032705 0.0024636 0.0043617 -0.0014985 -0.0043411 -0.0023934 0.034834 0.011234
0.18359 0.0026507 0.0014529 0.0027341 -0.0017361 0 0.0018042 0.013282 -0.0027047 0.013837 -0.00044093 -0.005839 -0.14135 0.052573 -0.002757 0.022501 0.02686 -0.0068284 0.022737 0.00548 0.0055141 -0.00097065 -0.079911 -0.0020234 -0.070383 0.00068786 -0.0016177 0.00089938 -0.00094117 -0.011483 0.0006921 -0.0017192 -0.00054556 0.0030182 0.013319 -0.0034281 0.016524 0.059035 0.036452
0.1875 0.0034226 0.002079 -0.00092905 -0.00018908 0 0.0030436 0.0099401 -0.0029154 0.011717 0.0023142 -0.0059482 -0.12119 0.052399 -0.00059726 0.055217 0.035925 -0.0047423 0.052854 0.022109 0.0076241 0.019288 -0.044757 0.0035207 -0.044415 0.00063289 -0.00034185 0.00075385 -0.00055953 -0.011882 0.0022742 0.00091027 -0.0028784 0.0012287 0.029827 -0.00068369 0.035919 0.080366 0.060606
0.19141 0.0034793 0.0018042 -0.0033614 0.001885 0 0.0037619 0.0040856 -0.0024036 0.0079265 0.0039763 -0.0034995 -0.089971 0.050058 0.0024329 0.084205 0.035648 -0.00097637 0.075222 0.030684 0.0049797 0.034736 -0.012287 0.0072656 -0.019397 0.00024726 0.00078648 0.00048816 -0.00013123 -0.012198 0.002342 0.0032057 -0.0036855 -0.00062549 0.045242 0.0016759 0.053252 0.095311 0.079998
0.19531 0.0025455 0.00062263 -0.0033862 0.0032134 0 0.0030334 -0.0020715 -0.0016193 0.0021384 0.0052034 0.00067262 -0.072347 0.04685 0.0039214 0.10498 0.02594 0.0019798 0.086289 0.028214 -0.00016212 0.042959 0.012221 0.0075184 0.00137 -0.00032582 0.0009782 0.00024351 -5.9909e-05 -0.0099979 0.002193 0.0038444 -0.0032546 -0.0023295 0.056213 0.0014964 0.065547 0.10029 0.090532
0.19922 0.00095756 -0.00070326 -0.0020536 0.0028863 0 0.00070655 -0.006253 -0.001037 -0.0052046 0.0063894 0.0043293 -0.082337 0.043365 0.003158 0.10849 0.0066686 0.0026817 0.081282 0.010718 -0.0036672 0.03963 0.019092 0.005078 0.010877 -0.00068858 0.00031775 0.00013012 -0.00024603 -0.0020165 0.0026095 0.0024668 -0.002973 -0.0037908 0.054924 -0.0011441 0.066481 0.088984 0.084199
0.20313 -0.00064719 -0.0012978 -0.0012385 0.0011274 0 -0.0020067 -0.0074204 -0.0006004 -0.012637 0.0073726 0.0054444 -0.10905 0.03891 0.0011029 0.099696 -0.015525 0.0018482 0.068859 -0.012346 -0.0032025 0.03002 0.014699 0.002296 0.011386 -0.00051375 -0.00044149 0.00017051 -0.00015001 0.011561 0.0033528 -4.4551e-05 -0.0039883 -0.0048167 0.043804 -0.0038827 0.059347 0.068709 0.067361
0.20703 -0.0018531 -0.00094821 -0.0015337 -0.00074194 0 -0.0032413 -0.0063097 0.00014827 -0.018181 0.0077749 0.0037623 -0.12712 0.032824 -0.00092824 0.081626 -0.037657 0.0010218 0.053106 -0.03566 0.00012452 0.017082 0.0036292 0.0013677 0.0045895 0.00013022 -0.00061757 0.00036467 0.00055976 0.025161 0.0036632 -0.0021996 -0.0058706 -0.0050475 0.025154 -0.0042652 0.046487 0.043619 0.044066
0.21094 -0.0026681 -0.00022815 -0.0017624 -0.0013185 0 -0.0020993 -0.0047439 0.0013327 -0.020256 0.0073212 0.00091721 -0.12234 0.024644 -0.0021533 0.057888 -0.056836 0.0005302 0.037926 -0.054052 0.0032268 0.0039218 -0.0090893 0.0029316 -0.0072831 0.0007966 -0.00016636 0.00071893 0.0014872 0.031506 0.0029686 -0.0029846 -0.0067915 -0.0042408 0.0020303 -0.0020541 0.030673 0.018091 0.0188
0.21484 -0.0032703 0.00011093 -0.000574 -0.00034556 0 0.00034419 -0.0041723 0.0023179 -0.018342 0.0057724 -0.00096402 -0.10688 0.01389 -0.0023106 0.03458 -0.068407 -0.0008432 0.028767 -0.05927 0.0036945 -0.0044016 -0.014988 0.0056939 -0.020283 0.001009 0.00038588 0.0011365 0.0017856 0.027828 0.0011802 -0.0024731 -0.0051907 -0.0026643 -0.019664 0.00057801 0.016747 -0.00074455 -0.00082105
0.21875 -0.0036519 -0.00017383 0.0017825 0.0010324 0 0.0018038 -0.0045198 0.0022594 -0.012993 0.0028685 -0.00090783 -0.10799 0.0021014 -0.0015344 0.019942 -0.06927 -0.0041692 0.028385 -0.047592 0.0012371 -0.003698 -0.00735 0.0073525 -0.02833 0.00060501 0.00049532 0.0013226 0.0010344 0.017968 -0.0013651 -0.0014782 -0.0012731 -0.0010996 -0.0316 0.0011019 0.010262 -0.0069339 -0.0073464
0.22266 -0.0035615 -0.00070946 0.0035778 0.0013838 0 0.00078371 -0.0042604 0.0011238 -0.0053913 -0.0012556 0.00039873 -0.13985 -0.0088369 -0.0005651 0.014993 -0.061819 -0.0086683 0.033832 -0.025082 -0.0027084 0.0041919 0.0098901 0.0063778 -0.030189 -0.00021052 9.7534e-05 0.00094275 -0.00022115 0.0078542 -0.0040113 -0.00069889 0.0031715 -0.00025464 -0.033123 -0.0010592 0.010728 -0.0030193 -0.0025014
0.22656 -0.0027735 -0.00097353 0.0034665 0.00046681 0 -0.0020201 -0.0017126 -2.7577e-05 0.00312 -0.0055246 0.0014992 -0.18579 -0.017852 -0.00064544 0.019539 -0.047803 -0.011961 0.043089 0.0038348 -0.0061725 0.017579 0.032841 0.003371 -0.025787 -0.0010677 -0.00037369 -2.831e-06 -0.00092676 -0.00076633 -0.0059212 -0.00023511 0.0063511 -3.6243e-05 -0.024878 -0.0040923 0.017016 0.0086564 0.011788
0.23047 -0.0013606 -0.00077402 0.0019347 -0.000467 0 -0.0042737 0.00341 7.1174e-06 0.011227 -0.0081404 0.001485 -0.20913 -0.02401 -0.0025312 0.032374 -0.029602 -0.01206 0.053754 0.033845 -0.0076284 0.034103 0.05643 0.00068403 -0.015783 -0.0016479 -0.00041373 -0.00098483 -0.00056673 -0.011227 -0.0064136 0.00019456 0.0077586 0.00053903 -0.0086769 -0.005512 0.027187 0.024807 0.032518
0.23438 0.00031219 -0.0002963 0.00067845 1.8676e-05 0 -0.0040287 0.0094076 0.0012878 0.017686 -0.0078151 0.0005666 -0.18465 -0.025918 -0.0053907 0.049591 -0.012846 -0.0090952 0.061709 0.053565 -0.0065798 0.048279 0.068778 0.00034519 -0.0026904 -0.0017709 8.5696e-05 -0.0012687 0.00029914 -0.026349 -0.0053821 0.00081589 0.0079591 0.0024907 0.0096958 -0.0043511 0.035916 0.037885 0.052535
0.23828 0.0018296 0.00018608 0.00066899 0.0018999 0 -0.0013562 0.013481 0.0025264 0.021481 -0.0049947 -0.00040435 -0.1224 -0.025406 -0.0070709 0.064073 -0.0020974 -0.0051505 0.066249 0.060177 -0.0038359 0.056877 0.067736 0.0020941 0.0088152 -0.0014115 0.00073723 -0.00056999 0.00061067 -0.042732 -0.0033844 0.0017303 0.0074329 0.0057177 0.022846 -0.0018396 0.039147 0.043557 0.065992
0.24219 0.002943 0.00053295 0.001137 0.0034747 0 0.0018261 0.013504 0.0022828 0.022129 -0.0017089 -0.00079383 -0.061978 -0.023239 -0.0059352 0.073599 0.0018494 -0.0025696 0.068339 0.055151 -0.0011593 0.059906 0.055956 0.0035475 0.017507 -0.00073541 0.00099657 0.00059945 -9.2738e-05 -0.051809 -0.0012262 0.00312 0.0059888 0.0086606 0.029122 -8.1632e-05 0.0366 0.042099 0.072175
0.24609 0.0035928 0.00070277 0.00059342 0.0029421 0 0.0034259 0.0094143 0.00037856 0.019858 8.9643e-05 -0.00059103 -0.0414 -0.019869 -0.0025332 0.076972 -0.0009025 -0.0023523 0.06908 0.040774 -9.6125e-05 0.058001 0.036938 0.0025359 0.022901 -9.619e-05 0.0006312 0.0013293 -0.001211 -0.047146 0.00056902 0.0051408 0.0033802 0.0093081 0.028133 -5.5173e-05 0.028832 0.034688 0.071311
0.25 0.0038008 0.00064328 -0.0013506 0.00026219 0 0.0027661 0.0032164 -0.0019058 0.015377 0.00023341 -0.00015355 -0.067413 -0.015441 0.00079162 0.073566 -0.0091371 -0.0038353 0.07038 0.021468 -0.00073288 0.052898 0.017242 -0.00066858 0.025229 0.00012591 -9.2704e-05 0.0011405 -0.0017332 -0.030577 0.0018745 0.0073708 0.00018198 0.0068352 0.020863 -0.00078399 0.017788 0.024311 0.064879
0.25391 0.0035925 0.00032945 -0.0034496 -0.0025826 0 0.00081983 -0.0023625 -0.0030074 0.0093675 0.00042509 0.00026554 -0.11242 -0.0094705 0.0021213 0.06663 -0.016772 -0.0054956 0.074665 0.0069896 -0.0016432 0.049303 0.0080457 -0.003581 0.027526 -0.00020448 -0.00066276 0.00042392 -0.0012689 -0.010892 0.0026675 0.0085444 -0.0023478 0.00245 0.013506 -0.00038409 0.0095346 0.018124 0.058177
0.25781 0.0029959 -0.00011419 -0.0041073 -0.0032335 0 -0.00082691 -0.0055691 -0.0023891 0.0021732 0.0025525 0.0007122 -0.1392 -0.0023387 0.001712 0.060318 -0.019293 -0.005978 0.081282 0.00092596 -0.0013025 0.049218 0.0097422 -0.0040346 0.032027 -0.00083938 -0.00077441 9.2511e-06 -0.00034859 0.0033097 0.0028744 0.0073202 -0.003414 -0.0013888 0.010245 0.0020371 0.0069041 0.018193 0.054143
0.26172 0.0020506 -0.00044399 -0.0029542 -0.00094769 0 -0.0012114 -0.0064557 -0.00074654 -0.0059304 0.0067897 0.0013754 -0.13084 0.0052049 0.0014347 0.05611 -0.014957 -0.0047214 0.089285 0.0038038 0.00038815 0.052807 0.020242 -0.0023744 0.039253 -0.0013265 -0.00056559 0.00029121 0.00027052 0.0093798 0.0026549 0.0036795 -0.0035039 -0.0027972 0.011973 0.0054169 0.010449 0.024105 0.053104
0.26563 0.00078887 -0.00052053 -0.0010001 0.0028691 0 -0.00049908 -0.0063566 0.00085066 -0.014108 0.011206 0.0023454 -0.10052 0.012081 0.002613 0.054949 -0.0028475 -0.0021085 0.097402 0.014964 0.0021093 0.059599 0.035976 -0.00098455 0.04919 -0.0013782 -0.0004175 0.00083111 0.00044639 0.010158 0.0026652 -0.00051169 -0.0038173 -0.0018049 0.018605 0.0076209 0.019849 0.034393 0.054663
0.26953 -0.00074633 -0.0004642 0.00061408 0.0058877 0 0.00036236 -0.006568 0.0018046 -0.020665 0.013155 0.0034924 -0.075412 0.014516 0.0046696 0.056443 0.016592 0.00077127 0.10241 0.030549 0.002642 0.066944 0.046848 -0.0016858 0.059836 -0.0010818 -0.00052657 0.00086415 0.00067982 0.0094764 0.0036194 -0.002745 -0.0048387 -0.00010891 0.026699 0.0073488 0.032104 0.043212 0.055827
0.27344 -0.0023964 -0.00050919 0.0017056 0.0065543 0 0.00039003 -0.007327 0.0020467 -0.023603 0.011179 0.0044534 -0.072097 0.0098334 0.005926 0.056445 0.036014 0.0026985 0.10238 0.041803 0.002122 0.070558 0.044515 -0.0038251 0.066665 -0.00074981 -0.00068475 0.0001646 0.0013462 0.0091494 0.0053055 -0.0020329 -0.0056339 0.00045743 0.029209 0.0052475 0.040211 0.043345 0.052618
0.27734 -0.0037879 -0.00069039 0.0028172 0.0048621 0 -0.00075899 -0.0078052 0.0016149 -0.02177 0.0059533 0.0046762 -0.085653 -0.0017648 0.0054145 0.05275 0.051357 0.0030129 0.097291 0.045325 0.0015743 0.069199 0.029472 -0.0050529 0.06771 -0.00058401 -0.00050694 -0.00067434 0.0020869 0.0095483 0.0061821 0.0001219 -0.0047044 -0.00061841 0.023866 0.0031468 0.041479 0.03347 0.044564
0.28125 -0.0044136 -0.00074734 0.004181 0.0019511 0 -0.0024755 -0.0069241 0.00053382 -0.015715 -0.00021694 0.0036133 -0.099392 -0.019296 0.0035958 0.044191 0.060206 0.0019377 0.087341 0.039394 0.0013861 0.062452 0.0038707 -0.0038178 0.061959 -0.00051007 0.00010989 -0.00085397 0.0021259 0.010929 0.0044308 0.0010985 -0.0015307 -0.002308 0.010049 0.0021716 0.034742 0.013832 0.032159
0.28516 -0.0039296 -0.00040902 0.0052666 -0.00073299 0 -0.003453 -0.0041844 -0.00085568 -0.0074722 -0.0047695 0.001129 -0.10259 -0.040523 0.0014344 0.029966 0.060418 0.00025228 0.073022 0.022979 0.0007163 0.050474 -0.02746 -0.00083632 0.048788 -0.00033248 0.00077298 -0.00021035 0.0011823 0.012604 -0.00020114 -0.0003545 0.0028015 -0.0030593 -0.011639 0.0016486 0.01967 -0.013706 0.017048
0.28906 -0.0024542 0.00023987 0.0054139 -0.0020777 0 -0.0025366 0.00010562 -0.0017728 0.00063747 -0.0062264 -0.0021143 -0.09854 -0.05665 -0.00071455 0.012997 0.053671 -0.0013412 0.056582 -0.00019727 -0.0013285 0.036363 -0.050007 0.0018784 0.03131 6.1182e-07 0.00088827 0.00062241 -7.6251e-05 0.011424 -0.0056138 -0.0029945 0.0064721 -0.0020628 -0.033731 -1.5964e-05 0.0016004 -0.039344 0.0058057
0.29297 -0.00057661 0.00075273 0.0046384 -0.001707 0 0.00027187 0.0051276 -0.0015663 0.0072407 -0.0048756 -0.0047496 -0.097625 -0.061709 -0.0029689 -0.00059754 0.047536 -0.0024887 0.041327 -0.02162 -0.0042064 0.024269 -0.057269 0.0030881 0.01627 0.00032881 0.00022392 0.00087692 -0.00061603 0.0033288 -0.0087454 -0.0044443 0.0083105 0.00023096 -0.048071 -0.0033276 -0.01113 -0.054627 0.0023533
0.29688 0.00098855 0.00073098 0.003533 -0.00024406 0 0.0034937 0.0098703 -0.00048787 0.012259 -0.0024957 -0.0054614 -0.10539 -0.05318 -0.0049473 -0.0073915 0.045686 -0.0029256 0.028946 -0.037278 -0.006114 0.015802 -0.048102 0.0031526 0.0071937 0.00045911 -0.00079203 0.00040414 -6.7784e-05 -0.011913 -0.0080955 -0.0035551 0.0083408 0.0025589 -0.051293 -0.0066695 -0.014382 -0.05624 0.0080277
0.30078 0.0018413 0.00022384 0.0024017 0.00086357 0 0.0050714 0.013205 0.00031982 0.016206 -0.0011807 -0.0039324 -0.11842 -0.029939 -0.0055657 -0.0045134 0.051089 -0.0022853 0.020959 -0.043862 -0.0057742 0.01209 -0.023335 0.0029731 0.0070664 0.00036039 -0.0013573 -0.00027351 0.00089917 -0.027891 -0.0049938 -0.0012909 0.0072241 0.0037311 -0.041363 -0.0074717 -0.0049569 -0.04241 0.023184
0.30469 0.002071 -0.00031639 0.00078575 0.00027402 0 0.0039713 0.013993 -0.0001436 0.019157 -0.0018523 -0.0011495 -0.13011 0.0076359 -0.0041542 0.012484 0.067002 -0.00053943 0.020227 -0.036843 -0.003701 0.014209 0.01208 0.0026467 0.020454 0.00015604 -0.00094571 -0.00058306 0.0012643 -0.035327 -0.0023024 0.00063098 0.0054945 0.0032943 -0.017313 -0.0045658 0.021336 -0.012761 0.046808
0.30859 0.0020501 -0.00047063 -0.0019118 -0.0020243 0 0.0011312 0.01159 -0.0016619 0.020284 -0.0035084 0.0013137 -0.13776 0.046191 -0.0015424 0.038911 0.087132 0.0013371 0.026273 -0.02083 -0.0013643 0.01928 0.042735 0.0015199 0.043385 -3.5632e-05 0.00023927 -0.00045452 0.00066747 -0.030118 -0.001775 0.0016072 0.0034236 0.0016655 0.0097248 0.00059964 0.056796 0.019874 0.070388
0.3125 0.0020689 -0.00020841 -0.0053642 -0.0043738 0 -0.0012272 0.0065381 -0.0028786 0.018298 -0.0039645 0.0024879 -0.14275 0.075397 0.0004536 0.067815 0.104 0.0015696 0.03663 -0.0023922 0.00067269 0.024835 0.061635 -0.0006195 0.069534 -0.00019323 0.001399 -0.00023455 -0.00030748 -0.017587 -0.0026393 0.0023513 0.0013493 -0.0001857 0.030887 0.005136 0.092468 0.045796 0.088265
0.31641 0.0021374 0.00018117 -0.0081067 -0.0046705 0 -0.0014352 0.00069763 -0.002549 0.012417 -0.0016717 0.0026315 -0.1456 0.08847 0.00078361 0.094188 0.11229 -0.00097059 0.049315 0.01396 0.003161 0.02954 0.065727 -0.0029263 0.094374 -0.00032279 0.0017383 -0.00017838 -0.00080739 -0.007815 -0.0026796 0.0033695 -0.00026212 -0.0012772 0.040738 0.0071268 0.12218 0.059129 0.096993
0.32031 0.0020719 0.00042729 -0.0085805 -0.0022695 0 0.00027437 -0.0036984 -0.00070917 0.0031695 0.0028794 0.00275 -0.14388 0.078987 0.00013361 0.11247 0.10644 -0.0052892 0.061812 0.023356 0.0064462 0.03221 0.053622 -0.0043439 0.11285 -0.00036805 0.001032 -0.00018846 -0.000558 -0.0061946 -0.00055799 0.0038012 -0.0012274 -0.0011229 0.034325 0.0068907 0.1394 0.05459 0.093557
0.32422 0.0017095 0.0004635 -0.0064889 0.0012576 0 0.0021375 -0.0055526 0.0014228 -0.007475 0.0074314 0.0035264 -0.13645 0.038185 -0.00011763 0.11183 0.077843 -0.0085179 0.067397 0.017454 0.0088846 0.031627 0.029351 -0.0048312 0.11497 -0.00026436 -0.00026772 -7.691e-05 -2.2811e-06 -0.0088557 0.0029869 0.0023065 -0.0019169 3.5503e-05 0.0065729 0.0059838 0.13273 0.026732 0.074389
0.32813 0.0010203 0.00030444 -0.0031717 0.0034148 0 0.0025246 -0.0056861 0.002638 -0.016732 0.0096548 0.0047032 -0.12812 -0.016204 0.00025478 0.097002 0.038094 -0.0081458 0.064172 0.0015998 0.0079079 0.029279 0.0075353 -0.0053244 0.10413 -8.0001e-05 -0.0013996 6.966e-05 0.00030465 -0.0076077 0.0060216 -0.00089545 -0.0028324 0.001427 -0.028528 0.005239 0.11087 -0.0094228 0.048742
0.33203 6.2584e-05 -0.00011904 -0.00066353 0.0029683 0 0.0012565 -0.0060376 0.002717 -0.022126 0.0086995 0.0054438 -0.12688 -0.074791 -2.7003e-05 0.071081 -0.0057304 -0.0042931 0.051552 -0.020426 0.0030946 0.025559 -0.0060894 -0.0063774 0.082552 -2.5489e-05 -0.0018088 -3.736e-05 0.00028606 0.0011613 0.0071381 -0.0034258 -0.003865 0.0022648 -0.063686 0.0040785 0.078932 -0.046292 0.020945
0.33594 -0.0010898 -0.00086496 -0.00027011 0.00088242 0 -0.00060359 -0.0078232 0.0022552 -0.022588 0.0053156 0.0051847 -0.13484 -0.12825 -0.0020325 0.037884 -0.046302 0.00032485 0.029819 -0.044312 -0.0023048 0.020751 -0.0072876 -0.0071651 0.053122 -0.00024621 -0.0014397 -0.00044107 0.0002861 0.013245 0.0061847 -0.0027862 -0.0041748 0.0022044 -0.092027 0.0017775 0.042571 -0.076791 -0.0048706
0.33984 -0.0023206 -0.0017202 -0.0017534 -0.00087789 0 -0.0020227 -0.010261 0.0017497 -0.018907 0.0008133 0.0040609 -0.14283 -0.16175 -0.004866 0.0039367 -0.071281 0.0029327 0.00021808 -0.062395 -0.0037729 0.014764 0.0082801 -0.0062025 0.02068 -0.00060211 -0.00066878 -0.00072624 0.00053838 0.02194 0.0036402 0.00085888 -0.0030101 0.0014151 -0.10319 -0.00093921 0.01108 -0.090538 -0.022674
0.34375 -0.0033837 -0.0021702 -0.0035758 -0.0013314 0 -0.0028535 -0.011056 0.0011183 -0.013138 -0.0038051 0.0025317 -0.137 -0.16584 -0.0061266 -0.021313 -0.071878 0.0032956 -0.029748 -0.066655 0.00013887 0.0074227 0.034154 -0.0030597 -0.0067689 -0.0007122 3.5265e-06 -0.00041519 0.00084722 0.02513 -0.00013944 0.0043073 -0.00062565 0.00031019 -0.093566 -0.0020391 -0.005777 -0.084362 -0.02921
0.34766 -0.0039084 -0.001773 -0.003905 -0.0011497 0 -0.0034389 -0.0082672 0.00014785 -0.0072573 -0.0077668 0.00072907 -0.11247 -0.14739 -0.0043122 -0.03589 -0.05368 0.0037207 -0.05419 -0.05828 0.0061549 -0.00068199 0.06062 0.00091288 -0.026618 -0.00027406 0.00027063 0.00042504 0.00083608 0.025816 -0.0047191 0.0042065 0.0017829 -0.00071052 -0.070636 -0.0001703 -0.0088162 -0.066116 -0.02749
0.35156 -0.0035763 -0.00060228 -0.0017697 -0.001456 0 -0.0036556 -0.0019666 -0.00084601 -0.0019988 -0.010125 -0.0016761 -0.080415 -0.11102 -0.0005168 -0.039254 -0.021049 0.0064014 -0.069734 -0.038882 0.0093706 -0.0087937 0.082258 0.0037261 -0.037736 0.0006455 0.00016237 0.0011141 0.0004093 0.026167 -0.0088825 0.00049388 0.0031479 -0.001268 -0.039217 0.0036032 0.00059276 -0.04091 -0.01948
0.35547 -0.0023565 0.00073545 0.0022272 -0.0023017 0 -0.0027282 0.0056738 -0.0011364 0.0031468 -0.010058 -0.0049029 -0.060026 -0.062858 0.0025597 -0.031889 0.020136 0.010824 -0.073606 -0.011282 0.0080042 -0.015918 0.094084 0.0044621 -0.039725 0.0016406 -4.869e-05 0.0010135 -0.00014704 0.023195 -0.01077 -0.0032261 0.0034444 -0.00094752 -0.004901 0.0063715 0.019818 -0.014558 -0.0076604
0.35938 -0.00058747 0.0015785 0.006095 -0.0026444 0 -0.00018747 0.01178 -0.00046164 0.0087635 -0.0078085 -0.0083808 -0.062487 -0.014435 0.0032397 -0.015689 0.057082 0.013946 -0.061395 0.016997 0.004757 -0.018667 0.088511 0.0036675 -0.031906 0.0022748 -9.6527e-05 0.00022637 -0.00051244 0.012232 -0.0092352 -0.0030131 0.0034433 0.00047101 0.022289 0.0059325 0.042483 0.0027304 0.0033046
0.36328 0.0011959 0.0017096 0.0076062 -0.0018132 0 0.0031051 0.014423 0.00039638 0.01427 -0.0049808 -0.010704 -0.082535 0.025128 0.002223 0.0013205 0.081607 0.013023 -0.041498 0.03785 0.003413 -0.016172 0.072443 0.0022179 -0.019821 0.002355 5.6601e-05 -0.00046472 -0.00066285 -0.0055508 -0.0051284 0.0015631 0.003637 0.0025345 0.039924 0.0028305 0.060403 0.010383 0.010151
0.36719 0.0025707 0.001387 0.0057919 -0.00063585 0 0.0051998 0.013364 0.00018278 0.017907 -0.0033589 -0.010377 -0.10562 0.054413 0.0012651 0.016052 0.093002 0.0082642 -0.018821 0.04912 0.0045716 -0.0087206 0.050297 0.00027576 -0.0055224 0.0019479 0.00020349 -0.00040598 -0.00078077 -0.021246 -0.00093143 0.0068984 0.0036432 0.0039679 0.04923 -0.00021759 0.071362 0.011016 0.012288
0.37109 0.0034268 0.00095668 0.0016754 -0.00073863 0 0.0046124 0.0097456 -0.0015364 0.018097 -0.0031261 -0.0068196 -0.1224 0.073108 0.00088125 0.026268 0.0919 0.0027094 0.0024421 0.049868 0.0052785 0.0029456 0.025811 -0.0023275 0.0094213 0.0012309 0.00010563 0.00024304 -0.00090557 -0.025845 0.0012088 0.0086864 0.0027987 0.0033653 0.051808 -0.00098003 0.074202 0.0075272 0.0095615
0.375 0.0039054 0.00054452 -0.0024325 -0.0026435 0 0.0017728 0.005325 -0.0036784 0.014882 -0.0024235 -0.00091059 -0.13503 0.08186 -0.00015867 0.029513 0.080746 -0.00045821 0.016684 0.039938 0.0027824 0.017149 0.0036929 -0.0049635 0.023354 0.00040482 -0.00024537 0.00070302 -0.00082471 -0.019941 0.0012276 0.0057992 0.0011896 0.0004132 0.050407 0.00020109 0.068308 0.0047707 0.0021325
0.37891 0.0041481 0.0001582 -0.0045562 -0.004781 0 -0.0010955 0.0017597 -0.0043541 0.0099203 0.00096253 0.0052662 -0.14961 0.084843 -0.002986 0.025461 0.068004 -0.00051066 0.01923 0.024402 -0.0020571 0.028835 -0.011779 -0.0061361 0.034367 -0.00027859 -0.00057356 0.00042213 -0.00038557 -0.014358 0.00095441 0.00098814 -0.00021043 -0.0034449 0.049375 0.0009556 0.05687 0.0089622 -0.0076406
0.38281 0.0040936 -3.685e-05 -0.0042316 -0.0046738 0 -0.0016774 1.0233e-05 -0.002406 0.0049354 0.0072502 0.0093709 -0.1645 0.085736 -0.0067075 0.017512 0.058924 0.0006446 0.013542 0.0088434 -0.0056417 0.035201 -0.02196 -0.0049687 0.042001 -0.00054699 -0.00055316 -0.00037052 0.00016829 -0.019647 0.0022033 -0.002016 -0.00056147 -0.0057724 0.049508 -0.00053929 0.044294 0.018861 -0.016889
0.38672 0.0035158 0.00025687 -0.0023605 -0.0012539 0 0.00060105 -0.00012175 0.0015938 0.00020424 0.013995 0.01001 -0.16893 0.085076 -0.0087864 0.0073329 0.054658 0.0005469 0.0017736 -0.0051077 -0.005647 0.035083 -0.027697 -0.0025702 0.045565 -0.00029911 -0.00012728 -0.00098844 0.00032503 -0.034779 0.0050411 -0.0019138 -0.00015141 -0.0049523 0.050118 -0.0035647 0.032172 0.032425 -0.024122
0.39063 0.0022776 0.0010752 -0.00020335 0.0039504 0 0.0041381 4.1474e-05 0.0057014 -0.0052271 0.017834 0.0076009 -0.1544 0.082936 -0.0074353 -0.0033324 0.055353 -0.0016379 -0.013501 -0.016586 -0.0034203 0.02793 -0.030065 -0.0013521 0.044433 0.00021731 0.00040769 -0.0010559 -0.00016082 -0.047119 0.00782 -0.00048301 -9.5974e-05 -0.0015524 0.050101 -0.0054201 0.021734 0.046881 -0.027989
0.39453 0.00057324 0.001919 0.0013297 0.0079044 0 0.006369 -0.0010552 0.0079112 -0.011672 0.016968 0.004288 -0.12639 0.07759 -0.0034111 -0.01146 0.058612 -0.0047085 -0.027968 -0.027144 -0.0020429 0.013785 -0.030152 -0.002632 0.036573 0.00051918 0.00066191 -0.00081492 -0.00092179 -0.04438 0.0087176 -0.00023581 -0.00096612 0.0020453 0.046488 -0.0039693 0.013922 0.05561 -0.02592
0.39844 -0.001082 0.0020631 0.0016429 0.0083815 0 0.0055675 -0.003815 0.0073524 -0.01727 0.012089 0.0026792 -0.10274 0.068875 0.00069514 -0.015399 0.059383 -0.0067443 -0.038783 -0.041284 -0.0025048 -0.0018538 -0.029314 -0.0050553 0.023792 0.00028646 0.00051689 -0.00067253 -0.0012673 -0.02668 0.0071789 -0.0017957 -0.0019084 0.0035452 0.038953 0.00027409 0.0074595 0.055465 -0.019065
0.40234 -0.0021411 0.0012517 0.00034945 0.0054595 0 0.0019356 -0.0067593 0.0046409 -0.01873 0.0052467 0.0039741 -0.098807 0.05772 0.0028042 -0.015078 0.056592 -0.0066586 -0.046115 -0.060448 -0.0026005 -0.015984 -0.027851 -0.0057675 0.0080477 -0.00032801 0.00022689 -0.00062492 -0.00085412 -0.006592 0.0040604 -0.0035927 -0.0013944 0.0025621 0.028855 0.004448 0.0016651 0.04755 -0.0091814
0.40625 -0.0023721 4.9199e-05 -0.0022426 0.0011655 0 -0.0025778 -0.0073811 0.0013874 -0.014072 -0.0017763 0.0068218 -0.11373 0.044972 0.0028419 -0.010623 0.050293 -0.004708 -0.050321 -0.084771 0.00018617 -0.026732 -0.025976 -0.0033263 -0.0090115 -0.00082881 0.00014018 -0.00031574 -2.8188e-05 0.0026315 0.00072135 -0.0038029 0.0010769 0.00080381 0.017433 0.0056965 -0.0037591 0.033259 0.0021436
0.41016 -0.0019738 -0.00061049 -0.0045984 -0.0020674 0 -0.0054351 -0.0041648 -0.00072326 -0.004873 -0.0079424 0.0080613 -0.13158 0.031856 0.0021233 -0.0024549 0.04162 -0.0019041 -0.05215 -0.11323 0.0053107 -0.0323 -0.023938 0.00067605 -0.025144 -0.00084692 0.00032003 0.00034783 0.00053073 -0.0012611 -0.0018803 -0.0022329 0.0041557 0.00051448 0.0064792 0.003464 -0.0089227 0.015041 0.012624
0.41406 -0.0013675 -0.00029387 -0.0046154 -0.0028106 0 -0.0049705 0.0018936 -0.00085658 0.0043653 -0.012376 0.0051265 -0.13634 0.019786 0.0017489 0.006844 0.035357 0.00085505 -0.052605 -0.13806 0.009332 -0.032407 -0.022496 0.0030381 -0.03622 -0.000462 0.00046973 0.0008543 0.00047103 -0.0089386 -0.0034541 -0.00025668 0.0056805 0.0025709 -0.0017224 -0.00017397 -0.013453 -0.0018391 0.017481
0.41797 -0.00085831 0.0005165 -0.0015736 -0.001213 0 -0.0014552 0.0077187 0.00045276 0.0094856 -0.01413 -0.0016651 -0.12595 0.008019 0.0018666 0.013693 0.033702 0.0032032 -0.051874 -0.15221 0.0094086 -0.030694 -0.02168 0.001965 -0.041964 -4.6733e-05 0.00026378 0.0005674 3.3537e-05 -0.0092934 -0.0042016 0.00082306 0.0045946 0.0058059 -0.0082402 -0.0022636 -0.017434 -0.015269 0.016055
0.42188 -0.00046401 0.00089038 0.0024525 0.0011874 0 0.0028437 0.010322 0.0015787 0.0097712 -0.012988 -0.0089495 -0.11223 -0.0042922 0.0021934 0.016084 0.036579 0.0051374 -0.049274 -0.1517 0.0060732 -0.028685 -0.020959 -0.0013972 -0.04241 0.00015693 -0.00024872 -0.00045944 -0.00030704 0.00082513 -0.0045853 0.0010606 0.0018286 0.0079676 -0.014125 -0.0012558 -0.021082 -0.025217 0.0084476
0.42578 -3.7032e-05 0.00032419 0.0037493 0.0022209 0 0.0049023 0.008909 0.00093024 0.0080521 -0.010228 -0.012662 -0.10819 -0.017919 0.0026294 0.012309 0.043118 0.0065902 -0.044078 -0.13363 0.002277 -0.027656 -0.019532 -0.0042987 -0.037945 0.00022358 -0.00061303 -0.0013382 -0.00035116 0.015626 -0.0050554 0.0015141 -0.00065918 0.0073959 -0.020455 0.0019606 -0.02467 -0.032102 -0.0046028
0.42969 0.00048706 -0.00084677 0.00031199 0.00036086 0 0.0029854 0.0051833 -0.0017379 0.0077345 -0.0079346 -0.011071 -0.11609 -0.033685 0.0030468 -0.00055216 0.049795 0.0071686 -0.034598 -0.093405 0.00016074 -0.028711 -0.014857 -0.0049811 -0.0292 0.00029813 -0.00039598 -0.001183 -0.00025496 0.026962 -0.0056286 0.0028361 -0.001619 0.0041252 -0.028774 0.0049025 -0.028781 -0.03717 -0.02075
0.43359 0.00098585 -0.0018388 -0.0056985 -0.0039314 0 -0.001862 0.0017471 -0.0049323 0.0095169 -0.0070475 -0.0059756 -0.12771 -0.048867 0.0027976 -0.02001 0.050579 0.0063377 -0.02196 -0.039967 -0.00057487 -0.030307 -0.0046094 -0.003891 -0.018821 0.00027505 0.00032541 -7.7857e-05 -0.00017727 0.030612 -0.0056152 0.0044098 -0.0013215 -0.00022102 -0.037853 0.0053843 -0.033354 -0.04179 -0.033758
0.4375 0.0012817 -0.0021272 -0.0092349 -0.0078934 0 -0.0062425 0.0001016 -0.0064846 0.010803 -0.0061922 -0.0010717 -0.13485 -0.060074 0.0010305 -0.042014 0.043991 0.003983 -0.008695 0.01708 -0.0011975 -0.030724 0.010774 -0.0026795 -0.0079942 -0.00013127 0.00092169 0.00093152 -2.1608e-05 0.027022 -0.0040225 0.0048882 -0.00089529 -0.0034773 -0.045189 0.002988 -0.037545 -0.045156 -0.04052
0.44141 0.0013275 -0.0017603 -0.0067108 -0.0080518 0 -0.0068117 -0.00011566 -0.0053117 0.0082615 -0.0028963 0.0010174 -0.13808 -0.064664 -0.0022311 -0.063611 0.029818 0.00087106 0.0031083 0.071452 -0.001807 -0.028887 0.030383 -0.0024919 0.0028878 -0.00095793 0.00071983 0.00089771 0.00035933 0.018456 -0.00057575 0.0034923 -0.0011548 -0.0042162 -0.048806 -0.00085741 -0.040487 -0.046026 -0.039332
0.44531 0.0012096 -0.0011043 0.00057553 -0.0030197 0 -0.0029535 -0.0003249 -0.0023184 0.0011135 0.0036512 0.00050685 -0.14429 -0.059822 -0.0055604 -0.081419 0.008787 -0.0015892 0.010961 0.11654 -0.0014801 -0.023799 0.052558 -0.0033388 0.013687 -0.0017479 -0.00037206 -3.2431e-05 0.00077552 0.0073747 0.0035794 0.00074993 -0.0021209 -0.0025854 -0.046526 -0.0040331 -0.041072 -0.042667 -0.029017
0.44922 0.00095837 -0.00045597 0.0073675 0.0047673 0 0.0025279 -0.0016242 0.00042632 -0.0078347 0.011038 -0.000305 -0.15644 -0.042014 -0.0070639 -0.088773 -0.01464 -0.0023465 0.0096377 0.14094 -0.00026281 -0.014838 0.071149 -0.0046799 0.024892 -0.0018901 -0.0017069 -0.00078537 0.00071368 -0.0027667 0.0064277 -0.0019574 -0.0033838 -0.00026645 -0.035619 -0.005123 -0.036841 -0.031358 -0.010053
0.45313 0.0004163 4.4946e-05 0.0089792 0.010314 0 0.0054872 -0.0040081 0.0014802 -0.014209 0.015087 0.00066472 -0.16713 -0.020085 -0.0060032 -0.087726 -0.034283 -0.0016727 0.0014861 0.15009 0.00012566 -0.0050701 0.082191 -0.0060176 0.036515 -0.0012618 -0.0023871 -0.00053163 -0.000121 -0.0075027 0.0066268 -0.0035056 -0.004526 0.00054155 -0.021987 -0.0040642 -0.02946 -0.015781 0.0094335
0.45703 -0.00061692 0.00026323 0.0051459 0.0097791 0 0.0037066 -0.0065298 0.0010812 -0.015271 0.013219 0.0035662 -0.16389 0.0003726 -0.0034285 -0.079833 -0.048196 -0.0010501 -0.011782 0.14663 -0.0016548 0.0039767 0.084474 -0.0067997 0.04816 -0.00045881 -0.0019922 0.00040941 -0.0013175 -0.0043367 0.0046076 -0.0037717 -0.0050743 -0.001334 -0.0094724 -0.0018364 -0.020236 0.001082 0.025517
0.46094 -0.0020608 4.2065e-05 -0.00028892 0.0036521 0 -0.0013498 -0.0079503 0.00053399 -0.011602 0.0066532 0.0067405 -0.1419 0.01393 -0.001203 -0.067125 -0.055289 -0.0018414 -0.028056 0.13371 -0.0042657 0.010966 0.077828 -0.0062427 0.05929 -0.00027952 -0.00091692 0.00091286 -0.0019764 0.0039468 0.0020776 -0.0034643 -0.0043566 -0.0049657 -0.0017621 0.00027559 -0.010686 0.015983 0.034802
0.46484 -0.003415 -0.00058838 -0.0031271 -0.0035003 0 -0.0057612 -0.0073428 0.00069794 -0.0061559 -0.00056188 0.00817 -0.1113 0.011623 -0.00051461 -0.053138 -0.055112 -0.003918 -0.043554 0.1155 -0.0045939 0.014083 0.063363 -0.0038787 0.068569 -0.00095259 -3.1306e-05 0.00025691 -0.0015394 0.010334 0.00038607 -0.0033447 -0.0018901 -0.0076969 -0.0048168 0.0012121 -0.003645 0.022897 0.032451
0.46875 -0.0040451 -0.0012818 -0.0021593 -0.0066915 0 -0.0062867 -0.004486 0.001186 -0.0017876 -0.004752 0.0068338 -0.090702 -0.0086613 -0.0013 -0.043124 -0.051954 -0.005672 -0.053457 0.098066 -0.0014895 0.013514 0.049011 -0.00043605 0.074493 -0.0019146 3.5364e-05 -0.0011084 -0.00039276 0.0095226 -0.00057292 -0.0035755 0.0018575 -0.0069901 -0.019372 0.00034959 -0.0017957 0.017845 0.019365
0.47266 -0.0036966 -0.0016182 0.00073375 -0.0045044 0 -0.0028036 -6.414e-05 0.001001 0.00059618 -0.0052143 0.0030951 -0.091613 -0.038181 -0.0027347 -0.038144 -0.049177 -0.0055185 -0.057481 0.08317 0.0020824 0.011022 0.040372 0.0021852 0.07724 -0.0023726 -0.00061918 -0.0020203 0.00045146 0.0033385 -0.0018319 -0.0036977 0.0052723 -0.0024944 -0.039007 -0.0022982 -0.0042813 0.0045214 0.0014407
0.47656 -0.0027367 -0.0015263 0.0029562 -3.0222e-06 0 0.0018295 0.0044599 -0.00024165 0.0020267 -0.0041772 -0.0016971 -0.10806 -0.070229 -0.0038402 -0.038305 -0.047807 -0.0033883 -0.055963 0.071131 0.0017307 0.0074596 0.040068 0.0022405 0.076895 -0.0020436 -0.0012974 -0.0017449 0.0003311 -0.00030315 -0.003891 -0.0031521 0.0065464 0.0033843 -0.058913 -0.0057935 -0.010163 -0.013798 -0.01761
0.48047 -0.0018261 -0.001377 0.0032101 0.0021053 0 0.0041415 0.0074588 -0.0018956 0.0040114 -0.0045331 -0.005822 -0.12184 -0.097076 -0.0036771 -0.043119 -0.048267 -0.00064265 -0.049856 0.061746 -0.0032481 0.0036414 0.049813 -0.00043635 0.073721 -0.0013045 -0.0012988 -0.00059822 -0.00043444 0.0053284 -0.0060038 -0.0018235 0.0051145 0.0070851 -0.07371 -0.0083574 -0.018053 -0.032908 -0.033866
0.48438 -0.0012799 -0.0015553 0.0016243 -0.00050578 0 0.0026339 0.0080306 -0.003037 0.0070196 -0.0074198 -0.0078099 -0.11926 -0.10175 -0.0016475 -0.050921 -0.048294 0.0014625 -0.041804 0.054007 -0.0082822 -6.731e-05 0.069638 -0.004406 0.067762 -0.00067934 -0.00047713 0.0004919 -0.0009306 0.019004 -0.006956 -0.000121 0.0021963 0.0065315 -0.072329 -0.0082879 -0.024591 -0.042765 -0.040327
0.48828 -0.00074364 -0.001952 -0.0010371 -0.0059618 0 -0.0013103 0.006528 -0.0034156 0.010041 -0.011422 -0.007141 -0.10388 -0.085794 0.0016863 -0.058249 -0.044456 0.003008 -0.035371 0.046238 -0.0079972 -0.0044763 0.089726 -0.007948 0.060223 -0.00031523 0.00067288 0.00087374 -0.00064316 0.031844 -0.0063523 0.0014321 -0.000187 0.0026968 -0.057947 -0.0053373 -0.027953 -0.041123 -0.038904
0.49219 0.00043545 -0.0019843 -0.0036321 -0.0098668 0 -0.0045978 0.0042211 -0.0034964 0.011329 -0.013665 -0.0047532 -0.092682 -0.054393 0.0041531 -0.064153 -0.035761 0.0049261 -0.03113 0.03835 -0.002266 -0.010154 0.10521 -0.010176 0.051202 -2.2944e-05 0.001423 0.00057101 8.7414e-06 0.034588 -0.0049113 0.0026442 -0.00086686 -0.0012032 -0.035417 -0.0013012 -0.028355 -0.029727 -0.032197
0.49609 0.0024336 -0.0011955 -0.0045795 -0.0088559 0 -0.0046324 0.002298 -0.0036404 0.0096119 -0.011838 -0.0027063 -0.098897 -0.013607 0.0032248 -0.068069 -0.022039 0.0073943 -0.029038 0.030537 0.0031014 -0.017392 0.11258 -0.010825 0.04075 0.00028246 0.0013586 -2.834e-05 0.00017552 0.02528 -0.0035191 0.0036356 -0.00034951 -0.0022319 -0.0099022 0.0011159 -0.026389 -0.011241 -0.022809
0.5 0.0045108 0.00019129 -0.0027323 -0.0031405 0 -0.0010673 0.0010245 -0.0035079 0.0048876 -0.0058578 -0.0027657 -0.11795 0.026053 -0.0014284 -0.069615 -0.0040818 0.0090828 -0.028108 0.023619 0.0023973 -0.026282 0.10802 -0.0094398 0.028774 0.00038528 0.00065067 -0.00061628 -0.00044088 0.01082 -0.0022776 0.0043642 -0.00016279 6.4177e-05 0.010003 0.00052737 -0.023494 0.0089833 -0.014721
0.50391 0.0054025 0.0013908 0.00094197 0.0037096 0 0.0039014 -0.00024869 -0.0024649 -0.001599 0.0017993 -0.0047928 -0.13106 0.048061 -0.0066594 -0.069066 0.012725 0.0083063 -0.024799 0.019508 -0.0035654 -0.034859 0.094236 -0.0055505 0.016367 9.5993e-05 -0.00011399 -0.0010152 -0.0012114 0.0016076 -0.0007099 0.0042896 -0.0014828 0.0034578 0.013328 -0.0017955 -0.022509 0.020487 -0.012393
0.50781 0.0042863 0.0017463 0.003023 0.0073255 0 0.0068451 -0.0023171 -0.00051727 -0.0080198 0.0074193 -0.0064575 -0.1237 0.052016 -0.0079778 -0.066917 0.024279 0.0048997 -0.017554 0.018568 -0.0079463 -0.040937 0.080021 3.463e-05 0.0055635 -0.00035267 -0.00037459 -0.0009962 -0.0012378 0.0039789 0.0012198 0.0027519 -0.0042808 0.0048701 0.0028803 -0.0029551 -0.023723 0.021245 -0.014367
0.51172 0.0015113 0.0012792 0.00022221 0.0055212 0 0.0053321 -0.0053085 0.0014024 -0.012753 0.0084078 -0.004934 -0.10094 0.040352 -0.0037643 -0.062967 0.028747 0.00068986 -0.0060503 0.020903 -0.0051691 -0.043259 0.070195 0.0046136 -0.0020311 -0.0004418 2.3112e-05 -0.00036283 -0.0003406 0.01596 0.0026761 -0.00012397 -0.0074793 0.0027289 -0.017772 -0.0011319 -0.026551 0.011798 -0.018842
0.51563 -0.0015543 0.00055764 -0.0068531 -0.0002455 0 -0.00022365 -0.0084657 0.0022693 -0.014878 0.005149 0.00057507 -0.083727 0.017574 0.0026527 -0.056969 0.024978 -0.0020468 0.0094711 0.026305 0.0027971 -0.040844 0.069099 0.0052301 -0.00485 3.2839e-05 0.00076136 0.00066742 0.00070009 0.028519 0.002793 -0.0029632 -0.0096396 -0.0018715 -0.043608 0.0025376 -0.030001 -0.005951 -0.0235
0.51953 -0.0034524 0.0001093 -0.01283 -0.0057979 0 -0.0064376 -0.010579 0.0020737 -0.014274 0.00082572 0.0076814 -0.088809 -0.0040075 0.0057929 -0.048085 0.012167 -0.0025017 0.026806 0.033571 0.008175 -0.032493 0.082424 0.0015262 0.00038655 0.00062797 0.001312 0.0013555 0.00093178 0.030939 0.0018168 -0.0039059 -0.0095524 -0.0059238 -0.062478 0.0048448 -0.031114 -0.025489 -0.023106
0.52344 -0.0035825 5.0029e-05 -0.011573 -0.0069788 0 -0.0090053 -0.010656 0.0019382 -0.011493 -0.00096586 0.012272 -0.11174 -0.011793 0.0033979 -0.038023 -0.0036457 -0.0016136 0.040389 0.038656 0.0054428 -0.021971 0.10233 -0.0032311 0.011069 0.0006944 0.0013157 0.001009 0.000225 0.017242 0.0010534 -0.0022028 -0.0066393 -0.0065575 -0.066112 0.0034827 -0.028259 -0.037642 -0.016132
0.52734 -0.0024382 0.00025363 -0.00196 -0.0025128 0 -0.0057874 -0.0084157 0.0029944 -0.0075096 0.00093719 0.011589 -0.13022 -0.0048912 -0.0011213 -0.028832 -0.019166 -0.00064007 0.047221 0.038848 -0.0029372 -0.012114 0.12081 -0.0046401 0.023789 0.0001659 0.00080825 -0.00022976 -0.00057419 -0.0095881 0.0014639 0.00082978 -0.0013554 -0.0030079 -0.055451 -0.00068061 -0.022155 -0.040413 -0.0044043
0.53125 -0.001035 0.00070741 0.010262 0.0049308 0 0.0013365 -0.0044354 0.0051132 -0.0033434 0.0043439 0.0064204 -0.12514 0.01515 -0.0020586 -0.022408 -0.032427 0.00012001 0.045158 0.031989 -0.0092232 -0.0049923 0.13138 -0.0011883 0.035538 -0.000254 0.00014705 -0.0013083 -0.00050162 -0.038293 0.0024394 0.0026554 0.0046067 0.0027591 -0.032874 -0.0042512 -0.01387 -0.03359 0.0099739
0.53516 -8.4425e-05 0.0015284 0.01697 0.010416 0 0.0075527 8.0633e-05 0.0068117 0.00042957 0.0055941 0.00054326 -0.099073 0.043602 0.0026289 -0.021496 -0.041672 0.00097935 0.031762 0.015331 -0.0084068 -0.0030467 0.1255 0.0041692 0.042088 0.00015408 -0.00028219 -0.0011977 0.000539 -0.055659 0.0022699 0.0016745 0.0088802 0.0072213 -0.0034321 -0.0043271 -0.0053766 -0.018571 0.023508
0.53906 0.00041719 0.0026321 0.014642 0.010221 0 0.0086425 0.0038818 0.0065083 0.0040061 0.0026805 -0.0021484 -0.074296 0.064719 0.0090437 -0.029919 -0.046902 0.0015935 0.0064299 -0.012792 -0.002831 -0.0081381 0.093705 0.006661 0.037073 0.001215 -0.0003422 3.2281e-05 0.0016642 -0.055397 -1.5413e-05 -0.0012227 0.0098456 0.0076192 0.019027 -0.0010725 -0.0010245 -0.0034354 0.029135
0.54297 0.0009623 0.0035636 0.0072106 0.0046797 0 0.0043048 0.0063726 0.0039681 0.0080985 -0.0030429 -0.0005181 -0.072772 0.070621 0.011301 -0.04438 -0.050947 0.00071794 -0.023356 -0.045192 0.0011747 -0.016604 0.046542 0.0040882 0.023418 0.0018828 -0.0001893 0.0011795 0.00187 -0.043274 -0.003371 -0.003274 0.0079396 0.0039245 0.028474 0.0025012 -0.0010913 0.0050184 0.026573
0.54688 0.0019812 0.0038327 0.0020906 -0.0019039 0 -0.0014965 0.007937 0.00060765 0.013046 -0.0078973 0.0031786 -0.097213 0.060136 0.0075844 -0.062354 -0.054594 -0.00236 -0.053494 -0.077019 0.00033051 -0.026339 -0.0090465 -0.0013384 0.0037352 0.0013093 -7.1237e-05 0.0010737 0.0009881 -0.033452 -0.0054661 -0.0022293 0.0055094 -0.0010121 0.02418 0.0032402 -0.0046655 0.0048249 0.01673
0.55078 0.0034581 0.0034311 0.0033306 -0.0044318 0 -0.0036332 0.0094757 -0.0015959 0.017949 -0.0086098 0.005272 -0.13015 0.034348 0.0018749 -0.080825 -0.058267 -0.0063572 -0.079833 -0.10312 -0.0027999 -0.035207 -0.065271 -0.0053155 -0.018648 -0.00015556 -7.3595e-05 -0.00022501 -0.00018772 -0.037518 -0.0047645 0.0016294 0.0049586 -0.0034516 0.0071898 0.00053024 -0.010243 -0.00472 0.0013323
0.55469 0.0049546 0.0028921 0.0084486 -0.00098331 0 4.6158e-05 0.011379 -0.0016111 0.020761 -0.0044853 0.003624 -0.14962 -0.00016118 -0.00038588 -0.093365 -0.061011 -0.0085207 -0.094772 -0.11295 -0.0037753 -0.039729 -0.10723 -0.0053068 -0.036621 -0.0011836 -5.0322e-05 -0.0014672 -0.00067183 -0.054522 -0.0018634 0.0056847 0.0066242 -0.0015764 -0.017368 -0.0033157 -0.01378 -0.022086 -0.01531
0.55859 0.0059174 0.0027425 0.011514 0.0055571 0 0.0069028 0.012835 -2.9791e-05 0.019598 0.002385 -0.00072169 -0.1455 -0.026588 0.0021214 -0.095091 -0.060319 -0.0069755 -0.095738 -0.10296 -0.0017519 -0.039225 -0.12557 -0.0021009 -0.043969 -0.00076891 0.00020183 -0.0014776 -0.00016159 -0.070804 0.0011922 0.0071952 0.0083582 0.003048 -0.036876 -0.0050547 -0.011056 -0.038204 -0.026744
0.5625 0.0059896 0.0029341 0.0088976 0.0096296 0 0.011533 0.012272 0.0015371 0.014327 0.0085923 -0.0043459 -0.12338 -0.038693 0.0057269 -0.086833 -0.055528 -0.0024841 -0.085562 -0.078173 9.8595e-06 -0.035456 -0.12321 0.0019254 -0.041447 0.00074643 0.00070083 -0.00030694 0.00079859 -0.070727 0.0028098 0.0054866 0.0073793 0.0066467 -0.046918 -0.0030607 -0.0024364 -0.048281 -0.031607
0.56641 0.0051521 0.0029243 0.0020808 0.0073455 0 0.010013 0.0087411 0.0017654 0.0069719 0.01136 -0.0040455 -0.096802 -0.034453 0.0061912 -0.069792 -0.046758 0.002325 -0.066545 -0.043337 -0.0012212 -0.029784 -0.10324 0.0053235 -0.030667 0.0020344 0.0012139 0.00092393 0.0014227 -0.049833 0.0030328 0.0022321 0.0028439 0.0062389 -0.046204 0.001531 0.010878 -0.049993 -0.0298
0.57031 0.0036945 0.0023409 -0.0044394 -0.00031622 0 0.0029706 0.00302 0.00060499 0.00036805 0.0099758 0.00071399 -0.078165 -0.014076 0.0032176 -0.046204 -0.034758 0.00541 -0.041948 -0.0051548 -0.0038166 -0.02393 -0.070738 0.00807 -0.014631 0.0021439 0.0014427 0.0012505 0.0013941 -0.019273 0.0030191 -0.0002028 -0.0031761 0.0020671 -0.035106 0.0056829 0.02662 -0.04188 -0.02215
0.57422 0.0020824 0.0014584 -0.007251 -0.0080078 0 -0.0048948 -0.0026836 -0.00073449 -0.003862 0.0061749 0.0072682 -0.074937 0.013026 0.00017282 -0.022418 -0.024089 0.0067496 -0.019483 0.018937 -0.003496 -0.020778 -0.038188 0.010114 -0.0024695 0.0013891 0.0012846 0.00078596 0.0010147 0.002517 0.003626 -0.00068416 -0.0072195 -0.0025707 -0.02022 0.0065144 0.037329 -0.025183 -0.012796
0.57813 0.00077145 0.00090589 -0.0061114 -0.0099288 0 -0.0083883 -0.0062686 -0.00075083 -0.0062122 0.0031608 0.011559 -0.088898 0.031434 -0.00016474 -0.0037915 -0.019105 0.0073575 -0.0041191 0.023323 0.0014815 -0.019894 -0.015099 0.010406 0.00064049 0.00083141 0.00091834 0.00038169 0.00075139 0.0041331 0.0046161 0.00012848 -0.0071335 -0.0039734 -0.010862 0.0032142 0.039703 -0.0080026 -0.0065738
0.58203 6.1345e-06 0.0009283 -0.0029701 -0.0042434 0 -0.0056904 -0.0071524 0.0011235 -0.0082706 0.0034055 0.010993 -0.11464 0.035968 0.0013537 0.0084493 -0.021327 0.0074096 0.0028827 0.007785 0.007868 -0.020354 -0.0034229 0.0079284 -0.0059256 0.0009977 0.00063861 0.00052502 0.00071597 -0.010192 0.0050772 0.00074519 -0.0036446 -0.00098892 -0.009483 -0.0023071 0.033533 0.0068332 -0.0046216
0.58594 -0.00029674 0.001086 3.0707e-05 0.0053528 0 0.00039215 -0.0062984 0.0039315 -0.010828 0.006441 0.0062498 -0.13939 0.023738 0.0017536 0.013974 -0.031338 0.0060164 0.0012255 -0.025556 0.010668 -0.021038 -0.0035577 0.0034387 -0.0214 0.0013138 0.00061249 0.00079244 0.00059989 -0.024399 0.0043482 0.00019316 0.00038785 0.0041277 -0.017017 -0.0064974 0.019766 0.017314 -0.0072997
0.58984 -0.00047192 0.00079065 0.0015346 0.012182 0 0.0046516 -0.0049709 0.0057618 -0.013 0.0086136 0.00062775 -0.14915 -0.0059761 -0.00020854 0.013622 -0.048685 0.0029699 -0.0083657 -0.069928 0.0083419 -0.019758 -0.013851 -0.00048293 -0.042187 0.00087927 0.00079178 0.0004597 8.0146e-05 -0.023242 0.0024793 -0.0013947 0.0022087 0.0075583 -0.032048 -0.0065077 0.0018473 0.022016 -0.013738
0.59375 -0.0008373 7.531e-05 0.0010028 0.011451 0 0.0034684 -0.0035609 0.0051726 -0.013159 0.0057626 -0.0026035 -0.13976 -0.039194 -0.0026002 0.012627 -0.066461 6.679e-05 -0.019452 -0.10557 0.0040695 -0.014648 -0.025278 -0.0014956 -0.057625 -0.00034317 0.0010338 -0.00050872 -0.00075182 -0.0035514 1.9441e-05 -0.0031299 0.001014 0.006888 -0.045122 -0.0023314 -0.010837 0.024378 -0.019233
0.59766 -0.0014112 -0.00033908 -0.0010862 0.003831 0 -0.0023977 -0.0016279 0.002411 -0.010605 -0.0028606 -0.0027453 -0.1225 -0.064364 -0.0028034 0.013898 -0.079399 -0.00016357 -0.027386 -0.12254 0.0018821 -0.0065436 -0.032695 0.00050731 -0.062804 -0.0013387 0.001259 -0.0012964 -0.0013761 0.024115 -0.0023922 -0.0040665 -0.0018408 0.0028447 -0.050898 0.0029916 -0.014229 0.027618 -0.02132
0.60156 -0.0018534 0.00015775 -0.002898 -0.0049955 0 -0.0082958 0.0010688 -0.00064335 -0.0062351 -0.012962 -0.0019988 -0.11587 -0.076003 -0.00064564 0.018175 -0.084934 0.0026786 -0.030053 -0.11649 0.0023302 0.0036848 -0.034438 0.003632 -0.055903 -0.0011227 0.0014594 -0.0011099 -0.0012674 0.043699 -0.0042492 -0.0036882 -0.0040642 -0.0014172 -0.047594 0.0056213 -0.0069398 0.032768 -0.019294
0.60547 -0.0017095 0.0012686 -0.0019987 -0.0085976 0 -0.0091696 0.0038289 -0.0019244 -0.0016171 -0.018002 -0.0032539 -0.12881 -0.070231 0.0016595 0.025468 -0.081288 0.0057704 -0.026011 -0.085363 0.0025612 0.014821 -0.029943 0.0060012 -0.03648 0.00010326 0.0015757 -7.6009e-05 -0.00037237 0.044814 -0.0052887 -0.0020783 -0.0039605 -0.0027887 -0.034775 0.00401 0.011172 0.040242 -0.013133
0.60938 -0.00078083 0.0019405 0.002505 -0.0046956 0 -0.0035241 0.0054497 -0.0008956 0.0023717 -0.014539 -0.0072062 -0.15144 -0.045965 0.002405 0.032674 -0.068037 0.0055267 -0.014981 -0.031407 0.00028441 0.023717 -0.022073 0.0071311 -0.0077867 0.0010467 0.0014419 0.00088114 0.00078541 0.028801 -0.005611 0.00012979 -0.0013019 -0.0005319 -0.016789 0.0001457 0.036507 0.047047 -0.0055012
0.61328 0.00068067 0.0013938 0.0083276 0.0031022 0 0.0051359 0.0053734 0.00096859 0.0058687 -0.0053985 -0.011346 -0.16368 -0.020171 0.0022353 0.035268 -0.05422 0.0013525 -0.0035951 0.022582 -0.0033202 0.028815 -0.017834 0.0072966 0.01789 0.00062212 0.00092958 0.0010361 0.0014688 0.0062679 -0.005615 0.0020242 0.0027227 0.0031909 -0.004424 -0.002358 0.058074 0.048256 -0.0015476
0.61719 0.0021083 -4.1042e-05 0.011132 0.0081523 0 0.010675 0.0042549 0.0014581 0.0091242 0.0025511 -0.011845 -0.15378 -0.0010992 0.0026093 0.03172 -0.044469 -0.0034386 0.0047866 0.0661 -0.0050735 0.029867 -0.019765 0.0062001 0.035312 -0.00092353 0.00016741 0.00058743 0.0012663 -0.010983 -0.0055584 0.0029121 0.0062203 0.0049018 -0.0017821 -0.0016827 0.071274 0.041815 -0.0032349
0.62109 0.0029672 -0.0011914 0.0081137 0.0060323 0 0.0089121 0.0032773 -0.00039532 0.011611 0.0042593 -0.0068724 -0.12836 0.0052798 0.0031056 0.021399 -0.042259 -0.0048737 0.0076542 0.091384 -0.0035915 0.026914 -0.029251 0.0031039 0.040908 -0.0022477 -0.00043291 0.00031021 0.0003762 -0.017326 -0.005094 0.0027708 0.0075651 0.0023853 -0.011132 0.00054381 0.073081 0.026702 -0.011627
0.625 0.0030331 -0.0011662 0.00081036 -0.0019683 0 0.00096234 0.0029047 -0.0034045 0.012276 0.00069149 0.0014598 -0.10436 -0.0074645 0.0014713 0.0043862 -0.051658 -0.0024654 0.0020971 0.089553 -0.00074444 0.02022 -0.047021 -0.001541 0.031054 -0.0022366 -0.00045552 0.0005915 -0.00058046 -0.015048 -0.003467 0.002226 0.0062232 -0.0035438 -0.033733 0.0010668 0.060598 0.002462 -0.027332
0.62891 0.0024261 -0.00018393 -0.0058531 -0.0099129 0 -0.0073957 0.0023838 -0.0052395 0.010617 -0.0025103 0.0082575 -0.092693 -0.035125 -0.0032118 -0.014177 -0.071 0.00025832 -0.010567 0.063531 0.00078008 0.011744 -0.06817 -0.0053099 0.0099112 -0.001021 0.00015204 0.00099677 -0.0010493 -0.010198 -0.00047519 0.0019669 0.0030293 -0.0094057 -0.06127 -0.0014694 0.038673 -0.025087 -0.046004
0.63281 0.0014506 0.00071382 -0.0076813 -0.011945 0 -0.010036 0.0005462 -0.0044849 0.0072663 -0.00052659 0.00934 -0.091472 -0.06401 -0.008238 -0.02901 -0.092074 -0.00042687 -0.024343 0.029755 0.0006146 0.0035438 -0.086719 -0.0055818 -0.012657 0.00029725 0.000976 0.00085065 -0.0009292 -0.0066766 0.0027576 0.0021007 -0.00031525 -0.011451 -0.083321 -0.0048858 0.016927 -0.048919 -0.062038
0.63672 0.00042714 0.00071089 -0.0046432 -0.0068302 0 -0.0052033 -0.0028687 -0.0018948 0.0033647 0.0062103 0.0043743 -0.093875 -0.08654 -0.0093358 -0.037543 -0.10994 -0.0043186 -0.035676 -0.003187 0.00070872 -0.0034472 -0.099841 -0.0023881 -0.031645 0.0007868 0.0014298 0.00010677 -0.00055266 -0.0036247 0.004314 0.002088 -0.0022919 -0.0084462 -0.094517 -0.005472 0.00035707 -0.06543 -0.072494
0.64063 -0.00037336 -6.0047e-05 -0.00040735 0.0013006 0 0.0031304 -0.0066606 0.00027425 -0.00046463 0.012634 -0.0027838 -0.098709 -0.095727 -0.0053233 -0.037803 -0.11976 -0.0073706 -0.041138 -0.027165 0.0023954 -0.0084419 -0.10532 0.0010479 -0.042564 0.00044931 0.0011991 -0.00054346 -0.00031076 0.002001 0.0031873 0.0013386 -0.0024704 -0.0027028 -0.090452 -0.0016575 -0.0066024 -0.071661 -0.07491
0.64453 -0.00074353 -0.000768 0.0013527 0.0064251 0 0.0084282 -0.0089203 0.00024486 -0.0042462 0.013756 -0.0068386 -0.10956 -0.081029 5.0839e-05 -0.027432 -0.11289 -0.0059974 -0.034931 -0.030523 0.0043535 -0.010168 -0.10064 0.0013187 -0.039166 -6.9772e-05 0.00044916 -0.00045323 -0.00028202 0.010492 0.00054036 -0.00014429 -0.001604 0.0016379 -0.064934 0.0043483 0.0024412 -0.063405 -0.065674
0.64844 -0.0005972 -0.00071999 0.00016482 0.0053735 0 0.0067754 -0.0084143 -0.0017417 -0.007743 0.0088629 -0.0048714 -0.12441 -0.050942 0.0017468 -0.012331 -0.092586 -0.0010296 -0.020261 -0.01919 0.0040825 -0.0094665 -0.09143 -0.0014828 -0.026716 -0.00030382 -0.00036446 0.00023539 -0.0002041 0.017145 -0.0010148 -0.0017219 -0.00085631 0.0018828 -0.02782 0.0085373 0.021249 -0.047127 -0.049976
0.65234 -6.2055e-05 9.9564e-05 -0.0014148 5.3585e-05 0 -7.4342e-05 -0.0054421 -0.0036455 -0.0098114 0.0016149 0.0015549 -0.13105 -0.014307 -0.0011514 0.0033737 -0.063931 0.0029168 -0.0014017 -0.00075698 0.0010791 -0.0071624 -0.081622 -0.0035641 -0.010216 -0.00034578 -0.00087057 0.00076111 0.00020087 0.015404 0.00023988 -0.002665 -0.00080813 -0.001008 0.013292 0.0086083 0.043937 -0.027677 -0.032113
0.65625 0.00051993 0.0011953 -0.00071309 -0.0044016 0 -0.0062296 -0.0015647 -0.0033744 -0.0091683 -0.003465 0.0075306 -0.11749 0.022044 -0.0044276 0.016753 -0.031164 0.0019948 0.018111 0.019065 -0.0022408 -0.0038937 -0.073938 -0.0014003 0.0067507 -0.00048657 -0.0010017 0.00061609 0.0008762 0.0030214 0.0033404 -0.0026712 -0.0010568 -0.0032377 0.052785 0.0055299 0.066049 -0.0084924 -0.015352
0.66016 0.00077424 0.0020641 0.0024911 -0.003871 0 -0.0064847 0.0014581 -0.00055967 -0.0059669 -0.0045528 0.0083815 -0.087022 0.049528 -0.0035606 0.024458 -2.6608e-05 -0.0031688 0.03354 0.033287 -0.0030995 -0.00046801 -0.0714 0.0041343 0.020032 -0.00070582 -0.00092161 8.7388e-05 0.0014099 -0.014384 0.0052824 -0.0018857 -0.00068688 -0.0014659 0.083928 0.0019607 0.082097 0.0065074 -0.0037168
0.66406 0.00057033 0.0024645 0.0059638 0.0015069 0 -0.00052306 0.0027113 0.0030863 -0.0022645 -0.0032637 0.0031529 -0.059085 0.058136 0.00095294 0.023696 0.020221 -0.0083435 0.038539 0.03576 -0.0013943 0.0018945 -0.076089 0.0080525 0.026335 -0.00067806 -0.00081371 -0.00015722 0.0013805 -0.026227 0.0036485 -0.00060166 0.0008444 0.0041799 0.098495 -0.00038939 0.086096 0.013395 -0.0019042
0.66797 0.00016844 0.0023412 0.0070818 0.007465 0 0.0068456 0.002532 0.0050737 -0.00037815 -0.0026306 -0.0045582 -0.051422 0.053362 0.0039731 0.018245 0.029503 -0.0099581 0.035802 0.032548 0.00036037 0.0032878 -0.08428 0.0060227 0.029323 -0.00023091 -0.00075814 8.2594e-05 0.00074833 -0.024687 -0.0012092 0.00087328 0.0031598 0.010021 0.099882 -0.0016445 0.08214 0.014666 -0.0069172
0.67188 7.517e-05 0.0017265 0.0048478 0.0088833 0 0.0095413 0.0021493 0.0040378 -0.00052593 -0.0044911 -0.0091454 -0.061585 0.038744 0.001586 0.010239 0.02846 -0.0081928 0.027707 0.027996 3.7315e-05 0.0041908 -0.093891 -0.001193 0.031332 0.00037373 -0.00075377 0.0002948 -7.8709e-05 -0.011137 -0.0064342 0.0020891 0.0051616 0.011826 0.089329 -0.0024486 0.072938 0.011552 -0.016764
0.67578 0.00067288 0.00082582 0.00039098 0.0037289 0 0.0050673 0.0028077 0.00076688 -0.00035569 -0.0082219 -0.0071648 -0.068919 0.018406 -0.0041652 0.0019314 0.018548 -0.0059459 0.017207 0.026536 -0.001772 0.0052913 -0.1028 -0.0082969 0.034652 0.00069875 -0.00077529 -7.7512e-05 -0.00057172 0.0042614 -0.008998 0.0024811 0.0057643 0.0083388 0.068512 -0.0025581 0.061569 0.0054201 -0.029061
0.67969 0.001883 7.6831e-05 -0.0039267 -0.0052187 0 -0.0034522 0.0048352 -0.0024018 0.0027006 -0.01126 -3.2158e-05 -0.056688 -0.00091107 -0.0072533 -0.0029512 0.0027786 -0.005271 0.010232 0.035278 -0.0027861 0.0085468 -0.10752 -0.010492 0.042479 0.00059387 -0.00077626 -0.00085644 -0.00050344 0.009971 -0.0078701 0.0018366 0.0045789 0.0022981 0.038951 -0.0012509 0.053359 -0.0020276 -0.039291
0.68359 0.00312 -9.954e-05 -0.0058956 -0.012154 0 -0.0096217 0.0072075 -0.0033402 0.008357 -0.010776 0.0069363 -0.030876 -0.013577 -0.0043346 -0.0026672 -0.011658 -0.0053247 0.011368 0.053145 -0.0020095 0.015698 -0.10692 -0.0078045 0.053451 0.00028759 -0.00068322 -0.0012065 -9.4976e-05 0.0019121 -0.0042726 0.00077946 0.0020863 -0.0018889 0.0065582 0.0010605 0.051739 -0.0087437 -0.043278
0.6875 0.0035988 0.00027858 -0.0046454 -0.012375 0 -0.0087008 0.0080147 -0.001702 0.012956 -0.0055993 0.0085798 -0.014492 -0.019597 0.0013767 0.001742 -0.021337 -0.0038173 0.019659 0.074208 -0.00096803 0.026495 -0.10211 -0.0043534 0.064118 3.502e-05 -0.0004568 -0.00054637 0.0002169 -0.013167 -0.00030635 0.00052464 -0.00073564 -0.0017973 -0.024235 0.002341 0.055757 -0.013793 -0.040831
0.69141 0.0028167 0.00064848 -0.0012153 -0.005825 0 -0.0013408 0.0057159 0.00088946 0.012474 0.0025969 0.0039437 -0.022727 -0.019372 0.0035305 0.0092817 -0.024222 -5.0036e-06 0.0336 0.093789 -0.0017325 0.040313 -0.093862 -0.0036221 0.071714 -0.00018148 -0.00017273 0.00073103 0.00015555 -0.02251 0.0024412 0.0018077 -0.0029918 0.0011271 -0.049886 0.00067936 0.064303 -0.016335 -0.03226
0.69531 0.000911 0.00036323 0.0019175 0.0026514 0 0.0067545 0.00040141 0.0021764 0.0064041 0.0098252 -0.0029672 -0.045757 -0.01395 -0.00032615 0.018479 -0.018604 0.0042122 0.050594 0.10628 -0.0041997 0.055967 -0.083275 -0.0049173 0.073 -0.00049509 1.3071e-05 0.0015884 -0.00020806 -0.016745 0.0032784 0.0039374 -0.0042506 0.0029196 -0.066302 -0.0033894 0.075576 -0.015404 -0.01854
0.69922 -0.0013539 -0.00066878 0.0024307 0.0067744 0 0.0090761 -0.0059399 0.0010696 -0.0013691 0.012228 -0.0064764 -0.05797 -0.0056344 -0.0058935 0.025669 -0.0025123 0.0061822 0.063336 0.10234 -0.0059719 0.068789 -0.072495 -0.0046614 0.062375 -0.00077061 3.8284e-05 0.0014085 -0.00057963 0.003288 0.002163 0.0050817 -0.004548 0.00045782 -0.063738 -0.0066806 0.085242 -0.0084904 -0.0034159
0.70313 -0.003001 -0.0018312 -2.9103e-05 0.0036017 0 0.0033213 -0.010531 -0.0015334 -0.005837 0.0089853 -0.0039536 -0.043584 0.0021385 -0.0066141 0.029 0.018079 0.0051816 0.068561 0.087995 -0.0050318 0.075521 -0.063373 -0.00086318 0.044358 -0.00057384 6.1023e-05 0.00063092 -0.00071785 0.027383 -0.00034684 0.0037722 -0.0041533 -0.0059161 -0.046255 -0.005935 0.091035 0.0023911 0.0084216
0.70703 -0.0034296 -0.0023344 -0.003353 -0.004079 0 -0.0066564 -0.011585 -0.0035703 -0.0053608 0.0032153 0.0019549 -0.011119 0.0079734 -0.00058478 0.028004 0.040192 0.003021 0.065997 0.06787 -0.0020755 0.074872 -0.056664 0.0042069 0.021828 0.00034238 0.0003348 0.00025321 -0.00060592 0.043619 -0.0029519 0.00028552 -0.0033733 -0.012496 -0.016692 -0.000865 0.092566 0.015651 0.015258
0.71094 -0.0027889 -0.0019089 -0.0045107 -0.0098015 0 -0.013572 -0.0094052 -0.0035603 -0.0030863 -0.0003759 0.0055176 0.017654 0.010572 0.007555 0.02271 0.060804 0.0021014 0.056394 0.047096 0.0001922 0.06635 -0.052923 0.0060249 -0.0020221 0.0015718 0.00089218 0.00073835 -0.00040203 0.046705 -0.0040262 -0.0034816 -0.0025312 -0.014848 0.020949 0.0052912 0.089956 0.029304 0.016071
0.71484 -0.0018406 -0.00096324 -0.0019844 -0.0085007 0 -0.01216 -0.0059481 -0.0017746 -0.0038114 0.00055147 0.0027532 0.030458 0.0075641 0.011511 0.013853 0.074869 0.0030892 0.042609 0.034816 -6.1353e-05 0.050132 -0.052981 0.0023734 -0.021679 0.0022427 0.0013744 0.0015223 -0.00026232 0.04055 -0.0027895 -0.0055917 -0.001984 -0.010985 0.058593 0.0083045 0.084114 0.039202 0.01025
0.71875 -0.0013635 -9.9581e-05 0.0030224 -0.00062194 0 -0.0032132 -0.0032186 0.00013861 -0.0091794 0.0039263 -0.0051297 0.033751 -0.0020903 0.0094534 0.0057876 0.078823 0.0045224 0.0329 0.038596 -0.0020231 0.032625 -0.055684 -0.0042435 -0.031907 0.0017968 0.0012703 0.001645 -0.00021484 0.033399 -0.00023201 -0.0055974 -0.0019541 -0.0028514 0.08301 0.0062721 0.078949 0.040624 0.0026068
0.72266 -0.0015335 0.00043635 0.0076199 0.0081123 0 0.006976 -0.0018241 0.00066193 -0.015708 0.0051855 -0.01257 0.040527 -0.016346 0.0049792 0.0018769 0.07477 0.0044853 0.03127 0.055703 -0.0033943 0.019364 -0.058759 -0.0086714 -0.033477 0.00058041 0.00040594 0.00080231 -0.00017882 0.030085 0.0014154 -0.0045894 -0.0021952 0.0048711 0.091166 0.00087475 0.077087 0.034292 -0.0019039
0.72656 -0.0017927 0.00079504 0.009425 0.01117 0 0.011393 -0.00080844 -0.0003393 -0.017548 0.0015262 -0.014054 0.053412 -0.033337 0.0026165 0.0041871 0.064594 0.0024945 0.039417 0.083553 -0.0029322 0.013424 -0.060495 -0.0074992 -0.027244 -0.00041327 -0.00080131 -0.00031427 -7.8318e-05 0.028131 0.00052858 -0.0038644 -0.0018597 0.0078238 0.082689 -0.0041769 0.08002 0.021546 -0.00031173
0.73047 -0.0013523 0.0011131 0.0079566 0.0063228 0 0.0075986 0.0012232 -0.0016805 -0.011514 -0.0054497 -0.0084119 0.063332 -0.050617 0.003309 0.014421 0.050954 -0.00016952 0.058028 0.11833 -0.0015003 0.017295 -0.059047 -0.0016286 -0.014786 -0.00043579 -0.0016415 -0.00072006 7.3581e-05 0.020876 -0.0023992 -0.0036628 5.0773e-05 0.0048946 0.059091 -0.0058752 0.088899 0.0046697 0.0099732
0.73438 8.3298e-05 0.0012293 0.0044107 -0.002683 0 -0.00060672 0.0047205 -0.0020324 3.5253e-05 -0.011118 0.00043169 0.063758 -0.060739 0.0045617 0.034867 0.040867 -0.0017263 0.085313 0.15087 -0.00076599 0.033585 -0.050007 0.0049705 0.0002314 0.00037638 -0.001721 -0.00010269 0.00019886 0.0044463 -0.0051025 -0.0032 0.0037676 -0.00098376 0.028296 -0.0036753 0.10511 -0.0090645 0.032217
0.73828 0.0020079 0.00089703 0.00060205 -0.009146 0 -0.0063692 0.0086763 -0.0010383 0.010894 -0.011794 0.0066954 0.061554 -0.06059 0.0041619 0.058355 0.038769 -0.0013719 0.11071 0.17403 -0.0013407 0.053199 -0.034944 0.0086517 0.012639 0.0012299 -0.0012825 0.00094409 0.00025639 -0.017929 -0.0054766 -0.0017417 0.0080973 -0.0048262 0.0053644 0.00059338 0.12327 -0.014257 0.057934
0.74219 0.0035079 0.00021503 -0.0018764 -0.0085746 0 -0.0051964 0.011299 0.00058196 0.015674 -0.0075255 0.0071565 0.070305 -0.050141 0.0026619 0.080097 0.045138 0.00031597 0.12882 0.18584 -0.0023935 0.070745 -0.015861 0.0084787 0.020787 0.0014772 -0.00089757 0.0015702 0.00031152 -0.037986 -0.0032585 0.00055953 0.010792 -0.0031441 -0.0044253 0.004122 0.13982 -0.010173 0.081183
0.74609 0.0039978 -0.00030417 -0.0021743 -0.0019211 0 0.0017101 0.011227 0.0018363 0.013521 -0.0014241 0.0032299 0.093947 -0.030532 0.0020314 0.095703 0.059347 0.0021511 0.13537 0.18527 -0.0027389 0.081681 0.004843 0.0060489 0.023648 0.0011522 -0.00084598 0.0014414 0.00048283 -0.048604 3.481e-05 0.0028949 0.0099614 0.0034253 0.0018481 0.0048345 0.15143 0.0026231 0.096526
0.75 0.0036158 -0.00019439 -0.00074554 0.0054513 0 0.0086669 0.0083263 0.0022773 0.0080663 0.0032666 -0.00066531 0.1207 -0.004981 0.0027819 0.098391 0.078989 0.0034096 0.1247 0.17143 -0.0018758 0.079793 0.022757 0.0036774 0.020283 0.00076321 -0.00083678 0.00086001 0.00078938 -0.048279 0.0025888 0.0046271 0.005536 0.010429 0.025802 0.0026165 0.15284 0.021555 0.095569
0.75391 0.0029401 0.00045067 0.00045475 0.0080163 0 0.010053 0.0036045 0.0021315 0.0040796 0.0053845 -0.00080329 0.13506 0.015664 0.0033679 0.083394 0.09512 0.0042555 0.096926 0.14817 -8.5341e-05 0.063297 0.030433 0.002781 0.012543 0.00068338 -0.00037556 0.00025885 0.0010404 -0.040389 0.0035892 0.0056657 -0.00043915 0.012796 0.057026 -0.00058069 0.13982 0.037031 0.072887
0.75781 0.0023604 0.00099644 -0.00087591 0.0042041 0 0.0045126 -0.0015313 0.0018507 0.0037514 0.005708 0.0031342 0.13403 0.025285 0.0023779 0.057331 0.10226 0.0052476 0.061753 0.12217 0.0018634 0.040326 0.027274 0.0033832 0.0040963 0.00082803 0.00061373 -0.00025909 0.00091416 -0.029127 0.0032722 0.0060602 -0.0050761 0.0086155 0.082706 -0.0020947 0.11708 0.043716 0.037246
0.76172 0.001759 0.00084659 -0.0050597 -0.0025869 0 -0.0042788 -0.0060074 0.0016998 0.0054342 0.0054397 0.008236 0.12876 0.021678 0.00041865 0.02498 0.098149 0.0064357 0.024917 0.096798 0.0027457 0.016227 0.013632 0.004461 -0.0030687 0.00088303 0.0015906 -0.00084156 0.00021896 -0.016806 0.0021771 0.0055366 -0.0065631 0.00059596 0.096695 -0.00073527 0.088018 0.040042 -0.0050186
0.76563 0.00079297 9.0822e-06 -0.009116 -0.0066429 0 -0.01052 -0.0093467 0.0017406 0.005484 0.0052134 0.010891 0.13019 0.0041585 -0.00081552 -0.0079888 0.081665 0.0069196 -0.0076168 0.075309 0.0011215 -0.0033088 -0.0091054 0.004579 -0.0070634 0.00071457 0.0018609 -0.00148 -0.00086562 -0.0047162 0.00072569 0.0037517 -0.0052469 -0.0059706 0.094169 0.0019405 0.056828 0.025823 -0.046505
0.76953 -0.00058728 -0.00090742 -0.008646 -0.0042207 0 -0.010445 -0.011458 0.0020063 0.0014866 0.0052168 0.009455 0.13618 -0.02438 -0.00098802 -0.029065 0.053456 0.0054335 -0.024625 0.064095 -0.0034834 -0.0074362 -0.036336 0.0026331 -0.0044834 0.00046978 0.0012349 -0.0018527 -0.0018148 0.0048593 -0.00055415 0.0010359 -0.0030844 -0.0071838 0.070042 0.0027751 0.033025 0.0047281 -0.070958
0.77344 -0.001983 -0.0012347 -0.0020896 0.0036027 0 -0.0047322 -0.012303 0.002491 -0.0056576 0.0055194 0.005085 0.1351 -0.049443 -0.0017394 -0.0328 0.024792 0.001643 -0.025585 0.063751 -0.0091939 0.0031293 -0.058632 -0.0013736 0.0034849 0.00032451 0.00020959 -0.0016407 -0.0020964 0.0091483 -0.00089952 -0.0013955 -0.0020112 -0.0033411 0.037485 1.5134e-05 0.022222 -0.011631 -0.072499
0.77734 -0.0029231 -0.00078616 0.0067148 0.011545 0 0.0022769 -0.011774 0.0029429 -0.012273 0.0058461 0.00046729 0.12113 -0.063607 -0.004469 -0.020886 0.0020407 -0.0029879 -0.014185 0.072744 -0.012193 0.023389 -0.072274 -0.0059541 0.014819 0.00025197 -0.00049558 -0.00093738 -0.0015732 0.0080942 9.7593e-05 -0.0023076 -0.0025698 0.0015592 0.0056436 -0.0045778 0.023938 -0.018281 -0.054071
0.78125 -0.0033238 6.2385e-05 0.011044 0.013824 0 0.0057376 -0.0098326 0.0028163 -0.014568 0.0053029 -0.0022916 0.10258 -0.062248 -0.0079943 0.0041044 -0.0105 -0.005835 0.0060429 0.089377 -0.0096126 0.048577 -0.075224 -0.0086929 0.027652 9.4784e-05 -0.00055626 -0.00024707 -0.00061893 0.0063287 0.0016989 -0.0016477 -0.0037724 0.0030971 -0.019037 -0.0069594 0.036671 -0.012627 -0.019594
0.78516 -0.0034876 0.00072184 0.0073473 0.0083723 0 0.0035987 -0.0067038 0.0016148 -0.011401 0.0029611 -0.0029768 0.093451 -0.041008 -0.0091883 0.037308 -0.0082523 -0.0051047 0.029783 0.11086 -0.0025612 0.071555 -0.066013 -0.0076516 0.039249 -0.0001961 -0.00021066 -4.1787e-05 0.00017109 0.010412 0.0021741 -0.00075968 -0.0040811 -0.00016915 -0.02929 -0.0046872 0.057082 0.0069544 0.023885
0.78906 -0.0036328 0.00079605 -0.00093615 -0.0015188 0 -0.0021046 -0.0028939 -0.00062317 -0.0050765 -0.00095302 -0.0030353 0.098729 -0.0032741 -0.0061665 0.065633 0.0094793 -0.0015796 0.046629 0.12897 0.00412 0.080124 -0.048461 -0.0027044 0.044535 -0.00048742 0.0001082 -0.00034241 0.0004317 0.022861 0.00019131 -0.0011876 -0.0026016 -0.005779 -0.020684 0.00026064 0.074423 0.034176 0.058427
0.79297 -0.0035141 0.00026 -0.0061133 -0.0094756 0 -0.0067674 0.00099521 -0.0031885 0.00042541 -0.0046789 -0.0042397 0.1106 0.035543 -0.00046554 0.082124 0.032293 0.0016431 0.053653 0.13812 0.0058935 0.074923 -0.031756 0.0042493 0.043303 -0.00063966 0.0002088 -0.00075249 0.00024363 0.038675 -0.0037451 -0.0031376 0.00034003 -0.0094433 -0.0031077 0.0028971 0.081806 0.057328 0.075652
0.79688 -0.0026272 -0.00058898 -0.0033942 -0.010675 0 -0.0065442 0.0044713 -0.0051112 0.002445 -0.0061947 -0.007298 0.11914 0.067737 0.0042581 0.08506 0.054853 0.0015503 0.050796 0.13585 0.0026437 0.058195 -0.020149 0.010435 0.035973 -0.00068181 0.00019046 -0.00087228 -5.1741e-05 0.048423 -0.0073368 -0.0051342 0.0034366 -0.0083453 0.01844 -6.3957e-05 0.077154 0.071165 0.073627
0.80078 -0.0008356 -0.0012855 0.0044955 -0.0053467 0 -0.0012256 0.0071945 -0.0057842 0.0015177 -0.0050772 -0.011274 0.12359 0.086568 0.0055085 0.074351 0.07213 -0.0021942 0.039125 0.12073 -0.0014351 0.033536 -0.017162 0.013896 0.023567 -0.00074536 0.0001548 -0.00064326 -0.00021765 0.045714 -0.0082036 -0.0052827 0.0051303 -0.0031479 0.039126 -0.0067355 0.059871 0.071709 0.052643
0.80469 0.0012606 -0.0014105 0.0099835 0.0015903 0 0.0054721 0.0088647 -0.0052872 0.0006336 -0.002939 -0.014072 0.13055 0.082593 0.0036489 0.052721 0.076561 -0.0068416 0.022276 0.091617 -0.0022392 0.009563 -0.02733 0.014518 0.008786 -0.00084722 1.1475e-05 -0.00030926 -0.00029357 0.03234 -0.0057813 -0.0029724 0.0044233 0.0026365 0.052497 -0.011476 0.031802 0.05496 0.017049
0.80859 0.0026764 -0.00084839 0.0079789 0.0045012 0 0.0086169 0.0091452 -0.0042035 0.0024898 -0.0017886 -0.013665 0.14283 0.062668 0.0006235 0.032089 0.06938 -0.0088391 0.0086059 0.057651 0.00018386 -0.0029799 -0.045641 0.0137 -0.0029931 -0.00081877 -0.00036066 -0.00011784 -0.00043444 0.016378 -0.0017028 0.00055757 0.0014714 0.0052598 0.058731 -0.010044 0.0047157 0.030913 -0.016026
0.8125 0.0028246 6.0367e-05 0.00047913 0.0014415 0 0.0058772 0.0077874 -0.0031607 0.0070263 -0.0019493 -0.0093861 0.1543 0.037109 -0.0021801 0.018198 0.055915 -0.0068094 0.0012271 0.025928 0.0022597 -0.0025238 -0.065978 0.012974 -0.0098233 -0.00049381 -0.00082107 -0.00011548 -0.00064192 0.0051615 0.0015929 0.0032481 -0.0022986 0.0033644 0.061381 -0.0034728 -0.014675 0.0086909 -0.038151
0.81641 0.0019709 0.00067999 -0.0059663 -0.0045076 0 -0.00055187 0.0048998 -0.0024597 0.011328 -0.0017698 -0.0025285 0.15843 0.012842 -0.0042846 0.013632 0.040002 -0.0025527 0.0013671 0.0008326 0.0013317 0.010595 -0.084277 0.012631 -0.01092 6.8562e-05 -0.00096579 -0.00020349 -0.00071188 -0.00030857 0.0026926 0.0038347 -0.0047756 -0.0011814 0.062721 0.0031343 -0.022731 -0.0060465 -0.045209
0.82031 0.0009267 0.00054268 -0.0068726 -0.0079369 0 -0.0056226 0.0011091 -0.0019662 0.011983 0.00051806 0.0042068 0.15984 -0.0025588 -0.0049097 0.019791 0.026184 0.00074044 0.0093464 -0.013404 -0.0012672 0.034318 -0.096187 0.011463 -0.0061011 0.00060463 -0.00050025 -0.00030099 -0.00045865 -0.0047479 0.0019548 0.0026385 -0.0043697 -0.0046995 0.065219 0.0055331 -0.01665 -0.0077723 -0.03458
0.82422 0.00031404 -0.00024382 -0.0035379 -0.0055298 0 -0.005512 -0.002605 -0.0012392 0.0078843 0.0047489 0.0082594 0.17257 0.00080137 -0.0026949 0.033495 0.021606 0.0013009 0.022282 -0.012461 -0.0020743 0.059542 -0.095899 0.0079661 0.0024663 0.00088962 0.00040229 -0.00039051 4.8738e-05 -0.012969 0.00083072 0.0010341 -0.0011848 -0.0043106 0.070266 0.0039669 0.0032803 0.0083503 -0.0090857
0.82813 0.0001305 -0.0010525 -0.00053681 0.0013736 0 -0.00076138 -0.005361 0.00017517 0.001109 0.0087102 0.008812 0.20443 0.014614 0.0025291 0.045056 0.024051 3.6058e-05 0.03358 -0.0048649 -2.1563e-05 0.076473 -0.088703 0.0021647 0.009655 0.00091361 0.0011832 -0.00043285 0.00052234 -0.024758 0.00061813 0.00026996 0.0027772 7.1107e-05 0.074566 0.0020472 0.025084 0.030793 0.016117
0.83203 -3.6256e-05 -0.0012596 -0.00049713 0.0079702 0 0.0042239 -0.006813 0.0023652 -0.0048197 0.010008 0.0072634 0.24451 0.033451 0.0080924 0.050883 0.031328 -0.00071913 0.040941 0.0053754 0.0018965 0.081847 -0.077818 -0.0035929 0.013561 0.00080118 0.0013807 -0.00032503 0.00073963 -0.034655 0.0016589 0.00066807 0.0048173 0.0057099 0.07593 0.0025102 0.043563 0.053569 0.034942
0.83594 -0.00048179 -0.0007591 -0.0020366 0.0097914 0 0.0049482 -0.0072376 0.0047977 -0.0076927 0.0079677 0.0060713 0.2695 0.051787 0.0098027 0.048559 0.040869 0.00044072 0.042828 0.014611 5.7027e-05 0.073857 -0.066575 -0.0059663 0.01288 0.00062322 0.0010247 -2.2738e-06 0.00076441 -0.036406 0.0033139 0.0016603 0.0034823 0.0090047 0.072611 0.0045289 0.054465 0.071212 0.042753
0.83984 -0.0011262 2.0058e-05 -0.0024412 0.0060526 0 0.00065502 -0.0071757 0.0064781 -0.0080046 0.0038521 0.0067451 0.26457 0.061025 0.0057532 0.036471 0.04819 0.0027465 0.038167 0.018316 -0.0051259 0.051562 -0.060238 -0.0033833 0.0065751 0.00037752 0.00054032 0.00043244 0.00085204 -0.028199 0.0044557 0.0023806 -0.0002023 0.0080619 0.062514 0.0051879 0.05281 0.07614 0.034851
0.84375 -0.0016975 0.00057665 -0.0011472 8.3686e-05 0 -0.0050661 -0.0068736 0.0065867 -0.007869 -0.00041796 0.0085961 0.23771 0.057469 -0.00131 0.021283 0.049291 0.0040842 0.030842 0.016717 -0.0089265 0.023486 -0.061994 0.0021177 -0.0020867 0.00015766 0.00028691 0.00073666 0.0011325 -0.014717 0.004142 0.0022755 -0.0033081 0.0040405 0.048854 0.0030556 0.042222 0.068557 0.017975
0.84766 -0.0020129 0.00077978 0.00023441 -0.003295 0 -0.0073532 -0.0059679 0.0051627 -0.0086043 -0.0035117 0.0093459 0.21277 0.046309 -0.0060844 0.0094423 0.045208 0.0029461 0.024553 0.013905 -0.0071537 -0.0027901 -0.069538 0.0059939 -0.0096643 0.00022506 0.00023666 0.0007248 0.0014164 -0.0046127 0.0022261 0.0014031 -0.0031145 0.00025075 0.036227 -0.00027646 0.030003 0.055654 0.0015195
0.85156 -0.0019924 0.00085765 0.00081769 -0.0013968 0 -0.0041151 -0.0037283 0.003177 -0.0092827 -0.004959 0.007132 0.20883 0.031531 -0.0055394 0.0042353 0.037188 -0.00025894 0.020991 0.01253 -0.00083754 -0.023546 -0.080945 0.0047911 -0.014369 0.00077532 0.00011546 0.00043822 0.0013483 -0.0049324 -0.00041412 0.00035544 0.0008109 -0.00037044 0.027215 -0.0021989 0.020384 0.042156 -0.0092937
0.85547 -0.0014793 0.0010298 0.0019968 0.0043447 0 0.0023676 0.0002292 0.001772 -0.0076023 -0.0048645 0.0021858 0.22649 0.017851 -0.0015219 0.0082161 0.027082 -0.0035326 0.021382 0.015254 0.0046292 -0.035829 -0.093727 -0.00080354 -0.01474 0.0016031 -0.0001994 0.00010985 0.0007681 -0.015858 -0.0023468 -0.00012361 0.0061904 0.0024872 0.024065 -0.0020474 0.01737 0.033088 -0.0098028
0.85938 -0.00024417 0.0012543 0.0053181 0.0094227 0 0.0074488 0.0052756 0.0012745 -0.0022741 -0.0038385 -0.0032867 0.25262 0.01423 0.0015795 0.022898 0.019401 -0.0048311 0.025666 0.025465 0.0051354 -0.036946 -0.10241 -0.006415 -0.009577 0.0021058 -0.00049954 -3.9803e-05 -8.0507e-05 -0.02945 -0.0026133 0.00036177 0.0096219 0.0062822 0.028724 -0.0015394 0.025964 0.036905 0.0053605
0.86328 0.0016898 0.0013628 0.0093964 0.0095989 0 0.0078405 0.0097573 0.00094773 0.0053069 -0.0030194 -0.0068829 0.27522 0.019451 0.0014516 0.039209 0.016423 -0.0035408 0.029239 0.038429 0.0020978 -0.034382 -0.1052 -0.0078166 -0.0031059 0.0017654 -0.00048315 2.8471e-05 -0.00070587 -0.034246 -0.0015179 0.0015641 0.0089517 0.0076347 0.034968 -0.0023432 0.039269 0.04962 0.026221
0.86719 0.0037596 0.0013513 0.010305 0.0041502 0 0.0039622 0.01183 -0.00017666 0.011732 -0.0034585 -0.0078139 0.29184 0.030671 -0.00029303 0.052533 0.018379 -0.0007881 0.029893 0.050898 0.00064452 -0.031802 -0.10215 -0.004697 0.0024549 0.00069188 -0.00012214 0.00018125 -0.00075073 -0.023608 -0.00036664 0.0027771 0.0046585 0.0049974 0.039343 -0.0038287 0.05263 0.067469 0.046721
0.87109 0.0050677 0.0014125 0.00579 -0.0034196 0 -0.00073779 0.010634 -0.0021494 0.01411 -0.0049315 -0.0071623 0.30565 0.044842 -0.00075496 0.059342 0.025102 0.0015728 0.026117 0.06021 0.0038423 -0.03204 -0.093634 -0.00074942 0.0053853 -0.00036008 0.00027079 0.00024869 -0.00026316 -0.00195 -0.00025271 0.0034048 -0.00066621 -0.0001651 0.039197 -0.0037491 0.062048 0.086798 0.061718
0.875 0.0050398 0.0016533 -0.0013789 -0.0078901 0 -0.0026086 0.0069124 -0.0038368 0.012261 -0.0054787 -0.0065011 0.3176 0.057003 0.00054244 0.055541 0.035992 0.0024404 0.016442 0.062984 0.0094017 -0.03825 -0.080391 5.6827e-05 0.0036758 -0.00060348 0.00035406 0.00014149 0.00035707 0.016886 -0.0010042 0.0034184 -0.0041653 -0.0046293 0.031459 -0.0010662 0.062073 0.10216 0.064305
0.87891 0.0039351 0.0018785 -0.0053048 -0.006277 0 -0.00043038 0.0025166 -0.0039287 0.008648 -0.0027677 -0.0062782 0.32504 0.061685 0.0012825 0.042528 0.048335 0.0021694 0.0032984 0.059747 0.012347 -0.049974 -0.064836 -0.0026205 -0.002188 8.9575e-05 9.8564e-05 -0.00012095 0.00066133 0.019215 -0.0013597 0.0032503 -0.0044471 -0.0060166 0.017423 0.0024665 0.051087 0.10834 0.051962
0.88281 0.0026649 0.0017786 -0.0026964 -0.00013483 0 0.0039724 -0.00085243 -0.0022837 0.0061245 0.0035282 -0.005463 0.32653 0.060408 -0.00045648 0.027304 0.05971 0.0018812 -0.0088327 0.055806 0.010431 -0.062757 -0.048881 -0.005286 -0.0090194 0.0010849 -0.00021233 -0.00042748 0.00045359 0.0019541 -0.00022184 0.0032387 -0.0020873 -0.0045363 0.0023621 0.0039512 0.035429 0.10728 0.031927
0.88672 0.002039 0.0013477 0.0036336 0.005747 0 0.0072844 -0.0026437 -0.00020945 0.0055392 0.01068 -0.0026736 0.32494 0.05476 -0.0035173 0.013626 0.068831 0.0020437 -0.017564 0.054252 0.0062602 -0.07396 -0.033191 -0.0042724 -0.015064 0.0015626 -0.00030233 -0.00059684 -0.00010861 -0.024953 0.002286 0.0032467 0.0011382 -0.0024307 -0.011089 0.0024557 0.019156 0.10023 0.0084939
0.89063 0.0021444 0.0010176 0.0075155 0.0072864 0 0.0071317 -0.0033978 0.00073893 0.0053165 0.014646 0.0023399 0.32452 0.046812 -0.0048327 0.0049695 0.074515 0.0018116 -0.020846 0.057906 0.0041297 -0.081039 -0.018309 0.00041935 -0.018688 0.0012001 -0.00017251 -0.00044277 -0.00064266 -0.046647 0.0050005 0.0029115 0.003495 -0.0017219 -0.020667 6.2848e-05 0.0064765 0.088787 -0.013817
0.89453 0.0024212 0.0012712 0.0056706 0.0044038 0 0.00373 -0.003815 0.00032839 0.0032744 0.013334 0.008162 0.32706 0.040097 -0.0030519 0.0057976 0.073883 -5.8321e-06 -0.016151 0.069782 0.0054854 -0.07986 -0.0053818 0.0049477 -0.017729 0.0003322 -3.7364e-05 8.2698e-05 -0.00079512 -0.055036 0.00683 0.0022487 0.0041674 -0.0023478 -0.024623 -0.00038936 0.004439 0.074393 -0.027742
0.89844 0.0022935 0.0021135 0.00083827 0.00083413 0 -0.00028685 -0.0039428 -2.2149e-05 -0.0011112 0.0083437 0.0125 0.33243 0.035273 -0.00021608 0.011459 0.066925 -0.0032233 -0.0080728 0.083268 0.008 -0.072732 0.0045465 0.0052542 -0.01432 -0.00046968 -3.7032e-05 0.00076151 -0.0004719 -0.0537 0.0075348 0.0018522 0.0034505 -0.0023766 -0.027915 0.0016067 0.010648 0.057784 -0.033702
0.90234 0.0016968 0.0030026 -0.0014383 0.00062487 0 -0.0017513 -0.0032714 0.0013834 -0.0061061 0.0034701 0.013599 0.34196 0.030529 0.00057747 0.017376 0.053909 -0.0057778 -0.00037646 0.092244 0.0086747 -0.062287 0.010376 0.00088874 -0.010528 -0.00089596 -8.0087e-05 0.0011753 9.1004e-05 -0.052127 0.0074299 0.0023283 0.0024083 -3.9748e-05 -0.034031 0.0037259 0.020524 0.038134 -0.03472
0.90625 0.0010408 0.0033608 0.0012839 0.0044372 0 0.00065309 -0.0015193 0.0046858 -0.009215 0.0013698 0.011286 0.35796 0.024075 -0.0012504 0.019972 0.035024 -0.0054177 0.0040204 0.091787 0.0068997 -0.05058 0.010983 -0.0045758 -0.0079239 -0.00099662 6.8607e-06 0.0010089 0.00048087 -0.055529 0.0065936 0.0035067 0.0022569 0.0043585 -0.045144 0.0034067 0.03001 0.014758 -0.033427
0.91016 0.00077489 0.0031332 0.0060852 0.0089298 0 0.0052079 0.00086069 0.0079928 -0.0092288 0.0015467 0.0070589 0.37868 0.013145 -0.0031989 0.01471 0.010454 -0.002143 0.0014466 0.075453 0.0041595 -0.040212 0.0045691 -0.0066865 -0.0084339 -0.00091259 0.0002219 0.00036702 0.00041028 -0.060253 0.0047039 0.0043589 0.0036672 0.0084696 -0.063282 0.00063562 0.033329 -0.013276 -0.0335
0.91406 0.0010695 0.0027836 0.0081228 0.0097163 0 0.0082432 0.0030726 0.0088516 -0.0069001 0.0013821 0.0032149 0.3961 -0.0048154 -0.0027438 -0.0021369 -0.017874 0.0012801 -0.011445 0.03878 0.0015802 -0.034257 -0.010787 -0.0036926 -0.013394 -0.0006511 0.00035194 -0.00022808 -4.912e-05 -0.058619 0.0017486 0.0038911 0.0062395 0.0098566 -0.085661 -0.0021031 0.02295 -0.044389 -0.039528
0.91797 0.0018611 0.0027468 0.0056621 0.0052183 0 0.0069427 0.0048099 0.0064043 -0.0038353 -0.0010745 0.001488 0.40243 -0.025737 -0.00028094 -0.024923 -0.046042 0.0017359 -0.03041 -0.0070051 -0.0010598 -0.031794 -0.031343 0.0024977 -0.020344 -0.00016652 0.00022281 -0.00024527 -0.0005124 -0.047449 -0.0013488 0.0022004 0.0085263 0.0080842 -0.10466 -0.002518 0.0028026 -0.073549 -0.04991
0.92188 0.0030378 0.0029665 0.0013465 -0.0019287 0 0.0017952 0.0064924 0.0022572 -0.00094747 -0.0053083 0.0019149 0.39956 -0.046435 0.0015626 -0.050075 -0.072017 -0.0010693 -0.053059 -0.054862 -0.0037325 -0.032176 -0.05487 0.0082242 -0.027778 0.00042218 -5.0986e-05 0.00036137 -0.00060155 -0.031541 -0.0031516 0.0005929 0.0088164 0.0050648 -0.11598 -0.00078353 -0.023821 -0.097545 -0.063015
0.92578 0.0044447 0.0030431 -0.0010573 -0.006971 0 -0.0034284 0.0085206 -0.00075743 0.0019558 -0.0089423 0.0027625 0.39919 -0.063515 0.0012955 -0.073802 -0.093919 -0.0040754 -0.076836 -0.097443 -0.0047303 -0.034631 -0.078837 0.010662 -0.034175 0.00081656 -0.00013092 0.001047 -0.00027096 -0.019375 -0.00291 0.00054076 0.0063349 0.003416 -0.116 0.0010052 -0.052903 -0.11346 -0.076903
0.92969 0.0057383 0.0027926 -0.00038126 -0.0066917 0 -0.0044739 0.010363 -0.00083592 0.0052744 -0.0097292 0.0018592 0.4107 -0.070314 0.00037199 -0.089328 -0.10836 -0.0038755 -0.097616 -0.12124 -0.0021554 -0.038291 -0.098109 0.0090616 -0.037084 0.00079209 0.00019184 0.0011183 0.00016724 -0.016246 -0.0012519 0.0024249 0.0019867 0.0043359 -0.099542 0.0013253 -0.076265 -0.11618 -0.087947
0.93359 0.006409 0.0025279 0.0015862 -0.001638 0 -9.5569e-05 0.010657 0.0014882 0.0086439 -0.0069813 -0.0014061 0.42947 -0.066065 0.0011401 -0.094457 -0.11563 -0.000311 -0.11344 -0.12307 0.0029939 -0.042669 -0.10877 0.0044729 -0.036528 0.00043049 0.0007174 0.00035999 0.0003488 -0.021543 0.00043628 0.0052364 -0.0020882 0.006784 -0.073444 0.00071208 -0.087918 -0.10879 -0.094539
0.9375 0.0061154 0.0026917 0.0026467 0.0045623 0 0.0066738 0.0084791 0.0040198 0.011038 -0.0015866 -0.0050597 0.44063 -0.054693 0.003452 -0.091559 -0.11755 0.0032392 -0.12532 -0.10884 0.0063176 -0.048163 -0.11094 -0.0010547 -0.034003 4.7242e-05 0.00095519 -0.00073139 0.000193 -0.0313 0.0012983 0.0074511 -0.0039713 0.0084615 -0.045568 0.00066664 -0.08881 -0.096362 -0.097935
0.94141 0.0050327 0.0032522 0.0022267 0.0079048 0 0.010729 0.0045321 0.0048159 0.011732 0.0047605 -0.0057455 0.43654 -0.039532 0.004283 -0.082552 -0.1152 0.0034026 -0.1341 -0.083385 0.0038049 -0.055214 -0.10505 -0.0052121 -0.030633 -0.00011527 0.000568 -0.0013525 -6.8186e-05 -0.041702 0.0016021 0.0081838 -0.003325 0.0075889 -0.021172 0.0015075 -0.080351 -0.082313 -0.099292
0.94531 0.0037884 0.0035999 0.00098959 0.0066164 0 0.0089293 0.00087483 0.0036234 0.010922 0.010246 -0.0015767 0.42841 -0.025002 0.0011906 -0.070085 -0.10985 0.00046566 -0.14101 -0.053253 -0.0036479 -0.064381 -0.092188 -0.0063294 -0.027795 -8.741e-05 -0.00027523 -0.0010846 -0.00018125 -0.049899 0.0021253 0.0076011 -0.0015046 0.0040861 -0.0058939 0.0018585 -0.065141 -0.070456 -0.10023
0.94922 0.0029578 0.0031491 -0.00050892 0.0020641 0 0.0026894 -0.000796 0.0017462 0.0092713 0.013435 0.0057286 0.43682 -0.020103 -0.0043029 -0.059205 -0.10327 -0.0019297 -0.14773 -0.031295 -0.010221 -0.076102 -0.076331 -0.0043849 -0.027582 -5.6217e-05 -0.00099305 -0.00024145 -0.00015335 -0.053248 0.0031926 0.0064477 -0.00030754 -0.00046501 -0.0066947 0.00041811 -0.04981 -0.065744 -0.10353
0.95313 0.0025894 0.0020252 -0.0018948 -0.0023185 0 -0.0030418 -0.00069567 0.00072389 0.0070182 0.013847 0.011613 0.46938 -0.024968 -0.0075722 -0.052009 -0.097087 -0.00086038 -0.1544 -0.020605 -0.01037 -0.088201 -0.063256 -0.0012258 -0.029237 -9.6374e-05 -0.0010705 0.00044141 -0.00021184 -0.050215 0.0044834 0.0053688 -0.00044891 -0.0037672 -0.015996 -0.0021313 -0.038987 -0.065362 -0.1088
0.95703 0.0022402 0.0010551 -0.002038 -0.0032906 0 -0.0036389 -0.00071326 0.0011178 0.003831 0.012316 0.012126 0.51032 -0.038446 -0.0054227 -0.048519 -0.091654 0.0025078 -0.16011 -0.020475 -0.0040746 -0.099207 -0.055182 0.00075403 -0.031939 -7.7653e-05 -0.00049356 0.00047532 -0.0004945 -0.042838 0.0056286 0.0046466 -0.0010907 -0.0040454 -0.029524 -0.0034566 -0.033146 -0.067063 -0.11504
0.96094 0.0014749 0.00099402 0.00068904 3.6491e-05 0 0.0015685 -0.0024807 0.002337 -0.0003369 0.010437 0.0072293 0.53562 -0.058598 0.00056988 -0.048293 -0.087206 0.0041424 -0.16379 -0.0291 0.003385 -0.10768 -0.053684 0.0006796 -0.034735 0.000146 0.00025517 1.7393e-05 -0.00083512 -0.036754 0.0065952 0.0042774 -0.00076479 -0.0010988 -0.043076 -0.0019435 -0.031853 -0.068535 -0.12103
0.96484 0.0003096 0.0017597 0.0063053 0.0054318 0 0.0087245 -0.005582 0.0033662 -0.0044377 0.0091487 0.000956 0.53834 -0.081445 0.0056017 -0.04995 -0.083941 0.0017701 -0.16299 -0.042252 0.0068416 -0.11105 -0.06047 -3.052e-05 -0.035815 0.00050077 0.00063327 -0.00035418 -0.00090721 -0.036483 0.0072472 0.0039676 0.0012433 0.0032822 -0.05064 0.0015019 -0.032589 -0.066161 -0.12421
0.96875 -0.00082083 0.002475 0.011748 0.0088737 0 0.012328 -0.0076833 0.0035639 -0.0067188 0.0077069 -0.0019026 0.53592 -0.10023 0.0063911 -0.050401 -0.081435 -0.0022595 -0.15642 -0.052476 0.0059342 -0.10862 -0.072055 0.00072113 -0.033576 0.00070227 0.00050378 -0.00024027 -0.00058127 -0.039877 0.0067602 0.0030323 0.0043226 0.0060471 -0.050279 0.004254 -0.029249 -0.058967 -0.12259
0.97266 -0.0014646 0.002298 0.012745 0.0074018 0 0.0093395 -0.0065205 0.0029137 -0.0061318 0.0043872 0.00024622 0.54998 -0.11308 0.0040191 -0.048517 -0.079086 -0.0032854 -0.14572 -0.05816 0.0042343 -0.10248 -0.083911 0.0031419 -0.028335 0.00051877 0.00020593 0.00019612 -9.855e-05 -0.038633 0.0040302 0.00066877 0.0071725 0.0048144 -0.045616 0.0045084 -0.019811 -0.049753 -0.11711
0.97656 -0.0014624 0.001211 0.0079991 0.0015533 0 0.0014583 -0.0019015 0.0017881 -0.0033304 -0.0014165 0.0046479 0.58087 -0.1195 0.0020545 -0.043991 -0.076481 0.00051587 -0.13227 -0.059531 0.004351 -0.094111 -0.093404 0.0048289 -0.020374 8.9567e-06 0.00017548 0.00041976 0.00014224 -0.026312 -0.00095015 -0.0031974 0.0088772 -6.6764e-05 -0.039135 0.002796 -0.0039296 -0.040716 -0.10873
0.98047 -0.00090769 -6.5039e-06 0.0012386 -0.0047086 0 -0.0060604 0.0040764 0.0006446 -0.00013269 -0.0077887 0.00676 0.60587 -0.11973 0.0024385 -0.036892 -0.07319 0.0058295 -0.11789 -0.057735 0.0049531 -0.085304 -0.098072 0.0030258 -0.010202 -0.00051665 0.00048036 7.284e-05 -3.4474e-05 -0.0064388 -0.0062459 -0.0071865 0.0093578 -0.0051489 -0.033605 0.0009418 0.017824 -0.034338 -0.09881
0.98438 5.2485e-05 -0.00055083 -0.0018427 -0.0069372 0 -0.0081827 0.0086538 -0.00012285 0.0020694 -0.011351 0.0041312 0.60432 -0.11507 0.0038035 -0.028608 -0.068339 0.0074721 -0.10754 -0.056878 0.0030473 -0.080042 -0.094323 -0.002258 0.0010529 -0.00076594 0.00072313 -0.00066759 -0.00043028 0.0087414 -0.0090132 -0.0089161 0.0089228 -0.0061646 -0.03288 -0.00014599 0.04099 -0.035417 -0.091099
0.98828 0.0012541 -0.00032175 0.0007619 -0.003869 0 -0.0037707 0.010302 -0.0002957 0.0033436 -0.010138 -0.0017545 0.58187 -0.10996 0.0037443 -0.022329 -0.062648 0.0038136 -0.10379 -0.059528 -0.0015302 -0.079278 -0.086529 -0.0076475 0.011493 -0.00069595 0.00042441 -0.0012632 -0.00068792 0.0094022 -0.007834 -0.006759 0.0076051 -0.0016018 -0.034795 -0.001236 0.058184 -0.041828 -0.088077
0.99219 0.0023814 7.6025e-05 0.0050237 0.0013323 0 0.0035002 0.0093117 -8.4465e-06 0.0046991 -0.0055626 -0.0069648 0.56627 -0.10574 0.0019559 -0.019824 -0.056993 -0.0015298 -0.10752 -0.06525 -0.005059 -0.082665 -0.077674 -0.009315 0.020331 -0.00050223 -0.00046174 -0.0013232 -0.00061849 -0.0013062 -0.0041244 -0.0015497 0.0051009 0.005464 -0.037374 -0.0032917 0.066119 -0.051533 -0.090624
0.99609 0.0029614 -3.2251e-05 0.0047398 0.0035933 0 0.0077527 0.0069308 0.00019399 0.0066848 -0.0013664 -0.0083108 0.57871 -0.10331 0.00044533 -0.022545 -0.052346 -0.0035695 -0.11905 -0.072996 -0.0038057 -0.089448 -0.070477 -0.0066543 0.02695 -0.00041685 -0.0014057 -0.00093718 -0.00030699 -0.0087079 -0.0010278 0.0035252 0.0013608 0.0093511 -0.039026 -0.0056709 0.062543 -0.062509 -0.099174
1 0.0026505 -0.00079951 -0.0020473 0.00026834 0 0.005276 0.0041641 -0.00031629 0.0086357 -0.00036157 -0.0055212 0.61237 -0.10346 0.00077772 -0.032691 -0.050538 -0.0011332 -0.13856 -0.080078 0.0016245 -0.097954 -0.068878 -0.0029049 0.03049 -0.00051896 -0.0017163 -0.00052337 4.7828e-05 8.5958e-05 -0.00068346 0.0051747 -0.0028948 0.0063587 -0.037921 -0.0063459 0.044819 -0.071724 -0.11412
1.0039 0.0015515 -0.001838 -0.010712 -0.0064317 0 -0.0025626 0.0013086 -0.0016565 0.0092567 -0.0020273 -0.0010098 0.64173 -0.1061 0.001906 -0.050196 -0.053487 0.0022432 -0.1621 -0.081512 0.0065918 -0.10387 -0.074853 -0.0018861 0.031036 -0.00069594 -0.0011661 -0.00038624 0.00031396 0.023684 -0.0024735 0.0026363 -0.0064104 -0.0019104 -0.035449 -0.0040804 0.016692 -0.076483 -0.13263
1.0078 0.00015109 -0.0026682 -0.014344 -0.011126 0 -0.010209 -0.0017113 -0.003137 0.0077521 -0.0032652 0.0020615 0.65167 -0.11031 0.0013515 -0.07093 -0.059712 0.0024817 -0.18425 -0.076696 0.0071638 -0.10502 -0.084279 -0.0040411 0.030239 -0.00073607 -0.00024022 -0.00045219 0.00042875 0.047396 -0.0039129 -0.0016737 -0.0082528 -0.0096173 -0.035193 -7.0336e-05 -0.013374 -0.078172 -0.15028
1.0117 -0.0011392 -0.0031156 -0.010346 -0.0097018 0 -0.012143 -0.0048788 -0.0037168 0.0042814 -0.0015481 0.0017837 0.65374 -0.11577 -0.0015815 -0.092166 -0.067639 -0.00060078 -0.20171 -0.065765 0.0039971 -0.10026 -0.093879 -0.0058326 0.029153 -0.00046304 0.00026395 -0.00043596 0.00031038 0.057064 -0.0031849 -0.0041958 -0.008495 -0.011449 -0.039201 0.0030075 -0.040694 -0.077925 -0.16423
1.0156 -0.0023562 -0.0033132 -0.0026899 -0.0027417 0 -0.007231 -0.0079769 -0.0029442 -0.00048289 0.0025845 -0.0015594 0.67197 -0.12214 -0.0043869 -0.11093 -0.075214 -0.003435 -0.21134 -0.049422 0.0011276 -0.08892 -0.099965 -0.0032022 0.028908 0.00014738 -4.5014e-05 -0.00022169 -0.00010737 0.052075 -0.00076727 -0.0031979 -0.0080674 -0.0069612 -0.049106 0.003671 -0.060801 -0.077086 -0.17169
1.0195 -0.0038171 -0.003434 0.0021923 0.0049091 0 0.00033166 -0.010712 -0.0014956 -0.0058467 0.0059956 -0.0058075 0.71519 -0.12871 -0.0035964 -0.12079 -0.076611 -0.0029588 -0.20658 -0.02937 0.0013021 -0.070039 -0.094472 0.0042916 0.031852 0.0009039 -0.00078038 -2.2439e-05 -0.00070807 0.044811 0.0012898 -6.4803e-05 -0.0079075 -0.0006872 -0.065695 0.0030726 -0.066022 -0.077686 -0.16654
1.0234 -0.0055541 -0.0035065 0.0013936 0.0079474 0 0.0044022 -0.012733 -0.00066765 -0.010966 0.0058011 -0.008208 0.76661 -0.13401 0.001569 -0.12098 -0.068712 8.6986e-06 -0.19018 -0.0092054 0.0032514 -0.048093 -0.077488 0.012718 0.038042 0.0014467 -0.0011214 -0.00013755 -0.001143 0.047613 0.0014098 0.0021264 -0.0081613 0.0019481 -0.081705 0.0034736 -0.059827 -0.079293 -0.15067
1.0273 -0.0070019 -0.0034627 -0.0025076 0.0045894 0 0.0019005 -0.013539 -0.0011829 -0.014536 0.0018767 -0.0071483 0.80097 -0.13704 0.00798 -0.11334 -0.051734 0.0019883 -0.16582 0.010187 0.0037607 -0.025907 -0.052436 0.017101 0.046451 0.0014421 -0.00057352 -0.00057753 -0.0010794 0.060713 -0.00030082 0.001296 -0.0081076 -0.00083029 -0.092051 0.0053545 -0.046781 -0.080363 -0.12719
1.0313 -0.0073657 -0.0032681 -0.0048072 -0.0023665 0 -0.0047092 -0.012584 -0.0024518 -0.015223 -0.0031664 -0.0034394 0.80869 -0.13704 0.011085 -0.099872 -0.026569 0.00096333 -0.13686 0.028427 0.0017492 -0.005654 -0.022882 0.015607 0.055943 0.00083868 0.00056518 -0.00098337 -0.0005541 0.072804 -0.0026247 -0.0021175 -0.0068252 -0.0060709 -0.093086 0.0064694 -0.030783 -0.079453 -0.099055
1.0352 -0.0063453 -0.0029361 -0.0032851 -0.0079202 0 -0.0095577 -0.0096596 -0.0030944 -0.012812 -0.0062742 -7.0308e-05 0.80116 -0.13296 0.0086203 -0.083829 0.0047276 -0.0014785 -0.10814 0.045454 -0.0005219 0.0099516 0.0054647 0.010784 0.064625 -2.5802e-05 0.0014725 -0.00095762 -2.0955e-05 0.072614 -0.004554 -0.0059105 -0.0040376 -0.0090356 -0.080604 0.0041743 -0.017195 -0.074409 -0.070634
1.0391 -0.0044457 -0.0024365 0.00050629 -0.008591 0 -0.0082895 -0.0052184 -0.002295 -0.0088239 -0.0063391 -0.00012848 0.79483 -0.12441 0.0021218 -0.072112 0.034742 -0.0023124 -0.088894 0.061151 -0.00032209 0.017657 0.021658 0.0070379 0.068661 -0.00061938 0.0015444 -0.00047625 5.4446e-05 0.059124 -0.0058216 -0.0080833 -0.00048392 -0.0072094 -0.054742 -0.0012978 -0.013692 -0.062943 -0.050466
1.043 -0.0025108 -0.0016725 0.0037017 -0.0046751 0 -0.0015743 -0.00024382 -0.0006607 -0.0054653 -0.0047218 -0.00419 0.79539 -0.1138 -0.0047237 -0.066655 0.058044 -0.00078344 -0.080867 0.074834 0.0022142 0.019296 0.024751 0.0069565 0.067766 -0.00061224 0.00089973 5.4573e-05 -0.00031897 0.040753 -0.0063894 -0.0081072 0.0024576 -0.0019563 -0.025824 -0.0062581 -0.018836 -0.047573 -0.040165
1.0469 -0.00095989 -0.00059782 0.0049886 0.00036713 0 0.0056641 0.0042758 0.00033033 -0.0035845 -0.0037421 -0.0094207 0.79924 -0.10222 -0.0089151 -0.067115 0.072734 0.00075999 -0.084271 0.085239 0.0042211 0.015644 0.015543 0.009694 0.062233 -0.00014936 0.00018824 0.00017521 -0.00062479 0.025807 -0.0059506 -0.0066353 0.0036544 0.0030714 0.00069097 -0.0066859 -0.030636 -0.029837 -0.03961
1.0508 0.00045957 0.00065392 0.0049976 0.0026744 0 0.0084375 0.0077826 -0.00019371 -0.0016938 -0.0045921 -0.011549 0.8059 -0.090701 -0.0096909 -0.072254 0.077934 -0.00023596 -0.098303 0.091032 0.0033465 0.0076909 -0.0039367 0.01231 0.052822 0.00026449 -6.4285e-05 -0.00018555 -0.0003536 0.014755 -0.0042613 -0.0044342 0.0030299 0.0048915 0.019866 -0.0021252 -0.0463 -0.011414 -0.047672
1.0547 0.002161 0.0018038 0.0046793 0.00083719 0 0.0056295 0.010135 -0.0015557 0.0025725 -0.006342 -0.0083317 0.82181 -0.080369 -0.0081158 -0.077837 0.074095 -0.00345 -0.12042 0.088852 0.00019391 -0.0033288 -0.02841 0.012375 0.041573 0.0001975 9.9549e-05 -0.00064121 0.00044509 0.0015615 -0.0017987 -0.0018175 0.0017106 0.003059 0.025043 0.0036012 -0.059539 0.0048867 -0.06081
1.0586 0.0040479 0.0026138 0.0041424 -0.0031184 0 0.00050013 0.011293 -0.0021068 0.0096766 -0.006666 -0.001499 0.84946 -0.070623 -0.0057596 -0.07749 0.069308 -0.006046 -0.14189 0.079561 -0.0026751 -0.014806 -0.048273 0.0095957 0.032269 -0.00033036 0.00024955 -0.00071208 0.0011662 -0.018687 0.00035556 0.0010472 0.0012984 -0.0005101 0.02154 0.0057356 -0.064253 0.017713 -0.070814
1.0625 0.0054562 0.0030316 0.0031486 -0.0052757 0 -0.002317 0.011135 -0.00080835 0.01684 -0.0036307 0.0046798 0.87739 -0.060389 -0.0036906 -0.07009 0.068369 -0.0059264 -0.15839 0.066152 -0.0035913 -0.02553 -0.060892 0.0055919 0.025978 -0.00086144 0.00012426 -0.00025973 0.0012271 -0.044224 0.0015452 0.0036648 0.0026729 -0.0030404 0.01724 0.0027977 -0.060415 0.027578 -0.074707
1.0664 0.0057844 0.0031472 0.0020655 -0.002854 0 -0.0005654 0.0095799 0.0017219 0.019805 0.0027596 0.007021 0.88777 -0.04897 -0.0021677 -0.055933 0.073794 -0.0039586 -0.1676 0.051093 -0.0029923 -0.034688 -0.065744 0.002497 0.022952 -0.00089807 -6.0956e-05 0.00041584 0.00062055 -0.067855 0.0023172 0.0053304 0.0051983 -0.0025601 0.017689 -0.0023625 -0.048954 0.034799 -0.071463
1.0703 0.0051098 0.0030375 0.00167 0.0034548 0 0.0041367 0.0067809 0.0037373 0.016345 0.010317 0.0059655 0.87674 -0.035664 -0.0008666 -0.036534 0.087501 -0.0026267 -0.16773 0.03757 -0.0019999 -0.041454 -0.063639 0.0014943 0.022932 -0.0003328 0.00011961 0.00086763 -0.00012942 -0.082397 0.003856 0.0057311 0.0070557 0.001006 0.029052 -0.0054853 -0.032026 0.039812 -0.061083
1.0742 0.0041057 0.0027015 0.0020209 0.0096964 0 0.0079006 0.0031248 0.0039753 0.0083347 0.015883 0.0047832 0.86356 -0.020599 0.00054286 -0.018804 0.10837 -0.0028837 -0.15852 0.03218 -0.00078363 -0.043765 -0.060325 0.0020186 0.023991 0.00045959 0.00076967 0.00086772 -0.00052658 -0.084754 0.0065115 0.0052814 0.0065987 0.0056936 0.057912 -0.0047249 -0.016781 0.042521 -0.048059
1.0781 0.0033599 0.0021646 0.0020632 0.011494 0 0.0076732 -0.00088792 0.0028248 0.0003787 0.017197 0.006328 0.87488 -0.0062647 0.0017817 -0.0079892 0.12859 -0.0030549 -0.14649 0.034703 0.00093986 -0.041981 -0.061524 0.0019696 0.024195 0.00093282 0.0014703 0.00052088 -0.00054747 -0.076324 0.0090573 0.0047571 0.003729 0.0085649 0.093495 -0.001714 -0.0081737 0.04346 -0.039188
1.082 0.002847 0.001603 0.00078846 0.0074851 0 0.0034209 -0.0046414 0.0019595 -0.0037879 0.014177 0.010426 0.91797 0.0058426 0.0019277 -0.0050377 0.14468 -0.0010775 -0.13398 0.044392 0.0022212 -0.035853 -0.068068 -0.00098963 0.023746 0.00080488 0.0016498 9.7344e-05 -0.00051354 -0.061512 0.0096631 0.0046104 0.00014141 0.0076956 0.1288 0.00069627 -0.0071746 0.042777 -0.036752
1.0859 0.0021143 0.0012878 -0.0012667 0.0006027 0 -0.001998 -0.0072962 0.0028058 -0.0039176 0.0087816 0.014165 0.97162 0.014455 0.00031563 -0.0096011 0.15393 0.0026799 -0.12282 0.059934 0.00095252 -0.025341 -0.079556 -0.0075778 0.023363 0.0002584 0.0011457 -0.00018446 -0.00061137 -0.046266 0.0076744 0.0046731 -0.0018482 0.0038201 0.15699 0.0012499 -0.013655 0.040888 -0.041957
1.0898 0.0009338 0.0013561 -0.0020396 -0.0040158 0 -0.0049288 -0.0079286 0.0052506 -0.0027321 0.0036496 0.014535 1.0054 0.017722 -0.0023494 -0.01851 0.15333 0.0054546 -0.11449 0.078783 -0.0035546 -0.010168 -0.092415 -0.015776 0.025832 -0.0002348 0.00037036 -0.00022961 -0.00067344 -0.036209 0.0043142 0.0044652 -0.00098798 6.6565e-05 0.16689 0.00076702 -0.025468 0.039138 -0.054716
1.0938 -0.00032051 0.0016455 0.00025138 -0.0029879 0 -0.0034528 -0.0060969 0.0076986 -0.0030443 0.00050431 0.010864 1.0079 0.017002 -0.0040782 -0.021879 0.1469 0.0050084 -0.10712 0.096056 -0.008502 0.0073006 -0.097474 -0.021699 0.035219 -0.00029346 -9.8964e-05 -2.1477e-05 -0.00048227 -0.033575 0.0015198 0.0036793 0.002047 -0.00046955 0.15657 0.00032473 -0.034688 0.041094 -0.06771
1.0977 -0.00097054 0.0018063 0.0052221 0.0026512 0 0.0013001 -0.0024128 0.0083473 -0.0052504 -0.00062016 0.0050632 0.99509 0.015131 -0.00333 -0.01542 0.14026 0.0020645 -0.098514 0.11007 -0.0093174 0.02435 -0.091454 -0.022271 0.05151 0.00010338 -8.5368e-05 0.00039393 -0.00019199 -0.034861 0.00014102 0.002359 0.0052358 0.0025439 0.13528 -0.00030889 -0.037328 0.048524 -0.075546
1.1016 -0.00065364 0.0016289 0.010226 0.0082777 0 0.0059183 0.0015938 0.0065608 -0.0072414 -0.00098942 -0.00011888 0.99195 0.013761 -0.00083764 0.0021498 0.13646 -0.00050183 -0.087606 0.12028 -0.0042019 0.039154 -0.073472 -0.017715 0.073898 0.00065256 4.3e-05 0.00085661 -0.00028329 -0.032576 -0.00060751 0.00077117 0.0066583 0.0062034 0.10962 -0.0020675 -0.031844 0.062309 -0.075634
1.1055 0.00039591 0.0012709 0.012191 0.0093406 0 0.0071162 0.0044562 0.0032719 -0.0064531 -0.0020496 -0.0030637 1.0093 0.014484 0.00069506 0.030649 0.13819 -0.00071083 -0.073658 0.12663 0.0033186 0.049901 -0.044047 -0.011558 0.1007 0.0010033 -0.00021402 0.0010961 -0.0010184 -0.021356 -0.0019534 -0.00070091 0.0056475 0.0068697 0.087164 -0.0047398 -0.017697 0.082797 -0.06625
1.1094 0.0016319 0.0011348 0.0098175 0.0048882 0 0.004175 0.0058059 0.00022285 -0.0020952 -0.0043422 -0.0040072 1.0384 0.019105 -0.00073844 0.064002 0.14781 0.00070516 -0.0573 0.12955 0.0072074 0.052602 -0.0089092 -0.0078572 0.12524 0.0010213 -0.00094845 0.00088853 -0.0020066 -0.0034359 -0.0040422 -0.0015528 0.0029304 0.0034752 0.082152 -0.0064527 0.0027889 0.1085 -0.047674
1.1133 0.0026561 0.0014776 0.0044667 -0.0018219 0 -0.00042381 0.0064346 -0.001286 0.0041827 -0.0070514 -0.004383 1.066 0.024939 -0.0039947 0.089591 0.15917 0.0015727 -0.042501 0.13137 0.0047183 0.049375 0.019822 -0.007914 0.14114 0.00082437 -0.0017221 0.00026945 -0.0024456 0.012317 -0.0057576 -0.0013118 -5.4504e-05 -0.0014866 0.091486 -0.0054999 0.020978 0.13212 -0.029434
1.1172 0.0033604 0.0021126 -0.00077021 -0.0059661 0 -0.0028512 0.0072602 -0.0012174 0.0094416 -0.0084257 -0.0055782 1.0878 0.030183 -0.0054448 0.10236 0.16881 0.00091072 -0.031213 0.13239 -0.00081663 0.041469 0.037393 -0.0094154 0.14614 0.00059334 -0.001971 -0.00041635 -0.0018724 0.017801 -0.0059768 1.4497e-05 -0.002001 -0.00427 0.1103 -0.0025752 0.033409 0.14997 -0.01583
1.1211 0.0037183 0.0025034 -0.0030703 -0.0048381 0 -0.00099588 0.0082235 -0.00066206 0.011389 -0.0069197 -0.0078952 1.1085 0.033358 -0.0025705 0.099198 0.17404 -0.0001228 -0.02481 0.13262 -0.0033129 0.030151 0.04074 -0.0087491 0.13918 0.00037074 -0.00152 -0.00072816 -0.00065171 0.012634 -0.0047555 0.0016072 -0.0022747 -0.0032526 0.13332 -0.00061852 0.037777 0.15928 -0.0099258
1.125 0.0036077 0.0021898 -0.0017051 0.00026124 0 0.0037171 0.008268 -0.00088275 0.0097721 -0.0024486 -0.010158 1.1303 0.032594 0.0030919 0.077622 0.17169 0.00022109 -0.024778 0.13141 1.32e-05 0.01708 0.027031 -0.0043234 0.11973 6.1204e-05 -0.00070775 -0.0004491 0.00034095 0.003724 -0.0031191 0.0022182 -0.0010962 -0.00015589 0.15189 -0.0019601 0.031998 0.15656 -0.01479
1.1289 0.0029262 0.0011786 0.0014383 0.0051847 0 0.0073858 0.0064237 -0.0022211 0.0063992 0.0031628 -0.010228 1.1502 0.028607 0.007 0.046614 0.16329 0.0023136 -0.02913 0.12741 0.006153 0.004319 0.0023795 0.0021341 0.094166 -0.00037286 -3.2451e-05 0.00025622 0.00053616 -0.0020135 -0.0018116 0.0012174 0.00057042 0.0018682 0.15713 -0.005623 0.020143 0.14412 -0.026421
1.1328 0.0018102 -4.7761e-05 0.0031725 0.0060847 0 0.0068107 0.00283 -0.0036956 0.0037953 0.00715 -0.0064141 1.1664 0.024798 0.0059067 0.018486 0.1544 0.0049647 -0.033966 0.12069 0.0097336 -0.0079831 -0.023644 0.0072811 0.069635 -0.00075153 0.00029882 0.00096746 0.00015126 -0.0039844 -0.00054276 -0.00063508 0.0014705 0.0011721 0.15276 -0.0078771 0.0087613 0.12956 -0.037024
1.1367 0.00059731 -0.00091331 0.0015279 0.0021904 0 0.0021342 -0.0013816 -0.0037021 0.0033032 0.0077602 0.00089879 1.1855 0.023337 0.0010473 -0.00080739 0.14802 0.0068111 -0.037485 0.11127 0.0083862 -0.020271 -0.047043 0.0090164 0.049055 -0.00077214 0.00047335 0.0012934 -0.00013639 -0.0066097 0.0013582 -0.0016507 0.00081051 -0.0012976 0.14276 -0.005874 0.00096405 0.11714 -0.042543
1.1406 -0.0004954 -0.0011976 -0.0023909 -0.0036944 0 -0.0033275 -0.0051453 -0.0013975 0.0039744 0.0056825 0.0087499 1.2151 0.02629 -0.0031997 -0.0064436 0.1468 0.0073211 -0.038199 0.09928 0.0043906 -0.033187 -0.064711 0.0078071 0.034527 -0.00030788 0.00076478 0.0010959 6.6209e-05 -0.012173 0.0036696 -0.00073451 -0.0011018 -0.0034449 0.13222 -0.00077938 -0.00070414 0.11098 -0.039518
1.1445 -0.0015975 -0.0011814 -0.0050766 -0.0072373 0 -0.0058833 -0.0082179 0.0023255 0.003263 0.0035507 0.013117 1.2518 0.036826 -0.0038276 0.0062848 0.15343 0.0064418 -0.035067 0.084654 0.0014687 -0.048317 -0.075338 0.005604 0.02673 0.00039427 0.0011662 0.00053735 0.00050485 -0.016192 0.0049611 0.00141 -0.0029211 -0.0041156 0.1322 0.0029806 0.0060145 0.11739 -0.024295
1.1484 -0.0029901 -0.0013905 -0.003733 -0.0057445 0 -0.0044382 -0.010797 0.0052151 -0.00076648 0.0036653 0.011716 1.2802 0.051352 -0.0021023 0.025208 0.16209 0.0040027 -0.031436 0.068533 0.00090458 -0.065138 -0.086199 0.003834 0.019202 0.00086549 0.0013579 -1.8486e-05 0.00063356 -0.01095 0.0037807 0.0026783 -0.003193 -0.0036867 0.14479 0.0019014 0.015144 0.13209 -0.0050458
1.1523 -0.0046629 -0.0021644 0.00079722 -0.00026162 0 -0.0011426 -0.012554 0.0052669 -0.0074426 0.0058183 0.0058846 1.2884 0.066406 -0.0017814 0.04214 0.16828 0.00021874 -0.029513 0.05137 0.0012529 -0.082208 -0.1014 0.0025307 0.0085069 0.00081551 0.001047 -0.00018521 0.00023973 0.0063726 0.00018898 0.0013656 -0.001516 -0.0030164 0.16613 -0.0030467 0.022604 0.15042 0.012116
1.1563 -0.0061356 -0.0033965 0.0043139 0.0049493 0 0.00062527 -0.012396 0.0022982 -0.013576 0.0072549 -0.00028565 1.2838 0.079169 -0.0046685 0.051407 0.16882 -0.0033228 -0.030747 0.033554 0.0011587 -0.097999 -0.12322 0.0011289 -0.0073034 0.00039295 0.00032942 0.00023121 -0.00035012 0.029897 -0.003998 -0.0022624 0.0010371 -0.0023905 0.19197 -0.0071092 0.025542 0.16867 0.022682
1.1602 -0.0068024 -0.0046221 0.0029731 0.0053872 0 -0.00096833 -0.0094746 -0.0018882 -0.01584 0.004977 -0.0031243 1.2886 0.085913 -0.0083885 0.046811 0.16007 -0.0041404 -0.036594 0.015614 0.0012143 -0.10999 -0.1533 -0.00031288 -0.029686 2.7546e-05 -0.00030856 0.0010554 -0.0006534 0.050074 -0.0066283 -0.0061146 0.0026529 -0.0016906 0.21528 -0.0061403 0.0208 0.18196 0.021296
1.1641 -0.0064744 -0.0053564 -0.0029275 -0.00025516 0 -0.0049634 -0.0044361 -0.0049507 -0.013489 -0.0015857 -0.0022781 1.3164 0.083311 -0.0087992 0.028052 0.1428 -0.0012328 -0.046124 -0.00062403 0.0025268 -0.11395 -0.18615 -0.00087201 -0.054872 4.4431e-06 -0.00038963 0.0017541 -0.0005267 0.062432 -0.0069847 -0.0079941 0.0020833 -0.0012052 0.22454 -0.00047695 0.0081334 0.18564 0.0060005
1.168 -0.0055499 -0.005417 -0.0089504 -0.0087935 0 -0.0085887 0.0005632 -0.0058082 -0.008934 -0.0098917 -0.00081679 1.3548 0.075476 -0.0044145 0.0070805 0.12598 0.0030337 -0.055345 -0.013718 0.0042595 -0.11088 -0.21255 0.00039324 -0.075929 0.00021514 0.00011077 0.0017403 -0.00023862 0.070819 -0.0062472 -0.0072737 -0.00052843 -0.0016762 0.2214 0.0054146 -0.0062899 0.18367 -0.014046
1.1719 -0.0046365 -0.0050177 -0.01059 -0.014626 0 -0.0093613 0.0033687 -0.0052245 -0.0055695 -0.01612 -0.002448 1.3768 0.065039 0.001873 -0.0092731 0.11527 0.0042794 -0.062205 -0.0225 0.0038916 -0.10145 -0.22753 0.0035615 -0.089178 0.00034785 0.0006973 0.00083262 -0.00011364 0.081779 -0.0062693 -0.0050698 -0.0038742 -0.0033158 0.20891 0.0070868 -0.019034 0.17893 -0.033527
1.1758 -0.0040407 -0.0046042 -0.0075148 -0.013865 0 -0.0066718 0.0035013 -0.0047833 -0.0048397 -0.017826 -0.008251 1.3691 0.05481 0.0054787 -0.014697 0.11599 0.00021511 -0.064964 -0.025958 0.00037999 -0.08668 -0.22717 0.0077952 -0.091648 0.00029445 0.00075588 -0.00050157 -0.00020121 0.096274 -0.0078633 -0.0030059 -0.0064355 -0.0050982 0.19139 0.0040209 -0.02689 0.17459 -0.047278
1.1797 -0.0036549 -0.0045719 -0.0037576 -0.007398 0 -0.0020341 0.0023397 -0.0053725 -0.0052718 -0.015248 -0.015663 1.349 0.049517 0.0042966 0.00031775 0.13719 -0.0064987 -0.0614 -0.021855 -0.0037166 -0.068255 -0.2062 0.011952 -0.07927 0.00029766 8.7592e-05 -0.0014115 -0.0003151 0.10781 -0.010139 -0.0019241 -0.00739 -0.0055288 0.17858 -0.00028015 -0.024961 0.17627 -0.047111
1.1836 -0.0033005 -0.0050494 -0.0037113 -0.00037937 0 0.0018155 0.0015939 -0.0066363 -0.0043017 -0.010556 -0.020408 1.3484 0.050069 0.00017912 0.029975 0.17409 -0.010076 -0.054166 -0.011983 -0.0043706 -0.049384 -0.17438 0.015123 -0.058383 0.00064779 -0.00089398 -0.0013027 -0.00031205 0.10917 -0.011361 -0.0016684 -0.0069618 -0.0042966 0.17833 -0.0017778 -0.015343 0.18555 -0.03498
1.1875 -0.0030794 -0.0058627 -0.0080094 0.0016504 0 0.0023828 0.0015561 -0.0077174 -0.0010248 -0.0061519 -0.019652 1.3812 0.054106 -0.0033155 0.064654 0.21757 -0.0069069 -0.046022 0.0013695 -0.00061632 -0.030786 -0.14106 0.016773 -0.035093 0.0012652 -0.0014835 -0.00032437 -0.00023582 0.10063 -0.010431 -0.0017775 -0.0062112 -0.0029013 0.18924 0.00054406 -0.002142 0.20024 -0.017047
1.1914 -0.0033163 -0.0066719 -0.013278 -0.0029828 0 -0.0011355 0.00082417 -0.0082648 0.002787 -0.0034406 -0.013925 1.4286 0.059589 -0.0041657 0.097339 0.26061 0.00077321 -0.038597 0.016754 0.0037586 -0.012443 -0.11224 0.016782 -0.0131 0.0016737 -0.0012501 0.00075129 -0.00019311 0.091054 -0.0077149 -0.0020863 -0.0064649 -0.0032733 0.20882 0.004228 0.01172 0.21849 0.0020398
1.1953 -0.0041864 -0.0071793 -0.015597 -0.010828 0 -0.0070895 -0.0022737 -0.008555 0.0042456 -0.0025732 -0.0066204 1.457 0.063793 -0.0029419 0.11985 0.29457 0.0066998 -0.033464 0.032574 0.0038426 0.0061257 -0.094231 0.01564 0.0039085 0.0014541 -0.00036343 0.0011788 -0.00019015 0.090233 -0.004658 -0.002654 -0.0085437 -0.0056773 0.23261 0.0059487 0.022836 0.23787 0.016631
1.1992 -0.0054836 -0.0072804 -0.013881 -0.016045 0 -0.012016 -0.0079526 -0.008733 0.001843 -0.0027653 -0.0017033 1.4517 0.062027 -0.0013415 0.12026 0.30406 0.0062511 -0.031253 0.046643 -0.0010545 0.026406 -0.093422 0.014491 0.013294 0.00070977 0.00058374 0.00083349 -0.00017008 0.10005 -0.0026907 -0.0034074 -0.01205 -0.0082064 0.24899 0.0043973 0.026195 0.25416 0.018104
1.2031 -0.0067998 -0.0070811 -0.010076 -0.014929 0 -0.012765 -0.014531 -0.008267 -0.0034372 -0.0028389 -0.0012746 1.4291 0.055494 -0.00041407 0.10622 0.29374 0.00043665 -0.029359 0.058748 -0.0063078 0.047568 -0.10072 0.014553 0.020367 1.3374e-05 0.0010688 0.00021709 -0.00017004 0.11289 -0.0023646 -0.0041653 -0.015232 -0.0086098 0.25423 0.00091619 0.023761 0.26677 0.010283
1.207 -0.0078838 -0.0067939 -0.0067322 -0.0086348 0 -0.0089257 -0.019569 -0.0064573 -0.0091437 -0.00201 -0.0044286 1.4183 0.045472 -0.00029311 0.082556 0.26693 -0.005566 -0.026685 0.068678 -0.0066667 0.068024 -0.11132 0.016147 0.02785 -0.00015127 0.0010022 -9.1778e-05 -0.00032221 0.1187 -0.0032796 -0.0050352 -0.015846 -0.0066608 0.24866 -0.0021514 0.016685 0.27553 -0.0038139
1.2109 -0.0087523 -0.006595 -0.0049281 -0.0020593 0 -0.0035388 -0.021464 -0.003536 -0.013248 -0.00070763 -0.0079904 1.4316 0.033452 -0.00098718 0.054485 0.2279 -0.0075233 -0.022528 0.07613 -0.0018094 0.085814 -0.12075 0.018274 0.037979 0.00013189 0.00067165 1.8136e-05 -0.00063732 0.11365 -0.0046416 -0.0065106 -0.012725 -0.0045541 0.2339 -0.003427 0.0062031 0.28023 -0.020807
1.2148 -0.0094433 -0.0065356 -0.00429 6.5166e-05 0 -0.0010577 -0.020181 -0.0010335 -0.015178 -0.00061981 -0.0087112 1.4562 0.02183 -0.0026567 0.029978 0.18366 -0.0056395 -0.016922 0.079692 0.0033107 0.096158 -0.1232 0.019426 0.052915 0.00034026 0.0003906 0.00016701 -0.00085532 0.10266 -0.0058633 -0.0088805 -0.0068635 -0.0047967 0.21434 -0.0030527 -0.006368 0.27934 -0.035189
1.2188 -0.0097492 -0.0065362 -0.0040886 -0.0032826 0 -0.0037771 -0.016776 -0.00073061 -0.015467 -0.0033803 -0.005632 1.4713 0.011942 -0.0049444 0.014263 0.14409 -0.0032667 -0.013219 0.077266 0.0037655 0.094972 -0.11916 0.019035 0.068961 0.00012718 0.00022871 -5.0995e-05 -0.00063616 0.093948 -0.0067507 -0.011507 -0.00096114 -0.0076526 0.19817 -0.001859 -0.02024 0.27018 -0.043258
1.2227 -0.0092932 -0.0064373 -0.0036944 -0.008898 0 -0.0096664 -0.012414 -0.0030415 -0.014828 -0.0086811 -0.00098866 1.4706 0.0023882 -0.0065204 0.0046948 0.11138 -0.0027922 -0.013862 0.068293 -0.00015046 0.083738 -0.11395 0.018114 0.081186 -0.00024622 6.8154e-05 -0.0006215 5.1372e-05 0.091363 -0.0072852 -0.012929 0.0024423 -0.010692 0.18677 -0.00039923 -0.035709 0.25169 -0.047071
1.2266 -0.0078953 -0.0060596 -0.0023698 -0.012055 0 -0.013719 -0.0077768 -0.0064328 -0.013599 -0.013717 0.0012393 1.4651 -0.0082094 -0.0058675 -0.0010653 0.085989 -0.0032683 -0.020066 0.052288 -0.0034177 0.06395 -0.11118 0.018272 0.086458 -0.0001561 -0.00013789 -0.0011232 0.00079958 0.091558 -0.0073768 -0.011973 0.0027263 -0.01091 0.17921 0.0012162 -0.053069 0.22296 -0.048579
1.2305 -0.0058135 -0.0052679 0.00033733 -0.010181 0 -0.01199 -0.0031448 -0.0085872 -0.011735 -0.015056 -0.0016602 1.467 -0.02147 -0.0027057 -0.0060226 0.067437 -0.0020085 -0.032526 0.029148 -0.0017924 0.038027 -0.11452 0.019961 0.082 0.00069472 -0.00023244 -0.0011445 0.0011172 0.088036 -0.006911 -0.0088952 0.0013038 -0.0074128 0.17335 0.0028698 -0.072537 0.18363 -0.050291
1.2344 -0.0035716 -0.0040442 0.0034798 -0.0046916 0 -0.0049717 0.0012242 -0.0083224 -0.0089841 -0.011617 -0.0088229 1.4751 -0.040281 0.0014948 -0.014711 0.05529 0.0019932 -0.049877 -0.0001198 0.0037461 0.013093 -0.12876 0.021747 0.064932 0.0018704 -1.3949e-05 -0.00066187 0.00092973 0.077744 -0.0060176 -0.0053426 5.3482e-05 -0.0022336 0.16132 0.0041274 -0.093083 0.13541 -0.056767
1.2383 -0.0015529 -0.0025498 0.0046234 0.00029759 0 0.0026677 0.0048923 -0.0064972 -0.0050824 -0.0058879 -0.016204 1.4786 -0.061376 0.0045238 -0.025161 0.047322 0.0066228 -0.064836 -0.028343 0.0082586 -0.0039471 -0.14647 0.021528 0.045248 0.0025251 0.00048959 -2.7732e-05 0.00065505 0.063925 -0.0051671 -0.0030426 -0.0003621 0.0013236 0.14086 0.004434 -0.11109 0.090067 -0.066499
1.2422 0.00020001 -0.0011076 0.0019851 0.0012729 0 0.0058715 0.0073682 -0.0050741 -0.00010033 -0.0018905 -0.019533 1.472 -0.081748 0.0049468 -0.034225 0.044697 0.0085576 -0.073756 -0.051617 0.0081152 -0.01083 -0.16221 0.018612 0.028915 0.0021448 0.00095451 0.00036209 0.00072129 0.052699 -0.00482 -0.0024047 -0.00068045 0.0012727 0.11356 0.0035295 -0.12424 0.054468 -0.076981
1.2461 0.0017783 -6.4562e-05 -0.0029742 -0.0019238 0 0.003302 0.0083614 -0.0052293 0.0051378 -0.0015961 -0.017408 1.4628 -0.098401 0.0027821 -0.038808 0.048755 0.0063749 -0.073942 -0.06662 0.0044336 -0.006429 -0.17103 0.014564 0.021088 0.00097163 0.0010138 0.00037502 0.0010473 0.046604 -0.0048718 -0.0023487 -0.001721 -0.0016259 0.082225 0.0016566 -0.13066 0.034463 -0.085581
1.25 0.0030533 0.0004002 -0.0058792 -0.0059852 0 -0.0017346 0.0078884 -0.0062488 0.0090844 -0.003284 -0.011916 1.4627 -0.10624 -0.00085542 -0.033668 0.062735 0.0017719 -0.062218 -0.068467 0.0012964 0.0098709 -0.16533 0.011826 0.029063 -0.00027399 0.00059417 0.00017397 0.0010971 0.041246 -0.004504 -0.0014788 -0.0031324 -0.0045299 0.053258 -0.00054029 -0.12753 0.038784 -0.087698
1.2539 0.0035909 0.00036897 -0.0034497 -0.0067797 0 -0.0042738 0.0061295 -0.0061744 0.010306 -0.0035204 -0.00637 1.4724 -0.10177 -0.0043524 -0.016422 0.087291 -0.0020116 -0.041845 -0.056256 0.0012177 0.032022 -0.14205 0.011302 0.053892 -0.0010385 -8.2963e-07 2.7737e-05 0.00049696 0.028697 -0.0027942 0.00054518 -0.0036317 -0.0046298 0.038045 -0.0022694 -0.11557 0.068036 -0.079763
1.2578 0.0029511 8.1202e-05 0.0025724 -0.002748 0 -0.0019753 0.0031765 -0.0035749 0.008602 -0.00076611 -0.002378 1.479 -0.089443 -0.0060065 0.0072361 0.11647 -0.0028273 -0.020632 -0.036336 0.0029552 0.05282 -0.10925 0.011213 0.085916 -0.0012907 -0.00035001 0.00011347 -0.00046066 0.0054034 0.00031799 0.0026734 -0.002469 -0.001234 0.037631 -0.0028838 -0.09972 0.10909 -0.065238
1.2617 0.0010804 -0.00029498 0.0062607 0.0035974 0 0.0029217 -0.0010419 0.0011093 0.0052839 0.0030785 0.0010851 1.4699 -0.072564 -0.0046593 0.033499 0.14589 -0.00099941 -0.0028917 -0.012272 0.0035985 0.068755 -0.072205 0.0084454 0.11887 -0.0013095 -0.0002667 0.0004405 -0.0010247 -0.0222 0.0036199 0.0033522 -0.00045053 0.0035297 0.051083 -0.0021876 -0.08262 0.15383 -0.046749
1.2656 -0.001564 -0.00080742 0.0031205 0.0073837 0 0.0055341 -0.0064615 0.0057489 0.0021487 0.0047355 0.0059426 1.447 -0.055053 -0.00073833 0.058209 0.17067 0.0013537 0.0074138 0.012137 0.0019964 0.076893 -0.036701 0.0013383 0.14611 -0.0012447 8.5517e-05 0.00087301 -0.00073121 -0.040195 0.0053146 0.0017587 0.0007003 0.0059754 0.075865 -0.00061078 -0.066857 0.19359 -0.027442
1.2695 -0.0042338 -0.0016323 -0.0050515 0.0051497 0 0.0024778 -0.012359 0.008036 2.5606e-05 0.0030002 0.012511 1.4274 -0.045135 0.0032746 0.074076 0.1801 0.0021362 0.0047312 0.030564 -0.00042421 0.073391 -0.013638 -0.0084946 0.1552 -0.00097067 0.00038937 0.0011955 0.00010587 -0.0372 0.0043611 -0.0015945 5.8338e-05 0.0035117 0.10394 0.00099458 -0.056093 0.21191 -0.013621
1.2734 -0.0062295 -0.0028243 -0.01147 -0.0022016 0 -0.0051768 -0.017122 0.0071051 -0.001622 -2.173e-05 0.018652 1.4282 -0.045108 0.0041842 0.08197 0.17411 0.00078159 -0.0049674 0.042079 -0.0018689 0.063803 -0.0040365 -0.016899 0.14797 -0.00035213 0.00045502 0.0012188 0.00070035 -0.014259 0.0013352 -0.0051625 -0.0015094 -0.0030334 0.12404 0.00194 -0.049121 0.20862 -0.0069547
1.2773 -0.0071261 -0.0041381 -0.010876 -0.0097171 0 -0.012476 -0.018804 0.0040509 -0.0036152 -0.0011009 0.021254 1.4509 -0.052918 0.00075672 0.085152 0.15645 -0.0014534 -0.016396 0.048208 -0.0023073 0.052249 -0.0049615 -0.019899 0.12983 0.00044026 0.00031482 0.00091677 0.00058017 0.014181 -0.0019526 -0.0071997 -0.0021597 -0.009393 0.13361 0.0022094 -0.044149 0.18906 -0.0060401
1.2813 -0.0068431 -0.0050996 -0.0045233 -0.011966 0 -0.01422 -0.016335 0.0010182 -0.0057 0.00084409 0.018566 1.4795 -0.065978 -0.0047332 0.086463 0.13103 -0.002481 -0.025427 0.050397 -0.0029669 0.041923 -0.013589 -0.016268 0.10588 0.00096157 9.4812e-05 0.0004938 1.9023e-05 0.030366 -0.0037589 -0.006623 -0.00091488 -0.010737 0.13228 0.002352 -0.039849 0.15852 -0.0093541
1.2852 -0.0056312 -0.0052731 0.001607 -0.0072142 0 -0.0088682 -0.010513 -0.00040905 -0.006488 0.0036918 0.011361 1.4938 -0.079683 -0.0081176 0.089862 0.10406 -0.0010213 -0.026862 0.050779 -0.0041697 0.036803 -0.025714 -0.0080466 0.083741 0.00085361 -0.00014052 0.00026801 -0.0003213 0.026918 -0.0035343 -0.003589 0.0013109 -0.005602 0.12176 0.002793 -0.034668 0.12507 -0.014418
1.2891 -0.0039823 -0.0045102 0.0032219 0.0011207 0 0.00021653 -0.0037775 -0.00030415 -0.0048588 0.0041649 0.0022374 1.4855 -0.084448 -0.0070656 0.098769 0.087225 0.0022491 -0.016986 0.052247 -0.0045109 0.040801 -0.03477 0.0011567 0.075257 0.00015732 -0.00038876 0.00041034 -0.00010998 0.012711 -0.0020559 0.00044493 0.0025042 0.0023958 0.11224 0.003275 -0.028395 0.10272 -0.017381
1.293 -0.0024131 -0.0030131 0.001596 0.0070177 0 0.0071487 0.0013146 -0.00016211 -0.0013173 0.00081053 -0.0060498 1.464 -0.078496 -0.003321 0.10955 0.082512 0.0050637 -0.0016423 0.054849 -0.0025295 0.05091 -0.039766 0.0086139 0.079852 -0.00072849 -0.00059322 0.00076658 0.00036167 0.0055316 -0.00068661 0.0033626 0.0013657 0.0069636 0.11157 0.0030941 -0.02324 0.093479 -0.018169
1.2969 -0.0011821 -0.001227 0.000903 0.0064902 0 0.0077605 0.0037728 -0.001538 0.0022196 -0.0048309 -0.011926 1.4482 -0.06221 -0.000973 0.11895 0.089364 0.0053883 0.015495 0.057848 0.0012088 0.0652 -0.041466 0.013828 0.095597 -0.0013662 -0.00060054 0.00096433 0.00058655 0.017399 -0.00050696 0.0035903 -0.0015772 0.0040931 0.12209 0.0019314 -0.0208 0.09637 -0.017715
1.3008 -0.00016657 0.00031753 0.0026547 0.0006129 0 0.0025605 0.0045682 -0.0046686 0.0040154 -0.0095439 -0.015343 1.4514 -0.037158 -0.0023444 0.12357 0.10595 0.0032142 0.030666 0.060302 0.0042662 0.081396 -0.04117 0.017983 0.11936 -0.0015521 -0.00029281 0.00073924 0.00043086 0.044935 -0.0018685 0.001158 -0.0044916 -0.0045146 0.14459 0.00034061 -0.022493 0.10901 -0.017252
1.3047 0.00092222 0.0011502 0.0040887 -0.0055198 0 -0.0038294 0.0053525 -0.00823 0.0037733 -0.010697 -0.017278 1.4714 -0.0083216 -0.0057449 0.11711 0.12712 0.00055337 0.03786 0.060167 0.0046544 0.095139 -0.041935 0.022209 0.14392 -0.0013375 0.00023037 0.00017282 0.00023082 0.072711 -0.0043354 -0.0022429 -0.0057722 -0.012631 0.17651 -0.00073764 -0.030382 0.12534 -0.01943
1.3086 0.0021192 0.0010188 0.0022896 -0.00704 0 -0.0063409 0.006681 -0.010436 0.0022744 -0.0076383 -0.018789 1.4917 0.014495 -0.0074568 0.10148 0.14385 -0.0005498 0.0375 0.057215 0.0026516 0.10268 -0.045927 0.026234 0.16029 -0.00087647 0.00064021 -0.00039558 0.00033071 0.086038 -0.0067857 -0.004414 -0.0051943 -0.01442 0.20516 -0.00094475 -0.041309 0.13658 -0.024475
1.3125 0.0029787 4.4897e-05 -0.0013769 -0.003235 0 -0.0033985 0.0074256 -0.010491 5.5507e-06 -0.0017439 -0.020023 1.4943 0.027568 -0.005762 0.082338 0.15384 -6.9766e-05 0.033352 0.052517 0.00011117 0.10346 -0.052634 0.028511 0.16666 -0.00030723 0.00060449 -0.00068817 0.00064172 0.081699 -0.0077232 -0.0041943 -0.003858 -0.0089329 0.22375 -0.00081798 -0.051674 0.1413 -0.030322
1.3164 0.0028226 -0.0012606 -0.0024674 0.0020833 0 0.0019682 0.0059348 -0.0090681 -0.0034536 0.0043652 -0.019738 1.474 0.029037 -0.0026141 0.064208 0.15668 9.0611e-05 0.02823 0.046828 -0.0017096 0.097199 -0.061502 0.027624 0.16259 0.00025556 7.0527e-05 -0.00070689 0.00074407 0.067867 -0.0060089 -0.002178 -0.0032045 -0.00047542 0.2285 -0.00099772 -0.058884 0.13978 -0.035027
1.3203 0.0012979 -0.0022552 0.00077898 0.003986 0 0.0047105 0.0017888 -0.0074112 -0.0084686 0.0079906 -0.015905 1.4425 0.017848 -0.0012232 0.052776 0.15327 -0.0016363 0.025563 0.041057 -0.0031213 0.083969 -0.071641 0.023623 0.14866 0.00069763 -0.00065541 -0.00063992 0.00039508 0.054778 -0.0017938 -9.8876e-05 -0.0039639 0.0051299 0.21639 -0.0012201 -0.060018 0.13372 -0.035955
1.3242 -0.0012512 -0.0026029 0.0043163 0.00065458 0 0.0019291 -0.0035759 -0.0059802 -0.01399 0.0077604 -0.0073613 1.4196 -0.0037742 -0.0024057 0.056589 0.14937 -0.0044761 0.029132 0.03561 -0.0047674 0.065117 -0.082291 0.018043 0.12854 0.00093245 -0.0011199 -0.0005946 -0.00016708 0.045653 0.0031379 0.00047861 -0.0056642 0.0049485 0.18848 -0.00040576 -0.051729 0.12952 -0.028609
1.3281 -0.0039512 -0.0025461 0.0024024 -0.0051487 0 -0.0047804 -0.00796 -0.004057 -0.017636 0.0046741 0.0045951 1.4167 -0.026162 -0.0038463 0.069707 0.1505 -0.0059054 0.035032 0.029239 -0.0060088 0.04584 -0.093948 0.012552 0.10884 0.00094775 -0.0010543 -0.0004743 -0.00047965 0.035892 0.0062544 -0.00093843 -0.0068465 0.00047161 0.15824 0.002007 -0.039004 0.13101 -0.015981
1.332 -0.0059662 -0.0027151 -0.0052169 -0.008505 0 -0.010676 -0.010115 -0.00073889 -0.017522 0.0016815 0.016181 1.4279 -0.045187 -0.0029993 0.087347 0.15809 -0.0043866 0.040066 0.020921 -0.0052205 0.028758 -0.10731 0.0075437 0.091685 0.00079744 -0.00055512 -0.000131 -0.00036798 0.019961 0.0059936 -0.0037757 -0.0058485 -0.0043227 0.13163 0.0048944 -0.024789 0.13861 -0.00052504
1.3359 -0.0069737 -0.0035625 -0.011695 -0.0064841 0 -0.011718 -0.010445 0.0036868 -0.014054 0.0014469 0.02314 1.437 -0.057348 -0.00016867 0.10425 0.17256 -0.0012697 0.041086 0.0098641 -0.0018314 0.016349 -0.12283 0.0020756 0.078698 0.00054574 1.6337e-05 0.00040319 -0.00012439 -0.0014443 0.0029421 -0.0069227 -0.0018822 -0.0061446 0.1137 0.0059632 -0.012004 0.15183 0.014984
1.3398 -0.0071846 -0.004905 -0.0099201 -0.0005137 0 -0.0077129 -0.010173 0.0074615 -0.0097115 0.003836 0.023449 1.4336 -0.057866 0.001822 0.11087 0.1928 0.00039837 0.032819 -0.0048112 0.0023897 0.013004 -0.1406 -0.0046962 0.071683 0.00024073 0.0003106 0.00088864 -0.00016467 -0.020521 -0.00064774 -0.0091981 0.0041152 -0.0042342 0.11092 0.0037799 -0.0051935 0.16826 0.025363
1.3438 -0.0069899 -0.0060093 -0.0007353 0.0048478 0 -0.0022953 -0.0099944 0.0085812 -0.0068696 0.0056065 0.018514 1.422 -0.048073 0.00094889 0.10188 0.21228 -0.00093942 0.015629 -0.020258 0.004593 0.020057 -0.15674 -0.011966 0.069894 -5.7214e-05 0.00021472 0.0010915 -0.00057082 -0.027716 -0.0026934 -0.0096461 0.009544 -0.00012198 0.12031 -0.00063213 -0.0054147 0.1819 0.027083
1.3477 -0.0066167 -0.006187 0.0069714 0.0054955 0 6.5066e-05 -0.0095836 0.0064244 -0.005788 0.0031451 0.011818 1.4163 -0.032793 -0.0015743 0.082147 0.22729 -0.0035802 -0.0049117 -0.032863 0.0034962 0.034681 -0.16729 -0.017201 0.071933 -0.00026332 -0.00012626 0.00099323 -0.001029 -0.017985 -0.0028859 -0.0079325 0.01144 0.0037117 0.1344 -0.0043901 -0.0094436 0.19062 0.022199
1.3516 -0.0060732 -0.0053784 0.0052153 0.00073304 0 -0.002509 -0.0083155 0.0022498 -0.0047782 -0.0039612 0.0061474 1.4253 -0.014919 -0.0025313 0.056013 0.23624 -0.0042212 -0.02467 -0.040021 0.00058288 0.054875 -0.16936 -0.017745 0.077412 -0.00032964 -0.00046205 0.00076708 -0.0011916 0.0069126 -0.0026708 -0.0047918 0.0083899 0.0051217 0.14863 -0.0051596 -0.014902 0.19379 0.012631
1.3555 -0.0053244 -0.0042186 -0.0045122 -0.0065447 0 -0.0080585 -0.0062338 -0.0018814 -0.0022717 -0.012 0.0017584 1.4442 0.0024704 -0.00015189 0.029112 0.23828 -0.0013798 -0.039086 -0.039211 -0.0014157 0.078075 -0.16027 -0.012696 0.085984 -0.0003116 -0.00061268 0.0005707 -0.0010193 0.040545 -0.0037386 -0.0019577 0.0016985 0.0031603 0.15839 -0.0030722 -0.019054 0.19152 0.0010111
1.3594 -0.0044525 -0.0035524 -0.012607 -0.012186 0 -0.012452 -0.0041812 -0.0047134 0.0014295 -0.016071 -0.0030865 1.4607 0.014096 0.0041158 0.014324 0.23403 0.0030127 -0.039398 -0.0257 -0.0010617 0.098163 -0.13541 -0.0034004 0.097699 -0.0003191 -0.00053661 0.00040946 -0.00073697 0.075458 -0.0064984 -0.0011706 -0.0052813 -0.001466 0.15656 -0.00028505 -0.017033 0.18558 -0.00674
1.3633 -0.0036486 -0.0038466 -0.011489 -0.013607 0 -0.012495 -0.0030154 -0.0064951 0.0045073 -0.014323 -0.0099149 1.4677 0.020318 0.0072954 0.0129 0.22954 0.0054657 -0.030239 -0.0057134 0.00084696 0.11149 -0.1041 0.0076645 0.10999 -0.00036368 -0.0002812 0.00021372 -0.00052277 0.1058 -0.0098617 -0.0028094 -0.0093726 -0.0066153 0.14753 0.00126 -0.010705 0.18026 -0.0090525
1.3672 -0.0031022 -0.0049629 -0.0035873 -0.011154 0 -0.0081954 -0.0028437 -0.0083188 0.0055722 -0.0094963 -0.018216 1.4674 0.022075 0.007839 0.022616 0.22683 0.0042159 -0.015729 0.017074 0.0025452 0.11704 -0.071789 0.018353 0.12123 -0.00028638 9.2819e-05 1.1448e-06 -0.00034176 0.12856 -0.012301 -0.0053932 -0.0097713 -0.0099133 0.13461 0.0014733 -0.0023336 0.17664 -0.0067227
1.3711 -0.0029329 -0.0063686 0.0015044 -0.0074551 0 -0.0027139 -0.0031229 -0.010918 0.0050338 -0.0063237 -0.025505 1.4646 0.020533 0.0065053 0.040233 0.22714 0.00060097 -0.00015031 0.039164 0.0029864 0.11453 -0.04356 0.027337 0.12989 8.8241e-05 0.00052349 -0.00010061 -0.00010251 0.14396 -0.013018 -0.006663 -0.0085256 -0.010438 0.12104 0.0015078 0.0056883 0.17524 -0.0010788
1.375 -0.0032117 -0.0075017 -0.002522 -0.0055374 0 -0.00015955 -0.003464 -0.014042 0.0044406 -0.0073204 -0.029079 1.4574 0.0176 0.0046378 0.059451 0.23102 -0.0025599 0.0096113 0.055431 0.0021475 0.104 -0.026971 0.033682 0.13343 0.00069193 0.00090174 -2.9147e-06 0.00012007 0.15501 -0.012237 -0.005483 -0.0088963 -0.0095384 0.11171 0.0018246 0.009322 0.17603 0.0050433
1.3789 -0.0040035 -0.0080122 -0.012107 -0.0069259 0 -0.0027132 -0.0042022 -0.016747 0.004549 -0.010857 -0.02799 1.4392 0.016213 0.0024586 0.070241 0.23494 -0.003527 0.0074997 0.062203 0.00022557 0.089551 -0.02655 0.036668 0.13054 0.0011551 0.0010582 0.00021972 0.00012906 0.16554 -0.010696 -0.0028856 -0.012819 -0.0097963 0.11044 0.0013653 0.0051827 0.17717 0.007075
1.3828 -0.0053518 -0.0078467 -0.018026 -0.010687 0 -0.0089675 -0.0060623 -0.018086 0.0042094 -0.012985 -0.023731 1.4086 0.016842 -0.00040469 0.071669 0.23531 -0.0025285 -0.0028943 0.062499 -0.0026613 0.075361 -0.036467 0.036507 0.12389 0.0010944 0.0008538 0.00039772 -0.00011642 0.17716 -0.009101 -0.0012625 -0.019339 -0.012779 0.11458 -0.001034 -0.0042372 0.17747 0.0047226
1.3867 -0.0072079 -0.0072697 -0.015287 -0.013923 0 -0.01469 -0.009237 -0.017567 0.0012668 -0.01094 -0.019212 1.3753 0.01917 -0.0031852 0.064817 0.23025 -0.00064345 -0.018404 0.058385 -0.0057325 0.063199 -0.05284 0.035075 0.11539 0.00049417 0.0003226 0.00044447 -0.00035981 0.18741 -0.007994 -0.0024067 -0.025123 -0.017503 0.12191 -0.0045886 -0.016843 0.17662 -0.0014183
1.3906 -0.009355 -0.0068081 -0.0077641 -0.013631 0 -0.015705 -0.012835 -0.015254 -0.0053851 -0.0051357 -0.016721 1.3523 0.022505 -0.0038726 0.051971 0.21829 0.0014669 -0.035097 0.052313 -0.0071372 0.054421 -0.071166 0.035205 0.10725 -0.00023836 -0.00028209 0.00041422 -0.00027532 0.19087 -0.0077622 -0.0061351 -0.026651 -0.021065 0.12971 -0.0065167 -0.030051 0.17449 -0.010188
1.3945 -0.011385 -0.0069975 -0.0030619 -0.0089622 0 -0.011019 -0.015317 -0.011746 -0.014539 0.0015537 -0.016261 1.3418 0.024444 -0.0014783 0.039453 0.19777 0.0034964 -0.045055 0.048307 -0.0052401 0.050215 -0.083217 0.038441 0.10409 -0.0006552 -0.00063976 0.00036517 0.00016208 0.18278 -0.0084118 -0.010588 -0.022544 -0.020946 0.13222 -0.0046049 -0.038381 0.17119 -0.018472
1.3984 -0.012771 -0.0079702 -0.0041612 -0.0023047 0 -0.0038068 -0.015585 -0.0080695 -0.02329 0.0059136 -0.015475 1.3317 0.02304 0.0020279 0.032569 0.17401 0.0047087 -0.047043 0.047275 -0.00072203 0.047788 -0.086851 0.043135 0.10671 -0.00070323 -0.00062197 0.00022142 0.00060875 0.16262 -0.0092882 -0.013731 -0.014468 -0.016988 0.12792 7.8179e-05 -0.040318 0.16714 -0.023886
1.4023 -0.013068 -0.009212 -0.0072835 0.0020313 0 0.00079501 -0.013791 -0.0052872 -0.028879 0.0060238 -0.011484 1.3079 0.018073 0.0030476 0.030956 0.15032 0.0040322 -0.044064 0.048027 0.0030721 0.045505 -0.083937 0.045055 0.11375 -0.00072449 -0.00042074 -0.00014437 0.00070672 0.13487 -0.009327 -0.014669 -0.0060207 -0.011401 0.11821 0.0034437 -0.03702 0.16202 -0.026628
1.4063 -0.012176 -0.0098266 -0.0075413 0.00097596 0 -0.00035508 -0.011176 -0.0038559 -0.030189 0.0018005 -0.0035223 1.2701 0.0097244 0.00014863 0.033297 0.1292 0.0013032 -0.039389 0.049444 0.0027319 0.042264 -0.076547 0.040497 0.12367 -0.00099289 -0.00038498 -0.00066666 0.00047798 0.10661 -0.0079496 -0.013857 -0.00037247 -0.006968 0.10483 0.0019354 -0.029818 0.15547 -0.027258
1.4102 -0.010495 -0.0092268 -0.0049464 -0.0046511 0 -0.0058183 -0.0090967 -0.0032501 -0.027907 -0.0050957 0.0056853 1.234 -0.001297 -0.0038678 0.036438 0.11359 -0.0018994 -0.038484 0.049852 -0.0017957 0.036936 -0.068109 0.029379 0.13377 -0.0013072 -0.00067922 -0.00099567 0.00029663 0.084038 -0.005842 -0.012437 0.0016797 -0.0050753 0.090911 -0.0038678 -0.02095 0.1468 -0.027054
1.4141 -0.0087752 -0.0076896 -0.0037016 -0.010453 0 -0.01068 -0.0080333 -0.0024116 -0.023577 -0.011758 0.011308 1.2156 -0.011867 -0.0044819 0.033795 0.10567 -0.0032245 -0.049263 0.048423 -0.0065787 0.029378 -0.064019 0.015501 0.13877 -0.0011503 -0.0010915 -0.00075742 0.00044357 0.070077 -0.0046772 -0.011477 0.0018645 -0.0050674 0.083054 -0.0093248 -0.014052 0.13613 -0.028218
1.418 -0.0076457 -0.0062246 -0.0063184 -0.011907 0 -0.01065 -0.0073719 -0.00084832 -0.018474 -0.015266 0.0099383 1.2144 -0.019497 -0.00035031 0.0253 0.10238 -0.0016365 -0.068844 0.047576 -0.0070354 0.021257 -0.064279 0.0037297 0.13788 -0.00030492 -0.0012172 4.0135e-05 0.00073947 0.064287 -0.0057873 -0.01152 0.0026798 -0.0051652 0.082674 -0.0098009 -0.0091327 0.12584 -0.030284
1.4219 -0.0071674 -0.0057978 -0.010285 -0.0082446 0 -0.0057673 -0.0061002 0.00060634 -0.01305 -0.014477 0.0025316 1.2131 -0.023096 0.0047141 0.012746 0.10232 0.0015546 -0.093729 0.04936 -0.0022834 0.0135 -0.067907 -0.0032873 0.13141 0.0007506 -0.00088156 0.00089281 0.00069425 0.06449 -0.0089398 -0.012359 0.0051042 -0.00402 0.089642 -0.005024 -0.0050152 0.11775 -0.031979
1.4258 -0.0068094 -0.0065775 -0.011432 -0.0033259 0 -0.00046885 -0.003845 0.00026596 -0.007103 -0.011049 -0.0059452 1.1934 -0.021944 0.0052243 -0.0011859 0.10406 0.0038861 -0.11944 0.055765 0.0038152 0.0070182 -0.0735 -0.0059572 0.12029 0.0011789 -0.00038344 0.0011676 4.6948e-05 0.068874 -0.012418 -0.01296 0.0076305 -0.0017504 0.10297 0.00051203 -9.1718e-05 0.11366 -0.031742
1.4297 -0.0059577 -0.0078687 -0.0095565 -0.0024506 0 0.00015913 -0.0013982 -0.002929 -0.00042651 -0.0083271 -0.010262 1.1526 -0.015218 -0.00038895 -0.0093817 0.1061 0.0039385 -0.13564 0.070243 0.0061245 0.0034761 -0.078267 -0.0057864 0.10725 0.00058522 -0.0002688 0.00064266 -0.00087813 0.077204 -0.014379 -0.011816 0.0074453 0.00017431 0.11917 0.0016293 0.0098058 0.11707 -0.02574
1.4336 -0.0045529 -0.0087566 -0.0089525 -0.0076911 0 -0.0052413 -0.00025195 -0.0082162 0.0064992 -0.0085788 -0.0090596 1.1048 -0.0057331 -0.0079526 -0.007128 0.10822 0.0023152 -0.13618 0.089718 0.0029372 0.0033444 -0.081058 -0.0030837 0.097267 -0.0005446 -0.00079783 -0.0002997 -0.0014025 0.090255 -0.014201 -0.0078988 0.0027902 8.7154e-05 0.13066 -0.0027825 0.026344 0.12618 -0.01367
1.4375 -0.0032611 -0.0088313 -0.012847 -0.015795 0 -0.013049 -0.0014449 -0.013266 0.012229 -0.010954 -0.0057568 1.0666 0.0045334 -0.011529 0.0035858 0.11125 0.00065333 -0.12346 0.10946 -0.0026142 0.0065786 -0.083372 0.0031362 0.091987 -0.0012785 -0.0016155 -0.0010159 -0.0011056 0.10768 -0.012577 -0.0017122 -0.0054678 -0.0024506 0.13419 -0.0088323 0.047697 0.13713 0.0016226
1.4414 -0.0029731 -0.0083625 -0.018541 -0.020575 0 -0.017574 -0.0046338 -0.015766 0.014816 -0.012246 -0.005335 1.0435 0.014464 -0.0090962 0.019938 0.11588 9.5803e-06 -0.1005 0.12567 -0.0056769 0.013372 -0.086741 0.013087 0.092099 -0.0011417 -0.0019914 -0.0011429 -0.00021656 0.12606 -0.010469 0.0045014 -0.014325 -0.006044 0.12798 -0.011321 0.071789 0.14661 0.017241
1.4453 -0.004057 -0.0078894 -0.019582 -0.017834 0 -0.015606 -0.008211 -0.015003 0.012881 -0.0099081 -0.0098458 1.0279 0.023035 -0.0041051 0.037184 0.12298 0.00029987 -0.072421 0.13367 -0.0041581 0.024037 -0.093329 0.024487 0.097777 -0.00055642 -0.0014589 -0.00082754 0.00058837 0.13958 -0.0081815 0.0078842 -0.020671 -0.0083977 0.1108 -0.0084783 0.095416 0.15028 0.029013
1.4492 -0.0060467 -0.0077282 -0.012972 -0.0087191 0 -0.0088309 -0.010472 -0.012172 0.0066028 -0.0044971 -0.016637 1.0085 0.029445 -0.0015731 0.042969 0.13305 0.00092748 -0.052268 0.12632 -0.00029504 0.039121 -0.10616 0.033387 0.10707 -0.00034236 -0.00026743 -0.00048136 0.00077257 0.14385 -0.0055755 0.0067207 -0.023105 -0.0083157 0.084401 -0.0033119 0.11037 0.14006 0.027453
1.4531 -0.0080386 -0.007851 -0.0030806 0.0011426 0 -0.0023432 -0.010907 -0.0093006 -0.0021785 0.0007418 -0.02078 0.97917 0.034483 -0.0031173 0.034884 0.14341 0.0014342 -0.044945 0.10946 0.0018754 0.055871 -0.12172 0.037062 0.11555 -0.0007995 0.00079236 -0.00036953 0.00035682 0.14022 -0.003008 0.001491 -0.022216 -0.0070726 0.0579 -0.00055121 0.11488 0.1191 0.013396
1.457 -0.0093954 -0.0080978 0.002518 0.0058279 0 -0.00071906 -0.010505 -0.007825 -0.010941 0.0026151 -0.01936 0.94143 0.038046 -0.006044 0.013912 0.1521 0.0014665 -0.050499 0.086976 0.00038221 0.072412 -0.13703 0.0362 0.12145 -0.0013553 0.0010508 -0.00044583 -0.00017162 0.13613 -0.0016969 -0.0055553 -0.019501 -0.007567 0.035725 -0.0022966 0.10867 0.089989 -0.011597
1.4609 -0.010094 -0.0083589 0.00080925 0.0032031 0 -0.004809 -0.010763 -0.0078867 -0.017831 0.00038554 -0.013788 0.90012 0.03985 -0.0068806 -0.017347 0.15712 0.00063286 -0.067336 0.063197 -0.0031742 0.086678 -0.14892 0.034197 0.12342 -0.0011721 0.00050255 -0.00051765 -0.00031127 0.13968 -0.0027958 -0.011828 -0.01617 -0.011531 0.021751 -0.0064182 0.092321 0.056033 -0.044851
1.4648 -0.010457 -0.0085248 -0.0039506 -0.0040327 0 -0.011435 -0.012251 -0.008615 -0.022341 -0.0041405 -0.0083415 0.85914 0.038411 -0.0050386 -0.051729 0.15462 -0.0010259 -0.090031 0.04565 -0.0055453 0.094326 -0.1513 0.034148 0.11989 -8.2202e-05 -0.0002543 -0.00047992 6.1855e-05 0.15207 -0.0060139 -0.015666 -0.012791 -0.017221 0.021767 -0.0088399 0.06757 0.023639 -0.080319
1.4688 -0.010629 -0.0083807 -0.0053937 -0.010679 0 -0.015806 -0.014001 -0.0088814 -0.024856 -0.0083703 -0.0065884 0.81883 0.032188 -0.0027329 -0.075493 0.14322 -0.0024569 -0.10605 0.039489 -0.0049675 0.092195 -0.1418 0.036293 0.11278 0.0011466 -0.0005925 -0.00035967 0.00065179 0.16459 -0.0093495 -0.016714 -0.0096017 -0.020135 0.034054 -0.0072242 0.041853 0.00041607 -0.10714
1.4727 -0.01037 -0.0077031 -0.0019393 -0.012689 0 -0.014726 -0.014283 -0.0079492 -0.025612 -0.010595 -0.0088813 0.7751 0.021745 -0.0018789 -0.084408 0.12519 -0.0021259 -0.11085 0.042161 -0.0024878 0.081733 -0.12416 0.038182 0.10477 0.0015236 -0.00038285 -0.00019404 0.0010111 0.16415 -0.01052 -0.015577 -0.0067473 -0.016701 0.05221 -0.0026794 0.019777 -0.013196 -0.1217
1.4766 -0.0093083 -0.0065079 0.0022853 -0.0096042 0 -0.0085321 -0.012034 -0.0058077 -0.02406 -0.010429 -0.012658 0.72132 0.0079274 -0.0019442 -0.077252 0.10208 0.00031377 -0.10302 0.051258 -0.00051993 0.064322 -0.10126 0.037176 0.097415 0.00080427 -5.6055e-06 4.7699e-05 0.00087657 0.14327 -0.0089 -0.013317 -0.0041355 -0.007823 0.071964 0.0016274 0.0037739 -0.017756 -0.12249
1.4805 -0.0073203 -0.0051249 0.002895 -0.0044153 0 -0.00076779 -0.007681 -0.0031957 -0.019175 -0.0084584 -0.014693 0.65427 -0.0078821 -0.001111 -0.054633 0.075892 0.0030115 -0.082825 0.063433 -0.00031096 0.042114 -0.076662 0.03283 0.092216 -0.00027234 9.4815e-05 0.00039671 0.00034502 0.10624 -0.0060877 -0.011017 -0.0013583 0.0012122 0.088662 0.0032193 -0.0043034 -0.014894 -0.10926
1.4844 -0.0046131 -0.0039187 0.00017577 -0.0012397 0 0.0041133 -0.0026915 -0.0012618 -0.010441 -0.0059231 -0.013187 0.58087 -0.020296 0.0010699 -0.02226 0.050758 0.0032573 -0.055244 0.071614 -0.00078825 0.021322 -0.057585 0.027046 0.091362 -0.00071137 -0.00016846 0.00079114 -0.00020236 0.065649 -0.0044178 -0.0093057 0.0018696 0.004836 0.093197 0.00194 -0.0016183 -0.009253 -0.083641
1.4883 -0.0015073 -0.0029049 -0.0021124 -0.0023604 0 0.0036768 0.0015805 -0.0008537 0.0012791 -0.0043279 -0.0084292 0.51783 -0.025301 0.0029729 0.0059636 0.029217 0.00032026 -0.031774 0.074162 0.00021924 0.0073248 -0.044855 0.022105 0.092838 -0.00020603 -0.00052105 0.0011074 -0.0003757 0.032141 -0.0047422 -0.0079017 0.0050679 0.0018287 0.087484 -0.00047911 0.0064667 -0.0063608 -0.056844
1.4922 0.0017461 -0.0016944 -0.001828 -0.0064922 0 -0.00072106 0.004657 -0.0017983 0.013602 -0.004453 -0.0022076 0.4799 -0.021442 0.0029294 0.02526 0.011611 -0.0032363 -0.016189 0.072407 0.003597 0.0017529 -0.037093 0.018568 0.095269 0.00063564 -0.0006771 0.001284 -7.9635e-05 0.0065415 -0.0055672 -0.0056253 0.0069817 -0.0037096 0.073812 -0.0019879 0.017927 -0.0069709 -0.032992
1.4961 0.0048801 0.00011929 -0.00065182 -0.0094969 0 -0.004677 0.00675 -0.0028095 0.023359 -0.0051973 0.0032139 0.46509 -0.0082403 0.001317 0.032553 -0.0021722 -0.0036886 -0.010696 0.068242 0.0076389 0.0052683 -0.032456 0.014971 0.097272 0.00095177 -0.00063874 0.0013714 0.00038401 -0.018763 -0.004392 -0.0012224 0.0065286 -0.0059566 0.054975 -0.0015225 0.030982 -0.010979 -0.015203
1.5 0.0074395 0.0025074 -0.00080431 -0.0073068 0 -0.0038367 0.0080964 -0.0023212 0.027909 -0.0037381 0.0061186 0.45204 0.014023 1.4723e-05 0.025447 -0.012849 3.3426e-05 -0.016405 0.06556 0.0091484 0.017864 -0.027472 0.0094313 0.096658 0.00046017 -0.00064748 0.001441 0.00053965 -0.051002 -2.1059e-05 0.0054339 0.0039364 -0.0022501 0.03576 0.00056854 0.043668 -0.016689 -0.0067437
1.5039 0.0088787 0.004958 -0.0010586 0.00083927 0 0.0026933 0.0086648 0.00030831 0.026433 0.002282 0.0062221 0.41627 0.038307 -9.5237e-05 0.010487 -0.023168 0.0048542 -0.02598 0.06887 0.0061893 0.033824 -0.018267 0.0015873 0.091473 -0.00035562 -0.00088535 0.0014834 0.00014945 -0.089256 0.0062742 0.012789 0.00090164 0.005063 0.023169 0.0028281 0.054451 -0.019225 -0.0059329
1.5078 0.0089778 0.006884 0.0021116 0.011336 0 0.011328 0.0084763 0.004266 0.020471 0.012118 0.0050296 0.35204 0.057707 -0.00038208 -0.0037145 -0.034641 0.0062893 -0.031645 0.076353 0.00013972 0.0475 -0.0064507 -0.0068717 0.082645 -0.00081022 -0.0012724 0.001442 -0.00054266 -0.12478 0.011747 0.018359 -0.00055277 0.011126 0.017887 0.0034856 0.063479 -0.017139 -0.0076023
1.5117 0.0081761 0.0080662 0.0092084 0.018487 0 0.016538 0.007962 0.007972 0.013153 0.021578 0.0051023 0.27859 0.068526 -0.0027524 -0.013216 -0.047509 0.0028328 -0.029765 0.085435 -0.0049802 0.056218 0.0055804 -0.01352 0.070809 -0.00068921 -0.0015673 0.0013297 -0.0009992 -0.14848 0.01433 0.020323 0.00045753 0.012772 0.019374 0.0015781 0.070719 -0.01059 -0.0092013
1.5156 0.007388 0.0087166 0.015237 0.018665 0 0.015183 0.0077165 0.010395 0.0073555 0.025916 0.0083189 0.2228 0.06775 -0.0069506 -0.014873 -0.061625 -0.002544 -0.017622 0.092725 -0.0057073 0.057883 0.014742 -0.017167 0.056835 -0.00036543 -0.0016326 0.0012363 -0.00087992 -0.1583 0.014015 0.018716 0.003214 0.010661 0.026226 -0.0021313 0.076162 -0.00051014 -0.0083996
1.5195 0.007362 0.0091891 0.014341 0.013131 0 0.0091187 0.007801 0.011787 0.0039604 0.023591 0.014305 0.19465 0.051144 -0.01025 -0.0060695 -0.075149 -0.0053891 0.0067013 0.089067 -0.002247 0.050072 0.012811 -0.018803 0.042245 -0.00032893 -0.0015585 0.0011748 -0.00037371 -0.1601 0.012428 0.015307 0.0062765 0.0079746 0.03411 -0.0053315 0.078846 0.0088678 -0.0025635
1.5234 0.0081482 0.009716 0.0069633 0.0071165 0 0.0037785 0.0074729 0.013211 0.0016543 0.01737 0.02045 0.17969 0.02696 -0.010184 0.0058335 -0.085624 -0.0041176 0.033663 0.072176 0.0014405 0.037842 -0.00097756 -0.020719 0.028393 -0.00067746 -0.0015153 0.00097356 -2.2228e-05 -0.1624 0.011277 0.012348 0.0087729 0.0075007 0.037384 -0.0057804 0.078504 0.012428 0.00561
1.5273 0.0091926 0.010422 0.00084892 0.0058029 0 0.0037995 0.0059354 0.015415 -0.0013747 0.011704 0.023736 0.15528 0.00063107 -0.0073015 0.016276 -0.092217 -0.0012156 0.057358 0.043742 0.0010321 0.024051 -0.024014 -0.02457 0.015227 -0.0010665 -0.0015164 0.00043593 -0.00018486 -0.17052 0.011215 0.011199 0.010897 0.0098163 0.034461 -0.0032883 0.074741 0.0088543 0.013667
1.5313 0.0099708 0.011453 0.0035649 0.010418 0 0.0093936 0.0035745 0.018165 -0.0051772 0.00904 0.022943 0.11263 -0.023743 -0.0046993 0.022039 -0.09456 -0.00031536 0.073393 0.0059567 -0.0041445 0.010573 -0.053233 -0.029993 0.0024817 -0.0010883 -0.001375 -0.00033869 -0.00067935 -0.18482 0.011897 0.011741 0.013344 0.01359 0.024657 -0.00019214 0.067186 -0.002191 0.019619
1.5352 0.010538 0.012925 0.014226 0.017583 0 0.016481 0.0023685 0.020574 -0.0073215 0.0085978 0.019388 0.061726 -0.041257 -0.0047265 0.019569 -0.092551 -0.0025495 0.076496 -0.037286 -0.01025 -0.00082004 -0.083351 -0.034936 -0.010515 -0.0006473 -0.00092806 -0.00086519 -0.00097061 -0.20274 0.012735 0.012767 0.016456 0.01698 0.007851 0.00050326 0.055188 -0.020201 0.020836
1.5391 0.01146 0.014662 0.02383 0.022226 0 0.020274 0.0046905 0.021861 -0.0046387 0.0083499 0.01563 0.016271 -0.048497 -0.0065198 0.0085331 -0.088381 -0.0060043 0.064422 -0.077291 -0.012266 -0.010427 -0.1036 -0.03737 -0.024906 5.6315e-06 -0.00029573 -0.00064483 -0.00071369 -0.22112 0.013347 0.012973 0.019912 0.018703 -0.012512 -0.0021313 0.038972 -0.039976 0.015373
1.543 0.013215 0.016109 0.02438 0.021483 0 0.019058 0.011252 0.021716 0.0039164 0.0075614 0.013415 -0.021801 -0.05005 -0.0071265 -0.0049168 -0.085191 -0.0083162 0.045211 -0.11065 -0.0085472 -0.020756 -0.11173 -0.036904 -0.040196 0.00051791 0.00012 0.0002972 -8.3988e-05 -0.23651 0.013402 0.011949 0.023035 0.0184 -0.031556 -0.0059277 0.021292 -0.056046 0.0063771
1.5469 0.015667 0.016669 0.017027 0.01645 0 0.015049 0.019985 0.020093 0.015868 0.0070904 0.012635 -0.060369 -0.048435 -0.0048894 -0.017409 -0.08438 -0.009025 0.023122 -0.13703 -0.0022724 -0.0331 -0.10782 -0.034976 -0.05555 0.00067293 -4.6895e-05 0.0012997 0.00044042 -0.24509 0.01249 0.010606 0.025145 0.016695 -0.047025 -0.0074963 0.0038546 -0.066051 -0.0040729
1.5508 0.018118 0.016259 0.010354 0.010812 0 0.012056 0.02708 0.017038 0.026712 0.0076314 0.011979 -0.10192 -0.046197 -0.0012291 -0.025752 -0.087058 -0.0090848 0.0024136 -0.15704 0.0016011 -0.048455 -0.093229 -0.033562 -0.069897 0.00045517 -0.00076103 0.0016087 0.00058905 -0.24435 0.010578 0.010669 0.025615 0.015083 -0.057047 -0.0053369 -0.011541 -0.068307 -0.013697
1.5547 0.019838 0.015519 0.010925 0.0079194 0 0.012364 0.02955 0.013014 0.033093 0.0085484 0.010425 -0.13583 -0.04658 0.0011142 -0.025061 -0.094625 -0.0086911 -0.010416 -0.17336 0.00089175 -0.067443 -0.072381 -0.033641 -0.08033 9.8627e-06 -0.0015221 0.0010948 0.00054237 -0.23617 0.0086622 0.013331 0.023904 0.015236 -0.058801 -0.0011825 -0.021034 -0.061035 -0.018044
1.5586 0.020553 0.01536 0.016745 0.0087521 0 0.015478 0.02726 0.0093315 0.034879 0.0089496 0.0081938 -0.14972 -0.049039 0.0012033 -0.017165 -0.10519 -0.0066081 -0.015205 -0.19082 -0.0021579 -0.0864 -0.055329 -0.034715 -0.085366 -0.00039643 -0.0017031 0.00039305 0.00066057 -0.22777 0.0085815 0.017938 0.019947 0.017718 -0.05467 0.0017257 -0.023358 -0.049497 -0.015517
1.5625 0.020465 0.016203 0.020629 0.011965 0 0.019191 0.02273 0.0077963 0.034363 0.0095402 0.006579 -0.14697 -0.051348 0.00070506 -0.0058784 -0.11714 -0.0020647 -0.015366 -0.20967 -0.0035345 -0.10216 -0.045878 -0.035595 -0.085636 -0.0004481 -0.0010327 0.00025871 0.0010225 -0.22761 0.011629 0.02194 0.014704 0.021052 -0.047437 0.0016632 -0.019641 -0.037958 -0.0075061
1.5664 0.019894 0.017597 0.01895 0.015358 0 0.021467 0.018942 0.0094226 0.033541 0.012491 0.0070239 -0.14841 -0.051874 0.0015015 0.0058291 -0.12959 0.0032406 -0.013715 -0.22875 -0.0014901 -0.11233 -0.04576 -0.035565 -0.081864 2.9157e-05 0.00017926 0.00077451 0.0012967 -0.23879 0.017023 0.022528 0.010133 0.022343 -0.039095 -0.00027187 -0.011069 -0.029361 0.0045144
1.5703 0.018963 0.018577 0.015408 0.017357 0 0.021473 0.017094 0.013287 0.03216 0.018879 0.010191 -0.17272 -0.04873 0.003052 0.014248 -0.14172 0.0059301 -0.013957 -0.24543 0.002103 -0.11418 -0.055778 -0.034889 -0.075289 0.00084285 0.0012638 0.0012554 0.0010836 -0.25538 0.021904 0.018923 0.0081909 0.019432 -0.031999 -0.0017013 0.0004621 -0.026949 0.018243
1.5742 0.01762 0.018417 0.015796 0.017632 0 0.019483 0.016176 0.016868 0.028339 0.026484 0.015448 -0.21597 -0.041106 0.0027703 0.013095 -0.15304 0.0041211 -0.022012 -0.25128 0.0040811 -0.10407 -0.072757 -0.034471 -0.069119 0.0014321 0.001681 0.00098381 0.00035143 -0.26598 0.023342 0.013306 0.0094868 0.012913 -0.030375 -0.0015054 0.0092508 -0.035416 0.027518
1.5781 0.015859 0.017104 0.020584 0.01686 0 0.016456 0.014493 0.017945 0.020981 0.030863 0.020925 -0.25299 -0.033548 -0.00086804 0.003963 -0.16387 -0.00051596 -0.035913 -0.2455 0.0031963 -0.087002 -0.088521 -0.03519 -0.065246 0.0012359 0.0013744 7.4576e-06 -0.00049753 -0.26222 0.020791 0.0093454 0.012782 0.0061567 -0.034216 -0.00064114 0.011386 -0.051532 0.029428
1.582 0.013854 0.015192 0.024387 0.016075 0 0.013732 0.011522 0.016474 0.01145 0.029136 0.024241 -0.26093 -0.029052 -0.0060665 -0.011826 -0.17397 -0.0043002 -0.053274 -0.22869 0.00087951 -0.065347 -0.09972 -0.037452 -0.063683 0.00020075 0.00072239 -0.00086546 -0.00097455 -0.24496 0.016681 0.0093722 0.015887 0.003046 -0.043325 -0.00060188 0.0051556 -0.073719 0.022825
1.5859 0.011856 0.01329 0.022698 0.015928 0 0.012569 0.0083455 0.014574 0.0028635 0.022672 0.023796 -0.24051 -0.030356 -0.0090488 -0.032424 -0.18285 -0.0051035 -0.071127 -0.2026 -0.00074458 -0.0416 -0.10374 -0.040972 -0.063958 -0.0010511 0.00016785 -0.00089308 -0.00088962 -0.22277 0.01433 0.012597 0.017247 0.0051607 -0.057091 -0.0014964 -0.010401 -0.10005 0.0072847
1.5898 0.010029 0.011707 0.017308 0.016166 0 0.013232 0.0064557 0.014458 -0.0022818 0.015738 0.019964 -0.21374 -0.041844 -0.0077167 -0.054318 -0.18864 -0.0040126 -0.083145 -0.17183 -0.00097073 -0.019538 -0.097512 -0.044675 -0.064129 -0.0016448 -0.00013175 -0.00017375 -0.00041542 -0.20386 0.014906 0.01591 0.016845 0.010626 -0.074172 -0.001977 -0.036197 -0.12723 -0.01734
1.5938 0.0084516 0.010482 0.013629 0.015667 0 0.014322 0.0063023 0.016205 -0.003809 0.011415 0.01512 -0.20203 -0.061754 -0.0036833 -0.0719 -0.18889 -0.0033924 -0.083394 -0.14675 -0.00048621 -0.0025375 -0.084509 -0.046857 -0.060829 -0.0011662 -0.00034394 0.00046252 0.00014434 -0.18899 0.016287 0.016439 0.015749 0.015475 -0.090363 -0.00096991 -0.066281 -0.1499 -0.045317
1.5977 0.0072889 0.0095953 0.013422 0.013229 0 0.013465 0.0070662 0.017576 -0.0033645 0.0090513 0.012044 -0.20885 -0.084625 -0.00050033 -0.083358 -0.18341 -0.003839 -0.072721 -0.13153 0.0002094 0.0092594 -0.069787 -0.045919 -0.053658 -2.6831e-05 -0.00070022 0.00032755 0.00057838 -0.17187 0.014993 0.013569 0.014884 0.016416 -0.10314 0.00093086 -0.09477 -0.16566 -0.071756
1.6016 0.0068709 0.0090377 0.012424 0.0087374 0 0.0093843 0.0077494 0.016162 -0.0024253 0.0058602 0.011673 -0.22311 -0.10665 -6.5749e-05 -0.087866 -0.17233 -0.0036989 -0.052429 -0.12791 0.0015887 0.0157 -0.056458 -0.041415 -0.043136 0.00088587 -0.0012095 -0.00042295 0.00079013 -0.14666 0.0095332 0.0088956 0.014278 0.013004 -0.11105 0.002073 -0.11795 -0.17287 -0.09379
1.6055 0.0074831 0.0087079 0.0063613 0.0037648 0 0.0036674 0.008288 0.011799 -0.00091332 0.00070322 0.012111 -0.23526 -0.12375 -0.0010874 -0.085206 -0.15629 -0.0016041 -0.024936 -0.1364 0.0040731 0.016926 -0.047594 -0.034488 -0.030472 0.00097647 -0.0016163 -0.00099336 0.00072032 -0.11527 0.0020461 0.0046563 0.013348 0.0078066 -0.11297 0.0016077 -0.13232 -0.17027 -0.10887
1.6094 0.0089905 0.0083493 -0.0020576 0.00084985 0 0.00014345 0.0094507 0.006844 0.002251 -0.0042356 0.010061 -0.24552 -0.12816 -0.0010498 -0.075975 -0.13835 0.0012604 0.0021802 -0.15523 0.0067405 0.012055 -0.048668 -0.02702 -0.021104 0.00042177 -0.0016255 -0.00080321 0.00035907 -0.08721 -0.0033052 0.0023429 0.011698 0.0045588 -0.10743 0.00038305 -0.13138 -0.15508 -0.11287
1.6133 0.010669 0.007683 -0.0046727 0.0016866 0 0.0017905 0.011655 0.0039529 0.0073654 -0.0057626 0.0037865 -0.25654 -0.12373 0.00076034 -0.066249 -0.12384 0.0021536 0.021065 -0.17406 0.0077529 0.003587 -0.05648 -0.020103 -0.019003 -7.4804e-05 -0.0011699 -5.5192e-05 -0.00016102 -0.071459 -0.003752 0.0024242 0.0094778 0.0055218 -0.099373 -0.00016818 -0.1215 -0.13446 -0.1111
1.6172 0.011504 0.0066314 0.0026013 0.0055573 0 0.0076816 0.014026 0.0035559 0.012874 -0.003352 -0.0049263 -0.26353 -0.11327 0.0025923 -0.058678 -0.11483 2.0233e-05 0.028807 -0.18899 0.0062382 -0.007972 -0.068997 -0.013406 -0.025487 4.6117e-06 -0.00048166 0.00056324 -0.00057687 -0.067847 -7.6802e-05 0.0046477 0.006994 0.0097503 -0.091103 0.00021028 -0.10614 -0.11196 -0.1062
1.6211 0.010817 0.005395 0.013319 0.0094313 0 0.013024 0.01479 0.0035714 0.016188 -2.3144e-06 -0.011675 -0.25724 -0.099765 0.0024686 -0.055449 -0.11263 -0.0029436 0.023674 -0.19706 0.0032978 -0.022114 -0.083984 -0.0063113 -0.040919 0.00051078 7.7681e-05 0.00065484 -0.00068912 -0.066296 0.0042984 0.0080586 0.0042055 0.013552 -0.084612 0.00030451 -0.088838 -0.091032 -0.10063
1.625 0.008741 0.0042943 0.015906 0.0099839 0 0.012816 0.012692 0.0016953 0.015662 0.00083258 -0.012707 -0.23758 -0.087658 0.00055054 -0.059387 -0.11824 -0.0035184 0.0040079 -0.19499 0.00069168 -0.038425 -0.097893 0.00028725 -0.064831 0.00082377 0.00026336 0.00048341 -0.0005526 -0.055445 0.0062621 0.01087 0.00084348 0.013087 -0.08242 -0.0010576 -0.074824 -0.076862 -0.097645
1.6289 0.0061291 0.0035276 0.0061683 0.0061809 0 0.0061962 0.0080455 -0.0020185 0.011866 -0.00098374 -0.0078799 -0.21966 -0.080812 -0.0011198 -0.069969 -0.12741 -0.0010981 -0.024235 -0.18431 -0.0013225 -0.05553 -0.10599 0.0037523 -0.090529 0.00049968 7.5856e-05 0.0005654 -0.00042201 -0.033256 0.0052905 0.011064 -0.0028859 0.0074171 -0.084435 -0.0035169 -0.069154 -0.073447 -0.098978
1.6328 0.0039448 0.0030469 -0.007085 0.00036853 0 -0.0024489 0.0024378 -0.004937 0.0069778 -0.0018844 -0.00079583 -0.22153 -0.077411 -0.0010865 -0.082784 -0.13476 0.0014898 -0.052519 -0.16981 -0.0042063 -0.072042 -0.10781 0.0019118 -0.11188 -0.00028191 -0.00028914 0.0010004 -0.00047814 -0.0097717 0.0032601 0.0078512 -0.0058686 -0.00041004 -0.087239 -0.0055041 -0.070342 -0.077837 -0.10234
1.6367 0.0025815 0.00261 -0.010664 -0.0032604 0 -0.0069199 -0.0025728 -0.0043179 0.0029189 0.0017973 0.0040285 -0.24478 -0.07552 -0.00018585 -0.094903 -0.13746 0.0010803 -0.076112 -0.15349 -0.0088113 -0.087005 -0.10333 -0.0041767 -0.12562 -0.00088745 -0.00058857 0.0013233 -0.00063692 0.0012077 0.0023872 0.00268 -0.0066473 -0.0054556 -0.088355 -0.0059546 -0.076855 -0.087695 -0.10584
1.6406 0.0016488 0.0019215 -0.0012334 -0.0019277 0 -0.0043944 -0.0064354 -9.7363e-05 -7.2475e-06 0.0097531 0.0046194 -0.27022 -0.072739 -0.0004946 -0.10324 -0.13317 -0.0022577 -0.090628 -0.13708 -0.013202 -0.099445 -0.093025 -0.0099869 -0.1291 -0.0008165 -0.0006672 0.0010295 -0.00066893 -0.0053642 0.0033594 -0.0016125 -0.004689 -0.0047977 -0.085184 -0.0053166 -0.08651 -0.10002 -0.1073
1.6445 0.00038452 0.00077348 0.010578 0.0032236 0 0.0021065 -0.0094029 0.0047537 -0.0027803 0.017195 0.0028136 -0.27548 -0.063998 -0.0027838 -0.10152 -0.11921 -0.005251 -0.088292 -0.12132 -0.01365 -0.10655 -0.078005 -0.010794 -0.11824 -0.00013207 -0.00052546 0.00015285 -0.00049203 -0.020281 0.0051237 -0.0031575 -0.0011774 -4.5694e-05 -0.072481 -0.0046456 -0.094268 -0.10798 -0.10213
1.6484 -0.0016499 -0.00083696 0.011336 0.0076032 0 0.0061915 -0.011548 0.0067054 -0.006084 0.018516 0.0023844 -0.25708 -0.049528 -0.0054584 -0.090904 -0.10163 -0.0050434 -0.073671 -0.10428 -0.0083719 -0.10779 -0.062337 -0.0058178 -0.099447 0.00063324 -0.00030975 -0.00076008 -0.00028004 -0.027024 0.0060477 -0.0027021 0.0016159 0.0038705 -0.052483 -0.0040067 -0.096541 -0.10771 -0.090932
1.6523 -0.0041536 -0.0026447 -0.00062472 0.0066581 0 0.003455 -0.012166 0.0046448 -0.009087 0.011867 0.0056284 -0.23379 -0.031511 -0.006198 -0.073917 -0.084488 -0.0022968 -0.051021 -0.084434 -0.00010345 -0.10279 -0.047401 0.00079226 -0.076664 0.0009397 -0.00022159 -0.0012214 -0.00024404 -0.015494 0.0051345 -0.0027351 0.0020678 0.0028081 -0.028288 -0.0023551 -0.093044 -0.099193 -0.075602
1.6563 -0.0062782 -0.004202 -0.013251 -0.00019428 0 -0.0048017 -0.010258 0.00058694 -0.009817 0.00071107 0.011172 -0.22773 -0.012171 -0.0043908 -0.053066 -0.070792 -0.00029146 -0.024065 -0.060726 0.0056655 -0.091176 -0.033914 0.0034865 -0.052834 0.00061891 -0.00036703 -0.0012518 -0.00035154 0.0095331 0.0023869 -0.0048334 0.0005858 -0.0030888 -0.002877 0.00074657 -0.084035 -0.083035 -0.05802
1.6602 -0.0072648 -0.0051536 -0.013741 -0.0085379 0 -0.012563 -0.0056395 -0.0024119 -0.0068651 -0.0087574 0.014723 -0.24344 0.0049326 -0.0016185 -0.032205 -0.064072 -0.0011551 0.0020646 -0.031899 0.0054929 -0.072252 -0.022218 0.00036443 -0.031358 -0.00011176 -0.00063913 -0.0012211 -0.00034848 0.033036 -0.0015306 -0.0079899 -0.00070728 -0.0095792 0.019181 0.003692 -0.070489 -0.060799 -0.041119
1.6641 -0.0070112 -0.0055461 -0.0022349 -0.012152 0 -0.013936 0.00038495 -0.0030495 -0.00093937 -0.012116 0.012213 -0.26596 0.014765 0.00020383 -0.017821 -0.065175 -0.0035806 0.019492 0.0012569 0.0010652 -0.047326 -0.011042 -0.0049463 -0.015499 -0.0008939 -0.00076009 -0.0013229 -9.1309e-05 0.043773 -0.0057222 -0.0097804 7.9755e-05 -0.01202 0.030901 0.0038089 -0.055989 -0.037681 -0.029365
1.668 -0.0061267 -0.0058701 0.0086249 -0.0082161 0 -0.0078803 0.0054501 -0.002707 0.0051174 -0.0096758 0.0030074 -0.27763 0.018453 0.00071935 -0.010433 -0.068628 -0.004549 0.027497 0.03486 -0.0026373 -0.02154 0.00092046 -0.0064095 -0.0042816 -0.0014505 -0.00050765 -0.0013374 0.00020644 0.045406 -0.0093221 -0.0091624 0.0026192 -0.0092765 0.033033 0.00013651 -0.043217 -0.017477 -0.02239
1.6719 -0.0054525 -0.0066931 0.0073547 -0.00021438 0 0.00085216 0.0073743 -0.0038881 0.0079625 -0.0059324 -0.0092175 -0.27435 0.017183 0.00085621 -0.0094377 -0.071325 -0.0028971 0.026195 0.066522 -0.0022229 0.0017303 0.013746 -0.00082625 0.0024699 -0.0016505 4.1674e-05 -0.00095962 0.00015094 0.054531 -0.011741 -0.0078022 0.0041569 -0.0045146 0.026531 -0.0050298 -0.032877 -0.0014007 -0.019262
1.6758 -0.0054464 -0.0081221 -0.0048017 0.0042914 0 0.0052244 0.0053665 -0.0078421 0.0058426 -0.0060866 -0.018687 -0.26479 0.012569 0.00094243 -0.01352 -0.070364 -0.00053022 0.01646 0.093835 0.001171 0.019013 0.027097 0.0096131 0.0049655 -0.0014946 0.00050146 -0.00027225 -0.00038352 0.08654 -0.012928 -0.0083199 0.001511 -0.0024137 0.013056 -0.0079137 -0.02524 0.0098469 -0.018581
1.6797 -0.005907 -0.0095748 -0.01658 -0.0003154 0 0.0011477 0.0004571 -0.013511 -0.00037557 -0.012065 -0.021409 -0.25722 0.0074935 -0.00018343 -0.019271 -0.061904 2.6545e-05 0.00043385 0.11168 0.0036904 0.022832 0.038486 0.019618 0.002124 -0.001117 0.00047299 0.00024312 -0.0010437 0.14087 -0.013319 -0.011228 -0.0062062 -0.005386 -0.0039338 -0.006863 -0.019767 0.015684 -0.017155
1.6836 -0.0062135 -0.010131 -0.019415 -0.012687 0 -0.0093886 -0.0050515 -0.018424 -0.0079086 -0.020744 -0.018015 -0.25081 0.0040577 -0.0036374 -0.021807 -0.049584 -0.0012835 -0.015023 0.11885 0.0030891 0.012706 0.043944 0.025519 -0.0055985 -0.00075634 -8.0268e-05 0.00021469 -0.0013073 0.19815 -0.0133 -0.013918 -0.016395 -0.011866 -0.018777 -0.0040303 -0.014081 0.018028 -0.01235
1.6875 -0.0058388 -0.0092202 -0.015241 -0.024834 0 -0.019505 -0.0088159 -0.020414 -0.013916 -0.025759 -0.013395 -0.24057 0.001556 -0.008214 -0.020316 -0.038384 -0.0020208 -0.026304 0.11608 0.00088549 -0.0076553 0.041839 0.02799 -0.017209 -0.00060906 -0.00074429 -0.00016736 -0.0010112 0.23215 -0.0126 -0.012992 -0.024428 -0.017665 -0.029931 -0.0031748 -0.0074243 0.017117 -0.0047829
1.6914 -0.0047123 -0.0070654 -0.011402 -0.027873 0 -0.022101 -0.0097296 -0.018738 -0.017178 -0.021934 -0.013133 -0.22762 -0.00094848 -0.010378 -0.01502 -0.032121 -0.00029635 -0.031034 0.1036 0.00030903 -0.034845 0.031292 0.030544 -0.031676 -0.00064021 -0.00098639 -0.00030342 -0.00051822 0.22737 -0.010406 -0.0076493 -0.026756 -0.018971 -0.036869 -0.005757 0.00026439 0.01231 0.0043622
1.6953 -0.0031864 -0.0045015 -0.010363 -0.01875 0 -0.014788 -0.0085033 -0.014121 -0.018456 -0.0093555 -0.019134 -0.2207 -0.0049727 -0.007264 -0.0070665 -0.03537 0.0027431 -0.026819 0.081685 0.0025772 -0.063941 0.011799 0.035592 -0.0474 -0.00057657 -0.00063391 0.00018275 -0.00032154 0.18888 -0.0063077 -0.0006626 -0.023259 -0.014732 -0.03966 -0.0094371 0.008562 0.0021735 0.012932
1.6992 -0.0017167 -0.0023344 -0.0074055 -0.0025956 0 -0.0016613 -0.0070695 -0.0082132 -0.019348 0.0060848 -0.02771 -0.22675 -0.012561 9.9406e-05 -0.0012142 -0.052947 0.0039656 -0.011357 0.051418 0.0055642 -0.0835 -0.013906 0.041742 -0.059259 -0.00018227 -4.8432e-05 0.0010083 -0.00051424 0.1369 -0.0012072 0.0040873 -0.017053 -0.0071171 -0.039984 -0.010586 0.01476 -0.01713 0.01517
1.7031 -0.00057964 -0.00080783 0.0012241 0.011065 0 0.0094136 -0.0070811 -0.002908 -0.020539 0.016484 -0.031809 -0.24199 -0.021299 0.0068829 -0.00029644 -0.076482 0.0016831 0.0094799 0.019019 0.0060451 -0.090258 -0.037942 0.044539 -0.064582 0.0004136 0.00019251 0.0014733 -0.00071208 0.091335 0.0029378 0.0049926 -0.01198 -9.3377e-05 -0.040231 -0.0081119 0.017249 -0.042636 0.010363
1.707 0.00014907 0.00037904 0.010859 0.015149 0 0.012212 -0.0085738 0.00044518 -0.020841 0.017427 -0.026041 -0.25436 -0.028767 0.0082775 -0.0047758 -0.10022 -0.0024427 0.032595 -0.012264 0.0029009 -0.084046 -0.056402 0.039695 -0.062472 0.0007204 -0.00017723 0.0011355 -0.00051521 0.058537 0.0045773 0.0036809 -0.0098079 0.0029754 -0.040634 -0.0045059 0.015493 -0.07169 -0.00091682
1.7109 0.00042416 0.0015775 0.012246 0.0095834 0 0.0064274 -0.0099315 0.0018132 -0.017947 0.010923 -0.010823 -0.25461 -0.032372 0.0035877 -0.014323 -0.1182 -0.0051325 0.054764 -0.039169 -0.0019634 -0.066103 -0.066002 0.026118 -0.052841 0.00032099 -0.00086968 0.00022117 1.4601e-05 0.030242 0.0039058 0.0028493 -0.0092536 0.0014111 -0.041086 -0.0030874 0.0094396 -0.10092 -0.017302
1.7148 0.00013928 0.0027133 0.0030118 0.00047989 0 -0.002377 -0.0092774 0.0026159 -0.010507 0.0034064 0.0075991 -0.24393 -0.026805 -0.0033086 -0.026794 -0.11951 -0.0048293 0.070351 -0.055502 -0.0054904 -0.040584 -0.062002 0.0066954 -0.036762 -0.00064454 -0.0013072 -0.00061934 0.00040437 -0.0056113 0.0026511 0.0034538 -0.0073722 -0.0022667 -0.040302 -0.0045477 -0.00019538 -0.12256 -0.035052
1.7188 -0.00070811 0.0032897 -0.0074502 -0.004937 0 -0.0071848 -0.0060852 0.0046517 0.00012525 0.00050276 0.021465 -0.23096 -0.010493 -0.0074982 -0.035825 -0.10044 -0.0029226 0.0757 -0.058047 -0.0059082 -0.01927 -0.047837 -0.013331 -0.021295 -0.0014756 -0.0011303 -0.00091305 0.0002945 -0.052231 0.0023802 0.0041521 -0.002041 -0.0039954 -0.036626 -0.0065447 -0.0090928 -0.12841 -0.046956
1.7227 -0.0017203 0.0028973 -0.0071362 -0.0035028 0 -0.0049204 -0.0014941 0.008343 0.010195 0.0029334 0.026861 -0.22343 0.012828 -0.0070646 -0.038431 -0.067696 -0.0017247 0.072434 -0.049291 -0.0035855 -0.0077422 -0.030217 -0.029096 -0.011186 -0.0014888 -0.00047204 -0.00070371 -0.00015543 -0.10035 0.0030065 0.0033063 0.0063901 -0.0011314 -0.030401 -0.0066067 -0.014352 -0.11868 -0.05059
1.7266 -0.0020176 0.0017994 0.0048547 0.0022807 0 0.0014983 0.0029751 0.011936 0.016101 0.0068368 0.025911 -0.22408 0.04011 -0.0038904 -0.033285 -0.026814 -0.0017759 0.062012 -0.031218 -0.00024994 -0.0085078 -0.013559 -0.038303 -0.0091087 -0.00066543 0.00022177 -0.00036093 -0.00044139 -0.13633 0.0031181 0.0011794 0.01534 0.005457 -0.022295 -0.0049373 -0.014307 -0.094524 -0.045095
1.7305 -0.00060937 0.0010561 0.01632 0.006922 0 0.0061474 0.0069714 0.012837 0.01731 0.007825 0.024061 -0.23284 0.067546 -0.0009945 -0.01985 0.015228 -0.0015952 0.046653 -0.0067141 0.0021477 -0.022753 -0.0024516 -0.041782 -0.017109 0.00028504 0.00059929 -0.00016206 -0.00027719 -0.15443 0.0018868 -3.1788e-05 0.021714 0.012052 -0.013383 -0.0039584 -0.0076821 -0.058662 -0.030573
1.7344 0.0029405 0.0019743 0.015338 0.0065786 0 0.0056019 0.011462 0.010203 0.016951 0.0049982 0.024837 -0.24906 0.08616 0.00044411 0.0003086 0.041702 7.1981e-05 0.03179 0.016461 0.0022299 -0.049206 -0.0052661 -0.042204 -0.037517 0.00055335 0.00063487 -0.00010802 8.6399e-05 -0.16195 0.00053455 0.0017353 0.023773 0.015188 -0.0069741 -0.0052299 0.0068021 -0.020831 -0.0099545
1.7383 0.0080544 0.0052036 0.004443 0.002212 0 0.0021754 0.017264 0.0062835 0.019075 0.001527 0.026652 -0.26897 0.094997 0.0014149 0.019098 0.049706 0.0023787 0.021542 0.031327 -8.7963e-05 -0.076098 -0.017464 -0.041889 -0.062054 -3.3424e-05 0.00052247 -7.821e-05 0.00014617 -0.17258 0.0016036 0.0064171 0.021945 0.014553 -0.0039743 -0.0073828 0.023298 0.006707 0.0081768
1.7422 0.013336 0.01014 -0.0012445 -0.00099581 0 0.0019426 0.02354 0.0047945 0.024643 0.001668 0.024567 -0.28256 0.095028 0.0030132 0.032931 0.040328 0.0031381 0.016421 0.035369 -0.0030429 -0.098954 -0.035758 -0.04128 -0.087079 -0.00088057 0.00042416 -3.972e-05 -0.00027816 -0.19387 0.006497 0.011808 0.018264 0.013003 -0.0037946 -0.0075181 0.03893 0.019566 0.020405
1.7461 0.017378 0.015161 0.0088991 0.0023696 0 0.0091322 0.028008 0.0075272 0.02994 0.0070708 0.015496 -0.27751 0.088046 0.0047633 0.038994 0.016304 0.001257 0.016087 0.027182 -0.0036793 -0.11441 -0.056561 -0.039279 -0.10939 -0.0012114 0.000361 -4.7577e-05 -0.00081373 -0.22037 0.013697 0.015355 0.01496 0.013624 -0.0053152 -0.004535 0.051172 0.015239 0.024279
1.75 0.019612 0.018622 0.027652 0.01335 0 0.021781 0.028846 0.012456 0.029403 0.015469 0.0021481 -0.24983 0.077725 0.0052562 0.033787 -0.016375 -0.0020659 0.018647 0.0055357 -0.00023364 -0.119 -0.074098 -0.035088 -0.12483 -0.00077474 0.00030607 -0.00010577 -0.00090862 -0.23874 0.019628 0.01601 0.013176 0.016658 -0.0057855 -0.00059945 0.056546 -0.0080078 0.017222
1.7539 0.020524 0.019915 0.036356 0.026919 0 0.032622 0.026408 0.015475 0.020832 0.022542 -0.0081325 -0.21065 0.071232 0.0040793 0.019358 -0.043702 -0.0047136 0.018198 -0.023528 0.0054411 -0.11541 -0.082299 -0.029744 -0.13181 6.8209e-06 0.00029368 -0.0001393 -0.0004148 -0.24022 0.021596 0.014697 0.012599 0.019324 -0.00037787 0.0010065 0.054635 -0.03979 0.0030499
1.7578 0.021068 0.019768 0.02524 0.034962 0 0.034702 0.022906 0.014342 0.0082713 0.025184 -0.0089838 -0.18013 0.070565 0.0024937 0.002181 -0.059882 -0.0058588 0.012237 -0.052129 0.0083407 -0.10924 -0.082416 -0.02578 -0.13302 0.00052273 0.00037812 -0.00013474 0.00023415 -0.22911 0.020101 0.013402 0.012129 0.018739 0.011282 -0.00062653 0.049511 -0.067811 -0.011413
1.7617 0.021784 0.019539 0.0052682 0.032205 0 0.027081 0.020321 0.010995 -0.00056026 0.023616 -0.00029129 -0.17168 0.075722 0.0019216 -0.013937 -0.063336 -0.0063925 0.00033294 -0.075963 0.0044365 -0.10259 -0.075896 -0.025251 -0.12948 0.00053689 0.00050776 -0.00022556 0.0004308 -0.21957 0.018313 0.013884 0.011022 0.015076 0.028474 -0.0030241 0.043876 -0.085589 -0.022372
1.7656 0.022401 0.02009 -0.0025626 0.020678 0 0.015795 0.018673 0.0098311 -0.0005025 0.020942 0.011649 -0.18083 0.085776 0.0020585 -0.025217 -0.054132 -0.0072296 -0.017028 -0.091106 -0.004847 -0.097044 -0.064934 -0.028112 -0.12222 0.00026804 0.00051484 -0.00053421 -3.3928e-05 -0.2242 0.019158 0.016839 0.0095798 0.011857 0.049614 -0.002942 0.040627 -0.087614 -0.026341
1.7695 0.022264 0.021213 0.010336 0.0088226 0 0.009253 0.016475 0.013529 0.0066422 0.020695 0.019408 -0.18937 0.096487 0.00099999 -0.025034 -0.036266 -0.0077487 -0.035609 -0.09078 -0.012613 -0.091264 -0.054459 -0.032625 -0.11102 9.3385e-06 0.00028427 -0.00092123 -0.00079616 -0.24516 0.022758 0.021667 0.008906 0.013034 0.068597 0.00016221 0.045224 -0.066552 -0.01812
1.7734 0.021168 0.02207 0.030568 0.0054133 0 0.011849 0.012916 0.020489 0.013817 0.024183 0.020582 -0.18063 0.10205 -0.0025224 -0.015951 -0.021481 -0.006414 -0.047891 -0.079566 -0.01208 -0.080445 -0.048554 -0.037319 -0.096566 -0.00020719 -7.8662e-05 -0.00099351 -0.0012788 -0.27553 0.026528 0.026727 0.010023 0.019558 0.078489 0.0034772 0.056522 -0.034813 -0.0030056
1.7773 0.019774 0.022162 0.037129 0.012883 0 0.020943 0.0094325 0.026408 0.015292 0.029474 0.019376 -0.15174 0.10067 -0.0072431 -0.0012192 -0.014199 -0.0029017 -0.050933 -0.061128 -0.0031372 -0.062181 -0.047692 -0.042363 -0.079309 -0.00052641 -0.00030012 -0.00047519 -0.0012046 -0.30819 0.027697 0.030025 0.013215 0.028432 0.076884 0.0036667 0.071957 -0.0012384 0.014527
1.7813 0.01918 0.021851 0.024378 0.025549 0 0.029427 0.0089111 0.028358 0.012162 0.032728 0.022277 -0.11256 0.091534 -0.010048 0.016144 -0.016875 0.00088504 -0.04319 -0.038487 0.0065893 -0.035303 -0.051756 -0.048858 -0.059995 -0.00093526 -0.00019282 0.00041173 -0.00078386 -0.34225 0.025739 0.030247 0.018128 0.034916 0.062656 0.00021998 0.088957 0.027046 0.030691
1.7852 0.02001 0.021922 0.0082424 0.03436 0 0.031493 0.013126 0.027302 0.011478 0.030977 0.031792 -0.074529 0.074322 -0.0087171 0.031721 -0.031128 0.0023303 -0.023713 -0.015476 0.0078742 0.00067165 -0.059929 -0.056932 -0.040156 -0.0011455 0.0001462 0.0010215 -0.00045319 -0.3806 0.02254 0.027591 0.024274 0.035855 0.035311 -0.0040572 0.10345 0.040782 0.040316
1.7891 0.021841 0.022656 0.0085058 0.034208 0 0.026858 0.020819 0.026674 0.019565 0.024359 0.043904 -0.040602 0.052707 -0.003955 0.039055 -0.051634 0.00061492 0.0017863 0.0030614 -0.0020658 0.038914 -0.068989 -0.064904 -0.024596 -0.00087786 0.00041496 0.0008395 -0.00045456 -0.42167 0.020414 0.023713 0.031168 0.031564 0.0016308 -0.0057581 0.10932 0.032915 0.03834
1.793 0.023484 0.023408 0.026582 0.027615 0 0.020302 0.028244 0.02867 0.035558 0.016136 0.051418 -0.0044738 0.032028 0.0012874 0.038478 -0.069421 -0.0025435 0.024319 0.017118 -0.017094 0.070297 -0.07638 -0.070605 -0.015492 -0.00022225 0.0003876 -4.3696e-06 -0.00063534 -0.45495 0.020076 0.020638 0.037826 0.025195 -0.027967 -0.0039816 0.10735 0.0128 0.028571
1.7969 0.02387 0.023148 0.043463 0.021759 0 0.017317 0.031718 0.031998 0.051198 0.010424 0.050001 0.042441 0.014679 0.0043264 0.030791 -0.080018 -0.0047453 0.039534 0.027212 -0.027564 0.089863 -0.081123 -0.07344 -0.013581 0.00036831 0.00010215 -0.00081419 -0.00061021 -0.46594 0.0204 0.019393 0.04236 0.020427 -0.04781 -0.00089255 0.098734 -0.013364 0.013623
1.8008 0.022765 0.021458 0.040401 0.021719 0 0.019646 0.030025 0.033187 0.057243 0.0093938 0.041488 0.10316 0.0026377 0.0044851 0.017451 -0.07965 -0.0052857 0.043884 0.034236 -0.028487 0.093596 -0.082516 -0.074831 -0.018852 0.00048027 -0.00023036 -0.00097326 -0.00012112 -0.44647 0.019865 0.019453 0.042618 0.019138 -0.052907 0.00048901 0.0853 -0.038718 -0.0034513
1.8047 0.020768 0.018969 0.019626 0.026016 0 0.024221 0.024886 0.029907 0.050872 0.012119 0.031795 0.17193 -0.0012582 0.0026531 0.0017418 -0.062641 -0.0054458 0.03274 0.039952 -0.022986 0.075698 -0.079444 -0.076376 -0.029657 0.0001131 -0.00046716 -0.00052948 0.00069876 -0.40102 0.018024 0.019411 0.03778 0.020401 -0.034605 -0.0010579 0.071183 -0.050299 -0.017107
1.8086 0.018716 0.016811 0.0021939 0.028289 0 0.026054 0.019456 0.023032 0.037634 0.015815 0.025751 0.23694 0.00066995 -0.00019796 -0.011109 -0.034345 -0.0065029 0.012903 0.046657 -0.018421 0.046087 -0.072975 -0.077615 -0.03884 -0.00036627 -0.00063986 -0.00012722 0.0013624 -0.34352 0.015652 0.018255 0.029488 0.021331 0.00094618 -0.0041952 0.061202 -0.043732 -0.024526
1.8125 0.017065 0.0156 0.0052169 0.023348 0 0.022491 0.016202 0.01572 0.026503 0.018232 0.023565 0.28742 0.0061233 -0.0035371 -0.019427 -0.00031604 -0.0078527 -0.0095159 0.05483 -0.019524 0.013957 -0.063925 -0.075837 -0.042793 -0.00060395 -0.00082015 -0.00034646 0.0013599 -0.28785 0.013746 0.016135 0.021109 0.019302 0.045815 -0.0064256 0.055983 -0.022853 -0.026936
1.8164 0.015714 0.014944 0.023429 0.012111 0 0.015333 0.015572 0.010758 0.022614 0.019085 0.021684 0.32159 0.013706 -0.0064896 -0.022335 0.035701 -0.0074753 -0.030579 0.064649 -0.02502 -0.014242 -0.052771 -0.068275 -0.039527 -0.00054037 -0.00094021 -0.0011122 0.0005639 -0.24023 0.012623 0.014056 0.015336 0.014091 0.094083 -0.0060987 0.055372 0.0085429 -0.02569
1.8203 0.01423 0.013867 0.035191 0.0011379 0 0.0092344 0.01598 0.0086827 0.023851 0.019487 0.016611 0.35037 0.021973 -0.007356 -0.019265 0.069494 -0.0042888 -0.046143 0.076104 -0.030021 -0.031194 -0.040024 -0.054576 -0.027509 -0.00032794 -0.00082189 -0.0017598 -0.00060206 -0.19839 0.011903 0.012867 0.012145 0.0082068 0.13848 -0.0034247 0.058461 0.044667 -0.022945
1.8242 0.012184 0.011701 0.026084 -0.0026768 0 0.0077563 0.014903 0.0079947 0.023643 0.020204 0.0079826 0.39206 0.029413 -0.0047515 -0.010164 0.095409 0.00024612 -0.052818 0.089014 -0.030872 -0.02806 -0.027042 -0.037215 -0.0079636 -7.3909e-05 -0.00040737 -0.0016751 -0.0014106 -0.15603 0.011066 0.01244 0.0090989 0.0047612 0.16675 -9.2723e-05 0.06228 0.073101 -0.022349
1.8281 0.0093577 0.0085987 0.0041195 0.0023317 0 0.010326 0.01051 0.006749 0.016962 0.020513 -0.0015116 0.45948 0.036028 0.00058422 0.0023325 0.11478 0.0031492 -0.055378 0.10267 -0.027656 -0.012569 -0.015465 -0.01963 0.012686 0.00022853 8.8383e-05 -0.00086693 -0.0013575 -0.10793 0.0097816 0.011715 0.0038789 0.0044359 0.17998 0.001914 0.065068 0.090104 -0.023415
1.832 0.0058412 0.005308 -0.0097385 0.011276 0 0.01259 0.0030495 0.0039831 0.0043369 0.018715 -0.0086517 0.54883 0.042001 0.0056218 0.018088 0.12844 0.0026292 -0.056083 0.11679 -0.022891 0.010854 -0.0061581 -0.0040375 0.032322 0.00052152 0.00032653 6.5641e-05 -0.00055811 -0.052862 0.0078069 0.0095375 -0.0032757 0.0044156 0.17958 0.0015349 0.067376 0.095927 -0.024201
1.8359 0.0020784 0.0025295 -0.0046951 0.016475 0 0.0099706 -0.0049273 0.00013642 -0.0089649 0.013798 -0.012112 0.64118 0.047538 0.007351 0.037183 0.13746 -0.00027065 -0.056839 0.13093 -0.018814 0.037464 0.00019824 0.0091809 0.049557 0.00056903 0.00017285 0.00048906 0.00033983 0.0055389 0.0049006 0.0056315 -0.0095719 0.00081039 0.16793 -0.00068764 0.070258 0.092181 -0.02232
1.8398 -0.0012462 0.00045393 0.0088026 0.01315 0 0.0016183 -0.009996 -0.003448 -0.017302 0.0067229 -0.012954 0.71736 0.052851 0.0055089 0.061173 0.14313 -0.0027291 -0.059014 0.14383 -0.016138 0.059814 0.0025894 0.020435 0.06441 0.00016067 -0.00015433 0.00024975 0.00068187 0.059673 0.001121 0.00092678 -0.012149 -0.0072298 0.1495 -0.0028795 0.077121 0.083721 -0.012099
1.8438 -0.0035749 -0.0012545 0.011747 0.0026984 0 -0.0084873 -0.010233 -0.0055171 -0.018863 0.00011216 -0.013321 0.77378 0.057792 0.0027938 0.0903 0.14769 -0.0027786 -0.059539 0.15267 -0.014659 0.072705 0.0022635 0.029678 0.081351 -0.00055824 -0.00030798 -0.00030192 0.00031671 0.10137 -0.0028774 -0.0030692 -0.010676 -0.01567 0.13359 -0.003132 0.090851 0.080605 0.0095309
1.8477 -0.004928 -0.0031637 -0.0018048 -0.0086871 0 -0.014395 -0.0067606 -0.0059454 -0.016703 -0.0035905 -0.014714 0.8241 0.061942 0.0020806 0.1225 0.15201 -0.00089789 -0.055063 0.15558 -0.014128 0.077409 0.00080827 0.036195 0.10276 -0.0010796 -0.00018505 -0.00070673 -0.00035722 0.12731 -0.0061676 -0.0054226 -0.0075993 -0.018357 0.12411 -0.0011091 0.10978 0.086123 0.039368
1.8516 -0.0060084 -0.00572 -0.018467 -0.014783 0 -0.01291 -0.0030075 -0.0061473 -0.016166 -0.0041803 -0.016993 0.88461 0.064876 0.0034403 0.15563 0.15645 0.00083509 -0.043526 0.15093 -0.014261 0.074992 -0.0010793 0.039292 0.1291 -0.00098265 -3.3602e-05 -0.00077255 -0.00081108 0.1425 -0.008409 -0.0065113 -0.0059232 -0.012428 0.12297 0.0013879 0.13162 0.10117 0.074175
1.8555 -0.0077024 -0.0089685 -0.021233 -0.013854 0 -0.0064173 -0.0020557 -0.0081838 -0.020658 -0.0042548 -0.018526 0.95757 0.066137 0.0041718 0.18693 0.16121 0.00093735 -0.023304 0.13726 -0.014495 0.06717 -0.0028418 0.038964 0.15994 -0.00040351 -0.00015455 -0.00060931 -0.00082885 0.15739 -0.010305 -0.0076699 -0.006729 -0.0014696 0.13125 0.0017428 0.15313 0.12534 0.10957
1.8594 -0.010297 -0.01243 -0.0090964 -0.0096181 0 -0.001355 -0.0042966 -0.012798 -0.028698 -0.0074723 -0.01732 1.0291 0.064548 0.0019217 0.20712 0.16648 -0.00019591 0.0054549 0.11139 -0.014385 0.056212 -0.005353 0.03598 0.18847 3.9103e-05 -0.00051595 -0.00039514 -0.00055605 0.17908 -0.012934 -0.009999 -0.0087121 0.0067505 0.15022 -0.0010813 0.16336 0.15419 0.13273
1.8633 -0.013138 -0.015276 0.0015989 -0.0080128 0 -0.0033021 -0.0074883 -0.018019 -0.034493 -0.015463 -0.012655 1.0838 0.061319 -0.002412 0.2142 0.17194 -0.0010056 0.032625 0.080558 -0.014301 0.044912 -0.010442 0.031642 0.20666 -0.00012552 -0.00072413 -0.00017785 -0.00019525 0.20437 -0.016459 -0.013412 -0.0098691 0.0062477 0.17324 -0.0052145 0.15936 0.1791 0.14011
1.8672 -0.015155 -0.01685 -0.0044675 -0.012266 0 -0.012501 -0.0091483 -0.020149 -0.032102 -0.025796 -0.0062516 1.1211 0.057222 -0.0051852 0.20751 0.17722 -0.00047825 0.052596 0.048811 -0.01516 0.033832 -0.019306 0.027576 0.21105 -0.00068171 -0.00042035 0.00010566 0.00023156 0.22234 -0.019654 -0.016827 -0.009453 -0.0026694 0.19799 -0.0071401 0.14079 0.19711 0.13128
1.8711 -0.015856 -0.017228 -0.024119 -0.020173 0 -0.023481 -0.008991 -0.016996 -0.020527 -0.033084 -0.0018324 1.1561 0.053102 -0.0035404 0.18761 0.18183 0.00097067 0.060643 0.020211 -0.017054 0.023599 -0.032719 0.025494 0.19987 -0.00091045 0.00030915 0.00047908 0.00076687 0.22585 -0.020974 -0.019264 -0.0083968 -0.0141 0.22242 -0.0047228 0.10879 0.20639 0.10733
1.875 -0.015845 -0.017303 -0.038687 -0.025872 0 -0.029249 -0.0090944 -0.010567 -0.0057044 -0.032937 -0.0027967 1.2052 0.050414 0.0016333 0.15625 0.18467 0.0021574 0.050035 0.0013738 -0.018323 0.015462 -0.051479 0.026651 0.17233 -0.00036718 0.00096902 0.00084285 0.0012404 0.22102 -0.02023 -0.020659 -0.0082132 -0.021461 0.244 0.00068118 0.066637 0.20546 0.071359
1.8789 -0.016307 -0.018124 -0.034259 -0.024875 0 -0.026781 -0.011732 -0.0062171 0.0029922 -0.025767 -0.009452 1.2706 0.050517 0.0063323 0.12325 0.18431 0.0023889 0.022765 -0.0029972 -0.016612 0.012278 -0.072415 0.031163 0.13989 0.00056453 0.0011293 0.0010352 0.0012639 0.22435 -0.019015 -0.02152 -0.0098103 -0.022162 0.26088 0.0051172 0.02633 0.19907 0.035213
1.8828 -0.0179 -0.019989 -0.016852 -0.018238 0 -0.019404 -0.017087 -0.0082964 -0.00019144 -0.016951 -0.01825 1.3389 0.052617 0.0069754 0.096405 0.18111 0.0019237 -0.010351 0.0028216 -0.011268 0.015146 -0.091147 0.037792 0.11452 0.00098653 0.00084818 0.00095343 0.00061588 0.2486 -0.019236 -0.021919 -0.013295 -0.018504 0.27352 0.0052917 -0.0047 0.19296 0.0065515
1.8867 -0.02012 -0.022119 -0.0059026 -0.012182 0 -0.014093 -0.023092 -0.016083 -0.012371 -0.012737 -0.024226 1.3931 0.055809 0.0033202 0.079513 0.1756 0.0013234 -0.042608 0.015414 -0.0045046 0.024671 -0.10495 0.044551 0.10245 0.00039563 0.00058964 0.00062084 -0.00038975 0.29074 -0.021148 -0.021169 -0.018421 -0.015015 0.28185 0.0013204 -0.0232 0.18986 -0.011365
1.8906 -0.021805 -0.023344 -0.013286 -0.013122 0 -0.015869 -0.027407 -0.024114 -0.023824 -0.015165 -0.024969 1.4263 0.058886 -0.0018505 0.075433 0.16869 0.00067827 -0.067142 0.030446 0.00028083 0.040941 -0.11132 0.049781 0.10871 -0.00075594 0.00072054 0.00017322 -0.0010407 0.33409 -0.023035 -0.018787 -0.024684 -0.015112 0.28593 -0.0034742 -0.027222 0.19202 -0.016505
1.8945 -0.022288 -0.023205 -0.030765 -0.022034 0 -0.023853 -0.029439 -0.027001 -0.02588 -0.020564 -0.022674 1.4437 0.058532 -0.0054664 0.087237 0.16359 -0.00026248 -0.071638 0.037889 0.0016797 0.062308 -0.10606 0.052935 0.13857 -0.0014647 0.0011271 -0.00020012 -0.00084537 0.36295 -0.023029 -0.015706 -0.030875 -0.019478 0.28507 -0.0054505 -0.016003 0.20194 -0.0077506
1.8984 -0.022069 -0.022402 -0.03925 -0.033011 0 -0.032124 -0.030404 -0.024296 -0.018398 -0.023113 -0.022148 1.4559 0.053762 -0.0063874 0.10486 0.16361 -0.001228 -0.060255 0.0334 0.0016834 0.081214 -0.094374 0.05467 0.17596 -0.0011492 0.001364 -0.00033653 -3.5011e-05 0.37523 -0.021226 -0.014087 -0.035017 -0.026367 0.28185 -0.0035944 -0.0011174 0.21573 0.005112
1.9023 -0.022329 -0.022119 -0.02943 -0.037568 0 -0.034599 -0.031537 -0.020622 -0.0099841 -0.020229 -0.026375 1.4711 0.045378 -0.0053102 0.12252 0.17005 -0.0010373 -0.03849 0.018143 0.0037101 0.093544 -0.080223 0.05636 0.2107 -0.00019055 0.0011671 -0.00019473 0.00060258 0.38081 -0.019769 -0.015542 -0.035412 -0.032774 0.27807 -4.4684e-05 0.011959 0.23129 0.017668
1.9063 -0.023736 -0.022875 -0.011402 -0.031469 0 -0.029856 -0.032461 -0.020935 -0.010297 -0.014766 -0.03366 1.4925 0.034649 -0.0032968 0.1359 0.18361 0.0015069 -0.011296 -0.0055703 0.009118 0.09636 -0.066863 0.059346 0.23489 0.00050392 0.00076238 8.4811e-05 0.0004427 0.38863 -0.020675 -0.019465 -0.032151 -0.035846 0.27535 0.0019684 0.019565 0.2472 0.027077
1.9102 -0.025728 -0.024065 -0.0034226 -0.018516 0 -0.022025 -0.031449 -0.025678 -0.021156 -0.012096 -0.039086 1.5201 0.024151 -0.00096369 0.13996 0.20482 0.006145 0.014338 -0.032766 0.015733 0.086239 -0.058593 0.064126 0.23874 0.00042456 0.00062859 0.00023895 -0.00040925 0.39717 -0.023644 -0.023398 -0.027511 -0.034413 0.27619 0.00076728 0.018144 0.26221 0.030845
1.9141 -0.026946 -0.024636 -0.012572 -0.0080693 0 -0.017226 -0.027301 -0.030656 -0.034699 -0.015104 -0.038956 1.5514 0.019724 0.0010732 0.13274 0.23026 0.010764 0.029961 -0.050769 0.019885 0.064538 -0.058929 0.06978 0.21798 -0.0001011 0.00097518 7.3576e-05 -0.0012609 0.39844 -0.026252 -0.025277 -0.024444 -0.03001 0.28366 -0.0027157 0.0087318 0.27614 0.030106
1.918 -0.02639 -0.024151 -0.028236 -0.0080226 0 -0.018647 -0.020906 -0.031542 -0.040463 -0.02189 -0.034076 1.5806 0.022393 0.001761 0.12038 0.25387 0.01289 0.03733 -0.054724 0.019858 0.039914 -0.064218 0.074215 0.18557 -0.00036172 0.001512 -0.0003492 -0.001509 0.38988 -0.026381 -0.025252 -0.024325 -0.026146 0.29594 -0.0059963 -0.0023605 0.28946 0.028855
1.9219 -0.024209 -0.02312 -0.034545 -0.018703 0 -0.024277 -0.014882 -0.028181 -0.034914 -0.028004 -0.028872 1.6012 0.031568 0.00033445 0.10607 0.27208 0.011883 0.038556 -0.043496 0.017361 0.016818 -0.071859 0.075502 0.14864 -4.9511e-05 0.0017606 -0.00072158 -0.0011433 0.3793 -0.024355 -0.025105 -0.026006 -0.025596 0.31118 -0.0070254 -0.012345 0.30156 0.028383
1.9258 -0.021478 -0.022303 -0.027301 -0.032465 0 -0.028834 -0.011576 -0.02429 -0.024488 -0.030421 -0.027351 1.6112 0.045651 -0.0024586 0.092875 0.28157 0.0096347 0.036377 -0.017627 0.015761 -0.00067752 -0.078969 0.073496 0.11434 0.0004837 0.0015574 -0.00073855 -0.0006091 0.37616 -0.022486 -0.025934 -0.027073 -0.027677 0.32695 -0.0055106 -0.018921 0.31145 0.029421
1.9297 -0.019279 -0.021805 -0.016928 -0.039342 0 -0.028026 -0.011286 -0.023182 -0.019336 -0.029248 -0.029744 1.6165 0.05866 -0.0043597 0.084427 0.276 0.0087983 0.035643 0.018535 0.017091 -0.0070296 -0.080265 0.070186 0.093254 0.00071506 0.0011912 -0.00037969 -0.00027029 0.37851 -0.022526 -0.02677 -0.026039 -0.028359 0.33678 -0.002816 -0.020325 0.31455 0.03045
1.9336 -0.017991 -0.020991 -0.015319 -0.034427 0 -0.021634 -0.012283 -0.024281 -0.023747 -0.026177 -0.032727 1.6267 0.061399 -0.0033624 0.078565 0.25798 0.010108 0.038338 0.050639 0.020745 -0.006242 -0.07484 0.067956 0.084186 0.00055926 0.0010381 5.3585e-05 -9.5202e-05 0.37136 -0.02377 -0.025759 -0.023355 -0.023816 0.33526 -0.00078777 -0.020627 0.30702 0.02673
1.9375 -0.017323 -0.019302 -0.022276 -0.021364 0 -0.013291 -0.012553 -0.024077 -0.032273 -0.022258 -0.032507 1.6472 0.050759 0.00035873 0.071952 0.23204 0.011544 0.042515 0.072051 0.024696 -0.0035103 -0.065022 0.067095 0.081335 0.00038944 0.0011254 0.00020821 0.00014663 0.34009 -0.023823 -0.022556 -0.020434 -0.014446 0.3218 -0.00042528 -0.022867 0.28831 0.016132
1.9414 -0.01684 -0.017026 -0.026884 -0.0093463 0 -0.0076192 -0.011613 -0.020196 -0.034995 -0.017735 -0.027664 1.6729 0.025472 0.004404 0.062223 0.20174 0.010432 0.046202 0.079239 0.027503 -0.0024664 -0.052978 0.065096 0.080405 0.00049138 0.0011304 9.862e-06 0.00050461 0.2859 -0.021147 -0.018991 -0.017976 -0.0053073 0.29661 -0.0012623 -0.028719 0.25857 -0.002248
1.9453 -0.016372 -0.015141 -0.021578 -0.0060212 0 -0.0071757 -0.010814 -0.014012 -0.026737 -0.013529 -0.019447 1.6923 -0.014595 0.0061572 0.046702 0.1717 0.0065095 0.0465 0.069667 0.029044 -0.0072364 -0.041823 0.058877 0.076168 0.00064445 0.00081418 -0.00027445 0.00078016 0.22671 -0.016629 -0.017034 -0.015467 -0.002055 0.26087 -0.0018484 -0.039539 0.2188 -0.028641
1.9492 -0.015983 -0.014372 -0.012048 -0.011825 0 -0.011233 -0.011942 -0.0090865 -0.011639 -0.01164 -0.010099 1.6962 -0.061952 0.0048639 0.024576 0.15078 0.00271 0.039718 0.047413 0.029699 -0.020632 -0.037148 0.048054 0.064182 0.00036291 0.00037829 -0.00031364 0.00082786 0.18216 -0.012591 -0.01633 -0.012284 -0.0059321 0.22144 -0.0010297 -0.053373 0.17601 -0.058385
1.9531 -0.015739 -0.014477 -0.010991 -0.020087 0 -0.016683 -0.015425 -0.0074318 0.00068843 -0.013152 -0.0014377 1.684 -0.10296 0.0018213 0.0023206 0.14029 0.0025131 0.029561 0.026629 0.029442 -0.035949 -0.038339 0.035939 0.050378 -0.0004651 0.00030146 -5.7518e-05 0.00079728 0.1578 -0.010491 -0.014417 -0.0089663 -0.012587 0.18763 0.00091049 -0.064716 0.13983 -0.083651
1.957 -0.0156 -0.014538 -0.022492 -0.022675 0 -0.020009 -0.019756 -0.007792 0.0033425 -0.016011 0.0051432 1.6625 -0.13118 -0.0011838 -0.015954 0.14022 0.0062724 0.018959 0.013796 0.028004 -0.048628 -0.044117 0.026994 0.03934 -0.001304 0.00080397 0.00019959 0.00096222 0.14427 -0.0098651 -0.0097121 -0.0070382 -0.015895 0.16362 0.0022691 -0.071021 0.1148 -0.10097
1.9609 -0.015507 -0.013899 -0.035236 -0.016564 0 -0.019117 -0.022591 -0.0075997 -0.0028861 -0.015794 0.0081651 1.64 -0.14162 -0.0033138 -0.02649 0.1497 0.010312 0.01088 0.014167 0.025711 -0.054304 -0.05267 0.023116 0.035414 -0.001441 0.0015303 0.00010624 0.0013217 0.13099 -0.0094605 -0.0039978 -0.007455 -0.013173 0.15258 0.0013046 -0.07048 0.10435 -0.10786
1.9648 -0.015403 -0.012752 -0.033484 -0.0060568 0 -0.014372 -0.022497 -0.0060754 -0.011432 -0.0096962 0.0065285 1.6235 -0.12785 -0.00464 -0.023304 0.16648 0.01004 0.01025 0.034231 0.023701 -0.045744 -0.060085 0.022455 0.045461 -0.00073235 0.0018321 -0.00039184 0.001488 0.11824 -0.0089532 -0.0012383 -0.0093776 -0.0069803 0.15865 -0.0020541 -0.061618 0.11294 -0.10178
1.9688 -0.015096 -0.011749 -0.014667 0.00098351 0 -0.0085035 -0.019791 -0.0048956 -0.015976 2.1054e-05 0.0008702 1.6168 -0.099489 -0.005204 -0.009176 0.1827 0.004276 0.016388 0.066475 0.023057 -0.02445 -0.061803 0.021832 0.066151 0.00018927 0.0013858 -0.0009818 0.0010701 0.11487 -0.0091336 -0.0035555 -0.010742 -0.002261 0.17549 -0.0057526 -0.050294 0.13293 -0.089573
1.9727 -0.014164 -0.011141 0.0059938 -0.0003892 0 -0.0051724 -0.015847 -0.0058952 -0.014821 0.0070301 -0.0059274 1.6208 -0.068954 -0.0047007 0.0086235 0.19375 -0.0034102 0.024051 0.10006 0.023773 0.0022243 -0.057495 0.019987 0.088745 0.00050357 0.00050985 -0.0012638 0.00015511 0.12496 -0.010435 -0.008601 -0.010167 -0.0019884 0.19507 -0.0070807 -0.041962 0.155 -0.078001
1.9766 -0.012171 -0.010404 0.010229 -0.0083622 0 -0.0065587 -0.011668 -0.0087035 -0.010557 0.0060883 -0.010375 1.6309 -0.044025 -0.0032027 0.024997 0.19694 -0.0077613 0.029056 0.12781 0.024766 0.028878 -0.047455 0.018228 0.10694 -8.6943e-06 -0.00014106 -0.0011037 -0.00068294 0.13967 -0.011794 -0.011435 -0.0082331 -0.0053411 0.21244 -0.004988 -0.039755 0.17338 -0.07078
1.9805 -0.0091014 -0.0087689 -0.0040219 -0.016078 0 -0.011335 -0.0072076 -0.011074 -0.0067054 -0.0022812 -0.011162 1.6378 -0.03233 -0.0017383 0.034464 0.19013 -0.0063869 0.026713 0.1425 0.024977 0.049477 -0.032665 0.018179 0.11404 -0.00078824 -0.00017251 -0.00072469 -0.00091651 0.14378 -0.011455 -0.0092632 -0.0067474 -0.0093594 0.22269 -0.0012038 -0.046331 0.18245 -0.07112
1.9844 -0.0055396 -0.0060606 -0.019621 -0.017124 0 -0.014875 -0.0020425 -0.011354 -0.0049584 -0.011973 -0.010454 1.6323 -0.045486 -0.0015728 0.02726 0.16996 -0.0015249 0.0078779 0.13109 0.024393 0.052189 -0.016643 0.019673 0.098339 -0.0010897 0.00027115 -0.0004728 -0.00058491 0.12979 -0.0089406 -0.0041313 -0.0067303 -0.011649 0.21769 0.00098687 -0.063864 0.17344 -0.08152
1.9883 -0.0023039 -0.0029346 -0.017667 -0.010198 0 -0.012324 0.003479 -0.01007 -0.004834 -0.016148 -0.012043 1.6129 -0.071221 -0.0027427 0.0098536 0.14391 0.0024224 -0.020707 0.10351 0.023928 0.042018 -0.004204 0.021368 0.070256 -0.00070238 0.00077371 -0.00050582 -0.00022454 0.10406 -0.0058121 -0.00069235 -0.007261 -0.011481 0.2032 -0.00060415 -0.083766 0.15447 -0.093969
1.9922 0.00021956 -0.00028256 0.002435 0.00047366 0 -0.002682 0.008041 -0.0088533 -0.0048122 -0.012311 -0.017683 1.5881 -0.10211 -0.0036227 -0.013042 0.11535 0.002875 -0.053939 0.065276 0.024342 0.023065 0.0024302 0.023003 0.036762 -6.8205e-05 0.0010985 -0.00069839 -0.00026979 0.07843 -0.0041139 -0.0013439 -0.0064667 -0.0091176 0.18248 -0.0052334 -0.10194 0.13022 -0.10459
1.9961 0.0023759 0.001555 0.021664 0.0085983 0 0.009512 0.010507 -0.0082286 -0.0033902 -0.0034262 -0.024871 1.5697 -0.13077 -0.0023665 -0.036442 0.087594 0.00072174 -0.086344 0.022234 0.025353 4.2007e-05 0.001432 0.025893 0.00498 0.000254 0.001323 -0.00081697 -0.00057659 0.057554 -0.0040894 -0.0038511 -0.0036809 -0.0050673 0.15896 -0.0097653 -0.11498 0.10537 -0.11024
2 0.0047985 0.0029617 0.020907 0.010086 0 0.016963 0.011205 -0.0071049 0.00026904 0.0051573 -0.028321 1.5624 -0.14594 0.0011023 -0.052295 0.065506 -0.0014841 -0.10865 -0.016858 0.025834 -0.019115 -0.010171 0.030396 -0.013817 0.00015065 0.0015815 -0.00075519 -0.0005956 0.035809 -0.0037737 -0.0038785 -0.00047047 -0.0002712 0.13754 -0.011077 -0.11872 0.086756 -0.10737
2.0039 0.0075873 0.0044822 0.0012151 0.0052209 0 0.015243 0.011772 -0.0045497 0.0056267 0.0097318 -0.024084 1.5614 -0.14104 0.004712 -0.054617 0.052964 -0.0023587 -0.11345 -0.043304 0.024812 -0.025916 -0.032263 0.033327 -0.012448 -3.9791e-05 0.0018052 -0.00059486 -1.14e-05 0.006461 -0.0010711 0.00036625 0.00070734 0.0036881 0.12227 -0.0082937 -0.1148 0.078734 -0.098655
2.0078 0.0099163 0.0061445 -0.016618 -0.001989 0 0.0067126 0.013434 -0.0014329 0.010316 0.010097 -0.012855 1.5574 -0.12339 0.006035 -0.047724 0.048326 -0.0025285 -0.1054 -0.058318 0.022241 -0.0219 -0.060527 0.029218 0.0020849 3.7642e-06 0.0018035 -0.00046615 0.00084782 -0.028752 0.0038808 0.0062781 -0.00095848 0.0055191 0.11151 -0.0031509 -0.10906 0.077599 -0.090246
2.0117 0.010525 0.0073444 -0.013142 -0.0062512 0 -0.0009525 0.015416 0.00043869 0.011116 0.0087103 0.00042751 1.5459 -0.098484 0.0044654 -0.035207 0.050621 -0.0030726 -0.088344 -0.063099 0.018886 -0.0090327 -0.092211 0.015249 0.024512 0.00022502 0.0015642 -0.00038831 0.0012762 -0.06116 0.008661 0.0095304 -0.0034083 0.0056937 0.10372 0.0015069 -0.1046 0.080561 -0.085462
2.0156 0.0087131 0.0073503 0.0097481 -0.0038916 0 -0.00091036 0.015305 0.00089267 0.0065327 0.0085421 0.010437 1.529 -0.072855 0.001559 -0.021497 0.058442 -0.0038439 -0.06718 -0.059667 0.015556 0.0096692 -0.12413 -0.0050847 0.048535 0.00033234 0.0013439 -0.00027024 0.00085471 -0.085616 0.010898 0.0082167 -0.0031521 0.0064627 0.096916 0.0036611 -0.1042 0.08431 -0.087178
2.0195 0.0049714 0.0059033 0.030613 0.0048335 0 0.006978 0.011286 0.0023636 -0.0010669 0.011043 0.015561 1.5107 -0.059153 -0.00070532 -0.015098 0.069795 -0.0037471 -0.051601 -0.050811 0.012495 0.027617 -0.14838 -0.024087 0.062569 0.00021475 0.0013713 -6.0597e-05 -0.00016829 -0.10648 0.010413 0.0041605 0.0018075 0.0096227 0.087549 0.0030506 -0.10986 0.083281 -0.097405
2.0234 0.00069902 0.0033907 0.030062 0.015172 0 0.015668 0.0041052 0.0074369 -0.0064284 0.014958 0.018821 1.491 -0.058401 -0.0017976 -0.016198 0.081603 -0.0024855 -0.044434 -0.040413 0.0094191 0.040255 -0.16078 -0.036316 0.06614 9.3321e-05 0.0014942 0.00013149 -0.0011322 -0.1307 0.0088638 0.00047651 0.010184 0.014001 0.075805 0.00078542 -0.11495 0.078251 -0.10761
2.0273 -0.0027137 0.00054059 0.0096178 0.020122 0 0.01654 -0.0032804 0.015231 -0.0056 0.016612 0.024761 1.4679 -0.06639 -0.0027081 -0.020938 0.093569 -0.0014678 -0.043019 -0.028518 0.0059753 0.047832 -0.16032 -0.042876 0.063699 0.00021472 0.0012469 9.8588e-05 -0.0015433 -0.1552 0.0074681 -0.001555 0.018309 0.015653 0.063772 -0.0016494 -0.11435 0.072508 -0.11165
2.0313 -0.0046699 -0.0020172 -0.011249 0.015033 0 0.006568 -0.0081499 0.020865 0.00017202 0.012213 0.034773 1.4417 -0.078339 -0.0043663 -0.02509 0.10589 -0.0025704 -0.044051 -0.014755 0.0021037 0.05128 -0.14678 -0.0488 0.059955 0.0004691 0.00036181 -0.00025503 -0.0013914 -0.16379 0.0055554 -0.0029831 0.022806 0.011339 0.053722 -0.0031627 -0.10388 0.069487 -0.10464
2.0352 -0.0054713 -0.0039978 -0.015752 0.0016692 0 -0.0089189 -0.010134 0.019423 0.0049334 0.0012781 0.044691 1.4166 -0.085933 -0.0063109 -0.021327 0.1196 -0.0060151 -0.041417 0.0021334 -0.0019465 0.05291 -0.12047 -0.05606 0.062772 0.00043155 -0.00079925 -0.00075374 -0.00097569 -0.13946 0.0016806 -0.0050757 0.022641 0.0022429 0.049641 -0.0033087 -0.077885 0.075011 -0.080149
2.0391 -0.0058429 -0.0054629 -0.005838 -0.012051 0 -0.020218 -0.010938 0.010846 0.0031777 -0.011611 0.046911 1.3973 -0.076076 -0.0070652 -6.9241e-05 0.13712 -0.0097486 -0.02624 0.023031 -0.0057311 0.057261 -0.087866 -0.059752 0.081675 -0.00016335 -0.0014206 -0.0010181 -0.00054569 -0.080526 -0.0040529 -0.007491 0.018966 -0.0060122 0.056733 -0.0022215 -0.03493 0.096135 -0.037001
2.043 -0.0063795 -0.0067052 0.0025082 -0.017582 0 -0.020732 -0.012128 0.00059027 -0.0048589 -0.019301 0.035828 1.384 -0.049879 -0.0057051 0.034305 0.15837 -0.011137 -0.0011169 0.045522 -0.0085553 0.064785 -0.057501 -0.051989 0.11193 -0.001037 -0.00093167 -0.00074344 -0.00017332 -0.0037517 -0.0093661 -0.0088611 0.013372 -0.0077496 0.072424 -0.00046997 0.014889 0.12864 0.012935
2.0469 -0.0072983 -0.0081048 -0.001999 -0.01273 0 -0.011956 -0.013455 -0.0052097 -0.013006 -0.017823 0.012644 1.3734 -0.009771 -0.0028978 0.077405 0.18292 -0.0093033 0.03039 0.067874 -0.0093306 0.074539 -0.033228 -0.02986 0.1488 -0.0015424 0.00043356 2.1281e-05 9.2894e-05 0.069849 -0.01192 -0.0088027 0.006491 -0.0024091 0.094592 0.0011329 0.065537 0.16902 0.062447
2.0508 -0.0085019 -0.0099666 -0.014391 -0.003953 0 -0.0021525 -0.013494 -0.0056207 -0.014676 -0.010521 -0.014324 1.3634 0.040232 -0.0004257 0.12353 0.20991 -0.0057759 0.063518 0.088279 -0.0067761 0.085024 -0.01807 0.00071483 0.18639 -0.0012642 0.0017839 0.00083675 9.6683e-05 0.13263 -0.011982 -0.008706 -0.0018562 0.0042691 0.1204 0.0018201 0.11083 0.21276 0.10421
2.0547 -0.0097666 -0.012365 -0.021012 -0.001247 0 -8.7093e-06 -0.011731 -0.0059188 -0.009023 -0.006006 -0.034567 1.3541 0.090107 0.00018025 0.15931 0.23662 -0.0028736 0.086657 0.10349 -0.00020282 0.092111 -0.015297 0.029351 0.21169 -0.00041911 0.0023044 0.0011443 -0.0002996 0.19373 -0.01253 -0.010277 -0.011516 0.004451 0.14341 0.0012002 0.13963 0.24955 0.12493
2.0586 -0.010939 -0.015092 -0.016305 -0.009499 0 -0.008254 -0.0096549 -0.012397 -0.0018219 -0.010784 -0.042311 1.3437 0.12761 -0.0013803 0.17573 0.25874 -0.0015161 0.092814 0.11434 0.009577 0.093374 -0.017764 0.049542 0.21873 0.00037334 0.0018874 0.00066792 -0.00097142 0.26523 -0.016323 -0.013561 -0.021377 -0.0055486 0.1576 -0.0005423 0.15145 0.27111 0.12508
2.0625 -0.012117 -0.017778 -0.0090985 -0.023934 0 -0.021922 -0.0095421 -0.025822 -0.00015457 -0.023032 -0.040293 1.3246 0.14971 -0.0041476 0.17359 0.27426 -0.00055302 0.083606 0.12307 0.020145 0.089646 -0.019549 0.062863 0.21041 0.00070535 0.0011067 -0.00035574 -0.0015076 0.34562 -0.02281 -0.016772 -0.029973 -0.022151 0.16201 -0.0027069 0.15064 0.27659 0.11078
2.0664 -0.013728 -0.020098 -0.011507 -0.034057 0 -0.032225 -0.012293 -0.039938 -0.0061 -0.033698 -0.037323 1.2879 0.15513 -0.0064677 0.15476 0.28163 0.0019029 0.061445 0.13141 0.028666 0.082017 -0.016702 0.07545 0.18998 0.0007154 0.00064469 -0.0013107 -0.0015128 0.4178 -0.028235 -0.018141 -0.036552 -0.037042 0.15649 -0.004394 0.14048 0.26599 0.086833
2.0703 -0.016327 -0.021911 -0.023873 -0.032811 0 -0.032974 -0.016712 -0.046644 -0.015522 -0.034436 -0.041217 1.2332 0.14371 -0.0067195 0.12313 0.27911 0.0065227 0.030785 0.14153 0.033654 0.072383 -0.0050036 0.090976 0.16279 0.00079358 0.00075979 -0.0016214 -0.00095982 0.4635 -0.029067 -0.01774 -0.041359 -0.043235 0.14159 -0.0049586 0.1253 0.24033 0.059527
2.0742 -0.020121 -0.023262 -0.033689 -0.022756 0 -0.024934 -0.020965 -0.043087 -0.022857 -0.025143 -0.052494 1.1726 0.11973 -0.0041588 0.089871 0.26471 0.011967 0.0029105 0.15539 0.035795 0.064894 0.017592 0.10713 0.14019 0.001016 0.0012343 -0.001149 -0.00022887 0.4798 -0.025478 -0.017427 -0.044862 -0.039921 0.12104 -0.0043934 0.11119 0.20502 0.038477
2.0781 -0.024566 -0.024314 -0.030026 -0.013728 0 -0.015157 -0.024456 -0.034076 -0.02677 -0.01402 -0.063864 1.1219 0.09371 0.00028692 0.063412 0.24339 0.01586 -0.016446 0.17007 0.036891 0.060662 0.042503 0.1182 0.12591 0.00098071 0.0017094 -0.00026537 0.00021842 0.48134 -0.021382 -0.019167 -0.046878 -0.032528 0.10101 -0.003394 0.099324 0.16964 0.024201
2.082 -0.028481 -0.025279 -0.016737 -0.014202 0 -0.011843 -0.02797 -0.027697 -0.030838 -0.010151 -0.06604 1.0863 0.069354 0.0040297 0.045345 0.217 0.016665 -0.02685 0.18293 0.037806 0.059321 0.064284 0.1202 0.11923 0.00027097 0.0019936 0.00044712 0.00021481 0.4862 -0.020904 -0.02348 -0.046638 -0.028225 0.083644 -0.0029567 0.08866 0.13751 0.014983
2.0859 -0.030738 -0.02635 -0.0087967 -0.024196 0 -0.01834 -0.032021 -0.028261 -0.038728 -0.01571 -0.055252 1.0557 0.049698 0.0043009 0.035832 0.18744 0.014939 -0.029197 0.19127 0.037493 0.0601 0.077652 0.11325 0.11821 -0.00095339 0.0020993 0.00062071 -3.126e-05 0.49881 -0.024637 -0.029226 -0.043703 -0.030396 0.070475 -0.0036756 0.077822 0.11122 0.0084538
2.0898 -0.031023 -0.027544 -0.015484 -0.035735 0 -0.030535 -0.035486 -0.032996 -0.049136 -0.024858 -0.036391 1.0155 0.038333 0.00042677 0.032236 0.15724 0.012963 -0.027488 0.18973 0.034362 0.060995 0.073405 0.10019 0.11739 -0.0019313 0.0021125 0.00031296 -0.00018264 0.5055 -0.029152 -0.034385 -0.038596 -0.036234 0.062894 -0.0052423 0.063907 0.09362 -0.00026426
2.0938 -0.029961 -0.028547 -0.029606 -0.039897 0 -0.039675 -0.036296 -0.035164 -0.055978 -0.029709 -0.019246 0.96121 0.034363 -0.0051019 0.026397 0.12954 0.012945 -0.02971 0.17754 0.028812 0.059644 0.051359 0.08411 0.10968 -0.0019499 0.0021168 -0.00013663 -8.0074e-05 0.48609 -0.030135 -0.036935 -0.032387 -0.039189 0.058316 -0.0066297 0.046548 0.082304 -0.014478
2.0977 -0.028464 -0.028734 -0.035413 -0.033864 0 -0.038772 -0.033505 -0.03043 -0.053857 -0.02721 -0.011028 0.901 0.035407 -0.0082208 0.01558 0.10546 0.01516 -0.037438 0.15854 0.024148 0.056144 0.018419 0.067606 0.095006 -0.001029 0.0022038 -0.00043353 0.00016333 0.43138 -0.026188 -0.035588 -0.025735 -0.034355 0.054176 -0.0069109 0.028449 0.073993 -0.03218
2.1016 -0.026907 -0.027539 -0.026481 -0.022272 0 -0.027948 -0.028382 -0.02066 -0.043281 -0.020786 -0.01137 0.8439 0.040279 -0.006559 -0.00050449 0.085785 0.017668 -0.050117 0.13565 0.024363 0.050924 -0.020502 0.053147 0.074606 7.9856e-05 0.0024435 -0.00052934 0.00031088 0.35202 -0.01995 -0.030586 -0.018595 -0.022636 0.049103 -0.0060294 0.012016 0.066882 -0.051127
2.1055 -0.024954 -0.024955 -0.013163 -0.012698 0 -0.014519 -0.023221 -0.012028 -0.030277 -0.016228 -0.013746 0.78799 0.047728 -0.0014456 -0.020904 0.071154 0.018138 -0.065865 0.11246 0.030457 0.044771 -0.059604 0.042691 0.050925 0.00060032 0.0027789 -0.00054376 0.0002193 0.27267 -0.015789 -0.024132 -0.011016 -0.010326 0.041898 -0.0047817 8.9477e-05 0.059207 -0.068295
2.1094 -0.022183 -0.021759 -0.010902 -0.0099118 0 -0.0075222 -0.01918 -0.0095251 -0.020781 -0.016526 -0.011736 0.72334 0.055785 0.0033775 -0.039154 0.063194 0.016335 -0.076672 0.09647 0.038899 0.03927 -0.087468 0.036276 0.031155 0.00041761 0.0029904 -0.00054321 -5.2512e-05 0.21664 -0.01627 -0.019477 -0.0040921 -0.0043412 0.031542 -0.0039797 -0.0012163 0.048432 -0.076637
2.1133 -0.01885 -0.019156 -0.02264 -0.013477 0 -0.010839 -0.015605 -0.012913 -0.01549 -0.020214 -0.0045872 0.64625 0.062014 0.0051734 -0.049934 0.058512 0.014756 -0.078482 0.087912 0.044194 0.034313 -0.10371 0.031722 0.017905 4.459e-05 0.0028502 -0.00044214 -0.00029135 0.19281 -0.020343 -0.018599 0.00021141 -0.0068986 0.020332 -0.0036107 0.0047417 0.035014 -0.0775
2.1172 -0.015946 -0.018037 -0.035533 -0.019506 0 -0.02042 -0.011573 -0.017531 -0.010354 -0.023647 0.0025769 0.56678 0.065122 0.0043786 -0.05201 0.055386 0.016319 -0.070957 0.085542 0.043463 0.02901 -0.10948 0.026753 0.010491 -4.9824e-05 0.002346 -0.00013647 -0.00028143 0.19358 -0.02447 -0.020284 0.00043916 -0.014033 0.009487 -0.0028865 0.015633 0.019293 -0.07269
2.1211 -0.014415 -0.018388 -0.035785 -0.024049 0 -0.027904 -0.0077819 -0.018836 -0.0020491 -0.024198 0.0036731 0.49854 0.06406 0.0034181 -0.045315 0.051961 0.020968 -0.054933 0.08744 0.038774 0.022393 -0.1066 0.021711 0.0073852 2.2562e-05 0.0017131 0.00029489 2.4384e-05 0.20386 -0.025462 -0.020827 -0.0031382 -0.019151 7.9438e-05 -0.0011902 0.028882 0.0017466 -0.064434
2.125 -0.014296 -0.019314 -0.024437 -0.02526 0 -0.027566 -0.0064258 -0.016402 0.0073454 -0.021619 -0.0029045 0.44099 0.057184 0.0036245 -0.031373 0.045041 0.024823 -0.033341 0.08967 0.034936 0.012593 -0.098166 0.019655 0.0048007 -0.00022846 0.0012106 0.00057741 0.00041332 0.21323 -0.022666 -0.017335 -0.0087959 -0.018501 -0.0064339 0.0010553 0.040401 -0.016868 -0.056582
2.1289 -0.014664 -0.01964 -0.015687 -0.023476 0 -0.020666 -0.0089448 -0.0138 0.011474 -0.017336 -0.013089 0.37543 0.045496 0.0037358 -0.017752 0.031165 0.023461 -0.014379 0.085822 0.035007 -0.00099481 -0.089489 0.023235 -0.0033076 -0.00097561 0.00089769 0.00047781 0.000501 0.22161 -0.017995 -0.010688 -0.014843 -0.013837 -0.010201 0.0025886 0.046394 -0.034811 -0.053166
2.1328 -0.014434 -0.018604 -0.019564 -0.020097 0 -0.013582 -0.014061 -0.014706 0.0057075 -0.013067 -0.020923 0.28228 0.032244 0.0016435 -0.0090332 0.010996 0.016653 -0.0014761 0.074598 0.037953 -0.016242 -0.082065 0.031534 -0.01724 -0.0017161 0.00068724 6.5644e-05 5.9488e-06 0.23433 -0.014068 -0.0050283 -0.02067 -0.010194 -0.013168 0.0024895 0.047929 -0.051083 -0.053219
2.1367 -0.01326 -0.016194 -0.029313 -0.016409 0 -0.011628 -0.018374 -0.01899 -0.0079034 -0.0098163 -0.023616 0.16264 0.019371 -0.0026214 -0.006927 -0.014687 0.0096141 0.0045396 0.055733 0.040516 -0.031519 -0.075776 0.040412 -0.036093 -0.0017273 0.00060926 -0.00028897 -0.00096466 0.25189 -0.012131 -0.0039063 -0.02618 -0.011124 -0.016746 0.001164 0.046014 -0.065152 -0.05541
2.1406 -0.01166 -0.012997 -0.028786 -0.012901 0 -0.014317 -0.01914 -0.022521 -0.021717 -0.0074827 -0.023302 0.040661 0.0088138 -0.0061677 -0.012266 -0.044509 0.008739 0.003829 0.02967 0.040905 -0.045015 -0.069995 0.046125 -0.058145 -0.00087991 0.00090437 -0.00022473 -0.0018908 0.26463 -0.0114 -0.0068388 -0.030367 -0.0158 -0.022446 4.7682e-05 0.04201 -0.076649 -0.057945
2.1445 -0.01033 -0.0097833 -0.011855 -0.0092351 0 -0.016331 -0.016512 -0.020932 -0.02873 -0.0051388 -0.024146 -0.057742 0.0033988 -0.0058572 -0.024413 -0.074336 0.015447 -0.0011937 -0.0021866 0.040189 -0.053291 -0.062635 0.048317 -0.078711 0.00011106 0.0017338 0.00026808 -0.0021846 0.25855 -0.010178 -0.0098183 -0.031008 -0.020283 -0.033509 0.00021377 0.037625 -0.085195 -0.057359
2.1484 -0.0093968 -0.0071221 0.0088063 -0.0048933 0 -0.013077 -0.013071 -0.013863 -0.02805 -0.0021 -0.027756 -0.12886 0.00054992 -0.0016023 -0.037378 -0.098976 0.024356 -0.0053888 -0.034884 0.040192 -0.057818 -0.053455 0.049225 -0.095179 0.00035344 0.0027967 0.00080531 -0.0016657 0.2275 -0.0076189 -0.0093329 -0.026334 -0.021241 -0.048971 0.0012452 0.032409 -0.092863 -0.054373
2.1523 -0.008345 -0.0051667 0.014725 -0.00011842 0 -0.0053916 -0.011211 -0.0056283 -0.024548 0.00088166 -0.031304 -0.19372 -0.0022933 0.0032027 -0.049092 -0.11641 0.028113 -0.0080449 -0.066847 0.040748 -0.060692 -0.043341 0.050227 -0.10839 -0.00029726 0.003381 0.00092921 -0.00073638 0.18002 -0.0045036 -0.0057537 -0.017224 -0.01846 -0.067191 0.0015556 0.02453 -0.10068 -0.051255
2.1563 -0.006602 -0.0036329 0.0024366 0.0037155 0 0.0011817 -0.010995 -0.0015102 -0.023329 0.0017591 -0.030076 -0.27722 -0.0073265 0.0047099 -0.058409 -0.12538 0.024376 -0.0093985 -0.097114 0.039759 -0.063889 -0.033207 0.049709 -0.11969 -0.0010586 0.0029611 0.00050947 -5.5371e-05 0.13293 -0.0023792 -0.00262 -0.0074157 -0.014161 -0.08632 -7.7497e-05 0.012239 -0.10927 -0.050218
2.1602 -0.0041059 -0.0019831 -0.011734 0.0049731 0 0.0018814 -0.010401 -0.0030015 -0.024525 -0.00070452 -0.02204 -0.38534 -0.017632 0.0020906 -0.064742 -0.12456 0.017845 -0.011167 -0.12497 0.035934 -0.070413 -0.024545 0.044479 -0.13186 -0.0010282 0.0017922 -0.0001346 1.9238e-05 0.096508 -0.0019611 -0.0027158 -0.00093785 -0.010394 -0.10314 -0.0032354 -0.0073512 -0.11905 -0.054824
2.1641 -0.0012813 0.00021579 -0.0092418 0.0033611 0 -0.0023351 -0.0073955 -0.0064133 -0.023351 -0.0046142 -0.010125 -0.50222 -0.034373 -0.0019708 -0.069416 -0.11594 0.0151 -0.017603 -0.15057 0.030691 -0.082987 -0.018467 0.032884 -0.14888 -0.00014502 0.00080974 -0.00049246 -0.00030443 0.065136 -0.0024211 -0.0051641 0.0011715 -0.0072773 -0.11161 -0.0060862 -0.035378 -0.1282 -0.067545
2.168 0.0014555 0.0029356 0.009912 0.00071509 0 -0.0053002 -0.0017149 -0.0062117 -0.015064 -0.0053792 2.9913e-05 -0.60705 -0.052665 -0.0040458 -0.073425 -0.10473 0.017588 -0.028445 -0.17461 0.026592 -0.098937 -0.013445 0.016166 -0.16903 0.00073417 0.00080266 -0.00026469 -0.00053087 0.023043 -0.0022562 -0.0064921 0.0017456 -0.0034562 -0.11094 -0.0068976 -0.066487 -0.13408 -0.083636
2.1719 0.0040621 0.0056136 0.026706 -0.00013203 0 -0.0013441 0.0051233 -3.4162e-05 0.00014399 0.00034075 0.0049166 -0.69214 -0.06872 -0.0030491 -0.07607 -0.09296 0.020179 -0.042128 -0.19683 0.024035 -0.11601 -0.0084294 -0.0028792 -0.18975 0.00075176 0.0016337 0.00042869 -0.00040857 -0.039804 -0.00079711 -0.0042698 0.0049185 0.0021482 -0.10094 -0.0053903 -0.096846 -0.1347 -0.099283
2.1758 0.0067246 0.007509 0.023932 0.0023249 0 0.0090669 0.011135 0.0092377 0.016925 0.010513 0.0062609 -0.76558 -0.078522 -0.00069895 -0.076196 -0.082287 0.016928 -0.05633 -0.21679 0.020387 -0.13165 -0.0024256 -0.021814 -0.20782 -1.4991e-05 0.0023284 0.0011702 -0.00016371 -0.11674 0.0012579 0.0006722 0.012327 0.0091311 -0.082102 -0.002723 -0.12237 -0.12827 -0.11032
2.1797 0.0094286 0.0082727 0.0052329 0.0068707 0 0.019154 0.015104 0.01618 0.029174 0.018129 0.0094845 -0.8404 -0.073631 0.00065038 -0.069266 -0.073707 0.0078658 -0.064383 -0.23242 0.013168 -0.14062 0.0054138 -0.038872 -0.21518 -0.00061728 0.0020024 0.0015504 -0.00020085 -0.18882 0.0028301 0.0055773 0.021533 0.015766 -0.056246 -0.00030464 -0.1347 -0.11131 -0.10813
2.1836 0.011772 0.0082634 -0.0090576 0.010573 0 0.021526 0.016893 0.017666 0.034699 0.016993 0.018722 -0.9238 -0.054914 0.00026801 -0.05362 -0.064771 -0.00053981 -0.0624 -0.24323 0.0038764 -0.14239 0.012246 -0.052228 -0.20964 -0.00024428 0.00072059 0.001407 -0.00060327 -0.24002 0.0038388 0.0087867 0.028057 0.020044 -0.030869 0.0012821 -0.13374 -0.087377 -0.093049
2.1875 0.013234 0.0082931 -0.0046745 0.011378 0 0.014719 0.017087 0.015329 0.035947 0.0079877 0.032665 -1.0154 -0.027193 -0.0007495 -0.030974 -0.053528 -0.0018167 -0.052105 -0.24973 -0.0023569 -0.13948 0.014901 -0.060273 -0.19417 0.00090521 -0.0005739 0.0008654 -0.00098253 -0.26826 0.0053834 0.010999 0.029059 0.020764 -0.0098365 0.0022553 -0.12355 -0.060411 -0.070021
2.1914 0.013589 0.0089799 0.010893 0.0099031 0 0.0046643 0.016523 0.013598 0.036612 -0.00058094 0.044886 -1.111 0.0052091 -0.0010189 -0.003491 -0.038786 0.0040215 -0.036106 -0.25241 -0.001741 -0.13426 0.010725 -0.063101 -0.17188 0.00183 -0.00097134 0.00022355 -0.00085662 -0.2825 0.0084606 0.013665 0.025358 0.018247 0.0045091 0.0027916 -0.1078 -0.033364 -0.043628
2.1953 0.013029 0.01026 0.017528 0.0087291 0 -0.00027145 0.015898 0.015426 0.037692 0.00021907 0.048528 -1.2058 0.036172 -0.00021956 0.02516 -0.019444 0.010753 -0.019098 -0.25206 0.0036619 -0.13021 -0.0036838 -0.063008 -0.14767 0.0017796 -0.00041098 -0.00021066 -0.000169 -0.29035 0.012599 0.016753 0.020245 0.014458 0.01002 0.0024857 -0.091743 -0.0098608 -0.020443
2.1992 0.011922 0.011487 0.0060807 0.0099248 0 0.0037138 0.015358 0.019783 0.036641 0.011894 0.04153 -1.295 0.05391 0.00095638 0.04537 0.0032207 0.012411 -0.013407 -0.25101 0.0071658 -0.13341 -0.031615 -0.062411 -0.13196 0.00099919 0.00038866 -0.00026192 0.00059902 -0.28962 0.015946 0.018617 0.016523 0.012159 0.0071665 0.00077897 -0.085615 0.0054066 -0.012408
2.2031 0.01052 0.012023 -0.01047 0.013132 0 0.012928 0.014337 0.022941 0.030044 0.026807 0.028159 -1.3763 0.05785 0.0016753 0.054278 0.024316 0.0087927 -0.022124 -0.25153 0.0037861 -0.14291 -0.065579 -0.061062 -0.12653 0.00036787 0.00071756 2.4714e-05 0.00085127 -0.27191 0.016793 0.017983 0.014567 0.013147 0.0032566 -0.0021557 -0.090592 0.015214 -0.018011
2.207 0.0089542 0.01178 -0.011263 0.015932 0 0.019683 0.012033 0.021956 0.017087 0.034551 0.015692 -1.4543 0.048928 0.0014449 0.051664 0.041133 0.0043985 -0.044971 -0.25447 -0.0047497 -0.15695 -0.10086 -0.056164 -0.13031 0.00036618 0.0005051 0.0003986 0.00041469 -0.23342 0.015031 0.015588 0.012845 0.016657 0.0022437 -0.0051485 -0.10596 0.021709 -0.0345
2.2109 0.0074364 0.011263 0.008547 0.016026 0 0.018895 0.0084213 0.017048 0.00084075 0.030476 0.0090854 -1.5388 0.029213 -3.3197e-05 0.038541 0.051418 0.002695 -0.079997 -0.26041 -0.011721 -0.17313 -0.13252 -0.046032 -0.14096 0.00055343 0.00019328 0.00055691 -0.00033389 -0.18162 0.012138 0.013529 0.0099239 0.019565 0.0077705 -0.0067971 -0.13 0.027309 -0.057881
2.2148 0.0063591 0.011108 0.031185 0.013229 0 0.01202 0.0048371 0.011101 -0.013385 0.018683 0.0078969 -1.6353 0.0032976 -0.0028916 0.018495 0.052055 0.0026085 -0.12093 -0.26991 -0.012227 -0.18612 -0.15141 -0.033331 -0.15223 0.00015 0.00012896 0.00037109 -0.00084646 -0.13185 0.0098833 0.013124 0.0059609 0.01882 0.025724 -0.0065345 -0.1585 0.036272 -0.079342
2.2188 0.0061015 0.011564 0.034805 0.0096436 0 0.0052471 0.0032873 0.0072813 -0.021015 0.0073966 0.0076619 -1.7356 -0.019514 -0.0066078 0.0013091 0.047117 0.0010015 -0.1537 -0.28107 -0.0079546 -0.19068 -0.1536 -0.023499 -0.15472 -0.00094141 0.00022258 9.6327e-06 -0.00088158 -0.097905 0.0090914 0.013744 0.0025316 0.014238 0.05497 -0.0049385 -0.18327 0.050641 -0.088556
2.2227 0.006722 0.012353 0.016999 0.0080481 0 0.0040439 0.0048305 0.0069954 -0.020406 0.0018562 0.0041891 -1.821 -0.035826 -0.0096953 -0.0090969 0.042526 -0.0023929 -0.17281 -0.29188 -0.0049361 -0.18701 -0.14279 -0.019225 -0.14664 -0.0018643 0.00020188 -0.00018591 -0.00062076 -0.085121 0.009427 0.013762 0.0013283 0.0089357 0.090158 -0.0030432 -0.2015 0.0683 -0.085066
2.2266 0.0078608 0.012922 -0.0025729 0.0098383 0 0.008922 0.0085294 0.0094633 -0.01327 0.0013079 -0.0029123 -1.8794 -0.044251 -0.010443 -0.011482 0.042536 -0.0039442 -0.17599 -0.30085 -0.0069366 -0.17583 -0.12195 -0.017113 -0.12801 -0.0016546 4.3945e-05 -5.4659e-06 -0.00037536 -0.089726 0.0099242 0.012311 0.0029761 0.0065999 0.12737 -0.0014721 -0.21213 0.087148 -0.070137
2.2305 0.0089635 0.012833 -0.0033478 0.013958 0 0.015672 0.012139 0.012533 -0.0034735 0.0018018 -0.010141 -1.9197 -0.044318 -0.0083587 -0.0058621 0.051642 -0.00049651 -0.16255 -0.30643 -0.011756 -0.15868 -0.095165 -0.011155 -0.10023 -0.00031156 -5.7677e-06 0.00040949 -0.00025152 -0.10236 0.0094877 0.0098749 0.006719 0.0080191 0.16205 -0.00031332 -0.21496 0.10442 -0.0468
2.2344 0.0096229 0.011947 0.014238 0.017397 0 0.019148 0.014006 0.013842 0.0050889 0.0008033 -0.013078 -1.9666 -0.036764 -0.0048313 0.0031089 0.078199 0.0061106 -0.13587 -0.30484 -0.014292 -0.13956 -0.071415 -0.00012611 -0.069449 0.0010922 0.00015203 0.00065743 -0.00012802 -0.1125 0.0072161 0.0074079 0.010882 0.010358 0.18454 0.00029713 -0.21145 0.1137 -0.025527
2.2383 0.0097571 0.010395 0.029658 0.016931 0 0.017041 0.014347 0.011889 0.010622 -0.0010787 -0.0097106 -2.0389 -0.027554 -0.0020744 0.0074429 0.1152 0.01013 -0.10984 -0.29761 -0.012595 -0.12262 -0.055777 0.0092768 -0.043661 0.0014257 0.00018999 0.00042602 8.3788e-05 -0.11298 0.0029727 0.0054279 0.013676 0.010089 0.19552 -0.00019277 -0.20746 0.11596 -0.01467
2.2422 0.0095376 0.0084492 0.024554 0.011168 0 0.010843 0.014635 0.0069085 0.014322 -0.0019353 -0.0015586 -2.1314 -0.0186 -0.0012255 0.0046823 0.15819 0.0078898 -0.0893 -0.28541 -0.0099333 -0.10846 -0.049406 0.0080738 -0.025116 0.00058581 -0.00035366 -0.00021485 0.00024504 -0.10438 -0.0018818 0.0042047 0.014024 0.006725 0.19604 -0.0022289 -0.20463 0.11276 -0.016214
2.2461 0.0091849 0.006455 0.0021143 0.0017728 0 0.0041051 0.015752 0.0010592 0.019056 -0.0009472 0.0078263 -2.2207 -0.011531 -0.001527 -0.0063491 0.20236 0.0020233 -0.077753 -0.26922 -0.010612 -0.097109 -0.052596 -0.0055437 -0.014961 -0.00047596 -0.0014771 -0.00085641 0.00011309 -0.095976 -0.0046124 0.0043829 0.012139 0.0034963 0.18779 -0.0052222 -0.20405 0.10619 -0.030512
2.25 0.0087837 0.0047715 -0.016699 -0.0070492 0 -5.4355e-07 0.016832 -0.0026625 0.026313 0.0013236 0.015341 -2.2887 -0.0083516 -0.0014428 -0.025346 0.23965 -0.0010415 -0.078315 -0.25054 -0.014523 -0.087592 -0.065139 -0.022904 -0.013396 -0.00077478 -0.002512 -0.0010959 -0.00034328 -0.099928 -0.0028405 0.0066413 0.0094879 0.0041602 0.17368 -0.0074273 -0.20612 0.10015 -0.055886
2.2539 0.0081932 0.0036623 -0.015136 -0.010831 0 -0.00011504 0.016006 -0.0024654 0.033818 0.0042565 0.019828 -2.3397 -0.010511 -0.00048646 -0.044294 0.26263 0.0022002 -0.085945 -0.23242 -0.016876 -0.076954 -0.082254 -0.031971 -0.014862 -0.00025065 -0.002637 -0.00086216 -0.00080552 -0.12059 0.0031314 0.010385 0.007919 0.0091027 0.1599 -0.0071722 -0.20809 0.099475 -0.08161
2.2578 0.0070975 0.0031656 0.0028489 -0.0076673 0 0.003078 0.012265 0.00081272 0.036399 0.0078506 0.021881 -2.3941 -0.017849 0.00023333 -0.056813 0.27378 0.0087327 -0.093581 -0.21596 -0.013585 -0.064152 -0.099452 -0.028314 -0.014624 0.0003204 -0.0016402 -0.00042964 -0.00084724 -0.14804 0.0097522 0.01319 0.0084041 0.014674 0.14928 -0.0044739 -0.20718 0.10371 -0.10008
2.2617 0.005238 0.0030797 0.018114 0.00036152 0 0.0072841 0.0065615 0.0043985 0.030171 0.011891 0.022662 -2.4655 -0.030713 -0.0006936 -0.059679 0.27555 0.01241 -0.097679 -0.20113 -0.0062524 -0.049003 -0.11433 -0.018913 -0.010529 0.00027156 -0.00015973 -0.00013562 -0.00035644 -0.16379 0.012655 0.012356 0.01033 0.016403 0.14281 -0.0013634 -0.20157 0.11164 -0.10761
2.2656 0.0027543 0.0031278 0.01655 0.0083745 0 0.0095342 0.0010979 0.0060317 0.016618 0.015039 0.022847 -2.5476 -0.049274 -0.0033054 -0.050538 0.27147 0.010421 -0.095204 -0.18749 -0.00094396 -0.031674 -0.12465 -0.014923 -0.00094342 -0.0002437 0.00084275 -9.0289e-05 0.00028348 -0.1555 0.010349 0.0075285 0.012021 0.012901 0.14099 -0.00028476 -0.18955 0.12137 -0.10154
2.2695 0.00035309 0.0031819 0.0023672 0.011877 0 0.007776 -0.0024119 0.0058991 0.0023902 0.01545 0.022255 -2.6236 -0.073781 -0.0060278 -0.026935 0.26977 0.0057153 -0.082557 -0.17219 -0.0019078 -0.012934 -0.12546 -0.020749 0.016166 -0.00052583 0.00084917 -0.00013928 0.00047704 -0.12752 0.0056724 0.001659 0.012079 0.0067715 0.14422 -0.0018477 -0.16718 0.12804 -0.07863
2.2734 -0.00098941 0.0033289 -0.0081469 0.0097147 0 0.0025583 -0.0038163 0.0060698 -0.0058234 0.012475 0.020064 -2.6862 -0.098797 -0.0070415 0.0020906 0.27603 0.0031157 -0.064749 -0.15243 -0.0070497 0.0060213 -0.11745 -0.030301 0.037595 -0.00020024 8.1975e-05 -6.8312e-05 -5.1262e-05 -0.096271 0.0032758 -0.0011491 0.010358 0.0020777 0.15013 -0.0040731 -0.13728 0.12986 -0.048368
2.2773 -0.00072432 0.0037076 -0.0040551 0.0046335 0 -0.002689 -0.0040877 0.0079444 -0.0070564 0.0074941 0.015333 -2.7441 -0.12045 -0.0057338 0.032203 0.29033 0.0040294 -0.044448 -0.12735 -0.010117 0.025344 -0.10139 -0.033541 0.062189 0.00034077 -0.00083757 0.00017977 -0.00095281 -0.074392 0.0053042 0.00079507 0.0077211 0.0011228 0.15833 -0.0040413 -0.10161 0.12806 -0.015359
2.2813 0.00072756 0.0042779 0.010083 0.0010151 0 -0.0037937 -0.0040598 0.01041 -0.0068047 0.0028293 0.0077067 -2.8095 -0.13531 -0.002835 0.060332 0.31171 0.0057971 -0.02356 -0.096713 -0.0072041 0.045335 -0.078333 -0.026008 0.089206 0.00040762 -0.0014182 0.00046925 -0.0014832 -0.059378 0.0094183 0.0051751 0.0049883 0.0034288 0.16875 -0.00059656 -0.061838 0.12441 0.016921
2.2852 0.002189 0.0047699 0.020299 0.0015003 0 0.00071828 -0.0036642 0.010761 -0.01144 -0.00013751 -0.0019273 -2.8814 -0.13822 0.00053943 0.08338 0.33729 0.0058682 -0.003935 -0.060879 -0.00059281 0.066731 -0.050078 -0.011866 0.11821 -0.00017868 -0.0015162 0.00060336 -0.001104 -0.038532 0.011093 0.0076733 0.0022943 0.0070541 0.18193 0.0043578 -0.020235 0.12245 0.044585
2.2891 0.0026762 0.0048836 0.017439 0.0050166 0 0.0077984 -0.0022606 0.0075189 -0.021273 -0.0017333 -0.011308 -2.9457 -0.12553 0.0036067 0.10107 0.35897 0.0052292 0.01377 -0.024346 0.0039916 0.089636 -0.023121 0.0013568 0.14818 -0.00087264 -0.0012051 0.00046984 4.6046e-05 -0.0050237 0.0078636 0.0057481 -0.00047508 0.010214 0.19808 0.0072553 0.018486 0.12795 0.064864
2.293 0.0022888 0.0045495 0.0048672 0.0076999 0 0.011796 0.00049707 0.0021564 -0.029147 -0.0031271 -0.017634 -2.9916 -0.10371 0.0057074 0.11657 0.37292 0.0067336 0.030149 0.0080829 0.003441 0.11195 -0.0028332 0.0097 0.17698 -0.0010075 -0.00061453 9.2275e-05 0.0012281 0.031949 0.0013522 0.00071666 -0.0028071 0.011692 0.21513 0.0058046 0.05181 0.13981 0.079571
2.2969 0.0021506 0.0039936 -0.0063846 0.0060703 0 0.0090248 0.004188 -0.0021508 -0.02652 -0.0050222 -0.019096 -3.0262 -0.076996 0.0059157 0.1308 0.37795 0.01056 0.044726 0.033757 9.682e-05 0.13159 0.0078241 0.014325 0.20255 -0.00051134 6.8165e-05 -0.00039664 0.0016853 0.053782 -0.0046175 -0.003573 -0.0035081 0.010589 0.23116 0.00091593 0.078151 0.15578 0.089003
2.3008 0.0033396 0.0035433 -0.008316 0.00011299 0 0.001148 0.0078856 -0.0034556 -0.011628 -0.0071806 -0.016083 -3.0688 -0.050132 0.003518 0.1442 0.37373 0.012868 0.05669 0.05047 -0.0013021 0.14628 0.0065597 0.017587 0.22263 5.9742e-05 0.0005794 -0.00080217 0.0012479 0.049001 -0.0074624 -0.0039869 -0.0018388 0.0067251 0.24398 -0.0040239 0.096244 0.17264 0.093399
2.3047 0.0057697 0.0033738 -0.0018775 -0.00618 0 -0.0058256 0.010739 -0.0025552 0.0080581 -0.008764 -0.010967 -3.1322 -0.03247 -0.00086665 0.15444 0.3607 0.0099994 0.061984 0.054365 0.0012205 0.15023 -0.010281 0.019313 0.23112 0.00016527 0.00073098 -0.00093056 0.00044483 0.022655 -0.0072803 -0.00031491 0.0012825 0.0015956 0.24789 -0.005842 0.10303 0.1813 0.090905
2.3086 0.0081207 0.0034334 0.0058775 -0.0075388 0 -0.0063374 0.012301 -0.0015944 0.0217 -0.0087044 -0.0064458 -3.2099 -0.027402 -0.0049752 0.15712 0.3446 0.0035572 0.058006 0.049624 0.0052371 0.14323 -0.035681 0.017478 0.22735 -0.00015482 0.00061886 -0.00068867 2.3952e-05 -0.010222 -0.0053984 0.0051091 0.0035261 -0.0017247 0.24115 -0.0039329 0.10143 0.17526 0.08141
2.3125 0.008943 0.0035875 0.0088677 -0.0016392 0 0.00017627 0.012456 -0.001469 0.023925 -0.0058997 -0.0036602 -3.2826 -0.03257 -0.0063097 0.14997 0.32741 -4.8127e-05 0.04479 0.0398 0.0070967 0.12754 -0.064227 0.011539 0.21323 -0.00040305 0.000579 -0.00017418 0.00030213 -0.038835 -0.0024115 0.0094709 0.003031 -0.00065615 0.22502 -0.00043556 0.093905 0.15482 0.065241
2.3164 0.0079024 0.0037913 0.0064367 0.008454 0 0.0088853 0.011239 -0.00098154 0.018444 0.00022126 -0.0015787 -3.3363 -0.045391 -0.004255 0.1316 0.30964 0.0039893 0.022881 0.027199 0.0059411 0.10511 -0.092386 0.0037869 0.19038 -0.00022813 0.00082672 0.00035036 0.00092018 -0.06315 0.001805 0.011237 0.00028955 0.0043142 0.20095 0.0016716 0.082022 0.12136 0.042723
2.3203 0.0059832 0.0040967 0.0023985 0.015957 0 0.013536 0.0088136 0.0014039 0.013435 0.0086956 0.0018475 -3.3734 -0.061684 -0.00077648 0.10077 0.29084 0.013205 -0.0063341 0.01428 0.0041384 0.078741 -0.11642 -0.0028704 0.16118 0.00021457 0.0011445 0.00063361 0.0012142 -0.087442 0.0065296 0.010509 -0.0019237 0.0093235 0.17133 0.0008504 0.067486 0.078071 0.014451
2.3242 0.0045093 0.0045165 0.00089978 0.015372 0 0.011288 0.0056079 0.0053741 0.013539 0.016687 0.0077513 -3.4074 -0.072532 0.0012427 0.060328 0.26774 0.019491 -0.036445 0.003811 0.0040975 0.054389 -0.13368 -0.0076924 0.13113 0.00052133 0.0010278 0.00062875 0.00085057 -0.1106 0.0096782 0.0083497 -0.00082248 0.010069 0.14325 -0.0020884 0.053111 0.036486 -0.016153
2.3281 0.0040082 0.0049426 0.0030569 0.0070626 0 0.004503 0.0023667 0.0087948 0.016223 0.020882 0.015213 -3.4497 -0.075499 0.00056191 0.020224 0.2403 0.016864 -0.060627 -0.0040241 0.0053806 0.035004 -0.14796 -0.0121 0.10438 0.00054137 0.00021713 0.00050982 0.00012792 -0.12565 0.0096238 0.0059755 0.003879 0.0056791 0.12212 -0.0048849 0.041105 0.0058805 -0.043834
2.332 0.0040336 0.0052592 0.0067428 -0.0025351 0 -0.0015213 -4.8731e-05 0.010003 0.015432 0.019946 0.02176 -3.5034 -0.071008 -0.0014608 -0.014369 0.20974 0.0073964 -0.075814 -0.0087581 0.0052899 0.021418 -0.16097 -0.017366 0.08226 0.00049537 -0.0009345 0.00047551 -0.00033148 -0.12898 0.0074165 0.0043154 0.0096064 -0.00013892 0.11028 -0.0055933 0.032932 -0.010155 -0.065646
2.3359 0.003997 0.0055448 0.0091522 -0.0056721 0 -0.0025423 -0.0010207 0.0097342 0.0082505 0.015735 0.025004 -3.5652 -0.060444 -0.0024483 -0.038773 0.17805 -0.00088006 -0.079754 -0.0097854 0.0020157 0.013967 -0.17394 -0.023236 0.065593 0.00060119 -0.0016974 0.00053897 -0.00019101 -0.12743 0.0064215 0.0038338 0.013184 -0.0020242 0.10926 -0.0038377 0.030034 -0.0094914 -0.07895
2.3398 0.0040112 0.0061183 0.0096634 0.00062509 0 0.0020538 -0.00042281 0.010386 -0.0021373 0.011777 0.024119 -3.6307 -0.047783 -0.0014584 -0.045204 0.15105 -0.0018365 -0.069296 -0.0044831 -0.003202 0.01304 -0.18666 -0.028951 0.055505 0.00072128 -0.0016068 0.00053913 0.00029064 -0.13348 0.0091008 0.0044786 0.013651 0.0024591 0.12117 -0.00079439 0.036014 0.0097802 -0.078698
2.3438 0.004815 0.0073161 0.010248 0.012175 0 0.00947 0.0014657 0.01333 -0.0095339 0.010251 0.020171 -3.6948 -0.039424 0.00022194 -0.034918 0.13597 0.0033763 -0.049335 0.009337 -0.0070264 0.016405 -0.19404 -0.034594 0.050691 0.00051376 -0.00086048 0.00037324 0.00054995 -0.15263 0.014157 0.0057711 0.012964 0.010637 0.14062 0.0018708 0.051897 0.037769 -0.065635
2.3477 0.0069154 0.0091715 0.012828 0.021021 0 0.015647 0.0043281 0.017214 -0.010133 0.010417 0.015245 -3.7506 -0.036455 0.00069583 -0.013853 0.13359 0.0086472 -0.025167 0.03125 -0.0068354 0.022792 -0.19214 -0.040256 0.050278 -7.5201e-05 -7.4596e-05 0.00018601 0.00030755 -0.1765 0.017333 0.0070709 0.013889 0.016837 0.16229 0.0032173 0.075744 0.066472 -0.043628
2.3516 0.0099528 0.011309 0.016256 0.021721 0 0.017656 0.0081191 0.01915 -0.0049146 0.010028 0.011092 -3.7924 -0.038578 -0.00031501 0.014196 0.14346 0.0097477 0.00023565 0.060531 -0.0026279 0.031921 -0.17854 -0.04401 0.054317 -0.00060542 0.00031156 0.00026927 -0.00014789 -0.18996 0.015418 0.0079153 0.017125 0.016948 0.18301 0.0034983 0.10591 0.091538 -0.0152
2.3555 0.013017 0.013191 0.016719 0.015285 0 0.015188 0.012957 0.017513 0.0024551 0.0080934 0.0081998 -3.8216 -0.044506 -0.0010618 0.044856 0.16376 0.0080732 0.023978 0.09569 0.0032791 0.043712 -0.15141 -0.042141 0.06303 -0.00055117 0.00035174 0.00074063 -0.00027219 -0.18541 0.0094755 0.0083243 0.020473 0.011619 0.19962 0.0035939 0.14005 0.10914 0.016608
2.3594 0.015558 0.014541 0.01209 0.0077466 0 0.010707 0.018619 0.013413 0.0091415 0.0060016 0.0058124 -3.8485 -0.049351 0.00032599 0.07016 0.18619 0.0077254 0.041717 0.12975 0.0078929 0.058504 -0.11253 -0.032749 0.077429 8.165e-05 0.00036422 0.0013419 0.00014865 -0.17031 0.0040249 0.0089965 0.020868 0.0057053 0.20694 0.0039361 0.17068 0.11496 0.045017
2.3633 0.017879 0.015582 0.0057912 0.0050536 0 0.0081548 0.024149 0.0094864 0.014497 0.0059527 0.0028376 -3.8855 -0.049912 0.0035776 0.087674 0.1998 0.0099734 0.054023 0.15429 0.0091163 0.073678 -0.077124 -0.01916 0.093457 0.00063985 0.00051107 0.0016079 0.00075063 -0.16125 0.0030792 0.011212 0.017303 0.0046419 0.20757 0.003916 0.19186 0.11478 0.065888
2.3672 0.020642 0.016882 0.0049459 0.0088265 0 0.010581 0.028132 0.007587 0.018918 0.0086841 -0.00096495 -3.9361 -0.046147 0.0060489 0.096754 0.20044 0.011659 0.060621 0.16494 0.0066856 0.087251 -0.053758 -0.0086216 0.10833 0.0004084 0.00068395 0.0012735 0.00094785 -0.17124 0.0070806 0.016137 0.011852 0.0106 0.20272 0.0024179 0.20081 0.11068 0.077356
2.3711 0.023952 0.018922 0.013315 0.016136 0 0.01793 0.029618 0.0079047 0.022575 0.013048 -0.004329 -3.9929 -0.038808 0.0049127 0.097264 0.18554 0.0091439 0.061274 0.15854 0.0023995 0.097181 -0.049773 -0.0066331 0.11917 -0.00067626 0.0007472 0.00052084 0.00052994 -0.20231 0.013458 0.023606 0.0079005 0.02107 0.19372 -0.00087721 0.19581 0.10433 0.078226
2.375 0.027014 0.0217 0.026205 0.022645 0 0.026718 0.028898 0.010013 0.025626 0.017634 -0.004895 -4.0435 -0.030573 -0.00021713 0.088853 0.15302 0.0029407 0.054638 0.13064 -0.00077238 0.099571 -0.07617 -0.012602 0.12063 -0.0019255 0.0007393 -0.00018375 -0.00011968 -0.24803 0.01955 0.031283 0.0074454 0.030613 0.18217 -0.0046296 0.17468 0.096813 0.066648
2.3789 0.028746 0.024654 0.033875 0.025919 0 0.03231 0.027296 0.014035 0.028863 0.022238 -0.00051513 -4.0809 -0.027114 -0.0066518 0.074379 0.11235 -0.0024139 0.040982 0.087515 -0.00092098 0.092033 -0.12939 -0.021668 0.10906 -0.0025193 0.00074475 -0.00049596 -0.00041549 -0.30037 0.024483 0.035467 0.010044 0.034447 0.17007 -0.0064389 0.14346 0.087132 0.046098
2.3828 0.028733 0.026957 0.031089 0.026406 0 0.032301 0.026009 0.02022 0.033042 0.027398 0.0093856 -4.1048 -0.029877 -0.010576 0.05739 0.07449 -0.0031036 0.023229 0.040663 0.00050595 0.077179 -0.1926 -0.030807 0.087596 -0.0022177 0.00064723 -0.00044281 -0.00016559 -0.35365 0.028466 0.033652 0.01412 0.03151 0.1577 -0.0046705 0.11053 0.074284 0.022379
2.3867 0.027529 0.02798 0.022792 0.026139 0 0.028263 0.025063 0.027591 0.037269 0.032846 0.023286 -4.1176 -0.038998 -0.0098905 0.039724 0.045495 -5.2493e-05 0.0034916 -0.003148 -0.0012066 0.056768 -0.2549 -0.042269 0.058432 -0.0014783 0.00018504 -0.00030256 0.0002514 -0.4039 0.031236 0.027042 0.018866 0.025018 0.14468 -2.3582e-05 0.080357 0.057862 -0.0012878
2.3906 0.026055 0.027626 0.019009 0.026862 0 0.024229 0.023476 0.033786 0.038834 0.037098 0.038156 -4.1208 -0.053848 -0.0056059 0.023195 0.030658 0.0021419 -0.015737 -0.037263 -0.010525 0.033054 -0.30487 -0.060173 0.024456 -0.00093663 -0.00066334 -0.00029353 0.00031247 -0.44741 0.032048 0.020438 0.024591 0.020113 0.13042 0.004641 0.057069 0.037829 -0.021736
2.3945 0.024744 0.02632 0.023914 0.028973 0 0.023234 0.020519 0.036878 0.035659 0.038891 0.050696 -4.1169 -0.071666 -0.00082251 0.011385 0.037673 8.1493e-06 -0.028232 -0.049687 -0.02719 0.010585 -0.32087 -0.084012 -0.008339 -0.0008359 -0.0014472 -0.00041165 -7.5875e-05 -0.4811 0.031116 0.018803 0.031333 0.020227 0.11298 0.0062739 0.046851 0.016012 -0.033331
2.3984 0.023255 0.024624 0.031264 0.031463 0 0.024981 0.01675 0.037299 0.029143 0.038603 0.058508 -4.1137 -0.087545 0.0016534 0.0046807 0.055803 -0.0055073 -0.032491 -0.04556 -0.045179 -0.007635 -0.30956 -0.1067 -0.035551 -0.0009419 -0.0015786 -0.00053856 -0.00047379 -0.50266 0.030115 0.023033 0.037654 0.024783 0.092923 0.0038707 0.04487 -0.0028176 -0.03744
2.4023 0.020942 0.022757 0.031765 0.032457 0 0.026567 0.013672 0.037333 0.023816 0.037594 0.060818 -4.1207 -0.10016 0.001096 0.0028131 0.078136 -0.010473 -0.029451 -0.029477 -0.056963 -0.021246 -0.27955 -0.11994 -0.056456 -0.00090851 -0.00098195 -0.0006263 -0.00039749 -0.50849 0.030375 0.028768 0.041318 0.029944 0.071464 -0.00085132 0.047776 -0.016349 -0.035699
2.4063 0.017521 0.020383 0.024026 0.030129 0 0.025249 0.012294 0.038289 0.023288 0.035992 0.058633 -4.1412 -0.10886 -0.0011593 0.0053569 0.098963 -0.012114 -0.020684 -0.0055901 -0.059691 -0.03023 -0.23924 -0.12128 -0.070819 -0.00062523 -0.00032204 -0.00071865 0.00011468 -0.49173 0.030607 0.029762 0.041295 0.031678 0.050144 -0.0048138 0.052889 -0.023011 -0.029655
2.4102 0.013331 0.016933 0.015977 0.023802 0 0.020455 0.012155 0.03835 0.026364 0.031705 0.05418 -4.1677 -0.11345 -0.0031951 0.011629 0.11092 -0.01113 -0.0093897 0.020579 -0.057346 -0.034838 -0.20111 -0.11512 -0.078665 -0.00021987 -0.00042681 -0.00081569 0.00048045 -0.44485 0.027284 0.0231 0.038759 0.028526 0.031927 -0.0057683 0.057099 -0.021069 -0.021421
2.4141 0.0091262 0.012257 0.014645 0.014652 0 0.013502 0.011906 0.033893 0.027801 0.02237 0.049524 -4.1868 -0.11535 -0.0040606 0.019391 0.10922 -0.010186 -0.0028836 0.042264 -0.056364 -0.036145 -0.18061 -0.10649 -0.081018 0.00015907 -0.0014139 -0.00080009 0.00015866 -0.36666 0.018128 0.011647 0.03571 0.021897 0.02279 -0.0035872 0.058916 -0.012071 -0.013998
2.418 0.0057043 0.0070742 0.016704 0.005287 0 0.006046 0.010832 0.023379 0.023552 0.0085412 0.044771 -4.1905 -0.11569 -0.0041817 0.026833 0.10015 -0.010802 -0.0033097 0.05926 -0.058622 -0.035059 -0.17464 -0.09472 -0.079089 0.00045433 -0.0024566 -0.0005549 -0.00074691 -0.26712 0.0053542 0.0015545 0.032533 0.014145 0.0239 9.3994e-05 0.060663 -0.00072736 -0.0079953
2.4219 0.0036479 0.0027354 0.012327 -0.0016551 0 -0.00064654 0.0095917 0.0098313 0.015173 -0.0054299 0.037228 -4.1809 -0.114 -0.0045089 0.033479 0.08809 -0.012074 -0.010407 0.072364 -0.058728 -0.031196 -0.17839 -0.074202 -0.072188 0.00061233 -0.0025244 -0.00013469 -0.0015101 -0.16357 -0.0051447 -0.0027975 0.02725 0.0067047 0.036038 0.0032383 0.064125 0.011107 -0.0031945
2.4258 0.0031053 0.00034206 -0.0011322 -0.0047953 0 -0.0051255 0.009281 -0.0010906 0.0083771 -0.01423 0.022856 -4.1659 -0.10947 -0.0053335 0.03912 0.077819 -0.012043 -0.022826 0.082833 -0.04861 -0.024043 -0.18538 -0.041602 -0.059458 0.00050717 -0.0013943 0.00024389 -0.0014564 -0.069852 -0.0085553 -0.0018685 0.017587 2.6376e-05 0.059264 0.0045919 0.071051 0.021931 0.00086104
2.4297 0.0035463 -0.00011252 -0.012628 -0.004197 0 -0.0054825 0.0098296 -0.0059207 0.0067348 -0.015683 -0.00022354 -4.1509 -0.098853 -0.0059009 0.044208 0.078181 -0.009639 -0.034936 0.092785 -0.025325 -0.011721 -0.18073 -0.0014843 -0.037743 5.8682e-05 0.00010702 0.00041195 -0.00063759 0.01185 -0.0054558 0.00032732 0.0038569 -0.0052569 0.093209 0.0040644 0.084101 0.031073 0.0052959
2.4336 0.0037303 0.00015719 -0.0084689 -0.0007845 0 -0.00085197 0.0095842 -0.0064469 0.0070856 -0.012247 -0.028617 -4.1382 -0.082214 -0.0051728 0.049986 0.089914 -0.0051421 -0.038576 0.10288 0.0052362 0.0042579 -0.15739 0.03589 -0.0096418 -0.00057898 0.00089678 0.00041496 0.00017662 0.088953 -0.001394 3.8419e-05 -0.010486 -0.0080353 0.12921 0.0024631 0.10049 0.040899 0.010614
2.4375 0.0022302 -0.00045249 0.0098181 0.0038273 0 0.0063326 0.0066763 -0.0078734 0.0020362 -0.0086631 -0.053995 -4.1314 -0.06164 -0.0030095 0.056775 0.10915 0.00067025 -0.031478 0.11179 0.032176 0.021746 -0.11906 0.062328 0.021178 -0.0010407 0.0006568 0.00042214 0.00021596 0.16847 -0.0019877 -0.0035913 -0.021479 -0.0081564 0.16166 0.00098489 0.11717 0.052893 0.016376
2.4414 -0.0015852 -0.0028142 0.022465 0.0068266 0 0.010242 0.00080755 -0.013814 -0.012346 -0.0082023 -0.067589 -4.1365 -0.03932 -0.0005945 0.064599 0.13223 0.007098 -0.012988 0.11821 0.047422 0.038904 -0.070416 0.077019 0.051484 -0.0010435 5.5365e-05 0.00047707 -0.00054686 0.24877 -0.0081407 -0.0088965 -0.027905 -0.0078646 0.18643 0.00063636 0.13192 0.067736 0.02213
2.4453 -0.0068457 -0.0065186 0.01041 0.004455 0 0.0052718 -0.0064094 -0.022938 -0.031377 -0.01086 -0.065975 -4.1551 -0.018668 0.00043329 0.073223 0.15373 0.013194 0.016351 0.12013 0.050723 0.053221 -0.019537 0.084568 0.076777 -0.00066005 4.5908e-06 0.00040738 -0.0013485 0.3198 -0.015671 -0.013715 -0.031808 -0.010763 0.19869 0.0016509 0.14209 0.085717 0.027191
2.4492 -0.011524 -0.010265 -0.022426 -0.0055911 0 -0.0088758 -0.012856 -0.030298 -0.044849 -0.014348 -0.053559 -4.1779 -0.0067542 -0.00054993 0.081461 0.16377 0.017539 0.049434 0.11537 0.048147 0.060935 0.015602 0.088924 0.0896 -0.00025189 0.00077465 4.4203e-05 -0.0013381 0.36931 -0.01925 -0.016676 -0.035737 -0.018273 0.19341 0.0032085 0.14576 0.10387 0.030846
2.4531 -0.013793 -0.012788 -0.049212 -0.020782 0 -0.025299 -0.017515 -0.031694 -0.045892 -0.016105 -0.03948 -4.1883 -0.0034664 -0.0024511 0.088597 0.16263 0.019053 0.077067 0.1073 0.046381 0.063762 0.031455 0.090029 0.092387 -0.00010559 0.0018506 -0.00048267 -0.0003641 0.38818 -0.016703 -0.01709 -0.039633 -0.02686 0.17823 0.0038693 0.14687 0.11807 0.03396
2.457 -0.01337 -0.013585 -0.045739 -0.033087 0 -0.033876 -0.020669 -0.026795 -0.037055 -0.014473 -0.031105 -4.178 -0.0076357 -0.0033107 0.094468 0.15184 0.018124 0.095517 0.098006 0.048086 0.063032 0.028628 0.085799 0.087227 -0.00015756 0.0025579 -0.00074997 0.00089126 0.3717 -0.010066 -0.014681 -0.040699 -0.029619 0.15748 0.0026558 0.14759 0.12622 0.037117
2.4609 -0.011695 -0.013007 -0.015726 -0.033565 0 -0.028764 -0.022772 -0.01853 -0.027534 -0.0090841 -0.029122 -4.1562 -0.017236 -0.0020687 0.099041 0.13394 0.016488 0.10219 0.089591 0.051409 0.060329 0.0095987 0.075701 0.076871 -0.00011155 0.0026932 -0.00041433 0.0015328 0.3203 -0.0033446 -0.010176 -0.036342 -0.021964 0.13583 -6.0342e-06 0.14987 0.12685 0.040817
2.4648 -0.010746 -0.011904 0.011884 -0.019838 0 -0.013476 -0.023531 -0.010205 -0.024184 -0.0013816 -0.027871 -4.1425 -0.0273 0.00034338 0.10236 0.11481 0.015568 0.094585 0.085386 0.052647 0.058399 -0.019153 0.061207 0.066593 0.00018311 0.0025193 0.00041166 0.0012221 0.24244 0.00032095 -0.0059418 -0.027009 -0.0067347 0.12164 -0.0024129 0.15604 0.11845 0.045468
2.4688 -0.011515 -0.011183 0.012099 4.2255e-05 0 0.00094177 -0.02231 -0.0035419 -0.025087 0.0049883 -0.0203 -4.1476 -0.030659 0.0016733 0.10473 0.10316 0.014986 0.080149 0.085637 0.049032 0.059139 -0.044263 0.043369 0.061917 0.00052108 0.002276 0.0011988 0.00039136 0.15646 -0.00016677 -0.0051179 -0.015934 0.0064459 0.12052 -0.002869 0.16382 0.10643 0.049519
2.4727 -0.013424 -0.011517 -0.01119 0.012149 0 0.003714 -0.019233 0.00097863 -0.021918 0.0054401 -0.0035793 -4.1633 -0.026026 0.00029728 0.10589 0.10116 0.013097 0.065424 0.08819 0.039873 0.061776 -0.061642 0.02179 0.062688 0.0005441 0.001875 0.0014514 -0.00023472 0.085385 -0.0042687 -0.0092416 -0.006217 0.0080414 0.13098 -0.0011259 0.16958 0.095944 0.051166
2.4766 -0.015091 -0.013103 -0.031252 0.0072731 0 -0.00773 -0.01551 0.002932 -0.0086957 -0.0022736 0.018506 -4.1725 -0.013508 -0.0032559 0.10539 0.10942 0.0091438 0.054045 0.091569 0.026386 0.065483 -0.070291 -0.0027703 0.06792 0.00014255 0.0011284 0.0011208 -0.00029709 0.045249 -0.010454 -0.016456 0.0014423 -0.0036295 0.15138 0.0012852 0.17067 0.090233 0.049057
2.4805 -0.015601 -0.015489 -0.028352 -0.011136 0 -0.025716 -0.012483 0.0018926 0.011555 -0.015179 0.037512 -4.1685 0.0056837 -0.0065849 0.10264 0.12751 0.0047206 0.049258 0.094107 0.011226 0.069094 -0.070789 -0.025363 0.075697 -0.00038334 0.00016087 0.00057571 -2.0071e-05 0.036235 -0.016503 -0.022391 0.0079685 -0.020432 0.17899 0.0021829 0.16437 0.09242 0.041843
2.4844 -0.015104 -0.017647 -0.010065 -0.02912 0 -0.037736 -0.010462 -0.0015545 0.028475 -0.025933 0.044953 -4.1625 0.02614 -0.0072849 0.096546 0.15191 0.0027292 0.054083 0.094264 -0.002078 0.071002 -0.067645 -0.038154 0.081112 -0.00058379 -0.00056233 0.00020086 0.00014164 0.045782 -0.02006 -0.023365 0.013239 -0.030329 0.20675 0.00042968 0.14716 0.10655 0.028082
2.4883 -0.014359 -0.018469 -5.7848e-05 -0.033375 0 -0.035299 -0.0087465 -0.0055132 0.032623 -0.027847 0.036881 -4.1706 0.041748 -0.0047929 0.08942 0.17448 0.0047504 0.062723 0.0944 -0.010118 0.072711 -0.066363 -0.036073 0.082916 -0.00027395 -0.00066665 8.405e-05 2.1374e-06 0.061762 -0.019822 -0.019195 0.014876 -0.026572 0.22853 -0.0031494 0.12601 0.12605 0.012789
2.4922 -0.013854 -0.017485 -0.0093923 -0.022082 0 -0.019837 -0.0067661 -0.0081692 0.02271 -0.020251 0.016234 -4.1956 0.050776 -0.00068233 0.083072 0.19212 0.0094854 0.072656 0.096277 -0.010923 0.07596 -0.06719 -0.021243 0.082275 0.00031495 -0.00025316 9.8854e-05 -0.00021474 0.083154 -0.016559 -0.01319 0.010208 -0.012769 0.2425 -0.0062911 0.10503 0.14748 -0.00095812
2.4961 -0.013448 -0.015231 -0.024043 -0.0060174 0 -0.0015669 -0.0050114 -0.0095591 0.0057533 -0.0092897 -0.0082684 -4.2256 0.052411 0.0026903 0.07933 0.20247 0.013857 0.08171 0.10134 -0.0048116 0.082433 -0.069518 -0.0012234 0.080932 0.00077326 0.00022866 0.00020225 -0.00017669 0.11777 -0.012779 -0.0094877 -0.00057687 8.6718e-05 0.24762 -0.0068255 0.088115 0.16748 -0.010248
2.5 -0.012778 -0.012886 -0.02286 0.00094647 0 0.0077522 -0.0046668 -0.011563 -0.0091549 -0.0030363 -0.026578 -4.2508 0.046663 0.0038871 0.081475 0.20257 0.01563 0.08748 0.11136 0.0058094 0.095064 -0.070326 0.017351 0.082991 0.00086965 0.00047897 0.00051851 0.0001772 0.16998 -0.010994 -0.010144 -0.013561 0.0019873 0.24296 -0.0041575 0.081253 0.18106 -0.010393
2.5039 -0.01184 -0.01142 -0.0042416 -0.0064579 0 0.0029896 -0.0064162 -0.015797 -0.0175 -0.0050309 -0.033137 -4.2778 0.038332 0.0030365 0.090468 0.19408 0.014998 0.090086 0.12364 0.017466 0.11349 -0.065244 0.033118 0.092793 0.00067777 0.00063563 0.0010773 0.00057059 0.23171 -0.011978 -0.014143 -0.023721 -0.0089668 0.23179 0.00022359 0.085877 0.18554 -0.00050544
2.5078 -0.011029 -0.010941 0.010683 -0.021003 0 -0.010995 -0.0097743 -0.02153 -0.021106 -0.01182 -0.030391 -4.3223 0.03096 0.0011609 0.10266 0.18128 0.013858 0.091237 0.13345 0.026855 0.13328 -0.055362 0.048194 0.10855 0.00040712 0.0010203 0.0015567 0.00066572 0.2859 -0.014423 -0.018484 -0.028572 -0.025808 0.21753 0.0035351 0.09659 0.18343 0.014621
2.5117 -0.0106 -0.010745 0.0029523 -0.029629 0 -0.023101 -0.01354 -0.025919 -0.02469 -0.016361 -0.026948 -4.3873 0.025723 -0.00089894 0.11493 0.1663 0.013847 0.091488 0.1377 0.031962 0.15105 -0.042656 0.063143 0.12799 0.00017609 0.0016519 0.0014485 0.00036758 0.31804 -0.016027 -0.020011 -0.02939 -0.038135 0.20121 0.0034358 0.10972 0.17625 0.031594
2.5156 -0.010193 -0.0099242 -0.020322 -0.024304 0 -0.024072 -0.016617 -0.026411 -0.031115 -0.013942 -0.030883 -4.4526 0.023198 -0.0029165 0.12365 0.1513 0.015098 0.091196 0.13355 0.032957 0.1631 -0.02998 0.075011 0.1479 -2.9832e-05 0.0021165 0.00058421 -0.000133 0.32372 -0.014924 -0.016836 -0.029116 -0.039158 0.18354 -0.0002603 0.12119 0.16582 0.0466
2.5195 -0.0090114 -0.0079446 -0.032037 -0.0078811 0 -0.012998 -0.018206 -0.022869 -0.039299 -0.0054546 -0.043021 -4.4898 0.022087 -0.0048918 0.11996 0.1395 0.016579 0.088896 0.1173 0.032355 0.16165 -0.025259 0.080527 0.15955 -0.00022471 0.0019762 -0.0005292 -0.00055882 0.30599 -0.010523 -0.0091402 -0.029357 -0.029362 0.16377 -0.0051102 0.12372 0.15465 0.052029
2.5234 -0.0065407 -0.0047969 -0.015562 0.0090762 0 0.002523 -0.017486 -0.01733 -0.045608 0.0042072 -0.055784 -4.4905 0.019248 -0.0065185 0.10458 0.13131 0.017223 0.083265 0.09749 0.033663 0.15023 -0.029891 0.079949 0.16021 -0.00032113 0.0012782 -0.0010178 -0.00074229 0.26839 -0.0036906 0.00061501 -0.029353 -0.014992 0.14224 -0.0074884 0.11888 0.1443 0.048761
2.5273 -0.0030859 -0.00085077 0.015155 0.01679 0 0.012497 -0.013724 -0.011891 -0.046698 0.010483 -0.058937 -4.4767 0.013931 -0.0071803 0.080441 0.12658 0.016696 0.074113 0.080411 0.0386 0.13284 -0.041838 0.076163 0.15086 -0.00019967 0.00059346 -0.00039805 -0.00064821 0.21247 0.0034303 0.0085188 -0.027364 -0.003278 0.11993 -0.0052633 0.10964 0.13474 0.039482
2.5313 0.0004382 0.0032604 0.029807 0.012906 0 0.012024 -0.0071581 -0.0070891 -0.041392 0.01223 -0.047534 -4.4822 0.0060741 -0.0064321 0.051038 0.12509 0.015436 0.061805 0.071449 0.044763 0.11343 -0.058387 0.069702 0.13332 0.00013603 0.00051044 0.00093177 -0.00029391 0.14128 0.0081486 0.011302 -0.022443 0.0020074 0.098163 0.00028184 0.09897 0.12587 0.027124
2.5352 0.0032724 0.0066849 0.015116 0.0028698 0 0.004362 0.00038043 -0.002234 -0.030752 0.01141 -0.025304 -4.5216 -0.0034487 -0.0043791 0.022643 0.12658 0.01427 0.047639 0.078267 0.046165 0.098126 -0.074361 0.056014 0.1113 0.00051084 0.0010829 0.0019805 0.00026567 0.061494 0.0086679 0.0086783 -0.014735 0.0020929 0.079728 0.005113 0.091446 0.1175 0.0166
2.5391 0.0053896 0.0086003 -0.010311 -0.0049112 0 -0.0024839 0.0063129 0.0031543 -0.016986 0.010434 -0.00086842 -4.579 -0.010712 -0.0015588 0.0062523 0.12959 0.013894 0.036225 0.10397 0.037177 0.093621 -0.081365 0.029365 0.093028 0.00070657 0.0017704 0.0020003 0.00086411 -0.020806 0.0055731 0.0039243 -0.004607 0.0014881 0.069612 0.0055442 0.091604 0.11002 0.014821
2.543 0.0073403 0.008757 -0.016744 -0.0048047 0 -0.0024178 0.0092893 0.0087431 -0.0022144 0.0099001 0.019245 -4.6256 -0.013728 0.0014433 0.0029053 0.13201 0.014231 0.029697 0.13765 0.017172 0.096499 -0.079929 -0.0099677 0.080948 0.00064086 0.001909 0.0010994 0.0012131 -0.10593 0.0019103 0.0016607 0.0077594 0.004539 0.067589 0.0013249 0.096584 0.104 0.020882
2.5469 0.0095707 0.0078978 0.0036043 0.0031295 0 0.0044045 0.010397 0.014177 0.012302 0.0086084 0.034296 -4.6479 -0.011978 0.0041455 0.011662 0.13251 0.014012 0.02836 0.17166 -0.008086 0.10306 -0.072228 -0.053191 0.07466 0.00041906 0.0012557 8.6642e-05 0.0010685 -0.19886 0.0011909 0.00429 0.021603 0.012458 0.073008 -0.0040705 0.10362 0.099814 0.03303
2.5508 0.011922 0.0074689 0.02852 0.014069 0 0.012672 0.012142 0.019879 0.026284 0.0055847 0.046996 -4.658 -0.0055263 0.0059899 0.030167 0.12976 0.011228 0.03174 0.19774 -0.029968 0.10868 -0.061563 -0.088698 0.072666 0.0002188 0.00013558 -0.00026131 0.00045939 -0.29909 0.0046643 0.010147 0.034778 0.02254 0.084475 -0.0064232 0.10939 0.0977 0.048632
2.5547 0.013789 0.0086054 0.031432 0.021912 0 0.016822 0.015986 0.026418 0.039832 0.0020782 0.058542 -4.6788 0.004093 0.00627 0.05135 0.12101 0.0046353 0.03655 0.19918 -0.042842 0.10257 -0.056606 -0.11066 0.069317 0.00013079 -0.00087249 0.00018558 -0.00027127 -0.39245 0.010316 0.015129 0.044341 0.029992 0.098015 -0.0044473 0.10667 0.09757 0.061025
2.5586 0.014721 0.011175 0.011185 0.023064 0 0.015308 0.020854 0.032916 0.052375 0.0014464 0.066509 -4.7209 0.012316 0.0045618 0.064881 0.10748 -0.0047544 0.036571 0.17572 -0.04752 0.081315 -0.062644 -0.12177 0.058585 0.00010429 -0.0013884 0.00091293 -0.00071309 -0.45581 0.01468 0.016397 0.048296 0.031262 0.10729 -0.00079662 0.093874 0.097219 0.064787
2.5625 0.014806 0.013805 -0.0076925 0.018433 0 0.01102 0.024093 0.036544 0.061895 0.0065489 0.067403 -4.7742 0.017476 0.0013922 0.068318 0.091537 -0.013789 0.030031 0.13488 -0.049513 0.048432 -0.077814 -0.12759 0.040267 2.7854e-05 -0.0014536 0.0012657 -0.00072059 -0.47243 0.015836 0.014722 0.046775 0.026625 0.11063 0.00054485 0.07334 0.095412 0.059756
2.5664 0.014478 0.014983 -0.0036163 0.012444 0 0.0082986 0.023847 0.034304 0.065325 0.016625 0.060539 -4.8195 0.018897 -0.0016427 0.061197 0.075516 -0.019232 0.016695 0.083822 -0.053745 0.0080611 -0.099149 -0.12895 0.015522 -0.0001476 -0.0014021 0.00094433 -0.00051134 -0.4438 0.014756 0.013392 0.041426 0.020079 0.10769 -0.0019909 0.04744 0.091516 0.046611
2.5703 0.014032 0.014321 0.01794 0.0096268 0 0.0094887 0.020477 0.02582 0.060292 0.026665 0.048812 -4.8446 0.016475 -0.0027496 0.044678 0.062898 -0.02012 -0.002365 0.033226 -0.060216 -0.032889 -0.1211 -0.12077 -0.01261 -0.00035392 -0.0015321 0.00013049 -0.00042887 -0.38656 0.013874 0.014869 0.033765 0.016325 0.099184 -0.0062098 0.019837 0.085123 0.027203
2.5742 0.013426 0.012855 0.032069 0.011186 0 0.013657 0.015866 0.014446 0.047162 0.030593 0.035785 -4.8528 0.012855 -0.0012497 0.026699 0.060827 -0.018182 -0.01929 0.0036623 -0.064055 -0.058951 -0.13026 -0.098484 -0.033991 -0.00045228 -0.0018417 -0.00071346 -0.00060485 -0.31841 0.014611 0.018462 0.024369 0.017011 0.090768 -0.0083637 -0.0023323 0.077973 0.0077322
2.5781 0.012592 0.012164 0.023911 0.014315 0 0.017845 0.011749 0.0053429 0.029666 0.026129 0.02262 -4.8565 0.011296 0.0018258 0.014687 0.068991 -0.015911 -0.027263 -0.0030198 -0.059625 -0.067398 -0.12421 -0.064604 -0.043882 -0.00033337 -0.0020275 -0.001113 -0.0008521 -0.24796 0.01641 0.021103 0.013658 0.019319 0.087645 -0.0066293 -0.017613 0.073084 -0.0071568
2.582 0.011851 0.013117 0.0054299 0.015058 0 0.019439 0.0089185 0.0019882 0.013153 0.017013 0.0082483 -4.8668 0.012886 0.0044942 0.010704 0.08658 -0.014239 -0.023708 0.011364 -0.045229 -0.059016 -0.10387 -0.028325 -0.041185 1.4093e-06 -0.0017587 -0.00077182 -0.00087474 -0.17753 0.017923 0.020286 0.0030959 0.018398 0.091405 -0.0025131 -0.026141 0.072009 -0.016126
2.5859 0.011837 0.015321 0.0006521 0.012347 0 0.017933 0.007683 0.0040101 0.0014046 0.010126 -0.0077075 -4.8855 0.01822 0.0053235 0.015528 0.11187 -0.012197 -0.0074466 0.042786 -0.024805 -0.036479 -0.071878 0.0014572 -0.026235 0.00042435 -0.0010218 0.00029825 -0.00056124 -0.1127 0.018585 0.016301 -0.0048851 0.011881 0.10259 0.00090257 -0.028657 0.075902 -0.018576
2.5898 0.012914 0.017597 0.017365 0.0094395 0 0.015147 0.0083624 0.0079861 -0.0055803 0.0097146 -0.022854 -4.9045 0.027169 0.0043612 0.027614 0.1405 -0.0087757 0.020777 0.081139 -0.0055115 -0.0075399 -0.035942 0.02208 -0.0020993 0.00074025 -0.00022389 0.0017103 -6.8987e-05 -0.065139 0.018717 0.011853 -0.0083845 0.002576 0.11961 0.0018124 -0.026797 0.086073 -0.014585
2.5938 0.014663 0.018892 0.038205 0.011028 0 0.013852 0.010871 0.010246 -0.010844 0.01399 -0.033165 -4.9105 0.036349 0.0027387 0.0385 0.16351 -0.0047802 0.048929 0.10873 0.0068328 0.012265 -0.010124 0.036078 0.019495 0.00079365 9.9163e-05 0.0028141 0.00034636 -0.044469 0.018387 0.009665 -0.0074452 -0.0033672 0.13384 0.00077963 -0.024133 0.099074 -0.008259
2.5977 0.016099 0.018889 0.040668 0.018364 0 0.015597 0.01408 0.009312 -0.017111 0.01737 -0.036002 -4.896 0.043758 0.001501 0.044355 0.17733 -0.0025096 0.068897 0.12058 0.011095 0.017567 0.0011506 0.045201 0.032432 0.00057032 -0.0002384 0.003046 0.00054413 -0.048856 0.016882 0.010351 -0.0039096 -0.0015709 0.14029 -0.00064462 -0.021693 0.11156 -0.0017888
2.6016 0.016531 0.018008 0.022164 0.026987 0 0.01921 0.01632 0.0063552 -0.023553 0.016086 -0.031748 -4.8684 0.048428 0.00087575 0.044007 0.18025 -0.0035234 0.07607 0.11551 0.010585 0.0064014 -0.0037505 0.046772 0.033546 0.00022914 -0.00085985 0.002325 0.00054509 -0.066477 0.013732 0.012299 7.5606e-05 0.0066327 0.13639 -0.0018572 -0.019692 0.12149 0.0040215
2.6055 0.016253 0.017033 0.0016783 0.029722 0 0.021428 0.016991 0.0038861 -0.025687 0.011536 -0.022695 -4.8483 0.049711 0.00058097 0.037499 0.1715 -0.0069108 0.066688 0.094647 0.0095289 -0.021348 -0.024808 0.036539 0.020672 2.8651e-05 -0.0011473 0.0011456 0.00042626 -0.087572 0.010022 0.013395 0.0034354 0.015206 0.1204 -0.0034654 -0.018006 0.12691 0.0088057
2.6094 0.016325 0.016684 -0.0023016 0.02284 0 0.019691 0.017471 0.0039959 -0.0189 0.0082126 -0.010946 -4.8548 0.047723 0.00057112 0.030396 0.15292 -0.0099647 0.039236 0.067445 0.0091494 -0.05963 -0.057557 0.014489 -0.0061405 0.00017539 -0.00083967 0.00022175 0.00023876 -0.1143 0.0080636 0.01295 0.0063814 0.01872 0.093859 -0.005786 -0.016348 0.12573 0.013479
2.6133 0.017539 0.017244 0.0089692 0.010058 0 0.014967 0.01988 0.0073012 -0.0027645 0.0088227 0.002269 -4.8869 0.045001 0.0011997 0.02964 0.13415 -0.01059 0.0085588 0.048275 0.0066729 -0.093889 -0.089625 -0.013278 -0.035364 0.00068021 -0.00030922 -4.6715e-05 3.8925e-05 -0.15755 0.0093888 0.012256 0.0097731 0.017184 0.068347 -0.0075862 -0.015455 0.12174 0.018949
2.6172 0.019581 0.018351 0.019298 0.00046474 0 0.01171 0.024612 0.012922 0.017721 0.012006 0.015765 -4.9207 0.042127 0.0025716 0.037094 0.11881 -0.0090146 -0.018323 0.041881 -0.0017538 -0.11863 -0.11707 -0.039029 -0.062041 0.0013178 -0.00019127 0.00018464 -6.889e-05 -0.2241 0.013174 0.013429 0.014512 0.015801 0.049194 -0.0068021 -0.01624 0.1166 0.025002
2.6211 0.021238 0.019166 0.018253 0.0016171 0 0.014167 0.029339 0.019214 0.03538 0.014793 0.028022 -4.9296 0.039395 0.0039356 0.053171 0.10959 -0.0072362 -0.035391 0.05105 -0.016763 -0.12983 -0.1371 -0.059575 -0.081886 0.0017313 -0.00071496 0.00045838 -9.812e-06 -0.30763 0.017008 0.017533 0.021216 0.019704 0.04067 -0.0027074 -0.019474 0.11174 0.031143
2.625 0.021567 0.019033 0.011979 0.013399 0 0.021933 0.030874 0.02474 0.045938 0.016432 0.038275 -4.9109 0.036443 0.0040416 0.075845 0.10896 -0.0070538 -0.034703 0.07722 -0.034144 -0.12326 -0.14738 -0.077665 -0.089093 0.0016356 -0.0014491 0.00048654 0.00011694 -0.39224 0.019302 0.023515 0.02977 0.028635 0.048081 0.0027451 -0.0263 0.10857 0.035818
2.6289 0.020916 0.01824 0.012454 0.027879 0 0.029235 0.028238 0.028941 0.050452 0.018884 0.047581 -4.8916 0.03201 0.0023087 0.094619 0.11278 -0.0087439 -0.018282 0.10964 -0.047705 -0.10469 -0.15129 -0.097363 -0.083132 0.0010057 -0.0017696 0.00037252 3.8469e-05 -0.46374 0.020753 0.028847 0.038755 0.03676 0.067128 0.0060177 -0.034847 0.10636 0.037018
2.6328 0.020787 0.018136 0.020669 0.035498 0 0.029573 0.023757 0.032122 0.052984 0.023651 0.057639 -4.9027 0.026187 -0.00037796 0.10333 0.1155 -0.011391 0.0041738 0.13819 -0.054124 -0.082726 -0.15272 -0.11844 -0.068769 0.00012486 -0.0015617 0.00040633 -0.0004459 -0.51672 0.023302 0.031464 0.045549 0.038044 0.088539 0.004743 -0.041563 0.10367 0.035246
2.6367 0.022599 0.020255 0.025703 0.032623 0 0.022102 0.021002 0.034824 0.055819 0.029289 0.067783 -4.9468 0.019648 -0.0021865 0.099428 0.11438 -0.014005 0.02687 0.15787 -0.055169 -0.061557 -0.15279 -0.13547 -0.048391 -0.00055763 -0.0013635 0.00070291 -0.0011744 -0.55233 0.027825 0.031448 0.047711 0.032233 0.10684 -0.00028652 -0.043786 0.099994 0.031335
2.6406 0.026484 0.02504 0.02052 0.024283 0 0.013676 0.021723 0.037173 0.056918 0.033159 0.073468 -4.9898 0.01346 -0.0017989 0.081737 0.10721 -0.016054 0.043955 0.16478 -0.055129 -0.044874 -0.15209 -0.14215 -0.024574 -0.00069092 -0.001743 0.001079 -0.0016288 -0.57236 0.033163 0.031006 0.044837 0.025706 0.11673 -0.0056408 -0.038845 0.095113 0.026556
2.6445 0.031216 0.031334 0.013407 0.019912 0 0.013798 0.024873 0.03882 0.052102 0.035385 0.068948 -4.9902 0.011681 0.00056044 0.052687 0.093362 -0.017189 0.046651 0.15547 -0.056197 -0.036397 -0.1486 -0.13622 -0.00079427 -0.0002433 -0.0025755 0.0012636 -0.0013358 -0.57766 0.037403 0.032677 0.03911 0.026175 0.11032 -0.0077948 -0.021352 0.091092 0.024752
2.6484 0.035342 0.03723 0.019084 0.025659 0 0.026319 0.028444 0.039446 0.039881 0.039606 0.052665 -4.9365 0.015868 0.0034616 0.025833 0.080571 -0.01705 0.040394 0.14118 -0.056742 -0.031429 -0.14126 -0.12064 0.020418 0.00047667 -0.0030661 0.0011717 -0.00033866 -0.57156 0.039739 0.037252 0.033766 0.035893 0.094914 -0.0055584 0.0037177 0.091338 0.027717
2.6523 0.038428 0.041567 0.039471 0.039565 0 0.045341 0.031781 0.039202 0.024263 0.048523 0.030343 -4.8561 0.025693 0.0055068 0.0070834 0.073334 -0.015735 0.030125 0.12776 -0.054265 -0.027174 -0.13058 -0.10087 0.038025 0.001022 -0.0025725 0.00094359 0.00072838 -0.56221 0.040822 0.043238 0.030798 0.049416 0.076215 -0.00058754 0.032447 0.097272 0.035237
2.6563 0.041282 0.044676 0.058489 0.053375 0 0.059429 0.035864 0.038605 0.012801 0.059007 0.012179 -4.7875 0.040107 0.0061663 0.00034994 0.074892 -0.014274 0.020194 0.11957 -0.049571 -0.021593 -0.11772 -0.081793 0.051011 0.0010903 -0.0013694 0.00075257 0.0011025 -0.55966 0.041553 0.048274 0.030163 0.057854 0.059292 0.0041037 0.061169 0.10942 0.046539
2.6602 0.045002 0.047697 0.059351 0.059277 0 0.060849 0.041642 0.038147 0.011541 0.063253 0.005856 -4.7446 0.056526 0.0055278 0.00931 0.088898 -0.014118 0.01659 0.12141 -0.04702 -0.012614 -0.1055 -0.06683 0.057469 0.00068679 -0.00048524 0.00063727 0.00051211 -0.57094 0.042171 0.051087 0.031089 0.055922 0.051285 0.0062393 0.084427 0.1275 0.059688
2.6641 0.04981 0.05124 0.044965 0.055957 0 0.051854 0.048703 0.038235 0.021122 0.056251 0.011247 -4.7093 0.067295 0.0035867 0.028884 0.11164 -0.015797 0.022793 0.13214 -0.049992 -0.0014294 -0.10047 -0.058571 0.055091 6.7903e-05 -0.00071361 0.00054073 -0.00060122 -0.59867 0.042811 0.052192 0.033731 0.045981 0.057641 0.0054635 0.09661 0.14524 0.069295
2.668 0.054788 0.054809 0.036447 0.049237 0 0.042629 0.055823 0.03954 0.036866 0.042146 0.021392 -4.6565 0.068424 0.00018412 0.048436 0.13279 -0.018163 0.03322 0.14347 -0.056437 0.0080389 -0.10439 -0.058899 0.045493 -0.00045857 -0.0018164 0.00045286 -0.0014597 -0.64362 0.044488 0.052925 0.039042 0.036152 0.073157 0.0030585 0.1004 0.15654 0.072754
2.6719 0.058748 0.057571 0.049603 0.04718 0 0.042885 0.062393 0.043013 0.052119 0.032046 0.028755 -4.5818 0.057916 -0.0042071 0.062897 0.14622 -0.019364 0.043671 0.15021 -0.060054 0.013229 -0.11778 -0.068015 0.029333 -0.00070727 -0.0027665 0.00042982 -0.0015749 -0.70635 0.04864 0.054118 0.046991 0.03442 0.094495 0.00073871 0.09786 0.15842 0.068892
2.6758 0.061364 0.059535 0.075911 0.053838 0 0.054402 0.06868 0.049075 0.061975 0.034475 0.031277 -4.5009 0.034674 -0.0078853 0.068017 0.14632 -0.01893 0.049623 0.14732 -0.056932 0.011754 -0.14035 -0.083961 0.0076316 -0.00065856 -0.0027853 0.0004499 -0.0010704 -0.78502 0.055282 0.055836 0.055509 0.04336 0.11792 -0.00048687 0.091595 0.14886 0.057132
2.6797 0.063491 0.061783 0.090822 0.066505 0 0.070466 0.07456 0.056679 0.065239 0.047796 0.033308 -4.4246 -0.0022432 -0.0086094 0.059184 0.12452 -0.019012 0.042491 0.12581 -0.051105 -0.00070847 -0.17066 -0.10397 -0.017713 -0.00040071 -0.0020928 0.0003215 -0.00046659 -0.87302 0.062059 0.05817 0.061949 0.058992 0.13767 -0.00067701 0.086364 0.12689 0.037041
2.6836 0.066344 0.06541 0.081133 0.078139 0 0.081856 0.078602 0.063605 0.064408 0.062392 0.041213 -4.3419 -0.043412 -0.0053613 0.043988 0.090603 -0.023349 0.023519 0.089986 -0.05269 -0.020811 -0.20184 -0.1266 -0.042117 -6.3758e-05 -0.0016147 -0.00015812 -0.00019595 -0.96175 0.065975 0.061752 0.065852 0.073952 0.15306 -0.00049163 0.084987 0.10343 0.014086
2.6875 0.070313 0.070275 0.060478 0.082613 0 0.083793 0.079121 0.068326 0.064285 0.070261 0.05778 -4.2304 -0.082748 0.00036671 0.028098 0.05497 -0.034614 -0.0028271 0.045865 -0.069377 -0.044895 -0.23085 -0.15219 -0.063457 0.0002141 -0.0020125 -0.00090078 -0.00030408 -1.0471 0.066514 0.067115 0.069853 0.082433 0.16659 -0.00041984 0.086513 0.085679 -0.0084987
2.6914 0.074527 0.074929 0.054625 0.078828 0 0.078449 0.076286 0.071782 0.069561 0.071981 0.079921 -4.0833 -0.11584 0.0051713 0.015078 0.025994 -0.052177 -0.032771 -0.0017436 -0.099057 -0.070035 -0.25579 -0.18107 -0.08024 0.00032191 -0.0030837 -0.0014337 -0.00053619 -1.1322 0.066715 0.073617 0.077199 0.083627 0.18042 -0.00037537 0.089544 0.078499 -0.028488
2.6953 0.077579 0.077858 0.072592 0.07108 0 0.072027 0.072704 0.076878 0.081823 0.074155 0.10101 -3.9199 -0.13754 0.0060312 0.0084129 0.014523 -0.072 -0.061148 -0.046597 -0.13075 -0.092429 -0.27486 -0.21135 -0.090792 0.0002403 -0.0041063 -0.0012233 -0.00062206 -1.221 0.070531 0.07945 0.088112 0.081622 0.19756 4.2941e-05 0.091526 0.087109 -0.043436
2.6992 0.078804 0.07883 0.096205 0.065984 0 0.069795 0.071368 0.085595 0.097687 0.080941 0.11552 -3.7678 -0.14255 0.0025383 0.0078664 0.033061 -0.088636 -0.080864 -0.080076 -0.15306 -0.10611 -0.28657 -0.23897 -0.093262 8.6574e-05 -0.0046484 -0.00019018 -0.00045598 -1.3095 0.078802 0.083071 0.098849 0.08196 0.21996 0.00095033 0.086942 0.11221 -0.051172
2.7031 0.078934 0.079051 0.10027 0.068235 0 0.073038 0.072949 0.096341 0.11019 0.089382 0.12231 -3.6348 -0.13717 -0.0027325 0.0070442 0.069697 -0.097967 -0.093947 -0.10455 -0.16237 -0.11187 -0.29307 -0.26029 -0.09027 6.2822e-05 -0.0049194 0.0010832 -7.4224e-05 -1.3844 0.088012 0.084667 0.10477 0.087259 0.24264 0.0018857 0.075082 0.14118 -0.054836
2.707 0.079551 0.080041 0.080931 0.077781 0 0.079441 0.075378 0.10451 0.11358 0.093409 0.12428 -3.5012 -0.12464 -0.0060226 0.0029883 0.11619 -0.099126 -0.10272 -0.12278 -0.16348 -0.11053 -0.29445 -0.2744 -0.082749 0.00030992 -0.0053442 0.0017354 0.00042809 -1.4331 0.093331 0.085965 0.10452 0.095134 0.26147 0.0021683 0.055566 0.16728 -0.056239
2.7109 0.081783 0.082377 0.060457 0.089929 0 0.085549 0.076267 0.1062 0.10798 0.091358 0.12507 -3.3397 -0.10849 -0.0049894 -0.0065064 0.1633 -0.094724 -0.10995 -0.13833 -0.16335 -0.10349 -0.29077 -0.28254 -0.071844 0.00078122 -0.0059468 0.0013321 0.00090012 -1.454 0.092988 0.088463 0.10111 0.10021 0.27227 0.0015558 0.028372 0.18426 -0.057364
2.7148 0.085391 0.085433 0.062917 0.098287 0 0.089078 0.075542 0.10169 0.099658 0.088092 0.12548 -3.1409 -0.094383 -0.00023645 -0.022652 0.19362 -0.089348 -0.12059 -0.15876 -0.16475 -0.093805 -0.28082 -0.28525 -0.059524 0.0012562 -0.0062955 0.00027354 0.0011078 -1.4561 0.089591 0.091951 0.098745 0.098798 0.26687 0.00051046 -0.0072914 0.18291 -0.061838
2.7188 0.088997 0.08815 0.087766 0.098864 0 0.08979 0.075495 0.095113 0.095609 0.08934 0.12276 -2.9173 -0.086847 0.005203 -0.038452 0.19726 -0.087021 -0.13623 -0.19042 -0.16576 -0.08759 -0.26601 -0.28061 -0.050181 0.001491 -0.0060424 -0.00050387 0.00082399 -1.4473 0.087281 0.094906 0.098771 0.092324 0.24594 -0.00022398 -0.048961 0.16647 -0.071964
2.7227 0.091233 0.089934 0.11032 0.092753 0 0.088975 0.078358 0.090686 0.097129 0.094912 0.11336 -2.6872 -0.085408 0.0079555 -0.048196 0.17875 -0.088991 -0.15357 -0.23226 -0.16405 -0.087545 -0.24836 -0.26607 -0.046634 0.0013742 -0.005383 -0.00031616 4.2125e-05 -1.4258 0.087846 0.096217 0.098672 0.086256 0.21551 -0.00029431 -0.094108 0.1428 -0.086756
2.7266 0.091756 0.090878 0.10832 0.085375 0 0.088327 0.084155 0.089141 0.09846 0.098617 0.096951 -2.4573 -0.089076 0.0065216 -0.048551 0.14233 -0.09329 -0.16926 -0.28231 -0.16039 -0.095145 -0.22901 -0.24251 -0.051046 0.00096439 -0.0048753 0.00066595 -0.00089811 -1.3847 0.0897 0.096238 0.095096 0.085314 0.17986 4.6773e-05 -0.14062 0.11668 -0.10488
2.7305 0.091312 0.091351 0.085429 0.082523 0 0.08896 0.090963 0.087983 0.092428 0.094935 0.077913 -2.2233 -0.096025 0.0021704 -0.036713 0.094396 -0.096532 -0.17888 -0.33707 -0.15751 -0.11137 -0.20918 -0.2162 -0.065576 0.00041044 -0.0048354 0.0015441 -0.0014809 -1.3252 0.09024 0.095969 0.087599 0.089254 0.14405 0.0003626 -0.18584 0.093135 -0.1242
2.7344 0.090915 0.091554 0.0668 0.086034 0 0.091018 0.096767 0.084992 0.078072 0.084956 0.062655 -1.9801 -0.10082 -0.0020504 -0.012824 0.047665 -0.096688 -0.17267 -0.38449 -0.15653 -0.13564 -0.18927 -0.19587 -0.0935 -0.00013945 -0.005024 0.001458 -0.0014112 -1.2634 0.088604 0.095463 0.079427 0.093266 0.11548 0.00054988 -0.22023 0.075567 -0.13774
2.7383 0.090999 0.091465 0.072281 0.092581 0 0.093837 0.10058 0.081005 0.06284 0.075254 0.054942 -1.7278 -0.10013 -0.0035121 0.010832 0.0079457 -0.094594 -0.15443 -0.41637 -0.15551 -0.1601 -0.16774 -0.18663 -0.12678 -0.00056298 -0.0049774 0.00033165 -0.00089233 -1.2206 0.085969 0.093499 0.074769 0.092668 0.091896 0.00083238 -0.23913 0.057032 -0.1422
2.7422 0.091265 0.091028 0.096285 0.096654 0 0.096351 0.10188 0.078993 0.056784 0.071397 0.053672 -1.4656 -0.093437 -0.0018458 0.02817 -0.025904 -0.092915 -0.12757 -0.42838 -0.15195 -0.1806 -0.14329 -0.18633 -0.1605 -0.00075054 -0.0045771 -0.0010516 -0.00048562 -1.2064 0.0837 0.089095 0.075339 0.087357 0.070355 0.001279 -0.23922 0.032753 -0.13656
2.7461 0.091188 0.090271 0.11461 0.095231 0 0.097404 0.099992 0.080597 0.063846 0.073372 0.055281 -1.1858 -0.081106 0.00096906 0.034199 -0.056066 -0.093594 -0.096357 -0.41737 -0.14612 -0.19336 -0.11518 -0.18802 -0.18956 -0.00062655 -0.0041847 -0.0017069 -0.00063006 -1.2131 0.081985 0.083164 0.079375 0.081688 0.047894 0.0015058 -0.21854 -0.00097858 -0.12088
2.75 0.090537 0.08926 0.10957 0.090006 0 0.096042 0.094741 0.084105 0.078317 0.077286 0.058169 -0.87947 -0.065337 0.0023662 0.022588 -0.087949 -0.096234 -0.06884 -0.37786 -0.14113 -0.19237 -0.083296 -0.18662 -0.20478 -0.0002142 -0.0042035 -0.0012568 -0.001248 -1.2263 0.080444 0.078307 0.083529 0.080062 0.020011 0.0010188 -0.17425 -0.048151 -0.096664
2.7539 0.089428 0.088075 0.086858 0.085343 0 0.092088 0.087884 0.086154 0.089751 0.080375 0.064209 -0.54803 -0.053789 0.001353 -0.0016248 -0.12476 -0.098853 -0.054554 -0.31541 -0.13971 -0.17711 -0.05455 -0.18381 -0.19956 0.00032881 -0.0046032 -0.00018741 -0.0018178 -1.2401 0.079521 0.076774 0.085559 0.082805 -0.011602 -0.00016074 -0.1172 -0.098477 -0.073166
2.7578 0.088074 0.086892 0.068273 0.084109 0 0.086843 0.082835 0.085313 0.091843 0.083318 0.075475 -0.20518 -0.050728 -0.00079436 -0.027424 -0.15996 -0.10002 -0.052979 -0.2416 -0.14162 -0.15361 -0.036633 -0.18641 -0.17804 0.00076447 -0.0049682 0.00064345 -0.0018656 -1.2596 0.080513 0.07868 0.085596 0.086448 -0.038818 -0.0013726 -0.061569 -0.13705 -0.056969
2.7617 0.086694 0.086005 0.069637 0.085438 0 0.08307 0.082102 0.083647 0.087294 0.087961 0.089861 0.13682 -0.058123 -0.0019023 -0.04799 -0.18562 -0.099999 -0.062421 -0.1633 -0.14453 -0.12577 -0.035433 -0.19952 -0.14335 0.00089023 -0.0049931 0.00076516 -0.0014207 -1.2913 0.084064 0.082299 0.085469 0.087806 -0.054455 -0.0019574 -0.016056 -0.15327 -0.051285
2.7656 0.08568 0.085639 0.086528 0.086345 0 0.083485 0.084784 0.084602 0.084683 0.09412 0.10111 0.48162 -0.076934 -0.0010217 -0.056666 -0.19223 -0.099936 -0.079724 -0.087802 -0.14723 -0.097914 -0.056453 -0.22096 -0.099906 0.00063157 -0.0048246 0.00042447 -0.00099164 -1.3323 0.089055 0.085936 0.087072 0.087314 -0.050797 -0.0019931 0.011052 -0.137 -0.058265
2.7695 0.085607 0.085718 0.10031 0.085147 0 0.088359 0.087074 0.08947 0.090546 0.099522 0.1043 0.84598 -0.10514 0.00073568 -0.042919 -0.15305 -0.10017 -0.095549 -0.031629 -0.15093 -0.078201 -0.10993 -0.24231 -0.057937 6.3729e-05 -0.0048503 0.00022703 -0.0010699 -1.3724 0.093416 0.089209 0.090999 0.088054 -0.010247 -0.0022528 0.0051861 -0.070293 -0.07786
2.7734 0.086757 0.085889 0.096575 0.083029 0 0.094339 0.085744 0.095985 0.10365 0.10236 0.10131 1.2409 -0.12984 0.0014114 -0.016891 -0.075734 -0.09984 -0.10146 9.9118e-05 -0.15701 -0.067006 -0.17749 -0.25591 -0.026225 -0.00061891 -0.0052092 0.00049272 -0.0016255 -1.4041 0.095925 0.092428 0.096122 0.091696 0.054285 -0.0033427 -0.020429 0.020376 -0.096968
2.7773 0.088509 0.085836 0.077938 0.082346 0 0.096293 0.081177 0.10024 0.11593 0.10275 0.099948 1.6575 -0.14378 0.00018176 0.013515 0.028186 -0.098172 -0.095785 0.0051926 -0.16405 -0.062518 -0.2455 -0.26106 -0.007 -0.0011614 -0.0056234 0.00097098 -0.0020899 -1.4265 0.096811 0.095105 0.10025 0.095957 0.13065 -0.0049441 -0.056071 0.11565 -0.10866
2.7813 0.089412 0.085528 0.060774 0.083835 0 0.091392 0.076846 0.099835 0.11878 0.10134 0.10637 2.0751 -0.14123 -0.0019055 0.041034 0.14499 -0.095748 -0.078435 -0.017465 -0.16824 -0.062665 -0.30114 -0.26342 -0.0012559 -0.0013468 -0.0057559 0.0011619 -0.0018729 -1.439 0.096526 0.095644 0.10161 0.096527 0.20628 -0.0060476 -0.092781 0.19767 -0.10785
2.7852 0.088201 0.085062 0.060222 0.085888 0 0.082033 0.075884 0.095371 0.10952 0.097636 0.1181 2.4832 -0.1146 -0.003098 0.054949 0.24979 -0.094158 -0.051229 -0.069849 -0.16726 -0.064015 -0.32436 -0.26813 -0.0094097 -0.0011288 -0.0056523 0.00086439 -0.00094928 -1.4339 0.094466 0.0928 0.10014 0.091538 0.26029 -0.0059898 -0.11767 0.23944 -0.088744
2.7891 0.084934 0.084272 0.076999 0.086457 0 0.07446 0.078399 0.089547 0.093176 0.090814 0.12505 2.8935 -0.065362 -0.0026827 0.045856 0.2998 -0.09434 -0.024486 -0.14324 -0.16341 -0.062179 -0.29726 -0.2733 -0.026405 -0.0007057 -0.0057115 0.00036481 3.8773e-05 -1.4007 0.089569 0.087275 0.097487 0.083864 0.26579 -0.0051789 -0.11899 0.21837 -0.055881
2.793 0.081028 0.08262 0.096602 0.085136 0 0.073608 0.082026 0.08504 0.078749 0.082031 0.1184 3.3275 -0.0092518 -0.0014865 0.020646 0.29145 -0.09559 -0.0063262 -0.21992 -0.16188 -0.057977 -0.23576 -0.27077 -0.045608 -0.00041541 -0.0061833 9.567e-05 0.00029012 -1.3376 0.082226 0.081499 0.095258 0.078687 0.22959 -0.0046885 -0.10418 0.15584 -0.023874
2.7969 0.07797 0.079647 0.10124 0.08291 0 0.078525 0.08448 0.08286 0.072643 0.074549 0.098928 3.7938 0.043955 -0.00078268 -0.015778 0.22747 -0.096459 -0.0004684 -0.28954 -0.16519 -0.053202 -0.15189 -0.25361 -0.064517 -0.00046811 -0.0067688 0.00016719 -0.00047154 -1.2574 0.074942 0.077588 0.093082 0.078626 0.15883 -0.0051314 -0.079423 0.067764 -0.0015549
2.8008 0.07589 0.075552 0.084969 0.080105 0 0.0828 0.084995 0.081804 0.074059 0.07052 0.076557 4.2803 0.084333 -0.00097413 -0.057418 0.11653 -0.096462 -0.009447 -0.34185 -0.16976 -0.050159 -0.060393 -0.2236 -0.081069 -0.00073752 -0.0068141 0.00029273 -0.0017463 -1.1758 0.070376 0.075512 0.088545 0.081179 0.064454 -0.0060182 -0.052238 -0.026794 0.002822
2.8047 0.073511 0.071207 0.059435 0.075405 0 0.080102 0.083561 0.07909 0.075783 0.068174 0.061601 4.768 0.093366 -0.0014851 -0.092356 -0.012969 -0.096489 -0.035685 -0.35598 -0.16858 -0.054247 0.0064567 -0.19106 -0.092661 -0.00084845 -0.0059389 0.00016676 -0.0026653 -1.0958 0.068579 0.07333 0.079556 0.080958 -0.026189 -0.0062781 -0.037831 -0.08777 -0.023896
2.8086 0.069569 0.067434 0.044499 0.067621 0 0.070013 0.079821 0.072166 0.070183 0.063588 0.056167 5.2513 0.075424 -0.0017338 -0.1131 -0.10873 -0.097357 -0.06797 -0.3345 -0.15797 -0.06505 0.031064 -0.16697 -0.099164 -0.00053164 -0.0044493 -0.00016025 -0.0026945 -1.0068 0.066651 0.069166 0.066998 0.074561 -0.082708 -0.0053521 -0.04117 -0.097402 -0.069014
2.8125 0.064211 0.064208 0.050455 0.058338 0 0.058717 0.073512 0.061062 0.055995 0.055723 0.05388 5.7407 0.041257 -0.0018061 -0.11956 -0.15084 -0.098276 -0.098776 -0.28645 -0.14166 -0.078868 0.017101 -0.15444 -0.10002 8.9856e-05 -0.0031103 -0.00035103 -0.002015 -0.90183 0.061575 0.062876 0.054747 0.063581 -0.097906 -0.0036859 -0.057817 -0.062687 -0.11835
2.8164 0.058791 0.060616 0.067634 0.051822 0 0.053579 0.06565 0.049393 0.04012 0.048542 0.047515 6.2481 0.00050372 -0.0019916 -0.11236 -0.1287 -0.097287 -0.12263 -0.22011 -0.12774 -0.091926 -0.028866 -0.14746 -0.094327 0.00060172 -0.0025192 -0.00020909 -0.0012716 -0.79362 0.053376 0.055847 0.046627 0.053143 -0.069558 -0.0021704 -0.082726 0.0068712 -0.16031
2.8203 0.05425 0.055681 0.07436 0.051181 0 0.0563 0.0581 0.042175 0.032157 0.046578 0.036497 6.7735 -0.033055 -0.0019478 -0.093151 -0.035264 -0.093438 -0.1331 -0.14753 -0.12141 -0.098368 -0.093853 -0.13773 -0.080396 0.00071394 -0.0027031 5.2041e-05 -0.0009582 -0.70706 0.045127 0.049415 0.043163 0.047446 0.00082264 -0.0012586 -0.10754 0.094134 -0.17964
2.8242 0.049907 0.049229 0.057544 0.054208 0 0.060831 0.051307 0.041323 0.03584 0.048325 0.027105 7.3073 -0.037337 -0.0008499 -0.067537 0.10612 -0.088258 -0.12421 -0.09364 -0.12069 -0.088612 -0.14231 -0.12282 -0.056682 0.00055199 -0.0032679 4.0435e-05 -0.0010176 -0.65284 0.039694 0.043684 0.041484 0.046248 0.090976 -0.00076336 -0.11642 0.15826 -0.15872
2.8281 0.044097 0.041913 0.02642 0.053724 0 0.058105 0.04311 0.042882 0.045139 0.045763 0.02586 7.8444 -0.016638 0.0013788 -0.042503 0.24022 -0.084626 -0.10399 -0.065936 -0.11941 -0.066519 -0.1568 -0.10783 -0.028992 0.00048317 -0.0038354 -0.00033026 -0.0009969 -0.61062 0.036722 0.037804 0.038448 0.045218 0.16933 -0.00044439 -0.10901 0.18406 -0.11332
2.832 0.035998 0.034382 0.0046388 0.043348 0 0.043683 0.030985 0.039731 0.049288 0.032358 0.033019 8.3895 0.022612 0.0032808 -0.020654 0.34061 -0.084008 -0.076871 -0.065315 -0.11411 -0.036132 -0.13367 -0.09929 -0.001501 0.00065096 -0.0042734 -0.00067596 -0.00056347 -0.5439 0.033141 0.031127 0.033613 0.039731 0.22249 -0.00051847 -0.088064 0.1702 -0.054798
2.8359 0.026478 0.026463 0.0070252 0.023894 0 0.021823 0.015814 0.028378 0.042531 0.011681 0.042108 8.9475 0.071465 0.0028742 -0.0041291 0.38499 -0.084963 -0.04767 -0.089775 -0.10757 -0.0026771 -0.07386 -0.097614 0.021272 0.00075851 -0.004547 -0.00052449 0.00013424 -0.43445 0.026544 0.023856 0.028856 0.028927 0.24016 -0.001343 -0.058025 0.12021 0.0041492
2.8398 0.016876 0.017232 0.024133 0.0039979 0 0.0024446 0.0023421 0.013326 0.029194 -0.0036279 0.045217 9.5128 0.10916 -0.00022046 0.0038192 0.34169 -0.084553 -0.024516 -0.13136 -0.10529 0.022118 0.012404 -0.09574 0.029864 0.00040327 -0.004484 0.0001606 0.00059534 -0.29998 0.017577 0.016546 0.02533 0.016576 0.20953 -0.0026198 -0.029661 0.04884 0.039677
2.8438 0.0070745 0.0059067 0.031113 -0.0067344 0 -0.0067076 -0.005418 0.0035167 0.018668 -0.0034649 0.038911 10.071 0.11526 -0.0038303 0.0041289 0.23716 -0.08109 -0.012386 -0.16632 -0.10849 0.028546 0.089536 -0.085143 0.02125 -0.00037391 -0.0038049 0.00090997 0.00043641 -0.1736 0.008665 0.0091204 0.021469 0.0077883 0.14971 -0.0032156 -0.015094 -0.0084381 0.040909
2.8477 -0.0046714 -0.007297 0.012503 -0.0065728 0 -0.006446 -0.0092847 0.0030724 0.015051 0.0085211 0.026138 10.613 0.090408 -0.0048393 -0.00056928 0.11021 -0.075182 -0.0096322 -0.18349 -0.11113 0.018408 0.14044 -0.063223 0.00038696 -0.00098121 -0.0024193 0.0012278 -0.00025241 -0.064992 0.00057429 0.0004664 0.014454 0.0040241 0.081334 -0.0021229 -0.014593 -0.038427 0.017428
2.8516 -0.019541 -0.02116 -0.022681 -0.0043342 0 -0.0058583 -0.016042 0.005485 0.012242 0.016114 0.013422 11.147 0.0386 -0.0020429 -0.0081921 -0.012487 -0.067963 -0.014388 -0.17734 -0.10404 -0.0051093 0.15693 -0.034794 -0.027958 -0.00083339 -0.00064413 0.0010871 -0.00098051 0.054973 -0.0091374 -0.01092 0.0033344 0.00073365 0.01764 0.00027818 -0.026356 -0.036245 -0.021272
2.8555 -0.03591 -0.034271 -0.051141 -0.012523 0 -0.015228 -0.030235 -0.0015861 0.00022095 0.0042159 0.0058302 11.684 -0.031748 0.0026189 -0.01607 -0.10135 -0.058602 -0.023662 -0.1445 -0.082307 -0.036355 0.13424 -0.0063195 -0.057096 -3.0707e-05 0.00093048 0.00088189 -0.0012578 0.22716 -0.023751 -0.025727 -0.010068 -0.0096495 -0.027539 0.0020999 -0.046301 -0.0011123 -0.061707
2.8594 -0.049913 -0.045911 -0.059309 -0.03613 0 -0.037412 -0.048166 -0.024177 -0.023544 -0.027636 0.0028334 12.227 -0.090946 0.0058205 -0.017097 -0.10713 -0.044099 -0.029822 -0.088339 -0.048574 -0.057942 0.079746 0.021343 -0.070181 0.0006203 0.0018385 0.00090516 -0.00094656 0.46094 -0.043393 -0.042962 -0.023638 -0.031069 -0.032791 0.0014286 -0.061621 0.053698 -0.073792
2.8633 -0.058849 -0.056332 -0.055186 -0.066896 0 -0.064601 -0.060733 -0.054409 -0.049817 -0.064733 -0.0024619 12.762 -0.1172 0.0058868 -0.0091324 -0.053319 -0.021905 -0.028763 -0.031658 -0.0094568 -0.060638 0.028727 0.054485 -0.063988 0.00037708 0.002049 0.0009783 -0.00028713 0.71984 -0.063658 -0.060127 -0.037725 -0.059124 -0.010361 -0.0018172 -0.065274 0.10011 -0.056106
2.8672 -0.064093 -0.066338 -0.056399 -0.088909 0 -0.083711 -0.063415 -0.076229 -0.066008 -0.089826 -0.01946 13.276 -0.1034 0.0040582 0.0079759 0.043913 0.0071877 -0.019818 0.015987 0.030826 -0.042599 -0.0033841 0.10071 -0.039462 -0.0006297 0.0019441 0.0006885 0.00035639 0.95248 -0.078592 -0.074536 -0.054501 -0.083184 0.032867 -0.0054869 -0.056942 0.12881 -0.014705
2.8711 -0.070187 -0.076605 -0.069709 -0.091767 0 -0.086943 -0.062699 -0.08034 -0.069414 -0.096801 -0.052844 13.77 -0.046854 0.002863 0.033203 0.16554 0.038833 -0.0033145 0.046958 0.07296 -0.0044566 -0.0041751 0.16107 0.00037614 -0.0014332 0.0020321 -3.3671e-05 0.00076481 1.1383 -0.085478 -0.085042 -0.074441 -0.094622 0.088948 -0.0068534 -0.038136 0.13388 0.04105
2.875 -0.080566 -0.087247 -0.085771 -0.080333 0 -0.079123 -0.070632 -0.074054 -0.071358 -0.093494 -0.096723 14.263 0.051425 0.0035568 0.062962 0.27918 0.067894 0.018751 0.052294 0.11908 0.049305 0.042051 0.22746 0.047707 -0.0011548 0.0026553 -0.00069451 0.00094822 1.3026 -0.087161 -0.092917 -0.094416 -0.094402 0.14523 -0.0049403 -0.014543 0.11199 0.090012
2.8789 -0.094107 -0.097804 -0.093759 -0.07207 0 -0.074969 -0.091898 -0.075559 -0.086772 -0.092983 -0.13608 14.768 0.16022 0.0054222 0.086019 0.34728 0.091613 0.038934 0.039114 0.16767 0.10001 0.12464 0.28778 0.084798 0.00010467 0.0038795 -0.00068762 0.0010598 1.4878 -0.089918 -0.10089 -0.11045 -0.092778 0.1851 -0.0013816 0.00072972 0.080591 0.10317
2.8828 -0.10619 -0.1076 -0.096526 -0.083078 0 -0.087265 -0.11724 -0.097043 -0.11878 -0.10277 -0.15684 15.278 0.25312 0.0074281 0.096213 0.36854 0.11052 0.05295 0.02176 0.21273 0.13652 0.21926 0.33428 0.10495 0.0013449 0.0055519 5.4056e-05 0.0012752 1.7093 -0.098758 -0.11076 -0.12249 -0.10053 0.20506 0.0010302 0.0034666 0.05584 0.080029
2.8867 -0.11341 -0.11623 -0.10696 -0.11408 0 -0.1153 -0.13171 -0.13254 -0.15383 -0.12082 -0.15758 15.77 0.31561 0.0099979 0.090446 0.34575 0.12676 0.058761 0.0086646 0.24818 0.15365 0.31122 0.36789 0.10612 0.0016596 0.0074125 0.00094135 0.001721 1.9408 -0.11391 -0.12149 -0.13524 -0.11925 0.20372 0.00080051 -0.0071005 0.045638 0.025213
2.8906 -0.11722 -0.12394 -0.12995 -0.14865 0 -0.14406 -0.1303 -0.16243 -0.17303 -0.13945 -0.1521 16.23 0.33559 0.0146 0.066982 0.2864 0.14186 0.055126 0.007993 0.27269 0.1482 0.38572 0.3953 0.088536 0.0011198 0.0091779 0.0013058 0.0024314 2.1374 -0.13098 -0.12989 -0.15298 -0.13987 0.18138 -0.001054 -0.029943 0.056093 -0.05189
2.8945 -0.12254 -0.13153 -0.15301 -0.16624 0 -0.15635 -0.12438 -0.17076 -0.16937 -0.15165 -0.15825 16.662 0.29481 0.021575 0.026627 0.21103 0.15566 0.041673 0.032434 0.28981 0.11902 0.41594 0.42176 0.058817 0.00063572 0.010597 0.0010519 0.0033039 2.2733 -0.14435 -0.13374 -0.17323 -0.15115 0.14038 -0.0020909 -0.058274 0.092353 -0.12004
2.8984 -0.13288 -0.13992 -0.1589 -0.15953 0 -0.14815 -0.13078 -0.15923 -0.15411 -0.15517 -0.18149 17.075 0.22392 0.028886 -0.01365 0.1504 0.16695 0.026598 0.072126 0.30341 0.085111 0.41142 0.44628 0.034939 0.00096782 0.011502 0.00068271 0.0040949 2.3578 -0.1513 -0.13464 -0.18692 -0.15044 0.09792 -0.00071911 -0.080108 0.1366 -0.15259
2.9023 -0.14681 -0.14941 -0.14655 -0.1412 0 -0.13349 -0.15395 -0.14515 -0.14642 -0.15347 -0.20829 17.474 0.13946 0.033559 -0.045071 0.11392 0.17453 0.013941 0.11992 0.31361 0.055155 0.38047 0.46327 0.023634 0.0019472 0.011855 0.00070544 0.0045157 2.4213 -0.1539 -0.13761 -0.18636 -0.14638 0.062495 0.0024841 -0.091618 0.18005 -0.14445
2.9063 -0.15953 -0.15947 -0.13506 -0.13363 0 -0.13316 -0.1802 -0.1458 -0.15613 -0.15395 -0.2172 17.845 0.05571 0.034488 -0.060763 0.10713 0.17787 0.0069105 0.16932 0.31779 0.035775 0.33153 0.46843 0.029017 0.0027022 0.011759 0.0011048 0.0044054 2.4899 -0.15729 -0.14705 -0.17356 -0.15084 0.041162 0.005519 -0.090728 0.21569 -0.095916
2.9102 -0.16772 -0.16905 -0.14462 -0.1498 0 -0.15644 -0.19103 -0.1639 -0.17606 -0.16352 -0.19883 18.18 -0.0087322 0.033484 -0.051962 0.13427 0.17744 0.0095552 0.21127 0.31524 0.034613 0.27667 0.46351 0.054219 0.0025894 0.011429 0.0014499 0.0038551 2.5716 -0.16548 -0.1626 -0.16019 -0.16761 0.043716 0.0068395 -0.076316 0.23497 -0.014115
2.9141 -0.17256 -0.17729 -0.17518 -0.18209 0 -0.19191 -0.18239 -0.18681 -0.19019 -0.18271 -0.16618 18.483 -0.03858 0.033248 -0.01905 0.18434 0.17459 0.022751 0.23753 0.30987 0.051995 0.2344 0.45552 0.090055 0.001802 0.011113 0.0014384 0.003175 2.6581 -0.17774 -0.17871 -0.15799 -0.18857 0.074151 0.0064467 -0.054462 0.23351 0.06548
2.918 -0.17781 -0.18389 -0.20708 -0.20895 0 -0.21653 -0.16949 -0.19871 -0.18913 -0.20288 -0.14493 18.77 -0.042745 0.03439 0.023627 0.2395 0.17124 0.041291 0.25173 0.30748 0.077818 0.20934 0.45171 0.12287 0.0010516 0.010989 0.0011994 0.0027278 2.7361 -0.18875 -0.18889 -0.16874 -0.20092 0.11985 0.0052909 -0.032392 0.21743 0.11796
2.9219 -0.18534 -0.18894 -0.22197 -0.21366 0 -0.21527 -0.17134 -0.19392 -0.17802 -0.21107 -0.15178 19.049 -0.026599 0.034845 0.068176 0.29224 0.16906 0.062317 0.25624 0.31028 0.10705 0.20266 0.4549 0.14615 0.00076465 0.011081 0.0010265 0.0027539 2.7951 -0.19298 -0.19088 -0.1834 -0.19842 0.17271 0.0039213 -0.012471 0.18861 0.13408
2.9258 -0.19299 -0.19242 -0.21935 -0.19843 0 -0.19394 -0.19089 -0.18018 -0.1707 -0.20106 -0.18049 19.306 0.003225 0.032492 0.10678 0.33632 0.16886 0.08286 0.25397 0.31493 0.1348 0.21387 0.46306 0.15457 0.00072673 0.011274 0.00094672 0.0032901 2.8328 -0.18981 -0.18824 -0.19126 -0.18648 0.22366 0.0020355 0.0038239 0.14901 0.10914
2.9297 -0.19718 -0.19419 -0.21077 -0.18129 0 -0.17364 -0.21153 -0.17066 -0.17682 -0.18084 -0.20842 19.522 0.036655 0.028174 0.12739 0.36498 0.17069 0.098014 0.2488 0.31658 0.15456 0.24098 0.47266 0.14239 0.00051911 0.011435 0.00072238 0.0041761 2.8581 -0.18469 -0.18712 -0.18984 -0.17716 0.25401 -0.00058835 0.017356 0.099021 0.046034
2.9336 -0.19731 -0.19451 -0.20233 -0.17923 0 -0.17209 -0.21409 -0.1732 -0.19408 -0.1679 -0.2168 19.691 0.065046 0.025646 0.13347 0.38461 0.17459 0.1071 0.24386 0.31491 0.16757 0.27154 0.48212 0.12164 0.00015541 0.011545 0.00029639 0.005101 2.8876 -0.18493 -0.19139 -0.18591 -0.17925 0.25796 -0.0030179 0.032977 0.045142 -0.018374
2.9375 -0.19718 -0.19465 -0.19012 -0.1934 0 -0.18899 -0.19683 -0.18556 -0.21137 -0.17441 -0.20595 19.83 0.088085 0.028132 0.13158 0.40027 0.18093 0.11135 0.23909 0.31536 0.17665 0.29954 0.49229 0.10121 0.00012203 0.011727 5.959e-05 0.0056916 2.936 -0.19341 -0.20034 -0.18732 -0.19238 0.23931 -0.0034957 0.052343 -0.0070413 -0.066041
2.9414 -0.20171 -0.19677 -0.17453 -0.20993 0 -0.20835 -0.1778 -0.19923 -0.21844 -0.19605 -0.19232 19.955 0.10656 0.034917 0.12693 0.41526 0.18972 0.11186 0.23431 0.32394 0.18394 0.32102 0.50435 0.087421 0.00076948 0.012113 0.00048026 0.0056826 3.0054 -0.2064 -0.21046 -0.19482 -0.20904 0.20262 -0.0011398 0.075821 -0.052191 -0.086655
2.9453 -0.21247 -0.20283 -0.17172 -0.21467 0 -0.21479 -0.17715 -0.20724 -0.21361 -0.2162 -0.19187 20.067 0.12279 0.04162 0.12621 0.43291 0.19976 0.11016 0.2291 0.34102 0.19208 0.33194 0.51817 0.087457 0.0017971 0.012689 0.0014521 0.0051207 3.0867 -0.2175 -0.21893 -0.20218 -0.22131 0.15568 0.0027627 0.1027 -0.082322 -0.071944
2.9492 -0.22631 -0.2133 -0.20065 -0.20738 0 -0.20788 -0.19782 -0.20953 -0.20403 -0.22236 -0.20626 20.145 0.14237 0.044131 0.13567 0.45461 0.209 0.10893 0.22469 0.36078 0.20375 0.33036 0.53285 0.10598 0.0024813 0.013286 0.0021893 0.0044259 3.1735 -0.22394 -0.22529 -0.204 -0.22631 0.11741 0.0055176 0.12707 -0.084418 -0.032339
2.9531 -0.23831 -0.22641 -0.256 -0.20194 0 -0.20163 -0.22391 -0.21216 -0.20015 -0.21839 -0.22393 20.176 0.16687 0.042429 0.14966 0.47715 0.21637 0.10937 0.22337 0.37722 0.21793 0.32337 0.54845 0.13324 0.0024286 0.013751 0.0019566 0.0041621 3.2743 -0.22873 -0.23058 -0.20243 -0.22669 0.096517 0.0053994 0.14405 -0.065401 0.0027934
2.957 -0.24564 -0.23866 -0.3013 -0.21279 0 -0.21043 -0.2373 -0.22152 -0.20875 -0.21966 -0.2329 20.168 0.19594 0.040544 0.16339 0.49883 0.22335 0.11181 0.22683 0.39018 0.23395 0.31465 0.56654 0.16405 0.002002 0.014114 0.00091633 0.0046085 3.4047 -0.23645 -0.23539 -0.20571 -0.22751 0.094887 0.0033114 0.15125 -0.030774 0.020421
2.9609 -0.24864 -0.24618 -0.2993 -0.24069 0 -0.23496 -0.2346 -0.23819 -0.22891 -0.23565 -0.23235 20.142 0.22836 0.04274 0.1718 0.51815 0.23279 0.11642 0.2365 0.40479 0.251 0.3078 0.58864 0.19334 0.0019223 0.014567 9.6388e-05 0.0054819 3.5638 -0.24721 -0.23892 -0.22016 -0.23207 0.11218 0.001908 0.14702 0.012363 0.010516
2.9648 -0.24856 -0.2464 -0.25202 -0.27084 0 -0.26079 -0.22762 -0.25518 -0.25237 -0.25811 -0.23263 20.107 0.25976 0.049672 0.16573 0.53342 0.24583 0.12354 0.2549 0.42498 0.26795 0.30804 0.61442 0.21389 0.0024759 0.015256 0.00037715 0.0061146 3.7161 -0.25523 -0.2395 -0.24353 -0.23941 0.1442 0.0029157 0.12892 0.049038 -0.03602
2.9688 -0.24524 -0.23912 -0.20446 -0.2842 0 -0.26998 -0.22845 -0.26262 -0.26818 -0.26764 -0.24519 20.047 0.28157 0.058126 0.14564 0.54616 0.25978 0.13237 0.27962 0.44818 0.28339 0.31458 0.64157 0.22562 0.003205 0.016113 0.0015221 0.0060086 3.8041 -0.25395 -0.23564 -0.26603 -0.24454 0.17463 0.0053605 0.10233 0.065965 -0.095121
2.9727 -0.23723 -0.22656 -0.20085 -0.2716 0 -0.25484 -0.23624 -0.25551 -0.26923 -0.25247 -0.27199 19.933 0.2886 0.064277 0.11839 0.55734 0.26983 0.14204 0.30802 0.46724 0.29617 0.32303 0.66712 0.2327 0.003413 0.016894 0.0023386 0.0052948 3.785 -0.24225 -0.22673 -0.27739 -0.24163 0.19541 0.0065749 0.071996 0.065625 -0.14448
2.9766 -0.22407 -0.21223 -0.23707 -0.23901 0 -0.22277 -0.23897 -0.23817 -0.25667 -0.22038 -0.30289 19.754 0.27644 0.066999 0.089348 0.56641 0.27344 0.15178 0.33889 0.47739 0.30489 0.32994 0.68795 0.23801 0.0029053 0.017373 0.0018818 0.0046483 3.6605 -0.2255 -0.21366 -0.27355 -0.22882 0.20235 0.0049662 0.040732 0.052966 -0.16991
2.9805 -0.20784 -0.19922 -0.26287 -0.20154 0 -0.18962 -0.22694 -0.22096 -0.23858 -0.19202 -0.32187 19.526 0.24036 0.06807 0.065157 0.57192 0.27285 0.16057 0.37119 0.48041 0.30775 0.33117 0.69967 0.24492 0.0021514 0.017455 0.0004594 0.004687 3.4717 -0.2102 -0.19913 -0.25784 -0.21098 0.19244 0.0016554 0.011399 0.036587 -0.15758
2.9844 -0.19203 -0.18882 -0.23597 -0.17297 0 -0.16866 -0.2027 -0.21142 -0.22324 -0.18237 -0.31684 19.278 0.17147 0.069487 0.057038 0.56416 0.27279 0.16518 0.40466 0.48109 0.29966 0.32128 0.69553 0.25699 0.0017349 0.017122 -0.00063749 0.0053919 3.265 -0.19813 -0.1869 -0.23733 -0.19706 0.16445 -0.00070005 -0.010903 0.041299 -0.094896
2.9883 -0.17912 -0.18048 -0.17064 -0.15906 0 -0.16341 -0.17756 -0.20789 -0.21261 -0.18865 -0.28646 19.023 0.085931 0.071051 0.060353 0.53878 0.27525 0.16481 0.4379 0.47982 0.28356 0.3075 0.66851 0.2706 0.0017502 0.016336 -0.00040795 0.0061075 3.0615 -0.18599 -0.17982 -0.2183 -0.19274 0.12966 -0.00057014 -0.025571 0.072528 -0.014776
2.9922 -0.16928 -0.17291 -0.12519 -0.15741 0 -0.16794 -0.16022 -0.2018 -0.20174 -0.195 -0.24045 18.749 -0.0065895 0.070808 0.070893 0.49279 0.27665 0.15902 0.46828 0.46986 0.2617 0.29591 0.61631 0.28265 0.0018172 0.015082 0.0009134 0.0061496 2.8566 -0.17071 -0.17759 -0.20359 -0.19428 0.091705 0.0011548 -0.031397 0.12687 0.065456
2.9961 -0.16137 -0.16555 -0.13859 -0.16129 0 -0.17235 -0.15049 -0.18663 -0.18504 -0.18759 -0.19358 18.439 -0.095325 0.067759 0.083957 0.42504 0.27077 0.14781 0.49232 0.44322 0.23708 0.29267 0.54508 0.29005 0.0016353 0.013518 0.0021893 0.005461 2.6437 -0.15421 -0.17673 -0.19236 -0.19045 0.053707 0.0024696 -0.027455 0.19713 0.12973
3 -0.15479 -0.1591 -0.18569 -0.1638 0 -0.16922 -0.14387 -0.16489 -0.16293 -0.16525 -0.15695 18.093 -0.15967 0.063734 0.091584 0.33526 0.25467 0.13157 0.50066 0.39948 0.21599 0.30887 0.46762 0.28753 0.0013802 0.01197 0.0025523 0.0046828 2.4329 -0.14245 -0.17328 -0.18125 -0.17231 0.018936 0.0024681 -0.011288 0.26403 0.15471
3.0039 -0.15003 -0.15454 -0.20335 -0.16109 0 -0.15778 -0.13962 -0.14561 -0.14194 -0.13779 -0.132 17.73 -0.17894 0.062176 0.088782 0.24123 0.23141 0.11432 0.48212 0.34827 0.20686 0.34623 0.39625 0.27414 0.0014706 0.010686 0.002133 0.0045542 2.2454 -0.13944 -0.16623 -0.1666 -0.14277 -0.0098428 0.001896 0.014478 0.2946 0.1379
3.0078 -0.14749 -0.15185 -0.16153 -0.15421 0 -0.14416 -0.14168 -0.13524 -0.12775 -0.11673 -0.11154 17.366 -0.15588 0.064865 0.079912 0.16102 0.20708 0.099286 0.43771 0.30244 0.20999 0.39209 0.33631 0.25455 0.0019994 0.0095943 0.0016527 0.0051982 2.0922 -0.14262 -0.15816 -0.14709 -0.1162 -0.030586 0.0016127 0.043751 0.28312 0.099526
3.0117 -0.14617 -0.14951 -0.10015 -0.1483 0 -0.13724 -0.15106 -0.13119 -0.11863 -0.10805 -0.087519 16.995 -0.09366 0.069877 0.069088 0.10666 0.18534 0.088136 0.36932 0.26851 0.22419 0.43539 0.28594 0.23194 0.0025281 0.0083819 0.001492 0.0059744 1.9626 -0.14425 -0.15219 -0.12511 -0.1071 -0.040193 0.0011247 0.072202 0.23097 0.05294
3.0156 -0.14375 -0.14538 -0.087052 -0.14805 0 -0.14161 -0.15989 -0.12504 -0.1069 -0.11103 -0.059441 16.591 0.001056 0.073032 0.061367 0.089336 0.16553 0.082171 0.28125 0.24367 0.24676 0.46321 0.24231 0.20988 0.0025141 0.0069162 0.0013558 0.0060531 1.8347 -0.13761 -0.14826 -0.10539 -0.11749 -0.035209 -0.00072711 0.095116 0.14483 0.012813
3.0195 -0.13797 -0.13809 -0.14015 -0.15193 0 -0.1522 -0.15585 -0.11178 -0.087704 -0.12039 -0.036183 16.137 0.10885 0.071612 0.067294 0.13013 0.14619 0.082462 0.18973 0.22172 0.2676 0.44309 0.20768 0.19502 0.0019023 0.0055425 0.00085881 0.0051868 1.6953 -0.12209 -0.14275 -0.091348 -0.13462 -0.0042424 -0.003607 0.1016 0.054222 0.0044556
3.0234 -0.128 -0.12771 -0.2006 -0.15057 0 -0.15571 -0.1344 -0.094999 -0.066141 -0.1282 -0.029231 15.638 0.19862 0.066855 0.083653 0.20176 0.12946 0.084192 0.1184 0.20111 0.27603 0.38023 0.1891 0.18697 0.0012212 0.0048528 0.00022649 0.0039668 1.5494 -0.10301 -0.13222 -0.082586 -0.1415 0.044892 -0.0048772 0.093409 -0.002488 0.021043
3.0273 -0.1148 -0.11532 -0.19144 -0.13307 0 -0.13975 -0.10562 -0.082669 -0.054633 -0.12656 -0.042948 15.121 0.25891 0.062764 0.10499 0.28583 0.12066 0.084787 0.076695 0.18648 0.26878 0.28516 0.19182 0.18409 0.0010825 0.0050771 0.00019188 0.0033283 1.4145 -0.086992 -0.11744 -0.076292 -0.13056 0.10513 -0.0017407 0.073323 -0.013562 0.052706
3.0313 -0.10049 -0.10213 -0.10185 -0.097478 0 -0.10387 -0.087003 -0.078469 -0.061979 -0.11216 -0.070391 14.609 0.28253 0.062382 0.12541 0.36484 0.12293 0.082202 0.070199 0.18281 0.24454 0.17119 0.21286 0.18453 0.0016334 0.0057457 0.0011593 0.0037483 1.3083 -0.077478 -0.10339 -0.071363 -0.10839 0.16858 0.0055311 0.044703 0.025828 0.089298
3.0352 -0.087448 -0.089074 -0.0050476 -0.05647 0 -0.06291 -0.087572 -0.078705 -0.084489 -0.090026 -0.098175 14.103 0.26283 0.065106 0.13455 0.41217 0.1327 0.073911 0.10354 0.18894 0.20358 0.062983 0.24137 0.18531 0.002513 0.006068 0.0026134 0.0048481 1.2421 -0.073606 -0.094937 -0.070614 -0.088452 0.22134 0.012872 0.013224 0.11471 0.11459
3.0391 -0.077193 -0.076924 0.013216 -0.030928 0 -0.038014 -0.09867 -0.077969 -0.10799 -0.071249 -0.11576 13.589 0.21441 0.067579 0.12092 0.40248 0.14141 0.06008 0.15824 0.19779 0.15741 0.0040015 0.26549 0.18263 0.0032674 0.0057053 0.0035023 0.0057294 1.219 -0.072121 -0.092254 -0.077909 -0.079534 0.24315 0.015491 -0.011233 0.21493 0.11158
3.043 -0.069475 -0.066358 -0.057573 -0.034644 0 -0.040881 -0.10123 -0.076288 -0.11898 -0.064134 -0.12122 13.053 0.16281 0.067139 0.089903 0.35107 0.14256 0.044573 0.20686 0.20287 0.11764 0.00023818 0.27948 0.17672 0.003704 0.0051192 0.0032171 0.0057253 1.2286 -0.069878 -0.090633 -0.092557 -0.080375 0.23581 0.011992 -0.026578 0.28974 0.087093
3.0469 -0.062037 -0.057583 -0.14127 -0.062061 0 -0.063614 -0.083262 -0.078562 -0.11438 -0.066217 -0.11972 12.497 0.11981 0.064317 0.046617 0.27056 0.13707 0.029665 0.23544 0.20394 0.089321 0.049852 0.28496 0.1683 0.0038435 0.005076 0.0021212 0.0049094 1.2414 -0.065155 -0.084542 -0.10698 -0.083197 0.20306 0.0054916 -0.033028 0.32284 0.047668
3.0508 -0.051996 -0.049964 -0.15237 -0.090105 0 -0.083381 -0.051082 -0.086301 -0.10128 -0.065711 -0.11753 11.935 0.095387 0.061941 -0.0021681 0.17716 0.13143 0.017584 0.23223 0.2058 0.076035 0.14504 0.28574 0.15842 0.0036717 0.0058025 0.0011033 0.0039601 1.2126 -0.057678 -0.071846 -0.11112 -0.080565 0.15154 0.0006509 -0.031926 0.30278 0.0017795
3.0547 -0.038421 -0.042297 -0.080918 -0.094095 0 -0.07919 -0.023434 -0.091673 -0.088093 -0.052285 -0.11693 11.377 0.099896 0.061912 -0.040745 0.10689 0.13063 0.011806 0.1825 0.21132 0.079879 0.25809 0.28176 0.14908 0.0031101 0.0067015 0.00070865 0.0035484 1.1024 -0.048061 -0.054474 -0.10021 -0.069128 0.099342 -0.00029375 -0.027659 0.2221 -0.032849
3.0586 -0.024007 -0.033701 0.0025563 -0.065815 0 -0.047826 -0.014291 -0.082505 -0.076666 -0.027158 -0.11513 10.82 0.11607 0.063084 -0.059707 0.080556 0.13274 0.010355 0.11131 0.21588 0.087133 0.33846 0.26747 0.14067 0.002259 0.0069409 0.00078786 0.0037982 0.90209 -0.037135 -0.035916 -0.078615 -0.049481 0.067413 0.0013719 -0.026789 0.12617 -0.048175
3.0625 -0.013684 -0.024298 0.023473 -0.019595 0 -0.0061723 -0.020665 -0.054659 -0.06258 -0.0025361 -0.10597 10.257 0.13025 0.062426 -0.060233 0.094308 0.13037 0.010644 0.038344 0.20874 0.089314 0.36717 0.23562 0.13179 0.0015301 0.0062586 0.0009218 0.0042496 0.64205 -0.025514 -0.018901 -0.055843 -0.025444 0.059057 0.0031812 -0.03055 0.041956 -0.047647
3.0664 -0.010571 -0.015044 -0.022113 0.018383 0 0.021936 -0.026673 -0.018635 -0.041695 0.0091008 -0.083173 9.6821 0.13271 0.058196 -0.044998 0.14039 0.11676 0.010558 -0.022211 0.18025 0.080729 0.33398 0.18267 0.12089 0.0013628 0.0050899 0.00098782 0.0042998 0.37373 -0.013716 -0.0052598 -0.038255 -0.0040289 0.073382 0.004226 -0.039014 -0.013007 -0.035798
3.0703 -0.01273 -0.0069517 -0.070959 0.029222 0 0.023721 -0.0192 0.0081968 -0.015083 0.0054177 -0.044301 9.0968 0.11237 0.051696 -0.01964 0.20288 0.090711 0.0073005 -0.053918 0.12894 0.055367 0.23186 0.1119 0.10536 0.0017628 0.0039153 0.001185 0.0037059 0.13741 -0.0027021 0.0034026 -0.024326 0.00665 0.10477 0.0053159 -0.051126 -0.021103 -0.020738
3.0742 -0.014165 -0.00061594 -0.064182 0.014274 0 0.0061222 0.00019426 0.017315 0.012463 -0.0049879 0.0055878 8.5091 0.065463 0.045797 0.00087659 0.23952 0.05627 -0.0021238 -0.048506 0.063311 0.012965 0.08246 0.032395 0.081163 0.0022167 0.0026499 0.0015971 0.0027343 -0.057503 0.0060987 0.0065254 -0.0076664 0.00326 0.12909 0.0069609 -0.06266 0.016856 -0.018468
3.0781 -0.0098237 0.0036322 -0.0067769 -0.0073852 0 -0.011152 0.018044 0.016909 0.037304 -0.010653 0.05391 7.9253 0.011582 0.041829 0.0094966 0.23376 0.019272 -0.015228 -0.030923 -0.0023824 -0.03314 -0.06459 -0.044576 0.050811 0.002179 0.00084647 0.0019539 0.001875 -0.22612 0.011933 0.0064445 0.015489 -0.007331 0.13086 0.0081242 -0.071422 0.064007 -0.030769
3.082 -0.00019566 0.0054991 0.045422 -0.014402 0 -0.011843 0.022643 0.023106 0.058737 -0.0056078 0.086761 7.3455 -0.037503 0.038231 0.0056031 0.18415 -0.015276 -0.030089 -0.0163 -0.05492 -0.075529 -0.18708 -0.10983 0.016509 0.0016469 -0.0015109 0.0019394 0.0014062 -0.38456 0.016082 0.0081561 0.041683 -0.010413 0.10674 0.0074436 -0.077332 0.10251 -0.055168
3.0859 0.0090052 0.0051034 0.049886 0.00056613 0 0.0046205 0.014702 0.042796 0.075819 0.0085331 0.098587 6.7648 -0.070488 0.032386 -0.009459 0.09512 -0.043486 -0.044517 -0.019136 -0.087763 -0.10718 -0.26663 -0.15912 -0.018886 0.0011683 -0.0036276 0.001632 0.0011877 -0.53024 0.021294 0.015396 0.062658 0.0051076 0.057328 0.0052661 -0.080775 0.11702 -0.087291
3.0898 0.012092 0.0036186 0.019299 0.025879 0 0.024158 0.0051324 0.065441 0.084201 0.025741 0.097094 6.1772 -0.068981 0.023674 -0.028917 -0.012679 -0.062592 -0.054134 -0.061409 -0.10297 -0.11654 -0.2798 -0.19321 -0.048544 0.001219 -0.0045258 0.0014465 0.0008433 -0.64007 0.028753 0.026104 0.072049 0.035196 -0.0063714 0.0036456 -0.083174 0.090118 -0.11531
3.0938 0.0087407 0.0030832 -0.00071053 0.040683 0 0.030577 0.0034526 0.072649 0.07859 0.039242 0.096971 5.5804 -0.037981 0.014481 -0.03907 -0.091302 -0.0723 -0.056535 -0.13261 -0.10862 -0.10541 -0.24978 -0.21492 -0.065593 0.0016272 -0.0040757 0.0015881 0.00015276 -0.68516 0.035388 0.032574 0.069987 0.061184 -0.052242 0.0039698 -0.085436 0.042298 -0.12574
3.0977 0.0043128 0.0049733 0.013731 0.031766 0 0.018956 0.0092271 0.05631 0.059594 0.043751 0.10598 4.9782 0.0073181 0.0081339 -0.035623 -0.12165 -0.075826 -0.052527 -0.2088 -0.11276 -0.081354 -0.20409 -0.22482 -0.068819 0.0017259 -0.0032373 0.0017092 -0.00069645 -0.6506 0.035447 0.027776 0.061885 0.064353 -0.066087 0.0050536 -0.085881 -0.0020797 -0.11737
3.1016 0.0048859 0.0087472 0.041321 0.0045129 0 -0.00080319 0.014699 0.027256 0.037118 0.037691 0.11587 4.3798 0.055679 0.0060097 -0.01734 -0.095431 -0.077791 -0.042833 -0.27092 -0.11742 -0.049515 -0.15952 -0.21896 -0.05768 0.0011219 -0.0031135 0.0012851 -0.0012292 -0.54859 0.026403 0.012605 0.053351 0.04243 -0.041589 0.0042963 -0.08248 -0.027303 -0.091134
3.1055 0.011811 0.012137 0.04606 -0.020628 0 -0.012447 0.014546 0.0057813 0.024352 0.025375 0.10811 3.7958 0.093729 0.0067337 0.015141 -0.0096684 -0.079574 -0.028652 -0.29622 -0.11682 -0.015942 -0.13319 -0.19131 -0.032434 0.00023767 -0.0037677 0.00033473 -0.001087 -0.41625 0.013631 -0.0033552 0.046223 0.012208 0.023895 0.00087659 -0.072428 -0.017415 -0.050276
3.1094 0.020915 0.013395 0.021742 -0.023651 0 -0.0064391 0.011568 0.0033084 0.026043 0.015662 0.070761 3.2309 0.10008 0.0079876 0.053196 0.11525 -0.076783 -0.012927 -0.24623 -0.10216 0.0098777 -0.14065 -0.13941 0.0034975 -3.0119e-05 -0.0041193 -0.00040033 -0.00037491 -0.29636 0.0076595 -0.0093469 0.038746 -0.0051575 0.11532 -0.0027693 -0.050816 0.039642 -0.0074267
3.1133 0.026775 0.013427 -0.0018125 -0.00049033 0 0.013013 0.012373 0.012956 0.032351 0.015314 0.01111 2.6795 0.084037 0.008667 0.083398 0.22551 -0.062678 0.00070592 -0.14882 -0.069512 0.027319 -0.15992 -0.068886 0.038816 0.00076191 -0.0031021 -0.00015623 0.00036722 -0.21064 0.014654 -0.0026442 0.028669 -0.0027273 0.19381 -0.0032562 -0.024201 0.10851 0.024322
3.1172 0.027676 0.015412 0.0046323 0.03372 0 0.032133 0.018673 0.017624 0.026138 0.022057 -0.048293 2.1281 0.053578 0.0091158 0.10049 0.29846 -0.035331 0.010508 -0.02422 -0.024556 0.036956 -0.17714 0.0075699 0.068278 0.0020717 -0.00086072 0.00098159 0.00058308 -0.1456 0.02898 0.009542 0.015749 0.0074472 0.24282 -8.3703e-06 0.001846 0.16914 0.040575
3.1211 0.026662 0.021861 0.035184 0.056263 0 0.038889 0.02474 0.0071258 -0.0010525 0.025713 -0.087239 1.5632 0.017741 0.0096722 0.10086 0.31707 -0.0015248 0.014927 0.10478 0.020461 0.039718 -0.17948 0.076094 0.087299 0.0028445 0.0013336 0.002036 0.00017362 -0.067957 0.036702 0.017627 0.0015981 0.0078319 0.25021 0.0038493 0.021361 0.20345 0.038802
3.125 0.028275 0.031924 0.056309 0.054043 0 0.032002 0.024451 -0.012234 -0.038783 0.01876 -0.10261 0.98097 -0.0078235 0.0097272 0.080834 0.26219 0.02723 0.011024 0.19688 0.054915 0.036552 -0.14824 0.12745 0.088811 0.002536 0.0023698 0.0020563 -0.00039617 0.037099 0.028675 0.019363 -0.012178 -0.0061881 0.20314 0.004743 0.022851 0.18546 0.017275
3.1289 0.034605 0.04182 0.046019 0.032764 0 0.02083 0.019962 -0.024128 -0.064119 0.0063716 -0.1068 0.38991 -0.011167 0.0086116 0.049174 0.16203 0.043261 -0.0018162 0.21691 0.075813 0.029137 -0.086705 0.15812 0.073248 0.001622 0.0023693 0.0010475 -0.00048986 0.13707 0.010993 0.02192 -0.025014 -0.020996 0.12628 0.0025365 0.0011647 0.12119 -0.013324
3.1328 0.044224 0.048245 0.018815 0.011369 0 0.017161 0.021384 -0.017668 -0.060483 0.0038787 -0.11225 -0.19482 0.0018832 0.0070851 0.016443 0.05731 0.047573 -0.020931 0.1764 0.086326 0.018221 -0.017014 0.16685 0.047865 0.0010604 0.002355 -8.0399e-05 0.00012249 0.16447 0.0012578 0.034061 -0.036232 -0.01746 0.051925 0.00060481 -0.034493 0.041357 -0.042637
3.1367 0.054203 0.051466 0.0089494 0.0071511 0 0.026252 0.036423 0.0030481 -0.032247 0.0219 -0.11796 -0.76137 0.025369 0.0071912 -0.01146 -0.028698 0.046261 -0.044372 0.087407 0.08889 0.0038894 0.044603 0.15123 0.017311 0.0012756 0.002905 -0.00046411 0.0010198 0.066395 0.012561 0.056163 -0.042927 0.010839 -0.0013408 0.0018754 -0.075821 -0.03353 -0.065056
3.1406 0.062524 0.054963 0.032876 0.023916 0 0.044085 0.060737 0.023785 -0.00088226 0.053817 -0.11063 -1.3077 0.051273 0.010126 -0.029113 -0.074374 0.042471 -0.069667 -0.031906 0.080168 -0.013716 0.080663 0.10824 -0.013205 0.00174 0.00334 -8.645e-05 0.0014727 -0.1522 0.040339 0.078287 -0.039497 0.051142 -0.016614 0.0053064 -0.11251 -0.082018 -0.07567
3.1445 0.068706 0.061974 0.07329 0.051727 0 0.061936 0.080261 0.034149 0.014903 0.079996 -0.078079 -1.8401 0.061294 0.014337 -0.027894 -0.050005 0.032462 -0.0899 -0.13643 0.052994 -0.033523 0.054918 0.038079 -0.033477 0.0015827 0.0024083 0.000402 0.0010887 -0.43454 0.065825 0.088584 -0.020331 0.08225 0.028703 0.0069463 -0.11818 -0.067146 -0.066921
3.1484 0.072988 0.072425 0.099812 0.076561 0 0.073462 0.084555 0.037452 0.017027 0.086113 -0.021279 -2.3656 0.052769 0.016185 -0.014923 0.0075892 0.0097588 -0.10091 -0.19661 0.0033246 -0.051805 -0.017256 -0.052973 -0.042848 0.00056242 -0.00025674 0.0005255 0.00015946 -0.72401 0.073752 0.084109 0.015718 0.091933 0.10005 0.0045341 -0.091203 -0.012117 -0.04715
3.1523 0.075788 0.083258 0.099936 0.090766 0 0.078521 0.07778 0.047553 0.026553 0.077033 0.045969 -2.8848 0.029426 0.012787 0.0055537 0.074226 -0.027245 -0.10162 -0.20943 -0.064526 -0.06696 -0.12171 -0.15374 -0.043451 -0.00062943 -0.0035352 0.00045967 -0.00064227 -1.0103 0.067052 0.073706 0.062659 0.085552 0.17554 0.00040761 -0.037144 0.062867 -0.021069
3.1563 0.07811 0.091547 0.086209 0.09645 0 0.081695 0.075243 0.075666 0.062986 0.071188 0.10757 -3.3918 -0.0036789 0.004249 0.029566 0.12833 -0.072262 -0.092016 -0.17774 -0.13895 -0.078097 -0.24333 -0.25251 -0.03823 -0.0010439 -0.0057868 0.00063063 -0.00094608 -1.3208 0.063499 0.070351 0.10939 0.079739 0.23575 -0.0007988 0.035729 0.1382 0.0069606
3.1602 0.081799 0.097016 0.07683 0.10104 0 0.087949 0.088036 0.11891 0.12306 0.080937 0.15502 -3.8796 -0.036839 -0.0068925 0.051696 0.13962 -0.11548 -0.073215 -0.1133 -0.20698 -0.08482 -0.3579 -0.34088 -0.032898 -0.00040979 -0.0063756 0.0010203 -0.0010705 -1.6655 0.077322 0.080328 0.14574 0.088324 0.25332 0.002676 0.11078 0.18401 0.030893
3.1641 0.088534 0.10151 0.076832 0.11018 0 0.099148 0.11116 0.16066 0.17952 0.099804 0.18883 -4.3469 -0.055238 -0.01811 0.065826 0.090907 -0.15035 -0.053612 -0.056637 -0.25987 -0.091143 -0.43159 -0.41458 -0.037686 0.00063196 -0.0061386 0.0011045 -0.0016887 -1.9965 0.10436 0.099038 0.16814 0.11261 0.213 0.0074292 0.15535 0.175 0.044318
3.168 0.098236 0.10644 0.080941 0.12359 0 0.1133 0.12779 0.18272 0.20268 0.11026 0.21326 -4.7994 -0.058952 -0.028419 0.072305 0.0084366 -0.17607 -0.040459 -0.030996 -0.29513 -0.1012 -0.4629 -0.47203 -0.054137 0.0011908 -0.0063482 0.000536 -0.0030645 -2.2306 0.12602 0.11628 0.18023 0.14228 0.13904 0.0082207 0.16201 0.12951 0.048571
3.1719 0.10869 0.11131 0.088565 0.1356 0 0.12604 0.12587 0.17918 0.18617 0.1033 0.23105 -5.2443 -0.050712 -0.037601 0.071708 -0.089512 -0.19456 -0.036981 -0.044251 -0.31515 -0.11665 -0.45339 -0.51247 -0.081509 0.00096025 -0.0073518 -0.00028835 -0.0046319 -2.3188 0.12808 0.12494 0.18777 0.16391 0.047648 0.0034778 0.13067 0.062577 0.044925
3.1758 0.11714 0.11482 0.1065 0.13921 0 0.13298 0.11045 0.16062 0.1532 0.088341 0.24207 -5.6829 -0.035085 -0.044666 0.065206 -0.18237 -0.20656 -0.04528 -0.099463 -0.32488 -0.13836 -0.40806 -0.53485 -0.11756 0.00038366 -0.008351 -0.00055595 -0.0054099 -2.2919 0.1151 0.12499 0.19249 0.16962 -0.042889 -0.0029236 0.065697 -0.007615 0.035384
3.1797 0.1224 0.11696 0.13427 0.13091 0 0.13216 0.099075 0.14492 0.1369 0.082883 0.24433 -6.1092 -0.023972 -0.047993 0.055305 -0.22997 -0.21154 -0.065606 -0.19129 -0.32905 -0.16415 -0.33779 -0.53727 -0.15388 6.7589e-05 -0.0084576 3.1466e-05 -0.004918 -2.2316 0.10552 0.12068 0.19062 0.1606 -0.097244 -0.0055066 -0.014608 -0.043639 0.024448
3.1836 0.12538 0.11934 0.15419 0.11413 0 0.12559 0.10492 0.14265 0.15171 0.094059 0.23468 -6.5155 -0.025595 -0.047261 0.046935 -0.22569 -0.21013 -0.085688 -0.28277 -0.32937 -0.1841 -0.26799 -0.51722 -0.1782 0.0001376 -0.007756 0.00081503 -0.0037039 -2.1942 0.11273 0.11551 0.17758 0.14483 -0.10642 -0.0025612 -0.074287 -0.034859 0.017768
3.1875 0.12754 0.12319 0.14563 0.098911 0 0.11879 0.12443 0.14924 0.18132 0.11237 0.21007 -6.9005 -0.038499 -0.044684 0.042023 -0.18023 -0.20491 -0.097801 -0.35618 -0.32276 -0.19211 -0.2071 -0.47332 -0.18608 0.00021434 -0.0071749 0.00082843 -0.0029071 -2.1635 0.13152 0.1108 0.1542 0.13147 -0.077203 0.0025334 -0.10018 0.0093007 0.01662
3.1914 0.12912 0.12754 0.11174 0.096661 0 0.11754 0.14157 0.15055 0.19382 0.12355 0.17063 -7.2696 -0.059693 -0.043496 0.041732 -0.10448 -0.19754 -0.096534 -0.40017 -0.30339 -0.18382 -0.15973 -0.40853 -0.17521 -3.722e-05 -0.0073762 -0.00011272 -0.0032176 -2.0813 0.14355 0.10777 0.12794 0.12525 -0.016797 0.0050817 -0.085699 0.078146 0.021178
3.1953 0.12909 0.12983 0.085114 0.11208 0 0.12358 0.14353 0.13656 0.17012 0.12398 0.12297 -7.6281 -0.082939 -0.044892 0.047095 -0.015362 -0.18633 -0.075824 -0.40357 -0.26841 -0.15426 -0.12911 -0.33223 -0.14415 -0.00045 -0.0079724 -0.0011106 -0.0042208 -1.9195 0.13617 0.10898 0.10745 0.12412 0.063328 0.0036603 -0.027248 0.1538 0.030581
3.1992 0.12678 0.12862 0.098389 0.13789 0 0.13264 0.13193 0.1108 0.1203 0.12222 0.07893 -7.9712 -0.094341 -0.046847 0.057067 0.055105 -0.16811 -0.035829 -0.36597 -0.22328 -0.10464 -0.11355 -0.25827 -0.10028 -0.0005111 -0.0079622 -0.0010792 -0.0047914 -1.7195 0.11525 0.11608 0.095629 0.12176 0.13929 0.0008431 0.056117 0.20206 0.038831
3.2031 0.12316 0.12539 0.14753 0.15792 0 0.13728 0.1192 0.087299 0.074191 0.12647 0.04849 -8.2846 -0.092163 -0.046423 0.067474 0.097965 -0.14349 0.0079731 -0.31166 -0.18063 -0.050653 -0.10525 -0.19897 -0.058723 4.5491e-05 -0.0068648 9.2198e-05 -0.0041807 -1.5559 0.099545 0.1262 0.088025 0.11346 0.19887 -8.3434e-05 0.13045 0.21751 0.040385
3.207 0.12027 0.12336 0.19031 0.15806 0 0.13298 0.11541 0.078209 0.055851 0.13408 0.032325 -8.5561 -0.078583 -0.043235 0.076205 0.11286 -0.11932 0.046506 -0.25065 -0.15231 -0.0010413 -0.10293 -0.15951 -0.026709 0.00086927 -0.0052698 0.0013686 -0.0027577 -1.4688 0.10281 0.13249 0.078372 0.10094 0.23862 0.0015679 0.18049 0.20263 0.032646
3.2109 0.1194 0.1245 0.18737 0.13733 0 0.12241 0.11973 0.083965 0.065103 0.13576 0.022276 -8.7893 -0.057565 -0.040105 0.081405 0.10237 -0.10425 0.071072 -0.19195 -0.14099 0.035875 -0.10602 -0.13769 -0.010365 0.0012669 -0.0042171 0.0015941 -0.0016843 -1.4357 0.12149 0.12979 0.065607 0.091609 0.25702 0.0038948 0.19413 0.16336 0.013934
3.2148 0.12018 0.1278 0.1447 0.10967 0 0.11374 0.12407 0.094644 0.081358 0.12881 0.010858 -9.0054 -0.04011 -0.039969 0.080533 0.074041 -0.10119 0.066866 -0.14597 -0.13965 0.046162 -0.11772 -0.12944 -0.018453 0.00085947 -0.0041471 0.0006295 -0.0018435 -1.4126 0.13929 0.12045 0.055488 0.092574 0.25249 0.0049767 0.15678 0.11501 -0.017101
3.2188 0.12144 0.13071 0.10957 0.093987 0 0.11412 0.12326 0.10045 0.084266 0.12224 0.00096278 -9.2291 -0.03808 -0.042412 0.076068 0.045748 -0.10489 0.037404 -0.11175 -0.14012 0.032555 -0.13969 -0.13483 -0.043293 -3.6697e-05 -0.0045854 -0.00057482 -0.0030493 -1.3943 0.14284 0.11349 0.055451 0.10437 0.23429 0.0046612 0.090868 0.080404 -0.051427
3.2227 0.12285 0.13171 0.12038 0.1001 0 0.12392 0.1202 0.1007 0.071846 0.12667 0.0051685 -9.4694 -0.05112 -0.043942 0.071676 0.023274 -0.10801 -0.0056219 -0.084556 -0.14251 0.0052641 -0.17024 -0.1587 -0.07475 -0.00068552 -0.004839 -0.00098447 -0.0042642 -1.4276 0.13301 0.11669 0.068234 0.12038 0.20807 0.0038191 0.019072 0.063766 -0.081269
3.2266 0.1252 0.13146 0.163 0.12198 0 0.13672 0.12136 0.10312 0.060925 0.14075 0.033984 -9.7124 -0.076502 -0.042 0.070178 0.0084578 -0.10977 -0.053292 -0.061881 -0.15571 -0.028096 -0.20743 -0.20515 -0.10596 -0.00059927 -0.0048434 -0.00046048 -0.0045621 -1.562 0.12191 0.12873 0.090522 0.13246 0.17674 0.0026665 -0.044229 0.065016 -0.10109
3.2305 0.12905 0.1313 0.18308 0.14368 0 0.14476 0.1289 0.11508 0.071371 0.15081 0.084287 -9.9312 -0.10858 -0.038309 0.074877 0.0012841 -0.11745 -0.094655 -0.041338 -0.18796 -0.058209 -0.24819 -0.27153 -0.12931 3.2348e-05 -0.0051992 0.00026297 -0.0038981 -1.7918 0.12062 0.13953 0.11704 0.13733 0.14296 0.00064315 -0.084208 0.080843 -0.10491
3.2344 0.13339 0.13139 0.14489 0.1523 0 0.14465 0.13822 0.13608 0.10878 0.14539 0.13996 -10.105 -0.12886 -0.037542 0.090932 -0.0021925 -0.13833 -0.11056 -0.023306 -0.23653 -0.069108 -0.28314 -0.3476 -0.13392 0.000536 -0.0064078 0.00043853 -0.0030133 -2.0508 0.12975 0.13934 0.14473 0.13791 0.11217 -0.0020602 -0.084261 0.098078 -0.083936
3.2383 0.13604 0.13069 0.074363 0.14687 0 0.13864 0.14301 0.1582 0.15958 0.12846 0.18464 -10.23 -0.12874 -0.042359 0.11355 -0.0062743 -0.17007 -0.1057 -0.0095494 -0.28724 -0.063591 -0.30693 -0.42068 -0.12619 0.00037003 -0.0082122 4.1874e-07 -0.0026742 -2.2628 0.14079 0.12794 0.17223 0.13908 0.08873 -0.0036478 -0.063955 0.10623 -0.04896
3.2422 0.13557 0.12881 0.037326 0.13665 0 0.13137 0.14123 0.17299 0.20086 0.11625 0.21379 -10.32 -0.10705 -0.050105 0.13938 -0.010676 -0.2002 -0.085269 -0.0012934 -0.32464 -0.045446 -0.31745 -0.48139 -0.11047 -0.0004034 -0.0097669 -0.0005769 -0.0030251 -2.3942 0.14473 0.115 0.19619 0.14281 0.075262 -0.0021549 -0.033959 0.10403 -0.0058377
3.2461 0.13271 0.1271 0.07226 0.13175 0 0.12614 0.13594 0.17736 0.21609 0.12069 0.23415 -10.39 -0.065317 -0.055003 0.16476 -0.014436 -0.21616 -0.055803 0.0008492 -0.34312 -0.019568 -0.31364 -0.52535 -0.091527 -0.0011908 -0.010411 -0.00092367 -0.0036023 -2.459 0.13921 0.11109 0.20998 0.14745 0.07357 0.0021622 -0.0046888 0.092008 0.0392
3.25 0.12955 0.12726 0.14751 0.13474 0 0.12391 0.13115 0.17359 0.20491 0.13778 0.25162 -10.451 -0.010099 -0.053834 0.183 -0.013969 -0.21622 -0.029496 -0.0032077 -0.34854 0.0049297 -0.29439 -0.55052 -0.077024 -0.0013895 -0.010191 -0.0011046 -0.0038578 -2.4801 0.1288 0.11824 0.2079 0.15098 0.086067 0.0063252 0.0090469 0.074429 0.075913
3.2539 0.12751 0.12887 0.19015 0.13998 0 0.12445 0.12829 0.16543 0.18133 0.15275 0.26137 -10.505 0.03819 -0.049198 0.1891 -0.0061507 -0.21014 -0.019427 -0.0082027 -0.34951 0.018114 -0.2664 -0.55448 -0.072277 -0.00088981 -0.0096535 -0.0013236 -0.0036235 -2.456 0.12013 0.12915 0.191 0.15352 0.10575 0.006973 0.0023981 0.061216 0.095833
3.2578 0.12601 0.12885 0.15881 0.13944 0 0.1269 0.12654 0.15511 0.16267 0.15515 0.25109 -10.554 0.069785 -0.046847 0.1854 0.0071117 -0.20873 -0.024242 -0.0098002 -0.34764 0.021009 -0.23616 -0.53502 -0.074201 -0.00013546 -0.0092423 -0.0014919 -0.0031407 -2.3663 0.11719 0.13504 0.16777 0.15603 0.12379 0.003345 -0.015872 0.054794 0.10093
3.2617 0.12334 0.12411 0.085495 0.1295 0 0.12885 0.12514 0.14367 0.15724 0.14671 0.21461 -10.595 0.080887 -0.049778 0.17399 0.024002 -0.21298 -0.040904 -0.0056182 -0.33642 0.016138 -0.20667 -0.49287 -0.07955 0.00028089 -0.0089684 -0.0012692 -0.0027699 -2.2031 0.11977 0.1336 0.14768 0.15701 0.1348 -0.0020553 -0.039575 0.054973 0.093052
3.2656 0.11854 0.11491 0.04239 0.11341 0 0.12612 0.12376 0.13226 0.15889 0.13485 0.16116 -10.627 0.070144 -0.0552 0.1579 0.042089 -0.21358 -0.064353 0.0062527 -0.30904 0.0076139 -0.18047 -0.43309 -0.084053 0.00011926 -0.0085882 -0.00054036 -0.0027267 -1.9878 0.12443 0.12896 0.13348 0.15185 0.1338 -0.0056565 -0.061636 0.060247 0.075228
3.2695 0.1122 0.10523 0.068001 0.098661 0 0.11548 0.12071 0.12181 0.15232 0.12219 0.11018 -10.643 0.041799 -0.057428 0.14406 0.056718 -0.20086 -0.080868 0.028472 -0.26654 0.0073082 -0.15986 -0.36318 -0.077031 -0.00034642 -0.007932 0.0002828 -0.003016 -1.7562 0.12643 0.12466 0.1199 0.13636 0.1137 -0.0056149 -0.070312 0.065487 0.053756
3.2734 0.1054 0.09939 0.12895 0.09198 0 0.098662 0.11253 0.11171 0.1257 0.10557 0.075891 -10.638 0.01551 -0.053586 0.13645 0.06835 -0.17475 -0.083758 0.055579 -0.21841 0.020358 -0.14128 -0.29007 -0.057363 -0.00063826 -0.0069952 0.00055531 -0.003479 -1.5315 0.12181 0.11843 0.1005 0.11124 0.085713 -0.0027525 -0.068615 0.067927 0.035834
3.2773 0.098174 0.097889 0.15613 0.095039 0 0.083154 0.096936 0.10002 0.081497 0.084649 0.056726 -10.612 -0.0015363 -0.046235 0.13513 0.079191 -0.1449 -0.073638 0.08527 -0.17565 0.046506 -0.12285 -0.21876 -0.026666 -0.00056331 -0.0058298 4.589e-06 -0.0038432 -1.3164 0.10944 0.10493 0.075535 0.082795 0.05715 0.00062153 -0.060646 0.069314 0.0229
3.2813 0.089328 0.096686 0.11609 0.10308 0 0.077143 0.076324 0.085706 0.036314 0.067243 0.039541 -10.569 -0.0047943 -0.040475 0.13937 0.091512 -0.12159 -0.05278 0.1156 -0.14362 0.084018 -0.10313 -0.15329 0.012515 -0.00041511 -0.0045259 -0.0010038 -0.0038038 -1.1079 0.092043 0.08353 0.052695 0.058855 0.034571 0.0024101 -0.05039 0.072079 0.015493
3.2852 0.077842 0.090571 0.04315 0.10703 0 0.081996 0.057237 0.070138 0.0088177 0.062367 0.014142 -10.518 0.0089772 -0.038805 0.14702 0.10919 -0.10722 -0.027017 0.14432 -0.12099 0.12832 -0.08067 -0.097907 0.055156 -0.00067187 -0.0033361 -0.0018069 -0.0032003 -0.91065 0.074714 0.061618 0.039701 0.043786 0.027456 0.0016409 -0.043667 0.081599 0.013214
3.2891 0.064269 0.07744 0.0008857 0.098337 0 0.089294 0.045301 0.055367 0.0049615 0.0683 -0.016124 -10.464 0.030214 -0.039065 0.15267 0.13357 -0.096602 -0.0092861 0.16904 -0.10417 0.1666 -0.057051 -0.056394 0.090719 -0.0014555 -0.0026573 -0.0020049 -0.0021878 -0.73113 0.061445 0.048947 0.036255 0.036776 0.040551 -0.0013391 -0.044076 0.10306 0.012337
3.293 0.050505 0.059562 0.015933 0.074165 0 0.086261 0.040557 0.041007 0.013324 0.071017 -0.037362 -10.407 0.046103 -0.03723 0.1543 0.15903 -0.084353 -0.0032114 0.18896 -0.091613 0.19223 -0.03603 -0.030128 0.1153 -0.002286 -0.0026979 -0.0016854 -0.0011959 -0.56402 0.052297 0.048082 0.033792 0.03399 0.064855 -0.0048945 -0.047474 0.13132 0.010013
3.2969 0.038218 0.041198 0.053948 0.039734 0 0.065864 0.03819 0.024088 0.01539 0.057246 -0.038046 -10.336 0.050198 -0.031818 0.15154 0.18061 -0.070953 -0.0087121 0.20262 -0.084081 0.20216 -0.020536 -0.017253 0.12736 -0.0024332 -0.0031354 -0.001194 -0.00062732 -0.39426 0.043857 0.051159 0.023634 0.031698 0.094401 -0.0066061 -0.050632 0.16109 0.0051829
3.3008 0.027721 0.025434 0.060257 0.0057623 0 0.033042 0.033886 0.003356 0.0021793 0.028792 -0.019473 -10.243 0.037264 -0.025368 0.14464 0.19291 -0.061364 -0.024042 0.20844 -0.081811 0.19463 -0.013501 -0.013911 0.12641 -0.0015956 -0.003257 -0.00080639 -0.00054977 -0.2195 0.032732 0.046894 0.0056715 0.027697 0.12258 -0.0047142 -0.050106 0.18591 -0.0028479
3.3047 0.018539 0.013294 0.019111 -0.017552 0 0.0016451 0.02794 -0.016369 -0.01773 0.0018457 0.005133 -10.124 0.001063 -0.021794 0.13487 0.18358 -0.058742 -0.042195 0.20044 -0.082732 0.1673 -0.021566 -0.01623 0.11217 -0.00026414 -0.0026062 -0.00063147 -0.00069686 -0.067942 0.018951 0.03122 -0.0109 0.021191 0.13722 0.00022518 -0.040457 0.18932 -0.014812
3.3086 0.010966 0.005223 -0.031606 -0.025803 0 -0.015316 0.023793 -0.025709 -0.02631 -0.0088202 0.020886 -9.9907 -0.045688 -0.022609 0.12456 0.15524 -0.060641 -0.053331 0.17934 -0.083631 0.13104 -0.041454 -0.021226 0.092602 0.00063283 -0.0015037 -0.00069217 -0.00078356 0.014311 0.0062687 0.011082 -0.015553 0.012803 0.13724 0.0052744 -0.025543 0.1678 -0.029101
3.3125 0.0067142 0.002405 -0.04312 -0.021267 0 -0.013974 0.023161 -0.018405 -0.01292 -0.0037968 0.021423 -9.8606 -0.09433 -0.025741 0.11335 0.11427 -0.061592 -0.055676 0.14675 -0.0826 0.09161 -0.068999 -0.026508 0.071072 0.00053262 -0.00080417 -0.00094091 -0.00079113 1.6135e-05 -0.00064372 -0.0020513 -0.0056532 0.0050328 0.1265 0.0074036 -0.010239 0.12531 -0.045134
3.3164 0.0077234 0.0059652 -0.0076102 -0.0094533 0 -0.00032969 0.023695 0.0018042 0.015672 0.0037867 0.011373 -9.7461 -0.13862 -0.027709 0.10031 0.066815 -0.058732 -0.049351 0.10416 -0.07999 0.052966 -0.10039 -0.030223 0.049517 -0.00025768 -0.0010342 -0.0011811 -0.00090574 -0.093233 0.00054421 -0.0021103 0.011381 0.00164 0.10873 0.0062909 0.0014781 0.066564 -0.0626
3.3203 0.01421 0.014971 0.036169 0.0051203 0 0.015774 0.021961 0.022587 0.041042 0.0039326 0.0010384 -9.6426 -0.17138 -0.026725 0.083281 0.022148 -0.054217 -0.036543 0.053617 -0.077249 0.019335 -0.13006 -0.03199 0.0294 -0.00085741 -0.0017943 -0.0011195 -0.0012034 -0.21473 0.0086598 0.0078091 0.024401 0.0051613 0.089589 0.0046482 0.0043334 -0.00041111 -0.081313
3.3242 0.023922 0.025844 0.046718 0.020394 0 0.027529 0.018073 0.032449 0.048752 0.00030804 -0.001142 -9.5306 -0.18713 -0.023863 0.058496 -0.0035262 -0.052219 -0.026292 0.00061932 -0.07534 -0.0053967 -0.14798 -0.033687 0.010573 -0.00064429 -0.0021208 -0.00064428 -0.0014871 -0.3194 0.020191 0.020313 0.027258 0.014441 0.078396 0.0053424 -0.0052744 -0.056928 -0.10026
3.3281 0.033405 0.034379 0.02356 0.035212 0 0.033785 0.016303 0.029744 0.039335 0.0043639 0.0069961 -9.3924 -0.19245 -0.021659 0.028359 -0.0097889 -0.054224 -0.023548 -0.050002 -0.07433 -0.023591 -0.1531 -0.03853 -0.0081866 0.00018346 -0.0014886 -4.8327e-05 -0.0015053 -0.39646 0.031245 0.030868 0.022498 0.025051 0.0763 0.0081629 -0.019776 -0.094975 -0.11745
3.332 0.040122 0.038656 0.0042772 0.047457 0 0.037091 0.020629 0.022919 0.025527 0.020876 0.021626 -9.2307 -0.19001 -0.021828 -0.0045548 0.0018758 -0.057703 -0.028768 -0.096481 -0.073949 -0.036146 -0.14559 -0.048756 -0.026991 0.0008618 -0.00039628 0.0001602 -0.0013006 -0.46346 0.038983 0.039772 0.017831 0.032902 0.083124 0.0098688 -0.033938 -0.11194 -0.13105
3.3359 0.043556 0.039999 0.020641 0.054383 0 0.040229 0.030046 0.022142 0.019978 0.041916 0.036298 -9.0702 -0.18233 -0.024056 -0.036946 0.02833 -0.059143 -0.041009 -0.13752 -0.073919 -0.044104 -0.12663 -0.064058 -0.045641 0.00085536 0.0001243 -0.00021974 -0.0012311 -0.53724 0.042336 0.048299 0.019403 0.037672 0.098079 0.007762 -0.042351 -0.10699 -0.13917
3.3398 0.044604 0.041085 0.063179 0.05477 0 0.044086 0.038849 0.030617 0.02547 0.055483 0.046026 -8.9366 -0.17069 -0.026524 -0.06054 0.062317 -0.057786 -0.054965 -0.17123 -0.073739 -0.0483 -0.099298 -0.082373 -0.06232 0.00036633 -0.00042106 -0.00077885 -0.0015679 -0.61371 0.04219 0.054897 0.027644 0.042351 0.12029 0.0029843 -0.035122 -0.0796 -0.13721
3.3438 0.044212 0.043152 0.091874 0.050341 0 0.047367 0.041629 0.043298 0.035432 0.057806 0.05018 -8.8308 -0.15461 -0.027374 -0.068988 0.090847 -0.056193 -0.060986 -0.19881 -0.072722 -0.050741 -0.072559 -0.102 -0.074268 4.1126e-05 -0.001482 -0.00083818 -0.0021091 -0.67397 0.040782 0.056277 0.0382 0.049122 0.14648 -0.00027621 -0.012145 -0.041086 -0.12496
3.3477 0.042666 0.045029 0.079314 0.044652 0 0.047536 0.037848 0.052802 0.041918 0.055046 0.052704 -8.7245 -0.1332 -0.025988 -0.062705 0.10993 -0.057451 -0.056745 -0.22097 -0.070814 -0.052225 -0.050356 -0.12253 -0.080409 0.00021405 -0.0020717 -0.00016405 -0.0023042 -0.70492 0.040122 0.051664 0.046101 0.055911 0.17505 0.00089502 0.02046 0.0023947 -0.10487
3.3516 0.039963 0.044649 0.038714 0.040396 0 0.042583 0.031739 0.055684 0.042443 0.053732 0.059117 -8.583 -0.10609 -0.023318 -0.042683 0.11806 -0.062176 -0.042158 -0.23749 -0.069314 -0.052986 -0.034542 -0.14352 -0.080002 0.00052205 -0.0018307 0.00070772 -0.0018357 -0.71035 0.040352 0.044523 0.049421 0.057595 0.20477 0.0048911 0.057625 0.047993 -0.078848
3.3555 0.036455 0.041222 0.0080871 0.037713 0 0.033236 0.028401 0.053466 0.040357 0.052644 0.07171 -8.398 -0.073298 -0.021148 -0.011193 0.11506 -0.068129 -0.018844 -0.24773 -0.070272 -0.053051 -0.026219 -0.16269 -0.072482 0.00032019 -0.0013943 0.00096197 -0.0010397 -0.70374 0.039651 0.03929 0.050065 0.051065 0.23404 0.0070481 0.09272 0.093588 -0.04946
3.3594 0.032853 0.035828 0.010162 0.035032 0 0.024032 0.030273 0.049233 0.040538 0.045994 0.086448 -8.196 -0.038881 -0.020759 0.024133 0.10428 -0.072326 0.0038952 -0.24944 -0.074676 -0.051278 -0.023906 -0.17587 -0.057834 -0.00055314 -0.0016684 0.00035129 -0.00065619 -0.69406 0.036163 0.036832 0.051723 0.039067 0.25594 0.0043891 0.1125 0.13723 -0.022509
3.3633 0.029583 0.030126 0.031822 0.031354 0 0.021207 0.036478 0.04464 0.045339 0.032919 0.094657 -8.013 -0.0097665 -0.021923 0.05426 0.093181 -0.073359 0.017234 -0.24604 -0.081198 -0.046988 -0.021618 -0.17937 -0.040832 -0.0015132 -0.0028073 -0.00050502 -0.0011057 -0.67928 0.030184 0.034019 0.056674 0.02861 0.26561 -0.0013698 0.11669 0.17713 -0.0012086
3.3672 0.026281 0.024822 0.042652 0.0275 0 0.027635 0.043912 0.039975 0.053321 0.02029 0.089116 -7.859 0.010699 -0.023108 0.076226 0.083732 -0.072028 0.01855 -0.23915 -0.087032 -0.039558 -0.017216 -0.17211 -0.023473 -0.0017904 -0.003997 -0.00073568 -0.0020406 -0.64931 0.024146 0.027864 0.063512 0.025034 0.25946 -0.0056564 0.10598 0.21055 0.013419
3.3711 0.022068 0.019491 0.029058 0.024963 0 0.038663 0.048103 0.035451 0.060015 0.014597 0.070018 -7.7077 0.020135 -0.022874 0.088187 0.077147 -0.07026 0.0068644 -0.23043 -0.090173 -0.028583 -0.0091624 -0.15555 -0.007615 -0.0012361 -0.0042633 -0.00012666 -0.0026616 -0.59073 0.020045 0.019261 0.067299 0.027154 0.23494 -0.0055731 0.082045 0.23456 0.020938
3.375 0.01638 0.01365 0.006079 0.023516 0 0.043579 0.044138 0.030974 0.059662 0.013072 0.045544 -7.5237 0.015849 -0.021301 0.088746 0.073594 -0.06942 -0.016695 -0.22204 -0.090804 -0.013461 0.0036907 -0.13174 0.0040276 -0.0005018 -0.0034324 0.00064177 -0.0024824 -0.48992 0.016939 0.011949 0.062384 0.028033 0.1879 -0.0022744 0.047556 0.24213 0.021026
3.3789 0.0095724 0.0076661 -0.0032598 0.020168 0 0.033281 0.029219 0.024909 0.048127 0.0061173 0.025836 -7.2987 0.0042755 -0.019996 0.083514 0.070337 -0.069101 -0.04094 -0.21411 -0.090144 0.0035565 0.018561 -0.10182 0.01026 -0.00037534 -0.0022391 0.00069766 -0.0017479 -0.33935 0.011552 0.0080944 0.046371 0.020861 0.12686 0.00094092 0.01018 0.23068 0.017297
3.3828 0.002788 0.0024848 0.0050109 0.011105 0 0.0085165 0.0061622 0.014676 0.026467 -0.010552 0.014979 -7.0619 -0.0069435 -0.020471 0.077642 0.065999 -0.066939 -0.058512 -0.2037 -0.087811 0.019635 0.03287 -0.066469 0.012214 -0.00096163 -0.0015168 -0.00011462 -0.0010962 -0.14865 0.0019273 0.0059794 0.022453 0.004939 0.063646 0.0021643 -0.025643 0.20553 0.013084
3.3867 -0.0027348 -0.0013442 0.01303 -0.0044499 0 -0.018857 -0.016008 -0.00015965 0.0020438 -0.028324 0.0078556 -6.8524 -0.013533 -0.022336 0.073504 0.060389 -0.059681 -0.066033 -0.18764 -0.080513 0.03285 0.045594 -0.027351 0.01057 -0.0015729 -0.0013534 -0.0010724 -0.00087869 0.049329 -0.0095411 0.0026027 -0.0020141 -0.01311 0.0055174 0.0020211 -0.057506 0.17041 0.01021
3.3906 -0.0063287 -0.0041297 0.0036786 -0.02175 0 -0.033855 -0.027049 -0.015707 -0.015778 -0.032837 -0.0049609 -6.6822 -0.011674 -0.02321 0.072973 0.053764 -0.045205 -0.061347 -0.16235 -0.063937 0.041324 0.056109 0.012595 0.006256 -0.0014419 -0.0010809 -0.0013134 -0.00088772 0.21044 -0.017307 -0.0020887 -0.020107 -0.023819 -0.04044 0.0017263 -0.083343 0.13003 0.010334
3.3945 -0.0081351 -0.006515 -0.01886 -0.032316 0 -0.029642 -0.023288 -0.02608 -0.023375 -0.019161 -0.028094 -6.5272 0.0030962 -0.020692 0.077307 0.048561 -0.024361 -0.0442 -0.11811 -0.036625 0.041509 0.065456 0.050412 0.0012843 -0.00050518 -4.9139e-05 -0.00069105 -0.00073829 0.30625 -0.017595 -0.0047509 -0.029734 -0.021654 -0.061965 0.0010916 -0.097374 0.09411 0.016494
3.3984 -0.0088956 -0.0086845 -0.033779 -0.029769 0 -0.012672 -0.011205 -0.028877 -0.026832 0.0016354 -0.055938 -6.3536 0.02255 -0.014705 0.083022 0.046643 -0.0011148 -0.025188 -0.060357 -0.0025185 0.037045 0.076331 0.084295 -0.0016787 0.00055261 0.0016474 0.00012463 -0.00039641 0.34445 -0.012417 -0.0028264 -0.034241 -0.0092509 -0.067996 -0.00081039 -0.10026 0.066825 0.027054
3.4023 -0.0095029 -0.010261 -0.027031 -0.015581 0 0.0027052 -0.002562 -0.027967 -0.036543 0.012267 -0.076091 -6.1517 0.041895 -0.0079556 0.088667 0.048483 0.019472 -0.0083057 0.0059995 0.030359 0.03036 0.089033 0.11313 -0.0014315 0.001004 0.0032053 0.00035156 -0.0002131 0.36126 -0.0083762 0.0016383 -0.038686 0.0038361 -0.064053 -0.0033821 -0.091462 0.047714 0.040935
3.4063 -0.010532 -0.010942 -0.0064419 0.0004277 0 0.0054607 -0.0047308 -0.029688 -0.055819 0.0052371 -0.079201 -5.9424 0.056993 -0.0039521 0.093185 0.054178 0.034022 0.0037457 0.075307 0.054457 0.023796 0.10294 0.135 0.0029051 0.0007656 0.0038193 -0.00015198 -0.00044075 0.38923 -0.010881 0.0035111 -0.045001 0.0072244 -0.055198 -0.0040224 -0.070915 0.035482 0.056858
3.4102 -0.011963 -0.011034 0.0074829 0.0065652 0 -0.0044985 -0.014924 -0.035716 -0.074656 -0.01154 -0.066832 -5.753 0.062265 -0.0042543 0.095625 0.063524 0.042131 0.0089166 0.13744 0.067107 0.020859 0.11529 0.14691 0.012486 0.00037237 0.0033569 -0.00082127 -0.00084111 0.42859 -0.019057 0.00019079 -0.050303 -0.0032248 -0.047862 -0.00068521 -0.03826 0.027109 0.072617
3.4141 -0.013294 -0.011244 0.0033519 -0.001585 0 -0.018043 -0.023601 -0.040317 -0.076688 -0.024278 -0.050262 -5.5893 0.055992 -0.0073429 0.096326 0.074449 0.045325 0.010875 0.17741 0.071364 0.02421 0.11748 0.14637 0.026004 0.00034065 0.002426 -0.00098524 -0.00089279 0.44891 -0.026312 -0.005093 -0.049745 -0.022215 -0.045576 0.0052908 0.0010309 0.017158 0.083715
3.418 -0.014036 -0.012021 -0.011011 -0.016988 0 -0.02524 -0.023524 -0.035809 -0.05468 -0.026607 -0.04091 -5.4334 0.043804 -0.010012 0.096047 0.085111 0.045108 0.014505 0.19465 0.072723 0.031443 0.10547 0.13358 0.039866 0.0006522 0.0018695 -0.00047722 -0.00038913 0.41963 -0.026281 -0.0065392 -0.04114 -0.038354 -0.04395 0.0097029 0.039309 0.0052505 0.088246
3.4219 -0.014273 -0.013296 -0.019366 -0.026438 0 -0.022767 -0.015798 -0.021243 -0.019898 -0.02283 -0.040658 -5.2655 0.02893 -0.0099981 0.094615 0.094761 0.042219 0.021671 0.18968 0.074424 0.040511 0.076899 0.11149 0.051677 0.00088349 0.0021555 0.00030166 0.00027038 0.34059 -0.018709 -0.0024379 -0.027088 -0.042102 -0.038983 0.0093305 0.072442 -0.0069644 0.08498
3.4258 -0.01476 -0.014911 -0.014614 -0.021778 0 -0.01482 -0.0077685 -0.0051203 0.0052328 -0.020082 -0.040621 -5.0854 0.014699 -0.007627 0.091632 0.1028 0.03746 0.033511 0.16481 0.075221 0.048967 0.030545 0.083674 0.059006 0.00075313 0.0030884 0.00081296 0.00046722 0.24484 -0.0098767 0.0021396 -0.012882 -0.032557 -0.026349 0.005123 0.096758 -0.017022 0.073148
3.4297 -0.01643 -0.017156 -0.0039182 -0.0075635 0 -0.0083773 -0.0058602 0.0014555 0.0060033 -0.020318 -0.029504 -4.9092 0.005783 -0.0052409 0.084786 0.10832 0.032431 0.048748 0.12587 0.071304 0.05154 -0.033785 0.052199 0.056842 0.00042868 0.0039505 0.00082048 2.6302e-05 0.17294 -0.0072281 -2.2179e-05 -0.0024893 -0.017694 0.0024884 0.0012268 0.10686 -0.017446 0.05156
3.4336 -0.019722 -0.02066 0.0012863 0.0020788 0 -0.0079624 -0.010702 -0.0050466 -0.011434 -0.020915 -0.004054 -4.7496 0.00077466 -0.0050259 0.07363 0.11188 0.02861 0.060888 0.088237 0.060478 0.047492 -0.10059 0.017909 0.04709 0.00027394 0.0039468 0.00047679 -0.00058316 0.14411 -0.01318 -0.010966 0.0035404 -0.0078129 0.043115 0.00087838 0.10915 -0.0068974 0.026554
3.4375 -0.024385 -0.025717 -0.0034879 -0.0046158 0 -0.013869 -0.018434 -0.017225 -0.025609 -0.020801 0.027591 -4.6015 -0.0030172 -0.007076 0.05912 0.11401 0.025614 0.066876 0.057515 0.044729 0.038665 -0.15996 -0.017169 0.032961 0.00038757 0.0027274 0.00010582 -0.000744 0.14958 -0.02363 -0.025306 0.0067103 -0.0077308 0.089784 0.0035863 0.10904 0.012132 0.0024313
3.4414 -0.029925 -0.031846 -0.015236 -0.026616 0 -0.023729 -0.025474 -0.02379 -0.01949 -0.022764 0.05219 -4.4487 -0.0078047 -0.009261 0.042614 0.11532 0.021067 0.065036 0.036835 0.028894 0.027128 -0.20405 -0.047917 0.017649 0.00049571 0.00070518 -4.5617e-05 -0.00034626 0.17045 -0.032182 -0.035423 0.0077966 -0.014385 0.13765 0.006391 0.11062 0.036737 -0.017337
3.4453 -0.036155 -0.038196 -0.030276 -0.050573 0 -0.034738 -0.031402 -0.02028 0.0037581 -0.029049 0.061112 -4.2823 -0.016536 -0.0090488 0.026678 0.11689 0.013109 0.054189 0.02846 0.016893 0.016361 -0.22268 -0.066939 0.0061455 0.00030549 -0.0010966 8.2067e-05 0.00011125 0.20069 -0.035903 -0.038641 0.0058386 -0.021427 0.18013 0.0073381 0.11889 0.061962 -0.028174
3.4492 -0.043196 -0.044379 -0.047212 -0.061972 0 -0.044696 -0.037837 -0.013096 0.0236 -0.037026 0.054755 -4.1101 -0.031085 -0.0058529 0.017692 0.12222 0.0033656 0.038152 0.029322 0.0093632 0.01297 -0.20651 -0.067684 0.0075804 -0.00012569 -0.0016855 0.00037379 7.2339e-05 0.25439 -0.037388 -0.039031 -0.00028316 -0.02588 0.21011 0.0070796 0.13656 0.078295 -0.025196
3.4531 -0.050947 -0.050762 -0.063086 -0.057126 0 -0.052203 -0.045802 -0.013189 0.020599 -0.041762 0.03877 -3.9484 -0.047528 -0.0018837 0.017272 0.13337 -0.0029975 0.023768 0.03166 0.0051032 0.017454 -0.16831 -0.047369 0.021999 -0.0004469 -0.00082225 0.00061752 -0.00047793 0.35333 -0.041595 -0.04252 -0.0099528 -0.030359 0.23195 0.0071502 0.15675 0.084956 -0.01292
3.457 -0.058715 -0.057828 -0.071372 -0.0456 0 -0.057054 -0.054797 -0.025836 -0.0067906 -0.042781 0.017187 -3.8072 -0.062988 -0.00048273 0.025689 0.15186 -0.00091733 0.013735 0.032644 0.0047221 0.029305 -0.1146 -0.0076881 0.048796 -0.00041225 0.00079794 0.0006337 -0.00099521 0.50811 -0.050771 -0.050953 -0.021217 -0.039269 0.24892 0.0075567 0.1744 0.083353 0.0059983
3.4609 -0.065612 -0.06532 -0.068403 -0.041613 0 -0.060708 -0.063875 -0.046329 -0.042141 -0.045949 -0.010248 -3.6846 -0.074503 -0.0030375 0.042327 0.17874 0.010494 0.009922 0.030128 0.012408 0.047296 -0.052645 0.046652 0.086293 -0.00013868 0.0021527 0.00041098 -0.00091651 0.70896 -0.062319 -0.061222 -0.033259 -0.053564 0.2646 0.0068901 0.18429 0.076062 0.028429
3.4648 -0.071364 -0.072208 -0.061357 -0.052587 0 -0.065752 -0.072611 -0.065181 -0.06666 -0.057038 -0.044556 -3.5738 -0.07647 -0.0071432 0.064553 0.21576 0.027567 0.01305 0.022723 0.033425 0.068335 0.0056982 0.11005 0.13023 6.2372e-05 0.0028033 0.00012258 -0.00016357 0.93196 -0.071413 -0.069546 -0.047965 -0.069697 0.28442 0.0046813 0.17633 0.070024 0.048602
3.4688 -0.076582 -0.077621 -0.06482 -0.074563 0 -0.073996 -0.0807 -0.07723 -0.075441 -0.074328 -0.082782 -3.4717 -0.069123 -0.0080288 0.084115 0.25762 0.045909 0.016643 0.013937 0.069325 0.086872 0.050793 0.17743 0.17046 3.8367e-05 0.0032464 -4.6417e-05 0.0008746 1.1535 -0.075689 -0.075491 -0.068197 -0.083368 0.30786 0.0026743 0.15099 0.073198 0.06144
3.4727 -0.082001 -0.081717 -0.085235 -0.096898 0 -0.084585 -0.087297 -0.085713 -0.079948 -0.089612 -0.11798 -3.3792 -0.055953 -0.0024728 0.096856 0.29934 0.064519 0.016377 0.0062391 0.11543 0.10125 0.082222 0.24467 0.20237 -0.00010576 0.0043253 -0.00011601 0.0017609 1.3607 -0.077464 -0.08137 -0.09398 -0.093419 0.33005 0.0029885 0.11454 0.086146 0.06651
3.4766 -0.087404 -0.085457 -0.10989 -0.11058 0 -0.094051 -0.091568 -0.097782 -0.095769 -0.096958 -0.14433 -3.2967 -0.039801 0.0081542 0.10036 0.3374 0.08577 0.0098906 0.00089023 0.16307 0.11088 0.10032 0.30818 0.22327 -0.00024327 0.006264 -0.0003077 0.0023306 1.5497 -0.081382 -0.088385 -0.12056 -0.10153 0.34656 0.0052386 0.071915 0.10796 0.063844
3.4805 -0.091478 -0.089405 -0.11643 -0.11295 0 -0.098729 -0.093902 -0.11619 -0.12751 -0.098756 -0.1619 -3.2223 -0.024371 0.018734 0.092622 0.36787 0.11121 -0.0046987 -0.0011615 0.20468 0.11572 0.10653 0.36423 0.23094 -0.000428 0.008331 -0.00075586 0.0026354 1.7154 -0.089741 -0.09452 -0.14087 -0.10868 0.35161 0.0063898 0.029511 0.13613 0.05407
3.4844 -0.092961 -0.09282 -0.096739 -0.10679 0 -0.097706 -0.095824 -0.13524 -0.16393 -0.10154 -0.17557 -3.1563 -0.017003 0.02468 0.073347 0.38487 0.13777 -0.026102 -0.00053767 0.23712 0.11715 0.10438 0.4084 0.22416 -0.00074753 0.009528 -0.0012289 0.002721 1.8424 -0.099942 -0.09669 -0.15057 -0.11308 0.33563 0.004055 -0.0011546 0.16156 0.039396
3.4883 -0.091957 -0.094111 -0.069674 -0.097047 0 -0.093761 -0.098092 -0.14487 -0.18655 -0.10676 -0.18897 -3.1043 -0.018168 0.025768 0.050889 0.39292 0.15877 -0.046566 -0.00027153 0.2611 0.11784 0.10004 0.43608 0.21136 -0.001012 0.0096133 -0.0012357 0.0025816 1.9081 -0.1065 -0.094452 -0.15094 -0.11254 0.30678 -0.00040258 -0.020283 0.17791 0.024294
3.4922 -0.089945 -0.092292 -0.065051 -0.08855 0 -0.091224 -0.099084 -0.13917 -0.18363 -0.10833 -0.19965 -3.0723 -0.027543 0.025805 0.028997 0.39401 0.16925 -0.062556 -0.0014823 0.27816 0.11791 0.094332 0.44393 0.19556 -0.00076446 0.0093566 -0.00051113 0.0023189 1.8964 -0.10579 -0.090766 -0.1468 -0.10815 0.27064 -0.0028356 -0.029603 0.18341 0.010214
3.4961 -0.088308 -0.087991 -0.092197 -0.084757 0 -0.092279 -0.095851 -0.12177 -0.15853 -0.10063 -0.20043 -3.0588 -0.044201 0.028464 0.011071 0.39016 0.17032 -0.071299 -0.0049537 0.2885 0.1171 0.087428 0.43132 0.17937 0.00024622 0.0096926 0.00060029 0.0022016 1.8119 -0.099096 -0.088826 -0.14158 -0.10426 0.23333 -0.00070672 -0.031646 0.1775 -0.0016655
3.5 -0.086878 -0.082984 -0.12631 -0.086141 0 -0.094634 -0.087282 -0.10326 -0.12649 -0.087023 -0.18584 -3.0533 -0.066335 0.033502 0.0019737 0.38322 0.16786 -0.069657 -0.011269 0.29104 0.11361 0.077426 0.40048 0.16544 0.001616 0.010626 0.0013391 0.0024412 1.6787 -0.09113 -0.088621 -0.1345 -0.10373 0.20574 0.0038871 -0.031125 0.16084 -0.0098612
3.5039 -0.084162 -0.078729 -0.13032 -0.088785 0 -0.092738 -0.076074 -0.092734 -0.10326 -0.077489 -0.15729 -3.0454 -0.088645 0.037239 0.0024048 0.3736 0.16656 -0.061747 -0.019048 0.28426 0.10523 0.061224 0.35506 0.15376 0.0024704 0.011076 0.0012074 0.0029085 1.5237 -0.085558 -0.087156 -0.12244 -0.10344 0.19589 0.0061523 -0.033644 0.14128 -0.014197
3.5078 -0.079153 -0.075364 -0.092512 -0.086082 0 -0.082146 -0.067082 -0.090636 -0.094191 -0.076979 -0.12211 -3.0342 -0.10803 0.036735 0.0091719 0.35983 0.16491 -0.053249 -0.027274 0.26649 0.092431 0.038536 0.29866 0.14275 0.0022477 0.0099149 0.00047327 0.0031745 1.358 -0.08181 -0.082091 -0.10426 -0.096133 0.20045 0.0036182 -0.038734 0.12409 -0.015415
3.5117 -0.072826 -0.072058 -0.040944 -0.074308 0 -0.064039 -0.063421 -0.088936 -0.091262 -0.07847 -0.087668 -3.0285 -0.12274 0.033145 0.020377 0.34037 0.15627 -0.0473 -0.035816 0.2362 0.075914 0.0093652 0.23489 0.13152 0.0013102 0.0071746 -5.4107e-05 0.0029176 1.1757 -0.076236 -0.074695 -0.082787 -0.077966 0.21626 -0.0011984 -0.04466 0.11168 -0.013786
3.5156 -0.067562 -0.068164 -0.017752 -0.057711 0 -0.046133 -0.064141 -0.078618 -0.080189 -0.070471 -0.056463 -3.0371 -0.13138 0.030578 0.033837 0.31365 0.13515 -0.046727 -0.044808 0.19378 0.056856 -0.025762 0.16838 0.11924 0.00066614 0.0041775 0.00019286 0.0022848 0.97143 -0.066385 -0.068865 -0.062326 -0.054455 0.23877 -0.0034334 -0.048784 0.10567 -0.0096693
3.5195 -0.064866 -0.063859 -0.038173 -0.047 0 -0.038324 -0.065576 -0.057948 -0.052294 -0.051481 -0.026422 -3.0605 -0.13115 0.03168 0.04581 0.27719 0.103 -0.05444 -0.056026 0.14397 0.038648 -0.064938 0.10491 0.10545 0.00098536 0.0023844 0.00097044 0.0017841 0.75926 -0.054079 -0.06722 -0.044773 -0.037934 0.25781 -0.00095983 -0.043445 0.10704 -0.003799
3.5234 -0.063673 -0.059669 -0.076085 -0.050416 0 -0.045363 -0.064561 -0.034298 -0.012473 -0.034129 0.0042466 -3.0932 -0.12599 0.034733 0.054394 0.23811 0.068327 -0.064798 -0.069706 0.095979 0.023612 -0.10289 0.04975 0.091785 0.0018978 0.0020868 0.0014588 0.0017847 0.57136 -0.044145 -0.068391 -0.028609 -0.037496 0.26801 0.0035693 -0.029052 0.11041 0.0013877
3.5273 -0.061069 -0.055562 -0.090974 -0.06469 0 -0.061952 -0.060168 -0.017904 0.023117 -0.032373 0.032715 -3.1334 -0.11788 0.035513 0.059071 0.20109 0.040996 -0.074607 -0.085193 0.059282 0.011817 -0.13728 0.0057428 0.079163 0.0023481 0.0022431 0.0010819 0.0021503 0.43511 -0.039901 -0.068166 -0.012013 -0.050344 0.26925 0.0057543 -0.0075386 0.11357 0.0046145
3.5313 -0.054843 -0.050715 -0.068212 -0.075296 0 -0.074833 -0.052836 -0.013187 0.038419 -0.044962 0.051837 -3.1859 -0.10877 0.031931 0.059565 0.17047 0.02597 -0.081144 -0.10136 0.037883 0.0028375 -0.16619 -0.026134 0.06831 0.0016948 0.0016156 9.257e-05 0.0024015 0.35066 -0.039761 -0.063154 0.0034837 -0.062881 0.26238 0.0040517 0.018567 0.11478 0.0048691
3.5352 -0.045357 -0.044244 -0.031194 -0.067717 0 -0.071481 -0.042942 -0.015533 0.029305 -0.054362 0.054918 -3.256 -0.10157 0.026459 0.05549 0.15307 0.0214 -0.080814 -0.11546 0.028271 -0.0047415 -0.18682 -0.044202 0.060155 0.0004285 5.6578e-05 -0.00066026 0.0022242 0.29234 -0.038362 -0.053351 0.013081 -0.061158 0.24993 0.00097732 0.044561 0.11198 0.00078921
3.5391 -0.034953 -0.03607 -0.0141 -0.040535 0 -0.049385 -0.030992 -0.016363 0.0063308 -0.044106 0.041021 -3.341 -0.099398 0.023692 0.048107 0.15235 0.021873 -0.072674 -0.12209 0.023501 -0.013986 -0.19818 -0.045018 0.054728 -0.00026467 -0.0013451 -0.00054118 0.0017635 0.23428 -0.031358 -0.041506 0.012785 -0.041773 0.23826 -4.2924e-05 0.063629 0.10466 -0.0067623
3.543 -0.025656 -0.027023 -0.025377 -0.008119 0 -0.01851 -0.018873 -0.01152 -0.01395 -0.01661 0.016594 -3.4312 -0.10132 0.025699 0.03984 0.16177 0.023123 -0.059997 -0.11997 0.01955 -0.025095 -0.20319 -0.026611 0.051262 0.0003202 -0.0013885 0.00028002 0.0013964 0.17518 -0.019537 -0.030506 0.0033812 -0.014089 0.23003 0.0016044 0.075931 0.094626 -0.014631
3.5469 -0.01763 -0.018174 -0.040579 0.010507 0 0.0055271 -0.0097189 -0.0048906 -0.021814 0.0081445 -0.0079505 -3.5208 -0.10609 0.030052 0.032159 0.17708 0.024086 -0.044197 -0.10849 0.017498 -0.036966 -0.20312 0.0062971 0.049904 0.0016747 -2.3237e-05 0.00099928 0.0012709 0.13766 -0.0084555 -0.021529 -0.0097796 0.007458 0.22564 0.0034424 0.082816 0.082901 -0.020697
3.5508 -0.0098422 -0.010189 -0.030814 0.0072328 0 0.012542 -0.0054987 -0.0039115 -0.0204 0.012332 -0.024437 -3.6149 -0.11191 0.032429 0.026557 0.19348 0.025446 -0.026639 -0.087702 0.019605 -0.047852 -0.19941 0.041389 0.050958 0.0025275 0.0015034 0.00090365 0.0011524 0.1428 -0.0038197 -0.014325 -0.020901 0.013911 0.22477 0.0029601 0.086511 0.070673 -0.022821
3.5547 -0.0018848 -0.0032851 0.0047812 -0.0089662 0 0.0044111 -0.0046789 -0.011533 -0.020129 -0.0022888 -0.031703 -3.7234 -0.11382 0.030765 0.026176 0.20185 0.027233 -0.007956 -0.058447 0.024392 -0.051531 -0.19395 0.065467 0.056623 0.0020216 0.0017567 -3.9571e-05 0.00075282 0.18532 -0.0065481 -0.0085527 -0.027592 0.0068282 0.22502 0.00033866 0.092821 0.060737 -0.016786
3.5586 0.0053174 0.0024982 0.037357 -0.020502 0 -0.0077058 -0.0029425 -0.022571 -0.027217 -0.01732 -0.035511 -3.847 -0.10874 0.026609 0.030578 0.19988 0.028373 0.012014 -0.028011 0.027106 -0.045054 -0.18922 0.074052 0.066898 0.00047227 0.00041749 -0.0012108 0.00015373 0.23273 -0.011671 -0.004293 -0.030919 -0.0048468 0.22235 -0.0019791 0.10515 0.055481 -0.0044473
3.5625 0.010746 0.0073006 0.038747 -0.016179 0 -0.012523 0.0031269 -0.027881 -0.037183 -0.016928 -0.043371 -3.9725 -0.096751 0.022824 0.038407 0.18928 0.028393 0.03317 -0.00017638 0.025548 -0.029027 -0.1859 0.074395 0.080708 -0.00096624 -0.001432 -0.0018638 -0.00018156 0.2472 -0.011909 -0.0012004 -0.03236 -0.011992 0.21502 -0.0019437 0.12235 0.055994 0.01175
3.5664 0.014925 0.011776 0.011475 0.00083411 0 -0.0061535 0.012964 -0.022138 -0.039211 -0.0022759 -0.05775 -4.0828 -0.078626 0.02075 0.048279 0.1719 0.028853 0.054889 0.022252 0.024091 -0.004923 -0.18437 0.077486 0.09655 -0.0013165 -0.0022627 -0.0016513 0.00014796 0.20793 -0.0029992 0.0024532 -0.031398 -0.010527 0.2017 0.0003232 0.14254 0.062972 0.029658
3.5703 0.019831 0.017091 -0.012929 0.018305 0 0.0076366 0.022798 -0.0078316 -0.026859 0.013217 -0.072794 -4.173 -0.056252 0.020018 0.058002 0.1507 0.032225 0.075589 0.035915 0.02971 0.024044 -0.18487 0.085618 0.11158 -0.00050203 -0.0013914 -0.00077253 0.0010421 0.1156 0.013305 0.0092626 -0.0262 -0.0017913 0.18059 0.003176 0.16182 0.077168 0.046265
3.5742 0.026913 0.024156 -0.0051938 0.027198 0 0.022936 0.029532 0.0077796 -0.0046692 0.020459 -0.077422 -4.2535 -0.035723 0.020481 0.063585 0.13044 0.038707 0.089739 0.038131 0.042818 0.047598 -0.18692 0.087693 0.1182 0.00077264 0.00051413 0.00025455 0.0019266 -0.018966 0.030639 0.020606 -0.016089 0.010415 0.15007 0.0051686 0.17213 0.096381 0.057603
3.5781 0.035396 0.032664 0.032914 0.028975 0 0.036672 0.033683 0.019203 0.015606 0.023762 -0.062806 -4.3371 -0.02038 0.023085 0.064853 0.11203 0.044058 0.095233 0.033001 0.052837 0.059744 -0.18936 0.067751 0.11379 0.0016926 0.0020579 0.00094514 0.0022154 -0.18591 0.042558 0.034745 -0.002643 0.022908 0.11371 0.0057926 0.17301 0.1149 0.064745
3.582 0.04294 0.041104 0.070776 0.031977 0 0.048685 0.038435 0.026565 0.025592 0.033309 -0.028557 -4.4254 -0.010713 0.028052 0.062527 0.094842 0.041103 0.09131 0.022435 0.044906 0.058128 -0.19169 0.019187 0.097181 0.0018785 0.002219 0.0010955 0.0017496 -0.37744 0.04686 0.047229 0.011837 0.034327 0.073865 0.0050022 0.1656 0.12956 0.068945
3.5859 0.048225 0.048092 0.078907 0.041878 0 0.05852 0.046095 0.034101 0.027803 0.051408 0.017068 -4.5081 -0.0062494 0.03269 0.057887 0.077996 0.024415 0.078128 0.0085904 0.012608 0.041734 -0.19349 -0.048894 0.068202 0.0014559 0.000984 0.00083603 0.00082859 -0.58426 0.04678 0.054024 0.026605 0.044629 0.033487 0.0028905 0.15209 0.13752 0.071817
3.5898 0.052727 0.053906 0.056888 0.056221 0 0.064029 0.055867 0.045856 0.033241 0.069117 0.062633 -4.5768 -0.0034822 0.032301 0.054631 0.059805 -0.005464 0.057813 -0.0049359 -0.03561 0.010888 -0.19416 -0.11914 0.027849 0.00080805 -0.00089914 0.00050068 -0.00010314 -0.79698 0.048458 0.055186 0.042889 0.054145 0.00031632 0.00018274 0.1384 0.13441 0.076667
3.5938 0.059576 0.060567 0.032998 0.067997 0 0.064147 0.065187 0.062835 0.051394 0.076706 0.099858 -4.6352 0.0050606 0.024324 0.057178 0.041487 -0.041855 0.039717 -0.014016 -0.083108 -0.022524 -0.19368 -0.17955 -0.013728 0.00032268 -0.0026658 0.00038846 -0.00075571 -1.012 0.056616 0.055757 0.062159 0.063226 -0.017091 -0.0014967 0.13216 0.12419 0.085408
3.5977 0.07041 0.070078 0.037384 0.073842 0 0.062612 0.07285 0.083203 0.081631 0.075257 0.12611 -4.6937 0.021936 0.011576 0.06619 0.025996 -0.076112 0.028835 -0.017264 -0.11848 -0.050847 -0.19217 -0.23008 -0.050105 0.00023216 -0.0040609 0.00055467 -0.0010438 -1.2322 0.071458 0.06233 0.084282 0.0726 -0.016182 -0.00069348 0.1344 0.11243 0.097054
3.6016 0.08334 0.082303 0.074694 0.07811 0 0.067261 0.080396 0.10395 0.11337 0.075965 0.14264 -4.7542 0.047902 0.00061837 0.081456 0.016013 -0.10272 0.027877 -0.013774 -0.14264 -0.069348 -0.18964 -0.2772 -0.07718 0.0005008 -0.0052675 0.00078687 -0.00098355 -1.4574 0.088815 0.077468 0.10739 0.083696 0.0043477 0.0022644 0.14463 0.10333 0.1104
3.6055 0.09418 0.09451 0.12062 0.088611 0 0.083777 0.090285 0.12199 0.13451 0.08818 0.15191 -4.8039 0.082566 -0.0038543 0.10191 0.014973 -0.12133 0.038886 -0.0028065 -0.16351 -0.07352 -0.18604 -0.3238 -0.090943 0.00080643 -0.0064562 0.00079844 -0.00065403 -1.6733 0.10313 0.096663 0.12907 0.097941 0.044865 0.0051616 0.16093 0.10183 0.12353
3.6094 0.099828 0.10312 0.14378 0.10812 0 0.10908 0.10282 0.13457 0.14064 0.10952 0.15691 -4.8274 0.11919 -0.0031925 0.12208 0.027733 -0.13456 0.059747 0.015562 -0.18523 -0.060278 -0.18142 -0.36545 -0.087798 0.00075149 -0.0074794 0.00048137 -0.00025311 -1.852 0.11093 0.11098 0.1472 0.1149 0.099118 0.0059301 0.17537 0.11462 0.13202
3.6133 0.10056 0.10616 0.13217 0.1299 0 0.13127 0.11487 0.13988 0.13739 0.12808 0.16171 -4.8237 0.14833 -0.0031672 0.1362 0.047231 -0.14445 0.07966 0.03581 -0.20405 -0.040621 -0.17686 -0.39566 -0.076957 0.00024567 -0.0080098 -8.4368e-06 -7.9023e-05 -1.9654 0.11225 0.11379 0.15981 0.13066 0.14951 0.0047873 0.18192 0.13508 0.1354
3.6172 0.099163 0.10429 0.10138 0.14171 0 0.13755 0.12161 0.13785 0.13464 0.13329 0.17009 -4.8085 0.1657 -0.0080279 0.14163 0.068783 -0.15083 0.093538 0.055031 -0.21451 -0.019986 -0.1734 -0.41233 -0.062572 -0.00029578 -0.0079381 -0.00040042 -0.00033881 -2.0011 0.10954 0.10591 0.16498 0.13866 0.1874 0.0039281 0.17885 0.15824 0.13377
3.6211 0.098087 0.099919 0.078981 0.13518 0 0.12421 0.11972 0.13033 0.13796 0.12378 0.18187 -4.799 0.16822 -0.016237 0.1365 0.08751 -0.15289 0.097215 0.070401 -0.21762 -0.0034769 -0.17222 -0.41746 -0.048557 -0.0002491 -0.0075705 -0.00052928 -0.00094332 -1.9643 0.10543 0.094698 0.1616 0.13368 0.20553 0.0048826 0.16559 0.17872 0.12755
3.625 0.097536 0.095405 0.080225 0.11261 0 0.10004 0.10981 0.11997 0.14465 0.10627 0.19009 -4.7955 0.152 -0.02218 0.11824 0.094829 -0.15137 0.085323 0.077005 -0.22066 0.0014078 -0.17619 -0.41125 -0.0401 0.00060088 -0.007371 -0.00041475 -0.0015446 -1.8698 0.10156 0.0879 0.15054 0.11656 0.19331 0.0065159 0.14295 0.18641 0.11722
3.6289 0.09623 0.092079 0.096666 0.08577 0 0.08011 0.096554 0.10895 0.14703 0.089349 0.18364 -4.782 0.12384 -0.021978 0.09142 0.087223 -0.14863 0.06238 0.072988 -0.22828 -0.0065878 -0.18775 -0.38899 -0.038523 0.001729 -0.00747 -0.00017347 -0.0018429 -1.7334 0.0989 0.087859 0.13431 0.095461 0.15738 0.0061411 0.11874 0.17534 0.10407
3.6328 0.093609 0.090428 0.10691 0.06787 0 0.074928 0.086476 0.098625 0.13923 0.079299 0.15491 -4.7435 0.091813 -0.0174 0.062006 0.070089 -0.14628 0.036321 0.061025 -0.23533 -0.022338 -0.20641 -0.3459 -0.040975 0.0022422 -0.007455 8.171e-05 -0.0018747 -1.5722 0.098373 0.091173 0.11549 0.081359 0.11271 0.0026498 0.098133 0.14992 0.088269
3.6367 0.090938 0.090583 0.098655 0.065098 0 0.083745 0.084446 0.089912 0.12142 0.079346 0.10707 -4.6816 0.059919 -0.014023 0.033581 0.048015 -0.14306 0.011845 0.042931 -0.23049 -0.042323 -0.23178 -0.28515 -0.045547 0.0016685 -0.0067311 0.00024071 -0.0019697 -1.4081 0.1004 0.09329 0.095372 0.080365 0.069068 -0.0019349 0.083651 0.11401 0.069437
3.6406 0.090206 0.092328 0.080965 0.073972 0 0.096899 0.090624 0.083215 0.098349 0.089152 0.054215 -4.609 0.031664 -0.015771 0.009699 0.026724 -0.1357 -0.00648 0.02105 -0.20781 -0.062474 -0.26292 -0.21945 -0.050078 0.00039246 -0.0051756 0.00017028 -0.0023936 -1.2638 0.10374 0.09299 0.074711 0.089073 0.036712 -0.0044137 0.077116 0.072873 0.047069
3.6445 0.092201 0.094872 0.074632 0.085651 0 0.10432 0.10008 0.077706 0.074809 0.10334 0.013483 -4.5304 0.0097462 -0.021473 -0.0025847 0.019729 -0.12233 -0.012312 0.000109 -0.17407 -0.075065 -0.29685 -0.16341 -0.051288 -0.00070751 -0.0034494 -0.00019928 -0.0030328 -1.1538 0.10549 0.092488 0.055579 0.097302 0.035178 -0.0037457 0.080468 0.039265 0.020498
3.6484 0.095895 0.097186 0.089851 0.093038 0 0.10285 0.10606 0.071555 0.053099 0.11272 -0.0051313 -4.4314 -0.010497 -0.026586 -0.0050935 0.028089 -0.1051 -0.011802 -0.017008 -0.14381 -0.079922 -0.32769 -0.12404 -0.049871 -0.0010428 -0.0025684 -0.00071751 -0.0034541 -1.0803 0.1031 0.094043 0.041714 0.096462 0.057118 -0.0019416 0.088025 0.019222 -0.0058447
3.6523 0.099659 0.098933 0.11373 0.095085 0 0.097041 0.10498 0.064179 0.034712 0.11043 -0.0034694 -4.2902 -0.03103 -0.027837 0.0013553 0.050127 -0.089425 -0.0088593 -0.030215 -0.12692 -0.078298 -0.35267 -0.099242 -0.046662 -0.00071302 -0.003037 -0.0010145 -0.0032936 -1.0418 0.097099 0.097435 0.036276 0.086616 0.09691 -0.0014831 0.097808 0.013782 -0.028505
3.6563 0.10279 0.10097 0.12185 0.095731 0 0.094171 0.099238 0.058662 0.023225 0.098646 0.0085899 -4.102 -0.052929 -0.025906 0.015703 0.083127 -0.080093 -0.0070712 -0.040133 -0.12154 -0.071935 -0.36958 -0.085318 -0.042426 -0.00016952 -0.0043307 -0.0007784 -0.0025957 -1.0452 0.09159 0.10091 0.039235 0.076201 0.14844 -0.0023139 0.10815 0.022786 -0.044196
3.6602 0.10564 0.1045 0.10382 0.099367 0 0.098331 0.094855 0.060866 0.023795 0.087813 0.021575 -3.8888 -0.076003 -0.023846 0.036782 0.12193 -0.078117 -0.011397 -0.048889 -0.11911 -0.06402 -0.3753 -0.084513 -0.038064 0.0003794 -0.0052737 -8.896e-05 -0.0017764 -1.1051 0.091283 0.10366 0.047595 0.074694 0.2026 -0.0020017 0.11724 0.045124 -0.047315
3.6641 0.1083 0.10942 0.076793 0.10697 0 0.10803 0.095865 0.074426 0.038592 0.087443 0.032668 -3.6832 -0.094289 -0.023537 0.06064 0.15636 -0.081062 -0.024231 -0.062923 -0.11549 -0.060313 -0.37063 -0.10404 -0.033829 0.0010919 -0.0050419 0.00057657 -0.0012651 -1.2252 0.09721 0.10616 0.058679 0.084637 0.24775 0.001056 0.12272 0.073634 -0.035623
3.668 0.1097 0.11352 0.070428 0.11559 0 0.11789 0.10059 0.095871 0.062908 0.097009 0.045756 -3.5 -0.10321 -0.024118 0.083421 0.18273 -0.086352 -0.041966 -0.08617 -0.11607 -0.062761 -0.36098 -0.14774 -0.02953 0.0020304 -0.003897 0.00075808 -0.0011832 -1.3819 0.10517 0.10804 0.072839 0.099801 0.28256 0.0051743 0.12288 0.1021 -0.015968
3.6719 0.10815 0.11371 0.096235 0.1208 0 0.12218 0.1037 0.11551 0.087218 0.10678 0.066661 -3.324 -0.10018 -0.02374 0.10278 0.19979 -0.094073 -0.062432 -0.12147 -0.12994 -0.072293 -0.34927 -0.20976 -0.025544 0.0027526 -0.0029576 0.00046085 -0.001347 -1.531 0.10883 0.1069 0.092092 0.11066 0.30703 0.0067225 0.11548 0.12786 0.0066908
3.6758 0.10311 0.10848 0.13248 0.11951 0 0.11756 0.10195 0.12469 0.10456 0.10797 0.097932 -3.1247 -0.08352 -0.022218 0.11646 0.20707 -0.10645 -0.083292 -0.17118 -0.15969 -0.089325 -0.33841 -0.2773 -0.022552 0.0025759 -0.0031998 0.0001405 -0.0015356 -1.6367 0.10501 0.10073 0.11577 0.11214 0.32191 0.0039542 0.098199 0.1487 0.026709
3.6797 0.096118 0.099375 0.1429 0.11139 0 0.10448 0.097613 0.12291 0.11624 0.10129 0.13667 -2.8844 -0.052238 -0.021494 0.11905 0.20302 -0.12455 -0.10137 -0.24057 -0.1977 -0.11461 -0.33279 -0.33902 -0.024484 0.0013301 -0.0046061 0.00019001 -0.0017168 -1.6972 0.096508 0.091644 0.13819 0.10703 0.32637 -0.00092626 0.064165 0.1604 0.031975
3.6836 0.089809 0.090029 0.11296 0.098686 0 0.087294 0.095626 0.11765 0.12934 0.094755 0.17574 -2.6114 -0.017823 -0.02346 0.11155 0.19016 -0.14558 -0.11699 -0.32055 -0.23194 -0.14304 -0.33103 -0.39012 -0.03459 -0.00025325 -0.0062416 0.00046337 -0.0020131 -1.739 0.089563 0.085819 0.15189 0.10275 0.32158 -0.0038225 0.018077 0.16277 0.021483
3.6875 0.08581 0.083525 0.066824 0.085428 0 0.073071 0.097451 0.11647 0.14762 0.093996 0.20664 -2.3279 0.013485 -0.027655 0.095467 0.16766 -0.16371 -0.131 -0.40315 -0.25482 -0.17114 -0.33003 -0.42939 -0.053818 -0.0010666 -0.0071476 0.00038823 -0.0024897 -1.7834 0.088355 0.087958 0.15373 0.10472 0.30608 -0.0027368 -0.033979 0.15512 -0.00060698
3.6914 0.08349 0.080308 0.045394 0.076213 0 0.068453 0.098526 0.1194 0.16503 0.096567 0.22227 -2.0474 0.037516 -0.031413 0.07223 0.13417 -0.17383 -0.14371 -0.48053 -0.26637 -0.19568 -0.32659 -0.4532 -0.082107 -0.00062905 -0.0071808 -0.00039854 -0.0030285 -1.818 0.091447 0.095367 0.1475 0.11192 0.27839 0.00052659 -0.08571 0.13667 -0.029578
3.6953 0.080714 0.078334 0.065524 0.074368 0 0.075414 0.092582 0.11958 0.1694 0.096323 0.21879 -1.7638 0.050041 -0.032341 0.043826 0.086621 -0.17516 -0.15493 -0.54042 -0.27016 -0.21184 -0.31549 -0.45431 -0.11831 0.00045771 -0.0070159 -0.0015603 -0.0034268 -1.801 0.093437 0.098695 0.13991 0.11785 0.23599 0.0025053 -0.12689 0.10595 -0.057415
3.6992 0.075805 0.075028 0.10178 0.079611 0 0.088537 0.078576 0.11122 0.15384 0.091498 0.19665 -1.4613 0.052114 -0.030564 0.015098 0.024092 -0.1713 -0.16117 -0.56055 -0.26745 -0.2113 -0.2888 -0.42711 -0.15314 0.0011022 -0.0073657 -0.0022791 -0.0035955 -1.6961 0.090026 0.090088 0.13351 0.11548 0.1812 0.0014877 -0.13923 0.064825 -0.069056
3.7031 0.068869 0.069226 0.11092 0.08689 0 0.09681 0.062667 0.095965 0.12446 0.085927 0.16058 -1.1323 0.052141 -0.028447 -0.010402 -0.04297 -0.1665 -0.16008 -0.54158 -0.25561 -0.19519 -0.24941 -0.37327 -0.17677 0.00077644 -0.0082072 -0.0020065 -0.0036149 -1.5028 0.081576 0.071219 0.12424 0.10187 0.12578 -0.0013591 -0.12424 0.022503 -0.063572
3.707 0.061353 0.06159 0.075583 0.08834 0 0.090148 0.052585 0.080565 0.095718 0.082105 0.11799 -0.78487 0.053642 -0.028077 -0.031189 -0.10665 -0.16117 -0.15019 -0.48355 -0.23099 -0.164 -0.20001 -0.30107 -0.18347 -4.1603e-05 -0.0087441 -0.00098684 -0.0035785 -1.2545 0.071923 0.052605 0.1061 0.079416 0.077077 -0.0037615 -0.084683 -0.01502 -0.043056
3.7109 0.054449 0.053543 0.022706 0.078153 0 0.066697 0.049925 0.06851 0.077052 0.075724 0.076048 -0.43357 0.059291 -0.028974 -0.046175 -0.15827 -0.15048 -0.13068 -0.38912 -0.19249 -0.11924 -0.14446 -0.21964 -0.16863 -0.00044814 -0.0080962 -1.2882e-05 -0.0034131 -0.98848 0.063957 0.044108 0.078203 0.053627 0.042244 -0.0045332 -0.025878 -0.041703 -0.011602
3.7148 0.047933 0.045906 -0.0026279 0.05715 0 0.035291 0.0484 0.055606 0.063989 0.060017 0.038569 -0.085673 0.069728 -0.028256 -0.053475 -0.17791 -0.12765 -0.10141 -0.26467 -0.14253 -0.064696 -0.092299 -0.13452 -0.12474 -4.8779e-05 -0.0060433 0.0003235 -0.0029145 -0.72001 0.056621 0.045826 0.046557 0.029917 0.034487 -0.0038938 0.037864 -0.045238 0.01903
3.7188 0.040482 0.038368 0.018097 0.03298 0 0.010335 0.040094 0.035071 0.043245 0.035614 0.0048267 0.2629 0.07681 -0.023165 -0.05484 -0.15921 -0.089861 -0.070685 -0.13982 -0.086268 -0.013002 -0.054906 -0.049168 -0.06403 0.00074171 -0.0031801 0.00012003 -0.0020031 -0.44479 0.046351 0.048581 0.018716 0.011896 0.050249 -0.0023268 0.082238 -0.026025 0.032995
3.7227 0.031061 0.029976 0.05876 0.014927 0 0.0021324 0.023378 0.0067343 0.007285 0.013344 -0.0282 0.6199 0.074855 -0.013727 -0.051518 -0.10793 -0.042129 -0.044125 -0.032001 -0.030626 0.028632 -0.034871 0.030794 0.001031 0.0012751 -0.00043405 -5.8702e-05 -0.00092465 -0.16288 0.031317 0.043373 -0.0029642 0.0012844 0.080129 2.4257e-05 0.098634 0.0089408 0.026949
3.7266 0.020024 0.020096 0.074735 0.0069569 0 0.0095936 0.004539 -0.020408 -0.03619 0.0045281 -0.061319 0.98735 0.06071 -0.0032012 -0.043887 -0.029284 0.0040978 -0.025032 0.047448 0.016805 0.055441 -0.032775 0.097 0.061438 0.0013988 0.0015601 0.00019841 -0.00012559 0.10446 0.013936 0.029872 -0.022207 -0.0020916 0.11707 0.00273 0.083055 0.053884 0.00065426
3.7305 0.0089354 0.0090913 0.045899 0.0047789 0 0.020906 -0.0083097 -0.036072 -0.069688 0.0084234 -0.089926 1.3602 0.031929 0.0040849 -0.032066 0.068763 0.037269 -0.016375 0.087239 0.050054 0.062699 -0.047537 0.143 0.10677 0.0015087 0.0027309 0.00080492 0.00014159 0.32399 -0.0010909 0.0153 -0.043008 -0.0011348 0.15228 0.0046 0.033867 0.10102 -0.043524
3.7344 -0.00068031 -0.0017497 -0.0064482 -0.00022535 0 0.021918 -0.012597 -0.038939 -0.081152 0.011374 -0.10565 1.7321 -0.0062791 0.0057628 -0.015638 0.16564 0.052481 -0.017559 0.077002 0.067706 0.046724 -0.069052 0.16897 0.12136 0.0019182 0.0033913 0.0013909 9.5595e-05 0.47552 -0.011255 0.005572 -0.063561 -0.0017879 0.17182 0.004595 -0.038292 0.13462 -0.090794
3.7383 -0.0085432 -0.011051 -0.043244 -0.013168 0 0.0062084 -0.012737 -0.037893 -0.073928 6.7522e-05 -0.10273 2.1007 -0.037652 0.0028998 0.002702 0.2448 0.053623 -0.018588 0.043597 0.073708 0.021422 -0.081458 0.18074 0.11426 0.0023358 0.003882 0.0017203 0.0002496 0.5662 -0.018536 -0.0011646 -0.076569 -0.010544 0.17765 0.0031824 -0.10533 0.15179 -0.12389
3.7422 -0.015747 -0.018439 -0.045263 -0.030576 0 -0.020459 -0.014954 -0.042371 -0.061969 -0.024691 -0.084146 2.4656 -0.053569 -0.0011121 0.02121 0.29996 0.049442 -0.014572 -0.00048634 0.074452 -0.0062361 -0.077654 0.18376 0.090808 0.0021083 0.004333 0.0018103 0.00088648 0.61978 -0.02695 -0.011543 -0.075742 -0.029295 0.17247 0.0021011 -0.15478 0.15297 -0.13599
3.7461 -0.023759 -0.02502 -0.026992 -0.042792 0 -0.044426 -0.021405 -0.052035 -0.055859 -0.048554 -0.061474 2.8245 -0.04713 -0.0031869 0.037974 0.32687 0.046922 -0.0016178 -0.043293 0.074358 -0.029502 -0.052417 0.17855 0.057182 0.0009931 0.0046385 0.0017059 0.0016983 0.65328 -0.037806 -0.028241 -0.06193 -0.051612 0.15963 0.0023325 -0.17657 0.14003 -0.12276
3.75 -0.033181 -0.032627 -0.016871 -0.042351 0 -0.054008 -0.029421 -0.057172 -0.05416 -0.058 -0.046935 3.1729 -0.00916 -0.0025292 0.049077 0.31948 0.047454 0.02449 -0.068296 0.074125 -0.037899 0.00040993 0.1625 0.02315 -0.00041479 0.0045792 0.0013073 0.0020108 0.66597 -0.047744 -0.045708 -0.042991 -0.065369 0.14435 0.0026687 -0.15755 0.1173 -0.080422
3.7539 -0.043322 -0.042231 -0.028333 -0.031487 0 -0.047844 -0.035685 -0.049811 -0.048221 -0.053074 -0.043632 3.5094 0.048 -0.0005723 0.051905 0.28695 0.048375 0.056093 -0.071339 0.072946 -0.028328 0.068126 0.13545 -0.0011973 -0.0011337 0.0040086 0.00053488 0.0014442 0.65144 -0.052052 -0.05551 -0.028022 -0.061857 0.13012 0.001041 -0.10911 0.094885 -0.025217
3.7578 -0.052876 -0.052885 -0.051279 -0.022126 0 -0.035817 -0.040228 -0.033794 -0.034175 -0.045509 -0.042848 3.8394 0.10578 0.00069501 0.048055 0.24027 0.047497 0.082831 -0.062302 0.071422 -0.0071063 0.13459 0.10261 -0.015664 -0.0007061 0.0030265 -0.00038485 0.00036413 0.61894 -0.050179 -0.055591 -0.021704 -0.044483 0.1144 -0.0025321 -0.050825 0.07638 0.027062
3.7617 -0.061055 -0.062367 -0.06812 -0.02756 0 -0.031906 -0.046159 -0.022818 -0.018804 -0.045636 -0.032008 4.1714 0.15206 0.00034138 0.039041 0.18461 0.045747 0.097611 -0.048316 0.071299 0.021 0.18932 0.071829 -0.021095 0.00036266 0.0020252 -0.00095827 -0.00038635 0.60009 -0.047632 -0.053168 -0.023269 -0.028321 0.094267 -0.0049809 0.0053876 0.062521 0.06732
3.7656 -0.068149 -0.069201 -0.073054 -0.051881 0 -0.044083 -0.056077 -0.028042 -0.013258 -0.053108 -0.0071841 4.5087 0.17483 -0.0012281 0.027058 0.12483 0.045527 0.093582 -0.037548 0.072564 0.050184 0.22208 0.048959 -0.019484 0.0010959 0.0015082 -0.00086067 -0.00027887 0.63116 -0.051617 -0.057771 -0.029426 -0.028788 0.066263 -0.0029984 0.047616 0.052899 0.087447
3.7695 -0.075089 -0.074166 -0.07435 -0.085594 0 -0.068547 -0.069337 -0.047703 -0.021889 -0.060526 0.020967 4.8444 0.15351 -0.0031413 0.018 0.067997 0.047232 0.058902 -0.042551 0.072464 0.068108 0.21422 0.036762 -0.014349 0.00097073 0.0017442 -0.00030961 0.00035766 0.72601 -0.064137 -0.071629 -0.037364 -0.04835 0.024405 0.0030515 0.056304 0.044254 0.075369
3.7734 -0.082452 -0.079649 -0.081438 -0.11144 0 -0.092635 -0.082697 -0.068999 -0.038284 -0.063785 0.03385 5.1671 0.1079 -0.0048857 0.015108 0.019384 0.04833 0.0094375 -0.055552 0.069144 0.073337 0.18277 0.037863 -0.0085317 0.00035211 0.0025287 0.00010143 0.00063498 0.86504 -0.079357 -0.087494 -0.045538 -0.073786 -0.021742 0.0086837 0.043047 0.034061 0.046939
3.7773 -0.089858 -0.087251 -0.094193 -0.11661 0 -0.10436 -0.093028 -0.079922 -0.052327 -0.066366 0.018952 5.4713 0.050635 -0.0062622 0.018711 -0.016813 0.046541 -0.045095 -0.067914 0.066512 0.067396 0.13829 0.05675 -0.00086297 3.7505e-05 0.0033213 1.8821e-06 4.9309e-06 1.0118 -0.088412 -0.096069 -0.053244 -0.087912 -0.064252 0.0094147 0.015427 0.023619 0.0099306
3.7813 -0.096253 -0.095977 -0.10525 -0.10215 0 -0.10133 -0.099231 -0.079297 -0.060326 -0.073649 -0.020708 5.761 -0.0058264 -0.0067974 0.028349 -0.036443 0.04384 -0.095157 -0.070819 0.073987 0.052814 0.091547 0.097013 0.01019 0.00041244 0.0037098 -0.00035785 -0.0011241 1.1437 -0.087579 -0.095206 -0.060769 -0.085693 -0.095253 0.0053415 -0.018948 0.015098 -0.028538
3.7852 -0.1008 -0.10303 -0.10915 -0.082337 0 -0.092099 -0.10219 -0.076148 -0.067627 -0.085704 -0.069482 6.0433 -0.042668 -0.0055403 0.042274 -0.030966 0.046606 -0.12592 -0.04903 0.099514 0.03464 0.059144 0.15622 0.028301 0.0010738 0.0038048 -0.00036999 -0.0017007 1.2699 -0.082099 -0.091554 -0.06991 -0.07923 -0.10122 0.0011134 -0.049289 0.014137 -0.059295
3.7891 -0.1036 -0.10662 -0.10642 -0.07417 0 -0.088739 -0.10381 -0.080597 -0.081872 -0.09778 -0.11105 6.318 -0.046002 -0.0016201 0.05501 0.0050407 0.060921 -0.1258 0.006752 0.14196 0.022442 0.056347 0.22471 0.055766 0.0012645 0.0041695 0.00026257 -0.00099876 1.4199 -0.081745 -0.09356 -0.083255 -0.085928 -0.073959 0.0010661 -0.066335 0.028873 -0.076814
3.793 -0.10575 -0.10794 -0.10034 -0.085135 0 -0.096973 -0.10633 -0.095824 -0.10488 -0.10698 -0.13874 6.5744 -0.026747 0.0050067 0.064141 0.062888 0.087084 -0.10263 0.083039 0.19072 0.01904 0.076601 0.29068 0.088517 0.0006495 0.005305 0.0011742 0.00070761 1.6133 -0.092146 -0.10347 -0.10205 -0.11072 -0.025369 0.0046894 -0.073484 0.058057 -0.085567
3.7969 -0.10872 -0.11029 -0.094283 -0.10875 0 -0.11216 -0.11155 -0.11758 -0.13156 -0.11564 -0.15629 6.8005 0.0064642 0.013403 0.069479 0.13725 0.11854 -0.061712 0.16951 0.23355 0.025031 0.11407 0.34721 0.12337 -0.00033645 0.007161 0.0016885 0.0024198 1.8374 -0.11 -0.11628 -0.12472 -0.13997 0.036169 0.0073825 -0.073681 0.099974 -0.088165
3.8008 -0.11357 -0.11591 -0.093485 -0.13106 0 -0.1245 -0.11966 -0.13939 -0.15578 -0.12673 -0.17086 6.9946 0.043095 0.022171 0.07168 0.22147 0.14639 -0.0097561 0.254 0.26489 0.039992 0.16092 0.39423 0.15664 -0.00088246 0.0091421 0.001492 0.0033378 2.0538 -0.12655 -0.1257 -0.14779 -0.15386 0.1007 0.0056418 -0.070606 0.15155 -0.087492
3.8047 -0.12034 -0.12392 -0.10521 -0.14215 0 -0.12838 -0.1284 -0.15707 -0.17549 -0.13788 -0.18596 7.167 0.061755 0.030047 0.075148 0.30144 0.16537 0.0413 0.31047 0.28699 0.061871 0.20028 0.43424 0.18066 -0.00052988 0.010612 0.00089979 0.0034949 2.2269 -0.13564 -0.13023 -0.16824 -0.14554 0.14779 0.00090513 -0.069405 0.20408 -0.085932
3.8086 -0.12795 -0.1314 -0.13116 -0.14302 0 -0.12715 -0.13425 -0.1692 -0.19157 -0.14288 -0.20029 7.3299 0.056817 0.036087 0.085359 0.36594 0.17625 0.083576 0.33454 0.3038 0.084453 0.22259 0.4672 0.19552 0.0004478 0.011414 0.00044903 0.0035163 2.3474 -0.13845 -0.13334 -0.18438 -0.12822 0.1712 -0.0021713 -0.068957 0.24651 -0.081826
3.8125 -0.13476 -0.13656 -0.15894 -0.14228 0 -0.12894 -0.13546 -0.1755 -0.20277 -0.13998 -0.21107 7.4859 0.032976 0.039657 0.10377 0.4134 0.1832 0.11759 0.33291 0.31556 0.10618 0.22929 0.49008 0.20432 0.0013255 0.011912 0.00030264 0.0038493 2.4301 -0.14071 -0.13853 -0.1946 -0.12263 0.17461 -0.00094624 -0.06505 0.27526 -0.072142
3.8164 -0.13976 -0.14064 -0.16716 -0.14668 0 -0.13804 -0.13448 -0.17611 -0.20405 -0.13651 -0.21695 7.6268 -0.0041646 0.040618 0.13067 0.444 0.18932 0.14478 0.31331 0.31998 0.12657 0.22342 0.50084 0.2102 0.0015619 0.012554 0.00013592 0.0043195 2.4909 -0.14607 -0.14546 -0.19626 -0.13735 0.16272 0.0023965 -0.053715 0.28842 -0.054305
3.8203 -0.14374 -0.14658 -0.14626 -0.15477 0 -0.15067 -0.13679 -0.17227 -0.19137 -0.14248 -0.2174 7.7436 -0.044891 0.039645 0.16519 0.45982 0.19455 0.16851 0.28884 0.31764 0.14616 0.21161 0.50099 0.21818 0.0012035 0.013401 -0.00038758 0.0044414 2.5285 -0.15285 -0.15128 -0.18753 -0.16153 0.144 0.0035075 -0.02877 0.28462 -0.024591
3.8242 -0.14929 -0.15577 -0.1152 -0.15963 0 -0.15951 -0.14657 -0.16653 -0.16803 -0.15941 -0.21073 7.8357 -0.071967 0.038103 0.20014 0.47065 0.19711 0.19448 0.28315 0.31381 0.16788 0.20852 0.49321 0.23505 0.00073847 0.01407 -0.0011181 0.0040603 2.5315 -0.15727 -0.15518 -0.17102 -0.17683 0.13495 0.00081763 0.013991 0.26865 0.017469
3.8281 -0.1591 -0.16649 -0.11073 -0.15754 0 -0.16219 -0.16286 -0.16157 -0.14508 -0.1774 -0.19422 7.9093 -0.083463 0.037295 0.22845 0.4846 0.19616 0.22248 0.29859 0.31343 0.19227 0.21762 0.47738 0.25828 0.00060307 0.014113 -0.0014873 0.003577 2.5026 -0.15922 -0.16057 -0.15467 -0.17613 0.13919 -0.002839 0.064515 0.25057 0.063105
3.832 -0.17352 -0.17555 -0.15235 -0.15361 0 -0.16448 -0.17995 -0.15916 -0.13414 -0.18491 -0.16712 7.9673 -0.081205 0.037673 0.24681 0.50312 0.19289 0.25005 0.33148 0.31526 0.21841 0.23743 0.45105 0.2844 0.00082205 0.013425 -0.0010872 0.0035254 2.4707 -0.1634 -0.17207 -0.14711 -0.16977 0.15537 -0.0035452 0.11556 0.23481 0.10679
3.8359 -0.18927 -0.18151 -0.21673 -0.15809 0 -0.17435 -0.19163 -0.16051 -0.13884 -0.18084 -0.13377 8.0033 -0.068712 0.038814 0.25284 0.52614 0.18949 0.27399 0.37526 0.31291 0.24468 0.26452 0.41544 0.30903 0.0010868 0.012323 -0.000131 0.004008 2.4745 -0.17429 -0.18999 -0.15097 -0.17328 0.18028 -0.00057127 0.15929 0.22528 0.14291
3.8398 -0.20096 -0.18575 -0.25328 -0.17638 0 -0.19267 -0.19551 -0.16668 -0.15277 -0.1751 -0.10387 8.0074 -0.054459 0.040137 0.24353 0.54849 0.18742 0.28586 0.41156 0.30306 0.26548 0.28784 0.38062 0.32146 0.0011362 0.011277 0.00071204 0.0046132 2.5304 -0.18999 -0.208 -0.16068 -0.18993 0.2044 0.0031781 0.1796 0.22796 0.16075
3.8438 -0.2045 -0.19035 -0.23195 -0.20224 0 -0.2102 -0.19371 -0.17754 -0.16553 -0.1769 -0.089196 7.9784 -0.046927 0.041447 0.22631 0.5608 0.18679 0.28296 0.42246 0.29186 0.27518 0.29504 0.36268 0.31632 0.001035 0.01061 0.00094027 0.0048602 2.6169 -0.20183 -0.21666 -0.16783 -0.20647 0.21713 0.0046465 0.17295 0.24199 0.15982
3.8477 -0.19968 -0.19477 -0.17621 -0.22114 0 -0.21481 -0.18993 -0.18966 -0.1712 -0.18429 -0.098536 7.9267 -0.04501 0.042666 0.20674 0.56024 0.18694 0.26828 0.40805 0.2914 0.27268 0.28525 0.37331 0.2962 0.0010775 0.010406 0.00065593 0.0046463 2.6924 -0.20108 -0.21033 -0.16921 -0.20639 0.21811 0.003723 0.1452 0.26474 0.14461
3.8516 -0.1896 -0.19514 -0.14312 -0.2212 0 -0.20228 -0.1862 -0.19659 -0.17179 -0.18683 -0.13285 7.8648 -0.045963 0.043345 0.18803 0.54581 0.18742 0.24449 0.3716 0.30883 0.25766 0.25995 0.41072 0.26417 0.0014398 0.010623 0.00038582 0.0042401 2.7291 -0.18655 -0.1916 -0.16941 -0.18713 0.20883 0.0025491 0.10134 0.29444 0.11831
3.8555 -0.17761 -0.18718 -0.1654 -0.20211 0 -0.18006 -0.18183 -0.19312 -0.17383 -0.1782 -0.18296 7.7927 -0.044637 0.04296 0.17317 0.51772 0.18856 0.21552 0.3207 0.33906 0.2305 0.22331 0.46039 0.2253 0.0019535 0.011195 0.00050652 0.0039342 2.7282 -0.16592 -0.16978 -0.17509 -0.16337 0.19305 0.0024292 0.048457 0.32887 0.084951
3.8594 -0.16469 -0.17025 -0.21451 -0.17424 0 -0.16037 -0.17482 -0.18035 -0.18183 -0.16355 -0.23187 7.6954 -0.028919 0.041979 0.16316 0.48124 0.19154 0.18866 0.27953 0.36909 0.19543 0.19079 0.50516 0.19259 0.0022442 0.012023 0.00087772 0.0038166 2.7034 -0.14947 -0.1543 -0.18686 -0.15325 0.18175 0.0024438 0.00064939 0.36217 0.050631
3.8633 -0.14977 -0.14865 -0.22662 -0.14944 0 -0.1492 -0.16359 -0.16588 -0.19426 -0.15311 -0.26211 7.5549 -9.9564e-05 0.042213 0.15344 0.44518 0.19762 0.16572 0.26137 0.38947 0.16143 0.17313 0.53528 0.17217 0.0020945 0.012915 0.0010328 0.0038701 2.654 -0.14217 -0.14825 -0.19728 -0.16124 0.17923 0.0013479 -0.036406 0.38816 0.018346
3.8672 -0.13253 -0.12886 -0.1694 -0.1323 0 -0.14206 -0.14793 -0.15755 -0.20435 -0.15002 -0.26502 7.3664 0.038266 0.045323 0.14149 0.41093 0.20691 0.1453 0.26772 0.40069 0.13206 0.17291 0.54995 0.16482 0.0016566 0.01361 0.00069489 0.0041398 2.5581 -0.141 -0.14668 -0.19732 -0.17424 0.18427 -5.8957e-05 -0.062347 0.40257 -0.011735
3.8711 -0.11515 -0.11504 -0.080738 -0.1194 0 -0.13011 -0.12923 -0.15614 -0.20438 -0.14682 -0.24539 7.1422 0.081175 0.050583 0.1252 0.37836 0.21725 0.12529 0.29645 0.40814 0.11009 0.1904 0.55071 0.16963 0.001299 0.013896 8.5979e-05 0.0046565 2.3949 -0.13896 -0.14077 -0.18467 -0.17402 0.19401 0.00044585 -0.078005 0.40146 -0.039662
3.875 -0.10086 -0.10637 -0.035461 -0.10583 0 -0.11016 -0.11025 -0.1545 -0.19033 -0.13493 -0.21683 6.8996 0.11717 0.054578 0.10192 0.34249 0.22441 0.1005 0.33663 0.41172 0.098829 0.22201 0.53505 0.18228 0.0012559 0.013684 -0.00026211 0.0052106 2.1694 -0.13103 -0.1246 -0.16541 -0.15327 0.19961 0.0033697 -0.086014 0.37652 -0.065368
3.8789 -0.090336 -0.098234 -0.069955 -0.091423 0 -0.088398 -0.093878 -0.14423 -0.1642 -0.11515 -0.1906 6.6473 0.13375 0.05402 0.074207 0.29278 0.22399 0.067505 0.35943 0.40214 0.094931 0.25095 0.49723 0.18996 0.0014449 0.01297 6.5652e-06 0.0053742 1.9097 -0.1168 -0.099116 -0.1475 -0.12038 0.18854 0.0058898 -0.092002 0.32845 -0.086968
3.8828 -0.079946 -0.085697 -0.1417 -0.080231 0 -0.074071 -0.080875 -0.12346 -0.13278 -0.096162 -0.16753 6.3831 0.13154 0.049344 0.046184 0.22661 0.21371 0.029529 0.35216 0.36831 0.0934 0.26776 0.43476 0.18647 0.001623 0.01173 0.00074589 0.004894 1.6376 -0.098411 -0.07056 -0.13301 -0.089864 0.1596 0.0043424 -0.096502 0.26511 -0.10172
3.8867 -0.064146 -0.06645 -0.16786 -0.074247 0 -0.069443 -0.068008 -0.0975 -0.10313 -0.082528 -0.14022 6.1026 0.11265 0.045023 0.020458 0.14393 0.19379 -0.0097788 0.30892 0.30789 0.091246 0.26772 0.35302 0.16876 0.0016727 0.0098985 0.0014209 0.0040365 1.3428 -0.07729 -0.045034 -0.11659 -0.068753 0.11379 -0.0015869 -0.097953 0.19173 -0.10685
3.8906 -0.04015 -0.041315 -0.10628 -0.068423 0 -0.065712 -0.049291 -0.071947 -0.077507 -0.066719 -0.10324 5.8097 0.0813 0.045358 -0.00043501 0.046744 0.16508 -0.045624 0.22722 0.22978 0.08552 0.2478 0.26219 0.13509 0.0016856 0.0074681 0.0015441 0.003386 0.98926 -0.052993 -0.023858 -0.09128 -0.051659 0.054267 -0.0078457 -0.093843 0.11445 -0.09945
3.8945 -0.01047 -0.01276 0.0032458 -0.05274 0 -0.049029 -0.020568 -0.045869 -0.051545 -0.035838 -0.060144 5.5151 0.049884 0.049417 -0.012446 -0.051905 0.1269 -0.064337 0.10964 0.14615 0.071148 0.2051 0.16924 0.084492 0.0017632 0.0046099 0.0010612 0.0031941 0.54672 -0.024593 -0.0035105 -0.055002 -0.02754 -0.0065635 -0.0097461 -0.07546 0.04651 -0.072307
3.8984 0.01923 0.016838 0.07966 -0.02002 0 -0.011584 0.016015 -0.012744 -0.017919 0.013401 -0.019249 5.2277 0.029425 0.050522 -0.019454 -0.13272 0.077622 -0.065876 -0.011885 0.062954 0.050501 0.15354 0.072703 0.0293 0.001799 0.0016571 0.00037402 0.0029909 0.017946 0.0076362 0.020375 -0.011677 0.0093639 -0.054034 -0.0065857 -0.046143 -0.0072924 -0.034494
3.9023 0.044903 0.045877 0.081481 0.027563 0 0.041416 0.052311 0.031542 0.026898 0.06796 0.017443 4.948 0.022232 0.041608 -0.023275 -0.18637 0.017946 -0.052074 -0.12515 -0.021421 0.024777 0.096647 -0.03467 -0.025789 0.0015286 -0.0010682 -1.3176e-05 0.0019964 -0.56257 0.041838 0.048852 0.033265 0.054277 -0.082724 -0.0021081 -0.0097061 -0.045908 0.0086137
3.9063 0.066899 0.073185 0.044832 0.079177 0 0.094438 0.080046 0.082217 0.078526 0.10812 0.059328 4.6715 0.028831 0.021677 -0.025467 -0.20611 -0.046538 -0.026129 -0.22059 -0.10908 -0.0047534 0.036644 -0.15756 -0.07684 0.0008148 -0.0034456 6.6524e-05 -9.4113e-06 -1.1503 0.075193 0.078951 0.077507 0.095741 -0.089182 -0.00035336 0.029085 -0.069259 0.051405
3.9102 0.08823 0.097536 0.041191 0.12259 0 0.13177 0.097488 0.12793 0.12738 0.12408 0.11854 4.3978 0.047703 -0.0030055 -0.02753 -0.18286 -0.10699 0.0055682 -0.28752 -0.19597 -0.036544 -0.026816 -0.29141 -0.11915 -0.00015424 -0.005588 0.00028896 -0.0023045 -1.7084 0.10462 0.10638 0.122 0.1242 -0.069687 -0.0015891 0.061007 -0.077331 0.084736
3.9141 0.11041 0.11772 0.10096 0.15173 0 0.1476 0.11056 0.15997 0.16612 0.12317 0.19486 4.1335 0.069061 -0.024293 -0.028875 -0.12609 -0.15654 0.029786 -0.32885 -0.27311 -0.068267 -0.098565 -0.42291 -0.15106 -0.00098848 -0.0076741 0.00013067 -0.003831 -2.2082 0.12749 0.12855 0.1673 0.13835 -0.03182 -0.0027426 0.07366 -0.074385 0.099486
3.918 0.13115 0.13303 0.18291 0.16863 0 0.14889 0.12691 0.17932 0.19482 0.12182 0.27 3.8889 0.086045 -0.038756 -0.027529 -0.05789 -0.19443 0.041924 -0.35793 -0.33374 -0.098635 -0.17909 -0.53657 -0.17535 -0.0014105 -0.0097163 -0.00061522 -0.0042069 -2.6228 0.14284 0.14515 0.21036 0.1453 0.01231 -0.0014685 0.067923 -0.064607 0.098558
3.9219 0.14613 0.14356 0.21921 0.17906 0 0.14907 0.14815 0.19432 0.21854 0.13166 0.31931 3.6711 0.095882 -0.048979 -0.021932 0.0099368 -0.22483 0.04083 -0.38023 -0.37798 -0.12665 -0.26697 -0.62207 -0.19257 -0.0014261 -0.011465 -0.0015604 -0.0040562 -2.9272 0.15226 0.15656 0.24487 0.15517 0.057143 0.0010958 0.045768 -0.048431 0.084361
3.9258 0.1526 0.14982 0.18619 0.18643 0 0.1572 0.16761 0.21127 0.23971 0.15245 0.3312 3.4832 0.096716 -0.058787 -0.010645 0.066007 -0.25158 0.026889 -0.40048 -0.41033 -0.15126 -0.35931 -0.67698 -0.20314 -0.0012081 -0.012547 -0.0019869 -0.0042763 -3.1062 0.15881 0.16249 0.26447 0.1738 0.097656 0.0020009 0.010939 -0.025835 0.060494
3.9297 0.15136 0.15197 0.12636 0.18897 0 0.17057 0.17571 0.22714 0.2532 0.17528 0.31609 3.3253 0.086215 -0.068098 0.008799 0.092286 -0.27396 0.0037713 -0.41942 -0.43331 -0.16854 -0.4435 -0.70408 -0.20429 -0.00089225 -0.012739 -0.0014823 -0.0050421 -3.1566 0.16383 0.16247 0.26604 0.19813 0.12697 0.0002979 -0.026427 0.0062319 0.034425
3.9336 0.14538 0.14949 0.1012 0.18189 0 0.17685 0.16795 0.23131 0.25007 0.18946 0.29621 3.1951 0.068497 -0.073212 0.032165 0.09571 -0.28773 -0.017582 -0.43115 -0.44465 -0.17717 -0.50619 -0.70642 -0.19659 -0.00055477 -0.012163 -0.00037671 -0.0056568 -3.081 0.16454 0.15725 0.25117 0.21705 0.14696 -0.001761 -0.054037 0.044513 0.013893
3.9375 0.13715 0.14179 0.12748 0.16222 0 0.16481 0.14847 0.21506 0.22709 0.18705 0.28574 3.0855 0.044356 -0.071963 0.056336 0.084999 -0.28965 -0.033164 -0.43094 -0.4402 -0.17628 -0.54203 -0.68413 -0.18017 -0.00034643 -0.01122 0.00046864 -0.0054088 -2.8852 0.15594 0.14906 0.22541 0.21813 0.15933 -0.0015564 -0.069224 0.085412 -7.7355e-05
3.9414 0.12759 0.12961 0.16417 0.13235 0 0.13514 0.12663 0.18019 0.19249 0.16529 0.27977 2.9845 0.013859 -0.067466 0.078774 0.067968 -0.28032 -0.040657 -0.41524 -0.41835 -0.16514 -0.54777 -0.63491 -0.15525 -0.00050666 -0.010303 0.00038821 -0.0044467 -2.5878 0.13651 0.14015 0.19592 0.19611 0.16528 0.00059082 -0.071436 0.12535 -0.0076836
3.9453 0.11716 0.11567 0.16029 0.10031 0 0.10178 0.11044 0.13931 0.16126 0.12943 0.26093 2.883 -0.024004 -0.06565 0.096142 0.05571 -0.26232 -0.038328 -0.37951 -0.38078 -0.14252 -0.52007 -0.55723 -0.12207 -0.0011223 -0.0095117 -0.00050024 -0.0036585 -2.2334 0.11242 0.1312 0.16808 0.15728 0.16588 0.0017642 -0.062179 0.15861 -0.010651
3.9492 0.10719 0.10388 0.11018 0.076516 0 0.081653 0.10248 0.10746 0.14297 0.093337 0.21559 2.7835 -0.06904 -0.068853 0.10547 0.06355 -0.23641 -0.028808 -0.32445 -0.32983 -0.10956 -0.46588 -0.45361 -0.083777 -0.0018879 -0.0086159 -0.0014113 -0.0036903 -1.883 0.09473 0.12151 0.14278 0.11611 0.16295 6.1126e-05 -0.051464 0.17699 -0.015017
3.9531 0.099657 0.097113 0.057916 0.068885 0 0.081306 0.10056 0.09168 0.13296 0.072952 0.14462 2.7001 -0.11523 -0.072527 0.10946 0.090134 -0.20083 -0.017866 -0.26138 -0.26692 -0.072568 -0.4035 -0.33182 -0.04544 -0.0022416 -0.0073241 -0.0016145 -0.0042401 -1.5794 0.090445 0.11078 0.11663 0.086015 0.15917 -0.0029724 -0.047521 0.18341 -0.023787
3.957 0.095627 0.095377 0.049846 0.078523 0 0.09276 0.10091 0.086679 0.11556 0.074368 0.061266 2.6468 -0.15767 -0.069112 0.10952 0.13345 -0.15489 -0.0075905 -0.1954 -0.1946 -0.034704 -0.34009 -0.20372 -0.0094437 -0.0018653 -0.0056013 -0.0010757 -0.0044418 -1.3187 0.095837 0.10035 0.085775 0.071164 0.15591 -0.004129 -0.052864 0.18073 -0.037164
3.9609 0.094387 0.095977 0.087747 0.098295 0 0.10262 0.10064 0.079914 0.077657 0.087155 -0.018101 2.6232 -0.19106 -0.055435 0.10719 0.19005 -0.10271 0.00041349 -0.1313 -0.11941 0.00088447 -0.28171 -0.082616 0.022076 -0.001047 -0.0037375 -0.00041135 -0.0038758 -1.0635 0.099407 0.092548 0.05056 0.065534 0.15445 -0.0024213 -0.068552 0.17288 -0.054477
3.9648 0.094211 0.095753 0.13043 0.11569 0 0.10553 0.098419 0.062158 0.02162 0.092138 -0.080914 2.6139 -0.20306 -0.036113 0.10428 0.25272 -0.052544 0.0050519 -0.075638 -0.051296 0.02858 -0.23447 0.019104 0.045412 -0.00045174 -0.0020908 -0.00023871 -0.0030065 -0.79424 0.09309 0.088769 0.016771 0.059431 0.15715 -0.00029368 -0.092664 0.16881 -0.072038
3.9688 0.09381 0.093435 0.13766 0.1192 0 0.10811 0.094728 0.035305 -0.033654 0.078704 -0.11966 2.6025 -0.19219 -0.019562 0.10144 0.30938 -0.011986 0.0082329 -0.029301 0.00081792 0.046862 -0.19481 0.091414 0.060936 -0.00046401 -0.0007741 -0.0005938 -0.0025381 -0.5487 0.080926 0.0884 -0.0082283 0.047777 0.16342 -0.00060994 -0.11454 0.1763 -0.08381
3.9727 0.092701 0.089993 0.10792 0.10486 0 0.11906 0.091755 0.011107 -0.065052 0.054942 -0.13111 2.5867 -0.16391 -0.010817 0.097879 0.35536 0.015743 0.010896 0.0084129 0.032539 0.056837 -0.1598 0.12742 0.069697 -0.0007983 0.00036454 -0.00097858 -0.0024947 -0.40365 0.075542 0.089813 -0.020762 0.033573 0.17138 -0.0030855 -0.12891 0.19491 -0.088089
3.9766 0.090306 0.086762 0.073394 0.078691 0 0.13609 0.092042 0.0016788 -0.061453 0.03939 -0.11671 2.5777 -0.12312 -0.0083512 0.092845 0.38763 0.030644 0.013185 0.036852 0.043242 0.05919 -0.12902 0.12416 0.071972 -0.00084297 0.0014138 -0.00092852 -0.0021943 -0.40839 0.084579 0.092199 -0.022058 0.024571 0.17935 -0.0046384 -0.13298 0.22275 -0.084349
3.9805 0.085252 0.083332 0.063478 0.053077 0 0.14458 0.095476 0.0097168 -0.030976 0.042117 -0.082454 2.5863 -0.076816 -0.0073791 0.085317 0.40333 0.031981 0.01476 0.054386 0.032771 0.054832 -0.10353 0.083405 0.067802 -0.00039167 0.0020749 -0.00047753 -0.0012085 -0.53587 0.10035 0.095968 -0.014258 0.026689 0.1851 -0.0033726 -0.12477 0.25582 -0.072884
3.9844 0.076128 0.077459 0.077737 0.039173 0 0.13121 0.097078 0.027006 0.0064204 0.05486 -0.035615 2.6106 -0.039693 -0.0053863 0.074418 0.39908 0.017089 0.013259 0.053473 0.00059315 0.04509 -0.093475 0.011942 0.056218 7.4689e-05 0.0017585 -6.4105e-05 -0.00014129 -0.70347 0.10443 0.10084 0.0037765 0.039557 0.18466 -0.001273 -0.10669 0.28114 -0.057783
3.9883 0.062979 0.067128 0.092607 0.040478 0 0.098798 0.089026 0.042562 0.034861 0.060606 0.019371 2.6405 -0.015946 -0.0039795 0.062544 0.38334 -0.014891 0.0083899 0.036028 -0.050947 0.033084 -0.10233 -0.07944 0.040001 -6.353e-05 0.00011768 -4.3558e-05 -0.00015445 -0.8436 0.084462 0.1033 0.035014 0.056944 0.17937 -0.0019744 -0.088465 0.29174 -0.045158
3.9922 0.047674 0.052611 0.087883 0.051661 0 0.065611 0.067 0.052476 0.053767 0.051818 0.080436 2.6724 -0.0049882 -0.0059159 0.051282 0.35924 -0.058514 0.00062357 0.0025579 -0.11339 0.019561 -0.13176 -0.17782 0.020213 -0.00076321 -0.0024633 -0.00035612 -0.0016205 -0.9499 0.0474 0.096564 0.077736 0.070888 0.17036 -0.0059378 -0.073951 0.28531 -0.03704
3.9961 0.032436 0.036295 0.062616 0.062688 0 0.047999 0.035738 0.061478 0.074851 0.037037 0.14203 2.7171 -0.004651 -0.011467 0.042198 0.33011 -0.1027 -0.0090736 -0.045193 -0.17389 0.0052068 -0.18138 -0.27007 -0.001877 -0.0012137 -0.0049564 -0.00066435 -0.0034308 -1.0495 0.015124 0.074519 0.12124 0.076223 0.15902 -0.0089106 -0.066049 0.26116 -0.034632
4 0.018009 0.020437 0.028733 0.064614 0 0.043373 0.0075998 0.074368 0.1074 0.028878 0.19105 2.7883 -0.0087974 -0.018302 0.038053 0.30082 -0.13707 -0.017856 -0.10308 -0.2214 -0.0091304 -0.24751 -0.34418 -0.023989 -0.00066275 -0.0063777 -0.00073452 -0.0039121 -1.1345 0.0051418 0.037702 0.15006 0.072722 0.14775 -0.0061191 -0.067318 0.21981 -0.038127
4.0039 0.0034999 0.0051954 -0.0032181 0.053163 0 0.032202 -0.0064924 0.086541 0.1449 0.027532 0.21204 2.8853 -0.0064364 -0.024437 0.039392 0.27768 -0.15797 -0.02094 -0.15692 -0.25101 -0.021449 -0.30928 -0.39021 -0.042342 0.00066483 -0.0064965 -0.00061474 -0.0025298 -1.1328 0.014207 -0.0036765 0.15425 0.063911 0.13852 0.0021058 -0.072425 0.173 -0.041844
4.0078 -0.012004 -0.010952 -0.028723 0.028943 0 -0.00135 -0.0066613 0.084941 0.16603 0.018976 0.19917 2.9886 0.0047975 -0.030222 0.044559 0.26259 -0.16778 -0.016888 -0.19801 -0.26193 -0.029825 -0.35201 -0.40105 -0.055169 0.0016048 -0.005911 -0.0004649 -0.00055316 -0.96037 0.021002 -0.033869 0.13605 0.053574 0.13082 0.0097414 -0.07567 0.12916 -0.041331
4.0117 -0.028037 -0.028918 -0.044995 -0.0041076 0 -0.050693 -0.0052087 0.06039 0.15071 -0.0096121 0.16256 3.0757 0.024702 -0.036886 0.052581 0.25659 -0.16857 -0.0049628 -0.22093 -0.25167 -0.032259 -0.3663 -0.37311 -0.061017 0.0011328 -0.0053976 -0.00031854 0.0001458 -0.60332 0.0060281 -0.042037 0.10606 0.042257 0.12407 0.01069 -0.073746 0.092829 -0.033942
4.0156 -0.043389 -0.047454 -0.050234 -0.040226 0 -0.090243 -0.017078 0.019145 0.098 -0.054255 0.12012 3.1407 0.051501 -0.04348 0.06232 0.26012 -0.15697 0.014986 -0.22127 -0.21381 -0.026603 -0.34424 -0.30626 -0.058634 -0.00057249 -0.0051214 -9.5063e-05 -0.0010014 -0.14238 -0.030103 -0.031925 0.072611 0.026281 0.11748 0.0047826 -0.06376 0.067723 -0.017497
4.0195 -0.058028 -0.064157 -0.049725 -0.073143 0 -0.099288 -0.047332 -0.019851 0.029088 -0.095701 0.081084 3.1959 0.077993 -0.045997 0.072635 0.2738 -0.126 0.043016 -0.1902 -0.14283 -0.0056544 -0.27109 -0.20313 -0.043672 -0.0021906 -0.0044243 0.0001816 -0.0026245 0.31332 -0.067611 -0.021921 0.035314 0.00028348 0.11078 -0.0022888 -0.042416 0.059603 0.010889
4.0234 -0.073773 -0.078046 -0.057199 -0.098045 0 -0.083094 -0.086685 -0.041947 -0.029202 -0.11671 0.037845 3.2539 0.09858 -0.039806 0.083363 0.29092 -0.071963 0.073757 -0.14222 -0.041322 0.027215 -0.17245 -0.068445 -0.019998 -0.002421 -0.0023717 0.00029357 -0.0027303 0.7202 -0.086803 -0.032831 -0.011018 -0.038281 0.10617 -0.0049466 -0.017243 0.061091 0.043594
4.0273 -0.092327 -0.090812 -0.082946 -0.1139 0 -0.069599 -0.11917 -0.052222 -0.06688 -0.11719 -0.024496 3.3115 0.1134 -0.022893 0.095099 0.30933 0.00087348 0.10577 -0.082211 0.078394 0.070603 -0.058748 0.090804 0.011366 -0.0010957 0.001435 5.339e-05 -0.000613 1.1281 -0.086864 -0.071274 -0.067103 -0.086006 0.10596 -0.0029896 0.0079572 0.069846 0.076848
4.0313 -0.1124 -0.10505 -0.11946 -0.12415 0 -0.083932 -0.135 -0.072698 -0.098694 -0.1126 -0.11029 3.3523 0.12388 0.0030769 0.10842 0.32743 0.08229 0.13797 -0.014639 0.20061 0.12248 0.060231 0.26467 0.049131 0.00082055 0.0064663 -0.00039101 0.0025754 1.6145 -0.085915 -0.12244 -0.12552 -0.13423 0.1122 -0.00051504 0.029775 0.083737 0.10711
4.0352 -0.12914 -0.12102 -0.14442 -0.1342 0 -0.12507 -0.13698 -0.12148 -0.14879 -0.11883 -0.20613 3.3664 0.13473 0.034052 0.12436 0.3441 0.16207 0.16964 0.056051 0.31443 0.17956 0.17239 0.44043 0.091696 0.0022285 0.011568 -0.00056998 0.0050662 2.1912 -0.1025 -0.15999 -0.1769 -0.17306 0.12836 -0.00018965 0.043532 0.10093 0.12917
4.0391 -0.1372 -0.1351 -0.14302 -0.14689 0 -0.16683 -0.13549 -0.19249 -0.22485 -0.13917 -0.29196 3.3629 0.15478 0.065111 0.14271 0.36126 0.23378 0.20076 0.12586 0.41601 0.23375 0.26885 0.60439 0.13419 0.0028041 0.015653 -0.00010215 0.0061156 2.7711 -0.1367 -0.16625 -0.21866 -0.19578 0.15334 0.00021111 0.047786 0.11936 0.13982
4.043 -0.1348 -0.14192 -0.12611 -0.1597 0 -0.18154 -0.13758 -0.25582 -0.30553 -0.1639 -0.35785 3.361 0.18434 0.091069 0.1616 0.38134 0.29387 0.23092 0.19335 0.504 0.2802 0.35214 0.74425 0.17257 0.0029719 0.018242 0.00088843 0.0063634 3.2219 -0.16914 -0.14588 -0.25554 -0.20111 0.1806 0.0049062 0.046472 0.13766 0.14204
4.0469 -0.12512 -0.13833 -0.12005 -0.16641 0 -0.16343 -0.14125 -0.28003 -0.35419 -0.17943 -0.40733 3.3675 0.22126 0.10734 0.17962 0.40569 0.33934 0.259 0.25682 0.574 0.31593 0.42263 0.85011 0.20408 0.0031837 0.019532 0.0018084 0.0067473 3.4486 -0.17858 -0.12062 -0.29057 -0.19281 0.20569 0.014302 0.041792 0.15498 0.13747
4.0508 -0.11373 -0.126 -0.13568 -0.1621 0 -0.13065 -0.13976 -0.257 -0.3481 -0.17738 -0.44389 3.3658 0.26175 0.11225 0.19524 0.43529 0.36781 0.28356 0.31428 0.61833 0.33847 0.4807 0.91321 0.22614 0.0034247 0.020046 0.0021019 0.0073546 3.4352 -0.16087 -0.11011 -0.31654 -0.17792 0.22403 0.023237 0.036102 0.17049 0.12811
4.0547 -0.10443 -0.11037 -0.15165 -0.14706 0 -0.10678 -0.13031 -0.20745 -0.29731 -0.15825 -0.4574 3.3296 0.29234 0.10919 0.20478 0.47001 0.37911 0.29889 0.35682 0.63004 0.34174 0.51871 0.92445 0.23251 0.0034351 0.020149 0.0017464 0.007482 3.2258 -0.13173 -0.11625 -0.31879 -0.16411 0.2271 0.025648 0.032561 0.18237 0.11666
4.0586 -0.097366 -0.097114 -0.1358 -0.12635 0 -0.10112 -0.11757 -0.16279 -0.23604 -0.13077 -0.42851 3.2466 0.30297 0.10525 0.208 0.50304 0.37456 0.30324 0.38049 0.60576 0.33098 0.53262 0.87562 0.22676 0.0032093 0.019721 0.0012407 0.0066713 2.8842 -0.11172 -0.12539 -0.28816 -0.15628 0.21964 0.020649 0.030866 0.19188 0.10554
4.0625 -0.090715 -0.089002 -0.084792 -0.10578 0 -0.10524 -0.10807 -0.14043 -0.19386 -0.10779 -0.34861 3.1283 0.29156 0.10572 0.20493 0.52927 0.35317 0.29612 0.38323 0.54478 0.30868 0.51787 0.76429 0.21149 0.0030502 0.0182 0.001091 0.0053889 2.4671 -0.10842 -0.12423 -0.23109 -0.15323 0.20754 0.01331 0.029388 0.20066 0.09447
4.0664 -0.08358 -0.085309 -0.036502 -0.08854 0 -0.1053 -0.10201 -0.1335 -0.17201 -0.098024 -0.234 2.9975 0.25788 0.10861 0.19543 0.5441 0.30947 0.27731 0.36367 0.44762 0.27646 0.47066 0.59896 0.18887 0.0030997 0.015 0.001309 0.0045319 2.0153 -0.11218 -0.11257 -0.16574 -0.14722 0.19619 0.0093504 0.026465 0.21025 0.082742
4.0703 -0.077033 -0.083427 -0.034964 -0.075097 0 -0.095534 -0.092036 -0.12147 -0.14544 -0.0968 -0.11662 2.8673 0.20327 0.10505 0.17876 0.54059 0.23812 0.24638 0.31983 0.31871 0.23548 0.38484 0.39964 0.16148 0.0030019 0.010105 0.0014206 0.0043878 1.546 -0.10753 -0.10011 -0.10733 -0.12867 0.19363 0.0096799 0.019354 0.22292 0.068635
4.0742 -0.07256 -0.080855 -0.08171 -0.065426 0 -0.080624 -0.071278 -0.089503 -0.088038 -0.085567 -0.019272 2.7341 0.13925 0.086686 0.15402 0.51148 0.1429 0.20551 0.25637 0.1714 0.18769 0.2635 0.19202 0.13334 0.0022359 0.0043861 0.00097327 0.0043087 1.05 -0.088012 -0.092626 -0.057216 -0.093944 0.2083 0.010628 0.0043713 0.24007 0.048823
4.0781 -0.070005 -0.076182 -0.12798 -0.059891 0 -0.068123 -0.042916 -0.039624 0.0014136 -0.046913 0.059577 2.5868 0.078611 0.053963 0.12349 0.46379 0.040935 0.16023 0.18679 0.02815 0.1371 0.12926 -0.0015908 0.10646 0.00080431 -0.00070983 3.5384e-05 0.0034898 0.5138 -0.060683 -0.08424 -0.0068357 -0.050129 0.23351 0.0090532 -0.017018 0.25772 0.023649
4.082 -0.067385 -0.06905 -0.12187 -0.057557 0 -0.061027 -0.020758 0.013024 0.094684 0.014326 0.13531 2.421 0.026078 0.017573 0.088143 0.40072 -0.04471 0.11246 0.11744 -0.088127 0.085904 -0.0057438 -0.168 0.0813 -0.00055979 -0.0039967 -0.00081084 0.0019306 -0.035136 -0.038133 -0.06495 0.047967 -0.0114 0.26312 0.0061064 -0.043718 0.27188 -0.0063584
4.0859 -0.062643 -0.059854 -0.063269 -0.054578 0 -0.057124 -0.018791 0.052226 0.15395 0.066031 0.21274 2.2414 -0.014966 -0.009006 0.049337 0.32623 -0.099657 0.063968 0.0543 -0.16624 0.036576 -0.12938 -0.30178 0.058142 -0.0010241 -0.0053142 -0.00098608 0.00045753 -0.50499 -0.027336 -0.034663 0.097691 0.011058 0.28985 0.0053487 -0.074107 0.27809 -0.04016
4.0898 -0.055323 -0.049551 -0.0063797 -0.046054 0 -0.052973 -0.038679 0.07021 0.15918 0.072146 0.27445 2.0533 -0.041543 -0.019537 0.010378 0.24656 -0.12696 0.016988 0.0072829 -0.21095 -0.0046566 -0.21972 -0.39883 0.037761 -0.00050539 -0.0055528 -0.00045589 -0.0001952 -0.77968 -0.025703 -0.0068546 0.12516 0.017206 0.2971 0.0077913 -0.10411 0.26535 -0.074713
4.0938 -0.04644 -0.039334 -0.0034972 -0.030849 0 -0.046667 -0.06678 0.069502 0.12147 0.027795 0.29476 1.8579 -0.060353 -0.018768 -0.022768 0.17125 -0.14116 -0.026299 -0.022388 -0.23423 -0.032871 -0.27316 -0.45115 0.021218 0.00020628 -0.0058508 0.00021513 -0.00016122 -0.8064 -0.025927 0.0036052 0.1211 0.016785 0.27785 0.010069 -0.12716 0.23212 -0.10433
4.0977 -0.036931 -0.029985 -0.04871 -0.014361 0 -0.037546 -0.083644 0.058988 0.073079 -0.028978 0.26435 1.6551 -0.074733 -0.016868 -0.046831 0.10406 -0.15272 -0.06395 -0.036533 -0.24132 -0.046661 -0.29545 -0.44827 0.010053 0.00023319 -0.0066194 0.00036026 -0.00019217 -0.65077 -0.023014 -0.0043567 0.093556 0.019533 0.23618 0.0081952 -0.13953 0.18333 -0.12596
4.1016 -0.02658 -0.021273 -0.083009 -0.0049781 0 -0.025572 -0.07764 0.048212 0.043308 -0.046738 0.19906 1.4504 -0.08546 -0.020039 -0.05932 0.047613 -0.15771 -0.093622 -0.03563 -0.22529 -0.044956 -0.29018 -0.38457 0.0059347 -0.00051269 -0.0072403 -0.00018437 -0.00072497 -0.45434 -0.016837 -0.016788 0.061591 0.02621 0.17661 0.002604 -0.13802 0.12374 -0.13716
4.1055 -0.014546 -0.01206 -0.057167 -0.0061319 0 -0.012259 -0.051287 0.042369 0.038427 -0.008156 0.12444 1.2529 -0.091903 -0.025815 -0.057464 0.0046053 -0.14274 -0.11181 -0.019804 -0.17586 -0.026845 -0.26179 -0.26687 0.011217 -0.0012893 -0.0066835 -0.00091496 -0.0013919 -0.321 -0.009756 -0.019117 0.039361 0.028956 0.10651 -0.0015834 -0.1187 0.060535 -0.13512
4.1094 -0.00076173 -0.001222 0.014871 -0.011463 0 -0.0011014 -0.01648 0.039572 0.039965 0.050971 0.053557 1.0658 -0.087547 -0.026619 -0.03891 -0.020838 -0.099873 -0.11006 0.012454 -0.093671 0.0059337 -0.21574 -0.11568 0.029297 -0.0013356 -0.0044546 -0.0010976 -0.0015334 -0.23742 -0.0035046 -0.01023 0.025769 0.020258 0.044183 0.00020805 -0.075796 0.010662 -0.11607
4.1133 0.013427 0.011286 0.070351 -0.0089802 0 0.0050229 0.015189 0.032379 0.021696 0.073781 -0.018155 0.88072 -0.071903 -0.017515 -0.012879 -0.034634 -0.036884 -0.092069 0.054067 0.0044444 0.04197 -0.16164 0.041692 0.053988 -0.00063787 -0.0010244 -0.00043253 -0.0010585 -0.10827 0.00158 -0.00066912 0.0088786 0.001384 -0.0013162 0.0069224 -0.019427 -0.020504 -0.087219
4.1172 0.026059 0.024121 0.064727 0.0082686 0 0.0076901 0.038108 0.014025 -0.027554 0.037278 -0.097136 0.68423 -0.045701 -0.00089579 0.016007 -0.038672 0.027199 -0.059541 0.10148 0.094888 0.075768 -0.1014 0.18134 0.081274 0.00014498 0.0025616 0.00064489 -0.00059016 0.12582 0.0057921 0.0022768 -0.020255 -0.017898 -0.028144 0.012643 0.044775 -0.03236 -0.051985
4.1211 0.03592 0.035285 0.018483 0.034634 0 0.012946 0.051516 -0.014485 -0.092513 -0.023857 -0.17457 0.47135 -0.010986 0.015604 0.043089 -0.035151 0.076168 -0.015218 0.15039 0.1622 0.1022 -0.036852 0.28924 0.10669 0.00043531 0.0054213 0.0013103 -0.00070415 0.40539 0.0099009 0.0044703 -0.057883 -0.027487 -0.036533 0.012542 0.1104 -0.02634 -0.014135
4.125 0.043153 0.043363 -0.007046 0.055214 0 0.025731 0.055974 -0.042853 -0.1408 -0.049665 -0.22776 0.25105 0.026118 0.025416 0.060645 -0.027037 0.10657 0.03555 0.1914 0.20517 0.11289 0.029577 0.36006 0.12127 0.00029562 0.0072274 0.0010519 -0.001183 0.58948 0.01555 0.017589 -0.090286 -0.024576 -0.029661 0.0076518 0.16493 -0.0076794 0.019787
4.1289 0.048767 0.048352 0.022374 0.058067 0 0.043805 0.052568 -0.05817 -0.14671 -0.012326 -0.23841 0.038521 0.052817 0.027854 0.064769 -0.020639 0.12491 0.080709 0.21187 0.22941 0.10651 0.090334 0.39109 0.11807 0.00022091 0.0080355 0.00010804 -0.0012206 0.57577 0.024415 0.042981 -0.10497 -0.013808 -0.021301 0.0034731 0.19568 0.0073698 0.042857
4.1328 0.053772 0.051597 0.077324 0.044598 0 0.058335 0.044788 -0.054597 -0.11084 0.058254 -0.20789 -0.15686 0.064306 0.027656 0.058156 -0.019394 0.1365 0.11439 0.20781 0.23518 0.087986 0.13909 0.37775 0.098463 0.00049547 0.0079205 -0.00075163 -0.00039416 0.38292 0.035998 0.066533 -0.09933 -0.0011378 -0.018248 0.0041467 0.20178 0.011007 0.054082
4.1367 0.058754 0.054943 0.099487 0.028701 0 0.061954 0.038895 -0.036934 -0.058857 0.10528 -0.15371 -0.3347 0.058538 0.03011 0.042905 -0.025435 0.13785 0.13322 0.17626 0.21371 0.060424 0.17049 0.31546 0.063646 0.00088612 0.006867 -0.00089958 0.00071847 0.11532 0.046833 0.072399 -0.079696 0.011592 -0.022944 0.0085487 0.18317 -0.00012139 0.052972
4.1406 0.063926 0.059714 0.068422 0.025464 0 0.056694 0.040596 -0.014409 -0.019199 0.099951 -0.092886 -0.49655 0.035118 0.035892 0.021969 -0.040464 0.11939 0.13489 0.11559 0.15529 0.027581 0.17934 0.20591 0.016052 0.00097082 0.0049373 -0.00035805 0.0010395 -0.14738 0.053404 0.061101 -0.053341 0.026456 -0.036267 0.012172 0.14164 -0.027554 0.039898
4.1445 0.069176 0.066053 0.025703 0.039704 0 0.053281 0.050931 0.009117 0.0014852 0.065333 -0.030619 -0.63973 -0.002666 0.039702 0.0017252 -0.067436 0.074718 0.11582 0.022368 0.060852 -0.0043208 0.15217 0.061238 -0.038649 0.00063931 0.0023887 0.00030961 0.0001021 -0.42062 0.056706 0.050928 -0.021658 0.045358 -0.054296 0.012215 0.082953 -0.068598 0.016052
4.1484 0.073929 0.072931 0.029234 0.064122 0 0.061653 0.065935 0.038299 0.022971 0.048233 0.035837 -0.7609 -0.03965 0.033815 -0.013267 -0.099356 0.0071769 0.088424 -0.081958 -0.054804 -0.032314 0.10334 -0.099055 -0.090471 0.00016191 -0.00045774 0.0005762 -0.0014617 -0.77752 0.063104 0.059327 0.019567 0.067204 -0.068024 0.010126 0.025719 -0.10807 -0.0093645
4.1523 0.077164 0.078697 0.087803 0.087379 0 0.081498 0.080454 0.079263 0.070754 0.071032 0.10666 -0.86456 -0.070365 0.014073 -0.022024 -0.1327 -0.071395 0.057335 -0.18825 -0.17076 -0.056493 0.039388 -0.25679 -0.13608 -0.00019213 -0.003414 0.00040663 -0.0026106 -1.2498 0.078901 0.083837 0.073896 0.088738 -0.074268 0.009187 -0.023188 -0.13987 -0.032814
4.1563 0.077928 0.081835 0.14795 0.10334 0 0.10178 0.091781 0.1295 0.14826 0.11266 0.17658 -0.96406 -0.090769 -0.016146 -0.024257 -0.1639 -0.14713 0.026637 -0.28788 -0.27123 -0.07741 -0.032621 -0.40206 -0.17294 -0.00045736 -0.0063926 0.00016298 -0.0029957 -1.7707 0.10287 0.10367 0.13785 0.10688 -0.070969 0.01041 -0.058473 -0.15932 -0.051335
4.1602 0.076026 0.081518 0.14831 0.11293 0 0.10952 0.099329 0.17537 0.2282 0.1341 0.24149 -1.071 -0.096867 -0.047298 -0.020265 -0.18727 -0.20989 0.0010454 -0.36819 -0.3507 -0.096542 -0.10223 -0.53205 -0.19795 -0.00082078 -0.0091706 0.0001212 -0.0032398 -2.2126 0.12454 0.10078 0.19974 0.1196 -0.056409 0.011553 -0.074106 -0.161 -0.061197
4.1641 0.072194 0.077758 0.08364 0.11847 0 0.099783 0.10182 0.20038 0.27251 0.11818 0.30277 -1.1845 -0.092815 -0.069776 -0.013709 -0.19762 -0.25516 -0.01798 -0.41953 -0.41008 -0.1162 -0.15655 -0.64284 -0.21169 -0.0012616 -0.0113 0.00016084 -0.0040932 -2.474 0.1314 0.07784 0.24457 0.12547 -0.034965 0.010094 -0.074058 -0.14829 -0.062552
4.168 0.06749 0.071233 0.011219 0.11794 0 0.078783 0.0967 0.19699 0.26369 0.083039 0.36012 -1.2921 -0.085846 -0.0802 -0.0075295 -0.19653 -0.28289 -0.033551 -0.44619 -0.44954 -0.13616 -0.19396 -0.72214 -0.21761 -0.0015056 -0.012377 -3.0707e-05 -0.0054406 -2.5306 0.11919 0.054064 0.26169 0.12407 -0.011965 0.0063854 -0.068725 -0.12986 -0.059866
4.1719 0.062453 0.06299 -0.0063474 0.10587 0 0.058782 0.083429 0.17141 0.21888 0.060298 0.40022 -1.3836 -0.078901 -0.082742 -0.0028174 -0.1847 -0.29526 -0.047425 -0.44946 -0.46476 -0.15528 -0.21345 -0.75082 -0.21641 -0.0013952 -0.012417 -0.00049434 -0.0063157 -2.4161 0.095645 0.044467 0.24995 0.11734 0.010529 0.0032699 -0.063574 -0.10972 -0.055775
4.1758 0.056864 0.054169 0.038289 0.080035 0 0.049777 0.066425 0.13804 0.17383 0.064539 0.39786 -1.4609 -0.07427 -0.084274 -0.00028538 -0.16335 -0.29417 -0.061389 -0.43145 -0.44877 -0.17196 -0.21489 -0.71316 -0.20865 -0.0011973 -0.011856 -0.00083827 -0.0059404 -2.171 0.073966 0.045961 0.21704 0.10928 0.030966 0.0027509 -0.063778 -0.091493 -0.053032
4.1797 0.050315 0.04573 0.093664 0.046474 0 0.053471 0.052745 0.109 0.15172 0.083978 0.33452 -1.5326 -0.071955 -0.087493 2.4527e-05 -0.13371 -0.27876 -0.077037 -0.3918 -0.39676 -0.18083 -0.19489 -0.60794 -0.19222 -0.0013858 -0.011062 -0.00060875 -0.004635 -1.8174 0.061974 0.044651 0.17361 0.10214 0.048765 0.0037487 -0.076286 -0.078284 -0.056303
4.1836 0.042955 0.038192 0.10254 0.017359 0 0.062152 0.045601 0.087443 0.1451 0.095811 0.21891 -1.6011 -0.067277 -0.088118 0.00023512 -0.10139 -0.24485 -0.092209 -0.34115 -0.30968 -0.18074 -0.16032 -0.45115 -0.16923 -0.0020773 -0.0098705 0.00019155 -0.0035436 -1.3735 0.056958 0.034008 0.12665 0.092293 0.06596 0.0035442 -0.096153 -0.066538 -0.064786
4.1875 0.035612 0.031554 0.055412 0.0030221 0 0.062784 0.040828 0.068107 0.12613 0.085969 0.087164 -1.657 -0.058161 -0.078673 0.0012128 -0.068416 -0.18807 -0.10447 -0.28383 -0.19541 -0.17194 -0.11313 -0.26837 -0.14111 -0.0027798 -0.0076885 0.0010233 -0.0034185 -0.87286 0.050208 0.021901 0.077041 0.071321 0.082855 0.0011578 -0.11878 -0.053614 -0.07655
4.1914 0.029179 0.025534 -0.0062716 0.0051591 0 0.045384 0.031332 0.042905 0.073603 0.055501 -0.021204 -1.6895 -0.043765 -0.05539 0.0034021 -0.036207 -0.10954 -0.11168 -0.22324 -0.067524 -0.15493 -0.054636 -0.082983 -0.1093 -0.0028187 -0.0041733 0.001296 -0.0037597 -0.36119 0.03587 0.01891 0.023129 0.033857 0.099128 -0.0012868 -0.14037 -0.037706 -0.089678
4.1953 0.023913 0.020008 -0.033613 0.016596 0 0.012004 0.015597 0.0072328 -0.0079494 0.014778 -0.091248 -1.7017 -0.024267 -0.022075 0.0069713 -0.0062541 -0.019507 -0.11062 -0.16341 0.057804 -0.13047 0.014338 0.090961 -0.075996 -0.0020238 0.00021356 0.00092651 -0.0032727 0.12297 0.015576 0.023257 -0.033503 -0.014333 0.11336 -0.00075453 -0.15588 -0.016982 -0.10118
4.1992 0.019316 0.015214 -0.013626 0.026874 0 -0.020732 0.00066151 -0.035954 -0.092231 -0.023042 -0.13863 -1.7115 -0.0060706 0.012144 0.01038 0.019984 0.065534 -0.09945 -0.11085 0.16632 -0.10181 0.089084 0.24729 -0.045802 -0.00092142 0.0044069 0.00038263 -0.0012128 0.55385 -0.004224 0.021656 -0.085794 -0.05676 0.12179 0.0034584 -0.16186 0.0069323 -0.10695
4.2031 0.014626 0.011427 0.026284 0.02847 0 -0.03108 -0.0048478 -0.075972 -0.15135 -0.044898 -0.18851 -1.7365 0.0049095 0.038729 0.011873 0.043022 0.1311 -0.083041 -0.067162 0.24984 -0.072727 0.16179 0.3811 -0.020397 -0.00019864 0.0075555 0.00017568 0.0017586 0.90548 -0.017978 0.0056838 -0.12503 -0.076964 0.12444 0.0089824 -0.16302 0.029484 -0.10778
4.207 0.0093796 0.0083882 0.048753 0.019464 0 -0.0099787 -0.00067523 -0.0994 -0.17349 -0.042187 -0.24789 -1.7775 0.0060964 0.054179 0.010511 0.062892 0.17215 -0.064402 -0.033344 0.30718 -0.044658 0.22755 0.4836 -0.00027165 -2.132e-05 0.0096316 0.00035266 0.0040915 1.1446 -0.024031 -0.016285 -0.14714 -0.071124 0.12202 0.012741 -0.16253 0.048253 -0.10473
4.2109 0.003558 0.0051398 0.038009 0.0025948 0 0.026903 0.0035538 -0.09905 -0.16589 -0.018379 -0.29729 -1.8202 -0.0039967 0.060196 0.0056001 0.079739 0.19349 -0.046758 -0.0098545 0.34065 -0.018836 0.28157 0.54252 0.014563 4.9285e-05 0.011189 0.00051761 0.0047213 1.2483 -0.023799 -0.027088 -0.15501 -0.051132 0.11592 0.013675 -0.1637 0.06122 -0.099274
4.2148 -0.0026093 0.00065255 0.0064928 -0.016888 0 0.046466 -0.0018154 -0.081182 -0.1453 0.0087625 -0.30807 -1.852 -0.025249 0.060897 -0.0036114 0.093459 0.20299 -0.036098 0.0019192 0.35057 0.0026654 0.31335 0.54728 0.024494 0.00047634 0.012515 0.00031743 0.003938 1.2299 -0.020148 -0.020469 -0.15425 -0.034939 0.11053 0.013035 -0.17188 0.066004 -0.094621
4.2188 -0.0087972 -0.0052317 -0.021344 -0.033068 0 0.023254 -0.015422 -0.06335 -0.12608 0.018639 -0.26786 -1.8757 -0.046853 0.059998 -0.014147 0.10563 0.20362 -0.033845 0.0064923 0.33278 0.019273 0.32298 0.49507 0.032587 0.0011837 0.013088 -0.00016741 0.0029482 1.1366 -0.017001 -0.0093041 -0.14661 -0.032534 0.11174 0.01246 -0.18584 0.067175 -0.093332
4.2227 -0.01449 -0.011471 -0.029048 -0.041215 0 -0.037248 -0.025451 -0.061218 -0.11296 0.0059456 -0.19086 -1.9056 -0.061999 0.059329 -0.023449 0.11705 0.19107 -0.037943 0.0060572 0.28204 0.030548 0.31335 0.39379 0.039722 0.0016459 0.011951 -0.00054156 0.0026516 1.0109 -0.018522 -0.011632 -0.12794 -0.039592 0.12111 0.01235 -0.20138 0.068656 -0.094956
4.2266 -0.018873 -0.016541 -0.017496 -0.039899 0 -0.098887 -0.022547 -0.073531 -0.099555 -0.013512 -0.10612 -1.9511 -0.066403 0.058201 -0.029571 0.128 0.15834 -0.046459 0.0012038 0.19891 0.035745 0.2857 0.26017 0.045838 0.0015027 0.0086683 -0.00054592 0.0028724 0.8518 -0.026008 -0.029815 -0.093332 -0.043224 0.13912 0.012172 -0.21478 0.073016 -0.098579
4.2305 -0.021078 -0.019581 -0.0015897 -0.031926 0 -0.12159 -0.011588 -0.079533 -0.072406 -0.018637 -0.036141 -2.0068 -0.055917 0.053428 -0.030171 0.13847 0.10333 -0.05654 -0.0083075 0.094191 0.033673 0.24102 0.11402 0.050169 0.00097853 0.0039212 -0.0003134 0.0027292 0.62019 -0.034821 -0.047092 -0.044481 -0.033546 0.16541 0.011746 -0.22101 0.082954 -0.10245
4.2344 -0.020754 -0.020864 0.0011355 -0.022531 0 -0.093269 -0.0085845 -0.054615 -0.020743 -0.0058679 0.015797 -2.06 -0.030107 0.04102 -0.022397 0.14673 0.033125 -0.062699 -0.026115 -0.013376 0.022375 0.17893 -0.028308 0.0493 0.00063336 -0.00083138 -0.0001696 0.0016502 0.28995 -0.036306 -0.046323 0.0085174 -0.010958 0.19531 0.011506 -0.21219 0.099607 -0.10225
4.2383 -0.01851 -0.021177 -0.016024 -0.015607 0 -0.039221 -0.024312 0.0067682 0.051643 0.0063333 0.061788 -2.1051 -0.0011308 0.019807 -0.010003 0.15144 -0.037984 -0.064193 -0.05184 -0.10525 0.00598 0.10637 -0.15733 0.042978 0.00075285 -0.0043155 -0.00025865 -3.1517e-05 -0.10481 -0.025502 -0.029792 0.05325 0.015418 0.22166 0.011473 -0.19293 0.11744 -0.097474
4.2422 -0.015695 -0.020839 -0.04165 -0.011363 0 -0.00073587 -0.0512 0.081213 0.12195 -0.0015335 0.11469 -2.1482 0.024709 -0.0055906 0.0046141 0.15171 -0.095354 -0.061946 -0.085164 -0.17112 -0.013225 0.02574 -0.26844 0.031417 0.0010758 -0.0061582 -0.00044509 -0.0014362 -0.47469 -0.0078637 -0.016955 0.083529 0.034754 0.24119 0.010638 -0.16677 0.13305 -0.088914
4.2461 -0.013525 -0.019441 -0.053213 -0.0078646 0 -0.0016687 -0.067911 0.13065 0.15975 -0.025413 0.17464 -2.1975 0.041664 -0.026164 0.01883 0.14702 -0.13119 -0.057508 -0.12496 -0.21111 -0.032713 -0.059991 -0.35628 0.015386 0.0011357 -0.0068261 -0.00056965 -0.0019847 -0.7298 0.0034139 -0.021999 0.10229 0.040748 0.25131 0.008023 -0.1379 0.14321 -0.077953
4.25 -0.012173 -0.016549 -0.036637 -0.0048398 0 -0.03178 -0.058259 0.13084 0.1498 -0.037928 0.22544 -2.2526 0.041066 -0.034745 0.027742 0.13716 -0.14749 -0.054874 -0.16776 -0.23097 -0.047723 -0.14463 -0.41071 -0.0028876 0.0007817 -0.0070061 -0.00069618 -0.0018526 -0.83383 -0.00065273 -0.036706 0.1162 0.033785 0.24821 0.0043652 -0.11433 0.14253 -0.068326
4.2539 -0.010616 -0.012478 -0.001931 -0.0051513 0 -0.059251 -0.026173 0.090085 0.10732 -0.015908 0.24267 -2.3066 0.024694 -0.032142 0.028327 0.12711 -0.15241 -0.058703 -0.20402 -0.23443 -0.054238 -0.21597 -0.41921 -0.017955 0.00028251 -0.0070521 -0.0010161 -0.0016477 -0.81127 -0.014636 -0.038687 0.1273 0.019589 0.23529 0.002113 -0.10263 0.13161 -0.065025
4.2578 -0.0075052 -0.0081625 0.023147 -0.011405 0 -0.05871 0.0077741 0.041738 0.068711 0.03334 0.20944 -2.3573 0.00053844 -0.026821 0.022371 0.12203 -0.15232 -0.068781 -0.22805 -0.21881 -0.052515 -0.26709 -0.3749 -0.027152 -4.8457e-05 -0.0068791 -0.0015277 -0.0017419 -0.71049 -0.021922 -0.016359 0.12974 0.0059136 0.21796 0.0031973 -0.10123 0.11528 -0.068393
4.2617 -0.0024406 -0.0042298 0.019426 -0.020821 0 -0.029659 0.024249 0.01648 0.06111 0.076272 0.13037 -2.4125 -0.025739 -0.027235 0.011787 0.12603 -0.14537 -0.083943 -0.23584 -0.17768 -0.042784 -0.2925 -0.28375 -0.028859 -0.00020105 -0.0061921 -0.0019122 -0.0019654 -0.56423 -0.010436 0.017246 0.11461 -0.0016469 0.19975 0.0068201 -0.10791 0.097145 -0.077716
[truncated: 2,457,413 more chars]
